# Supplementary material for: Comparative transcriptome analysis and identification of candidate effectors in two related rust species (Gymnosporangium yamadae and Gymnosporangium asiaticum)
Source: BMC Genomics. 2017 Aug 23;18:651. doi: 10.1186/s12864-017-4059-x (PMC5567642; doi:10.1186/s12864-017-4059-x)
Supplement: Supplementary file 1 — The statistics of gene expression level of each sample of G. yamadae and G. asiaticum. This file provides the read count and corresponding FPKM values of each genes respectively in G. yamadae and G. asiaticum when mapped to the reference transcriptome. (ZIP 5443 kb) [file 12864_2017_4059_MOESM1_ESM.zip]

Archive with 7 entries (6 files):
- Additional file 1/DSXGA_1.readcounts and FPKM values.xlsx
- Additional file 1/DSXGA_2.readcounts and FPKM values.xlsx
- Additional file 1/DSXGA_3.readcounts and FPKM values.xlsx
- Additional file 1/DSXGY_1.readcounts and FPKM values.xlsx
- Additional file 1/DSXGY_2.readcounts and FPKM values.xlsx
- Additional file 1/DSXGY_3.readcounts and FPKM values.xlsx
- Additional file 1/
