# Supplementary material for: Comparative transcriptome analysis and identification of candidate effectors in two related rust species (Gymnosporangium yamadae and Gymnosporangium asiaticum)
Source: BMC Genomics. 2017 Aug 23;18:651. doi: 10.1186/s12864-017-4059-x (PMC5567642; doi:10.1186/s12864-017-4059-x)
Supplement: Supplementary file 1 — The statistics of gene expression level of each sample of G. yamadae and G. asiaticum. This file provides the read count and corresponding FPKM values of each genes respectively in G. yamadae and G. asiaticum when mapped to the reference transcriptome. (ZIP 5443 kb) [file 12864_2017_4059_MOESM1_ESM.zip › Additional file 1/DSXGA_1.readcounts and FPKM values.xlsx]

## Sheet: Sheet1
gene_id	Sample_name	Read_count	FPKM
GYA|c0_g1	DSXGA_1	0	0
GYA|c10000_g1	DSXGA_1	1	9.36
GYA|c10005_g1	DSXGA_1	0	0
GYA|c10008_g1	DSXGA_1	0	0
GYA|c10012_g1	DSXGA_1	0	0
GYA|c10019_g1	DSXGA_1	0	0
GYA|c10023_g1	DSXGA_1	0	0
GYA|c10024_g1	DSXGA_1	2	11.38
GYA|c10026_g1	DSXGA_1	0	0
GYA|c10027_g1	DSXGA_1	2	0.34
GYA|c10031_g1	DSXGA_1	0	0
GYA|c10032_g1	DSXGA_1	0	0
GYA|c10033_g1	DSXGA_1	1	3.59
GYA|c10040_g1	DSXGA_1	0	0
GYA|c10042_g1	DSXGA_1	0	0
GYA|c10043_g1	DSXGA_1	0	0
GYA|c10047_g1	DSXGA_1	0	0
GYA|c10048_g1	DSXGA_1	0	0
GYA|c1004_g1	DSXGA_1	0	0
GYA|c10050_g1	DSXGA_1	0	0
GYA|c10053_g1	DSXGA_1	0	0
GYA|c10055_g1	DSXGA_1	4	0.59
GYA|c10058_g1	DSXGA_1	0	0
GYA|c1005_g1	DSXGA_1	0	0
GYA|c10061_g1	DSXGA_1	1	0.31
GYA|c10061_g2	DSXGA_1	3	0.31
GYA|c10062_g1	DSXGA_1	0	0
GYA|c10065_g1	DSXGA_1	0	0
GYA|c10069_g1	DSXGA_1	18	7.1
GYA|c10071_g1	DSXGA_1	0	0
GYA|c10075_g1	DSXGA_1	0	0
GYA|c10078_g1	DSXGA_1	2	1.21
GYA|c10079_g1	DSXGA_1	20	10.52
GYA|c1007_g1	DSXGA_1	0	0
GYA|c10080_g1	DSXGA_1	0	0
GYA|c10081_g1	DSXGA_1	0	0
GYA|c10082_g1	DSXGA_1	0	0
GYA|c10082_g2	DSXGA_1	0	0
GYA|c10083_g1	DSXGA_1	5	0.75
GYA|c10084_g1	DSXGA_1	0	0
GYA|c10085_g1	DSXGA_1	0	0
GYA|c10088_g1	DSXGA_1	0	0
GYA|c10089_g1	DSXGA_1	3	0.64
GYA|c1008_g1	DSXGA_1	0	0
GYA|c10092_g1	DSXGA_1	2	2.68
GYA|c10093_g1	DSXGA_1	4	1.73
GYA|c10095_g1	DSXGA_1	2	1.11
GYA|c10096_g1	DSXGA_1	0	0
GYA|c10103_g1	DSXGA_1	0	0
GYA|c10104_g1	DSXGA_1	3	0.3
GYA|c10105_g1	DSXGA_1	6	3.79
GYA|c10109_g1	DSXGA_1	2	1.41
GYA|c10113_g1	DSXGA_1	0	0
GYA|c10114_g1	DSXGA_1	0	0
GYA|c10115_g1	DSXGA_1	8	2.43
GYA|c10118_g1	DSXGA_1	0	0
GYA|c10119_g1	DSXGA_1	0	0
GYA|c10124_g1	DSXGA_1	0	0
GYA|c10125_g1	DSXGA_1	0	0
GYA|c10126_g1	DSXGA_1	19	1.97
GYA|c10127_g1	DSXGA_1	0	0
GYA|c10128_g1	DSXGA_1	0	0
GYA|c10130_g1	DSXGA_1	0	0
GYA|c10133_g1	DSXGA_1	0	0
GYA|c10134_g1	DSXGA_1	0	0
GYA|c10137_g1	DSXGA_1	0	0
GYA|c1013_g1	DSXGA_1	1	5.69
GYA|c10145_g1	DSXGA_1	0	0
GYA|c10149_g1	DSXGA_1	0	0
GYA|c10151_g1	DSXGA_1	6	1.25
GYA|c10154_g1	DSXGA_1	0	0
GYA|c10162_g1	DSXGA_1	0	0
GYA|c10165_g1	DSXGA_1	25	3.34
GYA|c10173_g1	DSXGA_1	0	0
GYA|c10179_g1	DSXGA_1	0	0
GYA|c10182_g1	DSXGA_1	0	0
GYA|c10183_g1	DSXGA_1	0	0
GYA|c10185_g1	DSXGA_1	9	2.68
GYA|c10190_g1	DSXGA_1	0	0
GYA|c10191_g1	DSXGA_1	3	1.88
GYA|c10192_g1	DSXGA_1	0	0
GYA|c10193_g1	DSXGA_1	2	0.27
GYA|c10194_g1	DSXGA_1	0	0
GYA|c10196_g1	DSXGA_1	0	0
GYA|c10196_g2	DSXGA_1	2	22.46
GYA|c10197_g1	DSXGA_1	5	2.44
GYA|c10199_g1	DSXGA_1	5	6.17
GYA|c10201_g1	DSXGA_1	18	3.39
GYA|c10203_g1	DSXGA_1	0	0
GYA|c10204_g1	DSXGA_1	1	1.57
GYA|c10205_g1	DSXGA_1	0	0
GYA|c10210_g1	DSXGA_1	513	940.06
GYA|c10211_g1	DSXGA_1	8	1.31
GYA|c10214_g1	DSXGA_1	3	1.06
GYA|c10215_g1	DSXGA_1	0	0
GYA|c10217_g1	DSXGA_1	0	0
GYA|c10218_g1	DSXGA_1	0	0
GYA|c10220_g1	DSXGA_1	0	0
GYA|c10221_g1	DSXGA_1	19	9.51
GYA|c10222_g1	DSXGA_1	26	1.51
GYA|c10223_g1	DSXGA_1	0	0
GYA|c10224_g1	DSXGA_1	1	0.51
GYA|c10225_g1	DSXGA_1	4	4.56
GYA|c10226_g1	DSXGA_1	0	0
GYA|c10229_g1	DSXGA_1	1	0.32
GYA|c1022_g1	DSXGA_1	0	0
GYA|c10231_g1	DSXGA_1	0	0
GYA|c10232_g1	DSXGA_1	20	1.51
GYA|c10236_g1	DSXGA_1	0	0
GYA|c10237_g1	DSXGA_1	60	38.64
GYA|c10238_g1	DSXGA_1	0	0
GYA|c10240_g1	DSXGA_1	0	0
GYA|c10243_g1	DSXGA_1	2	2.97
GYA|c10244_g1	DSXGA_1	3	1.51
GYA|c10246_g1	DSXGA_1	0	0
GYA|c10247_g1	DSXGA_1	0	0
GYA|c10247_g2	DSXGA_1	0	0
GYA|c10249_g1	DSXGA_1	881	32.81
GYA|c10249_g2	DSXGA_1	0	0
GYA|c10250_g1	DSXGA_1	0	0
GYA|c10251_g1	DSXGA_1	17	2.3
GYA|c10252_g1	DSXGA_1	0	0
GYA|c10253_g1	DSXGA_1	0	0
GYA|c10254_g1	DSXGA_1	3525	257.24
GYA|c10255_g1	DSXGA_1	11	1.11
GYA|c10256_g1	DSXGA_1	0	0
GYA|c10256_g2	DSXGA_1	3	0.72
GYA|c10257_g1	DSXGA_1	1	0.7
GYA|c10259_g1	DSXGA_1	0	0
GYA|c1025_g1	DSXGA_1	0	0
GYA|c10261_g1	DSXGA_1	2	0.67
GYA|c10265_g1	DSXGA_1	0	0
GYA|c10266_g1	DSXGA_1	0	0
GYA|c10275_g1	DSXGA_1	0	0
GYA|c1027_g1	DSXGA_1	0	0
GYA|c10289_g1	DSXGA_1	0	0
GYA|c1028_g1	DSXGA_1	0	0
GYA|c10294_g1	DSXGA_1	0	0
GYA|c102_g1	DSXGA_1	0	0
GYA|c10300_g1	DSXGA_1	0	0
GYA|c1030_g1	DSXGA_1	0	0
GYA|c10310_g1	DSXGA_1	12	3
GYA|c10311_g1	DSXGA_1	0	0
GYA|c10313_g1	DSXGA_1	0	0
GYA|c10314_g1	DSXGA_1	0	0
GYA|c10315_g1	DSXGA_1	0	0
GYA|c10317_g1	DSXGA_1	5	0.42
GYA|c10317_g2	DSXGA_1	4	0.67
GYA|c10318_g1	DSXGA_1	6	2.43
GYA|c10318_g2	DSXGA_1	1	0.31
GYA|c1031_g1	DSXGA_1	0	0
GYA|c10320_g1	DSXGA_1	235	40.45
GYA|c10321_g1	DSXGA_1	0	0
GYA|c10323_g1	DSXGA_1	0	0
GYA|c10326_g1	DSXGA_1	0	0
GYA|c10329_g1	DSXGA_1	0	0
GYA|c10332_g1	DSXGA_1	0	0
GYA|c10333_g1	DSXGA_1	3	0.67
GYA|c10334_g1	DSXGA_1	0	0
GYA|c10335_g1	DSXGA_1	0	0
GYA|c10336_g1	DSXGA_1	0	0
GYA|c10339_g1	DSXGA_1	240	14.38
GYA|c10342_g1	DSXGA_1	20	1.78
GYA|c10343_g1	DSXGA_1	1	0.23
GYA|c10343_g2	DSXGA_1	0	0
GYA|c10344_g1	DSXGA_1	5	3.46
GYA|c10345_g1	DSXGA_1	0	0
GYA|c10347_g1	DSXGA_1	2	1.53
GYA|c10348_g1	DSXGA_1	102	3.9
GYA|c1034_g1	DSXGA_1	0	0
GYA|c10351_g1	DSXGA_1	0	0
GYA|c10352_g1	DSXGA_1	20	0.46
GYA|c10353_g1	DSXGA_1	1	0.14
GYA|c10355_g1	DSXGA_1	6	0.62
GYA|c10356_g1	DSXGA_1	7	3.91
GYA|c10357_g1	DSXGA_1	16	0.79
GYA|c10358_g1	DSXGA_1	5	0.86
GYA|c1035_g1	DSXGA_1	0	0
GYA|c10362_g1	DSXGA_1	0	0
GYA|c10363_g1	DSXGA_1	0	0
GYA|c10367_g1	DSXGA_1	5	1.22
GYA|c10367_g2	DSXGA_1	0	0
GYA|c10367_g3	DSXGA_1	0	0
GYA|c10388_g1	DSXGA_1	0	0
GYA|c1038_g1	DSXGA_1	3	7.6
GYA|c10390_g1	DSXGA_1	0	0
GYA|c10392_g1	DSXGA_1	0	0
GYA|c10394_g1	DSXGA_1	9	10.11
GYA|c10398_g1	DSXGA_1	0	0
GYA|c103_g1	DSXGA_1	1	0.42
GYA|c10403_g1	DSXGA_1	3	10.22
GYA|c10404_g1	DSXGA_1	0	0
GYA|c10406_g1	DSXGA_1	0	0
GYA|c10407_g1	DSXGA_1	29	28.99
GYA|c10410_g1	DSXGA_1	5	15.9
GYA|c10414_g1	DSXGA_1	8	4.64
GYA|c10414_g2	DSXGA_1	1	2.42
GYA|c10416_g1	DSXGA_1	8	2.15
GYA|c10417_g1	DSXGA_1	0	0
GYA|c10419_g1	DSXGA_1	0	0
GYA|c10423_g1	DSXGA_1	0	0
GYA|c10425_g1	DSXGA_1	0	0
GYA|c10426_g1	DSXGA_1	0	0
GYA|c10428_g1	DSXGA_1	2	0.44
GYA|c1042_g1	DSXGA_1	0	0
GYA|c10430_g1	DSXGA_1	0	0
GYA|c10433_g1	DSXGA_1	4	2.3
GYA|c10434_g1	DSXGA_1	0	0
GYA|c10435_g1	DSXGA_1	3	3.04
GYA|c10438_g1	DSXGA_1	4	0.37
GYA|c10440_g1	DSXGA_1	65	7.21
GYA|c10441_g1	DSXGA_1	3	0.88
GYA|c10443_g1	DSXGA_1	0	0
GYA|c10444_g1	DSXGA_1	0	0
GYA|c10449_g1	DSXGA_1	0	0
GYA|c10451_g1	DSXGA_1	4	0.88
GYA|c10452_g1	DSXGA_1	0	0
GYA|c10452_g2	DSXGA_1	2	0.6
GYA|c10453_g1	DSXGA_1	0	0
GYA|c10454_g1	DSXGA_1	0	0
GYA|c10455_g1	DSXGA_1	0	0
GYA|c10459_g1	DSXGA_1	6	2.41
GYA|c1045_g1	DSXGA_1	0	0
GYA|c10460_g1	DSXGA_1	3	34.98
GYA|c10461_g1	DSXGA_1	0	0
GYA|c10462_g1	DSXGA_1	0	0
GYA|c10464_g1	DSXGA_1	5	2.12
GYA|c10465_g1	DSXGA_1	0	0
GYA|c10467_g1	DSXGA_1	0	0
GYA|c10468_g1	DSXGA_1	0	0
GYA|c10469_g1	DSXGA_1	0	0
GYA|c10473_g1	DSXGA_1	0	0
GYA|c10474_g1	DSXGA_1	0	0
GYA|c10477_g1	DSXGA_1	0	0
GYA|c10479_g1	DSXGA_1	1	0.77
GYA|c10479_g2	DSXGA_1	0	0
GYA|c10480_g1	DSXGA_1	4	1.87
GYA|c10481_g1	DSXGA_1	2	0.45
GYA|c10482_g1	DSXGA_1	0	0
GYA|c10482_g2	DSXGA_1	0	0
GYA|c10483_g1	DSXGA_1	2	0.3
GYA|c10484_g1	DSXGA_1	0	0
GYA|c10485_g1	DSXGA_1	1	1.44
GYA|c10486_g1	DSXGA_1	0	0
GYA|c10488_g1	DSXGA_1	2	10.38
GYA|c10491_g1	DSXGA_1	0	0
GYA|c10493_g1	DSXGA_1	0	0
GYA|c1049_g1	DSXGA_1	0	0
GYA|c10502_g1	DSXGA_1	0	0
GYA|c10503_g1	DSXGA_1	9	1.88
GYA|c10508_g1	DSXGA_1	0	0
GYA|c10509_g1	DSXGA_1	0	0
GYA|c1050_g1	DSXGA_1	0	0
GYA|c10510_g1	DSXGA_1	0	0
GYA|c10510_g2	DSXGA_1	3	0.76
GYA|c10511_g1	DSXGA_1	0	0
GYA|c10513_g1	DSXGA_1	0	0
GYA|c10516_g1	DSXGA_1	2	4.43
GYA|c10517_g1	DSXGA_1	0	0
GYA|c10519_g1	DSXGA_1	0	0
GYA|c10523_g1	DSXGA_1	0	0
GYA|c10526_g1	DSXGA_1	1	6.67
GYA|c10527_g1	DSXGA_1	0	0
GYA|c10528_g1	DSXGA_1	16	0.77
GYA|c10529_g1	DSXGA_1	0	0
GYA|c10532_g1	DSXGA_1	3	1.62
GYA|c10534_g1	DSXGA_1	1172	65.36
GYA|c10535_g1	DSXGA_1	0	0
GYA|c10539_g1	DSXGA_1	10	2.03
GYA|c10541_g1	DSXGA_1	0	0
GYA|c10542_g1	DSXGA_1	1	18.82
GYA|c10546_g1	DSXGA_1	35	71.08
GYA|c10548_g1	DSXGA_1	0	0
GYA|c10549_g1	DSXGA_1	14	1.17
GYA|c10550_g1	DSXGA_1	3	1.32
GYA|c10551_g1	DSXGA_1	11	3.06
GYA|c10556_g1	DSXGA_1	0	0
GYA|c10557_g1	DSXGA_1	0	0
GYA|c10559_g1	DSXGA_1	0	0
GYA|c1055_g1	DSXGA_1	0	0
GYA|c10560_g1	DSXGA_1	4	1.12
GYA|c10569_g1	DSXGA_1	0	0
GYA|c10572_g1	DSXGA_1	0	0
GYA|c10573_g1	DSXGA_1	10	1.72
GYA|c10574_g1	DSXGA_1	0	0
GYA|c10578_g1	DSXGA_1	1	1.14
GYA|c10580_g1	DSXGA_1	2	2.82
GYA|c10581_g1	DSXGA_1	0	0
GYA|c10583_g1	DSXGA_1	0	0
GYA|c10589_g1	DSXGA_1	0	0
GYA|c10590_g1	DSXGA_1	541	42.68
GYA|c10593_g1	DSXGA_1	0	0
GYA|c10594_g1	DSXGA_1	0	0
GYA|c10595_g1	DSXGA_1	0	0
GYA|c10596_g1	DSXGA_1	1254	89.3
GYA|c10597_g1	DSXGA_1	0	0
GYA|c10598_g1	DSXGA_1	3	1.49
GYA|c10599_g1	DSXGA_1	11	1.21
GYA|c1059_g1	DSXGA_1	0	0
GYA|c105_g1	DSXGA_1	0	0
GYA|c10600_g1	DSXGA_1	0	0
GYA|c10601_g1	DSXGA_1	0	0
GYA|c10602_g1	DSXGA_1	2	0.83
GYA|c10603_g1	DSXGA_1	0	0
GYA|c10605_g1	DSXGA_1	6	0.53
GYA|c10607_g1	DSXGA_1	0	0
GYA|c10609_g1	DSXGA_1	0	0
GYA|c10610_g1	DSXGA_1	3	12.7
GYA|c10611_g1	DSXGA_1	0	0
GYA|c10612_g1	DSXGA_1	0	0
GYA|c10613_g1	DSXGA_1	14	4.01
GYA|c10617_g1	DSXGA_1	0	0
GYA|c1061_g1	DSXGA_1	0	0
GYA|c10621_g1	DSXGA_1	0	0
GYA|c10623_g1	DSXGA_1	0	0
GYA|c10624_g1	DSXGA_1	3	0.54
GYA|c10625_g1	DSXGA_1	0	0
GYA|c10629_g1	DSXGA_1	0	0
GYA|c1062_g1	DSXGA_1	0	0
GYA|c10631_g1	DSXGA_1	0	0
GYA|c10632_g1	DSXGA_1	0	0
GYA|c10633_g1	DSXGA_1	6	2.34
GYA|c10634_g1	DSXGA_1	0	0
GYA|c10636_g1	DSXGA_1	0	0
GYA|c10638_g1	DSXGA_1	2	4.95
GYA|c10639_g1	DSXGA_1	2	2.59
GYA|c1063_g1	DSXGA_1	0	0
GYA|c10640_g1	DSXGA_1	0	0
GYA|c10644_g1	DSXGA_1	0	0
GYA|c10645_g1	DSXGA_1	0	0
GYA|c10647_g1	DSXGA_1	0	0
GYA|c10649_g1	DSXGA_1	0	0
GYA|c10653_g1	DSXGA_1	0	0
GYA|c10654_g1	DSXGA_1	0	0
GYA|c10656_g1	DSXGA_1	0	0
GYA|c10658_g1	DSXGA_1	70	10.65
GYA|c10659_g1	DSXGA_1	16	1.38
GYA|c1065_g1	DSXGA_1	1	1.83
GYA|c10660_g1	DSXGA_1	0	0
GYA|c10662_g1	DSXGA_1	0	0
GYA|c10664_g1	DSXGA_1	0	0
GYA|c10667_g1	DSXGA_1	0	0
GYA|c10669_g1	DSXGA_1	8	0.82
GYA|c1066_g1	DSXGA_1	0	0
GYA|c10674_g1	DSXGA_1	0	0
GYA|c10677_g1	DSXGA_1	4	0.43
GYA|c10677_g2	DSXGA_1	0	0
GYA|c10678_g1	DSXGA_1	5	2.77
GYA|c10682_g1	DSXGA_1	0	0
GYA|c1069_g1	DSXGA_1	0	0
GYA|c10702_g1	DSXGA_1	0	0
GYA|c10707_g1	DSXGA_1	0	0
GYA|c1070_g1	DSXGA_1	0	0
GYA|c10713_g1	DSXGA_1	0	0
GYA|c10720_g1	DSXGA_1	0	0
GYA|c1072_g1	DSXGA_1	0	0
GYA|c10736_g1	DSXGA_1	0	0
GYA|c1073_g1	DSXGA_1	0	0
GYA|c10741_g1	DSXGA_1	0	0
GYA|c10749_g1	DSXGA_1	0	0
GYA|c1074_g1	DSXGA_1	52	0.79
GYA|c1075_g1	DSXGA_1	0	0
GYA|c10760_g1	DSXGA_1	0	0
GYA|c10767_g1	DSXGA_1	0	0
GYA|c10770_g1	DSXGA_1	0	0
GYA|c10789_g1	DSXGA_1	436	12.42
GYA|c1078_g1	DSXGA_1	3	0.53
GYA|c10796_g1	DSXGA_1	36	2.62
GYA|c10797_g1	DSXGA_1	0	0
GYA|c10800_g1	DSXGA_1	0	0
GYA|c10804_g1	DSXGA_1	0	0
GYA|c1080_g1	DSXGA_1	0	0
GYA|c10812_g1	DSXGA_1	0	0
GYA|c10816_g1	DSXGA_1	5	3.92
GYA|c10818_g1	DSXGA_1	0	0
GYA|c1081_g1	DSXGA_1	0	0
GYA|c10825_g1	DSXGA_1	0	0
GYA|c10827_g1	DSXGA_1	0	0
GYA|c10828_g1	DSXGA_1	2	0.39
GYA|c10829_g1	DSXGA_1	0	0
GYA|c10831_g1	DSXGA_1	0	0
GYA|c10832_g1	DSXGA_1	0	0
GYA|c10839_g1	DSXGA_1	3	1.28
GYA|c10848_g1	DSXGA_1	0	0
GYA|c10848_g2	DSXGA_1	0	0
GYA|c10849_g1	DSXGA_1	0	0
GYA|c10851_g1	DSXGA_1	2	8
GYA|c10852_g1	DSXGA_1	0	0
GYA|c10854_g1	DSXGA_1	1	8.73
GYA|c10855_g1	DSXGA_1	0	0
GYA|c10856_g1	DSXGA_1	0	0
GYA|c10857_g1	DSXGA_1	0	0
GYA|c10858_g1	DSXGA_1	1	0.47
GYA|c10859_g1	DSXGA_1	1	5.04
GYA|c1085_g1	DSXGA_1	0	0
GYA|c10868_g1	DSXGA_1	0	0
GYA|c10870_g1	DSXGA_1	0	0
GYA|c10871_g1	DSXGA_1	0	0
GYA|c10872_g1	DSXGA_1	0	0
GYA|c10873_g1	DSXGA_1	0	0
GYA|c10876_g1	DSXGA_1	5	2.05
GYA|c1087_g1	DSXGA_1	10	3.47
GYA|c10881_g1	DSXGA_1	2	8.46
GYA|c10885_g1	DSXGA_1	0	0
GYA|c10887_g1	DSXGA_1	0	0
GYA|c10890_g1	DSXGA_1	0	0
GYA|c10893_g1	DSXGA_1	0	0
GYA|c10898_g1	DSXGA_1	0	0
GYA|c108_g1	DSXGA_1	11	7.46
GYA|c10900_g1	DSXGA_1	0	0
GYA|c10901_g1	DSXGA_1	0	0
GYA|c10906_g1	DSXGA_1	0	0
GYA|c10907_g1	DSXGA_1	0	0
GYA|c1090_g1	DSXGA_1	0	0
GYA|c10912_g1	DSXGA_1	0	0
GYA|c10913_g1	DSXGA_1	0	0
GYA|c10917_g1	DSXGA_1	2	2.63
GYA|c1091_g1	DSXGA_1	0	0
GYA|c10921_g1	DSXGA_1	0	0
GYA|c10923_g1	DSXGA_1	0	0
GYA|c10926_g1	DSXGA_1	0	0
GYA|c1092_g1	DSXGA_1	0	0
GYA|c10936_g1	DSXGA_1	0	0
GYA|c10938_g1	DSXGA_1	0	0
GYA|c10939_g1	DSXGA_1	0	0
GYA|c1093_g1	DSXGA_1	6	17.99
GYA|c10941_g1	DSXGA_1	0	0
GYA|c10946_g1	DSXGA_1	0	0
GYA|c10947_g1	DSXGA_1	2	7.18
GYA|c10947_g2	DSXGA_1	2	5.44
GYA|c10954_g1	DSXGA_1	0	0
GYA|c10957_g1	DSXGA_1	0	0
GYA|c10958_g1	DSXGA_1	0	0
GYA|c10959_g1	DSXGA_1	0	0
GYA|c1095_g1	DSXGA_1	0	0
GYA|c10965_g1	DSXGA_1	6	3.51
GYA|c10966_g1	DSXGA_1	0	0
GYA|c10969_g1	DSXGA_1	0	0
GYA|c1096_g1	DSXGA_1	1	2.12
GYA|c10971_g1	DSXGA_1	11	1.34
GYA|c10973_g1	DSXGA_1	0	0
GYA|c10979_g1	DSXGA_1	0	0
GYA|c1097_g1	DSXGA_1	3	4.99
GYA|c10983_g1	DSXGA_1	18	1.43
GYA|c10990_g1	DSXGA_1	0	0
GYA|c10994_g1	DSXGA_1	33	3.34
GYA|c10996_g1	DSXGA_1	0	0
GYA|c10999_g1	DSXGA_1	0	0
GYA|c109_g1	DSXGA_1	0	0
GYA|c10_g1	DSXGA_1	0	0
GYA|c11004_g1	DSXGA_1	0	0
GYA|c11014_g1	DSXGA_1	0	0
GYA|c11016_g1	DSXGA_1	0	0
GYA|c11017_g1	DSXGA_1	0	0
GYA|c11017_g2	DSXGA_1	0	0
GYA|c11028_g1	DSXGA_1	1	18.82
GYA|c1102_g1	DSXGA_1	19	2.32
GYA|c11031_g1	DSXGA_1	4	1.91
GYA|c11032_g1	DSXGA_1	0	0
GYA|c11034_g1	DSXGA_1	0	0
GYA|c1103_g1	DSXGA_1	0	0
GYA|c11049_g1	DSXGA_1	1	3.5
GYA|c1104_g1	DSXGA_1	0	0
GYA|c11051_g1	DSXGA_1	0	0
GYA|c11054_g1	DSXGA_1	0	0
GYA|c11055_g1	DSXGA_1	5	1.67
GYA|c11056_g1	DSXGA_1	0	0
GYA|c1105_g1	DSXGA_1	0	0
GYA|c11061_g1	DSXGA_1	0	0
GYA|c1106_g1	DSXGA_1	1	0.66
GYA|c11071_g1	DSXGA_1	0	0
GYA|c11074_g1	DSXGA_1	0	0
GYA|c11075_g1	DSXGA_1	261	14.15
GYA|c11076_g1	DSXGA_1	1	18.04
GYA|c11076_g2	DSXGA_1	5	1.73
GYA|c11078_g1	DSXGA_1	0	0
GYA|c1107_g1	DSXGA_1	0	0
GYA|c11086_g1	DSXGA_1	0	0
GYA|c11087_g1	DSXGA_1	1	1.49
GYA|c11087_g2	DSXGA_1	0	0
GYA|c11090_g1	DSXGA_1	0	0
GYA|c11097_g1	DSXGA_1	0	0
GYA|c11103_g1	DSXGA_1	0	0
GYA|c11105_g1	DSXGA_1	1	0.07
GYA|c11106_g1	DSXGA_1	0	0
GYA|c11106_g2	DSXGA_1	1	0.28
GYA|c11108_g1	DSXGA_1	0	0
GYA|c11109_g1	DSXGA_1	0	0
GYA|c11111_g1	DSXGA_1	0	0
GYA|c11116_g1	DSXGA_1	0	0
GYA|c11117_g1	DSXGA_1	0	0
GYA|c11118_g1	DSXGA_1	0	0
GYA|c11119_g1	DSXGA_1	6	1.03
GYA|c11119_g2	DSXGA_1	1	0.77
GYA|c11119_g3	DSXGA_1	0	0
GYA|c11119_g4	DSXGA_1	1	2.07
GYA|c1111_g1	DSXGA_1	0	0
GYA|c11121_g1	DSXGA_1	1	0.46
GYA|c11126_g1	DSXGA_1	0	0
GYA|c11128_g1	DSXGA_1	3	3.37
GYA|c11129_g1	DSXGA_1	76	3.48
GYA|c11132_g1	DSXGA_1	0	0
GYA|c11134_g1	DSXGA_1	0	0
GYA|c11138_g1	DSXGA_1	1	30.88
GYA|c1113_g1	DSXGA_1	0	0
GYA|c11142_g1	DSXGA_1	0	0
GYA|c11149_g1	DSXGA_1	7	2.87
GYA|c1114_g1	DSXGA_1	0	0
GYA|c11151_g1	DSXGA_1	4	8.48
GYA|c11156_g1	DSXGA_1	0	0
GYA|c1115_g1	DSXGA_1	0	0
GYA|c11162_g1	DSXGA_1	2	9.78
GYA|c11163_g1	DSXGA_1	0	0
GYA|c11164_g1	DSXGA_1	0	0
GYA|c11166_g1	DSXGA_1	0	0
GYA|c11169_g1	DSXGA_1	0	0
GYA|c1116_g1	DSXGA_1	0	0
GYA|c11171_g1	DSXGA_1	0	0
GYA|c11172_g1	DSXGA_1	6	4.44
GYA|c11181_g1	DSXGA_1	0	0
GYA|c11182_g1	DSXGA_1	0	0
GYA|c11182_g2	DSXGA_1	0	0
GYA|c11183_g1	DSXGA_1	0	0
GYA|c11186_g1	DSXGA_1	0	0
GYA|c11188_g1	DSXGA_1	0	0
GYA|c11189_g1	DSXGA_1	1	1.21
GYA|c11192_g1	DSXGA_1	0	0
GYA|c11194_g1	DSXGA_1	0	0
GYA|c111_g1	DSXGA_1	0	0
GYA|c11206_g1	DSXGA_1	0	0
GYA|c1120_g1	DSXGA_1	0	0
GYA|c11210_g1	DSXGA_1	0	0
GYA|c11212_g1	DSXGA_1	0	0
GYA|c11214_g1	DSXGA_1	0	0
GYA|c11217_g1	DSXGA_1	0	0
GYA|c11219_g1	DSXGA_1	1	2.79
GYA|c11222_g1	DSXGA_1	0	0
GYA|c11223_g1	DSXGA_1	6	0.66
GYA|c11227_g1	DSXGA_1	0	0
GYA|c11229_g1	DSXGA_1	1	0.24
GYA|c11229_g2	DSXGA_1	0	0
GYA|c1122_g1	DSXGA_1	0	0
GYA|c11230_g1	DSXGA_1	0	0
GYA|c11231_g1	DSXGA_1	0	0
GYA|c11235_g1	DSXGA_1	2	10.07
GYA|c11236_g1	DSXGA_1	0	0
GYA|c11243_g1	DSXGA_1	4	6.4
GYA|c11246_g1	DSXGA_1	16	4.03
GYA|c1124_g1	DSXGA_1	16	21.43
GYA|c11251_g1	DSXGA_1	0	0
GYA|c11253_g1	DSXGA_1	10	1.35
GYA|c11261_g1	DSXGA_1	8	1.9
GYA|c11261_g2	DSXGA_1	1	43.82
GYA|c11261_g3	DSXGA_1	4	1.11
GYA|c11261_g4	DSXGA_1	4	2.2
GYA|c11263_g1	DSXGA_1	0	0
GYA|c11266_g1	DSXGA_1	0	0
GYA|c11267_g1	DSXGA_1	0	0
GYA|c11269_g1	DSXGA_1	0	0
GYA|c1126_g1	DSXGA_1	0	0
GYA|c11272_g1	DSXGA_1	0	0
GYA|c11274_g1	DSXGA_1	0	0
GYA|c11276_g1	DSXGA_1	0	0
GYA|c11278_g1	DSXGA_1	0	0
GYA|c11283_g1	DSXGA_1	0	0
GYA|c11284_g1	DSXGA_1	0	0
GYA|c11288_g1	DSXGA_1	6	0.95
GYA|c11292_g1	DSXGA_1	8	10.54
GYA|c11293_g1	DSXGA_1	0	0
GYA|c11296_g1	DSXGA_1	2	5.71
GYA|c11297_g1	DSXGA_1	0	0
GYA|c112_g1	DSXGA_1	0	0
GYA|c11307_g1	DSXGA_1	0	0
GYA|c11309_g1	DSXGA_1	0	0
GYA|c1130_g1	DSXGA_1	1	1.18
GYA|c11310_g1	DSXGA_1	10	3.55
GYA|c11312_g1	DSXGA_1	2	1.6
GYA|c11315_g1	DSXGA_1	0	0
GYA|c11316_g1	DSXGA_1	0	0
GYA|c11319_g1	DSXGA_1	0	0
GYA|c11321_g1	DSXGA_1	27	1.69
GYA|c11322_g1	DSXGA_1	5	13.93
GYA|c11323_g1	DSXGA_1	0	0
GYA|c11325_g1	DSXGA_1	0	0
GYA|c11329_g1	DSXGA_1	0	0
GYA|c11331_g1	DSXGA_1	1	0.61
GYA|c11332_g1	DSXGA_1	4	1.3
GYA|c11333_g1	DSXGA_1	0	0
GYA|c11334_g1	DSXGA_1	0	0
GYA|c11336_g1	DSXGA_1	0	0
GYA|c11337_g1	DSXGA_1	0	0
GYA|c11339_g1	DSXGA_1	0	0
GYA|c1133_g1	DSXGA_1	0	0
GYA|c11344_g1	DSXGA_1	0	0
GYA|c11345_g1	DSXGA_1	0	0
GYA|c11346_g1	DSXGA_1	91	145.62
GYA|c11347_g1	DSXGA_1	0	0
GYA|c11347_g2	DSXGA_1	0	0
GYA|c11348_g1	DSXGA_1	0	0
GYA|c1134_g1	DSXGA_1	11	2.61
GYA|c11351_g1	DSXGA_1	0	0
GYA|c11352_g1	DSXGA_1	0	0
GYA|c11353_g1	DSXGA_1	2	53.63
GYA|c11354_g1	DSXGA_1	19	3.15
GYA|c11356_g1	DSXGA_1	0	0
GYA|c11360_g1	DSXGA_1	0	0
GYA|c11361_g1	DSXGA_1	0	0
GYA|c11362_g1	DSXGA_1	0	0
GYA|c11364_g1	DSXGA_1	6	1.6
GYA|c11365_g1	DSXGA_1	0	0
GYA|c11367_g1	DSXGA_1	2	1.33
GYA|c11368_g1	DSXGA_1	0	0
GYA|c1136_g1	DSXGA_1	0	0
GYA|c11371_g1	DSXGA_1	0	0
GYA|c11372_g1	DSXGA_1	0	0
GYA|c11374_g1	DSXGA_1	0	0
GYA|c11381_g1	DSXGA_1	0	0
GYA|c11382_g1	DSXGA_1	1	1.8
GYA|c11385_g1	DSXGA_1	4	0.87
GYA|c11386_g1	DSXGA_1	0	0
GYA|c11387_g1	DSXGA_1	0	0
GYA|c11388_g1	DSXGA_1	0	0
GYA|c1138_g1	DSXGA_1	4	1.25
GYA|c11390_g1	DSXGA_1	1	0.26
GYA|c11394_g1	DSXGA_1	0	0
GYA|c11398_g1	DSXGA_1	30	14.9
GYA|c11399_g1	DSXGA_1	0	0
GYA|c1139_g1	DSXGA_1	15	1.41
GYA|c113_g1	DSXGA_1	0	0
GYA|c11404_g1	DSXGA_1	0	0
GYA|c11404_g2	DSXGA_1	0	0
GYA|c11412_g1	DSXGA_1	2	0.78
GYA|c11412_g2	DSXGA_1	1	0.16
GYA|c11417_g1	DSXGA_1	0	0
GYA|c11422_g1	DSXGA_1	0	0
GYA|c11423_g1	DSXGA_1	2	4.43
GYA|c1142_g1	DSXGA_1	1	24.47
GYA|c11431_g1	DSXGA_1	0	0
GYA|c11435_g1	DSXGA_1	0	0
GYA|c11436_g1	DSXGA_1	6	1.38
GYA|c11439_g1	DSXGA_1	1	12.58
GYA|c11440_g1	DSXGA_1	0	0
GYA|c11442_g1	DSXGA_1	0	0
GYA|c11443_g1	DSXGA_1	0	0
GYA|c11444_g1	DSXGA_1	2	5.57
GYA|c11448_g1	DSXGA_1	0	0
GYA|c11449_g1	DSXGA_1	0	0
GYA|c1144_g1	DSXGA_1	1	7.87
GYA|c11454_g1	DSXGA_1	0	0
GYA|c11457_g1	DSXGA_1	0	0
GYA|c11459_g1	DSXGA_1	0	0
GYA|c11463_g1	DSXGA_1	0	0
GYA|c11464_g1	DSXGA_1	0	0
GYA|c11465_g1	DSXGA_1	0	0
GYA|c11466_g1	DSXGA_1	0	0
GYA|c11469_g1	DSXGA_1	0	0
GYA|c1146_g1	DSXGA_1	1	5.87
GYA|c11470_g1	DSXGA_1	3	13.44
GYA|c1147_g1	DSXGA_1	17	1.98
GYA|c11480_g1	DSXGA_1	0	0
GYA|c11483_g1	DSXGA_1	1	0.41
GYA|c11485_g1	DSXGA_1	135	37.61
GYA|c11486_g1	DSXGA_1	11	2.08
GYA|c11491_g1	DSXGA_1	0	0
GYA|c11495_g1	DSXGA_1	0	0
GYA|c11497_g1	DSXGA_1	13	1.87
GYA|c11499_g1	DSXGA_1	0	0
GYA|c114_g1	DSXGA_1	2	3.82
GYA|c11500_g1	DSXGA_1	0	0
GYA|c11504_g1	DSXGA_1	0	0
GYA|c11505_g1	DSXGA_1	0	0
GYA|c11506_g1	DSXGA_1	0	0
GYA|c11508_g1	DSXGA_1	0	0
GYA|c1150_g1	DSXGA_1	4	0.72
GYA|c11510_g1	DSXGA_1	0	0
GYA|c11513_g1	DSXGA_1	0	0
GYA|c11516_g1	DSXGA_1	6	1.59
GYA|c11517_g1	DSXGA_1	0	0
GYA|c11518_g1	DSXGA_1	6	4.07
GYA|c11521_g1	DSXGA_1	0	0
GYA|c11523_g1	DSXGA_1	0	0
GYA|c11527_g1	DSXGA_1	0	0
GYA|c1152_g1	DSXGA_1	2	0.5
GYA|c11534_g1	DSXGA_1	0	0
GYA|c11537_g1	DSXGA_1	4	1.77
GYA|c11542_g1	DSXGA_1	4	0.32
GYA|c11543_g1	DSXGA_1	0	0
GYA|c11544_g1	DSXGA_1	0	0
GYA|c11545_g1	DSXGA_1	3	1.82
GYA|c11548_g1	DSXGA_1	0	0
GYA|c11548_g2	DSXGA_1	3	6.36
GYA|c11549_g1	DSXGA_1	0	0
GYA|c1154_g1	DSXGA_1	0	0
GYA|c11550_g1	DSXGA_1	0	0
GYA|c11551_g1	DSXGA_1	0	0
GYA|c11557_g1	DSXGA_1	0	0
GYA|c11567_g1	DSXGA_1	0	0
GYA|c11568_g1	DSXGA_1	8	2.73
GYA|c11569_g1	DSXGA_1	0	0
GYA|c11570_g1	DSXGA_1	0	0
GYA|c11574_g1	DSXGA_1	0	0
GYA|c11575_g1	DSXGA_1	0	0
GYA|c11578_g1	DSXGA_1	0	0
GYA|c11579_g1	DSXGA_1	0	0
GYA|c1157_g1	DSXGA_1	5	2.44
GYA|c11580_g1	DSXGA_1	4	5.1
GYA|c11583_g1	DSXGA_1	2	0.86
GYA|c11584_g1	DSXGA_1	3	2.19
GYA|c11588_g1	DSXGA_1	5	5.37
GYA|c1158_g1	DSXGA_1	10	1.85
GYA|c11591_g1	DSXGA_1	0	0
GYA|c11592_g1	DSXGA_1	0	0
GYA|c11597_g1	DSXGA_1	2	1.02
GYA|c11599_g1	DSXGA_1	39	5.66
GYA|c1159_g1	DSXGA_1	0	0
GYA|c115_g1	DSXGA_1	0	0
GYA|c11601_g1	DSXGA_1	0	0
GYA|c11604_g1	DSXGA_1	0	0
GYA|c11606_g1	DSXGA_1	13	2.4
GYA|c11614_g1	DSXGA_1	0	0
GYA|c11617_g1	DSXGA_1	0	0
GYA|c11618_g1	DSXGA_1	0	0
GYA|c11619_g1	DSXGA_1	0	0
GYA|c1161_g1	DSXGA_1	0	0
GYA|c11620_g1	DSXGA_1	0	0
GYA|c11621_g1	DSXGA_1	1	0.96
GYA|c11623_g1	DSXGA_1	0	0
GYA|c11624_g1	DSXGA_1	0	0
GYA|c1162_g1	DSXGA_1	2	1.43
GYA|c11630_g1	DSXGA_1	0	0
GYA|c11631_g1	DSXGA_1	2	0.84
GYA|c11637_g1	DSXGA_1	0	0
GYA|c11638_g1	DSXGA_1	0	0
GYA|c11638_g2	DSXGA_1	0	0
GYA|c11640_g1	DSXGA_1	0	0
GYA|c11641_g1	DSXGA_1	2	31.88
GYA|c11647_g1	DSXGA_1	0	0
GYA|c11649_g1	DSXGA_1	7	0.33
GYA|c1164_g1	DSXGA_1	0	0
GYA|c11655_g1	DSXGA_1	0	0
GYA|c11663_g1	DSXGA_1	0	0
GYA|c11670_g1	DSXGA_1	0	0
GYA|c11676_g1	DSXGA_1	1	0.64
GYA|c11679_g1	DSXGA_1	0	0
GYA|c1167_g1	DSXGA_1	0	0
GYA|c11685_g1	DSXGA_1	18	2.43
GYA|c11687_g1	DSXGA_1	6	1.06
GYA|c1168_g1	DSXGA_1	0	0
GYA|c11691_g1	DSXGA_1	0	0
GYA|c11694_g1	DSXGA_1	0	0
GYA|c11703_g1	DSXGA_1	0	0
GYA|c11706_g1	DSXGA_1	0	0
GYA|c11721_g1	DSXGA_1	0	0
GYA|c11724_g1	DSXGA_1	4	3.64
GYA|c11725_g1	DSXGA_1	0	0
GYA|c11727_g1	DSXGA_1	8	1.38
GYA|c11746_g1	DSXGA_1	0	0
GYA|c1174_g1	DSXGA_1	2	0.38
GYA|c11750_g1	DSXGA_1	0	0
GYA|c11752_g1	DSXGA_1	0	0
GYA|c11753_g1	DSXGA_1	0	0
GYA|c11757_g1	DSXGA_1	0	0
GYA|c1175_g1	DSXGA_1	2	16.28
GYA|c11760_g1	DSXGA_1	0	0
GYA|c11766_g1	DSXGA_1	0	0
GYA|c11767_g1	DSXGA_1	5	1.6
GYA|c11779_g1	DSXGA_1	0	0
GYA|c11779_g2	DSXGA_1	0	0
GYA|c11788_g1	DSXGA_1	39	8.3
GYA|c11789_g1	DSXGA_1	0	0
GYA|c11791_g1	DSXGA_1	0	0
GYA|c11794_g1	DSXGA_1	0	0
GYA|c117_g1	DSXGA_1	0	0
GYA|c11800_g1	DSXGA_1	0	0
GYA|c11802_g1	DSXGA_1	0	0
GYA|c11803_g1	DSXGA_1	2	1.14
GYA|c11806_g1	DSXGA_1	0	0
GYA|c1180_g1	DSXGA_1	1	1.34
GYA|c11810_g1	DSXGA_1	0	0
GYA|c11813_g1	DSXGA_1	0	0
GYA|c11816_g1	DSXGA_1	0	0
GYA|c11817_g1	DSXGA_1	0	0
GYA|c1181_g1	DSXGA_1	0	0
GYA|c11820_g1	DSXGA_1	0	0
GYA|c11822_g1	DSXGA_1	0	0
GYA|c11823_g1	DSXGA_1	3	1.29
GYA|c11826_g1	DSXGA_1	5	2.95
GYA|c11829_g1	DSXGA_1	6	50.45
GYA|c1182_g1	DSXGA_1	0	0
GYA|c11833_g1	DSXGA_1	0	0
GYA|c11834_g1	DSXGA_1	0	0
GYA|c11836_g1	DSXGA_1	10	1.33
GYA|c11837_g1	DSXGA_1	0	0
GYA|c1183_g1	DSXGA_1	0	0
GYA|c11841_g1	DSXGA_1	0	0
GYA|c11849_g1	DSXGA_1	2	1.28
GYA|c11851_g1	DSXGA_1	0	0
GYA|c11855_g1	DSXGA_1	35	9.4
GYA|c11858_g1	DSXGA_1	0	0
GYA|c11859_g1	DSXGA_1	0	0
GYA|c11859_g2	DSXGA_1	0	0
GYA|c11860_g1	DSXGA_1	3	0.64
GYA|c11864_g1	DSXGA_1	0	0
GYA|c11868_g1	DSXGA_1	0	0
GYA|c11869_g1	DSXGA_1	0	0
GYA|c1186_g1	DSXGA_1	0	0
GYA|c11870_g1	DSXGA_1	3	1.72
GYA|c11874_g1	DSXGA_1	0	0
GYA|c11875_g1	DSXGA_1	1	6.67
GYA|c11877_g1	DSXGA_1	0	0
GYA|c11880_g1	DSXGA_1	0	0
GYA|c11881_g1	DSXGA_1	0	0
GYA|c11882_g1	DSXGA_1	0	0
GYA|c11887_g1	DSXGA_1	4	2.66
GYA|c11890_g1	DSXGA_1	0	0
GYA|c11897_g1	DSXGA_1	0	0
GYA|c11898_g1	DSXGA_1	0	0
GYA|c11899_g1	DSXGA_1	0	0
GYA|c1189_g1	DSXGA_1	0	0
GYA|c11902_g1	DSXGA_1	0	0
GYA|c11906_g1	DSXGA_1	0	0
GYA|c11913_g1	DSXGA_1	0	0
GYA|c11914_g1	DSXGA_1	2	1.11
GYA|c11916_g1	DSXGA_1	0	0
GYA|c11917_g1	DSXGA_1	0	0
GYA|c11920_g1	DSXGA_1	0	0
GYA|c11921_g1	DSXGA_1	1	0.53
GYA|c11927_g1	DSXGA_1	0	0
GYA|c11928_g1	DSXGA_1	0	0
GYA|c11932_g1	DSXGA_1	0	0
GYA|c11934_g1	DSXGA_1	0	0
GYA|c11937_g1	DSXGA_1	0	0
GYA|c11938_g1	DSXGA_1	0	0
GYA|c1193_g1	DSXGA_1	1	6.45
GYA|c11943_g1	DSXGA_1	5	2.5
GYA|c11943_g2	DSXGA_1	0	0
GYA|c11944_g1	DSXGA_1	4	4.78
GYA|c11947_g1	DSXGA_1	0	0
GYA|c11952_g1	DSXGA_1	7	3.27
GYA|c11958_g1	DSXGA_1	0	0
GYA|c11959_g1	DSXGA_1	0	0
GYA|c11966_g1	DSXGA_1	3	22.07
GYA|c11967_g1	DSXGA_1	0	0
GYA|c11967_g2	DSXGA_1	0	0
GYA|c11969_g1	DSXGA_1	0	0
GYA|c1196_g1	DSXGA_1	0	0
GYA|c11971_g1	DSXGA_1	6	5.45
GYA|c11972_g1	DSXGA_1	0	0
GYA|c11974_g1	DSXGA_1	0	0
GYA|c11986_g1	DSXGA_1	0	0
GYA|c11988_g1	DSXGA_1	2	9.78
GYA|c11993_g1	DSXGA_1	0	0
GYA|c11995_g1	DSXGA_1	0	0
GYA|c12002_g1	DSXGA_1	0	0
GYA|c12009_g1	DSXGA_1	0	0
GYA|c12019_g1	DSXGA_1	0	0
GYA|c1201_g1	DSXGA_1	0	0
GYA|c12023_g1	DSXGA_1	0	0
GYA|c1202_g1	DSXGA_1	0	0
GYA|c12030_g1	DSXGA_1	0	0
GYA|c12034_g1	DSXGA_1	0	0
GYA|c12038_g1	DSXGA_1	0	0
GYA|c12039_g1	DSXGA_1	0	0
GYA|c1203_g1	DSXGA_1	3	0.65
GYA|c12055_g1	DSXGA_1	0	0
GYA|c12056_g1	DSXGA_1	6	1.56
GYA|c1205_g1	DSXGA_1	12	1.95
GYA|c12074_g1	DSXGA_1	0	0
GYA|c1207_g1	DSXGA_1	0	0
GYA|c12081_g1	DSXGA_1	0	0
GYA|c12084_g1	DSXGA_1	0	0
GYA|c12085_g1	DSXGA_1	0	0
GYA|c12086_g1	DSXGA_1	0	0
GYA|c12089_g1	DSXGA_1	0	0
GYA|c12095_g1	DSXGA_1	0	0
GYA|c12097_g1	DSXGA_1	3	0.66
GYA|c120_g1	DSXGA_1	1	1.73
GYA|c12101_g1	DSXGA_1	0	0
GYA|c12103_g1	DSXGA_1	1	0.87
GYA|c12105_g1	DSXGA_1	1	4.35
GYA|c1210_g1	DSXGA_1	0	0
GYA|c12113_g1	DSXGA_1	0	0
GYA|c12115_g1	DSXGA_1	0	0
GYA|c12116_g1	DSXGA_1	0	0
GYA|c12128_g1	DSXGA_1	0	0
GYA|c12129_g1	DSXGA_1	0	0
GYA|c1212_g1	DSXGA_1	1	2.53
GYA|c12138_g1	DSXGA_1	0	0
GYA|c12142_g1	DSXGA_1	1	4.61
GYA|c12143_g1	DSXGA_1	0	0
GYA|c12147_g1	DSXGA_1	0	0
GYA|c12148_g1	DSXGA_1	0	0
GYA|c1214_g1	DSXGA_1	0	0
GYA|c12152_g1	DSXGA_1	4	2.99
GYA|c12157_g1	DSXGA_1	1	2.21
GYA|c1215_g1	DSXGA_1	0	0
GYA|c12161_g1	DSXGA_1	5	3.32
GYA|c12168_g1	DSXGA_1	0	0
GYA|c12169_g1	DSXGA_1	1	0.15
GYA|c1216_g1	DSXGA_1	0	0
GYA|c12172_g1	DSXGA_1	0	0
GYA|c12177_g1	DSXGA_1	0	0
GYA|c12188_g1	DSXGA_1	0	0
GYA|c12189_g1	DSXGA_1	0	0
GYA|c12197_g1	DSXGA_1	0	0
GYA|c12199_g1	DSXGA_1	0	0
GYA|c121_g1	DSXGA_1	0	0
GYA|c12200_g1	DSXGA_1	0	0
GYA|c12202_g1	DSXGA_1	0	0
GYA|c12215_g1	DSXGA_1	0	0
GYA|c12216_g1	DSXGA_1	0	0
GYA|c12223_g1	DSXGA_1	0	0
GYA|c12224_g1	DSXGA_1	0	0
GYA|c12229_g1	DSXGA_1	2	0.56
GYA|c12234_g1	DSXGA_1	0	0
GYA|c12235_g1	DSXGA_1	0	0
GYA|c12242_g1	DSXGA_1	0	0
GYA|c12243_g1	DSXGA_1	1	35.74
GYA|c12252_g1	DSXGA_1	0	0
GYA|c12256_g1	DSXGA_1	4	22.06
GYA|c12259_g1	DSXGA_1	0	0
GYA|c12267_g1	DSXGA_1	0	0
GYA|c1226_g1	DSXGA_1	0	0
GYA|c12270_g1	DSXGA_1	0	0
GYA|c12278_g1	DSXGA_1	0	0
GYA|c12279_g1	DSXGA_1	2	7.18
GYA|c1227_g1	DSXGA_1	21	2.34
GYA|c12287_g1	DSXGA_1	1	2.66
GYA|c12289_g1	DSXGA_1	0	0
GYA|c122_g1	DSXGA_1	0	0
GYA|c12302_g1	DSXGA_1	2	1.23
GYA|c12303_g1	DSXGA_1	0	0
GYA|c12304_g1	DSXGA_1	0	0
GYA|c12307_g1	DSXGA_1	0	0
GYA|c12308_g1	DSXGA_1	0	0
GYA|c12309_g1	DSXGA_1	0	0
GYA|c12310_g1	DSXGA_1	0	0
GYA|c12312_g1	DSXGA_1	0	0
GYA|c12317_g1	DSXGA_1	0	0
GYA|c12321_g1	DSXGA_1	0	0
GYA|c12322_g1	DSXGA_1	0	0
GYA|c12323_g1	DSXGA_1	4	8.3
GYA|c12324_g1	DSXGA_1	0	0
GYA|c12325_g1	DSXGA_1	0	0
GYA|c12328_g1	DSXGA_1	0	0
GYA|c1232_g1	DSXGA_1	0	0
GYA|c12332_g1	DSXGA_1	0	0
GYA|c12335_g1	DSXGA_1	0	0
GYA|c12336_g1	DSXGA_1	0	0
GYA|c12337_g1	DSXGA_1	0	0
GYA|c1233_g1	DSXGA_1	17	3.54
GYA|c12340_g1	DSXGA_1	1	0.05
GYA|c12341_g1	DSXGA_1	0	0
GYA|c12342_g1	DSXGA_1	4	0.59
GYA|c12343_g1	DSXGA_1	2	0.46
GYA|c12344_g1	DSXGA_1	0	0
GYA|c12347_g1	DSXGA_1	0	0
GYA|c12349_g1	DSXGA_1	0	0
GYA|c12351_g1	DSXGA_1	0	0
GYA|c12357_g1	DSXGA_1	0	0
GYA|c1235_g1	DSXGA_1	0	0
GYA|c12360_g1	DSXGA_1	0	0
GYA|c12362_g1	DSXGA_1	0	0
GYA|c12363_g1	DSXGA_1	0	0
GYA|c12364_g1	DSXGA_1	0	0
GYA|c12365_g1	DSXGA_1	8	1.03
GYA|c12366_g1	DSXGA_1	0	0
GYA|c1236_g1	DSXGA_1	0	0
GYA|c12370_g1	DSXGA_1	0	0
GYA|c12371_g1	DSXGA_1	24	7.28
GYA|c12371_g2	DSXGA_1	35	3.91
GYA|c12374_g1	DSXGA_1	0	0
GYA|c12376_g1	DSXGA_1	2	0.89
GYA|c12377_g1	DSXGA_1	14	1.56
GYA|c12380_g1	DSXGA_1	23	2.23
GYA|c12381_g1	DSXGA_1	6	0.6
GYA|c12382_g1	DSXGA_1	0	0
GYA|c12383_g1	DSXGA_1	3	2.43
GYA|c12388_g1	DSXGA_1	65	31.27
GYA|c12388_g2	DSXGA_1	771	24.67
GYA|c1238_g1	DSXGA_1	0	0
GYA|c12390_g1	DSXGA_1	6	1.6
GYA|c12393_g1	DSXGA_1	0	0
GYA|c12394_g1	DSXGA_1	8	0.75
GYA|c12396_g1	DSXGA_1	38	4.83
GYA|c12398_g1	DSXGA_1	0	0
GYA|c123_g1	DSXGA_1	0	0
GYA|c12400_g1	DSXGA_1	0	0
GYA|c12401_g1	DSXGA_1	6	1.24
GYA|c12403_g1	DSXGA_1	0	0
GYA|c12404_g1	DSXGA_1	2	1.48
GYA|c12407_g1	DSXGA_1	11	2.2
GYA|c12410_g1	DSXGA_1	0	0
GYA|c12416_g1	DSXGA_1	0	0
GYA|c12418_g1	DSXGA_1	0	0
GYA|c1241_g1	DSXGA_1	0	0
GYA|c12422_g1	DSXGA_1	6	3.08
GYA|c12423_g1	DSXGA_1	0	0
GYA|c12424_g1	DSXGA_1	0	0
GYA|c12426_g1	DSXGA_1	0	0
GYA|c12426_g2	DSXGA_1	0	0
GYA|c12427_g1	DSXGA_1	2	15.74
GYA|c12428_g1	DSXGA_1	0	0
GYA|c12429_g1	DSXGA_1	0	0
GYA|c12431_g1	DSXGA_1	0	0
GYA|c12433_g1	DSXGA_1	0	0
GYA|c12435_g1	DSXGA_1	1	0.26
GYA|c12437_g1	DSXGA_1	0	0
GYA|c12438_g1	DSXGA_1	9	2.99
GYA|c12440_g1	DSXGA_1	0	0
GYA|c12446_g1	DSXGA_1	18	1.79
GYA|c12447_g1	DSXGA_1	0	0
GYA|c12450_g1	DSXGA_1	2	0.4
GYA|c12453_g1	DSXGA_1	0	0
GYA|c12453_g2	DSXGA_1	0	0
GYA|c12454_g1	DSXGA_1	4	1.34
GYA|c12457_g1	DSXGA_1	10	2.29
GYA|c12458_g1	DSXGA_1	0	0
GYA|c12459_g1	DSXGA_1	3	2.56
GYA|c12459_g2	DSXGA_1	7	2.32
GYA|c12464_g1	DSXGA_1	0	0
GYA|c12465_g1	DSXGA_1	0	0
GYA|c12466_g1	DSXGA_1	5	1.86
GYA|c1246_g1	DSXGA_1	1	0.08
GYA|c12470_g1	DSXGA_1	0	0
GYA|c12473_g1	DSXGA_1	0	0
GYA|c12477_g1	DSXGA_1	12	2.09
GYA|c12478_g1	DSXGA_1	18	2.2
GYA|c12479_g1	DSXGA_1	8	7.89
GYA|c1247_g1	DSXGA_1	0	0
GYA|c12484_g1	DSXGA_1	0	0
GYA|c12486_g1	DSXGA_1	0	0
GYA|c12492_g1	DSXGA_1	0	0
GYA|c12496_g1	DSXGA_1	0	0
GYA|c12498_g1	DSXGA_1	0	0
GYA|c1249_g1	DSXGA_1	16	5.04
GYA|c12500_g1	DSXGA_1	2	8
GYA|c12503_g1	DSXGA_1	0	0
GYA|c12507_g1	DSXGA_1	0	0
GYA|c12509_g1	DSXGA_1	0	0
GYA|c1250_g1	DSXGA_1	0	0
GYA|c12510_g1	DSXGA_1	8	1.24
GYA|c12511_g1	DSXGA_1	0	0
GYA|c12512_g1	DSXGA_1	0	0
GYA|c12513_g1	DSXGA_1	0	0
GYA|c12515_g1	DSXGA_1	15	19.43
GYA|c12516_g1	DSXGA_1	0	0
GYA|c12516_g2	DSXGA_1	0	0
GYA|c12519_g1	DSXGA_1	0	0
GYA|c12519_g2	DSXGA_1	0	0
GYA|c12523_g1	DSXGA_1	0	0
GYA|c12524_g1	DSXGA_1	11	1.04
GYA|c12526_g1	DSXGA_1	2	0.16
GYA|c12528_g1	DSXGA_1	0	0
GYA|c12530_g1	DSXGA_1	0	0
GYA|c12532_g1	DSXGA_1	0	0
GYA|c12534_g1	DSXGA_1	0	0
GYA|c12538_g1	DSXGA_1	2	0.71
GYA|c12539_g1	DSXGA_1	2	1.18
GYA|c12540_g1	DSXGA_1	0	0
GYA|c12542_g1	DSXGA_1	1	0.44
GYA|c12543_g1	DSXGA_1	2	2.77
GYA|c12546_g1	DSXGA_1	0	0
GYA|c12547_g1	DSXGA_1	0	0
GYA|c12549_g1	DSXGA_1	0	0
GYA|c12550_g1	DSXGA_1	0	0
GYA|c12551_g1	DSXGA_1	3	0.36
GYA|c12552_g1	DSXGA_1	0	0
GYA|c12553_g1	DSXGA_1	0	0
GYA|c12556_g1	DSXGA_1	2	0.36
GYA|c12557_g1	DSXGA_1	832	477.68
GYA|c12558_g1	DSXGA_1	0	0
GYA|c12559_g1	DSXGA_1	1	0.13
GYA|c1255_g1	DSXGA_1	0	0
GYA|c12561_g1	DSXGA_1	13	0.77
GYA|c12562_g1	DSXGA_1	0	0
GYA|c12563_g1	DSXGA_1	0	0
GYA|c12564_g1	DSXGA_1	1	0.19
GYA|c12565_g1	DSXGA_1	0	0
GYA|c12568_g1	DSXGA_1	4	0.68
GYA|c12569_g1	DSXGA_1	0	0
GYA|c1256_g1	DSXGA_1	0	0
GYA|c12570_g1	DSXGA_1	219	17.53
GYA|c12571_g1	DSXGA_1	0	0
GYA|c12572_g1	DSXGA_1	96	8.16
GYA|c12573_g1	DSXGA_1	18	1.52
GYA|c12576_g1	DSXGA_1	2050	77.68
GYA|c12578_g1	DSXGA_1	4	2.38
GYA|c12580_g1	DSXGA_1	73	14.01
GYA|c12581_g1	DSXGA_1	0	0
GYA|c12581_g2	DSXGA_1	0	0
GYA|c12584_g1	DSXGA_1	0	0
GYA|c12586_g1	DSXGA_1	0	0
GYA|c12587_g1	DSXGA_1	4	1.45
GYA|c12588_g1	DSXGA_1	2	4.43
GYA|c12589_g1	DSXGA_1	0	0
GYA|c1258_g1	DSXGA_1	1	6.06
GYA|c12590_g1	DSXGA_1	0	0
GYA|c12593_g1	DSXGA_1	0	0
GYA|c12594_g1	DSXGA_1	2	0.4
GYA|c12594_g2	DSXGA_1	0	0
GYA|c12595_g1	DSXGA_1	0	0
GYA|c12596_g1	DSXGA_1	11	1.67
GYA|c12597_g1	DSXGA_1	6	1.17
GYA|c12598_g1	DSXGA_1	0	0
GYA|c12600_g1	DSXGA_1	1	3.59
GYA|c12605_g1	DSXGA_1	0	0
GYA|c12608_g1	DSXGA_1	19	2.89
GYA|c12611_g1	DSXGA_1	0	0
GYA|c12613_g1	DSXGA_1	0	0
GYA|c12616_g1	DSXGA_1	7	1.57
GYA|c12616_g2	DSXGA_1	11	1.61
GYA|c12617_g1	DSXGA_1	0	0
GYA|c12619_g1	DSXGA_1	4	6.66
GYA|c12622_g1	DSXGA_1	0	0
GYA|c12623_g1	DSXGA_1	0	0
GYA|c12625_g1	DSXGA_1	7	12.83
GYA|c12626_g1	DSXGA_1	4	0.58
GYA|c12627_g1	DSXGA_1	1	2.21
GYA|c12629_g1	DSXGA_1	0	0
GYA|c12630_g1	DSXGA_1	0	0
GYA|c12631_g1	DSXGA_1	0	0
GYA|c12633_g1	DSXGA_1	0	0
GYA|c12634_g1	DSXGA_1	0	0
GYA|c12635_g1	DSXGA_1	5	1.3
GYA|c12638_g1	DSXGA_1	0	0
GYA|c12639_g1	DSXGA_1	0	0
GYA|c12641_g1	DSXGA_1	0	0
GYA|c12642_g1	DSXGA_1	0	0
GYA|c12642_g2	DSXGA_1	0	0
GYA|c12649_g1	DSXGA_1	0	0
GYA|c12650_g1	DSXGA_1	0	0
GYA|c12653_g1	DSXGA_1	13	2.12
GYA|c12654_g1	DSXGA_1	0	0
GYA|c12655_g1	DSXGA_1	5	3.61
GYA|c12656_g1	DSXGA_1	1	3.15
GYA|c12658_g1	DSXGA_1	0	0
GYA|c12659_g1	DSXGA_1	0	0
GYA|c12659_g2	DSXGA_1	5	2.37
GYA|c1265_g1	DSXGA_1	2	8.96
GYA|c12663_g1	DSXGA_1	0	0
GYA|c12664_g1	DSXGA_1	19	1.12
GYA|c12667_g1	DSXGA_1	0	0
GYA|c1266_g1	DSXGA_1	0	0
GYA|c12670_g1	DSXGA_1	3	0.69
GYA|c12673_g1	DSXGA_1	7	1.46
GYA|c12674_g1	DSXGA_1	8	2.38
GYA|c12676_g1	DSXGA_1	0	0
GYA|c12677_g1	DSXGA_1	3	1.43
GYA|c12677_g2	DSXGA_1	1	4.61
GYA|c12678_g1	DSXGA_1	0	0
GYA|c12679_g1	DSXGA_1	0	0
GYA|c12685_g1	DSXGA_1	0	0
GYA|c12686_g1	DSXGA_1	0	0
GYA|c12687_g1	DSXGA_1	0	0
GYA|c12688_g1	DSXGA_1	0	0
GYA|c12690_g1	DSXGA_1	5	3.7
GYA|c12691_g1	DSXGA_1	0	0
GYA|c12691_g2	DSXGA_1	0	0
GYA|c12692_g1	DSXGA_1	0	0
GYA|c12693_g1	DSXGA_1	3	1
GYA|c12697_g1	DSXGA_1	0	0
GYA|c12701_g1	DSXGA_1	0	0
GYA|c12704_g1	DSXGA_1	0	0
GYA|c12705_g1	DSXGA_1	0	0
GYA|c12710_g1	DSXGA_1	0	0
GYA|c12711_g1	DSXGA_1	9	1.64
GYA|c12712_g1	DSXGA_1	0	0
GYA|c12715_g1	DSXGA_1	0	0
GYA|c12716_g1	DSXGA_1	0	0
GYA|c1271_g1	DSXGA_1	4	22.06
GYA|c12724_g1	DSXGA_1	9	2.97
GYA|c12725_g1	DSXGA_1	2	2.87
GYA|c12727_g1	DSXGA_1	0	0
GYA|c1272_g1	DSXGA_1	1	11.66
GYA|c12731_g1	DSXGA_1	0	0
GYA|c12732_g1	DSXGA_1	2	7.38
GYA|c12737_g1	DSXGA_1	0	0
GYA|c12748_g1	DSXGA_1	0	0
GYA|c12749_g1	DSXGA_1	2	2.82
GYA|c1274_g1	DSXGA_1	0	0
GYA|c1275_g1	DSXGA_1	2	3.59
GYA|c12761_g1	DSXGA_1	0	0
GYA|c12763_g1	DSXGA_1	0	0
GYA|c12768_g1	DSXGA_1	2	0.28
GYA|c12768_g2	DSXGA_1	2	0.67
GYA|c12775_g1	DSXGA_1	0	0
GYA|c12776_g1	DSXGA_1	0	0
GYA|c1277_g1	DSXGA_1	182	25.87
GYA|c12781_g1	DSXGA_1	0	0
GYA|c12783_g1	DSXGA_1	0	0
GYA|c12786_g1	DSXGA_1	1	0.16
GYA|c12788_g1	DSXGA_1	0	0
GYA|c1279_g1	DSXGA_1	0	0
GYA|c12801_g1	DSXGA_1	0	0
GYA|c12802_g1	DSXGA_1	1	2.53
GYA|c12804_g1	DSXGA_1	0	0
GYA|c12808_g1	DSXGA_1	2	8.46
GYA|c12814_g1	DSXGA_1	0	0
GYA|c12817_g1	DSXGA_1	0	0
GYA|c1281_g1	DSXGA_1	0	0
GYA|c12820_g1	DSXGA_1	0	0
GYA|c12823_g1	DSXGA_1	2	0.86
GYA|c12826_g1	DSXGA_1	0	0
GYA|c12828_g1	DSXGA_1	0	0
GYA|c1282_g1	DSXGA_1	0	0
GYA|c1282_g2	DSXGA_1	0	0
GYA|c12831_g1	DSXGA_1	0	0
GYA|c12841_g1	DSXGA_1	72	265.52
GYA|c12842_g1	DSXGA_1	0	0
GYA|c12844_g1	DSXGA_1	0	0
GYA|c12847_g1	DSXGA_1	6	1.29
GYA|c12854_g1	DSXGA_1	0	0
GYA|c12861_g1	DSXGA_1	0	0
GYA|c12870_g1	DSXGA_1	0	0
GYA|c12870_g2	DSXGA_1	2	3.08
GYA|c1287_g1	DSXGA_1	0	0
GYA|c12880_g1	DSXGA_1	0	0
GYA|c12895_g1	DSXGA_1	1	0.28
GYA|c12897_g1	DSXGA_1	0	0
GYA|c128_g1	DSXGA_1	0	0
GYA|c12902_g1	DSXGA_1	2	16.85
GYA|c12904_g1	DSXGA_1	0	0
GYA|c12905_g1	DSXGA_1	0	0
GYA|c12906_g1	DSXGA_1	0	0
GYA|c12907_g1	DSXGA_1	0	0
GYA|c1290_g1	DSXGA_1	0	0
GYA|c12910_g1	DSXGA_1	1	1.34
GYA|c12917_g1	DSXGA_1	0	0
GYA|c12920_g1	DSXGA_1	0	0
GYA|c12920_g2	DSXGA_1	0	0
GYA|c12926_g1	DSXGA_1	0	0
GYA|c12931_g1	DSXGA_1	0	0
GYA|c1293_g1	DSXGA_1	0	0
GYA|c12940_g1	DSXGA_1	5	5.88
GYA|c1294_g1	DSXGA_1	5	2.09
GYA|c12951_g1	DSXGA_1	0	0
GYA|c12957_g1	DSXGA_1	0	0
GYA|c12959_g1	DSXGA_1	0	0
GYA|c1295_g1	DSXGA_1	1	0.5
GYA|c12963_g1	DSXGA_1	3	2.49
GYA|c12964_g1	DSXGA_1	0	0
GYA|c12964_g2	DSXGA_1	0	0
GYA|c12965_g1	DSXGA_1	0	0
GYA|c12966_g1	DSXGA_1	17	2.9
GYA|c12968_g1	DSXGA_1	0	0
GYA|c12969_g1	DSXGA_1	0	0
GYA|c12969_g2	DSXGA_1	0	0
GYA|c12971_g1	DSXGA_1	0	0
GYA|c12974_g1	DSXGA_1	1	6.67
GYA|c12977_g1	DSXGA_1	0	0
GYA|c1297_g1	DSXGA_1	0	0
GYA|c12985_g1	DSXGA_1	0	0
GYA|c12987_g1	DSXGA_1	11	5.02
GYA|c12988_g1	DSXGA_1	0	0
GYA|c1298_g1	DSXGA_1	0	0
GYA|c12994_g1	DSXGA_1	0	0
GYA|c129_g1	DSXGA_1	0	0
GYA|c12_g1	DSXGA_1	0	0
GYA|c13002_g1	DSXGA_1	0	0
GYA|c13002_g2	DSXGA_1	0	0
GYA|c13004_g1	DSXGA_1	28	13.06
GYA|c13005_g1	DSXGA_1	2	3.59
GYA|c13009_g1	DSXGA_1	0	0
GYA|c13015_g1	DSXGA_1	0	0
GYA|c13016_g1	DSXGA_1	0	0
GYA|c13016_g2	DSXGA_1	0	0
GYA|c13018_g1	DSXGA_1	0	0
GYA|c1301_g1	DSXGA_1	0	0
GYA|c13021_g1	DSXGA_1	0	0
GYA|c13022_g1	DSXGA_1	3	4.54
GYA|c13023_g1	DSXGA_1	0	0
GYA|c13025_g1	DSXGA_1	0	0
GYA|c13030_g1	DSXGA_1	0	0
GYA|c13033_g1	DSXGA_1	2	1.57
GYA|c13039_g1	DSXGA_1	0	0
GYA|c13042_g1	DSXGA_1	5	8.15
GYA|c1304_g1	DSXGA_1	1	0.66
GYA|c13050_g1	DSXGA_1	0	0
GYA|c13052_g1	DSXGA_1	0	0
GYA|c13056_g1	DSXGA_1	0	0
GYA|c13059_g1	DSXGA_1	0	0
GYA|c13061_g1	DSXGA_1	1	18.04
GYA|c13073_g1	DSXGA_1	0	0
GYA|c13075_g1	DSXGA_1	0	0
GYA|c13076_g1	DSXGA_1	2	0.33
GYA|c13077_g1	DSXGA_1	0	0
GYA|c13078_g1	DSXGA_1	1	0.76
GYA|c13080_g1	DSXGA_1	5	1.33
GYA|c13091_g1	DSXGA_1	0	0
GYA|c13092_g1	DSXGA_1	5	3.07
GYA|c13105_g1	DSXGA_1	0	0
GYA|c13106_g1	DSXGA_1	0	0
GYA|c13108_g1	DSXGA_1	0	0
GYA|c13108_g2	DSXGA_1	0	0
GYA|c1310_g1	DSXGA_1	0	0
GYA|c13110_g1	DSXGA_1	16	6.5
GYA|c13112_g1	DSXGA_1	0	0
GYA|c13115_g1	DSXGA_1	0	0
GYA|c13116_g1	DSXGA_1	0	0
GYA|c13119_g1	DSXGA_1	0	0
GYA|c13121_g1	DSXGA_1	8	1.32
GYA|c13126_g1	DSXGA_1	0	0
GYA|c1312_g1	DSXGA_1	3	2.27
GYA|c13130_g1	DSXGA_1	0	0
GYA|c13132_g1	DSXGA_1	0	0
GYA|c13133_g1	DSXGA_1	1	0.16
GYA|c13135_g1	DSXGA_1	0	0
GYA|c13136_g1	DSXGA_1	0	0
GYA|c13140_g1	DSXGA_1	0	0
GYA|c13145_g1	DSXGA_1	0	0
GYA|c13146_g1	DSXGA_1	1	1.41
GYA|c13147_g1	DSXGA_1	4	0.25
GYA|c13148_g1	DSXGA_1	5	9.51
GYA|c13148_g2	DSXGA_1	1	1.69
GYA|c13151_g1	DSXGA_1	0	0
GYA|c13152_g1	DSXGA_1	1	0.24
GYA|c13155_g1	DSXGA_1	6	1.16
GYA|c13156_g1	DSXGA_1	0	0
GYA|c1315_g1	DSXGA_1	0	0
GYA|c13163_g1	DSXGA_1	0	0
GYA|c13165_g1	DSXGA_1	0	0
GYA|c13166_g1	DSXGA_1	3	0.25
GYA|c1316_g1	DSXGA_1	0	0
GYA|c13170_g1	DSXGA_1	0	0
GYA|c13171_g1	DSXGA_1	14	7.97
GYA|c13177_g1	DSXGA_1	0	0
GYA|c13177_g2	DSXGA_1	0	0
GYA|c13181_g1	DSXGA_1	0	0
GYA|c13182_g1	DSXGA_1	0	0
GYA|c13187_g1	DSXGA_1	1	29.45
GYA|c1318_g1	DSXGA_1	0	0
GYA|c13191_g1	DSXGA_1	0	0
GYA|c13197_g1	DSXGA_1	0	0
GYA|c1319_g1	DSXGA_1	0	0
GYA|c131_g1	DSXGA_1	0	0
GYA|c13200_g1	DSXGA_1	19	4.59
GYA|c13207_g1	DSXGA_1	0	0
GYA|c13209_g1	DSXGA_1	0	0
GYA|c1320_g1	DSXGA_1	0	0
GYA|c13211_g1	DSXGA_1	0	0
GYA|c13212_g1	DSXGA_1	0	0
GYA|c13213_g1	DSXGA_1	2	1.5
GYA|c13220_g1	DSXGA_1	0	0
GYA|c13222_g1	DSXGA_1	0	0
GYA|c13223_g1	DSXGA_1	0	0
GYA|c13224_g1	DSXGA_1	28	15.51
GYA|c13226_g1	DSXGA_1	0	0
GYA|c13229_g1	DSXGA_1	3	0.74
GYA|c13231_g1	DSXGA_1	0	0
GYA|c13234_g1	DSXGA_1	9	1.54
GYA|c13235_g1	DSXGA_1	2	5.44
GYA|c13237_g1	DSXGA_1	1	0.77
GYA|c13238_g1	DSXGA_1	0	0
GYA|c13239_g1	DSXGA_1	0	0
GYA|c1323_g1	DSXGA_1	0	0
GYA|c13240_g1	DSXGA_1	0	0
GYA|c13242_g1	DSXGA_1	0	0
GYA|c13244_g1	DSXGA_1	0	0
GYA|c13245_g1	DSXGA_1	12	2.36
GYA|c13248_g1	DSXGA_1	47	2.66
GYA|c13249_g1	DSXGA_1	6	6.54
GYA|c13252_g1	DSXGA_1	17	1.55
GYA|c13253_g1	DSXGA_1	4	0.35
GYA|c13256_g1	DSXGA_1	2	1.1
GYA|c13257_g1	DSXGA_1	13	1.48
GYA|c13260_g1	DSXGA_1	2	1.92
GYA|c13261_g1	DSXGA_1	0	0
GYA|c13265_g1	DSXGA_1	4	6.38
GYA|c13268_g1	DSXGA_1	1	1.39
GYA|c13270_g1	DSXGA_1	6	21.45
GYA|c13272_g1	DSXGA_1	4	1.89
GYA|c13275_g1	DSXGA_1	0	0
GYA|c13278_g1	DSXGA_1	0	0
GYA|c13283_g1	DSXGA_1	0	0
GYA|c13284_g1	DSXGA_1	0	0
GYA|c13285_g1	DSXGA_1	0	0
GYA|c13285_g2	DSXGA_1	0	0
GYA|c13287_g1	DSXGA_1	2	0.76
GYA|c13288_g1	DSXGA_1	1	0.3
GYA|c13290_g1	DSXGA_1	10	1.96
GYA|c13290_g2	DSXGA_1	3	1.42
GYA|c13294_g1	DSXGA_1	6	0.74
GYA|c13296_g1	DSXGA_1	0	0
GYA|c13299_g1	DSXGA_1	3	1.97
GYA|c13299_g2	DSXGA_1	3	1.11
GYA|c132_g1	DSXGA_1	0	0
GYA|c13303_g1	DSXGA_1	2	1.73
GYA|c13307_g1	DSXGA_1	11	1.6
GYA|c13308_g1	DSXGA_1	0	0
GYA|c13309_g1	DSXGA_1	0	0
GYA|c13317_g1	DSXGA_1	0	0
GYA|c13319_g1	DSXGA_1	0	0
GYA|c13320_g1	DSXGA_1	8	1.23
GYA|c13323_g1	DSXGA_1	2	5.19
GYA|c13326_g1	DSXGA_1	0	0
GYA|c13330_g1	DSXGA_1	0	0
GYA|c13332_g1	DSXGA_1	29	3.66
GYA|c13333_g1	DSXGA_1	0	0
GYA|c13335_g1	DSXGA_1	11	1.7
GYA|c13338_g1	DSXGA_1	0	0
GYA|c13339_g1	DSXGA_1	5	0.84
GYA|c13342_g1	DSXGA_1	0	0
GYA|c13343_g1	DSXGA_1	11	2.09
GYA|c13344_g1	DSXGA_1	3	1.82
GYA|c13351_g1	DSXGA_1	0	0
GYA|c13354_g1	DSXGA_1	4	2.22
GYA|c13355_g1	DSXGA_1	0	0
GYA|c13357_g1	DSXGA_1	0	0
GYA|c13358_g1	DSXGA_1	0	0
GYA|c1335_g1	DSXGA_1	0	0
GYA|c13360_g1	DSXGA_1	0	0
GYA|c13364_g1	DSXGA_1	0	0
GYA|c13367_g1	DSXGA_1	6	1.78
GYA|c13367_g2	DSXGA_1	14	3.53
GYA|c1336_g1	DSXGA_1	2	0.49
GYA|c13374_g1	DSXGA_1	0	0
GYA|c13377_g1	DSXGA_1	13	5.93
GYA|c1337_g1	DSXGA_1	2	1.13
GYA|c13382_g1	DSXGA_1	3	4.46
GYA|c13383_g1	DSXGA_1	14	9.9
GYA|c13385_g1	DSXGA_1	0	0
GYA|c13400_g1	DSXGA_1	0	0
GYA|c13401_g1	DSXGA_1	0	0
GYA|c13403_g1	DSXGA_1	0	0
GYA|c13407_g1	DSXGA_1	0	0
GYA|c13408_g1	DSXGA_1	1	1.12
GYA|c13410_g1	DSXGA_1	0	0
GYA|c13410_g2	DSXGA_1	0	0
GYA|c13411_g1	DSXGA_1	1	1.83
GYA|c13412_g1	DSXGA_1	315	19.42
GYA|c13413_g1	DSXGA_1	0	0
GYA|c13418_g1	DSXGA_1	2	0.3
GYA|c13419_g1	DSXGA_1	0	0
GYA|c13421_g1	DSXGA_1	13	8.21
GYA|c13422_g1	DSXGA_1	0	0
GYA|c13423_g1	DSXGA_1	0	0
GYA|c13424_g1	DSXGA_1	1	1.99
GYA|c13428_g1	DSXGA_1	0	0
GYA|c13429_g1	DSXGA_1	0	0
GYA|c1342_g1	DSXGA_1	0	0
GYA|c13431_g1	DSXGA_1	3	2.41
GYA|c13438_g1	DSXGA_1	0	0
GYA|c13439_g1	DSXGA_1	0	0
GYA|c1343_g1	DSXGA_1	0	0
GYA|c13440_g1	DSXGA_1	0	0
GYA|c13443_g1	DSXGA_1	0	0
GYA|c13444_g1	DSXGA_1	5	0.71
GYA|c13445_g1	DSXGA_1	2	2.45
GYA|c13447_g1	DSXGA_1	15	2.21
GYA|c13447_g2	DSXGA_1	0	0
GYA|c13448_g1	DSXGA_1	0	0
GYA|c13450_g1	DSXGA_1	1	2.37
GYA|c13451_g1	DSXGA_1	31	1.78
GYA|c13454_g1	DSXGA_1	0	0
GYA|c13458_g1	DSXGA_1	0	0
GYA|c13461_g1	DSXGA_1	0	0
GYA|c13462_g1	DSXGA_1	16	1.45
GYA|c13464_g1	DSXGA_1	0	0
GYA|c13465_g1	DSXGA_1	0	0
GYA|c13466_g1	DSXGA_1	0	0
GYA|c13467_g1	DSXGA_1	18	3.02
GYA|c1346_g1	DSXGA_1	3	30.18
GYA|c13471_g1	DSXGA_1	0	0
GYA|c13472_g1	DSXGA_1	5	1.79
GYA|c13473_g1	DSXGA_1	0	0
GYA|c13475_g1	DSXGA_1	0	0
GYA|c13476_g1	DSXGA_1	0	0
GYA|c13477_g1	DSXGA_1	14	14.11
GYA|c1347_g1	DSXGA_1	0	0
GYA|c13485_g1	DSXGA_1	14	2.77
GYA|c13490_g1	DSXGA_1	0	0
GYA|c13490_g2	DSXGA_1	1	3.07
GYA|c13491_g1	DSXGA_1	1	32.41
GYA|c13497_g1	DSXGA_1	2	0.47
GYA|c1349_g1	DSXGA_1	0	0
GYA|c134_g1	DSXGA_1	6	8.9
GYA|c13500_g1	DSXGA_1	2	0.8
GYA|c13501_g1	DSXGA_1	0	0
GYA|c13502_g1	DSXGA_1	0	0
GYA|c13505_g1	DSXGA_1	0	0
GYA|c13507_g1	DSXGA_1	15	1.94
GYA|c13507_g2	DSXGA_1	0	0
GYA|c13507_g3	DSXGA_1	0	0
GYA|c13508_g1	DSXGA_1	0	0
GYA|c13511_g1	DSXGA_1	0	0
GYA|c13519_g1	DSXGA_1	0	0
GYA|c13520_g1	DSXGA_1	1	4.12
GYA|c13529_g1	DSXGA_1	0	0
GYA|c1352_g1	DSXGA_1	0	0
GYA|c13530_g1	DSXGA_1	0	0
GYA|c13532_g1	DSXGA_1	13	0.85
GYA|c13534_g1	DSXGA_1	0	0
GYA|c13537_g1	DSXGA_1	2	2.32
GYA|c13538_g1	DSXGA_1	0	0
GYA|c13541_g1	DSXGA_1	0	0
GYA|c13542_g1	DSXGA_1	0	0
GYA|c13543_g1	DSXGA_1	0	0
GYA|c13543_g2	DSXGA_1	0	0
GYA|c13545_g1	DSXGA_1	1	0.66
GYA|c13546_g1	DSXGA_1	0	0
GYA|c1354_g1	DSXGA_1	0	0
GYA|c13553_g1	DSXGA_1	1	1.36
GYA|c13554_g1	DSXGA_1	0	0
GYA|c13556_g1	DSXGA_1	3	3.76
GYA|c13558_g1	DSXGA_1	0	0
GYA|c13559_g1	DSXGA_1	0	0
GYA|c1355_g1	DSXGA_1	0	0
GYA|c13560_g1	DSXGA_1	1	0.64
GYA|c13566_g1	DSXGA_1	0	0
GYA|c13568_g1	DSXGA_1	4	3.54
GYA|c13571_g1	DSXGA_1	0	0
GYA|c13574_g1	DSXGA_1	1	2.79
GYA|c13577_g1	DSXGA_1	0	0
GYA|c13578_g1	DSXGA_1	0	0
GYA|c13579_g1	DSXGA_1	45	4.18
GYA|c13590_g1	DSXGA_1	13	3.16
GYA|c13592_g1	DSXGA_1	1	24.47
GYA|c13593_g1	DSXGA_1	22	5.1
GYA|c135_g1	DSXGA_1	0	0
GYA|c13600_g1	DSXGA_1	9	7.77
GYA|c13601_g1	DSXGA_1	0	0
GYA|c13603_g1	DSXGA_1	0	0
GYA|c13605_g1	DSXGA_1	0	0
GYA|c13606_g1	DSXGA_1	0	0
GYA|c13607_g1	DSXGA_1	16	13.96
GYA|c13608_g1	DSXGA_1	3	1.26
GYA|c13620_g1	DSXGA_1	2	7.38
GYA|c13621_g1	DSXGA_1	0	0
GYA|c13624_g1	DSXGA_1	0	0
GYA|c13628_g1	DSXGA_1	252	36.59
GYA|c13629_g1	DSXGA_1	0	0
GYA|c13630_g1	DSXGA_1	8	1.61
GYA|c13634_g1	DSXGA_1	1	2.53
GYA|c13635_g1	DSXGA_1	116	16.49
GYA|c13636_g1	DSXGA_1	0	0
GYA|c13638_g1	DSXGA_1	0	0
GYA|c13639_g1	DSXGA_1	1	0.13
GYA|c13640_g1	DSXGA_1	1	0.47
GYA|c13646_g1	DSXGA_1	2	0.97
GYA|c13647_g1	DSXGA_1	11	11.99
GYA|c13648_g1	DSXGA_1	0	0
GYA|c1364_g1	DSXGA_1	0	0
GYA|c13653_g1	DSXGA_1	1	3.23
GYA|c13655_g1	DSXGA_1	1	11.23
GYA|c13656_g1	DSXGA_1	4	0.84
GYA|c13661_g1	DSXGA_1	7	1.08
GYA|c13662_g1	DSXGA_1	0	0
GYA|c13665_g1	DSXGA_1	2	6.47
GYA|c13666_g1	DSXGA_1	0	0
GYA|c13669_g1	DSXGA_1	0	0
GYA|c13673_g1	DSXGA_1	0	0
GYA|c13674_g1	DSXGA_1	2	0.14
GYA|c13675_g1	DSXGA_1	1	13.07
GYA|c13676_g1	DSXGA_1	1	0.23
GYA|c13683_g1	DSXGA_1	32	1.62
GYA|c13684_g1	DSXGA_1	0	0
GYA|c13686_g1	DSXGA_1	0	0
GYA|c13688_g1	DSXGA_1	0	0
GYA|c1369_g1	DSXGA_1	0	0
GYA|c136_g1	DSXGA_1	3	0.27
GYA|c13700_g1	DSXGA_1	1	2.53
GYA|c13703_g1	DSXGA_1	0	0
GYA|c13703_g2	DSXGA_1	0	0
GYA|c13708_g1	DSXGA_1	12	1.66
GYA|c13709_g1	DSXGA_1	1	0.06
GYA|c13711_g1	DSXGA_1	0	0
GYA|c13719_g1	DSXGA_1	0	0
GYA|c13720_g1	DSXGA_1	0	0
GYA|c13721_g1	DSXGA_1	0	0
GYA|c13723_g1	DSXGA_1	1	9.36
GYA|c13728_g1	DSXGA_1	0	0
GYA|c13729_g1	DSXGA_1	0	0
GYA|c1372_g1	DSXGA_1	0	0
GYA|c1372_g2	DSXGA_1	5	2.05
GYA|c13730_g1	DSXGA_1	0	0
GYA|c13732_g1	DSXGA_1	1	1.46
GYA|c13736_g1	DSXGA_1	0	0
GYA|c13737_g1	DSXGA_1	0	0
GYA|c13738_g1	DSXGA_1	0	0
GYA|c13742_g1	DSXGA_1	0	0
GYA|c13743_g1	DSXGA_1	0	0
GYA|c13744_g1	DSXGA_1	0	0
GYA|c13745_g1	DSXGA_1	0	0
GYA|c13745_g2	DSXGA_1	0	0
GYA|c13745_g3	DSXGA_1	0	0
GYA|c13746_g1	DSXGA_1	0	0
GYA|c13748_g1	DSXGA_1	3	1.56
GYA|c1374_g1	DSXGA_1	10	1.66
GYA|c13753_g1	DSXGA_1	0	0
GYA|c13754_g1	DSXGA_1	2	0.5
GYA|c13757_g1	DSXGA_1	1	0.6
GYA|c13758_g1	DSXGA_1	1	4.23
GYA|c13759_g1	DSXGA_1	0	0
GYA|c13763_g1	DSXGA_1	0	0
GYA|c13764_g1	DSXGA_1	0	0
GYA|c13765_g1	DSXGA_1	1	0.65
GYA|c13769_g1	DSXGA_1	0	0
GYA|c13770_g1	DSXGA_1	0	0
GYA|c13771_g1	DSXGA_1	0	0
GYA|c13773_g1	DSXGA_1	0	0
GYA|c13775_g1	DSXGA_1	1	0.76
GYA|c13776_g1	DSXGA_1	0	0
GYA|c13777_g1	DSXGA_1	0	0
GYA|c13780_g1	DSXGA_1	0	0
GYA|c13781_g1	DSXGA_1	28	2
GYA|c13783_g1	DSXGA_1	1	1.36
GYA|c13784_g1	DSXGA_1	0	0
GYA|c13785_g1	DSXGA_1	0	0
GYA|c13792_g1	DSXGA_1	0	0
GYA|c13793_g1	DSXGA_1	1	1.11
GYA|c13794_g1	DSXGA_1	2	0.65
GYA|c13796_g1	DSXGA_1	28	4.66
GYA|c137_g1	DSXGA_1	0	0
GYA|c13800_g1	DSXGA_1	0	0
GYA|c13802_g1	DSXGA_1	0	0
GYA|c13805_g1	DSXGA_1	14	28.43
GYA|c13806_g1	DSXGA_1	5	3.96
GYA|c13808_g1	DSXGA_1	0	0
GYA|c13810_g1	DSXGA_1	0	0
GYA|c13811_g1	DSXGA_1	0	0
GYA|c13813_g1	DSXGA_1	0	0
GYA|c13816_g1	DSXGA_1	0	0
GYA|c13819_g1	DSXGA_1	0	0
GYA|c13819_g2	DSXGA_1	1	0.95
GYA|c13820_g1	DSXGA_1	0	0
GYA|c13821_g1	DSXGA_1	36	8.12
GYA|c13824_g1	DSXGA_1	0	0
GYA|c13825_g1	DSXGA_1	0	0
GYA|c13826_g1	DSXGA_1	1	43.82
GYA|c13828_g1	DSXGA_1	0	0
GYA|c13831_g1	DSXGA_1	8	1.5
GYA|c13832_g1	DSXGA_1	0	0
GYA|c1383_g1	DSXGA_1	3	3.32
GYA|c13841_g1	DSXGA_1	0	0
GYA|c13846_g1	DSXGA_1	0	0
GYA|c13847_g1	DSXGA_1	6	4.34
GYA|c1384_g1	DSXGA_1	11	2.38
GYA|c13854_g1	DSXGA_1	0	0
GYA|c13854_g2	DSXGA_1	0	0
GYA|c13855_g1	DSXGA_1	0	0
GYA|c13858_g1	DSXGA_1	2	2.92
GYA|c1385_g1	DSXGA_1	1	0.82
GYA|c13861_g1	DSXGA_1	0	0
GYA|c13866_g1	DSXGA_1	0	0
GYA|c13869_g1	DSXGA_1	0	0
GYA|c1386_g1	DSXGA_1	0	0
GYA|c13870_g1	DSXGA_1	0	0
GYA|c13871_g1	DSXGA_1	0	0
GYA|c13876_g1	DSXGA_1	0	0
GYA|c13878_g1	DSXGA_1	0	0
GYA|c13879_g1	DSXGA_1	0	0
GYA|c13884_g1	DSXGA_1	0	0
GYA|c13886_g1	DSXGA_1	3	2.43
GYA|c13887_g1	DSXGA_1	0	0
GYA|c13888_g1	DSXGA_1	0	0
GYA|c13889_g1	DSXGA_1	2	5.57
GYA|c1388_g1	DSXGA_1	0	0
GYA|c13892_g1	DSXGA_1	3	5.84
GYA|c13896_g1	DSXGA_1	0	0
GYA|c13899_g1	DSXGA_1	0	0
GYA|c1389_g1	DSXGA_1	2	3.2
GYA|c138_g1	DSXGA_1	0	0
GYA|c13900_g1	DSXGA_1	0	0
GYA|c13903_g1	DSXGA_1	2	12.11
GYA|c13904_g1	DSXGA_1	0	0
GYA|c1390_g1	DSXGA_1	0	0
GYA|c13910_g1	DSXGA_1	0	0
GYA|c13912_g1	DSXGA_1	0	0
GYA|c13914_g1	DSXGA_1	0	0
GYA|c13916_g1	DSXGA_1	1	0.25
GYA|c13917_g1	DSXGA_1	0	0
GYA|c13918_g1	DSXGA_1	7	5.29
GYA|c13922_g1	DSXGA_1	4	3.94
GYA|c13924_g1	DSXGA_1	0	0
GYA|c13924_g2	DSXGA_1	1	0.31
GYA|c13925_g1	DSXGA_1	2	0.78
GYA|c13926_g1	DSXGA_1	40	9.34
GYA|c13930_g1	DSXGA_1	0	0
GYA|c13931_g1	DSXGA_1	15	1.11
GYA|c13931_g2	DSXGA_1	0	0
GYA|c13932_g1	DSXGA_1	0	0
GYA|c13933_g1	DSXGA_1	8	1.26
GYA|c13935_g1	DSXGA_1	0	0
GYA|c13935_g2	DSXGA_1	0	0
GYA|c13936_g1	DSXGA_1	57	3.16
GYA|c13938_g1	DSXGA_1	9	2.01
GYA|c1393_g1	DSXGA_1	4	7.79
GYA|c13940_g1	DSXGA_1	0	0
GYA|c13944_g1	DSXGA_1	0	0
GYA|c13947_g1	DSXGA_1	0	0
GYA|c13951_g1	DSXGA_1	0	0
GYA|c13955_g1	DSXGA_1	2	1.68
GYA|c13956_g1	DSXGA_1	0	0
GYA|c13958_g1	DSXGA_1	5	13.93
GYA|c13959_g1	DSXGA_1	0	0
GYA|c1395_g1	DSXGA_1	3	0.45
GYA|c13962_g1	DSXGA_1	0	0
GYA|c13962_g2	DSXGA_1	0	0
GYA|c13962_g3	DSXGA_1	0	0
GYA|c13966_g1	DSXGA_1	0	0
GYA|c13972_g1	DSXGA_1	0	0
GYA|c13975_g1	DSXGA_1	62	2.96
GYA|c13975_g2	DSXGA_1	78	3.94
GYA|c1397_g1	DSXGA_1	0	0
GYA|c13982_g1	DSXGA_1	0	0
GYA|c13984_g1	DSXGA_1	0	0
GYA|c13988_g1	DSXGA_1	1	0.66
GYA|c13989_g1	DSXGA_1	0	0
GYA|c13991_g1	DSXGA_1	0	0
GYA|c13993_g1	DSXGA_1	5	1.18
GYA|c13999_g1	DSXGA_1	7	2.17
GYA|c1399_g1	DSXGA_1	0	0
GYA|c14001_g1	DSXGA_1	12	68.26
GYA|c14002_g1	DSXGA_1	0	0
GYA|c14005_g1	DSXGA_1	2	1.6
GYA|c14008_g1	DSXGA_1	1	0.43
GYA|c14009_g1	DSXGA_1	0	0
GYA|c14011_g1	DSXGA_1	0	0
GYA|c14014_g1	DSXGA_1	1	0.22
GYA|c14017_g1	DSXGA_1	0	0
GYA|c14021_g1	DSXGA_1	0	0
GYA|c14024_g1	DSXGA_1	0	0
GYA|c14024_g2	DSXGA_1	0	0
GYA|c14025_g1	DSXGA_1	6	3.83
GYA|c14027_g1	DSXGA_1	0	0
GYA|c14029_g1	DSXGA_1	41	15.47
GYA|c1402_g1	DSXGA_1	0	0
GYA|c14032_g1	DSXGA_1	0	0
GYA|c14033_g1	DSXGA_1	4	0.39
GYA|c14038_g1	DSXGA_1	0	0
GYA|c14042_g1	DSXGA_1	0	0
GYA|c14043_g1	DSXGA_1	120	12.51
GYA|c14043_g2	DSXGA_1	122	7.97
GYA|c14044_g1	DSXGA_1	0	0
GYA|c14046_g1	DSXGA_1	0	0
GYA|c14049_g1	DSXGA_1	16	1.44
GYA|c14050_g1	DSXGA_1	0	0
GYA|c14051_g1	DSXGA_1	15	3.43
GYA|c14059_g1	DSXGA_1	7	1.31
GYA|c14060_g1	DSXGA_1	0	0
GYA|c14061_g1	DSXGA_1	0	0
GYA|c14065_g1	DSXGA_1	12	0.78
GYA|c14066_g1	DSXGA_1	0	0
GYA|c14067_g1	DSXGA_1	0	0
GYA|c1406_g1	DSXGA_1	0	0
GYA|c14072_g1	DSXGA_1	7	4.06
GYA|c14073_g1	DSXGA_1	0	0
GYA|c14074_g1	DSXGA_1	1	3.23
GYA|c14075_g1	DSXGA_1	0	0
GYA|c14076_g1	DSXGA_1	0	0
GYA|c14077_g1	DSXGA_1	4	7.33
GYA|c14078_g1	DSXGA_1	0	0
GYA|c14083_g1	DSXGA_1	0	0
GYA|c14084_g1	DSXGA_1	4	1.39
GYA|c14085_g1	DSXGA_1	0	0
GYA|c14087_g1	DSXGA_1	8	0.63
GYA|c14088_g1	DSXGA_1	0	0
GYA|c14089_g1	DSXGA_1	0	0
GYA|c1408_g1	DSXGA_1	4	2.74
GYA|c14090_g1	DSXGA_1	28	2.3
GYA|c14096_g1	DSXGA_1	0	0
GYA|c14099_g1	DSXGA_1	12	4.29
GYA|c14102_g1	DSXGA_1	0	0
GYA|c14108_g1	DSXGA_1	0	0
GYA|c14110_g1	DSXGA_1	0	0
GYA|c14114_g1	DSXGA_1	0	0
GYA|c14114_g2	DSXGA_1	0	0
GYA|c14115_g1	DSXGA_1	0	0
GYA|c14116_g1	DSXGA_1	0	0
GYA|c14117_g1	DSXGA_1	0	0
GYA|c14119_g1	DSXGA_1	0	0
GYA|c14123_g1	DSXGA_1	1	1.06
GYA|c14125_g1	DSXGA_1	0	0
GYA|c14126_g1	DSXGA_1	6	0.57
GYA|c14127_g1	DSXGA_1	29	4.53
GYA|c14128_g1	DSXGA_1	23	0.7
GYA|c14129_g1	DSXGA_1	0	0
GYA|c14129_g2	DSXGA_1	0	0
GYA|c14130_g1	DSXGA_1	0	0
GYA|c14131_g1	DSXGA_1	8	3.1
GYA|c14133_g1	DSXGA_1	1	0.25
GYA|c14136_g1	DSXGA_1	0	0
GYA|c14137_g1	DSXGA_1	0	0
GYA|c14139_g1	DSXGA_1	2	0.53
GYA|c1413_g1	DSXGA_1	0	0
GYA|c14140_g1	DSXGA_1	1	8.14
GYA|c14140_g2	DSXGA_1	5	1.83
GYA|c14145_g1	DSXGA_1	0	0
GYA|c14146_g1	DSXGA_1	0	0
GYA|c1414_g1	DSXGA_1	0	0
GYA|c14154_g1	DSXGA_1	0	0
GYA|c14155_g1	DSXGA_1	4	1.71
GYA|c14156_g1	DSXGA_1	0	0
GYA|c14157_g1	DSXGA_1	0	0
GYA|c14159_g1	DSXGA_1	5	0.3
GYA|c14159_g2	DSXGA_1	2	0.76
GYA|c14160_g1	DSXGA_1	0	0
GYA|c14161_g1	DSXGA_1	0	0
GYA|c14162_g1	DSXGA_1	0	0
GYA|c14163_g1	DSXGA_1	0	0
GYA|c14165_g1	DSXGA_1	4	2.36
GYA|c14166_g1	DSXGA_1	24	1.45
GYA|c14167_g1	DSXGA_1	10	0.62
GYA|c14168_g1	DSXGA_1	0	0
GYA|c14168_g2	DSXGA_1	0	0
GYA|c14170_g1	DSXGA_1	0	0
GYA|c14171_g1	DSXGA_1	9	1.55
GYA|c14173_g1	DSXGA_1	0	0
GYA|c14175_g1	DSXGA_1	0	0
GYA|c14178_g1	DSXGA_1	1	10.06
GYA|c14179_g1	DSXGA_1	314	24.02
GYA|c14180_g1	DSXGA_1	39	10.48
GYA|c14182_g1	DSXGA_1	8	1.57
GYA|c14183_g1	DSXGA_1	0	0
GYA|c14185_g1	DSXGA_1	106	21.21
GYA|c14187_g1	DSXGA_1	0	0
GYA|c14189_g1	DSXGA_1	0	0
GYA|c14190_g1	DSXGA_1	0	0
GYA|c14191_g1	DSXGA_1	0	0
GYA|c14192_g1	DSXGA_1	38	2.27
GYA|c14193_g1	DSXGA_1	1	0.45
GYA|c14193_g2	DSXGA_1	0	0
GYA|c14197_g1	DSXGA_1	0	0
GYA|c1419_g1	DSXGA_1	0	0
GYA|c141_g1	DSXGA_1	0	0
GYA|c14200_g1	DSXGA_1	7	0.98
GYA|c14206_g1	DSXGA_1	0	0
GYA|c14206_g2	DSXGA_1	0	0
GYA|c14208_g1	DSXGA_1	0	0
GYA|c1420_g1	DSXGA_1	0	0
GYA|c14213_g1	DSXGA_1	3	1.1
GYA|c14217_g1	DSXGA_1	0	0
GYA|c14219_g1	DSXGA_1	0	0
GYA|c14220_g1	DSXGA_1	0	0
GYA|c14222_g1	DSXGA_1	15	1.72
GYA|c14223_g1	DSXGA_1	0	0
GYA|c14224_g1	DSXGA_1	0	0
GYA|c14225_g1	DSXGA_1	0	0
GYA|c14226_g1	DSXGA_1	0	0
GYA|c14228_g1	DSXGA_1	477	35.61
GYA|c14230_g1	DSXGA_1	73	6.69
GYA|c14232_g1	DSXGA_1	0	0
GYA|c14233_g1	DSXGA_1	24	1.82
GYA|c14233_g2	DSXGA_1	24	2.36
GYA|c14239_g1	DSXGA_1	20	11.7
GYA|c14242_g1	DSXGA_1	0	0
GYA|c14243_g1	DSXGA_1	0	0
GYA|c14248_g1	DSXGA_1	0	0
GYA|c14249_g1	DSXGA_1	0	0
GYA|c14251_g1	DSXGA_1	9	1.74
GYA|c14252_g1	DSXGA_1	11	1.53
GYA|c14255_g1	DSXGA_1	0	0
GYA|c14257_g1	DSXGA_1	1	3.41
GYA|c14258_g1	DSXGA_1	23	4.08
GYA|c14259_g1	DSXGA_1	1	0.09
GYA|c1425_g1	DSXGA_1	0	0
GYA|c14260_g1	DSXGA_1	10	2.04
GYA|c14262_g1	DSXGA_1	0	0
GYA|c14263_g1	DSXGA_1	0	0
GYA|c14264_g1	DSXGA_1	0	0
GYA|c14265_g1	DSXGA_1	0	0
GYA|c14265_g2	DSXGA_1	0	0
GYA|c14266_g1	DSXGA_1	0	0
GYA|c14275_g1	DSXGA_1	0	0
GYA|c14278_g1	DSXGA_1	0	0
GYA|c14282_g1	DSXGA_1	0	0
GYA|c14284_g1	DSXGA_1	16	1.26
GYA|c14286_g1	DSXGA_1	11	0.54
GYA|c14287_g1	DSXGA_1	15	1.29
GYA|c1428_g1	DSXGA_1	0	0
GYA|c14290_g1	DSXGA_1	0	0
GYA|c14292_g1	DSXGA_1	2	27.18
GYA|c14294_g1	DSXGA_1	31	2.52
GYA|c14297_g1	DSXGA_1	5	4.86
GYA|c142_g1	DSXGA_1	3	92.64
GYA|c14301_g1	DSXGA_1	82	6.68
GYA|c14307_g1	DSXGA_1	0	0
GYA|c14308_g1	DSXGA_1	0	0
GYA|c14311_g1	DSXGA_1	0	0
GYA|c14312_g1	DSXGA_1	0	0
GYA|c14314_g1	DSXGA_1	0	0
GYA|c14316_g1	DSXGA_1	0	0
GYA|c1431_g1	DSXGA_1	1	0.31
GYA|c14320_g1	DSXGA_1	0	0
GYA|c14323_g1	DSXGA_1	3	3.13
GYA|c14326_g1	DSXGA_1	4	1.58
GYA|c14329_g1	DSXGA_1	0	0
GYA|c14330_g1	DSXGA_1	0	0
GYA|c14335_g1	DSXGA_1	0	0
GYA|c14337_g1	DSXGA_1	0	0
GYA|c14338_g1	DSXGA_1	7	0.89
GYA|c14340_g1	DSXGA_1	0	0
GYA|c14340_g2	DSXGA_1	3	0.18
GYA|c14345_g1	DSXGA_1	14	1.66
GYA|c14346_g1	DSXGA_1	0	0
GYA|c14350_g1	DSXGA_1	0	0
GYA|c14351_g1	DSXGA_1	5	1.53
GYA|c14352_g1	DSXGA_1	18	0.87
GYA|c14355_g1	DSXGA_1	0	0
GYA|c14360_g1	DSXGA_1	0	0
GYA|c14362_g1	DSXGA_1	6	1.32
GYA|c14363_g1	DSXGA_1	13	1.67
GYA|c14363_g2	DSXGA_1	0	0
GYA|c14364_g1	DSXGA_1	0	0
GYA|c14370_g1	DSXGA_1	0	0
GYA|c14371_g1	DSXGA_1	0	0
GYA|c14374_g1	DSXGA_1	1	0.57
GYA|c14375_g1	DSXGA_1	0	0
GYA|c14376_g1	DSXGA_1	0	0
GYA|c14380_g1	DSXGA_1	0	0
GYA|c14383_g1	DSXGA_1	0	0
GYA|c14384_g1	DSXGA_1	0	0
GYA|c14385_g1	DSXGA_1	3	0.37
GYA|c14386_g1	DSXGA_1	0	0
GYA|c14387_g1	DSXGA_1	5	0.81
GYA|c14388_g1	DSXGA_1	2	0.21
GYA|c14391_g1	DSXGA_1	0	0
GYA|c14394_g1	DSXGA_1	1294	65.9
GYA|c14396_g1	DSXGA_1	0	0
GYA|c14397_g1	DSXGA_1	2	2.39
GYA|c14399_g1	DSXGA_1	1	0.16
GYA|c14400_g1	DSXGA_1	0	0
GYA|c14401_g1	DSXGA_1	3	3.95
GYA|c14402_g1	DSXGA_1	0	0
GYA|c14403_g1	DSXGA_1	0	0
GYA|c14405_g1	DSXGA_1	0	0
GYA|c14409_g1	DSXGA_1	0	0
GYA|c14412_g1	DSXGA_1	0	0
GYA|c14413_g1	DSXGA_1	9	2.01
GYA|c14414_g1	DSXGA_1	0	0
GYA|c14415_g1	DSXGA_1	0	0
GYA|c14416_g1	DSXGA_1	6	1.12
GYA|c14417_g1	DSXGA_1	1	0.17
GYA|c14423_g1	DSXGA_1	0	0
GYA|c14423_g2	DSXGA_1	0	0
GYA|c14427_g1	DSXGA_1	0	0
GYA|c14430_g1	DSXGA_1	0	0
GYA|c14432_g1	DSXGA_1	0	0
GYA|c14433_g1	DSXGA_1	20	5.98
GYA|c14436_g1	DSXGA_1	0	0
GYA|c14437_g1	DSXGA_1	0	0
GYA|c14439_g1	DSXGA_1	0	0
GYA|c1443_g1	DSXGA_1	1	0.36
GYA|c14440_g1	DSXGA_1	0	0
GYA|c14442_g1	DSXGA_1	0	0
GYA|c14442_g2	DSXGA_1	0	0
GYA|c14444_g1	DSXGA_1	329	15.93
GYA|c14446_g1	DSXGA_1	0	0
GYA|c1444_g1	DSXGA_1	0	0
GYA|c14452_g1	DSXGA_1	0	0
GYA|c14453_g1	DSXGA_1	0	0
GYA|c1445_g1	DSXGA_1	0	0
GYA|c14461_g1	DSXGA_1	0	0
GYA|c14462_g1	DSXGA_1	0	0
GYA|c14463_g1	DSXGA_1	0	0
GYA|c14464_g1	DSXGA_1	0	0
GYA|c14465_g1	DSXGA_1	5	1.41
GYA|c14470_g1	DSXGA_1	0	0
GYA|c14472_g1	DSXGA_1	0	0
GYA|c14473_g1	DSXGA_1	0	0
GYA|c14474_g1	DSXGA_1	0	0
GYA|c14478_g1	DSXGA_1	2	0.63
GYA|c1447_g1	DSXGA_1	0	0
GYA|c14480_g1	DSXGA_1	1	0.6
GYA|c14481_g1	DSXGA_1	0	0
GYA|c14482_g1	DSXGA_1	0	0
GYA|c14485_g1	DSXGA_1	0	0
GYA|c14486_g1	DSXGA_1	0	0
GYA|c14487_g1	DSXGA_1	0	0
GYA|c14488_g1	DSXGA_1	0	0
GYA|c14489_g1	DSXGA_1	0	0
GYA|c14490_g1	DSXGA_1	0	0
GYA|c14495_g1	DSXGA_1	1	0.26
GYA|c14496_g1	DSXGA_1	0	0
GYA|c14496_g2	DSXGA_1	0	0
GYA|c14497_g1	DSXGA_1	2	0.15
GYA|c1449_g1	DSXGA_1	0	0
GYA|c144_g1	DSXGA_1	14	2.3
GYA|c14500_g1	DSXGA_1	5	0.76
GYA|c14503_g1	DSXGA_1	0	0
GYA|c14508_g1	DSXGA_1	0	0
GYA|c14509_g1	DSXGA_1	23	4.47
GYA|c14510_g1	DSXGA_1	0	0
GYA|c14514_g1	DSXGA_1	0	0
GYA|c14517_g1	DSXGA_1	0	0
GYA|c14518_g1	DSXGA_1	0	0
GYA|c14519_g1	DSXGA_1	0	0
GYA|c14520_g1	DSXGA_1	0	0
GYA|c14522_g1	DSXGA_1	0	0
GYA|c14522_g2	DSXGA_1	0	0
GYA|c14523_g1	DSXGA_1	0	0
GYA|c14527_g1	DSXGA_1	13	2.75
GYA|c14530_g1	DSXGA_1	0	0
GYA|c14531_g1	DSXGA_1	3	0.28
GYA|c14534_g1	DSXGA_1	3476	199.39
GYA|c14538_g1	DSXGA_1	3	0.51
GYA|c14539_g1	DSXGA_1	0	0
GYA|c14540_g1	DSXGA_1	0	0
[truncated: 34,344 more rows]
