# Supplementary material for: Comparative transcriptome analysis and identification of candidate effectors in two related rust species (Gymnosporangium yamadae and Gymnosporangium asiaticum)
Source: BMC Genomics. 2017 Aug 23;18:651. doi: 10.1186/s12864-017-4059-x (PMC5567642; doi:10.1186/s12864-017-4059-x)
Supplement: Supplementary file 1 — The statistics of gene expression level of each sample of G. yamadae and G. asiaticum. This file provides the read count and corresponding FPKM values of each genes respectively in G. yamadae and G. asiaticum when mapped to the reference transcriptome. (ZIP 5443 kb) [file 12864_2017_4059_MOESM1_ESM.zip › Additional file 1/DSXGA_2.readcounts and FPKM values.xlsx]

## Sheet: Sheet1
gene_id	Sample_name	Read_count	FPKM
GYA|c0_g1	DSXGA_2	0	0
GYA|c10000_g1	DSXGA_2	0	0
GYA|c10005_g1	DSXGA_2	0	0
GYA|c10008_g1	DSXGA_2	0	0
GYA|c10012_g1	DSXGA_2	0	0
GYA|c10019_g1	DSXGA_2	0	0
GYA|c10023_g1	DSXGA_2	0	0
GYA|c10024_g1	DSXGA_2	0	0
GYA|c10026_g1	DSXGA_2	1	2.81
GYA|c10027_g1	DSXGA_2	0	0
GYA|c10031_g1	DSXGA_2	0	0
GYA|c10032_g1	DSXGA_2	0	0
GYA|c10033_g1	DSXGA_2	3	7.42
GYA|c10040_g1	DSXGA_2	0	0
GYA|c10042_g1	DSXGA_2	5	20.91
GYA|c10043_g1	DSXGA_2	0	0
GYA|c10047_g1	DSXGA_2	0	0
GYA|c10048_g1	DSXGA_2	0	0
GYA|c1004_g1	DSXGA_2	0	0
GYA|c10050_g1	DSXGA_2	0	0
GYA|c10053_g1	DSXGA_2	0	0
GYA|c10055_g1	DSXGA_2	0	0
GYA|c10058_g1	DSXGA_2	0	0
GYA|c1005_g1	DSXGA_2	170	55.27
GYA|c10061_g1	DSXGA_2	3	0.76
GYA|c10061_g2	DSXGA_2	7	0.6
GYA|c10062_g1	DSXGA_2	0	0
GYA|c10065_g1	DSXGA_2	0	0
GYA|c10069_g1	DSXGA_2	0	0
GYA|c10071_g1	DSXGA_2	2	3.15
GYA|c10075_g1	DSXGA_2	13	27.14
GYA|c10078_g1	DSXGA_2	0	0
GYA|c10079_g1	DSXGA_2	0	0
GYA|c1007_g1	DSXGA_2	0	0
GYA|c10080_g1	DSXGA_2	0	0
GYA|c10081_g1	DSXGA_2	0	0
GYA|c10082_g1	DSXGA_2	0	0
GYA|c10082_g2	DSXGA_2	2	22.44
GYA|c10083_g1	DSXGA_2	6	0.74
GYA|c10084_g1	DSXGA_2	0	0
GYA|c10085_g1	DSXGA_2	3	1.1
GYA|c10088_g1	DSXGA_2	2	7.64
GYA|c10089_g1	DSXGA_2	0	0
GYA|c1008_g1	DSXGA_2	0	0
GYA|c10092_g1	DSXGA_2	0	0
GYA|c10093_g1	DSXGA_2	0	0
GYA|c10095_g1	DSXGA_2	1	0.43
GYA|c10096_g1	DSXGA_2	2	36.2
GYA|c10103_g1	DSXGA_2	0	0
GYA|c10104_g1	DSXGA_2	46	3.77
GYA|c10105_g1	DSXGA_2	0	0
GYA|c10109_g1	DSXGA_2	1	0.54
GYA|c10113_g1	DSXGA_2	0	0
GYA|c10114_g1	DSXGA_2	0	0
GYA|c10115_g1	DSXGA_2	0	0
GYA|c10118_g1	DSXGA_2	0	0
GYA|c10119_g1	DSXGA_2	3	0.93
GYA|c10124_g1	DSXGA_2	0	0
GYA|c10125_g1	DSXGA_2	0	0
GYA|c10126_g1	DSXGA_2	3	0.26
GYA|c10127_g1	DSXGA_2	2	2.64
GYA|c10128_g1	DSXGA_2	0	0
GYA|c10130_g1	DSXGA_2	1	2.35
GYA|c10133_g1	DSXGA_2	0	0
GYA|c10134_g1	DSXGA_2	6	1.8
GYA|c10137_g1	DSXGA_2	7	1.12
GYA|c1013_g1	DSXGA_2	0	0
GYA|c10145_g1	DSXGA_2	0	0
GYA|c10149_g1	DSXGA_2	1	0.46
GYA|c10151_g1	DSXGA_2	3	0.51
GYA|c10154_g1	DSXGA_2	0	0
GYA|c10162_g1	DSXGA_2	1	28.17
GYA|c10165_g1	DSXGA_2	11	1.2
GYA|c10173_g1	DSXGA_2	4	7.26
GYA|c10179_g1	DSXGA_2	0	0
GYA|c10182_g1	DSXGA_2	0	0
GYA|c10183_g1	DSXGA_2	0	0
GYA|c10185_g1	DSXGA_2	1	0.24
GYA|c10190_g1	DSXGA_2	58	7.49
GYA|c10191_g1	DSXGA_2	0	0
GYA|c10192_g1	DSXGA_2	0	0
GYA|c10193_g1	DSXGA_2	68	7.48
GYA|c10194_g1	DSXGA_2	11	3.32
GYA|c10196_g1	DSXGA_2	0	0
GYA|c10196_g2	DSXGA_2	0	0
GYA|c10197_g1	DSXGA_2	0	0
GYA|c10199_g1	DSXGA_2	0	0
GYA|c10201_g1	DSXGA_2	0	0
GYA|c10203_g1	DSXGA_2	18	3.13
GYA|c10204_g1	DSXGA_2	4	4.57
GYA|c10205_g1	DSXGA_2	0	0
GYA|c10210_g1	DSXGA_2	0	0
GYA|c10211_g1	DSXGA_2	0	0
GYA|c10214_g1	DSXGA_2	2	0.43
GYA|c10215_g1	DSXGA_2	0	0
GYA|c10217_g1	DSXGA_2	1	0.63
GYA|c10218_g1	DSXGA_2	1	0.28
GYA|c10220_g1	DSXGA_2	1	6.61
GYA|c10221_g1	DSXGA_2	7	2.75
GYA|c10222_g1	DSXGA_2	16	0.77
GYA|c10223_g1	DSXGA_2	0	0
GYA|c10224_g1	DSXGA_2	30	11.96
GYA|c10225_g1	DSXGA_2	1	4.59
GYA|c10226_g1	DSXGA_2	8	1.41
GYA|c10229_g1	DSXGA_2	2	0.51
GYA|c1022_g1	DSXGA_2	0	0
GYA|c10231_g1	DSXGA_2	1	1.75
GYA|c10232_g1	DSXGA_2	9	0.56
GYA|c10236_g1	DSXGA_2	4	1
GYA|c10237_g1	DSXGA_2	30	14.94
GYA|c10238_g1	DSXGA_2	0	0
GYA|c10240_g1	DSXGA_2	20	7.85
GYA|c10243_g1	DSXGA_2	2	2.17
GYA|c10244_g1	DSXGA_2	0	0
GYA|c10246_g1	DSXGA_2	0	0
GYA|c10247_g1	DSXGA_2	0	0
GYA|c10247_g2	DSXGA_2	0	0
GYA|c10249_g1	DSXGA_2	240	10.31
GYA|c10249_g2	DSXGA_2	0	0
GYA|c10250_g1	DSXGA_2	2	31.58
GYA|c10251_g1	DSXGA_2	0	0
GYA|c10252_g1	DSXGA_2	4	3.3
GYA|c10253_g1	DSXGA_2	120	51.85
GYA|c10254_g1	DSXGA_2	870	52.45
GYA|c10255_g1	DSXGA_2	3	0.25
GYA|c10256_g1	DSXGA_2	2	1.48
GYA|c10256_g2	DSXGA_2	1	0.19
GYA|c10257_g1	DSXGA_2	9	4.85
GYA|c10259_g1	DSXGA_2	0	0
GYA|c1025_g1	DSXGA_2	0	0
GYA|c10261_g1	DSXGA_2	4	1.07
GYA|c10265_g1	DSXGA_2	0	0
GYA|c10266_g1	DSXGA_2	3	4.19
GYA|c10275_g1	DSXGA_2	0	0
GYA|c1027_g1	DSXGA_2	0	0
GYA|c10289_g1	DSXGA_2	0	0
GYA|c1028_g1	DSXGA_2	0	0
GYA|c10294_g1	DSXGA_2	0	0
GYA|c102_g1	DSXGA_2	6	16.88
GYA|c10300_g1	DSXGA_2	0	0
GYA|c1030_g1	DSXGA_2	0	0
GYA|c10310_g1	DSXGA_2	0	0
GYA|c10311_g1	DSXGA_2	1	1.51
GYA|c10313_g1	DSXGA_2	0	0
GYA|c10314_g1	DSXGA_2	1	9.2
GYA|c10315_g1	DSXGA_2	0	0
GYA|c10317_g1	DSXGA_2	0	0
GYA|c10317_g2	DSXGA_2	0	0
GYA|c10318_g1	DSXGA_2	0	0
GYA|c10318_g2	DSXGA_2	0	0
GYA|c1031_g1	DSXGA_2	0	0
GYA|c10320_g1	DSXGA_2	134	18.81
GYA|c10321_g1	DSXGA_2	0	0
GYA|c10323_g1	DSXGA_2	0	0
GYA|c10326_g1	DSXGA_2	0	0
GYA|c10329_g1	DSXGA_2	1	12.71
GYA|c10332_g1	DSXGA_2	1	22.99
GYA|c10333_g1	DSXGA_2	0	0
GYA|c10334_g1	DSXGA_2	2	1.36
GYA|c10335_g1	DSXGA_2	2	2.96
GYA|c10336_g1	DSXGA_2	2	0.84
GYA|c10339_g1	DSXGA_2	661	34.05
GYA|c10342_g1	DSXGA_2	0	0
GYA|c10343_g1	DSXGA_2	2	0.38
GYA|c10343_g2	DSXGA_2	0	0
GYA|c10344_g1	DSXGA_2	9	4.8
GYA|c10345_g1	DSXGA_2	10	0.96
GYA|c10347_g1	DSXGA_2	4	2.34
GYA|c10348_g1	DSXGA_2	408	12.96
GYA|c1034_g1	DSXGA_2	0	0
GYA|c10351_g1	DSXGA_2	0	0
GYA|c10352_g1	DSXGA_2	567	10.88
GYA|c10353_g1	DSXGA_2	125	16.05
GYA|c10355_g1	DSXGA_2	5	0.51
GYA|c10356_g1	DSXGA_2	2	0.87
GYA|c10357_g1	DSXGA_2	19	1.25
GYA|c10358_g1	DSXGA_2	16	2.25
GYA|c1035_g1	DSXGA_2	1	0.63
GYA|c10362_g1	DSXGA_2	0	0
GYA|c10363_g1	DSXGA_2	0	0
GYA|c10367_g1	DSXGA_2	0	0
GYA|c10367_g2	DSXGA_2	0	0
GYA|c10367_g3	DSXGA_2	0	0
GYA|c10388_g1	DSXGA_2	0	0
GYA|c1038_g1	DSXGA_2	0	0
GYA|c10390_g1	DSXGA_2	0	0
GYA|c10392_g1	DSXGA_2	1	0.5
GYA|c10394_g1	DSXGA_2	122	102.18
GYA|c10398_g1	DSXGA_2	1	8.53
GYA|c103_g1	DSXGA_2	13	4.37
GYA|c10403_g1	DSXGA_2	0	0
GYA|c10404_g1	DSXGA_2	4	10.41
GYA|c10406_g1	DSXGA_2	0	0
GYA|c10407_g1	DSXGA_2	7	5.26
GYA|c10410_g1	DSXGA_2	0	0
GYA|c10414_g1	DSXGA_2	0	0
GYA|c10414_g2	DSXGA_2	0	0
GYA|c10416_g1	DSXGA_2	0	0
GYA|c10417_g1	DSXGA_2	1	0.58
GYA|c10419_g1	DSXGA_2	50	4.8
GYA|c10423_g1	DSXGA_2	0	0
GYA|c10425_g1	DSXGA_2	0	0
GYA|c10426_g1	DSXGA_2	2	0.77
GYA|c10428_g1	DSXGA_2	1	0.18
GYA|c1042_g1	DSXGA_2	0	0
GYA|c10430_g1	DSXGA_2	6	2.24
GYA|c10433_g1	DSXGA_2	4	20.85
GYA|c10434_g1	DSXGA_2	0	0
GYA|c10435_g1	DSXGA_2	4	1.75
GYA|c10438_g1	DSXGA_2	10	0.75
GYA|c10440_g1	DSXGA_2	4	0.36
GYA|c10441_g1	DSXGA_2	0	0
GYA|c10443_g1	DSXGA_2	0	0
GYA|c10444_g1	DSXGA_2	3	1.97
GYA|c10449_g1	DSXGA_2	0	0
GYA|c10451_g1	DSXGA_2	0	0
GYA|c10452_g1	DSXGA_2	0	0
GYA|c10452_g2	DSXGA_2	1	0.24
GYA|c10453_g1	DSXGA_2	2	3.57
GYA|c10454_g1	DSXGA_2	0	0
GYA|c10455_g1	DSXGA_2	1	6.61
GYA|c10459_g1	DSXGA_2	7	2.23
GYA|c1045_g1	DSXGA_2	2	22.44
GYA|c10460_g1	DSXGA_2	7	53.38
GYA|c10461_g1	DSXGA_2	2	0.65
GYA|c10462_g1	DSXGA_2	0	0
GYA|c10464_g1	DSXGA_2	0	0
GYA|c10465_g1	DSXGA_2	0	0
GYA|c10467_g1	DSXGA_2	0	0
GYA|c10468_g1	DSXGA_2	3	16.7
GYA|c10469_g1	DSXGA_2	0	0
GYA|c10473_g1	DSXGA_2	29	5.32
GYA|c10474_g1	DSXGA_2	0	0
GYA|c10477_g1	DSXGA_2	5	0.85
GYA|c10479_g1	DSXGA_2	0	0
GYA|c10479_g2	DSXGA_2	0	0
GYA|c10480_g1	DSXGA_2	8	0.73
GYA|c10481_g1	DSXGA_2	3	0.54
GYA|c10482_g1	DSXGA_2	3	0.49
GYA|c10482_g2	DSXGA_2	2	0.73
GYA|c10483_g1	DSXGA_2	14	1.7
GYA|c10484_g1	DSXGA_2	0	0
GYA|c10485_g1	DSXGA_2	3	3.15
GYA|c10486_g1	DSXGA_2	3	0.57
GYA|c10488_g1	DSXGA_2	0	0
GYA|c10491_g1	DSXGA_2	0	0
GYA|c10493_g1	DSXGA_2	0	0
GYA|c1049_g1	DSXGA_2	6	7.49
GYA|c10502_g1	DSXGA_2	2	1.58
GYA|c10503_g1	DSXGA_2	3	0.51
GYA|c10508_g1	DSXGA_2	3	2.01
GYA|c10509_g1	DSXGA_2	4	2.03
GYA|c1050_g1	DSXGA_2	4	1.21
GYA|c10510_g1	DSXGA_2	0	0
GYA|c10510_g2	DSXGA_2	13	2.64
GYA|c10511_g1	DSXGA_2	0	0
GYA|c10513_g1	DSXGA_2	11	1.55
GYA|c10516_g1	DSXGA_2	0	0
GYA|c10517_g1	DSXGA_2	1	1.27
GYA|c10519_g1	DSXGA_2	4	54.71
GYA|c10523_g1	DSXGA_2	0	0
GYA|c10526_g1	DSXGA_2	6	0.59
GYA|c10527_g1	DSXGA_2	2	0.35
GYA|c10528_g1	DSXGA_2	49	1.96
GYA|c10529_g1	DSXGA_2	0	0
GYA|c10532_g1	DSXGA_2	0	0
GYA|c10534_g1	DSXGA_2	35	1.62
GYA|c10535_g1	DSXGA_2	3	3.05
GYA|c10539_g1	DSXGA_2	0	0
GYA|c10541_g1	DSXGA_2	5	10.12
GYA|c10542_g1	DSXGA_2	0	0
GYA|c10546_g1	DSXGA_2	12	17.42
GYA|c10548_g1	DSXGA_2	5	3.6
GYA|c10549_g1	DSXGA_2	5	0.32
GYA|c10550_g1	DSXGA_2	0	0
GYA|c10551_g1	DSXGA_2	5	1.12
GYA|c10556_g1	DSXGA_2	1	5.57
GYA|c10557_g1	DSXGA_2	12	1.13
GYA|c10559_g1	DSXGA_2	2	0.64
GYA|c1055_g1	DSXGA_2	0	0
GYA|c10560_g1	DSXGA_2	5	1.13
GYA|c10569_g1	DSXGA_2	0	0
GYA|c10572_g1	DSXGA_2	1	0.9
GYA|c10573_g1	DSXGA_2	3	0.37
GYA|c10574_g1	DSXGA_2	4	0.96
GYA|c10578_g1	DSXGA_2	0	0
GYA|c10580_g1	DSXGA_2	0	0
GYA|c10581_g1	DSXGA_2	2	0.38
GYA|c10583_g1	DSXGA_2	2	0.49
GYA|c10589_g1	DSXGA_2	1	0.8
GYA|c10590_g1	DSXGA_2	122	7.95
GYA|c10593_g1	DSXGA_2	10	1.31
GYA|c10594_g1	DSXGA_2	0	0
GYA|c10595_g1	DSXGA_2	0	0
GYA|c10596_g1	DSXGA_2	0	0
GYA|c10597_g1	DSXGA_2	1	0.28
GYA|c10598_g1	DSXGA_2	0	0
GYA|c10599_g1	DSXGA_2	7	0.64
GYA|c1059_g1	DSXGA_2	0	0
GYA|c105_g1	DSXGA_2	0	0
GYA|c10600_g1	DSXGA_2	0	0
GYA|c10601_g1	DSXGA_2	6	3.02
GYA|c10602_g1	DSXGA_2	2	0.66
GYA|c10603_g1	DSXGA_2	59	3.36
GYA|c10605_g1	DSXGA_2	4	0.29
GYA|c10607_g1	DSXGA_2	9	9.78
GYA|c10609_g1	DSXGA_2	0	0
GYA|c10610_g1	DSXGA_2	0	0
GYA|c10611_g1	DSXGA_2	0	0
GYA|c10612_g1	DSXGA_2	0	0
GYA|c10613_g1	DSXGA_2	0	0
GYA|c10617_g1	DSXGA_2	0	0
GYA|c1061_g1	DSXGA_2	0	0
GYA|c10621_g1	DSXGA_2	2	0.59
GYA|c10623_g1	DSXGA_2	0	0
GYA|c10624_g1	DSXGA_2	3	0.44
GYA|c10625_g1	DSXGA_2	11	1.2
GYA|c10629_g1	DSXGA_2	0	0
GYA|c1062_g1	DSXGA_2	0	0
GYA|c10631_g1	DSXGA_2	3	1.28
GYA|c10632_g1	DSXGA_2	1	12.19
GYA|c10633_g1	DSXGA_2	0	0
GYA|c10634_g1	DSXGA_2	5	2.44
GYA|c10636_g1	DSXGA_2	0	0
GYA|c10638_g1	DSXGA_2	1	1.75
GYA|c10639_g1	DSXGA_2	0	0
GYA|c1063_g1	DSXGA_2	0	0
GYA|c10640_g1	DSXGA_2	1	3.41
GYA|c10644_g1	DSXGA_2	2	16.42
GYA|c10645_g1	DSXGA_2	2	0.43
GYA|c10647_g1	DSXGA_2	0	0
GYA|c10649_g1	DSXGA_2	0	0
GYA|c10653_g1	DSXGA_2	0	0
GYA|c10654_g1	DSXGA_2	4	1.2
GYA|c10656_g1	DSXGA_2	2	0.68
GYA|c10658_g1	DSXGA_2	0	0
GYA|c10659_g1	DSXGA_2	3	0.21
GYA|c1065_g1	DSXGA_2	0	0
GYA|c10660_g1	DSXGA_2	0	0
GYA|c10662_g1	DSXGA_2	6	1.3
GYA|c10664_g1	DSXGA_2	0	0
GYA|c10667_g1	DSXGA_2	0	0
GYA|c10669_g1	DSXGA_2	2	0.17
GYA|c1066_g1	DSXGA_2	0	0
GYA|c10674_g1	DSXGA_2	2	1.18
GYA|c10677_g1	DSXGA_2	10	0.89
GYA|c10677_g2	DSXGA_2	1	2.14
GYA|c10678_g1	DSXGA_2	0	0
GYA|c10682_g1	DSXGA_2	1	7.63
GYA|c1069_g1	DSXGA_2	0	0
GYA|c10702_g1	DSXGA_2	0	0
GYA|c10707_g1	DSXGA_2	2	3.35
GYA|c1070_g1	DSXGA_2	0	0
GYA|c10713_g1	DSXGA_2	1	5.21
GYA|c10720_g1	DSXGA_2	0	0
GYA|c1072_g1	DSXGA_2	3	2.25
GYA|c10736_g1	DSXGA_2	0	0
GYA|c1073_g1	DSXGA_2	0	0
GYA|c10741_g1	DSXGA_2	0	0
GYA|c10749_g1	DSXGA_2	0	0
GYA|c1074_g1	DSXGA_2	77	0.98
GYA|c1075_g1	DSXGA_2	0	0
GYA|c10760_g1	DSXGA_2	0	0
GYA|c10767_g1	DSXGA_2	0	0
GYA|c10770_g1	DSXGA_2	0	0
GYA|c10789_g1	DSXGA_2	461	10.91
GYA|c1078_g1	DSXGA_2	1	0.14
GYA|c10796_g1	DSXGA_2	98	5.89
GYA|c10797_g1	DSXGA_2	1	15.79
GYA|c10800_g1	DSXGA_2	0	0
GYA|c10804_g1	DSXGA_2	9	14.23
GYA|c1080_g1	DSXGA_2	2	8.11
GYA|c10812_g1	DSXGA_2	0	0
GYA|c10816_g1	DSXGA_2	0	0
GYA|c10818_g1	DSXGA_2	0	0
GYA|c1081_g1	DSXGA_2	0	0
GYA|c10825_g1	DSXGA_2	1	8.21
GYA|c10827_g1	DSXGA_2	0	0
GYA|c10828_g1	DSXGA_2	1	0.16
GYA|c10829_g1	DSXGA_2	0	0
GYA|c10831_g1	DSXGA_2	1	7.09
GYA|c10832_g1	DSXGA_2	2	2.59
GYA|c10839_g1	DSXGA_2	0	0
GYA|c10848_g1	DSXGA_2	0	0
GYA|c10848_g2	DSXGA_2	0	0
GYA|c10849_g1	DSXGA_2	21	9.81
GYA|c10851_g1	DSXGA_2	0	0
GYA|c10852_g1	DSXGA_2	0	0
GYA|c10854_g1	DSXGA_2	0	0
GYA|c10855_g1	DSXGA_2	0	0
GYA|c10856_g1	DSXGA_2	19	6.98
GYA|c10857_g1	DSXGA_2	4	0.81
GYA|c10858_g1	DSXGA_2	9	3.31
GYA|c10859_g1	DSXGA_2	1	3.41
GYA|c1085_g1	DSXGA_2	5	4.31
GYA|c10868_g1	DSXGA_2	3	0.36
GYA|c10870_g1	DSXGA_2	1	1.12
GYA|c10871_g1	DSXGA_2	0	0
GYA|c10872_g1	DSXGA_2	2	2.07
GYA|c10873_g1	DSXGA_2	0	0
GYA|c10876_g1	DSXGA_2	0	0
GYA|c1087_g1	DSXGA_2	0	0
GYA|c10881_g1	DSXGA_2	0	0
GYA|c10885_g1	DSXGA_2	0	0
GYA|c10887_g1	DSXGA_2	0	0
GYA|c10890_g1	DSXGA_2	0	0
GYA|c10893_g1	DSXGA_2	0	0
GYA|c10898_g1	DSXGA_2	0	0
GYA|c108_g1	DSXGA_2	0	0
GYA|c10900_g1	DSXGA_2	2	3.57
GYA|c10901_g1	DSXGA_2	0	0
GYA|c10906_g1	DSXGA_2	0	0
GYA|c10907_g1	DSXGA_2	0	0
GYA|c1090_g1	DSXGA_2	0	0
GYA|c10912_g1	DSXGA_2	0	0
GYA|c10913_g1	DSXGA_2	0	0
GYA|c10917_g1	DSXGA_2	0	0
GYA|c1091_g1	DSXGA_2	0	0
GYA|c10921_g1	DSXGA_2	2	10.77
GYA|c10923_g1	DSXGA_2	0	0
GYA|c10926_g1	DSXGA_2	0	0
GYA|c1092_g1	DSXGA_2	3	3.68
GYA|c10936_g1	DSXGA_2	4	34.1
GYA|c10938_g1	DSXGA_2	0	0
GYA|c10939_g1	DSXGA_2	0	0
GYA|c1093_g1	DSXGA_2	0	0
GYA|c10941_g1	DSXGA_2	0	0
GYA|c10946_g1	DSXGA_2	0	0
GYA|c10947_g1	DSXGA_2	0	0
GYA|c10947_g2	DSXGA_2	0	0
GYA|c10954_g1	DSXGA_2	8	5.71
GYA|c10957_g1	DSXGA_2	0	0
GYA|c10958_g1	DSXGA_2	0	0
GYA|c10959_g1	DSXGA_2	2	8.36
GYA|c1095_g1	DSXGA_2	2	4.6
GYA|c10965_g1	DSXGA_2	0	0
GYA|c10966_g1	DSXGA_2	0	0
GYA|c10969_g1	DSXGA_2	0	0
GYA|c1096_g1	DSXGA_2	0	0
GYA|c10971_g1	DSXGA_2	0	0
GYA|c10973_g1	DSXGA_2	0	0
GYA|c10979_g1	DSXGA_2	0	0
GYA|c1097_g1	DSXGA_2	0	0
GYA|c10983_g1	DSXGA_2	25	1.63
GYA|c10990_g1	DSXGA_2	0	0
GYA|c10994_g1	DSXGA_2	38	3.16
GYA|c10996_g1	DSXGA_2	1	10.35
GYA|c10999_g1	DSXGA_2	0	0
GYA|c109_g1	DSXGA_2	0	0
GYA|c10_g1	DSXGA_2	0	0
GYA|c11004_g1	DSXGA_2	3	16.16
GYA|c11014_g1	DSXGA_2	0	0
GYA|c11016_g1	DSXGA_2	3	0.61
GYA|c11017_g1	DSXGA_2	6	0.91
GYA|c11017_g2	DSXGA_2	0	0
GYA|c11028_g1	DSXGA_2	0	0
GYA|c1102_g1	DSXGA_2	0	0
GYA|c11031_g1	DSXGA_2	0	0
GYA|c11032_g1	DSXGA_2	0	0
GYA|c11034_g1	DSXGA_2	0	0
GYA|c1103_g1	DSXGA_2	0	0
GYA|c11049_g1	DSXGA_2	0	0
GYA|c1104_g1	DSXGA_2	0	0
GYA|c11051_g1	DSXGA_2	1	2.67
GYA|c11054_g1	DSXGA_2	1	1
GYA|c11055_g1	DSXGA_2	2	0.53
GYA|c11056_g1	DSXGA_2	0	0
GYA|c1105_g1	DSXGA_2	0	0
GYA|c11061_g1	DSXGA_2	0	0
GYA|c1106_g1	DSXGA_2	9	3.8
GYA|c11071_g1	DSXGA_2	3	62.57
GYA|c11074_g1	DSXGA_2	2	0.31
GYA|c11075_g1	DSXGA_2	268	11.7
GYA|c11076_g1	DSXGA_2	0	0
GYA|c11076_g2	DSXGA_2	0	0
GYA|c11078_g1	DSXGA_2	0	0
GYA|c1107_g1	DSXGA_2	30	1.16
GYA|c11086_g1	DSXGA_2	25	4.36
GYA|c11087_g1	DSXGA_2	3	3.26
GYA|c11087_g2	DSXGA_2	12	1.22
GYA|c11090_g1	DSXGA_2	1	6.38
GYA|c11097_g1	DSXGA_2	0	0
GYA|c11103_g1	DSXGA_2	0	0
GYA|c11105_g1	DSXGA_2	0	0
GYA|c11106_g1	DSXGA_2	0	0
GYA|c11106_g2	DSXGA_2	5	1.12
GYA|c11108_g1	DSXGA_2	0	0
GYA|c11109_g1	DSXGA_2	3	0.63
GYA|c11111_g1	DSXGA_2	1	0.34
GYA|c11116_g1	DSXGA_2	0	0
GYA|c11117_g1	DSXGA_2	0	0
GYA|c11118_g1	DSXGA_2	1	2.19
GYA|c11119_g1	DSXGA_2	0	0
GYA|c11119_g2	DSXGA_2	0	0
GYA|c11119_g3	DSXGA_2	0	0
GYA|c11119_g4	DSXGA_2	0	0
GYA|c1111_g1	DSXGA_2	0	0
GYA|c11121_g1	DSXGA_2	3	2.32
GYA|c11126_g1	DSXGA_2	0	0
GYA|c11128_g1	DSXGA_2	0	0
GYA|c11129_g1	DSXGA_2	2	0.08
GYA|c11132_g1	DSXGA_2	0	0
GYA|c11134_g1	DSXGA_2	1	0.38
GYA|c11138_g1	DSXGA_2	0	0
GYA|c1113_g1	DSXGA_2	0	0
GYA|c11142_g1	DSXGA_2	0	0
GYA|c11149_g1	DSXGA_2	0	0
GYA|c1114_g1	DSXGA_2	1	0.96
GYA|c11151_g1	DSXGA_2	0	0
GYA|c11156_g1	DSXGA_2	2	6.81
GYA|c1115_g1	DSXGA_2	0	0
GYA|c11162_g1	DSXGA_2	1	3.31
GYA|c11163_g1	DSXGA_2	0	0
GYA|c11164_g1	DSXGA_2	0	0
GYA|c11166_g1	DSXGA_2	1	3.41
GYA|c11169_g1	DSXGA_2	0	0
GYA|c1116_g1	DSXGA_2	0	0
GYA|c11171_g1	DSXGA_2	0	0
GYA|c11172_g1	DSXGA_2	0	0
GYA|c11181_g1	DSXGA_2	3	2.91
GYA|c11182_g1	DSXGA_2	2	6.1
GYA|c11182_g2	DSXGA_2	3	21.28
GYA|c11183_g1	DSXGA_2	0	0
GYA|c11186_g1	DSXGA_2	0	0
GYA|c11188_g1	DSXGA_2	2	1.17
GYA|c11189_g1	DSXGA_2	0	0
GYA|c11192_g1	DSXGA_2	0	0
GYA|c11194_g1	DSXGA_2	11	0.5
GYA|c111_g1	DSXGA_2	0	0
GYA|c11206_g1	DSXGA_2	0	0
GYA|c1120_g1	DSXGA_2	2	1.3
GYA|c11210_g1	DSXGA_2	0	0
GYA|c11212_g1	DSXGA_2	0	0
GYA|c11214_g1	DSXGA_2	0	0
GYA|c11217_g1	DSXGA_2	4	2.32
GYA|c11219_g1	DSXGA_2	1	1.95
GYA|c11222_g1	DSXGA_2	0	0
GYA|c11223_g1	DSXGA_2	6	0.54
GYA|c11227_g1	DSXGA_2	0	0
GYA|c11229_g1	DSXGA_2	3	0.59
GYA|c11229_g2	DSXGA_2	1	0.21
GYA|c1122_g1	DSXGA_2	0	0
GYA|c11230_g1	DSXGA_2	1	12.19
GYA|c11231_g1	DSXGA_2	1	1.99
GYA|c11235_g1	DSXGA_2	0	0
GYA|c11236_g1	DSXGA_2	0	0
GYA|c11243_g1	DSXGA_2	0	0
GYA|c11246_g1	DSXGA_2	0	0
GYA|c1124_g1	DSXGA_2	0	0
GYA|c11251_g1	DSXGA_2	6	7.23
GYA|c11253_g1	DSXGA_2	1	0.11
GYA|c11261_g1	DSXGA_2	0	0
GYA|c11261_g2	DSXGA_2	0	0
GYA|c11261_g3	DSXGA_2	0	0
GYA|c11261_g4	DSXGA_2	0	0
GYA|c11263_g1	DSXGA_2	0	0
GYA|c11266_g1	DSXGA_2	1	9.95
GYA|c11267_g1	DSXGA_2	1	0.57
GYA|c11269_g1	DSXGA_2	3	1.14
GYA|c1126_g1	DSXGA_2	0	0
GYA|c11272_g1	DSXGA_2	0	0
GYA|c11274_g1	DSXGA_2	0	0
GYA|c11276_g1	DSXGA_2	18	53.19
GYA|c11278_g1	DSXGA_2	1	2.47
GYA|c11283_g1	DSXGA_2	1	0.56
GYA|c11284_g1	DSXGA_2	0	0
GYA|c11288_g1	DSXGA_2	4	3.61
GYA|c11292_g1	DSXGA_2	2	1.94
GYA|c11293_g1	DSXGA_2	0	0
GYA|c11296_g1	DSXGA_2	0	0
GYA|c11297_g1	DSXGA_2	0	0
GYA|c112_g1	DSXGA_2	0	0
GYA|c11307_g1	DSXGA_2	0	0
GYA|c11309_g1	DSXGA_2	3	3.63
GYA|c1130_g1	DSXGA_2	3	2.62
GYA|c11310_g1	DSXGA_2	4	1.02
GYA|c11312_g1	DSXGA_2	2	1.22
GYA|c11315_g1	DSXGA_2	0	0
GYA|c11316_g1	DSXGA_2	0	0
GYA|c11319_g1	DSXGA_2	0	0
GYA|c11321_g1	DSXGA_2	0	0
GYA|c11322_g1	DSXGA_2	2	0.33
GYA|c11323_g1	DSXGA_2	6	1.81
GYA|c11325_g1	DSXGA_2	1	1.91
GYA|c11329_g1	DSXGA_2	0	0
GYA|c11331_g1	DSXGA_2	0	0
GYA|c11332_g1	DSXGA_2	11	2.86
GYA|c11333_g1	DSXGA_2	0	0
GYA|c11334_g1	DSXGA_2	0	0
GYA|c11336_g1	DSXGA_2	2	1.7
GYA|c11337_g1	DSXGA_2	3	0.46
GYA|c11339_g1	DSXGA_2	0	0
GYA|c1133_g1	DSXGA_2	4	0.49
GYA|c11344_g1	DSXGA_2	0	0
GYA|c11345_g1	DSXGA_2	0	0
GYA|c11346_g1	DSXGA_2	40	46.53
GYA|c11347_g1	DSXGA_2	2	0.67
GYA|c11347_g2	DSXGA_2	1	1.57
GYA|c11348_g1	DSXGA_2	1	1.05
GYA|c1134_g1	DSXGA_2	0	0
GYA|c11351_g1	DSXGA_2	1	0.27
GYA|c11352_g1	DSXGA_2	0	0
GYA|c11353_g1	DSXGA_2	0	0
GYA|c11354_g1	DSXGA_2	7	1.19
GYA|c11356_g1	DSXGA_2	0	0
GYA|c11360_g1	DSXGA_2	23	2.21
GYA|c11361_g1	DSXGA_2	3	0.59
GYA|c11362_g1	DSXGA_2	3	0.76
GYA|c11364_g1	DSXGA_2	0	0
GYA|c11365_g1	DSXGA_2	0	0
GYA|c11367_g1	DSXGA_2	0	0
GYA|c11368_g1	DSXGA_2	2	3.08
GYA|c1136_g1	DSXGA_2	2	5.78
GYA|c11371_g1	DSXGA_2	4	17.78
GYA|c11372_g1	DSXGA_2	0	0
GYA|c11374_g1	DSXGA_2	2	12.33
GYA|c11381_g1	DSXGA_2	1	0.37
GYA|c11382_g1	DSXGA_2	0	0
GYA|c11385_g1	DSXGA_2	0	0
GYA|c11386_g1	DSXGA_2	0	0
GYA|c11387_g1	DSXGA_2	0	0
GYA|c11388_g1	DSXGA_2	0	0
GYA|c1138_g1	DSXGA_2	0	0
GYA|c11390_g1	DSXGA_2	3	0.63
GYA|c11394_g1	DSXGA_2	3	2.11
GYA|c11398_g1	DSXGA_2	6	2.34
GYA|c11399_g1	DSXGA_2	4	1.96
GYA|c1139_g1	DSXGA_2	0	0
GYA|c113_g1	DSXGA_2	0	0
GYA|c11404_g1	DSXGA_2	0	0
GYA|c11404_g2	DSXGA_2	2	1.2
GYA|c11412_g1	DSXGA_2	2	0.62
GYA|c11412_g2	DSXGA_2	2	0.26
GYA|c11417_g1	DSXGA_2	0	0
GYA|c11422_g1	DSXGA_2	0	0
GYA|c11423_g1	DSXGA_2	2	3.15
GYA|c1142_g1	DSXGA_2	0	0
GYA|c11431_g1	DSXGA_2	1	0.56
GYA|c11435_g1	DSXGA_2	0	0
GYA|c11436_g1	DSXGA_2	0	0
GYA|c11439_g1	DSXGA_2	0	0
GYA|c11440_g1	DSXGA_2	0	0
GYA|c11442_g1	DSXGA_2	3	2.31
GYA|c11443_g1	DSXGA_2	2	0.43
GYA|c11444_g1	DSXGA_2	0	0
GYA|c11448_g1	DSXGA_2	0	0
GYA|c11449_g1	DSXGA_2	5	8.19
GYA|c1144_g1	DSXGA_2	0	0
GYA|c11454_g1	DSXGA_2	0	0
GYA|c11457_g1	DSXGA_2	4	1.24
GYA|c11459_g1	DSXGA_2	0	0
GYA|c11463_g1	DSXGA_2	2	1.86
GYA|c11464_g1	DSXGA_2	0	0
GYA|c11465_g1	DSXGA_2	0	0
GYA|c11466_g1	DSXGA_2	0	0
GYA|c11469_g1	DSXGA_2	0	0
GYA|c1146_g1	DSXGA_2	0	0
GYA|c11470_g1	DSXGA_2	0	0
GYA|c1147_g1	DSXGA_2	0	0
GYA|c11480_g1	DSXGA_2	0	0
GYA|c11483_g1	DSXGA_2	0	0
GYA|c11485_g1	DSXGA_2	80	17.93
GYA|c11486_g1	DSXGA_2	0	0
GYA|c11491_g1	DSXGA_2	0	0
GYA|c11495_g1	DSXGA_2	16	7.89
GYA|c11497_g1	DSXGA_2	0	0
GYA|c11499_g1	DSXGA_2	7	13.36
GYA|c114_g1	DSXGA_2	0	0
GYA|c11500_g1	DSXGA_2	2	2.96
GYA|c11504_g1	DSXGA_2	0	0
GYA|c11505_g1	DSXGA_2	0	0
GYA|c11506_g1	DSXGA_2	5	10.44
GYA|c11508_g1	DSXGA_2	3	12.54
GYA|c1150_g1	DSXGA_2	10	1.46
GYA|c11510_g1	DSXGA_2	0	0
GYA|c11513_g1	DSXGA_2	2	0.4
GYA|c11516_g1	DSXGA_2	0	0
GYA|c11517_g1	DSXGA_2	1	0.43
GYA|c11518_g1	DSXGA_2	40	20.9
GYA|c11521_g1	DSXGA_2	0	0
GYA|c11523_g1	DSXGA_2	5	0.92
GYA|c11527_g1	DSXGA_2	0	0
GYA|c1152_g1	DSXGA_2	6	1.21
GYA|c11534_g1	DSXGA_2	0	0
GYA|c11537_g1	DSXGA_2	1	0.29
GYA|c11542_g1	DSXGA_2	5	0.33
GYA|c11543_g1	DSXGA_2	9	2.33
GYA|c11544_g1	DSXGA_2	0	0
GYA|c11545_g1	DSXGA_2	0	0
GYA|c11548_g1	DSXGA_2	0	0
GYA|c11548_g2	DSXGA_2	0	0
GYA|c11549_g1	DSXGA_2	0	0
GYA|c1154_g1	DSXGA_2	0	0
GYA|c11550_g1	DSXGA_2	2	6.26
GYA|c11551_g1	DSXGA_2	2	2.33
GYA|c11557_g1	DSXGA_2	1	3.61
GYA|c11567_g1	DSXGA_2	0	0
GYA|c11568_g1	DSXGA_2	0	0
GYA|c11569_g1	DSXGA_2	4	1.35
GYA|c11570_g1	DSXGA_2	0	0
GYA|c11574_g1	DSXGA_2	12	1.44
GYA|c11575_g1	DSXGA_2	0	0
GYA|c11578_g1	DSXGA_2	1	1.95
GYA|c11579_g1	DSXGA_2	3	3.15
GYA|c1157_g1	DSXGA_2	0	0
GYA|c11580_g1	DSXGA_2	1	0.94
GYA|c11583_g1	DSXGA_2	3	1.02
GYA|c11584_g1	DSXGA_2	3	1.68
GYA|c11588_g1	DSXGA_2	0	0
GYA|c1158_g1	DSXGA_2	0	0
GYA|c11591_g1	DSXGA_2	0	0
GYA|c11592_g1	DSXGA_2	3	1.03
GYA|c11597_g1	DSXGA_2	0	0
GYA|c11599_g1	DSXGA_2	28	3.33
GYA|c1159_g1	DSXGA_2	0	0
GYA|c115_g1	DSXGA_2	3	72.5
GYA|c11601_g1	DSXGA_2	2	11.52
GYA|c11604_g1	DSXGA_2	3	0.53
GYA|c11606_g1	DSXGA_2	29	1.22
GYA|c11614_g1	DSXGA_2	0	0
GYA|c11617_g1	DSXGA_2	0	0
GYA|c11618_g1	DSXGA_2	0	0
GYA|c11619_g1	DSXGA_2	1	21.89
GYA|c1161_g1	DSXGA_2	0	0
GYA|c11620_g1	DSXGA_2	1	0.96
GYA|c11621_g1	DSXGA_2	2	1.45
GYA|c11623_g1	DSXGA_2	59	10.2
GYA|c11624_g1	DSXGA_2	0	0
GYA|c1162_g1	DSXGA_2	0	0
GYA|c11630_g1	DSXGA_2	0	0
GYA|c11631_g1	DSXGA_2	0	0
GYA|c11637_g1	DSXGA_2	0	0
GYA|c11638_g1	DSXGA_2	0	0
GYA|c11638_g2	DSXGA_2	0	0
GYA|c11640_g1	DSXGA_2	0	0
GYA|c11641_g1	DSXGA_2	0	0
GYA|c11647_g1	DSXGA_2	0	0
GYA|c11649_g1	DSXGA_2	3	0.12
GYA|c1164_g1	DSXGA_2	0	0
GYA|c11655_g1	DSXGA_2	3	0.86
GYA|c11663_g1	DSXGA_2	0	0
GYA|c11670_g1	DSXGA_2	2	4.28
GYA|c11676_g1	DSXGA_2	2	0.99
GYA|c11679_g1	DSXGA_2	0	0
GYA|c1167_g1	DSXGA_2	0	0
GYA|c11685_g1	DSXGA_2	0	0
GYA|c11687_g1	DSXGA_2	8	1.41
GYA|c1168_g1	DSXGA_2	1	2.81
GYA|c11691_g1	DSXGA_2	3	11.14
GYA|c11694_g1	DSXGA_2	48	15.51
GYA|c11703_g1	DSXGA_2	34	4.11
GYA|c11706_g1	DSXGA_2	0	0
GYA|c11721_g1	DSXGA_2	0	0
GYA|c11724_g1	DSXGA_2	0	0
GYA|c11725_g1	DSXGA_2	0	0
GYA|c11727_g1	DSXGA_2	249	34.95
GYA|c11746_g1	DSXGA_2	2	0.62
GYA|c1174_g1	DSXGA_2	5	0.77
GYA|c11750_g1	DSXGA_2	1	24.17
GYA|c11752_g1	DSXGA_2	0	0
GYA|c11753_g1	DSXGA_2	0	0
GYA|c11757_g1	DSXGA_2	0	0
GYA|c1175_g1	DSXGA_2	0	0
GYA|c11760_g1	DSXGA_2	6	3.26
GYA|c11766_g1	DSXGA_2	0	0
GYA|c11767_g1	DSXGA_2	0	0
GYA|c11779_g1	DSXGA_2	1	3.82
GYA|c11779_g2	DSXGA_2	2	6.26
GYA|c11788_g1	DSXGA_2	0	0
GYA|c11789_g1	DSXGA_2	1	0.28
GYA|c11791_g1	DSXGA_2	0	0
GYA|c11794_g1	DSXGA_2	1	0.96
GYA|c117_g1	DSXGA_2	0	0
GYA|c11800_g1	DSXGA_2	0	0
GYA|c11802_g1	DSXGA_2	0	0
GYA|c11803_g1	DSXGA_2	6	2.66
GYA|c11806_g1	DSXGA_2	2	1.31
GYA|c1180_g1	DSXGA_2	0	0
GYA|c11810_g1	DSXGA_2	0	0
GYA|c11813_g1	DSXGA_2	0	0
GYA|c11816_g1	DSXGA_2	0	0
GYA|c11817_g1	DSXGA_2	0	0
GYA|c1181_g1	DSXGA_2	2	3.21
GYA|c11820_g1	DSXGA_2	2	20.7
GYA|c11822_g1	DSXGA_2	4	1.19
GYA|c11823_g1	DSXGA_2	0	0
GYA|c11826_g1	DSXGA_2	0	0
GYA|c11829_g1	DSXGA_2	0	0
GYA|c1182_g1	DSXGA_2	0	0
GYA|c11833_g1	DSXGA_2	0	0
GYA|c11834_g1	DSXGA_2	0	0
GYA|c11836_g1	DSXGA_2	4	0.44
GYA|c11837_g1	DSXGA_2	1	0.56
GYA|c1183_g1	DSXGA_2	0	0
GYA|c11841_g1	DSXGA_2	0	0
GYA|c11849_g1	DSXGA_2	16	7.89
GYA|c11851_g1	DSXGA_2	0	0
GYA|c11855_g1	DSXGA_2	0	0
GYA|c11858_g1	DSXGA_2	0	0
GYA|c11859_g1	DSXGA_2	1	6.84
GYA|c11859_g2	DSXGA_2	2	0.93
GYA|c11860_g1	DSXGA_2	3	0.52
GYA|c11864_g1	DSXGA_2	6	3.26
GYA|c11868_g1	DSXGA_2	0	0
GYA|c11869_g1	DSXGA_2	1	0.89
GYA|c1186_g1	DSXGA_2	0	0
GYA|c11870_g1	DSXGA_2	4	1.79
GYA|c11874_g1	DSXGA_2	16	3.21
GYA|c11875_g1	DSXGA_2	0	0
GYA|c11877_g1	DSXGA_2	0	0
GYA|c11880_g1	DSXGA_2	0	0
GYA|c11881_g1	DSXGA_2	2	1.02
GYA|c11882_g1	DSXGA_2	0	0
GYA|c11887_g1	DSXGA_2	7	3.59
GYA|c11890_g1	DSXGA_2	0	0
GYA|c11897_g1	DSXGA_2	0	0
GYA|c11898_g1	DSXGA_2	0	0
GYA|c11899_g1	DSXGA_2	0	0
GYA|c1189_g1	DSXGA_2	0	0
GYA|c11902_g1	DSXGA_2	0	0
GYA|c11906_g1	DSXGA_2	2	1.72
GYA|c11913_g1	DSXGA_2	0	0
GYA|c11914_g1	DSXGA_2	0	0
GYA|c11916_g1	DSXGA_2	0	0
GYA|c11917_g1	DSXGA_2	3	1.74
GYA|c11920_g1	DSXGA_2	1	6.61
GYA|c11921_g1	DSXGA_2	4	1.67
GYA|c11927_g1	DSXGA_2	13	1.46
GYA|c11928_g1	DSXGA_2	2	0.86
GYA|c11932_g1	DSXGA_2	0	0
GYA|c11934_g1	DSXGA_2	7	0.89
GYA|c11937_g1	DSXGA_2	0	0
GYA|c11938_g1	DSXGA_2	3	0.78
GYA|c1193_g1	DSXGA_2	0	0
GYA|c11943_g1	DSXGA_2	0	0
GYA|c11943_g2	DSXGA_2	3	0.58
GYA|c11944_g1	DSXGA_2	0	0
GYA|c11947_g1	DSXGA_2	1	0.44
GYA|c11952_g1	DSXGA_2	0	0
GYA|c11958_g1	DSXGA_2	0	0
GYA|c11959_g1	DSXGA_2	0	0
GYA|c11966_g1	DSXGA_2	0	0
GYA|c11967_g1	DSXGA_2	9	2.41
GYA|c11967_g2	DSXGA_2	2	0.49
GYA|c11969_g1	DSXGA_2	1	1.48
GYA|c1196_g1	DSXGA_2	0	0
GYA|c11971_g1	DSXGA_2	0	0
GYA|c11972_g1	DSXGA_2	8	0.88
GYA|c11974_g1	DSXGA_2	0	0
GYA|c11986_g1	DSXGA_2	2	6.26
GYA|c11988_g1	DSXGA_2	0	0
GYA|c11993_g1	DSXGA_2	0	0
GYA|c11995_g1	DSXGA_2	0	0
GYA|c12002_g1	DSXGA_2	5	15.66
GYA|c12009_g1	DSXGA_2	1	0.94
GYA|c12019_g1	DSXGA_2	0	0
GYA|c1201_g1	DSXGA_2	0	0
GYA|c12023_g1	DSXGA_2	0	0
GYA|c1202_g1	DSXGA_2	3	5.24
GYA|c12030_g1	DSXGA_2	7	2.19
GYA|c12034_g1	DSXGA_2	0	0
GYA|c12038_g1	DSXGA_2	0	0
GYA|c12039_g1	DSXGA_2	0	0
GYA|c1203_g1	DSXGA_2	4	0.71
GYA|c12055_g1	DSXGA_2	2	1.86
GYA|c12056_g1	DSXGA_2	3	0.63
GYA|c1205_g1	DSXGA_2	0	0
GYA|c12074_g1	DSXGA_2	0	0
GYA|c1207_g1	DSXGA_2	0	0
GYA|c12081_g1	DSXGA_2	1	2.89
GYA|c12084_g1	DSXGA_2	0	0
GYA|c12085_g1	DSXGA_2	2	1.21
GYA|c12086_g1	DSXGA_2	0	0
GYA|c12089_g1	DSXGA_2	0	0
GYA|c12095_g1	DSXGA_2	1	0.06
GYA|c12097_g1	DSXGA_2	0	0
GYA|c120_g1	DSXGA_2	0	0
GYA|c12101_g1	DSXGA_2	0	0
GYA|c12103_g1	DSXGA_2	3	1.99
GYA|c12105_g1	DSXGA_2	0	0
GYA|c1210_g1	DSXGA_2	0	0
GYA|c12113_g1	DSXGA_2	0	0
GYA|c12115_g1	DSXGA_2	1	3.31
GYA|c12116_g1	DSXGA_2	0	0
GYA|c12128_g1	DSXGA_2	0	0
GYA|c12129_g1	DSXGA_2	0	0
GYA|c1212_g1	DSXGA_2	0	0
GYA|c12138_g1	DSXGA_2	0	0
GYA|c12142_g1	DSXGA_2	0	0
GYA|c12143_g1	DSXGA_2	2	3.9
GYA|c12147_g1	DSXGA_2	0	0
GYA|c12148_g1	DSXGA_2	0	0
GYA|c1214_g1	DSXGA_2	0	0
GYA|c12152_g1	DSXGA_2	0	0
GYA|c12157_g1	DSXGA_2	2	3.15
GYA|c1215_g1	DSXGA_2	0	0
GYA|c12161_g1	DSXGA_2	0	0
GYA|c12168_g1	DSXGA_2	0	0
GYA|c12169_g1	DSXGA_2	15	1.79
GYA|c1216_g1	DSXGA_2	2	3.21
GYA|c12172_g1	DSXGA_2	0	0
GYA|c12177_g1	DSXGA_2	0	0
GYA|c12188_g1	DSXGA_2	0	0
GYA|c12189_g1	DSXGA_2	2	5.93
GYA|c12197_g1	DSXGA_2	0	0
GYA|c12199_g1	DSXGA_2	0	0
GYA|c121_g1	DSXGA_2	0	0
GYA|c12200_g1	DSXGA_2	0	0
GYA|c12202_g1	DSXGA_2	21	3.14
GYA|c12215_g1	DSXGA_2	0	0
GYA|c12216_g1	DSXGA_2	0	0
GYA|c12223_g1	DSXGA_2	0	0
GYA|c12224_g1	DSXGA_2	0	0
GYA|c12229_g1	DSXGA_2	2	0.59
GYA|c12234_g1	DSXGA_2	0	0
GYA|c12235_g1	DSXGA_2	0	0
GYA|c12242_g1	DSXGA_2	0	0
GYA|c12243_g1	DSXGA_2	0	0
GYA|c12252_g1	DSXGA_2	0	0
GYA|c12256_g1	DSXGA_2	0	0
GYA|c12259_g1	DSXGA_2	1	10.78
GYA|c12267_g1	DSXGA_2	0	0
GYA|c1226_g1	DSXGA_2	0	0
GYA|c12270_g1	DSXGA_2	0	0
GYA|c12278_g1	DSXGA_2	0	0
GYA|c12279_g1	DSXGA_2	1	2.47
GYA|c1227_g1	DSXGA_2	45	4.11
GYA|c12287_g1	DSXGA_2	1	1.86
GYA|c12289_g1	DSXGA_2	0	0
GYA|c122_g1	DSXGA_2	1	0.31
GYA|c12302_g1	DSXGA_2	1	0.48
GYA|c12303_g1	DSXGA_2	0	0
GYA|c12304_g1	DSXGA_2	0	0
GYA|c12307_g1	DSXGA_2	3	16.7
GYA|c12308_g1	DSXGA_2	2	4.38
GYA|c12309_g1	DSXGA_2	0	0
GYA|c12310_g1	DSXGA_2	2	3.65
GYA|c12312_g1	DSXGA_2	7	0.57
GYA|c12317_g1	DSXGA_2	5	1.89
GYA|c12321_g1	DSXGA_2	0	0
GYA|c12322_g1	DSXGA_2	58	1.74
GYA|c12323_g1	DSXGA_2	0	0
GYA|c12324_g1	DSXGA_2	0	0
GYA|c12325_g1	DSXGA_2	0	0
GYA|c12328_g1	DSXGA_2	0	0
GYA|c1232_g1	DSXGA_2	0	0
GYA|c12332_g1	DSXGA_2	0	0
GYA|c12335_g1	DSXGA_2	2	1.94
GYA|c12336_g1	DSXGA_2	3	0.69
GYA|c12337_g1	DSXGA_2	0	0
GYA|c1233_g1	DSXGA_2	0	0
GYA|c12340_g1	DSXGA_2	32	1.39
GYA|c12341_g1	DSXGA_2	5	2.12
GYA|c12342_g1	DSXGA_2	8	0.97
GYA|c12343_g1	DSXGA_2	7	1.52
GYA|c12344_g1	DSXGA_2	1	2.54
GYA|c12347_g1	DSXGA_2	8	0.92
GYA|c12349_g1	DSXGA_2	0	0
GYA|c12351_g1	DSXGA_2	0	0
GYA|c12357_g1	DSXGA_2	2	1.2
GYA|c1235_g1	DSXGA_2	0	0
GYA|c12360_g1	DSXGA_2	1	0.84
GYA|c12362_g1	DSXGA_2	0	0
GYA|c12363_g1	DSXGA_2	0	0
GYA|c12364_g1	DSXGA_2	4	8.43
GYA|c12365_g1	DSXGA_2	0	0
GYA|c12366_g1	DSXGA_2	3	1.31
GYA|c1236_g1	DSXGA_2	0	0
GYA|c12370_g1	DSXGA_2	3	0.29
GYA|c12371_g1	DSXGA_2	0	0
GYA|c12371_g2	DSXGA_2	0	0
GYA|c12374_g1	DSXGA_2	8	9.29
GYA|c12376_g1	DSXGA_2	0	0
GYA|c12377_g1	DSXGA_2	1	0.09
GYA|c12380_g1	DSXGA_2	0	0
GYA|c12381_g1	DSXGA_2	0	0
GYA|c12382_g1	DSXGA_2	0	0
GYA|c12383_g1	DSXGA_2	0	0
GYA|c12388_g1	DSXGA_2	13	4.92
GYA|c12388_g2	DSXGA_2	216	5.53
GYA|c1238_g1	DSXGA_2	0	0
GYA|c12390_g1	DSXGA_2	0	0
GYA|c12393_g1	DSXGA_2	0	0
GYA|c12394_g1	DSXGA_2	0	0
GYA|c12396_g1	DSXGA_2	6	0.63
GYA|c12398_g1	DSXGA_2	0	0
GYA|c123_g1	DSXGA_2	0	0
GYA|c12400_g1	DSXGA_2	0	0
GYA|c12401_g1	DSXGA_2	1	0.18
GYA|c12403_g1	DSXGA_2	18	1.31
GYA|c12404_g1	DSXGA_2	0	0
GYA|c12407_g1	DSXGA_2	5	0.81
GYA|c12410_g1	DSXGA_2	0	0
GYA|c12416_g1	DSXGA_2	17	1.7
GYA|c12418_g1	DSXGA_2	4	3.6
GYA|c1241_g1	DSXGA_2	0	0
GYA|c12422_g1	DSXGA_2	7	1.76
GYA|c12423_g1	DSXGA_2	0	0
GYA|c12424_g1	DSXGA_2	0	0
GYA|c12426_g1	DSXGA_2	3	0.94
GYA|c12426_g2	DSXGA_2	2	1.8
GYA|c12427_g1	DSXGA_2	0	0
GYA|c12428_g1	DSXGA_2	1	0.19
GYA|c12429_g1	DSXGA_2	0	0
GYA|c12431_g1	DSXGA_2	0	0
GYA|c12433_g1	DSXGA_2	4	3.95
GYA|c12435_g1	DSXGA_2	4	3.26
GYA|c12437_g1	DSXGA_2	0	0
GYA|c12438_g1	DSXGA_2	1	0.27
GYA|c12440_g1	DSXGA_2	0	0
GYA|c12446_g1	DSXGA_2	0	0
GYA|c12447_g1	DSXGA_2	0	0
GYA|c12450_g1	DSXGA_2	7	1.15
GYA|c12453_g1	DSXGA_2	1	0.93
GYA|c12453_g2	DSXGA_2	0	0
GYA|c12454_g1	DSXGA_2	2	0.54
GYA|c12457_g1	DSXGA_2	0	0
GYA|c12458_g1	DSXGA_2	2	4.95
GYA|c12459_g1	DSXGA_2	0	0
GYA|c12459_g2	DSXGA_2	0	0
GYA|c12464_g1	DSXGA_2	1	0.73
GYA|c12465_g1	DSXGA_2	0	0
GYA|c12466_g1	DSXGA_2	1	0.3
GYA|c1246_g1	DSXGA_2	18	1.19
GYA|c12470_g1	DSXGA_2	2	0.41
GYA|c12473_g1	DSXGA_2	2	1.11
GYA|c12477_g1	DSXGA_2	0	0
GYA|c12478_g1	DSXGA_2	0	0
GYA|c12479_g1	DSXGA_2	107	79.35
GYA|c1247_g1	DSXGA_2	0	0
GYA|c12484_g1	DSXGA_2	0	0
GYA|c12486_g1	DSXGA_2	1	0.1
GYA|c12492_g1	DSXGA_2	0	0
GYA|c12496_g1	DSXGA_2	4	16.72
GYA|c12498_g1	DSXGA_2	0	0
GYA|c1249_g1	DSXGA_2	0	0
GYA|c12500_g1	DSXGA_2	0	0
GYA|c12503_g1	DSXGA_2	1	1.45
GYA|c12507_g1	DSXGA_2	18	1.71
GYA|c12509_g1	DSXGA_2	10	70.93
GYA|c1250_g1	DSXGA_2	0	0
GYA|c12510_g1	DSXGA_2	3	0.38
GYA|c12511_g1	DSXGA_2	14	1.25
GYA|c12512_g1	DSXGA_2	0	0
GYA|c12513_g1	DSXGA_2	0	0
GYA|c12515_g1	DSXGA_2	37	35.38
GYA|c12516_g1	DSXGA_2	4	3.6
GYA|c12516_g2	DSXGA_2	0	0
GYA|c12519_g1	DSXGA_2	0	0
GYA|c12519_g2	DSXGA_2	2	0.49
GYA|c12523_g1	DSXGA_2	20	39
GYA|c12524_g1	DSXGA_2	0	0
GYA|c12526_g1	DSXGA_2	30	6.29
GYA|c12528_g1	DSXGA_2	27	25.82
GYA|c12530_g1	DSXGA_2	0	0
GYA|c12532_g1	DSXGA_2	0	0
GYA|c12534_g1	DSXGA_2	3	2.59
GYA|c12538_g1	DSXGA_2	1	0.28
GYA|c12539_g1	DSXGA_2	2	0.85
GYA|c12540_g1	DSXGA_2	0	0
GYA|c12542_g1	DSXGA_2	4	1.4
GYA|c12543_g1	DSXGA_2	0	0
GYA|c12546_g1	DSXGA_2	0	0
GYA|c12547_g1	DSXGA_2	0	0
GYA|c12549_g1	DSXGA_2	2	3.73
GYA|c12550_g1	DSXGA_2	1	2.97
GYA|c12551_g1	DSXGA_2	5	0.47
GYA|c12552_g1	DSXGA_2	0	0
GYA|c12553_g1	DSXGA_2	0	0
GYA|c12556_g1	DSXGA_2	3	0.44
GYA|c12557_g1	DSXGA_2	2071	925.69
GYA|c12558_g1	DSXGA_2	12	0.85
GYA|c12559_g1	DSXGA_2	6	0.96
GYA|c1255_g1	DSXGA_2	0	0
GYA|c12561_g1	DSXGA_2	20	0.98
GYA|c12562_g1	DSXGA_2	0	0
GYA|c12563_g1	DSXGA_2	0	0
GYA|c12564_g1	DSXGA_2	27	4.21
GYA|c12565_g1	DSXGA_2	0	0
GYA|c12568_g1	DSXGA_2	5	0.69
GYA|c12569_g1	DSXGA_2	3	0.86
GYA|c1256_g1	DSXGA_2	0	0
GYA|c12570_g1	DSXGA_2	12	0.79
GYA|c12571_g1	DSXGA_2	0	0
GYA|c12572_g1	DSXGA_2	928	65.07
GYA|c12573_g1	DSXGA_2	1	0.07
GYA|c12576_g1	DSXGA_2	2004	63.03
GYA|c12578_g1	DSXGA_2	0	0
GYA|c12580_g1	DSXGA_2	97	15.14
GYA|c12581_g1	DSXGA_2	0	0
GYA|c12581_g2	DSXGA_2	0	0
GYA|c12584_g1	DSXGA_2	0	0
GYA|c12586_g1	DSXGA_2	0	0
GYA|c12587_g1	DSXGA_2	0	0
GYA|c12588_g1	DSXGA_2	0	0
GYA|c12589_g1	DSXGA_2	1	24.17
GYA|c1258_g1	DSXGA_2	0	0
GYA|c12590_g1	DSXGA_2	0	0
GYA|c12593_g1	DSXGA_2	0	0
GYA|c12594_g1	DSXGA_2	6	0.99
GYA|c12594_g2	DSXGA_2	1	4.89
GYA|c12595_g1	DSXGA_2	0	0
GYA|c12596_g1	DSXGA_2	0	0
GYA|c12597_g1	DSXGA_2	0	0
GYA|c12598_g1	DSXGA_2	0	0
GYA|c12600_g1	DSXGA_2	0	0
GYA|c12605_g1	DSXGA_2	18	1.24
GYA|c12608_g1	DSXGA_2	1	0.15
GYA|c12611_g1	DSXGA_2	0	0
GYA|c12613_g1	DSXGA_2	15	1.43
GYA|c12616_g1	DSXGA_2	3	0.55
GYA|c12616_g2	DSXGA_2	0	0
GYA|c12617_g1	DSXGA_2	5	6.13
GYA|c12619_g1	DSXGA_2	0	0
GYA|c12622_g1	DSXGA_2	1	3.41
GYA|c12623_g1	DSXGA_2	1	2.3
GYA|c12625_g1	DSXGA_2	0	0
GYA|c12626_g1	DSXGA_2	4	0.47
GYA|c12627_g1	DSXGA_2	3	1.06
GYA|c12629_g1	DSXGA_2	7	1.2
GYA|c12630_g1	DSXGA_2	0	0
GYA|c12631_g1	DSXGA_2	2	0.89
GYA|c12633_g1	DSXGA_2	5	2.64
GYA|c12634_g1	DSXGA_2	0	0
GYA|c12635_g1	DSXGA_2	3	0.7
GYA|c12638_g1	DSXGA_2	0	0
GYA|c12639_g1	DSXGA_2	1	10.35
GYA|c12641_g1	DSXGA_2	0	0
GYA|c12642_g1	DSXGA_2	0	0
GYA|c12642_g2	DSXGA_2	1	4.18
GYA|c12649_g1	DSXGA_2	1	7.09
GYA|c12650_g1	DSXGA_2	0	0
GYA|c12653_g1	DSXGA_2	0	0
GYA|c12654_g1	DSXGA_2	0	0
GYA|c12655_g1	DSXGA_2	0	0
GYA|c12656_g1	DSXGA_2	0	0
GYA|c12658_g1	DSXGA_2	0	0
GYA|c12659_g1	DSXGA_2	6	0.42
GYA|c12659_g2	DSXGA_2	0	0
GYA|c1265_g1	DSXGA_2	0	0
GYA|c12663_g1	DSXGA_2	0	0
GYA|c12664_g1	DSXGA_2	7	0.34
GYA|c12667_g1	DSXGA_2	2	0.79
GYA|c1266_g1	DSXGA_2	1	1.16
GYA|c12670_g1	DSXGA_2	0	0
GYA|c12673_g1	DSXGA_2	3	0.51
GYA|c12674_g1	DSXGA_2	66	15.77
GYA|c12676_g1	DSXGA_2	22	2.86
GYA|c12677_g1	DSXGA_2	0	0
GYA|c12677_g2	DSXGA_2	0	0
GYA|c12678_g1	DSXGA_2	5	1.48
GYA|c12679_g1	DSXGA_2	19	17.1
GYA|c12685_g1	DSXGA_2	0	0
GYA|c12686_g1	DSXGA_2	0	0
GYA|c12687_g1	DSXGA_2	0	0
GYA|c12688_g1	DSXGA_2	0	0
GYA|c12690_g1	DSXGA_2	0	0
GYA|c12691_g1	DSXGA_2	11	6.17
GYA|c12691_g2	DSXGA_2	21	1.9
GYA|c12692_g1	DSXGA_2	11	2.19
GYA|c12693_g1	DSXGA_2	0	0
GYA|c12697_g1	DSXGA_2	9	9.78
GYA|c12701_g1	DSXGA_2	4	0.87
GYA|c12704_g1	DSXGA_2	0	0
GYA|c12705_g1	DSXGA_2	3	4.03
GYA|c12710_g1	DSXGA_2	15	1.45
GYA|c12711_g1	DSXGA_2	0	0
GYA|c12712_g1	DSXGA_2	0	0
GYA|c12715_g1	DSXGA_2	0	0
GYA|c12716_g1	DSXGA_2	0	0
GYA|c1271_g1	DSXGA_2	1	3.71
GYA|c12724_g1	DSXGA_2	0	0
GYA|c12725_g1	DSXGA_2	0	0
GYA|c12727_g1	DSXGA_2	0	0
GYA|c1272_g1	DSXGA_2	0	0
GYA|c12731_g1	DSXGA_2	0	0
GYA|c12732_g1	DSXGA_2	0	0
GYA|c12737_g1	DSXGA_2	2	0.55
GYA|c12748_g1	DSXGA_2	0	0
GYA|c12749_g1	DSXGA_2	0	0
GYA|c1274_g1	DSXGA_2	1	9.2
GYA|c1275_g1	DSXGA_2	0	0
GYA|c12761_g1	DSXGA_2	5	7.86
GYA|c12763_g1	DSXGA_2	0	0
GYA|c12768_g1	DSXGA_2	0	0
GYA|c12768_g2	DSXGA_2	0	0
GYA|c12775_g1	DSXGA_2	7	2.81
GYA|c12776_g1	DSXGA_2	0	0
GYA|c1277_g1	DSXGA_2	20	2.33
GYA|c12781_g1	DSXGA_2	9	1.25
GYA|c12783_g1	DSXGA_2	1	0.69
GYA|c12786_g1	DSXGA_2	13	1.43
GYA|c12788_g1	DSXGA_2	3	0.71
GYA|c1279_g1	DSXGA_2	0	0
GYA|c12801_g1	DSXGA_2	4	31.64
GYA|c12802_g1	DSXGA_2	0	0
GYA|c12804_g1	DSXGA_2	0	0
GYA|c12808_g1	DSXGA_2	2	5.78
GYA|c12814_g1	DSXGA_2	0	0
GYA|c12817_g1	DSXGA_2	0	0
GYA|c1281_g1	DSXGA_2	0	0
GYA|c12820_g1	DSXGA_2	1	2.54
GYA|c12823_g1	DSXGA_2	2	0.68
GYA|c12826_g1	DSXGA_2	0	0
GYA|c12828_g1	DSXGA_2	0	0
GYA|c1282_g1	DSXGA_2	0	0
GYA|c1282_g2	DSXGA_2	0	0
GYA|c12831_g1	DSXGA_2	1	13.26
GYA|c12841_g1	DSXGA_2	0	0
GYA|c12842_g1	DSXGA_2	0	0
GYA|c12844_g1	DSXGA_2	2	30.21
GYA|c12847_g1	DSXGA_2	6	1.05
GYA|c12854_g1	DSXGA_2	11	1.45
GYA|c12861_g1	DSXGA_2	8	33.45
GYA|c12870_g1	DSXGA_2	0	0
GYA|c12870_g2	DSXGA_2	0	0
GYA|c1287_g1	DSXGA_2	0	0
GYA|c12880_g1	DSXGA_2	2	0.52
GYA|c12895_g1	DSXGA_2	6	1.4
GYA|c12897_g1	DSXGA_2	0	0
GYA|c128_g1	DSXGA_2	10	1.67
GYA|c12902_g1	DSXGA_2	0	0
GYA|c12904_g1	DSXGA_2	0	0
GYA|c12905_g1	DSXGA_2	2	1.3
GYA|c12906_g1	DSXGA_2	0	0
GYA|c12907_g1	DSXGA_2	2	0.45
GYA|c1290_g1	DSXGA_2	2	1.8
GYA|c12910_g1	DSXGA_2	1	0.99
GYA|c12917_g1	DSXGA_2	0	0
GYA|c12920_g1	DSXGA_2	0	0
GYA|c12920_g2	DSXGA_2	2	2.64
GYA|c12926_g1	DSXGA_2	0	0
GYA|c12931_g1	DSXGA_2	0	0
GYA|c1293_g1	DSXGA_2	0	0
GYA|c12940_g1	DSXGA_2	0	0
GYA|c1294_g1	DSXGA_2	0	0
GYA|c12951_g1	DSXGA_2	1	1.27
GYA|c12957_g1	DSXGA_2	0	0
GYA|c12959_g1	DSXGA_2	0	0
GYA|c1295_g1	DSXGA_2	2	0.79
GYA|c12963_g1	DSXGA_2	0	0
GYA|c12964_g1	DSXGA_2	9	1.2
GYA|c12964_g2	DSXGA_2	0	0
GYA|c12965_g1	DSXGA_2	0	0
GYA|c12966_g1	DSXGA_2	0	0
GYA|c12968_g1	DSXGA_2	0	0
GYA|c12969_g1	DSXGA_2	3	5.72
GYA|c12969_g2	DSXGA_2	0	0
GYA|c12971_g1	DSXGA_2	4	3.71
GYA|c12974_g1	DSXGA_2	0	0
GYA|c12977_g1	DSXGA_2	39	24.97
GYA|c1297_g1	DSXGA_2	0	0
GYA|c12985_g1	DSXGA_2	2	2.17
GYA|c12987_g1	DSXGA_2	0	0
GYA|c12988_g1	DSXGA_2	12	2.04
GYA|c1298_g1	DSXGA_2	1	1.2
GYA|c12994_g1	DSXGA_2	3	3.37
GYA|c129_g1	DSXGA_2	1	0.94
GYA|c12_g1	DSXGA_2	3	2.22
GYA|c13002_g1	DSXGA_2	8	1.58
GYA|c13002_g2	DSXGA_2	0	0
GYA|c13004_g1	DSXGA_2	0	0
GYA|c13005_g1	DSXGA_2	1	1.3
GYA|c13009_g1	DSXGA_2	0	0
GYA|c13015_g1	DSXGA_2	6	4.23
GYA|c13016_g1	DSXGA_2	3	0.67
GYA|c13016_g2	DSXGA_2	0	0
GYA|c13018_g1	DSXGA_2	1	0.56
GYA|c1301_g1	DSXGA_2	0	0
GYA|c13021_g1	DSXGA_2	2	4.08
GYA|c13022_g1	DSXGA_2	0	0
GYA|c13023_g1	DSXGA_2	0	0
GYA|c13025_g1	DSXGA_2	0	0
GYA|c13030_g1	DSXGA_2	0	0
GYA|c13033_g1	DSXGA_2	0	0
GYA|c13039_g1	DSXGA_2	0	0
GYA|c13042_g1	DSXGA_2	0	0
GYA|c1304_g1	DSXGA_2	4	2.03
GYA|c13050_g1	DSXGA_2	0	0
GYA|c13052_g1	DSXGA_2	0	0
GYA|c13056_g1	DSXGA_2	9	3.24
GYA|c13059_g1	DSXGA_2	0	0
GYA|c13061_g1	DSXGA_2	0	0
GYA|c13073_g1	DSXGA_2	0	0
GYA|c13075_g1	DSXGA_2	0	0
GYA|c13076_g1	DSXGA_2	8	1.06
GYA|c13077_g1	DSXGA_2	0	0
GYA|c13078_g1	DSXGA_2	0	0
GYA|c13080_g1	DSXGA_2	0	0
GYA|c13091_g1	DSXGA_2	1	0.32
GYA|c13092_g1	DSXGA_2	0	0
GYA|c13105_g1	DSXGA_2	0	0
GYA|c13106_g1	DSXGA_2	26	1.67
GYA|c13108_g1	DSXGA_2	0	0
GYA|c13108_g2	DSXGA_2	2	1.94
GYA|c1310_g1	DSXGA_2	2	3.99
GYA|c13110_g1	DSXGA_2	1	0.16
GYA|c13112_g1	DSXGA_2	0	0
GYA|c13115_g1	DSXGA_2	0	0
GYA|c13116_g1	DSXGA_2	0	0
GYA|c13119_g1	DSXGA_2	0	0
GYA|c13121_g1	DSXGA_2	3	0.42
GYA|c13126_g1	DSXGA_2	2	19.13
GYA|c1312_g1	DSXGA_2	0	0
GYA|c13130_g1	DSXGA_2	0	0
GYA|c13132_g1	DSXGA_2	6	2.96
GYA|c13133_g1	DSXGA_2	19	2.55
GYA|c13135_g1	DSXGA_2	0	0
GYA|c13136_g1	DSXGA_2	2	13.21
GYA|c13140_g1	DSXGA_2	2	7.64
GYA|c13145_g1	DSXGA_2	0	0
GYA|c13146_g1	DSXGA_2	2	2.07
GYA|c13147_g1	DSXGA_2	15	0.79
GYA|c13148_g1	DSXGA_2	0	0
GYA|c13148_g2	DSXGA_2	0	0
GYA|c13151_g1	DSXGA_2	6	14.57
GYA|c13152_g1	DSXGA_2	14	2.42
GYA|c13155_g1	DSXGA_2	0	0
GYA|c13156_g1	DSXGA_2	0	0
GYA|c1315_g1	DSXGA_2	3	1.31
GYA|c13163_g1	DSXGA_2	2	4.83
GYA|c13165_g1	DSXGA_2	2	0.53
GYA|c13166_g1	DSXGA_2	21	1.46
GYA|c1316_g1	DSXGA_2	0	0
GYA|c13170_g1	DSXGA_2	0	0
GYA|c13171_g1	DSXGA_2	15	6.87
GYA|c13177_g1	DSXGA_2	0	0
GYA|c13177_g2	DSXGA_2	0	0
GYA|c13181_g1	DSXGA_2	0	0
GYA|c13182_g1	DSXGA_2	0	0
GYA|c13187_g1	DSXGA_2	1	18.97
GYA|c1318_g1	DSXGA_2	2	4.28
GYA|c13191_g1	DSXGA_2	0	0
GYA|c13197_g1	DSXGA_2	7	0.6
GYA|c1319_g1	DSXGA_2	0	0
GYA|c131_g1	DSXGA_2	0	0
GYA|c13200_g1	DSXGA_2	0	0
GYA|c13207_g1	DSXGA_2	0	0
GYA|c13209_g1	DSXGA_2	3	2.59
GYA|c1320_g1	DSXGA_2	0	0
GYA|c13211_g1	DSXGA_2	1	0.18
GYA|c13212_g1	DSXGA_2	8	4.68
GYA|c13213_g1	DSXGA_2	0	0
GYA|c13220_g1	DSXGA_2	9	1.11
GYA|c13222_g1	DSXGA_2	0	0
GYA|c13223_g1	DSXGA_2	1	4.06
GYA|c13224_g1	DSXGA_2	2	0.86
GYA|c13226_g1	DSXGA_2	2	2.5
GYA|c13229_g1	DSXGA_2	5	0.8
GYA|c13231_g1	DSXGA_2	0	0
GYA|c13234_g1	DSXGA_2	3	0.42
GYA|c13235_g1	DSXGA_2	4	2.42
GYA|c13237_g1	DSXGA_2	2	3.99
GYA|c13238_g1	DSXGA_2	2	2.33
GYA|c13239_g1	DSXGA_2	0	0
GYA|c1323_g1	DSXGA_2	0	0
GYA|c13240_g1	DSXGA_2	0	0
GYA|c13242_g1	DSXGA_2	0	0
GYA|c13244_g1	DSXGA_2	5	2.69
GYA|c13245_g1	DSXGA_2	0	0
GYA|c13248_g1	DSXGA_2	0	0
GYA|c13249_g1	DSXGA_2	0	0
GYA|c13252_g1	DSXGA_2	0	0
GYA|c13253_g1	DSXGA_2	0	0
GYA|c13256_g1	DSXGA_2	4	1.71
GYA|c13257_g1	DSXGA_2	1	0.09
GYA|c13260_g1	DSXGA_2	0	0
GYA|c13261_g1	DSXGA_2	6	1.27
GYA|c13265_g1	DSXGA_2	0	0
GYA|c13268_g1	DSXGA_2	0	0
GYA|c13270_g1	DSXGA_2	4	0.44
GYA|c13272_g1	DSXGA_2	0	0
GYA|c13275_g1	DSXGA_2	3	1.79
GYA|c13278_g1	DSXGA_2	0	0
GYA|c13283_g1	DSXGA_2	113	19.99
GYA|c13284_g1	DSXGA_2	12	15.83
GYA|c13285_g1	DSXGA_2	0	0
GYA|c13285_g2	DSXGA_2	151	9.02
GYA|c13287_g1	DSXGA_2	1	0.3
GYA|c13288_g1	DSXGA_2	5	1.19
GYA|c13290_g1	DSXGA_2	0	0
GYA|c13290_g2	DSXGA_2	0	0
GYA|c13294_g1	DSXGA_2	1	0.1
GYA|c13296_g1	DSXGA_2	3	3.49
GYA|c13299_g1	DSXGA_2	0	0
GYA|c13299_g2	DSXGA_2	0	0
GYA|c132_g1	DSXGA_2	4	2.65
GYA|c13303_g1	DSXGA_2	0	0
GYA|c13307_g1	DSXGA_2	18	2.12
GYA|c13308_g1	DSXGA_2	0	0
GYA|c13309_g1	DSXGA_2	1	0.79
GYA|c13317_g1	DSXGA_2	0	0
GYA|c13319_g1	DSXGA_2	5	0.7
GYA|c13320_g1	DSXGA_2	1	0.17
GYA|c13323_g1	DSXGA_2	0	0
GYA|c13326_g1	DSXGA_2	10	0.3
GYA|c13330_g1	DSXGA_2	0	0
GYA|c13332_g1	DSXGA_2	14	1.45
GYA|c13333_g1	DSXGA_2	0	0
GYA|c13335_g1	DSXGA_2	7	0.88
GYA|c13338_g1	DSXGA_2	0	0
GYA|c13339_g1	DSXGA_2	11	1.51
GYA|c13342_g1	DSXGA_2	6	73.12
GYA|c13343_g1	DSXGA_2	2	0.33
GYA|c13344_g1	DSXGA_2	4	1.88
GYA|c13351_g1	DSXGA_2	0	0
GYA|c13354_g1	DSXGA_2	0	0
GYA|c13355_g1	DSXGA_2	0	0
GYA|c13357_g1	DSXGA_2	0	0
GYA|c13358_g1	DSXGA_2	40	4.76
GYA|c1335_g1	DSXGA_2	0	0
GYA|c13360_g1	DSXGA_2	4	1.88
GYA|c13364_g1	DSXGA_2	1	1.03
GYA|c13367_g1	DSXGA_2	0	0
GYA|c13367_g2	DSXGA_2	0	0
GYA|c1336_g1	DSXGA_2	0	0
GYA|c13374_g1	DSXGA_2	10	2.13
GYA|c13377_g1	DSXGA_2	3	1.08
GYA|c1337_g1	DSXGA_2	1	0.44
GYA|c13382_g1	DSXGA_2	0	0
GYA|c13383_g1	DSXGA_2	74	40.25
GYA|c13385_g1	DSXGA_2	0	0
GYA|c13400_g1	DSXGA_2	0	0
GYA|c13401_g1	DSXGA_2	0	0
GYA|c13403_g1	DSXGA_2	0	0
GYA|c13407_g1	DSXGA_2	5	3.96
GYA|c13408_g1	DSXGA_2	0	0
GYA|c13410_g1	DSXGA_2	1	0.57
GYA|c13410_g2	DSXGA_2	0	0
GYA|c13411_g1	DSXGA_2	0	0
GYA|c13412_g1	DSXGA_2	0	0
GYA|c13413_g1	DSXGA_2	0	0
GYA|c13418_g1	DSXGA_2	14	1.7
GYA|c13419_g1	DSXGA_2	0	0
GYA|c13421_g1	DSXGA_2	0	0
GYA|c13422_g1	DSXGA_2	11	21.94
GYA|c13423_g1	DSXGA_2	5	2.38
GYA|c13424_g1	DSXGA_2	2	2.85
GYA|c13428_g1	DSXGA_2	0	0
GYA|c13429_g1	DSXGA_2	0	0
GYA|c1342_g1	DSXGA_2	0	0
GYA|c13431_g1	DSXGA_2	0	0
GYA|c13438_g1	DSXGA_2	12	1.68
GYA|c13439_g1	DSXGA_2	0	0
GYA|c1343_g1	DSXGA_2	0	0
GYA|c13440_g1	DSXGA_2	2	0.89
GYA|c13443_g1	DSXGA_2	0	0
GYA|c13444_g1	DSXGA_2	2	0.23
GYA|c13445_g1	DSXGA_2	2	2.54
GYA|c13447_g1	DSXGA_2	0	0
GYA|c13447_g2	DSXGA_2	5	0.66
GYA|c13448_g1	DSXGA_2	1	15.79
GYA|c13450_g1	DSXGA_2	1	1.67
GYA|c13451_g1	DSXGA_2	0	0
GYA|c13454_g1	DSXGA_2	0	0
GYA|c13458_g1	DSXGA_2	0	0
GYA|c13461_g1	DSXGA_2	0	0
GYA|c13462_g1	DSXGA_2	1	0.07
GYA|c13464_g1	DSXGA_2	0	0
GYA|c13465_g1	DSXGA_2	0	0
GYA|c13466_g1	DSXGA_2	0	0
GYA|c13467_g1	DSXGA_2	0	0
GYA|c1346_g1	DSXGA_2	0	0
GYA|c13471_g1	DSXGA_2	0	0
GYA|c13472_g1	DSXGA_2	6	1.71
GYA|c13473_g1	DSXGA_2	0	0
GYA|c13475_g1	DSXGA_2	37	3.65
GYA|c13476_g1	DSXGA_2	0	0
GYA|c13477_g1	DSXGA_2	0	0
GYA|c1347_g1	DSXGA_2	2	0.28
GYA|c13485_g1	DSXGA_2	0	0
GYA|c13490_g1	DSXGA_2	0	0
GYA|c13490_g2	DSXGA_2	2	4.28
GYA|c13491_g1	DSXGA_2	0	0
GYA|c13497_g1	DSXGA_2	5	0.94
GYA|c1349_g1	DSXGA_2	1	3.82
GYA|c134_g1	DSXGA_2	8	1.1
GYA|c13500_g1	DSXGA_2	2	0.64
GYA|c13501_g1	DSXGA_2	1	1.42
GYA|c13502_g1	DSXGA_2	4	13.24
GYA|c13505_g1	DSXGA_2	4	0.59
GYA|c13507_g1	DSXGA_2	4	0.43
GYA|c13507_g2	DSXGA_2	0	0
GYA|c13507_g3	DSXGA_2	2	6.62
GYA|c13508_g1	DSXGA_2	4	2.01
GYA|c13511_g1	DSXGA_2	22	1.05
GYA|c13519_g1	DSXGA_2	2	0.66
GYA|c13520_g1	DSXGA_2	3	0.73
GYA|c13529_g1	DSXGA_2	28	4.01
GYA|c1352_g1	DSXGA_2	0	0
GYA|c13530_g1	DSXGA_2	2	0.48
GYA|c13532_g1	DSXGA_2	15	0.84
GYA|c13534_g1	DSXGA_2	8	1.53
GYA|c13537_g1	DSXGA_2	3	2.59
GYA|c13538_g1	DSXGA_2	0	0
GYA|c13541_g1	DSXGA_2	10	1.12
GYA|c13542_g1	DSXGA_2	0	0
GYA|c13543_g1	DSXGA_2	3	6.12
GYA|c13543_g2	DSXGA_2	3	0.81
GYA|c13545_g1	DSXGA_2	6	3.05
GYA|c13546_g1	DSXGA_2	0	0
GYA|c1354_g1	DSXGA_2	6	16.88
GYA|c13553_g1	DSXGA_2	0	0
GYA|c13554_g1	DSXGA_2	0	0
GYA|c13556_g1	DSXGA_2	0	0
GYA|c13558_g1	DSXGA_2	1	0.17
GYA|c13559_g1	DSXGA_2	8	0.45
GYA|c1355_g1	DSXGA_2	0	0
GYA|c13560_g1	DSXGA_2	0	0
GYA|c13566_g1	DSXGA_2	0	0
GYA|c13568_g1	DSXGA_2	4	2.68
GYA|c13571_g1	DSXGA_2	0	0
GYA|c13574_g1	DSXGA_2	1	1.95
GYA|c13577_g1	DSXGA_2	2	3.15
GYA|c13578_g1	DSXGA_2	0	0
GYA|c13579_g1	DSXGA_2	1	0.07
GYA|c13590_g1	DSXGA_2	5	0.98
GYA|c13592_g1	DSXGA_2	0	0
GYA|c13593_g1	DSXGA_2	0	0
GYA|c135_g1	DSXGA_2	1	20.86
GYA|c13600_g1	DSXGA_2	0	0
GYA|c13601_g1	DSXGA_2	0	0
GYA|c13603_g1	DSXGA_2	7	3.69
GYA|c13605_g1	DSXGA_2	0	0
GYA|c13606_g1	DSXGA_2	0	0
GYA|c13607_g1	DSXGA_2	0	0
GYA|c13608_g1	DSXGA_2	0	0
GYA|c13620_g1	DSXGA_2	0	0
GYA|c13621_g1	DSXGA_2	0	0
GYA|c13624_g1	DSXGA_2	0	0
GYA|c13628_g1	DSXGA_2	0	0
GYA|c13629_g1	DSXGA_2	1	0.44
GYA|c13630_g1	DSXGA_2	0	0
GYA|c13634_g1	DSXGA_2	3	0.97
GYA|c13635_g1	DSXGA_2	37	4.3
GYA|c13636_g1	DSXGA_2	0	0
GYA|c13638_g1	DSXGA_2	0	0
GYA|c13639_g1	DSXGA_2	5	0.55
GYA|c13640_g1	DSXGA_2	2	0.75
GYA|c13646_g1	DSXGA_2	1	0.38
GYA|c13647_g1	DSXGA_2	0	0
GYA|c13648_g1	DSXGA_2	3	2.66
GYA|c1364_g1	DSXGA_2	2	28.91
GYA|c13653_g1	DSXGA_2	0	0
GYA|c13655_g1	DSXGA_2	1	7.35
GYA|c13656_g1	DSXGA_2	0	0
GYA|c13661_g1	DSXGA_2	2	0.25
GYA|c13662_g1	DSXGA_2	10	1.21
GYA|c13665_g1	DSXGA_2	0	0
GYA|c13666_g1	DSXGA_2	0	0
GYA|c13669_g1	DSXGA_2	4	3.95
GYA|c13673_g1	DSXGA_2	0	0
GYA|c13674_g1	DSXGA_2	68	3.97
GYA|c13675_g1	DSXGA_2	10	85.25
GYA|c13676_g1	DSXGA_2	9	11.3
GYA|c13683_g1	DSXGA_2	1	0.04
GYA|c13684_g1	DSXGA_2	0	0
GYA|c13686_g1	DSXGA_2	0	0
GYA|c13688_g1	DSXGA_2	11	3.79
GYA|c1369_g1	DSXGA_2	0	0
GYA|c136_g1	DSXGA_2	12	0.89
GYA|c13700_g1	DSXGA_2	25	89.54
GYA|c13703_g1	DSXGA_2	0	0
GYA|c13703_g2	DSXGA_2	0	0
GYA|c13708_g1	DSXGA_2	0	0
GYA|c13709_g1	DSXGA_2	0	0
GYA|c13711_g1	DSXGA_2	10	2.33
GYA|c13719_g1	DSXGA_2	34	2.16
GYA|c13720_g1	DSXGA_2	0	0
GYA|c13721_g1	DSXGA_2	3	0.51
GYA|c13723_g1	DSXGA_2	0	0
GYA|c13728_g1	DSXGA_2	0	0
GYA|c13729_g1	DSXGA_2	0	0
GYA|c1372_g1	DSXGA_2	0	0
GYA|c1372_g2	DSXGA_2	0	0
GYA|c13730_g1	DSXGA_2	0	0
GYA|c13732_g1	DSXGA_2	0	0
GYA|c13736_g1	DSXGA_2	7	0.78
GYA|c13737_g1	DSXGA_2	1	1.71
GYA|c13738_g1	DSXGA_2	0	0
GYA|c13742_g1	DSXGA_2	3	3.61
GYA|c13743_g1	DSXGA_2	9	1.46
GYA|c13744_g1	DSXGA_2	3	15.14
GYA|c13745_g1	DSXGA_2	0	0
GYA|c13745_g2	DSXGA_2	0	0
GYA|c13745_g3	DSXGA_2	3	1.68
GYA|c13746_g1	DSXGA_2	5	2.49
GYA|c13748_g1	DSXGA_2	6	2.45
GYA|c1374_g1	DSXGA_2	0	0
GYA|c13753_g1	DSXGA_2	1	3.71
GYA|c13754_g1	DSXGA_2	1	0.2
GYA|c13757_g1	DSXGA_2	5	2.31
GYA|c13758_g1	DSXGA_2	0	0
GYA|c13759_g1	DSXGA_2	0	0
GYA|c13763_g1	DSXGA_2	0	0
GYA|c13764_g1	DSXGA_2	0	0
GYA|c13765_g1	DSXGA_2	0	0
GYA|c13769_g1	DSXGA_2	0	0
GYA|c13770_g1	DSXGA_2	0	0
GYA|c13771_g1	DSXGA_2	0	0
GYA|c13773_g1	DSXGA_2	2	1.41
GYA|c13775_g1	DSXGA_2	1	0.58
GYA|c13776_g1	DSXGA_2	2	2.33
GYA|c13777_g1	DSXGA_2	4	1.59
GYA|c13780_g1	DSXGA_2	0	0
GYA|c13781_g1	DSXGA_2	4	0.24
GYA|c13783_g1	DSXGA_2	0	0
GYA|c13784_g1	DSXGA_2	2	6.44
GYA|c13785_g1	DSXGA_2	0	0
GYA|c13792_g1	DSXGA_2	0	0
GYA|c13793_g1	DSXGA_2	0	0
GYA|c13794_g1	DSXGA_2	0	0
GYA|c13796_g1	DSXGA_2	0	0
GYA|c137_g1	DSXGA_2	0	0
GYA|c13800_g1	DSXGA_2	4	3.35
GYA|c13802_g1	DSXGA_2	0	0
GYA|c13805_g1	DSXGA_2	27	39.2
GYA|c13806_g1	DSXGA_2	0	0
GYA|c13808_g1	DSXGA_2	2	0.63
GYA|c13810_g1	DSXGA_2	0	0
GYA|c13811_g1	DSXGA_2	0	0
GYA|c13813_g1	DSXGA_2	7	3.69
GYA|c13816_g1	DSXGA_2	0	0
GYA|c13819_g1	DSXGA_2	0	0
GYA|c13819_g2	DSXGA_2	0	0
GYA|c13820_g1	DSXGA_2	25	3.54
GYA|c13821_g1	DSXGA_2	125	22.83
GYA|c13824_g1	DSXGA_2	0	0
GYA|c13825_g1	DSXGA_2	5	6.72
GYA|c13826_g1	DSXGA_2	0	0
GYA|c13828_g1	DSXGA_2	3	0.94
GYA|c13831_g1	DSXGA_2	0	0
GYA|c13832_g1	DSXGA_2	0	0
GYA|c1383_g1	DSXGA_2	0	0
GYA|c13841_g1	DSXGA_2	7	17.32
GYA|c13846_g1	DSXGA_2	0	0
GYA|c13847_g1	DSXGA_2	11	6.11
GYA|c1384_g1	DSXGA_2	0	0
GYA|c13854_g1	DSXGA_2	7	1.78
GYA|c13854_g2	DSXGA_2	0	0
GYA|c13855_g1	DSXGA_2	6	0.78
GYA|c13858_g1	DSXGA_2	168	172.31
GYA|c1385_g1	DSXGA_2	0	0
GYA|c13861_g1	DSXGA_2	0	0
GYA|c13866_g1	DSXGA_2	0	0
GYA|c13869_g1	DSXGA_2	0	0
GYA|c1386_g1	DSXGA_2	0	0
GYA|c13870_g1	DSXGA_2	3	5.72
GYA|c13871_g1	DSXGA_2	0	0
GYA|c13876_g1	DSXGA_2	1	3.61
GYA|c13878_g1	DSXGA_2	0	0
GYA|c13879_g1	DSXGA_2	0	0
GYA|c13884_g1	DSXGA_2	0	0
GYA|c13886_g1	DSXGA_2	0	0
GYA|c13887_g1	DSXGA_2	0	0
GYA|c13888_g1	DSXGA_2	6	3.75
GYA|c13889_g1	DSXGA_2	0	0
GYA|c1388_g1	DSXGA_2	0	0
GYA|c13892_g1	DSXGA_2	0	0
GYA|c13896_g1	DSXGA_2	6	1.57
GYA|c13899_g1	DSXGA_2	0	0
GYA|c1389_g1	DSXGA_2	0	0
GYA|c138_g1	DSXGA_2	0	0
GYA|c13900_g1	DSXGA_2	10	1.89
GYA|c13903_g1	DSXGA_2	0	0
GYA|c13904_g1	DSXGA_2	0	0
GYA|c1390_g1	DSXGA_2	0	0
GYA|c13910_g1	DSXGA_2	2	2.1
GYA|c13912_g1	DSXGA_2	0	0
GYA|c13914_g1	DSXGA_2	0	0
GYA|c13916_g1	DSXGA_2	7	1.41
GYA|c13917_g1	DSXGA_2	0	0
GYA|c13918_g1	DSXGA_2	1	0.33
GYA|c13922_g1	DSXGA_2	0	0
GYA|c13924_g1	DSXGA_2	1	0.2
GYA|c13924_g2	DSXGA_2	2	0.49
GYA|c13925_g1	DSXGA_2	5	1.56
GYA|c13926_g1	DSXGA_2	47	8.87
GYA|c13930_g1	DSXGA_2	3	3.01
GYA|c13931_g1	DSXGA_2	0	0
GYA|c13931_g2	DSXGA_2	0	0
GYA|c13932_g1	DSXGA_2	0	0
GYA|c13933_g1	DSXGA_2	4	0.52
GYA|c13935_g1	DSXGA_2	2	0.47
GYA|c13935_g2	DSXGA_2	3	0.99
GYA|c13936_g1	DSXGA_2	0	0
GYA|c13938_g1	DSXGA_2	0	0
GYA|c1393_g1	DSXGA_2	0	0
GYA|c13940_g1	DSXGA_2	0	0
GYA|c13944_g1	DSXGA_2	1	2.3
GYA|c13947_g1	DSXGA_2	6	2.63
GYA|c13951_g1	DSXGA_2	1	1.91
GYA|c13955_g1	DSXGA_2	3	1.92
GYA|c13956_g1	DSXGA_2	0	0
GYA|c13958_g1	DSXGA_2	0	0
GYA|c13959_g1	DSXGA_2	0	0
GYA|c1395_g1	DSXGA_2	0	0
GYA|c13962_g1	DSXGA_2	2	31.58
GYA|c13962_g2	DSXGA_2	3	12.93
GYA|c13962_g3	DSXGA_2	4	4.99
GYA|c13966_g1	DSXGA_2	5	5.93
GYA|c13972_g1	DSXGA_2	7	78.55
GYA|c13975_g1	DSXGA_2	0	0
GYA|c13975_g2	DSXGA_2	0	0
GYA|c1397_g1	DSXGA_2	0	0
GYA|c13982_g1	DSXGA_2	0	0
GYA|c13984_g1	DSXGA_2	0	0
GYA|c13988_g1	DSXGA_2	3	1.52
GYA|c13989_g1	DSXGA_2	4	1.33
GYA|c13991_g1	DSXGA_2	4	4.74
GYA|c13993_g1	DSXGA_2	2	0.31
GYA|c13999_g1	DSXGA_2	2	0.5
GYA|c1399_g1	DSXGA_2	0	0
GYA|c14001_g1	DSXGA_2	3	11.47
GYA|c14002_g1	DSXGA_2	0	0
GYA|c14005_g1	DSXGA_2	3	1.84
GYA|c14008_g1	DSXGA_2	2	0.69
GYA|c14009_g1	DSXGA_2	0	0
GYA|c14011_g1	DSXGA_2	0	0
GYA|c14014_g1	DSXGA_2	1	0.18
GYA|c14017_g1	DSXGA_2	2	1.39
GYA|c14021_g1	DSXGA_2	5	2.09
GYA|c14024_g1	DSXGA_2	0	0
GYA|c14024_g2	DSXGA_2	1	0.43
GYA|c14025_g1	DSXGA_2	0	0
GYA|c14027_g1	DSXGA_2	1	0.17
GYA|c14029_g1	DSXGA_2	0	0
GYA|c1402_g1	DSXGA_2	0	0
GYA|c14032_g1	DSXGA_2	0	0
GYA|c14033_g1	DSXGA_2	6	0.44
GYA|c14038_g1	DSXGA_2	0	0
GYA|c14042_g1	DSXGA_2	0	0
GYA|c14043_g1	DSXGA_2	30	2.57
GYA|c14043_g2	DSXGA_2	37	2
GYA|c14044_g1	DSXGA_2	5	1.58
GYA|c14046_g1	DSXGA_2	0	0
GYA|c14049_g1	DSXGA_2	9	0.67
GYA|c14050_g1	DSXGA_2	0	0
GYA|c14051_g1	DSXGA_2	11	2.04
GYA|c14059_g1	DSXGA_2	3	0.46
GYA|c14060_g1	DSXGA_2	0	0
GYA|c14061_g1	DSXGA_2	5	0.72
GYA|c14065_g1	DSXGA_2	19	1.02
GYA|c14066_g1	DSXGA_2	0	0
GYA|c14067_g1	DSXGA_2	2	3.99
GYA|c1406_g1	DSXGA_2	0	0
GYA|c14072_g1	DSXGA_2	0	0
GYA|c14073_g1	DSXGA_2	0	0
GYA|c14074_g1	DSXGA_2	0	0
GYA|c14075_g1	DSXGA_2	4	20.85
GYA|c14076_g1	DSXGA_2	0	0
GYA|c14077_g1	DSXGA_2	0	0
GYA|c14078_g1	DSXGA_2	1	1.03
GYA|c14083_g1	DSXGA_2	9	1.67
GYA|c14084_g1	DSXGA_2	1	0.28
GYA|c14085_g1	DSXGA_2	0	0
GYA|c14087_g1	DSXGA_2	45	2.92
GYA|c14088_g1	DSXGA_2	20	1.61
GYA|c14089_g1	DSXGA_2	4	1.07
GYA|c1408_g1	DSXGA_2	0	0
GYA|c14090_g1	DSXGA_2	0	0
GYA|c14096_g1	DSXGA_2	0	0
GYA|c14099_g1	DSXGA_2	0	0
GYA|c14102_g1	DSXGA_2	0	0
GYA|c14108_g1	DSXGA_2	0	0
GYA|c14110_g1	DSXGA_2	0	0
GYA|c14114_g1	DSXGA_2	4	1.92
GYA|c14114_g2	DSXGA_2	23	2.91
GYA|c14115_g1	DSXGA_2	4	4.35
GYA|c14116_g1	DSXGA_2	2	0.92
GYA|c14117_g1	DSXGA_2	0	0
GYA|c14119_g1	DSXGA_2	0	0
GYA|c14123_g1	DSXGA_2	11	6.86
GYA|c14125_g1	DSXGA_2	0	0
GYA|c14126_g1	DSXGA_2	86	6.72
GYA|c14127_g1	DSXGA_2	0	0
GYA|c14128_g1	DSXGA_2	0	0
GYA|c14129_g1	DSXGA_2	0	0
GYA|c14129_g2	DSXGA_2	2	0.95
GYA|c14130_g1	DSXGA_2	3	2.74
GYA|c14131_g1	DSXGA_2	3	0.89
GYA|c14133_g1	DSXGA_2	4	0.8
GYA|c14136_g1	DSXGA_2	0	0
GYA|c14137_g1	DSXGA_2	2	1.88
GYA|c14139_g1	DSXGA_2	1	0.22
GYA|c1413_g1	DSXGA_2	0	0
GYA|c14140_g1	DSXGA_2	0	0
GYA|c14140_g2	DSXGA_2	0	0
GYA|c14145_g1	DSXGA_2	5	0.61
GYA|c14146_g1	DSXGA_2	0	0
GYA|c1414_g1	DSXGA_2	0	0
GYA|c14154_g1	DSXGA_2	6	5.1
GYA|c14155_g1	DSXGA_2	0	0
GYA|c14156_g1	DSXGA_2	0	0
GYA|c14157_g1	DSXGA_2	14	6.42
GYA|c14159_g1	DSXGA_2	3	1.25
GYA|c14159_g2	DSXGA_2	5	1.53
GYA|c14160_g1	DSXGA_2	3	1.86
GYA|c14161_g1	DSXGA_2	0	0
GYA|c14162_g1	DSXGA_2	0	0
GYA|c14163_g1	DSXGA_2	4	4.32
GYA|c14165_g1	DSXGA_2	1	0.46
GYA|c14166_g1	DSXGA_2	6	0.3
GYA|c14167_g1	DSXGA_2	222	11.41
GYA|c14168_g1	DSXGA_2	1	0.59
GYA|c14168_g2	DSXGA_2	0	0
GYA|c14170_g1	DSXGA_2	3	0.41
GYA|c14171_g1	DSXGA_2	0	0
GYA|c14173_g1	DSXGA_2	203	9.67
GYA|c14175_g1	DSXGA_2	0	0
GYA|c14178_g1	DSXGA_2	0	0
GYA|c14179_g1	DSXGA_2	1	0.06
GYA|c14180_g1	DSXGA_2	113	24.46
GYA|c14182_g1	DSXGA_2	4	0.64
GYA|c14183_g1	DSXGA_2	0	0
GYA|c14185_g1	DSXGA_2	0	0
GYA|c14187_g1	DSXGA_2	9	0.62
GYA|c14189_g1	DSXGA_2	0	0
GYA|c14190_g1	DSXGA_2	7	4.1
GYA|c14191_g1	DSXGA_2	8	3.09
GYA|c14192_g1	DSXGA_2	0	0
GYA|c14193_g1	DSXGA_2	0	0
GYA|c14193_g2	DSXGA_2	0	0
GYA|c14197_g1	DSXGA_2	1	0.79
GYA|c1419_g1	DSXGA_2	0	0
GYA|c141_g1	DSXGA_2	2	6.1
GYA|c14200_g1	DSXGA_2	1	0.12
GYA|c14206_g1	DSXGA_2	0	0
GYA|c14206_g2	DSXGA_2	0	0
GYA|c14208_g1	DSXGA_2	1	24.17
GYA|c1420_g1	DSXGA_2	2	0.47
GYA|c14213_g1	DSXGA_2	6	1.53
GYA|c14217_g1	DSXGA_2	0	0
GYA|c14219_g1	DSXGA_2	8	1.51
GYA|c14220_g1	DSXGA_2	0	0
GYA|c14222_g1	DSXGA_2	0	0
GYA|c14223_g1	DSXGA_2	6	0.92
GYA|c14224_g1	DSXGA_2	5	0.53
GYA|c14225_g1	DSXGA_2	18	2.73
GYA|c14226_g1	DSXGA_2	34	2.18
GYA|c14228_g1	DSXGA_2	366	22.5
GYA|c14230_g1	DSXGA_2	5	0.38
GYA|c14232_g1	DSXGA_2	25	35.59
GYA|c14233_g1	DSXGA_2	0	0
GYA|c14233_g2	DSXGA_2	0	0
GYA|c14239_g1	DSXGA_2	17	7.73
GYA|c14242_g1	DSXGA_2	1	2.04
GYA|c14243_g1	DSXGA_2	10	9.79
GYA|c14248_g1	DSXGA_2	0	0
GYA|c14249_g1	DSXGA_2	3	1.74
GYA|c14251_g1	DSXGA_2	1	0.16
GYA|c14252_g1	DSXGA_2	4	0.46
GYA|c14255_g1	DSXGA_2	4	3.65
GYA|c14257_g1	DSXGA_2	0	0
GYA|c14258_g1	DSXGA_2	5	0.61
GYA|c14259_g1	DSXGA_2	75	5.53
GYA|c1425_g1	DSXGA_2	39	1.51
GYA|c14260_g1	DSXGA_2	6	0.99
GYA|c14262_g1	DSXGA_2	0	0
GYA|c14263_g1	DSXGA_2	3	0.96
GYA|c14264_g1	DSXGA_2	0	0
GYA|c14265_g1	DSXGA_2	0	0
GYA|c14265_g2	DSXGA_2	0	0
GYA|c14266_g1	DSXGA_2	0	0
GYA|c14275_g1	DSXGA_2	0	0
GYA|c14278_g1	DSXGA_2	0.99	0.22
GYA|c14282_g1	DSXGA_2	9	1.17
GYA|c14284_g1	DSXGA_2	1	0.07
GYA|c14286_g1	DSXGA_2	16	0.65
GYA|c14287_g1	DSXGA_2	0	0
GYA|c1428_g1	DSXGA_2	0	0
GYA|c14290_g1	DSXGA_2	2	3.02
GYA|c14292_g1	DSXGA_2	5	0.86
GYA|c14294_g1	DSXGA_2	0	0
GYA|c14297_g1	DSXGA_2	0	0
GYA|c142_g1	DSXGA_2	0	0
GYA|c14301_g1	DSXGA_2	0	0
GYA|c14307_g1	DSXGA_2	0	0
GYA|c14308_g1	DSXGA_2	11	10.2
GYA|c14311_g1	DSXGA_2	0	0
GYA|c14312_g1	DSXGA_2	5	2.35
GYA|c14314_g1	DSXGA_2	0	0
GYA|c14316_g1	DSXGA_2	1	7.91
GYA|c1431_g1	DSXGA_2	2	0.49
GYA|c14320_g1	DSXGA_2	1	5.21
GYA|c14323_g1	DSXGA_2	0	0
GYA|c14326_g1	DSXGA_2	0	0
GYA|c14329_g1	DSXGA_2	22	19.52
GYA|c14330_g1	DSXGA_2	1	0.6
GYA|c14335_g1	DSXGA_2	0	0
GYA|c14337_g1	DSXGA_2	11	4.2
GYA|c14338_g1	DSXGA_2	0	0
GYA|c14340_g1	DSXGA_2	1	0.74
GYA|c14340_g2	DSXGA_2	19	0.96
GYA|c14345_g1	DSXGA_2	1	0.1
GYA|c14346_g1	DSXGA_2	5	1.59
GYA|c14350_g1	DSXGA_2	47	14.9
GYA|c14351_g1	DSXGA_2	0	0
GYA|c14352_g1	DSXGA_2	2	0.08
GYA|c14355_g1	DSXGA_2	5	2.64
GYA|c14360_g1	DSXGA_2	0	0
GYA|c14362_g1	DSXGA_2	3	0.54
GYA|c14363_g1	DSXGA_2	0	0
GYA|c14363_g2	DSXGA_2	2	0.25
GYA|c14364_g1	DSXGA_2	0	0
GYA|c14370_g1	DSXGA_2	2	1.41
GYA|c14371_g1	DSXGA_2	4	1.63
GYA|c14374_g1	DSXGA_2	8	3.55
GYA|c14375_g1	DSXGA_2	3	0.8
GYA|c14376_g1	DSXGA_2	0	0
GYA|c14380_g1	DSXGA_2	14	1.34
GYA|c14383_g1	DSXGA_2	0	0
GYA|c14384_g1	DSXGA_2	8	1.87
GYA|c14385_g1	DSXGA_2	21	2.13
GYA|c14386_g1	DSXGA_2	0	0
GYA|c14387_g1	DSXGA_2	2	0.26
GYA|c14388_g1	DSXGA_2	110	9.62
GYA|c14391_g1	DSXGA_2	0	0
GYA|c14394_g1	DSXGA_2	963	31.49
GYA|c14396_g1	DSXGA_2	2	21.55
GYA|c14397_g1	DSXGA_2	0	0
GYA|c14399_g1	DSXGA_2	16	2.35
GYA|c14400_g1	DSXGA_2	0	0
GYA|c14401_g1	DSXGA_2	0	0
GYA|c14402_g1	DSXGA_2	0	0
GYA|c14403_g1	DSXGA_2	4	0.99
GYA|c14405_g1	DSXGA_2	0	0
GYA|c14409_g1	DSXGA_2	1	1.27
GYA|c14412_g1	DSXGA_2	0	0
GYA|c14413_g1	DSXGA_2	0	0
GYA|c14414_g1	DSXGA_2	0	0
GYA|c14415_g1	DSXGA_2	0	0
GYA|c14416_g1	DSXGA_2	23	3.49
GYA|c14417_g1	DSXGA_2	3	0.43
GYA|c14423_g1	DSXGA_2	3	2.35
GYA|c14423_g2	DSXGA_2	2	7.42
GYA|c14427_g1	DSXGA_2	7	1.74
GYA|c14430_g1	DSXGA_2	14	1.91
GYA|c14432_g1	DSXGA_2	0	0
GYA|c14433_g1	DSXGA_2	0	0
GYA|c14436_g1	DSXGA_2	0	0
GYA|c14437_g1	DSXGA_2	5	4.31
GYA|c14439_g1	DSXGA_2	0	0
GYA|c1443_g1	DSXGA_2	6	1.7
GYA|c14440_g1	DSXGA_2	5	1.25
GYA|c14442_g1	DSXGA_2	1	1.37
GYA|c14442_g2	DSXGA_2	0	0
GYA|c14444_g1	DSXGA_2	3152	126.1
GYA|c14446_g1	DSXGA_2	2	0.99
GYA|c1444_g1	DSXGA_2	0	0
GYA|c14452_g1	DSXGA_2	15	3.77
GYA|c14453_g1	DSXGA_2	0	0
GYA|c1445_g1	DSXGA_2	4	1.28
GYA|c14461_g1	DSXGA_2	0	0
GYA|c14462_g1	DSXGA_2	2	2.64
GYA|c14463_g1	DSXGA_2	0	0
GYA|c14464_g1	DSXGA_2	0	0
GYA|c14465_g1	DSXGA_2	0	0
GYA|c14470_g1	DSXGA_2	6	0.57
GYA|c14472_g1	DSXGA_2	0	0
GYA|c14473_g1	DSXGA_2	10	1.51
GYA|c14474_g1	DSXGA_2	1	2.97
GYA|c14478_g1	DSXGA_2	2	0.51
GYA|c1447_g1	DSXGA_2	4	2.2
GYA|c14480_g1	DSXGA_2	0	0
GYA|c14481_g1	DSXGA_2	17	1.58
GYA|c14482_g1	DSXGA_2	15	0.84
GYA|c14485_g1	DSXGA_2	0	0
GYA|c14486_g1	DSXGA_2	8	0.69
GYA|c14487_g1	DSXGA_2	0	0
GYA|c14488_g1	DSXGA_2	2	14.19
GYA|c14489_g1	DSXGA_2	1	1.32
GYA|c14490_g1	DSXGA_2	0	0
GYA|c14495_g1	DSXGA_2	8	1.65
GYA|c14496_g1	DSXGA_2	5	1.33
GYA|c14496_g2	DSXGA_2	10	1.7
GYA|c14497_g1	DSXGA_2	28	1.72
GYA|c1449_g1	DSXGA_2	0	0
GYA|c144_g1	DSXGA_2	0	0
GYA|c14500_g1	DSXGA_2	10	0.96
GYA|c14503_g1	DSXGA_2	2	0.72
GYA|c14508_g1	DSXGA_2	20	2.9
GYA|c14509_g1	DSXGA_2	38	6
GYA|c14510_g1	DSXGA_2	0	0
GYA|c14514_g1	DSXGA_2	0	0
GYA|c14517_g1	DSXGA_2	1	1.27
GYA|c14518_g1	DSXGA_2	9	1.79
GYA|c14519_g1	DSXGA_2	0	0
GYA|c14520_g1	DSXGA_2	0	0
GYA|c14522_g1	DSXGA_2	0	0
GYA|c14522_g2	DSXGA_2	0	0
GYA|c14523_g1	DSXGA_2	0	0
GYA|c14527_g1	DSXGA_2	11	1.51
GYA|c14530_g1	DSXGA_2	0	0
GYA|c14531_g1	DSXGA_2	137	11.24
GYA|c14534_g1	DSXGA_2	1875	88.06
GYA|c14538_g1	DSXGA_2	2	0.28
GYA|c14539_g1	DSXGA_2	0	0
GYA|c14540_g1	DSXGA_2	0	0
[truncated: 34,344 more rows]
