# Supplementary material for: Comparative transcriptome analysis and identification of candidate effectors in two related rust species (Gymnosporangium yamadae and Gymnosporangium asiaticum)
Source: BMC Genomics. 2017 Aug 23;18:651. doi: 10.1186/s12864-017-4059-x (PMC5567642; doi:10.1186/s12864-017-4059-x)
Supplement: Supplementary file 1 — The statistics of gene expression level of each sample of G. yamadae and G. asiaticum. This file provides the read count and corresponding FPKM values of each genes respectively in G. yamadae and G. asiaticum when mapped to the reference transcriptome. (ZIP 5443 kb) [file 12864_2017_4059_MOESM1_ESM.zip › Additional file 1/DSXGA_3.readcounts and FPKM values.xlsx]

## Sheet: Sheet1
gene_id	Sample_name	Read_count	FPKM
GYA|c0_g1	DSXGA_3	0	0
GYA|c10000_g1	DSXGA_3	0	0
GYA|c10005_g1	DSXGA_3	3	1.49
GYA|c10008_g1	DSXGA_3	0	0
GYA|c10012_g1	DSXGA_3	0	0
GYA|c10019_g1	DSXGA_3	0	0
GYA|c10023_g1	DSXGA_3	0	0
GYA|c10024_g1	DSXGA_3	0	0
GYA|c10026_g1	DSXGA_3	0	0
GYA|c10027_g1	DSXGA_3	7	0.71
GYA|c10031_g1	DSXGA_3	3	6.57
GYA|c10032_g1	DSXGA_3	0	0
GYA|c10033_g1	DSXGA_3	0	0
GYA|c10040_g1	DSXGA_3	0	0
GYA|c10042_g1	DSXGA_3	0	0
GYA|c10043_g1	DSXGA_3	1	1.37
GYA|c10047_g1	DSXGA_3	0	0
GYA|c10048_g1	DSXGA_3	0	0
GYA|c1004_g1	DSXGA_3	1	2.59
GYA|c10050_g1	DSXGA_3	1	16.92
GYA|c10053_g1	DSXGA_3	0	0
GYA|c10055_g1	DSXGA_3	24	2.05
GYA|c10058_g1	DSXGA_3	0	0
GYA|c1005_g1	DSXGA_3	0	0
GYA|c10061_g1	DSXGA_3	4	0.73
GYA|c10061_g2	DSXGA_3	9	0.56
GYA|c10062_g1	DSXGA_3	0	0
GYA|c10065_g1	DSXGA_3	2	27.95
GYA|c10069_g1	DSXGA_3	0	0
GYA|c10071_g1	DSXGA_3	0	0
GYA|c10075_g1	DSXGA_3	11	17.45
GYA|c10078_g1	DSXGA_3	2	0.69
GYA|c10079_g1	DSXGA_3	0	0
GYA|c1007_g1	DSXGA_3	0	0
GYA|c10080_g1	DSXGA_3	0	0
GYA|c10081_g1	DSXGA_3	0	0
GYA|c10082_g1	DSXGA_3	0	0
GYA|c10082_g2	DSXGA_3	0	0
GYA|c10083_g1	DSXGA_3	4	0.36
GYA|c10084_g1	DSXGA_3	0	0
GYA|c10085_g1	DSXGA_3	0	0
GYA|c10088_g1	DSXGA_3	2	5.66
GYA|c10089_g1	DSXGA_3	4	0.5
GYA|c1008_g1	DSXGA_3	0	0
GYA|c10092_g1	DSXGA_3	0	0
GYA|c10093_g1	DSXGA_3	2	0.5
GYA|c10095_g1	DSXGA_3	0	0
GYA|c10096_g1	DSXGA_3	0	0
GYA|c10103_g1	DSXGA_3	3	8.74
GYA|c10104_g1	DSXGA_3	0	0
GYA|c10105_g1	DSXGA_3	0	0
GYA|c10109_g1	DSXGA_3	4	1.59
GYA|c10113_g1	DSXGA_3	0	0
GYA|c10114_g1	DSXGA_3	0	0
GYA|c10115_g1	DSXGA_3	0	0
GYA|c10118_g1	DSXGA_3	0	0
GYA|c10119_g1	DSXGA_3	0	0
GYA|c10124_g1	DSXGA_3	0	0
GYA|c10125_g1	DSXGA_3	0	0
GYA|c10126_g1	DSXGA_3	19	1.18
GYA|c10127_g1	DSXGA_3	0	0
GYA|c10128_g1	DSXGA_3	2	5.34
GYA|c10130_g1	DSXGA_3	1	1.74
GYA|c10133_g1	DSXGA_3	2	1.87
GYA|c10134_g1	DSXGA_3	0	0
GYA|c10137_g1	DSXGA_3	6	0.7
GYA|c1013_g1	DSXGA_3	0	0
GYA|c10145_g1	DSXGA_3	0	0
GYA|c10149_g1	DSXGA_3	1	0.34
GYA|c10151_g1	DSXGA_3	6	0.74
GYA|c10154_g1	DSXGA_3	0	0
GYA|c10162_g1	DSXGA_3	0	0
GYA|c10165_g1	DSXGA_3	9	0.72
GYA|c10173_g1	DSXGA_3	0	0
GYA|c10179_g1	DSXGA_3	0	0
GYA|c10182_g1	DSXGA_3	0	0
GYA|c10183_g1	DSXGA_3	0	0
GYA|c10185_g1	DSXGA_3	8	1.39
GYA|c10190_g1	DSXGA_3	65	6.11
GYA|c10191_g1	DSXGA_3	2	0.71
GYA|c10192_g1	DSXGA_3	2	29.29
GYA|c10193_g1	DSXGA_3	46	3.68
GYA|c10194_g1	DSXGA_3	4	0.88
GYA|c10196_g1	DSXGA_3	0	0
GYA|c10196_g2	DSXGA_3	0	0
GYA|c10197_g1	DSXGA_3	0	0
GYA|c10199_g1	DSXGA_3	0	0
GYA|c10201_g1	DSXGA_3	0	0
GYA|c10203_g1	DSXGA_3	0	0
GYA|c10204_g1	DSXGA_3	0	0
GYA|c10205_g1	DSXGA_3	0	0
GYA|c10210_g1	DSXGA_3	310	301.05
GYA|c10211_g1	DSXGA_3	0	0
GYA|c10214_g1	DSXGA_3	1	0.23
GYA|c10215_g1	DSXGA_3	0	0
GYA|c10217_g1	DSXGA_3	0	0
GYA|c10218_g1	DSXGA_3	1	0.21
GYA|c10220_g1	DSXGA_3	0	0
GYA|c10221_g1	DSXGA_3	10	2.86
GYA|c10222_g1	DSXGA_3	16	0.56
GYA|c10223_g1	DSXGA_3	0	0
GYA|c10224_g1	DSXGA_3	0	0
GYA|c10225_g1	DSXGA_3	0	0
GYA|c10226_g1	DSXGA_3	0	0
GYA|c10229_g1	DSXGA_3	4	0.75
GYA|c1022_g1	DSXGA_3	3	2.35
GYA|c10231_g1	DSXGA_3	0	0
GYA|c10232_g1	DSXGA_3	1	0.05
GYA|c10236_g1	DSXGA_3	2	0.37
GYA|c10237_g1	DSXGA_3	37	13.44
GYA|c10238_g1	DSXGA_3	0	0
GYA|c10240_g1	DSXGA_3	0	0
GYA|c10243_g1	DSXGA_3	0	0
GYA|c10244_g1	DSXGA_3	3	0.87
GYA|c10246_g1	DSXGA_3	0	0
GYA|c10247_g1	DSXGA_3	0	0
GYA|c10247_g2	DSXGA_3	0	0
GYA|c10249_g1	DSXGA_3	302	15.29
GYA|c10249_g2	DSXGA_3	0	0
GYA|c10250_g1	DSXGA_3	0	0
GYA|c10251_g1	DSXGA_3	0	0
GYA|c10252_g1	DSXGA_3	0	0
GYA|c10253_g1	DSXGA_3	15	4.73
GYA|c10254_g1	DSXGA_3	789	34.58
GYA|c10255_g1	DSXGA_3	3	0.18
GYA|c10256_g1	DSXGA_3	0	0
GYA|c10256_g2	DSXGA_3	1	0.14
GYA|c10257_g1	DSXGA_3	0	0
GYA|c10259_g1	DSXGA_3	0	0
GYA|c1025_g1	DSXGA_3	2	0.85
GYA|c10261_g1	DSXGA_3	2	0.39
GYA|c10265_g1	DSXGA_3	3	10.85
GYA|c10266_g1	DSXGA_3	0	0
GYA|c10275_g1	DSXGA_3	0	0
GYA|c1027_g1	DSXGA_3	0	0
GYA|c10289_g1	DSXGA_3	2	0.22
GYA|c1028_g1	DSXGA_3	0	0
GYA|c10294_g1	DSXGA_3	0	0
GYA|c102_g1	DSXGA_3	2	4.15
GYA|c10300_g1	DSXGA_3	0	0
GYA|c1030_g1	DSXGA_3	1	1.11
GYA|c10310_g1	DSXGA_3	0	0
GYA|c10311_g1	DSXGA_3	4	4.45
GYA|c10313_g1	DSXGA_3	0	0
GYA|c10314_g1	DSXGA_3	0	0
GYA|c10315_g1	DSXGA_3	0	0
GYA|c10317_g1	DSXGA_3	44	2.21
GYA|c10317_g2	DSXGA_3	22	2.19
GYA|c10318_g1	DSXGA_3	0	0
GYA|c10318_g2	DSXGA_3	8	1.43
GYA|c1031_g1	DSXGA_3	4	0.55
GYA|c10320_g1	DSXGA_3	160	16.34
GYA|c10321_g1	DSXGA_3	3	1.79
GYA|c10323_g1	DSXGA_3	2	20.41
GYA|c10326_g1	DSXGA_3	0	0
GYA|c10329_g1	DSXGA_3	0	0
GYA|c10332_g1	DSXGA_3	0	0
GYA|c10333_g1	DSXGA_3	9	1.19
GYA|c10334_g1	DSXGA_3	1	0.5
GYA|c10335_g1	DSXGA_3	2	2.87
GYA|c10336_g1	DSXGA_3	3	0.92
GYA|c10339_g1	DSXGA_3	310	11.13
GYA|c10342_g1	DSXGA_3	0	0
GYA|c10343_g1	DSXGA_3	1	0.14
GYA|c10343_g2	DSXGA_3	0	0
GYA|c10344_g1	DSXGA_3	10	3.89
GYA|c10345_g1	DSXGA_3	32	2.21
GYA|c10347_g1	DSXGA_3	2	0.85
GYA|c10348_g1	DSXGA_3	190	4.39
GYA|c1034_g1	DSXGA_3	1	7.06
GYA|c10351_g1	DSXGA_3	0	0
GYA|c10352_g1	DSXGA_3	362	5.05
GYA|c10353_g1	DSXGA_3	18	1.55
GYA|c10355_g1	DSXGA_3	10	0.75
GYA|c10356_g1	DSXGA_3	0	0
GYA|c10357_g1	DSXGA_3	8	0.22
GYA|c10358_g1	DSXGA_3	13	1.33
GYA|c1035_g1	DSXGA_3	2	0.91
GYA|c10362_g1	DSXGA_3	0	0
GYA|c10363_g1	DSXGA_3	0	0
GYA|c10367_g1	DSXGA_3	0	0
GYA|c10367_g2	DSXGA_3	0	0
GYA|c10367_g3	DSXGA_3	2	23.29
GYA|c10388_g1	DSXGA_3	1	2.83
GYA|c1038_g1	DSXGA_3	0	0
GYA|c10390_g1	DSXGA_3	0	0
GYA|c10392_g1	DSXGA_3	0	0
GYA|c10394_g1	DSXGA_3	19	11.64
GYA|c10398_g1	DSXGA_3	0	0
GYA|c103_g1	DSXGA_3	8	1.96
GYA|c10403_g1	DSXGA_3	1	1.74
GYA|c10404_g1	DSXGA_3	0	0
GYA|c10406_g1	DSXGA_3	2	5.49
GYA|c10407_g1	DSXGA_3	8	4.39
GYA|c10410_g1	DSXGA_3	5	0.67
GYA|c10414_g1	DSXGA_3	1	0.33
GYA|c10414_g2	DSXGA_3	0	0
GYA|c10416_g1	DSXGA_3	0	0
GYA|c10417_g1	DSXGA_3	1	0.42
GYA|c10419_g1	DSXGA_3	0	0
GYA|c10423_g1	DSXGA_3	0	0
GYA|c10425_g1	DSXGA_3	6	1.1
GYA|c10426_g1	DSXGA_3	4	1.13
GYA|c10428_g1	DSXGA_3	8	1.05
GYA|c1042_g1	DSXGA_3	0	0
GYA|c10430_g1	DSXGA_3	0	0
GYA|c10433_g1	DSXGA_3	0	0
GYA|c10434_g1	DSXGA_3	0	0
GYA|c10435_g1	DSXGA_3	5	0.48
GYA|c10438_g1	DSXGA_3	0	0
GYA|c10440_g1	DSXGA_3	29	1.92
GYA|c10441_g1	DSXGA_3	8	1.37
GYA|c10443_g1	DSXGA_3	0	0
GYA|c10444_g1	DSXGA_3	1	0.48
GYA|c10449_g1	DSXGA_3	0	0
GYA|c10451_g1	DSXGA_3	4	0.52
GYA|c10452_g1	DSXGA_3	0	0
GYA|c10452_g2	DSXGA_3	2	0.35
GYA|c10453_g1	DSXGA_3	0	0
GYA|c10454_g1	DSXGA_3	1	8.98
GYA|c10455_g1	DSXGA_3	0	0
GYA|c10459_g1	DSXGA_3	0	0
GYA|c1045_g1	DSXGA_3	0	0
GYA|c10460_g1	DSXGA_3	6	33.82
GYA|c10461_g1	DSXGA_3	3	0.58
GYA|c10462_g1	DSXGA_3	1	3.1
GYA|c10464_g1	DSXGA_3	0	0
GYA|c10465_g1	DSXGA_3	1	16.92
GYA|c10467_g1	DSXGA_3	0	0
GYA|c10468_g1	DSXGA_3	2	25.49
GYA|c10469_g1	DSXGA_3	0	0
GYA|c10473_g1	DSXGA_3	0	0
GYA|c10474_g1	DSXGA_3	0	0
GYA|c10477_g1	DSXGA_3	0	0
GYA|c10479_g1	DSXGA_3	0	0
GYA|c10479_g2	DSXGA_3	0	0
GYA|c10480_g1	DSXGA_3	2	0.38
GYA|c10481_g1	DSXGA_3	5	0.79
GYA|c10482_g1	DSXGA_3	4	0.48
GYA|c10482_g2	DSXGA_3	0	0
GYA|c10483_g1	DSXGA_3	4	0.35
GYA|c10484_g1	DSXGA_3	0	0
GYA|c10485_g1	DSXGA_3	0	0
GYA|c10486_g1	DSXGA_3	3	0.41
GYA|c10488_g1	DSXGA_3	1	2.59
GYA|c10491_g1	DSXGA_3	3	0.91
GYA|c10493_g1	DSXGA_3	0	0
GYA|c1049_g1	DSXGA_3	0	0
GYA|c10502_g1	DSXGA_3	0	0
GYA|c10503_g1	DSXGA_3	1	0.12
GYA|c10508_g1	DSXGA_3	0	0
GYA|c10509_g1	DSXGA_3	0	0
GYA|c1050_g1	DSXGA_3	0	0
GYA|c10510_g1	DSXGA_3	0	0
GYA|c10510_g2	DSXGA_3	3	0.44
GYA|c10511_g1	DSXGA_3	0	0
GYA|c10513_g1	DSXGA_3	0	0
GYA|c10516_g1	DSXGA_3	0	0
GYA|c10517_g1	DSXGA_3	0	0
GYA|c10519_g1	DSXGA_3	0	0
GYA|c10523_g1	DSXGA_3	4	7.88
GYA|c10526_g1	DSXGA_3	12	0.86
GYA|c10527_g1	DSXGA_3	1	0.13
GYA|c10528_g1	DSXGA_3	48	1.4
GYA|c10529_g1	DSXGA_3	1	16.11
GYA|c10532_g1	DSXGA_3	7	1.69
GYA|c10534_g1	DSXGA_3	379	12.72
GYA|c10535_g1	DSXGA_3	0	0
GYA|c10539_g1	DSXGA_3	1	0.12
GYA|c10541_g1	DSXGA_3	0	0
GYA|c10542_g1	DSXGA_3	0	0
GYA|c10546_g1	DSXGA_3	10	10.69
GYA|c10548_g1	DSXGA_3	0	0
GYA|c10549_g1	DSXGA_3	0	0
GYA|c10550_g1	DSXGA_3	0	0
GYA|c10551_g1	DSXGA_3	5	0.82
GYA|c10556_g1	DSXGA_3	4	16.48
GYA|c10557_g1	DSXGA_3	11	0.75
GYA|c10559_g1	DSXGA_3	4	0.93
GYA|c1055_g1	DSXGA_3	0	0
GYA|c10560_g1	DSXGA_3	17	2.79
GYA|c10569_g1	DSXGA_3	0	0
GYA|c10572_g1	DSXGA_3	1	0.66
GYA|c10573_g1	DSXGA_3	4	0.36
GYA|c10574_g1	DSXGA_3	2	0.26
GYA|c10578_g1	DSXGA_3	3	1.86
GYA|c10580_g1	DSXGA_3	0	0
GYA|c10581_g1	DSXGA_3	5	0.7
GYA|c10583_g1	DSXGA_3	4	0.71
GYA|c10589_g1	DSXGA_3	3	1.76
GYA|c10590_g1	DSXGA_3	515	24.38
GYA|c10593_g1	DSXGA_3	18	1.71
GYA|c10594_g1	DSXGA_3	0	0
GYA|c10595_g1	DSXGA_3	0	0
GYA|c10596_g1	DSXGA_3	91	3.84
GYA|c10597_g1	DSXGA_3	0	0
GYA|c10598_g1	DSXGA_3	0	0
GYA|c10599_g1	DSXGA_3	3	0.18
GYA|c1059_g1	DSXGA_3	0	0
GYA|c105_g1	DSXGA_3	0	0
GYA|c10600_g1	DSXGA_3	0	0
GYA|c10601_g1	DSXGA_3	2	0.73
GYA|c10602_g1	DSXGA_3	0	0
GYA|c10603_g1	DSXGA_3	65	2.74
GYA|c10605_g1	DSXGA_3	19	1
GYA|c10607_g1	DSXGA_3	0	0
GYA|c10609_g1	DSXGA_3	1	0.89
GYA|c10610_g1	DSXGA_3	0	0
GYA|c10611_g1	DSXGA_3	4	0.87
GYA|c10612_g1	DSXGA_3	0	0
GYA|c10613_g1	DSXGA_3	0	0
GYA|c10617_g1	DSXGA_3	0	0
GYA|c1061_g1	DSXGA_3	0	0
GYA|c10621_g1	DSXGA_3	2	0.43
GYA|c10623_g1	DSXGA_3	0	0
GYA|c10624_g1	DSXGA_3	2	0.22
GYA|c10625_g1	DSXGA_3	3	0.24
GYA|c10629_g1	DSXGA_3	0	0
GYA|c1062_g1	DSXGA_3	0	0
GYA|c10631_g1	DSXGA_3	0	0
GYA|c10632_g1	DSXGA_3	0	0
GYA|c10633_g1	DSXGA_3	6	1.35
GYA|c10634_g1	DSXGA_3	0	0
GYA|c10636_g1	DSXGA_3	0	0
GYA|c10638_g1	DSXGA_3	0	0
GYA|c10639_g1	DSXGA_3	2	1.4
GYA|c1063_g1	DSXGA_3	0	0
GYA|c10640_g1	DSXGA_3	0	0
GYA|c10644_g1	DSXGA_3	0	0
GYA|c10645_g1	DSXGA_3	2	0.31
GYA|c10647_g1	DSXGA_3	0	0
GYA|c10649_g1	DSXGA_3	1	16.92
GYA|c10653_g1	DSXGA_3	0	0
GYA|c10654_g1	DSXGA_3	2	0.44
GYA|c10656_g1	DSXGA_3	2	0.49
GYA|c10658_g1	DSXGA_3	0	0
GYA|c10659_g1	DSXGA_3	10	0.52
GYA|c1065_g1	DSXGA_3	0	0
GYA|c10660_g1	DSXGA_3	3	1.34
GYA|c10662_g1	DSXGA_3	1	0.16
GYA|c10664_g1	DSXGA_3	0	0
GYA|c10667_g1	DSXGA_3	0	0
GYA|c10669_g1	DSXGA_3	6	0.37
GYA|c1066_g1	DSXGA_3	0	0
GYA|c10674_g1	DSXGA_3	0	0
GYA|c10677_g1	DSXGA_3	6	0.39
GYA|c10677_g2	DSXGA_3	0	0
GYA|c10678_g1	DSXGA_3	2	3.94
GYA|c10682_g1	DSXGA_3	0	0
GYA|c1069_g1	DSXGA_3	0	0
GYA|c10702_g1	DSXGA_3	0	0
GYA|c10707_g1	DSXGA_3	0	0
GYA|c1070_g1	DSXGA_3	0	0
GYA|c10713_g1	DSXGA_3	0	0
GYA|c10720_g1	DSXGA_3	0	0
GYA|c1072_g1	DSXGA_3	3	1.65
GYA|c10736_g1	DSXGA_3	0	0
GYA|c1073_g1	DSXGA_3	0	0
GYA|c10741_g1	DSXGA_3	2	2.02
GYA|c10749_g1	DSXGA_3	1	1.44
GYA|c1074_g1	DSXGA_3	32	0.3
GYA|c1075_g1	DSXGA_3	0	0
GYA|c10760_g1	DSXGA_3	1	12.74
GYA|c10767_g1	DSXGA_3	0	0
GYA|c10770_g1	DSXGA_3	0	0
GYA|c10789_g1	DSXGA_3	372	6.4
GYA|c1078_g1	DSXGA_3	1	0.1
GYA|c10796_g1	DSXGA_3	27	1.18
GYA|c10797_g1	DSXGA_3	0	0
GYA|c10800_g1	DSXGA_3	0	0
GYA|c10804_g1	DSXGA_3	0	0
GYA|c1080_g1	DSXGA_3	0	0
GYA|c10812_g1	DSXGA_3	1	15.36
GYA|c10816_g1	DSXGA_3	0	0
GYA|c10818_g1	DSXGA_3	1	0.92
GYA|c1081_g1	DSXGA_3	0	0
GYA|c10825_g1	DSXGA_3	0	0
GYA|c10827_g1	DSXGA_3	0	0
GYA|c10828_g1	DSXGA_3	2	0.23
GYA|c10829_g1	DSXGA_3	0	0
GYA|c10831_g1	DSXGA_3	0	0
GYA|c10832_g1	DSXGA_3	0	0
GYA|c10839_g1	DSXGA_3	28	6.86
GYA|c10848_g1	DSXGA_3	0	0
GYA|c10848_g2	DSXGA_3	0	0
GYA|c10849_g1	DSXGA_3	0	0
GYA|c10851_g1	DSXGA_3	0	0
GYA|c10852_g1	DSXGA_3	0	0
GYA|c10854_g1	DSXGA_3	0	0
GYA|c10855_g1	DSXGA_3	0	0
GYA|c10856_g1	DSXGA_3	0	0
GYA|c10857_g1	DSXGA_3	1	0.15
GYA|c10858_g1	DSXGA_3	2	0.54
GYA|c10859_g1	DSXGA_3	0	0
GYA|c1085_g1	DSXGA_3	0	0
GYA|c10868_g1	DSXGA_3	4	0.35
GYA|c10870_g1	DSXGA_3	2	1.65
GYA|c10871_g1	DSXGA_3	0	0
GYA|c10872_g1	DSXGA_3	0	0
GYA|c10873_g1	DSXGA_3	0	0
GYA|c10876_g1	DSXGA_3	2	0.47
GYA|c1087_g1	DSXGA_3	3	0.61
GYA|c10881_g1	DSXGA_3	0	0
GYA|c10885_g1	DSXGA_3	0	0
GYA|c10887_g1	DSXGA_3	1	0.37
GYA|c10890_g1	DSXGA_3	0	0
GYA|c10893_g1	DSXGA_3	0	0
GYA|c10898_g1	DSXGA_3	1	9.37
GYA|c108_g1	DSXGA_3	0	0
GYA|c10900_g1	DSXGA_3	0	0
GYA|c10901_g1	DSXGA_3	2	5.34
GYA|c10906_g1	DSXGA_3	0	0
GYA|c10907_g1	DSXGA_3	0	0
GYA|c1090_g1	DSXGA_3	0	0
GYA|c10912_g1	DSXGA_3	0	0
GYA|c10913_g1	DSXGA_3	0	0
GYA|c10917_g1	DSXGA_3	0	0
GYA|c1091_g1	DSXGA_3	0	0
GYA|c10921_g1	DSXGA_3	0	0
GYA|c10923_g1	DSXGA_3	0	0
GYA|c10926_g1	DSXGA_3	0	0
GYA|c1092_g1	DSXGA_3	0	0
GYA|c10936_g1	DSXGA_3	0	0
GYA|c10938_g1	DSXGA_3	0	0
GYA|c10939_g1	DSXGA_3	2	35.54
GYA|c1093_g1	DSXGA_3	0	0
GYA|c10941_g1	DSXGA_3	6	3.25
GYA|c10946_g1	DSXGA_3	2	7.01
GYA|c10947_g1	DSXGA_3	0	0
GYA|c10947_g2	DSXGA_3	0	0
GYA|c10954_g1	DSXGA_3	0	0
GYA|c10957_g1	DSXGA_3	10	1.01
GYA|c10958_g1	DSXGA_3	1	1.87
GYA|c10959_g1	DSXGA_3	0	0
GYA|c1095_g1	DSXGA_3	0	0
GYA|c10965_g1	DSXGA_3	8	2.65
GYA|c10966_g1	DSXGA_3	0	0
GYA|c10969_g1	DSXGA_3	0	0
GYA|c1096_g1	DSXGA_3	0	0
GYA|c10971_g1	DSXGA_3	4	0.29
GYA|c10973_g1	DSXGA_3	0	0
GYA|c10979_g1	DSXGA_3	0	0
GYA|c1097_g1	DSXGA_3	0	0
GYA|c10983_g1	DSXGA_3	38	1.81
GYA|c10990_g1	DSXGA_3	0	0
GYA|c10994_g1	DSXGA_3	0	0
GYA|c10996_g1	DSXGA_3	0	0
GYA|c10999_g1	DSXGA_3	8	1.64
GYA|c109_g1	DSXGA_3	0	0
GYA|c10_g1	DSXGA_3	0	0
GYA|c11004_g1	DSXGA_3	0	0
GYA|c11014_g1	DSXGA_3	0	0
GYA|c11016_g1	DSXGA_3	3	0.44
GYA|c11017_g1	DSXGA_3	3	0.33
GYA|c11017_g2	DSXGA_3	1	0.32
GYA|c11028_g1	DSXGA_3	0	0
GYA|c1102_g1	DSXGA_3	0	0
GYA|c11031_g1	DSXGA_3	0	0
GYA|c11032_g1	DSXGA_3	0	0
GYA|c11034_g1	DSXGA_3	1	1.87
GYA|c1103_g1	DSXGA_3	0	0
GYA|c11049_g1	DSXGA_3	0	0
GYA|c1104_g1	DSXGA_3	0	0
GYA|c11051_g1	DSXGA_3	0	0
GYA|c11054_g1	DSXGA_3	0	0
GYA|c11055_g1	DSXGA_3	0	0
GYA|c11056_g1	DSXGA_3	0	0
GYA|c1105_g1	DSXGA_3	1	5.44
GYA|c11061_g1	DSXGA_3	0	0
GYA|c1106_g1	DSXGA_3	0	0
GYA|c11071_g1	DSXGA_3	0	0
GYA|c11074_g1	DSXGA_3	5	0.56
GYA|c11075_g1	DSXGA_3	242	7.58
GYA|c11076_g1	DSXGA_3	0	0
GYA|c11076_g2	DSXGA_3	0	0
GYA|c11078_g1	DSXGA_3	0	0
GYA|c1107_g1	DSXGA_3	31	0.87
GYA|c11086_g1	DSXGA_3	5	0.63
GYA|c11087_g1	DSXGA_3	2	1.6
GYA|c11087_g2	DSXGA_3	12	0.89
GYA|c11090_g1	DSXGA_3	0	0
GYA|c11097_g1	DSXGA_3	0	0
GYA|c11103_g1	DSXGA_3	6	1.76
GYA|c11105_g1	DSXGA_3	39	1.65
GYA|c11106_g1	DSXGA_3	0	0
GYA|c11106_g2	DSXGA_3	0	0
GYA|c11108_g1	DSXGA_3	0	0
GYA|c11109_g1	DSXGA_3	11	1.68
GYA|c11111_g1	DSXGA_3	3	0.75
GYA|c11116_g1	DSXGA_3	0	0
GYA|c11117_g1	DSXGA_3	0	0
GYA|c11118_g1	DSXGA_3	3	4.84
GYA|c11119_g1	DSXGA_3	0	0
GYA|c11119_g2	DSXGA_3	1	0.43
GYA|c11119_g3	DSXGA_3	0	0
GYA|c11119_g4	DSXGA_3	0	0
GYA|c1111_g1	DSXGA_3	0	0
GYA|c11121_g1	DSXGA_3	1	1.18
GYA|c11126_g1	DSXGA_3	0	0
GYA|c11128_g1	DSXGA_3	2	1.23
GYA|c11129_g1	DSXGA_3	7	0.19
GYA|c11132_g1	DSXGA_3	2	13.59
GYA|c11134_g1	DSXGA_3	2	0.55
GYA|c11138_g1	DSXGA_3	0	0
GYA|c1113_g1	DSXGA_3	0	0
GYA|c11142_g1	DSXGA_3	0	0
GYA|c11149_g1	DSXGA_3	0	0
GYA|c1114_g1	DSXGA_3	1	0.7
GYA|c11151_g1	DSXGA_3	0	0
GYA|c11156_g1	DSXGA_3	0	0
GYA|c1115_g1	DSXGA_3	2	8.52
GYA|c11162_g1	DSXGA_3	0	0
GYA|c11163_g1	DSXGA_3	22	1.3
GYA|c11164_g1	DSXGA_3	0	0
GYA|c11166_g1	DSXGA_3	0	0
GYA|c11169_g1	DSXGA_3	0	0
GYA|c1116_g1	DSXGA_3	0	0
GYA|c11171_g1	DSXGA_3	4	2.26
GYA|c11172_g1	DSXGA_3	0	0
GYA|c11181_g1	DSXGA_3	0	0
GYA|c11182_g1	DSXGA_3	2	4.5
GYA|c11182_g2	DSXGA_3	0	0
GYA|c11183_g1	DSXGA_3	3	30.62
GYA|c11186_g1	DSXGA_3	0	0
GYA|c11188_g1	DSXGA_3	0	0
GYA|c11189_g1	DSXGA_3	1	0.66
GYA|c11192_g1	DSXGA_3	0	0
GYA|c11194_g1	DSXGA_3	22	0.72
GYA|c111_g1	DSXGA_3	0	0
GYA|c11206_g1	DSXGA_3	1	1.16
GYA|c1120_g1	DSXGA_3	0	0
GYA|c11210_g1	DSXGA_3	0	0
GYA|c11212_g1	DSXGA_3	1	0.45
GYA|c11214_g1	DSXGA_3	0	0
GYA|c11217_g1	DSXGA_3	3	1.27
GYA|c11219_g1	DSXGA_3	0	0
GYA|c11222_g1	DSXGA_3	2	3.31
GYA|c11223_g1	DSXGA_3	2	0.13
GYA|c11227_g1	DSXGA_3	0	0
GYA|c11229_g1	DSXGA_3	5	0.71
GYA|c11229_g2	DSXGA_3	3	0.46
GYA|c1122_g1	DSXGA_3	0	0
GYA|c11230_g1	DSXGA_3	0	0
GYA|c11231_g1	DSXGA_3	0	0
GYA|c11235_g1	DSXGA_3	0	0
GYA|c11236_g1	DSXGA_3	0	0
GYA|c11243_g1	DSXGA_3	0	0
GYA|c11246_g1	DSXGA_3	0	0
GYA|c1124_g1	DSXGA_3	0	0
GYA|c11251_g1	DSXGA_3	0	0
GYA|c11253_g1	DSXGA_3	5	0.4
GYA|c11261_g1	DSXGA_3	0	0
GYA|c11261_g2	DSXGA_3	0	0
GYA|c11261_g3	DSXGA_3	0	0
GYA|c11261_g4	DSXGA_3	0	0
GYA|c11263_g1	DSXGA_3	0	0
GYA|c11266_g1	DSXGA_3	1	7.34
GYA|c11267_g1	DSXGA_3	4	1.65
GYA|c11269_g1	DSXGA_3	1	0.28
GYA|c1126_g1	DSXGA_3	0	0
GYA|c11272_g1	DSXGA_3	0	0
GYA|c11274_g1	DSXGA_3	3	3.62
GYA|c11276_g1	DSXGA_3	1	4.89
GYA|c11278_g1	DSXGA_3	1	1.82
GYA|c11283_g1	DSXGA_3	0	0
GYA|c11284_g1	DSXGA_3	0	0
GYA|c11288_g1	DSXGA_3	5	0.47
GYA|c11292_g1	DSXGA_3	1	0.71
GYA|c11293_g1	DSXGA_3	2	3.39
GYA|c11296_g1	DSXGA_3	0	0
GYA|c11297_g1	DSXGA_3	0	0
GYA|c112_g1	DSXGA_3	0	0
GYA|c11307_g1	DSXGA_3	0	0
GYA|c11309_g1	DSXGA_3	0	0
GYA|c1130_g1	DSXGA_3	2	1.28
GYA|c11310_g1	DSXGA_3	1	0.24
GYA|c11312_g1	DSXGA_3	0	0
GYA|c11315_g1	DSXGA_3	0	0
GYA|c11316_g1	DSXGA_3	0	0
GYA|c11319_g1	DSXGA_3	0	0
GYA|c11321_g1	DSXGA_3	0	0
GYA|c11322_g1	DSXGA_3	1	0.12
GYA|c11323_g1	DSXGA_3	6	1.32
GYA|c11325_g1	DSXGA_3	4	19.54
GYA|c11329_g1	DSXGA_3	0	0
GYA|c11331_g1	DSXGA_3	0	0
GYA|c11332_g1	DSXGA_3	0	0
GYA|c11333_g1	DSXGA_3	0	0
GYA|c11334_g1	DSXGA_3	1	0.62
GYA|c11336_g1	DSXGA_3	0	0
GYA|c11337_g1	DSXGA_3	0	0
GYA|c11339_g1	DSXGA_3	1	1.74
GYA|c1133_g1	DSXGA_3	9	0.79
GYA|c11344_g1	DSXGA_3	0	0
GYA|c11345_g1	DSXGA_3	0	0
GYA|c11346_g1	DSXGA_3	36	30.78
GYA|c11347_g1	DSXGA_3	4	0.97
GYA|c11347_g2	DSXGA_3	2	2.32
GYA|c11348_g1	DSXGA_3	2	13.59
GYA|c1134_g1	DSXGA_3	0	0
GYA|c11351_g1	DSXGA_3	3	0.59
GYA|c11352_g1	DSXGA_3	0	0
GYA|c11353_g1	DSXGA_3	0	0
GYA|c11354_g1	DSXGA_3	2	0.24
GYA|c11356_g1	DSXGA_3	0	0
GYA|c11360_g1	DSXGA_3	29	2.02
GYA|c11361_g1	DSXGA_3	0	0
GYA|c11362_g1	DSXGA_3	0	0
GYA|c11364_g1	DSXGA_3	10	1.56
GYA|c11365_g1	DSXGA_3	0	0
GYA|c11367_g1	DSXGA_3	1	0.24
GYA|c11368_g1	DSXGA_3	0	0
GYA|c1136_g1	DSXGA_3	0	0
GYA|c11371_g1	DSXGA_3	0	0
GYA|c11372_g1	DSXGA_3	0	0
GYA|c11374_g1	DSXGA_3	0	0
GYA|c11381_g1	DSXGA_3	3	0.81
GYA|c11382_g1	DSXGA_3	0	0
GYA|c11385_g1	DSXGA_3	2	0.26
GYA|c11386_g1	DSXGA_3	0	0
GYA|c11387_g1	DSXGA_3	0	0
GYA|c11388_g1	DSXGA_3	0	0
GYA|c1138_g1	DSXGA_3	0	0
GYA|c11390_g1	DSXGA_3	1	0.15
GYA|c11394_g1	DSXGA_3	0	0
GYA|c11398_g1	DSXGA_3	12	3.41
GYA|c11399_g1	DSXGA_3	1	0.36
GYA|c1139_g1	DSXGA_3	0	0
GYA|c113_g1	DSXGA_3	0	0
GYA|c11404_g1	DSXGA_3	3	1.51
GYA|c11404_g2	DSXGA_3	1	0.44
GYA|c11412_g1	DSXGA_3	1	0.23
GYA|c11412_g2	DSXGA_3	7	0.67
GYA|c11417_g1	DSXGA_3	5	0.6
GYA|c11422_g1	DSXGA_3	0	0
GYA|c11423_g1	DSXGA_3	0	0
GYA|c1142_g1	DSXGA_3	0	0
GYA|c11431_g1	DSXGA_3	2	0.82
GYA|c11435_g1	DSXGA_3	0	0
GYA|c11436_g1	DSXGA_3	0	0
GYA|c11439_g1	DSXGA_3	0	0
GYA|c11440_g1	DSXGA_3	0	0
GYA|c11442_g1	DSXGA_3	0	0
GYA|c11443_g1	DSXGA_3	7	1.11
GYA|c11444_g1	DSXGA_3	1	1.44
GYA|c11448_g1	DSXGA_3	2	5.18
GYA|c11449_g1	DSXGA_3	0	0
GYA|c1144_g1	DSXGA_3	0	0
GYA|c11454_g1	DSXGA_3	0	0
GYA|c11457_g1	DSXGA_3	0	0
GYA|c11459_g1	DSXGA_3	0	0
GYA|c11463_g1	DSXGA_3	0	0
GYA|c11464_g1	DSXGA_3	0	0
GYA|c11465_g1	DSXGA_3	2	0.84
GYA|c11466_g1	DSXGA_3	0	0
GYA|c11469_g1	DSXGA_3	0	0
GYA|c1146_g1	DSXGA_3	0	0
GYA|c11470_g1	DSXGA_3	0	0
GYA|c1147_g1	DSXGA_3	2	0.15
GYA|c11480_g1	DSXGA_3	0	0
GYA|c11483_g1	DSXGA_3	20	4.58
GYA|c11485_g1	DSXGA_3	56	9.14
GYA|c11486_g1	DSXGA_3	0	0
GYA|c11491_g1	DSXGA_3	0	0
GYA|c11495_g1	DSXGA_3	9	3.24
GYA|c11497_g1	DSXGA_3	0	0
GYA|c11499_g1	DSXGA_3	1	0.39
GYA|c114_g1	DSXGA_3	0	0
GYA|c11500_g1	DSXGA_3	0	0
GYA|c11504_g1	DSXGA_3	10	2.88
GYA|c11505_g1	DSXGA_3	0	0
GYA|c11506_g1	DSXGA_3	0	0
GYA|c11508_g1	DSXGA_3	0	0
GYA|c1150_g1	DSXGA_3	0	0
GYA|c11510_g1	DSXGA_3	0	0
GYA|c11513_g1	DSXGA_3	0	0
GYA|c11516_g1	DSXGA_3	0	0
GYA|c11517_g1	DSXGA_3	0	0
GYA|c11518_g1	DSXGA_3	11	4.19
GYA|c11521_g1	DSXGA_3	0	0
GYA|c11523_g1	DSXGA_3	6	0.81
GYA|c11527_g1	DSXGA_3	0	0
GYA|c1152_g1	DSXGA_3	0	0
GYA|c11534_g1	DSXGA_3	0	0
GYA|c11537_g1	DSXGA_3	2	0.42
GYA|c11542_g1	DSXGA_3	10	0.48
GYA|c11543_g1	DSXGA_3	2	0.4
GYA|c11544_g1	DSXGA_3	0	0
GYA|c11545_g1	DSXGA_3	0	0
GYA|c11548_g1	DSXGA_3	1	8.28
GYA|c11548_g2	DSXGA_3	0	0
GYA|c11549_g1	DSXGA_3	0	0
GYA|c1154_g1	DSXGA_3	0	0
GYA|c11550_g1	DSXGA_3	0	0
GYA|c11551_g1	DSXGA_3	0	0
GYA|c11557_g1	DSXGA_3	0	0
GYA|c11567_g1	DSXGA_3	0	0
GYA|c11568_g1	DSXGA_3	0	0
GYA|c11569_g1	DSXGA_3	0	0
GYA|c11570_g1	DSXGA_3	0	0
GYA|c11574_g1	DSXGA_3	0	0
GYA|c11575_g1	DSXGA_3	0	0
GYA|c11578_g1	DSXGA_3	0	0
GYA|c11579_g1	DSXGA_3	1	0.77
GYA|c1157_g1	DSXGA_3	1	0.28
GYA|c11580_g1	DSXGA_3	1	0.69
GYA|c11583_g1	DSXGA_3	5	1.24
GYA|c11584_g1	DSXGA_3	7	2.87
GYA|c11588_g1	DSXGA_3	0	0
GYA|c1158_g1	DSXGA_3	0	0
GYA|c11591_g1	DSXGA_3	0	0
GYA|c11592_g1	DSXGA_3	2	0.5
GYA|c11597_g1	DSXGA_3	1	0.29
GYA|c11599_g1	DSXGA_3	5	0.43
GYA|c1159_g1	DSXGA_3	0	0
GYA|c115_g1	DSXGA_3	0	0
GYA|c11601_g1	DSXGA_3	0	0
GYA|c11604_g1	DSXGA_3	4	0.51
GYA|c11606_g1	DSXGA_3	3	0.09
GYA|c11614_g1	DSXGA_3	1	18.68
GYA|c11617_g1	DSXGA_3	0	0
GYA|c11618_g1	DSXGA_3	0	0
GYA|c11619_g1	DSXGA_3	0	0
GYA|c1161_g1	DSXGA_3	0	0
GYA|c11620_g1	DSXGA_3	0	0
GYA|c11621_g1	DSXGA_3	0	0
GYA|c11623_g1	DSXGA_3	0	0
GYA|c11624_g1	DSXGA_3	0	0
GYA|c1162_g1	DSXGA_3	1	0.4
GYA|c11630_g1	DSXGA_3	0	0
GYA|c11631_g1	DSXGA_3	0	0
GYA|c11637_g1	DSXGA_3	0	0
GYA|c11638_g1	DSXGA_3	1	0.65
GYA|c11638_g2	DSXGA_3	0	0
GYA|c11640_g1	DSXGA_3	0	0
GYA|c11641_g1	DSXGA_3	0	0
GYA|c11647_g1	DSXGA_3	1	1.07
GYA|c11649_g1	DSXGA_3	355	10.16
GYA|c1164_g1	DSXGA_3	1	1.44
GYA|c11655_g1	DSXGA_3	8	1.68
GYA|c11663_g1	DSXGA_3	0	0
GYA|c11670_g1	DSXGA_3	4	6.31
GYA|c11676_g1	DSXGA_3	2	0.72
GYA|c11679_g1	DSXGA_3	0	0
GYA|c1167_g1	DSXGA_3	1	0.72
GYA|c11685_g1	DSXGA_3	0	0
GYA|c11687_g1	DSXGA_3	4	0.42
GYA|c1168_g1	DSXGA_3	0	0
GYA|c11691_g1	DSXGA_3	0	0
GYA|c11694_g1	DSXGA_3	0	0
GYA|c11703_g1	DSXGA_3	40	3.54
GYA|c11706_g1	DSXGA_3	0	0
GYA|c11721_g1	DSXGA_3	0	0
GYA|c11724_g1	DSXGA_3	2	1
GYA|c11725_g1	DSXGA_3	0	0
GYA|c11727_g1	DSXGA_3	1	0.1
GYA|c11746_g1	DSXGA_3	7	1.59
GYA|c1174_g1	DSXGA_3	1	0.11
GYA|c11750_g1	DSXGA_3	0	0
GYA|c11752_g1	DSXGA_3	2	2.14
GYA|c11753_g1	DSXGA_3	0	0
GYA|c11757_g1	DSXGA_3	14	25.55
GYA|c1175_g1	DSXGA_3	0	0
GYA|c11760_g1	DSXGA_3	1	0.4
GYA|c11766_g1	DSXGA_3	0	0
GYA|c11767_g1	DSXGA_3	0	0
GYA|c11779_g1	DSXGA_3	0	0
GYA|c11779_g2	DSXGA_3	1	2.31
GYA|c11788_g1	DSXGA_3	6	0.75
GYA|c11789_g1	DSXGA_3	3	0.62
GYA|c11791_g1	DSXGA_3	0	0
GYA|c11794_g1	DSXGA_3	0	0
GYA|c117_g1	DSXGA_3	0	0
GYA|c11800_g1	DSXGA_3	0	0
GYA|c11802_g1	DSXGA_3	1	1.01
GYA|c11803_g1	DSXGA_3	4	1.29
GYA|c11806_g1	DSXGA_3	0	0
GYA|c1180_g1	DSXGA_3	0	0
GYA|c11810_g1	DSXGA_3	0	0
GYA|c11813_g1	DSXGA_3	0	0
GYA|c11816_g1	DSXGA_3	0	0
GYA|c11817_g1	DSXGA_3	0	0
GYA|c1181_g1	DSXGA_3	0	0
GYA|c11820_g1	DSXGA_3	0	0
GYA|c11822_g1	DSXGA_3	2	0.43
GYA|c11823_g1	DSXGA_3	0	0
GYA|c11826_g1	DSXGA_3	0	0
GYA|c11829_g1	DSXGA_3	0	0
GYA|c1182_g1	DSXGA_3	0	0
GYA|c11833_g1	DSXGA_3	0	0
GYA|c11834_g1	DSXGA_3	0	0
GYA|c11836_g1	DSXGA_3	1	0.08
GYA|c11837_g1	DSXGA_3	0	0
GYA|c1183_g1	DSXGA_3	0	0
GYA|c11841_g1	DSXGA_3	0	0
GYA|c11849_g1	DSXGA_3	6	2.16
GYA|c11851_g1	DSXGA_3	4	4.83
GYA|c11855_g1	DSXGA_3	0	0
GYA|c11858_g1	DSXGA_3	0	0
GYA|c11859_g1	DSXGA_3	0	0
GYA|c11859_g2	DSXGA_3	0	0
GYA|c11860_g1	DSXGA_3	2	0.25
GYA|c11864_g1	DSXGA_3	0	0
GYA|c11868_g1	DSXGA_3	2	3.39
GYA|c11869_g1	DSXGA_3	1	0.65
GYA|c1186_g1	DSXGA_3	0	0
GYA|c11870_g1	DSXGA_3	0	0
GYA|c11874_g1	DSXGA_3	14	2.05
GYA|c11875_g1	DSXGA_3	0	0
GYA|c11877_g1	DSXGA_3	2	29.29
GYA|c11880_g1	DSXGA_3	2	0.83
GYA|c11881_g1	DSXGA_3	0	0
GYA|c11882_g1	DSXGA_3	4	7.88
GYA|c11887_g1	DSXGA_3	3	1.12
GYA|c11890_g1	DSXGA_3	0	0
GYA|c11897_g1	DSXGA_3	10	106.6
GYA|c11898_g1	DSXGA_3	4	2.94
GYA|c11899_g1	DSXGA_3	0	0
GYA|c1189_g1	DSXGA_3	0	0
GYA|c11902_g1	DSXGA_3	0	0
GYA|c11906_g1	DSXGA_3	2	1.26
GYA|c11913_g1	DSXGA_3	2	21.32
GYA|c11914_g1	DSXGA_3	2	0.63
GYA|c11916_g1	DSXGA_3	0	0
GYA|c11917_g1	DSXGA_3	1	0.42
GYA|c11920_g1	DSXGA_3	0	0
GYA|c11921_g1	DSXGA_3	1	0.32
GYA|c11927_g1	DSXGA_3	19	1.55
GYA|c11928_g1	DSXGA_3	0	0
GYA|c11932_g1	DSXGA_3	0	0
GYA|c11934_g1	DSXGA_3	5	0.46
GYA|c11937_g1	DSXGA_3	0	0
GYA|c11938_g1	DSXGA_3	2	0.38
GYA|c1193_g1	DSXGA_3	0	0
GYA|c11943_g1	DSXGA_3	0	0
GYA|c11943_g2	DSXGA_3	4	0.57
GYA|c11944_g1	DSXGA_3	0	0
GYA|c11947_g1	DSXGA_3	2	0.64
GYA|c11952_g1	DSXGA_3	5	1.34
GYA|c11958_g1	DSXGA_3	1	14.65
GYA|c11959_g1	DSXGA_3	0	0
GYA|c11966_g1	DSXGA_3	0	0
GYA|c11967_g1	DSXGA_3	0	0
GYA|c11967_g2	DSXGA_3	1	0.18
GYA|c11969_g1	DSXGA_3	0	0
GYA|c1196_g1	DSXGA_3	0	0
GYA|c11971_g1	DSXGA_3	0	0
GYA|c11972_g1	DSXGA_3	9	0.72
GYA|c11974_g1	DSXGA_3	0	0
GYA|c11986_g1	DSXGA_3	0	0
GYA|c11988_g1	DSXGA_3	1	2.45
GYA|c11993_g1	DSXGA_3	0	0
GYA|c11995_g1	DSXGA_3	0	0
GYA|c12002_g1	DSXGA_3	0	0
GYA|c12009_g1	DSXGA_3	0	0
GYA|c12019_g1	DSXGA_3	0	0
GYA|c1201_g1	DSXGA_3	6	3.43
GYA|c12023_g1	DSXGA_3	2	0.98
GYA|c1202_g1	DSXGA_3	0	0
GYA|c12030_g1	DSXGA_3	6	1.37
GYA|c12034_g1	DSXGA_3	0	0
GYA|c12038_g1	DSXGA_3	0	0
GYA|c12039_g1	DSXGA_3	0	0
GYA|c1203_g1	DSXGA_3	0	0
GYA|c12055_g1	DSXGA_3	0	0
GYA|c12056_g1	DSXGA_3	2	0.31
GYA|c1205_g1	DSXGA_3	0	0
GYA|c12074_g1	DSXGA_3	0	0
GYA|c1207_g1	DSXGA_3	0	0
GYA|c12081_g1	DSXGA_3	0	0
GYA|c12084_g1	DSXGA_3	0	0
GYA|c12085_g1	DSXGA_3	3	1.32
GYA|c12086_g1	DSXGA_3	0	0
GYA|c12089_g1	DSXGA_3	1	2.13
GYA|c12095_g1	DSXGA_3	29	1.34
GYA|c12097_g1	DSXGA_3	9	1.17
GYA|c120_g1	DSXGA_3	1	0.92
GYA|c12101_g1	DSXGA_3	1	11.14
GYA|c12103_g1	DSXGA_3	2	0.97
GYA|c12105_g1	DSXGA_3	0	0
GYA|c1210_g1	DSXGA_3	1	4.26
GYA|c12113_g1	DSXGA_3	2	1.42
GYA|c12115_g1	DSXGA_3	0	0
GYA|c12116_g1	DSXGA_3	0	0
GYA|c12128_g1	DSXGA_3	2	0.71
GYA|c12129_g1	DSXGA_3	0	0
GYA|c1212_g1	DSXGA_3	0	0
GYA|c12138_g1	DSXGA_3	0	0
GYA|c12142_g1	DSXGA_3	0	0
GYA|c12143_g1	DSXGA_3	0	0
GYA|c12147_g1	DSXGA_3	0	0
GYA|c12148_g1	DSXGA_3	0	0
GYA|c1214_g1	DSXGA_3	0	0
GYA|c12152_g1	DSXGA_3	1	0.42
GYA|c12157_g1	DSXGA_3	1	1.16
GYA|c1215_g1	DSXGA_3	0	0
GYA|c12161_g1	DSXGA_3	0	0
GYA|c12168_g1	DSXGA_3	0	0
GYA|c12169_g1	DSXGA_3	6	0.52
GYA|c1216_g1	DSXGA_3	2	2.37
GYA|c12172_g1	DSXGA_3	0	0
GYA|c12177_g1	DSXGA_3	0	0
GYA|c12188_g1	DSXGA_3	0	0
GYA|c12189_g1	DSXGA_3	0	0
GYA|c12197_g1	DSXGA_3	2	2.32
GYA|c12199_g1	DSXGA_3	13	1.37
GYA|c121_g1	DSXGA_3	0	0
GYA|c12200_g1	DSXGA_3	0	0
GYA|c12202_g1	DSXGA_3	0	0
GYA|c12215_g1	DSXGA_3	0	0
GYA|c12216_g1	DSXGA_3	0	0
GYA|c12223_g1	DSXGA_3	0	0
GYA|c12224_g1	DSXGA_3	0	0
GYA|c12229_g1	DSXGA_3	4	0.79
GYA|c12234_g1	DSXGA_3	0	0
GYA|c12235_g1	DSXGA_3	0	0
GYA|c12242_g1	DSXGA_3	0	0
GYA|c12243_g1	DSXGA_3	0	0
GYA|c12252_g1	DSXGA_3	0	0
GYA|c12256_g1	DSXGA_3	2	5.49
GYA|c12259_g1	DSXGA_3	0	0
GYA|c12267_g1	DSXGA_3	0	0
GYA|c1226_g1	DSXGA_3	1	4.56
GYA|c12270_g1	DSXGA_3	0	0
GYA|c12278_g1	DSXGA_3	0	0
GYA|c12279_g1	DSXGA_3	0	0
GYA|c1227_g1	DSXGA_3	53	3.52
GYA|c12287_g1	DSXGA_3	0	0
GYA|c12289_g1	DSXGA_3	2	0.52
GYA|c122_g1	DSXGA_3	82	18.25
GYA|c12302_g1	DSXGA_3	1	0.35
GYA|c12303_g1	DSXGA_3	0	0
GYA|c12304_g1	DSXGA_3	0	0
GYA|c12307_g1	DSXGA_3	0	0
GYA|c12308_g1	DSXGA_3	0	0
GYA|c12309_g1	DSXGA_3	1	3.19
GYA|c12310_g1	DSXGA_3	0	0
GYA|c12312_g1	DSXGA_3	10	0.59
GYA|c12317_g1	DSXGA_3	0	0
GYA|c12321_g1	DSXGA_3	0	0
GYA|c12322_g1	DSXGA_3	68	1.48
GYA|c12323_g1	DSXGA_3	0	0
GYA|c12324_g1	DSXGA_3	0	0
GYA|c12325_g1	DSXGA_3	0	0
GYA|c12328_g1	DSXGA_3	0	0
GYA|c1232_g1	DSXGA_3	2	2.32
GYA|c12332_g1	DSXGA_3	0	0
GYA|c12335_g1	DSXGA_3	1	0.71
GYA|c12336_g1	DSXGA_3	1	0.09
GYA|c12337_g1	DSXGA_3	2	1.3
GYA|c1233_g1	DSXGA_3	0	0
GYA|c12340_g1	DSXGA_3	24	0.76
GYA|c12341_g1	DSXGA_3	0	0
GYA|c12342_g1	DSXGA_3	10	0.88
GYA|c12343_g1	DSXGA_3	0	0
GYA|c12344_g1	DSXGA_3	0	0
GYA|c12347_g1	DSXGA_3	15	1.26
GYA|c12349_g1	DSXGA_3	0	0
GYA|c12351_g1	DSXGA_3	0	0
GYA|c12357_g1	DSXGA_3	0	0
GYA|c1235_g1	DSXGA_3	4	0.96
GYA|c12360_g1	DSXGA_3	0	0
GYA|c12362_g1	DSXGA_3	0	0
GYA|c12363_g1	DSXGA_3	0	0
GYA|c12364_g1	DSXGA_3	0	0
GYA|c12365_g1	DSXGA_3	0	0
GYA|c12366_g1	DSXGA_3	0	0
GYA|c1236_g1	DSXGA_3	0	0
GYA|c12370_g1	DSXGA_3	16	1.14
GYA|c12371_g1	DSXGA_3	0	0
GYA|c12371_g2	DSXGA_3	0	0
GYA|c12374_g1	DSXGA_3	0	0
GYA|c12376_g1	DSXGA_3	0	0
GYA|c12377_g1	DSXGA_3	11	0.73
GYA|c12380_g1	DSXGA_3	0	0
GYA|c12381_g1	DSXGA_3	2	0.12
GYA|c12382_g1	DSXGA_3	17	16.51
GYA|c12383_g1	DSXGA_3	0	0
GYA|c12388_g1	DSXGA_3	28	7.72
GYA|c12388_g2	DSXGA_3	410	7.45
GYA|c1238_g1	DSXGA_3	0	0
GYA|c12390_g1	DSXGA_3	0	0
GYA|c12393_g1	DSXGA_3	0	0
GYA|c12394_g1	DSXGA_3	26	1.45
GYA|c12396_g1	DSXGA_3	11	0.83
GYA|c12398_g1	DSXGA_3	0	0
GYA|c123_g1	DSXGA_3	4	19.54
GYA|c12400_g1	DSXGA_3	0	0
GYA|c12401_g1	DSXGA_3	0	0
GYA|c12403_g1	DSXGA_3	4	0.21
GYA|c12404_g1	DSXGA_3	0	0
GYA|c12407_g1	DSXGA_3	4	0.47
GYA|c12410_g1	DSXGA_3	0	0
GYA|c12416_g1	DSXGA_3	23	1.67
GYA|c12418_g1	DSXGA_3	0	0
GYA|c1241_g1	DSXGA_3	4	3.42
GYA|c12422_g1	DSXGA_3	3	0.28
GYA|c12423_g1	DSXGA_3	0	0
GYA|c12424_g1	DSXGA_3	2	1.42
GYA|c12426_g1	DSXGA_3	6	1.37
GYA|c12426_g2	DSXGA_3	5	3.3
GYA|c12427_g1	DSXGA_3	0	0
GYA|c12428_g1	DSXGA_3	8	0.88
GYA|c12429_g1	DSXGA_3	1	2.19
GYA|c12431_g1	DSXGA_3	1	0.9
GYA|c12433_g1	DSXGA_3	1	0.71
GYA|c12435_g1	DSXGA_3	0	0
GYA|c12437_g1	DSXGA_3	3	1.2
GYA|c12438_g1	DSXGA_3	3	0.58
GYA|c12440_g1	DSXGA_3	0	0
GYA|c12446_g1	DSXGA_3	7	0.42
GYA|c12447_g1	DSXGA_3	0	0
GYA|c12450_g1	DSXGA_3	1	0.12
GYA|c12453_g1	DSXGA_3	1	0.68
GYA|c12453_g2	DSXGA_3	0	0
GYA|c12454_g1	DSXGA_3	2	0.39
GYA|c12457_g1	DSXGA_3	0	0
GYA|c12458_g1	DSXGA_3	0	0
GYA|c12459_g1	DSXGA_3	0	0
GYA|c12459_g2	DSXGA_3	0	0
GYA|c12464_g1	DSXGA_3	2	1.07
GYA|c12465_g1	DSXGA_3	0	0
GYA|c12466_g1	DSXGA_3	0	0
GYA|c1246_g1	DSXGA_3	0	0
GYA|c12470_g1	DSXGA_3	2	0.3
GYA|c12473_g1	DSXGA_3	1	0.41
GYA|c12477_g1	DSXGA_3	0	0
GYA|c12478_g1	DSXGA_3	9	0.66
GYA|c12479_g1	DSXGA_3	76	41.19
GYA|c1247_g1	DSXGA_3	0	0
GYA|c12484_g1	DSXGA_3	0	0
GYA|c12486_g1	DSXGA_3	12	0.73
GYA|c12492_g1	DSXGA_3	0	0
GYA|c12496_g1	DSXGA_3	0	0
GYA|c12498_g1	DSXGA_3	0	0
GYA|c1249_g1	DSXGA_3	0	0
GYA|c12500_g1	DSXGA_3	0	0
GYA|c12503_g1	DSXGA_3	0	0
GYA|c12507_g1	DSXGA_3	2	0.14
GYA|c12509_g1	DSXGA_3	7	36.71
GYA|c1250_g1	DSXGA_3	0	0
GYA|c12510_g1	DSXGA_3	3	0.28
GYA|c12511_g1	DSXGA_3	8	0.52
GYA|c12512_g1	DSXGA_3	0	0
GYA|c12513_g1	DSXGA_3	2	1.68
GYA|c12515_g1	DSXGA_3	25	17.52
GYA|c12516_g1	DSXGA_3	0	0
GYA|c12516_g2	DSXGA_3	0	0
GYA|c12519_g1	DSXGA_3	1	13.34
GYA|c12519_g2	DSXGA_3	2	0.36
GYA|c12523_g1	DSXGA_3	2	2.87
GYA|c12524_g1	DSXGA_3	7	0.4
GYA|c12526_g1	DSXGA_3	0	0
GYA|c12528_g1	DSXGA_3	0	0
GYA|c12530_g1	DSXGA_3	1	10.21
GYA|c12532_g1	DSXGA_3	4	3.96
GYA|c12534_g1	DSXGA_3	3	1.89
GYA|c12538_g1	DSXGA_3	7	1.44
GYA|c12539_g1	DSXGA_3	0	0
GYA|c12540_g1	DSXGA_3	0	0
GYA|c12542_g1	DSXGA_3	0	0
GYA|c12543_g1	DSXGA_3	0	0
GYA|c12546_g1	DSXGA_3	0	0
GYA|c12547_g1	DSXGA_3	16	2.88
GYA|c12549_g1	DSXGA_3	0	0
GYA|c12550_g1	DSXGA_3	0	0
GYA|c12551_g1	DSXGA_3	1	0.07
GYA|c12552_g1	DSXGA_3	0	0
GYA|c12553_g1	DSXGA_3	0	0
GYA|c12556_g1	DSXGA_3	0	0
GYA|c12557_g1	DSXGA_3	1238	403.46
GYA|c12558_g1	DSXGA_3	20	1.03
GYA|c12559_g1	DSXGA_3	1	0.08
GYA|c1255_g1	DSXGA_3	0	0
GYA|c12561_g1	DSXGA_3	2	0.07
GYA|c12562_g1	DSXGA_3	0	0
GYA|c12563_g1	DSXGA_3	2	29.29
GYA|c12564_g1	DSXGA_3	3	0.34
GYA|c12565_g1	DSXGA_3	0	0
GYA|c12568_g1	DSXGA_3	2	0.2
GYA|c12569_g1	DSXGA_3	1	0.21
GYA|c1256_g1	DSXGA_3	1	16.11
GYA|c12570_g1	DSXGA_3	124	5.96
GYA|c12571_g1	DSXGA_3	0	0
GYA|c12572_g1	DSXGA_3	957	48.78
GYA|c12573_g1	DSXGA_3	4	0.2
GYA|c12576_g1	DSXGA_3	2702	61.76
GYA|c12578_g1	DSXGA_3	0	0
GYA|c12580_g1	DSXGA_3	83	9.42
GYA|c12581_g1	DSXGA_3	0	0
GYA|c12581_g2	DSXGA_3	0	0
GYA|c12584_g1	DSXGA_3	0	0
GYA|c12586_g1	DSXGA_3	0	0
GYA|c12587_g1	DSXGA_3	0	0
GYA|c12588_g1	DSXGA_3	0	0
GYA|c12589_g1	DSXGA_3	0	0
GYA|c1258_g1	DSXGA_3	0	0
GYA|c12590_g1	DSXGA_3	0	0
GYA|c12593_g1	DSXGA_3	0	0
GYA|c12594_g1	DSXGA_3	6	0.72
GYA|c12594_g2	DSXGA_3	0	0
GYA|c12595_g1	DSXGA_3	0	0
GYA|c12596_g1	DSXGA_3	0	0
GYA|c12597_g1	DSXGA_3	0	0
GYA|c12598_g1	DSXGA_3	0	0
GYA|c12600_g1	DSXGA_3	0	0
GYA|c12605_g1	DSXGA_3	37	1.86
GYA|c12608_g1	DSXGA_3	2	0.17
GYA|c12611_g1	DSXGA_3	1	3.29
GYA|c12613_g1	DSXGA_3	46	3.19
GYA|c12616_g1	DSXGA_3	2	0.26
GYA|c12616_g2	DSXGA_3	0	0
GYA|c12617_g1	DSXGA_3	0	0
GYA|c12619_g1	DSXGA_3	0	0
GYA|c12622_g1	DSXGA_3	1	2.52
GYA|c12623_g1	DSXGA_3	0	0
GYA|c12625_g1	DSXGA_3	0	0
GYA|c12626_g1	DSXGA_3	5	5.51
GYA|c12627_g1	DSXGA_3	0	0
GYA|c12629_g1	DSXGA_3	7	0.88
GYA|c12630_g1	DSXGA_3	3	4.22
GYA|c12631_g1	DSXGA_3	0	0
GYA|c12633_g1	DSXGA_3	0	0
GYA|c12634_g1	DSXGA_3	2	11.69
GYA|c12635_g1	DSXGA_3	0	0
GYA|c12638_g1	DSXGA_3	2	17.97
GYA|c12639_g1	DSXGA_3	2	15.28
GYA|c12641_g1	DSXGA_3	1	1.58
GYA|c12642_g1	DSXGA_3	0	0
GYA|c12642_g2	DSXGA_3	0	0
GYA|c12649_g1	DSXGA_3	0	0
GYA|c12650_g1	DSXGA_3	0	0
GYA|c12653_g1	DSXGA_3	0	0
GYA|c12654_g1	DSXGA_3	0	0
GYA|c12655_g1	DSXGA_3	0	0
GYA|c12656_g1	DSXGA_3	1	1.61
GYA|c12658_g1	DSXGA_3	0	0
GYA|c12659_g1	DSXGA_3	14	0.72
GYA|c12659_g2	DSXGA_3	0	0
GYA|c1265_g1	DSXGA_3	0	0
GYA|c12663_g1	DSXGA_3	0	0
GYA|c12664_g1	DSXGA_3	17	0.6
GYA|c12667_g1	DSXGA_3	1	0.29
GYA|c1266_g1	DSXGA_3	4	3.42
GYA|c12670_g1	DSXGA_3	3	0.41
GYA|c12673_g1	DSXGA_3	2	0.25
GYA|c12674_g1	DSXGA_3	40	6.96
GYA|c12676_g1	DSXGA_3	0	0
GYA|c12677_g1	DSXGA_3	0	0
GYA|c12677_g2	DSXGA_3	0	0
GYA|c12678_g1	DSXGA_3	1	0.22
GYA|c12679_g1	DSXGA_3	0	0
GYA|c12685_g1	DSXGA_3	0	0
GYA|c12686_g1	DSXGA_3	0	0
GYA|c12687_g1	DSXGA_3	0	0
GYA|c12688_g1	DSXGA_3	0	0
GYA|c12690_g1	DSXGA_3	0	0
GYA|c12691_g1	DSXGA_3	0	0
GYA|c12691_g2	DSXGA_3	0	0
GYA|c12692_g1	DSXGA_3	3	0.38
GYA|c12693_g1	DSXGA_3	0	0
GYA|c12697_g1	DSXGA_3	0	0
GYA|c12701_g1	DSXGA_3	0	0
GYA|c12704_g1	DSXGA_3	0	0
GYA|c12705_g1	DSXGA_3	0	0
GYA|c12710_g1	DSXGA_3	22	1.55
GYA|c12711_g1	DSXGA_3	2	0.25
GYA|c12712_g1	DSXGA_3	2	29.29
GYA|c12715_g1	DSXGA_3	0	0
GYA|c12716_g1	DSXGA_3	0	0
GYA|c1271_g1	DSXGA_3	0	0
GYA|c12724_g1	DSXGA_3	0	0
GYA|c12725_g1	DSXGA_3	0	0
GYA|c12727_g1	DSXGA_3	4	7.49
GYA|c1272_g1	DSXGA_3	0	0
GYA|c12731_g1	DSXGA_3	1	4.12
GYA|c12732_g1	DSXGA_3	0	0
GYA|c12737_g1	DSXGA_3	0	0
GYA|c12748_g1	DSXGA_3	0	0
GYA|c12749_g1	DSXGA_3	0	0
GYA|c1274_g1	DSXGA_3	0	0
GYA|c1275_g1	DSXGA_3	0	0
GYA|c12761_g1	DSXGA_3	0	0
GYA|c12763_g1	DSXGA_3	0	0
GYA|c12768_g1	DSXGA_3	7	0.57
GYA|c12768_g2	DSXGA_3	3	0.58
GYA|c12775_g1	DSXGA_3	0	0
GYA|c12776_g1	DSXGA_3	0	0
GYA|c1277_g1	DSXGA_3	62	5.25
GYA|c12781_g1	DSXGA_3	10	0.85
GYA|c12783_g1	DSXGA_3	1	0.5
GYA|c12786_g1	DSXGA_3	2	0.19
GYA|c12788_g1	DSXGA_3	7	1.2
GYA|c1279_g1	DSXGA_3	0	0
GYA|c12801_g1	DSXGA_3	0	0
GYA|c12802_g1	DSXGA_3	0	0
GYA|c12804_g1	DSXGA_3	0	0
GYA|c12808_g1	DSXGA_3	0	0
GYA|c12814_g1	DSXGA_3	1	0.6
GYA|c12817_g1	DSXGA_3	0	0
GYA|c1281_g1	DSXGA_3	0	0
GYA|c12820_g1	DSXGA_3	3	5.61
GYA|c12823_g1	DSXGA_3	1	0.25
GYA|c12826_g1	DSXGA_3	0	0
GYA|c12828_g1	DSXGA_3	0	0
GYA|c1282_g1	DSXGA_3	0	0
GYA|c1282_g2	DSXGA_3	0	0
GYA|c12831_g1	DSXGA_3	0	0
GYA|c12841_g1	DSXGA_3	42	78.61
GYA|c12842_g1	DSXGA_3	0	0
GYA|c12844_g1	DSXGA_3	0	0
GYA|c12847_g1	DSXGA_3	3	0.38
GYA|c12854_g1	DSXGA_3	0	0
GYA|c12861_g1	DSXGA_3	2	3.18
GYA|c12870_g1	DSXGA_3	0	0
GYA|c12870_g2	DSXGA_3	0	0
GYA|c1287_g1	DSXGA_3	0	0
GYA|c12880_g1	DSXGA_3	0	0
GYA|c12895_g1	DSXGA_3	4	0.69
GYA|c12897_g1	DSXGA_3	0	0
GYA|c128_g1	DSXGA_3	1	0.12
GYA|c12902_g1	DSXGA_3	0	0
GYA|c12904_g1	DSXGA_3	0	0
GYA|c12905_g1	DSXGA_3	0	0
GYA|c12906_g1	DSXGA_3	0	0
GYA|c12907_g1	DSXGA_3	8	1.31
GYA|c1290_g1	DSXGA_3	0	0
GYA|c12910_g1	DSXGA_3	2	1.45
GYA|c12917_g1	DSXGA_3	5	5.35
GYA|c12920_g1	DSXGA_3	1	1.29
GYA|c12920_g2	DSXGA_3	1	0.97
GYA|c12926_g1	DSXGA_3	3	2.43
GYA|c12931_g1	DSXGA_3	1	1.09
GYA|c1293_g1	DSXGA_3	0	0
GYA|c12940_g1	DSXGA_3	0	0
GYA|c1294_g1	DSXGA_3	0	0
GYA|c12951_g1	DSXGA_3	0	0
GYA|c12957_g1	DSXGA_3	0	0
GYA|c12959_g1	DSXGA_3	0	0
GYA|c1295_g1	DSXGA_3	0	0
GYA|c12963_g1	DSXGA_3	0	0
GYA|c12964_g1	DSXGA_3	10	0.97
GYA|c12964_g2	DSXGA_3	0	0
GYA|c12965_g1	DSXGA_3	0	0
GYA|c12966_g1	DSXGA_3	0	0
GYA|c12968_g1	DSXGA_3	3	2.59
GYA|c12969_g1	DSXGA_3	0	0
GYA|c12969_g2	DSXGA_3	0	0
GYA|c12971_g1	DSXGA_3	1	0.68
GYA|c12974_g1	DSXGA_3	0	0
GYA|c12977_g1	DSXGA_3	0	0
GYA|c1297_g1	DSXGA_3	2	2.14
GYA|c12985_g1	DSXGA_3	0	0
GYA|c12987_g1	DSXGA_3	0	0
GYA|c12988_g1	DSXGA_3	0	0
GYA|c1298_g1	DSXGA_3	0	0
GYA|c12994_g1	DSXGA_3	0	0
GYA|c129_g1	DSXGA_3	2	1.38
GYA|c12_g1	DSXGA_3	0	0
GYA|c13002_g1	DSXGA_3	11	1.58
GYA|c13002_g2	DSXGA_3	0	0
GYA|c13004_g1	DSXGA_3	0	0
GYA|c13005_g1	DSXGA_3	0	0
GYA|c13009_g1	DSXGA_3	0	0
GYA|c13015_g1	DSXGA_3	0	0
GYA|c13016_g1	DSXGA_3	7	1.13
GYA|c13016_g2	DSXGA_3	0	0
GYA|c13018_g1	DSXGA_3	4	1.64
GYA|c1301_g1	DSXGA_3	0	0
GYA|c13021_g1	DSXGA_3	3	4.51
GYA|c13022_g1	DSXGA_3	1	0.81
GYA|c13023_g1	DSXGA_3	1	0.84
GYA|c13025_g1	DSXGA_3	3	5.91
GYA|c13030_g1	DSXGA_3	0	0
GYA|c13033_g1	DSXGA_3	0	0
GYA|c13039_g1	DSXGA_3	0	0
GYA|c13042_g1	DSXGA_3	0	0
GYA|c1304_g1	DSXGA_3	1	0.37
GYA|c13050_g1	DSXGA_3	2	1.45
GYA|c13052_g1	DSXGA_3	0	0
GYA|c13056_g1	DSXGA_3	2	0.52
GYA|c13059_g1	DSXGA_3	0	0
GYA|c13061_g1	DSXGA_3	0	0
GYA|c13073_g1	DSXGA_3	0	0
GYA|c13075_g1	DSXGA_3	0	0
GYA|c13076_g1	DSXGA_3	4	0.39
GYA|c13077_g1	DSXGA_3	0	0
GYA|c13078_g1	DSXGA_3	0	0
GYA|c13080_g1	DSXGA_3	6	0.93
GYA|c13091_g1	DSXGA_3	0	0
GYA|c13092_g1	DSXGA_3	0	0
GYA|c13105_g1	DSXGA_3	0	0
GYA|c13106_g1	DSXGA_3	64	3
GYA|c13108_g1	DSXGA_3	0	0
GYA|c13108_g2	DSXGA_3	1	0.71
GYA|c1310_g1	DSXGA_3	1	1.47
GYA|c13110_g1	DSXGA_3	1	0.12
GYA|c13112_g1	DSXGA_3	0	0
GYA|c13115_g1	DSXGA_3	0	0
GYA|c13116_g1	DSXGA_3	0	0
GYA|c13119_g1	DSXGA_3	0	0
GYA|c13121_g1	DSXGA_3	1	0.1
GYA|c13126_g1	DSXGA_3	0	0
GYA|c1312_g1	DSXGA_3	0	0
GYA|c13130_g1	DSXGA_3	0	0
GYA|c13132_g1	DSXGA_3	1	0.36
GYA|c13133_g1	DSXGA_3	11	1.08
GYA|c13135_g1	DSXGA_3	0	0
GYA|c13136_g1	DSXGA_3	0	0
GYA|c13140_g1	DSXGA_3	0	0
GYA|c13145_g1	DSXGA_3	0	0
GYA|c13146_g1	DSXGA_3	1	0.76
GYA|c13147_g1	DSXGA_3	5	0.19
GYA|c13148_g1	DSXGA_3	0	0
GYA|c13148_g2	DSXGA_3	0	0
GYA|c13151_g1	DSXGA_3	0	0
GYA|c13152_g1	DSXGA_3	0	0
GYA|c13155_g1	DSXGA_3	11	1.24
GYA|c13156_g1	DSXGA_3	0	0
GYA|c1315_g1	DSXGA_3	0	0
GYA|c13163_g1	DSXGA_3	0	0
GYA|c13165_g1	DSXGA_3	7	1.35
GYA|c13166_g1	DSXGA_3	0	0
GYA|c1316_g1	DSXGA_3	2	6.38
GYA|c13170_g1	DSXGA_3	0	0
GYA|c13171_g1	DSXGA_3	22	7.2
GYA|c13177_g1	DSXGA_3	0	0
GYA|c13177_g2	DSXGA_3	0	0
GYA|c13181_g1	DSXGA_3	0	0
GYA|c13182_g1	DSXGA_3	0	0
GYA|c13187_g1	DSXGA_3	0	0
GYA|c1318_g1	DSXGA_3	3	4.73
GYA|c13191_g1	DSXGA_3	0	0
GYA|c13197_g1	DSXGA_3	6	0.48
GYA|c1319_g1	DSXGA_3	0	0
GYA|c131_g1	DSXGA_3	0	0
GYA|c13200_g1	DSXGA_3	0	0
GYA|c13207_g1	DSXGA_3	6	0.85
GYA|c13209_g1	DSXGA_3	0	0
GYA|c1320_g1	DSXGA_3	4	6.94
GYA|c13211_g1	DSXGA_3	2	0.27
GYA|c13212_g1	DSXGA_3	3	1.28
GYA|c13213_g1	DSXGA_3	1	0.42
GYA|c13220_g1	DSXGA_3	6	0.54
GYA|c13222_g1	DSXGA_3	0	0
GYA|c13223_g1	DSXGA_3	1	3
GYA|c13224_g1	DSXGA_3	15	4.73
GYA|c13226_g1	DSXGA_3	1	0.92
GYA|c13229_g1	DSXGA_3	7	0.7
GYA|c13231_g1	DSXGA_3	15	1.08
GYA|c13234_g1	DSXGA_3	2	0.2
GYA|c13235_g1	DSXGA_3	1	0.44
GYA|c13237_g1	DSXGA_3	0	0
GYA|c13238_g1	DSXGA_3	2	1.71
GYA|c13239_g1	DSXGA_3	1	4.89
GYA|c1323_g1	DSXGA_3	2	15.28
GYA|c13240_g1	DSXGA_3	3	1.06
GYA|c13242_g1	DSXGA_3	0	0
GYA|c13244_g1	DSXGA_3	0	0
GYA|c13245_g1	DSXGA_3	0	0
GYA|c13248_g1	DSXGA_3	0	0
GYA|c13249_g1	DSXGA_3	0	0
GYA|c13252_g1	DSXGA_3	12	0.79
GYA|c13253_g1	DSXGA_3	29	1.53
GYA|c13256_g1	DSXGA_3	3	0.94
GYA|c13257_g1	DSXGA_3	0	0
GYA|c13260_g1	DSXGA_3	3	0.63
GYA|c13261_g1	DSXGA_3	9	1.38
GYA|c13265_g1	DSXGA_3	0	0
GYA|c13268_g1	DSXGA_3	0	0
GYA|c13270_g1	DSXGA_3	2	0.18
GYA|c13272_g1	DSXGA_3	0	0
GYA|c13275_g1	DSXGA_3	0	0
GYA|c13278_g1	DSXGA_3	0	0
GYA|c13283_g1	DSXGA_3	11	1.42
GYA|c13284_g1	DSXGA_3	3	2.91
GYA|c13285_g1	DSXGA_3	0	0
GYA|c13285_g2	DSXGA_3	31	1.35
GYA|c13287_g1	DSXGA_3	1	0.22
GYA|c13288_g1	DSXGA_3	11	1.9
GYA|c13290_g1	DSXGA_3	3	0.35
GYA|c13290_g2	DSXGA_3	1	0.27
GYA|c13294_g1	DSXGA_3	4	0.29
GYA|c13296_g1	DSXGA_3	0	0
GYA|c13299_g1	DSXGA_3	0	0
GYA|c13299_g2	DSXGA_3	4	0.86
GYA|c132_g1	DSXGA_3	1	0.48
GYA|c13303_g1	DSXGA_3	0	0
GYA|c13307_g1	DSXGA_3	3	0.26
GYA|c13308_g1	DSXGA_3	1	11.64
GYA|c13309_g1	DSXGA_3	4	2.32
GYA|c13317_g1	DSXGA_3	0	0
GYA|c13319_g1	DSXGA_3	5	0.51
GYA|c13320_g1	DSXGA_3	2	0.14
GYA|c13323_g1	DSXGA_3	0	0
GYA|c13326_g1	DSXGA_3	223	4.69
GYA|c13330_g1	DSXGA_3	0	0
GYA|c13332_g1	DSXGA_3	8	0.6
GYA|c13333_g1	DSXGA_3	7	5.01
GYA|c13335_g1	DSXGA_3	7	0.64
GYA|c13338_g1	DSXGA_3	0	0
GYA|c13339_g1	DSXGA_3	3	0.3
GYA|c13342_g1	DSXGA_3	1	8.98
GYA|c13343_g1	DSXGA_3	0	0
GYA|c13344_g1	DSXGA_3	1	0.34
GYA|c13351_g1	DSXGA_3	0	0
GYA|c13354_g1	DSXGA_3	0	0
GYA|c13355_g1	DSXGA_3	1	3.73
GYA|c13357_g1	DSXGA_3	0	0
GYA|c13358_g1	DSXGA_3	53	5.36
GYA|c1335_g1	DSXGA_3	0	0
GYA|c13360_g1	DSXGA_3	1	0.34
GYA|c13364_g1	DSXGA_3	0	0
GYA|c13367_g1	DSXGA_3	0	0
GYA|c13367_g2	DSXGA_3	0	0
GYA|c1336_g1	DSXGA_3	2	0.29
GYA|c13374_g1	DSXGA_3	1	0.15
GYA|c13377_g1	DSXGA_3	3	0.79
GYA|c1337_g1	DSXGA_3	0	0
GYA|c13382_g1	DSXGA_3	0	0
GYA|c13383_g1	DSXGA_3	11	4.37
GYA|c13385_g1	DSXGA_3	0	0
GYA|c13400_g1	DSXGA_3	0	0
GYA|c13401_g1	DSXGA_3	0	0
GYA|c13403_g1	DSXGA_3	0	0
GYA|c13407_g1	DSXGA_3	0	0
GYA|c13408_g1	DSXGA_3	0	0
GYA|c13410_g1	DSXGA_3	3	1.24
GYA|c13410_g2	DSXGA_3	0	0
GYA|c13411_g1	DSXGA_3	2	1.94
GYA|c13412_g1	DSXGA_3	0	0
GYA|c13413_g1	DSXGA_3	0	0
GYA|c13418_g1	DSXGA_3	6	0.53
GYA|c13419_g1	DSXGA_3	3	8.7
GYA|c13421_g1	DSXGA_3	0	0
GYA|c13422_g1	DSXGA_3	3	4.41
GYA|c13423_g1	DSXGA_3	0	0
GYA|c13424_g1	DSXGA_3	1	1.05
GYA|c13428_g1	DSXGA_3	0	0
GYA|c13429_g1	DSXGA_3	0	0
GYA|c1342_g1	DSXGA_3	0	0
GYA|c13431_g1	DSXGA_3	2	0.89
GYA|c13438_g1	DSXGA_3	4	0.37
GYA|c13439_g1	DSXGA_3	0	0
GYA|c1343_g1	DSXGA_3	0	0
GYA|c13440_g1	DSXGA_3	0	0
GYA|c13443_g1	DSXGA_3	0	0
GYA|c13444_g1	DSXGA_3	4	0.34
GYA|c13445_g1	DSXGA_3	0	0
GYA|c13447_g1	DSXGA_3	0	0
GYA|c13447_g2	DSXGA_3	9	0.87
GYA|c13448_g1	DSXGA_3	0	0
GYA|c13450_g1	DSXGA_3	0	0
GYA|c13451_g1	DSXGA_3	0	0
GYA|c13454_g1	DSXGA_3	0	0
GYA|c13458_g1	DSXGA_3	0	0
GYA|c13461_g1	DSXGA_3	0	0
GYA|c13462_g1	DSXGA_3	5	0.27
GYA|c13464_g1	DSXGA_3	10	1.43
GYA|c13465_g1	DSXGA_3	0	0
GYA|c13466_g1	DSXGA_3	0	0
GYA|c13467_g1	DSXGA_3	2	0.2
GYA|c1346_g1	DSXGA_3	0	0
GYA|c13471_g1	DSXGA_3	0	0
GYA|c13472_g1	DSXGA_3	0	0
GYA|c13473_g1	DSXGA_3	0	0
GYA|c13475_g1	DSXGA_3	0	0
GYA|c13476_g1	DSXGA_3	0	0
GYA|c13477_g1	DSXGA_3	0	0
GYA|c1347_g1	DSXGA_3	9	0.91
GYA|c13485_g1	DSXGA_3	1	0.12
GYA|c13490_g1	DSXGA_3	10	1.74
GYA|c13490_g2	DSXGA_3	0	0
GYA|c13491_g1	DSXGA_3	0	0
GYA|c13497_g1	DSXGA_3	2	0.27
GYA|c1349_g1	DSXGA_3	0	0
GYA|c134_g1	DSXGA_3	3	0.2
GYA|c13500_g1	DSXGA_3	0	0
GYA|c13501_g1	DSXGA_3	0	0
GYA|c13502_g1	DSXGA_3	0	0
GYA|c13505_g1	DSXGA_3	20	2.16
GYA|c13507_g1	DSXGA_3	2	0.15
GYA|c13507_g2	DSXGA_3	0	0
GYA|c13507_g3	DSXGA_3	0	0
GYA|c13508_g1	DSXGA_3	0	0
GYA|c13511_g1	DSXGA_3	23	0.8
GYA|c13519_g1	DSXGA_3	2	0.48
GYA|c13520_g1	DSXGA_3	0	0
GYA|c13529_g1	DSXGA_3	1	0.1
GYA|c1352_g1	DSXGA_3	0	0
GYA|c13530_g1	DSXGA_3	4	0.69
GYA|c13532_g1	DSXGA_3	3	0.14
GYA|c13534_g1	DSXGA_3	0	0
GYA|c13537_g1	DSXGA_3	0	0
GYA|c13538_g1	DSXGA_3	0	0
GYA|c13541_g1	DSXGA_3	0	0
GYA|c13542_g1	DSXGA_3	1	2.31
GYA|c13543_g1	DSXGA_3	5	7.52
GYA|c13543_g2	DSXGA_3	6	1.18
GYA|c13545_g1	DSXGA_3	0	0
GYA|c13546_g1	DSXGA_3	0	0
GYA|c1354_g1	DSXGA_3	0	0
GYA|c13553_g1	DSXGA_3	1	0.73
GYA|c13554_g1	DSXGA_3	0	0
GYA|c13556_g1	DSXGA_3	1	0.68
GYA|c13558_g1	DSXGA_3	1	0.12
GYA|c13559_g1	DSXGA_3	15	0.61
GYA|c1355_g1	DSXGA_3	0	0
GYA|c13560_g1	DSXGA_3	1	0.36
GYA|c13566_g1	DSXGA_3	0	0
GYA|c13568_g1	DSXGA_3	1	0.49
GYA|c13571_g1	DSXGA_3	0	0
GYA|c13574_g1	DSXGA_3	0	0
GYA|c13577_g1	DSXGA_3	0	0
GYA|c13578_g1	DSXGA_3	0	0
GYA|c13579_g1	DSXGA_3	3	0.17
GYA|c13590_g1	DSXGA_3	2	0.29
GYA|c13592_g1	DSXGA_3	0	0
GYA|c13593_g1	DSXGA_3	0	0
GYA|c135_g1	DSXGA_3	0	0
GYA|c13600_g1	DSXGA_3	0	0
GYA|c13601_g1	DSXGA_3	2	0.88
GYA|c13603_g1	DSXGA_3	1	0.39
GYA|c13605_g1	DSXGA_3	0	0
GYA|c13606_g1	DSXGA_3	1	5.06
GYA|c13607_g1	DSXGA_3	0	0
GYA|c13608_g1	DSXGA_3	2	0.41
GYA|c13620_g1	DSXGA_3	0	0
GYA|c13621_g1	DSXGA_3	3	3.62
GYA|c13624_g1	DSXGA_3	0	0
GYA|c13628_g1	DSXGA_3	0	0
GYA|c13629_g1	DSXGA_3	2	0.65
GYA|c13630_g1	DSXGA_3	5	1.12
GYA|c13634_g1	DSXGA_3	2	0.47
GYA|c13635_g1	DSXGA_3	371	31.39
GYA|c13636_g1	DSXGA_3	0	0
GYA|c13638_g1	DSXGA_3	0	0
GYA|c13639_g1	DSXGA_3	5	0.4
GYA|c13640_g1	DSXGA_3	5	1.21
GYA|c13646_g1	DSXGA_3	0	0
GYA|c13647_g1	DSXGA_3	0	0
GYA|c13648_g1	DSXGA_3	0	0
GYA|c1364_g1	DSXGA_3	0	0
GYA|c13653_g1	DSXGA_3	0	0
GYA|c13655_g1	DSXGA_3	0	0
GYA|c13656_g1	DSXGA_3	0	0
GYA|c13661_g1	DSXGA_3	3	0.27
GYA|c13662_g1	DSXGA_3	6	0.53
GYA|c13665_g1	DSXGA_3	0	0
GYA|c13666_g1	DSXGA_3	2	3.23
GYA|c13669_g1	DSXGA_3	0	0
GYA|c13673_g1	DSXGA_3	0	0
GYA|c13674_g1	DSXGA_3	1	0.04
GYA|c13675_g1	DSXGA_3	5	31.5
GYA|c13676_g1	DSXGA_3	3	0.37
GYA|c13683_g1	DSXGA_3	64	1.96
GYA|c13684_g1	DSXGA_3	0	0
GYA|c13686_g1	DSXGA_3	0	0
GYA|c13688_g1	DSXGA_3	21	5.28
GYA|c1369_g1	DSXGA_3	0	0
GYA|c136_g1	DSXGA_3	0	0
GYA|c13700_g1	DSXGA_3	1	7.95
GYA|c13703_g1	DSXGA_3	3	11.96
GYA|c13703_g2	DSXGA_3	1	11.64
GYA|c13708_g1	DSXGA_3	0	0
GYA|c13709_g1	DSXGA_3	96	3.74
GYA|c13711_g1	DSXGA_3	20	3.4
GYA|c13719_g1	DSXGA_3	40	1.85
GYA|c13720_g1	DSXGA_3	0	0
GYA|c13721_g1	DSXGA_3	0	0
GYA|c13723_g1	DSXGA_3	0	0
GYA|c13728_g1	DSXGA_3	0	0
GYA|c13729_g1	DSXGA_3	2	1.74
GYA|c1372_g1	DSXGA_3	0	0
GYA|c1372_g2	DSXGA_3	0	0
GYA|c13730_g1	DSXGA_3	0	0
GYA|c13732_g1	DSXGA_3	0	0
GYA|c13736_g1	DSXGA_3	5	0.4
GYA|c13737_g1	DSXGA_3	0	0
GYA|c13738_g1	DSXGA_3	3	24.83
GYA|c13742_g1	DSXGA_3	0	0
GYA|c13743_g1	DSXGA_3	6	3.2
GYA|c13744_g1	DSXGA_3	0	0
GYA|c13745_g1	DSXGA_3	1	5.85
GYA|c13745_g2	DSXGA_3	0	0
GYA|c13745_g3	DSXGA_3	4	1.64
GYA|c13746_g1	DSXGA_3	10	3.63
GYA|c13748_g1	DSXGA_3	0	0
GYA|c1374_g1	DSXGA_3	1	0.1
GYA|c13753_g1	DSXGA_3	0	0
GYA|c13754_g1	DSXGA_3	1	0.15
GYA|c13757_g1	DSXGA_3	2	0.68
GYA|c13758_g1	DSXGA_3	0	0
GYA|c13759_g1	DSXGA_3	0	0
GYA|c13763_g1	DSXGA_3	1	3.4
GYA|c13764_g1	DSXGA_3	0	0
GYA|c13765_g1	DSXGA_3	0	0
GYA|c13769_g1	DSXGA_3	1	6.54
GYA|c13770_g1	DSXGA_3	0	0
GYA|c13771_g1	DSXGA_3	9	1.64
GYA|c13773_g1	DSXGA_3	0	0
GYA|c13775_g1	DSXGA_3	1	0.42
GYA|c13776_g1	DSXGA_3	0	0
GYA|c13777_g1	DSXGA_3	0	0
GYA|c13780_g1	DSXGA_3	0	0
GYA|c13781_g1	DSXGA_3	1	0.04
GYA|c13783_g1	DSXGA_3	0	0
GYA|c13784_g1	DSXGA_3	1	2.38
GYA|c13785_g1	DSXGA_3	0	0
GYA|c13792_g1	DSXGA_3	0	0
GYA|c13793_g1	DSXGA_3	0	0
GYA|c13794_g1	DSXGA_3	3	0.57
GYA|c13796_g1	DSXGA_3	0	0
GYA|c137_g1	DSXGA_3	4	1.73
GYA|c13800_g1	DSXGA_3	0	0
GYA|c13802_g1	DSXGA_3	2	12.6
GYA|c13805_g1	DSXGA_3	23	24.6
GYA|c13806_g1	DSXGA_3	0	0
GYA|c13808_g1	DSXGA_3	0	0
GYA|c13810_g1	DSXGA_3	0	0
GYA|c13811_g1	DSXGA_3	0	0
GYA|c13813_g1	DSXGA_3	0	0
GYA|c13816_g1	DSXGA_3	1	6.8
GYA|c13819_g1	DSXGA_3	0	0
GYA|c13819_g2	DSXGA_3	0	0
GYA|c13820_g1	DSXGA_3	12	1.24
GYA|c13821_g1	DSXGA_3	106	14.09
GYA|c13824_g1	DSXGA_3	0	0
GYA|c13825_g1	DSXGA_3	0	0
GYA|c13826_g1	DSXGA_3	0	0
GYA|c13828_g1	DSXGA_3	0	0
GYA|c13831_g1	DSXGA_3	3	0.33
GYA|c13832_g1	DSXGA_3	0	0
GYA|c1383_g1	DSXGA_3	0	0
GYA|c13841_g1	DSXGA_3	0	0
GYA|c13846_g1	DSXGA_3	0	0
GYA|c13847_g1	DSXGA_3	0	0
GYA|c1384_g1	DSXGA_3	2	0.26
GYA|c13854_g1	DSXGA_3	0	0
GYA|c13854_g2	DSXGA_3	0	0
GYA|c13855_g1	DSXGA_3	2	0.25
GYA|c13858_g1	DSXGA_3	51	38.32
GYA|c1385_g1	DSXGA_3	1	0.46
GYA|c13861_g1	DSXGA_3	0	0
GYA|c13866_g1	DSXGA_3	2	10.87
GYA|c13869_g1	DSXGA_3	17	3.41
GYA|c1386_g1	DSXGA_3	0	0
GYA|c13870_g1	DSXGA_3	1	1.41
GYA|c13871_g1	DSXGA_3	0	0
GYA|c13876_g1	DSXGA_3	0	0
GYA|c13878_g1	DSXGA_3	0	0
GYA|c13879_g1	DSXGA_3	0	0
GYA|c13884_g1	DSXGA_3	0	0
GYA|c13886_g1	DSXGA_3	0	0
GYA|c13887_g1	DSXGA_3	2	9.77
GYA|c13888_g1	DSXGA_3	1	0.46
GYA|c13889_g1	DSXGA_3	0	0
GYA|c1388_g1	DSXGA_3	0	0
GYA|c13892_g1	DSXGA_3	0	0
GYA|c13896_g1	DSXGA_3	0	0
GYA|c13899_g1	DSXGA_3	0	0
GYA|c1389_g1	DSXGA_3	0	0
GYA|c138_g1	DSXGA_3	0	0
GYA|c13900_g1	DSXGA_3	0	0
GYA|c13903_g1	DSXGA_3	0	0
GYA|c13904_g1	DSXGA_3	3	4.51
GYA|c1390_g1	DSXGA_3	0	0
GYA|c13910_g1	DSXGA_3	0	0
GYA|c13912_g1	DSXGA_3	1	0.84
GYA|c13914_g1	DSXGA_3	0	0
GYA|c13916_g1	DSXGA_3	3	0.44
GYA|c13917_g1	DSXGA_3	0	0
GYA|c13918_g1	DSXGA_3	0	0
GYA|c13922_g1	DSXGA_3	0	0
GYA|c13924_g1	DSXGA_3	2	0.29
GYA|c13924_g2	DSXGA_3	5	0.9
GYA|c13925_g1	DSXGA_3	3	0.68
GYA|c13926_g1	DSXGA_3	26	3.57
GYA|c13930_g1	DSXGA_3	0	0
GYA|c13931_g1	DSXGA_3	16	0.71
GYA|c13931_g2	DSXGA_3	0	0
GYA|c13932_g1	DSXGA_3	0	0
GYA|c13933_g1	DSXGA_3	6	0.56
GYA|c13935_g1	DSXGA_3	1	0.17
GYA|c13935_g2	DSXGA_3	3	0.72
GYA|c13936_g1	DSXGA_3	70	2.34
GYA|c13938_g1	DSXGA_3	7	0.92
GYA|c1393_g1	DSXGA_3	0	0
GYA|c13940_g1	DSXGA_3	0	0
GYA|c13944_g1	DSXGA_3	0	0
GYA|c13947_g1	DSXGA_3	0	0
GYA|c13951_g1	DSXGA_3	0	0
GYA|c13955_g1	DSXGA_3	1	0.47
GYA|c13956_g1	DSXGA_3	0	0
GYA|c13958_g1	DSXGA_3	0	0
GYA|c13959_g1	DSXGA_3	0	0
GYA|c1395_g1	DSXGA_3	0	0
GYA|c13962_g1	DSXGA_3	0	0
GYA|c13962_g2	DSXGA_3	0	0
GYA|c13962_g3	DSXGA_3	0	0
GYA|c13966_g1	DSXGA_3	0	0
GYA|c13972_g1	DSXGA_3	0	0
GYA|c13975_g1	DSXGA_3	0	0
GYA|c13975_g2	DSXGA_3	0	0
GYA|c1397_g1	DSXGA_3	0	0
GYA|c13982_g1	DSXGA_3	0	0
GYA|c13984_g1	DSXGA_3	0	0
GYA|c13988_g1	DSXGA_3	3	1.11
GYA|c13989_g1	DSXGA_3	5	1.8
GYA|c13991_g1	DSXGA_3	0	0
GYA|c13993_g1	DSXGA_3	4	0.45
GYA|c13999_g1	DSXGA_3	1	0.18
GYA|c1399_g1	DSXGA_3	0	0
GYA|c14001_g1	DSXGA_3	45	127.29
GYA|c14002_g1	DSXGA_3	3	11.2
GYA|c14005_g1	DSXGA_3	0	0
GYA|c14008_g1	DSXGA_3	5	1.25
GYA|c14009_g1	DSXGA_3	0	0
GYA|c14011_g1	DSXGA_3	0	0
GYA|c14014_g1	DSXGA_3	23	2.84
GYA|c14017_g1	DSXGA_3	0	0
GYA|c14021_g1	DSXGA_3	1	0.37
GYA|c14024_g1	DSXGA_3	0	0
GYA|c14024_g2	DSXGA_3	4	1.25
GYA|c14025_g1	DSXGA_3	0	0
GYA|c14027_g1	DSXGA_3	3	0.36
GYA|c14029_g1	DSXGA_3	21	4.61
GYA|c1402_g1	DSXGA_3	0	0
GYA|c14032_g1	DSXGA_3	0	0
GYA|c14033_g1	DSXGA_3	8	0.43
GYA|c14038_g1	DSXGA_3	0	0
GYA|c14042_g1	DSXGA_3	0	0
GYA|c14043_g1	DSXGA_3	53	3.31
GYA|c14043_g2	DSXGA_3	65	2.55
GYA|c14044_g1	DSXGA_3	1	0.23
GYA|c14046_g1	DSXGA_3	0	0
GYA|c14049_g1	DSXGA_3	17	0.91
GYA|c14050_g1	DSXGA_3	0	0
GYA|c14051_g1	DSXGA_3	8	1.08
GYA|c14059_g1	DSXGA_3	1	0.11
GYA|c14060_g1	DSXGA_3	0	0
GYA|c14061_g1	DSXGA_3	3	0.31
GYA|c14065_g1	DSXGA_3	5	0.2
GYA|c14066_g1	DSXGA_3	3	3.21
GYA|c14067_g1	DSXGA_3	0	0
GYA|c1406_g1	DSXGA_3	0	0
GYA|c14072_g1	DSXGA_3	0	0
GYA|c14073_g1	DSXGA_3	0	0
GYA|c14074_g1	DSXGA_3	0	0
GYA|c14075_g1	DSXGA_3	0	0
GYA|c14076_g1	DSXGA_3	21	0.85
GYA|c14077_g1	DSXGA_3	0	0
GYA|c14078_g1	DSXGA_3	0	0
GYA|c14083_g1	DSXGA_3	7	0.94
GYA|c14084_g1	DSXGA_3	1	0.2
GYA|c14085_g1	DSXGA_3	0	0
GYA|c14087_g1	DSXGA_3	28	1.32
GYA|c14088_g1	DSXGA_3	36	2.11
GYA|c14089_g1	DSXGA_3	0	0
GYA|c1408_g1	DSXGA_3	0	0
GYA|c14090_g1	DSXGA_3	0	0
GYA|c14096_g1	DSXGA_3	1	1.92
GYA|c14099_g1	DSXGA_3	0	0
GYA|c14102_g1	DSXGA_3	0	0
GYA|c14108_g1	DSXGA_3	0	0
GYA|c14110_g1	DSXGA_3	0	0
GYA|c14114_g1	DSXGA_3	1	0.35
GYA|c14114_g2	DSXGA_3	28	2.58
GYA|c14115_g1	DSXGA_3	0	0
GYA|c14116_g1	DSXGA_3	0	0
GYA|c14117_g1	DSXGA_3	0	0
GYA|c14119_g1	DSXGA_3	0	0
GYA|c14123_g1	DSXGA_3	0	0
GYA|c14125_g1	DSXGA_3	0	0
GYA|c14126_g1	DSXGA_3	49	2.79
GYA|c14127_g1	DSXGA_3	0	0
GYA|c14128_g1	DSXGA_3	75	1.37
GYA|c14129_g1	DSXGA_3	1	7.95
GYA|c14129_g2	DSXGA_3	4	1.39
GYA|c14130_g1	DSXGA_3	0	0
GYA|c14131_g1	DSXGA_3	1	0.21
GYA|c14133_g1	DSXGA_3	8	1.16
GYA|c14136_g1	DSXGA_3	0	0
GYA|c14137_g1	DSXGA_3	8	5.52
GYA|c14139_g1	DSXGA_3	3	0.47
GYA|c1413_g1	DSXGA_3	0	0
GYA|c14140_g1	DSXGA_3	0	0
GYA|c14140_g2	DSXGA_3	0	0
GYA|c14145_g1	DSXGA_3	6	0.53
GYA|c14146_g1	DSXGA_3	0	0
GYA|c1414_g1	DSXGA_3	3	4.12
GYA|c14154_g1	DSXGA_3	5	3.11
GYA|c14155_g1	DSXGA_3	1	0.24
GYA|c14156_g1	DSXGA_3	0	0
GYA|c14157_g1	DSXGA_3	0	0
GYA|c14159_g1	DSXGA_3	17	1.59
GYA|c14159_g2	DSXGA_3	5	1.11
GYA|c14160_g1	DSXGA_3	0	0
GYA|c14161_g1	DSXGA_3	0	0
GYA|c14162_g1	DSXGA_3	0	0
GYA|c14163_g1	DSXGA_3	2	1.52
GYA|c14165_g1	DSXGA_3	2	0.67
GYA|c14166_g1	DSXGA_3	22	0.8
GYA|c14167_g1	DSXGA_3	284	10.61
GYA|c14168_g1	DSXGA_3	0	0
GYA|c14168_g2	DSXGA_3	6	0.72
GYA|c14170_g1	DSXGA_3	11	1.09
GYA|c14171_g1	DSXGA_3	1	0.1
GYA|c14173_g1	DSXGA_3	2	0.07
GYA|c14175_g1	DSXGA_3	0	0
GYA|c14178_g1	DSXGA_3	1	4.89
GYA|c14179_g1	DSXGA_3	69	3.17
GYA|c14180_g1	DSXGA_3	85	13.39
GYA|c14182_g1	DSXGA_3	1	0.12
GYA|c14183_g1	DSXGA_3	0	0
GYA|c14185_g1	DSXGA_3	0	0
GYA|c14187_g1	DSXGA_3	14	0.7
GYA|c14189_g1	DSXGA_3	3	0.75
GYA|c14190_g1	DSXGA_3	0	0
GYA|c14191_g1	DSXGA_3	3	0.7
GYA|c14192_g1	DSXGA_3	377	13.56
GYA|c14193_g1	DSXGA_3	15	1.57
GYA|c14193_g2	DSXGA_3	3	0.83
GYA|c14197_g1	DSXGA_3	0	0
GYA|c1419_g1	DSXGA_3	2	0.85
GYA|c141_g1	DSXGA_3	0	0
GYA|c14200_g1	DSXGA_3	8	0.65
GYA|c14206_g1	DSXGA_3	0	0
GYA|c14206_g2	DSXGA_3	0	0
GYA|c14208_g1	DSXGA_3	0	0
GYA|c1420_g1	DSXGA_3	6	1.02
GYA|c14213_g1	DSXGA_3	4	0.87
GYA|c14217_g1	DSXGA_3	0	0
GYA|c14219_g1	DSXGA_3	0	0
GYA|c14220_g1	DSXGA_3	0	0
GYA|c14222_g1	DSXGA_3	0	0
GYA|c14223_g1	DSXGA_3	5	0.56
GYA|c14224_g1	DSXGA_3	1	0.08
GYA|c14225_g1	DSXGA_3	31	3.26
GYA|c14226_g1	DSXGA_3	52	4.57
GYA|c14228_g1	DSXGA_3	240	10.77
GYA|c14230_g1	DSXGA_3	26	1.43
GYA|c14232_g1	DSXGA_3	11	11.53
GYA|c14233_g1	DSXGA_3	2	0.09
GYA|c14233_g2	DSXGA_3	3	0.18
GYA|c14239_g1	DSXGA_3	16	5.31
GYA|c14242_g1	DSXGA_3	1	1.5
GYA|c14243_g1	DSXGA_3	10	6.59
GYA|c14248_g1	DSXGA_3	3	3.95
GYA|c14249_g1	DSXGA_3	0	0
GYA|c14251_g1	DSXGA_3	1	0.11
GYA|c14252_g1	DSXGA_3	2	0.17
GYA|c14255_g1	DSXGA_3	0	0
GYA|c14257_g1	DSXGA_3	1	1.74
GYA|c14258_g1	DSXGA_3	0	0
GYA|c14259_g1	DSXGA_3	5	0.27
GYA|c1425_g1	DSXGA_3	58	1.63
GYA|c14260_g1	DSXGA_3	13	1.57
GYA|c14262_g1	DSXGA_3	0	0
GYA|c14263_g1	DSXGA_3	1	0.23
GYA|c14264_g1	DSXGA_3	0	0
GYA|c14265_g1	DSXGA_3	6	1.35
GYA|c14265_g2	DSXGA_3	2	3.31
GYA|c14266_g1	DSXGA_3	1	1.82
GYA|c14275_g1	DSXGA_3	0	0
GYA|c14278_g1	DSXGA_3	6	0.99
GYA|c14282_g1	DSXGA_3	16	1.52
GYA|c14284_g1	DSXGA_3	4	0.18
GYA|c14286_g1	DSXGA_3	7	0.27
GYA|c14287_g1	DSXGA_3	0	0
GYA|c1428_g1	DSXGA_3	0	0
GYA|c14290_g1	DSXGA_3	2	2.23
GYA|c14292_g1	DSXGA_3	2	0.25
GYA|c14294_g1	DSXGA_3	5	0.24
GYA|c14297_g1	DSXGA_3	0	0
GYA|c142_g1	DSXGA_3	0	0
GYA|c14301_g1	DSXGA_3	0	0
GYA|c14307_g1	DSXGA_3	0	0
GYA|c14308_g1	DSXGA_3	0	0
GYA|c14311_g1	DSXGA_3	0	0
GYA|c14312_g1	DSXGA_3	2	0.87
GYA|c14314_g1	DSXGA_3	6	1.7
GYA|c14316_g1	DSXGA_3	0	0
GYA|c1431_g1	DSXGA_3	3	0.54
GYA|c14320_g1	DSXGA_3	1	3.86
GYA|c14323_g1	DSXGA_3	0	0
GYA|c14326_g1	DSXGA_3	7	1.6
GYA|c14329_g1	DSXGA_3	4	2.6
GYA|c14330_g1	DSXGA_3	3	1.32
GYA|c14335_g1	DSXGA_3	0	0
GYA|c14337_g1	DSXGA_3	0	0
GYA|c14338_g1	DSXGA_3	4	0.3
GYA|c14340_g1	DSXGA_3	2	1.08
GYA|c14340_g2	DSXGA_3	24	0.88
GYA|c14345_g1	DSXGA_3	0	0
GYA|c14346_g1	DSXGA_3	2	0.46
GYA|c14350_g1	DSXGA_3	0	0
GYA|c14351_g1	DSXGA_3	2	0.36
GYA|c14352_g1	DSXGA_3	23	0.67
GYA|c14355_g1	DSXGA_3	2	0.54
GYA|c14360_g1	DSXGA_3	8	2.88
GYA|c14362_g1	DSXGA_3	4	0.52
GYA|c14363_g1	DSXGA_3	0	0
GYA|c14363_g2	DSXGA_3	6	0.54
GYA|c14364_g1	DSXGA_3	0	0
GYA|c14370_g1	DSXGA_3	1	0.51
GYA|c14371_g1	DSXGA_3	2	0.6
GYA|c14374_g1	DSXGA_3	0	0
GYA|c14375_g1	DSXGA_3	2	0.39
GYA|c14376_g1	DSXGA_3	1	0.7
GYA|c14380_g1	DSXGA_3	19	1.32
GYA|c14383_g1	DSXGA_3	0	0
GYA|c14384_g1	DSXGA_3	8	0.71
GYA|c14385_g1	DSXGA_3	16	1.18
GYA|c14386_g1	DSXGA_3	11	1.53
GYA|c14387_g1	DSXGA_3	13	1.24
GYA|c14388_g1	DSXGA_3	31	1.43
GYA|c14391_g1	DSXGA_3	0	0
GYA|c14394_g1	DSXGA_3	763	24
GYA|c14396_g1	DSXGA_3	0	0
GYA|c14397_g1	DSXGA_3	0	0
GYA|c14399_g1	DSXGA_3	4	0.39
GYA|c14400_g1	DSXGA_3	0	0
GYA|c14401_g1	DSXGA_3	2	1.42
GYA|c14402_g1	DSXGA_3	0	0
GYA|c14403_g1	DSXGA_3	4	0.72
GYA|c14405_g1	DSXGA_3	0	0
GYA|c14409_g1	DSXGA_3	0	0
GYA|c14412_g1	DSXGA_3	0	0
GYA|c14413_g1	DSXGA_3	0	0
GYA|c14414_g1	DSXGA_3	1	1.65
GYA|c14415_g1	DSXGA_3	0	0
GYA|c14416_g1	DSXGA_3	13	1.44
GYA|c14417_g1	DSXGA_3	2	0.21
GYA|c14423_g1	DSXGA_3	0	0
GYA|c14423_g2	DSXGA_3	0	0
GYA|c14427_g1	DSXGA_3	3	0.54
GYA|c14430_g1	DSXGA_3	5	0.5
GYA|c14432_g1	DSXGA_3	0	0
GYA|c14433_g1	DSXGA_3	6	1.05
GYA|c14436_g1	DSXGA_3	0	0
GYA|c14437_g1	DSXGA_3	14	8.83
GYA|c14439_g1	DSXGA_3	0	0
GYA|c1443_g1	DSXGA_3	0	0
GYA|c14440_g1	DSXGA_3	4	0.81
GYA|c14442_g1	DSXGA_3	0	0
GYA|c14442_g2	DSXGA_3	0	0
GYA|c14444_g1	DSXGA_3	565	16.44
GYA|c14446_g1	DSXGA_3	0	0
GYA|c1444_g1	DSXGA_3	0	0
GYA|c14452_g1	DSXGA_3	0	0
GYA|c14453_g1	DSXGA_3	1	0.7
GYA|c1445_g1	DSXGA_3	10	2.66
GYA|c14461_g1	DSXGA_3	0	0
GYA|c14462_g1	DSXGA_3	0	0
GYA|c14463_g1	DSXGA_3	0	0
GYA|c14464_g1	DSXGA_3	0	0
GYA|c14465_g1	DSXGA_3	5	1.09
GYA|c14470_g1	DSXGA_3	10	0.69
GYA|c14472_g1	DSXGA_3	1	0.5
GYA|c14473_g1	DSXGA_3	14	1.53
GYA|c14474_g1	DSXGA_3	0	0
GYA|c14478_g1	DSXGA_3	3	0.55
GYA|c1447_g1	DSXGA_3	4	1.6
GYA|c14480_g1	DSXGA_3	14	4.77
GYA|c14481_g1	DSXGA_3	1	0.07
GYA|c14482_g1	DSXGA_3	19	0.77
GYA|c14485_g1	DSXGA_3	0	0
GYA|c14486_g1	DSXGA_3	8	0.5
GYA|c14487_g1	DSXGA_3	0	0
GYA|c14488_g1	DSXGA_3	0	0
GYA|c14489_g1	DSXGA_3	1	0.97
GYA|c14490_g1	DSXGA_3	0	0
GYA|c14495_g1	DSXGA_3	5	0.75
GYA|c14496_g1	DSXGA_3	0	0
GYA|c14496_g2	DSXGA_3	0	0
GYA|c14497_g1	DSXGA_3	14	0.63
GYA|c1449_g1	DSXGA_3	0	0
GYA|c144_g1	DSXGA_3	0	0
GYA|c14500_g1	DSXGA_3	8	0.56
GYA|c14503_g1	DSXGA_3	0	0
GYA|c14508_g1	DSXGA_3	0	0
GYA|c14509_g1	DSXGA_3	31	3.56
GYA|c14510_g1	DSXGA_3	0	0
GYA|c14514_g1	DSXGA_3	0	0
GYA|c14517_g1	DSXGA_3	3	2.81
GYA|c14518_g1	DSXGA_3	0	0
GYA|c14519_g1	DSXGA_3	2	5.04
GYA|c14520_g1	DSXGA_3	2	0.6
GYA|c14522_g1	DSXGA_3	0	0
GYA|c14522_g2	DSXGA_3	1	2.38
GYA|c14523_g1	DSXGA_3	11	2.88
GYA|c14527_g1	DSXGA_3	2	0.18
GYA|c14530_g1	DSXGA_3	0	0
GYA|c14531_g1	DSXGA_3	50	2.76
GYA|c14534_g1	DSXGA_3	1879	64.11
GYA|c14538_g1	DSXGA_3	1	0.1
GYA|c14539_g1	DSXGA_3	0	0
GYA|c14540_g1	DSXGA_3	0	0
[truncated: 34,344 more rows]
