# Supplementary material for: Comparative transcriptome analysis and identification of candidate effectors in two related rust species (Gymnosporangium yamadae and Gymnosporangium asiaticum)
Source: BMC Genomics. 2017 Aug 23;18:651. doi: 10.1186/s12864-017-4059-x (PMC5567642; doi:10.1186/s12864-017-4059-x)
Supplement: Supplementary file 1 — The statistics of gene expression level of each sample of G. yamadae and G. asiaticum. This file provides the read count and corresponding FPKM values of each genes respectively in G. yamadae and G. asiaticum when mapped to the reference transcriptome. (ZIP 5443 kb) [file 12864_2017_4059_MOESM1_ESM.zip › Additional file 1/DSXGY_1.readcounts and FPKM values.xlsx]

## Sheet: Sheet1
gene_id	Sample_name	Read_count	FPKM
GYY|c10002_g1	DSXGY_1	1	0.17
GYY|c10003_g1	DSXGY_1	0	0
GYY|c10004_g1	DSXGY_1	3	1.42
GYY|c10005_g1	DSXGY_1	0	0
GYY|c10006_g1	DSXGY_1	6326	317.53
GYY|c10010_g1	DSXGY_1	0	0
GYY|c10012_g1	DSXGY_1	0	0
GYY|c10013_g1	DSXGY_1	0	0
GYY|c10014_g1	DSXGY_1	760	221.5
GYY|c10014_g2	DSXGY_1	18725	797.87
GYY|c10014_g3	DSXGY_1	24	78.02
GYY|c10015_g1	DSXGY_1	4219	112.39
GYY|c10016_g1	DSXGY_1	11	6.7
GYY|c10017_g1	DSXGY_1	1	1.09
GYY|c10018_g1	DSXGY_1	0	0
GYY|c10019_g1	DSXGY_1	5318	123.53
GYY|c10020_g1	DSXGY_1	0	0
GYY|c10021_g1	DSXGY_1	0	0
GYY|c10021_g2	DSXGY_1	0	0
GYY|c10022_g1	DSXGY_1	262129	22306.6
GYY|c10023_g1	DSXGY_1	9	2.28
GYY|c10025_g1	DSXGY_1	15834	426.41
GYY|c10026_g1	DSXGY_1	0	0
GYY|c10029_g1	DSXGY_1	75	10.82
GYY|c10030_g1	DSXGY_1	1	0.53
GYY|c10031_g1	DSXGY_1	1	2.56
GYY|c10034_g1	DSXGY_1	0	0
GYY|c10035_g1	DSXGY_1	0	0
GYY|c10036_g1	DSXGY_1	0	0
GYY|c10037_g1	DSXGY_1	0	0
GYY|c10038_g1	DSXGY_1	4	2.84
GYY|c10039_g1	DSXGY_1	0	0
GYY|c1003_g1	DSXGY_1	1	0.23
GYY|c10040_g1	DSXGY_1	3350	122.46
GYY|c10042_g1	DSXGY_1	0	0
GYY|c10043_g1	DSXGY_1	0	0
GYY|c10046_g1	DSXGY_1	93	23.9
GYY|c10047_g1	DSXGY_1	2	1.02
GYY|c10050_g1	DSXGY_1	0	0
GYY|c10051_g1	DSXGY_1	5	4.66
GYY|c10054_g1	DSXGY_1	93	2.75
GYY|c10057_g1	DSXGY_1	4	0.46
GYY|c10059_g1	DSXGY_1	1	7.91
GYY|c10060_g1	DSXGY_1	3	3.92
GYY|c10063_g1	DSXGY_1	3	0.54
GYY|c10064_g1	DSXGY_1	0	0
GYY|c10065_g1	DSXGY_1	21	17.74
GYY|c10067_g1	DSXGY_1	2	6.87
GYY|c10069_g1	DSXGY_1	6	16.37
GYY|c10071_g1	DSXGY_1	0	0
GYY|c10073_g1	DSXGY_1	2	6.5
GYY|c10074_g1	DSXGY_1	0	0
GYY|c10075_g1	DSXGY_1	509	22.16
GYY|c10076_g1	DSXGY_1	3	7.49
GYY|c10078_g1	DSXGY_1	1	1.09
GYY|c10080_g1	DSXGY_1	349	12.14
GYY|c10082_g1	DSXGY_1	2	1.71
GYY|c10085_g1	DSXGY_1	1	1.02
GYY|c1008_g1	DSXGY_1	1	0.89
GYY|c10090_g1	DSXGY_1	16	0.96
GYY|c10090_g2	DSXGY_1	15	1.42
GYY|c10092_g1	DSXGY_1	129	10.87
GYY|c10093_g1	DSXGY_1	0	0
GYY|c10094_g1	DSXGY_1	3760	184.8
GYY|c10095_g1	DSXGY_1	34	2.27
GYY|c10097_g1	DSXGY_1	24	3.36
GYY|c100_g1	DSXGY_1	0	0
GYY|c10101_g1	DSXGY_1	65	3.01
GYY|c10102_g1	DSXGY_1	0	0
GYY|c10104_g1	DSXGY_1	0	0
GYY|c10105_g1	DSXGY_1	4	0.71
GYY|c10106_g1	DSXGY_1	1	1.49
GYY|c10109_g1	DSXGY_1	1	0.4
GYY|c10110_g1	DSXGY_1	5	1.01
GYY|c10110_g2	DSXGY_1	1	0.63
GYY|c10111_g1	DSXGY_1	27	1.31
GYY|c10112_g1	DSXGY_1	2901	220.8
GYY|c10114_g1	DSXGY_1	0	0
GYY|c10117_g1	DSXGY_1	6	1.18
GYY|c10118_g1	DSXGY_1	0	0
GYY|c10121_g1	DSXGY_1	7	3.05
GYY|c10122_g1	DSXGY_1	0	0
GYY|c10123_g1	DSXGY_1	1	2.01
GYY|c10124_g1	DSXGY_1	13	1.2
GYY|c10125_g1	DSXGY_1	24	2.08
GYY|c10126_g1	DSXGY_1	8	0.7
GYY|c10127_g1	DSXGY_1	14	1.64
GYY|c10128_g1	DSXGY_1	120	83.05
GYY|c10129_g1	DSXGY_1	0	0
GYY|c10134_g1	DSXGY_1	10	4.37
GYY|c10137_g1	DSXGY_1	621	41.06
GYY|c10138_g1	DSXGY_1	2	2.05
GYY|c10140_g1	DSXGY_1	34	7.92
GYY|c10142_g1	DSXGY_1	0	0
GYY|c10145_g1	DSXGY_1	0	0
GYY|c10145_g2	DSXGY_1	3	0.47
GYY|c10146_g1	DSXGY_1	0	0
GYY|c10149_g1	DSXGY_1	3	1.52
GYY|c10151_g1	DSXGY_1	0	0
GYY|c10152_g1	DSXGY_1	2	9.53
GYY|c10153_g1	DSXGY_1	5	6.07
GYY|c10156_g1	DSXGY_1	4	1.5
GYY|c10158_g1	DSXGY_1	0	0
GYY|c10159_g1	DSXGY_1	3	2.42
GYY|c10166_g1	DSXGY_1	0	0
GYY|c10166_g2	DSXGY_1	0	0
GYY|c10167_g1	DSXGY_1	0	0
GYY|c10168_g1	DSXGY_1	0	0
GYY|c10169_g1	DSXGY_1	0	0
GYY|c10170_g1	DSXGY_1	0	0
GYY|c10172_g1	DSXGY_1	0	0
GYY|c10175_g1	DSXGY_1	0	0
GYY|c10176_g1	DSXGY_1	0	0
GYY|c10178_g1	DSXGY_1	0	0
GYY|c10179_g1	DSXGY_1	0	0
GYY|c1017_g1	DSXGY_1	29	4.77
GYY|c10180_g1	DSXGY_1	3	4.57
GYY|c10181_g1	DSXGY_1	3	2.05
GYY|c10182_g1	DSXGY_1	0	0
GYY|c10183_g1	DSXGY_1	0	0
GYY|c10187_g1	DSXGY_1	1	1.13
GYY|c10189_g1	DSXGY_1	1	0.61
GYY|c10190_g1	DSXGY_1	0	0
GYY|c10191_g1	DSXGY_1	1	0.7
GYY|c10191_g2	DSXGY_1	1	0.5
GYY|c10194_g1	DSXGY_1	2	2.3
GYY|c10195_g1	DSXGY_1	1	2.38
GYY|c10195_g2	DSXGY_1	8	2.53
GYY|c10199_g1	DSXGY_1	0	0
GYY|c1019_g1	DSXGY_1	0	0
GYY|c101_g1	DSXGY_1	5	7.62
GYY|c10200_g1	DSXGY_1	1	0.29
GYY|c10200_g2	DSXGY_1	0	0
GYY|c10201_g1	DSXGY_1	2	15.26
GYY|c10202_g1	DSXGY_1	2	8.96
GYY|c10204_g1	DSXGY_1	0	0
GYY|c10205_g1	DSXGY_1	7	6.94
GYY|c10207_g1	DSXGY_1	3	0.67
GYY|c1020_g1	DSXGY_1	3	2.84
GYY|c10210_g1	DSXGY_1	1	0.4
GYY|c10211_g1	DSXGY_1	2	2.66
GYY|c10212_g1	DSXGY_1	4	0.65
GYY|c10213_g1	DSXGY_1	13	1.67
GYY|c10214_g1	DSXGY_1	2	4.22
GYY|c10214_g2	DSXGY_1	0	0
GYY|c10216_g1	DSXGY_1	0	0
GYY|c10218_g1	DSXGY_1	0	0
GYY|c1021_g1	DSXGY_1	0	0
GYY|c10223_g1	DSXGY_1	0	0
GYY|c10223_g2	DSXGY_1	0	0
GYY|c10223_g3	DSXGY_1	6	0.43
GYY|c10224_g1	DSXGY_1	0	0
GYY|c10231_g1	DSXGY_1	0	0
GYY|c10232_g1	DSXGY_1	0	0
GYY|c10235_g1	DSXGY_1	0	0
GYY|c10236_g1	DSXGY_1	0	0
GYY|c10237_g1	DSXGY_1	0	0
GYY|c10239_g1	DSXGY_1	0	0
GYY|c10239_g2	DSXGY_1	0	0
GYY|c1023_g1	DSXGY_1	0	0
GYY|c10241_g1	DSXGY_1	0	0
GYY|c10243_g1	DSXGY_1	4	1.2
GYY|c10245_g1	DSXGY_1	2	5.26
GYY|c10251_g1	DSXGY_1	348	79.24
GYY|c10252_g1	DSXGY_1	659	8.9
GYY|c10253_g1	DSXGY_1	6	1.6
GYY|c10255_g1	DSXGY_1	0	0
GYY|c10256_g1	DSXGY_1	5	3.26
GYY|c10259_g1	DSXGY_1	0	0
GYY|c1025_g1	DSXGY_1	0	0
GYY|c10261_g1	DSXGY_1	289	14.76
GYY|c10262_g1	DSXGY_1	89	1.79
GYY|c10265_g1	DSXGY_1	6	2.91
GYY|c10267_g1	DSXGY_1	15	2.52
GYY|c10269_g1	DSXGY_1	2	0.38
GYY|c1026_g1	DSXGY_1	27	1.64
GYY|c10271_g1	DSXGY_1	2	2.19
GYY|c10271_g2	DSXGY_1	77	5.05
GYY|c10273_g1	DSXGY_1	0	0
GYY|c10274_g1	DSXGY_1	0	0
GYY|c10275_g1	DSXGY_1	639	23.6
GYY|c10277_g1	DSXGY_1	6	0.97
GYY|c10278_g1	DSXGY_1	15	1.61
GYY|c1027_g1	DSXGY_1	24	183.19
GYY|c10280_g1	DSXGY_1	108	12.69
GYY|c10281_g1	DSXGY_1	0	0
GYY|c10282_g1	DSXGY_1	3	0.34
GYY|c10283_g1	DSXGY_1	0	0
GYY|c10285_g1	DSXGY_1	0	0
GYY|c10286_g1	DSXGY_1	1	1.09
GYY|c10287_g1	DSXGY_1	1	2.63
GYY|c10289_g1	DSXGY_1	0	0
GYY|c1028_g1	DSXGY_1	2	2.82
GYY|c10290_g1	DSXGY_1	776	14.2
GYY|c10291_g1	DSXGY_1	0	0
GYY|c10292_g1	DSXGY_1	4	2.01
GYY|c10292_g2	DSXGY_1	92	13.89
GYY|c10293_g1	DSXGY_1	0	0
GYY|c10295_g1	DSXGY_1	187	31.42
GYY|c10295_g2	DSXGY_1	45	18.89
GYY|c10296_g1	DSXGY_1	44	3.37
GYY|c10297_g1	DSXGY_1	0	0
GYY|c10298_g1	DSXGY_1	0	0
GYY|c102_g1	DSXGY_1	3	1.44
GYY|c10300_g1	DSXGY_1	0	0
GYY|c10301_g1	DSXGY_1	4255	733.99
GYY|c10302_g1	DSXGY_1	110	3.84
GYY|c10303_g1	DSXGY_1	0	0
GYY|c10304_g1	DSXGY_1	0	0
GYY|c10305_g1	DSXGY_1	0	0
GYY|c10310_g1	DSXGY_1	7	0.66
GYY|c10311_g1	DSXGY_1	2	1.62
GYY|c10312_g1	DSXGY_1	0	0
GYY|c10315_g1	DSXGY_1	2	27.46
GYY|c10315_g2	DSXGY_1	39	1.73
GYY|c10316_g1	DSXGY_1	0	0
GYY|c10317_g1	DSXGY_1	2	1.07
GYY|c10317_g2	DSXGY_1	5	1.44
GYY|c10318_g1	DSXGY_1	3	2.98
GYY|c10319_g1	DSXGY_1	18	1.68
GYY|c1031_g1	DSXGY_1	0	0
GYY|c10320_g1	DSXGY_1	0	0
GYY|c10321_g1	DSXGY_1	4	11.98
GYY|c10322_g1	DSXGY_1	5	0.81
GYY|c10323_g1	DSXGY_1	101	11.68
GYY|c10323_g2	DSXGY_1	0	0
GYY|c10327_g1	DSXGY_1	9	7.58
GYY|c10328_g1	DSXGY_1	2	3.94
GYY|c10329_g1	DSXGY_1	0	0
GYY|c1032_g1	DSXGY_1	9	2.97
GYY|c10330_g1	DSXGY_1	2	1.84
GYY|c10330_g2	DSXGY_1	5	3.83
GYY|c10331_g1	DSXGY_1	2	20.63
GYY|c10331_g2	DSXGY_1	2	2.61
GYY|c10332_g1	DSXGY_1	2848	149.01
GYY|c10334_g1	DSXGY_1	1711	41.76
GYY|c10337_g1	DSXGY_1	0	0
GYY|c10338_g1	DSXGY_1	2	2.47
GYY|c10339_g1	DSXGY_1	8026	566.8
GYY|c1033_g1	DSXGY_1	13	10.95
GYY|c10341_g1	DSXGY_1	0	0
GYY|c10342_g1	DSXGY_1	0	0
GYY|c10344_g1	DSXGY_1	2	2.43
GYY|c10346_g1	DSXGY_1	0	0
GYY|c10347_g1	DSXGY_1	23	1.63
GYY|c10348_g1	DSXGY_1	0	0
GYY|c1034_g1	DSXGY_1	0	0
GYY|c10350_g1	DSXGY_1	8	3.7
GYY|c10351_g1	DSXGY_1	0	0
GYY|c10352_g1	DSXGY_1	2	0.96
GYY|c10353_g1	DSXGY_1	4	0.39
GYY|c10354_g1	DSXGY_1	3	1.38
GYY|c10355_g1	DSXGY_1	107	55.35
GYY|c10356_g1	DSXGY_1	0	0
GYY|c10357_g1	DSXGY_1	1	0.22
GYY|c10358_g1	DSXGY_1	5	1.08
GYY|c10361_g1	DSXGY_1	12	2.25
GYY|c10362_g1	DSXGY_1	2	2.71
GYY|c10364_g1	DSXGY_1	7	3.22
GYY|c10366_g1	DSXGY_1	352	27.89
GYY|c10367_g1	DSXGY_1	29	9.64
GYY|c10368_g1	DSXGY_1	0	0
GYY|c10369_g1	DSXGY_1	0	0
GYY|c10370_g1	DSXGY_1	0	0
GYY|c10371_g1	DSXGY_1	24134	1361.53
GYY|c10372_g1	DSXGY_1	0	0
GYY|c10373_g1	DSXGY_1	0	0
GYY|c10374_g1	DSXGY_1	0	0
GYY|c10379_g1	DSXGY_1	8	1.7
GYY|c1037_g1	DSXGY_1	0	0
GYY|c10381_g1	DSXGY_1	90	4.37
GYY|c10382_g1	DSXGY_1	4	0.31
GYY|c10386_g1	DSXGY_1	6	0.36
GYY|c10388_g1	DSXGY_1	2	0.64
GYY|c10389_g1	DSXGY_1	0	0
GYY|c1038_g1	DSXGY_1	0	0
GYY|c10391_g1	DSXGY_1	32	1.05
GYY|c10392_g1	DSXGY_1	8	3.33
GYY|c10393_g1	DSXGY_1	3	8.3
GYY|c10396_g1	DSXGY_1	2	1.17
GYY|c10397_g1	DSXGY_1	435	22.38
GYY|c10399_g1	DSXGY_1	2	2.87
GYY|c10401_g1	DSXGY_1	61	11.14
GYY|c10403_g1	DSXGY_1	6	3.33
GYY|c10404_g1	DSXGY_1	354	43.24
GYY|c10404_g2	DSXGY_1	11	4.01
GYY|c10405_g1	DSXGY_1	70	16.98
GYY|c10407_g1	DSXGY_1	264	17.66
GYY|c1040_g1	DSXGY_1	0	0
GYY|c10411_g1	DSXGY_1	323	41.28
GYY|c10412_g1	DSXGY_1	0	0
GYY|c10413_g1	DSXGY_1	0	0
GYY|c10414_g1	DSXGY_1	0	0
GYY|c10416_g1	DSXGY_1	3	2.84
GYY|c10417_g1	DSXGY_1	1	0.74
GYY|c10418_g1	DSXGY_1	0	0
GYY|c10419_g1	DSXGY_1	12	6.45
GYY|c1041_g1	DSXGY_1	0	0
GYY|c10420_g1	DSXGY_1	1082	59.18
GYY|c10421_g1	DSXGY_1	1762	140.71
GYY|c10422_g1	DSXGY_1	8	2.32
GYY|c10423_g1	DSXGY_1	0	0
GYY|c10424_g1	DSXGY_1	1	0.43
GYY|c10425_g1	DSXGY_1	0	0
GYY|c10426_g1	DSXGY_1	5	2.15
GYY|c10427_g1	DSXGY_1	12	1.1
GYY|c10429_g1	DSXGY_1	17	2.49
GYY|c10431_g1	DSXGY_1	9	0.9
GYY|c10432_g1	DSXGY_1	6	3.6
GYY|c10433_g1	DSXGY_1	0	0
GYY|c10434_g1	DSXGY_1	8	1.39
GYY|c10437_g1	DSXGY_1	1	0.31
GYY|c10438_g1	DSXGY_1	6	0.95
GYY|c10439_g1	DSXGY_1	18	2.64
GYY|c1043_g1	DSXGY_1	0	0
GYY|c10440_g1	DSXGY_1	3	0.42
GYY|c10442_g1	DSXGY_1	0	0
GYY|c10443_g1	DSXGY_1	0	0
GYY|c10444_g1	DSXGY_1	48	2.39
GYY|c10448_g1	DSXGY_1	0	0
GYY|c10449_g1	DSXGY_1	10	5.27
GYY|c10449_g2	DSXGY_1	2	2.3
GYY|c10452_g1	DSXGY_1	10	0.98
GYY|c10453_g1	DSXGY_1	0	0
GYY|c10453_g2	DSXGY_1	0	0
GYY|c10454_g1	DSXGY_1	1	0.55
GYY|c10455_g1	DSXGY_1	4	2.61
GYY|c10456_g1	DSXGY_1	2	0.78
GYY|c10458_g1	DSXGY_1	1	7.91
GYY|c10459_g1	DSXGY_1	3	1.31
GYY|c10460_g1	DSXGY_1	4581	326.18
GYY|c10462_g1	DSXGY_1	2080	89.29
GYY|c10463_g1	DSXGY_1	0	0
GYY|c10464_g1	DSXGY_1	58	18.68
GYY|c10465_g1	DSXGY_1	3	0.75
GYY|c10467_g1	DSXGY_1	4	2.18
GYY|c10468_g1	DSXGY_1	0	0
GYY|c1046_g1	DSXGY_1	6	2.76
GYY|c10471_g1	DSXGY_1	0	0
GYY|c10472_g1	DSXGY_1	3	2.8
GYY|c10473_g1	DSXGY_1	70	6.47
GYY|c10474_g1	DSXGY_1	28	1.29
GYY|c10476_g1	DSXGY_1	0	0
GYY|c10479_g1	DSXGY_1	0	0
GYY|c10480_g1	DSXGY_1	1	0.14
GYY|c10480_g2	DSXGY_1	0	0
GYY|c10481_g1	DSXGY_1	1	0.93
GYY|c10482_g1	DSXGY_1	11	0.98
GYY|c10484_g1	DSXGY_1	4	1.57
GYY|c10486_g1	DSXGY_1	2	0.43
GYY|c10489_g1	DSXGY_1	6	1.3
GYY|c10491_g1	DSXGY_1	0	0
GYY|c10492_g1	DSXGY_1	1	0.05
GYY|c10494_g1	DSXGY_1	0	0
GYY|c10495_g1	DSXGY_1	0	0
GYY|c10496_g1	DSXGY_1	0	0
GYY|c10498_g1	DSXGY_1	3	1.98
GYY|c1049_g1	DSXGY_1	0	0
GYY|c10500_g1	DSXGY_1	19	1.93
GYY|c10503_g1	DSXGY_1	0	0
GYY|c10504_g1	DSXGY_1	25	3.2
GYY|c10504_g2	DSXGY_1	19	2.56
GYY|c10506_g1	DSXGY_1	0	0
GYY|c10507_g1	DSXGY_1	7	12.07
GYY|c10508_g1	DSXGY_1	5	1.84
GYY|c10509_g1	DSXGY_1	24	1.11
GYY|c1050_g1	DSXGY_1	3	1.32
GYY|c10510_g1	DSXGY_1	0	0
GYY|c10511_g1	DSXGY_1	1	0.09
GYY|c10512_g1	DSXGY_1	559	12.21
GYY|c10513_g1	DSXGY_1	9	2.54
GYY|c10514_g1	DSXGY_1	5	0.8
GYY|c10515_g1	DSXGY_1	4	0.95
GYY|c10517_g1	DSXGY_1	0	0
GYY|c10518_g1	DSXGY_1	0	0
GYY|c10519_g1	DSXGY_1	0	0
GYY|c10519_g2	DSXGY_1	0	0
GYY|c1051_g1	DSXGY_1	0	0
GYY|c10520_g1	DSXGY_1	11	1.4
GYY|c10521_g1	DSXGY_1	0	0
GYY|c10522_g1	DSXGY_1	2392	101.09
GYY|c10523_g1	DSXGY_1	13	4.98
GYY|c10525_g1	DSXGY_1	77	2.93
GYY|c10526_g1	DSXGY_1	0	0
GYY|c10526_g2	DSXGY_1	0	0
GYY|c10527_g1	DSXGY_1	4	3.91
GYY|c1052_g1	DSXGY_1	1	0.06
GYY|c10530_g1	DSXGY_1	130	15.17
GYY|c10534_g1	DSXGY_1	0	0
GYY|c10535_g1	DSXGY_1	0	0
GYY|c10536_g1	DSXGY_1	0	0
GYY|c10539_g1	DSXGY_1	5	7.93
GYY|c1053_g1	DSXGY_1	3	2.68
GYY|c10540_g1	DSXGY_1	0	0
GYY|c10540_g2	DSXGY_1	0	0
GYY|c10542_g1	DSXGY_1	2	0.7
GYY|c10543_g1	DSXGY_1	0	0
GYY|c10547_g1	DSXGY_1	2	0.77
GYY|c10549_g1	DSXGY_1	0	0
GYY|c1054_g1	DSXGY_1	0	0
GYY|c10554_g1	DSXGY_1	0	0
GYY|c10555_g1	DSXGY_1	0	0
GYY|c10556_g1	DSXGY_1	11	5.98
GYY|c10558_g1	DSXGY_1	0	0
GYY|c1055_g1	DSXGY_1	0	0
GYY|c10562_g1	DSXGY_1	2	0.94
GYY|c10563_g1	DSXGY_1	1	0.13
GYY|c10564_g1	DSXGY_1	3	3.17
GYY|c10569_g1	DSXGY_1	27	4.11
GYY|c10571_g1	DSXGY_1	4	0.68
GYY|c10572_g1	DSXGY_1	2	1.23
GYY|c10573_g1	DSXGY_1	1	0.16
GYY|c10579_g1	DSXGY_1	2	1.71
GYY|c10579_g2	DSXGY_1	0	0
GYY|c1057_g1	DSXGY_1	0	0
GYY|c10580_g1	DSXGY_1	8	1.33
GYY|c10584_g1	DSXGY_1	0	0
GYY|c10587_g1	DSXGY_1	0	0
GYY|c1058_g1	DSXGY_1	1	0.85
GYY|c10590_g1	DSXGY_1	1	0.31
GYY|c10591_g1	DSXGY_1	5	1.21
GYY|c10594_g1	DSXGY_1	5	5.47
GYY|c10597_g1	DSXGY_1	0	0
GYY|c10598_g1	DSXGY_1	0	0
GYY|c10600_g1	DSXGY_1	0	0
GYY|c10601_g1	DSXGY_1	0	0
GYY|c10602_g1	DSXGY_1	5	0.43
GYY|c10603_g1	DSXGY_1	1	0.92
GYY|c10606_g1	DSXGY_1	0	0
GYY|c10606_g2	DSXGY_1	13	1.97
GYY|c10608_g1	DSXGY_1	0	0
GYY|c10608_g2	DSXGY_1	0	0
GYY|c1060_g1	DSXGY_1	0	0
GYY|c10611_g1	DSXGY_1	0	0
GYY|c10624_g1	DSXGY_1	0	0
GYY|c10625_g1	DSXGY_1	0	0
GYY|c10628_g1	DSXGY_1	0	0
GYY|c10629_g1	DSXGY_1	6	1.75
GYY|c1062_g1	DSXGY_1	1	2.92
GYY|c10630_g1	DSXGY_1	0	0
GYY|c10631_g1	DSXGY_1	0	0
GYY|c10632_g1	DSXGY_1	0	0
GYY|c10633_g1	DSXGY_1	0	0
GYY|c10635_g1	DSXGY_1	2	0.49
GYY|c10636_g1	DSXGY_1	0	0
GYY|c10637_g1	DSXGY_1	27	1.91
GYY|c1063_g1	DSXGY_1	1	1.65
GYY|c10640_g1	DSXGY_1	2	0.31
GYY|c10641_g1	DSXGY_1	1	9.92
GYY|c10642_g1	DSXGY_1	8	1.11
GYY|c10644_g1	DSXGY_1	6	0.54
GYY|c10646_g1	DSXGY_1	1	0.11
GYY|c1064_g1	DSXGY_1	0	0
GYY|c10650_g1	DSXGY_1	3	2.21
GYY|c10651_g1	DSXGY_1	2	5.26
GYY|c10653_g1	DSXGY_1	0	0
GYY|c10654_g1	DSXGY_1	2	0.15
GYY|c10655_g1	DSXGY_1	0	0
GYY|c10656_g1	DSXGY_1	0	0
GYY|c10657_g1	DSXGY_1	1	4.34
GYY|c1065_g1	DSXGY_1	3	1.27
GYY|c10661_g1	DSXGY_1	9	1.84
GYY|c10663_g1	DSXGY_1	5	3.68
GYY|c10663_g2	DSXGY_1	15	2.43
GYY|c10664_g1	DSXGY_1	3	10.03
GYY|c10664_g2	DSXGY_1	63	48.23
GYY|c10669_g1	DSXGY_1	0	0
GYY|c1066_g1	DSXGY_1	0	0
GYY|c10670_g1	DSXGY_1	2	0.6
GYY|c10672_g1	DSXGY_1	0	0
GYY|c10673_g1	DSXGY_1	0	0
GYY|c10675_g1	DSXGY_1	6	1.43
GYY|c10677_g1	DSXGY_1	0	0
GYY|c10678_g1	DSXGY_1	0	0
GYY|c10679_g1	DSXGY_1	10	37.45
GYY|c1067_g1	DSXGY_1	0	0
GYY|c10681_g1	DSXGY_1	4	0.24
GYY|c10683_g1	DSXGY_1	1	2.63
GYY|c10688_g1	DSXGY_1	0	0
GYY|c1068_g1	DSXGY_1	2	1.78
GYY|c10690_g1	DSXGY_1	4	5.52
GYY|c10691_g1	DSXGY_1	2	2.15
GYY|c10693_g1	DSXGY_1	2	0.35
GYY|c10694_g1	DSXGY_1	125	4.05
GYY|c10695_g1	DSXGY_1	21	1.72
GYY|c10696_g1	DSXGY_1	0	0
GYY|c10696_g2	DSXGY_1	0	0
GYY|c10697_g1	DSXGY_1	0	0
GYY|c10700_g1	DSXGY_1	4	1.02
GYY|c10701_g1	DSXGY_1	0	0
GYY|c10702_g1	DSXGY_1	0	0
GYY|c10706_g1	DSXGY_1	11	0.71
GYY|c10706_g2	DSXGY_1	2	0.18
GYY|c10707_g1	DSXGY_1	386	11.34
GYY|c10708_g1	DSXGY_1	3	0.46
GYY|c1070_g1	DSXGY_1	0	0
GYY|c10713_g1	DSXGY_1	1	1.17
GYY|c10714_g1	DSXGY_1	10	22.65
GYY|c10715_g1	DSXGY_1	0	0
GYY|c10716_g1	DSXGY_1	0	0
GYY|c10720_g1	DSXGY_1	2	0.76
GYY|c10721_g1	DSXGY_1	0	0
GYY|c10727_g1	DSXGY_1	0	0
GYY|c10728_g1	DSXGY_1	0	0
GYY|c10729_g1	DSXGY_1	0	0
GYY|c1072_g1	DSXGY_1	1	16.33
GYY|c10730_g1	DSXGY_1	0	0
GYY|c10731_g1	DSXGY_1	132	13.23
GYY|c10734_g1	DSXGY_1	30	3.12
GYY|c10735_g1	DSXGY_1	0	0
GYY|c10736_g1	DSXGY_1	1	3.97
GYY|c10737_g1	DSXGY_1	5	2.05
GYY|c10737_g2	DSXGY_1	1	1.72
GYY|c10738_g1	DSXGY_1	3	1.37
GYY|c10739_g1	DSXGY_1	0	0
GYY|c1073_g1	DSXGY_1	0	0
GYY|c10740_g1	DSXGY_1	1	0.19
GYY|c10741_g1	DSXGY_1	3	7.49
GYY|c10743_g1	DSXGY_1	0	0
GYY|c10744_g1	DSXGY_1	3	0.31
GYY|c10744_g2	DSXGY_1	5	2.28
GYY|c10745_g1	DSXGY_1	0	0
GYY|c10746_g1	DSXGY_1	3	0.74
GYY|c10747_g1	DSXGY_1	0	0
GYY|c10748_g1	DSXGY_1	212	13.87
GYY|c1074_g1	DSXGY_1	0	0
GYY|c10750_g1	DSXGY_1	1	0.34
GYY|c10754_g1	DSXGY_1	3	1.19
GYY|c10756_g1	DSXGY_1	2	0.22
GYY|c10758_g1	DSXGY_1	0	0
GYY|c10759_g1	DSXGY_1	0	0
GYY|c1075_g1	DSXGY_1	0	0
GYY|c10760_g1	DSXGY_1	6	0.55
GYY|c10761_g1	DSXGY_1	2	4.75
GYY|c10764_g1	DSXGY_1	47	8.55
GYY|c10767_g1	DSXGY_1	0	0
GYY|c10768_g1	DSXGY_1	22	2.43
GYY|c10769_g1	DSXGY_1	2	4.03
GYY|c1076_g1	DSXGY_1	0	0
GYY|c10771_g1	DSXGY_1	0	0
GYY|c10772_g1	DSXGY_1	0	0
GYY|c10774_g1	DSXGY_1	1	0.35
GYY|c10777_g1	DSXGY_1	15	38.43
GYY|c10779_g1	DSXGY_1	16	1.88
GYY|c10781_g1	DSXGY_1	4	0.19
GYY|c10783_g1	DSXGY_1	0	0
GYY|c10785_g1	DSXGY_1	14	4.04
GYY|c10786_g1	DSXGY_1	12	2.31
GYY|c10788_g1	DSXGY_1	0	0
GYY|c10789_g1	DSXGY_1	779	32.14
GYY|c1078_g1	DSXGY_1	2	1.57
GYY|c10790_g1	DSXGY_1	90	9.57
GYY|c10790_g2	DSXGY_1	3	2.27
GYY|c10791_g1	DSXGY_1	19	7.91
GYY|c10792_g1	DSXGY_1	4	0.14
GYY|c10793_g1	DSXGY_1	1	0.13
GYY|c10794_g1	DSXGY_1	13	6.6
GYY|c10796_g1	DSXGY_1	20	6.6
GYY|c10798_g1	DSXGY_1	2	0.25
GYY|c10799_g1	DSXGY_1	3	0.4
GYY|c1079_g1	DSXGY_1	0	0
GYY|c10800_g1	DSXGY_1	217	44.89
GYY|c10801_g1	DSXGY_1	1	0.75
GYY|c10802_g1	DSXGY_1	5	4.63
GYY|c10804_g1	DSXGY_1	4	3.65
GYY|c10805_g1	DSXGY_1	0	0
GYY|c10806_g1	DSXGY_1	0	0
GYY|c10807_g1	DSXGY_1	0	0
GYY|c10809_g1	DSXGY_1	2	0.64
GYY|c1080_g1	DSXGY_1	0	0
GYY|c10812_g1	DSXGY_1	1	1.38
GYY|c10813_g1	DSXGY_1	2	1.98
GYY|c10815_g1	DSXGY_1	0	0
GYY|c10816_g1	DSXGY_1	14	1.41
GYY|c10818_g1	DSXGY_1	0	0
GYY|c10821_g1	DSXGY_1	0	0
GYY|c10822_g1	DSXGY_1	0	0
GYY|c10826_g1	DSXGY_1	0	0
GYY|c1082_g1	DSXGY_1	1	0.27
GYY|c10831_g1	DSXGY_1	5	1.27
GYY|c10833_g1	DSXGY_1	3	0.83
GYY|c10834_g1	DSXGY_1	0	0
GYY|c10835_g1	DSXGY_1	2	1.23
GYY|c10838_g1	DSXGY_1	0	0
GYY|c1083_g1	DSXGY_1	0	0
GYY|c10842_g1	DSXGY_1	0	0
GYY|c10843_g1	DSXGY_1	26	1.07
GYY|c10845_g1	DSXGY_1	0	0
GYY|c10847_g1	DSXGY_1	6	0.69
GYY|c10849_g1	DSXGY_1	0	0
GYY|c10851_g1	DSXGY_1	0	0
GYY|c10854_g1	DSXGY_1	427	49.37
GYY|c10856_g1	DSXGY_1	0	0
GYY|c10858_g1	DSXGY_1	4	0.9
GYY|c10859_g1	DSXGY_1	2	1.78
GYY|c1085_g1	DSXGY_1	369	9.44
GYY|c10860_g1	DSXGY_1	28	1.74
GYY|c10862_g1	DSXGY_1	0	0
GYY|c10863_g1	DSXGY_1	8	0.61
GYY|c10866_g1	DSXGY_1	0	0
GYY|c10867_g1	DSXGY_1	182	12.1
GYY|c10868_g1	DSXGY_1	0	0
GYY|c10869_g1	DSXGY_1	0	0
GYY|c10869_g2	DSXGY_1	0	0
GYY|c1086_g1	DSXGY_1	0	0
GYY|c10871_g1	DSXGY_1	2	0.65
GYY|c10872_g1	DSXGY_1	15	0.68
GYY|c10874_g1	DSXGY_1	5	2.89
GYY|c10880_g1	DSXGY_1	0	0
GYY|c10885_g1	DSXGY_1	0	0
GYY|c10886_g1	DSXGY_1	0	0
GYY|c10887_g1	DSXGY_1	0	0
GYY|c10888_g1	DSXGY_1	0	0
GYY|c10890_g1	DSXGY_1	4	14.98
GYY|c10892_g1	DSXGY_1	9	0.98
GYY|c10894_g1	DSXGY_1	0	0
GYY|c10896_g1	DSXGY_1	1	1.13
GYY|c10897_g1	DSXGY_1	4	9.99
GYY|c10898_g1	DSXGY_1	25	3.1
GYY|c1089_g1	DSXGY_1	0	0
GYY|c10901_g1	DSXGY_1	0	0
GYY|c10904_g1	DSXGY_1	43	25.92
GYY|c10906_g1	DSXGY_1	1	0.55
GYY|c10907_g1	DSXGY_1	0	0
GYY|c10908_g1	DSXGY_1	0	0
GYY|c10909_g1	DSXGY_1	2	3.45
GYY|c1090_g1	DSXGY_1	0	0
GYY|c10910_g1	DSXGY_1	0	0
GYY|c10911_g1	DSXGY_1	0	0
GYY|c10912_g1	DSXGY_1	0	0
GYY|c10913_g1	DSXGY_1	0	0
GYY|c10913_g2	DSXGY_1	9	1.04
GYY|c10914_g1	DSXGY_1	0	0
GYY|c10915_g1	DSXGY_1	1102	155.82
GYY|c10920_g1	DSXGY_1	0	0
GYY|c10923_g1	DSXGY_1	1	0.45
GYY|c10926_g1	DSXGY_1	3	4.14
GYY|c10927_g1	DSXGY_1	0	0
GYY|c10929_g1	DSXGY_1	0	0
GYY|c10931_g1	DSXGY_1	0	0
GYY|c10932_g1	DSXGY_1	0	0
GYY|c10938_g1	DSXGY_1	2	11.19
GYY|c1093_g1	DSXGY_1	1	4.62
GYY|c10940_g1	DSXGY_1	0	0
GYY|c10942_g1	DSXGY_1	0	0
GYY|c10943_g1	DSXGY_1	13	1.6
GYY|c10946_g1	DSXGY_1	0	0
GYY|c10948_g1	DSXGY_1	9	1.34
GYY|c1094_g1	DSXGY_1	0	0
GYY|c10952_g1	DSXGY_1	0	0
GYY|c10954_g1	DSXGY_1	2	6.87
GYY|c10957_g1	DSXGY_1	0	0
GYY|c10958_g1	DSXGY_1	0	0
GYY|c1095_g1	DSXGY_1	0	0
GYY|c10961_g1	DSXGY_1	4	0.39
GYY|c10963_g1	DSXGY_1	1	0.48
GYY|c10964_g1	DSXGY_1	4	1.23
GYY|c10967_g1	DSXGY_1	0	0
GYY|c10971_g1	DSXGY_1	4	4.16
GYY|c10973_g1	DSXGY_1	0	0
GYY|c10974_g1	DSXGY_1	0	0
GYY|c10979_g1	DSXGY_1	0	0
GYY|c1097_g1	DSXGY_1	14	1.34
GYY|c10980_g1	DSXGY_1	0	0
GYY|c10981_g1	DSXGY_1	2	2.71
GYY|c10981_g2	DSXGY_1	10	1.5
GYY|c10986_g1	DSXGY_1	15	2
GYY|c10987_g1	DSXGY_1	51	1.26
GYY|c10989_g1	DSXGY_1	0	0
GYY|c10991_g1	DSXGY_1	1	2.84
GYY|c10991_g2	DSXGY_1	3	0.98
GYY|c10995_g1	DSXGY_1	0	0
GYY|c10995_g2	DSXGY_1	0	0
GYY|c10996_g1	DSXGY_1	7	1.06
GYY|c10997_g1	DSXGY_1	0	0
GYY|c10998_g1	DSXGY_1	0	0
GYY|c11000_g1	DSXGY_1	2	1.53
GYY|c11003_g1	DSXGY_1	32	3.39
GYY|c11004_g1	DSXGY_1	0	0
GYY|c11004_g2	DSXGY_1	0	0
GYY|c11005_g1	DSXGY_1	1	0.35
GYY|c11007_g1	DSXGY_1	2	3.45
GYY|c11011_g1	DSXGY_1	0	0
GYY|c11012_g1	DSXGY_1	1	1.97
GYY|c11013_g1	DSXGY_1	8	2.16
GYY|c11014_g1	DSXGY_1	4	6.9
GYY|c11017_g1	DSXGY_1	4	0.64
GYY|c1101_g1	DSXGY_1	3	0.7
GYY|c11022_g1	DSXGY_1	3	3.84
GYY|c11024_g1	DSXGY_1	5	0.75
GYY|c11027_g1	DSXGY_1	8	3.99
GYY|c11028_g1	DSXGY_1	5	1.1
GYY|c11029_g1	DSXGY_1	11	18.58
GYY|c11031_g1	DSXGY_1	40	25.63
GYY|c11033_g1	DSXGY_1	3	2.08
GYY|c11034_g1	DSXGY_1	1	0.23
GYY|c11035_g1	DSXGY_1	0	0
GYY|c11037_g1	DSXGY_1	4	0.36
GYY|c11040_g1	DSXGY_1	2	4.53
GYY|c11040_g2	DSXGY_1	0	0
GYY|c11041_g1	DSXGY_1	0	0
GYY|c11045_g1	DSXGY_1	0	0
GYY|c11046_g1	DSXGY_1	19	4.96
GYY|c11048_g1	DSXGY_1	0	0
GYY|c1104_g1	DSXGY_1	0	0
GYY|c11052_g1	DSXGY_1	9	1.52
GYY|c11056_g1	DSXGY_1	0	0
GYY|c11057_g1	DSXGY_1	2	3.6
GYY|c11059_g1	DSXGY_1	0	0
GYY|c11061_g1	DSXGY_1	2	1.93
GYY|c11062_g1	DSXGY_1	0	0
GYY|c11063_g1	DSXGY_1	29	3.83
GYY|c11064_g1	DSXGY_1	41	7.41
GYY|c11067_g1	DSXGY_1	3	1.03
GYY|c11068_g1	DSXGY_1	0	0
GYY|c1106_g1	DSXGY_1	0	0
GYY|c11070_g1	DSXGY_1	0	0
GYY|c11071_g1	DSXGY_1	83	7.65
GYY|c11073_g1	DSXGY_1	0	0
GYY|c11074_g1	DSXGY_1	4	0.58
GYY|c11075_g1	DSXGY_1	0	0
GYY|c11076_g1	DSXGY_1	0	0
GYY|c11076_g2	DSXGY_1	0	0
GYY|c11077_g1	DSXGY_1	27	2.11
GYY|c11078_g1	DSXGY_1	0	0
GYY|c11079_g1	DSXGY_1	168	87.75
GYY|c11083_g1	DSXGY_1	0	0
GYY|c11084_g1	DSXGY_1	6	2.48
GYY|c11085_g1	DSXGY_1	170	11.58
GYY|c11087_g1	DSXGY_1	0	0
GYY|c11087_g2	DSXGY_1	0	0
GYY|c11088_g1	DSXGY_1	12	1.87
GYY|c11089_g1	DSXGY_1	0	0
GYY|c11092_g1	DSXGY_1	3	1.09
GYY|c11094_g1	DSXGY_1	793	44.04
GYY|c11095_g1	DSXGY_1	0	0
GYY|c11098_g1	DSXGY_1	0	0
GYY|c1109_g1	DSXGY_1	0	0
GYY|c11101_g1	DSXGY_1	3	1.66
GYY|c11102_g1	DSXGY_1	2	19.09
GYY|c11108_g1	DSXGY_1	0	0
GYY|c11109_g1	DSXGY_1	1	1.88
GYY|c11110_g1	DSXGY_1	18	3.2
GYY|c11114_g1	DSXGY_1	459	30.15
GYY|c11115_g1	DSXGY_1	0	0
GYY|c11116_g1	DSXGY_1	0	0
GYY|c11119_g1	DSXGY_1	0	0
GYY|c1111_g1	DSXGY_1	0	0
GYY|c11120_g1	DSXGY_1	2	3.76
GYY|c11122_g1	DSXGY_1	0	0
GYY|c11123_g1	DSXGY_1	0	0
GYY|c11124_g1	DSXGY_1	17	4.39
GYY|c11127_g1	DSXGY_1	8	1.09
GYY|c11128_g1	DSXGY_1	5	1.36
GYY|c1112_g1	DSXGY_1	0	0
GYY|c11130_g1	DSXGY_1	0	0
GYY|c11132_g1	DSXGY_1	0	0
GYY|c11134_g1	DSXGY_1	0	0
GYY|c11136_g1	DSXGY_1	0	0
GYY|c11139_g1	DSXGY_1	21	3.57
GYY|c1113_g1	DSXGY_1	0	0
GYY|c11140_g1	DSXGY_1	0	0
GYY|c11146_g1	DSXGY_1	45	1.94
GYY|c11147_g1	DSXGY_1	0	0
GYY|c11148_g1	DSXGY_1	16	2.47
GYY|c11154_g1	DSXGY_1	13	3.69
GYY|c11156_g1	DSXGY_1	0	0
GYY|c11160_g1	DSXGY_1	31	3.61
GYY|c11162_g1	DSXGY_1	0	0
GYY|c11164_g1	DSXGY_1	1	26.17
GYY|c11167_g1	DSXGY_1	1	0.57
GYY|c11168_g1	DSXGY_1	0	0
GYY|c11169_g1	DSXGY_1	3	20.57
GYY|c1116_g1	DSXGY_1	6	1.61
GYY|c11178_g1	DSXGY_1	0	0
GYY|c1117_g1	DSXGY_1	2	5.83
GYY|c11181_g1	DSXGY_1	0	0
GYY|c11181_g2	DSXGY_1	0	0
GYY|c11182_g1	DSXGY_1	2	1.64
GYY|c11187_g1	DSXGY_1	2	0.91
GYY|c1118_g1	DSXGY_1	0	0
GYY|c11193_g1	DSXGY_1	254	31.37
GYY|c11199_g1	DSXGY_1	0	0
GYY|c1119_g1	DSXGY_1	0	0
GYY|c111_g1	DSXGY_1	4	1.17
GYY|c11201_g1	DSXGY_1	5	5.96
GYY|c11202_g1	DSXGY_1	87	7.11
GYY|c11203_g1	DSXGY_1	1	0.08
GYY|c11205_g1	DSXGY_1	7	1.53
GYY|c11207_g1	DSXGY_1	0	0
GYY|c11208_g1	DSXGY_1	10	44.79
GYY|c1120_g1	DSXGY_1	1	2.56
GYY|c11210_g1	DSXGY_1	0	0
GYY|c11211_g1	DSXGY_1	4	0.97
GYY|c11213_g1	DSXGY_1	2	1.11
GYY|c1121_g1	DSXGY_1	11	0.75
GYY|c11221_g1	DSXGY_1	9	37.93
GYY|c11222_g1	DSXGY_1	5	24.01
GYY|c11223_g1	DSXGY_1	2	1.23
GYY|c11224_g1	DSXGY_1	0	0
GYY|c11226_g1	DSXGY_1	0	0
GYY|c1122_g1	DSXGY_1	0	0
GYY|c11231_g1	DSXGY_1	9	1.28
GYY|c11233_g1	DSXGY_1	18	3.33
GYY|c11235_g1	DSXGY_1	12	9.85
GYY|c11236_g1	DSXGY_1	0	0
GYY|c11239_g1	DSXGY_1	0	0
GYY|c1123_g1	DSXGY_1	2	2.05
GYY|c11242_g1	DSXGY_1	2	1.47
GYY|c11243_g1	DSXGY_1	2	0.09
GYY|c11244_g1	DSXGY_1	0	0
GYY|c11249_g1	DSXGY_1	1	6.86
GYY|c1124_g1	DSXGY_1	1	0.95
GYY|c11252_g1	DSXGY_1	0	0
GYY|c11253_g1	DSXGY_1	0	0
GYY|c11254_g1	DSXGY_1	1	1.55
GYY|c11256_g1	DSXGY_1	0	0
GYY|c11257_g1	DSXGY_1	13	1.12
GYY|c11258_g1	DSXGY_1	429	20.33
GYY|c1125_g1	DSXGY_1	4	0.27
GYY|c11264_g1	DSXGY_1	17	1.69
GYY|c11266_g1	DSXGY_1	13	2.07
GYY|c11268_g1	DSXGY_1	229	39.1
GYY|c11269_g1	DSXGY_1	0	0
GYY|c11270_g1	DSXGY_1	12	16.48
GYY|c11274_g1	DSXGY_1	0	0
GYY|c1127_g1	DSXGY_1	0	0
GYY|c11281_g1	DSXGY_1	2	1.37
GYY|c11282_g1	DSXGY_1	4	1.38
GYY|c11283_g1	DSXGY_1	0	0
GYY|c11285_g1	DSXGY_1	3	0.5
GYY|c11289_g1	DSXGY_1	3	1.76
GYY|c1128_g1	DSXGY_1	0	0
GYY|c11293_g1	DSXGY_1	1	0.73
GYY|c11294_g1	DSXGY_1	0	0
GYY|c11294_g2	DSXGY_1	0	0
GYY|c11295_g1	DSXGY_1	6	1.63
GYY|c11296_g1	DSXGY_1	0	0
GYY|c11299_g1	DSXGY_1	0	0
GYY|c1129_g1	DSXGY_1	0	0
GYY|c11301_g1	DSXGY_1	0	0
GYY|c11302_g1	DSXGY_1	1	4.77
GYY|c11303_g1	DSXGY_1	0	0
GYY|c11308_g1	DSXGY_1	0	0
GYY|c1130_g1	DSXGY_1	2	8.43
GYY|c11312_g1	DSXGY_1	8	1.19
GYY|c11312_g2	DSXGY_1	0	0
GYY|c11314_g1	DSXGY_1	4	0.9
GYY|c11320_g1	DSXGY_1	0	0
GYY|c11321_g1	DSXGY_1	3	0.68
GYY|c11324_g1	DSXGY_1	1	4.77
GYY|c11325_g1	DSXGY_1	1	4.21
GYY|c11326_g1	DSXGY_1	1	9.54
GYY|c1132_g1	DSXGY_1	2	1.34
GYY|c11332_g1	DSXGY_1	3	9.49
GYY|c11334_g1	DSXGY_1	0	0
GYY|c11336_g1	DSXGY_1	2	10.15
GYY|c11337_g1	DSXGY_1	0	0
GYY|c11338_g1	DSXGY_1	2	1.62
GYY|c11339_g1	DSXGY_1	11	1.26
GYY|c11341_g1	DSXGY_1	1	0.11
GYY|c11343_g1	DSXGY_1	1	1.76
GYY|c11345_g1	DSXGY_1	0	0
GYY|c11348_g1	DSXGY_1	0	0
GYY|c11349_g1	DSXGY_1	0	0
GYY|c11353_g1	DSXGY_1	6	0.96
GYY|c11353_g2	DSXGY_1	5	0.89
GYY|c11357_g1	DSXGY_1	5	1.72
GYY|c1135_g1	DSXGY_1	0	0
GYY|c11362_g1	DSXGY_1	2	3.05
GYY|c11364_g1	DSXGY_1	0	0
GYY|c11365_g1	DSXGY_1	12	3.01
GYY|c11367_g1	DSXGY_1	6464	412.17
GYY|c1136_g1	DSXGY_1	9	0.84
GYY|c11375_g1	DSXGY_1	2	0.42
GYY|c11377_g1	DSXGY_1	0	0
GYY|c11379_g1	DSXGY_1	0	0
GYY|c11379_g2	DSXGY_1	0	0
GYY|c1137_g1	DSXGY_1	1	1.72
GYY|c11380_g1	DSXGY_1	6	2.11
GYY|c11382_g1	DSXGY_1	14	0.71
GYY|c11384_g1	DSXGY_1	11	3.88
GYY|c11384_g2	DSXGY_1	0	0
GYY|c11385_g1	DSXGY_1	2	4.32
GYY|c11388_g1	DSXGY_1	60	1.92
GYY|c1138_g1	DSXGY_1	2	4.03
GYY|c11392_g1	DSXGY_1	1	1.24
GYY|c11393_g1	DSXGY_1	2599	51.46
GYY|c11394_g1	DSXGY_1	666	26
GYY|c11395_g1	DSXGY_1	0	0
GYY|c11396_g1	DSXGY_1	6	1.37
GYY|c11397_g1	DSXGY_1	515	10.38
GYY|c11399_g1	DSXGY_1	4	0.67
GYY|c113_g1	DSXGY_1	1	0.64
GYY|c11400_g1	DSXGY_1	55	16.88
GYY|c11403_g1	DSXGY_1	0	0
GYY|c11404_g1	DSXGY_1	0	0
GYY|c11404_g2	DSXGY_1	42	8.11
GYY|c11405_g1	DSXGY_1	1	0.4
GYY|c11409_g1	DSXGY_1	0	0
GYY|c1140_g1	DSXGY_1	0	0
GYY|c11412_g1	DSXGY_1	0	0
GYY|c11414_g1	DSXGY_1	61	2.06
GYY|c11418_g1	DSXGY_1	0	0
GYY|c11419_g1	DSXGY_1	4	9.99
GYY|c11421_g1	DSXGY_1	0	0
GYY|c11422_g1	DSXGY_1	0	0
GYY|c11423_g1	DSXGY_1	7	0.8
GYY|c11427_g1	DSXGY_1	4	0.78
GYY|c11429_g1	DSXGY_1	28	2.02
GYY|c11434_g1	DSXGY_1	674	11.96
GYY|c11436_g1	DSXGY_1	37	25.17
GYY|c11438_g1	DSXGY_1	35	1.96
GYY|c1143_g1	DSXGY_1	2	1.84
GYY|c11440_g1	DSXGY_1	0	0
GYY|c11441_g1	DSXGY_1	2	6.32
GYY|c11441_g2	DSXGY_1	7	1.86
GYY|c11442_g1	DSXGY_1	3	10.31
GYY|c11446_g1	DSXGY_1	848	35.93
GYY|c11449_g1	DSXGY_1	0	0
GYY|c11452_g1	DSXGY_1	112	16.2
GYY|c11454_g1	DSXGY_1	1	2.16
GYY|c11455_g1	DSXGY_1	0	0
GYY|c11456_g1	DSXGY_1	0	0
GYY|c11460_g1	DSXGY_1	6646	330.13
GYY|c11463_g1	DSXGY_1	2	1.25
GYY|c11464_g1	DSXGY_1	2	1.37
GYY|c11466_g1	DSXGY_1	7	6.94
GYY|c11469_g1	DSXGY_1	0	0
GYY|c11472_g1	DSXGY_1	6	1.24
GYY|c11472_g2	DSXGY_1	3	1.55
GYY|c11475_g1	DSXGY_1	0	0
GYY|c11479_g1	DSXGY_1	0	0
GYY|c1147_g1	DSXGY_1	0	0
GYY|c11480_g1	DSXGY_1	0	0
GYY|c11481_g1	DSXGY_1	29	3.35
GYY|c11482_g1	DSXGY_1	4	1
GYY|c11484_g1	DSXGY_1	19	2.39
GYY|c11485_g1	DSXGY_1	7	5.03
GYY|c11489_g1	DSXGY_1	10	0.94
GYY|c11490_g1	DSXGY_1	45	11.43
GYY|c11491_g1	DSXGY_1	26245	1047.74
GYY|c11493_g1	DSXGY_1	0	0
GYY|c114_g1	DSXGY_1	0	0
GYY|c11500_g1	DSXGY_1	0	0
GYY|c11501_g1	DSXGY_1	2	1.68
GYY|c11502_g1	DSXGY_1	0	0
GYY|c11504_g1	DSXGY_1	13	1.03
GYY|c11507_g1	DSXGY_1	6	1.82
GYY|c11508_g1	DSXGY_1	48	2.94
GYY|c11508_g2	DSXGY_1	13	13.75
GYY|c11509_g1	DSXGY_1	3	0.25
GYY|c11511_g1	DSXGY_1	4607	187.08
GYY|c11513_g1	DSXGY_1	51416	1338.78
GYY|c11517_g1	DSXGY_1	7	1.24
GYY|c11518_g1	DSXGY_1	0	0
GYY|c11519_g1	DSXGY_1	0	0
GYY|c1151_g1	DSXGY_1	0	0
GYY|c11521_g1	DSXGY_1	0	0
GYY|c11522_g1	DSXGY_1	8	5.16
GYY|c11524_g1	DSXGY_1	3	2.08
GYY|c11525_g1	DSXGY_1	67	4.66
GYY|c11526_g1	DSXGY_1	0	0
GYY|c1152_g1	DSXGY_1	0	0
GYY|c11532_g1	DSXGY_1	3005	235.98
GYY|c11535_g1	DSXGY_1	8	1.6
GYY|c11538_g1	DSXGY_1	0	0
GYY|c11539_g1	DSXGY_1	11328.9	712.74
GYY|c11539_g2	DSXGY_1	278.15	87.41
GYY|c11540_g1	DSXGY_1	92	4.65
GYY|c11541_g1	DSXGY_1	4	6.61
GYY|c11542_g1	DSXGY_1	0	0
GYY|c11544_g1	DSXGY_1	0	0
GYY|c11551_g1	DSXGY_1	2	5.53
GYY|c11552_g1	DSXGY_1	2	0.87
GYY|c11552_g2	DSXGY_1	2	0.12
GYY|c11553_g1	DSXGY_1	4	1.51
GYY|c11557_g1	DSXGY_1	1	4.48
GYY|c11559_g1	DSXGY_1	19	4.35
GYY|c1155_g1	DSXGY_1	3	36.34
GYY|c11560_g1	DSXGY_1	5	0.84
GYY|c11561_g1	DSXGY_1	6683	266.18
GYY|c11563_g1	DSXGY_1	34	2.91
GYY|c11565_g1	DSXGY_1	1	28.96
GYY|c11566_g1	DSXGY_1	2097	48.97
GYY|c11567_g1	DSXGY_1	1714	73.87
GYY|c11568_g1	DSXGY_1	18	1.32
GYY|c11569_g1	DSXGY_1	690	23.05
GYY|c11570_g1	DSXGY_1	4	3.79
GYY|c11572_g1	DSXGY_1	5	2.47
GYY|c11573_g1	DSXGY_1	0	0
GYY|c11574_g1	DSXGY_1	11	1.42
GYY|c11575_g1	DSXGY_1	0	0
GYY|c11576_g1	DSXGY_1	0	0
GYY|c11577_g1	DSXGY_1	0	0
GYY|c11578_g1	DSXGY_1	0	0
GYY|c11579_g1	DSXGY_1	8	4.03
GYY|c1157_g1	DSXGY_1	4	1.48
GYY|c11580_g1	DSXGY_1	1	0.8
GYY|c11581_g1	DSXGY_1	912	35.11
GYY|c11582_g1	DSXGY_1	21	1.42
GYY|c11583_g1	DSXGY_1	72	16.99
GYY|c11585_g1	DSXGY_1	108	23.76
GYY|c11586_g1	DSXGY_1	14	1.01
GYY|c11588_g1	DSXGY_1	21	3.39
GYY|c11588_g2	DSXGY_1	76	9.22
GYY|c11590_g1	DSXGY_1	10	5.13
GYY|c11591_g1	DSXGY_1	148	11.29
GYY|c11592_g1	DSXGY_1	12	1.97
GYY|c11592_g2	DSXGY_1	0	0
GYY|c11594_g1	DSXGY_1	8	1.35
GYY|c11595_g1	DSXGY_1	0	0
GYY|c11596_g1	DSXGY_1	12	4.92
GYY|c11597_g1	DSXGY_1	22	1.87
GYY|c11598_g1	DSXGY_1	0	0
GYY|c11599_g1	DSXGY_1	2	3.94
GYY|c1159_g1	DSXGY_1	0	0
GYY|c11600_g1	DSXGY_1	4	0.5
GYY|c11601_g1	DSXGY_1	1090	71.69
GYY|c11602_g1	DSXGY_1	2	7.28
GYY|c11603_g1	DSXGY_1	3	10.92
GYY|c11604_g1	DSXGY_1	0	0
GYY|c11605_g1	DSXGY_1	3597	228.52
GYY|c11608_g1	DSXGY_1	2	5.99
GYY|c1160_g1	DSXGY_1	0	0
GYY|c11611_g1	DSXGY_1	0	0
GYY|c11612_g1	DSXGY_1	28	2.41
GYY|c11613_g1	DSXGY_1	0	0
GYY|c11615_g1	DSXGY_1	4	0.31
GYY|c11616_g1	DSXGY_1	1	0.33
GYY|c11617_g1	DSXGY_1	34	1.45
GYY|c11618_g1	DSXGY_1	7	1.54
GYY|c11619_g1	DSXGY_1	459	23.24
GYY|c11620_g1	DSXGY_1	24	5.64
GYY|c11621_g1	DSXGY_1	2217	191.81
GYY|c11622_g1	DSXGY_1	23	0.93
GYY|c11623_g1	DSXGY_1	1023	95.86
GYY|c11624_g1	DSXGY_1	752	23.11
GYY|c11625_g1	DSXGY_1	517	44.76
GYY|c11626_g1	DSXGY_1	6	1.41
GYY|c11628_g1	DSXGY_1	0	0
GYY|c11629_g1	DSXGY_1	675	9.69
GYY|c11630_g1	DSXGY_1	16	0.49
GYY|c11631_g1	DSXGY_1	0	0
GYY|c11632_g1	DSXGY_1	3	0.22
GYY|c11634_g1	DSXGY_1	316	15.88
GYY|c11635_g1	DSXGY_1	17	5.51
GYY|c11636_g1	DSXGY_1	6	6.14
GYY|c11637_g1	DSXGY_1	2	0.76
GYY|c11638_g1	DSXGY_1	0	0
GYY|c11640_g1	DSXGY_1	1	0.06
GYY|c11641_g1	DSXGY_1	5	2.42
GYY|c11642_g1	DSXGY_1	1318	42.99
GYY|c11643_g1	DSXGY_1	0	0
GYY|c11645_g1	DSXGY_1	5	1.06
GYY|c11646_g1	DSXGY_1	0	0
GYY|c11647_g1	DSXGY_1	2589	73.3
GYY|c11648_g1	DSXGY_1	0	0
GYY|c11649_g1	DSXGY_1	3209	40.6
GYY|c1164_g1	DSXGY_1	0	0
GYY|c11650_g1	DSXGY_1	12	2.12
GYY|c11651_g1	DSXGY_1	7	0.85
GYY|c11652_g1	DSXGY_1	0	0
GYY|c11653_g1	DSXGY_1	0	0
GYY|c11654_g1	DSXGY_1	18	3.67
GYY|c11655_g1	DSXGY_1	7	0.27
GYY|c11656_g1	DSXGY_1	13	2.7
GYY|c11657_g1	DSXGY_1	0	0
GYY|c11658_g1	DSXGY_1	1	0.67
GYY|c1165_g1	DSXGY_1	4	9.75
GYY|c11660_g1	DSXGY_1	3	7.73
GYY|c11661_g1	DSXGY_1	0	0
GYY|c11662_g1	DSXGY_1	9	0.9
GYY|c11663_g1	DSXGY_1	0	0
GYY|c11664_g1	DSXGY_1	36	3.99
GYY|c11666_g1	DSXGY_1	3	12.27
GYY|c11668_g1	DSXGY_1	1	0.99
GYY|c11669_g1	DSXGY_1	713474	11697.7
GYY|c11671_g1	DSXGY_1	0	0
GYY|c11672_g1	DSXGY_1	52	1.95
GYY|c11673_g1	DSXGY_1	6	1.23
GYY|c11674_g1	DSXGY_1	26	1.39
GYY|c11674_g2	DSXGY_1	2	0.97
GYY|c11676_g1	DSXGY_1	1	0.42
GYY|c11678_g1	DSXGY_1	0	0
GYY|c11681_g1	DSXGY_1	7	0.56
GYY|c11684_g1	DSXGY_1	0	0
GYY|c11685_g1	DSXGY_1	2	0.3
GYY|c11686_g1	DSXGY_1	13	14.46
GYY|c11686_g2	DSXGY_1	23	21.13
GYY|c11687_g1	DSXGY_1	5	0.58
GYY|c11689_g1	DSXGY_1	0	0
GYY|c11690_g1	DSXGY_1	57	20.08
GYY|c11691_g1	DSXGY_1	0	0
GYY|c11691_g2	DSXGY_1	0	0
GYY|c11692_g1	DSXGY_1	6090	289.04
GYY|c11694_g1	DSXGY_1	0	0
GYY|c11695_g1	DSXGY_1	0	0
GYY|c11698_g1	DSXGY_1	2	0.64
GYY|c11701_g1	DSXGY_1	8	0.9
GYY|c11703_g1	DSXGY_1	3	0.87
GYY|c11704_g1	DSXGY_1	0	0
GYY|c11705_g1	DSXGY_1	1	13.16
GYY|c11706_g1	DSXGY_1	4	0.47
GYY|c11707_g1	DSXGY_1	17	2.3
GYY|c11707_g2	DSXGY_1	18	0.64
GYY|c11708_g1	DSXGY_1	2	0.57
GYY|c11709_g1	DSXGY_1	16	2.39
GYY|c11710_g1	DSXGY_1	7	4.22
GYY|c11711_g1	DSXGY_1	32	2.53
GYY|c11712_g1	DSXGY_1	135	38.07
GYY|c11713_g1	DSXGY_1	2	0.57
GYY|c11714_g1	DSXGY_1	0	0
GYY|c11714_g2	DSXGY_1	1	4.21
GYY|c11715_g1	DSXGY_1	72	17.38
GYY|c11716_g1	DSXGY_1	0	0
GYY|c1171_g1	DSXGY_1	0	0
GYY|c11722_g1	DSXGY_1	1938	115.88
GYY|c11725_g1	DSXGY_1	179	3.61
GYY|c11726_g1	DSXGY_1	3	0.85
GYY|c11729_g1	DSXGY_1	4	1.85
GYY|c11730_g1	DSXGY_1	5	1.57
GYY|c11731_g1	DSXGY_1	0	0
GYY|c11732_g1	DSXGY_1	198	8.02
GYY|c11735_g1	DSXGY_1	208	54.52
GYY|c11736_g1	DSXGY_1	1	1.49
GYY|c11737_g1	DSXGY_1	11	2.6
GYY|c11740_g1	DSXGY_1	8	1.12
GYY|c11741_g1	DSXGY_1	0	0
GYY|c11743_g1	DSXGY_1	3	2.39
GYY|c11745_g1	DSXGY_1	331	19.47
GYY|c11746_g1	DSXGY_1	1	1.55
GYY|c11747_g1	DSXGY_1	0	0
GYY|c11748_g1	DSXGY_1	3	3.05
GYY|c11752_g1	DSXGY_1	0	0
GYY|c11753_g1	DSXGY_1	49	4.41
GYY|c11754_g1	DSXGY_1	0	0
GYY|c11755_g1	DSXGY_1	8	1.27
GYY|c11756_g1	DSXGY_1	2	0.09
GYY|c11757_g1	DSXGY_1	7	1.79
GYY|c11759_g1	DSXGY_1	6	64.38
GYY|c11760_g1	DSXGY_1	573	26.39
GYY|c11763_g1	DSXGY_1	1	3.97
GYY|c11765_g1	DSXGY_1	2639	94.58
GYY|c11766_g1	DSXGY_1	10	0.76
GYY|c11767_g1	DSXGY_1	11	1.74
GYY|c11770_g1	DSXGY_1	10	2.91
GYY|c11771_g1	DSXGY_1	48	2.11
GYY|c11773_g1	DSXGY_1	0	0
GYY|c11776_g1	DSXGY_1	0	0
GYY|c11777_g1	DSXGY_1	5	0.55
GYY|c11778_g1	DSXGY_1	19	1.6
GYY|c11779_g1	DSXGY_1	5	1.07
GYY|c11780_g1	DSXGY_1	1038	58.37
GYY|c11781_g1	DSXGY_1	1	0.59
GYY|c11782_g1	DSXGY_1	109	19.25
GYY|c11783_g1	DSXGY_1	0	0
GYY|c11784_g1	DSXGY_1	8899	578.82
GYY|c11785_g1	DSXGY_1	5	0.85
GYY|c11787_g1	DSXGY_1	651	29.13
GYY|c11789_g1	DSXGY_1	815	41.71
GYY|c11793_g1	DSXGY_1	178	9.21
GYY|c11794_g1	DSXGY_1	5	2.15
GYY|c11795_g1	DSXGY_1	13	3.34
GYY|c11797_g1	DSXGY_1	9	5.67
GYY|c11798_g1	DSXGY_1	3938	383.17
GYY|c1179_g1	DSXGY_1	0	0
GYY|c11800_g1	DSXGY_1	1	1.13
GYY|c11800_g2	DSXGY_1	5	0.28
GYY|c11800_g3	DSXGY_1	2	0.54
GYY|c11803_g1	DSXGY_1	0	0
GYY|c11804_g1	DSXGY_1	0	0
GYY|c11805_g1	DSXGY_1	2	0.87
GYY|c11806_g1	DSXGY_1	20	1.51
GYY|c11807_g1	DSXGY_1	2	4.22
GYY|c11807_g2	DSXGY_1	0	0
GYY|c11808_g1	DSXGY_1	86	1.57
GYY|c11809_g1	DSXGY_1	101	4.43
GYY|c1180_g1	DSXGY_1	0	0
GYY|c11810_g1	DSXGY_1	2132	61.45
GYY|c11811_g1	DSXGY_1	21	9.91
GYY|c11813_g1	DSXGY_1	789	6.38
GYY|c11814_g1	DSXGY_1	863	24.63
GYY|c11815_g1	DSXGY_1	1	0.13
GYY|c11816_g1	DSXGY_1	710	53.49
GYY|c11818_g1	DSXGY_1	21	1.74
GYY|c11819_g1	DSXGY_1	0	0
GYY|c11820_g1	DSXGY_1	87	30.45
GYY|c11823_g1	DSXGY_1	3	0.28
GYY|c11824_g1	DSXGY_1	4	9.75
GYY|c11825_g1	DSXGY_1	8	1.31
GYY|c11825_g2	DSXGY_1	0	0
GYY|c11827_g1	DSXGY_1	3583	131.78
GYY|c11828_g1	DSXGY_1	1562	143.77
GYY|c11829_g1	DSXGY_1	7	1.57
GYY|c11830_g1	DSXGY_1	10	2.35
GYY|c11831_g1	DSXGY_1	0	0
GYY|c11831_g2	DSXGY_1	0	0
GYY|c11832_g1	DSXGY_1	5	3.36
GYY|c11833_g1	DSXGY_1	0	0
GYY|c11834_g1	DSXGY_1	5	0.71
GYY|c11836_g1	DSXGY_1	19	0.99
GYY|c11838_g1	DSXGY_1	112	9.67
GYY|c11839_g1	DSXGY_1	5	0.31
GYY|c1183_g1	DSXGY_1	0	0
GYY|c11840_g1	DSXGY_1	1640	57.31
GYY|c11842_g1	DSXGY_1	48267	1404.05
GYY|c11843_g1	DSXGY_1	197	19.37
GYY|c11845_g1	DSXGY_1	1	0.22
GYY|c11846_g1	DSXGY_1	0	0
GYY|c11847_g1	DSXGY_1	4	0.88
GYY|c11849_g1	DSXGY_1	3	0.53
GYY|c11850_g1	DSXGY_1	260	18.64
GYY|c11851_g1	DSXGY_1	6	1.86
GYY|c11852_g1	DSXGY_1	12	1.88
GYY|c11856_g1	DSXGY_1	0	0
GYY|c11857_g1	DSXGY_1	0	0
GYY|c11858_g1	DSXGY_1	0	0
GYY|c11859_g1	DSXGY_1	4	1.81
GYY|c1185_g1	DSXGY_1	0	0
GYY|c11860_g1	DSXGY_1	1	0.18
GYY|c11861_g1	DSXGY_1	0	0
GYY|c11862_g1	DSXGY_1	1	0.7
GYY|c11863_g1	DSXGY_1	27	3.12
GYY|c11864_g1	DSXGY_1	0	0
GYY|c11865_g1	DSXGY_1	20	4.78
GYY|c11866_g1	DSXGY_1	59	6.13
GYY|c11867_g1	DSXGY_1	0	0
GYY|c11869_g1	DSXGY_1	8	2.48
GYY|c11870_g1	DSXGY_1	0	0
GYY|c11871_g1	DSXGY_1	32	1.84
GYY|c11874_g1	DSXGY_1	1	0.56
GYY|c11875_g1	DSXGY_1	6	1.08
GYY|c11876_g1	DSXGY_1	0	0
GYY|c11877_g1	DSXGY_1	23	4.21
GYY|c11878_g1	DSXGY_1	4	10.78
GYY|c11880_g1	DSXGY_1	6	5.77
GYY|c11881_g1	DSXGY_1	16	0.8
GYY|c11882_g1	DSXGY_1	1	0.33
GYY|c11883_g1	DSXGY_1	0	0
GYY|c11884_g1	DSXGY_1	0	0
GYY|c11885_g1	DSXGY_1	0	0
GYY|c11886_g1	DSXGY_1	0	0
GYY|c11888_g1	DSXGY_1	3	0.51
GYY|c11892_g1	DSXGY_1	14	1.32
GYY|c11894_g1	DSXGY_1	0	0
GYY|c11895_g1	DSXGY_1	0	0
GYY|c11896_g1	DSXGY_1	1	1.8
GYY|c11897_g1	DSXGY_1	28	1.19
GYY|c11898_g1	DSXGY_1	1	32.15
GYY|c11899_g1	DSXGY_1	1	2.44
GYY|c118_g1	DSXGY_1	0	0
GYY|c11901_g1	DSXGY_1	2	0.31
GYY|c11902_g1	DSXGY_1	2	1.66
GYY|c11905_g1	DSXGY_1	0	0
GYY|c11907_g1	DSXGY_1	0	0
GYY|c11908_g1	DSXGY_1	1	0.03
GYY|c11912_g1	DSXGY_1	0	0
GYY|c11913_g1	DSXGY_1	61	12.34
GYY|c11913_g2	DSXGY_1	5	2.98
GYY|c11914_g1	DSXGY_1	16	1.12
GYY|c11918_g1	DSXGY_1	7	0.83
GYY|c11919_g1	DSXGY_1	0	0
GYY|c1191_g1	DSXGY_1	0	0
GYY|c11922_g1	DSXGY_1	0	0
GYY|c11923_g1	DSXGY_1	0	0
GYY|c11928_g1	DSXGY_1	0	0
GYY|c11929_g1	DSXGY_1	7	1.37
GYY|c11931_g1	DSXGY_1	7	0.68
GYY|c11933_g1	DSXGY_1	0	0
GYY|c11934_g1	DSXGY_1	3	1.42
GYY|c11935_g1	DSXGY_1	8	5.47
GYY|c11937_g1	DSXGY_1	0	0
GYY|c11938_g1	DSXGY_1	2	2.66
GYY|c11940_g1	DSXGY_1	0	0
GYY|c11941_g1	DSXGY_1	0	0
GYY|c11943_g1	DSXGY_1	0	0
GYY|c11946_g1	DSXGY_1	0	0
GYY|c11947_g1	DSXGY_1	0	0
GYY|c11948_g1	DSXGY_1	18	4.67
GYY|c11949_g1	DSXGY_1	1	0.1
GYY|c11950_g1	DSXGY_1	0	0
GYY|c11950_g2	DSXGY_1	2	0.16
GYY|c11951_g1	DSXGY_1	1	0.6
GYY|c11952_g1	DSXGY_1	2	0.17
GYY|c11954_g1	DSXGY_1	19	6.71
GYY|c11955_g1	DSXGY_1	5	0.53
GYY|c11957_g1	DSXGY_1	0	0
GYY|c11959_g1	DSXGY_1	2	2.52
GYY|c1195_g1	DSXGY_1	5	0.7
GYY|c11960_g1	DSXGY_1	284	22.31
GYY|c11961_g1	DSXGY_1	7	1.27
GYY|c11962_g1	DSXGY_1	1	0.64
GYY|c11966_g1	DSXGY_1	11	1.88
GYY|c1196_g1	DSXGY_1	0	0
GYY|c11971_g1	DSXGY_1	0	0
GYY|c11971_g2	DSXGY_1	2	0.8
GYY|c11972_g1	DSXGY_1	4	43.45
GYY|c11973_g1	DSXGY_1	324	12.26
GYY|c11974_g1	DSXGY_1	0	0
GYY|c11976_g1	DSXGY_1	0	0
GYY|c11977_g1	DSXGY_1	0	0
GYY|c11978_g1	DSXGY_1	0	0
GYY|c11979_g1	DSXGY_1	3	0.54
GYY|c11980_g1	DSXGY_1	0	0
GYY|c11981_g1	DSXGY_1	3	11.57
GYY|c11982_g1	DSXGY_1	0	0
GYY|c11983_g1	DSXGY_1	13	3.37
GYY|c11984_g1	DSXGY_1	1	0.17
GYY|c11985_g1	DSXGY_1	1	0.35
GYY|c11986_g1	DSXGY_1	4	0.82
GYY|c11987_g1	DSXGY_1	0	0
GYY|c11987_g2	DSXGY_1	0	0
GYY|c11989_g1	DSXGY_1	477	12.14
GYY|c11990_g1	DSXGY_1	40	73.64
GYY|c11993_g1	DSXGY_1	0	0
GYY|c11994_g1	DSXGY_1	0	0
GYY|c11995_g1	DSXGY_1	1	8.52
GYY|c11996_g1	DSXGY_1	6	4.91
GYY|c11996_g2	DSXGY_1	68	7.16
GYY|c11997_g1	DSXGY_1	0	0
GYY|c11999_g1	DSXGY_1	9	0.34
GYY|c119_g1	DSXGY_1	0	0
GYY|c12005_g1	DSXGY_1	4	0.84
GYY|c12006_g1	DSXGY_1	0	0
GYY|c12007_g1	DSXGY_1	0	0
GYY|c1200_g1	DSXGY_1	2	7.94
GYY|c12011_g1	DSXGY_1	0	0
GYY|c12012_g1	DSXGY_1	0	0
GYY|c12014_g1	DSXGY_1	0	0
GYY|c12015_g1	DSXGY_1	21	2.91
GYY|c12016_g1	DSXGY_1	0	0
GYY|c12016_g2	DSXGY_1	7	1.31
GYY|c12019_g1	DSXGY_1	8	0.55
GYY|c12020_g1	DSXGY_1	0	0
GYY|c12021_g1	DSXGY_1	2907	66.05
GYY|c12022_g1	DSXGY_1	14	0.69
GYY|c12023_g1	DSXGY_1	9	9.37
GYY|c12026_g1	DSXGY_1	0	0
GYY|c12029_g1	DSXGY_1	5	5.17
GYY|c1202_g1	DSXGY_1	0	0
GYY|c12030_g1	DSXGY_1	0	0
GYY|c12034_g1	DSXGY_1	8	1.07
GYY|c12037_g1	DSXGY_1	8	2.4
GYY|c12039_g1	DSXGY_1	0	0
GYY|c12040_g1	DSXGY_1	0	0
GYY|c12042_g1	DSXGY_1	0	0
GYY|c12043_g1	DSXGY_1	99	56.01
GYY|c12044_g1	DSXGY_1	6	3.2
GYY|c12047_g1	DSXGY_1	4	0.2
GYY|c12047_g2	DSXGY_1	0	0
GYY|c12049_g1	DSXGY_1	0	0
GYY|c12050_g1	DSXGY_1	213	8.09
GYY|c12051_g1	DSXGY_1	5	2.07
GYY|c12052_g1	DSXGY_1	0	0
GYY|c12053_g1	DSXGY_1	2	0.73
GYY|c12055_g1	DSXGY_1	25	1.29
GYY|c12056_g1	DSXGY_1	278	21.44
GYY|c12059_g1	DSXGY_1	1	9.92
GYY|c12060_g1	DSXGY_1	0	0
GYY|c12061_g1	DSXGY_1	0	0
GYY|c12062_g1	DSXGY_1	3	0.47
GYY|c12063_g1	DSXGY_1	4	0.89
GYY|c12064_g1	DSXGY_1	0	0
GYY|c12064_g2	DSXGY_1	2	0.92
GYY|c12066_g1	DSXGY_1	1	0.21
GYY|c12067_g1	DSXGY_1	0	0
GYY|c12069_g1	DSXGY_1	0	0
GYY|c1206_g1	DSXGY_1	0	0
GYY|c12071_g1	DSXGY_1	27	2.46
GYY|c12073_g1	DSXGY_1	0	0
GYY|c12075_g1	DSXGY_1	1	0.34
GYY|c12078_g1	DSXGY_1	3	7.13
GYY|c12082_g1	DSXGY_1	13	5.83
GYY|c12083_g1	DSXGY_1	0	0
GYY|c12085_g1	DSXGY_1	0	0
GYY|c12085_g2	DSXGY_1	7	2.2
GYY|c12086_g1	DSXGY_1	0	0
GYY|c12088_g1	DSXGY_1	0	0
GYY|c12089_g1	DSXGY_1	2	3.38
GYY|c1208_g1	DSXGY_1	0	0
GYY|c12091_g1	DSXGY_1	0	0
GYY|c12092_g1	DSXGY_1	8	3.31
GYY|c12094_g1	DSXGY_1	1	2.01
GYY|c12095_g1	DSXGY_1	4	1.68
GYY|c12097_g1	DSXGY_1	0	0
GYY|c1209_g1	DSXGY_1	0	0
GYY|c120_g1	DSXGY_1	79	11.19
GYY|c12100_g1	DSXGY_1	0	0
GYY|c12101_g1	DSXGY_1	2	4.75
GYY|c12102_g1	DSXGY_1	0	0
GYY|c12106_g1	DSXGY_1	0	0
GYY|c12107_g1	DSXGY_1	0	0
GYY|c12108_g1	DSXGY_1	0	0
GYY|c12109_g1	DSXGY_1	24	10.75
GYY|c1210_g1	DSXGY_1	7	1.69
GYY|c12110_g1	DSXGY_1	0	0
GYY|c12112_g1	DSXGY_1	0	0
GYY|c12116_g1	DSXGY_1	2	1.47
GYY|c12118_g1	DSXGY_1	5	1.63
GYY|c12119_g1	DSXGY_1	0	0
GYY|c1211_g1	DSXGY_1	3	1.45
GYY|c12120_g1	DSXGY_1	10	12.89
GYY|c12121_g1	DSXGY_1	4	1.92
GYY|c12123_g1	DSXGY_1	101	13.18
GYY|c12125_g1	DSXGY_1	1	7.1
GYY|c12126_g1	DSXGY_1	0	0
GYY|c12127_g1	DSXGY_1	0	0
GYY|c12129_g1	DSXGY_1	0	0
GYY|c1212_g1	DSXGY_1	0	0
GYY|c12131_g1	DSXGY_1	0	0
GYY|c12134_g1	DSXGY_1	12	1.69
GYY|c12135_g1	DSXGY_1	2	0.33
GYY|c12144_g1	DSXGY_1	0	0
GYY|c12145_g1	DSXGY_1	0	0
GYY|c12146_g1	DSXGY_1	2	1.02
GYY|c12147_g1	DSXGY_1	1	1.33
GYY|c1214_g1	DSXGY_1	2	61.01
GYY|c12150_g1	DSXGY_1	0	0
GYY|c12152_g1	DSXGY_1	0	0
GYY|c12153_g1	DSXGY_1	0	0
GYY|c12155_g1	DSXGY_1	5	5.07
GYY|c12157_g1	DSXGY_1	0	0
GYY|c12158_g1	DSXGY_1	0	0
GYY|c12159_g1	DSXGY_1	1	3.75
GYY|c1215_g1	DSXGY_1	0	0
GYY|c12163_g1	DSXGY_1	2	6.32
GYY|c12164_g1	DSXGY_1	21	3.37
GYY|c12167_g1	DSXGY_1	0	0
GYY|c12168_g1	DSXGY_1	2	0.53
GYY|c12169_g1	DSXGY_1	10	7.18
GYY|c1216_g1	DSXGY_1	0	0
GYY|c12170_g1	DSXGY_1	0	0
GYY|c12171_g1	DSXGY_1	0	0
GYY|c12171_g2	DSXGY_1	0	0
GYY|c12173_g1	DSXGY_1	4	0.35
GYY|c12174_g1	DSXGY_1	11	1.49
GYY|c12176_g1	DSXGY_1	2	9.24
GYY|c12178_g1	DSXGY_1	0	0
GYY|c12178_g2	DSXGY_1	6	1.08
GYY|c12179_g1	DSXGY_1	1	1.76
GYY|c1217_g1	DSXGY_1	0	0
GYY|c12180_g1	DSXGY_1	260	5.17
GYY|c12183_g1	DSXGY_1	0	0
GYY|c12185_g1	DSXGY_1	0	0
GYY|c12186_g1	DSXGY_1	1	0.7
GYY|c12187_g1	DSXGY_1	5	0.59
GYY|c12188_g1	DSXGY_1	0	0
GYY|c1218_g1	DSXGY_1	0	0
GYY|c12190_g1	DSXGY_1	0	0
GYY|c12195_g1	DSXGY_1	7660	306.74
GYY|c12196_g1	DSXGY_1	0	0
GYY|c12197_g1	DSXGY_1	1	32.15
GYY|c12198_g1	DSXGY_1	11	1.03
GYY|c1219_g1	DSXGY_1	0	0
GYY|c12200_g1	DSXGY_1	0	0
GYY|c12202_g1	DSXGY_1	11	7.09
GYY|c12205_g1	DSXGY_1	0	0
GYY|c12206_g1	DSXGY_1	5	0.68
GYY|c12207_g1	DSXGY_1	0	0
GYY|c12211_g1	DSXGY_1	5	3.88
GYY|c12212_g1	DSXGY_1	14	1.44
GYY|c12213_g1	DSXGY_1	19	2.01
GYY|c12215_g1	DSXGY_1	4	0.65
GYY|c12216_g1	DSXGY_1	0	0
GYY|c12222_g1	DSXGY_1	7	2.01
GYY|c12223_g1	DSXGY_1	0	0
GYY|c12224_g1	DSXGY_1	0	0
GYY|c12224_g2	DSXGY_1	1	0.2
GYY|c12227_g1	DSXGY_1	306	67.6
GYY|c12228_g1	DSXGY_1	5	1.6
GYY|c1222_g1	DSXGY_1	0	0
GYY|c1222_g2	DSXGY_1	0	0
GYY|c12233_g1	DSXGY_1	0	0
GYY|c12238_g1	DSXGY_1	0	0
GYY|c12238_g2	DSXGY_1	0	0
GYY|c12239_g1	DSXGY_1	8	1.29
GYY|c1223_g1	DSXGY_1	0	0
GYY|c12241_g1	DSXGY_1	39	4.18
GYY|c12243_g1	DSXGY_1	7	0.58
GYY|c12244_g1	DSXGY_1	0	0
GYY|c12248_g1	DSXGY_1	0	0
GYY|c12251_g1	DSXGY_1	0	0
GYY|c12253_g1	DSXGY_1	44	5.17
GYY|c12256_g1	DSXGY_1	0	0
GYY|c12256_g2	DSXGY_1	0	0
GYY|c12260_g1	DSXGY_1	0	0
GYY|c12262_g1	DSXGY_1	6	1.5
GYY|c12264_g1	DSXGY_1	0	0
GYY|c12265_g1	DSXGY_1	6	1.4
GYY|c12266_g1	DSXGY_1	52	8.44
GYY|c12268_g1	DSXGY_1	10	0.94
GYY|c12270_g1	DSXGY_1	0	0
GYY|c12272_g1	DSXGY_1	2	18.37
GYY|c12273_g1	DSXGY_1	0	0
GYY|c12274_g1	DSXGY_1	0	0
GYY|c12276_g1	DSXGY_1	23	1.58
GYY|c12277_g1	DSXGY_1	1168	90.66
GYY|c12278_g1	DSXGY_1	0	0
GYY|c12278_g2	DSXGY_1	0	0
GYY|c12279_g1	DSXGY_1	530	58.42
GYY|c1227_g1	DSXGY_1	1	0.35
GYY|c12280_g1	DSXGY_1	0	0
GYY|c12281_g1	DSXGY_1	0	0
GYY|c12282_g1	DSXGY_1	0	0
GYY|c12284_g1	DSXGY_1	0	0
GYY|c12285_g1	DSXGY_1	4	0.56
GYY|c12287_g1	DSXGY_1	2	3.6
GYY|c12288_g1	DSXGY_1	2	2.15
GYY|c12289_g1	DSXGY_1	0	0
GYY|c12290_g1	DSXGY_1	41	14.26
GYY|c12294_g1	DSXGY_1	6	0.69
GYY|c12296_g1	DSXGY_1	476	7.8
GYY|c12297_g1	DSXGY_1	0	0
GYY|c12298_g1	DSXGY_1	1	3.97
GYY|c12299_g1	DSXGY_1	189	13.75
GYY|c1229_g1	DSXGY_1	0	0
GYY|c122_g1	DSXGY_1	12	1.69
GYY|c12301_g1	DSXGY_1	23	3.88
GYY|c12303_g1	DSXGY_1	0	0
GYY|c12304_g1	DSXGY_1	76	11.55
GYY|c12305_g1	DSXGY_1	3	2.04
GYY|c12306_g1	DSXGY_1	1	0.2
GYY|c12308_g1	DSXGY_1	0	0
GYY|c12309_g1	DSXGY_1	0	0
GYY|c12309_g2	DSXGY_1	0	0
GYY|c12311_g1	DSXGY_1	23	2.63
GYY|c12312_g1	DSXGY_1	0	0
GYY|c12317_g1	DSXGY_1	31	3.6
GYY|c12318_g1	DSXGY_1	2	4.64
GYY|c12319_g1	DSXGY_1	0	0
GYY|c1231_g1	DSXGY_1	0	0
GYY|c12320_g1	DSXGY_1	6112	195.07
GYY|c12321_g1	DSXGY_1	3	0.25
GYY|c12322_g1	DSXGY_1	3001	97.95
GYY|c12323_g1	DSXGY_1	4	1.65
GYY|c12324_g1	DSXGY_1	16	0.82
GYY|c12325_g1	DSXGY_1	263	7.83
GYY|c12326_g1	DSXGY_1	17	3.01
GYY|c12327_g1	DSXGY_1	27	6.94
GYY|c12329_g1	DSXGY_1	0	0
GYY|c12331_g1	DSXGY_1	8	4.02
GYY|c12332_g1	DSXGY_1	0	0
GYY|c12332_g2	DSXGY_1	1	16.33
GYY|c12333_g1	DSXGY_1	1	1.24
GYY|c12334_g1	DSXGY_1	11	2.21
GYY|c12335_g1	DSXGY_1	18	7.19
GYY|c12336_g1	DSXGY_1	0	0
GYY|c12337_g1	DSXGY_1	0	0
GYY|c12338_g1	DSXGY_1	1917	149.16
GYY|c12339_g1	DSXGY_1	0	0
GYY|c1233_g1	DSXGY_1	0	0
GYY|c12340_g1	DSXGY_1	1236	68.06
GYY|c12341_g1	DSXGY_1	446	37.77
GYY|c12342_g1	DSXGY_1	249	67.3
GYY|c12343_g1	DSXGY_1	6	0.29
GYY|c12344_g1	DSXGY_1	5	0.82
GYY|c12345_g1	DSXGY_1	16	0.65
GYY|c12346_g1	DSXGY_1	840	80.6
GYY|c12346_g2	DSXGY_1	664	25.13
GYY|c12347_g1	DSXGY_1	0	0
GYY|c12349_g1	DSXGY_1	3	0.52
GYY|c1234_g1	DSXGY_1	0	0
GYY|c12350_g1	DSXGY_1	4	0.72
GYY|c12351_g1	DSXGY_1	2432	143.44
GYY|c12352_g1	DSXGY_1	0	0
GYY|c12353_g1	DSXGY_1	162	12.96
GYY|c12354_g1	DSXGY_1	544	31.58
GYY|c12355_g1	DSXGY_1	15	1.1
GYY|c12356_g1	DSXGY_1	1	2.77
GYY|c12358_g1	DSXGY_1	1	2.32
GYY|c12359_g1	DSXGY_1	2	0.33
GYY|c1235_g1	DSXGY_1	3	0.86
GYY|c12361_g1	DSXGY_1	58	8.64
GYY|c12362_g1	DSXGY_1	657	49.79
GYY|c12363_g1	DSXGY_1	0	0
GYY|c12364_g1	DSXGY_1	2	2.55
GYY|c12366_g1	DSXGY_1	7	2.92
GYY|c12367_g1	DSXGY_1	0	0
GYY|c12367_g2	DSXGY_1	0	0
GYY|c12369_g1	DSXGY_1	41	9.85
GYY|c12369_g2	DSXGY_1	3	1.13
GYY|c12370_g1	DSXGY_1	0	0
GYY|c12371_g1	DSXGY_1	1	1.19
GYY|c12373_g1	DSXGY_1	0	0
GYY|c12375_g1	DSXGY_1	934	113.55
GYY|c12376_g1	DSXGY_1	0	0
GYY|c12378_g1	DSXGY_1	1	0.19
GYY|c12379_g1	DSXGY_1	0	0
GYY|c12380_g1	DSXGY_1	7	0.98
GYY|c12382_g1	DSXGY_1	3801	202.96
GYY|c12383_g1	DSXGY_1	11069	566
GYY|c12385_g1	DSXGY_1	8630	382.48
GYY|c12386_g1	DSXGY_1	0	0
GYY|c12387_g1	DSXGY_1	1	0.56
GYY|c12389_g1	DSXGY_1	5	4.21
GYY|c12390_g1	DSXGY_1	13	1.92
GYY|c12390_g2	DSXGY_1	2715	116.07
GYY|c12391_g1	DSXGY_1	6	8.78
GYY|c12392_g1	DSXGY_1	1	3.86
GYY|c12393_g1	DSXGY_1	0	0
GYY|c12394_g1	DSXGY_1	0	0
GYY|c12395_g1	DSXGY_1	80	4.34
GYY|c12396_g1	DSXGY_1	149	5.51
GYY|c12398_g1	DSXGY_1	1	24.9
GYY|c12399_g1	DSXGY_1	1	0.42
GYY|c12400_g1	DSXGY_1	5295	304.01
GYY|c12401_g1	DSXGY_1	407	92.27
GYY|c12402_g1	DSXGY_1	3	1.6
GYY|c12403_g1	DSXGY_1	3293	72.01
GYY|c12404_g1	DSXGY_1	5529	278.33
GYY|c12405_g1	DSXGY_1	24	2.91
GYY|c12406_g1	DSXGY_1	0	0
GYY|c12406_g2	DSXGY_1	0	0
GYY|c12407_g1	DSXGY_1	536	11.39
GYY|c12408_g1	DSXGY_1	16	0.76
GYY|c12409_g1	DSXGY_1	0	0
GYY|c1240_g1	DSXGY_1	0	0
GYY|c12410_g1	DSXGY_1	0	0
GYY|c12411_g1	DSXGY_1	28	34.59
GYY|c12412_g1	DSXGY_1	0	0
GYY|c12412_g2	DSXGY_1	0	0
GYY|c12414_g1	DSXGY_1	30	4.55
GYY|c12415_g1	DSXGY_1	2140	181.93
GYY|c12416_g1	DSXGY_1	51	41.19
GYY|c12417_g1	DSXGY_1	12	3.37
GYY|c12418_g1	DSXGY_1	5	1.58
GYY|c12420_g1	DSXGY_1	115	23.05
GYY|c12421_g1	DSXGY_1	1899	50.3
GYY|c12423_g1	DSXGY_1	434	70.2
GYY|c12426_g1	DSXGY_1	19	1.6
GYY|c12427_g1	DSXGY_1	0	0
GYY|c12428_g1	DSXGY_1	0	0
GYY|c12430_g1	DSXGY_1	1343	26.22
GYY|c12431_g1	DSXGY_1	535	15.43
GYY|c12433_g1	DSXGY_1	1333	18.88
GYY|c12434_g1	DSXGY_1	15	2.46
GYY|c12435_g1	DSXGY_1	2331	22.62
GYY|c12436_g1	DSXGY_1	0	0
GYY|c12437_g1	DSXGY_1	0	0
GYY|c12440_g1	DSXGY_1	0	0
GYY|c12440_g2	DSXGY_1	2	0.17
GYY|c12440_g3	DSXGY_1	3	0.33
GYY|c12441_g1	DSXGY_1	0	0
GYY|c12441_g2	DSXGY_1	7	1.2
GYY|c12442_g1	DSXGY_1	11	1.61
GYY|c12443_g1	DSXGY_1	86	4.27
GYY|c12444_g1	DSXGY_1	68964	4049.12
GYY|c12445_g1	DSXGY_1	35414	1013.12
GYY|c12446_g1	DSXGY_1	985	84.77
GYY|c12447_g1	DSXGY_1	6308	485.81
GYY|c12448_g1	DSXGY_1	422	76.08
GYY|c12449_g1	DSXGY_1	0	0
GYY|c12450_g1	DSXGY_1	1	0.06
GYY|c12451_g1	DSXGY_1	6097	124.22
GYY|c12452_g1	DSXGY_1	0	0
GYY|c12453_g1	DSXGY_1	10	0.87
GYY|c12454_g1	DSXGY_1	3	1.32
GYY|c12455_g1	DSXGY_1	2	0.08
GYY|c12457_g1	DSXGY_1	7	1.12
GYY|c12458_g1	DSXGY_1	1	16.33
GYY|c12459_g1	DSXGY_1	3	0.46
GYY|c12460_g1	DSXGY_1	5	13.83
GYY|c12461_g1	DSXGY_1	7611	390.33
GYY|c12462_g1	DSXGY_1	12	2.66
GYY|c12463_g1	DSXGY_1	0	0
GYY|c12463_g2	DSXGY_1	0	0
GYY|c12464_g1	DSXGY_1	26	2.48
GYY|c12465_g1	DSXGY_1	0	0
GYY|c12467_g1	DSXGY_1	0	0
GYY|c12468_g1	DSXGY_1	0	0
GYY|c12469_g1	DSXGY_1	4	0.42
GYY|c12470_g1	DSXGY_1	8067	463.16
GYY|c12471_g1	DSXGY_1	462	13.87
GYY|c12472_g1	DSXGY_1	1	0.78
GYY|c12473_g1	DSXGY_1	5	3.78
GYY|c12474_g1	DSXGY_1	30	1.45
GYY|c12475_g1	DSXGY_1	7	2.78
GYY|c12476_g1	DSXGY_1	98	26.49
GYY|c12477_g1	DSXGY_1	24	1.74
GYY|c12478_g1	DSXGY_1	26	2.15
GYY|c12481_g1	DSXGY_1	99	16.11
GYY|c12482_g1	DSXGY_1	7	1.71
GYY|c12484_g1	DSXGY_1	3	0.51
GYY|c12485_g1	DSXGY_1	1	0.33
GYY|c12486_g1	DSXGY_1	622	18.37
GYY|c12487_g1	DSXGY_1	0	0
GYY|c12489_g1	DSXGY_1	5	0.66
GYY|c1248_g1	DSXGY_1	0	0
GYY|c12490_g1	DSXGY_1	0	0
GYY|c12491_g1	DSXGY_1	5	7.18
GYY|c12492_g1	DSXGY_1	0	0
GYY|c12493_g1	DSXGY_1	3	0.52
GYY|c12494_g1	DSXGY_1	4	0.31
GYY|c12497_g1	DSXGY_1	0	0
GYY|c12498_g1	DSXGY_1	12	1.51
GYY|c12499_g1	DSXGY_1	452	82.35
GYY|c12500_g1	DSXGY_1	8	2.61
GYY|c12503_g1	DSXGY_1	77	2.27
GYY|c12504_g1	DSXGY_1	0	0
GYY|c12505_g1	DSXGY_1	2	5.68
GYY|c12506_g1	DSXGY_1	0	0
GYY|c12508_g1	DSXGY_1	4	2.8
GYY|c12509_g1	DSXGY_1	2	0.73
GYY|c1250_g1	DSXGY_1	3	3.77
GYY|c12510_g1	DSXGY_1	152	11.9
GYY|c12511_g1	DSXGY_1	533	23.56
GYY|c12512_g1	DSXGY_1	5	6.18
GYY|c12513_g1	DSXGY_1	4	0.15
GYY|c12514_g1	DSXGY_1	29	1.97
GYY|c12515_g1	DSXGY_1	48	3.6
GYY|c12516_g1	DSXGY_1	186	10.16
GYY|c12517_g1	DSXGY_1	10	1.07
GYY|c1251_g1	DSXGY_1	0	0
GYY|c12520_g1	DSXGY_1	64	2.96
GYY|c12521_g1	DSXGY_1	15	1.61
GYY|c12522_g1	DSXGY_1	166	72.81
GYY|c12523_g1	DSXGY_1	12	0.77
GYY|c12524_g1	DSXGY_1	644	51.67
GYY|c12525_g1	DSXGY_1	1	0.22
GYY|c12526_g1	DSXGY_1	2	5.12
GYY|c12528_g1	DSXGY_1	0	0
GYY|c12529_g1	DSXGY_1	7	2.1
GYY|c1252_g1	DSXGY_1	0	0
GYY|c12531_g1	DSXGY_1	17511	681.75
GYY|c12532_g1	DSXGY_1	29	3.62
GYY|c12533_g1	DSXGY_1	1663	59.13
GYY|c12537_g1	DSXGY_1	0	0
GYY|c12538_g1	DSXGY_1	12	0.99
GYY|c12540_g1	DSXGY_1	15	1.95
GYY|c12541_g1	DSXGY_1	0	0
GYY|c12542_g1	DSXGY_1	0	0
GYY|c12543_g1	DSXGY_1	11	0.33
GYY|c12544_g1	DSXGY_1	0	0
GYY|c12544_g2	DSXGY_1	2	0.62
GYY|c12545_g1	DSXGY_1	0	0
GYY|c12546_g1	DSXGY_1	155	92.44
GYY|c12547_g1	DSXGY_1	2	0.81
GYY|c12548_g1	DSXGY_1	9066	237.73
GYY|c12550_g1	DSXGY_1	3	0.64
GYY|c12551_g1	DSXGY_1	3110	80.45
GYY|c12552_g1	DSXGY_1	994	30.09
GYY|c12553_g1	DSXGY_1	64505	1802.62
GYY|c12557_g1	DSXGY_1	1	0.14
GYY|c12558_g1	DSXGY_1	1	0.13
GYY|c12561_g1	DSXGY_1	6408	389.91
GYY|c12562_g1	DSXGY_1	0	0
GYY|c12563_g1	DSXGY_1	0	0
GYY|c12564_g1	DSXGY_1	23	3.9
GYY|c12566_g1	DSXGY_1	10	4.1
GYY|c12566_g2	DSXGY_1	15	4.31
GYY|c12567_g1	DSXGY_1	120	15.12
GYY|c12568_g1	DSXGY_1	3	0.77
GYY|c12569_g1	DSXGY_1	0	0
GYY|c12570_g1	DSXGY_1	10	4.33
GYY|c12572_g1	DSXGY_1	3	0.55
GYY|c12573_g1	DSXGY_1	2	0.33
GYY|c12574_g1	DSXGY_1	6	1.17
GYY|c12575_g1	DSXGY_1	0	0
GYY|c12576_g1	DSXGY_1	0	0
GYY|c12577_g1	DSXGY_1	14	2.67
GYY|c12578_g1	DSXGY_1	3448	87.67
GYY|c12579_g1	DSXGY_1	4554	171.76
GYY|c12580_g1	DSXGY_1	9	13.44
GYY|c12581_g1	DSXGY_1	0	0
GYY|c12582_g1	DSXGY_1	91	3.1
GYY|c12583_g1	DSXGY_1	0	0
GYY|c12584_g1	DSXGY_1	0	0
GYY|c12585_g1	DSXGY_1	21	13.23
GYY|c12586_g1	DSXGY_1	10987	1001.29
GYY|c12587_g1	DSXGY_1	0	0
GYY|c12588_g1	DSXGY_1	4	1.26
GYY|c12589_g1	DSXGY_1	2	2.22
GYY|c12590_g1	DSXGY_1	4	8.64
GYY|c12591_g1	DSXGY_1	23	3.51
GYY|c12592_g1	DSXGY_1	4	0.18
GYY|c12593_g1	DSXGY_1	10	4.02
GYY|c12594_g1	DSXGY_1	16	2.05
GYY|c12596_g1	DSXGY_1	11395	870.74
GYY|c12597_g1	DSXGY_1	9360	257.14
GYY|c12599_g1	DSXGY_1	0	0
GYY|c12601_g1	DSXGY_1	34	1.07
GYY|c12602_g1	DSXGY_1	5	0.15
GYY|c12603_g1	DSXGY_1	0	0
GYY|c12604_g1	DSXGY_1	8	2.47
GYY|c12605_g1	DSXGY_1	3	0.11
GYY|c12606_g1	DSXGY_1	0	0
GYY|c12607_g1	DSXGY_1	1	7.1
GYY|c12608_g1	DSXGY_1	5	1.79
GYY|c12609_g1	DSXGY_1	0	0
GYY|c1260_g1	DSXGY_1	0	0
GYY|c12610_g1	DSXGY_1	14	3.53
GYY|c12611_g1	DSXGY_1	7	3.69
GYY|c12612_g1	DSXGY_1	8986	1023.31
GYY|c12613_g1	DSXGY_1	8	2.17
GYY|c12614_g1	DSXGY_1	0	0
GYY|c12615_g1	DSXGY_1	0	0
GYY|c12616_g1	DSXGY_1	4212	327.62
GYY|c12618_g1	DSXGY_1	3	1.06
GYY|c12619_g1	DSXGY_1	2	7.49
GYY|c1261_g1	DSXGY_1	0	0
GYY|c12620_g1	DSXGY_1	0	0
GYY|c12621_g1	DSXGY_1	5	1.89
GYY|c12622_g1	DSXGY_1	7	0.87
GYY|c12623_g1	DSXGY_1	1	0.81
GYY|c12624_g1	DSXGY_1	16	2.6
GYY|c12625_g1	DSXGY_1	0	0
GYY|c12627_g1	DSXGY_1	855	115.81
GYY|c12629_g1	DSXGY_1	0	0
GYY|c12630_g1	DSXGY_1	4	2.41
GYY|c12631_g1	DSXGY_1	12	1.97
GYY|c12632_g1	DSXGY_1	376	13.44
GYY|c12633_g1	DSXGY_1	981	27.11
GYY|c12634_g1	DSXGY_1	0	0
GYY|c12635_g1	DSXGY_1	0	0
GYY|c12636_g1	DSXGY_1	34	2.8
GYY|c12637_g1	DSXGY_1	45	4.84
GYY|c12639_g1	DSXGY_1	2	0.52
GYY|c12640_g1	DSXGY_1	0	0
GYY|c12641_g1	DSXGY_1	4	1.76
GYY|c12642_g1	DSXGY_1	63	30.81
GYY|c12643_g1	DSXGY_1	4	0.29
GYY|c12645_g1	DSXGY_1	4	3.52
GYY|c12648_g1	DSXGY_1	0	0
GYY|c12649_g1	DSXGY_1	1	1.59
GYY|c1264_g1	DSXGY_1	0	0
GYY|c12650_g1	DSXGY_1	15	0.76
GYY|c12651_g1	DSXGY_1	0	0
GYY|c12652_g1	DSXGY_1	0	0
GYY|c12653_g1	DSXGY_1	11	2.75
GYY|c12653_g2	DSXGY_1	1048	18.42
GYY|c12654_g1	DSXGY_1	3678	282.84
GYY|c12655_g1	DSXGY_1	14	1.08
GYY|c12656_g1	DSXGY_1	22	1.8
GYY|c12657_g1	DSXGY_1	168	18.13
GYY|c12658_g1	DSXGY_1	0	0
GYY|c12659_g1	DSXGY_1	3	1.18
GYY|c12660_g1	DSXGY_1	4	3.57
GYY|c12661_g1	DSXGY_1	1	0.46
GYY|c12662_g1	DSXGY_1	1015	83.25
GYY|c12663_g1	DSXGY_1	7	5.22
GYY|c12664_g1	DSXGY_1	5	1.34
GYY|c12664_g2	DSXGY_1	0	0
GYY|c12665_g1	DSXGY_1	0	0
GYY|c12666_g1	DSXGY_1	40	3.82
GYY|c12667_g1	DSXGY_1	0	0
GYY|c12669_g1	DSXGY_1	0	0
GYY|c12670_g1	DSXGY_1	463	13.04
GYY|c12671_g1	DSXGY_1	21	1.75
GYY|c12672_g1	DSXGY_1	0	0
GYY|c12672_g2	DSXGY_1	0	0
GYY|c12673_g1	DSXGY_1	1	3.64
GYY|c12674_g1	DSXGY_1	0	0
GYY|c12675_g1	DSXGY_1	4	0.69
GYY|c12676_g1	DSXGY_1	174	11.28
GYY|c12677_g1	DSXGY_1	7	2.02
GYY|c12678_g1	DSXGY_1	5	1.15
GYY|c12679_g1	DSXGY_1	48	8.84
GYY|c12679_g2	DSXGY_1	11	5.33
GYY|c1267_g1	DSXGY_1	0	0
GYY|c12680_g1	DSXGY_1	7	2.1
GYY|c12681_g1	DSXGY_1	1	0.14
GYY|c12683_g1	DSXGY_1	2	1.78
GYY|c12683_g2	DSXGY_1	3	2.8
GYY|c12684_g1	DSXGY_1	6	0.44
GYY|c12685_g1	DSXGY_1	21	2.63
GYY|c12686_g1	DSXGY_1	516	27.16
GYY|c12687_g1	DSXGY_1	0	0
GYY|c1268_g1	DSXGY_1	0	0
GYY|c12690_g1	DSXGY_1	26	1
GYY|c12691_g1	DSXGY_1	3	1.37
GYY|c12692_g1	DSXGY_1	4	1.41
GYY|c12693_g1	DSXGY_1	0	0
GYY|c12695_g1	DSXGY_1	20	2.44
GYY|c12696_g1	DSXGY_1	70	4.3
GYY|c12697_g1	DSXGY_1	180	10.44
GYY|c12699_g1	DSXGY_1	0	0
GYY|c126_g1	DSXGY_1	0	0
GYY|c12700_g1	DSXGY_1	2159	51.17
GYY|c12701_g1	DSXGY_1	13	1.6
GYY|c12702_g1	DSXGY_1	21	4.53
GYY|c12703_g1	DSXGY_1	1	0.13
GYY|c12704_g1	DSXGY_1	1862	56.77
GYY|c12705_g1	DSXGY_1	107	9.42
GYY|c12706_g1	DSXGY_1	0	0
GYY|c12707_g1	DSXGY_1	4485	167.45
GYY|c12708_g1	DSXGY_1	5	0.14
GYY|c12709_g1	DSXGY_1	0	0
GYY|c12710_g1	DSXGY_1	6	1.32
GYY|c12711_g1	DSXGY_1	4	1.64
GYY|c12712_g1	DSXGY_1	5	0.44
GYY|c12712_g2	DSXGY_1	0	0
GYY|c12714_g1	DSXGY_1	228	9.69
GYY|c12715_g1	DSXGY_1	4	6.32
GYY|c12716_g1	DSXGY_1	2	0.45
GYY|c12717_g1	DSXGY_1	14	1.81
GYY|c12718_g1	DSXGY_1	208	11.41
GYY|c12719_g1	DSXGY_1	7	2.34
GYY|c1271_g1	DSXGY_1	4	5.97
GYY|c12720_g1	DSXGY_1	6	5.27
GYY|c12721_g1	DSXGY_1	3	0.17
GYY|c12722_g1	DSXGY_1	3	2.08
GYY|c12722_g2	DSXGY_1	262	56.44
GYY|c12723_g1	DSXGY_1	6	0.49
GYY|c12724_g1	DSXGY_1	6	5.27
GYY|c12725_g1	DSXGY_1	5	0.51
GYY|c12726_g1	DSXGY_1	2	0.54
GYY|c12727_g1	DSXGY_1	0	0
GYY|c12728_g1	DSXGY_1	18	1.85
GYY|c12730_g1	DSXGY_1	1	1.17
GYY|c12731_g1	DSXGY_1	1143	46.15
GYY|c12732_g1	DSXGY_1	116	25.52
GYY|c12733_g1	DSXGY_1	8	13.51
GYY|c12734_g1	DSXGY_1	6	11.29
GYY|c12734_g2	DSXGY_1	8	8.33
GYY|c12737_g1	DSXGY_1	1	0.12
GYY|c12738_g1	DSXGY_1	0	0
GYY|c12739_g1	DSXGY_1	0	0
GYY|c12740_g1	DSXGY_1	1	4.09
GYY|c12741_g1	DSXGY_1	24	0.58
GYY|c12743_g1	DSXGY_1	1	0.93
GYY|c12744_g1	DSXGY_1	19	5
GYY|c12745_g1	DSXGY_1	504	14.4
GYY|c12746_g1	DSXGY_1	0	0
GYY|c12747_g1	DSXGY_1	11	1.35
GYY|c12748_g1	DSXGY_1	833	22.73
GYY|c12749_g1	DSXGY_1	2	0.42
GYY|c12750_g1	DSXGY_1	1377	16.71
GYY|c12752_g1	DSXGY_1	8	4.35
GYY|c12754_g1	DSXGY_1	285	30.07
GYY|c12755_g1	DSXGY_1	96	2.17
GYY|c12756_g1	DSXGY_1	1	0.07
GYY|c12757_g1	DSXGY_1	128548	5472.89
GYY|c12759_g1	DSXGY_1	2178	95.42
GYY|c12760_g1	DSXGY_1	3	0.15
GYY|c12762_g1	DSXGY_1	11489	313.14
GYY|c12763_g1	DSXGY_1	1502	184.79
GYY|c12764_g1	DSXGY_1	571	12.07
GYY|c12765_g1	DSXGY_1	24	2.56
GYY|c12766_g1	DSXGY_1	1070	32.4
GYY|c12767_g1	DSXGY_1	1709	133.44
GYY|c12768_g1	DSXGY_1	0	0
GYY|c12769_g1	DSXGY_1	0	0
GYY|c12771_g1	DSXGY_1	682	46.98
GYY|c12772_g1	DSXGY_1	43	3
GYY|c12774_g1	DSXGY_1	636	24.34
GYY|c12775_g1	DSXGY_1	0	0
GYY|c12777_g1	DSXGY_1	7	0.84
GYY|c12778_g1	DSXGY_1	4404	335.68
GYY|c12779_g1	DSXGY_1	19	4.67
GYY|c12780_g1	DSXGY_1	1	0.39
GYY|c12781_g1	DSXGY_1	0	0
GYY|c12782_g1	DSXGY_1	0	0
GYY|c12783_g1	DSXGY_1	379	19.05
GYY|c12784_g1	DSXGY_1	331	24.65
GYY|c12786_g1	DSXGY_1	5335	211.93
GYY|c12787_g1	DSXGY_1	40711	1894.96
GYY|c12789_g1	DSXGY_1	629	49.7
GYY|c12791_g1	DSXGY_1	2274	93.37
GYY|c12792_g1	DSXGY_1	7	2.19
GYY|c12794_g1	DSXGY_1	5	0.34
GYY|c12795_g1	DSXGY_1	39	37.5
GYY|c12796_g1	DSXGY_1	10	2.76
GYY|c12797_g1	DSXGY_1	2606	155.47
GYY|c12798_g1	DSXGY_1	743	40.3
GYY|c12799_g1	DSXGY_1	2	4.02
GYY|c1279_g1	DSXGY_1	3	12.27
GYY|c12800_g1	DSXGY_1	19	1.28
GYY|c12801_g1	DSXGY_1	268	75.98
GYY|c12802_g1	DSXGY_1	1	0.14
GYY|c12803_g1	DSXGY_1	56	4.75
GYY|c12804_g1	DSXGY_1	0	0
GYY|c12805_g1	DSXGY_1	10	7.27
GYY|c12806_g1	DSXGY_1	2910	294.48
GYY|c12807_g1	DSXGY_1	158	17.87
GYY|c12808_g1	DSXGY_1	0	0
GYY|c12809_g1	DSXGY_1	4639	221.49
GYY|c12810_g1	DSXGY_1	22	4.42
GYY|c12811_g1	DSXGY_1	24	2.58
GYY|c12813_g1	DSXGY_1	0	0
GYY|c12814_g1	DSXGY_1	80	8.1
GYY|c12814_g2	DSXGY_1	57	6.45
GYY|c12815_g1	DSXGY_1	41	4.7
GYY|c12817_g1	DSXGY_1	2	0.45
GYY|c12819_g1	DSXGY_1	12	1.54
GYY|c12820_g1	DSXGY_1	3	0.5
GYY|c12822_g1	DSXGY_1	106	6.99
GYY|c12825_g1	DSXGY_1	5	0.36
GYY|c12826_g1	DSXGY_1	0	0
GYY|c12828_g1	DSXGY_1	0	0
GYY|c12829_g1	DSXGY_1	2469	135.75
GYY|c12831_g1	DSXGY_1	5	4.21
GYY|c12832_g1	DSXGY_1	8	9.88
GYY|c12833_g1	DSXGY_1	74	3.13
GYY|c12834_g1	DSXGY_1	2096	230.54
GYY|c12835_g1	DSXGY_1	5	7.47
GYY|c12836_g1	DSXGY_1	20	4.51
GYY|c12839_g1	DSXGY_1	2	5.26
GYY|c12840_g1	DSXGY_1	7	0.7
[truncated: 33,103 more rows]
