# Supplementary material for: Comparative transcriptome analysis and identification of candidate effectors in two related rust species (Gymnosporangium yamadae and Gymnosporangium asiaticum)
Source: BMC Genomics. 2017 Aug 23;18:651. doi: 10.1186/s12864-017-4059-x (PMC5567642; doi:10.1186/s12864-017-4059-x)
Supplement: Supplementary file 1 — The statistics of gene expression level of each sample of G. yamadae and G. asiaticum. This file provides the read count and corresponding FPKM values of each genes respectively in G. yamadae and G. asiaticum when mapped to the reference transcriptome. (ZIP 5443 kb) [file 12864_2017_4059_MOESM1_ESM.zip › Additional file 1/DSXGY_2.readcounts and FPKM values.xlsx]

## Sheet: Sheet1
gene_id	Sample_name	Read_count	FPKM
GYY|c10002_g1	DSXGY_2	3	0.39
GYY|c10003_g1	DSXGY_2	3	3.19
GYY|c10004_g1	DSXGY_2	9	3.24
GYY|c10005_g1	DSXGY_2	0	0
GYY|c10006_g1	DSXGY_2	3996	154.17
GYY|c10010_g1	DSXGY_2	8	1.45
GYY|c10012_g1	DSXGY_2	4	1.02
GYY|c10013_g1	DSXGY_2	10	2.21
GYY|c10014_g1	DSXGY_2	11487	2564.39
GYY|c10014_g2	DSXGY_2	53159	1741.32
GYY|c10014_g3	DSXGY_2	436	1024.42
GYY|c10015_g1	DSXGY_2	4025	82.45
GYY|c10016_g1	DSXGY_2	1	0.46
GYY|c10017_g1	DSXGY_2	0	0
GYY|c10018_g1	DSXGY_2	8	2.78
GYY|c10019_g1	DSXGY_2	3691	65.93
GYY|c10020_g1	DSXGY_2	0	0
GYY|c10021_g1	DSXGY_2	0	0
GYY|c10021_g2	DSXGY_2	1	0.27
GYY|c10022_g1	DSXGY_2	8907	582.27
GYY|c10023_g1	DSXGY_2	0	0
GYY|c10025_g1	DSXGY_2	6031	124.89
GYY|c10026_g1	DSXGY_2	0	0
GYY|c10029_g1	DSXGY_2	303	33.54
GYY|c10030_g1	DSXGY_2	0	0
GYY|c10031_g1	DSXGY_2	0	0
GYY|c10034_g1	DSXGY_2	0	0
GYY|c10035_g1	DSXGY_2	2	4.58
GYY|c10036_g1	DSXGY_2	0	0
GYY|c10037_g1	DSXGY_2	180	4.63
GYY|c10038_g1	DSXGY_2	2	1.08
GYY|c10039_g1	DSXGY_2	4	2.23
GYY|c1003_g1	DSXGY_2	8	1.9
GYY|c10040_g1	DSXGY_2	8710	242.66
GYY|c10042_g1	DSXGY_2	0	0
GYY|c10043_g1	DSXGY_2	6	0.7
GYY|c10046_g1	DSXGY_2	961	189.22
GYY|c10047_g1	DSXGY_2	2	0.77
GYY|c10050_g1	DSXGY_2	4	2.13
GYY|c10051_g1	DSXGY_2	0	0
GYY|c10054_g1	DSXGY_2	741	16.87
GYY|c10057_g1	DSXGY_2	33	2.93
GYY|c10059_g1	DSXGY_2	0	0
GYY|c10060_g1	DSXGY_2	1	0.97
GYY|c10063_g1	DSXGY_2	0	0
GYY|c10064_g1	DSXGY_2	1	0.94
GYY|c10065_g1	DSXGY_2	7	4.47
GYY|c10067_g1	DSXGY_2	2	4.96
GYY|c10069_g1	DSXGY_2	0	0
GYY|c10071_g1	DSXGY_2	0	0
GYY|c10073_g1	DSXGY_2	0	0
GYY|c10074_g1	DSXGY_2	7	0.74
GYY|c10075_g1	DSXGY_2	949	31.91
GYY|c10076_g1	DSXGY_2	0	0
GYY|c10078_g1	DSXGY_2	19	15.56
GYY|c10080_g1	DSXGY_2	2087	55.65
GYY|c10082_g1	DSXGY_2	1	0.64
GYY|c10085_g1	DSXGY_2	2	1.54
GYY|c1008_g1	DSXGY_2	0	0
GYY|c10090_g1	DSXGY_2	6	0.28
GYY|c10090_g2	DSXGY_2	43	2.92
GYY|c10092_g1	DSXGY_2	0	0
GYY|c10093_g1	DSXGY_2	8	3.67
GYY|c10094_g1	DSXGY_2	3512	132.68
GYY|c10095_g1	DSXGY_2	807	41.43
GYY|c10097_g1	DSXGY_2	7	0.72
GYY|c100_g1	DSXGY_2	0	0
GYY|c10101_g1	DSXGY_2	200	7.13
GYY|c10102_g1	DSXGY_2	0	0
GYY|c10104_g1	DSXGY_2	2	2.54
GYY|c10105_g1	DSXGY_2	3	0.41
GYY|c10106_g1	DSXGY_2	11	12.16
GYY|c10109_g1	DSXGY_2	0	0
GYY|c10110_g1	DSXGY_2	3	0.46
GYY|c10110_g2	DSXGY_2	1	0.48
GYY|c10111_g1	DSXGY_2	19	0.73
GYY|c10112_g1	DSXGY_2	685	40.06
GYY|c10114_g1	DSXGY_2	2	2.3
GYY|c10117_g1	DSXGY_2	0	0
GYY|c10118_g1	DSXGY_2	11	1.09
GYY|c10121_g1	DSXGY_2	0	0
GYY|c10122_g1	DSXGY_2	0	0
GYY|c10123_g1	DSXGY_2	5	7.38
GYY|c10124_g1	DSXGY_2	3	0.27
GYY|c10125_g1	DSXGY_2	2	0.13
GYY|c10126_g1	DSXGY_2	24	1.6
GYY|c10127_g1	DSXGY_2	115	10.32
GYY|c10128_g1	DSXGY_2	18	9.45
GYY|c10129_g1	DSXGY_2	3	0.99
GYY|c10134_g1	DSXGY_2	67	22.37
GYY|c10137_g1	DSXGY_2	2122	107.82
GYY|c10138_g1	DSXGY_2	0	0
GYY|c10140_g1	DSXGY_2	39	6.96
GYY|c10142_g1	DSXGY_2	5	0.88
GYY|c10145_g1	DSXGY_2	0	0
GYY|c10145_g2	DSXGY_2	4	0.48
GYY|c10146_g1	DSXGY_2	0	0
GYY|c10149_g1	DSXGY_2	0	0
GYY|c10151_g1	DSXGY_2	0	0
GYY|c10152_g1	DSXGY_2	0	0
GYY|c10153_g1	DSXGY_2	0	0
GYY|c10156_g1	DSXGY_2	72	20.12
GYY|c10158_g1	DSXGY_2	0	0
GYY|c10159_g1	DSXGY_2	0	0
GYY|c10166_g1	DSXGY_2	0	0
GYY|c10166_g2	DSXGY_2	0	0
GYY|c10167_g1	DSXGY_2	1	10.99
GYY|c10168_g1	DSXGY_2	0	0
GYY|c10169_g1	DSXGY_2	0	0
GYY|c10170_g1	DSXGY_2	3	0.23
GYY|c10172_g1	DSXGY_2	0	0
GYY|c10175_g1	DSXGY_2	0	0
GYY|c10176_g1	DSXGY_2	2	6.43
GYY|c10178_g1	DSXGY_2	17	1.27
GYY|c10179_g1	DSXGY_2	6	2.18
GYY|c1017_g1	DSXGY_2	219	27.61
GYY|c10180_g1	DSXGY_2	0	0
GYY|c10181_g1	DSXGY_2	0	0
GYY|c10182_g1	DSXGY_2	0	0
GYY|c10183_g1	DSXGY_2	0	0
GYY|c10187_g1	DSXGY_2	1	0.85
GYY|c10189_g1	DSXGY_2	0	0
GYY|c10190_g1	DSXGY_2	0	0
GYY|c10191_g1	DSXGY_2	3	1.59
GYY|c10191_g2	DSXGY_2	6	2.3
GYY|c10194_g1	DSXGY_2	1	0.86
GYY|c10195_g1	DSXGY_2	1	1.73
GYY|c10195_g2	DSXGY_2	2	0.48
GYY|c10199_g1	DSXGY_2	0	0
GYY|c1019_g1	DSXGY_2	7	3.86
GYY|c101_g1	DSXGY_2	0	0
GYY|c10200_g1	DSXGY_2	48	10.72
GYY|c10200_g2	DSXGY_2	1	10.99
GYY|c10201_g1	DSXGY_2	0	0
GYY|c10202_g1	DSXGY_2	0	0
GYY|c10204_g1	DSXGY_2	1	0.34
GYY|c10205_g1	DSXGY_2	0	0
GYY|c10207_g1	DSXGY_2	3	0.56
GYY|c1020_g1	DSXGY_2	0	0
GYY|c10210_g1	DSXGY_2	0	0
GYY|c10211_g1	DSXGY_2	1	0.99
GYY|c10212_g1	DSXGY_2	9	1.12
GYY|c10213_g1	DSXGY_2	1	0.1
GYY|c10214_g1	DSXGY_2	0	0
GYY|c10214_g2	DSXGY_2	0	0
GYY|c10216_g1	DSXGY_2	2	11.65
GYY|c10218_g1	DSXGY_2	1	0.26
GYY|c1021_g1	DSXGY_2	0	0
GYY|c10223_g1	DSXGY_2	0	0
GYY|c10223_g2	DSXGY_2	5	1.56
GYY|c10223_g3	DSXGY_2	11	0.73
GYY|c10224_g1	DSXGY_2	4	2.26
GYY|c10231_g1	DSXGY_2	0	0
GYY|c10232_g1	DSXGY_2	2	0.58
GYY|c10235_g1	DSXGY_2	0	0
GYY|c10236_g1	DSXGY_2	3	0.48
GYY|c10237_g1	DSXGY_2	0	0
GYY|c10239_g1	DSXGY_2	0	0
GYY|c10239_g2	DSXGY_2	0	0
GYY|c1023_g1	DSXGY_2	0	0
GYY|c10241_g1	DSXGY_2	2	0.55
GYY|c10243_g1	DSXGY_2	0	0
GYY|c10245_g1	DSXGY_2	0	0
GYY|c10251_g1	DSXGY_2	149	26.01
GYY|c10252_g1	DSXGY_2	3860	40.09
GYY|c10253_g1	DSXGY_2	0	0
GYY|c10255_g1	DSXGY_2	9	1.25
GYY|c10256_g1	DSXGY_2	0	0
GYY|c10259_g1	DSXGY_2	0	0
GYY|c1025_g1	DSXGY_2	5	1.41
GYY|c10261_g1	DSXGY_2	34	1.33
GYY|c10262_g1	DSXGY_2	0	0
GYY|c10265_g1	DSXGY_2	1	0.37
GYY|c10267_g1	DSXGY_2	3	0.39
GYY|c10269_g1	DSXGY_2	4	0.58
GYY|c1026_g1	DSXGY_2	0	0
GYY|c10271_g1	DSXGY_2	27	22.11
GYY|c10271_g2	DSXGY_2	1006	50.66
GYY|c10273_g1	DSXGY_2	1	0.2
GYY|c10274_g1	DSXGY_2	14	0.99
GYY|c10275_g1	DSXGY_2	1893	53.76
GYY|c10277_g1	DSXGY_2	0	0
GYY|c10278_g1	DSXGY_2	0	0
GYY|c1027_g1	DSXGY_2	0	0
GYY|c10280_g1	DSXGY_2	20	1.8
GYY|c10281_g1	DSXGY_2	0	0
GYY|c10282_g1	DSXGY_2	4	0.35
GYY|c10283_g1	DSXGY_2	3	0.2
GYY|c10285_g1	DSXGY_2	0	0
GYY|c10286_g1	DSXGY_2	0	0
GYY|c10287_g1	DSXGY_2	0	0
GYY|c10289_g1	DSXGY_2	0	0
GYY|c1028_g1	DSXGY_2	0	0
GYY|c10290_g1	DSXGY_2	1758	24.75
GYY|c10291_g1	DSXGY_2	0	0
GYY|c10292_g1	DSXGY_2	2	0.77
GYY|c10292_g2	DSXGY_2	13	1.51
GYY|c10293_g1	DSXGY_2	0	0
GYY|c10295_g1	DSXGY_2	126	16.24
GYY|c10295_g2	DSXGY_2	25	8.02
GYY|c10296_g1	DSXGY_2	272	16
GYY|c10297_g1	DSXGY_2	0	0
GYY|c10298_g1	DSXGY_2	0	0
GYY|c102_g1	DSXGY_2	1	0.37
GYY|c10300_g1	DSXGY_2	1	0.25
GYY|c10301_g1	DSXGY_2	1254	165.95
GYY|c10302_g1	DSXGY_2	1802	48.42
GYY|c10303_g1	DSXGY_2	0	0
GYY|c10304_g1	DSXGY_2	5	0.34
GYY|c10305_g1	DSXGY_2	0	0
GYY|c10310_g1	DSXGY_2	3	0.22
GYY|c10311_g1	DSXGY_2	0	0
GYY|c10312_g1	DSXGY_2	0	0
GYY|c10315_g1	DSXGY_2	0	0
GYY|c10315_g2	DSXGY_2	0	0
GYY|c10316_g1	DSXGY_2	0	0
GYY|c10317_g1	DSXGY_2	3	1.22
GYY|c10317_g2	DSXGY_2	0	0
GYY|c10318_g1	DSXGY_2	1	0.75
GYY|c10319_g1	DSXGY_2	4	0.29
GYY|c1031_g1	DSXGY_2	3	1.59
GYY|c10320_g1	DSXGY_2	0	0
GYY|c10321_g1	DSXGY_2	0	0
GYY|c10322_g1	DSXGY_2	10	2.89
GYY|c10323_g1	DSXGY_2	27	2.4
GYY|c10323_g2	DSXGY_2	0	0
GYY|c10327_g1	DSXGY_2	0	0
GYY|c10328_g1	DSXGY_2	0	0
GYY|c10329_g1	DSXGY_2	0	0
GYY|c1032_g1	DSXGY_2	0	0
GYY|c10330_g1	DSXGY_2	3	2.08
GYY|c10330_g2	DSXGY_2	0	0
GYY|c10331_g1	DSXGY_2	0	0
GYY|c10331_g2	DSXGY_2	0	0
GYY|c10332_g1	DSXGY_2	1288	51.8
GYY|c10334_g1	DSXGY_2	4751	89.18
GYY|c10337_g1	DSXGY_2	1	11.48
GYY|c10338_g1	DSXGY_2	0	0
GYY|c10339_g1	DSXGY_2	6721	364.71
GYY|c1033_g1	DSXGY_2	0	0
GYY|c10341_g1	DSXGY_2	0	0
GYY|c10342_g1	DSXGY_2	0	0
GYY|c10344_g1	DSXGY_2	0	0
GYY|c10346_g1	DSXGY_2	237	20.41
GYY|c10347_g1	DSXGY_2	61	1.14
GYY|c10348_g1	DSXGY_2	1	0.14
GYY|c1034_g1	DSXGY_2	1	1.44
GYY|c10350_g1	DSXGY_2	0	0
GYY|c10351_g1	DSXGY_2	0	0
GYY|c10352_g1	DSXGY_2	3	1.1
GYY|c10353_g1	DSXGY_2	46	2.2
GYY|c10354_g1	DSXGY_2	0	0
GYY|c10355_g1	DSXGY_2	29	11.44
GYY|c10356_g1	DSXGY_2	4	0.52
GYY|c10357_g1	DSXGY_2	0	0
GYY|c10358_g1	DSXGY_2	0	0
GYY|c10361_g1	DSXGY_2	0	0
GYY|c10362_g1	DSXGY_2	0	0
GYY|c10364_g1	DSXGY_2	0	0
GYY|c10366_g1	DSXGY_2	21	1.32
GYY|c10367_g1	DSXGY_2	54	13.73
GYY|c10368_g1	DSXGY_2	0	0
GYY|c10369_g1	DSXGY_2	0	0
GYY|c10370_g1	DSXGY_2	0	0
GYY|c10371_g1	DSXGY_2	1347	58.41
GYY|c10372_g1	DSXGY_2	0	0
GYY|c10373_g1	DSXGY_2	5	2.26
GYY|c10374_g1	DSXGY_2	0	0
GYY|c10379_g1	DSXGY_2	1	0.16
GYY|c1037_g1	DSXGY_2	9	4.56
GYY|c10381_g1	DSXGY_2	555	20.73
GYY|c10382_g1	DSXGY_2	18	1.06
GYY|c10386_g1	DSXGY_2	614	28.31
GYY|c10388_g1	DSXGY_2	0	0
GYY|c10389_g1	DSXGY_2	0	0
GYY|c1038_g1	DSXGY_2	0	0
GYY|c10391_g1	DSXGY_2	175	4.23
GYY|c10392_g1	DSXGY_2	0	0
GYY|c10393_g1	DSXGY_2	0	0
GYY|c10396_g1	DSXGY_2	1	0.44
GYY|c10397_g1	DSXGY_2	3706	146.7
GYY|c10399_g1	DSXGY_2	0	0
GYY|c10401_g1	DSXGY_2	14	1.91
GYY|c10403_g1	DSXGY_2	1	0.42
GYY|c10404_g1	DSXGY_2	111	10.41
GYY|c10404_g2	DSXGY_2	10	2.79
GYY|c10405_g1	DSXGY_2	43	7.99
GYY|c10407_g1	DSXGY_2	1814	93.24
GYY|c1040_g1	DSXGY_2	3	45.24
GYY|c10411_g1	DSXGY_2	52	5.02
GYY|c10412_g1	DSXGY_2	0	0
GYY|c10413_g1	DSXGY_2	0	0
GYY|c10414_g1	DSXGY_2	0	0
GYY|c10416_g1	DSXGY_2	0	0
GYY|c10417_g1	DSXGY_2	0	0
GYY|c10418_g1	DSXGY_2	0	0
GYY|c10419_g1	DSXGY_2	46	18.85
GYY|c1041_g1	DSXGY_2	5	5.32
GYY|c10420_g1	DSXGY_2	1425	59.9
GYY|c10421_g1	DSXGY_2	789	48.41
GYY|c10422_g1	DSXGY_2	3	0.67
GYY|c10423_g1	DSXGY_2	0	0
GYY|c10424_g1	DSXGY_2	0	0
GYY|c10425_g1	DSXGY_2	2	0.77
GYY|c10426_g1	DSXGY_2	0	0
GYY|c10427_g1	DSXGY_2	2	0.14
GYY|c10429_g1	DSXGY_2	24	2.22
GYY|c10431_g1	DSXGY_2	9	0.71
GYY|c10432_g1	DSXGY_2	0	0
GYY|c10433_g1	DSXGY_2	0	0
GYY|c10434_g1	DSXGY_2	47	6.26
GYY|c10437_g1	DSXGY_2	0	0
GYY|c10438_g1	DSXGY_2	1	0.12
GYY|c10439_g1	DSXGY_2	2	0.23
GYY|c1043_g1	DSXGY_2	3	0.35
GYY|c10440_g1	DSXGY_2	0	0
GYY|c10442_g1	DSXGY_2	0	0
GYY|c10443_g1	DSXGY_2	4	1.06
GYY|c10444_g1	DSXGY_2	21	0.78
GYY|c10448_g1	DSXGY_2	0	0
GYY|c10449_g1	DSXGY_2	1	0.4
GYY|c10449_g2	DSXGY_2	0	0
GYY|c10452_g1	DSXGY_2	14	1.05
GYY|c10453_g1	DSXGY_2	1	1.2
GYY|c10453_g2	DSXGY_2	0	0
GYY|c10454_g1	DSXGY_2	1	0.42
GYY|c10455_g1	DSXGY_2	0	0
GYY|c10456_g1	DSXGY_2	2	0.59
GYY|c10458_g1	DSXGY_2	1	5.62
GYY|c10459_g1	DSXGY_2	0	0
GYY|c10460_g1	DSXGY_2	1302	71.23
GYY|c10462_g1	DSXGY_2	2254	74.38
GYY|c10463_g1	DSXGY_2	2	8
GYY|c10464_g1	DSXGY_2	2	0.49
GYY|c10465_g1	DSXGY_2	5	0.96
GYY|c10467_g1	DSXGY_2	4	2.05
GYY|c10468_g1	DSXGY_2	2	0.77
GYY|c1046_g1	DSXGY_2	1	0.35
GYY|c10471_g1	DSXGY_2	0	0
GYY|c10472_g1	DSXGY_2	0	0
GYY|c10473_g1	DSXGY_2	0	0
GYY|c10474_g1	DSXGY_2	7	0.25
GYY|c10476_g1	DSXGY_2	0	0
GYY|c10479_g1	DSXGY_2	4	0.67
GYY|c10480_g1	DSXGY_2	10	1.1
GYY|c10480_g2	DSXGY_2	0	0
GYY|c10481_g1	DSXGY_2	1	0.7
GYY|c10482_g1	DSXGY_2	11	0.75
GYY|c10484_g1	DSXGY_2	4	1.2
GYY|c10486_g1	DSXGY_2	3	0.49
GYY|c10489_g1	DSXGY_2	0	0
GYY|c10491_g1	DSXGY_2	0	0
GYY|c10492_g1	DSXGY_2	33	1.29
GYY|c10494_g1	DSXGY_2	5	3.84
GYY|c10495_g1	DSXGY_2	0	0
GYY|c10496_g1	DSXGY_2	0	0
GYY|c10498_g1	DSXGY_2	0	0
GYY|c1049_g1	DSXGY_2	1	3.41
GYY|c10500_g1	DSXGY_2	21	1.64
GYY|c10503_g1	DSXGY_2	12	0.63
GYY|c10504_g1	DSXGY_2	0	0
GYY|c10504_g2	DSXGY_2	0	0
GYY|c10506_g1	DSXGY_2	0	0
GYY|c10507_g1	DSXGY_2	1	1.27
GYY|c10508_g1	DSXGY_2	0	0
GYY|c10509_g1	DSXGY_2	29	1.04
GYY|c1050_g1	DSXGY_2	0	0
GYY|c10510_g1	DSXGY_2	2	3.55
GYY|c10511_g1	DSXGY_2	8	0.58
GYY|c10512_g1	DSXGY_2	65	1.14
GYY|c10513_g1	DSXGY_2	0	0
GYY|c10514_g1	DSXGY_2	4	0.49
GYY|c10515_g1	DSXGY_2	3	0.55
GYY|c10517_g1	DSXGY_2	0	0
GYY|c10518_g1	DSXGY_2	0	0
GYY|c10519_g1	DSXGY_2	16	1.24
GYY|c10519_g2	DSXGY_2	1	3.41
GYY|c1051_g1	DSXGY_2	3	1.88
GYY|c10520_g1	DSXGY_2	0	0
GYY|c10521_g1	DSXGY_2	0	0
GYY|c10522_g1	DSXGY_2	923	29.99
GYY|c10523_g1	DSXGY_2	0	0
GYY|c10525_g1	DSXGY_2	1327	39.22
GYY|c10526_g1	DSXGY_2	8	1.61
GYY|c10526_g2	DSXGY_2	2	1.75
GYY|c10527_g1	DSXGY_2	0	0
GYY|c1052_g1	DSXGY_2	32	1.38
GYY|c10530_g1	DSXGY_2	10	0.9
GYY|c10534_g1	DSXGY_2	5	2.01
GYY|c10535_g1	DSXGY_2	0	0
GYY|c10536_g1	DSXGY_2	3	0.43
GYY|c10539_g1	DSXGY_2	0	0
GYY|c1053_g1	DSXGY_2	0	0
GYY|c10540_g1	DSXGY_2	18	1.39
GYY|c10540_g2	DSXGY_2	0	0
GYY|c10542_g1	DSXGY_2	13	3.46
GYY|c10543_g1	DSXGY_2	3	4.06
GYY|c10547_g1	DSXGY_2	0	0
GYY|c10549_g1	DSXGY_2	8	0.9
GYY|c1054_g1	DSXGY_2	0	0
GYY|c10554_g1	DSXGY_2	0	0
GYY|c10555_g1	DSXGY_2	0	0
GYY|c10556_g1	DSXGY_2	0	0
GYY|c10558_g1	DSXGY_2	0	0
GYY|c1055_g1	DSXGY_2	2	4.96
GYY|c10562_g1	DSXGY_2	6	2.14
GYY|c10563_g1	DSXGY_2	6	0.59
GYY|c10564_g1	DSXGY_2	1	0.79
GYY|c10569_g1	DSXGY_2	2	0.25
GYY|c10571_g1	DSXGY_2	3	0.39
GYY|c10572_g1	DSXGY_2	0	0
GYY|c10573_g1	DSXGY_2	8	1
GYY|c10579_g1	DSXGY_2	0	0
GYY|c10579_g2	DSXGY_2	0	0
GYY|c1057_g1	DSXGY_2	0	0
GYY|c10580_g1	DSXGY_2	0	0
GYY|c10584_g1	DSXGY_2	2	4.02
GYY|c10587_g1	DSXGY_2	12	1.96
GYY|c1058_g1	DSXGY_2	0	0
GYY|c10590_g1	DSXGY_2	1	0.54
GYY|c10591_g1	DSXGY_2	0	0
GYY|c10594_g1	DSXGY_2	0	0
GYY|c10597_g1	DSXGY_2	2	0.59
GYY|c10598_g1	DSXGY_2	0	0
GYY|c10600_g1	DSXGY_2	0	0
GYY|c10601_g1	DSXGY_2	0	0
GYY|c10602_g1	DSXGY_2	4	0.27
GYY|c10603_g1	DSXGY_2	1	0.69
GYY|c10606_g1	DSXGY_2	0	0
GYY|c10606_g2	DSXGY_2	1	0.12
GYY|c10608_g1	DSXGY_2	10	1.03
GYY|c10608_g2	DSXGY_2	2	2.01
GYY|c1060_g1	DSXGY_2	2	10.47
GYY|c10611_g1	DSXGY_2	0	0
GYY|c10624_g1	DSXGY_2	5	1.09
GYY|c10625_g1	DSXGY_2	0	0
GYY|c10628_g1	DSXGY_2	0	0
GYY|c10629_g1	DSXGY_2	0	0
GYY|c1062_g1	DSXGY_2	0	0
GYY|c10630_g1	DSXGY_2	0	0
GYY|c10631_g1	DSXGY_2	0	0
GYY|c10632_g1	DSXGY_2	4	0.54
GYY|c10633_g1	DSXGY_2	1	1.48
GYY|c10635_g1	DSXGY_2	2	0.38
GYY|c10636_g1	DSXGY_2	2	1.94
GYY|c10637_g1	DSXGY_2	49	2.5
GYY|c1063_g1	DSXGY_2	0	0
GYY|c10640_g1	DSXGY_2	8	0.95
GYY|c10641_g1	DSXGY_2	0	0
GYY|c10642_g1	DSXGY_2	59	6.29
GYY|c10644_g1	DSXGY_2	0	0
GYY|c10646_g1	DSXGY_2	12	1.42
GYY|c1064_g1	DSXGY_2	0	0
GYY|c10650_g1	DSXGY_2	1	0.56
GYY|c10651_g1	DSXGY_2	0	0
GYY|c10653_g1	DSXGY_2	0	0
GYY|c10654_g1	DSXGY_2	32	1.88
GYY|c10655_g1	DSXGY_2	4	0.91
GYY|c10656_g1	DSXGY_2	4	0.41
GYY|c10657_g1	DSXGY_2	0	0
GYY|c1065_g1	DSXGY_2	0	0
GYY|c10661_g1	DSXGY_2	1	0.16
GYY|c10663_g1	DSXGY_2	0	0
GYY|c10663_g2	DSXGY_2	2	0.25
GYY|c10664_g1	DSXGY_2	1	2.41
GYY|c10664_g2	DSXGY_2	10	5.8
GYY|c10669_g1	DSXGY_2	0	0
GYY|c1066_g1	DSXGY_2	0	0
GYY|c10670_g1	DSXGY_2	4	0.92
GYY|c10672_g1	DSXGY_2	1	0.24
GYY|c10673_g1	DSXGY_2	0	0
GYY|c10675_g1	DSXGY_2	163	29.75
GYY|c10677_g1	DSXGY_2	0	0
GYY|c10678_g1	DSXGY_2	0	0
GYY|c10679_g1	DSXGY_2	3	8.09
GYY|c1067_g1	DSXGY_2	0	0
GYY|c10681_g1	DSXGY_2	42	1.95
GYY|c10683_g1	DSXGY_2	0	0
GYY|c10688_g1	DSXGY_2	0	0
GYY|c1068_g1	DSXGY_2	14	9.41
GYY|c10690_g1	DSXGY_2	0	0
GYY|c10691_g1	DSXGY_2	0	0
GYY|c10693_g1	DSXGY_2	6	6.95
GYY|c10694_g1	DSXGY_2	225	5.61
GYY|c10695_g1	DSXGY_2	0	0
GYY|c10696_g1	DSXGY_2	7	12.73
GYY|c10696_g2	DSXGY_2	99	10.81
GYY|c10697_g1	DSXGY_2	12	1.64
GYY|c10700_g1	DSXGY_2	4	1.16
GYY|c10701_g1	DSXGY_2	0	0
GYY|c10702_g1	DSXGY_2	5	1.05
GYY|c10706_g1	DSXGY_2	44	1.68
GYY|c10706_g2	DSXGY_2	45	3.03
GYY|c10707_g1	DSXGY_2	967	21.78
GYY|c10708_g1	DSXGY_2	2	0.24
GYY|c1070_g1	DSXGY_2	0	0
GYY|c10713_g1	DSXGY_2	3	2.62
GYY|c10714_g1	DSXGY_2	4	6.62
GYY|c10715_g1	DSXGY_2	3	0.59
GYY|c10716_g1	DSXGY_2	1	0.73
GYY|c10720_g1	DSXGY_2	1	0.29
GYY|c10721_g1	DSXGY_2	0	0
GYY|c10727_g1	DSXGY_2	27	1.26
GYY|c10728_g1	DSXGY_2	1	20.24
GYY|c10729_g1	DSXGY_2	4	0.63
GYY|c1072_g1	DSXGY_2	3	34.43
GYY|c10730_g1	DSXGY_2	0	0
GYY|c10731_g1	DSXGY_2	132	10.16
GYY|c10734_g1	DSXGY_2	161	12.86
GYY|c10735_g1	DSXGY_2	0	0
GYY|c10736_g1	DSXGY_2	0	0
GYY|c10737_g1	DSXGY_2	0	0
GYY|c10737_g2	DSXGY_2	0	0
GYY|c10738_g1	DSXGY_2	0	0
GYY|c10739_g1	DSXGY_2	6	1.88
GYY|c1073_g1	DSXGY_2	1	2.29
GYY|c10740_g1	DSXGY_2	29	4.14
GYY|c10741_g1	DSXGY_2	0	0
GYY|c10743_g1	DSXGY_2	0	0
GYY|c10744_g1	DSXGY_2	16	1.25
GYY|c10744_g2	DSXGY_2	3	1.04
GYY|c10745_g1	DSXGY_2	3	0.47
GYY|c10746_g1	DSXGY_2	3	0.57
GYY|c10747_g1	DSXGY_2	0	0
GYY|c10748_g1	DSXGY_2	27	1.35
GYY|c1074_g1	DSXGY_2	0	0
GYY|c10750_g1	DSXGY_2	1	0.26
GYY|c10754_g1	DSXGY_2	1	0.3
GYY|c10756_g1	DSXGY_2	8	0.6
GYY|c10758_g1	DSXGY_2	0	0
GYY|c10759_g1	DSXGY_2	1	6.27
GYY|c1075_g1	DSXGY_2	0	0
GYY|c10760_g1	DSXGY_2	8	0.51
GYY|c10761_g1	DSXGY_2	0	0
GYY|c10764_g1	DSXGY_2	163	23.7
GYY|c10767_g1	DSXGY_2	0	0
GYY|c10768_g1	DSXGY_2	277	23.49
GYY|c10769_g1	DSXGY_2	0	0
GYY|c1076_g1	DSXGY_2	0	0
GYY|c10771_g1	DSXGY_2	0	0
GYY|c10772_g1	DSXGY_2	13	6.44
GYY|c10774_g1	DSXGY_2	5	1.34
GYY|c10777_g1	DSXGY_2	4	7.46
GYY|c10779_g1	DSXGY_2	0	0
GYY|c10781_g1	DSXGY_2	14	0.52
GYY|c10783_g1	DSXGY_2	0	0
GYY|c10785_g1	DSXGY_2	66	14.57
GYY|c10786_g1	DSXGY_2	1	0.15
GYY|c10788_g1	DSXGY_2	3	1.52
GYY|c10789_g1	DSXGY_2	161	5.11
GYY|c1078_g1	DSXGY_2	0	0
GYY|c10790_g1	DSXGY_2	63	5.15
GYY|c10790_g2	DSXGY_2	4	2.29
GYY|c10791_g1	DSXGY_2	3	0.95
GYY|c10792_g1	DSXGY_2	43	1.16
GYY|c10793_g1	DSXGY_2	6	0.58
GYY|c10794_g1	DSXGY_2	0	0
GYY|c10796_g1	DSXGY_2	0	0
GYY|c10798_g1	DSXGY_2	6	0.32
GYY|c10799_g1	DSXGY_2	9	0.93
GYY|c1079_g1	DSXGY_2	0	0
GYY|c10800_g1	DSXGY_2	187	29.66
GYY|c10801_g1	DSXGY_2	2	1.13
GYY|c10802_g1	DSXGY_2	0	0
GYY|c10804_g1	DSXGY_2	0	0
GYY|c10805_g1	DSXGY_2	1	0.28
GYY|c10806_g1	DSXGY_2	0	0
GYY|c10807_g1	DSXGY_2	2	25.08
GYY|c10809_g1	DSXGY_2	9	2.19
GYY|c1080_g1	DSXGY_2	13	5.37
GYY|c10812_g1	DSXGY_2	0	0
GYY|c10813_g1	DSXGY_2	0	0
GYY|c10815_g1	DSXGY_2	5911	800.81
GYY|c10816_g1	DSXGY_2	0	0
GYY|c10818_g1	DSXGY_2	0	0
GYY|c10821_g1	DSXGY_2	1	0.97
GYY|c10822_g1	DSXGY_2	0	0
GYY|c10826_g1	DSXGY_2	8	1.03
GYY|c1082_g1	DSXGY_2	3	0.62
GYY|c10831_g1	DSXGY_2	1	0.19
GYY|c10833_g1	DSXGY_2	0	0
GYY|c10834_g1	DSXGY_2	3	0.48
GYY|c10835_g1	DSXGY_2	1	0.47
GYY|c10838_g1	DSXGY_2	5	3.36
GYY|c1083_g1	DSXGY_2	0	0
GYY|c10842_g1	DSXGY_2	0	0
GYY|c10843_g1	DSXGY_2	17	0.54
GYY|c10845_g1	DSXGY_2	11	2.48
GYY|c10847_g1	DSXGY_2	10	1.02
GYY|c10849_g1	DSXGY_2	0	0
GYY|c10851_g1	DSXGY_2	7	0.85
GYY|c10854_g1	DSXGY_2	167	9.27
GYY|c10856_g1	DSXGY_2	1	1.13
GYY|c10858_g1	DSXGY_2	2	0.63
GYY|c10859_g1	DSXGY_2	0	0
GYY|c1085_g1	DSXGY_2	563	11.07
GYY|c10860_g1	DSXGY_2	0	0
GYY|c10862_g1	DSXGY_2	1	1.44
GYY|c10863_g1	DSXGY_2	10	0.59
GYY|c10866_g1	DSXGY_2	0	0
GYY|c10867_g1	DSXGY_2	310	16.12
GYY|c10868_g1	DSXGY_2	1	2.86
GYY|c10869_g1	DSXGY_2	0	0
GYY|c10869_g2	DSXGY_2	0	0
GYY|c1086_g1	DSXGY_2	29	2.66
GYY|c10871_g1	DSXGY_2	0	0
GYY|c10872_g1	DSXGY_2	21	0.73
GYY|c10874_g1	DSXGY_2	0	0
GYY|c10880_g1	DSXGY_2	0	0
GYY|c10885_g1	DSXGY_2	1	0.25
GYY|c10886_g1	DSXGY_2	0	0
GYY|c10887_g1	DSXGY_2	5	3.78
GYY|c10888_g1	DSXGY_2	12	3.3
GYY|c10890_g1	DSXGY_2	0	0
GYY|c10892_g1	DSXGY_2	9	0.91
GYY|c10894_g1	DSXGY_2	0	0
GYY|c10896_g1	DSXGY_2	0	0
GYY|c10897_g1	DSXGY_2	0	0
GYY|c10898_g1	DSXGY_2	4	0.38
GYY|c1089_g1	DSXGY_2	0	0
GYY|c10901_g1	DSXGY_2	7	7.8
GYY|c10904_g1	DSXGY_2	9	4.13
GYY|c10906_g1	DSXGY_2	0	0
GYY|c10907_g1	DSXGY_2	0	0
GYY|c10908_g1	DSXGY_2	0	0
GYY|c10909_g1	DSXGY_2	0	0
GYY|c1090_g1	DSXGY_2	0	0
GYY|c10910_g1	DSXGY_2	0	0
GYY|c10911_g1	DSXGY_2	20	4.65
GYY|c10912_g1	DSXGY_2	11	16.98
GYY|c10913_g1	DSXGY_2	3	1.93
GYY|c10913_g2	DSXGY_2	8	0.71
GYY|c10914_g1	DSXGY_2	2	6.62
GYY|c10915_g1	DSXGY_2	1366	138.34
GYY|c10920_g1	DSXGY_2	0	0
GYY|c10923_g1	DSXGY_2	11	3.8
GYY|c10926_g1	DSXGY_2	0	0
GYY|c10927_g1	DSXGY_2	0	0
GYY|c10929_g1	DSXGY_2	0	0
GYY|c10931_g1	DSXGY_2	1	1.48
GYY|c10932_g1	DSXGY_2	0	0
GYY|c10938_g1	DSXGY_2	0	0
GYY|c1093_g1	DSXGY_2	0	0
GYY|c10940_g1	DSXGY_2	1	2.06
GYY|c10942_g1	DSXGY_2	5	4.09
GYY|c10943_g1	DSXGY_2	0	0
GYY|c10946_g1	DSXGY_2	0	0
GYY|c10948_g1	DSXGY_2	2	0.18
GYY|c1094_g1	DSXGY_2	0	0
GYY|c10952_g1	DSXGY_2	0	0
GYY|c10954_g1	DSXGY_2	0	0
GYY|c10957_g1	DSXGY_2	1	1.35
GYY|c10958_g1	DSXGY_2	2	2.13
GYY|c1095_g1	DSXGY_2	2	11.65
GYY|c10961_g1	DSXGY_2	9	0.67
GYY|c10963_g1	DSXGY_2	0	0
GYY|c10964_g1	DSXGY_2	4	0.95
GYY|c10967_g1	DSXGY_2	0	0
GYY|c10971_g1	DSXGY_2	0	0
GYY|c10973_g1	DSXGY_2	0	0
GYY|c10974_g1	DSXGY_2	0	0
GYY|c10979_g1	DSXGY_2	0	0
GYY|c1097_g1	DSXGY_2	0	0
GYY|c10980_g1	DSXGY_2	8	1.53
GYY|c10981_g1	DSXGY_2	0	0
GYY|c10981_g2	DSXGY_2	0	0
GYY|c10986_g1	DSXGY_2	0	0
GYY|c10987_g1	DSXGY_2	414	7.86
GYY|c10989_g1	DSXGY_2	0	0
GYY|c10991_g1	DSXGY_2	0	0
GYY|c10991_g2	DSXGY_2	0	0
GYY|c10995_g1	DSXGY_2	0	0
GYY|c10995_g2	DSXGY_2	0	0
GYY|c10996_g1	DSXGY_2	2	0.2
GYY|c10997_g1	DSXGY_2	0	0
GYY|c10998_g1	DSXGY_2	2	1.12
GYY|c11000_g1	DSXGY_2	0	0
GYY|c11003_g1	DSXGY_2	3	0.26
GYY|c11004_g1	DSXGY_2	5	0.98
GYY|c11004_g2	DSXGY_2	10	1.78
GYY|c11005_g1	DSXGY_2	6	1.6
GYY|c11007_g1	DSXGY_2	3	0.72
GYY|c11011_g1	DSXGY_2	0	0
GYY|c11012_g1	DSXGY_2	0	0
GYY|c11013_g1	DSXGY_2	1	0.12
GYY|c11014_g1	DSXGY_2	0	0
GYY|c11017_g1	DSXGY_2	4	0.49
GYY|c1101_g1	DSXGY_2	2	0.36
GYY|c11022_g1	DSXGY_2	2	1.91
GYY|c11024_g1	DSXGY_2	15	1.73
GYY|c11027_g1	DSXGY_2	103	34.46
GYY|c11028_g1	DSXGY_2	0	0
GYY|c11029_g1	DSXGY_2	7	8.71
GYY|c11031_g1	DSXGY_2	178	85.16
GYY|c11033_g1	DSXGY_2	2	1.05
GYY|c11034_g1	DSXGY_2	18	1.34
GYY|c11035_g1	DSXGY_2	9	1.61
GYY|c11037_g1	DSXGY_2	9	0.62
GYY|c11040_g1	DSXGY_2	0	0
GYY|c11040_g2	DSXGY_2	4	2.94
GYY|c11041_g1	DSXGY_2	3	0.5
GYY|c11045_g1	DSXGY_2	0	0
GYY|c11046_g1	DSXGY_2	4	0.61
GYY|c11048_g1	DSXGY_2	2	0.42
GYY|c1104_g1	DSXGY_2	2	17.8
GYY|c11052_g1	DSXGY_2	0	0
GYY|c11056_g1	DSXGY_2	0	0
GYY|c11057_g1	DSXGY_2	0	0
GYY|c11059_g1	DSXGY_2	9	0.95
GYY|c11061_g1	DSXGY_2	2	0.46
GYY|c11062_g1	DSXGY_2	4	2.69
GYY|c11063_g1	DSXGY_2	26	3.24
GYY|c11064_g1	DSXGY_2	3	0.4
GYY|c11067_g1	DSXGY_2	0	0
GYY|c11068_g1	DSXGY_2	0	0
GYY|c1106_g1	DSXGY_2	0	0
GYY|c11070_g1	DSXGY_2	0	0
GYY|c11071_g1	DSXGY_2	0	0
GYY|c11073_g1	DSXGY_2	3	3.08
GYY|c11074_g1	DSXGY_2	8	0.92
GYY|c11075_g1	DSXGY_2	0	0
GYY|c11076_g1	DSXGY_2	0	0
GYY|c11076_g2	DSXGY_2	3	1.35
GYY|c11077_g1	DSXGY_2	123	7.32
GYY|c11078_g1	DSXGY_2	0	0
GYY|c11079_g1	DSXGY_2	146	58.14
GYY|c11083_g1	DSXGY_2	0	0
GYY|c11084_g1	DSXGY_2	0	0
GYY|c11085_g1	DSXGY_2	131	6.88
GYY|c11087_g1	DSXGY_2	0	0
GYY|c11087_g2	DSXGY_2	0	0
GYY|c11088_g1	DSXGY_2	5	0.6
GYY|c11089_g1	DSXGY_2	0	0
GYY|c11092_g1	DSXGY_2	1	0.28
GYY|c11094_g1	DSXGY_2	210	8.96
GYY|c11095_g1	DSXGY_2	6	5.22
GYY|c11098_g1	DSXGY_2	0	0
GYY|c1109_g1	DSXGY_2	0	0
GYY|c11101_g1	DSXGY_2	0	0
GYY|c11102_g1	DSXGY_2	0	0
GYY|c11108_g1	DSXGY_2	9	0.91
GYY|c11109_g1	DSXGY_2	2	2.76
GYY|c11110_g1	DSXGY_2	2	0.27
GYY|c11114_g1	DSXGY_2	329	16.68
GYY|c11115_g1	DSXGY_2	2	3.09
GYY|c11116_g1	DSXGY_2	7	2.19
GYY|c11119_g1	DSXGY_2	1	2.01
GYY|c1111_g1	DSXGY_2	5	2.13
GYY|c11120_g1	DSXGY_2	0	0
GYY|c11122_g1	DSXGY_2	0	0
GYY|c11123_g1	DSXGY_2	0	0
GYY|c11124_g1	DSXGY_2	2	0.4
GYY|c11127_g1	DSXGY_2	2	0.21
GYY|c11128_g1	DSXGY_2	3	0.62
GYY|c1112_g1	DSXGY_2	0	0
GYY|c11130_g1	DSXGY_2	0	0
GYY|c11132_g1	DSXGY_2	0	0
GYY|c11134_g1	DSXGY_2	3	0.4
GYY|c11136_g1	DSXGY_2	3	0.91
GYY|c11139_g1	DSXGY_2	2	0.2
GYY|c1113_g1	DSXGY_2	58	2.95
GYY|c11140_g1	DSXGY_2	0	0
GYY|c11146_g1	DSXGY_2	105	3.48
GYY|c11147_g1	DSXGY_2	0	0
GYY|c11148_g1	DSXGY_2	4	0.47
GYY|c11154_g1	DSXGY_2	0	0
GYY|c11156_g1	DSXGY_2	6	0.96
GYY|c11160_g1	DSXGY_2	4	0.37
GYY|c11162_g1	DSXGY_2	2	3.09
GYY|c11164_g1	DSXGY_2	0	0
GYY|c11167_g1	DSXGY_2	1	0.44
GYY|c11168_g1	DSXGY_2	0	0
GYY|c11169_g1	DSXGY_2	0	0
GYY|c1116_g1	DSXGY_2	0	0
GYY|c11178_g1	DSXGY_2	2	0.3
GYY|c1117_g1	DSXGY_2	0	0
GYY|c11181_g1	DSXGY_2	1	0.37
GYY|c11181_g2	DSXGY_2	0	0
GYY|c11182_g1	DSXGY_2	0	0
GYY|c11187_g1	DSXGY_2	0	0
GYY|c1118_g1	DSXGY_2	0	0
GYY|c11193_g1	DSXGY_2	127	8.33
GYY|c11199_g1	DSXGY_2	8	3.64
GYY|c1119_g1	DSXGY_2	2	4.83
GYY|c111_g1	DSXGY_2	0	0
GYY|c11201_g1	DSXGY_2	0	0
GYY|c11202_g1	DSXGY_2	0	0
GYY|c11203_g1	DSXGY_2	15	0.93
GYY|c11205_g1	DSXGY_2	0	0
GYY|c11207_g1	DSXGY_2	4	17.78
GYY|c11208_g1	DSXGY_2	3	9.64
GYY|c1120_g1	DSXGY_2	0	0
GYY|c11210_g1	DSXGY_2	3	0.76
GYY|c11211_g1	DSXGY_2	0	0
GYY|c11213_g1	DSXGY_2	0	0
GYY|c1121_g1	DSXGY_2	121	6.32
GYY|c11221_g1	DSXGY_2	2	6.06
GYY|c11222_g1	DSXGY_2	0	0
GYY|c11223_g1	DSXGY_2	0	0
GYY|c11224_g1	DSXGY_2	2	1.47
GYY|c11226_g1	DSXGY_2	0	0
GYY|c1122_g1	DSXGY_2	0	0
GYY|c11231_g1	DSXGY_2	0	0
GYY|c11233_g1	DSXGY_2	3	0.43
GYY|c11235_g1	DSXGY_2	3	1.54
GYY|c11236_g1	DSXGY_2	0	0
GYY|c11239_g1	DSXGY_2	0	0
GYY|c1123_g1	DSXGY_2	0	0
GYY|c11242_g1	DSXGY_2	0	0
GYY|c11243_g1	DSXGY_2	25	0.91
GYY|c11244_g1	DSXGY_2	1	0.31
GYY|c11249_g1	DSXGY_2	2	9.77
GYY|c1124_g1	DSXGY_2	2	1.42
GYY|c11252_g1	DSXGY_2	8	1.52
GYY|c11253_g1	DSXGY_2	1	0.13
GYY|c11254_g1	DSXGY_2	0	0
GYY|c11256_g1	DSXGY_2	3	0.94
GYY|c11257_g1	DSXGY_2	19	1.25
GYY|c11258_g1	DSXGY_2	186	6.78
GYY|c1125_g1	DSXGY_2	19	0.97
GYY|c11264_g1	DSXGY_2	2	0.16
GYY|c11266_g1	DSXGY_2	3	0.23
GYY|c11268_g1	DSXGY_2	265	44.18
GYY|c11269_g1	DSXGY_2	0	0
GYY|c11270_g1	DSXGY_2	31	37.51
GYY|c11274_g1	DSXGY_2	1	0.16
GYY|c1127_g1	DSXGY_2	0	0
GYY|c11281_g1	DSXGY_2	0	0
GYY|c11282_g1	DSXGY_2	6	0.93
GYY|c11283_g1	DSXGY_2	5	1.07
GYY|c11285_g1	DSXGY_2	0	0
GYY|c11289_g1	DSXGY_2	1	0.59
GYY|c1128_g1	DSXGY_2	0	0
GYY|c11293_g1	DSXGY_2	0	0
GYY|c11294_g1	DSXGY_2	0	0
GYY|c11294_g2	DSXGY_2	2	4.58
GYY|c11295_g1	DSXGY_2	3	0.62
GYY|c11296_g1	DSXGY_2	2	3.02
GYY|c11299_g1	DSXGY_2	0	0
GYY|c1129_g1	DSXGY_2	1	6.51
GYY|c11301_g1	DSXGY_2	0	0
GYY|c11302_g1	DSXGY_2	0	0
GYY|c11303_g1	DSXGY_2	3	0.33
GYY|c11308_g1	DSXGY_2	3	0.29
GYY|c1130_g1	DSXGY_2	2	5.55
GYY|c11312_g1	DSXGY_2	0	0
GYY|c11312_g2	DSXGY_2	0	0
GYY|c11314_g1	DSXGY_2	3	0.42
GYY|c11320_g1	DSXGY_2	3	1.12
GYY|c11321_g1	DSXGY_2	3	0.52
GYY|c11324_g1	DSXGY_2	0	0
GYY|c11325_g1	DSXGY_2	0	0
GYY|c11326_g1	DSXGY_2	0	0
GYY|c1132_g1	DSXGY_2	0	0
GYY|c11332_g1	DSXGY_2	4	9.15
GYY|c11334_g1	DSXGY_2	4	1.17
GYY|c11336_g1	DSXGY_2	0	0
GYY|c11337_g1	DSXGY_2	0	0
GYY|c11338_g1	DSXGY_2	0	0
GYY|c11339_g1	DSXGY_2	3	0.25
GYY|c11341_g1	DSXGY_2	5	0.41
GYY|c11343_g1	DSXGY_2	0	0
GYY|c11345_g1	DSXGY_2	1	1.96
GYY|c11348_g1	DSXGY_2	0	0
GYY|c11349_g1	DSXGY_2	0	0
GYY|c11353_g1	DSXGY_2	0	0
GYY|c11353_g2	DSXGY_2	0	0
GYY|c11357_g1	DSXGY_2	0	0
GYY|c1135_g1	DSXGY_2	0	0
GYY|c11362_g1	DSXGY_2	3	3.38
GYY|c11364_g1	DSXGY_2	5	12.4
GYY|c11365_g1	DSXGY_2	1	0.19
GYY|c11367_g1	DSXGY_2	3288	161.12
GYY|c1136_g1	DSXGY_2	2	0.14
GYY|c11375_g1	DSXGY_2	1	0.16
GYY|c11377_g1	DSXGY_2	0	0
GYY|c11379_g1	DSXGY_2	0	0
GYY|c11379_g2	DSXGY_2	2	0.61
GYY|c1137_g1	DSXGY_2	0	0
GYY|c11380_g1	DSXGY_2	4	1.08
GYY|c11382_g1	DSXGY_2	8	0.31
GYY|c11384_g1	DSXGY_2	12	3.24
GYY|c11384_g2	DSXGY_2	1	3.52
GYY|c11385_g1	DSXGY_2	0	0
GYY|c11388_g1	DSXGY_2	552	13.57
GYY|c1138_g1	DSXGY_2	1	1.48
GYY|c11392_g1	DSXGY_2	0	0
GYY|c11393_g1	DSXGY_2	3644	54.45
GYY|c11394_g1	DSXGY_2	935	28.19
GYY|c11395_g1	DSXGY_2	3	2.42
GYY|c11396_g1	DSXGY_2	1	0.18
GYY|c11397_g1	DSXGY_2	819	12.65
GYY|c11399_g1	DSXGY_2	8	1.03
GYY|c113_g1	DSXGY_2	1	0.49
GYY|c11400_g1	DSXGY_2	303	71.21
GYY|c11403_g1	DSXGY_2	0	0
GYY|c11404_g1	DSXGY_2	0	0
GYY|c11404_g2	DSXGY_2	10	1.48
GYY|c11405_g1	DSXGY_2	0	0
GYY|c11409_g1	DSXGY_2	0	0
GYY|c1140_g1	DSXGY_2	4	8.58
GYY|c11412_g1	DSXGY_2	7	0.8
GYY|c11414_g1	DSXGY_2	1843	47.94
GYY|c11418_g1	DSXGY_2	1	4.72
GYY|c11419_g1	DSXGY_2	0	0
GYY|c11421_g1	DSXGY_2	9	0.95
GYY|c11422_g1	DSXGY_2	0	0
GYY|c11423_g1	DSXGY_2	7	0.62
GYY|c11427_g1	DSXGY_2	10	1.57
GYY|c11429_g1	DSXGY_2	0	0
GYY|c11434_g1	DSXGY_2	3487	47.58
GYY|c11436_g1	DSXGY_2	111	63.19
GYY|c11438_g1	DSXGY_2	0	0
GYY|c1143_g1	DSXGY_2	0	0
GYY|c11440_g1	DSXGY_2	2	0.67
GYY|c11441_g1	DSXGY_2	0	0
GYY|c11441_g2	DSXGY_2	30	6.12
GYY|c11442_g1	DSXGY_2	0	0
GYY|c11446_g1	DSXGY_2	1328	43.25
GYY|c11449_g1	DSXGY_2	0	0
GYY|c11452_g1	DSXGY_2	126	13.99
GYY|c11454_g1	DSXGY_2	0	0
GYY|c11455_g1	DSXGY_2	5	0.27
GYY|c11456_g1	DSXGY_2	0	0
GYY|c11460_g1	DSXGY_2	1766	68.87
GYY|c11463_g1	DSXGY_2	0	0
GYY|c11464_g1	DSXGY_2	2	4.02
GYY|c11466_g1	DSXGY_2	1	0.75
GYY|c11469_g1	DSXGY_2	0	0
GYY|c11472_g1	DSXGY_2	0	0
GYY|c11472_g2	DSXGY_2	0	0
GYY|c11475_g1	DSXGY_2	4	6.17
GYY|c11479_g1	DSXGY_2	0	0
GYY|c1147_g1	DSXGY_2	0	0
GYY|c11480_g1	DSXGY_2	0	0
GYY|c11481_g1	DSXGY_2	1	0.09
GYY|c11482_g1	DSXGY_2	2	0.38
GYY|c11484_g1	DSXGY_2	45	4.35
GYY|c11485_g1	DSXGY_2	0	0
GYY|c11489_g1	DSXGY_2	2	0.14
GYY|c11490_g1	DSXGY_2	13	3.41
GYY|c11491_g1	DSXGY_2	14895	457.15
GYY|c11493_g1	DSXGY_2	0	0
GYY|c114_g1	DSXGY_2	5	2.9
GYY|c11500_g1	DSXGY_2	0	0
GYY|c11501_g1	DSXGY_2	0	0
GYY|c11502_g1	DSXGY_2	0	0
GYY|c11504_g1	DSXGY_2	7	0.42
GYY|c11507_g1	DSXGY_2	1	0.23
GYY|c11508_g1	DSXGY_2	178	8.38
GYY|c11508_g2	DSXGY_2	12	9.52
GYY|c11509_g1	DSXGY_2	6	0.38
GYY|c11511_g1	DSXGY_2	2056	64.19
GYY|c11513_g1	DSXGY_2	20142	403.3
GYY|c11517_g1	DSXGY_2	0	0
GYY|c11518_g1	DSXGY_2	0	0
GYY|c11519_g1	DSXGY_2	0	0
GYY|c1151_g1	DSXGY_2	0	0
GYY|c11521_g1	DSXGY_2	1	5.24
GYY|c11522_g1	DSXGY_2	2	0.98
GYY|c11524_g1	DSXGY_2	0	0
GYY|c11525_g1	DSXGY_2	62	3.31
GYY|c11526_g1	DSXGY_2	3	8.09
GYY|c1152_g1	DSXGY_2	0	0
GYY|c11532_g1	DSXGY_2	1319	79.58
GYY|c11535_g1	DSXGY_2	0	0
GYY|c11538_g1	DSXGY_2	16	2.06
GYY|c11539_g1	DSXGY_2	1150.72	55.64
GYY|c11539_g2	DSXGY_2	31.28	7.53
GYY|c11540_g1	DSXGY_2	83	3.19
GYY|c11541_g1	DSXGY_2	1	0.16
GYY|c11542_g1	DSXGY_2	1	0.33
GYY|c11544_g1	DSXGY_2	0	0
GYY|c11551_g1	DSXGY_2	1	2.01
GYY|c11552_g1	DSXGY_2	6	1.99
GYY|c11552_g2	DSXGY_2	26	1.23
GYY|c11553_g1	DSXGY_2	0	0
GYY|c11557_g1	DSXGY_2	0	0
GYY|c11559_g1	DSXGY_2	0	0
GYY|c1155_g1	DSXGY_2	0	0
GYY|c11560_g1	DSXGY_2	74	10.77
GYY|c11561_g1	DSXGY_2	20467	626.72
GYY|c11563_g1	DSXGY_2	30	1.97
GYY|c11565_g1	DSXGY_2	0	0
GYY|c11566_g1	DSXGY_2	13290	238.69
GYY|c11567_g1	DSXGY_2	2079	45.61
GYY|c11568_g1	DSXGY_2	1	0.06
GYY|c11569_g1	DSXGY_2	664	17.07
GYY|c11570_g1	DSXGY_2	5	3.56
GYY|c11572_g1	DSXGY_2	0	0
GYY|c11573_g1	DSXGY_2	2	8
GYY|c11574_g1	DSXGY_2	2	0.2
GYY|c11575_g1	DSXGY_2	17	3.75
GYY|c11576_g1	DSXGY_2	4	1.98
GYY|c11577_g1	DSXGY_2	1	4.88
GYY|c11578_g1	DSXGY_2	1	0.19
GYY|c11579_g1	DSXGY_2	3	1.12
GYY|c1157_g1	DSXGY_2	5	1.41
GYY|c11580_g1	DSXGY_2	0	0
GYY|c11581_g1	DSXGY_2	1534	45.41
GYY|c11582_g1	DSXGY_2	0	0
GYY|c11583_g1	DSXGY_2	13	2.77
GYY|c11585_g1	DSXGY_2	6	1.01
GYY|c11586_g1	DSXGY_2	10	0.56
GYY|c11588_g1	DSXGY_2	244	30.19
GYY|c11588_g2	DSXGY_2	325	30.27
GYY|c11590_g1	DSXGY_2	0	0
GYY|c11591_g1	DSXGY_2	307	18.02
GYY|c11592_g1	DSXGY_2	0	0
GYY|c11592_g2	DSXGY_2	0	0
GYY|c11594_g1	DSXGY_2	14	1.82
GYY|c11595_g1	DSXGY_2	10	2.42
GYY|c11596_g1	DSXGY_2	6	1.88
GYY|c11597_g1	DSXGY_2	2	0.13
GYY|c11598_g1	DSXGY_2	0	0
GYY|c11599_g1	DSXGY_2	4	1.98
GYY|c1159_g1	DSXGY_2	0	0
GYY|c11600_g1	DSXGY_2	10	0.97
GYY|c11601_g1	DSXGY_2	582	26.29
GYY|c11602_g1	DSXGY_2	0	0
GYY|c11603_g1	DSXGY_2	0	0
GYY|c11604_g1	DSXGY_2	0	0
GYY|c11605_g1	DSXGY_2	4109	200.61
GYY|c11608_g1	DSXGY_2	0	0
GYY|c1160_g1	DSXGY_2	0	0
GYY|c11611_g1	DSXGY_2	0	0
GYY|c11612_g1	DSXGY_2	35	2.31
GYY|c11613_g1	DSXGY_2	14	1.52
GYY|c11615_g1	DSXGY_2	22	1.33
GYY|c11616_g1	DSXGY_2	0	0
GYY|c11617_g1	DSXGY_2	3	0.11
GYY|c11618_g1	DSXGY_2	2	0.25
GYY|c11619_g1	DSXGY_2	3022	117.62
GYY|c11620_g1	DSXGY_2	0	0
GYY|c11621_g1	DSXGY_2	12103	804.38
GYY|c11622_g1	DSXGY_2	31	0.96
GYY|c11623_g1	DSXGY_2	585	42.1
GYY|c11624_g1	DSXGY_2	2153	50.87
GYY|c11625_g1	DSXGY_2	162	10.83
GYY|c11626_g1	DSXGY_2	0	0
GYY|c11628_g1	DSXGY_2	2	17.8
GYY|c11629_g1	DSXGY_2	2526	27.66
GYY|c11630_g1	DSXGY_2	54	1.28
GYY|c11631_g1	DSXGY_2	0	0
GYY|c11632_g1	DSXGY_2	7	0.39
GYY|c11634_g1	DSXGY_2	849	32.79
GYY|c11635_g1	DSXGY_2	3	0.74
GYY|c11636_g1	DSXGY_2	0	0
GYY|c11637_g1	DSXGY_2	4	1.06
GYY|c11638_g1	DSXGY_2	19	1.72
GYY|c11640_g1	DSXGY_2	33	1.48
GYY|c11641_g1	DSXGY_2	0	0
GYY|c11642_g1	DSXGY_2	4106	102.98
GYY|c11643_g1	DSXGY_2	10	0.61
GYY|c11645_g1	DSXGY_2	2	0.32
GYY|c11646_g1	DSXGY_2	0	0
GYY|c11647_g1	DSXGY_2	4607	100.29
GYY|c11648_g1	DSXGY_2	0	0
GYY|c11649_g1	DSXGY_2	12636	122.98
GYY|c1164_g1	DSXGY_2	1	11.48
GYY|c11650_g1	DSXGY_2	4	0.54
GYY|c11651_g1	DSXGY_2	4	0.37
GYY|c11652_g1	DSXGY_2	0	0
GYY|c11653_g1	DSXGY_2	2	3.55
GYY|c11654_g1	DSXGY_2	0	0
GYY|c11655_g1	DSXGY_2	34	1.02
GYY|c11656_g1	DSXGY_2	5	0.51
GYY|c11657_g1	DSXGY_2	3	3.52
GYY|c11658_g1	DSXGY_2	0	0
GYY|c1165_g1	DSXGY_2	0	0
GYY|c11660_g1	DSXGY_2	0	0
GYY|c11661_g1	DSXGY_2	0	0
GYY|c11662_g1	DSXGY_2	7	0.54
GYY|c11663_g1	DSXGY_2	1	1.65
GYY|c11664_g1	DSXGY_2	379	32.28
GYY|c11666_g1	DSXGY_2	1	2.94
GYY|c11668_g1	DSXGY_2	2	1.49
GYY|c11669_g1	DSXGY_2	337499	4255.83
GYY|c11671_g1	DSXGY_2	263	9.15
GYY|c11672_g1	DSXGY_2	191	5.51
GYY|c11673_g1	DSXGY_2	0	0
GYY|c11674_g1	DSXGY_2	20	0.82
GYY|c11674_g2	DSXGY_2	0	0
GYY|c11676_g1	DSXGY_2	5	1.62
GYY|c11678_g1	DSXGY_2	3	2.46
GYY|c11681_g1	DSXGY_2	8	0.49
GYY|c11684_g1	DSXGY_2	0	0
GYY|c11685_g1	DSXGY_2	9	1.05
GYY|c11686_g1	DSXGY_2	2	1.66
GYY|c11686_g2	DSXGY_2	7	4.84
GYY|c11687_g1	DSXGY_2	10	0.88
GYY|c11689_g1	DSXGY_2	3	3.19
GYY|c11690_g1	DSXGY_2	46	12.4
GYY|c11691_g1	DSXGY_2	3	1.12
GYY|c11691_g2	DSXGY_2	3	0.48
GYY|c11692_g1	DSXGY_2	413	14.85
GYY|c11694_g1	DSXGY_2	0	0
GYY|c11695_g1	DSXGY_2	0	0
GYY|c11698_g1	DSXGY_2	1	0.24
GYY|c11701_g1	DSXGY_2	8	0.69
GYY|c11703_g1	DSXGY_2	3	0.67
GYY|c11704_g1	DSXGY_2	1	0.28
GYY|c11705_g1	DSXGY_2	0	0
GYY|c11706_g1	DSXGY_2	6	0.63
GYY|c11707_g1	DSXGY_2	0	0
GYY|c11707_g2	DSXGY_2	37	1.02
GYY|c11708_g1	DSXGY_2	23	5.02
GYY|c11709_g1	DSXGY_2	7	0.8
GYY|c11710_g1	DSXGY_2	0	0
GYY|c11711_g1	DSXGY_2	12	0.85
GYY|c11712_g1	DSXGY_2	143	30.89
GYY|c11713_g1	DSXGY_2	0	0
GYY|c11714_g1	DSXGY_2	0	0
GYY|c11714_g2	DSXGY_2	0	0
GYY|c11715_g1	DSXGY_2	29	5.37
GYY|c11716_g1	DSXGY_2	0	0
GYY|c1171_g1	DSXGY_2	0	0
GYY|c11722_g1	DSXGY_2	1498	68.84
GYY|c11725_g1	DSXGY_2	921	14.29
GYY|c11726_g1	DSXGY_2	2	0.53
GYY|c11729_g1	DSXGY_2	0	0
GYY|c11730_g1	DSXGY_2	0	0
GYY|c11731_g1	DSXGY_2	0	0
GYY|c11732_g1	DSXGY_2	612	19.05
GYY|c11735_g1	DSXGY_2	136	27.32
GYY|c11736_g1	DSXGY_2	1	1.11
GYY|c11737_g1	DSXGY_2	0	0
GYY|c11740_g1	DSXGY_2	5	0.54
GYY|c11741_g1	DSXGY_2	1	2.41
GYY|c11743_g1	DSXGY_2	1	0.6
GYY|c11745_g1	DSXGY_2	190	8.66
GYY|c11746_g1	DSXGY_2	0	0
GYY|c11747_g1	DSXGY_2	0	0
GYY|c11748_g1	DSXGY_2	28	1.8
GYY|c11752_g1	DSXGY_2	2	2.89
GYY|c11753_g1	DSXGY_2	0	0
GYY|c11754_g1	DSXGY_2	0	0
GYY|c11755_g1	DSXGY_2	1	0.09
GYY|c11756_g1	DSXGY_2	36	0.94
GYY|c11757_g1	DSXGY_2	0	0
GYY|c11759_g1	DSXGY_2	2	15.17
GYY|c11760_g1	DSXGY_2	1541	54.55
GYY|c11763_g1	DSXGY_2	1	2.86
GYY|c11765_g1	DSXGY_2	190	5.24
GYY|c11766_g1	DSXGY_2	45	2.62
GYY|c11767_g1	DSXGY_2	5	0.31
GYY|c11770_g1	DSXGY_2	0	0
GYY|c11771_g1	DSXGY_2	268	9.05
GYY|c11773_g1	DSXGY_2	0	0
GYY|c11776_g1	DSXGY_2	0	0
GYY|c11777_g1	DSXGY_2	5	0.42
GYY|c11778_g1	DSXGY_2	8	0.63
GYY|c11779_g1	DSXGY_2	1	0.16
GYY|c11780_g1	DSXGY_2	1611	70.64
GYY|c11781_g1	DSXGY_2	1	0.45
GYY|c11782_g1	DSXGY_2	16	2.17
GYY|c11783_g1	DSXGY_2	1	1.06
GYY|c11784_g1	DSXGY_2	2349	117.41
GYY|c11785_g1	DSXGY_2	0	0
GYY|c11787_g1	DSXGY_2	2011	69.16
GYY|c11789_g1	DSXGY_2	647	27.07
GYY|c11793_g1	DSXGY_2	394	15.67
GYY|c11794_g1	DSXGY_2	0	0
GYY|c11795_g1	DSXGY_2	0	0
GYY|c11797_g1	DSXGY_2	9	4.31
GYY|c11798_g1	DSXGY_2	429	31.8
GYY|c1179_g1	DSXGY_2	0	0
GYY|c11800_g1	DSXGY_2	0	0
GYY|c11800_g2	DSXGY_2	11	0.47
GYY|c11800_g3	DSXGY_2	2	0.42
GYY|c11803_g1	DSXGY_2	1	0.33
GYY|c11804_g1	DSXGY_2	3	32.96
GYY|c11805_g1	DSXGY_2	0	0
GYY|c11806_g1	DSXGY_2	11	0.64
GYY|c11807_g1	DSXGY_2	0	0
GYY|c11807_g2	DSXGY_2	0	0
GYY|c11808_g1	DSXGY_2	49	0.69
GYY|c11809_g1	DSXGY_2	638	21.56
GYY|c1180_g1	DSXGY_2	0	0
GYY|c11810_g1	DSXGY_2	1320	28.93
GYY|c11811_g1	DSXGY_2	2	0.72
GYY|c11813_g1	DSXGY_2	2809	17.48
GYY|c11814_g1	DSXGY_2	813	17.85
GYY|c11815_g1	DSXGY_2	15	1.48
GYY|c11816_g1	DSXGY_2	239	13.83
GYY|c11818_g1	DSXGY_2	0	0
GYY|c11819_g1	DSXGY_2	1	0.11
GYY|c11820_g1	DSXGY_2	35	9.38
GYY|c11823_g1	DSXGY_2	36	2.59
GYY|c11824_g1	DSXGY_2	0	0
GYY|c11825_g1	DSXGY_2	0	0
GYY|c11825_g2	DSXGY_2	0	0
GYY|c11827_g1	DSXGY_2	1320	37.33
GYY|c11828_g1	DSXGY_2	616	43.55
GYY|c11829_g1	DSXGY_2	0	0
GYY|c11830_g1	DSXGY_2	2	0.39
GYY|c11831_g1	DSXGY_2	9	0.49
GYY|c11831_g2	DSXGY_2	0	0
GYY|c11832_g1	DSXGY_2	0	0
GYY|c11833_g1	DSXGY_2	15	1.74
GYY|c11834_g1	DSXGY_2	26	2.85
GYY|c11836_g1	DSXGY_2	1	0.04
GYY|c11838_g1	DSXGY_2	1836	121.82
GYY|c11839_g1	DSXGY_2	15	0.68
GYY|c1183_g1	DSXGY_2	0	0
GYY|c11840_g1	DSXGY_2	1271	34.15
GYY|c11842_g1	DSXGY_2	55595	1243.54
GYY|c11843_g1	DSXGY_2	87	6.66
GYY|c11845_g1	DSXGY_2	5	0.38
GYY|c11846_g1	DSXGY_2	0	0
GYY|c11847_g1	DSXGY_2	0	0
GYY|c11849_g1	DSXGY_2	6	0.82
GYY|c11850_g1	DSXGY_2	425	23.41
GYY|c11851_g1	DSXGY_2	7	1.66
GYY|c11852_g1	DSXGY_2	0	0
GYY|c11856_g1	DSXGY_2	0	0
GYY|c11857_g1	DSXGY_2	3	7.24
GYY|c11858_g1	DSXGY_2	2	0.46
GYY|c11859_g1	DSXGY_2	0	0
GYY|c1185_g1	DSXGY_2	0	0
GYY|c11860_g1	DSXGY_2	0	0
GYY|c11861_g1	DSXGY_2	0	0
GYY|c11862_g1	DSXGY_2	5	2.66
GYY|c11863_g1	DSXGY_2	0	0
GYY|c11864_g1	DSXGY_2	2	3.64
GYY|c11865_g1	DSXGY_2	11	2.02
GYY|c11866_g1	DSXGY_2	43	3.43
GYY|c11867_g1	DSXGY_2	0	0
GYY|c11869_g1	DSXGY_2	0	0
GYY|c11870_g1	DSXGY_2	0	0
GYY|c11871_g1	DSXGY_2	16	0.71
GYY|c11874_g1	DSXGY_2	1	0.43
GYY|c11875_g1	DSXGY_2	0	0
GYY|c11876_g1	DSXGY_2	1	0.08
GYY|c11877_g1	DSXGY_2	3	0.42
GYY|c11878_g1	DSXGY_2	0	0
GYY|c11880_g1	DSXGY_2	2	1.45
GYY|c11881_g1	DSXGY_2	2	0.08
GYY|c11882_g1	DSXGY_2	29	6.63
GYY|c11883_g1	DSXGY_2	1	0.72
GYY|c11884_g1	DSXGY_2	4	3.07
GYY|c11885_g1	DSXGY_2	0	0
GYY|c11886_g1	DSXGY_2	3	0.31
GYY|c11888_g1	DSXGY_2	2	0.26
GYY|c11892_g1	DSXGY_2	1	0.07
GYY|c11894_g1	DSXGY_2	0	0
GYY|c11895_g1	DSXGY_2	0	0
GYY|c11896_g1	DSXGY_2	0	0
GYY|c11897_g1	DSXGY_2	109	3.53
GYY|c11898_g1	DSXGY_2	0	0
GYY|c11899_g1	DSXGY_2	0	0
GYY|c118_g1	DSXGY_2	0	0
GYY|c11901_g1	DSXGY_2	15	1.43
GYY|c11902_g1	DSXGY_2	1	0.63
GYY|c11905_g1	DSXGY_2	0	0
GYY|c11907_g1	DSXGY_2	8	2.93
GYY|c11908_g1	DSXGY_2	118	2.98
GYY|c11912_g1	DSXGY_2	0	0
GYY|c11913_g1	DSXGY_2	5	0.8
GYY|c11913_g2	DSXGY_2	0	0
GYY|c11914_g1	DSXGY_2	9	0.49
GYY|c11918_g1	DSXGY_2	5	0.46
GYY|c11919_g1	DSXGY_2	1	0.95
GYY|c1191_g1	DSXGY_2	21	1.93
GYY|c11922_g1	DSXGY_2	0	0
GYY|c11923_g1	DSXGY_2	0	0
GYY|c11928_g1	DSXGY_2	2	6.43
GYY|c11929_g1	DSXGY_2	9	1.5
GYY|c11931_g1	DSXGY_2	10	0.79
GYY|c11933_g1	DSXGY_2	0	0
GYY|c11934_g1	DSXGY_2	1	0.21
GYY|c11935_g1	DSXGY_2	5	2.59
GYY|c11937_g1	DSXGY_2	40	21.51
GYY|c11938_g1	DSXGY_2	2	1.98
GYY|c11940_g1	DSXGY_2	0	0
GYY|c11941_g1	DSXGY_2	1	2.7
GYY|c11943_g1	DSXGY_2	0	0
GYY|c11946_g1	DSXGY_2	1	0.43
GYY|c11947_g1	DSXGY_2	0	0
GYY|c11948_g1	DSXGY_2	8	1.59
GYY|c11949_g1	DSXGY_2	16	1.19
GYY|c11950_g1	DSXGY_2	0	0
GYY|c11950_g2	DSXGY_2	10	0.63
GYY|c11951_g1	DSXGY_2	2	0.92
GYY|c11952_g1	DSXGY_2	16	1.04
GYY|c11954_g1	DSXGY_2	4	0.71
GYY|c11955_g1	DSXGY_2	4	0.29
GYY|c11957_g1	DSXGY_2	6	1.41
GYY|c11959_g1	DSXGY_2	0	0
GYY|c1195_g1	DSXGY_2	0	0
GYY|c11960_g1	DSXGY_2	188	11.83
GYY|c11961_g1	DSXGY_2	2	0.13
GYY|c11962_g1	DSXGY_2	4	1.94
GYY|c11966_g1	DSXGY_2	0	0
GYY|c1196_g1	DSXGY_2	0	0
GYY|c11971_g1	DSXGY_2	0	0
GYY|c11971_g2	DSXGY_2	0	0
GYY|c11972_g1	DSXGY_2	4	0.64
GYY|c11973_g1	DSXGY_2	276	8.11
GYY|c11974_g1	DSXGY_2	17	1.12
GYY|c11976_g1	DSXGY_2	0	0
GYY|c11977_g1	DSXGY_2	1	0.19
GYY|c11978_g1	DSXGY_2	1	0.4
GYY|c11979_g1	DSXGY_2	6	0.92
GYY|c11980_g1	DSXGY_2	9	1.46
GYY|c11981_g1	DSXGY_2	3	8.32
GYY|c11982_g1	DSXGY_2	1	18.3
GYY|c11983_g1	DSXGY_2	3	0.59
GYY|c11984_g1	DSXGY_2	3	0.32
GYY|c11985_g1	DSXGY_2	0	0
GYY|c11986_g1	DSXGY_2	8	1.25
GYY|c11987_g1	DSXGY_2	2	4.12
GYY|c11987_g2	DSXGY_2	33	1.83
GYY|c11989_g1	DSXGY_2	507	9.92
GYY|c11990_g1	DSXGY_2	11	14.89
GYY|c11993_g1	DSXGY_2	0	0
GYY|c11994_g1	DSXGY_2	2	0.3
GYY|c11995_g1	DSXGY_2	0	0
GYY|c11996_g1	DSXGY_2	0	0
GYY|c11996_g2	DSXGY_2	13	1.05
GYY|c11997_g1	DSXGY_2	4	1.3
GYY|c11999_g1	DSXGY_2	48	1.4
GYY|c119_g1	DSXGY_2	69	3.66
GYY|c12005_g1	DSXGY_2	0	0
GYY|c12006_g1	DSXGY_2	0	0
GYY|c12007_g1	DSXGY_2	2	3.09
GYY|c1200_g1	DSXGY_2	0	0
GYY|c12011_g1	DSXGY_2	2	0.81
GYY|c12012_g1	DSXGY_2	0	0
GYY|c12014_g1	DSXGY_2	0	0
GYY|c12015_g1	DSXGY_2	3	0.2
GYY|c12016_g1	DSXGY_2	0	0
GYY|c12016_g2	DSXGY_2	2	0.29
GYY|c12019_g1	DSXGY_2	14	0.73
GYY|c12020_g1	DSXGY_2	0	0
GYY|c12021_g1	DSXGY_2	1192	20.83
GYY|c12022_g1	DSXGY_2	16	0.61
GYY|c12023_g1	DSXGY_2	1	0.78
GYY|c12026_g1	DSXGY_2	17	1.11
GYY|c12029_g1	DSXGY_2	1	1.2
GYY|c1202_g1	DSXGY_2	0	0
GYY|c12030_g1	DSXGY_2	0	0
GYY|c12034_g1	DSXGY_2	1	0.1
GYY|c12037_g1	DSXGY_2	2	0.46
GYY|c12039_g1	DSXGY_2	11	3.74
GYY|c12040_g1	DSXGY_2	1	2.35
GYY|c12042_g1	DSXGY_2	9	5.64
GYY|c12043_g1	DSXGY_2	21	9.05
GYY|c12044_g1	DSXGY_2	0	0
GYY|c12047_g1	DSXGY_2	63	2.25
GYY|c12047_g2	DSXGY_2	3	1.36
GYY|c12049_g1	DSXGY_2	0	0
GYY|c12050_g1	DSXGY_2	547	15.79
GYY|c12051_g1	DSXGY_2	0	0
GYY|c12052_g1	DSXGY_2	0	0
GYY|c12053_g1	DSXGY_2	2	0.56
GYY|c12055_g1	DSXGY_2	11	0.44
GYY|c12056_g1	DSXGY_2	37	2.19
GYY|c12059_g1	DSXGY_2	7	49.13
GYY|c12060_g1	DSXGY_2	7	1.36
GYY|c12061_g1	DSXGY_2	1	2.94
GYY|c12062_g1	DSXGY_2	9	1.09
GYY|c12063_g1	DSXGY_2	7	1
GYY|c12064_g1	DSXGY_2	0	0
GYY|c12064_g2	DSXGY_2	3	1.05
GYY|c12066_g1	DSXGY_2	3	0.49
GYY|c12067_g1	DSXGY_2	1	0.14
GYY|c12069_g1	DSXGY_2	0	0
GYY|c1206_g1	DSXGY_2	0	0
GYY|c12071_g1	DSXGY_2	95	6.65
GYY|c12073_g1	DSXGY_2	0	0
GYY|c12075_g1	DSXGY_2	1	0.26
GYY|c12078_g1	DSXGY_2	0	0
GYY|c12082_g1	DSXGY_2	0	0
GYY|c12083_g1	DSXGY_2	0	0
GYY|c12085_g1	DSXGY_2	3	3.52
GYY|c12085_g2	DSXGY_2	2	0.48
GYY|c12086_g1	DSXGY_2	0	0
GYY|c12088_g1	DSXGY_2	0	0
GYY|c12089_g1	DSXGY_2	2	2.49
GYY|c1208_g1	DSXGY_2	4	1.71
GYY|c12091_g1	DSXGY_2	0	0
GYY|c12092_g1	DSXGY_2	23	7.77
GYY|c12094_g1	DSXGY_2	0	0
GYY|c12095_g1	DSXGY_2	0	0
GYY|c12097_g1	DSXGY_2	7	2.19
GYY|c1209_g1	DSXGY_2	4	1.35
GYY|c120_g1	DSXGY_2	9	0.99
GYY|c12100_g1	DSXGY_2	0	0
GYY|c12101_g1	DSXGY_2	0	0
GYY|c12102_g1	DSXGY_2	0	0
GYY|c12106_g1	DSXGY_2	3	0.48
GYY|c12107_g1	DSXGY_2	0	0
GYY|c12108_g1	DSXGY_2	7	3.55
GYY|c12109_g1	DSXGY_2	3	1.03
GYY|c1210_g1	DSXGY_2	0	0
GYY|c12110_g1	DSXGY_2	0	0
GYY|c12112_g1	DSXGY_2	1	10.08
GYY|c12116_g1	DSXGY_2	0	0
GYY|c12118_g1	DSXGY_2	0	0
GYY|c12119_g1	DSXGY_2	0	0
GYY|c1211_g1	DSXGY_2	0	0
GYY|c12120_g1	DSXGY_2	0	0
GYY|c12121_g1	DSXGY_2	0	0
GYY|c12123_g1	DSXGY_2	14	1.4
GYY|c12125_g1	DSXGY_2	0	0
GYY|c12126_g1	DSXGY_2	0	0
GYY|c12127_g1	DSXGY_2	0	0
GYY|c12129_g1	DSXGY_2	0	0
GYY|c1212_g1	DSXGY_2	0	0
GYY|c12131_g1	DSXGY_2	1	1.13
GYY|c12134_g1	DSXGY_2	4	0.39
GYY|c12135_g1	DSXGY_2	4	0.6
GYY|c12144_g1	DSXGY_2	0	0
GYY|c12145_g1	DSXGY_2	0	0
GYY|c12146_g1	DSXGY_2	2	0.78
GYY|c12147_g1	DSXGY_2	2	1.98
GYY|c1214_g1	DSXGY_2	0	0
GYY|c12150_g1	DSXGY_2	0	0
GYY|c12152_g1	DSXGY_2	29	11.54
GYY|c12153_g1	DSXGY_2	18	0.93
GYY|c12155_g1	DSXGY_2	5	0.56
GYY|c12157_g1	DSXGY_2	0	0
GYY|c12158_g1	DSXGY_2	5	62.7
GYY|c12159_g1	DSXGY_2	0	0
GYY|c1215_g1	DSXGY_2	2	1.51
GYY|c12163_g1	DSXGY_2	0	0
GYY|c12164_g1	DSXGY_2	75	9.22
GYY|c12167_g1	DSXGY_2	0	0
GYY|c12168_g1	DSXGY_2	12	2.43
GYY|c12169_g1	DSXGY_2	2	1.09
GYY|c1216_g1	DSXGY_2	0	0
GYY|c12170_g1	DSXGY_2	0	0
GYY|c12171_g1	DSXGY_2	4	0.76
GYY|c12171_g2	DSXGY_2	0	0
GYY|c12173_g1	DSXGY_2	20	1.33
GYY|c12174_g1	DSXGY_2	42	4.37
GYY|c12176_g1	DSXGY_2	0	0
GYY|c12178_g1	DSXGY_2	0	0
GYY|c12178_g2	DSXGY_2	1	0.14
GYY|c12179_g1	DSXGY_2	0	0
GYY|c1217_g1	DSXGY_2	3	0.79
GYY|c12180_g1	DSXGY_2	444	6.75
GYY|c12183_g1	DSXGY_2	8	1.31
GYY|c12185_g1	DSXGY_2	0	0
GYY|c12186_g1	DSXGY_2	1	0.53
GYY|c12187_g1	DSXGY_2	19	1.71
GYY|c12188_g1	DSXGY_2	0	0
GYY|c1218_g1	DSXGY_2	3	4.96
GYY|c12190_g1	DSXGY_2	0	0
GYY|c12195_g1	DSXGY_2	1815	55.88
GYY|c12196_g1	DSXGY_2	0	0
GYY|c12197_g1	DSXGY_2	0	0
GYY|c12198_g1	DSXGY_2	2	0.14
GYY|c1219_g1	DSXGY_2	1	2.55
GYY|c12200_g1	DSXGY_2	0	0
GYY|c12202_g1	DSXGY_2	1	0.49
GYY|c12205_g1	DSXGY_2	4	42.09
GYY|c12206_g1	DSXGY_2	0	0
GYY|c12207_g1	DSXGY_2	3	1.03
GYY|c12211_g1	DSXGY_2	0	0
GYY|c12212_g1	DSXGY_2	2	0.16
GYY|c12213_g1	DSXGY_2	0	0
GYY|c12215_g1	DSXGY_2	9	1.12
GYY|c12216_g1	DSXGY_2	20	5.62
GYY|c12222_g1	DSXGY_2	1	0.22
GYY|c12223_g1	DSXGY_2	0	0
GYY|c12224_g1	DSXGY_2	3	1.47
GYY|c12224_g2	DSXGY_2	0	0
GYY|c12227_g1	DSXGY_2	196	33.2
GYY|c12228_g1	DSXGY_2	0	0
GYY|c1222_g1	DSXGY_2	0	0
GYY|c1222_g2	DSXGY_2	0	0
GYY|c12233_g1	DSXGY_2	0	0
GYY|c12238_g1	DSXGY_2	1	0.81
GYY|c12238_g2	DSXGY_2	6	3.27
GYY|c12239_g1	DSXGY_2	5	0.62
GYY|c1223_g1	DSXGY_2	3	4.85
GYY|c12241_g1	DSXGY_2	0	0
GYY|c12243_g1	DSXGY_2	5	2.07
GYY|c12244_g1	DSXGY_2	0	0
GYY|c12248_g1	DSXGY_2	0	0
GYY|c12251_g1	DSXGY_2	0	0
GYY|c12253_g1	DSXGY_2	21	1.89
GYY|c12256_g1	DSXGY_2	0	0
GYY|c12256_g2	DSXGY_2	7	2.79
GYY|c12260_g1	DSXGY_2	3	1.59
GYY|c12262_g1	DSXGY_2	0	0
GYY|c12264_g1	DSXGY_2	0	0
GYY|c12265_g1	DSXGY_2	1	0.18
GYY|c12266_g1	DSXGY_2	10	1.15
GYY|c12268_g1	DSXGY_2	0	0
GYY|c12270_g1	DSXGY_2	0	0
GYY|c12272_g1	DSXGY_2	0	0
GYY|c12273_g1	DSXGY_2	2	0.56
GYY|c12274_g1	DSXGY_2	0	0
GYY|c12276_g1	DSXGY_2	29	1.49
GYY|c12277_g1	DSXGY_2	375	22.42
GYY|c12278_g1	DSXGY_2	73	2.62
GYY|c12278_g2	DSXGY_2	24	2.22
GYY|c12279_g1	DSXGY_2	544	46.04
GYY|c1227_g1	DSXGY_2	2	0.54
GYY|c12280_g1	DSXGY_2	0	0
GYY|c12281_g1	DSXGY_2	0	0
GYY|c12282_g1	DSXGY_2	0	0
GYY|c12284_g1	DSXGY_2	0	0
GYY|c12285_g1	DSXGY_2	1	0.14
GYY|c12287_g1	DSXGY_2	2	2.65
GYY|c12288_g1	DSXGY_2	1	0.81
GYY|c12289_g1	DSXGY_2	0	0
GYY|c12290_g1	DSXGY_2	0	0
GYY|c12294_g1	DSXGY_2	9	0.6
GYY|c12296_g1	DSXGY_2	654	8.24
GYY|c12297_g1	DSXGY_2	0	0
GYY|c12298_g1	DSXGY_2	0	0
GYY|c12299_g1	DSXGY_2	70	3.92
GYY|c1229_g1	DSXGY_2	0	0
GYY|c122_g1	DSXGY_2	0	0
GYY|c12301_g1	DSXGY_2	1	0.11
GYY|c12303_g1	DSXGY_2	0	0
GYY|c12304_g1	DSXGY_2	19	2.09
GYY|c12305_g1	DSXGY_2	0	0
GYY|c12306_g1	DSXGY_2	3	0.46
GYY|c12308_g1	DSXGY_2	2	2.71
GYY|c12309_g1	DSXGY_2	18	2
GYY|c12309_g2	DSXGY_2	1	0.44
GYY|c12311_g1	DSXGY_2	22	2.02
GYY|c12312_g1	DSXGY_2	1	2.94
GYY|c12317_g1	DSXGY_2	617	55.02
GYY|c12318_g1	DSXGY_2	0	0
GYY|c12319_g1	DSXGY_2	25	6.65
GYY|c1231_g1	DSXGY_2	0	0
GYY|c12320_g1	DSXGY_2	7244	177.77
GYY|c12321_g1	DSXGY_2	8	0.54
GYY|c12322_g1	DSXGY_2	4643	116.52
GYY|c12323_g1	DSXGY_2	1	0.32
GYY|c12324_g1	DSXGY_2	6	0.25
GYY|c12325_g1	DSXGY_2	3425	78.46
GYY|c12326_g1	DSXGY_2	0	0
GYY|c12327_g1	DSXGY_2	2	0.49
GYY|c12329_g1	DSXGY_2	9	1.67
GYY|c12331_g1	DSXGY_2	14	5.37
GYY|c12332_g1	DSXGY_2	3	1.28
GYY|c12332_g2	DSXGY_2	0	0
GYY|c12333_g1	DSXGY_2	0	0
GYY|c12334_g1	DSXGY_2	2	0.31
GYY|c12335_g1	DSXGY_2	0	0
GYY|c12336_g1	DSXGY_2	0	0
GYY|c12337_g1	DSXGY_2	0	0
GYY|c12338_g1	DSXGY_2	1338	73.22
GYY|c12339_g1	DSXGY_2	0	0
GYY|c1233_g1	DSXGY_2	0	0
GYY|c12340_g1	DSXGY_2	633	26.24
GYY|c12341_g1	DSXGY_2	90	5.85
GYY|c12342_g1	DSXGY_2	167	34.58
GYY|c12343_g1	DSXGY_2	54	2
GYY|c12344_g1	DSXGY_2	2	0.25
GYY|c12345_g1	DSXGY_2	28	0.87
GYY|c12346_g1	DSXGY_2	456	33.61
GYY|c12346_g2	DSXGY_2	2074	60.36
GYY|c12347_g1	DSXGY_2	0	0
GYY|c12349_g1	DSXGY_2	3	0.4
GYY|c1234_g1	DSXGY_2	0	0
GYY|c12350_g1	DSXGY_2	15	2.25
GYY|c12351_g1	DSXGY_2	1391	63.05
GYY|c12352_g1	DSXGY_2	0	0
GYY|c12353_g1	DSXGY_2	671	41.23
GYY|c12354_g1	DSXGY_2	400	17.85
GYY|c12355_g1	DSXGY_2	0	0
GYY|c12356_g1	DSXGY_2	1	2.01
GYY|c12358_g1	DSXGY_2	0	0
GYY|c12359_g1	DSXGY_2	4	0.5
GYY|c1235_g1	DSXGY_2	2	0.44
GYY|c12361_g1	DSXGY_2	4	0.52
GYY|c12362_g1	DSXGY_2	2233	130.01
GYY|c12363_g1	DSXGY_2	0	0
GYY|c12364_g1	DSXGY_2	3	3.32
GYY|c12366_g1	DSXGY_2	0	0
GYY|c12367_g1	DSXGY_2	6	0.46
GYY|c12367_g2	DSXGY_2	0	0
GYY|c12369_g1	DSXGY_2	16	2.95
GYY|c12369_g2	DSXGY_2	10	2.36
GYY|c12370_g1	DSXGY_2	6	0.68
GYY|c12371_g1	DSXGY_2	3	2.67
GYY|c12373_g1	DSXGY_2	0	0
GYY|c12375_g1	DSXGY_2	118	6.31
GYY|c12376_g1	DSXGY_2	0	0
GYY|c12378_g1	DSXGY_2	7	1
GYY|c12379_g1	DSXGY_2	0	0
GYY|c12380_g1	DSXGY_2	1	0.11
GYY|c12382_g1	DSXGY_2	1451	59.55
GYY|c12383_g1	DSXGY_2	2928	115.08
GYY|c12385_g1	DSXGY_2	4962	169.06
GYY|c12386_g1	DSXGY_2	6	4.76
GYY|c12387_g1	DSXGY_2	0	0
GYY|c12389_g1	DSXGY_2	0	0
GYY|c12390_g1	DSXGY_2	6	0.68
GYY|c12390_g2	DSXGY_2	1529	50.25
GYY|c12391_g1	DSXGY_2	0	0
GYY|c12392_g1	DSXGY_2	0	0
GYY|c12393_g1	DSXGY_2	0	0
GYY|c12394_g1	DSXGY_2	7	1.24
GYY|c12395_g1	DSXGY_2	22	0.96
GYY|c12396_g1	DSXGY_2	195	4.31
GYY|c12398_g1	DSXGY_2	8	139.36
GYY|c12399_g1	DSXGY_2	0	0
GYY|c12400_g1	DSXGY_2	3899	172.05
GYY|c12401_g1	DSXGY_2	14	2.43
GYY|c12402_g1	DSXGY_2	0	0
GYY|c12403_g1	DSXGY_2	9022	151.73
GYY|c12404_g1	DSXGY_2	2676	103.55
GYY|c12405_g1	DSXGY_2	18	1.7
GYY|c12406_g1	DSXGY_2	3	3.59
GYY|c12406_g2	DSXGY_2	4	0.58
GYY|c12407_g1	DSXGY_2	2172	35.5
GYY|c12408_g1	DSXGY_2	22	0.8
GYY|c12409_g1	DSXGY_2	0	0
GYY|c1240_g1	DSXGY_2	12	3.85
GYY|c12410_g1	DSXGY_2	2	1.69
GYY|c12411_g1	DSXGY_2	20	18.42
GYY|c12412_g1	DSXGY_2	4	1.74
GYY|c12412_g2	DSXGY_2	6	0.37
GYY|c12414_g1	DSXGY_2	251	29.24
GYY|c12415_g1	DSXGY_2	1537	100.2
GYY|c12416_g1	DSXGY_2	10	6.11
GYY|c12417_g1	DSXGY_2	5	1.07
GYY|c12418_g1	DSXGY_2	1	0.24
GYY|c12420_g1	DSXGY_2	36	5.53
GYY|c12421_g1	DSXGY_2	3471	70.71
GYY|c12423_g1	DSXGY_2	17	2.11
GYY|c12426_g1	DSXGY_2	192	12.41
GYY|c12427_g1	DSXGY_2	0	0
GYY|c12428_g1	DSXGY_2	2	0.48
GYY|c12430_g1	DSXGY_2	5654	84.89
GYY|c12431_g1	DSXGY_2	3505	77.75
GYY|c12433_g1	DSXGY_2	2306	25.13
GYY|c12434_g1	DSXGY_2	0	0
GYY|c12435_g1	DSXGY_2	7044	56.25
GYY|c12436_g1	DSXGY_2	6	2.2
GYY|c12437_g1	DSXGY_2	8	2.4
GYY|c12440_g1	DSXGY_2	0	0
GYY|c12440_g2	DSXGY_2	7	0.47
GYY|c12440_g3	DSXGY_2	10	0.82
GYY|c12441_g1	DSXGY_2	0	0
GYY|c12441_g2	DSXGY_2	2	0.26
GYY|c12442_g1	DSXGY_2	0	0
GYY|c12443_g1	DSXGY_2	13	0.5
GYY|c12444_g1	DSXGY_2	495499	22359.1
GYY|c12445_g1	DSXGY_2	219470	4827.91
GYY|c12446_g1	DSXGY_2	497	32.76
GYY|c12447_g1	DSXGY_2	24505	1449.98
GYY|c12448_g1	DSXGY_2	69	9.54
GYY|c12449_g1	DSXGY_2	4	0.52
GYY|c12450_g1	DSXGY_2	25	1.09
GYY|c12451_g1	DSXGY_2	41925	656.91
GYY|c12452_g1	DSXGY_2	0	0
GYY|c12453_g1	DSXGY_2	61	4.07
GYY|c12454_g1	DSXGY_2	2	0.67
GYY|c12455_g1	DSXGY_2	37	1.09
GYY|c12457_g1	DSXGY_2	0	0
GYY|c12458_g1	DSXGY_2	0	0
GYY|c12459_g1	DSXGY_2	16	1.88
GYY|c12460_g1	DSXGY_2	0	0
GYY|c12461_g1	DSXGY_2	10290	405.64
GYY|c12462_g1	DSXGY_2	123	20.92
GYY|c12463_g1	DSXGY_2	5	0.44
GYY|c12463_g2	DSXGY_2	1	8.54
GYY|c12464_g1	DSXGY_2	494	34.91
GYY|c12465_g1	DSXGY_2	2	0.11
GYY|c12467_g1	DSXGY_2	0	0
GYY|c12468_g1	DSXGY_2	0	0
GYY|c12469_g1	DSXGY_2	11	1.48
GYY|c12470_g1	DSXGY_2	53382	2355.57
GYY|c12471_g1	DSXGY_2	1835	42.97
GYY|c12472_g1	DSXGY_2	0	0
GYY|c12473_g1	DSXGY_2	7	4.01
GYY|c12474_g1	DSXGY_2	14	0.52
GYY|c12475_g1	DSXGY_2	4	1.22
GYY|c12476_g1	DSXGY_2	37	7.66
GYY|c12477_g1	DSXGY_2	55	2.85
GYY|c12478_g1	DSXGY_2	3	0.2
GYY|c12481_g1	DSXGY_2	41	5.12
GYY|c12482_g1	DSXGY_2	8	0.8
GYY|c12484_g1	DSXGY_2	2	0.26
GYY|c12485_g1	DSXGY_2	0	0
GYY|c12486_g1	DSXGY_2	959	21.78
GYY|c12487_g1	DSXGY_2	22	1.85
GYY|c12489_g1	DSXGY_2	6	0.61
GYY|c1248_g1	DSXGY_2	0	0
GYY|c12490_g1	DSXGY_2	24	1.14
GYY|c12491_g1	DSXGY_2	1	1.06
GYY|c12492_g1	DSXGY_2	0	0
GYY|c12493_g1	DSXGY_2	2	0.64
GYY|c12494_g1	DSXGY_2	13	0.77
GYY|c12497_g1	DSXGY_2	0	0
GYY|c12498_g1	DSXGY_2	2	0.24
GYY|c12499_g1	DSXGY_2	504	70.43
GYY|c12500_g1	DSXGY_2	0	0
GYY|c12503_g1	DSXGY_2	441	10
GYY|c12504_g1	DSXGY_2	1	1.65
GYY|c12505_g1	DSXGY_2	0	0
GYY|c12506_g1	DSXGY_2	8	30.39
GYY|c12508_g1	DSXGY_2	15	7.97
GYY|c12509_g1	DSXGY_2	1	0.28
GYY|c1250_g1	DSXGY_2	0	0
GYY|c12510_g1	DSXGY_2	33	1.99
GYY|c12511_g1	DSXGY_2	891	30.56
GYY|c12512_g1	DSXGY_2	12	11.05
GYY|c12513_g1	DSXGY_2	48	1.52
GYY|c12514_g1	DSXGY_2	0	0
GYY|c12515_g1	DSXGY_2	9	0.52
GYY|c12516_g1	DSXGY_2	0	0
GYY|c12517_g1	DSXGY_2	3	0.25
GYY|c1251_g1	DSXGY_2	0	0
GYY|c12520_g1	DSXGY_2	73	2.6
GYY|c12521_g1	DSXGY_2	2	0.23
GYY|c12522_g1	DSXGY_2	145	48.75
GYY|c12523_g1	DSXGY_2	13	0.59
GYY|c12524_g1	DSXGY_2	1028	64.42
GYY|c12525_g1	DSXGY_2	0	0
GYY|c12526_g1	DSXGY_2	2	2.6
GYY|c12528_g1	DSXGY_2	5	31.35
GYY|c12529_g1	DSXGY_2	0	0
GYY|c1252_g1	DSXGY_2	0	0
GYY|c12531_g1	DSXGY_2	5312	159
GYY|c12532_g1	DSXGY_2	6	0.56
GYY|c12533_g1	DSXGY_2	437	11.96
GYY|c12537_g1	DSXGY_2	0	0
GYY|c12538_g1	DSXGY_2	23	1.46
GYY|c12540_g1	DSXGY_2	0	0
GYY|c12541_g1	DSXGY_2	0	0
GYY|c12542_g1	DSXGY_2	0	0
GYY|c12543_g1	DSXGY_2	0	0
GYY|c12544_g1	DSXGY_2	0	0
GYY|c12544_g2	DSXGY_2	0	0
GYY|c12545_g1	DSXGY_2	0	0
GYY|c12546_g1	DSXGY_2	89	40.38
GYY|c12547_g1	DSXGY_2	0	0
GYY|c12548_g1	DSXGY_2	47418	956.16
GYY|c12550_g1	DSXGY_2	10	1.67
GYY|c12551_g1	DSXGY_2	21445	426.61
GYY|c12552_g1	DSXGY_2	2775	64.27
GYY|c12553_g1	DSXGY_2	300949	6467.04
GYY|c12557_g1	DSXGY_2	6	0.59
GYY|c12558_g1	DSXGY_2	0	0
GYY|c12561_g1	DSXGY_2	1294	60.51
GYY|c12562_g1	DSXGY_2	3	27.13
GYY|c12563_g1	DSXGY_2	0	0
GYY|c12564_g1	DSXGY_2	1	0.13
GYY|c12566_g1	DSXGY_2	0	0
GYY|c12566_g2	DSXGY_2	16	2.7
GYY|c12567_g1	DSXGY_2	39	3.77
GYY|c12568_g1	DSXGY_2	48	9.5
GYY|c12569_g1	DSXGY_2	2	0.42
GYY|c12570_g1	DSXGY_2	4	1.32
GYY|c12572_g1	DSXGY_2	0	0
GYY|c12573_g1	DSXGY_2	3	0.38
GYY|c12574_g1	DSXGY_2	103	15.42
GYY|c12575_g1	DSXGY_2	0	0
GYY|c12576_g1	DSXGY_2	0	0
GYY|c12577_g1	DSXGY_2	6	0.34
GYY|c12578_g1	DSXGY_2	6460	126.31
GYY|c12579_g1	DSXGY_2	2989	86.67
GYY|c12580_g1	DSXGY_2	0	0
GYY|c12581_g1	DSXGY_2	13	2.2
GYY|c12582_g1	DSXGY_2	1115	29.23
GYY|c12583_g1	DSXGY_2	4	1.14
GYY|c12584_g1	DSXGY_2	21	0.97
GYY|c12585_g1	DSXGY_2	1	0.48
GYY|c12586_g1	DSXGY_2	2483	173.71
GYY|c12587_g1	DSXGY_2	0	0
GYY|c12588_g1	DSXGY_2	1	0.24
GYY|c12589_g1	DSXGY_2	0	0
GYY|c12590_g1	DSXGY_2	1	1.58
GYY|c12591_g1	DSXGY_2	4	0.47
GYY|c12592_g1	DSXGY_2	43	1.29
GYY|c12593_g1	DSXGY_2	2	0.29
GYY|c12594_g1	DSXGY_2	70	6.89
GYY|c12596_g1	DSXGY_2	1934	101.32
GYY|c12597_g1	DSXGY_2	139410	2945.03
GYY|c12599_g1	DSXGY_2	0	0
GYY|c12601_g1	DSXGY_2	61	1.47
GYY|c12602_g1	DSXGY_2	86	1.95
GYY|c12603_g1	DSXGY_2	0	0
GYY|c12604_g1	DSXGY_2	2	0.47
GYY|c12605_g1	DSXGY_2	12551	343.25
GYY|c12606_g1	DSXGY_2	2	6.24
GYY|c12607_g1	DSXGY_2	2	10.11
GYY|c12608_g1	DSXGY_2	0	0
GYY|c12609_g1	DSXGY_2	0	0
GYY|c1260_g1	DSXGY_2	0	0
GYY|c12610_g1	DSXGY_2	1	0.19
GYY|c12611_g1	DSXGY_2	0	0
GYY|c12612_g1	DSXGY_2	2032	177.6
GYY|c12613_g1	DSXGY_2	9	1.87
GYY|c12614_g1	DSXGY_2	2	0.34
GYY|c12615_g1	DSXGY_2	0	0
GYY|c12616_g1	DSXGY_2	1712	102.03
GYY|c12618_g1	DSXGY_2	0	0
GYY|c12619_g1	DSXGY_2	0	0
GYY|c1261_g1	DSXGY_2	1	1.58
GYY|c12620_g1	DSXGY_2	0	0
GYY|c12621_g1	DSXGY_2	0	0
GYY|c12622_g1	DSXGY_2	6	0.57
GYY|c12623_g1	DSXGY_2	0	0
GYY|c12624_g1	DSXGY_2	12	1.4
GYY|c12625_g1	DSXGY_2	4	8.46
GYY|c12627_g1	DSXGY_2	302	31.04
GYY|c12629_g1	DSXGY_2	18	3.69
GYY|c12630_g1	DSXGY_2	0	0
GYY|c12631_g1	DSXGY_2	116	14.58
GYY|c12632_g1	DSXGY_2	605	16.59
GYY|c12633_g1	DSXGY_2	2964	62.98
GYY|c12634_g1	DSXGY_2	0	0
GYY|c12635_g1	DSXGY_2	2	1.36
GYY|c12636_g1	DSXGY_2	36	2.28
GYY|c12637_g1	DSXGY_2	0	0
GYY|c12639_g1	DSXGY_2	0	0
GYY|c12640_g1	DSXGY_2	4	13.25
GYY|c12641_g1	DSXGY_2	2	0.64
GYY|c12642_g1	DSXGY_2	40	14.93
GYY|c12643_g1	DSXGY_2	10	3.71
GYY|c12645_g1	DSXGY_2	1	0.66
GYY|c12648_g1	DSXGY_2	18	0.99
GYY|c12649_g1	DSXGY_2	0	0
GYY|c1264_g1	DSXGY_2	2	2.59
GYY|c12650_g1	DSXGY_2	13	0.51
GYY|c12651_g1	DSXGY_2	3	1.63
GYY|c12652_g1	DSXGY_2	0	0
GYY|c12653_g1	DSXGY_2	120	22.95
GYY|c12653_g2	DSXGY_2	2597	34.61
GYY|c12654_g1	DSXGY_2	605	35.75
GYY|c12655_g1	DSXGY_2	20	1.21
GYY|c12656_g1	DSXGY_2	0	0
GYY|c12657_g1	DSXGY_2	601	49.81
GYY|c12658_g1	DSXGY_2	7	0.78
GYY|c12659_g1	DSXGY_2	10	3
GYY|c12660_g1	DSXGY_2	0	0
GYY|c12661_g1	DSXGY_2	7	2.48
GYY|c12662_g1	DSXGY_2	870	54.33
GYY|c12663_g1	DSXGY_2	1	0.82
GYY|c12664_g1	DSXGY_2	2	0.41
GYY|c12664_g2	DSXGY_2	2	0.27
GYY|c12665_g1	DSXGY_2	7	0.79
GYY|c12666_g1	DSXGY_2	2	0.16
GYY|c12667_g1	DSXGY_2	0	0
GYY|c12669_g1	DSXGY_2	0	0
GYY|c12670_g1	DSXGY_2	702	15.21
GYY|c12671_g1	DSXGY_2	3	0.19
GYY|c12672_g1	DSXGY_2	1	4.56
GYY|c12672_g2	DSXGY_2	0	0
GYY|c12673_g1	DSXGY_2	3	7.87
GYY|c12674_g1	DSXGY_2	0	0
GYY|c12675_g1	DSXGY_2	0	0
GYY|c12676_g1	DSXGY_2	154	7.62
GYY|c12677_g1	DSXGY_2	2	0.44
GYY|c12678_g1	DSXGY_2	3	0.53
GYY|c12679_g1	DSXGY_2	9	1.27
GYY|c12679_g2	DSXGY_2	67	24.78
GYY|c1267_g1	DSXGY_2	0	0
GYY|c12680_g1	DSXGY_2	12	2.42
GYY|c12681_g1	DSXGY_2	57	6.16
GYY|c12683_g1	DSXGY_2	0	0
GYY|c12683_g2	DSXGY_2	0	0
GYY|c12684_g1	DSXGY_2	137	7.67
GYY|c12685_g1	DSXGY_2	1	0.1
GYY|c12686_g1	DSXGY_2	1460	20.12
GYY|c12687_g1	DSXGY_2	2	0.72
GYY|c1268_g1	DSXGY_2	0	0
GYY|c12690_g1	DSXGY_2	26	0.77
GYY|c12691_g1	DSXGY_2	30	3.77
GYY|c12692_g1	DSXGY_2	0	0
GYY|c12693_g1	DSXGY_2	6	1.02
GYY|c12695_g1	DSXGY_2	2	0.19
GYY|c12696_g1	DSXGY_2	518	24.45
GYY|c12697_g1	DSXGY_2	319	14.22
GYY|c12699_g1	DSXGY_2	31	1.13
GYY|c126_g1	DSXGY_2	2	1.04
GYY|c12700_g1	DSXGY_2	15295	278.67
GYY|c12701_g1	DSXGY_2	0	0
GYY|c12702_g1	DSXGY_2	8	1.28
GYY|c12703_g1	DSXGY_2	3	0.3
GYY|c12704_g1	DSXGY_2	3109	72.89
GYY|c12705_g1	DSXGY_2	31	2.12
GYY|c12706_g1	DSXGY_2	1	3.31
GYY|c12707_g1	DSXGY_2	2276	65.33
GYY|c12708_g1	DSXGY_2	65	1.43
GYY|c12709_g1	DSXGY_2	0	0
GYY|c12710_g1	DSXGY_2	3	0.51
GYY|c12711_g1	DSXGY_2	0	0
GYY|c12712_g1	DSXGY_2	14	0.96
GYY|c12712_g2	DSXGY_2	0	0
GYY|c12714_g1	DSXGY_2	260	8.51
GYY|c12715_g1	DSXGY_2	13	6.51
GYY|c12716_g1	DSXGY_2	2	0.34
GYY|c12717_g1	DSXGY_2	0	0
GYY|c12718_g1	DSXGY_2	184	7.76
GYY|c12719_g1	DSXGY_2	0	0
GYY|c1271_g1	DSXGY_2	0	0
GYY|c12720_g1	DSXGY_2	10	6.63
GYY|c12721_g1	DSXGY_2	38	1.68
GYY|c12722_g1	DSXGY_2	1	0.53
GYY|c12722_g2	DSXGY_2	77	12.72
GYY|c12723_g1	DSXGY_2	19	1.2
GYY|c12724_g1	DSXGY_2	0	0
GYY|c12725_g1	DSXGY_2	13	1.11
GYY|c12726_g1	DSXGY_2	7	1.59
GYY|c12727_g1	DSXGY_2	0	0
GYY|c12728_g1	DSXGY_2	6	0.44
GYY|c12730_g1	DSXGY_2	15	14.42
GYY|c12731_g1	DSXGY_2	914	28.94
GYY|c12732_g1	DSXGY_2	20	3.37
GYY|c12733_g1	DSXGY_2	0	0
GYY|c12734_g1	DSXGY_2	0	0
GYY|c12734_g2	DSXGY_2	0	0
GYY|c12737_g1	DSXGY_2	16	1.47
GYY|c12738_g1	DSXGY_2	22	1.03
GYY|c12739_g1	DSXGY_2	0	0
GYY|c12740_g1	DSXGY_2	1	2.94
GYY|c12741_g1	DSXGY_2	934	17.37
GYY|c12743_g1	DSXGY_2	0	0
GYY|c12744_g1	DSXGY_2	2	0.22
GYY|c12745_g1	DSXGY_2	743	15.45
GYY|c12746_g1	DSXGY_2	0	0
GYY|c12747_g1	DSXGY_2	3	0.28
GYY|c12748_g1	DSXGY_2	2345	49.2
GYY|c12749_g1	DSXGY_2	1	0.16
GYY|c12750_g1	DSXGY_2	4719	44.06
GYY|c12752_g1	DSXGY_2	0	0
GYY|c12754_g1	DSXGY_2	382	30.95
GYY|c12755_g1	DSXGY_2	941	16.33
GYY|c12756_g1	DSXGY_2	20	0.95
GYY|c12757_g1	DSXGY_2	48399	1584.09
GYY|c12759_g1	DSXGY_2	894	30.18
GYY|c12760_g1	DSXGY_2	26	1.01
GYY|c12762_g1	DSXGY_2	1128	23.64
GYY|c12763_g1	DSXGY_2	1112	105.03
GYY|c12764_g1	DSXGY_2	985	16.1
GYY|c12765_g1	DSXGY_2	3	0.26
GYY|c12766_g1	DSXGY_2	3424	79.71
GYY|c12767_g1	DSXGY_2	1855	110.75
GYY|c12768_g1	DSXGY_2	4	3.88
GYY|c12769_g1	DSXGY_2	0	0
GYY|c12771_g1	DSXGY_2	307	15.9
GYY|c12772_g1	DSXGY_2	7	0.37
GYY|c12774_g1	DSXGY_2	340	10
GYY|c12775_g1	DSXGY_2	19	3.1
GYY|c12777_g1	DSXGY_2	4	0.37
GYY|c12778_g1	DSXGY_2	1468	85.97
GYY|c12779_g1	DSXGY_2	1	0.1
GYY|c12780_g1	DSXGY_2	3	0.9
GYY|c12781_g1	DSXGY_2	53	11.29
GYY|c12782_g1	DSXGY_2	4	0.63
GYY|c12783_g1	DSXGY_2	634	24.53
GYY|c12784_g1	DSXGY_2	395	22.6
GYY|c12786_g1	DSXGY_2	1013	32.02
GYY|c12787_g1	DSXGY_2	11562	413.7
GYY|c12789_g1	DSXGY_2	737	44.74
GYY|c12791_g1	DSXGY_2	3179	100.35
GYY|c12792_g1	DSXGY_2	4	0.96
GYY|c12794_g1	DSXGY_2	4	0.21
GYY|c12795_g1	DSXGY_2	5	3.62
GYY|c12796_g1	DSXGY_2	0	0
GYY|c12797_g1	DSXGY_2	2927	134.2
GYY|c12798_g1	DSXGY_2	279	11.63
GYY|c12799_g1	DSXGY_2	0	0
GYY|c1279_g1	DSXGY_2	0	0
GYY|c12800_g1	DSXGY_2	20	1.03
GYY|c12801_g1	DSXGY_2	217	47.13
GYY|c12802_g1	DSXGY_2	1	0.11
GYY|c12803_g1	DSXGY_2	10	0.66
GYY|c12804_g1	DSXGY_2	19	2.34
GYY|c12805_g1	DSXGY_2	8	11.75
GYY|c12806_g1	DSXGY_2	585	45.47
GYY|c12807_g1	DSXGY_2	240	20.84
GYY|c12808_g1	DSXGY_2	5	1.52
GYY|c12809_g1	DSXGY_2	3352	123.03
GYY|c12810_g1	DSXGY_2	14	2.23
GYY|c12811_g1	DSXGY_2	0	0
GYY|c12813_g1	DSXGY_2	2	16.42
GYY|c12814_g1	DSXGY_2	16	1.24
GYY|c12814_g2	DSXGY_2	2	0.17
GYY|c12815_g1	DSXGY_2	5	0.44
GYY|c12817_g1	DSXGY_2	1	0.17
GYY|c12819_g1	DSXGY_2	0	0
GYY|c12820_g1	DSXGY_2	2	0.25
GYY|c12822_g1	DSXGY_2	748	37.1
GYY|c12825_g1	DSXGY_2	5	0.27
GYY|c12826_g1	DSXGY_2	0	0
GYY|c12828_g1	DSXGY_2	6	1.45
GYY|c12829_g1	DSXGY_2	498	21.04
GYY|c12831_g1	DSXGY_2	0	0
GYY|c12832_g1	DSXGY_2	1	0.92
GYY|c12833_g1	DSXGY_2	0	0
GYY|c12834_g1	DSXGY_2	547	44.65
GYY|c12835_g1	DSXGY_2	0	0
GYY|c12836_g1	DSXGY_2	0	0
GYY|c12839_g1	DSXGY_2	2	3.82
GYY|c12840_g1	DSXGY_2	4	0.31
[truncated: 33,103 more rows]
