# Supplementary material for: Comparative transcriptome analysis and identification of candidate effectors in two related rust species (Gymnosporangium yamadae and Gymnosporangium asiaticum)
Source: BMC Genomics. 2017 Aug 23;18:651. doi: 10.1186/s12864-017-4059-x (PMC5567642; doi:10.1186/s12864-017-4059-x)
Supplement: Supplementary file 1 — The statistics of gene expression level of each sample of G. yamadae and G. asiaticum. This file provides the read count and corresponding FPKM values of each genes respectively in G. yamadae and G. asiaticum when mapped to the reference transcriptome. (ZIP 5443 kb) [file 12864_2017_4059_MOESM1_ESM.zip › Additional file 1/DSXGY_3.readcounts and FPKM values.xlsx]

## Sheet: Sheet1
gene_id	Sample_name	Read_count	FPKM
GYY|c10002_g1	DSXGY_3	8	1.24
GYY|c10003_g1	DSXGY_3	0	0
GYY|c10004_g1	DSXGY_3	3	1.22
GYY|c10005_g1	DSXGY_3	0	0
GYY|c10006_g1	DSXGY_3	2713	126.58
GYY|c10010_g1	DSXGY_3	0	0
GYY|c10012_g1	DSXGY_3	2	0.59
GYY|c10013_g1	DSXGY_3	1	0.26
GYY|c10014_g1	DSXGY_3	150	38.84
GYY|c10014_g2	DSXGY_3	30333	1203.18
GYY|c10014_g3	DSXGY_3	5	11.65
GYY|c10015_g1	DSXGY_3	6431	159.99
GYY|c10016_g1	DSXGY_3	4	2.06
GYY|c10017_g1	DSXGY_3	0	0
GYY|c10018_g1	DSXGY_3	0	0
GYY|c10019_g1	DSXGY_3	6115	132.74
GYY|c10020_g1	DSXGY_3	12	1.4
GYY|c10021_g1	DSXGY_3	2	3.84
GYY|c10021_g2	DSXGY_3	2	0.63
GYY|c10022_g1	DSXGY_3	45529	3576.8
GYY|c10023_g1	DSXGY_3	1	0.23
GYY|c10025_g1	DSXGY_3	5877	147.79
GYY|c10026_g1	DSXGY_3	2	3.29
GYY|c10029_g1	DSXGY_3	1042	137.16
GYY|c10030_g1	DSXGY_3	1	0.45
GYY|c10031_g1	DSXGY_3	4	4.78
GYY|c10034_g1	DSXGY_3	0	0
GYY|c10035_g1	DSXGY_3	0	0
GYY|c10036_g1	DSXGY_3	1	5.31
GYY|c10037_g1	DSXGY_3	0	0
GYY|c10038_g1	DSXGY_3	0	0
GYY|c10039_g1	DSXGY_3	0	0
GYY|c1003_g1	DSXGY_3	1	0.21
GYY|c10040_g1	DSXGY_3	3004	103.07
GYY|c10042_g1	DSXGY_3	0	0
GYY|c10043_g1	DSXGY_3	14	1.93
GYY|c10046_g1	DSXGY_3	28	6.43
GYY|c10047_g1	DSXGY_3	4	1.74
GYY|c10050_g1	DSXGY_3	0	0
GYY|c10051_g1	DSXGY_3	0	0
GYY|c10054_g1	DSXGY_3	1	0.03
GYY|c10057_g1	DSXGY_3	1	0.11
GYY|c10059_g1	DSXGY_3	0	0
GYY|c10060_g1	DSXGY_3	1	1.02
GYY|c10063_g1	DSXGY_3	8	1.3
GYY|c10064_g1	DSXGY_3	13	12.88
GYY|c10065_g1	DSXGY_3	6	4.28
GYY|c10067_g1	DSXGY_3	0	0
GYY|c10069_g1	DSXGY_3	0	0
GYY|c10071_g1	DSXGY_3	0	0
GYY|c10073_g1	DSXGY_3	0	0
GYY|c10074_g1	DSXGY_3	30	3.79
GYY|c10075_g1	DSXGY_3	522	21.13
GYY|c10076_g1	DSXGY_3	2	3.67
GYY|c10078_g1	DSXGY_3	0	0
GYY|c10080_g1	DSXGY_3	805	26.1
GYY|c10082_g1	DSXGY_3	2	1.4
GYY|c10085_g1	DSXGY_3	0	0
GYY|c1008_g1	DSXGY_3	5	3.64
GYY|c10090_g1	DSXGY_3	7	0.39
GYY|c10090_g2	DSXGY_3	27	2.35
GYY|c10092_g1	DSXGY_3	0	0
GYY|c10093_g1	DSXGY_3	0	0
GYY|c10094_g1	DSXGY_3	4464	203.98
GYY|c10095_g1	DSXGY_3	56	3.47
GYY|c10097_g1	DSXGY_3	8	1.28
GYY|c100_g1	DSXGY_3	0	0
GYY|c10101_g1	DSXGY_3	96	4.14
GYY|c10102_g1	DSXGY_3	0	0
GYY|c10104_g1	DSXGY_3	0	0
GYY|c10105_g1	DSXGY_3	5	0.8
GYY|c10106_g1	DSXGY_3	5	5.78
GYY|c10109_g1	DSXGY_3	4	1.4
GYY|c10110_g1	DSXGY_3	1	0.18
GYY|c10110_g2	DSXGY_3	0	0
GYY|c10111_g1	DSXGY_3	9	0.43
GYY|c10112_g1	DSXGY_3	2436	171.46
GYY|c10114_g1	DSXGY_3	1	1.2
GYY|c10117_g1	DSXGY_3	0	0
GYY|c10118_g1	DSXGY_3	11	1.29
GYY|c10121_g1	DSXGY_3	0	0
GYY|c10122_g1	DSXGY_3	0	0
GYY|c10123_g1	DSXGY_3	17	25.69
GYY|c10124_g1	DSXGY_3	17	0.98
GYY|c10125_g1	DSXGY_3	9	0.72
GYY|c10126_g1	DSXGY_3	1	0.08
GYY|c10127_g1	DSXGY_3	2	0.21
GYY|c10128_g1	DSXGY_3	70	40.51
GYY|c10129_g1	DSXGY_3	3	1.13
GYY|c10134_g1	DSXGY_3	1	0.38
GYY|c10137_g1	DSXGY_3	441	27.02
GYY|c10138_g1	DSXGY_3	0	0
GYY|c10140_g1	DSXGY_3	53	11.08
GYY|c10142_g1	DSXGY_3	5	1.04
GYY|c10145_g1	DSXGY_3	0	0
GYY|c10145_g2	DSXGY_3	1	0.14
GYY|c10146_g1	DSXGY_3	0	0
GYY|c10149_g1	DSXGY_3	0	0
GYY|c10151_g1	DSXGY_3	0	0
GYY|c10152_g1	DSXGY_3	0	0
GYY|c10153_g1	DSXGY_3	0	0
GYY|c10156_g1	DSXGY_3	4	1.31
GYY|c10158_g1	DSXGY_3	0	0
GYY|c10159_g1	DSXGY_3	2	17.19
GYY|c10166_g1	DSXGY_3	2	4.78
GYY|c10166_g2	DSXGY_3	0	0
GYY|c10167_g1	DSXGY_3	2	20.26
GYY|c10168_g1	DSXGY_3	0	0
GYY|c10169_g1	DSXGY_3	2	9.29
GYY|c10170_g1	DSXGY_3	12	1.09
GYY|c10172_g1	DSXGY_3	0	0
GYY|c10175_g1	DSXGY_3	0	0
GYY|c10176_g1	DSXGY_3	2	6.25
GYY|c10178_g1	DSXGY_3	0	0
GYY|c10179_g1	DSXGY_3	0	0
GYY|c1017_g1	DSXGY_3	10	1.49
GYY|c10180_g1	DSXGY_3	0	0
GYY|c10181_g1	DSXGY_3	0	0
GYY|c10182_g1	DSXGY_3	1	20.37
GYY|c10183_g1	DSXGY_3	0	0
GYY|c10187_g1	DSXGY_3	2	1.8
GYY|c10189_g1	DSXGY_3	4	2.06
GYY|c10190_g1	DSXGY_3	0	0
GYY|c10191_g1	DSXGY_3	1	0.59
GYY|c10191_g2	DSXGY_3	2	0.86
GYY|c10194_g1	DSXGY_3	3	2.75
GYY|c10195_g1	DSXGY_3	0	0
GYY|c10195_g2	DSXGY_3	5	1.4
GYY|c10199_g1	DSXGY_3	1	3.84
GYY|c1019_g1	DSXGY_3	0	0
GYY|c101_g1	DSXGY_3	0	0
GYY|c10200_g1	DSXGY_3	0	0
GYY|c10200_g2	DSXGY_3	0	0
GYY|c10201_g1	DSXGY_3	0	0
GYY|c10202_g1	DSXGY_3	0	0
GYY|c10204_g1	DSXGY_3	0	0
GYY|c10205_g1	DSXGY_3	1	0.8
GYY|c10207_g1	DSXGY_3	3	0.66
GYY|c1020_g1	DSXGY_3	0	0
GYY|c10210_g1	DSXGY_3	0	0
GYY|c10211_g1	DSXGY_3	1	1.04
GYY|c10212_g1	DSXGY_3	5	0.74
GYY|c10213_g1	DSXGY_3	6	0.71
GYY|c10214_g1	DSXGY_3	1	1.58
GYY|c10214_g2	DSXGY_3	3	7.17
GYY|c10216_g1	DSXGY_3	2	10.99
GYY|c10218_g1	DSXGY_3	2	0.6
GYY|c1021_g1	DSXGY_3	7	1.62
GYY|c10223_g1	DSXGY_3	0	0
GYY|c10223_g2	DSXGY_3	0	0
GYY|c10223_g3	DSXGY_3	3	0.2
GYY|c10224_g1	DSXGY_3	0	0
GYY|c10231_g1	DSXGY_3	4	3.07
GYY|c10232_g1	DSXGY_3	3	0.99
GYY|c10235_g1	DSXGY_3	7	1.32
GYY|c10236_g1	DSXGY_3	0	0
GYY|c10237_g1	DSXGY_3	4	6.7
GYY|c10239_g1	DSXGY_3	2	1.32
GYY|c10239_g2	DSXGY_3	0	0
GYY|c1023_g1	DSXGY_3	5	2.02
GYY|c10241_g1	DSXGY_3	0	0
GYY|c10243_g1	DSXGY_3	3	0.62
GYY|c10245_g1	DSXGY_3	0	0
GYY|c10251_g1	DSXGY_3	545	111.51
GYY|c10252_g1	DSXGY_3	1000	12.64
GYY|c10253_g1	DSXGY_3	5	0.78
GYY|c10255_g1	DSXGY_3	0	0
GYY|c10256_g1	DSXGY_3	0	0
GYY|c10259_g1	DSXGY_3	0	0
GYY|c1025_g1	DSXGY_3	0	0
GYY|c10261_g1	DSXGY_3	47	2.23
GYY|c10262_g1	DSXGY_3	0	0
GYY|c10265_g1	DSXGY_3	2	16.52
GYY|c10267_g1	DSXGY_3	23	3.51
GYY|c10269_g1	DSXGY_3	1	0.17
GYY|c1026_g1	DSXGY_3	0	0
GYY|c10271_g1	DSXGY_3	6	5.25
GYY|c10271_g2	DSXGY_3	154	9.35
GYY|c10273_g1	DSXGY_3	2	0.46
GYY|c10274_g1	DSXGY_3	4	0.34
GYY|c10275_g1	DSXGY_3	1082	37.25
GYY|c10277_g1	DSXGY_3	0	0
GYY|c10278_g1	DSXGY_3	0	0
GYY|c1027_g1	DSXGY_3	0	0
GYY|c10280_g1	DSXGY_3	60	6.47
GYY|c10281_g1	DSXGY_3	5	14.37
GYY|c10282_g1	DSXGY_3	0	0
GYY|c10283_g1	DSXGY_3	20	1.57
GYY|c10285_g1	DSXGY_3	6	3.67
GYY|c10286_g1	DSXGY_3	0	0
GYY|c10287_g1	DSXGY_3	1	1.92
GYY|c10289_g1	DSXGY_3	2	7.23
GYY|c1028_g1	DSXGY_3	2	9.92
GYY|c10290_g1	DSXGY_3	1368	23.42
GYY|c10291_g1	DSXGY_3	0	0
GYY|c10292_g1	DSXGY_3	44	18.99
GYY|c10292_g2	DSXGY_3	174	23.94
GYY|c10293_g1	DSXGY_3	0	0
GYY|c10295_g1	DSXGY_3	116	17.71
GYY|c10295_g2	DSXGY_3	35	12.78
GYY|c10296_g1	DSXGY_3	5	0.35
GYY|c10297_g1	DSXGY_3	9	2.28
GYY|c10298_g1	DSXGY_3	3	2.13
GYY|c102_g1	DSXGY_3	1	0.41
GYY|c10300_g1	DSXGY_3	8	2.29
GYY|c10301_g1	DSXGY_3	4312	675.27
GYY|c10302_g1	DSXGY_3	898	29.26
GYY|c10303_g1	DSXGY_3	0	0
GYY|c10304_g1	DSXGY_3	42	3.39
GYY|c10305_g1	DSXGY_3	2	3.76
GYY|c10310_g1	DSXGY_3	1	0.09
GYY|c10311_g1	DSXGY_3	0	0
GYY|c10312_g1	DSXGY_3	0	0
GYY|c10315_g1	DSXGY_3	0	0
GYY|c10315_g2	DSXGY_3	0	0
GYY|c10316_g1	DSXGY_3	1	1.31
GYY|c10317_g1	DSXGY_3	2	0.91
GYY|c10317_g2	DSXGY_3	6	1.67
GYY|c10318_g1	DSXGY_3	3	2.4
GYY|c10319_g1	DSXGY_3	1	0.09
GYY|c1031_g1	DSXGY_3	0	0
GYY|c10320_g1	DSXGY_3	0	0
GYY|c10321_g1	DSXGY_3	0	0
GYY|c10322_g1	DSXGY_3	4	2.02
GYY|c10323_g1	DSXGY_3	24	2.55
GYY|c10323_g2	DSXGY_3	0	0
GYY|c10327_g1	DSXGY_3	0	0
GYY|c10328_g1	DSXGY_3	4	5.92
GYY|c10329_g1	DSXGY_3	4	2.57
GYY|c1032_g1	DSXGY_3	0	0
GYY|c10330_g1	DSXGY_3	3	2.24
GYY|c10330_g2	DSXGY_3	1	0.63
GYY|c10331_g1	DSXGY_3	0	0
GYY|c10331_g2	DSXGY_3	0	0
GYY|c10332_g1	DSXGY_3	1373	66.74
GYY|c10334_g1	DSXGY_3	1421	32.41
GYY|c10337_g1	DSXGY_3	0	0
GYY|c10338_g1	DSXGY_3	1	2.8
GYY|c10339_g1	DSXGY_3	8521	557.11
GYY|c1033_g1	DSXGY_3	0	0
GYY|c10341_g1	DSXGY_3	2	2.96
GYY|c10342_g1	DSXGY_3	3	11.88
GYY|c10344_g1	DSXGY_3	1	0.96
GYY|c10346_g1	DSXGY_3	0	0
GYY|c10347_g1	DSXGY_3	26	1.94
GYY|c10348_g1	DSXGY_3	23	3.76
GYY|c1034_g1	DSXGY_3	2	2.96
GYY|c10350_g1	DSXGY_3	5	1.41
GYY|c10351_g1	DSXGY_3	1	2.45
GYY|c10352_g1	DSXGY_3	1	0.41
GYY|c10353_g1	DSXGY_3	0	0
GYY|c10354_g1	DSXGY_3	0	0
GYY|c10355_g1	DSXGY_3	142	62.92
GYY|c10356_g1	DSXGY_3	0	0
GYY|c10357_g1	DSXGY_3	9	1.79
GYY|c10358_g1	DSXGY_3	1	0.19
GYY|c10361_g1	DSXGY_3	0	0
GYY|c10362_g1	DSXGY_3	0	0
GYY|c10364_g1	DSXGY_3	0	0
GYY|c10366_g1	DSXGY_3	19	1.35
GYY|c10367_g1	DSXGY_3	69	20.22
GYY|c10368_g1	DSXGY_3	0	0
GYY|c10369_g1	DSXGY_3	4	1.55
GYY|c10370_g1	DSXGY_3	0	0
GYY|c10371_g1	DSXGY_3	5450	285.44
GYY|c10372_g1	DSXGY_3	9	1.65
GYY|c10373_g1	DSXGY_3	3	1.53
GYY|c10374_g1	DSXGY_3	3	4.44
GYY|c10379_g1	DSXGY_3	4	0.77
GYY|c1037_g1	DSXGY_3	0	0
GYY|c10381_g1	DSXGY_3	27	1.22
GYY|c10382_g1	DSXGY_3	3	0.21
GYY|c10386_g1	DSXGY_3	21	1.17
GYY|c10388_g1	DSXGY_3	0	0
GYY|c10389_g1	DSXGY_3	0	0
GYY|c1038_g1	DSXGY_3	2	6.62
GYY|c10391_g1	DSXGY_3	174	4.83
GYY|c10392_g1	DSXGY_3	2	0.72
GYY|c10393_g1	DSXGY_3	0	0
GYY|c10396_g1	DSXGY_3	0	0
GYY|c10397_g1	DSXGY_3	190	9.09
GYY|c10399_g1	DSXGY_3	3	3.35
GYY|c10401_g1	DSXGY_3	17	2.68
GYY|c10403_g1	DSXGY_3	7	3.31
GYY|c10404_g1	DSXGY_3	44	4.93
GYY|c10404_g2	DSXGY_3	1	0.32
GYY|c10405_g1	DSXGY_3	189	41.09
GYY|c10407_g1	DSXGY_3	198	12.27
GYY|c1040_g1	DSXGY_3	0	0
GYY|c10411_g1	DSXGY_3	37	3.86
GYY|c10412_g1	DSXGY_3	0	0
GYY|c10413_g1	DSXGY_3	3	3.87
GYY|c10414_g1	DSXGY_3	0	0
GYY|c10416_g1	DSXGY_3	0	0
GYY|c10417_g1	DSXGY_3	4	2.45
GYY|c10418_g1	DSXGY_3	0	0
GYY|c10419_g1	DSXGY_3	47	21.59
GYY|c1041_g1	DSXGY_3	0	0
GYY|c10420_g1	DSXGY_3	1503	76.34
GYY|c10421_g1	DSXGY_3	1052	77.64
GYY|c10422_g1	DSXGY_3	16	4.12
GYY|c10423_g1	DSXGY_3	21	1.78
GYY|c10424_g1	DSXGY_3	5	1.88
GYY|c10425_g1	DSXGY_3	7	3.02
GYY|c10426_g1	DSXGY_3	0	0
GYY|c10427_g1	DSXGY_3	11	0.93
GYY|c10429_g1	DSXGY_3	15	2.12
GYY|c10431_g1	DSXGY_3	14	1.29
GYY|c10432_g1	DSXGY_3	4	1.23
GYY|c10433_g1	DSXGY_3	0	0
GYY|c10434_g1	DSXGY_3	187	29.47
GYY|c10437_g1	DSXGY_3	2	0.55
GYY|c10438_g1	DSXGY_3	7	1.01
GYY|c10439_g1	DSXGY_3	5	0.67
GYY|c1043_g1	DSXGY_3	2	0.28
GYY|c10440_g1	DSXGY_3	4	0.51
GYY|c10442_g1	DSXGY_3	1	2.33
GYY|c10443_g1	DSXGY_3	20	6.12
GYY|c10444_g1	DSXGY_3	4	0.18
GYY|c10448_g1	DSXGY_3	0	0
GYY|c10449_g1	DSXGY_3	0	0
GYY|c10449_g2	DSXGY_3	5	4.58
GYY|c10452_g1	DSXGY_3	5	0.45
GYY|c10453_g1	DSXGY_3	0	0
GYY|c10453_g2	DSXGY_3	0	0
GYY|c10454_g1	DSXGY_3	1	0.47
GYY|c10455_g1	DSXGY_3	1	0.55
GYY|c10456_g1	DSXGY_3	1	0.34
GYY|c10458_g1	DSXGY_3	2	10.62
GYY|c10459_g1	DSXGY_3	2	0.76
GYY|c10460_g1	DSXGY_3	2221	146.39
GYY|c10462_g1	DSXGY_3	3161	126.31
GYY|c10463_g1	DSXGY_3	0	0
GYY|c10464_g1	DSXGY_3	6	1.71
GYY|c10465_g1	DSXGY_3	6	1.34
GYY|c10467_g1	DSXGY_3	0	0
GYY|c10468_g1	DSXGY_3	5	2.16
GYY|c1046_g1	DSXGY_3	2	0.79
GYY|c10471_g1	DSXGY_3	0	0
GYY|c10472_g1	DSXGY_3	0	0
GYY|c10473_g1	DSXGY_3	0	0
GYY|c10474_g1	DSXGY_3	30	1.28
GYY|c10476_g1	DSXGY_3	1	7.64
GYY|c10479_g1	DSXGY_3	6	17.08
GYY|c10480_g1	DSXGY_3	11	1.44
GYY|c10480_g2	DSXGY_3	0	0
GYY|c10481_g1	DSXGY_3	0	0
GYY|c10482_g1	DSXGY_3	15	1.23
GYY|c10484_g1	DSXGY_3	7	2.4
GYY|c10486_g1	DSXGY_3	1	0.19
GYY|c10489_g1	DSXGY_3	2	0.39
GYY|c10491_g1	DSXGY_3	0	0
GYY|c10492_g1	DSXGY_3	8	1
GYY|c10494_g1	DSXGY_3	0	0
GYY|c10495_g1	DSXGY_3	0	0
GYY|c10496_g1	DSXGY_3	0	0
GYY|c10498_g1	DSXGY_3	0	0
GYY|c1049_g1	DSXGY_3	0	0
GYY|c10500_g1	DSXGY_3	25	2.33
GYY|c10503_g1	DSXGY_3	16	1.01
GYY|c10504_g1	DSXGY_3	0	0
GYY|c10504_g2	DSXGY_3	0	0
GYY|c10506_g1	DSXGY_3	5	3.29
GYY|c10507_g1	DSXGY_3	5	6.57
GYY|c10508_g1	DSXGY_3	1	0.32
GYY|c10509_g1	DSXGY_3	0	0
GYY|c1050_g1	DSXGY_3	4	1.53
GYY|c10510_g1	DSXGY_3	0	0
GYY|c10511_g1	DSXGY_3	15	1.31
GYY|c10512_g1	DSXGY_3	28	0.57
GYY|c10513_g1	DSXGY_3	2	0.5
GYY|c10514_g1	DSXGY_3	6	0.87
GYY|c10515_g1	DSXGY_3	2	0.43
GYY|c10517_g1	DSXGY_3	4	12.5
GYY|c10518_g1	DSXGY_3	0	0
GYY|c10519_g1	DSXGY_3	0	0
GYY|c10519_g2	DSXGY_3	0	0
GYY|c1051_g1	DSXGY_3	0	0
GYY|c10520_g1	DSXGY_3	1	0.12
GYY|c10521_g1	DSXGY_3	0	0
GYY|c10522_g1	DSXGY_3	1405	55.28
GYY|c10523_g1	DSXGY_3	3	1.01
GYY|c10525_g1	DSXGY_3	26	0.93
GYY|c10526_g1	DSXGY_3	0	0
GYY|c10526_g2	DSXGY_3	0	0
GYY|c10527_g1	DSXGY_3	0	0
GYY|c1052_g1	DSXGY_3	2	0.1
GYY|c10530_g1	DSXGY_3	40	4.28
GYY|c10534_g1	DSXGY_3	11	4.96
GYY|c10535_g1	DSXGY_3	0	0
GYY|c10536_g1	DSXGY_3	7	1.17
GYY|c10539_g1	DSXGY_3	0	0
GYY|c1053_g1	DSXGY_3	0	0
GYY|c10540_g1	DSXGY_3	3	0.28
GYY|c10540_g2	DSXGY_3	0	0
GYY|c10542_g1	DSXGY_3	6	1.84
GYY|c10543_g1	DSXGY_3	0	0
GYY|c10547_g1	DSXGY_3	0	0
GYY|c10549_g1	DSXGY_3	1	0.13
GYY|c1054_g1	DSXGY_3	1	8.26
GYY|c10554_g1	DSXGY_3	0	0
GYY|c10555_g1	DSXGY_3	1	0.89
GYY|c10556_g1	DSXGY_3	0	0
GYY|c10558_g1	DSXGY_3	0	0
GYY|c1055_g1	DSXGY_3	0	0
GYY|c10562_g1	DSXGY_3	0	0
GYY|c10563_g1	DSXGY_3	89	10.5
GYY|c10564_g1	DSXGY_3	0	0
GYY|c10569_g1	DSXGY_3	3	0.45
GYY|c10571_g1	DSXGY_3	4	0.62
GYY|c10572_g1	DSXGY_3	0	0
GYY|c10573_g1	DSXGY_3	1	0.15
GYY|c10579_g1	DSXGY_3	0	0
GYY|c10579_g2	DSXGY_3	0	0
GYY|c1057_g1	DSXGY_3	1	1.79
GYY|c10580_g1	DSXGY_3	0	0
GYY|c10584_g1	DSXGY_3	0	0
GYY|c10587_g1	DSXGY_3	5	0.72
GYY|c1058_g1	DSXGY_3	0	0
GYY|c10590_g1	DSXGY_3	6	1.97
GYY|c10591_g1	DSXGY_3	0	0
GYY|c10594_g1	DSXGY_3	8	7
GYY|c10597_g1	DSXGY_3	3	1.02
GYY|c10598_g1	DSXGY_3	0	0
GYY|c10600_g1	DSXGY_3	0	0
GYY|c10601_g1	DSXGY_3	0	0
GYY|c10602_g1	DSXGY_3	9	0.78
GYY|c10603_g1	DSXGY_3	5	3.74
GYY|c10606_g1	DSXGY_3	0	0
GYY|c10606_g2	DSXGY_3	0	0
GYY|c10608_g1	DSXGY_3	2	0.25
GYY|c10608_g2	DSXGY_3	0	0
GYY|c1060_g1	DSXGY_3	0	0
GYY|c10611_g1	DSXGY_3	0	0
GYY|c10624_g1	DSXGY_3	7	1.74
GYY|c10625_g1	DSXGY_3	0	0
GYY|c10628_g1	DSXGY_3	0	0
GYY|c10629_g1	DSXGY_3	0	0
GYY|c1062_g1	DSXGY_3	1	2.11
GYY|c10630_g1	DSXGY_3	0	0
GYY|c10631_g1	DSXGY_3	0	0
GYY|c10632_g1	DSXGY_3	1	0.16
GYY|c10633_g1	DSXGY_3	1	1.51
GYY|c10635_g1	DSXGY_3	2	0.44
GYY|c10636_g1	DSXGY_3	0	0
GYY|c10637_g1	DSXGY_3	82	5.11
GYY|c1063_g1	DSXGY_3	0	0
GYY|c10640_g1	DSXGY_3	10	1.41
GYY|c10641_g1	DSXGY_3	0	0
GYY|c10642_g1	DSXGY_3	94	11.92
GYY|c10644_g1	DSXGY_3	14	1.16
GYY|c10646_g1	DSXGY_3	23	2.58
GYY|c1064_g1	DSXGY_3	2	31.77
GYY|c10650_g1	DSXGY_3	0	0
GYY|c10651_g1	DSXGY_3	0	0
GYY|c10653_g1	DSXGY_3	0	0
GYY|c10654_g1	DSXGY_3	4	0.28
GYY|c10655_g1	DSXGY_3	1	0.26
GYY|c10656_g1	DSXGY_3	12	1.46
GYY|c10657_g1	DSXGY_3	0	0
GYY|c1065_g1	DSXGY_3	0	0
GYY|c10661_g1	DSXGY_3	1	0.18
GYY|c10663_g1	DSXGY_3	0	0
GYY|c10663_g2	DSXGY_3	4	0.59
GYY|c10664_g1	DSXGY_3	0	0
GYY|c10664_g2	DSXGY_3	9	5.71
GYY|c10669_g1	DSXGY_3	0	0
GYY|c1066_g1	DSXGY_3	0	0
GYY|c10670_g1	DSXGY_3	0	0
GYY|c10672_g1	DSXGY_3	2	0.55
GYY|c10673_g1	DSXGY_3	0	0
GYY|c10675_g1	DSXGY_3	8	1.71
GYY|c10677_g1	DSXGY_3	0	0
GYY|c10678_g1	DSXGY_3	0	0
GYY|c10679_g1	DSXGY_3	14	37.13
GYY|c1067_g1	DSXGY_3	19	11.91
GYY|c10681_g1	DSXGY_3	20	1.12
GYY|c10683_g1	DSXGY_3	0	0
GYY|c10688_g1	DSXGY_3	0	0
GYY|c1068_g1	DSXGY_3	4	2.91
GYY|c10690_g1	DSXGY_3	0	0
GYY|c10691_g1	DSXGY_3	0	0
GYY|c10693_g1	DSXGY_3	1	0.19
GYY|c10694_g1	DSXGY_3	126	3.71
GYY|c10695_g1	DSXGY_3	0	0
GYY|c10696_g1	DSXGY_3	0	0
GYY|c10696_g2	DSXGY_3	0	0
GYY|c10697_g1	DSXGY_3	13	2.84
GYY|c10700_g1	DSXGY_3	2	0.67
GYY|c10701_g1	DSXGY_3	4	1.6
GYY|c10702_g1	DSXGY_3	0	0
GYY|c10706_g1	DSXGY_3	7	0.6
GYY|c10706_g2	DSXGY_3	0	0
GYY|c10707_g1	DSXGY_3	613	16.89
GYY|c10708_g1	DSXGY_3	5	0.7
GYY|c1070_g1	DSXGY_3	3	1.37
GYY|c10713_g1	DSXGY_3	1	0.93
GYY|c10714_g1	DSXGY_3	17	28.56
GYY|c10715_g1	DSXGY_3	0	0
GYY|c10716_g1	DSXGY_3	11	8.69
GYY|c10720_g1	DSXGY_3	5	1.66
GYY|c10721_g1	DSXGY_3	0	0
GYY|c10727_g1	DSXGY_3	0	0
GYY|c10728_g1	DSXGY_3	0	0
GYY|c10729_g1	DSXGY_3	1	0.18
GYY|c1072_g1	DSXGY_3	0	0
GYY|c10730_g1	DSXGY_3	20	2.27
GYY|c10731_g1	DSXGY_3	314	28.97
GYY|c10734_g1	DSXGY_3	5	0.48
GYY|c10735_g1	DSXGY_3	2	0.99
GYY|c10736_g1	DSXGY_3	0	0
GYY|c10737_g1	DSXGY_3	4	1.43
GYY|c10737_g2	DSXGY_3	0	0
GYY|c10738_g1	DSXGY_3	7	2.76
GYY|c10739_g1	DSXGY_3	2	0.71
GYY|c1073_g1	DSXGY_3	2	4.55
GYY|c10740_g1	DSXGY_3	1	0.17
GYY|c10741_g1	DSXGY_3	1	1.84
GYY|c10743_g1	DSXGY_3	0	0
GYY|c10744_g1	DSXGY_3	3	0.28
GYY|c10744_g2	DSXGY_3	3	1.18
GYY|c10745_g1	DSXGY_3	5	1.05
GYY|c10746_g1	DSXGY_3	2	0.44
GYY|c10747_g1	DSXGY_3	2	7.23
GYY|c10748_g1	DSXGY_3	504	30
GYY|c1074_g1	DSXGY_3	0	0
GYY|c10750_g1	DSXGY_3	4	1.19
GYY|c10754_g1	DSXGY_3	1	0.35
GYY|c10756_g1	DSXGY_3	7	0.66
GYY|c10758_g1	DSXGY_3	0	0
GYY|c10759_g1	DSXGY_3	0	0
GYY|c1075_g1	DSXGY_3	4	1.37
GYY|c10760_g1	DSXGY_3	33	2.54
GYY|c10761_g1	DSXGY_3	0	0
GYY|c10764_g1	DSXGY_3	0	0
GYY|c10767_g1	DSXGY_3	1	9.32
GYY|c10768_g1	DSXGY_3	94	9.54
GYY|c10769_g1	DSXGY_3	0	0
GYY|c1076_g1	DSXGY_3	0	0
GYY|c10771_g1	DSXGY_3	2	0.86
GYY|c10772_g1	DSXGY_3	4	2.19
GYY|c10774_g1	DSXGY_3	0	0
GYY|c10777_g1	DSXGY_3	2	3.76
GYY|c10779_g1	DSXGY_3	0	0
GYY|c10781_g1	DSXGY_3	25	1.11
GYY|c10783_g1	DSXGY_3	0	0
GYY|c10785_g1	DSXGY_3	24	6.15
GYY|c10786_g1	DSXGY_3	3	0.52
GYY|c10788_g1	DSXGY_3	0	0
GYY|c10789_g1	DSXGY_3	280	10.76
GYY|c1078_g1	DSXGY_3	0	0
GYY|c10790_g1	DSXGY_3	164	16.04
GYY|c10790_g2	DSXGY_3	6	16.66
GYY|c10791_g1	DSXGY_3	9	3.26
GYY|c10792_g1	DSXGY_3	5	0.16
GYY|c10793_g1	DSXGY_3	1	0.11
GYY|c10794_g1	DSXGY_3	1	0.44
GYY|c10796_g1	DSXGY_3	0	0
GYY|c10798_g1	DSXGY_3	9	0.59
GYY|c10799_g1	DSXGY_3	2	0.25
GYY|c1079_g1	DSXGY_3	0	0
GYY|c10800_g1	DSXGY_3	508	94.79
GYY|c10801_g1	DSXGY_3	3	1.86
GYY|c10802_g1	DSXGY_3	0	0
GYY|c10804_g1	DSXGY_3	0	0
GYY|c10805_g1	DSXGY_3	3	1.53
GYY|c10806_g1	DSXGY_3	0	0
GYY|c10807_g1	DSXGY_3	0	0
GYY|c10809_g1	DSXGY_3	1	0.28
GYY|c1080_g1	DSXGY_3	0	0
GYY|c10812_g1	DSXGY_3	1	0.26
GYY|c10813_g1	DSXGY_3	0	0
GYY|c10815_g1	DSXGY_3	0	0
GYY|c10816_g1	DSXGY_3	0	0
GYY|c10818_g1	DSXGY_3	0	0
GYY|c10821_g1	DSXGY_3	1	1.02
GYY|c10822_g1	DSXGY_3	0	0
GYY|c10826_g1	DSXGY_3	0	0
GYY|c1082_g1	DSXGY_3	4	0.96
GYY|c10831_g1	DSXGY_3	2	0.46
GYY|c10833_g1	DSXGY_3	0	0
GYY|c10834_g1	DSXGY_3	4	0.75
GYY|c10835_g1	DSXGY_3	0	0
GYY|c10838_g1	DSXGY_3	0	0
GYY|c1083_g1	DSXGY_3	0	0
GYY|c10842_g1	DSXGY_3	0	0
GYY|c10843_g1	DSXGY_3	12	0.46
GYY|c10845_g1	DSXGY_3	0	0
GYY|c10847_g1	DSXGY_3	21	2.08
GYY|c10849_g1	DSXGY_3	0	0
GYY|c10851_g1	DSXGY_3	5	0.72
GYY|c10854_g1	DSXGY_3	228	25.61
GYY|c10856_g1	DSXGY_3	0	0
GYY|c10858_g1	DSXGY_3	5	1.01
GYY|c10859_g1	DSXGY_3	2	1.46
GYY|c1085_g1	DSXGY_3	534	12.76
GYY|c10860_g1	DSXGY_3	0	0
GYY|c10862_g1	DSXGY_3	0	0
GYY|c10863_g1	DSXGY_3	1	0.07
GYY|c10866_g1	DSXGY_3	3	25.78
GYY|c10867_g1	DSXGY_3	465	28.93
GYY|c10868_g1	DSXGY_3	0	0
GYY|c10869_g1	DSXGY_3	7	2.15
GYY|c10869_g2	DSXGY_3	0	0
GYY|c1086_g1	DSXGY_3	2	0.22
GYY|c10871_g1	DSXGY_3	0	0
GYY|c10872_g1	DSXGY_3	6	0.25
GYY|c10874_g1	DSXGY_3	0	0
GYY|c10880_g1	DSXGY_3	2	6.62
GYY|c10885_g1	DSXGY_3	6	2.61
GYY|c10886_g1	DSXGY_3	0	0
GYY|c10887_g1	DSXGY_3	2	1.63
GYY|c10888_g1	DSXGY_3	0	0
GYY|c10890_g1	DSXGY_3	0	0
GYY|c10892_g1	DSXGY_3	22	2.85
GYY|c10894_g1	DSXGY_3	0	0
GYY|c10896_g1	DSXGY_3	0	0
GYY|c10897_g1	DSXGY_3	0	0
GYY|c10898_g1	DSXGY_3	5	0.57
GYY|c1089_g1	DSXGY_3	0	0
GYY|c10901_g1	DSXGY_3	0	0
GYY|c10904_g1	DSXGY_3	55	28.06
GYY|c10906_g1	DSXGY_3	3	1.4
GYY|c10907_g1	DSXGY_3	0	0
GYY|c10908_g1	DSXGY_3	0	0
GYY|c10909_g1	DSXGY_3	0	0
GYY|c1090_g1	DSXGY_3	0	0
GYY|c10910_g1	DSXGY_3	0	0
GYY|c10911_g1	DSXGY_3	0	0
GYY|c10912_g1	DSXGY_3	0	0
GYY|c10913_g1	DSXGY_3	0	0
GYY|c10913_g2	DSXGY_3	2	0.21
GYY|c10914_g1	DSXGY_3	0	0
GYY|c10915_g1	DSXGY_3	577	70.14
GYY|c10920_g1	DSXGY_3	0	0
GYY|c10923_g1	DSXGY_3	7	2.74
GYY|c10926_g1	DSXGY_3	0	0
GYY|c10927_g1	DSXGY_3	0	0
GYY|c10929_g1	DSXGY_3	4	3.21
GYY|c10931_g1	DSXGY_3	8	12.09
GYY|c10932_g1	DSXGY_3	0	0
GYY|c10938_g1	DSXGY_3	0	0
GYY|c1093_g1	DSXGY_3	0	0
GYY|c10940_g1	DSXGY_3	0	0
GYY|c10942_g1	DSXGY_3	0	0
GYY|c10943_g1	DSXGY_3	1	0.11
GYY|c10946_g1	DSXGY_3	0	0
GYY|c10948_g1	DSXGY_3	3	1.01
GYY|c1094_g1	DSXGY_3	4	5.26
GYY|c10952_g1	DSXGY_3	0	0
GYY|c10954_g1	DSXGY_3	1	2.45
GYY|c10957_g1	DSXGY_3	0	0
GYY|c10958_g1	DSXGY_3	1	1.12
GYY|c1095_g1	DSXGY_3	0	0
GYY|c10961_g1	DSXGY_3	9	0.8
GYY|c10963_g1	DSXGY_3	6	2.28
GYY|c10964_g1	DSXGY_3	5	1.37
GYY|c10967_g1	DSXGY_3	0	0
GYY|c10971_g1	DSXGY_3	0	0
GYY|c10973_g1	DSXGY_3	1	9.71
GYY|c10974_g1	DSXGY_3	0	0
GYY|c10979_g1	DSXGY_3	0	0
GYY|c1097_g1	DSXGY_3	0	0
GYY|c10980_g1	DSXGY_3	0	0
GYY|c10981_g1	DSXGY_3	0	0
GYY|c10981_g2	DSXGY_3	0	0
GYY|c10986_g1	DSXGY_3	2	0.24
GYY|c10987_g1	DSXGY_3	72	1.66
GYY|c10989_g1	DSXGY_3	1	1.51
GYY|c10991_g1	DSXGY_3	0	0
GYY|c10991_g2	DSXGY_3	2	0.58
GYY|c10995_g1	DSXGY_3	0	0
GYY|c10995_g2	DSXGY_3	0	0
GYY|c10996_g1	DSXGY_3	8	1.54
GYY|c10997_g1	DSXGY_3	27	3.05
GYY|c10998_g1	DSXGY_3	2	1.22
GYY|c11000_g1	DSXGY_3	0	0
GYY|c11003_g1	DSXGY_3	1	0.12
GYY|c11004_g1	DSXGY_3	2	0.46
GYY|c11004_g2	DSXGY_3	0	0
GYY|c11005_g1	DSXGY_3	0	0
GYY|c11007_g1	DSXGY_3	3	1.59
GYY|c11011_g1	DSXGY_3	0	0
GYY|c11012_g1	DSXGY_3	0	0
GYY|c11013_g1	DSXGY_3	6	1.9
GYY|c11014_g1	DSXGY_3	1	1.31
GYY|c11017_g1	DSXGY_3	2	0.29
GYY|c1101_g1	DSXGY_3	0	0
GYY|c11022_g1	DSXGY_3	0	0
GYY|c11024_g1	DSXGY_3	5	0.69
GYY|c11027_g1	DSXGY_3	3	1.37
GYY|c11028_g1	DSXGY_3	5	1.1
GYY|c11029_g1	DSXGY_3	28	36.12
GYY|c11031_g1	DSXGY_3	28	13.63
GYY|c11033_g1	DSXGY_3	1	0.58
GYY|c11034_g1	DSXGY_3	2	0.3
GYY|c11035_g1	DSXGY_3	0	0
GYY|c11037_g1	DSXGY_3	11	0.91
GYY|c11040_g1	DSXGY_3	0	0
GYY|c11040_g2	DSXGY_3	0	0
GYY|c11041_g1	DSXGY_3	0	0
GYY|c11045_g1	DSXGY_3	0	0
GYY|c11046_g1	DSXGY_3	19	4.43
GYY|c11048_g1	DSXGY_3	21	5.09
GYY|c1104_g1	DSXGY_3	0	0
GYY|c11052_g1	DSXGY_3	2	0.31
GYY|c11056_g1	DSXGY_3	0	0
GYY|c11057_g1	DSXGY_3	0	0
GYY|c11059_g1	DSXGY_3	0	0
GYY|c11061_g1	DSXGY_3	1	0.26
GYY|c11062_g1	DSXGY_3	2	1.46
GYY|c11063_g1	DSXGY_3	9	1.41
GYY|c11064_g1	DSXGY_3	11	1.86
GYY|c11067_g1	DSXGY_3	2	0.6
GYY|c11068_g1	DSXGY_3	0	0
GYY|c1106_g1	DSXGY_3	0	0
GYY|c11070_g1	DSXGY_3	0	0
GYY|c11071_g1	DSXGY_3	0	0
GYY|c11073_g1	DSXGY_3	0	0
GYY|c11074_g1	DSXGY_3	6	0.83
GYY|c11075_g1	DSXGY_3	0	0
GYY|c11076_g1	DSXGY_3	4	2.29
GYY|c11076_g2	DSXGY_3	0	0
GYY|c11077_g1	DSXGY_3	1	0.07
GYY|c11078_g1	DSXGY_3	0	0
GYY|c11079_g1	DSXGY_3	245	109.53
GYY|c11083_g1	DSXGY_3	0	0
GYY|c11084_g1	DSXGY_3	0	0
GYY|c11085_g1	DSXGY_3	172	10.47
GYY|c11087_g1	DSXGY_3	0	0
GYY|c11087_g2	DSXGY_3	0	0
GYY|c11088_g1	DSXGY_3	0	0
GYY|c11089_g1	DSXGY_3	0	0
GYY|c11092_g1	DSXGY_3	5	1.59
GYY|c11094_g1	DSXGY_3	279	14.39
GYY|c11095_g1	DSXGY_3	4	3.66
GYY|c11098_g1	DSXGY_3	0	0
GYY|c1109_g1	DSXGY_3	2	8.43
GYY|c11101_g1	DSXGY_3	0	0
GYY|c11102_g1	DSXGY_3	0	0
GYY|c11108_g1	DSXGY_3	0	0
GYY|c11109_g1	DSXGY_3	2	2.84
GYY|c11110_g1	DSXGY_3	1	0.16
GYY|c11114_g1	DSXGY_3	280	17.11
GYY|c11115_g1	DSXGY_3	0	0
GYY|c11116_g1	DSXGY_3	0	0
GYY|c11119_g1	DSXGY_3	0	0
GYY|c1111_g1	DSXGY_3	0	0
GYY|c11120_g1	DSXGY_3	0	0
GYY|c11122_g1	DSXGY_3	2	25.18
GYY|c11123_g1	DSXGY_3	1	1.51
GYY|c11124_g1	DSXGY_3	7	1.62
GYY|c11127_g1	DSXGY_3	2	0.25
GYY|c11128_g1	DSXGY_3	3	0.73
GYY|c1112_g1	DSXGY_3	1	3.51
GYY|c11130_g1	DSXGY_3	0	0
GYY|c11132_g1	DSXGY_3	17	1.19
GYY|c11134_g1	DSXGY_3	8	1.27
GYY|c11136_g1	DSXGY_3	0	0
GYY|c11139_g1	DSXGY_3	2	0.33
GYY|c1113_g1	DSXGY_3	0	0
GYY|c11140_g1	DSXGY_3	0	0
GYY|c11146_g1	DSXGY_3	104	4.18
GYY|c11147_g1	DSXGY_3	0	0
GYY|c11148_g1	DSXGY_3	18	2.53
GYY|c11154_g1	DSXGY_3	0	0
GYY|c11156_g1	DSXGY_3	0	0
GYY|c11160_g1	DSXGY_3	22	1.89
GYY|c11162_g1	DSXGY_3	1	1.58
GYY|c11164_g1	DSXGY_3	0	0
GYY|c11167_g1	DSXGY_3	0	0
GYY|c11168_g1	DSXGY_3	0	0
GYY|c11169_g1	DSXGY_3	0	0
GYY|c1116_g1	DSXGY_3	1	0.24
GYY|c11178_g1	DSXGY_3	6	1.06
GYY|c1117_g1	DSXGY_3	0	0
GYY|c11181_g1	DSXGY_3	5	2.07
GYY|c11181_g2	DSXGY_3	2	10.62
GYY|c11182_g1	DSXGY_3	0	0
GYY|c11187_g1	DSXGY_3	0	0
GYY|c1118_g1	DSXGY_3	3	1.47
GYY|c11193_g1	DSXGY_3	173	22.74
GYY|c11199_g1	DSXGY_3	0	0
GYY|c1119_g1	DSXGY_3	0	0
GYY|c111_g1	DSXGY_3	0	0
GYY|c11201_g1	DSXGY_3	0	0
GYY|c11202_g1	DSXGY_3	0	0
GYY|c11203_g1	DSXGY_3	0	0
GYY|c11205_g1	DSXGY_3	3	0.59
GYY|c11207_g1	DSXGY_3	0	0
GYY|c11208_g1	DSXGY_3	8	25.01
GYY|c1120_g1	DSXGY_3	0	0
GYY|c11210_g1	DSXGY_3	0	0
GYY|c11211_g1	DSXGY_3	2	0.43
GYY|c11213_g1	DSXGY_3	0	0
GYY|c1121_g1	DSXGY_3	4	0.25
GYY|c11221_g1	DSXGY_3	3	8.87
GYY|c11222_g1	DSXGY_3	0	0
GYY|c11223_g1	DSXGY_3	2	1.04
GYY|c11224_g1	DSXGY_3	10	7.9
GYY|c11226_g1	DSXGY_3	0	0
GYY|c1122_g1	DSXGY_3	0	0
GYY|c11231_g1	DSXGY_3	0	0
GYY|c11233_g1	DSXGY_3	9	1.51
GYY|c11235_g1	DSXGY_3	6	3.4
GYY|c11236_g1	DSXGY_3	1	17.51
GYY|c11239_g1	DSXGY_3	3	1.27
GYY|c1123_g1	DSXGY_3	2	1.65
GYY|c11242_g1	DSXGY_3	3	1.84
GYY|c11243_g1	DSXGY_3	0	0
GYY|c11244_g1	DSXGY_3	3	3.32
GYY|c11249_g1	DSXGY_3	2	9.29
GYY|c1124_g1	DSXGY_3	2	1.54
GYY|c11252_g1	DSXGY_3	3	0.66
GYY|c11253_g1	DSXGY_3	24	3.71
GYY|c11254_g1	DSXGY_3	0	0
GYY|c11256_g1	DSXGY_3	0	0
GYY|c11257_g1	DSXGY_3	1	0.08
GYY|c11258_g1	DSXGY_3	23	1.01
GYY|c1125_g1	DSXGY_3	3	0.2
GYY|c11264_g1	DSXGY_3	18	1.64
GYY|c11266_g1	DSXGY_3	11	2.09
GYY|c11268_g1	DSXGY_3	120	20.63
GYY|c11269_g1	DSXGY_3	0	0
GYY|c11270_g1	DSXGY_3	39	48.41
GYY|c11274_g1	DSXGY_3	19	3.6
GYY|c1127_g1	DSXGY_3	4	1.61
GYY|c11281_g1	DSXGY_3	0	0
GYY|c11282_g1	DSXGY_3	4	1.22
GYY|c11283_g1	DSXGY_3	0	0
GYY|c11285_g1	DSXGY_3	6	0.92
GYY|c11289_g1	DSXGY_3	1	0.42
GYY|c1128_g1	DSXGY_3	0	0
GYY|c11293_g1	DSXGY_3	3	1.82
GYY|c11294_g1	DSXGY_3	1	0.59
GYY|c11294_g2	DSXGY_3	0	0
GYY|c11295_g1	DSXGY_3	2	0.48
GYY|c11296_g1	DSXGY_3	0	0
GYY|c11299_g1	DSXGY_3	0	0
GYY|c1129_g1	DSXGY_3	0	0
GYY|c11301_g1	DSXGY_3	0	0
GYY|c11302_g1	DSXGY_3	1	3.31
GYY|c11303_g1	DSXGY_3	12	1.57
GYY|c11308_g1	DSXGY_3	8	0.93
GYY|c1130_g1	DSXGY_3	0	0
GYY|c11312_g1	DSXGY_3	0	0
GYY|c11312_g2	DSXGY_3	0	0
GYY|c11314_g1	DSXGY_3	3	0.6
GYY|c11320_g1	DSXGY_3	0	0
GYY|c11321_g1	DSXGY_3	0	0
GYY|c11324_g1	DSXGY_3	0	0
GYY|c11325_g1	DSXGY_3	0	0
GYY|c11326_g1	DSXGY_3	0	0
GYY|c1132_g1	DSXGY_3	1	0.56
GYY|c11332_g1	DSXGY_3	1	2.27
GYY|c11334_g1	DSXGY_3	1	0.3
GYY|c11336_g1	DSXGY_3	3	10.53
GYY|c11337_g1	DSXGY_3	1	4.35
GYY|c11338_g1	DSXGY_3	1	0.67
GYY|c11339_g1	DSXGY_3	6	0.63
GYY|c11341_g1	DSXGY_3	3	0.3
GYY|c11343_g1	DSXGY_3	8	10.72
GYY|c11345_g1	DSXGY_3	0	0
GYY|c11348_g1	DSXGY_3	0	0
GYY|c11349_g1	DSXGY_3	5	7.29
GYY|c11353_g1	DSXGY_3	1	0.15
GYY|c11353_g2	DSXGY_3	0	0
GYY|c11357_g1	DSXGY_3	0	0
GYY|c1135_g1	DSXGY_3	2	15.88
GYY|c11362_g1	DSXGY_3	3	3.53
GYY|c11364_g1	DSXGY_3	0	0
GYY|c11365_g1	DSXGY_3	8	1.8
GYY|c11367_g1	DSXGY_3	4751	280.84
GYY|c1136_g1	DSXGY_3	1	0.09
GYY|c11375_g1	DSXGY_3	7	1.33
GYY|c11377_g1	DSXGY_3	0	0
GYY|c11379_g1	DSXGY_3	0	0
GYY|c11379_g2	DSXGY_3	5	1.75
GYY|c1137_g1	DSXGY_3	2	2.63
GYY|c11380_g1	DSXGY_3	0	0
GYY|c11382_g1	DSXGY_3	2	0.09
GYY|c11384_g1	DSXGY_3	6	1.86
GYY|c11384_g2	DSXGY_3	0	0
GYY|c11385_g1	DSXGY_3	0	0
GYY|c11388_g1	DSXGY_3	85	2.54
GYY|c1138_g1	DSXGY_3	0	0
GYY|c11392_g1	DSXGY_3	0	0
GYY|c11393_g1	DSXGY_3	3093	56.95
GYY|c11394_g1	DSXGY_3	1238	45.21
GYY|c11395_g1	DSXGY_3	0	0
GYY|c11396_g1	DSXGY_3	8	1.64
GYY|c11397_g1	DSXGY_3	447	8.41
GYY|c11399_g1	DSXGY_3	3	0.46
GYY|c113_g1	DSXGY_3	1	0.54
GYY|c11400_g1	DSXGY_3	57	15.5
GYY|c11403_g1	DSXGY_3	0	0
GYY|c11404_g1	DSXGY_3	0	0
GYY|c11404_g2	DSXGY_3	9	1.57
GYY|c11405_g1	DSXGY_3	1	0.35
GYY|c11409_g1	DSXGY_3	2	7.45
GYY|c1140_g1	DSXGY_3	0	0
GYY|c11412_g1	DSXGY_3	22	3
GYY|c11414_g1	DSXGY_3	299	9.43
GYY|c11418_g1	DSXGY_3	0	0
GYY|c11419_g1	DSXGY_3	12	22.03
GYY|c11421_g1	DSXGY_3	98	12.33
GYY|c11422_g1	DSXGY_3	0	0
GYY|c11423_g1	DSXGY_3	11	1.16
GYY|c11427_g1	DSXGY_3	10	2.07
GYY|c11429_g1	DSXGY_3	0	0
GYY|c11434_g1	DSXGY_3	952	15.8
GYY|c11436_g1	DSXGY_3	19	10.07
GYY|c11438_g1	DSXGY_3	1	0.05
GYY|c1143_g1	DSXGY_3	0	0
GYY|c11440_g1	DSXGY_3	3	1.14
GYY|c11441_g1	DSXGY_3	5	11.37
GYY|c11441_g2	DSXGY_3	7	1.66
GYY|c11442_g1	DSXGY_3	2	4.9
GYY|c11446_g1	DSXGY_3	1074	42.36
GYY|c11449_g1	DSXGY_3	0	0
GYY|c11452_g1	DSXGY_3	193	25.47
GYY|c11454_g1	DSXGY_3	3	4.83
GYY|c11455_g1	DSXGY_3	26	1.72
GYY|c11456_g1	DSXGY_3	0	0
GYY|c11460_g1	DSXGY_3	7210	334.87
GYY|c11463_g1	DSXGY_3	0	0
GYY|c11464_g1	DSXGY_3	0	0
GYY|c11466_g1	DSXGY_3	10	8.01
GYY|c11469_g1	DSXGY_3	0	0
GYY|c11472_g1	DSXGY_3	0	0
GYY|c11472_g2	DSXGY_3	0	0
GYY|c11475_g1	DSXGY_3	3	4.73
GYY|c11479_g1	DSXGY_3	192	4.89
GYY|c1147_g1	DSXGY_3	0	0
GYY|c11480_g1	DSXGY_3	0	0
GYY|c11481_g1	DSXGY_3	6	0.64
GYY|c11482_g1	DSXGY_3	12	2.68
GYY|c11484_g1	DSXGY_3	55	6.35
GYY|c11485_g1	DSXGY_3	0	0
GYY|c11489_g1	DSXGY_3	6	0.52
GYY|c11490_g1	DSXGY_3	45	10.21
GYY|c11491_g1	DSXGY_3	14927	555.03
GYY|c11493_g1	DSXGY_3	0	0
GYY|c114_g1	DSXGY_3	1	0.25
GYY|c11500_g1	DSXGY_3	0	0
GYY|c11501_g1	DSXGY_3	2	1.38
GYY|c11502_g1	DSXGY_3	0	0
GYY|c11504_g1	DSXGY_3	5	0.36
GYY|c11507_g1	DSXGY_3	0	0
GYY|c11508_g1	DSXGY_3	30	1.71
GYY|c11508_g2	DSXGY_3	20	16.98
GYY|c11509_g1	DSXGY_3	3	0.33
GYY|c11511_g1	DSXGY_3	2259	85.43
GYY|c11513_g1	DSXGY_3	10654	259.09
GYY|c11517_g1	DSXGY_3	8	1.28
GYY|c11518_g1	DSXGY_3	0	0
GYY|c11519_g1	DSXGY_3	2	1.8
GYY|c1151_g1	DSXGY_3	0	0
GYY|c11521_g1	DSXGY_3	0	0
GYY|c11522_g1	DSXGY_3	9	4.88
GYY|c11524_g1	DSXGY_3	1	0.58
GYY|c11525_g1	DSXGY_3	62	3.99
GYY|c11526_g1	DSXGY_3	0	0
GYY|c1152_g1	DSXGY_3	0	0
GYY|c11532_g1	DSXGY_3	3068	222.71
GYY|c11535_g1	DSXGY_3	0	0
GYY|c11538_g1	DSXGY_3	0	0
GYY|c11539_g1	DSXGY_3	940.27	54.85
GYY|c11539_g2	DSXGY_3	23.73	6.6
GYY|c11540_g1	DSXGY_3	48	2.23
GYY|c11541_g1	DSXGY_3	0	0
GYY|c11542_g1	DSXGY_3	3	1.13
GYY|c11544_g1	DSXGY_3	0	0
GYY|c11551_g1	DSXGY_3	0	0
GYY|c11552_g1	DSXGY_3	1	0.38
GYY|c11552_g2	DSXGY_3	0	0
GYY|c11553_g1	DSXGY_3	1	0.33
GYY|c11557_g1	DSXGY_3	3	9.38
GYY|c11559_g1	DSXGY_3	0	0
GYY|c1155_g1	DSXGY_3	2	15.88
GYY|c11560_g1	DSXGY_3	6	1.07
GYY|c11561_g1	DSXGY_3	10713	397.43
GYY|c11563_g1	DSXGY_3	39	3.91
GYY|c11565_g1	DSXGY_3	0	0
GYY|c11566_g1	DSXGY_3	1958	42.73
GYY|c11567_g1	DSXGY_3	1707	67.88
GYY|c11568_g1	DSXGY_3	6	0.41
GYY|c11569_g1	DSXGY_3	408	12.7
GYY|c11570_g1	DSXGY_3	23	17.67
GYY|c11572_g1	DSXGY_3	2	0.85
GYY|c11573_g1	DSXGY_3	0	0
GYY|c11574_g1	DSXGY_3	16	2.01
GYY|c11575_g1	DSXGY_3	0	0
GYY|c11576_g1	DSXGY_3	0	0
GYY|c11577_g1	DSXGY_3	0	0
GYY|c11578_g1	DSXGY_3	8	1.75
GYY|c11579_g1	DSXGY_3	6	2.45
GYY|c1157_g1	DSXGY_3	6	1.94
GYY|c11580_g1	DSXGY_3	0	0
GYY|c11581_g1	DSXGY_3	1584	56.82
GYY|c11582_g1	DSXGY_3	0	0
GYY|c11583_g1	DSXGY_3	48	12
GYY|c11585_g1	DSXGY_3	10	1.98
GYY|c11586_g1	DSXGY_3	16	1.07
GYY|c11588_g1	DSXGY_3	45	6.6
GYY|c11588_g2	DSXGY_3	403	44.81
GYY|c11590_g1	DSXGY_3	4	1.56
GYY|c11591_g1	DSXGY_3	450	31.8
GYY|c11592_g1	DSXGY_3	2	0.22
GYY|c11592_g2	DSXGY_3	1	1.13
GYY|c11594_g1	DSXGY_3	21	3.23
GYY|c11595_g1	DSXGY_3	17	4.75
GYY|c11596_g1	DSXGY_3	23	8.21
GYY|c11597_g1	DSXGY_3	0	0
GYY|c11598_g1	DSXGY_3	0	0
GYY|c11599_g1	DSXGY_3	0	0
GYY|c1159_g1	DSXGY_3	7	1.73
GYY|c11600_g1	DSXGY_3	3	0.35
GYY|c11601_g1	DSXGY_3	1454	89.04
GYY|c11602_g1	DSXGY_3	0	0
GYY|c11603_g1	DSXGY_3	0	0
GYY|c11604_g1	DSXGY_3	0	0
GYY|c11605_g1	DSXGY_3	2518	148.3
GYY|c11608_g1	DSXGY_3	0	0
GYY|c1160_g1	DSXGY_3	0	0
GYY|c11611_g1	DSXGY_3	0	0
GYY|c11612_g1	DSXGY_3	10	0.79
GYY|c11613_g1	DSXGY_3	7	0.9
GYY|c11615_g1	DSXGY_3	11	0.8
GYY|c11616_g1	DSXGY_3	7	2.04
GYY|c11617_g1	DSXGY_3	12	0.48
GYY|c11618_g1	DSXGY_3	9	1.32
GYY|c11619_g1	DSXGY_3	432	20.33
GYY|c11620_g1	DSXGY_3	3	0.63
GYY|c11621_g1	DSXGY_3	924	73.78
GYY|c11622_g1	DSXGY_3	18	0.68
GYY|c11623_g1	DSXGY_3	702	60.63
GYY|c11624_g1	DSXGY_3	367	10.52
GYY|c11625_g1	DSXGY_3	191	15.18
GYY|c11626_g1	DSXGY_3	2	0.42
GYY|c11628_g1	DSXGY_3	0	0
GYY|c11629_g1	DSXGY_3	979	13.13
GYY|c11630_g1	DSXGY_3	0	0
GYY|c11631_g1	DSXGY_3	0	0
GYY|c11632_g1	DSXGY_3	0	0
GYY|c11634_g1	DSXGY_3	238	11.11
GYY|c11635_g1	DSXGY_3	10	2.86
GYY|c11636_g1	DSXGY_3	4	3.3
GYY|c11637_g1	DSXGY_3	0	0
GYY|c11638_g1	DSXGY_3	0	0
GYY|c11640_g1	DSXGY_3	6	0.33
GYY|c11641_g1	DSXGY_3	0	0
GYY|c11642_g1	DSXGY_3	4488	136.55
GYY|c11643_g1	DSXGY_3	3	0.26
GYY|c11645_g1	DSXGY_3	5	0.95
GYY|c11646_g1	DSXGY_3	0	0
GYY|c11647_g1	DSXGY_3	3899	103.05
GYY|c11648_g1	DSXGY_3	64	8.33
GYY|c11649_g1	DSXGY_3	5653	66.98
GYY|c1164_g1	DSXGY_3	0	0
GYY|c11650_g1	DSXGY_3	1	0.16
GYY|c11651_g1	DSXGY_3	10	2.97
GYY|c11652_g1	DSXGY_3	0	0
GYY|c11653_g1	DSXGY_3	0	0
GYY|c11654_g1	DSXGY_3	1	0.18
GYY|c11655_g1	DSXGY_3	1	0.04
GYY|c11656_g1	DSXGY_3	1	0.11
GYY|c11657_g1	DSXGY_3	0	0
GYY|c11658_g1	DSXGY_3	4	2.24
GYY|c1165_g1	DSXGY_3	0	0
GYY|c11660_g1	DSXGY_3	2	2.19
GYY|c11661_g1	DSXGY_3	0	0
GYY|c11662_g1	DSXGY_3	13	1.2
GYY|c11663_g1	DSXGY_3	0	0
GYY|c11664_g1	DSXGY_3	7	0.71
GYY|c11666_g1	DSXGY_3	13	37.38
GYY|c11668_g1	DSXGY_3	0	0
GYY|c11669_g1	DSXGY_3	58124	891.73
GYY|c11671_g1	DSXGY_3	0	0
GYY|c11672_g1	DSXGY_3	40	1.4
GYY|c11673_g1	DSXGY_3	2	0.37
GYY|c11674_g1	DSXGY_3	3	0.15
GYY|c11674_g2	DSXGY_3	12	5.01
GYY|c11676_g1	DSXGY_3	0	0
GYY|c11678_g1	DSXGY_3	0	0
GYY|c11681_g1	DSXGY_3	25	1.76
GYY|c11684_g1	DSXGY_3	0	0
GYY|c11685_g1	DSXGY_3	1	0.14
GYY|c11686_g1	DSXGY_3	5	4.44
GYY|c11686_g2	DSXGY_3	11	8.23
GYY|c11687_g1	DSXGY_3	9	0.96
GYY|c11689_g1	DSXGY_3	0	0
GYY|c11690_g1	DSXGY_3	68	21.07
GYY|c11691_g1	DSXGY_3	1	0.42
GYY|c11691_g2	DSXGY_3	4	0.75
GYY|c11692_g1	DSXGY_3	122	5.34
GYY|c11694_g1	DSXGY_3	4	1.55
GYY|c11695_g1	DSXGY_3	26	6.35
GYY|c11698_g1	DSXGY_3	0	0
GYY|c11701_g1	DSXGY_3	4	0.41
GYY|c11703_g1	DSXGY_3	9	2.32
GYY|c11704_g1	DSXGY_3	6	1.92
GYY|c11705_g1	DSXGY_3	0	0
GYY|c11706_g1	DSXGY_3	7	0.82
GYY|c11707_g1	DSXGY_3	0	0
GYY|c11707_g2	DSXGY_3	4	0.13
GYY|c11708_g1	DSXGY_3	0	0
GYY|c11709_g1	DSXGY_3	26	3.55
GYY|c11710_g1	DSXGY_3	0	0
GYY|c11711_g1	DSXGY_3	15	1.1
GYY|c11712_g1	DSXGY_3	174	43.66
GYY|c11713_g1	DSXGY_3	8	2.03
GYY|c11714_g1	DSXGY_3	0	0
GYY|c11714_g2	DSXGY_3	1	5.5
GYY|c11715_g1	DSXGY_3	83	17.96
GYY|c11716_g1	DSXGY_3	1	3.62
GYY|c1171_g1	DSXGY_3	180	8.33
GYY|c11722_g1	DSXGY_3	725	40.22
GYY|c11725_g1	DSXGY_3	197	3.72
GYY|c11726_g1	DSXGY_3	4	0.98
GYY|c11729_g1	DSXGY_3	2	0.8
GYY|c11730_g1	DSXGY_3	1	0.28
GYY|c11731_g1	DSXGY_3	0	0
GYY|c11732_g1	DSXGY_3	735	27.71
GYY|c11735_g1	DSXGY_3	252	58.99
GYY|c11736_g1	DSXGY_3	0	0
GYY|c11737_g1	DSXGY_3	0	0
GYY|c11740_g1	DSXGY_3	4	0.51
GYY|c11741_g1	DSXGY_3	0	0
GYY|c11743_g1	DSXGY_3	19	12.5
GYY|c11745_g1	DSXGY_3	170	9.4
GYY|c11746_g1	DSXGY_3	0	0
GYY|c11747_g1	DSXGY_3	7	5.31
GYY|c11748_g1	DSXGY_3	6	6.74
GYY|c11752_g1	DSXGY_3	2	2.96
GYY|c11753_g1	DSXGY_3	0	0
GYY|c11754_g1	DSXGY_3	0	0
GYY|c11755_g1	DSXGY_3	4	0.45
GYY|c11756_g1	DSXGY_3	15	0.38
GYY|c11757_g1	DSXGY_3	5	1.14
GYY|c11759_g1	DSXGY_3	6	42.46
GYY|c11760_g1	DSXGY_3	448	19.19
GYY|c11763_g1	DSXGY_3	0	0
GYY|c11765_g1	DSXGY_3	762	25.46
GYY|c11766_g1	DSXGY_3	8	0.59
GYY|c11767_g1	DSXGY_3	21	1.54
GYY|c11770_g1	DSXGY_3	0	0
GYY|c11771_g1	DSXGY_3	28	1.14
GYY|c11773_g1	DSXGY_3	27	3.25
GYY|c11776_g1	DSXGY_3	0	0
GYY|c11777_g1	DSXGY_3	13	1.3
GYY|c11778_g1	DSXGY_3	17	1.38
GYY|c11779_g1	DSXGY_3	1	0.19
GYY|c11780_g1	DSXGY_3	746	38.73
GYY|c11781_g1	DSXGY_3	4	2
GYY|c11782_g1	DSXGY_3	107	17.14
GYY|c11783_g1	DSXGY_3	0	0
GYY|c11784_g1	DSXGY_3	6751	406.97
GYY|c11785_g1	DSXGY_3	12	1.85
GYY|c11787_g1	DSXGY_3	1376	57.24
GYY|c11789_g1	DSXGY_3	867	41.56
GYY|c11793_g1	DSXGY_3	166	7.98
GYY|c11794_g1	DSXGY_3	1	0.37
GYY|c11795_g1	DSXGY_3	2	0.46
GYY|c11797_g1	DSXGY_3	45	23.91
GYY|c11798_g1	DSXGY_3	1275	115.64
GYY|c1179_g1	DSXGY_3	0	0
GYY|c11800_g1	DSXGY_3	1	0.9
GYY|c11800_g2	DSXGY_3	3	0.16
GYY|c11800_g3	DSXGY_3	2	0.48
GYY|c11803_g1	DSXGY_3	3	2.12
GYY|c11804_g1	DSXGY_3	0	0
GYY|c11805_g1	DSXGY_3	3	1.14
GYY|c11806_g1	DSXGY_3	6	0.42
GYY|c11807_g1	DSXGY_3	0	0
GYY|c11807_g2	DSXGY_3	0	0
GYY|c11808_g1	DSXGY_3	23	0.39
GYY|c11809_g1	DSXGY_3	59	2.41
GYY|c1180_g1	DSXGY_3	0	0
GYY|c11810_g1	DSXGY_3	1482	40.3
GYY|c11811_g1	DSXGY_3	13	5.29
GYY|c11813_g1	DSXGY_3	683	5.18
GYY|c11814_g1	DSXGY_3	1070	28.51
GYY|c11815_g1	DSXGY_3	29	3.41
GYY|c11816_g1	DSXGY_3	266	18.54
GYY|c11818_g1	DSXGY_3	7	0.54
GYY|c11819_g1	DSXGY_3	43	5.4
GYY|c11820_g1	DSXGY_3	120	36.94
GYY|c11823_g1	DSXGY_3	3	0.26
GYY|c11824_g1	DSXGY_3	2	3.59
GYY|c11825_g1	DSXGY_3	0	0
GYY|c11825_g2	DSXGY_3	0	0
GYY|c11827_g1	DSXGY_3	2753	94.37
GYY|c11828_g1	DSXGY_3	1019	86.47
GYY|c11829_g1	DSXGY_3	0	0
GYY|c11830_g1	DSXGY_3	7	1.53
GYY|c11831_g1	DSXGY_3	10	0.65
GYY|c11831_g2	DSXGY_3	1	2.06
GYY|c11832_g1	DSXGY_3	2	1.05
GYY|c11833_g1	DSXGY_3	4	0.55
GYY|c11834_g1	DSXGY_3	2	0.26
GYY|c11836_g1	DSXGY_3	5	0.24
GYY|c11838_g1	DSXGY_3	128	10.2
GYY|c11839_g1	DSXGY_3	14	0.76
GYY|c1183_g1	DSXGY_3	0	0
GYY|c11840_g1	DSXGY_3	2374	77.35
GYY|c11842_g1	DSXGY_3	60606	1645.55
GYY|c11843_g1	DSXGY_3	573	51.43
GYY|c11845_g1	DSXGY_3	39	4.27
GYY|c11846_g1	DSXGY_3	8	29.21
GYY|c11847_g1	DSXGY_3	7	1.39
GYY|c11849_g1	DSXGY_3	1	0.16
GYY|c11850_g1	DSXGY_3	280	18.58
GYY|c11851_g1	DSXGY_3	8	2.2
GYY|c11852_g1	DSXGY_3	1	0.14
GYY|c11856_g1	DSXGY_3	0	0
GYY|c11857_g1	DSXGY_3	0	0
GYY|c11858_g1	DSXGY_3	9	2.39
GYY|c11859_g1	DSXGY_3	2	0.78
GYY|c1185_g1	DSXGY_3	0	0
GYY|c11860_g1	DSXGY_3	8	1.27
GYY|c11861_g1	DSXGY_3	0	0
GYY|c11862_g1	DSXGY_3	0	0
GYY|c11863_g1	DSXGY_3	0	0
GYY|c11864_g1	DSXGY_3	0	0
GYY|c11865_g1	DSXGY_3	18	3.86
GYY|c11866_g1	DSXGY_3	21	2.01
GYY|c11867_g1	DSXGY_3	0	0
GYY|c11869_g1	DSXGY_3	6	1.65
GYY|c11870_g1	DSXGY_3	0	0
GYY|c11871_g1	DSXGY_3	16	0.85
GYY|c11874_g1	DSXGY_3	0	0
GYY|c11875_g1	DSXGY_3	7	1.14
GYY|c11876_g1	DSXGY_3	16	1.56
GYY|c11877_g1	DSXGY_3	8	6.58
GYY|c11878_g1	DSXGY_3	0	0
GYY|c11880_g1	DSXGY_3	0	0
GYY|c11881_g1	DSXGY_3	47	2.13
GYY|c11882_g1	DSXGY_3	1	0.29
GYY|c11883_g1	DSXGY_3	2	1.56
GYY|c11884_g1	DSXGY_3	0	0
GYY|c11885_g1	DSXGY_3	0	0
GYY|c11886_g1	DSXGY_3	31	3.8
GYY|c11888_g1	DSXGY_3	35	4.73
GYY|c11892_g1	DSXGY_3	1	0.09
GYY|c11894_g1	DSXGY_3	0	0
GYY|c11895_g1	DSXGY_3	0	0
GYY|c11896_g1	DSXGY_3	0	0
GYY|c11897_g1	DSXGY_3	18	0.73
GYY|c11898_g1	DSXGY_3	0	0
GYY|c11899_g1	DSXGY_3	0	0
GYY|c118_g1	DSXGY_3	0	0
GYY|c11901_g1	DSXGY_3	2	0.24
GYY|c11902_g1	DSXGY_3	0	0
GYY|c11905_g1	DSXGY_3	0	0
GYY|c11907_g1	DSXGY_3	0	0
GYY|c11908_g1	DSXGY_3	0	0
GYY|c11912_g1	DSXGY_3	0	0
GYY|c11913_g1	DSXGY_3	91	19.56
GYY|c11913_g2	DSXGY_3	19	9.6
GYY|c11914_g1	DSXGY_3	4	0.26
GYY|c11918_g1	DSXGY_3	0	0
GYY|c11919_g1	DSXGY_3	10	10.07
GYY|c1191_g1	DSXGY_3	0	0
GYY|c11922_g1	DSXGY_3	0	0
GYY|c11923_g1	DSXGY_3	3	1.68
GYY|c11928_g1	DSXGY_3	0	0
GYY|c11929_g1	DSXGY_3	18	3.27
GYY|c11931_g1	DSXGY_3	7	0.61
GYY|c11933_g1	DSXGY_3	0	0
GYY|c11934_g1	DSXGY_3	5	1.55
GYY|c11935_g1	DSXGY_3	9	5.15
GYY|c11937_g1	DSXGY_3	1	0.59
GYY|c11938_g1	DSXGY_3	4	4.17
GYY|c11940_g1	DSXGY_3	0	0
GYY|c11941_g1	DSXGY_3	1	2.65
GYY|c11943_g1	DSXGY_3	2	0.9
GYY|c11946_g1	DSXGY_3	5	2.38
GYY|c11947_g1	DSXGY_3	0	0
GYY|c11948_g1	DSXGY_3	5	1.16
GYY|c11949_g1	DSXGY_3	0	0
GYY|c11950_g1	DSXGY_3	0	0
GYY|c11950_g2	DSXGY_3	18	1.35
GYY|c11951_g1	DSXGY_3	2	1.18
GYY|c11952_g1	DSXGY_3	6	0.47
GYY|c11954_g1	DSXGY_3	5	1.04
GYY|c11955_g1	DSXGY_3	5	0.45
GYY|c11957_g1	DSXGY_3	0	0
GYY|c11959_g1	DSXGY_3	0	0
GYY|c1195_g1	DSXGY_3	4	0.51
GYY|c11960_g1	DSXGY_3	254	18.3
GYY|c11961_g1	DSXGY_3	7	0.55
GYY|c11962_g1	DSXGY_3	1	0.54
GYY|c11966_g1	DSXGY_3	1	0.2
GYY|c1196_g1	DSXGY_3	0	0
GYY|c11971_g1	DSXGY_3	0	0
GYY|c11971_g2	DSXGY_3	3	1.34
GYY|c11972_g1	DSXGY_3	2	0.38
GYY|c11973_g1	DSXGY_3	585	20.7
GYY|c11974_g1	DSXGY_3	0	0
GYY|c11976_g1	DSXGY_3	3	2.44
GYY|c11977_g1	DSXGY_3	13	2.88
GYY|c11978_g1	DSXGY_3	0	0
GYY|c11979_g1	DSXGY_3	1	0.25
GYY|c11980_g1	DSXGY_3	0	0
GYY|c11981_g1	DSXGY_3	1	2.72
GYY|c11982_g1	DSXGY_3	0	0
GYY|c11983_g1	DSXGY_3	8	1.85
GYY|c11984_g1	DSXGY_3	5	0.76
GYY|c11985_g1	DSXGY_3	10	3.04
GYY|c11986_g1	DSXGY_3	0	0
GYY|c11987_g1	DSXGY_3	0	0
GYY|c11987_g2	DSXGY_3	0	0
GYY|c11989_g1	DSXGY_3	337	8.01
GYY|c11990_g1	DSXGY_3	37	51.57
GYY|c11993_g1	DSXGY_3	5	2.16
GYY|c11994_g1	DSXGY_3	10	1.78
GYY|c11995_g1	DSXGY_3	0	0
GYY|c11996_g1	DSXGY_3	0	0
GYY|c11996_g2	DSXGY_3	21	2.03
GYY|c11997_g1	DSXGY_3	10	3.7
GYY|c11999_g1	DSXGY_3	9	0.32
GYY|c119_g1	DSXGY_3	0	0
GYY|c12005_g1	DSXGY_3	2	0.38
GYY|c12006_g1	DSXGY_3	0	0
GYY|c12007_g1	DSXGY_3	0	0
GYY|c1200_g1	DSXGY_3	0	0
GYY|c12011_g1	DSXGY_3	2	0.91
GYY|c12012_g1	DSXGY_3	1	0.6
GYY|c12014_g1	DSXGY_3	0	0
GYY|c12015_g1	DSXGY_3	4	0.32
GYY|c12016_g1	DSXGY_3	0	0
GYY|c12016_g2	DSXGY_3	7	1.19
GYY|c12019_g1	DSXGY_3	11	0.69
GYY|c12020_g1	DSXGY_3	0	0
GYY|c12021_g1	DSXGY_3	840	17.84
GYY|c12022_g1	DSXGY_3	5	0.23
GYY|c12023_g1	DSXGY_3	8	6.69
GYY|c12026_g1	DSXGY_3	3	0.23
GYY|c12029_g1	DSXGY_3	0	0
GYY|c1202_g1	DSXGY_3	1	2.65
GYY|c12030_g1	DSXGY_3	0	0
GYY|c12034_g1	DSXGY_3	2	0.24
GYY|c12037_g1	DSXGY_3	3	0.8
GYY|c12039_g1	DSXGY_3	0	0
GYY|c12040_g1	DSXGY_3	0	0
GYY|c12042_g1	DSXGY_3	0	0
GYY|c12043_g1	DSXGY_3	91	43.79
GYY|c12044_g1	DSXGY_3	0	0
GYY|c12047_g1	DSXGY_3	4	0.18
GYY|c12047_g2	DSXGY_3	2	1.01
GYY|c12049_g1	DSXGY_3	0	0
GYY|c12050_g1	DSXGY_3	138	4.75
GYY|c12051_g1	DSXGY_3	1	0.36
GYY|c12052_g1	DSXGY_3	0	0
GYY|c12053_g1	DSXGY_3	3	0.97
GYY|c12055_g1	DSXGY_3	4	0.19
GYY|c12056_g1	DSXGY_3	64	4.56
GYY|c12059_g1	DSXGY_3	4	26.28
GYY|c12060_g1	DSXGY_3	5	1.14
GYY|c12061_g1	DSXGY_3	1	2.88
GYY|c12062_g1	DSXGY_3	4	0.58
GYY|c12063_g1	DSXGY_3	12	2.02
GYY|c12064_g1	DSXGY_3	0	0
GYY|c12064_g2	DSXGY_3	3	1.19
GYY|c12066_g1	DSXGY_3	0	0
GYY|c12067_g1	DSXGY_3	13	2.11
GYY|c12069_g1	DSXGY_3	0	0
GYY|c1206_g1	DSXGY_3	1	2.65
GYY|c12071_g1	DSXGY_3	8	0.67
GYY|c12073_g1	DSXGY_3	11	22.45
GYY|c12075_g1	DSXGY_3	5	1.51
GYY|c12078_g1	DSXGY_3	0	0
GYY|c12082_g1	DSXGY_3	0	0
GYY|c12083_g1	DSXGY_3	0	0
GYY|c12085_g1	DSXGY_3	0	0
GYY|c12085_g2	DSXGY_3	6	1.67
GYY|c12086_g1	DSXGY_3	0	0
GYY|c12088_g1	DSXGY_3	0	0
GYY|c12089_g1	DSXGY_3	0	0
GYY|c1208_g1	DSXGY_3	0	0
GYY|c12091_g1	DSXGY_3	7	2.76
GYY|c12092_g1	DSXGY_3	6	2.44
GYY|c12094_g1	DSXGY_3	4	6.04
GYY|c12095_g1	DSXGY_3	8	2.18
GYY|c12097_g1	DSXGY_3	0	0
GYY|c1209_g1	DSXGY_3	1	0.38
GYY|c120_g1	DSXGY_3	41	4.96
GYY|c12100_g1	DSXGY_3	0	0
GYY|c12101_g1	DSXGY_3	0	0
GYY|c12102_g1	DSXGY_3	0	0
GYY|c12106_g1	DSXGY_3	3	0.57
GYY|c12107_g1	DSXGY_3	0	0
GYY|c12108_g1	DSXGY_3	0	0
GYY|c12109_g1	DSXGY_3	4	1.55
GYY|c1210_g1	DSXGY_3	0	0
GYY|c12110_g1	DSXGY_3	0	0
GYY|c12112_g1	DSXGY_3	0	0
GYY|c12116_g1	DSXGY_3	0	0
GYY|c12118_g1	DSXGY_3	8	38.53
GYY|c12119_g1	DSXGY_3	0	0
GYY|c1211_g1	DSXGY_3	0	0
GYY|c12120_g1	DSXGY_3	0	0
GYY|c12121_g1	DSXGY_3	4	1.66
GYY|c12123_g1	DSXGY_3	14	1.67
GYY|c12125_g1	DSXGY_3	0	0
GYY|c12126_g1	DSXGY_3	0	0
GYY|c12127_g1	DSXGY_3	2	10.99
GYY|c12129_g1	DSXGY_3	0	0
GYY|c1212_g1	DSXGY_3	0	0
GYY|c12131_g1	DSXGY_3	2	2.35
GYY|c12134_g1	DSXGY_3	2	0.25
GYY|c12135_g1	DSXGY_3	2	0.3
GYY|c12144_g1	DSXGY_3	2	1.17
GYY|c12145_g1	DSXGY_3	0	0
GYY|c12146_g1	DSXGY_3	5	2.2
GYY|c12147_g1	DSXGY_3	2	2.08
GYY|c1214_g1	DSXGY_3	0	0
GYY|c12150_g1	DSXGY_3	0	0
GYY|c12152_g1	DSXGY_3	0	0
GYY|c12153_g1	DSXGY_3	11	0.68
GYY|c12155_g1	DSXGY_3	5	0.67
GYY|c12157_g1	DSXGY_3	0	0
GYY|c12158_g1	DSXGY_3	0	0
GYY|c12159_g1	DSXGY_3	1	2.65
GYY|c1215_g1	DSXGY_3	2	6.25
GYY|c12163_g1	DSXGY_3	1	2.27
GYY|c12164_g1	DSXGY_3	1	0.15
GYY|c12167_g1	DSXGY_3	1	7.64
GYY|c12168_g1	DSXGY_3	0	0
GYY|c12169_g1	DSXGY_3	2	1.2
GYY|c1216_g1	DSXGY_3	2	21.13
GYY|c12170_g1	DSXGY_3	0	0
GYY|c12171_g1	DSXGY_3	6	1.81
GYY|c12171_g2	DSXGY_3	2	16.52
GYY|c12173_g1	DSXGY_3	15	1.2
GYY|c12174_g1	DSXGY_3	25	3.1
GYY|c12176_g1	DSXGY_3	0	0
GYY|c12178_g1	DSXGY_3	0	0
GYY|c12178_g2	DSXGY_3	0	0
GYY|c12179_g1	DSXGY_3	0	0
GYY|c1217_g1	DSXGY_3	2	0.61
GYY|c12180_g1	DSXGY_3	440	8.16
GYY|c12183_g1	DSXGY_3	3	0.82
GYY|c12185_g1	DSXGY_3	2	6.82
GYY|c12186_g1	DSXGY_3	1	0.59
GYY|c12187_g1	DSXGY_3	3	0.32
GYY|c12188_g1	DSXGY_3	0	0
GYY|c1218_g1	DSXGY_3	0	0
GYY|c12190_g1	DSXGY_3	0	0
GYY|c12195_g1	DSXGY_3	2211	82.46
GYY|c12196_g1	DSXGY_3	0	0
GYY|c12197_g1	DSXGY_3	0	0
GYY|c12198_g1	DSXGY_3	10	0.86
GYY|c1219_g1	DSXGY_3	0	0
GYY|c12200_g1	DSXGY_3	0	0
GYY|c12202_g1	DSXGY_3	0	0
GYY|c12205_g1	DSXGY_3	0	0
GYY|c12206_g1	DSXGY_3	5	1.66
GYY|c12207_g1	DSXGY_3	2	0.78
GYY|c12211_g1	DSXGY_3	6	3.85
GYY|c12212_g1	DSXGY_3	0	0
GYY|c12213_g1	DSXGY_3	0	0
GYY|c12215_g1	DSXGY_3	7	1.03
GYY|c12216_g1	DSXGY_3	0	0
GYY|c12222_g1	DSXGY_3	5	1.27
GYY|c12223_g1	DSXGY_3	0	0
GYY|c12224_g1	DSXGY_3	3	1.36
GYY|c12224_g2	DSXGY_3	5	4.66
GYY|c12227_g1	DSXGY_3	390	77.52
GYY|c12228_g1	DSXGY_3	10	3.01
GYY|c1222_g1	DSXGY_3	1	1.92
GYY|c1222_g2	DSXGY_3	43	3.52
GYY|c12233_g1	DSXGY_3	0	0
GYY|c12238_g1	DSXGY_3	1	0.86
GYY|c12238_g2	DSXGY_3	0	0
GYY|c12239_g1	DSXGY_3	1	0.15
GYY|c1223_g1	DSXGY_3	0	0
GYY|c12241_g1	DSXGY_3	0	0
GYY|c12243_g1	DSXGY_3	0	0
GYY|c12244_g1	DSXGY_3	0	0
GYY|c12248_g1	DSXGY_3	0	0
GYY|c12251_g1	DSXGY_3	1	10.13
GYY|c12253_g1	DSXGY_3	22	2.37
GYY|c12256_g1	DSXGY_3	0	0
GYY|c12256_g2	DSXGY_3	0	0
GYY|c12260_g1	DSXGY_3	0	0
GYY|c12262_g1	DSXGY_3	2	0.45
GYY|c12264_g1	DSXGY_3	0	0
GYY|c12265_g1	DSXGY_3	1	0.21
GYY|c12266_g1	DSXGY_3	8	1.4
GYY|c12268_g1	DSXGY_3	7	0.61
GYY|c12270_g1	DSXGY_3	0	0
GYY|c12272_g1	DSXGY_3	0	0
GYY|c12273_g1	DSXGY_3	8	2.58
GYY|c12274_g1	DSXGY_3	0	0
GYY|c12276_g1	DSXGY_3	14	0.89
GYY|c12277_g1	DSXGY_3	343	24.04
GYY|c12278_g1	DSXGY_3	0	0
GYY|c12278_g2	DSXGY_3	0	0
GYY|c12279_g1	DSXGY_3	585	59.24
GYY|c1227_g1	DSXGY_3	0	0
GYY|c12280_g1	DSXGY_3	0	0
GYY|c12281_g1	DSXGY_3	0	0
GYY|c12282_g1	DSXGY_3	0	0
GYY|c12284_g1	DSXGY_3	0	0
GYY|c12285_g1	DSXGY_3	2	0.33
GYY|c12287_g1	DSXGY_3	0	0
GYY|c12288_g1	DSXGY_3	1	0.49
GYY|c12289_g1	DSXGY_3	0	0
GYY|c12290_g1	DSXGY_3	0	0
GYY|c12294_g1	DSXGY_3	1	0.14
GYY|c12296_g1	DSXGY_3	420	6.44
GYY|c12297_g1	DSXGY_3	2	2.48
GYY|c12298_g1	DSXGY_3	0	0
GYY|c12299_g1	DSXGY_3	242	16.34
GYY|c1229_g1	DSXGY_3	0	0
GYY|c122_g1	DSXGY_3	1	0.13
GYY|c12301_g1	DSXGY_3	34	4.68
GYY|c12303_g1	DSXGY_3	0	0
GYY|c12304_g1	DSXGY_3	17	2.36
GYY|c12305_g1	DSXGY_3	4	1.12
GYY|c12306_g1	DSXGY_3	1	0.18
GYY|c12308_g1	DSXGY_3	2	2.79
GYY|c12309_g1	DSXGY_3	2	0.21
GYY|c12309_g2	DSXGY_3	0	0
GYY|c12311_g1	DSXGY_3	8	0.76
GYY|c12312_g1	DSXGY_3	0	0
GYY|c12317_g1	DSXGY_3	24	2.56
GYY|c12318_g1	DSXGY_3	0	0
GYY|c12319_g1	DSXGY_3	0	0
GYY|c1231_g1	DSXGY_3	0	0
GYY|c12320_g1	DSXGY_3	5895	175.52
GYY|c12321_g1	DSXGY_3	14	1.42
GYY|c12322_g1	DSXGY_3	4497	136.91
GYY|c12323_g1	DSXGY_3	0	0
GYY|c12324_g1	DSXGY_3	4	0.36
GYY|c12325_g1	DSXGY_3	406	11.29
GYY|c12326_g1	DSXGY_3	0	0
GYY|c12327_g1	DSXGY_3	2	0.44
GYY|c12329_g1	DSXGY_3	16	3.48
GYY|c12331_g1	DSXGY_3	2	0.86
GYY|c12332_g1	DSXGY_3	0	0
GYY|c12332_g2	DSXGY_3	0	0
GYY|c12333_g1	DSXGY_3	1	1.18
GYY|c12334_g1	DSXGY_3	6	1.09
GYY|c12335_g1	DSXGY_3	1	0.42
GYY|c12336_g1	DSXGY_3	0	0
GYY|c12337_g1	DSXGY_3	2001	790.5
GYY|c12338_g1	DSXGY_3	1306	93.38
GYY|c12339_g1	DSXGY_3	10	2.41
GYY|c1233_g1	DSXGY_3	0	0
GYY|c12340_g1	DSXGY_3	1023	51.57
GYY|c12341_g1	DSXGY_3	84	6.57
GYY|c12342_g1	DSXGY_3	463	111.6
GYY|c12343_g1	DSXGY_3	1	0.05
GYY|c12344_g1	DSXGY_3	3	0.45
GYY|c12345_g1	DSXGY_3	15	0.57
GYY|c12346_g1	DSXGY_3	747	66.03
GYY|c12346_g2	DSXGY_3	266	9.38
GYY|c12347_g1	DSXGY_3	0	0
GYY|c12349_g1	DSXGY_3	6	10.12
GYY|c1234_g1	DSXGY_3	0	0
GYY|c12350_g1	DSXGY_3	4	0.72
GYY|c12351_g1	DSXGY_3	3399	186.02
GYY|c12352_g1	DSXGY_3	0	0
GYY|c12353_g1	DSXGY_3	118	8.72
GYY|c12354_g1	DSXGY_3	476	25.65
GYY|c12355_g1	DSXGY_3	8	0.65
GYY|c12356_g1	DSXGY_3	0	0
GYY|c12358_g1	DSXGY_3	0	0
GYY|c12359_g1	DSXGY_3	2	0.3
GYY|c1235_g1	DSXGY_3	4	1.01
GYY|c12361_g1	DSXGY_3	16	2.2
GYY|c12362_g1	DSXGY_3	461	32.31
GYY|c12363_g1	DSXGY_3	0	0
GYY|c12364_g1	DSXGY_3	0	0
GYY|c12366_g1	DSXGY_3	1	0.36
GYY|c12367_g1	DSXGY_3	7	0.64
GYY|c12367_g2	DSXGY_3	4	2.45
GYY|c12369_g1	DSXGY_3	41	8.83
GYY|c12369_g2	DSXGY_3	2	0.43
GYY|c12370_g1	DSXGY_3	7	0.94
GYY|c12371_g1	DSXGY_3	1	0.94
GYY|c12373_g1	DSXGY_3	2	3.51
GYY|c12375_g1	DSXGY_3	232	25.92
GYY|c12376_g1	DSXGY_3	0	0
GYY|c12378_g1	DSXGY_3	6	1.01
GYY|c12379_g1	DSXGY_3	0	0
GYY|c12380_g1	DSXGY_3	9	1.15
GYY|c12382_g1	DSXGY_3	1956	97.02
GYY|c12383_g1	DSXGY_3	4417	209.9
GYY|c12385_g1	DSXGY_3	9843	405.97
GYY|c12386_g1	DSXGY_3	0	0
GYY|c12387_g1	DSXGY_3	5	2.38
GYY|c12389_g1	DSXGY_3	0	0
GYY|c12390_g1	DSXGY_3	17	2.29
GYY|c12390_g2	DSXGY_3	1970	78.4
GYY|c12391_g1	DSXGY_3	7	7.94
GYY|c12392_g1	DSXGY_3	0	0
GYY|c12393_g1	DSXGY_3	0	0
GYY|c12394_g1	DSXGY_3	4	0.83
GYY|c12395_g1	DSXGY_3	26	1.3
GYY|c12396_g1	DSXGY_3	92	3.22
GYY|c12398_g1	DSXGY_3	1	15.88
GYY|c12399_g1	DSXGY_3	2	0.73
GYY|c12400_g1	DSXGY_3	3972	211.68
GYY|c12401_g1	DSXGY_3	44	8.97
GYY|c12402_g1	DSXGY_3	7	3.19
GYY|c12403_g1	DSXGY_3	6430	131.43
GYY|c12404_g1	DSXGY_3	5320	248.93
GYY|c12405_g1	DSXGY_3	5	0.56
GYY|c12406_g1	DSXGY_3	3	3.73
GYY|c12406_g2	DSXGY_3	41	6.98
GYY|c12407_g1	DSXGY_3	829	16.47
GYY|c12408_g1	DSXGY_3	12	0.53
GYY|c12409_g1	DSXGY_3	0	0
GYY|c1240_g1	DSXGY_3	0	0
GYY|c12410_g1	DSXGY_3	0	0
GYY|c12411_g1	DSXGY_3	71	69.24
GYY|c12412_g1	DSXGY_3	1	0.49
GYY|c12412_g2	DSXGY_3	36	2.69
GYY|c12414_g1	DSXGY_3	10	1.38
GYY|c12415_g1	DSXGY_3	3175	248.51
GYY|c12416_g1	DSXGY_3	17	11.32
GYY|c12417_g1	DSXGY_3	18	4.49
GYY|c12418_g1	DSXGY_3	0	0
GYY|c12420_g1	DSXGY_3	60	10.86
GYY|c12421_g1	DSXGY_3	2928	72.43
GYY|c12423_g1	DSXGY_3	106	15.6
GYY|c12426_g1	DSXGY_3	86	6.68
GYY|c12427_g1	DSXGY_3	0	0
GYY|c12428_g1	DSXGY_3	2	0.55
GYY|c12430_g1	DSXGY_3	2247	41.02
GYY|c12431_g1	DSXGY_3	270	7.27
GYY|c12433_g1	DSXGY_3	1709	22.66
GYY|c12434_g1	DSXGY_3	7	1.05
GYY|c12435_g1	DSXGY_3	3117	28.28
GYY|c12436_g1	DSXGY_3	0	0
GYY|c12437_g1	DSXGY_3	6	1.66
GYY|c12440_g1	DSXGY_3	1	3.13
GYY|c12440_g2	DSXGY_3	0	0
GYY|c12440_g3	DSXGY_3	0	0
GYY|c12441_g1	DSXGY_3	0	0
GYY|c12441_g2	DSXGY_3	1	0.16
GYY|c12442_g1	DSXGY_3	5	0.67
GYY|c12443_g1	DSXGY_3	109	4.8
GYY|c12444_g1	DSXGY_3	127248	6932.99
GYY|c12445_g1	DSXGY_3	47674	1273.14
GYY|c12446_g1	DSXGY_3	1456	115.13
GYY|c12447_g1	DSXGY_3	9031	643.1
GYY|c12448_g1	DSXGY_3	210	34.32
GYY|c12449_g1	DSXGY_3	6	0.93
GYY|c12450_g1	DSXGY_3	6	0.32
GYY|c12451_g1	DSXGY_3	2007	38.23
GYY|c12452_g1	DSXGY_3	0	0
GYY|c12453_g1	DSXGY_3	1	0.08
GYY|c12454_g1	DSXGY_3	3	1.15
GYY|c12455_g1	DSXGY_3	3	0.11
GYY|c12457_g1	DSXGY_3	13	0.83
GYY|c12458_g1	DSXGY_3	0	0
GYY|c12459_g1	DSXGY_3	8	1.12
GYY|c12460_g1	DSXGY_3	1	2.01
GYY|c12461_g1	DSXGY_3	11510	548.57
GYY|c12462_g1	DSXGY_3	2	0.4
GYY|c12463_g1	DSXGY_3	2	0.21
GYY|c12463_g2	DSXGY_3	0	0
GYY|c12464_g1	DSXGY_3	10	0.82
GYY|c12465_g1	DSXGY_3	25	1.7
GYY|c12467_g1	DSXGY_3	0	0
GYY|c12468_g1	DSXGY_3	1	0.66
GYY|c12469_g1	DSXGY_3	4	0.58
GYY|c12470_g1	DSXGY_3	7232	385.41
GYY|c12471_g1	DSXGY_3	585	16.42
GYY|c12472_g1	DSXGY_3	0	0
GYY|c12473_g1	DSXGY_3	1	0.63
GYY|c12474_g1	DSXGY_3	10	0.45
GYY|c12475_g1	DSXGY_3	0	0
GYY|c12476_g1	DSXGY_3	61	14.7
GYY|c12477_g1	DSXGY_3	10	0.71
GYY|c12478_g1	DSXGY_3	3	0.24
GYY|c12481_g1	DSXGY_3	90	13.32
GYY|c12482_g1	DSXGY_3	0	0
GYY|c12484_g1	DSXGY_3	4	0.62
GYY|c12485_g1	DSXGY_3	13	3.83
GYY|c12486_g1	DSXGY_3	813	22.41
GYY|c12487_g1	DSXGY_3	0	0
GYY|c12489_g1	DSXGY_3	9	1.09
GYY|c1248_g1	DSXGY_3	3	5.15
GYY|c12490_g1	DSXGY_3	0	0
GYY|c12491_g1	DSXGY_3	3	3.35
GYY|c12492_g1	DSXGY_3	0	0
GYY|c12493_g1	DSXGY_3	18	4.25
GYY|c12494_g1	DSXGY_3	15	1.07
GYY|c12497_g1	DSXGY_3	0	0
GYY|c12498_g1	DSXGY_3	2	0.23
GYY|c12499_g1	DSXGY_3	404	66.7
GYY|c12500_g1	DSXGY_3	0	0
GYY|c12503_g1	DSXGY_3	84	2.3
GYY|c12504_g1	DSXGY_3	0	0
GYY|c12505_g1	DSXGY_3	3	6.19
GYY|c12506_g1	DSXGY_3	0	0
GYY|c12508_g1	DSXGY_3	1	0.59
GYY|c12509_g1	DSXGY_3	0	0
GYY|c1250_g1	DSXGY_3	0	0
GYY|c12510_g1	DSXGY_3	15	1.09
GYY|c12511_g1	DSXGY_3	213	8.69
GYY|c12512_g1	DSXGY_3	38	37.06
GYY|c12513_g1	DSXGY_3	5	0.2
GYY|c12514_g1	DSXGY_3	0	0
GYY|c12515_g1	DSXGY_3	6	0.42
GYY|c12516_g1	DSXGY_3	0	0
GYY|c12517_g1	DSXGY_3	2	0.2
GYY|c1251_g1	DSXGY_3	2	9.29
GYY|c12520_g1	DSXGY_3	15	0.65
GYY|c12521_g1	DSXGY_3	1	0.1
GYY|c12522_g1	DSXGY_3	246	95.5
GYY|c12523_g1	DSXGY_3	8	0.54
GYY|c12524_g1	DSXGY_3	471	35.1
GYY|c12525_g1	DSXGY_3	5	0.99
GYY|c12526_g1	DSXGY_3	7	10.57
GYY|c12528_g1	DSXGY_3	4	23.58
GYY|c12529_g1	DSXGY_3	6	1.6
GYY|c1252_g1	DSXGY_3	0	0
GYY|c12531_g1	DSXGY_3	17235	625.1
GYY|c12532_g1	DSXGY_3	3	0.36
GYY|c12533_g1	DSXGY_3	1480	48.88
GYY|c12537_g1	DSXGY_3	0	0
GYY|c12538_g1	DSXGY_3	68	5.18
GYY|c12540_g1	DSXGY_3	1	0.12
GYY|c12541_g1	DSXGY_3	12	8.2
GYY|c12542_g1	DSXGY_3	0	0
GYY|c12543_g1	DSXGY_3	87	2.42
GYY|c12544_g1	DSXGY_3	0	0
GYY|c12544_g2	DSXGY_3	0	0
GYY|c12545_g1	DSXGY_3	4	4.24
GYY|c12546_g1	DSXGY_3	127	64.15
GYY|c12547_g1	DSXGY_3	3	1.06
GYY|c12548_g1	DSXGY_3	11333	277.54
GYY|c12550_g1	DSXGY_3	3	0.57
GYY|c12551_g1	DSXGY_3	7361	177.85
GYY|c12552_g1	DSXGY_3	1327	37.33
GYY|c12553_g1	DSXGY_3	236279	6164.52
GYY|c12557_g1	DSXGY_3	7	0.79
GYY|c12558_g1	DSXGY_3	3	0.36
GYY|c12561_g1	DSXGY_3	2376	134.1
GYY|c12562_g1	DSXGY_3	0	0
GYY|c12563_g1	DSXGY_3	2	4.78
GYY|c12564_g1	DSXGY_3	6	0.92
GYY|c12566_g1	DSXGY_3	9	3.21
GYY|c12566_g2	DSXGY_3	46	6.12
GYY|c12567_g1	DSXGY_3	74	8.54
GYY|c12568_g1	DSXGY_3	3	0.69
GYY|c12569_g1	DSXGY_3	4	0.74
GYY|c12570_g1	DSXGY_3	4	1.5
GYY|c12572_g1	DSXGY_3	0	0
GYY|c12573_g1	DSXGY_3	5	0.73
GYY|c12574_g1	DSXGY_3	4	0.71
GYY|c12575_g1	DSXGY_3	0	0
GYY|c12576_g1	DSXGY_3	0	0
GYY|c12577_g1	DSXGY_3	6	0.69
GYY|c12578_g1	DSXGY_3	4738	112.52
GYY|c12579_g1	DSXGY_3	4224	148.45
GYY|c12580_g1	DSXGY_3	6	6.93
GYY|c12581_g1	DSXGY_3	0	0
GYY|c12582_g1	DSXGY_3	141	4.48
GYY|c12583_g1	DSXGY_3	6	1.96
GYY|c12584_g1	DSXGY_3	0	0
GYY|c12585_g1	DSXGY_3	11	5.84
GYY|c12586_g1	DSXGY_3	7843	656.95
GYY|c12587_g1	DSXGY_3	0	0
GYY|c12588_g1	DSXGY_3	4	1.11
GYY|c12589_g1	DSXGY_3	0	0
GYY|c12590_g1	DSXGY_3	3	4.83
GYY|c12591_g1	DSXGY_3	8	1.11
GYY|c12592_g1	DSXGY_3	2	0.11
GYY|c12593_g1	DSXGY_3	5	0.85
GYY|c12594_g1	DSXGY_3	4	0.47
GYY|c12596_g1	DSXGY_3	7774	486.48
GYY|c12597_g1	DSXGY_3	416	10.67
GYY|c12599_g1	DSXGY_3	0	0
GYY|c12601_g1	DSXGY_3	19	0.56
GYY|c12602_g1	DSXGY_3	4	0.11
GYY|c12603_g1	DSXGY_3	1	1.88
GYY|c12604_g1	DSXGY_3	0	0
GYY|c12605_g1	DSXGY_3	0	0
GYY|c12606_g1	DSXGY_3	0	0
GYY|c12607_g1	DSXGY_3	1	4.8
GYY|c12608_g1	DSXGY_3	1	0.31
GYY|c12609_g1	DSXGY_3	0	0
GYY|c1260_g1	DSXGY_3	0	0
GYY|c12610_g1	DSXGY_3	1	0.23
GYY|c12611_g1	DSXGY_3	1	0.45
GYY|c12612_g1	DSXGY_3	5226	556.94
GYY|c12613_g1	DSXGY_3	2	0.48
GYY|c12614_g1	DSXGY_3	6	1.21
GYY|c12615_g1	DSXGY_3	0	0
GYY|c12616_g1	DSXGY_3	3717	266.66
GYY|c12618_g1	DSXGY_3	0	0
GYY|c12619_g1	DSXGY_3	0	0
GYY|c1261_g1	DSXGY_3	0	0
GYY|c12620_g1	DSXGY_3	0	0
GYY|c12621_g1	DSXGY_3	0	0
GYY|c12622_g1	DSXGY_3	0	0
GYY|c12623_g1	DSXGY_3	0	0
GYY|c12624_g1	DSXGY_3	2	0.29
GYY|c12625_g1	DSXGY_3	0	0
GYY|c12627_g1	DSXGY_3	538	65.51
GYY|c12629_g1	DSXGY_3	0	0
GYY|c12630_g1	DSXGY_3	6	2.32
GYY|c12631_g1	DSXGY_3	31	4.62
GYY|c12632_g1	DSXGY_3	467	15.52
GYY|c12633_g1	DSXGY_3	1375	35.47
GYY|c12634_g1	DSXGY_3	0	0
GYY|c12635_g1	DSXGY_3	1	0.74
GYY|c12636_g1	DSXGY_3	48	3.65
GYY|c12637_g1	DSXGY_3	11	1.09
GYY|c12639_g1	DSXGY_3	8	3.11
GYY|c12640_g1	DSXGY_3	0	0
GYY|c12641_g1	DSXGY_3	0	0
GYY|c12642_g1	DSXGY_3	48	20.2
GYY|c12643_g1	DSXGY_3	5	0.33
GYY|c12645_g1	DSXGY_3	0	0
GYY|c12648_g1	DSXGY_3	1	0.07
GYY|c12649_g1	DSXGY_3	4	4.88
GYY|c1264_g1	DSXGY_3	0	0
GYY|c12650_g1	DSXGY_3	16	0.72
GYY|c12651_g1	DSXGY_3	0	0
GYY|c12652_g1	DSXGY_3	2	3.51
GYY|c12653_g1	DSXGY_3	16	3.57
GYY|c12653_g2	DSXGY_3	1713	28.19
GYY|c12654_g1	DSXGY_3	1718	122.16
GYY|c12655_g1	DSXGY_3	4	0.31
GYY|c12656_g1	DSXGY_3	15	1.3
GYY|c12657_g1	DSXGY_3	243	24.11
GYY|c12658_g1	DSXGY_3	27	3.58
GYY|c12659_g1	DSXGY_3	3	1.03
GYY|c12660_g1	DSXGY_3	0	0
GYY|c12661_g1	DSXGY_3	1	0.4
GYY|c12662_g1	DSXGY_3	2448	184.68
GYY|c12663_g1	DSXGY_3	3	2
GYY|c12664_g1	DSXGY_3	1	0.24
GYY|c12664_g2	DSXGY_3	0	0
GYY|c12665_g1	DSXGY_3	15	1.73
GYY|c12666_g1	DSXGY_3	20	1.75
GYY|c12667_g1	DSXGY_3	1	8.95
GYY|c12669_g1	DSXGY_3	2	1.8
GYY|c12670_g1	DSXGY_3	483	12.7
GYY|c12671_g1	DSXGY_3	6	0.46
GYY|c12672_g1	DSXGY_3	0	0
GYY|c12672_g2	DSXGY_3	0	0
GYY|c12673_g1	DSXGY_3	0	0
GYY|c12674_g1	DSXGY_3	2	1.32
GYY|c12675_g1	DSXGY_3	2	0.31
GYY|c12676_g1	DSXGY_3	117	8.59
GYY|c12677_g1	DSXGY_3	1	0.26
GYY|c12678_g1	DSXGY_3	7	1.45
GYY|c12679_g1	DSXGY_3	36	6
GYY|c12679_g2	DSXGY_3	11	4.59
GYY|c1267_g1	DSXGY_3	0	0
GYY|c12680_g1	DSXGY_3	4	0.88
GYY|c12681_g1	DSXGY_3	1	0.13
GYY|c12683_g1	DSXGY_3	0	0
GYY|c12683_g2	DSXGY_3	4	3.03
GYY|c12684_g1	DSXGY_3	0	0
GYY|c12685_g1	DSXGY_3	16	1.84
GYY|c12686_g1	DSXGY_3	561	40.9
GYY|c12687_g1	DSXGY_3	8	3.26
GYY|c1268_g1	DSXGY_3	3	1.84
GYY|c12690_g1	DSXGY_3	4	0.14
GYY|c12691_g1	DSXGY_3	3	0.45
GYY|c12692_g1	DSXGY_3	11	3.41
GYY|c12693_g1	DSXGY_3	3	0.6
GYY|c12695_g1	DSXGY_3	3	0.31
GYY|c12696_g1	DSXGY_3	15	0.85
GYY|c12697_g1	DSXGY_3	438	23.57
GYY|c12699_g1	DSXGY_3	0	0
GYY|c126_g1	DSXGY_3	0	0
GYY|c12700_g1	DSXGY_3	2248	49.78
GYY|c12701_g1	DSXGY_3	1	0.11
GYY|c12702_g1	DSXGY_3	0	0
GYY|c12703_g1	DSXGY_3	6	0.71
GYY|c12704_g1	DSXGY_3	2959	84.19
GYY|c12705_g1	DSXGY_3	240	19.85
GYY|c12706_g1	DSXGY_3	3	9.65
GYY|c12707_g1	DSXGY_3	3823	133.01
GYY|c12708_g1	DSXGY_3	1	0.03
GYY|c12709_g1	DSXGY_3	0	0
GYY|c12710_g1	DSXGY_3	2	0.4
GYY|c12711_g1	DSXGY_3	4	1.43
GYY|c12712_g1	DSXGY_3	0	0
GYY|c12712_g2	DSXGY_3	0	0
GYY|c12714_g1	DSXGY_3	403	15.74
GYY|c12715_g1	DSXGY_3	0	0
GYY|c12716_g1	DSXGY_3	9	2
GYY|c12717_g1	DSXGY_3	8	0.95
GYY|c12718_g1	DSXGY_3	33	1.68
GYY|c12719_g1	DSXGY_3	4	1.18
GYY|c1271_g1	DSXGY_3	0	0
GYY|c12720_g1	DSXGY_3	16	11.5
GYY|c12721_g1	DSXGY_3	0	0
GYY|c12722_g1	DSXGY_3	11	6.37
GYY|c12722_g2	DSXGY_3	271	52.58
GYY|c12723_g1	DSXGY_3	2	0.26
GYY|c12724_g1	DSXGY_3	0	0
GYY|c12725_g1	DSXGY_3	12	1.18
GYY|c12726_g1	DSXGY_3	2	0.48
GYY|c12727_g1	DSXGY_3	1	5.13
GYY|c12728_g1	DSXGY_3	14	1.4
GYY|c12730_g1	DSXGY_3	14	14.25
GYY|c12731_g1	DSXGY_3	2174	83.46
GYY|c12732_g1	DSXGY_3	73	14.45
GYY|c12733_g1	DSXGY_3	1	1.29
GYY|c12734_g1	DSXGY_3	0	0
GYY|c12734_g2	DSXGY_3	0	0
GYY|c12737_g1	DSXGY_3	3	0.39
GYY|c12738_g1	DSXGY_3	0	0
GYY|c12739_g1	DSXGY_3	3	6.04
GYY|c12740_g1	DSXGY_3	1	2.88
GYY|c12741_g1	DSXGY_3	150	3.39
GYY|c12743_g1	DSXGY_3	2	1.52
GYY|c12744_g1	DSXGY_3	0	0
GYY|c12745_g1	DSXGY_3	1145	29.92
GYY|c12746_g1	DSXGY_3	0	0
GYY|c12747_g1	DSXGY_3	1	0.11
GYY|c12748_g1	DSXGY_3	766	19.51
GYY|c12749_g1	DSXGY_3	1	0.19
GYY|c12750_g1	DSXGY_3	899	10.22
GYY|c12752_g1	DSXGY_3	4	1.85
GYY|c12754_g1	DSXGY_3	416	40.36
GYY|c12755_g1	DSXGY_3	52	1.1
GYY|c12756_g1	DSXGY_3	8	0.51
GYY|c12757_g1	DSXGY_3	95282	3776.35
GYY|c12759_g1	DSXGY_3	697	28.5
GYY|c12760_g1	DSXGY_3	0	0
GYY|c12762_g1	DSXGY_3	3297	83.91
GYY|c12763_g1	DSXGY_3	2340	263.82
GYY|c12764_g1	DSXGY_3	481	9.55
GYY|c12765_g1	DSXGY_3	13	1.21
GYY|c12766_g1	DSXGY_3	1224	34.58
GYY|c12767_g1	DSXGY_3	2332	169.76
GYY|c12768_g1	DSXGY_3	0	0
GYY|c12769_g1	DSXGY_3	0	0
GYY|c12771_g1	DSXGY_3	987	65.53
GYY|c12772_g1	DSXGY_3	10	0.65
GYY|c12774_g1	DSXGY_3	647	23.07
GYY|c12775_g1	DSXGY_3	0	0
GYY|c12777_g1	DSXGY_3	5	0.55
GYY|c12778_g1	DSXGY_3	3257	229.58
GYY|c12779_g1	DSXGY_3	2	0.16
GYY|c12780_g1	DSXGY_3	1	0.34
GYY|c12781_g1	DSXGY_3	10	1.46
GYY|c12782_g1	DSXGY_3	5	0.93
GYY|c12783_g1	DSXGY_3	400	19.93
GYY|c12784_g1	DSXGY_3	163	11.23
GYY|c12786_g1	DSXGY_3	2294	88.17
GYY|c12787_g1	DSXGY_3	9815	424.96
GYY|c12789_g1	DSXGY_3	695	50.75
GYY|c12791_g1	DSXGY_3	5162	197.36
GYY|c12792_g1	DSXGY_3	5	1.38
GYY|c12794_g1	DSXGY_3	12	0.75
GYY|c12795_g1	DSXGY_3	19	14.8
GYY|c12796_g1	DSXGY_3	0	0
GYY|c12797_g1	DSXGY_3	3310	183.21
GYY|c12798_g1	DSXGY_3	545	27.45
GYY|c12799_g1	DSXGY_3	0	0
GYY|c1279_g1	DSXGY_3	0	0
GYY|c12800_g1	DSXGY_3	14	0.87
GYY|c12801_g1	DSXGY_3	501	126.37
GYY|c12802_g1	DSXGY_3	8	1.01
GYY|c12803_g1	DSXGY_3	60	4.84
GYY|c12804_g1	DSXGY_3	154	22.52
GYY|c12805_g1	DSXGY_3	14	15.22
GYY|c12806_g1	DSXGY_3	1223	113.9
GYY|c12807_g1	DSXGY_3	369	38.32
GYY|c12808_g1	DSXGY_3	0	0
GYY|c12809_g1	DSXGY_3	4781	212.29
GYY|c12810_g1	DSXGY_3	9	1.94
GYY|c12811_g1	DSXGY_3	9	0.89
GYY|c12813_g1	DSXGY_3	0	0
GYY|c12814_g1	DSXGY_3	36	3.35
GYY|c12814_g2	DSXGY_3	6	0.61
GYY|c12815_g1	DSXGY_3	11	1.16
GYY|c12817_g1	DSXGY_3	0	0
GYY|c12819_g1	DSXGY_3	0	0
GYY|c12820_g1	DSXGY_3	5	0.75
GYY|c12822_g1	DSXGY_3	54	3.19
GYY|c12825_g1	DSXGY_3	5	0.33
GYY|c12826_g1	DSXGY_3	15690	8692.83
GYY|c12828_g1	DSXGY_3	0	0
GYY|c12829_g1	DSXGY_3	1469	75
GYY|c12831_g1	DSXGY_3	3	2.07
GYY|c12832_g1	DSXGY_3	8	7.8
GYY|c12833_g1	DSXGY_3	0	0
GYY|c12834_g1	DSXGY_3	1524	148.02
GYY|c12835_g1	DSXGY_3	2	2.31
GYY|c12836_g1	DSXGY_3	2	0.41
GYY|c12839_g1	DSXGY_3	1	1.92
GYY|c12840_g1	DSXGY_3	14	1.29
[truncated: 33,103 more rows]
