# Supplementary material for: Comparative transcriptome analysis and identification of candidate effectors in two related rust species (Gymnosporangium yamadae and Gymnosporangium asiaticum)
Source: BMC Genomics. 2017 Aug 23;18:651. doi: 10.1186/s12864-017-4059-x (PMC5567642; doi:10.1186/s12864-017-4059-x)
Supplement: Supplementary file 2 — Assembled G. yamadae and G. asiaticum transcripts. This file provides the fasta sequences of the 49,318 G. yamadae and 54,742 G. asiaticum transcripts. (ZIP 11573 kb) [file 12864_2017_4059_MOESM2_ESM.zip]

Archive with 3 entries (2 files):
- Additional file 2/G. asiaticum assembled transcripts.txt
- Additional file 2/G. yamadae assembled transcripts.txt
- Additional file 2/
