# Supplementary material for: Comparative transcriptome analysis and identification of candidate effectors in two related rust species (Gymnosporangium yamadae and Gymnosporangium asiaticum)
Source: BMC Genomics. 2017 Aug 23;18:651. doi: 10.1186/s12864-017-4059-x (PMC5567642; doi:10.1186/s12864-017-4059-x)
Supplement: Supplementary file 2 — Assembled G. yamadae and G. asiaticum transcripts. This file provides the fasta sequences of the 49,318 G. yamadae and 54,742 G. asiaticum transcripts. (ZIP 11573 kb) [file 12864_2017_4059_MOESM2_ESM.zip › Additional file 2/G. yamadae assembled transcripts.txt]

>GYY|c9_g1_i1 len=252 path=[53:0-251]
GAGACTTTGAGACCGGGTTCCACATTTGGCTTGCTTGGTTCCAACTTCCGAGCTCAAATC
ACGGCTTTAGAGACAATTGAGATTTAAGGATTCGGATTTCGATCGCAGTTGGGGCTGATG
AGAAGGAGATGAACGGACAGATGGGCCGAGTTTCTGACCAGCCAAGGGGGCAGAATTCAC
CAGCCAAGGGCCAGGGGGCAGAATAAGGCAAATTATCAACCTGCCAACTCGCACTCGCAA
TCGCACTCGCAA
>GYY|c13_g1_i1 len=276 path=[304:0-275]
GGGCACAGTTGGAATGTATTGATGTGTTCTGACAGTCAACTTCCAGGCACCAAGGAATCA
ATGCGCAGTATTGTCTCACTCGTTGTCCTAACCATTTGCTTTTTGAAATTCCACCAACCT
CTCTGGTTCTCTACATAATGTTTATCGTTCCCTGCTGCTTGTCTTCAGATAGAAATCTCT
TTCATGCTGTATATTTCTTTGTTCTTATTCTTGCTGTTCGCCTCACAAAACTCTGGTTCA
TGACATGTCAATCCTGTGTTAAATTAGAAGCAGGGA
>GYY|c14_g1_i1 len=349 path=[330:0-153 764:154-212 546:213-348]
ATATACAGTTTATTTTTCAATGATTACTAACAAGTGTGATGTATGTACCACGGTCATATA
TGTATGTATGTACGAGAAACGGGAACGGGTCTTCAGAGAGAGAGAGAGGTAGTATGTAGA
TGAAATCCCAAGATTATCGAGAGAGAGAGGAGCTGGCGCTACAAGTTGAGAGGGAGAGTC
GAGGATGTGAAGTATACTATAGTCCAAGGTGACGGTCATGTGTAGTGTAGATAGGACTAA
GAGCAAGAGACTAGTTTGGCTAGCTAAGAGTGGGAGTCGAGCCAATCCTCAACCTCGTCA
CTGGATCACATTCCTGAATCCTGAGTGAAATTGATTGAGTTTCAGTTGA
>GYY|c14_g1_i2 len=352 path=[330:0-153 484:154-215 546:216-351]
ATATACAGTTTATTTTTCAATGATTACTAACAAGTGTGATGTATGTACCACGGTCATATA
TGTATGTATGTACGAGAAACGGGAACGGGTCTTCAGAGAGAGAGAGAGGTAGTATGTAGA
TGAAATCCCAAGATTATCGAGAGAGAGAGGAGCTACAACAACTAGAGACAACAGAGTCGA
GATGACTGGCTACAAGTTGAGAGGGAGACTCGGATTGGTCATGTGTAGTGTAGATAGGAC
TAAGAGCAAGAGACTAGTTTGGCTAGCTAAGAGTGGGAGTCGAGCCAATCCTCAACCTCG
TCACTGGATCACATTCCTGAATCCTGAGTGAAATTGATTGAGTTTCAGTTGA
>GYY|c15_g1_i1 len=427 path=[497:0-204 701:205-226 47:227-426]
AAGGTTAGGGAGAGTGTGGTATGGGAGCTGTAAGAGAGTACAGAACAATTAATATTGGTC
TGTAATATACCTTAACAGAATGTCAGCATGTTAATATGCTGATTTAATATTAAACTAGTG
TACTCTACAGATACTGACTTAGCAGGAAGGCTATAAAAATGTCTATAAAAGTCTTTTCTT
TGATAATCTACTTATATTTTTGAGTTTCAAATATGTAAGAAAAAAGACTGATGAGAGGCT
TAATTAAGGCAAGAGAGATAATAGAATTGCTTGAAGAAGACCACATTGCAGAAGAAGAAG
TAATTATATCATTACATTGAGTTGTTGGTTATATATAGTTATTATAATTATAGTTTTCAA
AAAGAAGTATGTTTATATATATGTATATTTAGTAAGGTCTTGAGTTGCTTGGTTGTTTGG
TTGGGTT
>GYY|c16_g1_i1 len=299 path=[316:0-111 612:112-298]
AATCCGCGCAACATACACAACAACTCACACCACCCTTCTAACTCCTCTTCTACCCAACCT
ACAATCACCCACGTTTTACCTTCGCAATGCCTGCCAGCACCGCTTCTTCCATCTCAACCA
TCGTCAAGCCTAAGCCCATGGGCTGCGGAGAATCCTGTGACTGCTGTGGCTGCGCCGAGT
CATGCTACTGCACCGTCATGTAAAGAGTTGAGCACACACCATCGGAATGGAATAGCTTTG
AAGTACTGAGGGATTAGCGGGAGTCATAAGCAACAACGAAATCAAAGCCTCTTCACGAT
>GYY|c16_g1_i2 len=206 path=[610:0-18 612:19-205]
CACCATCGTCAAGCCTAAGCTCAACCATCGTCAAGCCTAAGCCCATGGGCTGCGGAGAAT
CCTGTGACTGCTGTGGCTGCGCCGAGTCATGCTACTGCACCGTCATGTAAAGAGTTGAGC
ACACACCATCGGAATGGAATAGCTTTGAAGTACTGAGGGATTAGCGGGAGTCATAAGCAA
CAACGAAATCAAAGCCTCTTCACGAT
>GYY|c18_g1_i1 len=278 path=[297:0-217 21:218-277]
CTTTTACTTTGGAAATAGCAGAACTCATTTCTACTTGTACAGAAACATCTCGTGTTCTCT
CTAAAGCAAGTTTTAGGTTTCTTTCTGTTTTCACACTTTCACTGTGTTTGCTTATAGCAG
CAGCCAGTCTAGACTGATAAGATTCAATGTCAGCTTCCAGTCTTTTCTTGCTTTCTTTTT
CCTTCAACAGTTCGGCATTGAGCCTTGTATTCTCAGCCTTGAGATCATTAAGCTCTTGTT
GATACCGGAATGCTGTTTCTGTTATCATTTCCTCATTG
>GYY|c23_g1_i1 len=304 path=[97:0-14 48:15-303]
CCGGATTCCATGGTCTTTTTTTCTCTCATTGAAGAGTTTTGCTTGTCGCCATTCAGAAAC
AAGCAAGTTAGCCTTCGCTTAACCTTACACATAAATTTAGGTTTAGAACTCAAGCGCCCT
CAGTGCCGAAGATCTAAGCTGGCCATTCGTCATGGTCTCGCTGTAGTTTTGCATGCATCA
CGCATTTGAGAGCGAGTCCAAGCGTCATGTTTTCCTTTAGAAAAATTCAATATGGTCTGT
GTTTCCAAGGATGTGTAGGCGACGGCTCGAGGTTTTTGTTTGTCAACCGGAGGCCAGATG
GGGG
>GYY|c30_g1_i1 len=344 path=[369:0-61 48:62-343]
ATCGACATCCCGAGTGCCATGAAGTTAGTCCAGCAGCTGAGTGTCGAGTTAGAGCGGGCG
ATTCGCAAATATCTGGCCTGCAGTGCTTGTCGTGCAGGTGGCAATAATAAATATTTTGAA
GCCGTCTTTTCGCAGATGTTCAACTCCTTCACCTGGTTTGTTACGCTTTGTCAACAAATC
TTCTCAAACAATTGGCCAGGTATCTTTGCCCCCTACTTCAGTAGTCTCGACACAGTATTC
ATCAACTTTTTGGCATTATGTCAGAGCAGTGGTCTGGTAGTATCAAATTTTATTCCACCG
ACTTTGAACTCGTTCTTTAGGGCTGTTGGAATGCCTCAGGTCAA
>GYY|c30_g1_i2 len=305 path=[25:0-22 48:23-304]
CGAACGAGAAAATTGAACTCACATCGCAAATATCTGGCCTGCAGTGCTTGTCGTGCAGGT
GGCAATAATAAATATTTTGAAGCCGTCTTTTCGCAGATGTTCAACTCCTTCACCTGGTTT
GTTACGCTTTGTCAACAAATCTTCTCAAACAATTGGCCAGGTATCTTTGCCCCCTACTTC
AGTAGTCTCGACACAGTATTCATCAACTTTTTGGCATTATGTCAGAGCAGTGGTCTGGTA
GTATCAAATTTTATTCCACCGACTTTGAACTCGTTCTTTAGGGCTGTTGGAATGCCTCAG
GTCAA
>GYY|c32_g1_i1 len=336 path=[364:0-335]
CGGGGTGACGTGTACGTCACCAGCACAATTGGTAGAGTTCATATAGCAAGTCAGGGAGTG
AACCAGATTTTTAAAAGTTTCTGTGTATGTCTAGATATTCTGTATGTTTTGGAATCAATC
ACAGTTTTCAAGACATCCCCTCAAAGGTCTTGGGAGGCTTTAGTTTTGAGTCATTTCCAT
AATGGTAAGTTTGAGGTTTTGGAAATCTTGGAAGTATTGCAAGTTTTGGAATTTTTGCAT
TGGTTTATATGAATTATTGGTTTTTATTAAATTTTTATTTGACAGTCATAAGATCTTTGG
AAATTTCTAGAATATTGGATGTTTTGGAAAGTCTTG
>GYY|c33_g1_i1 len=240 path=[63:0-23 31:24-239]
CCAAAAGGTTGCTTTGATCTCGCATCGATCATCATCAAGCGGAGATAAATAAAACTGAGG
AATATAGACATCTATAATCAACATCGACCGATTTTTTATTCTAAACATGTATACTGTTCA
TACCACGTTCACACATACAGCTAAATAATTCAGAATACACAAGAAAGAAGTGCGCAAAAA
TCACCAAGTGATTTCCGACGAGGAAGAAAAATTGGCAGCTTGATGATGATGAGGACTATG
>GYY|c33_g1_i2 len=246 path=[1:0-29 31:30-245]
CGCACTATGTTATCACTTTCCGGGGCTCACTCGATCATCATCAAGCGGAGATAAATAAAA
CTGAGGAATATAGACATCTATAATCAACATCGACCGATTTTTTATTCTAAACATGTATAC
TGTTCATACCACGTTCACACATACAGCTAAATAATTCAGAATACACAAGAAAGAAGTGCG
CAAAAATCACCAAGTGATTTCCGACGAGGAAGAAAAATTGGCAGCTTGATGATGATGAGG
ACTATG
>GYY|c40_g1_i1 len=262 path=[240:0-261]
ACTTTTTGTAGTACGGGTCTGGTTGGGAACTCTTTTGAGCCGCAGTAGTTGAGTCTTTCA
TGTGGACAACTGTTTCTTCTGCCCCTTGTGTTAAATTGGCAATTGTTTCCAACTCCCTTT
GCAACTTGTCCAAATCCCTGCTGGCTGAAGGCACGTACCTCATCATGTAATCAGCCACTC
CACATGTAGTTGGACAGTACTTTCCAAACTCATCCCTTATGGTGCATGTTGAATAGCCGT
CTCCTCTGACTTGTGCTGATGA
>GYY|c46_g1_i1 len=308 path=[1:0-307]
AAGAGGTGCTCTTCCAGTTTGAGGCAAGCGAAGATGGTGAAGTCCAGTTTCACCCAAGTG
CCCCCATTGATGTTGAGAATTCTCCAAGTGTTGTTGCCATCAATGTGAGTCCTATTGAGT
ACGGGCATGTGCTGTTGATCCCACGAGTTCTTGAGTGCTTGCCACAGAGGATTGACCGTG
ATAGCTTCTTGCTCGCACTTTACATGGCTGCAGAAGCTGGGAATCCATACTTCAGGTTGG
GTTACAACAGCTTGGGTGCATTTGCTACCATCAACCACCTTCACTTCCAGGCTTACTACA
TGGCCTTG
>GYY|c53_g1_i1 len=322 path=[2:0-321]
AGGGCAGTCAAAGTTCTCTCGGATCAAGGAACTGGATCCAGCTCCGACGTGATCGCCGGT
GTGCAGTATGTGATGCAAGAGTATCGCAAGTCAGGCTATGCCCCCACGGTAGCCTCCCTA
TCTTTAGGTGGGGGCCGAAACGCTGCCTTGGATCGGGTGGTCCAGTCTGCAATCAACTTG
GGCATTCACTTCGTCGTTGCTGCCGGGAATTCTAATCAGGATGCCTGTATGGCCAGCCCA
GCTGCTGTCTCTGGTGCCAATGTTGTAGCTGCTAGTGACATTACAGACAGTCGTGCACCT
TACTCCAACTGGGGAACTTGTG
>GYY|c54_g1_i1 len=252 path=[484:0-251]
TACTCCCTACAATGTTGTTCTCCCAGATAAGACCTACTGTGGGGAGATCAAAGTAGGCCT
TACATTCACTCCCAAGAAAGAAGAAGAATATGGCGAGGAAGCAGGGGAGCAGATTGGAGG
ATGGAAGGAAAGCTCTTACTAATCATGTTCATACTAGGGAACATGTATTTTATGCAACAA
ACTAAGCTTTCTCCCTTGGGGGAGTTTGGTGCATGTAATAAGCTTATATTGGGGTTGTTT
TCCTTATGAAAG
>GYY|c57_g1_i1 len=283 path=[311:0-282]
CGCTACCAACTACCCAGGGGATTTGTTGGAGTCCATTGCACAACGCGCAAACACGTGATG
TTACATGTGTTTCATCACCTGATTGTTACACAAATTCACCCGCGCCAACTTTCAGTTACA
GTTTGACCGATGAAACATCACTTGTACATATGTTTCATCCCTTGAATGTGTAAACACATG
TGTATTGTCAGCTATAATCATTCTTGAGTATATCAGTACCATACAGAATTGATCTAAATC
CAGCGGTATAAGACCGTTTGAGACAAATTAGTCTAGTCTGAAG
>GYY|c58_g1_i1 len=670 path=[83:0-66 82:67-669]
TTCTATTAACTGTGCCAGTGATGGACCATTTCATTGATTCTGGTATCTTTTTCTCCATGA
ATAATAGCCTTATTTGAAAATACATCTTTTATGGTGATGAGTGAGGACGGTTGAAGGTTT
GTTGATGTTTTTGCATGGTATTTTTTGTGGTGTTGTTTATGAATGGTTGATATGTGCAAG
GAATGTTTTGAAAAATGTGTTTTGTAAACCATCCTTACTTACTAGGGTGATTTATTTTTG
TTCATCATGGTTTACTTGTTTTTTTGGCAAGTAAAAAAAGAAAGTGGCAATGCTGCTGAT
GATGTTTTTTTTTTCAAAGTCCTATACATATATATATATGTAGACTGGGTAAGTTGATGT
GGTTGCAATTCATCTTGTAGTGCTGCCTGAAATTGGTCAAAGTTGCAACAGTCACAGTTG
CAGATTGGTAATGGACCAGGTTTTGCACTAAACCTGGAAATGTAGGGAGTCCCAGGGAAC
CCAAACCACTGGTCCAAGTCCTGGGGTTCAGTTATACAGTACTTTACTCTTGGGTACCCC
ACATGGTGGGATGTGGTTTTCTCACATAGGAACCTAGACATACCCAGAAAACTTGGAGTA
TGTCTGGAAGCAGTTACTGGCCCAGAGGCCAGGAGATAATTGTCATTAATTATACACATT
CCAATCCAAA
>GYY|c58_g1_i2 len=643 path=[42:0-39 82:40-642]
TAAACTGAAAATTGATTCATCATAGAGGTGCTCTATATATCCTTATTTGAAAATACATCT
TTTATGGTGATGAGTGAGGACGGTTGAAGGTTTGTTGATGTTTTTGCATGGTATTTTTTG
TGGTGTTGTTTATGAATGGTTGATATGTGCAAGGAATGTTTTGAAAAATGTGTTTTGTAA
ACCATCCTTACTTACTAGGGTGATTTATTTTTGTTCATCATGGTTTACTTGTTTTTTTGG
CAAGTAAAAAAAGAAAGTGGCAATGCTGCTGATGATGTTTTTTTTTTCAAAGTCCTATAC
ATATATATATATGTAGACTGGGTAAGTTGATGTGGTTGCAATTCATCTTGTAGTGCTGCC
TGAAATTGGTCAAAGTTGCAACAGTCACAGTTGCAGATTGGTAATGGACCAGGTTTTGCA
CTAAACCTGGAAATGTAGGGAGTCCCAGGGAACCCAAACCACTGGTCCAAGTCCTGGGGT
TCAGTTATACAGTACTTTACTCTTGGGTACCCCACATGGTGGGATGTGGTTTTCTCACAT
AGGAACCTAGACATACCCAGAAAACTTGGAGTATGTCTGGAAGCAGTTACTGGCCCAGAG
GCCAGGAGATAATTGTCATTAATTATACACATTCCAATCCAAA
>GYY|c60_g1_i1 len=1665 path=[1693:0-1664]
TGATCGGGGGCAGATTGGAGCCGGAGTTTGAACTTTGGATGTCGATCGGGGGTGACTGCA
AACATAACGATGTCTTCACTGGCTGCTCTGGTGCAACTTCAAGGAACAAGTTTGCACGCT
CTGGAGACTGGCATGGCACAGCTGGATTGTGTACAAGCATATGTCTAGTGATCGATCCTC
TTACACAACCTCGGCCCCTCTCCCCCTTCCCACTGGTCTTCCGATTGCGCGCTCTGATCC
CCCCAGCCAGCTGTACTTGACCGAACCAGCCTTGTTGACCATGTCCTCTGCTGACAGCTC
AAGACTCGCCCCCCAGCCAAAGAGCTCCCCGGCCCCGCCCTCGGCTTCCTTGCCTCCCCG
TTCTGCCCCCGTTTCCGACCCATTCACCCCTCCGGCCCCCCGAACGACCTCCAATCTGCC
CCAATCCGCTCCCGCTCCCGACCTCTTTCCCCCCGATCCATGGTCCCCGAGACTTCCCAT
CTCTTCATCCGCCGACCCTTTCGGCCTCGAAGCACGGCTCGAAGGCACTATCAACGAGTC
CTCCTTGCCGTGGATTTATCATCAGGCCTTCAATGCCGCTGATCCCGTCAGTGGGACTGC
TTCGATGGCGAACGTCCATCGGGTCTTAGCCGGCAGCGGCGTCGGTGCGAGTGCGATTGA
ACAAATCCTCAGTGCCAGCTGCGGTCGCTCTTCGCGGGTTTCCAAGTCCGAGTTCAGCAT
TGCCCTGGCTGCTGTTGCATTTGTCCAACAGGGCAGGCCTCCATCAACCGTACAGCGCGT
GATCGCTCGCAAGGCCTCGTTTCCACACCCAACCCTCGACTTCGGTCCGATGGCGACCAA
CACGCTCAGCCGGAGTTTGCGCAAGTCCTCCCTGCCTGACGATCCCTGGTGCACGAGCCC
GGCCAGCACGCTCAAAATCCGCTCGGCCCCGGGCTCCTCGCTCTCAGCCGCCCTGCCTCT
TCTTGCCGAAGAAGCCATACCGGGCCAGCTCAGTGGCAATGCCGATACTGTTGGCGCACG
CTTTCTGCCGCCGGGCGTCAGCCCAGGTCAGCGAGACGCAGTTTCGGTCAGGCTGAGCGC
CCCAGAGGGCTGGATCCTCAAGTACAATGTATATGCAGTCGAGCACGAGCGCAAGGGCAC
GAGCGTGCCGCGCAGATACAGCGACTTTGCATGGCTGCATGACTGTCTGTTGAAGCGCTA
TCCGTTTAGGCTCGTCCCCAGTCTACCCCCCAAGCGCGTCGCCATTGCCGGTCGTCACGT
CGGTGCAGGAGATGAAAACCAGTTCCTGGAGCGACGGAGACGGGGCTTGCAACGGTTCCT
GACCTTCTTGGTGAATCACCCGGCTCTATCAGCCGACACGATCTTGGAGACCTTCCTGAG
CGAGCCCTCAGACCTAGCCACCTGGCGCTCGCACTCGCGCGTGCACCTGGCCGAGGAGTC
TTCCACCTCTCGATTGACGCCGGCTGAGGAGATGTCGATACCGGAGGACTTGGACAGCCG
GCTGAGCCAGTTCCGGTCCCGGCTGCCGTTGATTGTCGAGCACTGGAGCCGGATCTGCGC
CGGCCTGGAGCGAGTTGTGCGGCGGAATGAGGCCCAGGTGAGCGACCTGACCCGGATCCA
GCTTGCGATTGGGTCCGCGGTCGAGAGCGGGCGGGCGGGGCTCGG
>GYY|c63_g1_i1 len=2426 path=[2454:0-2425]
GGAGCGTGATTACCGCGACCGTAACCGGGCAGTTGCACCATTAGCGCCGGCTGAAGACGC
ATTAATATTGGATTCAACCAGTATGTCTATCGAGGAAGTTATCGACCAGGCGCTAAATTA
TGCGAAAAAAATTCTTTCAATTACCTGAACGATTTTAAGTTTTTAGCTTATAATTGGTGA
CGATGTACTAAAAATTGGGTACGCGGGTAGAGAATTTTTCCGCAAACTAAACAACCCTGT
TACAGGAATCGTAGCGGGGCATGTAAAACAACCCCATTCGGCGGGAAGCTAAATGGACGT
TAAATTAAAATCTTGAAGATCATTAACATGACAGAATCTTTTGCTCAACTCTTTGAAGAA
TCCCTGCAATCTATTGAAACTCGTCCAGGTGCTATCGTTCGCGGCATCGTTGTTGCTATT
GATAAAGACGTTGTATTAGTTGATGCAGGTCTGAAATCAGAATCCGCTATTCCTGTAGAA
CAGTTTAAAAATGTTCAGGGTGAGCTGGAAATCCAGGTTGGTGATGAAATTGATGTTGCT
CTAGACGCTGTTGAAGATGGTTTCGGTGAAACTGTTCTGTCTCGTGAGAAAGCAAAACGC
CATGAAGCGTGGCTGATGCTGGAAAAAGCTTACGAAGATGCAGAAACTGTTACCGGCATC
ATCAACGGCAAAGTAAAAGGCGGTTTTACTGTTGAACTGAACGGTATCCGTGCATTCCTG
CCTGGTTCTCTGGTTGATGTTCGTCCAGTTCGTGATACAACTCACCTGGAAGGTAAAGAG
CTTGAGTTTAAAGTCATCAAACTGGATCAGAAACGCAACAATGTCGTGGTTTCTCGTCGT
GCTGTTATCGAATCTGAAAACAGCGCAGAACGTGACCAACTGCTGGAAAACCTGCAAGAA
GGTATGGAAGTTAAAGGTATCGTTAAGAACCTCACTGACTACGGCGCATTTGTTGATTTG
GGCGGCGTTGATGGCTTGCTGCACATTACTGATATGGCTTGGAAACGCGTTAAGCATCCA
AGTGAAATCGTCAATGTGGGCGACGAAATCGCAGTTAAGGTACTGAAATTTGACCGCGAG
CGTACCCGCGTATCTCTGGGCCTGAAACAACTGGGCGAAGATCCTTGGGTAGCAATCGCT
AAGCGTTATCCAGAAGGCACTAAACTGACTGGTCGCGTAACTAACCTGACTGATTACGGC
TGCTTCGTAGAAATCGAAGAAGGCGTTGAAGGTCTGGTACACGTTTCAGAAATGGATTGG
ACCAACAAAAACATCCACCCATCCAAAGTGGTTAACGTTGGTGACGTTGTGGAAGTTATG
GTTCTGGATATCGACGAAGAACGTCGTCGTATCTCCTTGGGTCTGAAACAGTGTAAAGCT
AACCCGTGGCAGCTGTTTGCTGAAACTCACAACAAAAATGACCGTGTTGAAGGTAAAATC
AAGTCTATTACTGACTTCGGTATCTTCATTGGTCTGGATGGCGGCATTGATGGTCTGGTT
CACCTGTCTGACATCTCCTGGAACGTTGCTGGAGAAGAAGCAGTTCGTGAATACAAAAAA
GGCGATGAAATCGCGGCTGTTGTTTTGCAAGTAGATGCAGAACGTGAGCGTATCTCTCTG
GGCATTAAACAACTGGCAGAAGATCCATTCAATAACTACCTGTCTGTGAACAAGAAAGGC
GCTATTGTTAATGGTAAAGTTACCGCGGTTGATGCTAAAGGTGCGACAGTAGAACTAGCT
GACGGCGTTGAAGGTTACCTGCGTGCATCAGAAGCTTCTCGTGACCGTGTTGAAGATGCA
ACACTGGTTCTGAACGTGGGTGATGCAGTTGAAGCTAAATATACTGGCGTTGATCGCAAA
AACCGCGTTATCAACCTGTCTGTTCGCGCGAAAGACGAAGCTGACGAAAAAGACGCTATC
GCTTCTGTGAACAAACAAGAAGACGCAAACTTTGCAAACAATGCAATGGCTGAAGCTTTC
AAAGCAGCGAAAGGCGAATAATTCAAGTGAATAACGGTGGATAACACGTAAGTGTTACCC
AAGTGCGGTAGTTTAGGGAGGTACTCATGACCAAGTCTGAATTAATTGAAAGACTTGCTG
GCCAGCAATCTCATATTTCGGCCAAAACCGTTGAAGATGCAGTGAAAGAAATACTCGACC
ATATGGCAATAACATTGGCAGATGGCGAACGTATAGAGGTGCGCGGATTCGGCAGTTTTT
CTCTTCACTACCGTGCTCCGCGCGTAGGTCGTAACCCTAAAACCGGTGATAAAGTGGAGC
TGGAAGGTAAATACGTTCCCCATTTTAAACCTGGCAAAGAGTTGCGTGATCGCGTGAATA
TCTACGATTAAGTTTGAAGATAACAAGTTATTGCTTATTCTAAACGGTGTTTCGATGCTG
TTTTAGATTCATAACAAAGTGCTGGC
>GYY|c66_g1_i1 len=529 path=[47:0-354 401:355-355 23:356-528]
AGTCAACCCATCTCTTGCTCTCAACCCATCCCATGAGGAGGAGTTGGGTGCCCAGGAGGG
TGCCGAAGGAGAAAGGGGCGATGGCGCCTGGGTCGGCACCTGCTTCGAACCACGGGATGC
CGCTCCAGGCTTGCCCAACGAAGATGCCAACCACTGCCGCCATCGCCCATCGGCCGTGGA
TTAGCTCAGCCTCTCTGTACCATTTGAGGAATGCTGGGTCCTTTCCTAGGCCTAGTGGGT
CAAATCCGTAGTCACCTGGAAGCGAGCCATCGAGCCACTCAGGGTCAATGAAGTTGCCAC
CGCCTCTGACACCAGGGATCCAAGATTTCTTAGGAGCAACAGCAGCAACCACCACAAACC
TCCTCGGAACCACCGCAGCACCACCACCAGCTCTGGCTCCAATGGGTGCAGACAACAGGG
CCTGGCTCCTCTTGCCACCAGACAAGAAAGGAGACCCCAACCCATTTAGCACTGCAGCTG
ATGTTGCAGCCATCTCTCTCTCTCTCTCAAAATGTATTATATTATAGAT
>GYY|c67_g1_i1 len=435 path=[41:0-245 39:246-246 40:247-434]
TTAGTAAGTACGGAACGAGTGCCAGAAACACATTAAAAAACAGATAGATAAATCCTTCAG
GATGCTCTGTTTCAAGAAGGTCTATCATAGATGGATGTAAATAAATTTGGTCATGAAATT
ATTTTCATTGCCTACTTTCTCAATAATGTCTTCTCACCAAATCTTCACGCTGTTTGATAA
AGTGATCTAGAAAGTCAAAATGAAATAATCCCATCAAAGTTTTATTGGGATCAGGTAGAG
TGGTGATTTTTTTGAAATGCTTCTCCATTCAGCTCCCCAAGCTATCATTCAGTCAATCAG
TTTTGAGTTTTTTTGAGATTCCAGAAGCTTCATGCTTCAATTCTATATATATTACTGTTT
TTTTTATTTGGATTTCCATGTATAATGCCTTTGCTTGCCTTTTCCACTTAATACACAAAC
ACAGTGTTGGTATGA
>GYY|c70_g1_i1 len=1578 path=[51:0-1240 50:1241-1577]
GGCTCACCAAGGCCCGGTGGTGGGCTGGTGGTGGGCTCGGGGCTGCACTTGGTCATTTGA
GTTTGTGCCTCGCGATGGGGTATCACCCCATTCTCCTCCAAAAGAAATAATTGTAACACG
CCTTCATTTTCGGCCGCTGTGGCTTTTGAAACCTGTTCTTTGCCACTTGCGGATCATCAC
TTACTCAAAATAACAAACTATCTCAAGAATTAAAGCGCTCAACTCTTGCGTTACACACAA
GACAAGATGTCCATTTCACCCGCAGTAACAGCCTATCTTGTCCTGTCCCTGCTTTGCGGC
ATAATCAACATCGCGCCCACTGCATCTCACCTTAGGCAAGGTCATTCTGGTCCAGGTGCT
TTTGGGGTATGGGTAGTACTGCTCAATATTTTCGACTCTAGCAACGCGTTTCTTTGGAGG
CACGATGCCATCGACCGCGCCCCCGTATTCTGTGATATATCCATCAAGATCACAGCGGTG
GGCCCTCTTGGCCTTTTGATAGCAAATTGCTGCATCATCCGATACCTGGCAACTATAGTA
ACGCCCCACCGAAGCCTGGAAGATCATCGCCGTCGAAGACATCGTCAAGTTTTCGATTAC
AGTCTTTCATTCGGGTTACCCTGCATCGTAGCTGGATCATCGTTCCTTTACCAAGTCGCT
CGATATCAAGTAAATCGGCAAACTGGCTGCTCGCCAGTTTCAGCTCTCGTTTGGCCCACA
TTGATACTTGCTCTCATCTGGCCACCCATTTGTAGCGGGATCGCCTGTGGCTACTCTGTC
TATGTTATGTATTGGCTGATTAGAAGACATCGTGATTTGCGTGAACTCGTCGAGAAGTCT
GACGCAACTTTGAACCTTGCCCGCTTTACCCGAATGGGTGCATTGTCGGCAACCTACCTA
TGTATTTCTGCCCCTTGCACCATAATTGGGATTTACGCAACGCTACAGTCCCTCGGGCCT
TACATACCTTGGGGGCATTGGTCTCAGCTACATAATCGAGACAATCGGTTGACAGCCGTC
CGACAAGACCCTTTGTATGAGCTTGCTTTTCGCGATTGGCTCCCTGTTTTCGCCGGAGTT
ACAATTTTCCTCTTTTTTTCTTTTGGAAAGGAATCGTTGATTATATATACTCAATTATAT
CGGATGATGGGCATGAATGACTGTCTGAGACGAAGCTTCGCAGTCATAGTCAAGCAATCA
ACTCAACACCCACCGATGAGCCTGCATGATCATCAAGGACAATGTGTTGTCACTGCCATC
CAATGCGACCAAGGCGATTTCGCCGCATCCGAAGAGTCCAAATGCTGACTTATCCCGGTT
AAATCCACTCTATGTCCCCACAAAATCATCAGTACCACATCCACACCAGCCAGACCCGAT
CGCGATTCATGTTTCGATTGTCAGACAGAGTAGTCTGAAAACTGTCAGTGATTGAAGCGA
CAACAAGTTATTATGCCTTGACATTTTTTACATTTGGGTGTTCTTCCTTGTACCGAGTGA
TCATTGCATACCATTTACACTTAAGGTTTGAAATGAATTCTTGCGTAATTATCCTTGCGC
CTGAAGTGCACACCAGGG
>GYY|c70_g1_i2 len=1592 path=[51:0-1240 1291:1241-1254 50:1255-1591]
GGCTCACCAAGGCCCGGTGGTGGGCTGGTGGTGGGCTCGGGGCTGCACTTGGTCATTTGA
GTTTGTGCCTCGCGATGGGGTATCACCCCATTCTCCTCCAAAAGAAATAATTGTAACACG
CCTTCATTTTCGGCCGCTGTGGCTTTTGAAACCTGTTCTTTGCCACTTGCGGATCATCAC
TTACTCAAAATAACAAACTATCTCAAGAATTAAAGCGCTCAACTCTTGCGTTACACACAA
GACAAGATGTCCATTTCACCCGCAGTAACAGCCTATCTTGTCCTGTCCCTGCTTTGCGGC
ATAATCAACATCGCGCCCACTGCATCTCACCTTAGGCAAGGTCATTCTGGTCCAGGTGCT
TTTGGGGTATGGGTAGTACTGCTCAATATTTTCGACTCTAGCAACGCGTTTCTTTGGAGG
CACGATGCCATCGACCGCGCCCCCGTATTCTGTGATATATCCATCAAGATCACAGCGGTG
GGCCCTCTTGGCCTTTTGATAGCAAATTGCTGCATCATCCGATACCTGGCAACTATAGTA
ACGCCCCACCGAAGCCTGGAAGATCATCGCCGTCGAAGACATCGTCAAGTTTTCGATTAC
AGTCTTTCATTCGGGTTACCCTGCATCGTAGCTGGATCATCGTTCCTTTACCAAGTCGCT
CGATATCAAGTAAATCGGCAAACTGGCTGCTCGCCAGTTTCAGCTCTCGTTTGGCCCACA
TTGATACTTGCTCTCATCTGGCCACCCATTTGTAGCGGGATCGCCTGTGGCTACTCTGTC
TATGTTATGTATTGGCTGATTAGAAGACATCGTGATTTGCGTGAACTCGTCGAGAAGTCT
GACGCAACTTTGAACCTTGCCCGCTTTACCCGAATGGGTGCATTGTCGGCAACCTACCTA
TGTATTTCTGCCCCTTGCACCATAATTGGGATTTACGCAACGCTACAGTCCCTCGGGCCT
TACATACCTTGGGGGCATTGGTCTCAGCTACATAATCGAGACAATCGGTTGACAGCCGTC
CGACAAGACCCTTTGTATGAGCTTGCTTTTCGCGATTGGCTCCCTGTTTTCGCCGGAGTT
ACAATTTTCCTCTTTTTTTCTTTTGGAAAGGAATCGTTGATTATATATACTCAATTATAT
CGGATGATGGGCATGAATGACTGTCTGAGACGAAGCTTCGCAGTCATAGTCAAGCAATCA
ACTCAACACCCACCGATGAGCCTGCATGATCATCAAGGACAGAATTTCGGACCAGATGTG
TTGTCACTGCCATCCAATGCGACCAAGGCGATTTCGCCGCATCCGAAGAGTCCAAATGCT
GACTTATCCCGGTTAAATCCACTCTATGTCCCCACAAAATCATCAGTACCACATCCACAC
CAGCCAGACCCGATCGCGATTCATGTTTCGATTGTCAGACAGAGTAGTCTGAAAACTGTC
AGTGATTGAAGCGACAACAAGTTATTATGCCTTGACATTTTTTACATTTGGGTGTTCTTC
CTTGTACCGAGTGATCATTGCATACCATTTACACTTAAGGTTTGAAATGAATTCTTGCGT
AATTATCCTTGCGCCTGAAGTGCACACCAGGG
>GYY|c72_g1_i1 len=207 path=[1:0-206]
GATGGGTTGGGGTAGAGGGAAGATTGGCCACAAGAGCTATGTGGGTTCGCCAATAGTTGA
GGCCGCCTAATCAATCAGTGAATCAACTTGCAAGAAGGTGTAAGGTGAAGTCAGGTGAGA
AGCAAATAGGGTTTGCTAAGGTCGATGAAGATGGTCAAAGTATTTTGATGATAATCTTCC
AGTTCCAGCTTCAGCTTCGGCGGTCAG
>GYY|c74_g1_i1 len=346 path=[707:0-18 709:19-345]
CGCTACTCGGACCGTAAAGGACTGCTACTCGGACCGTAAAGTTTTCTGGGCAGGGAACAT
GAACGGGCACGGTTCTCCCCGGTGAGCTTTTTTCGCGTTGCGAATCCCGGCGCTCATGCA
TTGATCCACCGACAGAAAACGAGTGCAGTAGTTGAAGCACATGAATGATTAAACGTAGCA
GGTCTACCAGTCGCGACGGGAAAGCCATCACTCCCACAATCTTTTGACTTCGGATAGTGT
CGAATCGGTCCCCGCAACTGAAGGCCGGGATTTGGGTTGGTCGTGCCGATGTCAAAATGA
ACTTATAAGGCAACCTAACGATAAGACCAAGGGCTCATGATCCCCG
>GYY|c74_g1_i2 len=671 path=[41:0-343 709:344-670]
GTTGCCCAAGATCCTATTAACCATGAGCTACCTGATAATCCAGTGAGGAAGTTGGCTATT
TGCAGGATACCACCAGTTCCTGATTGGACAGCTTCAGGATTCCGGTCATCGAAGGCATGT
AAAACTCCGGCACCGCCAAGCAAAGCCCGGATACCGCCCCCGCTAACCGCCAGTCCAATA
TTTGGAAGTGACTCTCCAGCCACCGCTTTCTTGTCGAGGAAGCCATTGATGTCGAAGTCT
GTCAGTCCTGCTCGGGAGAGATATGCCTCCCAGGTTTTGATAGATTTTTCTGCCTTCTGA
GATATGTAGTCAGCTTCGCGGTCCCCAACAAAAGCTGAAGACGCGACTGCTACTCGGACC
GTAAAGTTTTCTGGGCAGGGAACATGAACGGGCACGGTTCTCCCCGGTGAGCTTTTTTCG
CGTTGCGAATCCCGGCGCTCATGCATTGATCCACCGACAGAAAACGAGTGCAGTAGTTGA
AGCACATGAATGATTAAACGTAGCAGGTCTACCAGTCGCGACGGGAAAGCCATCACTCCC
ACAATCTTTTGACTTCGGATAGTGTCGAATCGGTCCCCGCAACTGAAGGCCGGGATTTGG
GTTGGTCGTGCCGATGTCAAAATGAACTTATAAGGCAACCTAACGATAAGACCAAGGGCT
CATGATCCCCG
>GYY|c75_g1_i1 len=971 path=[1102:0-462 25:463-970]
GGAATTTGGAAGGCCATTTATTAAACAAATTAAGTAAAAATATAAAAGGGTTTATAGCTA
GAAACTAGATGATGACCTCATATGCGAAGGGCAAGATTTATATATACCCTCAATTGTAAG
CAAGGAAGGGAAACTAGAAAAAACACACCAGAAAACATGTAGTGCTTTTATCCGAGCTGA
GTTCATTGACCTATGGGAATTTTGACCTGTAGAGGGACTTTTTTATAATCAGTTCCTTGG
GCGCCTGAGGAGTGTGATCCCCCGATAGTGAAGGGGCTTCTTGTGCAGAAATTGACGCCG
GCGAGGCTCGGGTTCCGACCTTCGCTCAACGTTTCTTGAGGAGGAGTTGGAAGCAGGTAG
CGGATCGCGGGGGTTGTAGCTGGCGTTGTGCGGAGGGGGAGCTTGAGGAACCGTTTGATT
GTTGGTAGTGGTCGTATTAGCGCCGGAGGGGATCGAGGTGTTGTGGGTGGAGTTGTCGGT
GCCGTTGGCCGACCCAGAGAGCGATGGGTTGAAGCGCTTGGCCGAGCCACCAAGCTTGAC
AGCAGCGCATGAACCAAACCCGATTGGGTTCCGGCACCGCATCACGCACGTATCCTTTCC
CTGACCACCCGTGCAAGTGGCATTAGGGAAGAAGGCAGCAGTTAGTGGGTAAACGAAATT
ATCAGCGGTGGGGTTGACTCCTTTGTAACCCTCGATCTGAGTGGTGATATTCATGGGCTC
GAAGGAGCTCAACGAGCCGTCTGAGGAGTATTCACACTCAAATGGTCCGCTTCCGTCAGG
CACATGGACGAAGACCCCCATGTTGATGGACCCATCATCTTTCACTGTCGGAATTCCGCT
CGCTTCGGCGCGAGCTAATTCAGCTTGAGGGTCAATCACAAACGGTGGAAAGCTATCACC
GCCGAAAATCCGACCACAGGGTCCCACGACGCCGGCAGCAATTTCTTGGTCAGTCATGAT
CCCGGTGTTCT
>GYY|c75_g1_i2 len=1076 path=[1102:0-462 1564:463-567 25:568-1075]
GGAATTTGGAAGGCCATTTATTAAACAAATTAAGTAAAAATATAAAAGGGTTTATAGCTA
GAAACTAGATGATGACCTCATATGCGAAGGGCAAGATTTATATATACCCTCAATTGTAAG
CAAGGAAGGGAAACTAGAAAAAACACACCAGAAAACATGTAGTGCTTTTATCCGAGCTGA
GTTCATTGACCTATGGGAATTTTGACCTGTAGAGGGACTTTTTTATAATCAGTTCCTTGG
GCGCCTGAGGAGTGTGATCCCCCGATAGTGAAGGGGCTTCTTGTGCAGAAATTGACGCCG
GCGAGGCTCGGGTTCCGACCTTCGCTCAACGTTTCTTGAGGAGGAGTTGGAAGCAGGTAG
CGGATCGCGGGGGTTGTAGCTGGCGTTGTGCGGAGGGGGAGCTTGAGGAACCGTTTGATT
GTTGGTAGTGGTCGTATTAGCGCCGGAGGGGATCGAGGTGTTGCTGTCAGTGGAATTTGC
TGGGTCAGCACTTGATTGATTTTGGTCGGTCGTTTGGTTGACGGGGGGAGGGGCCGACTG
GGTAGAGTTGTTGGAGGGAGGAGCTGACTGGGTGGAGTTGTCGGTGCCGTTGGCCGACCC
AGAGAGCGATGGGTTGAAGCGCTTGGCCGAGCCACCAAGCTTGACAGCAGCGCATGAACC
AAACCCGATTGGGTTCCGGCACCGCATCACGCACGTATCCTTTCCCTGACCACCCGTGCA
AGTGGCATTAGGGAAGAAGGCAGCAGTTAGTGGGTAAACGAAATTATCAGCGGTGGGGTT
GACTCCTTTGTAACCCTCGATCTGAGTGGTGATATTCATGGGCTCGAAGGAGCTCAACGA
GCCGTCTGAGGAGTATTCACACTCAAATGGTCCGCTTCCGTCAGGCACATGGACGAAGAC
CCCCATGTTGATGGACCCATCATCTTTCACTGTCGGAATTCCGCTCGCTTCGGCGCGAGC
TAATTCAGCTTGAGGGTCAATCACAAACGGTGGAAAGCTATCACCGCCGAAAATCCGACC
ACAGGGTCCCACGACGCCGGCAGCAATTTCTTGGTCAGTCATGATCCCGGTGTTCT
>GYY|c76_g1_i1 len=1616 path=[51:0-516 50:517-1615]
GTTTGATTCAGACTGACATCGGCCTGAGTCTTTGAGACACCTCCACCAGATGTGTCGGCC
AAGCTTTTCTCTCAATCCAAGTCGTTAGCTTCCACGCCCGTGCCTTGCCGCTTTCCCTTC
CCTCAAGCTGTTCCACATTCATTCGTTCTCACTCATTATTGTCCGATATCAAGAAAAGAA
AGCTCATCCCCGCCTTCTTCAGTTATCCACTGGCTAGCACATATACTCTGTCTAGATTAT
TTCTTCCGTGCAAGAGGCTGTCGCCAGTTCTGGCTTGCCCTTGCTGGTGAGCTCCGGGGC
TTCAACGCGGTCCTTCATGTCTTGCAGCTGTCTCTCACCGCGGAAAAAGGAGAGGGCGCA
TACTTTTCCGCCGCTTCGAACGAACTTGGCGTCCCCACCGAGGCCACAGCCTGGAATTGC
CCTAGAACCGGTCTCGCCATACCTCAAGCTCTCTCGCCTGACCCTTTTGTCTCGAATAGA
AAGGGTCTTCAATCCATTGCAAACTGAGACAGATAAGATTGAATTGCCTCTACCAATACG
CCCAGAATCAGTTTTGGTTTATCCACTCTCCCCCTCTTCATCAACCAACGAATCAACCTT
TGGAAGAGAAAAGACCTTCAAAACCTCTGTTACACTTTCCGATGTCCTGCCAAACCGATC
GGATGCCATGACTCAGCAGCTCCACAAGAGGCATTCATCCCTACCCAGGAAACTGAACCT
TGATGCCCTAGCAGAACCCAGAGCTTCCACCGTTTCACTCATCACTCAAAGGAATACTCG
AAACTCCCAGTACGCCACTGTATTTGAAACCCCCCGACACGAATTCCAACCACCGATATC
TCCAGAGCCGACTCCCAAGTCTTCCGGGTCAAACTCATCTTTCGAACAAAACTTTCAGCC
TCCAGTCGGCTATGCAGCCTCAGTCCAATCGATGCGATCCGTTTCTACGGCTTCTGCAAC
ACAGTATGCGACAATGTTGCGACCACGTCTTGCTGAACAGACGCCTCCCCCAACTCCCCC
GCCCACTGTTCCATTACCACCTATTCCCCTCCCTGCAGCTTCAATAAAAGGTTGCCCCCC
ACGTCCGTCAAGCCTTTTCCCATATGTCAATAGAGGAGGAAGGCCAATGTATTTAAACGC
AAACCACACAAATTCATCAACTCTTGGAAGACGGGAGGTCGTGCCACCGGGTGGTAGACC
GCGTAGCAAATCTTCTCCCCTGAGATCAGAAGTCACGGGTTCTGACATCTCCATGGGCGA
ACCAACAATTCGTCAAGTGAGGTTCTTAACTCCACCGCCTGCATCCACTTCCGATTTACG
AACCAGTTGTCAGACTGCCACTACCGATGGGGAGGATGCCCACATCCCGATCGCTCTATT
CGAATGCAGCTACTCTCCACCTCCCCCACCCGTGGATATACCAACATTCGCCAAGTCCCT
ATCGATAAGCAGCACGCAATCCTACCCTGGCGAAGTGCTCCTGTAGTTCCTGTTGAAACA
AAGTCCATACAAGATTGAAAACTCGAACAACATTACGGCAAAGAGCACACTATACCCGTC
ATGGATTGAGTCTACACTTGACTGCGCAAGGGTTGCACCACGGCAGCTGAGCAAAT
>GYY|c76_g1_i2 len=1697 path=[51:0-516 567:517-597 50:598-1696]
GTTTGATTCAGACTGACATCGGCCTGAGTCTTTGAGACACCTCCACCAGATGTGTCGGCC
AAGCTTTTCTCTCAATCCAAGTCGTTAGCTTCCACGCCCGTGCCTTGCCGCTTTCCCTTC
CCTCAAGCTGTTCCACATTCATTCGTTCTCACTCATTATTGTCCGATATCAAGAAAAGAA
AGCTCATCCCCGCCTTCTTCAGTTATCCACTGGCTAGCACATATACTCTGTCTAGATTAT
TTCTTCCGTGCAAGAGGCTGTCGCCAGTTCTGGCTTGCCCTTGCTGGTGAGCTCCGGGGC
TTCAACGCGGTCCTTCATGTCTTGCAGCTGTCTCTCACCGCGGAAAAAGGAGAGGGCGCA
TACTTTTCCGCCGCTTCGAACGAACTTGGCGTCCCCACCGAGGCCACAGCCTGGAATTGC
CCTAGAACCGGTCTCGCCATACCTCAAGCTCTCTCGCCTGACCCTTTTGTCTCGAATAGA
AAGGGTCTTCAATCCATTGCAAACTGAGACAGATAAGGTGAACGACCTGATCTCTAGTAT
TCCATCGACTGAGTATGTATGGTGCACAAGAAGTCAGACTGGAGCACCCGCGCTCGAAAT
TGAATTGCCTCTACCAATACGCCCAGAATCAGTTTTGGTTTATCCACTCTCCCCCTCTTC
ATCAACCAACGAATCAACCTTTGGAAGAGAAAAGACCTTCAAAACCTCTGTTACACTTTC
CGATGTCCTGCCAAACCGATCGGATGCCATGACTCAGCAGCTCCACAAGAGGCATTCATC
CCTACCCAGGAAACTGAACCTTGATGCCCTAGCAGAACCCAGAGCTTCCACCGTTTCACT
CATCACTCAAAGGAATACTCGAAACTCCCAGTACGCCACTGTATTTGAAACCCCCCGACA
CGAATTCCAACCACCGATATCTCCAGAGCCGACTCCCAAGTCTTCCGGGTCAAACTCATC
TTTCGAACAAAACTTTCAGCCTCCAGTCGGCTATGCAGCCTCAGTCCAATCGATGCGATC
CGTTTCTACGGCTTCTGCAACACAGTATGCGACAATGTTGCGACCACGTCTTGCTGAACA
GACGCCTCCCCCAACTCCCCCGCCCACTGTTCCATTACCACCTATTCCCCTCCCTGCAGC
TTCAATAAAAGGTTGCCCCCCACGTCCGTCAAGCCTTTTCCCATATGTCAATAGAGGAGG
AAGGCCAATGTATTTAAACGCAAACCACACAAATTCATCAACTCTTGGAAGACGGGAGGT
CGTGCCACCGGGTGGTAGACCGCGTAGCAAATCTTCTCCCCTGAGATCAGAAGTCACGGG
TTCTGACATCTCCATGGGCGAACCAACAATTCGTCAAGTGAGGTTCTTAACTCCACCGCC
TGCATCCACTTCCGATTTACGAACCAGTTGTCAGACTGCCACTACCGATGGGGAGGATGC
CCACATCCCGATCGCTCTATTCGAATGCAGCTACTCTCCACCTCCCCCACCCGTGGATAT
ACCAACATTCGCCAAGTCCCTATCGATAAGCAGCACGCAATCCTACCCTGGCGAAGTGCT
CCTGTAGTTCCTGTTGAAACAAAGTCCATACAAGATTGAAAACTCGAACAACATTACGGC
AAAGAGCACACTATACCCGTCATGGATTGAGTCTACACTTGACTGCGCAAGGGTTGCACC
ACGGCAGCTGAGCAAAT
>GYY|c77_g1_i1 len=422 path=[750:0-128 351:129-421]
GTCGTGTGCAGCGTTCACAGTAAGCAGTCTGATGGTGCCGGCCCTATGCCCCTGGCCGAA
CATCGAGTAGTAACTACAAAGTATGAGCTAACCTAATCAGATAACCTGGGGTTCATGACC
GATTTGTAGGGTTGGGAAACCTAACCTGGTTCCGAGGTCCGGTTTCTTCATCATCTTTGC
GGGCTCAAAACAAAATCCGAACAGCAAGAAACTTGAACATATGTAGCTGTATATTACTCA
CCCGATACAGGAAGGGAGCATCACTGGAAGTGCCCCGGTAGTGTTGGCTTGGAGGTTTGG
AATGGATGTGCAGAGGATAACCTCGACCTCAAAAGAGAACTGATGTCGGGAAGGATAAAA
AATAACACAACGCCAGTCATATTTCATAAATTCTTGCGTGAGCTTGGCGTTGCTATAAGC
GT
>GYY|c77_g1_i2 len=333 path=[311:0-39 351:40-332]
CAGCCGTTCTAATCCGGAGCCGTCGTGTGCAGCGTTCACAGGTTGGGAAACCTAACCTGG
TTCCGAGGTCCGGTTTCTTCATCATCTTTGCGGGCTCAAAACAAAATCCGAACAGCAAGA
AACTTGAACATATGTAGCTGTATATTACTCACCCGATACAGGAAGGGAGCATCACTGGAA
GTGCCCCGGTAGTGTTGGCTTGGAGGTTTGGAATGGATGTGCAGAGGATAACCTCGACCT
CAAAAGAGAACTGATGTCGGGAAGGATAAAAAATAACACAACGCCAGTCATATTTCATAA
ATTCTTGCGTGAGCTTGGCGTTGCTATAAGCGT
>GYY|c78_g1_i1 len=462 path=[25:0-22 48:23-461]
CACCCCTTCCAAAGGTTGGGTCTTCTAGACTCCAGATGAGAAGCACTACTCTCAGGTTGT
GGTACACAACATCTATGTGCGGAAGCCGCCGCAAGATACACTGTGACTCCACGCATCGCT
GGAGCAAACTAGACTAAGCTTTGACGATTCATTTCCACTGGAATTTATGCTTGCGAGTGC
ACTCCGACTAGTACTAGGTACATTCATAAACCGTAGCAGTGAGTCCACGGGCGGCCAGCA
TGTTTTCAAGATGGGAGGAGGAATCCTGCCCTCGTCAGTTTGCGCTTGATGCTCGTTGAA
GCGGGTTGACTTCGTGCAGATGAGGTATGTATGACCCAAGAGATCGGACGAAGCACTAGA
GGAGGTATCTGTACCCTAACTTCTGAGGTGACGGAAAGAGCATGCTGGGTAAGACTTTGG
GTGCTGGTCCGATTCACCCGAGGTCGCGCACGCTGGGACTTG
>GYY|c78_g1_i2 len=489 path=[49:0-49 48:50-488]
TCGACCTTGTCGCTTGAGCGCCTTCTAAAGGCTCCAGAGCAGTGTCAGAGTCTAGACTCC
AGATGAGAAGCACTACTCTCAGGTTGTGGTACACAACATCTATGTGCGGAAGCCGCCGCA
AGATACACTGTGACTCCACGCATCGCTGGAGCAAACTAGACTAAGCTTTGACGATTCATT
TCCACTGGAATTTATGCTTGCGAGTGCACTCCGACTAGTACTAGGTACATTCATAAACCG
TAGCAGTGAGTCCACGGGCGGCCAGCATGTTTTCAAGATGGGAGGAGGAATCCTGCCCTC
GTCAGTTTGCGCTTGATGCTCGTTGAAGCGGGTTGACTTCGTGCAGATGAGGTATGTATG
ACCCAAGAGATCGGACGAAGCACTAGAGGAGGTATCTGTACCCTAACTTCTGAGGTGACG
GAAAGAGCATGCTGGGTAAGACTTTGGGTGCTGGTCCGATTCACCCGAGGTCGCGCACGC
TGGGACTTG
>GYY|c79_g1_i1 len=672 path=[53:0-671]
ACAGGAAGTTTCCCCAGAGTTTCCATCACAGGAAATTTCCTGTAAGGAAGTCCTTACTGC
ACAAACAAAGAGTTCCTCGCTCTGCTCCCCTCCACCAAAACTTCAGTGCCCCACCGAAGG
AATGTGGGCAGGAGGGCGTGAGTATCAACAGGGCTTGAAGGTAGCAGGGGTTGAGGGCTG
GATGGCATAGGAAGAAATGGAGGGGAACAAAGATGTTATCTTACTTCTGCTGGCCTTGGG
TTTGTCAGATAATTGCTTATTCACTGGCTCATGCTGGCTTTCATCTCCTGGCCTGCCTGA
ACTTGCAGTGAGAAGAATGCATGCGGGTGCAGGTTCTCCTGGTCTACCTCCACCCTTAGC
CTATCTGAGTTTGATTCCTCATATCTGAGTTTGATTCCTCATCTGTACACCAAGGAACAC
TGTAATGATTAAATGAGATAGGTTAATATATTACATGAAAACTGGTAAACCGTAAGGTAT
CATTGAAATACAAGATACCACTAGCTTAACCATAACAGTATTTTCACTATAGCAAATGCC
TGCGTGACTGTGTTATCCGCAGAATAGTCAGGTATGCCCTTGGAGGGCCATTCTATTTCT
CAGTCTTTGTCAAGACAACCTGAATTGAACAGAGCACAACCTATACTTCAGCTCAATAGA
ATGTGATAGAAA
>GYY|c81_g1_i1 len=322 path=[27:0-224 339:225-321]
GGTCGGTATCGCCAGAATTCCATTGAGCGGAGAGCGAATTCAACAACGTCTGGAGAGAAC
GGTAGGATTGTCTTTCTCTGGTATGTAGCACATCTACTCCAAAGCCCAAACTAGTGAAAG
TCAAGCCGATGATTATAGGGGTCACGATGCAGAAGCTATTCATGAGAGTCGGATTCCGAA
TCCATATTTTCTTCCCGTTGTTGAACCTTTCTGATTGACCTGGAGTAAAAAAAACAACAT
AGATGGCGCTAAAGCCATACAACCAAGATCCGATAAAACCTGGTGCGAAGCTTACTGCCA
TCCAGAGGAACTGTTGGGTGGC
>GYY|c82_g1_i1 len=596 path=[1:0-0 2:1-21 1400:22-595]
GTGGCAGCCTCCTTCTCCTCAGGACACAGGTCTGTTACGTCTCCAACGTGGAAATCTTCG
GAAAAGCCGAGGCATGCAGCCTGTTTCTTGAAAACCTCCAGATCCTTATCATCCAATTTC
TCGGACTTTGTGAATAAGTAGATGTTTCTTGCTTTATATGTTTCCCCGTTGGTGTGACGT
GACACAGAGTTGTCTGACCAGATGATGCAGTCAGGACAGGTCTTCAGATAGTTCCCAGCA
TGTTCATGCTCGGTGTCGTTAAAGTTAAATATCGCAGTGATGTTGTTCCCTGTGTAAGAG
GTATTGACGCCCCCATAAATGCATTTTCCATCCATTTTGTCTGCCCAGCGTAGAATCGTA
TCCTCAGTGCCCGGGATGGGTAAGATCTCCATCCAAGAGCTGCTGACAGCTTTAATTTCC
CTCAAGGCCTCTTCGCCAGTTGATGTTCCAACACGATATATCCATTTTCCATGAACCTGA
GTTTTATCTTCAACAGGTTTAATCAGCTCTGCACAGTCTGGATCAGATGCAGCAGTCAGA
GAGAAAAGAGCCAGCAAAGCAAAACAAAATTGAACAGACATGATTAGAGGTCAAAT
>GYY|c89_g1_i1 len=750 path=[775:0-342 1117:343-749]
GTTTCATTCTCCGGAAGGGAAGAACCCCGGGAAGCATTCCGGATTGGGCGGCAAGAAAAT
GTCGAAAGCAGTGGGGCAAGTTGGCAAAGGCCAACTTGTGGTTAATAAAAGATGACCAAT
ATTATAAAAAGCAGGTTCATGCCCCAGTGTCTGGGGCAGGCATTACCTTTCCAAAGTCCT
TCACGGGATGAATAAGAGCACAGGAATGATTGCCTCTGATAACCCCTTCGCATGTCTACT
TGTCTACGAGAGCTCGGACCCCGGAGAAGAAGAAGCTGGCAATGGCCCAGTGGCAGAACG
CATCACCGACGTTATTGCTCCCCAAGACCCGAGCCACAGTCACACATCACCAAAGTCATC
GCCATTGGCGGCAGGAGCTGCAGAACTTGGGGCAGTTCCCAAAGGCTCTACTCCGTCGAC
ACCCAAGAAAACAGCCCCCGCAGCAAATGCCAAAGCGGGCTTCGAAATCTTCGAAGTGTC
TTCAACAGAGGATCAGGATAGTGCGGCAAACCACCTTGTGCAGGAGCAGTCTTCCCCATC
TCCAGCCAAGAGGGGCCAGGGCCCTCCGTCCTCTGAAGAATCTCTAAGGAGCTTGGCCGA
CCTAGGGGCTCCACAATCCAAGGGGAAAGGGAGGCAAGCCCGCTCGCCATCCATAGCAGG
AAGCCGCGTCCGCAGAGTGCAAGGGAAGGCGCTGTCGGGCCGCCGCGGGCCTTCATCTTC
CCCAGAGATCATTGCGTACTCATCAGCCGG
>GYY|c89_g1_i2 len=366 path=[775:0-342 1524:343-365]
GTTTCATTCTCCGGAAGGGAAGAACCCCGGGAAGCATTCCGGATTGGGCGGCAAGAAAAT
GTCGAAAGCAGTGGGGCAAGTTGGCAAAGGCCAACTTGTGGTTAATAAAAGATGACCAAT
ATTATAAAAAGCAGGTTCATGCCCCAGTGTCTGGGGCAGGCATTACCTTTCCAAAGTCCT
TCACGGGATGAATAAGAGCACAGGAATGATTGCCTCTGATAACCCCTTCGCATGTCTACT
TGTCTACGAGAGCTCGGACCCCGGAGAAGAAGAAGCTGGCAATGGCCCAGTGGCAGAACG
CATCACCGACGTTATTGCTCCCCAAGACCCGAGCCACAGTCACCCGCCCAGATCAATGGC
CATATT
>GYY|c94_g1_i1 len=252 path=[49:0-151 48:152-251]
TTTTATTGCTGAAACAATGGCTTCAAAAAGTAATCTCTAGCATCCCAGAGTAACCAATAA
TGATATTTTGTATAACTTGCACTTCCCAACACACTTTCCAATTTTCCTAAAAACGGCTTG
AATGGCTGTAAACTTGAATAATTATTGCTATCACCAATGTACTGTTCAATTAGTACCAAA
GGAATTAAACTGACGCAGTCCAGAATGCTTCATAGAACAGTTTGAAAAAAGGATTACAGC
TGCTCCCCATTG
>GYY|c98_g1_i1 len=206 path=[228:0-137 365:138-147 23:148-205]
GGGAGGGAGCGAGGGTGGAAACTGTTACCCAGTGGAGCGCAGGTGGAGTGGAGTGGAGTG
GAGGTAGCTGTAGCAGTAGTGAGCGAGGAACATTCCTTATCATTATACTCGTTTTCTCCT
TTCGCACCAGCTCTCTGCAGCCTGTGTTAGGCGTGTGAATGGCGTCGAAGCGTATTTTAA
AGGAGCTCAAGGATCTTCAGAAGGAT
>GYY|c100_g1_i1 len=215 path=[115:0-114 325:115-214]
TGGATTCAACCGCACCGGGGTGAATTAACGGCTGCCAGAGTAGTAAAATTGCTCCAATTT
CAACCAACCTCGCCAAGTGTGGCAGAGGTTGGCAAGGTTGCTATCATGCCATCTTGGATA
TGCATCCTTACCCTTTGCCAAGTTAATCTATATCTCAAGTGTACACTATTCCTCTCTCTG
TTTTCCATTGTTCTCATCTCTAACGGTGTGGCCCG
>GYY|c101_g1_i1 len=293 path=[321:0-292]
GATTTTTGTTTTTGGGAAAAGATGAACATGGAGAGCAGTGTGAGCAAGGGTACTGTGGTC
GATGGATCTCAACTGAGGCAGTTGGTGGAGAACAAAGAGACATTTCAGAGATTTGTGGAC
GAGAAATTCTGTGAGTTGGATAAAGATAAAAGTGGGAATTTGAATGTGGAGGAGCTTCAG
CCCATTGTCACCAACATTGGCAAAGCCCTCGGCTTGCCTTCCAGGGGCTCTTCACCGGAC
TCTGATCACATTTATGAAGAGGTGTCAAAGGAATTTTTACATGGAAAGGAGCG
>GYY|c102_g1_i1 len=378 path=[1:0-255 257:256-377]
GTTGTAAAATACAAGTCATCTATTCTTGTGATGCGTCATGCACTTGAGGTATATATCAAA
AGCTAGTCAACCATCGTTCAAGCCCCACAGCATGCACGTAACTCCAATCCATAGGCGAAA
GGGGTGAAAGAGGGTGAAAGTGGCACAGTACAGCTTTCGTTCAAACCTTGAAACCTTTTT
GAGTGGGAGTTCCACTGAGAAAGGTTCCAAGGTTTTTGACGAAAGCTGTAGTGGTCAAAC
ATATGAATAGACGCAAACATATCAATATCCCTCGCGGCGACGAGCGCTACGTCGCCGCGA
GGGACATTTTGATATGTATGTTTGAGGGCAGGATATCTTACCTCACCTTGCACAGTCGTT
ACACAGAGTCTTCACAAG
>GYY|c111_g1_i1 len=449 path=[460:0-91 17:92-448]
CCTCAGTATGCATCGGGAGGAGGGCCCTGAAGAAGACTGGCGGGAGGAGTGGGGCTGCGG
GAGCGCAAGCTGCCCACACACACTCCGATTTTTCCCCCAGGGTCCCGAGTCCCCTGTGCA
AGGTCCCCGCATCAAACATGTCTGCCGTCATGCTGCTGTGGCCCTGGGTCAGGCCCGGGC
CATGGTGCCTGAAGATGTCCCTCGCCTCAGTGCCCTCCCTCTCCGGGATCGGCAGGACCT
CGCCACAGAGGGTAGGTGGGGAGACTGGACAGCCATGTCAGGTTTGGGGATGACCCCACA
CTTGGGTGACATGCACCAAGAGCCTAGGAGAGAGGGAGCCAAGTCAGGTGCTCAGGGGTT
AGGTGGCAAGTGGGCTGGAGTGCTAGGTCCTAGAGCAACTTCATTTGGGGGCACCAGGAA
CCTGGCGCTGTGAGAAAGCGAGAGCCAGG
>GYY|c113_g1_i1 len=349 path=[359:0-67 17:68-348]
TTTTTTCGACTGTCCGGTTGACAAGTCAGTAACTCTTATCTTACTTCAATTGAAGATCGT
CTTCAAGGTTTTTTTTTACAAAAATATTGGCAGTCCATGGTCAAGTTGAGATCGCAGAGA
GGATCTCGTAGTCGAGAGCGCTAGCAAAATGTGCCCAGTGCCTATCCTGAGTTTTGCCGC
ACGCTCTTTGTTTTCAAAGCCTGGTATATGGCATCGTAGCACAGACGAGCAGGAAAACCT
CATCCGCCCAGCCCTTCCAAAAATGCGTGTACAGTTCTGGACGCGCTGCTGAATTCACAT
TATTTTTTCTTTTCCTTGAATTGCAGTCTGTACGCTGAGCCCACCTTGG
>GYY|c114_g1_i1 len=455 path=[51:0-68 119:69-230 50:231-454]
GAGACTGTTAGAATGAATTCACTCAAATGGGGTCACTCATTTATGATGATTATTAGTAGT
GTTATCAATCTAAACGCTCAAAATATGTATCCAAGAGACACCATCTGATTAACTGATCTT
TCTTAACCGCAAAGGAAATGTTAAAACACTAGCTTAGCCAAACATCTTGTCTTGCCTCCC
AAGATGTACTCCAAGAAAGCCACCGGCCAATACACTGACAGAAGTGCTCACTATTCTGTT
AAGGTGTGAGATAAATGTAAAATCGTGCGCCCTAACGCTTATTAACCACTAGTTATGGCA
GCCCTTTGCCACCTTCCATTAGCCGGTACTCAAAGCAAAAGGTAAAGTCATAAAAAGCAA
AAAGCATGTCTACTGGAAGGGCGACTGAGCCGTCAGTTGGGGATGCCAGCTATCACTTCA
TCCTCCGTGAGTTCAGATTGCTCAGTTCCTTCAAT
>GYY|c114_g1_i2 len=293 path=[51:0-68 50:69-292]
GAGACTGTTAGAATGAATTCACTCAAATGGGGTCACTCATTTATGATGATTATTAGTAGT
GTTATCAATTATTCTGTTAAGGTGTGAGATAAATGTAAAATCGTGCGCCCTAACGCTTAT
TAACCACTAGTTATGGCAGCCCTTTGCCACCTTCCATTAGCCGGTACTCAAAGCAAAAGG
TAAAGTCATAAAAAGCAAAAAGCATGTCTACTGGAAGGGCGACTGAGCCGTCAGTTGGGG
ATGCCAGCTATCACTTCATCCTCCGTGAGTTCAGATTGCTCAGTTCCTTCAAT
>GYY|c118_g1_i1 len=201 path=[51:0-63 114:64-200]
GGTCTCAATCTCCTGACCTCGTGCTCCACCCGCCTCAGCTTCCCAAAGGGCTGGGATTAC
AGGCGTGAGCCAATGTGCCCGGCCACAGACTACACTACTTTTTAAGACAGTAGAGGGGGA
CAGGAACAGCTGCATTTTTGTCATCTAGCAAAAATGCAGCTGATCCGCCCGCCTCAGTCT
CCCAAAGTGCTGGGATTACAA
>GYY|c119_g1_i1 len=1023 path=[314:0-1022]
GCATCGACAAGCTGAATCTGTCTGTCCATTGAACTGTCTGGCACAAAATTTAGATCTGTT
CTTTTCTTTCCTTGCTTGACGCACATCTGAGGCCAGCCTTCAACCCTCGGGCGCAAAGTT
TGCAAAGTTTTTTCGAAAAGAACTACACTTGATTCAAGATGGCTGCAGAGTCTGGTCCGA
AGAAATTTGTTCCTCTCATATTAGCTATTCAACTGCTTTTTGCCTTTATTCCCTCCACTT
CACCTCGCGTGCTACCGGTTGGCCACAAAAACGGAGAAGCTGGAAAGAAGTTCAAATCGC
ACGCCGTCGAACTAGCAGCGCCCATCCTCGGCGCCACCACAGTCAATGATGCCCTCCCTT
CATTCGTACCAGCTGCGCCTGCCCTCGGCTCTACCTCCGAATCCTACAAACCAGACTCAT
ACATCATTACCCTTGCTGAGAATGTGACCGTGTCAAGTTTTCTCGCAAACTTAACTGCTA
CATATGGCCCAATGGTCGCCGATTCACCGGATCATAACCATGTTGGATATGTTTACGCTG
ATGATATCCTCCATGGATTTAGTGCGCGTTTGAATCCGCAGACCCTTCAATACGTATATT
CCAGTGATGACGTGGAAGAAGTCGTACCAGACACACTTATGTCTATCCTTCCAATTTCCG
AACCAGTCATCAACGAGCTCCTTGAATCAGAAACATCTTCACAGTCTACCCGTGACACAG
GAGACGATGTTGTGGTTCAGAAGGGGACGGCAGGCTGGAACCTGCAAAGAATCAGCCAGA
GACAGAGGATCAGTAGTAACGGGAACAATCCCTCGGCGTTAACATACGACTATTCATACA
AACGTGCGGCTGGCCAAGGCATTGTGGTATATGTTCTTGATACAGGAGCGCGTGCTACTC
ATGAAGATTTTGAGGGTCGTGTCGAAATGGCGGCCCAATTTGGTGGCTACGCATTGAACG
ATGGTAATGGTCACGGCACTCACTGTGCTGGTGTCATTGCTGGCAAGCGATGGGGCGTTT
CCA
>GYY|c120_g1_i1 len=620 path=[1:0-348 350:349-619]
GTTGATCAAGAATTCATCAAACAACTGTATCTGTTGATCAAAGAACAAGTTGCATTGGGC
AACAAACTTTCTAGGATTTACATCCAGACCAGACACTTACAGCCACATGGTAGAATATGA
AAAGCTGTTCCAGATTTGATGAACACATATATGTATGCATGTAGGAAGTTTCAAACTTAA
AATCATACCTACACAGCCTTGTACAGCATCGATCTGGCTCTGCAAAACATTCAAGATAAA
TTTGATAAGCCTCTCAATCCAACGAAGAAACCGATTCACCTCTTGCCGTGCCGAAAGTCA
GTTCCGCTCGGTGAAGTGTTCCGCGACCCCACGGTGCACCACCCGATCAGGGATCGACCC
CCGAGTTCTATCTCGGTGGCCAGAGTCCCGGGTCCAACTGCAGGCAGTGTGCCGGCTTGG
AAGAGTCGACCAGTACTACATAGCGGTACATCGGCATCAGGACCTGTGCACAATGATGCA
CTGAATTGAAGAGATGCATTTGTACATACATGCCTCTTTGACCCGTCAGCCCACCTGTAC
ATATGTTGTAGTATACCAAGTATATGTGCTACATACCAGTTGTAACTACCATGGCTCTGT
GACTTACAACCACGCGCCAT
>GYY|c120_g1_i2 len=766 path=[1:0-348 1217:349-494 350:495-765]
GTTGATCAAGAATTCATCAAACAACTGTATCTGTTGATCAAAGAACAAGTTGCATTGGGC
AACAAACTTTCTAGGATTTACATCCAGACCAGACACTTACAGCCACATGGTAGAATATGA
AAAGCTGTTCCAGATTTGATGAACACATATATGTATGCATGTAGGAAGTTTCAAACTTAA
AATCATACCTACACAGCCTTGTACAGCATCGATCTGGCTCTGCAAAACATTCAAGATAAA
TTTGATAAGCCTCTCAATCCAACGAAGAAACCGATTCACCTCTTGCCGTGCCGAAAGTCA
GTTCCGCTCGGTGAAGTGTTCCGCGACCCCACGGTGCACCACCCGATCAGTATGTCTTGG
TTTCTTTCCTCTATTTTCCATCTCACCCAGGTTGTACCGTATTGTGTGATGGTCAATAGG
ACCGCTCAATACGAGTTTATACTTCAGAGCTGACGTCTCACGGGTATACTTGCTGTGCCA
CCATCTTGTATCAAGGGGATCGACCCCCGAGTTCTATCTCGGTGGCCAGAGTCCCGGGTC
CAACTGCAGGCAGTGTGCCGGCTTGGAAGAGTCGACCAGTACTACATAGCGGTACATCGG
CATCAGGACCTGTGCACAATGATGCACTGAATTGAAGAGATGCATTTGTACATACATGCC
TCTTTGACCCGTCAGCCCACCTGTACATATGTTGTAGTATACCAAGTATATGTGCTACAT
ACCAGTTGTAACTACCATGGCTCTGTGACTTACAACCACGCGCCAT
>GYY|c122_g1_i1 len=639 path=[53:0-638]
GGCTGCCCTGGGGCCCACCTGACCACTCCTGTCCTCTGCCAGGGGACAGCACCCCCTCGA
GTGGGCTTGGCCAGGAGCTCAGGAGGCGCCAGCCACCGGAGACAAGGACAGCGAGGACAC
GGGGGTGGTGCGAGACTGCGAGGGCACAGACGCCAGGCCCTACTGCAAGGTGTTGCTGCT
GCACGAGGTACATGCCAACGACACAGGCAGCTACGTCTGCTACTACAAGTACATCAAGGC
ACGCATCGAGGGCACCACGGCCGCCAGCTCCTACGTGTTCGTGAGAGGTGAGACTTGGAG
GCGGGCCAGGCTGGAGCAGGGTCCCGGGCAGCTGGGGCCCACACCGCCCCCAGCCTGTGG
ACCCTGGGCTGGCAGGAGGAGAGAACGGGGCCCTACCTGCTCCAGCGGGTGGCTGGTTCA
GGACCAGCACCACCCAGCCCCGTGGAGCCCTCCCCCAGCCTGGCCGCCACGTCCCTTCCC
CAACAGCTTGCTCCCTCTCCATAGACTTTGAGCAGCCATTCATCAACAAGCCTGACACGC
TCTTGGTCAACAGGAAGGACGCCATGTGGGTGCCCTGTCTGGTGTCCATCCCCGGCCTCA
ATGTCACGCTGCGCTCGGTACGGCCCCACCCCAACCCCA
>GYY|c126_g1_i1 len=344 path=[43:0-178 221:179-180 42:181-343]
ATACACGCCGTCAAATGGATCGCATTTGCCGTCCCTCGACTCCATTATCTACTCTTCCCC
ATAACTCTCCTCGTCGCTCAAGTTCCCGGGGTGTGGCTAGACACCGCTAAGAAGATACAC
AAAAGGTAGACGTACAACATGCCGCGCATACTTTTCGTGAGCGCCATGCAAGGTGTGATT
GTGTGGTATACGTGTCGAGCCAAAGTGCTGCCAATGTTCGTTCGGTGCAGGTGGATTGTC
ATTGGCTGCGAGCTTCTTAAGCGTCGCAGGTACCGGTAGCACCCTTGGAGTTCATGAGCA
GGGCAACAATGAGACCGTACAGACCCAAGACTTCGGCGAAAATG
>GYY|c128_g1_i1 len=329 path=[488:0-268 91:269-328]
TAGAGAGTGGAGTCAAGTGTGTGAACCAGGGCGTCAAGTGGACAGCCCGTTTAATGTAAT
TGACCTCAACAGTGGAGGCTGGGAGAAGGTTGTGGGCTTGAAGGGAAGGCTTGAATCGTG
TCTGAAGGTTCATTGCCAGAGTGAAAAACAATAGTTTCATCACCCAATCGAGCGATCCAT
GGCTCACGGTGACTACTTCCCAGAGGATGGAAAGAAGGAAAGATCCACTCACCTCCAGTG
GACATCGACTGCGAAGTGTCAACAAACTCGCTTTCTACATGTTTCTCCTGGCAAGGAAAG
GATCGGCAAGGTCGGGGACGAGATGCTGA
>GYY|c132_g1_i1 len=241 path=[197:0-196 460:197-240]
GACCAAGGACCGCTCATTGCGACGGGGCCTGTCATCTCAACGAGCTCGCCGTTTGCTGTG
ACGCCGGCTACTATCATTGATAGTCGGCCCATAGCAGACTCCTCAAGCTGGGCTCGTTTG
CAACTACCGAGCTGTTTGATCGACTAGCCTTGGGCGTGATTCATACAAGAGCATAAATAG
CAGCCATGTCACTAGAGGTAGGCAATACTCTTCATCCGTTCGATCCTCGCAATCCTCATT
T
>GYY|c132_g1_i2 len=219 path=[197:0-196 503:197-218]
GACCAAGGACCGCTCATTGCGACGGGGCCTGTCATCTCAACGAGCTCGCCGTTTGCTGTG
ACGCCGGCTACTATCATTGATAGTCGGCCCATAGCAGACTCCTCAAGCTGGGCTCGTTTG
CAACTACCGAGCTGTTTGATCGACTAGCCTTGGGCGTGATTCATACAAGAGCATAAATAG
CAGCCATGTCACTAGAGCACGCAGCATTCCGACACCCAG
>GYY|c134_g1_i1 len=274 path=[302:0-273]
GCCACCCCCACCTCCTAAAGACGAACACCAGAACCGCTTCTCCCGGCTCATCATGAGACG
ACGACCCAGCAACATTTCCCAACATAGCATGGTCTCGCACCGTGACATGGGCGGCACATG
GGGCGATGTCGACAATTGGGGCTGAATTTGATTCGGTGTCTCACTCTTACCGCGCATTTT
CCGCGCATAATAACACACAATCTCCTGCACCCGGCCGGCCCGGTTCTCGCACGGCACTCT
CCTTAGAAAGAAACAAACAAACCATAAAGCACCA
>GYY|c135_g1_i1 len=256 path=[1:0-66 68:67-255]
GCGGAGAGAGGTTGGCTTGGTGCAAACAGCTGTGATGTTGTAACAATCAAACAGTAGTTT
CACTCTTCCCCGAACTACAAAAGAGCAACGGAGAATAATGTCGTACCCAACACAACAACA
ATAGAGGCAACGTAATCGCCTGCGGAGAGCGTGCTCCCCACACCTGTGCTTCCGCTGTTG
CTGGTACTGCTAGTCTGCGATGCTTTGGCCGCCGTTCCTGTCGCCGATGCTCCAACGCTC
GTCGGACTCGCAGTCG
>GYY|c137_g1_i1 len=301 path=[75:0-53 37:54-300]
CTGGAAAACAAGTTCAGACCGACGCACAGTGGAAGGAGTTCGCCAAGTACGAGTCCTGGG
GCCACCATGCTTCTTGCACCTGCCCCATTGGCTCTGACGACGACCCGAATGCTGTTCTCG
ACACCAACTTCAAGGTCCGTGGTGTTGATGGTCTTCGTATCGTTGATGCTTCCTCTTTCC
CCAAGATCCCTGGTACTTACCTCGCCCTTCCCCTCTACATGTTGGCGGAAAAGGCGTCAG
ACGCCATCCTTGCTGATGCCAAGGCCTCCAAGTAGATAGCGAGTGATAGGAGAGCATAGC
G
>GYY|c139_g1_i1 len=289 path=[43:0-288]
GTTGCTTCTTGGCAGGGCGGATCTTGATCACCCCGCCGTACTTACATATCTTGACCGAGT
CGGAGAGTACATAAGAATCAAGGGAACCTCATGGAGTAGTTACGCGTTCTAGAATGTATA
TCTTGATAAGAGGCAAGAATTGTGATGGAAACCACCTACATATGTAGCAATGACTTACAC
ATGCGACGAACTTTACTCATCACTCTCACCAAACGTGGCCGAACGAGGCAGTTTATAACG
GACGACAAACATGAATCTACATCAGTATAAAAGGAACGGACTGTGTTGT
>GYY|c142_g1_i1 len=407 path=[435:0-406]
GCGCTGGACATGAACGTGAACTTGAACTTGAACGTGAAGTTGGGGCGCTGACAATCTCAA
TTTCGCTTCAACTAGAACTTGCCAACTTCGCCTTCGGGCCGGCTTGAGCTTCCCTAGGCT
CTGCCCTCTTCTCCCCACTCACTCATCAAATCCAAGCAGATGCCGGCTGATGCCGGCCCC
CATGCTCACGCAAGTTCAGCCATCGATCGTCCTCAGTATTCCCGTGCATCCTCCAAAGCT
GCTCCGAATTTCTTATCTGGAAGCTTGTCAAATTCTCCTGAACCGCAGCCACCCATGGTT
CACAACATACTCACTATCGTCTTGTCCTTTCATTAAGACGGGCCAGAAGAAGGGTGCACA
GTTCACCACAGCCTCGGTCAATCTACAGCCTTTGTCAAAAACCTTGG
>GYY|c151_g1_i1 len=1391 path=[1419:0-1390]
GGGCTTGGCTTGGCTTGGCTTGGCGGTTGTTGGTACCCGTACCAATCAACAGTCGACGAT
GGACAGCTCGCAGGTCAGTAGAGAACAAGCTGGCGAGGAGAGGGAGGGTGCTGTGGACGG
AATGAAAGGCTGCTGTTTGAAAGAGAGGTATGTACGATGAAAAGTCGTCCGTCTGTGTAT
ATAAATGGGTATCAGGTATCCGGTATGTTTATGGAGATTTGGCCAATCCTTGTCGCGCAG
GAGAGACTTATTTTCAAGAGAGAGGACAAAGGAAGTCCTTGAGCGCTCAGTCAGAGGGTT
TAATAAGGACCAGCAGGAAGATATTTCTGGTCTGGCGGGTATCTAGAGATGTTGAGGAAG
AAGGTTTAAGATGTATCTGAAGCAAGCCAATGAATTATTAAGTCTTTGTGAATATATGTG
GCAGTCAAGGGAAAAAAATAGACGATGGACGAAGATGCACTGAGTTGTTGATCCAGCAAG
CGTGGTGTTGGTATGGACGGTGGAGAAGATTAGCCCGAGAGGGAATGCGCAGTGGTGGTG
GCACGGGGGTGATCGGGACGATCGCCAAGCGGGAAAATGTGCGAGTGCAGTGGGGGAGTG
GGGATTGGAGAGGGCGACGGAGAGAACAGAGAGTGGCCGATTGGGAATGGGATGGGAGAA
AGGAGGGCCAGAGTCCAAATGGATGAAGAGATGGATATGGCCAGGCCGACTAGGGAATGG
TTATATAGGAAGTCAAGATGCTGGATGGGAGATAATCTGATGCAAGCGGTGGCTACTGGC
TAGCAATGGCTAGAGCTGCGAGGAGGTGACTTTTGACGGGGGACGGCTTGGAAGGAATGT
CTGCGACTCTGGGTTGGCTGACTGTTCAGGGTTCGCTGGATGCGCTGTCGAGTGTCTGCT
GTCGCTGGCGCACCGCTAGGAGGGTGAATGGAATAGAGAGAGAACCGATGACCGGAACAA
AATGGGTGTCAATGTCAACGAACCAGCAAGTGAGGCAGCACCACACCAACTGGGATGCAA
GTCTGGCTGGTTGGACAGCCTCAGCGCAAAAGTCACTCTCAACCGGGCAACCCTGGACGG
CTGCTCGAATCCGGGCAGCAAGTCAGAACCCAGCTGGGCCGTTGCTATCACGAGCTGGAC
TTTGATGGGATGTACAATCCAGCTTGCAGCTGAGTTGGAGAAGTCGGAGTTGAGCTGAGA
CTAGGCTGAGATGGGTTCAAGGAGGAAAGGTTGATTGATGATGGGCTTGGGGATGGGCAT
GCCAGTCCGTCCAGATTGTGCCCGTCGGAGTTGAAGGGACTGCTCAGAGCAGAGCTGATC
TGGTGCACTCGCTCAATGGCCTCAGCCCAGAAGAATTCAGCCGGCCACGCCAGAGCTAGC
AAAGCCTCATC
>GYY|c152_g1_i1 len=388 path=[416:0-387]
GGCCACATTCGTGGCTGACTGGCGGAACTCGAATCGCTACCCTGCTGTTATTCTCTTCTA
CGTCAATGCGTGCTTCTTTGTGGGCAGCATTGGCTGGCTGGCCCAGTTCATGGATGGTGC
CCGCCGAGAGATCGTCTGCCGTGCAGATGGCACCATGAGGCTTGGGGAGCCCACGTAGGT
GTCTTGGGGACCCAGAGGTGAAGGTACAGGGAGGAAGGCTGAAGTGTGCGTTTACCCCAA
AGGGAGCAGGTGTGTGTAAAACCGAGATCCAGGGCAGGATCTGGCTCTGCCCTACTGCAT
ACTGCATGCAAGATCTCCAGTGTTAGGATCTTAGTTTCAGAATCAGGACCTTCATGGTTT
GTATCTGCTCAAAGGGGCGGCTCCTAGA
>GYY|c154_g1_i1 len=212 path=[39:0-100 37:101-101 38:102-211]
AGTGGGAAGAATTTTTAGCACTGAGTTTCCCATGGAGATATTTGGAAAGTAAGTGGCATT
TGGGAGCTTTTAAGGGTGGTTTATTTGTGTGGATTGATTGGTTTTTTTTGGTTACAATGG
TGTTTTTTAACCAATTAAGATGACTGATGACAAGTTTACTAGTCGGCTTTTTTTTTTGGG
TGGTTCTGTATATGACTATTAAGGTTTGTTCA
>GYY|c160_g1_i1 len=439 path=[53:0-438]
GCCCCGCAGAAAACTGAGAGCGTAGCACACGACAAGGCTTGCAGAACGAAGATCCTGGCC
AACGGCCGTCGAAACAGTGTTGGACAAGCGCTAACCATTAGCATGGTTCTGATTCACAAG
AGGGATGCTGTTGACCACTTCGGTCGAAGTATTTTTTAAATAAACAGAAAGTCGGGGGGA
GCAGAACAATACTCCCCTTCCGACTGGAGAAGGGTTCCCAGCAATCTTCACCTACACAGA
CCGAGACTGATGACCATAATTCGATTCCAGTTGTTTCAGGAATACATGGTGCCTGGCCAC
TCAGGCGATATAATTTTTTTTACATGACCACCACGTTCCAAAGCAGCCCACATACCCTGC
CAAGGAAAAATATCTATATGTACCTCTGATAGCGGCATGAGAGGGGAGAATACTGATGCT
GGATAAGTCAGGATGCACG
>GYY|c162_g1_i1 len=281 path=[296:0-200 19:201-201 20:202-280]
ATTTTTTTTGGAAGCGTAAGTTGGGAATCATGTGGGCAGCATCGTGCCTTGCTACTTGCT
GTGCTTCATGTGCATGTGAGGCATGCAAGTCAGTGGCTGGAGGGATCACACGTCGGTCTG
CTCGAATTGCATATTGTGGCCTGTTTGCACTTTCTCTTATCGTTGCATGGATCTTAAGAG
AAGTTGCTGCACCACTTATGGAAAAAAATTCCCTGGATCAATCATTTTGCTCATACCCCT
AGTAAAGAATGGTTCCAGACAGATGCTGTTCTGCGTGTGAG
>GYY|c166_g1_i1 len=237 path=[254:0-151 40:152-236]
TGGCTTTCCTTGTTCCTGACCAGCACACCTAGCTCACACCTAGCACATCGCCACTTCCAG
CATCCTTCTTCCTCTCATTTTCCATTTCACCATCCACCATCCTCCCTATCCACCATCCAC
ACCAGCTCCCCATCGCCACCGCCATCGCCATCGCCATCGCCATTGGTATTGGTATTGGTT
TGGGTCAGCTTGCCATCAGTTTCCTCGAGGCTCATTGACGCTTCAGCTCGACCGAGT
>GYY|c171_g1_i1 len=344 path=[1:0-343]
CGCGCATGCACAGTTCATGATAGCGTTTGTGCTTCTATGAGAATCTAATGCCGCTGCTGA
TCTGACAGGACGTGGGACTCAGGCGGTAATACGAGCAGTGGGGAGCAGCTCTAGATACAG
ATGAAGCTTCACTCACTTGCCCCCACCGCTCACCTCCTGCTGTGCAGCCCAGTTCCTAAC
AGGCCATGGACTGGTACCAGTCAGTGACCTGGAGGTTGGGGACCCCCCCTTAGAAATCCA
GCAGGATTCTGATAAGCAAGGATGAAGTGAAGAACATTCCAGGCAAAGAAAATGACGTAA
GGGTGGGGTAAGGCTTTGAAATAGAGAGCAATTAGATGACTTGG
>GYY|c172_g1_i1 len=430 path=[408:0-429]
GATGAAACTATCTGTAATGATTGCTTGCACGGTTGTCCAAGCTGATCCCTTCCCCCAAAG
TAGCTCAATGATGCAAAGCGGCTCAGAAGCCCCCCGCTCAGGCACAGGAGCAAACGCCAC
ACAGCATGGCACAAATTCTACGCACACTACGGATGGGGCTCATTCTACTGGAAGTCATTC
TAGCGATGGAGCTGCCGGCAATGGAAAGTCGGCAGCAACCCACACCAACTTGGCAGCACA
ATCTGGACAGCACTCAGACAGCCCTGCACAAGGGATTTCTACCTTATCATTGAGTTTCAT
GGCTGCTCTGACGTTTTCGGGTGCCCTCACGCTTTTTGCATAGGAAAATGCGATATTGCA
TGTTGGAGTCCCGCATATAACTTATCGTCTGCGTGATTTGTAATCTTGTACACCAGTTTC
TTTGGCTTGG
>GYY|c175_g1_i1 len=229 path=[207:0-64 272:65-65 273:66-228]
GCACGATATAATTCCTAATTCGCCCCGCATTTCTCCCTTATTTTCAAATCTACCCTTCCC
CGTTTAAAAAAAATCGCGAGGAATATCGGACCTTGAAAATCGATAGGAACACGTTATACA
GACACGAATTTAAGTTAAAAGGTTCAAGACGGCCCCGGTTCTTGAACCAGATCTCATAGC
TCGAGCCGGAGCAAACGCTTGATGTCTCGAGTTGCTGAGTCGTCAACCG
>GYY|c176_g1_i1 len=239 path=[1:0-22 24:23-141 143:142-238]
GTCAAGTAATGCATCTCGCCATCCTGTGCAACGGTACAGCAAAAGAAAATAGTTCAACCA
ACATCATCAAAACCGGCCATTCGGGTGGATACCCGAACAGGAAATGATAAGAGGAGAAAC
GGTTAAGTAAAAGGGAACCCGTCGGAAGGGGTCACGGGGCGAGGTATTCGGACCGATCGA
CCAGGAGACCATGAATCAAGCGGACTGAATTACTGACTATGATAGCGTGTTTCTTGATA
>GYY|c179_g1_i1 len=458 path=[1:0-47 49:48-457]
TTGTCGCTAATGTCCATGGTATGAAATTTATGCGCTGTCGGAGACATAGTGAAGCTTGGG
TTGGCGTCCAGCGCTTTTGTCCAGTCGATACACCCCAGAGTTCGAAACGATGGCCTGTCC
GACAAAATCGGAAGTCTTGGGATTGGTTTGGTGTCTAAAGGAATCAATCTTTGACTTCCT
GGCTGGGTCCTTCACGGGCGAATATTCCGGGAGAAAAGAGCTCTGGTGATGAAGAGGGAG
GTTTTGTGGGCCCACATCCCCAAACATCCAGTGTTCCAAGTCCTGGGCCATAGTTGAGAC
TGGGCGAACCGTTTTGTCGTCTTGCGCACAGCATGCGTTGTTCAATCTGGTTCAAATTGC
CAAGGAAGATTTGGCGCCACTGTGGGTTTGTGCCGCGCTTGCAGCCCTCGTACAGATATT
CCTCTCAGCTGCTTAGGCCAAACGACCTTCCGGCATTT
>GYY|c179_g1_i2 len=988 path=[1449:0-577 49:578-987]
GAGTGCGTAGTGCTTTTCCTTATCCCCACCGTTATAAGAAAATATCGGATCACCGCAATC
CTTCAATTGACCCTGAATTTGGGAAGCCAGGGGGGCGGCGCGGGACCAAAGGTTGAACTT
AGCTTGCGGGTGCCGTGCGCCAACCGCCTGACCGCGAGAGTACAAGCCATACAGCAACTT
GATTTGCTGCCATAGTCCTGACTCAGCCTGGAAAGATTGACAGATTAGAACCATGAAATA
CTCGACACCCAGTCCTGTCATTTTCTATCCTGTGATACATACGGTACTCATGTTACCCAA
CATCTTCTCGAAAAGAGGTTCCGGCTGGAAATGAGGAATAAATTTCCTAGTGGTTGTCGA
CTTTCGTGATTGATACAAGGTCTGACTAGGGGGTATTATATGCGACTGGTGAAGGCCTGC
GATCGATGTGCGCGACAGATTCGTAGTTCGAGGCATTCCAGAAATGTCGTTAGACAAGAG
GAAGGATACAGCAAACAAGGTCATGGATATCCCCGTCGCAATAACCACAATCAACTTGAT
TGAAGGAATCCGCTTGCGACCTAGTAAGGATTTGCGTGGTGAAGCTTGGGTTGGCGTCCA
GCGCTTTTGTCCAGTCGATACACCCCAGAGTTCGAAACGATGGCCTGTCCGACAAAATCG
GAAGTCTTGGGATTGGTTTGGTGTCTAAAGGAATCAATCTTTGACTTCCTGGCTGGGTCC
TTCACGGGCGAATATTCCGGGAGAAAAGAGCTCTGGTGATGAAGAGGGAGGTTTTGTGGG
CCCACATCCCCAAACATCCAGTGTTCCAAGTCCTGGGCCATAGTTGAGACTGGGCGAACC
GTTTTGTCGTCTTGCGCACAGCATGCGTTGTTCAATCTGGTTCAAATTGCCAAGGAAGAT
TTGGCGCCACTGTGGGTTTGTGCCGCGCTTGCAGCCCTCGTACAGATATTCCTCTCAGCT
GCTTAGGCCAAACGACCTTCCGGCATTT
>GYY|c180_g1_i1 len=220 path=[198:0-46 245:47-219]
GGTTGAAGTCGTTTCTGCTGCCAAAGCCACTTGCGTGGGCCTCCATTGTCCTCGATTGCA
CAACCCCATAACATTCTACTCTTCAAGCCTTCCCATCATGTTCTTTCGTACCTTGGTGTT
AACCACACCACCAACACCAAACGCAGGTACAATACGACATATTCTTGCTGCAGCACTCTT
GGCCCAATCCCTCACAACGCGACCCGCCCTTCCATCAACA
>GYY|c183_g1_i1 len=315 path=[293:0-314]
AAACATGCCAAACTTGCTGAGGTTTCCATGTGAACCATTGGAGACTTCACAACCGATGAC
TCCTGGCATTTCTATGCTCAGTCAGCATCCACCAACCCCAGGGTTGCCTGAATTTGCTAG
CAACCTTTCCAGCTTGATTTCTCTTCAGCCGTCGCGTGGTGGTTCTATTCCTGGTGGTTT
CCCTACCCGTGGATCCACTCGCCTTCTGCACAGTACCCTTCCCTGCAGCAAGTAGTTGGG
TTGCTTGAAGTAAGCCAGATCATCTAGTTGTTGAGGTACTCAGTACAGCAATCTAAGCTT
GGCAATGCAGGCGGG
>GYY|c184_g1_i1 len=326 path=[1:0-185 187:186-325]
GAAGAAGATTGAAGATGCGATCGACCAGGCCATCCAATGGTTGGACAGCAACCAGCTTGC
AGAGGCTGATGAGTTTGAGGATAAGATGAAGGAATTAGAGAGCATCTGCAACCCCATCAT
TGCAAAGATGTACCAGGGTGCCGGTGGTGACATGGGTGGTGCCATGGATGACGATGTTCC
TGCTGGTGGTAGCGGTGCTGGCCCCAAGATTGAGGAGGTGGATTAAATTTGAGGATTTAT
GCTTAATGTTGGTTAATGATTAGGGGTTGAGTTGGGAGTGTGATCTTTTCTTCCTTTTCC
TGCTTCTGTTACATATAAAACTGTTT
>GYY|c184_g1_i2 len=225 path=[692:0-84 187:85-224]
GCAACCCAATTATTGCCAAGATGTACCAAGGAGGTGGAGGTGATGCTGGTGCAAGTATGG
ATGAGGATGGTCCTTCTGCTGGTGCTGGTAGCGGTGCTGGCCCCAAGATTGAGGAGGTGG
ATTAAATTTGAGGATTTATGCTTAATGTTGGTTAATGATTAGGGGTTGAGTTGGGAGTGT
GATCTTTTCTTCCTTTTCCTGCTTCTGTTACATATAAAACTGTTT
>GYY|c189_g1_i1 len=255 path=[43:0-86 129:87-186 42:187-254]
TTTGAGCAAAACGTCAAGTAGGCTTTTGCAATCGCCCAATCATCGTGCTTGTCTGGAAAG
AAGTCTTTGATCATTGAAGGGATGATGCCTTTGGATGATAGCCAAGTGCCATTGTCAAGA
GCCAAGGCTTTCAAATATCGACTTTGTAATCGAGCCTGAAGGCAACATTATATCCGTTTT
TTGCTTACCTTGCATCATTGTCATCGCAAAGCCTATTGCCTGATATAGTATGTTCATGTA
CGAATTCCATTCTTG
>GYY|c191_g1_i1 len=534 path=[1:0-533]
CGCCCGAGTCTATAGAAGATTCCTTTCTCTACACTGTCATAGCGAAGATCTAGCACGATT
TACCGCCGATATTCGCAGACACTTATCGGAGATGTCTGGTGTTGGACTACGTGTTGGAAA
TCCAGATCTTATCGGCTGTCATCTTGTGGAAGAACTTGTCTCGGAATTTATACTCAGCAA
ATTGCCCGAATCTCTCGACCACTTCAGACAGATCATATGTCTGAAAAGGCCTCTCACCAT
CAAATATGTGACTGAACAACTCGAACGGAGAACACTCAACGCTGGCTTGAAGACAAACAA
ATAGGGATAAGAACGGACTCCCTAGCCAATGTGATTCCTTGAGCCCATTCACCCTTCAGA
AGCAAGCTTATTTTGTGGGGTAGAATTCTGTATCCAGTCCTTAGAATACTATTCTCAGTA
AAGAAGACATTTTTTAATCTTGTTCAGACACATATTAAATTGATACTAATTTCTAACATT
AGTTCATACATCACATGTAATTTCCCATCTATACAACTCAACCAAAATTTTCTG
>GYY|c192_g1_i1 len=277 path=[358:0-124 483:125-190 549:191-214 827:215-276]
GGAAAGAATACATGGCGCCTTCTGTGAAATTACAAACCACGTTTCTGCAGCTGTTGAATC
CATCGGTCATTATTCGTGCTCTCTTCCTCAGAGACTCGAGGATACCTTTGCTCTCTCTAA
CAAACCGATCGTAAGAGATATCTCCTGGTTTAGGTGGGTTGACCATTAGCCCTAAAAATA
TCTGCCCAGGGACATTTGGACTGAGTGATATTGATGCCACCTTATAGATTTCATCTACTG
TCTGTGGAGGAATGTTAGTCATCTCAAAGTATCCACC
>GYY|c192_g1_i2 len=380 path=[358:0-124 738:125-190 549:191-214 573:215-379]
GGAAAGAATACATGGCGCCTTCTGTGAAATTACAAACCACGTTTCTGCAGCTGTTGAATC
CATCGGTCATTATTCGTGCTCTCTTCCTCAGAGACTCGAGGATACCTTTGCTCTCTCTAA
CAAACTGGTCATATGAGATATCTCCTGGTTTCGGCGGGTTAACCATTAGTCCTAAAAATA
TCTGCCCAGGAACATTTGGACTGAGTGATATTGATTCCACCTTATAGATTTCTTCAACAG
TCTGTAGAGGTATGTTAGTCATCTCGAAGTATCCACCCCGCTGTCCACATTCACCCCAAT
ATCCTTTTGACACGGTGTGAAAAGAAACAAGTTGAAGCTCCTTGCTTATGGGTGGTCCCA
TGTCCAACATAACCTTTCTG
>GYY|c193_g1_i1 len=320 path=[298:0-130 429:131-144 443:145-319]
GCAGAATAAACATAAGATTGAATTATAACAACTAGGTATCAACCAATGTACCATTCAGTG
CAGTATACATGGTAATTACTCACAATTAAAATCAACATGAAGACTGAAGTTCAGTAATAA
GAAATGCGAGAAAGCATGGCATCATCATCAATTATCATCATCAATTATCGTAAGTGCGGC
ACTCATCGGTCTCCGGGTTATCCTTACAGAAAGTTTCCAGTGGGTCGGTCTCCTTCTTCT
TGCCCCTTGCATGGCTAGCCGCTGCACTCAGCTCCTCCACCTCATCCCACGCTGCCACGC
ACTCTCCACTCACCGGGTCG
>GYY|c198_g1_i1 len=1296 path=[1:0-1295]
ACCATCTCCAGGCAAGGCCAGGACACAGCCAAGGGGACCCCAGAAGAAGAGAGGGGAGCC
TTGTGCAGCAGCCACAGAGAGAGAGAGCCAGGCAGAGCAAGGAATTGAGCAGCCCGGGGA
GATCCTCTACTCAAGTGCCACTGTTGGCTCAAGAAGAGTTTTTGAAGATTCACTTCACTT
TAAAGGCCTGACATGCTTCCGTGTTTAAAGTGCTGCTGGGGTCAGTTTGTATGCCCGTAG
AGTAGGGAGAGATTTTCTGCACATGACGAGGTATTGATGAGCATTCGAAGCAACCTACAG
GCAACATATGTTGACAGTGCAGACTTTGAAGGGAAAAGATCTGGACTTGCCCAGAGACCT
GGCACTTGCCACTGTGTGGCCTTGCACAGGGACTTAATTCTCCCTTGACTTCTGTCAGCT
GGAGAGGGTGACCCTTCCCCTTGGGGGCTTCGTGGGAGTAGCGGGTGCAGACCATCTGGC
CTCCTGTCTGGTCTCATAGAGTCTCCTGTTCATGTATCTGATGTCAGTTGATTGAACATC
ACTTAGCAAAAAATCTTAAGAAGAAATGCATAATTTAGTATGGACATTTCACTCACTTGG
CTCAGCCATTGTATAACCAGTATGAGCTCCGGGGGGACCCTGGGGTGTGTCAGGGCCCTC
ATTCTCCTCCTATAATCCTCCTGGGCTGAGTGGAGTTCTTACATTTTGAAGGTTATGCAA
TGGACTGCATGTTTGGATCCATCTGCAAATTCCCCTTTTGGGGAGAGGCTGAGTTGCCCT
GTGCTTGAGGGAGCTGGGCAGATGGTACTTTGTGTAGCCTGCTGCATTTTGCAGAATGTC
TTCTCTCACAGGGGTCCCTGTGGAGGAGTGACAGGAACCCTCTTAGCTGAGTGTTGGGAG
GTTTTAGGTGGAGGGCTCAGGTCACCCGCAGGGGTCATTTGACTCCTACCTTATCTGGGT
AGATAGGATCATCTTTGTCCCACAGTCCTTCCCAGTATTGTGAAGTGATGCATTGGCGTG
AGCCCAGGGGTGCCAAGGGTGGGCTGGCAATGCCCACATCCAGTTCTCTGTCCCTGAGGC
ACGGAGGTGGTTGTGCTGGGCTCAGAGCCGCCGTCTGACTGGTTGGAAGCCCTGCTCTGA
TTTTGTGAATCACCCTAGTTAAGTGGAAGCTCAGCGTAGCCTGTTCCCTCTGTGGGGGTG
TGCAGAAGCACTGTTTATTTTTGCCCACATCTTAGAGTGATAAATGGAACTCATTTATGA
ATTTTGACTTCCAAAAGCTTTCCACTTTCTCCCTTA
>GYY|c205_g1_i1 len=302 path=[280:0-174 595:175-301]
GTGTTTGGACTGCATGGCCTCTTTACCAAAATAATGAGGCGCAGGCGTATCAATCAACCC
CAGGAAATTAACTCGCTCGCCAGCGTTCAAAAGCTGTTGAGCAACGGCATAAGCCAATAT
CCCACCAGAAGAGTAGCCGCTTATCTGGTATGGACCTGCCGGTTGAACGGCTTTCATCAA
GGTGATCATTCTGGCAGCCTGCTCTTCCATCGTTGACATCGGTTCTTCACTGATGGAAGG
CCAGGGCAGCGCATAAATCGGGTAGTCCGACGGAATATGCTGAGCCAACCCGAAGGCATA
GG
>GYY|c206_g1_i1 len=591 path=[223:0-303 222:304-590]
GGTTCAATACCTCGCCAGATCGTATGGGATATGCTTTTCTTATGATATGGATACTTGAAA
TGTTTTCTGTGACGCTAGGCCTAGCAATCGCCGCTTTATCACCCGGCATCTTCATAGCTG
CTCAAATCAATTCCCCAGTGGCGATTATAATGAACCTATTCTGTGGAGTTACAGTCCCTC
ATCCATCGATGCCAAGATTCTGGAGATCATGGATGTATACATTGGATCCTTTTACGCGGC
TTGTCTCAGGATTGGTAGCAAACGAACTGCATAGTTTGCCGGTGGTTTGCAGGGATGCTG
AATTTTTAGTGATTCAACCAATTGCTGGGCAAACGTGCCAGCAGTGGACTAATAAGTTCA
TTACTTCACATGGAGGTTATTTAACCAACCCTGACGCAAAAGTTGATTGTCGATACTGCC
AATATTCGACGGGGGAGCAATTTTATAAAGCTTTCAACTATGCGTTCACAAATCGTTGGA
GAGACCTAGGTATCTTGGTGCTTCATACCTTATTCAACTTCATCGTGATGGTAGCTGCAG
CCAAATTCTTAACATTGAGGTATGCGAAGAGATGAACAAAAGCTTGCCTAC
>GYY|c206_g1_i2 len=397 path=[112:0-109 222:110-396]
GGATGCTGAATTGTAAGCATGTTACTAAGTTGCGATAACCACGGCGACAGATAGATTTCT
CAGAAACGAAGCTGGCTGACCTCATAAAGGTCTCTTGTAATCACTTCCAGTTTAGTGATT
CAACCAATTGCTGGGCAAACGTGCCAGCAGTGGACTAATAAGTTCATTACTTCACATGGA
GGTTATTTAACCAACCCTGACGCAAAAGTTGATTGTCGATACTGCCAATATTCGACGGGG
GAGCAATTTTATAAAGCTTTCAACTATGCGTTCACAAATCGTTGGAGAGACCTAGGTATC
TTGGTGCTTCATACCTTATTCAACTTCATCGTGATGGTAGCTGCAGCCAAATTCTTAACA
TTGAGGTATGCGAAGAGATGAACAAAAGCTTGCCTAC
>GYY|c207_g1_i1 len=400 path=[632:0-399]
AACGTGTGATGACGCTGACTTTGGTGTGGTGCCCGGGCCACAAAAATATTCAGGGGAACG
AGAAGGCTGACAGCCTGGCTAAAGCGGCTGCCCACAGAAATGGCGAAGACGTCGAGCGAC
TCCTTCCTCTAAGCCTATCCGAACTCCGAAAACGTACAGCTGCCAGGGCTAAAGAACCTC
CGCCCTTCACAGAAAGCGAGATCGCACGCCTGGGGGGAATTGGGAAGAGGAAAGGGATCT
GTGAAGGTTTGGAAAAACTCGAAAAGGGTGGCACAGCCATAATCTCCCAGCTACGTTCAA
ATCACTCGCCCCTCTTCAACCACCTAGCCAGAGTGGCCAGCGTTGACACCGAGCACTGCA
TTGCCTGCAGAGTTAAGGCTGCGTTCACCTTATTTCTGAG
>GYY|c208_g1_i1 len=655 path=[53:0-654]
TGATCCTTCCGACTGTGGTATAAGAAGTGGGCATGGACATAAAGCAGCCGTTTCAGCAGG
GACTTAAATAAGCGTTCCACGTTATGGAATGCTTGGTATGGGCGCCCTGTGCCGTCACTA
TCTTCCAACCGGATAATGTAACATGTTGAGCGTCTTATCCTTGGATCCATTTGGACTTCC
GTCCAGCAAATTCTCAGGGAACCAAAACGTTTCCGCTTTTTCTTTTTTGTTCCTCGAAAG
ATACCAATATTTCTGGTAAACTCCTCCAGGCCGGCGTGAAATTCTTTCATATATGCCTCT
AGATCCTCTTTAGAGGGAACATCTAGCCTGGCCATGGGCGGATAGTTGGCAACAGGAAAG
GTAGGTAGTTGTATGGGCTCTAGGGTGTCTGGTTCCCTGGAAGGATGGATAATTCCAATG
TTAATCCCATTCGCCTTGTCCCAGATGTATCGAGTAAGAGGTCCAGAGAACGAACCACGA
GTCAGGGGCCCGGAACTTTCGGCTACGCTGAGTGATCGATCTAATTGGTATCAAGGGTTG
GAAGTAAGATCAGTACACCAGCGCCCGGCTCGAAACCTGAAACTGCGCTCCAAGATTGCC
CCCATTGGAATTGAGGGAAACGATTCGAAATTTGACCCGCCAACGTAGAATTCGG
>GYY|c209_g1_i1 len=371 path=[262:0-261 632:262-370]
GCGCTGGGGCAGGATGTACTTGGAGAAGATGTAGATGAGGGTGGGCAGCAGGACGAAGGC
CACGGTGGTCTCGTTGACGAAGAAGAAGGGGATCAGCTGGGGCATGGCCGACTTGAGGAT
GGTCATCTGCTGAGGGCCGACCTCGGGGGTCTTCTTCTGCTGCTGGCTGGCGAGCGCGGG
GCGGGCCATGACGGCAGGACGCACGGCGGTGGGCGCGCGGAAAGCGGCCCTGGCGAAGGG
GCGGAGGAAGCGGGTGGTGTTCATCGTGGGCGGTCTGCGAGTCTGCGGTCAGCGGTGCGC
GCGCGCAGGAGTGCCAATTGCTGCGGACGAGCGTGGCAGAGCGGAATTGACGCACTGGAG
AAGTGTCGGCG
>GYY|c210_g1_i1 len=395 path=[373:0-394]
GGCATTCTCTGAGCTTCCTGGTATACTAGGTAATCCAATGTTTGGATAATATCTTGTTCT
GCCTTTGTGGGAACGAAGGTACATTTGCTTATCCCACCAACGGTCGCCCCACAAGAATGC
TTGAACTGTACGTTCAGTCCATTCCACAAAATCAGGTGCACCTGCGCATGAGATTCATCC
GTATCATGAAGCAGCTGCATGTCGTTAAGCAAAACCTTCGCCCCATACCAATCAGACATA
TCTGCATGCAGGGGAAGGCAAATGAAGTCCGCAATGCCCAAACCAATGTTTGCATATGCT
CCATTCTCACCATATAGCTCTGTATCAGTGTCTATAAATACTTTCCACTCTCCTTCAGCA
TTTTGAAACGAATCAAGCAGTACTGCTATGATGTC
>GYY|c213_g1_i1 len=225 path=[1:0-224]
TCCTCCTCCTCGTCCAGGAGCTCGTTCTCGGGATACAGCGATCGCAGCTGGGCGATTGTT
CCTATCCTCGGGGGATAGTAAGAGGCAACTGAGGCACCCTTGAGGCGCTGGCGCATGATG
TGGGATCCGATGCGGACGCACTCGGGGTTGTAGGTGGTGTTGAAAACGCGGCAGGAAGCC
TTCATGAGGTCCAGCACTCTCGCTCGTGGGACCGCCATCTTTGCG
>GYY|c214_g1_i1 len=209 path=[187:0-105 293:106-208]
CTTTCACAGAGCAGGTTTGAAACAATCTTCTCGTACTATCTGGCAGTGGACATTTTGAGC
TCCTTGGGGCCTATGCTGAAAAAGGAAATATCTTCCGACAAAAACTAGACAGAAGCATTC
GCAGAATCACGTTTGTGATGTGTGCACTCAACTGTCAGAATTGAACCTTGGTTTGGACAG
AGCACTTTTGAAACACTCTTTTTGTAGAA
>GYY|c215_g1_i1 len=448 path=[515:0-370 885:371-447]
GTGCAGTATTCCTGGCTGATTTCAGTGAGAAACAATGGGATTCTGGACCATCTCTGTGTC
TCTCTGTCTGCTCTTTGTTATGAATGCATCAGGAGCCTGTCGGTTTGGGTGGTCTCGATA
TGGACATGAATGCTTCAAGGTTTTTACCAATCCATTGTCCTGGAGTGATGCAGAGGTGAC
GTGCTTGAACAATGGTGGGAACCTTGCCTCTGTGCACAGTAAACAGCAGTATGATTTCTT
AAAGAGCCTGATCTCAAGTTCACAATCATACTGGATAGGAGGCTATGATGCTGTTGCAGA
GGGAAAGTGGTTCTGGAGTGATGGTTCCCAAATGAATTACAGACTTTGGAACCCTGGAGA
GCCCAACAACCAAGAGAGTTCTGAGCACTGCCTTCAGATGAACTTTGGAGCTGCAGGAAA
TTGGAATGACCAAACATGTACAGACAAG
>GYY|c217_g1_i1 len=393 path=[305:0-264 570:265-289 570:290-314 604:315-392]
GTTTTTTTGGGGGGGGGGATAATTTTTTCTGGAGTTATTGAAGGTTTTCAGAATTTTTAT
AGTGGTGTGAGTGGTAGTGAAAGTGGGTGGCGGTGGTGGTAAAGAATTAGTAGTGATGGT
GTTGGTGGTTAGACTTCTGGGTTCTGGGTTCTCTTGTTTGTTTATTTTGTGCATTGGGAG
GGGAGGGGCAGGAGATCTCTTTTTTTATTTAGGTTCACTAGTTTATTGGGGGTTCTTTGC
TTGTCTGGGGAGGTTTTGCTTGTGATGGTACTAATTGTTAGTTATGGTGGTGGTACTAAT
TGTTAGTTATGGTGGTGGTACTAATTGTTGGTGCTCTGGGTTCTGTTGTTTGGTTGTTTT
GTTTTCTGTGTGGGAGGGGGTTCTCTTTTTTTG
>GYY|c219_g1_i1 len=2014 path=[2351:0-839 25:840-2013]
GTGTTACAGAGTCAAGTGTTTCAAGATGCTGTCAAAGGTTGGGCCAAGAATTGTTCTTCT
TGGTCAAGAAAGCCCTTGGCCTAGCAGCCGAACTTCTCTCTTCGTTGCCAGAGCCGTCCA
TTCTGCCAATCCCAGGGAGTGGAGGTCAAACTCTAACCGTAGTCGATCGTTACAACACTA
GCCTAGTCACCTTCAGTCCACCTGACAGATGCTGTCTTCCATGTCGATGTCTGGCTGCTC
GCTCAAGTCGTGGCGGGAAATCATCCTACTCAAACTCCTTATTTTGCAACTACTATCAAC
CCGTGGCTTGATCTGCAGCTTGAACCCCAGTGCTGAAGATCAGGCGGTCAAACTACTAGC
GACCAAGTTTCAGACAGCTTCTTCTGCTCCAAAGAATTTAATCTCTGACCGAAGTCACGG
TGACGTGGTCTTGGCACTCCCCGCGTGTTTTCCTGAATCCGACAAACTGCGTGGGCGCAA
GCGACCCCAAGACAAGCTTGAAGGGGTTGAGGAAAGCACCTTCTCCCCCAGCCGACCAAA
CTCACAACGAAAAGGAAAGACTCCAAAGGCTTCCAAGTACTATCATTATGAGAATGACAG
TGATGATATTGCTCCACCAATTGCCTGGTCTAAGCCGCGACAAAAACCGTCCTTATTTGC
TAGTCAAGGAAGCACAGACCTGGGGACATGGAAAATAAGAAAAAATCGCACATTTCGGTT
TGAAGTGGAGAAAACTCAAAGGGAAATGCAATCGCAACCACAGATCTTGGAGCGTCTACC
TAGCTCCGAAGCCAGTCTAGCTGAGAGTCACCCGTCTCAAGGGACGCAAGAAATAGTTGA
TAAAACAGATGCCAATTTAGTATCCACTCCTCCAAGTCTAATGATGCACCAGATGGGTGG
TCATCAAATGAATGCTCCAAACAAGCCCACAGACTCAGGCTGGCAAACGAGAACAGCCGA
CATCGAGAAAAATGTTCACCATGATCACCTGTCGGAATGGCCTAATGTCAAATCGGGAAA
GAGGCCTTTTCTAGACTTGAATCTTCCACCACCTGTAGAGCTACCGGAGCAAGACCACCA
GCCCAAGGCTGATGTTACACTTCCTCTCGGCAACGGAAGACTCAAGAGCACCTATAATGC
ACTTCCCAATGTGCCTTTCAACGACCGTTCCATTGAGCGTTCCAAAAAGCCTTTCAATCA
GCATTTCAATACGCCTTCCAATGAGCCTCACACCGATGAGCCTCCGCGCCAGCTACCGGG
AACAGTGGAACTCATAATTAAAGACCACCCCAATGAATATCGCAAGTATCGCCCAGATTG
CCGACCTGAGTTCGCCACGCTCACGGGGCATGATCGAATGGGGGAAATTGTCAAGTGTAG
TCCTACCCTGGGAGACGCGCTGCTTAAAGAACTGAAACTCGAATCTGAATGCAAAATATT
TCTCGATGAAATTGAAATCCGGATGACGCCATCCCTCAACGATCCCCGACTCACCAAGAA
TGAAGAGAAGAAACTAGAGGGAACTCTGCGCCAAATGGATCTTTCAATGAAAGCAAGTCT
TTACAAAATAAAGCTGATTCAGCAAGCATTTGAGCCACCCCTGTTCAAAAGTGACAATGA
TCTGAAAGAAAGTCTCAAAGACGCCTTCAAATATCTCAAGAAACGGTTCATAGGGATCCT
TCCGACTATCCGAGATCCCAAACAACATCCTGATTCAAAAGTAAGACCGCTACCTGATAT
AGGACCTTTGGATGAATCGGACGTTGAAGCAGCTGAATTGTTCAACAAGATGGCATCACC
TGAAATAAAGAGAGGCCAGGGAGATCTGAATAACTTGGCCTGGGATATGGCTGCAAAGTG
GTTAGCCTTACGCAAAACAGACCACAAGAAGATTATAGAGGTAAAAGGAGGGCTTCTGCA
CCAGTACTTCAAAGATGCAGTTGATGACAAACTGTTGATAAAGGCACTAGCTCCTGATAT
CCAGTCTAGAATCACAAAAGAGTACAAAGTGAGG
>GYY|c221_g1_i1 len=341 path=[33:0-248 367:249-340]
TTCAGCGCAAACATCGATTTTGCACCTCGCGGAATTTCTATCAGGGCTCCCAGATCGCTG
GCGCAAACCTTGACTGGATCGAGACATATGAAGAGGCACTTCGAGCATGAAGAATCCGAC
CACCACCACGGCGAGCACGAGGAATCCGACGCAGCGCACCACCACGATTGTGAGGATGAG
GAACACGATGAAGCTCACCACCATCAAGGTGAACATGAAGAATCCAACGGAGCGCATCAC
CATCATGGTGAGCACGAGAAATCCGACGGAGCGCACCACCACCATATTGAGCATGAGGAA
GGCAATGAACCTCACCACCATTGTGAGCATGAGGAATCCGA
>GYY|c223_g1_i1 len=354 path=[332:0-310 643:311-353]
CCGTTCTTCATGAGGTAGCGGTCGACCTGGGGCTTGATGCTGGTGACCGACTGGGCGTTC
TTCTTGAGCCAAGCAACGTCGATTTCGATGTCGAAGTGACCGATGTTGCAGACGATGGCA
TCATTAGGCATAGCCTCGAAGTGCTCGCCTGTCAGGATGTCACGGCAACCGGTGGTGGTG
ACGAAAATCTGACCCTGGGGAGCAGCCTTCTCCATGGTCGTGACCTGGAAGCCGGAGACG
GCAGCCTGGAGAGCGTTGATGGGATCGATCTCAGTAACGATAACGCGGGCACCCATAGAG
TGGAGAGCCTGGGCGCAACCCTTACCGACGTCACCGTATCCGGCAACAACGGCG
>GYY|c224_g1_i1 len=401 path=[379:0-337 717:338-346 726:347-400]
AGCAAATAAAAGTCAATACAGAAGAAACAAACTTTGTACCACACCAGAAGATCATAGCAC
AACTTTCTTCAATTGACCCTGCCAATAATATAAACATCATCAACTGAAAAAAGAAAAACA
TACACAACCACAACCACAACCACAAGGAAAGAAGCAACTGAAATGACAAAAACAAAATGG
TTGAAAAAACAATGCAATCTGCTACTTTTTAGTCACACAAAAACTTTCAGAGAGATGAAA
TGAATGAGAAAAAGATCAAAAGATTCATATGTACATATATACATACACACTTTAATTCAC
ATATAGATAGACATGTGTATTGATTTATACCATCTCTATCTACAATCTAATATATTTCTG
GTTGTCAAAGCCCTCTCCAAACACACACATATAAACACACA
>GYY|c225_g1_i1 len=426 path=[1:0-425]
GCCACGTTGTGAATCGGCCCTCGAGACGTTCCTCAAAGTGGTAGACTCGTCGGGGCCCGT
AACCGTCCTGAGTAGGTCCGTGGTCGTTAATGAAGGCGAAGATGGCCTCACCAGCCTCGT
TTTGTTCCTCTTGATAGAGGACAAAGTTGTCAGCGACTCGGAGGTCCTTGGCGATTCGGC
GAATCTCAGGGTTCAATCGCCTGCAGCTGAGCAGCGCCGGTACGAAGTTGCTGAGCAGCT
CTGAAACCGCGGCACTCACTCGGGCGTCTGCTGCTGGTGTGGTAAGAGTTGTTGGAACCG
ACTCAAGCCTGTACTCCTTGGCCACCATCAAGTGGACACTCGGAGGCTCCAGTATCTCTG
CAGCGTAGACCTTGCGGATGGCCCCCTCGGCAATCAGAGCTTGGCGGCCGCTCTTTTTGA
CATGTG
>GYY|c226_g1_i1 len=523 path=[501:0-240 742:241-241 743:242-522]
AATTTTCATTCGTCACGTCTGTTACATTAAAGTCTTCGACAGAAGAAAAATTAAGTAACT
AGTTCCTAAGATTATATTTCCTGGGCAGGAACGCAATAGGTTGGCTGTCAAACTACTTGT
AAGTCTCGAATCATCGGTGTTTGCAAAGTGAAAGGTTTAAAACAATTCATCAGCGCGGAA
TCCTGATAGCTGGCTTGCTTGGTTGACGCATAGCCTTAAGCTTATATAAAGCCACCACTA
CAAAAAAACGAAGCCCGCTACATCTCCTGATGGCCAAAAAGTTTAGTTTATTTTTCCAGC
TGTTGGCGCTATCAATGGTCATGGGATATTCCCACTCTATGAGTCTCTGGCCTATCGCAC
CCAGAGCACCAGAGCACCAGAAAGTTTGGGGATTAACAGAAAAGTCCATTGACCTTGACT
TCGAGGGTCAAAGACTCGGATCGGCTTCCTTGGTGCATGGTGGCATTCGAATCATACGAG
CGCAAGATCTCGACTCCCCTGTACATTTCCAAGTCAAAGACTG
>GYY|c227_g1_i1 len=314 path=[292:0-313]
TCCACAGTCTACCCAGCCCTCTCGACACGTTCAAAATGTCTGGCATGCTCGGCAACGTCT
ACAACGCGGTCCTCCGCAGCAACACTACCATGTTGTTCGCCGTCTTTGGCTCCGCCTTCG
GTCTGCAACTCGCATTCGACACAGGCTCCGAGAAGATCTGGGACAGCATCAACCGCGGCC
GTCAATGGAAGGACATCAAGCAGCGATACATGGAGGCCGCCGAGGACGACGAGTAGGATT
TCAGCCATACCACAGTTCGAACATGAAATAGACTCTTCTTTACGGTTCTTTGGAGCGGAC
ACTGTACATTGTGG
>GYY|c228_g1_i1 len=605 path=[1:0-252 254:253-254 256:255-604]
GGGGTGGGGGGTTTGAAAAACAGAAGTTTTGTGTGTGTGATGCGATATAAAGCCGTATTT
CTTCTTGGTGCCACCATAAAACTCCTCTTACTCTTGCAGCTTGTTGGTGTGGCATGTTGT
GTTGGGTTGGGTTGGGTTGGAATGGATGGATATATCACTGTCTCTTGGTAGTGTTTCTTT
CTTGAAGTTGTGGTGTGGTCTTATCTCTGCCTGTTTACTTACCTGTCCACCTGTCTACTT
GTCTATTTACCTACCTACTTACCTACCTATTAACCTACCTACTAACCTACCTACCTACGT
TCGCCTCCTTATTATAACCAATTACCACACCACTACCTTGTGTGTTTTCTTGTGTGTGTT
GTGTGAGTGTGTGATCAAACATACTCTCACATCCAGCTTTTTTCACTCTTTGCTTTTTTT
TGAAATGGGAAACAAAAAAATTGTAGTTTTTGAATTGTGGGTGCCTTGTGAGGGGAGTAG
TGGTGTGGGTGATGGGTTGTTTTTTTAGTGGAGTAAGAGGGTGGGTGACAGGGTATGGAT
ATGTATATAGATATATACATCCAATGTTTCTACCTTTTTTATGTTGATGAGATAATGATT
ATTAT
>GYY|c229_g1_i1 len=327 path=[305:0-252 653:253-326]
GTCTGCAGGCCAGGAAGAGAGGCCTCACCTGAACCCAACCTTGATCTTGGACTCCCAGCC
TCCAGAATTGTAAGAAAATTAATTTCTGTTGTTTAAGCCATGCTGTGTATGGTATTTTAT
TACTGCAGCCTAACCTAAGATAGTCATGGCCTGACAAAATGCTCCAAAGGGAAAAAAGGA
AAAGAAAAGCAGGAGAATGCTACCTACCTCGAGCATTTCCTCTCTTTGCTTCAGGGCCTC
CTTGACTTCAGCAAACTGAAACTGCAATATACTGTGGGCGTGTTTTTCCCTTTCAAATTA
TTTGTTTTTCTCTTCGTACTGCCGCCT
>GYY|c230_g1_i1 len=391 path=[369:0-15 385:16-16 386:17-390]
AATATTTTTTAACATAGGGGGGGGGGGAATATTTTTGACTTGTGGATGTTCTTTCTTGCA
TGTGGGTTTTTGAACATTTCAGGCAAACTGTTCATGGAATTGAAAGTAGATGAAAAAGGG
GGTGATATATATACCTATTGCTACTTGCCCTGGGGGTCTGAATCTATGACAAAAGTATGC
ATTTATATATATATGAATGTTGACAGATACAGAAGGGTCTTGAGACATGCCAAAATATTT
TCAAATCCCTTGGTGCAACAATCCAACCCCCCCCCATATATAACAATAATAATGGAATTT
TGAAAAATATCAAAAAAAGTCTCAAGGACAGTCTACATTCACTGCAAGGACCCAGAACCA
ATACCTTTGGGTTGAAAGCTCCTTATTGGAT
>GYY|c231_g1_i1 len=1619 path=[1597:0-1618]
TACTGCTTTTCCAGGCATTTGGAAATCACATATTCATTACTAACTTTCTTTACAAAATAT
CTTGTTCAATTAATTTCCATGTGTAATACAGGCGGTCATCTGTTCATCATCTCCTTTGCT
TCATGGAATTGTTATTTGCATTTCTTGAAAGGAGGCTATGGATTTTGATGCTACATCCTT
CATAGACATTTTTACAAAGTCTCCTTCCTGAGAGCATACAGGCTATCCACTCACATGTTC
ATGCAGTTTGAACTTTAATTTGTGATAGTTTGGAAGGTAACAGTGGCGAAGTGCGCAGAT
TTACTCATTTTCATGATTTGAACAGAAATGAACTCTTGTTTGAGAAACAAGAAATAATTA
TAAGATAAGGACAGATGGTAATGAGACGCTGATCAAGAGCTAGACATTCTGAGCCGTGGG
CGGGGTATCATTATTAGGCCTTGCAACGCCAAGGCGCTCGCTGATGCTTGGCCATACCGA
ATTCTGTGCTGCATCCGCTATCGGTCCTCGGTCATCTGAGACTTTCTCTTGACGAAACAA
GGCAGGTGATTTGAATGATTCGTCGGTGTCTTGACCCTCATTCAACCGCCAGTATTTAAA
CCGCTTCATGAGAGCATAGATTACGACGGCTAGTACCGAACCAATCGAAGGTCCTAGCCA
ATAGACCCAATGGTCAGCTCCAAAGCCACTGACTACAGAGGGTCCAAAGGCCCTCGCGGT
ATTCATGCAGGCACCAGTATAGATGACCGCAAACAAGTGTCCTGCAAATAAAGTGAGTCC
GATGCCGAGCGGAGCGAGAAAAGTTGCTCGATGTTTTTCAACGGCTAAGAATAAAACACT
TAAAACCAAGGCACAAGTCGCGAAACATTCTATAAAGACCCCTTGTCCTCTGTTCGTGTT
GGCTCCTAAAGCCGGTGTTACCGCTAATGGGCCTGGTAGTAATGCCTGTAGTAATCCACT
TGCAACAATTGCACCCACAAATTGGGCAATAACATACAGCGCGAATCTCATTGGACTGAT
GACTCCAACTAGCATCAAAGCAAATGATACATTCGGGTTAAATGCTGCACCCGTGGCTCG
ATAGAATATCCAGGCCGAAAATAACAGACTGAGACCCATGGAGACGGAGATATAAGTCAA
TTGCTGAATACTGGCGACCGTGTTGATTGAGCTGGCGCCTTGACTGAAGGATGTTGCAGC
TGAGGCAGCGGCGAGATTGGAAGTAGCTGCCGCTTGAATTCCTCCCAAGCCAATCAGCAG
AAAGGTAACAGTACCAAAAAACTCTCCAACGGCAGCAATCACGTCATTTTTGAACTCTGC
TCGAATGTCAGTCTTGCTATAATGGAAGTGCTTGAGGTTGAGTCGTGTCTTGTACGGCAT
TGTGGAGGAGTAAGGTGGGGTCGAGAAAGCCGAGGAGGAATTAGCGGGGAGCTGGTGGTA
GAGGCAAGAGGCGAAAAGCTCTCTCCGTGGCAGCGATTGACAACCGAGATTTGAGCCTGT
CCCTGCTTACCGGTAGCCCCGCTAAACCGACTTACAAAGCATCCAGCCCACGTCATACAG
CTTCTTTATGCCCAGGTCTCCGAGCTAGCATTTTCGCTGTCAGCACCCTCAAGCATTGG
>GYY|c232_g1_i1 len=310 path=[1:0-260 262:261-309]
ATTTAATGGCCAAGGAATTTCGCTCTAAATAATTCTTGCGCTTTCGCTTTATGTCTAATT
ATAAATTAATTTATAAAAGGCGACATAAGTAAACAAGGTTGGACTATATCATAGTTGATC
TAACCCAGCCAAACTACCTCCCCCATTTTCCCCATTTATAAAAAATCAACTTCTTCCTCC
CACCTCCCGGCCCTCCCATTTCTTGGTCCCTCCTTTTTTTATTTATAAAAATAAAAAAAA
TAAAACCTTCCCGTCGGCCCCCGTTTTAAATTATTATTAAAGCGTTGATTTTTTTATAAA
TAAAAAATGG
>GYY|c233_g1_i1 len=354 path=[332:0-353]
GTGGGCACCGAAGTAGTCACGCTGGGCCTGCAACAGGTTGGCGGGCAGGTCCTTGGCGCG
GTAGCCGTCGTAGAAGGACAGAGCGGTGCTGAAAGCAGGTGTGGGAATACCCCAGAGAGC
ACCCTTGGAGACGACGTCTCTCCAGCCGGACTGAGCCTTGTGGATAGCCTTGTTGAAGAA
GTCGTCGAAGAGCAGGTTCTCGAGGTCGGGGTTAGCACGGTAGGCCTTGGTGATGTCCTT
CAAGAAGACGGAGCGGATAATGCATCCACCACGCCACATGAGGGCAATCTCGGGCTTGTT
AAGCTTCCAGCTGTACTCCTTGGCGGCGTTCTGGATCAGCATGAAACCCTGAGC
>GYY|c234_g1_i1 len=338 path=[255:0-337]
GGCATAGCGGAGGTGTTCCTGGAAGGCCAGCGATGTGTTCAAGATGGCACAGTACCCAAC
GATGCGTCTGACAGATAGGTAGCACAGGGGCCTGGTATCACCTGGTGCCGTTTTACTTGC
GCACTCTTGCAATGGGGTAATTTATTCCTGCCCGGGGCTCACCCGCGTCCCTCCGCCAAC
CTCAACCGCGGTTATGTCACCCATAAAATGCTGCAGCGGCCCGCGCCTCCTTATCTAATC
ACGCAGGATTCAGCCGCACAGACAAGAAACCGGGTGCCAGTCATCCCCTGCTTAGTCGTG
ATTCATCCGGTGCCAATCTCTTCATAAATGGCTCATCA
>GYY|c235_g1_i1 len=579 path=[53:0-578]
CAGACATTCAAGTTCATTCACGCAAACATACAGGTTTAATTACACGCTGGTCCTAACAAT
GACATAGCTTGCACTTTGCCCAAGTGAATCACTAATTGCTAAGGAAATGACAACCTCATT
TAGCCATGTTGGCAGCAGCAATGGCCGCCGCTGTGGCATCCTCTACTGAAAGGCCACAGT
CTTTCATTAACATTCCAATCATCTTAGCTCTTTCCGACGTCATCTCCAACTCTGCGCGCT
TTCTCTTGAGCTCGATCTTTGCGCGTTTCCCCTCTCGAGCAATTTCTTCATCGGCTAAGC
GGGATCTCTGCGCTTGGATTTGCAGCTGCGCCAGTTCAACCTCTTCATCCATGCCTCTTT
CCAAGTTGTTCTCCAAACGACGTAGATTAATCTTGTGTTCCATCTGGCGCTGCTGGAATT
CTAGTGCGGCTTCTTCTTGCCGTTGCATGACTGACAGGAGATCGTGTTTGGAGGACCCCT
GTGGATTCATTGCGTTCACAAGCTCACGCGCAGCTGCTCCTAACTGATCTTCTTGCTTTG
TGTGTAACTCCAAGAGTTGCGTCTCAAATGGTGTCATAG
>GYY|c237_g1_i1 len=437 path=[415:0-436]
CTTTTGTTCTCATTATTTCTTTTAGAAAAACATTTCGAAAATATAAAATAAACTTTGAAA
AAGAAAAACCTTTACAAATAAAGCTCTGACAAAATCAAGTAGTATAACCATTACATTAGG
TTTCGGTCTCTTCAAAAGAACTCAGGGAAAAGTCACGTTTGAAACTCTTTGAAAACCCTT
CTATGAGATCTTGGTATTATAGGACACTCCGAGGATAATTGCCTGTTCTGGTAGAATTAT
CGAGGTTCTTGTTGCTGTGAGATTCTCTGATATAGTTGGCAAAAGATCAGTAAACAGACT
TTGAAACCCCTTTCTTTGTTGATTTGAGCTTCCAAGTTAAAGAATTCAACGTTTTATAAA
AAATCATTTTAAAAATTCTTCTATCCTTTCTATTCTTTTAAAACAAAATTCAAAGATGTC
TTTTGGAGTCACCCCGG
>GYY|c238_g1_i1 len=577 path=[1:0-576]
GAACTGTTCATTTATTGACATCAAACATCTTCAACAGACTCTCCCATTTCAATTCAGTAC
ACTAAGACATTGTTATTTTCCTTTATATTGAGAAATACTGATGCTAATACGGCTTTAAAT
AAAAATATTTTTTATTTTTTGACGTCTTTAATGCACAGATTACATAAAAACATCTCTTCA
GAGAGGTGATGGGTCCATTTTGTCTGGTTGGCAGAGCGATGTGTCATATGCAGTATCAGG
AGGATGAGGAGGTCAGAGGTGGAGGTGAAGTAGGTGGAGGGCAGGTTGTGCATGTCTACT
GGGCCAATTCCTGAACCTTTGTCTTGATTGCCTCAAAGTGCTCTGTAAACCAGTCCCTTG
TCTTGGTCATGGCCTCACTGTTGTGGACGCTCTCAAAGGCAGTCTTGGCCTTCTCAGCCA
GCTCTTGGCCCATCTGAGTCACTCGCTCGCCAAACTGTGCCATCTTTTGCTCAACGGTTT
CCTCCTGAGCCTCTGTGTATGCAATGAAGGCCAGCATCAGCACGGCAACTGCAAGGAACA
GTCTCATCTTGGCTTTGTCTCTGTTTTCCGTCTGACA
>GYY|c240_g1_i1 len=345 path=[323:0-344]
AGGTCCAACCCATATGCTCAATGTACATGCTAAAAATAACAATGCTTAATGACACACAAC
TAATTAGCTCTTATTCAGTTCATGCCATTGTATTTGTGGATTTATAGTATCAAAGACTGC
AGATCTATGTGAGATATCTGATGAACTCAGAAGCGGTAGCTATAGCTCCACCCATGATGG
CATTCGTTAGTATTTTGTCCTTGTTAGAAGTGTTCTCGGCCAGTGTAGCAAGTGCTCCAG
TCAAAGCACCTCCAACTAATGCATTTGTCCAATCACGCTGTCCACGAACTCTCTCCATCC
CATACTCCATCCCTATATAAACCCCACCTAAAGCTCCCCACTGCA
>GYY|c241_g1_i1 len=492 path=[520:0-491]
TGGGCGATATGGCCGTGGAAGCATCGTACACGTCTGCTCGGTATATGCCTTCGCTGCCTC
GCCGCCTGGAATCGCTGCTGGTGCTTATGTAGCGGGTCGCCACGCTATACTTGGGTTGAC
ACGTTCTGAGGGTGTGCTGTATGCGCCGCAACAGATTCGCATCAACGCGCTCTGCCCTGG
ATATATTGCGTCTCCTACCATCGACTCTTCGGAGCAGATCAAGGCTTTCATCGGTAACCT
TGTACGCGAGCGTGTGCCTGCAGGCCGCTTGGGACAGCCGGAGGAAGTCGCTGATGCAGT
GGCGTTTCTGGCCGGGCCCATGAGCAGCTACATGTTTGGTCAGTCACTAGTACTGGATGG
GGGCTACCTGGCTCAATGAGAGCCATGATGCTGTAGTACTCCGACGAATCCGATGAAAAA
GTGGAAATATAATGCAAACGTACCTTCAAGTTTGGTCTTAGGACTAGTTTCCGGCGCGAA
ATGTGTAGAATG
>GYY|c244_g1_i1 len=362 path=[664:0-361]
GGCCGCACAGGTTAGCACCCTCGAAGAGCGATAACAGTCCTAATTTCTTCATAAGCATGT
GCATGTCCGGCTGCACATCCAGCTTGATTTGGGGCAGAGTGATTTCGACAGTCTGAGGAG
AGAGCGTTTTCAAATCTTCTATCATCTGACGCACAGCCGTGTCCGTCATCCTCGCCTCCA
AATGCTGCAGGTCAGACACCGTGTTGGAGGGAGGCAGCAGAATGTAAAGGCTGCTGTCAC
CCGTGAGAGCAAACTTCGCCACCTGTGCCTTCAGCTCAACGACGTGCGTCATTACCACCT
TGTAATTTTGGTGATGGAGGAGTGGCACCCTCACCAGATCACCATCCAGTTTTGAGAAAA
AT
>GYY|c246_g1_i1 len=425 path=[1:0-424]
GAAGGCAAAGTATCTCCCTGAAGGTTGCTGACTTTGGTTCGGCAGTTCGGTGCCAGTTTG
ACGATCAGGGTCTAAAATTGTTTCAGAACGACCTGGGGAAGGTCGCTTATTTTCTTGAAT
TTGCATTGGATTTGCCAAACCTCACGGAAGAAAATCCCGGGAGGTCTGAGGAACTTCGTG
ACCTTTGGAATTGTTTGCGCAAACACCGTCGCCAATTCAACCTCATAGATTTTCTTAACC
ATCCGTGGCTTACCTCCTCGCTCCCTTTCCCAAAGAGAATTCCAATCTCGGCTATCGAAG
AAGCTCCTCAGTTCCCCGATCTCGGCGATGAAACTTCCAACCAACTTCGAATGGAATTGT
TCAAAGACCTGGCACTAGATGGCTTGATAAGTGATCAGTTCCCACGTTCCTATGATTGAT
TATTT
>GYY|c247_g1_i1 len=292 path=[337:0-291]
ACACCAGCATCGGCAGAGATCTTCTCGAGAGTCTCGCCGTACTTGTCCTTGCCAATGCAT
CCGATGTAGACGACCGATTTGGGCTCGAGGATGTAAGCTGCACCACGGGCGGTGTTTTGT
GCCGCACCACCAGCGATGAGGACAGCGTTGTAGTTTTGGAGCAAGTCCTCATACAGGCCC
ATGTGCTTCTCTGGGTCGGCGAGGATAGCATCGTTGGCCTTCAGGCCATACTTGTCGAGG
AGAGCCTGGTCACCAACACCCTGGATGTCCAGAAGCGGGTTCTCGAGGCACA
>GYY|c250_g1_i1 len=487 path=[1:0-397 399:398-486]
GTCGTCCATGTTGTTTGTAGCCTCCGAATCTCCCTTTGCTTGAAACCCAGTGCGTCCCAG
ATTCCCTTCCTCCATCACAGCTGCAGCTTTAGATGTATCTGCTCCCGCTTGCGCCGCTTC
TGATAAAGTGTGCCCGATCCCTACATTTATTGAAGGCAAGGGCGTGCCGACAGCGCGATG
AAAGGTCAAAGCATATAAGAGCACGAAATTTAACGCCAGATCGGCCTTCATGGTGATTTA
TCTCGCTGAAAGATTGGACACAAAATTGCGCAGTGTTGCGAGAAAGGCTGTGTAAGGTTT
TGGTGACAAGTGGCCAAGCCCGTCTATGGATGTGGTACTCTGATAGAAAGCGTTGCAATT
ACTGAGACAAAAAGTCCTTTTGATTGTAATTGAAACTACGGATAATGAACGATAAATGAA
TTAAATGAATGAGTGTGGTTGATAAAAAGAATGTTGGAGTTTCCGCAACACCCACGGTGC
TAGAAAG
>GYY|c251_g1_i1 len=342 path=[1605:0-21 506:22-341]
ATCTTCTCAAATATAACGCTCTCCTATTCTGATGCTACCTCTCGTCCAGATTCTGCTGAA
TGGAAGCAAGCTGTGAACAAAGAAGTTGACCCGATGATGAAGCAAGGCATTTGGTCCCTA
GGGGAGCTTCCTCTGGTTGTAACAGCGATTGGAACAGTTTGGCTGTTCAAGACAAGACTA
GGAGGAAATGGCGATCTTCTCAAATATAACGCTCATCTGTATGCTGAAGGGTCTTCTCAA
CCTGAGGGTGGTTTTAGTGAGACATATTCACCGACAGGCGGAATTTCAGCTCTTCGAACT
GCTCTCTCTGTTGGCGCAATCGATGACCTTGACATACACCAG
>GYY|c251_g1_i2 len=825 path=[1:0-504 506:505-824]
GAGGACACAAAATTGGGGGAGGCGAGCATCATAGGGGGCCAAAATGGCAAAGACAAGGGT
CAAAAAAAGAGGGTTTCTGGAGACCGTTTACGCGACCAGTTTCATATCAACACCGATCTT
CAACCAGCACCAGATGTGCTAGAGGAAACGGCTGAATCATCGACTCCTTCTGTTGAGACT
TCTAATCGTTTTCAAGACGGCGTCCCCGTTGCAGCATCACCTACAAACTCTTCCTCAAGT
GTTTCGGGTCCTCCACCTGAGCGCATGTCACCACCTCCAACCCCATCGCATCTGCCGTCC
TTCTCCCCTGGCTTAACTTTGACTTCCTCTCGACCGGGTTGTTCAGGTGGGGATTAGAAG
CTGACCTCCGATGTTGCTCCACAAAACATCTTCTCCAACCTCTCCGAATCAAATATTCTT
ACTCACAAGCAAAGGGAAACTCTCACTCACCAGAGCTCATCAGCTCGCGCCTGTCGAAGG
GCTAGTCCTCGGGAAGATCCCATGGCCTATTCTGATGCTACCTCTCGTCCAGATTCTGCT
GAATGGAAGCAAGCTGTGAACAAAGAAGTTGACCCGATGATGAAGCAAGGCATTTGGTCC
CTAGGGGAGCTTCCTCTGGTTGTAACAGCGATTGGAACAGTTTGGCTGTTCAAGACAAGA
CTAGGAGGAAATGGCGATCTTCTCAAATATAACGCTCATCTGTATGCTGAAGGGTCTTCT
CAACCTGAGGGTGGTTTTAGTGAGACATATTCACCGACAGGCGGAATTTCAGCTCTTCGA
ACTGCTCTCTCTGTTGGCGCAATCGATGACCTTGACATACACCAG
>GYY|c252_g1_i1 len=258 path=[236:0-58 295:59-74 311:75-257]
ATATATATGTAGAAAAAAAAGTGAGAATATATATATATCTATGTATGTATTTGTTTATTG
AATATGTAGCTTCTTATGATTATTTGTAATTGATTTGTATCTTCTTTTTGTGGTGTAAGG
TGGTGTGTTTGTGTGTGATTTTGGTTCTTTGAGTGGTTTTTTGGGGGAAGAGGAGGAGGA
GGAGATTGAGGTTTGGAAGATTGGAAGATTGGATGTTTGGGATTTTGGATGATTGAAAGT
TTTGAGATGTTTGGGATG
>GYY|c253_g1_i1 len=241 path=[219:0-240]
AGGTAACATATATATATATATATACTTTGGCGGGGGTATGGTATTGTTTGGGTGTCTTTG
GTATGTTTTGTGGTGTGTGGTTTTTTGCTATTTGTTGATTTGTGTATCGTTTGTGCCTAT
GATTTGTCTTGTAAGATTTTTTTTGTTTATTATTAGTATCACTAGATTTTTGCATTTGTG
TTTTTTGTTGAATGAATATATATATATACGTATTATGGTTGATTGGTTGATTGATTGATT
G
>GYY|c255_g1_i1 len=471 path=[1:0-143 145:144-470]
ATGATGATAGGATTAACCGCCTGGCATGAGTGAAACACCGGTTTGGCTCATGGCGCAAAA
AAATATACTGGGATCGGGGGCTTGCTGGTTCTGGCAAAGTCCAAGGACCAAACTGGTGTT
TCATGTCGTGTTCCTGTTGGGTCGGACACCCGGGGAGACCCGTGAGACATAGTAGAACTG
AATGGCGTATCGTTTCAGCTTCAAATACAGCCAGCAGCATATAGCTACCGAAGTGAGATA
CCACGTCGCGAGCGACTCAGACGCGCACAATTACTAAAAACCGGCCGGCGGACTCTGTAC
AGCTGTTGAAGAATGATGTCACTCCTCACTTGCTTTCAAGAAATGAAACCAGCACCAGAT
CGCGAAACGGGACGATGGACCCGAACTCAGCTCAACCCAGGACAGGATGGGGAGGAGGTT
GAAAAAGGTTCGGATCAGTCTGAGAGGAGTGAAAAGAAACGGGGAATGAGG
>GYY|c256_g1_i1 len=876 path=[1:0-144 344:145-875]
TGGCCAGGTCCCTGGTGCGCATCCTGCCTTACTGGTATGAATATTCTCCTCTCTCATGCC
GGTCGGAGGATAAACGATTGGTGCGAGTATTCGACCGAAGTCTGCTGAAGTTAAGCATGA
ACAGTTGACCCCAAACACCATAGATGAGCGCCAGCGTAGCTGGCGCCCTTGGTATAGTCG
CATACTCCCACCAAGAGCCGCGCCATAGGAGTCATAGAAATCCTGGCCATGTGAGCTCAG
GCCATACCGCCAGAGTGTTACAGAACCCGAATTTCGCCCAAATCGCTCTTCCCGCTCCGC
ACTCTTCTCTTCCCTCCAACTCCGCCATCTGTCGATATCCGGCTCATCCTCACCACGACT
CAACCGAGCTCTCAATTACTACTTCCAACATCACCACCCCCCTGCATTCTCCACCTCACC
ACTCGCCCTGCCGTCCTTTGGTCGTTCGCGGTACCCCAGCACCACCCGCACCTCGGTCCA
TCGATCTCGCGGAACTGTGTAAAATGCAGCCCGCCCTTTGAGCGTGACCGACTCCGCCCG
CCCTCATCCTCATCACCGTCGCGCCACCACCGCGCCCGGTCGCTCCCCGAGCCCAACACC
TCCCCCACCGCTCCACAGTACCATTAATCTGTCATCCCTCAGGCGACAGACGCAAGCCGA
ACATGAGTTTGCCCGCATGAGCCGCTCAGCTCATTTTCACCTCGCGCGAGCTGCTCCATA
CTTTGGAGCGTCCTCTTTCGCCCAGCTGTTGCAACCCTTCTGATGTTTAGTTTTTTTTTT
CTCACTCGCCCGCTGAGCTCTCTTACACGTTGTAGACCTTCCTTTTGTCTAGCTCTAATA
TGCATGAAATAGTAGTAAACATAGCTTTACAGGGAA
>GYY|c256_g1_i2 len=1074 path=[1:0-144 146:145-342 344:343-1073]
TGGCCAGGTCCCTGGTGCGCATCCTGCCTTACTGGTATGAATATTCTCCTCTCTCATGCC
GGTCGGAGGATAAACGATTGGTGCGAGTATTCGACCGAAGTCTGCTGAAGTTAAGCATGA
ACAGTTGACCCCAAACACCATAGATGTTGGTTTCTGAAGCTCAGACACCCAACTGGCCTT
GTCACTGGCGCGGATCCCGCATACTTCGGCATGAGTATCCTCCTCCCTGATACCGGTCGG
AGGAATAGATTTCCATTTTCCTCGGTAGCAGCAGTGGGCTGATTTCCACTGTGCCATCCT
CCTTGTACACCTGTGTCAACTACATACTTACATACTATACCAGGAGCGCCAGCGTAGCTG
GCGCCCTTGGTATAGTCGCATACTCCCACCAAGAGCCGCGCCATAGGAGTCATAGAAATC
CTGGCCATGTGAGCTCAGGCCATACCGCCAGAGTGTTACAGAACCCGAATTTCGCCCAAA
TCGCTCTTCCCGCTCCGCACTCTTCTCTTCCCTCCAACTCCGCCATCTGTCGATATCCGG
CTCATCCTCACCACGACTCAACCGAGCTCTCAATTACTACTTCCAACATCACCACCCCCC
TGCATTCTCCACCTCACCACTCGCCCTGCCGTCCTTTGGTCGTTCGCGGTACCCCAGCAC
CACCCGCACCTCGGTCCATCGATCTCGCGGAACTGTGTAAAATGCAGCCCGCCCTTTGAG
CGTGACCGACTCCGCCCGCCCTCATCCTCATCACCGTCGCGCCACCACCGCGCCCGGTCG
CTCCCCGAGCCCAACACCTCCCCCACCGCTCCACAGTACCATTAATCTGTCATCCCTCAG
GCGACAGACGCAAGCCGAACATGAGTTTGCCCGCATGAGCCGCTCAGCTCATTTTCACCT
CGCGCGAGCTGCTCCATACTTTGGAGCGTCCTCTTTCGCCCAGCTGTTGCAACCCTTCTG
ATGTTTAGTTTTTTTTTTCTCACTCGCCCGCTGAGCTCTCTTACACGTTGTAGACCTTCC
TTTTGTCTAGCTCTAATATGCATGAAATAGTAGTAAACATAGCTTTACAGGGAA
>GYY|c257_g1_i1 len=288 path=[1:0-287]
GTCAGGATCAAGACCCCAGTTTTTTCACTTTTCACACCCAAAAATTAGCACTCCTCCCAG
TTTCCTTGAGAAAAAAGTTGATGGAAGATCATAGCAGATCCATCAGAATGGATCTATAAT
GATTGGGGCCTAGATTCTGGGGGGGCCCAAAGTGGTCAAAACTGCTGTTTCAACCACTTC
TCTGCAAAGACCTTCCACTTGATCCCTGCAAGGTTTTCAGATAATCATCAAGCCCCTCCA
CGGTTTGTCTTCACAAACTTGTTTGCAGGCCCATGGGAGGGGCTTGTG
>GYY|c259_g1_i1 len=258 path=[1:0-150 152:151-257]
GTGAAAGTGATAGTGAATCTGATTCAAGTCAGTTATCAAAGTGCTTGGTTGTGGTATGTA
CTTTAGTGAGCCAAGTGCATACCACTCTCTGTAAATTGCCAATGACATCACGATCCTCAC
TCCCAAGCTCGCCCTCGCCATCCTGTTGACCACCAGCCCGCTGCCCAAGCCAGTCGATGG
CCATCTGACCAATCTGAGACCAACCAGGTCCAGGACGACCAACCCATCCCTTGACCTTCC
TCCTTCCTCCTTCCTCCT
>GYY|c260_g1_i1 len=1625 path=[1:0-1522 1524:1523-1529 1531:1530-1624]
ATCGGTTTCGCTTTTCTGACTTTGATAGAATCCTCAGTCTTTTTAAGCTTATCTAGAGTT
TTATTCATTGCTTCAGCATCATCGGAGGTTCTGGTAACCTTCCAATGTGTATTTACAAAC
TCAGCTCCAAAAGTGAAGCCATTAGACATTTTGATGATAATGTGCGGGCCGCTCAGAGTA
AATTTTTCCCCAGACTTAATCAGCTCAGCGCCAGAGATTAGAGTGCCTCGGAGTTCCGGA
CAGTAGAGTACATCATGAATCAATCCTTCTTCTCCATCGAGTCACTCTTCTCAGCGCCAC
TATCAAAAATAGTGTCTTCCCACAACAGTGAGGAGTGAGCATCGAAAACCGGTTCGGGAC
CCGTGTTCTCTTTTTTAACTGCTTGTATCTTGACACCGCTTCGTATAGGATGTTTAGAAG
GCGCAGGCGGAATCGCTTTTGGCTTGATCCATTCCTTAGGTGGAGTTACAGCAGGTTGTC
CGGCTAGCTTGCTCGGACAGTTAGGCTTCCAGTGGCCAAACTGCAAGCAGTGGTGACATG
GAGTGGAGAATTGAGAGTTAGGCGGTGGCTGAATAGGGAGTGTCTTCCATTGAAAACCAG
GTGGTTTGAGGTAACGACTTTGTTGACCAGTTTGAACCGCATTGAGCGTTACGTAGTCGT
TTGCCGGACGCATTTTCCAGTTTGAAAGCTGATTAGTTATTGCCGTTGCCACTTCGACGA
AAGACGTGTTCTTCTTTTCCTCGAGTACTTGGTTCAGAGTTGAGTACGGACCAGTTGATT
CAGTTGACACCGACAGTTGGAGAAACAGACTCGCAAGACTGTCTTCGTCAAAGATAAAAC
CGGTAGAGGATAAATGTTTGAAAGACCTTCTCATTTTGTTGATGTGCGTCTGTAGAGTAG
ACATGTCGCTAGTGTTTGTCTTAGTCTCTAGGATTTCTCGCCAAGTAAAAGCGTGTGATG
TCCTATTCACTTTGCTGAACATTGATTCCAGAGTTTGGAGAGCTTGTAGACCACTAGCGG
CATCGAAAACAATCCTTTGCAGATGTTCATCGACACAGTTAAAAAGGATTCGACGAACAA
TTCTATCTTCGCCTTCATTTAAGGTTTTGATGTTCTTCAGTCGACAGAACAGCAAATCTT
CCACGATGAAGTCAATTGACATAATCCATCGTTGATAGTTATTACCGTCCTCCGAGAGTT
TAATGACCTTCTCGGTAAATTTCGGTATTTTCGAAGATACAGCTTGAAGCTTGTTGACCT
CAGTTGAGTCTTCAGAGGCTTGCTGCGCACGACTATAGAATAGTTCAGTCATTGGAGAGA
TAGGTTCCTCTGACTTGGAAGTCCCGACGTTGTCTTCAGGAATCGGTACATCCGAAGGCA
TGGGAAGTTTCCCTTTTGTACCTTTTCCTGACATGTCGAAAGAGTATCAAAAATAGAAAA
CCAAAATGTAAAGTGTACACCGGTTTTAGAAGATAAAAATCACAGATTTTGGAACTTCGA
CTCAGTTGTGTCGACACGGTTCCGTACACTATAGCGCCTAGATTGAATTCCGTTTACTGC
CTAAAAAGGCGGCTCATAACCTGTAAAGACTGTTCCCGTCAACAGCGCAACCGGAGGTCA
GCCCG
>GYY|c261_g1_i1 len=457 path=[1:0-133 135:134-456]
GAAGAAAATGAGGGACGAAGACGACAGTCACGACTTTATCCAACTGTGTGAAACCAAGAT
CTTTAGAGAGCCTAGACCCGACAATTGGTTATATGAGAACCAGATACTGAGGCCTTATGA
CCTTCATTTGGTAGGATGTTAAGACCGTATGAAACTTGGGGGTGGGCTAGAGACCCATGG
GCAAGATGATAATGCAGCAATTGTTGGGCTATCACACATGATTTCTTTTCCCGTGTTCTT
GCTCACACTAAAATTTACTGTGGGTATTTTATTGTATCAACCGCATTGCATCCGAAATTC
TTGTTTGGAAGGGCTTTAAAGCACTCTTCAGAAATGTAGGCAGTCCCAACCCAAGTTTCT
ATAAGTCCAAGTTGAGGTGAAGCTCAAGTGACATGTCCACGTCAAGCAGCATCACCTCAT
CTGGCCTACAATGCAATTAATGTCTGGCATGCCAAAC
>GYY|c261_g1_i2 len=342 path=[888:0-18 135:19-341]
ATTGGTTATATGAGAACCAGATGTTAAGACCGTATGAAACTTGGGGGTGGGCTAGAGACC
CATGGGCAAGATGATAATGCAGCAATTGTTGGGCTATCACACATGATTTCTTTTCCCGTG
TTCTTGCTCACACTAAAATTTACTGTGGGTATTTTATTGTATCAACCGCATTGCATCCGA
AATTCTTGTTTGGAAGGGCTTTAAAGCACTCTTCAGAAATGTAGGCAGTCCCAACCCAAG
TTTCTATAAGTCCAAGTTGAGGTGAAGCTCAAGTGACATGTCCACGTCAAGCAGCATCAC
CTCATCTGGCCTACAATGCAATTAATGTCTGGCATGCCAAAC
>GYY|c262_g1_i1 len=361 path=[368:0-141 510:142-143 512:144-360]
AGATCAATTATTGGTGTAGGATAAGTGTAAGGGTTGGTGGCTGGCTTAATAGATTGAAAT
TATATATTCTTCCTTGAAGGAAATTAACTTTTTAGTGTATTGTTTATTAAAATTATTGTC
ATCTTCATCATCATCATCATATCTTTTTTTTTTGGTCAGTTGGTTGGTGAGAGAGGAGTT
GCTTGATTTAATGAAAGAAAGATGAAACAAATACCGAGTTATATAGATATATAAGAAAAA
AAAATTAAGGAATCAATTAAAGAAAATTAAACCTGTATCAGTTGAGGTTTTGTTTTTTTG
ATTTGTTTTTATTAGCATTTTTTTCTTGTACAGGTGAGGCTGAGGTGGTAGAATATATAT
T
>GYY|c264_g1_i1 len=1281 path=[1:0-1280]
ATTGTGTTGGATAATAATTGTGTTGAGTAGCGCATTCCGTATTCACCGTTGCGGCGCAGA
AACATAAAGGGTGAGAATGAATGAGTAAGAATAGTCGTGGTCGTGTGGGGCTATTCATTC
CTTTTTTAGATAAACTTGGAGGTTTTCATGGCTGTCGCTGCCAACAAACGTTCGGTAATG
ACTCTGTTTTCAGGCCCGGCCGACATTTTTAGCCATCAAGTGCGAATTGTATTGGCGGAA
AAAGGTGTCAGCGTTGAAGTTGAACAGGTTGAGGCAGGTAACCTGCCACAGGACCTCATC
GATCTGAACCCTTATCAGACAGTTCCGACTTTGGTTGATCGTGAGCTGGCGCTATATGAT
TCCCGCATCATTATGGAATATCTGGATGAACGTTTTCCTCATCCGCCATTAATGCCAGTG
TATCCAGTTGCCCGTGGTTCCAGCCGTTTGATGATGCACCGCATCCAAAAAGACTGGTAC
TCCCTGATGCATACGATTGAAGAAGGCAATTCTCAAGAAGCCAATACTGCCCGTAAACGA
TTAGCAGAAGAGTTGCTAGCAGTGGCGCCAATATTTAAAGAGATGCCATTCTTTATGAGC
GAAGAATTCAGTTTGGTTGATTGTTATCTTGCTCCTTTACTATGGCGTTTACCGGTATTG
GGTATAGAGTTACCGAGTTCTGGCACTAAAGATTTGCAAATTTACATGCAGCGTGTCTTT
GAACGTGATGCATTCTTGGCTTCATTAACCGAAGCTGAACGTGAAATGCGCTTGCAATCC
AGGAGCTGATTTATGGAGCTGTCTCAAATGTCTCCCCGTCGTCCTTATTTGTTGCGTGCT
CACTACGAGTGGTTGCTCGATAATAATATGACTCCGCATCTGGTTATAGACGTGACTTTA
CGTGGAGTTAATGTACCAATGGAATATGCCCGCGATGGGCAAATTGTGTTGAATATAGCG
CCGAGAGCTGTTGGTAATCTTGAGTTAACCAATGATGAAGTACGCTTCAATGCCCGTTTT
GGTGGTGTTCCCCGTCGGGTTAATGTACCGATGGCGGCGGTTATAGCGATTTATGGCTGT
GAAAATGGGGCGGGAATGATGTTTGAGCCTGAAGCAGCTTATAAAGATGAATATCTTTTT
AAATCCGCTTCAGATCAGGATAAAGCGGGTACCTCTGCATCTGCGACAGATAATCTGGTA
TTAGTTACGGATACACTGAGTGATGCTGAAGATAATAGTGGAACTTCACCTGATGATGAG
CCACCAAAGCCAACGAGAGGG
>GYY|c267_g1_i1 len=1038 path=[61:0-743 30:744-1037]
TTTTTTTTTTTTTTTTTTTGGTTTGTTTTTTTTTTTTTGTGAGGGTTAAAGTGGGAGATG
GGAAGCTGTCTTTTTCCATCAGAGTTGGAAAGGCCCGGAGTGTTCATTTCTCAGCAATAA
TTGTTTTCAAATGGTTTTATTTTAGGGATAGATCCCTTCTTTGCCAATGGTATTTCAGAT
GACCCCCCAGTATATGAAAAAGATGAAAGAGGAGCCACAGGTCCTGAAGGCTGCCCAGCT
CAGCCTCCCCACCCAACCTGGGCTCTGAGGACCTGGCTTGGGAGGTGCTGCTCTTGGCAG
CCCCAGCCTTCCACCTCTGTGGCCTGTGCCATGGCCAGGAGGACCTGCATTTCCTTCGGA
CTGTCTCTCTGCTCAGGCGGATTATTTCGTGCTTCGTGTGCCCTCCCAGGGTAGGGACGG
GGAAGCTGTGAGGATGCTCTGTGGGGATCGGCTCCCTGTGTTGTCCATGTCTTCTTTTAG
GTGGAGTTGGCTAGGCAGGGAACCTGGCACCATTTCCTTCTCAGAGCAGAGAAACAGAGT
CGGCGTTTGTGAGCGTGCATTGTCCAAACCTGCATTTGGAAGGGGTCAAAGTAGGCTGGG
CTTTGTTTTTACTTTTTCTTTTTAAATTATGATGAACTATACATAATGTAAAATTTACCA
CTTCAGCCATTTTTAAGCATACGATCGATGCATGACATTAACTACATTGATGGTGTTGGG
CAACCATCACCACTATCCATCTCCAGAACTTTTTCATCTTCCCAAACTGAAACTTCATAT
CCATCAGACTTTAACTCCCCATTCCCCCTCATCCCCAGCTCCCGGAAGCCACCGTTCTAC
TCTGTCTCCATGATTTTGCCTCTCCTAGATGCCTCGTGTAAGTGGAGTCTTATAATATTT
GTCCTGTGTCTGGCTGATTTCACTCAAGCAGGGCTTTGAAGTTCCCCAGGGCGACACTCT
CAGTCTTTTCTTTTTTTTCTTTCTTTCTTTTCTTGAGACGGAGTTTCGCTCTTATTTTGC
CCAGGCTGGAGTGCAATG
>GYY|c269_g1_i1 len=202 path=[247:0-77 32:78-201]
CCTCAGTGTCGGAGACCTCTTCGATCGGGTCTGTGTGGCTAAACGGTGACTGTAAAGCAC
GTCTGGCAGTGAGCAGAGCAGCCTTGATGGGTTGGGAGACCGAGCGGGTGCGTGACGAGG
AGCGCAAGAGCTTGAACGGCTCCGAAGCGGCCCTTTGGCGATGCCCAGTTGTCAGTTTGA
CGTGCGCGTCTTTCAACCAGCG
>GYY|c270_g1_i1 len=257 path=[285:0-256]
GCCAGTTGTGATTGAGGACGATTTTGCAAGGTACGATATATGTATGTATAAAGCTATAGC
TAGATTGAGGTGGTTTTAGGCTTTAGGAGGAGTGATCCGAGTGGCGCTCAATCAACGGAG
CAGTTGATCAAGGAGAGAGAAGAGAGATGGGTGAGAATTTAGTATATTTAGAATGTGTGA
GTTGAAGTGGAGGGCTGTATTGAATTATTGATAAGAATTTTAGAACTTTGAAGGTGGTAC
ACAGATGGATGGGGGGC
>GYY|c271_g1_i1 len=1062 path=[33:0-1 32:2-1061]
CGTCGTAACAAGATTAACTGTGAGTATCTATCACCAAGTCCCGATGCCCTCTGAGATTAT
ACCCTATTTTGCCGATCTGAGCATCACCCTGAACAGGTGTGCCATGAAACGACTCATTGT
CCGACATCGTCTGAAAAGAGGCCTCCCTGAGTGTTAAGAAAAGAAAAGCGAGTCCATCAC
ATGCTGACAGACCGATACAAACAGGACTACTTTTGAGAACGTAGAAGAGCACGAAGTGTC
TCGACCTCTCCTTCCAGCCTGGCGTTGCGGACTTTGAGATCATCTCGTTCGGCTTTGACG
TCTTTGAGTTCGGATTCGAGAGTACTCATTTGATCGACGCGCTTTTGGCGGTAGCGACGA
GCAGCGAGCGTGTTGGCCTTCCGCTTCTCAACCCGGGAAGAGGGTTCTGGAGCCAGAGGG
CTGTTCTTTGTGGATGACAATTTGGATGAAGAGGATTGCTCAGTGGGAGACGAACCATGG
TCCTTGTTGCTTGTGGAGGAAGAACCAGACAGAGAGTGATCCCTCATCATGGGTGCAGAT
GTATTCATATTGTTAATTTTGCCCATGCCAGACGGCATAGTGAACGTGTTCATGTTGTCT
CCCGCTGTTGAAAGTAGAGCCGGCTCGCCAGGAAGCAATTGCGTGCCATCGCCAAGATAA
TGTGAGTCAGAAATAGGAAAGAGGTCCCAGTCCGGAGTGGTTTGGAAAGAAGGGTCCAGT
GCAAGTAGGCCGCATGACAAAGCGGCTGAAGAAGAAGAAGCAGTAGTGGTAGGAAGAAGT
GAAGTGGTATCGAGAAGAGCACCGCTGCTGTCGGCGGTGGAATAAGAAGTTGCAAAATCC
CAATTAATTGACTGACTTCCAGGGAGGCTTGGCGATGACACGGAGTTGCTGTGGCTGCCA
GAAAATGCGGAAGAGTTGGTTTGGAGTGTATTGCATGGTGACGGTTGATTGCTGCATCCT
GGGATGGTAAAGGGCGGGTCCTGATACCCGCTGGTGAAATCGAAGAATTCGTCAAATGAA
ATTGGAGACTATCTGAGGGCGCCCAACACGGGGTGATGAGCG
>GYY|c272_g1_i1 len=225 path=[53:0-224]
ATCTTTACAGTTTGCTGCGAGAACCCGCACCTAGGCAACTCCGGCGTTCCTTTCATGAAT
ACTACCACTTTGGACTGCTCCATTAAGGTCTTGCATCTGGCAAAGACCTCTTCTTCTGAC
TCATCGGTATACCTTCCAATTCGCAGAGCATCATGAAGATCCCACTACTGGTCAAAGATG
ACTGGAGCAATTCCTAATACTGACTCATTAGGCTGGATGACTGGT
>GYY|c273_g1_i1 len=238 path=[37:0-82 36:83-237]
CTCTCTCTCTCTCTCTCTCTCAAAAGAAAAAAAAACTCATCTCAAAAAAGAAAAAAAGAA
CCAAGAAAAAAAAAAGTGACTCGAAGTTCTTATACTATATACCATAGTATATATATATAA
AGCTCAATTAAACAAGAACCAGAAAAAAATGATTGATTGATTGGTGTATATATATATATA
TAGATCTCTGGATAAATAATTAACATCCCACAAAACACACACACAAACACACAAACAC
>GYY|c276_g1_i1 len=337 path=[61:0-112 173:113-117 60:118-336]
TGGGAAACGATACAGATCCAAAAGATAAGATTCTTTCTTCAGTCACAATCAACTAGATCA
CACCCATCAAATGGTGCATATAACCATATGTTTTTGGTAAGTATGTAATTCATTATTCGT
TGGTAGTAGATGCCCTTGAGAGAGTTTTTTTTGATGAGAAGCTTGATTTTACCAACCTTA
GCGCAAGCCTCAACTGATTTCATTGCGGCTGCAGTTCACAGCCTTCAGCTCAGGAAAACT
TGGTGGGCAGGCATAGCAAGGCGTAAAACCAGGGTGACAAGATAGCCATGAGCACAAACG
ATGATTCGGGATGAATGCGGAAGATGTTGAGTTGAAA
>GYY|c277_g1_i1 len=414 path=[47:0-285 45:286-286 46:287-413]
AAGAGGTCCTGAGCTCGACGGGCAATCACGGCGGATTCTACCCATAGTGGGTCTTTCCCG
TCATACAAAGTCTTGATTGATGGTGCATGGATCAATTTTTCTGGACGGTTTCGAAAGTCC
AGCCAGCCCTGCTCGTAACAATCATCTTCGACTTCAACTTCGACAGCAGCGCTGCTTTCA
GAGCCGCTCATGATAGTTGGTTGGACATCCTCGACGCTTGTGCTGGATTCTGCGACATAA
CGGTCATCGTCTCGATTAGAACTGGTTGGAGGCAAACACGGGGGCCTTTTCGCAAGTGTC
ATTTTGCTCTAGGACGGGCAAGAGGCCAGCGAGTCGCACAGGGTTGCAGGTGTTTCGGTC
ACTTTGGAGCCATCCAGTCTCTGTCGTACATACCGCGCCAGCACTCAGTCTGTT
>GYY|c278_g1_i1 len=295 path=[323:0-294]
TGTCGAACGTGTTGAGTCCAGGGAATTCACATTTAGAGTTCTTGAGCTTTCGTATGGAAC
TTGCATAGATGTCATCGTGTTTCTACCGACGCGTAGTAAATTATTTTCAACTTGTGATGC
AACGCCTGACTCTGAATGTTCGGAACTGGAAGGTTGAAGGGGGGAGAGCTTCGCATTGCC
GCTTGATTGATCAGAATGCTCTGATCCAATCTTTGGTAACCTGAGTAAACTTGACAAGGA
CTTCGCTTCCGACGATTCACCGGTAATACCACGTTCGGAGGAACTCGGAACCCCG
>GYY|c281_g1_i1 len=262 path=[289:0-123 412:124-261]
AGGGCTGAGGAGCGCGGGCACACGGCGCGGGACTGGCAGGCAGCTCCACCTGCAGCCCTG
GTGCGGGATCCACTGGGTGAAGCCAGCTGGGCTCCTGAGTCTGGTGGGGACTTGGAGAAC
CTTTGTGTCTAGCTCAGGGATTGTAAACGCACCAATCAGCACCCTGTCAAAACGGACCAA
TCAGCTCTCTGTAAAATGGACCAATCAGCAGGATGTGGGTGGGGCCAGATAAGAGAATAA
AAGCAGGCTGCCCCAGCCAGCA
>GYY|c282_g1_i1 len=338 path=[570:0-337]
GCTGGTTGAAGTACTTGAGTCACCCCGGATTGAAGCAAACAAGCTCCGTGGTATGCCTGA
TTGTTACAAGATTAAGCTCCGGTCTTCAGGCTATCGCCTTGTATACCAGGTTATAGACGA
GAAAGTTGTCGTTTTCGTGATTTCTGTTGGGAAAAGAGAACGCTCGGAAGTATATAGCGA
GGCGGTCAAACGCATTCTCTGAACCAAAGCATGACATCTCTGTTTCGCACCGAAGGTGAC
ACTTCTGCTTTGCGTTGACAGGAGAAGCAGGCTATGAAGCAGCAAAAGGCGATGTTAATC
GCCCTGATCGTCATCTGTTTAACCGTCATAGTGACGGC
>GYY|c283_g1_i1 len=919 path=[634:0-246 881:247-582 881:583-918]
CTATACTCTGGAGTTTTGCGGATGTGTCTGGTGAGTTGAGCCTTTTTTTAGATGTCTTCT
GGTACAGCCTCCTATGGCCATCATCAATACGACTCCTCGATCGTTTTAGAGCATTCCCTG
CTGGTTGCACGGTAGCTGGAGGACCCAATACATCATCGACTAGCTTGTTGTGGTGGTCAT
GGAACCATGAAGGCCAAGTGCCAGTGATTGGGTCGTCATTAGGAGAAGTCAAATCAAAAT
GACTATGTGCCAGCATCCCACTATACGATGATTGTGAGCCATTCCCGTTACGGCTTTCAA
TTGTATCCCCTTTTAAGAGGCCGCGGTGTTGACTTTGTGACCGTCGAGCTCCTGTATTGG
GAACCCGCTGCGGCTTATACATGGGGAGATCGATTATATCTTGAAAATTTGAAGAACCCA
TGTCCAAAGGTAAGACGTCCATAGGATGCCTTCTAAAGCTTTTCGCTATTTCCGCTGCCG
GGTCTGGTCGACCAAGTTCCATTAAAACCTCACTGGCAGCCTTCGTTTCTTCATCCATAA
CCAAAGTATCGATATCATGGACTCTTTCAGGTATTTCCGCCGCTGCCAGCATCCCACTAT
ACGATGATTGTGAGCCATTCCCGTTACGGCTTTCAATTGTATCCCCTTTTAAGAGGCCGC
GGTGTTGACTTTGTGACCGTCGAGCTCCTGTATTGGGAACCCGCTGCGGCTTATACATGG
GGAGATCGATTATATCTTGAAAATTTGAAGAACCCATGTCCAAAGGTAAGACGTCCATAG
GATGCCTTCTAAAGCTTTTCGCTATTTCCGCTGCCGGGTCTGGTCGACCAAGTTCCATTA
AAACCTCACTGGCAGCCTTCGTTTCTTCATCCATAACCAAAGTATCGATATCATGGACTC
TTTCAGGTATTTCCGCCGC
>GYY|c285_g1_i1 len=263 path=[1:0-75 77:76-262]
CGAGAATCCAGCTTATTATCATCCTTCGGCTACGATTTGTTTGTGAGATGGAATTAATAA
CATCAGGGAAAATTTATAGAGGAGAAGAGTTACACGTGATTTGACTGTAGATATTTTCTG
CAATGGCTGGGAAATCTCAAATTCCATCTAGCAATTCTTCAATCATTGCAATGATTGCTG
ATGAGGATACAGTAACTGGGTTTTTATTGGCTGGAGTGGGCAATGTAGATCTTCGGAGAA
AGACAAATTACTTAATAGTTGAC
>GYY|c285_g1_i2 len=269 path=[400:0-81 77:82-268]
GTCAACACCAATACCAGTTCTGTCTGTTGGCATCTGGCTCGTCAGCTGTGGGGGTTTTCT
TGCACTTTTGTTTATTTATTCTTAGAGGAGAAGAGTTACACGTGATTTGACTGTAGATAT
TTTCTGCAATGGCTGGGAAATCTCAAATTCCATCTAGCAATTCTTCAATCATTGCAATGA
TTGCTGATGAGGATACAGTAACTGGGTTTTTATTGGCTGGAGTGGGCAATGTAGATCTTC
GGAGAAAGACAAATTACTTAATAGTTGAC
>GYY|c287_g1_i1 len=729 path=[757:0-728]
TGGGCGACGGTTCATACTGCCTGTTATGCTATGTTCATGCATGACGATGGTTGTGTCTAC
TCCGCGGCTGACGGAAGGAATCGCTGCGACGTTAAAACCAAAGTGCCCAATAAGCCAGTT
ACTAGATTCATGCTGAAGAACCAAGCCTTAACCCGCCGCTATGAAGACCATAATACTTCT
TTCTATGTCAAAGGAGGCGATGGAATTTGTGGTCACTATGATACAAACACTGAACATGGC
GCTTGTCTATGGTCCGGAAGGTCAAGTGATGGTGCGAAGCCAGAAGACGCTGGATGGTTA
AATGGCGCGAAGAGGTCCAACTGTAATAAAGGATTATACGTACAAAGAAGGGGTCGGCCG
GAAACCGTTCAATTTGTACCCGTCAAAGATGGTTGCGGCTTTAGTACCTTCAACACCTCG
ATTGGATGCTATGAGATTGCTCTGACCAATAAAACATTTCTGGCTTTCAACCCGACTGAG
GAAGAACGCGCGGCGGGGGCTCTTGAACAGCTTGACTGGGACTTTGACAACCTCGTTGGG
CACGATCCTAAGAATGGCCCCGTCTAGACGCTGATGCGCTACCTGCATACCGTGTGCCAC
TCCATGTAGGAACCTTTTTTTCTCACCATAGCTGCCTGTGTATATATGAGCGTCATAAGG
CGTCATAGCTACGTGTGTGTACAAATGACCATCATAGTAACTTGTGTATATAAATGAAAT
GAACCCGCG
>GYY|c288_g1_i1 len=284 path=[312:0-283]
ATGACTCTACATGGATATAGTAGATGGAAAATCTGATAAAATTCATACAGATTTCAACAT
AAAACAGAAACTGAACAAAAAAGTGCATTGGAAATTACTCAAATAAGCATAATTTCATAT
TTAATTCAGACAGATTAAGCACTACCAACACATTGTTTATTTATTACTAGCATAAACAGG
CAGAGAATAGCCATCCCTTAGGCAGCTGTCTTGGCAACAGCTCCAGCTTCAGTGAGCAGA
GGAACCAGCTTCCCTTCCCTGTGCAGTGCAGTAGTTGAATCGCA
>GYY|c290_g1_i1 len=285 path=[1:0-121 123:122-284]
ATATATCCACAAATAAACAAATAATAAACACACACAATGGAATTTTGGGAGAGAAGGTGA
GTGAGAAAGAGTTGTGTTTTTTTTAGATAGCAAGTTTATAATATATATGTAAGTATGTAT
GCATGTATGTATTCAAACAGACTTGTTGTTCACGGTTTTTTTTAAAATTCAAAGTGGGGT
TGTTTTCATGTTTCTATTTTTACTTCTTCTTTTTTCTTGATTTTTTGGCTTTGGTTGTTT
TTTTTTTGGTCATTTTCGATTCTTTTTTTTTTTTAAAAAAAAAAA
>GYY|c294_g1_i1 len=1931 path=[53:0-1930]
TCCCACTTCCACCATCAATCTCGCCAACTCCAAACTTTCCCTCTCCAAGAACTTCATCCA
AGCACTCCACCGCGACTTTGCTCTTAACCGACCCGCTCCCCGCCGCTCCACCGCTACTGC
TCCCATACGAACCCGTCCTACCAGGCCTAGACGAGTCATTGACGACCGGTGGTGAGGCTG
GGTGAGGTTGCTTCCAAAGCTGCCCACTTGTCCGTAAACTCGTTCCGGGCGATCCGTGGC
GGTACTGCTGCGCGGCCGGGTTCAGTGGACTCAGCGCACGCGTCGGGATCTTGTCAAACG
GCCACACGCTCCCCATAAACGCCGCCCCGCCGTGCGGCGCCCGACTGTCCGGCTGCCGGG
GCCCCGAGGGGGAATGCGAGTGTTGCCCCGAGACCGGACCAGGCTGGTGGTTCGGCGAGT
GGTCTGCCGAACTCGTGTGCGCGCCGGGGTAGCTCGGCGGCGTCGCGCCCTGCCCACCGT
GTTGCGGCGAGGCCTGCTGCGAGCCCGCGTGGCTGTAGATGCTTCCCGGCCCGCCCCCGC
CGCCTCGCCCGCTCCCGTACACGCCCTCCTTGCCTGCACTCCCAAAGCTGTCCGGCGAGC
CCCGCAGCCGCCCCCCGCCCGACGCCTGCGCCTGCCCGTTGGCGCCCGCAGGGTATCCGT
GGCTCGGGCGGGCGGCCGCGGGGTGGCCGAGGAGACTGAGGATGTTGTGCCGCGCCTCGG
CATTCGCATTCTCAATTGGCACCGGCGCCGCCACCATCGTCCCCGGATGGGCCGGGTATG
TGTGGGTGGAATGGTGATGGTGGCCCGGCTGGGGCGCCTTGTCGCTGCGGCTGTGCGAAG
ACGAGCCGGCACTGCTGCGGCGCGACCCGTGGGGGTTCGTGGCGCGGTGCTCGGGACGCG
AGGACGGGTTGAGGGTCCGGTGGGCCGGGTGGTGGCCGGCGTCGGGCACTGTCTGGGGTT
GGTAGCTTTCGCTGTTCGAGCTCCGGCGCCGCTCGCGAGGCGCGGGCTCGGGAGGCTTCG
TGGCGGCGGGTGCGACGGCGTGAGACGAGGGCGGGCCGTGGAGGAGCTGCTGGATCGAGA
GCGGCTGGGCGGCGGGCTCGGAGGCAAGCGACTGGTTCGAGGGCTGGGAGCGGATGCCGG
CCTTGTGGAAGAGCGAGTCGAGAAGCTGCATACCCTTGGGCAGGTCCGAGGGGTCCGGAC
TCATCACCTTGGACGGCAGCTGGCCGTCAGGATGCTCGTCCGGATCGACGACTGACGCGC
CCGGGTGGGGCAGAGCCGAAGTCTGTGGGGGCGGGTCCGAGCAGACTGAGCTGACGCCAA
AGAGCTGGTCGAGCGAGATGGACTGGCCGGCAGTGATGATCGGGACGCGCGGGACCGGGT
GGGAGAGCGAGACGGGCGGAGGGGAGGAGGAGGGAGGGTCGGGATCGGGATCGGGATCGG
GGTCGAGGTCCTGGTTGGCAGCGGCAGTATCGATGAGGCTTTGCATCGTTGTCGCGATCC
GAGAGCGGTCTTTTTCTTCGTAGACCCAGATGCCGTAAATGATATCATCGTCAGCCTCGC
CCGTTGCGCCAGCGCTCCTCCAGATGATGAGGCCTTCGTCGAGATCGACATCCCAGCCGG
GCAAGAGACCCTCGCAGAGGTTGTCCAGGCCCTGACGGTTGAGGACAAAGACGCCATATC
TGGGGAGGATGTCGCGCTGGAAGACAAACATGGTACCCTCGAAGCCGGTCTTTGACCAGG
CGCCATGGAAGTAGCGGTAGATGACAGCATAAGAGGTAGAGTCGATGATAGAGCTGATAT
GAGGGTCGTGACGACGGAGGACATTGAAGTTGATTGCCCTTGGATCCATGTTGATTGTGG
GACGAGGGTGAGAGGGAGAAGGAAAGGAAGAGGGAACCCGGAAGGAAAGGAAGAAGGAAG
GAAAGGACGAG
>GYY|c295_g1_i1 len=396 path=[424:0-395]
AGCAAGTTGACGCAATACAAGGCCACCAAGTTGACAGAACAGGCTCCCAGGGTTGAAGTC
CATGTGGTTGAAGTTTGGTTGGATCGGGTTGAGGTCTTTGGATCAATTTTTGGCAGCCAA
GAAGCGGAATTCAGAAGAAGCTTGGCTGGAGACTATTGAAGAGGAGATCGAGGGCTATCT
TTCTGTTGATTCGGATTTTCAAAAAGAAGCATCGGGTTTGATTGAGGAAGGATGAAAGTC
GAGTTTGGGGTTGGGGGGATGGAAAAGAATCGACATGTTGTGTGGTGGAGAGATGTGTGT
GTGGAGATGAGAGAGAGGGAGAGAGTTGAGAAAGAGTTGAGATGGGAATTGTTGAGGTGA
TGGTGTGTTAGGAGTGTGATGGGTGGGTGACAGAAG
>GYY|c296_g1_i1 len=488 path=[503:0-36 19:37-487]
TCATCATCATCCTCGTCACGAAACCGGTTCTTACAAGGTCATACCAACACTTTCTCATAT
TGTAAAGTGTCTACGATACTTTCATCAACGTCGCATACGCATCGTCGTCGAATACAAATC
TCGAATACCTACGTATCTCATACATTTACACCACACGTATCCAACTGTCAGATACGCGTA
ATCAGCGACAGTTTCGCATAATCCAACAAATCTACACACATCAACGACCCATCGCAAAAA
TGGGCTGCGGCATGTCCAAATCACCTTCTGAATACCCTCCTCCGATGCGCCAAACAAAAC
GTAACAAGCGCCGTCACGGCGGCGGTGGTACTTATGGTGGAGGTCACGGTGCATACGCAG
CAGGATACGGAGGCGGTGGTGGTTTCTTCAGTGGAGGAGATGGTGGAGGTGGTTTCTCCG
GCGGAGATGGTGGATGCGGAGGAGGTGGTGGAGGAGATGGAGGCGGCGGCGGCGGCGGCG
GCGGAGCT
>GYY|c298_g1_i1 len=716 path=[763:0-553 35:554-715]
ACTACCCCTTCACTTCGCCTTCACGCCTTTATCACAGAGTAACGAACGACAATAGCTTGT
TGTTGCGTGGCCTAGGCGTATTGATCGGTCGTAACAAGATTTTGTAGCGTCTATCCTCGA
TAGCCTCCGTTGTTCCCGCTGGTTAGGAAGCTTGTTTCACCCCATCGCAGTTGCATTGTT
TTTGCGATATATTAGTATTGTTGATTCGCCACTGGAAAACCATATTTTCAACTCTCGGTT
CCAAACAACAGGCTGCGAACACAAGTTGCCAGACGAAGAAATGATGAATGAGGCAATCGC
CAAAGGCGATGTGAAAGTCGAATGGAACAAGCAGCCCACCTCGGAGAAAGCTCAAATTCT
TGACTACTCCCCGCTGATCTTTTCGATACCAATGAATGACGAGTCGTGGTGCGGGCAGCA
CGGCTTGAAAGATCTTGCGGACCCCCGCCGAGACTCTTACGCTCCTATACATCTTGCGCA
GCATTTATCTTTCATCAATCATCAAGTTATTACGTGGTCAAACTTCTTCAAGGTGTTCGC
AATATACTTTATCGCCATGTGCCTGTCTTACTTGACACCTCCGATGATGTCCAACGTATT
ACTGAGCTCCTCAGGACAACTCTGGCAGCGGGATCATATTCTGCCCTTTTCATACTTCAA
TGATCAATCCTCCGACGCTGCCGATGATATAACTGCGTGGGCCACAGGGAGACTGG
>GYY|c299_g1_i1 len=409 path=[53:0-408]
GTGTGTGTGTGTGTGTGTGCATGTCAACATCCCAGTCAGTATGAGCCTCTAGGAAGGGAT
CCGCTGTTAGAGGTTAGGATGGAGGGGTGATTGCAGGATGCAGACAGGACTTCTCGTCTA
CTGAAACTTGCTCTTCAGTTTCTCCATTTGTTCATGAAACCATGATTTTGTGGTGACTGC
AAACTGGCTGTTGCTGATGTCATCAAAGGTAGTCTTGGCCTTCTCAGCCAGGTCCCTGCT
CATCTCAGACACTTGCCTGCCAAATGTGGCGAACTTCTCATTGATGTCTGTGTCCTGAGC
CTCTGCGTATGCGACGAAAGCCAGCACCAGCACGGCAACTGCAAGGTACAGTCTCATCTT
GGCTGTGATTCTGCTTTCCGTTTCAGATCAGAGAAGAAGAAAAAAAAAT
>GYY|c300_g1_i1 len=662 path=[71:0-233 70:234-661]
CTCATCACTCACTTGCCTGAAACATTTGGAAAATCAGTGGAATGGCTCAAGCTATGGCTT
CAATGGCTGGCTTACGTGGCTCCTCCTCCCAGGCTGTTTTGGAAGGCAGCCTCCATCTCA
ACAGCTCGACCCGCTTGACCGGAGCCACCAGTGGCAGCCGGGTTGCTGTGGCTCGACCGG
GTTACACTATTAGGGCCCAACAGGGGTCAGCTGAGACCGAGACTAGTCGCCGGACGATGC
TGGGTCTAGTGGCTGCAGGGCTAGCCTCTGGGTCTCTTGTTCAAGCTGTGCTCGCCGAAG
CCAAATCCATCAAGGTCGGCCCACCGCCTCCACCCTCCGGTGGATTGCCTGGAACATTGA
ACGCTGATGAGGCAAGAGACACTGATCTTCCATTGAAGGAACGATTTTTCATCCAACCAT
TGTCTGCAACTGCAGCAGCAGAGAGGGCAAAGGAGTCTGCAAAAGACATTTTTAATGTGA
AAGGGTTTATAGATAAGAAGGCTTGGCCTTATGTCCAAAACGATCTTCGTCTCAAGGCAG
GGTACCTTCGATATGATCTTAACACTGTTATTGCTGCAAAGCCCAAAGAACAAAAGAAGC
CTCTCAAAGATCTCACTGGAAAACTCTTCCAGGACCTCAACAATTTGGACCATGCAGTAA
AG
>GYY|c301_g1_i1 len=246 path=[274:0-245]
AGCAGTTCCTCTCGAGCGTCGCCAGAGAGGAAAGCGCGCTCAGTCGAGTTTGACTCTAGC
CATTTCCGCCGTGAGCAGGGAGAGTGGATCGTGGACTGTCGTGGATCGGGGAGGGAAGCA
GAAGTGGGGAGCAAGGAAGTGGAAAGGAAAGGAAACAAAATGTGAAGGGCTGGAGGAAGT
TATCGCTGGGCGTCGGGGATAACGAGGGTGGCCGAGATAAACTCCGGGGGACTCCGCTCA
ACTCCG
>GYY|c303_g1_i1 len=1209 path=[53:0-1208]
AGAGACTTGAGACCCACTACAGCTACACAAAGAATTTACGAAATGGGTTTCGGCCCGAGA
TATTCAACAAAGCTTGATCTGAATTAAAACACATACATCGACTACAGGAAATGACAACAT
ACAAAAAGCTAGAGCCTAGACTTAAGTTTATAAAAAGACTCAAGACACTCAACAGAACAG
GATATTCAAGGCCATTACATTGAATCCCTAGAATAAAAAGAAAGGCAATAAAGCTGGATA
AATAATTATGAAGCTGGAGCGATGAATACGAGAAGTTTACATGAGCGGAAAAATGTTTTG
AATTATCCATTGAGGGCCAAGACGCCCTTTATACATTAATTTGAAAGCCTGATAATAGGC
TGAATGGCTGAGATTGTCTTTTGGCCTGGGAAATGTGCTGGTAAAAAGTTAAGCTTCGGA
GATGGGGTTGTGGTAAAAAGTTGAGCTGTGCAAATAGGAAGTGCATCAAAACAAACATTG
GCACGTGTGCATTATTAACACCCCGGTGGCTTCGTAAGAATCACGGGTTGAAGGAAATAA
GTGGAGGTAGATGGTGGCGAGTTGGTAGGCGTCACGGCTTCCTCGGAGTCTGTTTCGGAC
CAATCATCCTCGTCATCGTCGGCGTCTTCAGATTCCAAATCTTCGTCAGATTCATCATCC
CATCCTTGCTGGGCAGCGCGTTGGCTTGTTGAGTGACCGAAAGCCAAGTGCTTAGGCAAG
GTTCTTCGCAGGTGGACGCGGCCCGGAGCAGACCTCGCAGACTCAGGGCCGACGATATCG
AAAGCCCCATCATGGGTGATCCGCTCTTCCAATAGAGCAGGCAAAGAGGGCCGACGAGAG
GGGTATGAGAGAGAGGGATGTTGATAACGACGACGGGCGTAGTACTCGACCGGAGGACGC
CAAGTTTTCAAGTAACTGATGATGTCTTCGATTGGCCGAGGAGGGGTAGGCGCGCGCGCT
GGACTCGAAGACTTATGAGTCGCAGCCGGTCCCGTCCATGAGTTGGACAAACTGATGGTG
ATAAGCGATGGACTTGAAGGGCAGAGGCTTTGTCGCTGCTCAACGACCTGAGTGGTGGCA
GCCCCTGGGGCTGTGACCGGCCTGCGGTCGAGTGAGGTATCACTCAACTGTTGGGAGGTG
TGGCGAGCAAACTGCGATGCCACCGGGCAGTCGAGTTCCATATTTGATGGTGGAAGTGGC
TTATGAACA
>GYY|c304_g1_i1 len=271 path=[299:0-270]
TGGACCTGTATATGTAGCCGTATTGCTCAACGTGAACACCACCAGCCCCTACCATCATCG
TTGGAAATAATTACTACGACTCCTCCAAATGGCTGATTGGACCAGTTTCACCAACTCGAG
TTCCTTTGCCGGTTCTGCTTGGTCCTCAATCCCGCTCAAGAAGTCAATTTCTAAACCATT
GAAATTTGCTAGAGTCGAGAATAAAATGAACGATGTAGCTTCGGCTGCGAAAATCTTCTT
CTGGTCTCTGTCGGCTCTTCAATGTTTCTTG
>GYY|c305_g1_i1 len=305 path=[49:0-78 127:79-85 48:86-304]
CGGGTGTACAATGGGAGACGACCGCCAACGTCCTTTGCACTCTCTGGTTCAAATGAAGAC
AAGCACTCGTTCGTGACAATCATCAGTTATCCATAGAGGCCGAACGGCAGCGATACATCT
GAAGCATTCCATTCTACTGCGTATTGTCTTCACAACTTACTATAAAATGAAAGCTGTTAC
TTTCCTGAAGCTGTTTTTCTGACGAGATCAATGCCCTGCATGTTATGATGATCAGTTCTG
GGCCTTTTGTTCGGGCATAACTTGACCCTCTCAATCAGTGAAGCACAAGTAGAGAGAACT
GGCAG
>GYY|c306_g1_i1 len=760 path=[67:0-438 505:439-446 33:447-759]
GTTAGGGGTGGGGTTGGGAGGGATCGGGTCGGTGGAGGAGCTAGTGCGGCTGCACCGACA
GACGCTGGCCGAGATCACGACGAGTCTGTTCCTGCGAGAGCGACAACAGTCGTTTGCGCG
GACGCTGAGCCAGGCGATCTTTGAGACGATCATCGAGCTCGCAGTCCATCTGACGGCCGA
GCACGATGACTGGGAGATCAAACGAGCGCAGGTGGCGGGTATTGGGGCACGCCAACGGGC
TGGAGTGGCTAAGCTCGTCAGGGCACTCGATCATCTTAGCGATCGGGCGGCTGATCGGCA
GAGGGATCAGCAGGGATGGCCCGGTGGGATGAATGGGAGGTCGGAAGTGGGGTTCTTGAA
AGAATTGGTGGTCAGGTTGGATTGGAATATGTTTTATGTTGAACAGTAAGGTTGGATGGG
ATAAGTGTTGTTTTTTGGGGGGAGAGTTTATTGGAATATTTTATGTACATGATTATAGAT
TTGATTGGGGTTTGAGAAATTGAGTCGTTAATTTTTTGGTGTTGTTTGTTTTTGTTTGTC
TGTTTGTGTTAAAAAATTCAATTGATTGAAGTTTTTGAGGAAAGTAAAAGTGTACCAACC
AAAAAAAACATAAAAAAGGATGTTAATTTTTTGATGAGGTTTGATGACTGAGATCAGATT
TAAATTTGGGTCAAATATATATAATATTTACCACAAAAAAACCTTGTCATAGGTCTGTTA
AGTTTTGAGAGAAGTGATAATAAAACAGTCAACTCTGCCT
>GYY|c310_g1_i1 len=223 path=[465:0-222]
TCATGCTTCATGGGAAAAGAGGGAAAAGAACCGCTCATATCCCGTTTGGGTCTCTCTGGC
TGCTTCGCCTACGTGAATGGGACCAAATCAGGCGCCGCAACCAACGTCTGGACGAATAGA
TGGAATTTCAAAGATGCCCCTACAGGATCCTTATTGGCCCGCAAGGGGGATTATAAGACC
ACCTATATATATCCCAGCAAGGATATGGTACCGGAGTGCTATG
>GYY|c312_g1_i1 len=370 path=[1:0-213 215:214-369]
TGTAAATCCAATTTCAACAAGCTGCATGCAGCATGCATGAACCTAGAAAGCGACGACGAC
GGTCTTTTGCGCCTGTTCTCTAATGGCTCGGTATCATACAGCTGACAATCCACCAGCCAC
GTTGAGGTGCAATATGCACGTTGGGCGAAAATTATCGCCAATGCGTACCAAGCGGTTTTA
CAAAGAGGAACCAGATCGAGGAGAGATGTGGCTAACAGGAAGTGAATCCTGCCCATTCAA
CACCATTAGCTCAGTCCCGACTCCGACAGTGGCCGTGCCAACCCAGGCCAGGCGGCGCTG
GTCCGAAAGCCGAATTGATTTGGTGGACTGACGTGCTCAGGCGAAGGCGTGTCTTCAAAG
CAACGGGAAG
>GYY|c320_g1_i1 len=245 path=[223:0-244]
GCCAAGGAGCACTCTGTCTACGCTACTAAGGACGGCCGCATCTCGGTTGCTGGTATCACC
ACCGGCAACGTCAAGAGGCTTGCCGAGAGTATCTACAAGATTACCGGTTAGGCGACGGAG
TAGTGTTGGGCCCGACTTGGATGATTAGAGCATGGCATGGTCTCATGCCGGGAAAACAAA
AACTATCTGGTTTGTACAACAGCATGTACGGCTACTGGGCATAGATATCAATATGATGAG
TCAAG
>GYY|c320_g2_i1 len=244 path=[445:0-243]
TGCTCCTTGGCTAGGGTGTCCATCTGCTCGGGCTTGAGGCCGGTGTAGGCGAACATGCCG
ATCTGGTTGGTGATGTGGCTCCAGTCGTGCTTCGAGCCAAGCTCCTCGAGGTGCTTCTTC
AGCAGGGCACGCATCTTGATAATGCGGTCGGCCATGCCCTTGACCTCACCAAGCCACTGC
TTGTTCAGCGCCGGGTCGTTCAGCAGGGTCGAGGCAATGCGAGCGCCGTGAATGGGCGGG
TTCG
>GYY|c336_g1_i1 len=693 path=[671:0-363 1034:364-386 96:387-566 1236:567-575 1236:576-584 1236:585-593 1236:594-602 1236:603-611 1236:612-620 1236:621-629 1236:630-638 1236:639-647 1236:648-656 1236:657-665 1236:666-674 1236:675-683 1236:684-692]
CTCCCGCAAGGCCAGCCGGTGAGTTTCAGGCAACAGCGGCACGATGACGAGCGCGTTGGG
CCTTATAAAGATCAAGCTTTTACTCCCGTTCGCGGACCATATAGCCATCTTCCCCGATAG
ACTATCTCATCGCAACCCCCCTCCCACCCCATTCAACGTTGTTGACTGTCAAAAAATAAA
CGATCCTTTTGCGTTGAATCCCATTTTTGTATCGTTTCCTGTGAATTTCAACCTACCAGA
CACAATCCATCCCCCTTGTTTGTTGGAGAACCGTTTCATCATGGACGGCTTTCTTCTGGT
GATGTGCAGCCTGGCCTTTGCTCTCAGTGCAAACATCGACCATCGACCTCGCGGGATTGG
TAGCTGGTCTTCTGGGTCGTTGGCACGAATTTCGGATGTATACTTGCAGAGACGTGAAGA
AAGCACACAAGCGCCAGAATCAAGCAAAGCAGCGGCAGAGGCAAGCAATCATGCGGCAGA
GAGCAAACCAGCGGCGCCGACAAGCCAACCAGCGTCAGAGGCCACCCAACCAGCGGCAGA
GACAACCAAACCAGCGGCAGACACAAGCACACCAACCACACCAACCACACCAACCACACC
AACCACACCAACCACACCAACCACACCAACCACACCAACCACACCAACCACACCAACCAC
ACCAACCACACCAACCACACCAACCACACCAAC
>GYY|c340_g1_i1 len=231 path=[259:0-230]
CATAGGGAGCCTGATGTGCTTTGGTGATAAGCTGTCTTGCCTGTTCTTCGCTGAGAGGCA
TGGCAATGTCTCCAACTCCGTCGACATGGAGCCCAGCAGGTGGAGTTGTCGGAAGCGCTT
CCCAGGCAGCAAATGTCCCGGGAGTCGTGATGGCTTTTAAAGCCCGGTACAAGTCATCCT
TCAAATTGACCTTGTACCCGAGATTGTCAGTCATGAGGCGTGGTAGATGGG
>GYY|c344_g1_i1 len=212 path=[190:0-20 211:21-211]
GCACTCCAGCCTGGGCGACAGAGCAAGACTCCGTCTCAAAAAAAAAAAATAGAGATGAGG
GCTTCCTATGTTGCCCAGGCTGGCCTCAAACTCCTTGGCTCAAACAATCCTCAAGGTATC
TTGATACCTCAAGATACCTTGAGGTTGCAGTGAGCCCAGATCGTGCCACTGCACTCCAGC
CTGGGCGATAGAGCAAGACTCCATCTCAAAAA
>GYY|c346_g1_i1 len=817 path=[1081:0-816]
GGATCGGTAGGTTAAGGATTATAAGTTTACATCTCCCTGTTGGTGTCTGAATTTGGAATT
CCTTCCAGCTTAGGTTGCTGAGGGAGCATTTTGCCCTTCTGACCTCTTTTATCGTGCGCG
GAAGGCTATCTTCAATGGAAATGGAGAAAGTACGCATCAGACAGAACGTGTTGTTGAATC
ATCTCAGACCTGTTAACGCCCCCAAGGCATCAACTGATCTGGTGGCTACAGTATGTGCTG
CCGGAGACAGTGCTGCCTATGAACGAACTGGTCTATTTGGTGATGATGTTGTAATTGTTG
CTGCATATCGCACTCCTATATGCAAGGCTAAGCGCGGAGGTTTTAAAGATACTTTTCCTG
AAGACTTGCTTGCCCCTGTTTTAAAGGCGGTGATTGACAAAACTGGAGTAAGTCCAAATG
AAATTGGTGATATTGTTGTAGGAACTGTTCTTGCTCCTGGTTCTCAAAGAGCCAGTGAAT
GCAGGATGGCTGCTTTCTATGCTGGATTCCCAGAGACTGTACCTGTTAGGACTGTAAACA
GACAATGCTCTTCAGGCCTTCAGGCAGTTGCAGATGTCGTGGCTGCAATTAAAGCTGGAT
TTTATGATATTGGTATTGGTGCAGGGTTAGAGTCTATGACTGTCAATCCTATGGCTTGGG
AAGGCTCTGTTAATCCAAGGGTTGAAACCCAAAAGCAAGCACAAGATTGTCTTCTTCCCA
TGGGTATCACCTCAGAAAATGTGGCTGGTCGTTATGGAATTTCACGCCAGGAGCAGGACA
AGGCAGCAGTTGAATCTCATAGGAAGGCAGCAGCAGC
>GYY|c352_g1_i1 len=419 path=[293:0-418]
GAAAATTTTTGAATCAACAATAAACCACTTATAATAAGAAGCATTAATGGGAAACATGGT
TTACAACCTGGTCCACTAAACTAATAAAGAAAATAAAACATTAAATCACTGATTCTATAA
TTGTTCTATTCTGACTCAGTTGCCCCGTCCACATAGTCTGTACTAGGCCTTGTCTGTCTT
TGAAGCTGCTGTTGCTGCCTGTCCACGCAGACGACCAGTTCTCCTAGCAGCAATGAGACC
AACTTTTTGTCCTGGGGGAGCATCACGACGTACGGTACTGGCATGTCCAATGTGTTGGTG
GTTTCCACCACCATGTGGATGCTCAACAGGGTTCATTGCCACACCACGAACCTTGGGCCA
ACAGTTCCTTTTTACTCTGTACTTGTGGTAAGCATTGCCAGCTTTGAGCATTGGCTTTT
>GYY|c360_g1_i1 len=230 path=[255:0-229]
GCCACCTGGAAGCCCAACTCACTTGAACCCATATACTCAGAATGCCACCCTAACCCCACC
TATCGTACCCCATGATTCATTTTAAAATCCAGAAGAAAGCCAAGGCCTGTACCTAAGACG
CCAAACCAGTTTGCTTCAACTCCACCATCCAACCCTTACGTTTACAAAACCAGCACTCTC
TAGAACCAATAACTCTCACCCGCAGCACTGACCTCAAATTGGCATCCCAA
>GYY|c365_g1_i1 len=514 path=[1:0-223 225:224-513]
TTTGACCATTCTTATTGGTGCCCCATCCAACCTCGTGTTTGCCAGGGTCCACACTCCCTA
GGCCAGCACACATCCGCTGCATCCTCTACATCCTATCTACATCTGTATGAGCGCACTAGC
ATGAACACATGGATTTTTGGACCACCGTGCTCTAGCGTGGTCTCCCCATTCACCCACACT
TGTGTATTCTTCAACTTGCGCGCCCACATTGATAATTGACGCTGGTATGCACCCCCGGGC
CCCACCCTCGTTCTGCTCAACTTTTGCCACGCTTCAGCTCCTTCATCAAGCTCGAGCCCA
CCGTTGTCCTCCACACTTCAAGAAAAATGGCTCTAGTGTCACATAGGACTCTGTGCGTAA
GTGTGATGCGTATTCTGATAATAATTTGATTTGATTGTAAAGTTTATGTTACTACATATA
CGTAGTATTTCAATTCCGTTAAAGCAAGGATTGATTTTAATCGAGAGACCAATCAAGTAC
CTCGTAACGCAGAGTGCAAAATCTCTCAAGCTTG
>GYY|c365_g1_i2 len=311 path=[738:0-20 225:21-310]
CCATCCGTTCTGAGGTCTGCTGTATGCACCCCCGGGCCCCACCCTCGTTCTGCTCAACTT
TTGCCACGCTTCAGCTCCTTCATCAAGCTCGAGCCCACCGTTGTCCTCCACACTTCAAGA
AAAATGGCTCTAGTGTCACATAGGACTCTGTGCGTAAGTGTGATGCGTATTCTGATAATA
ATTTGATTTGATTGTAAAGTTTATGTTACTACATATACGTAGTATTTCAATTCCGTTAAA
GCAAGGATTGATTTTAATCGAGAGACCAATCAAGTACCTCGTAACGCAGAGTGCAAAATC
TCTCAAGCTTG
>GYY|c366_g1_i1 len=425 path=[53:0-424]
CAAAACGCACAAGCAAAGCACAAAACAAAACAAGAAAGAGCACCACACCACCATCACTCA
TCCCAACCCTTCCCCCCTTCTGTTCCCCCGTCTCCAAAGCGCAATGGGCGTGATAGCGAA
CTAGATAATTGTCTCGTCTCCCTTTATTTTCTTGATTCGTCCCCCGGAAGTGCGGCCTCC
TTGGTTGAAAGAGGAATACCGCCATCCCACACAGAGACTGGACTAGCCGCACACCACCCA
TCGCAAACCCTTCGAGTCTAACCAGCCAAGCTTCAGCCACGTACACACACTCTCTCTTTC
AGATTACAATTTGACAAATCGTCCCCTTGTTAAGCTTATTTACCTCCCCACAAGCTGGCA
GACCATATCCGAAGGGGGAAACGCAAGGAAATTTACTAAAAACCGCAGGAAAGCACAAAA
AGGGG
>GYY|c367_g1_i1 len=368 path=[390:0-68 458:69-127 23:128-367]
GCAACATAGAACTGAGGCCAGATGCGGTGAGCGCCTCCCTTACACTTCTGATGAAGTATC
CTGACTCCTCTGAAGGATCAAGTGGGTTAGTCAAAAGCGCGGCGCGCCCCAGGTGTGAGT
GTGCTGACCTTTTGAAGTGCACCTGGCACTCTTTGAGACATAGCTTCAAGGCCCACCAGT
AAGGAACTTCGCCGAGTGCATGCTCATGTCCTTTAGATGTCAAAATGTGCGGAAAGGGAG
TCCTCCAGGTTGGAGAGCTGAAGTGATGCGATGAGGTGATCACATGCTTCCACAAGTAGT
CCGCGAGCCCTTGAGCCTGTGCAGTCTCGGAATCTGCGATGATGACATACAAGCCCATTC
CCTTCCAT
>GYY|c367_g1_i2 len=309 path=[390:0-68 23:69-308]
GCAACATAGAACTGAGGCCAGATGCGGTGAGCGCCTCCCTTACACTTCTGATGAAGTATC
CTGACTCCTCTTTTGAAGTGCACCTGGCACTCTTTGAGACATAGCTTCAAGGCCCACCAG
TAAGGAACTTCGCCGAGTGCATGCTCATGTCCTTTAGATGTCAAAATGTGCGGAAAGGGA
GTCCTCCAGGTTGGAGAGCTGAAGTGATGCGATGAGGTGATCACATGCTTCCACAAGTAG
TCCGCGAGCCCTTGAGCCTGTGCAGTCTCGGAATCTGCGATGATGACATACAAGCCCATT
CCCTTCCAT
>GYY|c371_g1_i1 len=216 path=[1:0-215]
TTAGTTGATAATTAGTTGTTGTTCTGCTATTATTACCTTTTTTTCTTTTTGTATATATGT
GGTTGGTTAGGTTAGGTTAGTTTGGGTTAGGTTGAAGAGATTTTTTTGGGTTGAAATCAA
GTAGATTTTTTTGTATATTTTTTTGAAGATGTTTATTTTTTATTTTTAGGAAAAGTAGAG
TGGTAAGGTAAGTCACTCTTGCTTGATTTGTCCGGA
>GYY|c372_g1_i1 len=383 path=[361:0-382]
GGGAGACACCATGCATGGTGCTGGCTGGACCTGGGTCCCGATCCTGTGTCTCCAGCTCCC
CAGACTCGAGGGCGGCCCTCTGCACTGAGAAACGCGCAGCCCACTCACCGCTGAAGCCCT
CCCGGCAGGTGCACACGTAGCCACTGGTCATGTCTTTGCAGGTGCCGCCGTTGACACAAG
GGTTGGATTCACACTCATTGTTGTTGATGTCACAGTTGGTCCCACTCCACCCAGGGTCAC
AGTCGCACTTGTACCTGCAAGGGGGACCACACTGCAGGTCGAGGGAGGCCCGAGCAGCAC
GGCCGGGGCCTGGGCACTCCCGGGTCTGCAATGCCCTATGGGCTGGCGGAGGTGCCCATC
CACTCAGACTCGCAGAGTCCTTT
>GYY|c376_g1_i1 len=216 path=[255:0-215]
GAGCGATGCAGCGCGCGCGTTGTATTGCCAGCCGCCGTCGTTGACGCAGCAGTTGTGGGC
CACGTGCTTGCCAGCGGTGGAGGGGATGAAGCCAGCGGCAGTGCTGGCGCCGCCGATAAC
GTCACCAGCGTGGTCTTTGGCACCTTGCTTGACCCTCGCACGGCCGCGTCCTCCCTTGGG
TGCAGCCTCGACGGCGACGCTCATGGCGGCGAGGAC
>GYY|c377_g1_i1 len=219 path=[316:0-127 60:128-218]
AGTCAAGGGCTGCCGTCCTCTCATCCTTGGACAGTCCTGCACTGGTTTTTTGTTCCTCTT
GGCATTGAGGAAGCACCCATGGGCCATAGCTTCAGACCAAACCATCCAGAAGTTCTCACA
GACATCCTGTAAATCCAGCACTTGAAGTTTCCACCTCCTGTGGGGAAAAACAGGTAATTA
GCTGAGATGATGCTTTAAGATCAACTCAAAATAAGACCA
>GYY|c379_g1_i1 len=533 path=[511:0-307 819:308-379 891:380-532]
GACGTTGAAATTTGACAGGAAGTGTTCACGAGCACTAGTATCCGTTTGGGAAGACAAGAA
AGACGGTCAGCATCTGCTGTTTGGAATTTACTAGATATTTTGGTGTATTTCCTTTCCAGC
GGAAGATGACCAAAATTGAAAATTAGTCGCTCGCAGAAGCTGTGCCGTCCAAAGGTGTGA
AGCTGGGAGAGTATTTATGCGACTAGTGCAGTTTGTTTCGAAAACACTGTGGGCAACCCG
GGAAGGAACTCCACATTGCTTTCAATCTCGGTCGATATGTTCTCTTTAGTTGACACTACC
AAGAAATGCTATCGGGCGGTGGATTCGTCAAATACTGGATTCAGGTGGCCTCGGTCACTC
TACCCAAAGATGTTTCTGACCTCAAAGTTTTGATGCCATGCACAACGGTTTCTAAAGGCT
CCCGTTTCCGCTTGCATCCGACGTGCGTTGAGCCCAGAGACTGTTGTGGGGTGAGATGTG
CAACTGAAAGTCAAAACATCACTGACGTTCATGAATCAATAGAATGCTTGCCG
>GYY|c379_g1_i2 len=461 path=[511:0-307 891:308-460]
GACGTTGAAATTTGACAGGAAGTGTTCACGAGCACTAGTATCCGTTTGGGAAGACAAGAA
AGACGGTCAGCATCTGCTGTTTGGAATTTACTAGATATTTTGGTGTATTTCCTTTCCAGC
GGAAGATGACCAAAATTGAAAATTAGTCGCTCGCAGAAGCTGTGCCGTCCAAAGGTGTGA
AGCTGGGAGAGTATTTATGCGACTAGTGCAGTTTGTTTCGAAAACACTGTGGGCAACCCG
GGAAGGAACTCCACATTGCTTTCAATCTCGGTCGATATGTTCTCTTTAGTTGACACTACC
AAGAAATGCTCAAAGTTTTGATGCCATGCACAACGGTTTCTAAAGGCTCCCGTTTCCGCT
TGCATCCGACGTGCGTTGAGCCCAGAGACTGTTGTGGGGTGAGATGTGCAACTGAAAGTC
AAAACATCACTGACGTTCATGAATCAATAGAATGCTTGCCG
>GYY|c382_g1_i1 len=232 path=[63:0-102 54:103-110 62:111-231]
GGTTGATAGAGGAGCGAGGCGGGGGCGGCTTGACGACCTAGATCTGCTTCACCGTTTCGC
TTTCTCGACGCTATCGCTCTCCGATCCTGTTCTCTGCCGCGCAAGTTTCGCAGGTCTTAA
GGTTCGTTGTAGTTTCAATTTTAATAATCCCCTGAAGAGTCATGGCTTCAAAGCGTATTT
TGAAGGAACTCAAGGATTTGCAGAAGGATCCTCCCACGTCTTGCAGCGCTGG
>GYY|c383_g1_i1 len=258 path=[490:0-257]
TGCCGAAGATAATTCTCTTTATGTGTCAGTTTTCATTGCCTTGCTTGCTGCAGCACATAC
TTACGGCTTAAAAAGACTAAGGCTACTATGTGAATCAAAATTATGCAAAGACATATCTGT
GAATACTGTTGCCTCCATTCTTGCTCTAGCGGACAGTTACAATGCCGCTGAACTGAAAGC
TGCGTGCCTTAAATTTGCAGCAGAAAATCTTGCAGGTGTCATGCGTTCAAAGGGCTTTGA
GTATCTAAAGGAAAAGTG
>GYY|c384_g1_i1 len=277 path=[296:0-0 21:1-276]
TGCCAGTTGACGGTATCTAGACAACCATTGCATCCCAGTTCATTAAATAACCATAACCAT
TTCCCAAGTCCATCTATCTATCTATAAGATTACCAATATAATACAAGAACTATAACGCCT
GTTGCTAATTTAACAGTAAAGGTAAGAATAAAAGAAAGAAAGAAAGAAAGAAAAGAAATA
AATTATTATGAGTACGATGAACAGAAATGAAAAGATAAAATGGAAATGACTCACCAAAGT
TCTCAAGGATTTGATTTCAATGAGGAACTTTGGTGAG
>GYY|c384_g1_i2 len=296 path=[1:0-19 21:20-295]
GAATGTATGAATTCTGGCCAGCCAGTTGACGGTATCTAGACAACCATTGCATCCCAGTTC
ATTAAATAACCATAACCATTTCCCAAGTCCATCTATCTATCTATAAGATTACCAATATAA
TACAAGAACTATAACGCCTGTTGCTAATTTAACAGTAAAGGTAAGAATAAAAGAAAGAAA
GAAAGAAAGAAAAGAAATAAATTATTATGAGTACGATGAACAGAAATGAAAAGATAAAAT
GGAAATGACTCACCAAAGTTCTCAAGGATTTGATTTCAATGAGGAACTTTGGTGAG
>GYY|c385_g1_i1 len=365 path=[623:0-364]
GGTGACGTCCTCAAGGGCGACTGCGGCTGCATCAACTAAATTGTCTCTTCATCTTAAGAG
CGCAATTTACGAGCTGTCAGCGGCACGAGTTGGAAGATTGATATGAAGCGAAAAGAGGAA
GCGGTGTGGGAGGGAATCGGTTGCAAGCAGAAGAGTGGAATGGGTGATTTGGTGGCAGCT
GAGGGGTGGGAGTGTTGCGCGAGGAAGAAGTAGAAGCAGTTGGGGGGGTTGAGAGGTGTT
GCGGAGAAGGGGACGGAGAAAGTGCAGCTTAATACGCTAATGCTCTAATGGGTACGACTA
TAGAGCTTATAGAGTTGTATTTGTAATTTTTAAGAATACCCTAACTGCGGCTTGGGATTT
TCGGC
>GYY|c389_g1_i1 len=208 path=[135:0-156 134:157-207]
TCACTCAAGTGGTCATTTGCTCAGATTCCTACAATTGAGAGGGGCTTTCCCATGTTAAAC
AGTATAGCCTGTAGGCGCGAGCGGAGGTCAAGGAAGTTGGGGCATATCAAGGGATAGTGT
TCGACCGTCTCCCTCCCTTGTCCACATGAACAATCCTGAACGTATATCGTGTAAGGCCCT
CGCCCAGCCCGGGATGGATCTAGCCAAG
>GYY|c390_g1_i1 len=230 path=[287:0-141 475:142-147 58:148-229]
CAGGACCAGCCCCTCAGCCCTACCTGGGGCTGGTCCTGGAGGAGCTACGCAGAGTTGTGG
CAGCACTACCTGAGAGTATGAGACCAGATGAGAATCCTTATGGTTTTCCATCGGAACTGG
TGGTATGTGCAGCTGTTATTGGATTTTTCTTCAATTAGTCCAGAAAGCGTTGCACCAAGT
TTTTGCTCTCTTCCCACGTAAAGCCGACTCCTAACCGATCTAAAACTTCT
>GYY|c393_g1_i1 len=1136 path=[53:0-1135]
CACTTGAGGACATTTTCACTACCACCCAGAAGTTTGATTATCACTTGGGATTCACCACAC
TTTTGCCAATGTTGCTAATAGTATCGTACATGTAGTTAGGGTAAAAGAATTGATGCCTCT
CAGCATTGTGGGGAAGGGGAGCGAGTACAACCAACCTCTCAAGCAAAAAACTGTCGATTG
CATCACATGGGGAGGGCAAATTGGGATTCTCCAGCCTACAGAGCCCAACATTGTCATCAT
TCATCGAATGCACATACACTTGTTAGATGTGGGTCATGAGTGTTCTTTAGAATTTGCAGG
CACATTGTAGTCAAGGACTCTCTTTTGACATCCAGCTGACTGTGGGAGAATGGCTCGAAA
ACTCAGGTAATCAGCAGGATTGATCGACGGCCAGCTTCAACTGCTGGATCTTGCGTGGCT
ATCGAAGCTTCGCGATACCAGAAGCACGGCAGGTGTTAAGGGGCTCAGCACCAGACAAGA
TTTCACCAAGAAAACCCTCGTTTGGGGCACAGTTGATTTTGGGGGATGGGGATGCCAAAA
GCCATGATTTCACACGTTGGGACTCTGATGGGGCGATGGGGGAGGCATCAGGAAATAGTC
ATTCACCAAGACACTTCCACAAAGAGTAGACAGAACAAGTGTAGGCTATGAGGTCTATGC
CTTCAACGCGTATTTCCGCTTGGGGAAGTGGATGTCTCGTTTCTTTTGCTTCTCGGTCTT
TAGGGTTCGCTCGTATTTGGTGAGGCGTCGACGGATGGCTCGTGTTTTCTTCGGTCGGAG
GTCCAATGGCAGCTTGCTCTTGCCCTTGTACATCTGTCGGAGGTTCTCACGAGTCTTGGA
TTGGATGACCGTCAAGACCCGGGCGATCGCCTTTCGGACAGCATTGATCCGTGTCAGTTT
GGAGGAAGAACCTCCGACGACCTTTTGGACTCGAAGTCCAACCAGCTCGAGTTTCAACTC
CTCGAGCTGTTTGGTCAGGTCGGCTTTCGACTTGCTAACCAGCTCATGGGCTCGGACTTT
GGTGGCCATTTCGATTGATGGTGACGGGTGATCTTGCGGTGCTGGTGGCTGCTGCAGTAT
GCCGACGGCGACGGTCAACAAGAGGGGGCAAGAGGGAGGAAGGGAAACCTATGCGG
>GYY|c394_g1_i1 len=287 path=[191:0-185 392:186-286]
AAAAAAAAAAAAAAAAAAAAGCAGAAGCTCTATTCCCTCCCCATTTTCCAAGCAATAGCC
AAGATGAAGGTTTTATGGTGGGCAGGGAAACTGGGAGGGTAGATGTGCATATGGTTTAAT
TATGGATTAAGGGACACCTGCAGACATTGATCCCTCTCAGCCGAAAAAAGGATGCAGCAG
GAAGTAAACTACGGATAAAAAGCTGGTTTTACTGAATCAAGTATGTATCTCCTGGCTTCC
CCATTTTGGTAAAATAATTTAAAACCACACATGGAAGAAGACAAATA
>GYY|c401_g1_i1 len=462 path=[440:0-135 576:136-461]
TGCTTCAAGTCTGGGGTATTTCATTACTATCTTTTAGCTATACAGGATATAGAGGAAGGA
GGGAGTGTTCGAGGAGGTTGAGGGATCGTAAAAAGTTATTCCATCAAGTCATAGTCTATT
CGTGAACAAAGAAAAACCCCATGGAACGTAGAAACTTTTTATTAAAATTTAACAAAGGAA
AAGAGCCGTCCTGGAAAAAAAAGTAGATAGACGGTTATCGTTCATGATAGTGAAACCCAT
GAGCTTATAGACATGAAAAAATGTTCAAGGAAAAGAAGAAGCTGCTAAGAAATAAGAAAC
CCGACACAAAATCAAAAACTTTATTTTGACTCTGGTAAGGAAATTTATTTCTTGGAGGCC
TTGGCAGCGGACTTGGTGACCTTGCCACCAGCCTTGTCGTCCTTGTCGACAGTCTTGATG
ACACCGACGGCGACGGTTTGACGCATGTCACGGACGGCGAAA
>GYY|c405_g1_i1 len=309 path=[255:0-308]
TGAACGCCCATACCAATGCTGAAATTGTCTGCTCATAAGCACTATCACACTCCATCATCG
CAATCACTCTCTTCTCAATCTACAACATGCCGCCAGAGCCACCTCCTGCACCACCAGCAG
CACCACCCGACACAGCAGCACCTGCAGGATCTTTGCCGGCCTTTCTCCGCATGCTCTTAC
TTCGGTGTGTGTAGTAGTTGGACGGTTCCTTCATCTCGTCCTTATCCTTCTTCTCCTGCG
ACGACTGCAGCTTGCCATCCTTGGGCGCGAGTTTGCTGGCCTTAGAGCCCATTGTTCGAT
GCTTCCGTA
>GYY|c406_g1_i1 len=239 path=[53:0-238]
GGGGACACATCCACAGCCTGCCTCCTGACTGTACCAGCGCGACCGATACGGGTGGAGTCC
TCACGGGGTCCACTGTTGATGATGGCATTCACCAAGACCTGGAGGGGATTCTCTCCGGTC
AGCAGGTGGATGATCTCAAAGGCATGCTTGACGATGCGCACGGTCATCAGCTTCTTGCCG
TTGTTGCGGCCGTGCATCATCATGGAGTTGGTCAGACGCTCCACGATGGGGCATTGGGC
>GYY|c407_g1_i1 len=553 path=[1:0-552]
ATGCAATGCTCATGCAAGTAATAATGATATGTTACAACTTTGGAAATGAAAGAAATCGAA
GGAAACACAGAAATGTTCCGTACAATCCAAGTAGGAAAGACAACGAGTTTCAGGATCATC
CTACCCCCCAAAACCCTTGCAAAGCCTTACAACTCATACTCAGCTGGAGTATGTATGGCT
TCACCCCCGAAAACACTTTGATTCATACATATTGACTTGCCATTGAATTGAGTGCATGAG
TAATGAGCTGATCATAAGGTGCCAGCTCCTCACGGTATTTTTGAGCAACTTTTCGAGCTT
TCAGCTCCCTGTATGCTTGTTCATTCAAATCTTCTATCTTCCTCCCAAAGGCTGTTGCCA
TCTTGTTTAGCTGCTCTATTGATTCACCATCTAATTTCTCAAAACGGGTTCCCAGCAACC
GTTCATCCCCCACCTTCAATGGCTGGTGGTAGAGTGCCAAATACTTAATATCAAGGTTGT
CAAAGACAGGGTTTCCATGAACTAATATACCACGCGGCCCCCGTCGAAGCACAAAAAATG
ATTTTCGAATCCG
>GYY|c411_g1_i1 len=426 path=[53:0-425]
GTTACCAACAACGCCATACCACCCAAGTCCCTAGATCAACAAGCAATTTCCCAATGGAAA
ACTTGAACCCTCGAGCAAAAAACCATGGTTGCTATTGCTATGCTTTACAACGAAAGAATA
AAGTTGATGAGGAATCGAGACAACAAAGGCAGGACTATCCTGTCTATTGCTATGAATTGC
TCAAGACTTTGGATCTGATTTATCTACATACTCTGAAGCTTTCTATCCCATCAGGAATCA
TTCCTTGCCGTACAACTTCCCATGTGAGCCTCTCACCCAGCTTCTTTCAAGCCAAAAACC
CGTGATGGCGGAATTTGTTCGGAAAATTAAGGATAATTGTTTCTCCAAACAAGGCTTTCT
GAGATTTCCACCACACTCTGCCTATGACCCAATTGAAGTAGTAATTTGTGTGACAAAACA
TTCAAA
>GYY|c413_g1_i1 len=1282 path=[41:0-342 40:343-1281]
GGTAGTGCTAGAGACAGATATCTGTATGTAGAAATGTGACAGAAAACTGGATCTAGGAAT
TCTATACCTGGTTCTGCCTCCAGAGGAAGTAGGAACCACAACTGTTGAACTTGAATTGCA
TCAACCAGCCTGCTTTATCATACAGTCACAAAATGTACGTCTTGTCATTTAATTACAACT
GGAATGTGCCAAAATAGGCATCAACAATCCAATGCACGGACACCATAGTACCTGTCCTCT
TCAGCTTGGGTAAAAGTTTTCAGCAGCTGCCTATCATGTCAGCTTCGGCCTTTCGTAGCA
CAAAGCACTCAATTGGGATCACAATCGACGGAAATGAAAAGACAAAAAAGGATCGAAACT
GATGGAAACACGACATCGAGCAGAACGTCTTTGTTGCCTCAGGCGAACAGAAATTGCATA
CTGTATGTCTTAGTGTCCAGATCCCAGTGGTGCCACGATTTACCTTCCGAGTTATCGATT
TCCTGAGATTGAAGCTTGAATGCGATCGTTTGATAAGGCTCGGCTGCAATCAGAAGGTAC
TGGTGGGCTCGGTCAGCACTTTCAACACGTTGCTCAAAGCTTGACATGAAGCGATGCCGA
GGCTTGACTCCTTCTGCAATCTGAGGATAGTGGATTTGAAAGAGTAAGCCAAGTTGACCG
GTGATCGGGTCTCTGACTTTGGTGACTTGATACCCGGGAGAGCCAATTTTGATGAATTGT
TTCTTGACAATTGACAAACGTGACTGGGCAGCCTGTTGAGCCAACAATGAAGATTGATAC
AACGAAGAGTCTTTGGCATCCTTTGCTGCTCGGCGAGCGAGATTGGTTTGATGCTTTTTG
CCTTGTGTGTGTGCTAGATAGGAGCCTTCATTGGTGTGAAGAGTGAGGCACAGTCGGCAT
TCTAAGCCGCCGAGATGATTACGAAGGATGTAAGGATCCTTGGCAAGATCAATGGTTTCA
AGCGCGAGTTTCCTCAACCGTTCGCGTCGATCGACATTCGCTTCGCTGGCGCCTGCCACC
CCACCACCACCGAATTTTGACCCCACTCGATTTTGAAAATCCATTCAGGCTGATTGGGGA
TATCGAAGAGCTGTCGAGAGGCTAGTGAGACCCGGGTGTGGCTAGTGATGGGGTCTGGAT
TGGTGAGATGATCTTGGTCAGCACAAGTCTGGCCCAGCTTCGGTGTGGAGTCAGTGCGGA
CACAAGCCCACAGGCGAAACCCAGACTTGTTGGAAAATTATTTGGTCGACTACCGCGCAC
GTGTAGCACCAGTCAAATGGCC
>GYY|c421_g1_i1 len=267 path=[499:0-266]
AGCTCCTATTGAAATGAAAGAAGAAGTATCTGAGCTTGCTCCATTTGATCCTAACAAGAA
GAAAAAGAAGAAGAAGGTTGTGCTACAAGATGCAACAGATGAAGGAGCAGAGAAGGTGTC
AGAGAAAATGGAAAGTCTTTCAGTTTCTGATACATTGAGTGGACTAAAGAAAAAGAAAAA
GAAGCCTGTGGAAGGGAGTTTTCAAGATGAGGAGAATGTAGAACCCATAGAGGATGTTAA
TGGTAACCAGGAGGAGGAGGATGGAGG
>GYY|c423_g1_i1 len=201 path=[1:0-200]
ATAGGCCAGGAAGTAAACATAACTAATTCAGAAAACACCAAAAAAACCGTGAATATTCAA
TATTTTGGCACGTGTAAAATTTAGCACGAAGGTGAATGTTTTCAGCAAGCTTATGCCTTT
CAGCTTAGATCTCGAAGGCCACAATGCAAGTAGACGTTTAAACAACTGATGGCTCAACTT
TGCGGAATTTAGGGTCTGCGG
>GYY|c426_g1_i1 len=675 path=[1698:0-50 223:51-674]
TGAGACTTGAGGAAAAATTGTCACTTGAGGGGGAGAAAAAAAAGTTTCCAACCTTACTAC
CAGCAGCGCAACATAACTTTTTCTCAGCTTTCCGTCCACGCTTTCCTCCTCCTTTCCCAC
CTTTCCCACCTTTTCCACCTTTCCCCCCTCCTGCCTGTATTTGTCGTCTGAACACAGCTT
TGTTTGCTTGTCCAAGCTGGTTCTTTCCCGACTGACCCTGTTGCCCTCGACCTTTTCCTC
TACCCGCTCGACCCTTCTTCCGACCGCTGCGACATGTGAAGTCATTGCCGACCTTATTTG
CAGGGCGTACTGTATAGCATACACGAAATTCATCCCCACAAGTGAATTGGTCAACAATTC
AGAGTGGGCGGGAAAGGTCAACAGCAATAGCAGTGCTTCGGCTCTCTTGAGGAACGGTGG
TCCTCGCCCGCTCGCTCACATGTTGTTTTCCCCTTCTGACGTCCACAAAATCCGTTGGGC
TTCTGCGCATCTTGACACGCGAATGCGACCGTCTGAGTTGGAAACAGACTGAGGATTGTC
AAAATGAATGAAATCGTTATCAAAGAACTTGTCAGCTTCATTCTTTTCGAACGTGTTTCT
GCTTTTATTTTTGGCTTCAGTGGTCCGGCCACTGCTTTATTGCTAAATCCGAGAGTCGTG
GGGTTTGAATGTTTT
>GYY|c426_g1_i2 len=846 path=[1:0-221 223:222-845]
GTCATCTGAAAAGGGTTCCTTATCACCAGCTATTTACGAGCCCCTTAATTTAAATAAAAA
GACTTGAGGCAGGATGTTTGTCTTACCCACTATCTTTGTTCATGGGATGAAGGTAGAACA
ACAGATCCAGCTAACCAGAGCACACTTGATAGACTATGAAGGCTATACTTCTGCTTCATT
TGGCATTGGCACATGCAGTCTTCACGGTTTGTTCTAATGTTTCCTTACTACCAGCAGCGC
AACATAACTTTTTCTCAGCTTTCCGTCCACGCTTTCCTCCTCCTTTCCCACCTTTCCCAC
CTTTTCCACCTTTCCCCCCTCCTGCCTGTATTTGTCGTCTGAACACAGCTTTGTTTGCTT
GTCCAAGCTGGTTCTTTCCCGACTGACCCTGTTGCCCTCGACCTTTTCCTCTACCCGCTC
GACCCTTCTTCCGACCGCTGCGACATGTGAAGTCATTGCCGACCTTATTTGCAGGGCGTA
CTGTATAGCATACACGAAATTCATCCCCACAAGTGAATTGGTCAACAATTCAGAGTGGGC
GGGAAAGGTCAACAGCAATAGCAGTGCTTCGGCTCTCTTGAGGAACGGTGGTCCTCGCCC
GCTCGCTCACATGTTGTTTTCCCCTTCTGACGTCCACAAAATCCGTTGGGCTTCTGCGCA
TCTTGACACGCGAATGCGACCGTCTGAGTTGGAAACAGACTGAGGATTGTCAAAATGAAT
GAAATCGTTATCAAAGAACTTGTCAGCTTCATTCTTTTCGAACGTGTTTCTGCTTTTATT
TTTGGCTTCAGTGGTCCGGCCACTGCTTTATTGCTAAATCCGAGAGTCGTGGGGTTTGAA
TGTTTT
>GYY|c433_g1_i1 len=205 path=[1:0-204]
AGATGAATCATCAGCAAGGCCCTGAGATTAACATGGTCGGCGGAGAATTGGCTGCCCTTC
TACAGGAGCTAGCAGGTTTGCAGGTCAGATTGGCCTCACTCATGGAAAAGATGGGTTCTC
TTCCTCTGGATCTGATCAGAGACATGAGGCAAGAAGTTGTCGAAGTCACCGACCAACTGA
GGAACATCAACAGGTCCCATAGGCG
>GYY|c436_g1_i1 len=426 path=[1:0-425]
AATGGCAGTGTAGAGCCTGCTCCTCTCCCTGTCCTCACCCCACATTATCTTGGCTCCTCA
GAAGATCTCCCAAAGGCTGTGGTGTTCCTGGAGCCTCAATGGTACAGGGTGCTCGAGAAG
GACAGTGTGACTCTGAAGTGCCAGGGAGCCTACTCCCCTGAGGACAATTCCACACAGTGG
TTTCACAATGAGAGCCTCATCTCAAGCCAGGCCTCGAGCTACTTCATTGACGCTGCCACA
GTCGACGACAGTGGAGAGTACAGGTGCCAGACAAACCTCTCCACCCTCAGTGACCCGGTG
CAGCTAGAAGTCCATATCGGTGAGTTGATGAAGGGGAAGAGGAAAATCACCAATAAAGGG
TGAAACAAAGAGTCCTGAAATACTTGGTAAGAGCCAGAGATGATATTCTTAGAGATAAAA
GCTAAG
>GYY|c438_g1_i1 len=330 path=[358:0-329]
GCGTGTTGGGTGATGGTGGAAATGGATTTATTGAGCTGGTCATGGTCAGATTGACTGATA
AAAGAGATAGCGAGAGGAGAGAGCGGGGAGGCGAGTACGAGTGACAGGTCGGATGGGATT
GTTCTTTTTGAGTCAAGGTCGAGATTTCTTGGCGAGAGCGAGAACGATTTCTGGCTCTCG
ATTCTCGAAATTGGTTCTCCTCTGACGATTTTAATTCTTTTCTCACTCGACCTTGGACCA
CTTTCACTCGCCAGGCCCACTCGTGTCCACTTTACTGTCCAGCCAAGACTCTGATTGCAG
CCAGCTCAAGTTGAAGTTGAAGTTGAAGTT
>GYY|c439_g1_i1 len=211 path=[227:0-96 20:97-112 40:113-210]
TCTCGTACCATTGCGCGTTGGGTTCAGCACCCTGCGGTATGATTGGAAGGTGAGGCGCCT
TGAAATATGCTTTTGGCGATCCAATTTACGTCAAAAACTCTTCCGACTGTCTCAAGAGGC
TCAGGGGGGCCTAATTGTGCTCGGTCCTTCCCAGGTTTACCTCTTCTTCCGGGTTATGCT
CATATCACTCAGGTTTCGAGTCTTCTCGCGG
>GYY|c442_g1_i1 len=409 path=[467:0-227 694:228-243 41:244-408]
GAAGAGACCGAAGCCCATGTCCTCATCGGACTCCTCCTCCTTCTCCTCGACCTTCTCCTC
AGCGGGAGCGTCGGCACCACCGGCAGCGGCAGCGGCAGGGGCAGCGGCACCAGCACCGCC
GGAGGGGACGGAAGCGAGCTTGGCAGAGCCCTCGGAGATCAGCTCCTGGAGGTCCTTGCC
CTGGAGCTCGGAGATGACCTTCTCGAGACGGTCACCCTCAGCGTCGATGCCGACGGAGGA
GAGAACGGCCTTGATGTCGGCGGCGGAGGGGGCCTCAGTGCCGGCAAGGGCGAGGAGGAG
GTAGGCAGCGAGATACTTCATTTTGAAAGGACGTTTGTGATTATTATCTGAACAAGAGAA
ACAATCGATTTAACCGCGAATTGGGCGGAGACTGCAACGTCGAGTTCTG
>GYY|c444_g1_i1 len=457 path=[65:0-234 64:235-456]
CAGAGGGATGGGGGTCACTTTCTCACTCATAACCACGGGCTTCTTCAGCTTGATCAGAGC
CAAGTCATTGTCCCAGTCTGATTGGTTCTGGAAACGTGGATGAAGAACAATCTTCTCTAC
TGCGTGCTCTGTGGAGTCTTTTGCTTGTTCTCGTAGTCTGATCCCCAGGTACACTTTAGG
AATGACGGGATCTTTTCCCTGGATGTCCTCTCGGCTCTTCCTGACAAACAGGTTTCTGCC
GGCCGTCAAAACCCAGCGGTCGGAGATGAGAGCACCACCTGCATAGCCTCCGTCCAGCAC
GCTGTCATTCAAGTAGATCATGGCCTGCCAGGGGACATGAGGGGCCAGAAGCCCACCAAC
CATTCGCTTGGAACGGAGGCTTGAGACTCCAGTGTGTGCCATATCTGCCAGACAGGCCCA
TGCTGCGAGGAGTACAGCCAGAGAAAACCACATTTTG
>GYY|c445_g1_i1 len=293 path=[271:0-120 392:121-292]
CGCGGTACCAAGTCAAGTACAAGCGCCGCAGGCAGGGAAAGACCGACTACTATGCCCGCA
AGAGGTTGATCACCCAGGCCAAGAACAAGTACAATGCGCCCAAGTACCGCCTCGTCGTCC
GTTTCACCAACAAGGACATCATCTGCCAAATCGTCCACTCTGAGATTGGCGGTGACAAGG
TCTTCTGCGCTGCCTACGCCCACGAGCTGAAGGCTTACGGCATCACCCACGGTCTTACCA
ACTGGTCCTCCGCATACGCTACCGGTCTGCTCCTTGCCCGCCGTGTCCTCAAG
>GYY|c445_g1_i2 len=232 path=[271:0-120 564:121-231]
CGCGGTACCAAGTCAAGTACAAGCGCCGCAGGCAGGGAAAGACCGACTACTATGCCCGCA
AGAGGTTGATCACCCAGGCCAAGAACAAGTACAATGCGCCCAAGTACCGCCTCGTCGTCC
GCTTCACCAACAAGGACATCATCGCCCAGATCGTTACCTCCGAGATCTCCGGCGACAAGG
TCTTCATGGCCGCGTACGCCCACGAGCTCAAGCCCTACGGCATCACCCACGG
>GYY|c446_g1_i1 len=216 path=[181:0-180 400:181-215]
AAGAGATCATAAAATTGCATAACCCAGGGAATGTAATATGCCACAACACGCTACTATTAA
CCGGCCAATTCAAGGGGTCCATCAAGCCTTCCCGAAAGAGGATACGTGGTTTATTGAAGG
CGAGCAGCGGCCTCGTTGGGCTGTGGGCGAGCAGCGTCCTCGTTGGGCTGAGGTGACAGA
TTCTGATGAGGAAAGCCGTGAGGAAAGTTAGGGCTT
>GYY|c449_g1_i1 len=217 path=[1:0-168 170:169-216]
GTCGTGCACAGGTTGACCCCTGTGCCCTTCCCATGGGCTGCAAAGGCGGCAGACTCTAGC
AATATGCATTCCATGCACTTACGTTTTTATGGAGAACCGTGAGGCCGCTTTATGTATCCT
ACTATCCATGGTTTACTACGGAGTTCATGCTCTCAAGTATCCTTTACAGCGACCCGCTTC
GTTCCGCCGTTCCGGTTCGGTTGATGACTTTGCTATA
>GYY|c452_g1_i1 len=622 path=[53:0-621]
GGCAAACTGGCGGTCTGCTTCTGAGATTATAATTCCAGCTCTCGCCCCGAACACCGAATC
TCGGGGATGATCCGGGGACCTGGACAGCCAACCTGAGTCGCGTGTGTGGGGCTCACACAC
CCTGTATGCCACCCAGTACACTTGTGGGCTGGGCTTCCTTGAGATGAGCCCATGTTGGGT
CCTCCTCAAATAACTTGACTAGCAGTCTGAAGTGTTCTTCCAAGTCTTTGTCCTTGAAGC
CATGAATTTGCATCAAATCATCCTGATCCTAAATCTGAGGATCAGTCAGTAAGGGATTAA
TGAGTTGCATGAGCAAGATTAATCACTTACAATAAAGTAGTTCATCTTGAAGTGTCAGTC
CAAAATGGCTCACACACCAAGGGCCACTTTTTGAGTAGCTCATAACAAAAGTACTCAGCC
ATCTGAACAATCTTTGCTTGTGTTGGATGAGACAGTTTCTTTAGGATTTATATCTCTTTT
AATCCTACAATTGAATATTGAGCCATAAGCATGTATCTTACTATAAAAGCAAGATTTCAA
AAATATTACTTGATCAATTTTGGGTATGAGATTTATATATTGTACATTTTTAGATTATGA
GATACAGGATAGGATTTTTTTT
>GYY|c454_g1_i1 len=394 path=[81:0-393]
GGCAAATATAATAAATTAATAAAATTATAAACAAAATGGGTTAGGAGGTCACATAACTGT
ATTAAGACCAGTTATATTATTATTTGTAATGTTTGCCATTGCTGGCAGCAAAAATACATC
TTGAGTTTTAAAAAAAATAATAAAAAAAACAATTTAAAAAATAATGTAAAAAATAAAAAT
AAAATAGGAGGAATTATTTAACAATTTTTAATTAAATAATTATAGTTTATAGATGATCAA
GATGATTAATAAACAATAATTCTGTTAAAAAAGTAATTTAAATGAAATAATTAAAAAAAC
AGAAATAATTTTATTAAGAGGGCCATTTTATCTATTAACATATAACTTGAAAACCCCGCC
TTTTTCAAGAAAAGAAGACGCCTCAACTTCCGTC
>GYY|c455_g1_i1 len=451 path=[29:0-192 14:193-450]
ATGCGATCGTCTGTATTTGCGGGGCGGCTTCGATTGTGCGCTCTATGCATCGATGTTGTT
CTGGATAGCGGTCTCGAGAGCCTTGGGGTTGGCGCCAACGACCTCGGCGACCTTGGTTCC
GTTCTTGAAAAGGATGAAGGTAGGCATGGCGCGGATACCGAGGTCACCTGCAACGTCGGA
GGCTTCGTCGACGTCGAGCTTGTAGAAGCGCGCGTTGGGGTACTTCTCAGAGAACTTGAC
GACCTGGGGAGCGATCACTTTACAAGGGCCGCACCATGTCGCGAAGCAGTCGACGACCAT
GAGGCTGTCCTTGACTGCCATGACCTCCTCGAACTGCTCCTTGTTCTTGAGGTTGTGTAC
GCCCTTGTGGTCTTCGCTCATTTTGGCGGTGTTGTGAAAGAACTTCTGGGTGAAGAGTGG
TCGGTAGAGGTTTGCGGTGGATGTGGGGTTG
>GYY|c456_g1_i1 len=236 path=[214:0-235]
GTCGTACCGAGCCCCCTCCGTAGACGCCTTCAGCCCAGCGCCCTGCAACTCTTTGACACC
AATCTCACCAATCATCAAATCATCTTCTGCAATCCACACCGTGCCTGTGCCTTTCCAGAT
AGCCGGGTGGTCAAACTCCTGGCGGCCCCCCTTGTGGATATTCCCACTTTCGGCCCCGCG
GCTCCGAACATCCTTTTCAACGATTGGACCGTCCGACTTCTCACTGCCGCGGTCCG
>GYY|c457_g1_i1 len=301 path=[225:0-72 171:73-113 137:114-147 171:148-188 137:189-222 171:223-263 211:264-300]
GTCAATCCTTCGTCGTCGGAAAAGAAGAAAAATCTGTTTACTGATCGGCGTTCAGCTTGC
AACAGACGTGGTATTGGAAGTCGTCTCTTTTTGTATACACATTGTATATATGCTTTGGTA
TACTCTCTGTATATGTTTAGGCTGCGTGTTGGAAGTCGTCTCTTTTTGTATACACATTGT
ATATATGCTTTGGTATACTCTCTGTATATGTTTAGGCTGCGTGTTGGAAGTCGTCTCTTT
TTGTATACACATTGTATATATGCTCCGGTATACTATCTGTATATATTAGGCTGCGTTTTG
G
>GYY|c461_g1_i1 len=367 path=[345:0-366]
AGGCCTTCGGCTTCCTCAGCGGAGACTTCGTTTTGGGTGGCAGATGGGAGAGCAACATCG
ACCTGGCCGACCTTGAGCCATGGCCTGGCGCCCTCGACGTACTGGAACTTGGAGGAGAAT
TCGGAGTCAGAGGCGTGGAGTTGGTGGAGGTATCCGTGCTTCAACTTGAGGGAAGCGATC
TTGTCAACATCCTCTTTCGAGAAAGACTTGACACCCTCAGCGAGGACGATGGCACCCTTA
GAGTCGGACAGAGAGATGACATCACCGCCGAGTTCGATGACCTTGAGGGCAGCGTATTGA
GCGACGTTGCCGGAACCGGAGATAGCGACACGCTTGCCGGTAAAGGATTCGGCTCCCTTG
GTACGGT
>GYY|c461_g2_i1 len=731 path=[689:0-730]
GCCTCATCGCCGCTGGCTGCCAATACATCGCTGAAGGTTCCAACATGGGTTCCACCCAAG
GTGCCATTGACGTCTTCGAGGCTAACCGAAAGGAGGGTGGCCAAATCTGGTACGCTCCCG
GTAAGGCCGCCAACATGGGTGGTGTCGCCGTTTCCGGTCTTGAGATGGCTCAGAACTCCG
CTCGTGTCAGCTGGACCTTCGAGGAGGTCGATGCTAAGCTCGCTGATATCATGGAAACTG
GCTTCAAGGTCTGCTTGGACACTGCTAAGGAGTACATTCCAGCCAAGGAGACTGAATTGC
CATCCTTGGTCGGTGGTGCCAACATTGCTGGATTCGTCAAGGTTATCGAGGCCATGCACA
ACCACGGTGATTGGTTCTAAATTATCTCCCGCTCACTGGTTGGGTTGGCAGGATTTGAGA
ATAATTTAGTATCTTGAAGAAAGAAAAACCACCCGTTTTCGGTTTTCGGTTTTTTATTTT
TTATTTTCTTGATTCCCTTTTTTATTTTATTTTTTTTGTTGCTCTTTTGTCTCTTCTATC
GCACTGCGACCATGCATGCAAATTAGTAACTAAGTAGTAAGTATGACTTTGGGTTCAAGT
TTACGGGATTTGGCATGGTTGGGGGCGTTTTTGTAAATACTCTGAGATACCGGGATAGTT
GATGGCATATATCCTTTTCCCTTTTTTTTTATTTAGTTTAGCATGATATCAATGAAATTC
AATGAACCAAT
>GYY|c463_g1_i1 len=293 path=[271:0-35 307:36-292]
TCAGGTGCGGCACCAGCTTCAATTCTAAAGCAGACGAAGTGTTCTCCTGGAGGGATTTTC
TCAAGGTGTTTGTGCATCCTCAGTTTCACTTTCCCAACAAACCTACAGGTTTCAGTGAGC
TCTTAAGAGAGTATAGCAAACAAACCCGAAAAGTGGCAATGGAGTTACTCAGAGGCATAT
CAGAAAGCCTGGGATTGGAAGAATGCTATATTGAGAAGGCAATGGATCTAGAATCCGGTC
TGCAAATCTTCGTCGGAAACCTCTATCCTCCCTGTCCACAGCCAGAACTCGCA
>GYY|c464_g1_i1 len=438 path=[1:0-163 282:164-437]
AGCAGTCGTATAGCAAACTTCCGAGTGACACTGCCGTCGGCAGTGACGCGGGTAGAGTGC
ACAAGAAGCAAGATACTTTACCCGTCGAATTGACACAGGTGCAAAAGCACGGGTCCGATC
ACAAACCTGGAACCGATGGCAGGGACTCCGGGAAAGTGGATAAACTTGACCCCGAGGCTT
TGTCGCATCTCTAGCTCTGCAAAGCTATACAAATAGGAATCTGCCTTGCAATCGTTTAAC
TTGAAAGCCCTGAGTAAAAATTTGTAACCTGCCTCCATCCATCTGCTCGTTTTTTATTCC
GATGAAGCAGGCACCTTTGAAAAGCTTTCATTCAACTTGAGATTTTGGGCTATGAGTGTT
TTGCGAGAAGCTAAGAATGATATCAAAAGCTTATTGTGGCTGCCTTGTACTTCCCTCACC
ACAACTGCAAAGCTAAGA
>GYY|c464_g1_i2 len=555 path=[1:0-163 165:164-280 282:281-554]
AGCAGTCGTATAGCAAACTTCCGAGTGACACTGCCGTCGGCAGTGACGCGGGTAGAGTGC
ACAAGAAGCAAGATACTTTACCCGTCGAATTGACACAGGTGCAAAAGCACGGGTCCGATC
ACAAACCTGGAACCGATGGCAGGGACTCCGGGAAAGTGGATAAAGTAAGCATCTCTGATC
TCAAACCCTTTCTCCTGTCGGCCTCAATTTGCGCTGCAACACTTCATAAGTTACACCTCA
TGCATGAAAATCAGAATTGACGCGTGTAACACCCGAGACAGCTTGACCCCGAGGCTTTGT
CGCATCTCTAGCTCTGCAAAGCTATACAAATAGGAATCTGCCTTGCAATCGTTTAACTTG
AAAGCCCTGAGTAAAAATTTGTAACCTGCCTCCATCCATCTGCTCGTTTTTTATTCCGAT
GAAGCAGGCACCTTTGAAAAGCTTTCATTCAACTTGAGATTTTGGGCTATGAGTGTTTTG
CGAGAAGCTAAGAATGATATCAAAAGCTTATTGTGGCTGCCTTGTACTTCCCTCACCACA
ACTGCAAAGCTAAGA
>GYY|c465_g1_i1 len=202 path=[534:0-201]
CGCGATTATGTAATCCAAGAAGATTTTATGAAGGCTGTTCGCAAGTTGAATGAAGCAAAG
AAACTGGAGTCAAGTTCACACTATAATGCAGACTTCGGAAAAGACTAGAAAAATGTTGTA
AAGATAGCAAGGAGACAAGACAGTGACTGCAATTTTTTGTCCATACAGGGCATTTTAGCT
TTCAACTTGATCGGTTTTCATG
>GYY|c469_g1_i1 len=271 path=[354:0-270]
CCATTGATTGTTTCAGCGTTTGCAGTGTGACTGGGAGTGATGAGAGAAAAACTCATTGAG
GAAGGTACCCTGCTCATTGTCCAAAGAATGCAATGAAGGCTACTAGTCCAAAGTTATACA
TCAGGTTGGATGATGAAAGACCAAATCTATTTGAATGGGCTCCAGATTTCGATGCGGAAG
CTTTAGTGCTGGAACTTGAAGATGTCCCACCTGTCGTGGCTGATCGACCGGATGGTGAGG
CCACTGGACAGTGGGGAATCTTAAGACCCGA
>GYY|c473_g1_i1 len=373 path=[351:0-372]
TTTTTGATCCCGCATAGAAAAATGTTCAAGAGGAAGTACAGTATGTATAACCAAAAGTTG
TACAGCTCATTTTTTTTTTGAAACTAACCTCTTCGGAGGTGGGTTTAGACTAAAGTTTGA
TGTCCCACTTGTTAGAATTTTGAAACTTCTTTTTTGATTGCGATCATCAGTCTGGATTCT
GGACCGCTTCCACACCGCCAAAAAAAAAGTTTAAACTATTCCCTACCACAAAGTCCTCAC
CTTGACTTGCTGCCCTTCAAAGTCTGTAAAATGGCATGCTCTCGTGCAGATGAAGCACAA
CAAAAAAAAAGACAAGTTCACAGCTCACTTTTCTCATCACGTTTGACTTAACCCCTTCGG
GCCTATCTTTTTG
>GYY|c474_g1_i1 len=275 path=[1:0-200 535:201-274]
TAATTGTTTAGCCAATGATGGATTTCGTGCGACGGAATGAATCAAAGAACTGAAAACGTT
TCCAATACCGACAGCTGCTCCCGCTAAGGCAATTGTAGCTGCTCCCGCACCTATTAATTT
AGCACCTTCTAACATTCTCTTTTTTCTTTCTTTTTTACGCTTTTCTTTTACCTCGTCGAT
TCGAGGTTCATTTTCTTCCTCCTCCTTCCTTCTTTTTCTTCCAATTCGAAGAAATCCAAA
AAAAACTCTTGATATGATAAATAAATCTCGTCAAG
>GYY|c475_g1_i1 len=300 path=[1:0-2 4:3-26 28:27-299]
GTTGGGATTACAGGCCTGAGCCACCATGCCTGGCCATATTTGCATATCTTCTGATTTTAG
CTTGGGAGTTGTGGGGAGAAGGTGGGGCAGTTGAAGATAATGTTTATTGAGAACTTACCA
GTGTTATAACAGGGCCGGGCCTTATAACATACATTATCTTACATCATCTTTACAAGGTAT
CCTGGCTGTCCTTATTTTTTTGGAGAGGAAACTGAGGCTTCAGAGCGGTTAGATAACTCA
TCCAAGGTCACACAGCTACTGAGTGGTAAAGGTTGGACTTCAGCCTAGGATGTTCTGACT
>GYY|c478_g1_i1 len=251 path=[255:0-250]
ACCAAACCAAACCAAACCAAACCCAACAATGTCTTCCTCTGCCTCTTCTCTCCACTTTCT
CTCTCTATCTCCTCACTCTCTCTCTCTCTCCAACTCCAAACCCACCGCCCCCTCTTCTCT
CTCTCTCTCCTCTCCCCTCAAAACCCCAATCAAATCATCCACCTCCATCTTCTCTGCCAG
GCCCTTCGATTTCTCGCCCTCTCGGTTTGTCGTTCGAAACGTCGCGGTTTCGTCCGAGTT
CGAGCAGGAAG
>GYY|c480_g1_i1 len=219 path=[1:0-218]
GAACAAGACGATATCTGGCTGTTGTTCCCCTATTTGATGTTTTTGCAGATGTTAGCGTTT
GAAACCTCGCTGGCACTGGGCATAACGCCAGACAATCCATGTCCGACAGGGGAAGTCAAT
CGCGTGGTGAAGGGGGTGGAAATTTATCCTTATCATCCATCGTATTCACCAAGAATAAAA
TGTAGCAGGAGTGATTATGTCGATACCGAATATTTTAAT
>GYY|c482_g1_i1 len=372 path=[1:0-41 43:42-371]
GCTGAATGCACCTAAAAGAGAGAAGTGCCCTTTCCTTTCTTGTCTCCACCAATCTCAAAA
TGTTTGCAGCGCTTGATTGGATGTTGGGAAACATGTTTGCATGATTGACATTGCAGCCTC
AGTACAATCTTCTTTGTAGTCTTGGCCTTTTTGTGGAAAACAGGCTTAGTTTGACCTCCA
TATCCTGATTGTTTCCTGTCATAACGCCTCTTTCCTTGGGCAGCAAGACTATCTTTTCCC
TTCTTGTACTGAGTTACCTTGTGTAAGGTGTGCTTTCTGCAAGCCTTATTCTTGCAGAAA
GTCTTCTTAGTCTTTGGTACGTTCACCATGATTGCCTTTGTCCCCCACGCTAGCACTCCT
CGCAGATGTTCT
>GYY|c489_g1_i1 len=337 path=[1:0-81 684:82-112 103:113-336]
CAATGACAGCACGCTTGACATGATGAGGATCGCAAAAACCAGCTGGACAGCAATGGGCAT
TCTCCAAGATATTGATGAGTCGAAGATTCAAGCACGGGAGTTTTGTGACCCACATCAACC
CAATAACTGGTCATGATGCCTGCAGTGATGAGGGAACCTTCGATCATGACCAACTTGCCT
CTTTGGTGCGCCTTGGAGCATTCAGATTGCCAGGTGGGCACCGTGGCTGTGATGAATCCG
TTTCCAAAACCAGTGATTATGCGTCCGACAATGAATTGTGCTAAGCCAAATGAGGTGAAT
TGGATAATTGAACCAATGGTCATGACGATCGCGCCAG
>GYY|c489_g1_i2 len=326 path=[1:0-81 83:82-101 103:102-325]
CAATGACAGCACGCTTGACATGATGAGGATCGCAAAAACCAGCTGGACAGCAATGGGCAT
TCTCCAAGATATTGATGAGTCGTAAGTGAAGTAGAACGCCAAATCAACCCAATAACTGGT
CATGATGCCTGCAGTGATGAGGGAACCTTCGATCATGACCAACTTGCCTCTTTGGTGCGC
CTTGGAGCATTCAGATTGCCAGGTGGGCACCGTGGCTGTGATGAATCCGTTTCCAAAACC
AGTGATTATGCGTCCGACAATGAATTGTGCTAAGCCAAATGAGGTGAATTGGATAATTGA
ACCAATGGTCATGACGATCGCGCCAG
>GYY|c491_g1_i1 len=233 path=[1:0-232]
TGCAAAGTGTTAGGGATAATTTATAATCTATTCTCGGCTTTATGTTTGAGCCAGATGAAA
ATAAAAAAACCATCAAAGTAGAACAATCGTTTGCGACTTGGGCTATGAACATCTGTAAAG
GGGCTAAAGACTTTGGCTTAAGAAAGTCCTGGTGCAGCGCAGCTGCCTCGGGCCGTGAGC
AGTATACAACAGGTCTGATTGCCGATTTCTCATTCCAAGTGCTCAGGTGCGAG
>GYY|c494_g1_i1 len=337 path=[315:0-296 612:297-336]
GTAGATAGTATTAAATAGCGTACGTCGATGGCTCATGAGAACATCAAATCCTCAATTCCA
TTATAGTTGATCGTGTCAGGGGTATCCAAAATGATCAACAAGCGTCAGTCGTCGTCATAA
CATCCGACCGATATAACAATTTGCCTCCCGAATCAATCGGCGAAGGCGCAAAGTGCGAGA
CATAACCCGCTTAGACGGCGCGGTGGGCGGAGTTATCAACCTTGTCGCGACGCTCACGGC
CCTTGTCGGACCAGGGGAAGTGGGCGACGGGAATGACGAAGAAGCTGTTGGAGCTGTCGG
CAATACCAGCCAGGGCGTTGTACCAGGCAAGGAAGGC
>GYY|c495_g1_i1 len=222 path=[255:0-221]
GCAAGGCCATCACGCTCGATCCGGATCAGCCGCTCGGGCACTACAACCACGCCCATTTCC
TGCTGATGAATGGCGAGTTCGAAGAGGGCTTCGAGGAATACCGATGGCGCCGCAAGGCCA
AGATACTGAGCGACGGCGATCCGGTGTTCGACGGGCCGGAATGGCAGGGCGAGCCGCTCG
CGGGCCGCACGCTGCTGCTGTTTGCCGAATACGGACTGGGCG
>GYY|c496_g1_i1 len=204 path=[1:0-203]
TTATCGGCGTCGGTGGTGGCGGTAATAATAGTATTCAAAGCATTTTAGATACAAAAATTG
ATGGATTAGAGTTTATTGTAGCTAATACAGATAAACAAATTTTGGATAAATTTGATAAAT
CTCTTACTTTACAATTAGGAGATAAAAGAGGAATAGGGGCTGGAGCTAACCCCGAAGTGG
GTAAATCAGCAGCCGAACATTCTG
>GYY|c497_g1_i1 len=391 path=[53:0-390]
ATTTTTTTCATACCAACGATCATAAAGTGTATCTATATCATGAATGTTCATGGACCCAGG
ATTCCACGAATAATCCAGCTTCTTTGCTTTACGATCCATATATTCAATGAATTGGACCCT
CTTACTAGGCTCAACTCTCTCCACCACACCGGCAAAATATCCACTGCTTGGACCACGGAT
TATTTTACCATAGAGGTATGTAACATCAGAAGCTGGGTATGCTATCACAGCTTCAGAGGC
CTCATTTGAACTATTTGGTATCCCAGCACCATGATACTCATAAAGTTTCTTTTGCCCGGC
CCATTGTAATAGGTTTTTAACCACTGAACCATTTGGGAGGTCGTTCACAATACTTTTTGC
CTGGTATGAGTTTTCAGGAAATAGGTGACTG
>GYY|c500_g1_i1 len=214 path=[1:0-213]
GGCTGTGGTGGTGGACTTGGCTTGCTTAGGCTTCTTTTCCGCCATTGGAGCCTTGGTCGT
CCCGTTGTCCTTCTTCCCTGCTTCGGATAGCTTGTACGAAGCCTTGATCTTGATTAGCTT
TCCCTTCGCAGCAGAGTTCTTCAATTGGAGCCCCAAAATTTTCCTGAAATTCTCAGGGAG
TACCGGTTTGTGCTCCTCTTCCATGTACTTGGCG
>GYY|c505_g1_i1 len=351 path=[1:0-92 94:93-350]
CTCAGATTTATTATGGGATGTTCCATCGAGCCACAGAAAGAAAGAAACACAGTCCGAGAC
CAAATGATGTGAATCAGAACAGAACAGCGTCCGGTCTACTGGTCCTTCAGCTCCCTCAGA
CGCTTGATGGCAGATTTGACCGTGACGGCTGACGTGGTGTTGTACATCCAGGCGCCTCCA
GCCACGGTTTTCATGCAGGAGCCGCAGTGCCAGATCCCCACAGCCTTCCTCTTCATCTTA
GTCTTTCCGCAGAAGGAGCAGGTGTATTTGGCGTGCTGGCTGATCTCGATCTTCTTCACC
ATCTTCCTGAGCGACGCACCGTAACGCGTGCCATACTTCCCCACGATCCCC
>GYY|c505_g1_i2 len=333 path=[729:0-74 94:75-332]
CTCAAGACTCGGGTTTATTATGGGATGCTCCAAAGAGCCACAGATGTAATGATGATGTGA
ATGGATCCGACACATGTCTACTGGTCCTTCAGCTCCCTCAGACGCTTGATGGCAGATTTG
ACCGTGACGGCTGACGTGGTGTTGTACATCCAGGCGCCTCCAGCCACGGTTTTCATGCAG
GAGCCGCAGTGCCAGATCCCCACAGCCTTCCTCTTCATCTTAGTCTTTCCGCAGAAGGAG
CAGGTGTATTTGGCGTGCTGGCTGATCTCGATCTTCTTCACCATCTTCCTGAGCGACGCA
CCGTAACGCGTGCCATACTTCCCCACGATCCCC
>GYY|c508_g1_i1 len=349 path=[327:0-348]
GCGGTATGTGTCGATGAACTGACAGATGGCCTTTACTAATTGAGCTGCGTTGCCTTTGCA
CTTCCCGGAGCTGATCAGGTCGAGCAGTAATTAAGCCTTGGTGCACGGGTGCGAGAAAGC
CGGCGGCGTGGTAAGATTGCGCAAGATTACATCCTAACAAGAGGGCAACGAGTTGGCGGT
TTTTGCTTCTCATCACAATAGTTGATAAGAGGAGCTGTCAACCGATTGGTGTTTGCCTGG
TCCGTGGTGATGGTGTTGCTAGTAGGGGGCCAGAAGGGGTCGCAAACTCTTTTGCACAGA
GATGAATTCGGCTTTCGTCGGATTAGATAATCACAAAAAAGAGTTCTCA
>GYY|c511_g1_i1 len=663 path=[691:0-662]
GCTTCAAAGATGAGTGAAAGTGATAAAAATGGTAGAATGATGTGCTTTGAAACAATCTAT
GATGATAGTGTGCAAGAGCAGCCTGTGCCTTCAGGCTTTGCAGCTACAGCGGACGTGGCC
GGAAGGCTTACCGGCTTGGCTGGACTCGTGGATGGGGGTGACGTTGGACGGCTTTCCGGA
TCTTTGGATGGTGAGCTTGCTACCTTTTTGGCTGGAGTGACTACTGGTAGTGTCCCATTG
GGTCAATTTGCTTTGGTGGTTGGATCATTTGGTCTGTTCGACTTTTACCACCGTCGACTT
ATCTCATTTTGGGGGCTACTTCGAGTTTTGATCGCCAAACTTTTTACCCGGGTTTGGCTG
TCCTTTTAGTCTAGCCCACGCCACTTCCTCGTGCCGAAGCGTGATCTTCACGTGGGCAAT
CTTCCTTTCCAAATCTTCAATTTCCGCTCTCTTTTTGTCGTTGTCCTTGTTCCCATGAGC
GGGCTTATCACCTGACTGGCTTCCGCCGGACTTAGCTTTCTGTCCTGAGGCAGATTTTTC
GCCGGTTTTCGTACCACCTGGTTGGGTTTTCTCTGTTGGGGTAGGTTCGTCTCTCTTCTT
GCTTCCACCCGACGTTCCCTTTCCCACTGTAGCGGGTGCTTTGTCAATCTGACCGCCACC
AAG
>GYY|c514_g1_i1 len=218 path=[53:0-179 38:180-217]
GGCCTCCAAAAGTGCTGGAATTACAGGCATGAACCACCACGCCCAGCTACAGCCTTAAAC
TCTTGAGCTCAAGTGAGGCTCCCACCTCAGCCTCCTCAATAGCTAACTCTTATTTGTTAC
TCTTTTTAAATTTCATTTTATTTTATCTTGAGACAGGGTCTGTCTTTGTTTCTCAGGCTT
GAGTGCAGTGGTGAGATCTCAGCTCACTGCAACCTCCG
>GYY|c515_g1_i1 len=296 path=[281:0-295]
AAATATTTGTGAAAAGCTGAGGCAAGATGCATATGCAATAAATGTCGGGCACGTGAACTG
AAGCAGTCAGCTATAGCTGATATCTCATTTGAGAGTTCGGAGAAAAAGTTCTGACCACAA
ACGGGACAGATTTCATTGTGGACATGATCAGGAGCTTCACCGGCATGGCTGCACTTCTTC
AGAACATTCTTCAATTCTTCGTACTCAAGATGGCGGCATTTCTGAAGAAAGCGATCATCC
TCGGCATCCAAATACTCAGAATAAGCCTCACCGAACTTCATTCTCACAGAGCAAAG
>GYY|c518_g1_i1 len=440 path=[37:0-114 36:115-439]
AAAAAAACCTGTTCGAGGTTCACTTCATTGACCCTTTTCTCTGGGACTCCAATTCCGAGT
GTCTTTGATAGTTACACACAACTTGAAAATAACTGTGGAGAGAATCAAAAGGATGTTTTT
TTGCTGCATACCATAGGTGTAGTAGACGAATGTAAGTAATTCGTTGATGACGAAAACAAA
CCAAAATCGGATCCGCCAGGAATCCGGACCCCACAGAAACAAGGCCAGCTGAACAAGATC
GATCTCTCTCTTTACTCGATACATAGAGAAAATAGAAAGAATCCGACTGACGACACCTCA
CATCAGCAAACTTGTGGTACAAGAGAGAGAGAGAGAGAAGGAAAAAATCACCACTGATCT
GAGAAAATACTTTCGGTCCTCGTCAGACGTCGGAGTACTACTATTAGTTTGACAAAGTCC
TTCTTTTACGGATCTCAAAG
>GYY|c520_g1_i1 len=274 path=[41:0-38 80:39-273]
GATCACGTCTTTTTCTACTTCATCATCGGACTCTTTAGAAGGGCCTATTCGATTTTTGTA
GGACCAATGGCTTTCAGGGCTTATCAAAAGTTCAGCAACAGTTTCCTCAATGAACCAACT
GGAAGAAAGCATAAAAGCCTGATAGCTCTGAGCAACCAAAGCATATTTTCTGGCCTGTTC
ACTCAGGCCTACGGCGTTGAAGGCAAGGGCGGCGAGTGCGTATGGAACGTCGATCACTAG
ATCCAAGCGTTCTGCTTTGTAGAGCTCTATCAGA
>GYY|c522_g1_i1 len=553 path=[1059:0-552]
TGCATTTGCGTAAACCAGATTCATGGATTGATAACAAAACAGACAAGAGACAAAGGATCA
TACAAAACTGAAGAAGTCGAAAGTTAGAAAAGGCAGTTTGGGTTGTATGTACAGAGGGCG
TGTAGGATTCTCAGAATCAGAAGGTACACAGAAAACATCGAATTCGCAACTTTGCACAAC
AATGGATGGAACATATGCGAAGACGGTATTACTCTGATGGATACATCAGTGCACTGAGTA
AATGCCTAGATATTGAGATTGCGAGTGTCAGAGAAACACTATGATGAAGACTAGAAGAGA
AATGATCGAGAAGAAAGCGGCGATTAGTTAGCTCCAAGGGTTGTCAACCCCGTACATTGT
CTGTATGTCCAAGTGAAAATGCCTATGTACAGCAGTTCCCTCATAATGCCCAAAACTAGA
TGTAAAGATCGAAGTGTCCTTATTAAAAACTCGTTGGTGCTTTGTAACAAGTGCTGCATT
CATAATACGCGGCCGCTATGGATGTCATGTCGAAGCAGCGCGTAGGCTGCCGTACCAAGA
CTTGGCTCTTTTG
>GYY|c525_g1_i1 len=1324 path=[53:0-1323]
GCATGCTAAAACAATTCCCATGACTCGCGTGTATTAGAGCAATAGAGCACATTCAAATCG
CGACTTTTCACAAAGTCAACAGCCCACAAACAATTACAGCAGGAGGAAATCTCGCGCTCA
AGTGAAGTGCTGGGGAGCACTTTTGCGAGACAACAAGGCACAGCTGGCTGCAGGCCAGGA
AAGGGAAAAAAGTCGGGAGAGTGCCGATTGTATGCACAGCGACCAGCAAAACATTACCAG
GACCCAGAGCCCGACGCTTGCCCATTCAGCACCCTGTTCGCCAGCACTGTCTCGTACGCG
CGCGCAGCCATCATCAACTTTTGGATGGTGCCAAAGTTCATGGCAACCGATCGTAACTCG
TCGGCACACTCGGGGCTTTTCAATACAAACCAAGAATCGATTCCCAGTTCGGCCAATTTT
TCAGTGGTCGAAGCGACCAGTGAAGCCTCTCGGATCCCCGCGAAGTGCAGGAATGGCGCC
AATGCTGCATCAGCTTCAAGAGCTAGCGCTTCGGTCTCGTGAGCGGAAAAAGACGACAAA
GCGCTCTTGGTGACCTTCGCTGTCTTTTCTGGCGCAGGTTCAAGCTCGTCTAGCCCCCCA
AGACGGCCAACTGCGTGCTTCTTATTCTTGAAGATCGTGCGGTTGAGAGGGGGGTCGACA
ATCGAGACCCCGGGGATCTTGTCAAGAATATCCTCGGCCCACACCTTCAGGTGGGCCGGA
GTGATCGTCACGACATGTCGAGGATCCTTGGGGTCCACCCACTGCAGGACTTCGCCGGTT
TTCACATGGCCAGCAGATAGGAGCTCGCGGATGTCACAGATCTTGGTCGTGAGGGCTTGT
GCGGGATCCTCATCAAGTGTACGATCACTGTCACTCGCCTCAACATCACTTGCTTCTCCA
TCTCTTGGTACGCCATCCGAGCTTGGGACAAACTGACGATTGGAGCGGCGGAGGCTGTGG
ATAACAGTGGAGGATTTCTCCTTTTCAGCGGCAATGCTCTCGGGATGCGGGTGTGAAATG
CGGACCCCAGAGGCCTTTCTCCCGCCGTGGAGAATGGCCTTGATCCACTCACAGAATTCC
TTATCCGTGGTAACCACGACGTTATCGGAGCGCCGGAAGTCAGCCGATCCATTGACATGG
AATTTCCAGGTGAGTTCCCCATCTCGCTCGGCTTTCAAGATGGTGTTCGCACAGGAGTGC
TTTTTGTGTTGACAAGCGGCGGCAATCATCTTTTTAAAGCTGCGTAAGTCAATTTGGGAA
AGCGTCGAGCCAAAGGGTAAGCGGACATTGGTCCCTTTCATGTTATCCCACACGGCCTTC
TTCT
>GYY|c528_g1_i1 len=446 path=[1:0-445]
GGAATACGCGGTTCATTGCACACGGGGGCAGTTCCCAGGTAGATAGAAGCTGCTACAACA
TGGTCACAGACAGGTAACGGATTCAAAGTGGAGGCCAGGCGGCGGAAAGATGAGGCAGGA
GCATAGAAGATCGGGGTGCATGAGGCCAGACATAGTTGCATCTCGTCGAGAGATTTTGCG
TCGCCGACAATTTCCCAGTGATCGTTGCAGAAACGAGCAACAAGCTCAACTCCATCAGTT
AAGACAATCAACATATGGGGTCCAAAGAACTGGAACTTGGCACCAGATTTCAGAAGCACA
GCTGCGGATATGAGAGTTCCCCAAATGTTTGGACTGTAGTACACCGGGATTCCACCACGA
CGGAGGTCCAAGCCCGTCAACTTTCAGACGCGGCGTTGTCCAGCGTCACCGCACCATCCC
AGAGGGGCTCCGTCGCAATGCCGGAC
>GYY|c529_g1_i1 len=330 path=[111:0-48 160:49-72 987:73-329]
GGCGTTGTGCTTCGTGCGGTGAACTCATTCTCCAGCTGGTCATTAAGCAATGGCTGCAAC
CATCGCCTCGCGGAATGTGTCATGAGCAGTCCGAAGATTGGGATGATAGCAGACGGTTTC
TTTTTATTCATTTTTTCCTTTGTTGTAACTGCCATTTTGGCAACGGTTTCTTTTCACTCC
TTGCATGGCTGTAGATACTATCAGATGCTGTTGTTTTGATAAACGTTTCTTTTTCTTCAT
CGAAACCACTTGTACCCTTCCTCATTTTTTGAATGTATTCTTCCAGAATGAAAACGGGCG
GAAAATAAAATAGGAAAACTCCGAAAGAAA
>GYY|c529_g2_i1 len=827 path=[221:0-742 160:743-766 184:767-826]
CCTCCCGCTCCTCCCGCTCCTCCTGCTCCGGCTCCTCCTGCTGCGCCAATCTTGGGGGGT
CCGCCACCTGCCCCTATCTTGGGAGTTCCCGGTGATCCTGACCCACCTCCTCCGGGCAGC
TTGGGCATTCCTCCACCACCACCACCACCGGGGAGCTTGGGCATTCCTCCCGAACCAGGT
TTCTCGCCCATCTTTTCACTGGCCGGCTCTTGTCTGCGTACCAAGTCAGAAGGAAGAATG
GAGCCAACATCCTCGCGCTGGACGTTATTGAACTGAAAAGCATTGGAAGTCAAAAAAGTC
GAATGTGTTAGAGGCTGCATAACCATGACCGTCAAGGCCAACAGGACGTATTGCGCGAGC
GTGAATGAAACCATGCTTATGCTTATCGAGAAGGCTTAACGAGACTGGTGGATCTCTGAT
GAATGACGCGGTCCGACGTGTGGTAAATTGATTGGCGAGTGTTGGTTCAAGTCTAACAAA
GCACAGCTATGTAAAGTTTTGAGTTTTAAAGGAACTTGATAACAGGGGTGGCTATGCTAC
TAGGGATTTTTAACAGAGCGCTAAAACTATAAACAATGGTTTTGATCACTTGCCAACGTT
CGAGCAAAGGGTAGACTGGATAGGAAGGTTGGTGAGGAATGTGTGGAATCCCGCAAGAGA
TGGGCGACTTATACATGCGATTCCACTCCGAAGTTGAGTCAAGCGTCGTGTTCCGTGCGG
CAAACAGTTCCTCTCATCGATCGATGGCTGCAACCATCGCCTCGCGGTTAAAAGCAAGCT
GAGGTTCCACTGCGGTGCCCCGGCGCCAAAGAGGGCAGCTTTAGAAA
>GYY|c530_g1_i1 len=958 path=[936:0-240 1177:241-957]
AAAACTTTCTGGCGTCTGATCAGTTGGCGCTATTGCCTGTTACTCGTCGTTTTATCTTCC
TTGAGGAAGGGGATATTGCTGAAGTAACTCGTCGTACTGTGCGCATTTTCAATGCTCAGG
GCGAACCGGTTGAACGGGAACAGATAGAATCCAATGTCCAGTATGATGCTGGTGACAAAG
GTGTCTACCGTCATTACATGCAAAAAGAGATCTATGAACAGCCAATGGCGATTAAAAGCA
CTCTGGAAAGACGCTTGAGTCATGGGCAGGTAGATCTATCTGAACTTGGTCCTAACGCAG
CTAAATTATTAGCTCAAGTAGAGCATATTCAGATAGTTGCTTGTGGTACATCCTATAATG
CAGGTATGGTTTCCCGTTATTGGTTTGAAGCATTGGCAGGTATTCCTTGTGATGTGGAAA
TTGCTTCTGAATTCCGTTACCGCAAATCAGCACGCCGTTCAGGAAGCTTACTGATCACCT
TGTCTCAATCGGGTGAAACCGCAGATACATTAGCAGCGCTGCGTTTATCCAAAGAACTTG
GATATCTCACATCATTGACTGTCTGTAACGTAGCGGGTTCTTCTTTAGTACGTGAGTCTG
ATTTTGCTCTGATGACCAAAGCCGGTGCAGAAATTGGCGTTGCTTCAACTAAGGCGTTTA
CAACTCAGCTGACAGTATTGCTGATGCTGGTGGCTTACCTTGGACGTTTGAAAGGTGTTG
ATGCAGAGCAGGAGCAAGAAATTGTTCATGCATTACATGCACTGCCAAGCCGCATCGAAA
GTATGCTGTCGAAGGATAAAATTATCGAAGCGTTGGCGGAAGATTTTTCTGACAAACACC
ATGCTTTGTTCCTTGGCCGTGGTGATCAATATCCGATTGCGGTTGAAGGCGCTCTAAAAT
TAAAAGAGATTTCTTATATTCATGCTGAGGCTTATGCTGCCGGTGAATTAAAACATGG
>GYY|c531_g1_i1 len=317 path=[295:0-316]
ATTATTATTATTGTTATTATTATTAATACTATATCTAAAATTTAGACTTGTTTCTTTCTT
AATAGGAAATGGGGTTTTCTTTTCTTTTTTTTTCATTTGGTATTGTATTGTATTGTATTG
TTTGTTGTGAAAATGATGATGGTTTTTTTGTTTGTTGAAGAAGAAGAAAGTAAGTAAGAG
TAAGAAAGAAAGAAGAAGATGAAAAGAAAGCAGAAAGCAGATTGTTTAGTTTAGTTTTTT
TTTGTGGGGTGGGTGGGTGATGATTTTGATGTGTAGTGTTGTGTTGTTTGATATATATAT
ATAGTATATAGTATATA
>GYY|c534_g1_i1 len=235 path=[129:0-128 481:129-234]
GTGAGATGAAAGGTGAGGGGAAAGATTTGGCAAGGAGAATAGGGCAGATGGGGCTCAGTT
GAAGGAAAAGAGGCCGAGGGGAGGAAAGAGAGCGCGGGAGAGGAGAGAGTCAGAGTCAGA
GTCAGACTCAGAGCATGGAAAGAAGAGTATCCAACTAGAGAGGAGATAGACAGGCTTTTG
TTTTGTCAGACAGTCGAGTATAAACTAAACTACAGCCTCGAGGGAAGACAAGCAG
>GYY|c536_g1_i1 len=236 path=[1:0-235]
AATATATATATGTATATACTCAAATGGTATATTATGAAGTCACAAAATATATCTTCTTCT
TGTTACACTTTATGGTTAAGAAATTGAGGGTTTTCTTTATATATATGAATGATTTTTATC
TATATATATTTATATATATGTGAATTGAGTGAATGACATTTTTTTTTTGAAGGTTTATAG
CTTTTTGAGTTTATATGATGGGTTGAATGATTGATTTTAATTGATTCATAGGGGGG
>GYY|c541_g1_i1 len=325 path=[374:0-137 583:138-324]
GTTGAATTGACTCAGGATTGATGCGCAAACAACCTCGAAACGAAAGATGCATGCTACATC
CCATATGTGGGGTCTTCTTCTTACTCTACGAGCATGAGACAACGGGCCAGTTGCACACAA
GAGATAAGGGGAAATTCACGTTAAGTTCACGTTCAACCGGCTTAACGTGGATAATCTGAA
AGTCAAGCATCTAAATGTAAAACGCATGCGCGTATGCCCGAGAACAAAAAATCAATGCTA
ATTGTTCTTCAAGGAAAAGTGTCTAGAAAGACTTGAGAGTCCATCCTCAAGCTGGTTTAG
GCCCCTGCTTACAATTAAGGGAGCA
>GYY|c541_g1_i2 len=396 path=[374:0-137 512:138-208 583:209-395]
GTTGAATTGACTCAGGATTGATGCGCAAACAACCTCGAAACGAAAGATGCATGCTACATC
CCATATGTGGGGTCTTCTTCTTACTCTACGAGCATGAGACAACGGGCCAGTTGCACACAA
GAGATAAGGGGAAATTCAGTGAGTGCCTCTGAATCTGGTTCGTTCCGGAACATGGCTCCC
GACAAATTCTGAGAAGTGACGTCAAATAGCGTTAAGTTCACGTTCAACCGGCTTAACGTG
GATAATCTGAAAGTCAAGCATCTAAATGTAAAACGCATGCGCGTATGCCCGAGAACAAAA
AATCAATGCTAATTGTTCTTCAAGGAAAAGTGTCTAGAAAGACTTGAGAGTCCATCCTCA
AGCTGGTTTAGGCCCCTGCTTACAATTAAGGGAGCA
>GYY|c544_g1_i1 len=254 path=[55:0-106 161:107-108 54:109-253]
CGTACCCATGTCTGTTTCTTGTGACACATCCAGCTCATGTTGCTTGTCTAGTTACTTACG
CTGATGCTTGCAGGTCTGTTTCCTGTGACGCATCCAGCTCACGTTCCCCGTCAAGTTACT
TACTCCAAGGCTAGAAGGTCTTTTTCTTGTGATGCATCCAGCTCACATTCCTTGTCGAGT
TACTTACTCCGAGGCTTTCAGATACCTGAAAGTTTCTTAAGAGTGGATATTAAAAAGGAA
CGGTAAAGATTGAG
>GYY|c546_g1_i1 len=248 path=[1:0-247]
GAAGGCTCTGCCAAACACACTCCCTCCCGGGCTCTACGAAGCTGCGTCTCGAAGAGGAGG
TCTGCCACCTCCTCCGGGCCGTCCGGATCAAGCGTCCATCCCTCGCCAGTTCAGCGGTCA
ACAGAATGTACCAAGGACAGCGAGTCCTCTCAGACAGCAGGCATTTGGGCCACCTCCAGT
ACAGCAGCCATCGAATGATTGGGTTATCAGCCCCCAAGAGAAGGCTTCGTACGACAACTT
GTTCAAGG
>GYY|c547_g1_i1 len=290 path=[268:0-289]
GTGATGTGTTTCTTCAACGGTCCTAGTCCTGGCCTGTCCCGGCTGCCGCTGATCATGATG
TCTACAAAGGTCTACAAGCCTTGTACTGCTTGCACCGGCGACCTCCAAGTCCCATATAGG
CAGCAGTACAGATAGACTAGTGTAGGGACCAAACGTTGCGCCAGTGCGAGTTTTTTCAAG
TACCTTGACCATCGCAAAAGGCACTATGTAACTACCCGCTTCATAGACAACGAAATACAA
GTTTCTCTGTCCATCATCAAGCAGGACGTGCAGAGAAAGAAAAAAGGAAA
>GYY|c549_g1_i1 len=282 path=[260:0-281]
GGGAAGTTCAGCGTGATGAAGAGCGGAGAGGGCAGTTTGAGGATGTTAGGGGAGGAGAGT
GGAAGGAAAGGGAAGTTGGCGATTGCGGCGGAGATATGTGCCGTGACGCCGTCGTTGCTG
GTGGTGGAAGTGAAGAAGTCGAGCGGCGACACCTTCGAGTACAACCAGTTCTGCACCAAA
GAGCTTCGGCCTGCACTCAAAGACATCGTCTGGACATCGCCTGTTGTTGTGGACAACTCA
ACACCTGCTTGATTGATTCATTATTTGAATTTAATAGTTGTT
>GYY|c552_g1_i1 len=297 path=[1:0-48 50:49-60 62:61-296]
GTTTGAAGGAGCTGCAATTGCAATGGCGGTGATTACAGAAATGAAAGGGAAGGGAAAAGG
CAAGGGAAAAGCCAAGGTCAAGGTCCGCTCAAGAAAGGACGATGCCTTAGATTTCGTTAA
GGAGTGGACTACTTTTGCAATGAAGAAAGCCAAGGTCGGCGCCCACTATGGCTTCATCCC
ATTGATCATCATTATTGGCATGAATTCCGATCCTAAGCCTTCTCTTTCTCAGCTTCTTAG
TCCTCTCTAGGGTTTATCTTTCTCTTACTCAGCCATAGAATTACAATATGTTTTTAT
>GYY|c552_g1_i2 len=285 path=[1:0-48 62:49-284]
GTTTGAAGGAGCTGCAATTGCAATGGCGGTGATTACAGAAATGAAAGGGAAGGGAAAAGC
CAAGGTCAAGGTCCGCTCAAGAAAGGACGATGCCTTAGATTTCGTTAAGGAGTGGACTAC
TTTTGCAATGAAGAAAGCCAAGGTCGGCGCCCACTATGGCTTCATCCCATTGATCATCAT
TATTGGCATGAATTCCGATCCTAAGCCTTCTCTTTCTCAGCTTCTTAGTCCTCTCTAGGG
TTTATCTTTCTCTTACTCAGCCATAGAATTACAATATGTTTTTAT
>GYY|c556_g1_i1 len=321 path=[299:0-210 510:211-217 517:218-320]
GCTGCAATCCGCCGGCACGCAAACACTGACGCACGACACACCAGAGTGATACTGTGACCA
ACATGGACCGGTCCACTGATGACTTTACTCAGCCTGAGGGGGGAGCAGGAATGGACGGCT
CTGCACCAGCTGATGGGAAGAAGTTCGCCATGAACCACGGCGCCACCAACGCCAAAGCTC
CAGAAATCCTGGCCTCAGATTCTCGTCAACCCGAAGATCAAAACATCAAACTGAATCCAT
TCGCGCCATCCTGTAGCGTCATGTGAGCTGTACAAGATGTTACCAGACCAGTTTCTTTTG
TGTCTTCAAATATATTCTTAT
>GYY|c558_g1_i1 len=661 path=[639:0-289 929:290-660]
CCAAATCGGTTTCTCAAACCAAGTGGTCAAAAGCCTCCACCGGTCGTACATAGTATCTGG
GAAAAAGTCACATCGGTTTGACATGGTCGGTATTCCCACCATGTACTATAAACCTAACTA
AATCTGAGGTTTGCTAGGAAACCAACCAACCAACCAACCACTCAACTTTCTTCAAACCAT
CGTCAACCCGAGTTTTTTTCGGTGCAAAAATATGGTCTGGGAGAGCCCCCCCCCCCACAT
CTCCTTCTGTCACTTGACAGCCCGCAACTCCAATTGGCTTGATCAACAGGCACCCATGCT
GCCAAAGTGCACCCGACAAGACCATGTGAATATGTAGTACCATCAAGCAGGTCGGTCAGC
ACCCAAAGCATTGAGGCCTGGGCAGACACTCAAGGGATTGAAAAACTTGATAACAGAACA
CTCCTGTAAAAAAATCCTGGGGGCACCCAACTTTTTGACCTCGGACACCAGCCAGTGCCA
CCACTACCAGCCACCCAGGGACACCGTTTTAATTGAGGTTATCCAAACAGTACATCGATC
TTCTGTCAAAGGTACTCCCGTGGTGTAGTTGTACATACGTACCACCCGAGCTCAAATAAA
ATAAACCGAGCTCGAGCTCGGATCCCTGCCACCTGGGTGCAATAATTATGGACTCGAGAG
G
>GYY|c562_g1_i1 len=595 path=[643:0-255 25:256-277 47:278-594]
TCAAATCCTTTTGTATCCGTGAGTAAAATCCTGTTACGTCCGAGGGGAGGAAATACTATA
AGAACGGGCGGCTGGCCCCTGTCTTAGAAGCCACTCCGAAAAGCAGTCCAGCGTCAGCGC
TTCGAGAAATCGGCTCCCGAGATCTTGCATTTATCCCGAATCTCTAAACAGCTACCAATT
GGCAGTCCGGTCGATATGTCCCGGTCATCTTTCCTCAAGGCGTCGGCCAAGCATTATAGA
ACCGTGTTTTTCTTAGGTCTGCTACCTTTCCCTTCAATTCTTGTTCATGGGCGTCGGACG
AGACTTGGCCTTTCCGCTCGAGCGAGAACTTCCGAAACGACAAGAAAACCCCTGTTTTTG
CCGGGATGTACTTGCCAAGAGCCGGGCCTGTCCGATCTGCCCTTGAACTTCTGATTTCGC
TGTATCCCATGTTTATCTTTCCATTGCCGCCCCAGAAGCTCGTTATCTCCTTTGAGGAGG
TTGCTATGCCAGCATGTTGAAGTTCCTTTCCCCCTTGGTACCCGCTGCAACACTCTTATA
CTGTATCAATCTGTGGAATAAAATTTTCGGGCCTAACTATTTAAGATTAAAGCTG
>GYY|c562_g1_i2 len=573 path=[643:0-255 47:256-572]
TCAAATCCTTTTGTATCCGTGAGTAAAATCCTGTTACGTCCGAGGGGAGGAAATACTATA
AGAACGGGCGGCTGGCCCCTGTCTTAGAAGCCACTCCGAAAAGCAGTCCAGCGTCAGCGC
TTCGAGAAATCGGCTCCCGAGATCTTGCATTTATCCCGAATCTCTAAACAGCTACCAATT
GGCAGTCCGGTCGATATGTCCCGGTCATCTTTCCTCAAGGCGTCGGCCAAGCATTATAGA
ACCGTGTTTTTCTTAGTCTTGTTCATGGGCGTCGGACGAGACTTGGCCTTTCCGCTCGAG
CGAGAACTTCCGAAACGACAAGAAAACCCCTGTTTTTGCCGGGATGTACTTGCCAAGAGC
CGGGCCTGTCCGATCTGCCCTTGAACTTCTGATTTCGCTGTATCCCATGTTTATCTTTCC
ATTGCCGCCCCAGAAGCTCGTTATCTCCTTTGAGGAGGTTGCTATGCCAGCATGTTGAAG
TTCCTTTCCCCCTTGGTACCCGCTGCAACACTCTTATACTGTATCAATCTGTGGAATAAA
ATTTTCGGGCCTAACTATTTAAGATTAAAGCTG
>GYY|c570_g1_i1 len=248 path=[291:0-247]
ATGGGCTTTGAGTTCATGCTCAACATCGCCGGCTTGGCAACAGCATACTGGATCGAATTC
TTTCTTCGCGACGCCAATCAATCATTACGATGGAGATTGCCTTTGGCGCTTCAGATCGTG
TTTTTGGCCGTCCTCTTAATCCTCGTCCCGTTTTTCCCAGAATCTCCCAGATGGATGGCT
AAGATGGGCCGCGACGATGAAGCCAGGCATATTTTGTCAATCTTACGACACAAGGACGGA
GATAGTGA
>GYY|c572_g1_i1 len=401 path=[379:0-400]
TCTTGAGGTATTTTTGTTGTGTTAAACAGACCACGTAGCTCCTAGCTCGCGCTGGAACAC
CAAGAAACGCCAACATGATTAAGTGGGAATCGAAGGCATGGGGGAAATGCAAAGGTCTGG
CCGTTGCCGTCAAGGCTTGGTGGTTTGACCAGGTGGTGGCTTGGGGACCATCTACCTCTT
CCTAACGCAGAAGAAGAGACCAGTACGGCCAAGGAACCAAATACATCCGATGAAACGGAC
AATAGCAAGAGCAGCGGTAGCCCATAGAAGGGCCTGGAAGAAATGCGCGGTTCTGCCCGA
GGCGCTAGAAGAGAAACCAAAGCGGTCAAAGTTATCCTGGGTGATGACAACCGCAAGAGT
GGCATTCGAACCGATCCAGGCCGTACACAAATGGGTACGGA
>GYY|c577_g1_i1 len=236 path=[214:0-61 461:62-235]
ATCTGTCTCTCACCTGTGGTAGGGCTTTTGCAGGGCTGGAGGTAGAAGGCGCGCCCTTGG
AGAAGGGTTTCAGCACAGAGACTGCTGCCTTATGCTCTTGGGTGAAGGAAGGCTTGGTGT
AGACGGCGTTTCCCGCTAACTTCTCAGGCCCCTGCTGTGTGTGGGGCTGTTCCACCTCCC
TTGGGGCTGGACTCCCGAGCCTTTTTTCTTCGGCAGCGTTCTCCACAGATGCCTGG
>GYY|c580_g1_i1 len=325 path=[655:0-324]
GAAAAAGTCATTGTGATATTGGATTGTTGGGTAGGTGAGGCGAGATGAAACAAGATGCCT
ACCTCACGACAGTGTGCTTCACTAAATGTAAGTCCGAACAAGAAAGTAAAAGTGCATGAG
GAGAAAAAGGTGGTGAATTCGTTTCGCCGAAATTTGATGATAGCAAGAAGTGAGGGAATG
AAGGTGATGATTATGAGAAGAATTCAAATGATCGGGTAATTCATGACACATCAAATTGAT
CAAAGATATAAGAACACAAGATGCCTGCTAAAAACTCCCTGGCTGAGATCCCAGAAAAAA
AATGTGTCGACATCGATACTTTTTT
>GYY|c580_g2_i1 len=350 path=[328:0-349]
GGGTAGACAAGTGCTGATTATTCGTGGTTCTGGACAGCTGATGGCTGTGCGAAATTCGAG
GAGATGGTGTCTTCCTAACTGCGTTCAGAAAATCATCATCCCTCAGTCATCTGCTCCCCA
GGCGATGGGATGCAAAACAACTGTAAAAGGCCTTGGCAGTTCGAAGATAAATGGTCACAA
AAAGACAAATATGACTAAAAATTGTTGCGTAGGAATGAAGTCCGAATCTCCCGTCAGAAA
CATCGATTTCTGCCATTTCCAATCCGACGATGAGACTCGCAGCTTTGCTCCAAAAAAGGC
ACCCCACGCGACTGGTAGCACAAAGCAACGCCGAGTTTTTGAACAAAAAA
>GYY|c585_g1_i1 len=340 path=[1:0-339]
CTGGTCAGCAGCGCGATCATTCTTTGGCAGTATGTGGTGCACCCTCGCCTTCTGCTTGGT
TGCCACGTCTTCCCTGTACCCGACCGCGAGGCGGACTTCGACACTGGCCTCTCATATGGG
TGATGCGCCAACAATAACAGTGGCATGAGAGAAGGTTAGTTGGCTGAAAGGAAACATAAA
AAAGCATTTCTTCGACAAACGGCTGAATAGAAAACTCAGCCGTCGCGGAAAAACATGTGC
ACGAAGATTCGATTCATCCCCTCCTGCTGGACATGTGCAGGAGAAACCAACTACTAAGGG
AGCCGGCTCATTCATTGCATAAAGCACCGTATGCTGCGAG
>GYY|c587_g1_i1 len=211 path=[239:0-210]
CGGAGGCGGACCAGTGGGTTGTGGCCTAGGGTTTCGCTGAGGATTCTGACCGTTTGGTTG
ACGATTCTGTTGGTTTTGTGGAGGACCTCGGCGTTGTCCTTGAAATTGACCACCGCCACC
ACGTCCGCCACGGAAACCTCCTCGAGCGTTGGCGTTACCGCGTGCGGCACCGTCTTGTTC
TTGTGGCTGACCTTGGATCGGAGTGCGCCGG
>GYY|c588_g1_i1 len=282 path=[260:0-281]
CGAGTGACAAGGCTTGGAGGCCGCCACGGACAAGATGAAAAAGATGGTAACAAATGCTTT
CAGGCCGAGCATGATTACTTTGGGGATGGACTTTGAACGATGTGCAGGTAGACAGCTAAC
AATAGTCTTCTTTGACCGATCAGCTTTGTGAATCTATAAAGCACAGGCTCGTTGATCTAG
ACACTGGAGGTGGACGGGGATTGGACCGAGGCGAGTGATAGAAGCAGCCTTATTTAAGCA
TTACATGCTATAAATCAAGCGATCCCAGAGGACCTCCATAAG
>GYY|c590_g1_i1 len=701 path=[729:0-700]
GGGCAAAGAAATCAATTCCTGCAGCAATTGGGAAAAGGCACGAGACAGCGATTAGACGAA
TCATGATTCGTTTTCTGGTTCTACGCAATACTAAATCCATGTCATGGCGGATTTCATCCT
CAGTAGGCTGGTATGGTTGATCCATGCCATCTGGACTGAGCTTCTCTGAATGACCAGGGT
AGAGGACCATAATATTTGCCAGTTTGTGTTTTGGAGGCAGGCGAGCCAGTGTCTCGACGC
ACGAAGTTGGAAGCCATTTACTTATCGTGGAAGCTCCTCGGATACACGCGCCCCGAGCTT
TGACGACCTTAGGAAACTTTCCAGTGTTCGGATACTCCTTGCGCTTCAGCTGCTCGCCCA
TCCGGACTTCTTTTTGATAACGTCGAACGACACGCTTCATAAGCTTCTCCTTCACCGGTT
TGCCTTGTTCATTTTTCGGTGGCTTCTCATAGCCGAGGCGAGGCGGGGAGTAAATCAAGA
ACGGAGCGGTACTTTTAGAGCGATGACCATGAACAGGCGGGGGAAGCGGAATGAGAAAGA
TCAAACTTGGCATAACAGTAGGCAAATCCTCTGGCGAGTCTCCCAATTCACTGGCAGGGA
TCTCGCCGTCAATCCCCCGAATCGAAGTGGGCATTTCTTCATCTGAGCTGGTATCACCGA
TCAAGTTTTCACTTGACTGCCCCGCGTTATGAGAAAGCCGC
>GYY|c592_g1_i1 len=256 path=[485:0-93 126:94-255]
GTGTTTTCTGAGATGTAAGGGATTACGAATCCACTTCAAGACGTCTTTACAAACCGGTGT
CAAACCCGGTTTGTAAGAACCCTATTGCAAGACACTAAAGTGGCCACTTGTAAGCACCCT
TGTAGTATCTTCCACCTGGACTTCAAACCACAAGTTTGTTAGCGTGAAGAGTCAGATGTT
CAGGGCGACTCGGGCAGCGGTTTTCTTCCTGGGTGCAACCGATGACACCTGACTTCATAA
AGGCCCCTCGTCGACT
>GYY|c592_g1_i2 len=287 path=[1:0-124 126:125-286]
TGTCAGCTATGTAGGTTCAGCTTAAATAAACCTTGGCAGCTTTTGAGCTTATGAGCTTTC
CGCTTTTTCGGGAGAACAACCAAGATTTGTGATAAAGGCTGTAATTCCGAGCGCGGAAGA
CCCACCTAAAGTGGCCACTTGTAAGCACCCTTGTAGTATCTTCCACCTGGACTTCAAACC
ACAAGTTTGTTAGCGTGAAGAGTCAGATGTTCAGGGCGACTCGGGCAGCGGTTTTCTTCC
TGGGTGCAACCGATGACACCTGACTTCATAAAGGCCCCTCGTCGACT
>GYY|c598_g1_i1 len=303 path=[281:0-302]
AAAAAGGATAGCTCAATTTATTGGACACACACTATGGAACGAGCGTGGCTGGTTAAAAAT
TACCCTAGGCTTTACCCGGAACGACTTGACAAGCTCAGTCAAAACTGGAAAATCGGCAAC
ATTTTGATATGGTGCGATGCGGGTCTGAAGCTGAAGACATTGGGCCAAATTGTAACTAGA
AGTCAAAGGCGACGATTGTCCAAGGAGGAAATCTCTTTGGCCGATGTTTTGTTCCCTTGG
AAAGCGGAAGGTGATAACCTCCATGTTGATCGAAATTTACTTGAGCGCTACTCTGAGTGG
AAG
>GYY|c603_g1_i1 len=225 path=[263:0-224]
GTTGAGCAGAAACTGTCAAAAATGATCTTGGAGAAGAAGTTTGCTGGCACACTTGATCAA
GGTGCAGGTTGCTTGATTATCTTTGATGACCCAAAGCCAGATGGTATTTTCCCTGCCACT
TTAGAAACAATTTCAAATGTTAGCAAAGTTGTTGACAGTCTCTTTCAAAGGTCAGCAAAA
ATTATGGCTTAAGCTTATCAAGTTGTGGTGTAAGTCAGATCTCTG
>GYY|c605_g1_i1 len=233 path=[211:0-232]
TCAAGTTCAATGAATTGCAATAAGTGGCACTGAAGAGGTCTTAGATCATTTTTGCCAATA
TTAATTTTCTCGGGAGCTGAAATTATAACTGGAAAACTTGTATCTGGGGTTGAAATTTCC
TTCAGTAGCCAATTAAGAAGAGATTTCTGTTCTTGTTGGTAAAGGGGCTCGTTGGTTTGA
ACACCAAAAGTTTCAAGCATTCGAGTGTTGAGGTACCATATTTGATCAATCAG
>GYY|c609_g1_i1 len=475 path=[865:0-474]
CGAGCGAGCAGCACTTTCCACTGGAAATACCTCGGTTCCTCTTAACGGAACAGCACTCCC
ACTAAACTTGAATGCCACCATGGCAGGAAGCGAACGAGCGACTCTTCCCACTGACGCCGG
GTCCAACAGCACCGCAGGAACTGCAGGAACTGTCCTCTCGGCCCTGGGCGATGGGCAAAG
CTCCATTCCCATGAATGCATCCGGTTTGACTGGCCCATCCGACTCATCTTCGAACATCCC
CCTCAACACCACGGGTAACCCAATCTCCTCAGCTCTACCATCTCCAATTGGAAATATGGC
TAGTCAAGAGTAGAAGCTTTTTTCCATCTCATATGGTCCTTGAGTTGTTTCAACGATGGA
CTCTAATTTAATTTAATTTCATTCAATTTAATTCAACTTAATGCATAATTTAATCTAGGC
TTTCTACTACATTTTCTGCTCAGTAGTTAATTATGTTCTGTCACATGTAGGGGGG
>GYY|c609_g2_i1 len=229 path=[207:0-228]
TCGATGAAGACCCTTGCGAAAACCCAACAAAATCTCCAAAAGACAGTATTCCTTCTAAAG
ACAGTCTCAATATTCCTTCAAACGACACGTCCTCACCACAAGCGCCCTCACCTGTATTCC
GAAAACTGCAATCATCAAATGATACTGCTCCCTTGGCAAACAACATGACACTCCCTGTGA
ATGGCACAATTGCTTCGCCGAACCTCAGTGCCACACTGGGAGACAGCGA
>GYY|c612_g1_i1 len=259 path=[1:0-258]
TGAGTTTACAAAGACTGAGCCGGCTTCGAGGCGACGCGCAACCTTCTGTGCCTGCTCGAC
GTCCTTGCCCCAGACACAAGCACCAAGACCGGTGTTTGTGTTGTTGGCGCGTGCAATGAC
TTCCTCAAGATCGGACCATGGCTGTGTGGGCACGATGGGACCGAATGGCTCTTCTTGGAT
GATGCGGGAGTCGTTTGGTGGGTTGTCGATGATGGTTGGCTTGATGAAGTAACCCTTTCC
GCTGCCGACGTCGGGCTCA
>GYY|c613_g1_i1 len=286 path=[1:0-284 736:285-285]
GTAGTGGGCCGGGGCATTGTAAGTGCAACCAATTCGATCGTAAATATGTTGGCAAAGGTC
GGCAGCATTCGGACCAGCGGGATCGCAGGCCTTGTAGCAAAACACGCCCGCGCCAATAAA
GTAGCTCCACTCAATCACCTGCGTGTAGGCTGCCCCGCCAGAGCTGTTAAACGCGCTCGA
GTACATAAGCGCCCCGAGCGGGTTCCCACGCTGGTCAGCCCCGTGCGGATCTTCCTCGCC
TCCTGTGTCGGCCGCCTGGAGGTTGATGGCCGTCTGATCAATGAAG
>GYY|c615_g1_i1 len=335 path=[53:0-11 52:12-334]
GATGTGGTGGCAGGGGATGGTGATAGTCTTGGAGGAAGCCATCTTGCGGACTGTACGAGC
GGAAGCTGGTGCAGGTGCGATAGAAGCGGAGACGGGAGCAGGTGCAGGGGCAGGTGCAGC
AGCAGAAACTGTGGACCTGGGGGGAGAAGGGTTGGAGTGGACGCGAACGACTCTCTCAAC
AGGAGCTCCGGATTGGACGGGGCGGCTAGGGGCAACAGAAGGAGTAGCTGAAGTGTACTT
CTCCTTGACGATTACCTCTTCACGTTCGTCGTCGTACTTGGCACCAGGGAAAGAGTGCTC
GTGAGAGTGGTGGTGGCGGTGAGGGTGGATGGGGT
>GYY|c616_g1_i1 len=395 path=[373:0-216 590:217-240 614:241-345 719:346-394]
GTTTGACGAAGGAAAGGCTCACTATCAATGGCTGCGGGGCCAATTCCAAATCGTCCAAGA
CCTCCGAGATCAATCGGGGTTTGGTTGGAATGAAGACACTGCGACTGTTGTGGCGCCGGA
TTCTGTCTGGGCAGAATACACAAAGTCCCATCCGAAGGCTCGTCCTTACAAGGACAAGCC
CTTCCCACTGTACTCGGAACTCTCTGAGCTTCTGAGTGGGATGCTGGCGACGGGTTCTTA
TCGCAAGACAGCCTCCGCCTCACAGACTGATTCATCGGCCGAGGCTCCCAACTCACACGG
GTCTTTGACTCAAACGAGTCCTGATGAAGACGAGTCCCAGCCAATTTTGTCATGGGCCGA
GACGCCGCCAGGAACGCCTCGTCAAGCCGCACATG
>GYY|c618_g1_i1 len=294 path=[272:0-74 347:75-154 427:155-293]
AGTGCTGTCAAGAAGAGTTGTGGTACCCAAAGTGCCATTTGACTGGTTATCCTTTGATGT
GCTCACTGAATCGCGCTGTTTGGTGGGAGTATTGTGATGCAGTTTGAGAGTTGAATGCTT
CTTGAATCTGGAAACTGTGAAATGCTTCCCCTCACCACCACTTGATATTTCTAGCGAGTC
TGGTGGGTTGTCATGATCCTCGCTGTTTTTTGAATTAGCGGCGGTACGCTGTTGCTGTAG
ATAATGTTTGCCTTTCGTCCAACCAAGCCTGGAAAAGACAGCGCCTTTTCGCAA
>GYY|c618_g1_i2 len=214 path=[272:0-74 427:75-213]
AGTGCTGTCAAGAAGAGTTGTGGTACCCAAAGTGCCATTTGACTGGTTATCCTTTGATGT
GCTCACTGAATCGCGCACCACTTGATATTTCTAGCGAGTCTGGTGGGTTGTCATGATCCT
CGCTGTTTTTTGAATTAGCGGCGGTACGCTGTTGCTGTAGATAATGTTTGCCTTTCGTCC
AACCAAGCCTGGAAAAGACAGCGCCTTTTCGCAA
>GYY|c620_g1_i1 len=397 path=[255:0-396]
GAAAGGTTAATCTCTTGGAAGGTGTTACTATCACCCGGTCGGAAAAAGTTAAGGATGAAT
TGGTTTTGGAGGGAAATGATATTGAGTTGGTGTCCAGGTCGGCTGCTTTGATAAATCAGA
AATGCCACGTGAAGAACAAGGATATTAGAAAGTTTCTGGATGGTATTTATGTGAGTGATA
AAGGCCACATTGCTGAAGAGTGAACGACAGTTCATTTTTTTCTTTATACAATTTAGGAGA
TGCAGAGCCGGTTATTTGTTTAGAATTAAAACTTTGTTTTTTATATGTATTAGAGAAAAT
GGATTTGCGAACATGGGTCTATGAGGTACTAGTATTTTAACATTTGTTAGGTATTCTCAA
ATTTGGACTTCACTTTGATGTGAAAGAAACCCGACGT
>GYY|c621_g1_i1 len=290 path=[1:0-29 31:30-53 84:54-289]
GTACATAGCACTCAGTCTTCAACTTTGGCCCTCACTCAAACTCACTCAAACTCAGGTCTC
TTCCTCATCTACTCTCACTCTCTGCCTCAATCTAATCTAATGGATCCCTTGGCCTCATCC
ATTCATCAGATTCAATATCGCTCACCCAATAATAATCTGTATCTCAAAGATCTGTCCATG
GGTTTTTCAAAGAAAGTAGTCGAGTCAACTGGAAATAAATCAAGAGGATCAGTAGTTCAT
ACAAGCCATCTTGTGTTAATTGAGAGCACAAGTGACCACCAGTCACATCA
>GYY|c622_g1_i1 len=211 path=[53:0-210]
TGGGTAGAAAGATTGAGGAAGGGGGAAGGTGGTTGATTGTGCAGTGGGATGAGACCTCAA
TAATGCCCCTTCAATCTTCTATGAATTTGTGATGACATTTATATGAGATCATTAAGGATG
TCCATGTGCTCAAACATTCATATGGCCATGTTTTTGTTTTCATTTAAGATGTTTTCTGCT
TTGAGGTCCCCCTTGCAGGTATAAGGCGATA
>GYY|c625_g1_i1 len=338 path=[53:0-337]
AGGTAGTGTAAGGTGTACATAGAGCAGTGCTATCAAGCACAACATCATGGAAATACATAT
ACACACAGAACCTGTCAAGTGAGGTGGTTCTTGCTATTGTAACGATATGCATTCATTCAA
TCTATGTACAACCAACCTGATAAATTTACCGTGAAACCAAAATAAACAATTAATCACGGA
TTAACCCGAGCTGTGACAGCTCAGTCGGTGTGTGTGTTTGCGGGGAGGGGGGATTTTGTA
CATACGAAACTTCAATTTATCATTTGCTCAGAGGAGTAGCAGCCATATTTATAAGATGGG
GGTTGAGTAGAAATTTCAAGGGTTTGCATACATCTTGG
>GYY|c632_g1_i1 len=273 path=[251:0-272]
TTCCACCGATTGGATTGGAGGTAATTGTGCCAGATCCAGCTACGCCGGTTGTACTCCCGT
TGGGGTTAGCGTCGGTTCCAATGGTTCCTTGACCAATTGGGTTATTTCCAGCTCCACCGG
TTCCCTGGCTGGTTGGGTCCTCAACACCTGCTACTTTGCCCTTGCCTGAGACCTTGGCTT
GGAGTTTCGCCAGTTTCGTTTTGTCGGCAGCAAGCTTCTGGGTTTCCTTCTCGATTTTCT
GTGACAGATTTTCTATTTTCTTTTGATTGTTAG
>GYY|c633_g1_i1 len=723 path=[701:0-722]
GGCATTTTTTCGTACCTATTCTCCTTCAAGGATTTGTGCTTGAGTGTAATTTTGAATCCC
CATACGTTCAATTAATTCAAATTGAGTTTCCAACCAATCAATGTGTTCTTCTTCTTCATC
TAGGACATCGATCATCAAATCACGGCTAACATAGTCATGAATCGAATCAGCATAAGCAAT
CGCTTCTTTCAAATCTCTAGCTCCCTGCAATTCGAGCTGCAAGTCAGATTTGAGCATTTC
TTCGATATCTTCTCCGATGTTAAGTTTTCCTAGATCCTGCAAATTAGGAATTCCTTCAAG
AAAAAGGATACGTTCAATGTACCTATCAGCATGCTTCATTTCATCGATAGATTCATGATA
TTCCTTATCATTCAGGCGGGTAAGGCCCCAGTTTTTGAACATCCGGGCATGTAGAAAATA
TTGATTAATTGCAACAAGCTCATTTCCAAGAAGTTTATTCAAATGAGCAATCATTTTTTT
ATCACCTTTCATAGTTTACTCCTCCGCTTCCAGTACTTAAAGTGTAGTACCTATTCCGCA
GAGTAGTAGTAAACTTATCTCTTTTTTATCAAGCAACGTTATCTATCTTAGGCAGCTGTG
CAATTTCCTCATTAATTAGCTCTCGGGCTTGGCGTATGCATTTGCCACAATCACGGCCTA
CAGGCACAATACGTTTTAGTTCTTTAATAGAGTGAATATGATGTTGACGCACCGCGTTAC
GTA
>GYY|c635_g1_i1 len=239 path=[217:0-238]
CGATCTGATGAGTTTGATTGGCACTACCGGAGCCATGAAGAGAGACCGGTAGGTGTACGC
GTAGCCAGGCATCGGCATCGTTAGCCAAGGGGCAAGATGGAGATGGTTTTGAAGGGAAGC
AGAAGGAAAGTTAGAGGAGATTCAGGTTGAGCTATCAGCACTTCAGGTGACCAAGCGGGT
ACTAGTAAGGAAAACCAGCAATTATCGCAGACCCACCGAGGAGGGCGGTAGTAGTTGGG
>GYY|c636_g1_i1 len=232 path=[273:0-231]
ATCCCGGTACGTGTTTTGACAAGGAAGGTATGTGAGCCATTAGAAGAGGACTCTTTCAGA
CCAATTCTTCATCATTACGATGGCCCAAAGTTCCGCCTTGAACTCAACATTCCAGAGGCA
CTCTCTCTGTTGGATGTATTTGAAGAGACCAATGTTTAAAGACAATCAACATATTGCCAT
AGAGGCAAACAGATACACATACAAAAGAAACAACAGTGATGATGAGTAGTAA
>GYY|c642_g1_i1 len=244 path=[269:0-209 493:210-243]
CCCAGGAGTTTCAGACCAGCCTGGTAATATAGGGAGACCCCACCTCTACAGAAATAGAAA
AATATTAGCCAGGTATGGTGGTACATGCCTGTGGTCTCAGCTACTTGGAAGACTGAGGTG
GGAGGACTGCTGGGGCATGGGAGGTGAAGGCTGCAGTGAGCTGTTGATCGTGTACTCCAT
CCTGGGCAACAGAGAGACTCCATCTCAAAAAAAACAAACTGCCAGGTGCGGTGGCTCATG
CCTA
>GYY|c643_g1_i1 len=251 path=[53:0-250]
AAGCCGTTGGTGACAGATTTGATGGTCTGTTCCACTTCTTCAAATCGTTAATCATTCCAC
CGCCAACTCGATGGTCATGACATGGGGTCCTTGAACCACTGATACCACGTATTCGCCTGA
TGACAAGAGCGCGACCAGTTTGGCTTACTTTGATGATTTCCCCCCTTCTTTTTTGATTGC
ATTTTGTCTTACGGTACTTCAACGCCTTTTCTCACCCTGGACTGATAGAGGACGGCGCTC
CACATCAATTG
>GYY|c646_g1_i1 len=405 path=[57:0-404]
ATTTGCTAGTTTTATATTACTTACTTTGTATTGAAATCACCATCTAAACAGTTATTTTCT
TGACAAATCTTTTAAATTTCTAAAATAAAATAATAATAAAAAACACTTCCACAATAAACA
CTCACTCAGACTGACAATGAGACAAGTGTAACAATATGTAAATTTATTTAAAGTATATCC
AACTTCACAAAATTAAGATCAACTTGACAATAAAATTCACTTGTATTTTATAGATTACAA
TTTCACTTGAACTTGTTTAATACAAAAATGGAGTCAAAATTAGATTTTTTCTTTTAAAAA
AACTTTACTAGTTGCAACCAAAAAAAAGAGAATTTGATAAATAGGAAAAAAAATGTGAGG
AAATGATAGTTGAATAAAAACATATATATATATATATAAGTGAGA
>GYY|c648_g1_i1 len=286 path=[78:0-75 154:76-285]
GACCTCGACTCTCGGCCGTGTTAGCCTACACAGACGCCATGACGTTAGATGTGCGTGTCC
CGGATGCTGTGTTTGAGAAGCTCAAGGAAGCGGGGTTCAGCGACAAGGAGGTTGTAGAGA
TTACGGCGACGATTGCCGCGTATAATTGCGTGTCGAGATTTCTAGTCGCGCTGGACGTTG
GAGAGAGGAATGCGCAGACGGGGCCGAAGGAAGGGGGTAAGGAGTAGTAGACAAGCTGTT
GCAGAGGAGACATGTTTGTCCGTCAATTCAAAAGGACAACGGTCAC
>GYY|c651_g1_i1 len=268 path=[1:0-267]
CGAGTGGAGTGCCGTCGACTGCCAGCGGGACAGGGTCGATGCGGACCGGGATCGCGGGTG
CGCTGGGAGGCGGTAGCGGGCACTCAGGAGCTGTGCAAATTGAAGCGGAGCGGCAGGCGC
GGCTGAGCACGAGCCAGCTACTCCTTGTCGCGTCGACTGATCACTGTTCAGGGGCGTTGA
CGCGGCCGATTGAAGTGACGAGTCTGATTGGGAGCGAGCTGGTGACGGGGTGCCCGTTGA
GGAGGCTTGGAGAGGAAGCATTGAAGAG
>GYY|c654_g1_i1 len=515 path=[1:0-252 254:253-254 256:255-514]
TTCCAGGATAAATAAATATGTGTTGTGGTCCATCAAGCCTTTCCAAGGCCTCCGCGGCTC
TGACGAGTGAGGAGTATTCTCCGGCTCGGGTGCCCTTTTGACGAACAACGATGGCGCCTG
GGGCGGGTCGTTGGGTGGGTAAGATCTCACCGTTACCAATCGGACGCCTGAACGACATGG
TGTGACTGTCCTTTACTAATGTCAATACTAACGACAATAATGGAAGATAATAAAGACAAC
AACGGCGGGCTCTGTAAGTGGCCATTTTTCGTGATTTTCAAAGAATGTAATCTCAGTGAT
GAGCAGTGGTTTGAAGTATAAAGAGGCGGTAGGCCTCCTTCTATGCTTCAGGTCACGGGA
AAGATTGTAGTATCTCAGGAATGAGAAGAGGAATTTTCCACGACTTGACTTGTACGATTT
ATGTATACGAGGCTTTGCTTGGATTCGATCTTTATCACGGGCCGACGGCAGTGAGCAATG
AATGGGTGCAAGACGTGTTTATATAAGGAGTGTCG
>GYY|c656_g1_i1 len=374 path=[354:0-224 730:225-283 640:284-373]
CAGAGCTTCCGATGCCGCCCTGGGTGGCATCGGAAGGTCGTTTGGGCATTTGAGCTGCAG
GGCCCGAGCTAACATGGTCGTCTGCACTGCTTGCTCTGCAACGACGGTACCATCCACCTC
GTCTTCTTCCATCGACTCTGTCTCCGAACCTCTGTCACTTCCGGCCTCAAGCACGCAGAG
TCCTAAGCCAGTTCTAGTGGCTCAGCTGTGTCAGGCTCAGAGTGTTGGCACGTCTAGGTC
AGACCGTGCGTCTGCCTCGGGCTAGGAGTCTGCTGGCTCCAATATAAGGAAGCCGCGGTT
GTGGATGGCCAATCGGGTGGGTCCCCTCCCAAGGATGTATCGCGCATCGAGTCGTGCGGG
GCGGGGGAACCTTG
>GYY|c661_g1_i1 len=205 path=[287:0-117 21:118-204]
GGAGTTCTTGACCGACAAGAAGGAGGGACTCGGTCTCGATGCTAAGACGATCAAGGTCCA
CGGTTTCTAGTCTTCTATGACTGCTGCCTTGTGCCTCTTCGATATGCCGGCTTCCTTTGT
CTGCAGCACGGCTAAAGCGGCACAGCTTTTCGTAAGCTTGAGTCATACGCCCTGATTCAA
GTATGAAGAGAAGGACGGATTTCGA
>GYY|c666_g1_i1 len=510 path=[1297:0-67 878:68-509]
TTCCGAAGAACCTGCCTGCCACCTTCCTGATTCTAAATTTGCAGTCGCTCATAAAAAATT
GATATCCTAGTTGCGGGAATTGCAAGGTCAATGCCGATAAATCGCCGAGGATTATCAATC
TTGATTCGATTAGCGTCGACTCAACCGTGAAAACTGTATGCGCTGCGAACGTGAACGATG
GAGACCAATGCAATATGACACACATCTATGGGCACCCTTCCGAAAGTCTTTGCACCACGT
ACAATGGAATTAGTAATCCCCACGCGCTCCCTGAACAGAAGACCAAGAATATTAGAAATC
CAACCTGCTCTTTTTGAGAAATATGGTGACATGTGCCGATCTTTTAGCCGTGCCTTGTCG
CTCGGTTTCTCTATAGGATCTTCACGGCCTCTTTTTTTAAATTATCCGATGTTGCTTCAC
ATGTTCCGAGCCGTCTCCTTTTATCTGTGCCCCGTGGCTCCATTCCTTGATGGAATCGTT
GAGAGATCCACTTTTTGTTTCTGATGTCCA
>GYY|c666_g1_i2 len=671 path=[649:0-228 878:229-670]
AACCGGCACTCTCGATACTATCGAGATCGTCGGGCAGGGCAACGTTCATCTAAATAATAT
ATTTCTGTTAAGTGTCGGTGATGACGGCATCTCCGTCAAAGGGAATATGAACGTATACGT
CAAGAATGGTGTATGCTTGAATGCCGACAATAAATGCATTCAGCATGATGGCAAAGGAGT
CGTTGATGTTAAAGATTTCTGTCTTTGGAATGTACACATCGGCTTTAAGAGTTGCGGGAA
TTGCAAGGTCAATGCCGATAAATCGCCGAGGATTATCAATCTTGATTCGATTAGCGTCGA
CTCAACCGTGAAAACTGTATGCGCTGCGAACGTGAACGATGGAGACCAATGCAATATGAC
ACACATCTATGGGCACCCTTCCGAAAGTCTTTGCACCACGTACAATGGAATTAGTAATCC
CCACGCGCTCCCTGAACAGAAGACCAAGAATATTAGAAATCCAACCTGCTCTTTTTGAGA
AATATGGTGACATGTGCCGATCTTTTAGCCGTGCCTTGTCGCTCGGTTTCTCTATAGGAT
CTTCACGGCCTCTTTTTTTAAATTATCCGATGTTGCTTCACATGTTCCGAGCCGTCTCCT
TTTATCTGTGCCCCGTGGCTCCATTCCTTGATGGAATCGTTGAGAGATCCACTTTTTGTT
TCTGATGTCCA
>GYY|c668_g1_i1 len=705 path=[683:0-704]
TTGGGCGAAGCCCGGAGCCAAGCTGTGGTCGCTCATGCATCGTTTCGTTGGTCACAACGG
CACTTTGAACATGGGCGAGCAGTCATGGACCAAAAGTCCTAGGGGCTCCCAAACGCTCAT
CAAGCAGGTCAACGTCAAGTCCGGGGAGTGTTATGAACACCCCGACAATTCGTGGTGGTT
CAGCCATGATTCATATGCCGTCGGCGACGGCGGCATGGCTTGGACCACCAACTTGCAATG
CGATGAAACTTTCAAGGTCACCACGACCTACTGCCCGGCGGTAGCATGCAGAATGTCAAC
AGCTTGCGTGCAGACCGCCCCGCTCTTGCCCGAGAAGAAGCATACTACTGCTTCCGCAAT
GACTCAAGAGCAGATTGCCAAAGCCAACCGGGTCACGCTCAGCCTCTATGGCGTGCAAAC
TGTTATGGACATCGAGCCACACCTCGTCCCCTTCTTCGGAATGATGCGAACGACTTGCAT
CGGCAAATCACGTAATGCTAAAAATTACGCTGATCATGTCAGTCGGTGCAAGATCAAGGC
AAACTCTCTCATGACCACGTCAGGCGTGGTCATCGACGCTCAGCAACTTTCCGACATCGC
CAGGTTTTCTTACTTCATCGACTTTGAGGACCAGTATGGTTCTGACAAGCTGATGTTTGA
CCAGACGTATGTCACAACCTTGGTCGCCGACCCGCTTTACAAGCG
>GYY|c670_g1_i1 len=246 path=[1:0-58 60:59-60 62:61-245]
TCCTGTAATTAACGTGCACAGAAGCCAAGATATACAGCTTGTTTTCATGACATATTTGAT
CTATATATAGACCCCCAACTGGGTTGAATTCAAGTCCCAAGATTTCCTGATGTCATCATA
GAATCTACAAAAAAGAATTATTTTAAAAACCCGTTCCACAGAACATCTGTTCCAGCTTAT
TTCAGAGATGTTCTCATCTCACTGAAAAATGCGGATTTTTTTCAATGAAGTAATCTATCA
TTTCAG
>GYY|c675_g1_i1 len=244 path=[265:0-21 44:22-243]
TTTGAACCGGTGTGGAAGTCCTCTTGGAGAAGATGAAAGACGAGGAGGAAACTGTATGAT
CCGGAGTTTGAAGAGGAAGGAGAGGTTGGCGGTAGTGATGAGAAGGAAAGTCTGGAGACG
GATGGGAATGTGATGGGAATTGCAGAGGCAGAGGCAAGAGGGATGATAATAATATGTGCA
CAACCAAGATTGAACTTATCGCGCGCACGGCCCGCCCACATGCACACGAGGCACACCAAT
CAAG
>GYY|c681_g1_i1 len=1095 path=[1073:0-313 1387:314-400 1474:401-1094]
GCCTGCTCAATGATTGTGGATGCTCTAATATTATTTATCTTCCACACTCAGTATATGCAT
ATAAGCATATTTGCAGGCTCATGGACTACTGTAATAGTCTCAGAGGCTGACAATTGTTCT
GTCTATTACTACAAAAAAAAGAGTCATTTTTCCCGTGTGTAATAATATATGTTAAATCCT
AGTATTACAAGTGTCTAGTTTTATAAGGTGTTTCAAGAAGTGTCCTTGTTGGAAATGATG
TTGGGGAGTGATGACAGGTCATCACAAGAATAAATGTGATGAATTTAATCAAGCTAGAGC
TCAAATGATATGATCAGCTTAAGTTTGATCGAGTTGATCAGACTCGATTAGAGTTTTTCA
GCACTTGTGCGCGTCTCTGCGTCATGTTGGTGGGGCCCGGTGCCGATGGCGCCGAGGCGC
AGGACATCTAACCTGAATGGGCCACTCTGCTGATTGAAGAAGCTCCGACACATGAACGAG
AGCTCGGTGATGTGGTGGGGATCGAAAGGCTTGGCCTCCGGCTGGGGCCGGCCGCGGTAC
GTTGGCTTCAGTGAGCCGAAGGGGATCTCGAATCGGACGAGTTGCTCGAGCGCGCGTTCG
GAGCCAAGCGTGCTGGCAGACGGGACAGTGAAGTCAAACTCATACGACAAGCTCGAGTTC
TGTCGGCCATCGGGCGTGTGACTGGGCAAGACATTCTTGGCGGTGAATGTAAAGTGTTTG
ATCGGCTCGACGTCCGAGCTGAGTGGATCGAGTTCGATGAAGAAGCCCGTGTACTGCTTG
TCTGACAGCGAGATGGGGTGGCGGTAGGCCTGGCTTGCAAAGCCCGCCCCGCCCAGGGTC
TTGGTGTCCAGTGTGCCTTGGAACCGGATCCCGGCTGCTCGGTCGGAAGGTTCAAGATAC
ACGAGCATGGCCGTCGATGAGCCTCCACGCACAGTATCAGAGACCTCGATCCAGTCCTTG
ACTCGCCACGGTTTCTTGGCCGAGCCGAACAGAACTGAAAAGTACTTTGCGTTAACCATT
GAGCCGACTACGAGTTGCTGTCTAGTGGATCTCTGATCGAAGGATGAGTTGGGGAGCGCA
ATGGGGCCAGAGCGT
>GYY|c685_g1_i1 len=279 path=[257:0-278]
TGCACTAGACATCTAGAGCATAAAGCAATCACTGGTTCATTCTATCATCTTTTCTCTGAC
TCAAAGGACATACTAGGAATCTAGAGAATAGATAAATCACTGGTTCATAATATCCTTCAT
TCTCTGGAGTGAGTCAGAGAATGGGCGATAGAATAAGAAGGGGTGGCTTTATACTTTGGA
AGAGTCTATGATGTACTTTGAGTCAGAGAATGGGTTATAGAAGAATGAGGCCAGGGTTGA
TTTATGCTCTAGATTTCTAGTGCATCCCAAAAACATCAC
>GYY|c688_g1_i1 len=238 path=[34:0-31 66:32-237]
AATACAAAAATTAGCTGGGCGTGGGTGCATAACAGCTCCAGCAGCTTCACCTGGAGGGAG
GGGTGCTCAGCTGTCACGCTGCTGCCAGCGCTCACCGTCACAGCCACCCCCACCCCCGCA
GAGATGTTGCACACTCTACCTTCATCTCCTCCCTGTCCAGGGCCAGCCTGATGGTGTCCT
CCTCCCGGTGCTGCATCTTTGGCACTGCCCCCTGGCTTTGTTATAGGGTGATAAACTT
>GYY|c688_g1_i2 len=236 path=[279:0-29 66:30-235]
AGTCGCCACCAGCTGCAACACCATCTCCTGCAGCTCCAGCAGCTTCACCTGGAGGGAGGG
GTGCTCAGCTGTCACGCTGCTGCCAGCGCTCACCGTCACAGCCACCCCCACCCCCGCAGA
GATGTTGCACACTCTACCTTCATCTCCTCCCTGTCCAGGGCCAGCCTGATGGTGTCCTCC
TCCCGGTGCTGCATCTTTGGCACTGCCCCCTGGCTTTGTTATAGGGTGATAAACTT
>GYY|c691_g1_i1 len=218 path=[1:0-102 104:103-217]
GACGGAAATCCATAACCCGGGAAGCTGACTTCTCATAAGCTGAATAAACAAGGCCAGGTT
TGCGAGGTCTTCTGGTGAAACGACGTTGCAGCCTATTCCCTGTTTTCCAGGAGATATCCA
ACTTAGTTCAAAACCTTCGAATCCATGAGATTGCATCAGGGATATCAGAGCTTCAGAAAA
TGAATTTCGATTTTCTTCCGTAGACAACAGGCTCGAGA
>GYY|c693_g1_i1 len=362 path=[340:0-361]
AATCTAAGCCGGGCATAACACCAGCCCCTCTCAAGTACTCCGACAAACTTATCAATGTGC
TTCGCGGCAGAGTGCTAGCATGGGTCATAGACATAACACGTCAATGTTGGCATGAGAGCC
CAGACCATTCTTGGTGGGGCTTTCACACTCCTGCAATTATCGCTGCCTTCCCCTGGCAGG
ATCCATGCAAGCGCCATACCATGGATGCGCCTAAATAGGCTGGGTCCATCGAGTGTTGAG
ACTAAGCAAGTCCAGAGTCGACACAGTTCCGATCCGTCCGCTGGCAAGTCTCTTCTCCAA
GGTTGGTGCTATTGCATATCTTCCTAAGCAAGTCCGGAGTCGAGTCAGTTCCGATCTGTC
CG
>GYY|c694_g1_i1 len=692 path=[1:0-691]
CTCGGCTAGACACTGGTTAAATGGATCTGATTTTTCTCATGTAGTAACATCTTGTCTATG
TCTGTGCATGTGAATACAAAAAAAGTTTGTGAGGTTTCCTTTTTTGACTTGATCATGATG
GACCTGGTGGTGGTGATAATATCATGTAGACACTCGAGGTGAGAGGATTTGGTAAACCCG
ACTTTTTTTACTTTTTTTTTGATCTCTGATCCTGGTTGATTATTTTTGTTCGATTTTTTC
GAGGTCCACTTTGATTTCAAGTGGGCTCAGGCTACTAAAGATTTACTTGATTTGAAGTTT
GCTGGATCCAACATCTTTCCGAGCGGATCACAACGGCTTTGCGCCCCACGATAGGACACC
AGTCAAGAGCGCCATCGAGTACATAACACTCCGCACCAGATCGGCTGGTTCACGAGAAAG
ATGAGCTACTACTTCCACCTGATCCCGTTCGACCAACGGACCGGTCCCTCGCCCCACCCG
ACGCGGGCGCGGTCCAAGTCGACAGTAACGCCGAACGGGGTGCACGGGGCGGCGCATCAG
TTGATGATGCTGAATCCACCGGCACCATCGCTGAGTCGGAGTGCAATCTATAAGATCGGA
GGTGCAGGTGGGAGGAGATGGAGTCATGTGGCAGGTGTTGGTGTTGGTGGAGTGGTTAGT
GGCCCAGTGAGTGGTAGTGGTAGTGGTAGTGG
>GYY|c700_g1_i1 len=337 path=[1:0-336]
GACAAAAGTTCAGCGTGTTCGAGAGGCGAGCCATTGCAACTGAACAGGCCACCAAAAGAA
CACGTAGTTCGAGAGAGAAGCAAGGCTTAGGCAAAAAAGCGACTCGGCCCGAGAGGTCAA
TGTTGGGTATGCACTGAGCCTTTGAGAAGCCAACTTTTCTCATTAACCAGCAATAACCTG
TGTGCAGCGGCATAATGCTTTGATGAATTACGGAAATGGGTCAGCCTTATGACTTGTTTG
ATAAGTTTGATACTGCTGGTATTAGGTAAACTTTCCAAAGGACAATTGGAAACCCGTCGG
CAAGTTTGTTTCCCTGCAGAGTGATTGCTGAAGACGC
>GYY|c702_g1_i1 len=430 path=[408:0-429]
GGCTCTCTCCTCTGTTGTTTGCAGTTTTGGAGGTTGCTGTCTCCGCCTTATGGCACTCAG
CCCAGCCTTGGCTGCTGCTGGCTGCAGGGAGTGGCTAGGGCTGGACGCTGACAAGATGCA
TGGGTCCAGAGTATAAAGGAACCCAGGAGCAGCTGAAGGCAGGTCAGATGAAGGCTAGGT
GGCTGGAACTGCAACCATGGTGCCCAGCTTCCTCTCCCTGAGCTTCTCCTCCTTGGGCCT
GTGGGCTTCTGGGCTGATCTTGGTCTTAGGCTTTCTCAAGCTCATCCACCTGCTGCTGCG
GAGGCAGACGTTGGCTAAGGCTATGGACAAATTCCCAGGGCCTCCCACCCACTGGCTTTT
TGGACATGCCCTCGAGGTATGTGGAGGTCGGGAGGGTGGGGGAGAAAGAAAACATCCTCC
CTCCTTTCAG
>GYY|c706_g1_i1 len=376 path=[354:0-375]
ATTTTGATTTTGATTTTGATTTTGGATTTGGGATTGAGATTGAGATTGAGATTGGGATTG
ATTTTGATTTGTGTTTTGGATTTGGTTGGGAATAGGATTGAGGATTTGAGAGAGCGGAGG
AGCAGGGCTGTAGTAGAAGAGCTGGTCTTGGTTTGGTTGTTGGAGTTGGATTGGTGGTTG
GATTGGTGGTTGGGTTGGTGGGTGGATTGGTGGTTGGGGTTGGTCGGGCTGTTGATGGTG
GTTGGGTTGAGGGATGGAGAGGGAGAGAGAAGGAGACAAATTGATTGAGGGTTGCATTCA
ACCCGAGTCCGATCCCGATCCCGCTCACGAGTCAAAAATCTTGGTTTGTAGTCTTCTGGT
TCTGGTTCTGGTTCTG
>GYY|c717_g1_i1 len=347 path=[1:0-289 705:290-346]
AGACTTTTTCCACCTCATCGCGGAGCGATTGAACTCTTTAAAGCACTCAATTTGCGTCAT
CGAGATCTTCCAGGTGTCACCCAGTGCCAACGCGACTGCTTTACTCTCTGTTTGATGGGC
ATCATCTGTTAGACGCAAACAGCTCAATGTGCAGTGAATATCCTCAGCGAGCGATTGTGG
TGGCGGAGCTACAGCGAAGGGAGCAGAGGCCTCGGTGACTATCTCTTCCGCTAAATCGCA
GGTCCATTCCAAATCGCAAGTCAGGTGGTGGGCATGGAGGTAGGCGATGGATTCGGGAGA
TAAAACCATACTGCTAGATGGAAGTGTGGATAACTCGGTCAACCAGG
>GYY|c722_g1_i1 len=233 path=[1:0-88 90:89-90 92:91-232]
GGGCGCGTGGGCATGGGGGCGCGAGGAGGTTGGGGGGTGGGCGAGGCTGACAGAGTGAGC
CCGGTGAGCGCGGCGAGAGGAGGAGTGAAGCACGATCACGAGGGTGGAGACACTGGAGAC
TGCACTCTCAGCTCGCGCCTCGGATCAACAGCAGTTCGGGCTTCGCTGGTGTTTGGAGAC
GCTTTGGTCGGGCCATGTCGATGTGCGCAGGTGTGAGGGCGGAGAGTTGTGAG
>GYY|c723_g1_i1 len=261 path=[239:0-23 263:24-260]
GGAGCTGGAGCTGGAGCTGGAGCCGGAGGGGTTGAGAATGAGATGAAAAGGGAGGGACAG
GAGCAAAGGAAGACTGTCGAGTCAGAGTCGGATGTGTGATACAAACTGATGGCCATACCT
AACAAGTTCAAATGTGCAAACGGCACTAAACGGACAGCCAAAGCGAGCTTGGCTTTGGCT
GCGAGTCAACTCGAGAGGAGAGACGAGTGGAGATGAGAAGTGAAGACTCAAGACTCCAGA
CTCCAGACTCAAGACTCAAGA
>GYY|c724_g1_i1 len=431 path=[1:0-407 1366:408-430]
ACCACGGCAGCTGAGCAAATCGTGCCATCCAGGCACTTGGAAGCTGCACGCATCTGGCGC
AGAACAGCGGAGGAAAAAAACCCACGGAGCGGAACAGTCTTGGTCCATCTTCCGCCACAC
AAGCCTTCTGAGATGACCACGGATGACGGCTGAGTTCAGTGAAGTGGAGAGTTTGGGAAG
ACGATATCCCCTAGATGATTCGATGTTTCAATTCGAGTGTGTTTCGTTTGCTCTTGCTGA
TCCCACCTGACAGCACGGAGCCATTTGAAAGGACGATATCTGATTCATGACAACATCATT
GCGAAAATGTCCCGAGCGACGTCTGTTTTGTAGTCCAATCCATTCCCATTAAGTTTAAAT
GCCGAGTGGGGCTTTATCCATCACAAGAACTTGATTTGTAACATTTTAGGCTCCCCGGTG
GATGATCTCAA
>GYY|c724_g1_i2 len=671 path=[1:0-407 409:408-670]
ACCACGGCAGCTGAGCAAATCGTGCCATCCAGGCACTTGGAAGCTGCACGCATCTGGCGC
AGAACAGCGGAGGAAAAAAACCCACGGAGCGGAACAGTCTTGGTCCATCTTCCGCCACAC
AAGCCTTCTGAGATGACCACGGATGACGGCTGAGTTCAGTGAAGTGGAGAGTTTGGGAAG
ACGATATCCCCTAGATGATTCGATGTTTCAATTCGAGTGTGTTTCGTTTGCTCTTGCTGA
TCCCACCTGACAGCACGGAGCCATTTGAAAGGACGATATCTGATTCATGACAACATCATT
GCGAAAATGTCCCGAGCGACGTCTGTTTTGTAGTCCAATCCATTCCCATTAAGTTTAAAT
GCCGAGTGGGGCTTTATCCATCACAAGAACTTGATTTGTAACATTTTACGAGTATTACAT
AGTTCACGAGATCTTGCAATTTCCGTTAATTATCGCTTTTTGCGCTCTTCCGCTCTTCTG
TCCGAATGAACAATCCCATTTACAAGCACCCCTCATTTCGAGAAAGACCCAACTCCCTCT
CTCTACCACCTCTAGTAGAAAGCGTAGAAAACAACGTGAAGGAAGCGAAATTCTCAAATT
CAAGTCTGGATGGACGATGTTCACTATGTTTTTTTTACCTTGAGCTTGTATTTATGGCAT
GTTCTGCCTCA
>GYY|c728_g1_i1 len=1089 path=[1067:0-187 1255:188-189 1257:190-1088]
GAGCATCCAAGGATTCTGGGATCCCCAAGGGCAGGGGTCCCCAACCCCCGGGCCATGAAC
TGGTATCAGTCCGTGGCCTGTTAGGAACTGGGCCGCAGAGCTGGAGGTGAGCGGTAGGCG
GAGAGTGACGCTTCATCTGTATTTACAGCTGCTCCTCATTGCTCCATTACTGCCTAAGCT
CTACCTCCTGTCAGGCCGGCAGCAGTATTAGATTCTCATAGGAGCAGAAGCCCTATTGTG
GCTTATGTATGCGAGGGATCTAGGCTGTGCAGGCTCCTCATGAGAATCTAATACCTGATG
ATCTGAGCTGTTAACAGTCCCATCCTGAAACCATCCCCTAACCCCCAGTCTGTGGAAAAA
TTTCTTCCATGAAACTGGTCACTGGTGTCAAAAAGGAGGCTGGGGACTGCTGCCCAAGGG
AGTCCTGGAACCAATTTCCTGCGGATATCGAGAGACGACTGTACTGAATGCTTCAAGCCT
CCGAGTTCTTGCCCACATTCCCTGCCTGGAATACCCTCCCCTCCACAACCTCGTCCCCTA
AGAAACAGGACAGATGTAAGGTTTCCCTTCCCGCACAGCCCCTGGCACTGATCCATCCAC
AGAGTCTCGCCACCTGCCTTATGTTACCGTTACTTTAGGTGCCTGCTTGTCCCGGCTCCC
ACCCTGGCCTGCTGGCTCCTGGCACTTATTTAAGGACTGTGTCCGAGCCACCTTCTTATC
TGCCTACACATCCAGAGGGACGCTGGCACTGAAAAAACCCCTCCTGAAGATCAGTGTTTT
CCCATCAACTCTGCCACTTATAAAACACTAGAGGCTTAACACTACTAAACTGCACACTGA
GAAGTGGTTGAGATGGTACATTTTAGAGTATGTGTATTTTACTACAATTTAAAAAAACAC
ACATTAAAAATGAAGGAGAGAGAAGGGATCATGGTGACTGCAGAAAGTGGCTGACTGGCA
CTGTCCTGTCTTTCCATTTTTGTGGAGATTTGAAGATGGCAATGTTTTTTTATTTCTCTT
TAAAATTTGTACCTGTTATTAAAAAAGCAGTGGTATTTATTTATTTATTTTATTTGTTTT
TAATTTTGA
>GYY|c729_g1_i1 len=423 path=[401:0-368 770:369-422]
TAGTTTGCTGGAATGAGTTAACATTTGTGATATCGTAAACTACTACAGCTGCAGCAGAAT
CACGGATGTACCTGGGAATGAGGCTACGGAGACGTTCCTGACCCGCCGTATCCCACAGCC
GAAGCCCGATTGTTCCATCCTCCAAGTACATAGTTTTTGATAAAAAGTCAATGCCAATTA
TTGCCTGATAGGTGTTGTCAAAACTGTCATACCTGAATCTGGTGATCAAAGATGTCTTTG
CAACGCTTTGCTCCCCCAGGAACACCAGCTTGAATTTCCTCAGCGGATTCCCGAAGTCTC
CGCCCGCGGACATGGTGGAACTAGAGGAGCTGTCGCCGCCTCAGCCCAGAGACCTCCCGG
ACCGATGCTCCTCCAGCCGGCTGACGAAAAAGGCGAGCGGAAGGGCGGGCGCCGAGCTCT
CTG
>GYY|c730_g1_i1 len=350 path=[328:0-349]
CGGGCTCGTTGGGGCCATCTTTGATTCCACTTTGTTATTTGTTACTGTCTCTTTTCTCTC
TATCCCTGTCTTACCGATCCCTCACAACCGATGCCATCCGCTCCCGCCCCTCAATCTCTC
GTCTCTTCTACTCTCAGTAGCAGTCTGGAGTGTTTCACGTTCCAAGAACCCGGCGACTAA
GTTTCTTTTCCTATCACGCCTAGGCTTGATCAGATTGAAGTCGAATGGATATATCACCTT
GTATCCTTGGGCCTCAGGCGCTCATCCGCCCCTCAAGGAGCTCGCACGAGTGTGCTTACC
ACCACTAAGTTTAACAATAAAGACCCGAATCGAGACCCAGCCATTGTTGG
>GYY|c731_g1_i1 len=307 path=[285:0-306]
ACGGTTTTCCTACTTTCAACAATGTGAGCTCTGCACGCCGCTCCCTTTGAATCATAACTT
TGCGATTTTCTATGCCAGGGGTTCTAAGGGAAATGAGGACAACCAATATTCCATGCTAGT
ACTGAGCCAGACACATTTTTAATGAGTCCTCTTTGAAGAAAGCAAACGTATTACTAAGAA
CGGCCAACTGATCCCCCACACCCCCCCTCGGCGTGTTTTGATGAAAAATATACTGAAGCC
TTGCTCATATCATCATACTAACACTTACCTCGTTTTTTTCAAGTATTTAGCGACGAGCAG
CGGGCGA
>GYY|c735_g1_i1 len=290 path=[1:0-112 114:113-138 140:139-289]
TTTATTTATTCCAATAGGTATGGTAAAAACATGCTGAGATCAGCCAAATTCAGTTATTTT
TTCTGTAATAAAGAAAAAGAAACAGAGAATCTCCATTTTAGCACTTACCTGTGACTCCAT
AGAAAATCTTTCTCCTGCTCAGTGATTTCAGAGAGAGGATCTCGTGTAGAAATTGCTTTG
AGCTGTTCTTTGTCATTTTCCCTTAATTCATTGTCTCTAGCTAGTCTGTTACTCTGTAAA
ATAAAATAATATCTTATATAGCTTTCTTTGTCATATTTTTCCCCTCTGGA
>GYY|c737_g1_i1 len=635 path=[613:0-634]
GTAGAAGTCTCGAGCTTCTGCGGCGGGTGAAGCAGAGGAGAAGAGGAGCAGAAGAAATGG
GGCCTCCAGTAGCAAAGAAGGGAGCGGCACCAGCCAAGGGAGGGAAAAAGAAAGCTAACA
CTTTCGTTATCGATTGTGGAAAGCCAGTCGAAGACAAGATTATGGACATCGCCTCCTTTG
AGAAGTTTTTGCAGGATCGGATCAAGGTAGGCGGTAAAACTGGGGTTTTGGGTGATGTGG
TAACCATCTCCCGCGACAAGAACAAACTCAGTGTTACTTCTGAGACGACCTTTTCTAAAA
GATATTTGAAGTACTTGACAAAGAAGTATCTGAAAAAGCATAATGTTAGGGATTGGTTGC
GAGTGATAGCATCTAACAAGGATCGCAATGTCTACGAGTTACGATATTTCAATATTGCTG
AGAATGAGGGAGAAGATGAAGATTAAATTTAAGCTGTCAGTATTTTTGCCAGTGGTACTG
TTTTTATTAACTATAAGGAGTTGGCTTCCGCAATTCTGTCACAAATATTCCTCTAGATTT
GAGTTTGTTTTGATTGCTTGTACTTCAGACGGCTGTTTGCCTTAAATATTACGTACAGAT
TTGATATGTCAAAGCTTGGTGATGATTTTTTGTCG
>GYY|c738_g1_i1 len=298 path=[1:0-297]
GTTTATCTTGATGGAGCCACTGCCGCATTGGCCAGTATGCCCGCGACGGGGAGCCGTCGG
GTAGCACAATGCGCTTCCAACAGAGTGCGCACAAGTGACTCAGATGTGGCATCAATTTCA
TCGCAGGATGAGACTGGGGGTAGTCCCCGGACAAGCGGCGAAAGCCCGCCAAACAATGAA
GTACCCACAGCGATCCTGAAGGAAAAGGACAAGGAAAAACGGAGAAAGGCTAGCGGACAA
AGAAACAAATGGACGAAAGAAGAGACAGCTGCGCTCGTCAAAGGATGCAACAAGGTCA
>GYY|c740_g1_i1 len=501 path=[479:0-500]
CTATTATTTTCCATCTTTTTTAAAGAGATGATCTACCTCACAGATGGTTATTAAACAGTA
AGAAAGATGCTGTGATTGAATGAAGATTGTGTTACTGAGTTTACACCTTAAAACACTGAA
CTTCCTGATAATTTGTGTTAAGCCAACACGCTTCAGAAAAATTGCCTGACGTTTGGTGCC
TTAGTTTACCCACATGGCATGTGTGCCAGAACACGCTACAACAGGGTAAGAGGGCAGAGA
ACATGCTCTTGTAGGGGTCAGTTCCTTGAGCTCTGGTTCTACGTGGCTGATTACTTGGGT
CATCCCAGCAGTTCATTCCATCTCTCAGGACTGTGGTTTCCACATCTGCAAAGTGAAATG
GCCTGAGTATATGAATCCTAAGTTCTCCCCAACTCAATCGTCGCATTGTTCTCTTATTCC
AGAAGAGAAACACAAGGGGTATCAGCAGTGGAACATTATCTGTAAATGCCAGATTTCATG
ATCATTCACTTGATTTTTAGG
>GYY|c741_g1_i1 len=833 path=[1:0-832]
TGTGACAATGGAGAAAAATAAAGTACAGAAGTATATGCTCAACATAATATGGGATATCTT
TTTTAAAGAAGTTTCAAAATAATTTTCAGAAGACATGAACAGAAATAGGCATAAGTAAAT
GAATAAATAATTTAAACAGGTCTAAATATGTCTGAATAAGGCATTGATTCCTGAAAGCAT
ATAAATTAAAGCCCGGCTGTCTTGTGTTTATCGCAAACATGTCTCGTCTTGCTCGGATCG
ATCCGTCAACTCGTCTGGTGTGCGTGTGTAGGTATACTCATCTCGACCCCACTCCAGGTC
TGAGAACGAATCCTTGTGCCCCGGTGCCAAACGTCGAGTCATAGCACCGTCCACAATACG
GCTTCCCATCTCGCTCGTTCATGTTTGCCTCGACGGATTTACTGCACTTGTCGCATCTCA
TGCACATTTTGTGCCACTTTTTTCCAAGCGCGACAACCTGCTCAGCATGATACACAGTCT
TTGAACACCTCGGACACGGCTTCGGCCCATCAAAGCCAGTATCTCCGCCGCTGCCAAAAG
CAGCCGACCCTGCGGGCTTCCATTGGGGGGCCTTTCCCATGCCAAATTTCTGTCGCGGGA
ATTCCGCGGATGGCTTCGACCGGGGCTGAGACCCAGACTGCGACTTAGCCTGAGACTTGG
GCTGCGACTCAGGCTGAGACTCGGGCGCAGCCTCGGCGGTCGGCGTGTTCGACTGGGGCA
CAGGCGAGTCCATAACAGCTTGCGTGGTGTGATCAGGAGTAGCTAGAAGCTGTCGGAAGT
GGCTGTGAGAGCACAGAAATTGAATTCTGCGAACTTTTGAGTCTTGACTAAAG
>GYY|c747_g1_i1 len=1202 path=[1:0-1201]
GGAATCTCGATTTTTTGGGCCCGGGTGGCTGGAAAAGGATGCGCTCCTGAGTCTTGCAAA
TGTATGTTGGAGAAACGTCCGAAGAAGTCGATTCAATTGAGGCCGTTGATAACGAAGAGG
TTAGCGAAGGCGTTCTGATGAGATTTGTTGGTGAGCCCTCATCCTGACTGCGAGTCGCAT
TCAAGCCAGGGATGACACTTTTGGAAGAATCGCTGAAAGTGGGCTTCGGCTGAGCTGCTG
GGGCTTCTGCAGGGTCCAAGCTTGTGACATTCAGAGATGCCTGGAGCTTGAGCTCTGGCT
TAGATCCGCATTGAATGATGAAAGTGTTTGTATCTTCGCTGGATGATCTCCCAGTGTTCT
TCAATTCTCTTCGAATCATGTGGCCTGGAATATCCACCAATTCGAATGTATTCTGCTTTT
GTTGGCAAGACATTTTAGCCACGGAAGCTCCGCTATCGACCGTGTTCAGCAAGTTTTCAT
GGGCTGCGTTGTGACAGATGTTCAAGATATTTTTCTTGGGTCCCCTGGCTTTCGCAGTCG
ACGAGCCTGACGGTATGGGCTGCTCGATCAGATTCTCAGCAGCAATTACTTGGGGCACCG
GCCAGAAAAATCGGCGCAAGCGTTCGTGCATATCGCCTTCAAATCTATCTTTGCTACAGA
GTAGATGAGACTGAATGCGTGCGTGACAGTGGCGAAAAAAAGACCGACTCCAGGTTTATG
GGAGGTAGGGCTGGGCTGATGGGAGCTAGGAAACTTGAACGCTAGCCGCTCTCGCAAGAT
ACTCACTGCTCTCGCCCTGTGTCCAAAGCTGGACAGAGTGAGAGTGACGAGCGGCAGTTG
AACAGCAAATGTTTTGCAACAGCCGCTATTACTTTCAATGTTAGGGCAAGAGTTGAGAAG
CTCGATAGGCAAGGAAATGTGAAGAGAGGGTGTCGACCCTGAAATGAGCGAGAATGATGA
ACAGGTTTCGAAAATTATGTATGTATGGTACAGCAATCGCTTGCATGGGCTGAGCGACCT
TGAGCATCCTTGGAGAGCAAAACTCCACCCAAGCAAAGGGAATCGCCTCATACTCTGCAG
CAAGGTTGGAGATGCCCGGCTGAAGCATGTAGACGAGTGCAGGATGTAGGAAAAGCTGTT
GTATGTACCGATGCCAAGTGAAGGAGCCCGTGAGACGTGCCGCGAAACTTTGAGGAAGCA
GT
>GYY|c749_g1_i1 len=545 path=[523:0-544]
GTTCATTTTACGCTGGCCAGATCAAAGGAGGGGTCGGTCGATCAGGGGTGATCGCTTCAT
GTCAGCGGTTTTTGGGGACGGGGCTGTTGTTCTTTGGAGTGTTCACAACGGTCTGTTTCC
TGCTTCCCACAGCGCCACATATACCGGACCGTGAGCACGAGTCGCATGGCCATACGACTC
GTGCTCACGGTCCGGGGGAACCTCCTGATCCATGCTGGCGGCTTCCGATATGGTGCAGTA
GGGTAGCCCTTCTAACCTCGCAGCAACACGCTTGAAAGATTGCCATCACCGAATAAGTAT
TTCCACCTGTGGCACGTACATAGTACATGGCAGCAGCACAAATTGGATGAGATTGACAGT
TGGCCAATGGTCTCCAAAGATGGCCAGCACGCACTCGCAACAGTTTTGGTTGAAAACCAC
AATCCTTTGGTTCTGTGCCGGGCCTCGCCCCGAGCAAGCCATCTCGGGTAAACCCCAAGA
AAGTGCCCCGGCCGGTTTAGGAGTGGTCATGTGCTTTGGGCTTAAAAAAGATCGGGTGGT
CCAAT
>GYY|c750_g1_i1 len=879 path=[1:0-878]
TCTTGCTTCACTTGGGACACCAATGGAGGGGTTTGGGTCAAGCATGTACATAGCTCTCTA
TGTCATTGATTAGTATACCGATCAGTAAGTTCTTGATTCATTGTCATGATTGAATCTGCT
CCATACTTTTTGTTTTCAACTTTCTTGAGCAGAATGAGCTCGAACCAGCGAAAGGTGTCT
TTGAAGGCAAACATATCTTTTGCATCTGGCTGCATTGCCTACATGCTAATAAGTAATGTG
TAAATGGAATGTGGCCAGATAGGACCAGAGCTCCACGTCGCAACGGAAAAAGTCATTATG
TTGCGCGATCATTGTTTAGTCGATGTCGTGATACCTTCTTACTTGCTTTAGCGAAAGTCG
AGTGCTTGTAGTACGGATGACTTAGGGCGATAACGTGCGACTAATTGGGTGGGATGTACT
GTGACATGAGATCACAACTCGTCTGTAAGACCTCCAGCGCGGTTTGTCCTTTGTTGGACC
TACCGAGGCCCATATTGTCGTTCTCGCAACAATATTGCGACACCGGGAACGTAGGCTTAT
TCCCAAGGAATTCGCACTTAAATCCATTAGTTGTTCCATTGACTTTTGTCGCATCCCAAT
AAACGGAGTCACCGTGAAGAGTGAGTGGAAAGCAGATTCCGTTAAGCTTTGAAGGACTCT
GGCACACAAGGCCAACAGTTGGGCTATCAGCCGTCGCCTGGAGGAGCATTGTTGTTTGAA
GCCATATAGCCAAGATCAACAATGTGGTGGACAGTAGTGAGTGCATGGCTGGTGGTTTGA
TGTCTAATGATAGTCTGAGCGAGCTTTTCGCGCTTGCAGCAGGGGGAGTGATTTTTTTGC
TGCTGCAACTTGATCGTTCATGCAGAACCTGAAGTGATG
>GYY|c751_g1_i1 len=358 path=[1:0-236 733:237-357]
GGCCAGTTTGGCGGCCAGGCCTGCACTGAGCCAATAGGGCAGAGCGAGTCCTGCCAAACA
AATGACACATGTGATCGACCGCATCCTCCTGCGTGCGCCGAGTCAGATTTCCAGTGCGAG
TCAGGTTACTGCATCAAAAGGAGATTAATGTGCAACGGGGACTATGACTGCGAAGACGGA
TCCGATGAGGACTGTGAGACTGTGCGAAAACCCTGTGCTACAACAGTCCTGGACACCAAT
GAGCAAAGCAGGACAGCAGGATATGGAATCAACATCTTGGGCTCAGCTCCTCGAATGAAC
CCCTTCTACAACGATTTCTTCAACGGGAAGTGTGACCGCATCAGGAATCCGAACAATG
>GYY|c752_g1_i1 len=227 path=[273:0-72 6:73-226]
TGATGATCTGATGGACTGATGGTCCGATGGTCTGAGAGGCCGATGATGCTGATTATGGTG
ATAGTCTAGAGACTGGGAGAGTGGGAGTGGGAACCGAATTGGTCTGTCTGCCAAAATATT
TCAACGAGCTTTCAGCGTCATCAGGATTCAGGCGGGGGACTCCCGTCGCAGAAAGTGGTG
ATATGACGTAAGCTTGGTCAATCTGCCAATCCCTGCCTAACTTTAAC
>GYY|c753_g1_i1 len=369 path=[1:0-368]
TCAAATCGTATTAGCTATAGTATTATTACAATCGCTAAAGATCAAGATAAACGCCGCATG
TCGTCGTAGACGTGTCCTGGTATCCTAAAATCCGTTGCCTAGTCATTCCATCCTATCCAG
CATCGGCATCAAGCACGATGTATTTCCGTCTTCATATCATACATATTCCAAGTCGTGACG
CTCAATCTTGACGCTCGCAATCTCAGACATCGCTGACATCTGATCGTGTGTTCCAAGAGC
CGTCAGAGTAAGATTTGCAGGCATCCTAGACCTGGCTCATGGCGGGGCCGCCACGGCGGA
TGCCACCGCGAAGGTTGGCACCGCTACCGCGTCCGTTCATGATGTTGAGGGCCAGGGTAG
CAACGAATG
>GYY|c754_g1_i1 len=295 path=[273:0-294]
CATGGGGCAAGCGTCACTAGTGCTCACCGCAGCGTCGCAGGGCACAGTAGTCGAATGGGG
TCCTTGGGTCCATCGTGTAGCACCAGGGCCCATGGCTATCCCCATCTGGGTCTGGCAGAA
GTTCTCCTCCAGTTGTGCATGCGGTTCGGAGGTAAATGTGAACCGAGGCGGGAGCGGGAG
CAAAATCGTGGCAGGGTAGTCTCAACCATTTCCAGGCTCTGGTCCCAGACACCAAAGCAT
GCCGCCCCAGGGTTAGGGCCCTGGCGGGGCCGGGAGCACCAGGGACTCACTGCGG
>GYY|c758_g1_i1 len=255 path=[233:0-34 268:35-254]
ATGGAATCATCAAATGGACTCGAACGGAATCGTCATGGAATGTAATTGAATAGAATCTTC
TAACGGACTCAAGTGGAATCATCATCGAAAGCAAGCGAATGGAATCATCATCGAATTTCA
TCGAATGGAGTCATCATCATATGGAATCGAGTGGAAGCATTGAGTGGGCTCAAAAGAAAT
CATCGGAGAATGGAATTGAATGGAATCATCAATTGGACTCGAATGGAATCATCAAATGGA
ATGGAATGGAATCAT
>GYY|c759_g1_i1 len=456 path=[1:0-455]
GCGTTGCATCGAATTAAACCACATACTCCACCGCTTGTGCGGGCCCCCGTCAATTCCTTT
GAGTTTCACTCTTGCGAGCGTACTCCCCAGGCGGGATACTTAACGCGTTAGCTACGGCAC
TGCTCGGGTCGATACGAGCAACACCTAGTATCCATCGTTTACGGCTAGGACTACTGGGGT
ATCTAATCCCATTCGCTCCCCTAGCTTTCGTGGATCAGTGTCAGGTGCGACCTAGCAGAG
CGCTTTCGCCACCGGTGTTCTTCCTGATCTCTACGCATTTCACCGCTACACCAGGAATTC
CCTCTGCCCCGACCGCCCTCTAGCTTTTCTGTTTCCACCGCCTTTGCGTGGTTAAGCCAC
GCGCTTTAACAGCAGACATGAAATGCCACCTACCCACGCTTTACGCCCAATCATTCCGGA
TAACGCTTGCATCCTCCGTATTACCGCGGCTGCTGG
>GYY|c762_g1_i1 len=423 path=[401:0-119 521:120-132 534:133-422]
AAAAAAAAAGTTCAAGAGAAAATTTCCTGCCACAAAAAAAAAAAGCAAGAAACTTGCACC
TGTAGCTGAACCCTGGCGCTTGAATTTGTTCAAATGAAAAGCAGGGAAAAACGAGTGGAC
TTTGTGAAACATTTCTTCCCTCCATCAAAAACTCAACCAATAGCTGAACCTCTTGATGTT
AAGTTTGCCTTTCTTACTACTGTTCAAACCCCACGGAAGAAAATCAAGATATGTACTCTC
CACTTCACTGCTAGACACGTGTAATGTTTACTCAGATATATATAGTTGGATGGTCAGAAC
TCATGGTAAGCATCTTCCAAGACCTGACATCCGGTCTACTATCACCAACATTTACCCAAC
CACCAGCATTTACCAAACCACCAACTTTACAGACAAAGCTCCAAGCCTTCGTCTCGCTTT
CAA
>GYY|c765_g1_i1 len=409 path=[1:0-408]
GGGCTGGGCTGAGTTTGAATTTGCGGTCCTCGCTTCACGCGTTCTGGTTCCGCGGGCGTC
AATTACCGTCAATGGCTGAGTTGAACTTGCTGATCCTGAGAAATATCAAAATATGTAAAA
ACATTTCTTTCCTGCTTTCCACCCACACTCACCACTCCAGAGCTCGCTTCCGCTCCTTTC
CCACTTTGCTTTCGTCTCTCGTTACCTGCCGGCATAGTTTATATTCTAACCCGGAGCTTT
CTCCAGCCTTCTCCCCTTCCGTGCCGTTCCAGCCTGAATCACCCCTTGAGCTAGGTTGGC
TCGGTTGACAGGGAGTAGAACATCAGCCAGCCATCTTCCTTCAGCTCGCCCATATAGAAT
AACACCCATCATGTCTCCTCACAAGCGACCATCAGTTCACATCCCCCCA
>GYY|c767_g1_i1 len=294 path=[272:0-28 301:29-293]
GGATGGGCAAACAGAACGTGGCCTTCAGCTCAGGATGAGTGACGTGTGCCTTCTTAAACC
TCAGACCCATAGGTCTGATGAAGCGCTCATATTTGGGCGGTTTGCGTGTGAATCCGTCTC
CTACGAAGCAGACTTTGGTCACCATCCTCTTCCAGGCCTTTTTCTGTCTCTTTCCAGTGC
GGATGACCTTCAGAACCTCAGTTTCACCCTGGGCTCGGACCTTCGGTAGAGGAACCTCCC
ACTTTCCAGCTTTCTCTTTCCGCTTCTGTTTGATCATGTTGGACAGGACTTTGG
>GYY|c774_g1_i1 len=217 path=[249:0-48 297:49-51 28:52-216]
ACATTGCACTTGTGCTCTGCATGAAAAAATATTTATATCCGCTTTTAAGTAAGGGTGGGC
GCTTCACGCTTTTACAGAGTATGATCAGTTTAGTTCCCCTCTTTTTTCAACCTCTCCTTA
CGCATGCGCATGTACATACCATTTTTGGGCCCTGCTTAGCAGTAAAAGTGTCATTTTTTG
CAGCATTAGTGATAAGTAAAAATACCTAAGTTCTGAA
>GYY|c777_g1_i1 len=212 path=[190:0-18 209:19-211]
GTAGTAGTAGTAGTAGTAGTAGTGATAGTCATGTTAATGGTGGTGGTGGGAATAGTGAAG
TTGATTCAAATCAAGTCACTTGATGAATTGATTTCTTCACTTGAATTTCTGTTTTCTTTT
TTTTTGTATCGGTTGTATGTTGAGAATAATTTTTTTTTGTAATACAACAAAACTAGTGAC
AAGAAGATTATATATATATATACATATATATA
>GYY|c780_g1_i1 len=224 path=[51:0-1 25:2-223]
GGCTTTGGCTTTGGCTTTGGCTTGAGGAGAGACTGCTGGGCAGTGCGGAGAGAGAGCGAG
GGCGAGTTTGGAAGGTGGACGGGGACTCGGACTGATTTCGGGAGACTTACAGATCCACGA
CATACATACTTACATTCGAAACTCTATTTCTCTCAACTTCCTTTTGTGGAACAATGAAAT
TGATGGAGGTGTTGGATATCCCTAATAAATATAATCTTCATTTG
>GYY|c781_g1_i1 len=223 path=[251:0-222]
GTATCTGGCACTGTGGGTCCTGCAAGAAGACAGTGGCTGGAGGTGCTTGGACGTACAACA
CAACTTCCGCTGTCACAGTCAAGTCCGCAATCAGGAGACTGAAGGAATTGAAGGACCAGT
AAACCAAGTGCAACGATCACTGGTGGATTTGGGACTTTTTTTTTCTATAATTTAACCGAT
CTGGATATGGCCTCAACATCCAAAAATAAAGCGGTCTGGAGCG
>GYY|c782_g1_i1 len=369 path=[53:0-368]
TTTGATTTGGTTTGATTTGATTTGGTTTGATTTGATGGATACCTTGTTCTAGTTCATCCA
TTCCCATTCCCATTCCCATCCCCATTCCCTTCTTCAGTTCCCTTCAACTTGCAAATTGAG
TTTCTTCTTCTAGATTTTTTGAGACCGAACTTGATGGCACATCCACTTCTAATCCTTGGC
ATCCCATTTACCACTCCCCTATGTTCTTCCAACTTAAACCCTATTTGTATAATCTGAAAT
CACAAACCAATTTATGTAAAATATACCATCTTGAGATATACTATATCCTTTGCTCTACTT
TTCTTATTAAAATCTACACTTGGCATCTACACATCTTGGCAGTTGACATGGGTTTGGTTA
TTGATAATG
>GYY|c786_g1_i1 len=407 path=[1:0-249 251:250-406]
TTGGTTTGGGATACTGGCTAGCCAGCAGGCAAACACAAGGGTGTCCTCAATTGCTGCCAG
CCCTTGACCAGGACTTACTATGAAACTGAACCTGGTTACGTATCCAGCCAGCACGGTCCC
TCGGAGTCATCAAACAAACGGAAGATCAAACCCTAGCGCTCAAGCCCCCAGCACCAACAG
AACCACCGAACAGAGAGACCACAGACGCCAACCATGTCACGCCAACAGACTCGACCAAAG
AGGGAACAGACTAGCTAGTTTTCCATCTATTCATTCCTTACAAACCTGGCCTTACCTTTC
CCTCCACTCTCTCCATCTGTCTCGTCCTTCCAGGTATGTCCTCACCATATGTAGGGTGAC
CAAGTAGAAGCGCTTACACTAGAGCGAGTATGGCAGGTGAGCCGTCA
>GYY|c786_g1_i2 len=381 path=[1039:0-91 251:92-248 408:249-314 408:315-380]
CGGAGAAGCAGTGGACAAGACAGAGAGAGGAGAAACTGGGTTAGGAGCTGTAGACTTGCA
ATAGAGAATAAATAGATAGCAGCCAGACGTACCTAGCTAGTTTTCCATCTATTCATTCCT
TACAAACCTGGCCTTACCTTTCCCTCCACTCTCTCCATCTGTCTCGTCCTTCCAGGTATG
TCCTCACCATATGTAGGGTGACCAAGTAGAAGCGCTTACACTAGAGCGAGTATGGCAGGT
GAGCCGTCATGAGCCGTGTGCTGTCAGAGTAGAGAGGGTGACACCAGAGTGTCGAACGCG
CCAGGTGAGCCGTCGTGAGCCGTGTGCTGTCAGAGTAGAGAGGGTGACACCAGAGTGTCG
AACGCGCCAGGTGAGCCGTCG
>GYY|c788_g1_i1 len=302 path=[1:0-301]
AAAAAAAGTCCCAAATCTCTAATTGAAATTAACAGTTGCCAGGCTTTCTTTCATTGTAAT
TTTACAAGTTCAATGGCAAAGCAGACAAGCTGTTTGATTTCTTGGATTGAAGTTGCACCT
GCCCTTGTGATTTCTCCTCTTAAAACTTCAAATTCTCCAAGTCTTGATACGATTTCAGAA
GAGGAAACAGAGGAATATGAAGAAGACTTGTGAAGTGGGGGAGTTTATTTTTCTGTTTAA
TTACAGCAAAATGTCCTGTATTGCACCTTTAATTTTTGTAGTTAATCTTGTCAGTTTAAT
GG
>GYY|c797_g1_i1 len=289 path=[43:0-99 21:100-288]
GTGAATCAGTGCTTTGTGTGATGTGAGCAGAATCATCATAGGCTACCCAGTTGATACCTC
TTCAGAGGCCGAACTTAGCACAAGTCTCTTCCTCGCGCCTCTCCGACGAGGCACGAGTTG
GGATTTTTTAACCCGTGCAGTGTGGGCTTGGGTTAAGCTAGTTCAGAGGCCCTGAGTCAT
CCGAAAGGGCTTGTCATGCATGATTGACCACTGGTACCGAGTACCTTTGCCAGGTCTTGC
AAGATTGAGATCAATGATGCTGTTTTATATTACAACTAGTCAACTCGTG
>GYY|c801_g1_i1 len=341 path=[319:0-214 534:215-287 607:288-340]
GGGTCGATGATGGCCAGTGTGCACACCCTGTAGTATTTGCCACAGGCTGTGCCGAGCTCA
ATGTTGTTTCCACTGTAATGATGGACTCCGGTTTTGGCCAACATAGCGTAGTACTCAATC
TCAGATTTCCTCAGAGCGGGACAGTTGTTGGCAAGGATTACCAGCTTGGCTTTTCCTTGG
CGAATCATTTTCTGAGACTGCTTGTATCCGAGAACGTATTTACCGCTCTTCATCACAAGC
TGCAGTCTGGAGTTAATGGACTCCAGGGACTTTTTCGCTTTCTTTGCAGCCACCATTTTT
CCTGATTAGTCCGTTCTGGCCAACCTCCTGATCACACCAAG
>GYY|c802_g1_i1 len=1382 path=[1:0-939 941:940-1381]
AAGCCTTCTGAATTTAGCTGTACAGACATATTCCCTTTCTTACAGCCTTTGTCATAGAGG
TTAGAACCTTTTTCAGTGGGACTTCCACCCAAAAAGGTTCCAAGCTTTGTGACAAAGGCT
GTAAACAACAGCCATCCTTGCAAAACTTGCATGCTGACTTGCAGACACTTCTATCAGTCC
TGCTCACCGACTAAAGCCTTCTGCTCAGATGAGCTAATATTGCATACCCTCATTTCTCAA
AAGAAGAGAAAAACTCCCATCATCATCACTCTCCCTAAGAAATACAAAAACATGCGCGTT
CTCACTGACATGTCATAAGAGAACGCGCACCATGGTGGTGCGAGCTGCTTTCTTGGCCTC
GCCTGCCCCTTGTGTCATCGCTTTATCTTCACAAAAGAAACGTTTGTTCACTTACGGATA
GTAATGTGTTGTCTGACCATGCACCATGAACTTGGCACCGCGGGCATGGATAAGGTCCCG
GGGAGGATCCGCTGCACTTGGAGTGCCAAGGAATCCTTGGTTTTCTTGGCCTCTTGAGCA
TTCCAGCCTACGTGTACGTAGTTTTCTCGATTGATTCCCACCACTTTCGATTTTTGGTCG
GCTTTGTCACCAACTTTTGCAAAACGAGCGGCCAAGAGGTCTCACGGGTCCAATCTTGGT
GACAAAGTGCATTTTATTTTAATCCGTGTCAGACGAGAATGAGTTCGGGATCCCGTTTCG
GGAACCCATCAGCCGCCGCGCTGCACAGCAGCCAGCGCCTCCAAGCCGCTGACAGTAATT
GCGCGACATTTGATTGGAGCCCGTGGTGGTCCTGCGGGAAGCCGAAGAGCTGGTGGTGCG
GTTGGAGATGTCAGTGGCTGCTGAGAATCGGATCGAATGGTCCGAGCGGTAAGTCTGGCA
GTTCACTCTCGACCTCCCTTCCGTGGATGAAGTGACAAAGCTGCCACGGGTGATGTTGGT
CGAGGTGGGGACGGGCTGAGTTGGTCGATTGGCCATCATGGTCGGAGTTAGGAACCTTCC
TGAGTGCAGATAGCGAAGATACCGATTGCCAAACGTCAAGCTTCTTTTGTTCTTGGACGA
AAGGGCAAAGGGTCATCTATCCCCGTCCTCCAGCTCAACAGGTTCACTCTGGCCTGTCAG
GGATCCCGGTTCGGGGACGGAGATGGCAAGGGAAACCGAACAGTTGTTTGTGAGGCCAGT
TCAGCCAAGCGATAGAGAACAAGATGGCCACTCTTATCGCAGCCTGCGTCGTTGGTGGCG
GTGGTGAGTCAGGGCAATGAACAGCGATGAAGGTAACGAGGTGAAGCTCAAGCGCTGGAC
GAGCAGGAAAAGAGCAGTCTATAAAGAAAGTCGCTCTCTTCGCTTGTTTCTTTCGACCGT
GA
>GYY|c805_g1_i1 len=292 path=[1:0-291]
ACGGTCAAGAGAAGGCGGACCGTCTCCTTCTTCTCTTGACCGTCTGGCCTCTTCCACCTT
CATCATTCCAACCTCAACCATTCGCTTCCTTCCTCTCATCCCTCCTCCGCCTTCTCATTC
TCCTTCCTGGCCTTCTCCCATGGCAATCCCTGCCTCCAATCTCAATCAGATTCACCATCA
AAATCATCAAAACCTCATTCCAAACCTCAATCAGCCAACCCCTTCAGTTAGCCAACAACA
CCAAGACCCAATCTCTGCTTTGCATCTCCAACAACAACAACAACAGCAGCAG
>GYY|c807_g1_i1 len=214 path=[1:0-213]
CATCGGCCAAGTTCCTGAATCAAGCTAGATGGATCATGACGGCCCATGTGCGCCACCCAA
CGAACCCTACTCCAATTTTGGCCGAGACCTAGGGCCATGGTGCAGCTTAAGATGGGAAAG
TCCCCCCTCCCATAAGCTGCCGCTCGTTTGATTTTTGTAATTCTACCACTACAAGCATGG
AACCTTCGAGCAAAAGTACTATGACCATTCTGAG
>GYY|c807_g2_i1 len=450 path=[383:0-449]
TTGGGAGGAGATTTCAGGAGCACCTGGTTCTGAAAGTGGTGGATGAAGCGCACCTGATTT
ATAAGTGGGGCTTAGTCCAAAGCCGACAAGCTAAGCACTCAAGTGCCCATGGCAAAGGAC
AAGATTTAGGCACTTTCCGGCCCTCTTATGGTTCGATGTCGCGACAACTGATGGCAACTC
AAAACGTCCCGCTGCTGTTGATGTCTGCTACTTGCCCGCCGGTGGCAATAAGGAGTATTC
TCAAAAACTTGAGCTTGTTGCCAGAGCACATAGCGATGATCAGAGGCGAGTTGACTAGAC
CGGAGATTCGCATCTTGCGGGTAGACATGGACGGATCCCTGGGTGGGGCAGAAGATGCTA
GGCGACTGATAGCTCACAAGTCCGAACAGCCTGATGACAAGCTACCTCCGGGCTTGATCT
ACTCAGGACCAAGGAATGGGACACGCTTGG
>GYY|c811_g1_i1 len=625 path=[1:0-624]
AAACGGTCAAGAGGGAAAGTGGAATAAAAAGGGGCCAATGGAAGAAAGCATAATCAAAAA
CCCAAGCATAAGGCCATCAGCATCTCTTCATGACCGCCCTTTCGACCATCAGCATCACAA
ACTATGCGACTAGATTCAGACAGAGTGAGCCTTCCATCTTGCTCAACAAGCCAAACGATT
CTCTCGTTATGAGACAAAGGTCAGTAAGAGAGATAAAGGCCGTAAGACTATTCTGGTCTT
GTCTTGACCAAAATGAGATATAAGACTAGGTCCAGCCTGGCTCGGCTTGAGGGCTACAGA
GTTAGCCACCCAAGGCCACTGTTTTTGTCAGACAGTGTCGATGATGAGATGGAAAGTATG
GACTCCTTGAAACGCCCGTCGAGAATCTGGATGGTAAGAAAAGGACAGAAGAAGCTGGGG
CCAATCCGAGTCAAGGAGAAATAGCCAAGGCCTATTTATTTAGAATCTTTCTTCTTCAAG
AAAAATGAACGGCCAAGTGCTTCAAAGGGACCGCAAAAGTGGTAAACACAAACCACAGAA
GAAAATCTCCTGCACAGTCTTCACATGCACGTTTCAAAAGAACACACACGAACGCCACCA
AAAAAAAAAAGGAGGGGAAAAGACG
>GYY|c815_g1_i1 len=213 path=[43:0-123 42:124-212]
AAGGACATGAAGATGCGCATGTGCTTGATCGTTGGCATCATCATCCTGCTCGTTGTCATC
ATTGTTCCCTCTGTCGTTGCAACACAGAAGTAAACGTTTTACGCCAGATACCACAATCAT
ACCTCATAATAATGCGTAGTGGCGGACAGTTGCACAGCCACGAGGACAGGAGAGTGGTAC
ACACGTGCGCTGTACTTTACGACACCCTGTAGG
>GYY|c816_g1_i1 len=275 path=[51:0-274]
GGTTGTTTGAGAAGACCAGTTCCAACATCCTTTGTATCCGTGACCCCATGCCCTACATCG
GCTGCCAAAAGTCCCATTCCGTTGATAAACTTCTGCTCCCTGGTGGTGGCAATCAGAAGA
ACGATAGGAAGTAAGGTAGCAATCGTTTTCCAGTTGACCAGCTTGTATATTTTTGGAGGA
TCTTGCTTAAACATGCCCGATCCTGAAGGAGCCATGTTGAGGGATTTACAGAGAAACAGA
CGGCTAGTAAGAGCCACAACTTAGGAAGGTCTTTA
>GYY|c817_g1_i1 len=289 path=[267:0-288]
TTTATTTTCTTTGAGGAAATTGGTTGCTTTGGCTGATGTGTGCTTGGGATCATTATCATG
CTGAATTTTTGCTTGGGGATTTTTTCAGTTTGAGCAGCCTCTCAGTGATCCATCTAAGTC
TTCAGCCAAAATCTTGGTGTACAGGTCCGCATTCATATTTCCCTCAATATGCACACACAA
CCCCACTCCTTCCCATGCAAAACAGCCCCAGAACATTACATGGCCACCACCAAGTTTTGC
AGTTGGTCACACCAAACGGTCTACAAGAGCCTTGTTTGGTTTTTTTCAG
>GYY|c819_g1_i1 len=509 path=[469:0-468 996:469-508]
GGTTGACAAAGTTTCTAACATTTTTTTGATGATTCTAAACATGTGAGTTTTTACGGTTGA
AGAAAAAAAAAAAAAATTCCCCGGTCCGGGTCCGAGTGGTATTCCAACATGTGATCTCTT
GGAAAGCCTGACATGTGGAGGTTTTAAGTACAAGCACATGTCTCGAACACCGAGTTTGAT
AAGCTGTAGTAGTACAAGAACATCCCGACGTCGGATAATATCGAGTGGTATGTACAGTGG
TAGTACAACAAGTGAGGTCTATAAACTAGACCTAATGAGACCACCCACTTCAACACGGAC
CAGTTGCTAAAGCGAGTTTTATGAGACTAGAACCAGAAGACAGAACCAGAACCAGAACCA
GAGCGATGGAAGGAAAGACCAGACTTGTGACTGATCACACTCACACTTGCACAGAAATCT
AGAATTGTCTGAGCGTGATTGAGCTATGATGATAAATCTGTGATGGATGAGAGAGATGAG
GTTTGAAGATTCGCAGGAGCAGGAGCAGC
>GYY|c823_g1_i1 len=303 path=[281:0-11 293:12-302]
GGCCAATACGGGCGGCTCGCCGGCGGTGCCAACGTCGTAGCTCATGGCTACACCAAGGGT
GATGGTCTTGGTGCCGAGATTATTGGTACTTTTGTTCTTGTCTACACAGTTTTCTCTGCC
ACTGATGCCAAACGGAGCGCCAGGGACTCTCATGTTCCTATTTTGGCTCCTCTGCCAATT
GGGTTCGCTGTGTTTTTGGTTCACTTGGCTACCATCCCAATTACCGGAACTGGCATCAAC
CCAGCGAGGAGTCTTGGAGCTGCAATCATCTACAACAAGGACCGCGGTTGGGATGACCAC
TGG
>GYY|c828_g1_i1 len=370 path=[348:0-369]
GGATGAACTGGAAAGGGAGCTGGTATTCGCTGAAGGCCATCAGCATGAAGATCCGACCTT
ACTTTATTGCGTCCTCCAGATAAATGTGTCGGAGGGCGTCGACACATGTAACACGTACAG
GAAACCACCAGAATAAAAGATACACCAAATGAAACCATAACGTCTTCAAAGCGATTTGTG
ATATTCAAACAACATTTAAGTGTTTCTATAATTTTGGTGGTAACCTGTATGTTGATGGAC
ACAACACAGTTAACGCACAACTAACAAGGAAGTGAGGATGAAAAACTAAACATATAGAAG
ACAAAATGCAGCATTAAGCTCCACTTAATGTCAAATAAACGTGTCCTGTCGACAGAAAAA
GAGAAAGACC
>GYY|c831_g1_i1 len=212 path=[53:0-211]
GGCTCTGGCTCTGGCTCTGGCTTGGTGACCATCCTTCCGCCCTCCTGAACCAGTCAACTG
CTCAACTGCCTTCCACCTCCATCCACCCCTCCCCTCGACTGCTATCAACAGCAGATGGTC
GGCCTCCATACCCTCTCCTTCTAAACGATGGCTCCAAAGTCAACCCATCTCAAGCCAAAG
CACTCCCACTCCAACAACAACAACAACAGCAG
>GYY|c836_g1_i1 len=263 path=[276:0-234 525:235-262]
GAAATCTTTGCCAAAAAAAAAAAACAAACTACGACGCAGAGAAGAAGGGATTATAAGTTA
CATTAAAAGATTTGTATAGTATGCCAGTAAGACCGCGCAGGTTTGTATGTATGATTGCGG
CTCCAAGTGAGATGGAGGATTTGAGATAAAACGGAGGATGACTACTTGGTAGATAAATAG
GTAAAATGATGAAAGAATTTTAAGGGGCAAATATGAGGAGCCAAGCTGATTGTGAGTGCC
GCCATCATACATACAAACCTGCG
>GYY|c837_g1_i1 len=262 path=[400:0-106 15:107-261]
TAGGAAAAGAAAAGGCCAAACCGTCTCTCTTTGTGGATAATATGATTCTATACCTAGAAA
ACGCTACTCTCTCTGCCAAAAGGCTTCTGGAAATGATAAGCAACTTAAGTAAAGTTTCAG
GATACAAAATCAATGTACCAAAATCAGTGGTGTTTCTATACACCAATAATGTTCAAGCTG
ATTGCCAAATCAAGAATGCAATTCCATTTACAATAGCCACACACACACACAAATAAAATA
AGTAGGAATATACCTAACCAAG
>GYY|c839_g1_i1 len=316 path=[339:0-241 580:242-315]
TGTGTGGGTGTGTGTGTGTGGGTCAAGCGTGTCAGATAGATTTGTATACTATTGGAGCAT
GACAAGAGAGTTGGGGAGTGTGACAAGTGTGATCGGAGCCGGCTGAGGCGAGGCGAGAAA
AGAGGGGGACACGGCACGGCACGGCACGGGAAGGAGTCCAAGTGGGTTTTGGGGGAGTTT
TGAGAGTGGCTGAGAAGACGGTTGGGGAGCTCTGGATTGATTAGCAACCGGAGCGAGGCT
GGTGGTATTCGCCATGGCAGCGCATCGAATGGGGCTGACGCTGGCTGTGTGGAGGGGTGG
CTGACTGGCAGTTGAA
>GYY|c841_g1_i1 len=378 path=[610:0-377]
AGGAAATACAGAGTACCGATCAAAATGCCATAAAGAAATCGGTCTAGATAGATGATGAAG
GCGAATACGAAGAGCGCCACCAGATAGGAAAGATGGAGTCGATACCAGTAGTAGAAGTAG
GGTGTTCGGAGGCGCATCCAGCAGACGTGAATCCGTTACCCCGTAATGCGAACCCAAAGT
GACAGTATCGAAGAGAAGGTGTACTGGCAGTACGCAACAGCAGCATCGCGTGTTTTCTTC
TGCTGGACCAAGCAGCACCGCCAATGGCCAGGGCGGGTAACCGAACCCAGCGGTGTAGGT
ATCTCTCTGACAGCGTGCGCGACAACAACGACAACAACGACAGTGGCTTCCATATCCTTA
CATTACCACGCATCCACA
>GYY|c849_g1_i1 len=433 path=[440:0-263 15:264-432]
ATGTACTAGATAAAATCCCCGTGCGCGTGGACGAAAATGATTTTGAAATCCAACAGGTGC
GCAGGTGAAGCCAGGTGACCTTTGCGAGTAAATGGGGGCATATCTATATCCCCGAGTAGC
GCCAATTTGGGCATCGATGATGCATGGACAAATCACACCGCTCGCTCCAACCTGCGACTT
GCCCCTGGATCGCTCTCTCACTTCAGCGTCATCTCATGCAAAATCTTCTCGTGATGATGA
CGGCTTGCTAGAAATAGCGATAGTCCCAAGTAGATAGCTTATTTTCCGAGTAAGGACCGG
CTGTCAGGTGGATCAGCCATAACTGCATAAGGCTGTCTCGCGGCGATAAAGGGACATTTT
GGAGTGCCGATATAAGGAAAAACTGATATTTGGAATAACAATCAAGGATCAACAAAGGCA
GGAAGAAAAATGC
>GYY|c851_g1_i1 len=278 path=[1:0-53 55:54-277]
GGGGCGGCAGCAGCAGCGGATGGGGCGGCAGCGCTGGATGCAGCTACAGCACCACCGGAC
GGCACGCTGGCCAGCTTACTGAAACCTTGGGCAATCACTTCCTCCAAATTTTTGCCATTG
AGCTCAGACACAACCTTGCTCATGCGGGTGTCGTCAGCCTCAATGCCGACGCTGTCCAGG
ATCTTCTTGATGTCACCTGTGCTGGGGCTCTCTTTGCCTCCGAGGGCAGCGAGCAGGTAA
GCAGCTACGTAACGCATCTTTGCGGAGAGAAGGAGTCT
>GYY|c852_g1_i1 len=239 path=[261:0-87 133:88-238]
GCAGCCAGTCCTGTGGTTTTTGGCGAGTGGAGCCCAGGTCAGGTCCGGCACCCTTTCTTC
TTGGATTTAGCATCCATCTAATACGGGTTGTTTGATCTGGTCTGCAGCATGTGGGGAGGA
AAAAGTGGCTACAGGCTGAAATTGGAATACACAAGCCAGCACAATCAGGCTCACTCGCAA
CTGTTGTTTGCTTAAGCGAGCAGAGATACCCTTCCTTTCTCAATCCAAAACTTTTAAGA
>GYY|c861_g1_i1 len=280 path=[255:0-279]
TTCGGTTAGGCAGCGAACACATCTCCTTTGAGACTGCAAAGATCGGCTCCCTCCAGGACG
TGCAGGACTCGTCGGATCCAGAAGGCCTTCGTGTTTTCTACTACCTGGTACAGGACCTCA
AGGCTCTGGTCTTCTCCTTGATATCTCTTCACTTCAAGATCAAGCCAATCTAAGTCTCTC
GCTGCCACATGTGAGCCACAGCAACGCTGCTTTTGCCGATAGCGCGCAGCCACTGCAGTG
TGGCACAACCGCAGCTTGACGTCGAATGACGCAAGGACGG
>GYY|c864_g1_i1 len=226 path=[241:0-134 463:135-225]
GGAGGTTGGAGATTCTCCGGGGCCCCCAGCTCACCTCCCTGGATGGTGCTTTCGGGGATC
TGGAAGGGACCCAGTCTCGGTTTCTTGGGGAAGTTCAGGCAAGCCTGAATCGGAGCCTGG
GCAGGTCTCTTGGCTCCTGGCCCGAAGCTGAGATTGGAGCCTAGGCCCAAGCTGTGTGTG
GCGGCTGGCGGGCAGGGCTGTGAGGTCACCGCAGGACGTTTGTCTT
>GYY|c866_g1_i1 len=512 path=[1:0-511]
GTCCTTGGCCTGGCCGGCAGCGTCCTTCACGTACTTCTCGAGGTCGCCGGTGTCGCCCTT
CTCAACGGCGGTCTTGACCTTCTCGTATAGCTCCTGCACGTTGCCGGACTTCAGAGCATC
CTTGTTCTCCTCAACAAGCTTCTTGATCTGAGGGTTTTTCTCGAGATAGGGCTGGGCCTG
CTCCATACCCTTATCCCATGCCTTGTCACCGAGTTGCTTGACCTTCTCGACCTTCTCTTG
TACGACACTCTTGATCTTCTCAATATTGGCAGGACTGATGCCAGTCTTAACGATATCGCT
AATCTGCTGCCATGTCTTGTCGACCTCCTTCTTAGCCTCGGGGCCGTACTGGTCGCCCAG
CTGCTTCAGTGTGTCCAGGTTGCCGCCAACCTTCTCTTTCAGCTTGGGGTGGTTATCCAT
GATCTGCTGAGCGACGTCGCCAGAGAGGTCGGCGATGCGGCCGAGGTGCTTGACGAGCAC
CTGCCATGCCTGCTGGGCAGTGAAGACGCTAA
>GYY|c867_g1_i1 len=915 path=[893:0-914]
TAATCCGCTGATAAACTTCTGTCATCCATCAGGCAAACAAAAGAATCCCCACCTTCCCAA
AAAGTCTGCTCAAATCATGCATTCCTGATGTTGAATCAGCATCAAATCACTCACATTTTT
GTATACCTGGTGTGCACTGCCAAACACAGTTTAGAAAACTTGCATAATCTTGTCTACCAC
CTTCTCCCATAATCAGAGTCCCAGGACCATCAACAGCCCATTTCAGAAAGACATTATCAA
ATTCCCTGTAAGAGAGATGTAAACAATCTTCCCTGCATGGAAAAGGGGTTCACTGTCAGG
GGACTGTGCTCTTGGATTGATTGCTGGAGTTATGAGAGGATTGCTCTTTGGCAGCATGCC
TGGGGCATATTGAAAGACTTGCAAGGCAAAATTCAGGACAAAGACTTGGGGTTTGCACTT
GTTTAAACCCCATTTTAATGTTGTGTATGATCTTTTGATTTGATATTTGTACTAGGTTTG
TAGTAAGCACTGTGTAAGACCTGTTGCCAGGTCTTTGCTGAGATAGACAGCTATCTATGG
CAGGTCCCTCCAATCAGGGAGGCCCCAGCACTCCAAGAGATGTTCAGTCTATACTAGTCC
AAGATAGACTCAGAGAACAATCCTATAACAGTTAAACTGACTGACTGACTGACTCCAGTC
ACCACAATAAGGGATGATGATCAGCCTATTTCCTACACTACAAGTGTCTAGAGATCTCCA
CTGCTTACCTGACTCCAGTCACCACAATCAGGGATAAAGTCAGAAGCCTCTCATGCTCTA
CTGCTCTACATGTAACGCCCTGCTCTTTCCCTGTCACAACCTGTAAGGGTTTGTGAAACC
CTTACACACTGTAGCAAGCACAGAAACCTGATGTTCTATTGGTTGCAAACACTATAACTC
TATACTTACCTCTTG
>GYY|c871_g1_i1 len=322 path=[554:0-321]
TTGGGATTCGCACTATGTTGAGTGCCATTGAGGATGAGGCTCAACTGCGGAGAGCTTGTG
GCTGGAGCCTCATGGAAAGGTTCACTCAGAGTCTTCAACTGAGGATAACCTCTACCCGAG
AGGTCCCTGCCTTCAGTTGCTGGATGAACACGATTGTTGCTCAGATGGGCGTAGTGGTTG
TGAGGAGAAATGTCACTCCGACTGTAACCTATGGGAGCAGGATTACAACTTTCTGCCTGG
TGACCGAAATGTTGCGAGGGAGTTCCAGCCGCCAAGGCCCTATAATTTTGGTGGTCATGA
TTGTGTAGGCCAAAACTGCCAG
>GYY|c872_g1_i1 len=366 path=[1:0-106 108:107-365]
GTCTTGATGGCTACCAAGGTTGGCTATTTCATTGACCACATCCCTCCATTCTGATCCTCT
CCAGCCAACTTGAACCATGCACTTTCCACAGAAAAAAAAAAAAACATGCCGTGCCGATTC
TTCACAGCGGTGGTCGGACCCAAAATGGTGCTGGAAAGAGTAATCTGATGGATGCATTAG
CTTGACACGACTTTTCTCATCATTTCTGTTTCCTGCTCTGATTTTGGTTTGGTCCACCAG
CATTTTGTTTGTATTGGGTGGGCGATCAGCTCAATTACAGCAGGAGTCAAAACCATTGCC
GAGGATGAAAACTACAACACCAAGGATCAGCATTATGGTTGAGATGAAAGCCAAACAACA
TTAAGC
>GYY|c872_g1_i2 len=357 path=[550:0-97 108:98-356]
CAACTTTGAGTCAATCAGCCTCCGCTCAGCATCGTACTTAACTGTTTTGCCCTGCAACTC
TGGTCTTGATGGCTACCAAGGAAAAAAAAAAACATCAGGCCGTGCCGATTCTTCACAGCG
GTGGTCGGACCCAAAATGGTGCTGGAAAGAGTAATCTGATGGATGCATTAGCTTGACACG
ACTTTTCTCATCATTTCTGTTTCCTGCTCTGATTTTGGTTTGGTCCACCAGCATTTTGTT
TGTATTGGGTGGGCGATCAGCTCAATTACAGCAGGAGTCAAAACCATTGCCGAGGATGAA
AACTACAACACCAAGGATCAGCATTATGGTTGAGATGAAAGCCAAACAACATTAAGC
>GYY|c876_g1_i1 len=636 path=[708:0-385 50:386-635]
AGGCAAAGCAGTTGGGCGCTGTTATGAAACTTTCAACCTGAAGAGTGGCCTCAAAGTTCC
AGGTTTCGAAACGTAACACGAGAGTCAATACTGCTCAGATTCGAAACGGGATGGGGTTCG
GGCTCAACGGTCTATTGCTTCTAGCGCTGGCCGGACTGGCCTCTATTTCTGCCCCCACGC
TACGAGTGACGCGTGTAAACAGGTTTCTATATGATGCCAATGGAAATCGTTTTTACATCA
AAGGAGTAGCGTTTCAGAAACCGGGCAAGGTTAATGCCAACACCGATGATCATCAGAAAC
ATGGAGGTTTTCCTGAACCAGCCGACTTTATAGATCCGCTGGCAGACCATGCGACGTGTG
TGAATGCAATCAAAAATTTTCAAAATATCACTCTGCATGCATGAATTCCTTGGAAGAAGC
TGGCATTTATGTCATTGCGGACATCAGCCTTCCTATCAATGGCTCTATCAATCGATCTGC
GCCATCATGGGATGTTAGTATTATGTCGCAGTATATCAAACAGATCGAGAGTTTGTATCG
CTTTCCGAATCTGTTAGCCTTCAACATCGGAAACGAGGTTATCACCAATTCCGCAAACAC
TGGTGCAGCCCCTTTCATCAAAGCAGCGGCCAGAGA
>GYY|c876_g1_i2 len=682 path=[708:0-385 1093:386-431 50:432-681]
AGGCAAAGCAGTTGGGCGCTGTTATGAAACTTTCAACCTGAAGAGTGGCCTCAAAGTTCC
AGGTTTCGAAACGTAACACGAGAGTCAATACTGCTCAGATTCGAAACGGGATGGGGTTCG
GGCTCAACGGTCTATTGCTTCTAGCGCTGGCCGGACTGGCCTCTATTTCTGCCCCCACGC
TACGAGTGACGCGTGTAAACAGGTTTCTATATGATGCCAATGGAAATCGTTTTTACATCA
AAGGAGTAGCGTTTCAGAAACCGGGCAAGGTTAATGCCAACACCGATGATCATCAGAAAC
ATGGAGGTTTTCCTGAACCAGCCGACTTTATAGATCCGCTGGCAGACCATGCGACGTGTG
TGAATGCAATCAAAAATTTTCAAAATCTTAACATCAACACCATTCGGATTTATTCATTTC
ACGCCGCTGCAGATCACTCTGCATGCATGAATTCCTTGGAAGAAGCTGGCATTTATGTCA
TTGCGGACATCAGCCTTCCTATCAATGGCTCTATCAATCGATCTGCGCCATCATGGGATG
TTAGTATTATGTCGCAGTATATCAAACAGATCGAGAGTTTGTATCGCTTTCCGAATCTGT
TAGCCTTCAACATCGGAAACGAGGTTATCACCAATTCCGCAAACACTGGTGCAGCCCCTT
TCATCAAAGCAGCGGCCAGAGA
>GYY|c878_g1_i1 len=365 path=[53:0-364]
GATTCACTTGACTGAGGCTGTCGGGAATACTCTCAATTGGACAGCTTCTTTCTTGGCCCA
GTTGCCCTGTCCGCTGTCTCCTCGAGAAACGCTCATGTTGCGCGATTCCAACAAACAACC
CTCGAGTTCATATTTGAAAAGGAGTAAAATCTAAAAAGTCCACCCCGTGTTTTGACTTGT
TTGTTTTTATTGAGAAGACCTTTATTATTTCCCTTGAAAATCTGTTGGGGCCACTGCAAC
CGCTGCAACAGCCAACCGAGCTCTACCTTTTGCTGTAAGAGTAGGCTACGCAGGAGTTGA
TTTTGTCTCTATTCAGCCATATGGCAAGATCTTAGCAGTTGTTTGCTTGCCGTTTTATAA
CTGTG
>GYY|c883_g1_i1 len=295 path=[273:0-88 597:89-94 368:95-294]
AGTTGATCGTGTTCCAGCGACCGTGATGAAGATGTGTGTGGGACTTATGAGTAAAGCACC
AAGGAGCTGAAATCTGCGCAGACTCGATCTCCGCCGAGCCCTTTGAGTGTTCAACAGTGT
TGACTGAGGAGAGATGGGTATAACAAGCCCTCGGCGAAGTCACATATGTACATATACAGA
TCCCCGCATCAGACTTTCTTCCCCTCCACGCACAGTCATCGTCGACCTCGACCGACAGGA
TACCGACAATCCGTTTCGACTCCAACCAGCACCAGCGTTGCGCGTTACATTTGTG
>GYY|c885_g1_i1 len=337 path=[315:0-74 390:75-99 415:100-336]
GTACGTCGGGACGCTTTAGGACTGGGTAGACTAGGCTTATTAAGTACTGGGTTACGGAAA
GGGAAGACTGGTCCTAGAATGGACCAGTCTGAACGAAAGCATTAGTGGTGAAGTAAGTAC
GGAAGGTTACTGGTAAGAACGGCTTAACCCTAGAAGGGTTTCCTGTAAGGGTACAGGTCA
TTAGGTCTACAGAGTGTTTTAGAGAAGGAGAGCGTCGGCTCTGGTTTCAACAAATTAGAC
TCCTTATTCTGAGCCCCAACAAAATATTATACAGGTATCCCAACTTCTTCTCATCATTTG
CCTATCTTGATGTGTTATTCACGCGTCCCTGTTTTCT
>GYY|c885_g1_i2 len=357 path=[315:0-74 652:75-119 415:120-356]
GTACGTCGGGACGCTTTAGGACTGGGTAGACTAGGCTTATTAAGTACTGGGTTACGGAAA
GGGAAGACTGGTCCTGGAATGGACCGACTGGTCCTGGAATGGACCAGTCTGGACGAAAGT
ATTAGTGGTGAAGTAAGTACGGAAGGTTACTGGTAAGAACGGCTTAACCCTAGAAGGGTT
TCCTGTAAGGGTACAGGTCATTAGGTCTACAGAGTGTTTTAGAGAAGGAGAGCGTCGGCT
CTGGTTTCAACAAATTAGACTCCTTATTCTGAGCCCCAACAAAATATTATACAGGTATCC
CAACTTCTTCTCATCATTTGCCTATCTTGATGTGTTATTCACGCGTCCCTGTTTTCT
>GYY|c888_g1_i1 len=261 path=[493:0-260]
AGATTTTGTTCGTGAGCGTGGGTTGCTAAAATTGTCGGAAATCGCCATTCTCATTGCTTG
CCAGTTAAATCAAAGGAGGATACGCGGCCGGGATTCACAAGTCTTCCTAGTTGTTGCTCA
CAAGAGTAAGATTCCACAAGACAATGGAGAGATTACAAAGGATTTTTTCAGGGGCGGGTG
GCATGGGACCGCCTGCTACAGATGGTCCCATGCTTGATTCTTCCGAGCAGGTCTACATTT
CATCACTCGCCTTGCTTAAAA
>GYY|c889_g1_i1 len=350 path=[53:0-349]
AACCACTACAGATCTTCCCGGAGCTACTTAACATCAACGCTACCCCAGACTCTACCAACG
ATAGTCGCCACTTGACTTTGCTCCCATTCCATAACACTACACACAACCTCATACCAGCAA
CCGCATACCAAACAATCAAAATGGTCAACTTCCACATCAGCGAGCCTCACCCATCCGCCG
GTGCTTACATGTACTCCGGCCGCGGCGGCGCTGGCAATGCTATGCGCATTAAGGCCACCG
AGGTCACTCCTGGTCCCACTGCTTCTGGCCCTGCCTCCCGCACCAAGTTGCCTCCCCCAC
CCAGCAACGCCTTCTACGCTACCGGTCGTGGCGGTGCTGGCAACATGAAG
>GYY|c893_g1_i1 len=208 path=[186:0-52 239:53-207]
TGGCCTTTGAGCAAAAACCTTTGATAACGCTCGGGCGTTCCCGAGATGTGTTGTTGGAGT
TACAGCTCACTCCGACTCTTCGCGACGATTAATCACCAAAAATCAAAGCTGGCCGGTCGG
ACACACACAGTCAACTAAGCAGACTGACGACGAGTACGTGGGCAGGACTAGACAGCTGGA
ATGGACAAGTCAGGCGCAGAGGAGAAAG
>GYY|c896_g1_i1 len=245 path=[1:0-244]
GTGGACGCTGTTGACAACTTTTCTGATGTCACAAACATCCCTACCTTCTTTATTTCTTTC
ATAGCAATGCCCTTCGCCACAAACTCCAGTGAGGCCATTTCAGCACTTATCTTTGCAAGC
CGGAAGAAAAAACGTACTGCTTCTTTGACCTATTCTGAGATATATGGGGCAGTGACGATG
AACAATACATTGTGCTTGGGCGTTTTCTTGGCCATTGTCTATCTTCGAGGATTGGATTGG
AACTT
>GYY|c897_g1_i1 len=347 path=[1:0-346]
GTGGAATCAAAATCTCCCGCAGCGGTGTAGTGCGTGTGATTTCTTGAAGTAGAGCAATGT
GATTGTTCTTTAGAGAATTCGGCGAGAATGAATGACTTAGGCGGCCGGTGAAACGACGTT
TCCGGAGAAAAGACAAACAGGGGAAGAACGATACTTGTAGATTTTTCGAATTGGACTCAA
ATAATTCCGAGTAGAGGTGTCGATAAAGATTGACGTGGCTAGGGTATACTCGACGTTAGC
AGGGTATCCCGAGCTGGTCTAGCGCTCCCTTAATGGCTTGAAGTACTGCCTGCTTTGATT
ACCAAGACTTCAAGTCAAGATTAGAGAATTGAACGGCGAGAGGGGGG
>GYY|c898_g1_i1 len=252 path=[327:0-131 98:132-251]
CGCTCATTATCCTTTTAAGTCGTTCTTGTGGTGTTTCTTTCTTTTCAGTCTGGGGAGTTT
TACCAGGTCCTCCAGAAGCACCCTTGCTTAGTTTGGCTAGTGCTGATGACGTACTGGTGG
GTGGTTTCAAAATTTTTGCACTTCTTTCCTGTTCCACAGACAAAGAAGATGCAGGATCAC
TGTGAAGTGCCTCAAGAATTTGGCCACCTGATGACCTGCAAAAATGAAGGAGCATTATAG
GCAAAACAGTTT
>GYY|c902_g1_i1 len=202 path=[448:0-201]
CGGTCATCCCAGCTCTGGAGGTATAGACTATGACCTCTCATGTTCAACAAATTGTGAAGA
ACCATGCAAGCCATCGTGACATCCCGAGCTTGTGCTGGTGAAGCTGCTTGAGGGCTGAGG
AGGACCCAAAATCTATTCTTGAGACGGCCAAATGCATGCTCCACAATCATCCTGGTGGAT
GATTGGGCAAAGTTGAAAGTTG
>GYY|c905_g1_i1 len=358 path=[541:0-136 73:137-357]
GGCAAAATTATCAGGAAGGTGGCGGAAAGCAGTAGGGAGCAATCTGAGGCGAATGATTAT
CAGCTTCAGGAAGCTAGCCTTTTTGCTACTTGTAGTCTTCTGGATTATGTGTGGATGTTT
GTGTGTACTGGATGGATCTTAGTGCCAGGCTTTATATCTTCAGGAGGCCTCCCATCTGCA
GCCATCCAGCCCAGATGTCTGTCCAGATATCCGTCCCATCAAGCGAAAAACTCTTATCCA
TCCTCTCGAGTCTCGGGCGAGAACGCGAACAAAGGCGATTGGCCGGAACGAATCCAACAT
GATAGCTGTCCGGCTGGCACGTCTTCCTGCCTTCTCATTTTGAGACTATACCCGCCCA
>GYY|c905_g1_i2 len=293 path=[1:0-71 73:72-292]
CGAAATGGAAAGTGCGATGGATTGGGATCTGACATTAATCTGACGGATGGCACACTTGAG
AAGAGACAGCACCTTAGTGCCAGGCTTTATATCTTCAGGAGGCCTCCCATCTGCAGCCAT
CCAGCCCAGATGTCTGTCCAGATATCCGTCCCATCAAGCGAAAAACTCTTATCCATCCTC
TCGAGTCTCGGGCGAGAACGCGAACAAAGGCGATTGGCCGGAACGAATCCAACATGATAG
CTGTCCGGCTGGCACGTCTTCCTGCCTTCTCATTTTGAGACTATACCCGCCCA
>GYY|c909_g1_i1 len=370 path=[398:0-369]
GAGTGAGACTCCGTCTCAAAAAAACAAAAACAAATACGCTGAATGGGAGTTGTGTCCTTT
GGACTGCTCAGGCACGACCCCATTATCTGTCCCCCGCCCCTCAGGTTCACGAGCTCATGA
AGCTGTGCTGGGCCCCTAGCCCACAGGACCGGCCATCATTCAGCGCCCTGGGCCCCCAGC
TGGACATGCTGTGGAGCGGAAGCCGGGGGTGTGAGACTCATGCCTTCACTGCTCACCCAG
AGGGCAAACACCACTCCCTGTCCTTTTCATAGCTCCTGCCCGCAGACCTCTGGATTAGGT
CTCTGTTAACTGGCTGTGTGACCTTAGGCCCGGAGCTGCCCCTCTCTGGGCCTCAGAGGC
CTTATGAGGG
>GYY|c911_g1_i1 len=296 path=[1:0-295]
AGAACATCCGTCATTCACGCTCGCTGGCCTCCTTTCGGTAGGCGGAACAGCCGGCTACCT
CCGCACGCGCTCAACACCATCTCTTATTGCAGGTCTTGTGCTGGGTGCCTCATACGGATA
CTCCGGCTACTTGATAAAGGAGAACAAGGACTACGGCACAGAGCTGGCCCTGGGTAACAG
CGTGGTTCTCCTCGGATCTGCAATTCCAAGAATCATCAAGACGGGGGGACGAGCACCTGT
GCCGATTGCACTCGGAGCTACGGGTCTGCTTGCTACCTACTACTACCAGAAGAAGG
>GYY|c915_g1_i1 len=259 path=[500:0-56 43:57-258]
GAGAAAGAGAGTGAAGGGGGCAGGAGGAAGTAAGACATGTTTAAATTAAGAAAGGTCTAA
AGACTTTGAAGTAACTTCAAGGTTTCATCGATGTGTTTTTCGGGTTGGAACTGGTTGTTG
TAGACAAGTTGAACCACCCCACTCTTGTCAAGAACGTAGGTCTGTCTTCCGGGCAATGTT
CCAAACAGATCCGATGGTACGCCCCACTCTTTTCTGATCTTGTTACCCTCATCGCAGAGC
AATGTGAACGGAAGTCTGT
>GYY|c918_g1_i1 len=372 path=[1:0-371]
GATCAAGTAGCAGAAACCATTGCTTTTACATTACAATAAACCGTAACTCTACTAGCCGTA
AGAATGCACTTAGTTGGCAAAAAAAGGAAACCGGGTGTTGTGAAGGAGCAGGAAGAAGCT
TGACAAGATCCACAGGAGTAAAGGCTGTCTTTCATGATCGTTGGATGTCGGTCGTGACAT
AGTGGATGGAGGACTGATCAGTGAGGATGAGAGATGAAGGGGTCCCTACTCATTCCAATC
ATCTCCTATAGCATGAAATGAGAGGCAACATCAACTCTGCTATGTAGCGAATGGCCCTTG
CTAGGTTCACCTGTCCCCAAGATGGGATGGGGGTGGTCAAGTCGGCCGAGGGGACCGAAA
GTTTGTGGCCGG
>GYY|c919_g1_i1 len=319 path=[297:0-191 489:192-211 509:212-318]
CACCAAAATAGTACCAAACATTTACTATATAGAAAACAGTAAATTGTTATTCATTCACAA
GAGTTGATACATCGGAAAATTGATGGTAGATTTGAAAATGCAAGCATTTGATTTATGAAT
CATATACACATCCAATAATCATGTGACCAACTCCTATCCTCCAATATTTTCTCCTGTAAA
AAATCAGCAGAAACACTTAAATTCCATCAAGAACATGCCACACATGGTAGCTAAACAATT
CTAATGCAGAAAACTGAACAAGAAAAGTGCAAGAAAAATCCAAACTGAGATGATGAAACA
AAGTAAACAGTAGTAGTGG
>GYY|c927_g1_i1 len=680 path=[1:0-357 1349:358-679]
CGCATTTCCACATTTTTGTTGACGGCTGAGGAACCTCCTCGAAAACTATACGTCCCGGCG
TGGCGTGTTTGTTTAAATCATCAATTTTGTTCAATCGGCTCCGAGGATCTTAAGCGATTT
GCTAGAAGCCACAAAGAATGAAACAACAAAAGATAGCAATCTCCTTTGGCTTGGTCTTGT
CCGTAGCCCACTTTTTCTTGTTTTGCAAGGTCATGGCAGACTTTCCTGCCGAGCTTCGGA
ATTCAGTCCACAAACAAACGAGGAAACGGAAAGCGAAGGTCTCATGGTCCAGGCAAGAAG
CTGAGGCATATGAATTATCAAGCCACACTGATTCGACAAAACGCGCTCACGTCAGGCAGG
AACTAACGTCAGGAAGCCGGCCATCTTCGCAAAATTCCGCACATGGGGTCAATACAGAGA
GAAGCTTCTGGGTATCTAAACACCTTCGCCCTCCACAAACGAATGCTAGGCGCGGGATAG
CCTTGAAACCTATTCGTTCCCCAACCGCTCCAGAAGTAGCTTGTTGTCACTCACCTTGGG
CTTTTACCCTTCCAAAGACTCCGGCGGACTTGAACCTGTCATCGAAGGCCTTTACTCCCT
TATCTATCCATGAGCTTTTCCAATACCACGGCTCAGGATTCCTGACAAACTTGCTATGGC
CAGGAATCTCATTAGACTGG
>GYY|c928_g1_i1 len=201 path=[179:0-200]
AAAAACATCTTATAGTTTCAACATTGCTATGGCTGCTAACAGTTTTTACTGCTTAATTAC
AATGCAAAAATCACCAGGAAACAAGAACCAACACCCCTTTAATCAATTCTTTGCATTCAT
TCAAGGCTTTTTGTTTCATAAGTTTCTAACAATGATCAGTTGCGTTAACACTTTTTTCTT
AAGCCATCGTTCTTTTGTCCA
>GYY|c933_g1_i1 len=250 path=[1:0-249]
GATTGGAAGGTTTTGGTATGGAAGGTGGTGTTATTCTTTTGAGTGAGTGATAATAGCGAA
ATAAGTAATGAATAAATTATGAGAAATCTATATTTATGCATGTGAAGGAGAGTATGGTAT
ATTAGATTATATGTAAATATATATATATGTATATGTATATAAATGTAACATACCATTATA
AAAAAACAACAAGTTGGCATCATTGAAAAATGTATATAATTCTGAACTTGGAAGGTTTCT
TCTTCTTCTT
>GYY|c935_g1_i1 len=346 path=[1:0-345]
CGCGTGGACAACAGGGGGGGACCAATGAGCTGCTAGTGGCAGGTCAGGGTAACAGTAGTA
GCACTGGTCGAAAGGATGCCGCCAGTCTGGCTTCTAAAACCTCATCAGGATCCTCACTGG
TGTTGGACTTGAGAATATTGGATCTGCTGAGGATTTTAGGTCTGGCAAGCATTCCCATCT
ACTTTATAAATTGACAAAAACTTGGGAGAATCATGATGCACCAGGAAGCCTTGATGGCTA
CACATGTTATGGTTTCTTTCAATGTTGGCCAACTGAAAAAATCTCAGTTCAAGGATTTGG
AGAGGAGATTTTACTTATTTATTCCATGTCTTAACTTACAAGAGAG
>GYY|c935_g2_i1 len=286 path=[910:0-285]
GTGACCTTCCGCGCTGGACACTACAGATCCTAGTACCCACACCTATCTGGTTTTTTTGTG
CCTCACCTGGCCATTGTAGTGCCGGTATGGTCGGCGTTATCAACGGACCAAAATCCGGTG
ATCAAACCTTTGAAAAGTTTCAAGAATTGGCCCAAAAATCAGGTGCTAAAACTGGTAAAG
CTGGTATTGGAGGTGGTGAGAGAGGGGCTACGGCTCTCGGTCCAAATGGTGTTGATAATA
CCGTAGCAGGTAGCGGCGCCTCATCGCGTGGACAACAGGGGGGGAC
>GYY|c937_g1_i1 len=732 path=[1:0-150 152:151-731]
TGGAAGTTCCAGCAACGGAGGCTCCGGAGAGGGTTCCAACTCTGGAGGTTCTTGGAACAG
CACTGGCTCTGGCGGTTCCAGCTCTGGCGGTTCCAGCTCCGGTGGTTCCAGCTCCGGCAG
CTCCGGTGGAGGTCTGAACCTTGGCGGCGGGCTTGGAGGTCTTCTTGGAGGAAGTGCCTC
TGGCGGTCTCGACCTTGGAGGTCTCATCGGCGGACTCCTTGGCGGCAAGGGTGGTGTCTC
CGTCGGCGCTGGCGGCTCCGGAGGTCTCAACCTCGAGGGCGTCCTTGGCGGCCTTACAGA
TCTTCTCTCCGGCAGCGGTCATCTCTCTGGCTCAGGACAGCTCGACATTGGTGGCCTTCT
CGACGGCCTGAAGGGTACTCTCTCCGGTCTTCCTGGCGGTGCAGAGCTCGGTGCTTTCTG
CGACGAGCTCAAGGGCGCCCTTAGCGGCTCCGGAAGCATCGACCTCAGCGGTCTGGCATC
TGGCCTCGAACTCCTTCTCAGCGGATCCGGAAAGTTTGACCTTGGTGGTGCCCTCGGTAT
CGATGTCAGTGGCCTGATTTCAGGCCTCAAGCTCCTCCTTGAAGCCTCGGTCTCCGGCTC
CGGCGGTCTCGACATCAGTGCTCTCCTCGAACAGCTCGAAGCCTTCCTTGCTGGCTCTGG
ACATCTCGACCTCGGCGCTGGAGCTGGCCTTGAACTCGCCGGTGTGATATCCCAGCTCAA
GGGCCTCCTCAG
>GYY|c939_g1_i1 len=334 path=[255:0-333]
CATCCCCTCATCCACTTATTTCATAGACACTTCCCAAACCCGTTCCTTAGCTGCCCACGA
CTCTCGTTGTCTACGCCCTTTCTCATATCGAACAAGGCATCTCTGAGCTCGATTTTAATA
CCCGTCTCTTTTCTTACTTGTCCCTGATCGACCAGGTCACTGTCCGGCTCACAAGCTCCC
GCTTTTTAAGAGCAACATGTCACCAGCTCAACAACACGTGAAGCTCACGACAGCCATTGT
CTTGCTTGTGGCCTGTCTCAGCAACCCGCAGAGTGCGCTTGGCCAAGCTGCGACTGATCA
ACTTACGAATGTGCAAACCCAATATGATGCTTTG
>GYY|c941_g1_i1 len=243 path=[413:0-242]
TACGGAGGTGGCCTTGGGTACGGAAGTGGCCTTGGGTATGGAGGTGGCCTCGGGTACGGT
GGTGGTCTCGGGTACGGTGGTGGCTACGGCGGATCCAGCGGTGGTGGCTCAGCCGGATAC
GGAGCTGGAGGCTACAGTGGCGCCGGGGGTTCCGGCTACAATGGCGGTTTTGCAAACAAC
GGCGGCCGCAGCTCTTCTAACACCTACAGTCACAGCAGCGGCTCCTCATCCGACAACGCT
TAC
>GYY|c942_g1_i1 len=298 path=[276:0-205 482:206-226 503:227-297]
AGTGCTTCATAACCAATCAATTGTCACATCCTCAAGCATGACTTTCTCCATCATACAAAT
ACAAGGCTGCAAGGTAAGTGACTGAAAGTGAGGATGATCATAAAGGAAGAGGGTGAGTAA
AGAGATGGGCAGACAAAGAAAATGGTGAAGATTGGAATGGCTAAAGCAAAGGAGGAATGT
CAAGTCTTGAAACATGGGTTCTTATATTTTATTGTAGGATATCAACGCTTGGATGTCAAT
CTGGAGTGGTTCACAGTGGAAAAGAGTTATGGGATTGTGGGATAAAGAGACAGAGGAA
>GYY|c946_g1_i1 len=232 path=[53:0-231]
GCAAGGGTAATCGCTCGCTGCTTTCCGGTGCACTCGAGAAGCCAAATGGGTTAGGAGAAT
GCACTCACCGGCGAAAGCTTCTTCGCCTCAGCATTTAGAAAGTGCTTTTCTGCAGGCCCT
TCATTCGGGCATCCTCCTTAAATATATTTCGCGTTGCACTGAGCGCTATTTGAATGCCCA
ACTTGCAGCTTTACTCCTGAGATTGACGAAGGACCAAGCTGCCTGAGCGAAG
>GYY|c949_g1_i1 len=289 path=[267:0-288]
GAACATAGAAGATCTCAACACATGCTGGCAGAAAATGAATTGGAATCAGCAATGAGTGAA
AACTCACCCAAGATTAGCAATGAGAGTTTATAGCTTATATTTGATTGAAAGGCGAAGAAT
ATGAAATTATCCATGACTCAATGTATAAGTGTTCCGTTTCGGGTATTTATCAGGATATTT
TGACAGTAGTCTGGCATGTTTGGATTTTTAAGTGTGATCGTTACTGTAGCAACCATAAGT
AAAAACAATTTCATCCCTCGCATTCACACAACACTTTCATTTCTCCACA
>GYY|c950_g1_i1 len=292 path=[1:0-291]
GAGATTCACCCTAGCACACCTAACAACTCCCAAGATCAGGGTCACAAGCTGCCACCAGCG
ATGCAAGTTAACTCAGGTCGTAAGCGCGGGCCAGTTGACACTCCAACGCGTCAACGTGAC
CGCAAATACCGCAAAATCAGTACAGCCACGGTCACGGTCCCACCAGGGGGAGATCTCACC
TTTTGGTTCTGGGGGCTTTCCGGCCGGCCGACGATACAAATGAAGAATGGCTATCAGATT
GGCCACTTCGTGACAGCCACGAGACGCTTTTGGAGAAGCCTTTCCGTCTCTA
>GYY|c958_g1_i1 len=642 path=[620:0-641]
GTTTCCTGCATCGATTTTGATCTTGGGGTGGACCAATCACGAAAGTGTAAACTTAGCTTT
TCCGATGTTGGCAACCGGCCTTTTAGGAATTTCAATAATGAGCGCCTTCGTCTCATTATA
TGACTACCTTATCGAAACGTACCTCGAATGTTCTGCAACCGCACTTTCTATCAACATTAC
CCTCAGATCGGTTAGTGGGAGTGTTCTTCCCATGACATCCGGAATCCTTATTGATAGGCT
TGGTTTCAACTGGGCAGCAACTTTGATTGGTGGTATTGCACTAGTTGGCCTACCGATGCC
CTTTCTCTTGGAAAAGTATGCCCCTAGACTTCACAAGATGAGCAGGGCAGAGTCTCTTCC
GGGCTCTTCTGAAAAGGACTGGGGTTAAAGACGCTTCATGGCAACCCTATCATCTCCCCC
ATGGGCACTTCGACCTTCCTGATACCAACAAAGAAAGTATGCGGTGAATGTTCCCAGAAC
GAAAAGTAATTCCCATCAGACAATAATTAATCAATATTGTTTTAGTATTTCCAGAAATTT
TTCTATAATTAAACACCTCTCACACATCTGATGTGAAAATTGAGAACATTGGGATCTTTT
GAAAGTAAACTCCCCATGCCATTGGTTTCTTGGCTACCAAGA
>GYY|c968_g1_i1 len=208 path=[186:0-207]
GGACACTTTCAGACTATGTGACCTGGTACAGTGTCCATATAATTATATCTATCATAATAA
GATGATCGCGGTCCTCCATAGCTCGACCCTCCTCTAAACCTATGTCTTTGCCGCATCTCC
TCCGGCCTTTTCCTTGACTCTGCAGCAAGGACTACAGATATTTCCCTCCCAGCAAAACGT
TTCCCATTCATATGGTGTTGAGCTTCAG
>GYY|c969_g1_i1 len=392 path=[1:0-209 795:210-391]
GTCCATCTTCAGCCAATTGAACAGTATCTGGTTTGCAGCAAACTTGCCTTTGGGTCTTAA
CATATGAGGCGCAACTGTAGCAATCGCCCGACATCGCGACTGCGGCATGAGGTAGTACCT
GGCTTGAATCGGCGTTGTAGTACTGGAGACAATAGCCCTTGGTACAACCATTCATATTAC
AATGGAAGCCACTGCAGGGTTGAGCAGAGGTCAAGCCTGCCATAAGGAGGAGGGTGATGG
TTATTCCGACTCGCTTGTACGCCATATTGCTGGGAGAATTTGTCCCTGTCGAAAGCTCAA
CAGAAGGCAAGCTGCGTATCTGGTGAGATTTTGTGTGAAATCGTGTCGGTGAGGTTTTCT
GGAGACTGTGGCGTGAAGGACCTGATATTGTA
>GYY|c971_g1_i1 len=204 path=[88:0-85 174:86-203]
CACTATGATTGTGACCAGATTTCTGACAATCGTAGCTCACTGCAGCCTCCAACTCCCGGG
CTCAAGTGATCCTCTGGCCTCAGACCCCCAAAGTGCTAGGATTACAGATGTGAGCCACCC
TGCCTGGCTGTTTTTAAAGTGTGCCCCAAACATAATCCCGGACTATTCCTTACCTTCAAG
AGATGGGTCATCATCATAGATTGG
>GYY|c980_g1_i1 len=356 path=[49:0-207 48:208-355]
GTCAGCCAAAAAAAAACAAAGGCGGAAACGTTTCGGCGGAAACGTTTCAGGGGGGACGCA
GTGTCAACGTCGCAAGGGTCGTGACGCGTGTTATATGAACAGTTTCGCTAGCCTCAAAGA
TGTTGACACTGGGGAAAAGAATTAAAACCTTTACCAAGGGGTGCTTTTGGAGGCGTCGCG
GTCGCCGCTGAGGCATTTTGGAAATAGCGTCGTCGGATGACAAGTTGGCGCAGGTTTTGA
TTGCTCTGCATGTCGAGGAAGACACAGTAGTTGAGGGCATGGGTTTCGGGGATGCATTTT
AATAATTTGATTGATTTGCTCTCGTAAACTCTGGACAGATACATGCTATTGTTCGG
>GYY|c980_g1_i2 len=374 path=[49:0-207 256:208-225 48:226-373]
GTCAGCCAAAAAAAAACAAAGGCGGAAACGTTTCGGCGGAAACGTTTCAGGGGGGACGCA
GTGTCAACGTCGCAAGGGTCGTGACGCGTGTTATATGAACAGTTTCGCTAGCCTCAAAGA
TGTTGACACTGGGGAAAAGAATTAAAACCTTTACCAAGGGGTGCTTTTGGAGGCGTCGCG
GTCGCCGCTGAGGCATTTTGGAAATAGCGGCTCACAATCCATCGCAGTCGTCGGATGACA
AGTTGGCGCAGGTTTTGATTGCTCTGCATGTCGAGGAAGACACAGTAGTTGAGGGCATGG
GTTTCGGGGATGCATTTTAATAATTTGATTGATTTGCTCTCGTAAACTCTGGACAGATAC
ATGCTATTGTTCGG
>GYY|c981_g1_i1 len=245 path=[195:0-148 122:149-244]
AGACAAAGGAATAATCCTGTGGCAATATGTAGTCGAGGTACTGGGATGTAATCAAGAAGA
AGTAGATATGTGCTAGGAACATGAGAGGAAAGGCTAGAAAGTTGAATATGTCGGGCGTAA
ACAGTGGTCATTCAATTGAACTTTTGAGCATTCGGATTCCAATGTCTGTGATGTAGGTTC
GATTCGTGTCTGAATCTAGTCGGATGAAAGTGGAATATTTCTCTCTTCATTGTTGCAATT
TCGAG
>GYY|c981_g1_i2 len=207 path=[195:0-148 343:149-206]
AGACAAAGGAATAATCCTGTGGCAATATGTAGTCGAGGTACTGGGATGTAATCAAGAAGA
AGTAGATATGTGCTAGGAACATGAGAGGAAAGGCTAGAAAGTTGAATATGTCGGGCGTAA
ACAGTGGTCATTCAATTGAACTTTTGAGCCTGGAATTATGCGCCTGCGATGTATTAGTAC
AATGATTGCTTCAGACCAAAAATTCGG
>GYY|c982_g1_i1 len=528 path=[1:0-349 351:350-527]
TGGGCACAAGGCACCTGCTGACTGTGGCGGTGGCCCTGAGACTCTCAGGGCTGCGGATGA
GCGCATCGAGGACACTGACAATCTGGGAGAAGCGAGGCCGCTGCGCCCGGTCCTTGTGCC
AACAGTCGAGCATGAGCTGGTGCAGGGCGTGGGGGCAGCCCATGGGTGCGGGCAGGCGGT
ACCCCTCCTCCACAGAGCTGATGACCTGCAGGGGATCAGCGCTGGGCTCAGCCGTCCCTC
CCTGCACCCTGAGGCTCCACCGCCCGCGGACCTGCCAGGGCTTGGCACTCACATCCCGGT
TGGTCATGTTCCAGTAGGGCCGCTCCCCATAGGCCAGCACCTCCCACATGACCACGCCGA
AGCTCCACACGTCGCTCTCGGTGGTGAACTTACGGTACAGGATGCTCTCGGGCGGCATCC
AGCGAATGGGCAGCATGGTGCGGCCTCCCACCTGCCACGGGCGGACACTGCATCAATTCC
AGGGGCGCCTGGGACAGCCCGTCAAGGCACAGCCTACCCCAGCCCCAT
>GYY|c982_g1_i2 len=327 path=[1160:0-148 351:149-326]
GGCAGAAGGGGAACCGAGTTCCCTGAAAAAGGAACCTGAAGGGGCATGGGACGGGGAGGC
CAGCAAGGGGTGACCATGGGCCGGGGCTGACCTCCGTGTTGGAGAGCTGGTACCAGGGCT
GCTTGCCGTAGGTGAAGATCTCCCAGAGCACCACGCCGAAGCTCCACACGTCGCTCTCGG
TGGTGAACTTACGGTACAGGATGCTCTCGGGCGGCATCCAGCGAATGGGCAGCATGGTGC
GGCCTCCCACCTGCCACGGGCGGACACTGCATCAATTCCAGGGGCGCCTGGGACAGCCCG
TCAAGGCACAGCCTACCCCAGCCCCAT
>GYY|c984_g1_i1 len=252 path=[1:0-100 102:101-251]
GGGCAATATGCAAGTCGCAAATTACTGTTTTGCTGGCTTCGGCTGGCTCGGCGGTGAGCG
ACAGACGAAAGATAGCAGGTCTAAGTGACGAAACTCGTAATTCGCAGGCGGGTGCCTGAG
ACTCGTTCTGTCAGGAAAGAAGGGAACGCCTCTGTCCTGGAAAACGAGAAGTAAAGAAGT
GAAGACCAAAAGAAAGGACTTCACAGAAAATGTGCTTGTAGGGTTGTGTAATACACACAG
AATAGTTTTGAG
>GYY|c985_g1_i1 len=793 path=[771:0-792]
GCTTGTTTCAATATGGTATTGCTATTTGTTGTAAGTAGATTAAACACTAAAAACTACCTC
CAAGCCACCTTCGCTATCGACTTGCAGTAAACATAGTATGGACAGAACCAAGAGGGATGC
AAGACATAATCGCGTAACGTAGCCTATACATCATTGACAAAAGAGCTACGAACTACATCA
ATGACACTCTACAAAGAGATGTCAATGGACAGAGAGAGACCTGAGGAAGCGTCGATGATA
GCATCAACGCAGCCGAAGTTTTGCTCAACGTCAAGGTTGCCAGGCTCCTTCCAGCCGTCG
TTCTGGTAAGAGAACAGACAAGCCTCGGATCCGACCTTCTCCATGATCTTCTTCATAGCA
GTCTTCTGCTGCTCAACACCAGCGACAGCCTTTCCGTTAGACTGACCAGCGCTGGGCCAG
CCGATCTCGGTGATGTACTTGCCCTTGGAAGCAGCCTCGGGGCAAACCTTGGCAGCCTGC
TCGAGTTGTTGGGCAGCGAAGTCACCGGCCTCCTCAGCGGAGACGGACTGGGTGAAGTAG
GGGTGGACCTGGACAGTGAAGACATCGATGTGGTCGCAGAGAGCAGCACCGTGCTCCTCC
CAGGAGCCAACAGTCTCAGTGGTAGTGACAGCAACGCCCTCGTAGCCGGAGCTGACGAGT
TGCTCACGGACGTAGTCGATGTAAGAACCAAGCTCGTTAACGTCGCAGTTACCGTTGAAG
ACACATTCGTTTCCGACAATGACCATGGCGACGGAGTCCTTGGGGGCGTTGTCGGTGATG
TCCTTGAGCTGGT
>GYY|c991_g1_i1 len=343 path=[1:0-318 320:319-342]
GCCGGATTTACATGTATTTCTACTTGATGATTAATCTTGGTGCGCTGATAGGACAAATTG
CGATGGTGTATGCGGAAAAATACGTGGGGTTTTGGCTAGCCTTTTTGCTCCCGACTGTGA
TGTTTTGCATCTGTCCGTTGGTGATGATTCTTGGTAAACCAATCTACGTGCTCCGGCCGC
CAACGGGTTCGGTGTTCGGTAAGGCGATCAGGCTTGTCAAGCTTGGGTTGACCAAGCGAT
TCCGGAGGCCCGCCGGCACGCCCCAGGTCGGGTTCTGGGAGGCTGTCAAGCCTAGCACGC
TTGGTGCGCAGAAGCCGGTGTGGATGAATTTTGATGACCAGTG
>GYY|c994_g1_i1 len=560 path=[1:0-559]
AGCAATTTCACGAAGCCGATCATTCCGTGCTTCTATTGGACTATGACGGCACGTTAGTAA
GACACGAACCTGAGCCACATCTGGCTGTCCCAACTCAAGCACTGCAGGAAGCGTTGGGTG
CTCTCAACAAGAGGTATCCTTCTATCAAGGTGTCCATCATCTCTGGACGGAACATGCAAT
TCCTCGAACACTATTTTGATCGTTTCAACAATTTTTTACTGGCTGCTGAGCATGGTGCAT
TTGTGAGAAAGCCGGGCATGAAAGAGTGGGAAGTTCGCGTACCGCCCATAGGTGAACGGC
TCAAGAAAAATATTGAACTGGTCATGGAAGATTCTTGTATGAAGATTCCCGGAAGTTGGG
CTGAAAAGAAAGACGCAGCAGTCGTATGGCATTACAGGAAGGCCACGGACCAGAAGGCTG
CGACGTCTGAAGTCCAACAACTCATGGACAGAATTAAGCTGTCAGGATTAACCAAAACAC
TCCACGCAGAACCAGGAGAGATGATTCTTGAGGTGAAGGCGAAAGCCTTCAAGTCCGAAA
GCGCTATTGAATCTTGGAAA
>GYY|c995_g1_i1 len=218 path=[239:0-119 30:120-195 446:196-217]
CGGCGGTCTTGTGGCCGGCGGCCATCGCCCGGCCGTTCAACAGCGACATCACGAACATCA
CGCGCACCGGCTTCGTCACCTTGGCGCGCAGCGTGCGCAGTTGCGCGAGATCGCTTTCGA
CCGCCGTGGCCAGGCAGGCGGCGCGGGGTTCGGCGCCCATGGTGTGGCCGACCAGCTTGA
TCTTCTCGACCAGTCCTGCCTCCACCCCTGGAGGCAGG
>GYY|c997_g1_i1 len=530 path=[508:0-43 552:44-63 572:64-529]
CGAGCAATTACAAAAACATTGAAAATGAGGAACAGAGTATCAGGTCTGCTCCATGTATTG
GTGCTATGTACATTGGCAATCGCCATTAATGGAGAAACTGATGATTCTTCTTCCATAAGA
AGAGAGGATTTTCCCAAGGATTTCTTGTTTGGGACTGCTTCTTCTGCTTACCAGTATGAA
GGAGCAGTTGCAGAGGGTGGGCGTCGACCAAGCATATGGGATGCATACACCCATAAACCA
GGAAATACTTATGATGGTAGCAATGGAGATGTTGCAATGGACCAGTATCACCGTTACTTG
GAGGATGTAAAACTCATGGCAGATATGGGAATGAATGCTTATCGCTTCTCCATCGCTTGG
TCTAGGCTTATCCCAAATGGAAGCGGTGAAGTTAATAGAGAGGGAGTGGATTACTACAAC
AAACTGATTGATGAACTCCTCAAACATGGGATTCAGCCCCTGGTGACGCTTTACCATTTC
GATCTGCCTCAGGCTCTCCAGGACTCTTATGATGGATGGTTAGACTCAAG
>GYY|c1003_g1_i1 len=494 path=[409:0-89 926:90-152 499:153-493]
GTTGGGGTGGGGTGGGGTCAGGCTACCACCAGGGCGGCGGCGGCCAAGTGTGAAAGAGTT
TGGAAAAGGTTTTGGATGTGGAACTCGAGAGTCAGATTTTAATTTGCTCTGTTTCCAGGA
TGAGTCTTCATTTGTGACCATACGCGCCATCAGCTTTCCAGAGTATCGGCCCGTCTGTGA
CTCAGATCTTACTCGTTATCTCCGAAAAAGCTTCTCATCCCCAAATCACCCTTGACCAGC
TCGAGAGCATGTATACTTGACTGTATGGTTGGCCTTTAATTGAGTGAGAGCGGATCAGAT
GAAGGAAGCTGAGACAACACCCGTAGAGTAGAAGATCAGGGACTTGATCAGAGACTAGAG
TCGCCTTGTTGACAACTGTTTCTCTTTCACAGAGCCACAGTAATGGTTCAGAATGGTTCC
CTCTGGCTCTTCATCCCAAATACGTACATTGTCTACTTTTCTACTTCCGGCTGTACTCTG
TCCTGTCCCATCAT
>GYY|c1003_g1_i2 len=431 path=[409:0-89 499:90-430]
GTTGGGGTGGGGTGGGGTCAGGCTACCACCAGGGCGGCGGCGGCCAAGTGTGAAAGAGTT
TGGAAAAGGTTTTGGATGTGGAACTCGAGACTTTCCAGAGTATCGGCCCGTCTGTGACTC
AGATCTTACTCGTTATCTCCGAAAAAGCTTCTCATCCCCAAATCACCCTTGACCAGCTCG
AGAGCATGTATACTTGACTGTATGGTTGGCCTTTAATTGAGTGAGAGCGGATCAGATGAA
GGAAGCTGAGACAACACCCGTAGAGTAGAAGATCAGGGACTTGATCAGAGACTAGAGTCG
CCTTGTTGACAACTGTTTCTCTTTCACAGAGCCACAGTAATGGTTCAGAATGGTTCCCTC
TGGCTCTTCATCCCAAATACGTACATTGTCTACTTTTCTACTTCCGGCTGTACTCTGTCC
TGTCCCATCAT
>GYY|c1008_g1_i1 len=324 path=[302:0-56 359:57-323]
TGGAAAGTTAAGATTTTATTTTTTATATCACTTGATACTTGAAATGTCATAATATTCTGG
CGAAACTTGCACAAATGATTTACTTTCGATTTCTTAAACGATGTTATCAAGTACAGGGAC
AGTTTTGAACTTTTGAATGAACTTTTGAGCACTGAATGAAAAACACTTACAAGGAGTTAT
AATGAGCTCAAGTTTTCAGTTTTTGATTAATTATCATCCAAAAGACAACTACTCACTTTG
CCGCCTTTGTAAATTTTTGAACAGCTCCTGAAATACTGGACAAAACCTGTAGTGGGACGG
ACATGATTCAAAAGTTAAGACAGG
>GYY|c1017_g1_i1 len=587 path=[565:0-586]
GTAGTGCAAGTGCAGGCTCGAACTGAGAACTGGTGACTGAACTGGTGACTGAACTGGTCA
CTCAACTCGTCACTCAACTCGTCACTCAACTGACCACCACCAACTGCCAACTTGAAGCTC
CACTCCAGTTCCTTGACTTCTCTCGCCCTTCTCTCCCGCCTCGCCTAGCCTCGCCTCGCC
ATTCCATTCCAATTCCGGCCTCAACTCAAATGTCCTCCATCCCTGACCCCTTCCTGGCTA
ATCCGGCTCTCCATCATCCTGATCCCAACAACAACAACAACACCATCCCTCTCTCAAACT
CAAACTCTTCCTTCCACCTCCATCGTCCTCCCTCCCTCATCCAACTCACTCAGGCTATGC
GCTTGAACCCGGACAGGTGGCAACAACTCAAACAAGAAACCGACGCTGCAAGACAAGCCA
ACTCGTCCAATTCCTCTCCTGACCTTGCTCAGACTCAGACCCATCATCTCTACTCGCCTG
CTTCTTCCTCCCCTCCATCTGCCAACTCTACCTCCCGTCTCCGTCTACCCCTCCTCTCCC
TCCAACGCTCGGACTCGGCCCGCGCTGCTGCTGCTGCTGCTGCTGCT
>GYY|c1019_g1_i1 len=339 path=[595:0-338]
GTACCAAGACTTGGCTCTTTTGATGACGGTAGCGGTAGAATTAGTGGCGGTTTCTGATAT
TTTGAATTTCTTGTTTTGTGCATCGGTTGTGGGGGATGAGAGGTGTCTTGTGTCGAGCTG
GATCACAATGGGACTTGATATGGGCGTTGAAATGTCGTCACGGCTATCCGATGACAGTGA
TCGGGCGGTGGTGCATGAAGTCAGAGAGCTGGTCTGACGATCCATGCTGCTCTCCTTTTT
GACAGCTGAAGGAGGCATAAAAGGAGCACACATTGCAAGCAGTGCGTCCTCCTCAACTCG
TAGCTCGTGGTCCAAAAGCATCAATAATTCTTGCTCCAT
>GYY|c1020_g1_i1 len=320 path=[298:0-217 516:218-219 518:220-319]
ATTTAAAATTTGAACAATTTCAAAAGCTTTCGGAACATATGCGCTAACATTATTTGAATA
AATGAATTTGAGCTAGCATGCTGCACTGTGGGCAATGCTCCACAACTCCAAAATCTACGG
ACTGCTCCTTAATCAGAACTCACTTCCATCATAGGCTTAGCAAAAGCAATCAATGTGGAT
TGATCAAGGATATGTAATTTATGATGGAACTTGCTGATTGTCCCCGATATTAACAGAGTT
TGAAAATGCATGCCAGCCCACAATATAGGGTAATAGATAATTGAAAGAGGACCGCATCAC
TGTAAATTCAGCTTTTGTAA
>GYY|c1021_g1_i1 len=471 path=[1:0-470]
GGGGGGGGCGCTCAATCTCACTTCAGTCCTACTTCAATCTGACACCTTGATTTCATCTAT
CGCTCTTGGCACACTAGTCTGACTGTTGGTCAAGTGCACCCCTTTCGACGTCAGCCAAGG
TTTGGCGTGTGCTGAAAATTGTCTTCTTCGTTCTCGCAATTCTGACTCTACTTGGGACAT
GCATTGCAAGAGGGCGGCGACCTAAAGGGCGCTTTCTCGATCAAGGAAAATCTTCGTTGC
CCAAGTGGCCTTCGTAGGGACAATCAAAACCATATCGGTGTATATGTTGGGTTTGGCGTT
GGTAGCGGGGATTGTTGTTGGCTACGTTTGGCAGGATTGGCGGCCACCTATGTATTGTCT
TGTTGAACCAATGTTACTTGTGTAGTTGACGATTCTAGACTAATGACGGCCTCGTTCATT
TGCGGAAATTAGATATGAGTGTTGGTTCTTGATAGACCATTTGTATGTGCC
>GYY|c1023_g1_i1 len=381 path=[1:0-380]
GTAGTTTTCCCAGGTAGCATCATCTATTGCAGATGCTAATACTAATGAATGTGATACACT
TATGAAAAATAATTTATGTCCAAAGAAAGAGAATATATACACAACGCACGATTATACACG
GCACAATTTGCCGTTCTCGTTTGGTAGGCCATCAACACTTTCCACTCGCCACCTCTCACT
ACCCACACTCGTAGTCGCAAAGAACACATCTTGTGGATCAAGCTTCTTCTTCAACTCTAA
CAACCTAGGGTAGTTGTCACCGAAGAACGCGTTACCAAAGTCAGGCTCAAGACGATCAGC
CTCAGCAAGGTAGGATCCGGCCCCAGGGCTGATGTCTCTCCAAGACTGCATATCGCCCGC
TTGGAAATCTTTACGGATCTT
>GYY|c1025_g1_i1 len=411 path=[770:0-40 18:41-410]
CGCCGTTCCCGGTCTGGCTTTTTGATCCTTTTTTCTCCGTCGCCAGATTTTCCTCCGCCG
GATTCTCCTTGGGTGCTTGGGACACCAGCATTAGTTGTCTGTGGAGTCACTTTCCCAGTT
GTTTGGGGAATGGCACCCCCACCCTTCTTGATAGTCTTGGAAGCTGCCACGTTGGCTTTT
GGCAATGACTTTTGGATCGAGAGCCAGTTAGGCTGGTCCTTCCATCCAGTAGGGGATGTA
GCATCCTTGACAACAATGGCTAGCTCGTATTTCTCGTCGAAAGCGCCTGCAGACCATATG
GCGAAGCCGATCCATTGAGGGAAGTTCGAAGAGATGGCTCCAACCATTTCCGGCAAAAAT
TGTTGGCAACTTTGGGTGCTTCCACCACCAGTTTCGGCAAGAATGGCTTGT
>GYY|c1026_g1_i1 len=1128 path=[1106:0-1127]
GACAGAGTCTTGCTCTGTCGCCTAAGCTGGAGACTCATTTCTTTCTTATGTCAACCCTTT
GAGATAGGTCCTGTCATTTTCCTTCTTTTACAGGTAGAGACCTGAGACCCAAGGCAGTTG
CCTGAAGTCACACAGCCGGTAAACTGGGGAGCTGGGATTAGAACCCAGGTAGTCGGGGGA
TGTAGAGTGCACGCATATACGTGCCGGCATGCTCTCTGGCTCTGTCATGTATTCCGTGGT
TAATATGTGTAACAAAGATGTCAAACCCCAGCCCACAGCCTCCTTGACCCTGCAGTCATC
AACACGATTCCAGCAAGACTAGAGAATCGAGTGGGTTTACAACCAGTGACAGGATGTGAC
TTGAGCAGCTAAAGAATGCGTCTACCTGTTACCTACTAAGCCGCTGTAGAGAGGGGCCAG
CTTTCAAGGCGTGACCTGCACTGAGGGGCTGGCTCCTCAGGGGGTAGGTGACAGCCAGTG
TGTCTGCTCTCAGAAGCCGGTGCCTGGCTCAGAACCCACAGTTCTCACAGGCTGGGAGAT
TTTCGTGATGCTAAGACGGCCCATCCCAAGGGAGTTAATGATCTAGAAGGGTGAATTCGG
TCCAACTCAGCATGAGTTTTTAATATTATGAACTAGACATACTTTGGAGTCCCAGAAGTC
ATCTTTGACATTGTTTAGTACAAATTTGGCAGTAACGTAAGCAGGACCTGCCACACACTG
TAGCCCCAGTCAGCTGACCTGAAAACTGCTTTGGCGTTCTCATCTCCACTACTGCTACTC
GTCTTTCAATCATGTGCTCTATTTTCAGGGCGCCTACACTACAAATATTTATGAAAATGT
ATTTTGGTCTCCTCATTCTGCGCAGTGGAATGAATGCAGGCACTGGCATCAACCCCACCT
GGGTTTAAATCTCAGCGTTGCTACTTGATTTTGGGGCATGTTACTTTATTGCTCTTAATC
TTTATTTCTTCATCTATAAAGTGGAGGTAATAATATCACCTTCTTTATAGGGTTGTGGTG
AGGATTAAATGATTCAAAGATATAAGAGCTTAGAACAGGGCCGGCACACAACAAGGACCC
AATAAATGTTAGCTATTATTTTGTTATTAAGAAGCAGATTCAGGCCGG
>GYY|c1027_g1_i1 len=270 path=[248:0-76 325:77-269]
AGCCCCCACCACCTCCATAGCCACCACGGCCACCGCCGTTATAACCTCCACGGCCACCGC
GGTTATAACCTCCACGGCCGTCCTCAATTTCATGTGTCTCTGTGGCCTTATCAGCCTTTT
CGTTGTGATCAATGGAAGTCTCGGCCAGGTCTCTGGCTGCTACCTCGGAAGAGATAAGAA
GAGCAATGGCCATTAAAAGGCCTAAAAGAAGGAACAATTTGGAACCCATTTTTCTTTTTC
TTGCTTGAGAAAACTATCAATGAAGGATTG
>GYY|c1027_g1_i2 len=213 path=[495:0-19 325:20-212]
CGCCGCCGTATCCGCCGCGACCGTCCTCAATTTCATGTGTCTCTGTGGCCTTATCAGCCT
TTTCGTTGTGATCAATGGAAGTCTCGGCCAGGTCTCTGGCTGCTACCTCGGAAGAGATAA
GAAGAGCAATGGCCATTAAAAGGCCTAAAAGAAGGAACAATTTGGAACCCATTTTTCTTT
TTCTTGCTTGAGAAAACTATCAATGAAGGATTG
>GYY|c1028_g1_i1 len=235 path=[213:0-14 228:15-234]
GCAAGGGTTACGAAAAGCTCAATTTCCTACACAGGTTCATTGGATACGTCTTCATACTGT
GTGCTTTGGTTCACGGTGCTCTAATGAGCAACCTTGCAGCCCAAGGTGCTATTCAGAATC
TGAAGGCGCTTTACAGCGGATATTTCATTGGGCTCGTCCTGATTCTTGTCGGTCTTGCAT
CCTCATCATACGTGCGAAGGAACTTCTATCAAACTTTTTATGTTTTCCACGTTTT
>GYY|c1028_g1_i2 len=297 path=[425:0-76 228:77-296]
GGAACTTCTGTGCATACGAACCTCGTGAAATGGAATGGTCGAGATTGACGCGGGGCTTAT
ACTCTTGATATGTCTGTAGCTCAATTTCCTACACAGGTTCATTGGATACGTCTTCATACT
GTGTGCTTTGGTTCACGGTGCTCTAATGAGCAACCTTGCAGCCCAAGGTGCTATTCAGAA
TCTGAAGGCGCTTTACAGCGGATATTTCATTGGGCTCGTCCTGATTCTTGTCGGTCTTGC
ATCCTCATCATACGTGCGAAGGAACTTCTATCAAACTTTTTATGTTTTCCACGTTTT
>GYY|c1031_g1_i1 len=342 path=[1:0-341]
GACCAAGTGGACGGTTGACATGTCATCCGGGGCATATTTCGCGTAGTTTTCGGCGCTGTC
TACATTGGGGGACCACCACATTTTAACGGCGGGGGCAATCTTCTTGCAGGCTTCCGCGAC
GGCAGCCCAGCCCTCTTTGAAGTCATGAACATCACCGGCGTAAGTCCCATCCTTCTGATA
CCAATTCGCTTCGTGAGCGAAGCGAAGCCAAACGGGAATTCCTTCATCGGTGAATTTCTT
CATCACTTGGGCAATTGCAACGGCCTGACTATTATCGGAACGGGTGAGGCCCTTCCAGCC
CCCGATGGGCATCACGGCTGGTTGAAAGACGCAGTTGCAAGC
>GYY|c1032_g1_i1 len=428 path=[1:0-427]
TGTTAAAATGATTTCATCCTGCCTGTGTGTCACAGCAGTCTGCCCCGCGAAATGCTGAAT
CAGCAGCAGCCCAGACAGCCTTTCGGTGGAGGGTAGATTCGACACCCAAAGGCAACCAAC
CGGGCCTTTGAAAGCACTTGGAAGCACTCTCCAAAGAGCCAGGGAAGAGGACAAGGAAGA
AGGGGGTGCAGTGGAATTCTCCTTAAAAAACAGCATGTTCTAGAAAAGCCATGCTTTGGA
GGTGCTGTAGGTCAGATTTGCCTTTGGGTCCCTATGTGTATTTTCTGAGGTCTGTTCATG
TAAAAGTTCAACACCTCTTTCGCACTCCCTTCTCCCAGCCCCCGCGCCCTGCCCCCACAC
CTCCTGTCCACCTCCACCTCCTCCTCCTGGAATTCAGTGATTATCAGGACTGTCTCCATC
CTGAGAAG
>GYY|c1033_g1_i1 len=328 path=[1:0-327]
TGAAAATGCATCAGAGTTTATTAACATTAAAAGTAGTAGACACAAGTAGGCACGGAGGAA
AACGACAGCCTATAAACGGACGCAAGTTGATATCGGTACGGCCGACCATCGAATCACCGT
CGAAACCAAAATCTACGGCGCAGGACCAGGTTTAAGAGAAGTAGTCATCATCGAACGAAA
CTCTTCAAAATTCACATTGCCATCACCATCGGCATCCACCGGCTTAATCATCGCCACACA
TCCATCAACCGAGCACTTAATTCCGAGCCTGTTCAACACCAAATTCAACTCCTCCGCCGA
AATCAAACCGTTCTTGTCCTGATCGTAG
>GYY|c1034_g1_i1 len=281 path=[259:0-145 405:146-280]
TCAGCCGAGGTTACACTATCGCAGCCGGCGCAGGATGGTTCCTCTTCTTGGTCACATTCA
TTACGGCGACGATTGACGCATGCCGTCGCGCTCGAGAGAAGGAGAGCTGCTCATTTGAAC
CCACGGCATCGGCACTCGGCATGGGGCATGGATATGCCGCTGTCGTCCCACCTCCTTCAC
GTAGTCGCGTCCCAACTATGTACGACCCGCGTATACCATCGACTTTGTTTGAGCAAAATG
CGCATGGGCGAGCGTCAGTAGGCAAAGATATTGAGATGGGG
>GYY|c1037_g1_i1 len=346 path=[324:0-345]
AGAGTCGACACGAGGGTCGGCCTGGTTGGCAGTGTGTGTGCTGTGAGGACCAGTGGGGTC
GTCGTGTGTAGAGCCGGGCAGGCTGGAGCCAGTGTGAGTACCAGTAGTATGAGTACCAGT
AGTGTGAGTACCAGTGGTACCTGTGTGTGTGGTGTCGTGGGTAGTGTCGTGGGTGGTGTC
CTTGTCCTTGTGGAGGACACCCTCGACCTTAGCCTTGATCTTCTCAATTGCTCCAGACAT
GTTGTATTGATTATGTGTTGTAGTGGTGGGGTATCTTAGAGGGGTAGTGGTGGTTTGGTT
GTGAGGAAGTTGAGTGTGGTGAGTGTTTGTTGTTTGGTTGTGTGAT
>GYY|c1038_g1_i1 len=248 path=[226:0-115 342:116-247]
ATAAGGAGTGGTTCTCGGCAAATATCTCACTTGAATTTGACCTTGAATTGAGACCGTGAG
TCATACAGAAGCAGAATCTGAGAGGTGCTGGCCCTCCTCGCAGGGAACCTGGGAACTTCA
GATCTTTCTGATCCCAACCTAAATTCAAATCCTGGCTTCCAAAGCCACTTGCTGTGTGAC
CTTGGGCAAGTCACTTCACCTCTCTGAGCCTTGGTTTCTTCACCTGAAATATGATGACAA
TCATTAGT
>GYY|c1040_g1_i1 len=209 path=[187:0-208]
CAGCCTTGCCAGCGGGCTTAGCGTTGGGGTTGCGGTGGTCGTTCTGGTACTGAGCGGTGT
TGGACAGAGCGTTCTGGAGAGAGTTGACACCGTAGAGCACAATGAGGCCGGCAGCGAAGA
AGGGAGCCATAGGCTTGGCCATAGCGCCGGGGAACTTCTTTCCGAGGAGAGACATTGTGA
CAGGTGAATCGAATGCGGAGAGAATTCGG
>GYY|c1041_g1_i1 len=296 path=[274:0-295]
AAGCCCAAGACGGTGGTGGTCATGTCTATCTTGCTTACATCGATAAGAATACGGGGTCGA
AACAGAATTCTCGAGAAAGCATTTCTGTTCTCCCGCAAAGTCCATTGGTCCTCTGCACCG
GATGCATAGTAGTCGTACACCATCTTCGGCAACTTTTGCTTGGCAATGGCCTCATACTCG
GTGACATTGGTTACCTCCATCTTTATGGTTGACTCTTTTTCTCCCCCTCAGAAAATCTTG
GACTCCAAAATTATTGAGAAGAGTGCATAGAGGTAGCAGCCAGAGGAGGAGTTGTA
>GYY|c1043_g1_i1 len=614 path=[592:0-613]
ATTGACCCTGCGTCTGAGCACGGCGACGAGATTGATGCGTCTGTTGATCGCGACAGGATA
CGTGTGTTGGCAGGCGCGACCGAAAGCGCTGCTTCCTTCCAGTTCGATGGCGAGGATCAC
ACTTTAGGCAATGCGCTGAGGTACATCATCATGAAGAACCCTGACGTTGAGTTCTGTGGT
TACTCTATTCCTCACCCTTCAGAGACCAAGATGAATCTGCGCATTCAGACATACGACAAT
GTCTCCGTTTACCAAGTTTTGGAGAAGGGCCTCGAGGATCTGATGAACATGTGCGATGTT
GTCACAGAGAAGTTCACTGTTTCGAGAGAAGAGTTCATCAACCAGATGGAGCAGTAGGGC
TGTTGTCTCTAAAGTGCACTTTGAAGCACATGGTTATGCATTGCAAGGCGTTCACGGGTA
GCATCTACGGATCGGCGCATGAGAAAAGGAAATGGTATTTGTGTCAAAGCTATATTTACA
TGCTTTCTTTGACCTGTTTCGATCCCAACCCTGGGCCTTGGATCTCGATCAGTTGCGTCC
CTCCAAGAAACCGTTGATGAAGTTGGCTGGCAACCTCGCCTTGGGATCCTCCTCCATGCG
GAAGTACTTCAACA
>GYY|c1046_g1_i1 len=383 path=[1:0-382]
TACAGTTGCGAAATTTTCATGCTCTACAAGTACCTCTCTTACAGGCTCAGGGGTTCTGCA
TATACTAGCACACAGGCAGGCACAAACAGAGTCAATTCTAAGGTGGCCAACCACCTCTCA
GCATTATTGATCTTACATCAATGCTAAGCCCATCCCTCAAAGTGGGCTTGTTTGTAAAAG
TCTATGGATACTGTTTCTTCTATGTAAACTCAAGAAGCTACCATATGATTTGGCTCTGAT
ATTAACCTAACTGTTGAAGACCCCAAGGAAAACCTTGAGACTTGTTGATTGGACTCAGTC
AAGTTGAATTTCTGATCTCAGTCTGAAACTATGTATAGTCAACAAGATACTTTTAACTCT
CTCTCTCTTGGATGGAATTAATG
>GYY|c1049_g1_i1 len=272 path=[250:0-221 472:222-271]
AACACACACGTGTGTCTGCCGAGCTATGGCCTCTATCCCTTTCCGTCTTCCTATTTCCCT
CTTGCTGTCGCATCCGAATGTGGTTGTGTTGCTGTGCTGTGAGAGCGATGTGATCTCAGG
AAGGAGGGTCTGTGGTTAGGTAGGCCGGATTGATTGTACCGACGTCGAGGAGTGTGCTTG
AGCGTGAGTGGTGAAGAGTTAAAGCGGAATGCTGTCTTTTTACTCGAGAGTAAAGATCGT
GTTGAAGCAGAACCTGATATAAAACCCAAATG
>GYY|c1049_g1_i2 len=248 path=[250:0-221 522:222-247]
AACACACACGTGTGTCTGCCGAGCTATGGCCTCTATCCCTTTCCGTCTTCCTATTTCCCT
CTTGCTGTCGCATCCGAATGTGGTTGTGTTGCTGTGCTGTGAGAGCGATGTGATCTCAGG
AAGGAGGGTCTGTGGTTAGGTAGGCCGGATTGATTGTACCGACGTCGAGGAGTGTGCTTG
AGCGTGAGTGGTGAAGAGTTAAAGCGGAATGCTGTCTTTTTATCCCCCCTTCTTCACTAC
CTCACGCA
>GYY|c1050_g1_i1 len=388 path=[1:0-387]
CATCCATCCATCTCATTCTCCCTGTCTGAAGTTTCTGCCAATTCACTATCCACAAATCCT
TAAAAAAAAAAAAAAAAATCCTCATTTTATTGACCCATTATCAGACAATTAACCCTAACC
CACATTTTCTATTCTTACCTTCTTTGTTATATGTTTTTGACCAACCCATCATGTCTGTTG
TTCACTCCTTGTCCTGTAATTTTTTTGCTGTTATCAAGCCAGAATTGGCCATTGCTATTG
ATGTATGAAGTCTCTAAGCTTGTTTCCTCTATGATCTGAGTATCCATCTTATCATTTGTG
CAGTATATTGTTATCCTCATATATTTATATATTACCCAGAAAAAACTAGGCCTGTTTATG
ACCATGGTATTCTCTTTTATCAACACGG
>GYY|c1051_g1_i1 len=329 path=[1:0-328]
GGCCCGGCTTCAACGCCCAATTACCTAGTCTACAATATGGTCAAGTGATTGCTCCAGCTC
GAGGCTCCCCAGCGCCCTGCGTCACTAATCGTCCCGGATTCCAAATTTACCATCTGCATC
AAATCCAGCTCTGACCACGCTCATCCAGCTCTCACCAGCTCCAAAATCTTAGTCATCCAA
GTCACAGGATGGCCCTCAGCGGCGCATCCGTTCGAAGCTTTTCGATGCCCATTCTTAGTC
GATTTTTCACCAAGTACCTACCTCGTTAGAAGATAGTTTGACCATTACTAGTACGAATGT
TTGTCTACAAAGAGGGCCGTGCCCAGTCG
>GYY|c1052_g1_i1 len=1198 path=[1:0-1197]
TTCGAGTTGGTCATGAGCTGTATATGAATTTGAATCTACTTGAGAGGCTAAAAGTTTGGA
ATCGAAGCCGAGGAGTGCACTACTGATCCTCGGCGTTCCAAACGTGGGCGATTCTGATGC
AAATGGAGAATAGTGAGTCTGTTGAATGTGATGAATCGTGTCCTGGTTAGTGGCGTTCAG
TGTATTTTCATTGACTGCTCCAGGGTGAGAGGCTGAAATTTCGGAGGTGCCGAGATAGGG
TGAAATGCCAAGGTCTGGCCATGACCTTGGGTCATAGTAGCGAGGCATATTGTTCGACGG
AAGACTCTCGGAGGCTCTCCAACCTGAGTCAGCTTCAGAAGTTGAGGTTTGCGGAAAAAA
TTGCTCCAATGTGCGAGGATCCGGAATGAATTTTCGTGTGGGATCAAGATTCACAGAGGA
GTAACTCGTTTTACTCGAATACATGGCGCTGACTGATGAAGGCAAGCTGTATTGCGATGT
AGTTGAGTGAGGTAGCGGCGGTGGATTTTCGGTGAGACTTGAACCCGTGATCTTGGAAGT
TATCGCCTCCCGTGGTGCCTCTTTGTTTGCGTCTGGATATACGGACCAATGACTTGCCGA
GTTGTTCGCATCAGCGGCAGATAAGTCCGAGGCTGTTTTAGCGCCTTCGGCATTCATTGC
ACGGGTCGTTTCCATTTGAAAGGGCTGGCTTAGCTGCCAACTGTCAGAGGCATTACGCAT
CCGCGTAGTGGTCGATGTCTCTAGGACGCGAAAGTTTTCCTCTTCGAGTCCGAAGGTGAG
GTTATCTTTGGTTCCGGAAAGGTTCCCAGCTTCCTCTGTGGGTTTTGGTGCATTATCCTT
TGTTTCCGGGAACAAGTTGTCCACTTGGGGACCATTGAAGAAAGTGCTTTCAGGTGAAGT
CGGGGGCAGCTCGCATGCCTTTCTGCACAATTCAACTGATAGCGGGAACTTGACACCCTG
CCACGTGTTGACTCGAAGTCTTTCCTCTTCTTTTGCTACTTTATAGATATCGCGAAGGAT
ATCCATCTTATCCGCTGGAATGAAAGCTGCCTTTTCTGCGGAAGCCATCTCCAATCTATC
GACCGTGACTTTCCCGGCACTCAAGACCGCTAACATCAACTTCATTCTGTCATGTTTTAA
AAGGTGATCAGGTTCGCGATGCGTCACTTTTTCGGGCCACCATTCCGGTTTGTGGGCG
>GYY|c1053_g1_i1 len=324 path=[302:0-218 521:219-323]
AAACCAATCATCCAGCACACTCCAGTTGTTCCCACCAGCTAGAACCCTTTCCTCTGCTCT
TTAATCAGATTTCCTCCCACCCCGATAGATTTGCTCCCGACCATGCCGTTTCATCCTGAC
TCACCCTTCTATCTGATCTTCATTCCTACTTTATATGCTCAGGTGGTGTTCAAGACGCAG
TTAGCTAATACGCAGGCGTACCCATGCGAATGACTTTCCTTTTTTTAGTAGTCAAGGTGC
AACTGTACTTTCCCAGTCGTTGCCAAATTTTGGAGCCCGCGACAGACCACAACTCTCGAT
AACCAAAGAAACATGGACAATTGT
>GYY|c1054_g1_i1 len=221 path=[199:0-220]
CACCAATCTTGAGCCCCTTGGAGCTCTGCTAGAGAAAGTTGCTGCTACTCTCGAGACCCT
CACGTTAAAGGACTGTCAGATCCAGGACTCCCAGCTCAGGGTCCTCCTGCCTGCCCTGAG
CCGCTGCTCCCAGCTCACCACCTTCTACTTTCGCGGAAATGAGACCTCCACGAATGCTCT
GAAAGACCTGCTGTGTCACACAGGTGGGCTGAGCAAGTTAG
>GYY|c1055_g1_i1 len=259 path=[481:0-23 29:24-258]
CGCTAAGCGGCTTCGTCTGTTTTATTCTCGACTTGCTTGTAGATACGGCCAGGTACATAC
AGCTTGGTGCAGCTACTACAGGCTCTGATTTCGGTGTTCGGGGTTCCATTCGGGCATGTC
ATTCTTCTGTTCTGCATGATACCGGATAATATCGGGTATACGAAACGCACGTCACGCACG
TCACGATACGTACGGCTCGAAGAGACAAGACGGTCAACGCCGTCGATGTATTCACATTCA
TAGCCACGCAATGAAAAAC
>GYY|c1057_g1_i1 len=272 path=[1:0-271]
GGTTTATAGATTTTCAAGTGTAAATAAAGATAAATATAGATAGATAGATGTATATATGTT
TTGATTGTTTGTTTATGTGTTTGTATGTAAAAAGAGTAATGGTGGTTGAGAGTTATTTTG
GAGATCTGTTTTTAATTGTTGCTCTCAAAGCTGTAGACACACTCTCTTGCTTCCTCTCTC
TCTCACCCAGTCTCACCAACTTTTCCTCTCACTCTCTCCTTCTCTCACTCACTCACTCTC
TCTTTCACACACACACACTTCTAAACACAAAC
>GYY|c1058_g1_i1 len=327 path=[1:0-142 144:143-326]
GGGGGGAAGTTTTTTTATTTTTCTGTAAATTGTATATATGCATGTGCATTCACAATTAAT
ACAATTGGTTTAGGTGTGTATATATGTAGATAGAGATAAGATGATATAAACAAACATACA
TTCTTTGTTTTGTCAAATTAGTGTTTTTTTTTTGTTATGAATCAACTTAACTGTAACTTG
AGATTTGATCTCTGACTTGCTTATGTGACTGTCATTTTTGAGCTAACAATATGTATATTA
TTACCTTGGGAGTTTTTGGTAGTGGTAGCAGTAGTGTGATATATGTATATATATATATTG
ACATGCACAAAATCATTTATTAGTGGG
>GYY|c1060_g1_i1 len=235 path=[1:0-50 52:51-234]
TAGTCGGCTGGAGAAGACCAGGGAAGGCGCTGATCTCGAGCTTGATGTCTGCAAGATATC
GTTGACCAACAACTGGACCGACAATCAAGGCAACAAAGAGAACGAGAAGAACGAAGTAGA
GGATGGAAAAGCGGATGACTCTTCTCTTCCTGAGCTTGGATACCTTGGAGGAGTAGATTG
GTGGTCGGATTTGCTTCGATGGTCTAAGCCAGAAGAGCATGACACTGTGGAAGCG
>GYY|c1062_g1_i1 len=265 path=[1:0-97 99:98-98 100:99-264]
GGGGGACACTTGTTTGTCTTTCCTGGTGTTATAATTTTTCGAGGTGCTGAGATACATACT
ACACCTTTATAGAAATTTAACTGATCACAACATTTTTCAATGAGTTCGCTCAAGTTCTTT
AGGTGGAGTAAAGTTTGATCAATAATTATGTACCTAATCCTACAAAAGCAAAAACAACAA
CAGTGATTTGGGAAAGCGGAAAAATTAATATGTGATGAATACATATATACTCGAGATCTT
GTGAATTTATACATAAATTAACTGG
>GYY|c1063_g1_i1 len=289 path=[1:0-208 210:209-288]
CTTCACCCCCTCCCCAGCCTGGCCCAAGCCCTCCCAGCACTTACATTGCCCTTGACAATG
TAGTTGGAGTCATTCATGATGTCCCTAGCCAGCCCGAAGTCCCCAATCTTGGCCACATGA
CCATTGGTCAACAGCACGTTACGCGCTGCCACGTCCCGGTGGATGCACTGAGGGAAAGCA
CTGCAGGGTTAGTCTTGGGCCTTCTCCTACCTGAGCCTGAGGTGAGGAGGATGGCAGGGA
GGGCCCCACATGGCTTTGGAGTCCCTGCTGGAGTGAACAACAGTTTTGG
>GYY|c1064_g1_i1 len=206 path=[184:0-29 214:30-42 227:43-205]
AAAAAAAGTTGACTCAGAAATCATCCACAACATGATGCTCGCAAAAAGTGCATTTATAGA
TATATATTTACATGAATGTGTATAGCATTTGATCAAGAATTTGTTATTGAGAAAGATGTT
CTCTTTGGCTATGGTCTTTTGTCAATCTAACTTTTTTGTGACCCTTTTTTGAATCCAATT
GTCTATGTTCTTTTGTGATGAAAGGA
>GYY|c1065_g1_i1 len=393 path=[1:0-392]
TCCTGCATTTTCTCAATGGTCTCCTCCTTGTATTTGCCCTTCTCCTTTCCATCGGCGCGA
GACTTGGCCTTGCGCTCCAGGATCTTCTTGCGGTCCTTGTCCAGCTTTAGCCTGGTGATG
ACCACCTTGCTGGGATGGATACCGACATGGACCGTGGTTCCATTGGCCTTCTCTCTCTGA
ACACGCTCGATGTAGATGACGTACTTCTTCCTGTAGACCTGCACGACTTTGCCGATCTGC
GCGCCTTTGTAGTGTCCACGGACAACCTGTACTTCGTCATCTTTGCGGATGGGCATGGAC
CTCACATTGTACTTCTGGCGGAGCTCCTTGGACAGTGGGGAAGACATGATCTTCCTCCTG
ATGTGTGAGGGGGCATTGAAGTGCCTCTTGCGG
>GYY|c1066_g1_i1 len=212 path=[190:0-93 441:94-211]
TATATATATGTGTGTGTGTGTGTGCGCCTCATTTCTAATGTTTTAGAGTCATAGTTTAAG
TTTCTTTTTTAGAATAGTGTGCATGATGAGATAAGTCTTTTTTCTCTAGAAAGTCGGGTG
AAGTAGGGAAATGAGATTTTTTTAATGTGTGTGTGTGTGTTTGTGAAATTTTATTGTTGG
TTGGTTGGGTCTTGAGAGAGAGAGAGAGAGAG
>GYY|c1067_g1_i1 len=336 path=[1:0-335]
GATAAAAGTCTATTCCATCAACTGCTTACTTAATGCCGGGTTGGCTTGAATCAAACGCAT
CAATTTTAGTTCGGCACTTGAAGGCTTCACGCGTCTGGATTCCCATTCCTTTACCATGGC
GACTGATACGCCCAAAACCCGGGCGAAATCATCGATTTTTAATCCTGTCCCTTTTCGTAA
CTGCTCAATTTCGGTACAGGACGTTGTTCTGTGCGTCAGGGTAATTTTCTGCGTTTCATC
TTTAAAAACAATCTGTTCCAGGCTGCTCAACAGCTCATGCATTGGATCTTTATATTCCAT
TGAAAACTCCTCAAATCACACTGCGGGATCGTGAAT
>GYY|c1068_g1_i1 len=324 path=[302:0-323]
TCGGGATTCGGGATTCGGGATTCGCGAGGTGGTAAAGTTGTACAAGTGGGTGGTGGTCAG
ATGAGCTGACTTGACGGTATCAGGTGTGGATCCGATTGAGCTTGATCAATGGACCGCAAG
CTTGGTGCGTGAAAGCGAGTGCCAAAAAGGAAAGTGTGAATGAGAGTAGTTAATGATCAA
GCTGGGTGGGTCCTGAGCCGGAATGATAAGGCTCTAGAAGATGTATATGTAGGTGGGCCC
GCTCAAGACTCAAGAAGTCAAGGGTGCAGAAGACGCTATAGCTTCACGGTAGCCGCTCAC
CAATCGTCTCAATCGGGATTCGTG
>GYY|c1070_g1_i1 len=367 path=[1:0-366]
GTTTGACTTTTGTTCATTGTTCATCAGGTAAGGTCATGTCATGATATCCAACTACAACCG
CGCTCCGCTGCCATGTATCTATGCAGAGTTGGCGTTGATAATGTCGATGAACGCAGGCTT
CAGCGAGGCACCACCGACGAGGAAACCGTCAATGTCGGCCTGCTTGGCAAGCTCGTTGCA
GTTTTTCTCCGAGACACTGCCACCGTACAGGATACGGGTCTTCTCGGAGGCCTCGGGTGA
GACCTCCTTCTTGAGCCACTCGCGGAGGGCGGCGTGGACCTCCTGTGCTTGCTCGGTGGT
TGCGACCTTGCCGGTACCAATGGCCCAGATGGGTTCGTAAGCAACGACAATCTTGCTCCA
GAGATCG
>GYY|c1072_g1_i1 len=215 path=[357:0-214]
TTTACAGAGAATCAAGTTTTGGTCTTTTATTGCTTCCTGGATCATATCCTCTTGTGGCTG
GGTGGTCACAAGACCATCAGATGCTTGCACAAATCAGCCAGGCCGTTAGCTACTGTGCTA
TAATTAGTAGGTTTGGGGGGGAAAGATGCATCCTCCCGGATTACAAAACAAGAGGGTAGG
TTTTGTAGAAATTCCAAGACACTGGCAAGATTTTT
>GYY|c1073_g1_i1 len=262 path=[1:0-261]
CGCTGAGCTAAGAACATAGAGAGTGAAGATTAAGAAGCCAAAAGAATAGTGGTTCAACAT
AAAGCTCACCAAAGATCTTTGTGATCAAGAACTTTGGTGATTGTGAAAAGTGTGCCTATT
TATATACACAATTTGAGCTCAAAATTATGATGAGGAAAAGAAACATATATGGCTGGCTAC
CACAGCCCATTCCTCCTCTCATTCTTGACCATAGGTTATCTATCTCAAGCCTTCTCTGAT
GTTGTTTTTTCCATGCGCCTTG
>GYY|c1074_g1_i1 len=263 path=[1:0-37 39:38-262]
AAATATGATGATGTAAACAAGTGGCGGAAAATCTTGAGCAGCGACATATGGGAGCTCGAA
GAAGGGAGTTCAAACGGGCCTCATATCCTGCCCCCTCTGAAATTAAGTTACGACCATCTC
CCTCCTTATCTGAAACATTGTTTTTCACTTTGTTCGATATTCCCCAAGTCCTATGCTTTT
GATAAGGCGGAGATGGTCAAGTTTTGGATGGCGGAAGCACTGATTCAATCAAGAGGAGGA
GGAGGAGGAGGGCGCCAAGAAAG
>GYY|c1075_g1_i1 len=403 path=[1:0-217 219:218-402]
GGGACCCGTGCCCACATCTGGGGCAAATTCTGGGTGAGACCCCACAAAATCTATCCAGGG
ACATGAAAAGCTTCCCACGGAAGGTTCTGGGGGTGACTTCTGAGGAGTCGGAAAGGAACT
TGAGGAAGCCCTTGAGGAGTGACTCGGGAAGTGATTTATTAAGATGCACAGAGAGGACTC
ATATAGAAAACATCCTGAAAGCCCACATGGGCAGGAACTTGGGCCAGACCAACGAGGGCT
TGATCCCCGTGAGTGTGCGTCGATCCTGGCTTGCTGTCAACCAGGCTTTTCCCGTCTCCA
ACACCCACGTGAAAACCAGCAATCTAGCAGCCCCGAAAAGCAGGAAAGCCTGTGTGAACA
CAGCCCAGGTGCTTTCCTTCCTTGAGCCGTGTACTCAGCAGGT
>GYY|c1076_g1_i1 len=228 path=[1:0-227]
ATGGCGTCAAAGTCAAGCCAGATGTGAGTTCGGCTCCGTGTTTCGATCTCATCGTTTCAT
GTTGTGGCGTCAACCTTGAGCTCAATTTTTCTTTGTGTCGTTTGCGATTACAAAGGATAC
GCCTGTCGATGTGCGTTTGTCCATTCTCTGATTCCCACTCCACTTGTCCTACAAATCTTG
CTGACTTGATCACGGAATTTGTAGCTTGAAATGTCGGACAATGATAAA
>GYY|c1078_g1_i1 len=333 path=[1:0-332]
GAGCATCTGGTTGGGAAGGACTGATCTAACAGCGGCTGGCAGCTGGGCTCCTCACCCTGT
TGAACTGGGACCAGGACACAGACAGGCCACTGTAGTCCTCCAGGTGGCTGCTGCTGTTGT
TGAACAGTTTCTGCGCCAGGAACACGAGGTTCTCCTTGGTCAGGCCCCGGTTGCTCTGCA
CTTCGGCCTTGAATTTCATGTTGAGCGCCTCACACAGCTGCGGCCACAGCACTTTGTCAG
GCACGGCAAATGGCACCCTGCCCTGAGAGGGAGACAAGAGAGGGGAAAAGGTAGATTGAG
GGAGTTGGAAATATTCACACACACACAAGATAC
>GYY|c1079_g1_i1 len=208 path=[186:0-18 205:19-207]
CGAAGAAGTCTTTGGAACCGTAGGTATACCAACCATCAAAAATCCTGATCCAATTATAAT
TCGATCAACTCCTGCCTTGACAAGACTTTTTATCGAGTTTTTTTTCGCATCTCACCGTGC
TGATAAACCGCTTGTCCCCATGGGGGTCTGTGTAAACCCGTGCGTTTATTGATTTACATA
ACAAGGCTAGTCTCAAATTTTAGGATAG
>GYY|c1080_g1_i1 len=439 path=[417:0-198 616:199-354 772:355-438]
TACAAGTGTGTCCTAGTTGCTGTAGTCTTTGACAAAGCGCTATGTAAGGCTGGACATCTC
CCTGCGTACCGATTGTCAGACAGGTGATTTTCATGGGCTTCAGGGAGTTCATATCGATAA
CAGAAGCAATTCGGTCGGTATTGTGAAGCATTGTGGATTTCATGTCTGCAGCGGGTGATT
TCGCGTGTGTGAGGGTATCGACCTGAGTTGTTGACCTCGGAGACGGTGGCAAGACCATTT
AACAAGGCATGAGTCTAAGCAGGATCTGAACAGCTGGGCACTTCCTTCTCATCACCGTGG
CTGCCTTGAGGGTTGTTAATGTGCTGAAGCTGGAAGCTAAAGCGACAGATGGACAGACCT
TCTATTCTCGAATGCCACTCTTTCTAGTGAGCGCTCCTAGTTACTTCTCGATAGAATTCT
TACGAGTTTGCCTTCACGG
>GYY|c1080_g1_i2 len=283 path=[417:0-198 772:199-282]
TACAAGTGTGTCCTAGTTGCTGTAGTCTTTGACAAAGCGCTATGTAAGGCTGGACATCTC
CCTGCGTACCGATTGTCAGACAGGTGATTTTCATGGGCTTCAGGGAGTTCATATCGATAA
CAGAAGCAATTCGGTCGGTATTGTGAAGCATTGTGGATTTCATGTCTGCAGCGGGTGATT
TCGCGTGTGTGAGGGTATCGACCTTCTATTCTCGAATGCCACTCTTTCTAGTGAGCGCTC
CTAGTTACTTCTCGATAGAATTCTTACGAGTTTGCCTTCACGG
>GYY|c1082_g1_i1 len=463 path=[441:0-284 726:285-301 743:302-462]
GAATCGGCGAATCGACCGAACCCCGAACTTGCGTTGAAATTTGACATATCACGGTTTCAC
TCCGCCCCGGCCCAGCTATTGGACAGTCACTCGCGACGTCGGAAGTTTATGGGAAACTGC
TCGCGATTCGGATTGATAACTTTCGATGTCGTTGAGTCATCTTGACTCCTATTTTCACGT
ACCGCTATTCCCGTCCTCTTCCTACAAAGGTGCGGGGCTGGCACAGGTGATGGAGGATGG
GGACCGCCCTATAGATACTCGGCTCTGCTTGACATAGCATGCCTACCTACGTACCCTCAA
TGCACTCAAGATCATAGACTGAAAGACTCCATATTGAGAAAGGTTTATAATGACCTCAAG
AACCTTAATTCTTGTTTTTCTTCATGTGTTCATCATTCTTGCTGAACCAAATTTAGTCTT
TTCAGCATCAAGTACATCTTCAGGTGACTTGCAGCGCGATCAG
>GYY|c1083_g1_i1 len=202 path=[180:0-201]
AAAATCAAAAGACTCCAGCATCTCCTCATTTTGTACCAGTTCATCTAAAAGGGGCAAAGC
AGGGCTCTCTCTGAAATCAATTTTGTGGGCAACTCCTGCTTTCTCGATGATGGGCCTTCC
CAGATCATATGATTCTCTGTTTATATCGATGCCTATCACCTTTCCGTCAGGGGGCAAAGC
AAGGGCCGTGCAGAGCAGAGAA
>GYY|c1085_g1_i1 len=2300 path=[1:0-2299]
TGGGAATATAGCTCTTGTTTCTGCCTGAACGGTTTCAAGCAACCTGAGCAAACTCACTTC
AAGAGTCCAGAGCGGGAGCGGAACTGGGCGAGCTCTTTCTGCCTGGCCCTACATAGAGTC
TAGACTGTGCAGTCTGAGAGCTCTTTGATCTTCTCCGGGACCCCCACCTGGCACCCACCG
CCTCCGTCATACTACCAATCAAGCCCACGACGGCGACGACGACTCCCACAGCACGACGAA
GCCAAGCGAGAGTCTACATAATTGGGCGGTACGGGACAAGACAAGACAAGACTTGACTTG
ACTCAACTTTACTCGCATTGAATGTGCTCTAATGTACTATCTCCATACTTTCCATGTAGT
GTACTACTAGACTTTTGAGACCAGCCACTCGAACCGTTCTCACTTACTGCTCCCGGAACC
CAATCAATCACACCCAGACAAAAGACAGACTCCGCTCCACTTCTGCACCTTCTGCACATC
CATCCTTCGTAGCTATTGTACTCAACTTTCATCCCTTACTGCTCGCGCTGCGCCTCTGCA
GCACTCCAAATCGGTCTACTCGCTATTGCAGGTTGCAAGCTGGGTGATTCGAGTGCTGGC
TCTGCTTTGCTTTGTGTCTCGAGTCACAAGCCTCTCTCGCTCAGGTCTAAAGCACTCCTT
GGCCTCAATAAATAGTCCTCCCATCAGCCACAATTCGCTTCCACTGATCCATCTCGGTAA
CCTCGTACTTACAAAAAAGTCTCACCTGATCTCTCCAATCTCGATTTCCGAGATCACCAA
CCTCACACAATTCGTTTTATACGTAAAATATATAAGAAATACCCGCTGGGAGTATTACAC
CGAAGGTTGAAAGCACCTTTGAGTCGATCTGCGAACTTATACCGAGTGAAACTATCACTA
TTCATCCCAACAACAAAACCCACTCCAGACATCGAAAAACCAATTCAAGTGACCCAACAA
GGAGCGATGCCAGGCTGGAGCCGGGAGCGAGCAGACAGCAAGCTAAGCGCGTGGTCGAAG
AGCCAGGACATGGCGACGGTTGAGCGGGAGCTGGAGCGGACTCAGAAGGAGATCCGCCGG
TCGGGCAGCCTCTCACTCGGGCCCGAGTATGTGTTGAAGCGGCAGCAGGAGCGCGCGCGT
GCACGCGACGCCGCGAGCCGCCTCGATCGCATCGGCATCCGGCTTGATCTCGGCCCTCTC
ATGATCACTGACCGCGCGCCCGGCCCGCCGTCAGCCGCCCCCAAGCAGGCCGGCGAGCAG
CGTGAACTCGTCAAGCTCAAAGCCGAACTCGGGAAGATGCGTACTCACCAGGCGGAGCTT
GAGTACGCGCTGGTGACGTCGGAGCGCAAGCGGGAGGAGGAGCGCAAGGCCCACGAGTGC
GAGCGCAAGGTGATGGTGACGACGATCAGGAGACTGAAGGCAGCATTGGAGGAGGGTGCA
GAGCCGAGGGTGGGGCAGGGGGGCATGTACGAGGGTGGCAGTCGGCGGATCTACGCGGAT
GACGTTGACTATGAGCGTGTGTACCGGCCAGCGCCGAGGGTATCGTTTGAGGACGACAGC
GGCGAGTATACGCCAAAGCGGAGGCCGGCGTCGACAGTCGTCTACAGACCCACCCCGCCG
CGGGCGCACCAACGCGTGTCGTCTGCCGATATCCCGAGAACGGGATTAAAACCATTGAGC
CGTTTTCCAGCTGCTGGTGCCAGTGGGGGTGGCGGCAGCGGGAGTTCGAGTCATAGAAGA
ACGTCATTTAGTTAAAGGCTATCATCGGCCCTAGTTATACATTGTTGTTTTCATATCGTT
TTCTTACTATATCGTAACCGATCGACATTATATATTATTAATATGGACACTTTTCTTATA
TCTATCTCTCACTCTTCCTCTCTTTCCCTCTAGAACAATTTACTTGTGTTGTTTTTCCCA
TCCAATTTTCTTTTTTGCTACTCTCGATTAAGAAATTAAAAAAGTGCCGTATACATACAT
ATATATATAGAGAGAGAGAGAAGCGTGATTTTTATATATGGACACTGGCAACTTTTTTTT
GGTTTGAAAACAAAACCAACCAATAACACTATATCTCATCACGATTTTAATTAGTTAAAA
AAAGAAAAACATCAGTTTAGAGTTTTTTTTTTTTTGAAAGGTTTTATTATTATTATTTTA
GTAATATTGAATTTTCAACTTGAAACAGTACTATGTTTTTTTTTTTTTTTTGGTTGAGGT
GAAGAGATTGAAGAAAAATTGGGTTGATGTGAATTGTTGATTGCAAAGAAACTCTTTGCA
GTTAGTGATTAACAGTAAAG
>GYY|c1086_g1_i1 len=706 path=[1:0-705]
GCCAGCCACAGTTGTATTGCTCTCTCACGAATTTACAGAAATAGTAAGCCGTTCACTTGA
AGAAGACTTGGCTGCAATGCAACGACGTGTCAGGTCCATTTGTTTCGTCGTTGTATCGCT
TGCAATTTTTTAGCATTTGAGGAGCCCATCAAGGCGTCAACTGTCTGCGCTCTCCTTACT
CCAGCTCCGCCCCTCGCTCTGCTATCCCTCTCCTCGCATCTGCCACCTCTATACGTGTTT
CGCCTGTTGGATGCCACGTCGCCGAACGATCAAACACCCCTACTGATTCCAGTCTCAAGT
CAGAGCTAGTTGGCCAAGACTCAGCGGGTCAACTGAAACTTTTTCTCATCGAGCCGGTTT
TGCGTCAACTGGTTGACAAAAACAACCCTTCAAGGCGCACATTTTTCTCGATATCATCCT
TGTTTTTTATCCACCAAGCGTTGGTGGCCAGCGCATCTCTCCACTCTGCTTGAGCAGCGG
CTCTCTTGATCGACTGGTCTACTTTCTGCGGCTGCCCATCTAGTACGACCTCTTAAGATG
CATCGTCCCTCGTCGGGAAAAACCGACCATGCCGCTTTCGATATGCCCTATTCCCGCCCC
TTGACATCTCCTAAGCCTCTCAGCCGCCACAAGCGCTCTCGGTCTCGTTCCAGACTTCCA
CCGGCCCTTTATGATATCCTTTATGTCTACCCCGCATCCTTCCGGA
>GYY|c1089_g1_i1 len=205 path=[1:0-129 131:130-204]
GTATGTGTATCTAACCGAGGTCCTACATTCACAACAAAAATTGACCAAATCCAAAAAAAT
CAGCCAACCGTAGTTCCAATTAGTCACTCAGCGGGAGGGAAGGGAAAAGTAATATTTGAA
AATGACTTATTGGAGAAAGAATTTGAGTACAAGAAAAAATAACTTTGAGGCTCTACACGC
ACCTTCAAAACTATTAGCAGTAGGC
>GYY|c1090_g1_i1 len=212 path=[1:0-97 99:98-211]
GCAGCTGCAATTTCTCCTGGTGATCCCAGCCAAGGGCACATTTGTCTTGTCTGTCTGTCT
GCACACCAAATTTTCCTCCAAACCCTTTCACATAGTCTACATGCACAATGAAAGGCCAGA
ACCCATCATTAACAGGTAGTGCAGGTCACAGGTGGAAAGTATGTTTTCAATACAGTTAAA
CGCATATGATTCACTCAATCTACTCTTCCCTT
>GYY|c1093_g1_i1 len=231 path=[255:0-208 553:209-230]
TGCCTGATGATGAACCCCATTGGTAGTACTTACAGGCGCAGAAACAGATGAGTGGTTATG
GGTAGAAGGATTGACAATACTTAGGTTTATGGTCTTGAGGTTTGGTCAAGAAGAATACAA
CAGATCAATAAAAAATACCCTTTTGTTCCTTTGATCCAACACTCTGAACTTCAAACCAAT
CCTTTCAAGTAACCCTCATCAAAATCGCTAATCAAATCAAGAAGAAACAGA
>GYY|c1093_g1_i2 len=249 path=[255:0-208 464:209-248]
TGCCTGATGATGAACCCCATTGGTAGTACTTACAGGCGCAGAAACAGATGAGTGGTTATG
GGTAGAAGGATTGACAATACTTAGGTTTATGGTCTTGAGGTTTGGTCAAGAAGAATACAA
CAGATCAATAAAAAATACCCTTTTGTTCCTTTGATCCAACACTCTGAACTTCAAACCAAT
CCTTTCAAGTAACCCTCATCAAAATCGCTGCATCTCCAAAAAAACAACCCAAAACTATAA
GTCAAAATG
>GYY|c1094_g1_i1 len=287 path=[1:0-104 654:105-183 185:184-286]
TCTCAGATGTTCCTTTTTCCAAAACTTCAGTTTTATTAGGTATTACTCCTGCCACGCATT
CAGTCTTTACAGATGTTTCTTTTTCCTCCCATGTGATCTTCCTAGGTCTTTCTTTTGCTG
GCCATGCAAATTTCTCAGATGTTTCTTTTGCAGTCCTCATAATTTTCTTAGGTGTTTCTT
CTGCTGACTGTTCAAACTTTCCAGATGTTGCTTTCCCCAGACATTGAATTTTGGCAGACG
TTCCCTCCACCAAGCGTGCAGCCTCGTCAGGTGTTTTTTCCAGCAAG
>GYY|c1095_g1_i1 len=232 path=[1:0-231]
GTGACGTAGGAGTTGGAGAGACCGATGGACTGGAAGATCGTTGTTCCGTAGTAGAAGTAG
TAGTTGGCGCCAGTAAGCTGCTGGAGCATCTGAAGGGTGATACCAAGCAGTGTACGGTAA
GCCATCCTGGGACCAGTGAAGATCTCATACCAAGGGTGGTTTCCACCACCAGCACGCTCG
GCTTCCATCTTCTGCTCGATCTCCCTGATTTCACGCTGAACCTCAGCGTGGT
>GYY|c1097_g1_i1 len=813 path=[1:0-812]
TGTGTGGTTGCCCTCCAGCAGAACCTGGAGAGGCAGCTGGGGACAGATGTGTGCCTTCTA
GGTTGAGTTAAAGGTTAACTGGCCTCCAGATGAGGAGCAGCACCAATTTCCAGGTGTTCA
CTGCATGGTTCTGGAAATGCCCACTTTTTATAGGCACTTGTCAGAATGGCTGGTGATGGA
AGATCAACTACTGAATTACAAGTATGAACTCGGCACTTTACCTGTATTATTTCTGATCCT
CAGAGAGGTTGAAATAACTTGCCTGAGGTCACAAGGATTTGCACTCTGGACTCCTGCACT
ACAATGTTCTTTCTTTTTTACTTTGGGCAAGGCCTAGGCCTGGCACATTTGAAAGGGGAG
TGTCCAGTTGAGACTTGGAATATATTACAGCCAACACATCCGCATTGCAGAGAAACATAC
ACCCTTCTCTGGGGATATATTTACAAGGGGGAATTCAGTTGGGCCACCCTGGACACGCTT
CTTAATCTTCCTGAGGTTCTGTTGCCTCACTTATGAAGTGGGAATAACAGCACTTACTTT
ACAGGATTATTATATTAGTGATAATGGGAGGGAAGAGAAAGTAATAAAAATAACAACGGT
ATTTAGTGGGTGCTATTTGTAGGTACTGTGCTGTGGCTTCGACAAGCCTGGTTACATCTG
ACCCTTACGCCGCCTTATGAGGCAGGTGCTGTTGCTATTCCTATTTTATAGATCAGGAAG
CTGGGGCTGAGAGGGTTTGATGATTTACTCAGGAGGACACAGCTTATGAATGACACACAG
GATTCTTGGCTGTGCATGACCCCAAAACCCATG
>GYY|c1101_g1_i1 len=495 path=[1:0-494]
GCAGTGGCAGTGGCAGTGGCAGTAAGAGTATGAGCTGGGTTAGCAGCCAGTTGGAGCCTG
GAGAGGGTCAAGGCACAGTTTTAGTCGGCACTCATTTGGCAAAGTGTTTGAGCGACTCTG
CTCTGCGTCTGCCGCGACGGGCCAACCGAGGCGAGCACTGAGTTGGAACTTGGGATGAGA
TTGAGATGGCGCGTGAACGGCCTACCACTGCTCACTCCCTCGCCTAGCCTACATCAGTTC
TAACCTTGGACCCAGCCCAATCACTTAAACGCACTCCAACTTCCCTGCCGCTCATCACTC
GCCCGGCGATCCAGCGGCCAGCCCCTCTTTCTAGTAGTATGTAGGTGCCTCCGTCTCAAA
TCAAATCTTGAGGTTAATGACCACTTTGGTCCTATTGTAATGTGCCTCCTCTCAAATTGC
AATGGTCTCATTTTGGGTGGGCTCATACTCAGTCAAATTTAACTAGTAACTGATTAATTC
TACCTTTCCCTTTCT
>GYY|c1104_g1_i1 len=221 path=[1:0-153 155:154-220]
ACGGAACTGGTAACGTCCAAGCCTGAAGTCACTGAAGACACCGCGTCCCTTTCCTCCCAT
TATACACCTGTTCTTGACTTGTGTAAAGCGTGTGTAGCAGTGCATCTGCGACAGCTGCAG
CTGAGCCTGTGCGCGAACTCGCTGGGGTAATGTGGTGTTGCGAATGATGTAACGGAGAGC
TTGTCGTTCGGGCTCGTTCTCTGCGAAGACTTTGCGCTTCG
>GYY|c1106_g1_i1 len=242 path=[220:0-241]
TGCACTTGACATTTAGGAATGAAATTAAACAAGAAAAAGTATTTTACTAAACTACAACCA
AATATTCCTCTCCAAGAAAGACTGGAATAAGGCCTTTCTTAGCACAACTTAACAAAATCA
TTAGATATGGCATAGTCTTATGTAGGTATGATCAGATTGCTGCAAATCCTTTCTTTGCCG
TCCCGCTGCTACTACCCGCAGGTATCACCTTCAGAACATTGAATCTAACAGTCTTGGACA
AA
>GYY|c1109_g1_i1 len=240 path=[1:0-216 576:217-239]
TTTTGATGTAGGCAAGTAGGCCCTCTGCTGCTTCTTCGGCGGTAGTGGCAGAGTCGATGC
AGGCTTGCGTTAGACCAGACTGCCCATGATGACTTGTACACCACTCGCCCATACGGTCGA
GCTGCTCTTTTTCATGATGAATGATGGCCTCATAGCCTGCTTCGTCGAGGATGTTGAGGT
CTGCGTCAGTGACAAATGCGGCAAGAGACATGATAGTGTCATTATCAGTGTTCAGGCCGG
>GYY|c1109_g1_i2 len=276 path=[1:0-216 218:217-275]
TTTTGATGTAGGCAAGTAGGCCCTCTGCTGCTTCTTCGGCGGTAGTGGCAGAGTCGATGC
AGGCTTGCGTTAGACCAGACTGCCCATGATGACTTGTACACCACTCGCCCATACGGTCGA
GCTGCTCTTTTTCATGATGAATGATGGCCTCATAGCCTGCTTCGTCGAGGATGTTGAGGT
CTGCGTCAGTGACAAATGCGGCAAGAGACATGATAGTATCTTTGCTGGTATCTAAGCCAG
TCATCTCGCAATCTATCCATACTAGAGGAACTTTTG
>GYY|c1111_g1_i1 len=329 path=[384:0-135 790:136-148 610:149-328]
AGCGGCTATACAAACAGTAAAGAGTCCATAGCTAGATAAAAAATGAAAGAAATACTCAAG
CTTACACCACGGGTTGAGGTCGACGAATAGGGAAGACGCGCCGGAACCACAGTATCAGAG
AGAGGCTCAAATTTTTAGAGTTCAAGGCATTAGGCATTAAAAGTAAGCTCGAATGGCCAA
AAATCGGCCGCTGAAACATTTTCCTCGATTCCACCGATACACAAGCTCATCTTCATGCAG
GAAGACCAAGATCAAGACACTCAAGACGCCCATCCTCGTGGCTCTGAGGTGGCTAATGAG
GAGGCTAATCGTCCCAAGCCTGCCAGGCG
>GYY|c1111_g1_i2 len=406 path=[384:0-135 520:136-225 610:226-405]
AGCGGCTATACAAACAGTAAAGAGTCCATAGCTAGATAAAAAATGAAAGAAATACTCAAG
CTTACACCACGGGTTGAGGTCGACGAATAGGGAAGACGCGCCGGAACCACAGTATCAGAG
AGAGGCTCAAATTTTTGTCAGATTGCGCACTTCCATTTCCAGGCTTGAGCTCTTCGCAAT
GGATATTAATGACAGCCTTCCAAATCCGCACAGAGAGTTCAAGGCTTTAGGCATTAAAAG
TAAGCTCGAATGGCCAAAAATCGGCCGCTGAAACATTTTCCTCGATTCCACCGATACACA
AGCTCATCTTCATGCAGGAAGACCAAGATCAAGACACTCAAGACGCCCATCCTCGTGGCT
CTGAGGTGGCTAATGAGGAGGCTAATCGTCCCAAGCCTGCCAGGCG
>GYY|c1112_g1_i1 len=246 path=[1:0-79 532:80-109 116:110-159 166:160-164 166:165-169 175:170-245]
AAAAACAAAAAAAAAAAAAAAAACCCCAAACCCATAAGTAAATAAATAAATATATTTAAA
ATCATTATTATAAATCTCAAAAAAAAACCCCAATTAATTTATTATTAATACCTCCCAAAA
TCCCTAACCCTAACCCCACCTAACCAAAAAAACCCAACAAAACCTAACCTAACCTAACCT
AACCTAACCAACCAAAAAAAAAACATGAAAAAAGAAACACACTTGGTAATTAATAACTAA
TAAAGA
>GYY|c1113_g1_i1 len=1056 path=[1:0-1055]
ACGGGGCACTCCTACTTTCTAGGCAGACAAGTGCTCAGTCAGCTCGCAAATCACCCGCCA
CTCCACCGCACACTCCTTGCCACCATCGAAGCCCCATCACCACTCGTTTGCAAGTTTTTA
CTCACAACTCGTGCCATCAAAGCGAACCCCATAACTATGCTACCTTCACTTTTTACTATA
GTGCTAGCTTGCACTGCACATTGTGGACCACTCGGTCTCGGGGCGCATACGCTCCAAAAG
CGTATGGAGTCGGTCACAACTGCTGGGGGGCCAACCGAAGCATTATCACGGACTGCTGAC
CACATCACACACCAGCATAATGTTCCGGATATCGAGACCCCCGTAATAACCAAATCCGAA
CAGTCAACTAGTGACGCTTCCCATCCAAACGTTGAGCCTACTGTGCCCCCAGAAAACATT
CTGCCACTTCACGAATCGCCGCTTCCAAAACCTGATCAGGAAATTGAGCCTACTGTCCCC
CCTGAAAACCTTCTACCACTTCACGAATCGCCGCTTTCAAAAATTGATCAGGAAATTAAG
CCTACCGTCCCCCAAGAAAATATTCCACCACTTCACGAATCGCCGCGTTCAACACTTGAT
CTGGAAATCAAGCCTAGTGTCGCCCCAGAAAACATTCTACCACTTCACCAATCACCGCGT
TCAAAACTTGATCAGGAAGTTAAGCTTACTGTCGCCCCAGAAAACATCTTACCACTTCAC
CAATCGCCCCCTCCAAAGCTTGCGCGAAGAATTAAGTCAAGATTCTCCAAAGTTTTGGAA
AGGATCAGTCAGCTCTTGCGACGACTGACTCCCAAGAATGCCTCGAAACAGCCCAGCCGG
CCATCTCTCGTAATGCAGACTTTGCAAAATGAATACGCACCGCTTTTGCATACCCTCGAT
AGCTCGATCGTAGAGGAGGCTGACAAAGCCCTTGCTGAAGAGGTTGCTCATCAGTGTGTT
TTGAATGATGGAGAAATGGTCAAGTACCTCCAACCAAGTAGAATCGAGATTTTGAGACAA
AAAGCAAATGGGGTTACCCCTCAAAGAGCACTCGCG
>GYY|c1116_g1_i1 len=465 path=[1:0-431 929:432-464]
GGCTGTTTGCGCGAGGTGGTGCTGCACCCTCATCGTAAAAAATTGTGATAACCTGTTACC
TGTTAGGGTGAGCAAGGCCTGCGCCTCGGTGCATATCTATTTACATATCGTCGGCTGTTT
GCGCGAGGTGGTGTTGCACCCTCGCGGACATCTTCTCTTTCTTTGACGAGCCCTCTTGTT
TCACCAGGTCTGACCCATCCTGACCGGAGGAACCTTTCAACTTTCCTGCTGCTGCTAGGT
AAAGCCCTCTCGTCGCTCACCTGGGGCCCAGTCTTACACGGCGATGGCGCCAATGAATCC
TGGGTTGCCAGTCTGCCTTTGTGACCATAAAGCTAGCTTGACACAAGCCCAGCTGCGAAA
ATCCCAACTCGTTGGGACCCGCGCAGCGGGAGTTCGCAGTAGACGGGGGCGGAGATTGGA
CTTGTGATAAGTATAAAGAGACCTGCAGGACCGAACGCTCCTCCT
>GYY|c1117_g1_i1 len=265 path=[1:0-62 346:63-142 64:143-264]
GGGAGCTCATTCGCACTTCTTTGGGCAAGGCGGAGCAACAGATTTCGTTCCGATGTTTAA
TCAAGGCAAATCGAAAAGCCTTATACCCTTCACGAATGTAGCGGACTGCCGAGCACTGAC
AAGAGGCCGCTTTGACTTTGACTAGTTCCACCTCTCTCTCACGAGTCTCGACACCCAGAA
AGTTGCCGACAACACCAACTAAACCATTTACAACTTGGGCTCCATCACGCGCAGCTGGAA
CAACATGGAGGGCGGTTGGCTCAAG
>GYY|c1118_g1_i1 len=359 path=[337:0-148 486:149-152 490:153-358]
GTCTTTGGCGAGATCAAGGCTCTGCAGCAGAGGCTGAGGAGGATCAAGTCTATCGGTCCC
TTTGAGTACTCCCACCAGGGTTCGCTCGCCTACATTGGTTCCGAGAAGGCTGTTGCCGAC
ATCTCATGGTTCTCTGGCAACATTGCTTCTGGCGGTACCATTACCTACATCTTCTGGCGC
TCGGCATACCTCAGCATGTGCTTCAGCACCCGTAACAGGATATTGGTCATGCTTGACTGG
GCCAAGGCCAAGTGCTTCGGTCGCGATGTCTCGCGTGTCTAAACGCCTTTCTTACCATTG
GCGTTCCTCCTTTTCTAGAGATTCCCTAAAAGTTCGACTTCCTGAAGGGCAAATGCCAT
>GYY|c1119_g1_i1 len=260 path=[1:0-135 137:136-259]
GCCGGCTCCATGGCTCCAGGGCCCTGGCATTCTTGCCGCTGACTGGCCCTCAACGAATCG
AATGTCCCAGTGTGATGAGCCTGGCCAGGTGTAAAGAGATTCTTTCGAGAACCTCAACCA
AAGCAAGCAAACATATGTACGCGAGAAGAACTTTCCTTTTGGAATTCCAATTCAACACAT
TCGGTCCCGGATCCACCCGGGTCCTCAACCTCGTTCGCGAAGTTGTTCCGCGACGCATGG
TCAAGCCTGGTTGAGCGCCG
>GYY|c1120_g1_i1 len=270 path=[1:0-269]
ATATATATAGAGAGAGAGAGAGGGGGGGGTATGGTTGAAGAGGTGGTGTGGGTATTGAAG
CAAGTGGAGGGTTGGAGGATCAAGAGGGCAGGGGGAGAAGGGAGTTTTGAAGGTGGTGGT
AGTAATGTGTTAATGTTAATGTTAATGATGATGGTCAAGGTACATGTGGTATAAACTGAT
GATGAATGATGAGTTGTAGATTTACTATTGATTATATTTTTGATTAAGTACTATTGGTTA
AGTACTATTGATGATTAAAAACTGAATGGT
>GYY|c1121_g1_i1 len=1035 path=[1063:0-1034]
CTAGGAAGGCTAGGAAGGCTAGGATCGATGGGCAGCGATGGGCGCTGTTGAGCTTGGGAT
CGGGTCGTTGTACACTTGTCAGTGGCAGTCAGTGGCTGCTCGAGCCAGTTCAGATCTCAG
TCGCCTAAGGAAGCTATCGTCGGCCTATAGGCTATTTACGCGCTAGCAGTGTCAGACAGC
TCGAATGAACTAGAGGCTGAGCAGTACAGATTTCAAAATACCAGCTGGGGGCTCGCGGGA
TGGGATGGGATGGGATATGTATGTAGTATGTATGTTGAATGCTATAGCCTATGAAGACTT
CTTTCTGGAGCCTGGAGACTCGAGACTTCTGACAGCTCCCGGTTGGGCAATCGTCAGCGG
TCGAGCGCAATTGTGTTTATTTTTTTGTTGGCCCGGAAAAACAAACCCCGAATCCGATAA
AGATGGACTGGTTTTGAACTGCCTGTTTGTCGTCATGCAGTTGTTGAGTCTCCACTGCTC
CAGTGGTCCAGGCTCCAAACACAAAAGAGCTCAGGATATGGTGGGGTCTGACTTTTTGGA
CTGGCTCGCAGATGTTTGCTGACTGTCCCAGTTGGATTGACGAGTGACGAGTGACGAGCC
AAGAGTCAAGAGTCAAGACCCACGGGAGGTGCAGATGACTGGGCAACTGACAGCGGGCAG
AATCCAGATGGATGCAATAGGATGCAATTGGTCCAATTCTCGACTCAGCTCGGTTTGACT
CTCACTTCCGGTTCTCGACAGGTCTCCACCACTCTTGCCGGACCTCCGGTGCTGAGTGAG
ACCTACCTACACTGAGACGAGATACACTAAATATAGTACGAGGTATACTGGGCTCATACA
TAATCAAGTCCCACAATACGAGCCGGCTCAATTGGATGACCTCTGAATGGCAAGTGACTG
GTGATCAGGTAGAGTCGGACATGATTCTCGGACCGAGCAAAGGTTGACACTGTAGTTGTT
GTGAACAAATGAAGCAGTCTGAAGCAGCCACAGATAGGACAAGAGAAGACTTATGTACAT
ACTATTACATATCAG
>GYY|c1122_g1_i1 len=202 path=[180:0-64 245:65-201]
AATTGAGACCACTTGAACAGAATCTTTTTGTTTGATTACAAAAAGAAAGAAGAAAGTGAG
TGAAGAAAAAATCAGTTTTGAACTTGATATCCACACATAGGGTGAGGGGATAGGTAGAAA
GAGTTTGGAGAGAAGTTGGTTTTTAGAGAAAAGGGGATGAGATGTGGATATGTATGTACA
TTTCCCGGGTGCCCAATTAGAA
>GYY|c1123_g1_i1 len=315 path=[288:0-272 561:273-286 561:287-300 561:301-314]
TGTGTGTGTGTGTGTGTGTGAATATGGGTTATATAAACAAGAATTCAGGAATGTGGGATG
TTGGATGTGGGGGTGGGAAGAGAAGGTCAGAGTTTGAGTCAAATTTGTTTTTCAAGAGAG
AAAAAGAGGAAACAGGAAACAGGAAATACAAAATATGAAACATAGGAAAGAATGGATTAT
TCATCATATTTACATATATTTGAATATATTTAAATAAGCAATTGCTTTTGATAAGATTTA
GTATTTTGGGGTTTAGATGTTATTTGTAGAGTGGAGAGACAAGTGAAGAGAGACAAGTGA
AGAGAGACAAGTGAA
>GYY|c1124_g1_i1 len=320 path=[1:0-319]
TCTCTCTCTCTCTCTGTTGTTTTGGTGTTTTGTTTTGTTGCTTAAAAACACCTCCACATC
TCGATTCTTCGTGTATCAGATTTGGTACATACTGCTACCTTTCGATGTTATAAGATAGGG
GTGTTATTGTTATGTTTTGTTGATTTTTTTTAAACATACATCACACGCATGGTTTTTTTT
TCTCCATCTGTAATATTTATAAAACTTGTATCAGACTCTTACTTACATATACAACATATG
TGTATACTACAAGACCAACGGCGTGTTTCTCCTTCTTACCGAATTTCGATTGGCGATTTC
TATGAAATTCTCTTGATCCG
>GYY|c1125_g1_i1 len=982 path=[1030:0-860 1961:861-981]
GGCGATTAATCCTTTCAATTTCATGGGAAAAAGGTCTAGCGGCTAAGAAGAAAAGTTTAT
ATATACAACGTATTCTGTATACAACAAGGTATTCTGTATACAGTGCTTATGGAGCCGTGT
GGTTAAATGTACGGAGCGTGTGCCCTGCCTAGTTAGGCACTTACTAAATAAACAGACGAG
GAGAAAAAGGGTTTTAGGAGTGTATTGTAAAGGAAAGGACCGGCTTTCCTCAAAATTGTC
ACTGCATGGGAAGGAAACTGCAGAGCATTACATAGAGATGTCAGTTGAGGGCTGTGTGAG
AAGCTGGGAGTGATGTATCTAGACATCATGACAAACGGTATAGAAGGGAAAAAATTATTG
GAGAACATTAAACCGGAGGAGCATTGAGGAACTCTGGAAGGGTGCTCAAGAATGTTCAGA
GTGTGCCATATAGAAAATAACCGCATGTATCTCAACTACGAGCCCCTTGTGGCCCATTCT
TTTTGCTCCCTTCCGCATTGCTTCCACTGCCCTTATCCGCATTTGCAGCATCCTCAGGAC
AACTACTACCGGGTTTTGGTGTCCGTTGACGAGTACCGGGAAATTTCGAGGACAATGTCA
CAATTGACTTTGTAGCTGGATTCCAAAACTTTTCTGGGCCGTTCGCCGGGTCTTGTTTGG
GGAAGAGGCAGTCTATCTCGGAGTTGGTTGGGTATTTGAGGCAGTAGAGTGCATTCAGAG
GCTCATTTTTGTTTTTATAGTCGGGGTGAGTGTTGTGCTCGGCCTGACAAAGCTGTTTCG
CAAATTCAATCATTTGCTGTCGAGTAGCCGCGTCGATCTTGGTATTTTGCTTGGCCTCAG
TCACAATCTCATCAGCCAAGTCTTTCCTTCGCAGTTACCACTCATTTCCGGCAGCTGAGG
GTGTTCGCGCCCCATGCGACGACGCACCAAGCTCGTTTCCAACTTCAAGTCCGACTTGAG
TGCATAAGCCGCCAAGGGTAGA
>GYY|c1125_g1_i2 len=1052 path=[1030:0-860 1891:861-930 1961:931-1051]
GGCGATTAATCCTTTCAATTTCATGGGAAAAAGGTCTAGCGGCTAAGAAGAAAAGTTTAT
ATATACAACGTATTCTGTATACAACAAGGTATTCTGTATACAGTGCTTATGGAGCCGTGT
GGTTAAATGTACGGAGCGTGTGCCCTGCCTAGTTAGGCACTTACTAAATAAACAGACGAG
GAGAAAAAGGGTTTTAGGAGTGTATTGTAAAGGAAAGGACCGGCTTTCCTCAAAATTGTC
ACTGCATGGGAAGGAAACTGCAGAGCATTACATAGAGATGTCAGTTGAGGGCTGTGTGAG
AAGCTGGGAGTGATGTATCTAGACATCATGACAAACGGTATAGAAGGGAAAAAATTATTG
GAGAACATTAAACCGGAGGAGCATTGAGGAACTCTGGAAGGGTGCTCAAGAATGTTCAGA
GTGTGCCATATAGAAAATAACCGCATGTATCTCAACTACGAGCCCCTTGTGGCCCATTCT
TTTTGCTCCCTTCCGCATTGCTTCCACTGCCCTTATCCGCATTTGCAGCATCCTCAGGAC
AACTACTACCGGGTTTTGGTGTCCGTTGACGAGTACCGGGAAATTTCGAGGACAATGTCA
CAATTGACTTTGTAGCTGGATTCCAAAACTTTTCTGGGCCGTTCGCCGGGTCTTGTTTGG
GGAAGAGGCAGTCTATCTCGGAGTTGGTTGGGTATTTGAGGCAGTAGAGTGCATTCAGAG
GCTCATTTTTGTTTTTATAGTCGGGGTGAGTGTTGTGCTCGGCCTGACAAAGCTGTTTCG
CAAATTCAATCATTTGCTGTCGAGTAGCCGCGTCGATCTTGGTATTTTGCTTGGCCTCAG
TCACAATCTCATCAGCCAAGTCTTGAGCAGCACAAGGGTCAGCTCCAGCTAGCAAACGCT
CCGCAACTTGCCCCTTGTAGACTCCACACACCTTTCCTTCGCAGTTACCACTCATTTCCG
GCAGCTGAGGGTGTTCGCGCCCCATGCGACGACGCACCAAGCTCGTTTCCAACTTCAAGT
CCGACTTGAGTGCATAAGCCGCCAAGGGTAGA
>GYY|c1127_g1_i1 len=381 path=[359:0-380]
TGACTCTTCAGGCCAAAGTTCGCCCGGCACCAGTTGTGAGCTTGTGATCAGCCTGGCGGC
GTTTGCTCTCAGCCATTCTGCAGGCCAAACATGTCAGCCGATCCGCTGGAACAGAGTGTG
GAGACTTTCTGCGTAAGGCTGGGGGCAGCGAGAAAGCCCTCGGGATCTTGTAAAAAACTG
GGACACATCTACGTTGTACTCCAGAGCAGTGACCGTTATGGTGCAGTTGATCGGAATTGT
TTTCATCAGTGGTGGATGAACGTGCTCTGGAGGTAAACCGAGTTTACCCTAGTTGCTCGC
CCCTGCGAGCGAGTTCGGGCCCTCGTTGGGAAAAGTTGGTAAGCAAGCTTGTGCCCGACA
GCCCTCTGGAAGGGAGAGGCA
>GYY|c1128_g1_i1 len=222 path=[200:0-57 443:58-221]
GACGTTTGCCGGATGAGCGGGCGCTAAAGGAATAGCAAATCAGAAGATCCAGGGTCAGTG
GTGAGGGGCGGGGATTTGGCGAGCGCAGACCGGGTCGGGGGCGAGGACGAAAAACGATTT
CTGGGAGGAGGAGGAGTGAGGTAGGGGGAGGAAAACAGAACGAGCTCTGGGGATTGGAGG
AAAGGAAAACCAACACACGTTGACGTTGGGTTCGCCACCGCA
>GYY|c1129_g1_i1 len=229 path=[436:0-228]
AGCCAAGATGATAGTGCCGAATGAAATTTGCATTTTTGCTTGATGTCTATCTGTTGGATT
GAAAGGACGGGGGAACTGATACTACTGAGAGCTAGGAAGAGGTGTGTAGGTGATAGCTGT
TTTTCTCAAAGGGAAAACGAGCAACTAAGATGAGACAGCCTGTGCCAAATCAAAGTTATA
CAAATTAATAAATATTGAGGTGTGGTAGTAGGTGAAACTAAAAAAAATT
>GYY|c1130_g1_i1 len=252 path=[465:0-54 291:55-251]
GTTGTTTTCCCAAATCTAGCTTTCGGGATTAACACTGCATGATGAGTCTGCCTTAGCGCG
TACACAACTAGCTAGGGGTTGGGTAGACCTCTCAAGAGGGCCAAGTCCTTATCGTTCGCG
CGTTGTTTCGATGGATGTTGAACTGTCGCCCAAGAAAGAAGACAGCGCACAGGATGATCC
TAGCCAAAAATTTGTAAGAGATTGGTTCCACGATATCGACTTGTTAATCAAAGCAACGTA
TGTCGAGTGCAT
>GYY|c1130_g1_i2 len=255 path=[233:0-57 291:58-254]
AGATGGTGCAGAGGCCGATGATAAAACAGCTTTAGGCCTACTTTGGCTCGCAAGAACCGC
GCGTACACAACTAGCTAGGGGTTGGGTAGACCTCTCAAGAGGGCCAAGTCCTTATCGTTC
GCGCGTTGTTTCGATGGATGTTGAACTGTCGCCCAAGAAAGAAGACAGCGCACAGGATGA
TCCTAGCCAAAAATTTGTAAGAGATTGGTTCCACGATATCGACTTGTTAATCAAAGCAAC
GTATGTCGAGTGCAT
>GYY|c1132_g1_i1 len=346 path=[324:0-246 689:247-345]
GCTGGTTAAGGTGAATAAACCTTGATCGAGCGGGTTCATAATTCATTTCAAAACTGTGGC
TTGTTACGATCACATGGTACATTGCATTGAAACAGGTCGGTTCTCCAAAGGCCGATTCGG
TTTTGCCTCTTGAGAAACAGTCAATAAGATTTGAGACGACAGGGAAACGTTGGAGGCGAG
ATGGCGCGGGGGGGCGGAGCACGATCAGCAGAGCAAGGTAGGATCAAGCGACTTTGGGGG
CGGTGATCTGCCAAGAGTGTTACGTGGGATGTTAGAATAGGAGAAGTATGTCCAATGGCG
GTCTGAACAAACTGCAGATACAACCTTAACAAAAGGCCCTTGCCTG
>GYY|c1135_g1_i1 len=222 path=[154:0-153 365:154-221]
GCTCGCTCTGCGTCTGAAGAGTGCCTGGCTGGAAACCAGGCACTCTTAACCTGGAAACAG
AAGGTAATGGGCTAGAAGGCAGAAGGTTGAGTCACCTACAAAGTCACCAGGACATTAAAC
CCTCACAGCTCAAAGGATATGCTTCCAGCTTTTGCCCATTTAGTATGATGTGGGCTGTGG
GTTTTTCACAGATGGCTCTTATTATTTTGAAGTATGTTCCTT
>GYY|c1136_g1_i1 len=829 path=[807:0-828]
CGACCCATGGGCTTCTTCCACTCTGGAGCCAGAGATGGGATTCCCTAGCCAACGACAACT
CCCAAAGTGCTGTCACACGATCCTTGGCTCTCAGCGCGAGTTGCGCCTGCAGTTCATGTT
TGTACGCCTCAACCGCATATTGAATCTCCTCTTTGATCTTTTCTTCACTGTCTTCTTGGA
GCGAATTGTCCTCGATTCTATAAGAAACCTTTGGTCCGGGGTTGCGTGGTTCCTCCAGCT
CTGCCCTTCGTTCGGCAAGCTCCCCGAGTTCCAATTCGAGTCCATCGAACGACGGCAGCC
CACGGTCGAGCTTTTTGGCATTGCCCCAAAGCCTCAAGGTGCTCTCGTAAAACGGGTCGC
TCAGCGTGTCCGGCGGAATTATACCCCAAGCCAAAAGCCTTTTGAGCAATTTCTGGATCC
CTTCACTGGTTTCGGTTGCTTTATCGAGACTGATTTTCGCCCGAGTGAGGTCGCCGCATC
GAAGCGCCTTGAGGGCTTCGGTGCGATTGCTGACCGCCAAACGGTGATCGGCGAGTAGGG
ACGAAAACCAGACGGGCGGAATAGTGAATCCCGTCATATCCAGTTTGTAGTGACTAGAAG
CTTCCTCTAAAATAAGGAACACAAGTCTCGAGTAATGTCCAAATACGGCGTCGTGATATG
CTTCTACGAATGTCATCTCATCAAGAAAGTCACCGTCAGCCATGTCGACCCTCAGCTTTT
CGCGAACTTGACTTCTGCGTCTCCATATTTGGGTTTTGGCCTCTGCGAGCCAATCCACAA
AAGGTCTTCCCTGTATTATTCGTGCTCTACCTGGTCTTCTTGTTCAAGG
>GYY|c1137_g1_i1 len=281 path=[553:0-23 295:24-280]
GGACCGTGGAGGGAGTTATATAGGTGAATGGCGCAACTTCTCGGTCTTTCTTTCTCTGTC
TCCCACCAAGTCTGCTCTGCGCTCTGGGGTTTCCAACAGCTGGGTCGTTTTAGGTTTGCA
ATTGAGAGTCGACCAGCTGGGTTGGTGGGTTACGTAGTATACGTCGTCAAGTGGTGCATA
GCAGTACAATGGACTTTGTATCAAGCATGTAGTATACCCGGAATCGGGGTCGGAGTTGGA
CTCTGTCGCAGCGCTATAGTTATGGGCTTGATTAAGGCTGG
>GYY|c1137_g1_i2 len=287 path=[265:0-29 295:30-286]
GCAGTACACCTCAACTCAACTTAACTCAACTGAATGGCGCAACTTCTCGGTCTTTCTTTC
TCTGTCTCCCACCAAGTCTGCTCTGCGCTCTGGGGTTTCCAACAGCTGGGTCGTTTTAGG
TTTGCAATTGAGAGTCGACCAGCTGGGTTGGTGGGTTACGTAGTATACGTCGTCAAGTGG
TGCATAGCAGTACAATGGACTTTGTATCAAGCATGTAGTATACCCGGAATCGGGGTCGGA
GTTGGACTCTGTCGCAGCGCTATAGTTATGGGCTTGATTAAGGCTGG
>GYY|c1138_g1_i1 len=280 path=[1:0-279]
TTTGAAGTTGAGGGTCTATCCAAGTGCCACTCTGTTGGAGACTCAGGGGGAGTCGGTGTG
AGAGCTTTTCTGGTGGCATCAGGCATGTTCGGTTGTTCAGAACTGGGATCGGGAGTGTGT
TGTGGTTCAGAGCAGGGATTGGGAGTTTGTTGTATCGCTTGTTTCTTTTTCTGAGCACGC
ATCTCGTCTATGATGGCCTGCTTCTCCATGAGTAGAAACTCCCTAGAAAGATCATCAGGG
CAATCGTTTGGGTCCTTCTGCATGAAAAGCAAGCGCTGAG
>GYY|c1140_g1_i1 len=315 path=[293:0-198 492:199-314]
GCCAAGATGGTGGAGGTAGGATTGATCTATATACACGGGGATGGAAAAAATACTTCAGAA
AGGTTGAAGAGCCATAATAGGCAGGTATGTAGCCAGAATGATAACAAATGAAACCCAGTT
CGCCTCTATATAGTCATGAACGCCGTAAATGCACCATCGGGATAAACCCTCTGAAAATAG
GGATTGCTCGAAAAGAAAACAGAAGGAGAAAAGAAGGAAGGAGAAAAGAAGAATAGATGA
ATGAATGAATGGATTGCCCGTGCCAGAATGAAATATGGAACCGCCATCTTTGGATATCGT
AAAAAGGAAACTGCA
>GYY|c1140_g1_i2 len=247 path=[293:0-198 656:199-246]
GCCAAGATGGTGGAGGTAGGATTGATCTATATACACGGGGATGGAAAAAATACTTCAGAA
AGGTTGAAGAGCCATAATAGGCAGGTATGTAGCCAGAATGATAACAAATGAAACCCAGTT
CGCCTCTATATAGTCATGAACGCCGTAAATGCACCATCGGGATAAACCCTCTGAAAATAG
GGATTGCTCGAAAAGAAAAGAGTTTTGATATTAAGGGAAGGAAGCATAATTTTGTATCTG
ATCTCCG
>GYY|c1143_g1_i1 len=322 path=[300:0-260 635:261-321]
GGGGGGGGCCTGTGCAAGTTTCAAAATAGCAATGACTCGAAGAATGTGTCATGATCCCTT
GGTTCTTCCTTGGCTCTTGATAACACATTGTCTTGCTGCTGACCCTCATTCATATAAGAC
CCCAAAGCATTTCCATATCCAGGAAAGCCGAAGCTGCCGCTGCCCTGCAACATTTCGAGG
GTATAGGGTGCTTGGCCTTCAGATGAGGATACCCTCAGATTGTGAACAGGATTGAGAATC
GAGTTGTTGTTAGGATGATGAGCCACTGCCGATGCCCTTACGGGCAGTGTCCCGTTGTTG
TTACAGAATTGCTGGAGGGCCG
>GYY|c1147_g1_i1 len=213 path=[191:0-212]
GGACTAAGATGGGATGTCATATCTCATACCCACTTTTATTTTGGGAGCCATGACAATATT
CTAGGAGCCTTTACCAGTGTAAGAATGGCTATCAATAGACATCATCAATTGGTCACAGTG
GGTTAAAAGTTTAACTGGTAGTCATGGGAAAATACATATATCAATGCTTGGTGACCATTG
GTGACAAGGTAGCAAGTTTTTTGCTAGGTTGAT
>GYY|c1151_g1_i1 len=206 path=[184:0-205]
AAACCAGACGGCCCTCTTCACGGGTAAGTTGCTTAGCCTACAGTTGTTGCTGGCAGTCGT
AAAAGCTTTGTGCACGGCTGTGAAACGAGCGTATCTGTCAGAACTGGAACCGGACGAGTC
TGAGTGCTTATGTTGATTGGGGTGATATATTCTTGTCCTCGCTGTCGCTGTTGGCTTTTC
CAGGCGGGACGCGTGGAATCGGGGCG
>GYY|c1152_g1_i1 len=223 path=[1:0-222]
TATGTATATATGTATGTATGTATGGATGTATAAAAGTTGCTTATGCGTTTGAAATTAGGT
GATTATGGTAATTTCTTTCAAGTCTTCTTTAACTTTTATCTTTTATCACCAAAAAATGAT
TTTTGGTTTTTTTTTTTCAATTTTACTTTAGGACATTTTTTTTTTTACAAAGAAATGCAA
AATTTCAAAATAATTTAAGAAAAAACCTATTGACCCCCCTTTG
>GYY|c1155_g1_i1 len=222 path=[1:0-221]
TTCAAGGGCATAAGAAAACCTCACATCTATAATTTCAGATCCAAGGCCACATTCAAGCTG
ATCATCCTGGCTAAAAGACTGAAGATTCACATGTTTGGTTGTAAACTTTATGTGCTCTTA
ATTCATGCTTCCTGCATTCCGAAAGCTTGAAAATTTTTCAGAGTCCTGTTTTTTCTTTGT
TTTTCATTGAAAATTGTTGAAGATGTTCTATGTGTGTTTCAG
>GYY|c1157_g1_i1 len=411 path=[1:0-68 70:69-410]
AATTTCGGGTCCCGCACCGACACTAATGACATACTCGTCTGGTGACACACCATATGGGGC
CAAGTCGGCCATAGTTTTTTTCAGGTTTCCCGGAAAAATAGTGAACCTTTGCCTGTCATT
GCTTGGAATCAGAGAAACCACGGGGACGTTGACGGTTCCTTGCCAAACATCGAAGCGGAA
GTTGCCAATCAGAATTGGTGTTTTGGAAACCTTTTGACCGGCAGGCCTTGCACCACCGAC
AGCCGCTAGCCAGATCATTACTTCACGCGATGCGCAATCTTGGGATTTGCAACCGGGAGT
TTTAGATAGAAAGATATCGAGAGATACGTCTATCACGAGAGGCTTTGGGGTGACCTGCAA
GGACCAACGCCAGTGCACGGCGAATGTTTTCAGAGCAGAGATTTTGATCGG
>GYY|c1159_g1_i1 len=458 path=[436:0-316 753:317-317 754:318-457]
GCCCGTCATCAACCTCGACAAGCTTTGGTCCCTCATCCCCGTTGAGAAGCGCGAGGAGTA
CCTCACCAAGAAGGGTGGCAACGCTCCCGTCCTTAACCTCCTCGACTACGGCTACTCCAA
GCTCCTCGGAAAGGGCCGTCTCCCCGAGGTCCCCATCGTCGTCCGCGCCCGCTACGTCAG
CGCTGAGGCTGAGAAGAAGATCAAGGAGGCCGGTGGTGTCGTTCAGCTCGTCGCATAAAT
AGCGCCACGATACGATTGTGCATGATAAGGCGTCTCGGAATCATACAAAAGGATAACGGC
AATGATTGGGATGGATCTTTCAAGTCCGCAGTATACCCTACAGGTCTGCGTAGACTTGCG
TTCAGCGTGGTGGCTGAGGAATGTTTCATAGACAATATGACCATTCCTGAATCAACCTTT
GGCCTTTGGTGGCTTTTTCGCTCATGCGATGTCTGGAA
>GYY|c1160_g1_i1 len=244 path=[1:0-67 69:68-161 163:162-243]
AAAACATTTGTGGGGTAATTGGAATAATTTTTTAGTTAACTAGACAGCTGTTAATCTCAC
CAAAAAAAGTTTGTGGGTAGTAGTAAGAGTTTTTTTTGATATATTCATTGAAGGAATGAA
TGAAAACAAGTTAAAAGTTAAGTTGATGTGTATGTAGTTCATTTTTTTTATAGTTGAGTG
AATGAGTAAGGTTTAAATTGATAATGTTTTTTTTATATAAAATTGTTTGTTTGTTTTTTT
TGAA
>GYY|c1164_g1_i1 len=215 path=[45:0-129 44:130-214]
GTCGGGACGGTCGAGATAGCACCTGGGTTGAGTTTGAGGACATGAGAGATCGAGCATCAA
CAATTGCACACCATTACAGTTAGAGCGTGTCAGACCGCTCGACAGTTGTGTTAAAAACCG
AGCGGCCTCAACTGGTGTCTGTGTGGATGGGATCTGTTTGGGTATTTCAGACAGATTGAG
CCGAGAGACGGACCAATATTCAAGATTGCCAATGG
>GYY|c1165_g1_i1 len=272 path=[250:0-271]
GAAATTATTGCTGAAATCTCAGACCAAAAGTGTGAAAAATTACACATACATACTAGTACA
TTTTTTGCCATACTCCAGCTAAAAACAAAAAAAATTATGCATTGTGGTCGGTCCAAAAAA
CTCAGCAAATGATGGTGATCAAGAATGCAATCAGCTCTGATAGTGTGTTTCAAGATAGTC
TTGGTTTTTTTTTGTGATGGAACGATAATCCCTTTTGGTTTCATACCAGTAAATAGAAAT
GAGGACTACTGGATGAGAGAAAATGGTTGATG
>GYY|c1171_g1_i1 len=1314 path=[1292:0-553 1846:554-1313]
GCTGCTTTCTCTTAATGATGTTTAACTTGTTCAGCTAAATCTATTTACCAACGGTAATTA
GAATTGGTAAATCATACCTACGCCAACAACGTTGTCGGTGCTGATACCCATCTTTTTGGT
GAATTCATTGCTATCCAGCAGGTTGATTTTGTAATCAACATAGGTAGTCAAGTTTTTGTT
GAAGTAGTAGTAACTACCAACAGAGATATATTTAACTAGATCATTACTGCTAGATGCTTT
CTTGCCTGCTGCATTGAGATAACCAGCATCGTCGTTCAGGCTCTTACCTTTAGATTGAAC
GTAAGCTATGGATGGACGTAAACCGAAATCGAACTGATATTGAGCGGTCAATTCGATGTT
CTGGGTTTTATTAGCAACATTTTCCATGTTATCGCCATCAACATTTTTTCCACCAAAGCG
GGTCATGTTACGGGTTTCACCGTACATGGCCGCCAAGTAGATGTTGTTAGCATCATACTT
AGCACCAATGTTCCATGCTTCAGCGCGATCACCTAAGGCAGCAGAACCTTCGTTGTCATC
AATATCATAGGCAGTTTTTTGTTCAGAAGTACGGGCAGAATTAGAGTATGCACCACCGAC
GCTGATACCGTAACCTACGTCATAGGTTGCAGCGAAACCGTAACCATCACCGTTGTCCTT
ACGGTCTTTGCGGCCATTAGCAGTATTTTCGCTATTTTCACCCTGATATTGCAGAGCAAA
ATTCAGGCCATCGACCAGACCGAAGAAATCGGTATTACGGTAAGTTAACAGACCAGTAGA
ACGGCCAGTCATGAAGTTATCAGTCTGCGCCATTGAGTCGCCACCGAATACTGGCAACAC
GTCGGTCCAAGCGTTGACTTCATAAACTGCACCGTAGTTACGGCCATAGTTCAGAGAACC
GTAGTCGGACAGTTTCAAACCAGCGAAAGCCAGACGAGTCTTAGTTTCGTCATCACCTTC
TGCACGGTTACCTTTGATGTTGTATTCCCAACGGCCAAAACCGGTCAGTTGGTCATTAAC
TTGAGTTTCGCCTTTGATACCCAGACGAGCAAAGGAGTTATCGCCATCTTCGCCGCTTTT
GTTGTTAGCGAATTTGTGCTGGACTTCAACTTTACCATACAGATCCAGTTTGTTGCCGTC
TTTGTTATAAATTTCAGCTGCATTTGCTGCGCCAGCAGCTAACAGAGCTGGGATTACTAC
TGCAAGAACATTGCGTTTCATCATTTATTATTACCCTCATTGGTGTTATTCGGACACCTG
CCACTGCCAAAAATAATTCTTTAAAAATTTACGGAACTATTTGTGAGAGTTTAG
>GYY|c1179_g1_i1 len=214 path=[1:0-213]
GATCATTTATTGACATGTGCAACCATCCTCTGAATAGATCCATCAACTCTCGGAGTGGCG
GCTATAACAAAGCAATAAATATGGAAGATATAAAATCATGCCAGCATTTGATGCAGTCAG
GTTAACATTTACAAATACAAAAAAATCATAGCAGTCAGCTAAATGAGCTGCCAGGTAGAA
ACTTAATGCAAGGTGGTCTTCTTCTTGCAGGCTG
>GYY|c1180_g1_i1 len=202 path=[55:0-85 25:86-87 27:88-201]
TCCTCCTTGGCTTCCTCCTTCTTCTCTTCAGGTGGTGGTCCAGCAGGAGTAGCACCACTG
TCGCCACCAGATGGAGCTGCTGCCACCTCAGCTACAGCACCACCACCGCCAGATCCAACA
CTGAGGATTAGATCTTCAATGTTTCTTTTCTCCAACAACTTGGCAAATAAACTAGGCCAA
TAGGTCTCGATTTGAACATTTG
>GYY|c1183_g1_i1 len=257 path=[1:0-168 170:169-256]
CTCGGAATGGGTGCCATTTTCCTGTGGTTGCCTTGAACACCACATCAGATTCATCCTTTC
TTATCATGGGCTTGTTTGTAGGCACAATTGTAACTTTCAGTTTGTAAATACTCTCAAATT
CTGCACTCTCAGTTGCCGCAGTGCCAGTCATGCCACAAAGTTTTGGGAACTGAAGAAAGA
AGTTTTGATAGCTAATCGATGCCAGGGTCACAGTTTCATTTTGAATGGGCAAGCCTTCTT
TTGCTTCAACTGCCTGG
>GYY|c1185_g1_i1 len=243 path=[475:0-242]
GAATTGGCGGGAAATGCAGCCCGTGATAACAAGAAGAACAGAATCATCCCTAGACACGTT
CTTCTGGCAGTGAGGAATGACGAAGAGCTCGGAAAATTGCTGGCTGGTGTGACAATTGCA
CATGGTGGTGTTCTTCCAAACATCAACCCTGTTCTCTTGCCAAAGAAGTCTGACAAGGCC
ACCAAGGAACCCAAATCTCCATCCAGGGCCACCAAGTCCCCCAAGAAAGCTGCTTGAGCT
TTA
>GYY|c1191_g1_i1 len=705 path=[1177:0-704]
CCGCGTTGTCGACTCGTGTGCTGGGTGTGAGAAAGGCTCCGCACACCTCGACCTAACACT
GGCCGCATTCCAAAAGCTATACCATGTCGACGTTGGTATCATGAGTGGCTTGCAGGCTAA
GGTTGTCAAGGCGCCGGTTGGGTATGATTGGACGGACAAGGACGTCGCACTTTATGGTCC
ACAAATTTGCCTGAAAAACAGCTAATTTGCTCATATTTACCCGGAGCGAACGTATTAAGA
CTTGGACCATAGACTGAGATACCAACCGCATTGATACTTCATCAAGCCCTTTTACTGGTT
TATGTCACTCCCTTGCCACAGGTGAACCATCTCAGTTGCCACATATTTATATAACCATAC
AATAGCCATTATGGCGCGATGTTTTTCTCTATCTTCATTTGGGCTTTGTTCTTGGGACTT
TTCCTCTCATGGTGGCGCTTGTTTTTTTACCTCATCCACGCGACGAAAGAACAAACGACA
TCAAGGGAACAATAGGTATTTAGGTGGGACTTGCTTTTTTTTCTCAATTCGTGAGCTTCT
CTAGAGCCAGTTATATTTTGCATGGTTACATTGGGTTTTCTCCTGAAGGAGAGTTCTTTG
ATAGCTTGTTAGTTTTGTAAACTCATTTTTCTCCTTTTGGGCACTTGTTTTTTTCCTCTC
ACAATTGTTTCCCTTTTCTTCACATTGATGACAAGCAAAACAAAG
>GYY|c1195_g1_i1 len=644 path=[1:0-643]
GTTACTGAATCAAGGGAACCTCTCCTCCCCCCCAAACTACCCAATTGGGAATCTGAAAAA
ATTGTTATCAGTTTGCTTGGAACAGGTCACTGATATCCAATTGAGATATCATTTAGTTGC
ATACTTGCTGGTCTTTTTGTCTTTTCAAAAAACAAACTGGTGCCAAGGGATGAAAATTTT
TTCAGGTAGTAATTACAACTGTTTGTTTAAGTAAGTGGTTTTGAGAAATCAAGTTTGGGG
TTTTCTGGAAGTTTTATGGTACTTTTAAATGGTTTGCGGGGTTGGTTGAGAGTTGAATAA
ACCTTATAAGAAGCATAAGTTGAACTCAAATACCTTCCTCATAGCTAGTACATTTCTATT
CCTATGTTCATTATTTTAAAAAGAGTCTGATGTTCATTTTTTTTTTCTTGAAACAATTTT
CTTTTTTTTTGAATAGTTTATTTATATTATATGTGCCTGATTGACTGATTGACTGACATA
ATTGGAATTTCCAATGAAAATGGTGGTGTCCATAATAAGATCTTTTTAAAAAATTGTATA
TGTGAATCAGATTGTGTGGGTATTCTCATAACATTTTTTTTGTGTGTTTGTGTGTGTATA
TATTGATGATGATGATGATTATACATACAATTTCTGTTTTTTTT
>GYY|c1196_g1_i1 len=221 path=[199:0-220]
GTTTCTTCTGATGCTCCTTGGATTAGAATAGTTTCTTTTGCAGCTTTCCTTGGTATGGCA
CTTATATTAGAGACTAAAAAAATCAGGAACCAGTCTTTAAATGGCTTGCCCATAGATAAA
AACTCTTATGATAACTTGATATATTCTGGTACACATCAACGTTCTATAACAAGGCTACAA
AGGTATAATTATGGGTTTGGAAGTTTGTAGACACCTCTTTT
>GYY|c1200_g1_i1 len=254 path=[232:0-253]
ATCTCATGCTGTTGCCTTTTTGTTGTGAATAGTTCTGTACTGTTTCCAGAGACTGTGCTA
CTTCTAGATTGAAAAGCTATGAGAGATACAGGATTATGCACACCATTTTACTTCTGAACT
TATTGTGCATCAATCTTGATTAAATTGAATCTAAAACTCAGACATTGATACCGACGAATA
GAAGAAAGATGGTCTTAAGAGACCTCTTGCGACATTAACATTAACAAACAGTGCTGTGAA
GCAAGCGCTTGAAA
>GYY|c1202_g1_i1 len=256 path=[234:0-184 419:185-255]
CAGAAGGTCACTGCCAAGTCGAGCACAGAGTCTGATATCAATTTATTGACCTTCTTTTCA
GATTCTGTAGTCTGGCTAGAGTGGCAACCTAGGGGCTGAACACCGGAGGGAACAGTCTAT
AGATAGTGAATCATGTGGGCCAACTTGCATGGATAATCATCAAAAATAACGAAAGAAAGA
TGCATTTCCACACAAGCGAAAGCCCTGGAAAGAGATCTGGCTGGCGAGTATGTGCTTAGA
CCACGCCTGCAACCCA
>GYY|c1206_g1_i1 len=256 path=[1:0-255]
GTTGGTCTCGTGGATACGGGCGAAAGAGCGAGTGATGATGGCCGCGCCGCCCAAGTGCCT
GGGCTCGAGCGCAGCGTGCTCACGGGAAGAACCCTCGCCGTAGTTCCAGTCTCCAATGAC
AACCCACGGGACGCCGTTCTTCTTGTAGTCACGGGCAACATCGGGGACGGCACCGTACTC
GCCGTTGAGAGCGTTCTTGACCTTGTTGGCCTCGCCGTTCTCAGCGTTGATGGCACCAAT
CAACATGTTGTTGGAG
>GYY|c1208_g1_i1 len=362 path=[1:0-147 149:148-361]
ATGACCTTTCAGAGACTCCTTGGCGAAAACGGTCTCCGAGTCACTCCATTGGCTCTCGAG
ACGTAGTGAAGCGGTCCGGGTTCATGCATTTGAGTCAGCGTCCCAAAGGCGCCGATCACA
TTCAGCTTGGGATTTTCGATGCCGCACACCAAGCCCGACCACGGGAGTCTTACTGGGCGA
GCCCCAACCCTGCACCTAAGCGTATGATTGCTAGACGTGTCAGTAGCTCGAAACGGTCTC
ATAAGCCAAAACCCTTGAAATCAAGTGAAGTGGACTCACTCATTGGGCAAAATCCGACCG
ACTTGAATGTCATGAAGGGTGCCACCATCCCAGTCAAAATAACCTGGTACACTGGTCATG
AT
>GYY|c1209_g1_i1 len=388 path=[366:0-387]
GTCAGCTTCCGGAAACCAACCGGGCTCAACAGATCTCACGTTGAGAACTGCAGCTTCCAA
TGATAGAAATGTGGGAGAAGATAGGAGTCAATCAACTCCAATCGAAGTAGCAGGAGAAAA
CGAAGCCCTCTCGCAATCCTCTCCTGGCTTGCAAGGTGTGCGTCCATTGTCAACTTCCCG
CACCGACTCGAGCCTTGGAGGATTGGGACTCAGTGCCTTGGACAAGCTCCCGATACAGGT
ACCAGAATATTCATCTCAATATGCGAATAAGACGCCAACTTCCCCGGGACTTGGGCAGCC
TTCACCCGGTCGTGAAATGGGCAGCGTGGGTGACTCGGGGCTTAGAAGGTCATCAGAATC
TATCAAAAACAGCGAGGGGTCAGAGAGC
>GYY|c1210_g1_i1 len=486 path=[464:0-201 666:202-485]
CTCCTTGCCCTCCAGGATGTAGCCGTCTGCTCTGCCGCACTGGCCAGGTTTGGAGGCGAT
GCACGCGAGCAGTTTTCCCTGCTGGAACTGCTCCTCCAGCAGAGTGCTGATCTTGGCTGT
CTTTTTACGTTCATCGTACTTCTTCTGGGTCCTCTTTGACCTCTTCTTGTTCAGAACCTC
TTCCTCCTCAGGGGTCAGCTTTGCTCCCTTCTTGCGTCCCAGGGGAGTGGCGTAGTGAGC
CTCGTACCACTGCCTGTAGGGAAGGCTGTCGACGAGGACGATGCAGTTCTTCACCAACGT
CTTGGTTCTGACCAGCTCGTTGTTTGAGGCGTTGTAGACCACATCGATGATCCTGGTTTT
ACGTGTGCAGCATTCAGAGCCCCAGGAGAAGTTGCCAACATCAAGCCTCAGAGCACGGTA
CTTCTTGTTCCCACCGCGGACCCTCACCGTGTGGATGCGACGAGGTCCGATCTTTGTGTT
TGCAGG
>GYY|c1211_g1_i1 len=377 path=[1:0-376]
GAACCACATGACTTTTTGGTGTTTCTCTTTTTTCCTTTTTGTTTAGGAGGCCGACTACAG
CAGCCGCCCGGACACTGCCTAGGTGGGCTTCACACTCTTCTCTCCACACAGGACACTGCC
TAGGTGGTGCAGCCGCGCCTGGCTGTCCTGGGCTTCACGCTCTTCTCTCCACACAGGCCT
CCTTTGGGAGCACACGAGGCTACCATGGCTGCAGCAAGAAGGCCCTGGTCTTCCTGTTTA
CGTTCTTGTCAGAACTCGTGCCTTTTGAGTCTCCCCGGTACCTGCAGGTGAGAAGCTGGC
TGCCACATCCATGATTTCTGGTGCTTCGCTCACCTGCTGCATCTGAGGACTGCCTTGGCC
TCCCCAAGAGCCTCCTG
>GYY|c1212_g1_i1 len=210 path=[233:0-92 23:93-209]
TCTCATCTGAAATTGCTGATTTAGGCCAACTGGATTTTGTTCATGTTTAGTCTAAACAAT
ACAAACCACATCGATGTTAACACACCAGGAATGCCTTACAATATTTTCATATATTTATAT
TATGCTCAAACCAAGAGTCACATCAGGCATTCTGTATTTCTTCACTTGGTTTTGAATGTG
TACATTCTCCATAACTCCACAAGTCTCTTA
>GYY|c1214_g1_i1 len=202 path=[1:0-135 137:136-201]
GCAAAACATTTTATTTGACTTATTAAGTTCACTTTTGGCTGGACTCTGACTTGGATGTGG
ATGCCCTCAGGGAAGAAAGGCGGCGCCTCTTGGCGATCTGTTCCTGGCGCTTCTCCTTGG
CCTCCTTCATCCTCTTAGCCAGCAGCTTGGCGTACTCGGATGCCTCCTCCTTGTTCTTCT
GAGTGCGCTGTCTCTTGAGGGC
>GYY|c1215_g1_i1 len=250 path=[1:0-75 77:76-249]
GAGCAAGTGACCGCCGTTCAGTGATTCGATGATATAGGACCTCGATACGAGTCCGAAGAT
CACAGCTTACACGTACCATTATCTTTTAATCAACCAGAATGAGGATGACCAGAGCAAGGA
TGACCAGAATGAGGATGGTCAGAATGAGGTCTAGAGCCTGAGTCTAGAATAAACAGCGTA
GGGTTTTGAGCCAGTGGGAGTTTTTTGGAGGAATTATCCCTGAGAAAGTGTCGACCCTGA
TTACAACGGC
>GYY|c1215_g1_i2 len=316 path=[155:0-141 77:142-315]
GGGTGTTTGCTTTAACGATTGGAGTCTGGTGCACAGGCCTTATAGCATTCAATGGCATCA
GCTGATATGGCTGGGGTCTTTCCTGGTCTTTCTCACTCTTAAGCAGTTTGGTTTAGACCA
GACAAGGACTCCGACCTGTGCTCATTATCTTTTAATCAACCAGAATGAGGATGACCAGAG
CAAGGATGACCAGAATGAGGATGGTCAGAATGAGGTCTAGAGCCTGAGTCTAGAATAAAC
AGCGTAGGGTTTTGAGCCAGTGGGAGTTTTTTGGAGGAATTATCCCTGAGAAAGTGTCGA
CCCTGATTACAACGGC
>GYY|c1216_g1_i1 len=215 path=[1:0-214]
AAAAAACCCACCCAACAAATTTCAATCTTCAATCTTCAAAACACTCAAACTCCAAACTCA
TTTCATAAACTTAACCCACTTCCAATCAAACTTCTAAACTTTCCCCCCTCTACACCTCCC
TTACACTCCACACCCACCTATCAAAACTCGCACCTCCAAAAAAATAATATATATATATAT
ACCTCACATTTACTCTGCCAACCACAAAGAAAACA
>GYY|c1217_g1_i1 len=421 path=[399:0-343 743:344-420]
TGGTGATCAAAGAGCTGCCTCTTGTGATAATATGTGTGTTGATATTGAAATGCACAACGT
CTGTGTCTGTATATCAGCCACTAATCAAGAAAAAATCTTTGCTCAGTCGAAATCGAATTA
TTATAATTTAATGAATGTGAGGAGATTTGTTGCGAGCCAAGAGGCATGAAAAAGCGCAAT
GTAATTATGTGCATTAGTACTTCGCTTTCTCATTCATTTTTCTCAGCCCTATGACTGTGC
TGTAGCACCATCAGGTTTGTCTTGAGTTGTCATCCTTCTGACTACACATAGCGTCACGTG
AAGATAAGCCGACGAAAGTCAAGTTGTAAGATGGTGGTTTTTCAGCTGTTAGACTTGCCT
CCAAATTCTTTTTGGCTACTCGGACTCAGAACAACATGGTCACCTCCGCTGCTTCCATTC
A
>GYY|c1218_g1_i1 len=275 path=[253:0-36 290:37-274]
AAAGTACCAAACCAGAAACCCTAGATAAGATCACAACGACAAGACTTAAATTAAAACCAA
GCCTAAACAGATATAGATCAACACTGCTCAAACATATCAGATCAGATCAAAGATCGATCA
ATGATAGCCAGTTTAAGCGAGCTGACCGCAATCGGCGATCGTCACGGTCTTCGAGGTCCT
TCCAGTGCTCGATCCAACCTTCTCGATCGCCTTCACAACCTCCATACCTTCCACAACTTG
ACCAAACACGACGTGCTTTCCATCAAGCCACTCGG
>GYY|c1219_g1_i1 len=258 path=[443:0-257]
GTGTCGGAAGACTCCACCTCAAGAGTGATGGTCTTGCCGGTAAGGGTCTTAACGAATATC
TGCATCCTGGGCGCAAGTGAGGGTTGACAGTACGGCGCAACACGGAAACGTCCCGGTTAA
GGATCAAGTTGGCAGGAAGATGAGTAGCTGGAGAAGTGCCTTCTAGGAGAGTATTTATGG
CTTCGAGGCCGTTTGCAGGTATGAATGGGCAGATGGGGAAAGCGATGGAATCCGGGTGGC
AAGAGGAATGTTGTGTCG
>GYY|c1222_g1_i1 len=269 path=[857:0-268]
ATCTTTTCTGATTCTTTGGTCATCCAGAAGTTTATATATTAATTATACCTGGATTCGGTA
TAATAAGTACTACTATCTCAGCTAACTCTAATAAATCCGTATTCGGTTACATTGGTATGG
TCTATGCCATGATGTCTATTGGAGTATTAGGATTTGTAGTATGAAGTCATCACATGTATA
CTGTAGGTTTAGATGTAGATACTAGAGCTTACTTCACAGCCGCAACATTAATTATTGCTG
TACCTACAGGTATTAAAATATTCTCATGA
>GYY|c1222_g2_i1 len=856 path=[1:0-634 636:635-855]
TTATAATACTATGTATAAAAAACCTTTATAAAGTATAAAACATTATGTGTAGTTTTTTTG
CTATTATTTTTGCCTTCTTTTAATCAAAGTTTTCGGGTATCTGATGAGGGTCTCGATAGA
AGTGGTGAGCCAAATAGTAGGAAATCTTCGATTTCTCTCTGGACAGAAAGATGATTTTTA
TCAAGTAATGCAAAAGATATAGGGACGTTGTATTTAATATTTGCATTATTTTCAGGGTTA
ATAGGAACCGCTTTTTCGGTCCTAATCAGATTAGAATTATCTGGTCCAGGTGTTCAATAT
ATAGCTGACAATCAATTATATAATGCTATAATAACAGCACACGCTATCCTGATGATTTTC
TTCATGGTTATGCCTGCTTTAATCGGAGGATTTGGTAATTTCTTATTACCTCTTCTTGTT
GGAGGTCCAGATATGGCATTCCCAAGATTAAATAACATATCATTCTGATTATTACCACCT
AGTTTAATATTATTCTTATTTGCTAGTGGAATAGAAAATGGAGCGGGTACAGGTTGAACT
CTTTACCCACCACTAGCAGGTATCCAAAGTCATAGTGGTCCAAGTGTAGATTTAGCTATA
TTTGGTTTACACTTATCAGGTATTAGCTCCTTATTAGGAGCTATGAACTTCATCACAACA
ATATTAAATATGAGAAGTCCTGGTATAAGACTTCACAAACTTGCCCTATTTGGTTGAGCA
GTTGTAATTACAGCTGTTTTACTATTATTATCTCTACCTGTTTTAGCTGGTGCAATTACT
ATGGTTTTAACTGACCGTAATTTCAACACTTCATTCTTTGAAGCAGCAGGTGGAGGTGAT
CCTATCTTATACCAAC
>GYY|c1223_g1_i1 len=276 path=[254:0-45 300:46-55 310:56-275]
GACTGGGCTGAAGTCGATCATCATATCGTGGCTGGTGTACTTAAAGGTGTTTTATTTTTA
AAAGACCCGAAATACACAGTACTTGATTACATGCCCTGGGTTCTACCCCACTCAGCAAAG
CATTCAATCAAGTTAAAATCCGCCGGGAGTTATCCGCCAACGTTGACGAACGTCTTAGAC
TCGATCACGTTTGAGGCCTCTCAGACCAAGTCGTTCTTTGGTAGACTAGACAAGCACGAA
GCCTTGGCGCGGATCAAGAGTGAGGCTGAAGCTCAG
>GYY|c1227_g1_i1 len=419 path=[397:0-418]
GTCCAAGTGTACACACACATCTCCAATCAACAACTGCATATCTCAAAGGAAAAAAAAATC
AACCCTAAATCTCTTCAAAGTATCCACACCCACCACATTCTTTCCACCTCCTTTTTCTTT
TTTTAAAAAAAATAGAGGTAAAACTCACATTATTCACCTTGCACAAACAATACAATGTTC
ACAAAAACATCTCTCCCAAGTGTAACATACATCAATCAAACACTTTCATGATAATCAAAA
TAATAATCTAAAAACCAATCTTTCATTTCTTTAGACACTCTTGTACCACCACCACTAACT
CTTTTAGAAACAAAAAAAGAAACTCAAACACCATGTCTCATTCAATCATCTTTCCTCCAC
ATACCCACCACCTCACCCACAAAAAAAAAGCAACTCACCACCACCACCACCACCCACAA
>GYY|c1229_g1_i1 len=223 path=[1:0-222]
CAAAAGTTTCTGCGGATGCTCTGTCATCTGAAAGTTTTTTCAAGTTTCTTTCCGCAATCT
CAGTGAGTTCATCCGCCTGCTTCAACTCTAGAGATCCGCCTTGTATCGTCTTGGGAAATT
TTCCCGAATACGAATCGGGGGCGGCATTACCGGTCGGCTTCGCTGAAAGTGTAGGAGGAC
GGGATGCTGTTGCAGCTGATAAGTCTTCTAAATATGTACGAAT
>GYY|c1231_g1_i1 len=203 path=[47:0-177 46:178-202]
AATCTTCTAAATTAATTGCTGTCCTATAGAATCATCATCAATTCCCCCGAAACATTAAAT
TTTTAAATAAAAAATTGCAATAACCAAAACAAAAAAACCACATCAACATTCTGAACTTTA
GTTTTCAATATTTCTAATATAAAAAATATATGAGTGTGGAGGAAAAAGAAAAATACTCAC
TGATTCGGAAAACTAGAAACCGG
>GYY|c1233_g1_i1 len=250 path=[228:0-249]
TTTAAATGCGAACTTGGGAGAATGGTGAGTTGTCTCAAACTCTTTGGATATTTTTCAAGG
CGTGGGGGAGGGTGGTGGTGGTTAGGCTAGGGGTGGTTTTTATGTGTTTTGTTATTGAAT
GGTATTTGACTGACTGACTATTGTTTTCCCTTGACAAATTTCTGTCTGATTTTTGGATGA
CATGGTGTTTTGTTTAATTGAAAATAATATTAATATATCAATGTTTAGTCATGAATTATT
GAACACATTA
>GYY|c1234_g1_i1 len=232 path=[1:0-98 100:99-231]
GGAAGTTATCCTCACCCAGGGAGACCAGGTTCCTATAATTCTCCAGCATCACGTCTCTGT
ATAGAGTCCTCTGAGCAGGGTCCAGGCATTTCCACTCCTCCTGAGAGAATTCTATGGCCA
CGTCCCTGAATGTTAAGTGTCCCTAAAATGAAAACCACATTTCACCAACAGGATATGTAA
AGGGTATTAATCTTCACTCAAAATGAGAAGGGAGTTGTAAAGATTAACTGGA
>GYY|c1235_g1_i1 len=453 path=[1:0-452]
GTCATAGTCAAGTGGAATGGAAGCTACAACTCATCCTCTTTGCAACAGCGCAGCAAGAAG
TCTTTGGGGCTGGCTATCTGGATCACAGCGCAGCTTATCATCACAAAGGGATCTCTCAAG
GCCAATTCAATTGTTTCGGTGAGACGTGTCAAAGTTGACCTCAACTGATTGCAGTATCGT
TGCCACGCTTTCAAACATTTCGCCATTTCGCCACTGAAGATCCGATGCGCGCTGGACAGG
CCCCAGAGATCGCCCCGCCCTCGCTAGCGCTCGGCCGCGAGCGAAATTGATATGTTTGGC
CCCGCTGAATCAATGGGCGAACCCAACAGGGCTCTCACCCAAGGATTGCGCACGTCTCAA
AAGTTATACACTAGTCGAAGAAGACTCTATCCGCCTTAAGAGCATCCCCACTAGACCTTG
TAAACTAGATTTAGAAAAAAAAAGGGAGTAGAC
>GYY|c1240_g1_i1 len=805 path=[783:0-588 1372:589-804]
TGGACAAATGGCCATACTTTTGCCCCAAAGAAAGCCAGTCCTTCGGGGTAGAGGAATCCA
GGTATTGCACCACATAAACCAGCGAAAACACCGAGAAGGGTTGACTGTATCATCAAGTGG
TCGCGTTCACGAGGGGCGATGTCATTCACGATTGAAGTAGATAAGCCCTGGACAATAGTC
AAAGCAAAGGCCGTGGCTTGATACATCTCGTTGCTGAACGAGTTCCAATTTTGAGCCGCA
ACGAGTATGTACCAATCTTTGCCCCGAATTGGCATACATATCTGGCTTGCGACACATAAT
TTGCCTATCCCGCATTCAAAATTCGTGGCGCCGACGCGTTCGGCATAAGCCTCGAGAGAA
AGGTTTTTTCCACCAGGGAAATTGAGCAAGTAATCGTCTAGGTTGAGATTTCGCCATAAT
TCGGGCGTCAGCGGAAGGCGGGCACATGGGTCTCGGAAGTCGGTCGAGGTATTCGCTGGG
GTGGGCGTGGGGATTGAGCTGGTCGTATTTACCGGGGAGCCTGTTGGGTAGGCCAGCGTC
GGTTGACAGTAGGAGCTCAGAAGATTTAGTGAAAATGCCAGGATTGACACAAAGTGTAAG
TGAGTGGAAGAAATGCTTTTTGTTTTTCGTCGGATAAATTTCAAATCATGAAAAAAAGAG
TGGACTTGTTGAGCTCGAGGTCCTACCGCTTCGGCAAACTCGGGATTCGGCAAAAGTGTA
ATGGATTCAAAATGTTTGAAACGAATACAAACGTAAGTTGATGAGACACCCCTGAAGAGG
CCCGTGAGTTCAGCGTCGTGAAGAA
>GYY|c1240_g1_i2 len=252 path=[1601:0-35 1372:36-251]
TTGGGTATAAATCTTGAAAATTATGTGGTCAAGTACCAAAGTGTAAGTGAGTGGAAGAAA
TGCTTTTTGTTTTTCGTCGGATAAATTTCAAATCATGAAAAAAAGAGTGGACTTGTTGAG
CTCGAGGTCCTACCGCTTCGGCAAACTCGGGATTCGGCAAAAGTGTAATGGATTCAAAAT
GTTTGAAACGAATACAAACGTAAGTTGATGAGACACCCCTGAAGAGGCCCGTGAGTTCAG
CGTCGTGAAGAA
>GYY|c1248_g1_i1 len=274 path=[1:0-146 148:147-273]
CTTGACACTGTGCATGTATGAATGCCATTTGGACTACAATTCTCGACCCCAACCATCAAC
TTCCCAAATTCCTGGGCTCTGATCTGCTACGGTATCTCGTTCACGACATCGTTTTATGTG
CTTCTTGAACTGATTGACAAGAAACCCCAGACTAAGAATACTCGAGGACCAATCACATCT
AGTTTTGAACCAATGGCATTCACACTTTTCAAGATAATTTTTGTCTTCCTCTCTATGGCT
ATCTTTGCTTCTGCCAGCGCCGAAAGGACCAAGG
>GYY|c1250_g1_i1 len=303 path=[281:0-302]
TGCGTGCTGTCCCTGCCACCTAAGGTCACGGAAGCTACCCTCATCCTACTGCTCCAGAAG
CTGGGCTGGAAATCCCCACGCTGGCCCCAGAGTAACCCAGGGCTGCAGGAGGGGATGTGG
AAGTCGGGCCACATGCCAATGGCACAGCGTCCCCTACCTTCCGATAGACAGCCCCAATGA
CAGCGGTCTTGATCCTCATGCCACTGACGAAGCAGATGTGGAAGTACTGGTGCAGCACGA
GGGTCTGCAGGCAGGCAGTGACAAACAGCAGCACGGTGTAGAAGTAGCCCTGCCAGTCTG
GGG
>GYY|c1251_g1_i1 len=237 path=[513:0-159 299:160-236]
GGGGCCTCAAGAAGCACTGGCATGGCAAAGAGGAAAGATTTAAAAAAGGTGTAATGATGG
GATGTTTGTGGTGGAGGGCTCAGGAAACACGATGACTCCAGCTCTGATTGCCACGGGCTT
GAGTTGTTGTGTTCACTGGCTGTCCCCAAGCCCCAACACCGCCCTTCCAAGCCGGTCACC
ATGCTCCAGAAACCCCAAAGCATGTTGTCCAGCTTGGAAGGATGGTCAGCAAAGGCC
>GYY|c1252_g1_i1 len=233 path=[1:0-145 147:146-232]
CGCCATGGTGTTCATCAACGGCTTCAGCTTCACGGAAGCGACGCTCGTCAAGCGGTCCCT
CGAATCCTTCTTCGGCATCGGGCCCTCGGTCTCGCAGCGCATCATGGCGAAATTCTACAT
CCACCCGTGGGCGAAAGTCGGCAGTTTGAAAAATGCGACAGTCATGGATCTGACGGCCGA
GCTGGCGAACATGAAGATTGAGAACGATTTGCGGCGGCAGGTGCAGGACGATA
>GYY|c1260_g1_i1 len=208 path=[1:0-37 329:38-123 39:124-207]
GCAGATGTGGTAGGGATGGAAGGTGCTGGAGCTGAGGGCCTGAGTGCAAAGAGCAAGGAG
GTCAATGCAGCAGCACACAGGCAAGGGGAGGCGATGAGAGAAAGCGGCACAGGGAGGGAG
CAAACTCAGAGGTTTGAGAGCAGCGAGCGCGGCTGGAGTGACAGTCAAGACCAGCAAGTG
ATGGCAGTGGTGGAGCGATGAGTTCGAG
>GYY|c1261_g1_i1 len=277 path=[255:0-276]
TCTCTGCGTGAATGCTCGTATCGGGTCGAGTGTCCCTAGTGTCCCACCGAAATGCGAGGC
AAAGGTGTTATGTATCCAGAATGTGAACGAGAGTGCTGCGATAGTAATCAGCCCTTTGTT
ATCGAGCGCACTGTGATAAAGTGGCCCCTTCGCGAACGCTCGTAGTAGTATCAGGTCAGA
TACTCCATGAAACCGGGAAGAATTTTGTTGTGTATCTAAACTTGATCAAGAGCACTGCGA
CCATTATTAAATTGTGGATGTGAAAAGCGATCAAGAG
>GYY|c1264_g1_i1 len=286 path=[264:0-198 463:199-285]
GAACTGAGGTGGTTGGAAATTGGAAGGCAAAGATCTATGATATGCTTCATGTGATGGTGA
GTGTTAAATCGAGGCGGGTCCCTGGTGCTATGACTGATGAGGAGCTTTTTTCTGTAGATG
ATGATGAAAGGACAGGAAATGGAGGTGAGCATGATGATGATGTATTGACAGCTGAAGAAA
GGATGCAGTTAGATTCTGCGCTTCACATGGGAAATTCAGATGTTCTATGTGAGGATGATG
AACATGGGATTCAGGATGGTCATGAAAACGGCGATTCCTTTGAAAG
>GYY|c1267_g1_i1 len=229 path=[318:0-96 112:97-228]
AAAAAATGATCTTGGGTTTCTTTGGTTTTAATTTTAGTTTTAGTGGCCGGGTTGAAGCAA
TTGAGACTGATTACCTTTGTTCTTGGAATGCTTGTGTAGAAAATGCAACCTTATAAAGTT
AGTCTTTCTCTCTTTGGCTCTTTGATGGTGACGATAGAGTATTGGGAGAAGTATTAGCAG
GAAGGTGGTGGTGCTATGCATGACAGAGAGAGGGAAAAAGAAAAAAAAG
>GYY|c1268_g1_i1 len=338 path=[1:0-118 120:119-337]
CAGGTCGCTCTACATATGACCAGCTTCGGGACCGTGTGACAAAAATAAGAGCCTGGCTCA
CAATGCTGACTTGTAAGTATAATGCAGCCATTTCTTCTTTTCGACTACCCCTGATTGAAC
GAACACCAAATTTGTCCGAGAAAAAATTAGTCTCGTGCATTGCCCAGAAAAATATCACAG
TCATTATTGCAAGGTATGTACCCAATACAATACCCGTTGCAAAAATTTCCTTTAATTTCC
AGCTGTCGGGCATTGGAGAAGGCTTGACGCGATCCTTAGAAATAGTCATAATCGTGCCAT
CGTTCAAAATAGCAATGATCAGAACCATGAATGGGGAG
>GYY|c1271_g1_i1 len=294 path=[272:0-230 573:231-293]
GGAACTGGAGCTGACTCAAAAGACAACTGCAAGCAAGCTGATGAAGCTATTGTGCTGCAC
CATCGCAAAATTTACAGTACAGGAAAAGGAATGGGGCTTCTGATATCGAGGAAGTTTCCA
GAACAATGAACAGTTGAGCTTCATAAATTTTAAGCCAAAATTCTCCGCGGATCGATTGCC
TATGAGCCATGACTATGCCTTTCTCACGGGCATCCTAGCTTCCAGATGTGCTCATTTTCC
AAGTCCCATGCCAGACCTTTCGGCGCCGTAATTCCAGCAGCCATTGCGCTCAAG
>GYY|c1279_g1_i1 len=253 path=[255:0-252]
GGCCAGTTGAGGGGCTTGACAATACTCATCATATCTGGAGGAGATTGGACCAAAGCAGTT
GGCAGAGAAATATGAATTCCTTTGGCTTAGCTGGAGATGAAGACCTTGATGATTGAAAGC
AGATTGGAAAGCAGATGACTGGGGAAGTGGACATTTAAAAGTACACAAGAGATGAGAAAG
AAGTGAGGATAGGCTGGTGGGAGATCGATTGAACGGTTGATAAGATGGCTCGAGCGTACA
GAGTCGAGAGAGC
>GYY|c1287_g1_i1 len=211 path=[255:0-210]
GCAAGGAAAATCCTAGCGGCTTGCACACTAACCTTTCCCAGATCGTTGCTGGGGTGACGC
AGTAGGGAAGCCTCTGATCATATACCAAGGCTGTTCCGACTTCATGAGTTCTGAGCTATA
ACCCAGTCAGCTTTCGACACAGAAAATCCAACTTTACTCTTCAGCATACCTGTACAAGTC
GACTTGCCATTCGAGTCACAATGCACGCATT
>GYY|c1289_g1_i1 len=371 path=[91:0-370]
GACGGCATTTGTGAAGAATGGCACCTTGAGCACGTATTCACCCGCGTCCTTCTGTTTCAG
CAGTCGGCCGGCCTCGAGATTGTATCCGACCGTAAAGGTGTAGTTCCAGCCGCCAGCGAT
CGGGTATCTGGGCGTGAGCTCGAGCTTGCTCGACTTGGCCTCCTTGGGCCTCTTGAACTT
GGACGGCTGTCCAGCCTGGACCGGGGGCGCGGAGGGACGGAAGCGAGAAGTGGACACGTT
ACCGATCGTGTCAATGTAGTATGGACTGCTTGCGCCCGCCGGCAGCTCGAGTGTGAGGCC
GGTAAGGATGTGCGCCGTCGCGCCCGGCGCTCGAGTGTAAATCGCATTCTGATGTGCCAA
TCTCGAAAAAG
>GYY|c1293_g1_i1 len=312 path=[290:0-311]
GAAAAAGCTGGAGAACTGTAACTACGCAGTGGAGCTGGGGAAGAAGGAGGCCAAGTTCTC
TCTGGTGGGAATCGCTGGTCAGGATCTGAACGAAGGCAATCGGACACTGACGCTCGCTCT
GCTCTGGCAGCTCATGAGGAGGTACACACTCAACATCCTGGAGGATCTGGGCGACGGGCA
GAAGGTCAACGACGACACCATCGTGACCTGGGTTAACGACGCTCTCACACAGGCCGGCAA
AGGCACCATCAGCGGCTTTAAAGACGGATCCATAAGCAGCAGCATGCCGGTCCTGGACCT
GATTGACGCCAT
>GYY|c1299_g1_i1 len=370 path=[1:0-369]
CGCAGACTGGTCAGGCTGTCAGCACCCAACTGGTTGAGGATAGAGGGCAGCATCTCTGTC
AGCTGCTTGGTCTCGGCGTGGCCTGTGATGGTGAAGGTATTGGCTGCCAGTGAGGCCTGC
ACTTTGGGATTATTGAAGTGGATTACAGTGCCCTGGTTTGTGAACATGTTCACCTCCTCA
ATGCCAGAGATGTTATTTACTCCCAATTTCTTCAGGGAGAACTGAAGCTTTTTGTCATCG
GCAGTGGCCGTTCTGTGGACCACCTTCTTCTTTCTGCGGGCTGTACCCTTTCCACCGATG
CGGACTTGTGCCTGCAACTTGGCTAATTTCTCCTGGTTCATTATCGTTTCTTTCATCTGC
ACGCTAGCAG
>GYY|c1301_g1_i1 len=215 path=[255:0-214]
TTTGTTTCGTTACAGTACCCCGACGCTTGTATGTGTCAATGTTTCTTCTGTTTGGGAGGT
CCCTTGTATCAAAAGGCTAGGGCGACATCATGGTCGCTAATTATGCATGGCGGGTAGAGA
ATGGAATCTTCATGGACGGCATTGTAATGCATTGGAGGAATAGAAGGTAGCTGAACATAA
TGAAGAAGTGATGGCGAAACGTGACTCATGTTTCG
>GYY|c1306_g1_i1 len=273 path=[1:0-82 84:83-272]
GAGCAAACGGGTGCAGTAGTATGTAGTACAAAGTGGGATTTCATCGAGAGAAGACCAGAA
GACGAGGTGGCAAGAGTGGGAAGTGAGGGCGGTGAATGGGCCTGTGTTTGTACATAGTAT
ATACAAAGCGGAGATGAGGCCAAAGGGGACTGAAGAACATGAATCCGGTGTAGAGGCAGT
GAGGCGGAGCAGAGAGAGTGGGCAAGTGGGCAGGTAGGAGCAGTGCTGGAAGCCGAGAAG
AGTTGAGAGTGAAATCGAGTGACGAAGAGTGTG
>GYY|c1308_g1_i1 len=273 path=[39:0-145 38:146-272]
GGGTGCCGCGAGTTCCACCTCCGCGCCTCCTTCTCTAGACAGGCGCTGGGAGAAAGAACC
GGCTCCCGAGTTCTGGGCATTTCGCCCGGCTCGAGGTGCAGGATGCAGAGCAAGGTGCTG
CTGGCCGTCGCCCTGTGGCTCTGCGTGGAGACCCGGGCCGCCTCTGTGGGTAAGGAGCCC
ACTCTGGAGGAGGAAGGCAGACAGGTCGGGTGAGGGCGGAGAGGACCTGAAAGCCAGATC
TAACTCGGAATCGTAGAGCTGGAGAGTTGGACA
>GYY|c1312_g1_i1 len=232 path=[502:0-231]
GAATCCGAATCTGACTCGGAACCAAAGACCCCAGTCGATGACGAAGACACCAGAGGTCGA
TGCGTTGACCGATTTGCATCTGCTCTGTCTCGCAGCGGAAAATGGAAAAGGTCGAAGAGA
GAATGGGTATGGACATTAGGAGGATCCGACAGCAATGACATTATGCAAGAGTTGGAATAC
AGCAGTGCCAGTCTCATGCAAGTTGAAGCGATATAGGCTTCACTCTAATCAT
>GYY|c1313_g1_i1 len=416 path=[1:0-336 338:337-415]
CATTGTCCACCCGCAGGAGGGTGCCCGCAGAGCTTCAAGAAGGTGGTTGTCACGCCTGTC
GCCCTCTGCCCTCATCGAGAAATGTAGCCACAGCTCGACGCAGGGACGGAGAAGGAAGCC
GGCAAGGGGATGGGGCAAGCATGTCTGTCTCTCAAAGGCTGGCCTTCCTGGCCGAGTCAC
CCGTTTGACACTCCTCCCCGGATGCCGGTGGTGGTGGCATGGCCCCCCCGTATCCTGCCT
GGGCTCTGGCCTCTGCTCTGACCTCCCTCTTGCTGTGTCTGCCCCGTCTCTGAGAAGCCT
GGCGGCTTCTTAGCGTGGCTCAGTGTCTTCCACAAACAAGACTTCCCCGTCCATCAGGGA
GAAACCTCGTGGCGGTCCGCGTCATGATTGTTTCCCTCTCCACACCTCTTTCTGGA
>GYY|c1321_g1_i1 len=219 path=[472:0-102 7:103-218]
TGGAGGCTGAAGAGAAGGTATTCCTAGGACCCTTCATGCTTAAGGTCCACCTCCCCCTGC
CCACTCCTCTCTAGGCCGCTGCACTCCAAGGCTGAGCAGCACCTCATGTGCGAGGAGCAT
GAAGAAGAGAAGATCAATATTTACTGCCTGAGCTGTGAGGTGCCCACCTGCTCTCTCTGC
AAGGTCTTCGGTGCCCACAAGGACTGTGAGGTGGCCCCA
>GYY|c1322_g1_i1 len=221 path=[741:0-18 562:19-220]
AGGCTGACTTGTTAAACAGGATTTGAAGAAAGATTCAAGACAGTATAAATCTTGAAGTCT
TGAAACATGCAGCTGGTCAGAAACCAGATGTAGCATTTTGGCGATATCTTTTTTATCTTA
CCCTTCTTGCTGAAGTTCAAACTTATTTTGTTATCCCTTTAATGACTATAGAAGTAGTTC
TGTGCTGTGCTATTTCAGAAAATTTTATAATGCAGCACTTG
>GYY|c1322_g1_i2 len=393 path=[371:0-190 562:191-392]
AATACTTCTGGGCCCAAAGAGTGAAAAAACTCCGAATAGGTACCCATGTCAAGAGCTTTT
CATCGGAAGAGATTGAAAAGGCATTTATCAAGGCCGTGTTCAAACCAGAGCAAAAGCGAG
AATCACTCAAAATGGCTAAGTTATTAGAAGCAGAAAATGGTGTCGCTCGGACCATTCAAA
GCATATATAATGATTTGAAGAAAGATTCAAGACAGTATAAATCTTGAAGTCTTGAAACAT
GCAGCTGGTCAGAAACCAGATGTAGCATTTTGGCGATATCTTTTTTATCTTACCCTTCTT
GCTGAAGTTCAAACTTATTTTGTTATCCCTTTAATGACTATAGAAGTAGTTCTGTGCTGT
GCTATTTCAGAAAATTTTATAATGCAGCACTTG
>GYY|c1324_g1_i1 len=249 path=[77:0-207 284:208-248]
GCAATTTTAAGTAATTTTTATTTCAGGCCATTGCAAGCTTCTATGGAAAGAGTGTATATT
GATTTTAGTATTGAAGAATAGTAAGCATTACATCCCATTTACAACCAAGCCAACCAACCC
AAGATGGAAGGAGGTGGAGAAAAGGTTGGATCTCATTGAGAAGTTTTCTGAGGTGTCTCT
AATCTTGTACACATTTTGTTTTCTTCCTCGGCTCATGGCCTACCGGAGACATGTGAACAT
AAATTGGTT
>GYY|c1325_g1_i1 len=797 path=[1:0-243 245:244-357 359:358-796]
ATAGTTTGTTGGGGTTCCATGAAGCTCATCCAGAAGCGAAGGCACCAACAGATGTTACAG
AGACGACGAGACTGGGTGCCACCAAAACCCAGCATGAGGGACTCTATGGTAGATAGCGAC
GTTGGGCTTATTTCGAAGGGCAGATGGGATCGATCCACGGACATAGAAAACTGTGGGCGG
ATTCAGTTTCCTTAGGAAGAGATGAACCAGGCGCACTCAGATCGGACCCAGCAACAATCA
ATCACTTGAACGAAAACGGGACGAATGAACCACATTCGCTCAGTTACACGAACGACGCGC
AACTCGATCCACCTGAAGAAGGCCACACAAAGCACCGACAAGTCACACGTTGGCTCACTA
GCTTCCATGAGGAGATGAAACCTGCTGCGAGCCTCAGCTCAGGACCGGAAGCAAGACATT
CTAACGCAGACCGAATTGCCCCTGAGCTTGCGATCTTGCCTTCCGATTCAGTCTCACGGG
TCGGTAAACCTGAAGAATAAGGCGCTGAACGTTCACCGACCATATCGAATGCTGGCTATT
CGGTGTAATATTGTATATTGCTCACAAGTTTCGACTGTCAATGGACCGCATTTTTGGTTT
TTGGTATAAGCTAGGCAGGTTGTCAATTTCAAACCTTGGGGGCCATTCTCGTATAATAGT
ATGTTCCATACCCAGTCAGTAACATTGTACAAGGTTTTATGTAGTGTTTATTATTATTTT
GGAGTAGTGTTTGTGCCATGTAATCCGGGAAGCAATCTGTAAAGCCTAACACCTCAGCGA
TTTCTCCTTTTGGCAGG
>GYY|c1325_g1_i2 len=683 path=[1:0-243 359:244-682]
ATAGTTTGTTGGGGTTCCATGAAGCTCATCCAGAAGCGAAGGCACCAACAGATGTTACAG
AGACGACGAGACTGGGTGCCACCAAAACCCAGCATGAGGGACTCTATGGTAGATAGCGAC
GTTGGGCTTATTTCGAAGGGCAGATGGGATCGATCCACGGACATAGAAAACTGTGGGCGG
ATTCAGTTTCCTTAGGAAGAGATGAACCAGGCGCACTCAGATCGGACCCAGCAACAATCA
ATCATAGCTTCCATGAGGAGATGAAACCTGCTGCGAGCCTCAGCTCAGGACCGGAAGCAA
GACATTCTAACGCAGACCGAATTGCCCCTGAGCTTGCGATCTTGCCTTCCGATTCAGTCT
CACGGGTCGGTAAACCTGAAGAATAAGGCGCTGAACGTTCACCGACCATATCGAATGCTG
GCTATTCGGTGTAATATTGTATATTGCTCACAAGTTTCGACTGTCAATGGACCGCATTTT
TGGTTTTTGGTATAAGCTAGGCAGGTTGTCAATTTCAAACCTTGGGGGCCATTCTCGTAT
AATAGTATGTTCCATACCCAGTCAGTAACATTGTACAAGGTTTTATGTAGTGTTTATTAT
TATTTTGGAGTAGTGTTTGTGCCATGTAATCCGGGAAGCAATCTGTAAAGCCTAACACCT
CAGCGATTTCTCCTTTTGGCAGG
>GYY|c1327_g1_i1 len=243 path=[248:0-189 482:190-242]
GTCCGGCCCAAGTCAGTCGGTTTTCTGCCCATCGATTGCGGCGTCGTTCTTTGGGTGCTT
TTTGGCTCTGGGCGTAGTATAACACGTTTTAATTATGATCTTGCCAAAGAAACTGATAGA
ATTGCGCAAGTTGCCAGTTGCTCTGGGCAAATGAGAAATGTGGCGGCGAGCCGGAATTGA
CTTAACAAGTTTCTCTGTGGCCCATTCTGGTTCGGCACTGATCCCCCTCTTTCGCACTCC
AAA
>GYY|c1334_g1_i1 len=232 path=[210:0-231]
GGCGAAAGAGCTCAAGGAAGAACAGCTGGAAGACTTGCTAATGCGCTTCACGATCGGTGC
TGTAGCCGCGTTCGACGACCACGGCATCCGCTACAACGTCCCCGAACAAGCTGTCGTTCC
CTCACAGGGTCAACAACTCAACGTAGACTGGTCCTATATCTTCAGTATTTTGGGCGGAAT
ATGTTTTATCCAATTTCTGGCATTGTGTCTGATGGTCCTTTTTGCTAACCGT
>GYY|c1336_g1_i1 len=309 path=[1:0-256 632:257-308]
GGTGGTACAACAACTGCCAGGCAGCTAACTTGAATGGGATTTATTACAAAGGCTCATATG
ACCCAGAGAAAAACACGCCATATGAGATTGAAAATGGAGTAGTCTGGGTGACGTACAAAC
CAGCAAATTATAGCTTGAAAGCTGTTAGGATGTTTATCCGACCGACTGCTTTTTAATGTA
GGAAAAACCTGTTAAATAATATTAAATAAGCACAAAAAACAAGAGAAAAAGTAAAAACAG
AAGAGCCACACACTGAACCTAAGGCTAAATAAATATTTGGGGACAAAAATCAAAGGTGGT
TTACAACCT
>GYY|c1349_g1_i1 len=626 path=[1:0-625]
GAAAATTCAGCAAAGGCCGTCCTACCGCTTTGGGATTCAGACAGCCTCAGAGCTTGACTC
TATTTCCATGTGTCTCATCATATAAACCGTATATGGCTGGATGAATCTGGCTTGTTCGAC
CAAGCACGTCGTAGCACGTCATCTCCGACCGTTGTCAGAGAGCGTCTACCCTCAGATCCG
AAAAGTGTGTGGCGATGAACGTTCCTCGCATCAAGAATAAGCCCCATTGAGTTACCATCC
ATGTCACCTTGTTTTATCAAAGTGCAGGAAGGCAATCGCATAACCATCAAACTGGACGAG
AAGACCCTCCATACCTGGCCCTCCCCGATGTCTCCCTCCTCCTCCAGATTGCCAGGCGCT
CTTCAGCAAGTGAGCAAGGTAGCCAACGGACTCATATCGTCATCCAGGTGCCAGCCCCTC
CACTCACAGCCTCCGGACAGCCGGCGAAAAGGAGTGCGAACGGGTAAAGAGACGCGGAAA
GTGTCGTAGTCGGTAATGGAAGCCGCGGCTTCTATGGCGGTTCATTGCTGAAAGTGCGAT
CGCGAAGATCGTTGTCCGGGGACTTTCTCCCAAAGCGCGAAAAGAGACACCTCGAGAGGC
GCTCCGTGCGTGTGCTTCGTTGCGAT
>GYY|c1352_g1_i1 len=640 path=[1:0-639]
GTGGAACCCTTCAACTTGTTACTCTATTGTCAGCTCCGTCTCCAAGCTAAGGCATTGTCA
TCATCCACACGCATTGTCTTTTGGAAGGCCTTTTGCCTTTGTACAGTATCACCATCAAGA
ATGCCAGCAAGTGGTGAAAATATACCAGCTCGTCCAACATCCTTTGAAGGCCATTGTCAT
AGTCGAGGGAACCCACTCTCATGCCCATCCTCCTCCTCATTCTCCGCCGCTCTGGTGTGT
GGACATACTGAACCTCTGTGTCTTGGAGTTCAACTCGCCCTCTTGCACCGGCCGCCAAAT
TGCCACAGCACCTTCTACACGTTCGGTCCTCCTCAAGAAACTTGGCACTGGCACACCTGG
CGAGTTGGCTTCCTTGCATCCAACATTCATCAGCAATGAATGTGTTGGATCATTGGTGTC
AAAGTACAAAAGATCGCTTTATGGATGCGATCAAACAACCAAAGGAGTTGCCGCATTTGC
CAGTGTCGAACTACGAAAGCAACCTGCGGACCGATATATTCAAAGGCACGTATCCCAAGA
GGGCATCGAGGTTTTTGTAATGTTCTGGAAAACTCAAGCACAGATGTTCCAGCGCACGCG
CTGGCTTGTGGTCGACTACACATTCAAAGGGATACAGGAC
>GYY|c1361_g1_i1 len=435 path=[413:0-207 621:208-230 644:231-434]
CGGGGGTGCAAAATATCAAATACATAAATGGAAAAGTGGGATTACAACACATTGTTAGGC
AGCGGCCAATCCAAAATTAGACGATGAATGATAAAGAGTTAGCGGCCTATTTAAGGAAAA
ACTCTCATTGACATGTCTAAAGCATTTATAGGGGCACCTTACAACAGAATATTATCTGAA
AAATCTAAAATAACAATTTAATTGACCAGAAACAATAAGTATCTATACTCATTCTCCTCG
TAAGCAAACCAAGAACCAACATGCATGTTTACTATGCTGGTATAGCTTCTTTATCAACAT
CTTCAAGGATAAAAGCCTTGGCAGGCTTGGCTAGTAAATCAGTGTACTCCTGAAAAGGTG
ATTTTGAGAAACGAGTCTCCCTCCACAAATCAGGTGTCAAAAACGCATATGTCTTTAACA
AACAGTCGAAGGTTG
>GYY|c1364_g1_i1 len=514 path=[545:0-513]
AGGGCCTTGGCACCAAGAGCCGATGAAGGACGTTGTGACCTGCGATAAGCCCTGGGGAGT
TGGTGAGCGAGCTGTGATCCGGGGGTGTCCGAATGGGGAAACCTGGAATGTCCGGAGTAG
TGTCCGGTGGCCCTGCCCTGAATGTATAGGGGTGTGGGTGGTAACGCGGGGAAGTGAAAC
ATCTTAGTACCCGTAGGAAGAGAAAACAAGTGTGATTCCGTGAGTAGTGGCGAGCGAAAG
CGGAGGAGGCTAAACCGTGTGTGTGTTCAAGCCGGCAGGTGTTGCATGTGCGGGGTTGTG
GGGGCCTTGTGGTTCTGCTGCCGCAGGATTGGCCAGTGAGAAATGTTGCGTGAAGGTGAA
GCGTCTGGGAAGGCGTACCGGAGTGGGTGAGAGTCCTGTAACTGTAAGCGTGGCACTGGT
GTGGGGTTGCCCCGAGTAGCGTGGAACTCGTGGAATTTCGCGTGAATCTGGCGGGACCAC
CCGTCAAGCCTAAATACTCCTTGGTGACCGATAG
>GYY|c1370_g1_i1 len=205 path=[1:0-123 125:124-204]
TGTTTGTGTATCCCACCGTGATAGAAAGTCCGCGCAAGAACCAGGCTCACTAAACTTGCA
AGACCCAAACCGCCCTTCTAGGCAGGTTCAGTCGTACCGCGCCACCGCCAGCTGGGTCCT
CTGGAAGGACTACCTACGATGATAGGATCCTACCCCTGCCATTCAGTGAAACTGAATGGC
AGGGGTTTCAGCTCCAAATACAGGC
>GYY|c1373_g1_i1 len=250 path=[51:0-249]
AATATATATATATATATATATATACTTTTATCAAAAAGTTGGGCTGAGCAAAAGCTTAAA
ATGTGTCTGGCTTGGTGATTGCACATTGTTTCAATGTATTATGATTTTGAAGTTTCAAGC
ATATTTTATTCTGTTATTGTAGTGGTTGAAATGTGGGACCTTTGAGGTAATGAAGCAAAC
CAAAAAACAAGGTCTGGTTGAATATATGTGGTCAACAGATTGGGACTTTTCACTTATCAT
CAGTGGGGGT
>GYY|c1374_g1_i1 len=476 path=[454:0-280 735:281-475]
GATCTGCCCGCCCTGAATCGGGCCACCATCCCCATCAAACACGATAGCACCGGGCCATGC
TGGTCCTCCTATACAGCGGTCGCATACCCCTGCTGTGCAGGCGGTACACCACCGGCAACC
GGCACAGGCTGGACAACGACACCCTTGGTGCCTCCGTTCTGCACCTTCTGGCTGTAGACA
CCTGCCGCGGGCTTGTCGGAGTAGATGCCGGCCTTGATCTCGTCGCGGCGCTTGTAGTAA
ACGTACTCGATGTAGAAGGCGTGGATGTGGCCGGGGAAGTAACCGAGGAGTGTCAAGAGG
ATGTTGATAAGTAGATCGGCGCCGCAGCCTGCGACGAGGAAGACACCTACAGGTGGGAGG
AAGATCGTGATGATGATGAGAAGAATTGTCTTGATCATTTTTTCGGATTGCGGTTTGTTT
GTTGTGTTATAATACTGATGTTCTTTGACTTGTTGATTCTGTTATGTCGGTGCCGC
>GYY|c1378_g1_i1 len=213 path=[1:0-166 168:167-169 171:170-212]
AGAATCAGAAGACGAATGTTCTTCTCCGCTTCCTCCCACGGGAATTCCCGTGGGCTGTGG
GGTGGCGGTCAGTTGCGGTGGCCGGTTTTCTTTCGGACCTTTCTTCTTCCGGCGTGAATG
CGCCGCACGGCGTGCGCCATGCACTGTTGCCAGACTGCGCCACCGGCCCTGATCACAGCA
TCAGGCCCGGTTCAGTGACCGCGTGCCGGCATT
>GYY|c1379_g1_i1 len=340 path=[318:0-339]
GGGGGGGGGGGGGGGGGGGGGCGGTAAGTTATGGCAAGAAAGTTATAGCTGATATGGTTC
GAGGTTGATTTAGTAAAACTGGGGAAGTGGTTTGCTTTAAGTTGTCTAAATTTTGAGAAT
CTTAAAGAATGATTTAACTTAAGAAAAAATTAGCTATCCTGTTCTAAACACATCATGTAT
CCATTTGGAAATGCACATACATTGGTTTCTACGTTCTCAAATCTCACCCATAAACACTGA
ATTGATATCTCCTACCCTCTCCTTGAGTCCATAACTTGTCAAATGAAATGCCCTGAATTC
AAGCTTCATAAAGATGGTGTCATCCATTACACTGATAACT
>GYY|c1385_g1_i1 len=276 path=[295:0-245 569:246-275]
GTTAGAAGCTAATACCCCAGGTTTAAATCCTCCTGTACAGGTCCCCATCCAGCGTCTAAT
CCGACATCAGCCAGGGGCTTTACCTCAACCAGTGGCGGATGGAGAGTTTTTGTGATGGAT
TAATGTTTCCTATATCCACGATCACCAGTTGGCAGCAAGTGGATTAGATGATCATTTCGC
AGCAATCAGGCGGCACCGGGAATTGTGAATTTCTGATGTAGTAGTTTGATCGTATTTTGT
CATGAACACTAGGCCGATTCAAATATCAAGTGACAG
>GYY|c1388_g1_i1 len=318 path=[296:0-317]
GACAATGGCCTCGTCAAGGACTTTTCAAAGTTCAGTCTAAAGGAAATGCCGAATGAGATG
ACTAACGGCGACTACGGCACTCTTCGCGCGTAAGCTGGGTCTCTCGCGTTATTACCTTTT
AACCTTTTTGGATTCAATTTGCATGGTTCATCGCGCGTGTAGGGTTAGGAAGGATATATC
CGGCGTTGGGATTTGGGGATTTGGACGTTTCATCTCTTGTTGGGTTTTCTATTCAAAAAG
AGAAGATAATGTCTTAATGCCATTTTTTGTACGTTTTTAGTATTTGTATTATATCCACAA
TTGAAACATCAACATCGC
>GYY|c1390_g1_i1 len=319 path=[1:0-318]
AAAGCATAAACAAATCAAGTCGACCCGTCGCAATGATATGGACTTCAATGTTCAACACAA
CTGCATGAAATCACGACCAGAGGGGATTTCTTTCGGGGGTAGATTGACACAAAAACAGAT
TGAGTCTTGAGTTACAGCTCTGTAGTCCAGCTCAATCATATCAGTGATGGGGTCCACTGA
AGTATGCTGACGCATGATTTCTGTCAGGCTTTCAACCCGTTTTCTGAACGAGGACGTGGC
TGCGGGGGAGTCTTGTTGGGGACAGGAGGTCAAGCAAGCGATATGGGGCTTGCTCGGTCA
GGCGTGAGGCCGAGTCGTG
>GYY|c1395_g1_i1 len=205 path=[449:0-204]
GAAATGGTTCCAAGTCAACCACAGCCAACAGCAGACTCTCCTCACAACCCACCAACCACA
GCAGCAGACAGCCAGGATCCAACAACCACAGTGAAGGACACAGAGAACACTCAGGACAGC
AGGAATGGAGAGGTGGCAGATGTTGACCCAACAGATGACTGGTTTACCCAGAGCACCACC
ATCATGCCTCCCAGTGAAACCACAG
>GYY|c1398_g1_i1 len=231 path=[1:0-57 59:58-230]
GGTGCCCACTGGACAGCCCCGGCCCAGCCACCATGGTGTCTTTGCTTTCCTGGTGACCCC
ATCCCCCTATGAGCTTTGTGCTGTGCCCCGCTAGAATGGGGTACCTAGTCCCCAGCCTGC
TCCCTAGCCAGAGGCTCTAATGTACAATAAAGCAATGTGGTAGTTCCAACTCGGGTCCCC
TGCTCACGCCCTCGTTGGGATCATCCTCCTCAGGGCAACCCCACCCCTGCC
>GYY|c1407_g1_i1 len=560 path=[538:0-292 831:293-295 834:296-559]
GCCCTCGCCTGCGTGTGGCAGTCCCTGGGTTGGCTTCAAACGTTACACTCACGATGAGAC
CACGCCGCCAACCGAAATCTTGATGAAAGGGCCTCACTTGCGACTCAAGACACAAAGAGA
CCGCGCAGACCAACTCGTTTTTTTTTCTTCGCGGACGGTGAAGCACAGCGTATGAACGAT
GAGACCGCGCAGCCATTCAAACTATCGATGAAATGTTCTTGGCTGGCCGTCTTGGCCATT
GTGGTGGCTGGGGTGGTGAAGCACCGCCCTGGTCTCTCGCATGGTTTCTTAAACAGCGAG
GTGTTCGGAGAATCCAAACAATTAGGAAAATTTACCGCAAACTACCAGTCCCTGTGCTCT
AACCAGCTGCCGACTTTTTTCTTGCACCCTAAACCATACTACATGCGTTTCCGCTATCAA
GCACTTCAACTTGTGGTATAAAATCTTTGACTTAAAACTCTCATTTCTTCAATTGAACAT
TGAACCCGAGTCTGTTGCATTCCAACACAAAAAGAATGTGCTCTTCAGTATCTGATGTTT
TCCAAAAAAGGTCAAGCAAG
>GYY|c1414_g1_i1 len=201 path=[229:0-200]
CGGATGAAGGCAGCAAACCAAGCTGGATTCGATGCGATCAAAAAAAGGCTTGACGCCTGA
CATTCAAAGAGCTTTTGATCCAGCCGAAGGAACGAAAGGCTTGAAGTTAAACCCGCAACA
AAGCAAAGAATTCTCAGATGCTGCTAATAAATACCTCGAATCGCCAGATCCTCGAGCTGA
GGCCGAACAAGCAGACCGCCG
>GYY|c1419_g1_i1 len=386 path=[1:0-264 820:265-296 298:297-385]
GAAGCTGAGGCAAAATATCTTGCTGGTGTTGGGGTTGCACGACAGCGACAAGCAATAACA
GATGGGCTACGAGAAAATGTGTTAGAATTTTCACATAAGGTGCCTGGTACTTCTACCAGG
GATGTTATGGATCTAGTGATGATGACTCAATACTTTGACACCATGAAAGATGTTGGGGCA
TCATCCAAGAATTCGACAATTTTCATTCCTCACGGTCCAGGTCATGTCAGAGAGATAAGT
GATCAAATACGAAATGGAGTTATGGAAGCATCGTGTGCTTCTCAGGAACGGGGAACATCT
GATTTTTAGAACATTTTCTGGATAAATTTTGTTGCATTTTGGTAATAAATTCCAGCACAT
GTAAAGCGTGTCAAAGGTGCTGATAT
>GYY|c1422_g1_i1 len=406 path=[384:0-315 700:316-405]
GGAGGTTTGGGTTTTTTTTTGGATTTCGGACTTTAGATAGACTATGTTACATACATACAT
ACATAAATTGAAGATAACAACAAAACAAGGGACGTGAATTGTTACTGTACATATGTACAT
ACTGTAAAAGCTGTAAGTAATTATGTATGTATGTAGTATGTTTAGATTTTCATTTTGATT
TTTTCGACAATATAGTATGTATATTTGAAGAGGAAAGAGGAATGAGCTGAATTGATTATT
TTTCGAAGGCGATAGTAGTAGACTGATTGAGAATTGAGAATTGAGAGAGAGAGAGGGGTG
AAGTAGATAGTAGATAGTAGTTAGTGGATAGTGGATAGGAACGTGAATGGAGTGAAAGAG
GAGAGGATGTGACTGGTGGGGCGAGAGAGATGAGTTGAGAGTGGTG
>GYY|c1427_g1_i1 len=205 path=[183:0-87 271:88-204]
AATTAGAGAAAAAAGACAGAAATTTCAAGAGTCAAGTCATGAAAAGTCTGGTGAAGCCGC
TCAAGATGATCCTTGGGGAACCTTTATTCTCTACGGAATTCTCTACATGATGTTCGGACT
TTTGCCGGTGATCGCCAACATTGTTCATCATCTGGGGCCTTTGCAAAGTGGTGCCACTTT
CATGGCTATGGCTGCTGGAGGACTG
>GYY|c1431_g1_i1 len=403 path=[431:0-402]
GGACTATTGATATAGCTAGCATGTTCTTGGCGAGGATAGAACTGGCTAGAGGGATTGTTA
ATGTTGTGGGGATACGGAGAATGTGGTAGTGGAATTGGGCTGAAAGAGTAATGAGGAGTG
TGGCAGTTGTCTAGAGAGTTTGTAGGCTGCAAGATGGTCGAGTGATTGCTGGCATTTCGA
GGGATTGTCAAATTGGATGGGTGAGGATGAGGGGATTGCTGGGGAGGTATGTTGATATCA
ACCTCCATCGAATGGTTGTGGGCGTGATTGTGGCTGCTGCTACTGCTGCTGCTGTTATTG
TTGTTGTTGTTAGTGTTATTGGCCCCATCGCTGTAGTCGTAAGGATGCTGCTCGGAATTC
GATGGATGGGTCAAGTTAAGGAACCCATCAGTCCGGTCATCGA
>GYY|c1432_g1_i1 len=749 path=[777:0-748]
GGGGTAGAGGGGGTGCTATAGGGTAAATACGGGCCCTATTTCAAAGATTTTTAGGGGAAT
TAATTCTAGGACGATGGGCATGAAACTGTGGTTTGCTCCACAGATTTCAGAGCATTGACC
GTAGTATACCCCCGGTCGTGTAGCGGTGAAAGTGGTTTGGTTTAGACGTCCGGGAATTGC
ATCTGTTTTTAAGCCTAATGTGGGGACAGCTCATGAGTGCAAGACGTCTTGTGATGTAAT
TATTATACGAATGGGGGCTTCAATCGGGAGTACTACTCGATTGTCAACGTCAAGGAGTCG
CAGGTCGCCTGGTTCTAGGAATAATGGGGGAAGTATGTAGGAGTTGAAGATTAGTCCGCC
GTAGTCGGTGTACTCGTAGGTTCAGTACCATTGGTGGCCAATTGATTTGATGGTAAGGGA
GGGATCGTTGACCTCGTCTGTTATGTAAAGGATGCGTAGGGATGGGAGGGCGATGAGGAC
TAGGATGATGGCGGGCAGGATAGTTCAGACGGTTTCTATTTCCTGAGCGTCTGAGATGTT
AGTATTAGTTAGTTTTGTTGTGAGTGTTAGGAAAAGGGCATACAGGACTAGGAAGCAGAT
AAGGAAAATGATTATGAGGGCGTGATCATGAAAGGTGATAAGCTCTTCTATGATAGGGGA
AGTAGCGTCTTGTAGACCTACTTGCGCTGCATGTGCCATTAAGATATATAGGATTTAGCC
TATAATTTAACTTTGACAAAGTTATGAAA
>GYY|c1434_g1_i1 len=427 path=[53:0-426]
GTTCTGATGTTCAATTTTCGACAGTTCCAGGCCGGCAAGAGACTGTGAAACATTTCAGTT
GCGACAGGCAGCTGTGATTGCCTCTAACAGTTGAATGCGAACTTTGATGCGGTCCTTCTG
TTCCGGAGCCATGTGGGGAACATCATTCGCTTCGGAGTGAGAATAAATTTCAGCACATAG
GAAACTGGTTATGAGGTTGATTGAGGTAGCGTCTTCGTGATCCGTTCTCTCTGAAGCAGT
GAGATAGTCTGCGAATAGACGTTGATCTGGTCCTATTTTCTCTTCGTCGAAAGGTTGTGT
CGTAAAGCCAAGGACTGGGAGCATGCCATCCTTGGGCTTGTTGAAGGCCCCCCACAGCCA
TTCGGATAACAGTTTCTGAGCTTGGTCTTTGTCTTCAACACCAAGATGATTAAGCCATAC
ATCATGG
>GYY|c1435_g1_i1 len=531 path=[509:0-260 770:261-530]
GAAGCAATCCTCTTCCTAGCAAGTGTTCGTTCTGCCGCTACTAATTAGTACCAGGCACAT
AAAGACTTGAGGACATGAAAACGCCAAATATCTTTTACTTTTGGGTGTTACTCTCGATGG
TAAATATCTTTATTCGCATGGCACAAGGTGCTATAATCCCTGCAGCCCATGAAATCATAG
AGGAAGCTGGTCTCGATGAGAAAGCCACGTCTCCCCTGTTATCCGCTACCAACGAGGAAT
CCACCAAGGAGGGCACTTCTACCGCCGCTTCGGATGCTCAGAAACAGGAGAATTGTTCGA
AAATCGATTGTCCGCTTGCGAACTGGTTCATCAAGACTCATAAAGATGTGTCAGAATTCC
TTTCTGCCGTCAAGGAAGGATTTCAATTTTATAGAGCATCAATTTATTCAGGTTAAGATT
AGCTTTTGAAATAGCTATGTACTTGGACAACATGTACACATCTTCTGGACATTCTAAGAG
TGATATGTATTTGTAGAGTTATCTTCTCAACTATCATAATGAGTTTTCTGC
>GYY|c1435_g1_i2 len=304 path=[509:0-260 1083:261-303]
GAAGCAATCCTCTTCCTAGCAAGTGTTCGTTCTGCCGCTACTAATTAGTACCAGGCACAT
AAAGACTTGAGGACATGAAAACGCCAAATATCTTTTACTTTTGGGTGTTACTCTCGATGG
TAAATATCTTTATTCGCATGGCACAAGGTGCTATAATCCCTGCAGCCCATGAAATCATAG
AGGAAGCTGGTCTCGATGAGAAAGCCACGTCTCCCCTGTTATCCGCTACCAACGAGGAAT
CCACCAAGGAGGGCACTTCTAGTGAGTAAAGTACTTTAACGATTCTCCAGAGTGACTAAC
ATAA
>GYY|c1436_g1_i1 len=297 path=[310:0-253 602:254-296]
ACGGTAGGGTTGAAATGCCTGCTGTATATAAAGAAATCTCTATCTGGACCAAGCTCCCCA
CTGAACATTCTTTTCATTGTTTCAGGCTCCATAACTGTGAAAGTTGCTGAGGCTTCAATG
GACATATTGACACCTCCATGCTCTCCAAATTCATGGCGGGCACTGGCTAGTCCTTGCACA
GGATCAGTGCTTGTTTTCACAGCCTTGGCATGGGCTTTCTTCGAAATTTCGCTATCCCCA
TCCTCAAAGGACCTCTTCCGCGGCAGAATAGATCCCTCCATCGCTAATTGTGAATCA
>GYY|c1439_g1_i1 len=406 path=[87:0-135 222:136-405]
GGCGCTTGAGCTGCTGCTGATAGTGCTTGAGTGAAGGTAGCGCAGACTATGAAGCCCAGA
GTCGCTAAGTTGAAAAGACGCATGACGAGTGAAGGCAGCTTGCTACAATCTGTTAATCTT
ATCGAAAATTTGTGGGAGTTTTTGCCAGCTATAACCAACTCCAGATATCAGTGTTTGCCG
AAGCGTCCGGTGAGCAGCAGGTGTGTTGCACTTGGCAGATTTTCTTGGCTTTGTCTAAAG
ATCTGCGCTTAATTATGTCAAGAAAACCATCATTAAACAGAGGACGAAGCTGGCGAGGCT
CTTAATCCATCTTTCTTTCGAGTTTCAGGCTATCAATCGTTGGCTCGCGAAGCCAGTGCG
CAAGTAGCATGTGATGATGCGCTGTCCCAGCCGAGTGAGTTTTGTC
>GYY|c1444_g1_i1 len=1036 path=[1:0-579 581:580-721 723:722-1035]
CCACATTCACACACACACACACAGACAGAGACATACTTCTACATAGTATCCAGCTTCCTG
CTACAAATTTTCAGTTCCAACAGCAACTTGTCATTTACCATTTAAGACTTTGATCAAATA
ATTCATTGAACCAACAAATAGATCCTTTCAGATTGACCAAATAATCTAAAGAAAACTTTC
TCAAATTTATTGTATGCTTTTTTTGAAAAAAGTGAGGAGGATGCTATAAGAGGTAACAAC
ACAATAAAAATGCTATATATATATTTATGGTTTAAAATGATCCATCCATATCTATGTATA
TAAGAGAGGAACAAAAAAAAGGTAAAGAAAGCAACACAAAGAAAAACAAGAGTGAAAAAT
CATCAGTAACACTAGCAACAACAACAATTAAAAATACCAATGAACAAAAAGTGCCAAAAA
ACAATTATAACCCCCAACATGAAGTACATCTCCATACCAACAAAGAACCCCAAAAAAACA
AACAAGTCACGAATGAATTTACCAAAATCATACAACCAAAACTGAATAGAACCCAAAATA
AGAATCCCCTCCATCTAAAGTGACACAACTAAACAAAGATCTACAAAAAGAATGGCCATC
AACATGTTAGTGTTGTACCCATTTGGAAGATAAAACACCTTCACAACCCAACAACCCCCA
AGCTTCAAAAAAAATCCTTCAAATCCTCCTCCATCCCAACATCACTGCGGAAGAACGCTT
ACAATAAGTAAATCAATATAATTTGTACAAAAATGTAGTCAAAACAAGTGCTATTGCATA
TTTAATTTTTCGGGGGTCTTGTCTTACTTTTCCTTGTCTTTCACTCTTGGGCCTATTCTC
CTTCGCCCTTTCTTTTCTTTGTGAAGTGAGAAACCTTCCACCTTTTCCTCTTTCTCCTCT
GCCACATTCAAACAAGCGCTTCTCCAAAAAGTCCCTCCCCACATCCCAAGCCTCCTTGAC
TTTTTTGAGACACATCAAGTTCCGCACCCATAAAAAAAGTCCACCCACCAATTCGCAACG
CTAGCTTATACATAAG
>GYY|c1444_g1_i2 len=894 path=[1:0-579 723:580-893]
CCACATTCACACACACACACACAGACAGAGACATACTTCTACATAGTATCCAGCTTCCTG
CTACAAATTTTCAGTTCCAACAGCAACTTGTCATTTACCATTTAAGACTTTGATCAAATA
ATTCATTGAACCAACAAATAGATCCTTTCAGATTGACCAAATAATCTAAAGAAAACTTTC
TCAAATTTATTGTATGCTTTTTTTGAAAAAAGTGAGGAGGATGCTATAAGAGGTAACAAC
ACAATAAAAATGCTATATATATATTTATGGTTTAAAATGATCCATCCATATCTATGTATA
TAAGAGAGGAACAAAAAAAAGGTAAAGAAAGCAACACAAAGAAAAACAAGAGTGAAAAAT
CATCAGTAACACTAGCAACAACAACAATTAAAAATACCAATGAACAAAAAGTGCCAAAAA
ACAATTATAACCCCCAACATGAAGTACATCTCCATACCAACAAAGAACCCCAAAAAAACA
AACAAGTCACGAATGAATTTACCAAAATCATACAACCAAAACTGAATAGAACCCAAAATA
AGAATCCCCTCCATCTAAAGTGACACAACTAAACAAAGATAATAAGTAAATCAATATAAT
TTGTACAAAAATGTAGTCAAAACAAGTGCTATTGCATATTTAATTTTTCGGGGGTCTTGT
CTTACTTTTCCTTGTCTTTCACTCTTGGGCCTATTCTCCTTCGCCCTTTCTTTTCTTTGT
GAAGTGAGAAACCTTCCACCTTTTCCTCTTTCTCCTCTGCCACATTCAAACAAGCGCTTC
TCCAAAAAGTCCCTCCCCACATCCCAAGCCTCCTTGACTTTTTTGAGACACATCAAGTTC
CGCACCCATAAAAAAAGTCCACCCACCAATTCGCAACGCTAGCTTATACATAAG
>GYY|c1445_g1_i1 len=570 path=[548:0-490 1143:491-492 1041:493-569]
AAATCGGCAAGCAACTCGGGCACGAGAGCTTTTGCGAGCTTTGAAGACGCGTGCAAAGCA
CCGACTAAGGAATTGACGTAGTAGTTCCATTGACTGGTGGCATCAAGGATGTACCAGTCT
GGGCCGCGAAGAGGATGACAGATGCGCGGAACCCTACAGTGTGCACCGACTCCGCACTTG
AAAGGAGTCCTCAAGGGAAGTTGTTTGACATATTCAGGAAGCGTAAGAGAGTTTCCGTTT
GGATAGTTTCTCAAATACTCATCAAATTTGTTCGATTCCCAGTACTCGGGCGTAAGGTTT
GGATGGTCGGGACACTCATCCGATTGAGTCGTTTGGCTGGCCAGTGAAGAGGTAGTCGCG
GCACCTGTTGGCCTGGTAGCTGTACTGAGCAACAGCAGAGCGCTGGCCAAGCTCAAAATT
TTGGGATTGAGCTTGAAGTTGCAGTTGCTGCTACTTCTAGTCAATGGCATGGCTTGCCGA
GTAAGGAGGGTACGCGAGCAGAGATTCTTTTGCTAAGTTAATGAGGGAATGTAAAATGAG
AGTCTGGGATCCGATACACGCTGCGATGAG
>GYY|c1449_g1_i1 len=296 path=[648:0-61 25:62-216 180:217-295]
GATCATGCATTGTGTCTCATTTTGTGGTTCTATTTTGTCCGTCTAGATCGTATCGTCATA
GCCTTCACACTGACATGCATTGTAACTTTCCGGACAACCACAAGACAGACGTACTAGCAC
GTTCACACCTTAGCGTTACTAGTGCATTCGGCCTCTCTGCAGTCGATCTTACTCAGTAAA
CTCAACACATCAGCGTTCAAGCCTTTCCAGAAGAGAAAAGACATTTAAGCCTTCTCGTAG
ATCCAGTCGAAGCCAGCCTGCTTCCACTCCTGGACCTCGCCGTCCTTGAACCACAG
>GYY|c1449_g1_i2 len=312 path=[648:0-61 709:62-232 180:233-311]
GATCATGCATTGTGTCTCATTTTGTGGTTCTATTTTGTCCGTCTAGATCGTATCGTCATA
GCTATAATGCTGTCACGTCTGATGCCTTTCCAGGCTGTGATTGGAAAGATTTATCGGGGG
CTGTTTCCACGTGGCGGCATGAATCCGCAGCGTTACTAGCAGCTTCGATTCATCCTCCAA
GAGCCTTACTAAGTGCACTCAAAGAGTCAGCAATTACGCATTTTCAGAAAAGTAAGACAT
TTAAGCCTTCTCGTAGATCCAGTCGAAGCCAGCCTGCTTCCACTCCTGGACCTCGCCGTC
CTTGAACCACAG
>GYY|c1453_g1_i1 len=417 path=[445:0-416]
ATAGCAGCCCGGTGGGTTTCAGGAGGTATCTCACTGTCATTTGGGTTTGCAGTTTCCTAA
TGACTTTTTTATTCCTCTCTTCTTCCCTTAAGCTTTTGGGACTGGGAGAAAGGGGAGAAG
CTGGATTATTTCCACAATGGGAACCCTCGGTACACGAGGGTCACTGCCATGGAGTATCTG
AACGGCCAGGACTGCTCGCTTCTGCTGACGGCCACAGGTGAGCGGGGTTTGCACAGCCAG
GATTGGAAGCCAGGGTCTGGAGGAGTGGCGGGGAGGGTGTGTGATCCTGAGATGTGTTTG
TACATCTGTCTTACAGAAAGCCCTGCTCACACGCGAGGGCCACTGTCATTCAGAAGTGGG
GAGGTTTATGAGGGAAAGGGCTTCAGCAGCAGAGACAGGAAAGCAAAGATGACCCCA
>GYY|c1455_g1_i1 len=247 path=[1:0-246]
GAAGAATACGAGGAGAAGGGGCCTACTCCATCTATCACAAAAGCCACGCTGTCTTCCGAG
CGGAGTAAGTCCGGTGCCGCACTATGATGGTACAAAGATTCTTTGCTAAGTTGACTGGAA
ATGATCTCTAGAAGCAGAGATTTCAGAAACATTAGCAAGCCATCGAAGTAAGTTACAATC
GGTACTGTGATAACATCTTGATTGGTTTGCTCTTCGTTTCCCCTCGGAGCGAAAACTTTT
TGAGTTC
>GYY|c1455_g2_i1 len=266 path=[692:0-265]
AGATGAAATTATATATATTAATCTAGTGAATTTTCAAAGAGGAAAGATCCGGGCTGACAC
TTTTTGAGTTCTTCATTTTAAGATGAGATTGCGGAAATGCGAATTGAATGGCAGGAGATC
ACATCATTGTTTGAGTTACTCAAAGACAATAAAGAAAATTTGGAAATGCATGTCAAACCG
AAATCAACGAGAACTATTGAGGATATCATGGAGGAGCTAAGGATCTTCTACCAATATGTC
TCTCATCTCGTTCAAAACAGGCTTCG
>GYY|c1457_g1_i1 len=241 path=[219:0-240]
CACACTTGGCGAAGACCGGAAAGCCTCAGCCGCACAGAACTGGTCCTCTCAATCGCATTC
TTCAGGTCGCCAGTCTAATACAAGTCGATATTCATACTCAGCATCCGCGACCACGTCTCC
AACCAGCAGATCCACTCGAATGTCGTTTGCTAGTATACCCGGCCAGCAGCCTAGACCTTC
GGCCAATAGCCGCAATCCGGCCGAAATAGACGCAGCACAACAATTGTTTTCTATGAGCCG
G
>GYY|c1458_g1_i1 len=275 path=[39:0-66 310:67-67 311:68-274]
ACAGGGAGGATGGAGACTGGGTCAACATCACTTGCCGGGCAAGTCAGGGCATTAGCAGTG
CTTTAGCCTGGTATCAGCAGAAACCAGGGAAGGCCCCTAAGGGCCTGATCTATGCTGCAT
CCAGTTTGCAATCTGGGGCTCCTTCGCGGTTCGGTGGCAGTGGATCTGGGACAGATTTTA
CTCTCACCATCAGAATCCTGCAGCCTAAAGATGTTGCAACTTATTACTGTCAACAGTATA
AAAATTACCCTATCACAGTGTTACAAACCATAACA
>GYY|c1459_g1_i1 len=1304 path=[53:0-1303]
GCCGTCATGAACTTGAAGCTCCTCTTCGTTTGCCTCTTCTTAGCAGCGCTCGTTATACCT
GCTGAACTGAAACCTAAACACAAGAAACATCGTCATCGTGACCATCATGATCCTGACCAC
CCTGGACATCAGAAACACAGCAAGAGAGCAAAATATGATGACATAGTTAAAGATGTTTTC
TTTGAGATCATAGAGTCAGTTAGTGGTGGTGATGATGATGATGAAGACGAAGAAAGTAAT
GCAGACTGGTTCTATGACCTTCAAGTGGACAAATGCGACCCAAATCCTTGCCTCAACAAT
GGTGTTTGTGAGGAGAAAGGCAAGAAAGGCAAGATCAAATGTGATTGTCCCAGACCGTTC
AAGGGAAGGAGATGCGAAAGAGGTCCAAAACACTGTAGGAGAGGTATATGTGGGCGTGGT
GAATGTGTTCTGATTCCAACTCCTCCGTTCTTTGAGTGCAAGTGCAAAGTGCCCTTCCAG
CCTCCCCGCTGCAGAACTGTTTCACTGTGTGAGCCTAGCCCATGTAAGAATGGTGGAACA
TGCGTCAAGGACGGTAACGACTTTGACTGCCAGTGCCCTCCGGGGTACAGGGGACGTTTC
TGCCATGTTGGTCCCAATGACTGCTACGTGGGTGATGGAGAGTCGTACCGTGGCAATGTG
AGTGAGACAGATGATGGTCACGAATGCCTCTACTGGAACTCTCAGTTCATCCTGGAGAAA
GGAGCCAATCCCTTTGAATCCTTCGAGGACAAAGATGGACTTGGCCCTCACAACTTCTGC
AGAAACCCAGACGGAGAGCTGATGCCGTGGTGCTTCTTCCGAAGAGGCCGCAAGTTGTTG
TGGGACTACTGTGATGTGACAGAGTGTCCCGTACCAACAGGTGTGGTGCCAACCGGTGTT
GTCCCTCCAAGCCCAGACCCTACTGCTCCAAAGCCCCAACCTACAACACCTCAACCCACA
GCAGTCCCCGAGCCAGCGACTACCAAACCCCCGACAACTGGGCAGCCCACCCAGGCTCCA
CAGCCTTCTTCTACCACCCCCGGTGCTTCTGTCATTCCGAGTGCCACCCTTCCACCACAG
CAGTTCTCCACGTGTGGCAAGCCTCAGCCGAAAAGGGCCATAACCCGAATCATCAGTGGT
CTAAAGGTCTCTCCCGGGGCTATACCCTGGCAGGTGTCTATTCAAGTGAGACCACAGAAC
ACAAACCTGCCGTTCAAACACACGTGTGGAGGAGTTCTCATCGAGAGCTGCTGGATACTG
ACAGCTGCACACTGCATTGAACAAAACAAGGACATGGAGGTGGT
>GYY|c1462_g1_i1 len=361 path=[255:0-360]
GGTAGAAAACGTGATTTTGATCCAGTTGCACCGATCTGCTTATTACTACCACTACGCAGG
AATCTGGAAAGAAAGCAATATGAAGTCGGACACACTGGTTTTTTTGATGCTATTGTTAAG
CATCGGGTGCGAATCGTCTTTTTTCTTCAGGGGAGGGAAAAACAAAGCAAAAAAGTCTCC
CAGCAGTGCACCAGAACCACCACCTGTTGGTCTACCAGGTCGGCAAACAGTTTTTCAGTT
TTTGGTGGTTGGAATAGAGAATTTATTTTCCCGTCGCGCCAACTGTTACTCCCATTATCG
AAGGAATAAGCTGATCGTTTGCCAAGTTTTTGGTTCACTCTGATCCGCAATACGATTGTG
G
>GYY|c1465_g1_i1 len=316 path=[586:0-315]
TCCCAAGCTTTAAAGTCTGTACAAACTTTGGAGTGAATTTAGCATTTTATCAACTAGAGT
TGTGTTCATGTTTTATGCCTCGTGGTGGATGATGAGTCAGATCTATGACAAATGTCACTT
GGTTTCTTAAAAATTCAATATGTTCATCGGGCTTGAAATGTCAGATCTACTTTTAGAGGA
AAGTATTTGTTCATAAGTTTACAGGGTTATGGTCTTCCTCCAACGAAGTCATGACTAGGG
TCATGGTTTTCTCCCATCTTGAGAAACATGATGTGACTTATCCTAATGATATGTTATGAT
AAGAGTGAAGGTGATG
>GYY|c1466_g1_i1 len=271 path=[249:0-270]
GAGCAACATTCATTCCAGCCTCGGCCAGCTTCCATATCATTTCCCTTGTGTTAGTTGAAG
GACCAATGGTGCACACAATCTTGGTCTTGCGTCTAACAGTTGGCTTGGTCCACATGCTCA
CTGATGTGTCACCTAATTGCTGAAGTCCCCCAAAATGCTGAAATTCCCCATCTCTCTTAG
GTACGTCCTCAGGAGACACAGGGACAACCTCAGGTTCGACACGTGTGGCTTTCTGAGCAG
AGATTTTAGGGCTTTTGCGAACAAGTGTAAC
>GYY|c1470_g1_i1 len=698 path=[53:0-697]
TTTTTCTCTAAGAATCAAAAGAAAAGCTTATTTTCTTTCATAAGGTCCAAAATCTATTTG
ATCAGAGACAAATTTCACATCTTTTTAGGTTTTTGTGGGTCTCTGAAGCTCCTCTCAGCA
CTTGGTCAGGGCATTCCAGTAGTTTCATTTATAACCCATGAGTCTCAAGTGAAGAAAACC
TCTCTCAGGGAATTCCTGCTTTTGTGTTCCTAAAAGACCTTTAATAAAACCCCAGATACC
TGGATGAATATTTGAATCACGGCCAAATTTTAAGGTCAGCAAGAGCCCCCACGAAAAATG
CTTGACAGAGTTGTAAATAGGGGAACGAGAACTGCGTCTGTTCAGAGAGGGGACTTTGTG
AGGTGGCTTCACTACCACCTCATAGGAGAAGTGAAAGGAGTCAGTGTGGGAGCTGAGGAG
TTCAAGAACAATGGCGTGAAGGAATCAGAATGAAAAAGGAAAGCATTTTCTCCCCGACTT
TGTTCATATCTAGTGGGAAACCATGCCTAACAGAGATGAACCTTCCAACCCATCCGAATA
ACAGGTTTGGGAACCTGCACCACCTTAGGGTTCCTTCCTGAAGCAAGGCATGCGAGGAGG
AGGAGGAAGGAGAAAGAGTCATTTTATGTCCTCAAGAGGGCTGGCACCAAATCACTTACT
CATATTTGTTTCTCTACAAAGAGTTCCTGATGTTGGTG
>GYY|c1472_g1_i1 len=206 path=[32:0-29 62:30-205]
TGATGAGTACATATTTCGATATCTCCCTCAAGCAACGAGCGCTGCACCGATAACACTAGA
GCGGGGCGGCGCGGGTTCGCATCGGCAGTGATCATGGTCAAGTCCGAGAGCGGGTAGAAT
GTATGTATGGTTATGACAACGCCTGCGACGGTCTCCCGAGGCCTGATCAGAGCGACCGCC
GAGGTCACCGGTGTGGTATCCTGGGC
>GYY|c1472_g1_i2 len=232 path=[63:0-55 62:56-231]
GGAGGGGCGCACGCGGGTCGGTATTGGTCGTCGATGGACTGGTGTGAGGTGGTGTGAGCA
ACGAGCGCTGCACCGATAACACTAGAGCGGGGCGGCGCGGGTTCGCATCGGCAGTGATCA
TGGTCAAGTCCGAGAGCGGGTAGAATGTATGTATGGTTATGACAACGCCTGCGACGGTCT
CCCGAGGCCTGATCAGAGCGACCGCCGAGGTCACCGGTGTGGTATCCTGGGC
>GYY|c1473_g1_i1 len=774 path=[1703:0-23 113:24-773]
GAGGTTTTGACAACGGATTGTCGGTTGTAAGACGACGATGAAGCGCTGAATATATGGCTC
CAGTGGCGGCAACCTTCAGTGAGTTTTCAACGACCATGGCGCCATTCGATTGCCGGATGG
AAAAACACGGCCACTTTGGCTTTTCCACTGATGACAATACACTCCGACCACGCGCATATG
TGGACTAATCGGACACTGTTGGACGATCCCATTTTTGCCATAAATGGCGGATGGGTCGCT
GCGCCTAGCATCCTGTATTCAGACATGCTGTGGCTAAGGATAAAGCGGGTGGGAAGCCTC
ATCATACATGCAACTAAGACGGGCTTCGTCCAGCTCGATGGAATGCAGCCAACACAGGGA
TGGCGGGAAAGCATCTAAGGCGGTGCAAGGCTTGCAACATTGAAGGGCGGATGCGAAGCG
CTGGCCCGTTACGCGAGAGATGTGACTTGGTGAGTCCCCAAAGTAGCCTGGAGCTATTTG
ACCCCTCTGGGATATCAGGCTCAACACGGCCCGTCAAACATAGGAGTCTAGCTACCATAG
TTTCGGACTTGACCAAGCCTGCAAGCAGCCTGACTTTGGATGCATACTGGCCTTAATCTA
AGTGTTCAAAGGCGCCCAGATCGACAGACTGTGACTGTGATGTTAAAGATTGAGATCGCA
GGAGTAAAAAGATAGAGAGAAAATCCACTGATTTGACCAAGACAAAAAGGTCGCTGAAAG
CTTAGAAAGGGCGAATGGGAAGCTGCTGACCATTCTGAAGATCGATCATGGAAC
>GYY|c1473_g1_i2 len=862 path=[1:0-111 113:112-861]
ATAATTGCACGAACGAGAAAGAGAAAGAAGGCATCACGACGTCAGTACAGATTCTGGCAG
GAGTGTGGAGAATGAGGATTCGGGAACCGATGATAAGGAGTTGAACAGGCACTTGTAAGA
CGACGATGAAGCGCTGAATATATGGCTCCAGTGGCGGCAACCTTCAGTGAGTTTTCAACG
ACCATGGCGCCATTCGATTGCCGGATGGAAAAACACGGCCACTTTGGCTTTTCCACTGAT
GACAATACACTCCGACCACGCGCATATGTGGACTAATCGGACACTGTTGGACGATCCCAT
TTTTGCCATAAATGGCGGATGGGTCGCTGCGCCTAGCATCCTGTATTCAGACATGCTGTG
GCTAAGGATAAAGCGGGTGGGAAGCCTCATCATACATGCAACTAAGACGGGCTTCGTCCA
GCTCGATGGAATGCAGCCAACACAGGGATGGCGGGAAAGCATCTAAGGCGGTGCAAGGCT
TGCAACATTGAAGGGCGGATGCGAAGCGCTGGCCCGTTACGCGAGAGATGTGACTTGGTG
AGTCCCCAAAGTAGCCTGGAGCTATTTGACCCCTCTGGGATATCAGGCTCAACACGGCCC
GTCAAACATAGGAGTCTAGCTACCATAGTTTCGGACTTGACCAAGCCTGCAAGCAGCCTG
ACTTTGGATGCATACTGGCCTTAATCTAAGTGTTCAAAGGCGCCCAGATCGACAGACTGT
GACTGTGATGTTAAAGATTGAGATCGCAGGAGTAAAAAGATAGAGAGAAAATCCACTGAT
TTGACCAAGACAAAAAGGTCGCTGAAAGCTTAGAAAGGGCGAATGGGAAGCTGCTGACCA
TTCTGAAGATCGATCATGGAAC
>GYY|c1476_g1_i1 len=304 path=[11:0-48 60:49-303]
ATATATATATATATGTGTGTGTGTTTTTTTGTGTGTTGAGAGTAGAGTTATTTTTTTGAA
AATATCAAAAGCAGTTTTTGTCTTTTTTGACTTAGATTTCTTTGTAGGGTTTTTTTTTAA
GTTGATAATTTTTCCATTTTTTTTGTTTTTATTATTATTTTATATATTTATAATGCTCTT
TTTGATATTGTCAATATTAATGTATTTAGAGGAAGGTTTGTTAACAATTTTAATACACAC
ACACATATACTTACACATATACATTTACATATGAAACATCAGTTCATTTAAAAAAAAACA
TTGA
>GYY|c1479_g1_i1 len=224 path=[456:0-223]
GTGACAACTACCAGCCTAACGCTCCCAAGGTCTCCAGCATCACGTACGACAAGGCTGGTG
TCCTCGGTATGACCGTTGGCTCCAACAAGTCCCTGATCGGCCAGGGCACCAAGGGTGTTA
TCAAGGGCAAGGGTGTCCGTATCGTCTCCGGCGCCAAGAACATCATCATCCAGAACGTCC
GCTTCACTGACATCAACCCCGAGTACGTCTGGGGTGGTGATGCT
>GYY|c1484_g1_i1 len=244 path=[476:0-243]
GTCCAAAGCGGTTTTCGCCTGGCGTACCCGCCTGGCAGTTAAAGACGATGATAATAAGCC
AGCCGATAAACGGGATTAAGAATAGCAGTGCCCACCACGCCGAGCGGTCGGTGTCGTGCA
GGCGGCGGAACTGAACCGCCCACCACGGTAAAAACACCAGAATACCGTAGATTGTCGTCA
GGATGCCTTCGCCACCAGCGCGTTGCCAGCCTAACATTTTATCCAGCAGCCCCAGCACGA
ACGT
>GYY|c1486_g1_i1 len=726 path=[53:0-725]
ACTCAGGAAGATGCCAAGCGGAATGCTGAGCCTGGCCTTGGCACCCACAGGTAGTGCTTG
TTCGCGGATCTGGCAGAGCCCACGTTTCATAGCCAGGAAACGGGGCTTCACGGTGAAAAT
GCACTGCTACATGAACAGCGCCTCCGGCAATGTGAGCTGGCTCTGGAAGCAGGAGATGGA
CGAGAATCCCCAGCAGCTGAAGCTGGAAAAGGGCCGCATGGAAGAGTCCCAGAACGAATC
TCTCGCCACCCTCACCATCCAAGGCATCCGGTTTGAGGACAATGGCATCTACTTCTGTCA
GCAGAAGTGCAACAACACCTCGGAGGTCTACCAGGGCTGCGGCACAGAGCTGCGAGTCAT
GGGTGTGTGCCAGGTGGCTGGGACGCTCCTGTAGCTGTCCGCCCCACCCTAGCCCGGCCT
GCCTCTTGTGGTGATGGTCATGGCCCTAGAGCACTCAGGAGAGCCACTGGGACCTGAGGG
AGCTGCCCTTGTAGGCCTAAAAGGTGGACTGTGGCCCAGGCTCACAACCCCACCCCTGTC
CCCGCAGGATTCAGCACCTTGGCACAGCTGAAGCAGAGGAACACGCTGAAGGATGGTATC
ATCATGATCCAGACGCTGCTGATCATCCTCTTCATCATCGTGCCTATCTTCCTGCTGCTG
GACAAGGTGATCAGGGGACGGGGGAAGCCTTGGGGGACCGCAGAGGAGGCCACCGCATAG
GCCAGG
>GYY|c1492_g1_i1 len=755 path=[1:0-80 82:81-754]
TGTCGCAACCCGAGTGCAACTCCATTTAATTTAATGAAATAATTTGATATACATACATAT
GTGGACTATGCACAATGCTTTAAAAACATCCTTTGCTTGGCCATCCATCACTTTTCTGAA
TCCCTCGCCAAGTGCACCGTCACTCCCGAAACCTCTTCATAACTGAAATCCCCGGATCCG
AGACCCGCTCGTCGCCACCACCAGACTTGCCTGCAAGTAGTATAAGAGGTCTTCTCCTAA
TCCGACTTCTCAAGACTTCCGGGCGGCTTGCCTGCAAATGCTACTTGCCTGCGTCTGACT
CTTAGGCTTTACCACCCGTGCCCAGCTTTGCCCGGAGTTTTTCTATGAAGAACTGTGCGG
TGTCCTTCTCACTTTGCGAACCGCCGTAACGCAGATGGGCCGACATGCCCCCCGACCCCG
TGCATATTACGTCTGAGGGGAGACAACAGTCATATGTTATTGGTACAAACTTGGTTGGCA
ATTTCACCCCAATCATTGTTGCAACTCCTTTTCCCGTTGTAGCTCCACATTTATTTTGAG
GTTCGTTGGCTTTCCAATACGGACTTCCGTAAAAGGCGAGTGCAACCACCTGATCCATAG
GCGCGTTCGGCCTGGCCGCTATCTGAGTTATAACCATTGCCCCTTTGGAATAACCAATCA
TAGCATACACTTGTTTTGGACACCTTTGCACTTGTTTGGCCAACCAAGCTAATCCCTCAT
TAGCTCCATCGGTCGGTCCGCGGATGTATTCTGGT
>GYY|c1493_g1_i1 len=343 path=[765:0-195 25:196-342]
GAGCGAGCTGGATGTCTTTGGGCATAATAGTCACTCGCTTAGCATGGATGGCGCAAAGGT
TTGTGTCCTCAAAGAGCCCTACCAAGTAGGCCTCACAAGCCTCCTGCAGCGCCATCACCG
CAGAGCTCTGGAAGCGAAGATCGGTCTTGAAGTCTTGGGCGATTTCTCGCACCAGGCGCT
GGAACGGCAGCTTCCGGATCAGCAGCTCGGTGGACTTCTGGTAGCGACGGATTTCGCGCA
AGGCCACGGTGCCCGGGCGGTAGCGATGAGGTTTCTTCACGCCACCCGTGGCCGGAGCGC
TCTTACGGGCTGCTTTAGTAGCAAGCTGCTTGCGCGGAGCTTT
>GYY|c1493_g1_i2 len=492 path=[765:0-195 960:196-491]
GAGCGAGCTGGATGTCTTTGGGCATAATAGTCACTCGCTTAGCATGGATGGCGCAAAGGT
TTGTGTCCTCAAAGAGCCCTACCAAGTAGGCCTCACAAGCCTCCTGCAGCGCCATCACCG
CAGAGCTCTGGAAGCGAAGATCGGTCTTGAAGTCTTGGGCGATTTCTCGCACCAGGCGCT
GGAACGGCAGCTTCCGAATCAGCAACTCGGTCGACTTTTGGTAGCGGCGGATCTCGCGCA
GAGCCACAGTGCCCGGGCGGTAACGGTGAGGCTTTTTCACGCCGCCGGTAGCCGGCGCGC
TCTTGCGAGCAGCCTTGGTAGCCAGCTGCTTGCGTGGCGCTTTACCGCCGGTGGATTTCC
GAGCTGTCTGTTTAGTACGAGCCATGGCAAAACCACAGAAAAGCTTGCCTGCAGAGACGT
CTGTGGAGGAAAGGAAAGAGCTACTCTTCTTTTATAGAGTCAGACCACCAACTATTGGAC
CCAAGAAAATTC
>GYY|c1495_g1_i1 len=499 path=[63:0-112 175:113-118 31:119-498]
GGAAACTTTACTTTGCCAAGGTCACTGCTCACTTCAATGCCAATAGCCAGACGTATCAGT
GAGAGGCCAGTCAGATCCAGACCCGAAGGCACTCATAAAACACCGCGACACTGAAATTTT
CAGCAATCTACAACAACATCCAGCGCAATCCACCGAGCGGCCGAGCACCATCTGACTTCA
TGATGTTGGCAAAGAAGGAATATGCAGCCCAGACCAAAGGGACCGAGTTTCTTCTTGAAG
CAGCTTGGGAGGTCCTTTGGTATGCCCCAAAATGGGCCCTTGAAGGGCAGCCCAAAGCAG
ATCTCGATGAAGTCAAGCTCCCTTCGACTTCCACCTCCACTGCTCCGGACTCCTCCTCTG
TCCATGAGCCCAGTGACCTCCCATGCTCAGCCCCTCGCCCAATCAGAGCCAAGAAAGCTA
AATGGGAACGAGAGGAAAAGGAAGGGCAGGTAGCCATTGAAGATGCGAGGCTTAAGGCAA
TCACACGAGCCAATGAGCT
>GYY|c1496_g1_i1 len=310 path=[255:0-309]
ATATTTCAGAAGATGAATTGACCGATAAAGCGATTGCACATGCAGAGTATTTGGCGAAGT
TATCTGATGCTAATATACATCTTTTCCATGCCGTTCCTGATATATCAAGATTTTCAATTA
GTTATAGTTACCAATATGACTTGCTCAACTCTTTTGCCAAGAAATCTATTGCAAGATCAG
AAGAGGAATTGTCAAAAGTGGCTGAGAAAATAGACTTGCCAAAAGAGCGAGTCTCTTTCT
CCGTAGCCTTTGGATCACCGAGGGATAAAGTATTATCGACAGCAGATGAGATTAAAGCAG
ATTTAATTGT
>GYY|c1497_g1_i1 len=385 path=[1:0-384]
GTTCAAGGAATGAGGTGGGTATCATTATCTCTCAATCTGTTTTTTGCCATTACTGGATTG
GCTTTGGCTCTTTGGGCAAGTTATTTGCAGTCTAGCTCTTCGGATTCTTTGGGTTTGCTG
TCCAAAATTGTCCAGAGTATTACAGTTTTGGCATCGATGACATTGTGGTATCTGTACAAC
ATAACGACCACTACCGTGTTCTATATGTTTTGCAAGTCTAATCACAATGAGCTTTTGGAT
GCAATTATTGATGAGTTTTCTAGGGATTATGTGGTTCTTCCATTCGAATACCAGAAAGTT
CCTCGCCTTGTACCAGTGTCTGAAGTTGTTTGAATCATGTTTCCTTGTTCTGGACTTTTA
TTTGTTATATAGGGGTTGGCTAGGG
>GYY|c1500_g1_i1 len=409 path=[55:0-166 221:167-408]
GGGAACTGGATTCTCATGTGCGCATTCCATATATTCAGTATATGGGAGGCCAAGAGCATG
GAGCCTGCAAGCTATTCAAATTTGGCTTCAATCCCTTATTGCGACAAAGGATTTCCTATA
TCTTCTATATTGCTTTTCCTTTATTTCTTCCACTATGCCTATTAAGTTTGCTTTGGTGCC
AGTTGTATGTCGGTCACTTGAGTTGGTTGCAAAATATTTAAGACGCAACTTCAGCAGTGC
TCGTCTTTACAGAAACTACTTGGAGAATGGCTGTTTGTGGATTGATGCCAACAGTGCCAC
ATTGAACATTTTGAGTTCCAACGTGGAGATTGGGCTAGGATTTTTAGTGATAATTTTACT
TTTTACAGGGCAGCGGAACATTGTTGTGGCATTTATGTATTGGCAGTTG
>GYY|c1502_g1_i1 len=411 path=[687:0-344 1417:345-345 1033:346-410]
GGGGAGGATGGAGGTGACAGCAAAGTAGTTGAAGAACCAGCACGAACAGCAGAATACACC
ACTGATAAAACTGTTGTAAGCATTCCAAGTATGAGAGTGCCTGTTGAAACAGCTTTTACA
TGACCATGAAGACCATTGCATTCATAATCCCTAGGTTCACTTGAAAGCCCACTGTAGCAC
AAGTATGAGCAGTACAGTGAAATTATTGAAGCTGGCAAGAGACTTCCATTCACCTTAGGA
TGAAGTGCAACCACGGCAAACACAAATGCGAGAACCAACGTAACAACAATGAAGAATGTA
TTCAGACTACAGTCATAGTTTGAAGGTTTAAACCAATGAAAGAGTAATCCTGAGAATGAA
AATGTTGCGGTGTAACAGACAAGAGAGACAACAAATAATGCTATATACCAG
>GYY|c1502_g2_i1 len=323 path=[1:0-257 1417:258-258 260:259-322]
CTGTTCTGCGTGTGAGCCTTGGCAACTTTTTGTTTTTTACATTGTTTGCTCTTCTCATGA
TTGGAGTTAAGGACCAGAGAGATACTAGAGATAGCTGGCATCATGGTGGATGGATGGCAA
AGATCATAGCATGGTGTACTCTGATAGTATTGATGTTTTTCATTCCCAATAGTGTTGTTG
GATTTTATGAGTCGCTAGCAAAATTTGGTTCAGGATTGTTTTTGCTGGTTCAAGTGGTTT
TACTCCTGGACTTCACTCATACATGGAATGATGCTTGGGTTGCGAAGGATGAACAGTTCT
GGTATATAGCATTATTTGTTGTC
>GYY|c1503_g1_i1 len=248 path=[226:0-105 332:106-247]
AGTCGATCTGTGAAATCTTGAAACCATCCAATCGTATTGAGCCTGAATTGGGTTCATACA
ATCGGTGGAGAAGGGAGGCAACAGTTGATTTTCCAGAACCGGACGCCCCAACAATGCCCA
CACATTCACCAACCTCTATGACAAATGACACAGACTTTAAGACCTGCACATTCGGCCGCG
ATGGATAGCTGAAGTTGACCTGCTGAAATTCGACACGCCCTTCAAGAGGTATGCAGAGAT
CACCTTTT
>GYY|c1503_g1_i2 len=224 path=[533:0-81 332:82-223]
AAAGCAAGACACGGTAGAATCAGCACAAAGCTTGAAATGGAGGAAAAGAATGATTGAATG
CATGTCTGATTTTGATGACCCACCCAACAATGCCCACACATTCACCAACCTCTATGACAA
ATGACACAGACTTTAAGACCTGCACATTCGGCCGCGATGGATAGCTGAAGTTGACCTGCT
GAAATTCGACACGCCCTTCAAGAGGTATGCAGAGATCACCTTTT
>GYY|c1504_g1_i1 len=352 path=[330:0-351]
GGCTCATTGGCCGAGGCTGGTTTGGCCTCGCCTTGCAAAGGGCTGGCTGGATTCCTTGGC
CGAGACGGATCCCGGGCCAGGCCGGAGCGGGGTACGTCTGCCAAGCCCGGTCACGTCGCC
ATGTTGGGCGAGGCAAGGTGAAGACCGATAGCCACCGCCGAGTGCAAAGGTTGCGCTCGG
TAATTCCCTCTTCGTGGGGCGACTCCGCCCAAAACCCTTAAGTGTAACTGGGTCGAAGGA
CCGGCCAGCGATGGATGACGCCTCAGACTCTGGGAGGCAGAGTCTGAGGCGCGCTACAAG
AGTACGTCAGAGAACTTCGGCGGTCTTCGTTTCTTCTAGTTGGCTTTTGATT
>GYY|c1506_g1_i1 len=458 path=[1:0-87 89:88-457]
GAGGAAGTAGATTTTTTTTCAAAAGGCTTCTCACATTTGAAATTGTTGGGCTAAGTCTTT
GATCAACCCTGCCGAGTACACCGAATGCAGCTATTTAACGCGGTAGTTATACATACATAG
AACCAACCATGGCACGCAAATCGCATGACGGAGCACTAGTGAAAAAGACTCAGGTTTGTC
GGAGTGGACTTCATGTCAACGGCCGAGCCGGCGTGCTAGTACCCAGTCGGATAGGGACCC
AGCCGGAGACGAACTTGAGCAGAAACGGGCGCGCTGGCCCACGGGCGTGGCGCGGCGTCG
GGAGTCTCCGGGGGTAGGACGGGGGGCGACAACTGCTACAAGGTCTCTTGGACGGCCTTG
ATCCTGTCACTTGGCGGCGCGAGGGTGGGGCTGAGGTGGTCCGACGGTGATTTGGGAAGA
TAGGCACGGATGACCTCAGAGAAGAAGGCTCGCTGCTG
>GYY|c1506_g1_i2 len=1132 path=[179:0-761 89:762-1131]
ATGAACAACGCAAGAAACAAGAAAACAGAACGAAGCATCGTGACTCGTGGCGGCAAGGCG
TTGATTATTTCAAGTGATAATGTAACTACTACGGGCTAACAGTCTGATAAATGAAAGAGG
TCGGCACAGGGGCAACGAAGGACAGGTTCAATGTTGATATGCTGATACGTTGCGGAGAAG
GCTTTTTCCGTTCTGGACGCTAAAGCTGTGTTTTGTTTGGGATACGCAGAGCGATTTCTA
AGCCTCCAGAGTTGGAGGTGCTCAACGCGGCAAGAGGGCGCCAAGCTTAACAGTTGATTC
GCACAAGAGGCGGAATAACCTTATTGGAAAAGTGGCAACTTTATGAGAGAACAAGACTCA
GTCGCTCATTTCTTCAATACTCATGAAAGCGTCGGTTCTCATTGTTCATTTCTTGCTATT
ATGTTCAATGAAACAGGAATTTCCCTGATGGAAGGCAGGTTCCGCCACCGGGGTCTCGGC
ACACACAGAGAGTTTTTTCAAAGTCAAATCGAGCGTTGAAGTTTGACGGTTCGGGTGGCC
TCTCCTCAGCTGCCGTTGAGTGAGCCTGCGATAATCGTGCGAGCAACAACTGCAGTCCAC
CATTGCTGCATTTCTTCTCTCATCTGTGGGAAACCGACACCAAGCACTCCCATTCCACTT
TGAACACACTACGCACATACAAGTTCAGGCTTGTTCCACACAACTTCTCATGCCAAATCA
TGTTACTACAGAAATATATGTGTTGAGTGACCAAGTATCCCAAGCTATTTAACGCGGTAG
TTATACATACATAGAACCAACCATGGCACGCAAATCGCATGACGGAGCACTAGTGAAAAA
GACTCAGGTTTGTCGGAGTGGACTTCATGTCAACGGCCGAGCCGGCGTGCTAGTACCCAG
TCGGATAGGGACCCAGCCGGAGACGAACTTGAGCAGAAACGGGCGCGCTGGCCCACGGGC
GTGGCGCGGCGTCGGGAGTCTCCGGGGGTAGGACGGGGGGCGACAACTGCTACAAGGTCT
CTTGGACGGCCTTGATCCTGTCACTTGGCGGCGCGAGGGTGGGGCTGAGGTGGTCCGACG
GTGATTTGGGAAGATAGGCACGGATGACCTCAGAGAAGAAGGCTCGCTGCTG
>GYY|c1509_g1_i1 len=291 path=[49:0-33 48:34-290]
CGGGGAGTCGGAGCGAAAAGGCGTCGTTTCAGAACACTATTGCAGTGCTTCTGCTTCTGT
ACACTTGGAGGGCAGGAGAGGGTGCGGAGAAGAGCAATGTGCATGCATTGGGAAAGCGAT
GAAAAAGATTATGATGCGAGGCATGATGCCCACAAACGAGCTTCGCAGGTGATAAAGTCC
TGGTGGTGCTGAAACTTGCAAACGAAGCGGGGCAGGCCCGCATGTCCTCAAGGTCTCATC
GCCAAGTGAGGGCCACATGCGGGAGTCCTTCACATGCGGCCACACTCGTTG
>GYY|c1510_g1_i1 len=335 path=[39:0-281 38:282-334]
TGAATTATGAGAGTGCTTTTATCTCGTGATTGTAGAACCTAGAAAGCCGCCGTGACCGAC
TATAAGAAAAGACTGAAAACCCCCGCGCGCTGCGCTGCAAACATCAACAGCAGCGAGCTC
CGTATCCGAGTAATTTACACATTGCTGAAAAGTACATGGCCCGTCCGATTGCCTCGCTCC
CAGGACTACTGCGCGAGACTTGGCCACACCGGGTCCTTGGGTATTAATCAACCTCCTCCT
AAAGGGTAAAAGAAAACAGACTCTGCCGTCAAAAGGGCCCCGCACAACGCCGGTAAAGGA
CATGACCATCTGCATCTTCGTCGTCGTTTACATTA
>GYY|c1512_g1_i1 len=219 path=[53:0-218]
GATGACACCAAGCTCAAGACTGTCCACCAGAATACCATCAACACTATCCGTAGCTTTGAG
GAGAGTGGAAGCGGTGTCACCAAGATCAGTTCTACTGGCGTGGACGGAAGGGTTGTCATC
TGGACTTTGTAGGCACAGCTTTATGGACTCGAGTCATTTTGTAAACAGAAAAAATCAATT
CTCTCGCACACTGTCAGCGAGAGTGGAGTGGCATCTAGG
>GYY|c1513_g1_i1 len=234 path=[466:0-233]
TGTTCCAGTCCCTGGGCTGGGCTTTGGCTCTTCCTTCTGTGCCCCAACTGCTGCCACCTC
ATGATAGGCTGAAAGGTTGGGATGGGGAGCATCTTTCACAGAGAAACTGAGTGGATCACA
GGGTTCTGAGGGCCGGCCCACCCATGTTGACCTTTGATTTGCAGCTCCAGAAGTGCTGGG
TCCAGAGAAGTATGACAAGTCCTGTGACATGTGGTCCTTGGGTGTCATCATGTA
>GYY|c1515_g1_i1 len=305 path=[389:0-223 388:224-304]
TATCATTTGTCATTGTCCGGCTGTGTCTGGTTGTTCTCTACAGTTACACGCCGCAGATAT
TCATCCTCCAGCCTTCATCCACAACTGATGAAGAAAGCAAATCACGCCGTAACCGAATTC
CCATTGGACCCATGATCGTCATGCACACAACTCATCTCTCAATCCTGAACCTAAGCAGAG
GCCTCGAAAGCGGAAGGGAAGCGACGGATGTTGTCGGCAAGGTTACCCTTGTTGCGGAGG
AACTGGACGTAGGCACCGTCAATCTTGACCTTGCCCTCCTGGCGGAGGTCAATGTACTCC
TGGCG
>GYY|c1515_g1_i2 len=274 path=[195:0-192 388:193-273]
GGCGGGTATTCGGTCATTCTACAGACTCAACCTCCGACCATGATGGATGACTTCAGAAAG
CAAACCACGCCATGACCGGTATCCCCATTTGAATAACCCAAAGCGCATGTTCATCATCTC
TTCACTCGCAACAAAACATCTAAGCCTCCTGCTCGAAAGCCTCGGGGAAGCGGCGCATGT
TGTATGCGAGAGCACCCTTGTTGCGGAGGAACTGGACGTAGGCACCGTCAATCTTGACCT
TGCCCTCCTGGCGGAGGTCAATGTACTCCTGGCG
>GYY|c1516_g1_i1 len=684 path=[662:0-683]
AGGAACACAAAAGCCGGGAAGTAGAGACAACATCGTGTGCTTATTTGTTGGTTTGCATTG
CCACGACCTTCAACCAGGCCGGCCTTGCCAGGATATCAGCACACCAAGCACTCACATGTG
GGCGCGAATCAAAGAGCTTCTTAGCCTGAGTAGCCATCAGGATTTGAGTGTTGGGCAGGT
GATGCAGATCAGCCAAGGTGAAGCAGTCTCCACCAATGTACTTGGAGTTAGCCAACCGAG
CCTCATACACATCCAGAACCTTAGCCAGCTTCGCCTCGTTCTCCTCCACTACCGCGTCAT
CTGTTTTCATGCCAAACATTGATTTATAAAGAAGCTCGAAACACAGCTTGGAAGCCACTG
GGTCGAACTGGTGAGCCTCCACTTCCATCCACACAGATAGGATTGCCATCTTCTTTGGGT
CCTGGCATATCAACTGGTTCCCTTTGTCCGCGTATGTGTGTGCGATGTATTGGTTAATTG
CTCTTGACTCAAAGAGCGTCAGATCTCCATCTTGTAAGGCCGGTACTTGACCAAATGGAT
TGAGAGAAAGGAAATGAGGTTGTTTGTGCTCGCCGGATCTCATGTCAACTGGAACAAACT
CGAACTCGAGCTCTTTCTCGTTCAGGCAAGCAAACACTCGCTGCGCCGCCGTGGAGAGTA
CGCTTCCGTGGACCTTCATCGTCG
>GYY|c1518_g1_i1 len=281 path=[41:0-15 40:16-280]
ATCAGCCCGAAACACATCATCAACAAGTTCGCCACTTGAGGAACCGACTCTTTCAGCTAT
CCAACTCCAAATCTGCAACTCGACTCTCAAGCACTCTCTATCCTTAAAACCTGCTACAAG
CTCCAAAAAAACAAATCGCCACTGTTTCCCTTGAAGCGGGACAAGACATATTCTGACTAC
CTTCTGGCCCCATTCCTTCAAACAAGACTGCTCAAATCATTTGATAATCTAATGGCTGCA
ACAAATTATTCACACACCTGATACCAACAAACCAATCATGA
>GYY|c1518_g1_i2 len=284 path=[21:0-18 40:19-283]
ATACAGTTTGTATAGAGGTTCATCAACAAGTTCGCCACTTGAGGAACCGACTCTTTCAGC
TATCCAACTCCAAATCTGCAACTCGACTCTCAAGCACTCTCTATCCTTAAAACCTGCTAC
AAGCTCCAAAAAAACAAATCGCCACTGTTTCCCTTGAAGCGGGACAAGACATATTCTGAC
TACCTTCTGGCCCCATTCCTTCAAACAAGACTGCTCAAATCATTTGATAATCTAATGGCT
GCAACAAATTATTCACACACCTGATACCAACAAACCAATCATGA
>GYY|c1519_g1_i1 len=799 path=[824:0-487 24:488-798]
GTGCATATTCAGGAACGGGAGCTTCTTCTTCATCATGCTCCTTAGCTTCCTCTGGCTCTC
TGTAAAAGAATAAATCAACCATTATATCCCACTTGTGACCAGGGAGGATGGTACCTCGCA
TCTGTAAAACCATTCTTCCCAGCATCCAAAATAGGCAACCAATGCTGTGTTTACCCTTAT
TGTTGGCAGGTATCCCAATATCAACATGCTTCATTGGTGAATCAGTGTCACAGAATGCAA
TGGTAGGGATATTCCCTAGAGCTGCTTCCCTTATAGGCTGATGGTCAGTCCTTGGATCAG
TAAGAATTAAAAGACGGGGTTCATTAAATGAAGTCTGCAGCTGATTTGTAAATGTTCCTG
GCGTATGTCTGCCTGCAATTGCATGTGCTCCAGTGTACTGAGCAAACTTCAGAACAGCTC
TTTGTCCATAAGGTCTTGCAGATTGGACAATGATATCTTGTGGATGTTCAATTGCAACAA
TGACCCTCGCGGCAAGCTGGAGCTTTTCCCATGTTTTTCCTAGGTTTATGATAAAAATTC
CATCAGTACGCCTCTTGAAGACATAGCGCTCCATCTGGAAATCGCAGTTTTTGGTGCCGA
GATGAACATCAGCAGCAAGCATCATCTGAATATCTGCCTCCTTTTGAGACAGACCTCCCA
CCCTCTGCGCCATTTTTATCAGAAGAAGAAAATGTGTATAGTCTCTTCTTTACAATTTGA
TATCCCTGTGTCTCAAGCTAGTTTCAAACAAACAACGAAGCCGCGATTGAATAAGTTGAA
GGAAGAAAATAAAACTCAA
>GYY|c1520_g1_i1 len=209 path=[244:0-142 25:143-151 34:152-208]
GAAATAATATTTTATTTTATTTTTTTTGGAAAAAGTTAGATTCAGATACTAATTTTTTAT
CCTGGTTTTTGTTCTACATAATTTTTTTGATGAGAAAAGTTGAAACCATCGAGCGGAGGG
ATGCCAACGGTGTTCGAGTGTCAAGTTGAGTGGAGTGTCAAGCTGGAGTGTATCCCTTGA
GATCTGCATCTGCTCAGTCTCCATTCCTA
>GYY|c1525_g1_i1 len=602 path=[630:0-601]
TGAATAATGAAAAAAATTTCTGCATTTGTATTAGCAGCGGCAACTTTAGCACCATCATTC
GCTTTTGCTCATGAAGCGGGTGATTTTATTTTCCGCACAGGTACTGCGACGGTAAGACCT
AATACGGGGTCTGACAATGTATTAGGGGTGGGTTCTTTGAGTGCGGATAATAATACCCAG
ATGGGTTTAACCTTCAGTTATATGATTACCGATAATATTGGTTTTGAATTACTGGCAGGG
ACACCCTTCCAGCATCGGGTAAGTTTACCGGGTGTTGGTGATATTGCTAAAGTAAAACAT
CTCCCGCCGACATTAATGGCGCAATACTATTTCGGTTCTAAAGAAAGTAGTTTCCGTCCT
TATGTTGGTGTTGGTCTTAACTACACCACTTTCTTTAACGAAAAATTCAACGGCAATTCG
GCTGTTAAAGATAATAACTTACATAGTCTGGATTTGAAGGATTCCTGGGGTGTTGCGGGG
CAGGTTGGTCTGGATTATGAGTTAGATCAGAATTGGATGTTGAACGCCTCTGTGTGGTGG
GTAAACATTGAAACAGATGTGAAATTTAAAGCAGGTGACCAGCAATATAAAATTGATACC
CG
>GYY|c1527_g1_i1 len=471 path=[449:0-470]
ATGATCATGATCATGATCATGGTCTCGAGGCGAGGGTGGAGAGGAAAGGGATGCCGGGGG
CAGCAGCTGTTGGTCGGGGGACCCGGGGACACGCTCAGAACTGATTCCCGGGGCCGAGCT
GGATGAAGCCAGGCTGGATCTGGTGGTCATGATTGACCCGGGGAATGGAAATCTCGCCAA
AACTGGGGCTGGCTCGATGGGTCAGGTCGTCTTGCTTTCTATCCAGCTGGTAGCAGACCG
GGAATGGGGCTGGGCCATGGTCTACCGACGGTGCTGGATTTGGGCCTTCGACTGGGCTCA
AAATGGCTCTCGACTGTTGGCCGTCGGTCGGGAGGCGACGATGGCAGTGCAACTGACTTC
GGGTGCGTCGGGGGTGCCTAGTCTCACAATCGGTGGGTGCTCACTGCTTACATAAGTTGT
ACTGCAGCAATCGTCACCGGGGCTTACTAGACTGTCGGCGCAATCCACCGT
>GYY|c1530_g1_i1 len=272 path=[53:0-271]
GGCAGGGGCCGCTGCACAAGATTTGGCCCTTCAAGTCAATTAAATAAATCACAATTAAAA
AGGATATAAAATGAGGCAACAGAAAAGAATAAGACTATTTTCAGACGTCAGGCAGAAACA
TGATGTGCTTTGGTGGTTGCTTTGGCAGCAGTAAGCGTCTTTACTCTCTACCGATCAACC
CGGATCATTCTGTCAACACACCGAGCACTTCATGAGCATCTCCGGTTTTCATTGGCATCA
ACACACTGGAATAAGGCTGCTGTACACTAAAC
>GYY|c1532_g1_i1 len=603 path=[613:0-162 34:163-602]
AGACTTTGATTTTCATATCAAACCGAAGACTTGCTTGAATGACCACTACAACATGAGCCA
AATGAAGATATTCTGTAAACTATCGCAAAACGGAAACAATGCGAGATGATGGCCAGGGAG
GATTCAGAAATGTCATCACAAAGCAGAAATGATTTCCCCGTAGAAAAAAAAAGTAAGGAT
AGAGGTCTCGTGGTTCGAAGCGTGAGCCTAAAGACCTTTTTACAAAGACAAAATGGTTAC
ATGTCTTTCAACCCCACATTGGGGCATTTTTATACAGCATTATACAGTGTTTCAAAGCCG
CCGGCAAACACCCAAAGAGCATTGACTGCTGAGCTCGACTAGTCTTTATTCTTGGTCTTC
GTCAATTGCCAAAATCAACAGCTCAATCGCCCGTGCGACGTCTTTTCGACGCTTATGTTC
TTCGGGGATCGGAGGGCGAATCAGCTTGGGGATCACGTGAATTGCACCGCCCCAAGCCAC
GCCATCAGGAACGATGACTGGAATGGCACGCTTGTTGGGTGGCTTGATCGATGGGTTGTC
TCGTCGGCTTGGCAGATCCTGCTTGATATACACTCGACGAGAGATCGGGCCTTTTCCAAG
GTG
>GYY|c1533_g1_i1 len=278 path=[133:0-53 132:54-277]
TGGGAGAGAAGTTGACAAGTAAATATGTTTCTCAACAACTGTATCTAACCAACTGTGCAG
CCACCAAGCCTAACACTCTCTGCGAACATCTCGTATGTATCCGCATTTGCAGCAGCCTGG
GTGGCACTAAGCTTTTGCGCTGCAACATACCCATATCCGTAGTCGTTTGTACCGTACAAA
TGCGTCATCTCGTGCAGAATGCTGCCGGCCTTGTCGTAGTCGTCGTTGCTGCACTGAGCG
GCAAGCTCGGGGAAATCCCAGAAGCCGTTGTTGGGGCA
>GYY|c1535_g1_i1 len=211 path=[223:0-158 468:159-210]
GGTCGCCCCTCCCCCTGGGAGTTCGGTAGATTTAAACAGATTCTAGCTGTGAGGCTGTAA
GAATCTGTGTGTTCCGGGGTTGAGACGCTAGGCCTGGTGGCGTGGGTTCGCGAGTGGGAT
CTTCCGATCCGAAGGTTGCACAGTTCTGTGGAAAAAGCAGTTTCCCCCGCTGGGTAGCGC
GCTCACGCACTGCCTCCCTTGGCTGGGGGGA
>GYY|c1536_g1_i1 len=289 path=[47:0-160 46:161-288]
TCTGAACTCTGAACTCTGAACTCGGCTCGAGCCAGAGTCTGCCTACAAATTCATCTCGGC
GTCGGTGGAGGAGCTCAGCAGTGAGCACTGAGCACTAGTCTCCAGTCCAGTCTCGACGGG
GGGGACTCTTCAATCAATCGGGCGATGGTCTCACCAATGCTAAAATCACTTCATCGTATA
GTATGATCAAGGTACCGTAGTACGTACACCATAGTACGGAATACAACCCCAACACCCTTT
CCAATCAATATAAACTGTATCAGAAGCCCTTGAAAATATCTTATTTCTG
>GYY|c1537_g1_i1 len=538 path=[557:0-457 42:458-537]
GGGGAGGGTGAGCCCTGTGCCTGCTCATTAACTGGCAAGAAAAAGCTGTTTCGTGGTCAG
AAATGGCGTGGTTGCTAAGACAAACATGCGGACAGCCCCAGCCCCGGGACTCACCTGGAC
ATCGAGGCGTTCATGGCGAGGGCGGGGTAAGGGTGCCGGAAGCCACCGGGAGGAAGGGAG
TACATGGGCTGGCCTTGCCTGTGAGGGGGAGGAAATCTGGTCAGCATATTGGGAAAGCTC
AGGGCAGAGGAAGAGAGGCACTTGGGAAGAAGGGATGAGAAATATGGGAAGGAAGCGGGA
AGGTAATGCTGGGAGCACGCTGCCTGGGCGGGGGCAGGGAGGCCTAGTCCTGGGCTTGCC
TCTGAGGGGGCTCCACTGTGCAGGGCGCGCAGGGCACAGAGGCAGAGCTCAGCGCAAGGA
GGGAGCAGGGGGAAGAGAGGCTGTGGGTTCCTTACTGTGGGACGAGCCAGCCGAGGGGGT
GGGGGATTTGTCCGACAGCTCCGGGAGAGAGTGGGTAATACGGTGACAGCTCGGATGG
>GYY|c1538_g1_i1 len=218 path=[196:0-217]
GTGTGAGGCTCTTGTTAGAGAAAAGGTTGATAAAGCCTGATTGAGTTGGTTTGAGTGGAG
GTCAAGTTTTCTATTGAAAATGGGTCTTGATTTTGGTAAAGCCAAAAGGAAACTCTTTGT
ATAGGAGCTTATCTTGGTTATAAGTGGTCAAATTACATGTCAGCACTGAATGATACTATC
TGATTGTGAGTACATAGAGGAAGATGACATGAGATGCG
>GYY|c1539_g1_i1 len=353 path=[487:0-132 776:133-352]
GGCTGATTTGAGTCGCTTTGGATTTTTGGCCTCATCCTGCTCGGAAGGCAGCGTACCATA
GTGGTTCGGTCGACCCAGTCGAAGCTCAACATCTACCTCTTCTGAGGGGCGACCTAAGAA
GTTTGCCCTACCGCTTGCAAGGATGTCAACTGTTTTTGTAGCAGCACTGCATCATCAATC
GAACACTTCAAGCTAGTTTCGCGGAGCCAGAACTACAGACCGACAGAGGAAAACTCGTAG
CCTGCAGTAAACCGGCATGAGGACGTGGGTCGCCCAAGATCAAATGAAACTCTGGGGCCT
TTCCATTTCCACGCGGACCTGCATTGAAAAAGGTGTTGAGCCAGCCAAGCCTC
>GYY|c1539_g1_i2 len=509 path=[487:0-132 620:133-288 776:289-508]
GGCTGATTTGAGTCGCTTTGGATTTTTGGCCTCATCCTGCTCGGAAGGCAGCGTACCATA
GTGGTTCGGTCGACCCAGTCGAAGCTCAACATCTACCTCTTCTGAGGGGCGACCTAAGAA
GTTTGCCCTACCGCTTGGGAGGTTACAAATCAAACAGAGGGAGAGAAGCGCGCACCGTGA
AAATCCCATCACTGTTCGGATCATATTCGGTCATGTACTCCGAAGAGACTTCCTTTGAAA
AGATGGCAACTTTGTTCAAGAATGGGGAGGAATGCAACACGCGGCAGACCTTGCAAGGAT
GTCAACTGTTTTTGTAGCAGCACTGCATCATCAATCGAACACTTCAAGCTAGTTTCGCGG
AGCCAGAACTACAGACCGACAGAGGAAAACTCGTAGCCTGCAGTAAACCGGCATGAGGAC
GTGGGTCGCCCAAGATCAAATGAAACTCTGGGGCCTTTCCATTTCCACGCGGACCTGCAT
TGAAAAAGGTGTTGAGCCAGCCAAGCCTC
>GYY|c1540_g1_i1 len=225 path=[244:0-224]
GACGATGGAGTCTACTGGACTCGGCGGCAGCTTGAACGGCATGGGTAGCAGCGGTACCAC
CGGGAGCACGGGACTCACGGGAACGAGCGCCCTTGGCTCCAGTCTTACACCAGGCTCCAC
CAGTTCTGTTACGGCACCCAGCACTGCCATGACGACACCAGGCGGATCCACCGCCCGACC
TACTAGCCCCGGCATGAGCGGTAACATGATGGACCCTATGCACAT
>GYY|c1542_g1_i1 len=338 path=[366:0-337]
AGTCATCGGTTTGAGCCCGTTGTTCGCATTCCTTGGTATATACACCCGCCATGGTTACAG
TATATTTTTCAATATATCCATAGCTTCCCAAGCTCCTCCATCTTGCTCGTCGAGAGCTCA
GTGGTCCCACGGGTGCTTCCAGCCCAGAAGCGCTGGTCCGTCCTTCTTCGCGCGGTACAT
CAAGAAGAACCACATGGAGGCGCCGAGGCCGGTAGCCATGAATCGGTACAGCGGTCGGAC
CGGGTGGATGTGGATGGGGTGGTTCGGCATCTGCGCATATTTGGGCGGGCCCATGCGGGC
CAGTGTGGGTTGCATGGTGTTTGTGAGCCTGCAAGCTG
>GYY|c1544_g1_i1 len=410 path=[388:0-409]
AAAGGACTCATATCTTTGTGAGATCGGTGTTTCCCACTGTTCCTTTTGCTCACTTCCGTC
TCATCCCGTTGCCAGCTCTCCTGCTCGGTCCCTCACTCTGCCATCGGGCCTCGATCTGTC
GTCGATCCTGCCTCCGTTCGGTTCTTACTTCACTCTGCCCATTTGCCTACACTCTCACAA
AGATATGAGTCCTTTGGCTTGATGAGCTCCCAGATCGTCCACCGAGCTGCTGTATCTTTC
CTTTTCATCTAACCCGCTCGCTTTTGATTGCCGTTTACCATTTCCTGACCTTGAAACTGC
TCCTCATTCTCTTGCCTGCATTTTCTTCTGCAAGTCACCGTGGGCAGACTACATACTGAC
CTCACTGTTGCCCTCATTTTTCTCCAGGCTTCAATAACCAGCCGGTGGTT
>GYY|c1545_g1_i1 len=295 path=[527:0-294]
ACCATAGACCAAAATTTTCTTTGGGACACAGCCACGAATAACGCACGTTCCACCTACACC
TCCTATTGTCTCTGAACTGATTGGATGGAATGGAAGCTCACAAATTGCAACCTTGGCACC
GAAACCAGCTGCAGTGCGGGCAGAACGAACTCCACCGCTTCCCGCACCGATCACAAACAA
GTCGAAGTCGTATGCGGCCTCCTCCACGCCGTCCTTCAACATCATCTTCCTCGCCATTTA
AATATTCCTTATATTTTCTATTCTCGATTGTGTTAAAGGAAATGAGATGCTAGAG
>GYY|c1546_g1_i1 len=222 path=[403:0-144 547:145-221]
ATAGATCCTGAAGAGTTTGGTCTTGAGAGAAAGGCCATGGATGCGTTGGTGGACGGCTTA
TATACCCTCACATCGATCTGGCCGGCTTGTGGGTCTTAACCTATTTGCACGTATCATCAT
ACCAAGATTATCTGGATCGATCGGGCTGTACAGAGAGCTGGAATAAATGACCCTTCATCA
GGACAAGTATTCCCTAGTACTGGTATTACTTACAAACAAGAA
>GYY|c1546_g1_i2 len=211 path=[403:0-144 127:145-210]
ATAGATCCTGAAGAGTTTGGTCTTGAGAGAAAGGCCATGGATGCGTTGGTGGACGGCTTA
TATACCCTCACATCGATCTGGCCGGCTTGTGGGTCTTAACCTATTTGCACGTATCATCAT
ACCAAGATTATCTGGATCGATCGGGAAACAAGAAGCCCGGAGCGACCTTTTCAGGGATTT
GAAAAGCGCGGAGTTCAATCGTGAGACTAGG
>GYY|c1548_g1_i1 len=262 path=[273:0-201 529:202-261]
GGGAGACAGAACAAAGGAAGACATCCTTGATTTCATCAAACAAACCAGAGAACCCGTAAT
TGAAACTAAAACCAGTAGCGGCAAGGATGAACTCTAAATTGAGGACATGAATATCTGGCT
GCGATCTGCCTGACACTATATCTGGCTACGATCTGCCTGACACTATATCCTTGCTATTAG
CAGTAGTTAATTAAATTTTAGCTGCTTTAGGAAAGTGACTTGGGAAATTACGGGAGGAAA
ACATTGATAAGGCCTTTTCATT
>GYY|c1556_g1_i1 len=244 path=[176:0-168 374:169-243]
GGGGACCAAGACCATCGGGTGTGGCCTTCTGTACATCGGCGACGAGGTTCTTGGATGTAG
CAAAGTCGATGAATACCTCACCACCGAGCTGCTCGGTGACCATCTTCTTCTTCTCGTCAC
CAGTGTCAATACCGATGACACGGCAGCCCATAGCCTTCGCATACTGGCACGCAATAGATC
CAAGACCACCACCAGCACCGACGATGGCGATCCACTGGCCGGGCTTGATACCGGACTCCT
TCAA
>GYY|c1559_g1_i1 len=409 path=[387:0-408]
CGTGAAACAACGATACACTTTTGGCCACGTTCAGAGGCATGCCAGGGCCTCTGAGCTCTC
TCCGGCCCCCTTGACTGACAAATGCCTAGCGGTGAGCTTCGTGTGACCGCACTCGAGCCT
GCTGGCACGAGCCGGAGTGAAATGGCTTCATGCACTCTAAGCTCACAATGCCAATGATCC
ATCAATCTCCGAGCTGCCAATCGAGCAGGACTCGTCGAACACGCTTCTTAAACACCAAAT
GCTCTCCAACCCCACCATTCCTATACCTGGTCTTTTCGAGTAAGTTGGGCTAGCACAGAA
CTTCCAAGCTTGGCATCCCTACCTCCTGATGGAGGAGAATTGTCTTACACCAGACTGCCA
TAGAGAGTTTTGCCAGAGTCGTCACAATGGCTCCATCACTCCTTCCATG
>GYY|c1563_g1_i1 len=401 path=[379:0-231 611:232-306 686:307-400]
GAAGGGAATGGGTGTCTTTAAACAAATCAAAATGAACGTACATACAGAAATGTAAAGAAG
AAAGAGATACAAAAGGAGGTAAAGTTGAATACACCCGAAGTGATGAAGAAATAAAAGATG
TTTGTAACTGATGTCTAAGTAGATCGAACACTTTCTTTTTGTTGTTGAGAGCCTGACAGG
AAAGGATATATCTACATTGTGAAGATAGTGCAACCTATTCGTGAAGACTTTACAGGTACA
TGTAGAAACAAGAATCTCGTGAAGATGTGATCCATACACACAAACAACTGATTCTTTCCC
GCTCCCCCAGAAACCCCGCACACTGCCTGCTTCCATTGAGAAATCATGCACATTTTCTAA
GATGATGAGAGAAGGAAAAATATTCGATACCTGATTGTGTG
>GYY|c1563_g1_i2 len=326 path=[379:0-231 686:232-325]
GAAGGGAATGGGTGTCTTTAAACAAATCAAAATGAACGTACATACAGAAATGTAAAGAAG
AAAGAGATACAAAAGGAGGTAAAGTTGAATACACCCGAAGTGATGAAGAAATAAAAGATG
TTTGTAACTGATGTCTAAGTAGATCGAACACTTTCTTTTTGTTGTTGAGAGCCTGACAGG
AAAGGATATATCTACATTGTGAAGATAGTGCAACCTATTCGTGAAGACTTTACAGAAACC
CCGCACACTGCCTGCTTCCATTGAGAAATCATGCACATTTTCTAAGATGATGAGAGAAGG
AAAAATATTCGATACCTGATTGTGTG
>GYY|c1567_g1_i1 len=386 path=[423:0-281 30:282-385]
GGGCATTTCAATTTGGATATAAATTTCTATCAAGAACAGTGTAAGCTTAGTGCACTATCA
GAAAAATATATATATCTCATCCAGTTCATAAAAACCAATCAGATATACAAGCACAAAGAC
GATGCAGAAAGATCTGTTCGCTAGACAGGTGAGTAGAGAAGGTCCTCAAGGAAAAGGCTC
CCATCGAGCTCGGAGGATGCCATTGTGGATTTTTAATCTTCAGGGTCCTCAATGATCGTG
TTGCCTGGGCTTGAGCCAGTGTGCAACCTCCCGCCACACGTAGCTTTCATTACGTGTTGC
TTACATAACCTACTTGTGTGCATGATTGACATTGAGTCATTCCATCATCGCCTGAGCATT
GATAAATATCGCCCGAGCCGGCGCCA
>GYY|c1569_g1_i1 len=231 path=[39:0-164 37:165-165 38:166-230]
TCTGGATGAGTCGGGGCGTACGGTGGGAAAGGCGGCCGAGACGGTTAATGAAGCGGGGTT
ACGGCGACGCGAGGAGAATAGAGTTGATGCTAGTGGGGTTACAAGAGGAGGTGTTTATGG
ATCGAGATGACCGGTCGGTGGTGCCAGTCATGGGAGAGAAGAAAGAAAAAAAAGGATGTG
AGACGAAAGTGAATCTATTTGGCATGGTGAAAATGCATATATTGGTATGAG
>GYY|c1570_g1_i1 len=485 path=[513:0-484]
AAATGATCTCAGCTCTTTTATTTAAAGAAACAAAACATTACAAACACCGTTGAAGTCGCT
CCCTATTCCCAATCTCTTCTCTCCCTCCCTAGAGGTAACCACCATCCAGAGTTTTGGGGA
CTTTTTGCTGGGCAGGATAATACATGGGGTGGGCGTATTCACAGAACAGAATCCCATGCA
GCTTAAGGGTTAAGCAGAGCATCATGAACAGGAAGAAGCTTGAAAACAGCGCTGTGGGAA
AGAGAGCAAGTGATAAATGATGCGTTCAAGTATCACGTTATTCATGCAAAGCTGAAAGCA
TGGAAACAATGCTGTGTGGTTTGGGAGAAATACACATGGGCTTAAAGTATAAAGTGAGGA
CCTGGCTATGCTCTAGCCTCTCTTCTTACTTCCTACGAGTGGCCCTGACTCACTGGACAG
TCTGGTACCTGTGGGCTTGTTCCCCCATGAAATGACTTGGGTCTGATTATTGTCTAATGC
CTCTG
>GYY|c1571_g1_i1 len=210 path=[47:0-147 46:148-209]
GCAGTCTCCTCAGGCCTCTGCACTTTACTATGATGAATTTGCCAACCTGATCCAACATGA
AAAGCTGGATCCAAAAGCCCTGGTAAAGCCAATTGTCTTTTCTTAAAGCAATAAAGCATG
AGAGCTGCTTTACTACACTCTTCAAGTCTTCTGTTGCAGTGTGAAAATAGATCATCCTGT
GACCTCTCCTAAATTCTAACTGGGAAAGGC
>GYY|c1572_g1_i1 len=258 path=[80:0-47 127:48-61 78:62-257]
GAAACCAGAAACCAGAAACCAGAAACCTGACCAGTCCAGATTCCAGAATATAGAATATAG
ATTTCAGAATCCAGAATCTAGACTCCACAGACCCAGCAAAGCAAGGCGAGGCAAGCCAAA
GCAAAGCAAAGCAAAGCCAGCCAGCCAGGAAAGAAGTCAAGAAAAGGGAAGAGGAATAGC
CAAGCAAGTTCCGGCGCTGCTTGCTGTTCAGGTTTCGACGTGTGAAGCTGTGCTGTTGAG
ACTGAGATTGGGATTGAG
>GYY|c1578_g1_i1 len=408 path=[314:0-108 649:109-180 423:181-407]
GGGGATCTTGCCATATCGATTGAGATGTTCTTTCCAAACACTCTAGCTCGGTTACAGCGC
CTCTCGTGCCCAGTTGATGAGTGCACCGCCGTATTTTGTGGGATTTGTCGGTGCGAACTT
TACATTTGATGCAAAGCAACATTTCCAATACTGACGTCGCGAGTGCTCTGCGACGAGGTT
AGTCATGTTGGTTACCGGACAACTCTCTGATCGCTTCCGGGCCCGGGCAATCGCGGCAGG
TTCTTGTACCATGCTCGGAGCCATCGGCTTCATCATCTTCCTTTGCGCAGAGCCTAAGCA
GCTTCGCCTGAGGTATGCGTCACTGTTTTTTTCAATTCCGGGTACGTATTCAACTACACC
ACCTATAGCCGCATGGTTAGCGAATAATAGCCATGGTCACTACAGGAG
>GYY|c1578_g1_i2 len=336 path=[314:0-108 423:109-335]
GGGGATCTTGCCATATCGATTGAGATGTTCTTTCCAAACACTCTAGCTCGGTTACAGCGC
CTCTCGTGCCCAGTTGATGAGTGCACCGCCGTATTTTGTGGGATTTGTCGTCATGTTGGT
TACCGGACAACTCTCTGATCGCTTCCGGGCCCGGGCAATCGCGGCAGGTTCTTGTACCAT
GCTCGGAGCCATCGGCTTCATCATCTTCCTTTGCGCAGAGCCTAAGCAGCTTCGCCTGAG
GTATGCGTCACTGTTTTTTTCAATTCCGGGTACGTATTCAACTACACCACCTATAGCCGC
ATGGTTAGCGAATAATAGCCATGGTCACTACAGGAG
>GYY|c1582_g1_i1 len=599 path=[1:0-598]
TCAGATCAGGCCAGAGGCTGGGCCACCTTAGGGGAGCGGGAGCACCCACAGGTGAGGTTA
CCTCACAGACGCCACATCGCCGGCGCTTAAAGGCGTTCTCCTTGTCTTCTCTGTCATCCT
TTTCAATTTGCTCTGCGAAGAAAGTATCGAAGATCTGGTAGACCAGCTTGGTGGTGGTGG
CTTTCGTGGGTCCCCTGTCCTTCTCCCTGGTAGAATGCCTGATGGTCTGCCGCCTCGCCT
GGGCTCGCCTACGGGAGAGGTTCCAGCATCTCAGAGGACTGGGACAGAGGATGTGGGCCA
TGCTCTACCCTCCCCGGTCTCCAGTCTTCACTCTGGTCCCTGCCGCATCCTTACCTCTGT
CCCAGCGTGACCCCAGCCAGCTTGATCAGGTCCCGCATGCAGGGCGTCAGGAAGATGGGC
TGCTCATCACTGTCCCCGGCCTCGTCATAACTCTCCACCTGCTCCACCACAAACTGCGCG
TGTCGCAGGAGGGAGTCCTCTGTGAAGCGGTTCAAGTTGAGGCCAGAAGGAGGAACCGTG
GTCTTGAAAGAGAACAGGTTTCTCTCATGCTTAAGCCAAACTGGCCTAAATCCAACTGA
>GYY|c1583_g1_i1 len=542 path=[515:0-88 604:89-93 604:94-98 604:99-103 613:104-222 733:223-541]
GGACGGAATAATATGTTATAAGTCGGGGGAACCGCGGGAGGATATCGGTAGTACAATAAA
ATATACATATATAAGGCTCACCTCCTCTGAGTATAGTATAGTATAGTATAGTATAGTATA
GTAGTATAGTAATAGTAACGGGTGGGCTATCCTGTCTGTAAGGACAGTGTTTAAAGTGGA
GTTATAGGAGGAGGAGGTAGGCGGGCGTAATGATGAAAGGTATGGAGGGGGTTAACAGAG
GATAAGGTGGAGTCTTGTAATGCTTAAGATTAGCGGTCTTGGACGGGTTAAAGTTCAGCA
ACCGGCCGATACAGGGACACCTGCCTGCCATCTTCCTGCATTTATTTATAATAGAATATA
ACAACTGCGACTAAGGTAGACTTAAATAATAGCGGGCAGGCAGCGACGAAGTATTCTGTA
ATTATGTGAATGAGCAGGCCTGCCCTCCCCCCCCCCCCTTCGCCATAGGTGGGATTTTTT
AGATTGATTTTTTCTTCGGAAAAATGAGGCTTAAGATAAAGAGGGGTAAAAGTAGACTAA
GC
>GYY|c1583_g1_i2 len=558 path=[515:0-88 604:89-93 604:94-98 604:99-103 604:104-108 604:109-113 604:114-118 613:119-237 732:238-238 733:239-557]
GGACGGAATAATATGTTATAAGTCGGGGGAACCGCGGGAGGATATCGGTAGTACAATAAA
ATATACATATATAAGGCTCACCTCCTCTGAGTATAGTATAGTATAGTATAGTATAGTATA
GTATAGTATAGTATAGTAGTATAGTAATAGTAACGGGTGGGCTATCCTGTCTGTAAGGAC
AGTGTTTAAAGTGGAGTTATAGGAGGAGGAGGTAGGCGGGCGTAATGATGAAAGGTATGG
GAGGGGGTTAACAGAGGATAAGGTGGAGTCTTGTAATGCTTAAGATTAGCGGTCTTGGAC
GGGTTAAAGTTCAGCAACCGGCCGATACAGGGACACCTGCCTGCCATCTTCCTGCATTTA
TTTATAATAGAATATAACAACTGCGACTAAGGTAGACTTAAATAATAGCGGGCAGGCAGC
GACGAAGTATTCTGTAATTATGTGAATGAGCAGGCCTGCCCTCCCCCCCCCCCCTTCGCC
ATAGGTGGGATTTTTTAGATTGATTTTTTCTTCGGAAAAATGAGGCTTAAGATAAAGAGG
GGTAAAAGTAGACTAAGC
>GYY|c1584_g1_i1 len=520 path=[1:0-343 345:344-359 361:360-519]
GTCTGCTACAACAAATCTACAAACTACACCAGGCTCATGTTTGACTGGCCCGTCTAGTCC
ATGCGCCACACCGAGAAGCAAAGTGCCTAGCCTCGTCGGGCGGCTCCCGAACGCCGTGGC
AGAATAATCCGCTCTAAAACATAAACAGTCGTAATCGTCGCTTACTCGTTGTCGCTCTCA
GGGCCGACCTCCATCTTGGAAGCCTTCTTGGCTCCTGGAGCATCGAGCTTCTGGGGTGGC
GTACCGAGACCGTTGTGGTTACGGAAGAATAGAACACCCTTACCCTCACCCTCGGCACCA
ACGCTGGGCTCGACCCACTGGCACCAACGTGCACTCTTCCACAAAGCCTTGAGGAAACCG
ACGGTACCATCCTTGGTGTCAGAGCGGTAGTGACGGCCCATGACGGGCTTGATGGCCTCG
GTGGCCTCGTCGGCGTGGTAGAAGGGGATGGTGGAGATGTAGTGGTGAAGAACGTGGGTC
TCGACGATACCGTGGAGGAGATGACGTCCGATGAAGCCAA
>GYY|c1585_g1_i1 len=387 path=[665:0-386]
CTTTCACTGCACACGGCTCACGCACTAACCTATCACTAAGTCGCACCATACTAAGCTTTC
GCGTTGCTTAGTCTTTCACGCTTCCGCTAGACGAACCTGCTGTTCCTGAGGTGCCTTCTC
GGCTATACCTCATTGAATAGTTTTTCATGCCGTAGCTTTATTATTTGTGTTCATCATGTT
TTTGTTTGTTTCTATATTGTGTACCGGTATTATATATAACTTACAATTACTTGTTGAACA
CTAGCCACTGAAGGCAGACGCTGATCTTCCTGCTTTACTCCCTTTATCTTTGAGCTCAGG
ACTACTCGAAGACACAAGAAGGATAGGATAAGTGGACTAAACACAGCATCTGCGTACTTC
TCTCCCCCTCCTCCACATTTATGCGGG
>GYY|c1586_g1_i1 len=697 path=[725:0-696]
AGGTGCACGCGGCCGAGAGCATCTCCTCTCCTTACAAAATCTGCATGGTTTGTGGCTTCC
TATTTCCAAATAAAGAAAGTCTAATTGAGCACCGCAAGGTGCACACCAAAAAAACTGCTT
TCGGTACCAGCAGCGCGCAGACAGACTCTCCACAAGGAGGAATGCCGTCCTCGAGGGAGG
ACTTCCTGCAGTTGTTCAACTTGAGACCAAAATCTCACCCTGAAACGGGGAAGAAGCCTG
TCAGATGCATCCCTCAGCTCGATCCGTTCACCACCTTCCAGGCTTGGCAGCTGGCTACCA
AAGGAAAAGTTGCCATTTGCCAAGAAGTGAAGGAATCGGGGCAAGAAGGGAGCACCGACA
ACGACGATTCGAGTTCCGAGAAGGAGCTTGGAGAAACAAATAAGGGCAGTTGTGCAGGCC
TCTCGCAAGAGAAAGAGAAGTGCAAACACTCCCACGGCGAAGCGCCCTCCGTGGACGCGG
ATCCCAAGTTACCCAGTAGCAAGGAGAAGCCCACTCACTGCTCCGAGTGCGGCAAAGCTT
TCAGAACCTACCACCAGCTGGTCTTGCACTCCAGGGTCCACAAGAAGGACCGGAGGGCCG
GCGCGGAGTCGCCCACCATGTCTGTGGACGGGAGGCAGCCGGGGACGTGTTCTCCTGACC
TCGCCGCCCCTCTGGATGAAAATGGAGCCGTGGATCG
>GYY|c1587_g1_i1 len=603 path=[175:0-546 174:547-602]
GCCCTTTTTCCACCCATCTTCAATCCACTTTCCACATCTTCCTGTTTCTCAATGTCTTCC
TATTTCTTGCCCCATTTCCTATTATTATTTCTCCCACCTATTCCATTTTTTCCCGTATTA
TTATTTTTCCATTTTTTTCCATTCTTTTTCATGAATATTTCTTCCGACTCCTTCTCCATC
CCGCTTTCTATCTGTCATTTGTCCTCCCCCCACCTTCCATAAAAGTTTTGCCTCCATGCT
CGTGCCAAGCTCTGAATTGTTCAACATAGTGATGTTGTCCGCGTCTAGTTGACAAAAGAT
CAAGTGGAAGGCCTACAAGGTTTTCTCTTGATGGAGGTCCAGCTCTTCTTTTGTCATTGC
TCCAATAAATGTACGATTTTCCTCAAGAACACTCCAAACTTTATGGAAATATAACTCTGT
TCAAATCATTGGCGTCCATATCATGTAGTTTGTAAGTGACAGTGGAAAATAGGATCCTCC
GGATAATAGCTGATGCTCCAACATGTTCAGTGGTGTGTGCACCTGTACTGATAATGTGAA
GGAATGTCTGGAGCGCGCGGAGGGATTGACCAAGGTCCACTATGTCTGACTAGGTCAAGA
GCA
>GYY|c1587_g1_i2 len=672 path=[175:0-546 105:547-615 174:616-671]
GCCCTTTTTCCACCCATCTTCAATCCACTTTCCACATCTTCCTGTTTCTCAATGTCTTCC
TATTTCTTGCCCCATTTCCTATTATTATTTCTCCCACCTATTCCATTTTTTCCCGTATTA
TTATTTTTCCATTTTTTTCCATTCTTTTTCATGAATATTTCTTCCGACTCCTTCTCCATC
CCGCTTTCTATCTGTCATTTGTCCTCCCCCCACCTTCCATAAAAGTTTTGCCTCCATGCT
CGTGCCAAGCTCTGAATTGTTCAACATAGTGATGTTGTCCGCGTCTAGTTGACAAAAGAT
CAAGTGGAAGGCCTACAAGGTTTTCTCTTGATGGAGGTCCAGCTCTTCTTTTGTCATTGC
TCCAATAAATGTACGATTTTCCTCAAGAACACTCCAAACTTTATGGAAATATAACTCTGT
TCAAATCATTGGCGTCCATATCATGTAGTTTGTAAGTGACAGTGGAAAATAGGATCCTCC
GGATAATAGCTGATGCTCCAACATGTTCAGTGGTGTGTGCACCTGTACTGATAATGTGAA
GGAATGTCTGGAGCACACGGAGGGATTGACCTAAGTCCCCTATGCCTGACTAGGTCAAGA
GAAAAGCTGGGCTTACCTGGAGCGCGCGGAGGGATTGACCAAGGTCCACTATGTCTGACT
AGGTCAAGAGCA
>GYY|c1589_g1_i1 len=457 path=[435:0-456]
CGTCAAGTCCATCACCCTGCTTCTCTTCGAGACCTCGCTTCTTGTCTCTGGTTTCACCAT
TGACGAGCCCGTTCAGTACGCTGAGCGCATCCACAAGCTCGTCTCTCTTGGCCTGAACGT
CGACGAGGAGGTCGAGACCGAGCAAGAGAAGACCGACGCCTCCGCCGAGGCACCAGCAGC
GGCTGGCGAGAGCGCTATGGAGGAGGTTGACTAAGCGCATCGCCCGTCTTGGCTGGTTTC
GAAAAGTTTGGTCGGCGCTCTGATATCCCTTTCATGTGTCATGGCTTTCTTTCACTTTCT
ACACCTCACTTGCATGATGGACGGAGCTTAATCTTCGATGGCGTCTTAGAGTGGTGGTAC
TTTATGCATCACGAGTAATGGATATCCCGAAATGTATCTTACGTAGACTTGCCTCTGGGT
AGTTTTCATGAATGATGAAATGTTCAAAACAATCTTG
>GYY|c1594_g1_i1 len=302 path=[330:0-301]
GGTCGAAAGCCACCTCGACTCTCGGTAAGTGGTGGCTAGACTCTATCGCTTCGCACCCGC
GCAGATTGCCACATTGTTGCGTAGAAACCCAGAAGCCACCCCTCTCCCATTCCACCCACC
GGCACCGGCTTCCGTCGTCTCACTCTCGTCATCCCCCCCGGCACTCTCCGTGATCTTCAA
CACAACTAACCTCCTTCCTCTCCTACCTCCTCACCGTCCCTTGCCTTCGGAAACCTTCTT
GTCCCACTTCCTGACCTTGCTGCTTGTCTCCAATCTTAGTGCTTTATATACACCCACAAG
GC
>GYY|c1595_g1_i1 len=224 path=[202:0-223]
GGCCTCTTCCCGCCCATGGCGAAGCTGTTAACCCTGACAGCTCCCATACACTATGCAGCA
CCAACCACTCAAGCTGACTCTCTCAAGATTCACGGCGCCGAGCGTCTGGAAATCGATCAT
CCGCATCGGGTGCCCGTGGCCCCACCATCCAATCCTCCATTGCCAGCCACTGACTCCAGG
TCTTTTCTGCGCCTTCTATCTCCGCAAGCTGAACGTCTTGTAGC
>GYY|c1598_g1_i1 len=393 path=[447:0-180 627:181-194 39:195-392]
AAAGACTAGAAGAAAACAACAAAGGCATATTTAACCTGGTCAGTGTTTTACAGCAGAAGC
ATGCAGCTCTCGATGAACAGAAAGAAAAAATGACACGTTACACTGAGATGTTACAGAAAA
TAAAGGAGACTTTGATGAGTTTACTCGCAAACACGGCCATACAGAGAGCAGATATGGAAA
AGAAATGGAATCACATGTTTGAGATGGAAAAACAAGATGTTGAAAACCTTAAAAATGAGT
TGAAAGTAGATAGAGAGAATCTGGATAGAATGACTGAGATAATGAAGAACGAGAAACTGG
GCTTGGAGCGGTTAAGGTCTGATGTCCTCAAACAATATGACATATTACAACAATGTGAAA
AGAATACAAGAGAATATAAAGAAAAGTTGGAAA
>GYY|c1599_g1_i1 len=432 path=[1:0-431]
TTTACATACAACGTTGAGTGTGATTGGATCAGGGATTTGGCTCTGGCACAACCCGATACA
TAGACGGTTAGGGTCAGTAGCCCGAGAAAGCGCTACATACAATTGCCCATGAGCAAAGAC
GGGCTGAGGCAGGTAGATCGCCACCGTGTTCATGGACTGGCCCTGAGATTTGTTGATGGT
CATACCAAAAGCAGGGGCAATCGGGAATTGATACCTGGAAAAAGAGACTGAGAAAACCGC
ATTAGCCTCATGCTTCAAACGGATCTTTGGCAGCATAACTTCAGAACCCAAGGCCGAGCC
AGACACGATGGTGGCTTTCAGGACATGTCGCGAGATTCCTGTGACCACCATCCGAGTGCC
ATTAGACAAACCATCGGCGAGGTTGAGGTTGCGAAGCAGGATCACAGGCATCCCGATCTT
GAGACGGAGGTG
>GYY|c1599_g2_i1 len=283 path=[1079:0-282]
GGCACATTTTTCTATTTATTTGTTACATACAAGCCTGCTCGCCTCAATTCTTTCGTCGTA
TTGTGTGTACCGCTCTACTCGGTCTCCGATTGGAGTGGCCAGTTGGTGGTTCTTTTTTCC
TTTTATTTCGCGTGGCGCAGCCACGATTGGCCTAGTTTTTAGGCTGATCCGGTTTACTTC
AATCTTGACTCGTCTTAGTTTGGACCGGATGTATGTATGGTAGTGGTAAGGCGGTCGGAG
TGGAGTTTTATTCCCCAACACTTTTGGCTCGGATGCGTATTTT
>GYY|c1601_g1_i1 len=1061 path=[1039:0-577 1617:578-657 1697:658-1060]
GGGAATATCTTCAGAAAATTTAAAGCAATGAAAGTGAGACGCGTTTTGATAGTGATTATG
TTGTAAATAGATTTTTCGAATCTCAATGAAGAATAAAAAAGATGGTGAAGAACCTTACTT
TGAAATTTAAGCGCAATCAACTCCTCTAAGAGAACCGAGGAATCTTTTTCGGTGCACTTT
CTTCATAAGAAAAAGTGAAGTTGGCAATTCAATAGATGCATGCACTTCGAGAGGCTACCT
AATTTACCATTCTGCTCAGCTCGCCAAGCAGTCTAGCATCATGAGGAAACAAGTCTTCTT
GATGGTCTAGCAAATCAAAAAATACAGCACTGGCCCTTTCTCTGATTAAAATCAGTCTTT
CATCAGAAAGTTTGGAGAGTTGATATAAAAGTGCGATAGCGGCCGTTTTCGATTGTGCTG
AAAATGACGGGTCAGTTTTTCTGATTGAAAGTCGCAGTGCTTCAATTTTTTGTACTGCAA
CGTTTAATGAATTGCGATATTCGCGGTCTTCGATATTACGGAAAATTCCTCGGAGCCTTG
GCTCGTAATTCACAGCGTCTTTCAAGTTTTCATACGTGCCTACCGTACATTTGATAGATC
AGCTATGGATTTGCCAAGCTAGCGAGCGGCCAGCGCTTATACTTGTTTACTCTACTCACT
CAATCCCGTGCTGAGTCCGCCGTGTGGTACCAAAATTTCTTGAATGAAAGTTCCTCTAGC
GAGATTCGCCAGATCTGGTAGAGCTAAACAACGTTCTTTGATAAGCTGGATCGCAGTACC
AACGTATTGAGCACCATCTGCTTGGTGCCGAGCATGCTTAGCCCAAACGCTATAGAAACC
GTAGACAATGCCGGCTATTTCCGATAAGTTGACTGTGTCTTGGCTGGAAATGTACGTGAA
TAGCTCGACCCATACCCCGACTTGATCCTCAGACATGACCTCATCGTTAATGAGAACCTC
GAAAACGCTTTGGAGAAATGTCGGCTTTTTTCTCCTTCTAGCATTATATTGGATGAGGAA
GTCCTGGGCCCGCGGTCTCGAATTGAAATATTCTGGCTGGA
>GYY|c1601_g1_i2 len=981 path=[1039:0-577 1697:578-980]
GGGAATATCTTCAGAAAATTTAAAGCAATGAAAGTGAGACGCGTTTTGATAGTGATTATG
TTGTAAATAGATTTTTCGAATCTCAATGAAGAATAAAAAAGATGGTGAAGAACCTTACTT
TGAAATTTAAGCGCAATCAACTCCTCTAAGAGAACCGAGGAATCTTTTTCGGTGCACTTT
CTTCATAAGAAAAAGTGAAGTTGGCAATTCAATAGATGCATGCACTTCGAGAGGCTACCT
AATTTACCATTCTGCTCAGCTCGCCAAGCAGTCTAGCATCATGAGGAAACAAGTCTTCTT
GATGGTCTAGCAAATCAAAAAATACAGCACTGGCCCTTTCTCTGATTAAAATCAGTCTTT
CATCAGAAAGTTTGGAGAGTTGATATAAAAGTGCGATAGCGGCCGTTTTCGATTGTGCTG
AAAATGACGGGTCAGTTTTTCTGATTGAAAGTCGCAGTGCTTCAATTTTTTGTACTGCAA
CGTTTAATGAATTGCGATATTCGCGGTCTTCGATATTACGGAAAATTCCTCGGAGCCTTG
GCTCGTAATTCACAGCGTCTTTCAAGTTTTCATACGTGCTCAATCCCGTGCTGAGTCCGC
CGTGTGGTACCAAAATTTCTTGAATGAAAGTTCCTCTAGCGAGATTCGCCAGATCTGGTA
GAGCTAAACAACGTTCTTTGATAAGCTGGATCGCAGTACCAACGTATTGAGCACCATCTG
CTTGGTGCCGAGCATGCTTAGCCCAAACGCTATAGAAACCGTAGACAATGCCGGCTATTT
CCGATAAGTTGACTGTGTCTTGGCTGGAAATGTACGTGAATAGCTCGACCCATACCCCGA
CTTGATCCTCAGACATGACCTCATCGTTAATGAGAACCTCGAAAACGCTTTGGAGAAATG
TCGGCTTTTTTCTCCTTCTAGCATTATATTGGATGAGGAAGTCCTGGGCCCGCGGTCTCG
AATTGAAATATTCTGGCTGGA
>GYY|c1603_g1_i1 len=409 path=[402:0-401 851:402-408]
TTTTGTGTGGAAGTTAAATCTTCTATTACATGTTTTGAATGAAATTTAAGTTTATTTGAC
TATCACAACAACCTTCACCTATACAATACACAGAATTAACTGATTACCCAAAAGTGCAAT
TTATTTTGACAATATTCTAAGTTATAAACTTTTTTTCTGTCATTTGAACGATTTCTTCAT
TTGCAAAATCACTCTATTTTTCGTTTAGACTCATATAAGCCCCATCCGGGTCCCTTTAGA
CAGACATAACAAGTGATAGACATAAGATACAAGTTAGAGAACATTTTTTTAATAGTGGTA
CAATCAACCATTTTTATTTGACTTGCACAACATAATCACAAATACTGACACACACACATG
TATTGTTACAACTCAATAATCAAGGGTTTCAAACTCACATCCCCCCCCC
>GYY|c1604_g1_i1 len=227 path=[205:0-72 278:73-226]
TTCTCTGACTGATTTGAATTTGAGGGTTAATTATGACTCATCTCGTTCAGCCCTTCCTTT
TGTTAATTTTTGATTGGACGGTTCAATTTCTTTTTTGATGTATGACACCCATAGTTGATG
CCATTGCGTCAAATTCCACTCATAAAAAAAAATGTTCTTTCTCGAAATTGGCTTGAGGTT
ATCGTAGCAAGTTTTGCTACTTTTGGTTGTGGAGATATTTTTGCTGG
>GYY|c1605_g1_i1 len=662 path=[1:0-661]
GGGTGCAACCGCAGTGCAGTGGAGCCTGATGTCTCGTCAGTTGCGAGGAGGGCGCTGAAG
GTTCGTCTCTCTGTCCCTATTCCATTATGCTCCCTCTGCCGTTAGCATGCTGTCAGATCG
CTCTGCATCACTCATCCCCTCTCGGTCAAACGCGAAACGAGTAAATTGAATTGGATTGCG
AGGTGTTGGCTTGCTGATGCGCTCATTGAAAGTTCAGTCAATGGTTCCCCTCCCTTTCCT
GCAGCCGCACTCTGGACCTCTCCTCAACCCTGGGAGCTATTCCACAATGCTACCACACCC
CGCGGTGTACGGCCGTCGGGCCGGCTGACGTTGGGAAGTCGGTTTCTCAGTCTCTTTTTT
GCCAGCGCGCTCCACTCTCGTCACTTCCGCGTTCCGCGCGACGCCACGATCTCTGCTCAC
CTCATTGATTTTCTTACGAGCCCATCAGATCTCTAATGTTCTGTATGTCCAAAAAACAGC
AAGAATAAAATTGTAAGAGTTGGAACTTCGACCCGTTTCTTACGAGTCAACTCACTCGCG
ACAATTTAGGACATGTATGCATGTATATATGCATGCCAAACCAAACCAATACCAAGTAGT
AAGACCATCTCATCTCATCTAAGTTCTATGCACACCTGTCCCCCAAAAAACAATATTTAC
AT
>GYY|c1606_g1_i1 len=603 path=[612:0-252 1208:253-602]
GGAACCAGATCGACGCGCCCGCCGCCGATGTCAAGAACTGATGGGATGAGAGAGAGAGAG
AGAACGGGAAAGGAAAAGGGATGGGGCGGGGGCGTTGAGGAGAGGCGCCGTGCATCATCA
TCGTCGTCTACGCATGTGGATGGGGAGCGGAAGGAGGGGGGATGATGATGAGAATAGTGG
CATTGCAGCGGCGGGATCGACGGACGAACGAACGACCGGCCGATCACGAGTCGCTGGTGA
TGATGAGCGCGGGCCGAAGCGTAAAAGGAAACGAAACGGGGCACGGCGGGCATCGTTCTC
TTGTGAGAGACCACCATCAATCACCGCGCATCGAAACAACAAAAATAGAAGGAGGATTTG
GGAAGGTCGGGATCTCCAAAAGAGAAAGAGTAGGAAATGAAACCTTTTTTTCAATTTTCG
GAAATTGGGATGATGCATTCTGCTAAGCCGCGCATTGCAACGTCGTTGATCGTTTCTCTT
TTTTTACTTCCGGATGGATAGATCTCTCGCCCGTACGGTTGGTCGGGATGAAAGCATTTC
TTGTGTTTCTTCCTTGTCGAAGGTATGATGTAGACGTGGGTTAGAAAATACCAAGTATAG
ACC
>GYY|c1606_g1_i2 len=365 path=[1206:0-14 1208:15-364]
ATAAAAGGAAACGAACCGAAGCGTAAAAGGAAACGAAACGGGGCACGGCGGGCATCGTTC
TCTTGTGAGAGACCACCATCAATCACCGCGCATCGAAACAACAAAAATAGAAGGAGGATT
TGGGAAGGTCGGGATCTCCAAAAGAGAAAGAGTAGGAAATGAAACCTTTTTTTCAATTTT
CGGAAATTGGGATGATGCATTCTGCTAAGCCGCGCATTGCAACGTCGTTGATCGTTTCTC
TTTTTTTACTTCCGGATGGATAGATCTCTCGCCCGTACGGTTGGTCGGGATGAAAGCATT
TCTTGTGTTTCTTCCTTGTCGAAGGTATGATGTAGACGTGGGTTAGAAAATACCAAGTAT
AGACC
>GYY|c1607_g1_i1 len=327 path=[925:0-14 174:15-326]
GTTTGCCAGCACCTGAAGTTTCAAGTTTCAAGGCTGAGTTGAGAGTCAAAATGTTGTACA
AAGTCAAATAGCCAACCCAGAACCAGATTCGACTGGGCCCATCTCCAAGCTAGATCCGCC
TTCAGTCTTCAGTTGTACATACATAGTTCTCAAGTCAAACCTCCAACTTCAGGTGCTGGC
AAACTCTATTCCAACTTATACAAGCCATACAATACAGCCCACTCTAGCTCAAGTTCACTA
GTCCACCTTCCCTTCCTAATCAACCTGCTTCTCATCACTTCACAATTCACTTTCAGTCTT
CATCATCATCATCATCCACACTCTATT
>GYY|c1607_g1_i2 len=485 path=[1:0-172 174:173-484]
CAGTGAGAGTCAGTGAGAGTCAGTTCAGTGGTCCAAGTGGTCCAACTGGTCCAACTGGTG
CAGTCTGGTCGAGTGTTCTCAGTTTGTTCTCAACTGAAACCAACCGACAGAGCTCGATAG
CTGGCTGCTGGATCGATAAAAGCACCGGGGTGGACGATCAAGATTCGAGATTCAAGTTTC
AAGTTTCAAGGCTGAGTTGAGAGTCAAAATGTTGTACAAAGTCAAATAGCCAACCCAGAA
CCAGATTCGACTGGGCCCATCTCCAAGCTAGATCCGCCTTCAGTCTTCAGTTGTACATAC
ATAGTTCTCAAGTCAAACCTCCAACTTCAGGTGCTGGCAAACTCTATTCCAACTTATACA
AGCCATACAATACAGCCCACTCTAGCTCAAGTTCACTAGTCCACCTTCCCTTCCTAATCA
ACCTGCTTCTCATCACTTCACAATTCACTTTCAGTCTTCATCATCATCATCATCCACACT
CTATT
>GYY|c1609_g1_i1 len=497 path=[475:0-232 708:233-330 806:331-496]
GGAAGCTTGGCATGTGAGTAGATTGAGGGCCATCCATGCCTTTTCTGGCCTCCATGAGAT
ATCGGTGAGGCCAAGATATTCAATGTAGCGATCCGAGACGTCTCGACGAGTCCCGAGCGA
GTACACCGAAAAGGAATTCCGCCAGGATAGGATTGAAGGGCCTTTTCTGTTCAATCACCT
ATGCGATGAGGCTCGCGAAGGTGTTTGATAGAAACTGCCAGAGTTGAGGCCAGCTTCTGC
GTTTGTGAAGCTCAAACCTGAAGTTGCGTAGCCGAGCAACGGCAAGGCGAAACCATTGCG
GGATTCTATCTGATGAGTGGGCTAAGCATACCTACCAGACCCGGCCCTGCGAAGAATCAA
CCCTTCACGGCTTAGTTGGGGAAGGTAAACCCCAGTAAACCGTTCTGTAAGTACCGCCGA
GCGGCGAGTTGATGAGGACCCTAATTCTTTAGCGTGAGTATGCTTGAAATGTTCGCCGAG
TACCGATGTTCGCCCTT
>GYY|c1609_g1_i2 len=399 path=[475:0-232 806:233-398]
GGAAGCTTGGCATGTGAGTAGATTGAGGGCCATCCATGCCTTTTCTGGCCTCCATGAGAT
ATCGGTGAGGCCAAGATATTCAATGTAGCGATCCGAGACGTCTCGACGAGTCCCGAGCGA
GTACACCGAAAAGGAATTCCGCCAGGATAGGATTGAAGGGCCTTTTCTGTTCAATCACCT
ATGCGATGAGGCTCGCGAAGGTGTTTGATAGAAACTGCCAGAGTTGAGGCCAGCTACCAG
ACCCGGCCCTGCGAAGAATCAACCCTTCACGGCTTAGTTGGGGAAGGTAAACCCCAGTAA
ACCGTTCTGTAAGTACCGCCGAGCGGCGAGTTGATGAGGACCCTAATTCTTTAGCGTGAG
TATGCTTGAAATGTTCGCCGAGTACCGATGTTCGCCCTT
>GYY|c1613_g1_i1 len=212 path=[1053:0-211]
GGGGATCCCTTTGTTAGTTCTGTTTCATACATACCACAACGAATAAATGTGGGACAAGCC
TAACTGAAGAGTAATTTTGGTTTGGGTGCAAAAAAACCACAGTTGGACAAAAAAGCGGGG
GCTATACATATTCAAATAAATGAAGGGGTGGGAACACACTAAAAAAGGGGACATGGGGAA
CACAAGACGATCGAGCGAGTCATTGTTGGTAC
>GYY|c1613_g2_i1 len=549 path=[527:0-548]
TCGAGCGAGTCATTGTTGGTACATGAAAATCTTGCTTGCTGTAGACATGTTCAGAAGGTA
ACATAGATCCGGTATGTTGCCACAAGGCCTTCTCCGGGTGGATGGGTGATGTACAAATCG
GTCGTCGCTCAGCTACTGACGGTGTCGAAAAACGAGGCTCGCAAAGCGCCAGCTGAAACC
GGGGCCTCGAGTCCGCACCCAACGATTGCGGTGGATGGTGCACACTTGGGGGCAGCCTTT
GCAAAAGTGGGTTGCAAGGCAAGGAGCATGTCGCGGCTGTAGAAGAAGTGCGGGCGAGCG
TTGGAGGCAAGGGAGCTAGCTTCGCTCTGGGAGCTACAGGTGGACGAAATGGATCGGCCA
AAGTCCGGAGAAGACAGGTTAGACATCGTCAAAAGGCTCGGGTTGCAGGTAGTAGGTGTA
GAGTGGTCGTGGAGGAACGTGGTGCGTATTAAGAAGCTTGCCGGTATGCTGGAATAAAAA
GACGACAGCTAGGGTAGGGGGGTAGTGGTGGAGTGACGTAAGGGGAACTGAAGTCTCAAA
CTATCCTTG
>GYY|c1617_g1_i1 len=670 path=[1:0-669]
GCAGGCCGAAAGGCATCCGACGACGATGCCCGCCGAATTTCTCACCTTCATCCGATTATC
TGGGCAACCAGGGTTCAAATCTACCCCGCAAGAGGGCACTGGGCACCCCTTGTTGTTGTT
GATTCGAACCGGCAAATTGCTTCCGTCGACATTGGAAACATCAATGTAGTCCTTACCACC
ATCGCCATTCAACTTGAACTCAGCTAGGGTTGCTGGAGGAACTCCACTTCCAGTACGGGC
ATCGCACACTAGGCCCCCGTTGCAGCCCCCAGTAGCACAAGCTGTAGGACCCGACTTTGC
GAAGTTGCAATCTCTTCGGCCCCAGAATCTACCAGCCCAACCATTAGGGACTTGAACAAT
TTTTCCGCTCTTTCGAGGTGCCTCCCATCCTGCTGGGGTTCCAGAAATCTTGGCTGGAGA
ATCAGGATTAGTAAAATAGGCAGGCCAGATGGTGAAAGGACAGTTGTTTTTGATCGTGAA
AGTTCTTCCCAGTATTTGAGAGGTCAAGCAGAAGGCTAAGAAGGTAGCCTGGATAGAAAA
CATCTTATGCGACTTTTGTTCCGTAGCTAGCAATGGAATAACAGATTGAGACAGGCCTTT
GGTGGTTTGCCAGAAGGCTCGGTTCCTTTTATGTGCTGCAGATCCTGAGAGGAAGGGGCA
CTTTACAACT
>GYY|c1618_g1_i1 len=523 path=[501:0-120 622:121-226 728:227-522]
GGCGAATACGGATCGGATTCAATATTGCACCCTACAGCAACAGATAAGCCTAACCCCTAC
TATCCATATGGCACTGAGGACGAGCACATCACGTATCCAGCCGCATGTAGATCTGGCGAT
AGTAAGCTGAGTTGATGGGCACGGAGGCTTCATTTTCAGGCTCAACTGACCGTCCTTCAA
TCTGCTTCTCTTATGCGCCTTCTGACAAATAATTGGGGACTACGTAGCTCTCACCCATCA
CCATCCAGACACGCTTTGGGATCCTGCCGAGTCCCGGTATTTGGGCGCATTTGACGAAAA
CTCTGCCACGGCCAGCAATCTTATCTGGACTCCGTGGTCGCCGTCAAATGATGAAGTCAG
TTCGACGATTCTATTTCGTGAAGCTCCAGATTCAAGCGAACACCCTCATCTTCCTAGCTC
AGCTACCGATATCAACAACCAGCCTCCGGATCAAACTCATTCAATTACCATTCAAGACAA
TCCAATCGTTCAAGAACATCTGGCAGCTGAGCTTGGCTCCCGC
>GYY|c1618_g1_i2 len=417 path=[501:0-120 728:121-416]
GGCGAATACGGATCGGATTCAATATTGCACCCTACAGCAACAGATAAGCCTAACCCCTAC
TATCCATATGGCACTGAGGACGAGCACATCACGTATCCAGCCGCATGTAGATCTGGCGAT
ACTCTCACCCATCACCATCCAGACACGCTTTGGGATCCTGCCGAGTCCCGGTATTTGGGC
GCATTTGACGAAAACTCTGCCACGGCCAGCAATCTTATCTGGACTCCGTGGTCGCCGTCA
AATGATGAAGTCAGTTCGACGATTCTATTTCGTGAAGCTCCAGATTCAAGCGAACACCCT
CATCTTCCTAGCTCAGCTACCGATATCAACAACCAGCCTCCGGATCAAACTCATTCAATT
ACCATTCAAGACAATCCAATCGTTCAAGAACATCTGGCAGCTGAGCTTGGCTCCCGC
>GYY|c1619_g1_i1 len=596 path=[1:0-108 110:109-595]
TTGTTTGCAAGGTAGGTACGACTCCAGGGGCCAATGTGGTTGCTTCCATGTACTTATGTA
TATATTCAGTGAATGAAATTTAGGCCCAGTTGCTGCGATTTCCTTTTTGCAGGCCACCAT
TCCTGCTCTTGCTCACAAAAGTAGCCATGGCGAGAAAAATAAAATAAAATTTCTAAATTG
ATATGCTAGAGAGCTTTTTACTGTCTCAGTAAATTTGAGTAATAACTGGTTCTTCAGTTT
TTTAAAGAAATTTTTTTAGTAGAATATAAATGATTCTGTTTTCTTGCCATCTGTTTACGC
AACCGTAACCTATATACCACCGATTGGATCCATCTGGAAACAAAAATAATAAAACAATGA
AGGGAATCGGTTTTTCGGAGGAGGATGCAGAAGATTTGCCGGTGGTGCCTTCATGATGCA
CTGGTTATCTCAGCAGCGTATGGAGGTGCGCCGACGACTTCTGTGTCGCGTTTGTCAAAG
CGGAGGGAATGTTCCGTGGACCTGCCATCGATCGATCTCTGGTTGGCAGAAAACACTCCG
TTCGATCGAGTGTCGATGGGGAGACTTATAACTGAGCTACAATAAGCATTGAGCAA
>GYY|c1620_g1_i1 len=423 path=[619:0-422]
GACACCACCACTTTCAAAAATATCTTTGTTAGTCTGGCTTGAGATCTTTGACAGAAGTTC
CACCTGTGTTGAACTTAGGCATCAGTCACTGAGATTATCTCTGGAACACCTGCCTGAGGC
TTTTTTTTGGCAGTAAAAATGTCTCAGGTGGTGGTGCCTGAGAGTATATCAGACACTGCT
TCCTGAGCCCAGCTCAGGCAACACTGCCTAGGAAGATTTCAGGCACAACCGCCTGAGATA
TTTTTTTTTTCTCTATCAATGATTCCCAATAAAGATATTTGATGATGATGATGATGATGG
TAATGAAAAGTTGATCTCAATCTTTCAATAGCACCCACTCACCAACAGACAGACAGACAG
ACACACATAAACCACAAGATGATAACAAAAAAAGATACCACAAACAAACAAACAAACAAA
CAA
>GYY|c1622_g1_i1 len=345 path=[1:0-287 314:288-344]
GAGGTTCGTAAAGTCGTGAAGGAAGATGCCTTAGCTTGCGAATTGGCTGTCTACATCTTG
ACTTCTTATTACAAGACCAGTAATCTGCGGAAGTGGAAAGAGGTCTTTGTTTCGGATGAT
GGAATTCTCGAGAGACTCCAATCTTTTCTTACAGCTAAAAAAAACCGGACACTTCACAGA
TGGACCCGTTCCTTTTCGCAGAATATGGTGAACGTCAATTTGGTACCATGGTCTGACAGC
GACACTCAAGAGTTGATATCACAGGGTCTGTTGGATGATGGCTTCCATGGCTCGATGCAC
TTATCCTGGATGAAAAAAAAACATTCATTGACCATGACCATGAAC
>GYY|c1622_g1_i2 len=370 path=[1:0-287 289:288-312 314:313-369]
GAGGTTCGTAAAGTCGTGAAGGAAGATGCCTTAGCTTGCGAATTGGCTGTCTACATCTTG
ACTTCTTATTACAAGACCAGTAATCTGCGGAAGTGGAAAGAGGTCTTTGTTTCGGATGAT
GGAATTCTCGAGAGACTCCAATCTTTTCTTACAGCTAAAAAAAACCGGACACTTCACAGA
TGGACCCGTTCCTTTTCGCAGAATATGGTGAACGTCAATTTGGTACCATGGTCTGACAGC
GACACTCAAGAGTTGATATCACAGGGTCTGTTGGATGATGGCTTCCATGAAATGTCTGCG
ATCTGTCGGCAAAGGCTCGATGCACTTATCCTGGATGAAAAAAAAACATTCATTGACCAT
GACCATGAAC
>GYY|c1629_g1_i1 len=417 path=[751:0-389 25:390-416]
TGAGTGGGCAAGCATGAGCTCAGTGTGACGGTGGGCGGATCGGGGGTTTTAGAAGAGCTC
AGGCAATCAAAACCAGCCCCGTTGACACAAGGCCAAGAGCGATAAGTGCTGATAGGGTTG
TCAGTGTTAGGTGAACTTGCGGACGTCGCGAAGGGCAGGGATTTGTGCGTGTCCACGCCA
GAAGATTGTGGCTCTAGTACATTTGATGAGATGGAGGCTGTTGGAAGTAATAGACGCGGA
TCGATCTCAAACGACAGCCTGCTCATCATGGGAGCCGTATTAGCACTGATGGCTGGCCTA
TCGAGGGCTTGCTCTTTCTCCCGCTCTATATGTTCCACCTCCTCGTACTTCTTCGACCGC
CGCAGTTCTCTAGCTCGTGCATTGCAGAACTGCTCCCAATTATGTACAGCCAATTCG
>GYY|c1629_g1_i2 len=718 path=[751:0-389 1140:390-717]
TGAGTGGGCAAGCATGAGCTCAGTGTGACGGTGGGCGGATCGGGGGTTTTAGAAGAGCTC
AGGCAATCAAAACCAGCCCCGTTGACACAAGGCCAAGAGCGATAAGTGCTGATAGGGTTG
TCAGTGTTAGGTGAACTTGCGGACGTCGCGAAGGGCAGGGATTTGTGCGTGTCCACGCCA
GAAGATTGTGGCTCTAGTACATTTGATGAGATGGAGGCTGTTGGAAGTAATAGACGCGGA
TCGATCTCAAACGACAGCCTGCTCATCATGGGAGCCGTATTAGCACTGATGGCTGGCCTA
TCGAGGGCTTGCTCTTTCTCCCGCTCTATATGTTCCACCTCCTCGTACTTCTTCGACCGC
CGCAGTTCTCTAGCTCGTGCATTGCAGAACCAACGGTTTACCTGGGAAAATGAGAGACCC
AACACGATCCCGACGATCTCTTTCTCAACAGGCAGGAGTTGGTCGTCATGTCTAAGGATG
GATAAAAGCGTCCGAGTCTGTTGGCGGCTGAAAGGCGGGGGTTTGTGCTTGGGTTTCTTC
CCAGTCGCCCGCGGAACAGGCGGTTCTTTAGGGATAGAAGCAAGGCTTGGTTGGAAGGGA
TAAGCAGGGCTGGATTGGAGCGCTTGGAAGAGAGCAAGAGTGGCTGATTGGAGGTCCATG
ATGGGATGGCAATAACTATAACTATATTGATTGATGCGTCCCACCGGATTGAGGAGTG
>GYY|c1631_g1_i1 len=1386 path=[53:0-1385]
GGGAATCACATATGTACCCAGCATGCCCACCTCACTCCATCTCCCTTCCTGGTCTCACAG
CAAAGGTCACTGAATAGTTGAATACACATTAGCATTCACTACACGATGAACTTCTTTGTA
GCTACTTTATAACGTACAAGCACAGACCACTTAACCTTGAACATATCAGCTTTATTTTAC
TTACTAGCATGGTGATGGAGGCTCGTAAATTTTTGCTGATATCAACCTGATTAATTCCAA
GCTCATCTACAAGCTCTCAAGCTACTCAATTTGATCACCGATGATACCCGCCATATTTAA
CCTGAAATGTTGGCTGGCTAGCTTAGTTCGCCATGAATACTAGAATCTGGTAACGCTTCA
GGCACGGCAAGTCCATCAGGACGATTGCAGATCCTTGGAAGCTAGGTAATTGCGATCATG
GCACGAATGTGGGTGGTAACAATTGACAGAGCCGCTGAGCCTGAACCCCCAGCTGACGGC
AAGACTCACTCGGTAGCTGACTTGGCACCCTAGCTGCCGTCAGGCAATGACTGGAGTGGG
GCGGATACGAGTAACATGACAATGAAGCAATGACTCGGCATTAACCATAATCTGAAATAA
CGAAGATCGGTGGGGGGCCATGAGCTTAGGGGCATGGGCCCGGTGTCGGCAAGCATGGAT
AAAGCATTAGGTTGCATCATAGGTCCCATAGCCCCATGAATTCCGTTCAGCAAGGTCGAC
CAGATCACCCAACAACGATAAGATGGGGTACAATACGCATAGGCTGACGGTCGACGGAGG
GTGAGGGGGCAGTAGCGTGGACATAGAGGGACCATAGCACCAAAAGTACACGAATTTGAC
ATCTTTGTTTATGCTTTGGCCTTCTTGGTCTTGGCTAGACCCTTGCCAATGATGTCCCGA
CGTTGCCGCTTCAATAACATGACTTCGAATCGCTGAAAGTCCGTGAGCGACCTCCTGATG
GCCTTGGCATCAATGCTCTTCTTCCAGCTGCTCGCCTCCCACTTTTTGCCGACCTCGGCT
TTTTCGAAGGCCTTGCCGACGGTGGCGCTGCGGGCACCACGGGGGAGACCCTTGATGACG
AAGGGGGTGAGGATGACTTTTCGGAAGGCGATAGACTGGCGAGGGACGGATGTGGTCGGG
CCGTCGATGAGCGCGCGGCCGTGGTCGACGATCTCAACGATCGTGGCCAGCTTGCCGTTC
GAGACAGACGAGGGGTCATTGATGAGCACGACTCGGCCGACCTCGACAAATCGTTGAAAG
GTTGGCAGGGTGTGTTCCTTGTGGCCCGACATCGTATATGAACCTTGAGGAGGGCGGTCG
GTGCGTGATGGCTTGTTGGCTGCTATATGTAATCCCGCCCAGCCAGCTCCCGGTCGGGCT
TGTACA
>GYY|c1633_g1_i1 len=360 path=[1:0-298 701:299-359]
TTCCCAATGTACCAAAAAGATTCATTTCATGCTGACAGAAAAAAAAACGTCAAGGCAACA
AACCAGAATAGCAAACTAAGCATTTGTTCACCAAAGCTTTCTTGGGTGTTGATTCAATTT
TAACATCCAAACAGATCTTATGAGACATTTAATTTGAAGGATATCTTGTCAAAATCTCTC
AAGGGCTCAGATCTTACACTCTTTTTCACCCATATCATTTCAAGATACTTAATGATTTTT
CAATTGTTGTATGTAAGTGACACAATCACTTATTCTCAAGTGTAAGAGCTGATTTGAAGA
AACTTGACCATTGATTGGTAGCTGGTTGGCCTTGATTTAGCCTCCGCAAAAGTTGTGTTG
>GYY|c1635_g1_i1 len=287 path=[47:0-248 23:249-286]
ATTTGAAATCTATTCCTTTCTTTCAAACAATTACTAAAGGTTTATAGATAGCTTCTTAGA
ACCCAGAGCCTCAGTATTCCTTCTTGCTTCCAATAAATGCTATATCACAAGGTCTACCAG
TAGCTGTAATATTAAAAAGTTATTTTTTGTGGGGGTTGTATATGATTAGGGTCCGTATCC
AATTCCAACATCTAACTGAACTTGTCTTGTGGTTATCAGCTTTTCTTCTGTACATTGTAT
GTGACTTTACTGGTGGATGCCTTATGTAAGGCTCTTGTCAATAAAGT
>GYY|c1635_g1_i2 len=423 path=[47:0-248 295:249-384 23:385-422]
ATTTGAAATCTATTCCTTTCTTTCAAACAATTACTAAAGGTTTATAGATAGCTTCTTAGA
ACCCAGAGCCTCAGTATTCCTTCTTGCTTCCAATAAATGCTATATCACAAGGTCTACCAG
TAGCTGTAATATTAAAAAGTTATTTTTTGTGGGGGTTGTATATGATTAGGGTCCGTATCC
AATTCCAACATCTAACTGAACTTGTCTTGTGGTTATCAGCTTTTCTTCTGTACATTGTAT
GTGACTTTACTTAAGTGGCAAGTGGGGAGCAGGTTTGAGTGTCAGCTTGAAGTGTTTATT
CAGATGCCCACTCTCACATGTGAATGATCACATGGAAGATTTCTGACATCTTATGATTGC
AAGAGGATTGATGTGGCAACTCAACCTGGTGGATGCCTTATGTAAGGCTCTTGTCAATAA
AGT
>GYY|c1636_g1_i1 len=1351 path=[1427:0-571 25:572-596 50:597-1350]
TTTTAAAAAAGTATTGTTACATCTTCCCTTACAAACCTTCACCCTCCTCAGTGAACCATT
TCAGTTAGTACCCCCACCCCAGAAGTAGAGAATTTAGCCTCAGCTGACCTGGTAAAATAG
GGTATTCACTGCGTAGCCCTGTGCAGTCAACTTTCCCTTCTAGGTATCCAATCGTCATCC
ACCCCACATCTACAGTTCTTTATCCATTATCCGTACCCATCATCTGCATTTCTATTACTG
GAATCTTACAGCCCCATTTGAGAGCTACTGGTATCCATGATCTGCTGGAAGCAGAAATGG
AGACCAATGTTGAAAGAATGGGGTTTTGTCCACACACCCAAGATGGAGGCAGTAAATATT
GGGGCAGTGTGACTAATTATACTTGGGAATTTACAGTCAGCATGTGGCCAGAGCCAGGGC
CAGTTTAAATCTCTCAAGTCCTGCTCTACCCCTCCTTCAGAAGAGATCAGAAAAATGAAC
CACAAAACACTCACACATGGTACAGGCAACTGAGAATCAGAATCCACCCATGGCAACAGC
AAAAGCAGCAACATCTAAACGTCGCTGCTAACGTTTACCTCTGATGAAGTTGTCAAGGTC
ATCCTGCCAGAAACCCCAAAAGTTTGAATTACTAATGTGGTGTAACTCACACATGAAGCA
AAATGGGAGAAAATATCAGTTATTTGAGCATGGAAACTGCTGTATTTGTATATACTCAGC
TCAACCAATGCTTTCTGATAATCAGAGGAGGTGAGAAGTAACTTAGAGAAGCACAGTTCA
AGCCAACACACTGAACCTTTATCACACCTGCCAGAAAGCATTAGGTAGATACATGTAAGG
GTGACTGTGGAGCTCATGGACAGGAACTCCTCAATCTGCGGAAACCCATCAAGACGAGAG
AAAGACCACAGACGTATTGAGGGTTGGGAAAATCCAAGAGGAAGCAACGGACAGAAGAAA
AGAAGAAATGGAAATAAAGTTTCTGATTTCCTGTTGCTGTTCAAGTTTCATAAAATGGAC
TGGTTCTCATCGTCTTTTATTTTTTAAAGGGTTCTCTTAGTCTGCTATAACCTTTCAGTG
TTGAGTCTAGAATAAAGCTGGGCACCTCTGGGCTCACATAAATAACGCAGAGCACCAGGT
AGGGACAACCCATTGTCAACAGTTTCCAAATGTCTACTTCAGAACTCTGAGGAAAGGGAG
AGCCCGTGACACTAATGAGGGGCCGTGCCATCTTCATCCTCCCCTCCCCATCCCCCACAG
CGAAACCAGGGCCACTTTGTCAGAGCTGACGCTGGAGGAACTGCCTTAAATGTACACAGA
GCTCACTGCATGAAATGTGAAGTGAAAGAAA
>GYY|c1637_g1_i1 len=956 path=[934:0-955]
TGTTACTATAAGAGAATTATACATGATGTGAACTAGAATCAACATGTACACCGAGATAAG
AGCAGTCTTGCGGAGAAATAATACCCTAACCCAGTTATTTCAAAGCACAAGAAAGTTTTC
AAAGAAGTAGCTAATGCTGATCCACTCATCGCTTATTGCACATATGATTATCTTTAGGCA
TCAATGAAGTAGTTATCTGTTGATGGTTATTGCCTAAGTCAATATGTAGAAAACCTCATG
ATATTACTTGATATGTACAATCAAAACAGAAATGCTTTTCCAAGTCTCCATAGTCTAATA
AGACTGCTTGAAATTAGTATTTTGACCAGGTCGATTTCCAGCCATTGCAACAATAGCAGA
GGTAGTCATCATAAATGAACTTCTAGTGAAGCCCAAGCCTTTCCTAATTGCTTCAAATAC
AAGCCAGAAAAATCCTATCCATCCTGCAACAACAGCAACAGCTGTTATGGTAATCAAAGT
TGTCACGGAAATAACAAATGCAGCAATAGACAAAGCACCCACATATATCGCTGTAAGACA
AGTGAAGAAAAGAACCATGAATCCACCCACTGCTGCTAAAGACATCAAAAAACCAACTAT
GATTGTATTGGTTGTAGCTGCCAAAAAGATTAGCATAAATGCCCCTAAACCTGTCAGGGA
CAACAGCAAAATCATGCCAACCGATATGACAAGAAAAGCTCGCCATAATCCTCCTTGATG
CATCCAATGCATCAAATTGTGAGTGGAATTCCTGGCGGAGTGCTTGATTCGAGGAGTATT
CTCCTTGAAAGCTCGCTTGGTCCTCTCAATTACGCCCATCCCTTCACATTGTGTAGGATC
AACTATCTGAGCCACCAGAGCTTTGAGACCGTCGAACAGGCCTTCCACCTCTGGTAACTC
CTTATCGAACAGGCCTTCCTGCTCCTCCTCGCCTTCCTGATGAATTCCGTTTTCTG
>GYY|c1639_g1_i1 len=1282 path=[366:0-363 730:364-1281]
CCCGCCAGCCAAGTCGCTGGCGCAGAAAGACCGCGAAGGATGCCTGGCCCGCTCGCCCTT
AACCCTAACAAGAGGCCCTCGCCAGCCTTGGTGGTGCAAGGCAGGTGAGCGCGTTTTGTT
AAGCTTGGCTCGCCCTGCATGGTAATCCTCGATTCCGGGGGCTCGTCGGATCTCGAAGAC
GACTCGCGAACGCTCGCAAGCCCATCACCAGACGTGCCAACAAGTCTTTTGATTTTTGGG
AAGATCTCAACAGCGCAAAAACCAGCCATTCAAGTCAAGCTGGGACACCTGGTCCTGCGC
AACCCCACCGGAAGAGACATCCGCCTGTGTTTATCCTTCCTCCTATAGCGAAAAGAAAAC
TATCCCGGATTTCCGATCAGAGCTTGATAAACCTCCAGTACTACTACTTTCCCAACATCT
TCATCATCACAAAATTTAAACAAATAAACAAAACAAAAACCTTCATACATATGCTGTACA
GATAAGAGAGCAAGAGAAAGCGACACGACCTCTGACAAAAGAAAACCCCATGAACGTGCT
TTGTGCAAGAATTGTTCCACGAGTATGTGTTGTATATATCGTATCTTGTCCGTATATATT
GGTCGCGATTGAGGAGCAAAAATATTGATCTTTTTGGGGTGTTTTTTTTTGGCAGATTAA
AGGGCGGGGCCGTGGGATATTATGCTGGATGATCCTCACCTGTAAATATGTAATACTATG
AATCTTAAGCCCTTGAAATAATATACTATTGCAATGAATATTATGTAAAATAGCTGATAC
TGTCAAGTTAGGAATGCCGGATGTGATCGAGTTTAGATTTAAAGGCATCAGGCATTAGTG
GAGCAAACAACCACGACGTGTGTTCGGGGAAGTGACACTTGATGTCTGAGTGGCCGGACT
GGGTGTTTGGGGGTAGCTGATGAGAGGACAGTGATGCTGAGGAGGGGTTGGGGGCAGAGA
GAAACGAGTGCGAGCGTGGTTGTCAGTCGCGCCGAGCCAAACCTGAGGTTCAAGGTGGGG
CTTGGGCAGGGCGAAGGCGCGCCGGAGGTTATCAACTTAGTTGTTGATTGATCAAATCCC
TCACATGTCGTATAAACATTGATAAAGGTTTACTCGTAAAGAAAACTTTGGGGTCTTTGT
GAAAAAAGATGTACAGTTGGGTATGTGACGATTTATAAGCTGGCGCTTGTTGCCGCGAGG
GAGAATTGGGAGTATATTTGATATGAAACTTTGAATGTTGGGTCCCGGTCGGGATCCGGT
GCCAAGACAGACACATTTGGTG
>GYY|c1639_g1_i2 len=1034 path=[1741:0-115 730:116-1033]
GAGAAAATAGATTCGATTGGACATATGGAATAAGTTTTCCTTTTACATTTGTCACCAACA
AGATTTATCGGTGTATTGGTTTTGATGTCAACAGGAGGAGCGAAAAAAATGGATTACCGG
ATTTCCGATCAGAGCTTGATAAACCTCCAGTACTACTACTTTCCCAACATCTTCATCATC
ACAAAATTTAAACAAATAAACAAAACAAAAACCTTCATACATATGCTGTACAGATAAGAG
AGCAAGAGAAAGCGACACGACCTCTGACAAAAGAAAACCCCATGAACGTGCTTTGTGCAA
GAATTGTTCCACGAGTATGTGTTGTATATATCGTATCTTGTCCGTATATATTGGTCGCGA
TTGAGGAGCAAAAATATTGATCTTTTTGGGGTGTTTTTTTTTGGCAGATTAAAGGGCGGG
GCCGTGGGATATTATGCTGGATGATCCTCACCTGTAAATATGTAATACTATGAATCTTAA
GCCCTTGAAATAATATACTATTGCAATGAATATTATGTAAAATAGCTGATACTGTCAAGT
TAGGAATGCCGGATGTGATCGAGTTTAGATTTAAAGGCATCAGGCATTAGTGGAGCAAAC
AACCACGACGTGTGTTCGGGGAAGTGACACTTGATGTCTGAGTGGCCGGACTGGGTGTTT
GGGGGTAGCTGATGAGAGGACAGTGATGCTGAGGAGGGGTTGGGGGCAGAGAGAAACGAG
TGCGAGCGTGGTTGTCAGTCGCGCCGAGCCAAACCTGAGGTTCAAGGTGGGGCTTGGGCA
GGGCGAAGGCGCGCCGGAGGTTATCAACTTAGTTGTTGATTGATCAAATCCCTCACATGT
CGTATAAACATTGATAAAGGTTTACTCGTAAAGAAAACTTTGGGGTCTTTGTGAAAAAAG
ATGTACAGTTGGGTATGTGACGATTTATAAGCTGGCGCTTGTTGCCGCGAGGGAGAATTG
GGAGTATATTTGATATGAAACTTTGAATGTTGGGTCCCGGTCGGGATCCGGTGCCAAGAC
AGACACATTTGGTG
>GYY|c1640_g1_i1 len=715 path=[743:0-714]
GAAAGTCATGTCCGTGTTTCCTATCCGGTGTTGGATCAAGAACCCTGCCTCTTGCGGTAA
GGAGCACATTTTGGGGGCGACATTTCAACACGGCCATGATTTTGTCCTCTGAGTAGGGGT
CCTAGAGGTGCCGATGTAGCCTGGACACTTTCCAAACGTTATTGCCTTCGTCATTGCGAG
GATTTCTCTTCATGAAACGGGTGGTTTCAACTTCGAAGACCGAAGCTTCGTCGCTCTTGG
AGCCGTCACTTAAGTATTCTTTGCTCGCCTTGCCACCATCTTGTCTCTTTCCTCCTGTCT
TTTGGCGCCGACAGTCTTGCGCCAATAGTCCTTTTCCACGTCATCAGTGACCATGGTAGA
TATCATAGCCGCTCCTGGGGGCAATGTCTTGCCTCATTCCTTTTTCCATGCGGCTCCCAC
CGATCGCCATTCCAAGCGTCGACCGGCCAGACCAGCTGCGTATTTCTGGGACAAGGCTAC
CCAGCCTGATAGCGTGCCTGATATCATAGCTCCAGAGATCAATTCGACAACTGATCTGAC
TGTACCCCGGCTCAGTCGATCAGCTCCGAGTTGGTGTGATGTCGATGAAATCGCGATAAG
TGACAGTGAAGATGAACACTTGCCTTGTGTCACTCCAACCAAGAAACTCAAGAAACGCAT
TTCTTTTGCCAGAGTAAGACGAATCGCGTTTCGAACATTTGTACCACAGGCGGGC
>GYY|c1641_g1_i1 len=338 path=[316:0-337]
GTTCCCGCCGGGTGCCTAGGGACAGAGGGGAGGGGAGGGCCCCTCTGTGCACCTAGGCTG
GGGGTGGGTGGTTCCCCGCGGGAGCAGACAGCAGAGCGGGCAGGTGTTCCAGAGAGCTCT
GGGAAGACACCTGGGGAGGAAGAGCCCAGTCCACTCACCAAAGTCGATTCCCTCGGACAC
TTTGCCCCGGGCCACTGACAGCAGGATGGCCCCGCGGCCATTCTCGCAGGCCTGAGGTGG
GGAGACCGAGACGCAAGTTAGGTCACTCCTCAGAGCCACCTCCCCGACCCCTCTCCACGC
TGGCCTCGCACACCCACCTCCTGGTACTTCTCCAGGGC
>GYY|c1643_g1_i1 len=235 path=[1:0-234]
GTAACTTGAAAAAAAATACATGTCTTCAGTACTTGATGTGGAGGCTACTGAAGTGGGGAA
TAAAACAAACTCTACTGTCGCTGTATCCCTGAAAAGCTGACATTTAGACGTCTGAGCCAA
AAACTGCACTCATAGTGCAACCTGGCCAAACTGTAAGTGCTCCCACCCAAAAACACCAAC
ACCTCCTCCTTCTCTTCCCCAGCAGAGCAGGGCGCTCAGTAGCGATAGTGGTCTG
>GYY|c1643_g2_i1 len=356 path=[758:0-355]
GAAGAGCTCAGATACAAAAAGCATCAGGGTTCATTTTATTCCATAAGTGGAGGGAATGAC
ACAAACAACAAGAGGAATTCTCTTTAACAGCCACAGTAGCACTTGATGGTGTTTCAGAAG
AGTATCAACGAGGAAGAGAGAGGAGAGAAAGCCGAGAGCTGAAGATATTGGCGTGTCAGA
GCAGAAGAAGGTGGAGACGAGACAAACTACAACGTTTTCAGTTGTAATACAGTGTATTGA
TGCCACTTTTTGTCTGGAAGATTCGGTTTGATCCGTCTTTGTAAAAGCAGAACAAAGTGT
TGCATCCAAACAAATCACATTGATTAACACGGGCTGTAACTTGAAAAAAAATACAT
>GYY|c1646_g1_i1 len=254 path=[543:0-3 312:4-253]
TCGGGTGTAGACTTTATATTTGGCAATTCCACAGCACTGCTAGAGCATTGCCACATTCAC
TGCAAGTCACAAGGATTTGTCACTGCTCACAGCCGAAAATCTGCAGAAGAATCAACAGGC
TATGTATTCCTCAGGTGTATCATCACTGGTAGTGGAGGAAACTGTTGCATGCATCTTGGA
CGGCCATGGGCACCGTTTGCCAGAGTGGTATTTGCATATACATGGATGGACACATGCATC
AAACCAGAGGGCTG
>GYY|c1649_g1_i1 len=258 path=[1:0-257]
CGGGCAACGTATCTTGCTTTGAGTTTGATCACATTGCCCCCCGCATCTGTTTTTTCAGCA
AACACCCACTTGGCCGTCATTGGTCGGACTCCATTCGGAACCGGCAGGACGTCCCAGACA
TGCATATCTTGCATATTGCGCAGTTCTGTCTTACAGGCATCCGCCCACTTGGTGCTTCTG
TCGGATTTCATGGCCTGCAGAAGACGCCAAGCTCGAGCTGGTTGATCAGAAAATCAACAT
TCATCTTCTTTGGTGGTG
>GYY|c1650_g1_i1 len=436 path=[1307:0-97 339:98-435]
ACCATCTAACTGGCGACAGGTCCGCCCTCCATGGTTTTGAGCTGCTGGCACGACCGATCC
CGCTGAAGGTTGCGACTGACGGCACACCCCAATTTGTTACAGGCCGGGGGGATCTGATCT
TCCTTGGACCGACTGGAGCCCGTACGATACTTAGACATGTCCTGTACTGCGAGGCCGCCC
GCTCGACACTGATATCAACAGCTTCCCTCATTCTAGCCGGCACACAACCACGGTTTTCCG
ACCTGGACTTTGACTTCCACTCCAGTTCTGGCGAGGTCGTGTTATCAGCAACTTTTCATC
CATCTGAGCGCAAATGGTCCATACCTTACTTACTTCTCCGTCATCCGACGGCACCTATGT
CTGAAAAATTGTCAAGTACTTACTCTCTATATGCTACTACAGAAATGCAAGACGCTTTAA
AAAACATTAAGACCAG
>GYY|c1650_g1_i2 len=676 path=[1:0-337 339:338-675]
GGGGGCCTTCCAAGCTTTCTACCCGATCCTGGCCCCTCCGATGCCAAACGGTCAAGCCTT
TCAAACTCGCTGGGACAACAACCGCCGACCAGCGCCGGCGGACTCCTACCGCCCCAACTA
CACGCGGGGTTCCGCGCAACGAGGCGGCCCTGTGCCGCGCCGCCCATTCCAAACTGGCGG
CTCCACGCGCCCAGCCCAGGCGCGAATCACTGAGCTTGACGATGCGACGGCGGATTTCCG
TGCAGTACAATTTGAGAACATCACGTTGGATCCGCTGTCCAGCCATCCGCCAGACGCCCC
AATTCTTGACTCCGGTGCCACGCACCATCTAACTGGCGACAGGCCGGGGGGATCTGATCT
TCCTTGGACCGACTGGAGCCCGTACGATACTTAGACATGTCCTGTACTGCGAGGCCGCCC
GCTCGACACTGATATCAACAGCTTCCCTCATTCTAGCCGGCACACAACCACGGTTTTCCG
ACCTGGACTTTGACTTCCACTCCAGTTCTGGCGAGGTCGTGTTATCAGCAACTTTTCATC
CATCTGAGCGCAAATGGTCCATACCTTACTTACTTCTCCGTCATCCGACGGCACCTATGT
CTGAAAAATTGTCAAGTACTTACTCTCTATATGCTACTACAGAAATGCAAGACGCTTTAA
AAAACATTAAGACCAG
>GYY|c1651_g1_i1 len=426 path=[437:0-199 17:200-425]
TTACAAAGTTATATGCAAAAAATACAAATATTATTTTTCAGTTGTTAGAAGGTTTATTGA
AATAATGTTCAATCACATATATTCACAAAAATTGGAGGGGGAAAGGTCAGTGAGTGCTGA
CGCACAAACACTCTCAAGGGGGACTGTTTCAATGGCGCAGAGGGGAGCATTAACCAGAAG
GGAAGAAAAAAAAAACGTACCTGGTGTTCTTCTTTGGCTGCATGTGTCCCGAGTGAAGCT
GCAATGGCTGCCTTGGTTGCTTCATGGTCTATCACTACCCAGGTTGCTGTCAAGTTGACA
CTTGTACTGTTCTCAAGCTTGTCAAATGAGGGAGTAACGGGCCTTGGGGAAAAGCTGAGT
GCAAGAAGGAAGGGTGGTGAAGCAAGCAAGTGTTGTCGCATGGACTGTTGGGCAAGTATG
GTGGCA
>GYY|c1651_g1_i2 len=242 path=[1:0-15 17:16-241]
TGCACACTAATAATATCTGGTGTTCTTCTTTGGCTGCATGTGTCCCGAGTGAAGCTGCAA
TGGCTGCCTTGGTTGCTTCATGGTCTATCACTACCCAGGTTGCTGTCAAGTTGACACTTG
TACTGTTCTCAAGCTTGTCAAATGAGGGAGTAACGGGCCTTGGGGAAAAGCTGAGTGCAA
GAAGGAAGGGTGGTGAAGCAAGCAAGTGTTGTCGCATGGACTGTTGGGCAAGTATGGTGG
CA
>GYY|c1652_g1_i1 len=832 path=[810:0-831]
CGAGCGAAAATGAAGCTACACTTACTACAACTTGTCAAACGAACTCCGGAATCGGCCAAT
GCTAAGATACGAACTCGCCAAGATTTCTCGCCTTTGGTGCCTCGTTGGCTCTCAAGTCAC
CATCAGAATCTATAAGGGCTCATACTGCCAGGCCGCGCCCCGAACCGGCCAAAGCAGTGA
ACCAGGCTCCTAGAGTCCAACTTGAGCGCCCATGGCTGGCGTCCGCTCGTCCGCTCGTTA
GCCCATCGGCCTAAGCCCCGAAGGTTCCCGGTCGGGATTCCGCCTACTATACCTGATAAC
TCACTCTGGTATAACTGCTGGGGTCGGAGAGTGCCCACCTGTGCCCACGGTGCGCTTTGA
TGCGAGTTGTCTGCAAACTTCAGATGGCCGCATGGTGATGCCCGCTTGTCTTCAAGTCCC
CAGCGGTCGTCAGCCTGCCCGACACGCTAGGTTGAGCCACCGGCCCTCTCTGGCCTCTGG
ACCAAATGAATGCAATCATACATAATCTGCATCTGTCAAGCACTTGACCTCAAGATGACC
CAGCGAATCAGAGATCTGTCTCCTAAATTCTACATAACCCCGGGTCCTCCTTGAACGAGT
TATCTGGGATTTTTGTAGACCTTGACAGGTCTCACTGAACTCGACCCCAACCGAGTAGCG
TTTGATGATCCCTGCGGGCCTCGACTTCGGTAACTGGACAGGGACTCAGGGCTGAGGTCA
GCACTCCTCTTGGACATTTGCTCATGCGAGACTTCGGAATTCAGACTATTAGTACTTGAC
TCACAAGGGTAGCGGTACTACTATAACTCCAAGCTGAATCCGAAACTGCAAG
>GYY|c1654_g1_i1 len=317 path=[542:0-195 147:196-316]
GGAAATTTCTCTTTCTTCAAACGCATTTTTCGCGGTGAATGGTGACGACGTGTTCATCAT
ATCTATCTACATGGCTATCCATTATCCGTGGCTTCAAACGTGCCGAGCTATCGTGCCAAT
TTTCGTGTTTCAGTTATAAGGCTCTCGCCAGCCCCGGACAGGTTGATAGGCGGCGATGGG
CCTTTTATTTTTCAAGCCTGTTCGGCAGATTCAATCACGCCTAAGACACCATTTCATCCT
GCCCCGCACAGGGATAAATGCCAGCTTCGATGATGCACCAAAGGGAAGGGAGAGAGAAAC
ATAGACGGTTGTGCGTG
>GYY|c1654_g1_i2 len=321 path=[542:0-195 737:196-320]
GGAAATTTCTCTTTCTTCAAACGCATTTTTCGCGGTGAATGGTGACGACGTGTTCATCAT
ATCTATCTACATGGCTATCCATTATCCGTGGCTTCAAACGTGCCGAGCTATCGTGCCAAT
TTTCGTGTTTCAGTTATAAGGCTCTCGCCAGCCCCGGACAGGTTGATAGGCGGCGATGGG
CCTTTTATTTTTCAAGGTTGGTACAGCTATTTAGTCATTATATATGAGAGTTTTTTATTG
CTCGTACAAACTCATGATCAACATACCATGTACAAGTTTAAAAGGCTTGTTTTTCTTCTC
ACCGAGAATGGCATATTGCAC
>GYY|c1655_g1_i1 len=221 path=[355:0-113 133:114-220]
GGCCAATGAACCAACTACTGGCAAGCTAGCTGAGACACCACTTGTTGGTGATGGGGCGGG
AGCAGCAACCTCATCAGCCATGACTGCACTCACGGAGGCAGCAGCGAATAAGATGGCACA
AGCAATCTTCTTCATTTCCATTCCTTTTTCTTCAGGCAGTGAACGGCAAAATAATCTCGA
ATAAACGACAAGAAAAACTTTGCCGAACCTGCCTTGATTTG
>GYY|c1659_g1_i1 len=211 path=[172:0-146 366:147-210]
GGCCACTCCTTCCTAACCAGTGTGGAACTCTAAAGGATCAAGCCAGTAGCTGAACTCAAA
AGAGGGAAAAGAATTGGGTTTAACCCTGCCTCTCTCTGGTCTTCAGACAGCCACAACAAT
ATTTAAACTGATGTGATTTGTCCTAGTATTCAAGGACTCTTGAGCAGTTCCGTAAGAAGT
TCTTCAAAAAGGTTTGTTGGAGGGAGGCTTG
>GYY|c1662_g1_i1 len=414 path=[392:0-116 509:117-413]
ATTGCATTGAATCCAGCGAGGAGCTCACCAGCGCTTTCCTTTTGCCAATGCCCAAAACTA
AAATTGTCATCACAGGATGCCAACTTTTTCAGGGGGTCGCAGTTGATGGGAGTAGGGAAA
AAAGTGAATATGAAAGTAGGGAGCAACAGCAGGAGCAAGTACATAGTGGTGCAGGCAAAG
AAGGGAAGGAGGAGTATGGAGATGGGAACAGGCAGGATGAACCAAAGACCCACCGGACCC
ATCATTCCTAGGTCCTCCGATGACAATCCCAGATTTCTTGTCTTCGTCCGAACAATCAAA
GTTCCCAGATGGTACCCCCTCAGCATTATTACAGGGGGCACTACAGCAAAGATCATGGTT
GCAGCCAAGGATACTTTTATTGGTAAATACATCTACGAGAGCACTCTCAGCCGA
>GYY|c1663_g1_i1 len=481 path=[39:0-216 38:217-480]
GGCAAAAACTATGCCAAAATTGTATCAGATTGAGCTCAGACATTTGGTGGAGATGGAAAC
TATGTATCTTTTGTAGTATCACCTTTTGCAAAGGTAGCAAAATAAGTCAAAGTCTCGTGA
TATTCGGGACCATCTTTTGAGAATCTATCCACAAAAAAAGGTGTATCCTCCGATATGAGA
ACTTTGAATGTCCCTACTTGGAGCTAATGGAAGTACATTTTTTTGTAGAAAACCAACTTG
TAGATGAGATTTGAATCCCCCTACCATCCGATGAAATGTCAAAAAGGATCCGGATTATCC
TTTGACATCTTTTTCCTCTGCTCCATTCTCGAGCAACGCTCCCGCATCTCCTTCTGAAGA
CTCTGATAAATTTCAGGTCTGACACTTTCCTCCTCATTTGGCCCCACATTATAAATCAAC
TCCGCGTAGTTCTCCAGAAGGTTAGACAGGAGTTTTTTAACTCCGTCCTTGCCATTGTTT
T
>GYY|c1665_g1_i1 len=662 path=[465:0-430 257:431-661]
GGTTTTTCGAACTTCAAGTCCCCTTATAGGCAAACTGTAACATTTGAGGCTGGACTGGAG
ACACAGACCAGTGATGACAGTAGAACACTCGATCTCAGTCCATCATTGTTTGCTGTTAGC
CACTTGAGACCCAGCGACGTCTTTAGATGCCCTGTGGTCAATCGGATTTTAAAGGAGGGT
GACAGATTTTCGCGAGGTATGTCCCATCTGCCCCACCCATTGTACCCTCAGGCCAAGGGT
ATGTTGCAATCGGACAACAGTGCTGAATTTTTGCCGCCTTTTTAAGCCCGTCACACGTAT
AGGCTCGGCTATAGGTAGCTTTGCGGGCTCGGAACAATTCAACAGACGGCAAGCCATCTT
TAACGGCACAGTAGCCGGCAAACCCTGATCCGTACTTTGAACAATGCAAGTTATAAAGAT
AACCACTTTCTTGGTGACCGGCGTGAAAAGACGCCAGTGAGAAGGAACTTGGGAGTTGGC
AAGTTGACATGTAAAGTCCCCGGTCTGGCATCGCTCGGCTTACGTGCCAACGAAATGGAC
AAATAAGCTGGATCAGGCCCCCAGACTACATATGTATGATCCTGAGGGGTCAACCAGCGC
CTTTCCTCTGCGAAACGATTCAAGCTCCGAGGTGGATTTCCAAGCGAGCTGTCCAGGGCC
GA
>GYY|c1665_g1_i2 len=615 path=[465:0-430 895:431-614]
GGTTTTTCGAACTTCAAGTCCCCTTATAGGCAAACTGTAACATTTGAGGCTGGACTGGAG
ACACAGACCAGTGATGACAGTAGAACACTCGATCTCAGTCCATCATTGTTTGCTGTTAGC
CACTTGAGACCCAGCGACGTCTTTAGATGCCCTGTGGTCAATCGGATTTTAAAGGAGGGT
GACAGATTTTCGCGAGGTATGTCCCATCTGCCCCACCCATTGTACCCTCAGGCCAAGGGT
ATGTTGCAATCGGACAACAGTGCTGAATTTTTGCCGCCTTTTTAAGCCCGTCACACGTAT
AGGCTCGGCTATAGGTAGCTTTGCGGGCTCGGAACAATTCAACAGACGGCAAGCCATCTT
TAACGGCACAGTAGCCGGCAAACCCTGATCCGTACTTTGAACAATGCAAGTTATAAAGAT
AACCACTTTCTACGGAGGTTAAAATGGCGAAAACCATGATCAGCCCAAAAGTTGGCAAAA
GTCGAAGATGCATCACTAGATCTGTCACGATGAAAGTTGGGGGTTCGTGTTTGAGGATTT
GTGAGTACAGAAAATCTGATTGGTGATGCGATTCATATGTCGAACGCGAACGCTACTTTA
TAGTACCAGGAATTG
>GYY|c1666_g1_i1 len=445 path=[1:0-111 113:112-444]
GCAAGCGGAAGTCCCATTCAAGCTCTGGGTACAAAAATGGTGCAATGAAGCCACCACTTG
CAGCATCAACATGAATTGGAGTATCCCATCCTGTTTCCTTGTTCTTCTCTGCCAAAAGGT
CGTTCAAGAGCTTGACATCTTCAAATTCTCCATTAAGAGTAGAACCCAGAATAGCAGCAA
CACAGATAGTGTTTTCATCCACCATTTCTACAGCTTTGGCTGGGTCCATCACGTAGTAGC
CTTCCGACAGCTTCACTTCCTTCAACTCCACCTCAAAATACCTTGCAAATTTCTCCCAGC
AGACCTGAACGTTCGCTCCAGTGACAATGTTGGGTTTGTCAAAGGGCTTTCCTTCAGCCT
TGCGCTTGTTCTGCCACTTTCTTTTGAATGCAAGGCCGGCCAACATTATGGCTTCCGATG
ATCCTACGGTTCCAACTCCGACAGC
>GYY|c1667_g1_i1 len=387 path=[1:0-217 664:218-386]
GCCGAGGATGAGTTCTTCAGATTGACAACAAAAGAAGGGAAATTGACAGTGGAGAGAGAT
GTTGTGAGGACTCAAACTATTGATTTTTCGCCAATTTTGCAATTCGAGCAAGACCCGGTT
CAGATTCTTGATGCTCTGCTTCCCCTGTATTTGAACAGCCAAATCTTGAGGGCGTTGCAG
GAGTCTCTGGCTAGTGAGCTTGCTGCTAGGATGAGTGCCATGAGCAATGCCACCGACAAT
GCTGTCGAATTGAATAAGTCGCTATCGAGTGTGTACAATCGGCAGCGACAGGCGAAGATC
ACCGGAGAGATATTGGAGATTGTCGCCGGAGCCGATGCCCTAGTCTAACAACCTCATGAT
AGCATGATTTTGAATAACGGCATCGGG
>GYY|c1667_g1_i2 len=343 path=[1:0-217 219:218-342]
GCCGAGGATGAGTTCTTCAGATTGACAACAAAAGAAGGGAAATTGACAGTGGAGAGAGAT
GTTGTGAGGACTCAAACTATTGATTTTTCGCCAATTTTGCAATTCGAGCAAGACCCGGTT
CAGATTCTTGATGCTCTGCTTCCCCTGTATTTGAACAGCCAAATCTTGAGGGCGTTGCAG
GAGTCTCTGGCTAGTGAGCTTGCTGCTAGGATGAGTGCTATGAGCAATGCCACCGATAAT
GCGGTCGAGTTGAAGAAGTCACTGTCAATTGTGTATAATAGGCAGCGACAGGCAAAGATT
ACAGGAGAGATTTTGGAGATTGTTGCTGGAGCTAATGCTTTAG
>GYY|c1668_g1_i1 len=261 path=[284:0-260]
GGAGGGTTCCTTCAGATACTGTCCATCCGAACTTCGTCCGCAAGCAGTTGTGCACAGGTC
TCTGGGCAGCTCTGGGCCTGTCTGGGTACATTTAGACGGATGTCCTCGCGGGTGTGCCAA
GCTTGGTGCAATCGAGCCTGGTTCTCTTCCCTCAGAAGTTAGTGAGCTGCACTTGGCGCT
AAGGCCGTGCGGCACCCACGGCTGAACCCACGGCCGAAAGCTTGTCGCTGGTCCAGTTGC
CAGTTGGTGTGGATTGACTTC
>GYY|c1669_g1_i1 len=221 path=[197:0-102 416:103-111 307:112-220]
AGGAAATCCCTTTACTTTTTTGAACTACATACTCAACCACAATAAAGATTTCCCATCATT
TTCGAACTCCTCTTTCAATGTAAATCACAAGATAACACACACACAAAAATACAAACAACA
GGATTTGTATTGATTTTTTATTTTTCAAAGAGACATGTAAAGAATTTTTTACCAAGTTTC
GTAAGTGACGATGTTTTCCTGTTGGGAAGAGGAACAGAGAG
>GYY|c1670_g1_i1 len=498 path=[526:0-497]
GTTCAATCAGCCACTGATATTTTCGGAAAATGTGCAAGCATGTAGGAGGAAAGTTTTGAC
AGTTCAGTAAAACGAAAATGTACAGTAATGTTAAGCGGTTAGTAAGAACTGATAGTCTGG
GGAGGTATCTCCATGAACTACCTTTGGCAGTCTGGACAATAAGGTCGTTTCATGCTTGAT
TGCGTACATAGCCATTTTTTGTTGTCTTTTGTTCGGGCAAAGATCTTATCAGAGGTCCAA
ACTTCAAACCACCAAGTTGCAATGCTCTTGGGGGGATTCAATGTCCTTCCAGTCTTCGCT
TCTACCTCCAGGCAGTTGTGAAGAGGGAAGGAACTTCCGAGGGGTTCTGGTTCACAGTGC
ACAGAGCCGCGGTTCAGATCCTGACAAGTGATCAAGGGTGTCCAACACTTTCGTATGAAA
CAGTCGTTGCAGATGCGAACATTCAAAGTCAGCAATAGTTCACCTTTGCGGATTCATGGG
TGAAAACGCGATGACTGA
>GYY|c1671_g1_i1 len=208 path=[186:0-207]
GGGGTGGGGGTGGGGGAGATAGAGAAAGGATTGAAGTGATCAGGGTTATATTGAATTGTC
ATTGTGCTCAGTTATAGGTATAGGTTTATATATATATACATATAGGTACTTGTCATTCAT
TCATACATTAGTTTTCTTTTTCTGCTTTTTTTTTCAAGGAAAAACTTGAAGAAATTGAAA
TTTGAATATGCATTTATATATATCAATC
>GYY|c1674_g1_i1 len=276 path=[49:0-194 24:195-275]
GTCAGTGTCTTACTCTCTCCTCTCCAAAGTCTCACTTGATCATCTTTCTGTAGTTTTTCT
CTCATCTTGGAGAATACTGATGAGCTTATCTTGCTCTCTTTGTTTTGTTTTGATGGGTTG
TTCATGTGGGGTTGGGATTTTTCGGTGGGGTGTTTTGGGTTGTGAAACTATGGTTGTGTA
TATGCGTGTACATAGGAATATTGCACCTCGATTAGTATTAGAAGATGCAATCAAATGAAC
ATGTATATATACCCACCACCACCACCATCATCATCA
>GYY|c1675_g1_i1 len=1318 path=[1372:0-1317]
AAAGAATTCAGTTTAACTTAGTGACAAAACATGAACTCTCAGCTGTTTTATTCTTGTTGA
AGTTTGGTTAGCAGTTCTGCCTTATTTTTGATAGAGTTCTTGTTTCACTTCAACTTCAAG
GCAAGCTTCTTCTTACCAGTTTCTCCCCTTCATTTGATAAGCCAACCCTGTTATCTTTTC
AAAAGGTCTACTGGGATTGCTGTTCCTACTTGTGGCACTTGTGTAACTGCTATACATATT
GATACCACTAAGCAGGGTATGTTGGCATAGAATGAACTGATTAATATGACTGTTCAGCGG
TTTCCAGGGACCATCAAAATAATCATCTCATTTTTTGAAATAAGATGGAGGAATTCAACT
GAGAGATTTCTGAATTGGCTATGGCCACAGAAAGTGGCCATCACAGTGTTCACTTTGAGA
CAGCCATGATTTCTGCTTCCTTGTAATGAAGGAAAAAAAGGGGTTCGTCAGGGAAATCGA
GAGCTTTAGATCTAGCGTGCATCTACAATATACATGAGCTTCGAGACCTAAAACAGGCCG
AACTTGAATTTGATTGTGATGAAGTGCAAGGTATAATTCAACTGTCCAAAGCCTTATCGG
GTTTATAAGTTGTTGCTGTCATGCAAGACCCTGGCAATCTGGGCCTTTGGAACACAAGAT
TGGCTGATTCATATATTGAGACCAGGATTGAGAAGTCGGATAGTCTGGGCATCGCAAGTT
CCACGGCGCAACTTCCCCACACTGACAGTAGCCGCTTGCTTCGTCTGGCTTCACGGTCAA
GTACACACCCCCTTTGGAATTCAAACCTCCAATCGGTTTACCAGCGGCGCACAAGACAGC
ATCACTACCGGCACAGCTCGTTGCTCCCGGCGCCTGACATATGACTTGGCCTTGCGGTCT
TCCGATAGGAAATTTCGGAACCGGCGAGCAAACAAGCGCACCAGTTGAGGTCTCGCAGGT
ACAACTTCCAGTCGCCATACTTGAATTACCCCAAATTGGGTAGTAACTGCCGCTGTGGAT
TTTTCCAACAGGCATACTTCCGCTACACACCAAAACATCTCCAGAGTCAGCAGAGGTGTC
TGCGCGTGCAAGTCCAACTCCGAGATGAAGTATGGCAAGCTGGGCGAAGAGCAGAAGGCC
CAAGCGGAAGGCTCCGACCAGGTATGAAGTCATCTTGGCACGAGGAAAAACACTGAGTGG
TTAATAAGTTTGTGAGTTAGAGGTATTGATCACGAAATTTGGGCCAGCTGCGACGATTTC
GAACTCGTGAGTTGGGGCAGTCCAGAAGGCGAGGAATGTAGGGGTATGGAGCGCAGGC
>GYY|c1678_g1_i1 len=1566 path=[1594:0-1565]
GGAGTGCATTATGTTTGGCCGGTGGCGGTGCTGAGCTAATGTCCAGCGGTGTCGGCTGTT
TGGCCCCCAAGGGTTGGACCCGGCCGTGTCATGTCTCTGATTCCGCTGCTGAGCTTGGCC
CACCATCACTAGTACCTCCACTCACATGGGCGTTCATCCAACTCTCTTCCTTGGCCTCAA
TCCTCCCTTTCTGACCAAGCAATGGGGTTCAAAAAGTATGAAACCCATACAAGGCGCTTG
GCAGTGCAACTCTTGCTTCAAGGCTTCCCACTCGACTTTGTGAATCACCAACTGGCGTCA
AACATCAGTCAAGCGTCTTTGGATCGATGGAAAGAGCTGCTCTCGACCACGGCGGATGTC
ATTGCAAAGGTCCCTAACAATCACGCAAAAGGTCCAGCAAGGATCTTGGGCAAGGTGGAG
GGTCAGGCCATCAAGGCAATACTAGCCAAGTCGCCAAGCATCTACCTGGACAAGTTACAA
GCCCAGGTCCATGAGGCCACTGGCGTTTCAGCAAGCATCACAACAGTGTCCAGATTTGTT
CACAGCCTTAGATGTCATTGAAGAAAACTCAAACGATTCACCCAGGACAAATTCTTCAAT
CACGTGGCGCGTATATTGGATTGATTGCCAATGTCCCTGCATCATATCTGGTCTTCACTG
ATGAATTGGCGGTGTGTGCCAAGGTGTGCTTCCGTCCGCGTGCTTGGGCTCCCATTGGCT
TGTGCACAAGACGGCAGCTAGCGGAACGGAGCGTATGCCAATATAGTCTTCTCCCGGCCA
TAGCAATTGATGGTTTGGTGGCCATCTTGGTCCAGGAGGGTGCGATCACACACTTGGATT
TTGAGTTCTTCCTTGAGTTTTGTTTGCTCCCTGTAATGAATGTATGGCCTGGGCCGCGCT
CGGTCCTGGTGCTGGATAATGCACCGATCCATTGCCGAGGACGAATTCTGGAGCTTTGCA
ACAGTCGCGGGGTGCGACTGATCTACTTGCCTCCTTACAGCCCAGATTTTAACCCCATTG
AGAAAGCGTTTAGTGTCCTGAAGAGCACCTTCAAGCGGATCGGAGGACTAGCAGGTGATG
CACGTGATGCTGTGCACATCCGGATCATAACAGTACAGGTCTTTACAGCACCCTTGTTGG
GGGCACTCTTCCGAGCATGTGGCTACGTGTGATGATATTGGCTAGTCTTTGTATGTATGG
TCAGACTGTAGTGAGATGGGTGGTAGCCTACTTTTATGGCAACTGGCAATCCCAAAACTT
GTTGAGACGTGCATATACTGTAATATTTGGTATGGACCTGTGGTAGTTTTACAGATTGGA
ATTGGCTGGTAAGGATATGCAGGTGGTATTTCCTTACATAATATCAAGCAATGCATGACA
GTGTGCTGGGTAGCTTGGTAAGGCCCAGTATGTGGCCATTTGGTCCCTGATGACCACATG
AATTTTGGTGAGGGGGAGAAATGATGCTGGAATGATGGAAGTAACCCTTAGGCCATTTTC
TTATGGGGTGAGGATATTTGTGCGGGAAGCCTCAATGTTTGGTTTGGATATTATATTGTA
AAATGG
>GYY|c1679_g1_i1 len=421 path=[153:0-420]
GGGACGGGATCAGGACTGCGGTGTTGGCTGTGCCGGGAGCCTTCGTGCTCGGAATCGCAG
GCAGATTTGTGTTGAGGAGCTTACAAGTGCTATGAGGAACCTCGTACTACTGGCCTTCTC
TCTTATTCCTATGTACTATTATGTGCATATATTATACACGCGTTTCATGGAGGTGCATAT
ACACACTTTTATTCTCCGATATCTAAACACGTTTTGATAAAAGAGGCATCTTTTCCTCTC
TCTACCTTTCTCTTATAAAGTAATACCAAGTTGTATGGAGTATTTATGCAGTCATGCGTG
TGTTTGTATTTAGGTGACCAAAAAAATATTAATATAACACTGATATATGATATATATGCA
CGTATGTGTGTGCGTACGTTTTGTGAGGATAAAAATCAACAAAAAAACGTTTCAAAGGCG
T
>GYY|c1681_g1_i1 len=473 path=[1:0-398 943:399-472]
GGAAATTATGGCTGCCACCGAAGATCCTACCTTGCAGAACTGTTCTCTTTGTTCATTGGC
CGGCTTTTAAGTTCTTTCCTCAATCCTATCCCCCTGTACTTGTCAAGACCACTTTACAAG
GAAACCTGACGACATGTCCTAATTTAATGAAAAGAAGCGTCCTAATTTAATGAAAAGAAC
CTGTTCGCCTATTTAGTGAAAAGAAGAGAACTAATTCCATTAGTTCCTCGCGCAATCACT
CCCTTGCGCTGCTCGCAATCCTTACGGGGATTCCCCTTCAGTTGGCTGGTTTCCTATATA
GCTGACTACGTTGGCTTTGTTGTCTTACTGTTCCTGACATTAGCTACCGACGAGACAATG
AATGTTGCTAAGAAGATCAGCCACCCTGTCATCATTTGGGGTCCCTTTGACATTGCACAC
AAGTTGAGACACCTGCGATGATCGGAAGCAACTACCCGCTGTATGCATACGAG
>GYY|c1682_g1_i1 len=314 path=[342:0-265 42:266-273 42:274-281 42:282-289 42:290-297 42:298-305 42:306-313]
TATCAAATCAAAATCAATTCATTTCTCTCATTGTCTTCCAATAAGCAACTCATTTCACAA
AAAAACAAAACCCACAAAAAAATAACAATCAACAAAATTACAACAAACAATCACCTAAAT
AAACTCAAAAAAATCAAACATCATTTGACTATAAACTAATAACAACAACAAAGAATCCAA
TAAAGATCTTGAAAAACAGACAAACAAAAAACAAAAATTGGATCACAAATTTAAATATAT
TTTGATTATAATCAAAAACAAAAAAGACAACAAAACAACAAAACAACAAAACAACAAAAC
AACAAAACAACAAA
>GYY|c1683_g1_i1 len=506 path=[758:0-33 126:34-505]
TGTTGTTGTGGTGGTGGTGGTGGTAGGACTACAGCTAGGTAAAGCAGACGGTCGACTTTG
ACTCAAACAAGTACCTACTTGGTGTTCGTTCCTCCCAATATTCTGTTGCCTACCACCACC
ACTTCCTTCTGATTCTCCCGCTCCTCTGCCACCTGTACCACCACCACTGCCATACGCAAA
CGACTTCCTCTGCGTCTTCCCCCCCTCCGCAACAGCCGCAGCATTTTCAACCGAAACAAC
AGTTCCAGGCGGTGTGGATCCAGCCCCAGCTCTCTTTCCTCGTCCCTGCTCACCACCATT
ATGTCCACCAGCAACAACACTCCTCCTTCCACCTGTACTCTCCGGCCTCGGTCCTCGTGG
TCCATTCAATGGTCCCGCGATCATCGGTCCAGAGATCACAATCGAGCCTGGTTTCCCACT
TGTGACCAACGATCCATTCCGTTTAGTACTATTCCTTCGTCCAATCGTACTAAAGAACCT
TCCCCCACTCCCTTTTACCTGCTCCT
>GYY|c1684_g1_i1 len=2791 path=[59:0-2191 2250:2192-2195 29:2196-2790]
TTTTCGATGTCTTGAAGGCGGCAAGCTTCAGACTGTAATTACGGATCTTCTTCCAGGGTT
GAGTGATGAGATGGACTGTGTTCAATTTTGCTTTCAGGACACCCTGCCGCTTTGCTGCTT
GCATTTTCTCGTGCTCGGGGAACTTGGAGAGTTTTATCGGGTTGGACAGTGGTTGTCCCC
CTCACAAGTGCTGGTTGGAATCACCAATTTGACAGATGAAAGTTGTTTCGATGGCGACCT
TCCGGTTAAATCGGTGCCCATTTCTTCGCTGAGCTCTCCAACTTTACAATGCGCAACGCA
TCCAACGAATCCATCCAGTTGTACACTTTACCACAGGGACCGGGTACGTTCAGGCTGGCT
TCAGCTGCCACGCCGGCATTTTGTCTCGGTCCAAACCATGAAGCGTTGTAGGTGGTTCAG
GCAGCTCTCCGCTCAAACCCGACATCTGGGAAGCCGTTCAAAAGCACGCCTTGGGCTTCA
CCCGAAGCCGAGTTGTTCCTCGTGAAACCACCAGTTACCCTCCTCTTTTAATTGCCCGTT
CCTCCAAGGTAGGGATCATACTTTTATCGCCTTTTAAATTCTTCTTGTTCAACAACTACA
CCCTGTGGGCCTCCAGTTTACGATACCTCTTCAGCTTCTCAACCTCCCATTTGACCTTGA
CCTCCCGCCTACTAAATCCTTGTCAAGAAATACTCTTCAAGCTTTGGACTTGAACATTTG
CCCTCAGTGTTTTCTTCTTTCCGTCTTTAATCACTTCTAACAATCTTCGCTTCCCGGTGG
GAATATTTATCCTGAGAGATGAGTGCCGAAGCGCTGCCCACCCGAGAGATTATCAAGGGA
ATCCTTGGCTCCCAGATTCTTTCTGTACCATTCTCATGCTCTTTGAGTTTCACCGCCGTC
ATCCTTACCCTTCGCTATCTCTCCAAGACCGCGCCCGGTCGTGCGAACCAGCAAGGCTAC
TTTGAGTATCCCTACGGAAGGATCAGGCCGTTCCGGAGTGTGCTGGCAAGATGGGGTGCG
GCGCTGGTGGCGATAGTTTGTGTCGTGATGACCGCCATGGAATTGACAATCGTATACCAA
ACCGCTGTAGTGCACCCGGGAGACATGGCTTACTTGCAAAGGATCCCCTGGACTTCTTCC
CTAGTTCCCATCTTGTCATCATTCGTCAGCGTCGCAAGCCAAACGTACTTCTCTGGCAAG
GCTTGTCATGTTGCCCAGAGCCCGACGCTAAAGGCTTTTCTAGTCCTTTTGGGCATCGGC
TCTCTCGCGACTGGTGCATCTTCAAGCGTTGCCTTAATCCTCCGTCCTTCCCGACACTCA
GATGCAACAGTCACACCAGCAGAAGCTCTTTTCTGGGCGTATCTGTCGATCACGACCCTA
TCAAGCTTTGTAATCTTAATCCCTCTGGTCGGGTCTTACCTGAGAGAGAGACGCGTGTTC
AAGATGGAAGCACGCCGGAACCCGACCTCAAACTCTGGGCCCACGAGCACGACCTCGCTT
CTACGTTTCCTTTTGTCGACCTATACATTAGTGTTCATGTTTGATTTTGTCTGTCTGGTC
TGCGCCGTCACTTCGGCCTCCTCCAACTTTTTCGCCGCTCTCCATGCCACCCAAGCATTC
CTTGTCCTTCAGAAGCTCATGGTCCGCATCATGGCTCTCTCTTACCTGTATGCGCTCCTG
GATGCCATCCCCAAGGCCCCGGCCTCCGACCCATCCGCTGAGCCACAGGTCGGCTACGGC
TCCCAAAAGATTGCGCGCAACGGCAAGCCCCACGGGTTCGCCAAGCCCAAGTCCAAGTCT
AAGTCTAAGTCTAAGCCCCAACAACGTGAACTGCAACAGCATTCGGCCATCCTTTCAGCC
AGTGGGCTTGACACCGGCGACCATACGCTGTCTTCTGGAGAGGATGAAGAAGCAGATGAC
ATCTTTGCCTATACTTTTCCTCCGGGCTCAGCGGGTGGTGCTCCAAACCAGGACAACCGA
GTTGCGTCTGAGTGGGGCTCGATCAAGCACACCCCAGTGCCCAAAAATATCCAGCCCAAG
TTCTCCACAATGCCGCGCTCGAAGCCTCCCCCAGTTCCGTCACAGAAGCCGCCCAGCATG
CCACCCAACATGCCACCCAGCATGCCTACCATCCCGACCCGTCTACGCCACCCCGAGCCG
ACCCCAAGCTTGTCGGCAGACAATTTCACTACCGGTAGCTCCGACAAGCCCTCGCGCCGT
CTGAGCCAGCTCAAGTACATCAACAGTCCCCCGTTCGACAACCTGCCTGCTGGTGTCAGT
CTCGATAACCCGTTCGAGCAACAGTTACTCCAAAGTAACACCGGCGCTTCTACTAATCCG
TTCCTAACCGCAAAGACCGCTCAAAATGGGGAGTATTCAAGGGCATGGGGCAGCGATGAG
GAAGATGGAGAACTTTCAAGTTTAGCTATCAAAAAGTAAAAAGCAACTAAAAAGGCGCCC
TGCTAGATTAATAGTTCTACAACTTCTGTAGCTCTTGTCCCTGTCCACACATCTGCAAAC
TTAATCTTTTGTGTCAAACCTTCGGCGATTCTTTGGTGCTCCATATATGTTCTCCAAAGC
CGCGGTAGTGTTAACAGTCCATCTTGGGCCTTAATTTAAGCAAACCAACATCTGAAACAC
AAGCCAACTGCAAGGGATCTATGAATTTTGTGTCAAGACTTAAGTAAAGAAGACTTCTGC
GCCGGGAACCTCTGGGCGCGCCAACGTGAAATCTTGTCCGAACCATGATACTCAATCAAT
CATCTGACTGAGTACCCTCTTTATGATGGGA
>GYY|c1687_g1_i1 len=620 path=[598:0-166 765:167-266 865:267-619]
GCTTCTTCTCTGTAGTTATCATCAATCATACCACTTGAGCCCTTATTGTCAAATTTCATA
ATCGTGCCAGTGCTGGCTCCATATTTCTTCCAGGTGGGACGATCAGGAATGTTTGGATCC
ATATTGTACGCAAACGCGATCCACCGGGCTTGAAAATCATCGGATCTCTGGGTCGAATTT
TTGTCCGGATCAGCAAAGACCGAAAGTAACTCAGCTCCGTGGTAGGAACCGACTATATGG
GTATCTTCCAAACCCACATCTTGATATCCCCAGGCCGGAACGTGAGATTCGACTTGACGC
AGAAACCCACGCCTGCGGGAAATTATAATAGCATCACCAATCAGGGCCGCTTGTTGCTTG
AAAAGGGGAGTGGGACCAGCTTCACTTTGGCCGAAAGGAGAGCCCTTGAGAGGATCGGCC
GGGTAGGAAGCCATGACGGCTTTCAGCGTTTTCTCACCAAGTCTCGGGTAAAGACCTTTT
AGGTATGTAGCGAGCTCTGCTTGAGTAGTTATGTTAGTTTGCCCGAGAATGATAATCGTC
CCTTCGTCTTCCACGTTACCAGCAATGACGGGGACGCGGGCGAACTTCCCGTCCGCAAAG
GCACTCGCGGGGCTCCCAGG
>GYY|c1687_g1_i2 len=530 path=[598:0-166 1218:167-176 865:177-529]
GCTTCTTCTCTGTAGTTATCATCAATCATACCACTTGAGCCCTTATTGTCAAATTTCATA
ATCGTGCCAGTGCTGGCTCCATATTTCTTCCAGGTGGGACGATCAGGAATGTTTGGATCC
ATATTGTACGCAAACGCGATCCACCGGGCTTGAAAATCATCGGATCTATCTTGATACCCC
CAGGCCGGAACGTGAGATTCGACTTGACGCAGAAACCCACGCCTGCGGGAAATTATAATA
GCATCACCAATCAGGGCCGCTTGTTGCTTGAAAAGGGGAGTGGGACCAGCTTCACTTTGG
CCGAAAGGAGAGCCCTTGAGAGGATCGGCCGGGTAGGAAGCCATGACGGCTTTCAGCGTT
TTCTCACCAAGTCTCGGGTAAAGACCTTTTAGGTATGTAGCGAGCTCTGCTTGAGTAGTT
ATGTTAGTTTGCCCGAGAATGATAATCGTCCCTTCGTCTTCCACGTTACCAGCAATGACG
GGGACGCGGGCGAACTTCCCGTCCGCAAAGGCACTCGCGGGGCTCCCAGG
>GYY|c1688_g1_i1 len=255 path=[1:0-254]
ATGATTATGGCGAAACTGAAGTCAGCGAAAGGGAAGAAATTTCTCTTTGGTTTGTTGGCG
GTTTTCATTATTGCGGCGTCGGTTGTGACTCGCGCGACCATCGGCGGCGTTATAGAACAG
TACAATATTCCGCTGTCTGAGTGGACGACATCAATGTATGTGATTCAGTCATCGATGATT
TTTGTTTATAGCCTGGTCTTTACTGTGTTGCTGGCAATCCCGTTGGGAATTTATTTCCTT
GGCGGCGAAGAGCAG
>GYY|c1690_g1_i1 len=724 path=[416:0-415 1149:416-723]
GGGGGCTGGTTTCATTTGCTGGGAGATTGGCGATCTCGAAAGGCCAGACAGGAAAGGAAA
CCCACGATGAATGGTTAACACAGCAATTTGAACGCGATCCTCAAGGCTACCATGGAAAAA
TGAGAAGTGCAACCGGTGTGGCGATACTCAACGGCTTAGCATACACCGATAACAATATGT
CGCAATTGATCTTACCTTTCCGGGTGGTACATGGTCGGTGGGATCGAGTAACCAGCCCGG
AAGCGAGCCAAAGACTATACGATTCATCCAAAAGCCTCAACAAGCAGATTAAACTGTATC
CGAAAACGGAGCATCACATGCTCAGAGTGGGCAGAGACACAGAAGATGATCGACAACGAC
AGGAAGTATTGAAGGATATGTTGAATTGGATAGACCAGATTCGAGAAGAAAACGGGCCCG
CACTGCGAGAACATGAATGAGTTTGGTATGAGCTCATCGTCTGCCGAATAGGAACCTTGG
TTCCGTGATGAGTAGGTATAAAACTATTAGGATGCTGAATTCCGTAGGGTGAATTGGGAT
TGGTTGAGAAGACGTTTTAGTCTATTTCCTGTCATGAGCTGAGGTTCGTCATTGTTTGAT
ATTGTTATCTCCAGTGCAAGGTGTGATTCATCGCAGCCAAAGTACACATTCGCGCGATAT
TACATGTAAGAGTGATTCAAATAAGCTCAATAACAAAGAAAAGGGAGGAAATGTTGCTGA
GCAA
>GYY|c1690_g1_i2 len=323 path=[1147:0-14 1149:15-322]
GGCGAGAACATGAATCCCGCACTGCGAGAACATGAATGAGTTTGGTATGAGCTCATCGTC
TGCCGAATAGGAACCTTGGTTCCGTGATGAGTAGGTATAAAACTATTAGGATGCTGAATT
CCGTAGGGTGAATTGGGATTGGTTGAGAAGACGTTTTAGTCTATTTCCTGTCATGAGCTG
AGGTTCGTCATTGTTTGATATTGTTATCTCCAGTGCAAGGTGTGATTCATCGCAGCCAAA
GTACACATTCGCGCGATATTACATGTAAGAGTGATTCAAATAAGCTCAATAACAAAGAAA
AGGGAGGAAATGTTGCTGAGCAA
>GYY|c1691_g1_i1 len=1409 path=[53:0-194 26:195-1408]
AAATCAACTGACTTTATCCAGTGGAAAGATGGCATGTTTGATGCAATCATTATTTTTGCA
GTCCATGTTTCTCACAAGGCAAACCTCAAAATACTGCCCTAGAGCTCCTGTACTTGTGTA
GCTGGATCAGCGAGGTACAACATTAATATCAGAAAAATAACTTCTGAAATTGAACTGTTC
AGCATTCAGAATTGATAATAACAAGTAAAAGAATTTAAACTGAAAAAGAACTACAAGAAA
AAGATCACTTAATATTGGGTTAACTAGTTAGACTGTACATATATACAATTCAGGAGCCCA
GATATGGCAGCTGGTATTTTTGAGTTGTGTTAGGACCTCAGTGGATTGGGTGACACTAAA
CATATAAGCAGCCACAGGGGTAAGGGAGGGGCCGTGGGGTACTTGATTAGAAGCGAATAA
TGAATTTGGCCGGGACAGATAATGAGTAGGGAAGCGTTTATATACATAAACATGTTCTCC
AAGTTGATACAAGGGTATTTCGACTTGCAAAGCCATAAATCGGGTTCCAGTCATGGAGAG
CACATAACCGGTCGCACCGCACGTCTCGCCTTGGGTTTCAGCACCAGGGTCGGCTGGCGA
TAGATGTAGCGTCGGGTAGGCTGCTCGGAGTGGCGAGGGGACGGCAGCGACAGTCTTTGG
GGCGCTCTAGTTGCCAAGCGTCGCTGACGCAGCCCGGATTGGTTGAGATCGAGAAGCAGG
CGCACAGGGCTGGCAGAAGTGGGTTCATGTCCACTTGGACTGGCAGGGGAAAACCACATG
CCATGAATGTCGGCTTGGAGCTCTTTCGGCAAAGGAGCGTAGGTTCGGGGTGGAACTGGC
GGAGGGGAGGACTGTGCGCCGAATTGATGGCGAGGCTGCCAGCTAGGCGTTCGGGAATGC
TTGGCAAGCGCACCCTGACCAGAGCTGGGAAGGCGGGGGCTGAAGGAGGGCATTTTGGAG
GTTGAGCAGGTTGATCGTGGCGCAAAGGAGTATTGACTTGACAAAGGTCTACTTCTGCGC
AAAGGCAGCTGCGAAACAGGTTGTTGGATGTCGGCGGGGAGGCCAAGCGCTGGGAGATAC
CAATTACCGAATTCGCTCAGACGAGATCAGGAGCCGTTTTAGATTTTGACTAAATCCTGG
AAAGATGACGGTCTGAAGAACAAAAGTGGCCGCAAGAAAGGGAAAACAAAGGCGAAGGAG
CGAGGCTTGGTCCGGCCAGGGCAGACCGAAGTGCGGGATTATATTAGGTGGAGCTTAGGG
CGATTCCAGAATACCTCAGGCAAGCTGAAAGGGTTTTTGTGACGGTGGTATGTCATCTAT
GGAGTCTCAGGCCTGACAGCCTGGAGGTAGAAGGTGACTTGACCGGTGGTGCCGGGTTGG
TGGCTTGCGCAAGGGGCCCGAATAAGATG
>GYY|c1694_g1_i1 len=516 path=[151:0-223 374:224-273 150:274-515]
TATGTTGCCTTTTTTCAAATAAGGGGAGGTGGGAAGTGTATCAAAACACAAAAGCGTTTC
AGGGAGTGAAATCCAGTCTGAAGGTGGCTGTTGAGGTATAAGAGGAATGGTATTTTAAGT
GAAGAGAGAAGGAATTGTGATTGAAGTCATTGGCTCAGGGGTCTTTTTGAAAACATGGGT
TTGTCTAATAAGATGCAATACTCGAGCCAACAACTGCTCCTCAGTCTACCAACATGAACA
GCTACTTTTTGGTTCATTTATTCATGTGTTCATGTGGGTTGGATGAGAAATTTTCATTTT
TTGTTTGGGTGTGGGGGAAGAGTTGATAGAATTTGCTTTTCAAATAAGTTGGGTTTTAGT
TCAACTGAAACACATGAGAGGTTTTAGTTGTGACCTTTTATTTTTTGTCAGACAATCTCA
AAATTTAGTAACAACAGTAACAAGTGTCAGATGTAGATGATCAAGAAAAAAAAACACATG
TACTCTCCTTTCATACCAAAATTTGATTGCTTTCAG
>GYY|c1695_g1_i1 len=510 path=[57:0-509]
TTTTTTTTTTTTTTGGGGGGGGGGAATGTCCTTTCTATATATATAATACCTCCTTATATC
CTAGAACTCTCTCTCTCATACTTGTCATATCTCTAACTTACTTTTATAATTCTTTTTTAT
CTCTTATTGAATTAAAGATAATGTCTGAATGAAGTCTTCTTTTGAAAAAATCTTGGCCAA
ATAAAAAAAAGAATGTGATGATGAATATATAGTACTTTGTGGGTTTTCATTTTTGATAGA
TATGTTGGGATTTGTAAATTCTTTTCATTTTTTGAGAGAGAGGAAGAAAGAGAGTGTTTT
TGTTGGGTGTGTGTAGTTGAGGAATTAGGACCATTATTTTTCTTTTCATGATTTGGGATT
TCTGGTGTTGGTTGGGGCATAGAGGTGGGGTGACTGAAGAGAGAGAGGAAGAGGAGATGT
TATGTTTGGTTGGTTTTACATGGACAAGATGAAATTGATGAACTTGAGAGTTATTTTATT
CATATAACCTTTTTTTTGGAGGGGGGGTTG
>GYY|c1696_g1_i1 len=705 path=[53:0-704]
TGGGGAGGGAGGGGAGAAGTAGGGTGGATTGAATTAGTAAATGTATATTTTGTTTTTGGT
TTTTGGTTTTTGGTTTTTGTGGTGGTATCAGTGTCTTGGTTGGGAGTATGTAAGCCGGTG
AAGGTCGCTTTTTCTGTGTGTTTAGTTGGTAATGGTATTTTGGGGGGACTGGGTGGAGTA
TTAACTGAAGCCTTGATTAGTTTTAGTTGAAGGGAGAAAAGTGGGAGGTGGTTGGCTCTT
TTTTTGTCATGGTTTGTATGTAGATATGTGTCACTTGGTTGCTTCAATGGATTAGTGAAA
TTAATTTTTGTTTCTGGTAATTTTTTCAAGTGGTGATTTCACTGGTGATTGCTTGGGTGA
TTCTTCTTGGTAGATTGTCCTTTGGGAAATTATCCTTTGGTTGATTCAACTTGCAAGTGA
TTCTTGTTTGGTTGATTCACCTTTGGTTGATTCTCCATTGGTTGATTCTCCCTTTGGTTG
CTTCTCCTTTTGGTTAATTCTTCTTTGATTGATTTTCTTTTGGTTGATTCCTTCCATTCT
CCTTTTGGTTGATTATCCTTTTGTTGATTCTCATTTGGTTGATTCACATTTGGTGAATTC
TCCTTTCTGGTGATTCTCCTTTTTGGTTGATTCTCCTGTTTGGTGATTCTCCTTTTTGGT
GATTCTACTTTTGGTCAATTCTCCTTTTTGGTGATTCTCCATTCA
>GYY|c1698_g1_i1 len=237 path=[1:0-92 94:93-236]
AGAATCTACAAACAACTCAAACAAATCAGCAAGAGAAAAAGCAAGTAATTCCATCAAAAA
GTCGGCTAAGGACATGAATACACAATTCTCAATAGAAGATATACAAATGGCCAACAAACA
TATGAAAAAATGTTCAACATCACTAATCATGAGAGATGATGATTGTTGACTGATGATGTA
GTTTTTAAGCAAATCAAAACTGCAATTAGATATGCTACACCAGTCAGAATGGCTTAT
>GYY|c1699_g1_i1 len=563 path=[541:0-539 1140:540-562]
GCTTCATATGATTCATTAAATACTAAACGCTCACAACATCGGGTATCTCCAGGCCTATCG
TACACTTATCGTAGCGCCAATAACAAAGGAAACGGTTTCATTACTCCAGTCCAATATGCT
TAGTACACACGGCGGGCGTTCCGGCCGTCAGTGCCATGCATGCGGCGAGTGCCAGCAGCC
TTGAGACCGGGTCTGCGCGTCAAAGAACCCCGTAGCTTCATCAACGCTCCACTGACCTTG
TCACCCATAGTGGCATGGCGCTTATGGTGATGGACGGGAGCGGCAGTAGTAGCGTGACCG
TGATGACCACCAGTGCGAGTCGTCCTGGTGGTTGTAGTAGTGGTAACGGTGGTGCCGCCT
GTGCGCTTAGTGTGTGTGCGACGGTTTCCACCAAGAAGGCGGGTCTTAAGGGAAGGGCGC
GCTGCACGTGTAGTGCGTGGTGAGGTGCGCACGGCAGTGCGGGGAGCGTGGCGGCGGGCG
AGAGGCATGATTGCTTAAGTTGGTTTTGGTAGGATTAGGTTGATTGAGGTATTGATGAGT
TGGATGTAGGGTTGAAAGTTCTT
>GYY|c1701_g1_i1 len=3991 path=[4044:0-3990]
ACAACAACAACAGCAGCAGCAACCTTCGCTCCTCAAATGCCGCCGCGATCGCTTCCATCG
ACCGCTGGAAGTTCGACCTCACCGCCCTCCTCAAGAACGCAAACAAGCGCTTTGCTGATA
TCGCTTGGGCCATCGAACCCGGCGGGTCTGAGTCCATCTGGGCTCATAAAGCCATCATTT
ATGCTCGCGCCAGTGGTCAGTTCCAGCTCAAATACCTCGCCGCACCCGCTCCCTCGCCAC
ACTCCAGACTGCCCCCGATCCCCTCAAACTCGTCCATCTATCTCGACCACTCCCTCCGCT
CAACTACCCCCCTCTCGGTCCAGCAGAACCAAATCAGGCCAAGTTCTCCTGGCACTCTCA
GCTTAAACTCGCTCGCTGGCTCCGTCAGACAGCTCGCCATACTCAATGGCACAGACCCGA
CCCTCTTCCAATCCATCCTCGAAGCTCTCTACACTGCAAATGGCCTATCAGAGGTCTTTG
CGTTCCTGTTTGATGACCATCCAGCCGGAGACAGTCCTGAGGCCCGGTCCGACAAGCTCA
GAAAAGACTTGCTCTACATGTGGCGTTCAAAGCTTTATGCCGACTGTCGCATCGTCCTCG
TCAACCAGCAGGACCTCGACAGCCGTCCTGATCCGAGGCTTCTCGAGGAAGAAGCCGTCT
TTAGCGCTCACCGATCGATCCTCTGCAGCCGATCGCCCTACTTTGCCTCCCTCCTCCTCG
ACCCCTATGCTGATGCCAATAACCGGGTATTCACCCTCGCCTCGCCTCCCTTCACCCCCG
CCTCGCTCCACTTCTCCCTTGGCTACCTCTACTGCGGCACGCTCGACTTTTCCAACCGGA
ATTTTGACCTCGGCACCGCCATGCAAATCTGGCGGAGTGCCCAGTACCTCGGCCTTGACC
TCTTACGCGAGGAGGTGGAGGCCAAGATCTCGGACATGTGCCACAGCTTCAAGGACCTCT
GCAAGTCATGTGTCAGCCGGATCGGGCGGGTCTATGCGTTTGCGCTCGCGCTCGATGTGG
CCTCCAAGCCGCTCGAGCAGGCCGCCGAGCCATTTGTGGTGAAGCACTTTAGCGTGATCT
GGAACAAGGCCATTGGCGAGCTTCACTACGAGGCCCAGACCCATCTCGTCGACTTGGTCT
GCATGAGCATCGACCCTAACACAGTCATTGACGCCATCCGCGGCTCTAAGCGGCTCAAGG
ACCGACTCGCCAACGAGCGCTCCGACTGGGCCGACCATCTGCTCTCGATGCTCGAGCCCG
TCGACGAGCAGATCGGGGTCATACTCCAGCAAAAATTCCCCGCCGTCGTCACATCCAAGG
GCTTCCTCGACCTCCTCGTTGGCGTCGGCTTCTCAAACGACGTGCTCGAAAAAGCTCTCG
TCATCATGGTCGACAAGCTGACCGAGGAAACCGCGGCTGAAACTTACCAGGTCCTGGTCG
GCCAGGTCCTCCTACGTGAAGACGGCCTCCCAATGGACGCCCGTGTGATTGTCGAGGACG
CCAAAGCGGGGTTGCTAAAGTTTCTGAAATCTCATTGGACGAATGTGCGCGCGTTAAATG
GGTTTGACCCGCTAGAAAATTGGGCGTTAAAGGAGATTTCAGACGAAATCGAGGTTCAAG
TAGACGATCTGCTCCTGTCAGCAAGCCCAGAGACCCCTCGGACAAAAACCGGACTGCGGC
TTGCATCGACTGCTTCAAAAGCTACGGTTCGCGAGGAAACGCGGAGTATCAGTGCGGCCT
CCCTGCGCGCATCGGTGCTCAGCCGGAACGCGTCGCGCCATCCGCCAGCTCTGGTGCCTG
GGCAGAGCAAGCAGGCGTCGCGAATGAGCATGAGTGGCAGTATCTCGACCGTTAACGGGA
CCCGCGCTGCGCGTGCGCAGGAAAGCCCACTGCCCTCTTCGCCAAGCTCCGCTGGGGCGT
CTAGGGCCAAGCCAAATGGGGTTTGCAGACCGTCGGGGAGCTCAGCTACGAGCCCGACTG
CCCAGCGCCCAGCCGCAAGCTCGAGTTCGCCCAAGGCGCTCGTCGAGCAGCGTCGGCCGT
CGCAAAAGAGCATCTCGCCGCCCCTACCCTCTCGATCGACTCATTCTGAACCCGACGGCG
AGACTGCATCTTCCAGCCGGACAACGGACCGTGCCTCTTCCAAGCCACTCCCCCCTCTCC
CGAGCATCCCAAGCTCAGGCGAGCCTCGCCCGCCCAGGAAACTCACAAAGTCGTCCCGCC
CAAACAGTCCCGCTCCGAGCGCGACGTCGGTCGGGTCAAAGATATCAAGCAAGCGGCCAC
CGTCAAGCATGTCACGGTCTCGACGGGCGCCGGAAGCCGTGACGAGTTTTCCAGAGCCCA
GCTCTGCGGGTCGCTCAAGCAGGAGCCGGACGGTCACGGCGAGCAGCCCGGCCGTGTCGG
GCCGGGCATCGGTCGCGTCGGGCACTCGGAGGCCGTCGGGCTCGAGTAAGCCGCTGGTTG
TGCGTAAGACACCGTCGAGCGTATCAATGCGCTCAGACACGTCGACGGCGACGATTGGCG
CGTTCCGGACGACGCGAACGCCCAAGTCGCCGGCCGCGGCAACGGCGGCGGACAAGGCGG
GTGCGCGCAAGACGGGCGCGGCAGCGGTCGTGCTTGCGCCGTCGAAGCAGCCTGAACGGC
TGCGGACGACGAGTGCGACGGCGCGCACGGGTGCGGCGGTGGGCGTGCGGGCAGCCGTGC
CTGCGGCGGCGCTGAAGCGGCCAAGCTCGGCGGCATCGGTGCGCTCGACGGCCGCGAAGC
TGGGGGGGGCGGGCACGCCGGGGAAGGCGCCGGCGCAGGTGGTCAAGACGGGCGCAGGTG
CCGGCGCGGGCGGGGCAGCGAAGGGCAAGGCCAAGGTGCGAAGCCCAGCGGTGGTGCCGC
CGCTGCCGAAGTCGGATAGCGCACCCACGACGCGCGTGCGGACGGAGTCGACGACGAGCA
GCAGGATACATTCGCCTGTGCTGTCGCCGCGGGCAGCGCGGGCAAGGAGGCCGACACAGA
CGAGTGCGCCTTCGTCGGCGACGACGGCGTTGGTGGCGGAGCCGGAGCGGACGGAGGTGT
TAGCGGAGGCGGAGGTGGGAAGCGAGGAGGTGACAAGGGGTGGGGTGATGTCGCACCAGT
CGAAGGGCTCGACGGTGTCGAATGCGACGATCAGGATGGGGCCGGGGCGGGTGGCATCGG
AGACGCCGTCAACTATAGTGGTGCCGCCGTCGTCGACGGCGATAATACAGCCGCCGGTGG
GGACGAAGCCCCCGGGGACTTCGCTGTTGATCGGGATACCGTGTGTGGTTGCGACGTCGT
CGGTGCAGCCTGATGGGGTGCCGCATCCTGTGAAGTTCCGGGCAGTGGTGAAGTACCTTG
GGGAGACATTCTTTGGGCCGGGACAGTGGGTTGGAGTAGAGGTTGGGGAGAAGGAAGATA
TGCCGTCAAAGGCATGGAACGATGGCACGGTGGATGGGGTGCGGTACTTTGAACTCGGAC
AGGAGAGCAAAGAAAGCAGGGTGAGGCTATTTAGGAACCTGACTGCCACTCCGGGGGGAG
GGGATAGGAGCGTGTCGAGGATGTCGAGTGTGCAGGGCGTGGAAGAGGCTCGGAGCGTCA
ACTCGTTGAGACCTTCGATTGGGAGTGGGAGTAGGTGTCATACTGATGGATCAGGCTCGG
TTGCGGGGTCGTCGGTCGAAGAGGAAAGAGCGCCTACTAGGGGACTGTTTGTTAGGCCAC
AGGAAGTTATTTTTGTGTTTTAAATTCTAAGGCAACGAAAGCCGGTGGTGGGGTGGATTA
AGTTGAACCAATTGAATAAAATTTATGTGGTTATTACCATTCACCTATTATTATCTACAA
TTTAGGTCATTATCATCATCATCTTTTATCATCCACTCTATTTTTTTATTTTCTTTCATA
TATCACATCTCGATCATTTATCAACCAATCATCAATATTAGTCAATCATGTTAAACTTCT
TCGCCATCGTTCAAAACAATCATTCATACAT
>GYY|c1702_g1_i1 len=340 path=[318:0-339]
GGATTATATATTGTATTCAAGATGCATTTTGTCTATGATGATGTGTGAATCATTGACCGG
GCGTGAATATTACACCCCATTACCGCCTGAGTCCTTTTGCCCAAGCACGTTGCAATGCAG
TCATCTCTCGTTATCAATCGCTACAAGAAGACCTGTATCCTCAAAAAAATCTATAAACCC
GTGAAGAAAATGCCGCCTCAACCACTCTAGTGCTCAAGCAATCTGAGCGAACCCTGGACG
ACGACGTTCTCGAGGATGGAACCCGGAGGGATGTCGATAGTGGAGCCCTCAGTCGCAACG
ATGATGACGGTACCCTTGAGGGTAACGCCACGGCCAAGGT
>GYY|c1705_g1_i1 len=1515 path=[1522:0-1472 3029:1473-1514]
TCCCTCGGTGTCGTGGCCTTTCATGTCGGGCTATACTTGTTGTTATTGAATGTAACTGGA
ATTTGCGGGATGTGGAAAAAAGCCGCCAGAGGAATGAAGAAAATGCTCTTGGAGGACCGA
CCGTCTTCTACCAAGGTCTCTCAAGAGGACGTCGAGTCGAACCAATGGCAACCTCATAGG
GAGCAACCAGCGTCCCCCGCCCATCAGAGTGATGAGGAGTCCTCTCCTATACACCAAATC
GAACAAAGTGGCCCGCGTTTCTGGAGCCAATCAGGGTATTATGACTCAGATTATGTTTGG
AATTTTCATGCGGAGCCTGGCATTCCGGAAGAGCATAATGATGATAGAGAGCGATCGGTG
TCTCCACCTCAGACAAATTCTCCGGCCCACGCCTCTTGGAGTGATGGGGTGTCTCATCCT
ACACACCTAACTGAACAAAATAGCCCGGTCTCCTCGGACCCACAAACGTCTTTTGACCAT
GAAGGAAATTGGCCATGGAATTCATGGCATTACCCGAATGCGGGGCATGTCGAAACGAGT
GCATGGGATAGGGAATCAAATGAAGGGCAATCGGATGTTGCCCATCGCGATAGCCCTCAG
CGACAAAACACTGCACGTTCTAGCTACTTCGAGACCACCCAAAAGCAACAACTATTACAA
AAGCTTACATCTGATGTCCCAGAGTATATTGCTGATAATGCTGAGATGAAGTGCTATCCT
GAAGAACATCCTCTGCATGGCTTCATGTCGACTCAGAACTTTGTCGGGGGAGAAGGGCAC
TGCCAGTACCTTGCAGTGGCTTGCATATTGTATCACCACTTCGCAAACAGAGATGATTGG
CTGGAGAAGGGTCTACCGTTGAGGAAAGTTGTTGCGGAATACCTAGAGAAACACCCAGAA
TATTTCGAGGGGCTTGGTGTTAACCAAAAAGACTATATTAAAAAGGTCCGTGGTCGGGAG
TATGGCGACCACCTTACTCTTATCGCTCTCACCGAAGTTACCGGCCTACACATCCCTTGT
GTTTCCCTCACAACATCGCCATACGCAAGTTTTCATGGCCACGAGTCCGATGAAAAAACG
ATTGGTTTGTTGTTGCAAGGTGAACATTACGAGCTGCTCTTCAAAGACGCAAATGTTCAC
AATTGAGACTCTGCACCACTCAATTCGTTCCTCAAAGGTTATGGCACCATCATCAGCTTC
CATACTCTCATGCTCATGTTATTACAAAATTGACTTGTTAGAGAGTGTCTGTGGAGGCCC
TTCATATGGATAATTTTTGCCAAATTCAAATTTTGCATCTTGACAGCATTTCATTTACAT
GCCTTGATGCTATCTTATCATTCCTTTCTTTCTTGTTCATGATCCTTGACCGTTCATACA
TTTAATGATCCAAAAGTCAAGTGGAGAAGGTTCAATCCACTTTTTTGTTGTCAAGGCTGC
TTGCTATCATTGTTGTGTAGAGCACAAAACATTTTTATTCAGCATATCAAAATTGCAATT
CATTCACTTATCAAG
>GYY|c1706_g1_i1 len=303 path=[53:0-302]
ACTTGTATTATTATTATATAAGTAAACTAAATACAATACAATACAAAACCCTACATTATT
TTAACCAGTTCCTCACATATTTTAGTAAGATATTCACATACTATTACATAGCCTCTGTAT
CTTTTTCTTTTTACTATGTACATACATAACCAATTTTTTCCCTGTTTTTTTATGTATTGC
TTTGAAAATAAAATACAACCCAAAAAAAAAGGAAAGAAAACTACTACCACCAACAATGAC
AATAACAATACAAAAACAACAATATCAAAACCACTACCCACAACACCTTTGAAAAAAAAC
AGA
>GYY|c1708_g1_i1 len=894 path=[1126:0-893]
ACCCGGCCGAATCGCAACCACAGCGGCTTGGGCCGAAGCAGCAGCCAACAAGAAGAGGCA
CGAGAAGCGCATCATGATAGCAAGACTCTTCAGTGAAAGACTGCGTCACACTAGACTACT
AAAAGATCGAAATTTCTCTTTTATAGTCAACTGCGGCCGCCTCAAATATAGCAAACGTCT
GGTTTGAGGAAGTTCGCAGATGGGGAATTTGCTGGGCCTTCTACCTCACGAGGTTAGCAT
CATTATATAGGCGGAGGCCCCCAGGCTAACCACGGTGCCTCAATTGACTATCGTCGATTC
GAAATGGGTGTTGTGATGGCAGAATACCTTTTGGAAACTCGTTTGACAACTACTGAATCG
ATCACTCGAAGACGGCGAGAAAGTTCCAACCATTCACTGCCTCGCGTCCACTGCGGCCTG
TCGTGGGTCATGGGCCATGGACGCCCTGCCGCTCCTCCAACATCAAGTTTTTCAACACCA
ATAAGGGTGTGAAAAGAAACACGAATTGTCAACCCTACAGGTTTTCGACGTTGAGACTTG
TCACCTTGCGGTGAATCATCGTGGTGCATCGCAGATCGACCGTTTACTACATAGAATGTT
TACGCACTGCGATTCCTCCCAGCGGCCACGCCACGACAGCTCGACAGCTCTCGACGCCGC
CCCCCAAGTTTCGAAGGAATTGAGGTGGCCGAAATCTGCTGAAATCCGATGTTTTGTCTC
ACGACTGTGGGAATCGAAGCATATTTTTGGCCCTGCTCCCACCCAAATCCATGGATTGTG
TACTAAAAACGTCCGGCTCGTCAGGCACCGCGTGACGCGTGCGACGTCCGGTGCAGCCAA
CATTTGACTGGCCATTGTACCATGTATTTATACCTACACTTTGTTTCAATTTCG
>GYY|c1709_g1_i1 len=1706 path=[1734:0-1705]
GGGGTACATAACTGACTGCTCACGATCGGATGAGGCTCTGAGCCAGTGTACCGTGCCGGG
TCAGTCCGCTCGTCCGCTCTGACGGGCGCACACCGACCTCATGGTGATGACTGTCTTTGA
GATGCCGTTGGGGGTGGTGATAGCGATAGACCCTCATTTTTTTGATTGTACCAACGACCA
AGGTGGCGAAAAAAAAAGTGCTATCTCGATCATCATCACTCAACAGACGAGTCACGAAGG
ATCAAGAAGCGCGATTTAACTGATGGCTGGATTTAGCCAGTAAGGCTCAGTAAGGGCCTT
GTGTTAAGTTGATCGTTGCGGCCTATTAGTAAAACCGGCGGGAGTCGTTAGGAGTCTTTG
GAGCTGGACGTCTCGTCGGCTCGTAGCTCGAATGTGTTCGGGCTTGTTCGAGCTTGGTCG
GGCGAATTGTAAGGCCAACGAGACTTGTTCTATCGCGCTTGTGTACTTGTGAAAACGCAC
ACGTTTGTTCATGAGCATGCCGGTCAGGAAGTCTTTCTGCTGCCGTCTTGGTCAGCTCGC
GAGTGCTGAGGGATGGTCTGAAATGCTAATCGAGGTGAAAAAAAGAGGGGTGACACACCA
CACCCACCCCGGACTGTAGCATCCATCCAGGTGGCAGGCAGGATCTGCCAATAGGGCCAA
TCGGGATTCGGAGTGATGTATGTACATACGTATGTAACCGTTAGCTTACCTGTCGACCGC
GAACCGCTCGGATGATGGAATGGACCGAACATGCACCCACATGCACCCCACAAGTCGGAC
CCCCACAATCGCTGGAGCTACATATACTTCAACTAGCCCAGCGACTAAGCGGGGTAAGCA
GAGCACCGGTGAGGTATGTACATGGAAAGGGGGAGAGATATTGATAGTCATCCACACCTT
CATGCGCGAGCACACCGGTTGAGAGGTCGTTTGTAAATTGTCGATGTGGTGGGGTATGGT
GCCAGCAGGATCGCTGCTGGTCAAGGGGCGACTTCCCAGACTGATTTGGATGGATGAGCA
GCCGAGCCGACCCCAACCGATAGTATATGAGTTTTGAGGCGACCGACTCGCGGCCGCTAG
CACCTCAGGGCCGGGAAGGCGAGGGAAAAGAGAGGCGGGAGATTTGTTTCGGAGCGGGAC
TTGCAACCACCACGCAAAACCGTCAGCGTGGCCGGGCGCAGCGAGACGGCCGGCGCTGGT
GGCTGCGAGAAGGGACGAGTCGACACCTCGGTCGATCTCGGTGACGGTCCCTCGAGGATG
AGGGTGTCTGGACTTCCTTGGAGAGCAGCAGTCGAGACCATCTGGCTGTTGGTACATATG
TACATCTCAGTCTTTCTGTCCACGTTGGGCCAGATGAGGCCAGATGTCCGAAAGTGTCTG
AATTTCTTCTCGTCCTTCTGAGTCTCTCTGCACCGCCGAATGATTCTTGTCAGCAAAGTA
CATAGCGCCCCCCTCTGTCTCTTGGCTGTTTGTCTCTGAGGCTGTATTAGATTCTAGATC
TCTGCTTCTGTCTCTCTCCGCATCAACAAGACCAGAGGCTTGCCGCTTGCGATAGATTAG
AACTACATACTTACTAGACTAGAAGACTACAGACTTAGAATTAGAACCAGACCCGAACTC
GGCCTTAGGCTTGCGCTGTTGAGCTTGTATACACCTTATAAAATAAAATAGGGTCTGTCT
TGCTCTCCCCATTAAATACAGTCTAC
>GYY|c1710_g1_i1 len=569 path=[590:0-476 22:477-568]
CTGAAGCGCGCTCGGGCACATCTAGTTATCACCAGGCCCGACGAAGAGACATGCGGAATG
TACGACGCAGATATTTAGCTTGAGCCATACAAGGGGCTTTTTAGCAGTCCAGCGGCTTTG
CGACCTGTCATATCTTTCGTCGGTCCATAACAATGTCCAAGACGTTTGGCCTGGCTTCGC
CGACCCTTCACATTATCAACTGATCCGCATAGGGCTTCCGGCGTAGGCGGTTCTTTTGGA
ATACAGCCCAGCGGGATACCCATGGCAGGTCAGGTTATGAACATTGGTCTGCCTTTCCTG
CTTGCAAGGGATCCAAGGCCCACTAAGGGGACTGGGGAAGCTACTACCCACCCGGTCAAT
TGATCATGCAAGGACCAGGTCGAAGGTCTGGACACTGAGTACTGGCTTCCTGTACCTGAC
TCCAATGCCAGCTTAGACCTCTAGACAAAACACTGGTGGTCAAGTTGGCTTTGTGGAAAA
CCTCGACTTGACTGCATTCCAGACACGATAAATTCACCTGACTCTCTGACTCTTGGACGA
CTGATAACGCCCCCAACATCACCTCAAAT
>GYY|c1711_g1_i1 len=262 path=[53:0-96 52:97-261]
CCAAGGCCATGAGTATCATGAATTCTTTTGTTAGTGACATTTTTGAGCGCATTGCCTGTG
AGGCTTCCCGCCTGGCGCATTATGACAAGCGCTCGACCATCACCTCCAGGGAGATCCAGA
CGGCTGTGCGCCTGCTGCTGCCCGGGGAGCTGGCCAAGCACGCCGTGTCGGAGGGCACCA
AGGCCGTCACCCAGTACACCAGCTCCAAGTAAACTTGCCAAGAGGAGACAACAGCCTTTA
GACATATCTTTTCCAACAGTCG
>GYY|c1712_g1_i1 len=980 path=[1053:0-429 50:430-979]
TCAAGATTCAAGTTCTTATAAACATTTCACCACGCTCTCCAAACACCAAGTGGCGCAGTG
AAGTGGCGATCCACCCGACAACCGTCCCACTCCCCATCCTCCATGGAAAGGCGCTCAAGG
CGTGACTTCGGTTGTCTTGGGATGACCCATAAAACCATCCTCTCTTGTGGACTTGTCGCT
CCTAGCCGACCCGACCTATCCTGAGCTCGCACTATTTTCCAAACTTCTACTCTTGCGGTG
ATGTACACCATGCTCTTGAAACTTTGTGCAATTTTCTTCGCTCTCCTGGCAGTGACCAGT
GAGGTTTGCTCGACTCCAGATAACTTAGACGCGAGGACTTCTTCAAAGGTCGACCCCCTC
GACCTGCAGCCCAAGCCAAGGCCTGCCAAATACTGTGGCAAAGGATGGAGCTATGGCAAT
CCCAACGCCATGCAAGATTAAAAAGGGCGCTGACACGTTTGTGGACGCCGCGACGAACCT
AAAGTTTGAAAATTGTCAACTTTCAGACAATAATGGCAAGGTGATCGATCCTGATCACAA
GTATAAGGTTCTGATCAGCAAGTACGTGGCGAACGGTTCGAATAACGGAGCACAAGGCTA
CTCGGTTGTTACCGGGTACGTTGTTGGGACAGGCCAACAGACGCCAAACACTTACAGGTG
TGAGTGGAACCTAAATCGTCACCTGCTTCCGGGTGATATCATCAATGCGATTCGATCTGA
GTGCGACTCTTGTTCGGAAGTGAAAAAATCTCGACATCCTTGACGGTTGTCTTGGTCATC
TTTCGGCCTTCCTTCTAATTTTTCTGTCGAATTTGCTTCTTATGACAAAGTGGTACTGTT
TTATAGCTTGTCCTTACCATTGACCACACCCAGCCTGTATTTTACCTTCAGTTTCCCCAG
AGTCCCATCTATGTCTGGAGCGGAAATCATGTTCACCAAGCGATCCTAAAGTGCTACCAC
GCTATTAATGTACTTTACCG
>GYY|c1712_g1_i2 len=1027 path=[1053:0-429 1482:430-476 50:477-1026]
TCAAGATTCAAGTTCTTATAAACATTTCACCACGCTCTCCAAACACCAAGTGGCGCAGTG
AAGTGGCGATCCACCCGACAACCGTCCCACTCCCCATCCTCCATGGAAAGGCGCTCAAGG
CGTGACTTCGGTTGTCTTGGGATGACCCATAAAACCATCCTCTCTTGTGGACTTGTCGCT
CCTAGCCGACCCGACCTATCCTGAGCTCGCACTATTTTCCAAACTTCTACTCTTGCGGTG
ATGTACACCATGCTCTTGAAACTTTGTGCAATTTTCTTCGCTCTCCTGGCAGTGACCAGT
GAGGTTTGCTCGACTCCAGATAACTTAGACGCGAGGACTTCTTCAAAGGTCGACCCCCTC
GACCTGCAGCCCAAGCCAAGGCCTGCCAAATACTGTGGCAAAGGATGGAGCTATGGCAAT
CCCAACGCCAACTGTACGACTGATGGGGGGATTGTTTTGAGCTGCCCACTGAATCAGTGC
AAGATTAAAAAGGGCGCTGACACGTTTGTGGACGCCGCGACGAACCTAAAGTTTGAAAAT
TGTCAACTTTCAGACAATAATGGCAAGGTGATCGATCCTGATCACAAGTATAAGGTTCTG
ATCAGCAAGTACGTGGCGAACGGTTCGAATAACGGAGCACAAGGCTACTCGGTTGTTACC
GGGTACGTTGTTGGGACAGGCCAACAGACGCCAAACACTTACAGGTGTGAGTGGAACCTA
AATCGTCACCTGCTTCCGGGTGATATCATCAATGCGATTCGATCTGAGTGCGACTCTTGT
TCGGAAGTGAAAAAATCTCGACATCCTTGACGGTTGTCTTGGTCATCTTTCGGCCTTCCT
TCTAATTTTTCTGTCGAATTTGCTTCTTATGACAAAGTGGTACTGTTTTATAGCTTGTCC
TTACCATTGACCACACCCAGCCTGTATTTTACCTTCAGTTTCCCCAGAGTCCCATCTATG
TCTGGAGCGGAAATCATGTTCACCAAGCGATCCTAAAGTGCTACCACGCTATTAATGTAC
TTTACCG
>GYY|c1714_g1_i1 len=387 path=[679:0-386]
GGGTTTGTCATATGTCTTACCGCCAGTCACTTCAGATGGAGCGAGGACGGGAAAAGCTTC
ATCGGGCTGGGAAACCACAAGCGACGGCGGAGTCAGGGAGCGAGTTCGGTTGGCAGAGGA
AAGGAACCTTGCTTGAGAAACAGCAGGTTCGTGTGCCACTTCGTCTTCTTCGCCATTAGG
GTAGTACTGCGCGTAAAGCGCATCGGCCTCGGCTTGTTGTTGACGACGCGCGAGGGCACG
CTCGGCAAGCACTCCCGCTTGACCTTGACTAAAGTTGAGCCTATTGGCAGCGGGCACCTT
CGAAGTGGTGTAGAAGGTGTTGTGAAGGAGCTGTTGTTGCTCGGCTTGAGCTTGGGCTTG
CGCTTGTTGCTGGGCATGGACCTGGCC
>GYY|c1718_g1_i1 len=391 path=[53:0-390]
GTCTTACTGTTTGAACCTTGAATTTTAACCTGGGACATGTTTGACTAAAATGATGCTGTT
AATATTTTCTGTTGTGCAAAACACAAAGAGAACTAGGCTCCAGGGTTGTTTCTATTTGCT
AATGCTGTTTCTGTTGACTTTTGACTTTTCTAGTTTCCCAGAGCTATGGGGACTTCCCAT
CCGGCGTTCCTGGTCTTAGGCTGTCTTCTCACAGGTACGGAGCCCAGTCCTCTCTGAGTT
CCTTGTTTGGGTGTCTTGTTTTTTTAAGCTTTGTGCTGCATGGGTTTTTTACCAGTACTC
TGCATACACAGTCCAAAAGAGTGAAAAGAAATAGAAAACTATAGGACGTTATCCAGAATG
ACCACAAACCTTCAGTTCCCTTTGCTGTATT
>GYY|c1719_g1_i1 len=963 path=[35:0-813 34:814-962]
CAGAAGCTGGCGAATGCAATGTACAAAATACGCCAACTGTTGATGACTGGACAGCGCCAA
GGTGAAACGGCGACTTACTATGACCCGCGTGAGCCAGCCAACTCCCTGGTGATAAGCCAC
GATCTGTTGAGACTTTGGGCGCAAGATCTTATCAATAAAGTACCAGGGGTCGATATGAAC
ACTCCCCCTTTGAATCGTCCCGAGTTCAAAATTAAAAAACAACAAATGGCCAACTCGCAA
CTTGTGAAACGCCATGGAGACGATGACGACCAACCTGAGGCCAAAAGGCGCGCAACAAGT
TCGTGTGCAAGCGACATAATCACCCGGGTGGACCTGGGCCACACCATCAAAGTCGACTTG
GTCGAATTCCTGACGTATGCGAACATCACCGCGGAGGCTCTAGTTGAAGAAACCCTTGCC
CAACTTGAAGAGCTGGGGATCGACCACTGGTCAGTCGTCAGGGATGACAGTTGCATGCCC
GAGCTGAAGAAAGTGGGCATGAAGTATGGAACGGCTGCCAAGCTCATTGGCGCCGCAGTC
CCGTATGGGATGATGCTGAACTACCGCGCACAAAAAGAGGCGGCTGCTGACTCTGGTGAC
ATGTAAAGCGGGGCGATGTCACTCTGATATGGCACATGGGCTTTCAACACCTGCCCCCAA
AAAAAGGATTTGTATGGCTTGTTCGTTTCATTTTTATCACTCCTTGTCTGGATTGTTTGT
CTCTTGAGGTGTATTGAGTGTGCACTAAGTAAGCACATGTTTTGGTTGGAGCTCAACACA
CGCAGTAAAAACTAATAACTTAGGATGTGCATACAAAAAAAAACAAGTGAATCACAATGA
GCGGCTTGTATGTAAAGGTTGAGAAAAATACATGTAAAGCTCAATATAAAGTGTAGTCTG
TTTGCCTGCGAGCTATGTTTCCTTAAGAAATTGTGTTTAAAAAAATATGATATTTATTGT
CTG
>GYY|c1720_g1_i1 len=600 path=[53:0-599]
AAACAAAAAAAAAAAAAAAAAAATGCAATGCAGATTCATGCCCGACCCCCAACTGAAACA
GAATCTCTGGTGATGGGAACCACCACATTCCCCAGGTAATTCTTAAGCCTGTAACAGTTT
GAGAGTGATGGTAGAATTATCAGAATGTTGTCACAAAGAGAGAGGTATGGCATCGAGCCC
TCAGCAGATGGGTCAGCTCTGAGCTTATCGCCCTGGCAGACCTCCGGAGGCACAGGTGTG
[truncated: 55,185,133 more chars]
