# Supplementary material for: Comparative transcriptome analysis and identification of candidate effectors in two related rust species (Gymnosporangium yamadae and Gymnosporangium asiaticum)
Source: BMC Genomics. 2017 Aug 23;18:651. doi: 10.1186/s12864-017-4059-x (PMC5567642; doi:10.1186/s12864-017-4059-x)
Supplement: Supplementary file 3 — Unigenes of G. yamadae and G. asiaticum. This file provides the list of 35,102 G. yamadae and 36,343 G. asiaticum unigenes. (ZIP 15529 kb) [file 12864_2017_4059_MOESM3_ESM.zip]

Archive with 3 entries (2 files):
- Additional file 3/G. asiaticum unigenes.txt
- Additional file 3/G. yamadae unigenes.txt
- Additional file 3/
