# Supplementary material for: Comparative transcriptome analysis and identification of candidate effectors in two related rust species (Gymnosporangium yamadae and Gymnosporangium asiaticum)
Source: BMC Genomics. 2017 Aug 23;18:651. doi: 10.1186/s12864-017-4059-x (PMC5567642; doi:10.1186/s12864-017-4059-x)
Supplement: Supplementary file 3 — Unigenes of G. yamadae and G. asiaticum. This file provides the list of 35,102 G. yamadae and 36,343 G. asiaticum unigenes. (ZIP 15529 kb) [file 12864_2017_4059_MOESM3_ESM.zip › Additional file 3/G. asiaticum unigenes.txt]

>GYA|c11542_g1
TCCGACTCCGACCAAAACTCCGACTCTGAGCTGGCCGGCCAAGCGCTTGACCCGGATCGGCTCCCTTCGAGTCCGGTTTT
GCCACACCCGGCTGTCTTCGATGGCTCTCTTGAATCAGGCCCTCAACCCAATCAGCCCAGCCACCATGACCAGCAGCCCA
ACATCAGCACATCCATTGATCCGACCACATATCAAATGGCTTCATCTCTATCCTCGTGTTATTCTCAGTCTTCCTTTTGT
TCAGCTCAACATGAAATCCCCCATGCTCAACCTCTCCTGCCTTCTCATCCGCTCAAATGCAGTGCTTTCAAGATTAAGAC
TGTCCGGCCGCCCAGTACAGACCAGGGTTATCCGCCGCTCAAGCCGTTGGCCCCTCGGCCTGCTCCGCTTAAGATTTCCA
AGCCACCTCCGCTGCCGATCATTGCCAAGGATATGCCCACCCCCTTCAGCCTGTCTTCGTCCACCTCCACTGCCTTCACC
TCCTTAAGCACGCCTCCCGGCAGCAACCTGCGCTACTCGACTGGCTCCACCCGTCTCACCTCACCTCACTCTCCCTCGCC
CTCGCTCAACACCTCCCCGGTTAGCCCCTCTAAGCCGCCTGTATGGATCGTTGGCCAGCTCAGCTTCACCGGCCGCGAGT
TGGACCCGATTGATGATGCGGAGATGAGTGGTTTCCGGATTCCGTCTTGGGCCGAAGAGTTTGTCTACTCAGGCGCAGAA
TCGGGTTCAGCCACCCTCGCCAATGCCCGACCGTTTCACAGCCAATGTCCGGCCTCCCTACCCAACCCCTCTCCCACCTG
CTCGCCAAGAACCCAGCCGACAGCCATCTCGCAAGCCCCTGATAATCATCCTCATGGCAGCCAGCTCAGCCCCGCTACCC
CATCACGCAGACGCTCAGGAGACCCCCCAGCCACGTCTTCGCACCACCGCGCGAGCAAGCCACGAACGACTACCGAACTT
CCCTTCCGGTCGCCTGCCCGGCCCGACTTCCCTCAATATGAGCTCTCAGAGACAGACGAAGGCCTCTCGGACTGGTT
>GYA|c5414_g1
TCTTTCCAGCGAAGAAGTAGTCTATACAGCTCATGATACCGGTAAAGCCCCCCCTGAGCAGCGTGCAAGGGATTTTGCCA
ACATGATGGCCGTTACCCGATTAGTGTTGAAGAAAGATGCTCAAGTGATGATGATTAAAAACCAAAGCTCTGAGGACGGT
CCAGCCTGGTTGGTGAATGGATTGGTAGGAAAAGTCTTGGACTTTGTGGATGAGAATATGACCATTGAGCGTTACATGCA
AGCGAATGCAACAGATCACTTCGACGACGGCGGTTATCCAGATGGAGAAGATCTCAACCTGACTGCATATCCACCAGTAA
GAGGTGCGCTCAAGCAAGGCGACGACAAAAAGGCACCCGCGTCACCTTCTAAGCGCCCGTCATCACCTTCTAGGCGCCTG
CCGTTG
>GYA|c31695_g1
AATACAACTGACGGCGAAATACGCTGAAATAACCACCACTCGCAGACACTAGAAATCCGTTGCTCGATCTCATCAGTGCC
CGGTCAATAAACAACAACGACTTCTCGACAGATCCCAGCGATCCAAACCTGCTTAAGCGCGACCACCTATCAAACTTGCT
CAACGTCGTAAGTTGCGGTCCTCAGTGTGATTGGCAACTGAGATATCCTTCAACTTCCGCCGAGTACCTCTAGAATACGT
GCGATTGACATCGTCA
>GYA|c34546_g1
AAGCTGTTGGAGGAGCTGTGGCCCCCGTTGTTCGCAAAACCGCCGTTGTAGCCGGAACCACCGCCGCCGCTGTAGCCGCC
GGCTCCGTACCCGCCATATCCTCCACCGCTGGATCCGCCGTAGCCGCCTCCGAGGCCTCCATAGCCACCACCCAGGCCTC
CTCCGATGCCCCCACCAACACCCCCTCCAAAGCCTCCTCCGTATCCTCCACCAATGCCGCTGCCGTATCCGACACCACCT
CCGTAGCCACCGCCGATACCACCTCCGTAACCCCCTCCGATGCCCCCTCCGTAGCCACCTCCGATGCCACCTCCGAAACC
CCCTCCAAGGCCTCCATAGCCTGATCCGTAGCTGCCGAGGCCTCCGCCATACCCTCCTCCGAATCCACCGCCATAGCCTC
CACCGAGCCCACCACCGTAGCCTGCACCATAG
>GYA|c24581_g1
GTTAAGTTGCCCCAAAAGCATGAGTTACAGCAACGATTGTTGATGCTCTGAGTTGTAGAGTAGATACATAGTCCAGTGAG
ACGCGGCGCGCGAGAGTGGCCAGTTGGGATTCGACCGCCAAACATTTCTGGGCCAAGCCAAGCCAAGCCAAGCCGTCCAT
CAGGACGACTGACTCGCTCAATTCTCAAGAGAACCATCCCTCAAATCAATCTCCTCAACCGCTGCCCCACTCACTGGCCA
TGTCAGCTGCCATTGCCGATTTCGATCACATCTACCGCGGTCTCCAGCCTGTCCTTGGCAAACTCCGCATCGCTGCTAGT
GGTCTTGGTTGGAAAGCTAGCGACTCGCCAACAGTCGTCACAGTCTCAAAGGACGACATCAAATGGGTCCAGTGGATCAA
AGTCGCAAGAGGCTACCAGCTCCGGATCGGCCTAAACCGTGATCGGACCGACATCAAGCTCGGCGATCGGCGAAGAGAGT
CCTTTGACGGATTTCGCGCCGACGTAAGAAACCACCTTGCTCTTCCTTGCCCGTCTTGCCACCAACTATGAACGCGCCTG
CCCACCTCTCGCACCCCGAATCGCTCATCCAGGACCACGATAAACTGAGTAACGTGCTCAAGCAACTCTTCCATGTCACA
CTAGAAACCAAGGACCTCAGTCTGCGCGGCTGGAATTGGGGAAAGGTTGATGTCCAAGCCTCCGATCTGGCGTTTGTGGT
GGCGGGAAAACCGGCATTCGAAGTTCCACTTGCACTCGTCCACAACGCGTCGATCACCAAGACCGAAGTCGCGCTCGAGT
TCCTCGACCCCTCCACACAGCAGCCCAAGCCAGATGGATTGTCGGGCTCGGCAAAGGTGAATGCCAAAAAGGGGATCACC
GACCAGCTGGTCGAGCTACGGCTCTATGTGCCCGGGAATGCCTCTACGGCTACCGCAGAGGGCAACAGCGAAGGGGACGA
TGCGGGGGACGGCGAGGTGTCTGCGGCCCAGGTGCTGCACGACATGGTCATGGAAAAGGCCGAGATTGGCCGGGTCCAGG
GCGAGGGGATCACGTCGTTCCCCGAGGTGCTCTGCACCACCCCAAGGGGCCGCTACGATATCGACATGCACTCGAGCTTC
CTCCGGCTGCGCGGAAAGACGTACGACTACAAGGTGCTCTACTCGAGCATCCTGCGCCTCTTTTTGCTCCCCAAGCCCGA
TGACATCCACTTCAACTTTGTGGTCCGTCCGCTCTTGCCGGTACCCTCCTAAGATCCCCGCCGTTTCTCAGCTGCTGCTC
TTCTTCTCAGGTCCAACTCGATCCTCCAATCCGTCAGGGCCAGACACGATATCCCTTTCTGGTGATGCAGTTCGCAAAAG
ACGAGGACATGGATGCCGAGCTGAACCTTGACGAGGACACGCTCACTAGCACGTTCCAGCAGTCGCACAACAAGATCGAA
GGCCAAGCTCACGAAGTGGTTTCGATCATCTTCAAGGGCCTTGCGAAGAAGAAGATCATCTTCCCGCAATCCTTCTCCAG
CGTGAGCGGACATGCAGCAGTGAAGTGCAACATGAAGGCCAACGAAGGGCTGCTGTACTTTCTCGAGAAATACACGCTCT
TCATCTCCAAGCAGCCGATCCTGCTCGCACTCTCGGACCTGCACTCGGTCAAGTTTGCGCGCGTTGGGGGCGCGCTGCAG
TCGGGGCGGACGTTTGACCTCGTGCTGACGAAGAAGGACCAAACGGAGCTCCAGTTCTCGAGCCTCAGCCGCGAGGAGCA
TCCGGTGATTGAGGACTACTTCAAGGGCAAGGGCAAGAAGGTGGAGAACGAGATGAACGAGGATCTGATGGCGGCCAATG
CGGCAGCGTTGTCGGACGTGGACGACGATGATGATGATGACGAGTCGATGGACGGTGGGGATGCGAAAAAGGGAAAGGCC
AAGTCGAAGCCGCCGGCTGCTGGGGACGAAGACGATGACGAGTCTGACGACGAGAGCTTCCATGGTGGCTCAGACAGCTC
AGACGTGGCGGAGGAGTTTGACTCAAACTACGGGGGTTCAGACTCAGATTCGGGATCAGACGATGGTGATGGGTCCCCAC
CACCAGCATCGAAAAAGAAAAAGGGATCAGTCAGCGAGGTTGAACCACCATCTAAAAAACAAAAAACAACTTAGATGAAA
AAAAAAATTTGTTAGGGTTTTCATTTTTGTTTGGTTCTGTTTTTTAGTGTATTCATTTATTTAAGAAGAGATAGAGAGAG
AGAGATGGAGTTTGGAGTTTGATAGGTGGGTTGGTACAAGTTGGTTTAGAAGAGATGAATGGAATTAGTCATGTGTGTTT
TTTTGGAGAGAGGGAATCCTTTTTTTTTGAGAGAGAGAGAAAGAGAGAGAGGGAGAGGGAGATAAAGAAAAGCAGCAGAG
TCAGTAAAAGAAAATCTTCATACCATAGACTATGGGGATAGGGGGAATGATGAATTTGGATTTCAGGTATTTTTTTTAAA
TAATGATAATAATAATGAACTGGATGTGGGATTTATTTTTGTAGCTTGATGGTACATTTGGTCAATCTTTGTCTTTCAGA
CTGTCATTGTTCAACTTTAATTTAAAAATTTGTGAGAAGCATGGTACTATACATATATATATATGCACTTGGTTTACTCA
ATTGTGAAATGGGGTGTATGTAGGTTTAGATGGAGTTGAAATTACTTGGGAATATTGAAGCTTTAATTTTTATGTTGATT
TGATGATTTATTTAACTGGCTCAAAAATTTTGTTTCTTTTTTTTGTTCAGATCTCTCTTTCTCTCTCTGTAAAGTTATAA
AATCAAATGGTTTATGTTCCATAAAATTGTATATATATTTTTTTTTCAAAATCAGCTTCTTGATAAATCCATTTCACAAA
AAACATTTCTTTTTTTTTCTAAACACAAAAAGAATTTTTTTCAATGTCAACTTTAACTTTTTTTTTTAAAAAAAGG
>GYA|c10855_g1
ATCTCCATAGGCCCCTTTGATTTTATTTTTATCTGGAAAGTAATAACAACATTACTGATTCAACCAGAAAGAAAAATCAT
TCAAAAACTCTGCAACACAACATGCTTTGGATGGTCTCTCTGTCATCCATATTCCCAGGACAAGTGTCAAGATCTGTTAA
TGATAGGTATGATAGATACAGTCTATGCATTTTTTTACTCCAACAGTTG
>GYA|c21182_g1
GTCATAGCAGGTGGTTTTGGGAAGGCTAGGAAAGACAATAAGCTATGTATGTATTGTTTGTGTTAAAGCGACCAGGTGCA
GAGAGTGCAACACTACCAGATCTAAACTTCTACCTGAGCCCTTTGAAGGAAGAGTTCAAGAGCACCTGGGTTATAACAAT
TTTCCTGAATGAATCATCAAACATGTTCCAAAATCGATGGTCATTGGGCCATTCCTCAGCGAATTTCAGATGATGTGATT
CATACGAGCGCTTTTAAGATTGATCACATGAATCAGAGACTTGCTTTCGCTGGTTGTTAAGATCTTCTACTGTGGCTGAG
CAACAACGAGTTGGAGCGGGCGTAGCTGGTGGCCGTGGGCTAGGGCACGTCCATTGATAACCTGGGCCTTCACGGGACCA
GGTTGCCGTCGTGAATTTCTGTTGTTTAGGATCTGGTTGACAGATTGGGTGGGCCTTTCTTGGATTGGGACACATGAATC
CCAAGACAACACTTGGGCCAGCCAAGAAGATGGCCAAAAGGATCACCAGTCCAGCAGTTCTTGGATATGTCATTCTGAAT
GTGTTCAAAAAACAAAAAATGGAATAGCAGCCGATACACTTTCCCGAGCTTGGTGCGTAGGTTTTCTTCCCGCAAAAACT
GATAAAAATCCGATTCAAAGTCAAAAACCGGTGGGTTGCGATGGGAAATGTTCAGGATAAGTTTTTTTTGGCTGACAGAG
CCAGCCCTTGAGTCGATGATGGTCTTTGACGACCCTTGTCGAACATTTTAAAGGACATCTATGCATCAAGGGGAGAAGCC
GGACTCCGAAGTAGCGCACCTTCAGACTTCCGTCACTTTGACGCAGGAATGAGAATTTGAATAGTAGTCATTCCGACCAC
TTCGGATTGAGCGACTTTGTAGTATC
>GYA|c29011_g1
CGGGCAGTGGCTGGAACGGCTCCATATTCTCCAGTAACTTGGTTCTTGACCTTGTTCATCTCTCCGTTGTCAGCATTGAT
AGCCGTAAGGAAAAGATTATTCGAAATGTTGTCCAAATGTCCACGATATTTGAGCCATGGTCCAGCAGCAGAAATGTGAT
CAGTAGTACATTTTCCGGTAACCTTGATGAGGATCTTCATATCTTCGAGGTCCTTTCCATCCCACTTGTCGAATGGAGAC
AAAAGTTGAAGACGATCAGAAGATGGAGATACATCAACCTGTCCGCTTCCAGATGGGGCTTGG
>GYA|c17457_g1
GCTAAGGGCACTTCTGGCTCTACGAGGGGGTGGGGTGTCAGGGTGCAAGTGGAATTCTGGGCTCTGTACTTTAGCAGTCT
CCAAAACGGTTGTCCAGAATCGCTTTTCTTAGGCGTACCTCGGCCGAGGTCAAATTGGGTCCTCGCCTCGGTTGCAGGTG
CCAACTAATACAAACCAGCATGATCAGGGTGGTACTACTGTTCTAGAAAGCGTCAGAGTCTGGAGCTTGTGACTTCCCGG
CGTCGAGTTAGAGGCCCCTGAGAGTGGACATCCGTTTTGGAGGCTG
>GYA|c35424_g1
GATAAATCCTTCTGAGCACAAGCAACTAAAGCTTGCTAGGAGTTTAACCCGTGGCATCATTGACAGGGATCTTAAACCAA
GCTCCAGTGAAAGGAAGTCAATACAGAGAATATTAAAATACCCCCCAACAAGGATTTTAAGTGGTGATGAAAGGCAGCTC
TTGTGGAAATTTCGTTTTTCATTGATGTCAGAGAAGAGGGCTCTCACAAAGTTTCTCCGTTGTGTCGAATGGAGTGATGT
TCAGGAAGCAAAGCAGGCAGTAGAATTG
>GYA|c24883_g1
GGAGGAGGAGGAAGAGGAGGAGGAAGAGGAACAAGAAGATAGTGAAAGCCAGAGTGAGCCAGAGGCCGAAGCAGAGACAC
AGGCCACCGTTCCTACCCACCCGAAAGCCCAACCCGGAAAACCAGAAAAAGCTGCTGAGCCTGCAGTAAAAGTCCACGAA
AAAAAGCAGCCATATGTCCGACAAGTCGAGTTACCCAAGGAAAAACTTTCGACTGCTGATTTGGAGGCTAAGATGGCTGC
AATGGCTCTTAAGAATGCTAAGTTGATTGAACAAAGGAAGGCTGCCGATCAAGATGCGGCTGAATATCGTGAGATTGAGT
TACAAAGTCAAAAAGCTTACGAAGCACAACGGCTGCAACAACAAGAGATTGATGCAGTTCGACGAGTAGCAGCTGAACGA
AAGCTAAAAAAGTCCGAAGGTCGAGAATGGGACTTGGAAAAGTCCGAGGAAGACTGGAACCGGTCACGACCGTATGTGGA
TTCAATGACGAACGCCCAGGCTCCTACTGGCAACTCGTGGGGGTATCGGGGCCAGGGATATAGAGGCGGCTCTGGGCGCG
GTGCGTCTCGTGGCAGCCGAGCTCGCGGGCCGGGCAGAGGGCGTGGTGGGAGAGGAGGCGACCCGTCGAGAGGCCAAAAG
GCCGGAAACAAACCTTCGGAGTCCAGACAACAGGCGCCTGTAAATCCACAGCCGTCAGCCGTTCCGGACTCCACTCCGGC
CTCATAAATCGGCCTGTTTGTTAACCTCGACAAGAGTCACCAAACGTTTGCAAACAATATAAAACACATTCATATTCCAC
GTACCTATATACTTGAACCTCCCAACACACGCCCAACAACCAAACCATCTCAACAACAACAGCAAGAAAAACATTGCAGA
ATTTGTCTTTTGTTTTAGGAGAGGAGGGAAGAGGCATCGTGCTTGGGTATACATGTATGCGAGTGAGTGAGAGTGGATGC
TCGAGGGTGTGTGTGTGTGTGTCGGTTCAGGCTTGAGTACATATATTTGAGTGTAAAGACTATTTTCATTTCTTGATTTT
TTTTGGGGGGAGAGGGGGAGGAATATCAAGTATTGTAAGTGTTTTGACTTACTCTCTTGAACATGAAAATAATCTTTTTA
TCCTTTATGCTTGTTGAATAGTTCAACACTTAAGTGGTTACCATAAAAACAACAAGTCAAAAAAAAATGAGTCAAGAACT
GATAAAGAGTTGGGTGAGATGAGTGTATGTTGATATTTCACAAGAGTAGGTTTTCCATGTTTTTTTTTTCTCTGGGTCTG
AGAGTGAATCTTATTTATTTTTCCTCTTTTGAGATGGATTCATAATGGACAGATAAGAGGGTTTTAGAAAAATCAATCAA
TCAATCAAAGATATTGGTGTTTGTGATAATCTATGAAAATTGATTTGATTTGAATAAGGTCTTTTTTTTTTGACAGCTTG
CTTTCTCTCATATTCCATCTCCCATGTCCCATATTATTATTATTTTGGAAAGAAATTATGGTGGTGGTGGGTATTATGGT
ATGAGGGTTGTTGTTGTTGTTTTATTTGGTTGGTCTGTCTGTCTGTCTGTCTGTTTTTTTTGGAGGGAAATTATGGTGGG
TCAGATATGGTGTTGTTTAAATGGTGAACAGAAAACTAAACAGAAGAATCTCCCCTCCCCCAAAAAATTAAAAGATCAAA
GTTACATATTCTGTGATGGGCATGTAGTTTGAGAAGGATT
>GYA|c40314_g1
TAAAAAGTTCGTATCTTCTGTAAGTCTATGCCGGAATTGAAGTTGATGAAAGTGTGCGAGTTCAAGTTGCCACACTTGGG
CTGGATGGCTAACCTGAATTGGCTTGACGATTGGCTGGTAAGATAGACAGGAGAGGGCACTGAGGCATTCAAGACCACAG
GACTTATGAGTATTCCGAGGAATGTAAAGGTCGCAAGCATGTCTTTGGGTCCGTGCTTGCTTGGGTCCGGCCCAGGCTTT
CGTTGTTTGCTTTGAGAAGTGGGGACGGGATAAATCCTTAAGGACAAAGAGTGAGGCGTAAACAGA
>GYA|c20936_g2
GGAGGGCACGGGGAGCTTGGTCTGGCAATTGGCCTTGAGCGGTCATCACGTCCGAGTGGGTGTTGAGGTTCCGGACCGAA
GAGGACTTGTCCGCTCGAGTGTCGGGCGTGGGTTTTTCGGGTGGCGACGTGTAGCGAGCAGGAGACGCGAGCGTACCTCT
GCTGGGGCGGCCATGGGTGTGGTGGAGCGAGGAGGAGGTGGAGGTGGAGGTG
>GYA|c44316_g1
GGAGACTTTGCTCTGGTAGTTTCAACACATTCTCGCCGACCCATCCACTAATCCGTGGACTCCTTGCCCTACATTCGCTA
TCTGCGTTGTTTATTTTTCCCCCCCTCTCTGTTCGGATCTAGATATCATGAAGAGTTTGCTTTTTTGTTTAGTATGGTTT
TTGCCTGTTCAAGATGCGCAGCGTGTGCGGTTTTTGGCATAGAAGGGACAGGAGCTGATGAAATTCAAAAGTGAGTTGGT
GTGAAGGTGAATAGCTGGTGTTTTTCTGGTTCAGC
>GYA|c10870_g1
ATCAGGGTAAAGTGGTGTATGCTTTAGATTAAAAGAGAATGAACCTCCTGCCTCTCCACCATCTTCATTCAGAAAAATTA
GGATTTTCTTCCAATCCATGAATCCAAATTTTTGAGTGGAATTCTTCCATTCACTGGAGTTTGGGTTGAATTCACCAAAG
AAAATTGATTTGATGGTAAAGCTCCAAATGTTCCTGTCTCCAAGAGACAGCTGCAGATATTTCCCCAAAATTTCAGAACC
AGAATCTCTTATTTGGATTGCAGTTTCATTCAACCTTTCACCTAGTTCTTTGTTAGCTAGTTTTTT
>GYA|c35496_g1
GGTGATCAAGGTATCATGTTTGGTTACGCTACAGATGAAACCCCAGAAGGTCTGCCTTTGACTATTCTTCTGGCCCATAA
GTTGAACATGGCCATGGCCGACGCCAGAAGAGATGGGTCCTTGCCTTGGTTGAGACCAGACACCAAGACCCAAGTCACCG
TCGAATACAAGAACGACCACGGTAGATGGATCCCACTGAGGATCGACACCGTAGTCGTATCTGCTCAACACGCCGACGAG
ATCACCACCGAGGACTTAAG
>GYA|c26446_g2
GGGTCGACAGTGTTATCGGTTGCAAGTGCATACTATGCAATACCAAACTTTTAGCCCGAAGCCGGTCATGGCACGGTACG
GCTGTGGACGTCACGGCCGAACCCCGATCAAGTCGTCCGGGTCCCTGCCGATTCGTATTCCAGTATCAAAGACCTTATCC
CGAGCAAGATGACAGCACTCATCAGAAGATTGCTCGATGCCGTCGCTATCTCGGCCGGAATGGCTAACGTGTTGAGGATC
GGGATGAGGATGCAGAGCGCCCCATCGCCACACCAGCTTGCCAGCTCTCGTAATCCCCAGCCGATCGACCCCCAACCTGA
CTGCCCATCACCCAAGCCAAAACCTCTCAGATCTGCCACGCCCGCCGAGCCCAAAGGTCCTGCTGGTCCTCGAAGGTCGT
ATAGTACATGGGCCACCGCATCGAGCAGTGGCCC
>GYA|c30251_g1
GGCAACTGCTACGCCCCTGATGGCTGCTACTTCTGCGGCGGCTGCACCTCTAGCCAAGCCCGATGCCAGGACCCTTCAAC
AGAGTCTTGCCAATGCTACTGAGAAGGACTCTTGAATGACTAGATGACCAGTTTAAGGATCTGAACGTTCAGCACAGTCA
TTCACTTGCAAGAAGCCTCAGGGTGGAGGATGCGGAAGAAGGCTAAAATAGGATATATACATTCGCTCATTACAAGCTAT
GAAAACATAACTTCTG
>GYA|c19151_g1
GGTAATATGGAGGTTTGGGGCTGTTTTGGGTGGGGTGGAGTTGCTTCATGTGAAAAAGTTGATGTACTATGAATGCTGAG
CTCCATATGGGCATCCTGCACAAATATTTATGCTGTTAACTCAGTCATCTTTCCATCAACAGATGCCAAATCATCTTCCA
ATATGATAAGGATCCCAAGTACACCTCTCAAAAAGCAGTCAAGTGCATCAAGGAAAATGAATTCAATGTGCTTCATGGCC
ACCAGGATACCCTGATTTGAATCTAATTGAACACATTTGGGATCACCTTACACAAAAATCGGCAGCCTGTGAAACTCTTG
CTTCTGACAAAGACATGTGGTATAGGCTCCAGGAGGACTCATGGGAAATAGATGAAGAATTTTGTCATAAGCGCATTGAA
AGGATGCCTGTGGGCAATGCTGAAGCGATTGAATCTCAGGTACGACATACTAATTATTAATTTTGGTAGATTTCTGTAAA
ATGAAATGGCTGCATCAAAATTGTTCATTTGTGGGTTTTTTTGAAAGAGAGAAATGTGTTATGAAGACTGGGCTTTGACC
GGTGCTTTCTATACCGGATGCTGATTAAGAGGTTCAAATTTCCTGTTACAGAAAAAACTTGACCAAAATTTTGAACATTT
GAGCAGTAATGGTGCACTTAAAAAACTGCGAAACGTTTTTGATGCATAGTGTATCTACATGAACATTATTGCAGTACGAG
TCGCCAGATTCGACGCGCCCTGCCGAAGGCAACAGTGGGAGTAAAGAAGTAGACAAAAAATTCAGATAAACGTGTAAAAC
GGTTGAACAAGTATTTAATCAAGGGGCTCTTGTCGCGATTCAACGCGGCTCATGTATCGCTTCAAGATGTCGCAACACTC
CACAAAATCTTTGAACTGGGTGGATTCCTTGGCGTCTTCTCCACCGAGGAATCTGATGAGCCTGTAATTGTGAAGAAGAG
CATCTTCAAGGTATTTGAGACTACAAGTAGCGCTAACCACACGAGGCAAATGGTCAAGTGGAACGGCTATCTCAAGAGTG
CTAAGTCCTGGAGTCATTGCGCACAGATGCTCAAACGTCTCGATAGAGGGGGACACGAACTTGGACCTTCCAAGGACGTC
AGCAGCACCGATAGTGCGAATCTTATTGAGGAGGTACTCTTCGCGGAAGTAATGGATGGCGAGCAGGCGTAGTCTGCTGA
CTCCGTTATAGTCAGTTGTAGCGCGTAGCAATTCACGTATGAAGCGATCCACCGTGTGGCCTTCAAGATTGGAACGAAGG
ATAAATTGATTCAGGCGAGGTAATTTAGCAGCGAAGCCGATGACCGAGCCCGCGAAACCAGCCCAAACTTCCTCGCTAGC
AGGCGGGAAGGCCCGGATAGCTAAGCTTCGAAGGTGACCCAGAGTGGGCATGCTCTTAAGTAACGATGGGGTCATCCAGA
TCGAACCCAGATTAAGAGCTTCGAGTAGAGTGCAGACCTCTAAGCATTTGAAGAGCTCGGCGGCAGAATGTTCAGGTATG
CCATCAAACTGGGTGATGCAAAGGTTGGTCAGAGTTGCCGGTAAGCAAGTCTGAGTGAGCAGACGGCTCAAGTCTCTGAA
ACGGAGAGAACCTTCCGTTATGTAGATGTCAAGCGCCTTCAAGGAGGTACTTGGCTTCCAGTTAGCTTTCCGGGCCGCCT
CTTCTTCGGGAGTGTTAGTGCTAAGAAGTCGGCCATAGACACGAGGAAAGAAGCTGGGCAAGGCCTGCTGAAACTGCTCG
ATGGGATTCCACAGCTGCAGCCGTTGGAGAGTTCGTGGGGGCAGAGCAAGCTTCCAAGGATCAATGGACATGCGCTCTGC
ACTGCCAGTGGGAGCCGAGTCCCTCAAAATCGAGAGATGAGTAAGCTCAGGCAAGCACTTAAGATAATACATAGCTTCGT
CGTTGAGACCTTCATTTGCACCTTCGCCTCGGAGGTCAAACGTCACCGCTTTGAGTCGCCAGCAGCTCTTCATGATCGCG
TTTAAAGCCCAATGCATGGAAAGATGCGACTGTCGGTTGCTCTCGGTGACACGAGGCACCTTCAGGTAAAATTTCAATGA
ACGCACGCTTTCTTGCAGCCTTTTATGGCCCGTTACCCTTGTCCAGAAATAGGAAAGTCTGGCTCGGGAAGAGAGTTGTA
CCTCATCATACAGCTTCTCCTGAGCCGCCCCCAACCACCTTTGACAAACCAGGCAACATGATGAGAGGGCTTTAGAGGAA
ACTATTTTACCTTCACCATCATTACTTAGCAACCCAAAAATTATCAAGAGCAACTCCTGAGGTATCGAGCCAACAAGTTG
CTTGAGTAATTCTCTCTGCGCAGCTTGCTTAGCTCCGCGCGTGGTGGCGATTTGTACATGTTCACGCGCGGACTTGAGGT
CGAGCTCCGACGTCGACTCTGGCTTCGTCTTGGACTCTGGCTTCGGCTCGGACTCAGACTTTCCCACAGACGCGGACTTC
CCTGGGGATTGGAGCTTCCTCTTAGACTCCGGCTTCGCTTTGGACTCGGGCTTCCCCTTGGATTCGGGCTTCCCTTTGGA
CTCGGGCTTGCACCGGGACTCCGGCTTCCCCTGGCGGTCGGGTCTCCCCCTGAACTCGGACCTCCCCTGGGAATCGGGCT
TCGTCTTGGACTCGGGCTCGGGCGTAGAATCTCGCTTCCTTTTGGCCGACTCGGACTTGGATTCGGGTTCGGGCTTCTTT
TTTGACTCGGGCTTCATCTTGGCTCTCTAGGCTTAGGATATACTTTGGTTCTTGTGAATAATGAATAATTTAATTGATTT
AATTGATTTAATTAATGTAATTAATGATGATAATGGAAGAAGTAATGTTTTCAATGTTTTCAATGTAATGACTACTCAAC
TAATCAAGGGAGATGGAC
>GYA|c15895_g1
GGCTGTTCATCATTCAGAGACAAGTATACAAAGATACATACTGACCTATACTGATAGACCCAAAGTGAAACAAGAGACAA
CTAAAATGCTTGGTTGGTATTTAAAGACCAGTTCAATCAAGCCATATGAATCTGACTGATTGTGAGAAAAGAAGCGAGTG
CAGATATGTAGATATGTGACCATCATCCCTCGTCATCAAGACTTTTCTCAGGAGCAACAGTCTCAAGCACCTCCGATAAG
TGTATACCACTCTAGTGGTTTACAAGGGTTTATCCCAACATGCCCCAATTCGAGTCCTGTGACTGTCCCACTTTGATCAT
CTAGTTATCCTGATCACCATCACAAAGTGACTGAAATCGCAGCCCCTCCTGGCCCTCCGTCCAACGTAGGCCATACCTGA
GGTTGACGTT
>GYA|c42940_g1
AAAGTAGCATAGGCAAGCTGACATAGTGCTTTCCACCTCTGTTAATTATTTCACACTCATTTTACTCTTCTCTAGAGTTT
ACTGTTCCTTTGTTGTCTCTTATCAATCAAGAAGCCTATGGCCTTGTAGTTCTTTCTCATCCCAAATATAATCATGGAAC
TAAGATCTGGCTCATCTGACCTGTTTTCTTATGCATCTAATATATTATTGAATCTTCCCCACG
>GYA|c216_g1
GATTTATTGAACAAGTGCTTCAGAAAAGACAAGATCAAGCAAACTCGGGTCCATTACTGATGACTGGTCTGTGAGGAAAG
GCATGATTCAGTGTTTGGTAGCTAGTCTGCGGTTTACTCATAGATCCAGTCTTGTGCACAGCTCTTGTAAGACACCAGCT
CCTCAGGCTTGAACCACAAGCTGATCTCTTTATTTGCACTGTCCACAGAGTCACTGCCATGGATGATGTTCCTGCCCACT
TCAATGCAGAAGTCGCCCCTGATGGTGCCGGGTTTGGAGTCCGCAGGATTGGTCTCTCCCAGCATCACCCTTCCAGTCTT
CACAACATTCAGACCCTCCCACACCATCGCAGCAACCGGCCCGGAGCTCATGTACTTGACCAGTCCAGGATAGAAAGGCC
GGTCCTTCAGGTCGATGTAATGCTGCTTCAGCAAGTCCTCAGACGCCTGGAGGAACTTCATGGCCACCAGGCGGAAGCCC
TTCTGTTCGAAGCGCTTGACGATTTCTCCGATCAGGCCTCTCTGGACGCCGTCCGGTTTGACGGCGATGAAGGTGCGCTC
GGTTTTGGCAGCCATAGTTGGGTGAGACGGAGAACCGGTGGATCCTGG
>GYA|c4816_g1
GAAAACTTGCGAAGGACGTAGGGACCAAAATAGCAAAGCCGGGGCTTTGCGAGCTCACTCCAACAGAAACTGCACTCGCA
CGGTACTCGGTGCTCTTGCCCTGTGTTATCTGTTATCTCAGCTGGGCAGAACGACGAACGACAGTTGGCCAACAAACGTT
TTGCAACAGCCGCTATAGTTTTCAAACAAAAGCTAGAAGAACAACAGAGCGGAGAGTGTGAAAGGCGTCGACCCTGACAA
TGAGCGACAATGATGAACGGGACTCAAGGATTGGAGCAGAGCAG
>GYA|c21890_g1
GGCCAAGTCCCTCTCCAGATTTCTCCCGGGACTTGATCGAGCCAGAGTCTCAGTCTGCCCGGCGGTCATCAAAGAGCCTC
CCGTCCTTCCTTCTCCTTCCCCCCACCTTCTGCCATCTGGTTCTTTCACCCAGCTTACTATCGCCGATACCCCCTTTACT
CTATTGACCATGATCCCCAAACAGCTATTAAGGACCACTCTCAGGGCTGCCAAAACCTCCGTCACCTCGGTCAGCCCCTC
AACCCGGATCTCGATCGTTCCTGGCTTGAGACCGGTCCAGTCGACCCGATGCGATGCCACCCCGATCAGATGGCTCTCAT
CTTCCCCTCGCCGCCAAGACGAGCAACCCGCGTCATCTGAGGCGCAGCCCTCTGAGGCGCAGCCCGAAAAGCCAACCCCC
AGGACGGCTGATGAGGTCGAGTTGCCCGCGCTCTACCTCAGCAATCTCCCCTTCTCGGTCACCGAGCAATCTTTGACCGA
GTTCTTGCGCGAACGCGTGCCTGTCAAAAAGGTTGATGTCGTTCGAAATTCCGACGGCGCTGCCAGAGGCTTTGGGTTTG
CGAAGTTCCTCACCGCAGCAGAAGCCGAGGCAGCCCTGGCTGTGATCAACGGAGTCGACTTCCAGGGCCGCCAGATCGTC
GCGGCCGTCTCCCAGCGCCGCCCGGTCATCAGCGACGCCTCGACACAGCTGTTCATGTCGGGCTTCCCCACCCAGGGCGA
GGCAGACGAGGCGGATCTGCGCCAGGCGCTCCAGACCTCGCTCGGCGTCCAGCCCCGGTCGATCCGCTTCCACAAGTTTC
CCGGCGGTTTCCTCAAGGGCACCGGGCACATTGAGTTTGACGACGTTGCCACGCTCGAGAAGGCCCTCGCAAATCTCAGC
GAAATGGGTCCCGACCAGCCCATTACCGTCGCTGGCCACTCCTTGACGTTGGTCAAGGCCAGGCCGCTTCTCCAGTCCCG
AACCCCTGGCCGAGGCGGGTTCGGCAACATGCGCGGCCGCGGCGGGTTTGGTGGGCCTAACTACGGTGGCGGCGGATACT
ATGCTGCATATGGGTCCGCCCCAGCCGGCCCGATGGCCGCTGGGGGCTATCCCGGCCCCATGCCTGGGGGCTACGCAGCC
CCAGGCTATGAAGCGCCTTACAGTGCACCTTACCCGGCTGCCGCCCCTGCCCCTGGTGGACCCGGCGGCCCAGGAGGCTA
TGGAGGTTACGGGGGCTACGGCTCTCAGAGCGGCAGCGGCCACAGTAGCGGAAACTCGCCCTACTAAGCGTTTTATCGGT
AGTCTCTTAACGCTCTGCTCATCCTTTATCCTATGCATCTACATACTGCCTTACCCAGGTGAAACGAAAAATGTTGGCTC
GCTCGAGTCGGAGAAAACCGGTTGTGTGTGTGTGGGCGCGCCCGAGGGAGGCGCTAGAGAGGTCCTCACGGCCGATGGAA
CTAATGAGAAGCGTATATGATTGTTCTGATAGATCTGGTTATTGTATTGAGTCTCCACTGCTTCTGCAATGTGCCCATCT
GCCCTTGCACTCAGACGTTGAGCGACGAGCAGCTAGCCAGCTCGCCCGTGTCCGGCTGGCCGTGTTCATCAGACGTGAGT
GGCTTGTACCCTAGCTACGTATACATGTTCTTCTACCCCCCGGCGTAAGCTGCCCACCTGGCGGCTACTTCCGATTTGAG
AAGCAAACTTTGCACAGACACCCCATGGAAGAGAACCAGAAGAACTTTGGCACTTTTCTGCAAACCTGTTCCCTACTCAT
CTAGCCGTGCCCGTCCTCTGGGCTCTAGAGTGCTCACATACTGCCAGGCACATATTTGCGGTTCATGGGAAATGCGTCTA
GTTCGCTCAAACCTTTTCTCTGGAATGGTTATGACATGGGAACAGGTATCAAAGGATCTTGTTGATTTTTGAGGCATGAT
AGAAAAGACATGGCGTTATGTATGATGATGTCAAAGACAAGTACTCGTGATAGGTATGATGTGGACATGTAGAGAACTTT
CATTCCTATATACACCCATTTCAAGAATGGTAGTCTTGT
>GYA|c33473_g1
AATATAAAACATCTAATCATGTTTGATTCAAAAATAATAATAAGATGATGAGAATAATAGTGAAGAATAAAAAAAGATTA
TGATAATTATAAACCAATCAAACAAAGTTTTTTTAAAAAAAAACACACTACAATCCAAATCCTAATCATCATCATCATAC
TTTGGACCCACCCTATCCTTACCCTTACCCTTACCCTTACCCTAATAAAAAAATGAACCTTCAAATACACCCTCAAGATA
TGCTCATATTACAAGACTCAAAAAAAAAAAAAAATCAACAACA
>GYA|c39317_g1
GGAAGGATAAGCCAGGGTCTCAAGCATCGGCTTGCTGCTGGTGCAAGGTTGCCTAATACAACCATATTACTGCCTATAGA
GAGGACACAAATTCAATCTCCTACGGTAAAGAAAACAATTAACGTTGCAGGAAGGATAAGCCAGGGAATTGCATCACTAT
TGAGGAGGCTGGGGCTTCCTTACCATGGGAATGAATCATATGGGCA
>GYA|c31802_g1
GCTGCTCCAATTGAGCGTGTGAAGCTTTTGATCCAGAACCAGGATGAGATGATCAAGACTGGTAGGCTCTCTGAACCTTA
CAAGGGCATTGGTGAGTGTTTTAGCCGGACAATAAAGGATGAAGGGTTTATGTCACTGTGGAGAGGAAACACTGCTAATG
TCATCCGTTACTTCCCCACTCAGGCCTTGAACTTTGCATTCAAGGATTACTTCAAGAGGCTTTTCAATTTCAAGAAAGAC
AGGGATGGTTACTGGAAATGGTTTGCTGGAAACTTGGCGTCAGGAGGTGCTGCTGGTGCTTCATCCCTTCTATTTGTTTA
CTCGCTGGACTATGCCCGAACCCGTCTAGCAAATGATGCAAAGGCTGCAAAGAAGGGAGGAGAGAGACAATTCAATGGCT
TAGTTGATGTCTACAGGAAGACCCTGAAGTCTGACGGTATTGCTGGGCTTTACCGTGGATTCAATATTTCATGTGTTGGG
ATCATTGTTTACCGTGGTCTCTACTTTGGAATG
>GYA|c44614_g1
GGCAGCACCAACACATTTCTTTTCCACAATTTCAAGGCCTCTCTCCTCCACATATATCTCGTAATCAAGATCCAGACTCA
GAGTCACATTTGGGCCACGCGAGCGATCATACGCAACAGCCAACCACTTCTTCTTACGCGTTTCCTTACTTCGCTCCCCA
ATGGCCAAATGCTGGCCCGTCGACACCGACCCATCTTCCCACTGACGCGCCTCAAGGGCCATCTCCACACCTTCTAGGCT
ATCCGTCTACAGTTCCTCAACCGCCAGCGAGTTATTCATATTCATCATCCAATGATGCGCTTGATTGGGCTACTGAGGCT
GAGAGCAGGTCAATATCTGAAAGTCTGGCATCACACATTGGACCATCACAATCCCAAGCAGACACTTTGGAGTGGATAGG
GAAGTATTTGTTAGAAGA
>GYA|c16331_g2
GGCTCCGGAGGCTTGCTAGGCGGGACCGGGGGCTTGCTAGGCGGGACCGGAGGCTCACTTGGCGTGGGTACGTCAGCTTC
ACTTGGGGCTTCGCCCGGCCTGCTCGGCACGACTGGCGGGCTCCTTGGACCCACTACATCGGGGCTCGTCGGCGCTACTC
CCGGCCTCGTCGGCACTGCGGTCGGTACTACTTCCGGCCTCGTCGGCACTGCGGTCGGTACTACTTCCGGCCTCGTCGGC
ACTGCGGTCGGTACTACCTCCGGCCTCGTCGGCACCACTTCCGGTCTAGTGGGAAATACAGTTGGTACTACTGCTGGCCT
CGTCGGCACCGTCCCCAGCGTCACT
>GYA|c11288_g1
GGGGGGGGGGGAGAGTTGATTTTTTTGATAATCAAAATGGGAGGGAAGAGGTGGTTCCTTCTTTAATACTTCAGTATAAT
TTAAAGCATCTCGTACCTATCATCTCCCCTGACCACCCCTCCTTAACCGAAACCGAAATCATAGAGAGGAGGGTATGTAG
GTAGATAATAGATTACCTCACCTATAAAGACTTAAGGGAAGAGGTGAATATGGAAAGGGGGGGGTAAGCTATGGGGTCCC
CGCCCGGGCCTGAATAAAGGGTATAGAGAGTAAGATATGAGGAGGAGAATTAGCGTTTGTAGAAGGAACATATAAAAAAG
AAGTGAAATATGAGAAGAATAATAGATAATTATACTATCAAGACTAACTGAACCTGAGGATACCTGGATAGTGTAGGTGT
TTTCCTAGATAAGCTACTAAATTAACTGTAGCTCAAAGGTAGAGTGGATAACTTTTAATTATCTTGTTGTAGGTTCGAGC
CCTATCAGTTAAATGAAATGAAATGAATGTTGTAAAAACAGTCTAGCAACCTTTCTTCTATCTTTTCAGACACACATATA
TTGTGTGTAGTCAAAAATAGGTATGTAATAATAAAAAAATAACCGTTTTTCCATTGGTCCCATTACCCCTCCCCCATGGA
AAAAAATCAACATATAATAA
>GYA|c3717_g1
CAGGGTTAACAATCACTTCACTAGGCAAAGGCAAACAATTTTAAAGAAGTATTAGATTACATAAGACCAACCCAAAAAAA
CACACACACATACACATGAACAACAATTTTAACCAAAGGAATTGAAATCAAACGGTGGGATCAATGAGATCACCATTAAC
GAACTCTCTGTACGCCGCCACAGGCCAGCTAAACCCTCTAAACAGGAGGCTGGAAGCCAACGGTACATCAATAATGATCT
CTTTCTGGGTCGGCTTCTTATCATCTCGGATAGCAATAAGGTAGCTCCGACCCACCCACCCGATCCACCCAGCAATATAC
AAGAACAAAATACCCGGAGTTATAAACTCGCCCCAGTGTCTCTGGTCCCCACTCACTATCAAATGGGGCAACCCGTCCGA
CCCGCATAAAAGTCCCTGTTTTCCATAATTCGCGAACCTTCTCGACGTCTTCTCCATCGTCGCTTTGATCGCCAGTGCCG
GCGCGCTGTCCGGCGCGTATAGCTTGAGCGACGACTCCAGCTTCTTCAGCTGCTGTTTCTCGCGCTTAGCGAACTGCTTT
GAGTCCTTGCATGGAGTCAAGCCGGCGATGTCGGCTGAAGCCGGCGGGATTGGAGCCGCGGAGATGAGGATTGAGGAGAG
AGCTAAGGCGGCTGAGAAGGCTTGGAGAGCCGATTTGGTGGAATCGGGTTGTGGGTCGGGTGAGGAGGATGAGCAGAGGA
TTGTGGATCTGGGTTTTAGGGTTGATTTTTGATGGGTTGAAGTGGGTTTTGCATTTGCTAGAGGTCTGTAGAGGTTTGTT
GAGGGGATTGTGAGAGACATTTTTGATTTTTTGAAGAGAGAGAGAGAGAGAGAGAG
>GYA|c39382_g1
TTTTTCAGACCCTGCCGGACTCCAGCTCTTTCACTTGCTCTCCCCACCCTCGTCACACGTCGGTGGGACTTCTCTGTTGG
TCGATGGATTCGCAGCAGCTGCTAAACTGAAGGTGGAGCACACCGAGGCGTATCGAGTACTTTCAACTGTGCCTGTTGAA
TCTCATGCTTCCGGTGGAGATGGAATAGCGTTCAGGCCAAATTTACCGCAACCAGTCTTGTCTCATCACCCTCGCACG
>GYA|c32606_g1
GTTCCCATCAAAAAAAATATTTTGAAGATGATATAAACTTGGTCCACATTTTTCAAGGAGCACTTTGACTACGTATTTCT
CCAGTTTCTGAACAATTTTAATTCCAGGAGAGCTGTTGGAAGAGTCTCAAAAATGGGATTGGGCTCACATAAACTCGATT
GGCTAGACTTCCAGAGGCCCCATTAATAACATAACTCTACCGTTCCCAATTCTAGTGACTTGAGGAAGGCTAGCATATT
>GYA|c38146_g1
GTGGTAAATGACAAACTCGATATGGTTGTTGCTAATAGTATGGCGCCGACGACGGCCACAGACGCGAGGCCGGGAGCGGC
GGAGCTGAGGGACAGCGGGCCCAGATGGGCGGGAGTCGGTGGTGATTGGAGGGGAGGAAGTGAGTTTGTTGTTGGATTCA
GGAGACTCAGAGACAAACTGGGGATGAGAGAGAGCGAGAGAGTGGGAATGAGGATGAGGGAGAGGGTGAAGAGCTCGTTG
AGGATGATGGTCCATGGGGGGCAAGAGAAAGAGGGAGAGAATTGTAAAAGATTGAGTGCGAGTTGGGTGGCAGTCAAGAG
AGCTAGG
>GYA|c43702_g1
AGGCAGAAGATGCGTTATCGCAAGGAATGGAAGCTCTTCAGCAGTCCTTGGCAGAAACTCTTGCATCTGGATCCCTTAGT
ACACCAGGGCCCTCTTCAAATGTAGCCAATTACATGGGACAAATGGCAATGGCAATGGGCAAGTTAGGGACATTGGAAGG
CTTTGTCCTCCAGGCAGATAACTTAAGGCTTCAGACACTCCAGCAAATGCATCGGAT
>GYA|c31711_g1
GCCGAAATGTTGAAAGACCCAAAAATCCTCAACCGAGCACACGACGAGATGGATAGGGTCATCGGTCGAAACCGACGGCT
ACAAGAATCCGACCTACCCAAACTCCCATACTTACAAGCCATTTGCAAAGAAACATTTCGAATGCACCCTTCAACTCCTC
TCAATCTTCCCAGAGTCTCTGCCCAAGCTTGCCGAGTGAATGGTTATTACATTCCAAAAAACACTAGACTCAGTGTCAAC
ATTTGGGCCATAGGCCGAGACCCTGATGTGTGGGAAAGGCCATTAGAGTTCATTCCTGATAGATTTTTGAGTGGAAAGAA
TGCAAAGACTGATCCGCGTGGGAACGATTTTGAGCTGATTCCATTTGGAGCTGGAAGGAGGATCTGTGCCGGTACTAGAA
TGGGGATTGTGCTTGTTGAGTACATTTTGGGCTCTTTGGTTCACTCTTTTGATTGGAAATTGGCTGGTGATGGAGTTGAG
CTGAACATGGATGAGAGTTTCGGACTCGCTCTGCAGAAGGCTGTGCCTCTTTCGGCTATGGTGTCTCCTAGGTTGCCTCC
AAATGCTTATGCTGGTTAAGCCCTACATAGCTTAAGATCATATATGAATAAAGATGATTTGCTTTGTGCCTTTTTGTTTT
TGGTGGAATTGCACATGGGGAGCAAAAATAAAAATAATTATAAAATTATGGACGTGCAAATGGGTCTGTGCTCTAGAGCA
TAACTCTCATTACACTTTCATATTCTTGTAATTATTTTTATGCTTTCCACTAATTGTAATTCTTCATTATTTCTCTTTTG
ATGTGTCTCTACGTACATTTTG
>GYA|c21609_g1
GGATAACCTATCTTAGCTTTGGCTTGCAGATGGCTAGCTTCATTTTAGCGCCAGCGATACGGATGCTCTGCCTTGTTAGA
CTGCTGATTCTCTTCGCAAGCCGAAACGTGGTTAGCTCAACCTTCAGCTGAGCTGATGATCCAAATGCTCCATCGATTTC
ACTTGCGGTGGGGACGCGGACAAGAGAATCCGGGCGATTATGAGCCGGCTATAATTACTACAAGTCCACATCTTCGGTCA
CCGGGGTCGGAGTCGGCTCAGACCCAGTCACCCACTTGGTAGTTGTAGTTAGCTTGCAAACCGCGTCCATTTCCCGTTCA
GCAGGGTTCAGCGAATGTGTTGAGCGTTGCGGCGAGAAACGGGAATTGAGTACAGGTGAACTACATAGGTAGCGGAACAT
GTTTCGCGCAAACCCCGAGTCAGGTGGGCGGCCACGAGCTTCTCTCGGCATGCTGCCAGCCGAAATCAAGGAGACGATCG
CTGAGTGGGTCGAGCGGCTGGGAAGCGAGGACCAGCCGGCGTGGTACGACGACAGACCGTGGCAGACCAAGACTGGTTTC
GCCCTTTTGCCCGAACAGCGAACCCTTCCCTGTCTTTGGGCCATTACTGCCGAGGTCGACCCCCCAGAGGTGCCGCCGTC
GTTAAAAGCTCTGTCGGCCGTGGACCGATCCTTCTATAATGTTTGTCGGTCCTTGATCTGGAAGCTGCTCGACCTCAAAG
GCGCAACAATTAATCACTTGGAAGAGCTGCTCAAATATATCTTGCCCCGCCATGGCAAATTCGTCCAGTCGATATGGTGG
AGGGAGTTAGGCAAGGAGATGAAGGCCTGGGAAAGCATCCGCTGGCCCTATACCCCTAGCTCGCCCGGCGACGTCAGACA
TGACCTACTGCTGCGCATTATACAAGCCTGTCCCAGTCTCAGTCAGCTGAACATCGACCAGGACAGCAAGTTCTTCGCCC
TGCCCTATCAAGACCCGTGGGGCCTCTACATCGAGCCGGTCATCAACTGCAGTGCGCTGACGACGTTCAGCCTTGCTGCC
CCCTTGTCCGAGGGACAGTATGAGGAGTCGTTTGTGGTTAGCGTGATTCAGGATATGCGCAACCTGCAAAGCTTCGCCTG
TGAACATATTCAGAATGCCGTCGAATTCAGGCTTCAGGATGATCCGCGCAGTGTTTCACCCCTGGCGATCCATCTCGCAT
CGCTCACTCAGCTCAACACGCTTGATCTCTTCAACGCGGGGTGTATCGACAACAGCTGGCTATACGTGGACTGGAAGGCG
CCAATTCACACGCTCAGCCTCATCGGGTGCCCGAACCTTTCGCGGGGCACGCTCCACAGACTACTTCATTGCTTTTCTGC
CACGCTCACCCGCCTGAGATTGGGCGAGCCGGACGAGAGGGCGGAAAACCAGGGCCACCTGGAAGCTATCTCATTGCCTC
TACCAGCCGAGCCACCACGATTTTTTCTGCCGGAGCTGAGGCTGCTAGTCCTGCCCAAGCCGAAGCAGATGAAAGAATTC
ATGGAAAGTTTCCTGGTGTATACGAACATCGAGAAGATTCACGTCGGAACGAAGCCGGCGGTGGACTATGCGGGGTTCGC
GGCGATGCTGGCGAGTGAGTTCGCATGGATGTATGGCAACTACGGACCCAGATGGTAGGACTGCAGAAGGCCGGCCGCGC
GGCAAAATGGTGACCACCCGAATCGTGGCACTCGTGATGCTATATTCGACTAAATCCAACAACAGCAACGGTCCCTTTAC
TCCGTGTCATTTCAAACCAAATTTCTCCGGCGCGATGGAAAGAAGAAATATTAAAATGCTGGGTGTGTGGTTCAGCTAGG
ATACTTCTGATGATGTGCTCTACTTCTTGCGTGTTGTACTCTATTGATTACAGCCTGCTCCAATCCAAGCAAACTCCCCA
TGCGGAAGAATAGAAAGAACTCAGATTGTTGAGCAGGCAACTTGTTGTAAGAAGTTGATTCCGAGATGTTGAGGATGAAG
ATCGTCTATGCGCTTTAGATACAAGGTCCCCATAAATTGTCCATGCACCTTCGTGACAATGTTTGAACAGGCAGCCATGA
ATCCATCGCAAACTGGATCTGTTC
>GYA|c21291_g1
TCTTCCCCCCCCCCAAAAAAATACCCATTAATTCTCCAAAGAAAACCTTATAGACCACAACTAATCTATAATATACACAC
ACACATATCAAGTCTCTTATTATACCTCCACATTCACAAAAAAGAGAGAGACCCAAAGTAATTCACATCACATCATACCA
AAAAAAAATGACACACTTTAAAAAAAAAACATATATAAACTTCAAGTTTTTTTCAATCAGTTGTCAACATATATGTTAAA
CCATAGACCTCTTTTTTTTGACAAACTCAATTCCACAACCACTGCCAATTACTCAATACTTTCACACCTTTGTTTTTTTG
CCTCTTCTCCTTTTCTCTCTCACCCTCTAGCAAAAAAAAAAGAAAATCGTTCCATTGTTACACTCTATGCTGCCCTTGTG
TATAATCAAGAAAGGTTTCCCCCCCCCACAACCACTTTATACAAAAAAAAAAAAAAAAAAAAA
>GYA|c27119_g1
CTCTGCCTCTGCCTCTGCCTCTCTGCCGCCAACCCAAACATCAACCCAAGTCCAAGTTCAAATCAGATCAAAACTCCAAA
CTCAAATCCAAACCGAAACCAAAATCTGATTCGAACCCTTCCCAGCTCTCTGTCCCGCCTACCAGCAAATCTGTTTCTTT
TGACGTCTTCATACCTGCCGCTGTTTCCTTGTTGTTGTTGTGCTTCTCCGATCGCCCCCGATCCCCAACTTACGTCTTTT
GGGTGTGGGTGGTCTTACATATCTCACTAGCTAGGACTAGGACTAGGAGTAGCCCTTCCAAAAAAAAGAAAGAAAGACTA
TTCGAAGCAGAAGAAACAACAAGCCAGTAGTTCTCCGTCGATCCTACAACATCCAGAATATCCCTCACATCAAAACGATC
ATCATCCCCGTCAACCCCCACCACGACGACGACCATCCAAGCGCCATCTTCCGAGGCTGATTGCCTGAGCCCGTGGTCGA
GAAAATCTTATCTATACAAAGCTAGCATAATCCCTTTTGTTGCTGACGAATATTTGCACAAGTGTGATCTCATTTGGGAG
ACCCGTACAATCTTCAAGGCCAGCCGGCTTGAGAAGAACTGCTAAAGAGACCAATAGCTTATTTCCCACTACTACCCAAG
TACTGGACAAAAACATTCCGCCCGTCGGAGGTCGCGCTGATTTGTTTGGAAGGATAATTTGAAACCAAGAGACTGGATCA
GAGACCAGATGGAATGAGACTCGAGGGTGGGTTGCGAGTGACCGAGACGGGCACGGAGAACGAGAAGGGTGGTGGAGAGA
CTGATGCTGGGTTTGTGCTTGAGTCGCCAGGCCATCGAATAGCACCCCGTCAGCTTCCCAGCCTCAGCCTACCCCCGCCG
GCCCACCGACAAGAAGAAATCGCCGGCCAAAAGCCAGCCGAGCTCGTCACCCGTGATGCTCTTCCACTCCCATCCGGCCT
CCAATCCGCCGTCCAACTCTCACACCCCAACCGAGTCCTCCTCAACGCCCTCCACCGATGACCCCCGCTCAGAATCAGAC
CCTCCAGCAACAAACATCCACTCGAGCACTTCTGCCACCTCCGCCACCAGCTCCCCCGTCATCCAGCCAGAGCTCCACAG
GCTATTCATCAACAACTGGCAACCATCTTCTTCCTCGCCCGCCATCCAGCCTGCCAGCACACCCGCTCCGGTCATCATCA
ACAACATCAACTCAAACAACCACCACCACTCGTTCCCAACACACATTCTCACTTGCAACTCGCACAACAACAACTCAATC
CCACTCGGCTCCCCCGCCCCTCCCAGCTCAACTTCCGACTGGCATCCATCCACCCAAGCCGAGCTCATCAGCCCTTTCAG
CCAGCCCTTCCATGCTCATCACAACCCCTCTTTTTATGCCCACCAGCAGCAGCAACCAGACCTGCTCATCAACCTCACCC
CCACCCTCAATTCCAATCTGATCATCAACCATGATCTCAATCAGCCCGCCCAGCCCTTTGTGCCTTCTCCAAACTCGCCC
TCTAGCTTGGTCCATCCACTCTATCAGCATCAGTTCAGCCACTCAAATCAGGTCTCGAGTCCGGTCGATCAGTCCCTCTT
CCACCCACATCTTGCTCACTCGAACCACTCCCATGCCTCCAATGGCTGGCACCCTACTCTCGATGGCAGCTATCCAACCC
CGTTCTATGATCCATTCCAAATCAAACATCGACGACGAACTACACCTGCCCAACTGGGAGTATTGGAGGCCCAATTTGAG
ACCAACTGTAAGCCAGATGTGGTGTTGCGCAAACAACTGGCCGATCAGTTGGACATGACGCCAAGGGAAGTGCAAGTCTG
GTTTCAGAACCGGCGGGCAAAGACAAAAAAGCTCGAGAAGCGGGCCGAGCAGGAGTCGGGCAAGGGAAGCGAGACGGATG
CAAGCGCGGTGCCCGTCAGTCGTCCGCCGACCAGTCCACCGGCGTCAGTTTATCTGAGCCCGCCGTCTAGCCGGGCTGTC
GCCTTGCCGGTGATGCACGAGAGTCCGGAGGAGCTGAGGCTCGGGCCCTTGGCGCCGACGGTCCGGGTCGCCGGCGAGCC
CGAGGAGAGCGAGGAGGGCCAGCAGCACCGGCTCGAGGCTGATCGGCGGCACCGCTCACACTCGCTCCACCACCACCCTT
ACTACCTTCCCCCCGGTGGCCTCTTTCCGGGCGGCTCGGGCGCGTTTGCCTCCCTGTTCGCTGCGCGCACGCTCGGGCAG
ACCCAGCAGCAGTTCAAACTTGCCGACGCGGCTGACGAGCAAGCCTTGGGCGCTGGACGCAGGGACAGCCGCACCTCGGT
TGCCTCCTCGACCGCCACCGCGACCGAGTCGAATCTTGTCCACACCCCCACGACGCCCGACTTTGGGCTTGAGGATGCCA
TGGCGGCCGGGGGCTTCCCCGAGGGCTATGACCCCCGGAGACGGTCTTCATGCCCAGCAGAATTCATTCAGTCGTTTGGG
CATTTTGGGCTCACTCAGATGGGGGGCGCCCTTGGCCCACAGACTGTGCACGAGCGCACAACGCCGGGCGGAGAGGTCGG
CGATCAAACGCTCAACTGGCTCGAGGGCCCGGCAGTGAGCTTTGGGAGCCCGCAGACGATCATGGGGTGGGCCGGCGCGG
GCAACGGGGGTGGAGGGGAAGAGGAGTGGAAGACGGAGGGCGGACGGGAGGGGATCCAGCGGCGACACTCGCTCGCAAGC
ATCAGTTGTGCGGCTGATGTGGACGGCATAGGTGTATCTGGCCCTGGCGGAACCGGAGTCGGTGGCGCAGTGGGGATGGC
GGGATTCGGGGTGAAGATGACGGAGGGATTCGAGAAGAGTGTGACACCAAATCTTTCGACAGGACCCGGCACAGGGGTGG
CTGGGCCGCGAGGATATGGGCGGAGGGCGTCGACATCAGTGTTGAACTCGATTGAAGAACATCCTGGGAACTTGTGGAGT
TCGTGAAAAAATTGTGATCTCTTGCAGTAGCTGTTTTGGGTGGGCTGATGCTTGGGTAGAAGAAAGGGATGAGCGTGGTT
CGATCGAAGCAGGTGAAAGTTAGAGAAGCTCCGGTTGAAAGATTAATTGATATCTGTGGATCGTGGTGGTAGTCTGTAAG
ATTGTCCAAAACCATTCAAAATTTGCGGCTGCTCTGATTTCGAGAAGGGTGGGGTGGCTGATTACTTGGTGAGAGAAGGG
ACAAGCAGGCATGATTGTGTTGATATAATAGTAACATACAGGTACATGAAGTTGATTTATGATTGATTTTGCGTAAGGAG
AAGTAGGTTAAAGAAAATAGAAGCATAGTATAGTAGTAAACAGTATTATTACTGAAATTAAGAATTTGTCTCTCCTTTTT
ATCTCCCTTTTTTTGTCTCCTGCTTTTTTTTGGCTTGTCTGTTTTTTTGGTCTGTCTCTCCTTTTCCCCCCTCCTTTTTT
TGTCTTTTTTTAAGACATAAGTGATATTTGTTATTGTCTTTTTATGAAGAAAACAAATAGTCTGTCATTTTTCCTGATTA
GTTCAATTGATCCAATTTTTATCTGTTCCTTTCTTTTTTGTGGTGTTGTTACATACATAGAGAGCACAAAATCAGTCTAA
AAGTATATTTAAAAATGAAGAATGTTTGATTTTCAATTGTTGTATTTTCTTTCATGATTTTTTTACATTGGTTTTGTAGT
GTGAAGAAGGTCAAGAAGGAGAAGAATGGTAATTTGGAGTGGTTGTGATAATGGTAATCTAGAGTGTTGGTGGTGAGTGT
GGAAGAGATGTGGATTAAGGCAGTAACAAGTTTCAATGAATCGTTCTTTGCTGTACAACAACATGATTCTAAAATTCAAA
CCAGGATAAATTCGATCATCTTCATTTCAGCCAAATAATCACATAAGAACATGATGGCTGTAAAAAAAACACATAAAATC
AGAAATTGAAGAAACAAAATGAATGGTAAAAACTAAATCAATGGTATAGGTAAATAGTAAAGAAATGATAGAAAACCAAA
TTATAAAACCAAAACAAACCAAGGAGTAAGATAAAAAAAATAAACCATGTAGAGAAAAATGATTTTTTTTCAATCATCTG
GAAGGCCAATTGTGAAAGAATTCCAAAGAATAATGAGTATGACACCTTGCCTACA
>GYA|c40511_g1
GCAACAATGGAGGGGACTTGTCCTTCCAGACCTCATCAATGTACTGGAGAGCGATGAGGGACTCGCACACCGGTTTATCG
TTGTGGATAAGAACCGGGATCTTCTTGTGAACCGGGTTCATCTTCAGGAGCAGAGGGCTCTTGTTCCTCAAATCCTCTTC
TCTGTACTCGTAGTCGATACCCTTTTCGGCTAGAGCGATTCGGAGCCTCATGCCGAACATACTCGGCCAGAAATCCAACA
GGACCAGTCGGTTAGCCATTGTTGCAGATTTGAAGCTTGGATGCTTGGATGGCGTGGTGAAGAGCTAGAG
>GYA|c9046_g1
GGGGTCTTCAAAATCTGACTTGCTAGTTCCCAACGCTACTTGCAGGGCATCGCGAGCACGAAAGGGCTCCGTCGGTCGCA
ACCTCGCTAGGTCGTCAAGTCGTACTCTCTTAGAATTATCAGGACCTGCGAACACAAACGGCGCAATCCAGGCAACGAGC
TCAAGTCCAAAAAGTGATAACGCCTTGTCAGTCGAATTGAGCTTCAGGAAATAGCTATCCTCTAACATCCGCGGTTGAAT
CGAAATGACAGATGGTCGTTTCATCAACTTTCTGTCCTTGAAGCTGTCCCTGATGATCAGTCCTCGTCCATGATTACCTG
AAGGTGCTTCCGCAGTCACCTGTAAGATAGACTGTTTTTACTCTAGTATGTACACCATGGGGTCACTTCATGTCGGAGCC
CGGTCAAAATAGGTGAAGAAGTTGAGCTGTCATAAACAGGTCAAGGTTACGTCAACCTGATGCAGCTCCAAT
>GYA|c33855_g1
GTTTATATGATTTAAATCAACTTGAAAATGATGGACAAAAAAATAATAATCTGGTTTTACATTCTATAGAGCTTCTTGAA
ACCTGTTCTCAAAAAAGTTGATGATCAATGTTTGAAGCATTTCATGCGTAAGCAGCCAGTTTTTTTGTTTTCAAGATGAC
GGTTTCTAAATGTGTTTTTGATTGGATTGAGATTGTGAGATTGAGTGGGCCTTGTATAAGAAAATTGAATCAGTTGTCCT
GCTCAAGTTGTTGGAATAGGGA
>GYA|c41915_g1
CTATTCCCAACTTTCCCCTGAACCATGCAGTAGTGCACCCCTCCCAACAACACCTCATCTCCAATCAACACTTCCCAGCT
CCCTCTCATTCAAACACATCTCAGCCACCTCATTTCAATGCTGGAAAGAACTAATTGCCATCCAAATAATATGGGGACCA
GTCAACCAATCCAGCCACCAAAGAATGTCCTGGGTGCTACCCAGGATACTCCACTGCACCAACATGGATCTAAGAGGAG
>GYA|c21080_g1
GGGAGCGACTCTGGTGGATTGTCTGTTAGTCTGGCCACTTGTGGTTTTGCCGCTTTTTTCTCTCTATATCTATGTGCCAC
TTGAATTGCACAACAAGCGTTTTCTACAGGGGATATGATGCATATGCTTTACGCGTCATTTTCAAGTGCTTTGGATAGCA
TGGCTTGCGCCTAACGTAAAATATCGTTGCTGGAATTTCTTTAAACCAGGCACGATATCAGATGACAGGCAATTGATATT
CATCGGAACCGGTTTACAACTGAAATTTCAGTGCACAATTTTGCTATAAAATGTTCCCATGACATCCGTCCGTGTTTTTT
TAGAGTCTGGCTGCAATTGACTGCAAGAACAGCCAAGACTTACTTGACTAATAAACTTGCAGCGCTAGGCCCTCAAGGTG
GACTTTAGGATGACCCCGCAATACTAACGGATTCCTCTTTTCACGTTGATATAGAGACACACTTTT
>GYA|c34587_g1
GGGTTTGCATGAGAGAAAATGAGAGAAATTATAAGCATACACATTGGCCAAGCAGGGATCCAGGTGGGAAATTCATGCTG
GGAGCTCTATTGCCTCGAACATGGCATTCAACCTGATGGCATGATGCCCAGTGATACTACAGTGGGCGTTGGGCACGATG
CTTTCAACACCTTCTTCAGTGAGACCGGCGCAGGCAAGCATGTGCCTAGAGCGATATTTGTTGATCTGGAGCCAACTGTC
ATTGATGAAGTCAGGACTGGAACGTACAGGCAGCTGTTCCATCCTGAGCAACTAATTTCTGGCAAGGAGGATGCTGCGAA
TAATTTTGCAAGAGGACATTATACAGTGGGGAAA
>GYA|c44003_g1
GTTCAGCTACTGCTCAACATGTATTCAACTCCTACAAACTCATTGACTGTTGACACAAATTCGACCAAAAAAAGACAGCC
GAGAGAGTATGGAAGCTCATGCGCTCGAAGAGACAGCGCTCAAAGACCTTTAGTTCGAGCTAAATATGTTTTCCAACCAC
AACGTACACATGCACTTAAACAAGTCGAAAGGGATGGGTCGCACTGCAACTATAGACGAGTATTTATTGGGTGGTAATCG
TTTGGAATGGGCCAGC
>GYA|c1238_g1
GCAGGCAGCTTGCTTATTTATAATGAGCGCAGCCAGATTCCCGAGTCTTCATTAGTTTTTCCATCGCCAGGCGATGGATT
TTTCGGATGCGGCTTGATGGAGTCCGCAGTAGGACCCTTCGAAGGATATCCTGCTGTTTCACAATCAAAGATGATCAATA
ATGAATACTGGGCAGAGCTGTACTCGTATCCGGATAGAAGCTGTCAGGCTGATGGTAGTCTAGGGACTGATGCTTCCAGG
>GYA|c43102_g1
GAGGATGCTGACAAACCTTCCATTAGTGCTGATTGGAGATCATTCAGAGCAAGATTGGTGGCTGGAGAACAAGCATCAAG
GCTGGAAGAGCCTTCCTCATTGGTTGATCCTGATTCTGCAGTGGATCATCCTCTACCCATCACAATTGGGGACAAATGGG
TCCACACCATCCATGAACCTGAAAAGGGCTGCTTACTCATTGCCACAGAAAAGCTTGATGGAGTCCACATTTTTGAACGA
ACGGTGATCCTGCTATTATCAACTGGTCCTGTGGGTCCTACTGGCATCATACTCAACAGACCTTCCCTCATGTCAATAAA
GGAAACAAGATCAACAGTTCTGGATGTTGCAGGCACCTTCTCGGATATGCCACTGTTCTTTGGAGGACCCATAGAGGAGG
GCCTGTTCCTGGTGAATAGCCCAAAAGGGGATGATGATGGAG
>GYA|c28068_g1
CGGGGGGTGGAAATGAGGATTGGAAATAGTGGAATTAGATCAAAAAGTGAAATTTTATGGAAGTTTTTTTTTTGGAGAAA
CCCTGTGAGGATAGGGGGTTTCATCTTGATAGAATAATGTTTAAGTGGATCCTTTTTCCTTGAAAGTGATTGATGATGAT
GGTTCTACTTTCAAGTAATTGTTTATTTTTTTGTGAGGGGGTGGGATGATAGCGTAGCAGTACTCACATGGTGAATAAAA
TGACTTTGTATGATGACACAGAACCCTATCAAGTGGGTTATGCTTTATGCTCCCCATCTGCTCAATCTCTCCCTTTCCCA
CCAGACCTTTATTTTCAAAGTACCACTATTAGTGCTCTTTTCATTGAACTTGATAATGCATAAGTTTGAAGAACTTTTCT
CTTCCTGCTTTGAATGTACTTGTCTTTTTTTTTGGAAGAGATCTTTTACACAGTCTTTTGTAGTGAAAGGTTTTGGCTAG
TTGTTTATTATCTACATTTTGAAGTTTTTTTTGTTATTGTTGTTTTTAAG
>GYA|c35370_g1
AGACAATTAAGCCTACAAGGATTAATGGTTTGACTAAATCCTTGTGGTGGAAAACTCAGAGATGTTCTAAACATATAAGA
GTTAGTTTACTCAATTAAAATACATAAGAGTGATTGAACTACCAAGGATCTACTTGGGAACCTTGGTATCCATGAGTTTT
CCCACAAAGATCTTTCCATTGACTCAATGTAGTGAAATATCACTTGAAATACCTTTGATGCAAACTTCCCCATCCCCAGT
GATTCATTTGATCAATTGTAAACAAAAGAGCAG
>GYA|c11491_g1
TCGAATCATCAAAAATTTCATGTGTCAGGTACGTTTGCTTCACTTGGCCCGTTCAAACTCAACCAATCACATTGGGCTGA
TATCCAGGCCGGGCTATCATGTTGGGTTTGTCAAGGGAGGAGATTTTGCGGCTGGAAATGGGACTGGTGACAAATCCATT
TATGGACAAAAATTCGAGGATGAAGATTTTGTTCTGAAGCACGAGAAATCTTTTTTGCTGTCAATGGCTAATGCAGGACC
AGG
>GYA|c40732_g1
AGAGCACGTTGAAGGACATAAGAGATGGCGCTTCGGTGCTGGACCTGGACGCAAAGGCCACCGTGGGTGGTGGCGTTGAG
GACTTGTACGGGGAGGATTTTGCCACTGAGGACCAGCTCGTCACCCCTTGGACTGTTTCCGTTGCCAGTGGGTATTCGTT
GTTGAGGGATCCTCGCCACAACAAGGGTCTTGCATTCAATGATAAAGAGAGGGATGCGCACTACTTATGTGGTCTTCTAC
CTCCAGTAGT
>GYA|c11788_g1
GGGGTTTTCGGTGCTGAAGGCGGCGCTCAAACGGTTGCGCGAACTGAACGGGACAGATGACGATATAGAAACACTCCGGC
GGGTCATCCGGCAGGTATTCACTCGGGGCCTCATGCACACTTTGTTCCGGATCAGTGGGTATGAGGATCTGGTGCTATGA
TGTGTGATGCCAGTATGCTGCTGATTAGGACTGTATGTGGGAGCTTGGTATGATTTCTCGGGACTGAGCTAAAAGATAGG
GGAACGATACAACGCTCTAGCCCGCGCTATTGCTTGCACCATACTAGATTTAAGATCGCAATAAACTGTCGGTTCTGTTA
CTACAACTGCATAGGCTGCGATTGTCCAAGATACTAGTCGCCTTGTGGCCTCGCTCTGATCTTCTGGAGGCTGGCTCCAT
TTCATTTGATGGGCCGAGAGCTAGCAAGCTTTGAGCTGGGGCTGTAGTCTACAAATAAGATGTACACATTGGGGGATGAG
CTGGGGAACATATTTGATGTTCTACTGGAATACCACTCATGCCTTGTGGTCATTGGGATCGCTTTGGCGGGTCCTAGACG
CC
>GYA|c24019_g1
GAAGCCGTGACGATCTACGATCCTGAGACACGCAAGCCGCTTGATCTCTCCGCACAATCGGCCATTCTGCTCGCCCACTT
CAAGCGTCTTCTCGACCTCGACCACACTCAGCAAGAACTCCGCCAGGCCGCCAAATTCAAGCCCCGGACTAGTCGGGCAG
CGCTCGGAGACGAGCCGGCCGAGGACGATGACCTCAATCAGCCTACGAATCACATGGCCAAATACCAACACGTGCTCAAT
CAGCTCACTAAGGCTAAGATCAATGACTTCCTGGCTGAGATGCCAGAAAAGGGATCCATTGAGGCTGAGAAGGTGGAAGG
CCTTCTTGAAATTCTTCACCACAATGCTGACCAAGGGAAAGCTCCGGTGCCCGGCACACCCCTCCATCGCGATCGGCTCT
AAAAGCGGTAATTTCGTCTAGTCGTTTGTAACCATGACCGAGATCATGTAATCATTAGAATGTTTGTTGTACCTTTATAT
TCGGAAGAAAGAATGTGTCAGTGGAAGTACAGACAGAAAGCTCAATGTAAACTCTTATCAAGCATCAGTTTGTCTCAAGC
ACGTGGGACTTGTGGAGGCTTGCACCCTTGCTGGAACATAGTCTCACTCATGGCATAGATGGGATAAAAATAAGTGTCTT
AGGGCAGCACTTGGCGATGCGGAACTTGAAAATCAGCATGCTGAACATGAAGGCAGGCACAGAGTCAATCTTTCAGGTTA
AACTTTCTTTAGGATTATCAGATTTTCCAGGGAGCTGTCCTCTGTGCCTCTGATACAGAACCCTTGACCAGGGGCCACAC
CTGACCCCTAATCGATCAAACTCTTGCCTTCCCCATATGATCACAGTTTTCAGGCTGCATCTACCTTGGCTTCCATCCTT
TGCATCCTAA
>GYA|c35470_g1
GGCCGGTGCAAGCTGAATTCCGTAGATGTGCAGCCAAATTGGAGAATATGTTGTCGAAGAAAAATGCTTCCCGACTTTCG
CATCAGCCATCTTCCGCATCCGCCACTTGTCATCAGAATACGACTGTATAGGCCACGTTATGAGAGTAGGCCATCCATTG
TGTCAAGATTTAACGATAGGGATGCTCCCTGGTTTGAGGGAACTTTGCCTTGAATTTTTATGTATTCTTTGTCATTCACC
CCTTCCTGTCTCTGTCTCGTGTTTCATTGCCATTGCTTCATCAAGTAGTGGACAAAC
>GYA|c35896_g1
GAAATCCCAGATCCAATCACCGTTCCAGCTCCAACTAGACACACCACTAAACCCGCCGAAAGCCAATCGATTCCCATCAA
GAATAATGAAACCTTACACAAAACCACGCACGGCCTAAAGCAAAAATTGCAACACGCATAATCTAGTTTTTTTTTTTTTT
TCCTCTTCTTTCTAGCTAGTAGTTCATTTCCTTTTCTTTTTTTCAAAGAGGTCATATATATCACCAACTATATATTTTTT
TGAAGAAAAGATATCATTA
>GYA|c25952_g5
ACCGGAACCTGAATCTGAACCGGATCCTGAACCGGAACCGCAACCGGAACCTGAACCTGTTGTTGATCAACACCTTGAAT
CCGCTTCCGACGCTCCTCCCCAATCGTCTTCTCCTCGTGATGATGATCTCCAATCGCTATCTCAGGACCAGGACCAGAAC
CAGAACCAGGACCAGGACCAGGAACAGGACCAGGAGAAGGAGAAGGAACCCACGAGTGGTGCGCCCGATACCAGTGATCC
TCCAGTAGGCTCTTCTTTGTCTCCAAAAGACCAGGAGGACGAGACAGACACCCATCGAGAAGAAAGCCAAGAACCCGAAA
GTGTTCTCACCGAAGATGAGACCACCATCAACAAGAGCCCCGTAGGTGGCCTCATCTACCCAACCAACCATGTCAAATTA
TCTGCTCACCATCCTCATCTTGATCAGGACGTCGGGGACTCTACAAATCCTACGCTTGATCGCGGCCAGTCTTCTTCACC
TCCACCTCCTCAAGATCTCGACCATCCTCAAAGCAGTGAACAAGGGCCTTCAGCCAGCGTTCATTCTACTGCCAGTCTAC
CATCCGATGATGATCCTAATCGAAATACTCCCGTCGATTTCAACTCAACCGAGCTCGTCAAAGCCCTCGAGCCATTTGGC
TATGGCCAAACCAAGGCTCCAGGCGAGCGTCGAACCCAACTTCGGAACCTACCCAAGATGCTAGCCAAGTTCCAGGCCTC
TCGCGAGACGCTCTACTTTACCCATGGTGGTCTCGAGGCCATCCAGCATTACGCTGACCTGAACCCAGAGCTGGAGATCA
ACAACCAGGAGCTCGTCTGCCTGCTCGAGATGGCCAAGAACACCCACGCCCGTCAAAACCTGCCCCCTAGCCACACGGGC
TCCATCCAGTGGCGCCCGCCCAGCAACCTCGACAACCTTGAATGGCCATCATCCACTGAGAAACTGGTCATCCACCCTCC
CTCCCGCATTCGCTCCACCGAGTCCCCCCCTAGCAGCGACGGTGGCCGCCCCGGCGCCTATTATGGCTCCCCCTCGCCCA
CCGACCGCTTT
>GYA|c29492_g1
TTACATTGTTGGAGAGCCGCACCATGGTATTCGATGTCAAGATGTGGAGTAGGAACATGGGGAAAGCGGATATGCGCAGC
CTCAACCTCTTTCTCTACTTCTCATCGGGGTACATGGCCTCCTTGAGAGGGATGCCGAGCTCCTCACGTATGGGCTCAAG
CTCCTGGAGGTACTCTGCATATTGACCCTTGTTCTCGACCTTGAATTTGATACCCTCGAAAACACGGACAGCGGAGGGGA
AGTCGTTGACACGCCTGGCAGCGCGGAGAGCGG
>GYA|c31919_g1
ATCTCTCTCTCTCTCTCTCTCAACTGAGACTGTACACAAGACAAATACCAACCATTGATTCTGATTTCTCTGTCTCTCTC
TAGAAATCAAGATCTCTTCTTCTTGCAAGGTTGCCACACTTGGGACTTCACCACATTCATCTTTCTTAAAATCACAAAAA
AACAAAGGAGAGAAATAACAGATGTAGAAACTCTAAAATGAAAAAATTAAATTTCAAAATCAATACAAGGAGGCTTCAAG
AACTAGAAGATGCTGCTGCTGAAGTGAATGGCGAGAGAGAAATTCTTCACACACACCACCAGCAATGAACTCCATTGATT
TGGGTTTTTGAGCTCAAAAACAAGTCGATTTATGATCGCAATTGATTCGATTTCGCCAATAGATGATTAATTTTTCTTCT
TATTCTTCTTTCA
>GYA|c20111_g1
CGACACGCGTGCCAGAATTTCTGGTCTCAGGTGAAATTCCAAACCCCTCACGAAGTCTCAACATGCCGTCAGTATGAACA
CCGTGAAGCCAGGAGAAAAAAAAACGCGGATCACTCCTTTGCTATTTACCTTTCTGCTTTTCGCTGGGAACCTGCCATCT
CGCCGTACTCAATACACATGGGTGCCTTCGCAAGACTGGGATCACCTGGATGAGGGCTATCGATCTTCGCTTGCGACGGC
TTGGAAACGGGCTCCCTATCAGTCCCCTGCATTATCCTCCGAACACAGCATTGGAAGCACAGTCACGGCTCAATCCTCAC
CAACCAACAATGCGGACAAAGCGGTCGAGCCCAAAGAAAGCCCACTTCCTTCGTCAACTGAAGGAATAGGAAAAACCCAT
CACGCACCGGGAGTGGCGGCTCCATCACCCAACCCCTCACGCAATGACTCTTCAACAGTCACAGGAAAAGGCTCAAATGC
AAGCCCAATTTCATCCTCATCACCCTCTGAAGGAGGAGGGAAATCACAAGATGAAAAAGAAGAAAAACATGGTCTCAAAC
CCGAAGTTGTGATGGCGATAGTGCTAGCGGGAACCTTCGGAATTGTTTTCGCCATCGTCGGTGTTATGCTTCTCTACCGC
CAATGCCTACGCCTGAGACTCCGAAGACGAGGAGATGCACAGGCGTAACCAATTTCTTTCAACTTTCACCTCCTGCGCGT
CTCTGTTGCGTGATACTCAAATTAGTGTCGCTCCACCCAGAAAAGTGTGGCTCAATTTCTGACATGTCGTTTCACTTGTG
ATTCTTGGTTCTGCCTGTGTTGTTTTGTTCATCTTTCTTGTGTTTGTATACATGCTATTTTTTCGGGGCTGCTTCAGATT
TCGAACAACGCACCATGGAGATCACCATCGTATTGACCAGGAAATGTAACTCTG
>GYA|c25391_g1
TGTCTTATGAAATGGTTCACCACAAATCTATTGAAATTAAAACTTCAAAGCTTAATAAATAGACTTCAGTGCTGACCAGG
GCTTTGAAATAGAAGAATACAATACAAAGAAAGGTGTAAATAATTACAAGTTATCATATCACTTTGTATTAGTATAATTA
GTATTGGATATGATCATTGACTAATGTACAATTTGATCCAAATTAAACAATCAATACCAATATTGCCAGTGGAAAGCTAC
TACACACACAGGATGTTCAAGCTACAACCTAAGTTTTGTCAATCAAGACAAGAGAAGATATCCAGATATCTACACAACAC
AGACACAAAGATTCTCATCCAAAAACAAAAACAAAAGAAACATATTATCATATTACATGCACGCTTTACAATCAAGAGTC
AAATGTGCCTCAGTTCCCTATTAAGTCTTTCAAGGCCCTCCCAAAAACAATCTCAGCTCACAGACATATCATACAACACA
AACAGACATTCCTCTAATTCTGCAGTTTTATTATGTAAATCGTCAATTATCCATTTCATCTTGTTTTTTTGTTGTCTTTT
GATAGTTTGTTTGTTGTTGGTATGTATTCAGTAGGGGTGGTATTGATTGATGTAATGTATGATGTGAATATCATGGTATA
CCAAAAAACAAAAACTAGAAAGAAAGAATGAAAAAAGAAAGGGATAGACTGTTTCACAGAAATTTTTTGCTACCTAATTT
CCTATTAATAAATAAACAACTTTATATTTACAACAAATTCTTAGTGTGGGATGAAGTTTTCGACTAATAAAAGAACCTAA
TTTTGAGAAAAAGACGGGGTTGGAAGAGGAGGAAAAGAAGGAAAAGTTCTGTTTTAGTTTTTGATCACCGCACCCAAACC
TAAACGCGCAATATATGAACATGAACAGCTTGAAAGGGGCAGGGGTTTGTGTGTATCAGCAAGATACATAAGTTATCGCA
AGACACATCACCTCGTCCTCCACAAAGAAGAACTATCCGATCCGTGAGTGAAAAAGGAAGAACCTCATTATCATCGTCGT
GTTGGGAAAGGGGGGAATTTCAGAGAAAAGAGGAGATGGGGTGATCGATCTTTTTGAGTAGTTAAAGGTATCATAGTCAT
CAAAAGAATGGAGAAAAAATTTATACAACAAAAAAATGAACATTACTCTCTTCTATTACTTTGACATATTTATTAACATA
CACACCTACACCTATATCTGTGAGAATTCAACCGATGTATATATCTATATGTATATATAAGCAAAGATTGAGAGGGACGG
AAGGGGTGATACAATCAAAAATAAATGTAAGACAAATCCATAAGCAAGTCACCAGGACAAAAATGAGATCAACGAGACCA
AAAAAGAGCTCCTAAACTAATTATTGATAGGTACTCCATTCTCCTGATTTTGAGTGATTCCTCCTTCATCATTTGTTGAT
GACAAACCAGATCTTGAATCATTGGCAGCGCAGACACCGGCTGTTAAAGGAGCGTCTGAATGACCAACAGAAGTATTCCC
ATTGGTGTTGTTCATGGTCATGGAGAAGCCACTGACGTCCATCAGTTCATTGAATGCATGGTCATCGAATGACACTGTTC
CAGGTGCGCTTTCGGCCCCAGGGAGCACCGACTGGTTCATCATCGGGTTTGGTGAGTCGTGTTGAGCTGAAGCAGTCTGG
CCATTGGGCGACCTGGAGCTTGTAGAAGGTGAAGCATGGTCCGAATGATGACCGCTCAAGGGCATACTCGTGTTAGAGTG
TGAAGATACAGCGCCCATCAAGCTGAACGTTGCATCTCCACCCGATTGGGCTCGATGAGGCGACATGTCTTCAGAGCCAC
CGACAGCCTGATGCTGAGCCATGCCAAAGGGATGAGATGTGTTGGGAGAGAAGGAAAAGCCTTCTGTGCCGGCACTAGCT
CCAGCTGCTGATGTGGCCACCGTCGGCGTCGAGCCACCGCCGGGATTGAGTGGCTCAGGCTGCAGGTGCTGGCTCAGGTC
CAATCCCTCATCAGAGAAGCCTTGGTAGCTCGAAGACTGGCCCGAGTTCCCACCGGAATACATCATAGAGCCGGCCAAAA
CTTGTGATTGTCCCTGCGCTGCGTTCACGTCACACGTGGTAGTATCAACCGATGCCGCCACTGCAGCAACGTGCAGTGCG
ACTTTGCGGAGAACCTTAAACCCTAACCACTCATCGAAAAAGAGGTTAACAATCTGGAATGAACCGAAACTAGAAGCCGA
GCGAAGGGTCAAATCCCGGATCAGCTGCGCGCTGACAAAACACCAGCGCACTAGCAGGGACCGTGGTGTTAGTCTGCGTT
CACCGTCCAATGTGGGCTGCAGACAACGTTCATAGGTGGACTCGACAAATGCAATAAAATGATCAATTGTGGCATTGGGG
TTGTTGAGGATCTGCCGGAAGTCCTCGAAGCAAACACCAAGAATATCATGCTGGCAGTTGGTCACCAGCGCAGCCTGGTT
CCGTACCGCCTCGAAATCGATGCCATCCCATGCTTCCGCCATATCCTTCAGACTGTTGGGATTGCTAAAGACCCCCGACA
GTGCCTGGGCAAGTTGACAGATACCTAGATTTCGGACCACCAAGTGACCAAAGCGGGCAGCGAGCTCGATCTTCGGACCG
ACAAACGTGCTCGGGTAGTTTTCCATCGCAACTATGATTACTTGCTCCATGCTCTGAGCAAGCTGGCGCAGTGAACCAAA
TGCCTGTTGTGGCATCTGAGTCAAAGTCTGAGAGTGAAGATAGTCAAGGATTTCATCATAGATCACAGCGTCTGCTCGAT
AGATTAAGCTCATCATTGCAGGGTGGGTCGCACACTCCTTTTGAGAAGGTTCCAAACTCGCCCAAAATGTCCGCAAGTTG
AGTTCAAACTGGTCAAACCGGTAACCTTTCACTGATTCCAATAAACTCTGAGCGTGATCCACAAAGGCCTTCCAAAACTC
CCGTGCAAGCTGGTGATCAAGATCCTGGGCAATAAGCTGACTCAAAGCTTCCTCAAGGTTAGGCAAAGGAATGGCCTGTT
CCATCTCTTGGCCATTGGAGTCCAAACCGTTGGCATTGCCTTGGCCATTCAGCATCTGGCTGCCAGTCTCTAGTCTTGCC
AATGATGACATGCTCGGCCGGGCTGTCCTTGGCGTCTGGGGTTGAGAGGAGTATTCGTCAAAGCCACCCATTCCTTTTTC
GTCCATGGAGCCCGGCTGAAGGCTCATCCGCCGACTCGGACTACCATCAGAATCCACATCGTCCTCAGCCGATGAGTTGG
CTTGGCTTCCATGAGACTGCCCCATTTGCTCGCTCCGACTGAGATTCATGAGAATTTCTGCCTCCTTGGCAGTAGCAGGT
CGGATCCCACAATAATGGTATTTTGAATTTCCGCGCACGCCTAAGCGACGTGTCTTGATGTTGGGGAAACTTTGTCTGAC
GGCCTTCCCAAAGCTCGCAGAATTAATTGGTTTGATGTCATATTGTTGACAGATGCGAAGATAGGAGCCATAGAGACCTT
GCCGCGAAACATTTCCGTCGGTGTAAGAAATGTACGACGAGTTGAGCCAAGCTTGTACAAAGGCTTGTCGAGCCCGATCA
GCCGCCGAAGTGGTGACAGCGGTGCGGATATGGTGGGCGAGGGCCTCATAAGTCTCTGTGCTGTCAAGCGTCATCCGGCC
CATTTGGGCGCCGACGCCACCCACGAGAGCAGTGTTTACCATGCCACTAACGCCAACGAGACCGTTGGCGACAAGCCCGC
CGAGGTGGTTCGGTCCGCCGTTGCCGATCGACACCATCGTCGGCCCAAACGCCCCTGCGTGCCCATGCGCATTGGCCACC
GCGGCGTAGGGGTCCATAAAAGCACCTGCAGAGCCGAGCCCGGTTTGAAGATGCTGAGCCCCCGAGCTCTGCCCCTGCTG
ATGCGCTTGAGAAGATTGTGTCCACTCAGAAACCGAGCTCTCTCGAGACTCAGACTGAGACCGCAGAAGTTCTGCGAGCT
CGTCTTCCGTGGTCGAGGGCGCATCGCTGGCAACGCTGTGGCTGCGAGGCAGGCCGGATACGCTACCTGAGGCCGAGTGG
TCAGCACCGTTCCACGGAAGTTGGTCGGTGCGGATAGTATAGGGCGAAGCATGCGCGCGCGCCCGGCGCATCATTTGTGC
CTGGGAGACTTTCCGCCCGCCCGGGACGCCGGCGCCAGCACCGACACCCTCAGGCGAGTTGCCCTCTGAGATCGAGGTAG
GCTCAGTAAAGGAAGAAGATGAGGTCGAGGTAGAGCGGTGATGCTGAGAAGGGTATTGGTGAAAGGCATCGGCGGAGACG
GGCACGCCGCCAAACGCCGCGCCAGCCGAAGCGCTGCCGGAGAATGAAGCCGGGACAGCAAAGGAGTCATGGACAGGGTT
GGGTTGAGAGTATTGGTTGTGTTCGAAAGGCTGGTGACCAGAGCCGAGGGAGCTGATGCTGCTGACATTGCTAATGTGTC
GATGGTGACTGTAGTGAGCTGGTTGCTGGGCAAGGTTGTGGTCAAATTGGTGAGGGGAGGCTTGAGACATCATGGTGCTC
AGCTGTTGCTGGTTGCCCGAGTTATCCAGAGCGGATGGGGTATGGAAATGCGGATGGTGGCTAGGGACAAGCTGGCCAGA
CTGGTCGTCAAACTGAGACGCAGAGCCAGTCGAGGGGTGGTAGGAGTGGACCTGGTGAGGTTGTAATGAGGACTGTTGCG
TGGCAGGATGAGGAAGATTATCAGTCGAGTTGAGAGGGGCGATGGTGGAAAGCAGAGCCATCTTTGAGGCCGCGGTTGTC
ATGATTATAACCGGCTTGGATTAAACTACCGCTTCGAGCAGGCGCTAATAGATGACCACGGGCAGCTCTTCGCACGTCAA
TAATGTCTACCCCAGGCCCACGCCGCGTTGCGACCAGCCAAGTGCGCAGAGGGTGGGAGCAAAACAGGTAGATGGGGATC
GGCAGTGAGAAGACAGGTTGTCAAGTCAGCCGGGGACGACTGATACGAGTCAGCAACCAGGGCTCAAGAGGCAAGAGTCA
AGAGCCAAGAGGGTGTGGCGATGGCTGGGCTGGTTGCGGCCTCGGTATCACTGGGCGAGAGCGACTGAGAGTGGGCTTGG
ACAGGTCACAGAAGAAGGCAACCACTACTTAAGCGTGGCAGGCAACAGCGGCAATTGGCTAACAAGCCTGACTGGACTGC
GAAGATGAGCTCGTTCAGTTCAAAGAGTAGTTCAGTCGAATCGGTCAACGCAGCTGGACGCTGGTGACCTGGGCGCTGGA
GCAGCTGGAGCCTGGACCGGTCTGGGTTCTGACTTGGGAACTGGAACTCGGGAGGGACCAATAAGACTATAGGCGTGTAG
GCCCTAGGGTATGGGCGTGTAAGACTTGAGAACTGCTGAGTTGAGTCTGAAGTGCTAGGAAGGAAGTGCTTGGTCACTGG
GATGACTAGCTCCGTAGAAACCGCTGAAACCGTACTGGGAACAACTTCAACACACTCGGGCGCTGAGAAGCGCTTTGAAA
CTGTTGCTGGCTGTTGCTGGCTACTCCAACTCGCAAGATGCAAGCTGCAAGCTGGAACCCCGAAGAAGGTGAGGAAGACG
ATGGCGTCTCAGTCTATCAGCCGGCTGGCGGAGGCTGGCACCAGCTAAACTCCAAGCTACTCCAAGGCTTTGAACTGCCC
AAAACAGCACCAGACCAAAAACGAAAGAGGTACGTATATTGAAGTAGTAGGTGGGTGTAGCGTTCTTTTGATCTCCCGTC
CAGGCTCAGACTCAGACTCAGA
>GYA|c5908_g1
CATCAAAGGAAAACCCGTTGATCCCCAAGATTTTGAAGTTTTTGGATGGGAGTCGGCATCTTCTTCAGCAAGAGAAGAAT
GCATTTGCTTTTTCTAGAGTTACAATTTTCCGAAATGAGCTATTGAGAAAAGTGAGAAGTGAGGTAGGACGTGACATCCC
AATGGAGGAAGATTTCATCACCGCTCACAAGTTGAAGGATTTTTTGAGAATTATGGCAACTGAGTTGGCTGGGCTATACC
ATCCAGCAATGAAGATACCTGAAAGTCTGAAGAAATGGTTTACAAAATCCAGACATCATATCATTGAAATACCTGAATAC
CCAAGCGTTCTTGGATCTGATGTTGCAG
>GYA|c22378_g1
GGAAAAATTAAACATCATTGCTTGGAGAGAGGTAGACGATAAGAGCAATACAGCACCACATGAGTATTTAACCGCAACTG
AGCTCAACGTCCACCTCACTTTCCTTTTTTTTTTCTTCGTTGGATATAAGGACCGGAAACGACTCATTTAGCACATGTTT
AGGTATACAAGCCCGCAAATGCTTGGCTTGAAGTCCACTGCACGAAATCCGAAGGGGACAAATCCAATGGCATCAAAAGC
GCTTAAAAGATCTCGCTGAGCAGTCGGCTTTGTAATGATCAGACTCTAACTAAAGCCCCAAGGCGTCGTCCTTAGCGTGA
ATTTACTCATGTTTGCCCTTACACTTATGACATTAAAGATTATACATGGTTTTGCATTTGGAAGGCCCAAAGCTGCTTAA
GACTCCAGCCGCGCACTAGTTAAGGCTGGTTGTGAAGCTGACAGGATGCCAACAAGTTGTTTGAGGCCACGACCGAACAA
TTACATCAGATACAGAAGCACATCATGCACACGTAATGATAGCGTGACAATAGAATTAGTTCTTGGATACAATGGCGATC
TGGCCTACTGATCAAGGAACAAGACTATACATAACATTCGACCACCATGAAAGCTAAGAAAGCAACAAGTAGAATGGGGC
TAAGACAGAAAAAAGGTCGTGCAATCGTTTTTAAAGATGTAAATTAATTTTTAAGCTAGCCGAGTACAACACTCTGAAAT
CGGTCGTTCATTGATTGTAAAGCGGAATGTAATAGCGGAATATAAACAAACGAACACGAACAAAGATGCAAACAAAGGCT
AGTCAATTGAATTTGAGGAATGCACTAAGACGCAAAGGAGCCGATGAACCCAGCAAAATTGTTGGGAAGATCTGTAAATT
GAGACATCAAAGGAGAAATCAATGAGAAAAACTTAGTGTCGAACAGGTTGACTTGTTCACCACAGGCAGCAATGACATTG
GATAATCCAGTCGAAACATTGGTGAGAGGACCGCTACACGTGGATTCGATGACGGGAAACTTTGGATAAAGGCCTCCAAT
AGATTCAAAAGCATCCTTGAGCGTGGAAACGACTTGGAATGCTGACGAAGATACATGTGACAGAGAGACTCCCGAATTCG
GGACAAGAGGTTTGGGATCGGTGCCGCAACTTTGAATGAACTTCAAACCAGTGTTCAAAAGTGAAGTGATGTTCGTCAAT
TGGTCAGCAATTTGTGGTCCGATAGTTGCGGCGTTGGACGAGGTCACCAGTTGAGTTTGCTTTTTGATCGTGTCGACATG
GGAGGCGAGTTCTGAATTAGCAGCGTTGAGCAGTTTGTCAATTCCTGACTTTGGATTGCTCTTGTCACAAGTTTGGCCAG
TTATAGCAGAGAGGGGTGAGTTGACCACCGAAGAGAGATTCGAGGTGACCGGGGCGGTCGCGCCAGTTGGACCCGCTCCA
GGAGATGCAACGAGTAGGTTG
>GYA|c39298_g1
GTTGAAACCAACTTCTCCTTGCTGTCCACGCATTCCAGGCTCTCCATGGAGTCCTGGGAATCCTGGAAGACCATCCATAC
CGCGCTCTCCTGGTGTTCCTGGGTATCCGTCTGGTCCAACCGGTCCTGGGAGTCCTGGAAGACCATCAGCTCCTCTATCT
CCTGGAAGACCTGGCATGCCGTCAACACCTGGTTGTCCAGCAACTTGATTGACAATTCTCAATGGTGCTGGAATTCCCCG
TGGTCCTTGAGCTCCTGGAAG
>GYA|c23917_g1
CCCAGACTCATCAGCAACTCTGGACAAGAGTTACGGTGAATTTGTTCGTGCGATACTCCCCGTCAGAGATTCCCACTTGC
AGGCTCTAGTGGCTTTGTGCGATCGATCAGTGATCATCGAGATAGATAAATAGCTTCACGCCCATCAGTTGCATTTTTCG
TATCATCTTCTCCATCAGTACTTCATTTCCCCCTTCCCTTACATTGTGATCCCATTCCACAATAGCCCTCTGTTCTCTAT
TCCCCAGAAGTCAACAGTTTTAGTTATCAAATCATTACAATTTTCACCAGTGCTACTTTTTGACCCTTCTTCAAATTTCG
ACTTGATATATTTTCCTGGCGCCTATCGTTTCCAGCCCCTCAGCGAATCAAATTCTCAGAAAGCCAGCAAGATGTCCGCC
GATCCGATTCGAGCAAGCCTCATTGCTACCCCTATTCCCGTCATCCCTGAGGATGTAGAGCTTGAAGCTCAAGAAGGTGT
CTCTCCCTCGACACAAGTTGCAATTCTGCCGCAATCTGATCGCGAAGACCGCGACAGAGGTGATGCTCAAAACGCCGCGG
GCTCTGGTGAAAACTCGAATGGTGATGCCAGCTCAAATGAGGACATCCCGACCTCAATTCGGGGGATTCACGGCGAAATT
CCGGCCAGTGAATTGGGGGACTTACCGGAAGATCTACCCAGTGTTCTTCCTAGTTTGGTATTTCTCATTCCCTTGCCCCC
GCCTGTCCATGGTCATCGGTCCAAAAGTACAACTCCATTCTTGATATACTCCCCACCTCGCCTCGCTTATGAGAAGCCAC
CCAAAAACGAAGAAGGCAAGCCGGCCAAGGAGAAGTTTATGAAACGTGTCGTTCGATGTTATCAAAAAGAAGTCCGGATG
GGCGAGCAGCTGAAGCGCAAGGAGTATCCCAACACCGGAAAGTTCCCCAGGATCGTCAAAGCTCGGGGCGCATGTATCCG
AGGAGCTTCCACCATAAGCAAGTGGCTTCCAACTTCGTGCGTCGAGACACTGGCTCGTCTTCCTCCTAAGCACAAGTTGG
CAAACATTCTGGTCCTTTGTCCTGCTCATTCAGAAAACCCTAGTCCCGATGGCATGGATCAGCCATACCAGCCTACTGAA
GATGAAGTTCGCCATGACTTGGATGTATTATTGCGTAGGACTCGCAGAAGGGTCATGCTCCGTCTAATCGCTGTCTCATG
CTTCATGCCAATCGCTGCAGGAATTGATTTCTTTGCACCTGTATTCTCTGTGGAGATTGCCATTGCGTACCTCGCATTCC
AAGTTTATGGATTGCGGAAAGTCAATGCTATCACTGCTGCCTGCAAGAAGCCCAAAAAAGTGAAAACTCGCAAGCCTATG
CTATGCTTCTTCAAAAAGAGCAAAGTGGCTCCTGAGACCGAACCCATACAGCCAACCCCCGATGAATCCGGCTCTATCGC
GAAGATTGAAGGTCAACATGAGGGTCCATTCAGCTTCAAAGTCATGGACCGGGCTATCTTCGATCCGATATCCATCTTGC
TTTACAAGATTTGTAGTCGAATGGATCACCTTACTTTTCCACCTGTCGAAACTAATGAACCTGACGCAGCCATCCCACTC
GAGGATCTCCCAGTCCAAGGGAGCTCGAGCGGCGGAGACATCGCATTGCCGCCCAACAAGACCGTGCTTCCACCCACTCT
CCATAAACCCAGTCCAGACGTAGTCAGGGAAATCATAAAGGCATTTCGAGAAAACCTGCCCGATGACGTTCAACAACGAT
ACAACCTGGAGGAAGATTCACTCTCCCAGGATTTGGCTAGGTGCTTGAAGAAGGCCGCTGCGGAATATATCGGCTCTTTG
AAAGGGAGACCCCAAAGATCACCACTCAAGGTTACCCAGAAGTGGTTCAGTAAGCGAAGCTTGGTTAGGCAAGAGCGCAA
GCAAAAGAAGAAGGTTAAGAAGCAGATAAAAGCCGAAAAAGCCGCAGCAGCAGCATTAATTGCCGAAGAAGCCGCCGGCG
CAGTTCCAGTTGTTGACAATCATGAGGAACCAGTTTCTCGTACCGCGCAGGAAGTGAATCGTGAAGCTTCCGAGTCCAAC
GATCCCAAGTCACTGAAAAAAACGATGGCCTTGAAAGTGAAAGAGGAGAAGGCACTCAGGAAGCAACAAGCAAATGAGCA
AAAGCTACGAAAGAAAGAGGAAAAAGCGGCTTTGAAGAAAGGCAAACTCGCCCAATAGATTCTGGTTCAAGGCTCGTGTA
CGTGGGACGATGGATTTCGACAGTTCCACGACAGTTTTGCTTTTGTTATTTTGTCTCCAGCTGTCGGATGAGGGCCAATT
CGGTATGACATTCGACTTCCTGTGGAATTCAATGATTTTATCCGCTCCGGATTTTTTTTCTATAATGGCTTTTTTCTTAA
TTGTATATATGGCATCCTTATTTCCTTGCACACTTGTGTAGGTCACACCACTGTATATTCAGCTTCGAGGGATAGATCTG
CTATATTTTTGTCACATGGATAATATTCCTACCCCATGGTAATTTTTGAGATGCTTACTTGTAAATATCTAGTTTTATTG
TGTCGGCAACTCATCATTTGAAATGTTGACACTCATGAGCAATTGAACTCCGTGCTCACGG
>GYA|c38907_g1
GGGGAAGGGTGTCTTGGAGTGAGGGCTTGACAATCAAGATTTGCCATTTTGGCACTGACTTGAGCAGGAGCCATGCTTGT
TCATATACAAAACTTTTCTTGGTTTCTTCAAGATATTGTTTTTTTTGCTTCCTTCAACCAGTCAAGCTGTGCACTCCCAC
TTGGTGGGTTGGTCTCAATGCGATGGTAAATTGCACTGCACTTCAGTGCTCCCTTTTTCAGATGCCCCCATTGGTGCATC
AGGCTTTTGGC
>GYA|c11346_g1
GGGGAGGGGTGATGGGGTAATGGGGTAATGGGGTAATGGGTCGAAAAAAGGGGAAGTACTAATTATATGTTAAAAGGGAA
GAAAAATCAACGTACTAATTATATGGGGGGGGGGAGGATAAATTGGAGCCTCCCCCCGTTCCCGTTCCTAACATATTATT
TGTGTTTCCCCATTTTTTTTATTTATAATAATAATTATAATAATAAAAAATCTTTGGGAACGCTTCAATAATCATTTTTC
GGAACCATGGATTTCTGATTTTTACTCCGAAAAAAAAAATGGGGGGGGGGAGGGAGAAGTTGAT
>GYA|c41208_g1
GGGAAGCGCAGCAAACGCTTCGCGCTTATCATTGATGACCTGAAGGTCACCTATGTTGGCGTGGAGTCCGGTAGCGATGT
CTCCGCCTCGGGTGCAAACGAGGTGCTTACAAAGCTTTGACCGCTCACAATCAAAAGAGTCTATTGTAGACCCATTGTTC
CATCATTAAGAGCAGTCCATCTTGGGTTGCCCATGCCAAGAATACAAACAGAGGGGCC
>GYA|c9929_g1
GGCATGTACTGCACACCGTCGCTAGACCCGTTGCTGTTGGCAACGCTTTTCCAGTCGATCCTCCGAGACTCATCCTCCGG
CCGGCGGCGTGTCGTGGCGACAGTCGACTGCAACTCGTGGACTCAGAGTCAGGAGAGTGTAACTCATCGCCCGCCAGCGA
TATCGATTTGAATTTGAATTTGCCCTTGAGTCCGGCGGGGGATGGGTGGAATGATAAGGAAGCCGACAAGAGCAGAAGCT
ATTGCGTAGTTTAGTCGACTGTGATTTGGACACTAGTGAGCAACATCTACTCATAGTGCCATTGCTTAGCACCTTTTCTT
TTCACTTGACG
>GYA|c35245_g1
GAAAGAATTTTTGCTTTGGTCCGCTGATGGCCTTGAGGGTTGTTGTCAAGGATGAATTCACTTTTCCAGCATCTCCTACT
GGGGAACATTGAGCATACAACGGTAGCATTTTCTCCGGCTTGCGTGACTTGACTCGGATGTCTTCTGAGCTAGAAAAGAC
ACTGACGCGCCAGCGAAGAACAAGAAACGTGCTTTGAGGAGCCAACACCTTGAAATGAGGTTGAGATCGTCGATTTCAGT
ACTTCCTGCCCTCGCAACTGTTGATTGACTTGAAAAACGACACTTGCGATATTTTCTTTACTCGGCGCGCTTGGTGGATA
AGTTTGGGGCCAAG
>GYA|c43237_g1
GTGAAATCAAGGAGAGGATTAAGAAAACCAAGGATGAAAAGAAGGCTAAGAAAGCCGAGGTGACTGCGAAAACACAGAAG
TCACAAGGCAAAGGTATTTCAAAGGGTGCTGTACCAAAGGGCCCCAAGCTTGGAGGTGGTGGTGGAAAGCGTTGAAAGGC
CATTTTCGGCTGTTGTGTTCTTATTGGGGTATATGTCATAAGCTAGAAATTTTATCAATGATTTTGTACGGTGGGATGAT
TTATTTTCTCGTTTAGTTAGAGTTTATGGGCATGCTTATTTTCCCTCTATTTTATATGTGTAACTTTTTTTTAAAATACA
TTTTTGC
>GYA|c29885_g1
TGTCATTTATCTATGACCAATAGGAAGAGCAACCAGTTACTATGAGTGAAAGGGAGCCAGAAGACTGATTGGAGGGCCCT
ATCTTGTGAGTGGGGCATCTGTTGGACTTTCCACCTGGTCATATACTCTGCAGCTGTTAGAATGTGCAAGCACTTGGGGA
CAGCATGAGCTTGCTGTTGTACACAGGGTATTTCTAGAAGCAGAAATAGACTGGGAAGATGCACAACCAAGGGGTTACAG
GCATCGCCCATGCTCCTCACCTGTA
>GYA|c21957_g1
GAGGTCAGACACTCTTCAGGATTTGTATTGTCTAAGACCCTCTGTCAAAACCACTGTTTGAGTTTTCAGATGCTAATTCA
CCTGACTTTCTTGCAATGCACCAATCTACTTTGAAGCAATACAGAAGGGATTCAAACAGTTGAGCTTCAATGGTATTTGA
TTCTGATAAGGGAATTGTAATCATGTTTTCAAAAAACCCTGATGTGTTCCTGGCGTGGTGTTGTACTCTCTGATACACTG
TGAT
>GYA|c27396_g1
CCACTGTATAAGCATGAGCTTGATTTCGTTCTCATCCAAAAATCCTACTTTGCTGATGAGTGGACGACGAGTTGTTCTTT
CCATGCTTCTTCACGATGAACCTTGGGCCCCTATGTAGGATTGTTCAAGTTGAACAGCATCAAATCAAGCCCTGTAGTAT
GCCATGAAATCAAACACTATTTTTGGCCGTGATATGGTGGATTCCATAAAAAGCCAAGAAAAGAAAGTTCTCTCATCTCA
TCACTAGTGTTGTTCAGGTTTAGCCAGCCTGTAGATCCTCCAGGATCCCCACCCTTGAGCCGAACCTGTTGTGTGAAATT
CTTGTGAAACCTTTGGTAACTTCAACCGATGAGGCGGACAATGTGATCGGATCAGTGGCATCGTTTCTCAAGTCATTCGG
CGTTGGTCGTTCCGAGAAGCATCATCGGAGCCGGTACGTACGCATCTGCTCTAAGCAGGGTACTAGTATAGGGCTTATAG
AGCCCAACCTGCTGTCTGCAGTCCAGCAGTCATATCCTTGACCACCATGGCCTCCAGTATGAAGCCCGTCTCGGCGAATA
ATAGGACTCCTAACCGATTGCTGAACTTTTACTTGGCTTCGCTCGTCTCAAGACCCTTACTCACTAAATCTTGCACTTCG
GCCAGCTTATCCTTTTTGCAGGAAATTCTGGCCAGCCGGATTGCCGGCACTCGACCAGAAGTCGTACCTACCGGTCTCAC
AGTACTTGACCATGTACAGTCAATTGGGATCGATGGCCGAGCTCTCAAGCTTACAGCCTACGGCGGACTGATTTCTGCAC
CCCTCAATCATCTACTGATAAAACTCCTGCATCGATCGTTTCCTAACCATCAGTTCAGTAACAAAAGCAAGTTCGCCATG
ATCTTGACCTCGACCTTGATCATCGCGCCGATCCAAAACAGTGTATTCTTGGCCGCTATGGCTGTGATCAATGGGGCAAA
ATCGGTCAAAGACGTCAAAAACTTTTGGAAACGCGCGATCGGCACGATGACCAAGGTCTCCTGGGTGGTGGGGCCAGCCT
CAACCCTATTCGCGAACCGGTTCCTGGCTCCTGAGCTCTGGGTCCCATTTTTCAATATAATCGGCTTCGTCTTGGGCACC
TACTTCAACCAACTGGCGAAAAAGAAACGTCTTCGACTCGAAGAACTGAAGCGAGATCCTCCAAAGAAGAACATCCCCAA
ACAGCAAGAGAGTGATGATAGCAACGAAGACTTAGAAACCCGCCATGGAAGAGTCAATAAGCGCGACGACTAACAAAACT
TTTCTTTTCACGGACACACCAGAATGACGATTAAAACGGACTTCCTCTCAATTTCTCATCATACCTATGTTGTAACTCGC
TCCCCTCTCTATTATCTAAGATATAAATTTGGTATCTTTGCAAATATTTTTTATATAAAAAATCCGGACTGTACATTGGT
GCAGTTTTCTTACGTTGATTGAAATAGACCCTATTTTTTCCCATTGGATTGGACCTTTTTTGGGGTGGCGATGTGTAAGC
ACCTTGGCTATTTTTCAAGATTGTGGTTTGCAGGCTAAATTTTATATACACATCATGGACAGAAATTCGGGTAGACGAAT
GAAGTCTTCACAATTGATGAACCACAAGACATTTTTCATGTACAAGTAACAGTTTGAAATGATTGCCCTCAGTATCAACA
ATAGATAGAGATATACCAAATCGTATCAAGTTTTCATTAGCCATTAGCATGTTAACAGTCAACCCCATCAAAGAGACTTT
TTTTTATAATGATGATGGATCTATCACCCAACCGATTGGGCATTTGAAAAAAAACAAAAGAATTTTTCAAATTATCTCCG
CTTCAAAAAAGATATCACACAAAATCAATGTCCAGAATGGTTTGGTGTTTTCATAAATCATGTTATACAGAATTCTTCCC
GGACCCCATTATACATTCAAGAAAAACGAAAAAATAATGACCAGTGGGCTATAAAGAAAAGAGTGAGTACCCCTACATTT
TATTATCAATCCCATCATTTTTTGAAGGCTGGCAGTAGTAGATCAAGGGATGGGTGAGATACGCTAGCAGCTTGGGCTAA
GTCTGATGGAGAGCGGAAGTGTGAGAAGCGGGAGGGCGATAGATGGAAAGAGTCTTGGAAGCTTTCATGGCTGACGCTAA
TGACCGATGGCAGGCGTTGTTGGTCAAATGGGCTCAACTGCACGTTCTTCAGGCCCCGACGGAACCGCCGATAGACATCG
ATGGCAAGCGTGGTGGCGGGATCCCAGTCGAGTAGGGGGGCCCTCTGCG
>GYA|c35454_g1
GTTTGTTGGCTTGGCTTGGATCAAGTAACACTTTGCCCAAGAACACTGTCATTTTTGACATGTGATGATGGTGCACAAAA
AAGAGCACACTGTCATTCATATAAATTCCAGCACCCTTTTCTTCTCTTTTTTTTTGAGGCTGTTGTTGTTGTCTTATCAG
CTTAAAGATTTTGGGCCTTTTTGTAAAGAATTAGTATCAGGGCACTAAATGTATAGATATATAGATGTTTGTTGGTTTGT
ATGACTTGGATGGTGTTGTTCATGTA
>GYA|c36548_g1
ATCTAATTGATCTTCGAAAACACCCACGTCAGCCCATTGGAGTGACATGGACCTTTGTTTATGTTTATGTAGTGCTTTGA
GTACTGAAATGGAAGAGGATTTGATTGCGTGGAAGAGACTGTATAAGAAACTGGATGGAAGTTCCAAGTGGTGATGGTCC
GGAAAGAGAAGAGTACGGAGATGTATTCAGCCCACCGACACTCAAAGTGGATCCGATAGCGATACTAGCCA
>GYA|c34139_g1
TGGTGTCTTGCTTTCTACCGAACAAATGAGCAGAATCGACCGGCTGGTGGCCATCCTAGAAGTTATCGTTATTGCAAAAC
TCGCTTGGCCAGTGCTCCGCGTCACAGGAAACGTGCTCCTCCAAACCGCCCCCGAGCGACACACTAGCGTCGGCGGTGGC
AGGGGAAAGTCGCCATATGAACTTCGACGAAGACTTGCCCGATTTGAAAAGGAACAAGCAGAAAAAGTTTTGAAAATCGA
ACCCCCAAAGATATGGTCTCTA
>GYA|c26520_g2
TTGCAGACGGCAAGGAGAAAAGCGTGAGTAGTCTCGAGTGTGTTTGGTTTGGCTTGTGGATGTGGGTGGGTGGAGACTGG
AGAGATTTAAGGTGGATGCTCTGGAGAATCGGGCTGGGCAAAAGCTGCTCCCATAGCACTGTTGAGATGCATGTCTGTCA
GATATATATTATGCAGTTCCCATGGCGTGGAGGACCATACCTTAGTACATCGATCAAGCCTATCCCCCTTCACATTCACA
CCAAAAAATTTAAGCTGACACAAACCTTGATGAATTACTGTTCTTATGTTTGATGCGACCGAATGATGTGATCGACTGCA
CAAGTTGCTCGTTCAACAACTGAAAGAGTTCTTGATTTAC
>GYA|c14275_g1
GGCTTTTGAGTTGGTTGGGAATTGTGAGTTTTGAAGTTTTTTATAATGGTTTTGCTAGTGGGGGGGTGAGGTAGTCTTTT
GAAGGGTTTTTGGTGAGGACAGAGGTTGCTGTTGTGTCTTTTCTTGGGAGAGATTGTATGATCGGGTGTTGGGGGCTGGT
TTCTTTTTGGGGAAGGGAAAATGCACTGGATCCTTATGTATTTCTTGGGTCGGATAACAATACCATACAGACGGCATGTC
AACAGAATTCGGAC
>GYA|c6293_g1
TCTCAGATAACATCAAAATCTTTCAATTTCCCACAATTTTTCTGCATCATAAAATGGCTAGCTCAAAAAAATGATTCTTT
CATCTGTCTTACATCTAGAAAGAAAGAAAAAAATCTTCAAATTTAACAAAGCAGAATCATTTGGCTTATAAAAATTTAAC
CATTCCTAAGAAACTTTTTTCACAAAGAATACAATACCTTTGTTCATTTTATACTGTACAAAACTTCTTCCAAGAAAGAC
ACACAAAACATTTGTCATTTTTCATAACAAAACAATTTTCAATTCTATCAACAAAAAG
>GYA|c27379_g1
GCTTTTAGAATTTTTTTTTTTTGGAGAGACAAGTAGAAAATCTTTGAATTGAGAATCAATGGTTTATTGTTCCAACAATT
TTCTTAAATATTGCTAAAGATGAAGTGATGAACTTGCCAACTTTCTTTTTCAAGTATCAGATGGCTCATTAGACCCATTC
AGTCATTCAATAATCAGTATGGTGAGATATTTAGTATGAGAAGAAATACATCTACAAAATACCCAAAAGAAAATCGATTT
CAAGGCTAATAATAACTTTCAATAAAGACCTCCAGATAGCAATTGAATTATTTTTTTTGGAACCTTATGCATGATTTCAA
GCAATGGAATAAGAGAAGCTCATGACCAGATGCAAATTTCTGTATGATCAACCAAAATGAATTATAGTTTTTGAAATACC
ATTTGTTTGGTCAGGAGGAATTTGGGAATTATCTTTGCCTAAATATATATTTCTTGATGGAATGAAACAAAGGATTTTTG
AAAAAAAAAAAAACATATATTGGGGTATAAAGACACAATTCAAGCAAATCATATCCTCCTACATGCTACCATATTAATTG
ACGGCATATTTCAATATGGGGTCCTTGGGTGTACTTCTTTCATTCAACTCAATCTTTTTCTCTCAAATCTCAACTGGTGA
AAATTTTCCTCCAAAAAAGTAAGATTGACATCCAAGCTCACCAGACCACCAAAGCAAATATCAGTTTCAGAAAGTGACAC
TACCAGAGAAAGTCCAATGCAAACATCAAATGGATACCTGTGGATTTAGCCAGGAGCAGTCTGGTTCTGTTGACAAGTGT
CAACAAGAATCTCCACCATTGAAATTCACAATCCCACTTTCCACAAAACTTCAAACAGATTCAATGATTACAATACAATA
GTAATATTATTGTATTAACAATAAACGGTGGCCTATTAGTGTCCTCCAACAGGACTGTTTTGTTCTATCATTTTTACTTG
TGGTCTATATCTTTGGGGTAAATTGCCTGTTGGTTGAGCAAGATACAGGTCTTAGTATCACTAGTTTCGAAAAAGCGTGA
TGATAATGATTATGATAAGCAGCAAGCCCACTACTGCATTTACTGAAAACCACATATGCTACACTACAAGGCCTTTTTTT
CTACAATACACTGACATAGAAACAGAGCCAAAAACTCGTCAATGCCTCAGTAGTCTTGGTTTTGTTGATAGTTCACATTC
AGGTCTACCCCCCCTCCCCACGCGTTCTGAAAAATCCTCACATAATCACAATTTACATAGAGACCAAAGAACTTCTTAAT
CAACACCGAAATTGGCAACGTACTTCTGATGTCTCGATCGAATATCCATCACTACTACACATTACATACACAGGGATTTC
ATGGTAACATTGAGCCTAGTTATGCCACTTTTAGAGGGTAATATGCTATGAGACAAATGAGGGAGAATACCGAATTATGG
GAAATTGGTCAATCTTTGTTATACAGGCCTTTTTATATGTGCTTCCTCCAGCCTCGGAGTAAAACAGCGCCGATAGCGAA
GATCACTGCTGCAGCTGATAAATTTCAAACAGGGCATCCAAGATAGTCGAAGTTGACCAAGCTTGACTTTCACAGCTATC
TCGACAAAACGCTCCATTTTCATTCGTCAGCTCGGGTAAGCCAGCCCACGCATCTGACTTGATGTGTCGGCGATGCTCAG
TCAAGATGGAATGGATTTCATGAATTGTTACTTGCTTGTTCTTTTGACCAGTTCCGACCATGACATCGAAATGAAGGAAT
GCTCTCAAATAGTATCCAAGTGGCCATACCCATTCCGGTCCCTGATGATAGTTTCTGCCCTTTGCGACGTGCCAGTCCGA
CGAATCGTTTGCATTGTCATAGTTAGGTCGGTAGTCTGCTTCCATTGGGTCTAACGTTCGCATACCCAAAGGGCCCACCA
GGGCTTCTTTTGCAATGTGAAGGGCTTTCAAGGCTCTTGCAGGTGTAAAAAGCTTTGGTGCCACAGTCATGGCTATGGGG
AAGTTCGGGCGCAATTGATAGTCGGAGTGAGCTCGGTCGGAGGGCGTCCCATAGACGTCCTTGTAGATTCCGCGGCGGGT
TATCAAGTTTGGATCAATACAAAAGTCTTTATCATCATTAGAATCCAAAGGTATCCAATAACACTTCTCAAAGCTCTTTT
CGATGCGGTTGGCCCACTCCCCATAGCTGATCTCTACCTCCCTCCCGTTAATGTTCACTTCCACTCCCTTCTTGCGCAGT
TTGCCTGCCTTGGAAAGTCCTTCAGCCCATTTCAATGTACTATATAGCAAACCAGTGATCTCCACTGGGGCACCATCCCT
TGGTGTACCAGGAAACCCTTTGTTGCCTGCTTTTTCGCTCTCTCCCATTTTGTCCATCCATGTACCGCAATTCTTTTCGT
TGCCACCGGATATCAGCCCCGTTTCCCAATCAACTTGGATGTCAATATCAAACCCCCGATCACTCATTTGTCCATCTATC
GCTGGCCCGGCATTGTATTCTCGAAAGTGAAGACCTCTTGCATGTCGCTGCAGGATTTCCTCAATGAATCTGCCAACACT
GAGTTTCTCAGAATAAGCCTTCGGATCATCCCAGGGCACCCATTCATCTGAGCTTGGGAACCTCCTCTTGACCTCAACAG
ACAAGAAAGCTTCTCCCTCCTCCGAATACTTCACATACTCTTGCAAAAGTTGAAGCATGAACCAGGGCGAATCGCGGGAG
TTGTAGCGAGGCGTGCGCACCGAATCGAGCAGGTTTGGCACCAACCCATGTTTCAATGTGGTGCAGAAACAGAGCAAGTG
GGCACGGGCAACGTCTGACAAGCCAGTCTTGACAAAAAGACCACTCGAACTAATCGCACAGTCTCTACCCCAGGTTCGAG
CCCAGCCTGTGCTGAAATGAGGGAGGCCTGCTGCGACACAAGCCACACTCTCTTTAGGGTCAAGGGAGGCTGAGGGTACC
AAGCCATACATTTGAGCCGCAGTCATCGCCAATGCGTGGACAAATGTAGTTCCTTGTCGAATGAACGGAGAACATTGATC
GATCACCTTTGCTTGGCTTGCCTTGTACGCCGTGTAAATTAGAAGCGAGAAGTACTTCGGTCGAAGGAAAGCTGGTATCT
TGGCCTTGATCAGTTTTACCCGCTCTTCGAACCATTCGACAGGTGCCCGGAGTTTTGGATGCCGGTTGGATTGTTTGCGT
AATCGCTCCAACACATATTCAAAAGCCCAGGATCCGTCTCTCAGATGGGCACAGAGGGGATGGCCGAGATCATTAGTGCG
GATGACGTATTTCAAATGATGCATCCATCCTTCGAGCCCACAATAGGCATTTTGACCAAGACCAGGTACCGCATAAGCTC
CGTCACGTCCTCCAGTCGAATCACGTTCTTCTCCATCTGTTCTGTACAAGACAACGTTGAGATCCACTATGTCCAGCTCC
GCAAACTTAGTATCCGCGCCAGATCTAACAAAAGATTCTAGAGTAGACCCGTTTTTTCCTTGTCCATCGATTTTCAATCC
ATCCATCCATGTCTGGAATAACATCAAACTGCCAGGTGGAAAATTGTCTGGCACAATGATTTCTACAAAAGAACCATCAG
AATCCGATCCTAGTTTCACAAGGTCCGGAACACTATCCATAGAAATGGGTATCAATTTTGATCTAAAGCCTTTAAGATCC
TTTTGATCGGACGGGTCCTCGTGGGATAGGATTTCTAGGCTGGAACCCAGTATGTAGCGTGCTTTTGTTTCTCGAAGCTT
CATGGGCGCGATGGAACCCCTATCATTTGAGTGCCCGTGAAATGCTGTATGAGCAACAATCAAATATCCTTGGTGGGTTG
AGGGGTGGACTCGGTGTGCCATGATATAATCGTTTTCTTGGTGGAAATGCCCCTCTTTAAAGCCTTTCAAAGCCATTTCT
GTATGTAAATGATTCAACACTCTTTTCCATTCTCCTATTCCTTCTCCAACAGTGACCGTTTCGTACAATCTCTTTTCATT
CACCAGGTCTAGAAGCTTGGGATACAAGTCGTCAAAACCTTTATTTGACCCGATAGCTGAATACGCAAATGTAACAAGTC
CCCCGGTAGCTATCGCGTCTCTAGCGGTTCTTTTATGAGCCGGAGACTCGTTGTCGTGAGTACAATCCATCAAAAACGCA
TGAGGTTTAGAGCCATGTAATGGCACGATCTCGCATTTCAATTTGGACTTCCCATCCTTGGATGAAATCACTACATCAGA
CTCTTCGGTGAGGCAGTCGGTATCCATGGAGCCTATGGGTTTCCCTAGGCCATAGTTGTAAAGCAAGCGGCTCTGGTCCT
TGGGATCATGGCCATTCATCGCTTCTCTGATCAAGCTATTGATCCCCAATCGACTAACAAAGTAGGTATCCATCTCCTCA
CTTCCCGTGAACAGCTCCGCGCATACATATAAGTCTGGTCGCGTTCGTCGTGCAACATCCAGCAAGCGTTCTCCAACATG
AATCGGGGTGGAGTGGCAGTTGTCGATTCTGAACCCGCCGAAAAGACTAGCTAGCAGCTGCGTGTACTTCGACATGTGGT
CCCACAGAAACGGGTTCTCAGACGGGCCCTGCCCGTACCGTAGCTTGACACAGTCACCCCACACGATGACTTCTCGCCTG
AGATAAGCTTTTGATTTTGCTGAAGCAAAGTCCTCCAAAGGATTAGCATTCCAAATCCATCCATTATTTGCTAGTGCCAG
TGATCGAGGATCGTGTGCAGAAGTGCGCGAGTCTTTTTGCAAACGGGTAAACAACGATTCAATTAGAGGGCTCTTTTTAT
CAATCACTCCCATTTTTGGCCCATTAGCTTCAAGCCTGGTGTAGCGGACTCTGTTTCGAATATTTCCGACAATGACCTTC
ACATCTTCATCGTACTCGCGGTACCGATCAACATTCAACTCATTCAGAATTCTCTTCAGAACTTCCGTCGTCTGATCTAG
CCCCGTCGATTCATATCCTTTGGTACGAAATAAGTTGACGGCTGACTTCATGTCAATTTTGGACAATATGTGACCTCGAG
GCCCGGTCACGTGTCTCCATCCAGACTCTTCACCCTGCATGCAAGCTGCTTCGAACTCAGACCAACTGACGTCAGCTGGG
TTTTCTGGTTTGGGCTCTGGGGACGGTCCGCCAGCCGACCAGGCCTTCATAAACTCAGACCCGGCTTTATCAACATCAAT
CACATAATACTCCCATAGCTTTAATTTTGGCAGTGTTTCAAATTCGATTGCATGCATAATTCTTTCGAGATCAACTTCCG
AATCCAACTTGGTTGGGAAACCTTTTTCTTCCAGATTGTCGGATAAATCAAGTAAGGCTGAGTCGAGCTCGAGCGCGGGC
TCCAAGTGAGGCGAATTCACTATGTTATACCCTGCCTCAGGATGGTCTCTCAACCAGGGGCTGTTGTTGGCAGTGTGATT
CCACACCACATCTGTCAGGCTTAATATTCCCCATTCTTCGTGAAGTCGCTTTAACCACTCGGACATTTGCTTTTGTTCTT
CCTGACCGGATGCAGGAGGCTGGTCAAATAGTTCTGGATCAAATCTCAGCTGATCGTAGATGCTGTAGGGACTGCCGCTT
TCACCACGCTGCTGTAATGGAGTGAAGTGAATCATGTTGTAGCCGCGATCACGAATCACATCGAAATGTGTGGGCCACTT
GCTCAGCTTGCCCAACCATTTCGCCACAACAGTTTGAATTACCAAGCCGTCCAAGGGAACGTTGACAGATAAGTGTCGAT
CAACCTTTCCCCCTTTGCCAATGGGTAGTACGGCTGGAGTTTCAGCATCGGGAGAGAGGACTTCCAGACGGCTGGGAGCA
TATAGGACCGGATCAACATTAAAGTAGCCTGATCTGCTTTTAACTCTGGTTTGGCTGTGGTCAGATCGCCCGTCAAACTC
GACGTAAAACTCGAAGGCACCTGGTTTAGTGATAATCAAGTCCATCTGAATCGGTTGTGAAGTGTCTCCGGGAAGTGGAT
GGGCCTGAAACGTGCTGCGCTCGAAGGAATGACCATCGAGTGGAAAGTTTGTAAACAGGCTACCAGCCTTGGAAGCACGC
GCACCAGCGGCAATGGAAAAGCGAAGCAAGTAAGGCTTCACTGGGGAGGGAAGACGAATGTATGCCTTTTCTTTTGATGG
AGAACCATCATCCTCTAAATGGAGCTCGTAGATTGTGACTGGCTCCTCCATTTTCGAAGTCAGAGACGACTTGGACTCAT
GAGACGCATGAGTCTTCGAGCCCTTTTCAGTCAGATTCTTTTCAGGATGAGAGACCGGGGCCGAAGAAGCAGCCGTATGA
GATGTGGGGGCTGACGATACTGGGACGGAAGGATGAGAATCATTAGAAGAAGGTATGGAAGATTTGGTGGATTGCTTCGA
GCCAGGCTTGCGCTTGCTAGGCATGACAGGTTGGAGCCAAGGAGATGGGCCGTCAGAGGGTGACGGTGATGAGGATAGAA
TGGACTGCCTGATGGATAGTCACAGTGGAAGTGGTCAACAAGAGCAGCGGATGGAATGACTTGTCGAGACCGAGCTTCGG
TGGTGAACTGTTGACCGTGGTGGACCTGGTGGACCTGGTGATCAGTCAAGGGGTACTACCAACTTTTCATGATGATCGAC
AATTGACGTCATCGATCGTCACCCGAAGAACCTCCAAAAATCACTTCAGCGAA
>GYA|c28123_g1
GCGGAGATGGGATGTTTCCACATTGATTATGTAAATGGCTATATGTACAGTACTATAAATGCTCTTCTCCTCCTCCTCCT
CGGCTTCAACTATACTTCAATAGCAGAATCCCTTACTCGTTAATCTTGGCCAGCAATTCATGATCCCTGAACAATGCATA
CTCCTCATCACCAACCTTAACAGGACTTCCTCCAAACTGTGGGATCAATACTCTATCACCGGGCTTGACGCTAACCTCCA
GTCTCTTTCCATCTCTATCGAATCCACCTGGTCCAACGGCGAGAACCTTAGCTTCGGAAAGCTTTTCGACCGATGATTCC
GGGAGGAAGATTCCCGAGGCGGTTTTTGTTTCGGCGCGGATTCGCTGGACGAGGATACGGTCCAGGAGAGGGGAAAGGGA
TTTGATTGCTCGGATGGAG
>GYA|c28104_g1
GCCACAGACTCATGCTGAAACAGCCACATTTTTCTACACCATGAATCCTGGAACCAAGAATGTGATATGAACATGATTTT
GGTTGAACATGAGAATAGTGAGGGAATTTGAATAAAAATGAGCTTGAAAGACTACCAAAAAAAAAAAGAACAGCTGGAGT
ATTTGTTTATACCAGGGGTCAATTGTGCTCCTTCCACAAAGCATAGTCAGATTTATATTCAAGATGATGTAAAGGAGATA
GTTGGCATTTTTAATGCATATTTATTGGAACAGTTTGTGTTGGATCCATTGGATTTCTCACTACAATCTTTGACTGTGAG
GTCTTTCCAGGATGAATTCTTCCTGCTTACCTATAAGCTCAATTGTTGCTTATTCAGAAATTTACTATATTGCTATCAAA
GATTCCATGTCTCATATGTACATTTTGATACCTGCTTGGCTGTGCTGGTTATTGTGTTCTTTACTGGATGAGCCAGAAAT
ATGGACCTATCTGGTGAGAAGCTAG
>GYA|c25714_g1
AGAAGGGCGTTTTTAAAGTGTTCTAGTGGTACTTCTCCGCCAAAATTTGAATGGTCCTTGACCTTCACCTTGACCATTAC
CCACTCAAACAAATCACAAAGCACCATCCCAGAACAGCCAACGGCGACTGAACAGCGCGGACGAGCAAGCAGCCCCTTCA
GGTTTCGTGTCCATGTCAATCTCAACCCAGTCCATCTCATCTCCTGCTTCTCCAGAAAAAGACGACTCTCTCCTCGCTTC
CCACTCGCTTCCCAATTCAACAACACCCCCACCACACCATCTCAAAACCAGCTCCCTCTCGGCCTTCACCCACCGCCTCC
GATCAGCTTCCTATTCGGCTCTCAACTCGCTCCCAAGTACTCCCTCCATCTTCCCCCTCGAGCGTCGATCGTTTATCCAA
GATGCGACCGAATTCAGCAAAAAGAAGGCAATCTTCTCCATAGCTGTTCGCAAGGGCCTCTGTCCGTCACTCCATCTATG
CTCCCAATCACAACTCCCAGCTTGAAGCATGCTTGAATATCTGGATGGTCGGCTTATTGACTTGCAATCTGTGGCTGGTT
TTGGCGGTTCTTTCTCTGGTCATTTCGTTGGGCATATCTATCCGCTCTCCTAGTCGTCTTCTGTTCAGTACATGGCGTCG
TCAGCACAGCTTTAATCGCATTGGCCCTGGTCAGAGGAGGCTGGAAAGCGAAACGGTCGATCAGACACAGCCGCCGTGCC
GCGCTGGCCCTCGCCATGCTCGAGATCGTCCGCCAGTCCTCGACTGTCCGGCTCGCGTCCTGGCTCGGGCTCTTCTCCTC
ACTCTGGACACTCAGCTACTCATTTCTGCGCAAACACAAGGGCAGGTACGCCCCCTGGAACGCCTTTCTCGCCGGCTCGC
TCTCTGGGATCTCTCTCCTGGCACAGACCAAGGCCGATCGAAGGGAGATCGCCCCGAACGTGTTTTGTCGCGGACTGTAC
TCGCTCCTGATGTGCCACCCGCTCTGCAAGCTCAAGTACGGCGATATGCTTCTGTTTGCGGTCTCGAATGCGCAGATGGC
GATCGCATTCCTGCTCTATCCGACAACGCTCCCGCGATGGTACTTCAACTGGATCGCGCGCGTCGGCGCGCTCAACGTGC
GCTTTGTCGACCTGAACCGGCAGCTGGACCGCGCCCAGGTCCCGCCGCGCGCCGACTGGCGCGCAGCCCATGCCCGGCTG
CTCGAGCAGGACACCTGTCCACGTACATGGCAAAACGAGCTGCGGATCCAGCGGTGGCTCAACGGCCCCGACGCGCACGC
GCGTAGGGGCGCGCCATGCGCGCTCAACCACTACGCCTACGACAGCTGTCTTGCCTTCAACCTCTACACCGTGCTTCACA
CAGTCGCTAAGATGGGACCCACTTACGCGATCCTCCATCTTGTGCCTGCCCTCATCTTTCGCTCGAAAGTCTTGCTCAAA
TCTCCGCTCACATTCATGAGCTCGATGGCCAAGAAGACGATCGCGAGCGCGCTGTTCCTCGGCACGTTTGCCTCGGTGGC
GCAGAACTGCTTCTGTGTGCCCAGCCAGCTCTACGAGCGGTTCGGGCTCGTCGTTCGGGGGTCGGGGCTGTACGGCCTGA
TTGGGTTCTGTACGGGCTTGGCGTTGTTGTGGGAGGAACCCAAGCGGAGGGGAGAGTTGGCGCTCTACTGTGCGCCCAAA
GCGCTGTACTCGGTCTGGGCGGTGCTAAAAGCGAAGCGTCTCGTCTGGAGCGTCGTCGGGGGTGACGTGCTCGTGGGCGC
GGTCGGGTGCGGAATGCTGATGCACTGCTTTGTGCACCAGGCTGAGAAGATGCCGGCCCTTGCGAAGGGAATGATCAGTC
AGCTTGTGGACCCCCATACGCCCGGACGGACGAAGAAAAGTTTGAGCAGCAGCCGTGGAGGCGTTGGTGGATCGAAGAAG
AAGAGTGGTGGAGGAGAGGAGGAGAGGAAGGAATTAGTAGTCGGAAATACATAGTAGCTCTTAACTTGGAAGCTGTAACT
TTTACAAGTCGACAGAATATTCAACAGTGTTTTTTCAAAAAATGTAATTTAATTTGTTCATCAAAAAATGATTTTTTTTT
GTCATGATGATGATGATGGTGATGTCTGGTGAGGAGTCATTGTTTGTTTTTTTGGATTGTTTAAAGAAGTCTATACATTT
TTCTTTTTTTTTCTCAAGATGTTTAGTGTGTGTTTGTGTGTGTGTGTGTT
>GYA|c24589_g2
GGGTTTCAGAGTTGAAGATTGGAACAGGTATAAATGGCCTGTTCCTCCTTCATGAGTAATGCATCGGATCCTTAGACAGG
ACCCTTCTGGGATCCCCAGAAAGAATCACAAATCTTCCCCTTCCTCGATCTCATCCTAAACCCCTCTACAAACGTAAACA
AATAGTGCTCAAGGCTGCTCAAGGATCCCTCCTACGCTGCCGCGATCGCTTACACTTGCACCTCTTCTCGAACTCCCTTG
GCCAGCTTACTCCAACTTTTCTTTTCAGCGCAGAGAACACGCTGGCAGCTTGGCGCCGCTCACGGTCCGAT
>GYA|c17139_g1
GGAAGAGGAAGCAGGCCGTTGCGTTGTCCGGACTCCGATTGGATGGCGTGGGGTCAGAGTATAAGCATATGGATCACGAA
CTCTATATAAGGCTGCGTTTGGCAGCGCGGCCGTTTTTTTACAAACTGCAGCTTGTAAATGGGCTGCAGAAGGACCCCGG
AAAGCCCCTCAAAATGATACACCTGGAAAAAGTCAAAAAATGGCCTTACACATACATAGGTTATAGCTCATTCATACGTG
TTTCAGGCGGATCATGTCAAAAAAAAAATTTGCCCACATACATATTACAGGCG
>GYA|c5865_g1
GGAGGAGGCTATGGTGGAGGCCGTGGTGGAGGAGGCGGTGGCTACAGCGGTGGTGGAGGTTATCAAGGCGGAGGCGGCTA
CGGCGGAGGAGGCTACCAGCAGCAAGACGCAGGCTACGGTGGCGGTGGCTACCAGGGTGGTGGAGGAGGATACCAAGGTG
GAGGATACCAAGGTGGCGGAGGCTACTAAAGGGATCCCTCGCTCCCCGTCGCTCCTTGCTCCCCTTCCCCCTTCATTCTC
TTTTCCCCACGTAATGGCGTCTTGATGTCTGGCTTGTTCCCTGAATGTCCTGTTCCATCACGTTACCACATGCTCGTTAT
CGCTCCTTTGCTGTCTGGGCGTTGTGTTCGCTTGGCCCGGACTATGGTCAGTAGTAGTATTAGCAAAACGACTTGTACTT
GTACTTGATATTCCATTCATGCATTCACCCAACGCACTGCTTTTGCT
>GYA|c34277_g1
GGTAAAACCCGAGAAACCGCCCCGCCCGGTTCGGGCACGGTCCTGTGTTTTTGGAGCAAAATTAATCGGACAGCCCGATT
TTCGGGAACCGGTCTCCAGCTTAAAAACCTCAAGTATTCGGATCCATACCCGATGTAGTTGACGATTAGGCCACAAGGGG
TAAAAATCAGGTTTTCAAGATTAGAGAAGACCTGTAGAGACAAGCAGGGAGTGAGATAATCTGATTTCATGCGCCCAAAT
CAACATTTCCAAACCAATGACACAGATTCTTTG
>GYA|c39075_g1
CGCCCATGAGGCCGTGGCCTATCGGGAAGAGGTATCCGACGATGAAGGTGGCAAGCCAGTTGCACACAGTACCAAAACTT
TGAGCTGTAGCGGCATCCTGCGGGTAGGATAGCTCACCAATGATCAAGAAGGGGATGGGTCCCAGACCGATGGCGAATGC
GGCAATATAGACAAAAGTGGCCGTGACCAGTAAAAAGGATACGCTCAAGGTGAGACCTACACTGATCAGCAGCGACATGG
CGGTCATCACCGTAGTCGAGGCAAG
>GYA|c5892_g1
ATGCAAGCTGCAAAGGACGCTGTTGCCTTCGTTGGTGACAAGGCCAATGAGCTCGCTTCTGGAGCATCGAAGGAGGCCAA
CAAGACGGTTGCCAAGGACAGTGACCAAAGCCTCGGCACTAGGGCTTCAGCAGCTACAGACGCTGTGGGTGACAAGGCCA
ACGAACTAAAGGACGGAGCATCCGCTACAGCCAACAAGGAAAAGGCCAAGCA
>GYA|c17349_g1
GACCGCCATTTTAATTTCAAATCTCAAATCTCTCAATCTCATGTTCTCAAAAAAAAAAGCAAAAAACAAAAACAAATAAA
CATTAAAAAAACCATTAAAACAAAAAAAAACAGATAATAATCATTTAAAAACACCTCATAATTTCTCCAACATCCATATA
TATATATATGTGTGTATATCATATTCATCTACCAAAACCAACCCCATAGATACTAACTACTTGAACAGACTTATCATAGA
CTTATCAGACTTATTAAACTCTTACTCTTTCTCTTCTCTCTTTCTCTAGACTGTATGTAAAAAAGACCCAAACTAAATTA
TCATTAAACCATAATAAAAGA
>GYA|c24093_g1
CCCTGCCACGCCCACCCCCAGCCCACCAGCCGGCCAGCGCCGTGCTCTCATCTGCCCGCTCTCTTGTCCGCCAAATCAGA
CCTGCTCATAATCCCGTTCGACGCGGACGCCGGCGGCCCGGCGCTCCATCTTGCGGCTTTTGCCCAGCAAAGCCGCCGCA
CCCATGGCGTCGGTGCGCCCTGGTCTGGATCCGAGCCGCACGCCGGTGCGCACCCACCCCACGCCCAGAAACGCCACCGG
GCCACCGCCGGCCGCTCATGTCCGCCCCGCGCCGTCGGCTTCCGGCTCTCCCGAGTCATTCGCCGAGCATACGCTTCCCG
GCTCGGCGGATCTTTCCCGCCGGCTGAGCGCAAACCTGAGCGTGTTCAAGCACAACACCTCCGTCCCGGCGGCGGCAGCC
CCTCCGGGCGCATCATCTCCCCCACTCGACCAGCACCTTCTCCAGCATCTCACACAGCTCATCCAAGACAACAACAACCA
TACTCTCGCCTTTCTCGAGGGCTCGTTCCGCAGATTGCTTGCTGATTTCCTTGACTCAATCCACACCCATGCCGCCCTTG
AGCACTGCAACCATCAGCTCGGAGAGATTAACAGGCAGTTCCTTCGCAATGCGGCTAACCTCAACGATGAGGTCCGCATT
CGAGTCCATGCGACGCTGACACAACAAAAGCTCGCGCTTGAGGCCGAGAAGCGGGTGCTGCTTGTGCGCCCGCCGCTCCA
ACCTCCCGGGCCGTGCCCAGCTGACGCTGTGGACCAGTCTCCCGAGCCCGGCACCGCCCTGGCCGGCACCGCGCTCTCCC
AAGGCCTATCTGGAGTTGATCCCACTCTGCTCGACAGCCGTTGTGCATTTCCGAACCACATCAATCCCAGCATCCTCAGC
TCCTCAGCTCCGCCCAAGCGTGCCCACACCGTTGCGTTTGAATACGACGAGTCCCTCGTCGATGGTTTCGGCATCCCTAG
CAACCCCTCCCGCACCGACTATCCACTCCATCGCCTTCCTTCCCGGCCCGGGGTCGTGTATGCTGAGCCTAACGACATCT
CAGTCATCGCCCAGCCTGGTCCGATCGCTTCCGGCTCCGATGACCATACTTTATCGTCTTTATCGCCTGCTCTTGCCGAT
ATTCAGGCCAAAAGCGCTGCTGCAAGCAAATCATCTCGTCGTCAATCTGCAATCCTCCGAAACTTAGTCAGTGCTGCGCT
TGGGAAATTGATCGGTCAGTTGAAGTAAAGTGTGAGAAGATGTAGAAAGGCTCGAGTGCCAAAAAGCAGTGAAGGTTATG
TTCATAGCTGAGAGGACTCATGTGCGTGACATTGCAGCACAAGTGACCAACAACCAACAGACGCACTGGCCGGGCTCGGA
CACCGAGGAGCGACTCGCGGCAATGGGGCTGCGCGTAGAGCTGTGGGCGGGCTCGAAGCTGACCCGGGAGGTGCTACATA
AGGGCCCGAAGAACATGCAACTCCAGCAGTGCAAGCGCATCCTCCTTGAGCTGCAGCTCGGGCTCATTCGGCTTCAGGAG
ATCGAAGCCGTTCCCCGCCCCTCAAAGAAACGCATCAGGGCCATCCGGCCTCCGAACGCCACGCCGGCGCCCAGCAGCGA
CACCGGCCCTTCCCGTGGGGACGCGAACCAGGATCTCATCCAGAGGTACATACAGTCCAGCCTCCACCCGAGCGGGCTCA
TCACTCAGGGAGATGAAGAATACACTGCCGATGAGGAAGACCAGTCTCAAGACGAAAATGGGGCTGAAGAAGTCAGCGAA
TAAGCACAAGTCTCCCGAGCAGCAATTACATGGCAAGCGTCGCATTAGTCAAAGGAGCAGCAATCCAAAAGCTTGCACCC
AACTTGAGCATCTTCTTTGCGCTCAGTGATACAGCGCTTTTATACTTGAAAATTGTCTAGATCTTGATTCAAAGGATCAA
TCGAGGTATCTGTAATTAAGCAAATGTTGTTGTAGCGGATTTCAAACCAACATCAGTATAAGTAGCTAGTAACACAGACA
ATGAATGTATGTTGACAAACCAAT
>GYA|c18574_g2
GTGATCGTTGCTATGGTGCTGGTGCTGGTTGTTGTTGTTAATTGTATCAGTTGATTGATTATATGATTTTACTTGTTTGG
TCAGTGTGAGTCAGTTAGTTAGATTGGTCAGTAATGGTAATCATAATTATTATCATCTTGATCATGATCTCATGATCAAA
AATTAGAATTAGATGATTTTTTTTGTTTTTGAAGATTTGAAGATTTGAAGA
>GYA|c11423_g1
CGCCTCGCGTGTTCAGTGTATGTGACGGCATCTCTTATGACATTCTCCAAGAAGATCTTCAAAACACCCCTGGTTTCTTC
GTAGATCAATCCACTGATACGCTTAACACCTCCCCTCCTGGCAAGACGCCTGATTGCAGGCTTTGTGATGCCCTGGATGT
TATCACGGAGAACTTTCCTGTGCCTCTTGGCTCCTCCCTTTCCCAAACCCTTGCCGCCCTTTCCACGACCAGACATTTTG
AACTCAAAAAACGATTTCTTCGAAATTGAATTCAACCTCACACAGAAA
>GYA|c44762_g1
CATCAGATGGTAAATGTTTGCCTCACAGGAGGTGAACATTCATGGTGAATGTTTGCCTCGCATGGCATGTACACTCACCA
TGTGAGATGTGCATTCATGAGCTCAGTCTGACTGCTCTAGCTCTGTAAAACTGGGCAAGTGGAATGGTCTCACAGAGTCA
GACCTGCACTGGTCTGACAACCGAGTCAGACCAGCCAGACTGG
>GYA|c42128_g1
AGAGACTGAGGACTATCATAATTCAGAGGTACCTTCCCAATCTTTTGAAAAAGCATTGCTTCTGATGAAACCTAATTATG
GTGTTTAACCAGATGATTGAATTCATCTTTCTGTTATCTACATCTCTATATTCTTAGAATGAATGATTAGCAATTGGTGT
AAAATATGGAGAAAAAATCAGTGGTCTAAGCCCATAATAAATGTGGACTGTATTTT
>GYA|c32645_g1
AGGATTTATTAGACCATTTCCAGGACAGGGACCCAGGGGCAGTGGCTGGGTTCAGTGTTCTCACGCTCAGAGGAAGAAAA
GGCAGTGGTGAACACCCGCCTGACTGCCTTACCCTGATCTAAACGACACCATCTCCTCCCCCAAGGAAGACACAGCCCTG
GATGTGAACCTAGGAGGGTGGGAATGGCTTATGTCACTCGGTCTTTGAGGCAGAGCTTGGGCTGGGGTTGCA
>GYA|c35164_g1
CAAACCCTAGACGGCGAATATCAATAGCAGAGATTGTTGAAGATGAGTGGTTTCAGATTGACTACGAACCTGCTTCTGGA
ATTGAATTTGATGACAAAATCAACCTAGATGATGTTCATGCTGCTTTCAATTTGATTGAGGAAAATAACGCCGAAGCAAA
GGTACCCCACTCAAGTTTCATTAATGCTTTCCAACTAATAGCAATGTCACATGACCTCGATTTGTCAGGTCTTTTTGAAG
AGAAGGATGACAACAAGCAGAAAGCAAGGTTTGGATCCAAGCATACAATTGATGAAACTATAAAGAAAATCGAGGCTGCT
GCAAAGGATGTGAGCCTCTCAGTTGAAAGGAAGAACTCTAAGATGAAG
>GYA|c28289_g1
AGACGTGGGATTGCCCTCGCAAGTTTGAATGTCCATGAGAACATGGCTCCAGCCACTGGAAAACTTGACGCCACCTCTGC
AGTAGTCGTAAAGACGCAAAGGATGAAGCAAGACATGATAATAAAGCCGATGGTCATAATTATGGGCCCCGACGTTCCAA
TGGCTCCGTTCATGTTGCTCAAAGACCCTGACAGCACTCCTATGTTGCAGAAGGCGAGCGAGAAAGAAGACCAAAAGTCC
CAAGTTCG
>GYA|c18132_g2
AGGGGAAGTGACTAGAGCGACCTTGATGAAAAACTTCGGGCGACCAGAATATCTGATTCTGTGCACTGAGCGATGGAATC
AAGTAGAGCGGTGATTGTTATGGCATCAAAAGGCCAGGACCCTCTTGATCGTGATCACGGAAGTGTAATTTTGCTCATGA
TTGATCACCATCCTCCAAAGCTGAGTTGTTTTCATTTTTTTTTCTCGCTTCAAAATTATTCTGCTGTCGAGCCCCTCTAA
GATCTGTTGACCTCAAGCTGTCATAATATCTGGCGTCAGCGAGCAGAAAACTGGTGGAATGATGAAAGTATCGAAGGAAG
AAAGCAACTGCCAGATTCAAATTCCATAATTTTGAAGCCCCTTGCCTTGTCAGCCTGCCGAGTAATTTTCCTTTTTGCCT
TAATTCAGCGCAACAGAATTCCCCAGGAACTGAGCCGGCTTTAGTAATTTAATATTGGTTCAAAACACTTATCTCATCCA
AAAGCTTGCGGTTTGTTGGAGAAAGATTGTAGCGTGCACTGACCACCCCCACCAATACCTGAGTGTTCGCGACACCTTCT
CGCAAATTCAGCGTAATTCGTGCACACAAACAAATTTTTACGAAGAGCCGGAAGCTTTCATGGAGAGACTCTAAAAAGAG
AAACAGGGAGCCGTTCCTATGATCAGGCACGTAGTTGGCTGATTGTAAGCCTTACCGCCTCTAGGTGTTTACGCGTACAT
ATTACTCGAACAATCAATGAGGAAAGAAATGTCTTTTTT
>GYA|c14773_g1
CACCGCTCTCGGACCGAGAGCGAATGAAGGCAAACAAAATACTGCAATTGGCCCCAGAACCGTCGGAGCTATAGCAGGCC
TGTCGATCGGAGTAAGGTCTGAGTAGCGGAGGCAGTGCCGCGCTTTAGGTAGCGGAGGTGGTGCTGGCGCATTTGCTCAA
AGCTGCAGCTTGGTGGTGAAGAGGTCAATGGTGGCTGGCCATGGCGGCAATGCAAAGTGTTGGGGCCGAAGGCCATTCCC
ATTCTTCGAGGCCAAACAAGTAGAGGTGCAGGCACTTTACCGCAAATGGCAGAGGCGGCGCTCTCGGTCCCAGCCTCAGT
CTCCACGCCCTACTGCTTCCCCTGCCTCTTGCTGTTGGCTGCTGCCGTGATTTGAGTCGCTCACGTTGCCAATCGGCCGG
GTG
>GYA|c19792_g1
GTGGTTTAAGTGGAGGTTTGGTGTGGTAAGATGATTCATCCTTTTTCTTCCCCCCCATCAATCAATATAACACACACAAT
GTCAATTGTTCAAAGGATTTCAATTGACAACAATGGTGTAGACCCTGGAACAGACATTCCAAACTATTCCAAAGAAACAC
CCAAAGAAGCAGAGGATGTGAAAAAGGAATCAAAAATGGAACCGGATGATTTAAGTCAACACATGCAGAAAGCCTCACAG
TCAACTCATGCTGCATCTGCAAGCAAGCTTCGGGCACAAGGGATCTACTTCTGTGATGTTGAAGAAGGTTTCTGGTTGCT
TGGTGCATATTGCCAAGAAAAAAGTGGATTCAACGTTTGATTTGAAACCAATCATCGTAACAGCCTTCAAGGCAGAGGCC
CCACAGTTGCAAAAGAAGAATTTATACCTGTCCACCCCCCAGGGTCTCCAAGCTGGGTTGCACTGCTCAATCCACCATTG
CCAAGATCGGAAGTGATCAAGATAATAAAAGAGTTTTACGGTGATTCCAGTGTTTTTCAGAGGGGTTGTGTCTTTCTTCA
CACCAGTGAAACAGCACCTGGGAAATTCTGTTTCAAGACTATCAGTTTGAGCAATGGTCAGTTTGTGGTGCAATGCCCAA
TTGCCAAAGGTGGCTATGAACACTTTTACAAAAAGTTACCTTCAGGTTTTCCGGTGGTGGAACTATACCATGCAAAGCTT
CCTTGGACTTCTGGAAAGGCACTGTTTTCACTTGCAGAAACTGCTTTTCATCCTTCCCAGAAAATTGATTGCAAAAATTT
TGTTGCTCCTGAGTTTTTTATTTTTGGGATCACTTTGTCAGAATCAGACTTTTATTGAATGATATGGATGACCAAGGGAT
GGTAAAATAACACACACAAGTGCAGGTTGTTCATGA
>GYA|c27061_g1
GAAAACTCAGCCAACAATATCGAAACGAGGACCCTCTGCGCTTCACTCCACTCAGAACTGCCATGGCCCGGTTATTTCAA
TTCAGAGCTGGCCGATGCGAACGCCGGGGTCAAACCAATCTCGTTGATCCCTTGCCATCAAAGGGGTTGTTATATGTTGA
GCACAACCCAGATGATGGTGACTTGCACCATTTGTGCTACAAAGATCTCGAATCGGGGGCGGTGATCGATGACTTCATCC
TCTTTGCTGGAGATGCATCATTCAAGAAAGTGCTCGTTCCTGACTCGAGCGCAGCAAGAGTCTATGCGCTCTGCTTCTCC
TCCTCGAACCAAAAGGTGCTCTACTGGATGCAAGACCCGGACCCCACAACCGACGTGGCTCATGTGACGCGTCTGAACCA
ACTGATTGACGATGATGACCAAATGCCGGTGGAGTGATCGTCTGCCTGGTGTCTTTGCGCTAGGAGCCTAGGGTTCAGAG
AGGGTCACTTGAAACCAAAACTTACACTTCGATTGAGCACATGTGTCTATCGGGTCATGAGCCTGTATCAATTGATGTTG
CTGAAGGCAGTAGTTGAGGTCCAAGAGGTGCTCTTATCAACTGCCATGCCGCTGCACCGTTTCTTAGCGGTTTCAGAGAG
TATATCCCTCAAAAACGACTGCATGAAAATTGTACAAAAATTTGTAATCGATTTCTCATACCGTCTGTGAAGGACTGAAT
CCTATTTCGGGAAACCGACATCAGCAAGGCGTCCACCTCCCACACACATGATATATTGTGGGCGAACGCTTTGAGGGTCA
ATCCCCACATACCATGCTTGTCCCTAAGCACTCTGAGATGGCCCCGCGCGTTAACTAGCCAACATTCTTTGTGACAAGAT
ATACATTCACTTATTGGCTAACATGATTACCTGAACTTGCGGAATGAAAGACAACTCAAGACCATGTCGACTGATCCAAA
CATTTCCTTGACTCGTTCTGACCTTCCATGTTTAAAAGGTCTCCTGAGAATCAACCACCTACCCAGGTAAACGAGGGCGC
AGCTCCTCCGCAAACAAGGCCTGCTCAACCGACAGATGATCAGATGAGTCAGTTACGAAGCATCATCGATGGCATCAGTG
CTGCGAATTCTCAAGTACCACGGGTACCAGGTTAGCACATGTCCCACTAGCTGCTTTCTTCACTTCTTTTGGAACTTGTG
ATCTTTCTTTTAAAAGCCATCTTGTCTCACTTTGGTATGCGGAGGATAGAATTCAGGTTGGTAGATGTCTTAACACCAGA
ATCCATTGGGCCTCTATTAGATGACCATGAGCTGTTAGAGGGACTATCAAGCTATCTGCCATCAGGCTTCAGGGCCGACA
AGCAGTCAGTCCAGAAAGTCGTCCGGTCGGCTGACTTTCGAGCAGCAGTGACAAGTCTTGATCGGGCTTTGGGCGCGAAT
GGGGGCGCGGGTGACGACGGGTTGAGGATGTTCTTAGTCCATGGACTCGGACTCGAGGGCGAGTGGGGCATGGGGGTGGA
GGGATATGTCGAGGCTGTGATGGCCAAGAAGGGCGGGCCAAAAGAATGATCATC
>GYA|c31168_g1
GGGGCGACGACCACTGGGAGGATGTTCCGGATGAACAAACCCCCAATAACTCCTCCCGACTCCGCGAGCTTGCCTCTTTC
CGCCGGACCATTGGCGAACAGCGGCGCCAGCGGTTCTGGGAAGACCAGATGACCGTTTTACTTCCCCTCTTTATCACGAT
GAAGGCCTGTACCAATAATTGGACCAACCACAAGACCTATAAGAACCTCAAGGTTCGCTATGATATGTGCCACTGCACCG
GCAACCACACCCGGACTCGCTGGATTGATGTCATAGACATCTTAGGGCAAAGTCGGCGCGAGCTCCAGTTCTGTGATTGC
ATGAAGGACGTCGAGACGCTCCTCTGTCAAGGTTTTCTCGCTTCGACCCCAGACCGGCCCCAAACAGCCTTTTCGTTACC
GTTCCTACGC
>GYA|c18422_g1
GGGGGGAAAGGGAAATGATGAGATGAAAGAGAGTAGGGAGACGAGAAAAAGTGACGGAAACTAAACTGATTTGGCCTTTG
TTTTTGCTCTGTTGGATGTGTTTTTTATACAAACACCACTCTTTGCTCATATCAATCTATAACTTATCTTTTGTGTTCTT
TTCGTTGTTGTTGATATTTATACTGTTCTTATTTATTTACAATTTTGTTGGTTATCTAGGTTAATAGTGGATCATTTTAA
>GYA|c18176_g1
ACCATTACCATCTATCGATTACATTACTGGAGTTTTTTCTTTCTCTTCTTATATCTCTTTTTTTGTCTAACTGAAAGACT
CTTTTCAACCAACACAGACACAGACATATATACAGACATATATACATGTCTCAAAATTCTTTCTTTCTTTCATTTCTTTC
TTTATATCTTACCTAACCTCACACATTCACCACAGAACCCACTACCAAAATAAAACAACCCACCAATCCAATCCCAAAAA
AAAACTCAATGATTCTCAATAAATAACACCACCATCATCCAACAGGCCCTAAATCCTTTCCAGACCCAGAAAAAAGAACC
TTATAACTAACCAAACCAAACCTTCAGAGACATCACCATACAATGAACCCAATGCCCAAAACTTTTACCCCTCTCCTCCT
CCTCCTGCCCCCCAAAAAAAAGCGGAAAAAAAAGAAAATC
>GYA|c30124_g1
GGGGCGGAATCGTTCTCAATGCTTTCATGGATACTGCTAACAATTTCAAAGCATCCGGGCAATTTTGACGAATTCAATAA
TTCGAAAGAAAACGCTCTTGCAACAAATAGAGAATTTTGGAATTGTGTTCTATACCCTGAATGGCCTAGAGAAACAAAAT
TGAAGTATTGATGGACAACTTGAAATCCAGGTCTTGAAAAATTCAAACCGAAAGTTTCTTCCACGCCACCGAGGTACTTT
AGTTTGAATCTCAATTCATC
>GYA|c39723_g1
TGCACTTAAAAGGCCAGCCGGACCCATGCCTGGGCTCTCAGCTGTATTGCTGACATTACCATCTTCAACAGAAGACAAAG
GCCTAAGCCCATCACAGTCCAATTGACTCACAGTTTGCTCACAAGCAGCAGATTCAGTAACAACAGTTTTAATTTCCGCA
CCACATGGAAAAAAAGAATCTACAAGCAAAGAAGTCGACGACAGAGACTTCAAGTTGTTGACTACACATTTAAAGCAGCC
CCAGAAGGCAACACAGAGGAACCTGTTTTACCCTTCCTCTCCTCATATTTCCTTTGTTTTTCGGACTTAGGCTCCACACA
CTTTGCCACCACATGACCAGGTTTTCCACAATTGAAACACGGACGGTCAGACAATGCCTCTCCCAAACGTCTCTTTTCCT
TTCTAGAACCAGAAGCAGAAGGGGCTGGTCGTTTCGAAGGACTGGTCGTAGCAACCGAAAAGGAGGAAGCCTGGTTCTTC
CGGAAAGCTCTGTCCTCGTCCAAAGCTGTCATAACCACGGAAGAAAAAATCATTGGTGTCCCGCGTCGCTGTTCCATGGC
AATGCAAGCAGACACCTTGCGTCCCAATAGAACATTCAGGCGGTTCACAAACCCAGTACAATCATCATATTGAAAATCAT
ACAATTTGGCCAGGATTTGCCAGTCACGAAATCGTTTGTAAAAAGACTGGCAAGTTTCATTGTGGCCCTGGCGGAGCCGG
TAGTACTCGTCGGCTATCGCCTGCTTGCTGACTGCCAAAGGATTCGCGGCGGACAACCAATGCTTGAATTCTTCCCAGTT
CCAAGGGACAGTACCGGCATTTATGGCGTCCTCCAAATCGGACCAAGCTTTGCCCTCCAATAATCTAAACCCAACCGCGT
GCCAGATGGAAGGGCAGACACCTCGAGTTTGGAGGCAAGCAGCTCATGTCGACAACCATCTCAAGGCATCAACATTGACC
GAACCAGTGAAGTTCGGACAATTCTTCGTCGACCATCCCTTCATTGCTCGGGAAGGATCGGTTTCTAACTTGATCTTCAC
ACCATTTGAAGGATCATCGAGCGGGCTAGAATACCGCGAGCAATCAATTTTGCTATCAACCTTCGGGAGATTCAAGGAAG
GTAATTGAGGCTGAACAGAAGCGACCAGTGGCCTAGCAGTGCCAGTACTCTCCATGTCCATCTTGTCAACATGAAGCCTT
TCCAAAGCAGCGGCAGAGATGTCGACCTGTTCCTTGGCTTCCCTGGCAGCGGCGGCGTTCATTTCCTTCCAACGGCGGAA
ATTCTCCATATCGGGATCCGCGGGCATCGCCGTATCCGATTCAGAACCTCCTTCAACGGGGGTCGCAGCAGGTGACTCGA
AGTGTTCCTCGCCACTCTCAGAGGGAGCGCTAACCGAACCAGACCTGGAGCGCTCTTTCCAGTAGTTCGGGTGCTGCGCA
ATCCAAAGGCGCTGCTCCTTAGTCATCGCAGTAAGCTCATCCGAAGAGTAGCAGACCCCATTCTCCGGGGGAGACGTCGG
GCAAACAAGGACAGGCATTTTAGACAGCGATTCTAAATCCTGTAGCTCAAAAAGAAAAAATCCAACGGCTCGACGAAGAT
CAAGAAACCAAAAATTTGTCGTCTGAACCGAGTATATCCGAGAAGACTAGGAGCAGGGAGGCGGAACGGATAGAGAACAA
AAAAGAGACCCGAAGCAGAGATCGCAACCGAGGAAAAAGGACCAAGAGGATTATAAACGCTCGTTTGTAAGTAAAAGAAA
AGGAAACTCGCTACCACTGTAACCGGGCAAGTAACAGGTTTTGAGGTTATAAGAGTTCTCGAGTAAAGATTTGCTATTCG
ACAGTTTACTAGAGATCAGAGAATGAA
>GYA|c39522_g1
ATCCGTTGCACTGAATCTGCAACAAGTGCTCCAATAGTATTTTTGGCTCAGAAAGTGTTATTAAAGAGTCTTTCCCCTTC
AACAAGAATTTGACAAAACCAAACCTCACAAGCAACCTTAACTGTATAAAAGGGAAAAGGGTTCCTAAAATTCTTCAAGA
TAATGAATTCTAAGAACTCACCAACATCCACCCACGAAAACAAAAGCTGAAACAGTATTTTGAGCTCAAATCGAGTTTTT
AAAGTCTTTCCACTTCAACAAACACCA
>GYA|c29422_g1
AAGTATTTTTTTTTGAAAAAAAATAGTGGAACTTGTTTTTTTTTTTCTCGATTAATTTTCTTTTTTTTTTTGGAGAGATT
GTATCTTAATAGTTTTAATTAAGATAAGACAATTATAAAAATCATTTTTTTGTCTTTTAAATTTATTGGAAGACCTAAAT
AATAATAATAAATGGAATGAGGAAAATATGAACTTTGTGAATTTTTGGGAATTGTTGGTTAAGATT
>GYA|c37450_g1
CGAGATCCGGACACCGCCGGAGGTGCGGACGGACGAGTCGGAAACAGCGACGGTGTTGCGGGAGCGGGCGGAGGCGGTCC
GCCGGGTGGTGCGGAGCCTCGAGGACTGGCGGACGGCGCTGCGGTGCGCGGCCGAGCGCGCACTGCTCCGCCGGCTCGAG
GGCGGTTGTAGCGTGCCTGTGGGCGTCCGGAGCGTGCTCTTTGACTTGCCGATGCCGTGTCCGTGGGCGCCAAAGGCAAG
GCTGACGCTGACGGGCG
>GYA|c34547_g1
TGACTGAGCAACACCACAGCCACTGAAAAATTGTAGATGGATTAATAGGGGAATGGCAGAATAAATATAAGGGGATAAAG
CTGATACAGAGGTGTGGTGCAGCTTCAAACGACGGGCTCTTGGTAGATAATGAGACTTCTGGCTCGTCCTCTCCCTTTCA
CACGTATCTCCTTCTGGGGGTTAAGCGGTTGAGAATTGCTGGCTCTTCCGAAG
>GYA|c18865_g1
GAGGCGTTCGATGATTGCATCGTTGAGAAGAGCTCTGTCGCTGATATGCAAGCGGATGTGCTTGAGGTTGGGTGTGCGCT
CCAAACACTCGGCGATTCTCCGGGCAACAGGAGCGGGTGCTCCGGGGTTCCTTCGCGGAAGAATGACTGTGATGCGACGC
AACCACCCGCCTAATTCATTCGAACTCGTTAGGGTTCTTCGGAGCATTGAGATTTGATGGTAAGAGAACAGCGCCACGTG
GTTAAACAACCTCTTTTGAGCCAGCACTGACCATTTGCGGCAAACCAGACTACAAGCTACCAGTGCGTTGCTTGACACAG
GATAGAGACTCTTTGTGAAGCTCTCGAAAATCTCCATTAACAGTTCTATAGGTAAGGCGTTCATATATAGCCTCAGCGCA
TCTTTCCGTCTCTCGAGTTTCACCGCACGCGTACTGCGTCTTTGTAGGATCGCACGGGCACGCTTGAGGTCGGGATGGGT
GCCGTCGGGAGCACTGTTCTCGAAATCGATGGTCTCGGAATGCATTTTGTTCTTGGGTTGGCAATCAATCAAAAATTCGA
AGAAGAATGATTATCCTGTCTCCAATCTTTAGAAGATATACATTCATGGCTGTCGCTGGGCTCGATATATCCTCTAAACA
GGGCACTTGCATCTTGGGGGGCTCGCTACAATAGCTCATCCTCATTGCCATTCCTGGTTTTCCAAAGATTATCAAGACCG
AAGTCCCAGTGTCCTGGTGCGGCCGTCTTATCATTCCTTTTCGCGGGTGACCTCCATGCACTCACACTCCAACATTCAGC
CAGCCGATTGAGGCAGCCGTTCGATGCTGGGTGTGATGTAAGCGGATGGTTTTGAGGTAAAAGGAAAAGGTTGTGTTA
>GYA|c45351_g1
GACATCGACCAGGCAAGATGACCCAACACGACCCCGACGAAGCCTCCAGCCATGCCGCTCAACCCAACCCATCTCCCGAC
CTCACTCAGCTCTACGAGACCATCGACAGGCTGCTTGTCCAGCTCGCTCAGAACCCGTCTCAGAGCCCTGCCCACTCGCT
GCCGATTCTGCTCCACCAGCCCCTCGCCTTGGTCGCTCTGACTGTGCATGCAGTCCTTCTCAGCCATTCCTTCCGCCTTC
GCT
>GYA|c44556_g1
CTGAGCATGAAATGGCTCAAGTAACTGAACACCAGCATCTGGAACATGCTGGGAAATCCAATGGCTTCTGGTTTTGCCAC
TTTGGCAAAGCTATAAGGTCAACTTTCAATAACACAATCCATTGCACAAAGTAAAACCTTGATGAGATTTCAGTTGACCT
CATGGGTCCAATCACCCCCAAATCTGTTGATGACTTGCAATACATGTTGGTTGTGGTCAACAGTGCAAAAGTTTACACAT
TGACAGTCCCCCTCAAAAAGAGCAATGCTGTCAAAAAG
>GYA|c22316_g1
TTATTCTTATTCTTATTCTTATTTTTATTTTTATTTTTGTTTGCGGCTTCCACTTGACTATCTCCTTCCATGTCATTTCT
TGACAAAGTCAATCGTTTGACTGTTTTTTGTTGGACTTCAACACGAGCTTCAAGGTATGTGAGTTCTGGGAGAGCCATTG
ATTTGGCGACTTTCACTCGGGGCAGCTCCGTTCATGTCGTTCCAGTTTGTCTCACTAAATTGATTATTTCGTGTGAAACC
CGCAATGAAAAGCGACTAATCATGAGAGAAAGCTGATTGATAATGCGAGCGTGCTTGTCAGTCCCATGAATCATTTCGGT
GCTTTTTGAAGTTTATTCATGAGTTCCTGGCTTGATGCGATGTCATCATTGAAATCAATGGTCTTGATGGACTCTTCAAT
CGGATCAGTATACAACGCGCAACAATTTTGACTTCATGTTTGGGTTTTGACGACCAGTGAATGTAAATGAACCAGCAATT
CGTAGCTTCAAATTGGCTGTTTCTATCCATGCTGTTGGGAGGTGTCCTCAGTTCATCAATTCATGATACTGTTCGGGGGT
GTCCTCAGTTCAACAATTCACAATACCCTTCAGGGGTGTCCTCACTTCATCGATTCATTTGCGCGTTAGACTTCCCTCGA
AATCAAAGTTGATCAAAAGCTGAGCAACACCGTTAGCATGCTGAGAA
>GYA|c20771_g3
CATGAATTGAATAAGAAGAATCACTCGGCCTGGGATGATTATGTCGCCAAGCACTCATTTAAGATCACCGTTAACAGCTA
CAAATCAACGCTTTCTCAAACTCGAAAGAAGCACATCATCGAGTCACTTTCTTACATGGATTTCCAAGGCCCGATCCTAC
TCCATGAACCAGATGTCGAGATCATGATCAGTGAAGAACATTATAGTGCCGACGAAGCCGATGATCGTACCCCTGCGGCT
GGCATAGAGCAGGTGAAAAGGATGTCAAATATCAAATTAAGACAGGTGTGGTTGGGCGAAAAAATTTGCGATGGACAAAG
GGGTTTGATTGACAGGTTCGATCTCAAGAAGCGCATTTATATTGGCAACACTTCCATGGAAGCAGGTCTTTCGCTGCTGA
TGGCCAACCAAGGATTAGTGGGACCTGCAACCTTTGTCAACGACCCCTTCACAGGAACTGGTTCGATGCTGTATGCTTCC
GCCTGGTTTGGAGCATACGTGTTCGGAAGCGATATCGACGGCAGACCGATGAGAGGAAAAGAACACTCGATACATGATAG
CGCAAAGCAATATGGCGTATCAGAGAAATTGGTTGATTGTGCGGTATTCGACATGACACAA
>GYA|c38010_g1
TGTACAATCCTTGGTCGATCTTGTATCCAGCAGTTCTGGTGACCAAAAGATAGAACAGAATCCATCCGACAGTCATGTGC
CCTTGCTCTTCAAACACCCACAACTCCTTGTTGACAAGGAAGGCGAAGAGTCCTCCGAAGAAGAGGTATGGTCCGGAGAC
TCCGGTAACTTTCTGGAATGGGGTGAACCACGAGTCTGGCATCATGAGAAGACGAGACTTTGGTGGATACATTGGTCTGG
CTGGGTATGGGTAGTTGACCAAGTCACGATCTGGATGCTCCTTGAAGTCCTTTGGAATTGCTGGGAGTGGTTCTGGAGCA
GACCATTCCTTGTTGCAGTCCTCGAACATTGACTTTGGAGCGTGAGCCTCTCCCTTGAGTGGGACTCCTTGGAAGCGGTG
AGCCAACTTTTGGAAGAAGTTTGGGGCATCGTCGGTGGCGGCGGCAGCCTGGGTCGAAGCGGCGTGGGCCAATCGGGCTG
GGATGATGATGACACGGGCGTTTTGGCCCAGTGGAAGGCAGCGGCTCAACGACATAGTGG
>GYA|c27273_g1
GGCTCGTGACCAAGACCAACGCCAACTCCAACCCAAGCTCCATCTGACCAGCTCCACTCCCGAATCCCGATGCCATCGTC
CACCAAGCCAAATGGAATCCAAGACTCCCCTCAGGCAGTCCTCTCTTGCCAATCCTACCTCATCCTCATCCTCAATCACT
CGCTCTCCACACCAATTCCAGTCAGACCGCATCCAGCCCTCAAACCAGCTCCCAACCTCGTCCCTCAACCCAATCAGCTT
TGCCAACATCAAGCAGCCGGCTCATCCCTTCTTCTCAAGCCCACCTCCTCAGCCTGGTGCCTATCCTGATCACAACAACA
ACCTCTTCGAACCATCCCACCAAGATGATCTTCCATTCCAGTTCAACAACCACCACCACTTTGCCTCCCCCCAGCCATCC
CGCTCTCCATCAACCTCAATCTCTCACCATCCCATGCCATCTTCAAGCTCTCAGGCTTCCCATTCAACCTCCATCCCTCC
TCAATCTCTCCAAAGCCTTCCAATCCATCCAACTCCTCCCTCGGCTCAAAAGAAACGCGGCTTCTTTGGCATGCTCAGAA
AAAAGGCCAGTCGCCCCGACATCCATGCCATCGATGATCCCCATCACATCCCTACCGCTTTCCCTGAAGAACTCGCTCAT
CCCTCAAACAAGATCAAGAACCTCACCGGCCTCACTGACGAGGAATGGCTCGCCCAGCAGCATCACCAGCACCCCTTCCA
CTCTCACTCCCAATCTTCCCTCCCCGCCTCTCTCGCCTCCTCCTCCACCCCCAAAAAACAGCGCATCCGAAAACTCACCG
GCGCTGGCTCTCTCGGCTCAAAGGACAAGGCCATCCGTCCCGATCAGCCTCCTCCCGTCTCCCAGCCGCCCGGATCCCTT
GGCCCATCTGCTATCACTCACTCCCCTGCTCCTGCCCACCAAGCAATCATCACCCTCGACACAAACCTCGACCAAATGGA
GGGCATCATCAACCGTGACCATGTGGCCCTCCAGCTCCGTCGCACAAGCAGCATGAGCGCCACCACAAGTCTCCTCAATG
CCCCTCGCGACCTTCTCCCTGCCCCCACTACCACCCTTCAATCCTCATCCCAAAATGACAGCCCCACCCTCGCCACTGGC
GGCACGCTCTTTGCCGACCCCTTCAACCCCGGTCGCACCCTCGGCTCCCCCAGCTATTCCCCCCGCCCCCCGCCCTCCTC
TGCCAACGACCCCCCCGCACCCGTCCCCGCGCGCCCCGACCCCATCCATTCCGCCCATCGCCAAAACCGCAGCCTCGGCG
GATCGAGCGTGCGCGACTTGGTCCACCATGCCGCCCAGCGGCGCGGCAGCCAGGCCAGCCAGACCAGTCAGCACAGCACC
CCCGGCCCCGCCCATCCCTCCGAGCACACCAAGCCTGCCCACACCCCTACCCCCAGCCGCTCACTCGTCCCGGCCGCCCA
CCAGCAAATCTCACCCTCCCGCAAGCCGTCGGGCTACCAGGCCAGCTGCCTCGGCCAGAGTGCCATTGCCCCTGGTCCCC
TCTCACTCGCCGGGCCCTTGAATGGCCAGGGATCGGGCCTCAGCGCCGGCATGGCCCTCGTCGCGGCCAGCACATTGACC
GGAATCGGTGGCAGTCTCGCCGGCGGCAACCCCCCGCCCAGCGGCCTCGGAGGCGCCATGGCACCGGCCAACTGGACCGC
CCCCGAGAGTTGGGCCGTCAACCCAATGGACGGCAACGAGGGCGCAGACACGGACGCGGACTCGTCCGAGGAGGACTCGG
GCCTCCAGCCTGCCGACTTTTACGGGCCCCACCACGACCAGCCTGACGGACTCGAGCCCGGCGCGGTCGCGCTCGGCACA
AGGTCCGGTCTCGCCGGCGCCCAGACGAATGGCAGCTTCAGCGGCGCCAGCACTACTACCGCCTACTCGCTCGGCGCCAT
GACGACTGGTACCTCGATTAGCGGGAGCCTGTTTAGCTCAACCACCGTCGCTGGCACCAGCGCCAGCACACATGCCGGCC
TCATGATCCCGACCAACAACCGGCTAGGCTCGATCGACGAGAGCGCAGCCAAGTCGGTCGGCTTTGGAACACCGGCCCTC
GGCGGGCCCGGGGCCCCCAACAGTCGCAGACCGTCGGATGCGGGAGGGGTGAGCCTCTTGAATGGCTCAGATGGCAGCGG
TCATGGGTCGAGAGCGGCAGGAAATTGTAATGTATCGGGATCGATCTTGAATGGCAAAATCGGTGGGGCTACGAGGGCTA
TGCCTGCTGATGGGTCCAAATCGTGGACGATCAGAGTGTCTAGATCAGATGGCTCATTCACAACGCTCTCTTGCCCGTTA
ATGTATACAACTTCAGAGATCTGTAATCAGTTGGGTAGGAAATTGTTTAATCAGAAACCACCGACCAGTTATAAGCTTTA
TATCAAGGAACGAGGATTAGAGAGAGTGATTGGACCAAATGAGAAACCGCTAATGTTCCAAAGAAGGAGACTCGAACAGG
CTGGTTACACGGTTGCAGATCGGTTGGACGATGTGGGGAGATTGGATTATTCATATCTGATCAAGTTCATCTACAAGGAA
GAATCATTAACTGCTGTTGCTGGTGATGAGGATTTTCATGAGAATTATGAGTTTGTGGATTTACAGGCGCGGAGTATTCA
AGCGATACCGATTGTGCTATTCAACCATGCGCCATTGCTGGTGAGCCTGAACCTGTCCAAGAACCCGAAGCTGGACATCC
CCTCGGACTTTATCCAGCTCTGTACCTCGCTCCGGGAGCTCAAGCTCTGTCACATGGGCATGAAGCGCGTCCCGCCCTCG
ATCAGACAGTGCCACAGTCTCAGCCGGCTCGATCTGTCCAACAATCGGATCGTCGACCTCGAACATGCCCGTCTGGATGA
CCTTGCTGAGCTGATGGCGCTCAAGGCACACAACAATCGGCTCTGGACCCTGCCAGAGTACTTTACAGACTTTAGGAACC
TTCGGTTGTTGAATATCTCGAATAACAAGTTTGAGAGCTTGGCGAGCGTGATTTGTCAGATTGAATCGCTAGTCGATTTG
GATATCTCGTTTAACATGATCACCTCATTGCCAATGGAGATTGGACAGCTGAAGAATCTCGAGCGATTTGTCTTTCTGGC
GAATCCGATCTCGAGTATCCCGAGCACGTTTAGTGGACTGAGACAGCTGAGGGAGCTCGACTGTCGACGGTGCTTGTTGG
GGGACATTGCGATCTTTAGCGAGCTACCGAAGCTGAAGAAGCTCCTGTGTGAGAACAATGCGGCGACGATCCTGGACGGG
AAGTTCAACTCGCTCCAAGAGCTCAACGCTGGCAACAACTCGATCACCCGGCTCTTGCTCGTCGGCACCGGTGCGACGCT
CGTCTCGCTCAACGTCTCGCACGCCAAGATCTCATCGCTCGGACAGGAGTTCTTTGACGCGCTGGTGTCGTGCGAGAGTC
TGAACCTGGATAGCAACCAGATCAAGTCGTTCTCGGAGGCGTTTAGCCAGCTGACGAACCTGCGGAACTTTTCGATGAAG
AACAACCAGCTCACCTCTCTGCCAGACTCGATCGGCCAGCTCCAAAGGCTCCACACCCTCGACCTGGCCAACAACAACCT
CGGCGCGCTACCGAAGACGATCTGGAGTTGCGGTCAGCTGATTGTGCTAAACGTGAGCTCGAACCTGATTGATGAGTTCC
CGATGCCCCCACTGGCGCTCTCGACGAGCGAGCCGGCTGAGGATGCCAAAAAACCATCCGGGACCAACGCACCCCTCAAC
CCCACCAATCGGACCCTACCCCCACTGTCGAATAGTCTCCAGGAGTTATTCTTGGGTGACAATGGTCTTGGGGATACCGT
CTTTAGTCCGATCTCACTCTTGAGTGAATTAAGAGTGCTCAACTTGAGCTTCAATGATCTCTATGAGATCCCATCCTTGA
CGTTATCGAAATGTGAATCATTAGAAGAACTCTATCTATCTGGAAACTCATTAACTTCATTACCTGGTGAAGATTTCGAA
ACGTTGAGGAACTTGAAAACTTTATTCGTGAATGGAAACAAGTTACAAACTTTACCAGCTGAATTGGGTAAACTAAAACA
TTTAGAAAGTTTAGATGTGGCTAGTAACGTTTTGAAATATAATGTTACAAATTGGCCTTATGATTGGAATTGGAATTGGA
ATTTGGATTTACAATACTTGAATCTATCAGGTAACAAACGATTAGAGATCAAACCAGCAGCAGGACACCAACAGGATGCA
GTAGCAGCAGCGAAGCGGAAGAATCTATCCAACTTTAATGCGCTCCGACGGTTACGGGTGTTGGGATTGATGGATGTCAC
CTTGACGACGCCATCGGTACCGGATGAGAGTGATGATCGACGGGTACGGGTGACTCAATCAGAGGTGAGCTCGATGGGAT
ACGGGATTGCGGACTCGATGGGCAGGGAGGACTATAATGTGGTGGGACTGGATATGATCGTGTCCCGGTTCAGGAACAAG
GACGACGAGTCGCTATTCGGGCTATTTGACGCACACTCCAAGACGCCATTTGGCGGCGGTCGGCTGGCCAAGTTTATGCA
TGATGGCTTCTCGACCACGCTCGCTGGCGAGCTACGGAGGCTAAAGGAAAACGAGCCGGTTGAGGAGGCCCTCAGACGGG
CCTTTCTCAACATCAACCGCGACTATGGCAACATGGTCACTGGCCAGTTTGATGCCCGCCGAAAGGGATCCAACGTGTCT
CTGCAGCGCTCAGAGCGGCCGAGCATCACGGCTGCGAATGCGGGCGTGGATGCAAAGTGCGGGGCGTCTGGGGTGGTGAT
GTATGTGGCCAAGAAGACGATCTATGTTGCCAACGTCGGCGACGCGCTGGCGGTGGTGGCGAAGCGGGGCGGGGCAGCGC
TGCCGCTGGCGAGCAAGCACGACCCGTTTGACGCTGAGGAGATTGAGCGGATCCGGTCTGCCGAGGGCTGGGTGTCCCAG
AAGGGCCTCGTGGCCGACGAGGTGGAGGTGTCGCGCTCGTTTGGGTACTTTCACGTCCATCCGGCCATCAATGCCCGACC
GTCGGTCTCGACGCTCGAGCTGTCTGATGATGATGAGTTTATCATCATCGCCAACGCTGGCCTGTGGGCGCACATGACCT
ACCAGGCGGCGGTGGACGTGGCGCGGGCGCAGAACCGGAGGGCGGACCCGATGATGGCGGCCCAGAAGCTGCGGGACCTG
GCGCTATCGTACGGGGCAGAGTCGAACCTGATGGTGATGGTGATTGCGCTGGGGGACCTGTTCAAGGCGAAGCGCCGGCT
GACGTACCGGGGCGCGGGGGGCGCGCAAATCGACGAGGAGGCCTACGGGGCGACGCGGGTGGCGGCGCGGCGGGGCCAGC
TGCTGGACGCGCCGGGGGAGAAGTATCTGACGCTGCTCGACCAGGAGGTTGCGCCCCCGACGGGCATGGTCGCCCTCGTC
TTTACCGACATCCGCAACTCGACCTCGCTCTGGGAGACGAACCCGGGGATGCAGTCGGCGATGCGGATGCACAACCAGCT
GCTGCGACGACAGCTACGAGCGATTGGGGGCTACGAAGTCAAGACGGAGGGGGACGCGTTCATGGTCTCGTTTCCATCGG
TCACGAGCGCACTACTGTGGTGCTTTACGGTCCAGGTGGAGTTATTGAGGGAAGACTGGCCACAGGAGATCTTGGATAGT
GAGGATGGAAAGGAGATATATGATTCGAATGGGATGCTATGTTATAGAGGACTCTCGGTTCGGATGGGGATCCATTGGGG
CAACCCACATTGTGAGGCGGATCCGATCACGAGACGGATGGACTATTTTGGACCGATGGTGAACAGGTCAGCGCGGATCA
GTGGGGAGGCCAAGGGGGGAGAGATCACGGCATCACTTGATGTGATTGAGATTGTGAAGACGCTTTGTTTTGATCGATCA
GAAGACGAGCCATCTGAACATGGACATGGCGACAAGGCGAGCAGCGTGCTCGGAAACGAGCCCGAGACGGTACTCGATCC
AGCAACACGAAGGGACGTGGCGTCGATTCGAAAGATGGGATTCGGGATCAGTGAGATTGGAGAGAAGCGATTGAAAGGAT
TGGAGATGCCCGAGTTGTTGTCGTTGATCTATCCGAGAGCGTTGGCGGGCAGGTTGAATCAACAAGGAGCCTCGATCGGG
GGACGGGATAGCAAGGTTGATGAGGTGTATGAACCGTCGCCGAGGATGTTGGATGTGAATCATATCAGACAGTTGGCGAT
GCTGGTGATGAGGCTCGAAGCTGTGTCAGCGGCAACAGTACATGCACCATTGGGATTCAATCCATCAACGGTCACTGCTA
GCTCATCATCATCATCATCATCAGGAGGAATCGGAGCAGCAGCTGGGAACCCAACAGGAGGCGGCGGCTCGAGTTCGATG
GCGACGACGAATCGACAACGAGGACGACTGGTCCATCCACAGCTGGTAGCCTATCCGATCCGATCTGAATCAACCGATGA
GGAGCTCGGGGCGATCTTGGAGAACCAGATCATCAGGATCGAGAACGTGTTGTCGAGCATGGAGTTGAGACAACTCGGGC
CGGTGTATGATGTTCTGGTCGCGCTTGGAGAGGTTTGTAGGATCAAGCCGGGGGTGGTGAGAGGTGCGGTTGAGAGGTTT
GTTGGGTTGGGAAGAGGGAGTGGGTTGTTTTGAGAAATTTACTTGTTGTTTGTTGTCTGGATGTATTTTTTTTTTTT
>GYA|c17083_g1
TCTGGTGGTGGTGTCGTCGTTTTTGGTGGTGTCGTCGTTTTTGGTGTCATTGTTGATGTTGTTGTTGTTGTGATTGGTGG
TGGGTGTAGGTTGATGGTTTAAGTGGTGATGTCGGCAGAGGCAGAGGCAGTGGTGGTCGTCGTAGAATTTGGCATTTTTT
TCCCTTTTTTTTTGGCGTGGTGGAGGAGTGGAGGAGTGAGGTGAAGTGAACAAGTGAGGTTTTTGATGAAGGTTTTTTGT
AGAAAGAAAG
>GYA|c5756_g1
GAACAAACAACAAAGTCGGTATTGTCAAAGTTAATTTTCATCACATGCCATCATCCTTACAGACATCAAAATACAAATCC
TAATAGAAATTCTTGAAATAAAAATAAACCTAAGCACCTATTTACTTGCTCCACATTACCAAAAGCCAAATTGATAACAC
ACCCTCCATATATGGCTTGAGCATAGTTTACTGTCTGTCACCACTTCAACAATAAACACACTTGTAGCCTTATTTACAGA
AAACCAGCAAGCGGGAAGGTTGCTCAGAAAACTCCCTCCACCATGGAAGGAAGATCATCAAAGGTCCAAAGATCCACCGG
GTTTCCACCATCCTGAGTTGCATCTCCACCAAGGAATGTATCCACTGAAGCATCCCAGTTGCCCTCAAGATACGGGATCT
GAAGGAATTTCATTTGGGACTCGAAAGCAGAAAGCTCTTCAGACAAATTCTTCACATTATTTTCTTCAATAGGTGCCACA
TCTACAGGGCTAGACTTCAGTTTCTTTGAAGGATTAGCATCTTCTACAAACTGAGCTTCATCACCTTCTATAGTTGCTGA
AAGAAGAGATGATATTTCTGGTGTCTTTGCATTATATTCTCCCCACCCAAAGTCAGAACAACCAAGCGAGTTACTTCCCT
GATCTGAATTAAAATAAAGGGTAGTAGTACCCTCTGACGGGGTAAATGAACTGAGCCCACCATCTCCAGAGGCAGGGTAG
GCATCGGTAAGCGCATATGGCTTAGTTTGTGGTTTCTCTTCCACAAAATTCATGTAGTAATCATCATCTAGGTTGTTTAT
GAAATTGAAATTGTTGTTCAGGCTAGGCTGATCAGAGATTGGGCTTTCCTTGGCAAGTACTTTATGAGTATTTGCCTTGA
TTATATGCCTTGGGGCATTAGATGGAGCTTCATCAGGGAAATTTACCTTAGCTTTCTTGCCACGAATCTTCCTTGCCTCG
GCATCATAGGCTCTTGCAGCTTCTTCAGCAGTGTTGAAAGTTCCAAGCCAAACCCGGACCCCTTTCCTTGGGTCACGGAT
CTCAGCAGCCCATTTACCCCATGGGCGCTGCCGAATTCCTCGGTACTGATTCTTCCTCTTTCTCTTACCAGCTTTGTCAG
CCTGCTTATTTAGATCCACAGATTTTGCAGATCTAGGACCATCAGAAAACCCTGACTTGGAAGCAGAAAAGGCGAGGGGC
TTGACGCCATCGTTCTCACCATCAGAGTAATCGTTGAAACCCTGAAAATCGG
>GYA|c40778_g1
CAGGTGTAGAGTTCCTCTCCACCGGTAGAAGGTCGCAGCTTCAGGAACCATGTGCCCAGCAGGTTGATATCGAAGGATTT
TCCGTAGAACTTGGACTTGAGGGAGGATTCACCCCAGTAGTCCCATTTGGGCGATTCGGCCCACGCAGCTCCGATCGGTG
GGTGGTGGCTGACTTGCTCCACAAAGAATCGATAGCCCTTGTCCGGACGCACGTACTCGAAAG
>GYA|c18108_g1
TAGATTGGTGGAATAGGTAAATTTTTGAGTTTTGTGTGTTTGTGGGGCGGGTTTTGGTTGTAAGAATGAGAGAGTTGGAG
AGGGTAAATTGTGTTTGTATGTATGTATATGGAAGGTGATTTGAAGTAAAGTGTGTAAAGTTTAATCAAAAAGATTTATA
TACATATTTATAGCTCGTAAAAAATACATTATGAACTTGTTGTTTGTTTTTGTTGGACTTTGGATTACAAAAAAACCTTG
ATATTTTTTTTTTTTTTTTTTGTTTT
>GYA|c16864_g1
GATCAATCGTTGAGTGTTACGCTGTGACGGAATATCAAAATTCAAACATGTAAGCAGTGAGTCGAGCTTTCGACTTGAAG
CAAGTTAAGAAACATGAACAGCCTGGAGGATTGCCGATAAGGTTGTTAAAATGCTAGCAGCGAGTGTGATTCAATCACTC
AGCAACCAACACCACAGGCCCAAAACCTTGGACGCTGGCGTTTACTTCCCAGATAGAAGATTTCCCTTCAAGATACTCGC
TACAGACTCATTCTCAAAGGCAGAAAAAAAGACTCCGAAGTTACCTCGACAATTTTCAACCGATCTCT
>GYA|c36528_g1
GAAGTGGGTTGTGTAGAAGAATTCCTTACAAGTTTGCCTTCATTGATTTTATTTCTGGGTGGACATAAGTCCAATTTAAA
TTACTCCCTTTATTTTGATGTACAACATAACCCAAAGTTCTGAAGTCTTTTCCTGAGAAGTGTCTATTTTTTGGTTACCT
TTTTAATTCAAATTTCTTCAATTGGCCTCTTTTGGAACCCCCATAAAAGGATAAATATACTAATC
>GYA|c33740_g1
TAAGAAATTAAAGGATTTTTAATATGGCAGGACATTCGAAATGAGCTAATATAAAACATAGAAAAGGTGCTCAAGATGCA
TTAAGATCTAAAATGTTTGCTAAGTTTTCCAAAGAAATAATGGTTGCTGCAGCAAAAGGTGGATCTGATTTAAATTCTAA
TTCAGCACTTAGACTTGTTGTTGCAAAAGCTAAAGCCAAATCTATGCCAAAAGCTAATATTGATAAAGCAATTGCAAAAG
CTACTGGTTCAGGAAAAGAAGG
>GYA|c29428_g1
GGAGCTGTCGAGCCTCCAGCCAACGACACCCAGTCTGGGCTCAGAACCATGTCGAGACTGGAACTTTTCAAGAATTCAAT
TTCAATTCGAGTCCACAATCCACTCCAAGTCCTTCACCACTGCTTTCTCTACAAATCACCTCCACAACACGCTCATCTAG
CTGCAGCAGCACCTATCATACAACAGGGTCCTTCTTCCACCACAGCCAGGCGGATATTCTTCGCGCCGGCCCCGTCGCTT
CCAGACCACCAGAAAAGATGACGGAGTTGGACTTGCGGCCCTAGAAACCT
>GYA|c12568_g1
AAATTTATTCTCCGAATGTTCAAATCTTTGCAAGGATGAGGCCTGTGAAGAGCGGGCCAGGGAAGTAGGGGCTTGAGGCT
GCTTGTAGAAGCGTTGGAATCGCTGGAGTAGGTTGAGTTTGGTGGGCGCAAGCCCAACTATGCCCAACTGGGCCTCGAGC
TTTTCCGTCTTCGTGGGAAAAGCCTGTTTGAACTCCGTTTTTGAGGGCTTGATCACAGAATGCTCAGGAATGCTGCTTAG
AGGTTGGAAAATGGCCTTTTTGCGACGATATGACGCGGGGACAGAAAACAAGATATCATTCGGGTCTCCCGGGGTCCAGT
TCTCCGTTTTTTTCGGTAGAGCCTTTTTGCCAAGTTTACCAAGGAATGATTTCGAAGACGTGCCGGTATCCTTGACTGCC
TTCGTCCACGAAACAAGCGGGCTTGCGCTTCCCGCTTTCTCAGCCACTGGAACCGGTCGTGCTAACGAAGCGCTAGTTTT
CATCCAGCTGAGCATTGGACCCGGATGAACCGGATGAGGCGAAAGCAACAACAGCAACATGACATCGATGATACGAAGTT
CCATTCCAGTTCCAAATGTTAGGAGAAACAACAGCACGCTTTATGGATCGGGGGGAAGTTTGAGCAGATGTTCGT
>GYA|c3504_g1
CATCCCCGACTACAAGCTCGCATTCGAGCACTTCTGCGTCCACGCCGCCAGCAAGACCGTGCTGGACGAGCTGCAGAGGA
ACTTGGGATTGAGCGACAGCAACGTGGAGGCTTCGCGCATGACCCTGCACCGCTTCGGCAACACTTCGAGCAGCAGCATT
TGGTACGAGTTGGCGTATTTGGAAGCTAAGGAGAGGGTGAAAAGGG
>GYA|c37330_g1
AAAAAATGTATTTCTGAAACCCAGCCTATTACTCATAGGATAAAATGGGCTTCCAGAGTGATGTTCTAGACAATTTCTGA
AAATCAGAAGAAATAATTTTGGTTTGAAAGCCAGTTTCTCTTGTTTATAACTGTGGAACAAGACTATTGAGATTAATTTT
CTTAATCTATTCAATTCTGTATATATCCAAGCTGTTATGCTTAATTCACCACCTTACCTCAAAACTG
>GYA|c21305_g1
ATATATATATATACATGTGTATCTACACTACACATGTTATATATTGTTATACCTCATTTACATATCATTCATACATCCCC
TCACCCCCTTGCCTCACCCACAAAAATCATTTCCTCTTCTTCTTCTTCTTCACAACATATATATATATATATTATATTTG
TCACAAGAAAAATCAAAACCCCTTTACACACACCCCCTCCCCTCCCCTCCACGCTCCATGCCCTCTCTCTCTCTCAAAAA
AAAGAAAAAGATAAACATAACAATTGCTTTTAATATATTTTTTTAAGAAAAGAAAAAAAAACTTCTTATACTACTTCCTC
AACGGCTTTTTCATTATCCCCATTAACTGCTTGATCATCCTCACAACCTTGTCCATTTGCCTTGACAGTCGTACCATCAC
CACCTTCTGTTTCATAAACTGTTCCAACTTTAACTTCACCAGTCCCGGTCCCGGTCCCGGTCCCGACGTTCACGCTCGCG
TTCACGGTCAGGATCACGGCGGTCTCGAGGCCTGTCTCGTTCCCTGTCTCTGTCGCGTCTGTCACGTTCTCGGTGTCTTT
CGCGGTCAGTATGGCCTTTTTCAGCGTCACGCGAGTGAGACCGATGTCTGCGATGGCTTGGGCGACTACTGTGACTTCGG
ACGTCGGAGTCTTTGTCGGGAGATTTATCTACATGGCGGTCATGACGCTCAGCTCGGTCTCCTCTTCCGTTTTCTTTTTC
ACGATCGCCCCTGTCTCTGTGTCTTCTGCGAGAGTCCCTGTCGTGATCCCTGGACCTATCATCTGATCTGTGTGATCGTT
CCTTTTCTCGTCGGCTCCTAGATTTACTGTTAGACTCCTCATGAAGAGAGTTTTTATCTTCACCTCCGTCATTTGTTTCG
GGATTGAGCTCTAGAGTGTCTCGGAGGGGAGTCTGACTCTGGGCATCCCTATCGACATCCATAGAAGGACCTCGAGGATG
GCCATTGGGAGAAGGAGCAGAGGGAATTGAGTGCGTTTTTGGAGAGGGAGGAGAGCCATCCCTGGGGGTTTGGTGCTCGG
TGTGGGACTCGATGGCCATGGTTTGAGGATGGGAATGGCACTGGCGATGGGAGAGGAAAGGGGCGGGTGGCGGTCAGACC
AATCCAGTCGCCAGCAGCCGAG
>GYA|c37343_g1
GCAATTGTACCGTCGTAAAATCAGCTCTACAAACAATTTACCAACATCAGAATCAAAACGCCGCCTTGCATCCGGTTGGA
GCCGTTGCCTCCACCAGCAGGTCATGGCAAGATATCCTTTGCGGTTTCGGAGTCCAAGTGGCACTTTTTGGGTTTTAATT
TAATTTACTACATGGCAGGCAGGGGAAATTTTTATATACTATAAATACGGTTCAAACTTGGGAGAAGGGGGGGGGGCTAT
ATCCTTTCGACAGCGAACATTCAACAGTACAACTGTCCGTCTTCTAAAGCGGTCTTTTTTTTCTCATTGCAATTGTTTTT
CTTTCCATGTTATTCCATAGCGTATCCTTTTTCACGTTGCATATTGATCACACCTTTATCCCTCCACCCACAGGCATATT
TCAGAGCATTGGTCCCCTTTTTGCAAGCAGAATCATCATGAATTGAGCTCTCTATCCTTGCCCCCCTTAGTTGGAAGGGC
TGAGTTAAATCCGACATGTCTTTTTAGCGTATTTTTTTTCTGTG
>GYA|c17097_g1
GCCTGAAGCCCAGCGTCCGTCTGCAGGTGATCTATCGTGACAGGAGAAGATGGCGGGCACATCACACATCCCAGTGGAGG
AGATGGAGGAACTGAGAGAGGCCTTCAGTAAAGTGGATGTGGACGGTAACGGTCACATCAGCACCGACGAGCTGACACAA
CTCTTCAGGGTGGCGAACCTTCCTCTGCCGGGATACCGTGTGCGTGAGATCGTCCAGGAGCTCAGCCGGACCATGGACCT
CAACCAGGACGGCAAGATCACCTTCGACGAGTTCGCCAAGGTGGTCCATGACCTGAAGAGCTCAGAAGTGGCCAAGACCT
TCCGTAAAGCCATTAATAAGAAGGAGGGCATCTGTTCAGTGGCTGGAACCTCAGAACAGTCTGGAACGCAGCACTCGTAC
TCCGAGGAGGAGAAGGTGGCGTTCGTGAACTGGGTCAATAAAGCGCTGGAGAAGGATCCGGACTGCCAGCATGTTCTTCC
TATGGATCCCAGCTCCAACGATCTGTTCACCGCGGTGGGCGACGGCATCGTGCTCTGTAAAATGATCAACCTGTCTGTGG
CGGACACCATCGACGAGAGAACCATCAACAAGAAGAAGCTCACACCCTTCACCATCCAGGAGAATCTGAACCTGGCGCTG
AACTCGGCCTCCGCCATTGGCTGCCACGTGGTGAACATTGGAGCAGAGGACCTGAAAGAGGGCAGGCAGCATTTAGTGCT
GGGACTCCTG
>GYA|c34638_g1
GAAAAATTTTATAAGCTAAAATCCCAGCTCCAGGGTGTAGCTCTTAGAATTCAGACTTTGAAGTCAACACAAGCCATGGG
GGAGGCAATGAAAGGTGTCACAAAAGCAATGGGCCAGATGAATAGGCAGATGAACTTGCCATCTCTCCAGAGAATAATGC
AAGAATTTGAGAGGCAGAATGAGAAAATGGAAATGGTTACCGAAGTCATGGGAGACGCCA
>GYA|c7371_g1
TTGTACCGGCCCTCGAGACTTGGTCAGCTGTGGACTTTGCTAATGCCTTCATCCGCGCAGTCTTTTTGTTGCATGGTCTA
CCATCCTCAGACCGATGGTCAGGTAGAGCAGACAAACGCCACGTTGGAAGATTACAACAACACTCCGTCGGCTTCCTCTC
GGGTTTCACCTTTCTTTGCTTCAAACGCTTTTCACCCCCGTTTTTGTTTAGATACCTTGGGATCCTCGGTGCCGAAGGCT
GACAGTTTTGTGTCTTCCTGGGAGTTGGGTTTGGCTCAGTCAAAGGAACATCAAAACGAGGTGTGCCTGCAACAAACTAG
ATTACAGATGTATAGGCCCTCCAGTACGTGGTCCTCCCCCGAGTTTGAGCAATAGACAGGACCTCCGTTTGACAGAACCC
TTGGACCGCAATGGAGCCTTTGATGTCAACGGTACAGGGAGTTTGTG
>GYA|c13600_g1
TCCAGCGGCTCCTGGAAGGCAGCATCCAGAGCATGATCCTCCTTGGGATCCGGTGTTTCCGGTCTCAACAGCCTCATCGG
TTCCGTATCCAGCTTGACGGGCGAAACGGGAAGCGTTCTTTGGAGATCCACGGATGTGGTTCACCTCAGCGAAAATGTCA
CGAGCAGAGTGCTTGCAGAACTTGATCTCATGGTTGATCTGGGTCTTGATTCCATCAACATAGTTGTACACCAATGGAAG
GGTGATGCACAGCGAGAAAACGGCGACAACCGAGAAGGTAACAGCCGAGTAGGCGACAAAGCGGTAAGCCTGAAGACGTT
GCTTCTCGTCCATTGCTGAATGAG
>GYA|c23849_g1
TGTGTGTGTGTGTGTGTGTGTGTAGACTTGAACGATAATAATAACAATACTAATGTTTTTTCTCATCAAAATCTTTATGC
TGTTGATAATGATGCAAATGCATGCATCTCAAATTCCTCTCCAACTCCACAATCTTCAGCTCCAGGTCCAAAGATAGCCT
CCCAAACATCTGCCCCAGACACCTCCAACGGGCCAACCACACCGCCTTCACCCGCCCTTCGCCGTTCGCTTTCCCACATC
TCCTTCAGCGCCGCACAGAGACTCTTGAGCCCGAGCAGGAAGCCGCAGTCGGGCTGGTCCGGATGCGTTGGAGGGAAGGT
GGCTCGGGGGCGCCCGGGGTCGTCCTCCCGCGCGGGTTCGCTCGGGAGCAGAAAGTCGTCGCCCGTCGTGCAGTGGGCAA
AGTCAATCAGCCGGATGTTCACCTCACCCGGATGGCTGTCCTCGGGCACCTGCGCCAGCCGCTCCCGTGGCGCCCCCGCC
CGCCCCTTCCCGCCGCCCTCGGCACGCTCCGCCAAAAAGGCCTCATACGCCCGCTGCGCCTCCCTGTCGCCATCGTATAT
GAAGAGCAGACTGGCGGCATAAAACCTGTACCGGTCAAGCTTGCTCACGATCCCCGCCAGGCGGTACAGCTTTGCGAGCA
TCTCTGGGATCTGGTACACCAGGAACCGCTGACCATCGTGGAAGAACTGGGCAAGTGTTTGGGTAAAGGCCTCGGTGCCA
ATCTGGCGTCCAAAGTACTTGTCTTGGAACGTGTACCTGTTCTGCGACGCTTTGAAGACTTGCATCCCGCAGATCCGTAC
CCCCAGGTTCCCGCTCGTGGTTTGCTTACACTTGAGCGTCTGACTAATCTTCTTCTCTGGCGACGCGTCAATCCCGTACT
GCCGCGTGCCCATCTTCAAGTCCAGCACACATGGACACCGCAGTCGGCCAGTGAGGTCTTCCATCAGCAGGAATTGCTCC
TGCCGGACGGGCGAGTGCTGTTCCGCGGAAAGTGGGGCCCCAACCGGCCCGACGAGGGGGCCAAGCTGGAGCTGGTCCAC
CAGCTCTGGCAGCGCAGGCTCAAATGTCAGCGACCCAGATGCCTCCTGGGACGCCTTGGAGCGTCGGGGAGGTGGGATGG
TTTGCAGGGCCTGGGGGCGTATAGGGACGCTAGAGACTTCCTGTTCAGATGGTCCTCCAGAGAGGGCGGGCTCCGAGTGC
CGCTCCCTGATCATGTGACTATCACTCATCGATCTCCGGATCTCGGGTCGACCGTCACTGGGTTGCGCCAACGTGCGGCT
TCGCGAGCCAGCCGAGTGATCGGGAACCAGGTACCCAAACCTGCGCAAGCAGTTGGGGCTCTTTGGGGGCGTAAAGATCT
CCGGGGGTGGCGCCCCAAGGGAATCGAGGCTGGCCTCGACATGGGACGTGCGGCGGCCATTTCTCCAGGGCGGCTTGTGG
AGCTGGCCATCTTGGTAGAGTTTCGGGCTACTGAAGACCTCTCGCAGCACTTGTTCACACAGCTTGCGGTTGACCTGGGT
CGAGCCGCGGCCATGGATGGCTGAATGGGATGAAAAGCCCGGGGGACGGATGAGAGATGATGTGGGACGTGATGGGGCGT
TGAAGGGGGTGCCAGACTGATTGTTGGGTTCGGTCAAGAGGATGTTGTTGAGGGGTGAGCCGACTGGAGTGCTGTATGGC
GTCAGAGGCGAGCCGTGGTCGTGCTTGGAGCCAGGGATCTGGAGCGGAGTTGGAGCCATGCCAGAGGACGGAGTCAAGAG
ATCGGATTGAAATTGGTGATCAGCCTCAGAACGAGTGTCTGGGTCTAGGAGAGAGTTAGTGGATTGTGCATCGGTTGGCT
CAATGTAGTCCAGAGGGGGATCGATGCGGCTCCAAAGGGATGAGTCGGGTAGAATGTGTCGGTTCTGGCTCAAAGTGACC
TCTGGGATCTCGTCCTCATCAGCGCTGACATGACCGCTCCTGCCATCCTTCCTGCGAAAGATGCGCCGACGGCGGGCAGG
TGGGGGATGAGAGCTGAGGCGAGCTTGGCTCGAGTCGCCATGGGCGGGGCGGGGGGTGCTGGCCCTGCGATAAGTAACAT
TGAGGACGCCGAGATACTGAGGGACGAATGCGAGCAACTCTGGATGGTCTCTCTCGACGGCCTCATAAAACGTGTTTTCG
CGACTGACCAAGGGCTTGCAAACGGCCCGACGAGAGAATCTAAAGATGGAATGATGACCGCCCACCTGGTTGTCGAATGG
CTCGAGGGGGACTGCGTGGGAGATGTGGTGGTTGACGAGAGTGAGGTTGTGATTTGGTTTAAAGTGATTGTCATCTTCGC
AAGATGAGACACTTGAGGGGGAAGTCCTGAACGAGGTGATAAAGTCTCGCGAGGGATGCTTGACGCTGGGCGAGGCGGGT
TGGGGAGAGTGAGAGCGTGGATCAGGGGGTTCGGAGAGCTCAGAATCCGAGAGCTCGTCGAGAGAAGTGTGAGGCAGGGC
GACAGAGGGCAGAGGACGATGGCGAGGAGACTTGCTAGGGCATTGGCGAATGGAGGGGTTACGGTTGGAGATCGAATAGG
GCAGACTGTCGGCCAGGACGGGGGGTAGATGGGAGGGGGCAGAAGAATCGGATTCGGTCTGGAGGGGGCAAGGTCAAAAC
CGGGTATGATTTGGCGGATTGCAAGGACTGAGTGTTGATCGGTGATTCCAAGCTGAGAGGGGGGCCGTGGTGCCATTGGG
GAGGGTGATGGGGGGCAAAGTGAGAGCAGGGATGATGAGAGGGTGCGGAGAACTGATGACGAGGGATGAGTGTGAGTGAT
GAGGGACAAGACTGGATGAGAGGCTCGAGCAAGTCAAAGTCGGGTTGGTTGAGATGGTCATTAGCCATGTTGGAGTTGAG
CGGGGGAGAAGATGAAGAAGGGACTATGGAAGCAGCAGCAGCAGCAGCAGCAG
>GYA|c25939_g3
TTTTGGTCATGATATCACCCTCTAAAGAATTTCCTCACACCTTGGGCTTTGGCTTTGATGGTGGTGGGGGTGGCTTAGCA
GGTTTTGGTTGTGATTTGGGTTTGGTTGGTTTTGGTTTGGGATTTTCAGGCTTTGGTTTAGGATTTTCAGGTTTAGGTTT
GGGTTTGGGATTTTCAGGTTTAGGTGTTGAGGGTGATTTTGGTGCAGGGTTCCCAGATGCAAGTGAAAAAATATGATGTA
CATCTTTCTTGATTTCTTTCCCTATGTCTTTGCCATGTTTCTTTATCTCTTTTCCTACATGCTTGACATCTTTTTTTATT
TCTTTTCCTACATTCTTGATTTTATTGATCACTTTTCCTATATCATTGATTTTTTTTTCTATATCCTTCAAGATATCAAA
ATCCTTTTGAATCTGTTTGAATTGGCTACTTCCCAGCAAGCTCTTCAAAGCACCTTTTCCTTGGTCAATTAAGGAAGGAA
ATAGTTTTCCCTGAATTATTTTACTGATTGAGCCAACGGGGTCTTTCAAGAAGGAAGTCAATTGTTTGCTGCCAAGGATT
TTTGCAAGTGCATTCTGTCCCAAAGTAACAACATTATTACCACCAAGAAGCTTCTTCAGAAAACTTGTAGGATCATTTGA
GAGAGAATTGGCTGGATTGCTCCCAAGGAGCGCCTTGGCAGCATTATTCAGATGTGGATTTTTTCCAATGATACTACCCA
GTGCATTGGCAGGGTTGTATAGGAGAGGATTCAGTGGATTGTTTCCGATGACGTTGCCTAGTGCTGAAGAGAATGGAGTT
GTTCCAACAAATCTTCCCAAGCCTCCGTTATTTATGAAAGGAGAAAATTGGTTTCTGAATGGCCCAAGTCCCAATCCAAA
ATTTCCTCGTAGACCAGCATTTCCTGTGATGAAAGGATTGTTTCCAAAACCCCCAATACCTCTTCCAAAAGCTCCTGCAT
TAAGGTTCAGGCCAGGAATTGCCCCTGCAAGTCCCACTGGAATGTTTGTCAGGGGAAGATTTCCCATCCGACCATTTAGG
TCAATCAACCTTCCATTGGCATCAAGTCTACCATTAATCATTTCTGTGAAAGGCCCATTTTGAATTATTTTTGTGAAACC
AGTGACTCGACCGTTTGAGTCAAAATTTTCACTGAAGCGGTTGATGTTGGTTCCGAACCCTGTTGTTTCTGTTTTCGAAA
TAACTTGACCATTGCTGTCAAAACGGGATGAAATTCGATCAACAAAAGGCCCGTTTTGTGTAGACTGTGAGAACTGAATT
GGGCGTCCAGAGCTATCAAGCCGTCCACTGAATTGATCTAACAAGTTTCCAAATCGATCTCTCTGTTGCCCCTGGAATTG
GACCCCATTGGGATTGATCTGACCACGTCCACTGAATTGATTCAACAGGTTTCCAAACCTATCTGTCTGTACCCCCTGAA
ACTGAGCTCCATTGCCGTTGACCTGACCATTGAATTGGATTGGGTTCCCCGAGCTGTCTACCATTCCAGCCGAAAATTGA
ACACCATTCCCATTGAGCAGGCTTCTGAACGGATTTCCGGTGTTACCGCCCTGAAACTGGTTGCCCTGCCTGAAGAATGG
GTTGACCGTGCTTTGAAAAGGGACGGGTGCGCCATAGAATTGTCCAGTGAATGGATTCGGACCATTCTGTATAAAGCGTG
AAGGCTGGCCGAGTTGAGGGGTAAATTGAACACCATTTCCATTGAGCTGGCTGTCAAGCAGATTTCCGTTGTTACCGACT
TGAAACTGGTTTCCCTGTCTGAAGAATGGGTTGCCTGTGTTTCGAAAAGGCACTGGTGCGCCATTGAATTGTCCAGCGAA
TGGATTCGGACCATTCTGTGCAAAGCGGGAAAATGCTGTCGGCTGGCCGAATTGAGGGTTCAAATTGTTCACTATTCCAA
AAGGGTTGGGACCATTTTGAAACTGTTGATTCGAACCCATCAATCGTGACAGCGGACTCGTGAAAGGGTTAAAGTTGTTC
GCATTGATTCTTCCTTTCAGACCACCATTCTGGAAAGTGTCTGAAATCCCAATAAACCTTCCATCCGGAGAAAAAATA
>GYA|c34596_g1
AATTCCTTAAAAATTTCTTAGGGAAAAACCGAAGAACTGAATATGAGTGGTGGTTTGGATTTGGAGAGGGAATTGGAGGA
GCTGAGGGAGACTTACAGGTCTGGAAAGACTAAAGAAGCATCTTGGAGGAGGTCACAGCTTAGGGCTTTGCTTAATCTAC
TTCAGGAAAGAGAAGATGACATTTTCCAGGCTCTCAAACAGGACATTGGCAAACATCCTGTTGAGTCCTACAGAGATGAG
ATAGGAACACTGATAAAATCTGTAAATTATGCTTTGGGATGCTTAAAGCAATGGATGTCAAGCAAAAGGGCTAAGTTGCC
TGTAGTTGCATTCCCTTCAACAGCAGAATTGGTTCCTGAGCCTCTTGGTCTTGTCCTTGTTATGTCATCTTGGAATTTTC
CCTTTGGACTATCATTGGAACCTTTAATTGGAGCAATAGCTGCAG
>GYA|c42537_g1
GTTTTCTCTCTCTAAAACCAGACCTAGAGAGAGAAGATATATAACCCAAAAGGACGTCGCGCAACAGCAATGAAGCAGCA
TCACACTTCCTCAGAAGCAGTATCCTCATCGTCAACGATATCATCGTCGACAGTACCATCATCATCGGAGCAATCGCAGC
CGCCCATCACCACTCCGTCGCCGAGTCCATCAATGGGCGACGATCCCTCCCTAGC
>GYA|c6334_g1
AGTGAGTAATTAACTGAGCTCAAAGTAAGAAACCAAGGATGTTGGTAGAGTTGTACAACAGATGTGCTATCTTCCTTTGC
TAGACTGCGACTGTGAAAACACCAACGACTGGTTGCCGTTGAAGTGTGAGTATCAGACGCAGTGCAGTTATTATGGACGT
CACATGATTGATATAGAGCTGCGATGGAGTCGAGTGTGTGTGTGTGTGTTCCAAGCAGTGGCTAGTTGGCATTGGG
>GYA|c27199_g2
TCTTCAACAAGCCTCGCAACCGTTCCAGAACTCTCTTGCTTCATCACCCCGATTCGTTGTTCAAGCGCAGAGAGCTCTTG
TTGGTAAGAAGACTCCAACACCCTCCCGCTGTCCCGCGCACCTTCCAACTCTAAATTCACCCTAGCTACCTCTTCTTCAA
TCTCGACTATTCGCTTCGATAATCCCTCTTCAACGCCATCCGAATCTGTCCTCATCTTCTTCAGTTTCTCAATCTCCTCA
ATCAACTCGCCCGTTCGGTTCTGTAGCTCCAAACCCGCTTCATCCAGTTGTTCTTCTAGCGCTCCTCGTTCTCTCTTCAA
GACCTCTTCGCTTTCAGACTTCAACTGACAAACTACTTGTTCGTGTTCCTCCAAAATTCTCGCAACCGTACTAGAACTGT
CTTGCTTGATATCCCTGATTTCTCTCTGGAGCACTGACACTTCTTCCTGGTACCTCGATTCCATCCCACGCCCGCTCTCT
TGCGCAACTTCCAGCTCTTGTCTCAGTCTCTCAATCTCAGCCTCACAGCCCGCCAGCTGCAAGAGCACTCTCTCATGTAA
ATCAGCGTCCACCAAAGTCTTCTTAATCCCCTCCATCGCGGCCTCCAGCGCCGCCTCGCGTGCCTCCGCGGCCGCGCCCA
GCTGCGCGCGCACGGCTTCCAGTTCTCCGGCCCGCTCGCGCTCCGTCTCCGCGTTCTGCTCCCGCTCACCAGCCGCCTGG
GCCTCGACCCGCGCCAAGTCCGCACGCAGCTCTGCCAGCGCATCTGCGTCAGCCGTCTGCGCCTCCACCTGGCTCGCAGC
CGCCAACTGGAGTTGCCCGACAAGCGCCTCGAGCGCCGCGATTTTGGCGTTCAGCTCTGCGACCAGACTCTCCTTGTCCT
CGGCCGCCTCCTCCGCTCCAGACGTCTGCCGGTCGCCCAGAGACTGCCGCCCAGCCTTGGGCTCGTCAACCGGACTCACA
CGGTCGACTTGAGGGATGCGCTCGGCCGACGCATCGGGCGTCGGGCGCCCGTGGCTGCCCCAGACCGGCTTCAGCTCCAA
GCCATCGTCATCGTCGACGTCGGGTGTGAGCGTGATATCGATTAACGGGAGCTCTTCCTCATCCGCTATTGCGTCCGAGA
ACCCATGCTCGTCCTTCTCCTCCTCCTCCTCGTCGTCGTCCGTGTTGGTATTTTGTTTGGGCCTCGAAGTAGGCAAGTGA
AACTGGGTCAGGCTTTGGTCGTGGAAGAGGTGATGGGGTTCGAATCGTTCGTTTGAGAGCGCTTGAGAATGTGCATCATG
CACGGCTTCTTGTAGCCTCTTCCTCTCAGCTTCCCACCCCCGTTTTTCTGCCTCGTAGCTCTCTACGAGGCGTTGGAGAC
TCTGGACCTGCCCGTTCAATTGTTGAGCCTCCCGTGCGTAGTCTGGCTTGCAATCGACCGCCGCCGCGGTTGGAGCCGTG
CCGGCAGCAAATGACTGCTGGAGCAGGCTCTGGTACTCGGCAGACATCTGGTCGAGGTCCATGTGGAGCTTGGCCTGGAT
GGTGTGGTAGTGCTCGGTGACCTGGTCGACCCGGCGCTGGTTGTCGGCCGCGAGCCGGGCGAGCTCGGCCCGACTTGCGT
CGAGCTGGCTCTCGAGCGCGGCCTTGGCCGACGAGAGCTCCATCAGCTGATTCGCACTTCGGCCGAGCTCGCTGTCCATC
TGAGACATCTCATGTTGGAGTGCCACAATCGCGGCCGCGCGCTCGTCGAGCTCAGATGCGCTCTGGGCGTTCGCGGCCTC
GAGCGCGGCTGTCTGGTCCGAGGCCTGTCTGAGCTCGGCTTCAAAGGCGCGCTCCATTTGCTCGATCCGCTCGCAATAGT
CCTCCTCGAGCCGTCTCTGGTCATCCCGCACACGGTCCGCTTGCGCGCCCTCGAGCGCGTTGAGACGGTCCTGGGTCTCT
TCGAAACGTGCCTTCCAGGCCTGACACTCTTCTTGCGTCCGTCTGAGTTGATCCGATCTCTCGCGAGACAGCTTGAAGGG
CTCTTGGACCTCACC
>GYA|c3655_g1
AGGAACTTCGCCGGCGGCTGGGCGAGCCACGAGAGATACCATCTTTGAATCGCGTTCTGTGCCGAAGAAGACGATTGTTC
CTTTGAAACCGATAGCAAGCGGATCTACATTGTCAGGTCCACCGAGCGCCCGAGCTGTCTCTGGGGTCGGAATCAAGCGG
AAAGCAATGAGCCCGACCAGCACAACACAGCCGCTAAAACGAACCCAGCCCGGGAAGCCTCTCTCCAGGACAAATGGTGC
AACGTCGTCTGGCTCAGCCTCGCGTCTGAAGAATGTTGCGAGTCAGTCCGAGGGAGAGGATGAGGAAGACGAGTACGAGG
AGGACAGTGCGGTCGAAGTCGAAACCGTCTCGCCAGCGATTCGAGATGAGATATGGAAGATCATGGGCAAAGACCG
>GYA|c5815_g1
GTGTCCTGGGGGCCTTCTCCTTCTGGGGGAGGATCAGTCTGGGTTGTCTTGCGGAGTTTGCTCACATCATACCCAACTTC
TTTGGCCTTCTCAACTAGCATCTCGTAGATCTCTTCATCCATATGGGTCTGCCTGCATAATATCCAAAGATACTTCCTGG
TAGGCTGGCCAATCAAAGCATACTGGTATTCTTCATCAAGGAACAAAACCCAGTAGTCTCCAACAACAGGGATAATGGGG
AGGAAAGGAGGAACATAGAACTTGACTTTGAGCTTGGCCTGGTCACTCTTGGGATCAGCCTTGTAAGCAGTGCCTTCTAT
GTAGCTCCTCTTGCCATCACTCCAAGTCTCGTTGAGGACGCGGACAGTAGTGCCATCCGCCTCGAGAGTGTAGGTGGCCC
TTGTGTTGATACCATTCTTGGGCTGAAAAAATGAGGGAAATGAAGCTATCTCGTACCACCTCCCCATGTATCTCTGCAGG
TCAATACCCCTCACCACTTCCATCTCCTTCTTGGCCATTTTTTGATGATGGGTTTCT
>GYA|c16700_g1
GCCAGATTACCCCATCCTTGCATCTGGGGTTCAGTAAACCGAAGGGCGCCCAATTTAGTCTAAATATGCCAGTTACAGTA
GGAAGAGAGGCGGCACATGGCGGAAGTAAAACTCACGGCAAAGGTAAAAGAAAGAATTTCGGTTTTCGCAGTTAATAATT
GCGACCGCCAATCCAACATTTTCAGATCAAGAGCGTGTGCTCACTCCCATCAGGACCCGGGTGCAGGT
>GYA|c24762_g1
TCCTTCTGAAGGTCTTCATTGCATCATATTGACAGAGTTATAAATTAATCTATTGACCCTTAGTACTCCATTGATATTTC
CTCCCATGCATTCAGTAACTTTCTACAATCTCAATACAACCTTTATGATCCAGTGCTGAAAAGTTGCACTGAAGACTCCT
GTCAGAGACAGTTGCTTGGTCTCCAGTTCAGACATCCTCCACTCTTCGATGTTGTTATATCCATTGTGATTTTTAGTGCT
CACATGCACCTGTTGAGCACACTGCTAGTCTTGAGATCATGCATTGAAGAGTCCATCTTATGTAGATTTTTGAGTATATT
GTGTCCTAGGACCTGATCACGCATGTAAATGTAGAAAGGTCTATCCTTTGACTCCCACACGTTTACCTCAGACTCCCATC
CATCACAGTCAAGATAGTAGAGTTGATAAGAACACATCCACTGAGCTCAAACATTGCCTTGGCAAAAAACCATAGTCCTG
AGATTACAAAGGCCAGATTTCAAAAAACCCAACTTTGGATGAAAATTTAACATAGCTTTGAGGCAACCTTCCCATCGTTT
CTGTAGCAATACCTTTTTTGACAGTTCTAGAACAACCAAGGATCAAGGGAGCTTGTAAATTGACAGTACTCAGGCCTGTT
TTCGGTCCTCCAACTGGAGTGGTGATATTTGGGAAAGTGATGGCCATATGGATGTATGCCTTTGAGCCCAGTTGACTAGG
CATAAAAGTGTACACAACAAAGGTAAACATACCTTCAATCAAACCAGTCACCTTAATTTTTTTTGATGTCCCACTGACAC
GAGATAGATTGAGTGATGAGGAGAAAAGAGGAACATGGTATAGTAGCATCTGATTTCCATGTATATGTAAGAATGAAAAG
ACAAAAGCAATCAGATTGTCTGCAAATCTATAAATTTTCGTAAGTCATAAGTTGAAGTCGCCCAGCTTATTTTGAAAGGT
GGACCTCCATTTTCCTGATCTTGCACCGTCCTGGAAAAATCGAGATTAATCTGGCTTTGTTATGTGCCATCTTGACGTAT
TTATTGTAATTTTTTAGTTGAGGGCTCCAACTATACAAAAGGAATGAGAAAATTGGACAAGTTAAAAAACGTCAATTCAA
GAAATTTGAAATCGGACTAGGAAGACAGCTCAAAAATCATTTGTCTCGCTGAAAAAGCATATCATTTGAACTAATGCTTA
TTCCTCGGGTAATTCACCATTTTCGTATCCGTTGTCTTGATTTGAGCAGTCTTCTTCGTATACTTCTTCCTCAAGTTCGT
CGCCGACCTCGGCTGTTGAATACTGTTGATATTCAGTGATCAGGTCGATCAGATTGGATTCAGCCTCGGTGAATTCCATT
TCGTCCATGCCTTCGTTGGTGTACCAATGCAAAAATGCCCTTCGCCGGAACATTGCCGCGTATTGAGCCTGAGTGCGTTT
GAATAATTCCTGCTGGGCAGTAGAGTTGCCAATAAAAGTGGCAGCCATGCGAAGCCCATGAGGAGGGACTTGACAAAGAG
ATGTCATAACTGAATTGGGGATCCAATCCACAAAGAAATCGGAATTTTTCTCTTGAACAGCAACCATCGAATCTTCAACA
TCTCGAGAAGACACGCTTGCACCTCGAAAGATTGTGGCAGCTGTGAGGTATCGACCTAACCGCGGATCAGAAGCCGCCAT
CATGGATTGCGGGGAAAAAACTTGTTGTGTAAGCTCGGGGACACTGATCTTCTGATAAGCTGCCGAGTCAGGGGCGATGA
GTGGGGCGAATCCGCACATCAAGAAATGCAACCGTGGAAAGGGAACCATGTTGACGGCTAGTTTTCGGAGATCTGCGTTC
AGTTGACCGGGAAAACGCAAAGTTGTGGAGCAACCGGCCATCACATTCGCGACAAGGGCGTTGAGGTCACCGTAGCTAGG
ATGACTCTTTTTGAGTGTTCTTTGACAGATGTCAAAGAGCGCCTCATTGTCGATGTTAAACGTCAAGTCGCTCATTTCGA
CCAGCTGGTGAAAGCAAAGAGTTGCATTGTAGGGCTCCACTACGGTGTCAGAGACCTTCGGACTGGGGAGTATAGACCAC
GAGTTCATCATCCGGTCAGGGAACTCTTCCTTTAGCTTGCTCATGATCAGGGTTCCAAGGCCACTGCCCGTGCCGCCGCC
TAAGGAGTGGACGACTTGGAATCCTTGGAGAATTTCGCATCGCTCGGTTTCATGCCTGACTACTTCCATGACACTCTCCA
CAAGTTCTGCGCCCTCCGTGTAGAATCCCTTGGCGAAATTGTTTCCGGCTCCCGACTGTCCGTTAACATAATTATCTGGC
CTGTGCAGCTTCCCTAGTGGACCCGATCGGATAGCCTCCATCGTGTTGGGCTCGAGGTCAATGTTCAACGCCCGAGGAAC
CCATTTATCAGCCGAAGCCTCGCTGAAAAAGACGCCTAGCCGATTGTGCTGATCCTCAGTTCCTTCTGGTAAAGGTTTGC
CATCGGGAGAAAGTGCATGCTCTTTCAGGATGTTGAGCCAGAATGAGCTAGAAACCTGATTACCAGCCTGGCCAGTTGCA
AGCGTGATGATTTCTCTCATTACGGTGACAAAATGTCAAAAGACGGAAGACGTTGAGTAGGTGTATTAAGTAGCTGGTGA
TGGAGTCCAAAGCTCGGTTCAAGCACAGACAGGAGGAGAGGGACGACGAGCCTTGAAGGGCTCTCGGGGGGCTCAGGGGT
CTAACTATCGGCCTAAATTGAAATCTTTCTTGCAATGGGCGCAACTCAGCTGAGACAGTTCAGGACCGGACCTGTATTTA
TTTTTCCTGCCTGTTCAACGCGGATGCGAGCGCATGAGAAACGTCTATGTAATTCGAGATTGCTGAGTTTGGCGGGGTTT
TGGAATGGTTTTTCG
>GYA|c43498_g1
AAATCACTTAATGAAGCAAAACTAAATCGTAAAACAAAGCAAAACAAAACGAAACTCAATTGGGAACAAACCACTGTGTG
TTGGGGAACATGGGGCGCAAGGCCGCAGGCAAATAACGCGCAAACAAATGTGGCTGCATATGGCGCTGCGCAGAACGCGC
AACGTCTGCGGCCTCTGGCGTCTCGGGATTGGCAAACTCTAGGA
>GYA|c5123_g1
TCCAACCACCGATCGCAATGTCGCGAACCCATGACCTGCCCTTTACCTGGGATGAACACATAAATTGTCCCGACCAGCTG
GCCCTCAACACACTCAACCCCTTAACACTAACAGCTCGCTGGAAGTCCCCAGACCCTGAACATGCCAGTCTATCCAACAT
CGAGTATTTTCCATACTCAGCCAGTTCGATTGCTAAATTCATCGCGCTCCTTAGTGTTGGCGATCCCGCTCTCCGCCGCC
AGTTCCCTCACCTTTCCTTTTTACATAATTCTACTTTTCTTATTTCTCTTCCAGCTTTTCACTTTTTGAAAGCTTGGCTA
AAGAAAATGTTTTGATTAGTATTTAAGTTAGAGGATTCCTTGTGCCCCTTACATCTTTATAATCCTCCTCTATTGCTTAC
CTACACACCACTTTGTGTGTATTTTTGGTCCAGTCGATTTCAATAGGCTGCCTTCTTTTAGCCTGGCCAAGTACGATAGT
CTGTCCCGGTCAGCCTCTGAGACTTTGAGACTAACCTTGGAATTCCATGAGTCTGTAGACTACATGAACATGAGAACCTG
AAAGAACAGTTGTTGAGATTCAGAAAATCCACTTTGGAACAGAGCAG
>GYA|c4349_g1
TCCGCAAACGCCAGCGGAGTTGATTAGTGCGACCAAGAGCCGCCAACCTATGGAGCTGCAGAGGGTTGACATCCTCGCTC
AAATCGAGAAAAGCGAGGTTTACAACAAGTTGGCCCAGGATGAGAAGATGCACCATGTCTTATTCAGTGAGAAAATACCA
AGCGGGCATAGGGAATATCATGTAGGACAAGGCCTCTTGTTCGGCAAGGGGAAGCTTGAAATTGATCCTTTGGTGTTCCA
TGATGTGAATCACGGTGAATTAACCGTGATTTATCACCTAGGTGCTGAGTTAGGG
>GYA|c43953_g1
GAACAATACTGCGAAGGAAACTGCGCATCTGTTACTTCAACACTTGCCAACGCTAACGTCACTGTTTACGCTTGTGTCCC
AACATACGTCTGTAACAGCTTGTACGTCTATGACAGCTGCCGCACACTCTGGTATGATAGAGATATCACTGGATGTTGTT
GTACCAATGGACCTAACTGCAACTTGAATCAAGTTGTTCCAAGACCTCCAATCAACAATCCCGGAAGAAGACGTCCACGT
GTTGAATATCCAATCACCT
>GYA|c43378_g1
AGTCCTGCCCTCAATGCAAAACCCGATACAAGAGACATAAAGGAAGCCCAGCTATTGGTGGTGATGCAGAGGAGGACGGT
GATGCTGATGTTGGTGCAAATGATATTCATTACAATTCACAAAATCAAAACGAGAAGCAGAAGGTCGCAGAGCGCATGTT
GAGCTGGCACATGACATATGGACGAGGAGAAGAAATTGGGGCTCCAAACTTTGATAAAGAGGT
>GYA|c45257_g1
AGGGAATGCAGCATGGTGAGAGGATTGTGTTTCAAGGAGAAGCCGATCAAGCGCCTGATACGATTACGGGAGACATTGTT
TTTGTGTTGCAACTGAAGGACCATGCCAAGTTCAAGCGGAAATATGACGATCTCTACGTAGAGCATACCCTCAGTTTAAC
GGAGGCCCTCTGTGGGTTTCAGTTTGCTTTGACTCATCTTGATGG
>GYA|c38475_g1
GTCCACGTGGCCCTGGTATCAATTTTTTCCCCCTGGAATTTCTGATGACAATCTGTGAAAATCATGCTACCTTTTGCAGT
GACGGGTATTTTGCCGACTTTACAGCTTGCAATCTTGCAACTGCCGAAGAATGGCCCGTTCTTGCAAAAAGCCATCCCTC
CTGGGTAGGGTTCGAAGTCGTCTTTACATGTGATCGACCCCGAGCATATTCCAGAGTGTAGCGCAAAGCAAACACCCAAT
ATTATCATGACCCGATGGAAAAAAGCTCGCGACATTGTTGACATGGTGC
>GYA|c1180_g1
TAGAAATCAGAGTTTACTTAGAATGTCTGCAACCGGCGGTGTTGCTGGCGCTGGCGCCGGCACCGGCGGTCAGGAGGAGG
ACAAGAAGCCCATGGACCAAGGAGCTCACATAAACTTGAAGGTCAAGGGCCAGGATGGTAACGAGGTGTTCTTTAGGATC
AAAAGAAGCACCCAGTTACGGAAGCTTATGTCTGCTTATTGTGATCGACAGTCAGTGGAGTTAAACTCCATTGCATTCTT
ATTTGATGGTCGCCGACTCCGTGGAGAGCAGACTCCAGATGAGCTTGAAATGGAGGATGGTGATGAAATTGATG
>GYA|c40171_g1
AAGTAACTCAATGGATGCCATTAGACGCATATCGGGCGATGATTTTGGATTTGGAAATTACTATGCAGTCGAGAGAGAAG
AGGAAGATGGGGGGCGAGATGAGATGGACGGGAGCGGAGGTGGGATGATTAGTCGGGCAGCGGAGATTGTAGAGACTGCA
CGAGAGATTGTCGGTGCGATCTGGAGCGTTGGATCGCGGTCGATCTGGGGCGGAGAGGGCGAGAGGGAGGGGCGAGCTGG
AGAGGTGGTGGGGCCCAGGGACGATCAGCGGCGGGCGGTTGTGAGGCGAGCGTCAACGGGTGGATTGGTTGGTACTGAGG
ACACGGAAGGAAATCACCTCACAGCTCAGCAAACGCGGCCTCCTCTGACTCATCCTCGGCGGTCGTCAACAATCAGTATT
ACACCCAGTAGAGATGATGCCTGATGTGTTTAGTTGATCGGTTGGCGCTCTTCTCTTTGCAGCGGTTTATCTTAG
>GYA|c42990_g1
GGAGAGGAGTAAATCTTGGCTTGGGATATAGAAGATAAACCACCAGGCCGGAGTCGATCGGTCTTTATGTTATGATGACT
TACTAGTGTTTGTTGGTATACCTACCACTCCGAATTCTTGCTACTTTTGCGGGCGTCTCTGGCTGTTTTGATATGTTGTT
TTGTTTTGCATCCGCCTAGCCACCTGGCCGCTGCTTCTGTCGGTGTACATATCTGCTAGCTTTTGGCTAAGTAGTCTCAA
GGGGAGAGCTCAGGTTTATTTCCGGGGGAGTTTCGAT
>GYA|c45007_g1
CGGAGAGGGACGATTGGTATTGAGCTTCAAGGACTACATACACCACTTTCACGGTTGGGAGGCCTTGAATGTTGTCGGGG
ACTATTCGGCGGACTTCCGGGGATGTTTGGGTGAATAGTCCATTGCCAATTGCAGCACATTTCACTCTCATGGATGATGA
TTTTGGGTTTGTTTGGTTGGTTTTCTTGGGAAGGAAAGAGTGAAGAAAG
>GYA|c45064_g1
GGCATCCACCAGATCCGATGTAGGAAACTTCGGTAATGAGCTTTCCCAGCCAGGAAGCAAACCACCATCAAGGAGAATCT
TGAATTCTACAAACTCTTGTGGATATTTGGTCTGGTAATAACATAGCCTTGAATGCCATTCTTTCCCCATACTCTGTTTG
TATCTGCATTTCCCTATAGATCATAGGAATGACATGGAATGGTTCTCGATCACTCCAGTTAACTTTCCGTCTCATTTTCT
TCACATCCTTTTCATCAAAA
>GYA|c35312_g1
AACACTGGAGATGATGTCAGGAAGATATGGTTGCAGTCTTGCCGTGAGAGTTTTGTAAAAATGCTTTCAGACAAACAGTT
ACGGGAAACAGAAGAAATTAAAGCAAAGGCTCAGATTTCTCATGCACAACCAGATGATCTTATTGACTTCTACCATTTAA
AGAGCAGGAAGGGTATGAGCCAGCTTGAGCTGGAAGATGAGGTCCAGGA
>GYA|c22257_g1
TTTCTGAAAACTTGACATACTACCTTTCAAAAAACAAGACCAAACAGCTGTTGCAAAGTTCTTCATGTATCAAACAAAAT
GTCAAAGGTGAACTGAAAAGATGATATGCTAGACATGGCAAACCCCACTTTAACAACTTCTTTAACAGTGAAGAATCTCC
CATATCATATATTTCAATCAAACAAGGGCTGGAAACCACAGCCCTCGAACCCAACAATCTCAGGTGAAACATTTTACAAT
AAGCCTTGAAGTGAGACCCCCTGTTGCTGCCTTTAATTTCAAACAGACTTGATTTTTCCAAAATACTTGATTTCTTTTCA
TCTTTCACACAGTGTATGTACTTATGGACAAGAAATACAAGCTGGTGAAGCACAATAACAAAATGGGGGTCCAAAAAAAT
CGAGCCAAGGACGATGATGAGAAAAGTAAATTCTTGCCGACACTTCCAATGGTGTGGGGTTAGACAAAAGTACCATGTCA
GACGGGGCGTGAGTGAAATGTCTAAATAAGCACTGCCATCGCGCCAGCCATCAAGCTGGCCAAGAAGCCGGGGGTGAATT
GAAGCTTGCTATCCCCACTCGTTGCTGCATTGCGCGCCACACCATGGCTACTGTCGACAGTGTTGTTGGACACTTCCGAT
TGAGTGGGGAGGACAGCGCCAAGCGTGTAATTAAAAGGCTTCGACGCAGGGAGAGCAGCTGGCAATGTGGCGTTCACTGT
GCGGTTATTGATCGTCTGCGTCGTGACATTCGTGCCTAGGATGACATTGGGCACTTCCGAGAGGCTGGGCAGAGGGTTTG
GCAAAGTTATTTGCGACAGGACAGCAGGTTGGGCCGCGGTACCGACAAATGGTTCAAACTTGACGGCAGGAGTCGGAGGC
GCTTGGGAGGGGTACTGAGTGGTGTAGTTCGAGCTCAGCAGGGTTGGCTTTCCCTCACTGTCAGCAGTACCATCGACCAT
CGAAGTAATATTACCGCATGCAATTCGGGTAGAGTTTGGCATATGAACAACAACACTGCGCCCAAGAATGCTGAACGGCT
GGGGCCAAAACCTCAGGTAGTTGTCCATGTATGTCGCGTTTGCGGTGGATTGATTGCCCGACAGCTTGCCATTTCGGCCC
GCGAGATCCCCTTCTTGACAATACTGGCTGAACGATGGATCACAGACTAGCGCGTCAGTGACATTTAAAGGGTCCAAATG
ACCCAGGGCACTTGAGCAATTTCCATCGCTTGAAATCGGATTGGTGTGGATGTGATAGGCGTAAGAGGCCGTTGAGTTGA
GGGCCATCAAGCCAGTGACGGAGACCGTCACCGCGACGGCATCAGCAGCTTGTTCTAAAGTAAATTGGACTTGGCCCGAG
ACGTCGTAACGCCCAGCGAGAACGGCGGTGGCGACGATGGATGATGATGGGTAAGTTGAAGGGCTCGGCGGTGAGTCGGA
TATTTTAGAAGTGCTGGGCGGGGTGGCTGCGGTGGCAAAGATGCGGGCATTGGGGGATAGGGAGGCCAAGAGACCAACAA
AAAGTACGCTGAGCATTTTAATTGGTGATTAGTGTGAAGTGAGCGAGTGAATTATGCGTCTGAAGGATGGACGCGACAAC
AGGTCTGGAGCTGAATGGGGGGCGGGAGACGAGGTTGAATTTTGAGAGGGAGGGGGATACTGGCAGAAGAATAATTATAG
TGTGCTGTGTATGACAAGATACTCAAGGCAATAGTGGTTGGCTGCGACAGTGGCGAGTTAATCTAAACAAAGGGGTCAAA
ACAGTGGGTCGCAAATTCAAGGGAGCGGGTTTCAAGCCAGCTCACAATCGAATTGCCGGAGCGGGGAGATGGGGTGCTGT
GAAAAGACCAGAGTCAAGGGGGTAGAGGATGGAAGAGGGAACAGTCCAGAATGCACAAGGCTGAGGACAGATAGACTCCG
TTAAAAAGGGTTGAAGGGTATAAATACGCTTT
>GYA|c5314_g1
GGTGTTGCGTTGAGTTCTGTATTTGGGACAGTGTAACAGGAAGTGAGGAATGGTTTCCGTGAGCTTGCATAGGTCGCAAA
GGGGGGACTCAGCTCGCTTGAATCTATGAAGGTAAGAGTTTAGAGGGACGTGGCCCGTTCGAAGTTGCTGAACAATTGCC
GCAGGGCCCTTTTCGAGGGCATCAAGGGATTTACGAATGGCTTTCGGATTGTGTTTGAACCCGACACGTTTCTGTTCTAC
CTCCGTGAGGGCTGTGGGCTTGAGAAAAAGCGAGCCAGTCAGTTGTCTGAGCTTCGCTAGGCTCGAGGGGAAGGATCCTG
AGTCGATGTTCAACTCGTCCGAAGCGGTCTGCTTTGCCAGGGTGTCCACGAGCTCGTTGCCCTCGATCTTTTCGTGCCCC
GGGCACCAGTAGAGACGAAGAGCACTCGATTCTAGAATGGCGTTGATAAGATGGTAGTTAGCGTGGGCCAGGTATTGCCC
CGGCGATGCATGGAAAGGGGAGGAAGAAAAATTCAGAGCCGCCTGGCTATCGCTGAAGATTGCGAACTCTGGCGGAGATC
CAGTGTCTTCGGATTCCTCGGCGAGCGCGAAGGCCCTCTTCAGAGCTAGG
>GYA|c34668_g1
AGTTATTCCATTTATTTTAGCAATCACAACTAATGGTCAAATTTGATCAATAACATTACAAATCATTCTATTCATTTTAT
TGTTCTTAATTCTTTATTTTTCTTTATTTAAGTTCTTAAAACGTCTTTTTAATAAAACAGAATATGAAGGACCAATTTTA
GAATTATTAGATTTAGATCCTATTCCTTTAACACATTCAAGTTCAGAAAAAGGATTTGAAGAAACTAAATATGGACAAAT
CAATATTCACGGAAAAATTTATCGTACTTTATCTGATAAAGGTCAAGGTTTTATTTCTGAGGGAACATTTGTTAAAGTTG
TTCGTATTGAAGGTACTACACTAATAGTTCAAAGAGCAAAAATGCAAGAAGACACAATAAAAGGAGAATAACAATGACAA
CAGCAGGTTTAGTAATTTTAATTATTTTTATAATAATTGTTATTATATTAGCAGTACTTTTAATTTCCAGAATTAAAATT
ATTCCGCAATCACATTTTTATATAATCGAAAGACTTGGAAAATATCACAGAACAATTCAAAATGGACTTCACTTTATTTG
GCCATTTATTGAAAAAATTGGTTTAAAAGATAACTGAAAAGAAAAAGTGTTTGACTTTCCAGCACAAGATATCATTACAA
AAGATAATGCTAATATTAAAGTTGATTCAGTTATATTTTTACAAATAACAGATCCAAAACTCTTTGCATATGGAGCAGAA
AGACCAATTAAAGCAATCGAAAATCTATCAGCTACAACACTTAGAAATTTATTAGGAGATCTTGAGCTTGATCAGACATT
AACTTCAAGAGATACAATTAATTTAAAATTAACTCAGATATTAGACACTGCATCAGATTCTTGAGGAATTAAAGTTCATA
GAGTAGAAATTAAAAATATAATTCCTCCAAGAGAAATTCAAAATGCAATGGAAAAACAAATGAGAGCTGAAAGAGAAAAA
AGAGCAAATGTTTTAGAAGCTGAAGGATCTAAAACAGCAAAAATTCTTGAAGCTGAAGCATTTAAACAGTCTTCTATTCT
TGAAGCAGAAGGTAAAAAACAAGCAGCTATCTTAGCAGCTGAAGCAGAAAGAGAATCACAAATTTTAAAAGCATCAGGAA
CCAAAGAAGCTATCGAATTATTAAATAGCGCAAGAGTATCAAAAGAAGTACTTGTTTTAAGATCAATTGATCAGTTAGGA
ACATTAGCTAACGGGACAGCAACAAAAATTATTATCCCACCTAACTTATCAAATGTAGCTTCTACAATGGCTACAGTTTC
AGAATTATTTAAAGAAGAAAAAACAAG
>GYA|c14228_g1
GGGCCATTTAAATTGGCAGAGCTGGAACTTACAACTTGCTGTCCAGTGCCAAGGTGCTGACAGCACTGTTTGACTAGTGC
TTTGTTTGAAGAAAACTAATACATGAGGCAAGGAAAATGAAGGTACTTCGGATTCATATTTTTTTCTGGCCCGGGTAGAT
GACATAGGTTCAAGAACATTTTTTCCAAAGACATTTAGAAATTACAACACCGAGCTCATACAGCGCAATCAATGTAGAAG
CTCATACAAAACAACATGGACGGACCTTCTAAACGGACCAATCTCAGAAATAGATACTCGTTACATGGTAAACGTGACAT
GCATCCCACATTAGAGTCCTTCAGCTACCCCACAGGCTCCAATGAAATAAGGTGCTAAGTGATAATACTACAAATCCCTG
TCCCTATGTTGCTGGCCTGAGTGCTCGTAGCCGTTGAGCCAACGCGTCCTCTTCACCCACTGGCTGGGCTGCGGGTTCCT
TGTCGGCGACGCCTACTGAAGAGGTGGGCACCTGCGCGTCGCCCAACCCATGCTGTATCTCCAACCCGGCTTCGTCGGCG
ACTTGCTGCATCAGAAGATCGATCTGGTCCTGAGGCATCGAGGTGGCTGTCGTTTGACTCATGGCTGATTCCATGTAGCC
GGTCTGGGCGTCCAAGTTTTCAAATTGAGACTCAAACTTATCCATTACCATCGTGATTCGATCCAGGTTCATGCTTTCCA
TCGCTCTGTCCATGCCCCGCACTACCCCGGTCATTCCCGAGGTGACGCTTCTCATCGTCACCGCGGTCTCCACTCGACTG
CTAACAGCGTCGATACGTGACGAAAGCCTCAGGAGGTTCAATGATTCGTTGTGCTTCCGGATGGCATTAGCCGCATATAT
CCTTGCGCCGTCCATGTTGCTTTGTTGCAAAGCCTTTTTGAGCTTCGCTTTTTCGGCGGTTTCATCTTTGGTGGCTTTCC
GTGACTGTTTTTGGAGCTGTTTGGCCGTAAATTTAAGCTGGAAGAGAGATTTTTCCAAACCGGACATGCTGGTCGAAGGG
TGAGGGGAAGGCTGGTGCTGTCCCGTTCAGGGGGGTTCAGAGGTGCAACTG
>GYA|c169_g1
GGGACATATTTAACAAATGGTTCATCAAAAACTAGCTTTTCACGGGTCAGTGGGTCAATAAAAGGGTGAATTAACTTCAA
GAAAGTCCATGCTAACCAAGGAATATTCGTCAAAAGTGCTTTTCCTAGTCTTTCTGGATAATGAGTTTGTAGAATATGCA
GCACTTCTTTCCCTACACCAATAGGTGGGATTTTACTATTGCCAGGTACTTTAGGAACATCAGGGTAATCTTTAAAGTCT
ATTAGCAAAGCTAGAGAGTCTTGACCAGCTGGCATAAAATCGATAACTCTTTCCAACATGAAGACCAAGTGCTGTACCTG
TCTGTGAGAAGTCTTTGTATTTTGTCTGCCCGGTTTCAAATATAAGATAGGTCTAGCATCGTTTTCGTAACCCAAAATCA
CCTGCTTACCTGATTCGTTCTCGACGGCCACCAAGTCAGCTGTTATTTTATCACCATGCTCTTCACCTAAATGACTAATA
CCGAATTCTCTTCTCCACGCTAGAGTCATGGTGATTCTATCGATACAGTCTTTTAGCACCCATTTAGTAGCCCTTAGGTA
ACGTAAAAAACATTCTCTTGTCAACCATGCCTTTTCTTCTTCCTCTAAGGGTTTAAGATCATCCTCCGACTTATTTTTTT
CACTTGTATAAACCTTCAAGTCAGGGTTACTGAAATGTTTTAGCACTTCGTCATACATTTTTTGTTGCTCACCTGTAAGT
GGTTTTTCTTTTGGAATAGCTATCGAAGCAGGAAGTTCTTTGATAGGCTTATCAATATTAATCAAATTTTTTGGGTCTTC
TGGAGCCTCCTTCTTTTTGCTAAATCTCTTGAACATTTTTTGCTTTTGTAATTTTTTTTATATAAAGTGGTTTTGTA
>GYA|c22313_g1
GTCGAATATGGATACGATCATGGCGAACGATTTTGAGACGATGATCCAGTCCTCTACACTAATCAAGCAAGGAGCCGAAG
CCAAGGTATACAAATTCAAGTTGGTCACCAGCGAAGCCGAGCGGGATGAAGTATACGTTTTGCTGAAATATCGATTCCCC
AAGACCTATCGGCACCCGAAACTGGATTCGCAACTGACTCGAAATCGATTGACGTTCGAAGCTAGGTCGTTGACGAGAGC
ATTGAAGTCAGGGATCCGGGTGCCCGGCTTGAAGGCGCTTGATCCCCAGCAGGGGTGGTTGATGTTGGAGTGGATCGAGG
GTCTCAGTTTGCGTGAATGGCTCGAAAACCACCAGCATCAGCCTGAGCATCAAGGACAACTCGACAAGATATTGTCTGAA
GTCGGTGTCCAAATCGCAAAGCTACACATGGCGGACATCATCCATGGTGACCTGACGACTTCGAACATGATGCTCAGACC
ATTGGGGCCAAGCGATCAAACTAATGACGTCCAAGTGGTCCTCATCGACTTTGGATTGTCATCAGTCAACTCTCTGATCG
AAGACAAGGCTGTCGATCTCTACGTGCTCGAGCGCGCTTTCCTTTCAACCCACTCGGATCCAGCCAACAAGACCCTCAAA
CACTCCTCTCCCCTCTTCGAACACATCCTTCAAGCTTATGGCCAGCATCTTCCTAAGGCTGACTGGGCACCTCTTCGTAC
ACGGCTGGCTAACGTCCGAATGCGTGGCCGCAAAAGAAGCATGGTTGGATAAACGACCGTTCTATCGTTGAATAAACGAC
TGTTCTATCCCTTGTCCCAATTCAACGCCAGGACTTCAAAAATTGATGCAACCATCTGTCGTACTCTAGGACAAAATCGC
CTTCCACGATTATTTTGGATGCATATAACTCTTAGTGCCGAAAGAACTGAATGTATATACGATTGGAACCCTCATTTTCT
GAGTTTTACTCATTTCTCTGGCCTGTTCAATCTCAAGTTGTGTGAAAGTATGAGCCAAATAATCCCCAAAGAGACAT
>GYA|c40482_g1
TCAGAGCAAAGTACAACCATGTACAAACTTCTACTCAAAAGGAGCACCCAGGTTACAGACAAATTTTTTACGCTAGATAC
GTTGGCTGGTTTTTGGCTTTCCCATGGCCAATTATTCAAATGTCTCTACTTGGTGGTACTCCATTATGGCAAATTGCTTT
CAATGTTGGTATGACTGAAATATTTACTGTCTGCTGGTTGATTGCTGCCTGTGTCCACTCTACTTACAAATGGGGTTACT
ACACCATTGGTATTGGTGCTGCCATTGTTGTTTGTATTAGTTTGATGACAACTACATTCAACCTGGTCAAGGCCAGAGGT
AAGGATGTCTCTAACGTTTTCGTTACTTTCATGAGTGTCATCATGTTTTTGTGGCTGATTGCTTACCCAACCTGTTTTGG
TATCACAGATGGTGGTAACGTTTTGCAACCAGATTCTGCTACCATTTTCTATGGTATTATTGATTTATTGATCTTATCTA
TCTTGCCAGTTCTTTTCATGCCATTGGCTAACTATTTGGGGATTGAAAGATTAGGTTTAATCTTCGACGAAGAACCCGCT
GAACATGTTGGTCCAGTTGCTGAAAAGAAGATGCCATCCCCAGCTTCTTTCAAGTCATCTGATTCTGACTCTAGTATCAA
GGAGAAGTTAAAGCTAAAGAAGAAGCACAAGAAGGACAAGAAGAAGGCTAAGAAGGCTAAGAAGGCCAAGAAGGCCAAGA
AGGCCCAAG
>GYA|c20213_g1
GAACATATTGATATTTAGATCTTTCATTTCAGACTGATGATTATAGCCAGACACTACCAAAATAATGACTTCCAAGAAAA
ATACAAAAGAATAATGAGCTCAGAATGAAAAGAAAAAGAAAAAATGTATACCAAATTTGTACTAGAAATTCATACTAGTT
GGCATGTACATTCAATCTATATATATTGATATGGTCCATAAATGGAAATTCAAAAAAAAAAACAATCTTGATTTTTTTTC
TGTGAACTATTACCACCACCTTCACCTTCACCCTCATCACCAATGAATCAACATAATTACCTCAAATCTTCAATCTTGAA
TGACCTATCACCACTCACCAATGACCAATCACGACACCACACCACACCACTCCCCACCAAACCCACCAAACCCACCAAAC
CAC
>GYA|c31805_g1
AACCCAGTAGGTGCCGGCTCACAAGCGCCGCCTGCAGCCGCGGTTCCCGCTGGCGTCTCTCTCTCCATACCTCCTCCCAA
GCAAAGGGAGCCGGATCCGGTGTCGGCTAGCCCCAGAGAGGAGCGCCCACAGCGCAGCGGTGGGCTGAAGGGCTCCTCGA
GCGCTGCCAGAGTGGACGCCAAGGCCGAGAAGGCACTGAGAGCGAGCGAGGGCTGTTAGCACGTTGTCACCTCTCAAGAT
CACGCCACTATACTCCAGCCTGGGAGAGA
>GYA|c8468_g2
CATTTTATTACCCTTATTTCATTTGAAAATAAGTTCTTATAGTCACCTATAAGTTTAGACTATGTCATCTACCTGCCTAG
GCTGGCTGGTTGTTAGGCGCTCGTGTCAGGTTTATTGCTTGTACTGCTCACCTGTTAGTCGTTGAACCTTCTTACTTCAT
CTGCCTCCTTTCAATACTCTCAATTTTAGCTTTTACCTATAGAAGCTTTTGTCGAAAGGTGCAGGTACAAAAGTAAACTT
GGCTGCAAATTGAGTTGATAAGAACAACTTATTTTTGCAATTCACCGAATTATCATTAAGTAATTACTTACTTATGAGAC
AGATTTTTCTCTCACTATAATAATATCATTATTATTAAAACTATTCAATATAACAAAATACTATGATGAAGTTTATAACT
AAAGTTTCTTACCATGATGAATTTTATAACTCAGCATAGCCCCTCCCCCCGGGGAGGGGGGGGGGTAGAATGTAAGGAGT
TACAAGCTCTCTAAGCCTATTTAGAGATTGCGATTTGATATAAAGCATTGGTTGACCATTATGATTTTGTACAGTAGCCT
CAATATTCAAAAGATAATGAAAAAGACCTGCTAGTTTATAAACTTCAATTCTATTCAATTCTATTCA
>GYA|c19865_g1
ATAAAGCAACCCGAGAAAGGTGATCAGAGTGAGGGTATAAATGTCGAATACATAGGCCTGAGTGCCATCTTGAAGCCATC
AAATTTCCACCGGACTATCATGAGCCCAACATTATATCACCTTTGCAAAAAAGCATCACAAGTCAGCATCAGCGTCAGAA
AAGAAAATGGTGAAAATTGAACAAGTGAGGAATGGAGAGGAAAGAGGGGAAGTCCGTCATAAGCTGTTTTGAATTCAATG
TCCGTCCCTGTGCGCTTAGCAGCGACGGGGACAGGCTCCAATAAGAGGTGCCAGATAAATTGGGCGAGTATAACCTCAAC
TCGCTATAATCAGAGGAAGCTGGAGAAAGCCGAATGAGAGATGGAAAGTGGACTGTGGGGAAGGCTCGACTGGCTCACCG
TGAATAATCCAATGTTCGATG
>GYA|c24603_g1
AGGCGCGCGCTACGGAGTTCGTAGCCAGATATACCAGTGTGCCGGTGCCCCAGGTTCTGGCCTCATTCGAGCTGGACGGA
CGACTGCCTGTCATTGTCATGACAAAAATTAAGGGTACTACCTTGAAGCAGGCACTCGAGTCGCAATCGCCCTGGCTCAA
TGTTCCACTCGTCTGCAAACAGCTCCGCGATGCTGTGCGACAATTGAGGTCTGTGCCTCTGGACGCTGTTCTGGGCCCGG
GAGCGTCGGACAGGATAGCGCCGGTCTGCGATGCTTGGGATCCGAAAACTAAAGTAGTGATGGGTGGCCCCGCGATGGAC
CTTCCAGTTTCGGATGTGTCGGCATTCCAAATGTTGGTGGCCCGCCTTGACTGGACTCCGTCCGAGGAAAGAGTCCTCGC
CCGTGCAGACCCTCAAGCCAAAACCGTCCTGTGTCATGGCGACCTTTCGGCATTTAATATAATGGTTGGAGAGTGCGGGC
TAACAGGCATCATAGATTGGGAGTGCTTGGGCACGTACCCGCCTGAGTGGGAGTTAGAGGCGACGCGGACATATTATCAG
GGCCCAATGCACGGATCTACACTAGCTTTCAGCTATATCCCTCCCTACTTGCCATGCTCCCAAACGCCGCGTGCTGGACA
AGCATGCACTAGGCGACAGGGCTGCCACAGTGCTGAATGTGTCAAATCGCTCTTGTAGTTTGCTTTGAGCAAGTGATTTT
GATCTGTCACTCACAAGAATTGACAATATGGATGCACACAGAATTGAATAACTTTCTTTATCTGGTCTTTCCGATTGAAC
TGTGAATTAACCTGAA
>GYA|c38111_g1
GCCGTCATCTACTACCCCCACTGATTTCCGAACAGGCTCCGATGCACCCAGGTCAGGTTCTGCTCCCACTTTACTATTGC
TCTTGTTGGCCACAGGCTTGTAGGGACATGCAGGGGGTGCTATCACTGGCTTCCGATACTCCCAACCAAACAGCCCATAA
ACTTTTCCCATGATGAAATAAAACAGTATTGGCAAGTAGTTCACAATCGGGACGAGGAAAAGAGGCACCAAACAAGCCAA
GCAAACCATCCTCAAGTCGTTGAATTGAACACGATCGATCTGAAATCGTTTGTAATTGTTCTTGCTAAAAA
>GYA|c42432_g1
GCCACCCTCGCGCAAATTTCTGCGTGTCAATTTTCTTTTTAGTAGATTATTCCGAAGAGACCATAGCCATCGATTTACCC
GTCCTTTGTTCGAAAATCCTCAGCGTCTTTCCTTTTTCCCTTGCGCCTCCCATAGCCTCTCATTTGGCTTGCCATCGTCA
ACTACAAAGACTTGTTCAAAAAGATGAAAATCTGTGGTCTTGACTTTGGTTGCTTGAGCTTCCAGCGGTCAGGAACAGGC
GCAATCAAACTACTGGACGGCGATGACGAGCACGACGCTCCGCCAATAACACACCCCTCACAGATTACCAGCGCCTCTCC
GGCCTTCCTATCTTTTCTTGCCAGCCATCCCGAATACCA
>GYA|c34804_g1
AATAACCAGTGAACCAGCCCAGTTTGTAGCAGTTGCATATGAAGTCCCAATACCTCTCACGTTTTGGGGGAATAGTTCAG
ATTGTTGCCATGGAACAGTACCGATACCAAGAGCGTAGAACGCAGCAAATACGATAATAAATACGATGATCACAATACCC
CAAGAGGAGAAACCGGAGGAAACCACCACAGCGACAGCGCCATCAAACTTAATACCTAGAAAATGGAAAGCAATAGAGCA
CACGACTAAAGCCATGGTCATGCCTGGTAATCCAATCAATAATATGGTTCTACGGCCTATTTTGTCAATGGAAAAAAAAG
GCAACTA
>GYA|c1613_g1
ATGAACAAGAGCAAGAGGATGACCGGGACGAGAGAAAGAACCCTTGTAAGGGAGACGATGGCCCTTTGACAGGTGACAGG
CTTCGCAAAAACCCGGTTTGAGCGAGCGACCATACATACGGCTCAGCACGCCATCATTCGGGTGACCGGCCCTCCGATGG
AGCACGTCAGGAGAGGGGAGAGAGGGCAGACTTCTTGGACCTCGAGCTCAATCACACCACCACGGATCTTGCCTTGAAGA
AGCGAGACTCCATTCTTGACCACCGTGAGTGTGTGTCGGCCGGTTCTGTTGACATCGCAGCCGTCTTTGAACAGTCTGCC
GAAGCTGACTAGG
>GYA|c21818_g1
GTTCCTTTCAACCTTGCAAGGTATGTTGAGTTTAATCTAGCTTGGTAGATTGATCCAGATGGTCTCCAGTTGCACTGGAG
ATTAACAACAAGTGCATGAAAATGTATGGATATGACTAAGCAGGGTGATGCTTGTGCAGCAGAAAAGCAAGAATAGACCG
AGATAAGCGCAAGACAAGCAGATCTTGTGCATCAAAGAATAGCAAAAAACCGATAAGAACAAAGATGAGCAAAAAGCAGA
GCTCGTGCAGCAGAGAAGTGCAAAGACACCGAAAAGAATGAAGATGAGCAGAGCTCATGCAGCAGAGAAGCGCAAAGACA
CCGAGATCAACCAGCAGAGCTGGTGCAGCAGAGATCTGCAAAGAGAGACTAATAGACAAAGCAAGCTGTGCTCAGGCGGG
TGAGAACCAGCCAAAGTGAGTGATAGATGTGAGGTGAGGACCAGCAAAGGTGAGTGATAGACGGAGGTGATGTGAGTGCA
GGTGAAGCAAGTGAGGTAGTGATGTTCAGTCCAATTGAGCTGTCGGTGAGCCAAAAAAAGTTCAAGATGGTTAGGCAGAC
AGAGACAAGTGGGAAATCAATGGGGCAAGAGATAGGGAAGGAGACAGAGACAGAGACTAGAGGCAAATGTGAAAGGGCTG
GGGTGTGAAAAAATCTGGAGAAGAGTGAGGCTGGGGCAAAAGGGCTGGGGTGTGAGCAAAATCCAGGCCAGACAGTGAGG
CAGGTGTGCAAGGGCTGGAGTGTGAGCTCAGAGAATATAGAGGCAGACTGTCCACTGTGTTTTAAGACACAGTTGGACAG
TCTGATGGAGGTGGCACCCAAAAGGAATTGCAAGGTCAGGTTTGAACCCCTGTCCTTGAAGATGCAAAAATTGTAAAAGG
CCCTCTTACCAACCTAAGTCAGCTCACAAAAG
>GYA|c35904_g1
ACAGCAGCAGTTAATGGGACTACCTGGCATAAAGTAAGTTGAATATCACCAGTTCCAGGGGGCATATCAATTACGAGGTA
GTCCAGCTCTCCCCACTCAGTTGTAGTCAATAGTTGGTTGATAACTCCAGAAACCATTGGACCCCTCATTATTGCACGAC
CTTGTCCAGCAAATCCAAATGATACCAACTTGACTCCTAAATATTCCGTCGGAATAATGGTTCTCTTCTCTGGATTCATT
TCAAGCAGTGTGTTTTCAGGGGAGACCATTGTTGGTAAACTAGGA
>GYA|c12324_g1
ATTTATGGAGGTGGCTATGGTGGGATTGGTTATGGCAGCCCCTAAGCAGGCTATGTTGGACCTGCTCCGAGATAGGCTCA
CGATTCTGAATATTTGGCAAATGTTTATCTCTAGAAAGCCTAACTGCTTGGATGGAAGCATGAAATGAAGTTTACTTCTA
AAGCCAAAAATGGCTGGAAAAGCAATAGTGAGATGGAGAGGCAATAATGATTTTAATTTCTTCAAAGAAAACCTATAAAA
CCTTTGGGTACAGTCCAATGTTGATTTTATTTTGTGATTCTGT
>GYA|c44887_g1
CGGTGTTGATCGCGACCACAAGCGCGCGTGGTGGAACGCGGGCGAGGGCACCGCTTTCACGGCCGTGGTCGACATCATGA
GCGTCCAGTTTGCGGGTCAGATGGATGTAGCAATTGGCATCAAAGCGGGACACAAATTTGTCCCCCTGGTAGCGCAGGTA
AGATTGCGCTGAGAATATCGGCCCAGGCGAGCTGGCCGAGGTGCCATTGGTGAGGTTCGAGATGGGCTTGGAGACCATTT
GTTTGCGCCCAAACCG
>GYA|c16117_g1
TTTATACATATATAGAAACTGTGTGTGTCTGTGTGTGTGTGTGCCTTTTGGTATTAAATGTATCGCTAAAGATACCATTG
TGATTTGGTGGGATAAGTCATCAGAAGAAAGAGAGAGGACAGGTTATGAGAGTTCTAGAGAGGGAATGGCTTTGGTAGAT
AGGTTTGTTTCAAGATTTGTTGTTACTAAACTTGGTTTCTTGAGATTTTCTTTTGAGATAGATTGGAGTTGAAGAATCCA
AGAAGATCTTGGGATACAACTAATGTCAATAATCTTGAGAGCTTGAAGCTTTCAAGTCTGGCCTCAGGTGTCCTCAGGGT
TTTCAAAAAAGGCTGCTAAACTCTATTTAGCTGATCAATCCTGTCACACGCTCAAATCACTACCACGTTCCCAGTACATG
CCTACCAAGTGCCAGCCACTGGCATGCAGGATCAGGCAAGTTGATGTCCAAAGGGAAAACTTGG
>GYA|c44349_g1
TGGCTTCCATAACCTTACCTTGCTCACTAAACAAGGTTTCAAGTGCTAAATCATCAACAGCCCACGAAAGATTTCCCACA
TAAACCCTATGGGAGCTATCGGAACTTCCTCCACCCCTGGGCCCTCTAAAAGAAGATTCTCGATCTCCCTTTGGAGGAGG
AGGCCCAGAACTCACCCTCAATGCCCTGCCCTCAAGTTCATAGCCATTAAATTGCTGAGCAGCTGCCTGAACCTCATCAA
CTGTAGACATTGTCACGAAGCCAAACCCTCGGCTTCTTCCAGTTATCTTGTCATATATA
>GYA|c19100_g1
TGTATGTATGTATGTGTGTGTGTAAGTGTGTAAGTGTGGTGTTATTATGGGGTTATAAATGGGTTTTGTTTTTTTGAGGA
TTGTAGAAAGGTACGTACATAGATCAAAAAATCCTTATTATTATTATTAGTATTAGTATAGAATGGTGATTTGGTAAAGA
AGGTTTTATATCAGTTAGGAGTAGTTTTACATATATATTTATACAGTCTATCCATGAAAGCTTGCTTTTGAGAA
>GYA|c5122_g1
GTGATCTATGCTCGTGATCATTTCCTCTCGAAAACAGACAACTACGAGGCCATTCAAATCTTCCCATCACACGCTTATCT
CTACTGTGCACCATTTCTGGATCAAAATCACCGTATTGATTTGAATTCCATGTGGAAGAACTACTTCGACTTGAATTTGT
CTCCTCTCATTCCGCACATCAAAAACTCCGATCTGCAAGAGTGCGTCATCGATCAAATCGATCCCTCGCAGCTCGTTCAC
GAC
>GYA|c18000_g1
TTTATTTACAAAGTACAAATTCAGAACAGACAATCTCCTGTATTACACAGAGCATGTTGTCAGGACTGTACTTCACTTGT
CCTCTGGTTTGTTGAAGCAGTAAGTCAGGCAGCACTTCCCGCAGTAGTGACGGTCAAAGTGGCTGGCCATGAACACCCCG
GCTCCGCACTCATCTGCAGGACACTCGCGGCGCAGGCGGTGGATCTTGCCGTTCTCATCAACCTTGTAATATTTCAGCAC
AGCGAGCTTGACCTTCTTTCTCTTGTGCTTGTTCTTCTTGGGGGTGGTGTAGGACTTCTTCTTCCTCTTCTTAGCACCAC
CACGCAGTCTCAGCACCAGATGAAGTGTGGACTCCTTCTGAATGT
>GYA|c38613_g1
TTCCGGTTCATTGGAGATGTTTTCCTGCTGTGCAGAGACTACCGCGACTTCAATTGCTGTTTGCGTTCCAAGTATGAAGA
TACTGAGCATCCAGAGGAATGGATTGACGAGAAGTGTCATATTGTTCGGGACTGTTCCTAAGTAGCGATGAGGAGATAGA
AAAAAGTGGAATTGACCGGTTGCAACTGGTTCATCAAGACGTTGACCACCAGTTCGTCGTGAATTGTATCCATAGCTTGA
AATACGATGCGTCCAGGAAAATAAACAAGCTGTGGAGGAGTCGATGAAAGAAAGATATAAAGAGAAGAGTGGTCAACAAG
AGAAGTCTGATAATGGCACGAGCTCTCAGGGACACAACCACATGACGTCATGACACTCAGGCCAGCGGGGGCCTTTTGTT
AAGG
>GYA|c4266_g1
TCCGCATCCGCATCCGCATCCGCACCGTCACACTCACCCTCAGCAAGAAGACAGCCGTCCTCTCCATTCCGTCCGTGCCG
TCACTCCCACCACCAACGCCCCGCAGCCGAGCATGGCCATCAGCCATATCCATCCCCATCCCGCTGAGTCCCGTGAGGTC
CCGTTGGACCGGCACAAACTGACCACAAGCCCAGAGCTATGGGGAAATTCCCACACCCAATCTCAACCTTGCATGTTGCT
CATGAGGGGGCAAGGTTCCGGTGATCTTTTTG
>GYA|c11822_g1
GGTGCTGGCAGCTTACACAGCCAGGCCATAAATGAGACCTTTGTACAGATGCTGTTGACGTTGGAAATTATCCCGACAAA
GGTGACTGGGAGGGCCCAGAATACGATTAGTGAGATGGTGATCGCCCATGAGATTAGTGCCCGAATGCGCTGCTCCAGCG
GATTCATGTTCAGGTTCGACCAAATCACGTCTTCTGATGCCACATCAATCCAGCGCCCCGTTAGCCTCATCGGTTCGTGA
TGAGCCAAGGATTGGGCAAACATGTGGGCAGCAATCTGAGTGTTGAACTCAATGAAGGCCGAATTGTGAGGTTTGTAATC
AGATATTTGTGCCCGGCGACTGTCAATTTCCTTGGTAGTCTCTAAGAGCTCCTCGGTGGACCACTCGATGGTATCAACCT
TTTGACCAAGCAATCCGAGGAAGCCAAGTTTGTGGGACGG
>GYA|c31309_g1
AGATTTAGATTTAGATTTAGATTATAATATTTGATATCAAATATTGAAGATAATTTTCTTTCTTATTGATGTACTTTTTA
ATTAATTAGTTTTAGTTTAGTTAAATATTTTTTTTAAAAAAAGAGAACATTGTTACAATGCAGTAGAGCAACTTTGTGAT
GTATACATAAGCCCCCCCCCAAAAAATTTAAACAAGTTTTTTTTCTATAGTGACAG
>GYA|c11902_g1
CGCCAGAGGTCTCTGAACCTTGCGCCCTGCCCACGACGCCCGCCAGCAGGCCCGCGGGAAGCATAGCAGCATCAGCCTGT
GGAGCGTCAGTCTTGGAGTTCTGCGAACTGTCTGACGGGGGGAGGGCGATATGAGTGCTGAGGGGCTTGGGGGGACTCTC
GACCGTGTCGGCAGGGTGATTGACGGGCATGAGCGGGGCACGTGGCGGGTCGGGGAAGGAT
>GYA|c37604_g1
ACAGTCCCTGCGCCACTGACTCTCACCTTGTTCTCTGAAGTCATACAACCTCAGCCAAATCATTCTCTTCGCAAGGAAGC
ACCACTAGCCAATCTACCGAATTTCACTTGCAAACCTCGTCCACCATGCCTTTCACAGCCTCTGACATCTGCAAGATCCT
CCTGGCGATCGTGCTACCCCCGCTGGGCGTGTTCCTCGAGCGTGGTTGTGTGGCAGACTTCTGGATCAA
>GYA|c5364_g1
GAAGCCTACACTTTACTGCCAACCCATACTTCACTCTCAATCTTGGCCAAGCCGATGCATATCGATGGTCGTTTTGGAGC
AAATGCTCGGCAAGTTGCTGATGACATTTTGTCGCCGACATGGACGTTGTTTCCTCGCCTTGGCCAGGGTAGAGTGATTG
GCGTAATGTTGCATCCTCTTTGATGTGTTCGAGGAGTTCGTGAGTTTTTCGTCCTCCTTCTTCAACCCAATTCATGGGGA
TATACCCATCAGAAAACTTATTACGATCCGAACCGAGAGATTGGGGAGATACCGCCCCAGCAGGAGAGCCGGATGGAGTA
GGGGAAGGGTGGACAATCAGACCGGAACTTGGGATCCCGTCGGTACCGGAACTGCTGAGACCTGTTGACTGGATCCCTGA
TAATGGTGGCAACGGCATGATGTTCAATTCATGAATAGAGGACGAAGTATCAAAATAGACTGCAAAAAATAA
>GYA|c33932_g1
AGTTATAGTTATAGTTATAGTTAAGTAAACACCCAGTATATATAAGTATATACCTTTAGTTACTGCCTTAATACTTCTAT
AACGAATTGACGCATGTACATTTACAATATTCTATAGGTGAGTTGAATGAGAGCTATCATCTCTCTCCTTGTGATGAAAG
TTTTATTATTTTTATGGAATCGAATCGAACCCACACCGCGTGGATTATCATTTTTTTTACTGTATTTTCAGGA
>GYA|c26896_g2
CATCATCAACAACAACATCATCAACCACAACAACATCATCAGTCAAATTACCATCAACCCCATCATCAGCAACATCAACA
TCAACAACATCATCAACCACATCAACAACCACAACATCATCAGTCAAATTATCAACGTTAACGTTAATTAAGACAGGAAG
TTTGTCATTCTCAAGAGGGATAAGAGGGTTAATAGGGACAAGAGGGTCAAGAGGGTCAAGAGGGATGATAGGGATAACTG
GGATAATAGGGACAAGAGAGAGGAATGATAGTGTTAGAAACAAAAGATGATGATGCTATGATGCTATGGTGATTAATTAA
G
>GYA|c2318_g1
GTGGTAGAGTTCATGGTACAGGTCAAGAGAGCTTTGATTTTAATTGATGGGATGGTAAAGGGGAGGGCGGGTGAACGGAT
GGTTTTACGAAAGAAGAAAAGAGTCGAAAACATGGTGATATGTACAAGAGTCTTGACCAACTCGAGACTGAGCCAGCCAG
AGAGTCAAGTAGAGATGGTTTCGAACAAGTCGATGAGACAA
>GYA|c39465_g1
TTTTGGGACAGGCTGAACGATTGGTTTGTTATTTTGTCTTTTGTTTGTTGGTTTTGTATGAACGGTAAAAGTGACAGAGG
AAGGGGGTGGACAGTTTGTATGCCCCCTTCCCCCTCGCCAAAAAAACAAACAGACATGGGAGTGGTGGAGCTGATTCTTT
TGGAATGTGTCATTGAACACGAACTACTACTGGAATTTTCTTGTTTAGGCGGATGAAGTGACGGTTTCGA
>GYA|c4011_g1
TTTTTTTTTTTTTGAGTGTTATTGATATGACATTTCACACTCATGCACCAGGATCAAAGAGAATATGGTTACTAGTAACA
ACGGATTATGAGTTGGTAAGCCCATGGCTTCGCTAGGTGGGAGGAACAATCCATCTCTCGTCCTTTATAAAACTTGTCTC
TCTTGTTCCCTTTACAGTTCCCATCCGAGACTGCTCTTCAAATCAGACCAAGAAAAA
>GYA|c41938_g1
AATAACTTCATCGGACCGCTATTCTCCTTAGCTAACAATTCCTGTAAGAACTTAAACACTTGCAGCGTGTCATCTTCATT
ATCAAATATGATTATAATTCTGTTTAAAAATGGCAACGGCGTGTAATACTGCAAGTGACTTTGTAAATTTGGAAATTGCT
CCTTGAATAAAGTTTTTTCCAGTTGTGTAGGCCATTTACTAGTAAATTTGCCACTAGGAATGTCCGTGATTAGTATTTGA
GTTCTCA
>GYA|c40756_g1
AATTAAAAGGTTTAGATGTAATTATTGTAACCACAGCTAAAACTGATAAAGAAGCTCGAGCATTATTAGAACTCTTAGGC
ATACCATTTGCTAAGAAAGCATAATAAAACAAAAAGGAAAGTACATGGCAAAAAAATCATTAAAAGTAAAAGCAGAAAAG
CATCCTAAATTTAAAGTACGTGCTTATACAAGATGTCAATTATGTGGTCGTCCACATGCTGTATTACGTAAATTTAAAAT
TTGTAGAATTTGCTTCCGTGAACTAGCTCACAAAGGACAAATACCAGGTATTAAGAAAGCGA
>GYA|c41409_g1
GATGCAAATTTTTATCTTTTAATAGTTTCTTTTTGGATATCTGTGTTTTTTTTGGAAATGAAATGAAATTAAATGATTTG
GTTTTAGGTGCAGGTTTTAGGTTTAGGTTTAGGTAGATGGATAGAAGAAAGAGACCAGAAATATTTTTTTTTTGAAAGGG
AAGAGAAGAGAAGGTAAGGTAATGTAAAGGAAGGGAAGGGAAATAATATAATTTGATTTTGTTTTGTTATGGTTATGATT
TCAATTATTATCATTATTGTTATTATTATTGGTGGTGATGGTGGTGGTGGTG
>GYA|c45001_g1
CAATTTTTGCAGACGGTCACAACCGCTCTTGTTAATGCATCATATACGACCGCACATGACTTCCTCGGCGGAGACCAAGT
CAAAGTCGTGGAGACGTTTCTCGGAAGGTGGAACGATGATATCTTGTGGCCAAGTCAAGCAGCCGTGGCTGGGGCCGAAA
TCTTTGGTCCTACCAAGGAAATGCCAGGCGCCAACGCTGACTGGATTAGCTTGGCCACCAAGACCTATGATCAGGCAGGC
GCCCAAAGTGACAACAAG
>GYA|c30757_g1
GCAATCTATATTCTTTGTCAAAGCAGACTGGCTACGAAATGGTCTGGGGTAATTGATTTGTGAATATGGCCGTCTCCGAC
CCGGGCCTTACATCACCCCATCGGCACATTGGCCCCGTTGTTCAATCCCGCAGTATTTAGCAGTCCGGACGCCGACCGAC
AATGGCACGAGGATGGCAAGCCTCCCGTAAGTAGAACAAGCGACCCACGGACGGTTCCACCGCATAGAATGCAATGCAGT
CAGCAGCTGATCACGATCACGATAGAGTCACCTGAGCGACCAAGCACCAGGAAAG
>GYA|c1628_g1
AAAAAAAAAAAAAAAAGAAAAAAAGAAAAAAAAATCTAAACCCATTTCACCTCCCCTCCCCCCCTTCCTTCCCTCCCTCT
AGAGACAAGAGGAAGAAATGGGGGTGTAGGGAGAGAGAATGAAATGAGGAGTCACGAGGAGGAGTGAGTTTCTCAGAGGA
GGAAGCCAAAAGCAAGGGCGGTTAGGGAGGCAAAGAAGGTGGGGACGAAGATGGCGGCGTCGGAAGCCGGGGCGGGCGCC
GGAGCGGTGGCAGCGGCGGCGGGTTGCACGGCGGAGACGGCCAGGATCATCATGACAACGGCTAGGAAAAGCTTCATCTT
CATTGCCTCCATTTCTTTCTGTTTGGCTGTTTCCCGGAAAATGATGAAAATGTAGAGGGGCGAATTGGGGGAAGCTCTAC
GATTCCTCTTTGGAAAAGCTAGGGTTTTGCAGAGAGGAATTGCAGAGACG
>GYA|c36705_g1
CTTTCTCTCTCTCTCTCTCTCTTTACCTCTCTGTGTGCCTGTGTGTCTCCCTCTTTGGACAATGTCCATTCAACTACCAC
ATCCCCAATTTTTGTTTCAACACTACTTCAAACATGAACCTTCCAACAACCATTCCAATGTGGACACTTGTGTCTCTCAA
TCTTCTTCAAAACCAAGCACTTCCCCCCCTCATTTTATTTTTGAAAAAGCATCCATAGTATACACATGACAATCCTTTGT
TTGCTTTCTTCTGATTCTCTTTAATTTCACTACTTTCAGAGTTTCTCATCCAACCTAGCTTAACCTAACATAACCCAGCC
TTTTCA
>GYA|c44127_g1
GCTAGTTGTAAACAGAGGCGGAGATCACTTCTGCTTTACCGTTGACATTTTAGTGTGGGGTCTCCTATGTATGATCATGG
GCCAGATTCGTTCTCTCGGCAGATTTGCACATATTGCAAACTCTGCCGTGTGGATGAACATCGCAATCTGTATTATCACA
ATGGTCGGTGTTGCTCTGGGAGGTCCTTACTACGGTATTTTTGAACAATATGGGCAAGGCGCCCCTTACTTCCAACCTAG
TAGTTACATCCCATTGCCAATTAAACAATACGCCATCGTGCCTGGTAATATTAGTGATAAAATTGCA
>GYA|c38303_g1
GGGTGATCCAAGCATGGAATTTTGCCTACATGGTCTATGCTGGACCTTTGATGAATGGTTCAAAGGAACTTAAGTGAGTT
TGGACAAAATTACAAATTCTTTTTGATTTGGACTATCTTTTTTACAGGCTAAAGATCTGGAAGCCCAAACCTATGTGTTT
ATAGGTGTTCAGAAAGCACTTTTCATCAGTGATGAGTTTTGTAGCACATGTAGTTTGCCCTGTTTTGAT
>GYA|c35686_g1
GAAGAAAATAAAAAAATATTGTGTTTCATGCAGTTTTGTGTGGGTTTTGGAGTGTTAATTTGGTCTTTGCGGCAAGGGGT
GCTGCCCCTAGACCCTCAGTTGTTGCGGATATTAGTCATGGGAATTGTGACCAGTTGATGAAGACTTGGAGCTGCTGTAG
GCATAGTGTACCAGAGGTGAAAAGATCAACGGAGCAAGCATTTCGAGAGGGGTGATACACTTGGAGTAGGTGTTGGACGT
GAAGGTGTCTTGG
>GYA|c33812_g1
GAGCCTCTACTAAAGCCGGTGCCCATAAGGAGAGACACAGGAGGGTAATAGCTTGAGGCCATCGGCAGGCATAAGGCATC
GTGGAATATGCGAGGTTGAAGGAAGAGACTTGGAGTTTCTCGGTATGCAACGTGAGCAGTCTGATAGGCAGCTGCTTTCG
GAAGAATGATTGAGAGGGGTGAGCCTTAAAGTAGGGTTCAAT
>GYA|c38707_g1
TGCCTGTGGTGTGCCCGGCTCTGCCACTCCCGGGAGGGGAAGGGCTGCTCAGCTCAAGGTGTCCTGTTCGGTAGAGCAAG
TGTCCTCTGACAGCCGTGTCCCCGGACAGTTCAGACACCCTTGGGGATGGCACTCCACACACGACAGAGATGCAGGGGCC
AGGGAAGCCCAGCGCTCGGTGCCCTTCGTCCAGGGTTAAAATCGGCCTGTGGGGTGTGGTGAGAAGGCAGGTTGTGCGGG
TGTTGACCGATGTATCTTTTCCTTAAAGTTATTATAATAATG
>GYA|c16131_g1
GACTCGGTTGGACGGGAAAGTCGGCTGACGGTACGAAGGGGATGGATTGTAGATGAGAATAAATCAATCAGTTGATAGTC
TTGTTGAGTTGAACGGAACATGATATCAATTTCAAGACCCCATGGGGTCTGATGAGAATTGTGTGAACATTGGTTGAAGA
GGAATGATTGAGAGAAAATATGTGATCTTTGAGCTTCAATTTGAGAAAAGAAAGACTGACGATCATCCAGATAGGGTTCC
CTG
>GYA|c14259_g1
GAAGGAAGTTACATTAACCATTTTTTTCATCTTTTCTAAATTATTCTTACAATAAATCACTTGGGGTGGGCTGTACAAAA
GTTACTGAAATAGTGACTGAGAATTCTGAGGACTATTCTTTGTTAAGTCACTAAAAAAATATCAAGTTATTGTAACATAA
CATAATGATCCACCATTGTGAGGCTGCCATATTTAATAAGTATGAAGGGGATGAGATTCTCTTATCAGCAATTCCTCGAT
TTTCCTGTTCTTCTTTGGATTTCTGGCTCTGATAGCATAGTGAAAAGTAAAAAAAGTTCCTTGGCCTTTAATCCAGGGGA
TAGTATTCACCTCAAAAGTTTTGAATCATCAGTGTAGTAGTGTTATCAAGGTAAAAACAAAAAAAAATCTTTTGAAAACT
CAATTTCCAATTTTAGAATCCCCCATTTGAATGTCTCTACATATTTCATAACAAGCATGACATTTGTCAAAAATGGACCA
ATTTTTCCTTTCAACTCATAACACTGTGTGCATGCATTCAACATGAGAAACTCCTACTATAACCCCAGATCTGTATAATC
CCACAGACTTTGCGCCAAAAGTTTGTCCACCGCGTTATCATGGACTTGAACTGTTTTTACTGCATACAACCCCTCTGAAG
CCATCTTTCTAGACATAAATCTTATCACCAAATCCAATTTTTACACCTCCTAAGCCTCATGAAATGAGAGTCACCAAAAA
AATCCACCAAATTCAAACATGGCCTCCTTAATCTCTGTTCATTCTTAAAATCCAAAATCACATTTTCTCCTGGAATTCTC
AAGGAAATCCCTGTCAAATGTTATCCCTTTCACATGGGCGTTTCGGCAAACCCAGTTCAAGCAAACCCAGTTCAAAATTT
TAGATGCGCTTCAGTGGGACCCCTGGAACCCCAAAATATATCCATGTTGACCAACATATAATGACGATTTGAA
>GYA|c30424_g1
TGGTAATGAGTCTTTGAAGGGCGTGACAGCTCATCGATCCCATGAGTATGTGGTGCGTGAAACAAGACGCCTGGAGCGAG
AACGTGCAAATGCACTGTTGGTACATGCCCTGGGGGGACGATCTGAGGATGTTGGTGACTGCAAGGGCGGGGATTGGAAG
GGAAAGCGAGCTGGTGAAACGGGAAGAAAAAAAAGGTGCAAAGGAGGAATTCAATGGGGAGTTGCTAACGAGGAAGGAGT
CTCTGATCAGTTGAAATTTCCAGTGATTAGGTCGGCTGGGTCTGTGGATGTTATTCAAGACGAATGGGGGATCAAGGCAG
AAGGGAAGAAGAACGGTGGAGCCGGAGGTGGACGAAGGGGCAGTAAAATTCCAGCTCAGTTCTCGTGGGATGACTAGGCG
TTTGATATCTATCATTCGGTCTGCTTGGTGACACCAAGTCTGGGGATCACCATTATTTTATCAGCTTGATCGGAGTGTCT
CAACTCGTGGGTCAACTGATCCGGTTTGCTTCATAATCTTAGTATTCTTGCTATGAAAGAAAGTCGAGCAGTTGACCATG
TAATATGTATTGGTGGACGTAGTAGTACTTAAATAGGCTTACCAGTGTATCTCACCCTCCCCCTCCTCAAAAAAAAGGGC
TAGTCTCTGTTTTTTTTGTAGTTTTTGTACAACAAACTGTCCAATATACACGTTGTACTATGTACTAGTATGCATTCCTT
ATGGCTTTGATCAGTG
>GYA|c39016_g1
AATAAACCAAAAGTACTTTTCCCTTCAAATATAATAGCAGGAATAGTAACAGGAATTTCTTCAGCTTTATTAGGAATTAA
TATTATTGCACCACATGGTGGAATATTTGTTGTCTTTTTAGCAAGAACAAATTTAGTAGAATCTACTGGCGCACAAATTG
GTTTAGGAATTTTGTTCTGAATCTTGGTTTTACTCATCGGAACTATTACTCACGCATTTTGTATTTGATTCTTCTCAAAA
GTTGAAAAACTGGGGTG
>GYA|c3371_g1
TCAGGAATAACAGGCTTGATGACATGCTCTTTGAGATCAGCTGCAATCTCGTCATTGGTGACAGTCTCGTCGTGCTGGGT
GGAAATGAGGACAGTGTGTACGCGGATTGGAACCCTGGCACCACCATCATTGTGGTATTCGACAGTTACTTGGGTTTTAC
CATCAGGCCTCAACCATGGGCAGGTGCCATTCTTGCGGACTTCAGTGAGGCGGGCACCTAGCTTTGTTGCAAGGACATGG
CTAAGGGGCATCAGCTCCGGAGTCTCATCGGTGGCATAGCCGAACATATGGCCTTGGTCACCAGCACCAATCTCCTCAGG
CCGCTTGGTGAGATGGCCATGGACACCCTGGGCAATATCTGGACTTTGCTGCTCAATGTTGACAAGGACCTTGCAGTTGT
CAGCATCTAGACCCACATCGTCAGATACAAATCCAATTTCCCGACACGTGTCACGCACAATTTTTTCATAATCTACATTG
GCCTTGGTTGTGATCTCTCCAAAGACCATGACCATGTTGGTCTTGGTGCAAGTCTCGCAAGCAACCTTGCTGTCAGGGTC
CTGTTGTAGGCAAGCATCAAGCACTGCGTCAGAGATCTGATCGCACAACTTGTCAGGGTGTCCCTCATTCACTGATTCGG
AGGTGAATAGGAAGGTCTCCATTTTACTCAAGCTCAAAATTTATGATAGCCGAAGAAGCAGATCTGAGGGAGAGAAGGGA
GATGACCGCCGCCTATAATTG
>GYA|c29353_g1
TCACGTTTGATGTTGGGAATGTTGTGATGGTGACTGGAGGAAGGAATAGGGGCCGTGTTGGTGTGATCAAGAACAGGGAG
AAGCATAAGGGAAACTTTGACACCATTCATGTTCAGGATGCCACTGGTCATGAGTTTGCTACTCGTATGGGCAACGTGTT
CACCATTGGAAAAGGTACAAAGCCGTGGGTTTCTCTTCCCAAGGGCAAGGGTATCAAATTGTCTATCATTGAGGAGGCTA
GGAAGAGGCTTGCTGCCCAAGCAGGTGCAGCTGCTTAAATTTTATGAATCAAGAGTTGTTG
>GYA|c9836_g1
GTTCATTACATGTGACCAGAAAGTGCAGGGTAAAAAAAAATTCTATATGTTCCATTGAAATAAATTGATTTCCATTTTTT
GGCCAGAGAGAAACTCTCAATTAGATCAATCATAGAAAATTTTTTGGAAAGCTTAGTGCAAAAAAATGAATAATTTCCAC
ATTGAAGCCATTCATGATAGTACCTTTCTTGACATGAAGAAATTCATTTATGATTTTTTTTGGAAATCATTTGACTACTT
GGAAAGGAATTATGGTATCTTTCAACCAAATTGATCTGAGAAAAATGAATACCCTTGACTTATCAGCATGAAAAACTAAG
TTCAATTTCCTGTATATGTAGTT
>GYA|c32946_g1
GAGAGATTACAAGAGAGAGAGAGAAATTACAAAAGTGGGAGAGATTACAAGAGAAAGAGCAAGATTACAAGAGAGATAGA
GAGTACAAGAGAGAGAGAGATTACAAAGAGAGAGAGATTACAGGAGAGAAAGAGAGATTAAAAGAGAGAGATAAAGAGTA
GAAGAGAGAGAGATATCACAAGAGAGAGAGATTACAAGAGAGGGAGATTACAAGAGAGAAAGAGATTACAAGAGGAAGAG
AGTGAGGTTACAAGAGAGACAAAGCCTACAAGAGAGAGAGAG
>GYA|c28910_g1
ATGCCGACGGTGGGCAGCGAGATGGCGCCGAGGAGGAGGAGGTTCATCAGCTTCCGCTTCTCCATGTCGGGGACGCGGTC
GGCGGGGATGCTGCTCGCCGCCTGGCACGTGATGATCCGCCGGCCCATCCCGAGGCCGCCTAGGCCCTTCACCGGCTTGC
CCACCGGAGAAGAAGCGCGGGGCCGGCAGAGCTGGGTGGGGTTGGCGGCGGTGGAGAGCGCCGTGGAGGCCGCCATGGCT
GCTGGGAGGGGAGGATCGATTGCTG
>GYA|c27924_g1
AAAAAAAAAAACCCCCCCTCACTCCCCTATTATAATTAACACTCAAAAAAAACAGAGTTACCTTTTTTTCTTCTTTCTTC
TTTATAACCTAAGAACCTAACAAAAAAAACCATAACCTTCCAAAAAAAAAAGAAGAGAAAACACAAACATAATTGACCCA
TCTTTTTTTTCAAAAAAAATCCCTCATCATCATCACCAATTTTTTTTTCCAAAATAAATAAATAATAAGAATCAAAACAA
AATTGAAATTTGTTTTTGATCAAAAAAAAACAAAAAAACTCTCAAAAAACCAACAAAAAAATTGATTCAAATCAACCTCA
CTCATCTCAAGTA
>GYA|c16969_g1
AGATTCGATGACAAGCCCGACTACAGCTATCTCCGAAAGCTCTTCCGTGATCTATTCGTGCGAGAAGGCTTTCAATATGA
TTATGTCTTCGACTGGTCACTGCCAAGCCGTGGTCAAGATGAGTCGACTGGCCCCACCAGAGAGCAAGCCCTTGCCAAGG
ATCGTGCTCCGCTGCCACTAGGTCAACTTCCCCCAAGGCGCAAGGTGCTTGGCAACGCCGAGGAAAGTGGTACCGCAGGG
CAGGGCAGTGAAAGGAT
>GYA|c44019_g1
TCCATCTTCGGTGTTTTTCGTCAGATCATCTGGAAATGTCGGACGACATCCGGTTCTTTCAACTCAACACTGGAGCTAAG
ATGCCTTCGGTAGGGTTGGGTACGTGGCAGTCAGATCCAGGTCTTGTCGGCCAGGCTGTAGCCATCGCCGTCAAGGTCGG
ATACCGCCATATCGATTGTGCTCAAGTCTACGGCAATGAGGAGGAG
>GYA|c25266_g1
CGTCGTCGCACATATCATCATGAGTGCGATGCATTTGGTCTCAAGTCCAAGTCATGATATTTAAGTGATAATCTGGTTTT
GATTAACTGAAGCAATCTGAGAAGACTTTGGGACAATGTACAGTGTTATGGTGCTTTGATGACTCGATTTACTCGGATGA
AAACCACTTGATGAGGAGTTCCCGACGGCAACCCCAACAACATCGCTGAGTCTTCCTTCCTTACGCTCCGACCTTGTCTT
GGCTGGGTGATACAAACGGTGTGCTCGGTTGTTGAGATTTGAATCGGGCGCCGAGGATAAACGACCAGAGAAATGCTAGG
ACGGGCATCAGGATGGATGAGCGATGGCTCTTGGAAGACAGATCCAAGTGTTGGACGCTGTTCAGAGGGCGATGCGCTTG
CTTTGGCAGAGACGTGTCTTGTGTGGATTTGTTGGCGGCTGATCAAGGTCGAAAGTTCTGATCAGGCTAGGGCAGGTCGA
GCTGGATGAGGACTCGGGTGTGTTTGATGGACATCGCCTGTCCATCTTGCTTGCGTTGAGACTTGTGACTGGAAAGCGGA
ACCTCAAGGCCGACTCTGGCCGGACGCCCCCACAAGACCCCGAGTGCTTAGCGTTTACCCCAGTCCGGCGTCATCACTGA
CGCAATAAATGGACCCCCCACCAGATCAGCGACTCTCTTGACTGATGCTTCGACGGTCTCCAAGTCTGATTCTCCTAACG
ACTCATCATTCAGAGACGGGTCCATTTCCCTTGAACTCAGTTCGCGATCTGTTCATATCGTTGTCCAGTCTCGGGAAGTA
GACCGTTGTTGACAAGGCATAGGATTTCTGGCTGACATCGAGCCAACAAGAACAAGCCTCACACACCTGCGTTCCCTGGA
GACCTATAAAGGGCAACTTTACCATTTTTACCTACGGTCCTCTGCCACCTTGCCCCCAATTTTTTCAAGACCAGCAACCA
TTTCGAGATTGGCCTCGGTGTTGCAGGACTACATCTCAAGCATTATTGCCCACTTGTTCGGTCCATACAATCTGGTCCTA
GGTCACTCAAAGGCTCGGACGACGGCGACAGGAGCCGGCTCGACGACTGGTGAAAGATCGCTTGACTTTCGCGATCTGAA
CATCGTAGTATTACGTGTTGTATACCATCACCAGAATACCGCGAGCGCATATCGGCCGAGTTCGAGTTCTAGGTTTGGGT
TGTCTGCTGTACCCCGCTTTCCAATTTTCTTTTGCGGTTTTGTGCCACATCTTCTTTGAACTTGTTTCTTTGGCCCGTTG
AGGATCCTCTCGCCAGCCGACCTACTCTTCAGCCCCTCGCGGCAAAGGACATTCATTCCTCACGTTCAGATTCCAATCCC
ACTCTTACGCTCTGCCACGCTGAAACAACTTGCGCAAGAAGAAAAACGACACCATGTTGATTGACAAGTTTACGATTGAT
GATGACCAGTCTTCGACTCGGACCCGCTCCACAAGTGTTACGAGTGGTTTGAGCAGCATGAGCGCAGATGACGACGGCCA
AAGCGTCTGCACCACTCACAGCTTTGATAGTCCGATCCACCTGGCAAGCACTGGACACAAAATCGGCACCAAACTGCTTC
CTCAGTCTTTTACCCGTCCCAAAACCAAAACGACCTTTGCGACCAAGTTACAACAGATCCAACTGAAACAAGAGAAACTT
CAAATGACCAACGGTCATCGCCCCAGTCAAAGCATCTCATCCAACTCCGCCGCCCCGCCCGCCCCCACGTTTGTCGATCG
GCCCTTTCCTGCCTATGCTGGCTCATCTGTTGCTACTTCGACCTATAAGCCTCCTACCATCAGCAACAGAGAGCTCACTG
AATTCGAAAATGTTCAAGCTCGAACTTTCTGCAAATGGCTCAATGCAAAGCTCGATATTCGAAAAGTACCTCCGATGTCC
GACCTGAGTCGGGATTTATCTGATGGAACAAACCTTATACAGCTCATGGAAATCATGGGTGACGCCTCGCTGGGACGCTA
TAATCGAACGCCCAGAATGAGAGTTCAGAAGGCCGAGAATGTCAACAAAGCACTGCAGTTCATACAAAGCCGCGGCGTTA
CCCTCACCAATATTGGACCTGAAGATGTCGTGGATGGCAACATCAAGCTTATTTTAGGACTGATATGGACATTGATCTTA
CGGTTTACCATTGCTGACATTAGCGAAGAGGGTGTAAATGCCAAGGAAGGGCTTCTGCTGTGGTGTCAGCGCAAAACGCG
TGATTACGAATTAGTCAACGTCCAAAACTTCAGTGATAGTTGGCAAGACGGATTGGCACTCTGTGCCCTCATTCATCATC
ACCGGCCTGATCTCATGGACTGGAACGCGCTGCCTCACTCTGATCGTCATGCTTGTACCCAAATGGCCTTTGACATCGCT
GCCAAAAGACTTGGTATACCTCAACTGCTTGAAGTATCTGATCTTTGTGACTCCGCGAGGCCCGATGAACGATCAGTCAT
GACTTACGTCGCCCAGTATTTTCATGCTTTCTCTTCAATGGACAAGGCGGAAGTTGAAGCCAGACGAGTGGCCAATTTCG
TCGAGAATCTTAAGTCCATCTGGACATCCATGAACGATTATGAGCGACGAGTTACCGAACTGATGGAGGAGATCCGCCAA
ACCATTGCAACACGCTTGACAACACCTTTGCCATCAACATATTTGCTTGTGAAAGAACAAGCAGCAGATTTCCAAAAGTA
CAAGCAAACCGTCAAGAGAGGCTGGGTGGCACAAAGGAATGAAGTCGCTGGTCTATTGGGCAATATTGTTACCAAGCTCA
AGACATATAATTTAAGGACATATGTACCGCCAGACGGACTGAAGCTCACGGATCTGGAAGCATTTTGGCAGGAATTGCTT
AAAACTGAAGCCCGGAGGTCGTCATCCATCAATGCGAGGATACAACAAATCAAAGAAGATCTTCGTGTCAGATTCGCCCA
ACTGGCCAATGCGTTTGAGCGAAAGCTGCATCAGGATGCCTTAGAATTGGCAGCTTTGACCGGTCCTCTTGAAGAACAAT
TGGCCCGCGCCAAGGAGATTCAGATCAGTCTCGGAGAAGAGCTTTCGGAAGCTCTCATACAGGTCCGGCAAGCTGAACAG
GATTGTATAGACGCTAACGTCGAAGAGAATGACCACACTGTCTACACCTTCGATGATTTGGAATTCGAGACTGAAGAAGT
CCGAAAGTCCGCTGCTCGTAAAATTGCATTTGTGGAAAATCAAATTGTCTCAGCGGGTATGACCAAGTTGACGCCTGCAC
AGATTGAGGAATTCGAGACGACATTCAGATACTTTGATCGAGACGAGGAAAACAAATTAGCTTTGCCTGGATTCAGTGCT
GCCTTGGCTAGCTTAGGAATTGTATACTCGGACTCCGATACAGAGCTCATACACACGCAAATCGCAGGTCGGGATGGCAT
GGTGACCTTCGAGGCGTTTGTGGGTTTCTTGGTCCAGATCACTGAAGATACCACCTCCCCTGATCAAGTTCGAGAATCGT
TCAGGGGAATTGCAGGAGACAAGCCATATTTAACAGAATTGGACCTGCGTCATGCTCTTGTACCGCAATCTGCAATTGAC
TACCTGCTCGAAGCCATGCCCCAGTTTAGCTCCAGTGAGAAAGGTGGCTCGCCGGGAAAGCCGCCTTCGTCTGGGTCAGC
TGCAGGCGACATCAATGCATTTGATTACGAGCTGTTTTTAGAACAACTGTTTGAATTTGATTGAATGCCGAGGTGTGCCT
GCTTGTGTTCTAACCAATGCTACTGGGTTGTCCGTGGTTTGGATGGCATATAAGATCGCTGCGCATTGTCTAGACGCGCA
TGACAGCGAATACGGTACGGGAACTGGTTTTTGATGAAGACTTATGAGTTGAATGAGGACAACTACTATAGCATGCCATA
TTTCTTACATTGCGGATATCTTTTTGCTCCCGGTACCCCCCACCCCCAGCTCATCTCGATGGCTCCTTTCTCTTGACTAG
ATTTTCATTTGACGTTTTTCATTGTTTTCATGCATAGCTTATAAACCTGCAATCTTTTCTAGACGTTTTGTATCCTCTCA
TCTGGAGATCATATTTTCTTTTTTGGCATTGATATCAAATTCCCAAGGTTGTTTAGGTGAACCAAAAAAATGTCAGTTTG
TGAAGCGACTCATGAAGACAATAATATCCACTTAATTCAAAACAAATCTAATAGCATGCTGTACTAAATTATCTGGTCAG
GCTTTGGAAAGTGAAGAGCCAATATGGTACTGATCACATACTACAAACTCCCACAACTTCATGTTTGGATGTTACCCATG
TGATAGTACTCCGCAGCTGAAACTGCTCATGTAACTCAGATTTCGTAATCTTGATACTCCTTTGTTCCTTCCATCTGTCG
TACCTCAGCTCAGGGCTTCCATATATGTATTTTTCTAGGTTTGGTTGTGAGGGTCTGGACTACCATCCCATCTTCAATAA
TCTGATGCAAGTTGCCTTTCTCACTTTTTCCCCTTTGAGGACCCAGACAGCATTTATAGAAGTCTGACAAGGGCAAAATA
AACAGTCTGGTTGGAGGTGAAAATCAAGAGCTCATGTATAAAGAAAACTTGAGGTTTTAAAAATACAAAATCCCTTGCCT
ATATTACTAGGGACTGACCGATTTTGAGAGTTGGAGGAACCAACATTGTTAAGTATAGCTTTGTTTTTGAATTGTTGATG
AAGCTTTTGATATGATTACCTTAATCAGACACTATCCTTTTTGTACTGTGTCAGTAGAGGCTTTTGTTACTGTTTTTGGG
TGGATTTCTGCTTGACTGGTATGTTACTTTGATTAAAATCAAGTACATAGTTTGACTGCTTGAAT
>GYA|c15771_g1
CGACCTATGCTGACGTTGCACACATGTTCACGCTGAATATTTCATCGAGCGCTGGTCATCTGGTTTCAGTGAATGTGAAC
CGTGTTTGAATCGGCAGACTGATCGACAAATGTGCAGCACCAAGCAGACTTACAAGACTACCGACCAGGTTCAATTTGCA
ATTTATCCTCGCGGGACCAAGGCAGACTTTTGGCGCATCAAAAAAGGTCCGTAGATACCAGAGAGCTACTGGTGGCACCG
TAGATATTCGAGTTTGTCTGGACCCATCCGGACAGAAAACGGTACTTACCTTGCCCACTTTCATGCACAGGGAAAAGTTA
GGTTCACACAATACACAATAAGCTCGACCGGAGAGATTCCTGATGACGTGCTTGTTCAACTCTATACTACTGCTATCACT
CGAAGTAACAGCTGTTGGCTTTAAATGTGCCAAACCAACTACAATCTTTACCACTTGTGGATTCCTTGAAACCATATTGG
TTCTGTTGCAACATCAGAGTACCAAAGCCACGAGGGACAATCAAAGTGCTTTATGTCAATAAGTTTGCTCATAGTTGATT
AGCTTCCAGAATGGTGCGAAAATTATGCAGGGTAGCTGAAACTTTGTCAAAAAACATGTGTGTGCCTCTAGTATGGTTTC
ATGTCAAATCTTATGG
>GYA|c26550_g1
GTGCTCAGGTTCCAAGGTTATTGATAATAGCTACAGGGAAACAAACCATCACATTAAACACTTTTCAAGTCTATCTAAGA
ACCCAAAAAGTTGCCACAACCAGATTCAAATTTGGATGTTCCTATAGATTTTTTTCTGACAAAGGCTGTACACAACTCTT
TTCTGCCAAACAGGCCTTGCTATGATTGTTTGGTCCTTCAAGGTACTGATTCTCATGAAATAACTGATAGGTACCCTTTT
TGATTTCAGTTTTGTACCGACTCAGTTGTATCTCTATCATCACAATTTCAAGTCCCCAAAGTAAGATTCATAAATCAACC
CCACTTTCGAAATATCCTACAGTAACACTTGCCCCAGCTTTTAATCATGACACACCAGTTACAATTTGGCCAATTGTTTC
CACCCTGGAAAGTCATTAGGAGTTGTGCAATGCCCTTTGGCTCTGGGCTCTAGAATTTGTGGACTTGAAAAGATTACGTT
AAACTACTTTTTGATTGCTTGACATCTTGTCTGAGTTCAAAACTCGACTTGCACAAGGATTGCATCACAACTGTTTGGCT
GCAGACGTATTAGAATCAATTTCTTTGGAAAGGGTATTATATGTGTGGAAGCTATGTTTTAGAAGCCAGAGCCTTTTTAG
TTTCGGAGATCCATTCCGTTTCCAAGGCTCCGATTGGCAACAAGAACAATTCCAGGCAACCCTCTTCTCCCAACACCAAC
CCATCATCTGTTCCAGTTTCAGCGAGCGACTTGGCAATCTTCCGGATCGTCAGCTGCTTTCCGCACCGCAGTAGTTTCCG
CTTGGCTGAGAGCACGTAGAAATGGTGGCTGTCAGTCCGCCCACACAGCGCCTCGAGATGGTCGGCCACTAGGTCGTCTT
CGTGCCAGCGGAGCACTAGGTCGCGGGTCGGACACGCGTCCTTGGGCCTCAAGACATACACAGGATAGACTATCGACACT
TCCGCCGATGTCGCTAGCCCAGATGGGTCAAGATGGGGTGGGATATGATCAAAGTGGGCAGGCTCGAGCCCTGGCGGAAG
ACTCGATGAAGGGGGTGGAAAGGGCGTGTGGGATGGGATACGGATACCACGTAGCTGAAGTGCAGTTCGAATGGCCTTGT
CCAATCCTTGCTGTCGTTCCATAGCTAATGCACGTTGTCGCTTGAGCTCGACCTGACGGGCGAACCGGCCTTGGATATCA
CGCTTCAACTTTCCTGGCTCCTCGTCGCCCGAAACACCATCGCGCTGATCGAGAGCCATCAATTTCTGGAGGCAATCCAA
AGCTTCTTCAAATCTTTCCAGCGCAGCCAAGGCCTTTGCACTTCTGAAGAAGGATTTCCGGACTAGCGCAGTGGCAGGCG
ATGGCAGTGGCGGCTGGAGCACGGCAGCGCAGTCTGCGAGACAGGAGCGATAGTTCTCTGCAAAGGTGTTTTCCGGGCGT
CAGAGTGGTTGCGGGGTGCGCCATCATCAGCCCATGGCAGATGGCCGGATCGGTCCTTGGGCTGGCGACGGACCTAGAGC
AAGATGACAAGCGGCACGGTTCGAGAAGAGCGATCGCCGAAGCTCTACGGGCACAGTCCAGCCGGCGGTTTGGTTTTGGA
GGGGGAGCATGTCGATGGCCTGGGTGTAAAA
>GYA|c38546_g1
GTTTTTTTGATGATGATGATTGTTTTTAGTGTGTGTGGGTTGTAAGGTATTGTGAGTTTGATAGTTTTGGTTAGATTAGA
AAATCAGGATTACAAAAGCAGCACAGAAAATTGGTCTTCCTTGGTTGATGAGAGAATTGATTTGATTGAGATTTCTAAAG
GAAGGGTTGGCTTGTTGTATCCTTTGAAATAACATCCTTTCTGATTGTGAGTATAGGTGTCAGCTGAGTGATCCATTGA
>GYA|c41134_g1
GGGTTTCTTTGGTGGGTTAGTTAGTTATTGATTTAGTTAGTTACTTGGTTAGCTTAGGTCCTTATGTAGCTCCTTATGTA
GTGGGATACTTAATTACTTGATTAATTTCTTAATTGCTTACCTACTGACTTACTTACTTACTTACCAACTAATGGCTCCT
GCTAAATTGACTTCACCCAATTCTGATTTCACTTCACTTCACAATTTTGGAGTGTAGACTTGAGATTTTTTTTCACTGAT
TCTAAATTGACTTGAGA
>GYA|c29554_g1
GATAGATTTTCTGATTTTCCAAGTTTAATAGGCATGATTGGGTAAAAATGTAAATCATTCCTATTTTGGAATCAAGAAAC
AACTAGAAGGCAAACAGATACAGATGAGACGCTGATTAAACTCAGACATTCTGGCCCGGTTGACGACTCTCGCTATTAGG
CTGTGGAGCGCCGAGGCGTTCGCCGATGCTTGGCCATATTGAATTTTGTCTTGCCCCTGTTATCGGTCCTTGGTCATCCG
CGACCTTTTCTTGACGAAACAAGGCAGGTGAT
>GYA|c36863_g1
AGTGCACAAACCAATTAAGATTATACTTCTCCAAACATGCTAACACATCGCTTGAGGCCCATGCAAACCCACTCCAATGC
CAAATCATTGCCCCCAGTCATGAATTACAATCCGAAATCAATATCCCGCAGCAGTGCCCCTCTAATAACGCAGACGCCTC
AGAGGCCGCACTTGCTCTTGTTGACCTGCTTGGAGCTGGCATCGACACGGCCGAGCTTGACAGCCTGTCCACCGGTGAGG
GCGTTCATGGCGTCGAGGGCAATGTTGAAGCCATTGGCCGAGTGGTCGATGGCGAGGACATTGATGGTGCGTCCGTTGTA
GCTGAGCTCCCAGCAGGTGCCGCAGTTGGGCGAGTTCCAACCAGCGACGGCGGGCGCGCCACCGATGTAGGGGAACTTCT
TGACCTG
>GYA|c20217_g1
GCGGAGTGCAACTCCCAGCTTGGAGTGAGTTTTCGCTTTAGCTTGGCTCAGACGGGAGCGCAATCAGCGCCAAGCCAAGC
CGCTCGTTATCTCTCGTTCATTCTCCTTCCGTCCCTCTCGCACCCCCGCTGGAGCTGTACGCCCGCTCCCTTTTGACCCT
ATCGCTTAAGCTTTATTGAACCGCAGACTTGCCGTTGTCCTATCTGCTCTTCCTCCGTGTCTCTTCGTTCTCTTGGACGC
CCTGCTGCTGAGAGGCTGTGTTTGGGTGTTTGACTGCTGCCGCATCCTATCAGCTATCGGCCCGCCCCGTCCGGCCGTGT
TTCGGGTCAAGAGAAGTCCCATACAGTGCCAGTTACTCCTCATGCCTCCAGGCTTGCAAGAGTAACCGGACAAGGGCTTT
TGAAGAGATCTGCTTACAACTCTCTGTCGCAAGCATCACTCTTGGCGAGGCTCATTTTACTCGCCAAATACATATTGCCT
TTCACCTCCCTGTCTTCAGTTCGCTCCACCGTCCCACTCACCCCAACCTCCCCAGTTACTCCCCTCATCGCTCCGGATAA
ATCTTTTTCTTCCACGACCTTACACCCCTTCTATAACTGTCCATCGCTGCTCTTGACCGGTGAGCAGATCCGTCTCTGCT
GACCAACGCCAAAGCGCCTTGTTTCCGGCACCGCCTAGGCATCGCAAGCGACTACGGTCTCCAAGTGCAATTGTGTGTGG
GCGTGCCTATTTTTGCACCACTGCTGTCCCTTCCTTGCCGCCTCGGCTTGA
>GYA|c27808_g1
ATTGAGGCCATGTAAATATTTCTCTGCTGTTATCCACATACTTGATATCATCATCTGAATTGAAATTTTGAAAATTAAAT
GTGGCATAATGGGTCTCAAGAATTATTGGGGCTTAATATATGAGTTGACCTAACACTTTCAATTAATGTGGAAGTTCAGG
AAGCAGCACAAAAGAATTGGTGCAAAAAGGAAAGATATAATTCTAAAACATAGCCTTTGTGTTGGTCATAACAAGTAAAA
TATATATATATAGGATCTTTGGCTGTGTGGCCATGAGAGAAGCCAGTCACACAATTAGCTCGAGCTGGAGGCTTTGTTAG
GAATGGCAAAAGCCTTAAGCAACCTTAACCGTGAGGCTAAAAAATCTCGGTAAATCCATGCTCCCACTATTTTGAAAAAA
TCACCTTCAACGTTGTAGGTCAGGCTGAGATGATGGGAAAATATGTTTATCTCCTCATCAATCAAGTCATCTAACTTTTC
CTCTGGCGTTCGTGGATCCGTCAGGTGGAATACTTCTTCTTCCCTGTTTTTCATAGAGCCAAATGATGCTACTTCTGCTT
TGAGATCTGTTTTTTCCTCCAAGAATGATTGTAGTTTTATCCGAAGAAGGGGTCTGATCGCATTCTCAAAGATTTCATAC
CATTCATGAACTACTTCCAAGTTCATCCCAAGTATCACGTGTGACACTTGATTGCTCCAGCTCGAAAAATCTGTGCGCTG
TTCTCTACAAAGCCTCGTGAGAACTGCTTCTAGCTCGCTCACTTGCCTCGAGCCGATGGTTTTTGAGTGTCTTTTTACTT
CTTCCAGAGCAGCCATAAACTTTACGCTTTCAATCCTGGAAAAAGCATAATACATCCAGCGATATATTGCTACTTTTGGC
GCTTCATCCAATGTTGCTGCAAGCCCAGTGTTCACATGTACCATCGTCTTCTCATCGAGAGAACCACAAGTTTTCATCAC
TACTTCAATAAGCTTGTCCCAAGATTCTCTGTGCTTGCGAAGTGATTGTTGCCTGAAAGGATTCTTTCTATTCATTCGAT
AAATGCTCTCCCAAACTTCAAGAGAATCCGTGTCCCCTTCACTGTTGGATGAACTCGATCTTAGTCTGTGTGCTCCTAGT
ACAGTCTTTTCTTTTAATTTTTGGAATTCTATGAAGTCTTTCTTAGCGATCTCATATACCTTGGCACTGCTGCCTAAAAA
TTTGCTTCGCTGTTGCATCATATTCTTCGTCCAATTGATCTGTCCAATTTTGGTCATGAGTTCAGCCAGTGTACTTTCCA
GGATGGGCTCCATGCGATTGGCCTGCGCATGGGTATGCATCTTTTCCAATGTAACTTCAAACGCAAAGTAAGGAGGCGAC
AGCAGCTCCGCGAGCAGATTAGCAGTTACTTTGAAATGGTTTTGTGTTGCACGATGTTCTGGAACCAACACATCAAGATT
GGCCCCTGCACGACTCATGCGTTCAATTTCTCCCATATAGCTCGCTACTAAATGTCCAGCTTGTTGTGAGAAATGTTCAC
CAGCAGTGTAACCCTTTCCAATCAGCTCAAAAAGATCGAAAGTCGTCTCAAGTCTTCTACCCGGTCGGTGGAAATTGTAA
ATGGTTTGGTAAAGAGTTTTTGCGGCCTCCAACTCTTTGATCCTGCCTGCCCGAATTTCGAGGCTCTTGACCTCGTCAGA
TGGCAACTCTCCCCAAAACGCTCTGGAGACCCCCTCAAGCTCTTCAAGCATTAAGCTCCCCCAAATCTGATCGAGCCGTT
CCCTTTGTTTGGATTTTGTAAGAAACCAAGCTGATGTGACAATCCTTGGAATATCACTCCTCGAGCCAAGCAAATGTGGC
GCCTCATAGATTAGACGGATAAAAAATGCTTGAGTTTGAGGTATGTCCATTTCCCAAGGGTCTTGGACAATTTCATTGAG
CAATGTTTCAAATTCTTTTTCATTCCTTATCGGCTTGCCTTGATATTTAAAACAAACTTCAAAAATGCGGCTCGAAAACG
TAGAAGACGCCTGAACTGAGGCGTCACTGGCAGACTGTAGATAGAATTTTTCATTGAGGAGTGTTCTGTCGATTTTTCCG
CCGCAGATGAGTACAGCCAAACCAAAAGCTGAAGCAAAAAAGTTTTGTGACAATGCAACGAGGTATCATGCAGGATTTCA
GATCAGAACAAGAAGAGATTCAGAACTCTCTGAAACTCTCGACACTTTATCTCACCAATGTGATCATACAGAACCGATCT
TTGCCAAAGTAGTAAAAATCGATGGACTTCAACTGCAAACGCGACCATTTCCGGTGTACAAGGGAGGGTTCCCCATGAAT
CGGCCATTGCTCGCGGATCCCAACTCGAATACCCTAAATCAGTCTCATCTTTGTATGTGCTAGTGTAGCTTTTAATAACT
TGCACCAAATGCTTGAGCTCGTCAGTTTTTGAATCGCTGGTGGTCATGTGTTTTTCCCATGCCTCTTCAATCTCAAATCT
TCCTAGACCATAAAGGGCTGTCAAATCGTTCGCTATCAATCTTGACAGTCTGTAGTCGTTCGGCGAGTTCCTGTCTTTGG
TTCCTTTCAACCGATTGGCAATCTTGACCGTGTTGTCTTCTTTGGTAAACCGCCAGTAGTCGAGCCTCTTGGGTCTTGCC
TCACTCGAGTATGTTGAGCTGATGCCAAGGTTGGAATAGATATCCTTAAATAGAACTTTCACATTCGGCTCTTCAATCAG
GCCGCCCGAACACCTCAAACCATGTTGGCACAGAAAGAGCAAAGCAGACCAGCGAACCATGATTTGAAAGAAGGAATTGA
ATCTTCGTGAACCCTGCTCTGCCAAACCCGTAAGGCAAGTGACTCCTCCACAGTGAGTATTCAATATGATTTGTTTTGGG
GGAAATCGGGCCATTCAAGCCTTATATCAATTAGAACTCTGGCGGAATAGCGTGATGCTCTTTTGGGTTTGAGCCCCTTT
GGCTCTCTTTCTCTCTCTGCTCGACCCACGTTCTTTCAATGATGAGTTTCATGATGCCATGCAGCAACCACATGCAGCCT
CTTCACGCGATTTCTTTCCATCCCCGTTCAGTGGCATTACGCTGCAAGACAAACGGCATCACCGCATCGAGTGACCAGCG
ATATCAACTTCACCGCAGGCCCCTTTACATGTACCAGGCACTGGCTCCTACCGACGATCTTCGCAGGATCTGCCGGATAT
GGCCCGGCGATCGCAACTTGTGTCAAAATCAAACTCAATCATTCATCTTAAACTTTTCAAAGTCCTTCTTGACCGAGTCT
CACAACGAGGATGAGCGACTCGTATCTTAAACGCCGATGCCTTTGGAGCGAGGTTAAAGTTGCCATTGTTGCCATGGTCT
TTATGTTGACTGTGTTAATCAGCTCACATTGCTGTAATTTCTTTAGCTTTTCAGATGCTTGGTGGCATACATCTTCGTCA
TCATCATTATGTAGAGGTGCAGTTGAGGCCTTCCGTATATTCTCATCATTCTCATTATTCCTCTCAAGAGGGGAAATCCG
GGGTCCTGGTTTCTTCGCACTTGCTTCCGTTTCGCCAGCTTTCCGGAGGAGATTTGGGTCTTGTTGCATGAGGACTCTTG
TTGCATAGCGGAGGAGTGGCCCGAAACTGGTAAACACCTCTGGGAAGTTTGTGGTACTTTAGATATAGGCAGGTAAAATG
GAGTTACCTCCGGTTGAGTTTTCCAGCTTGCGTAACATCCTGCGATCCAACTGCCAGCCACTACCCCTGTGTTCCAGAGA
AAAAAGGGCAACCGCTTTTGGCTG
>GYA|c7428_g1
AAATGTGTAAGAAAAAAACAATTGCTTTTTGTAAGTCAGAAATCAAAAGAATATGAAGATGATGAAAAAGAAAAAAAAAG
ATACTTGAACCTAGATGTATTGTTTTTTTTCTGGATTTATTTATTTTTTGAAAATTAGGATTTCAAGGAAATATGAATTT
GTATATGTGTCAAAATTGAGGGTTTTTTTTTTATGTGGATTTAATTTCAGATTGGCTTTTTTTTCTGTTTATTTTGGGTG
>GYA|c31107_g1
GCCGAGGATAAAGTGTGGATGGATATGTTGGTATTAGCTATTGAGAGTGAAGTCGAGAGTGTTTAGATGAGCAGATTAAT
TGGCTGTTTATAGAATTTGTTGTTGAAGTCGGGTTTATTGTCGATGGTTGGGTGATTATAGCTATAGAAGAAATAGGATC
AGTTGGGTGGATAGAATAGCTGGTTTCAAGTAGTAGATCTATATTTGTTGAAGGGGTTGTTTCTGTTTGGTTTTAGATTC
CAAAGTGAAGTGGGGAATTGGAGAGGATATATTTTAG
>GYA|c23310_g1
CCCCTCTTAGAAGTTTGTTTTAAAGGAAACAGAATTCATAGAAAAACACAGAATTGAAATTTTGCAGCTAGAACACTCTT
CCCATCAACTTTCATTCAGCTGACTACATCTTTGTTCATGAGTGGGACAGCATGCTTTCTTTTCAATAATTGTGAAGGCT
CCTCTGTAAGCTTGCTCAATTAATTAAATTTGTGTTCTTTGATGGATCTTTACTCTCAATTTGAGCTGCTTACTTTTGGG
TTTCAGTGACCAGACCCTATAAAAACACTCCTTATGACTAATATCACAACTCTGATTCAGCTTCCTCTATACCTGCGTCT
CTTTCCTATGTCAATTACCTGATTTTTTCGTGGTCATTTTTAGCATGTATCTCAATGATTTCGTCTTGTGAAACTATTTG
GAAGAGTTGGATGCCTATCCCTGATGATTACAGGTTTCTTTCCAAATTCAACCCCGAAGCCGGCTTCCATGAGTGCTATG
TCAGTAGCATAAATCTTGAACGCCCTTTGTACATCAAATTGGTGGACATGTGTGCCATAGCGTGCATTGGAAGGAGTGCT
AGAGCCTATGCCTGAGTCGGTAATTTCACCAGAGTGAGAGCCGGAGGGTTTGAGGGAGGTACTACCCAAAATAGGCTGAG
AGTCGCTGGGTGATGTAGAGTAGTCCACAAGTATCTCAAAGATATAAGGATGGTCTGGCATCACCTTCTCTTTCAGCCAA
TGATTAAATACAATCCAGCTCAGCGCAGAATGTTTGGTGTCCAAGGTGTAAATTATATTCGCAAGTTTCTTTGCCGCTTC
CTCCTCTGGTGCCACGACATCCGCGGAGCTTGTTGCCATCCGATTCATTGGTTTGAAGAGTCTAGGAATCACACCATTCT
GCCAGAAATTTGCAACCACATCGACTGCCTTGGATTGAATATTCCTCAGTTCCTCGGGGGTCTCAAACAACACAGGGTGA
AATAGGTGATGAAGTATCCTGATCCTCAACAGAGTCACCCCTAGAGTGTATCTGATTGTTGGAACAGCGAGTGATTGAAA
CCAGCTTTTCTCGCCCCCAGCGTCTGAAATGGCGGGATTCATTTTTGCAGCATCTGTCAAATCCCGCACAATCTGTTGTT
CCCGATCTTGGCGGCCCAAATCTTCAATTTCACGTTCCCCCAATGTCCCATCCGCTTCCAACCTCTCTTTCCGGCGTTTC
GAACCTGTCGGGTACCTGACATTCTTTGCCCTGAACGTGTGGTATTCCGAGAGGGTTTGGAGCCGTTTTGTCTCGGGAGG
TATCTGAGCAGCCCAATCGTTTGGCTCCGAGGAGGGGATCAATTCGCGTCCTGCCGGTGCCCTCACCGGTGAAAGTCGGA
CTACGTTCGGTTCAACATGTCCCGACCACCCGGCGGGCTGGAGCGAACGCAAAAATTGTAATGGATCAGATAGAGATCGT
AAAGCATCATGACTCCCTGACTGCTGGCGACCTCGAGTGAGTTGGGTAACACTGCTAGCCTCGTCCGTTGGCAGTTCTTG
AATGGGCAAGAACATGTCGGGACGCTCTCGGATCAACTTTTGGAGTTCAGTAGCCGCATCGTTTGTCGATCCCGATGGTC
CAGGACCCCGGTTTGGAAAGGAAGGCCTTGAAACCCAATCTTGAGTTTGAGGCCGCCCGTCAACACCCGGGCCTCCAAAA
GATGGACTGCCATCTGCTCCTCGACTTTGCTGGACTGTGTGGCGCGGTGTTGCTAAGCTCAGATCCGATCCCCACTCTGA
AGCATGTTCTCGAGAGCTAGTACCCGAGGGATTGATAGCGAGGCCCTCGGCCTGCACGTCAGACCATTTTCGCGGGGGGA
GACCAGCGGAGCAGACAGCAGGGAAGTTGAAGTATGGAATTGCTTGAGTGATAGCAAGCTGGATCAAAATGGATTGAATC
CACAGCTTCTGTAGGCGACGAAACTCGGGCATGGCTCCAAG
>GYA|c2088_g1
TCAGGAATGAGAAGATGAGTAAAATATCATTTCAGAAAACTATTGACACCTGAACATCTGACCAGCCATGTGAGGAATGA
GTTGCTTTTGGAATCAAAGCATCTCCATTATTAATACTTGTTAAAGAGGCAGAAGGAATTTCTCTTTGAGAAGAAGAAAT
AAAAATGCATAAACATTGCTAAGATAAGAATATACAAATTTCAATAAACCCCAACCAAG
>GYA|c17724_g1
AGTGGATTCGAAAGGTGTTTAGTCGTAAGCTCTACAAGTTTTTTTCTGTCCCTTCTCAAATATGAGTTCCTTCCCCAAGA
CGATAGGGGTTGTTGTTTGAACATACATCTCCTCTGTAAAGCTTGAAGAGGATGGTCCTTGACAAAGAATGAGCTAACTT
GTTGGTTTTTGATTTCTAAAAAATTGAAAAACAGACATTAAGGAAGAGCAGTACAGCA
>GYA|c34993_g1
TTGGAAACCGCCGAAAGAGCTGCCTACGCTCCATTCTTCGGATACATGGGAGCCGCTTCTGCCCAGATCTTCACCGTTTT
GGGAGCAGCTTATGGAACTGCCAAGTCCGCCGTCGGTATTTGCTCAATGGGTGTGATGAGACCTGAGCTCATCATGAAAT
CGGTCATTCCAGTTATTATGGCTGGTATCATCGGTATCTACGGATTGGTCGTGGCTATGGTTCTCAAGGGAAAGGTCACA
TCTGCTTCAGCTGGTTATGACCTCAACAAGGGATTCGCTCACTTGGCAGCTGGACTTACCTGCGGACTTTGCGGACTTGG
AGCTGGATACGCTATCGGAATTGTCGGA
>GYA|c27300_g2
AACTCCGACTCCGACTCCGACTCTCAGCCTCAACCTCAGCCCGAACAGGAACAATCCCATTCGCAATCTCAATCTCCAGC
CAAACCATTCCATGCTTTGGCGCCACTCACGATCCCCCAAACTGACACTCTCCCTTCCAACACCAAAGCGAACATCCCCC
GCTCTCATCCTAAGCACCCCTCAAGCGCTCACCCTCAGATCCAGAACCAGAACCAGTCAAGGATCTACAATGCCATATTC
TCAAACCATCCGATCCCTCCCTCATCCTCTCCCCTCGACTTCCCTTCGGCCCCATCCCACTCCCAACCAGCTCATTCCCT
CCCCATCCCCCGCTCCCGCCCGGCAACCATCGGCCGTGCTGGCCATCCCCGGCTCTCGGTCCTCTCAAAGCCAAGCCTAG
CCTCGCTGCTCTCCAACCAATCAAACTCGGCTCCCCTCGTAGAGTCCCCCATCGGCATCTCAGCCGACCAGCGCGAGGCC
GACCAGCTCGAGGCCGACCAGCTCGACCTCCTCGAGGTCGTCGACCCCGCCGTCCGGGCCGCCTCGACGCTCACCCACAT
CCAAAACTCGCTCTTCCTACCCCCCTCGATCAACTACTTTGCCTCGCCCCTCATCGAGCTCCAAAACTCCCTCCCCCAGC
CCTCTTCCGTGAACCCAACTATACCCCATCCTCCTCCCACATCCGACCCCCTCGACGACCATCTCGAAGCTATCCTCGAC
ATGCACCATCGTCCCCCTAAAATGTCAATCCAACTCAAACGTATCTCTCTTGGCATATGGGCCTTTCTGGCTACCCCAAT
CGGAATCTTGTTTGCCATTTACGGATTCCTGGTCGTCTTTTGGGGCGCTGCACTAGTCTTGATCTTATTCAAATGGTTAA
AACTCAAAGACGAACATCAGTACAGACTCTGGGTTGAGATTTGTAGTCAAATCTTGAATGGATTGTTTACTATCACGGGA
ATCGGACTACTTCCAAGTCGGATAATAGATTGGTATCATGCCTCGATAATCCTGCACTACGCCCACCAAATCTGGCGTCG
GCACGGGCGCGCAACACTCGAAGACCCAAACGACCTCGCCCCGCCCTCGAGGACGATGACGACTTCGAGCTCGCTGCCAG
ATGTCTGGAAGGACGACTCGGAGCTGGTCTTGGCCGATGCAGAGGTGGCCAGGTTGAGGAACGCTCAGGAGAAGCTCTGT
CGGTCACAGACCTGGTATCGGCCACACTCTTCTGCTACGCATTATGCCTTCCCGATTCGATGGACACTCGTCATACTTGC
ATTCAACCTTGGCAACAGTTTCTTCCAGGCAGGACTGTGCGGGGTCATGTGGGGATTGACATACACTAAGAGGCCCGCTT
GGACAACGGGGACGTTGATGGGCCTCTCGTTCTCGTGCGGTCTAGTCAGTGCATTGCTAATCTGGCGGATCAGCGTGCTA
ACGCTCAAGTCATCACAAGTGTACACGCAAGTCGAAGAAGCGCTCACGAGTGGCAAGACGAGCAAGCGCAAGGTGCGCTC
ATCGGTTGCGGCAGAGCATGGCACAGTAAGGGAAGAATGCGGGGGGACAGAGGACTTGCCGCTTGTTGGGAGTAGCGGCG
AGAAGAAGAGGGGTGCTGGTGTAGCACGGGGTGGAGGAAAAGAGAGCGATGGAGAATCCAAGCAAGAGTCTTGTCAGCAA
ATGGAATCGATGAGTCATCTTGGTCGTGGTTCGGTTTCCAACGATGAGGATCACAACGACAGTGGTGGTGGTGAGAAACA
TCGAGTTGAAGAATCAGGCTTGGCAAAGATTCGATGAGGGTGTTATTGGTTCCCTACTGTTGATTTTCTGTTTGGGGTCA
AAGTGTTAGTGCTTCTTTGGGGAAGTTTATTGGGAAATTGGTATGATATATATATCTTGTTGTAGGACAGTAATTGATTA
TGTGTTGAGAGTAGGATGTTTTTTTTTGAGTTCGTGTGTGTAGTATCTGTTGAAGTGAGATTAATGTTTTTTTTTCTTTG
TGTGAGTGTGAGTAGTGTGTTGTCTGTTGTATGTAGTATGAGTGTGATGTAGGTGTGGTTAGGTAGGACAGTCTCTCTGA
TTATTCTTTTTTGGGGGTGTGTGTTAGGGAGAGGAGCGGCTCAAAAGTGGGAAGAAAAGTGGAGAGAAGAGAGATGGTGA
TCCCTCCCTAATATATAGAAAACCTTGATAGCTTTGTTTTTTTTGAGTATTTTCTGTTGAATTTTATAAGGACTTTTGTG
TGCGTGTTTGTGTTTTTGTTTGTTTGTTTGTGTGTGTT
>GYA|c40123_g1
TAGAAACACAGTTCACTATACACTTGAGGTGGATGATTGAAGGTATTAATTTACAAAGGGTCTAAATACCAAACAAAAAG
CTGGAAGATGTTCAAAATGTGGATTTAGATTTGAAGATGATTGATGGAGGTGGAGCTTGTTTTAAATGTGAAACAAATGT
TACTACAAGCTAATCATCAAGAGTAAAAAGCATACGCCAATTGAG
>GYA|c43114_g1
GGGGATCGCCGACGATACGATCGTGGTCTTCACCAGCGACAATGGTGGCGAACGCTTCTCGAACACCTGGCCGTTCACCG
GCCACAAGACGGAGCTGCTGGAAGGCGGCTTGCGCATTCCCGCCGTCATCCGCTGGCCTGCCAGGATCACTGCGCGCCGT
ACGCACGACCAGGTCATGGTCAGCATGGACTGGCTGCCGACGCTGCTGGCGGCCGCGGGTGGGGCGCCAGATCCAGCCTA
TCCGTCCGACGGGATGAACC
>GYA|c11386_g1
CCAGGGACCGCAAGAAGGAGAAGAACATCAAGCACACCAAGTCCGTCCCTCTCGACGAGATCATCTCCATCGCCCGCACC
ATGCGCTTCAAGTCCATGGCCAAGGACCTGAAGGGTACCGTTCTTGAGATCCTCGGAACTGCCTTCTCCACTGGCTGCAA
GGTCGATGGCCGCAGCCCCAAGGACGTCTCCGACGACGTCAAGGAGGGCGAGATTGACATTCCCGAGGAATAAA
>GYA|c20001_g2
CGTTTATCTCGAGTCACAAAGTACATATAAGAGATCCAATGCGAGAACGAAGTGGGCCTTCACCAGGTGATAGCAAAGCG
AAAGACAAATTTTAGGCCGTCAAAGTATAACTGAGCGAGTCTCGTTCGGCAGTGTGTTTTTGGTGTTCAAACTTCAAAGC
CAAATGCACCACAGACAAGTGGGCATGTCGCCCTTCACCCATCAAAAAGTCGCATCCTTGAAAAAATCCTTAGCATGATT
ATGACCAGGGGCTTCCACATGTTCAGGGCATACGCAAGTAGTTACTGATCCGCACTGCCATTTTTCACCAGTAGGGCGGC
ATGGAGCCCCTTCGATGATGTATGGCGATACTATGATTCGAGGCCATGTAAACACTATTTGGAGCATGAAGGCGAGGCAG
AAAGCCATCATGAACCGTGTAGACATTGCGGGTGAAAGTACCGATGAACAACCGCAACGATAGATGATAGCGGTAGGGGC
AGCTCAGAAAATTTGGTTTTCGAGCCGTCAAAGTAGCAAAGTCAGATGGTGAGGAGGACGAGAGGACGGAGAGGACAATC
AAAAGTGCCGGGGGTGGAAAATAGGTGGTTTATCAATCGACCAGGTCTGAGTGTTC
>GYA|c13075_g1
AATAAACCCCCAATAAAATAAAAATTGAATTTCATCAAAAATCAATTCTTTTAAATTCCCAAAACTTTAATATTTTTTTT
GACAAAAAAACAAAACAAAACAAACTTCACTTCACTTAAAACCAAACCACTCAAAATCCTTCACAACAAAAAAAAACTTG
ATAATTGTATACATAAATACATATACCCCCCCCGCTCTCCATTCAAAAATATATATAATCCACATCATCACATCATTCA
>GYA|c32457_g1
GGCTAGTAATGGGACCTGGAGGAGGGCCTGGAGGACCTGGAGGGCCTGGAGGGCCTGGAGGGTGGGGTCCTGGCCCCGGT
GGCCCTGGCCCGGGTGGTTTCTTTGGCGGTTTCTGCGATGCTATTTCTTCATGCCTGAACTTCTTGTGCTGTTGCTGGTT
GCTACAGGATTGCTTTGGTGGTCCTGGAGGCCCAGGTGGACCTGGAGGCCCACCTCCATAATCAGCTGCATTAGCGAT
>GYA|c35481_g1
ACGAGACGCTGCGTGGAACTCGGCGCAAGGGTGAGTAGACTGGAACATGTCCCAGTCAGGGTGGATGAAATTCCCCATCC
ATAGGCTGTTGTAAGCGCAGTGCACCATGTGACACCCCTGTAGCCAAAACGTGCCGTTGGGGTCACCCGATGGATCGGTA
CACCAAAAATCATCTCCAACTCGACCGAGCGCTATGGCCTCTGTTCCAAGGAGCATGAAATCGTTGCAGTGCTCCATGCT
GG
>GYA|c43359_g1
AAAATTTCTGTTACCTTTAGTTGCCAGTCAATTGGGTTCCAGGCAGCCAGCACAGCTGGTCCATCTGAAGCCAGCGTGAG
AAGAGAAGGCACTGCATGAGCTGTTGATTGAGCCAGCTGGGGCAGAGCCTTCCAAGCTGGTTTCCTGAGCCCAAAATGAT
TTTCAACAAAGGGTTGACAGCCATTTTGGGCCCTAACCACCATCAATCCTTATATCAACAACAGTTAGGTCCCAAAATGT
TTTTCAAACTTTA
>GYA|c24134_g3
TAGTTGAAGTGGTAGTTGAAGTTGAAGTGGTAGTTGGAGTGGGTTCAAGGAGAGGCGAGGGTTGTAAGCTGGGCGAGTGA
TGGAGGGCAGGGTCGAGAGATGGGTTTGGGGAAAAGGAATCTGGATCGATAGAGGATTTGTTTGTCAGCTGATCTGGATG
ATGGGGGACAAATATGGACTGGGCGGGTGAATACGAGGTCTGGAAGAGGATATTCGAGTCAAGGGATTGCTGAGCAGCGA
TCCTAGCGGATGATAGCTCTGCTTCGAGTTCGCGGATCCTGCTAGCATAAGTGTTGTGGATTCCGACGAGCCTGTCCTCC
TCATCAGCCCTAGCCTTTTTACGTTTTTCCATCTTCCAGCGTTTTTCGTGCCACTTTCGTTCGCGATCCCTTAGCCTGGC
CTCGATCTGGTCACGCTGGGCGGTATTGTCGAGGTTGCTTGAGAGATTTGAGCAGAGTTCTTGAGCCCAGATCCGATCGC
GAGCCTGATCGCGGAGGAGGGAGTCGAGTTCGGATTGTTCGCGTTCTTTTGCCATTTCATCAATCTTGTCAATGACCTCC
TCGAGGAGCAGGACGGCCTCGGTGTAGGCGACGATTGCTTCAGGGATCTGGAGCGAGGTGTCGAGGAGGACGGCAGCTTG
AGCCTTTGCGAGGGCGGTTGTGAGGACGGTCTTTGAGGGATGTTGAGGGGCATCAAGAGGGAGATTGGGAGTGTTGATGG
GAGATGGGGGAGGAAAGAGATGGAGGATTGGAGGGGATGAAGGAGTGGTCGATGGGGATGGGGCCGAGATTTGATCTGGC
ATGGTGGGAATGGTTGGAGATGGCTTGAGATGGGTTGGAGATGGCTTGCGATTGGTTGGTTGGCTTGAGATTGGAGATTG
GAGATTGTTGATTGGAGATGGAGAGAGTCCAGTTGAGTTTGTAAGCTGGATTCG
>GYA|c23325_g1
CAAAGAACTCTAAAATAAGCTTCCAAAATTGAATCACCAGAACTTTCCAAAGTAACTTCAAGCCAATTTACCCTGATATG
AGTGAGAAAACAAAATCACTCTTTGAGGATTTGTAAGCCTGTGATTCCAGCAGTATAACAATATGTCATTCAACTAAATC
AAATGTATTGACCTCATTTCAATGGATTGGTCTTAATATTGTAACTCAATTGAGACCTCTCTTCATGCACATCTTGGTAA
TACTGAAAATTCTAGAAAGCCTTACACAAATTATCTTTATTTTGTTATTTAAATATCCAGTCTTTAATGAAGATTTATAT
TGATTTGGATATTGAATTTTATGAAGCTCTTGTGGAGATATACATTGATCTACTACAAACCAAATCAAGGAATTTTAGTC
GTTGTTTTCTACTCTTTTTTGTTTTGTTTTATTCATCACTGCTACAGTCATTCATGTCAAAATGCAACACCAGAATGGGC
AAAAAAGATGTTGAAAACGGTATATATGGAAGGGAGTATGATTACTCAGTCAGTAATCCCGAGTTGGGTCCAACTGTGGA
GCAAGACTTTCGCCTAGACGTTGGAGGGTTGTGCCGGTGAGATTGAGAATCTGATTAGCTCGAGCGAGGACGAGGGCAGG
GGGGGATGCCTTGTGGCGGGCGACGGCGGCAGCCCGCTCCTGAGTCGCCTCTGCGAGTGCTGCTGTGCGTGCGACGAGGG
CGGCAGTAGCCTGTGCGAGGGAGCGCTCGGCCGCCTCGGCTGCCGGACGCCCAGAGTCTCGCCGCCGCGCAGCCGTGACG
AGTGTCCGGTGGAGATCAGCGATCGGGCCGGCAATCTCAGCACGAAGGGCGGCCAGGTCGGCACCGGTGGCTGCAGCGGG
CGCGCGGTCCCTGAGACGGCCCTCGAGCTCGCGACAGCGCGCGGCGAGGTCGTCCGTTGGCCTAGACGCTTGCGGTGGGG
GAGACGGAGCGGCGGGGCGGAAAAGACTAAGGAGGTAGGCGCATGGGCGAAAGGCAGCGGCGACGAAACAGAGCCGTGTC
GCGAACGAGTCGGTCTGCGGGCCCTCCGGTCGCATGGCGGTCTGGAGGAACCGAAGAAGACCGGCCGCAATGAAGGGCGA
GGCGAGAAAGATAGCGAGGGCCAGTGTCTTGATCAGCCGCAGCTCGGCGCGCGCGGCTGCCGCAAACAGGGGCGCGGGCC
GAGTCGTCGGGACCGAGGAGGGCTGGGAGGCGCGGAGCAGGCCAGAAGGGAGACGCATGAATTGGAGGATATGGTGAAGG
GTGAGGCCGAGGAGAATAAGGTTCTTCCAGTCGTTTGTCGAGCCATGGATGGTGGCACCGAGTATTGGCAGGAAGAGACT
TGCGAGTGGAAGGTATTCGGCATGGGGGCATGGGTCGGGCGGCTGGACGAGCAAACCGTCTGGGATGTCCTTGGACCGCG
ACCCGGACGGGCCGCTAAGCGTAGACGACTGAGCAGCCATGTCAACCAAGCTCCAGAGCGGTTGCAGGCGTTGAGCGACG
TTCGAGTTCTGAGCGCGCCTATGACCGGTCCCGACTTGCCAATCGTTCAAAGGGCTCTCGACTGTTAACAAGAAACCAAA
AAGAGTGAGCTTGGAAAAGCCAGACATGGCCATTTCGATGGCAGGCGGGCAATGGGGGCTAGCCAACGAAAATGGGTGAG
CGGACCTATCCAAGCAAGGGTATCGGGGCCAGTCGAAGCAGTGTGCTGGGGGGGAGCCCGGCGATGTGATGGCAGTGGAA
GGGAAACTGGTGGAGCTGGAATGGCCTGCCAATGATGTCCCAAGCCAAAAACTTGGATAAAACACTTTTTACGTGCAGCG
AC
>GYA|c45404_g1
GTGAGATCAGGCACATTCTGCATCTCGGTGTCATCTTCGATCGGGGTCTGAGTACCGACAACGACCTCGGGATCCGCCAT
TGCTGAGTGTACATGTGAGGGGTTTGACGCGACGAGTGATGCGCCGGGTGGTCGCGTGCGATGAGTTTGGCTTTGCGAGA
CTCAATGAGCTACTGTATAGCTGTACAAATGTCGAAGAACGGTATAG
>GYA|c26319_g3
CAGGGCGTGTCTGAGGGGAGAATCGACCCGTCTTTCACGGATACAGAACTTTTATCGAAGTGTTGAAGACGGATTTTCTT
CGAAATGATTGAGTATAGAACCGATTGTAGGAATTTAAAGTGGATGATAGCAATGTGGAAGAAAAAAAATAATCAAATCC
ATTTGCACAGCAGAAAAACCAAAGTAGAGGAAGGACAAGCTGGTGACAACAGGATTTCAAACAGTTCTGAATCAGGTGCG
AACGTCTAATGCGTCAGAAAAGGGAAACCCAAAGACCGTACGGCATATACATTACACCAGGGGCATTGAAAATAAAATCC
GTTAGGAAGTAACAAGAAATACTCGAAGACCTCCTATCAACGGCTCCGGTCCAATTCAGAAGCGGTTGATGTTTTTAGGC
TCTCCTGGATTTGGCCTGGCAAATTTTGTCGAAGGCACTCAGAGATTTGGAAAGCTCCGTTCCGTTCTAAAATGTTAGAA
AGCTGGTGAGTTTTTGTGCGTTATCGAGACCGAAGGCAGAGACAGCCGAGCC
>GYA|c40433_g1
AACCTATATAGGTCCAAATTCGTCGGGCTTGGTTGCTTTTTGGTGTACGCTGGTGTACCTATTTTTGTCAACTCCTGATA
TTTCATGTTCAGATTTAATTGTTAATAATTCGAAAGCTTCATATAACTATTATACAATTATATGATGGTCGTTTTTTTAT
ATATTAGAACATAACTCGAGGCTGCGGTCGCGGGAACTTGTACAGTTAATATCCAAAAAAACAATTGTTGTCTAAAAATT
GCACTTTTTTTAAAATTGTGTCTGAAACTAGAGAAATGATATATGTGCATATATTGGAAAGGAAAATTGAAATCTTGTTT
TTTTTTGAAAATAATGAATTGTTGAATGAATTTTAGTCCAATTGATAAAAAAATGTTAAAATATGTAGGTATATTATATT
ACATAATTGATGATTGTACCAATAATATGCATTCATAAAG
>GYA|c21069_g1
GGTGGCCTGGGAGCTGGTGTCGGAGTTGGCGTTGGCGCAGGTCTTGGGGGCGGTGTCGGAGTTGGCCTCGGCGGTGGCCT
AGGACTTGGTGTTGGAGCTGGCGTCGGTGGTGGTCTTGGGGGTGGTGTCGGAGGTGGACTCGGGGGTTCCCTGGGAGCTG
GTGCCGGAGTTGGCGTCGACGGAGGTCTTGGGGGCGGTGTCGGAGGTGGC
>GYA|c7998_g1
GTAGGGCGAGTAGGGCGAGTAGGGAAGCTGGGTGCAGAGCCCAAGCCAGTCGAGTGAGGTGCCAGCGTGGTCATTAGCCC
AGCCACTCGCACCCGCTGCTGCTTTTCTCCCCCACCACCGACCTCTCTGCCACTCTGCCTGCACTTCTTCCTCACTCGCC
TGCCTCTCCTCACTCGCCCTACCCCCTGCTGCCCTACTCGCCCTACTCGCCCTA
>GYA|c27252_g2
CTTTTAAAATGGACAAGCGAGGCCAATCAGTTAATCATCATCAAGGGCAGTAAAAATAAGTGTTTGCAAAAGGGAACTCA
TTGGAAAAGCACTCAACTACCATTCCCCATCATCGAACTCAATCTCTTTGAACTCAGTCCTACTTTCCTTTCCTTTACAA
GTCCAGTGACCCTAAGAAATTAGTTAAGCTACGCATCAGTACTAATATCCAGTAGTACATTGATCTAGCCTAATAAGCCA
GCACACGAAAGCAAGACGAGGCTGAACTCTTAAATCAAATTCCGTGAACTCGCAGCCTCGACACTCGAGCTGGCAGAGTG
ATTCAAACTTCTGTTCTGAGCTATGTGATTCGGTATAGATTGGAAAACTTTTGGATTGCAAATCTGTAAATGAGGCAGAT
GCTTCTCTCTAAATTGGACATTAATCGTTCGCAGCCCGCCAAAA
>GYA|c10196_g1
GATGGCGTATTGCTGGAAGGTACCATCGACGGTGTAACCAGAAAGCAGGGCCTTGCCACAGAGAGGCTCATCAGACTGCT
GGCAGAAGTCGCAGGCCAAGCAGCTGCCATTGATCCACTTGATTCCAGCGTGGTCGCCGATCTCGATATCGGTCACTTGG
TCGCCCTTTGCCACCACAACACCCGCGCCTTCGTGGCCACCAACAAGTGGAAGCTTG
>GYA|c19085_g1
GGCAAGTTTTATCTCGACCACGAATCCTTCAAAAGACTTGTTCGGTCCGGGTGCATTTCAAAGACTGTTGTGTCCACCGA
TACCAACCAAGAAGAATTATTGGATATGGTGTTGAAGCTCTTGAGATGAATGGAGGTGTATTACACTCTGCTCCTAAATA
GGTCCAGGATCACCACCCTCAAGTGTGATTCCTAGAGAAATCCCAGCTGATTGGATGGATGTGGAGGTGGCAGGCAGACG
GATGGGAGTGCTCGTTGTCCAGACAAGTCATCATTGATGCTCTTACACAACCAGATTGCGGGATGACTGTGGCCGATTTT
ATGTACCTTGAACGCGCGTTGCACCCAGTCGGCAGCGGGTTCCGAATGGGAGATGGAGAAGATCTAGATGGGCGGGGCCA
GTCGTCGGCCTGACTCTGACAATCGAGCAGCACCAGCTAGGCTCCTCCATCTTCAGCCACAGCCACACCCAACTTCTTCC
TGGCGTGGCATGGCAGCTTATCGGTTAAAGATATCTAGCCTGTTGAATGTTCACTGGTTCACTTGCCTCATTCAGGCTTC
AGGCTTCAGGCTT
>GYA|c45109_g1
AGGGGACTCCAAAGTTTTGATGATGCCCCCACTCGGTGAGGCCCCTTCAAAGTGCCATCTGTTTACTTCTCAAATGAAAA
AGAATTCAGGTCTGAGTGTCCAGGAAAGGGGGTGAATTTCATAACCGCCTGTGACAGCGATGGGAAGGAGCCACACCCCT
CCAGAGGGTACCACCCAGCGGACAAGTGGGGAGGAGGAAGTAGCTGGCATGAAGCCGGGCCACCCAACCTCCGGGAGAGA
GGAAAAGGAGAACACGGGATGAGGAGGCTTTAAATAGTATTTCATAAAATAAAAATGCCCAGCACTCTTAGGAACCTCTC
ATTCAACCGCCTAGTTTTTGTTTAAATAATTCTAATGCCAGAGGCTGGGGGGCAGGGGGCGGCCAGGGTATGTACATGAG
GA
>GYA|c44087_g1
GCTTTTGCCTCCGGTGGTGGTCAGTGGCCTGGCGACTGTGGCGGCGGCGGTGGCGATGCGGAGCGGGAGCAGCGACGGCG
GCGGCGCCAGGTACGACAAGGGCGGCATGGACACAGGCAAGTACGTGCGCTACACGCAGGAGCAGGTGGAGGCGCTCGAG
CGGGTGTACGCCGAGTGCCCCAAGCCCAGCTCCTCTCGCAGGCAGCAGCTGCTGCGCGAGTGCCCCATCCTCGCGAACAT
CGAGCCCAAGCAGATCAAGG
>GYA|c41241_g1
GAAGAATAAAAATGAGCACGAAGCTTCTGTGTAGGTGGGTGGGGGGTTATACTTGGTTCCAAAGGACAACATTGACGTTG
AGATGGAGTTTGGAAATAATAGACGACAAACAAAATAAAAACTACCTAACAAATTTATCACTCCCTAATCTAAACACATA
AATACTTCACCACTTAAAAAAAAAAGGTCTGTCTTCATCATCTTGTTTCTCTCCCTCTCTTTCTATTTCCGGGTTGGGGA
GAAGGGAGGAGGGGGGGCAGAAGAACAAAAGGTCATCATTATTCTTTTTTCAAGATTCTTGCTCTTTAAACTGTGTAGTG
ATGTTGAATCGTATCAATGTCTAATCCTTTCAGCTTCACCACCGACTCCATGTGCCCCTTCAGTGTATTCAGCTCTCGAA
GCCTAGC
>GYA|c27968_g1
GACAATTGGTCGATCCATGGCCAGACGACCCTGATCGGACAGGGCTACCCGGGATTCCGCGCAGCCTATGCCGGCACCGA
CAGCCTTCCGGCGGGCGGACAGGCACAACAGACCTGGACCACGACCGCGTTCGTCGGCGTCAAGCTGTGGGAAGGTGGCG
AGCTCTACTTCAATCCGGAAACTGCTCAGGGCTTCGGCCTCAACGGCACGCTCGGCATCGCCGGCTTCCCGAACGGCGAG
GCGCAGAAGGCCGGCGCCGAGTATCCGAGGATCCG
>GYA|c27266_g3
CCTTTGTTTTGCATGCTCAACATGTTCTCTTTGCTGGCACCACATATGATCTGGTAAGACCAATGCTTTTAAACAGCTGA
TTCTATATTCACATGACTTATCTATACTGCATATCATGTGGTGTCCACCAGAAGCCTGCCTTGAGAAAAAATTGACTAAA
TATATGTTCATCTTCCAAAGCAAAAAAAAATCATTATTTGGAAACCAAAAAGGTCAGTGCAAACACCACACCATTACTCC
ACACACGCCTAGACAGCCCTTTCTCTTCTACAATCTTGATATTTCTTCTATTCAACATCTTCACAATTCCATATCCCCTT
GTAAATTTTTCTTTGTTGATTTTTTCTTTCTTTGTTACTTTAACTAACAACATCTTTGTCCTTCACCTTTTTCTTACTTG
AAAGCATTCAAGAAAACTATCATTTTTTGAATGTTTGGTTTTTTTGAAACAAAACAAACAAAGGAACAAAAATAGCAACA
ACAGCAAAAAAAGACAAGAACAAAAAGAACAAGAGAAAGGAAAAAGATACTCCCCCGAAAAAAAAACACATACACAAAAA
GGGAAAAAAGGAGCAAGTTGATTGACACCAAAGAAAGGAGAGATTCAAAGGCAACGAAAGGAAAGGTTTCAAGGAGAGAG
TACCAAGAAAAGAGAGGGAGGAAAAGTAAAGAAAGGCCATCAGTATCCAATAGAGAAGAACAGTTCTTATGACACGTGAT
TTTTTTGAAATTCCCATCCGATGAACAGAAGGGTAAACGGACCTTCCATCGGTTATTACACTGTTTTTGCACCGTCCCAA
CCATTTGTCCCCAGGAAAAAAACCGAACCCAGGAAAGATGTCGCAAAGAACCCAATCGTTAGCACCTCCCTCACCCCCTT
CCTCTTTTCAACCTGTGCCTGCACCCTCTCCTCTGCCTCGTTACTCTGACCCCTCACTTGGCACTTGAGATAGATACAAG
TTTACTACCAGCGAACACTTTTCTCCTCCGCGTCTTCTGCTTCTTTATGTTTCTGTCTCTCTCTCTCTCTCGGTCTTTTT
GTCGTGGTTACAAGAATAGAAACCAAGAAAATGTACTCACGTTCACACATGTTACAAATGTCGTCATAGGTTCATCTGCC
GACCTAGTCTGCATCTGATAGTAAGTGCATTTCCGTTGACCACACCGTCCGCAACGAAAGGCGTCGGTTTCGGCTTGTTG
GGGGCCTGCGCCACGGGCTTTAAACAGGTTCTCTTCGGCTAGTTTTCGGTCTTGGGCTTTACGTTCTTCACTTGCCATGT
CCTGGGGTCCCATGCTGCAGAGTTTCGCCGCCCCCAACTCTCCACTAACGACCGCCTCTCTCAGGCCGGGGTTGTTCTTG
TCGCGTAAGTTGAAGATCAAGCTCCTCATCTTGTTCTTGTACAATGCAGAGCCACTTTGTTCTTGGTTGGTCTTGTAGGC
TTCTGCTTCGATCGAAAGTGCTCGTTCGTACACCAAATCAGCCGGAGCATCAGAGTCAGATATAAGCGCATCAAACACAG
CCCTCAAGCTGCCGTCTCGGACTTTATCGCCACGCGCATCAAAGTTCAAACCGTCTTCGGTGCGTGAGGAGCGTGGGCCG
GTCTTTTTTTTAGCCAACGGTCCGTTCGCGGATGTCGTTGAGGTGGTGGTGCTGGATGGGAGAGTCGGTTTTGAGGTTGG
CTGGGGGGTGCTCGAGGGAGGTAGCTTAGAGGACAGCGTAGGTTTACCGCCACCGGCGGAGGACACTACCGACGCGGCCG
GGGCAGCGGAGGACGGCGCCCCCACGGCCGACGCTGACGCGGCCGGCCCCGGCTCGCGCTTCACGCCGTTCTTCCATTCG
TTCACAATCTGCTTGGCTAGCTTGGATATATCAGGGTCCGCGTTCTGGCGTTGCTTGCCGAC
>GYA|c37542_g1
GCTCCCCGTCCCACGATCCCGACAGAGCAAACTGCCCATCAGACGAGATCACCACGTCCTCCACAAAGTGTGAGTGGCCT
GTAAGGCGACGCCTAGGGACGCCATAGGTGGTGGTGTCCTTGGTCAGCTGCCACAGTAGGATGGATTTGTCACGGGAGGC
GGACACAATCATGTCCGAATTGTCGATGGGCGTTGCAATGGCCGTTACATGGTCA
>GYA|c23313_g1
CACAGAGTCTATTGAAGAGCCCTGCTGGCGGTGGATGTGTACATAATTTGCGCATACACCCAGGATACCACTCTGTCCCA
TCTTGTAATGCGGTCTGCGACTTGGTTCCAGTTCCAACATCCTTGCCGTCGCCCAAATCCTCTCTCCTGTGGCAGATTGG
GTCCTTCTTCGCGGAATCTGCTCCCCAATCGTCGCCGAATATTTTTAACCTCCATGGCTCAACAAGACAAGCTTTCCGAT
CGGGCTGCACCATCGCATCCAGCGGTGAAAATTGACACACACCTGCAGTATCATTCAGCTGGCCTCACTGAGGCAGATTT
GATGGATGACCCGATTTCGCTCTTCACCAAGTGGTTCGACGAGGCGCGCCAGTCCGGCCTGGTGGCCGAACCCGAGGCCG
TCTGTGTCTCCACGAGCACTCCCACCGGGCAGGTTTCCAGCCGGTTTGTGCTCCTGAAGCGTGTCGACAGCCGGGGCTTT
GTGTTTTTCACAAACTACGAGAGCCGCAAGGCGCGCGAGCTGGAGGCAAACCCGCGCGCGTCGATGGCCTTCTACTGGGG
CCCGCTCCACCAGCAGATCCGGATCTGCGGGCACACCGAGAAACTCGCGCCCGAGGAGACGCTCGAGTACTTTAAGACGC
GTCCGGTCGGCTCGCAGATCGGCGCATGGGCGAGCCCGCAGTCGGCGCCGATCACAGACCGCGCCCAGCTCATGGAGCTC
GTCTCGGGGAAGGAGCGCGCCTTTGGCGTCGAGCCCGGCTGCGTCGATCGCGAATCGCCTCTGCCGAGCGACCTGGCAGC
CTGCGTGCCTTTGCCGTCGCATTGGGGTGGCATCCGGCTAATTCCGGACGAGATCGAGTTTTGGGTCGGCAGGCCCAACA
GGCTGCACGACCGGTTTGTCTTCCGGCGCACAATCTCCGAGGTTGCTAGTCCATCAGGCTGGACCAAGCAGCGCCTCGCG
CCTTGATTCGCTGGTTTGACAAAACTGCCTCGCCCAGAGCTTGCAAGCCGTCCTTGGGCGTTTTCTTAGGTCAGGAACTG
CTGTTCTCACTTACATTTTTCTGGTGAAGTCGCGGATGTGTGAACATATCAATCACGATTTTTTCGCAACCTGGGGATCA
CCAACCTTGGCCGCGCAGTTTAGAGCAGATGTATTGTAGCGCATTGATTTGCAGTCCAATGCTTTGGAATGACATGATCT
TTTCAACCATGTATGTGTCTCTTATGTGGGCCCTCATCCTAGCAGTCGCCTTGCCCTGAGCTTGCGAGAAGGGGTGCCCA
TTCAGATTCAGCAAGCCTTGAAGAAAGCTTCCCACTTTGAACAGGGCCTTCATTTCCTGAGTACTCCCTATCCTGTGCTT
AGACATGTTGCCACAGACAAACTACATGTTCATTCAATCGGGTAGACGCCAAT
>GYA|c29574_g1
TTCTTCAATCATATCAGGCATTTTGTCACCCAAACCCAGAGACACAGCAAGCTTCGGCATTTGCTTCCGCCAAGCAGACC
CAACGACAAGCTTCCTATACAAATCAATGTCTTCCTTCTTCACAATCCCAAAAGTCACTAAGTGCTGCAAAAACGTGTGC
ACATCGGGAGTCTTCACATTCTCGATTCCACCGCGCTGGTCCAAGCTCGCCTTCCACGTATCAGCTATCTCCTTCGCTCG
TTGCTTCATGCGCGGCGTCACCATAAG
>GYA|c38018_g1
GGAAATTGAAGATTAGATGAAGAATTTCCAGAAATAGGTGATGAAAACCCGATCCATCAATTTAATCACTCATACGTTCT
GTTTTGGTTATGTGGTCTTAGAATTTTTATTTACATCCTTTTGTTCTTTACGCTTCATTGTTCATCTTAGTCATTGTTAC
TTCATGTTGTTGGGTGTTTGAGGTCATGTTTGTGATTTCCAGTGCCA
>GYA|c22793_g1
CAACTCGGTGCGCCCAGTCCCTATCATGTAATACCCGGTGTGGCGTACAGGTCGGACCAAGCCTCATGTTTGCCATCGAG
CTCACCACGCAGCACCCGAAGTTGTTCAGCTCGGAATGGACTGAGCCCTGTCCCTACAGCTCCGGAGCGCCATGGTGCTA
GCTATACGGTCGTTTACACAGCCGAGCATGCATCTCTGGCTGGTTTTTGCGTGCTCCTTTGACGACAAGCCTTCACCGTC
TTGGAAGGGTCTTGGACGCACCCATCGCGATGCACAAAGCCCGAAAAAGCTCTGCATCGTGGGCCCTTTACTGCAGGACA
AGAGCTTCCATAAAGCAGGACCGACCTCAGCTCAGGGAGTGATTAACCATTGACACCTCCTTTGGAATTCGTCAGCTCTG
TCTATCGGCTCTGTCTATACCTCACCACATACCCAAAGAGCCATGGCTGCATTTCTGCAATTGCTTCTGCTCGGCGTTCT
TGTCTGTGCCCTATTCCCTGGCCACACCCGCTCGACAGCAGCACCTGGCCAATCGACCGACCAGGGGAGCCATGTTTCCT
CTACCCCTGATTCCTCATCCGAAAGGAACGCTCGCTCTCGAAATTCCCTTCATCCTCGTGCCCCCCAGATGGTAATGGAA
CCGATAACCGTCTTTTGCGCCAACGGCTACGCAGACCGTGATGATAGCCCTGACTCCGCGCGGTTCGTCTCGTGCCGATC
CATGGACAACGTGGACCATTGGTGCTCCAAACAAGCGTGCAATGAGGTGGAATTGACCAATTGCCATTCTTACTGGGGAA
GCTTTGGCGACAAAAACAGAGTCGCGTGGTACATGCCCACCGCTGAAGTCACTGCATCCAGGTATTGGGTGGACAATAAG
AATGGCCGAATGGCTGTAATTCCATCACATGTACGGCCTACTGGTACACCGCTCACCAAAGATCAAGGCCAAAATGGCTG
GATGTGTAATTGGGACCCAAAGGATCAGTCCGCTCACAACCGTGTAACCAGGAACTCATGCAACTCCTGCAAAAGGGCAT
AATGCCTAACTCCCAGCGACGGTCCAGCTAAACCCTCTCAGAAAAGGCCCCTGGTCATGAATGTCTGTCGGCATCGACCA
GGACATCATCATGATCTGCGAAGTGCCACAAACTGTTCAGCGTCACTATTTCCATAACCTCACATTCCATCTTTCTTCCA
CTACTCTCGGGCAACCAACATGTTTGGCGCGCTCGAAAATTGTATTAAACTTTTAGACCAGAAGTAATGAGGCAATTTTC
AGGGAGTTCTTAGGTGCTATAGCAAATGCATTACAGTTTTACGGTCTATCCGCGTCAATTGGTACAGGCACTTAAGACTA
CAGACTGTCACTCTGACTAGCTCTCCCACCAGGTTGGCCGCTTACAGCCTCACCCATCACATGAAGTTGGTGCCTGAGTG
GGAATGTTTGAGCTTGCGTCCAATATGAAGTTGAATCAGAGCATAATCGTTCTTTGAATTTTTACATTGGACAAAGTCTG
AGCAGAGTAAAACCTCGTTATAAGCGATGATAAGCATTCCGCGATGTATGCACAGACTTCTCGTTGACCATTTTCTGTCT
CTGCTATTTCTGAG
>GYA|c7946_g2
GATGTCTCAGCTGATCCACCAGGTTCAAATTCCAATATAGGGTGGGGTGGTCCAGCAGTTCCAAAAACACAGTATATCAA
CACGGGATGCTATTTCAAACACCAATCCACACAAGCTTTGGAGATGTTGGAGTTCAAGAGGATAACCACATCAGTAAACG
ACATCCCCTGCCTTCTGATCACCAAATTGTGCAGAAAAACCTGCAATGGCACCCAACAGCATCAAACAGGCTCCGATATG
GAAGTATCTCACTTGAAGCATTAGAAGAA
>GYA|c33903_g1
ATAAAACTTTGCCAAATTAAATTTATAAATAGCCATTGCTCCGTTTCCCAATGTAAACTCCACCCAATCCCATGAAAAAA
TAACGCCAAATGCAGGTTTCATAAAAATTACTCAAAAACATCAATTCCGCTATCGTCGTCAGTGTCCTCAGCCATTTCTT
CGTCTTCACCTCGATCCTTTTTGGCATCATCCATTATTTCGTCTTCCTGCTCAGTGGGGCCTGCCACTAATTCATCTTCA
TTCCCTTCATCCTAATCCTCGTCCTCATTTTCCTTCTTGGGTAAAAAGGCTCGCCCGCTTTTTGTCGCGGCTCCGCCGTA
CTCCATCA
>GYA|c38832_g1
GGGTTGTTTTGACACTTGATTGAGTCCATGAGAATGCTTTGTATATCTCAAGCAAGTTCTAATCCAGCCAGAGACATTAC
CATTACTTTTCATGATGGTAAGTGATTTTGATCCATTTGTGACCGTTAATAGCATTTTATAGATTAGACATCACCTCAAC
CAACCTTGAAAACAGCCTCTTGGATACTTGCCTGTCTTTGCAGAT
>GYA|c18777_g1
TGGAATTATTCTGCTCCTCACGCATAGATATTTGGCGCTCATGAGATCATGGATCTGGATGAATTTGATTGCTTGACAAC
AAGCGAAATATTAGCTCTGATTAGGATTTTTGCCCAAAGATATGAGATCGGGCCGTGTGAAAGTGTTGGGGACGCAGGTG
GTTTGGGCGCTACAAGTGAGCTTCCAGTCAATCTGGAAGGGGTGGTAGCCGCGCAGCTATCAGCTGGAACTGGCACCTGC
GTTAGCACCGGAGCGAGCGCTTGTACCGGCAAACCTTGACCTTCGTTTGGACCTTTCCTCCATCTCTTCCCGGAAAGCTA
TCAACAGCCCGATGAAAGCGAGAAGATTGACAGTTGGAAGCGTGCCGTCGTTTTGTAAGGTGTATCTGAGGTGTTTGAGG
AGGAATAACTCACTGGAGACGTGTGCAACGATTTGAGCACTTGACTGCAAGACAATCGGTCCGGTGTCACCTGACCGCCG
ATCAAACTTGAATACTCCTCGACCATGAGGTGCTGTGATAGACCACTGGCTGCTCGAAAAGAATTTCCAATGGTGCTGGT
AGCTGAACCCGTTATCAGCAACCGAATTGTAGACTTTCTGGAATGGGTGGGGTGTTTCGGTAGTGACGTTGACTAGTTGC
TGTCCCACTTGATTCTTGATATTGATCTCTTCTTTTCTAGACCTCGTTCTCGCGCTGACTTGGATCTCGTACTTGGACTG
ATTGTAGCTATCCGTGACTGCATACGTAGTATAGGGTAGCGCTTCAGCATTTTTCTTCTGGATATAGAGGGTCTCAGGCT
GGACACTATGAGTGCTCATGTTGGTTCGAAGTGTG
>GYA|c22290_g1
AAGGTGAAGTATGCATTTTTGTAGTATATAAATGCTCTCCAGTCAGAGAAGACCTCTTGAGTTGAGGACTCAAAATGGCT
TGACCAAACATTGATGAGTGTGAAAAGCATATTGGTTGAGGGGTTTGAAATTTCCAGCTAGCTAGTTGCCACCTAAGCTT
GGCCCAATGTAGTTTGTGATAATCATCCACATCAGGAAGAGATAGTTCATCATTAAATTTGTTGGTAGATAGCTGGGATA
GTGACACATCCCTTTGGCACCTGCAGAAAAAAATAGCACCATCACCATCCATCACTAGTTCTGGCACACTTGACATAAAC
TACAGCCATGTCACTATTTCCACAAAGGTTGGCATGATATAGTATGGACGATTTGCTTGCTAAGGTGGGCCGAATTTTAT
CAACAACAGAAATTCAACCAAACAGTAGGCATGCTTCTACTATGGTAATGTCCAAGCACATTGATCGTTCTTGGACATCC
AAAAGTATCTCTGGCCACGTAATTCAAGAAACCTGTTAGGCCTGAAGGTCCAGCGAAGATCATCCTGACCAGGTATTATA
GAAAACGCGACCATTCTGCAGAGCAACCTCGCAACGTTGGCAGCGTCATCTATTCCTGAGTGCTGTCGACCTTCGAATTC
CAGGCCAAAGACGGTCATTGCATCGGTTAGAGAGAGTGAATGTGGTAGTGCAAAGTTGCAAATTCGTGGGACAAAAACTT
TCAGCAAGTATCGGATGTCGATAACAGCCAAGGGCGACTTGAGGTACTTTGGGAGATTGTTCGGGTCAATCCTAGACAAG
AACAAAGATTTGGGGAAATGATCCCGGAAATCCCAAGGTCCATCGGTGACCCAAACCGTTCGGTTGACCGTGGTAAAAAG
CTTGTGACGCTTGACAAACTGCAGGTCAAAATCCTTCAAAACTACCGAGAAGCTTGATGCTTGATCAACATCGTCCTGAG
TGATACCGGTTAAATCGGTACAATATTTGGAGATTTTGCTCCTCCATTGAGGCTTCACCAAGCGACGGTATCGATCAGCC
TCATAAAGCTCCCAACAACCGTCATTTAATCGCCATTGTAGTAAAATCACAGGCCATTCGATGATCTCGTTAGGATAGTG
CCATTGCAGCTTGTCGCGACTAAGTCCCTGCGGATTGACAAGATCTGGTGCATCGACATCAATGCAAGTCGATTCAACAT
CCAGACACAAGAACGAATGGAAACACTGGTGTGTGGGCTTTCTGGGTTCGGGGGGTGCTATTTGAGGCCGTAGACTGTTA
TCAGGACAAGTATGGAGTCCACCCATCATTACGGACAGACGATCCATGTCGGTCTCCATCTTCAGGAATGTCGTCCAGCC
GATGGCTCATTCCCACTATGTCAAAGGAATTGGGACCTGATGAGATCAAGTCCTGGGCGAGGCGAATTTGGGTGGGAGGC
GAAATACAAAGCCCCATTTTAGAATTCCACCCCCCCGCCCCCGAGCTAGCGGGGGGCAGGCCCAATAGCGCTGCGTTAAG
TTGGGTCTGCCCCCGTGCTGGGACAT
>GYA|c26060_g1
CATAGACATAGACATATACCATATAACATAAATATATAACATAAATATACCATAAAATATATATATACAGAACATACTTA
CTTAAATCTTCATCAATATCAACATCATCAACATCATCATCACCATCACCATCAGCACTTCTCATCAAAAACACTTCCCA
TCATTTCCCATCTCATCTTAACTTTTTTTTACAAATTCCACCATGATCCAAAAAATTTCTAATCCCACCAAAAATCACAA
AATCCCACCAAAAATTTCAAATCCCACCAAAAATTCAAACACAAACACAATCCCAAATCACAAACACAAATCCAAATCCC
AAACCTCAAAACCCAAAAAAATCCCAACAAAAATAAAATAAACTATCAAACCCCCACATAATCAATCAAAGAAAAGACAA
GCTAATAAATTAAAACCTTAAAAACCCTCAACAAAAACCCTCAACAAAATTCCCCCCCTGACCCAAAAAAAACACACACC
ACCTTTGAACATCAAAACACCCACCCGCTGCTTTAGCAAAGAAAAAAAAACATATAAAGGATATCAAAAAACATAAACTG
TCCATTAATTAGTTATAAATTTGACCTTCTTCAGTGCCTTCTTCATGATTCTGCCCCCCCCAAAAAAAGAGATCTAAATG
TCCTTGATATATAAAATAAAATCCCCAAACTGAACCAAAAAGAGAGAAAAAAAAACAAGTGGTTGGATCTATATGTGTTT
ATGTGTGCATGCTATCAATTATTTCTGTCCATCATCATCACGATGAACAAACAAAGAAAACCCAACCAAAAAAACCCATC
AACACACCACCACCACCCCATAAGTTTCCAAGCTCTCATCTCACTACTCGGGCCCCTGCCCACTCTCTAAGCCTTCTGCC
ATCCTAGGTCTCAAACTGATATCTCCTCCTCTGATAATCGACAACAAGAAATTCAAGAACCTATTCCCGTATTCTTCTGG
CGGCACTGCTGATATCATATGTTTATCATTCGACATTCCTTTCCAAAAATGTTCAAATCTCTTAACAGTAGAATACGGAG
TCAAAATATCGATAATCCCCAAATAATACACCACTTCAACCGGCTCATCATTGGCATCAGTAGCCTGAAAGCCACCTTCG
TCCATATAAAACACAAACCGATTCCTTTCATCTAGCACCTTCTTCACCGCCCCCGCTCCCGTTCCTGCAGTTCCCGTTCG
GCTCGGTAATCTACTAAGGGTCTCTGAAAACGATTGTGGGTCTGATTGTTGCACAGCTTGTCGGAGCAGAGAGACTGCCG
CCGGGTCCGTTGAGCTGGGCACCGCCGGTTGGGATGGCGCGGTTGGGTTTCGCGTCAAGGGACGCGTGACAGGCTGAAAC
ACCCTCAGCTGATCGTCCCTCAATCTCTCCCTGTTCCCCCTCTCCAGATCATGCAAGCCGATCAAGAGACTATAATCCAT
GATCCCGAGTCTCTGCAACAGCTTCGTGTCTCTCTTCAACTGTTCCTCAAACAAACTCTTCTTCAACGGTCCAAGCTCGA
GCATGTGTCCTCGACGGACCCAGTTTAGGTCTTTCAACACCGAGCCAGCTTTTGCTTTCGATTCTGGGTACTCTCGTCCG
ACCGAAGATCCCTTGAGATCAAAGGTTTCATGTATATCCCGATGAGCCGGAAACAAGTTATTCATGATAACAAAATGGAT
CTTTCTGCCTCTTGGCAACTTGACCCTATGGAGTCCATAGAACCTACTCAAGAGCGTATGCGGGTTCTCCAACACATGTT
CATGGTATTCCTTCAAGATTGCTCTTAGAAACTTGTGTTCGCCATGGTGGATGGTCTTGATGATGAACCGATAGTCGCGA
CTAAAGTAGAAAAACGAGCCCGACTTTCCCGGCGAGCCGAGCTCGGAGAGTATGTACTTGGCCGTTAAGGAGAGCAGGTA
GTCGGCTGGGTCCAGATGGAAGTATTCCCGGAGCTCGCGGAATACCCAGGGTGCATAGTCTTTGAATTTGAAGTCGTATT
TGGCCGAGGGCGTCAGCTCGTTTCCGACGATGTCAAACGAAAACTTGTGTCTGGCCGTATAGTCCTCGTCGGTCAATGGC
CGCTTCAGCTTTGCCTGGCAGCGCGACACCCCGATCCTGATGCCGGTGAGCATGTTGTACATGAGGACATAGTTCGCATG
GCCCTCTCCAATCAGGTTTCCGACGAGCACGCCGGAATGAACGTCGTTTGCGGGACCGCTGACGCGTTTGCGAGTCTTGT
CTCTGGCAGCAGCCTCAGCGGAGGGGGGTGCGGCGGCGCCGGCGGCGTCAATGGTGAGACTGGCCCTGTTGCCGGGTGGA
GGGAGCTCGTGGGCCTGCTCGATGCGACGCGACTGGCGTTCCCTGCGGATGACGGCGGCCTGACGCGCGACCTCGTCCTC
AAATTCGTCGGGGACGGGCTCGGCGAGATGCTTTGGAGTTGCGAGCCGAGCCAGCGGCGGCTGGGTGGGCATCCTGCGGA
GCGAGGTGGACCGTTGGGGGGCCTGCGCGGTGGAGGAGGGGCGGTCGAAGCTGAGCGGGGAAAAGGTGGCCGAGGGGGAG
TGGTGGACGGGTGGTGGGAGGGCTATTGGGCTGGGATGGCGAGTGGGGTCAGTGGTGAAGGTGGCAGGGCTCGAGGGCTG
GTCGGAGAGGTCCGAGTGGAGGCGCGGCGGGCTTGGAGGGGCGAGGGGAGGGAGTGGATGGGAGTGGGTTGAGCGGGCCG
ACGAGGAGCTGGGCTGAGGGACAGTTGGGAGGGCCGAGAGAGAGGGGGAGAGGACGAGTGGCGATGGCGAGTTGGTGAGA
GGGCTGAGGGAGCGAGTTTGGGGGATGGGGGACGAGGAACGCAGCTGGTTGGTCGCGAGGGGGGCGCGGGAAGGAGTGAG
GAGGAGGTTGTGGTTTGAGAATGTGGCCGAGTTTGAGTTCGGGTGCCAGATGTGATGGTCCGAGCTGAAAGAAGACCTGA
CGGTGCACGGGTTTGAGGAAGTGGAGGGAGCATGGTTTGAGGGGGAGGAGGGAGGAGAGGGCAGGTTGTTGATGGAGTGA
TGAGAGCCAAAGCGAGTTGGAGAGGAGAGGGGGGTGATGATGGAGTTGAAGATGGTAGTGGTGGTAGTGGTTGTGGTGGT
GGTGGTAGTCGTGAATTGGCCAGGACTTGAGTCGGATTGGCTTGGGATGGGAGTGTTTGGTTTGGGAAGCTGGGGAGGGG
AAGTGGCAGAATGAGGGGATGGATGAAGGTTGGTTTCTTGGTGGAGGACTCGTTTATCGAGTTGAGGTTTGGAGTCGAGG
CAAGGGATAGCACGAGGGGTGATTGGTGTCATGGATGGAGATGAACGAGGGATGGAATGGACGAAGAGCTGGAGATGGTC
AAGACTAAGAGTGAGTCTGAGGGGATGATAGGTATTAGGACGCAGATGAGGATCTCAATCAAGATTCAAGTCTGTCAAGA
TTCAACTCTAAGCGAAAGTGTAAGTCGAATCGAGGCTGTTGACTGCTGGCTGGTGGCTGGTGGCTGCTGGCTGACGGTGA
CGAGATGGGACTCCCTGACTCAACAAGAACAGCCTGACATCTCCAGCCCTCTTGCTGGCTTGCTGGCTCGATCTGGTTCA
GCTGTTCAGTTCTAGCAGCTCAACTTCCTAGCTCTTCATGTATGTAACTCCGCGCTTGTTGCTTGGTCAGCAGCCGCT
>GYA|c29642_g1
GGATTTTTGGGTGTTGTGTTAATTCGCTCATGGTCCATTTCGATTGTGAAATCGAGAGCTGTGGAATTTCTGTGTGTACA
CTCGGTGGATTATCCGCAATAGTACTGGGTCCCATCGGGCCGGCGGGCCAGCTCCACATCGGGCCGGTGGCCCAGCTCCA
GATCGGGCCGGTGGTCCAGGTCCACATCGCGCCTGGACACTGTAGGTATGCACTGAAGTGGATATGTTACAGGCTGAGCC
GCCCCTCCGAGTTGAGG
>GYA|c15742_g1
TCTTACAGACATAAGAAAGCTAGCCATCAGTTTTTGGTTGCTGAATTGGAAGAACTTGAGATTGTTTCTCTTACTGTGAA
AGCTAGTGAATTAGATTTTGCTTACATACCAAGATTACCATAGACAACATGTGAACAGTATTTGAAAAAAAAGCGACTTA
GATAGTAGGCATCGATTGTGATAACTTTTGCTCTGACATGAGTTAAAAAACTTTGTTCATAGTGCTGTGCTTGAAGAAAC
ATGAGGTTGTTATTTTTGAGATTGAGAAGCTAGAAATTTGTGTAATAAATTTGTTGCTCAAGATCATCATTTGGTCTTGA
AAGTTTGGATTGTGTAGCTGATGAAAACTTTGATATATTTGGGGGAATAATTCGCAGGAAGTGGGTTGGGCCCTGTTTGG
CAAGAATAATCAATTGTGACTATTTTGGCCGCTTAAATTTTACAAATTTATCGAAGAAGCTGTGATTGCTTTTTTCAAGA
AAAAATTTTTACCACTCATCTTTGTTGGTCTTGAAAAGCCAAAAAAATAAATGATCATCTGCTTATATCTCCTTTATTAA
TTTCTTTTACCTGG
>GYA|c18348_g1
GCAGTGCTTCGAGGTTCCCAGTAGTACGTCGATCTTGACCGTCCAGGCCAGCAGGCCCGACGGCTTGGTTTGTCTTGCCG
GGCTGACCAAGCCAAGCGTGTTTGGAGCTCGGCCTCGAATCTGCTGTGGTGACGCCGTTTGCTGTCTCTTTTTTTTCGAT
CACCACCATCCCTCCGATTGCCCGGATCTTTACTGCTTGCTGCGCTACGGAAGGGTAGG
>GYA|c7444_g1
TTCTGAAGATGTTGATTTGGAAAGAATATCAAAAGATACTCATGGCTATGTTGGTGCTGATCTTGCTGCACTTTGCACTG
AAGCTGCACTTCAGTGCATCAGAGAAAAGATGGATGTCATTGATTTGGAAGATGAAACTATTGATGCTGAGATACTAAAT
TCCATGGCAGTTACAAATGAACACTTCCATACTGCTCTTGGAACAAGCAACCCA
>GYA|c26834_g1
ATTTTCTTATCTACTAAATTCAAGATCCATTTATCCAACTCTCTTCCAAACCAACACTTTTCCACTGGGCTAACACTAAA
TTATGTTGAGATAGCCTCCTGACCTGTTGTGCCATTGTCAGATGCTACAATATTGTCTTTACAAAAAAATCGGGATACAG
AATTGCTCATGGGAAAAGAACGACTATCATTTGCTCCATTGGGACATTCGCCTCGGCTAAGACTAGACTTTTGTTTCAGC
CAAATATACACATGTTGATAGGATTGGACACATCCGTTCAAACCCTTTACTTTCAGCGAGCTCGCCTAAATCCTTTAAAT
GCCAATTCATCGCCCTCTGAGCCTGACTCAGATTCAACCTCTTTTGCGTTTTCCCTCTGTTGAGCCTGCGAGTGATTGCG
CACAGATCGAGAAGCTGCTACTCCACGTACCACAGACGACGATGAGGCAACTTGAGTTGCTTTACCTTTCAAGTTACTCG
TTGTTGCACCCCCTCGACGGCGGCTCAGATGGAACTCAGCATCGGATGAGGGTGGCGTTTGGGTGTGGTCCAGTTCGCTA
GACTTGGCTGGCTGCTTTTGTGCCCTCTTCTTCACCAGGCGCGACGGGGTTGTTTGAACGACTCGAGACTTTTTACCTGT
GAATTTCCGAAATGTATTGTCATCTGATTCCGATTCAGCTTCTTCCTCTTCCTCATCGTCCTTTCTGATTTGAGTGTTTG
AATCTTTAGACTTCTTCGGGGCTTCCCAATCTTCGACTCCTCCCCGCTTCAACCGCACTGTTTCCAACATGATATTAGTT
CGTGGAGTAGCGCTAGCAGAAAAATGCCCTTGTGGCGCTTGGCATTTAGGCTTGAATCTTTTAAAGTTTGGACGCGAGTC
CCGCCTTTGTGTGCTTTCAACTTCTGGCAAAGGTTGTATTGGTTTCCTGATCATGTTCACGTACTTGACCTTGAAGAAGC
TCTTTGCATTTGCATCCTCCATCTGTTTCTGAGTCCAGCCATCCATTTCGCGGATTTCCTCTTCACCTGCATCCTCCTCA
TCCCATTCAATCCGCCGAGACGCTATTGGCTGAGTCTGAAGCATCAGCGGTGGCTTAGAGATCCTTAGACGATTGAACGC
TAAATTCGTCTGCTTTTCTTCTTCTGTCAGCCGCTTACCAGTTGTCTTGACTGTCAAAAACTGGTCTGAGCTGTCTGGCT
CATCGTCATCTTTGCTGGCCTGCGTTGATTTGGCAGTTGTGCCCGGTTTGCCACGACGACCAGGGGGTTTCTTCCTTGGA
GTTGTCTTACGATCAGGTTCGTCCTCAGCCGATGAATGGTTCAGAGATCCAACGGTAACTGTCTTAGTGTCTTTGCGTGC
CTTCTTATTGGTACTTGGTCTTTGTTCTTGAGACTGGCTTTGTGAGTGCTGCCTGCCATCGTCATATGAATCCATGAGCT
CTTTTCTTTTCAGAGGATTTTTTGCTTGCTCGGCATCCGCCCTCATCATCCTGGTCGCAGGCCCTTCGATCTTGTCAATA
TCAAATTCTTCAATGCGAGACCCGCTACTGATGATCCCACCCAAACCACTTGCTGTAGCCTCCTCGACTTTTCTCCTCTT
AGAAGCCCGCGAGCTCAACTCCTGACTGATGTCTGCGGTAGATGCTGGAGCAGGGTTGGTGCCGGTCATAGGATCGGCGC
TGCTCAAGAAAGGCATATATTTGTCTAGGTCAATTTCTCCTCCAGCCCGAGCCTTGCGCTTTGGTGGAAGCTTTCGGGTG
GTTGCAGGTGGGCCAGATAGCTGAAGAGTAGGAGTGGGCGCAGGTGTGTCATCATTGACTGATTCATGAGATGCATTGCT
TTCAGTCAGAGCCTCGACTGGATTGGTAATGCCAAGATTGACGAGCGTTGGCGCTATAGAATTGTCTGTCAAATCATCAA
TCCTGGCTTGGAGCTTGAGTTGTTCAATTTCACTAGCCGTTTCTGTGCTATGGCTCAACAGCGCATCGAGTTCTTTCGCC
CGAACTTCCTCAGTTCGGGTTCCTGCTCTTCGGATCAAACGAGGTGGAGGGATAGATGGGGTGGGCGCTGGCAGCAGCTC
ATCATCTGTGCTGGCATGTTCCCTGACCACCGGTGGCACTTGCACCATTCGATTCTCTTGACTGTACCTACTGAGCGATG
CCAATCTAGGTTGTGTGTTTCCTGTCTGAATGACGGTTTCTGGCTCATTTTCCAACATTGAAGACTGCCGAAAAAGTGGC
TCGCGGTCCGTGGCATCTTGTGGTTGAGTGTGCTGTGGTGAGGTGCCAGAAGAGATCCTGATCAAGTGAGAGCTATCGAC
TTGATAGAGAGAGCAAAGCAAGTCCTCCACAGTGATGCAATTCTGGATGCCGAGACTCGCCTTCAATTGATCAGAAAGCA
TCACAGCAGATGCAGATGACAAGGAGAACTGAGGGGTCCGCATAAAAACGCACTTCTTTGGTCTTGCCTGTCGGACTTTA
CTCAGCAGCGACCGCACCAATGCATCATCACCAGTTGGACAAATTCTGTGTACAACACCTCGGCCTGCATTGACAATGCG
CTCGATAAGTTTAGCATCTTCATCATTGTCACAAGCCAGAATGACAAAACAAAGGTCTGAAAGCATGGTCCTCCTTGCTG
GATTTGGACCCCACTTTTTCGAATCCTTGAACCAACTTTCGGATCCACCCTCTGCAACACGAGTTTTGACTGCCAATTCG
GGCTGCTTCAATGTGTCCCAAGCATTCTGGTAATCGTTTTCAAAGTCGGACATTGCAGTGCCCTTGAACCTCGGGTCAGG
TAAGGAATTGATTTTTTCGGTCCGGAGCCTCAACTTCTCGTCAGATTCATTTTTTGCCCTTTTGATTTCCATAAAGTCCC
CTTGAGTTGGTTTGAGTTTGGTTTTTGCGAGTAGATCTTTCAACCAGACTTCAGATACTATTTGGATGCCTTCGATAAGA
GCGCAGCCAGCAGCCAGAGTGGGTTTCAAGGGCCTGGGAAGGAAATGGGTATGGTACTTTCCAGGGAATCGCGCTTCTGA
AAAAGAAAACCCTGCACTCTCAAAATCGGCAGCCACTGACTTGCGCTGTTGAGGGCTCATGGCAGAAAAGCAAATGCTGA
CTGGATTCCAAGAAAATCGAATTGTACATGGTTGGGCACCTTGCCTGTCCCAATACAATTTATCACCCGGCAAAATGCCA
GTCATCCCTTCTGGCTCGATAACAATCTCCTCCCCAGTTTCCCTGACCAGCCGGATCTTTCGATGCGCTTCGCTCGTGAA
GGTGAGGGGATATGGTTTAACATTTTCTGAATCGTTCTCACTCGTCAGTTGTTCTTGAGTCCACGGGCCCACATCCAATG
TAATCGCCCGAAATCGAGGCAAAGATTTGATTTCAAGGCTGAAGTCATTTGCAGCGTCCCGTCCCAGACTGTATATTCTC
GAGGGTCTTAGCCATCTCTGGCGAGGCTCATCAGGAATGGAATTATTCGAGCCTCGGCCACGGAATTTGCCTTCAATCAC
CCACATGGTGACACTCCGTCAAGAGCGGCAAACTCAGAGAGAACCAAGGAGGGCGACGCTTGACCCACGCGCGGGTAAAA
GATTGATATCTCTAAAGCATAGTGATTAATCAAACAGCCAAAGGAAAACAAAACAGCCCAGCGCGAAACACTTGTCAGCT
TTCCTCGACATTTTACCCGCGCGCGGGTATGCGGTCAAACTTGTCAAAAGTCCTTGAAAGCAAAGAAAATATCACGGATT
GCGGACAAGGTTTTCAGGTTAGGGGACAGCTGCAAATTCCAGCCTTTGAGTTGGGGGGGCGAGGGGGGATACCCATTACA
CGTGTGGGGG
>GYA|c18505_g1
GTTTTCTTGCATGTGACGTTAACTTTGTACGCACCATCTGGTGGCAACACATCCATTCCCCCAAACAACCCCCCCGAATC
ATTCTTTCAGCTCCCACCTCCCCAAATCACCCCTCGATCTGCCCATTCGTTCGACATGCCCCAACCCACTCCGCGAAAAC
TTCTCCTCTTATCACTTCGGCGTTCGATTCGGCATTTGACCCCTCTTTCCCAAAACGGATTGGTCACAATTTCTGCCTTC
TCCGAACTGGACCACAAAAAACGGTTTTTTATTCGATGTGCTCATGTTCTTGCCCTCCTCAAGTGCCCAGGCCATTTTTC
GATTCCGACTTCCAAACTGCTTATGTTCTTTGCGGTGGTGGAACGATCAGTTCAAAGAGCTCGGAACGCACTTTTATCTT
TACTTGGACTGCGACTACGGAGATCTCTGGCGGCTGAGATTCTTAAATTGGAGACCGCCATTGAGATCCTGGCCAATACA
AGATACCTGGAGACCCGTTCCCCCCGATGTCGATTAAACCTGCGGAATGCATGGTTCGAACAGGTTTTTTGGGAGGGGGG
AAAATCCTTTGTATGTTTGGCTCGAATGTCGCGCGATAGCTTCAACGAACTGGTCAACTTGATCCGAGGATCAGCATTGT
TTACGAACAACTCAAGAAATGAGCAGGCCCCCGTTGAATGGCAACTGCTGGTTGCCTTGTCTAATCTGGGTTCTGCGGGA
AACGGTGGCGGGTACGACCGAACCGCCCGAACATTCAACATATCAGAAGGCAGTGTCGAGAACTGGACAAACAGGTGCAT
TGATGCACTGCTCGAACTCGAGGGGGATTTTGTTTTCTGGCCATCGACTCACGAGCGACGCGGGCTGAAAGAAGAGATTT
CTCAACGGTCTTTCTTCAAGGATTGTGTGGGTTTTGTTGATGGGACTCTAATACCGCTGGCCATTGCTCCAATAGTCAAC
AAGGAAGACTATTGGACCCGAAAATTCTTCTATGCTTTTAATGTAATGCTGGTCAGTGACATTCACAGACGAGTGCGTTA
CTACGAACTAGGATGGTGCGGAAGCGCACATGACCAAAGAGTCTTCCGCTCTTCGGAGTTGTCTGCGAATCCACAGGAAT
ATTTTCAAACTGAAGAATACATCTTGGCCGACTCAGCGTATACAGCAACCGCCCACGTTGTGCCAGCTTTCAAACGTCCC
AGGCTCGGACACCTCCGAAAAGATCAAAAGGAGTTCAATTACGAGCTCAGTCGGCTACGAATTGCAAGCGAACATTGTAA
TGGAATACTGAAGGGTCGCTTTCAGTCACTCAAAGACTTGTGTTTGGTTGTTCGGGATCAACATAGCGCTGAACGGGCAA
ACAAGTGGATACAGGCATGTATCATAGTGCACAATTATTTACTGTCTACTGGAGAAATGTGGAATCCACAATTGGGGCGA
TTGGACATTGCAGCAGCTGAGGGGGTGCGACGCATTGTTGAACCGCCTCAGAATGCTCGCGCATTGTTGAATCAGAGGGA
AGAAGATGGACCATCCTTATCCAGAAGGGACGAGCTGTTTGCGCATTTTGTTTCTCAACAATAATTACCTTTTATCGTAA
TTAAGATTTTCCCGTCATGTGAAATGCTCAGTCAAGGCAATTGTACATGAATAATATCTTTAAAAGCATAGTATTTAATT
TCATGAGAGTATTTAAATTCATGCAAAAAACAA
>GYA|c24744_g1
GTTTTGAGACAATCTTGACATTCTAAGCTGAGCAAGCGGGACATCATCTGACATGATAGGTCGCCTGCTCGGTAAAGGTG
AATAGTGATGACGAGCGTTGCGCGTAGCCAGCTCTGCCAATCTTTTTACTCGTCATCTGACTGATATTAATTCCTAGACT
CAACAGGGCGCTCAACCGGTTCGCGGCTCAACTCTCATCGATGTGTGTGTACTGGCTACAGTACCGCTGGATCATACATT
CGTCTATCGCACCGCAATGGACACACCAGTACATAATCCACTTTTGGTCGATACTCTCTTGACAGGGGATCACTTCTTCT
TGATCGCCGTGATGCGTAGCTATCCGGAATTGGTGACATGTGTCTGCCTTGTACGAGTACCAGATCTCTGCATTGGCTTT
GACCAGATGAGCTTCGCACGCTGATTGGTGCTTCAGGGGTGTGTAATTGTCGTTTACCACGGTTTCTGACATCGACCCGA
CTGCTTCACCACCCTGAGTCGTATATCTCTTCGAAAAGCTTCCACGGACCATAGATGGAAGCACAAGGCCAAGGGCAACT
TTGATCAAAAGCATCCTGGGAGCGAGCTGTTTGAGAAAAGCTGCAAGTGTGTGGCGAGATTGATTTCGACACTGAGGATG
ATTGGCAATGACTACAATCTGAGACAATGAATACGCCTGTCCGGTGAGGGAATCCTTGCAAGAGATGAGATGGTATCCCA
ATATTCAGGGCTGGGAGTCTTGGGGGCGAATGGTTTTCGACAGGCCTGTTGACGAACCGCCATTTGGAGTCTGAGGGGGG
CTCCTCCCAAACGAGCGCGAAATCGACCAGGGCGCCCTTGGTGCCAGTGAAACACGACTCTGAATATGTATTCCTCCACA
CACTACTGCCTACTGAAAACTAATCGCGTGTCGATCCATACAATGGCGAGACGAGCCGCCGAGTCTGTCTCCTCCCGAGG
AAGGAGCTGTTGATATCAATCTTGAGATATGAGGACCTTTCGGACATCGACCTTCGTCCCACACGCTCATCCTCTTTGAA
TCGTCCATCGGTCCCTGTTTCAAAACTTCCAGTGTCAGCAGATTGCTTGCAATCCGTTTTTCTAATCTCACTACAGAGTC
CTCCACACTACACCTCAGCTGCTTTTCAACCTGGCCACAACCGGGAAACTTGCAAAGGGGGCGGGGTCCGAGCCCCATAG
AGAACGCCGCGTCGGCCAGACCTGTGTGCTAAGAGGAAGGAGCTGTTGATAGCAGTCTTGAGATATGAGGACCTTTCGTG
AAACGACCG
>GYA|c27246_g1
AGTGGTGGTGGTGGTGGTGGTGAGAGTGAGGAGCAAGGGAAGAGGGAAGGTAAGGAAGAGGATAAGGTGGTTGAAGAGAA
GAGTTGTGGTGGAATTGGTGGTGGTGGTGGTGGTGGTGAAAGGCTTTTTTTGATTGAGAGATTGATTTGATATAATTGTA
TCTGTTTGTCTATTGTTTTTTGGCTAGATATCCATTACATTGAAGAAAATTTGATGATGAATGCTTTTTCTTGTTGATGA
TGGCTTTGATGATGATGATGATGATGATG
>GYA|c22262_g1
CCTCGTAAAAACTGGTCAACTTCATCCTTCGCCACCATTTATTGACAATACGAGCTATAACAAGCATCGTGTTGCTACTC
AAAATCTACTTACTTCGCTGTTCCCACTCATGTTCCTTACACAAATTCCACATCACATTGCATTACATTGGCTATACATT
TGTCAGGCTGGGACCTTAGTAGAAAATGAAGAACCAAACTAATTGAATCCCGTGATTGAATCAAGTGTGCAATCACCTTC
AAGTGCTGTTGTCGTTGCAATCCTGCTGGTTTAGAACAATTAGTTTGCTTACCGTTTTACGAGTCATTTTCATTCTCGCT
AGTGACAAGTGCAACAGCCACAAACTCGTGATTCGGACCAACCAGTACATCATTACCCCAATCAAACTCATGCGAGAAAA
CGATTAATCACTTTCAATCAGTCTTTCTCAAACAAATCAGTCATTGTGAGGCATACCAGCACGATTATCACGGGTGAAAA
GTTCATGAATTTTTGCAGCATTTTTACTATTTGTACTAATTGCATTTCATAAGTGCCTAAGAGGCTATGAGTCCATTCTT
TATCTAGAGCGTATGAACTTTGCATGAACAGGACTTCCTTTATCTGGGAAAATGATCCTGGATAGTTTTGACTGAGCGTG
CGAGGAAGCTCCTTATCACAACAGAAGAACTGAAGAAAAATGTAGAAAGCGCACACAACGGTAAAGAAAGAAACATACAT
GTAGCAGATGATAGAAGTGTTTCGAAGTGTCAAATCAGCGAATGAACACCACTGCTGTTCTCTGGTAAGTTTTTACTTCA
TAATTTCAATTAAAGGAGCCAGCAAGTGTCCTTCAATTTTGTTGGAAATTTGGACGGTCCAGCTTGAATAACTGGTAATG
AAAATTTGTGAACCACACGCCACAGAAAAGAAGATGACACAGGCTTAACAAATGATGCAAGTGACTTCAAGTGTACACGC
ATAGACTTTGGGAGATCATCTGTCTCCTTCCTTTTAAATTGAGCAAAAGTGTTCACTTTGAGGAAATTTCCAAAAGACAC
AAGAAGGGTCAGCCAGTGAGTCTAGAGGTATACCATATACCACTAGCTTGACTTTAAAAGAA
>GYA|c36616_g1
TTGCTTGTTCAGTTGTTATGTGGATGTGTAAAATCAGGTTTAAGATCTTGTGTTTTTAGCTTTGTATATAACTATTATAA
GTCTTGCCAGTTCAACCTTGAGTCCTCTGAATTAAGGCTTTGGCTGGTCTCTTGTTGTTCAGATTCTTGACAGAGGGATG
ATGGAATGAAGAGGCAAGTTTGTTGAAGCTTGTCATTTCTATATATGTATATCTGGCTATGGGATGTCCATCATGAGGCT
CAGATAAATACATCCAGGCATCACACAACACTGGAGGTAGATTAATTTGATCTTCATCCTGTTTGCAGATTCCACACACA
AACTAAATCCAAAA
>GYA|c1004_g1
GGAAAAAAAAGAAGAACGGCTCTTGGAAGGCAGATGACCTGTCCTGAGGCCGGCGAAACTCAGAAAACAATTCTGAGATG
AAGAGGCCAAGGGAAGGGGCCGAGGAGAATGAGAGAGTGTTGTGGTTGTGGTTGGTGGAAAGAAAGAAAGAACGGCAACC
GCTGGACCAAAGTCGGCTCAAGTAACCACTTGCTGCTGAGTCACGCGCTGCTGAGCCACCTGCGGCTGAGTCACTTGCTG
CGGACCCACTTGCTG
>GYA|c2198_g1
GAAGATACAGAGAGAGAGAGATAGCTTGAGAAGGACATGTGTGATGGAAGTGGGGTGATAGGCCAAAAAGAAGAGATACA
GTACTGGTGTAACTACACCCTCAGAGACAAGCAGCAGTTATGCAGGTAGATAGTCTGGCAAAGTGCTTTGCTTATGTCTT
CTACCATCAATCATTTTTAAGTCCTCATTCCACACTCACTGGCACAAAAAAAAA
>GYA|c18623_g1
CTGGGTCTTGACTAACTCGAGACTGAGCCAGCCAAAGAGTCAAGTAGAGGTGGTTTCGAAGAAGTCGATGAGACAAAACT
CTGAAAAAAAAGCTTGGCACGAATTTGGCTGATCGGATTCGGCTATTTTGATTGTTGTTGTTGTCTTGGCTCTGAAGTCT
TGGCAGCTGTAGTTTGGACTAGTTCCAGGATTTCTTGAGCCAGATTGAAGTGTTTGAGCGGGTTGTGGGGTCGAGCTGGA
CGATGGCTGGCTGGAGCTTGTCCGAGTGGGGGAGTCGGCTGGAGATGGAGATGTGGATGGAGATGGAGTTGGCTGGTGG
>GYA|c24394_g1
GGCAGAGTTGACCATATCTCACATCTTTCCAATCAGAAGCCAGTATCATGGCCGGCAAAAAGGTTTCCAAGCAGACCAAG
AAATTCACCAAAAACCATCTCGCCCATACCCTGACCGTGCGAAAGAAACAGCAGTCCAAGAAGAAAGAAATCGATAACCG
CAAGCGGCAACGAACGCTCAAGTCTGGCCACACTGGAAAGTCGGGTACAAAGGACCAGTCTAGCAACAAGCCCAGGCAAG
CGGATTCTGATGACGATTCCGTAACAGAGACGGCTCCAAGGTTGGATATGTCCGTTGAGGCGCTTTTGAATGCCAAAGGA
CTTGAGTCAGACAATGCCGACTCTAGTGAAGGCAGCGGATCTGAGGATGACGATGACGATTTAGCCTCGCTCGGGAGTCT
AGAGGGTGAACCCAATCCAGGGATGGACCTCACTATGTTGAAGGAAAAAGACCCAGAATTTTACAAGTACCTTCAGGAAA
ACGACCAGGCGCTCCTCGACTTTGACGCTGATGAGCTCGAATCAGATGGAGACGATGAGGAAATGGCACAAGGATCTACT
TCAGCTGGACGAGTGCCTGAAGAAGACAAGCCTGAGCAGGATGGGTCGGTTGTAGTGACGAAGGAGTTGCTTCGTTCCTG
GCAGAAGGCTATTCTCGAGAACCGATCGATGCGGGCGACGCGCAAGCTCTTGTTGGCTTTCAAGTCTGCGGCATTCAGTG
GTGATGAGACAGCAACAAACCTGCCGTTTTCAATCGAATCCTCCTCTGTTTTCAATGCGGTCGTCATAACAACTCTTAGA
TACTTGCCAGTGTTTCTTAACCAGAGTCTTCCTGCCAAAGAATTGCCGAGCGGAAAATTTAAAATTGCTACCCACACCAA
GATGTACTCTTCGATCCAACGGCTGCTGAAGTCATACTTTGCCTCAATGCTGGAGCTTGTTGCACAACTACCTTCACGTC
CTAAAGAAGATGAGTCGAGCACGCAAGATAGCATGTTGCATACTGCTATCAGCGAGAGTGCAAAACTCACACCTTGGATC
ATTAGCAATCGCAAGATTGTGCGGACATGGTCTAAGGCTTTGCTGGAACTTTGGGCCTCTTCGACAGACGAAGTCCGGGT
CGCCGCCATATTGGCACTTCGCAGACTTGCCATTGCCTCTGGGACCTCTGAGTCTATCATGAAGGGACTCTACACCAACC
TGGTTCGAAGTGCCAAGAACACTACCGCATTCACGCTCCCACTGATCAACCTGATGAAGAATTCGGCATCAGAAGTTTAC
CTCATCAACCACCAGACTTCGTATCCGATCGTTTTTAGCTATATCCGTCAGTTGGCCATCCATTTACGTAATAGCATGAA
GCTGAAAAGCAAGGAAGGATTTCAAGCTGTTTACAATTGGCAGTTCATTCACAGCTTAGATTTTTGGTCATTGGTTCTTT
CTGCTGCGTGTGACAACACAAGCCAGTCACCGCCCGAGGAGAGTGCGCTCCAGCCACTCATTTATCCGCTTGTTCAGATC
ACGACAGGTGTGATCAAGTTGATCCCCACCTCACGCTACTATCCTCTGAGATTCCACTGTATCAGACTTTTATTGCGACT
CACTCAGCGGACCAAGACATTTATCCCACTCGCACCGTTTCTTCTTGAGACTATCGACTCGCCTCTGTTCAAGCGTCGGC
CCAAACTCACCACTCTCAAGCCTCTTGACTGGGAGTATGTTGTCCGATGCCCCAAGTCCCACGAAAACACCCGTGTCTAC
GCCGATGGTGTGGCAGAAGAGAGCGTTTACCTGTTGCTGGAATATTACGCGAGCTTGTGCAAATCCATAGCCTTTCCAGA
AATTGTGCTCCCGGGTCTGATGATGATGAAGCGGTTCAGCAAACAGTCCAAAAACCAGAAGCTTGTCGGACAATTACGGA
TGTTGTTGGAGAAACTCGAAGCCAACAAGAGCTGGATTGAAACTCGTCGAGCTGGTTTAAATTTCGGCCCCCGGTCTCGG
AAAGAAGTGGAAACATTCTTGGAGGATGTAGAGGCAGTGAAGACGCCATTGGGAGCATACCTCAGATTGCAATCCAAGAT
CCGAAACCAGAGGCGGGTGGCATCATTTGATAAATCAGCACGAAGAGAAGTAGAGATGTCGGATTAAGTTGAGAATACTT
TGCTGCATGTTTGTGCATCTCGGTGAAGTATATCTGTAACTCTAAAAAGCCATTGACTACAATCTTGGTGTCTAAAAGTA
TTTCTGAACAGCTCTCAAGTATCATAATCAGCCTCAGCATATGTGATAATTTGATTTGATGCAAAGGATCCAACTTTATC
ATTTTTCTTGGAGGAATCGAGATTTAATGCAGCCCGTGTAAGTTGCAACCAGTTGCGAAACAAGGATACCAAAGTTCCTA
GCTGCTGTGTTCATTGGGCAATCCAAGTTCAATTGACCGAGTCAATGTTTGCATTCAAGGAGGTGAATCTTTAGTGCATA
GGCTGATTTGCCTGTAGGCTGATTTTGGCCGTTATGTTATTGCAGGCTTCAAGAGGCAGCCAGACCAAGCCTCGTTTTCC
ATGAGTTATTTTGGCAATTGTGATGATCACTCTTAATGCTACAAAGCTGCTTTATTCTATCGCTGAGATTCATATACCAT
TTGTCTATCAAGATGAAAGTGTACCCGAGACATGGAGGAATGGAAGACCTGCAAAAATTTGCA
>GYA|c19905_g1
GAATTTTAGAATGCTCTCCCCTCGGTGAGCAGCGAAGCGGATGATTTCTTCGCCCATCGCCTAATGAAGCAAACATAGCC
ATGTCCCCCGCTCGCGCCGAAGCGTCAACTCGGCGCGTGCGAGGGACATCGTTTGCCTTCTTATAGAAACACACCCCACA
TTAATTTATCTTCCAAATAGCTTGAGCTGGTCTCTGTCCCCCTGCCCGTAAATCATTAGTATCAGTTATCCCTTTGATTT
CACAAAGCACTTGACTTCTTACGGTACCACCATTAACTTGATCGCCCTCACGAGTTTAATCCGTCCTATTTATCCTGCCG
CATTTCCGTTTTACAATGTTCTCTAGCAGCCTCAGCGCCCTCTTCGCAGCTACTATGCTTTGTTCACCCCTCGCTCTCGC
TGCACCCGCGCCTCAATTCATCGGTGGATTCGGAGGAAATCAATTCGGCAATAACCAGTACGGCGCAGGAGGATTTGGAA
ACAACGGTTACGGTTCCAATTACGGAGGTTATGGAGCCAACAACGGTGGGCGCTCGACCTCGAACTCTTTTTCGCACGAC
TCCGGTTCCTCTTACGACTCCTCTCGAGGTATGTCGTCCGGATATGGTGCCGGGGGCTCCGGCGGGTATGGTTCCGGTGG
TTATGGCGCGGGGGGGTTTGGTAACTTGGGCAATTCCTATGGCGGCGGATACGGCAACCTAGGTGGTGGCTATGGTGGCT
ATGGTGGGGTTGGTGGCGGTTTAGGAGGTTTCGGCGGGGGTTACGGAGGCCGATTTTACCGTCGAGCCCTTGCAGAGGAC
GCACCAATGAGCAGTCAGTCCACAGAGCCCCATCACCCAGATGCGGCTCACGCCGGTGATCACAATGGGCAACATATTGA
TGCCAATCACGCTGCGCCCTCAAGGATCAATTAATAGAACCCGATGAACGGGACCTGTAGTGACCTCTCCCTGGACATGT
CCATCATGTCATCTAATCAACTTGGCAAAGTTTCCATAGTCTTTCGTCCCACCA
>GYA|c26072_g2
GTTTGGCCAGTGTGTATATAGCCATTTGCTTCATTTCATATTCTAATAAAAAATGTGATGTTACAAATAAATCATGAGCC
CAGTGAAAAAAAGTACCAATAAACAACAAACAAAATCTGCAGATATCTAACAGTGTAAAGACCTTACAATCCAAAGCCAA
AGAAACCCCAGGAACCAAAGAAAAAAAGTCTTTTCTATTAATGTTGATCTTATGCAAAAAGAAAGAATGGAGAATACCAC
AACAGGTGGGGCAAGGGCTGAATTTCAATAGTCAGGTGCAACATCGGTCATAGACCAGAGGTAGCAAACTGGGATCGATC
GATAGGGTTTCCAAGGTTCGGTCAGTTGTTCCATTTCGAGTGGAGTGAGATAGAGGCCAGGCTTGAGAGGCTTGACCAAC
CGGTTCCTAAGGTCAGTCACAGAGAGTGGACATGCTTTGGGCACCGGGGGTGCGGGCAGAGTGGCCCAACCAAGGTCTTC
AGTTTTGGGCTCGACAGGCGGAGTTGGCTGGACCTTTGCTTTTGGCGCCTTCTTCTTGGGCGAAGCCGCAACCGGGGTTC
CGGTGTACCATCGCAAGATGCCTTTTTGAATCGCTAGATCGGCGCAGGGTAGGACATCTGGGTGTCTGACCGTGAAGATC
AAGAACACTGGGTACCCTCGGTCAGATCCGAAGCCCAATTCGGGGTTATTCGAGTCTTCAGCGGGACCCGATCATGACTT
TCGACCTGGCTCACTTTCAACCGTCCACCTGCCGATCCCACGGACAGCACACAGCTTTTCCATCACGGCTTGCGCGTCCA
TCGTCATGAGCGCCGCGGCGCTCAGCCGGCCGTCGACAAAGCGCTCGGCCAGGTCGCGGATGTATTCGGCTTTGCGTTGA
CTCAGACCGGCGGTGCGGAGGGCGTCGAGCGATTGGGCTGACACTTGGGCAGGGGTCGGGAACGGCAGGGCCGAAATCGA
TATGGATGGGCTAAGATGAGATGCGCAGAGATCAGGACGTGTTTAAGAGCAAGACCCCAGAAATCTAAGGTCACCGGCAA
AGTGGGATCAAATCTTAAAATGACCGAGCGCAGATGATCACGAGTCAGTTGTGCTAAGGAGCACGCCTGAAAGAGACCCA
GAAGGATGTCTTCCAAGCAGCTGTATCTAGCCAGTGAGCACCAAGACGAGGCGCCACGCACAGTCTTATGAACCGATAGG
TGATGGATCGAGCGGCGAGACAGCTGACTTGCTGGCCGAGGATGCTGCAGCACAAGCTCTGGAACGGATTGCT
>GYA|c21950_g1
CGAGAACCCATTTCCGTCGAAAATTGAACAAACAGCCGTCTGGCGGGATCAAAAACCAAATTTGACGTCTGGTAAGCGAG
ACATCGATCGAGTTTTGAGCTGTCGCCCATATATATATCATAGCCTCGGCCCCGTGTCTCCCTTGGGTTTGACTGGACCA
TTACCCCTTCAAGCGTTTCCGTCAAGCTCTTCAAGATACTTCTGTCTCACTACTCATTGAGCCGATCACAACACATCACC
ATTAGCCACACCAAATCCCGAATCACTGCTCACCATGAACGGTCTCGACGGTCAAGATTCTCGTAACCGCAATGAAGGCG
GGATCGAGGATGAGGACAACCAGGAGCTGGAGTCAATGAAGCAAAGAGTGCGGGAGATGGAAATGGAGGCTGAGAAGCTC
CGGGAGATGCAAGCGCAAGTCGAGAAGGAGATGAACGAATCGGGCGCGGGTGCGGATGGGACGAACAACGGCGAGGAGGA
TAAGGAAGTGGTAGACGGGCGCAGCGTATACGTCGGCAACGTTGACTACGGAAGCACGGCAGAGGAAATCCAGGCGCACT
TTGCTTCGTGTGGGACGATCAATCGGATCACCATCTTGTGCGATAAGTTCACCGGACAGCCCAAAGGATTCGCGTACATT
GAATTCGCAGATCCAGTCTTGGTCCCCCAGGCTTGTCTACTGAACGATTCCCTATTCCGAGGTCGGCAAATCAAGGTGAC
GCCTAAGCGGACAAACCTGCCTGGTTTTTCAAGAGGTCGTGGGCGAGCGAGGGGTCGCGGACGAGGATATAGCCCTTACT
ACAGGCCCCGTGGAAGGGCCCGTGGCGCATACCGAGGTTTCTAGCTGGGAGGCCTGATGGAGCCGTAGTGGACTGGCTTG
CTGTTGTCCTTCCACTCGTGCAAGCTCATCAACAGACACGAGCCGAAGCGGACCAACGCTGCTCGAGACGCTTGAGCTCC
TCAAACTGCCCTCTGGGGTCTAACAACCGCCCATCCGAGTCTATTGTCTTCGCTTCCTTCTTACAGGCCCCGCCCGCCGT
CCGATCTAAACAAGAACAAACGTTGTGTGTCTCCCCCTCCACAGGGGTCATCGACCCCCTAAATATCTCCTCTCCTTGTT
CTCTTCTTTGCTATAAAAAAGACATGGATAAAAATAGTTTCAGCTTGTCAAAAACACTAGCTCGATGAAAGGGGGAGAAA
AAAAATATCACAAGAACAGACAAATAACATGATACCTTGGGCAGCTCTGAAAATTAGGTTTGAGCCCCAGAGATAAAATC
AGATAAGACAAAAAAAGTCATGCGTGTGTGGCTTATGTGACAACGAGCAAATTGAATATAATGGGAATGAGCTGCTACAG
CTGTTTAGCTAAAAAAGAGTGACAAAAGAAGTGAATAGCCTCCCCATGCGGATGGTTTTCTTGGTTTTGAGTGAGATTGT
TCCTTGGTGAAAGATAATCCACTACTGACTCTTCATTTTTAGAGAAGAGACATCCAGATGAAGCGAGCATCAACTTGATT
GACTTCTGGAGTGTTGATTGCAAAGATGTGCTTTGTTTGACTTTCACTTTTGGATGTGACATCACATAGGTGTTGACATA
CATGATGGTATTCCTTGACTTGTTGCTGTCATTCACCCTGTTGCCATCGTTGTAGGAATATTGTATTGTGATATCAAACA
TGATGTTGTGCAACATTTTGTGGACACGTGGTTTTACTTTGACTTTTGTTATTGTTTTATTGTTGTATTTCTTACTATTA
CAATGAACCAAATTCACAATTGATAATGGTTTTTCAAAGAGACAACAACAATCTCTCTATAAGACA
>GYA|c39420_g1
CGGTGCAGGAAGGCCCAGTGCGTTCGGGATGACGGCAAAAGAGCAAGCAAGGAGCGCGACTAGGTATTGCATCGCTGTGA
CCGATAATAGAGATGCACTAATAAGGACCGAGAAGAACGGACGACTTGGATAAAATTACGACTTGAAAGATGAAAGGGGT
TTGCAGCGAAACAGTGAATGAAATACAAGCTCTTGGAGAAGAGAGCTACTAATTATTAGAAATGGGTGAGAAGAGGGCGT
GACACTGGTTGGCTGAACTTGCCGAGTTAAACTTGTTGTGTTTCGCTGGTTTGAAGTTTGTTGGTGAGATTGGATGACAG
GG
>GYA|c44509_g1
GGGCAGCGGCGGCGGCGGGAAGCGGAGCCGGGACCGGGGGCGGAACCGCGTCTGGAGGCACCGAAGGGGGCAGCGCCGAG
TCGGAGGGGGCGAAGATTGACGCCAGTAAGAACGAGGAGGATGAAGGCCATTCAAACTCCTCCCCACGACACTCTGAAGC
AGCGACGGCACAGCGGGAAGAATGGAAAATGTTTATAGGAGGCCTTAGCTGGGACACTACAAAGAAAG
>GYA|c24732_g1
GTTGAAGAATCGCAACCTAAGACTTACGACCAAGAGCAGGGAGACCTAAATATACCTGAAGAGATATGAGGAATGAACCC
CATTCCACACTATTGTAGCAGGGACCCTTCCCTTTCGGAGGAATGGCACCATTCCTGTGTCTCTTAAACAAACTTGTAGT
GCGATTACCATTTCTCTGTTTCCTGGCCTCAGAGCCTATATATAGAGCCTTCTTGTATTGTATTTTGGGCAACAACCCAG
TCCGCTTTCATCCACTACTTACAATTGATCGAAATACATTAGCGATTAACTATACACCTGTCGTTTTGCTCAAGTCCGTG
TGTGTTGTCTGATGTGAGTATAGAGAGGCCTATTACACATACACATAATTTTAGACACCGAACTATTGTTGGAAACAAAA
ATGTGCGAGGAGAGAGAGGTTAGGTGGGTTGTTTTAAGGCAGAAAGGCTCATGTAGAGTTGTGAGCAGATAGTTGGGTAC
AGGGAGCGAGTCTGATTGACATAATGATGATATAAGAGTTAGTCAAGATGAGCATTCATGGGAGAAGGGACAGAGTTGGA
AACCATTCATGGTATTCATTCGTGAGCTCAGGGTTGCAAGTAAGTGGTCACTCCAAGGCCCCCGGTGAGAAAAACTGTCT
CAAACGCAACGCTTGGTTGAATGTTGGCTATCAAAGAGCTCAATCTGGCAAGCAGGAGTGTTAGACTTGAAGCCGACTGA
TTTGAAAACAAACTCAGGAAAAGACACGATAGGCTGCCTTGCATCCGATCAGAGACATTTGCAAAACAGGACGACACAGG
TGGATCGAAGGATGTTGCGGGGAGGACCTGATGATGGAGTGGTTGAATCTGAGATTGGATAGCTTGGCCGACTAGTGGAA
AGTGGAACGGAATGTTGAGTCCTAGCGAGTTGGAATTGGTTGGCGATTGGGCATTGGTTGATGGGTGGTGATTGAGATGG
GATATAGGATGTGGATGTGATGATGGCTGGAATTAGGGATGGAGATGGAAAGATGTCTCCGGCATCCCGATGGTGAGTGG
TGGAGTGGTGGCCGCGGGCGCGGACCGCGGAGGTTGAGGTGGTGGGAGCGGCAACAAGGGGCGGTTTCGTCTG
>GYA|c27319_g2
GGGGGGGGGGGGGGGGGGAGGAGAGGGGGGGGGGGGGGGGGGGTGGAGAAAGAGCTCAAAGGGCTATCAGATGAGATAGT
AAAAACAAAGATGAATATTGTGTACAAGTAATTTTCTCAGTCACAGTTTGTCATTGATTCAGTTTTTTTTTTGTTCTTCT
TCAAAATCCAAGGTTTGGATTTTTTTTTCAAAAATAAATAAATATAATAATGATAGGGAAACAAAGTTATAATATAGACA
TGATTTAAAAGATATTTATATATGATTGAATATCTATAATGTTTGTGTGTTTGTGTGTGTGTGGATGAGTTGAACAGCTT
GATGAAAATTCTGCAATGTATCATAATTGTTCATATCTTTTTTTTCATGTTTTGTTTTCTTATCATAATAATTCAAG
>GYA|c16852_g1
CTACAACAACCAAATACTACTACAACCAAAGTACTACTACAACCACTAAAATATACCCCACAACCACCACCCACCAAAAA
AAAACCACCACCCATCAAAAAAAAAATCAAACAACACTCCAACAACTACCATCCAACAACCATCCAACAACAACCACAAC
AAGAACAACAACCACTACTACTACTACTGCTACTACCAAGATCATCATCTCAAACCAATTCCCCATCCATCCAAACCAAT
TCCCCATACCTCATCTCAAACCAATACCT
>GYA|c24153_g1
TAGCCCTCCATTTTGATGACTGGAATCTCACAGACTGAGATACTGTACAAGTCTGTTGTCCAGATTGAGAGAGCAACTCC
GGGTGGACATCATCCCTAGTAACTGTATCAAACCTGATGTTGAGGATTCTCATGAGTCGACACGAGCCCCGCGAGCGACC
GGCGGGACTGCATCGATCCGGGCCCGGCGAGCCAGACACAACGCTACGTCTGGGCCTTTGTTTCCAACTGTTCTTGGTAC
CCTGTCCTCGCCAGCTCTCAAAACTTTGATCCTCTCCTTCACCATACCCTCTCTGACCGGATTCTTCCTTGAAGAAAAAA
AAAAACTAGATTGACCAACATGCTTTCCAATACTATCACTTGTACAGCCAACCCCACAGACTCGCCACCAGCAGTCCAGT
CGCCAAGCGTGATTAGTCAGACCGAGGAGACGCCAACGGCGGCCCGGCGCCGCCTGCCCAACAGCCCGAATGCAAAGAGC
ATCGAGGTCACTCACCTGCGCGCTGGCGAGGAGTTCGTCGCTGGAACTGCCAACCAACACCCCCCCGTCGGCTCCTCGGC
AGGCCAGTCCTTCAAGGTCGGCGTCTCGGAGGACCGGAACCGGAAATGTCGTCGGACGATGGAGGACGCCCACTCGTTTC
TCTACAGCTTCGGGGACGTCGATGGCCAGGGATACTTTGCCGTCTTTGATGGCCATGCGGGCAAGCATGCGGCCGAGTGG
TGCGGCGCGTGGTTTCATGAGTATCTGTTGCACGAGCTCATCCACGCGCCCCGGACGACGCCCGTGCCCGACCTGCTCAA
CTCGACCTTTCACATTGTCGACACGAAGCTCTCCCAGCTGGCGGCCGAGGACGGCACTCACTCGGGCTGCACGGCAGTGA
CGGCGTTCCTACGGCTCGAGTTCCAGAATGGCGAGCCGGTTGGCCGGCGCGGCGCGGGCGTGTCCGAGGACGTCCAGAGC
CGCGTTGCGCTGGGCGAGGGTGCCGCCGGCGCTGGCGAGCGCGAGGCCGCCGCGCTCGAGGAGGCCCGTGATGGCACGCT
CAAGGCCACTGAGCAGCGTAAACTGGCCCTCGAAGACGCCGGGCCAGTCAAAGGCGCCATCAAGCGGACACTCTACACAG
CCAACGTTGGCGACGCTCGGGCGGTGCTTTGTCGTGGTGGACAAGCTGTTAGGTTGACGTATGATCACAAAGGCTCAGAC
CAACAAGAAGCCCAACGAATCATGGATGCAGGAGGATTTGTGATGAACAACCGAGTGAATGGTGTGCTGGCGGTCACGAG
GTCACTAGGAGACTCGTCTATGAAAGAATTCGTTGTCGGATCTCCCTATACTACTGAGACTACTTTAGGAGACGACGACG
AGTATTTGATAATTGCATGTGATGGTCTATGGGATGTGTGTGAAGATCAAGATGCGGTGAACTTGATCCAGAGCGTTAAA
GACCCACAGGAAGCTAGTAGAGTGTTACTTGATCATGCTCTTTCTCAGTTTTCTACGGACAATTTAAGTGTATTAGTGGT
CTCATTGAGACCTAGGTCGTTTTATGATATCTGATGATGATAAATTTTTTTTGAAATTGTT
>GYA|c41760_g1
TTTAAACATCCTGCAAACAGTCTAATAAATACGTATAATAAGTTTGAAATGGGAGGCGTTCGTGAAAAGAAAGCTGAATA
CTTTGCTAAATTAAGAGAATACTTGGAAGAATACAAGTCTTTGTTCGTTGTCGGTGTTGACAATGTTTCTTCCCAACAAA
TGCACGAAGTCAGAAAGGAATTGAGAGGCAGAGCTGTCGTCTTGATGGGTAAGAACACCATGGTTAGAAGAGCCATCAGA
GGTTTCTTATCCGACTTGCCAGACTTCGAAAAGTTGTTGCCTTTTGTCAAAGGTAACGTTGGTTTCGTTTTCACTAACGA
ACCATTGACTGAAATCAAGAGCGTTATTG
>GYA|c42384_g1
GGGAGAACCAAATTGCAAATATTCCCATTCTGATTTACGTTTCTTCGTCGGTGCCAAGAAGTCGGGCGTTCACGCCGCAA
TTGCTTGAGCTGTCGAAGAAGAAGGAGTATATCGATGCTGGAGTACGGATCTACGAAATGGAGATGACGAACAAGACGAC
GCCGATGATTAAGTTTGGTCCGCAGAATTGTCCGCTTGTTTTTCTGTTCAGGGGAACGTGGTGTAAGACTTTGCTGGGA
>GYA|c4495_g1
GCCTGTGAGCTTCTTGTAGACACCAGAGAAGGTCTCAACTTTGTGTTCAACATTGTTTTGCTGTGCCTTGTCGAGGTGGA
CCTTGATGAGCCTGCTGCTGTCCAGTTTCACGCGAATCCTTTTGCCAACAATCTCGCTGGGGAAGACCAAATCCTCAAGG
ATAGCGTCATGCACGTTAGTCAGAGTTCGGCTCCTGGGGCGCTTCTGCTTGTTTT
>GYA|c26292_g1
ATTGATTGGTGATTGGCACTTTCAGAATGGGCCTTTCATGTCCAGGGACCAGACCCTTCTAGCACCAGGTCACCCACCAC
CTGCCCAATTGGGCATGGATTTGTCTATAAAATCAGGCCTCCTGTTGACCATCTTCCTCCTTCCCCCTCCTCATGCCAGT
CCTTCCCTTCACTGTCCATCCACCATCCATCCATCTCTTTCCTTTCAAAAGTGTCTGTCTATAGTTGCAATAGTTGCAGT
TCTACTTTTCCCCCTCTCCAGCACTTGCACCTTCCTTCCCAAGCCCATCCCCTGAGCACCTGCCATTGCCATATTGCTTG
AATATCTATGAGAACCATATTCTGACTGGCACTGGATATCCAGCACACAATTTGGCTTCATATTGCCCATACATAGCCCC
TACTCCGATCGCATTCCACTCAATTCCCGGCCTCTCTCGGTCTCCTATTGCCGACTGCGCGACAGCGACAGCCCCCTGGA
TGATGGTCACCGAGCAGCCCAAACCTGAGGCTGATACATTTCTCCACATCCATGTCGATCCAACACCGTCCCCATCGACC
TGGCCACATGGCTGGTCTCCTCCATTCCCACTCAAGCCTTCTGATGCTTCAACAGTGCCCCGCCCAGCAGAATGGCCCGT
GGGCGAGTCAGTCGCTCGTCTGCTGGAAGGCGAGCGGCGCGCGCGCTCCATCAGGGACCGCATCTGGAAATCTATCCCTT
TGACGGCTTGGCAGGCTCATCGACCCGGTGAAGCTCTTCCTTCGGCGCTCAAGCAAGAGTCTGGCAACTCGATCCAAGCC
TCCGAGCCTTGCCCACACAACCTGCCCTCTTCCCTTCGCCGGCCCAAAAGCTGCAGCTGTGAGGATGAGTTGCGCTCTGA
GCTGCTCGGGGCACCGTCAGAGTTGCTACCTGGTTCAGCACAAAACTCCCGGCCAGTCGTTACTGCCATACCCCCCTTCT
CGCCTGCGTCCATCTCGGATCCGCGACTGTCCCTTCGAGCCAACAATCGGGGCGGGTCTGACCGTTCACCTCATGAGCTC
ATCGCGCCTAAATCCGAGGCTGGGCGATCCCAGCCATTGAAGATTGTAACAGATCATCCGGACCCAGCTCGTTCGACCGG
TGAACGTGCAGGCCGCGTTCCCCGGCCGGCAGAATCCTCCTGCCCAAACATCAAACCCGATCCCGGTATCGGTTCATCTG
GGCTATCGGAGCCCAAGCCGGTCGGCTATCAGCCCTCAAGCAGGCCCGTCAACTCCTCCCAGGATGCTCGCCAATCTTCG
TTCGACTCGGCGCTCAAGACAGAAGAAGACTACCGCGCATCGTCTGGGAGCCAGACAAAGAGACGTCGTTCCAGTGTCGA
CCAGCCCCCACGCACGCTTCCACGCAAGAACAGACACTATGCCTGTGTCCGTGCAGAATCGCCGCCTGTCACGCCAGTCA
CTGAGCCAAACAGCCCGCTGGAAAAGGCAGTCCCATCTAGCCCTCTTCTCACGCCCGCCTCAAAGGAAGCGCGGAGTCCA
GCACACGTCAATTTGGCTAGCCTGCGCAGTTTCAAGAACTCTTCGCGGTCTCAAAAGCCAAGGTCGCCGGCCCTCCTCGC
AGATCATATGGCCAACGCACTGGACACGTTCCACATCCGACATTCAGATGATGAGCGCTCTCCTACGGCCACCAAGCGGC
GGTCCGAGTCCACAGAGACTGATGACGCCGACCAGTCAGCGCCGAAAGCAAAATCGAGGAAGACCCGACTCGCCGATGTG
CCTGAGGCGCGACCTTTGGAGGGCTGCCTAAGGTCTCCGCAGGCACTTTCGCATGCGCCAGAAGTCGAGGTTCCGCGGGC
GCCGCGGCGCCTCGAGTTGTTTCGCGGGGACTTGTTCGACCCGGACCATCTTCCGCCTCTTGAGCCACCATTGCAACTGG
CATTCGATACGTTTGTACGCTATTGGACAACCCGGCAACTGGTGGAGACGCTCTGCCGGATCGGGTTTTACAAGCAGGCC
CGCGGAGACTGGCTGCCTGGGGACTGGGGGTCGGTGCCTGCAGGTGAGCTGCGGAGGTATCTGGAGGCGGCAGGGCGGGA
CCGGATCTACGACCTTCTCCAGGCCACCCACTGCCAGACCTTTGACGAGGTCTTGGTCCGCCACTCGAATTTCAATGTCA
TATACCTCACTGGAGAGCCACCGAACCGGGCAGTCCGACTCGGTAGAGACTTTGGACCGCTTGGACTCATTTACCACCCC
CTCATCAAATGTCTGCGCAGGTTTTATGGCGAAGAAAATAGGAATCCTAACACGCATGAGCTAAGCAAATCAATCCTTCC
GCTTCTCGATGTCTCGCCCGCCGCACTCGTCCCAGGGGCGGACACGCTGCAGAAGTACACGCAGGCAGCTGCACAGGACG
GGATTGTCACCATCATCCAAAAGCCACCCAAGACCCTCGGGGCCGACGATAAGGCGCGCGAGGTGTACATTGAGCTCAAC
TTTCGGTGGCGCTCGCCCGCGTTGAAGCCGAAGTGGGCCTGCCAGGGCCCTTCGGACGGACCTTCTGGCATTAATGATGA
AGATGTAGTGTGCTATGCATGTTCAGAAAAAGGTCATGTGAAATCAGCTTGTCCAAAGTCGGCCAATAACAAAAAGTCAA
GTCCTAAAAAAATTGGGTGGACATCTCCTATTGAGAGGTCATAGCACCCAGCTCATTCTCACAGAAGTAAGGGACTGGAA
GGCTGTAGTGAAATCATTTTTTGCAGATTGGGTTGGCATACAAGAGAATCCCCCCAAAAAAGTCATGAACATCTCTTGTG
TATCACCATCACATCCATCAAAAAAGAAGCCCCCCCCAAAAAAAACCCACTAATCATAAAATCTGGTTACCACACTTGGT
TTGTGGTTGGCCATGATGAATATAATACAGATATCCAGGCCAAATTCCATCTTTCTATTTTTTGCTTGATGAAGTAAAAG
GAAGGGAAAAATGTTTTTTTTATAAATATGTATGTCTACAGTCACTACAATTTTATTTTGGGTAGAGGGTCTTTTTTTCT
ATAGAGAGGTGATACAAGGTTTAGATTGGAGGGAAACATGATTGAAGAAGGGAGGGTGAGAAGATGGGCTAGATGTGAGT
GAGCAGAAGATGGAAAGGGAAGGCAAGACAACTGAGATATCAGTAAGGTGATCATAGAACAATGGTTGTAATTTCTTTGT
TGTTGTAGTACACAAGTTGGTTTTACTTTTTATAACAGATTGATGTACCTCTGATTTCTTGCGTTTTTGTATATATTTTA
TTGTATAATCAGAAAAGCTCAATTGGAAATCAAGGTGTCTGTGTGTGTTGTGTTCTTTTGGATAATGATAGGGTAGCACA
GGGGCGGGGGGGCAGT
>GYA|c37636_g1
GGACCGGCACGACGCGAGGTCCGGAGCACCGAGCACCCGAGCACCCGCCGGTCTTCACCACCCGGTCCACCCTCCACCGC
TCACCGGCGCAGGTGAATCCCTGGCCCAACCTCGACGCGTTTGGCCCACGCCTCATGATTGGCCAGCTCCCCAACGCGAC
GAGTTCAGCATCCAACGGTCATCGACCAACCCCTGCTGAAGTAATGAAGTTCGTCAGTATTCTCCGCAAGTAGGTCAGTA
CCCAGCGCAAGATGCTCACCCACGACTCGACCCCGCGACACTCCCAGAGCTGGACGACCTAGACAGACGGTAAAT
>GYA|c12731_g1
ATTATTGTTAGTGTCATTATTTTTCTGTGTTTTAAATGATTTTTTGCTTTTCTTGGGTTTGAGGGTTGTTGTTTTTGAGG
GTTGTTGTTTTGAGGGTGTTTGTTTTGAGGTTGTTGTTTTGAGGTTGTTGTTTTTGAGGGTTGTTGTTTTGAGGGTGTTT
GTTTTGAGGTTGTTGTTTTGAGGTTGTTGTTTTTGAGGGTTGTTGTTTTGAGGGTGTTTGTTTTGAGGTTGTTGTTTTGA
>GYA|c35352_g1
TTTGTTGGGAAGAGGGTAGTTGTCGATAATAATGGTGATCAATGACGAATTCCGAATCGCTGATGTGGGATGGCGATCCC
TCCATCATTGGCCGAGCGCATTCATTCTTATAGGCAGCACCAGAAGGCGCAGCTCGCTCAGGTCAATGAGGCTCAATGGA
AAGCCCCCATCCCAACGAGGCTTGTATGTTATGAGGGAAGACCTGAGAGGACCATG
>GYA|c2664_g1
ATACATGATGACTGAAGTAGTTTTGATTCTGGAATAACAATGCTTCAGGAGTTACTACGTGCTCTAGCTTAACACCAGCC
CACACTGCGCGGGCGTGGCGAATTCTTTGGCCAACTAGTTGCGACCCGCTTGCTGGAAGTGCTCGGGGTGCCAGCAAGGC
CTGGTGTTCAGGTAGCTATGTGCTAAACTGCTAGCCTGAATCACAGGTAGGCCGCTTCTTCCAGGCTTAAGACGACGCGC
GTTACAAAGGTTCCAACACAGGTCGATCGCACCATCATCTGCTCGATAAAGACTCGTCGTGAGCCCAAGCAAGGAATTGC
TAATCTCCTGATTCACATATCTACAACCGGTCGACGAGCCAGATAGCAATTAAGCAAGTAGTTATGTAAAGGGATCATGT
AAACAGAACTTCAGGAGGAGAGTTGGA
>GYA|c38692_g1
ATAAGAAAAGGGGATAGAAAAATGTGAGGTTAGAGAAGAAGTATCGAAGTGTGGAGAAAAAAAAAAAGATACATAGTAAT
TTTCAAAGCATGAACGCCTCATAACTCCATACATCGTCAAGATATATATACCCAGAAAGTGATATCAAAATGATAGTACA
AATGAAATAGAAAATTTGTGGTAGTATGAAAGAAAAGAAGCTGCAAAGTAGTAGAAAAGAAGGAAAAAAGAAAGAAAAAA
GAAAACGCTTAGAAGACTGAATTATAGACCGCAGAGTGCCCCAACTTTATGATATGTTGTCTCGATCGAGCGAAGAGTTT
TGGTGAGCTCGGGATCACGGCAAGTTTCAGTGGCGGGTTGTTCAACAGTAGAATCCTCAGCCTCAGTATTCTGGGGCAAT
TCTGGG
>GYA|c44679_g1
ACCACCATTGACACCAAGGCAGTCTCTGCACAAGCTCATGCTAAACATGACGCGAAGTACAGTTAGGCGATTCAATCGAG
GCATAAAAACATAAATCCCAGCAGCTCATGAAGCGGAAGCTCTTCGACCACCAGCGCTAGTTGGTCTTTCAGTTCGGAAC
AATTTTATCGTTTTTTGTACAGTGTGTATTATATGGTTGCGCTTA
>GYA|c35321_g1
GGTGAATCTTCTACCTTACCATTGGAATGTAGCAATGAGAACAAGCAGATTTGTTTGGACAGATCTTCTTGGTTTCATTG
TGCCCACTGATTGCAAGGACCCAAGGAGTGCCTGAAAGTTCTTGGTGGGATTTTCAAAAAGTGCTGCTTTGCAATGAACT
TGCTTCAACTTTTGGAATAGTTAGGCTAATACTGGCTCCCACTCACTGAGTATGAGTATAAAAACC
>GYA|c26919_g1
CACACGGTTTCAAAGTTCTATTGTGTTGTATGTACAGAGAACTAGATCATACACGCCATCGAACAAAGCGGTACATGCTA
CAGGCTCAAGACAGTTGGTCAGACTCCAGAGGAAAGTGGTATAACTGGGAGGGTTCCCAGTCCCACTCCGCCCACCGATC
TGAGTCTTGTAGTCTAGTCTTGTGGGTTTCAAGGCGAGCTCGAGCAACGGAGAAGAATGTGGAACAGGTCGCTGAGCGTC
GGCCGGGCTAGCAGAGATTCTAAGCAGTCCACAGTCTCGAATCTCGAATCTGGTGCTGGACCCGATTGTTGCTAAATTCC
TTAAAACCCGCTAAGCTCAGCCCGCTGGCTGGTCGGCCAACCTGAACCTAGTACAGCCAAAAGCACTCGCTCTGCCTGCT
CCAGCCTCATCTCACCACCCCGTCTTATTTCACTCGCAACCTTTTCCTCGCCGAGCATGACAGCCGAACAGCCGGCCGCA
CCAAATCCAGCCTCGGCCTCGGCGTCGGCATCCAGCCACCACCGGCGCTACTCGGCTCAGATTATCAATCCCGTCCCGAG
CCAGATCCCCGCCCCACTCAACCTCATCGGCGCCAATCTCCTGCCCGACCACCATCTCATCTCCAAAAACAACCACCACC
CCCATCTGCAGCCCGCCTCAGCCCTAACCTTGAACGGCCAGTCCCTCCCGGCCCAGTATGCCACCTACCACTCGCCGTCC
CTCAAGCCGGCCTCGCCCCCGCTCTCGCCATCGGCCTCGGACCACGAGGAGAACGACGAGTTCCTCCCGCTGCAGGCCCA
CTCGGACTTTGTCTTTCCGGTGCCCTCCTCGGCCTCGTCGATAGCCTCCTCGGCCCCCTCCTCGGCTTCGCACAACCGCC
GCCACTCGCGCGTCCACTCGCGCAATCTCTCCGTCTTCTTCCCCCACCCCGGCCAGCAGCCCGGCTCGCTCCCGAGCACA
CCTCAAACCGCTCAGACCGTCGACATCCCCGCCGCCAAGCTCACCGCCTGGGCCCCCGACCCCGGCCCCACCCTTAGCCC
GCCCCCCTCATCGGGCCTCCGAAGCCCGAGCTCCACCCACACCGGTAGCGCCAAGGGCCGCAGAGGCCACCACCATCGTC
ACTCGCTCTCCCACAATTTCTTCCCATTCCTCCCCGAGCCACCCTCGAGCGCGACCAGTCCGGCCTTTAGACATGCCTCC
TTAACCCACCACCATCCCAGCAGCACGCCCGGCCCTGTCCCTCGGACGCCCTCGACGCCCCTCTCAGCCGTCCCGCGCCC
TGTCCCCCAGACGCATCCGACCTTGCGCGAGTCGCTCCCGCGGGCGCCGCTCGGCTCGCGGCTCGCACACCTGCCGCTGC
CCTTACGAGTCGTCGGTGCCGTCCTTGCGCACTGCCCTTTCACTACCCAGGCCGCCATGCTCGCCGGCCTGCTGACAGCC
GGATGTGGCGCACTCGTCTGGCTCGCTGGCCAGGCGGCCGATTGTCTCTGCCTCACCGGCCTCGGCTACCTCATCGTCTT
CGACGCCCTCGGCGCGCTCTGTCGGGTCTGGGTCGACGGCGAGGCAGTGGGAATGGAACGTGTCTGGGAGGTCCTCGGCC
GCAAGCCCGACGCGGCCGCGCTCAAGCTCCCGTTTGGACGAGCCCGGTCGCGCACCGTCGCGCAGTTCAGCCAGATGGTC
TATCTCATGTTCAGCGCTGTGTATGTCTCCAAAGAAGCCGTCGAGCATCTGCTCATCGACCACCAACACGCTCCTGCGGC
CGTTGGTCATGTTGGCCACCCTGACCATCATCAGTCCCGAAGCGAGATCCCCCTCCCCCTTCTCCTCACCACCACCTTAC
TCGTCCTCTTCTCCGGGGTCGTGACCCACAACCACCTCGGCCTCGCCCAAGTCCTCGCGACAATCGAACAGAGCCCGCCA
CCCGCAGGGCCGCTGAACCGGTTCGTAGGGCTCACAGTCGGCTTTGCGGCGCTTATCGGAGGCTGTGGGGTCATGCTTTC
TACGGAACAAATGAGTAGAATCGACCGGCTGATAGCCGTTCTCGAAGTACTCATGATCGGAAGACTCGCTTGGCCAGTGT
TGCGTGTCACCGGAAAGGTGCTCCTCCAAACCGCCCCGGAGCGATTCGGGACCGGCGGCAGTGGTGGGAAGTCGCCTGAT
GAGCTCCGGTGGAGACTTGCCCGATTCCAAAAAGAACAAGCCGGAAAAGTTCTACAGATCGACCCCCCAAAGATATGGGC
CCTAACAGCGCTTGGTACAGACCTAGTAGGAAGTGTGGTGGTCCATGTGCCCCCAGGGACGTCCGGCAGGGAGGTTGTGG
CGGTCGGGGAACGGGTTAGGGAGGCCATTGAGGGCGTGGGGAAGGAGATTAGTGTTGAGGTTATTTGTGGGATGGACAAG
AAGAAGGTGGGCGGGAGGAAGAGGGGTGGGTGTGGTGGACATGGACATGACCATGACCATGGACATGGGCATTCTCACCA
TCATGACCATGGTCACCATGATCATGATCACCACGATCACGCTCACCACGATCACGCTCACCATGACCACACTGACCATG
CCCATCATGACCATTCTCACCACGACGACCACACTCACCATCCTCAACATGACCACCACACTCACCATGACCACCACCCT
GACGACGACCACCACCCTCACCAAGACCAAAACCACAAGCATGATGATCACCCAGTCGCCCATCCAACTGACTCTATCCA
AGTTGATCATCCCACTTGTCTTCCCCTTGTTGATGACAA
>GYA|c7060_g1
GGGGTATTTAAGGCCTGGTAGAAAAAGTTTGGAGCTTTTGAATCTAATTCTGCTGAGATCACTTGATGTCTTGCCACTCA
TGCTTTTTTAGGTAGGAATGATTCTATTGATTCCTTTGTGAGTATTGAAGAAACCTTGAGTGCTCTTGACCCTCTATTCT
CAACTGGCCATGAAGACTGCTTGTGATCCAACTGACACAAGGCAATAAACAAGGCTA
>GYA|c10417_g1
AACCAATGTACCATTCAGTGCAGTATACATGGTAATTACTCACAATTAAAATCAACATGAAGACTGAAGTTCAGTAATAA
GAAATGCGAGAGAGCATGGCATCAGCATCAATTATCATCATCAATTATCGTAAGTGCGGCACTCATCGGTCTCCGGGTTA
TCCTTACAGAAAGTTTCCAGTGGGTCGGTCTCCTTCTTCTTGCCCCTTGCATGGCTAGCCGCTGCACTCAGCTCCTCCAC
CTCATCCCACGCTGCCACGCACTCTCCACTCACCGGGTCGTCGGAGCAGGCCGCCTCTGCACCCTTGATGCTCTCAGCCA
CCTTCTCTGACAGCCCTTCTGGTGCTGCAGCCACG
>GYA|c23655_g2
AGCTCAAGAGCAGAACGTCAAGAAAGATCATCATCATCACCAAAACATCTATCAATCATCCAAAAGGACAGAAACCAAGT
TGTACATCCATATGACTCCCATTCCATCGCCCAACCAGATACATACTTGACCAACAACAACTTGCAAATCTGTTGTGGAG
ACGGTTTTTTGATAAGGTTGGGGTCTCAGAGAACAACTGATCATCCGAATCCGGCTGTTGCCTGTACATATGTACCTCTT
GCTGTGTTGAGAGCTGTCGAGAGAAGAGCGAGTGAAGAAGCGCTCAAAAGCTCAAATTGTCTACATATGTATGTACTTGT
ATGTACAATTTGGCAATGAGCGATTATTCGATCGAATCGAATCCAATCTGATCCAAGGACCAAGACCGATCTCATCTGTG
CTCTTCAACTCCTTCTCGACGCCCGACGCTCGTTCTGGTTCGCTATGATTAATTATCAGCTGTTATAGCTGCACTTATGT
AGGAATCATACGCATTTGATGTTCATGACTGGTGTCCAAACTGGCCCAAACTTGTTGAGCCACCAGCCACAACGAAGATA
GCACAAGTTTGAGTGTCTGGCTCGAGCTAGGGGGGGCCAGGGGGCTTGGCTTGGGTGGTGCTCTGTATAGAGAATCCACG
AGATCTCAGAGCCGCCGATTCCTAAACACGCAGCCCCCGAGAGCCTGAGCAACTTGGACGGACTTGCGGCTCAGTCTTCA
GACCGGTTTCAAGGGGTTGCGCATGAGAGCTGGCAAGAAAGGTGTATTTGGGGGGGCGGTAGTAGGAGATTTGGAAAACT
GACTGGCGCGAAAGTGGTGCACCTCGGCACACTTGGGGTGGGTGAGGTAGGAGAGACTCATCTGAGTTGTGCCTTCAAGT
GCCCATCCATCTCCATGGCCAACTGATTTTAGAAATCGGTCAGGTCTGCTATCCAATTGCTATCAGCCAAGCCCGGACTG
AGACTGGCTGTAGACATGCAAGACTGTAGTATGCCCTGTCTTTTTTGGCTCCGTGAGCAGATCCACTGAGTCCCTCGAGA
CCAAACTTGGGGCGTCAAATTGGATGCGCAATTTGGCACAGGCAGGCAAAGTGATGACGATGGTTTTTTGGTAAACTTGT
AGAGGTGCAAAAGTTGGAAAGTAAAGGGTGGGTAGGGTAGGAGGAAGCAAGATTGGGTATGTGTGTGTTTTTGGGGGGGA
ATCTCTTAGTCTGAAGCTCTCACTCAGACCGACTTGAACCTGTGCTCCTCTGAATAGGGCTGCTACAAAACAAGCCATCT
CCATATTTGACATCATCCTTCAGAGAGAGATTAGACCTGTGTTAAGTTCTGAGCCATATATCTTTTCAACACACCAACCC
ATCATCCTGCTCAGAAAAACACACTCCACACCTTCCATCACACCCTTTTTCCCACAAGTACAATCACCCCTCCAATATAT
ATAGTAACATCTATATCATCA
>GYA|c23340_g1
TTTTGGTTTATGAGGCGGATTTGTGGATCTAGAGCAGGATTGGATGAGCTGGGATGGGTGGAGTTGTGGTTATAGAGTTG
GTGAGGCAATCCCAATCTGCTCGTCCGATGGCAGTCGTCCGTCGAGCTTTCTTTTCTCTTCTTTATCCCGCGAATAACTC
AACTTGTCCATTTTCTTTCCATCGCTCTTCGCCATCCTTAAAATTCAAGAAAAACTAGATGGTCTTTGGTGGGCTTCTGA
AGACCCTGACAAGCCCCAAATCCCTGGTCACTCGCTGCAACCGCCCTGAGCTGCCCATCGAGCTCAGTGCGCTCTTTGGA
ACGCGCCCTTGATTGGCATTCAACTGACGCTATAATAACACTGCACTTTTCTTCCTGCCTCACCTGCTCGCACTTCTGCC
TCCACAAGTTGACCATCCTGCCCTTTTGTATCCCCCTCCCTGCCTTTCTCTGCCTCGGAGTCCCCCACAGCTTGCTCACC
TCTGCTCTGCCACCACCGCTTGAGCATAAGCTAAACCTAAGCCAATAGCAGTGCACGACAGCTCAAGCTCCACAGGGTAG
AGTCTACAGCCCATAGTCTAGCGACGAGGCGACAGGCTGTTGACCCCAAAGAACCCATAGCTGGTCTCTCTAAACCCGTT
CGGGGACAGCCACTCTAAACCCATCAAGTGGCCGAACCGATTTCGTTGGCATTTTTCGAGGCAGGCTCACACTCACCTGT
GAGCCTTAGCCCCTCTCTTCACAGGCAGGCCTATCTTGCGCTCTCTGGCTCTTGTCCATCCCCCTCCATCACTCTCATAG
ATTCACACCAAACACCTCTCCACCAACTCAAACTCAAACGCATACACACATCCTTACTAGAGTGGCTTTTTGTTGCACCC
CGCTCACACCATCCTCCTCACTCGACTATCCAGCCTCTCATCCGACTCCCTCTGGTCTTGCTGACCATCCTCACCAAGCC
ACTGCTCAGTCCACCGCTCCCGTTTTGATCAACCACTCATCACCTCTCTCTGGTTCCCTTCAAAAGCACCCTACCCATCG
CGGTCAACAGGGCAGAGCAGGGCCTCAACTCCATTCCACCTACCGGCGACTACCATACTTGAGCTTAAAGCCTAGCGTGC
AATATGACAACCAACACAAGTTCAGCGGCCAGGACGAATGCCAGCCAAAACAACTCGCCGCAAATTATCGCTCCCGGATC
GGGTGGAAACAACAGTCCAGACCTACTGGCGTTCACGACCCCGCACCCGGTCGACCAACACGAGATTCAATTCGACATAT
CCCAGCGCCGAAAGGGTGTCTGCAAGTTTTTCAACTCCCAGAAGGGTTTTGGGTTCATAAATGACGATCATCCGGAAGAA
CTAGGCAACCAAGAAGTTTTTGTGCATTATACATCGATCGGAAGTAAAGGTGGTTTCAGATCATTAGCAGAAGGTGAAGA
GGTCGAATATGTAGTCGCGCCCGGTCAAAAGGGGTTCCAAGCGACTGAAGTTACTGGTCCATCGGGGAGGGCCGTGCAGG
GCGACGTCAAGTCAAAACTACCAAAAACACCGACCTTCGTCCCTTATCCAATGGGAATAATGCCAGCGGGAGCATATGCG
ATTGCCGGTGCCGGTTCACCCTACATGCAACCGGACCCCTACATGTCGGCACAGGGGGTCTATGGTTCACCATATGCTGG
CCAGGTATTTTACGTGCCATCGGCCGTGGGAGTTCTTCCGGGCGCGCACTCGCCTAACCTGGCAGCCGTGTCGTCTTATC
CGACTGCAACGAGTCCGCACCCATCTATTCGTTCGCCAACTATACCCTTCACGCACCACCAGCATGGCCAGATGGCCATG
GCGCTCTCTCCCCAACCTGGCGCAGGTGGGTTTGGGTTTGGCAGCCCTTCGATGGCATACGGCTTTGGCGGGCCGGCAAG
CGCGGGGGTCGTTGGCACTTCGGCTACAGGTAGTGCGGCCGCAGCAGAGATGCGATCGCCACTCATGAGCGGCGGTGCTA
ACAGCGGAGTCGTTGGTCAAGGGAGCTTCGGCGCCGCACAAACTAGCCAGAGCGCGTTCGGGAGCCACAACCATGGCTTG
GGACTCAGGGGAGACACAAATGCGGGCGTCGGTTCGTCAGCGGAGCAGATTCATCACCGAGGAGGACCAAGCGGCAGCGG
GGGCGCACATCACCCCCAGTTGGGCGGGTTTACCAACGGCGGTGCCGGAGGTTCACTTCTGTACACCACAACCAGCGGCA
TGCCGGTCAACCACCAGTAGCAGCCCTCAAACTTCGGTCAATAAGTCTCCTGACTTCAAGGCACTAGGAAGAAAAATGGC
AAGCTCTAGTCACGAATGTCTTCAAAAGAACCCAAAGTCGCCCATTGGATGTTTTTTTGGTATGTCTTCTATCGCGTAGC
CGGAAGGACACTCTCAAATGAAAGGGATCTTTTTATTACAACCTGTTGTTACCTTCTTTCTGCTTTTGATACACAAAAAA
CAACAGTGTTCTTCTTTAACTTTGTCTATTCCTTACCCAAGATGTGAGAGAAGTTGATAGTCCATTTGTTTTTGGTTGAA
AATAGCTTTGTTTGTGGTAGCACTTCAAATCAGTCCTCCTTCAGTAATATGCAGTAGAAAAAATCCATGTGTTTTTGTTT
AGTGATCATGTTTAGTTTTGATGTGGCTTTTTTGTTTTGTTTTGAGCGACATGTGTGTTGGGTGTCTGAAGCTGGTATAC
ATACTACTATTGAGCACTCTTCTACATATGATAGGTATGTATGGGTGTCCCTGTGTGTCTCGAAAATCTCAGGTTTGTGG
AAATTGAACAGTCCTTTTTCCTCCATCACTTTTTAGCCACATACGTATATGTTGAT
>GYA|c28210_g1
ACCTTTTTGAAAATCAAATTACCCAATATGCCACCGCCGGGAATGTGGTAACGTTGCATGTTCAGCTTTGTATTATAGGT
GGTCCAGAAGATTTTTTTGGCGAGGAAAGGCAAATTATCGATTTGGTTTAGAATACCCTTTCTCACTGTCTCCCAAACAG
CGGCAACACCAACCATGATGGTGGGTTTGAATTCTTGCAAGTCACCTAGGCAATTTCTCATGGAAGTGTTTGTTAAGGTT
TTCACGGTTGCATAACCAATGCAGGACCCCCA
>GYA|c29382_g1
GTACGGCTGGGGAGCGGCAGCAAACGGCCTTCCCCACAGACGTAGTTGCAGCGTGAGCGACATTTGCTTGGCCTCCGACG
ACCCGGCTTCTGGGTTTGGGTGGAAGCCGTGCCTCTACTTCGCTAGAGGCTACTGCAAGAACGGCACCAGTTGTAGGTTC
CTTCACGGCGGCGACTCCACCTCCGTAGTGGGTTCGGAGGGCGCAGCCATGGTGGGGTCCCCCAGCAAAATTGAGATGAT
GGAGCAGTGCCATGAGCTACTCAGATCCAAGTCTG
>GYA|c15967_g1
GGGGGGGGTTGCTGTTGTATACCATTTTACATGTCTTTAATGGTTTGCTAATTTATTTTATTAGCCTTTATTTACCCGAG
GGGAGGAGTGAAATGGGTGTTGTGAGTACACATCAGAAAAAAAGTGGAAGAACTGGTTTTTTCAATTGAAGATATCTATG
GACGTGGTGGACATCTGTACATCAGATTTTAAGTTTACATATATCTCATTTTTTGGGTTGATTACCTACTATTTCAGTAT
TACTATCACATCATATAATAGTGCCCAAACCCTTGACTGCTACCCCTGATGAGAGGATAACATTTTTTCTCATGTCAGTC
CATCT
>GYA|c29050_g1
GCGATCAAGTGGCCTGAACTCGTCACGCGTCCAGACGAGCCCTCAACCCTCAACCCCCTCGCTGCTCGTCCTGCCCCTGG
CCATGGCCTTGCCGACGACGACGACGACGAGCCAGACGAGAAACCAAGAATGATGTACTCGCACGACCTATCCATGGAAC
CGAGCCATTCCGACCAAAGCTATCCCGGACAGTACGACTCCTACAACCCATATGGCCCTCACCCCGGTTACCCTAACCAC
GCTGAACCGGGCGGATATTGTCAGTA
>GYA|c34374_g1
TTTTTTTGGGGGGGAGGAGGAGGAATGATGGATTCTTTTCTGAGGATCCTTTTTTGGTTCAAGTCACAATTGCAATTCAT
AATCCAAAAAGAAAAATGTCACTCAGCAGCCAGAAGATTTTAGTATGTCATGTTGGTAAAAGTCAGATTGATTTTTTCAG
TTGTTTTTGGGGGAGCTGGCTTGTGCATACCTCTTCTTTTTTTTTGGGAGGGGGGGGCAAGGAGAGAAATGATCGCTGCT
TTTTCTGGGTGTCCTTTTTTTGGTTTGAGTTGTAATTGTTGCAATTCATAACCCCCCCCCTTCAAAAAAAACCCCGTCAT
TGACAATCAAAAGATGTTTGTTTGTAATAGGGGAGTTCAAATAACAGAGCCGGCCAAAAAATCCAAATTGTGCAACACCA
AAAAAAAACAAATTCAAATTCAAAACTTTACCAATGGTTGAAAGATTTTTTTTTTGAGAATTATGATGATGATGATTAGG
ATGAGGATGAATA
>GYA|c25107_g1
AACCTCAGGGGATTAAGTCGTGATCGTGGAGCCAAGCGCACTGGTTCATTCTCCTCTTCATCCCCTGATGAATCACTGTC
GTCGAGATACCCATCCCGATTCTGTAGAAAGATGTTCAATGTTGGGTTGTCTGTCCAACCGCGACGGCCTGGGACAACTG
CAGTGCTTGTGAAAACACTGGCAGGGCCTTTTGCTGGCGCATGAAATTCCCTGCGGAGAAGCTTTCGGGGATCGGACCTC
GGGCTGGCCAAAGAGGAGGGATTTGAACGAGAAGAGCTCGGCGTCGCTGGGGAACTCGGCCTTGGCCGCTTAGT
>GYA|c23997_g1
CCGCCCAGTGACCGGATCAGGTACGACGGCGGCGGCAGACAGCTCCCGCTCCGGCCCTGTCCCCAGCCCTCGCCCCCCAG
CGCGTGCCTGTCCGGCGACACCGGCCGGTCCCGCTCCATCAGGAGCCGCTTCTGGATCCGCGTCAGCGAGCCCACCTCTG
CGCTCCGCGCCCGTCCCGCGCCCGCGTTGCCCTCGGGCACGACCGGCTGCCCGCCCCAGGCCGGCCTGGGTGCTGGCTCG
GCCGAGCGCGGCTCAATGAAGCGTGAGACGACCGGCACCGAGCCACAGGTGGTCACCAGGCCTGCCAGCGCCGGCTTGGC
GTCCGCGCGTCCTGCGCGCATCCGTGCCGCCCGCGCCGCGAATGGCCCGCCGACGCTCTGCGACGGTGTTGGCGCGCTGG
CGGCCGCCTCTGGCAGAGGGAGGTGCGAGTGGGACGACGAGCCGCGGACGGTGGCACGCCAGGCGTGATCCCTGGCAGCG
TCGTCCGATGCCCCGTGGAGGCCGACGAGGCTCTTGAAGCTGTCAAAGTACCCCCCGCTGCCCTGGCTGCTCGAGGGGCC
GGGGGTGAGGGCGGTGCGCTTGGAGGGCGGCTTGAAGCTGATGCGGGGGCTGAGGAGTGAGCTCATCAGGCCGACTTCGG
GTGGCGGATGCTTGAGCGAGTCATCAGCCGGACGCGAGTACTTTTTCAGCCGCTGCGCAAATTCGGACCGGTCGAGGGTG
CTGAGCCCGCCGCCCTGGGGGGCGGGTGGGGCAGCGCCCAAGGGCTGGGCGCCGAGCGGGCTGGCGGATGAGCCGGCGGA
GCAGTCGGGCGAGATGCGCTTGCGGTCGTAGAGCGACTCCTGGGGACTGGTGGCCGCCGTGGCGGGCTCGCGGCGCCTTC
GGGGGGCCCAGTCGGCCAGGTGCTGCTCGCCGGGGAGGTCGGCGATCGGTCCGAGGGTGGGGTTGAACGCGCCGGTTGGC
TTGCTGGTCAGCGCCATGACGGCCTCGGTGGTGTCGACCTTTGGTGGGAGGACGACGGAGAGAGCACTGTCGACTCGCTT
GAGGCCGGCGCGCGAGGGGGGTGCGTCGTGGTGGAAGTTGACGAGCGAGCTGAGGGAGCGAATCGAGTTGATCGACGTCC
GCTTGCCAGATGGCTTGCGCTCGGCCTTGGCCTTACCCTTGATGGGTGTGGTGGTGGGGACGATCAAAGAGGAGCGAGGC
GAGAGGGAGGGCAGGGTGGGGGAAGCCTGTTGAGGGCCAGGGGGGCTGGCCGTCCGGGGGGGCTGGCCGGGCTCGGGGAC
GGCGACGGAGCCGTTCTCGTTGGCGACGAGGGAGCGCTCCAGGCGCTGGACGCGCTCAATCGAGTCCTGGAGTCTGTTCC
GGCTGCGGGAGCGGCCGCGACGCTCGGGGAGGGCCGGGGGCGGAGTGGGGGGCTGCTTGTGGTTGAGATAGAGCTCTCGA
GCGTGAAGAGTGACCGAGATTTGGTCGCCATGGGATGTCTGATAGCACTCAGTTAGCGCAGGCTGGATGCTGGACGAGGG
TGTTGGAGTGGAGGGGAGGATTGGGAGAGCGACAGATGGGAGGGGGTTGGGGAGCTGGAGATTGAGATTGAGATTGAGCG
AGTCGGATTGGGTGGCAAGTGAGTCTTGAGGGAGCCGGAGGGGATGGATTGGTGGGGACTGGTGGGATGGAGAGGGAGAG
CGAGTGCTTGGTTCGCTGACCCAGGCTTCGTCGTCCTTTGGAGGGGGTTTGTTGGAGAGAGGCTGTAGGACGGTAGAG
>GYA|c13351_g1
GCTGAATCAACAGAAAAAAGCTTTTAAAATATATATATATATATATATAGGTATATAGATATTTATGTATGTATGTTTTT
TATGTATTTATGTTTGTTTTTATGTATTTTTTTGTATGTTTTGTATGTATGTTTTGTATTTTTTGTACATTTATGAGATG
ACATGTCATGATAGGATTATCTAAAAAATAAGTTTTCTTTTTCTTTTTGGTTTTTTTATGTTTTTTTATGTGTGTGTGTC
ATAATGATGATGTATGTATGCTTATGTTTGTTTGTGTG
>GYA|c38021_g1
CAAAGGCAAAGCAGACAGCAGATGTCGCTGCAGATAAAGCAAAGCACGCTGCCGGTACCGTAGAGGCCAAAGCCAAAGAA
ACTAAGGATGCAGTAGCATCCAAGGCAGAAAATGTCAAGGAGAAGGCCAAACAGACAGCTGCCGACGTAGAAGCTGAAGC
AAAGAAGGATTACTCCGCCGCCAAATCTGAGGTCAAGAAGGGCGCTGCAAAGACCGAG
>GYA|c22467_g1
ACGACATATGGTAGGAAGTATATGGAAAACCACAAGAAAGATCTCATGGTTAACAAGAAGAGGACCCCCTTAGTAGGACC
AATTCTAAAAATACCAAAAGTGCGTCACGAATGGGCGCACATGGTTCAAGACTGCGTAAGTTCATTGCGAAGCCTTCGAT
ATAGCCATATCCAATTATGGAAGGATAAGGTTAGTAAGGAATTTCCCCATGAGGTATATAGAAGTTCCCTTATTGCGGTA
TGTGGCATGAAATGGCACACATCAGAATATCCACACATGCATTCAGCATGTATGCATTTAATTAAGCACTACTTCACAGA
AGAAGGGCTTGATCTCTACGAAGAATACTTCGTTTGGAGAGCTATGGTGACAGATCGCAAAGCGGCGAAGTTGTCAAAAA
ATTCTGAGTTCTTAGGCAAATGGGACCTATATGACTCTTTCGAGGCCAAACTCCGTAAGAGAGATGGCACAATGATGACC
ACTAATAATTGGCCATCATTAAATTTATTCCCTAGGTTCGATAAACCTAAGGAAAGTAAGATGTATCTGACGGAACTTGA
TCCGCCAAATGCTGAACAAATCGAGACTTTCAAAGAGAGAGCTCGAGAATTCCTTAAGAAGTATACTCCTGAGGAAATGC
TTGTGCCAGACATAAAAGGATGTATGTCACTAGACTCCAACTGGTATTCAGATGGTGGTCATAAACGGAGAAACTGTGAA
AAGCCACAGATCTCTTGGAACGGTCCGTTCATATACGAGACGTTCTGGACATCACCCACATCCAAAAGAGAGGTGTGGGT
GCCCTCCAAAGACTATAAAACATTTAGCCTTTGGTGGCATATGTTCTCAGAGCAAACTGTCAGGAATTGTCCCGACATAA
TAGGCAATGAGACTGTCTCCGAAATACGAAAATCCGTAATCGAGAGAATGAGACCCTGTAAGAAAATAGATCTTAAGGGA
TTTGGGCTCCAGTTCCCTAGGGAATACGTCGAGGCGTTAATGGAGCTCTACGTCGAGCTATATCCCACAATGGAGGGGTT
TATAGCTGAAAGCATCTCTAAGAAAATGTTCTCAGAGATTGAAATAATCAAGGATGGAATAAGTATCTATCCTCGAAGAG
GTATTGGATTGGGATATTTTACCAATCTAATGACTATCGCCGTGAGAATAATGCTCAGGGATTGTTATGTCGTCAAAATG
TTTGGTGACGACATATTAGTAGATTCCAAGGACTATCATAAGGCCAGGGATCAGCTCACTTATTTCGGTATGGTAATAAA
TGAGAAGAAAACAGGTGAGGAATATCATAAGTTCCCTTACCTGATGAACATGACCCATCAGAATAATGGGGTTGTTCGTT
ACCATGAGGCGAACGGAATATTCGCCGCATCTTTCCTTGGTACACATCATTACCAAAGAAAAAGCATCTTCACAATGATG
AAGATAAAACGTAAGTGGATACTAAGGTACCACTACGCTCGCATGTTTGGCTATGAATGGCATCCATGCGAGGTATATGA
GCATCCCACAAAGTGGGGACTCAATCCCCTTGCCACTAGGGAAGAGGGATATGTGACCGGAGGTCTACTAAGAAAGTATA
CCTACGAACGGATAAGGGATATAACCCCTTATCGTGTTTTTCAAGAATTCTTCCCTTTCAGGGATGGGAAGAAAACTAAC
TTTAACCCCTTAAGGTTTAAAGCTAGAAAATACGCCAGGAGAAAGTATTTCACTGGGTATGATACTTACCTCAATCCTGA
GATTGATTATAATTTTCATAATAGTAAGTATGAAGTTAGCAAACCGGACCCAAACAGGAGTACGGTGCCACTCTGGTATG
ATCTCAGAACTATTCTAGAGAAACATACGTCACATGGGAAGTACACAAAGGGACTTCCTATAAAGGACGCACTATATGCT
ATAGTGCGTTATAGTCTCTGTAGAGACCCAATAGGGGTCCTGCAGAAAGGAGGCGCGATTATAAAATCGTGTTTCCATAA
AATTCCCTGTCCGAATGAATTTCAGCAGAGATTGTATGACTCACTAAAGGAGTCAGAACAGATAACTCCTAAGACCGTTA
TTCGGCTTAAGGAGAAGGAAGAGCCAACTGAGGAAGCTCGACCTATGACACTCGACGAGATAGCCCTATCTCTAGAGAAT
TTGTATCACTCGGATGATCTAGCCGAGGAGATACACCAACCAGATGACGTCATAGACGATCTTCTGAATGATCTTGAGGA
TCCTCAAGATTACGAATATATCCCGGAGCCAGAG
>GYA|c27501_g2
GCATGACTGATCAGGGAACATGGCAGCACTGCAGTCGTACTCTGCCTCGAGCAGCGAGCATCCAGACTCGAGGCCTCAAA
TAAGACGCATGCCATCGCCATTCTCGCTCCCGTCCGCCGCTACCCCACCCGCCCCGTTCATTCTACAAGTTTTCCCTGAA
CCCTTCGCAGAACCCATCAGACCAGAATATACTTCGCTGCCTCATCAGTCTCACTCTCTCGCCTTGTCTTAGTGTCCCAG
TCTGCCGTTCTGCAGTTTCCTCGATCTGATCCACTCCAACAAGCCATCCGTTCTGTTGCGCGTCCAAGTAGTTTAAGCAG
TCCCCAAACTTCCATCCATTCCATCGTAGCTTGTCTATCTCTGTCTTTGAGACCCTTTGACGGACCATCACACCATCTGC
AATGTCTCACACGCTCGAATCTATGGCTGTTGAAGACCAAGTGTCCACTCCAACGCCTGGCTCCCCGCGTCCCTACGTAA
CAGCTGAGAGCCATGACCGGCTCGACTCTATTCAGCTTAGCAGTGACGCCAGCGGGGAGTTTATCACGACTCACTCACCA
CGCTCGTTTCTCGGACCACCCGGTGAGGCACTTTCAGAGCTTCGCAACGCTCTTAACCCCCCATGGCTGCACGGTCCCAC
TGGCACTCCGCCCAGCCTTGTCGGTCTCCACCGAGCGAATCGGGATGGCAGATGGGTGGACGAAGCACTGAGACCAGTGG
TTGATGTTTTGCCTAACACCGAGCTAGCACGCCTCACCTTGGGTCGAGGTCTCATTTTAGGTGGAGACATAGCACATCAT
TCATCCGTGCAGCCTTCTATGCCACTTCCATCCAATGTGAACGCGCTTTCAAAGGCTCACCTTGATACAGCGTCCACCAG
CCCGCTACCCCACACATCTCCTTTTGACAAGCCTGCCGACAGCGCCAAG
>GYA|c1007_g1
GGTTTTCACTCCCTTTAAATTGGGTATTGAGATTTTGGTGGTAGTTGTACCACGGAACAGTTAATCATAACTGCTCTCAT
GAATTGAAAGGAGGAAGTGGGTGAGAGAGAAGTGTATGTATAAGGTGATGTTAGGTAAGATCTGAGAGAGGTAAGGGTTA
GGTACTAGTATGAAGGGCAGTAGAAATGAAGTTGAGATAGATGGTTTGGAGACAAGATATAAAGGCTGGTTAAAAAAAGG
CCTGGCATATACATGCTC
>GYA|c40354_g1
AGAAATTATAACAGGAAAGGGAGCAATGAGAGGGCGAGGTGGTGGGATTTCCAGTCGGAGGTGTTATCGTTCGGAGCATG
CCATCTTGCTTGAACGACCACTTCGTGGCCCAAACCAATATGGCGTCGGGTAGTCTTTTGCAGGTTTCTGGGGAGTTACA
ACACCCTGACATTTTGAAAAAGCACATCTCTGAAAGGTCTTCCTATTATTGACTTTCAGGTCGAGGATAG
>GYA|c36738_g1
GTATGTAAGCTTGACTGCAGTAGGCAAAGGTTGAATTGAGGTATGGGAAGGCTTCTGAGTAGGATTTTTGGTTAGGGGTT
TCAACAGTAAAGTGTAGATGATAGTAATGGAAGGACTGGATGAGGTGTATGAAGGTGGTAGAGCTTAGGACTTTTGTCAG
CTGAAAATCCACAGGTTTGCATGAAATCATGAATAAAAGGCTATGTGGGATTAAGACTACCAGAACTGCATACCTATCTA
AATTTACCAATCATAGTCTGTTACAGTGTTTCCTGTGTAATCTGGTGGGTATGGTTGACTTTTATACTGGAGTAGGTAGG
GAAGGATGAGTTAGATCACTGTCTCTGTAGTAATGGCACTTGAAAGAACTCCAGAAGTTCCAGTACCACATTCACTTGAG
TCTGAGCCTGGTTCAAAGGGCCTTGGTGTTAGGGAAGGAACCAAATAACCACCTGAGATGGGCCTCAGTGGGATAACAAA
TGGATACAAAGGCCACCCCTGCCAATATACAACTCTAGAAGGTTCAAATTCTACCACCAGCACAGATCTGGTGATGGGGA
AACAGTGGATATTATCTAGAGAGGCACCATGTCCAACCAGACCAGCCAACATATGCAACCAGTACTCATTGCAAGCCCTT
GTTGACTTGTGGAATTCTGGATCATAAGACTTGTAATGGTGGATGAATTGTTGGATGATTTTCTTCTGGATTGAAAGCAT
ATTTTATTGATTAGGATTAATGGGGAAAACAACAACAAGGGGAGAGCCCCATATATAATAATTTTATAGCCTCAGTAGCA
GGGAAAACAACAAGAGTGTGCCTCACAATGATGTCATAGAAG
>GYA|c24412_g1
GGAAAAGACTGATCTTCAGAATGGTGGATGGCACTTTTGGTTATTTGCGAAAGTTCTGCTTCAGTCCAGGTGAGAACCCA
GGAATTCTGACAGATGGGTCATACATTCGCCTGACAGAATTTTTGGGTTCTCACAAGAATTCAAAGCATGGCTCGGATTA
ACAACCGGTAATGGTGGGAATAATTGGGGACCAGCATGGTTTTTGAGGCGTCGCGGCTCGTGAGTCGCGAGGGCGAGGGT
TACTGACTTTGCGGATCCAGAAGGAGGAAATAAGAAAATACGGATCCCTGCCAAAAATCTAGACTCGCACCGCTATAGAC
TGCCAGGGGGAGCGCCCAAGGGTCATCAACTGATTGGTACCCAGATGTTGGTGTCTGTTTCTTTCCTCAAAAGCACTACA
TGAAGACGCTGCAGAC
>GYA|c40965_g1
GAAAAAAACTTGCTTCGCTCAGTTCCAGAAAAGGCTACCTGCCGAAAAGATCGACCACCATCCACAGCTAGCAGCGGAAA
CTGTTCTTATGCAAGCACTACAATCAGTTACTACAAGCATCTTCCAAAAACCTAATTATAACCCCCAGTCATCCACCCCT
TTTCCTTTCAAAAATGAGGTCTTCACCTTTTTTCTGTTGAGTGCCTTGCGGATTTCTTTTACATGACTTTGAAGTGGCTG
TATTTAACAACACAATGCAAGGAATGATTGGTGC
>GYA|c41306_g1
GGGAAGGCAACTAGCTGATATTACATTGACAGTCTTTCGTGATTGGCAGAATCTCAAAAACCGATCAAGAACAAAGAGAA
ATATTCCTCCAGCAGCAATAGTGAATATGAAATCACCAACATGCAAGGCCAAGAAGACGACGAAGACTATGTATAGTTGA
TGGGTGTAGAAGAACAACTCAAAATATGTCCTCCTCACTGGCTTAAGTGATGTCACCCACATGAATAGACCAGCAGCAAG
>GYA|c35153_g1
GGCGTAAATTGCAATATCGTCACTATTGTCGGATAAATCTTCCAGGAAATCGGTGGCTAAGTTAGCAATAAATGAAGGTA
AATCGGTAGAATTCAATCTTAGTAAAAATTGGTTAAACAACGTAGATGAAGTGGCTGTTATGAAACCAGTGTTATCAAAC
CCGGCAATGCATTGGCCTTTATTAACTGGTTTACCGTTTGTAACGTTGGTACCTAAATACTTCACATCCGTAAATGCGTT
CAAAGTGGGGTCCCATGAACCCATTTCAAAGGGATTAAATTCGAAAAGAGTGGCATTCAAGTTTATCACGGTGGTACCTG
GGTATCTACCGTCTGCAACAGTGATAGGGAAGGGCATTTCCCCATTCTTGAAGACATCAGCTTCCCTTAAGGTTGACCAT
GTGTACCCTACCCCACCACGGTGTAAGCTTGGCCAAAAATTGTACGCAAGAGCACGGCCCCAAACATCCGCCAAAGAGAT
GTTGAAACCGGCGTCTTTTTTATCCTG
>GYA|c43116_g1
GTTAACATCATTTGCTCTCCAAATTACTGACAACAGTTTATGCCGAGTTTTAATCTCTCTTTTCTTTTTCTTTTTTCAAT
ACCTCTTACCATAGAGACATGGAACTGTAACCAAACATCAGATCTCTAACAGGGTTATTCTGATGGGAATTTTGGAAGCT
CAATTTACTGATACAGACACTGCTAAAAGATATTGCAACTAAAGTTTTCTTCGAAAGGATGAGAAACTATGACAAGTACT
ACTTTCTTCATGACCGTCTGATTCATGATCAGAGACCTCTGTGACCCCACTCGAACCCGATGATGAGCAAGCAGGGATGA
GATCCAAAACAGTCCTCTCTTTGGC
>GYA|c19458_g1
GTCTTGATCTCATCCAACACCTTTCGTCTTCAGCGCGCGCGGCTGCTACCAAGATAATGACCCGTAACTCGATAAGTTCT
TGAGTATCAGAAGGTTGCGTATCAAACTCAATCTCGCTTGCCAACTCCAAAACAAGTTTTCTTTGGAACGCGTTGAACCC
ATCAATTGACTTCTTGGCTCTCCTCCCACAGGATGTCAGAGACCGATCTCAAGGC
>GYA|c26627_g1
GTAATTTTGGTAGTCAAGTGCGTCTTGGATGACGGAGAAAAAGTTGCCTCGTCAGACTCACGACCGGACGGCCCATTTGC
TTTTCTCAACGCCGCTTCAGCATCACACCCCTTGGTCGATCTCTCATCGAAGCCATCGCATCAATTACAACGGCATCCTG
CAATCTCCGCAGGCATCTGCCCCGCTGCCGGTATTCCATCCAAAAGCTCAACCCTATCGACCTGACTAGGATGGCTACAT
CAAAAACATCGATGCAAGCTTTGATGGAGCAAAAGCAGAAGGAAGCCACTCTCGACATGGGCGGCAACTTCACAAAGCGT
GACGACTTGATCGGGTTTGAAAAAAAGGCGCAGAAGAAATGGGCAGAATCGGGGGTTTTTCAGACGGACTCTCCTTATAC
CGACAATCCAGACTTAAAGGACCTGACTGGAGAAGAACTGCGTCAAAAGTACCCTAAGTTCTTTGGCACCTTTCCGTACC
CTTACATGAATGGATCGCTCCATCTTGGACATGCTTTTACGATCTCGAAGATTGAATTTGCGGTTGGATTCGAACGCATG
CGTGGTAGACGGGCGCTTTTTCCCGTTGGCTGGCACGCAACCGGGATGCCGATCAAAGCAGCCTCCGACAAAATCATACG
AGAAATGGAACAGTTTGGGCAAGACTTGTCTGGATTCACCAACTCTGAGACCACACCAGAGCCTGCTTCGTCATCTGAGC
CCAACACCGAAAACGCAGACAAAAGCAAAGCCAAAAAGGGCAAGATCCAAGCCAAATCGACTGGCTTACAGTATCAATTC
CAAATCATGGAAAGTATCGGAGTCAAAAGAGAAGACATCCCGAAATTCGCCGATCCTCAGTATTGGCTCACTTACTTCCC
CCCAATCGCCAAGAATGACTTGAATGCTTTTGGAGCGCGTGTGGATTGGCGTCGATCGTTCATCACAACCGACATCAATC
CTTACTACGACGCATTCGTGCGATGGCAAATGAACAGACTCCGTGATAAAGGCTATGTGAAATTTGGCGAACGGTACACG
ATTTACAGCCCAAAGGATGGCCAACCTTGCATGGACCACGATCGAGCTAGTGGGGAACGACTTGGTTCGCAAGAATATAC
CTGCCTCAAGATGAAAGTTCTTCAGTGGGGACCCAAGGCAACCGATCTCTCCAGCAAAGTTGAAGGAAAGGACGTATTTT
TTGTCGCTGCTACCTTGAGGCCGGAGACGATGTATGGCCAGACAAATTGTTTCGTTGGGCCTTCGATCCAATACGGATTG
TTTGAAATGAAAGATGGCGCGTTGTATCTCTGTACAGAACGAGCTGCGCGGAACATGTCTTTCCAAAATATTACGCCGGC
CCGTGGTGTTTTCAAGAAGGTTGCATCTGTCGACGGTTCCTCATTGATTGGAACTCAGATACACGCGCCGAATGGAATTC
ACCAGGCAGTGTACATATTGCCCATGGATACTGTTCTGGCGACCAAAGGGACGGGTGTTGTGACATCTGTCCCATCAGAT
TCACCTGATGACTACATCAACCTGATGCATTTGCGGAAGAAGGCAGCTTATTTCGGAATCGACCCCTCCTGGATCGCCTA
CGATCCTATCCCTGTCCTATCAACCCCCGAATTCGGTGACATGTCGGCGCCTAAATTAATTACAGAACTCAAGATCGACT
CGCCGAAGGATTCCAACAAGCTTGCCGAAGCCAAGGAAAGAGCATACAAGGCCGGATTTTATCAAGGCACGATGCTCGTC
GGAAAGTTTGCTGGCGAACCGGTCGAGAAAGCTAAGCCGAAAGTCCGCGAGGAATTAATCTCCCAAGGATGTGCATTTGC
GTACAGCGAACCCGAAGGTCTGATCACCAGTAGAAGCGGGGATGAATGTGTTGTGGCTTTGTGTGATCAATGGTATCTGG
ACTATGGGGAGCCTACCTGGCAGGCTAAAGCTTTCAAATTGCTCGACAGAATGAATATCCGGGACACGTCGACCAAGAAG
AAATTTCAGGAAGATCTTGACTGGCTACATCAGTGGGCCTGCGCTCGAAGCTACGGCTTAGGCTCAAGATTACCTTGGGA
TCCTCAGTTCCTTGTCGAATCTCTGTCGGATTCGACGATCTACATGGCTTACTACACTATTTCTCATCTGCTTCACGGTG
GCGATATATTTGGGAAAACCACGGGTCCTTTGGGTGTCACTGCCGAGCAAATGACCGATGAGATGTGGGACTACATATTC
GGGACTGACGACGTCCCATTTACCCCTGCTCAAGACAACCCTTTGACCAAGGATAAAGCAGACTTGATGCGAAGAGAATT
TCGCTACTTCTATCCGATGGATGTCCGCAGCAGCGGAAAGGATTTAATTTCCAATCATCTTTCTTTCTGCATCTATGTTC
ATACCGCGCTCTTTGATGAGCAATTTTGGCCCAGAACGATGAGGGCCAATGGACATTTGATGTTGAATGGGAAAAAGATG
AGCAAATCAACAGGGAACTCACTCACTTTATGTGATAGTTTGGTCAAGTTTGGTGCTGATGCCACAAGACTTACACTTGC
TGATGCTGGTGATGGATTTGATGATGCCAATTTCGAAGAATTGACTGCCAACGCCTCCATCTTGCGACTTCACACGCTGG
CTGAGTGGTGCAAAGACGTTATAACCAGGAATGATACTTTCCGACAAGGTGAACACACACTTTTTGATCAGATCTTTGAA
AACGAAGTCAAGCTTTCTATCAACAAGACATACAAAGCATATGACGAGTCCATGTATAAGGAAGCTCAAAAAGTCGGGTT
CTACGAGCTACTGGGAGCGCGCGATTGGTATCGGGATTTCACAGCTGAAGAAGGAGGCATGCATGCCGACCTACTCAAGT
ACTATGTTCGAGTCCAAACCCTGCTCATTGCGCCAATCGCACCACATTTTGCCGAGCATGTATGGTGTGACATTCTTCAA
GAATCAGGGACAATCCAAACTGCGCAGTTCCCCAGCCCTGATCAAGCTGTCGATCTGGCGATGATCGATGCTGCAGAATA
TGTCAAGGAAACAGTGAGGAAGATTCGGACGACTGAAATCAATTTAGGAAAGCGCAAGGCCAAAGCCAAACCGGGCATGC
CCGGGTCACAGTTATCTTTTGACGCTTCTAAGCCGAAATACCTTCGTATCTTTGTGGCCGATGAATTTCCGGCTTGGCAA
GGAAAATGTGTTGAGATCCTATCGCGGAACATGAATCATGAAACATGTGCCGTTGATGAAAAGGCCCTGAGAGGTGATTT
GGAGAAGGAGGGCTTATTCAAAGACAAACGGACCATGCCATTTATCATGATGATGAAAACGAAGATCAAAACTTTAGGGA
CTCCTGCACTGCAGCGGGCGTTGACGTTTGATGAGCGAGATGTGCTACAACGGTCTTTAGGGTATCTGAAACGGACTCTC
AACTATGAGAGCATTGAGCTAGAAAGCATGACTGAAGGCCTCCAGAAGGCCCAAGTGCTTCAAAACACGGCTGAGGGGCA
TGCTCCATTAGACCAGCAGGGGTACAACATCACGATCATCGAAGCTGCTGAACCTGGCTTGCCCGCGTTTGTGGTTTATA
ATAATACGACATGATAGTTTAAGAAATCCGATGGTGATTGATTTTTAGGTCCAGACTTGGGTGCCAATTTTGTCTTGACT
GTTCTTTTGGGGGGGATTGATTTCCTTG
>GYA|c36619_g1
GTAACTTTGGGAGGAACAGGAAAGGAAGTTGGTGATCGACATCCCAAAATTGGAAGTGGAGTTCTTATTGGAGCTGGTGC
CACAATTTTAGGAAATATAACTGTTGGCAATGGCGCTATGGTGGCTGCTGGATCTCTGGTCCTAAAGGACGTCCCCCCTC
ATAGTATGGTTGCAGGTACTCCGGCAAAAGTGATAGGTTTCTTGGATGAACAAAATCCATCTCTTACAATGAAACATGAT
GCAACCAAAG
>GYA|c24175_g1
GCAGGCTTAAGGACTAATGAGGTAGTCTCACATTGATTTTTTATAGACAGAGATAGGGACACATTTGACTGATTTAAAAA
ACCCCTCACAAATTCTTCAAATAACAGCTGATGAGAAGAGTAGCACAGAATTTCACAAAATCTTCAAAAAAAACTCACAC
ATTTAGTGGTTCAGTCCACATATCAAGAATAGGATTAGCTGAGGGCTTAATTTTTGAAACTTATTCTGACACAATCATGG
CAAAATTCATATATGTCAAGAAAAATCCCTCATTAAGAATACTCCCTTAAATTTCATCCCATCTCCCCCTGGTTTGACAT
AATTTCTCCAATGTTCTGTCCACAATCGATTCAACTTTCTCTCACAAGACCACCCATAGCCATCAGCTATAGAACAAGTC
TACCACTATTGAGTCGGAAAAAATCAAAGAGCAATTTATAGTTGTTAACAAAGCATCACTTTGGGTTTCAGGGAAATTTG
AATGATGAACATGAACACCCACTGGTAAAGTTTCCATGGTCTGGGGTCTGGAGTCCCCGGTCGTATCCCATCTCCCAAGA
CTTTGTGCCATTTGCTTGTTCCATGATGTATTTGTACTGGAAAGAAGTCATAGCCGGCAGTTCGACGCTGACAGTCCATA
GTACATTGGAGCTTGAGTTTTGATTCATCTGTATGGCGTCTTCAACGCTCCAACTACCGAGCTCGTAAATGTTTCCAATT
AAGTAGGCTTGATTTCCAGTGATAGTCGAAGAGTTCATTTGAAAGATGGCTGTGATGACGTCTACTGGAGGTGGGGCCGT
ATTTTCACATGTTGTCACTTCAGCTGGTAAGAAAGCTAAGCTGTTTCCCCAATTCATGACACCATATTCCATCCGTCTTG
CTTGCATCGTCAGGAAAGCTACGTAAGACCATGTGTACTCAGCCGCGGACAAGGGCATTCCGTCAATTTTGGAAAATTGT
TGATGCAGCTGCCCGTCAGGCGGAGTGAAGGCTTCAACGATTGATACAAATTGATCGGCATATCCCTTTGTCCAAGTCCA
GATCCTGAGGAACTGAGGTGTTTCATTACTGTAAGAGCCGACTTTAATAGTCGGAGTGATTGCAGAGAAGAATCCCAAGG
ACAATGGGGTGACATCGATTTTCCCCAAAAGGTTCCAGACATAAAGACAGTCGTAAAGTTGTTCGGCTGCGGCGAGTGTG
GTCAAGTACCATGGATTTCCATCATAATAATCATCTTCCGGAAATCTTCCAATCGCTACAGCAGAATGAAGACGATAAAC
GTCATTGATTGGATATATGGACCTGAATGAGTCCACGACTGCCTTATGATTTGACAAGGCTCTTGAAGAGCAGGGCTGGA
AGGTAAACTCGTCGCATCCTAGGTCAGGTGAGAAGGTACGAATGCTAGCTAGGATAGTATTGGCATCTATCCCCGAGCGG
TCTGACTACACTTTGCAATCAGTGGTGAAAAATCAACAAAGAGCCCGATGGTTTTTGCAATGACAAGATCACTTGCGTTC
GTGTGCAGATCGGAAGAAATGTGATCGACATTCCAAAAACCTTGGAGGAAACACAGCAGCTGTCCCGACCGATCGAGATA
AACCAGATTGGCTATGCCCATCACGCTACTGAACTCAAATCCTTGGCGTAGTGCTTTATGCTGGACGGCAGTTGTAAAGA
AATAGCTAGACTGGTTGGTCTCCCCCCACAAATCGAACCCTGTCATATTCCAGCACTCAACAAGATAGTTGAGGTCATTC
TGGATCAAAGGCCACAGCGTTTCAGAGACATAATCCATCTGTTCTGTGTAGATAGAAAATCCATAATCCATCAGAGCCGA
AGCTCTCAGGGCTGGTCCATCACGTTGTGGTCTTGGCAAATAGTCGTTGAACGCGCTCTGGTTAGCATAAAATTTCGGTT
CACCAAGCCCACCGCTAAGAAGACTGCCGGAAGGGTTGGCGCCCAGTTGAACCGCGCCAACGGAGGAAACGTAGTTTTTG
ATCAAAGGCTCGAGCCATGTGGCGCCGTGCATGAAGCGCTCTATGAGCGCTTGGAAGGTTATAGCTGAGTCGCGCGTCCA
GGAGTAAAAGTAATCGGGATTGATTCTCGAAGGACTTGCTATTACCACACCATCAGCTGCACCTCTAGCATTTGTTCCAT
GAGGTCCTCCATGTGAAGCTATCAAGGATCTGCAAGCCCGGAGTCAGGACTCGACGGGACGCGAGCTCAGTAGAGCTGCG
AGAAGAAACACACCTGCAAGCCCGGAGTCAGGACTCGACGGGACGCGAGCTCAGTAGAGCTGCGAGAAGAAACACACCTG
CAAGCCCGGAGTCAGGACTCGACGGGACGCGAGCTCAGTAGAGCTGCGAGAAGAAACACAC
>GYA|c39513_g1
GGGAGAGAGAGAGAGAGATGGAGAAATACTTTGGGAATGCGTACAGAGGAGACCCGGGAGTTCCACACGCCGACCCAGAT
CGTTTCGTGAACATCTGGATTGGATCTTTCGCTTTCTCTGCCCTCACTTGGGTCAATCCTTACATGTGGCAGCTCTCTAA
CCAATTCAATTGGCATGACAAAGCTATGTTGTTTGAGCAATATCACTGGAAGAAAGCAATGGCAAAGAAGCAGCCATATG
AATTCAAGTGGA
>GYA|c40331_g1
ACTGTGGCCATTTCCACTGCCACTACAAGAGCACTGGAGGCCTTTTGGATACTTCCAATAGATTTTTTGAGTAGACTAAA
TGATAATTTCTCATGGGTTTATTCATAAAAATTAAGAAATGGATATTTTATGTGTCCCAACAGATGATAAATCATTTGGA
AATAGAAATCCTCTTTAAAATACATGTAAAGGACATTGCTTTTGAGAATAATGATCACTCAGCA
>GYA|c25160_g1
TCCCTATAACGCCTCCCGATCCTGGTCAGTCTGGCCTCTCCTCTGGTCCCATTCTCCATCTATCAAGCCATCAAAAAAAT
CCACGTCCTCTATTTTCATTCTCGCCCTCGATTCAAAATCCCACACACTTAATTCACACCCGACCTGATCAAAAAACTCT
CTTGAATTGTTGCCAAAAAAAGACCAAAAAAGTCCTCATCCATCGTTTTTTGGTGCCAAACAATGTCCAGTGCTGTAAAG
ATCCCATGGTGATGAGCGCTCACATCAGAGTCTAGCCCATCCAGTTTTACAATGCTAAAGCTTACCCTTACCCAAGTGTG
CCATCCAATGGAGAATGGGACCAAAGACTGTTTTAGCATCAGTCGCAACCAAACATATTTCTCACGTTTTACTCACCTGC
TTGCGGTCCATCGGAAGCACACACTGACACGACCATGATCTTTCGCGTAGAGATTGGCGAACCTTGATAACTCGTTCTCA
CGTTTTATAAACCAGTGGAGAGTTTTATCATAGGGGTCAAGTCTCGGCTCTTTTTATGCTGTGGACGTGGGTGTGCTGCG
TTGTGAGGGAATGGGGCGGTGCTGGTTCAGCGCGTCTCGTGATGGAGCGGGACTTGAGCATCTGTTTCGAGTGCTGTCTG
GCATCAATTCTGGGTTGGGTCTCCAGTCCTGCATACATATATCATATCTTGCATTCCTGTCTGACGGACGAGGGGAATGG
CTTGATGGCCGAAACGAATGGCAGCAGTTTGACATGTTGAGTGGGCCACCCACAGTCTAATGTTAATCTCTTTAAACCTG
CACACGAAAATCCCCATCGTTCACGATCTCGTTATAACTTGTCTCTCTATTCTCGCCAAAACTATTCTGCTGCTCGACGG
CTCTGGGAATTTCATATCTAATCCCCGCCTGTGATTGCTTGCTTGACGACCAGAACCAGCACCAGCAGCTGATCCGACCA
TGGCCG
>GYA|c16107_g1
GGATGAATATTTGTTTTTTTTTTCTGATCTGGCCGTCTGTGACCCAACTTTATTGCTCACCACAAAATGTATTCTTATAT
TGTACCATAGCTAAGCCACCAAAAATAGCAAGCTGTATATATATCTGTCAAGACCAGATTTTTGTAAATTTTTTAATACA
CCGAATAATTTTGAAAGGCTTTGAGGAATTGTGTTCTTAAGTTTAAAGAAAATTTATATCATATTGGGAGGTGGGAA
>GYA|c5478_g1
GGGGGGGGGGGCAGATTCATCTATTACCAAACTACTACTAGTCCTAGTCCTATATATATATATATATTTCTTTTACAAAA
AAAATTGTTTTAAATCATTTATTTTTATTTTTCAATTTGTTGTTGATCATGATTTGGTTCTTCAAGTTACCAAGTTACCA
CCACCACCAAACTAATCTTTGATCTTTACTCCACTCTCACACACTCATATTCTCTCTCTCTCTTGGCCTACTCATACGCT
TGTAGAATTCAAGCCCATTTATCCACCTGCTTCTGGTTTCCCTGTTGGAACCTTGAAATTCTGATACATGATTGCTTCAC
TTTGAATCATCATCTTTTT
>GYA|c31929_g1
ATTGAGATGATAAGATATATGATACGATATGGAAAGGAAATTGGGTGTGATATGATCATGCAAAAATACACAGGATATTT
AAAATTATTATATGATGAAGATGTTGATCAGATGAGATAAGATGTTAATAAGATGATGATGATGGTAACTAGTTGTATTG
CTATGAAATTGTTGAGACTGTGGGTGGTGGTACTGGTGGTGCTGGTGAT
>GYA|c43023_g1
TGCGATTCTGTTATTAGGGAGCTTATTTCAATGGGATGAAACGGGAAGTAGTAGCACCGGCTCTACCATGTCTGACTGGG
GTGTAAGTAATGGAGAATTCACCCAAATAGTGACCCAACATTTCTGGTCTGATTTCAACTTGGTTGAAAGCCTTACCGTT
GTAGATACCGACGACGGAACCGATCATTTCTGGAACAATGATCATGTTTCTCATGTGGGTTCTGACTGGAGCTGGCTTTT
CATTTTCTGGGGCAGCCAACTTGGCAGCTCTCAACTTCTTCATGAAACCGGCTGGCTTGGAAGTCATACCACGGGCAAAT
CTTCTTCTAACTCTAGCTGGGGCCAACTTGACGAAATCTTCAGTGGACATTTCCAACAATTTTTCCAAATCGACACCTCT
GTAAGAGTGGGTCTTAAAAACTCTCTTCTTGACATTAACAGCTTGAGACATGATCGGTCG
>GYA|c26188_g1
GTTGTTGTTTTTTTCAAAAAAAAAGCTTTTGAATTTGATTTACAGTCTATAAATGCACACCAAAAACATTTTGTTAGGGA
GATTCCAGATCATTTTCCACACTGTGACAATTCTGAGATATGCCTGTAGTGCCATTTGTGACATGGTGCAGCTATACACT
TGCAAAAACATATTTGCAAGCAATTCTTTGTCAGAAACCCATGTAGCACATCATTTACTGAGTTATAAACTCAGCATCCC
AACTTGGCATGCATATGTTCAGAAACATCTGGCATTACATTTGCTACCCGGATATACAACTACCAACTTCTACACAGTCT
ACTGGACATGTCTAGCATCATTTTACAGGTGGTTACATTGCCCTGGCACTGTCCAAATCATCAAGGCTCTAGTTCAGGCT
GCAGAGTTAGTGTATGCATGCTAATGCTTCAAGTTCCTCCACCTCTCATGTTCCCTTGAAAATGAACACAGAGCTTTCAA
GAGAAATTACCCAATTCATCCAGGCCATTTATTCATCCATATATACACTTTCTAAATGAATAAAATATTTGTTTTTTGAA
AGAAGAATAAATGACAATCAGAGTAAATGAACATGGTTTAATAAAGTTCATGAGCTGTCAACATTGACTCGCCAAAACTA
TGCCCTAAACAGACATGAAATTGGCAAGTTGTGATATCAGTGCAATTATTTCAAACGTCTCACCAAACCTTGACCGAGAA
AAATCTATCTTTAGATCCAGACAACTGAAGCAACCACCCCCTCTGCCTATCCCGGCTAACAAACAGCATCTACAATCCTG
TCAAGCTCAACCAAAGTCCTTTATCCGCACTACTGGCCAATTCATTCTTGTGATCACTACTCCCACCCACCACCTCATCC
CAAAACTTTTTAGACTGGTCTCCATAATCTGCACGCATCATCAGGAATGGACGGAGAAGCTTGGCATCGATCCGACCGAG
CATTGATTCGCCTAGATATGATTTCAGGATCGATGGTTGGACAACAAATACGTTTCCGAGCTCCCGAATCATCTCGAATC
GGTCGTTCAGAGTGGGCAGGTTGAAGCGAGCGATGGTGTCTTGGTACATTGCTAGGTCTTTAGTTAACAACAAGCCTCCG
ATCGCACTGACAGGAAACTTTTTCAAATGGTCTAACAAAAGACTGTGAAAAACCACCCCAACCTCGGTCAAAAAGACCTC
GCTATTAGTTCCGCTCAGGGACCTGATCACCTGTTCACGTGCGATGTTTAGGAATTCGCAGCACGCCACACATGCCTCGG
TGTGTGTCCGTGTAAAGTCGATCTCATCATTTTTCGGCTTGAAGTCTTGTTTTTTTTGTTTACCCAGGCATGAGCTTAGC
CACGAAATAACACATTCTAGACCCTTTTGAGCGATTGAGTTGATTTTCCCCTCTATCCTTACAAGAATATGATTGTTGAA
GATCGACATCTCCCTCCTGATCGTCACACTTGCAGCCGCTAAAGGTGTAATGGCGGTCGTGACATACCTCTGCCAAAGAT
GAATCGCCATGTCTGCCGTCCTGATTGCGCTCATCGGCTTCAGGTCTGGCTCTGCCTTAAGATCATATGCGGTAAACTGT
GCCAACGAAGTTTCCAGTGCGGTTTCGATATAGGCTTTGCAGAAGCTTTCTGCCAGCGTCTTGAGTAATGAAAACACGTT
TTTGGGTACATCACTAGAAGATGACAGCTCGATCATCCGGCCGACAGCTTCAGCATGCCATGTAAGCAGCTTCTCAGCCA
CATTTAGATCCAATTCCCCATCGCGCTCATTGATTTCACCTCCAGGCTGACCCTCGTCAGATGCTGGTCCATCGGTTGTG
ATGCCACTGAGTTTGAGCAGAGATTTCAGACCACCGGATGGGGCTGACCCGGGCGTGGCATTGCCCGCGACATGAGATTG
GGAAGCTGCTGTAGACAGTTGGTTGACCATTCTATCAAAGATCGTGTTGGTCGTTTTGGCCTGATTCATTGCGCGATGCC
ATCTTGCAAATTGGAGGAGGTAACTAGCGTAAAGTTCGGTCAAGCTCTTGCTTTCACGCTCCAAGTAGCGGCTGTTGTCA
AGGTGTTGGCTAAATAGCTCTTCTAGCTGTTGGTCGAGCATATTTGACAGAGCAGAAACACCCAGCCCCCCTGAGGTAGC
TTGGATGCTAGTCGGACCTTTGCCGTCCAAATCAGCGTCATCTCCTATGCGCCTGGCTGAATTGTATTTGTCGAAAGAGG
ATGCAACGGCAGTCGAACTCGAGCGAAAGAAGTCGTGAGCCTTGAGGTCATTGATCAGCTGAGCAGTACTTGAGCGAGCC
AGTGCAAGGATCCGGAGAAATGCCAGAGTGCTGCTGCCTTGGGCTGCATTGATCAATTTCTCGACATGACCCTGGACGAC
CTGTGCAAAGACCCTTTGCAGGAATACTTGCATAACTACTACTGGTTGCGGAAACACAGCCTCAATGATCTGAGCTTCTT
GTGAGATCTGATCCCGGATGTCAGAGTACAGTGCTGCCAACTCAGGTTCGGATTTCGGCGCAGGTTTGTTAGGATCTGCA
AGTGCTTCCCACATTGGTGTCTCGGTCACATAATTAACGGCCTCGATTCGCTCGCGGGAGATGAAAAAGTCGTGTTGGTT
GACATAGATTTGGACGCACGAATGTCCACCGTTGAATTCGAGCAGGGTTTGGGCACAGTGTGCCATGGCCTTCGGCTCGC
CTTTGAGGTATGCTTTTTCGAAAAGCCGCAACATGTCTTTTTCGAACCTTTCGGCATATTTTTCGATCGTCGCTCTTGTC
ATCTCGCCGCCATCAACACCCTCAACTTCTTTTGCTACTGCCAGCAGCCTCCGTGCCACCACAGCAACTTTAGCGCGTCC
CTCCTTGCCTTCCTTACGGAGTGCTTCCAGACGCGTTGTTTCCCCACGGGAAAATTCATTATAGTATAAAATGATGTCGT
GTGCTTCAGAGGCGCGGGACCGGACTCGATCGATGGACTCCAGCTGTTCACCTATCCGGATCGCCGTCTTGCCAACCTCT
GTGATTTTTGAATCTAATCCCGAGAACTGACGACTGACATTCTACAACAGCCAGTCCGATCAGTGATCGCTCGTGATGCT
AGCACAGGGGCAGACAAGGCCGACATCTAGTCCGTTTTTGAAATCTTCGACTCTGGTCCTATAACTACGCTCCTTCTGTG
AAACATCTTTTTCTAAGGTTTGTATCTTTTGTGCAACCTGTTTTCGTAATGGGATGAGTTCCTGGATTGCCCCTTCGAGA
GTCTCGATGAACGGATCCGGATTGAAAGCCTTTCCACTCTCCTTGTCGCCCTTGATGAGTCCTTCGGTGAGACTGGCGAG
CAATGAGGCTACGCTGAACGTGGGCTGCTCGAAAGCGCTGAGGGAGAGTGGGTCGGTGGATTGCTCTGGTCTCGGGCTCT
GAGCCATGGTCGAGGTGGTCCGTTTGTAGGGCTTCTTAGGTTGAGCTTGTCGTCGTCGAGCCTGAAGCCGGATTGTGAGA
CGAAGAGCTCAAGATGGATGGATGGAAGCCAGTTGCGAGAGGAAATGGTTGTTGGTCATGGCTCAGAGTCAGAGTCATGC
GCTCAGTACCAGTGTCAGTGGAAAGTCAAAGTGGTAAACTGCTCTACGTCATCGCTGGTCTTTCGTCCATACCGCTCGTG
AACCCTGGGAGGTATGGGTTGACATAGC
>GYA|c18227_g1
CAGTGGCAATACTGATAACTAAATACAGATACTCAGTTCCATGGTATCATAAAAAAACACCAAAAGCAATATTCTTTTAG
AGAACATATCAGTCCTTGTTCAAGAACTTGTGTTTGGCAATAGTAATGCTAACAGTTGACACTAAAAGCTCCATACTTCC
TGGTCCATAGCCAGACTCTAACTGATTGCCAAGGTGAAAGTCTTGGAAATAATATTCACACCACCATTATATGTCCTTGT
CCCGGCAGCGATGTAATTAAGATTCACTTCTTGGTACTTGAATCCATATGTCTCAATCTTTTGTAGTGCAATTAATAGAT
CAGCATCAAAACTGTCATATTTAACGTCTTCATGCGGAGGTACCAATGTGTAATACACGACTCGCCCAGGCTCTACCCAT
AAATCAAATTCATATTTGGATGATCCTTTATTTAATACGATAGGGCTTTTGCTCTTCTTCTCTCCCCTGGGCTTTGTTCC
ACCAAGAGATGCAAGCCATATCTAGTGATAATTGATATCAATCGCGGTCATCCAAACCTTTCTTAACACTCAAACGGAAG
TTAACTGATTGCAACTACCTTCAGAAAGGCCCGTGCACATGCATCGCTTTCATCGGGGCATTGAGGGGTTTTTGAAGTAT
AGATATCATAAGCTAAGACACACGTCAATGGTTCTTTTGCCTTTTCCATCGTCCAGAACCATGAGGCGTCTATGCTCTTG
AGATCGCTGATTTTTCGCGGTTGAGTGTCCATCCAACGGACGTGGGAGTATGATTTGACTTCTTTCTCGTAGCCTTTGAG
GGATGCCAAAAGGAAGTTTGTCGTCCAACTGAGGATTCCGTCCTGGAAGCCGTTACACTCGGTACGTTGCAAACTTTTAG
TTTGATCGGTTAGCTCAGAATAGAAGACGATGTTGTACAAGCCGAGACGATCAGACAATTCGCTGATCTCCATCTCTTGA
GATCCGTCCGGATGTACGGGATCCCATGACATTTTCTTATCGCATCCTCCTGGTTTCGGTGTACCCATTGTGGCAGTTTG
CGCTGCGTTCACGCCACTTGTGCTCGGCTTTGGCTTGGCAGTGGTTTGCAAAGCGGATAGTACAATAGAAATAAAGGGTA
TCAATCGCCAGTTCATCTGTAATGCCTTGATAAGAAAGACAGTTGGACCGTTGTCTCCAGTAAGCAGAAGGAATGGTGAA
CACAGGCGAACTCTGACTGAGCCCAAATTGTGCGCAACCTCGCCCAAAGCGGACAGACGCTGGTTTGCCGTTGTAGCTTG
ATTGTGTACAGCAATGGGGTGATCTTCGAAAAACAAGTTTGGCGTGCGAGTCTGCGAGGGAGGCAGGGGTGGAGAGAGGT
CTGCTCTGTTATGGTTTGCAAGGGGAAATCCCATTAGAGCTTGACTCTTGAAGTAGCGTATTTGGACTTTGCGACGACCC
TAACCCATTGCGAAGCATGGTTTAAGGTATAAGATCACACTTGCTTCGTCAAAGCAAGAATTGTCTCTCTCCCTGCTGCC
TCAGCGAAGAAAGCTACAAGAATCGCGAACCGCTTCCGCGCTTGGTTGAGGCACGGAGCCCAAAGGGGGTGGGCCACATG
ACCTGACGGGACTCGCTGCGATTCCACAGACACCGTGTTTGTGATGGAAGCAAAGTTGAGCTGAGGTTGGCGCATGACCG
>GYA|c5913_g1
CAGGCAAAAAAAGAAATAAGAAGTGAAGTCTATGGATTCCTGACCTCTCAAGCAACGTACTATGTTGAATCCAAAAAGAG
AGCTGATACCAATTGACTATTTTCCTTCTTCCACAGGTCTTGTGCAGAGATTAGAAAGTGGGTAGTGAAAAATACTTTAC
GCCAGGTCCAGGTGTGCACGACCATTAAAGCTAATCGACTTTTTCAAAATCATTCAGGGACTGAGCATGCCCTAAGTCTT
G
>GYA|c32150_g1
AATTAACTGAGCTTATGATTCTCATTGATGCATCAAGACTTCAACAACTCACTGTGGGGCCCAAACGGCGAGGAGGCTAC
CCCCCGCGTGTGAGGAAGCGCCCCTCACGACCAATTACCAGTGACGTACAACCTAGTCCAGGCCTTCCAATTGATTGCTA
TGATGCTCAGTGGCTCAAAACTTTGAATACTATTCAGTTAACTGCGCTTGACATCCAACGTAGACCTCAACTTGACAAAT
ACCTGGCTATTTTAAAACCCCCCTCACTGGATGTTTGAAAATAACTACACTGATTCTTGAATAATACACTGATTCTCAAA
TAATGCTTTCAGTATATGCTCTTCATTGCCTTCCTGCTTTATGTGTCATCTATGCTCTTCATTTCCTTCCTGCTTTATGT
GTCATTTTGAATGGATTGGTTCTAGTATTACACCTAATGCATTTCATGTTCTCATATGTTTCATTTGGTATTGTTCATCT
TTTAAATACAATTTATTCATTGAAATCACCTAGTCTTGATACAACTGTGTCATTTAATGCAACTGTACATTACTATGCTT
TGTGTTTTTCCACATCCATTGGAATGGGTTATTTTGAAAATTGATTTCCACTTCTGACTCAAAATATTGTTTGTTACTCA
AAAAGATCATGTCCCATGAAATGAAACTTCTTCCAT
>GYA|c31839_g1
GAGGGTAACTGACCAGGGTACATATGTCATTATTGTCATTTTTTGAAGGTGTCTTTAAGTTCATGTTGGTAATCAGTCAT
TACCCATGAGGGCAATTAAAATCAATGGATGGGAAATATTGTAGCTTTCATCAGCATCCACTGGACCAGTTTTTCTCAAC
TAGTCAGATTGGTTCAACAGGCTGTAATTGTGTGTGGAACAAATTCTAGATGTTATCAGGGA
>GYA|c42545_g1
GGAACTTGCAGCCGTTCTCGCAACAAATATCAATGCCATTGAGAGATCCGCAAACCCGTCAGCACTCATTTCATCCCGCC
TCACAGCCTACCTCAACCGACCGTGGCCTGCCATGAGCCCTTGCCCTCTTGCCAAAGACCTCTCACCCGTCCACCCTCGC
CGATTGTTCTTCTATCTCACCACCATGCCTCCTCAACCCTTACCTGAGAACCCCG
>GYA|c42542_g1
GGGGGAGGTGAGGAGGATGAGGTGTTTAGGCCATTTATATTCTTATTTAGGAGTATAAATTTTTTATACCATCCCGGGCC
CTCCACAGTTTAGATGGATTTTGGGGATCCCTCAGTCAAAATTGCCCACACCTGCCCCCCTCACACCGGTGGGCCCTATA
AATCCCTGCCCCCCCCCCTTTCTCCTTCCCCATTTTTTTTTATAAAAATAAACATAC
>GYA|c44140_g1
AAAAACTAAACGTTTGGAGGCTGAAAGTCAAAAGATAGTCGACGCTAGGAAAATGTTCGGCAAGACACTGACGCGTTCGG
TTGCAAAACTGGGCAAGAGCATTACAGATAGACAGTCGATCGAAATTCAAGAAGACGCGTTGAAAAATCTTCATAGCTTG
CTAGATAAATGTCCACGTTTGTTAGCGAAATACAAAAACAAGTTTTCTCTAACGGAATTAGCCTCACCCCCTGATCAGTC
AAAAAAATTGGTTTCGCCGATCCTCTGTCGACG
>GYA|c7128_g1
GAGCGATCAAGGATCGGAGGTTTGCAGTCTGATTTGCTCAAAAGAGCAAAATGTGAGAGGAAAAAGGTTGTGGGGGTGGG
AAAACCCAACAAGCATGGCATAGAACCATTGCAGCTTGAGTGCAAGGATGGTCATGATCATCAAGGGAATAAAGAACAAA
AGATGGTGACAATCTCGATCTTCGAGCGGGAGAGACTGACCTAAACTCAAGAAGCCAAAGTAAA
>GYA|c43450_g1
TACAGGATTACACAGCTATTTGCGGAGCGCTTCAGATGGAGCATTTCACGTATTTTACTAGGGGGGAGGAAAACAGGGAG
GGATGGAGGCAGTCTGAGGTGGGGATGAGTGTCAGGAATCCTGTCCTTAGGTCGGGGGAACTAGGGGTTGCGGCAGGCAG
TTTGGGAGAGGTTGGGAGCAGAGTTTCTGGGTGATGCGGGTAGCTGGAACACGTGGAACGCCGACAAGGGTTTGCGTGGC
GAGATGAGGAGAGGTG
>GYA|c40993_g1
GCCAAATCTGAAAAAACCCAGAGGTTATTTGGATTCCTCGGAAACCCCCGCCTACATCACCATTCAAAATTTCTTGCCCT
ACTATTGGCCAAACCACCTGAGCACTGGGTCCAATGTGAGTAGGATCGCTTAGCCATGCTTCATAATTGGAAAAACGGGC
ACCGTGGAAGTACATCCCACTCAACCAAAGAAAGATAATGGAGAGTTGACCGAAATGAGCACTAAAGACTTTTCGGGAGA
TCTCCTCCAAATCACCGGTATGACTATCGAAATCGTGAGCATCAGCATGTAGGTTCCAGATCCAAGTGGTAGTATCGGGA
CCCTTAGCTATTGTTCTTGAGAAATGCCCGGGTCTGGCCCATTCCTCAAAAGATGTTTTTACAGGATCCCTATCCACAAC
AATTTTAACTTCTGGTTCCGGCGAACGAATAATCATTAAGTCCTCCTCTTTCCGGACAAGACATACAAAGAGACCCGCCA
ACTGTCTTTTTATTGAATCTTTGAAAGATAGATAT
>GYA|c15025_g1
GTTCTGGTTCTGGTTCTGGTTTGAGTTTTGGTTCTGGGTTTGGATCTGGATCTGAGCCTGGTTCTGAGCGGATGACTGGA
CCTGTTGCTGCTGTTGTTGGAAGAGAAGAAAGTGGTGGTGCTGGAGCTGTTGGTGCTGTTGGAACTGGTGGTGGAACTGT
TGTTGATGGTGGTGGTGTAGATGGAGATGATGTTGATGATGTTGGTGCTGATGGTGACGATGATGTTGTTGCTGATGATG
GAAATGGTGTTGGTTGTGGAACTGGTTAGGCAATGAACCAGGGCCAGGTTGGATGTTGGTCATTGACGAGCCAGCTTGAC
CCCTTGCCAAGACCGAAGCAGCGCCTGAACCTGAACCTGAGCCTGAGCCTGAACCTGAG
>GYA|c37780_g1
GGAATCAGGGCAAAGATGTGAGGTTCAGAGGCGTGAGGAAGAGACCTTGGGGCCGTTTCGCCGCCGAGATCCGGGACCCG
TGGAAGAAGACTCGGGTCTGGCTCGGCACCTTCGACTCCGCGGAGGATGCAGCCCGAGCCTACGACGCCGCCGCTCGATC
CCTCCGCGGTCCCAAGGCCAAGACCAATTTTCCGTTGTCATCTCCGGCGGTTCCGTTGACCGTGCCGTTTCAACAACCGA
GTCAATATCAGATTCAAGATCAGAATCACAGTCATCAGCATCAGCCTCAGAG
>GYA|c32695_g1
GGCAGATGTCTCCATGAATACGAGTCCGTGCTCTCGTGCGAATGCTTCTCCCTCTTCACGTTTCACTTCGCGACGGGCTT
CCAGGTCACTCTTATTTCCAATCAACATAATAACCATATTGGAATTACTGTGCTGCCTGGCATCCTCAAGCCAAGATGTC
AAATGATTGAATGTGTCGCGTCGTGTAATGTCGTAGACGAGAAGAGCTCCGGCG
>GYA|c9412_g1
CAACTACGTAACCAAGACCCAGACCATTGCTGGTCAACCAGTCACCTACACCAAGGAGGCTGTCACCGTCACCAAGACTG
TCGCCGGACAGCCAGTTACCGTCACTAAGACCGCTACTGTTCAAGGATACTCCACTGTCACTGTCACCAAGACCCAGACC
ATTGCCGGCCAGCCAACCACCGTCACTAAGCAAGCCGTCACTGTCACCAAGACTGTCCAGGGATATGCCACTGTCACCTC
CAC
>GYA|c29056_g1
TGGCTCTTTAACAACGAGTAGAACAATCGGTACATGAAGACAAGTGGCTGGCTGATAACAATGGTAATATAGGACTATGA
TAACTAAGAACAATGAAAAGACGGGTTGACATTAAAAAATGGCTTCTTGGGATGATTCCCCCTGTGGAGGAGCGTCGCGG
TGAATGGGTGGCTGGCGGATTTCAAGTTCGGCCATGCGCTCTTCCACTTGTGCGTCTGTGGGCAAAGCGGCGAAGTTGGC
CTCATCGGTCAAGAGGTCGGCATAAGTATGAGGGGTGCCAAACAGCGCAGAATCGAAGTCGCGGATCAGACTGAAATAAG
CCTGTTTGTAGCCATTGGTCTTAGAAGCCAGGCGGGCAAGATCATCATCGATGGGGTCCCATTGATGATCTTTCGGTTGC
TTGTTTGGCAGGGTGAAGAAGTTGACAGCGTGGAGGCGTAAAAAAGCAATGCGGACCCTTTGGGCAAGGGTCGTGCCAGC
GAGGATCTGCTCGGGGGTTTGCATCGCGGTTCCTGGGAGGTGAGCGGACACAATCAGGACCACCAAATCGGCCAAAGGGG
GAATGGGTGCTGTTGGCGGGATGCGATTCACAGGCGCGATGTTGGTGAGAAGAAGCGTGCGCAGGGTGGTGCGAGTATGT
TTGATCAATTCTTTGATCTCGTTGAGAACTTGGGTTGCAGCCGAGCTGCTCCTGCCAGA
>GYA|c18044_g1
CATGATATCAAGGCGAAGGACTACTTCTGGCCTACGAAACGATCCGTTGCTGAAGCCTTTGCCCAAGATGTCAAGGCGAA
GGATGTGTGAATCAACGGAAACGCAGCAATTGAAACGTTGCCTGAGGTTATGAAGCCGCGGAGGTCATCAAGAATCCCGA
TGGTCTTCGCAAATCACTAGGTTCAAACAATTGGTTGCTTCAGATCCAACTCTTCATCTTCTTGTACTTCTGACTGCTGT
TTCGGGTATCGGTCTTGCTGCTATGTGGATTTTCTTCAAAGGTATCTGCCATGCGGCTCGTTTTCGAAATAAGAGTCTCT
AGCCCTTCGTGCCACTGTCCACCTGTAATCCTTACTGGTCTCGCTGCTGCTGCCACTGTCTGTTATGAAGTTATCTTGAA
TTGCCCAGGCCACTGCCCTTTGGAAAACACTGCTTGATTACTGCCACCTTCACACAATCTTTGTGATTTACTGCTAGTCA
CTTCCTCGGTTACTTGGTAACAGCTCTATGTGATTGTATCTAACACTTCAGGGTCGTGTCTGTTGAATCGTTGGCCATCG
GTTGTACACTGAAATGGCTGTGTAGTGTTAAGATCATGGTTCTTAAATGCAGTTTGATGACTTGTATGAATTTATGGCTT
CTGG
>GYA|c41396_g1
GAACAGCATCCATGGTGACCTCTACTGATTCTTCTTGTCCTGCTCGTGGCCCGGTCCATCGTCTTCGTCATCCGTTTCAC
CCTCCTCTCGAACATCAGCTAATGGGTTTCCGATAACAATCCTGAAGACGATCCGCCAAATAAGAAAGTACCAAAAGAGG
TTCAACACCTGCAACAACAAGATTGGCCCAAACACCTGCCATTTCATCCATCCTGTCAGATAAACCTCATCCTTTGGGGA
CCACCTCCTCGCAGCCTGCGGCACGAACTGGTC
>GYA|c31138_g1
GCTATACAACCGCATTTGTACTTGGCTGGAGACTAAATCACAAAAACATACACAAGGTCAGATCAGAACCTATAAAAAAG
TAACACCCCATCCACAAGGCTCCAGGCCCTATTATCCCCAATCCAGTATACAATCATCTCGATCATGACCACAATGGAAT
TATATCATAGCCTTGACGATGAGGCACCCGCACCCAGGCTAGTTCGACAGCAGTGGGAGTCCGGGTCTGGTATGAGTAGT
ATTGGAGGAGGATGGCGGTGATGAAGGCGTGTGGGCCGGCTTAGTGCTTGCAGCTGGAGCAAGAGCAGGAGTTGCACTCG
CCGGAGCAGCAGTTGCAGGTGCAGGGAGACATGATGGATATAGATGTGGTAGGTAAAGAACCTTGGAAAGAAGCTTGATA
GTAGTGTTTGCTTTGGA
>GYA|c36503_g1
GGAAAACTAAAAGACTCACTTGCCGAAAACAGAGTAAAACCAATGGAGCAGTACAAGAGAATCATGCTAATGGAGTAAAT
GAAATGAATGGTCTTCTCCCAGGTCCCAATGGAGGGATAATTATTGCCAACTGAAAAATAGTGAAGCAGGAAAAGTAGTG
ACTGAAGATGGAATTTGAATTTTTGGATTTGTTATTTCTTTTTCCATAAGAGCAAACATGTTCTTTGCTTTCATAAATTC
TCTTAAGTATGTAGGTTACTTAAAC
>GYA|c26390_g1
TTCCTCTTGAAGGTGAAGTAATTGACTCATCGAGATCAATTATCTTCATGTTTTCAAATATACTCAGTGTATCAAAATGA
CACTCTGGATATCTTTCAACTAGGACCTCCTTTACTAATTTTATTAGCTCTCGAGGCTTAGTAAGTCCCTCCTTCTTTAT
GTCTCTCATAAAGAAATGAGTGTATTTCTTAGATAAGTTATAGATTTTCTTAAACTTTTCTATGTTTGAAGACAGCATTG
CAGACGTTTCTAACTGATTGCAAATCTGTCTTAATTCGAGACTTTGCCATCGTATAATGGCTCGTGTTCGAAGATCTAAA
ATCAGGGCATCCCTTACATTGCCGGGTCCGACCTGAATTATACTTCTCTTGGCGTAGAAATTTCTCCAGTCCTCGAGAGG
GTGATGATACTCAGAGAGCTTCCAGTGGGGTCTCTTTGTATACTTCGCTTCATGAATAGAGTCAACAAAAATTGATGTTG
ATGAAGCTACATCGCAGGCTGCCTCCCTGAAGTCTACAGGGATGACGTCTACTTTTCTTAAGAGTCTTTTAAGCGTTTGC
TTAAATTCAGCTCTTTTATCTTCATCTATTCCCTTCACAGGAATGAATGAAAAGTCTTTGAAGTCTGAAGTTTCTTCTCT
CCAATGAGGGAGAAATCTTTCAGAAATCATTTGCGAATATCGCCACATCTCTGTGACGTCCGCAAATTCCTCAGGAGTTG
GACATAGCCCCTTGGCATTCCACCCCTTTCTCATTGCAAAGTGACGATATTTCTTTATCGTTTTTGCAAATTCAGGACCC
CTTTTCGCACATTCGTCGAAGAGGTAGTTCAGGTCTTGTCCTCCTAGGTCTTTATAAGCTTTAAGCCCTAAGAGGAAAAA
GGAAATATGTTGGCTTAAATTTAAGTCATCAAAGTTCTTCTTTTGAGCTAGATCCAGGAGACTACATCTCTCTAGGTCTA
TCTTTGATCTCCAGGATAGCAGCAGATTTGCTATCTCTGGTGTATGATCAATCGGCTCTGAAGGAAGACCTACAGATCCC
GAATGATTCTTTAGAGCATGAACGCTCGGAATTATCCGTTCCGTTCTTCTCTGTTTAACTCCAGCGAACAGGTTAGGATA
ACCTCTCTCGTAGGAGCATGTAGGATCTAAAATATCCTTAGAAAATTTTGATTCTATTATGTAGTCAGGCAGATGATTCC
CATCTGAAGGACTAATTTCGTAATCCACTAAAGGAACATATATTCCTTCAGAGCGATTTTTAACCGAATCCCCCGCGGAA
GATTCGGATTCGACGATAGATAGTGGCTGATGAGCCA
>GYA|c32009_g1
ATTGAGTGTGTTGAATAGAGCAGGAAGAATGGTCACAAGGTCAGAGATGTTGCTCGTGAAACTTACGGGTAGGTCAGGAC
GATTGCTGTACACTGACAACTTGCGCACATCATCAGTATCCACTGTGAGAGTTGCAAGTCGAGATTCCACACCTGGAGGA
ATTCCAACATATAGCTCGCCTTCAATCTGGAGGGGGCGAATAAATGCTTCTTCTAG
>GYA|c19076_g1
TCATCATCAAAATAACAAACGATCCCCAAATCCCAGATCAACAACAACAACAACGACAACGACAACGACATTGATAACAA
GAGTATCTCATAAGAACAAGTTTTTTTTAAACAAAAAATATTGAATCTAAAAAAAACCCAAACAAAAACAAAATAATAAT
GTCTTTTTTTTCTTCTTCTTCTTCTTCTATATATTTAATTGAAATCTAACATTTACACGAAAAACAAACAAAAAAAACCC
CAATCTAAATATAAAAAAAAGAAACCCCCTTCCCCCTTCCAAAAACACCAAAAAAAAAAAAAAACCAAAAAAACAAAAAA
AAAAAAAAAA
>GYA|c20335_g1
TTAGGGTAAGAATAAGTGGAGCCACAGTTTCGGTCCAGCTAATTCCCTACCACAAACCAGGTATAAAGCCATAGCCCGGC
CAGAGAACCTTCCCCTCGTGGTTCCAGCAAGCCTGATCTATCGCATCTTTCCGCTTAGCATCGATCCTAGGGCCCCACTT
ATTCTTACCCTAACGCTCAAATGGCTGACGAAGTGGATTATGAAGGCTTGAGCAATGCCAGCTTGGGTATCAACATGCTC
GCCGGTGCGCTCGCGGGAATCTCGGAACATGTAGTCATGTATCCTGTTGATAGCATCAAGGTCAGCCCTTTGTGATTCCC
AGCATGCCTCCGCCCTTGGTGCCGAACCTTGCGATCGATTGCTTGGAGCGCCGAAGCCGCCGATGGTATGGAGTGGATAA
CTCACAAAGCGATCATGGAAATCGATTCCGAAAATTCTTCACGACAGACGCGAATGCAGGTTATCACATCCACTGTCAAG
ACAGATGTGGCCGCGGTAGTCAGAAATGAAGTGTACAAAACGATGCTCTCGACCTTCAGACAGGTCTCGACGACTGAAGG
CACGAACCGTCTCTGGAAAGGTGTCGGATCGGTCTTCATGGGTGCCGGTCCAGCTCACGCTGTGTACTTTGGCACATACG
AAATCACAAAGGAATTTCTCGGTGGTAATCAGCAAGGACAGCAGATCTTGGCCACGGGCTTTGCTGGGGCAATGGCCACT
ATTGCCAGTGATGCCCTGATGAACCCGTTTGATGTCATCAAGCAGAGGATGCAAGTCCAAGGCTCGACACACAAGACAGC
TCTGTCCACAGCCCGAGCAGTTTACCAGACAGAAGGTCTCCGAGCTTTTTATATCTCTTACCCCACAACCTTGACGATGA
CAATACCGTTCACGGCGGTGCAGTTTGCGACATACGAAGAGTTAAAGCGGCTGATCAATCCCGCAGATACCTACTCTCCA
CTTACTCACGTCGTCTGTGGCGGGCTCTCGGGCGCGATTGGTGCGGCAGTGACGACGCCCTTGGATGTTTGCAAGACACT
GTTACAAACGAAAGGTACCTCGAGTGATCCGGCAATCCAGAACTGCCGAGGGATGCTGGATGCGTGTAGGCTGATATACC
GGAGTAATGGGCTGGGCGGGTTCAGTCGGGGAATCGCCCCAAGGGTGTTGACGTACATGCCTAGTAATGCTTTGTGCTGG
CTTTCTTATGAATTCTTCAAAAAGTTCTTCTTGGGTGAATCAAAAACATAGCTCTGAAGGGCAACAGAAAATATGACCAA
AGGGAATATCATTAGAAATGACTTGAAGAAGCCTTTAAATTTGATTCACAACAAGATTTGGAATGAATTAAACACTTTCC
AGCAACAATCCAGACGAATTCTCAAACACTTAATATCGTTCTAATTTTAATGCTTTGTTTGTCTTGCGATCGAAATTTGT
CTGAAGAACCAATCCAAAGAAAGAAATTGCAAATAAAAAGTTGTCACAATTGATGGAATCTGTTGTTCATTCTGCTCAGT
AGTAACACAAGTCTGTGTCGTGCTACGTTAACTTTCATTGATACTGTGTGAGACTAGATGTTCTTGCAAGAGAATACTTG
CTATGTGAAAGGATAGGCATTGGGATACTCATACCATACATAGTCTTTTCTTTCTGCATAGCCCTAACCAAAGTAGCCAT
CTCTTATCAAACAACACACTTGGATTGCTCAATGTTGACCATTACTGACTGTCAAGATTTGAATCATTGAACAACGCATG
CAAATAGAATTTGAAAACCTGATGATTGGG
>GYA|c9015_g2
TGCCATTGTTGTTGAAGCCAGAGGAGGCGGCCGTGGTATTTCGCGCCACGCCTGCTTGAGACGAGTTAGTGCCCAACGTG
CCCGACGTGCTCGTCGAGTTGGCCTGCGCGCCAGCTAAAGGAGCAGCGGCAGTTCCGGCGGGTTGGACCGCGAACGGGTC
GGAACGAACGTAGAGCTGGGAGTTGTTCAACGGGTTGACAAATTGAACGATATATCCTTCAGCGACAATCAGGGTTACAT
TCGTGACTTCAAACAACTGGCGAGACGCAGGTATGAACTCGGCTATTGAGAACGCGCCATTGAGATGTGTGCTGTTTGGG
TTAACAATCTGTATAGTGACCGAGGGGGGGTCACCGCTGGCAGTTGTCCAGG
>GYA|c30641_g1
GATAGCTATATTTTTCAAGAGTATGAAGAGGTTGAAGGGAAGGGGGAAATGAAGAATGTAGGATATTTCAAGAAAAAATA
TGCTATGTAGTTATCCACAGATTTGCCTACAATTTGGCTGGAGGCTGTTTCCTTTCTTGATCATTGCCTCCAATGCCTAG
ATGATTTTCAACTTGATCTAATTAGGAACTCCCTGCAGTACTATAGTCCACCCAAGTTGCATTTGTTATTTGACAACTAT
GTATCCGTGTTTCTTTGATATGCACATGGCCAGGGTATGCACGAAAATCTCACCTCAAGAAAGACCATGGCACCACAAAT
TGGTGGGCAGCTTGCCTAAACACATACTAAAAATGGTACATGCATCTGTGACAAAACGACTGAAATGCATGTAGTG
>GYA|c22775_g1
ACTCAAACTTGTTTGATCAAATCTCATTCACCAATCCTCAGGTTTCATCTCATGTGACCTGTTATAGACCAAGATTTGTC
CTGATTATTTTTTGGTCTCACTCAATCAATGCAATTGATGATTCCCGATAACACAAAACTCTTGGTGCGCTCTTCTTGGA
CTAATACAATATTATTATTTCTAAGAGCAAGGGAAATTACAATACAATATTCACATATTATATCAAGATTTCTTCTTCAC
TTTCTAATAGCCCTCACTCATAAAAAAATTTCACTTGGTAGCCCACCTCCTTCAGCAGATACCAAGTCGGGCAACATACT
GAACACTCAATCAACACGAAACATGATGGGTTTCTTGTAAAAAGAATATAAAGATTCAAAATACAAGTCAAAAAGGATAA
AACAGCATGTGTTTGTTCTTGGGTTAATGATGAGACTGGGGAGCATGATGAGGTCCACGTGATGAAGTAGTAGCAGGATG
GGGCAGATGGGGATAATGCAAGACTGGAGGAGGATAGCCCACACCAGCTGTCATACTGGCAGCATGACCGGGGTCTGGAA
GATGGTGATGAGGTGGAGGGAGATAGGGATGTCCGTAGCCCGTGGCTAGATGAGCGGGATAAGGAAGCGGATAGCCAGGT
GGCGATCCGTAGTAAGGACTCACATTGGCAACTGGGTGGGCTGGCATCGAGGATGGTGAATGAGACGGAGGCCGGTAATA
AGGTGATCCGATGTGCTCCGGCATTGGGTGGTTCATAAAAGCAACTGTTGGTGGTGGACCAGAGCCATCGAGGTGAATTG
GTGCTGATGGAGCACTGTCGAACCCGTTGCCGTGGTAATATCTGGCCGGCCCTGACATCCCATTACCAACATTACCACCA
TTGTTCCGTTCTCGTCTGCTCCCCCGGTGCCGTCCACCACCACCACCACCGCCGCCACCCTCGTTTCCGACCTGAGGAGG
CCCTTCCTCAGTGGGAGAGGGAGGCTTGATAAGCCGGTAACCAGGTGGAGGAGGTGGGGATTTGGGTGTTGCAGAACTGG
AATGATTAGAGGAACGTTGCTTGGCTTGATCGCCATCCTGAGTACGACTTGGACCAGCTGCAGTACTGCCAGTTCCTTCG
CTGCTCTTCGGTTCAAAGCTTCGCAGCCGCGTGTACATCGACTCCAATTTTTCAGCTTCAATAATAGGCTCCATCGTGCC
CTCCGGCCTTGGCCACCATTCAACAGCAAATGTCCATAAATGTCTTCTCAATCTCGCCTTGGTCTTTTCATCCCCACTAG
ATTGTTCGACACAGTCATCTATATGATGGCCGATGACGTTCAAAAGGCGTTTGAGAACAGAAGCTCGTGCGGAACTCTCA
AGGTGTTTGCTTTCGTCAGCCCGCAATTCTTTCAATTCTTTCTTTACCGGTCTCATCGCCTCTTTACATTCACCCTCATC
CATACTGTCCGAATCTTCATCCTCTTCCTCTTCTGTGAGATCGGAGCTCGAGTCATCGGCAGGGGGTGGTTGCGACTTGC
TAGAGCCACTCGACTTGACCACCGGCCTCTTGGCTGCCCGTGCAACTGAGGGCTGTTGGCTAGGTGGGCGGGGACGTTTG
TGGTGGCCTTCATGAGGGTTGGATTGCCAATGTTGATTGTCGGGTTGATGATTCATAGTCGGTGTTGCCCCAGATCCGTT
GATGGCTTCTCGGCCTTCTTCCTCTGAGGGATCCTGCTGTTCATAGTACTCACGCAGAGCGCGAAGTAGATACTCGCCCC
GTCGGCCAAGATGGACACCACTCGGGATGCTCTTTGGCTTATGTTCTTCGCCCTTCGCTCGCTTTGGATCTTCTAGAAAA
ATTGAATCCGCCAGCCCTAATTCAGGGTCGTCGCGGATCAAGTCCCATCGCCCAAATCCATGGCGCCAAGCTCCAATCAA
CAGTGCGTTGTCTTTTGCCTCGGTCCATTCACATGACCAACCCGATGTGGCCGATGACTTCAGACCTGAAGCCGGATGCA
TCCAATTCAATGGCTCTCGTTCCGATGCCAGCTCATCATGAAGCAACTTGAGATCCTTGACTCGGTTCACTACGGTATCC
GCATTGATGTTGGCAACACCTTTGAACTCTACCAGGACCGCCTTGTTTCGAATTGCCGGCGTGATCTCTTCGCCCGCTTG
TCGCTTGAGCCGAATGGCTCGTTCATTTTCAGACAAGGCTCGCTCACACACTTCTCTCAACTCATCCACCAATTTCAAGA
CCACTAATCGCTCCTTCAATTCCAACTTGGCATACTTGACGATCGTGTCATATCGCTGGCGAATATCTCCAAAGTGTTGT
ATGGAGCGAACGAGATCTCTGATTTCTTTGAGATTGAACTCCCCACTTCTCGTCCGGCCAGAGTCCCGCGAGTCTTTCGG
TCTGGACGGCTCCGGAGAGTAATCTTTCGCACGCGCCCCAGTCTTCCTTTTCTTTTTACTCCGTCCCAGTTTTGATGCAC
CGTAAGCTGCATAATCATCGCCCTCCACTTGGTCAGCCGGGTGTAGAGCGTGTTTTGCTGATCCATTCGCGGCCGCACGT
CGTCTCCCTTCACCACTTGGCTGGGTGGTACTTTCGCTTCGATCAAGGTCCACTCGTTGTCGCTCTGAAAGTGGGATAAT
CTCATCCCACGATGTGACATCGGCTTTAACATCCTGCACAGCGGCAAACTGCTGCAAAAACTCTTCGCCGCCGAGGCTGG
TTCCAGTAGGAGCGGTCTCGGTCTCAAAGTTTTCACCCTTGTTCATAATCTCATCAAGGTCCATGGACTCCAGTTTAGAT
TGGTCGGCCGAGCTCTTGAAGAGGTTAGCGGCACCAAACTTTAAGATTGCACTCAAGTCGTCCTTGTTGAATGTTGGTTC
GACTTTAGAGGGCTCTTTTTTGCCGACATGCTTGCCAGAGGTATCCATTTGATTGATGATCGCATATTCCAGGATCATCT
TTCGTTTCGCACGTTCAAGCACATCTTCCTCTACGGTATCTTTGGTTACCAATCGATAGACGTTCACGTGGTTCTTTTGG
CCGATCCGGTGGGCGCGTGCCATCGCTTGAAGGTCGTTTTGGGGGTTCCAATCGCTATCGAAAATAATCACTGTGTCTGC
AGTTTCGAGATTGATGCCCAAGCCACCGGCGCGAGTCGACAACAAGAATGCGAAGTCGGGGGAGTCGGGGGCATTGAAGT
GTCCAATCGCCTTGCGACGCTCCTCAGAGGCGACAGTTCCGTCTAATCGTTGGAAGATATAGCCTCGCATGGTCATGTAG
TCTGACATAATGTCGAGCATTCGGACCATCTGACTGAAAATCAAGACCCTGTGGCCCTCTGCTTTCAATCGGGTCAACAG
CTTGTCAAGCAAGATCATCTTGCCGCTGTTGACCACCAAACCTCGAAGAGTCGCCTCCTTGGTATCGGTCTTGGGCTCAG
CCCCCGGAAACAAGAATGGATGGTTGCTTGCTTTTTTCAGTTCCATCGCAATGTTCAGGAGGGATACTTGCGAGTCACTT
GAAGCCAGGGCGGCATAATTCTGGAAACATGTGCCAAGAGGAGTGATACTTGAGCGACTGGTACCCCGGAACGGAAGGCA
AATTAAGTCTGGACAGTATTACCCTGGATAGAATTGCCTTGTACCAATACATCTGCAACTCCGACATCTCCACCCGAAGA
ATCCGTTCACTCTTTGTCGGCAAGCTCTGGACAACATCCTTCTTCAACCTTCGAAGCATGATAGACTGCAATTTCGTGTG
CAAATCTTTGATTTTCCTTTCCTTTTCGTCATCTTCCAGATCAAAATGGCCTTCTGATAAATCAAATTTCTCAGGCTCCA
AAAAGTGCATCAAAGCCAACAGTTCTTTGACGTTATTTTGAAGCGGAGTGCCGGTAATGAGCAATTTGGCTTGGATATTG
AACGACATCAAAGCCTCGTAAAGTTGCGATTCACTACTTTTCAAGCGATGTGCCTCATCAACTGCCAGATACTGCCATTT
GATATGACCTAAATCAGTCCGGTCTTTCAGGATGATTTCGTAGGTGGTCAGCAGCACATTGAACTTGGTTTTCTTAGCCG
GCCCGAACTCATACTCCCTGATGGTCTGTCGGCTTGTTTTGTTACCAATGTAAGCGATCACGTTCAGATCTGGGGCCCAC
TGCGCACATTGCATTTGCCAAGCCGGCAATGTTGACAGCGGGACGACGATGAGGAATGGACCATATTGTTCCATTGTGTG
GAACAAGTACGATAAGAATGCACAAGTCTGAACGGTTTTTCCGAGCCCCATCTCATCAGCCAAGATTCCA
>GYA|c25683_g1
GAAATGGGAAAAAAAAGACAGATATACATTTGTGACAGTGTCCAAGTTTTTGCAATGTCAAGTATATAAATTTATGTGTT
ATTATTAAACAACAACGACGCTCAACAAACAAAATAATGATAAGATCACCTCATTAAACAAAAGGAAAGAGAGGCGAGAA
GAGTGGGGGGGAACAAAGCGCTTCGCGGAACGAGACGGGGAGAGGGAGAGAGAGACAAAGGAAAGGGATGAGACAGTAGG
TTAATAGGGTCAGATGAGACATGATCCTCTGGGAACCAAAGAGAGATCATGTCTTGTCATATGCTGTACAGCAACTCAAA
GGAGTATGTCTATTCGTAGCAAGTTCAAGTAAAAGTAAGATACTGAAAGTGACCTTGGAGTACACCAAGTAATGTGGGCC
AAAGAGACTTGGAACGCAAGACGAGAACCAAAGTTCGTTTGCATGTATGTGTGTGTGTGGGTTTAAGCCGTGGGTGGGTT
TAGGAACTGAAGAGATGAGCCTACTGTTAGCTCGGTTATTCGTATGCATTAATCGACATGGGGCTCATGTCTGATGGCGT
CACGCTACCAGATAGCCCAGCACACCACGCAGCACCTTGTGTAGCACACAAGACAAGCCCACCCAGCCGCTCGGCCCAAG
CGACCCGCTCTGACACACGCACCCACGGCCGACCGAGCAACTAATAATCATTGCGCCTCCACTCCCAACTTCGCGACGGA
TCATGGTTCTCTTCCGTCCTCAGTCTCTTGGCAAGCGGGACCGTCGTCTTAGGTTGCATCCTGCCATCGACGGATGTCCG
AGCGTGCGGCTGGCTCCAGCTCGGCTCGCGCGAGATCGTCTCGCGTTTCTTCGCGAGCGGGCCTTCGGAAGCAAGCGCAG
GTGTGGGCGCGTTGGTAAGTCTGGAGGCGATGCTCACCGTTGACGAGGCCGGCGTATTGGCTGGGCGGTTCGTAACGGGC
GCTTCTGCTCTCGGTGGCGCGGGGGCAGCCGGGTTGGGAGGCCTCAGCTGCCGGGCCGGTGGGGGCGAACGGGCTGCAGA
GGACTTGATCGGAGGCAGGGCGGGGGGACTGCTGGGGCGCACAGCCGCGGCTGGCCGGGTCTGCTCGACCCTGTCGATCC
GCGCGTGCAGGCCCTCAACCGCCTGCCGGACTAGGCTCGCGATCTCGTCGTGGCCGTCGGCGATGACAAGCTTTGCTGCC
TTGGTCACCTCGGCCTGGATGATCGTCGTCGCGCGCCGGATCTCGGGCTGGAGCTCGCTGAGGGCACACGTCATGTCCTT
GCCGAGCTGCTCGAGCTGCTCCTTGAGCCCGTCGATGAGCAGCCGCAGCGAGGGCTTGTCGAGCTCGGCCCGCGCGACCG
GCGCGCTGACCAGACGGCCAATCTGCTCCTGCAGCTCGCTGACCTGGCGACCGATCTGGTCCTTCAGCTCGCCCAACTGC
CGGCCAATCTGCCCCTGCAGCTCGCTTTTGAGCCTCTCGAGTCGCTGCTCGGAAGCGGCCAGGGCCAGGGCCTGGGGCGG
CGAAGGCGCGAGCGGAGGCGCGAGGACGGAGGCGGGGACGGGAAGGTCGCGCTTGGCCTCAGCCAGACGGAGGGTCGTTT
TAAGCGTCTTGAGCTCTTGCTTGTGAGTTTCCTCGATCTTGTGGACGCGCGCGTTGTTAAGGGCCTTGTAGGCCTCAAAG
TCCTGGGTGAGCGCGCGAAGGGCCTGGTCGCGCTGCTTGCGCTCATTATCGATGCTTTTCTCGAGCGTCCGGAACGGGGC
CGAGCTCGTAGGCGGTTCCTTTGTCTCGGGCGCACCCTCGGCGGGGCCGGGGGGCTTGACGGGCAAAAAGCCCTGGTTGG
CGAGCGCGAGCAGCAGCGCGACGGCCTCCTGACGGGCATGGAAATCGATCTGGGCGACAGCCCGGTCGATTAAGGCATTG
ATGCGAGCGAGACACTGGTCGTGGCGGAGGGTCTTTTGGGACAGCTGCTCGAGCCAGTGGGGGTTGTTCGGATCCGAGCG
CGCGTCGCGCTGGGCCTCGGCGAGCATCTTCTCGTATGCGCGCAGCTCTGCGACTTGGTTCGTGCCTTGGATGACGAGCG
GTTCAAGCACCGATCGTAAGAGCTGGACCCGAGCATGGTCGGACTGTGACTCGAGCTGGCGCAAGGAGTCGGCCAGAGTG
AGAGAGCTCGGCATGAGAGGGGGACGTGAAAAGGTTCGGTGGGATGAGCTGGAAAAGCGATTGGAAGGGATGTTGATGAG
GACAAGTGAGAGGGATGGACAGTCGGGGGTGGTGGTGATGGATACTTGACGTGGACGAGGTCAAGAGAAAGAAGAAGGAG
ACGAGCCAGCCGGATAGGAAACATCCAAACACACTTTCCACTCTAGGCTGGTACAGCTCCCGAATTTAGAGGGTCCAGTC
AGGTCCAGTCTAGTCCAGAACAGTAGAGAACAGTACAGGACCAGTCTCAGGAGTCAGCACCAGTCCTAACAGACACTCTG
GTCTCAGAGTCCATGGGAGACTGATGAGCGTGTTTCTGAAGCATCAATTCCCCATC
>GYA|c33836_g1
GGCATTTTGCATGAGGTTGCCTTCTCTTTTCAGCTGAGAAATTACATCGTGAAATGTCATCGAAGTAATTTATCAGTCAC
ACTTATTTCAAAAGGATATTCAGTAAAAATCTCAGACGTCTCTCATTGTGTGGAACACTTGAAGCTGAGAACAAAGCAAT
TTTCAAATCCCAAACAATACCTATTTTCCCAAGCATTTTATCAGGAAGTTTTGATTAATAGTGTAGATTCTGAATTAAGA
AACATCTTTTTAAGCCATCACATGCCCAACAAATCTTCAAGAATCATAAGCACCCTGGCTTGTATACACAGGAGTTCATA
TCCCTTGGCTCTATCAATGACCTAAATCCATTCCCACATTCCCAGAAACGAACAAAAGTTA
>GYA|c41761_g1
GGACGAGGCCTGGGGCGGGCTCGGGGCGCTCGTCGGCTGGCCTGCGGTCGGGGGCCCAGGAGAGGACTTCCTCGCTAGCA
TGAATACCATCTCACCCGTCCAGTCGCGCTCCCTGCCCCGCGTTACTACTCTCGACCTGACGCCCTGTAGACCAAGTAGC
AATTGCTTTCGAACCCCTGTCTCCAGGCTCGGCGCCCCTTCCAA
>GYA|c24950_g1
GTCACCGGGGCTCTCTGTGTCATCTTCAGTAAGGGAGTCAAACTCGCTGTGAGCCTCACACCTGCATGATGAGAGAATAC
CTCCTACCAAACAAAGCAACTGATTTTGTGCTTCTTCTGGTACTCTTACTTCCTTCCTGTTTTGCAATCGCCGAACTGAC
ATAATCTCCTGGATAATGCGTGTTTGTAGTACTAGTTGTATCATTTTGCAGTTTTGTTATTACAATCTTGAAATTTTCCT
GATAGGCATTTATGTCACCCACCAAGTCTAGAATGCTTTGAATTATCTCAAGAAACCCCATTGAATCAATATCACGTGAA
AAAGAATCGCCAAAAAGATACACAATACCGATGTGTATGTAACGCATTTCCCAGAAATCGCAAGTAAACAGATGTCTAGC
TAATCCAAAGTAAAACAAACCTATGCAACACGAATAAGCAAAGGACTTTCGCTCATGATGAGAAATTCCGTGTCTTGATA
GATTCTCTCTGGAACTAGAAATTCATCACAGAGACAAGTCGATAAATAATCCATTCACTTGAGAGATATGGTTGACATGT
CAAATTCGCTCGAGGTATCGGGTTTCAGATTTCGTTCCTTGCCCCCGCGAAACTTCCTTGGCTGTTCAAACTTAATCCTT
TTGCCAAGTTCACGCGATTTCAGAAGCGCGGACCGGTGAAGTCCTCTATTGAAAGTTGGCAACGCACAAGCTCTAAGGTA
TTCTGTCCATGCACGCATAAAAAACTGCTTGTTACCCCGTATCATGAAAAGCCGAATCCCAAATGAAATACCAGGTAACA
CGTGATCAGACCAGCTGGTATGGTTAAAAACATTTTGCTCCGCTGGCGAGTAGGTACAGCTGCACTTAAAGGCCCATCCT
TAACTTGGGGAACTGCGAGTAGTGTTGGCGTCAAAGGTGTTTTGCCAGAAAATTCCGCTGAAAGTTGAGCAAAACCAATC
GATGGTGGTGAGGCTCGGAAGACTGAATAAACATTTTTCAAAAACGCGGCGCCAAAGATCCACTCTGGAATTGCGGCTCC
CGACTTCGACTTGGTAATTGTGAAAAAGGCGGTCAAACACTGATTTCCGGATGATACCCTGCCCAGGTTGAAATCTGATG
GATCTAAGGGCCACAACACTGATCCAAATTGAACTGAAATCTTAAGCCGCGTCTTGCATGGAACAGTCCAATAGCCGCTG
AAACTTCCATTGGTCATTAACAAAGACCCGGGAACCGCATCAAAAATGGTCTTCAATGCCTCGGCTGGCCCACCAATCAA
CGAGGTACCCGTGTCGATAGCCACTTCTGGCGTTCCGATGTCGATTGCGACGCCTCCTATCATGAAGGAGCCTAACGGTA
TCAGCCAGTAAGTTTGGTTCTTGGACAGAGGAACATAGTGAATTTCCCCGCGGTAAGTTGACGGGCTTGTTCCTCCGATA
GTCATCATGCCACCGACTCCAATTGTTGTAGGTCGACTGTTGATAAGTCTTTTTAGTGCGAACGACATCATTGGCTCACG
AAGGGCGTTCTGCAAAAAGAGTGATTCCCATGCTGGCGTAGAAGCACTGGTAGCTATGCCACTCCATCCTAATCCCAGTA
TTCCACTTGTATCAAGGCCGGCTCTCAGAATGTTTTCGACCATGTCGCACGTTCCAAACGTCACTCCGAGAACAGTCATA
TTTCCCATGCTGACATTATCTGTTGCCAGATTCCCTCTCACTCTTCCGGACCCATACTGCACTTTGAAAACCTTGGTAAG
ATTTTGGTAGGAAGAGGATACTTCGGGATTAAATCGACCGGCGGATTTGGGGCACCCCTGATCGATAGTGCATAGACTAT
CTGCGACCCAAAGGTCTGCGGAACCCGTATCCATGATCATGTTAAACTTTTGAGGAGGAGTGCCAATGGATATCGTCCCA
GTGTATATGGCATCTGAGAATGCATTCATCAGGGCGATTTCGCTCAGTTGGCGGGCTTTCAAAGAAGGCGCAAGGTCTGA
ACTGCCGGCGTGGTCTTGTAGTCCGCCATACCTGGCATTCAGCTTATTTCCAGCTTGGAAGGCCCATGATTCAGATGCGA
CTAAATCTCCCCTCCTTTCCAGAGAAAGATGAGATGGTGTCGCAAGGTTGAGTGGTATGTGGATTGGTTCGTCTCGATAG
AACAGATTTGAACTCGCAGAACAGTGACTGGCGAAAAAAGAAGATATGATCCATGCGCAGACTGCGAAAGATCTCATTTC
TTGCATCCAAAGAGCCGGGTTTATTGAACGAAACTGAAAAGCATAGGCCCCGGTAGTGAATAATGCGCTTCAAGTTCGAC
AGCCGAAAAGAGTGATCAGTCTAGCGCCCTTGGTGGTGATTGCTGTACTGAAATTGACATGAAACCTTTCGCAAAATAAC
CAGTTCCAGAGGGAGTTCCTTGATGGGGCTTGGATGCAAACCCTTTTGGTTTAGATTTCAAGCGTCAAATGTCCTGGTGA
AAAGAATAGGAATAGCCACGCTGGCAGGCGTAAGAGAAATGCCGGTGTGTAGCAACATTCAGGAAAAACATAAGCAGAAA
GAAGGGTGTGTTGTACGCCAGGATAGACGAGCAAAAGATCAGGGGGCACAGCTGGTCTTTCAGGCGGTTGCAGGAACGTA
GCGTTTCAACGCAAGTTTACTCAAGGCAGTCCAAAAACCGAAAAATGGAATTAAATCCTGTTACTATGCAAACAGAAGCG
ATGGTAGGTGAAGGCCAGGTGTCCAACAAACGTTCAATGACCTATCAGCTGAAAAAAACGATAGACACTTCGGTTTGTGC
AAGGGTCGAGGCCATCTCGTGTACTGGCGCAGGAATAGGTGGGCTTGACAGCGCTACCAGACCAGGATAATCACACAGTA
GCCAGGCCTTGGAAGGCGACGTTTGTTCTTTACGCTGGAATGGCAACGCATATAGTTGGGATGGTGACAAGGGACAAATG
ATGATTATTCACG
>GYA|c21987_g1
GGTCGGGGTACCCCCCGTGTCGACGTCAACCCTTGGTCGAATTGACCCGGTGGTGTACAGCAACATGGGTGCCCTTTGGG
CAAGTTTGCCGGTTTCGATGCCCGATTGCTACGTAGCACTTAACTTAAGTCGCTGCTACTGTGTGCCTCCACGTCGGCTG
GCAGGCACTCTGTCTCTGGTCAGCTTGATCAGCGTCACTGGATTCTTGGGACGGTCAACAAGAAACCACACCTGCCTCAA
GTCCGTTCTTGTTGGTTCCTCGCTCAGCTGGTTTCTTGTCCGTCCGCTTATCCTTCGAGCCTGTTCATTTCTCCACCGAC
GTCCCTCGTCCTGGTTTCGCTGACAATTGGCTGCCATCCTTTCTCGTCTGGCCTCAGCCCTGCGTCTGGACATTCTCACC
GGAACATTCATCCATCATGAGTTTCCGGTTCTTGAACCTCGTCCGACCGTTCATGGGCATTCTGCCCGAAGTTGCCGCTC
CAGACCGAAAAATTCCCTTCAACCAAAAGGTCTTATGGACAGCAATCACGCTCTTGATCTTCTTGATCTGTTCGCAAATC
CCACTCTATGGAATCGTGTCATCCGATTCCTCAGATCCATTGTATTGGATGCGGGTCATCTTGGCCTCAAATCGAGGAAC
GCTGATGGAACTTGGGATCTCGCCGATCGTCACCAGCGGAATGATCATGCAGCTGTTAGCCGGTGCTCAATTGGTCGAAG
TTGACTTTACGCTTAAAGAGGATCGGGCCCTTTTTGGTGGTGCTCAGAAATTGTTCGCACTCTTGATATCATTGGGACAA
GCCACGGTTTATGTCCTGTCCGGACTCTATGGCCAGCCGCGTGACTTGGGCGCCGGTGTTTGTCTGCTGTTGATTCTCCA
ATTGGTCGTTGCTGGTTTGATTGTCATCTTATTGGATGAGCTCCTGCAAAAAGGCTATGGGCTCGGCTCTGGGATCTCGC
TGTTCATTGCGACCAACATCTGTGAATCGATCATCTGGAAGGCTTTCTCACCGACGACCATCAACACCGGCCGAGGCCCC
GAGTTTGAGGGTGCATTGATTGCATTGTTCCATCTGCTGTTCACGTGGAATGACAAGACACGGGCGTTGAAGGAGGCCTT
TTATCGTGACCGGTTGCCGAACGTGATGAACTTAATTGCCACTCTCGTGGTGTTTGCGGCAGTTATCTATCTCCAGGGAT
TCCGGGTCGAGATCCCAGTCAAGTCCAACCGGTTCCGTGGCCAAAGGGGCACTTACCCCGTCAAGCTATTTTACACCTCC
AACATGCCCATCATGCTTGAGTCGGCTCTCACGTCCAATGTGTTTATCGTCTCACAAATGCTCTTCAGCCGGTTCCCGAA
CAATTTGTTTGTCCGTCTGCTCGGTGTCTGGGAGCCGCTCGAAAACTCGTCTCAACTGTTTGCCAAGTCGGGCGTAGCCT
ATTACATCTCGCCTCCCCACAACATCCGTGCCGTTTTCTCCGACCCGATCCACACCTTGCTGTATGTGTCGTTTATGTTG
ACGGCCTGTGCGCTGTTTTCGAAGACATGGATCGAGGTATCTGGGTCGGGACCTCGTGAGGTAGCCAAGCAACTGAAAGA
TCAGCAGATGGTCATGGCCGGTCATCGAGAAGGCAGTATGTACAAAGAGTTGAAACGGATCATCCCCACCGCTGCCGCCT
TTGGTGGTGCAACCATCGGCGCCTTGTCAGTGTGCGCCGACCTGATGGGTGCACTCGGCAGTGGGACTGGGATTCTGTTA
GCGGTCACTATCATCTATGGATACTGGGAGAGTGCCATCCGAGAGGGGAGTGGGATTGATTCAGCTGTAGGAGAGTTGAT
CGGTTGAGCAAGTGCAATTGTCAATGTTTGAGATCTTGAACCAAATTCAACAATCAGAAGAAAACAACAAAATGAAATAT
TGAGAGACCATTTCTAACATGTTCCCTCTACCATGACCCTTGCAACATTCAAGAAACTTCATTGTTTTCCCACTTTTATA
TCTCTCGTCTTTCAACATGAGTCTCACTTTGGTATCACCCTCAATATCAGTATAACAATTAAATGAGAAAATGTGAATAG
AATTGGTTGTTTTTGCTTTTTTTGTTTCTATGATAGAATA
>GYA|c43804_g1
GTAGTATTTTGCAAACTTGTCACACTCAGGAGCACCTTCTCCTTTTGCAGCTACACACCGATGATACTCAATGTATCGGG
TAAAGCAATGTCTAGTTTGATTTGTAGTTGGGAAACGGAAATCTGCTGGTGCTGTTTCAATCTTAATCTCTGGTGTCTCT
TCAACTTCTTTATCTCCCGAGTCATCCTGTTCAGCTGTTTCACTGTTTTCCTCAGCAGCCGCTTGGGTGGATTCAGCGAC
ACTTTCCCCTGCATTAGAAGTGGCCTCAGCGCTAGGATCTCCACTACTTTCATCAGCAACAACAGGGTTTTCCTCGGTTG
CAACTTCCTCAGAGGTGGCATTTGCA
>GYA|c10179_g1
CTGAGTTTGAATCTTATCGATCACAGTAATAGCAATGGCAGACGAGATTATCTTGTTGGATTTCTGGCCTAGCATGTTTG
GTATGAGGGTCAGACTTGCCCTGGCAGAGAAGGGCCTCAAGTATGAATATAAAGAGGAGGACCTGAGGAACAAGAGCCCT
CTGCTTCTTGAGATGAATCCAGTTCATAAGCAAATCCCGGTTCTGATCCAC
>GYA|c4392_g1
GGAAGCATGAGAAGCCTATCATCCTTCTCTGGGTCTCCTAGATCTGGAAGGTTCTATGATGGTGGAAGATTCGAGGAATA
TCAACCTCATTTCTTACACGCTTGCTTTCTTTGCAAAAAACCCCTCGGTGATAACAAAGACATTTTTATGTACAGAGGGG
ACACACCATTCTGTAGTGAAGAGTGCAGACAAGAACAGATAGAGATAGATGAAACAAAAGAGAAGAAATCGAATGTCTCT
GATTCCATGAAAGCTTTGAGAAAAGATCAGAAGAGGAAATCCAAATCCGCCTCTCCAAACAAAGCCCGAGACTATCCTTT
CCGTACAGGCACTGTGGCAGCTGCTTAATCAATCTTCCATCACCACCACCCCAAGAAAAGAAAAGAAAAGAAAAG
>GYA|c39817_g1
ACTGGCATTGTTTTAGACATGCTTGATATCTATTATCAGCCCAGGGTCAAAAAAACGTATGTCGATGGGAAACGTCAATG
TGTGTCGGTTCAGCACGTTGAATTTGCGGAAGCTCAAAACTGCTTCAGGCACCTTTCGCGATTACATAAAATTCTCGTCA
CATCTTGGCTTATACCACCTTCCACGAATCCACAGGCTTATTTGCGCCGAAGTCGATGAAGCAACTTCGATTCCAATGCC
GAAGCGAAGACTCCTCAACTGTGCAGCAAAAAAGGATCATGAGCTGCGTCAGATCTCGTCAGATGCAATAATTTGGACGG
TAGCAGGAACAAGAAATTCGAGGGCGATGCCGACGATGCGATTTTCAACCTGCCAGAACAGGTGAACGATTGCAAAAACG
GTGTCATCACGACCTATCACGACTAACATAAAAAAGTCGTATGATATTCCCCACCGATATATAAGCATGTATCATCCACT
TGGTATTAGGGGTGTTCAAAGCTGGTCGACAT
>GYA|c41721_g1
ATCTATATTATTCTTATTTATATTAATGTTAATTAATGTTAGAATCTCTGAGCTATTAATAGACAGTATTAATAGTATAC
CTTTAGCTATATTAGTAGGTAGTTTCTTTAATTACTTTGTTAATAATGTTCTACCATATATGGTAATGACTAATAACTTA
CTATACCACTTTACTATTAAAAAAAAACTAACGAATGTAACATCTGTATCATGAGATGGCTACTTAGCAGAAACTTCTCA
TATAACAAGTATAGGTAATGTATTATATGGTAATTACTCTATATGATTAATCATTACATCTATTATATTATTATTAGCAA
TGGTTGGTGCAATCGTTATTACGTTAAAACCACAAACAGATGCAAAATAATAATAAATAAAAACGATA
>GYA|c19681_g1
GGACCCGCTGCCGCCGGTTCACAGCGCGCTTGGTTTCGGCTCGGCCACATAAATTCTTGGCCGCATAGGCAACGACGATG
CTACCCATTCGCTTGCTGCTCCCACTGTCCACACGGCCGAGATGTAGCGTCCTTTCGGTATCCACGCAATCCGCGATCTC
GATCCGACACCTGGTCTCTGCCCCTTCCGAACCGCAAAACCCGCCAAAGTCAAAAAAATCGATGCCTGTCTCAAGTGTTC
CGGCTGGTACACCACTCAAAGGCTTGGCATACCTCAAAGGTCAAGGTGATCCGATCGCGAAAGAAGATGATGAATATCCC
AGTTGGCTCTGGACCTTGACCGAGCCAAAGATGGGTGTGGGAAATCAGGATTCACCCTTGCGCGCCATCCGAAGGGAGCT
TAACCGTGAAAACAGAAGCAATATCAGGAAAGCAAATTTTTTGAAAGCAAACAAGTAGACTTATCGGTGGTACAATTTCC
GCTTGGCGCTGCCCCGTGGAAATCACATGACAGGCCTGACATTTGAGCCGATTGACCGTTCAGCCTTCGTTGTCGGAACA
GGGACCAGAAAGACATGGACTAGCTGATAAATGTCGGTGGGGTGTCCCGCTCGAGCTCCAGAACTTCTTTCTGTAATGGA
CCAAAGAGCAAACTCTACGGGAAATCTATGACAACAACCCGCTGTTGATTCTCTTGTATTGAAATGAGAGTGAGGCTGAG
CTTCTCACAGGTTTTGATTGAGAAAGGAAGGATATTCAGATTCAACGGTCTGAACTTCGCATTTGTAAGAGCTTTTCAAG
AGAAGTTTATTTATGCAGCTTATTGATGACTATCAAGTTGCCCAGTTTTGAGTAGAGAAATAAAACTTGTGACAGTTGTA
AAAGTTGAACAATCATGTAGACTCTGTTAGCCTCCTCTGTATTGGAATCATTGAGAGTGAAGAAATGTGCAAGCTGCA
>GYA|c22225_g1
CATAATGCTCACCACCATATAGCTCTTATCATGGTCATTTATGGTGATGAAGCTGTTAGCTCAACTATCCACGTGTTCGC
ACTCAAGATCTATAGGGTTCGTTGTGGTTCGTTGGGAACATGGCCCATACGTGGTATTTGATTCATCAGGATTTATATAG
GTTTATATAAAATTGAAAATGTCCAGGGGCGACAATAAATCTCAGGAAGAGTTCGTAGCATGTAAGAGGCCAAATTGGCA
ATACCTCATGCCAAACTCTCAAGTGCGAGAGAAGCAGGGGGATATGAAGACGCGGACGGCAAAACTGCATGCGCGATCAA
ACGTGACACTTTGCGCCTGACCCGTAATCCAACAGGACCGACAAGCTTATACCGGATTCGAATACAAGGGTGGAGTTGAC
AGATTGCTTTGCACAGTTTTGCAATCCCTTTTTGATAGCAGCATCGACAAAGCGTCGTTGAACTCTCTGATGGCGAGGTT
GAGGCGTGCCATAAGGATGGGACAAAGTCACTTTACAACTGGAGCAACTTCGACTTGGGCTACCGTCTTCAAAATTGATC
CCACCCGACCGTAAATTAAAATTGTTCACAGCAGCGGCACAATCATTGTCTTGAATCATTGGCCCTGGCGTCTTGGAGCA
TGTCGTTTGTATGTCTTCTGCGCTGACCTTGAAACCGATAAGAATCAAAACGATAGAAAGGAAAGCTTTCAAGTAGAGCA
TGATGCTAATAGGGCGAGTAGATCGGAAAAGTTGGAGTTGCTGAGTTGGGACAAGGGAAGGGGATAGAGCTGCTTTTAAA
TTGCTTGCCCGCTTCAAGAAGTCTTGAGAGAAGATGTCCATCCCGACGCCGGTGTGATGTGAGAGAAGCACTGCAAGCGC
ACATTGCAAAATCGATTGAACTTGCAAGTAAACGGGCGATTCAATCAAAAAGGCAAGGTTCACAAGCTTGCCAGAGCTCT
CCCCCAAGTTTGACACAAGCCCCTCCCGCGGGCCTTCAAACAGGTTCGCGAAGACAGGAGGCCCCTGGAGAGGCTTGATA
ATCAACGTCGGTGCTGGCATGGTCCGGTGGAACCTCTTGGCAGAGGAACCAAGCAGG
>GYA|c30186_g1
TGGGACTCCTGAGTTGATTTGGTTTGAACAATAAAGATATATAGAGGGGAAAATTGACTCCGATTTTTTAACCAATTCAA
GAATCCTGCCTCAAGTTTACATGAGCTCTCTCTGATCACCAGCTTAGTTAAATTTTTTGCAGGTTAATTTTGCTAACTGG
GATGTATATTTGAATAGTAGTAGGATTACTTTGTTGATCTGAGAAACAAAAACTTGAAACACATACAAACTATATTGG
>GYA|c39912_g1
GCGAGCTTGCGGACATGCTTCCAATCTTCTCGACCCCACGTTGGCTCATCGACAGAAACCAATAGAGAGGCGCGGGCATA
AATGACGCGCTCGCCAAACTCAAGCCGGTGTGCTGCCAGGGCGCCCATACCACCTTTCTCCGGCATGCTGACGACATTAA
TGGCGTTTGTGCTGGGCGGTTCCTCGGACAGCTGAAGGTGAGAGTCAAGACTGCTCTCCAGGGTGGAGGCAGTGGCAAGG
ACGACCATTCCACTCCCGTTGTTGAGGGCAGTGTTCGAGAACAAACAATAAGGCTCGGCTTCGGTCTCTGTCGGATGGGG
GTGACAGGAGTGACGGAGGAAGCCATCTCGGAACGGCGTGCCCTGCGGCTGAG
>GYA|c24629_g1
TTTGTTTTGGGGGGGTTTCAAATCCTTACATTTTTCTTAGGGGAGGGAGGGGTGACTAAAACCTTTATGTTCTTTGGAGG
GGTGGGGACATAGGTGTACCAGACATGTGCATTCTAGGCTCTTCTACATCAAAATTACCACAGACTCATTAACTTGTACC
TAAAAAATCTAATTGAGAATTTCTACATACATACAATATGTTAAAGCATCCCAGAGAGCAATGTATTACAAGATGGCGAT
ATGTGTACATATAACTAAGTATGTATTATCCCAAAACCACATACTAGTCCTGTGTAGCATTTTCCGTTTCTCTCTTCTAT
CATAATATAAGACTCCAAAACAGAGCCAGTCAGTCAATCGACCAGATCAATTTTGGTCTGTCAACACACTCATCCGAGAC
ACAGCGAGCTCTTGATTACTGCCCTCAACAGCCAGTTCCAGTGCTCCGTGCTTCTGGTCCACCCGGCTCTGACGCCTCAC
GAGCCTACGAGGCAGCTCGTGTCAGGTTAGGGAAGATGCGCACGACGAGTGTGTCGAGGAGGGCTGCTGCGAGTGTGACG
TTAGCCGACTGGTGTGCGACGGTGCGCGCGAGCAGGCCATGGGCGACCTCGACGGGGGTCTCGCCCGGTGCGAGGAGCGC
GCAGAGTGCTGGTGGGAGACGGGCCGCGAGCGCGTCCGCCGCGGCTGCGGCCAGGTGCGGGCCGTCTGGTGGGGTGCACG
AGGGGCCGTCGGGGGTCTGGTCGAGGTCCGCCAGGAGGGTGTTGATGCGGAGGAGCGCGTCCGAGAGCGCGGCGGGGCTG
AGCAGACGGGTGTAGATGACGTGCACGACGATCTTGGTGAGGAGCGGGTGTGTGCAGCGGACGGCGAGGGTGAGGAGCCA
GCAGAGGTGGGCGGCCTGAGTGCTCGGCGGGAGGAGGGCTGCGAGGAGGGCGATGGCGGGGAGGAAGCGGCGGTGGTCGG
AGCGGGGCGCGGCGGCGGCCGGGGGCGTCGAGGCGAGGTGGATCAGCGCGCCGAGGAAGGCGGGGAGGAGGAGGAGCACA
TGCAGCGCGCCTGCGAGCGCGCCGCGCAGCTGGGCAGCCAGCGGCGGCCACCCGCCCGGTTCGGGGGGCTCGGGGGTGCG
CACGGGCGGGGGCTCGGGCGGGGGTGCGAGCCGGACGAGGAGCGCATAGAGCGCGGTGGGCTCGGTGAGCTGGTAGAGGA
CGGGTGCGAGGACGAGGTTGAGGATGATCTCGCGGATGATGAAGCGCTCCGACTCGGGGGCCCAGTCCTCGTCATCGAGC
ACTTCCTGTAGCACTGCCTCGATGAGCAGACGGAGGTAGGTGGGCGAGACGAGTGCGGTTGAGTGTGGGAAGCGAGGGTG
GGGTGGGAGTCGGGGGAGTTGGGGATGGAAGGGCGAGCTGGGCTGGATTGGGATGGTGTTGGTTGTGAGCTGGATGGCGG
GATGTGGAGCGAGGAGGAGGAAGAGATGGTCAAACGAGCCCGTGTTCTTTGAGGGCGAGCTGAGACGGGCGAGGCGGTGG
TGAGTTGCGGCGATGAGGGTGAGATGGTCGGCCAGCAGCTGGGGGAGGTCGACGAGGATGAGGCTGAGCCAGTCGAGCGC
TGCTAGACTGTGTTCCAGACGATTGATAAGGCTGGAGAGGATGTGTTTGAGCTGGAGAACGAATGGCTTCTGGTGCTGGT
GGATGGCCGAGTTTGCGATTTGGTTGTGCCAGGGAATAACGAATCGCTTGATGGCGAGGCTGATGAGCTGGTGGATGAGC
GGGTCGAGCAGGTTGCCATACGGTCTGGAGTCGAGAATCGGGGCCAGCTTGGAGGTCTGCCGGGAGAGCTGGTGGTGGTG
GTCCTGGCTGGGCTGGTGGTGGAAGTGGTAGGCCATCTCATCTCATTTTACATTCCAAGGGGCACACCCAG
>GYA|c44271_g1
ATGCAAAAATCACACGGCTTTTCTGTCCATCTGATAAATTTTTCATAGCCATAATCTGAGCTTTGCCTGTGAGTCCAAAT
TTTCCAATTGCTGCACGCATCTTCTCTTCCTCAATACCTTGGTATTCATGCATCATGTACTGCAATGCAGACATTTCCAA
ATCTAGCTTTTCAGTCAAATGCTGGTGATACTGAGCAATTCGGAGATGATTATGGCGCTTTACCATGCCATCCAATGGAG
TCAAATCCCCAGTCATTAGTTTCAGCAATGTACTCTTTCCAGCTCCATTTGGGCCAACCAATGCTACCCGTGAATCTAGA
TCAACTCCAAAAT
>GYA|c45015_g1
GGATCCTAAGGTAGCAAAATAAATTGGCCATTAAATGTGGTCCGGTATCAATAATGTAACGAGGGCCTCACTGTCTCTAC
AACTTGCTCAGTGAAATTGAATTACCCGTGCAGATGCGGGTTACCTCCAGGGGGACGGGAAGACCCTATGCAGCTTTACT
GTAGTTAGTTATCATATTAATCTACAACAACCTTTGTTACTAGAGAATAGGTAAGTCGATAGACTATTTGTGGAAACCTT
AAAACTTAGGTTGGGTTAATGTTTACCTTTATATAAAATAAAAACTTAAAAGGGAGAGGTTACTAATTGGCAGTTTGACT
GGGGCGGTCGTCTTTAATAAAGTAGCAAAGTA
>GYA|c40488_g1
CAGCATAGCAAAGATGTATACCAAGTAGCTCTCCACAGAAGTCATTGAGATGATCATGTCCAGTGAACGCAGCCTTCACA
TCCCCTGCTTCCACCATGGTTGTGAAGAAGCCTGAATTCACAGAAGCAGAGCTGATGCCTTCTTGTTTTACACCCGTGAA
GTTTGATGAGTCAAAACTCGCACATTCGGGCAACGGGATATGAAAGTATGCTAGACCTGGTGCAGCTGATTTCTGACCCT
CCGGATTGCTCATGTATGCTCTCCGAAGCTTCTTAGAAGTGCGCTGAAACCAAAATTGCTGAGAGGGTTTGATCCAGCCA
TAGCCAGAGATAGAGGGAACCGTG
>GYA|c19419_g1
ATTTAGTACTTTTTTGTTTTTTTTGACATTTGTCATTCTTTTTTTTTTTGGTATGTATTGAGATTTGAATATGAATATGA
ATTTCTGTTTTTTTTTGGGGGGGAGGGGGTAACTTTTTGTTTTGGTGTTGTTGATGGTGGTGGTAGAATTTGGGAATGTA
TTGGTTACATGATAAAAGTTTGGTAAGATGTATTGATGATGATGATGATGATGACTCAAAAGATGAATTTTGAGTGATTG
TTGGTCTATGTAATAAGTCTATTTAGTTTGCAAT
>GYA|c23146_g2
GCTTCCATTCAACCTTACCAGGTTTGGGATCACGCTCAACGCGACCAACGATGCGCTCAAGACATGGCTCCCGCCAACGG
ACAGTCGCCTCAGGCCCGACCAACATGCATTTGAGAGGGGCGCATGGGAGAAGGCGCATGCGCTGAAAGCAGAACTGGAG
GACTTTCAGCGGGCGACCAGGCGCAGGCGCGAGGTTGGCAATTTGGAGGCCCATCGGCCCCGATGGTTCCGCCAGGTTGA
GGATCCCGACAGTGGAGAGCGGACGTGGGAGGCGATTAGGGTTGGGTCCAGTGAAGAGGGTAATGGTGAAGAAGGGTCTC
GAGTCGAGGTGAATGCAGGTGAAGTGGCGTACTGGGAAGAACGAAGGCGGGTCGGGGTCCAGAGGAAGAAAGGGGTTGAG
GCTGATTGGACGGGAGTTGATCATATCTTTGGAGAGTTTGAGTTGATTGGAGGGTAACAGAGATCCCTGAGTTCAACTTG
GAAGGCCAATGATGCAGAAAGCAAAATGTCAGAAGAAGGGGAGGAACAAGAAGGAACAAGTTCCAGAACAAAAGCAAGCA
CTGAAAAGAACAGGCATGAAGTTGAATGAGGAGAGTGTCCCGTTCCGATCGTAGATGCTCCCCTTCACCTCGGATGCATC
CTTGCACCGCCAGCCCCGCGGCTTGAACGTGAGCACACACCGTTCCCCCGTCCGATGGTTCGTAATCACCATGTCCTGTC
CATGTTTCTCCACTTGTCAGCCCCCAACCAAACACTTCTCACTCCCCTCAAGTCAACGAATACGCTCACCCCGTAATGGT
CGAGCGTAGGCGAGCCAAGAATAAGGTTACCGACGGATGTTGTCACCTTCCTCCATGAGTAATGCTCTTCCACCCGCCCA
GCGTCCCGCTTCGCCGCTGGATAGCCCTGTGTCCCGGGGAACGTCTTGGGGATGTTCAGCGTCGCGTGTGCGAAACCACT
CGGCTTGATCTCAAATGACTTTCCCGTGAACCGGTTCTTGGCGTCT
>GYA|c38708_g1
AAAAGTTGCAGTTTAAAATAAAGAAAGAGAGAGAGAGAGACAAGGGTTTTAATTGTTTTTAGATGAAAGTTATTGTATGT
ACTTAGTATCATCAAATAATAAATTAAAGAGGGGATTTGGGAGAGAGAAATTGGGAAGATTTGGATTAGTGAAGATTTAG
AGATGTAGATTTAGATTTAGATTAGTTAAGATATAGAGATAGAGATATAGATGTAGATTTAGATATGGTGTAGATATGTG
GTGTAGATATGGATGTGTACAAGATAGATTAGTTGAGAGATAATTAATT
>GYA|c22138_g1
CGTCCCCCTGCGCCCCCGCCCGCTCGGAAGGTGGAGCCCCCAGCCAGGCGACGGCGCATCAGATTGGCCTTATCCAGCAC
CTCAAGACTCAAGACTCAAGAAACCTCAACAATGGCCTCTCGACCCGTCGTCAACGTCCGCTCCGTATCCGGGGAATCGT
CCAGCACCATCCCCTTGCCGGCCGTCTTCACGGCCCCGATCCGAAATGACGTGGTCCAGGCGATCCACAAAAACCTCGCC
AAGAACAAGCGTCAGGCCTACGCCGTCTCCTCCAAGGCAGGCGAACAGACCTCGGCTGAGTCCTGGGGAACTGGTCGTGC
GGTTGCTCGTATCCCCCGTGTCGGGGGTGGTGGTACTCACAGGTCCGGTCAGGCCGCCTTTGGCAACATGTGTCGTGGTG
GGCGCATGTTTGCGCCTACCAAGGTTTGGCGCCGATGGCACGTGAAGACCAACCTGAAGCAGCGCCGATATGCGACTGTT
TCGGCCATTGCTGCCACCGCTGTCCCTTCACTCGTTCTTGCCCGCGGGCACCGCATCGAGAAGATCCAAGAAGTTCCTCT
CGTGATCGCGGACGAGGTCGAGTCGCTGACCAAGACGAAACAAGCTGTGGGTGTTCTCAAGGCCTTCCAGGCCTACGCCG
ACGTTGTCAAGGTGTCCAACTCCAGGAAGACCCGCGCTGGTAAGGGAAAGATGCGTGGGCGCCGCCACCGTCAACGTCGA
GGCCCGCTTGTGATCTACAACGAGGACAAGGGCATCGTCCGGGCTTTCCGCAATCTGCCTGGTGTCGAGCTAGTCTGCGT
CCACCGTTTGAACCTTCTCCAACTCGCTCCCGGTGGCCACATTGGCCGGTTCTGCATTTGGAGCCAGAGCGCCTTCGCTC
AGTTGGATGAGCTCTATGGCACTTATGACAAGCCATCCGCTCTGAAGAAGGATTACACCCTTCCGATGTCCAAAGTTAGC
AATGCCGACATTACCCGTGTCATCAACAGCGACGAAATTCAATCGATCGTCAAACCTGCTGGCCCGGCCCGAATCAAGCG
ACCGTTCACGCAAAAGAAGAACCCGTTGAAGAACCGGGCACTCCTCTTCCGTCTTAACCCCTATGCCAAGGTGCTGATCC
GCAACGAGACGCTCACACAAATGAAGAACCTGAAGGCAGCTGCGGCGCCCGCCGAGGCCAAGAAGGCCGCGAAGAAGGGG
CCCAAGATGGTTCTTGCGGGCGAGAAGTTCCTCAGTACTCTCCACGCGCCTTGATTTGTATTTCCTACCAGTCTACTTGT
GCTACTCGAGCAACAGAAGGAGCGGTCAATGAATTATCTGCTCCTGCTAATTTCGAGACTGCTTGCAAAAGCTCTGCACC
TTTGCCCGTTTGAGACAGCTGCAGTCCGTTTTCGACATCTGATATGCACAGCTCAATTCTCTGAATATCCATTGCTGGAT
AAGTATGCTCTATGGTTTAGTCTGTTGAAACGTTCATGTCTGTCTGCTAGCATCTCATTGCAAAGGTCTGGAGAGTGGCT
TGCACAGACTGTCAGCAATAGCACTACTGTGAATGGATTTAGTCACTGCCTATGGGCAGTGATCTAAGTGTATCTGCTGA
GCTCATTTGGCAGCCTTGTGCTCCCCCAGCTCTGAACCATTTCAAAGGGCCCTGGGTCTATCAACAGGTGACATAACTAT
CATCTGGTTTCGAGTCACTCAGGCAAGCTGCTGGTTCAAAAAGAAAGGATCTGTCTGGTTGTTGGTAGTCCTTGTATTTA
TCCAAACAAAGTATTCATGGAAGGATCGGTGGACCGCATCGGTTGAGGTCTGCAGTGATTTGTGCTCCTTAGGCCAGGTG
CAGAGGATGAATGTTGCAATTGTGGATTCTTTTTGTGAGAAACAGAATAAAATTGAATTGCACTATCTACATATGTAGAT
AGCCAAATTCTGTTATGTAAACTCAGAATTTTTTTTATTTATGATGTGCACCTACCATTTGTGTAGTTATAGAAAATGGG
TGCTTTGGGTGTGAAACAAGCAAAAGTTGGTTTTGCTTATATAATTTTTTGAAAGGATTTTTGAAATTGGGAA
>GYA|c31788_g1
GTTTCTTTTTTATTGGGGGTAAGAAGGCTGGGTGGGTGGGATTAATTTAGTTTTATTTTGGTTATTATTATTCTCATTTT
TATTATTATTATGTGTAGGTTATATATATACAGATATATACAGGTATATATATATATACAGATATGTATATGAATATATT
TAAATATGAATACATATAATATATAAAGAGGTGGTGATGAGTTGATGGATGATGGATCAAGAAGAGGTTTTTTGTTTGGG
AGGTTTTTTTTGGGGTGAGGAATTTGGTTGAGTGGTGTGTTTGGTTATTTTGGGGGTAGTATTGAGTGTATGTTTAGTTT
TGATGATTTTGATGTGGTATGGTAAACTCTGGCTGAACCCATAAACTTGGAGGACCAATTTTGGGCCCAAAATGTATGTA
GTTAGACAGGGTGTGTAGTTGTGATGAGCTCTGCATGATG
>GYA|c36731_g1
GGCACAGCAAAAATGGCGGCGGCATTACGGGTGGCGGCGGTCGGGGCAAGGCTCAGCGTTCTGGCGAGCGGTCTCCGCGC
CGCGGTCCGCAGCCTTTGCAGCCAGGCCACCTCTGTTAACGAACGCATCGAAAACAAGCGCCGGACCGCGCTGCTGGGAG
GGGGCCAACGCCGTATTGACGCGCAGCACAAGCGAGGAAAGCTAACAGCCAGGGAGAGGATCAGTCTCTTGC
>GYA|c29865_g1
GGAATAGCAGGATTTGTTATACCAAAAGAGATTCACAGAAAGAAACAGAGCTTTTAAGTTGGAGGGGTGAAAGCTTCTGG
CTTTAACTCCAGAGTAGTTTTGTTGGCATTTATGTCTGCCCTAACGTAGGTTTACTTGATGGAAAATATTAACAGAGATG
TGAGGCATTAAATATGGTAAAGAAACATACTTGGGGAGTCATCTTTTGTCATGATATTTAATGTCGGGGCATAAAATGCC
ATAAGCAAGG
>GYA|c28173_g1
TGCACCTATAAGAAAAGAGAAATAAAATTCTATCGATATTTTTCTGAATCCACCGTAAGAAAGAGACGCTTCTCTGAATC
CGAAACAACTGTAAGAAATCCACTACAAAGAAAATTCCTTATTCAGAATCCTCACCAAAACGAATCGTAGGACGCCAAAA
CCTTCTATAAAACCCGGTATCCTCCGTTTGGTTGCCGAGAAAACTTCCGCAAAAGGCATGGCGGACGAAAATTCTGTCTG
GTCGGATCTCTTCCCCGATCCTGCATGGACTCAATTCATCGGCGAGTGAGCGGAAAGCATGGCGTTAAACGCAATGGTAG
ATCGGCGCCTGAACAATTGATACTGAAATTGAATCTCACAAATTCTATACGCTTAGACTCTGAGGAAACGATGGTGGAAA
GAGAGGGAGAAAGATAGAGAACAGAGCAGAAGCGAAGACAAAAGCAAAAGAGTAAGAAGGCGA
>GYA|c34712_g1
GAACTTCACGATCGATACTCATAAAACTTATACAAAGAATATTTCCTTTCCTCTGATTTATTGGTAAGCCGACTAACTCC
AGAAGACCATGGCTAAATTGTTCTTATGTTTCTTGAATTTCGAATCTTCCCTAGGAAGAATACAAGCAGCAAATTGAACT
TCTTCAAAGCAAGCCTTTAATTCCTTTATAGCTACAATTATTGG
>GYA|c12701_g1
TGGGGGGGTTGTTAGATCATATTCTGGCTAGGAAGACAACTACACTTGGTTCCAGTGGAATTGGATTGCTTTGGGTTGAT
TTTGGCATATATCTACAACTCACAACAAAGTGTCAACTAAAACACATACCCAACTCATAGTGGTGCATGACTGCAGGTGA
AAACCTGGGGGGACACATAAACATGCCTGTTTTGAGAATGTTTTGAGACAGAAATGTTCCAGGCCAAATCCAAGTCATTC
ACTAGCACAAAGCCAGAATAACCTAGCTTTGCCCTAGCTGGTGGTGGTCCAATCAAGAGGTGCAAGGAAAACCGGGCTGG
AAAGGGAAGGCCTGTTTTGCTTGCCTCCACACCCATCCATGCTTGCACCACACCAAAATTGGTGAACCATTGGATTCTTA
CCCCCTAGCTTCCAACTTCAGCTTGGCTACAACCACAACACCCCATTGCTGGGGTAGGGGTGGGAGCCACTTGGGCAGCA
GGAGCAGCCTGGTCAGTGGGTGAGGCAGGATGGCT
>GYA|c244_g1
CAGAAACACAAACACAAACGTTTTTATAATAGTCAAAATTAAATATCTCTCATAATGGGTTCCGAGACAAAACATTCTGC
AAAAGTCAAGATTGTCACAAGGGAAAGTCCTCCTTCCGCCAAGGAGCACATGCGCCCCACTAAAACTCAAATATTAGTTC
CACCGACGCAGAGTTTGCCCAATGGCAAGAAACCAAACTTCGGTAAGTCTACAAAACAGCGGCGAGAACCTAGGGAACGC
ACCTCGAAGACGGGACACGAGGACGATAAGGCAACGATGGTCACTGTTAACATAGATGCCTTCCTACATGATAAGGCCCC
TAAAAAAAAATCGTGCAAATACAAGAAGAAGAAAACGAGACAGTACCAGGATAGGGCGGCGGCGTCGATCGATTCGAAAC
CGCACGTAGCTGGTCATACAGCCTTTGCCGGTGCTTCGTTCACAACAGATATCCCACATGAGGCAGCGCTACCCAA
>GYA|c36105_g1
GAATTGACTCAGTCGGCTTGCCGATTTTGATTCCGACTGCGTTCATTTCACCGAGGTAACGTCTTAAGTCGGAAAGAAAT
GCTTGCAGTTCTCCATCTTGACAAGACGATGGAAGTCCAGAGCAAATCCGGCTTGTCCATGTTCTCGGCGGTTACAAAAT
CATGGTACTGATCACTGTTTAGTGTTTGAAGTACTATGGCAGCGGCTCGTTTCTTGTTTCTTTTGTCCAGCTCCATAAGA
TAGGCAGACACCCTTAATTTCCAGAACGAGAAGTTCTCATCGGAAAGAGGACGATTCGACACCT
>GYA|c29344_g1
GTGTGTATGTCACAGTGGTGACCAGTCTGCTAGCAGGTCAGGTGTGCACATATAAGAAACATCAAATTAAATTTAAACAA
GCAAACAAATGCTATGGGGTAGAATGGGAAGACCTGTTGAGAAGCAAAAGGGAGATAAGGTTGATCTCTTAGTTTAACCT
CAAAAAAAGAGAAGGGCTCAATGTTTGAATTGCTCTTGTTTGGTTTTATGCAAGAAATCCAGTGCCGTCTTGACCCTCGA
C
>GYA|c20757_g1
GCAGCAGCAGCAGCAACAGCAACATCTCCAGAGGCAACAGCAGGCCCAACATCAGCAAGCTCAGCAGCAGCAGCAGCAGC
AACAGGATCAGGAGCAGGAGGGGGAGGTCAAGGGAGCGGTGCCGGTCAAAGGAACGACGGGATGGGGACGACGAAATGAA
GAACAGGACGAGTTTTTGGGGTTTTCGTATCATGGAGAAAGTGAAATTGGTGGGATGATGATGGGAAATCATTATGGAAA
TCAGAATTGTCAACAACAACAACAACATGATGATGGTGGTGGTCATGATCATGTTGGTAGTAGTGATGATTAAATTGGTC
CGGAGTAGTAGTGGTAGTAGGCTAGTAGTTGTACTCCTAACTCCTAACTGGTCACTGGTCACTGGTTATATGGGACATGA
AGACAGACATGGAGGTTTGTTTGGGAAATGAAGAGGATGGCAGTAGGTCTGGTTGGGAATAGAGGGGTGGATGGAAGGGT
TTTTTTTGTTTTTTGAAGAGGAGAGGGA
>GYA|c40559_g1
CGGGGAAGTGCTTCATATCGGCCTGAACTTCGGCGTCGTTGAACTTGCGGCCAATGAGGCGCTTTGCGTCGAAGACTGTG
TTGATTGGGTTCATTGCGACCTGGTTCTTCGCAGAGTCACCGATGAGGCGCTCTGTGTCTGTGAAGGCAACAAAACTGGG
AGTAGTGCGGTTACCCTGGTCGTTGGCGATAATCTCAATGCGGTCATCTCTGAAGATGCCTACGCAAGAGTAGGTTGTAC
CAAGATCAATACCGATGGCGGACATGATGGCGGTTGTGTATTGTGTGGGGTATCAAAGAAAAAGAAACGCTGTTAGATGC
TCACAAGTCGGTGACTTGATTAAAGTGAGTCTTTG
>GYA|c2016_g1
AGAGCGTTGAGACAGATAATGACAGCGCGGCCCGCCTGCATGGACACCGAAGACAGCAAAGACAGTGCAAACTCAGACCC
AGGCGTCTGAGACCCAGTCATGGCTTGTCATGAGCGGAAAAGGGTGACTCGAGGGCGGAAAGGTGCAAGCAAAGGAGATC
GGGGCTGTGGTTGTCGAGATTCATGGTTTTGAGCTGGCGATTGCAAGTGCGGTTGGAGTGCGAGTGGTGGTGG
>GYA|c22829_g1
GCCTTTGTACTTCAAGTGGTCACTGCACGTCTCAAGACCGACTCTTTTCTATAGGGATTACATATTGATCATTATGAATA
CATGATCAGAAAGAGCTCAGCGCGCGCATTTTGATATTTCAAAAAATTCTGGTCCCTCCGGAAGGAGGGGGTTAAGCTCC
AGTCTTAACATTTTCTCACCAACCCCCTCAACCGATCTGTACAAACAAGTTCAAAAGGCCCAGGAGAGGTTTATTCTGAT
GGTCGATTAAGTAATTGGGACGTCAATGAATTCACAGGCTCGAGTGTCAAAAATATTCCAGCAACTGATCGGCCTTCTTC
TACCAAAAGGTTGTAATTCGAACACGCGCTCTTGGTATCAAGCACATCAAGCTGGATTCCTAATGAGTTCAAATAGGTTT
TGATCGATTGGAGCTTCGATTGGTTGATCATCGAGGCACTCTTGCCTGTTCCGAAGATGACCATTTCAGGTCGCGGATGA
ACAATCTCAAATATCTTGAAATCCGATTCAGCTTTGACCTGGTCGGGTGATTTATGAGATGGAGCATTGATCGAGGTCGG
ATTCCAAAGCAGTGAAGTTGAGTTGTAGACTAAGAAATTGGCAGCGATGACGATTGAGTTTGAGAGGGTGAAGGTGCGAT
GGTTAAGGGATTCGATCTGGAGGATTGGTTCGCCATCGATTGGTTGGATGATATTGGAAAGTCTAGAGCCGATTGTTGCT
TTGTTAGTGTCCGCCAACAGCGGTGACTAGAAGACATAAGGCAGTCGATACGCGTGGGGGCAGTGGGGTGGGACTAAACT
GAACTGTGAGGAAGCTCGCTTCGTAACCGATTGAAGGTGTTGGAGAGGGAGATGTCTTGTCGACAACCGGGGAATCAAGG
ATCTTGAGGCAGCGGTGATGGG
>GYA|c22185_g1
AAGGTCATTCACCCTAAAATCTGCATCAACCAAAGAAAAGTCAAATTGACCATTTATCCCCATTCCTGTGACTAGGTGAA
ACAAGCCACATCCTAGTCTATGATCTGAAGGGTAAAAGCTGAACAAGAACAGTTCAGTCCCATCCGGGAAGAATTGACTT
CAACAACAGACGATTCTGATGTTATATTCTACTGCCACATTCTTACCGCTCGGGGTTTGACATCTTTTGAGCTTATTTTT
GAACACTGCATTCAGATTCTCCGTTCACATTTATCCATTGAATGTCCATTGGAAGATTTACGCATTGGATCGTGTCACAT
GTTTCATTCCTTTCCTCTTTTGACCTCGTAGATACAAATAACACAACTTGAGGTAAACAGAGGAAGTCATGGCAAAACAA
ATTGAAGCACCCGCCCAGAACGATGAGGATAGAAATATCACTAAACAATCGGATTAGCCAAGACTTATAGCGAAAAAGTG
ATATTCAGTGATACATCAAGAAAGTGTGGGTATGACACATGAGTTTCATAAGAGTGAAGGGATATTAACCGCGTTGTGAG
TTTTCAAAGAGTAGTTGATTCTAAATCAATTGATCTGACGAGTTCTTTAAGCGCGCGTTGATTGGTTGCTACCTCTGCTT
CCAAATGCTTGATCTTTGAAACCAATTTCGTAGTATCTTCTTCAGCTGACTTTTGCTTACTTTTGAGTCGGCCTTCGATC
GATGGCCGTGATTCGAGCATAAACATTTTTCCTACAGGTCGATAAAAGTTGGCCTGTTGGCCAGTGAGTCTCTCTACCTC
TCCCAACGTAAGACTTGATTGTCTGGCCTCTCGGACTTTTGTCCCCAGTTCAGCTCGACTCTTTGCCAACTCTTTTGTGA
TATCCCTTGCTTGTCGTTGGAGCTGAGTTAAGATGTTTCTGATCTCTTCGTTTTGCTGTTGGCTGGCCATCCTGGTCGAT
ACTTGGGCAGAGACTTTCTGAGCTTCTGTCGATTTGGTGACTGATTCCTGTGATGATGGCTGCCAAGATGACAGTCGAGG
CTGAAAATATGGTCCCGGAGGGAACGAGTTTAACTTAACTTGGCTTTG
>GYA|c25443_g1
CATGAGTTTTTTTTTTGATACTTTTTTTTTAAATTGGTGTTCACATCAAGATTGTAAAAAAAAAGAAACAAGATTGATGT
TCTTAGTTATTATTGATTGATATTGGTAACATTCTGGAGTCATAATCACAAGAGAAAACCACTTTTTTTTCTTATCATCC
ACAGACAAACCCTTATATTGTGAAACTTTTATTACTTCTTTTCCTAACAACCCCCCTCCCACCAGCACCATCAGTAATAT
CAATCAATCACTGCCCCCTCAAAGATTAAAGGTTTTATGAAAAAAAAACATACACTCAATTAATTAATCAACACAAAACC
TCTCTTCCAACACAAAAAAAAATCATACTCAAAGACACTTTTTGTTCCCCCCACACAAAAATAATAATAATCAAATTTTC
TGAATTCTGTTTCTTACCAACAAAAAAAAGAAGAAAGATAGTGAGAGAGGAAACCAGTTAAATAACACCATATGCACAAA
GAAGCTGTTTCTACCCAAATTCCACTCCTAGCCCCCCCAGCCCCTGAGTGATCTCAATTCATTTATCACTGCACCAAGAC
CTCACCAAGACCTCACCACCACCAGCAGCAGCAAGAACAGTCACAATTGAGACTTCCTTGACACCCTTCACTACACAGTT
CAAAATTCAACTAACCAAAAAACACTTCCTATCCTCTAATTGTACATCTACATGATCTTTTTTTTTCCAAACTTACTTTT
TATCTTTTTTTGTTCCAATTAGGTTCCAAATTGTTACTTTTTTTTTGTTGGCTTCACATCTAATGTAATTTTTTATACAT
GAATCAATTTTTTAGCCCTGATTTTTTTTCTTCTTGGTGAATTTCAGACATGGTAATTGTTGGGGGTGGTCCAGCTCTAT
TTTTAACACTTTATAAGACACAAGAACATCATGCTTTGCCTTTTGTGCTCATAGACATTCACGATTTTTCTACAGCCTTC
TTAGACCCAAACAGACCTCGGACATTCACATAAGACATGTGAAGCTTTCACTCTTCTTTTTCCTTTTGTTCCCTACGCGT
CTTTCTAGCTTTGAGCTCCTTTGCGAGCCCCAGTACAAGTGGTACCAAGATTGGTCCAAACAAGGGTGTATAGATCGCGT
ACTTGTGTTCGTCTGGGAAGTAGAGCAGCGAGAGCATCGTCGGGCTGAAGAATGCCGTCGATGAGAGTCTGTTTGACTCA
TCAGCATAGATGGATGAGCGAAAGAGCGAGCCTTCGGCCACAAGAGATTTTTGTGCAGACTCAAGTGCTCTCAAAGACTC
TTTGACTTGATGCTGGACTTCTGTCGAGACGCGCATGTTAGTTTGGTCATTGATGAGCTTCACAATCACTTCAAGTGAAT
TGATGGACTCCAAACTGTTCTCGACAATCCGCCGACGGATGATAGCGTCAAGTGCAAGTGCACGTTGGTCGGGGGTGTGG
AGTGTATCCGCAAGTCCGAGCAGGCTGAGGAGGTGGTGTCGGAAGATCTGCATTGGGCGTGCAAGTTGGGCAGTATCAAG
CTGCGCAAGCCCTGGAGCGTCGCCCAGCTTGTCAGGGTTGTAAATCACCACACTGCCCCATTGCGGTCTGATGAAGCTCC
CATCAGGCAGAAGTGTGCCATCGGTTTGCCGGATTTTAAAAGGTCGGTGTCTGGGCGACGGGACCCAGAGCACGAAATGA
AGCACGGGATCCATCGTGACTGACGAAGCGAGGTTCCAATCGGCGTCATTGATAAACGCCTTGAGCTCTTCTTCCTCCAC
TACATGAACTGCTTGTTCGTCTGTCATTTGAGGGTCGAGCAGCTTGGGGTCAAAGGCGAGTGGGGAATGGTGGAGTATTT
GAGTTTGGCAGGTGAAGTTGTGGAGAGGCGAGAGACTGGCAAGGATTTGCTCAAAGTGAACTAGGCGGGGCAATACAAGT
GATGATTTCTGATCAGGATTTGAAGCCCGTCACAATGGGTTGGACGCGAGAGCATGGAGACTGACGCTCGAGCGCATGCT
TGATGCTCCAGCTGCGAATGAAACCTGGTTGGGTGATGTCTTCATTCATAAGGCTGAAGACCAGTTTCAGCTGGGACGAG
TACTTGATCACGCGTGAGTCTTGTGCTTGGAGGGAGGAGGACGAGCTTGAAAGTGGGGCGATGCGCCGAAGAAGTTCATT
GGGCTTGTTGTTGGTAGAGAGTAGGATCTTGATGTCTGGCTGGACAGGAAGCAGGGATGTACGATTGTGGCTATCGAGGG
GCGATCGATGGAGGATGACATGATTGCCGATGGGTGTGGGTAAGGAGTCAATCTGGACATCAAAACACCTCACGGCCAGA
ATGTCGATCGCATCCTCGTAGGTCTGTTGGTCACTTTCGAGCCGAGCATTCAGTCGACTGATCTCGGCCTGGACTGAAGC
TTCAGAGACCTCAGGAGTGGCAGAGGAAAGCTTGATAGGGAATCGAATCGGACAGGGGGTGCGATGGGCCCAAGAGGCAA
GTTGCGACTCTGGTAGCGAGCGCCGTTCGATCTTGGTTGTGTTCCACCAGATTGGCAGACTGAGGATGATGACCGCCCAG
AAGCTGAAGATGATTTGGAAGCGATTGTGGTGGTTTGAGGACGACCAAGTTGGCAAAGCGGGCGAGGTGGGTGTGGGTGA
AGAGGCCATGAGGAGGGAAG
>GYA|c26926_g1
CTCGGGGGACCGACGGGGAAGACCGTTTGATTTGGGAGTGCGATTCTGACCGAATTGGCTTGGATTGCGGCAAATTGATC
CGACCCCGAGTCCGGAGTCGAGTCGGGACCAGTTCGAGGTGCCAAGTGCCAAGTGCCTAGTGCCAAGTGCCAGGCTGAGG
ATGGTCATCACCACTTCCACTTCCCATCTCAACCTCAACCTCAGCCTCAACCTCATCAACCAACACCATCATCCAGCTCT
CACTCCCCCACCGCCCTCGAGTGCCATCAACCCTCTCGACAAGCACTCAGTCTCGCTCATTCGCTCGGGCTTCCACATCC
ACTCCATCGGTCATCTCCTCCAATCACTCTTCCTCATCGCCATCGATTCAAACGCAAACTCGGTCACTTGCTCGCTCGAC
TTATCCTCCTTCTTCCTCTCTCTCGATCACAACGGTCTCGCTCTCGATAAGCGCTTGCTGTCCTTGCTCGGCTCATTCGA
TCCTTCATCTCTCATACCCCCTCCAACCAATCTCCATGACAATCTTCAGCCCTTCCCAACCCATCTTTCTCTCGCCCAAC
TCCGCATCCTCAGCTCCCTTGCACATCTTTCCCTCCTCGACATCTCTTGCCGGTCCGCAAACTCTTCCAACACTCACCAA
ACTATCTTCAGAAATGGTCATGCCATTTATTCTGGTCCGGCCAAGACTTCTAAAAGACACAACCAAGGCACAACCATCAC
TGTTCGAGACCTATTCCACAACGTACGCCCACCAAACGCCCCCTAAAAAAACACCTGTCCCGGTCCTTTTGACTTTGACC
CCTACATCAAGACTGATCACGCTCCCGAAAATAATCACTTGATTCAGCTGCCCGTTCGGCGCGTCCACGAAGCTTCTGAT
GTTCGGCGCGACCAGCGTCTGAAGCGCGAATGGGATGACTGTCGTCGATCTCTCCAACTCCTCGCCATCGTCAATCCGAA
TGTGACCTTTGTTCTTCGACAGGCATCCGTTCAGCATCCTTCTCTCGATCATCCTCATGGCGAATTGGTTCGGATCTCCA
AGGTTCTTCCAAACTCTGCAGAGGCGCAAACGATGTTGTTAACCCGTGTTCTGGATTGACGCTTCTTTAACCTACAATCT
TCAGACCGGAGCTTCAGTGTTGACGTTTAGTAAAGTGTTTGGACAACACTTGGCCCAGGACTCGATCCCGGTTCAATCAG
TCTCTGATGATTTCAAATTGCATGGCTTCCTAGGAAAGAATAGACACTCGACCAAGTCTGCTCAACTGATTTATCTCGAC
AAAGTCTTGATTGCTAAGAGCAGCCCGATTCACAAGACTCTTTGCAACTTGTACTCCAAATTGGCATCCTCACAAAATGC
ATCTTTGAGCTCATCGACCTCGTCCGGGTCTGGCCTGAAGCGGCACTCACGCCAGTCGATATCTTCCTCCAAGTCTTCCG
CCTCTCTGGCCGATCCTCATCCAGTTTATCTTCTCATGTTCGAATCCACGGACCACCACCACCATACAAATTTTCTCTCC
TCCGAAATGGACTTTGTTGATAAGGCGGACCAGGCTCTGGCGCCCCGTGTAGAGGAGCAGCTAGCCAAGATTGCCTCAAG
CGTGTTTGCCGAAGCTTTTGGGCGCTCGGCCACAGCTGGACTTGAGCAAACTGCTCCACCCGCGGCGATCTTCCCGACAA
GCAAGGCCTGTGGATCTTACAATAGCCAGCAAGGATGTCAACGCCACAGACAAAAGGCTCACTCTGACCTGCTGTTCAAG
CGTCCGATGTTGAGTGCGTCTCCTGAGCCAGCTGGAAAGCGGAGACAGTGGTCCCTTCCAGCTGTATCAAAGAGCACGTT
GAGTTCAAACGGAACCTATGGCCATCGGGCTGCGAAGTGTCTGTCTCATTCACGGCTGAGCCAAGCCATCAAAGCTCAGC
GCACTAGTCGCTCACCTTCCTCATCAGAGCACCGTAGCATCGTGGGACCTAGTCGATCAATCCATGACCTTGCGCAACCA
TCCACAGCTGACCAATCACAAGCAAGCTCTCTGCTTGCATCAGCAACAGATCCTCAGCTGCCAGCCAATACTCGCCGGCC
TCTAAAGCGACTCTTTTCGCGTCGGCCGATGATTGACCGAACTGCGCTTCGAACGCTTCCGACTGCTGATGCAAGCTCGT
CGCCGGGGTGGATCACGAAGGGATTGGCAGACTACGAGAACCCTATCTTTGGGCGGCAGTCAGTCCGTCGAGATGGGCTT
GGCTCAGAAGATCAGAGGTCGATCTCAGAGAAGCAGATGCGGAAGATTGAGTATCCGACGCTGCTGAGTCAGAACCCGTA
CCGGGCTGGAGCGAGTGCAGGAGAGATCCTAAGACAGCCACATGGCTCTTGTGCAGCTTCGGATGACGGCGGAGGGGCGC
TTGAGAGTGAAGGAGCGCGTGATGAGATTGATCTGAGCAAGCTCGTTCAGGGCTCGTACCGGGTCGTGGGCCAGCTGGAC
CAGAAGTTTATGATTGTCTGGCTCGCGCCAGCCAGGCTGGTGGTGGCATTTGACCAGCACGCGGTGCACGAGCGGATCCG
AGTTGAGCGGTATCTGAAGGCGATGTGCATGGGTTCGTTTGAGGTGCAGAGGATCGGGCCAGTGGGCGAGCAGACAACAG
ACACGATTGAGGGGAGACGGGCGGGCGTGCAGATGGTCGTGAGTCGGGTCGAGATGGAGGGGTTCAGGCGCTGGCAAGAG
CTCTTTGCGCGCTGGGGACTGGTAATCAAGACACCGCCGATCGACGGACAGTGGTCATCCGACGACGACGACGATGACGC
CGATACGGAGATCCGCCAGATCACCGTCGCTGCTGTTCCTGAGCTCATCGCAACGCGCACGGGCAGGGACAGGGGCCTGT
TGGAGCGGGTGGTGAGGGGTTGTTTGGCGTTCTTTGAGGATAGCGCCGGAGTGGCTACCAGCGGGATCGGGGGCGCGGGG
GCAGGAGCGGGTGAGGAGGATTGGTTTGGGAAGCTGCGGCTTTGTCCACCGGTGCTTGTGGACTTGTTGAACTCGAGAGC
TTGTCGAGGGGCCATCATGTTTGGAGACTCGTTGGATCGAAAGCAATGTGGATCATTAGTCGAAGCGCTGGGAAAAACAA
AGGTACCATTTCAATGTGCTCATGGTCGACCGACGTGTTTTCCGGTTGTGAAAATGAGTGATGATGATGGTGTTTGTGGT
GGTGGTGTTGGTGAGGGCAAGGGTAATAGGAAGAAGATTGATTGGAGAAGGTTTCTAGGGAGGTGTGGTTAGGATATTCA
TTTTTGGTATTTGTATTTGTTGGTTAGTCGATT
>GYA|c24941_g1
CACTCAGAAGGACAGCGACCTCTGCTTCTGGCCAAACGAGCCAGCCGATTTGACTGGAACCAAGTGTAGTCAGCTTTTCA
GCAAGAGGATAGTCGGTCCCTGCTCTCATTTTTGCTCATTGCCTCAGCCCGCTGCCCAAGGCACCCCCAAGCGGCTCCAA
CAGCGCTTGATTGGATCTCAGCGTACGGCCCAAGTATGACTGTGGCAGTCAGGTGACACAGGCTGATGAACAGAGATTTT
GATTCTCGGACAGCAAGCTTTCTGACCAGCTCAATCAACTGGCAACATGTTCACAATTCCCTATCCCTTTGATCAGAACC
TATCTGAGCAAAAGGATAGGTGGAGCAGTTTGGATACAAAATGGCCACTGCCAGTTTTCCAAGTTCCTTTGTAATCCAGC
CTGATGGTGTATCAATAACCCAGGGCTTCTATTCTATCTCTTGCAGCCTCTGTGATAAATAGCTGGCAAGATTTGTCACG
CCAACCCACTCCAATGCGGTCTAAATAGTCCGCATTCCTGGGCGCAACCAGCAACCGGGTCATTCAGCCGAGCCCTTCAG
GCATCCAGCCAAGCTGTTTGAACAGATCCCGACACGAGTTTTGCCTCCAGACCGGCGCCGCAGATCGGCAAGCGGGAGGA
TAAGCGGTATGGATATGGATGCCATGGATCACAACCCAAGGACGGGTGCTATGAATTATCTGTAGAGCTGTTTCAGAAAG
ATATGGGTTGGCTATCAACATCCCGGCACACACTAGCCACTGCTATGGCATATTCAACTGTGTACCATCACCATGGGTCA
TGGCCAATCGTGAGAGAATATCTCCTGCAATCCAAGTGTCTGTCTGGGCCATCGCCACTCAGGCTCACAAGCACCACCAC
GTCCACCTCCTGGCTCCATCGCCCATCCGTCTTGTGCCATCCCCACCATGTCCTCCTCATCCTCAACATCCACCAACCTC
AGCCTTCCCCAGCCATCAACCTCGACTAAACCTCTCACTCAAAAGCCAACAAAACGTAAAAAGGTCGCAAAGGCATGTTT
GTTTTGCAAGAGGTCTCATATGACCTGTGATGATGCTCGTCCTTGCCAACGATGCATCAAGCGGGACATCAGTCACCTGT
GCCGCGACGAGCCCCCAGGAACGAGCGTGAGCCGGCCGAGCGCCGCGCGCCCCACTTCGTCGATCCGGAACATCATCGCC
GGCGGCGTACCCCCGGCCACGCGTCGCGTGCCCGCCGCGCCGGCCTCCCCGCAGGCCGTGCGCACGGACATTGACCCTTC
GATCGCCGAGCCGCCGCTCGCGCTGCATGAGCCCTTCACGCCTGCCGCCACGCTACCCGGCCTTAGCCCGCTCTTCGGCA
CCCGGTCGTTGCCCGGCCCGCCCGCGCTGCTCGGCGCGTGTCACCGCGAGGGCCTCGACGAGTGTCTGACCCTCGTGCCC
ACCCCGACCGCGCTCCGGCTCTTTGACGACCAGTCGTCCGCGACGGGCCGCACAGACGAGCTCGACCTCAGCGAGTTCCT
CAACGCCTACCCGGGCCTCTTTTCTGAAGGCGCCAGCGACGGCGCCGGCCTCGCGCCAACACTTGCGCCCCACATGCTCG
CGGGGCCCGCGACGCCTGGCCCGCCGCCCGGCCCGGGCGGACGCGAGGACCGGCTCGCGCAGATCATCCGGGAGGCGGGC
GTGGAGCGGTTCGACTACGCGGCCTCGGAACGCGCCATGCGCACGTGGGTCGAGGAAACGTGAGTATGTCTGTGCGCACG
GGCTCTCGGTGGGGGTGCTGAAGGAAGGTCTGGATGTGCAGGATGTCTGAGCCGGCGAAGGAGCGGATGCTTGTGCTTTT
GCGGGAGTCGAGCGAGCTATTTGCAACGGTGACGCAGACGGCGGCGACGGAGGCCGAGTCGGAGTACCAGTTCAAGCGCT
GTCTGATCGACCACCGCGCCGTGCTCGACACGCTTCCGGTGCCCGGCTGCATCTGGCGCCGGACGGGCGAGATCTGCCGG
ACGAACGAGCCCCTTCGGGAGCTGCTGGGGCTCGCGCGCGGGCCAAGGGCGCGTGTCCGCGCCGACCGCACAAACGTGTG
CGAGCTGTGGGACGAGGATAGCAACATCAATTACTGGGAAAAGTTCAACCGGATCGCACTCGACGAGAGCCAAAAAGCAG
TCTTAACATCCTGTGTCTTGCTAATAAGACACGACCCCATACCGCCCAGCAACGAGTCGGAGGATAAAGTCGAGCCCTCG
AATTCAAATGGACGGGTCGGGAGCCCAACGAGTCGTGATCAGCCTACTCAGTCGGTCGAAAGACTTGATTGCACTTTCTC
ATTCACCGTCAGGAGAGACTCGTTTGGATTACCCTGTTTAATCATTGGGAACTTCTTGCCTTCTTGAAGAACTTGCAAAA
AAATAAGGAAGTGATATCCTCAGTACTGTTTACATCTGTCAAGTGAATGTTTTGCTTCTTTTTTTGGGAAGGAGGGGTAT
GTCTGGGTTTGTTGCTTCTTTGTGATGGCGGATTTCAAGGGAGGAAAGGAGAGGGAATGTGTAAGGAATGTCTTGTGTGT
GTGGCAGGGGGAGGCAGGCTGTATGTTTGGATCCTCCTTGGCTGGAAAGGTCATTAGAAGAGACAGGTTTTCTTGCACTA
CCAAAACATAAAAATATATACATGGACATATATATATATCACAATCATTTTTTTCACAAATGACAAACTCGTTTCTTGAT
CTCTCTGTCTTTCTCTTTTTTAGGTCTTTATAACTTGCATCCCTTAAACTTTGATGGTTTTTTTTGATTTGTGCAAGGTT
GTTTTTTTTTGGTTGAAATGAACAAGTTTATTGTTTGAATCTGTTACTATTATTTATTGATACATTGAATTTGATGATTT
TTTTCTTTGTTTGTTTGTTAGGTGGAGTTGTAAAACTGTCAATTCATATATTGTTTTACTTTGAAATATAGCTTCATATT
CCCAATTCAACCATATCAAGATTGTCTTTCTGAGCAAATTTGATACATAATGTCCAA
>GYA|c33647_g1
GTGGTTGGGTTAGGATCTGAGAGGGTTGAAGTGGGAGGTTGGGCAGAAGAGGTCAAGAGAAGGAGACGGTCTTTAAAGGC
AAGCCTGTAGGGTGCTGGGCTGGGTGAGACCAAGACGAAATGGTCAGCCTCAAATGCAAAATCGACCACTCTGCGATCAA
ATCCAACAAGTCTTCTGCTTGTACCACTCTCACCCTCGTCCTTGTATCGGGACTGGCACTGGCACTGGCACTGGCGCTGG
CACTGACTGACTGGCACTCAGTCTAACTCTAGCCAGCCGGAGTTCCCATTCAATCCAACTCAATCCTTTCAGCTAAAAAT
CTCAAAGGTTCCTTCCACCACAAACACAAAACTCACTTGGACTCTCCTCGGACCTCATCCCACTGTCGGCTTGTGGTTCC
CCTCCGAGTGGTCTTGATTCCTCTTTGCATGCCCCGCTGCGTTTGGCGTCGGCTGCGGGCGAGTCAGTAAACTGGCTACT
AGCATGATTCGTGGGCACCAAAGCATCAAACCCTAACTCCCTTCCAAGTTCACTCGCGTGCCAAGTTTAATGTCACCCAT
CTCCATCAGTCATACCATATTCCTTTGCCGGGCCATAAACCCACTCCATACATCTTCTCTATGCACCCTCAATGGCAATC
ATGAAAACCCGAAAAAAGTTATCACAAA
>GYA|c20018_g1
GTGCGGGCGGAGGCGGAAGAGGAGACGCGTTGCGATTATTCGAAACCGGGTTCGAATCGGGTTTATGAAGACCCTATCAG
AAATCTCAACCACTCCAGATCAACACTCTCCCCCGCCGAAATTTGCTCCGCCGTCTTTGGACTTGTGTGAAGCTCGCCCC
GATGGTGAAACCGTACCCCACCCGACATCGACACATCCAGGCTAGGGCTTCCACCGGCCGGTACCGTTGATCCAGGGATG
TTGAAGGTTATTATAGGATTATTAGGCTGTGCCGGGCAAGTAGTACTCGAATAGGGCGGAAGGGTTGGGATGTGTTTGAA
GTGCAAGCGCGAAATTTATCGACTTCTTCCTGTCTTGCATTCCAGACCACTGCCAGACCAGGCCAGACTGCTGCTTTTGG
ATCGCTTCTGTGCCGCTGCGTTTCTAAATTGCGTGAATGCCCCATCTTGTCAATTGTACGGATATACCATAGCATAAGTT
AGATATTACCCAGAAGCTGGCCTGGCGATAGCTAAAACTTGGCCGGAACTGAAGCTGAACCACCGCTGGCCTCGGATGAA
TTCCATGATCAGATGTCTGAAGTCATTGCTCTTCTCGCTGCCCGTTCTGGCCCAGCCAGCCGTACCTCTATACCATCATA
CGACTCATTCGTTGAAACACAACAATGGCTAACTTCCGATCCTCCTATTCACTCATAATGATCCAGGGGCTGCTCAGCTG
GAGTGTGCCGTTTGGCATCGCTCTCCCGTCCATGTTGGAACATCGCTTGGCGGGAGCCACTAGTGCCAAGCATTCGGGTA
TGCCATCGACATTTACTCTTCCTCTATACACCTGGGACCACCAAGACGGCGTGGGGAGGTACTCTGGGAAATCGACAGCG
GCAACCCTAAAACTCATAGCCCTGCCACCCGACGACTGTAGGTTATCGGCCTTGGCAAAAAAGACAAGACCCCCGGCAAA
GAAGACAGGATCCTCGACACATAATAAAGGGCTCTCGGTCAAGAAGACAGGTTCCTCGAGAACGAAGCCAAAATACCCCG
TGAACTGGACGGCAGCCTCAGCACGGACAGAGGGAAACAAGAGGGCAACATTTGCAAAGTCAGCCAGATCAGAGGACTTA
GAATT
>GYA|c35734_g1
GTGAGGGTTCAATCAGATCCAGCAGGGCGGTTAGTTATAACCGGGGAACCAGAGCATCCTGATAATCCTTGGGGCGTCAC
GCCATTTAAAAAGGTTGTCAGTTTACCTTCAAGAATCGACCCACACCAGACATCAGCTGTGGTGACACTGCATGGACAAT
TGTTTGTCAGAGTTCCATTTGAGCAGTCAGATTAGCAGGAATCTGGGAGGAGAAACTCCTGCTGAGAGGTTTGAAGTTAG
ACCCAAG
>GYA|c23661_g2
AAAAATCGCCCCCCCCGCTTGCAGCAGTCAGCTTGTATCAACAGTTCTCAAACCATCTTGACTCAGATACGCACAGTCAT
CTAACCAGACCACCATGTCAATTCAGGAAAAAGTAAAAGATATCGCGTGTCATGACGCTCAAGATCCCTCGTCATCGAAG
AAAAAGCGCAAACGATCGGCGAAATCCAAGTCAGACAACAGCTCCAAACTTGGAGCAGGCCCAGCTGATTGTCCTCCGAA
AACACCAACCGCTACCGAGAAATCCGCGGAACTTCAAGAGCCGGATCTCGATGAGAGCTATATGGATCCCGTGCAAACAG
AACCTTTGGAGGGATTGAGCTCACGAAAATCGCAAGGAAAGAACAAGCGGAAACAGAAGGACCAAGCCCACGATCCTGGA
GAGTCGCACAATAATCAAATCCCATCTACTTCTGCCGATTCACATCAGTCAACCATGTTTCACCAAGCTGCGACAAAAGA
TCCGATCGGTACGATGACTTCGTCGACCGATAGTCAGTCTCTAGTGACAGAATTCACTTCTTTGGACTTATCCCCTGGCA
CCGCCAAAGCAATTCAAGACATGGGCTTCACTCACATGACCGAGGTTCAAGCGCGGACAATCCCTCCCTTGATGACCGGC
CGCGATGTTCTTGGCGCTGCTCGTACTGGCAGCGGAAAGACATTGGCGTTCTTGATC
>GYA|c42014_g1
GGACTGAGAAGTTTATGAATATAAAGTGTAGATATAGCGGCTTGACGCCTCAGTGTGCTGTTATCGTGGCAACAATTAGG
GCTCTGAAAATGCATGGTGGGGGGCCTGAAGTTGTAGCAGGGAAGCCTCTTGACCGTGCCTACTTAACTGAGAATGTGGC
TCTGGTTGAAGCTGGTTGCGTGAATCTGGCTCGGCACATTTCTAACACAAAGGCTTATGGTGTCAGTGTTGTGGTTGCCA
TTAACATGTTC
>GYA|c25952_g4
GCGGCTCGGGTATCGTCTCCGTCTGGACCTCCCGTGAAGAGGTTCCCGTCAGGTCGGCCGTGTCCGTTGTCGCGTCTTGT
AACTCCACTAGCCGTTCCTCTAGCTCATCCATGTCCACCCCGCTCGTGCCCTCCGCGACAATCGTCCCGGATCGGTTCCG
GATCTGCCGCCGCTTGATCCGCTTGATCTGTATCTCCTCGTACACATCATCCCCCTCGCTCCCCATGCCCTCATTGAGCC
GCTTCACGATCCTCTCAATCTGCGCCTCTTCGTCCTCTGGAGCCTCCTGCTCTCCGCCCTCCTGCTGGGGCTCCAACGCC
ATCGCCTTGCGCAGCTCCGCACCAACGCTCTGGCTCATGCTCCCAGGTAGACTGCCGGGCCGGCTCGATGGCCCGCTCAC
CTGGAGCGACCGCTGTTCGTCGAGCTCGTACTTGACTCGGTCGAGCGTCATCTGGAGCTCCATGTTGTCATGCTTCTGCT
GCTCTAGTACGTCTCTCGTCACCTGCAGCTGATCCACGTCCGCTTGCATCGCCTTCATTTGCTCTTGCAGTAGCCGACGC
TCGGCGTCCCACTTGCGCATGTCGCTAGTGTGACTCTGGATTGCCCGATTCGCATACCTAAGTTCATCTTCCTTCTCATG
CAAATGACTTCTAACCTTATTCAATTCATCAACAGCCTCGTCCCACTTGGCCTTAATCTTGGTATAATTGGCCTTTGCCA
TATCCAGTTCTTTCTGCAACTTTGCAATCTCAGCCTCTGCTCCGTCCAATTGAATCCTCTGTTGATTAGCAACATGTGCC
TCGTCCTTTTGTCCCTTGGTCCTCGCACGGACCTCCTGCTGGAGCTCTTCAATCTGATCTTGCATCCTGACCAACTCTTC
TTCGTGGATACGTTCTTGACGCGAAAGCTGTTGCGCCAAGTGTCTGGCCTTTGAGCGCAGGTTTTCGCACGCTCGTTGCA
TCGCCGGGTAGTCCTCGTACATCTTGTCCACCGTCGGCGGCTTGTACTCTCCCATGCTGTTGACAGACTCAAACGTGCGC
GGAAAGACATTAGGAGCCGGCCTGAGTCGGCTAAAGAGCTCGTTGGTGTCCGTCTCTTGAGCCGCGCCCTGGTCCGTCGG
TGAGCTTTCCTCTGGGGGAAGGAGCTCGGCATGATGGAGGGCAGTGGCGATCTCGAGCATGTTGGCCGTCACCCCGGGAC
TATATGGGTCTTTCGGGAACCGCACGGGAGGTTCGGGCGGCCGGGGAGGCGACTCGAGCGCGCTGGAACCCGACTCGGGC
GGGCTTCCAATGTCTGATAGCGCAGGCGGCTGGCGGGACAGCTGGAACTGGGTCCGGGGTGTGTCGATGGAGGGCGACTT
TTTCTTGCGGCTGGGAGGCATGGGTCGCTCGTGGCGCGTGTCGGCGACAGGGGCGGGGATGCGCTTGGCTCGGCGGGAGG
CGGCCTTCTTGAAGGGCTCGCCCGGCTCGGGATCGCCTGGGGGGCGGAGGGTGGTGTCGGGGGAGCTGGAGACAGAACGC
TCGTCGTCGGAGACGTTGGCGAGACGGCGGGAGAGGTCATCCGCAAAGCGGTCGGTGGGCGAGGGGGAG
>GYA|c28564_g1
TCAGAAGTTTGTCCATCTGCGTTAATGTTTCCTAAACTAAATAATTGCACATTTTCAATTTCTGGTTTAGTAGAAAAACT
AAAAGGAAGTAGGTTTTTTTCAAATGTTAAATCCATTTGATTTTTACTTTCGCTTGAGTTTGCAGTTGCATTAGCAGATT
GGGAAGCATTATTTGTCAAAGCAGAATTTTCTTTTGAAATTTTTGTAATTATGTATTCAGATTTTGGTTTTAAATTTTGT
AATTTAAAGAGTAAATATGGCATTCTAGAAACATTTTGAGTCTCTTGTGCTGTTGTGATATTGTTATTATTTGCTTGGTT
TGAATTTGCTTGGCTGGTTTGGTTTTGTGTTTGATTTGCAGTTGTTTGTTG
>GYA|c7955_g2
GGTAGTGTGAACAGCGGCGGCCAAGCCGTAGGTTGAGTTGTTGCCAATCTTGATGACGTCGGCCTTGGTCTTGAACTTTG
AGATCGTGCAGACAGGGCCGAAGATCTCTTCTTGCTGGATCTTCATGTCCTCAGTGACGTTGGAGAAGATCGTTGGCTCG
ATGAAGTAGCCCTGGTCACCCTTGCGGTTGCCACCGATCTCAACCTTGGCACCTGCGTCCTTGCCGG
>GYA|c20398_g1
GGCTTGCAGACGAAGCATTCTCTTCCGGGCGCTGAGTGTGCCGTTTCCGATGAGCTCCTGATGTTTCGGCCCCAAATTTC
ATCTTGTGTCTATGCTCAACGACTGGTGGTCTTCTGGCGCTCGGTCGAGTCCTGCCCTGCTTTCCCGATCTTATTCATCC
TCCCGGAACGTCTCATGAGAATACTACATTTTACCGCGAACCTCCCAAACTGGGCTCTTATCCCTTAGCGGAATACTTCT
TATCTACCAGGCATACCCAGCTCTCAGGAGCTCGCTTGAAGCTCATCCCTCCGAGCTTGCAAGCCATTATCCTTTTGAAA
TCAAGCGGTCCCGAGTCCTCCTTCAAAACATTGGAGCTCACTTGCGTACTCGTTTGAAAACATGGCTCAGGTTCACCCAA
TATTTGGTCAGACTATTGACCTTCCTTCTAGACTCCTGCTTTCGAGGTTGGAAACTCTGACCCTCTTCAAAGCAAGTGGC
ACCGTCAAACCGAGTCCCCCTTCAAACCATTTGAGTTTGATTGCATACTTGTCTGAAAACTTGGCTCAGTTTCACCCTGT
ATGCAATCAGCCTATCCAATCCAGAAATCTTGACACTTCCCACACCCCATGATGGCGGCTTCTCGAAATCATCCAAAAAT
CTATATATATCCTTATCCTACAGTAGTCAGATCTGCCCCCCTCACCCTCAAGCCCTGGCTATTTGGCGTCTCTCAAAGCT
AAAGCAATTCTGCCACATTTACTGCACAGGCTGTACCTTCCACATTCTCAGCTACCTTCGATCATTATACAGAGCTAGTG
AAATCTTCAATCACTACAATGAAATTCTCTCTTTCCATCATCGTCATTGCTATCCATGCAGCGTTTGACTATCAGCTCAT
GGCAGCCGCTTCAACCGGTGGCTCGGTTGGAATCGACACATCAAGCGCTTGGCTTCAAAAAAGGGCGTTCTCTGGGAGCT
CGGGTAGTACCCGGGGAAAGGATGTGATAGAGATTAGTAGCGATTCGGAGTACAACCCTGGAAGTGACTCAGAATCCCTT
GAATCGACATTCACTAGCGATTTTGTGCAAGACATCACGCAGACTGAAACACGCGGACGACAGGAGTCCGAACGACTAAG
GAACCAACGACTTTCGAAGACAGTTGGGAAGCCTCCTGTTGTCGATTATCAATCGACATATGGATCACACTCAGGACGAT
CAACGCACGAAGAAGAATCTGATGAAAACTCACTCACAGATGTCGAAGATGAGCCCTCGAAGCCTCCTCGCAAAACAGTC
GGACAACTTTCTTACGATAACAACCAGTGGAAGAAGGATGAGCCAAGGAGGAAAGCATATTTCGACGCGCTCAAGAAAGA
AAACCGGTGGGCCTGAGGGGGAGATGATCAAATAAATCAAAAACTTTACGACTTGAGGCCTTCTTGAATTTTCCTACTTT
CCAGACTACTCTTCCTTTTCCCACATGAGTTCAGCAAGCATCGGAGATCTAATGGCTTAGGCCGTCCAAACTCTTCAACT
GATCCTTAGTTTTGCTAAAGGTGTTTCTTGGTTATTTCTCTGACTACTTGTTCATACGCTTAACAAGCCAGTCAAAAGAT
CTGCTTCTTCGGGCACAGTTATACATAACTAGCTATCTCTCTTTATCATGATGATTTCTTTGTGATTCCAAACCAACTTA
ACACTGTCAATGCCATACAGAGATCAGGGTTTTACCTGTCTGAGTTGATAGGAATTCTACTTGAATCACAAAGCTTACCT
CTCCCGAATGCTACTGTGACTTTGATCGAACTCCTTGAGTGAATCCGAAAGCGTCGCGGTGAGGCCTCTACTGAAAGGAA
CCATTTTCATTTTGTG
>GYA|c30983_g1
GTACTCTGGGGAAAATTTTGGCAGTGCAGTGGCCCACACCTCAGGCCTTTTCAATTGCTATACATTATATTCTCAAGTCA
TGTTAGGGCCTCTTATAAAAGAGTGTTTCAGCTAGCTCGGGGAAGTTTTGCAGCTAAGACATTGCTTAAGTTATCACGAT
TCATGACTACTACTTGAATGGTCTAAGTTTGTTTTAAAAGATTTTAAATGTAATGTGATTCAAGTGGGATTTTGATACTG
G
>GYA|c39466_g1
GGAAGTGGTATGAGTGAGAGAGAATAGATGGAGAGATGCAGAAAGAGGATATAAGAGGTCAAAGTTATCTATAAACAATC
TGGTGAGTTTGTGTGTGGAAATAACAGGTGCAGGAGAGGTGGGGCACGTAAGAATACAAGTGATTGAATAAGTGTATTTG
TATGTATATATATGTATGCATGTATGAGAGAAGATAACTAGAAAGAGT
>GYA|c42845_g1
CTGCCAGCAGCCAACTTTTGTGCAGTGTGGTTCCTTCACCCCTTGGTCTGCACATCAAAGAAGCCGATCAGATAGTCGCA
GCCACCACTCCTGCCACCGCTGAGCGTGCTGTTCAAGTTTGACTTTTTGGCAAGGAAGGGCAAGAGTGATGGAAGTATTG
ACCATGCACTAGGTAGTAACTACGCTATATCAGGCTACATGGATCGCGCTTGACTCGCCGGTTATGATTTTTCGATTTCT
CGCATGTGGTGAGCTTGATGATCGCTGGCCACCGCCAGACTTGCCTTTCTTTGAGATACAAATGTACCCACATTTGTTCC
TGAGCCAGCCGGCGCAAAAAAAG
>GYA|c38494_g1
GGAAGTTGGGAAGGGTATATTCTCTGAAAATGATCTGAAGGTGTTCAGAGAAGCGCTCAAGGAGATAGTGATGCCAAGTG
GCATTGAGCGCTTACCTTTGAAGCTCGGCGAAGCGACTCATGGAAGATTGAAGGCCAGCCAGTGGCTCTCGCTGTTCTTG
TATGTCATACCATTGGCAACCTTCGACATCTTTGTCTTGGATGTCGAAAACATCAAGGCAAACTCGTCTCGCGCGCTGAT
TTTGGACAACGTCTGCCATCTGATTCGATGCACGAACATACTGTTCTCAAGGACAGTGAGCGACTCCGAATCCTCCCTTT
TTGAGAAGTCGTATGCGATCTACAGTGAGACATCAAGAAGGGTGTTCAAGAATAT
>GYA|c3281_g1
AGAAGAGAAGAGAAGAGAAGAGAGTTTAGCTGTAGTGAGATGGCTTCATTGAACATATTCTTTTCGCCAGCAGTGACCAC
CGGAAGAGTGTATGCTGCGACAGCAGCCAAGAGCTCCGGCGGAAGTGAGGAGAAGAGCCTCCTGGACTTCATTCTTGGGG
GGTTAGCGAAGGAAGATCAGATGCTGGAGACCGACCCCATCCTGAAGAAGGTGGAGGAGAAGAATGGCGGCCGCAAGAAT
GTTGTGGCGGTTCCTCCCAAGAAGAAGAATGGTGGCTTTGGAGGCTTAGGAGGCCTTTTCGACAAGAAATGAATCTACTG
AATGACACCCCAAGTTTCTCTCTCTCTCTCTCGCTACTGAATGAATGAATCTACTTTCAAGCGTTGATGATTCATCTTCA
AATGCTAAGTTGTGTTTTCATTTTCTTATTTATGAACTGATATATATTTATTACGAATAATCAATTCATTTGGCAATCTG
GACCCTGCCACTAATATTAATGCTG
>GYA|c17636_g1
TTTCATTGTTTAGTTTTGATTGTTTGGTGTTGATTGGTTGGTTTTGATTGTTTGTTTTAATTGGTTGGTTTTCATTGGTT
GGTTTCAATTGTTCAGTTTTGATTGTTTGGTTTTGAGTTCTTAGTTTCAATTGCTTAGTTTTGATTGGTTAGTCTTAATT
GGTTGGTTTTGATTGTTTGGTTTTAATTTTTTGGTTTTGATTGTTTAGTTTTTATCGTTTGGTTTTTGGTTTTTGGTTTT
>GYA|c41897_g1
ATCCAACCTAGTCAGGCGTTCTTTTAAATTGAAGTGGTATCCAAGATGAATCACTTTAACCTTCAGCAGATCGCCTTTGC
TGCCGGTGAAGAGATGAGGGGCTCTGCTTCCATCGCTGATAGGAAGGAGCCTGTTGTGTGCCCGAGACCTCGGCGTGTCA
GCTTGTTGAGTAACAGTCAGGGGAGGCCGTTTAGATGGCACACAAGTCACGCCGAG
>GYA|c29952_g1
GGATGGTTTGACCGGCAAAAATCCATGGGACAAGGATCCGGACAGGGCCGTCGATACGTCGATTACATGGTTGAAAACGG
CATTTGCTTGAATTGTAAAGAGAAATGCGGTAGTCCAAGAGGTCGTTGTTCGAAACCTCGAGGAACGAAATTCGTCGAAG
TCCCTACAAACTGGATACCGCGCTCGCAAGGCGAAACCAGACCTCAAGTGAAGCAAGAAGGCAGACGACAAGCCGATTCA
TACATCCCACCTTACAGACGAAACTTGGGTGGATCACAGCGAGTGGCAGTCACCAAGGAAGAACAAGAAGAAGATGTAAT
CCCCG
>GYA|c13802_g1
GGGCTGTTGTAAACTTTTCTTTTTTACTGGAGGATCATACTGTTTATCATCTCCCAATAACAAAAATTCATCCCAAGCAT
ATATAGCCAAACCAAACTTTTCAACTTCTTCTTTTTGTTCAGGAGTAACCTTGCCAAAGCTCACAATTGTTTTCAAGTAT
TTCGTTGCACTAGGAAATGTTTTCAACACCTCGTACCCAGACTAATGAGAGAAAATTCCTTGTACCCA
>GYA|c7946_g1
TTGGCTCTTTGCCAGGAAAACTAAATGGGAAAGAGGGTGAGTCAATGAACAAATTGACAATGGAATGTATCAGGGCAATC
AGCCCAGATATTGGATCAGGCAGAAATGGCATAGTTTTGCAAGAGGAATATAGAAAAACTGGAAACACAGGAAAAATGAA
AAGCCTGAAGATTCTGGAGGAACTTTTGCAACAAATTTGGTGCCTTAATGGACACTTTCTCGAAAGATTAAAAGTTGATC
GTTCAGAA
>GYA|c20735_g1
GGGGTAATTTGAAGCTTGTCTTCAGAACCGTTGCAAAAGTAAACTCAAAAGTGGCTCAAATTTTGTTTATAAAGACGCTC
CTAGTTCAAAAGGGCCTCAACAATTTCCGGAACAGCTGTATACCAAACCTGTCACGATATCTGTACATATGACAAAACCT
GTTGCGCTCGGTGTATGGATTTTGAGCAGCGACTGGAGACACGTGCCGGTCGTTCTGTCATGTTACAGCAGTTGGCCAAG
AGACGTGGCAATGGTCAACTCACGCCTACTACCTTCTGCATCTCACCACCACCGACCTCAAAACCACCAGCGAAGAAATT
TATCAGACAAGCCACCCACCGGACGTCACTTTGGTCTCGGCTAATACCACCCAAGGCATTCAATCAGTCCCCTGCTGATC
CACTTATCTCAAGGAACTCGTCTGCATCTTCAAAGGACCTACTCGATGGCCGCTTCAAAACGCAAGACAAAGAACTCGTC
AGAAGCCACACCATCAAAACAAGACCAAAAACCAACGAGGGAGCCCGGAGAGGAGTCAGAGAGTGGTGATTCGGTGCAAG
AGAATGACGACGGAGAAGTTCCAGTGCAAGTCAACAATGCGTCTCTGTCAGAGTTGAAGATTGCGCTGGATGATTCAACG
AAGACTTACCTCAACACCAAAGCTGGATTCACACAAAATCACCATATCGAGGACGTCAAACTTGGGCTGGGCTGGCTTGC
GAATCTGTTGGCTGGTGGTGTCAGTTTAGCTGGCTGGTTGTTGGGCTGGCAAAAGACACAAGTTTATACCGGTTACTGTG
TGGGAGCGTATGCGGTCATATCGGCTATCCTGGCTGTATTTGCGACGAAAGTGGAGAAGAATATCATCTACGTTGGCTCG
AGGTCTTCTAAGAACAATCAGGCCGCACCAGAAAAAGTGACGATCTCAACTGACGTCAAGTCATACGAACCGATCTACAA
TATCGAGTTGATCTATGAAACCGCCAAAAAAGCTGGACCTAAAAAGTACCAAACGACGCTCAAGCCGCATTTCAAGAAGT
TCTTTGATGTCGATGGGTTCTTGGACGAACAGGGCTGGCATAAGTACTTGGAAACTGCTGTTTCTAGTGCTGTTTCAAAG
TCATGATCGTTTGGATTTGGGTTCTGGTCTCAAGATCGGTAACTTCAGATTGACTGTGAAGGGAGCTCGAAATGTTGTGC
TTTGCAAGCTTTGGTAAACTAGTCATTCAATTGTTGCTACGCGGAACGCTTCTTTTTTGCCCATGTGACATGTTTGCATC
CATCTCATACAGATGGTCATTGTGCAAGCCAGCTTGGTAAACCAAGCATGTAAGTCTACTGCTTGTATGAGGCCGCCCCT
GATCGCAGCTGCACAAGTGCTCTGGCGGGGCTGAAAGTATCATGTCCACCATCTATTCTTCATTAGGAGGACCTCGTGGT
GCAGATTGGGATGGTGACATGCTGCAGCTCAATCATGACTCATACAGTGCAACTCTGTTTCATTGCATGTGTGTGAAGGG
TTGAAATGAGTGAAGCAGAAGTTGAAAGTGGGTTGGAACTCAAGTGAGCTAGGTGACGTTCAATGTTGAAGGACATTCTT
GTGAGGTATGATTGATCTGGTTGCTGTTCAAATATCTCCAAAGACCATCCCTTTTCAATCTTTCTCTTTTGAGCACAAGG
CATTTTTTTCTGAAACCCAAAAAAACCCTTGATTATTA
>GYA|c42185_g1
GGCGTAGTCGGAACGCCGAACCTTCCAGTCGCCGGCGCCCCGACGGGTTCACCCGCCAATGGTCCCGGCGTACTGTTCGT
CGCCGAGCGCGGACAGGGCGCTTTCCAGCGCCCGCTCGATGCGGCCGCCTATAGTCCGATCAAGATGGTCGCCCGCTCAT
CCGACACGCTCGCTGCCCACGGCACGTTCTGCGAGTCCTTCGAGGCTGCCCACTCGGAC
>GYA|c18664_g1
ATAAGTATGGTCTCTTCAACACAACTTTTTTTGGATTTTGTCCCGACCAAAAAACAAAAAATCACCACCATGCCCCCCCC
CCAGAAAAAAAACAACTCAAAAAGTACTATCGAATCCAACACCAAAAGTACACCCAAAAAAGATATGATCAAGATGATGT
TTTATGTATGTTAATGATTGTTTTTTTTTGGATGGTTTTGAGAGATGGAAGTGTTCTGTTTGTTTTTTTGTTTTTGGTCT
GGGGTTGGTATGTGTCTGGGTGTGAGGTGGTGGTGGTTGTTGTGGGGATTATGGGATTGTGAAAAATATGGAAAAGGTTT
ATTGGTTTTTTTCTCATTGGGGGTCTTGCTTGTGTGTGTATGCTTGTGTGTGTGTGTGTGTATGCTTAGGTGTGTGTGTG
TGTGTGTGTAT
>GYA|c27539_g1
AAAAAAAAAAAAAAAAAAAAATTTTTTGGTCTAAAAACAATTCAAACGAAAATGAAAAATGGAAAAAAAAAATGCTTTCA
AGACCCAAGCACCCTTATCACACCCCACCATTCAGCCCATGATCCAAAAAAAAAAAAAAAATCACACACACACACACCAC
AACAAAAATCTGACCATCACTCAGACTTCTCTCTCAAACACACACAAAAAAAAAACACCCAAGAGACTGCACCCAGCCAA
CAAACACCACTTAGCACCATCAAAACAAAACAAAAGAGAGATCAAAGAGTGAGAAAAGAGGAAGGCTGCCCGAGTTGATT
TTTGGTAGTCTATCTATCTATCTATATACACGAAAGCAAGTGTTATATATATATGTATGTGTATATAGATCATTGGCATC
CCTCAACCTTCCACCTTGACCCATCTCTCCAACCTCTTGTCCCCCATCAACATAGGCCACAGCCACCCTTGACCCAAAAA
TAACCATGCTCATTAACTCTTTCACCCACCACCGCCCCAAGTCTCGAGAGCGCTCTTTGTTTTTCCCCTGACCGAGTTTA
TGCTGGTAGTTCAAACTTTTGTCCGCGCATCACTCTTGTAAAGTAAATGTAGAAGAAGTCGCCGTAGAGACCGGTCTGGA
TGATACCCGAGATGATCGCGATCGGGTCAATGGTATCCTCGGTCATATATCTGTAGATCCAGTTGGGGATGTACATGGCC
CGGTAAAGCCCAAGAGCAAATAGGTAGTGCGTCGTGATTGTTTCTGCCTCGCCAGTCCGGTGGAGCATGAACAGCTGTGG
GAAGACGGCGACGGCCTCGAGGTAGATGCTGAACGCCCAGAGTACCTCCACCACCGTGAATTTGTAGTTGAAGATGAGCG
CCAGGAGGGCACAGGGGCCGAGGAGATACTCAACCTTGAAGGTGTCGATCGCCGGGTCCTGGGTGGGCTTGTACTTGAAG
TGCATCAGATAGACAATGTAGGCCGACGAGCAGATGAAGAAGATCTTCATGATCGTGTTGTAGAGCGAGATGTAGGGGCC
AGTGACGAGATCGATATAGCGGGCCAGGAAGACGACGACGTAGAGCACCTGTGTCTTGAAGCTGATCCCTCGTGCCGAGC
GAGACTTGATGATCTTCTGGATCAGGATGAAGATCGAGGCGAGGTGAGAGAGATCACCAATGAGCCGAAAGAAATTCATT
CTGGTAGTAGTCTTTGGACTTGGTCAGGGCGGGAGAGTGAGTAGCAAAAGCTGAATTCTTGAGGGTTGGCCGGCAAGGGC
TAGAGGGGCGGGAAGAAGAATTGGCAAGGGATCGATAGGGAGACAATCGATTTCGAGCCAGATGGGATTGGCAGGGAACG
AATGGATTGGGAGGACTCGATCGGACAGGGAGCCGGTTGGAAAGGAATCTGAGCTGCGGAGAGAGGATCGGGATCGGTAG
CGAAGGCCGAAGAGGACTGATCGAGAGGGATTTGAGGTGGGAATCTGATGAGGAGGATGTAGGGGATTGGGCGAAGGAAG
TGGATGGAGATGGTGATGGCGAATTGATTGAGGAGAGGCAGTCGAGTGGCCAACAAGCAGCTGGTTAAGGGCTGAGCTGG
AGAGGACTGGATGGAGAGTGGAGAGTGGAGAGTGGCTGGTCGAGGCTGATCGCAAGCGCTTTCTTCCATATGTATGTACG
AGTCTGAAGTCGAGCCTCTGACCGTAGTCCTCGGGTCTCCCTGATCCAGCTTCCAGTCCCAGTCCCAGTCCCAGTCTCAT
GCCCAAGCACAATCCCAATCCCAATCCCAATCCGTCCTTCCCAAGCCTGCTCTCGAATCCACTTTCGTCCCAACTCCTGC
CCGTGCACGACTCTCTTCGATCCATTTCGCCTCCCACACCCCCCAGCATAATGCTCCTCCCCATCACTCCCCTCGGCCCC
CCTCCGTCCCCTCCCCATCTAACCCCCGCCCTCAGCTTCCGCCACTCCGGATACACGTCATGTCATTCGAGCCCGCCGGT
GGGTTCCTCGCAAAGTACGCAAGCCCAAAACCAAGGCTCGACCTCACTCCCATCTCTCGCCCACGAAGCATCGTCCCCTT
TGCTTCTGAATCCAGAATGGCTCTCGAGATTGATGATGATGACTCTCAAGAGATCCTATCAAGCTATCTGCACCCGTCTG
CAAGAAACTATCCCAGCAATCCCTCGCTCGAGAAACTCCGCCAACGCTGTCAAGTCGATCCTCATGGTCGTTCAGAGTCC
TCTCTACTCTGGCGAGAGATATACGAGTCCAGGCTAGAACGCGCCTTGTGGAGTGCAGAGGGCCATGCCAACTTCCTCTC
CTGCTCGCCTCTATGCACCCCCGCCAACTCGCATCGCCCCTCCCGAGCTCGCCAACGCGCTTGTTCAAATCCAGTCCCTC
CCACATTCCCCTCGCTCACTTCCCAACACTCCTTCCAAAACGCTACTCCAACCAGCCACCACCACCTCGGCTTTGGCCTC
TCTCGCAAGGTCCGCAAAGCCCTCCACCCACACTCCCCCGGCCTCTCCATCCGTCGCTCCTCTTCTTCCAACAAGCTCTC
CACACCACCCGCCTCCTTGGTCGCCAAACGAACAAAGTCCCGTCCTTCAACTCGTCCTCCCGCCGCTCCACCTCATCCGG
TCTCCGATGGCCACTCCCGCCGCTCCTCAAGCCCCCCAGTCTCCCAGAGCTTCGAGAGCCTGATCCCATTCCTGACCCCC
TCCTTTCGTCGCCGCCACCGCCGCCACCGCACAAAGTCTGCGCCCCGTCCCCTCGGCGGTCTCCAGTCTGGCCACTCAAC
TCAGCCCAGCCACTTTCACGAGCCCATGCCCTCTGGCCATCCCCCAGACCAGCCCCGATATCGCATCCTTCTCCCCTCCT
CAACGGCCGGCCTGCCAGAGACGGATGCTCACGTGGCTCAGCGCCTCAAAAAGACGCTCAACCGACGCTCCCAGTCGGTC
CCCAACCTCCATCACATTCGCTTCAGCCACCCGTGCACCGACAATGTCGACCATGACCGCTCCTCTCACACGCCATCGGG
CCCATTCTCGTCCGAGAAGCACGGCCATGCCATCCACCAGCACTCTGGATTGTCTCTCGAGATTGAGCGCCAGTCTGCTG
CTCATGCCGAGCACCACCAAGACCAACAGTTGTCATCTGGCCAGGTGTCGCCAGCGACAGCAGCCGTGAACTCGAGCTTG
TTCCATGCCATGTTCTTACCGTCCGTTGGTGGCACCCATGGGCTCGCCAGGCTGATGGCCTCCCAACCTTCACAAGACCT
TGCCAACCCACAAGCCCGATCGACGTTCCGATCAGAGACACGACAGTCGTATCATGTGGACTCGTTGTGCGACCCGCGGA
TGTCGCAGCTAGGTGACGGGTTGAGTGTGTCGACCGGCGATGGGCTCGTGGGCGCAATGCGGCACGTGCGGCGGGTCTCA
AGTGCGCAGGACTGGCGCAAGTCGGAGTGCGCCGCGATTGAGGGCCGCCCGGGCAGCCCGGATGAGCACGGCCCAAGCTC
CCTGCCGCTGCCACTGCCCGCCCTCGACGCGGAGCCCAAGGGCAGGCTCTGGGCGCTGCCGCGCCTCGTCGAGCCACGCA
CGACGGCCGCGCACAGTGCCCTCCCGCCCCCGCCGCGCAGACGGCAGTTTGGGGCCTCGACAACGTCTGGCTCGAGCGGC
AGCGGTGGGTCGCGTGCCAAGCGCACGACGGTCGACTCGGTCAGCGCCTCGCTCGGCTCCCCTCTTGCTGCCGCCCCTGC
AGTCGGCCATGTCCAGTCCATCCCATCCTCCCCACCACTCACGCCAACCCGGACGACAACGGCAACCAACCGGGCCCGGC
CGAGCCCAATCTTTGTCGGCCCGCTGCCACGCGCAGCGACCGACTCGCTCGACCGGCTCCGCAGACGCTCGTTGCCCGCT
GGCCCGCCCTCGGGGTCGCCCATCTCAGACTCGGTCCTCGACAGTGCCCGCAGACTGAGCGGGTTCTTATCTATCGCGTC
GTCCATCAGAGGAGCTCCCGCGGCGGGCGAGGGGGGTGTCGGAGAATGGGAGCGCTCCGGGAAGACCAGAGCAGTCTCGG
TGGGGTCGAGCTTTCATTTAGCAAGCAAGCGGGCCGCGCGGATGAGCATTGGTACTGGTGGTGGCCAGGGCCCGTCTGGG
TCGCCGGTGATTGATGTGTCGGAGGGTGCGGATGGTGTCCGGATTGGGGCGCAGACTGCGGTCGAGGTGCCCGAGACGCA
GGTGGATGACGGTGGGTCGATTGCGCAGGGTGCTACTGGGGAGGAGGTGTCGCACCTTGCGCACGTCGCAACTGGCGAGG
AACTGTCTTACCTCCCGCCGGGCGTTCCAGTATCCTCTCCAGGCCCTTCGCCTGACGCTACGTCTCCATGGCCCGGTTGT
CTGTCCCCAGAGACACGCGAGGGAGGGAGGGGCCTGTTGCAGACGCAGCTGTCCAACGTGTCCAGTCGGAGTGGATCGTC
GCATTCGATCATCGACTTGGACCAGCATATCGATCAGGCAGATCTGTTTTATCAGCCGCCGAGGGCACCGAGAAGAGATT
TGATTGAAGACTATAGTGAACGGATGTCGCTGATGGCAGGAGGTAGTAGTATGAGTAGTCCTACTGGCACCACTAGTGCT
GCTGCTGCGGCAGCGGCGCATCGGAGGCGCAGGGCCATGGGTGGGGGCGTGGGGAGTGGGTTGAGGTTGATTGATGAGAT
CTTGGCGGGGTACGGTGGAGAAGCTGGTGGGAGGAGGAGTCCAAGTAATCGAGGCCAGTCGAGAGACGGACGGACTCGGG
TGGGGAGCGGGATTGGGCAGGTGCCAGGGATTGTGGATGCGTATGAGGCGCGACGGAGTGGAGGAGGGGGTTTGAAGGCA
AAAAGTGGAGTGGAGGAGGAGGAGGATGGAAAAGGGACAGAACTGGCACGGAAGAAGAGAGGAGAATTGTTCAAGGGTCT
GGGAATCAGGACTGAGCAGATTGTCTGATCAGTAAGGAAGGGGGTTTTTGATCAGAGAGAAATCGTGGGTGGTGTTTGAG
GTCAAACAGATTGAAGAAACCATGTTGGTTGGGATATCTTTGTGAAGGTTTGAAGAGATTTAGAGAGAGATTTAGAGAGA
TGTTTAGTAGTAGTACAGACACTTGTAGGGGAAATTTGATGAGTGATGGGAATTTTTGTGATGATGATGATCATTATGGG
TTTTTTTCATAGATTTAGATTTAGTTGGGTTTTTTCAAGGTAGTGGTTACCCTTTTTTTTGTTTGTTCTTTTGAAGTGTT
GGGCAGTTAGTTTTTTTTTTGATTGGTTTTTTTTTGAGGAAGTGGGAGGAAGAGGGACAAAGAGGAAGTTAGAAGTAGAG
AGATAGTTAGAAAGTTAGAAGTAGAGAGAGACATTACATCTAGATAATCTATAGATCAATCTATTTATGACCATGTTATA
TACCACCACCACCATCATCACTATCATCATCATCATTCATGTCCACACACAACTACAATGAATACTACTACTGCTACTAT
CATGACTAGTACTAATATACCAAAACATACCTGAAAACTGGTTTCTTTTTTTTCTTTTCTTTTTTGGAA
>GYA|c41624_g1
GTAGCAGTAGTAGGAGTAGTGATAGTATGATACAAAATGAAGAGAGAGAAAGAGAGAGCATGTGCTTTGTTTTTTGAGTG
GTTAAGTGAGTGTGGTGGTACATAAAATGTATGTATACCATCAAATGATCTTATTCTTTGTGAATTCTGTTTCTCATAAA
CCACCACCACCCACATCCCTCTCTCTCTCTCAAAAAGAAAATGAACAACATCCCAACATTCTGTCT
>GYA|c44873_g1
AGAATACTTATAAGATTGAGAAGGCCTACTGCTTTGACACGGCCTTCTTGAGTTTGATTGAAAGCGACCCGACGGAAGAG
CTGTTGACGGTGACCGGACTGTTTACGCATTTCTTTGGGCTGGACACGACAATTTCAGAGCGCCAGTTCTTCAGACGACT
CGCTCAGTTGATTGGCACCAGATCAGCGCGTCTTTCGGCTTGTGGGATCGCAGCGATTGTGTCGAAGATGGGCATGTT
>GYA|c39215_g1
GGCGCAAGTAGATGAACAATTGGTGATTTTGGATGTTTGTTTTTGGATGCATATATGTTTATTATAGGTCAGAAATTGTA
AGGAAATTAGGGTTGAATTGAAAGAGGAGGTTGGATTTGTTATGTTATGTTATTCTTTTTGTAGGATAAAGAGGAGAGGG
GGGGTGAGTGTATAAAGTGATGTGAAAATGTGAAGGAATGTTCAATGAGGAGGGAGGATTTTGATTAAATACAAGGTAAA
GGTAA
>GYA|c16632_g3
CTGGTTCAGGCGCTCCCTACAGTTGAAGGTTCAATGCCAGAGCGGGAAAAGAGACCACGAGATGGACGCAGAATGCTGTG
TGTTTTCAGGTGAGGTTGCAGTGAAAAATACAATATATGAGGAGATGTAAGTGATGGGTTTGAGTTTCAAGAAACCTTCA
GGACATTGGTGGGAAATCAGGGACAACATCAATGCATAGGATAGGA
>GYA|c23649_g2
CAAATTTCCATTTTTATCCTTTTCAAGTCCTGATCACTCAATCTAGCTTAAAGATAACACATAATGAGATTAAATAAATA
TAACTTGGTTGAAATACAATAGAACGCCAAAAGATTGTATTCCTTCTTTTAAATAGGTTAGCTGGTGTTTAAAGTTCCAA
CATAATCACCAAAAAACGAGTAATCAGTCTTTTTGTGAAGTAAATACCCCGTGCCACATTGATCCTCAATAAATTCTCTC
GTCCCGCTTGAGGTGCAACATTTTGTGTTGATTATGAGTTCCCAATGAAGATCCAGAAATCAATAGATCTCTCGCTTGCT
GAGATTTGTATCGAATGGGTATCATAATGGTCTAGGTCCATGCACGCTCGTGGCCTTGTCTTTTTGCATCAGTTTTGATC
CTTCAAAAATTTAGGATTTCATGGTTTGCATCTTGCTTAGCGAATCCATATAGCTCGCTGGAACTGCAGCGGCGACCATC
ATAGCATCAGCCCCAACAGCGTTGATGTCGATGGTCACCATTCACAAAAAAAGGTATAAGCCAAATGTTTTTCGAGCACT
CCAAACAGATGCTCCACCCAAATGTTTGGTGAGTGGTCATGTAAGATTGGTGCAAAGACAGTGATAATCCATATGCTCAG
TTGAACTATGTTCCGTGGAAAAGTGTATTTCGAGGCCTG
>GYA|c37086_g1
GGTAAATAATAACCTGGTTGCTGAGTTGGCTGATAATTTAGCTGATGAACCAGACAGGCTACTTGATGATTGGGAAGAAG
AATGATTACTGTAGTGACTTTTTGAGTTATATTCATTTTCCAGTGAATCAATCTCTCACTCCAATGAAATTCTATGTCAA
AACTGCTACAAATGATGTGTTTTTGAGGATACTGTTGGAATAAAAAAGCTGAAA
>GYA|c27262_g1
AAGACAGAGAGAGAGACAAATAATGGATCTATTCTATATCTCTACAAATCTTCAACAACACCACCAACAACAACACCAAC
AACAACTCAAGGCCAAAAAATTCCAAAAAATCATCATCATCATCAACACCAACAAATGATGGTTCAAACAAACAAGTCAT
CAAACAATTATCTTCTCAATCTAAACCACCCAATGATTTACGAAACCTCTTACTCTCTCTCTTGATCCATGGACCATGCT
GATAAGCTCTTTTTTTTGTAAACTCAAGCCATTTCTCAATGACCTCTATAACTAGTATTACTAAACACACACACCTCAAT
CCAATCACCTCGTCTCTCTTCTCACAGCCTGGCTCCCACCCGACCCGTTTTCGTCATCCACCAGCTCGTTCCAAAGTTTC
TCGGCACGCCAACCCGTTCGAGCACACCGAATAGCGCCCCCGCCTCCTCCTCGTCCCGCACGAGCGCCCAGATGCGCTCG
ACGAGCCCCTCGACACGCCCGTTTGCCTGCCCACCAAACACCCCCACCTGGCCGACCAGCATCGCCATCAGCCGGGCCCG
GTGGCCGCACTCGCTCACGAGCGTTGTCCGTCTGATGAGCTCGTCGAGGAGCTTGTGCGCCTCGGAGGGCACCTGGCGCA
GGAGGGCCTCGAACAGGCGCTCGGCTGCGTGTGCCGCTTGCGAGTCCCCCAGCACGGGCTGCGCACCCGGGACCGCCGTC
AGCACGTCCAAGTACCGCCGCCCGACGCGGCAGAGCGTGTCTGGGCCGCACCGGCCGACCAGCGCAGCGAGCGCGCCGTG
CGCAGCCGCGCCCTCGCCGGGCCGGTCGAGGTACATCCACACGCCCTCGAGCGCCTTTGCGACGTAGCTCTCGGCGAGCG
GCGGGGCTAGGTGGGCGAGCAGGGTGAAGAAGAACACCGCCCGAGTCCGGCCCAGCGGCTCAGGTGCAAGCGAGCCATAC
TCCGGGGGCTCAGCGGCCTCGACGACCATCTGCGCGACGCGGCCGTCCTGCGCAGCGAGCCGGACGAGCGCGCCAAGGAC
CTGTGGGTGGGTGGCAAGGCTGCCCTCCGGGCAGCGGAGGACGACAAAGTGGAGCGCGCCGAGCGCGTCGAGGCCGGCGC
AGACGAGCGGCGCCGGGTGGGGCGGAGGCGCGGCGGCCAAGTTGTTTGCGAGGCCCCCGAGCACGGCGAGGGTGCAGAAG
AGGACTGTCTTCAGCCAGCTGTCGGCCGCGGTGGGCTCGGCGTGGGTGAGCGAGCTGGCGCGAGGGGCAAAGCGGGGCAG
GTCGGCCGCGGAGCGTGTGGCGGTGCGCCAGGCCTCGTGGACGCGTCGTGCGACGGCGGCCAGGGTGACGAGCGGGCGCT
CGAGGGCGGCGCTGGGGCGGGTGCTCTCGACGAGGGTGGCGAGGCTGAGGGCGATCGGGGCGATGGTCGGGCAGAGCGGG
TCCGCGGAGAGGGCAGCAAGCGCCGCCGCGGTCGCCGAGCCCGGACGGACGCAGAGGGTGGCGAGATCGAGGCTGGTGTC
GAGCCCGTCGAAGAGCCGGCCGTCGGCCAGCAGCCGGGCCAGGGTACGGGTGAGCAGCGCTGTCAATGGCTAGCCCATCG
AGCCCGGTCAGCTGGTGGGCCCGGGCGATAAGGAAGCGCCAGGACATACAACGGTCGCCGGCGAGCGGACGAGTTTGAGG
GAGTCGATCGAGGGGACCACTTGGGCGGCCATCCAGCTGAGGACGGCCTGCGATCGATCATGCTGGACAGCAGTCGACTT
GAGGAGGCTGTCGAAGAGTGACAGCACCTCGTCTTCGGCCGAGGTGACGAGGGTGTGGGAGCAGCCAAGTTTGTGGAGTG
CAGCCAGGCCGGCGGTGGCCATGGTGAGTGCTGGGAGGGCATGGGGGGGCGAGCGGGAGAGAGGGGCAAGGGCGCGAGTC
CAGGCGGCAAGGAAGCGGGAGAGGTGGGAGGGATTTGGGGCGGCGGTAGAGGTGGGAGCGAACCTGGCGAGGAAGGCGTT
GCGGATGGCATGATGGAGGAGGAGGTGGTGGCGGATGAGGGCGAGGTCGGAGTGGAGGGTCCAGAGGGCGGGGGAGGCGG
CGAGGGCGTAGAGGAGCTTGTCGAGAGCAGGCTGGTCGGCGGATGGGAGGCGGGAGAGGACGCTGATTAGACGGTGGTTG
AGAGGGAGAGTGAGGCTGTTGGGGGGGGATGGACGCTGGTCGATGAGCAGACA
>GYA|c36666_g1
TGAATCAGATCCAGTCGACTCCCAAAGTGCTGCATAATCTGTGTAAGTGGATTGTCCGACCGGAACACTTGGTCGATCTA
GCTTCTCGGGTTTGGGCAGGTCAGATTTAATGAGTTTCCTGCCACACATTTTTTGTGCGTAGGCCATCTGCTTCTCAACG
GCATTCAGATGCTCCTCCACACGTGAAATACGATTTGCCCCGATAAGTTCCTCGACCAAGCCGTCGGAACAATACTTCTT
GAGCCTGGCTTTTGTAGCCTTCTTGCCAACTTGCACGGAACCAGAGACTCCGCTGACGTTAGCAAGTGCCTGTCGCTCCT
GTAGACTAAGCAACCCAGTTTTGACCAGCTTTTCTTCCAAATGTACTGGAAGTCTAGCTGCTGGTTGCTCAGCACGGCGA
ACAGGCGTGGGTTCAAAAACAGTAGTAGCGGGCGTGACAACACCAAGATCATCTTCAG
>GYA|c25402_g1
CATTGGATTGGGAGCTGGCTATGGAGTGGACTACTCATGGATCAGTGACAGCAGGTGGCCATGACCTGGTGGCTTGTTGA
TGGATGAGGCCAAGGTGACAGCACCAAAGATGTGGGAATAACATTGTACACAATATGGAGCGGTATGTGCCACCCCCAAG
GCCAAAAGAATTCACAAAAACCTGGCACAAGCTTCTATAAAGGATGCCTGCGTCCCAGAGGCGGGTCCCTCCAATCCCTT
AAAAGCCCCTTGTCCCATATGTGCCAAGCTGCTCCACAAAAACAGTGTGAAGAATCATATTCATATAAAACATTGAAATC
CAGGGACAATTAACAAGCTATTTTCATCTATCTACCTATACAGGTATGGTTTGAATTCTTGAGGCCAACATGAAATTGGA
ATACGGCCGCCTTCTTAGTGGTTGATAACATGGCTCATGAAGTAAAAATGAAGATAAAATAGATGTGACTAATACTACAA
TCTAATTTAGGTGGCATTAGAAATAGATGATTATAAATTTGTACCATATTTTCTAGTGAATCTGTATGAAAGTTGGTAAA
AAAAGGCATCATGTTATGGCAAGTGATATTAGAAACAGAAGAGAGAAAGAGATGACAAGATGAAAGTGGGCAGGGTGAAG
TAAGGTTACAGTCAATGTTCAGGGTGTTTTATCAAAGGATTAGAGATGTTTGGAAGTCAATCAGATCCAACAGCATCTTC
TTGTCCCAAGATTTGTTTATACAGACAGGTTTTCAAGTTATAGTGGAAATATGTAAAAAGTACCCAGAGGTCATTGTCTA
TGGTGCAGGAGTGTTGATACAGCCAGGTGAAGAGGGGTTTCTAAGCATCCCAGATAGAGCCAAAGACAGGGATCTTTCGT
GCCCGGCAAGAGCGAAGGACTTCTTTATTCACTGCAGGACTTCCGATAAATAAGGCAACATCAGCGGACCAACTGTGAAA
GACATTAACCAATTCGTTAGGAATATTAGGGCGACCCAAGATACGTGTGTCCCATATTATTCGTCTCTCGGAATTTATGT
GAGAGTGTATGTACCCCATAAACTCTTTGCCGTAGGTCTCCTCAAGATTAGGTCCAATCCAAACTAGGAACCAATTTGGG
TTTTGGATGCACGTGGAGCCGACTGCACCAATTCCTGACCCAGTGCAAATCGCAACACCACGATCGAACAATCTGGAAAA
GTAGGGTAAACCGCAGGGCTTCCAAGTCTTCGTGTAGAGAAAGTTTGGTTGCTTAGTATTGAGCATTTTGGTAAAATCCC
CTTGGACAGCAATTACAAGATAATGGTCGAACGCACATTTTCCCTCACTGATTGAACCAAAAATGTGCCATTCTTTTAGC
CCCCCTTGAGATATGCGCGTGTGTAATCCAGAGGTCAGCCCACCAGGCATTCGCAGGACAGAGGCTTTGGAAGAGGTATG
TACATATTGCACAGGTACCTTAGATACTGTGGTCCATGCTGAAACAAGCAAGCAAATCATCATCATGACAAACCAAAACT
CTTCTTCATTCAGCAAAAGATCTGCAAATGGTCTCCAACTATGGCTAACAGGGTCCCACCATATTGAAGTAATCACGAAA
ATCAAAGTGGTGATGATTCCTAACCATCCAAAAAAGCGATGCGTGATTTCAAAAAAATTGTGATGTCGCGTTCTGATGAT
GGGTACGGCACCCAAGGAGCTGACCATCACACAGAAAAACGACAAAAAAAGACTAACAAGGATGGTTGCATGGTACAGGC
GGCGTTGCATGACATGCGCCCCCCATGAGACGACAAGCCAGAGAAAGGCCGAGACACCACAGCCACTATGCAGTCCGCCA
ATATGATAGAGCAAAGCAACCACGTAAACCTTCAGCTTTTTGGGGACAGGCTTCCACCTAAAGGTCATGATAGCACCCCA
GTAGAGCAATCGGAGTATCCATTCGTTTCTTACGGCAATGCTGATCAGTAGGTTTCCGAGTACCATGGCAGTAAGATGTG
TTCGCATGTATTTCCCATGGCCGCTGATAGCTAGAAGGGTGAGGATACCATTCAAGGTGACCACTAGCGTCAGAAGCAGG
CGGTATGGAGTGAACCATGTTTGAAACTTTATTTTTCGATCGATGACCACGGGTGCTGCATTATGCAAAGTGCGCGGTGT
TGAATTGGGCACAGCTAGACCAGATTTTTCACTGACGTAAGGAGCGTTGATGTCTACCAATTCCATTTCATAAGAGTTGA
AGTCTACATTGAAGGCATGTGAGGAGAAGGACGGGTTGAAATGCGGGATCGTGGGAGCGATAGGCTGCGGAGGATAATGA
TGTCTATGGCGCGCAATAAGTACCGCTTCAGGAGGCGGGAGTTGAGGCAAGCGGTGAGGATAGGGAGGCGGACAAGATTC
TTGCGATTTTTCCATGTTAGCTATCTTGAAGATTGGGTGGGACGAATTATATTAAAGCGACCCGAGCTCGTTGGTCCAAC
CGCGAAAAAGGTCTGTGGGAGATGAATAAAAATTTCGTTCTTTGGGCTAGGCCAATGCGGTGAGTCGGTGAGGAGCCAGG
GGATGAGAATGGTTTCGGTTGATTGGATGGGTACTTGTGATGGATATCGT
>GYA|c38803_g1
ATCCATTCGAGATCCAGATCCGAACAAAGGAAATGCATCTCCAGGCAGAATATGGATTTGCCGCACACTGGAGGTACAAA
GAAGGTGGTTGCAGGCACTCCTTTGTGCTCCAAATGGTGGAATGGGCAAGGTGGGTGCTCACTTGGCAATGCGAGGCAAT
GAGCAGAGAGCGTCCCTCAGCTTTATCCAGCTCTGTTGGGATTAGGCCACCGTGTCCTTTTCCCCTGCATTCAGAGGAAT
GCCCTTA
>GYA|c28125_g1
CGAATAACTCACACTTCAATCCCACCGAATAACATAATAAAATAGTAATCAACTTTTTTTTTCAAAAAAAAGAAGTTAAA
CCATGTCGACTCAACCACTCCTACAAACCGCCCCAGGCAAGAGAATTGCTCTACCGGTTAGAGTCGAACCAAAGGTCTAC
TTCGCCAACGAACGAACATTCCTCTCATGGCTAAACTTCACAGTAATCCTCGGCGGTCTAGCCGTCGGTCTCCTCAACTT
CGGCGACAAAGTCGGTCGTATCTCCGCCGGTCTATTCACCTTCATCGCAATGGGTACCATGGTGTATGCTCTATTCACAT
TCCATTGGCGTGCTGCCGCGATTAGGAAAAGAGGGAGTGGAAGTTTCGATGATCGTTTCGGACCGACGGTTTTGGCGGTT
ACGTTGTTGGCTGCTGTGGTTGTGAATTTCATTTTGAGGATGGTGGAGCACTAGATTTAGTTTTTAATTCTATTTTTACT
TTCGTGAAGATTGG
>GYA|c21904_g1
GGGTTTTTTCCTTTTTCCCCATTCTTTCCACGCTGTCATTCATTCTCGTACGATCCCATTTTTCAGAAAATTCTTTTTTA
TGATTCTTTTCTCATTTTTAGTGGTATTCCAATTCTTCAAAAATTCCTCTTTTTTTGTTTCTTTTCTGATTTTTATCTGT
TTTTCTTTTTTTATATATAGAGCTTTGGCATGGGATGATAAAATAGGAGAAGATAGAAGAGACTGAACATAAGCCGTTGA
GGTGACTTAGCCTCCTGACACGCTTCTCCCCAATCACAAGAAGCAAAGCGGCATTCTACTCTTCCCGATGTGAAAACTAG
GACCTTCAGGCGCCATACGCACGCAGCCAATTGTCACAGTTCGAGCACTTCCACCATGTTGGGTGACCAGGATTGGCTGA
TCGAGCGTGCTTGGTCTTGCGACTACATTTCTCGCAATCGTCTTCGAAAGTTGCGGGTGCATCAAGTTCAAGCGATTCTC
CGACCTTCATCCGCGGGTCAGGACAAACAGTGCACCACTGACTGTAGTCACGTCTGTCGGTTCTTTGGGCTTGGAGTGCC
TCTACGCCATGTCCACAGGTATCACAACGTAGTAATTTGACATTCAAGGTGCATAGCACTTGAGACACCATCAACAAAAG
CAGAAGCGCGAGTTCTTTTCTGAATAGCATGGTCAAGCTGATAGTCCAGCGTATCGGGTTGGATGGTGGGGATGACA
>GYA|c28630_g1
GCCATACTTAACATTTGATTATTCACCACCATATGAAAACCTAGTTAGCTACTCATCTTCACTCCCAATGACAAATCAAA
GAAACTTATACAAAGTAGTGTTAAACAAATATTGAACAATTAGTTGATTTGTTTTCTCTGTGGGATGAAAGGAATCCCAG
AAAACAAACTTGCTTGCATCAGTGCAGGTGAATGGATTGATCTGATCACATGCATACCCCATCTCGAACATTCCTGTACC
GCAACATGCTACTGCTGCTTCATCAAACCCATATAAGGAAGGTTTTTTAGTAATTTGAAGCAAAATGTAATAAGGATTGG
ACATCACCACTTTGA
>GYA|c39115_g1
GAAGGAGACTTTATTCCCTTATTTCACGAAGAAAGTGCCGCAATTGGTTCAACAGGATACAAGGGACTCCCCGGTTTCCA
ACATTCTGTCGCAGTTTCACATCGACGATAAGGAGCAGTTGCAGGCGCATATTTTGGAGTTGGTAGCCAAGGATGTGAAG
GATCCAATCTTGAAACAGTTGCAAGGCTACATCTGGGCTCAGGGATACGAGTCTGGGCAGATTAAGGCGCCCGTTTATGC
AGATGCTATTGACTTTATCAAGAGGAAGAAGCGTGTGTTTATCTACTCTAGTGGATCTGTAAAGGCACAGAAATTGCTGT
TCGGGTATGTTCAGGATCCCAACGCGCCTGCGCATGATTCGTTGGATTTGAATTCTAATATAGATGGTTATTTCGACATC
AACACTTCTGGAAAGAAAACCGAAACACAGTCTTACGCCAACATCTTGCGGGATATCGGTGCGAAGGCTAGCGAGGTACT
GTTCTTG
>GYA|c17804_g1
CTCAAATGGGGTTAGATATTAATATTATTATTGGATATTCTTAATTAAAAAAGCTAACAAAAGTAAAAACTCAGACAAAA
GGAAATTTTCAAAACAAACAAACAGATCAATCTGGCAGACAACACTACTGATCTATGGACACAGATTGATTTAAAAAAAT
TTGTGGTAACTACATATAATGGAATCACTTAGCAAAAAAAAAACAGATAAACACAAGTGAGGAAACTTTAGGGATTTCAA
GCTAGAATGGTGCAAGGGATGCTCAAGATTGATTTTGAA
>GYA|c17070_g1
TGTAACAATCACTCATTCATCTGGGGGGGCTTGAAAGAATGCCGGCAAGGGTATCGTAGCACTAGAAAGTACATAGCATC
ATGACTAATTTTTGCTGTTTCACGCATCACCTTTGACTGTTGAGTAAGTGACCGGAATCTGTGTGTTGTTGAGGTAAAAC
AAGTGTTGAGGCAGCAATCTAAGACAACAGGATGAAGAGTTGTAATTCATGTGATGGCAGAGTACCAGATCCCTGGCCAC
GGCCTCACAACTGGTATTGCTGCCAATAGCAGGGTCATTTTGTCCATCTATTGCTTCAAAGGACATCCAACCTGTTACGG
AGAAAGTACGATATAACAACGTTTCCAATCGCCGG
>GYA|c43808_g1
AAAGCAAAGGTGATTCAGACACTGCTCTTTGTTGCTGGTTTGAACACATTCACCCAAACACTATTTGGAAGTAGATTACC
TGCTGTGATTGGAGGCTCTTATACATTTGTTGCAGCTACAATTTCAATTATTCTGGCTGGTCGATTCAGTGATGATGGGG
ATCCTATACAGAAATTCAAGAGGACTATGCGGGCAATCCAAGGTGCCATGATTGTTGCTTCAACTCTTCAGATTGTCCTA
GGTTTCAGTGGCCTTTGGCGTAATGTTACGAGGTTTCTAAGTCCACTTTCAGCTGTTCCTTTGGTATCTCTAGCAGGGTT
TGGTCTCTATGAGTTTGGTTTTCCTGGTGTTGCCAAATGTGTGGAGATTGGACTGCCACAGCTTATCATTTTAATACTTG
TCTCACAGTATTT
>GYA|c41069_g1
GGATAAGGGTCTATCCCTGAGGGCAGACTTCTCTTTCTTTTGATGTTACACATTTCTCTTGGCCTTACAGCCCACCCAGG
ACTGTTATATTTTCTCTTGGCCTTAAAGCCCACCCAGACTCTACTCCTGTCCCTCTGACCCTTACCCAAACAGGAATAAT
ACATACTTATACCCAAGAGGTAAGGAAAGCATGAACACTGGTTTTTCTGGAGTGGCCACTCAGAATAAGAGTGTGCATGC
TTCCTTACCTCCAGGATTCTAAGTATGCATTCTCTTATAATGAAACCTTGATACCTATATATTATACCCTTACCATATAA
AGACACTCCTTTATAAAGTAATGGTGTAATATATTTAATATGATTGTATTCTGGGACATCCTTGTCCTTGATCCTTC
>GYA|c23155_g1
GGGGGGGTTGGTCAACAGACTTCCCAAAGCACAATTTTCCAGGAAATCGGAACCAGCCTTCACCAGTAACCAACCCGGAC
TAACCTCCCATCCGACCGCATCTCCACGCAATAAACGATGGCTTCCCGATCAGCCCAAGCGCCTGCAATGACATCCTCTC
TGAACGGCAAGCGAAAGCGTAAGGATGAAGACGAGCCGAGCCAAGCAATGGTAATCGAACAATCTTCCAAGCCATACAAG
TCCAAAGTTTTGATCCTTTGCTCAAGAGGAGTCACCTATCGTATGAGACATCTAATGAACGACATTTCTAACCTCGTCAC
CCACGGCAAGAAAGACGCAAAACTCGACTCAAAACATGCGCTGCCCTTGATCAATGAGCTTGCCGACCTCAATTCGTGCA
ACCATGCGCTGTACTTCGAATCACGCAGACGCTCAGATCTATACTTATGGGCATCGAGGTGTCCGAATGGACCATCCATC
CGATTTCATGTAGTGAATGCTCATACCATGGACGAGATGAAGATGACGGGAAATTGCTTGAAGGGTTCGAGACCAATCCT
TTCATTTGGAAAGGAATTTGACGATCAATCCCATTGGAAAATTTGCAAAGAAATCTTAACAAATATCTTTGCAGTACCCA
AGACTGCCCGAAAAGCAAAACCATTCGTGGACCACATCATCAGCTTTTCTGTCATCGATGGCAAAATCTGGTTCAGAAAT
TACCAAATCCTGCAGAAATCCACAATTGAGGCAGAAGGCACGAAAAAGAAGAAGAATGACGCAGCCGAAGATGATCTGAG
CTTGACTGAGATTGGCCCCAGATTCGTGCTGACCCCGATTAAATTGTTCGAAGGTAGTTTTTCTGGCCCGTGTCTGTGGG
AAAACAAAGATTTTGTGCCGCCGGTGCAAGTTTTGAAAGCCCAAAAAGACGAGGCTGCAGCTAAATACATTGGTAGGAAA
GACCACGAATCGGAACGTACCATGCGAAAGAATGTGATGAGAGCTTTGAAGCAAGATGACGAGCTTGAGAAGCGGGAAGT
GTTTGCATGATACCAGTGTTTCACTAAGAACTAGGACTGTTTTAGATTTTTCATCGAACCTGTGCTCGGTGGTTGCTTGT
TCGAGCCTGGTGGCGGCCTAGGCGCCAGGTTGAAAGCTGCTTCAAAGCGAACAATGTAACCTTTAGAAATTATTCGCGCT
ATGAAGTGACCTGATACAAATTCATCTATTCGACTAAGGAGAGACATGAGACGTGATTATACTTTCAATCAAAATGAGTG
CTTGTAAAGCAAGCAGGAAGCTGGGTAATTACTGCAATACTTGGGTTAAACGAAAATCTGAATCTCCAACAGCTGTGAGG
CAAATAGATTCTCGCCTAGTCTGCGAGCAATCCGCGACACAATCCCAAG
>GYA|c11583_g1
GAAACTTTGAATGATGCAGACATTGAGGTGGCCTATTGCTATGAGATCCAAATTCGCCAAGAAGCGAGAGGAAAAGGCGT
CGGGAAGTCCTTGATATCAATCCTAGAAGAAATCGGATCCAGTTGGTCGATGCGGAAAGTCATGCTCACTGTGCATCTTT
CTAATGAGAAAGCCATCAGTTTTTACAAAAGGCTCAACTATGAGCCAGACGAAATCTCTCCTTCCCAAGTCGAGGGTGCT
TCCGAAGCAGATTACGAAATCATGTCTAAAATTTTATAGCCGAATCAAAAAACCGTTTCCTTACAGCCGATATGTGTTTT
GTGACGCTTTGTTGTCGGCGAAGCAGACTTCTCAGGATGTCAAGTAACAATCGGTCTGCTCTTGAAAAGAAATGTTGAGG
AGTCATTGTATTTGGCAT
>GYA|c38464_g1
TCAAGAACTATCTACTGTGTCATCGAGTTATTGCAGTGGGCAGTTGGATCCTCGTAAGGTTCTTCATGGCCTTATTTAAC
CTTATCTATTGAGTTGACCGAAGTTTCCTAGAAAATACATTACTTGTCTTATTTAGTGTACAATATGTATGCACTTACTT
GCTTGTGCATTCTCTTTTCTGTGATATTAAGGTTTCTCAATGTTACTTGAAATGACTAAGCCAGTTTTGTGTAATAATAT
TTGACCCTGCCTTTCTGGGTCATAGGTTTG
>GYA|c35946_g1
GAAGAAGTGAAGCTGTTTGGCATGTGGGCAAGCCCTTTTAGCCGCAGAATTGAAGTGGCCCTCAAGCTAAAAGGGATTCA
GTATGAGTACATAGAAGAGGACTTGTCCAACAAGAGTCCTTCGCTTCTCAAGTATAACCCAGTCCATAAGAAAATCCCTG
TGCTTTTGCATAATGGAAAGCCAGTTGCAGAGTCACTTGTAATCCTGGAGTACATTGATGAGACCTGGAAACACAACCCC
ATCTTGCCTGCAGACCCTTATGAGAAGGCCATGGCACGGTTCTGGGCTAAGTTCTTAGATGAGAAGCTCTGGCCGGCAGC
AAAAAAG
>GYA|c31432_g1
ACCAACATAAATCTTGCTTCTTGTAATTTTGCCGCATCAAGAGCATGAGATGGGGAAAAAGAAATGGCTGAGAGGATTTA
GCCTGCTTTGCAATTGCCAGTTTCAATTCTTGCCTGGCCTTATAATCTCAAGGCCATTAGTTACGGTGGATCTCTTATCC
CTCACATCCAACAATTGATCTGTTACTTCTCATATTTCATGATGAGTTGGTTGGACG
>GYA|c27018_g1
CACACAGCTCTAAGGTCCAGTGGGTTGTGCCAGCGCGTCTGCTTTCCGCTGGTCCCTGTCTTGACTGCTCATCCAGCACA
CCGTATCATTCTCCTTTGGGTCCGATAGGCTCCCGTCGGTCCCAATCCACCACCACCACACCTTGTCCGCCCCGCCTTCG
CTTGCTCCATCGACCGCCCCCCAACCTATCGCCTCGGTCTCTCCTGACAGACAACACTCGAGACCAGAGGGGATCTATTT
TCATAGTAAAAGACGCAGAGCTTCCCGTGCCCGAAAAAACTTGGAAGGATGGACCTCCCGAACTACTACGAAATCTTATC
TCTACCATTCGAAGATCCATCTTGTAAACCTACAACTGAAGAAATTCGTTTGGCATATAAAAAAGCTTCACTCTTAACTC
ATCCAGACCGACATCCAAACTTGACCGAACATCAACGTCGACAAGCAACCCCAAGGAAGGGGTCACACCAACAATGACTT
TGTTCTCACTCTGATTTGCCACACACCAACTTACAACCCCATACCTGACACGGCCGACCAGGAACACTTCCAAAAAGTAG
CCGATGCTTACTACGTCCTCTCCGACCCCGGCCGCCGTCGGGACTACGATGCCCTCCTGCGCGCCCATTTGCGGGAGCAG
GCGCAGGAGCAGTCGGCAGGCGGGTCGTTTGATCCGCTCAAGTTCTTCAGGACCTTCTTTGGCTCGGCCAGCGGTGCTGC
TGAGGGCCAGGATGGGAACAGGAGACCCGATCCTGAGCAGACATTTGCTACTGTTTTCGAGGACATGCTCGAGCCCGAGT
TCGAGCGGACGTCGTCGCTCTGGAAATATCTCGGCACCGCCTCCGGCGCCACCCTCGGCTTCATCATCGGCAGCGTCCCG
GGCCTCGCCATTGGCTCCGTCGCGGGTAACCGGCTCGGCGCCGTGCGCGACGCCAAGGGCAAGTCTGTCTATGCCGTCTT
TTCCCAACTCGATGGCGGTCAAAAGGCCGCAATCCTCAAGGGATTGGCACTGAAGGTCCTCGGTCATGCGTTGTCCTAGC
ACGGGCGCTTCTCTTGCACATTTGCGGTTGCGGCCTAGGTAACAGAGAGGGTATTCTATCTTAAGCGATGCCAACTTGTA
TCTCCACACAACTTGTTATCCCATATGTATCCTACGTCGATTATTTTTTTTGATTCCAGTTCCAGTGGCTCTGTTGTGTT
CCTGCCTAGAAACCGCTGTTGTACATTTTTCGATATTTGCACGTTGTACATGTTTGTACTCTTGATTCCCCCGATACACA
CACACACACACATTGTAGTCCTAGGTCCAAACGAAACCTGTCCACAGACGCTCCATCACAAGGATCCATTT
>GYA|c37586_g1
GGGGGGGGTACTTGCATTGATTCAGGTTTTGCTTCAAATCGGAGGCACTTATAACTATACCCAGAATCTATATTTGCATT
GATTCTCTTATAATTAGGGTTTTCTTGGATTTGGGTTAAATAGGCATGATGAAGGCAGGTGAAATAGAGGCAGTACTGGA
GAAATCTCACTATTTGACATGGTGGCAATATCTTTTTGTTTTTATTTTGGTTCAGGTGTTGGTGTATTTCATCTTCAAGC
AGTCCTC
>GYA|c17584_g2
GTTGATTGGAGATTTGAGGTTTGTTCAATAAAGCTTGTAGGCTCATGGAAATCCAAAAGGGTGCCATTTTTTTCTTGCAG
TCCTATCTATGTTCAACAAGTGCCTAGGTTTTTTTCTTTTTTTTCAATTTTGATTGGCTTTTTTTTGGCCTGCATAATTT
AATTACACATTTTCAAATTTCTGGTGAGGTATTTGAACTATGAGATTACATTGTGGTTGGCATTTGGAATTGTG
>GYA|c17490_g1
CCTCAAGCTAGAATGCGGACAAGTGTGTCCATTTCGCGCGAAATGGTCAGCCCAGCTGCATCGCTGGCCGCGGACATACC
CGCCAGGCAGCACAAGGCGGACGCCTCCTTGGCACAACAAGCTCCTCTGAAAGAGGGCTGGTCCAACCGATTTTCTTTGA
CTGCAAGTGCCACCCTCCCGGTCCGTGGGAGATGCGGTCCTTGGGGATCACCGTTGGGTGCCGACCGAGGTGCGTTTGAA
ACCAGCGACCGGCTGTCCACGGCGTGTCAGCCATCTGCGCTCCAACGGAGTGGACTCAACCTGGTCCCCTGGCCTTTCAC
CAGACAAGCAGATCCGTCACGAAACAGCCGAATTTTTTCAGTTCTTTTCACAACTCAACCATACCCAGCATTTGGGATTC
GAGCGCTACACCCTGGTTGGCATCAGCAGTCGTCTCAGGGGCTGTTATGTATGTATTTTTTCCACAAAGAAGGCGACGAC
AAGGGATTTCGGGGGAAATCGGGGTGAAAAGCCACATTCCACTAGGGTTTCTGCAAACATTCATGTGAAATGTAGCCTCA
GGGATTCAGTCAATTTCATTTCCCGATCTCTTGGGATCTGAA
>GYA|c45175_g1
ACAGACATGACAATATTTAAATTTAATATGGATAACATTAAGAGTAATCAGAACAATAAATCAAGCTTCGATTTATAGCA
GTTGCCAATTTCCATGGCACAAATATCCCCACTATGGCTGACTTTAAGCTACCAAGCTGATGTCCTTGATTTGGGAAGAG
ATGCCCAGTAGTGCCCCATGATATACTATTTGGATGATATAAGTGCAATAAATGTAAGTAATTCAAAAGGTCAGATGATA
TTAAAATAAGTAGAAAG
>GYA|c38312_g1
GGGGTCCGGACGGTAATGGTCCGCGACGATTCGGTAAAGGTATGATGGAGCATGACCGCCGAGGTTGGTGATGTAGAGGT
CGACGAGATCTGCTGGGACATAGTCGTACAGCGGATTCTCTACGTCAACCTTGTCCACGAACTCTCCATCGTCATATGGC
ACCACGCTTCCCACATCGCCATGCTCAATCAGCTCGTCAATATCGAATGGGTACACCGGGCTGAGCTTATACACTCCGCT
CAACACGACCACAGGTGTTTG
>GYA|c13648_g1
GAGTCGCCGGCAGGCTGACACTATCATTGCTGCTAACGTCCGAGTCGTCATCTGAGATGATGTTGTCGGAGGGGATTGGG
GCATCGGAGCTCAACAGTTCATCGGACTCGCCCATCGGCTCGGTAGGGGACATCGCGGGATGAGTGGAGGGGACGATCAG
ATGGGCCGAAGACCGTTTGCGCCAATCGCACTCCTTATCAACTCGCTCGGGTTCCGAGCGAGCTGACAAGGAGTGCGGGG
GGGATCGGAGCCCCACCCGCCGCCGAAACGGCGCCCTGAAACTCAGGCTCGCCCTCAGAAGCGAGCCTGAGTTTATAAAC
G
>GYA|c20585_g1
TGTTAATATTTTTGAGAAAAAAACAGTTTGAGAGAAATCATTTGAGTAATTAACAACATAACAAGTTGGAAACAAATTTT
CACACAATGTTAAATTATAGGAGATGTAGTTTAACATGGTGGAATGATAGAAAAAGTCAAAATGTAAAGCTCATCCTCAA
AATGAAGCAGGTCATTCAACTGAGCCAGTGTCCTATCCATTGGATATGAAAGAGAAGTAATAATGGCATGAAAATTGTTG
CAATATTTCTGATAGTTAATTGAAGGTATGAAAACTGGTGTAATATTTATCATTTCATCATGAGACAGAAATATACATAG
TGAGAATCTACACAGTGACTAATATCTAATTGTTAGTGATCTCTATCAGCATTAGAAAATGGGCAACAATGGTGGGTTGA
AATGAGGGATTCATTGCTTGATTCATATGTTGAATTTTGTTTCAATGTGAGTTTGATTGTGAGCTTGTCAAAGTTGATGG
CAAAATCAGAAAATGTTAAATTGATTTTTCAAGACAATCATGGAGTAAATCATGGTCAAAAACGTGAGGAGTAAGGAATA
GGTGTGGACCACCGAACTAGACATTACAGGAAGCAGGCTGTGTGAAAAAATATAGGAGGGATGTGGATCTCGATGAGAGT
CAGCGGTATGGGTAGAGAGCTTGTGAGAGAGGATCGGGGTTGTGGTGGGCGAGCGGGGGGAGTGGGAATGGTTGCATTTG
CGAGGCGGCGTCGGAATGGCCGGGCGGGGGGATGCTCGGATGCCAGCGCGGTGGCAACCGGGCTCGGTGAAGATCCGAAG
GTAGACGGGCTGAGCCATCGTCCGAATGCATAGCTGTGATGGGAGAGGGGCGGCGGTCGGGGGCGGGGTGCGTTCATCAT
GGACATGGGGAGTAGAGTGGGGCGGGGGGGGGGGGGGGGGGTGG
>GYA|c24968_g1
TTTCTTTTTATTTCAGTCAATATTTCATCATAATGTATCTCAGTCACAAGAAGAGGAAGGTAACAAAAAAAAATTGAAGG
AGTGCTTGACATCAATGTTGGAATAACATTGCCTGTGGATACAATTTTTTTAAAAACTGCTGTAACACTAATCATTATCT
AGACCATCCACCCCCTCTATTAGTCTTTGAAACAACTGGTGATAAGAAGCCACTTGATATCAGGTATGGGGTCAAGAAAG
TTATGATGCATTTTTCAAGATCTTAGTAAAGACTTGGCATCAGCTGCTTGGGAGGCTAGATCTAATATTGTGGAAATAAT
CCTCCTTGATGACAAAATCACTTGTATCTTTAGCATAATGAGAACCTTAGCACAAGTCTTTGGCATCTTGTCATAGCATT
CCATCAGCATCTATTAAAGAGAAATCATTTGTCCACCTAAGCACAGCAATCACTGTTCTATCTAAATCTCACCCTGACAG
TTTGAAGTAGGAATAACAGTAATCCAATGCATTTATTATGGAGTGTCATTTGAGGAAGTATGCTCATGGGGACCACTAGA
AATCTAGTGCCTCCTGAAAACACAGAGGTGAATTTATATCTTCAAGGGGCCTGAAGTTCCTAGTTTGCCCCAATAAGTCA
AGTTCTGAGTTTCCCCATTCTGAGGGTTCTTGGGAAAGAGCAGATGGCAAGTTCCAGCGGATTCAGGGATGAAATTTTTA
TAAACCAATCCTTAAATGCTCAGGGAGAACCATTGCTAACACCAATTTTGCTACAAGCCAAATTGTCGGGCTAACCAAAG
AAACTTGCACCAGTCCAAAACCTCTGCTCCTGTAGCTAAGATTGTGGTAATTTTTCAGATCAACTGTGGTTTGGTGCTCA
AACTAATTGGATTTGACACAAAAGCAGATCATCCTTTTTAGCATTGCTGTGAGAGACAAATCAGAAACAACAGTTGCAGT
CCATGCAAAAAACCGATCTCAATTCACTGCTTTGGAGTTCAAAAATTTGCCGTCACTTTAATTCATGAGGAAAGCAATAC
ATTTACGATTTGAAGATGTTTTCTTTCTTCATGGGAACCTGGTATACATATCATGTACATTTTCAACCATCTCATAGCCT
GGGCCATCAGCTACTAGACATAGTTGAATACTTGAAATTTCAGTGGATGGGATTGCAAACAGCCACTGCATACTGTAAAA
TGAAATATCATAGGAAGTATACATGTGATGTTTCTTCAACTCAAGCACATGCATCAGCACTGGAAGAGTACCTCTTGAGA
TATGCATCACACCTGCCAATGTCATTTAAGTCGGGATTGATACACCCCACAAAATGTTGAGCCATACCAACCCATGAATC
TCTAAATAGAATAAGCGTATTCCCTTTGGAGCTTTATTGTTGCATGTCTTCGAGTCATGTCAAAAATACCTGCGACTTAA
CGTCCAAAGAATGAAGATTCTAAAAGCTAATTCGGTTCCTGTAAAACTGGATCGCCAGTACACAGCTTTGCATTCTTCAG
CACACAACCCCGTTTATCATCTTGGTCTACAGCATTTGCGTGGGTTTTGATCCATGCTATGATATTCCGACAAATTTATT
TGAATAGCAACATACCAGAGGTAGAGAAAAATGGGGTCCAAGGGACAAATGATGTGTGCTAAATAAAAGAAAAAATCAAG
GCCATTTCTAACCATAGCATTCATTAAATGAAATGATGCCCCCTGAGTGAATTTTCACATGCGCAAAACCATTCAATCTG
TATTCCAAGTTGGTGTATCCACGTTCCTAGATTGGTACGGATTGGGTGAAGCATGCCTGAATAACTCAGTTTGGGGTGTC
GCGGCTGAAGTTGCCATTTGAATTCGCGGGTCCTGGTGCTGAAGGTACGACGGAGGCTGTGCCGGCATGGGCCTGTTAAA
ATCCATCGAAAACTTTGTGAATTTGGGTGGCATCACATTTTGATTGACGTGTTGCTGGGCTGCTACAGGTTTGATTGGAA
GCTGAAAGCCAGTCGTTCGAACAGTGGGAGGGGGGTAATTCGAAACAAAGCGTGTTGGGGCGCTCTGAAGGGGTGGTCGA
GAGGTTTGAGGGACATTACCAGCAATCAAGGAATTGGAGGGCCTATTGGCAGCAGATTGAGGGCCTGCGCTCAGCAGGTT
TTGGGCCAACGGGCTACCATTGGCAGCTGCTTTAGCTCTTTCAGCCGCTAACTTTGCTTGTGCCTCCAGGGTGTAACCGC
TGCCGGCAGGCACCACATTGTTCAAAGGATTCAGGGGGACCGTTTGACTATTCGGAGGGTAGGAGGATTTGGATTGGTCA
GGCATGGTTTGGTTGGGGACAGGAGCCCTCTGTGGCTGGGAAGATTGAGGTTGTGAGGATGAGAGATTGATGGAACCGAG
TGAAGCAGGCGTGGGCTGGACGGCCGATCGACGGGGCTTCTTGAACGTTTGGGATGCTGGTGTAGGCGGATCGACGGATT
GGGATTGGTCTGAACTAGTTCTTCTTTTCTGCGCGCTTGCCATATTCTGGTTCCTTTGAGCCATCTCAGACATGCCGGTT
ATGTCCGGCTTGATCCCGTCGTCAGTGGGAAGCAAGCGAGGCACCGTGTATCCAGCATACTTCCCTTTGATTCTGCTAAG
ATCTGCTTTGGTGATCCATTCTGTGATAAAACGGGTTACTTCCGTGTTGTTCTTCACCTCACGAGGGTAGCGCTGTCGAA
TGTCAACTTTGAAAAGTTCGATGAGCTCTAACAAACGACCCTTGGACAAAGTCGGTCCGTGGTAGGATATCATGTAAGGA
ATCCAAATCATTTCTACGGGTGACAGCATCGATTTCCTGCCTCGCACAATTGGAGCGAACATGGCTTCAGGAGTGTTCAA
TTCAAACGTATATTGCGTCTTCGGAGGAGCTAGCGTCGAAATGTCCATGAAGCTCTGTAGAAGCTGCGTCACCTCTCGCT
TGAACTTCTCCGGGACGGGAGTATTTTCCAACGCTTTCAATTCCTTTTGTAAAGTCGCTGCAGTCATGTAGCGCGGGGGT
TGATTGCTCGAGCCCTTTTCCCGGATCAGTAAAACCATATGTGTCATGGTTTTGAAGTCAGCCCCGCGCTTCATGTTAGC
GATCCTTCCGCACCACCCATTGGGGTTTTCCTCAGATCGCGTCATATACTTTTGGGTAAGCTCGTCGAAGTATTCGCCCC
ATGGGCCTGCAGCGGCCTGCATCTTCTCGCCGATAGTTAAAGGCTTGCCTTCCTGAACTAATCTGAAGATGTCTCGCTCC
TGGAGTTCAGTCAGCTTGCTATAGAGCGCCGTGGTCATTCCCCGCCCGAGGAAGACTTCTTGAAGGTCCTCGCTGATGAT
ACATCGGTTTGGGTTTGGGGGCTTGGACTGCTTGAAAAACCAAGGTTTTTTGTCCCGCCTGTACCATGGTATTTGGCCAT
CGAGAAACAGTTTAATACTGGTCAAACGCTGCTTGCCATCCATACAAACCCACTTCGGCTTCGTTTTGATGCCTTTGGAG
AGTACTGCGGGTCGTTGGCTGAACAGCAAGGTGGGTACCCATTTGTTTTTGAAGATTGAGTCAATCAGCGCGGATTGAGA
CGCTTTAGGCCAAACCACATCACGTTGATACGGTGGTTCCACATCGATCCTGTCGTTTTTCATCTTTTCGTATAGTTCCC
TGGTAGAAAACACTCGGCAATTAGCAGTCTCCAGGGCGCCAGGGATGTCGTCGCCCATGATTTCCTCACTGGTTTCATTG
TCGTCGAGCTCATCAGTGTCGTGGTCTGAGTCGGAGTGTCGACCGCCGGCCATGTTGTGAATTTAGCTGTTAGGTCGAAA
TTGAATTTGAGCCAAAAATCGGTGGCAGATGTTGTTGCCACGGCGATGCCGAGGGACAGAATGGTCAGCCGAAGCCCACC
TCATGAGGCTCATGACTATCAAGATAGGTGTGGGTTTTGAGGAGAAAAGAGTGGCAACGAGAATAGGAGAGATGGATGTG
TAGCTGAAAATCAGGCGCTGCAGCTGGATCGATGAGCAGACAGCGGTATACAAGAGTCGGTCAAAAGTAAGGATGAGTGG
GAGGGCATGGTGGTGCGTAGCGTCAGACTTATAGGAAGGTGAGAAGGGACTTGAAGGGGTGGGGAGTGGGGCCCTTGGTC
AACAGACCACAGCCTAGTAGAAGTGGTAAAGGCCAAACATTGCTCATGTGTGGCTCATTGCATGGAGCAGGAGGTGAAAG
CAGATGGACTGGATACATATCATATCACCATGGTTTGTGGAGATGGTGAGGGTTCCTAGGAGGAAGTGGGTCTCAAAGCA
GCAGATGTTTCTTGTTGGCTTGTGAACCCATTGTGCATAGGGAACAACTGTGGTAGCCATTGGCCATCATGCTTCAAGTG
GCTTATGCTCTCAGGCCCTGAGATCTTGGGGCCGGCCTGAGTGTAACTGCACAACTAGCTGATGTTCACTGAAGCTGCGC
AGGCGGGGTACAGCAGCCGATGGCCGGTCAAGAGACGAGAATGGGGTCTCGCGACTGCCCCCGAGTGGTTGACCGACATT
ATCACAAGAGTGCAGGCGAAAGATCTCAAAGCGACTCACGACCTCGGTAACAAAGGCAGAGAAACCGGTTCCGTTGGAAA
TCAATCGGTCGTCAAAGGACAGTCGAGCGATCCGAAGCAACAAGACAGAGACGAGGGAGTGCGTCTGAAGAGACAAACGG
ATATGGTGGAGCAAGTGGGCCGATATCGCTCGACAGGGGGAACAGTCGTTCTGAACAAAGGTAAAATTGATGGAACTGGG
CTAACCAGATTGAGCAGGTCAAAGGTTGGCTTTAGAGTTGTGTGAGGGTGGTAAATGGAGTGGAGGGAGAACTGGGATGG
TGGAGATGTGATGTGGTGGGGATGGAGTTGAGATGGTGGGCCAAGAGCAGCTAGAGGAGAGCAGAGCTTTTATGCTGGGC
CCAGCCAGGCCAATTCCCTTTGTGAAACCTTTGAGCCC
>GYA|c29391_g1
GCTCTCCAGCGTCCGGGCTCGGTGGATCGCGTGAGCGGGCAGGCGAAATCCCGGACAGGCTTTTGAGTTTGGTCATGCGG
AGTGAAGTGCGCTCGGCTTAGCCGACGCCTTCGCATGCGGACTGCGCGCCCCCACGCCGGCCGCAGGCTCGAGGAGACCC
AGACGGGGGTCCGCAATTTGTGCGCGTGCGGACCAGAATTCAGGGTTGAAGGAGAAGAGCTTGGTGTTGGTGCCCTGAGC
AACGGCGTTCCAGGGCGCGGGGTTGGTGCGCTTGCGGAGCACTACGTCCGGGCTGTTCTTGAGGTA
>GYA|c4671_g1
GAATGATATGGTTTGGTTCTGTGTCCCCACCCAAATCTCCTCTTGAATTTTAATCCTCATGTGTCAAGGGAGGGACCTAG
TGGAAGCTTACTGGATCACGGAAGCAGTTTCTCCCATGTTGTTCTCATGATAGTGAGTGAGTTCTCATGAGATCTGGTGG
TTTTATAAGGGACTCTTCTCCCTTTGCTCCTCTCTTTCATGCCACCATGTGAAGAAGTTACCCGCTTCTTCTTCACCTTC
TGCCATGATTGTAAGTTTCCTGAGGTCTCCCCAGCCATGCAGAACTGTGAGTCAATTAAACCTGTTTTTCCTCATAAATT
ACCCAGTCTCAGGTAG
>GYA|c14163_g1
CGAAAGATTGATGTTGGACTGATTTCAGTTCAGATCATTGAACGAAAATCTGTTGCCTCATCCTCAAAAGTCACCTCAGA
CCACCACGGATCAGCAGCTTCACCATTCTTAGGGCGACAGGAAGAAGTTGAAGAAGTCGTTGCTCGATTCATTCTGGACG
TGGTGGATAAGAGCTCCTTCAAAGGACCCGGCCACGGTGACGTGTCGATTGTGACCTTTTGACCAAACTAAGCACTAATA
CCAACGCAAGTTACGGAGAACAATTCATATCATTGCCTTACATTCTTATCATTGCTTTGAGGTCCGAGAGACTTTCTTCC
CTTGCTTTTTGCATGGAGACTTTTTCGGGCTGATTTGCGTAAATCGACTTCGCCGTGCTTCTGTAGTTTTAAGCTTCTAG
CCCGCACTG
>GYA|c22523_g1
CGCGAGCTAGCTGCCGCGTCTCTAGCTTCTCTGGATGGGGTCAAGACGTATGAAATTCTTTTTGAGAATCTCAGACTCAG
GAGTCACTGAGCCCATTGGGTCTTATTGCAGCGAGACAACAAATGAACAAGTATTTGTACAAGTTGGCTGATTGAGCCTT
CGGGCTAACTCGCTTCGTCTGACCATCACCAGATGGCTTTTTCGAAGCCCATCCAGTTATCCCGAGTAGCTTTCAGTTTG
AGCTGGTGCCGACAAAGGCCCAGTTTGGCAATGACCCCTCGGCCCTTGCCGGACACGATACATCGCTCATGGATCTTGGT
CGGATGCGAGTTAGACGGCAAGTTGTTTAATGACAGCTGTGCCTGAGCGCGAAGCTTCATAGGCAACCCCTCGTTGCGAG
CCACATAAAGATACGCTCGTCGGAGTAGCTCGGTTTTGGCGAATTCCTCTCGCCGAGCCATATCCCGGAGGGTGCGAATG
TTGATCGGAGAGCGCATCGGTTTTGGTGGTCACTTGAATCGGTTGGCGGCTGTTGACGGTCTGCTGAATCTCCGGTGCTG
ATCGACAGTCGTGTGCCAGTCGAAAAGTTGGCAGGAAC
>GYA|c43207_g1
GGCAGCTTTTTGACCAAAGCCAATCGTCAACTCAACCGAAAGCTGACCCGGACATTGACCAAGACTTATGGCCGGCATGC
TGCTCGCGATCCGTTCATTGCCAGTGGAAGTGAAGCTCCAGCAGGTATTGCACCTGTTATAGAAGAGCATGAACCAGAAC
TGCTTCCCCCAGTCAAACCTTTTGGCGCTCAGCACAGTAGCAGGATGTCTTTTGACTC
>GYA|c33270_g1
GCTGCAATATAGTAGATCTTTCATTCAAATATCTCACTATCTTTTAAAGGACAAACATTGATTCATGGGTCTTCTAGCAT
GAGGAATGAGACTTTGGCGAAGTAATGAGTGCAAGAATTTTTTGGGGCGTTAATGATACCCTTTGGTTGGGACCAGCTAG
GGATAATGATGAGGTTTATTTAGCAAGGTTCAGGTGACTGTTAAGCTAGGGGTGAGTTTGGG
>GYA|c45066_g1
GCCCTACACAAATATGTAGCAATCGCTTCAAACTCAAGCAGTTTTGAAGAACATGTCCAGGCAGCGGGAGTGTAGACCTA
ATCGCTACCATCTCTGAGCCTGGTTTGCTGTATCACCACCACCACCGCTACTTTAAACCCAGTAAACCAGTTGGTCCGGC
CAGTGCCACCCCTGTGGCAGGTCATGGCCACGTGCAGACTGACGGTCCTCGCGTCGAAAATAAGCACTT
>GYA|c31486_g1
GTGAGAGATGCGCCAGGAGTGGTATGGAACCAAGAGGGCAGAATGCAGAACCCAGCCAACCGAATTATTGATGGTCTTGC
TAGTCGAATAGGCCTGATGACCGCATTCGTGTGCAATGATCCATATACCGGTACCAATCAAGCCGGTAAGCCACCAGTAG
GTAGCCCAGGCAGCCCATCTTGCAACTTGGCCAATCCATCCATCGAGCAATGCGCCATTCGAGCCGAGCAGAGTCGCAAC
GTGTGACACAG
>GYA|c20560_g1
ATTGCATATATTCCATTTCTTATTTAAGTCTTTCTAATTGAGGCTACACCTTAACAACTCAAGTAATCTTCTATTTCAAT
TCCAAAGTAGTCCAAATATCAGGGTTGAAAGGCCCAGCAAACCCATCAATTACTCATCTGGCCTATTCTCACAACTTGAT
AACTCTCTGGTTCTTTAGGGGTCAAACAGGAGTAACTTTGTGTTCATCAGTAATGTCAAGGCCTATCCACATTTTTCAAT
ATCCTACTGATTACTCCTCTCCCTTTCCTCTCTCTAATCATCCACTTCAACTCTAACATGATGCCCCTAGAAAGATAGAT
CATGTCAACTGAAATCCCTTGACTCAATAGGTGTGTTATGTAATCACAACATCACCTAAAAAAAAGGCCATGTCCTAGAT
GCCACTTCCGCAAACTTGTCCAGTTCAAACTCCAACTTCTCAATATCCAAAACACCTCTCTCACCAAGTCAACCTGTGTG
TTTTTTGACTCAGAGTCATGCATTGTATCTACTTATCTGCCCACCACCTCAATATCCACCAACATCTAGCTACTATTCGG
TGAGACATGTGCCAATCAGCTTGGATGACCTCTTAAT
>GYA|c11920_g1
CCCTGAGGAAGGCTTTGGAGGAGTTGAAGTAGAAAATGAATCACTTCAAATTCAAGATAGACACAAGCCACTTCATGATG
GAGGAATTCAAATTCTGAAAATGGGAAAGATTGATGCAAAGGTCTGTGCTTGGATTGGATCTCTTCCAGGACAACCTACT
TCAAATGAAACAGAGCAGATAAAAAATATCCACAAAAGTCTCCATGATGCCATTTTCCAAGCTAAGACATCAAAT
>GYA|c21108_g1
TTCATATCATTATAAGCATGAATCAATCAGCCATTGAGCCAAATTCTAAACAAGGCACAACATCATCATGCATGTGGCAT
AGAGGGCCTGAAGACTCCAGGTTATCTCCATGACCTTTTGACCACTAGATGTTTTGATGTTGTAGTTTTGAAAATTAATG
GGCTACTTGTACACATTTATCCACAGAGCCTAAGGGGGACAGCAGTCACATGTATGTATACTTAAAAGGAGTGCTGAGGT
TTTCATCACCCCAGGCTTGGGCATAGTGACAAGGAGTAGATATGCAACAACAAATATAAGCACTACCTTTGCAAGAAATA
CATCCACCATACACTTATTTAGGCTATTTGACTGATCCATCAGAGGTAGAAAATAAAAGAGACTTTCAGAGTTCATTCAT
TTCTGGAATCACATTTTGGTGAGAAAGTATCAGATATGATTTTGGTTGTTGAAGAGATGGCAGATATCAATTGGTACAAT
AACAGTCGGAGAGAGGGTTAGTAGAATGCAGGACCAAGTATAGGCGTCAACGACCACGTGCCTTTGGCCTTTTCTTGATT
TCATCATCTTTCAAAGCATGCAGCATAATTTTGTTGGGATGGGTAGAAGTGGTGCCAGCCGCCGGCGTCGCAGCACCTGC
AGGGGCCGCATGAGCGCCCGCATGTCCCTGGGACCAGTCGTAGGAGACTGTGTATGCAAAGACGGTGCCAGTGCGATTGA
AGGAGACGCTTGTGATCGGCCCACCCCGGTTTTCAAAGGTTTTCAGGCGCGTCTTGCTGTCCTTGTCCCACATGTTGATA
GTCCCATCAGAGCCCGCAGTCGCAAACGTGCCATGTTGCTTGTGGAATTTGATATCATTGACAGCCCAGACTTGAGGCGC
AGGCGAATTGGCCGTCAGACGGGTAGTGGTCGAGGGCGCATCTTTGCGATGACATTTGAATGAGAAATTGTTGGCAGTCT
GCTTGTCATCGACATGTTGGATTGCCACTCGGCCCTCGATGCTTCCGACAGCATAACCCTGGGCATCGTTAAAACAAGCA
ATGCAGCGAGTCTGCCACTTCAGGGGTGAGTCCAGCGACTTGTATTCAACACCAGGGTTACTCAAATGATAGATATGAAT
TTTCCTGGCCGCTGTGCCAACGACCATGAGTGGGAAGACGGTGTCCATGGTATAGATCCTCTCGGGTAGAGTGACGCTAA
CCGCAGGGGTGGGTTGTCGTAGGTCCCAGTACTTGAGAGTCTTATCCCAACTACCAGTTGCCAGCAAGCCCTGGCCGTTG
ATGTCAAGCCACGCCAACTTGCGAATTGGTGCATCGTGGGCAGCAACCTGGGTGGCTTGACCGGTTGACACGTCAAACGC
GCGCGCCGCACGATCACATCCGCCCGAAATGATCTTGGTACCATCTCCAGACCAGATGACCTCTAACACCGGTTGTTCGT
GAGAGTAGGCCGCCTTTGGAACAGATTGGCCCTGCGCGTTTACCTCATAGATCCGAACCTCATTTGACCACGATCCAGCG
GCTAGAAAATCAGCTTGAGGTGACCAGGCGATGGAAGAGATGCCATCGGTAGGTGGGTTTTCAACCTCGATGTCCTTGGC
TTCTTGGGTTGTGACTGTTGACGAGGAAGAGCTACCACCAAAGACGCTGGAGGAAGTATTATTCGAAGCTGAGTTGAAGA
AGGACATTGTCTGACCAGTCGCGAAGGTCGATGGATGGCTTTGGCGAGTCTCACCCAAAGAATGGCACCGCGAATCTCAA
ACTTGGTGTGCGGTGACTTGT
>GYA|c37792_g1
GCCCTCAACAACTAGCACTACTACTATCTCATCACCACATGTTTTTTTGTTTACCAAGGGATGTTTCTTTTCTTCTTGTA
AATAAGACACAAAAAAGGGAAATCAATGAAAGACATTAATGATTTGATGATGATTTGACAAAAGAGAAAAAAAACTACCT
CTGAATAGCACAGTAATCATCATCAGACAACTGACACCCTTCAAAGGTAAAAGACGAAAATCTTAAAAAAATTCATAGAT
TGAATTAGTTGAAAATCTTGTGTTTTCATCATTCTCAGTCTAGCACTGCAATGAGAA
>GYA|c754_g1
TAGATCTCGAATAAATATAACACCTTTCAACAAGATGATCATCAGCACCCACTTTGCACAAACATCCTCCAGCAACATAA
TCTCAACTCACAAGTTATTAGTCAACTATCGACAGATCAAGCATTCTGATCAGCTTCTTCATACCCCACTCAAACCCCAA
CCACACACACAAAGGGTGCTTACAACTTGTAGCTCATCAGCCTTGT
>GYA|c44340_g1
ATTCAAGATGCTTACCATGGCAGAACACTGCACCCACAAAATCATGAGCCACCCATGACTTTGTGGGTAATACTTGTTTC
TAGTCCCATGCAAGTGTTAAGCCACAGGGGTTTTCTCCTTTCTATTCTTTTGATGTGTCCTTGATGTTTCCTTATGTTTG
TATGTTTGAATGTTTTTTTATGTTGTTTCAATCTTTCTTTGTGGTGTGTTTATGTGTTTTGTATGTTTCCACATTTTTTG
GTTATTTTTATTTTTATTTGTTGTTTTTAAGACTTTTCAACCTGTCTGTATGTTTTGTTGTGCTGTTATTATGTTGTTTT
CTGGGTTTTCTCTCTCCTTTTTTATACTTTTTTTGCAAATTAG
>GYA|c36955_g1
ATAAAATTTTTGTTTGAAATTTGGGTGGGTGGGAACTTGTTTTTTTTTTGGTGGGGTTGGATGGGCTAGGTGAAGGAGGG
TAGAGAGATTTGTGGTGGTCCTTTTGTTGTGAATTTGGTATGAAGTGTTTGGTGTGGTGGTCTATCAGGGTTTTGTATGT
GTTTATGATGAATGATTTTCTAGTGTGTTGATTATCTTTGAGTAGGGGTTTTTTTTATGATGGCATTTTGGCTGGATTCT
TTCTTTTAAAAGAAAGTGGACTTGATAAATTTGTTTTTCT
>GYA|c2725_g1
GGTTGGGGACTGCCACGGCAGGGTGGAGAACGAGAAGCAGCGCGTGGCGCGGGAGTTTGAGAAGCTGCTGGATGCGATGC
AGATCACAGAAGCAGTACGACTGAAGATGAACGGTCTTGACCATCCGGTCAAGTCGGCCATGCTCAAGTCGTCCACATCT
GCAAGTCTGGCGACGATGATTGGGAAAGAAATGCAATGCCAGGTGGTTGAGGACAGCAAGCCCGAGAGCAAAGAGGGTTC
GGCATGGTGGGCGATGTATCTCAAGAGC
>GYA|c29507_g1
GCTCCTTCTCCTCCTCCGCTTTGCTTCCGGTGCAGTCGTCGAAGAGAGCGTCGATGTCGGGGAGGGCAGGATCGTCAATA
TCGTAACAGTAAGGGTCAGTTTCGGGATCTTGGAAGCATTCTTGAAGCCAGTAATCGCGAAACCAGGGAGAGGACTGTAC
CAGGGCCCACCATTGGTCGGAAAAGTCCTCCACCGTCCGATATGCCAAAGGCACGAACAAAGGAGCGTTCGGATTCAACG
TCGACGATGACGGTGGTGTACGTGAAATTACCTCCATAGCCACTTCGCTAAGAAGCTGAAAAAATATCTCAAGATAGAAA
TCTGAG
>GYA|c10913_g1
TTAGTGAGTGAAGGAGTTATAAAACTTTTGACAAAAATAATTGATAATTATAAGGAAATTTTTGATATTGATCTCTCTAT
CTCTTTTTGTTCAAAAAAAAGAAAAATGATTCAAATGTGTATCTTTACTGATTTATTTTTAGTATAGTTCTTTTTTATTA
TTCTTGAGGTGGGGGGTTTTTCTTGTTGTTGTAAGTGTGTGTGTG
>GYA|c29921_g1
GGGATGTGTTCACATTTGTACATATGTTGCAGAAGACAATTTGCTTTTCTCTGGGCTCTGTTGGTTCCGCATCTCATAAT
CTCTACCAGATGGTCATACACACCATACTGCAGTGCAGCCAAAATGAAAGATGAATTGTTCAAACCCAGCTCAAGGAGGA
CTGATGTGGCACACTCCTTGTTCTTCGGGGTCCCATCTTTCATGATTTCAACCAGAGTTACAATGAAT
>GYA|c23422_g2
GAGTTAAAAATACTTTATAAAATAACATAACACACCAATTAAGTGCAAATATAATATACATTTCAACAGAACTTACACAA
CATTAGTCATGAAAACAAAGGTAGCCATGCCTGCAATTCATATCATTTACAGAAATCAGATCACCTTCCCAAAAGAGCCA
ATACACGAAAAACAGAGCAGGCCTAGGTATAGGATCTAAGTTTATTGCACATGGGTCCTCACATCCTTCAGGGACAGGAA
CATGAACTTTGCTGAGCTGCCTGGCCTACATCGAAAAGACACAACTTTTAAAAACACCTCTAATCCTAATGTTTTAATTT
GATCAGGAAAAAGGTTAATCTTCCAATTAATACCTCTAGAATCAAGGATTCTAACATTAGAAAGTCCCTCTGTCAATGGA
ATCCTGATTTGCATCACCAAGGGCTGCCTCACTCAAGTACTTGTCGGCCAATTGGACTCTCTTCACATTCTCTTGTTCCT
GGACAAGCATGTAACCATACTCAAGAAGCTTTTCAAGTGTCATTTTTGGCTGCTCAAAAGTTGGGGGACCCTCTTTTGAG
TTCACAAGCTTCTTCCCAATGGTGTCAACTCCGGCACCTGATATCCACTTCCTCACTTCATCATCGTAGACTCGGGCCCT
AAGGGCACCAAAGAAGTCAATAGATTGACCAGGGAAGGTGTCGACAATCTTGACAACATCCTCATCGGGCACATTGTCAG
TCCTGAAGATGCCCATACAAACACCAATGCGATCCTCCCGATTTGGAGCCCAGTAGAATTTTTCCATACGACCATCACGA
ATGAGAGGAGCATACAATGTGGAGAAGTCATTACCTGTGACTATAATTGGAACACGGGCATTATCCTCCTTGTTATACAT
ACCAGGAAGCTGGACACTTGTGGGATTATCAGCAATGTTCATAAGGGTGGCGTTCACCATCTGGTTGTTGACAGTGTATT
GGGTAGTTCCACCCATCCTACCAGCTCCGGCATCCAGATCATTGATAAATAGGCAGCACATTTTCCCTTTCCTGATGATA
TCTGAAGCTTCCCGGTACCTTTGCCTGATCAACTTTGCGGGTTCTCCTGCATTCCCACTTTCCAGCTCTCCAGCACTCAT
CATGATGGGGTTGATACCCATCTTGGCGAAGACGAGCTCACACTGGAAAGATTTCCCCTGACCTTTGCCTCCCCAGATGC
CGAGAATGAGAGGGACCTTGATATTGGGAAGGGTCATGAAGTTCTTTGTAATGTGAACAACAAGCTTGTCCATGAAAGCG
GGAGCAATATAGAACCCATCCATGTTGTTGTCCAGGTTGTATTGGCGAAGTCCGGTACTGATGTATTCGTAAGAACTCAT
GACAGGATCATGGGTTCCGGCGCCCTGTGGAGCTTGGAAGAGAGAATCAACCATTCCCTTTCCTCTGGTGATGTCCTGTT
GGTCATCAGAGACATCATAGGCAAGGCCTCTCCATTTGTCCTTGTCGGTCTGCTTCTTCTCATCGATTTCAGCTACAATT
TTGAAGTTCTTAGACTCTGTCTTTGAGTGGGTGTATTTAGAGTTCACCTTCTTCAAACTGCTACCCAGAAATGCTGAGCT
TGGGACAGAACCTCCAGAACTGGAGTTGTTGAAGCACAACGGTGTTCGGTTAACAACTCCAACGGTTGAGACAGTTGAAG
CCATGGATGGCCTGCTTTCTGGATTCCAGAGGCTGTGATTAATCAGATGAATCTCAACAAGCTGTCTGAGAGAGAGAAGA
GAGAAGAGAGAGAAGAGAGAGAAGAGAGAGAAGAGAGAGAAGAGAGAGAAGAGAGAGAAGAGAGAGAAGAGAGAGAAGAG
AGAGAAGAGAGAGAAGAGAGAGAAGAGAGAGAAGAGAGAGAAGAGAGAGAAG
>GYA|c21144_g1
ACCCACTCAAATACTCCCTCCTTCCTTGTCCCTTTTCGGCTTCCTCCCTTTCCCCCGAGCCGGCTCCTACACTGAACCTC
GCACTCTAAGAAACCATCCACCCACCTGCCTCACCCGCCTGACCCTCACACACGCCCTTAAAATACCTTTCAACTTGCTC
ATCACCTCCACTGCTATAATTTGCTCGCTTGCTGCTCTCTCTTACAGGTCTCTCCTTATCCCCTCACTTGCCTGCGATCT
TTGCTCTTCCAACAGCCGACCCAGATCCCAGCTCTCAGTCTCGCAAGCAAATAGCACATTTAACCACTATAAGTGATTCT
GCGTCTACTGTTCCCTTTGGAAACCCACAGAAAAGCTGTTAGCAATGGATGCTTCACACAACCAGATCATATTGTCCACC
TCATCGGCCGGTTCCGATATCTCATCCCCTGCTCCGTCAGAAATCCCTGCCAGCATGCAGCGCAGACATCCAGCTTCGCT
AATTCCTCGGCACCTGCATGATCCTGTCCTTCTTGGTCTGCTGAGAGCGCCGGTCAATGACGATCTCATTGAATACGTCG
CCGAATGCACATTGGCGGTTGTTGCTACTCCGTCAGACCCTGCGCAACTGCCGACCCCGCCGGCAACACCCGTGAAATGC
AATTTCCGACGCACCATCTCCCGTTCCACTAAGCATACGCCCCTCCCAGAAAATGCCAAAGATTGTCTTTCGCCCGACCC
ATCGCAGACCTCCACAGTCCCTTCCCTGACCACTTTCATTAAACTCACCGCGTCCCGGTCGAATGCACAAGCCCCTACGC
TATTGGTCACGCTTGTTTATCTCGATCGCCTGCGTCGAAGACTAAAAGGAGCCAAGGCTGCTAAAGGCATGCAGTGCACT
TATCATCGTCTTTTCTTGGCATGTTTGATCGCCGCCGCCAAGTATTGCAACGATTGCTGTCCCCGAAACGTGCACTGGGT
TAAATGGAGTGGTCTTTTCACTCTGAGCGAGGTCAACCTGATGGAGCAAGAGCTTTTGATGCTACTGGACCACGAGCTAC
GAGTGGACGAGGATGCTTTGCTCGCAATGTGTGCACCTTTTTTGCCTCCTTCGGCGGCCAAAAAGGATAGCAGCATGGAC
CGCCAGTCCAGCTGCCTCACATCATGCACTACCACCCGAACATTATCCTCCGACAGCCGTGAAGACATCTCAACGCCCAT
TACTAGCCCCATCGTGATTCAGCTCGACACAAGACATGTTACATCCCCCACAATCGATGCACAGAACAAGAAGTTCAAGA
TATCAGAAACCGCCACCAATTCCACCGCCACTGTTATCAAAAGAGCCAAGTCTTGGTACGGCAGTCTACGAGCTGCTTCG
TCATGACAATTCTACAGCGGCCGCGTTTTCTGAATGCATCACTACCTCACCGCATGGACGAATTTTCATAAGGACGCTTC
GATATTTTCATCTTGTTTTGGGCATCATAAGGGACTTTCTGTCCATAGGCGTATTCACTTGGGTATACAGACACTGTTCG
AGGCTCACATCCCCTGTAGCTAACTAATCACTGCATTCCTCCTCCATCATTTCTCTACTAGTCGGCTCATAGTGTTTCCA
TTCACACGCGCAATCTCATTCCATCCTAAATTATTATCTTGTTCGATACTCAGTACTGGGTTTTAACCATCAGATTAATG
CGATCTCCGGATGTGTTCTATCCAGTGTTGTGTGAAGCCAAGAGTTCGATGTCTCAGTGTATCCCCAGATTCTGAGAATC
CCGCACCTCCCCTCTGTACATAGTGATAAAACTGGCTTTTCTGACCTTTTGATCTTTCAGTTTTGTATCATCTTTTGTCC
CTAGTCTGTTTTGTTACTAATCAATGAATGTGATTCACGCAAATGCACGCCGTTTACTTCCCTAGTTGTGTCACTTGGTG
AAAAACGTGCCGGCCGGCTTGTCAGGACACCACAACGCGGTGGAGAAACTACATATCCGCCAAGTTGACTGACGCCCTGT
GGCTCGG
>GYA|c26481_g1
TCCTTATAATTATTATTAATTCTGCTTCTTATTTTCTTGTCAAAAAATTTTATAACTCCTTCACTCACTAACTAACTCAC
TAACTCATTAACTTACCTCAAAAAAAACAAAGAACCACTCACTACATATTCTTTTTTAATTAACAAACAACAACAATAAA
AAACAATTTTCTTCCAAAAAAAAAAATCAACACACCCATCACCTTTTTTCAAACATTATTACTTCAAAAACAACAACTAC
TACTACTAATAATAATGATCTTTTTTGCAAAAAAAAAATAATGATGATGAGG
>GYA|c16016_g1
ATAAAGGGAGTGGCTGGAGAGCGTGAGATAAGGGTGGATGTGAGGAATGACTGGCTCCTGATGACTTTGCGGCCTCTTAT
ATACCTTCGCCATCCGTTGCCCAGCCATCTAGATCTTCAGAGCGGATCAACCTCAGCGGTAGTGGACTCAGGCGCTGTGA
CTTACTGTCGATGGCCATGGCAGGTAAGTAGGATGGCAAGCTATGCTCCAACTGGCCCGGGAGCAGGTGAGTGCGAGATG
GCGCAGCACACTCCAGCCTTCTTCCTCGATTCTTACAGCCGATCGGACAGCAGGGCGAAGGCATTTTGCATGCCATCCCC
GCGCGCGCAATGCTTCGGGCGTCCTAGTCCGAAGTGATGTCTGAGTATCAAGCCCGACAAGGTCTGAGCATTAAAACGTA
GCACCCGGGACATCTCCCTTAGCCTTGTGGATGGGCGAGAAAGAGTGGGGCAACTTTTGGAGCCTTTACCTGG
>GYA|c2457_g1
GTGATAAAGTCTAGTGCAGAGTAGAAAAGAGTAGTGGCCCGATAGAGATGCAGGAAGACCGGCGGAGCCACCGCTACTTA
CCCGTGCCAAGAACTGTCCTGAAGTAGGTTCGTATAATAAGCCAACCAGTTGGGCATCTTTTTGTGCTGCAAGAACTGAG
TTGGAGTTTCAAGAGTGCAAAAGGTCGAAACTTCCAAGCACAGAGTAGAGCAGAGCACCGGAGTTGAGGGTAGCAACAGA
GACCAACAGCCGATGATGGATTGGATTCT
>GYA|c22103_g1
GCCAGACCCTTATGCAACTCTATGGATGATAGATACAGGACGTCCAGACTTCAAAATCCGGGGTGGCCACCCCAGGCCCT
CCCGGGACCCCAGCAAAACCGCAATGTCCTGGAGCATGCTGTGTACCTGCGTGCGAGCTTGTCAACCTAAATTTATCTAT
CGTTAACTCGAGCAACAAGGACGGAGAGGGAATACCCGAATGACTGGATAACCGTGATCGCCACTCTGGAAACCATTCCA
TCGCCTCAGCGCGCAAAGGCTCTATGGAAAACAAGAATGCGTCTGGCGTTCGCTGCGAGGGACATGCTCGTGTTCAAGCC
ATGTATGTAGCCGGTTGTTAGGCGCCCTGCGCATCCACCCCCTTGCACTTGGTTCTTCCAAGGGTGTATCCATACATGAT
GAGAACACAATGCGCGTCTTGCTCCCGCCAGTTCTAACTTCTCATATCCTTGACGGCGAGCGAAACGCCTATTTTCGCTT
GCAACCATGAAGACCAGGTTGAATCGTTTTAGTAGCTCCATCAGCAGCGCTCCTACTTTTTCTACGCAGGACTTTCACAT
CACAGATTCCAACGCTTCACCAATAAGTTTTGATATTTCGTTGTCAACAGAAATTCAAAGCTTTCCGAACGCTCGCAAAA
ACATTCTTCAGATCGATATAGGTGCGAAGGATTACCTGCCTGTTGGACTTTGCTGAAGGGAATCCTCTAGCGCTGCAACG
ATGAAGATCAGCACGATCACATTGGTTATACCAACCATCTATCTTCTGCTACTGGGAACGTCATCCGCACTTCCGGTGCC
AAAAAACCACGATGATCCATTCGGCAAGAGGACCAGCCAGCTTGGGGTACCCCGGACTAAAGGAGCTTTGGGGCTGATGG
AAACCGACGCTATGTCATCGATGAAACTCGAGAGCTCCGATGATTACGAAAAATAACATTCCGATCTCCCGGGGCTCCAC
CTTCAGCCACCTTCCCAATCTAATCAATGTATCCGAACTTGAAACCTCCGGTCAACTTGATCAAATCCATCTTTCATTTG
CGAATGTTTGTATCAATCAGATCCCAGCTGCCCAGTTTGATTGGCTCTCGGATTCCCTACATTCTCTTCCTTTCTCTCGA
TTAAAAACTCTGTGTGTGATTAAGGCTTATTTTTTTACCTTTTTTTCTTCATTTAAGTAGTTTGATGAATGTAGTATATG
CTAGTATATCTATACTGTTGTAAATTCATTATAAGGGACAACTTTCTTGTGTGTACGTAGTTTAAATTCCATGCTGGCGA
AAATATCAACCAGTCTTTCTTCTGTCAAAGCATCCATAGTGG
>GYA|c13742_g1
TGGATGGATTGGATGATTTTTGTCTGATGATTTTTGTCTGATGATTGAGTGATTGAGTGAATTATTGAATGATGGAATGA
TTGAATGATTGTAGATTTTATTGGATTTGAATGGTTGTAGATTTTTGAGTGATTGAATGGTTGTAGATTTGAATTGGGTG
AATGATTGAATTGGTTGTAGATTTGATTTGAATGTATTGGATTTGAAGTAGTGATTGTAAGATTTGAAAAGTGATTTGTA
AGATTTGAGTGATTGTAGATTTTAATTGGTTGTAGATTTTATTGGTTTTGAATGTATTGGAT
>GYA|c39280_g1
TGTCATTATTGGAACAATGATAGGAGCCAACATGGTTTTAGAGGAAGTCAGCCGAGCCGGTCCACGTAATGTTGTCATAA
CTGGAAGTACAAGGGGATTGGGGAAAGCTCTTGCTCGTGAATTTCTTCTTTCTGGAGATCGAGTTGTTGTTGCCTCTCGC
AGTTCCGAGTCTGTGGATATGACTATCAGAGAGCTTGAAGAGAACCTGAAAGAAGGTATGGTCACTGCAAGTGCCTCATC
TGGGACAAATCTGGCACGTGCAAAA
>GYA|c32076_g1
GGGCCATGGAAGTGTATTGTGCTACAAGTCATCCGCTGGTTGGCCCGATTATCAGGGTCCATGTCTTTATGTTCCACACC
GGTCTGTCATTGAATATTAGCTTTTAACACACCCCCGCCAAAAAACCCAAAACCCATATTGGCTTGTCCAGTCCTTGCTA
GCTATTGTTTACAAGCTTCTCAAGTTGTATCTTGTCTCTGTACAAGGAAGTTCTTGAAAGTCCTTACATGTGATACAAGA
TGGTTTGGGCAGCAGACACTGCCTCAGTATCAG
>GYA|c8711_g1
CCCATGTCGGTCTTCCCCTACCACTGCTTCCTCGTCAACAGGGACATACTCAATATGTTTATCATAAGAGTCAAATGCAA
TATCCCTTAAATTAGTCCGTCTAATGAAGTTATGGATCGCCATAGTAGCACAAACAAGTTGTCGTTGACAAACAAAATTG
TAATTGCATGGAATATCTTTCATAAAAGGCCATCTCGCTTTCCAAACACCAAATGATCTTTCTATTACGCTCCTGAGTGA
TCAATGTGTTTTGTTGAATTTTTCATGTGCAGTTTGAGGAGGCCGATGGTCAAATTGAGCTAAATGATATCTCTCCCTTT
TGTACAACGCAAGATAACCCTTTGTGTTTGGATAGCTAGAATCAACCAAATAATACTCATCTCCTTCTGGATATGGAAAA
TTATTGTTTGGATTCCTAATTGTATCCCCAAAAAATCGCGTGTCATGTACACTTCCCTCCCAACCAGGCAAGCAAAAGGT
GAAACACATATCAAAGTCACACACTGCCAATATGTTTTGTGTAGCATATCCCTTCCTACCTATGAAACGGGGTAAGTATT
CTACTTCCACATGAACTTTGATATGTGTTCCATCAATTGCCCCAATGCAATTCTACATACAAAAAATA
>GYA|c11567_g1
GACTGAGATGTGGAGGAGAGGGCTATGGTGGGTGTTGACGTGAACAAGTGCTTGTATTCAGCGTGGGACCCACAAGTTGG
ATTTCGTGATAAGTTCGATATCAAGGCTAGTTCTCATCTCCACCCACCAGGAATCCCCCCCACCAAGTCAGCAGCTGCCA
AAAATTTCCCCCAAACCCTCAACCTGACAGGCCTTTCTCGACGAGGTCAACTGTTTATGTTTACCCGCGCGCGGGTAAAG
TGTTCG
>GYA|c19185_g1
GTTTTGAGGCCATATTGTCAGTCAGTTTATCATGAATTTTTACAAAGAATTAATCATTTGAGGGAAGGTAAACATTATTG
GATAATTTTTTTTTGGAGCCCATTAGAGTATGCTAAGAAATCAAAAATTACTCAAATTTCTAGCATTCTCATACTTTCAG
GCCTTTTATAGGTTGAAAAAAGTGGGAGTTTTTCAGCTTGTTTTATGAATTTCTTTTTTTGTGTATTCCAAAACATTGGG
AATTTTTTGACTAAAAAAAATTGCTCAAAGAGATCTTCTAATAATTAGAACTTATAAATAAAAATTGGTGTCAAATGAAG
TATTTTTAGAACATGGAATTTTTTTCTAAACAAGATTTTAATGAATATTCCTGGG
>GYA|c40547_g1
GGGATCGTTCAAACTTGACGGGGTCCTGCTGCCAGGCGAGGATGGTGCTCATCATGGCGTCCATGTCCAGAGCGCTGATG
ACATCGTACTGCTTAAAGCCATCTTCATCAACTTCAATCTCATCTTGGGGCTTGAAGAAGTCATCCTGGTGGACCACACA
GCAGTTGGGCAGGTTCTTGATCAGCCGGTCCGTCAGTGTGGTTTTGCCACCGTTCGTGACCCCTCCGATCCCGATGATGA
ACTTCATCCTCAAACTGAGTCAGACGCGCGTCGATGAGCGAAAAGTCGTTGATTACACCACTCACGGATCGGTGACCGTA
CGAAGGAACGCGTGAAAAGAGAAGGTTGAAGGAAACGTCAGCTGCTCGACTCCTCCATGACGCTGAATGAAAGCTGGACG
ATGGCGCTTCCTCGCG
>GYA|c20292_g2
GGATTCTTGAACAAGAGGTGGTGGTTGGGTTTCTAACAATGAGGATGAAAGCGCTCAAAGTGGACATCCTCATATACCCT
GATCATTGTAATCGATAAAAAAAAGAGTGACCCTCTTTAAACATATGGATGCACTTCCAGTAAAACTTCATTCACATCTG
ATCAGTCATTTTGAGATTTCAATAGGAAATCTAAGTTTCTATGTCGTAAGG
>GYA|c34373_g1
GGCAACAGAAAGAATGACTAAAGCGCCGAGCTATGATTGGTGTAAATGAGCTTCCTTACAGGCTGGGGAAGCGAACAAAC
TATCAATCCATGATGAAGAATTCAAGGCAAAAGGGATACGGGGAATGAAAGTTGTGAGGGTGTGGACTCGGCGGACTGGA
GTTGAGAATGATCGCTGCCTGGAATCTCTTAAGTAAATCCTGAGTTCAACCGTGTACTAGTTTCTGCTACGGCAGTTAGA
CTTGCCTCGGGGCTTGGTAGGTTCGTTGGTTGTCGG
>GYA|c7801_g1
GTGAAATTAACACACACACACACAACTCCTTTTCAACTTTAATTTTCAATTCATATGATTCATTGGATGGTGAGTGGTTT
TGGCTGATGTTTGCGGGTAATGTGTTAAGTTTTTTTATCAGTTTTGAAATGTGGGTTTTTGGTCTTCTCCTGATTTTATC
ATATTTTATTTCATTTTATTGTCACTTGTACTTTATTAATATTTTATCTTATTGTGATTTTGAATGTTCATACTTTATTT
TACATTTCTCCTTTGGTCACTGAATTCTAGTACA
>GYA|c24049_g1
AGGTTGATCAAACTTTATGTTCAATTTGCAATCATTTTGGAAACAGCTGTAAGACTACACAGCACTTGGTGATGCGCCCC
AGATTGATCCTACTGCACAAGGGCGAGCTGAACGCGAATGGATAAATACAGATGACAATATCAAAGAAAGTCGCAGTAAA
ATTTTGCCGTTTTTCAAAGGCTAGCTCGACCTCTAGATTCAAATGGAAGAAAGGTAGCCAAGATGCCAGCCAGAATGAAT
AACCCACCACTGATATAGACTGGCAAAGCGCTTTTTAGGTCTGAATACATGGCCACGATTGGAGCCATTATACCAAAGAT
TCGATTGGCTGAGGCCGTGAGCGCATTTCCCGTGCCCCGGTCTTTGGTGATGAACGTCTCTGGTGTGTAGGAGTAGAGGA
CTGCATACATAAAATTACTAGCTAACCCGAAGGCGCAGTTCCAACCGAGCAGGCCATCCGAGTTTGAAGCCGTCGTTGAC
GCGAACAAGCTGATGCCCGTGAGCGCGCTCGCCAGTGCCAACGCGCCTTTCCTGCCCAATCGAGGCATTTCGACTGCCCA
TCCACCCACCAGTGCGCCTGGCACGCCGACTGCCGCAATGATGAGCGAGTTGCGGTAGGTGAGCGCACTCGAGCCGTCGC
CGAACTTGATTCCGCGCTCGTTCTGGATATATGGTATGAATGCGTTGTAGAGCGGGAATCCGAGCCCGATCAAGGCCCAG
ATAGCGGTGATCAAGCTCGTCGACAGTGCAAGCGAGCGTGTCGCAAAAAGCGCCCGGAGGTGGCGCAAGTCGACCTGCTC
AAGCCTCCGAGCCAGGACTGTCTTCGCAGTCACGCCCAGATTTCCACCGTTAAGCTCGGTGGTCCCGATCCGCTCTAGAT
GGTCAATCGTGAGCGAGGAGCGGGCTCCGTTGCGACGCGCAATTTCGTGGACTACGGCCACTGCCTCTGTATCTTTTCCC
TGGCCCATCAGGTACTTTGGACTCTCATACAGGTGAAATGCAAGAAAGCGCAGGAGGAACATGAGGAATGAGAAGCCTCC
GACGGCAACCATGAACCAGCGCCATCCCATGTTTTCAGACCGGCTACAAGTCGGTGCGTTGGGCTGACAGGTAAGGTTTG
ATAGCAGCGGCCAGGCAACGAGGGTAACAAACAGTTGTGCGAGCGACCAGAAGACCGAGAGCACGGTGAGCAGGTATTGG
TGCGAAGCAGGTAGGAACTCGAGGAAGATGGCACTATCGACGGGCAAGTTCCCGCCGACGCCCATTGACCAGAGCGCAGC
AAAGACCGCGATCGCCGCGAAATTCGGCGAGCCTGCGGAGACCAATGCAAAGACAGCGGTAATGCCGATGGTCATGTTGA
ACCCAACCTTCCTTCCGAAAACGTCGCATCCAAACCCCCATAAACAGGCCCCGAAGAGCAGCCCGATGTTTTGGGACAGC
GTCAAAAGCGGCGGGCGGCTCACGCCGAATTCTTGCGCTACCGGAGCCAGTATCAGCGACGTCACGATAGGCCAGAGGTT
GTCAGATGCCCAGCCAAAGCCAATGACGACGAAGAGTTGCCATTGGTATCTCCCCATCCCAATTTCTTGTATCGCAGCAT
TTAACACCCGCGCCTTAGCTTCGTAAAGCGGATCCGAGCTCCCCTCTGGAAGAGTGGATAGGGCAGGCTGGTCGAGTGCA
GACTGATACTCCTCATCTCCAGCAAAGTTGGAGTATGCTTTGCTAGGTTCAAGAGAGCCGTCCCGTGAACGAGAGTTGCC
GAGCAGCTCCAGCGATCCTGCAGGTTCCATGTTTGTTGAGCTAGACGAGGCTGGAGAACTGGAGCTTGCAGAAGTCACTG
GAAAAGACCGTAGGTTATGGCAACCAGGCTCCAATGCCGTTCGCTCTGCAGCGCTGCCTGAACAGCTCATGATTCGGTTT
GCCTTGTGTGACGGCAACGAGACACTCGATCCAAGTGCAGTGGTGCTTCACACTTCTGGAAGCCTGCGGGGTCAGCCAAA
TGGGATTTGATATGCCTAATCGATTTCCAATGGTGACCAGCAAGACAGCAGACGACCGCGCAGCGTCTGATAAAGATGAG
GACAGTTGGGGCGAGGTTCATGAATTGCGACGGCGTCTCTGAAGCACTAGGCAAATCAAGGCTCAAGGTTCCTCCGACTG
CGCGGTTCTGGAAGCTCTGGTGGTTCGCAATGGATTTGGGCTCACCACCAAGAGAAGCAGGTTAGCTGAGTCTGACTGAA
CGTGAAGCACTCGGTTGAATCGCAATTATTCTTTTAGAT
>GYA|c26927_g1
GTGTTGGTGTTGCTGTTGTTGTTGGTGTTGCTGTTGCTGGAGAGGATTTCAGAGTGGTCCAACAATCTCTGCAGATCAGT
CGATCCAATCCTGGGCTATCCAGCGTGCGGGCAGTCTGGCAGTCTGGCTGGTGGTCGCAGCTGGCAGCTCAACTGTCACT
GTCACTGTCACTGTCACTCTCACTGTCAGGGGACCTGTCAGCACTCAGACTGGACTCCAGTTCCGAGTGGTGGCCCGTGG
ACGTCGACAAATCACAACTCTCACTCACAACTCTCGACTCTCGAGTCCACTCTCGGCTCTCTGGCCACTCTCGGTCGTCG
ATCTGCCTTCGGGTCCGTGTGCACCTCAGAGCGGGGTGGGAAGCAATCTTGACTTGGTTTCACGCCCAGTTCACTTCCGC
CCCGCCGGCTGGCTATCTTGCATGCACCCAGTCCACCCCATCCCGAGCCCGTTCTTCCGCACGTAGTTCACCCCGCGTCG
TCCAAGCAAAACGTTGATCGAAGTTTGTGGGTGTCGGCTCTACATCTTGGGGAATGTACGGCAAGTCTCGACCGGGAACG
GAGGCTGAGGAGGTGGAAGAAAAACGATGACTCTGCCCGGGCTCGAACCGAGGACAACATGCGAACACGGAGGGGTGTTA
AGCAAGCGCTCTACCAACTGAGCTACAGGGCCATGG
>GYA|c25379_g1
CTGCGCACGGTAGCAAGATAGTGGCGGGGTTATCGTGCAACTCCGCTAGGTGGTCCGGGGCATAATCGCATTATTCTGCC
CGTCCTCAACGATTCCATTCTCTGTCAGAATCGACATCATATGTAGCACGATACTCCATCGAAACAGTGATCACAGTTGC
GACCCTTGATATATATACGGCCAGGGCGCCTTCTTGAACACCACCCACCAGCTGGAAGCCATGTCAGAACCCAAGTGGCT
CCAATCGTTAAACCCAAATCAACTTAAGGCAGTCAAGTGGCCAGCCGATGGCAGTCTACAAATCCTTGCAGGACCAGGAA
GTGGCAAAACTCGTGTGTTGACATGCAGAGTTGCGTACTTGCTCCAGGAATGCAACCTCAGCCCAGACGTCATCATTGGC
CTTACGTTCACTAACAAGGCAGCGAACGAAATGAAGCACCGTTTGAGCGTCTTGCTGGGTACCTCCCTCGCAAGCCAGAT
CAACCTGGGCACCTTCCACGGATTGTGTTTCAACTTCTTACGCAGGCACGGGACCAAAGTTGGATTGCAGCCTAATTGGC
TTATATGTGATCGTGATCAACAGCTGGTGTATTGCAAAAATGTTTTGAAAGATCCTCGATTAGTTTCTGAAACACTAGAT
TTTCATGCCTCAATAAAACCCAACACATTGCTTGACTTCATTTCCAAGTCCAAGTCGCAAAGCCTCTCTCCTGAAGAAGC
GCTCAGACAATCTGATACTCCATACAAACACTTGATGTCTAGAATGTTTCGAGGCTACGAGGATCTACTCGCTGCCGACA
ACTGTTTGGACTTTGATGATTTGTTGTTATATGGGGAAAGATTACTTCGTTGCTGCCCAGAAGTCATAGCCCACGTCAGG
CATGTCTTGGTTGACGAGTTCCAAGACACAAACGATGTTCAGTATCAAATGATGGTGCGGCTCGCTCATCGGCGCGCATT
GACCATTGTTGGCGATCCCGATCAAGGAATTTACGGGTGGCGCAATGCACAAATTGCCAACCTTCGCAAAATGACCAATG
ATTTTCCCACAACGCAAGCTATATTTTTGGAAGAAAATTACCGATCTAGTTCCTCAATACTGAAAGCATCTCTTGCGGTT
GTTCAACAAGATCAGGACCGGATTGACAAAAGTCTTTTCACAAGCCATCCACCGGTCACGTTGCCCATGCTACGCCCCTT
CGAGAAGCCCCAGGATGAGGCTGCGTTTATTGCTCAGGAGATTCGTCGTCTGATCGCACAAACTGGCGGCCAACTGGACT
ATAATGATTTTAGCATCTTGATGCGTTACAACTCGCTCAGTAGAAATTTAGAAGCGGCTCTACAGGCCGCTGGTATTCCG
AGCCGTATGGTAGGGGGACAAAAGTTTTTTGAACGAACTGAAGTGAAAGACATCCTTGCTTATCTTCAGCTTGCCGATAA
TCCGTCATTTACTCCCGCATTTGACCGGATCATCAACACCCCTCGACGAAACATTGGCGCACAAACCGTCAATGCTATCA
AGACCGCATGTGAAGCCCACAAGATGACTGCGTTGCAAGTACTCGTGGAGGCTATCCGGGGAAAGAGTTTTGCTGGTCTC
AAACCTACCCACAATGCTGTGTTTAAACGATTTATTGGTGTGATATGCAATATCCAAAAGATGGCACAAGAGGGTGCAAG
CGTGGTTGACATCATAGATACGTTGATTGATAGGATTGACTACATGGGCCATCTTCAGAGAACCTTTTCAACGGAGGCAG
TGCAACGTAATCAAAATGTGCAGGAATTGAAGGCTTTTGCAATCCACCTTGCTGGAGGGTCTGCAGAAACGTTGACTGCA
CTGCCTTCGTCTGCCGAAGAACAATTTGCCATGAACCCAGAGAAACAGCCGTCTATGGACATGAAGGTTGCCGAGTCTGG
CATCGACAGGCTGATTGCGATCATCCATAACACCTCAAGTGCCACGGACGAGGAAGCCAGTCCCTTGAGGCGGTTTTTGA
TTGAGTCCAGTCTATCGACCGACGCTGATACCGAAGAGTCGGTGGGTGACAAAACTAAGCCTAAAGTGACCATCTCTACT
TGCCACGCATCGAAGGGACTTGAGTGGCCTGTTGTTTTCGTCACAGCTGTGGAGCAAGGTATCTTTCCATTCTTTTTGTG
TACCGCACCGGAAGAAATCAAAGAAGAAAGACGTCTGTTATTTGTGGCAATGACTCGTGCGCAAGGGCTGTTGTACCTGA
CCCATGTGGCTGAACGCATGCAGGGCGCCGAGACTAAAGCACAGGAAATTTCTCCATTCGTCAAAAAATTGAAAGTCAAG
AAAGAAAATGCGAAGGGCGTCACGGAAGGCTTTGAATTCAGCCAAAGTCCACCTACAGTAGACGATGCCGTGCGGCAACA
ATTATCGGCTGTGATTGGCCGCCCCATGGCAAGCCAAGAAGCAGTTGCCAGTGAGATAAGCAAATATGAAAGTACTACTA
CGAGGGGTTTTCGTCTTCCCAATAAATACTCTGAAGGGCAAAGCTCCCAACAATTCGGGGAATACAGTAAACCAGGGTTC
AACCGGTGGGGAGAAAACTCCAGCAAACCAGCTTTAGGTCGCTTCTCGTCTTCTGCACCGAACAATGTGCCGCCATCGAA
CACTGCGCCTCCGCCTCGCGCACCTGGTTCATTCCAAGCCAAGCCTCTGATCATGGGCTTCACTTCGGCTGCTCTTCATG
CTCGCCGAACTTCTGGCTCTTCTACGACGGCTTCTCATCCAGTTGCCGGTCGCTTCTCTTCTTCGGCTATTACTGGATCT
TCGAAGCCGACTTCTTCTCTTGCAGTTTCCGGCCGCTTTTCGTCATCCGCTGATACAGCACTTCCGCGAGATCCTGGTGC
ATCTCGAGGAGGAAAGTCAGGTGTGGCAGGAAAAAAAGTTAAAGTCTCTTTGCCGCATCAACCCTTTGTCCCTCATGCGC
CGAAGAGTCAAGCAGCCACCAAAGTAACCACTGAGATCAAGTCGGAAGCAGACTTTAAGTCTGAGAAACCAGCCGATGGA
CGGGCCTTGGCGGAACTTCAGAAGATCTCGACGAACTTCATGTCCAATTTGAAGAATGATATTCCAAAAGACTTGTCGGA
CGTGTCAGAATTGCGCGCATTCATCGATCCCTCACTGATCGAACCTGCACGTATTGATCCCGCACTCACCGATCACATTA
AGGTACCGTTACCATCGGGATCTTCAGCTGGCAAGACTAATGAGAAACCAGAGAAAAAACGCCCAGCACGTGGAAGGCCC
AAGACTAGAGGGAAGAAGCACAAGCTTGAACAGTGACGCACATGAGATGGCAGAGGATGTTATGATTTGTCGCAAAGGAT
AGCTTGTAGAAGTTAGTTTTTGGCACTTTGTGGAATCATGTCTTGATTGTGTGTAAGAATATTCTTGAATGAATTTGAAC
TTTGAACTCTTGGGAAGAAGTTCAAAAGGTTTTGATGTTTGTACAGTGTCTACTTGCAGAACATATAATCCGAAAAGCAT
TGGATTTTTGGGGCTGTATGGATGAGCAATATGGTATAAATCAACTTAGACTGCTAGCCAGGGGGAACAAAAGCAGAGGT
CAACATATGTGGCGAGGATTCAATAGTGCTAGAAATTTTTCTGATCCCATCTAGTCCAGCAAACATATCTTGGATGTAAA
TCAGGGGAGTTTAGTAAGCGGACTCTTGTTGAAGCTACCAAAGCTCAGACATCAGACTACCTAACCACGAGCAAAAGGAT
CTCTATCAGTGGTGCCTGAGATTTTTCCAGGGACTGCTGCGTGAGTTGAGCTCAGGTGTAAGCACCTGAGATTATCTCAG
GCACAGCTGCCTGAGAAATTTCTAGGCAGTAAAAATGACTCAGGCAGTGGTACCTGAGAAAATTTCAGGCACTACTTGCT
GTGATTCCTTTACAAGAACAATATGTTTAATTCAATTCCCTGTTCATTCTGTGGCACATTTCAGCCCCAAAGTGCATGAT
CCCCTGCTGTTTTGGTGGTAACCCAATTGCTGCAGGTAAGATCACTGCAAAC
>GYA|c18888_g1
GGCGCAGCAAAAGTTCCTGAGCGACTCGAGGTCGGATGGCGAGCCGGGCTGATGGCCAAGAGAAGCAAAGGAGGTCAGTA
GGGATGAGGATATGAGTGTGGGGAGCGGTTGAGAAAGAGAGAGAAGAGATGATGGCGAATTGCAAAGTTGAGGGAGGGAC
ATGGACCCGAGCGAGGAGTGAGTGGATTGAGATGAGAGAGCCCCGCTCACGCACCACACCAAAGAATAGTTTGT
>GYA|c31412_g1
GTGTAGTTCGTTTTTATAAATCAAAGTCACAAAAAGTCCTTTTCCCCATATATATTAGGCCCGAACAAGCGTCTTATTTG
ATAACTGTTACGTATTTATTTTTTTGTTATTTGTTACCATATCTTTTGATAGAACATAATTAAAAATTATCCAAACTGAA
TTCTACATCTTCCAACAACAATAATAAACGTCCAAAGATGGTTAAAGAAACTAAGTTTTACGATATTCTAGGTGTTTCAG
TCACTGCCACTGATGTCGAAATTAAGAAAGCTTATAGAAAATGCGCCTTAAAATACCATCCAGATAAGAATCCAAGTGAG
GAAGCTGCAGAAAAGTTCAAAGAAGCTTCAGCAGCCTATGAAATTTTATCAGATTCTGAAAAGAGAGAGATATATGACCA
ATTTGGTGAAGATGGTCTAAGTGGTGCTGGTGGCGCTGGCGGATTCCCAGGTGGTGGATTCGGTTTTGGTGACGATATCT
TTTCCCAATTCTTTGGTGCTGGTGGCGCACAAAGACCAAGAGGTCCCCAAAGAGGTAAAGATATCAAGCATGAAATTTCT
GCCTCACTTGAAGAATTATATAAGGGTAGGACAGCTAAGTTAGCCCTTAACAAACAGATCCTGTGTAAAGAATGTGAAGG
TCGTGGTGGTAAGAAAGGCGCCGTCAAGAAGTGTACCAGCTGTAATGGTCAAGGTATTAAATTTGTAACAAGACAAATGG
GTCCAATGATCCAAAGATTCCAAACAGAGTGTGATGTCTGTCACGGTACTGGTGATATCATTGATCCTAAGGATCGTTGT
AAATCTTGTAACGGTAAGAAAGTTGAAAACGAAAGGAAGATCCTAGAAGTCCATGTCGAACCAGGTATGAAAGATGGTCA
AAGAATCGTTTTCAAAGGTGAAGCTGACCAAGCCCCAGATGTCATTCCAGGTGATGTTGTCTTCATAGTTTCTGAGAGAC
CACACAAGAGTTTCA
>GYA|c24786_g3
TGGCTTTGGATTTTGCAACAACCACACCAGGAATCTTTGGGGTTTCAAGTCTAGAGGGATTGGCGCAAAATCCCAAAATC
CAAACACAGCCAAATTGGTGTTTGGATTTTGCGCCGCTGTCAGTTTGGATTTTGCACCGGGCTCATTTGAAACCCTTTAT
AGTACATGAAGACAATCTGGATAATTTGCTATTAACGATTGGGTATATGACAAACGTTGGAAGCAGGTCGTAATTTCAAA
GACTCAGGACCGGATCACAGAAGTGAAGACATGGTCTGATGATAGGCATGATGGCATGGGTTTGGGGGTGATTTTGAAGG
GCCCGCAGTACAGGTTTCTTATGGAACCTAGTACTGGATGAAGGCAACAAGTTGAGTGAGATGAGTACATAAGGGTGACC
ACTTCGAGACCTCTGTAGCCTCGCTAATCAAGCTCCTAGGCAGAACAGCAGAACGCCCGAGAAAGTCCGGCTGACATCGA
CGATGGTCTTCCAAGAACGTGTGGATAAGTAGTCTCTCGCTTCTAACTGCCAGAATGCAGCTGTCCGCGATGCCGCTAAC
CAAGGCCTTGAAGGTGTCTCTTGAAGAATCCAAAGCGGTTGAGGCTGCTTGCATCTATTACCCAAAATACCTCCAGCCAA
TCTTTCTCAACACAAGTCGCTCGCCCTCGTTTAGCCGCACACTATTCGTTCCGTCGTTGTTCCCACTGGGTGTCGCGCAG
GGGTGAAGTGCCGCTAGTGGTCCATCCTTAAATGGTTGATGGAGGTTGATGGTGGTGTTTATGTAAATGGGAGCGCACCA
GAAGAATGATTGCGCATACATACTCAAGTCCAACACACACAGGTGCCAAAATACCAGATCGCTGCCAGGGATTGCTACTT
TTGTTTGCATTTCGCTTATATAGAGCTGTCCCTGTGGACTGATGTATGTACATATTCTGCTCGCATGAGCACCATCCTGC
GCGACGCCGACCAGGCGATCGTCTTGCACGAGCATCTGTAAGAGGCTCCTTGGCTGCTGTCGTACATCTTTCCACTCTGA
CTCGGGACAGCTGCACTGCAGAGTCCCGCTCCCGGCGCAGTTCACAGGGAAAATCGACATCCCAGCCAATGTGCAGAGCC
CCAGAGGGTGGACGAAAGCAGACAAAATCTTGGTCAAGAAGAGAAACACAGCTGAGAGGGGAAAAAAACGTGCGGAACGG
TTGGGGGTGGGAGCCTGTTTCAAGTTTGAGGACGGTTTGGGAATCTGAGAGAGCCCATCAGAGGGTTTCATCAAGACTGC
GTTTGAGCTCCAATGGGGCTCCCGCTCGATAGCTTCCAGCCCCAATGGATCACAGGCTTTTGGGGGAAATGGAAAGACTG
ATCGGTGTCTGGACTGTCGGACTCTGGCAGGAGAAGAGAAGGATGAGTGAAGAAGACTCAAGAGGAATGGATGAGAAGAA
GTGAGCTGGTGCCATCAACATCAAAACACGCGCTTATCAAAGCGTCATCCAGACTCGAATCTTTCCGCATATAATGGTGT
AATAGTATATAGCAATAGCAATAGCCATAGCCATAGCCCATCAGATGAGACGTACCTCACCCAATAATTCCCCAGATACT
GCCTTGAAGAACCTGTAAATCCTCGAGCCCTGCCATCGCCTGCCAGCGGTCTGCTTATCAGGCCAGTCTCATTGTCAGTC
TCACTTCAGCCTTCAGCCTTCAGGCCTCAGGCTTCAGCAGTCGACCTGC
>GYA|c22946_g1
GGGGGAATGAAAGGTAGTGGGCAAAGGGAGTGTGAACAAAGTAGGTAATTTTACCTGACAATCATCGAAATTTCTCTATC
ACTTCGCGTTCCCTTGGGTTTGCTGTCCCGGATGAGTTAAGAAAACGGGGGTTTGTGTTCATTGAATAAGATGTTGAGTA
GTTGTGTGGTGTGCGAATTTCGGTTTTTATGATGATGGTGCTATATGTTCAAGAATTGTCTGGTGTTTTATCTTTTTTTT
ATAGTGAACCATGCAATAGCTTTTTTTCATTCTTCTGAGGATGGTTGTAAGTATACATACATATATGTAAGTAAGAGGGT
GGGAAGGAAAAGATTGTTGTATATTAGTGGGATTGAAAGTTTTACATTTTGTTTTTGGTCTCAAATAGACAGATATACTG
GTCTCTACTGAAGCCCATGCCTGCCTGACATCGTAATCTGACTTAAGCCATAGGTTTTCTCACTATTCAGACTTGTTAGT
GTGGGTGCTTAATTTGGGACTCATGCCCCTAACTCTGAAGGTCCTCATAAACCTTTAGGTGTCAAACTTCAACTCAACTA
TCAATTGAAAAAAGGCACATTTGAGGACTTTATTTGAGAGCTTCAAACAGAACTTTATTGGAGAACTCTAAAGGTAACTT
TACCTCGAAGAATCCTAAAGAATGGGTCTGACAGTTTCCAAGATGATATCCATGTTGCAGACGGAGAGGCAGTCTTTGCC
CGCTTTGTATCACAGCTTGCCAACAAGCTTGTTTGCGGCCTTACTGACAAGAAGCCCTCCACAAGGCGCCTTGACCTATT
TCCTGATTGCACTGATATTGATGCATTCAAATGCACTTGGGAAGTGATGCAGAACAAGTTGAAAGAGAAAATGGGGACAA
GCAGATGGAGAACTCTCAGCTGATGAAGAAGCATGGTTGGGTGGGGAAGGTCATTTCCTGATTGAGAAGATTATCATGGA
CTGTTGGGCGGTCCATCCCAATTGTTCAGCTGCCAAAATCTCTCAAGAAGAAGGGGAAGCTATAGACCGCATCCTCGCTT
TTATTCTAGCAGCCTCTGCCCAAGAAACTTGCATGCTAAGGAGTCCATAGATCCTCATGGTAAACTGACTCAATGCAAGT
AGCCCCCAATCAAATCTGCAAGGGGAACCAACTCAAAGATCTGTAATGTCATGTTGTAACACAAGGTGGAAGTCCTCAAC
TGGTACCATGCCAAGGGTAACAGCCAGAAAAAGATGGCAAAACACTTTACAACTGTCTACCCTGTTGTCAAAAATCAAGC
AACCACCATGTGTGTCACCTTGGGTCAAAGACAAACCTGTGATTTGAGCCAAGGAGGTGGCCACAATTGTGTCCAATGCC
AAGTGAGTCTGCTAGGTTGCTAAATCAGAAGTGAGTGTGGCACTTGAGCTTTGGGTCCAACATAGGCACATGTTATACAA
AGGGAAATCTGAATTGTGATGTAATCAGAGAGAAGTGGAAAAAACTTGCTATGATGGCTGATTTCTCTAGCAGAAAGTGA
CTTATCAGACAGAGCCATGCATAATAAACTTCCTTCAAGCAATGCATCAACCTCCAACTCATCAGGAAGAATGGACCTGC
TGCAGCTGCTGAAGGAGTTGAAATCAAGAACAAAGTTCATCACCTCCAGCAAATGCTCAAGCATCAGGACCCTGCAAATC
TATCCACGTTGGAAAAAACCAGCCTTTCCTAGGTGCAAAATCTCTCAATGTCCATGCCTTGATCATCATTTTGTCTTGGT
GCTGAGATTTCCTTTAGAAGGGTGCAGCTTGATAAGGCTTTAGCTACTGAAGCAGCCCATGGAGTTGAGGGCAACAAGAA
TCAGTGAAGTCTCTCCCTGAACTGTAACTCAAAATAGCATGGATGAATTCCATTCATCTTTGAGTAATGGTCACAAATGT
CCTTCAAGAAACACCATGGCCACCAACTTGGGTTTCGGTATGACAAAGAAAAATTCTGATTGGTACCCTCTGTTTTGTTT
CACAACATATTATCTCACTGGATGAGATATATGAACCAAGGAAACAATTTTACAGAACTGTTTTTGTGGCCATGATATCC
CTGAAGCGGGCTACTGAAACATAGATATTGAGTTCTTGGAAGCAAACTTCAAGTTTACACATCAATGGCCCAAGCACCTG
GCAACAGGCTCTATGGAATATGGATTGAATTTACGTGATGAAAATTCTTAAGTTAATGTAGGACTATTCCTGTGGTGAGA
GAATTTAAAAACTCAGGGCCACAAACTGGAATAATTTTAATCAAGCAAAAAATAAATCAACTCACCATAAAAATAGCACC
ATTGTGTTTTTAAGGAAACCAATTGGTCCACCTGTGAGTTTTCAGAGTGATCTCAAGAGTCAACTGAACTGCAATCACAA
AGTTTCACAACCTTGAATTAAGATGAGTGATGATTTTCAATACATAGCTATAAGAGGGACCCTCCAGGTCTTGGTGTATT
TTGTTAAATCAGAAACCTTGGTTTCAGTGTTGAATTCAAACAAGTTATTCTTTTTGAACCATTGAATTCAAATGGAAGGA
TTCTCATGTAATATTGGATGAGAATGGGGAATTCTCTTGAACTATCAAATACAAAGGAAGGACCCTGTTAAATTATTTTG
TGGCACTACCTCTGAATGGTCAGGGAGGCTCCAAAAATCCTGAAAATGCAACCATAACAATAAGTCAATGAGCTCAGATT
TGAATCCTAATATGTAAACATCTGCATTCATAATTCATATAAATTCATGAGAGGCATACAAAATGAAAGATCCAGAGTTT
GAATACATTGAAAAAAATTTATCATTAAAATTATATATTTGTTCAGGTAGCAATGAGGAACTTTCAAAGGGTCCAAAATA
TATTGAGATAGTTT
>GYA|c29805_g1
GGAAAAAGTACCCGGGTATACATCCCAAGAATTTGATTGCCACAAAATAAGACGGTGCATTGAGATTGGTTTACTCTGCG
TGAAATTTGATCGGGCAGAAAGGCCAAAAACAAGCAAAATTATCGAGATGCTCGTGAAAGATGAAGGACGATTCAGCAAC
GAGAGAGAGACAAATGTGTCGCCTGTCACGGAGGATGAAATCAGGAGTGTTCTTGCCTAGGCTTAGAAGTTCAGAGGCCA
A
>GYA|c22241_g1
AGTTTTGAAATCAAAATGGTTTCACTGGGACTTTTTCCGTAGTGCAGTTGAAATAGTTGAATTCCTAATGTGAACTCATT
AACAGAGGATCAAGAATCTATTAAACCCAAAGGCACCTTTCATTGACCAAATTTCTTTTTGATAAACTTCGGTTTTGTAG
ATTCCCTGTTAGAGAGCATGAGCTTCATGCTGAGTGTACCTCTGTGCTAGTTAATTATTCATCATGATGTTTATCCACAG
CTTCCTCCCACAAAGAGTGAATCACAAGGACTGACCCATGGTTGGATAATATTCTATGGCACAGGTTTGGGAATGTTTAT
GGTGCTGATTCAGCCCTCCTCATATCAACTCTTCAAGGATTCATGCTCAAGTACGACAAGCAAATGGGAATAGACAACAA
CAGAACAGGTACAAATTTGTAAAGACATAAACAAATGCAGAGGACGTAGGAACAGGGAGAAAGTTAAATCTTAAAAACCA
TAAAGTGTGAGGTTATCAAAACAAAACCATTCTGTCTTCCTCCATACTACACTTCCTGAAATCACATAATGGAGTGGTAA
AGTAAACGCCTTGTTATCCCAAAATCAGATGAGACTTCTCTTGCTCCCTGAAGACTTGCAAGCTTTACAAACATGACATA
TGTTCAGCTCAATAGAGTCAAGAACAGACAGAAAAACTGGGACATTGAGCAAATTTGGGTGCTTCATAACACTCAAAGAG
GTTGTAATCGAGACTTGAGGGTTTCATCAGCTGTAATTCAAAACACATGCATATCATGCACATGGACATTTATAACTTAA
GTGAACTGAATACATGATCTTATAAAGCAAAAAAAATCGCAGCCAAATTTACATACACTTGAATTCTATCAAGGATCAGA
GACAAGTGACGCAACTGGAGTGGAATCATGGCCAAAAGCTTTTTGCAAGAGTGTTTTTCCAAGGTAGCAAAAGACAACGA
TGATTTCAAATATAGATATTATACGAATATTTCCGGTCATCAGGGCCACAGCGTGGCCCCCCAGTGCGGGCTTACAACAA
GTTCCAGAAGCAGCTTTCAGGAAAATCGGGAGAGTGATTTTGCCACGTTGCTGAGACTATCGAACACTTTCAGACTACAA
GTCAAGACTTCAGCCCAATAAGTCATCCACCCTGAGGCATGATAAAGATTAACTTGATCTTGAGCTGCAAAATGCTTCCA
AAGCTCCAAACTCCGATTTTGGCGTTGGAATAGTTTGAGGAAGCACACAAGGCCGTGTATCACTTCTTCCATCGATCGAA
CAAACACCCCGAGATGTTCCAAACATCGCTTGACGACTTCGTTATTTAAATAAACCGTTTTGGAGCGCATCGATTGATTC
GCTGGTGAATCCGGCGTGATCAGTTGTTTTTCCAAGAGCTCGACGATGTACTCGTCTTGCCACTCTTCATAAGCCTCTAG
ACGCTTGATGAGATCTTCAAGCGTGGACATAGCTTCGTCGATAAATTCTCCTATGGTCTGCAAGTCAAGCCACAGACGTT
GGAGAAACTGCCTGCCACCTAAATTCTGGTCCGAACTTGTCACATTGCGCTTGACCATTTCGAGACCTTGCAAAATGTTC
TTGGTTCGTTCAGTAAGTAACTCAGCATCCTGTTCGAATAGCAGAGTCAACTTCCATGGAACTCGATCCACCGAACTCTT
GATGAGTGCTGCTTTCCCGTATTTACCAGCTCCTTGCTCCCATCTTTCAATGTCAAGTCTGAGGCGTGGATAGGTTTTCA
GAAGGGATTTTGTAAAAAAATCGAGTGAGGAAGCCATCTTAGCCGCTTTGCGTGGTCTACGCGAGAGAGGACGAGACGGG
TCTTTAGAATCCAAAGAGTCGTCCGAGTCGAGTGGCGGAGCGTCATCACTGAGTTCGTCTTCGTTGGGGGTTTCGGCACT
AAGAGAAGCGTGTTCCTCTGGAGCAGCACTCGGCAAGTGGTCACAATTCATGCTGGTGTCATGGTCTGTGGTGTTGAAGG
TTCGGGGATGGATTGGAGAGTTTCTTGGTTCGTCTGAGCAAGAAACCAAGCCTTTGAATTCCATGACCAGGATGGGCTTT
CCGGCAAGATCAACGTCCGGTAACCGACTCGTGGTCTGAGAAGGCTGCTTGGGCGTCAGAGGCTCATCTGGTGCGACGTC
AAGTGGGTCAGGCGGAAGGTCGGGTGGGCTGGCAGGCTCGGTTGATGCACAGGCAGCATTCATGGTGGTCACAGGGGATA
ATCGGATCGGAACGGAACTCAGAACAGGTGGGAGAAGGAAGGGACTTTTTGTTGTTGCTGCTTTGTATGTCGGAACTCAG
AACAGGTGGGAGAAGGAAGGGACTTTTTGTTGTTGCTGCTTTGTATGTCGGAACTCAGAACAGGTGGGAGAAGGAAGGGA
CTTTTTGTTGTTGCTGCTTTGTATGTCGGAACTCAGAATAGGTGGGAGAAGGACGAGACTTG
>GYA|c7025_g2
GACGACTCCTCTCCAATGGACACTCCTCTCTTTGGTCTTGACGATGGAATTCCCGAGGAATGGCCCACCCTCTTCCCCAC
CGAGGATGCCATCAACCCTTCTTCCTCCACAGACATCCTCGTCAATCCCGCCGCTCTGATGATCGGTGGAGACTCCTCTT
CTACCCCCCCGCTCACTGCCATCATCCCATCCAGGCAGTTTTCTAACGACTCTAACAACTCTCTCACCCCACCATCGCCT
TCTATGAAGTCAAGGTCGGCTTCCAACGCCCAGAAGAGATCTTCTCTGACCGGTATCAGCCGGAGGAAAGCCGCGGCCGA
TCTGCCTCCTGTGCAGTTCGACCCTTCCAACCCAGTAGATATCAAGCGAGCGAGAAACACAATGGCTGCTCGTAAATCCC
GAGCAAGACGAGTCGAGAAGATGGAGGAATTGGCAGAGGCCGTCGAGAAGCTGCAGGCTGAGGCCCAGCAGCTCAAGGAG
GAGAAGGAGTTCTACAAGAACCTAGCTCGACAGCACGGTGCCCTAGTTGATTGACTTAGGCAAATGCTCGAGCGAAAGTT
GGAAGGTTCATCGTCATCATTATCATCATTGTC
>GYA|c18020_g1
AGAATTGTTTCATGAATTTTCATTTTTTTTTAAGAAAAAAGTCACTTTGAGAATTTTGTATATGTGTAGTAGATGTCTAG
AACTTCAATCTATTTAGGGTTGATTCAGTTTCTGATTGTCTGAACCAAAGTGGATGATCTCTCACAAAACAATCACTGTA
AGAGAATTTGGCACATATAATAAGCCAATCAAGTTTGAGATTTCCAACCCCCTTTGATCTCAATTGGTGTCAGCCTCTGA
GACTCTGAG
>GYA|c43610_g1
TAAAGCTGGACTATACTGTTTCCGTATGCAGAAAAATCGTGTTTACTATGTGAGTGAGGCCCTTGTTAAGAGAGCTACCA
ACGTTGCAAGAGATCAACTTGTGAGCCTTGGCAACTGCATTGGAAAATTCACAAAGGGTGGTAAATTTCAGCTCACTATT
CAATGCCTTGATCTTCTTGCAGCACATGCCAAGTACAAAATATGGCTCAAGCCCAGGCCG
>GYA|c28180_g1
ATACCATCACTTCATGACCGTTGCATTACCGGCCAGCTAGGGACCGTTGGCTGGCCGCGGATCTCTCAGTTGGTCCACAT
ACGTACAAGCACAAAAGACACATGAGAAAACTGAGACGACGTTCATTGGGAAAAGGCGTTTTTGATTTTGATGCTGCAAA
GATTGACTGATATGGATATGAGAGTGGACTTTGACTTCGACTTCACCATATTGTATGATTAGCTATGAACAACACTCACC
CTTTCGAGGGCCAGGATGTATATGGACATGAAGCATAGAATTGACAAATCGCTTCCTGATGGCA
>GYA|c35064_g1
CGAGTACCAGCACCAAGATTTCGATGTCGCGAGCACGGTCGATAAATTTGGTGGCGTCGAAGAGCTCACTCCCAAAGACA
AAAACTTGACCCAGACTCGTTTCTTCAGAAAGTCCTTGAGGCCTGGAGATGAGGAAGAGTTTGCCAAACTGATGGAGTTT
CAGGAATACATTATGAAGGACGGGTGCCACGGCACTATTCACCCCATGTATGAGCACG
>GYA|c18859_g1
AAACTCTTTAGTTATTCATCCAATAATCAACCTTATCATCATTGTTTACTTTTGTGTTTCCATTCTTTATTTTTGAAATT
CACACTTAGCATAATACAATTAATGAAAACTCCCAGAAAATTCAAAAATTCAATTATCTAAATCCATCCAAATTTGACAC
CCTAAACAAAAAAGAAAAACAAAAAAGAATAATAATAATTTCCCAACTTGATATTCAAACAATCCCCCCACAAAACAATT
ACCACCACAACCACCACCATGACCAACTCTTTTGTATAAAGTTCAAGACCAAATATATACATGTATATTTCACTTATCTA
GCATCCCAAAAGACCTTCTCTCCACACTTCCTTAATTTCCCCCCAAAAAAACACCTACAAAAACAGAAACTAATTTTCAC
TAAACAAACAACCCAACAAAAAAAATTTTTTATCACCACTGATTCACTCAACCAAGATATTTCCCACACACATATGCCCA
CAAAGAAAAAAACCCATTTCAAAGATATCACATGAAT
>GYA|c18705_g1
GAAAGTTGAACAACAAACTTGTATCCGATGAAAGTTTTGAAAACAAGAATAATTGGCTTGGAATTGTTTTCAGTCTATTC
ATCATCATCCTAGGTTTGATTTCGGGCCTTGATACCATTTATGGGCATGACAAAAGTACCAAATGCTCGAAGCCATCACT
ACACAACTAGTGATAATTGAAGAGTAGTTCATATTCTCAACGGTGACGGGCTGAACCATTGGGAGCGCAAGGATGATCGA
AACAAACGCAACCCAAATAACTGCCGTCGAATTGATTACCCACATCAATATACCATGACCTAAATTGAACGAACCTGGCT
TGAAGGCAACATCTGGGTGGTTCTTGAATATCAATTTCATGGCGATCGGGATCGCATATGAAGAATCCAAAGCAATTGTG
CATAGACTGAAAACGGCATTCACAGCGACAGTTGAGACAAAGGCAAGTGAGCCCATGGCCAAAGAGACCAACACGGTTAC
CCAAACAGCCCTGAGCGGAATTTTGGTTATTGTGAGCTTCCCGAGCCATCCTCGGTCTGGCAAGCCGCCATCTCGACTGA
ATGCAAACAAGGTTCGGGAGCATGCTTGCAGGACGGCGTTGACTTGGAAAAAGGCATTGATGCAGATCAAGGACCAGGTG
ATGTAGAATACGGGCCCAATTAGGTTTCCTGACAGAATCGTCGCCACACTCAGACCCGAGGGCCCAGGCAGAGTGGATTG
GTCGGGGGAGTAGAGCAGAAGGACAATGTTGAGAAAAAATCCCAGGAAGCCAGTCACGCCTACTGCCGTCATGATGGCAA
GAGGCGCTGTCTTTGAGGGGTTCTTGATCTCTTCGGAGATGTGTGCAGCCGCATCGTAGTCACTCAAAGTCCATTCTACA
CTCAAGAAACCCATCATGAATGCTAGCGGC
>GYA|c24128_g1
GAGACAAGAACTACACATCTGAAGTGGCATATCAAGGGTACGTATGTACATAAACCAGAATTTTGATCATTGAATCAGTC
ACATCTATATAACTCAATATCTTTCAAACCAGATGTGCAAGCAACTTATTTGTGGCAATACCAGGTTCTTATCAACACCC
TGAGAAATTGATCAAAGACAACTCTTGAATAGATCTACAACATATACTCCTTCATCAAAGGAAAGTCCCTTCAATGGGAT
CATTAGTTGAGCCCTACATCTTTCTCTATTGAAACCGAGTACTCAAGTACTTTGTTTAGGCTATGTATTAATGTTCTTAC
ATATAAGAACTAGAGTCTCCTTCAAGTTCTTTGACGGATGCTGTTATTCCCACTTTGTTGAACTACCCATATCCATCTCT
GTCCTCCACAATCTTTGTCTACCCATAAATTACATGTCTCCTTCATATGATCCTTACATACTTACCACTCAAGAATCATT
TCTTCCAAACGAATATTGATACAAAATACAACTACTCTCCTCACATCCAAAAAAAAATCTCAGACACCCATCAAAAACAC
AAACAAAAAAAACATGGAATTGTAACATTTTGGGTAGATGCATTGGAACTTCAAAACCCAAATTGAAGTTGAGCTCTTGA
AAACACTGGTGGCTTCCAACACAATTGACTAGCTTGGATCCTTCGTCTTTTCTTCTTCTTGTTTCGTTCATGTCGCTCAA
TGATGGCATCCGAGACACAAAGGATGTATTGTTTGTTGTGGTATTTGAGCATTTGTAATGTTTGGCATACGTGCATCACA
TCAGCATGGACAATGGCTGTCTTTTGGGCGATCTCATCGATCGTCACGTCTTCGTTGCGCGCCGCACTTTCCAAGATAAA
CCCCACGATCGTCTCTTCCCAATAAGCCCGATAGCTGAGCAGCCCAAGATCACTCAAGGGCTTCTCCGGCGAGCCGAGCT
TGCCTTCCTTCTTGCTCAGCTCGTAGCTAAATTCGATCAACAGCTTCCCGAACCCCAGTCGCTGGTACTGCGGCAATGTC
AGGATACACGCTACGTTGTAGTTTTCCGCCGACTCCTTCTCTTTTGAGAAATACCCGATCATGTGCAGCCCATTCGCATC
TCGTTGGCACATCACGTAGTACAGGAACGGATCGACGTCGTAGTAAAGTGTCTTGTGGTCCAAGAAACACTTGCTTAACA
ATGACAAGTTCCGACACCATGTCTTCTGCCGTCTCCCATCGATTTCAAAAAAATGGACCTCATCCGCCCTATAGATCTCG
TTCCCAGGCGGATGGAGAAGCATGCATTTCATGCGATGCCGGTGGATCTGGGCCTCCGAGCTGTAAAACGACAGACAAAA
TTCACAGACGTAGAGCACGGGGATGTGGGCAAACTCAACCGGATAGGGCGAGAAGTACCAAGCCTCGACCTCGTGCTTGC
CAATCTGGATCCGGTCGAGATTTTTGACCCGAGAGATCTCGTGGTGCGACTGAGTCATGCTTCCCGACGTCCGGAGCTTC
TCAATTTCGTCTTCTTTAGAGAAGTGGCCGGTAGACTGGTCTACATCCATCTCATCGTCTTCTTCATCGTCCTCCTCTTG
ATCTTCTCCGTGATCTTCATCATCATCTTCCTCCTCGTCTTCGTCGTCATCTTCGCTAGCCATACTTTCTGAGTCCATCG
CTGGGGCCTGAGGCGAAGACGCGTCTTCCTCATCATTCGCATCCGAGCCGGCCTTTGGTTTCTTGGCCTTCTTTTGCTTT
GACTGGGGCGTCTGTTTCTGCTGGGCCTGCTGCTTTTTCGTCAGCTTTTGCGCGTTCTTGAGTGCGACTTTGCGGAGCTT
GGAGCTTTCGCGTTTGTTGGCCACCGACGATTTCCGGGCGTGTTTACCCGAGGAGGACGATGATGGTGTACCAGACGTAG
AGGGTGTGGGCGTGATGACTGGCCATTCGATCGGCTGGTTTAGAAACACCCGCGAGCCGACGACCCATTCGTCCAACCGC
TTGTTGTATCCTACCCAATGCAAACTAAACCAAGCCCCAAGTCTCTAATCTCAGCCTCCGCTCGTCTCCAACCCCCAAAG
CTGAACCCTTCAAGAGCTGTGACATGCCCATCCAAATCGGAATCGAACACTGAACTAGAACTCCAATTTATCTTCCTCCT
TCTCCCCTCCACTGCTCTCTTCACCTTTGACTTCCACCACCGGCTTCGCGAACCGCGACCGTCTGGTAGTCTTTGCAGGC
CGAATCCCGAGGACCTCGGCCTTGACGGGCTCCGACTCATCTAGTCTTTTCGCGAGCACTTTGCAGCCTGTGATGATGGC
CGAAAGCGCGACCGTGTTAGGCGGACTGATCAGTGGCGGTGGCTTTGGTTCCGAGGCAGGGCCAGAACTGCTCGGAGCGA
CCATTTCTAAGAACGGCTTCAGCCGTCAAAGCAACAAGAGAAAGTCTTCTCAAACAAAAGTTCGCTGATCGGCGGTCGAA
TCGTTGAGGTTGAGCGATTCGCGCGTCGGGGAGGACCTGGGAGGACCTTTCTCTTAACTTGAGCCCCAG
>GYA|c9321_g1
GAACTCATTGCGTGCGAAAGTAGTAATTACAGCTTTGAGTTGTGCTTGGATCTTTCAAGGCGCTTGGTGCATGTTGAAGG
GGTCTGGGTGTGAATTTTCAGGAACGCCACTTCTGGAAGGAATATTAGAAATTCAGGAAAGAACCCACGACCCTGAGAAT
CTTTCCCCTTCGTCTGATGCTCTCAGCCCAACCTTTGGGCTTTCCGGGAACCTCAGAAGTGAGAAGCTTTCTTGGTTTCA
AAACCTGAGCCACATAAAAAATGCGTCTATCCATTAAACAAGCATAGGATTTTACAACTAAACAAGCACCCTCGTTTTCT
GTAACTCAACTAGAGACGGACTCAGATACGGTTCCAAATTACGCCGAGCGGAATGGTGAATATGCGATAGCATTTTTATA
CTCCTTGAATATAAATATCTATTGATCTGTTGTTTTTGAAAACCTTTGGTATTTGAAAAGAATTACGTCGTTT
>GYA|c40147_g1
GCTTTTTTCGTCCTCATGATTTTTGTTACATTGACCGCGGGAGCGCTGGCCGCTGTCGTGCACTGCGGTTCTTGCGATAC
GATAGGAGAGCTTCGCTATATGGGCTCACGTCCGTGTGGACAACTGACCAGATGTAGGGATCACGGACAACCAGGACATT
GCACAATGCAGATCGGTGAAAGCGTAGTAGTCAATTGCCAGGGCTGCAATCACCGCATCTTCTCGGGTCGAGTCGATTGC
CCCGTCAACCACTCCGCAGCCCCTTGCCGATGTCCCCCACAGCCGCAGCAAGAGGCAATCGATCAACAACACGACTATCC
CCATGAGAGTGATAGTGATAGTGCCTAACATTCACGGTCACCATGTACAGTTGTTCCCAAGTCGCTTGTCACCCAGCTTG
TCCAACTTTTTGTTTAGTTAAGATTCAAGGCGAGGGAAGGCCTTTTGA
>GYA|c26038_g1
TCACCCACCACCACCACCACCACTAGAACCAGAACCAGAACCAGCAATAACCACCAGCGACGGATATCGACATCGGCCTT
GGATGATGACCCAACTCGACCCTCAAGATGCTTCCACCTCTGCTGCTTCGCCCAACCCTTCTCCCGACCTCACCCAGCTC
TACCAGACCATCGACAGCCTGTTTGTCCAGCTTGCTCAGAACCCGTCTCCTCAGAGCACTGCCCACTCTCTGCCTGTTCT
GCTTCACCAGCCACTCGCCCTCTTCGCTCTCACTGCACATGCAATCCTTCTCAGCCACTCCTTCCGACTTCACTCCCCTT
CCCTCTCTCAGCAATCCGATTCGCTTCTCGCCACCGACTGGGACACGCTTTTGGCCCCCGATCAGCGCTCGATCCATGCT
GCCTACTCCCACCCTCATACCACACTTTCCTTCGAGTTCACGTTGTCCAAGATCGGCGCCCGTATCGCGATTGCCTCTGT
TGCTGTTGAGCTTGACAAGCTGGCGAACCTGGACGTCTCTGTGTCGGAATATGTTGATCCGAGCCAATTTCCACTGAGCC
TGTCAGAAGATTCCCAGCGGTCGGCATGCGGATTCCGGTCGGCAACCCACCTGCTCGACTTTGTCTCCCTCTTCGTCTCC
CACACCATCCATGCCCTCGCACCCGATCTTTTCCCCCTCCCCGTTCCGCCTGCGCCCCCGCGCCCATCAACCACGGCCCC
CGCCCGTTCTGAGCCTGTGCCAGATGCTACCCATGCTCTGCGCGAGCCAAGCAGCACAATCCGCCAACCGGTTGAGATCG
GCCGCTCAGACCTCGACCCGATCGGGACCTCGAACATTCGGCTTCCCTCATTGTACAACGGCCCAGCTGGGCCGCTGGCG
CAGCCCTCAGGGATGCTTGTTGGGCCTGGCCATCCCCTCTTTGGTGACGCGCCCCACCGTCCGGGCGCTTTTGGCGGAGA
CGGCTTGCTGCCCCCGGGTGCTGTACCGCCGGGGGCGCGCTTTGACCCGATTGGCCCCGGCTTTGCTCCCGTCCGGCCAC
CGCGGTTCGGAAGGGACCCGATGGGAGGGCTCGGTCAAGGCCTGCCAATGGGCTTGCCCCATCCGGGCTCTGGGCCCGAC
CGTCCAGACTTCAATGACTTCCGTCCGCCTGGAGGGCCATCTGGATATGACGACATGTTCATGTGATCAGCCAAACAAGT
GGCAATGGCTCAGCCCCCAAAGAGCACGATCAGGTATGACTAGGTGCAATCCACTACACATGTTGTGAATTGGTGGCTGG
ACCGATTGTATCTTCCTCAAACTATTCTTAACTTTTAAAGTCCTTGTTGTATTGATGTCCTTGCTTCAGCACACATAAAA
TACACGCACTTTTATTCATGTACACACATGTTCATGGTCCTACAAGGACATCTGAATCTGTTTAAAAGAAATGTCTTCTG
GTCTAGCTTGAGAGTGAGATTATAGATGACTAAGATTGATGTGTATGTTTCTGGCCAGTTCTCATGGCATGCGATAAGAA
TTTGGTGGTGTACATTCACAGCAAGCATCTGTAGCTGTACATGAACTCAAAAAATAATTCATCAATAAAAAAACAAAGGT
ATGATACATGTGTGTGTATATATAGAAGATGAAACTGGACCGGTATATGAGTGGCTAAGTACATATATGTAAGTAAATAT
CAAGGCATCAAACACCTCACATTGTGTCCAATGAGTCTACACATATGAGGGTTAGAATTCATCACCATGGTTAGAACAAT
ATACACATCACAGATCTGAAACTGGGATGATTCTTGGGCATCAATCTTATCTCAAGACCATCAATATCATCATCACCACT
ATCAGTAGAGAACAACACAACAACACATGCACATATTAATATATATTTATTTAGAGATTTGATGGAGGTTTTTTTTTTAG
GAGGATACTTGATTTATTTGTGTGTGTTGGAATTGATTTTTTTCTTTCTATTTAGTAGTTGTTGTTGCAGTTGTTTTAGT
TGTAGTAGTTGTTGTTGGATAGTGTTTTTAGTTGTTGGATAGGGTTTTTAGTTATAGGATGTTTTCCTTCTTT
>GYA|c34490_g1
GTGCAATTCACCGGCGACTTCGAAGTCTTCCGGGCTACCAGAAGCGTCCAAACAGGCACCGAGCGTATCCTTGAACGCTG
GGCTTGGGCAAGTGCACTTGTAATCAACAGAGGAAATACAGCCTGCTACTGCAGAGGCTTCATTGATACACCGAATAAGG
TCAGGACTGGCGTCATCCAGAGGATCAGCAATAGTCAAAGACAGGAAAGCAGCCAGAGGGAAGAAGATAGTAAGCTTCAT
TTTGG
>GYA|c21189_g1
GTAATAGGAAACTGAGTAGGTTTCCTATTTGTTTTTATCGTCCGTGTGTATCATACATATTCAAGGCCAAGAGGGGAAAA
AAGGATCATTTTCTTTTAGGAATATTCTTGTTTTTTTTTTTCTTTGAAGAGCGTGAAGACAAAAGTGACAGAAGTTGTGG
TGTTTTTTCGTTGGTGTGGTGAGGAAAAGAAAACTATACTACTTACAGTCCATGGATCTAGCTTTTAGGTTTGGGTAGCA
TATTTGTTTCGATTCCAAAAATTCCCATTTTTTTAAAAAGAACCATGTCCCAAGTGATGTTCCATAAACGAATTTTTTGG
TGTGTTTTTCGTCCGATTGTTATTGATGAGAGGATTTTTTCCGGGGGGAGGGAGACACGCAAATATCGATGGATTAAAAA
AAACATAGGTTCATATGAGTATCCATGTTCAGTCTTTCCTATTTTTTTATTGATTGCTTGTGGCGAAGAAGGCAAAAATG
TGGCTGCAAAGTGATGTGTTTCTTGTGGATCATGATCGGTATAGCAGTTGTGCTCATCCGTTTTGATGAAGCGGGAGGGG
CGATAAGAATGACGTACATTGACATGATTAAACCTGACTGTTTCCAAAAACAAACACAGATTGATATCAGTACATCATGT
AGATGACCACAAGCCACAAGTTGCCTCTGATTCGATCGTCAAAGAAGTTCTACCACTTCGGAAAGACAAAAAAACGGATC
ATCGAAGGTAAAAAGACAACACACATAGATCAGAAGCCTGGAACGGTC
>GYA|c27370_g2
GGTCGATGGTGAGTGGCCATGGATGAAGTTGATGGAGGGTGTGGGTTTAGTCGAGATGGAGGGTGGAAAAGTGAGAGAGC
AGAGGCCAGCCAGACGGACAGACGGACAGACGGACAGATCCAGCCGCCAGCCAGCCACCAAGCGCAAATCATCACCGTCA
GCCTCAAGTTCTCCCTCAGCCACCCGGTCGAGTAAGCCTCCTTGACCCTGAACACTGGCCATCCACACTCTGGCTCTGCT
TGGCGAGTTGAAGAAATGAGTTTGTCCTAACCTTTCTGCCACTCAGCCCACATCCTATCAGCAG
>GYA|c24010_g2
TGTAGCAGTAATACTACTACACCGAGCGGAGCCGAACATGGACCATCATCATCTTTGAGTTTTTCAAATACCAACCTGAG
TAACACCCAAAACACCAACACCAACTTGCCCTCAAGAACGGCAATCGGAGATAGTACAACTGGTACTAATTGTAAGAATC
CAACGATTAGTAATCTTAATAATCATGGTCGCAATGCTGGAAGTGGTAATAGTTCTAGTAGTACTACTACTCTACTAGGA
TCAGGGCAAAAAACCTCGACGAACTCGACGAGTTGTAACAAGTTGACTGGTGGGATTCCTACTACTACTAGCAGTAGTAC
TAACATTAACACCAAGACTAACAGTGCTAGTAACAATCATACTAGTAATCGTAATACTGCAACTACTACTGCTAATAGAG
AAGTTGATAATACTAATGGAAATCATTATGATGGTAGTAGTGGTATTACTAATACTAATAGTGTTGGGGTAGGAGTACAA
AATCATATCGGTACAAATACAAGTACTGATACAAATGGTAATAGTACTAGACATCGTACTGCTACTAGTCCTGAGTCTTC
TTGGCAAGCTATTAAAGCTCTTTGG
>GYA|c16084_g1
CGTTTGTTACGCAAAATAATTCCAAGAAAAATAGTTACATGTTACTAAACTAAATAGACATGGCCTTGGGAGCGATACGT
CACTACCATAGATGCTACCATAGACCACACAAGAACCAGCTCGCCGGTGGCCCATACGCTTGCATTCCAACGTAAGGCGC
CATCAATGCCAACCTTTTTGATAATCGGTGACCAGGGTTGGCTGAGCTGGGAAAAGAGCCACAATCAAACAACGCTGACA
TCTTTCTGGGCGTATTCGAAATTATCAGGCTTAAGATCGAAAAAGAAATCTGAGCCAGGGTGTTTTTTCTTCGCGAGGAA
GACTTGAGATGGGTGGAAGTAGTTATAGAGGAGCATGCAGAGAAACATGAGGGTGGCGTCGAAGATGATATAATACAGCT
CTTTCTTCATCATAGGGCCATAATCTCCCATGGAAAATTCTACCAACCGGAAGATGGAACGGATCAAGATCAGGATGCTG
GAAAAGTACAAGATGGAGAAGTATTTTTTCCAATCGTGAGAGAGGAGTGTAGAGGTGCTAGTAGGGGAGCGGTGAATG
>GYA|c44254_g1
GTTTTTGAGAGCTGAGAGAGACACAGAAATGGTGGGGAAGGACGTGAACATCACCAGCGAGAATCCTCTGGACCTGTTTC
TGAAGATCGGTTTGGACGAGCGAACAGCCAAGAACACCGTCGCTAACAAGAAGGTCACCGCAAATCTCATCGCCGTCATT
CACGAGGCAGCTGTAACTGATGGGTGCGATCGGGCCATTGGGAATCTCCTTTACACAGTTGCTACGAAGTTCCCAGCAAA
TGCTCTTGTGCATCGCCCAACACTTCTG
>GYA|c27497_g1
GCAGCAGCAGCAGCAGCAGCAGCACCACCACCACCAGCAACAACAACACCCACTTCAGTCTCAACAGCAGCAGCAGCAGT
CGCAACAACAGCCCCAATCCCTCCACCCACAGCAACAACAGCAGCAACAATCCCAGGCGCAGGCGCAGCAGCAGCAAGCA
CATAATAACCTTGCTCAGCACCAAGCCCAAGCCCCGGCACAACAAAAAGTCCAGCAACAACAATCGCTCCAATCTGGCCT
GCCACAATTGCAACCCACTCACCCCCCCAAGCCAATAGACATACCCGAGTCTGTGCTCCTGACCATGAAGCAGCATATTC
ATACCATTCCACAACTCATCCACCGGGTCGAGTACCTTCAGCGCTGCTTGACCGAAAATATGATTCTTCCCACCGATGGC
CAGTCGAACGCGCGACCGATGTCTGCTGAGGAACGAGCAACGAGTGAAACTGAGCTCCAGAGAGCCCGGCTCGCCCACGG
TCAACTCTACAGCCAAATCCAGCTCATTCTCAACAAGCACGGAGGCGCCGAACACTTTAGCTCTATCATGCGCAAATTAC
CCGGCGCTGCCGGCTCTCAGGGTGCAAGTGGGCCAGTCAGCAATCCTGCTATGCTTCACCCCAATCATCAGCCTCGACCG
CAATCGTCCAGTGCGCACCAGGGTCCGGCTCAACAATCGCATCAGCAACTGCTTCAGTTGCAACAGCAGCAGCATCAGAT
GTCGCAAAACCAGCCCCAACAAGCTCCCCTCCACTTGCATCCCCAAACCCAGGGTCAACAGCAGCAACCACAGGCTGAGC
TCCATCAGCACGTTTCTCAGCAAGCTCTTCAGCAATCGCAAAAACAGAATCACGTGCGTGGTGCTCAGGTACAGTCTGAT
CCATCCACATTGGCTTCCAATCAAACCTTTGCTCTTGCCCAGCAACAACAGCAGCAGCAGCACCAAGCTCTTGCTCAGCA
GCAGGCTCACACCCCCTTACAGTCGAGCTCGAATTCAAACTATGCTGGTGTGCTCACGCCGCAACAACAGTCCCGGCAAA
TTCCCCAAGCGGGTGGAGGAGGACAAATGTTTAGCAGTCCGGTGTCGCACCCTAGCCAAGGTTCCAACTCGGCCGAGCAT
CTGGCGCGCTTCCAAAGTCAGCACCTCCAGCAACAGTACATTCGGTCGGGCAGTCCGCGCCAAACTGGTCCCGGGCAGCC
CCCGCGCCCCCCATCAGCCGCCCAGCCGCCGCCGATGTCGGGCTATCCGACGAGCTCACCCAACCCTACTCAACCCAGCC
CGTCGAACAATCCTGGCCTCCATCAGCCTTCACAGGGCCTGAACATTGCACCCTTTCTCGCTAACTTAACTGTCGACAAA
TTCATGGGCGCTCTCCGAGATAGCGCTGCCCGGAAAGGAATAGCCTGGAATGGGCCACCCATGTTGAGGGGAAAGGAAGT
GAGCCTGTATAAGCTGTTTGCTAATTGTGCTGCGGTTGGGGGTTTTGAACGGGTGACTGGAGCAGGCTTTTGGGGACATA
TGGCCGTGAAGATGGATTTGGGGTTGAATCCGGCTGATAAAAATGAGATTCAATCAGCTGGACTTGAACTTTGTGACATA
TACCGGACGTTTTGTTTAGATTTTGAGCAAATGTTTATGGCAGCGATCTCAAAGCAACATCAGGAGCTTCTCAAGAATCA
ATCAGCCAGGGCTCAGGCGCATTCGATTGGCCAGTCGCCCTCGCAGGCGCAGCACCATGGCTCTCAGGGCCCAACGCCTC
AGAATCATCCAACGCCCCAGGCTCATCAGTATGGGCAGTCGGACTCACAACATGTGGGTGCTGAGCAGCGAGCTCAGCAG
CAGCAGACTCATGGCGATGCACAGTTGCAGCACCCTCAGCACCTGCGTGGGCAGCTTCAGCATGATCAGATCAATGGCCC
AGGCGATCTCCCCAGCGCTTCTCAGCACCAGGTCTCGCATCTGCAGCAGCAACACCCGCTCCATGCTCAACAGCCATCCC
AAGCACCGTCACACGGGTTTATTCAAAACCAGTCGGTCGGAATTCCGCAACGAGATGTGATGTCTCAAAACCCACTTGCC
CAGCATCCAACTGTATCCCAAGCACCAGAGCAACCGGCAGTGAACCGGCAGTTTGGATTCGGCCCGTCTCGTCCAGGAGT
GACGACACCAGTACCCTCGACTCAACAAGCACCTGGACCGCAGCAAGTGTTGCAAGCCCTTACCAACGAGCGGCTGATGA
ACATGTCAGAGGAGCAGCTACGGGAGCTGGGTGTTTCAGAGGAAGTGATCCAGAAGATCAGATTGGCTCGCCATGGTGGG
CAGGCAGTCTTTGGAGCTGGTCCAGGGCCTGGACCAGGTGGGCTACCGACGACGACGCAAGGGGGCAGTCAAGTGAGGAT
GTCTGCTGGGGTGATGCCAGGATGGACGGCGCCAGTGTCGGGAGTGGGCCACAGTAGGAGTATGACGAGTGGCACTGATC
AGGGACAGTCGGTTGGGAGTGGACCAGATCTGAGTGTCATGGGTGGCTCCGCTAATGGCGCGAGACCCGGGTCGAGTGGA
GGAGGAGCGACTGGCGTTCCAGTGATGACGATGTCTGAGGCTGCTGCATTGCTTGCGCACATGAAGCATGAAGCTTTGCC
TCAAGCCAAAATGCTTTGGGCAAAGTATAAACAACCGGTTCCAAGAGAAATGAGTATGGTTGAAAAAGAACAATATCGAA
TGAATATGGAAGATCTTGCGACGATGTTTCAAACGGTGATGGGTAGATTGGTCGAGTTTTTGTCGGTTACTGGCAGGAGT
GATCAAACTCGACATGTGATCATTATGGCTCTGGTATTCCATATGGGCTATCAAGCTGTGAGAAGCCAAGAGTTTTGTAT
CGGTCAACATGATTTACACAACATTCGACTCAATATCGAGGGCGTTCGGACGTTTTTGGACAATTCGTCTGCCAAGAATC
GTGGCAATATTGGTAATCCCAATCATCATAGTTTGTCACCTCACCTTCTGCCTCAGCTGCAACAACACCAACAATTGCTG
CAACCCCAAGCCCAACAACAGCAGCAACAACGGCCCCCGTCACAGCAACAGCATCAGCACCAGTTGCAATCGGTGCCGCC
ACCAATGCCTCAGCAGCACCAGTTGCAGCCTCAACAACATCAGCCGCCTTTGCATCCCCATCAGTCTTATCAGCAACTAC
CACAACAGCAGCCGCAACATCATGCTCAGCAGCAGTTCAATGATGTCTCGAGTGTCATGTTGGCCAAGTCTGTCCAAGCG
CCAACTCCCATGGCTCACTCGCCCCATTTCAGTGAGCATCTGAAGCAAGGACTGAGGATTGAAGATCTCAAACAGCCTCC
GCCGAAGAGGGCAAAGATTGGACCTGGCGGGTCACTGGGAACGAGTCCAGATCGGTTCCAAGCTGGGGGGATCCTCTCTC
CGTCAACGCACGATTATGGGGGCGTTCAGCAGGGAACTGGAGACGGTTCCAACGAAGTTGGGTCGCCCGCGGGCGCGAAC
GCGACTAAGTCTCCTGGGGCCAAGGCGTCAGCAAAACGCAACGCAACTGGTCGTGGTGGCGCTGGCGCGCGTGGGTCTAG
AAAGCCATCAACACAAGGCGGTCGATCGACCACAAAAACGTCACACCAGATCATGGCTGAAGTCAAGGCAGAACACGCTG
CGGCAGCTGCCGCCAAGGCTAAGGCCGAGGCCGCGGAGCAGAGCCAGAACCAGAACCAGACCTCGAAACCCCCGGGGACG
GTATCGATTATGCTATCGGAGCCGAGCGAGAGCGCGCAGCCGGCGGGTGGGGGAGCGTTGATTGCACAGTCGTTTGAGGG
CGTAGCATCACATGTTGCTGAACCCACGGTGGCTGCCACGCCAGCATCGGGCTCAGCGCCGGGGCCTGCTCCGACGGCGG
TCGCTGCGACGTCGAGGGCTGAGGAGGAGAGGGCACCGCATCTGATGGTTGAAGATCTGCTGAGGGGGCTCTGGGGTGAC
CCCTTGCCACTCGATGGACAGGACACTAGTGGACGGGCAGGTGGATCCGATGAGCCCTGGCGGGGGATGATGGCAGATCT
GCCTGCGGCCGGGGAAGGTGATGAGGCGCGGCGGCGGGCAGAGGAGGACGAGCTGCTGGGGTCGTGGCTGTTGGAGGAGG
ACTTTAGGGGCAGCCCGGGCGGTCTGGAGAATGTGTTTGGAGAGATGATGTACATACCCCCGGGGATGGAGGGGCTCTTT
GATATGGGTTCGCCAGCTGGGACGAGTGAGCTTGAGCGGGCCAATGAGCATCCTGACAAGGCTGAGGGCGACGCTGGCCC
GGCTGGGGCCCAGAAGGTGCCCAAGGGCGAGGAGAAGAACGAGCATGGGGCGATCAAAGAGGGGCTTCATGGGACTCACT
GGACGGCGGCTGAGGAGCTGATGGGCGAGTTTCTGTGCGACCCGCAGCAGGTTCTGCTTGCTGGGCAAGACGACTCGGCA
AGCTCGCCGCGGGCCTTGCGGACGGGCTCGAGCGGGGGCCCCAAGGGGCCAGGGACGGGGACAGCGCCAGGGACAGCAAG
CGAGACGCCAGAGTTTTCGCCGAGCAAGCTCTCAAGCGACTCGACGCCAGAGTCAGTCTGTTCGGCTGATGGTCAGTCGG
TGAATGCGAAGCGGCAGCTCAGTGGGGTCGAGGCTGGGCCGGGCAAGAAGGTCGCCGGAGGAGTTGTGGTGGAGGGGAAG
ATGTATGGGTCAGGACGGGAGGAGGAGGAAACGCCCGAGTCGGAGCAGGATGCACTATTGATGTACATGATGAGCTTTGA
TGAGGACAGCAGTGTCGGAGCTGGGCAAACGGCCGAGCGGCTGATGCGGCGGGCACAGCAGCAGGCGGACGAGCCGGCAG
GGGGGCAGACAGGCTCTGGAGGACCGGTGGGGCAGGTGAAGCCAAAGGGAGTTAGAGTCCGCGAGGGAGGCACGGGGGGG
CTGATTGGAATGGACGGGCAGAGCGAGTTTAGCGAAGAGTTTTGGACACGGAGGGTGTTTACGGCCAGTGGTGGTGGGTA
TGGTGTCTCGAGGCTGGCGGGAGCAGGCAATGGGAATGGGAAGGGGAAGGGCGAGCAACAAGGACAGCCACAGAAGAAGG
CCGGTGGTCATTTGGGTACTGGACTTGAGGGTGACAAGACCAGTGGTGGGGTGATTCCGACCAGTCATGTTGGTGAACCG
ATAGGAAGTGGAAACGTTAAGAAAGGGGTAGTGGTGGTAGTTGAGTAGTAGTAAAATTTGTATCGCCATTGGAAAAGTTG
CGAGAAGAAAGAGTATATGTAGATTGCGATGAATTTGAAATATTTTCTTCGTCTTTTTTTGATTATGATTTGTTGTTGTT
ATGATGATGATGGATGAGAAGTTTTGATAAATAAAGAAATATGTGAAAGTAAAAGTGGTTGTTGGTTAGAAAGAGAAATA
TATTATATTTGATTAATAGATGAATATTTTGATGTGTTGTTATTGGGTCAAGTGGCTATCTGGTCATATGAACCAGTGTT
GAAGTTTGTTTAGGTAATGATTGGAAAAAGGGGAAA
>GYA|c33646_g2
CCTTTTTCAGTGGGACTCCCACTCAAAAAGGTTCCAAGGTTCTTGACGGAAGCTGTACAAACACACACACACACTGATAA
ACTGATAAACACAGCAGCAATCCACTTATTCAGACCCACAGATCAAGCAGTCACTAAAAACCAACACGAGACAAACAGGC
CTTCCACATCTCCCCCGAGTCAAGTCCCGAGCCCTTCTATGCTGCATATTCAGAAATTTCCTAAGCAACAATACCCTCAT
TGCTATAGCATACAATTTTGACAAGTTTGCTTCTACATTCATTATTCCAAATTACCCTTGTTTCTTCATGGGTTTTGAAA
ACTAGACCAAACCGCTTCCTCTCCACGAAATAGCTGAAGCCAAAGTTCATTCCCCACCGCCTGTGATAATGCGGTCTCAG
CTTGCGCCCCATTGCTCAAGTTGACTGTCTCTACTCTGAACCCGTTAGGCAGATCACTGTCCTCACTCAGCCCTCCACCA
TTCTCGCCGTTTTCGATTTCTTGTTTGATCTGGGTTTCGTCCGCCACATGAGGGCTCACAGGGCTCTCAGGCCCACTCAG
CTCGTTGCTTGGCCCCGACACGCAGGTCGTCAGCGGCTGTGGGGATTGGCCTCGGTGATTCTGATTTTTCCGCGGCACCT
CAGCTTCGGCAAGAGCCAATGATGGCGCACTCTGGGCTTGTAAATTAACAACTGGCTTGTGGACGAGCGACAATCGCCCA
CTGGCGGGCTCATCAAGATAGCCCGACGCACTGAGTCCAACAAAATGCTGCCCCTGGCTTGATTGGCTATTGATGGCCTC
ATCGTTGAGTGCTTGTTGGATGTTCTCGACAATCTTGTTTATCACACTGCTGTCACATGTGCTAACTTCAGTTTCACCGG
ACGTGGAGAGGTCGACATCGCATTCATTCCGAGCCCGGCTTTCGAGCGTGGATACCAGCCAACTAACTCCTCTCCAGCAA
GTCTGCATCTTGAGTAGCTCACTCCAGCAGATGTAAAAGTCGCGCCATTGGGTTTGCTGGCGCGGCTCGCCCGGTTGGCT
CGGCTCCTGAGATGGATCGGGCATGCTGGCAAGACCGGCGATCAAGATCGGCTGGCTTGCAAATGGGACCCCGATGAGGA
CATCGGGATCTAACATGCTCTTGAATGCAACCATATCACAGAGTGTCCGTGCACTTCCTTGACTCCACTCAAGCATCCAA
GGCTCGATCTGCTCATCATCGAGCGAGTTCCACCCAGGTCCAACTCTGGCTGGGTTGTGAGTGATGATCAAAAGTGTATG
GAACCACAGATGCAGAAGGAAAAATGCTTGTCCGTGCTTCGCAGCCACGTAGCGACAGGCGTTGCTGGCGGTGAAATGGA
GCACAGATGGTAGACCAGCATCAAACATGTAAAGCTTCGTCCGAAAATCTTGAAGAACCGGAGCCGGTCGTTTTACATTG
ACATTATTTTTGTTCCTGTTGAAGAAGTCCGTAATTTGCCCGAGTAAGATAAGGATCTGAGTGAGGTGGTGCATCGGGGA
AACCAGTTCTTCTTGAGTTTCCAAGTCCTGGTCATCAGTTTTGATCGTGTGCAAAGGCAGCAGCTCAACCTCAATCTCCG
CGTCACGCAAGGTCGCGACACGGCCGGTGCCGCT
>GYA|c24268_g3
ACCGCCCAAAACACCAAAAACACATCGGCTGGGTCATGTCAGCTCAAGCACCGCTAGCTTCGCCTCAAGGATCACCTAAG
TAATTGATTATCGGAAGCCCGTCATTGGCTGTCACCGCTCATCCTCTATGGACTTGGTTTACGTCCAGCCAGACTATGTA
GATCGTGTGATCCAAGCAAGCTGTCTTCTTTCGCCCCTTGGGAAATATTTTAATGTCAGACAAAAAAAATCTGAAAGGAT
TGATATAACCCTCGAATCTCGATTGGCATATAAGGCCGCACCGAAACCGTTTGTGCCCCTACGCCGGTGAAAAGGATCTG
TCAATTCTTTGCGACTCTGTCAGATTTGATCAAACTTGATTGATGAGCATCGGGTTGTCGGTCTGATTGTTGGTACCCGT
TGTTTTCACGATGTCGTTTCAGACGACACTGCCACGGCCCTGGGTCCAACTATTACTCGGATTGTTATTGCTGGCGCTAT
GTCCAGCATTGGACTGCAAAGCCAAAACCCCCGAAGCCGCGTCAGCTCGCTACATTGTGAGGCTGTCTCCAAAAAAATCA
CCTTCTCTGGCCAGTTTCAAGCGCCATCTCCGGGATTTAAAGATATCTTTTCGAATTTTGCAAGACTACACCACTTTGGT
TCCCGACGTCTTTTACGGCGTTTCTGTGTACCTAGACCACGCCGAGGACATTGCCTTGATAGCGAATTCCACACACGTCG
AGAGGCTCAGTCCCGTAACTGACGTGTCCCCGCTCAAGACTCTGAACCGGAAGGTCATTGACCAACCCATCGCCTCAACG
CCTAATGATTTCCCACCACAAGTCCAGACCAAGGTCACTGACCTACACCGGCTTGGCATTTTCGGACAAGGGATCAAAGT
GGCCATTATAGATTCGGGGGTTGACTGCAAGCACCCAGCCTTGGGAGGTGGTTTTGGGAAAGGACACAAGATTGGTTTTG
GAATGGATCTAGTCGGGGACAAGTTCAACGGCTCAAATGACCCTATCAAGGGCTACAGCCCATGCACGCCCTGTGGGAGC
CATGGGACACATGTCAGCGGGATAGTAGGCGCTCAAGACGTTGGCTACGGCTTCGTGGGCGTTGCCCCGAATGCGACGCT
TGGAATGTACCGCATTTTCGGCTGTGGAGACGACGTTCAAACGTCGGATGATCTTATCCTGGCGGCTGTGTTACATGCGC
ACCGGGACGGAGCCGACGTCATCTCAATGTCTCTTGGCGGCCCTGCTGGATGGGGGCAAGGCGCGGCATTGTACGAAGTG
ATCAATACACTGGTGACGAAAAAATCAGCAATCATCATTGCATCCGCAGGGAATGATGGAACTGAAGGAATCTTCGATGC
GTGCAATCCAGCAGCGGCTACGAACCTTATAGGAGTCGGCTCAGTCGACGCGACCAAGTTTATCGCCAGCAATCTGCGCA
CCTCAACTGGACGCACCCTTCTCTATCGCACAGCAGTCTCATTTCCACCCAAAAAGTATCCGGTGTATTTTACATCTAAT
AACTCCAAAATCACCCACGACGCTTGTGATCCGCTGCCAGCTTCAACGCCGAATCTGTCGGACCATGTCGTGGTCATTCG
GAGAGGAACATGCACGTTTGCTGAAAAAGCGAAACACGCCCATGCAAAAGGAGCTAAGTTTGTCCTTTTTTACCTGAATT
CTACATCTCCGACTACTTTACCTACAAAGATGTCGAATGCAACAGTCGCGGTAATTGCAGCTGAGGATGGCGAATATATA
TTCCGAGAAGCTCACAAAGATCCCCATGGGTTTAGATTGGATTTTAGTCCTACGAAGCACTCTTACATCAATTCTGAGAT
GGGAGGATATATGAGTAACTTTTCTCAGTTTGGGCCTAGTTTTGATTTCCTCAATTTACAACCAGCTGTTTCTGCCGTCG
GCGCTAATGTGGTCTCTACCTATCCATTGAAGGACGGCGGTTATGCAATGGATTCTGGCACGTCAATGTCGGCCCCGCAG
CTCGCCGGTATTGCTGCGTTAGTACTCAGCGTCCGAGGCAAGCATTTCAATGGTCTCTCGATGCGTTCCCGACTCGCTTC
CACGGCCCGCTTGCTAAAGACCAACTTGGGGAAAGGCCTGCTTGAGAGCACAGCTCACCAAGGCGGGGGCTTGGTCGATG
CGTTTTGCGCAGCGTTCTCGAATACGTCTGTCTCGACCTCTGCTCTTGCCCTTAATGACTCGGACCATTTCAAAGGATCC
CATAGCTTTACTATCGTCAACGAAGGCCGCACCCCGATACAGTATATCCTCCGCCACAATCCAGCGGGAACTATATCCCC
ATTCTCCTCCAAATCAAAGTATCGTCGGCCAGATGCCAAAATCCCTGAGCCATCCGCTAACTATGCGGACGCTGATATCT
CACCACAGAGCTTCATCCTCATGCCTGGTAGAAAGAAAACTGTTAAGGTTCAGATCAGACCTCCAACAGGTTTAAGGCCT
GTTGATTTGAATGTTTATTCCGGTTACATTTCCCTGGTCACTGAAACTCCGTGCGAAAGTCATAATGTGCCGTATGTTGG
AGTTTTAGGGTCGATGAAAGACCAACAAATCATTGACCGTGGGCCCAGTGTCAACGAGAATCAAACGTTTAATTATCCGC
ATTTTATCTTTCGCGATAACAACCGGACTTCAAAGGCCGAAAGAGATGGACCGCTCTACTGGAACACAAAAAAACATAAT
GAAAGCGTGCTCCTACTGAGGACGAACTTTGGATCGCCTTACATACGGGCGGACGTTTTACCAGGAGATGCGGCTCTCTC
CAATATCTCCAACACCCCAAAGGATAACTGGAAGACTCACTACAGAGGGGTCAAGTTAATCGGAATTATACCGCAGAGTG
ACAGTGAATACAATGGACGAACCAGCTCGAAAGATGAATCAGAAATGCCTTGGAATGCTACCGTTGCTTCGTGGGAATAT
GGGAAACCTGTACGACTTCCGAAAGGCAAATATAAAGTTTTGCTTCGGGCTTTACGGATCACCGGTAACAGGAAGAAGGA
ATCTGATTACGATGTTTGGATATCACCGATGATCCACCTCCGTCACCACTGACCAAGTCCATAGGGAGGATAT
>GYA|c40931_g1
AAGTTCTTCTTATTCACCAAAGGAACTGAATAAAGAGATTATGCCTGAGAAGAATGTTAAAACATTTAAGGATGTTAAAG
GTTGTGATGATGCTAAACAAGAGCTTGAGGAGGTAGTAGAGTACCTAAAAAACCCAACAAAGTTTACCCGACTTGGGGGG
AAGTTGCCTAAGGGAATTCTTTTGACTGGAGCACCTGGAACAGGCAAAACTCTTCTTGCAAAGGCTATTGCTGGGG
>GYA|c37472_g1
GGCGGTTTTAGTGCTTATTATTATTAACCTCAGTCGTTACACTGATTTTTAGATAATCCGACATCAGCATATGGAGGCAA
AACAGTGGCTTAGTAGATGCACTTGGCACACAACATAAACATACTATATTTACAAGCATTCGGCTTACTTGTTTTTGAAC
AGTAAAAATACGATCCAACAGCCCAACAGCTAATTGTTTTCATCATCATCATCTAGTAACCGCCATGTATATATGCATTC
AAGCGGTCTAACTCATCTCGATGCTCACTCACCACAGCACGAACCACATCTCCGATGGACACCATGCCTTTCATTTCCTT
GTCATCGATAACTGGAATGTGCCTGTCATCAGTTGCATTGCCTTTAGAACTTTAGTATCGGGCTTGACTGTGATGAGCTT
GTTCTCTTCAGTCATGATGTCCCCGACTTTGGTTGATTTGGATGATCTTCCCTGTACTATGATCTTCCTGAGATAATCTC
TCTCTGT
>GYA|c22018_g1
GCAAAACTCATATAAACACATCCAACTAATAATTACAACAATTATTAAAATATTCTCTTTCAGGTTTTTTTTCACGACTT
TTTGTATTGATATTAATGATGAGCTATGAACCTGATTAACAACTCATAACAACAAATAACATGTTTATCCAAGAGGCCTA
ACAGACAGAATTCGAGGAGGGGGGGTGGGGGGAATATGCATATATTATCTATGACTACACTACCCCCTACCCACCCAAAC
ACTTCTCAAAAAACAAACCACACGCACAATACAACAAGCTGGAAATAAAAACAAATACAAGACACCCCCCCTCGTCCACT
TTTCGTTTAAATACTATGATGAGATTTCCCGAGAGTACACAACTATTATTATATCACTAAACTGAAAAAAATTGAGCACA
TTTACACTTTTGCGTGTAAGCGTGCATATACATGTATACAAGCTGAAGCTAGTCCAGATGATGGCAAGATTTTTTATGGT
CATATTCTGGCTCAGTCTTCACATCGTTGGTTTATGTTAATAATGTAAATATATCTATGAATTCCATTTCCTACCCTGAC
ATGATAGCGACTTTGATCTGCGCGCTTTTAGTGCCAGACCCAGACATCATGATTAGATGCATAAACGGGTTCAGCGAACT
AGACCTTAGTCGGGGTCTCTCTCTCGCTCTGGTTTTAAGCCGCCGAAGGCATTCTGATCAACAGTCTGCTGACCAAAAAC
CGGTCACTATGTCCATCAAGCCAACCCGTCTGTGTCAGCTCTCGATTCTCACCACACCGGCTGCCGCCTCTCAATCAAAC
CCAACGCGCATAGCCGAATTACCAGTTAGTGATGCTTTCCGCCTCCCCAAACACGCTCGCCTTCGACGCCCGTAACGGTG
CCGGTGGGGCCTCGCGCTCCGTGCTAGCCAGCTGGCGGTATAGCTCAGGGAGCTGCTCGTGGAGGTGGGCAAGGACATGT
CGGTTGATCTGCTCGAACTCAAGAAGGAAGCCGTCGTGGCCATCAGTGCTTTCCACAATCACCAGCCGCGCATCCGGCAT
GGAGTCAGCAAGCTCCTGTTGGTCCGTCAGCGTGAACAAGCCGTCGGTGTTGATCGCGACCACAAGCGGGCGCGGCGGGA
CGCGAGCGAGCGCGCCCCCCTCGCGTCCGTGGTCGACGTCGTGGGCATCCATCTTGCGGGTCAAATGAATGTAGCAGTTT
GCATCAAAGCGGGACACAAACTTGTCCCCCTGGTAGCGCAAGTAGGACTGCGCCGAGAATATCGGGCCTGACGGGCTGGC
GGGTGTGCCATTGGTGAGGCTCGGACTGGGCTTGGAAACCATTTGTTTGCGCCCAAACCGGGCTTCGAAGCTGTCTCGGC
TTCGGTAGGTCAGCAGGGCTGCCATGCGGGCGGCCGCAAGGCCCGTCGCAGGGGGGTCATTGGGGTCGTAGCGCCCGTTG
CGGTACTTGGGATCCGAATAGATCGACTGGCGCTGTGCTTCGCCCCAGCTGATCCCCCAGGCGGAGTGTCTGGGGCAGGT
GGCAATGGGGACGATGTTGCGAACATAGCCCGGCGTAGTCGACAGTGGCCACTCGAGACAGGCCATCCCGCCCATGCTGC
CGCCGACGACAACGGCGACGCTGCGGACGCCAAGATGGTCGAGGAGGCTCTTTTGGAGTCTCACGTCATCTCTGGGCGTG
GTCGCGGGGAAGTCGGGGCCCCAGAGTTGGCCCGTGGCCGGGTTGACGGTGACGGGGGAGGCAGTGCCGTAGGGCGAGCC
GAGTACGTTGGCACAAAAGATGAAGTACCGGCTGGGGTCAAATGCCAGCCCGGGGCCCATAAGGGGGCCCCACCAGTCCT
CGAGGTCCGCCGAGCCGGTGAGCGCATGGCAGATAACCATGCAGTTCGACCCCGAGCCATCGAGCTCGCCCCAGGTCCGG
TACGCAATCGGGACGTCAGTCAAGACGACCCCAGAGCTCAGCTCGAGCCGAGAGACGACCGCGATCGTCTGGCTGGAGAT
CAGACCAGAGAAAGCAGTCTGAGGTGCCGGTTGGGGATAAGTCACCGTTACATTTTCCATCATTGCAGACTAACTATAAT
ACGCTTAAATGGTGCGGAGAATTTTGTGTTTGGTTGGAACGGGCTGACGATTGAGTATACCAAGCTTAGGTTGGAGCAAG
AGCAACAAGATTGGGTTGCGTGTTCAGCGATAAGAAACCAGCACCGGAGGGGAAGTCTATTAATAGACAGGGCTATATGG
TATTCTAGACTTTGGGAGTAGGGGACAACGATTGGCAGGGGTTAGGTTTAGGGCAGATGGATAGTATACTGTATGGACTG
GCAGAAGGACCAAGACAGGGGGGACGGGAAGGATTATAAGGGGATGGTGGGAATGGGAGTGGATGGCTGGAGAACAGAGG
GAAGATGCCGTTTTCCGGAGCAGTATTGAGGGGCAAGTACTGCTTCCCAGCGTAGGCGGCGCTGCGAGAGAGGTTCTTTG
AAGAGGCTGTGGAGGGAGACTCAGAGAGCTGAGAGGGAAAGAAAGTTGAATGGCGGGCCTGGGTGCTGGAGAGTTGAGCT
TGGAGGGGTGACAGCGAAAGAGGCAGGAGAGTTGAGGTGGAGATGGGGAAGATAGTGATGGTCAACAGGAGCGAGGATGG
ATGGAAACAATGGAATGTTTTTGCGCATGGGATTGGGCTTTTTGGCTTGGGGGTTTGGGTTGAAACTTGAAAGTCGGCCA
GTTGGCAGTCGAGAGTCGGGACCTGTCGGGACTGGGCTCAGCGTCAGCACCAGGCTCCAGCCACCAGCTTCCAAGTTGAA
ACTTGAGTGTTGTGTTCTGTTGGGCGGCGGGCCGACTCGGACTTGGAGTAGCTTGGAGTCTGGACTTGGCCTCGAACTCG
GACTCGCTCGACTGACTTCAGAAGTTCAGAGCTCCATCGACTCTCGGACGGGACGATGGCACTGGGTTCCTCAGCCCGCA
AAATTCGAGCAGGCCGTGTACATAATTATAGCCCTTGGCTGGGAGCAGCTTCGACTTGGACTT
>GYA|c22539_g1
GGAGTTTTTTGGATTGTATTACTTTCAATGAGGATTCCATATATATGTTTCTCAAAAATGGTGTACTTTCAACAAAATCA
TGTTAATAATGCAAATGATTATGCCCATGTCACACCATTACCATTGTCCTGAGGAATTGGATCTTGGTCCAGTTTCTGAA
AACTGTACCAAGGCATGAATGATAGGATAAAGGCCCAGGGAAGACCCATGTCTCACCGTTTGAGGACTGTCTGATTGGTC
AAATGAGAGCTGGGTAATGCATCTGTAGTCTGGCAGTTACAGAGCCATTTGGCCATCTTTGATGATCAATTCTCAACATC
[truncated: 27,906,678 more chars]
