# Supplementary material for: Comparative transcriptome analysis and identification of candidate effectors in two related rust species (Gymnosporangium yamadae and Gymnosporangium asiaticum)
Source: BMC Genomics. 2017 Aug 23;18:651. doi: 10.1186/s12864-017-4059-x (PMC5567642; doi:10.1186/s12864-017-4059-x)
Supplement: Supplementary file 3 — Unigenes of G. yamadae and G. asiaticum. This file provides the list of 35,102 G. yamadae and 36,343 G. asiaticum unigenes. (ZIP 15529 kb) [file 12864_2017_4059_MOESM3_ESM.zip › Additional file 3/G. yamadae unigenes.txt]

>GYY|c15064_g1
GGTCAAATCCAGCCCTTGAGGTTAGTAGTTTGACATTGCTGGAATCCAAAACCTCCATTGGTTCGCACATCTCTACTCCC
GTCACCTGTTCCTGTATCCATCACTACACACCTCACCTCTCCCTGGCTCCTTCCATCTTTGGATCTTGAGAGTGTGCTTC
ATCGGCGGAGCTGCTTGATAGCTCATCACTGATTTCAAACCTGGCGCTCTCAGACGTTGAGAAGTCTTCTGACATGGTGT
GGCGAGTATAATGCAGGAGTGGAGTGTTGGGGTGCGGAGGCATAAAGGGACCGTAGTAGATGGATGCCCAGGTGTCGGGA
AGGACCGCGGAGCACTTGAGGGCAGCGGAGCAGACGGAGTTGGCAGAGCTGTCAAGTTCAGTGGCAAAGATGAAGCGTCC
GCACAAGTTTACCTCGCCTTTGCCACTCAAGTGGGTGGCATCGGAAGGTGCCTGAAGAGGGATTTTTGGAGGCCGCGTTT
CAAAAATGCAGCCTCAAAACCTCATGTTTATGCTGGGCTCGCAGAATCAAGTCTGCGCGCCCATGGTCTTTGGTTTGTAA
AACATAACCAACTCATATTTCTTAATGAA
>GYY|c14654_g1
GAGTCTGGAGTCTGGGAGATACATGAGCTGGCTTTGACCCTGAACGCTGACCAACAGAAAAGTGTGGTGAGTCTGGACAG
CTTGGCTATCGGCCAGACTTCTACTACTACTATACATAGCCCAGACCGATTCCTTGCACTTGCAGGGCCTTCAGCCAGAG
CGAGAGAAGCAGAAGGCCAGACTGGCGTTTCCATCGACTCGGTCTATTAGTCCAGGTCCAACTTTTGCAGGACTATCACT
ATAGACTATAGTATACCACTTATAGTATACCACTCTCTCTCGATTAAATTTACACCACCCACCCACCCACCCACCCACTC
TATCCTCAACCCTCCTTAGCCACAATTATCACCCCTTACACGGCCAGTTGACCACTCCTATATTATTCTCCACCATGGCC
AACTCAGACTCACCTCCATCGGCCATCCATCTCCATCAGCACCCCATCCGGACTCGCTCTCCTGGATGCCCAAACGACTT
CCACAAGAACATTATCCCAAACATCACCTCCAACCTCACTTCGAACCTCTTCTTGCTTTCCCGTCCCCCAAACTCTCGCA
CTCAGACTTGCGCCTCCACCGCTTCTTCCTCCTCCCTCACTTCCTCATCTTCTCTCCCGTCCTTCACCATCAACGAGCTC
GACTCGCCTCCCTCTTCGCCTGCAACGCTCCCCAAATCTTTCAACCTCATCCGCTTCATCCAGCCTTCAAACTCTCTCTC
CCTATCTGCATCTTCCCCTCCCCTCCCCGCCTCGCCTACCGAATCCCTCCTCTCGTCCCCCCTCACGCTCCCCCCCTCCC
CTTTTCACCACCGTCGCCATGTTTCTCAGCCCACCACGCCTGTGCCCGTCAAGGAGACTTTCCATGGCTCGCTCTCCGAA
CTTGGCCTCGACCACGGCCAGCGAAAGCTGAACCAATACCTGCTCCTCAAGACCATCGGCCGCGGCTCCTTCGGCTCCGT
CGAGCTCGCCCAGGACACCAGCTCGCCCGGGCAGGAGCTCTATGCGATAAAGGAGTACTCAAAGTCGCGCATGCGCAAGC
GCGCACGCATCCTCGACCACCGCTCTCGCCCCCGCCCTCGCCGGCCCCCGCCAACTACGCCGAGCGCCCAGACCTTTGAC
GCTCTCGCCTCGCCCACCGGGAGCCTGCAACAGTCCTCTGAGGGCATGGAGCTCGTCAAGGCCGAGGTGGCCATCATGAA
AAAGCTTGCCCACCCCAACATTGTCACCCTGCTCGAGGTCATTGACACGGACGACGACAGCCTGTTCTTTGTCCTCGAAC
TATGCAAGTACGGCCCGGTGATGCAAGTTCAGCTCGGGACAGCCGTCCCCCCATTGAGCGAAGCCCGCGCACGTGGCGTC
TTCCGCCAGGTTCTCCTCGGGATCGAGTACCTCCACTTCAACCAGATCATCCACCGTGACATCAAGCCCGATAACATCCT
CTACGCACAGGACCCCGCCCTGTTCGCCGATCCGCTCTGCAAGATTGTCGACTTTGGCGTCAGCGAGTCCTTTTCGACTT
CAGGAGATGATAGGATGCACAAGTCTGCTGGCTCGCCCGCGTTTTTGGCTCCGGAAATGTGCTCAGGATCTGGACAAGGT
ATCCATGGCAAAATTGCTGACATCTGGGCGATGGGCGTGACGCTTTATGCGATGGTTTGTGGCAGGTTACCATTTGAGGA
CAGTAGTCCGATCACGTTGTGTGAGAAGATCATGAACGACACACTCGAGGTCCCGCAGGAGTTGAGTGGGTCGTTGAAGG
CCCTTTTGGAACGGCTATTGGATAAAAATCCGGATACCAGGATCCAGATAGATGAACTTCGAAATGATGCATGGGTAACT
GAGGACGGCACCGAGCCACTCCCGACCGCGGCCCAGAATCTGACGCCAATCGAGCCGCCGACGGAGCGAGAGATAGCTGA
GGCGTTCAAGTCTATGGGTACGTTTGCGACGATGCTCAAGGCTGTGAGTCGGTTCCGAGCGAAGCGACGGAGCCGATCGA
CCCAGTCGGGCTCGAGCGAGGCCGACGTAGTGAAGGGGACGTTCTCAGGCGATCAGTTGGTCGACTCGCCCTTGGGCTCC
GTCGTCGGCGAGTCGACCTCTTCTCAGAAAAGGGCCGCTGGACCGCTAAAGAAATTGTCATTCGAGGCCCGTCAGCTGTT
TGGCTCACAAAGTGGTCACCATAAGGCGTTCTCAGCTGGTGCGGTGCGCATCGAAAGAGTCGATGAGGATGCATCGAGTG
GTGGGAATGGTGGTGAACTGGATGACCAGGTCGAGCAAATTTCTGGGTTGGTTGGGAGGCTTTGAAACAGCTGGACCTGT
GGGCCTGGGGGTGTGGTTTTTGAAGGTTTTGGTCTCTTGTTTTCGAGTTGCTTTTAAGGGATTGTTGAATGGTCGTAATG
GGTGGGTAAAACCTGAACATGTGTTATTTTGGGATGTTGGGGGTCTTTTGTTGTAGCTTGGTTTTTTGGCTTGAAAAAGA
GTAAATTGAGTTGTTTTGTTGAACCATCGGGGTCCACATTATCACTATTGAGCTTCCCCAAAGGTTTGTTTTTGTATTTC
TCGTTGACATTTGTTTTTATCTTATTTAATAAATTATAATTAGGATTTTTTTTGTTTGTTCTATATTTCTTTAATGTCTG
ATGTGGGAGGATATAACTTAAAGGTTTTTTGGTGTTGCAGTTTGTGTTTTTTTGAGAGATACTTTTTTGTGTATATGTTG
TGTTAGTAATGTGCAATTTTTGAATTATGAATATATATTGAAGGCAAATTTTTGTGTTGGGA
>GYY|c26540_g1
TGATTGATTACGTCACTGGCCATTGGTGATCAACTCAACCTTCAACTGTGGGTCTTCCCCAGAGAGTTGGGGGTGCCAAC
TCTCTAATCGTGTGGTTGGTTCTCCCGGCAACCAGCCCCCTTCCTGAGGCTATCCAGGAGCCCCAGCCACCTGTCATTTA
CTAGCACACATAAAGACATGTATTACTTTGGAGATTCCAAGGGTTTTAGGACCTGCATGCCAGGAAAGTAGAGGGTGGGA
TATGCAAAGATCAAATATACATTTCTTAAGTCACAACCCCCTGCCAGGGGCAGACGTATCTCAGAAAGCCCCTTGTATTG
TCTAGGGAGTGAGCTCATGTTCATCCCCCCTCACCTTGTGGTCTTTGACCAGTCAGTTGTGAAGGGGACGTCAGCATACC
CGAGGTCGTTGTGAGATGCCTGTTGGGGACAGAGATGGTGTCAGCTGGGTGCTTGCTGGGATGGGTTGAGTATGGATGCT
CCCTTCTCTGTCTCTAACACAGGATGCTTCTTTGCACACACAGATGGCTCGTTCGGAACACCACCTGGATACGGCTGCGC
TGCAGACCGGGCAGAGGAGCAGCGCCGGCACCAAGATGGGCTGCCCTACATTGATGACTCGCCCTCCTCATCGCCCCACC
TCAGCAGCAAGGGCAGGGGCAGCCGGGATGCGCTGGTCTCGGGAGCCCTGGAGTCCACTAAAGCGGTGAGTCCCCATGGT
GTACGTGTGGCAGGAGGGCCAGGTGAGGCTCCCTGAAGCGCAGCCCCATGCTCAGGGGTATGTAGCAGGTAGGTGGTGGA
GCAGCCAATGGTTTGGAAGCGAGTGGGTCA
>GYY|c20345_g1
GGGGAGCAAGGCGGGGCTGAATGCGCGCATGTCTCGGTCGTCGACGACGCCGTCGCTCCTCAGCGGGTCCGAGGGCCGGA
TGGGGAGCAGCGGGGGGCTGTCAGAGAGCGGGCAGCGGGGGAGTGTTCGAGAAAGCATGGTCGTTGGGGGTGGGGGCGGG
ATGAGCGAGGAGGAGATGCGGGGGGACGAGGAGATGCAGGAGTATGTGCAACGGCAGCGAAACAAGAAGCTGATGTCGGG
CATGACGCCAACGGAGGTGGACCGACTGTTTTCGTTTCCGGCACGGGCGACCCCGACGCGACCAATGACAACACAAGAAG
CCTTACGGTTGTACAAGAATTATCTGTCGGATTATGAAAAGCAAGAGATCTTGAGTTTTCCCTCGATTTACTATGTCGGG
GCGGAATCGGCGAAAAAAACTGACGAGCAGTTCAGATCGACCACAACAAAACTATGGATTTGATGATGAAAGGGGAGATT
ATTTGATTTTAAAACAAGATCATTTGATGTATCGATATGAGATCTTGGAAGTTTTAGGGAAAGGATCGTTTGGACAAGTG
GTGATGTGTAGAGATCATTTGAATGGAGAAATGGTGGCGGTGAAGATTATTAGGAATAAGAAGAGGTTCTTGGGTCAAGC
TTTGGTGGAGATTAAGGTTTTGGAGAATTTGGTTAATTGGGATCCAGAAGATCAACATCATGTATTAAAGATGACAGATA
ATTTTTCATTTCGATCACACTTATGTATCGTGAATGAATTATTATCGATCAATTTGTATGAATTAATTCGAAATAATTCG
TTTAATGGGTTCTCGACTAGGTTGATTAGGAGGTTTACGATTCAAATCTTGAAGAGCTTGAGTTTGTTGAGGAGGTTTAG
AGTCGTTCATTGTGATTTAAAACCAGAGAATATTTTATTAAAATATCCGGATAAAAGTGAGATTAAAACGATAGATTTTG
GAAGTAGTTGTTTTGAGAATGAAAAAGTTTATACTTATATTCAAAGTCGATTTTATAGGTCACCTGAAGTGATTTTAGGA
ATGAATTATCATATGGCCATCGATATGTGGAGTTTAGGTTGTATCTTGGCTGAATTATATACTGGTTATCCGATTTTTCC
GGGAGAAACTGAGTCTGAACAATTGGCTTGTATTATGGAGGTTTTGGGGATGCCGGATAAGTATCTAATTGATCGTAGTT
CACGACGAAAGTTATTTTTTGATTCAACGGGAGCTCCAAGGCCGGTGGTGAATTCCAAGGGAAGAAGACGTCGAGTGGGT
ACGAAGACGTTACAAGCAGTACTAAAGACGGACGACGAGTTGTTTTTGGATTTTATTGCAAAGTGTTTAGCATGGGATCC
AGAGCGAAGGTTAAAGCCAGATCCAGCGATGCGACACCCCTGGATCACTGCTGGTCGTGCTCGACAACCACTCGTACCTC
CTGGATCTATTGGAACGCCAACTCAAGCGAGTAGGATCTCAGCTAGCTCGAGGTTACCGAGTAGTTTGATGATCTCATCT
CCAAGAAGAAAACAGGTACCTGGAAGTACTGGGAGCGGACAGATTAATTCGACGACTGCTGGTGGTGGTGTGGTGGGCTA
TAGACTGAGAACTCAGTCTAGTGCTGCTAGACAGGTCTTGAAACCTACTTGCACTCAACATGGTAATATTGGAACTGGAT
CTAATGGTGGCCCTAATACTACTACTGTTTCTGGTAATGGGAATGGTGGTGGTAATGGTATTGGTGGATCTTCATCAACA
ACGTCATCGGGAGTACCGAATTCAGTGGGCGGTGGGAATGGTGGTGTTAGACAGTCTTTACCTGTTAGAACTGGAGCTTT
GTGAAGAAGAATCTATTGAGAGGAATTATTATTTTCTTTTTTGGCTAGGGAAGGGGGGTAGGAGTCAAGGTTTAGGAATT
AGGTGGAAAATGTGGAATTTTTTGTGGGGATGTTGTTGGTGTTGTAAATGATGTGAAAATGGCAAAGAAAAGATGTTGGT
TGGTTGTTAGGTTGGTTGGTGGTTGAAGAGGAAGAATTCAGTAGTGGTAGTAGTAGTAGTATTAATTTGTTAGTTTTTTT
ATTTGTTTATTTGGTTGGTGTTGAGTGAAAATGTATAGAGTTGTCTTTTTTTTTTTTGAAGTCAGTACGGTTTGGTTTTG
GTTTGGTTATGGTTTTTGGTTATGGTTTTTGGTATATCTTTATAGGTTATTAAAACATTATCTTTATCTATCTATCTATC
TATCTCAATGGTATATATACTTTTTTTTTCTCAAATTCTCTTTTTTTTTGGGG
>GYY|c34324_g1
GTTTGAACAATAAAGATATATAGAGGGGAAAATTGACTCCGATTTTTTAACCAATTCAAGAATCCTGCCTCAAGTTTACA
TGAGCTCTCTCTGATCACCAGCTTAGTTAAATTTTTTGCAGGTTAATTTTGCTAACTGGGATGTATATTTGAATAGTAGT
AGGATTACTTTGTTGATCTGAGAAACAAAAACTTGAAACACATACAAACTATATTGG
>GYY|c29899_g1
GAAGTCTGTACTGGTGTCATCAGTGGAACATAATCCACTCAGGAGCTGTGTTCTTACCCGCCTGTGGTGATGCCTCAGTT
TGGACAGAAACTCAAACCTGACGCACAAACGTTCATTGGTGTTCAGCTGCAGGACAGATAACTCTGCACCCTCGAGGTAC
AGGATGCTGGCTGCAGGAGAGGGAGAAGAGAAGACAAACAGATGCAGA
>GYY|c35272_g1
GGCGGGTGAGGAAGTCGGGCATATTGCAGAATTCGTCAAGGATGAGTTGTAAGTCGCGGAACCAGGTCTGGAAATTGCTG
CCATCGGCTTTGAGTAGCATGTCCGGTTTGATGCGGAGGAGTGCGCTGGAGACCGAGGAGTTGATAAACCTCATGTCGTC
TTGCCGATCACGGTCGCGACGGCGATTGTTGGAGTCGCCATCATCCGAGAGGGGTTCGTCCGATGTTTGTACAAAGCGTT
GGCTGAGGGGGTCAAAGAAAGGCATAGCATCTGCTGGTCGAGCCGTTGGGTGGAGGCGTGTCGGGGTGTGTTCAGTCATC
GGAGTGACCAAAGGAGGTGTGATGGGGGTGGCAAGGGGGGGTTCGTTGTGTAGAGTGTCTGGCGGGCCACGTGTTGAGTG
GTTGGGCGGAGTACGTGGAAGCATGTTGTCGGTTGGTGG
>GYY|c28040_g1
GTGAAGTTCACCATTTTGAGATAACTGGTGAAGGGATAGAAAGCACGATCGGAGGTCAGCAAACAATCAAAGGTCCTTGG
AATTCACTGGAGCTGGTCGTGAGCCAAAGGTTCGGGTCATCTCAGGCAGCGACCATTCTCCAGAGGTGGGAGGCTCGAGT
AGCTTGGAAGCAACTCTGAGCAAGAGAAGGCTGTCCTACGACAGCGAATGTCGCGCCATTGACTTTCCAACCAGGCCGCC
CGAAAGGACAATGGGGGACCGGGACCAAAGAAAAGAACAAGCAAGGAGATAGAAAGCAG
>GYY|c9955_g1
ATACCCGGTCATGAGGTCGCTCAGGTTTGTAGAATGTCTTTTCATCGGATCTAATGTCCATTACTCTTTTCTTCTCCCTG
AGTCTTGATGAAATGAGCAAAGAGGAAGTTGCGCTGATGGACCATTGTTCCCGTTGCGATCCTTTCGCCTTGCTTTGAAA
ATCTTGTTTTTTTGTTGTTGTCATTAATTGTAAAGTTGTACATTGGGTTCCCATCCG
>GYY|c36551_g1
ATTACCAACGCTGATCCAAGTAAAGGTGGGTGTGTATACACGTCTTAAGAAAATATATATTTGATGCTTGGAAGGACACC
TGCCCCTCTTTGGACCGTCCTCATTCAGAGTGCTCTTACTTGCCGGAGCATTTTTTATTCGATCATGTCTTAATTTCTTA
AATTAATTCAAACAACAAACTATAACACGCAACTATGTACGTTGAGTTGATTCGATAGATTCTGGAAAAAATAATAATAC
TACTTAGATGAA
>GYY|c16702_g1
GCCGAGTTTGGGTGTCAGAATTGGGCTGGCCTGCCTGTGGGTTGGAGAACATTCGACGGGCCCAAGCAAAATTTGCATGA
GCCTTCTGGCACATTCTCTCGCTGGTCACCAAAAAAACATAAAACCCATCCCGACTCCTGCCCTTTCCCCCCCGCGAGTC
AGCATCAGCAGTCAGTGAACAGCTTCCCTGAGCAGATAACCTCGTATATAAATCAAAGAAAAGAGCCAGAAATCCCTCCA
TTGCTTTCACCACTTGCCTTACTGCCCTCTAATCTCGCCCCATCATGTCCGGCCAAACAGAAACTTTTGGCTTCCAAGCC
GAAATCACCCAACTTCTCGACCTTATAATCAACACCTTTTACTCCAACAAGGAAATCTTCCTTCGTGAACTTATTTCCAA
CTCTTCCGATGCCCTTGACAAGATCCGATATGCCTCCCTTACCGACCCCACTCAGCTTGACAGCGAGAAGGAGTTCTTCA
TCCGGATCACCCCTGACAAGGAAAACAAGACCTTGACCATCCAAGACTCTGGTATTGGTATGACCAAGGCTGATTTGGTC
AACAACCTCGGTACCATCGCTAAGTCAGGAACCAAGGCCTTCATGGAGGCTCTTTCCAGTGGCGCCGACATCAGTATGAT
CGGTCAATTCGGTGTCGGTTTCTACTCAGCTTACCTGGTAGCCGATCGAGTCACTGTGATTACCAAGCACAATGACGATG
AGCAGTACATTTGGGAATCCGCTGCCGGTGGTACTTTCACCATAACACCTGACCCTGCCGGGCCCACTCTAGGCCGAGGC
ACCCGAATGATCCTCCACCTCAAGGAGGACCAACTTGAATACATTGAAGAGAAGCGAATCAAGGACATTGTCAAGAAGCA
CTCCGAATTCATCTCTTACCCAATCCAGTTGGTTGTCACCACTGAGGAAGAGAAGGAGGTGGACGACGATGAGGCTGTCG
AGGAGATCAAGGCTGATGAGGATGACTCCAAGGAGGCAAAGGTCGAAGAGCTTGATGAAGAGGCCGAAAAGAAGAAAAAG
ACCAAGAAGGTCATGGAAAAGAGCACCAAACAAGAAGAGCTCAACAAAACAAAGCCGATTTGGACCCGTCCCCCTCAAGA
CATCACCCAGGAGGAATACGCCTCTTTCTACAAGTCGCTCACCAACGACTGGGAAGATCACCTTTCCGTCAAGCACTTCT
CTGTTGAGGGTCAATTGGAGTTCAAGGCCATTCTTTTCGTTCCCAAGCGAGCCCCCTTCGATCTCTTTGAGAGCAAGAAG
AAGCGCAACAACATCAAGCTCTATGTCCGACGGGTCTTCATCATGGATGATTGTGAGGACCTCATACCCGAGTACCTCAA
CTTTGTCAAGGGTATTGTGGACTCTGAGGACCTCCCCCTCAACATTTCCCGAGAGACCCTCCAGCAGAATAAGATTCTCA
AGGTCATCCGCAAGAACTTGGTCAAGAAGGCCCTTGACATGTTCACAGAGATTGCAGAGGACAAGGAGAACTTCAACAAG
TTCTACGAGGCCTTCGGCAAGAACCTGAAGCTAGGTATCCATGAAGACCAACAGAACCGTTCTAAGCTCGCTGAATTCTT
GCGCTTCCACTCGACCAAGAGCGCCGATGAGCTGACTAGCCTGAAGGATTACATTACCCGGATGCCTGAGATCCAGAAGA
ACATTTATTACCTCACTGGCGAGTCCCTTAGCGCTGTCCGAGACTCTCCATTCTTGGAGGTCTTCAAGAAGAAATCCTTT
GAGGTCTTACTCATGGTTGACCCCATTGACGAGTATGCCGTCACTCAGCTCAAGGAGTTTGAGGGCAAGAAACTTGTTTG
TGTCTCTAAGGAGGGTCTTGAGCTGGAAGAGACCGATGAAGAAAAGGCAGCCCGTGAGGAGGAGGTCAAGGCATTTGAGA
ACCTTTGCAAGGTGATGAAGGACAACCTGGGAGATAAGGTTGAGAAGGTCCAGGTCTCCAACCGAATCAACCAATCGCCT
TGTGTGCTTGTCACTGGCCAGTTCGGCTGGAGCTCCAACATGGAGCGAATAATGAAGGCTCAGGCGTTGCGAGACTCGAG
CATGTCAAGCTACATGCAGAGCAAGAAAACTCTCGAGATCAACCCACATAACCCCATCATCAAGGAGCTTAAGAACAAAG
TTCAAGAGGATTCTTCGGACAAGACTGTTCGAGACCTCAGTGTACTTTTGTTCGAGACAGCACTCCTAACCTCAGGCTTT
ACACTCGATGCTCCCCAGCACTTTGCAGAGCGCATCCACCGCATGGTGTCACTCGGATTGTCGATTGATGTTCAGGAAGA
GGTTGAGGCCGGTCCTTCTGGCACATCGGCAAATGATGAGATGCCTCCGCTTGAGGCCACACCCGCTTCAGCTATGGAAG
AGGTTGACTGATTTGAAACTAAAAGTGTATGAAGGTGTAGGGATCTGGGTGGCAGGTTGAAGCGTCCTGTCCATGATTCC
CTGATAAAACTTGAGGATTTTCTTGCAGCTGTTATTCCTATTATACATACTCATTAGATTTGGGACCCGTGGCTCAAAGT
AATGACTGTAATTGTCTACACTAGTGCTATGTTTTTCTTTCGGTTGTGTTATTGCCTCACGATTGTTACTTTTTCTTACG
CTGTTGTGAACATCTATATAGCCAGTTTCTTTTTTTCAACAAAAAACCTCTCAGTAGCTTTGTCTTGGGACATGTGTTTT
TGCTGTTGCCTTAATGATCACAAATAATGACCATGTGTGAACCCAGTGTGGAAGAAATTGGAAGATATGAGCCAGTTCAA
ACTATGGCTTTTTTCTGATGTTGCTTTAGTGATGATTGTAAATAGTGAATATATGGGATCTCAGTGTACAAGAAAATTGA
ACAATGTTAACCAGTTCCAAGTAAGGGCTTTCTGTTGTCGGCACGAAACTACATGAACATGTAG
>GYY|c16393_g1
TATATATATATATATATATATGAATGTATATTGTGTGATGTGTAGTGGATTGTGATTTGAAAAATCTTGATTTTCAGCTT
GGTCAACTTGAATTCGGTTCATGGGAACGTGATCTCGGTCTATTGGAAGTTGATTTCGGTCCACTAGAACTTGATCTTGT
ACCATTCCAACTTCATCCACTGTAACTTCCTCTCGCTACATCAGAACTTGATTACGATCCACAACAACACGACCTTGATC
CATTCTAACTTGCTTCTAATCTCGATCCATCGGAACTTGATCTCCGTCCATTAGAACTTCCTCTCCGTCCATTGGAACTT
GCTCTCGATCCATTCCAACTCGACCTCGATCAACTCCAACTTCATCTCGACCCATTCCAGCTTGATCTCGATCTTGGTCC
ACTTGGACTTGATTTTGATCCACAACAACTTGATTTTGATTCACTGGAACTTCATCTCGATCCACTGGAACTCGATCTCG
GTCCATCGGAATTTCATCTCGATCCACTGGAACTCGATCTCGGTCCATCGGAATTTCATCTCGATCCACTGGAACTCGAT
CTCGGTCCATCGGAAT
>GYY|c7699_g1
GGGCTTGTTGGAGCAGGTGACTCGTTCCGTCTATGCATGTACTGAGTACCCGCAGATCTCCGTCTCATACCAGTGGGAGG
TTGTTGTGGTGCGCCAGGGAGCGTAATGGAGGGAGTCTTCTTTTCTGTCTTGGCCCCTTCTGGCTTCTTTCCATGCTTCT
TTTTGTGGTGGCCCTTCGAGTGCGACTTTGGTTTGGGTGGCTTTTCGCTTGAATTACCACCACCAGGAGTATTGGGTGGT
TTTTCGCTTGAATCACCACCACTAACAGTCTTGGGTGGCTTGTCGATCGCATCACCACCAGCTACACCATCATCAGGAGT
TGGATCTCCCTTCAGGGGAGCCTTTGGCTTGGTTGGCTTGTCGATCCCATTGGGACCAACAGGTGCATCTTTATCTTGAC
GTTTCAGTAGACTTTGTGATGCATGGGACCTTTGGACAAGCGACCCAGGAGCCTTGAAGGAGATTCCTCGGGGCTGAT
>GYY|c9250_g1
GATTGTTTTTACTTCTCTCAGGTATGCACCTCGCTCTTCCCGAAAGTTAACTTCTCAAGATTTCTTTGTTTTTCGTTCTC
GTTTTCATAACTTCATAACTGGTGTATGTCGAATTATCCAATCAATGTTTTGTGGTTTGTATCCACTTAATCGCTGGTCA
CTTGGAGTCAAGATACTCTATGTGCATGATCTCAGGAATAACCTTCTGATGATGATACAGCACGGAGGTCTTGTTATTTT
CAGCCTTTGCATTTCAAGCTTGTTTGAGCTTCGAAAATATTTATCCCACATTTTCGAAACCGCGTTTAAGTCACTAATAT
CCGAGCCTCCAGCCATCGTTTCTCTTTGGATGCGGAAAAGAATTCTATTGTTCTCCTTCTCGTCAAAATTATTTTTGCCT
TCTCATCGCACTAGCAATGAAGA
>GYY|c14995_g1
GTCAGCAGAACTGTTGCCGGATTTGACCAGGAAGAGTCCGACCTGAGCCTCGAGAGTCCGGGCGGAGTGAAAATCGAGCG
AGCGAGGCCTCAAAGCACACAATTCCAATTCAACTTCAAGGTTTGGGTCCTGCTGCCTTTGAGAGCCGTTTCTATACAAG
TCCCCAAGACGTCTTCAGGAACACATACCGTCCTGCCCTCCCATCTCCTTTCCATCGACCGAGAATATCTCAAACCAGGG
CCCAAACAAGGCTCTTGGAATCGACTTGCTTGATACGGAGATATGTCGATCTTATGCGCACTCGTGGCTCATGGCACCAA
GATTCTCACCGAACACACCATCGATTCCAGTCAGAACTTTTCAAAAGCTAGCTCGACTATCTTATCCAAGATACCTCCGA
ATGACTCACGTATGACTTATGCTGCCGATGAGTATCTCTTTCATTATATCAAGGCTCACGATGTAGTATTTATGTGTATG
TCTGAAGAATCACTCGGTCGTAAGATCCCATTTACGTTTTTGGCTGAACTTCAACAAAAGTTTTTCAGCACGTGTGTTCC
AGAAGAGATTGCATCTACGCCACCATACGGTCTGACGACCTTTACGCCTGAGCTGGTGAGCCTTCTGACGACCTACAACC
TCCAAGCGTCCTCTACCCCCAACGGCCATCCGTCGACCTCAAGCACCCAACTCGACACAGCCCGGACCGAGCTCGCAAAT
GTCAAAGACATCATGATCAAGAACGTGGGCGAGATCCTAAGTCGGGGCGAACGGATCGAACTCTTGCTTGACAAGACTGA
TAACTTGAGCGCACAGTCTAATGCGTTTAGGAAACGGAGTCAGGTTTTGAGAAAAAAAATGTGGTGGAAGAATACAAAAA
TGGTCGCTCTAAGTGTGGTCGCAGTAATTATGGTCATATATATCCTCATCGCTCAAGCTTGTGGAGCCAGTTTATCGCAA
TGTAATTCTTAAGACTTCGCCATCTAGTGGGTGGTCCGACTTGGATTATCAACCCTCACCTGGGCTCATCTCTCTTGTGT
ACTTTTAGCCTCCTGTGCCACTATCTAAGTCTTATCATCTAAAGCTGTATTACCAATAACAATAACACCTTATCCTCTTG
CCTTTGCCTCAGCCTATCAGGTCATTGTTCTTTCTATTCTTTATATTCCCTTCTGAGGGCTTGCCTTTTTTTCTTTTTGC
TTGGCTTTAGTTTTATATTCATATATATACCCATTTTACAGTTTGTATTTTATTTAAGTTGGTGATGATGCTCTTGTGGA
TTTATAAATTTGGATTCACATTATATTATTCACTTGTCATTTGTGAAAGGGATTTTTTTATGGAGTGAAAATTGAAATAT
TAAATGTTCACCAATGGTTTAGTGTTCTTGGTGTATATATTTG
>GYY|c24302_g1
CACCACCAAGATCATGCAGCTGATCAGTATTGCTCCAGAGAACCTGCAGCATGACATCATCACCAGCCTACCTGAGATCC
TAGGGGATTCCCAGCACGCTGATGTGGGGAAAGAACTCAGGTGGATAAACCCTCTGTCATCATCTAAGTGAGGCTCAGCT
ATGGGGGTTCTATCACTGCAGTATGCAAAGAGCAGTAGTAATATGGTCTCTTCTATCTAAAAAGAGG
>GYY|c35620_g1
GTTTTGTCTGAAGTGAAATCCCACCATTAATGTCAAGGCCTCATTTAAATATATATATTTATCTATATGCAAATGTACAC
TGGCTAAGATGTTCTTTTGAAGGGTTTTCTGTACCTTCTGATAATCTGTGCTTAGGAAGTGTTTGCCACTTTAAGCAAGG
TTGATTTGTAATACTAATGCCTCAAAATAAAGGGATCTCCAAATCCAGGGTCAATGGCTGGGTGCTAATACTACTGAAGG
GAGACCGGCCATCTACCTCCCCCAGGAAGAGATGGAAGGTCTTCTTGCTCCTATGGTTCACAAGTTTCTCCCTCATGCCA
TATTCTATAGCCAGGGAGATTAAGAATGCCAGTGAGTACATCTCACCATCAAACCATTCCACGG
>GYY|c11986_g1
CTGTCGCAGACAAGACGGAAGCCGCGCGGACGTCCGCTGGGAGTGGGACGAGCTCTCCAAATTGGTTTGCTGGAATATCG
ACGGCGACGACGCCGACAGCTGGCTCTCGGCCTCTGCAACCACTTATCAGTCCTCATCCTCTCGCTTCAATGTTTTCACC
GATGCAAGTCTAAATTAGAATTTGCTTATTTTCCGAAAAGCGCATTCTAGCAATAATAGAGATCGAGGAGATCAAGCCAG
TCACGCGAATGGGTTGAATTTGAAGGTTTAGCAGGTCGCCTGAGTTTAAGCGGGTTCAAAGTGTATAAACTAGATATTTC
TAGTTAGGAGAACTAACTTGGAATCCAATGTGAGGGTGGTAGTAATTAAATGAAAGGTTTTAGTGGAGGTCGTGGGTTTT
TAGGGACAGGTTAGGGTTGAGGTTATTATCGAACAGCAAGATATAATCAATTTTGGAATATAAACATGTTTGGAAAGAAG
CATCTGTTTTATACATGATGTAATGATCATGTACCTATAAAAATC
>GYY|c27651_g1
GCAGCTTTTTCCTTGAGCAGTGTGTGTGCAAACAGGTGTGCGACCCCACACACCTGGTTCCACCGTCCCCCTGGCCAGGC
CCCTCATGGGGCCTCCGGGAGGAGGTGTCACTGTGACCCTCTCTTGGCAGCGTCAATGGAGATGTGCGCATCTTTGATCC
CCGGATGCCTGAGTCGGTAAATGTGCTTCAGATCGTGAAGGGGCTGACGGCCCTGGACATCCACCCCCAGGCGGACCTGA
TCGCATGGTAGGCGCCACCCACCTCCCTGGCCTGCACCGCTCACCCGCCTCGGGCCTCTGTGCAAACGGGAGGCTCTTGT
GTTCCTGCCCCCAGGAGCTGAAGGAGGGCAGGGGAGGATTTCACTGCTGTGGGGACATAAAAACAAAAGATGTCTGCCCA
CCACATCCTCCCAGGATAAACTCTCAGG
>GYY|c32415_g1
GATAGCAGATAGCAGATAGCAGATTCGAGATCCGAATCGAAGCGATCGAGGAGGGTCGTAGAGGGTCGTGTTGAGGAGAT
CGTGGCTGGGAGCAGAAGCCAGAGAGTGGAGAGAGGAGGAAAGAAAGAGAAAGAGTGGGGTTTAGTTGAGTTTAGTTGAG
TTTAGTTTAGTTTTAGTAGGAGTAGGATAAATGCAGCAGTTGAGGTGATCACTCTGGGTGAACCCGATATCTAGGCTAGC
CGCTACAGTCAAGAAGACGGATCCAGCAAAGTGACGTAGCCTCAGAGTCAGAGCCAACCCTCACGCTCACAGCCATTAAC
ATTAACACTGCCCCAATCCCATTCCAGTCAACGCTCTACCCTCTACCTCCCTCTATACGATTTGTACGCCCTGCCGTAGC
CCGGGCCTGCCGTTGAACCTTCCTTCTCACTCTCCTTTCACCCGACCGCCCGCCGCTTCTGGCTCAATTCAATTCTCTAT
TCTCAGACTCACCCTCCACTCACTCTCATCCTCGGCTCGACCGCCCTCCAGCTCCGAGTCCGAGTGGTCTGGTCGACAAG
ACGGCTTTTATGTAATCACTCTCCCATACCTACTCCATTCTTCTCTGCTCTCGGAGCTAGTACAATATCCAACCGCGGGT
CATCTCTTTTTCCCTATCGAATTTTTGGCAACTTTTCACATTCACTAACTACATTAACTACAACCCTCTTTCATTTCCCC
AGAGTTACAGCTGTTTTGAGAAATCGTAGTCTTTTCTCTCCGAATATGTGGCTTGTGTTAATAAGTTTTGGGACAGGGGA
ACACCTCTAAGGTGGAGATACTAATGCATGAAAAAAAAACATGTTTCGCACGAGCAGCCACCAAAAACCCTGATGTACTA
CGTAAGGGTGGATGGCAGCTGGTGTGAGATAGTGAAACACATTTTGCCCTGGATTGGTATAAAACCATCTTGCCCTAAAT
GTTTACCTTCTTCAAAAGAGAAAAATCTCTACAATTCTCAATATTGCACCATATGTTACTAGCCAAGCTCGTTATCATTT
GATTTTTTTTTTCATATCTAGGTGTTCAGGAAAAACTTGAATTTATTTATTTATTTTACTATTACAG
>GYY|c39658_g1
AAATAAGTAAGGAATAGAACTGGAATAAACAAATAAATGAAACAAGAAGAAACGGAAAGCAGAGAAGGTTTAACCTGTAG
GAGGATTGGCTGCTTGTGAGTGCTCAGGAGGAGACTCAGTAGAATTAAAACAACCAATAACACACCTAGTGAGAAGATTT
TGTTGGTGAGGAAAAAGAGAAGAGGAAAGGGGGGGAAAGACACTGTACTATATTTAACCACATTCAACACAACAGAAATA
CATCTAAGACTAGAAGAAAG
>GYY|c37842_g1
GGAACGTGAGACCACGGGAAAGAAGAACAGCGGTGAAGGCATCATGACCACCACTGCTGTAAGAGAAGTGGAGTAGGCGG
GTTTAGGGATCCCCGATTCGGATCCTGAGGCTGTACAATTGCGTGCCGAGTATTTATGGACATGGTGGGAGGCCTGGCCG
TCAGCAAGGAAGCTTGTTCTGGACAAAACAGCCGCTAATGCAAT
>GYY|c23602_g1
GCTTGAACTGTACCTCACGCTTGGCTCTCTTATTGCCTAATTACACGTGCAGCGTTGACAAATGGCATGCCCCTCCGTGC
CGTCAGCACACTGACCTTGTCACCATTACTAACGGCTGGCTGGCGCTGCTTCCAGCAAGGTGAGCAGCTGTGGCCAGTGG
CTATGCGTTTGGGTCATGGATTCCACCATGCCTTGCATGTGTGTTTGGTCACATGTTCTGCCGTGTCTTGCAGAGCTGCA
GAAACTGGAGGGCAGCAGT
>GYY|c40360_g1
GGAGGAAGAGCTGGGCCTGGAGAGAACGACTGGAGGAAGTGCAGGATTTGGAGCCCATGCAAAGGAGCAAACGCCAGGCC
GGGAGAGGCCGCCCTGACGCATGAGCTTGGCCTCCGGAGGGCCGTGAGGCAGGAGCTGGGCCTGCGGGGGCCGCCCCAAG
GCGGGAGCCTGGCCCGAGGAGGCCACGGCGAGGCAAGAGGTGGGCGTGGA
>GYY|c32283_g1
ACCCCACGAGGACATAGGTACGACATATGTATGACGCTCTTTTAGTTGTTTTCTTGCTGGTTGCTATCGGGCTAGTTGGC
TTGGTTATGCTACAGCAAGGTAAAGGTGCTGATATGGGTGCTTCCTTTGGGGCGGGTGCCTCTGCGACGCTGTTTGGTTC
ATCGGGTTCTGGTAACTTTATGACCCGTATGACTGCGATTTTCGCTACTCTGTTTTTCATTATTAGTTTAGTGCTTGGTA
ATCTGGCCAGTAATCAGACCGGTACGAGCAGTAAGTGGGAAAACATTGGCGAGCCTGCTAAAGTCGAGAAATCAACGGAG
ATTCCGGCGGCGCCAGCAGCACCAAATAGTGACATTCCGCAG
>GYY|c20089_g1
GCTTCTGCTTCTGCTTCTGCCTCTCTCTCCAACAACACTCGAATCTCTCCAAACACTCCTCACCAAACTCCTGCTCCTCC
TTCTTCTGCCGGCCTCCTTCCCCACTCGGCAACTCATTCTGACCTCACTGACTCCCCCCTCAGCGAAGCCGCTAGGATGC
TCCAAGAACGTCTCCCCGGCGTCATCGACTTCAAGTCCTGTGGCTCTTTTGCCGAGGGTTGGACTCCTGACCCCTCCCAA
GACCATGTCCATTCTCATGCCCAGCCCGAAATCCGAAACACTTCCCCTCTCCCCTCCCCACTCGACCATCTCGATCAGTT
TGAGCTCCTCCAAAACGACCACCAGCCAAAGCTCATCACTCAAGAATGGGTCAGCGCAAAGAGTCGCCAGGAACTCGAGT
CTTTGTTGCTCGCTGCCGATCGCGTCATCAGAGAACGCGAACGCGACCTTGGCATCGCTGCTTCCATTGGCAAGTCGCTC
CTCGAAAATAACATTGCCCTTCGTGCCAGGCAAGAAAAGCTCCTCGCTCACGTCGCAGCCGTCGAGCCCGGCTCCCCTCC
TGCCCCTGAGAATCAGTTTGAGGACTTGAGCAACCGTTCTGAGTACATCGAAGCCCATCCTCCCCCCTCTCCACTCGACT
CGGACGCCAACCAGTCCGGCCTCGACCTTTCCTCCAATCCCCCCGAGTCCCCCACCACCACCCATGCCCGCTTCCGCTAC
CCGCCCCCCTCGGCCAGCCGGTGCACGCCCTCGAACCAGGACTTGTTCCCCCACTGCTTCCGTCCAGACACGTCCCCCCG
CTCGAGTGTCTCCTCAGTCTCCTCTTTTGCCAGGCACCCCCGTCCCCCAGCCTTTCGCCGTCCCTCCGTCTCGCCCTCGC
CCGCCACCCTCAACCGACTCGCCCAGCAAAATGAATATCTCGCCGGCCAGCTCGCCGCACTCGAGGCCGAGACGGCCCAG
TCAGAGGTCCAGGGACGCAAGCGGCTCCGCAAACTCGTCAAGGAGCTCGACACGCTCCGCAAAGACTTGCGCCAGACCGA
GGAGCGCAACGTGCTCCTCGAAGAGGAACGCCTCGCGCGTGTCCACCAGACACCGCTCCAGGGCGTCGGCAGCATGGTGG
ACGATATTGTGGGCGGGATGAAACGGGTGATGATGGAGGATGTTGGCTCGCCGAGCTTTGAGCCCTCCAACGCCCCTCGC
TCGGTACCTGGCATTGCCCTCGAGCGACCTTCGACGCCCATCCTCTCACCCGGCACACCCACTCCGACACCCCTCTTTGA
CCAGCGAACACCTGCCTGTCTGCTCTCTCGCTCTGAATCGCGCACCTCGTCCGTCTCTGGCTTCTCGATGGACATGCCCC
ATACTGACTTCCAGAGCAGCCCAGCCGAACGGGCGCTCGTGGCCCAGCTGCTGGCCAAGATCTCGGAGCTGAAAGAGAGC
CAGGCAGAGTTTGATGGGGAACGTGCAGAAATGGAGGCAAAGCTTGCAAAGGCACGTAGCGAGGTCGAGGAGCTTCGGGT
GATGGTCGAGCAAGCGGAGGAGGAGTTGCAGGAGGTCAGACAGCTTGGTTGGACGGACCGGCGGGGGTTGATTGGGTGGC
AACGAGACGAAGAGGAGGAGGGTGCGTCATCGAGGCGCGCGACTGGCAATCGCAAGATGATTGCGCAGAAGAAAAAGTCC
AAGAAGCGGCAGTGGCCAGCAGTCGAGCACCATGCTGGGAGCATCGACGGGGAATTGACGCCCAACTCGATGGGCTCAGT
TGCCTCGCCCGGGATCCTGCGCGAGTCTCCATCGCCCTGTCTGCGTGCGCGGTCGCAATTGATGCCGCTTGGACGGTCCA
GTAGGGGCGCGAGCGAGGACGAGCGGGATCGGCAGCTTCGTGTGCTCCGGGCGGTGGGCGTGTCATCTGCTTCGCTGAGG
CTCATGTCCGAAGACGGGGACGGGAGCGTGCGGCGCGAGAAGAACAGGCACGAACAACCGCAGGCGAGTCCGCATCGGAC
GCTGCTGGCTGAGATGGAGGGGCTCGAAGGCAAGGAAGAGGCGCTGTTTGAGCACGAGGGCTCGAATGGGCGCCAGTCGC
CGAGTCTGTCCTGCGATGCGCACTTGGCGACTGGGTCGCCACATAGCTCAAAACGCGCTCTATCGACAAAGCGCTCGTAT
GCTGAGCTCCGACGGGCGGTTGCTGAGCTTCCTGTTAGCTGGGCGGACGAGGAGGAGGAGGAGGAGCCAAGTGAGGAGCC
GATTCCCAGTGTGGAAGCCAAGGCGCGGACGCTCGGACGCAAGCAGGAGACCAGTGGGTGGCTCTACGACGCCCTCGGTG
GTGGCTCAGGGTCGCAGTCCGTTGAAACGTGGACGGCGACGAGCACGGCGTCGGTCGGGCTGATGGCCAGTCGGCCCAAG
GTGAAGGCGGAGGCGGTGCTGAGGCGGCAAAGGCTGTTGATGCAGGCTAGCGATACACGGGTAGGGAGCTGGGTGCAGCA
GGATCGCCGATCGACAGTGTCGAGCTCGACAATGACGCTCGGGCGGCAGTCGGGGACGTC
>GYY|c31347_g1
GACCTCAGGAGATCTACCCCGCTAGGCCTCTCAAAGTGGGTAGAATTACAGGCGTGAGCCATCGTGCCTGGCCCCCAGTT
GTGTTCTGGCAGGGGAAGATGGGACAGAGAGGATGGGAGGGTGTCTGAGCCTTTCCCGGACTGACGGAACCTGTGTCTTC
TCTCTTTTGTGGACAGGATGGTGATTGCTCACACCAAAGCCTTGGACCCCTCCCAGCCTGTGACCTTTGTGACCAACTCC
ACCTACGCAGCAGACAAGGGGGTGAGCCTGGGGGT
>GYY|c17680_g1
TTTGCTACCGCTTGGCGCTCCGGAAAAGAACACAAGATTCAATTCTTGCTTCATCCGCTGTCTCCGGGCTGAAGCTTAGC
GCAATTCCTGCAGGACTTTCTCTCATTCTCTCTCTCTCTCTTCGTCCCACACACCACCAACTCAATTGGAACATGCATTC
TGCTGTACCGATTCGCATCGCAACCTTGTATAATGAAGCAACCACATTCCACCGGTGCCACATTCCTGATTCCGAGGACG
CTGATGAGATGAATGGATAGATGTTCAAAGCTTCACATTACATATTTTCACTGGGAAGATAAGAAGCTGATAAGAAACAA
TCTAACATAACATTCTATCTCTCAGGTGGTAACTGATGATGAGCCCGGGATGATGGTACAAGGTGGGTTCAACAGAAGCT
CAAATGCCTCATCAGATTGACGAATTTTTTTGGAATATTCTCTAACAAGACCTGTTCCGTCTCTACTGCACTACGTCCTC
AAGGACTCAAGCTTTGTGGGGTGTTATGATTCAGCTTAGTGGTATACATTCGAAGATTCACTTTGCCAAAGGACCGGTTT
GAAACGTCCAACAAGCTCCACAAAAGCAGTGCAAATAGAAGCAAGCTGTGCTGGATGGCAAAGTAATTCGGGTCGATCGT
CGAATACATCACTGTCGACTCTTGTCACTTGTGTTGTGTGTTGTGGGGCGATCATATCGTCCAAAGTTAGGGCCCGAAAA
AAAGACGAGAAGATATAGTGAGATATGCTACAGATAAATACAAAGGCTCCGCCCGGTGCTCGATCATTTGCCAGCCGAGT
TCAACCCAGTTATGACCAGGTTATAGAATTCGGCACGATCGGGAGCAGCGGTTTGGATGGAAGGCTGATCAGGATCCACG
GCAAGGAAAATGCCGATGCGAGAGCCAAGCCATGTTTTGGCTTGCTAGCACCTCCAATCATATTACATAGTACTACTCGC
TGGATCTTGATGGGGCCCCGTGATCGGATGTCCAAAGTTCATCAGTATCCTACTGGCAATTGGCATCATTATTTATCATG
TATTTTTAAGGTGCCATTCATGGTTATCGATATAGCATGAAATGATCCCTGATGGCGAGTCAATCACCG
>GYY|c24509_g1
CTTGTCAGTTCTGGAGAAGGCCACAAAGTTTTTGAGGATGTAGGTATCTAGCTGTTGGGTCAGATGGTTCAAGTCAAAGA
GGTCTGCTAGCCGGTAGACATCAAGGATATTCTCCTCATCTACCCATGACATGAGGAAATCACAGCAGAAGTGGATAATT
TCTGGTATCTGAAGTTGGCAGGCAGCAACCAGGGTCTCCTGCACATTGCTCAGGCTGAG
>GYY|c20391_g2
TTGTATGAATATCTCACTGACATTCTGAAGTAAGAAATACCATTCATACAGCTCATTTTAATGGATAACACTTATACATG
AAATTCTTTTAGAATCATCAAAACAAAGCTGAAAAGTATCATCATAATAAGCCAAACCAATACAAAAAAAAGAGAATTAA
AGTTAAAACATTTATATCATTCTTTTTTTTTCAAGAGAATGCATAGGTTATTCAATATTTTTTTGTTATGGTTTTTGTTT
TTCTTGTATTATCAAAAATAAAGTAATAAAAGTGAAGAACAAACAAAAAAAGATTGTGTTGTTTAAATGAGACAAGTGTT
AGAAACTAACAAGTTGGATCATGACCAAAAAAGCAGCAGAACATGTCATGAAAATTGTTTAAAAAAACATAATTGATCTT
CACTCGAAAAGAAGAAGAAAAATCACAGCAGAGAATCAACCAACCAACCAACACAAAGCATAAAGATATATGTACAACAA
TCTAAACAAACACAAAATTGTAGACATACCGGAGTCAATAAAAAGGTAAACATGAGATAACACTTGTAACATCAAGTTGA
ATACACATTTATATGATTGGATATAGTAGTTTTCAACCACCACTCACTTCTCCCTTATTATCTCCTACATTACCACTCTT
GACGCTTCAGTGCGTACAAAATTCATAGATCACGACACAAAAAGCAACACAAAGACCATCTCGCCTCCCTCACCCCAACC
CTTACTGTCTTCACACACAAAAATCATCCTCAACTGACTGCTTAAAGGTTGGAACAATTTCAGATGGCGTACTTGATATG
ACAGCAAGAAGAGTAAATGTAATCTGAACTAGAAGAGGTTGATCATGAGTTTGTATACTTCCCAACACTTTTGCCCCACC
AACCATTAAATAAAACTCTGCAAATAGCCTTCAGATTAGACCTTCGCAGCTCAAAAATTCAGATCATAAATGGCTCAACG
GAAAGAAATCCCAAGTGATGGGAATTCATGTAGATGAAATTGTGAACAGTATGTGGACTGAATACAGCAAGCGCACAGAG
AGGGGCCAAATCAGAAGACCATTGGGGTTGTAAATGAGTCTCCATGGTGGTGAGAATGATGGCGAGGCTGGTGGTATTCC
TCGCTCGCGACGCCCCTGGTCGGGAGCGCGTACTGCGAGTGTGCCTGTGGATGAAGGGTGCGCGCTCCGCCCGTCCGCTT
CGAGCCGGCTCTCCCAACGATTCCAGACGTAGACGATGCCGGTCGCGAGCCGGATCGGCCGCCAAAGATCGAGCCTGGGT
TTTCGATGTGCGGGATCTCGATCCGGTCGACCTCGATCGCGAGCTTGCGTTGCTCCTCCAATCCGACCGGGCCTTTGGCA
ATCGTCACGCGTCGGGCCATGAGTTTCTCGGTTCTGTACTTTTCGTACTTGTCCAATCGCGTGGCCTCTTTCAGCTTTGA
CAAGTGGCTTCCTAGCAAAACTGCACGGAGGAGCAAGAACTCGCAGTGGTTGGGGTTCAACACGTCTACAGTAGCCCACC
TGAACTTGCGAACGTAGATTGACGCTGCCGGGAGGTTCCCGTCGGTCTTGCCCGGGAGTGGGTTGGCCTCGTTGAGTCTG
TCGAGTGTGGCCCCGTCGAGGGGCTGACTAGGCACGACTTCCGCCCCAATCACGCTCAAGGGCACCATTCCGCACACGTC
CTCAAGTTCTTGGCTCAGGGATCCGACAATGCTGGCGCGCGCGCGCCGCGTTCCAGGGAGACTGGCAGCCTTGCGCGGCC
GGCGGCGCACCTGCCCCTGATCATCGGGCTCGCTCTTGGACGACGTTGATGAGGCCGTCGTCACCTCCGGATGCTCCGAG
TCCTCGCTCTCCTCCTCGATGCCCATGTCGCTTTCGCGCTGCTCGAATATGCCAAGCTCGATACCGTAGCTCTGGATGTC
CCGGCGGATGATTTCTTTGGTCCTTGCCAGTTCCAGCTCCGTCAGCTCATCGGCCCTTGCGATCACCGGTAAGACAGTTG
TGCGCCTGCTCAGACGCTTCAGCTGGCGCAGATCAATCCCGGACATATGCTCCTCCTCGGCGGCATCGATGGTGCTTTTG
GAGAGCTCACGCTCGTGGTGGGAGCAGATCGACGCCGACGGCTTGCGGCGCCGCGTGATTGTGGACGGGTCAATGAAATA
TACAGCAACATGCACGTGGCTGTCGCCGAGCCGGGTGGGGTTCCGGTGCACCTGTCGCTCGACGTGCAGGGACTCATCGA
ACTTGTCCTCGATGTAGCGCAAGGCCTCGTTCATCTGGAGATCCACACGGAATTCATCGTTAGACTGGATGTCTAGTCCA
GAAGTGTCGATTATGTTGAGAGCCACCTTCTCGCCCGAGAGACACACGACGCCGACTTGCTTCTCTACAAGCCGGCCCGT
CGGCATAATGGTGACTTGTGGGGGCTGCAATGCCGACGTGTCCCCCGTCGCTGTCGCGGCGGCCGCGGGCAGACTGGGGA
CGAGGGTGCCAACAAGGGTGTGCAGGAAGGTCGTCTTGCCGCTCGCCTTGGCGCCGAGAACCATCATGTTGAAAGTTTGC
ATCTGGCGACTTTTCCTGAGCCCGGCGCGAGTGATCTGGGGGGGCCCTGTCACGCGGGCATCGGGCATGGGTGGAGCCGG
CGATCGTGCACGGTCCCCAAACGACTGGTACGACGGCTGGTACGACCGTGTGTCCTCCGGACTTGACTGATACCCGCTCA
ACACCGGTGATGGCAGCTCAGGCTGGGCGTGGGACGTGCGGGACGAGCGTGCCGCAGCCTTAGACTGCTTGCTGGACGAC
ATTTGACGAGGGTTGGCGATCGAGGAGTTTTTGGATTTTTTTCTGATGAGAAACATATCGAGGATTATTTTTGTTCTTTA
GTCAGCTATGGTGTACTTTCGTGAAATGTGGTTGTGTGCAGGCGCTGGGAAGTAAGAGGCAGGAAGTGCCGCGGGGCAAG
AGGGCACGAAAGTAGATGTAATGGAGAGATTCTTTTTGAGTATTTTGAGCGGATTGATGGGGTGAAGAAGATGGTAAACA
GCGGAAAAGACAGAGGAGATATGGGGATGGAATTGCAACCGGGGGAATCAGAACGGCCCGGGTGGATAGTTGAGGGAGAA
AGCGAGATGAGCGGGCCAGGGCAGGAGGAAGACGCGAGGGCAGGTCCGAGGGCGTAGTGGAGGGCGGGAGAGTGAGCCCA
AGAAGGCGGCTGCGAGCTCAACTCGCCAACCGGTGGTGAGCGGAGATCTCTGGCAAGCGTGACGGGGGCTCTGGTACGAG
ATCAAAGCCAGCCCAGGCGAGCGCAGAAAACACCGCCGGTGCTGATGCTGATAGATATACTCGCGCGCGGAGTCCCCCGG
GTGCGCATCGACTGAAATGAGTTGGACTCTGTGTTTGCTTGCTCGGCGAGCTGGTGCGCTTCTTAAACTACAATTAGAAG
ATCAAGCTGGTGTGATTATTCAGAGGTGGATGTTTTCTTGGGCAGCTAGGCTTGGAGAAGACGGAGGCGGGGAGAAAGCC
CTGAGAGGTTACGGGTGGCTGAGCACATGGGGAATATGGGAAGAGATGAGGTGGTGTGCCAGGATGAAGTGTACACATTT
GTGGGGTCCAGTGCGACTGTATCCCATAGAATAATAGTCAACCAAATCGTGGACGATTGTACAAGCTTCAACAAACTCGG
CAAGCTTGGCTTTCTACCTCCTTCTCGCGTGACCCCCAGCTGCTGCTGCACTCTGGCGCGGCCGGGGGTCTTGCGTTTCC
TCTGTGGTTGAATGCACAACCCGCCGGGGGGCTCACGCCTACTGTTCAGCTTGTCATTCCTCTGCTGACACCTGCGACTA
CGAAAGACCGGAGCTCAAGAATATACAGGAGCAAAGCAAAGAGAAAACAAAAGGTAGACAAGCAAGGCACGAACAAACCC
AGCCGATGTGTGTCAAGCCAAAGACAAACCAGGGAGCTGGAGCGTAGAGTCGATAGTCGTCTGGGGGTATGACGTGCTCG
AGAGTTTCGATTGGGGGCGTGTAGGCGGATCTGGGCTCGTAAGTCGGTGACAGGGGTATCAGGGGGAGACAAGAGCGAGC
AGGAAATCACCAATGAAGATCCAGCAGATATATTGACGGATAAAATAGCCGATGGAGAAGGCTCGAGAGGAAGAAGAGCG
GAGGGAATAATTTGAAGCGAGGTATGATAGGGTATGATTGGAAACCCCGCAGACTCGAGCCAGGCGGAGCTCCAGGGCCA
CAACTCACTACACTATCCTCAAAGACACGCTAGATACTGACCCTGTGAAGTGATGATTAGGATCAGTCTTTGAGGGTTCG
CTTGATTTGTTTTTCCCTCTAGTTGCTAAGGGTTTGAGTAGGCAATACTCGGACTCCGGCTGCCACAAGCGGACGATAAA
TGTTAGAGCGAAGCGAAGTGAGTTGTCCAGTGCTTGGAAGCCTGGCTGAATGTATCGCTAGGAAATTGCGAGCAGTGCTG
CAAATCACCTCGAGGGTTATCTGTGGCTTAGGTTTCAAGCTGAGAATAAACGACAAGAGACCTACTACTGTCAGACCGAG
GCTCGGGTGGCAGTGGTGAAAAGAGGGTCTCGATCCGGTTGATGATAACGGGGAGAAGGAGTGATGAAGAAGATGCTAAG
GTCGACCCTCTCGAACTCAAGAAACAGCGGTCTAGCCAGTGAGACCCCGTCAGACCTGATATAACCAGAATGTATCGGGG
TATGGATACCCTTGGCACTTGGCACTTTGCTGTTGTTGTGTATAAGCGTCGACTCTCGCTTCCGAATAGACCGGTGCTCA
ACCGAGTCAACAACAAATCGGATCTCGTTTTCCGTCAGGTTGAGCTTGTCAGGTCGGCTCGATTTGGCAGGCGTTGTGTA
TGTTCTTGGGTACTCGATGGCGAAACAAGACGGGATGTGGTAGCCCGCAGGTTTAAACGAAACAAATAGCAAAAGATGGA
AAGCTAGAGAAAGAAAGAGGGAGACTCTCAATTTTCGGATTCATTTCACTCGAGTCTCGGCCAGCTACTTCTATCAACAA
TATAGCAGGCAGATACCGATAGGCTTGGGGATTGGGGGTAATAATGATAACCAATACATGCGCGCATTTAGTAAATGATC
GGACCATTTAATGGAGGGGAATCAAGAATTG
>GYY|c34316_g1
TTAGTAATCGTAGTTTATAATTCCCTGCTACCAATAGTAAGAAATCTTTCAGGAATATAGAGATGATAGTTATTTTTCTT
ACAGAAATCTGCTAACTCTACATGAGGTGATAAGTCAAATTTCTGATAAATTGACTGAATATGATTAACGACATCTTCTG
TGCTCATCATTAATTCTTGACTGATGCTCTCTTCATCTTGTG
>GYY|c12207_g1
GAAGAGGGGATTGGTGGACTGTACAAGGGCTTGTACCCGCTGTGGGCACGCCAGATTCCGTACACAATGGTCAAGTTTGC
GACATTCGAGGAGACGGTGTCGCAGATTTACAAGTTCATTGGCAAGCCGAAGGAACAGCTGAACAGCCTTCAGCAGACTG
GAGTTTCGTTCTTGGGTGGTTACATTGCGGGTATTGGGTGTGCGGTTGTGTCGCATCCTGCTGACGTCATGGTCTCAAAA
CTCAACAGCGACCGCAAGGCTGGCGAGGGCGCCGGCCAAGCTATCTCAAGAATCTATGGCAACATCGGTTTCCGCGGTCT
GTGGAACGGACTGCCAACACGTATCTTCATGATCGGTACTTTGACCGCATTCCAGTGGCTGATCTA
>GYY|c30301_g1
AGGTAGGTCCAGCCTCGGGTTTGGGGAACCGAAAAGTCAGGAAGGGGACAGGTAGGCATACATAGCTTAGGGAACTTCTC
CCAGCGCCACCTTCTTCCTGGGGCCATTGCTGGTCTGGTTTGGAGACCGAACAGAGAAAGGTGAGCCAGCAGGGAGATCC
AAGAGTCAGGGCTCCCCAAAACTCTGCTCGGTCTCACGGAATAGACCACGGGGTTCCCCTGAGGCCGAATAAAGGGGTGG
GGATCATGAAGAGAAGCCAGACAGGAGGACAAAAACGGGCGCAGCTGGGTGCAGGGGCACACGCCTGTAGTCCCAGCAAC
TCGA
>GYY|c12523_g1
GGGCAATTGATGCATATACGAGCTGCTCCTGGAACAGGTGGAACCGGAGAAAATTCTTCATCTCGGGTTATCCGTGGGAG
AACACTCCTTTGGTCATCCAGCAGACCTTCGACATGTGAGGAGCTTAGCAGCACCTGCATCTGAAGAACAATTGAGGAAT
GGTTGAATGGAATACTGCCTCGAAAGGATTGGCAGAGTGAATGTCAAGAGGGGTATGTCCGAAACTTATGTAAGTAAGAG
AAGATGGATAACTGTTGCCTAAGTCTGGCGGCGAATTCTCTGATTGGTGTGGAACCACTCGGGCTGTAGATGAATGGGCT
CATTGATTGCATGGAGTCATATTGTATATATCGCTTAAAGACCTTTTTCACCTAATGATACAGAGAGACCTGCGAGGGAA
CGGTTGGTGGAAAAAAGGAGCAGCATAACAAGGAGATACCTATGTGGGCGTAGGATGGAAAGATTGCAAAACTTGGTAAA
ACTGTCTTTAGTGGTTTCATTGTCATCCTGTCTAGGAAGCCTGAAGCCTCAAGCAAGTCCAGATCTCAGTCACACACGTT
GTGCCGCTTGGGCTTCGTGGCGCGCTGCCTGCCAAGGATTATTCCTCATATCCGGGAGTACTCCGATTCGGAGCACCTAT
GACATCTCAAGCTCTGACCTCTTCTTCAAGATTTTCGGAGGCAAAACCTGAGATCAACTCTTCGAAGCTCGACTGCATCA
GGTGCTCTCTACGTAACACCACCGAAGAACGCTGCCAGCCAGCCTGCGGCCGAAAAATCGACGGCTCGGCCTACCAGCAC
ATGGCCCAGTCAAAGAGGATGTCGTGATCTGGGGGGAGCACTATGAAATATGCTTTCGGATTGGCACCAACACCGATGTC
TTGCCTCTGCGGCGATGTCCACATGCCTGGACAGCGCTCCTTCTGTCTTGTAAATTTCTAACACGTCAAGTGTTGTGATT
TGCCTGCCTGCTTGGCCTCCGAGCCCCCGGCCTTGCTGCGAAGCGCTAAGCAAAGCCCACGGAATATTCAGACTCGGTCG
TTTTGAAGTTTACATATGTCAAACACCGTCAGTCGTCGGGCGGATCGGAACTGCTATCCAGAAACCGAAAGCGCAAAACA
TGAAAAAAAGTGGAAAATGAATTTTGACAAGAAATCAAGCTCGCGGGCCCGGTGCTG
>GYY|c32285_g1
GCCGGTGTCTGTGTGCCTGCCTGCCCGCCCAACACCTACAGGTTTGAGGGCTGGCGCTGTGTGGACCGTGACTTCTGCGC
CAACATCCTCAGCGCCGAGAGCAGCGACTCCGAGGGGTTTGTGATCCACGACGGCGAGTGCATGCAGGAGTGCCCCTCGG
GCTTCATCCGCAACGGCAGCCAGAGGTCAGTCGCGGCCACACGTGTGGTCACTACCCGCCCCACCTCACCCGCCACCCTA
GCACACAAAGGTAGACTCTGTCGGTTGTTTCATCCGGGTGCAGCCCTCAGGAAGTTCACTGAGGTGGGTCATTTTGAGAG
GGCTGGCTTACCTTAAATGTT
>GYY|c16735_g1
GGCGGCGGGGGGGTGGGAGGAGTACTTTGTGGACGACGAGGAGTCGGAGGACGGGGAGGAGTCGGCGACGATGGTCGAGG
CGGCGCTTGTGCCGGCGCGGGATGCCGGGGGAGGCGATGGCGCGCGGGCAGAGTCGCCGTCGCCTGGACTGGTGAAGGGA
CTGAGAGAGCGTGCTAAGCGGAGGGAGTACAGGCTCCACTTGATGGGCCACCGTCCGAGGGCTGCTCAGAATGGGAGGGC
CAAGACATGTGCTGCTGCAGATCTGGAGCAAGGAGGCCACAGCAGCCCGGGTACGCCTCCCGGGACGCCCCCGGACGATG
ACGACGCAGCCACAGGGTGGACAGCTGCGGGAGGCGCGAGTCCGGGCACGCCGCCCGGCTCGCCGCCGGTCTCGACGACT
CTGAAAGTTTCTCAGATGGACAGACAGGCGCTCTGGCTATCTAAGGCTGGGCCGAAGGATGAGCAGGTGCTCGAAGATGG
CAGCGGGAGTTGAGAGTGTTTTGGTTGTAATTTTTAATGTGTCCTGGTGAGTATCAGGGTTGGGTTGAAGGGATTTTTTG
GTGTGGGTGTTTGGGTTTGGTCAGGTTGGCAGAGTGAAAAATAAAAGTAGTGTTGGGTTTGGTGATATGGGTGAAGATGA
AGTTGAAGTGAACGAGGGTTTTCCGTGATGTATGGAAAATGAATCATGTGGGAGTTTCCAGTTTTGAAAAAAAAAAGGTG
AATAAGATATGAGTGTATTTGTTTATATATACAACACATCTTGATTTATTTTATTTTAGTTTTTTTTTTTTTAAAAAAAG
GGAAGCTGTTCCTAGTGGTGGTGGTGGTGGTTAAGTAATTCAAGTTTTTTTTT
>GYY|c30327_g1
GGTGCTCCTCACAACTAGAAAGCGGCTTTGCGAAGTGAGCTTTTTAGGGGGAAAAGAAGATCCGGGGATGTTAATAATGG
GAAACGAGTCAACAAAAGTGAAATTTTTTGGGGATATTGGGATGCGCAGATACCCTGGGGAAGGGTGAAACAAAAAGTGA
TTTTTGGGATGCGCATATACCACTGGGATTACGAGGCGTTTTACAGGACTTGAGTTGAGATCAGGGAAATACTGGGTAAT
GTGGAGGACA
>GYY|c16440_g5
GTTTGATCCTGGCTCAGAACGAACGCTGGCGGCATGCCTAACACATGCAAGTCGAACGATGCTTTCGGGCATAGTGGCGC
ACGGGTGCGTAACGCGTGGGAATCTGCCCTTAGGTTCGGAATAACAGTTAGAAATGACTGCTAATACCGGATGATGTCGA
TAAGACCAAAGATTTATCGCCTGAGGATGAGCCCGCGTAGGATTAGCTAGTTGGTGTGGTAAAGGCGCACCAAGGCGACG
ATCCTTAGCTGGTCTGAGAGGATGATCAGCCACACTGGGACTGAGACACGGCCCAGACTCCTACGGGAGG
>GYY|c12566_g1
GTAGAGGTGGGAGGGGGGGAAGAGGTGGAAAGGGTGGGAGAGGAAGAGGGAAAGCTACTATTGCAGAGATGGATGACTAG
TAGGGATGCGAATTTTGTGGGTGTAAGGTGCCATGGGTTTGGGGGGGGGAGTAGAATTTGTTGAGGTTGTTCTAAGTTTG
TGCAATGTGGAATAAATTGATGTGGGTATTTGAAATCAATTGAGGAGAGAGAAAAAAATGGATCCAGAAGGATTTTTTGA
AATCAAATGATGAAGTATGGGGAAGAAGTCTTTTGGGGGTAGTTTGGGAGTAGTGGTGGTGGGGAGTCAGAACAACAGCA
TGTAAATAGGTAGGTATATATGTGATATTTTGGAAAATGATAAGTGGGATGAAAGTTGGGTCATGAGTAGAAGTCAG
>GYY|c12711_g1
GGGTCTTAAACTGAGGTGTCATTGTCTCTGCTGATACGAGACACCAAAGAGAGCCTCCAACCCGGGATGGCTGACAGTCG
ATCCTTGGTACTTCTGAAGACAACAAGAAGCTTAGATGCGTGGCGTCCGCAACCAGATCAGTATCGAAGCCGGACCGACT
GGAGAATCAAGTTGAGAGAATCATAAGGCGCCCGAAGAAACTACCGTTTCATTCACCACGACTAACCTAGTCTTGGATTG
ATAAAATTAGCCGGATCAGGTGCCATCAACTTGATTTAGGCTTTGCTGATAAACCTTGCCCGTCAGGCCAAGTAACTCTT
GCCAGCCGATTGAAGCCATCGTGCGCTACCTGCAAGAAAGGTTGGAAAAAAGCAACTTGTATTCGTTGAAGACCTTC
>GYY|c9496_g1
GGCTTTGAGACATGCTCTGTACCCGTGTAGTTGACCCAGAGCCTGTTGTCGACGCGTCTCCAGCTGTGCGAAAAGGTTTG
AGACTCAAAGCGTCCAAGGAAGCAGAAGGTATTGAAGATTGGACTTTCTTATTGTCATTTTGTTTCAGTGTCTTCGACGT
CGTTTTCCGAGTGGTGCTTGGCTTGTTAGTTTCCAGTCCACGTGCTAAGTCATACGAAAATGCTCCAGACTGATGCGATA
AATTGGTTGGATGATTGCTTAATCTGCTTTCGCGGTCAAATTGATTGACCAAAAGATCATCTAGGGTTTTGCTTGTTGAC
GGCAGACAATCATTGCTTCCCCCACTTCTCGGCACCGGAAGCTCTGGTGCCGACTGATGAAGTGGCCGGCGCCTATTATC
AAAATTCGACAGGAAATCAAAGCTAGGGTCCAGATCTTCAAGGCCTTCAAAAATGGAGGCGTCGTTTGTTATGGAACGTC
TTTCATGCCGGACAAGCAACGCATTCGCATTGTTGGTGTGGCAGTTCCAAAGCAGTGAGAACACTAAGATCAAGCGACTG
AAAAGCGTGTAAGAGGTAAGGTACACGGGGCACAGCACAACGCCTCCCGGGACAAAGCGCGCGTGAATCATGTTAGTGGC
TGGATCGGGAGATCGCGATGCTCTGCGGTGGGACTGAGGCTGAGAAAATCTGCTCATTGGATTCGAGAAGTGCGTTGATG
CGGACAACCTTGCCTGTGCAGTTTGTCGGGTTGGGATCGGTTGCAATTGAATAGCGCGGGGCCAAGCCTTGCTCAAGAGC
AATACATTACCCGAAGGAAGAGCAGAATGGAAGATTGTGGTCGTTTCATCTCGCCGAATCCCCAAACATGGCAATGTCCC
TCGCGACGCCGAATTGCTATGTTTGCCGAACCCCCGAAACTCAAGTTCGCGACCCGGCCTGCTGGTACTCATACACGAGG
CTTCCTGATACACCGTTTTG
>GYY|c20601_g1
CTCAAATTTACTTTCAAAATGTTTTCAAAAACAATTTGATGACATGTTTATGAATGGCTCATAAATATATGAATTTACAA
TGAATATGATAGGTACAGGTCAAGCGGGCCAAAATTTTTACAAACCTACGAAATCATAACATAATGTCCTCAGATGTACC
CGGCTCCGGCTCCAATGCCGGCCCCGAGGCCGAGTCCTGCACCGCCGGAGACACCGGCGCGGCCTCCGAGCCCGGCACCT
ACCCCACCACCCAAGCCTCCCCCAAGGCCACCTCCAAGCATGGCCCCAAGCCCTACACCAGCACCAAGCCCAAGACCGCC
GCCCAGTCCACCTCCGAGGTCACCCCCGAGGCCGGCGCCGCCGCCAAGACCAGCGCCTAAGCCACCTAGAAGGCCGCCGC
CCAAACCACCTCCTGATCCTCCCCCGAGGCCGCCGTGGCCAACGCCTAAACCACCTGGGAGGCCGCCGCCCAATCCACCT
CCTAATCCTCCCCCAAGGCTTAGGCCGACGCCAACTCCGGCACCTGCGCCCACACCCAACCCATGACCTCCCAGGCCTCC
GCCTCCGACTCCAAGACCGCCGCTGAGGCCCGCTCCGACACCGCCACTAAAACCAGAGCCGAAACCTCCTCTCCCACCAA
CGTCAGGTCCACCCCCGAGTCCAGCACCTATGCCGCCATTTCCACCAAAGCCGAAACCCCCTCCTCCGCGGGGAAAACCT
TGACCTCCACCAAGGGGACCTTGACCTCCGACAGGGAAACCCTGACCTCCGAAGGGATAACCTGGACCACCGACAGGATA
ACCTTGACCACCGCCGGGAAACCCTGGACCTCCGACAGGAATTTGACCAGGGCTGTTGCCTCCGGGAAAGGGGACCTGCC
TATTGG
>GYY|c36526_g1
GGAAATTTGTCCACAAGGCCAACTTCATATGTAAAATGCACCGCATCAAGCTGTTGTCCCCTACTGATTAATTCTTCAAT
CATCTCAGGCATCTTATCACCCAAACCAAGCGAAACAGCTAGCTTAGGCATCTGCTTCCGCCACGCAGAACCCACCACGA
GCTTCCTATACAAGTCCACATCCTCCTTCTTAACGATCCCAAACGTGACCAAAAGCTGCAAGAACGTATGGACATCCGGC
GTCTTCACATTCTCAATCCCTCCTCTCTCCTCCAGACTCGCCTTCCACCTCTCCGCAATCTCCTTCGCCTTCTCCTTAAC
ACTCGGTGTCACCAACATCCTCATTTTCCCAATCACCGGGTCCACCATCACCGGTATCAAACTCTCCAACACCAACACAC
ACGCCCACCCCAA
>GYY|c14742_g1
AAAGATATTTGTTTACAGCATGCAAAAACACTCAATATTTTCATGTCTTGAATCATGCAAATCATCAAGGTAGCACCATA
CTTTTGTTACAACCTGACAGTCTCTGAAGGGGCCTGATCATCCATACATATTACAATCAATCAACAAGTCACCCCTTCAA
CACCTGCATTGTTTAATTGCTGTTTTCTTGGCACAAAAACCATAACCAAAACATACTCATATGCATCATCCACAAGAGCT
CTAAGATGACTGGGCCCCAAGTGACATGAACAATTCCAAAGCAGTTTTTGATTCACACCTCCAGGCTTACAACTATATGA
TAATCAATAACTATTCATGAGCACATTTTTCACCCACTGGTTTTCTTCCAGCTGGGGCAAGAATGTCTCAAAAGACTGTT
TGAGCCTATCGAGCTGCAAGTCCAGCTTAGCCTGCTCGTCCATCGACCCCTCGTCCACGTCCATCCTGCCCTCCTCAGCC
TCGGCCCAGCTTTGGAGCATCCGCTCTACAAGTGCCGCACCTGCTTCGATCTCCTCGCTTGGCATCTCTTCCGGGAGCTT
CTTGTCGCCAAAGTATTCCAGCTCGTCTGCTTTGCGTCGAGCCAGTTTTAATACGTCCTCCGGAAAATTGGCCATCTCGG
CCACATGGATCCCAAAGCTCTGGTCACTGAACCCGGGCTCGACCTTGTAGAGCAACGTGATATCCCTTGTCGTCGCCCCA
CTCGAGGCTTGCTCGACATGCGCAACCACGTGGTAGTTCTTTACATGCTCCACTTGCTTGTCCAGACTCGTCAACTCGTG
GAAATGCGTCGCAAAGAGCGTGAAGGCCTTGACCTCGACGGCAATGTGCTCAGAAATCGCCCATGCCAACCCAAATCCGT
CATACGTTGAAGTTCCTCGTCCAAGTTCATCAATAATGATGAGAGAATCTTTTGTAGCAGACTTAAGTATGACAGCCGTC
TCGAGCATCTCAGCCATAAAAGTAGAGATCCCCTTAGTCTGACTGTCGCCAGCCCCAACACGGGCAAGGATCGAGTCAAA
GACAGGTAGATTGGCCTCTGCGCAAGGCACATAGCATCCGAGCTGAGCCATCAAAGCAGCAACGCCGATCTGTCTGATGT
AGGTACTTTTGCCGCCCATGTTAGGCCCGGTGATGATGTGGAACGAGCTCTTATTACGCTCCATCAACGTGTCGTTGGGG
ATGAAATTGATGTCGTCTTGGACCTCTAGACATGGATGTCGGCAACCTTTCAGAGAAACACTGCCCTCACCAAGAGCAGA
CATCTTGGGACAAGTGTATGTCATGGGCGCGTTGAGCGAGACATGAGCGAAGCTTACAATCAGGTCCAAATGCGCAATGA
TCTCGTTTAGCTTTTCAAGGATTGGGCAATACGAAGCTGCAATGCTCACGACTTCTTTTACAAGCGAGCTCTGTTTACGT
TGGTACTTCTGGGTCAAGTCTTTGAGTTCGTTATTCAGTTCCTTCAGGACCTTGGTTGTAAAATGACAACCGTTGTTCCG
ATTACTAAGCTCAATGTAGCCTTTCTTTGACCGAATCGCTCCGGATTCCTTCCTAGTCAGTCGGAAAACATATCCATAAA
CCTGATGGTTTTCAAAATGAAGGACCTTGCTATCTGTACCCATTCCCAAATCATCTGCTACCCGATGATGTTCCTCATCG
AGTTGATCTCGGTTCTGAACCAGAGCTGCCTTGAAGTCGCGCAACTCGTCGTCAAACTCAGGCTTGATGATAAACCGATG
GTTTTCTAATTCATCCAGATCGACCGTCGTTTCTACCATTTCCACATATTGAGCCAAGTCGGAAACACAGCCTCCGAGGG
GCGTGAGGTAAAAGTTTTTCAGCAAAGTCTTGCCGTCACTGCTCTCACAGGCCTCGAAACCATCGGCCTTTTCTAATGCC
TGCACGATTTCTGGCAGTCTGACGACAGCTTGGTAGACGCGAACGACGTCCTCAAGCGTTCCGGCGCCCTGGATGAATCT
TTTAGATATCCGTGTCAGGTCAGGCATAGCTTTGAGATGATCCTCCTGCAGAACTTGTCTCAGCAACCCATCGTGGAACA
TTATGCCGACTAGCATTTGACGTTGTTCGATTTCATGAAGGTTCACAAGCGGCTGTTTCAGCCAGCGACCTAGCAATCGC
GTCCCTTGGCTGGTCTTGCACCGATTCAGCAGACCAAAGAGACTCATGTTTTTTCCACCACCACCAACGCTGGTCGGATT
CGGGAAGAGATGGAGAGCCCGAACAGCAGAGGCGTCTAGACGCATGAATTGGCCAAGATCATGAGTAGTGAATTTGTAGG
CAGAATGATTTGAGGGATCGTCCAAGATCGCGAGATAGTTTAGTAAAGGGTTGAGAGCAGCAAGGGCTGTTTTCATCTCG
AATTGAGGAAGTGCAGCTAGCTGTCGATCACCGCTGAGAAGTCGATTGACATCCTGTTCAATATTTTTAAGCGTGAATTC
TGCTCTCTTGCGTTCGGTGACCACAACTCCACACCTCTCGAGCACTTCCTTGAGCTGGTGGTACTCGGAATTTTCACTCG
ATTCACCACTCTTGCTTGGGACCGGACTGGCAATGATGGCCTCCTTGATTCCGAGTTGGATGATCAGACTTTCAGTGTTC
CCCCATCCGTCTTCTTTTTCCGGGAACTCACTCAGACCAAGCGTCCGGATGCTGGTATCAGCGAATGCGACGCCCATTGT
GCGACCCGAAAGCGAGGCTGAATTGCCTTTGACCCATAGACTGGCTATTACAGGTGAGCTCAAGATGTCTGTGTTTGAGA
AGAGTAGGTCGGCGAGGGGTTCGAGATTGCCGGGCGACGCTTGGACGGCTAGTGACCAGCTGGTTGAGTTCTTGGACGAT
GGTAGATCGGATCTATATATTTGGATCCTCATTTGTCGAGACGTGAGGCACTCTCGCAGAAAGGTGATCGCTCCAGTCCT
CGACAATGAGCATGACGGTAATCCATTTCCTGAACTCGACCCTGGTCCAATACAGCCTGATTCACCCTTCGGGCGTCAAC
GATTGTTGGCTGACCTTTTTTTTGAGAGAGCTAAACAGAGAGCAGGCTTCGGCTTGTGGAAGCTCACGCAGGACGGTATT
GGTTCGATAGAATTGCGTCGCGACGTATTGTGCATCTTCGCCGTAACAAGTATAGAAATCACCCTTCTCTCGTTCAAAGA
TCCTCAACGTTCCTTTAGGCGGTGGTTCCAAGGACTTGAAAACTTCGCAAAACTTTCTGCTTGCGTTTTGATCCTCGTTG
ACTTCAGGCGCCTTGGTAGGGTACATGGGTGTTGACATTGCGCCGAAAGAGACCTGATGGAACGCACTGATCAAGGCGGT
AAGAACGACGAGAACGGTCAAGACTCGAGTTGTTCTTCTTTTCTTTCCTTTTCTTTTTTGGTCTTCTTCACGCACGATTT
TTTTTTTT
>GYY|c14463_g2
AAGTCCGTAGCCACTCTCTCTGCGATGTCTGTGCTGATATGTGAGTAGGTGAAAGAGTAATCCAGTTCCGGGACGGTAAC
ATAAAATAAAACATCGGTGTACAGCTCGTAGTTGAGTTGTCGAGGAGATTGGACCTTGTAGCTATAGCTGGGGTAGTAGC
CCATGACTTTCTTGGTCTTCTTGAACTGAAGGTCATGTTTACAGATGGTCTTCCCTGCCGCAGCAATACGAGCAAAGTAT
GGGAAGAGAAAGGCAAGTGTGGCTAATCTCATTCTTATTCGCGATCAAGTTTGAGCAGTAAGCGCAAGGGGCTTGACTCT
GGTGGAAACCCAAATGTAAGGCTGTTAATGATCAGTTGTGTTTTTG
>GYY|c27597_g1
AAGGGAACTCTTTGTGTTTCATGGCCTGAATTTGGTGGTTCTGTGGCGTCGTTGGTCAAGTCTTTGCTGCTCAAGGATGT
TGTACCTGGCTTGGAATACAGTATTGATGGTGAAGTTGAGGACCTTTGTTTGAGGATTGGTCGAATAAATGATCATCCTC
TTGATTCCGAGTTATATACCTGATGAGTTAGTCACTCCTTCGACATGTACACCATCTTCCTCTTTTATATATATTTTTTC
ATAGTTTTTT
>GYY|c14445_g2
CAGCAACCACACACAACCGACAAAATGGCACCTGCAGCAACTGGAGGCAAGAAGCAGAAGAAGAAGTGGTCCAAGGGCAA
GGTCAAGGACAAGGCCCAGCACGCCGTCGTTCTCGACAAGCAGACCAACGACAAGCTCCAGAAGGATGTCCAGTCCTACC
GCCTCATCACCGTCGCTACCCTCGTCGATCGCTTGAAGATCAACGGCTCGCTCGCACGCAAGGCGCTTGCCGACCTCGAG
GCCAACGGTCAGATCAAGAAGGTTGTCGGACACTCAAAGCTCAGCATCTACACACGAGCTATCGGCGCCGAGGAGTAAGC
TTTACGTAGCCGACAATTAAACGAACGTAAATGCGAATCTCGGACACTTCTTTCAGTTTCTCTACGGCATTCCTCTTTCC
ATTACCCATCGGCGTCTTCATGAAATGAACGGGTCATACTATATTGGGATGCATGCTTCATAGCGGATATGAAATGAGAG
GAACGGGCTCGGGTACAGTACCTAGAGTCCATTGGAGGTGTCGGTTATGTACTGAATGAAAAGACTTCCGAAACACCA
>GYY|c24770_g1
TGGGTTTAGCTGCATCAGGTGCAAAAGAGAAACACCCCACAAATCAGGGAGAGGAGGGAAGCCGCCCACCCCATGGGAGG
AAGCTGAGGAGTGAACGCCAGGGATGGGCAGGGCCGGTCCTCGGAGCACTGCAGACACCAGACCAAGGGCGACTGTCATC
ACCACGAGAAGGCCCCGTCCATGGCAGAAGCCAACCTCACCGCGCCGACTGCACCGGAGACGCCCACGAGGACA
>GYY|c30511_g1
GGGCAGAGTCATCAGTATCATTGTCTCGTTATGTAGACACAATGGCTTTACTCCGTCCCAGCCACTGTTATGTATCCTCG
GGTCATTCTGGCACCGAAGCCATACTAGGTCCCGATTACTTTTGTGTTCCGAAACTTTTCAACCCATTGTCCGAATGCTT
TTTATCCGCCTCGCGTCCGTGCAAGCATCTAAGCAAGCTGACCGCAGTCGGCAATGACGATCTTGGCCTTGGTGGCACCG
GAGGAGGAACCGTAGGACTCGACCTTCTTGACAACGTCGATGCCGTCGACGACTTGGCCGAAGACGACGTGCTTGCCG
>GYY|c25553_g1
GCTCGTTTGATAAGTGCTTCACCCCCTTTGCAGAGCTGGCTTCTTGTACCCGTGACTCATGACTTTCCCGCTTTGAACAA
GCAGGTGTAAGGGGGCAAGAGGCCAATAGTCCTTCGGATCCCCCCTGATCGATACTCCTGGGGAGCTTAGGCTTCTTGAT
ATGCTCCAAACATACCTTTGAGCTTCTGAGCTCACTAGGGGCCTTGAGTGCAGCATCCTTGGCTCTCTCTAAGATTTCGG
GCCCAAACAAGCTGGTTTGACCTGGCTTTGGATATAAAAGGCTTTGCAATACCGGAGACGCGTACGTCTCGGCTTCCCCG
CGAGCAGATATCCAGACGATAGCAAACTGAGAGCCGTTGATGTAAGACGAGCGTCCCAGGGCACGAAGAATTTGATCACG
CTTATTCTTGAAATGACGGTGTTGATGTGTTGGTGTATCGTAAGGCGTTGTTCGGGTAGGGATTCGTGGCATGTCTTCAC
AATTGATTGCTGCAAAAGACTTGCAGGTATATCTGATCTTCGGCTATTTTTTCAACTGTTGGGCTTTCCGCTCATCAGAC
TCATCCTCCTGGAAAGCCGTGTGATACAATATCTGAGAAACGTAACGTGGTAGATTGGAATGAGTTCG
>GYY|c32751_g1
GGGGGAGCACTGTGACTTGTGGTTTTAGCAGCGTAGCAGTTTCCTTTTGGTTGAGTTGTTTGAATGTCATTTGACATGGG
GCTTCCAGACTTCAGAGTCTTTATGGTCTTTGTTAGATTTTTATAGACAGATACAATCACCCTGTTGGCTTTTTCACATC
GAGGTCAAGTGGTCAAGTCAGCTGAATAGGTGTACACCAGATGCGGCTCTCCGAAAAATTGGGTCTGGCTGTTTATCTCT
TGGAAATGGCTGCTTTGAGGTCCGAAGAGAGCGTAAGATGTAGGCCCCTGCTGAGAGGCCTAACTAGACCTACTCTTGTG
AGACTTTTTGAGGGATTGATGGCTTCACATTTCACAACAAGTGTA
>GYY|c39851_g1
GGCAAAGTCTTTTGCGGACTGAATCTCTCGCTTTGTGCGCTCTTGGAGGTTTCGGTAATCGGCAACAGATCTCAAGTATT
TGTCCTTAAGGTCTACGATCTCCTTGTTTTTGGCCTCAAGATCTTTCGCAGCGGCATCCTCTGTTGCTGCGGCGCCTTCT
TCATTTCCCTTGTTTGCCTCTCCGTTGGTTGCGTAGCATCTCGCGGATAGTGCTAACCGTGGGCTTTGCG
>GYY|c38855_g1
GATATCTATGGCTTGACGACATTTGCCGTTCTATGGTATAATGCGCGCTCTGCAAAACCAGCAATAATAATAAAAAGAAA
TCCCACATACATTCAAGCATGCGACCTAACAAACTTCTCCATGCATCTCGAACCTAGATGGGTTGACGACTGCGCGTCGG
GTATAATTCCTCCAGGCATTATGCATAACAAACATCGGCTCGCCGATACTGAAGCGCACACAGCGCGCTCTATCGCAATC
GTGTACGACCAGCGCTCAAATATTCGCCATTGCAAATATTGGGATTTTACATCTGTCCGCCTGCCTGAGGCATGAGCTCC
TCATCTTGCTGACGCTTCTCCTTGAGCGATCCAGCCGCAGAGCGGTTCTCAATGTCGCTGTCAGAGAGATCGTACTGGCG
AACGGCTTCGGCAATCTGGGCCTCGTCCATCTTGGGCAGCTGCTTAGCGGCTTGCACGTAGCTCATCTTCTCAGTGTAGC
CCTTGGCGAAGATGAGATCGATCTCCTCAAGGGAACGACCAGCAGTCTCGGGGTAGAAGAAGTAG
>GYY|c34673_g1
GGGAACAGTGGTAACAATCAGAGAAAAAGGGAATAGTCTAAAAGGATGATAGTTTTCAAAGTAAAGATGAAGGTTGCAAT
TTTGGACAGACTGAGAACAACCCTAACCTGGACATATGGTTTGATTTCTTATATCACATTCTCCTTTTCCCCTTTCTTCC
TTTGTTTTTAGGTCTTGCTAGATAGAGGTGAACCTTGCTAGTTAAGGAAAACTAGTACTAGAAAAAAGTCACTTAAAATG
AACCCAATAAAAATAGAG
>GYY|c35581_g1
GAACAATCTAAAAAGAGTGGAGGGGTTCAAATTGCAGCTACTCAATCCTCATTGTTGATGCTCACAGCAGGATTCATGGT
GGTGCTGTTACAATTGTTCTAGACTGTTCTAGACTGTTCAGAGTGGATAGCCATTATACACCTTCCTGTCTCTAAGTATT
GCTTCTTCAAGTTAGGGTTTCTCCATCATTGTTTTCCCCACCTCTGTACTGCAATTTGGTATTCTTTTTCACTATTAAAT
CGTTCATAATCCGCT
>GYY|c21390_g1
AAAAAAAAAATTACAATTTTTCACTAAACTACCCATTTACACAGAAAAAAAATACACAATATATATATACCATTCTTTAC
CTCAAATCAAGCATATAAGTATGACCTGTAAAATTTGATTATACATACATACATACATATAAGTACATTTGATGCTACTG
AACAAAGATCATTCAGTAGAACCAAGTCTCACAAAATCATCATTTCTGTATGCATGGATAGTGCACAAAAGTTCTCATAG
AAGTGTACTAGTTTAAGCTTGTTCCAACCTTCAGTTTGTTACAACTCTAAGCCTGCTACAACTCTAATCCTGTTACAACT
TTAAGCCTGTTACAACTTTAAGCCTGTTACAACTCTAAACCTGTGACAACTTGGAGTCTGTTACAATTTTGAGCCTGTGT
TCTGTCCCACCCACATCCCATATGCGGCTTTCAATTCCCACCGACTTCCGATCACCAATTCAACACTTAAGCCACTCCAA
AAAGCTCATTGTGGGGGCCTTTGATGGCGTCTGGCCGGTCCGGGTTTTCCCAGGACTGGTCGTGATCTCAGGGGCCTCTT
TTTTGGGCGGTGTGCCCGTGAGAGACGGGGGCGGGTGGAGGAGCCAGTCGGCGTGGGCCTGCAGGGGGGCAGAGGATTCG
GACAGGCCGCCGTCGTCTGAGGAGGCTTCGTCGAGCGAAGAGCCGGGCGAGGAGATCTCGTCGATGTCCGGCGCCGCGCG
CTCCGGCTGGTCGGTGTCGGGCAGGGGTGGGTGTGCTGGCTCGTCCGCAGGGGGAAACTGGGGTGCCGGAGCCTGTGCGA
GCGGCTCCGATACCACACTCGCTCCGCTCTCATCGTCCGTCAAGAGGGCGGGCTCGGCCTCGACGCCGGACAGCTCGCTG
TCGACGTCAGTTGTAGGAGGCGTATCTAGGGACTGATTTCCATCGACGCGGCGGCCGTTCCTGGTCGGGAAGTGCGCCTT
GACCATGCACACGACGCGCAGGCCGTCGCCGTGAGGATCCTGCTCGTGGCGCGAGAAGGAGACGATGCCGTAGTAGCGTG
CGACGCAGTGGACGAGGTACCGTCCGAACGGATGAGCGACCTGCCAGGAGAGCATGTGCGGCGTCCGACTGAGCTCGACC
AGCGCGGGCTCCGTCGAAGCCCGCGGGAGCGGCTGGTGGCGCCGGGGCTCGGGTGCCGGCCATGGCACCGGCGCCAAGAC
GGTGGGGGTGCGCGGGGCCATGTCGGCTGGCTTCCAGACGGTATGGGATGCGACCCAGGCACCGAGCTGGGCATCGACGG
TACGCAAGAAGCACTCCGTCGGCCCGGGCGCGCCCTCGTCGTCGACCAGTCTGCGCACCGCTCGTCGAACTCCCTTCAGG
GACCGGTTGTAAGCGCCCATGGCCGCAGAGAACGGGTCGAGAGGGATCGGCGGCGCAGCCGGGACGGGTAGCGAGGCAGG
AAAGCCAAGCGGTGGGGGCGCAGGGAAGACAGATGGTGCATCGGGCGTCCAGAGGTGGTAGTCGCGCGCGCTCGGCCGGC
TGATGTGCGGGTTCGAGACAAAGTGGGCTGACGAGTCTCGAGAGAGCGCTCATCAGCCCCAAAGGTCGGGACCAGACAGA
CGTGCTGGGGACTGACCATTGTCGAGCCTCTGCTTGCGCCGTCTGCCGAGCGGGATCGGCTTCGAATCTTGGCCAGACCG
GTTGAGACGGTCCAGCCTGGGGGCACGTTTCTTGGCTGGGAGCTGCGAAAGGTGCTTCAGACGGGGGTTAACAAGTATCG
AGGGAAACGAGAGCGGGAGCGGGCCGGGCTCATCAGCAGACTCGGGCTGGGGCTGGGTCGGGGCAGGCAGCGGCGCTGGT
GGGACGTCTGTGGCTTGAGAGGTCATGGTATGCGCGGGAGGATAGGGGGGCAAGGGACAACAGCCTGGTTCTCCGGACCA
GAAAGCACGATGGAGAGC
>GYY|c22738_g1
ATGAGGCTGTTGCTTCCAGCCTGACAATAGGTAATGTTTATTAAATCCCTGCTATGCTACAGATAATACTATCTACTTAT
CAATCGATTGATCAATCTATTGCCATCCATCCATCCTTCCATCCATCCATCCAACTATCTTCTCAATCCTCATAACAACC
CTATGTTGTAGAAATTATCATTACTGCCCTCTGCCCCCATTTCAGGTGA
>GYY|c29929_g1
GTTTTTGGGGGAGATCGCACGGGGTTTTTGCCCGGGATCTCTCCCCTGGTGTGGTGTTGTGTGTCGTGCGTGTTCAATTT
TTTTGCTTATTTTTATCTTTCCCGACTGAATTCTGCACCGTCAACATAACTATGACGGACATCATCAGCAAATAGTCAAA
TATGAGAGCAAGGTGTTCTACACAACTGATAAGCAGGCAAAAAGGTACACGATGCTTTATCTCTTTAGACTTGCAAATGT
TCTAAATCTTGATTTAACTTTCTGTTGCCAAGCATCTTATCTAATTACATCGACATTAAATAGCATGCAATAGCTGCCCA
TCTGATCGGA
>GYY|c40042_g1
GGGGGGGATTATTAATAGTATATACATATATATATTATATATATGGTACCGGTCGTCTGAAGTGAGAAGTCTGAAGTTCT
GAAGTCTGATGATGATGGATCACCTGAGGCTGAACCTCTGAGCTGATCTGATCTCCGCCCGATTGAAGTTGGACCTGCTT
CAAGTTCGAGCACACTCTGATTTTCTGGTTCTCTTGGTTCATCTGATTCCCGTTTCTGCTGACTGACTTCTGCCTCTAGA
CTCCCCAGAGAGAGAGTTGATTGCCATTAGTATATAGAGTCAAGCTGATGAAGATTATTTTGGCTCACGATTTATGTATA
AGTACAATCTACGACTGAAGCTTCAACCGGCCAAGCTCAAGCTCAAGCTCTAGCTGATTCGCAAGTATTTCCAGGGACTG
GACTTTGTTCGTTGTATAAATCCTGATCAGCTGGCCGCGGTAATTTTTTTCAATCCTATCTTTTTGCCTGCTTGAGTTTT
TTTTTGGTCAACTGCTCTCACTTGGGCCTTATACATATGTACTTCAGC
>GYY|c33449_g1
GCATTTCCCTTCTACCTTTCGTACCAACAAGGCAAGAACCACATTTCACTCTCGGCTGTCATATCCGTCTTTGCCTCAGT
TACTGACATCATTATCTTCTCTCCCTAAACTTTCACTGCAACGTACTTAAGTTCTTTTTGGAAATATGTAAGATACCAGT
GGTTCCCTGTATCTTCCTATAAAAATAAAGATACCACCCATTGCACTTAGTTTTGAGAACAAATATAAGATTATACAGGT
TGAACTACTGTGAAATTATAATGTGCT
>GYY|c26900_g1
GCCTCACCCAAATTTAATATTGGCTTCGGATCAAGCCCGATGGCAAGTTCTCCAGAAAATTCTGTCGCCATCGAGCGTCC
AATCAAGTCTCAGTCGCAGAACATGCAGGAGCTTGATCTAGCGCAGTTAGATGATGTTTTCGGTCATTGGATCGAGGTTG
GTATGGAATGGCCATCACCAAATCATGAAACTCACGCTGCCGTTCCT
>GYY|c33235_g1
ATCGATAACATGGTATAAATATTCATAAACTGATTGTGATAAATACATAAGTCTATGTCTATATAAAGTAGGTTCTCCGC
ACCTATAAAAAAAGAGGTATCGAGGGATACCTACAAGAAGTAGGTAGGTATTGGAGGAATCGCTAAAATTGCAGGAACGA
AAAAAGCAAGGACTGAATGGAACAGACGTCGAAGGCAGAGATGCCTCTTCCTTCTCCATTTCTCCCTTCCATTTTTTCTT
CAAAATATCGTCCGTGGTATGAAATAAAAAAAGGGGGGACCAAAGACTCCGAGTATTAAAACAACATGTAAACTTCAAAT
CGTTCCATAAACGGGAAGGAGGCAAAATCCGAGGGGAACAAACAAGGCACCCTCTCTTTTTTGTCGTTCTTTCATTCATT
CATTATTATTATTATTCATCGGACTGACATATCAAAGTTGTAAAAGGGAAAGAGAGCCGAGGAAGAAAAGAATCGGAAAA
TCTATGCCTCACAGAATTAACTTCTTAAACTCTGTCCCTTTACTTCGACGACTCTCCATTCTTCTTTGGTCCAAGCGGAG
AACCGATATCCTTGCCACGCAGCTTAACTCCAAGCGCACGCTCGAGCTTTGAAAGAACCTGCTGAGAAGGCTGCGCCTTT
CCGCTTTCATAGTCATTGATAACGGATGGCTTCTCGTTGATCTTGG
>GYY|c24138_g1
GATGAAGTGTCGATGACTCGTGAGCGGGTGAGTGGGGTGAAAGAGGGTGCACAGATGCTCTACATCCTCGCCTGCTTGAG
AATCTGGCTGTTCTCGCGCAGAGCGAGGATCTCCCTCTGCTCCTGGAAGACCTGTCGTGCGCGCTCGAGGACCATCTCGA
AGCCCTCCTTGCCAGCTGCGGCGTTCTGCTGGAAGCGATCAACAGTGAACTGCTCGATGCTGTTCTTGATCTTCTGCCAC
CCTCCGCAGAATGCTGTGATCTCGGCG
>GYY|c5101_g1
TTCAGTTACAGAAGATATTCTTACTGGATTCAAGATGCATGCCCGTGGTTGGCGGTCAATTTACTGTATGCCCAAGAGGC
CAGCCTTTAAAGGGTCTGCTCCTATTAATCTTTCAGATCGTCTAAACCAAGTGCTTCGGTGGGCTCTAGGTTCTGTGGAA
ATTCTTTTCAGTCGGCACTGTCCTATCTGGTATGGTTATGGTGGTCGATTGAAATTTCTTGAGAGGTTTGCTTATGTGAA
CACCACTATCTACCCTCTCACTGCAATTCCTCTTCTCATGTATTGCACGCTGCCAGCTGTCTGTCTATTAACGAACAAGT
TCATTATGCCTCAGATTAGTAACCTTGCCAGTATAGTGTTTATTTCTCTCTTTCTGTCCATCTTCGCCACTGGTATTCTG
GAAATGAGGTGGAGTGGTGTTGGAATCGATGAATGGTGGAGAAACGAACAGTTTTGGGTTATTGGCGG
>GYY|c32844_g1
TGTGCTGCAAGGTGATACTGAGCCTTGTGGACAAAAATGCTGTCAGATTCAAACAGGATATCCATATCTTCGAGACTTCT
GCCTGCACTTTCAGGGTAAAGAAAGTATACATTTGGAAGGGTGAGGAAGTTAAGGATTCCGAATAGAATAAAAGTCCAAT
AAGTGATCGCGTTGAACAGAAACGGTGCAATCTCAGTGACCACTGCGTTTCCAATCGACCAACCGACGACACTCCAGCAG
CCACCTTTCGCCCTTG
>GYY|c39955_g1
GGGGTTTTTACAATTGGGCTATGTTTCATTACCAATATATTTAATGTACTGAGTTTCCGTTATCGATTATCATTATTCCA
CTCAATCTTCAAACGCTCATTTTATTTTGGTGACCCGTGCATATATCTACGTATCCTAGTTGCGCTTCGCTTGTTAAGCT
TCTCACCGGTTTAAACCTGCGAGTTTGCATTTAACAAATTAGATACCGTTCC
>GYY|c8899_g1
GGCGGTGGTGGTGGAAGTTGGCTGGGCGGCGGTGGCGATTCCAGCGGCGGTGGCTTTGGTACGAGCGGTAGCTATGGTAC
GAGCGGTAGCTTTGCTACGGGAGGTAGCTTTGGTGGCGACACGTCTTTTGGGAGCGCAGGCGGAGGAACCGGATTCGGAA
GTGCGAGCGATATCGGAATGGGTGCTGGGTGGGACTCAAGCAATGGAATGTATTCCGGGTCGGCCTCTGGTTCAAGCTGG
GACTACACGCAAGGAATGTTCCTTGTAGGCAGTGGTGGTGTTCCGACTTTTACTTGTGGTTCAGGAGGGTCTTGGGCCAG
CAGCTCTTGGGGAAGCAGCTCTTCGTGGAACGGACAGGCCTATTGGCCAGTACCTGTCGGAAGCAACACAGTCAGCTATG
CTTGCAACAATGGGCGGCCTGGAGGAACCTACAATGTTGCAGTTATTGGAAGTGCGAGCACGCTTCCTGCTAGTGGAGTG
GCCACTCAAATCCAGTGGACTACAACAATGCCAGATATCAATACCGTTTTAGGAATACGGCAACAGTGTGGCTGTCCTCT
AACACAGAGATTTTTCGGACAAACGTCGTCCACGGGTTTAAGCGGTTATGGGAACGCGTATAATACATATCTTAAGAGCG
GTCAAGATAAAACGAAGCAATTTCTAAAGACTCAGAAGGTTGCGGCCGACCAAAAAGCTGAAGTCAAATCAAAAGAAGCC
AGAAAGTCTTCATCGATATCAAATGTCAGCGGCAAGACAGAATCGAAGAAAGAATCATCTGTCACAAGCAAGACAGAATC
GAAAATAGAAGCATCGAAGAAGGAAGCATACGTGACAGGAAAGACAGAATCAAAGAAAGCCCCATGATTGTGTTGGTTTT
GAGATCAACTTTCTACGTAATCAAATGTTTTTGTGACAAAGATTTTGGTTGTTCCAAGCATAGCATAAAGCGAGGTTGTT
GTTTTTTCTTTCCAAAGGAAATAATAGTGTTTTTAATAGGTTCTACAAAATTGTATATGGGAAATCTGTCACTAGTTCTT
CTGATACCCATAATCGACTGAAAACATTTGTGATAGAGCTTTATACCACAAAGAACCAGAGAAATTTTAAAGGCAT
>GYY|c3073_g1
GTACTTTTTTTGAGGGAGGGGAGTAGAACATTTATTATCATTATTGATCTACTTGAAACAAGAAAAAAAAAGTGATATAT
ATATATATTTATATGGGTGGATGGAAATAGTGAAAGTTAGAATGAATCATTATAAAAGTAGAGAAATTTTGATGCAGGTT
TTTGGTGCAGTTTTTTTGGTGGAAATTGGTTTACACTATGTATATATATATATTTAGATATTTTTGGATATTTATTTGTT
GGTATTGTATAGGTAGGTATGTGAATGGAT
>GYY|c17215_g1
AGAGAGAGAGAGAGAGTGAGTGAGTGAGAGAGTGAGAATGGACTCTCAACATATAAAGATTGAAATTACATCACAATAAA
TTACAAACATAAAAGAACCAAACCTGCATGTAAAAGAATACATAGGACAACTGATATTACAAATAATCATAAATCATCTT
CAACCAATCAACCAAAAAACGACAGTGCTTTTAGAGTTACTTTCCTTCCAACCTTGTTCTATCCACAACCCACTTTCTCA
TCCATCCTTTCACCATAAGGCCCTCTCCCTTGTCCTTAACCATTTCCTCTCACTTCTCTAACCTTCATATCCCTTCCTCC
ACCCCCCGCCCCCTCCCCTGCCAAATGACCATTCATGCACACACCCATTCCAAGGCCCTCTAAAAACACCAGTACCACAG
ATAAACCGAAAAACCCAATCCATCAAGACAAATACATCTGAACACCCACACAACTGAATGATTGGCAATAGTAGTGATGA
TAGGGGATGTAAAGTTCTCATCCAACATCTTGCCTCCACCTACTTATAGTTTCTTTCTTAATTCCCACTCCTTCTCCAAC
ACCTCCCACTACACCTCCAGCACCTCCCATGATACCCCCTGGCACTCCTCCAACTCCACCAGGAACTCCTGCAACTCCTA
CCCCACTCCCCCCAAACGGATGACAATACATCTGCTGCCCTACCCCAACCCCTGCCATACTACCCATGCTCATACTACCC
ATCCCCATACTGCCTCTTCCGACCGACCCCCCGAACCCAAACGCAGCCTTCTGCTGCTCAACAAGCACCCTCATCATTTG
TTCCTGCTGCGCCTGTACATTCAGATTCCCATACTGCTGCTGACTAGCCACGCCTAACGGCCGATCGTCCTCGCTCCCGC
TCGTGCTCTCCTCAGCAGCAAGCCGTTCCTGCTGCTTCTGCGCTTCACGCGCCTGCTTCCGTTTCCGCGTCTCCACCCGC
CTGGGCGCCCCCCCAACAGTATGCGCCGCTCGAGTGACGCCCAACGGTACATCATCGTCTGTCTGCCCGTCCATCTTCCC
CCGCCCCTCGAGCGCCGCCAACGTGTCCTGCCTCGCCTCACTCGCCTTGGCCGGACTCAACAAGCCCGGCCCGCTCTCGA
CCGGGCCTACCCGCCCAGGGCCGAGCACGTTCATCCGCGACAACCGGTTCACAAGCGGCACATCGTCATCGTACTTCATC
CCCAACGGCACATCATCCGACCGTCCGCCAAGCGACTTGGCGCTGCTCGCCACCGCTGGTGGTCCCAAGAACCCACTCGC
GACCCGCCTCGGCGGGCCAAAAGCTCCCGACGCTCTGTACACCAACGGCACATCGTCCTCGTCCTCTGATCCCCCCTTCC
CGACCCGTAACGTCTCAATCTCCTCCGCCCTCATGACCGACATCCGCGCCCCCAGCGGCTCTTCGTCACTCTCATTCGAG
CACGTCGACCCGATCGGGCCCTCCTCGCACACGTCCATCTGGGTCAGGTCCACAGGCGGGTGCTTCTGTGCCATGAGAAT
TGAGGCCCGGATCCCAAGAGGGAGCTCCTCATCCGTGTCGTCCGTCGAGCCGGACGCCGGCCGCACCGGCCCCTCCTGCG
GCCGCTCAAGCAGCCGCGCGTGCGTGTCGCGCCGCGGCGCGAGCATCGGGCCGATCTGCGACAGCGGCCGATCGTCATCG
TCGTCGTCCGCGCCATGTGTCGGGCGCCGCCGCGTCGCCACGATTTCCTGCCCTAGCCTCTGCTCGTTGTTATCCTCCAC
AAGGCCCTCAATTTTCGCAGGCTGGTTGATCCTTGACATCCTGTCCTTCTTCATCCTCGCCACCTCCACTAGTGGCTCCT
CGTCCTCGTTCGAGTCCCCGCTCAGGATTCGACTAGCGCCGCTGAGCTGGAACTGCGTCGCGGGCGTGTTGGCGCCCGTG
ACGAGTGAGAGCAGGGCGGCTTCAGAGTGGACGCTCGTGTGGCGGGGCACAAGTTTACGCTCGTGGACGTTCGCCAGCGG
CTTGTAGCTCATCGCCTCGGCCTGCTCCTCGAGCTTGCGGGCTAAAGACGACGCGATCCCGAGCCCGAACGACTCCTCAT
CGGCGTCGGCACTGTGATGCAGGGCCTCGTGCTCCGACACTGGCCGGTCGCTGAACCAGTCGTTGATGTTGCTAACCTGG
TTAGTCTCCTCTCCATGACGCACAGGGGAGAGTATTACCGGCAACGGAAGCGAATACTTGATCGAACTCGACGACTGCTC
AGCTTCTGGTGGCGCTCGTGCAATCGTCACAGGTCGACTTTCTCGCTCCAAGATCGCATCCCAATTGTCGTTTACATACG
ACGCCCGCAGTCCCACAGCCGGCGCACTGCTTGGTGCCGCTACTTGGTCCCTATCCTCTTCACCTACGTTACCTTTCTTG
CCCTTCCGCTTTCGAGCCTGCTTCTCCTGTTTCTTCGCCTCCTTGGCCTCCGCCTTAGCCTCCGTCTCTCTGATCTCCCG
GTCCTCCGCAGCCTTGATCTTTTTGAGCTTCTCCAGCTCAGCCAGCATGACCGTGTCCAGCCCAAACACGCTCTTGCGCG
CCTTGGACGAATCGAGAAGCGCCTGGTTGAACTTGTGCTGCGTCGCACTCAAAGCCTGGTTCGCGAGATGCGTCGGCGAG
GTAGGGCTATTGGGCAACCGGAGTCGGGCGCCGGGGTGTGGGTCGACGGCTGAGTACACCGAGCCCGGCCGACTGGCATC
TTCTGGCGCAAGGTTGTCCGCAAACATCCGCGTTCGTCTGTCGCCCGGGGAAGTCATCTGCCGTGATTGGTGGCCGCCCT
TGCGCGAGTTAAGCTCGTCAATCAAGCTGCGCCCATACAGCTTCCCCGCCGGGCGATGTTCCTGTACCTTGCGCATCACC
GCCGCCTGATCATCAGTAGCCTCGCCAGCCGGTTGAGCCTCCTCTTCTGGCTGTGCCTCCGGCTCAGGCTCAGCGGGCGT
GAGGGGGATGGGCATGATGAGGACGATTGGCTTGAGCGAGGTCGGAAACCTGATTCGGCCGTGTTCGTCGTAGATTGGCT
CATCATTCCCGCTTTCCAGCTCGTCCCCAAAGCTTCCTCTATCCTCAGGGTCCTCCTGTTCCTCGTCTTCAAACTCGTCC
CGTCCGGCCTGGCTGAGCCCAGAGGGCGTGGCCAGGGAGAGGACAGAGTTGACCTTGGGGTCAAATCGGCTCGTGAACTG
CTTGGGCACGCCGAGCGAGAATTCACTCCCGGGCTTGCTGGGCGGCGCCGAGCCGAGCTGAGTGGGCATCTGACTGAGCC
TGCTGGCGCTCCGGTCCCTGCTGCGTTCGGCGTCTTCGGGGGCCGAGCTCGAGCCGGATGGCTGGGGAACGTCGTAGGCG
ATGTCTTCGCTCTTGCGGCTGTCGAGCAGCGCGATCGACTGCTGGTAGCGCTCAGCAATATCGGCCGACGTACGCTGCTT
CAGCTTCGGCTCCGAGCCGCCTTCGGCCTGGTCCGGCTCGGGGTTGCTTGAGTGTGTGTGGGCCGAGGCGGCAGTGATGG
CGGAGGACTTTTTGGTGCGGATGGGAGTGGGGCCGGCGTCGGGGGTGTAGGAGAGCGTCGGGAGCGACTTGAGCCGCTTG
TGGCGCTTGCCGAGCACGCCCTGAAGGGGATTCACAACGCTCAGCCGGCGCGTCGAAGGCTCGTCGAGGACGCTCTTGCG
GCGCGCACGCGGCAGACGTTCAGCGGGCGTGCCAGAGGCTGAGCGCACGTGCGCCATGCGTGCAGAGGTGGCAGTGGTAG
GAAATGGGGGATGGAGAGTAGCGTCGATGGCTCTGGCCGGGGAGAGGGACTGGGTGCGGAGCGCAGCGCGTCTCCGGGCT
TTGGACGCGTCTTGGAGTGGTACACCAGACAGCGCGCCACGGCCCGAGACGGCCTGCTTTCCCTTGAGATTTGCGGGACC
GAGTTTCTTGGGGTGCTGGTACAGAAGCTGAGTCTCGACGAGCTCCATGACTGACTGAGGACGCAGGAGCTGACGGCCCT
CTGGATCACACCAGGCTCGTTGCCTCAAAAGCGCCTCGTCGTCAATTGGCTCAGGGGCAACTGGCTGATCGGCAGGCTGA
GCAAAAAAGTCGGTTGTGGCGGTCGGGCCGGGCCGGTCTTCATCATTCTGGAGCCTGAGTTCAGAGAAGTGAAAGTCGAA
GAGGTCCGACTTGACTTGGCTGCGCTCGGCCAGATGGTCGGGCACACGGCCTGTCTTTTTCTGGAGAGAGCACACATTCT
CGGGGGCGGATGAGGGGGGGCCTTGGGAGTCGGAGGAGGGACGGGGAGCAGGGTGGGGAAGGAGGTCGTCGAGGCCCCAT
TCAGAGAGGACTTCTTCGACGTCGATTTGGTCAGGCGGAGAGACATGAGGCGGAGGGTGGCTGTCGAGTAGGCCGACCGA
GGAGATGTGTTTCTGGCCGTCGGTAAGGGTTGGAAGGCGGGAGGGGCCAGGGTCATTGACGAGGCCAAAGCCAGATGCGC
TCTTTGCGGCCGGGGTCTTTGGGGAGGAGGGCAGGTTGATGTCGGCAAAGAAGTCGAGCTTTTTAGGGGGGGCTGATTGG
CGAAAGGGGATAAAGATGGCCGAGTGAGGGGCATGCTTGATCGGAGGGCGGGGCTGGGGGGGAATTTGCTGTATGGACCA
GTTGATCTCGCTGGAATCAAACTCGTCGTCGTCATCGTTGTACTCGATCAGGGCGGCGGCGAGCTGGAGCCTATTGAAGG
GGACGGCGCCCCTTGGCTTGGGATGGCGGTGGTTTTTTGGGAGAGCATGAGAGAGGGGAGGATGTTCGCGGACGGGAATG
GGAAGCTGATTAGGGAGATTGTCTCTGGGATGGTGGTTGTAGCGGTTTGGAAGATGGACGGGAGAAGGGAAGGAGGAGGT
CATGACGGGAATGGAAATGGAAATGGGAAGTGAGTGGAAGAGATTGACGACTTTCGG
>GYY|c11569_g1
TGATAATGTATAATTTTCTTCAAGTATCAAGAAGCCATTAGTACACCTGATTGTATTGTGGTTATGTTGATCACTTTATG
TCTGAAAAATATCAAATCAGTATCAAAGTCATCATCAGAAATTGAAGTACACACCATCTGCTTATACTAATGAGCAGAAA
ACTGGCACTGAGAGTGTACACCAAAAACATTGTGTTGACACGGCTTTCTGTATCAGACATCAATAAATAAGCTCTCCTCA
AAACTTCCAACCTGATTGGATCAGATGTATCATATAGTATGGTGAATTGATCTTATTGATTGAATTAAGTTCATGTACCT
GATTCAATCCAGTTTATTAGAAGGGTACCTGATCAAATTAATTACCATCAGTATTACTCATAATATACAAGGTTACAGCA
TGTTGAGTTGAATCTTTGAAATGATCATGAGTTGAGTTAAACTAGGTCACTGCAGCCTCCTTCACTTGATCAAATCAACT
GCATGGAGTGGATGCATCCATTCCACGGATTTCACTCAGATACAAGAGTTTTTATAATTCCCAAGCTTCCGACCTCAGGT
GCTTGGTTCCTTGACAAGAACCCGTAGCTTTCAGACTTCAAGCTTTCGCCACATCTCCTGACTCACTCTCACATTCTTCG
ATCACATTGGGAAATCCACCATACCGCATCAAACTCCTTACCAGTTGTTTTGATAAAGTCACTATGACTGCCATTCACAG
CCTGGGATCCACTGCACCTAGGAGATGTGAAACTTTGACCGTTGGGCTCAATTGCGTTTTGGTTACAAGCTCCTCACTCA
CATCACTCCACAAAACCATTTCTCGGCCGTAAGTCAAACTCGCAGCGTAAGGCCCTGGTAAAACCACATCACCTACTACA
CAAACACGAACTGAAGTCGAAAGAAAAGTAGACACGCCAGCTTGAAGGACGCCCGCAATGCTGTCCCAAGTTTGTTATTT
TGCACACCGGAGGTTCTAATTAGCAAGGCTGTGATCGTCATTCAAAAAGGTTGATGCCATGAATCTACAGCGAGCCTTGG
AGGAGCTTTTGGGCTGCCTTGTCACGTAGATTGGAGAAGGCCTGCATGATGGTCTGCTCATTGATGGTGATGTCCGATAG
GTTGACCCCGACTCCGACATCAGCTTTAGGCCTCGAGACTCGTGATGCGATCGCCACTGAATCCGTTTCCAATATAATCC
CATCGTCAACCATCTCATCTAAGCAAAGACTAACGAGGTCCAGATTCTCAAGCACGGCCCGCTTCTCAACCTGGTTCCTT
AGCAATAACGACAATGCATCGAAAAATGAGTTCAACAAGGTTTGCAACATCAATTCATTTTCGCCCTCTTGTCCGATCAC
GTAAAAGGTCATGTCGATTATCGATTTGTAGAGAACGAGATGGTTTTGAATTATCAGGATGTCTCCGCTTGATTTCCGTG
TCTTGTCCCAAATCGCATGTTCGAAAGCCCTTTGGTCCTTGAGAGCACGCAGCTGGGTACTAAATCCCGAGAAGCCGAGT
TGGGTCAGGCCGGCAGCCGTGGTTGGCTTCTTGTTCGATTCGGTGTTGGATGGATTGGTGTTGAAATGAGGCGGATCAAA
GTACTTTGCAATCAGTCGATGGCCATCTGAGTCGAGCAGGATCACTGCGGTGGTCGTATAGAGCGAAAGGTTGGACTAGA
AAGCAGCGAGGACAACATTTTGTTATACTCTCAGGTGTGGTGAGTCGTATCAGAATATGAGTCGATATTCTTGATGACCT
GAATTGTGGAGGTAGCGATAATCGGGGAGATGTGGTGTCTCGGGTGCCAGCTGAGGCTAGTGGTGGAACGGATACTCGAA
CC
>GYY|c21642_g3
CAATCCTACCAGTAAAACAAAGGTTCTTTTAAACCCAGAGGCCTGGAAATTGCTTGTGGTGATTAGCAAAATCAAACAGT
CTCCTTTAGAGGCTGTTAATTCCTATTTTAAAATGAGCATGATTGTACACTAAAATGAAACCTTTTTTTTTCTTAACTTC
CTCTCTTCCTCTTTCTCTCCGTAAGCAACACTTCTTGTGTTTCTCTTTGATAAAAGGCAGGTAAGAGTTCAACACTTAAC
AATAACACAAACTCCAAAAGACATATACTGATACCTCACGATGTTTGTTTTGTTACCTGTCCAAAAAAACAGACCA
>GYY|c15723_g1
CACTTTACCCAGGTTGTATGGGTCCAAACGACTGAGGTGGGATGCCATATGACCACTTGCCAAGATGTGAAAGGTGCAGG
ATTGCCTCAATCCCCAGTGTTGTTCTGGGGTTGCAACTACAACCCGCCCGGGAATGTCATCGGTGAATTTGCACAAAATG
TCAAGGCAGCAGCAGGTGGCAGCCCAGCTGTTTAAGGAGAAGACACTGCCGACCAAGTCATTCCGTATCTACAAACTGGT
TAAATCACGAAACTTTCAGCACATTCCCTTTGGCGCTCTTCGCTAGTGTATCCCGTTCCGATCTCTTGCAGCTCATTCTC
TTCGGTATCTTGAAATCTCAGTCATGTGTTAGGGGCCTAGACGGTTTGATTTTCGTGGTCCCATTTCTCAGTTGGACTTT
TCCAACTAGCTTGGGAAAAAAACCCTTGAAGTAGCCCATATGTTTAGCTGGTCTCGCTACTTGAATTTTGTGGCGGCTGC
TTAGCCTGGAATACAGCCCACCAATCAGTGTTTTTTTTCCATTTGGACGTTCAAGTAACACATTCGAGATTTCTTGTAAT
TTTCTTTGTGTTTTATGGTTTTAAAAAATGAATTGAAATGTTACGG
>GYY|c34585_g1
AAACAAAATGGCACAAACGCCCACCCCCCAGATCCGATCCATATACCGGCGCCTCCTCCGCGAACTCCCCTCCACACCCC
AGACAACGCGCACGCAGCACCAAAAGCTCTCTTCGCCGTCAAAACTCCAGCAACGTATACGTCAAACACTCTCCCGACCG
AGCCCAACTGGAAACGCCCAAAGCCAAATTGCACAGGCGGAACAGTTTATCCAATACGTACAGGCGCAACGCACACATTC
AACGTTGCTCGAG
>GYY|c10459_g1
GAAAATTGCTCTTGTAATACAAGATGGCTTGTCAGTCTCCACTTCCCATGTACATACATCCTGCTTGTGAAACTGTGGGT
CCTGAGTAGAAGAAGGAAGCAGTGGCGAGCCCTTTAGATGACGGATAAAGATGAGCCCTACTTGGACCCGGAAAGATGCC
CACAGCTTTCGAAGAAACAAGCGGTACTATGTATGTATCATAGGTGAAGTGAAGCAGTGCCACCGCCAGGTTAAACTCAA
CAACAAATGCTTCAGTCGAAAGTCGGACCAAGCTTAACACTTCGCTGCTTGGCCAGCCCCTGGAAGAGGGACTTGTACTT
TATCCATCGACTGAAGCGCTAGGTGAATCTTGCGAGCGTTCTTTAGCCATTTTTAAGTCTCATGTCTTT
>GYY|c4588_g1
GCAGCTTTGTTTTTGTGGATCAGACCTTTAGCAGCCTGACGGTCCACGATCGGTTGCATTTCGTTAAATGCTTTCTGTGC
AGCAGCTTTGTCGCCAGCTTCGATAGCTGCGTATACTTTCTTGATGAAAGTACGCATCATAGAGCGACGGCTTGCGTTGT
GCTTGCGAGCCTTTTCAGACTGAACGGCGCGCTTCTTAGCTGATTTGATATTAGCCAAGGTCCAACTCCCAAATGTGTTC
TATATGGACAATTCAAAGGCCGAGGAATATGCCTGTTCAACCTTCTTTTGTCAATGGATTTGTGCAAAT
>GYY|c34944_g1
GCTAGGTATGCCTTGGTTTTTCTTCCGGACGCGTAAAAAGATTCTATTATTGTTAACCAGTGCAATTCCTTGGTATCTCT
TCCTGACGGGTAAAAGCTCCTTATTACTCTGAACAAGTGCAACTCCGCAGGTTAGGATCTCCAAGACAAAGGCCAGAAAT
ATCGCAGCGGTGTGGGTAAAATACGTCCGATCAGTTGTGCAGTTAGGGTTTGGAAGGATTGAACAAAATGATGGCTTTGA
GGCAGGGCGTG
>GYY|c21270_g1
AAGTCCAGCGAGAGTTTCTCGGAAACTTAATCTGAGAGATCAATTCCGCCTGTGCTTCCCTTTTGATATTTAATCCCAGC
ACAATTTGCTTCACACTGCTCAAATTGAAAAGTCAGCTGAAGGGGTAGAGCGAGCGAGTGAGGAAGCAGAAGGAAGTGGA
TGGAGATGAAGGAAAGAGTGGATGAGTTGAGGCCCAGAGTCTGAGGGATGGCACGGCCATTGATGAGGTCGGGATGGCAC
TGCCACTGGTTTATGAACCCGTCTGAGCCGTCTTCCGGCTGGTGGCCAGAGACCAAACTCGGCTCTCACCCGGCATGCCC
TGCTAACCGATCGGCCTCCTTCTCTCCTTCGCTTTTCCACGGCGAACCCTCATCCTCAAGCATGCTCCCGACTCCTGTCT
GCCCCTCCACCACCCAAACAACTTGTCTGCCTGCCATCGACTTGACTTCTCTCGGCCATCTTGACCATGTCCAATCCTGC
ACATCGAAGCCATTCCCTTCAAATAAACCTTCCATCTGAGCGGACGCCACTTGTCTCTTCAAGCCAGAGGCTAGCTGCTC
AACAATCTCCAAATGACAAGTGGGACATCTTTCTCAAACGGATCGGGTATTATGTGCCAGCCTTCGATTGGATCCCTCAA
TACTCTAGGGATGATCTCGGTCATGACGCGATGGCTGGGTTTACATTGGCCTGTCTTTTGATCCCTCAGTCGATCGGATA
CGCCTCTCAATTGGCCGGCATCCCTGTTATTAATGGTCTTTACTCGGCTGCAATCCCTGCCATCGTCTACCCTCTGCTCT
GCACCGGTCGACATGTCTCAGTTGGACCAGAGGCCGCCTTGAGTCTGCTGGTTGGACACATGATCAAACAGGTCGTCACC
GAGCGCCAGACGCATTCCAGCTCATCCCCACCCAGCGAAGCCGAGCTCCTCCAACTCTCGATCACCGTCTCGACACTGCT
CACTTTCGAGACTGGCCTGATCGCCTTTGCCTTTGGTTTCTTCCGCCTCGGTTTCCTCGATGCCGTCCTCTCCAAGGCCC
TCCTTCGTGGCTTCGTGACCGCGATCGGCTGCGTGATCGCAATAGAGCAACTCATCCCGATGCTTGGCTTGAGCGCGCTT
GCCAAGGACGAAGGCATTCACTCCGAGGGCTCGATCGAGAAGCTCATCTGGGCCCTCTCCAAGCTGGGCCAGAGTCACAA
GCTGACCTGCCTCATCAGTCTCGTTGTGCTCGTCTTCCTCCTTGCTGTGCGTGCCTTCAAGGCGAGCGCCTACTGCAAAC
GCGAGCTGCCCAAGCTCAAGTACCTCCCCGAGATCCTCCTCACCGCCGCGCTTGCGAGTTTCTTAACCGACATATTCGAT
TGGGACAAACAAGGCGTCGTCGTTCTCGGCGCCATCTCCGCCAGCGAGGTCGAGTTCGGCCTGCCCTGGCAGGGCGCCAC
CAAGACCCTCGTCCATGACACCCTTGGCACCGCCTTTACGCTCTGCGTCTGCGGCCTGGTCGATTCGATCGTGTCTGCCA
AGGGCGAGGCTGCGCGATACCACTACTCGATCAGCGCCAACAGGGAGCTCGTCGCGCTCGGGGCTGCAAACATTGCTACC
TCTTGTGTCAGGGGCGACATGCCTGCATACGGCTCGATTACCAGGAGCCGGCTGAACGCGTCAACCGGCGCGCGGACGCC
GATGGCGTCGATCATCACTGGCCTGACCATCATATTTGCGAGCTTCTTCCTGCTCGACTATCTATTCTTCTTGCCCAAGT
GTGTGCTCGCGGTCGTGATTGCGCTCGTGGTTGTGAAGCTGTTCTCAGAGGTCCCGGAGGACGTGATGTTTTTTTGGCGG
CTGAGGGGATGGTCAGAACTAGGTTTGATGACGTTTACGTTTCTGTTAACGCTTGCGTTTGATGTCAAGACGGGCATCAT
CATCTCAGTCGCAGCGAGTCTAGTATTGACGGTGAAAGACGCGACAACGATCAGGGTGCGGATACTTGGCCGGGACCCGG
TGAGTCGGACGTGGGAGCCTATTGACCCGCGGAAGACGGAGACCGAGGAGGCGGCTAGAGATATCGAGGAGGAGATACCA
GGGGTGCTGATTGTGAAGATCAGAGAGTCGCTCAGCTTTGCGAACGTAGGCGGACTCAAGGAGCGGCTCAGACGGCTGGA
GATGTTTGGAGCCAGGAAACGACATCCATCGGATACCAGAGAGCGAGAGAACACGCGAATGATTGTGTTTCACCTAGGCG
ATGTAGAGAAGTGTGATGCCTCAGCACTGCAGATCCTCAAAGAGGTCTTTGTTGAATACATCGACAGTGGCGTCGCCGTC
TGGATCTGCCATGTCAAGGGCACTAGGCTAGAGCGGCTGAGGAAGGCGGGGATCGTGGATGTAGTCGGACAAAACCACAT
CCATCCAGACGTCAACCAAGTTCTCAAAGAAGCACAAGCAGCTAGCATGCTATCATTGGGCAATCGAGAAGTCGAAGTCT
TGCTAACAAATGAACGCGCTGAATTGTTACCAAGTTGAAGGGATTTTTTTTAGATAAATGTATTTTTTGGTGAAGTGGGG
GGAAATTGGCGGTGGTCATGGGTGGTATGAACTTTGTTAGCTTTTTTTTTCTTCATTGCCCTGAATTTGTGTTTTATTCT
ACTCTATTAACACATATCATCATTGGTAAATGGATGTAATATTTTCACAAACCAGTTTCACCTTTTTTCAACACAAGCAA
GACTTTTTATTTTATATTAAACACACACATTTATATCACCTTTTTCTTTCTATTGTTGATTAACAAAAGTATAAATGAAA
TATAAGCTTTTGGAAAATGAAAA
>GYY|c25145_g1
GTCAGTCGGCGAAGCTAGGCTCCTAGGCTTAGACCAGGACGGTTATGCCGCTCAGCATGTAGCATCAGTCTGCAGTCTGG
GGACAAGTGGGCCTTAGCTGTAGGGCTCCTCTGCGCGTTCACACGCACTGAGAAATGCAGCTCGAGCTTTTCTTAAGCGA
GTCACTTCTGCGTCCTATTGAATGAGATAGTCAAATTCTCCGTTACAAGACTTTGTTGGGAAGGACAAGTCAGGTAATTT
GGCCATATAGCTCACCATTTAGCTAGATCGAATGTCACTGGCCCCTCTGCAGTGTTCTAAGTCCATCAGTTTTGTGCGCT
CCCTTGTGTGTTGCCATGAACGCTTTAATCGATAAAAGCTTGGTGTCTTATTAAGATCTACCAGATAGCAGACTTAGAAA
GTATTAAAAAGGCCACTTCAAACCTACCAAATCCTATGAATGGGTGTCATTCCACCTTTCAAGCAAGTTTTGAATGTGCT
ACCCATCCGAAAGCTTTTGTCTGCTCAGTGATTGTGCTATAGGTTGTCAGGAGTCAATAAGTTGAATGGTCCCTGTGCTG
AAGTATGTAAATGGTTTTTGGACCGTTTGTGTACCTCTGAAAGGAGGCTGATGGTGAAGAAATGCTTGGTATTTGATTCT
TATTGACATTAAAAAATGTCTGCTTTTGTTGAGCAGTACGTGCTGGTTATTTGGGTTTAGTGTGCTCCTCACAGGCTTCT
TTAATAACATGAGAAAGTTTCAAGTGA
>GYY|c17217_g1
GGTCACGGGCAGCATGTAGCAAATCTGACCAGGATTTCCTTAAGTGACAGTCGTATCTCTAGAAAGGAATACTAATACGG
CTTTGTAGGCAGTCAAGCTACTTAAGTAGTAGCTGTTGACCCAGACAGCAGTTTAGGCCGTATGATCTCGATCTTTCATT
TTTGTAATTGCGCGGGCGACAATTTGAATAATTGTATTAGTACATTTCCATTTAGGTGTAAATTGTATCGCGTCTATCTC
GGGTGTCGGGCGCTTCTAGTCTCGCATCCGAGCCGGTATGAACCTTTTGATGGCGATTTCTTTAATAACATACCTACTCA
AAACGTTTGGCGAGTCTAGGTCGCCAATCTCCAGGTGAGTAGGAACAATCACATGGACCAAGATCAAGGTCTTTTTGACA
CCAGAACAGACTCGATTCACGGTCGATAGCCAGCGCCAGGATGTTCGGTCTTCGGAAATGACCAACGGTGTACCATCTTC
ATACACGGGCACCATGCAGACCGCAAATTCGGCATGCCCGCCGACCGGCCCCCTAGATCCATACAACACCCAATCCGCAC
AAAACTTGATGCCAGACCTGACGACCCAGCCCAAAGATCGAAAATGGTGATAGACTACGTATGACAAAATGAACGGATTG
TCAGACCTGATCGTTTGATCTTCGTTCCCTTTGATCGACGCTTGACAGAAGAGGTGCCAAAGCTCCATGATTGTCAGCGG
GCCAGCCGAATCTTTATCTTCCAAGGTCACATCCAAACACCCCAATCCAAAAGTCAAAAAGAAAGCCTCCTCGCTCATCA
ACTGCAAATGTTCCATATCTTCAATTGCTTGTAATTCGAGCTCCAAATCTTCGGGTATCTCTGCCTTTGGTTTGGCCAGA
TCTCGTCGTGACTTCTGCGAGGCCTCGCTGTCGGGTATGGAAGGCAGCTCGGAAGCTGGTTGTTGCTTCAGTTTGGATTT
TTGAATCTTGGTTTCCTTCCGCTCCACTCGTCGTTTGGCTGTTAGTTCCTCGGCCGTCAACTTCAAGCCTTGGTCGTCCT
GCAGAACCTCCAACATCTTTCTGTTCTTAGCCCGTTGCAACCACGTCGGCTCGCTGCGACTCAGACTGCCCTTTCCGAAA
AACCCCCTTTGCCACAACGTCATCCCACCCGTGGTGACCCAGACACTATTCGAAATTGGCTCATACTGCGAAGAACAAAC
GGCAAAGGGTGCAGGCCGGCTCGGCTTGAGTGCAGGGATGAGCTTCGCGATGAAGCTTGGAGGCTGGTCGAGCGCGACCG
GCAGAAGCTGGGAGTATATGTTCGGGCCTCGGACGCGTTTAGCTGTCGAGTGGGCTGGCTCTTGCTTGGTGCCAGGGATA
GGCCGGGGCGGGAGGGGATCGGCGGTTAAGGTGGAGGTGGTCATCGGACAACGTGGCGGCCTAGAATGGGTACCCGGAGC
CGTGCCGAAGAAGGTAGCAGGGTCCTCGCTAGCGCTCGTCGCCGCGAG
>GYY|c27030_g1
GTTGTGAGGTTCAAAAAAAAACAGTAGTAATAGGAAGAACAGGGAGTTTGAGTGTGAGATTGTGTGTGGGAAAGGTGACT
GGCACCTTTTATCTCAACCACATCTACAATCAGTCACATATATAAGTACACACAAGAATCTTCCCACCCCCACACGCACA
CACATCACAAGCACACCATACACAACTGTCTTCTCATCTATCTAAATAGAAAACGACTCCCTCAACCACCCTCGGTCAAG
GCACATTCATAGATCCCT
>GYY|c21476_g2
ACCTTAATGTGGATCTTCATCACTTGCTCTGCGTATGTATGTAATTACACATGTACGATCCACAACATTTCTCGGCGGAC
ACGGTCATGAACGGCACCACCTGGCAGTGGCACCACCTGGCCGTCCTCGCACAAAGGAAACGGAAGGCAGCAATGAGCTC
CAAGCTGGGTCATGCTCGGTGCTCAACGGTTTCTGGGGTTTGGCCATGTACGAAAACCAAAAAAACGAATCATGAGATCC
ATGGTACCAGCTGGCAGCAGCTGGCCCGTTGAAAGGGAGCAGTAAAGATGCTCCCCCGAGTCATTCTCGTAAAATCTGCC
TCGCTCCTCCTCCGCTCCACCCAGCTTCTTACAAAGACATACGTACAATGAACTGCTGATCAGCACTAAGCTCGGGTATA
CAGACCAGAATTCAAGCCCAAGCCCAGGGCCGTCTTATCCTATCTCGTCTCGTCCCTACCCCTCAACCTTGGATAGTCAA
CCATTTCCAGCAGCGCCTTGTCCGATTCAGATCTGCAAACCAATTCCGTACATATTGTCTCTTGACCACCACCTAGCTCC
TGTTTTCCAAACGGGCCCTCGCATTTCTTGCTCCCTCAATCATCTCCACCTGTGACCTATCCCATCTCACCGCCTCACGT
CTAGTATAATACTATCATTTCTGGTGACCGTGCTATCAGCATAAAGAGACTTCCTCAAGCCCGTTATGTCTACAGCCATC
TCGAACACTATCCAAGCATCTCAAGATCAGGCCGCCAAAGCTTCTGACCAAGCTCAAAGGGCAGCTACTCAGGCCTCAGA
CCAAGCTTCGAAAGCCTCTGGCCAAGCTTTGGATAAAGCTTCAAAGGCATCCGAACAAGCTTCCAAGGACACCAAAGATC
TCCTCAACCGCACCAGCACACTTGCTTCAGACGCCACTCAATCGATCAAGCACTCTGTCGGGCTCGACACTTCAAAGACT
CAGACTGCGAAATCAGATGCCTCAAGTGCGGTTGAACAAGCCAAACAGACCGCCAAGTCTGTACAAGATAACGTTGTGGA
TGTAGCAAGTGGTGCTAAGGCACAGGCTGAAGGTGCTGTAGATGGAGCTCGAGCAACTGGAAACACATTATACGAACAAG
CGGCTACGTTAGCCGCGAATACAGTACAGTATGTTAAAGAAACCGCTGGACTAGCACAGACCAAGGCGGCAGAGACGAAG
GATCGGGCTCTAGATGGGGTCGACAAGAACGTGTCTGGATCCCCAGGACAGACGTTTACAGGACTCTTGAACCAAGCCAG
AGAATTCACGGGTGAGGCGCTCGGGTCCGTAAAGAATTATGTAGCGGCTGGACAAGCCAAGACGCAAGAAGCTGCTGATG
GGGCAGGCGATAAGGCTAAAGACGTTAAAGACGCTGCCTCGCAAGCCGTCGACGACGCGGCCCAGAGTTCGTACGTCGAG
CAAGCACGGAACATGGCTGCGAATGCGATCGGCCAAGCCCAGAATATCGTCTCGACGGCGTCTACCACAACGGAGGAGCA
GGTGTCCAAAACCAAAGGACAGTCGACGACAACAAGCGACCAAGTCGCCGGAGTAGTCAAGGACGTGAAAGACATCGCGG
CCAACCAGACGGCAAAAGCCAAGACTGCTGTAGAAGATACCGTCCAATCAGTAGGACAAGGGCTCGCAAATGTTAAGTTG
CAGGCAGACGAGTATGCGCAGGCAGGACAAAAGGAGGTTGGAAAGGCTACTGAAGAGGTCAGAGCGAAAGCAGCAGAAAG
GGAGGATGGGAACAAACATTGATTTTACATGGAACAATGAGTTGGAACAATATTGGAGAGGAGAGTGTTAGTAGTCTGTT
GATCTCAAAATAAGCAAGCCAAAGGTGTATCGATATATCTCAGTATGTAGCCTTGTTTTTGCCCGTTCAAATCGTGTCTC
CCAGCTATCGTCATCGGCATCAAATGATCTTGTATTTCCATATTTTCTATTGGTGTTGAGGGTACTTCGTCGAAAGAAAA
CATGATTTGATTGCATGTAAACGTTTTCCGTGGTAGTTTTCAGTTCGGTTCTGAAAGAACTTGTTCCGTTTTACATGTAT
ACACATATAGGTATGAGCGAACAACAAAGAAGTACCTATTCTTTTGGTTTTGATTCAAACAAGGTAAGCATTGCTTGGTG
CTTGTGCGGGCTTGGAAGTTTTT
>GYY|c23926_g1
GGAAACTTCATTTAATTCTCCGATGGTGCCGGCCGGGGCCGACCCTCTACTGCTCGGCCACCAGCGAGCGCAAGTGAGGC
CAAGACTACCAGCAAGACCAAGACTCCCAGGACTAGTGCAGCAAACAAGCCGAGAACCAGTGCAATCATCACTTCTGGCG
GCGCTAGTGCCAGTACCTCATCAACAAGCAAGCGGCCAGCAGGCATGACTCCGGATCCCAAACGGGCTATATGTTTAACT
GCCGGACGTCCTTAGAATGAGTTGCC
>GYY|c36324_g1
GGAGATTACAGTGAAACGTAATTACTATTGGGATGTAGTGATTGGAATGTTATGTAACATTAAAATAAATGTTTGATGAA
CCGGAATGAAAAACGCATTCAATGCGGAATGTGAATTAAAATTTATTTATCTTAACATTCTTGTAGTAAAGCTTTAACTC
TTCCCTTTCCTAGCAGCCTGCTCCAGTACTCACATCCATAATAATTGTTAGAAATAAGTGAA
>GYY|c21286_g1
CTCCATTTTGACCGACGAACCATATGTGTATAAGTAGTAACCCCCCTCTGCTTCTCACAGAGTGCCTCAACCATGTCTAT
TATCTGATGTGTGGCTGTGCTGGCGAAAACTCATGAGTTGTGCAAGGCTTTCGGGCGAGATACCGGTGCTTTCAACCGGA
ACATAAACTGTCCCTGTCAGCTTCAAGAGGCAAGAAATCTCCGTTAACTCAGCCGATATCAGAGGGCCAGAGGGGTTTTG
TAGGCGGACCACCCATTCTTGACCATACACGACATAATTTATCTTACTTACAAGGTCACCTACATAGTATCTACCGCAAG
CGGGGCTTCACTCAAACGAGAACAGCAAGCGCAACAGCATACCCGGGCGGGCACACATCCCCAATTTTCGCAAGCTCGTG
CTTTTGTTTTCGGCTCACGATGAAAGGTTCTCTCATGACAGGCTCTCTCATGATTTGTGTGCGCTTTACCAGCATATGCA
TCGTTTGGGCCGGCTTTGGAAGAGCGGAGTCGTCGGCAGACAAGCACAGTCAGCTCGTATTCACCCCCACGGATGCTCTT
CCGCCTCGCACGGGGAGCTCCGAGCCGGATGAGTCGAATTTGATCTTTGCGTCATTCGCTGGGCTCTTGCAAGTCTGGCC
GAATTCTTTCGCGTACAGCGGCCACTCAATCATCCCTGGAGTCATTCCTCGGTCGACCAAGCTGTATCACGGCGCCCATA
ATGGTGCTCCTCCGCCGCAAGGTATGGAGTGGCTCGCGTTCGACCCGGACATGAGCTATTATGTTCACTCGAATTTTAAG
GCCGACGTCAGAATTTATACTTACATTGCAAAGGAGCCACTGCGTGTGATCTACCTCGATGGCCAGAGTGCCGCTGTGAA
CACGCCCGGTTTCTTGGATAGTCAGAGCATTTTGATCAACGGTACCATCGAAGAGCAAACTGGCGGGGCTGAGCTAGAGT
ACGAACGTGGGAGGGAGTTGTGTAAGCTCGGTAAGAAGTGGGGCTTTCATGGTGTCGTCAGGATGTGCTTCGGATTCGAA
TTGATATGGTGTGACTTCAAACAAGGCATCGAATTGATTGGACACACCAATGCGACAGATCCTTTTAGCTCACCCACCTC
TTCGAGTAACCCGTCATCTGTGAAGCGCCCCCCATTTTATGCTCGAGCGTTCTGGTTTTTGGCCCAGGCAGGTACGAGGG
CTTATTGGGCACCTGGGGAGACCCGGGTCCGACTAGACCCAAGAGGTTTCATCAGCTTCTATGATAAAATAGACAGCTTG
GCTCAAAAGAGACGGCGCGAAGGAACCCAGTCATTACCCCGTTCACGCCACAGACTGTATGGCATCAGCCGGTCGGATGC
AAAGGAGATTCAAGATCGGCTCGTCAGAGTCCTGGAACGAAAAAATGCTGAAGGATGGGAGCCAAAGCCAGAACCCTTCG
ACTGGCGAGCATTGGTGCATAGAATCACCCAAACTTACAGCGACCGGCTTGTGGAGCTGGCGTTCGTCTTGAAGAAAGCC
ACTGCTAGTGCCACTGAGACTGCCGTTGGAGTACGTCAGGTGACCTACTCCATGCTAATGCCTTACCTGGACGCTTCGAG
GTTCAACGGGACTGACTTAGCCTGGATCGAGCCGAGCGTCGAAAGGTGTGCGACAGGATTCACTTCCAAAGATCACATGT
TTGAAGAGGTTACCGAGTCAATCGAGATGCTCATAGATGCGATAGAAGGCACTCTAAGCAGGCTCTGTGGGGCTATGGCC
AGCATCTTTGGGGAAACTATTCAGATGGACTTGCCTAGCGAGCTGCCTGAAACCGGTTCCGAACTCAGGTCCGACATGTT
TGAGCTTGAAGCAAGCTCAAAAATTGAGAAATGGCGCGCAGAAGTGGATGGGCTGATGAAATGGCTAGGCTGGTCGACCT
GGGATCATTGTGATCCTCCCTGTGCACCTGATGAAATCTGCTTGCCTCCAGTGTGGCCCACGCAATACGGAACTCCAATC
ACCGATCTCATAGATCAATATCCGTTCTGCCAAAATTCTGCTTACACAAATGGACCTAAACCTGATTCAGTTGCCCGATA
AACTCATTGTCATTTTCTGTCATCATTCTTTACATAATTTCCAGTGTCGTTTTTGTCATACATCATTGAAAGCAGTCGCA
TGATATTAGTCAAACAGAATTCAAAGCTTGGGTGTGCATACCAAGTGGAAGGTTTGCCGCACATTAGGGCTTTTGATTAT
CTCTCCAAACTTTCTTTGAGTGCCTTGGATGTCATCACGCAATCACTTACTTTCAATCTTTGTCGTACCAAAAGAATACT
AGTAATGGAATGATTATTCTCTTTTTTCTAGAATTGGGGGAAATGGTGAGAGGAGA
>GYY|c28109_g1
ACCTGATTCCTCAGGGAAGCCCTTTTTATCTAGTTCCATTTTTGTTCTTGATCGAAATTGTGAGAAATTTGATCCGCCCC
ATGACTCTTACAGTACGTTTAGTGGCCAATATTCTGTCAGGGCATTTATTAATGGTATTACTTTCTAAAATGGCTTTAAG
TTTTTCGGTGTTTAATTTTTTCTATCTTGTTCTAAATATAGTAGAATTCTTTGTAGCG
>GYY|c37597_g1
AGGAGGTTCTCCAGGGGACCTTTGCCTGTCACAATAGCTTGGACAAAGAAACCAAACATGGAAAACATAGCTAGCCTGCC
ATTCTTGATTTCCTTCACCTTGAGTTCAGCAAACGTAACAGGATCATCAGCAAGGCCAAGGGGATCAAAATATTGGCCAC
CAGGGTAGAGGTCGTTTCCTTCTCCGACACCAGGGAGGCCATTGATACGGAAACCCTCAACGAGCCCCATGAGGACAACC
TGGAATCCCAGGACAGCCAGAATGCTTTGAGCATGAACAAGGTTGGGGTTTCCCAAGTAGTCAAGGCCACCTTCTGAGAA
AATCTGAG
>GYY|c14361_g1
TTGTTTTTGACTCTTGACCGCAGGGGCTGGCCGGCTTCCCCCTTCGCCGTCTCAGCCGGGTAGCCAGCACGCCACCTCTT
TACCTCCACTTCCTTGATAACCACAGCCGTCACCTCGCCATGCGTGCCTCCCGGTTCTTGAAGCAGGCTGCGACCGAAGC
CAAGGTTCCGCATGTCCGAGAACGTCAAACCGTTGCTCGCGAACGTCAAACGGTTGCCGATCCGTTCTTGTATCACACAA
AACCTCCTTCAGCATTTTGGGACACGTTCAGAAAACGACTTGTTGTGAACCCGGAATCATCATCCGGAATGCCATTGAAC
GAGGTCATTCGATCGCCGCCGCCGGCCTCTGTCACGACGGTTCAGGTCACACCTGCCTCAAAGGCGTCCGATCCCGCCGA
AAATCATTATCATGAACGGGACTTTCGCAGAATGTATCCTCGTCTTGAAATGGTCACTCAGTCTGACCTCGCCAATATCT
TGATTGCCGCGCCTGAGCAGATGAAGTTACCCTCACCAGCCTCGAAGCCTTCTTCCGGGTCAGTCTCGCCAGTCGCCAAC
GGTTCCGTAGGCGGCACCTCTCTCGCGGCTTTGTATGCCTCGACCGGCCCACCAACTTCAGCGGCAGGCTTCAAGCCCCC
GACGCCCCCCGGCAAACCTCGTTGCGTATCTTTTCCTGCAACAACCAGTGTTGAACATACCACCACATATCATGAGCGGA
TCTGACTTTGGTCAGCGTCTTTCATTTTTTGTGGGGCTGGCTCCAGATCAATATAGTCGAGCCGAAGCTCCTCCCCACAA
TGAGAACGCCTACTTTCCTATGTGAGCGTCTTTTGAAACAAATTCAGTATCCATGGAGCGGTCCTGTCATGATTGATATC
GTTCCCGTCCCAAATCATCATACAGGTCAAATTACTCTTAATCTTGTAGCTTCCAGTCAAATAGAAATAACAATCGGTAC
ACTTTTGAGCTGCTCTTGGCAAAGCAGGATATTCTGAAAATCGTATTTGTCAAGATTTGCATGATTGTGGTAGCTTCTGA
CTGCACACCAGTTGTGTACATATTGACATCACGACAGCTTAAATTCACGTTTTGCAAGGTGACTACCATGAACGCCTGGG
GTACAATGCATCATCCACATCAGGGCAAGGTTGGCCACATTGGAAAAGTTAAGAAGAGCCAAACTAGCTGTATCTGACAA
AATCAAGTAGTGCACTGATCACCTGGGTGTCTCAGATTCAACAATATCTTCTAGCGGAGCATAGTGTTGAATGTTGAAGC
TGCCCTGTTGGAAAGTCTAAATAACATGCTTACCTATCAATTTGGGACATCTACCAGTTTTCAATCATTTCTTTGCCACA
TAAATTATCAGTCTTTCCTGAGTCCTTTTGAAATCATAGGTCCGTTGCAAAGAAAATTTTATCATAAG
>GYY|c1075_g1
GGGACCCGTGCCCACATCTGGGGCAAATTCTGGGTGAGACCCCACAAAATCTATCCAGGGACATGAAAAGCTTCCCACGG
AAGGTTCTGGGGGTGACTTCTGAGGAGTCGGAAAGGAACTTGAGGAAGCCCTTGAGGAGTGACTCGGGAAGTGATTTATT
AAGATGCACAGAGAGGACTCATATAGAAAACATCCTGAAAGCCCACATGGGCAGGAACTTGGGCCAGACCAACGAGGGCT
TGATCCCCGTGAGTGTGCGTCGATCCTGGCTTGCTGTCAACCAGGCTTTTCCCGTCTCCAACACCCACGTGAAAACCAGC
AATCTAGCAGCCCCGAAAAGCAGGAAAGCCTGTGTGAACACAGCCCAGGTGCTTTCCTTCCTTGAGCCGTGTACTCAGCA
GGT
>GYY|c17203_g1
GCATGCTAAGTCAAAAACCTAAAGTGCTCTGTTTGCCAGCGGCGGGTCTGTCTACATAAAGCCAGATGTAGCAACAATGA
AAAAGGTACTGCCCAACGTGTGCAAAGCACACAACACGCGGCTGCAAATCACGATACAATTGCATGTGGACAATTTTAGT
TCTCGAAACTCGAGATGAATAAAAAATATAGTATAATGCCATCTTCATAGTCCTCCTTGTATTGTTATGCAACCTCCTTC
ACCACAGAGCTCAAATTGTTTGACTCAACTTACAATGATGTAATAGTACAAGAGTAAAAAAAATATAGTGCAGCACTTGC
AAACTTTGACTCGAGCGCAAGGAAGCACTCTTAATGTGCGTCACCTGCATCGAATAGGTTCGTCGTCGGGCTGGACTTTG
TGCGAGGGGCCGGACCGGTGGCGTCTGACGGAGGACCAGCCCCCGCAGTTGAGTCGAAGCCACTGGGTACATAGGACTGC
TGTGGAAGCCCTGTTTCATCCAGCTGTTCTGCGGTTTCGATCACATCATACAAAGCTGATGCGGCTTCAGGTGGGGGCAC
TTTTCCCATCAAGATATCAAGTGAGGGGATGCGCTGGCCATAAAATGCTTCGTTTGTATCTTTGCGTTCGATAAGAGCCG
TTCCTTCAAGCGAGATACCAGCAAACAGACCTTTATTTTTGCTGTACGTGAATAGAGGCGCAGAGTGGAGCAGGCTAGCA
TTCACTCCACCACCAGTGCCGATGGGCCCTATAGCAGCACTGAGGTTTCCTCCAATTGTCATGTTGCCCTGTGTAGCAAA
GGCCCTGACGGCTTCCTCGGAATTTAGTACCACCACAAATTCACTGAAGTCGGCCCCTATCTGTAAACCGAATCCGACCC
CACCAGTGGCGATGCAACTTGGTGCAGACCATGAGCCATCCGCCAAGCGTGCGATCACAATTCCGGAGCCTGCTTTGCCT
GACCAAACAAAGCCGACTTTGACGATGGTGAAGATAGCCAGGCCATGTGCATTCTGCAAAACCGCTTTGGGTATTGCGTT
GAGGGCTGATTCGGGGTGTTCGGGGTCGGCGAGGAAAGATGCAAGGATCTTGGCAGAACGGTCGCACTCGGCCTCGAGTT
TAAACCCTGTAGCCAATTGACGACTACCATCATTGGCCATGTTGGCAACATCGCGACTGAAGGCAGTCGCCTGGACACCA
ACTTTCTTTGCAGTTGCTTGAAATCTATCCAGTAGGGACATCTCGATCGATGGGCTTTTGGACTCGAAATGAATAACGAT
GGGAAAGAGGCTTTGGAGCGTCGGCAATGTCTTGAAAGTGGGATAGGGTGGTGGCGAGGTGGGGGTGTGTGGTCTGCGGC
TGTTATATGGTCAAAGTGGTG
>GYY|c21580_g1
GGGGCTCTCAATTTGGATTGAATTGCAACAGGCAAAATTAATGAGTTACAGGATCAGGTTAGAGGTACATGAGTGGATAC
TGGTAGTATAGGCAGGAGAGTTGAAGATTGTATGGCTTTGAGCAGAGTAGTAGAGAAGTGGATGAAAAAAATTGACCAGT
AGAAAAAGGTGGGGTGTGTGTGGTAAAAGTTGAGAGACCCCTAGAAAGACTACTTGAATAGCAACTGCTGAAGTTGTCAT
CAGGGAGATAAGTAAGTAAGAGCACCAACAATAATTGAAAATGATTGCTGTAATTCACACTTTAGCTGTAAGTTTCAGCT
AAATTGTCACTCATCAAGCTTTAACCAAGCAGTAACAAAAGCTGAGGTGAGATTTTCTTTAAGAATCTCTATATTTAAAG
AAGCTTAAATCTCACTTCAACTACTTCCAAATTAACCCTATCATCCAAGAAAAGGTATTGGGACACTCCTCCAGCCCTTC
ATTTCTTTGCACAATGACCTCCCCAGGACCCTCCAGTCCCACCCCACTTGAATACACCACCAACCAAGGTACAATGCGAG
TTGAACCTGGGTGCTTTTCAAATAGATCCCAAGTCACCCAAAAACGTTTCTCAAGTTTGTGTTGCTTGTATATTGGTGAA
GGACAAAAGTAGTCCTGCATCGTTCTTGCCTTTCCAGAAGCTCAGTTGCAATTGATCTTGGTTTGCAAATTTCTCTTTCC
TGTTTGGTGCAGTTTCTTCAACTTAATGATGAGCTGATGAAGACATTCCATTCCTTCGTCTTCTTCTGAGATCATCTGAA
ATGTTTGGCCTCAGCATTTTTGGTGTGGAGACATGTTTTGGAAGTCATAGGAAAAAATTTCAACTAGACAATTGTGGGAG
AGTGGTTGAAATGTAGCATTAACAACTGTGAATGCCAAGCTTACATCCATGACAATAATTCTGCATTACTTGCAGATGGC
TTTGGTTACCGCTAAAGCCTGCCCAACAATTGTGGGTGGTCTAACGTCCAAGATATGTATTTGATTTCCTACCTATGCAG
CAGGGAACTTATGACAAAACTATCGTAACCTTGGTAACGCTGCTACAGTTACAAATTACACCACTGCGAGCAAGGGCTCA
AGACTACTGCATCAGCTTAAGCCAAGATGATAACATTATCAACTTTTTGAAATATACTTGAAGTGAACACCCATAACTCA
ATATTGTTCCTCGGATGGGTTGACGCTTGATATCTGAAAGACAATTCATTATCCATACAAACTGTGAGACCAGAGCGATT
ACTTTCTGAAACAGTTCGCATCACTCCTTCTTTTGGTTCGACTGCTGCTGTACCCAAAAGTAGGGTGGACTTGCCTTGCC
ATTTTTCACTAAAATCACAATCCAGTTACTTGGCTTGCCAGTGTGTTCTTGTTGCCTTCACTGGCACGTGGATGGATCCA
CCTATAGAGACATTTTTTACACAACTGCTTCAAGAATGGAGGAAAACAATTACAAATGTGCATCTTCTCTACGAAAGAAA
GGCTACAAAACTCAAGTCGATAGGAATAGAACATAGCAACCTTCCTCTTCAAGAAAATGAAAGCACGTGTATACAAACAA
GTGTACATCAGATAGGGATGTTGTCCAAGTGTCCAGTGTAAAACAGTTAATGAAGCCCATCATAATCGTGCCTCACATCT
ATGTCGCCAGGTTGGCAGCAAGGCGAGTACTATTGATCAACTGTCTCAGCTCAGCCACTTTATCAGATCTCGTCAGTTTC
TTCTTTTTGCTCGTGTGGCCATGCTCAGAAGACGTATTTGAGGATTGGACCACGCCAACTTGCACGATAGATGACTTTGG
TTTGGTAATCTGAGATGTTTTGGGAAATAGTCTTTGAAGCTCATGTTGAAGTCGTTGAAATCGCATATCGAGATCGTTTT
GGAGCCCCATCATTACATTTCTAGCGATATCGTGAGTGGCCATCAGCCGAACAGGAACTTGTTCAACATCATCCCCATAG
GAACTGATGCCTTCTTGGGACAGGCGTAAATAATTGACAAAAGAATCTGTCAAAGCTGTCAACAGGTATTGGCCGAACAG
CTGAGAAAACTCCGTCAATGGCAATTGGGCTTTCGCGTCAAGAAGGTTTGAAAGATTGAGAGCAAAGGTATTGAGAGGCA
AAGAAGACTGGTACTCGTCCAACTGTTGATCCAATTTTTCTGGTTTTAAATCAAATAGACAAGCGAGATGTGAGGCTTTC
AACACCTGCGCGACTATGCAACTGCTCGGAGGATGTAATGTTTTACCGATGTACTCAACCATCATCTTGACAGTGTCTAC
CACAAATCGCAACAGCAGTGTCAAGGCTTGATATGTCGATTCGGGCGTCAAACCGCAGCCGCCACTTGGGAAATATGCAT
TGAATAAGGCAACTGCCTTTCGCTGAGATCTTTTCCACGCAGATGTGAACGGTGACAAATGTGCTGCATTATCAACACAA
GTATGCGTGCGTGAAAGTGAGACTGGCAAGTGATCAGACAAAGCCTTTTGCAGTTCGATCTCGGGCGTGTTGATAGACAG
ATAGACTTGCTGAAGCCCGTCGTCCCAAGTGTCGATCCGAAGGTCGCCAGGCCGTTCAGGTGGCCATGATACGGCAAAAC
AGCGGGGATTGAGAAGTGAATGGTCCTTCACATCCTTCACCACCCGAGTCAGAGATACATCTGTTTCCGCACGCGGGTCT
CGCCATATGAGAGTCAGAGCCACCTCGGATAATTTATCGTTGTCGAGTTCCACAGTACTATCCACCAAATGGATCGAGAT
CGGCACATCTTTAAAGGTGAATTGAACTAGGTCTTCATTGGCTTTTATACCAAATTTGCACCGCAGCCAAGCACGCACCA
GCGGCAGCCGCTGGGGCACCCCGATGAGAACCTTGGCAGCCAATGTGGGATTCTTAACAGGTTCGAACAAGACTTTGCGC
GAGACGTAATGACCAGAAACTTGTTTCAGACTGCCTGGGCTCCAGATAGAGTTCCTGTCACGGGCGTTCCAGTTTTGATC
CGCCTGCATTATCATACCCTTACCATTTGGCATCTCAATTCCGAACTCTCGTGATCGAGAGATGCGCAGCCACCTATAGA
AAGAATGCTCGAGTAATCGTTGTTGTTGTTTTTTATAGAAAAGGTCTAGGAGCGCCGAGGAGGCCAAGTCAAAGACTACT
TCATGCACAACTTCCGAAAGCATCATGGACTCTAAGCCGTGACAGAAGTGTGTTACAATGTGGGCATTGTGTTCTTTTTC
TTTTATCACGGAGTTCATCGATCTCTTCATCAGTGTTTGCTGTACCACTTGGGCTATCGAAGACTCCATTATGCCAGACA
AGAGTTCGACAGTGAGATTGTTGATGGCACGGTCGCAATTTACCGCTCGCTCACGCGCTACATTAGTCTGTGGTGAAGCT
GTGGGTAAGATTGATGTTGATGGGGATAGCGCCTTGTTGGGGGTTGGCATTGCATGAGAAGCCGAGGCTGAGGGTGAGCC
AAGTGACGTCTTCGCAGGTGAGAAAGACTGGCTCTTTTTGCGCCCAGGGTGCGATTCAAGAGGTTTAGAGTGCCCACGAG
GACTTGATTGAAGCCGGATGGAGGAAAGTGAGGTTGAATGAGGCGCGTGGTGGGCTGCCACTGGACTGTTGGTATTTATG
GGAGGTCCGGCCGATCGATCTGCCGCCACAGACTTCGAGGCGGGAGGAGTGGCTGGGAAAGCTTGGGCTGAAGTTGCGCA
TGTGGCTGGCAACGACAGCAAAGGGGGATGCCGAAGGGGTTTCGTGGAAAGAGGGGATGTGGCTGCTGGATCATGCACGT
GTGGAGCTACTGCATTACCTTCTATGAGTTCAATTATTGATAAAGTAGCTCCTTTTGCCGCCACAAATGCTGATTTTCGG
GTGCGAAAAGTCGCCAGTTGGTCTGTGATTGGAAGTTGTTAGTCGCATTTGCAAAACAGGGCCTTTCGCATCGAACAATG
CATGCTTGTGCAATTCCACAGTGCACTTTTCCAAACTTGTTGGTGTTATCTGCAAGCCACATGCCAGACAAAAATCATGA
CATTCTTCAAGTGACATTGCACACAATCTAGCGATCTCAGAGAGTGTGACAAAGGCCCCGTATTTGGCAGATTGTGCAGA
GCGCAGAGCTTTCAGTGCAGAGACACGAATATCGCGAAAATGTGTTTCAAGAAGGCAGGCGCTGAGGAATGAGGTTTGAG
GAGAACTAATCTTCTTGAAAAGGCGCGTGAACGCGTTCAGCGTTGCAGGAGAATTGGCAGGCCTTCGACCAGGAGCCCGA
CTCATATTGCCACACTGTGCCAAGATCTGCAATTGCATCGCGCATTGAAGTCGGCGATCATTGAAGACCTCTTGAGGGAG
GCTCTCGGTCGCACGTGCAGCATCGAAGTCACGTAGATGCGTAAGAAGATAGTAAGCACGGAACTCGGCCTCGTTGGGCC
ACAGACAGTTTGATCCTCGATAATCGTCATAGAACTCATTCAATGACTGCAAGACTTTTCGGACCTGTTCAAGTTCTTGT
TGTTCCTGGTAGCTCCCAGTTCCTTCCTTCTCGCGCAAAAAATGCAAGCACAGGATGTGATAACGTGCGATTCGCTCGTG
GCATTCAATCGCTGCTGGTCCACGTTCATTCTGCAAAGTGAAATCTTGGCGGATTGAGCGGGTTCGATCACGAATGAAGC
CGTGAGTTTCGAACAGAGACTCCTTGGCAAGTAAAGTCTTGAACAGATAATCTAGTGTGGTCTTCAAAATATCTGGGGGC
CGCACATCGGATGGCAAAGGTTGGTCGTTACCAGCTGCTGGCCGGTGAAAGGCTTTGACTGCCTTCTTTGGATCGATACG
AAATGTACCGGGAAACCGTTCCCATTTATCAGAGTTGTTCTGGTATTCTCTCTCATGTCGTTCGAACTCTGGACACATAT
CAAGACAAGTGCCGACGAAAGGGAGCGCCTCATGAAGGCGGCGCGGCTTTAATGGATCTGGTATGAGGCCTTCACGGACA
GCCAGCGCCCTTTCAGCTGTGCGCAAAGGTTTGAGTTCCAAGAACCGATTATCTGTCAGAATACTGGACTCGTCCTCCTG
AACCGGTGGCGGCTCATCGGTATCATCGCCGGCTGCCCCTTGTGCGGCCACGGCTCCCACCACCCCTTCCGCCGCCGCGC
CACGTTCCTGCGCATATGGGTTCGGAAAAGTGCTCGGCGTCTGGTGTCCCTCGCTACTCGCCAGCCGAGCGCGGATCATC
TCAAGCCACTCCGCCTTCGTCTTGGAACCCATAATGGCCACCACCATAAATGTCATGTTGTCACAACCGACCCCACCATT
CACGCAGTGTGGCGCGAGACATTGATCAATCATCTGTTCGGCCACCTGCTCCAACGACATGCCCTCTCCGATCAGTCGTC
GCACCCGGTCC
>GYY|c28081_g1
GGTCGAGTTTGAGAGAGCGAATGCCAGTCTAAAATGTCCAATCTCCACTTTCTATCGTTTTAAGTTCACTAATGAGTATC
TCCAAATGCCTCAGCCAAGCGGATGCTCATGAGCTCACTGCCCCATGACTCGGAAAATGCCCAATGAACGAAGGAAGTAC
TACTGGGCCATCGGCTTATAGCGGCTTATCCGCTGCAGCCCCCGGTAGTCTGCCTTCGAAACAGCCGCCTCACAAAATTA
GC
>GYY|c6303_g1
ACAGCAAGCAACCAGGAGATGGATGACCAGAAAGTGCGCTTCATTCTCAGCGTACCTGAAGACCCCTCCGTTTTGAAAAG
ATTAGGAGGGCAAATTCGTAAAAACACAAAATGCATCCACAAGCCAATGTTCGAGATTGATTTGCACACTCTCTTGTACG
AGATGGACTCTACCGGGCTCCAAGCGAAGATCCAGCAGAGCCTCGGTGCAGGAAAGATTGACTTTCGTCAGGCCGCATGG
ACAAGGGGAAAGAGAGGAGGGTACAGGCCATTATTCTCCCGTCCGTCGCACTACGAGAAATTCTTGAGCAATGTGCACAA
CTACTTTCACAGAGCTCTTCG
>GYY|c35845_g1
GCCCCATGGACAGCTTCCGGATCATAGCTGGGTCCTTGGTGGAGTGGAAGGACCAGGGGCTCCGGATCCAACTCCTTGTC
CGCCTTTCCGTACGGGATGATGCATGCAGGGTAATCCAGCAAACTCCAGATCAGCGTATACGGCGGAATACCGTACGTAT
CATGCGGCACGGCCGTATTCTGCGCTCCAGGCGCGAGGACGACATCCAGCCGATTCTCCAACCACACCTTCCTCCACGCA
TCGGCGAACTCATACCTCCTCACATTCAACCCCGCA
>GYY|c6990_g1
TCTGGGAAAAGGAATCTGGCTTCCCGTTGGGCTGAGTCCTGCCTAACGCTGCACTGGGATTCTGGATGGGCAGGCTGGGC
CACGGGCCCCACCCAGGACCCGGAAGGAGTGGCACATCTGGGTCCCGGCCAGGGGTGTGGGCAGCCCGGCTCCACCTACC
ATTTATTGACAAACTCCTGGAAGTCGGGGGTGAACACACCGTTGGGCAGCTTAGGAGGTGGCTGTGGAGGAGAACAGAGG
GTGGGGTCAGCCCTGGGCATCGTCAGGGACCCTCGGCTGCAGCCCTCTCTACCCCTCACTGTCCTGTCCGGTCACCCACC
CTGCAGGCCTGGCCGACACCACATGCCAACTGGGCTGCACCCTGTCAGAGGTG
>GYY|c8541_g1
TCTAGTGAATTCGCGAAAATATGTACATACATACCATTTTTTCGCCTCAATAATCTGACCAATCAGAGTCCACGATTCAG
CTTCAATGACTTAAAAACCTTGGACACGTGCGCGTGCGACCGAAGGGCCTTTGTACTAAAGCTGACACTGTTTTACACAT
ACTATTACTAAAGAAAGCTACATGTAATTCATTCTTGCTCGCCAAACGAAATACTATATATAGCTGCCTCTATCAGCCCT
TTGCCCAACTTTTCCTCACAATCCCTCCTATCACCCCATCTGCTCTCATCCACAACTGTTTCTGCAAAACCACTTGAATT
CATCACCCCTACCCCTCACCCAACTTTTTTCAAAGAAAAAACACCATCCAACAATGTCTGGCCGAGGAAAAGGCGGAGCT
GGTAAAGGTCTCGGCAAAGGCGGAGCCAAGCGTCACCGAAAGATCTTGCGTGACAACATCCAAGGCATCACCAAGCCCGC
CATCCGACGTCTCGCTCGTAGAGGTGGTGTCAAACGTATCTCCGGTCTCATCTACGAAGAAACTCGTGGTGTCCTCAAGA
TCTTCCTTGAGAACGTCATCCGCGACTCTGTTACCTACACTGAACACGCCAAGCGCAAAACCGTCACCTCCCTCGATGTG
GTGTACGCGCTCAAGCGTCAAGGTCGCACCCTTTATGGCTTTGGCGCCTAAGCTTTGGTGGACTTGATTCTTACAACCAA
TGACCGGCTTTTCATTTCCACTTACTAAGAATGACTTTCAGCTATAGCGCTTTGTAAAGTAAAGATTTGTATTTGTTCAC
ATTTGTCAATCGCTCTCAACACGCTTGTTAGCTGTCGTTTGATATCCAAGGAAACCGCTGCTTTGGTTGGGCATCACTCG
TCCACACGCATCGTGTTGCACTTTCAACACTTGAGTATCCCTTGTGGCCGCTGTCGAGCCCTGGAGCATTGAATTTAGTG
AGAGCTGCTGCGTCACATGCAAACCGACCCCACCCTGTGGTCCTTTGATTAAATGGAGGCTGGTCGCTCCAAGCTCCCCT
GCTGC
>GYY|c19577_g1
GTGAGAATGAGTTGCTACTTCCACCCATCCATCGGGTCGCCCTTGTGAAGTTCTTTCCTGTTTCTTGTGTGTCTGTGTGG
TTCTTTATGATACTCTAGCCTACCTATTTGCCAAGGTATGTGAATCAACCGCGCTCTGGGGAGTAGCTTAGTCAAATCGG
TGTGCGGGTCTCAAAGCGAAAGTGTCGGTGGGCGCTCGGTTGCGACCTTAGCAAAGACCCTCGCTGGCTTGATGCCGGTT
GTAGTTCTAGAGATTGGGGCACCGTAAGGAATTCATTTCGCTTTATGTGCCCACAGAAATCTATCCCGCCAAACTCGTGC
AATTATATATCCGCTGTGACAGGCCACCAAACATAAAGCCTCATCTAGCAACAGCGTTCCTCATAGATAATGTCTGCCGA
AGTGGTTAAAGTGCTCACCTTTGCCGATCATATACCAGCGACGGCCAATCCTTTTCTAGCCACTTCTACGGTGTTGGAGG
ACGTGATCAAAGGCACGGTATCCTCACCATGGACTCGCCTCATGGCAAAGTTATGCATCGCAGGTTGTGTGCTGTGTGCA
TTTCTATTTTTACCAGTCTTCATACTCATTCTTGGACTCACTCTATTCTGTTCTGGGACGGGCCGTTATCTGTGGAAAAT
TCGTGTCGTCACGGTAAATGTAGCATGATCTTCCAAGCAACAATTTTACTTCTTCAAAGACTTAGGCTCAACACTTTCGG
TACTGTGAGGTCCAATAAATTGGGTCTACTTACGGTGAATAAATCTGAAGTGACGATAGTGATTTACAGTCTCTATGCCT
TGCTTACTGTTGCTTTTCTGTCGGCAGAGTTAGCTGTACAAAAAGAAGTGCGCTTCGAGGGCATAGCACTCGTCATCTTT
CAATGCAAGTTTGTGTTTATCCTAATGATCGGCTGGATCTATCTTTGGGCTTGCGTTTGCCGATGTGCCGAACTTTTATG
GGAATCGGATTGGGTTGCGAAACTATCAAGCAGAAATCAAGAGACTTTGAGAATAACCCTCAAGTGGGGTATGAGCCTAT
TTATAATTTCTGTGACTCTCGTGCCTATCCCGATTACAATTTGGGCTTCAAGTAAAATTTTTGTTTCCTTTTCTAGAATT
CTTGCGATAATCTGGGAAGTCAAAGCTGGGTTATTAGCGGCGGCCACCACCTACAATCCAGCAACCTACACCAAAGTCGA
ATTGTTCCAATTTTTCATTCCTGCTCAACGTGTGCTCCCGGTGTTGATTTTGGTAGAAAAACACGTTTCCTTGTTGGTGA
AACTCTACGTGTCGCTTCTCACGTTATGGATAGTTATTTACCTCCCGTCACTATTTTTATCTTTGAGATGTCTTTACAAG
CGATTAGCTCTGCAAGCAGCTAAAGATGCCGCTTTGGGTCCTGGTGGCAAGTCGCAGCCATCGACGACGAGCCGTAGAAT
AAGGAGACAGACAAGACAGCTAGTACATCACGCAGTAGCTGTATTTCTCTGCGTACTAGTTCACTACCCTGTTCTAATCT
GGCTTGCAAGGAACAGCTCGGTGGGCTTCATATCAAACCAAAAGTGGCGAATAGTCTGTTATTATGGCTTATCTGTTCCC
TTCTCGATTACTGGAAATGTGGTCCTTGTGACTTTAAACTCACACTCGAGGGATATGCTCCGTGAGCGGCAAAAGGTCGA
ATCGGGAACTCCTAGTGGCACACCTACTCAAGCATCCAACTCAAGTACCGGAGTTGGAAAGACGGCATTCAACCAGTTCT
GGAGTCTTGGCCCGAATTCCCAAGTTAGAGAAAAGGACTGCGAGGTCATTAGGAAAGAAATTCCAATGATTAACCTAAGC
GCGACTCCTCTCGAATCACAAACGTCACTCGCTGAGGCCACACATGGTGAAACCCAATTAAAGCTCCAGGCCCACTATAA
AGATC
>GYY|c29596_g1
GGCATTGATGGAGCACTATGGACTAGATAATGTTAAGTTTTCTGGTCTGAGGTTGTCTTCAAGTGCTTGTGTGGCGTTCC
CAACCTGCGGTTTGGCAATGGCAGAGAGTGAAAGGTACCTGCCCAAGTTAATTGACAAGTTGGAGTCGACGCTTGAGGAG
GCCGGACTACGTCATGATTCGATTGTAATGAGGATGACGGGATGTCCAAACGGCTGTGCCAGACCTTGGTTAGCGGAAGT
TGCGTTTGTTGGAAAGGCGTATGGCGCGTATAACATGTACTTGGGAGGCGGGTACCACGGACAGCGATTGAACAAATTGT
TCAGAAGCTCGATCAAAGAGGAGGAGATCTTGGAGATCTTGAAGCCAATGTTCAAGAGGTATGCGGTTGAGAGGGAGGAA
GGTGAAAAGTTTGGCGACTTCTGTATCAGGAGTGGAATTATCAAGGAAACGACACACGGTACCAATTTCCACGAGGGGGT
CGCCGAAGAAGATTCGGAGGAATAGACAAATGTGGTGATTTATGGGGAAGGTGGGATGCATGATGATAGAAGGC
>GYY|c28892_g1
AAAATCCAGTGGCCAATGATGCATTTCCCCACAGAGACCCATACTAGATTTACCATCAGGGAGACAATGGCGCCAGTCTG
GACTGACGGAGCAGGAGCATCATCATCTTAGACAAGCATCGCCCCTGTGAGTTCTACTTGATTCAAAACTGCCTAAATCC
AGCCCCAAAACATCAGCCTAATGGCTAATGTCAGTGTGATTTAAGGTCACACTGACATT
>GYY|c16005_g1
CGCATCGATATATTCGTCCCGTTGAAGCTCCATGAAGTAGAAGTGCCGCAGACCTTCGTCTGCGTAGTCCTTCATTCGGC
GCTGGAATGCTTTGGCACCGACGACCTCGCCGAGGTATTCATAGACGAACGTGTCCCTTTGACAGTGATCAAGGATGAGG
CCAAGCCCTGGCGGAAGTGTTTGGGGGCAAGGGGGCGAGCGGAGACAAGAAACGTGGCAGGGTAAGGGGGGGCTCACATT
GGCACGTCCTCCTTCAGCCTCATCCCAAAACCTTTTTTTTCAGTCAAGACGATCTCAATGGGTGCATACTGCCGCTTTTG
GAATCTTTGATTTTGGCACATTTGCCGACATCGACACTCGTCTTGTAGGCACTCGATCTGGGTCAGGTAGTTGATGCAAC
CACTGAGCTCACTGCAGGCGATTGCTGGGTCATCACCGGGTGTCCATACGCAATCACAGAGCATGGTATCTTCTAGCTGT
TTGGTGAACCCGATTAATTTATTCTGGTACCAGTTTTCGTCGATTGGCACGAATGTCTGGAGTGCGTCCTCGTTTGCTTC
TGGGAGATGGTCGATCAGCTGGACAGCCTCAGGGACGGCACCCTTTGAGGCTTTCTCTTTTCCTTTTGGTTTCCGACCGC
GACCGATGCTCTGCTTAGGGAACGAGGACGACCCGGGTGTCGGGAAAAAGGTTGGAGTCAACGAGGCCGACGGGGGAGCA
TCATGGTCCTGCTTGAGGGGAGAGAAGTCAAGGGGCGGCGGAGAAGTGGCAGAGGATAAAGATGGGTGGACGTCATGGGC
GATGTCGATGGTGATACCGATACCGATGCCGATACCAGTGTGCTTTGAGCAGGGGGTTGTCTGGATGGTTTGCGAGTGAA
TCTGGTCGGACTGTCCAGTCAGCTTGTGAGCGTCCATTGGGATGGCAAGCATGAGGAAGAAGTGCGCTAGTCTCGATGCT
GTCTAGGACGGTCTGCTGGTGAACATCGTGGCCAGAGGAGGAGTATGCAGTTGGTTGATTGCGAGCTG
>GYY|c28781_g1
GTAGAGAGAACGTAAAGCAACATCGGCAACCCTTGGAATACCAGATTGCCCCTTTTCCCAACGAGCAATTGTCTGGATAT
CAACGCCCAACAAGTTAGACAAGAGCTTTTGCGACATATTCATTTCAATACGTAAAAAACGAACTTCTTCTGCTGACAGT
GGGCGTTTCAGTGAAACTAATACCTTAGCAATTAAACGATGCAATTCATCAAGATTGTCGATACTGATATAAACTTCACC
ATCAG
>GYY|c4426_g1
AGGTACCATTATGTTGTATTATCCTTTGCCCTTCACGTTGTTCGATAATCAAACCGTAAGCATAATTGTTACGATTGCCA
TTGGTTAAATCTGGTGTACGGGATAATTGAGGCAGTAGATCCTGAACAATCGATGGCGAATAAAACGCTCTCATCCAACG
ACATAAATCATTTACCGTAGAATAAAGCCCTGAACCACCGACTACCGCATCGTTGAG
>GYY|c39723_g1
TGGAGATGCTGCAAAAAACCAGGTCGCCATGAACCCCACCAACACAGTCTTTGATGCCAAGCGTCTGATTGGCCGCAGGT
TTGATGATGGCGTTGTTCAGTCTGATATGAAGCACTGGCCTTTTAATGTCATCAATGACAATACCCGTCCCAAGGTTCAG
GTTGAATACAAGGGTGAGACCAAGTCTTTCTACCCTGAAGAGATTTCCTCCATGGTTCTCACCAAGATGAAGGAAATTGC
TGAGGCCTACCTGGGAAAGACTGTTTCCAACGCTGTCGTCACCGTGCCTGCCTACTTCAACGATTCTCAGCGACAGGCCA
CCAAGGATGCTGGAACCATCTCTGGCTTGAATGTTCTGCGTATCATCAATGAACCAACTGCTGCTGCTATTGCTTACGGT
TTGGACAAAAAGGTTGGTGCTGAGAGG
>GYY|c22932_g1
AGGGGATCGGGGGAGAAGTATGACAAAATGGTGGACATGATCGGGGCTATGTATAAGAGCTGCGGAAAGTGGGAAGCTGC
AATACTCTCGAGTTGAGAGAGAGAAAGCCCGGATCGAGGGAGGAGCTACCAAGTATCAGGGATTTGCAGTGCTAATGGCT
TGAAAAAGCAAAATGTGACAGGAGGTGGGAGTTGTGGGAGTGCGAAAACCCAATAGAGATGAACAGAGCTTGGCAGATTG
TGATGTGTGCAAGAAGGGTCCAGGGAAATACCAAAAAAGAGCGACGATCCCGAAGTTCAGGCGAGAGAGACTTGAAGAGA
CTGACCTAAAATCAAGAAAGCAAAGTAAA
>GYY|c20050_g1
GTAGAAAGTACCGCTGGTCTAGTTGACCTGGCAAATGCCTCACTGCCTTCGGTCCTCACTCATTGCTCAAGTTCGACTGA
TACTCAGCACAGCCCAGCAGCCAGTCTCGAGACTTTGCTTCCTCGCACCCACACCCACAGCCTACCAGCGTATCATGTCT
ACCACATCCGCTTCGGTACCGCCGATCGTCAAGGATGCCCATCCATTTGATCGGGCTCAGATCGAGGGTCTCCTCATCAA
GCGTTTCTTCTATGCACCCGCATTTGAGCATTATGGCGGTGTTGCGGGGCTGTATGACTTTGGGCCGCCCGGAAGCACCC
TGCAGTCCAACATTCTCCAGGAGTGGCGTCGGCATTTCATCATTGAAGATGAGATGCTCGAGATCGACACCACCTGCATC
ACTCCCGCGGATGTGCTCAAGACCTCGGGGCACGTCGACAAGTTTACCGACTGGATGACGCGCGACTCCAAGACGGGCGA
CATCTTCCGTGCCGACCATCTCGTCGAGGCCGTCCTGGCCGCCCGGATCGCCGCAGACAGCGAGGCGCGCGGTGCGGGCG
CGGGCGCTGAGCTGGCATCGAACAAGTTGGCAAAGAAGAAGAAGCTCAAGGCGGCACCGGTCAAGCTCCCGGACGACACC
CTCGCCCGCTACCACTCCACGCTTGCCCAGATCGACAACTACACCGGCGCAGAGCTCGGCGAGCTGATCCGCACAGAGGC
TATCCGGGCGCCCGATACCGGAAACGAGCTGACGGAGCCGGTCGAGTTCAACTTGATGTTCGAGTCCCAGATCGGGCCGA
CGGGCCAAGCAAAGGCCTACCTCCGTCCAGAGACCGCCCAGGGCCACTTTGTCAACTTCAACCGGCTGCTCGAGTTCAAC
AATGGTCGGCTGCCATTTGCGTCTGCTCAGATTGGCAAGAGCTTCCGGAACGAGATCTCCCCTAAGCAGGGCCTCCTCCG
AGTGCGCGAGTTCACGATGGCAGAGATCGAGCACTATGTAGACCCGGCAGACAAGCGACATGACAAGTTCACTGAGCTTC
GCGACCATCGACTCAAGCTCTTGCCCAAGACTGTCCAGGCTGAGGGACGGACGGATCTGGTCGAGATGACGATCGGGGAG
GCTGTCGATCGACAGATTGTCGACAATGAGACGCTCGCCTACTTCTTGGCCCGGATCGACCTCTTCCTGCGCAAGATTGG
CATCAATCCAGCTCGGCTGCGGTTTCGGCAGCACATGGAGAACGAGATGGCGCACTATGCGTCGGACTGCTGGGACGCAG
AGATCCAGTCCTCGTACGGCTGGATCGAGTGTGTCGGCTGCGCAGACCGCTCGGCCTACGATCTCACGGTCCACTCGGTC
CGCACGGGCACCAAGCTCGTCGTGCGCGAGCCGCTCAAGGAAGTTGTAGAGCGCGAGGTGAGCGTGGCGGTGTTTGACAA
GAAGCTCTTCGGGCCTAGGTTCAAAAAGGACGCCAAGGTCGTCGAGGAGACGGTGTGTGCGCTAGATGAGGCGCGGCTCG
AGTGCATCGGCGCCGAGCTTGGATCGACTGGATCGTCCAAGATCCTTGCAGCCGATGGTAAAGAGTACCAGTTGACGGCT
GATGTGCTCAAGGTCGAGCGAAAGAAAATCAAGGAAACCACACGAGAGTACACACCAAATGTGATTGAGCCATCGTTTGG
GATCGGTCGTATACTCTATTCACTACTAGAACACTGCTTCTGGACTCGAGCAGAGGACGTGAACCGTGGGGTCCTGTCGC
TTCCACCTTCGATTGCACCAATCAAAGTGTTGATTGTACCTTTGAGTGGTACAGACGTATTGAGACCATTAGTCAAGTCC
ATTTCGAACAAGCTAAGGAAAGCAGGCATAGCTAGTAGAGTAGATGACTCGAATGCTTCGATTGGCAAACGGTACTCTCG
AAACGACGAGCTCGGTACTCCATTTGGAATCACTGTTGACTTTGGATCAGTCAAAAATGGCACAGTCACTCTCAGGTAAG
CAAACTTCTCCCCTGCCTTTTTTTTTGCTACAGATTTCTTTTTCGGGTGATGTTAGAGTAGAGAGTTGACTTTTTGTGGA
GGGGGATTAGGGAACGAGATTCAACAAAACAGTTGATCGGAAAAATCGATGAGGTAGTTGAAGTAGTTAGACAAATTTGC
TCAGATGAAGGAAGTGGTTGGGAAGTAGCATCTGAACGATTAGAAGAATATAGTGGAAAACAAGATGTTGAATGAATATT
TTTATCTAGTGTATTGAATGAATTCAGTTTTTTGGATCGGTTTAAAATATGAGAGTATTGAAAGTCTCGAAAATTAAATG
AATCAAATTGGTCGTTTTCTCTTTGATGGGTAAAAATGGACATTAATTCAACATTGGGTTACATATATGAATTTATTTAA
ATCAGGTTTTATTTTTAAAACATATATATATATATACTGAAAGTCAAAACAAAACAAAAATGTTGGTTGATGATTATTTA
TGATAATTAGGATGAGATAGGTTGTTATGTTCATTTTTCAAAAACAAAAGCTATTGAGTTGTTTTTTTTTAAAAATGGTA
AATATCCATCAAGTAAAAAATTATGGGTCTTG
>GYY|c31640_g1
GATTTTTGGTTGAGTATTTGGTGGGATAGATGGGTGGGATTTAATTTTAATTTTTTAAAATGGTGGTTTTAGGGCTTGAG
GGTTTGGTTGCTTTTTGGTTTGGTTTGGTTGTTGGTGATTAAATGAATGAAATAAAAAGTTGGTTGTATTTTGATAGGTG
AGTGAGGTTTTTTATATAAATATATAAGAGTAAGATTTGGTGTGTTTGTAGGGGTTTATTTTTTGATTTTTAATGGTGAT
AGATTGGGTAATTTTTTTTTTTCAAT
>GYY|c21436_g2
GTAAATTTGGGAGTGCAATTTGAGCAGGATGATGGATCGGCTGGAGTATGGCTCTTGAGAGAGGCCTACATCATCAGAGC
GTGTAGTTGGGCAACTGTTGATCGAGAACGGCCCGCCATCAGGCTTTTTGAGGAGGGCCTCAGTTGAGGAGTACTTGTCG
ACCAAAAATCGTTCGAGACTCTCCATCATCCGTCGACCCAGTCCGCGCCCACGATGCGTTGCCAAAAGTGCGAGCCGGCC
TACTTTTTGTTTTTGAGGGATGTAGCGAAGTGTGCCGATATAGTCACCAGGGTGATCGTCGAGCGAGAAGAGGAGGTGGA
TAG
>GYY|c16898_g1
GTTTTGAATCCTGCTGTACCTGCCCCCGGAGAAACTTCTCATTTCATGCCTTGACCACGTACTTGTAGCCGACCTAGCGT
CAACGAGCCTTTGTCCGGCGCGGTAATCGAGGGTGATTAAGCTATTCTTGGGTGACTTGACCATCAGCCATGCGGGATCT
CTTTTCCGCTCGACTCTGGTATGTCTGACCAGTACTGGCGTAATATCCCTCGGTCTCGGTCTGAGCAAGTTGTATACATT
AATACGTACATATTTTGGTAGACTCTCATAATATCGAAGCATTTTCGCCATTTCACTTGCACTAGCGTTCCCAGATTGTT
ACTCATATATATCGCCATCCACGACATTGTTGGGACGCCCTATTTTACCCTGCTTGCAATTGCCACCCATCACGGCAAAT
CCACAATGCATCAACTCATACGCGACGTTATCGCCGATCTTCCTCGGGTCCCCTCATCACAAGCGCGCAAAGCCAACAAG
CCTCAGTCTCCATGGATAATTTGTCGGAACCTCTCCCTGATGCAATACTTTTACTTCTTCGTTGGGTTTTCTGCATGGAC
CATCGATGCTTTTGATTTTTTTGCTGTGTCGGTAACAACAACCAGACTTAGTAAACAATTCGGAAATCGCTCTATCAGCA
GTTTATCAACTTCCGTTACTCTTACCCTTTTATTTCGATCTGTCGGTGCCTTTGCGTTTGGCATCGTTACTGATAGATTC
GGACGGCGATGGCCTCTGACGATCAATCTCGTCTGTATTGGGATCTTCGCTCTCGGGACGGGATTTGTGCAGACATTCTC
GCAGTTCCTGGCGGTCCGTTGTATGTTCGGTACGTGACATCACATGAACTTAATGCCCTTCTCTTGTTCTTGGCATTGTG
AGGTATCAAAGAAGATGGATCTACAGGTATTTTTATGGGCGGAATTTACGGAATGGCAGCTGCCACTGCGTTAGAGAACC
TGCCTGCCGAAGCTCGAGGGCTATTCTCGGGATTATTCCAGGAAGGCTATCCCATTGGAAATCTGATGGCTGCTAGTGTC
AACCTCAGTCTGATAGAACACACAAACAATTGGAGAACGATTTTCTACCTTGGCGGAGGACTCTCTTTCCTCATTGCCTG
CGTACGGGCCGCGTGTCCGGAGTCATATGTCTTTCTTGAGGCCAAGGCTGAGTTGCGGCGTCATCCAGACCCACTTGGCA
GATCACCCACGGCTATCTATTTGCAATCATTGAAGCTCATGATGAAGCTTCATTGGCCCCGGTTTCTATATGTTGTATTC
TTACTAGCTGGTTTTACCTACTTGGGGCATGGCTCACAAGATCTTTACCCCACCTACGTACAGGTCACAAAGGGCATGTC
GCAGCATGATGCGTCGATCTTGACCATAATCGGAAATTGTGGGGCTGTCGTCGGAGGCTGTCTTTCAGGATGGCTGTCTC
AGTTTCTCGGGCGACGGCTTACAATCATCATCATGGTCATTTGGACTGCAGCCTTTATTCCGTTGTACATTCTTCCCAAA
AGCTTTAAAGGACTTGCACTTGGGGAGGCTTTCCTCCAATTCGGTATACAGGGAGCTTGGGGGGTGGTTCCCGTATACAT
TAGTGAGCTTTCGCCGCCAGCGTTCAGGGGAATCTTTGCCGGTCTTGCTTACCAACTAGGTAACATGATCGGTGCACCAT
CACAACAAATTGAGGCCCGTGCTGGTGAATCCCATCACAAGATGTTGAATGGCCATAAAGTAATTGACTATGCATATGTT
CAGGGGATTGTTCTGGGTACTATGTGTGCATACATCATTATATTTACATGTTTTGGAAAAGAGGAACGTGGGAAATCATT
TCATGAGACTGCCATTCTAGATAGAACTGGTGAAGTGAAAGATGTGAAAGATGAGGTTTCTAATGGTAATTCCCAGAAGG
AAGCTCAACTATTATAAACGCAAAATAAATAAAACATATTTTAGGTTAAGATTGAGCTGTAGTCAGTTATGATAAAAGGG
TGGTTGTACTCACATCAGAATTACAGAGGGTGCCCAGACCGCTATCTTGTAATCATATCATTGAAGTCCTTGCTTGACTG
TGGATCTAGAA
>GYY|c33803_g1
CTGGAATGGCGACAATGGCTGCAAATTTTGCAAGGGGTCGTATGAAATCATGGGTGGTAAGACTTTGTACAAGTATTCTG
CTATGGACATGTCTTATGCAGTTCAACCCCCAGTTTCTTCACAAATGTCCGCCCTGCTTCGCTCCTCCCAATCACTTAAT
AGGCTTCAACGAATCTTCAGACATAAATCTCCCAATGAAAAGAATGTACAAG
>GYY|c14947_g1
TGAGGCAGGGCAGTTTCAATCAGGTATGATCTCTGATGAGATCCACAACCGACAGAAAATAAATTTCACAGAAGCGCTCA
GATACCAAAGCAATACAACTTTTGTTTACTCTCGGCCGAGTAATCAGTATTTCAGCTGCGCGGGCGCCAACAAGCTGGTG
ATCGAATTTGGAGGAGACGCGCTTTTGATTGGAAAGTAATGTCGCGAGTAAGTTGCTCGATAGAGCTATAGACACCAAAG
CGTCGCGAGCACTACTCAAAATCAGTGACGCCTGACGTTTTGATTCCCATCAGGGGAGGTATAGACAGAGCGCCCGCCAG
GCTGGCCGCCGTTGCTGTTATAGTAGGTCGATCCGTTTGGGTTCGAATAGTAGTAGGAGCTGTCCTGATTGGAGTAGTGG
TACGAGTTCGGGTTCGGCGCAGACGGACCGTAGTCACGTGAGCAATAATGGTTCCCTTGACCGTTGGTTCCGCTGGACTT
GTAGGAGTAATCACCACCGGCGGAATTGCCACTGGCAGCTGAACCACTATTTTTTGGCATGGCGCTTAAGCACTATAGAT
GGTGGGCTGATGGAGAGTCAATTGACAGCTACGAAGTGAGTATGTACCCGTCAGAAAAGATCAGGAGATCAGGAATGAGG
TGGAGTAGCAAGTTGCGCGGGGGCAGGGGGCCTGGCACCCCAGACGTCCCCCCAG
>GYY|c13126_g1
CTTGACACCATGAGACTGCTGGCTCTGCTGCTGATGATCGGAGCTGCTGCGGCAGTTCCCCGCTATGATGGCAAGATCAT
TGGCGGGTATGAGTGTTCGCCTCACACTCGTCCATACATGGCCTCCCTCAACTACGGTTACCACTTCTGTGGTGGGGTGC
TCATCAACGAGCAGTGGGTGCTCTCCGTTGCCCACTGTTGGTACAACCCCTATGCCATGCAGATCATCCTGGGAGACCAC
GATCTGCGAGTGTACGAGGGTACCGAGCAGCTCCTGAAGACCGAAAACATCATCTGGCATCCTCAGTATGACTACCAGAC
TCTGGACTACGACATAATGCTGATCAAGCTCTATCACCCAGTGGAGGTGACCGATGCAGTCGCACCAATCCCCTTGCCCA
CAGGTTGCCCAATGGGCGGGCTCCCCTGCTCTGTGTCTGGCTGGGGTAACACCGCCCCTGATGGCCAGGATCCGTACATG
CCCGTCAAACTGCAGTGTTTGGACGCACCCGCAATAGACGACGCTGCCTGTGAGAAAGCCTACCCTGGCATGATCACACG
CAGGATGTTCTGCGCCGGACACTTGGATGGAGGCAAAGATGCGTGCAATGGTGACTCTGGAAGCCCCCTGGTGTGTCTTG
GAGAGGTCTACGGCTTGGTGTCATGGGGTCAGGGATGCGCCCAGCCGAACTATCCAGGAGTCTACGTCAAAGTGTGCGAG
TTCCTTTACTGGATTCGAGACGTCTTTGCAGCCAACCCTTGAAGAAATTAATTTTCCATTTCTTCACTCTGCCCCCCAAC
ATGTTCCCCTCTCTATTCTCGGCCCTAAATGACAACTCATTCCTGTTTTCTCTTACAGCCCTAACAGCTACTATTTCTCT
GGTGCCTTGTCTCCTTTGACGTTTCCCCTCTCAGGCTCAACACACCAGAATGTAGAAAACGAAATAAAACTTGGTATA
>GYY|c18782_g1
ACTACACAGTATTCTGAACCCCCACTATTTATCTTGTATTTCCCAAAGAAGATACCTGCTTGACTAGTGATCAATTCACT
GGGTATTAACATATTAATCTGACAATTGCCCATAAATTCTCAGCCCCCTGCCACACACACCCAAAAAAATCTTGGGCTTA
GGAGATAACCTTCTTTTTTTATGAATTCTATAACATAAATCAACAAGATATCCAGATCCAAAAACAAATTACTACTCAAT
CTACAACACCTTTTTATTTAATCTTCTTTGAGCCTATACTTTGAAATGTATTTTGAAAAAGTGTATACATATGTACTGAA
GATTGCACTTTTTTTGAGTTTATTTTATCAAACAGTCCTCCCACTCAACCAATAATGAAACACAACATCTTGCGCTGCAA
ATATACTCGCTCAGCCCTTTTCTTTCCTTTTGAGGGAAACAAAGTTCAGTCAACCCTGATCCTAGAATAAATCTTTCGAA
TGAAGAAAAATGTTGCAATATAACCAATACACCCAGTCATCAAGAAGTTTATCAAGGCAATCACCAGCAGATAGCCGACG
TAGAGTGCAATTGATGTGAACCCATGCAACGATAGCCTTGTGGCGTATAGTAGGCCATAAGCCACCAGCCAAAACGCGCT
CCCGCCTCCAGTCACAAAGGCTCTCTCGTGCCATCGATAGTCCTCTTGACAGAGGTGGAAATAGCACATTAACACTGTGA
CTGTGGCTGCCGTCAAGCCAACCACTCCGAATGTCAAAAACAAGAAGCCGGCCGCATAATAAACTTTGTTCCCAAACAAT
GAAGACAACAAAAAGTAACATTCAATGAAACCCGCCCCAAAGGGTAGGATGCCAGCCATAAGCACAGAAGGCCAGAACCT
CATGTACCATACGGTGGGAGGAATTTGTCGTGGGATCTGGTTCACTCGCACTGGGATCGATAAGGGCCCTTTGCGAGATG
CCATGATCGAGCCAAAGACGGCTAAAGGCAGGGAAATCATGAACCACATCAAGACCACGGCTAGCATCGTACCAAAAGGT
ACCGCTCCCGCCGCTCCTGCGGCTACCAGGAAAAAATTGAGTACGTTTAAGACAGTGAACAGGATGGTGGGGAACAAGCA
CGCAGTGAGCATCATGTTTTGTTTGAATGCAACTCCGCCAAAGGTCTGGTACACCCTCGTACTAAAATGTCCGGCCACAT
AGCTAAACAAAGTCCATGTCACAATCATCACAGTTGAGAGACTACCTCGATTGGCAGGTGAAAGAAATCCAAACAACGCA
AAAACAAGAGTGACAGTAGCCATCGCAAACAGTTGAGCTCCGCTGCCAACCGCGACCGATATCAGCATCAGATTTTCAGG
GGCCCTGAACACTTCGCCGTGGACCAGTTTCCAGCCAAAGTCTTCTTGGACATCGTCGAGCTGATCGATCGCGTTGTATC
TGCCAATGTCCCTAGCGACTGTCCGCAACAAGATCATTCCGACCATCACACAAAGAAATATGACAATGACGATCGAGTTG
ACGAGCGAGAACCAATGGATCTTAGGATCGAATATATGAAGGTAATGATCCCATCGTGTTGCCCATGGCGTTTCCGATTC
AGCAGTCGCCCAGAGAAACACTAACTGTCCAAATGACGTTGTAGGTATACTGGACTGTGTTGTCCTTCTCCTCGCTTAAT
CTCATCGCCCGAGAAGACTGCACATCGCATGTTCGAGAATCGCTCGAATTTAAAGACGCAGGCCAGACTAGAGCCCCAAC
GACTCGATATTTACCATTCCTCACGTGATACTCGATGAAGAGGTTATAGTGGTTGTTCAGACTCGGCGGCGATTGTTGAG
ATTGTCCCAATCCAAATCCGATCGAGTAAAAGGTTTCCCCGGTCCCATCGTCTCTTTTGAGCTCGGCCGCGGGTAGGCCA
TCTATCAGCCAATTGAATGCATAGTGGTCCTTGATCGCCTGGTTGACGAATACAGCATCGGCGGCAGGAACAGTTGTTTC
GCACAGCTTCTTGCACGTCTCATTTTTTCGCATTTTGATTTCGAAAGGGGAGTTGTACAGTCGATCGCCAAATAAGATGC
TTCCGAAAGACTCGCGTTGACTTTGAGGACCTCCAGGAGGTTGACAAAAGTGAAAGTGTGGATGATAATAATCGTATGAA
ATTACGCTTTTGAGTTTGGCATGCGGAGAAATCTGTGGTGTGAGGGCGTTGACAAAGAGTGGTACAAGATCGCCATCATT
GTAGTCCTTTGGAGCAGAGCCTGGCAAGTAAAACCCGAAGGCAGGAAGGGTGAGCTGGAGAACGAGGATTGCATTCCGGA
TCATCGTCCATGGGCAAGGCATCTTGACGAGCGCGTTCATAAGTCAACCAGGGTCGAGAGTTTGCAATTGGTCAGTTCGT
TGAGGTCAGGCCTCTCGTTGAACAGCGCAAAGCGCAATAGTGCCCGATCCAATGGCCTTCGTCCTGTAGTTGTCGAATCG
CTCGATCGAGCGGGACAATAACCAAAAGCTTTCTCTGTTGAATCGCCCAGTGTGTTTCGGGCAAGTCTGCCGTCGAGTCT
TCAGCTCCGAAAATGCGTGGTGATACAAAAAATTGCGACGATGGCGATGGAATTTGCTCAGATCCAAGGACCAGGACGGC
CGCCGACGCTGAAACTGCCTGTCACGCGCTGTCACCGTCTGTCACGGGGCGGAGAGGTGTCAGGGGCTGGCACCTCGTTC
GGGCGGAATAGTATGCTGTAATCGACAGTGGTGTTTCCATATCTGTATCTGACAAACGGATAACACCAAAAAGGTTCTCA
CGAAACTCAAGCTTGCAACTGGCCAGTTGGAACAGGAGGTCCTGCTACAACATACCACCAGCCTGCTGCAATTTTGCATG
CCGTCTAGATTGGTTAAGTACTCCATTCAACTGTACTTGTCAATCACATTCCACACATACCAATTACAATTCATACCTTT
CAGAGGTTTACTTACTAACACCAAATCCTAAACCACTAGATGGAGAGCTTGTGGGTGGAAAAATTCCTGGAATCCAGGCA
TCATTTCAGCATTACAGCTGTTACAAAGTGCAATCAAGTCAACATTACTGCAGTCTGATATGAGTGTACATGAAGAGATT
TCTAGTATATTGGGGTGAAATTCATATGAGTACATAGAAGCTACTGGTTTTAATTTCATGTGTTTCAAGGGTTTGATGTG
GCTGGGAAAGATTTTTGAAGAAAATGCATCTTAAAGTCAAACCTTCTGCAGCTTCATTTGAATCTCATCATTTTTTCCAT
AGACTTGAATCTGTTTGTACTGCTTAGGAAGGTATACTAATTCCCATGGCTTCCTGGAGTCCTTACTGACTGAGATTTAC
ACCTTCTGTAAAGCTTTTGCTGCGGTTGATGTGTCTCCCCAGGAGAAATTCAAAGCAGTATAGCCTCTGAAGCACTGTTC
AACAATTCTTATAGCATCTATGAGAAGATTTACTTATGTTTTGAGCTTCTAGAAATTTTTAATGAATTATGGGGCTTGTT
GGTCA
>GYY|c21794_g1
CACCTGTGTGCTCGGCTATTCCCCGTCACCCCCCGACCCATCAGGACTTCGAGTGGAAAGTATATTGTGACCAGACGGTC
ACCTGTGTGCTCGGCTGCGGCCCACAAGCCAGCTGCCCCCCGAGCTCCATAAATTAAGCACCCCTGCGATCGGTTCTCGC
CCGCCGAGGTAACGCAACATAGAAAAAAGGGAAAGCCATCAAGGCTGCCCGTTGAATGCTCAGATTGTTGACCACTCAGC
TCAGCCCTCGATTGCAGATTTGTACCTTTAGACCAGCCTCGTTGACCATGATGCAGTCATCGTCGACATCCAGCCAGTTT
GGCGATTGGCCAGCCACCAAAGTCAGGAAAACATTTTTCGACTATTTCGGGACCCAATACGGCCATACTTTTGTCCATTC
ATCCAGTGTCATCCCCTTCGATGACCCAACGCTTCTGTTTGCCAATGCAGGAATGAACCAATACAAGTCCATATTCCTCG
GCACCGTTGACCCTTCCCATCCGTTCGCGACTCTGAAGCGCGCGGTCAATTCCCAGAAATGCATCCGGGCCGGTGGCAAA
CACAATGATCTTGACGATGTGGGCAAGGACACATATCACCACACATTTTTTGAGATGCTCGGAAACTGGTCCTTTGGCGA
CTATTTCAAGCAAGATGCTCTTCGGATGGCCTGGGAGCTCCTTACCGTTGTCTACAGGTTGCCCAAGGACCGGCTGTATG
TGACTTACTTCGAGGGTGACCCTACTCAAGGGCTTGAGCCCGACCTAGAATCCAAACAAATCTGGCTCGATCTGGGCTTG
GATTCATCAAGGGTCCTCCCGGGAAACGCCAAGGACAACTTCTGGGAAATGGGTGCCAGTGGACCTTGTGGGCCATGTTC
GGAGATCCATTACGACCGAGTTGGCGGACGAGATGCGGCAGAGCTTGTGAACCAGGATGACCCGCTGGTGCTCGAAATCT
GGAATAATGTATTCATCCAGTACAACCGTGAACCATCTGGCACATTAAAGCCACTGCCCGCACGGCATGTAGACACCGGC
ATGGGCTTCGAGCGGCTCGTGTCGGTGCTTCAAGACAAGTCGAGCAACTATGACACTGATGTCTTCCGGCCCTTGTTTGA
GCGCATCCAAGAGATGACCGGCGCGAGACCATATGGAGGCAAACTGGGTGCAGAAGACACCGATGGCATCGACACTGCCT
ACCGGGTCGTTGCCGACCATGTGCGCACACTGACGTTTGCTATTGCTGATGGAGGTGTGCCGAACAATGTTGGCCGTGGC
TATGTTCTCCGGCGGATCCTTCGCCGCGGGGCGCGCTACGTGCGCAAAAAATTTGATGTCCCAATCGGGACTTTTTTCTC
TCGCCTCGCGCCGACGTTGATTGCACAAATGGCAGACACTTTCCCTGAGCTCAAGAACCGGACGGACGAGCTAAAAGAGA
TTTTAGACGAGGAGGAAGCCTCGTTCGCCCTGACGCTCGATCGAGGAGAAAAGATGTTTGAGAAGTATGCAGAAAAGGTG
AAGCAGGACAACAAACAGGCCTTGGATGGCAAGGACGTCTGGCGGTTGTATGATACATATGGATTTCCAGTCGATTTGAC
TTTGTTGATGGCCGAGGAAGCCGGCTTGGGAATCGATCAAGCTGGATTCGACAAAGCTCAGGCTGCATCTAAAGATGCAT
CTAAGGCTGGAAAAAAGAAGGCCGTTGGCACGTCGGTCGAGTTGGATGTGCATGCGATTGCCGAGCTGGAATCCAACGAG
GCAGTCCCGAAGACGGACGACTCGAGCAAATTTGAACTTAGTAGCATTGAGGCCAATGTCAAGGCAATCTACTATGATGG
AAAATTTTGCTCATCCAGTGAAAACATCCCCGAAAATGCTCGGTGCGGGATCATCTTGGACCGGACCAATTTTTATGCTG
AGCAGGGTGGACAGGAAAACGACACTGGCAGTCTGACGCATGTGGCCCGACAAACTTGCTTTGACGTTGAGGATGTGCAG
ATCTACAACGGATACGTGCTGCATGTCGGTGTGTTCTCAGAGGGCAAAATCGCAGTAGGCGATACTGTGGTGGCGGCTTA
TGACGAGCTTCGGAGATGGCCGATTCGTAATAACCACACCGGCACGCACGTTCTCAACTACGCGCTTCGGGACACGCTTG
GGAACCACATTGACCAGAAGGGCTCCCTTGTGGCCCCTGGCAAGCTGCGCTTTGATTTCTCTCATAAGCAACAGGTCACC
ACTGATGAACTCTGCAAAATCGAAAACACATGCAATGACTGGATCCGAAAGAACCACAAGGTGGTCTCGCGAGAATTAAG
TCTTTCAGAAGCCCAAAAGATACCCGGCTTGAGGGCGGTGTTTGGGGAATCGTACCCCGATCCGGTCCGAGTGGTGGCTA
TTGGTCCGGAACCGATTGATCTAGGCGAAGCTCACCTGACAGATGAGAAGTGGTGGGGGTATAGTGTAGAGTTTTGTGGT
GGGACCCACGTCAAGACGACAAACGAAATCAAACAGCTTGTCTTGGTGGAAGAGTCTGGGATCGCTAAAGGGATTCGTAG
GATTGTTGCCGTCACTGGTGAGGATGCCCGAACGGTGAGCCAGCAGGCCAAGGACCTCGAAATGAAGCTCAACAAGATCC
TTGAGCTACCGATCAAAATCCGGGAGCAGGCGCTCAAGACCTTCTCGGTCGAAATTGCCGGTATCGAGATATCGGTTATC
GAAAAAGCCAAGATCAAACAAAGATTCAATGCTGCACAGAAAGAGCTTGTTGAGCTTGGCAAGGCGCAAGCTAAAGCAGA
TGAGAAGAGGGCGAATCTGATCGTGAATCAATGGATTCAAGCAAATCCGAATGGTAGAGTGATGGTGGCTGTGCTTGACT
TGGGCTCAAACTCCAAAGCCATCGGAACTGCCTGTGGGCAGGTGAAGAATGCGGGAAAGGCTGCATACTTGTTCAGCGTG
AATGAGTCGGAGAAGAAAGTCGTGCACGCCAGTGTGCTGCCGAGCAGCGACCTTTCGGATGATTGGAGTGCTAAACTGTG
GATGGACGAGGTTGCGAAAGTCATTGGTGGCAAGGTAAGCCCCCACCCCCAGCACTATCTTGGCACACGTCTTTGTGTCG
AAGAATTCAAGCAGACGATTTTATATTTTCAATCTTATTTCCACGCGCTGGTTCGGTGGATAAGGGTGGCGGGAAGGGAG
ACTCAGCTCAGGGCGTCGGAAATGCACCCGATCAAATCAATAAAGCCATTGAAGTGGCCAAAAAGACTTATGCCGACAAA
TTTGGCAGCTTGTGAATTCGATGCAGGTCAGAGGCACTGAAAGATATCCCCAAAAAATACTATGAAGATTCGTAGTCTGG
GTACAAAATACCCACATAATAATCTTGTATTTTTCATGTTTTCTAATTATAGAATTTTCTTGGGCGCTTGATTTGTGGAA
ATTGTTTAGTCCTGATTTTATCCTATGTTTGGGTTAATGGAGAAGCATACCAATGTATGGGCTTTTTGGGTGCTTTGTAC
AATTAATCATGCTGTAAAACTAGCCATATTGTACCACTACTTCTTCTCTGATCATTTATCGCTTATAGTACTTGGTTCCT
TCCTGGATTGAGGACCAAGACAAGTAAGTAAAAATGTCAAGCCTTGCAGAATGTTGCTTCACTGTCTCTACAGGCAACCT
TGTACTAACCACTACCTAAGTAAATCATACTGCATGTTTTTCTACAATGCATATCACTTTTCTGAAA
>GYY|c1961_g1
GTGGCAACTCCGCCGCATGGTGCTTCATGCGCTCCTGCTCCTTCAAAAGACACTCGTGCAGGTAAAGATGTTTACTGTGG
GACCATGCTATGAGCTTCTTGGTCGCTTCGTCCAACATAGCACGTCGGACTAAGCGACCGTAGCGATTGATGTTGCGCAG
AGAACCCCGGCAAAGGTAGCAGAACTTGACCTCGTCTATGGAGGGAGGTCTTATAGAAGTCTTGACTTCGATGGGGATCC
CGTTCTTGTCCATCTCATAGTGCTCGTGCAATCCCATTTGCCCATCCATGGATGTTTTGGCCAGGAAG
>GYY|c38775_g1
GCATCAGTAAAGCTTATTTCTTTCTTTTTTCTAGCAGGCAGATAGAAATTCCTGTCACTTTCTCCTTTTTTATGGAGTAG
GATGTGATACTCCTTCTAGTGGAAATACCAATCAAATGTCCATGGGTCATGAAGTGTCACTATGTACTCCTGAGCCTCTC
TCCAGAAGGGAAAAGGGAACTCCTCTATGGTCAGCTTCTTTTG
>GYY|c13826_g1
GTGGTCATCAAGTTTCAGAGGATTAGAGCTATCAGATTTCCTGAACAACTGCTCTTCACTTCATTCTTTGGACCTAAAAT
TTCAGAAAAAAAAAGTCTACAGAAATCCCTTAATGATGATGATTAATAAAGTGCCTAATGATTGAGCTGATGAGAGACCC
AAAAGTATAGGTTTGACATCTCATATACCACTCTGTTGAAAGGGAAAACGGACAAGCAAATGGTTTCTCAAATGCCAAAC
ACTCAGCTTCAGGATGGATTTTAGAAACACTTGATGAGTTGATGATAAGTAGCACTACTTTAATCGCCACCGATCAAGCT
ATTCGATTTTCCGCAGATCCTTTTCTAGCGGAGCAGATTGTTGCCATGCCATCCAATCACTTCACCCAGTTTGATATAGA
CTATTTTTGCCAAGAAGATATTTGAAGATATATATATGTTAAGTATATGTAGCAGTTTGAGTGTGTACATACATACTACA
GAGTGAGTACCTGGCCGACCGGTTGATAAGTTGATCGCCACCGGCAATCAGAACAAGTGTGGTTGTACCACTTTCGGCTA
AGGTGGTAAGTGGTGATACCATGTACAGCGCACCAGCTCCCTTGAGATCTGGAATGTTGTGGATGCTCTAAAGCAGCAAA
CAACCGACACGTTTGTTGGCCGATGAGGGCCATTCCCAGCGCACGACTCATGTGGCCAGACTCCTGAGCGCTGGCAGAGA
TCTT
>GYY|c20791_g1
CTCAGACACTCAATCATGACAGGGTGGGACTGTCTGATATGTCATGTTTTAGATGAAAGACAACAGAAATGGGGGGATGA
GGTCCAGACTGCATCAAAACTGAGTAAGGGGATTTAACTCCTCAAACAATTCCACTTCCTCCTAACTTTTAGCCTGCTTC
ACAAAATTTATATTAAGACCTAACCCTCTTACAGATGATTGTTGAGCAGAAGAAGGAGAAGACTATGAAACTGATGAAAC
CAGGCATGAAAGAAACATATCCACAAAATATATAAAATAAGAAGAAATATTCAAACAACCACTTCTAATAATTCTGTCAT
TAAGTTCCATAGCAGTTTATTCTTTCTATGAGTTGTACAGTCTGGTGCCTGTATGGATCACACAGCTGACAATCCATCAG
TCTTTATTCTTTCTCTCTCATTAGGTAAAAAAAAGAACAACTTGATGAATAATTATCAACCACTAATATTGTGAAAAAGT
GATCAAATTAAACTTCAGATGATCAATTTAATCCACCACAATCATTTACACTCACACCCTCTCAGTCCTACCCATGATTA
AAAAAAACATTCACCACAAATAATGTATATAAAATACCAACCCACACATAAAAAAGTAAAGTTAGAAAAAAAAGAATGGC
TCTTCTCAGCAATAAAATAAATCCTCTCTATGTTTTCTGAACAACTTGACTTACATAAGCATTAAGTAATTGGTACCTTG
ACTTGCTACAACCACTCTAATCTCTAAACATGCAAAAAATAACTGATCATCTGTCTATCTATGTTTTTTTTCTATCCACC
TATGAGTCCATCATCATCATCTTGTCATATTCCCCCAATGCACACTAGTTGGGAAGACATAAAGAACCCCCCCCCCACAT
CATTAAAAATAACCCAACTTTATTTTCAATCAAATTAAGAATTAAGCCTCTGCTAAGGAAATAAATTTTCAGAAAAAAAA
GTTTATTCTACTTGTCCACTTTTTTCCCCATCCCAAAGTTTTCATGAACGTCTAATAAAATCTTCATTGCATTTCTAGCT
CGCGCACGAGGGAGTTCATCTTCCGTGAAGATTGGCTCAGAAGCAGCCGAGGGGTTATGTCCAAACGGATACGGGACCAA
TTTTTGAAGATACTCATACGACACCAAAGTGACTCCAAACTGAGGGGAGCTTCTCAGAATCCTAGCCAGACCTCCTTTAA
ACAAGGCCTTTGGTCCTTCTTCTTTCAAAATCGTCGAGAAACAGTGCACAAGCCCTTTATACGTTGTCTCTCCTTTTCGA
GCTTCTGATTGCAATCGAGTCTTGACCACATCAGCGGGAGTCGTAAGATAAGCTGCTGGCATTCCTGCAATCGCGGCTGC
AGTCAAAGTTTCTACAAACCCAAGCTTCTTTCCATTTGTCCCTTCTCCAAAAGTATCCTTTTTGAGATGAGCATAAGCAG
TAAAATAGATAGCCGAGAACGGTATGTCCCGACATAAACACGCCCCCGCGCCCTTGTACAGACCAACCAAACCCAATTGC
CGAATGATGTGCATGGCCCCTCTTGGCTCATTACCGGCGACTCGAGCCATCTCTCCCTGCATCTGAAGTCGGATTTTGAC
AATCTCTAATGGATTTGTGACAGCTACTTGACAGCCCCCAGCAGTTCCACCTGCCAAGATTTCCCACCCAAGGGATATAT
TACCTGTCATCGGGTCCTTGGCATTTGCTCGAATCAAGTCGTTGATCGTCAACTTGATCGCTTTTTCTGGCGCGACACCA
ATCAACTGAGGAGGCAATCCACGATAAAAGCCAAGAAAACCTTCGTTCTTGAACACTTTTTGAACACAGTCCATACTGTT
CTTGTAGAGTAGCTCCCCGACTACCTTGCTGCGTTGGTTCTGCATCCGGGTCTTGACCAGATCAATCGGATAGACCGCCG
TGGCTCCTAAAGCACCAGCGATCCCGCCCAATCCAAAATTATAAGTCGACTTGGCCAGTCCATGCCAAAAGTTCCCGTCA
TTCAAGTCGTCCACTGCCGTCCGCTCGATCTCCTGCCGCCGCTCCCACATCGGGTCCAAAACCTTGCCAAAATCACGGAG
CCCCAGACGAGCATTCAAATCGCCCATGCCCGCAAAATGGAACACGATGTCGACTTCCATCGGGGTCAGGCTCACATAGC
GTGTGTGACGTGAAGCGGTGTTCAGGAAATCGTGCCGGTTGATCTTCCCATCAGGAGAACTAGCGATGGCTTCTTCCAAG
ATGCGCTCGACGGTGTCCATTTCCCGAACCACATTGTGAAAGGCGTTCACTTGCGAGTAAGAGATTTTTCCACCCGTGCT
GAGATTGCAGAGCGTTGGCAAGCTTTCAAGCACACTATCTGAAAGCTTGTGTCTGGCCAATTCGAGGATGATCCTCTTGA
ATTCATCCGGAGTGATATACCCTGTCTCGGACTTGTCAAAGTAACTAAATGCTTGTCGAAGACGTTCGCCTTGCAAACCT
TTCATCAATTGAGTGAATTCATTGTAGGCCAGGACACGTTGACCGCCTCTTTTGCCTAGGAACAATTTGACCCATGGCGC
CTCGAATGTGAATGGTAGAGAATCTTCTTTGAGGTTATCAGAGAATACCCGTGTGAACTCATCAAACGTGACATCGCCAT
TGCCATCTTGATCAAAATACTTAAAAGCGACCTCAAATTCTGCATCTGGTTTTTTCAGCAGCGTTTGGAACACCACGAAT
TCGTCCCAGGAGACCTTTCCAGTTTTTTTGAGGTCAGCAATCCTGAACAGGATCGAGTACTGAGACTTGTGGATCTTGTG
GAAGTCCGCTTGGGAAGGAGCAACAGCATTGATGAATCCGGCTTCGTTTAAATACCGATTTGATGAGTTTGCGTCATTGG
TAGCAAATTGGTCGAAATTCGACTTCCAACGGGCGAATTCCGAGCCATCAGGCATCCCGACCGAAACTGGGAGAGGGTCA
AGAGATGAGAGGAGCGTGACGGGTGGTGAGGATGATGACGTCAGTACGAGAAGGAGTGATCGGCGGGTGATCGGGGATGG
AATATGAAATATGAAATTAGAGCCGAGAGTGAGTGAGAGGGAGAGTGACTATGCTATGTAAGTGGAGAGTGGTGCGAGCT
AAGATAAGAGGACAGACCGGTTGTGG
>GYY|c1794_g1
TGTGATTCCAATGCCATCCGTAAGAAAAAAACACCCCGTGCTCTGTGAAAGTGTTGAAGACTCCCCAAATAGTGATTACC
CAGCAATCCAAATACTCTTGACTGATTTTTTTTTCTTTAGACCATCCTTGTCCGAATTCTATAATCGCCAAGATCACGAT
TGCATACCCAACAAAAGCCCAGCCCATTGTAACGTGAGCTAAACAGTTGTCGGTATAGCTATCAAGACAGAATCCTAAAC
TGGCAATCGCGCCTAGAATAATTTGCATCCAGCCAAG
>GYY|c2369_g1
ATAGACTATCACTTAAACCAGAAAAGAGAGGATGGAAAGAGAGAGGGAGGACCAAGATACCAGGACATCATTGCCATCTG
TCTCAGAGGCCGAAATTGAATGCATGTGTCGGAATGTGTTGAAAGGCTTCGAATTTTGCAAATCTTTGTGTTGTGAATGG
AGGTCTTTTGTAGGTTTCGCCGAATTTATCCTGCCACTCCGCAGGGCGCAGGAGAGATGAGTGAGACCGCCTAGGTTTGG
GGATTTGGGATTTTATGGGTTCCGAAGTAGTGAACTTGGTAGCTATCATCAATTCTCCATCCAGGAATGTCCTTTAATGG
AACAGAAATTGTGTTCGCCGTTGGCTTCAAGTGCGTTGGATGATAGCACTTCATCCTTTCGTTGAACAAAGCCAAATCAT
CCCAA
>GYY|c14649_g1
GTCTGTTTGCATGATTTCCATATCAAAACTGGGCACTCACAGATGATAGCTTGATACCAGACTCGTTCAAACCACCTCTG
GAGATGATCTTGAGATTTCGGATTCCTTGGGGTTTCCCGCCAGGAAAATTTTATGTAGTGAGGCACTGAGAACCGACTAT
GGGGGGGGAAACCATCCACAACGATAACTTTGAATCTCTTTACAACAAGGTATACTAGAATCTGATGAAATCTATACGCG
ACACAGAGAAAGTAAGTGTCCTAAACTATAGGTGAAACCTAATAGAGATAGGACGAACCTATATGCGACACAAAGGAAGT
AAGTGTCCTACACTATAGGTAAAACCTAATAGAGATAGGACAACTGAGAAAGCCGGATACTGTTGAGTACGACGGGAAAG
AAGACGGGATCAGTTTTGGAGGGAATGGAAAGAACCCGGGCG
>GYY|c11422_g1
ATTAAAACCAATCAATTATGAATCTGATAAAAAGAGGTTTTAAACACACCAGCGATATACAATAAGATTCATTGAATCTA
ATGTGCATTTTTGGAATGTTTCAATTGAAACAAAAAAGACTTGACTTAACCGATTGGTGTGAAGAGTCCTATTGAAGAAA
AATGTGAATCAATCAATGCTCACAGAAGAAAATTCATGGTAAGCCAGAATAACAAATAGTCTATTTATAATCTTTGCATT
GACATGGACTTTAAATTCA
>GYY|c38275_g1
AAACCAGTGGATTTAGCTGCTTTAGGGGGAGAAAATCCTTCAGAGCCAGCTTGGAACACTTGCACCATCCAGATCCAACA
ACAAAATCTAGCACCCAATCTTACCTGCACATCCCCACAACACTCAGCATTTTGAGCCACCCCAGGAGATTTTTGACTCT
GCAGTGACAACGACTACAGACAACAGCTGGCAAACACATGTGATGAGGTGTAGGGGCAGACAGGCTGGGATGGCAGAGGC
TCAGAGGGAACTGGCATGGTTTTCAGTGGCACAAAGGGGAATGTCATTCAGGGCAAGTAAAGAACCCTTGGGGGAAGGGG
TCAAGGGAGGCAGAGAGTCCATGGTCATGGAGAAGAGTTGAATGTTGAATTTCTGGAGCTTCAAAAAAAAAAAAAAAAAA
AA
>GYY|c27299_g1
GACTATTGAGAGTTATGGTTGATTGAGAAGGTTAGCATTTTAAATATTTCATCATTTCCTCCTAAACCGTATTCATGAAA
GAGTCAATAGGTCAGAGAGTTTTATGTTCTTCCATTATAAGAGGCATCAATGTCCTTATTACTTGGGAGACTTGTCTGAA
CACTTCTTCCAGGTCCAAGATGGTAATGGGTATCCATCCGAGAAACAGGACGCCTGACTTGCCGATGCTTCTGCGAGCAC
TTGAGGTTTCCCTATAGA
>GYY|c23387_g1
TGCCAGCTACGATTACGAAACCAATCAGCAAAGGAGTGAACAGGGTGTGGGGATGGATTTGCTCTACAATGGAAGAGAAA
TGTGGAATCACAAACTTTGGCAGGATGGGATCTCTACCACAGCCACTCAGTCCCAAACTGACCCCACCTCCCAACTCACA
GCCCATGGCAGGATGCAAAGCTATGTGAGTCTCAGAGCTTCACCTTGGTTACATTGTACTCTTGTTA
>GYY|c20607_g1
GACGCAGGGTTTCGAGCTCAAGGTCTTCTTCTCCCTCTTCTCCTCAACCAACTTCCCCCATGGCTATCCCCTCTGCCAAC
GACCAGCCCCTTGCTGGAAACCATCTCGCTTCTTCTTCTTCCACCTCCACTGACACCGACACTCGATCTTCCCTCAACTC
CTCTGCCTTTCAGGACCACTCTCCTCCTGCCGACTCCCCTTCCTCGCCGAACCAGAACCAGAACCTCAACCAGAACCTGA
TCTTGAACCACCATCCGAGCATCAATTTCCTCAACAACTCGACTCCTGTTCCCTCCTTTCCCCCAACGATTCCTCTCTCC
GCCCTCAAAGCCCTCCAACATACCTCTCAGGCAAACTTCCTCGCCCAACTCCACCACAACTCCCCCACCCAGCCGTGCCA
AAATGACCTGTGCCACTTCTCCCCTCCACTCTCCGGCCCGGCTACCGTCAGACTCGTCGAGCACCCTCCAGAGGAAACCT
CCCAAATCGTGCTCCCTCACCCGAACCCCGACCTTTCGTTCGCCAGCCCCGCCCCCACCCCAGACCCCGCGTTTGCCAGC
CCTGCCCCGAACCCGCCCGCCGCCCAGCGCCGCATTTCCGCCCTCCCCAATCGCGCCAACACGCCTTTCAAGCCCTTTCG
CGCCCAGCCCTCGCCCCTGACCACTGCCCACAAGCCCTCCCCATTAAGCCCGTCTGCAGACGTCCCCCGCCCACCACGCA
CGCCATGCTACCCGACCGCGTCCGCCGCGATCTCTGGCGCGCTTGGCCCACCCGTCACGGCCCCCGCGACGATCGACCGC
GTCATGGCAGAGCTTGAGCACCGCGCCCAACAGGCACCTGGATGCGGGCAGGCCATCTTCGGTCCAAATGCTGCTAATCA
ACCTGCGCCACTGCCTGCCGCTGTTGACAGGTTTGCTGACGCCCACGGCAAGCAATTTGCAAAAGCCGACAGTATTGCGA
ACCACTATGCTGCAAAGCGAAAGATTGACGGTCCGGCGAGCGGGCCGAGCGCGACCGCGGCCAAGCGGGCCAAGGTGAGC
GAGTTTGGCAACCCAAAGCGGGTAGTTTCAGAGCAACCCGACGCAGAAAAGCGACAGGCGCTCGCAAGGCGCCAGCTCGA
GATGGCGCGTGCGCGACGAAGGACGGGCACGGGCCCGTCGTCGGCGGGCGCGAGCGCGAGCGCGACGGTGCAGAAGCCCG
ATGCGCGGCCAGCGCCAAGCAGACTAGGTGCTTTCGGGAGAAACATACTTCGATCGGCGGTCAAGACGGTGAAGAGTGCA
CTCCGGGGAACCGCGGTGACGCCAACGGGCGTTGGCTTTGGTGCGCCCGCCGGCCTTGGCGTCGGCCCTGCGAAGGCGCC
GCTGCTCAAGAAAAACGCACCGCTGGCTAAAGTTGCGCCTACTCGCACCACGACCGCTGGTCCGACCACACGGCTCCCAC
CCGCGGGCACACGCATCGCATCGGCCGCGTCGGCGGCGTTGTCTGACGCGGCGCGACGCAGAGTCGCGGCTGGTCCACCC
CAGCGCGCAGTGTCGGCTTCTGGCACGGCCAAGCCTATTACAAAAGTGCCCGGACCTGGTGGGAAAGGGCCTACTACTGG
AGCGACGGCGGCCACCAAGACGGCTACGAAGATATCATGGCAGCCAAAGACGACCATGCCCAAGCCTTCGGCCGCAAGTG
GTCCAGGCCGATCACTGGGCACGCAGCCGCAAGCCAAGCCGCGTGTGCCGGTGGCCGGGGCAGCCCAGACGCAGAGCCGG
ATCCCACAGCTGCGGACGCGTGAGGGGGAGATGATTATCCGACCGACGCGAACTGCACGGGCTGTGTCGGTCTGTTCGGG
ATTCCTGTTGTCGGGGGGTACTGCTCAGGGGGGCATTGGTAAGATGAAGCAGCCAACAAAGACTACTAGGCCGATTGGCA
AGGGAGCTCTTGGGGGAAGCAAGGGCAAAGGGAAGAGGAAAAGTAGCTTGGCTGTTGGAGGAAGGGGAAGTGGGCATCGT
GTGGGGAGTGGAAGTGGGTTTGGGTTTGGGTTTGGTGTGGGAAATGAGAAGAAAAAGGTTAGGAAGAGTGGTATTAAGAT
GTCTAATAAGTGATTGTTTTTTTCTGGGTTCTGTTGAGTATTGGTTGGTGTAAAACATCAAAATGTATCCTTTTTCTTGA
GTTGAGAGAGAGAAAAAAAAATGGTTGGGCAGTTTCTTAGAAGACATGTGATGGGTGGAGTGGGAGTTATGAGAAAGATA
TGTATTTCTTCTTCTCTTGTTTTTTGGGTGTCTTTTGGTTGTTAGTGATATCAGTTTTTGAGAAGATGATGTGAAGTTGT
AATGTTATTGTAATTCACATAATGATAGTGAAAGAAGAAGATGATGTTAGTGATTTATCATGAAATGTTTTTTTGTTAGT
TGATTAATACTGTCTCTTTTGTTTTTGTTCATCTTGGTATCTACTTTGGTCATGATTATAGTATGCTTCATGTACCTCA
>GYY|c24492_g1
GCCAGCAGCAGCCGTCGATAACTTGTTCGTTCGCCAGTACGGTCTGGTCGTTCGGGCACCAGTTGACCGCAGAAGTCTTC
TTATATACCAGGCCTTTTTTATACAGCTCGGTGAAGAATTTCTGTTCCCAACGGTAGTATTCCGGCGTACAGGTTGCCAG
CTCGCGGCTCCAGTCATAACCAAAGCCCAGCATTTTGAGCTGGTTTTTCATATACGCGATGTTGTCGTACGTCCACG
>GYY|c40188_g1
TATGTTGCCAAGGTGTTTGCCATGGCCAACAGTCTGGTGGCAGTGCAAAGGAACGTCATCTGTGACGCTGTCAAGTTTCT
GATAATCAAAGCACAGCAACCTGACGGCATGTTTACAGAAGTTGGAAAGGTCTACCACGGAGAGATGATTGGTGATGTGC
GTGGTACAGATTCGGACGCCTCCATGACGGCCTTCTGCCTCATTGCCATGCAAGAGTCACGCACACTATGTGCTGCTACT
GTCAATAGTCTGCCAGGCGGTATAGACAAAGCAGTGGCCTACCTAGAGAAGCGCCTGCCTGCCCTCACCAACCCATATGC
TGTGGCCATGACATCGTATGCTCTGGCCCAGGAAAACAAACTGAACCGGGAGATCCTCTACAACTTTATTTCCCCAGAGT
TG
>GYY|c4879_g1
CAGTATTAGACCAAAAACAAATTATAAGTCCTAGGAATTCAAAATAACATTCCACAGCTTTCACCAACTAGTTATATTTA
AAGGAGAAAACTCATTTTTATGCCATGTATTGAAATCAAACCCACCTCATGCTGATATAGTTGGCTACTGCATACCTTTA
TCAGAGCTGTCCTCTTTTTGTTGTCAAGGACATTAAGTTGACATCGTCTGTCCAGCAGGAGTTTTACTACTTCTGAATTT
CCATTGGCAGAGGCCAGATGTAGAGCAGTCCTATGAGAGTGAGAAGACTTTTTAGGAAATTGTAGTGCACTAGCTACAGC
CATATCAATGATACACATAATCGCAAACACTGAATAG
>GYY|c23817_g1
TGTTATAGATGTCTTCCTTTGAAGCAATGGTATTAAAAGAAATTCTTTTTTTTTTTTTCTAGCCAAGTCCTTCTCAGCAA
ATCAACCTTGGCCCGTCGTCCAATCCTCATGCTAAACCATCTGACTTTCACTTCTTGAAAGTGATCGGAAAGGGCAGTTT
TGGAAAGGTAATTTCAAATCTGAAGATCTTTTGGTACACTTCCTTCATGTCCTCTTTTATATTCTCCCTGG
>GYY|c20049_g1
CGCCATAAGCCAAAACCGCCATAAGTGGAAGGTCTCTCGTCTCGTCTCCTGTGGTCTCTTCTTTCCTGGCCACCCCACCA
TCCGCTCCACCACTCCAATCCATCCACTCGGTCAAGCTCCAAATCACCAGCTGCCCACCATGCTCAAGGCCGTCAAACGC
ACTCCCCATGTCATCACTACAAAAGTCGGCATGGCCAAGTCCTCTTCCGACGTCGAGGTCGATGATCTCAAGCGCCGATT
CACCGCCGTCGAAGAAGAATCAGCCAAGTTGCTCAAGGATGCAAAGGCCTATAGAGAGGCCGTCTCAAAAATGCTCAATT
CCTCGCACAACTTTGGCCAGGCGTACATCACTCTTCTCTCTCCGATGAGCAACGAGCTCGATCTACCAACCAAGTACCCA
GCCGCGGCCCAGACGATTGAGCAGATGTCTCACTACCAAGAGCTCATCACCGATCTCAGAGACACCATCCAGCCCGAACT
AGACCTCATCGACACCCGCATCATCGCTCCCGTAAAGGAATACATCGAGGTCGTCAAACGCGCCAAAAAATCAATCACCA
AGCGGGACCACAAATTGATCGATTTCGATCGCCACAATAACTCTTACATGAAACTGCGAGACAAGAAAGATAAAACACTA
AAGGACGAACAAAACATATTCAAAGTTGAAAAGGATTATGAATTAGCGTTACAAGACTACGAGCATTACAATAACTTGCT
AAAGAACGAGGTTCCTAGATTCTTGGAACTAACAACCTCGTTTATCTCGCCACTATTTCATTCGTTTTTTTACATGCAAC
TTAATATCCTTTATACGACGTTTGGAAAGCTTCAACAGTTTGCAGAGACTCGGTTCGACTTGAGCCAAGTTGATGTAATG
GGTGGCTATGTAGAGAGACTAGGGGATACGCCAGAGCGGATCGAAGCGCTTTCGATAGTCCGACGGCCGGTCTCGACTGC
CAAAGTGCTCGCAGACCGTCGCGCAGCAGCGGGTGACCAGCCATCGCCACGCCCGCCGGCGTCGGCGTCGGGCAGCTTTC
GGGTCCCGCCACCACGGCCGATGCACAAGGCGTCGAGTGCGAGTCTGGGCAGCGGGCCGCCGCTGTCGGCGAAGCCGTCA
TTTGACCGGAAGCCGCTCTCGCCGCTGGCCACGACACCCAGCTTTGGGCCGTCCCGCCCGAGCCTGGCGCCCAAGCCGAG
CCTCGCCCCAAAGCCCGCACTCGCGCCAAAGCCCGCACCTGCCGTACACGCACCTGAGCCACCCGCCCCGCCGCCTTACA
CGCCCCAGAACGCGCCTGGCGGCATCGGCTCGGTGGCTGCGGCCGCCGCAGCCATCTCGGCCCGACAATCCAGCAGCAGT
AATATGGGCCCCCCATCCACTGCTCCAAAGCCAAAACCTCTTTCAAGTACTGCTACTCAGGCCCAGCCGCAGACGAGCTA
TGTTACGGCGTTGTATGACTTTGTGGCTCAGGCTGAAGGAGACTTGAGTTTTTCGGCTGGAGAGCGGATCGAAGTGGTAA
AAAGAACTGAGAGTGAGGAAGATTGGTGGACAGGAAGAGTTCATGGTGTTGAAGGCGTATTTCCTGGTAATTATGTACAA
TCTTGATGAAATGACGTTCACATTAAATTTGTGTTTTTGTGTTTCTGTGTCTTTTCATTGTTTCTTAAAGATCAAAGACA
ACCCCCCCCCCAAAAAAAAATCATTAGTATTTTTTGAAATTATGATTTTGGAAGATTACAATCATTATTGATGAATCTTT
TTTGGTGTATTTTGAATTTTTGGTTTATATGTAGATGTATGGTGTTTTGGTTTTTTTCGAAAGAAAATGTGTTTTTTTTC
TTGTTGGTAGGGTTGGGTTATGAACAATTTCATAGGTTTCTAATCATTTTATTTTATTGTGAAGAAGAGAAGAAACAAAA
TCAAACAACAAGATGTAGGAAGAAGTAGGAAGGAAAATGGTTAAACAGGTGTGAAGAATATGTATGAAGTGATACAGAGA
GAGTATTTTTTAAATATAAAAAAAGAACAATAACAGAAATACTAGAAGAGAGAGAGAGAGGAAAGGAATTATTAGTTTTT
TGTGAGAAGAAAATTGAATATTAAACGTTATGG
>GYY|c26649_g1
GTCAGATTGGAAAAGAATGGTGAGCGGATCTGGAGTGTGCGCCAAAGCAGTGGTGGTGGACGCTCGACACCACATGCTCG
GACGCCTCGCCTCCATTCTGGCGAAGGAGCTCCTCAACGGCCAACGTATTGTGGTTGTGCGCTGTGAAGAGATCTGTTTG
TCTGGTGGACTTGTACGCCAGAAAATGAAGTATCTGCGCTTCTTAAGAAAGCGAATGAATACCAAACCATCCCATGGTCC
CATCCATTTCAGGGCACCCTCCAGAATTCTTTGGAGGACAATT
>GYY|c34018_g1
AAATCTTGTACCATATCCTAGAATCCACTTCATGCTCTCCTCTTATGCACCAGTAATTTCTGCAGAGAAAGCTTACCATG
AGCAATTATCTGTTCCTGAGATCACAAATGCAGTATTTGAACCCTCCAGCATGATGGCCAAATGTGACCCCAGACATGGA
AAATATATGGCTTGCTGTCTCATGTACCGAGGGGATGTTGTACCCAAGGATGTGAATGCAGCTGTGGCAACCATCAAGAC
TAAGCGAACTGTTCAATTCGTTGACTGGTGTCCCACAGGATTCAAAT
>GYY|c15947_g1
GCCCCCTCAAAAAAGAACCCCATTCCATAAAAGAAAAGAAAAAAAAGTGAAAAAAAAACTTACATACATAAACAACACAA
TTTTTTTTATTAAATCACTGACACATATATACACACAACATATATACAAATTTTCATTATGATTATTATGTTAATTATTA
TACAATGCATCAACTACTAAAAAACCCCCCAAAAAAATCAAACAAACAAAAAAGGTAATCCTCTCACACCCACTTTTTCT
CTCATCTCCTCAATCTTCACCTCATAATTCTCACCAACTTACTTATCATTTAACCATTTTTTCCCCTTCCAAATATCAGG
AAATGGAAGGAAAACAACTTAATCTCTTTTTCATTTTTTTGGCAAATGGTTTCCAAGTCATACATACATACATACATACA
ATATTGATACCACCTAGATAAATCACATGTTTGAAAATCAACTTTCCTTCATCCCCCCCCAAAAAAAATCATCTCATCTC
ACATCAGTATTTTTACATCCACCATTCTTGAACTAACTAGCCAAACAGCTAACCAGTCAATAAACCACACATCAATACAG
ATCCTCGCAGGAGAAAGTAGTACACATATAATCCAAATTCACACAAAAACATGATCCAGCCTCTGTGAGATTAGCCCACA
ACAGAATAATCAGGTTACAACACCACCACACTCAATCACATAAAGACATACTCAATTTTTTTAGTTTGAATTCCTCATAG
TATACCATACTGTGAATTCCCTTAGAAAGGAACAAAAGAAGATGAATATGCCCTCAGGGAGTACAACAAGAGGAGTACAA
AGAGCTATCAACTGATGTATAAGATGCCTAGGCACATCTTAATACCTTTATCACACTATCACACTTTAATAAATAAAGAC
AAAAGTCAGAGTCTGATGCATCTCGCTTTCTTAGTCATACACTAAACTGCCTATGTCGAGAAAAACACAACATAGCTTCT
CTCGTGCCAGCAAATCTCACGACCTAGATAAATTTCGTCTGCTAAGTCCAAACTTGGCCCTCCAGCTAGCCTTTCTTCCC
AACCCAGGCGTTAGCTGTGGCGGACTAGCGCCCTCGCCGTTCCCACTGGCGAGCTCTTCATAGCTGCTGTCAATCGGCTC
TGGGTACAGCGGAGGGGACTCCATCGGCAGGTTTGGCGACCGAACTCCTTTCTTGATGCGCTGCATCAAAGACTTGGATC
GTTTCAGCTGCGGCGCATTCGACGGGCCCCGGTCCATCTCGCCGGACTCGCCCCGATGAAAGGCGGAATCAGGCCGCGGG
GCCTGGTGAGGGACATGAGCAGAGGGCACAGGTTTGCCAGACTTGAGCGTGGCTTCCATGTCCCACACGCTCGCCGTCTT
GGCGTCGCGCTCCTCACGGCTCATGGTGCACCGCTGTCCGTCCATCCCGGCACCTGGGGAGCGGTCCAGCTCCTCTCTCG
CGCGCTCCATCCCAAAGTCCTCCCACGCCTCTCTGCCTTGGATCCCAAACGCCTCCGCCAGTCGGGCAGCTTTGGGATCG
GACGCAATCATCCCAGCAGGGTAGCCCATACTGACACGCATTGTGCCGTCCGAGCCGCGCCGCGTCAAGCGGGGTGGATA
AACATGGTCCTCGTTTGAGACCGTCGAGGGCGGATGCGAGCTTGGCATGGGGGGGATGGCAAGCGCGGAGGGGTCAAAGG
CGGCCATGGGCGCCTGCCGGGCGGGGTTCTTCGACGTCGATTGACGGTTGCGGTGCGACGAGGCGGCATCAAACGGGCCG
TCATGGTGGAAGCCGCTAATGGTATCAAGGGTGTCAATGAAATCGAGTGCGCCAACCGATTTTCCTTTTTTGCCATTGGA
GCCGTTGTGGCCTTTGGTGGTCTTGCGAGCCTGAGGCTGGTTGGGGTTCGAGGGGTGTGGAGGACGGCGGGTGTTGGCGA
GCTGCTTGCGAGGACCAGGTCTGTTTGTGGCAAAGGGATCGACAGGCTCATGGGAAGTAGCAGCAGTGGTAGACATGGTG
GAGAAGGCAGTGGAACTGAGGCTGAAGAAGGAGTACAAAGAGATTTGGACCACGGTTTGTTTAGGTGTTCGCTGAGCGCG
GGGGAGGGTGGAGGGTGTTGCTAGTTAGATGAAGAGCTCAGAAGCTGATCGGACACAGGCTGGCAGAGGCTGGTAGAGAC
GAAAGGGAAAGGGAAAGGGAAAGGAAAAGGCAAAGGCAAAAGAAGTTTAGACTTGCAAGGCCAATTGAAAAGGGCTAATG
AGGGGGTAATACAAACTGGCCAAAGACGCGAGGAGGGGGGCTTGCCAGGGGAGGAAGGGGGAAAGCAAAGGAAAGGCAAG
GAATTTGGAAAGGACAGGGGAGAAGGAAGAGGCGGGTTGGAGAAAGTGAGCGAAGGAGGCCGAAGCGCCAGTCGGGCATA
AA
>GYY|c40273_g1
AGTGTATTCAAGTGGTAGCACAAAAAAATCCAATTATACATGGTTCAGAGATAGTTAAACACAGTGAAGAAATTGACACA
AGGCCCTCGATTATCAAGCACAACCGTGCAATAAATGCTTCCAGCAATTTGTTGACATCTCCAATCGATGAAATTATACA
TTGGCATAAAGCCATTAAAATGGAGCTTACAGAAATTACTGAAGAGGCACGTAGGATGCATCATTCTGGAG
>GYY|c1890_g1
AGCGGTGGAGCTAAGCTTGTTGGAAGCTTTTGAGCGGCGAGTTGAGTCTGAAGTCATACACAAACACCATGTCGATCACG
GACTCCCTCTGGCTTCCATCCAGGATGAAAGTCGCCGCCAGGCTTTAAAAGTGTGGGATGAAAAAACCGTGAGAGAATGG
GATGAACGAGGGTTTCAGATCGATATGATGTATACATTAGGACAGAGCATGGAGCGAACTCAAATACTTGAACCAATGAC
CGTGCGTTCGCATCAAGCGCTACTGGCGTATTGGACGCATGACCCACAAAAATTTCAAGAGGCTGAACAGTGGTTCAAAG
AATCATTGCACCCAAGCGAGGGTATCGTGGCAGTGAGAAAACTCCGACAAGAAATTCTGCAGCATAAGATATGCCTGGAT
TGGCGCCAAGATAGACCAAGTTGGAACTCTGAGAAGAAGCTCACAAA
>GYY|c2316_g1
TCGGCGTCGATCTAAAGGACTGTGGTGTCAAAGAGATGGCACAGGGCCAGTTTCCTCCTGCTGCACTGCAGGGACAGGAG
AGCCAGAAGAGAACGATTGGTTTGGAGAGAGCAGGGAGGCCAGAGGAGGTAGGTAGGACGGTGGGATTCTTGGCGAGTGG
ATTCAGTAGTTATATTACTGGGGCGGAGTTGAAGGTCGATGGCGG
>GYY|c37591_g1
TGGGTGACGCGGACTTCGCAGCCAGAGTACAAGCCCTCTTCGGCTGATTCGCGAGTAAAGAACTTGGACAGTTGGGCGTA
GAAGACGCATCGGCAACAAACTTCCTTCTCTTGCCGATGGTCGCCATCTGCAGCGGCACCAGAGGGAATGGGAGAAGCAC
AGGTTAGAACACCGCTGTGGAAAGTTTGTTTAATGCATCTTAAAGAGAAAGA
>GYY|c8495_g1
AGTACAATATAGTATACATCAACTTCGAATCAACCAATGAAACCCCCTCTTCACCAAACACATCCACACCTTCCAACCTC
TCACTCCCCCTCTCTTTTGCTCTCTCTCACTCTCAAAAAAACAACCCAGCCTCACTCACAAAGATGAACTCTACAACCCA
AACTTTAATTGAATAAACCAATGATAATCTACATACATATGCATACCTGCTTGAAAACCCACTTATTTATAAACCTATAA
CAGAGATTTCGAAAAAAATAAATTTTTGACTATACTT
>GYY|c11708_g1
ATCGCGACTAGCCCGAGTCGCGGTCGATGAAGATGAAGACCAGCCTTTCTCGCGCTTTGAGGCATGAAAAGCTTCATTTA
ATGCTAGCTGCCACAGGACAAGCCTCGTGCCTCGTTCAAGAATCATGATGTCCAACATGGGTCAAGACCAGCACCACAAG
TGTTCCCCCGAGTAATTAGCTCCTAAGGATCTTCCGTCATCGTTTAAACTCATCTACATTGTCGATCAAAAATGGAAGGC
CTCCCAGCATCAGCCTTGCGATATCTCTTTCTCTACTCACTATTGAGTATCATTAATGTTGAATTTTTATCCATATCATC
GGCCACGATCCAAGCCAGTCACTTTACCACGGTTGCGGATTCTGTCGCTCGAGCTCAGGCTATCCGAGACACCTTCAAAA
GAGGATTTCAATCTTACAAAAAATACGCATGGGGTCATGATGCAATTAAGCCA
>GYY|c38576_g1
CAAGTTCTGGAAGATCCTGTCCTGGTCCCTCAGGCCACCGTACGTCCTCTTTGGTGGCGCATCCTGTACTGTCGCGAGCG
TCCTCTTCTGTGTGCGGTTCTGGGGGGCGGCAGTCGAAAGGCGGGTAGCTGCCGAAGCTGCGGGCAGCGCTCGGTGGGCG
GCCGCGCTGAGCGTCGACGAGGCAGGTGCGTGTCGTGCGAGCATCGTGATTGCTGTATGTGTGTTGTCGAGCGCAATTGA
TGCTCGGG
>GYY|c1215_g1
GGGTGTTTGCTTTAACGATTGGAGTCTGGTGCACAGGCCTTATAGCATTCAATGGCATCAGCTGATATGGCTGGGGTCTT
TCCTGGTCTTTCTCACTCTTAAGCAGTTTGGTTTAGACCAGACAAGGACTCCGACCTGTGCTCATTATCTTTTAATCAAC
CAGAATGAGGATGACCAGAGCAAGGATGACCAGAATGAGGATGGTCAGAATGAGGTCTAGAGCCTGAGTCTAGAATAAAC
AGCGTAGGGTTTTGAGCCAGTGGGAGTTTTTTGGAGGAATTATCCCTGAGAAAGTGTCGACCCTGATTACAACGGC
>GYY|c14377_g1
CCCGAGCCCGAGCCCGAGCCCGAGGCAGTGCGCAAGACGTCAAGTAGTGTGAGCTCGACGGTGCGTCCGGGGATGTTGAA
TGGCCAGGAGGTCGGTGCCACCTCGCCGCTCTCATCGACACTCTCGCCAACACTCTCGCCCCGGATCCAGGCCCCGCTCT
CGCCGCCTTCGACGGGCGGTTCGCACCCGCGCTCGGCAGGCTTCCCACTCAGCCAGTCCAACCCGCCTATGTCGCCCGGA
CCCAGCATGGCGAGCCTGCAGACACTTGACGGTCCGGTCGGGATGCTTCCCACCGCCACCCACTCGGCCGTCGCATTAAA
TGTCGCTGAGCCCGCGTCGCCCGCGCTATCATTCAGTGGCATGTCTTGGGCCACTTCGCTCATGTCGGCTCCACCGGTGA
CACCCGAGTTGGAGCTCAGTATGTCGGCCAACGGTGGTGGCCGTGCCGGTCACCTTGGTGTTGGTCGTAATCCTAAGTGG
TCACTTAATGTTTCCACCGGGAACATACCTCCACCAAGTGATCCACTTAAAGCTGGCTGGAGAATTTTATGTCTTGATGG
CGGGGGGATCCGAGGGTTATCAATGCTTTTCATCGTGCGAGAGCTGATGACGGCCTTGCAGACGCAACTTGGACTCAGAC
AAGCCCCGCTGCCGTGCGAGGTATTTGAGATGATTTGTGGAGTCGGGACGGGCGGGATCATTGCGCTCTTGCTAGGCAGG
CTGCGGCTCGAGACAAGCTCGGCGATCGAGGCGTATCTGCGGATCGTCCGACAGGTGTTTGCGCAGGGCAAGGGTGTGAT
TGCGGCTGTCCGACGGAAGACGCGGTTCAGTGCGAGCAAGCTTGAGACAGTCATGCGGGAGGTGATTGAGCAGATTGGGG
GCCACCCCGAGAGCACCCTCGGCGATGCCGGCGCATTGTGCCGGACATTTGTGGTGGCGATGCGCACGTCGGAGAGCAAG
GGTGGGCGGGGAACGCTGCGGACCTTGCGGTCGTATGCCGGCACGGACGCAATGGCGGACATATGCAATATCCCGCAGGC
GGCCCGGGCGACGAGCGCCGCGCCGCTCTTCTTCAAGCCCGTCCAGCTCGCCGGCGACGCCCCACTCGAGTCGGTCCCGA
GTGACGCGAGTGTGAATAACCCGTGCATGGAGGCGGTAAACGAGGCGCGGGGCCTGTATGGGCACCGTGAGATGGACTGT
CTGGTTTCGCTCGGCGCGGGTCGCGGGGGCACGCTCGGGACGGGCGCGATCGCGCGGGCCTGTGCGGAGATGGCGGAGTC
GTGCGAAAACGCAGCGGAGGCCGTTGAGGCGATGGCCAGTCAGGAGGGCTGGGCGGGCAAGTATGGCCGGTTCAGCGTCG
AGCGACTCATGGACGACACGGGCAGCATTCGGGCTGAGTGGGACTGCCCAGAGCTGGTGCAGACCCGTACAACTGAGTAC
CTACTCACGAGCGGAAGGGATATGTTTGAGAGAGTGTTGGGAAACTTGTTGAAAAGCTGGAAACGAGCATACGAAGGAGA
CGAGACGTTGGAAGCGTTGAGTGGCGGACCGCGTAGTAGCCATGTACTGAATAGCCATCATCTAGGCCCAGGGATGCGGA
GCTCAAACGAGGTTCGACGCTCGATCTCTGCAGACGAGCGAGACTCGAGCGGCAGAGGGGGCCTGAGGAGCCTGCTTGGG
GCTGCGAACAGATCTCAGGCCACGCTCGATCTCCCGGGCCGGCGACATTGGGCGGGCGTGGGGCAGCGGTTCAAGAGTCT
AGGACCGTCGACGGGTGGAATGGCTGCTGCTAGCAATGGTGGCAAAGCTGCGGCTGCTGGTACTACTGAGGGTGGGACTG
ATGGTGAAGATACTGGGGAGGAGGGAACGACTGGCAAACCATTGGAGCTACCAGAACTGAACTTTGATTGATTTTGTCAA
GTATCATGACGTTGATCTTCATCATCATCCACTTTTAGACTTGTCTCCTTATCAATACATTTTTGTCTCTTTTTTCAATC
CATCACTAGTGCATACATCCATAATTAATTTGTCTTCCATCTCTCTCATCATGCAATTGGGTCCTTTTTTTTGTGAAGGG
TTAGGCTTTTATTTCTTCTATGGCATTCACAATTTTATTTGGAAGGAGTGTACATTGTTCTATACTTGTTTTTTAAAGTC
AACGTGAGTGATCCTTCTCTTTTTTTCCCATCCAAAATAAAGTGCATTTGATCATCACCATCATCCTTTCATAAAGAAAT
TTATCATTGCAATTTTCTTTGTTGAGGAACTTTTTTGGGGAGGGGATGAGGAGTGGGGGGGATCCACTTTTGTAAGACAG
GGATAAAGAGAGTTTGAAAAAGTGTGGATCAAGTTGTAGTTGTTAAAGGATCAGACGTTTGGAAGGTTGGAGTGGCAAGG
GTTTGCATAGGCCAGGTTACTACTGTATTATAGTGAAATGAATCCTGTTATTTTTTGAGTGCCTTGATGGTACAGGCTTG
ATGTTTTAGGACTATGTTGTTAGGTGTGTAGCAGTGTTGGGTGAGGTTTTGGAGGAGTGGTGAGTAAGAGAAGAAGTGTT
TGGGTGGTCAGAGATGGGAGTGGGGGATCAGGGGAAGTGAACTATGAAGTGGTTGATCAATGAGGGCATGGTAGGGTTTT
TGGAATGTCTGTTTAGAGGTGATTCATTGATTTGAAGTTTTTTATGTTGAACTGGGGTGTGATATATATATATATATAAA
GGGGAAACCAATCAGAAAAGTGGAGAATCAGATTAGTTGTTGTATAAGCATGAGGAAAGTTTAGATATTATATGTATATA
GAAGGATGTTTTGTGAGAATTTGTGAATAATCA
>GYY|c30729_g1
GTTCCTTCTTCCCATAAAGATGCACATGCTTACAAAATGTTGCATACACTTCCAGTGTTGCATGGAGTGCCCCTTTTAAA
ACTCACTTATGAATTCCATGAGACCCACACTCTATAAAGTCAGGAGGAGAGGGCCCCACATCCTACTTTCCAGAAAACCC
TGGAAAAGCTGTTCTCAGAACATTACCTGGCAAGAAACCAAAATCATGTCATCCTCCTCAGACTTCTTTAGCCCCTCAGA
CTTAGCCTGATTGAGTTA
>GYY|c37140_g1
TGGGAGTGTTGCATGGAAAGATCGAATGGAAGAGTGGAAGAAAAGGCAGAACGAAAAACTTCAGGTGGTTAAGCATGAAG
GAGGAAGCGACGGTAGAAACTTTGATGGTGGTGAACTGGATGATTCTGATTTGCCCATGATGGATGAGGGCAGGCAGCCA
CTCTCAAGGAAGTTACCAATTCCTTCAAGCAAGATAAGCCCATACAGATTGATAATCATACTCCGCCTTGTAATCCTTGG
CTTATTTTTCCACTATAGAATTCTCCATCCA
>GYY|c25017_g1
GACTCAGTCTCTCGCCACCCTTCGATCCTGGCTGCATTCATTCCAATCTCTCGTTTCCAGCTCTGCTCATCCATGAACAC
TGCCCCCGACCCGAGCATCGAGCTCTTCTCCTCGAGCGTGTTCGTGTTTAGATAGCTCGACGGCACCGTAAAGGGCTTCG
ACCGGAACCCAATCACCGACGTCCCGAGCTGGTCCTCCTCCAGCCGCGATGCGATCCGGACAAAGCGTCGGACATAGTCC
A
>GYY|c1646_g1
TCGGGTGTAGACTTTATATTTGGCAATTCCACAGCACTGCTAGAGCATTGCCACATTCACTGCAAGTCACAAGGATTTGT
CACTGCTCACAGCCGAAAATCTGCAGAAGAATCAACAGGCTATGTATTCCTCAGGTGTATCATCACTGGTAGTGGAGGAA
ACTGTTGCATGCATCTTGGACGGCCATGGGCACCGTTTGCCAGAGTGGTATTTGCATATACATGGATGGACACATGCATC
AAACCAGAGGGCTG
>GYY|c38447_g1
GTTTCACCAAACTTCAGCCCTTTAATGGCTTTCATCGCGACGTTCAGATTTTGGGTATAGATTGATGAGGTCAGGCCGTA
ATCACTGTCATTAGCCATTGAGATAGCATCTTCCAGCGTGTCAAATGCGACAACTGGCAGCACCGGGCCAAAGGTTTCCT
CATGCATAATCGACATTTCCTGGCGAACATCCAGCAGCAATGTCGGCGGATAATAATATCCTTTCCCCTCTACCGCTTTG
CCACCGAACGCCACTCTCGCCCCTTCTTCTACTGCGCGCGCCACTTTTTGCTCGACCCTTTCCAGCGCCGCGGCGTTAAT
CAACGGCCCCATCGCAATGTCGTTGCGTTCAGCGGGGTTACCAAATTGAACCGCCTGCATCGCTTCACCCAGCCGATTGA
CGAACTGATCATAAATGCCTTTCTGTACATAAACACG
>GYY|c19162_g1
CGCAGTGCCTTTGTTGGCTTGGCTTGGTTTGGCTCAAGTGGATTTTTCCCTTGTCAACTTGTTTCTCCAGCTTTTGATGC
GCTTGTACAGTTGTATGCATCGGCTGTATGAAGCTGGGGTGTCTTCGTCTTCGGGGTGCATGACTGCAAGCCATGTTCAG
TTGAGTTGGGATTTCGAATCCGATTTTTTTCAATTTGCGGTCTATAGATAGTATATATCGGCTCCCCCCGGGCCCAATTC
CATCGGCGTCATATTCGACGAGTGACAGCCTGTCCGATCGCAGAAAGGCGAGCCCAAGGTCCAATTGAAAGTCAAACTGC
AACTCTTGAGTGGATTTGTCTTGCGAGCTTGCACTTTGAGTCTCTCATGGCTTGCCAGTCCGACTCCATCCGGGGCCGGG
GATGGCGATGAGAAGAAAGTCAGAGGAACACAGAAGCACGAGTGGAGAACCAGCTGACGGGGCTCTGGATTGGTTGTTTC
CGTGGCCTCTCTCTCACTCTGGTGTCTGACTCTCCCCAACCCAACCCAAACTGCAGACCGGCTCGGTGACGCACCCGCAC
CACTGCCACTATCCCAGTCCTCTGCATTCTTCCGCCCTTCTAGAACGTCTGCTGTCTGCGCTCCGCATTTCTTGGCCCCT
GCCCGGCTCGACCCTCCTCACGTCAGCACCCCTGCCCTTCTCATGCTCACATCATCAACGGTGGGAAGAACATTGGCATA
GAGAGATCTGCACTTCACGGCCGCCGTCGTGATTATCAGCGGCCAGCAGTGGTCAGCGTCTGTTCAGTTGGCTCATGGAA
CATCGCCCCCGCCGCGTCCAGCAGCTCAGTCATCAATTCGAGGCCATCAACAACATCTCCAGCCCGCTCCCTCCCCGCGC
ATCCTTCTACGAGCAGTCCGGTACGATCGTCCGTCTCAAGGCAAAGAAACTCGCCACCTGTGCCCCAATCCAGCTCATGC
TCATCGATCATGGCTCTCGCCCCCAATCTGAATCTTGCATCAGCAACCCCAGTCTTTCCGCCTCAGCTCCTGCTCCACCA
CCCGGCCCCAGCAGCGTCAAGTCCAGAAACAAAAACTCCATCCTCCTCATCCCGCCGTCACCTAGACTAAACCCGGCCCC
TTCCGACACTTGGCCCCCCGAACGGCTAGATGAAACCCCTGCAGTCCTTCTTACCCCGGCTTCCAATCCTACTGGCTCTT
CCCGCTCACCTTCCCCAAACACTCAGCCCTCGCCCGACTCATCCACTGCGGACAACTTCCAGGCTGCACTTGAGCCTACC
ACCGACCAAGACCCGACTCCGCCTGAGCTTCCGCAGCTGTCTCACTCGCCCAGTGACCCTGACATCCTCAGACGCACCGG
CTCTAATTCATCGTTGCCCGATCGTCCTGCGGCCCTCAGTCGATCGGACTCATCAGCCAACTTAGCTCGCAAAGTCACTC
CTCCCAATCCGTCTGGAAGGAGGACTCCCTCAGTCCGCATGTCGCCTGGTGTGATGGCCATGCTTAACAGCCGAACCAAC
TCTGTCAGTTCTTCGGCCACATCGCTGCACAACAGTCCCAAGATTGCAAGCTCTGAGGGTTCAAGCGCAAAATGCAGTCA
CCCAACCTCTTCCGCCCTCCGTACCAGGAACTTTTCACCCGGCTCAAACACTACCACTGAGCAGACCAGCCTCCCTCAAG
ATGCGCTCTCCTCCCGCAGCCATGCCGACCAATCTCCACAAGTCGGCTCTAGTCGAGCTATGAAAACTTTTTCCCACTAC
TCTGACCGTAGTAGCTCGCTGTTTGGAATTGACAAAAGTCAAGACTGTCACCAAAATGAACCGGGGACGTCCTACTCGAC
TCGTCCCTCGACCTCGATCGGCACTTATCCGGACGATGCTCAGGATCTGACTGATAACCGACGATCACACTCGTCTTTGC
CTCCAACTGGTGTAGACACTATTCAGCCGCATTCGTCCCGGGAATCCAAACGGATGCCTTCTTTTAACTTCTCTGCTGGC
GATCAAGGTATCGAAGAGCTGCTGGAGACGCTAGGGTATAGCAGCGGACTCTCAAAGTCCAATTCGCATGCCTCACTTCG
TAACTTGTCCCATACCCTCCCCGCAGCAAATTCTCAGCAACAGAGCGAGTCTCGAGCACCGGCGGTGTTGCTTGATATAG
ATGGACAAGAGTTTTCTCTTCACGAGCATTCTTTGAGTCCGGTTTCGGAGCGCACGGAGCTAGAGACCAATTCTTCCAAG
ACGAGCAGTAATAGGCGGCGTCATCCGGCTACTTCCTCTTCCCGCCCAGGTTTTCCCAACCATGGCTTCCATTCGACGGC
ACCCCTGTGCCTTTCTCCGAAACACAATCATCTCTCGCCTCCCTCGTCCTCATCCTCCACCTCACGCTCTCCCCGCGTCC
CCTTGGATCAACCAAGGTCAAGCAACGCTGCTTCATCTCCCAGCCTGGCCTTCTCCTCCTCAAAACTGACAGACCGTGCG
ACAATATTCGGCGATGCAAAACCTGTCAGGAAAAAAAATGTCGCATCCACCGCCCTCAAGTCGATGGCCTCTAGTGACAA
TGGACTCCATATCTCAGTTCAGCCCTCTCCCTCTCATTCCAGTGGATCAACCCCCAATCGGCCTTCTATCCTACGCATGC
CCAAGAAGACCACCGAATTGATACAACTATTTGAAGGTGGTTCGTCTTCATCATGCTTACCTACGTCCAGCTCACCTCAG
AAGCTCCCCAAGCCAGTCTCAGTCCCAGCGGCACCCACCAATCGGGTTCAGTATTCCTCAAACCCAGAGTCGACAGCCGT
GAAGCCTTCGGCACTCCAGGCTTTGGAAGCTTCTCGCCAATCACGTGCAGCCCGCGCTGAGAGACAATACGCTTCAGAGT
CATCTTTGTCTGCTGGGCCGTCCCGTTCACCGATACGGAGTACCCGAGATCTTAGGCCGACTCCAGCAACCTATTCCCCC
GCAACTCGTTCGATCGACAGTCACAATTCTGCAACGTTACCTGACCTGAGCGAATTTGAGAAAGAGCGGATTCGGCTACG
CAATGAAAGACGGGAGCGGACAGCGATGGCTCAGAAGGGCCAAGTTGGATATCTAACAACCTTACAGAAATTGGATCGCC
AACGATCAAGCTCCCCGTTACGATCGCCGATGTCTGATCAGTTACTTAAGCACCGCAAATCAATTTCATCTTCGGTCACC
TCAAATCTGAGCGATCTTAAAGTGCTCCACTCTGGTTCAATTTGGTATCGGAACCCCCAAACCAATGAGTGGAAAGAAAC
ACGTGGGATCTTGACTCCAGAGGCACTGTATCTGATGAACGAGAATGGCGAAGTCGACCAAGCCTCGCCCGACCAATCCA
TCGAGCTTGTGCTAAGGGGATGCACGTCGGTCGAAAGCGTGCGCAGCAAGCGGTCCTATAGTCCCAACTTTAGCGAGCCT
CATCTCCACATGTTGAGGATCGCCTGGGTCGAGTTCGATCACCGAACTAATTCGAGGGTCGAACACGAAGAGTTCTTGGG
GTGCACGCGGGCCACGCAGCGAGCTGATTGGGTTGGAGCCATTTGGCAAGCTGCTCATGATTTGGGTGGATTCATAGACC
AGCCTGATATCCCGCTCGCAGGCAAGACATCCTCTTCATCTGCCAGTCCAAAACAGGCCGGTGCCGAGATAAACATCAGA
CTGTCGACTTCCCATTCACCCAATCTCGCTCCTATGGCTTCCTCCCATCCCGAGTCGAGTCCTAAATTAGATCCTGTTTC
ACTTGTCGACCGATCAATGTCAACGGGAATCACTCACACTCGCCAGCCTTCTCCTTCCCCACCTGCTGCCTCTCCCTCTC
ATCAACCACCAATTTACCCTTTGCCTACTCAATTCGATTCACTTCGAAAATCTTACCCTAGTAGCAGTGCCTCTGGAACC
TCAGCTGCAACAACAAACCTGCATAGCGAGCTGGCTCGCGATTTGAATGCTCAAGGGCCAGCTCACAATCTTTCAGCAAA
ATCACCGGCTAGCCGGCTGTATTCTGAAGATGCAGCCGCCCAACTCCGCGAAGCCTTGATGGATATCGCCGGCTCCGAGG
TGCCCCGCCCAAGCTGTCCCATAGATCCCAATCTAGAACGGAATGCCACTCGGCCCAAGTCGCCAGAGCTGGATATCTTT
GCAATGCTAGAGCGGATGAGTGTGAAGGGCTCGATCAGCAAAGACACAGCACAGTTTTACGATCCCCCACCGGCCAGTTC
ACTGCAACGCCAGAGGTCACAAGACATGCATAATCCCCAGCCAATCAACGTTCTTGAACATGCAAATGTTTCGGCCCTCG
AACAGGATGCCATCGACAACCGTCGCAGCTTGTCACATCATTCATACCATACCATCCGGCCGACGTCTGCTGCGGCTATT
CACGAGAAGTTTGGCGACTCGTCACGCTCACCGGCTGCGAGCTCTTGGTCTCGAAGCAAAGAGCGCCATCGTCAGCTGAG
CTCGACGCCCCAACCACACCCAGGCCGGGTTCGGGAGACTAGTAAAACGCCAACTGAGCGGAGTCAGCAGCACTCTAGCA
CCGAAAGTGCCCGCGGCGTCCCATCTGGGCCTTCGAACGGTGTCTTGCGTGAGCCCGTATCGTCGCGGACAGGGCGGGGT
GCATGGTCGGACATTGAGCGGCTGTCGAACCAGACTGACAATGTCCTAGCAGGGCCCGCGCCCGCACGGGCTGTGCAACG
AGACCTGCGACGGATCTTGAAGACTATTGAGCGCAACGATTCGCATCGAGCAGCGGCATCCGAGTCGTTGGGACAGTATC
TTGATAACATCCAACATCAGCTAATGAATGTTGCGGCTAAGCTTCGGGGGCCTGAGCCTGAACGGGAATCGGGACAGGAG
GTGGCCGATGGCGACGAGCCTACGATTGCAGACAAGGTGGACTACATGCTCAGTCTTTGTAACATCTTGCTGGAGAGTCA
ACACAAAGTTTCTACTGCTGTCGAGAAGAACCTCCGTGCGCATGGACTGAGCATCAACAACAGGTCAACCCACACGCGCT
CTCTTAGGTCGGATACCAACCACAGCCGACGGTCTTCTAGGATACCCGATGAACCTGGGATGCCCGGCCCCGCGCCCCTG
ACACCGATGACTGACGGCGGCATGGATGAGGACCATCGTCCCCAATCGCCTCCCCTTCCCCCGCTCCCTGATCCACCCGA
AGAAGACACTCGACCTGAAAAAGCCGACGAGCCCCGGACACCACCAGCAGAAGTCTTACCACCGGTCGCTGTTCAAGAAG
CTGGTCTGGGTCGCATCGAGAACCTCCTAGTCGCGCTCCTCAGCCGGATGGACGAGGCAGCTCAGCGCCAGCAACCCGAG
CCACCACCGCCGGTTCCTGAAAAAGACGGGCTGGATGTGGGAGGGATTCGACCACTTTCGGTGGTACCCTCGGAGAGGCC
ATGCAGCACAGTGGATTTGGATGCGGACGTGGCCCTATGGAAGTCGAGAGGAAAGGGAGCTGAAATGAATGATTTGAAGC
GCGGTTGGAGTGAGGACTCGCATCGTGGAGGGAGTCAGAATCATTCAGCTGCTCCGTCGAGCCGTGCGACAAGTCACTAC
TCGCCAGCCGAACCTGAGACACCGGTCGCGCCAGAGCGGCCTCAGTATCATGTTATTCCGGACTACAACCTTGCATATGA
GGCTGAAGATGAAGTAGCTCGACGGATAGCAGATGAGCGAGCGCGAGCGGCACGAAGGCTAGAAGGTATCTCGACTCCTT
ATGGCTATCGGCAGTCGGTTGGAAGAAATGCTTTCCCGCCCTCTCCTGAGTCTAGGGCACCGAGCCAGTCTCGAACTCCT
CAGGCTGTTGTGCTGCCGCCTAACCCAGACCCGGTGGGTGACTCTCATAGACAATCTTTGCTTGCAGAGAATCGGGGACC
GGGAGCGGTGAAGGAACAGAGTTACTGGTCATCTACTACCCCTTCCCCAAATGATCAGACTACTTCTGCCCCACCGCTGC
CTCCCAAGGATGAGCAAGTCGAATCGCCTCCCGCAACTCGTGCTGCGCCCTCAGTCAAGTCGTGCAGCAGAACATCCTCT
ACCATCATCTCTCAGCTACCAGCAGGCCGACCGGCCTCTGCTGCTCCAGCTCCAGCACCCGCCCCAGCTCCTGCCCCAGC
TCCAGCTCCAGCCCCAGCTCCTGTACTAGTGCAGCCTCAGCTTTCGCCCGACGAGCTTCGGGGGGTGGTCCAAGAAGTCT
TGCAGCATCATTCGACGGAGCAAGCGCCAGTCCTTGATGAGATGGTAACCTTACTACGCACCCAGGACCAAGTGAACCAG
GCATCAGTGCTCAACCAGGCTGAAGTATCTAGGTATCTAGGCCAGCTCAACGTTCACCTGGAGGGCGTGCTTCAAAAGAA
GAATTCCGATATCGAGCGGATCGGCGAAAATGTTGGGCGGTTAGAAAAGCAACTCGCGATTCTTCTCAAGCAATCCGAAA
AGATCATTGCGGCTGTTCCAGTCATGCAGTACGCTGAGAAGCCAATGGCGTCGAGGGAGGCTGAACACATGCCGACTTCG
GTCGACCAGGCAGATGAGGGCGATGAAGGACAGGCTGAGGTAGGAATTCAGCTCGAGGATGAGCAGGGCGCGGATGGCCT
GGTGGATCGTTCAGTTCCACCAGCTGATGGCGGAGACGGAGGGGAAGGGTTGGCGCCAGAGAACGCTGAGCCTGACGTTT
CTCCGATGACCAAGAAGCCCTCGGCGTCCTTTCGGATCGGGGGACCAAGAGCGAGGAAGATCAGCTTGGGGAAGAGTTTC
AGAGGGCCCAGGATGCCACCCGGGCTATCAACGGTGGGCAAGCTGTGGGGCGGACCTGCGCCGGCAGCTGATCGGGCAGC
GAGGTGGGGAACAGGCCCTGGGGGCGGTTCACTGAAGCGGACGCCGACGGGGATGTCAAATGGGACACAGGGCGTGATGA
ATGTGGAAGAGGCCCTGGCTGGGGTCAATGGTGAAGACCCGGCGGGACAAGAGGCGATGATGAAGCAGAGGGACGATGGA
GAGGTTGATGATAAGGCTGGTACCATCGCACTCGGAGTATCGCATATTTTGAAGTTCTTGAAAGAGAATTCTGAAAAAGA
TGAAGCACGACGACAAAAGAAAGAGATCGAAAAAGCGTCGCAGCCCAAGCCGGCAATACCAAACGAGATGGAAGAAAGAA
GAGCGAAAATAGAGGAGTTGCAGATGAGGCGAGAGGCGACGTTGGCGGATGACAAGGCGAAGCACATGGAGTCGATGATG
CAAGCAATGCGACAACAAGCAGCAGAGCATGACAAGCTGTTGAAGAAGATTGCGGAAGATATGGATGCTAAGAGGGCCAA
GAACACAGAGGAGGAAGAGGAGCTGCGGAGGAGACGGCGCGAGGAGGAAATGGAGGGCGTGAATAGGGTCTTGACGACGG
TAGAGAGCGGGGTAATGACGCACATTGATGACTTCAAGTCTCAGGTGTTGAATGAGGTGAAAAATCTATTTGAGAAAGTT
GGAGACCTGAGAGAACAGAAGGCACAGGTTCAGTCAGATATGGCGGACATGGTTTCGTTCCTTAGTAAAGTCAGAGGTGG
TGCACCTGATCCTCGATGGCAGTATCCAAGTCCGACACCGACCGTCGCTGGTGGCGTCATGCCTGAGGGTTCGGTCGCTG
GAGGCGCCTACCAATCGCACCCACACAGTTATCCGAGCCCTCAAATGGACTACCCCGACCGAGAAGGTACCGAAGTTGAC
GGCGGTATCGCTAAGAGTGTGTCCGCATTCGGACCTCGGCCATTCGGACGACGGTGAATGTTATTAATCAAGAGAAACAA
AAAAGAATGGCATCGTTTTGTGGGTTGAAAAATAAAATCATCAAACTGACACACACATGTACTTGTTTATACAATATATA
CCATAACATATCTTTTTGTCCTAGTCTTTTTTTGGGGCTACTTATCATCGTACTCATTATGTTTTTGTTGTTCCAACTAT
CACTGTCATTTATTTTACCTCGTCGCACTCTAAAGTATGTTTTTTGTAGGGGGATTTTGATGAGAGCTTCTTGGGAAGCA
ATTATAACTGATAGAGGTTAAGTGATTAGATCAGATTAGGGCGATCTGTGGTTAATCACCTTGTCGACGATTCGTGAAAG
GAGATTTCGTTTCTCATATACATGTTTTATTGATTGCATCGATTCTCACAATTCTTTTTTTTTTGTTCATCGGTGGGTGG
GTTGGGTATACATGATTTTTTTACGTTGAACTTTACTTGTTGTGGTTTGTTAAGTGGGTTAGTGGCTGGATATGGAGTGA
CCTTGTTTTGGAGGGGGGTCAAGTTATTTGGGTTTAAAGAAGTCATAAAAGGGTAAACAGCTTAGCAGATTCATATCATT
GTAGTATTGTAATGTACATATATATAAGTAAGTAACCTTATTATAATATAAATACATACATACACATACATAGTTGCATT
GTTTATTTTTTTATGATTGATTAATGGGTTGATGATGTGATATATTACATGGTCTTTGATAATAATAATAATGATGAGAG
TTTACAGAATTAAAATTGATAGCGAATGGGGTTTTCTATGTATCTGGATGTAATGCTTGTTGGTTGTAGG
>GYY|c11897_g1
ACGCAGACCACTTAACTCGGTGCCAGAGAGTGATGTGCCCACTTCTGCGCCCTTGCCGCCTACCAGTCCGGCAGAATGGA
GTCACTTGTTGGTCAACATTTTAGTGTCGTCAATTGAAAGCCCACATTACGCTCATGAAGCCTTCAAAAACTCCATGCGA
GCTTGCTGACCGCGTCTTTCCCTTGCATTAACGACAACTTCAACAAGCTTGTCTTGATGCCAGCCAAATTGGCCAGGCAG
ATATTGCATGGGCGTGTTGACTCATGTTTCTGTATTCTGGTGAATTACTTCCGTCCTACAGCAGTCAGCCTCGATTGTCT
TTAATCGTTGAAACTATTCACTCAGATTCTGAGGGCGCCAACCGGCTTGGTGATCGGGTCTTCAATCGCGATCAAAAGAT
CGTTCTAAAGATCATGTGGGACAACAATCCTCAGCCTTCAAGCTTAGCTCAGTCGAGCGTCCATCATTCAACTGATGCCG
CTGGCGTGTTTGTACTTGAGCAAGTCAATCTTAGCGAGGTTGCGGAAGATTTTTCGCACTCAAGGCTTGGAGAAGTTCCA
TTGAAAGCGGTCTGCAAGGATTCTGTTGTCGGCATTCGCTACGCAACGGGACACCAGGTTGGCTCTCTAATCTTCAATCG
ATTTCAAGTCCGATTCCAAAGACCAGACGATTGCTTGAAGTTCCTGGCAAGCATTGAGGCGATCTGCCCTTGCAGGATGA
GTGGTGTTTCTCAGGACACGCAAGACTTGAGCAGCTCCTCCCAGCTACAGATGGAGAATACCTATAGCGGGGTCTGCCGC
AGTTCTGCGCTAGGGACCATAGGCTCGGCCGTGACCCCCCGTGCTGCCGCAAGGACCGGTCCGCCGTTACAAGCCGCAAT
GGTCACCTCGGCCACCCCAGCCCGTGACCTCAATGAGCACATTCAGCGAAACACGATTGCACCAAGCACGCCCGAAGAGC
TCAGCATCCAACCAGTCAAATCAGTCACTCAGACAGCAGACGAATTCATTCCACCTTGGCCTCAAGAATGCCAAAGTCGA
ACACGAGATGGGACGCAATCGCATGGGAACAACCAATTTGATAGTCGAAAGCAGCTTCAGCCCATCACCCCACCTATCAC
ACCGAACTTTGATCAAGCCAGGCTCTCACATCTAGATGGTGTCTCGGACGAGATCTTGGAGGGATACATTCGAGACATTG
CACTCGAGCCAGGGTTTGGTGATTTTGTCAAGCGGGTCAAGAGGCTGTTGCCTCATCCTTAGCTCCCATCTATGCTCGAT
GCAAGTTTCTGAGACTGCTATGGGGAAACTTCTGTTGTATGAACTCTTCCTAAAATTTGAACTCACCCAAAAATTCGATG
CATATCATAACATATTTGTCTCCGATCAACCGTGGTTGATTTACGAAAGTCTTTATTCCCTTTGCTGCACTGGTACTAAC
CCACAATCATGGGAGGATATTGTATCGGTGCTTCGCTTTGACCCATTGAACATGAACCCCTTTCGGGCCTGCCTGATACT
AAGGGCACTTCAGAAACCAAGGATCAGTGATACAGAGCAGTTTCGGGGAAAAAATCATGGTATAGAACTCTGGGTTCTAT
TTTGACAGTGGCCCAATGTCTGAGTACAAGATCAGATCTCACCACTAAAGACACTTCATAGGGTGTAAAAGGG
>GYY|c25524_g1
ACAGCCTACGGAACAATAGGTGCAGGTATTACGGGTTTCGCGGGTGCGCAGCAGTTTATACTGCCGGGTTTCCGCGAGTG
CTACGCTGGGTGCAAAACCCAGTGCCGCTGCCGTGGTGCCTGCCATACCGCCAGCGCAGATCTTAAAGAACTGCCTTCTG
CTGACCTGCATGGATTGCTCCTTGTTTCGACATTGTCACGTCCCATTTACATTCGCTTGCTGCGTGTGCAGGGAGTGGGA
GTTATTTTTCTTTGCGGA
>GYY|c21681_g1
CTTGACCATCTTCGACCCAGATCGGATCGGTCTCGAGTCTCGAGTCTCGACTCTGGTGACTCTGAGCAGTTGAGCCTAGT
TGACCACTTTCCGACTTTCTCTCTTCTCTCCCTTCTTTCCCTTCTCTACTCCCCTCCTCCCCTTCCCGATGGCCATGCAT
CCCTCCCATGACCTCCATCTGCTCTTCAGTGCTTCTCTCTCTGCCGACCTCAACTCCCGTCTTGCCGCTGAAACTCAACT
CCAGGCAATCAACAACAACGATGGCTTCCTCTCCGCTCTCTTCTCTCTCGTCGCTGACAACGACAACCCGCTCCCGATCA
GGCAGGCCGCTGCAATCTACCTCAAGAATACCATCAAGTCGGCCATTGCCTCTGCAAATCACAAAAACTTAAACAACTCT
CCCGCCCCTCTCTCTCTATCAATCTCCGAATCCGACGCCACCTTCTTCAAGTCTAATCTCCTAAACGCGCTCTCTAAAGT
CCCAACTTCAATCCGTTCCCTCCTCATCCCCTCTCTCGCTCTCGTCATCGGCTCAGATTATCCCAATCGTTGGAACGACC
TCTTGCCTCAGACTATCAACCTCATCAGCTCCAATTCTTGTCCCGCCATCGAGGCCGGCCTACTCTCCCTCTTGGAGATC
ATCCGTCTCTATCGCTGGTCCGGTCTCGAAAAGTCCCATCTCAGATCGAATGTCATTTGCCCTACCTTCCCCATCCTCCT
CCAAATCTCTCAATCCCTCCTCTCAAATGGCCCCGACAACTACCCCCTCGAGCCAAGACCCGCCTCGCTAGCAGACGCAA
ACTCAATCATTGGTACCATCCTCTATCTCGTCCTCAAGATCTACAAGACCTCCATCACCGCAGAACTGCCCCCCTTCCAA
CAGCAGCACATCATCCCTTGGGGTCAGCTCTTTCTTGCCATCGTCAGAACTCGCTTACAGTCTGCGCCTGGCTTTCCCTC
TGACCAAGATGATCGGAACCGTTGGGGCTGGTCAAAGGCAAAGAAATGGGCCTATGTGATTCTCAATCGGCTCTATTCAA
GATACGGATCTCCCTCTCAGCTCCCGGTCAACATGCTCCAGTACAAGCCTTTTGCAGACAATTTTATCGCCTGCTTCGCG
TGCCCGATCCTCCAGCTTTACCTTGAACAGGTCCAGCTACACGTCGAGGGTCATGATTGGATGAGCAAAAAAGTCATCTG
TCATACCATTGTCTTCTTTGAGGAAAGCATCCGGCCTAAAGAAACCTGGTCTGTCCTCAAGGCCCACATCCAGGCCCTCT
TGCCAGGCTTCATCTTTCCGCTTCTCTGCATCACTCCAGACGAGGTACAAGAATTTGAGTCCCAGCCGGAAGAATATGCA
AAGTCTCAGTTTGGGGAGTTCTTTGAGGACCTCTGCTCGACCCCGAGCACGAATGCGGCCGGCTTTGTTCTTGGGCTTGC
TAGTGGGCGCAAGAAGACCATGTTCATGAGCCTGTTGGCATTTATCACCAATGTCTGTGAAAAGTACCCGACTGAAAATT
CCCCGAGGGACAAAGACGGCGCACTTCGCTCACTTGCCCACCTTGCGACCGTCATTACTGAGACGAAATCCATTCGGCCC
AATATTGAAGATTTCTTCTTGAGATATGTCTTCCCCGAGTTCGAGAGCGAGCATGCCTTTCTCCGTGCCCGTACCTGCGA
AGTGATACGAAAGTTCGAAAGCGCCGGTTCAGAGTGGTCAAAGCCAGAACTTCTCAGTGCAGCCTACCAAGGCGTGATGC
AGTGCTTGTCTGATCGGTCTTTGCCGGTTCGCGTCCAAGCTGCGCTCACTTTGCCAGAGATATCAGAGCATCCTCAAGTG
CATGACGCATTGGCTCCCCATATTGGCGAGGTGATGCAAGGCCTTCTCAGGCTTTCCAACGAAGTCGACCTGGACAGTCT
GACTCAGTCTGCCCGGTGCCTGGTCTCGTCATTTTCCAACGAGCTGTTGCCCTTTGCAGCCGACATGGCTCAGGCGCTCA
ACCAGTCATACATGAGGCTGATGGGAGAGATTGCAGACACGCGACAGCGGCTGGGAGATGAAGACGACGAAGCGAGCGAG
GAGAAGGTGCTTGTTGCGATGAACATTCTCAAGACCTTGCAGCAACTTGTCGTCGGTTTGGAAGGCAACCCAAGCGTGCT
CTCCCAGGTTGAGGGATCATCGATTCCTCTGATCAAGTATACACTCAAGGAGGAGATTGTCGAGATCTACGACGAGGCAT
TGGAGTTGCTGGACTCGATCCAGTTTGCGCTCAAGATGATCACGAACGATCAATGGGAGGTATTTGAGATTGTGTACGAG
ATCTTCAAGACGTCGGGTGCAGACTTTGTGTCGGAGATGTTTCCGTGTCTGGACAATTTTATTAGCTATGGCGCAGCGCA
GATGGGCACGCAGCCAGAGAGACTAAATAAACTTCTAGATATTTATCTGACAACAATGACAAGCAAATCGCTGGGCTGCT
CGGACCGGGTGGTGGCATGCAAGCTCGCAGACAGCATTCTGCTCTCCATGCGCGGCCAGGCGGATGGGGCAGTGCCAATG
TTCCTCGATCAAGCGATGCGAGTGATCCAGCACGGAATCACGACCGTTGATCCAGTCACGACAAAGGCATTGCTGATGCA
CGCGCTCGAGGTGGTGCTGAATGCAATATACTACGACGCCCGGCTGGCGATGGGCGAGCTCGCACGGCATGGCTGGCGGA
CAGACTTCTTTAGCCAGTGGTTCGCACGGCTCTCGTCCTTCAAACGCACCCACGACAAAAAACTCAGCATCCTCGCCATC
GCGGCCATCCTCCCGCTCTGCTTGCAGGAGGAGCCAGACAGCGTGCTCGTCCAGAGTGCTGGCCAACTTGTTGTTGGCGC
GCTCACACTCTTTGAGAGTCTCCCGGGGGCGATCAGAACCCGGTTTGAGCTCGAGAAGGAATACAATCTTGACTCAGATG
ACGACAGCAATACAACGGTAGACTCGCGTAGCTCGGATGGAGAAGTGCCTGAACATGAAGAGGAGGATGATGAGGATGTG
ATTGATCGGCCAGAGCATATTTATACTGGATACACACCCTCCCTTAAAGGCCTTGAAGGTGGAGTAGGCGACGAGCTAGG
GGGGAGTCCGAGCACGCTTTGGAGTGACGAGATCCTCTGGGAGACCCCGCTGGATCGAGTGGATGTGTACAACGAGTTTG
GGGCGGTGATGCACAGGGTTGAGGCCAGCGGACACCCGGTCGTGAATGTGATCATGAGCGCGCTGTCGGATGAGCAGCAG
AGCTCTCTGAGGAGCGTGCTGAGCAAGGCAGCTGCTGGCGGGGGAGAGATGGCAGTGAAAGCAGAGATCCAGCAGAGTGT
GCAGGCCTACCTAGGACCCAAGAGTCGGCATCGATGAGAGTCTTGCGTGCGTCGCAGGATGAAGTTTTTTGGGGGCAGCG
GCTATCCTTTTGGCCCAGGTCACCGTCGAGGTCGTGGATGAGCAAAAGAATTCGCTTATGATGGAGTTCATGAAGCTGGC
AATTTTTCGGAAAACATTCTCTTTATTTTGGATCAAACCCCTTTAATAACAATAAGTAACAGGAATCATTGCACTTGAGG
TGTTCTCTCAACTATACAATACAATGAATAAAATGCACCAATGTGTGTGTGTGAAGTATTGGTTTTGATTGCAATTGGGA
AAAAAATGTATATAGGAAGATGAAGGATGATTGAGTTATTTATGTGGAGTGGCATATGGTTAATTTTATTTGGGTGCGGG
AGGACTTGGTACTTATCACTTGATCATATTTAAATAATAATTTAGATTTTGTGTGTGTAAATTGTTTGTTCAAACTTTAA
TATAGATATATATATATTTACAACCAATTAAAGGAAATGAGATATATAGTACATAGTACAATTCATATAGCAGTAGCAAA
AAGCAGCAGCAGTAGTTATAGTACCCTTTTTTTTTTGAAAAACACTACACTTTAGAGATGATTTTAAAGTTTAATTGGCA
TTATAAATTATTAGTATTTTTGACAATTTTTGGGGG
>GYY|c35740_g1
GGAGATCAATGGGCAGCAAGATAGAGAAATGCAGCGATGGCAGTGGTTCAAACAGCTCGGAGAGAGATGAGGAGCGCACA
CGTGTGACGCAGACGTCGCTAGTGCTGTGGCATGCGCGCCACAATGATGCTGCTGCTCTGAAGAAGCTACTTGATCAGAA
CCCTGGTCTTGTTAGCGCTCAGGATTACGATGGCAGGTCTCCCCTGCATGTGGCTGCCCTCTATGGCTGCCGTGATGCTG
TTCAATGTCTGCTCGATCA
>GYY|c32700_g1
CAGAGATTACAGATCAAGTTTCAAAAGCATAAGAAGTATATTGTTCATGCATGCATAATGGTATTGTTTTGCACAGTACT
TTTTGAAAAGACTTCAATTAATACAAGACTTGAATTATCAAAAGGGGAGGTCTTGAGTCATGAGTCTTCTACTGTGCCAA
AGCACTTGTACTGTAAACAAGGAGGGCACCCCCTGCAAGAATGCCAGCCAGGGTTACTGCCCATATCAACAATCCTGTGG
TACCTCCAACATAGACATCACCACTTGGAGACCAATCATCAGTGTTATAGATGGGACTGTATCCATCGACATTAGCACCG
TATTTGTCTACAAATTGGTAAACACCCTTTCCCTTGCCCTTCCTGCCAGATGCATCGAGTCCATCCGTCAAGTCCATGCC
TCCATTAATTCCAAAAGGCTTGTTAGTCTTGATCTTCTTACCACTGGCCTGAATCCTCAAAGAGGAAGTTCTTGCTAGTG
AGGGGAGGCCTCTCACAGCTGTCTTCTCAACAGTGAATGGAGAAGGTTTTAGGCTCAATGAACTCATCACTACTGAGGCT
GCCATTACCCCTACCTTTCTTCTCTTCCTTTTTTATTTTTCCTTTTTTTTTCAATGCTCTATCTTCTTCTGATCTTTGTG
TGCTTTTTG
>GYY|c11524_g1
GTCTTGGAGCCCTGCAACTGATCATATATGCAGTGTATAAAGACTGGGGAGGGAAAAAATCTTGTGATCAAGTTGATTCA
ATGGAAATGGGATATGCCAATGACAATGTCAAAGCAGTGAAGGCCAATGTTAACACCAAAGCTGCCCATGTTGAAGGCAA
TACACATTCATAATCACACAATCTTCATTTGAATGTAATAACAATCTCTTTTGTGACTGATAAAAAAAATCAAAGAGCAG
CACAAGTTAAAGAGAGCATAACGTGAATGCAGCAATAATGGCCATGATTTTGTTTGCTGTAACTGGCCATCTAGTTCAAC
AACTTTATGTGCTATGATCTTTG
>GYY|c26716_g1
TGGGAGGTTTAAGATAGTTGTGCAGGGAAACAAATATGAGACATCTTTAGATAATGACGTATGACACAAAGAAAACAAAA
CAGGTAATAGGTTTAAGGATGGGGGGATTCCCCTCCCCGCCCCCCAGTTGTGCTAATAATGGAAGACCTCTTGGAGCAGA
TGATATTTGAGATAAAACCTGAATGAGCTAGTGACTTAAAAACTTGTCTGCAAGGTCAGACACAGTG
>GYY|c23409_g1
GCACATCCTACAATAAGAGATTGACGCGACTTCATGGCACTCATACACCTATGAATGCTCCTATTGTATCACAAGCTCCA
TTAAGCTCATGTTTTGTGCCTTTAGACTCTGACATGAGACTGAAAACACGGCTGACAAATTGAGTAATCATCGAAAATAA
GTAACTATAAAGCAAGGGCACAACTGAAGAATCATCGACCGTACAAAGTACTCAAGATGCAACAATGATAGCGCGGATTG
CTAATCAAGTTGAGCCATGACTGCAACCCCATACTCTGTCAAATATCGTGCAATTGCAACATTTCCTTAATCTCCTTCAT
TCTTTGAGTGCTGATCTCGAGATCGGTTTTCTTAGTGGACCAAAAATTGGCAACTTTCTTTTGAAGGGATTTGTACACCG
TTCCGCCGTCCTCCTCCACCTCCTCCAAGTCAATCGTTCCATAACCACTGTCCTGGTAATTCTTATATGCGAGGAGAGCT
TTTTTCCTGCTATCGTCCATGAGTATTATTTCCTCTACTGCTTCTGCCCTGTTACCGCTTAGGAGGTCTTCGAGTGCTTG
CCACTCATGGTGCTTTGATACTGTTGTCCAGATTGTGTATTTTGCTCCTTTGAATTCTTTCCTGAGCGACTCGTGAAACC
GTGATACCGACTTGACGACTTTGGCAATCCATGATTTTTGTGGGCCATCCTTCACGCTCGGTCGGTCCTGATTCTTCAGC
AAGGGCTCTCTTTCCGGATTCTCCACGAATTTAGAAGTGCCTTGGTCGATCGCCGAGCTCGATATGTCTTGGTTCTTGGC
CGATGTCAATTTGTCCTGATTCGTCGCCGGTCTCACTGTGG
>GYY|c20492_g1
CGCGCACCGCGAAAAGTTGAGCTGGGAGCTGGACTATGTATCACCAAAATCGAAAAAGATGAGCAAGCCAGCAAGCACTT
CTCCCAAACAGCACCCCAACGGCTCAACGATCGTAATCAAACTCGGCACATCGTCGATTCTTTCTGAACAAAATCTGCAG
CCCCGATTGGGCCTTTTGGCAAATCTGGTAGAAACATGTGTCTTCCTACGGTCAGCTGGTCACAAGGTCCTCTTGGTCTC
ATCGGGCGCCATCGGAATGGGCATGAGACGGATGTCCTTGTTGGACGGTGGTCTCCATGGCCGCTGGGGCAAAAAACCAA
AGACGCTCAACGAAAAACAGGCGCTGGCCGCAATCGGTCAAGGCCATTTGATTGCATTATGGGATAGCTTGTTCAGTCGC
CTCAATCAGCCAATTTCTCAGATCCTATTGACTCGTGGAGATCTAGCAGATCGATCTAGATACTTGAACGCCTCATCAAC
CCTCACTACCCTTCTTAACTGTGGAGTGATCCCTATCATCAACGAGAACGATACCCTGTCGGTTGCAGAAATCAAGTTTG
GTGATAATGATACCTTATCAGCCGTAACGGCTGCAATGTGTCATGCCGACTATCTCTTCCTGATGACCGATGTCGATTGC
TTATATACGGAGAACCCACGCTCGAATCCCGCGGCAAAGATGGTCAAAGTGGTGTTTGATATCGAAGGAGTGCGAAAAAT
TGTGTCCACTGCTAGTTTGGGATCGTCTCTGGGGACTGGTGGGATGGAAACTAAGCTAATAGCAGCTGAACTGGCCACTG
CTGCTGGTGTTTCGACGATTATCTGCAATGGCCTGAAACCACAGTACATCACTGCGATGATAGCCGATATACAATCTACG
GCTGTTCCTTCAGACCGCTCATCTCCAGCTTTACTCGTATCGCCAGAGTCGATCACGTCGGGAGCAGTTTCCGATGCGAA
GCCCATTTATACAGTCTTCCTTCCCCACGTCACGCCGTTGACAAGCCGCAAGTTTTGGGTCGCACACGGTTTGGTGCCAA
AGGGCTCGGTCGTGATCGACAAAGGAGCGTATAGGGCTATCGGTGTTGAATCCAATGGAGGTAGACTGCTTCCAGCTGGA
CTCGTGAAGGTTTGCGGGACCTTTGCAGTAGGTCAGGCAGTCAGCATCATGGTCCCTGCGGCTTATGTCAGTCGCTCAAG
GGCCGGGTCTGAACTTGGGCAAAAGACACCGAGTGACGCTCCTGTCGTTGAGTCACTTGCAACTTGTCCGCCAGTCAGTG
CCAACGATCCCTCCGAAGATTTGGTTGAGGTTGGGAGAGGCTTGGTGAACTACAACTCGTATGATATGGACAAGCTCAAA
GGTTTGCACAGGTGAGCAACGCCCACATAGCTGGACAACGTTAGTTCCAGAGGCTTTTCAAGCTGATCTATCTGGAATCA
CTCGATGCCTCTCGCCAATATTTCCGATGGAAATCATTGCAGCTCAGGAATCGAGCTCGTTTTAGGTCACATCGACTCTG
AACATGTGATTGAATCAATCGTCTTGTTCAAACCCAGCTCGCCATGCTAGATGTCAATAGGACATGGTGGATCTTCATCA
TGAGGTGTGAGGATCGTGCTTGAAGGGTGATGGTCCGGTCTTCATATCTCTTGTTCAGACACCTGGGACCACAAAAATGC
CTCGGTGCCGTTTAGATGTTTCACTTTACCTATGAGCTGTTGATTGTACAACGTAATTGTAAGGAGTCGCCTTAACACAA
GCTTTTTGTCAGTGGATGCTTGAAATAAATTTGTCACAAGCAGAGTTTGTTTAAAAAAACTGGATAGACAGGGTAGTTTG
TGATGGTAGTGTTTTAATTTTGTTGGATGATTGGTTTGAAACCACACAACATGCATGTGATTCATTG
>GYY|c28966_g1
GTTCATTTTCTCTTGTAGTGTGTCCCGGCATGGATATCCGGAACAACCTCACTAGGTTGCATGAGCTGGAGAATTGCTCT
GTCATCGAAGGACACTTGCAGATACTCTTGATGTTCAAAACGAGGCCCGAAGATTTCCGAGACCTCAGTTTCCCCAAACT
CATCATGATCACTGATTACTTGCTGCTCTTCCGGGTCTATGGGCTCGAGAGCCTGAAGGACCTGTTCCCCAACCTCACGG
TCATCCGGG
>GYY|c39937_g1
GGGAGACGATGGGGACGTCAACTTTGCGGAGAGTGGTAGGAGACGAGCCGCCCTCGGTCAGGGTTCCCCAGCCGGCAACG
GTGCTAGTGCTACCCGCAACGGGGTCAGAGTTGGCAGCAGGCAGAGTGGCGTAGCCGATGGTGGAGCTCGTGGGGATGGC
AGTCGCGAGCTTCCAGATAGCGACGTCGCTGTCCAGAGTAGAGCTAGAGAAGCTAGGGTGAACCGAGATCGAGGAGACCT
TGACGAGGGTTCCTCCAGAGCTACGGTTCAAACTTCCGGCACGAACAGTGAGAGAAGAAGCAGTC
>GYY|c10597_g1
TATGGGAAGTTGTATCCTTAGCTATACTGAGACCGGATTCGATGAGTGTTGGTAGATTTAATCCCAAGTGAGCGATTAAA
TTCGTGACTCGTTCTCCGGTTGAAGGCGGCCGACAATGTTGTAACGCTTGCTAAAGAAGGTGTGCCAGTCGTTGAGTGTT
TTGGTCTCAGTCTCGGATAGTGTAGAGTAGTCTGACACACAATCCTCTGGTTTCAGAGACGATTTTCCAAGCGCACGATT
TGGCTCCTTGCCAGCAAAGACATGGTAGCCCTTTCCGGGTGCGTATGTCTCCTTCCCGCTCACGTCGAACACATCTCCCT
TAATGCCAACTAATGTAGGATGGCCTTCGTTTGTGCCATCGCACTTGGCGAGGTATTCCCGGGAGATGGTGTCGTCCTTC
GGAG
>GYY|c31213_g1
AATTAGAATTAGGGTTTGTGCGGATAGATCTTGAATCACATCTATATAATACCTGGTTTGCTTAATCCAATTTTCGAAAG
GAACGTGTCTTGGTATCAGACCTGTTGTTGGAAGATTTCTATAAAGTGTAATATCTGACTGAATGATCTAATGGAGTCTA
AAGGTGGGAAAAAGAAGTCTAGCAGTAGTAGTAAATCCATGTTTTATGAAGCTCCTCTAGGTTACAGCATTGAAGACGTT
CGA
>GYY|c30037_g1
GCCGTCAGAATAACTGTTGGCGGTATCAAAGAAATTTATGCCGCCTTCCAGTGCACGTTTAATTATGGGACGGCTGCTTT
CTTCCGGCAGTGTCCATGCGTGATTACCGCGATCTGGCTCGCCAAAGGTCATACAGCCGAGGCAAAGTCGGGAAACGCGA
AGGTCGGTTTTTCCTAAGGGGTTGTATTGCATGCTGCCACTCCTGCTATACTCGTCATACTTCAAGTTGCATGTGCTGCG
GCTGCATTCGTTCACCCCAGTCACTTACTTATGTAAGCTCCTGGGGCTTCACTCGTTTGCCGCCTTCCTGCAACTCGAAT
TATT
>GYY|c17460_g1
GGGAGGAATGGTTTAATCCTCCTCTTCATCATCACCGCCTCCACCACCACCCTGGGCCTTCTTGGCGTTCTTTCTCTTGA
CGCGTCCAGGGCGGCCACCACCGTATGGAGAGCGGAGAGAGAAGTCGATGTGCTTCTGGCTGTCCAGCCTCACCACAAAG
GAGGGGATGTTCACAACCTGCTTACGCACCCGGATGTGCCTCTGACGGATGAGCACACGAGCATGGTGGATGCTCTTGGC
CAGGCCAAGCTTGAAGACCTGAGTCTGCAGCCTCCTCTCCAAGAAGTCCTCCACTTTCAAGCCCAAAATGTAATCGAGCT
TCATCTTGCCCTCATCCAGCACACCAATGCGCACCAGACGCCTGAGCAAAGCATTACCTTCGAAGAGACGCTTAGGATCC
TTCTCGTCCAGAGTGAGCAGCTCTCTGGCAGCTTTGCGGATTTTGGCCAGAGTGAACTTCACCCGCCAGACTTCTCTCTT
GTTCCTGAGGCCATACTCGCCAATGAGTTTCAACTCCTGGTCGAGACGTGACTTCTCGAAGGGACGTCTGGGGGTGACGT
ATGTCTTACTACAAACCCAACTCCTGGCAACCGGCATGGCGACTTACTGACGCCTG
>GYY|c26596_g1
AATTTCTAAGAAGATTGAGATAAAGTGGTTCAAATCTGTTCATTCATGCAAGAAATCCCTCGGCAATGAGCCCTGCCATG
AGATTAATGGTGCACTCGCGGAGCAGAGAGCCGTGGAGTGATGGAAATTTGTATCCAGATAAATAATTCATGTATATATG
ATGCATCACTGCTGTTTATTTTGAAATCATCTCGATGTCATAG
>GYY|c34216_g1
GTCGAAGAGTGTTTCCGGCACACTGTGTCGCTAAGTCGCTGATGCGGGAATGATTTCGTTTAATGTCATGATGGTGTGCG
TTCAGACGATGAACGCCAAGTGCTCGCCGGCTATTGCGCTCTTTGCGATGATGAGGATGAGTTGAGCTGGGAGAGCGATG
CGAAGGAGTTGGTCATTGCCGAGTAGGCAGCCGATGGCAGGCCGTTGGTTGATGATGTGGATGAAGCGCTGTTGCTGCGG
ACTTGTAGGTTGAGTGTGTGGCAGCTATCGCATCGTCCGTTCATAGCGTTGCAGCGGCCCCTGCATCCTCGCTCGTAGTT
GGCGCAAGAGAACATTGTGGCTTTGAGTGTCGGAGATGTGCCGAGTGTTTGTGGTGATGGTGTTGAGTAGTGTGTGG
>GYY|c16694_g1
ATTCATTCATATTTTTATGTTTCTATTAAACTTCTACTATTTTTCAAAAACAAAAAAAACCTACTTGTATATAAAATTAG
ATATACATAGTGTGCTCTCAACTTATATGTGTTATTATCAGTAGAAAAATAAACAAATATATATATATCCCTTGAGGGAT
TGAACCATCATCAACAACAACAAAAAGAATTTATGCATATTTATTTATTTCTATAGTGATACACAAAAGCACAATATAAA
ACAAAAAGAAAATCACACACATCAAAGAAAAAACGTAAAGTAAATAAATATCTATATATATATATACAAACCAATAAAAA
CAAGAATAAAATAATAATCTCAATATAAATAAATAAATAAAATAAAAAACCTCTGTCTTTTACACACGATACACAATACA
CACACTCAATCAACGTCGATTTTATCCCTCTTCTTTCTTCACTTCACCTTCTTCTTGTTCTTCTTCTTCTTCTTTATTCT
CAACCGATTTTTTCTTTCCTTCTCCTATCGTCCCCTCTTCGGCGATCGTAGCTTGTAAACGTGCAGTTGTAGCATCGATA
GTCGAATTATCAGGCACTTGAAAGCCCTCAGCCTTCATCTCCTTAAATATTTCACTCCCTGCACCGCTCTTCATCAACGC
CAACATCTTCGCCGCCGCACCCCCTACGTCGTCACCATGATTCATGCTCATGGCCGTCATCGTCACACGTTCTCTTTCAG
CCCTTGTCCGTCTGACCGGCGCACGTGCTGGCGTTCCCGTCCGGATCTTCGCAAGTATGTCCTCCAGCACTGGGTCCGCA
TCGTTTGCTTCCTTGGCTTCCTTTCGACTCTGCTCCAGTTCAAGTCGCTTTTGACGCGCATTTAAAGCTTCGCCCCATCT
CTTGTTCTCTTCTCTTGCTTTCTTATAAGAAGTAACAAAAGTTTTGAATATCCCAAAGAAAGCCATCGAATTCAACTGTT
TTCTCTCATCAGTTTCTTCTCCAAAGTACCTCAAAACTTCTGTATAACTCGTCTTGGCCAATGTGATTTCATCTTTCAAG
ACTCCGAGCTTATTGACTGCTTCTCTAACAAATTTCGGCATTCGTTGTCGATATCCATCATTACCAATGTTTTCCAAATC
AAACTTATTATATAAAGCTAATCGTGTCTTCTCTACTTCTTGTTTGAGTTCTGTAAAGTCCTTTACAATAGCTTGCAAGT
CGATTCTACATGCATTCGCCGGCTCTGAAAGTTCATCCAAGAACCCAGCTAATTCAGGAAACGATTGAGAGACTGTCTTT
TCGATAAAGTGTAACAACGTAAAATCTCCAATTTTCGCCGCTGATCCTCCATCTTCATTCGGTGTGGCTTTCGTATCTAC
CAACCGATTTATACTACTAACTCTAAATCCAAAAGCACCACCTTGAAAGTTATTTCCATTCAAGAAATTCCCAAGTAACA
AGATCAAGTTTAATAGACCAGAGAAATGTTGAGCGCGTTGTAAAGCTAAAGTAGCCTGATTAAACCTTGTCGTATTCTGA
TCAAGTATACTAAAAGTTTCATCAAACATACTTCTACAAAGCATACCTTCAACTCTTAACATTAAATTATCAAACTTAAT
CAATTCAACTAAAAACCTATCAGCTGAATGTAATAATTTTAAATCTTCTTCTGAATCCGTTTTATGTCTATTAAGTAATC
CAACTTGAGTTGGATCTGGTATAACTCCACTTAACTCGGTCAAAAATGTTTGATTACAAAATTCTTCATCAAACCTTCGG
ATTTTTTCAATCACAAATGACACTCTTTTTCCCATATCTGGATCTGCACCTGGTTTTAATAAAATCATCTCTATTCGTTG
TCGAACTCTAGGTTCTAAAACGCTCTTCAAACTTTCCTTTTTCTTAGTCCCAAAGACTTTAACCCCACTTTTAGCTTTAA
ACTCTTCTTCAATCTCTCTAAACACCCCATCACTCAATAACATTTCTACCAATTTCTTCTCATCAACATTCATCATTCCA
CCTCCACCAGAAGAATCCCAAACCGTTTTTCCAATCGAATCTTTTCCAATCTTTTCCCATTGAAGTTGTTTAAGTTTTTG
AGTGGCAAAGACTCCTAATTCTTTTCGATTCTTGCTTGTGCCCAATAATCCTCCTGGTGGTGCTGCTGGTGCTGCTTTTC
CTAATGTCGGTGGTGCTGGTGGTGCTCCTGGCGGCCGAGGCGCTGCTGGCGGCTTCGGGGGGGCGGGTGCCGAAGGT
>GYY|c14266_g2
TTTATCGGATTTTTGCCGGATGCAGGTGTTGAAGGAGGCACATTGCAAACCATGGATGAGCTTAACTCAGCCGTTGGAGG
TGATTCCGCTGCCTACGGGTGGTACGCGCAGGTCCAAAGCGGCTACACCTTCCAGGGATTGCAACTCTTGTGGAAGATGG
ATGACATCAAAGGCTGCAATTGTGTCTTTCAACCCGCCCTGATGCCAACAGGAGGTTGGAAGGGCCTGACAAGACGTGAC
AATAGTCAAGCCATCGCAATCGCCCAAGTGATGAAACAATTCACCGATGAAGGAGTTCCTGTTTGGCTCCGATTTGCTCA
CGAGGCTAATTGGTACCAAACGGACGGCACTTATGAGGGAGATGTTGACGATTTCCAAGAGGCCTGGGCTGTAGTTGCTG
AAGCCTGCAAGAAAATCGCCCCCAAAGTCAAGATGTGGTGGTCACCAAACGTAGACAAAGCTGAAAATTACGCCAAATAT
GCCCCAAAGGACATGTCTACTGTGCATGTCGTCGGGGTTGACTATTACCCTAAGAAAATTGTCACTGGCCATGAATTTCG
CACCAAAATGCAAGCCTTCCACGACACGTATGCAACTAGCAGTCGGCCGTTCGCCCTTGGAGAAACCGGGCTAGGATGGG
CCGGCTCACGCGCCGATCGGCTAGCTTGGTTGAATCAAATTGTGTCGGCAAAGGACGTAATGCCGAATCTCGTGGCCGCA
TCCTGGTTCAATTATCGCAAAGAATATGATTACCA
>GYY|c27696_g1
AGCTCATTGCAAGAATTGATACGCCCAGACCCTTGGTGGGACGTCTCATTCACCAGCTTCTCACAGACATTGGTCGGTAC
CACCCCCAGGTATGTGGAGACTCTGGGCAGTTTCTCATCTAACCACTGGTTTGGTGGTCAGCCTTTCCAAAAGCTGCCCT
GGCGACACAAGCGCAGGAACTGGGAGCCATGTGTTCCATCCTGGCCCAGGAGGGTCTGTCCAGCCAGCCGTCCCAGAGGG
CCCGGGAG
>GYY|c39116_g1
GGTCAGCCAGCTCCTTACATGATGGTGTCACTGGCCTGCACCGGCTTTCATAGAATCTCTCTTTCTGTAAACAAGAGGGG
CACATGGAAGAAACCAAAGGAACCACCTACAAACTTCTCAGCCCCAGGTCAGGTGGAATTGCCAATTCCTCATTCAATTC
TCAACATCTCCACTTACAGGTAGATTTCATAAGTGTTTGTTACTGCTGCCTTATTCTTGCAAGGGGAAATCACAGTCCTA
ATACTGAATAGTCCAAATTCAAG
>GYY|c23574_g1
TTATCGATGGTACATATACATGTGTTTTATCCAAGATGAATTTATTGACGTATGTACATATGTAATATGTTAGCAAATGA
TTAATCAGACTGCCATGTCCTCCTCCTGCTCGATCAAAACGCAACGCAAGTTCACGAGGATTAGTACTAAGCTACGTATG
TTATACATACATAGTACATAAAAAAAAATCGTCCTAGCCAGATCCGAAGCTGAACTTGCAAAGTGCTCAAGAAAATGCG
>GYY|c15959_g1
GAACAAATTGCTTCAAGTCACAATTCCGCTCCATTACTTACAACAATAATCCATATTAACACACTACCTAGTTAGCTGTA
CCACAAAACACATACCAAGGCTGAGGCTGGCCTGCACATGATCACCAGTTGGGTGTCTCTCTATACAAGTTCACATGTCA
TCAAAAATTACCTCCATTTGAGATATAGTTAGCCCTCAACAGGTGTAGTGAGGTAAGTGTGGCGGGTCAGCAATGTTGCT
TAGCTGCAATTCCAAAAACCCTTACTTGGAGCGGAAAAGGGGAGCATGACACGCCTGGTGTACTCATTTAACTTGACCGG
AACACCTTCCATCGATTGCCCACAAATTCCTCTTATGATGCAGTGTGTAATTACCTAGCTCAGAACATCATTTTGAGAGA
ACAATGCCTCCGAGAACCGAATGCTCAAGGCCGGAGTGAGAGATGCGATGCAAAGATGTTTGAAGCTTCTGATTTCGGAC
TGCCCACTCATGCGGATTGTGCTGAACGAGGAGCTCAGTTGAATTTCGGCATGAGGTTTACATGACAAGGTAGGTGTTTT
TAGAGACATGATAGCATATAGAAGACCCCGCACATGCACCCCACCCAGCCCCGGCCTTTCATTTCCAGCGATACGGATAC
GCGCCTAGATGAAGCCAATCTTGTTGGCAATGTCCAAAGCGTCGACTTCAGGCGTAAGGCGGACGAAGGCCTTTTTCTTT
CCGTCGGGTCGGATCAGAGTGTTGACACGGAGAGGAGTGACATCGTAAAGCTTCTTAACGGCATCGGCGATCTGACGCTT
GTTGGCCTTGAGGTCGACAATGAACAGGAGCGTGTTATTGTCCTCGATCTTCTTCATCGCGCTCTCGGTGTTCAGCGGGC
GGATGAGCGTCCGGTAGGCGTCCATCCGGGGCGCATGGGGGACCGAGGTTCGCGGGTACTTGGGCTTGCGCGACAGCCGG
AGGGTCTTTGGGCGGCGGAAGGTGACCGAGGTGCGCACGCGACGCTGGGTCTTGGACGATGTGCCCTTGATGACCGCCTT
CTTGGCCGACTTTGCCTTAGCCACTTGAATCTTGGCCGACGAGCCCTTGGGCTCGGCCTTGGAGGTGGGTTTCGGTGCCA
TGTCGTTGATCTTGAGGAGGGCTTGAGGCTGCTGCTGGATGCTCGTCGACGAGGCTCTGCTGGCTGGGCGTGGATGATGA
GACAGGGCACCGGCAAAGGGCACCAGGGAGGGGTACCGTTGGGCGGCTGGCTGGTGGCTAACCTA
>GYY|c6543_g1
GGGAAGATTACGTAACAGCTCCCGGTCCACTCCGCGCTCCACTCCCGTGCCTCTGACCCGCCGAGACCGTCGAGGAGGAA
AGAAACCAGCTGACTGCCAGCCCGTCAAGCCTCCTGACCATCATCACCATCAGATCACCATCCGCCACCATGCTCTCTTC
AATCCCCTCCATCATCCGCCACAATGCCTTCCTCAAGCCGGCCTCGCTTTCTCGGCAATTCTCCTCCTCCTCCCAGAATC
TCACAAAGGTGGCCATCTTGGGCGCCGCAGGTGGAATTGGCCAGCCACTGAGTTTGTTGATGAAACAGAGCTCTTTGGTT
TCCGATCTGGCGTTGTATGATGTACGAGGATCGCCTGGTGTAGCTGCCGATGTGTCCCACGTGAACACACCGGCGACTTG
CAAAGGCTACTTACCAGATGACAAGGGTCTCGAGAAGGCTCTCGAGGGCGCCAAGGTCGTCTTGATCCCGGCTGGGGTAC
CCAGAAAGCCAGGGATGAGCCGTGATGACTTGTTCAATACCAACGCGTCGATCGTTCGCGATCTCGCCACCGCTGCTGCC
AAAGTTTGTCCCAAGGCTCTCATGCTCATCATTGCCAACCCAGTCAACTCGACCGTACCGATTGTCGGTGAAGTCTACAA
GAAGCTCGGTGTCTTTGATCCCAAACGATTGTTTGGAGTGACCACTCTCGACGTTGTCCGAGCATCCGCGTTTTTGTCGG
GGTTAGCCAAGTCTGACCCGACCAAGACGAAAGTGCAAGTGATCGGTGGCCACTCTGGGGTAACGATTGTGCCCCTGTTC
TCTCAGGTTCCCGAAGGCTCGTCGGTGACGGGGGAAGCGTACAAGGCCCTCCTGAAGCGGACCCAGTACGGGGGAGACGA
GGTGGTGCAGGCGAAGGATGGGGCAGGGTCGGCGACGCTGTCGATGGCCTATGCAGCCGCCGTGTTTGCCGAGTCGGTCC
TCAAGGCCCTGGGTGGCGCCAAGGGGATCGTCGAGCCGACGTTCGTCCGCAGCCATCTCTACGAGAAAGAGGGCGTCGAG
TACTTTGCCTCAAATGTCGAGCTTGGACCAGAGGGCGTCAAGGAGATCCTGCCCATCGGGTCCGTCTCAGCTGAGGAGGA
AGAACTCATCAAGGCTTGCTTGCCTGAATTGAAGAAAAACATCGAGAAAGGTGTTCAATTTGTGAAATGATGAAAAAAGA
AATTTATGCTGAATGCTTAGATGATCAAAATATACAAATCCGCCACCTCTCTCCAATATCCCTTCCCTAAGACGTTGTCC
TTGTTCTTTTTTTCTTGTACTAGAGAAAAGAAATAAAGAGGCAATGGGTTTTTTGAAAGCAATCAATAATAGCAAAATTT
TGATGTGTGATTTTTATGGCGAGGGTGGTGTTTTTGTGTGAGTAGATTACAATTTTGATGAAGGTTGAGAGTGTATCAGG
GGAAAAGGGGC
>GYY|c14737_g1
GGGAAGGTGACCCATGGAAGAACTGGCTGGGCCCAGGCTGAAAGCCTTTTCCTGGACTTCAACTGCCCCAAGATCAAAGC
ATTTCATTATATGAGAATGTTGACAGTGGTAGAAAACTCTGGTACTGAAATATCCGTATGCTAGCAAGCGAGAAGAGTAA
CCTAATTCCCGCATCACATGATTCAAATAGTTCGCACATTCACACAACTTGAAAAGCACACCACAAAAGTCATCTAGCTC
AAAGCTAGACAGAAACACTCAAAATATCCATTCTGATCATAACTGGTCATAAGCCATATTGTATATTTCAGCGAAATTTT
TTCTCGTGGAAGATGATTGAAGCTAGGATGGCCATGCGGCCGAAGGGGAGTTTGTTTGGCCAAGCAAATATTGCAGTATC
TGGAAGGCTCCTTCGGGCTGATATTGAGGAACCATGTGACCACACTTTTCAAGCTGGACTAAAGTGAGACCACGCTCAGT
GCAATATTGTCCAGATGCACCTTGGCCACTGATAATAAAGTCGTTCTGAATTGGATATTGGAATCCCTGCATCTGAGGAT
TACCCCATGTCATGTTTTGCAGGATTAATTTCAAGCCATCATTTATCATTACGAAGTCCGTTTTACCAGAAGCAATAACC
GACCTTCGGCTCCTATTTATCACACTAGGCAAAACGGTTAATGCTGAAGGCATCGATTGATCCCCTTTTGGAAAGACCCC
AGGATGACATTCTGTCCACTGTGTAGTAAGCGGAACATGCAAGACCCGCTTGACATCCTGTCGATTGAAGTAAACGGCGT
CACCCGTCATCCCCGGCCACCGCTGAGGGGCATCGAGTACATCCCACGAACTTGGCGGCAGGTCGAAGATCTGACTATTG
GCGGTGGTACAGACAGGAAGTGAAATGTAACTTTTAGTGCGGAACCCCGATTCTAACGGAATATATCAGTCGATCTTGGT
TGCCCAAAGTAGCATACTAAATGTTGAAAGCTGGATTCCCCAACTTGGCGGCCTGAAGGACTTTAGAAAAGATATCACAC
CGCGGGTCGGACCCAACACCATTTTCCGGAAAGAGGCCTACCGCGGGGATAGGAAATGGGCCAGTAGGTGGTGGATATAC
CGCATACTTGGTAAGATAATTTTCATATCCACACTGCTTGTGCAAAAATTCAATCTGGGCCATGAAAGTCTTGTTGAATG
CGAACACATGTTCATATTGCTTCACCAAAGGAACTACTGGGATTTGTTCGTGCAGTACCAACCATGATATTGTCGGATTG
ACAAGATAGATGCCCATAAGTCTTAATCCAAATTCCATTTGACGGGCATAGATATAGTCCGCAAAGTACGGTATGTAATA
TCCTGCGTACGATTCTCCGCTCAAGTAAAAGTTTTTATTGGCCATCTCGGGAAAAACCCGGAGCCACTGTGTAAAAAAAC
CAAACAGATCTCTGGAAACATCTGTCTGATTGATGGCTTGCGGTATTCCTTCCGAGTAACCAGTTCCTACCGGGTGCTCA
ACCCATATCATTGATGTTGCGTTGGTCCAAGAGTGGGGATTCCTAGTGGGGCGAGCTTGTCCGAATTTCCATGATATTGG
GCCAGTCTCTTGAAGCAGAGATTCTAGAGAACTGCAGCCGGGACCTCCATTCGTAAAGAACATCAAATCATTCACGCCAA
TTTGCGATGCAGCGGGCCAGAACCAGAAAAAGAGCTTGCGGGTCTCAGTAGGAGCGTCAGATACAGGAAGCAATCCAGCA
TAGCTGGGTCCAGCATCCCATTCGACAAAGGGTATCGTTCTTCCATCAACATAAAACTGTTGGGCCGCAGGCGAGGAAAA
TCGGAGCCAAGACTCCTTAGGAAGCGTAGTGGCCGAAGTGCTGGCCTGAGGAGAGGCGAGCTGAGGAGAACGGGGCTCGA
ACTCCCTCGAAGCAGTTGAAGGCTCATGGGGAAGGCTGCTGTAAGCACAGGGTATGGTGAACAGGCTACTAACAATTGCA
TAAAACGAGAGTCCGCGTGTGATCTGCATTCTGGCTGATGAGTGATTCAGCCGCCGCTGGTGAACCTCGCGAAGATGAAT
TTAAGCACTGGATTAAAAAGGAAACGACTGCACAAGATAGCAAGGCTTGGCCGAGTGGGCGGTTCTACTGTCAAAGTGGT
CAACTCTGCATACTGACAGGAAAAGATGTCGGGTCTGCCGTCTCTCCATCTCCCCGCGAACTTGTTCCCAGGCCCTTCGG
GGAGGGGCTTGTGTTAAAGCTTGTGGCACAGGTGCACTGATTCGTAGGGACAGTCAC
>GYY|c17820_g2
CTCAAACCGCCGGCGATTCACGCGCCCTTACAGCTCCACGGCCATAATTCTCATAGAACGATACATATCAGCCGGGAGTT
AGCGTCTTCTCATCAGTATGTCTTCTGCCAAGTTTCGACGGTAGAGAACCAGGAGAAGGGGCCTCCCAAAGCTCATATGC
AGGGTCTTCGCATCAGTATGTCTTCTGCCAAGTTTCGACGGTAGA
>GYY|c15404_g1
GTTTTTTTCTATTAATAAACCAACTATAACGTAGACCTTACAAATTATATCTTCCAATATCCTTCAAACATAAACCAGAA
GCCTGGTAGACATAGAAAACTGAAAATGCATTACATAAGCTTCTAATCAGGCCAGAGAAAGGCAGCCATTGCATAATTCC
GCTTGTATTCGACATGACCGGTGACGTCCAAGGCATATGAACGAAATATAAGATCCAGCCTCCACTCCTCCATTGTTTCG
TACTCCGCTTTTGAATACCTCGGATAATGAAGAGGAACCTTGAAGCCATCGCTATCTAACAAGTGCCTTTCTTCTTCTTC
ATTTGCCTCAACGCCTCTTTCCCACCGTAGTTTACTCAGCAGATCTTCCAATGACTGCACGCGCTGCATCAGCCTGCTGA
AACTTCCGATGAAATGTTCTTCGCCATGCCCAGACCTTTCCTCCATCAACTTGGCCATTTCTCTATCTATTTATTTTCTA
TGAGAAGAGAGGCCGATA
>GYY|c26075_g1
GTGATAATAGAAAAAAATTAAAGAAAGTGCTAAAAATACACCGGTTATAGTTAAATTAAAAATTGCTGAACTGTGTGCTT
TATGAAATGGTTTCATTTTTAGTTTTATTTGGTGCCAAAAATTCTATCTCCTGCATCACCCAAACCAGGAACAATATATT
TTTTATCATTTAAATGCGAATCAACTGCTGCTACATAAATATTAACATCTGGATGTTTTGCTTCTACAGCTTTAATTCCT
TCTGGAGCTG
>GYY|c26297_g1
TCTGATGAAGTCTGCTATGTCAAAGATGGCTGTGGAAAGTCTTTTGCCCCTTTTCCTCCTGGTTGCTTTTTCTCAACATC
AGGTGGATTGCAGAGTTTTGAACATCCAAGGAATAAGCTGATGCCATTACCACATGTCGATAGTGAGGGTGACATGTGTG
GAGCAAATTTTAAAGTGGACGAGCTTTCTAAAAAGGATTCTGCCATCCCGAGAGTGGGTAGTGCGGCCAACTGG
>GYY|c39417_g1
AGAAGTTTTCCGACTTCGCCCTGCATCCGAAGGTTGTAGAAGCCCTTGAAAAAAAAGGGTTTCATAACTGTACGCCCATT
CAGGCACTGGCCCTTCCGCTGACGCTGGCGGGTCGTGACGTAGCCGGGCAGGCGCAAACCGGTACCGGGAAAACGATGGC
GTTTCTTACGTCAACGTTTCATTATCTTCTCTCTCATCCTGCGATTGCCGATCGCAAGGTGAATCAGCCGCG
>GYY|c22331_g1
GCCGCGCGCAAATTTGGTTATTGTACATGAGAGCAATGGTCACCAAAGAAGAAGAGCACATACTATGCTACATCTATTTA
CATCCAAGGAAAATGATTGGTGACCAAAAGGAAAAATATTCAACTATCATAGTCACATGTCATGATCGGCTTGAATGAAT
CATGATCCCAGATACACTACTAGACTACATCTCTAGGTGAATCACAGACATGTCGCTGACCGCAGGAGAAGTAGCAATTC
GGGGTTGGAGAGAAGTAAGTCCAGGGAACTTGAGCTCGTGTACATGGACGTATGAGCACCTTTAAGTATTCAGCAGAATA
ACAGGAATGGTGGATACGAAAATTTTCTATCAAGCAGGACATGTGGTTAATCGTTCTTCGATACTTTTACAATCGCGAGG
TCATTCCACCCCTTGTGCCAAATGTAACGGGTGTTAAATTGGATGTATGGACCTTCCCTGAAGGTGGCTGGTGCAAAGGT
GAAAAAAGACTTCATTTTCCAATTCCAGTTCCAATTGTGCTCGGCGTCAACTCGGCACCGTACTGGGCTCGATCTTGAGG
GGGAAACTTTGAGGCTCCAGAAAATGCAGTCTTTGCATGTTGTGAGTCATCAATGTTTTTTGAGAGAACATTTGTG
>GYY|c10323_g1
GAAATTTACATTTGCATTCCTAACTTATTTGAATGAATTCAACACTAAAACAAAGAACCCAGATTCTCAAAAGTATTACA
AATCTAGTGTAACAATTTGATAAGACAATCTACCTTAGAAGGTTGGAAGATACACTTGTGCATTAGGTAAGATAGCTTCA
ATGTATTTTGATCTGATTGGTGTTTTCCATCTGCTGATAATGCCACCTGGATTGAGATTTGCATGAATCAAAAGTTGAGA
AGTGCAAAGAAGAAATACTGCTGTCCATAACCTTCCCCCACCCAAAGATCTAGGAATCCGGGGAATGATCAAAGGATCCA
ACACGACACCAATAAATTGCAAAAAGAAGAACAGGAACATGCCCCGAGAGCGAGTTTCCCCCTTCGCTGCTACTCTATCC
TGCGTGAAAAAGTAGAATGGATAGTCGTGGAATATCGCGCTAAACGTGTATACACCAAAGGCTCCAAAAGCTTTTTGCGC
AGCGAAACTCACGCCGAGAGATCGTGCAAGGATAATTAACGGCTTCCCGCCGCAAATGATGAATCCCCGTCGGAAGTTTT
GATGCCAAGACTTCCCCCAAAAGTGAGAAACTGAGTGGAGATCGACTAGCCCATTGTAAAGCGGGGGGCACTGAATCGGG
TCGAAAAACTCGCAAAAACCCATCGGTAGACCGGCCGACTTCATCAATGGGTGGATAAGATGGAACACAAGCACCATCAT
>GYY|c8527_g1
ATAGATTCTTTTACATGAGCAGGCGGGTAGTCTTTCGACTCCGCGATGCCTTGGAAGTCATCATCCACCTTTTACACCCA
GACACCTAGACTGGAGCAGCCTATATGCTCAGCGCCATGATGGAGTTTACGATATCGTTGTCGTTCTCCTTGAGGGCCTT
GACGGCCTTCTTCCGCGAAACGCTGGCCTGCTGCATGACGAGCTCGATGTCCTTGGCCTCAAGGCCAGAGTCGTCAATCT
CCTCATCGTCATCCTCCTCCTCCTCCTCGTCCTTCTTGTCCTCGACAGCCTTGCCCTTGCCCTTGCTGGCCTCGTCGCCG
TGGTCGTGGCCGGCGTGGTCGTGGGATGCGGCCTCGGCCTGAGCAAGCTGCTGGGCGGCGGAAGCCTGAGCCTGGGAGTT
AAGGTCCTCGATCTTGGCCTCACCGAAGATGATCCAGGTGTTGCTTGAAGGGGACTTGTAGACGTCGGGCTGGTTGATGA
CGAAGAGGATGTTCTTCGGTCGGCGGAGGGTGACGCGTGTGATGCCGTCGATGTGCTTCAGGCCGAGCTTGGCGATGGCC
TTGCGAGCCTTCTTCTCGTTGCGGGAGTGGACAGCGACGGAGGAGCCCGCGGGCACGCTGACCTCGCCCTCCTCGCCCTC
AGACTCGTCGCTGGACTCATCCTCCTCGATCTGGACGTTCTTCTTCTCGGGCTCGTCGGGGAGCTCTTCAATGCGGGGGT
TGGCCATTTTGTCGGTTTGTGGGTGACTACAGGTGTTGGTG
>GYY|c40588_g1
GGGGTATTTCTCTGAAGACAGACCAACGCCGCGCTGAAAACAATTTGCCTAGGAGGGTGACATTGCGTCCTATCGTACGT
TTACTGCGTACCAGCGAACGTCGTACAAGTCAAACTGGATGACTCAAACGCCAGCCATGTTTGGTGGGGGACCAGTGCTG
TTGCGAGAAGAGTTGCGGATGTGGAGTGCAGAGAGGATAGTGGTAGCAAGGAAGGTAAGCCTACAGCATGTTAGCAGTTA
TACTTTAGACACCTGGATCGATAGAACTGGCCAAAGGAAGGCTCCGAAGACAATAGCAGCAATGCCACAGTTGTGGAAGG
TGCCGTGACCGCGGTAACCCCAGTAGATATCGCGCCAAAGCAC
>GYY|c34090_g1
ATAGCGCACTCGTGGCGTCGTAAGCTTCATGAAGATCTCTCGCTTCTCATTCTCCTCTTCGGTTGGGCTCTGTGTGAGCT
TGTAGACGTCGCCGGCAACGTCTGTATCGCTCTCTGGGGGAGTTATTATATTCTTCTCCCTCGTCTGCACATCTCCTGTG
CCCATCATCTGCTCATATGAATGCACACGTGATGCCATGGGTGTGGGCAGGAGACCGGCACCAAGCAACGGCTCCCCCTT
TTCGATATTGGGCGTATCGAGAACAGCTGGACTGGGAACCCAGGCCGAGT
>GYY|c29313_g1
TTCGATGTTGTACGCAAAAGCACCGACCGTGGACATATCTGCCGCTCCGTTTTGACCCATGTCGATTGATGGTGTCCCTC
TCATCTGGCCATGGGCTGCGGTCTCAGTGGCGGATGACTCATCGATCAGAGATATAGGCTGTGAGATGAAGCCGATCGGG
TTGCCGATGCGACCTTTTGACTTGTCCCAAATGCCGAAGTAAGGCGTCAAGACAGCATTCTGCTTGCGCCACAGGTGA
>GYY|c12738_g1
TCCCAGTGCTCACCCTTTCCATTCCCGCCTCCATTTCCCTCTCAAGCCTCTGCCTCAATCTCTCATTCCCTATCTCTCTC
CCCTCCCGCAGACATCGATCAGCCCCCTCCACTAGGTCATTATGCGCTTTTCAACCGTTTGCGCCTCGCTGGCCAGTCTC
TCTGCCTCAACCCTGGCATTTACCATCACCTCACCCACCGGGTCCGCGTACTGGGTTCAGTTCTCCACCAACACCATCGC
CTGGACAACTGCCAGCGGTGACTCTCCCACGGTCACTCTGCAGATCATCAACCCAAACAGCACACATCTCAACGGCGCGT
TCTCGATTGCTGAGTTCGTGCCTGCGTCGCGCCAGTCTTTTGAGGTCACGAATGTGACCTTGACCGTCGCTGATGGATAC
ATCGTGCAATTTGTCAACCCGCTGAACAACTCCCAAATTTATGTTCGCTCCGACCCGTTCTCGGTCCAACCCTCCGGCAC
TACCCCCGCTCCTGTGGCCGGTGCCAAGTCTAACTCGACGAGCACCGCTGGCACGTCCGGCACCAACTCGAGCCTGGTCG
GTGGGGCGAGAAACACGACGGCCTCAGCCACTGGCTTTAGCAACAACGGCACTGCTAAGGGCAACGCCACCTCGGGCGCG
GGCTCGGCTCAAATTCCTCTGATGGCTGGTTTGCTGGCTTTCGTTGGCTCGGCCATCCGGGTTGCCATGTTTTGAGATCG
GTTAACCTTTGTGTGATGAATGAGCAATGTTTCGTGATTGTTCGAAGGCGGCTTTTTTTTCTTCACCAGCGTTTCTAGGA
GAGGCCCTCCTCTCTTGACTATGACCTAGTATTCCACTAGCGACGACCCTCTTCAGTTTTGTTGACTCTCCTCACTCATG
ACCCACACCATCGTTGGATGACTTTTTAGTACCAATCACATTTGTTAATGATAACGCCCATCTCCCCTACATGATTTGGG
GCTTCTACTTACCTTGGGATGTTCTATTTAGGACTTTTCTCTATCACTTTTCTGGTTTTGAGCTTGTATGTACACTTGAT
TTCTTGGGGTGCATCAACTTGCTTCTTTTTCGGATAACGCACCCTTGAGATTTTTTTTTCCTCACGTGAGGCGACTCGTC
ATG
>GYY|c15974_g1
CCCTCCCCAAAAAAAAGCTTTGTCACACACTCAATAAATCAATCCTTCATATTACTTCAATTCAAAACATACATATCTCC
CTTGCCTCCTCTTCTTTTTAACAAAAATTATAGAACCCACAAATAATTGAATAATAACAACAAGATGATTTTCAATTGAA
AAAGACCCATTTTTTTAAAAAAAAGGAGGGATTCAATCAAAGTGTATCAACACTCATGGCCAATCAACATCTTGAAGAAA
TATCTATCAATCTCCATCATCCACCATTAGTCTCTCTCCAACACTCAGCATGAAATGCTTCCCCATTGCCTACCAGAACT
ACTCCTTGATCACTACTACCACCGGCAGTACCTCCAGTACCACCACCTCCAGTTGCACCTAAACTTTTATGATGATGTCC
ATCTCCATTAACGCTCCGAGACACTCCATTTCCCACACCCACATGTTCACTTCCATCCACTCTTCCTCCCGGCAACCCTT
TCCCAAGCCCGTTTCCCATTGGAACTTCCCGTGCCCCACTGCCTCCTTCAAGCATCCCGCTCACGCCTTCAATCTCTCCG
CCGTCACCAAGGACCTCTCTCTTGCCGCTGCTGCCCCCGACACCGCCTTCCAGATCCTCTCGATCGACCCCGGCCAACCT
TTCTCTAGCACCACCCAGGATACCCCTCACGGGCGGCCTGCCGAGTACAAACGCCTCAGCGAACCTCTCTGCACCCCTCT
CGAACCGAAACCCCTCCGAGCCCGAGCCCGACCCCACGCCCTCGAGCCCATCGACGCTCTCACCCGCCTCTGCCACCTCC
TTGCCCTTGATGCTCTGCTTCCGCACCCCGCCCACCATAGCCCGCCGCGGCACTGCCCTCAGCCCGAGCCGCCCCATCAG
GCCCGCCCTGCCAACACTCTCCTCATCCCGCCCACCCCCACCGCCCACGACCAGGAGCCCACAGCGGGCACACACAAGCT
GCGCCGGCCGGACGCCCCGCTGCCGCGCCTGCACAAGTGCCCCAACGTGTCCAAACAGGTCCCCATCCACGATCCGCGCC
GTCGCCCCGAGCACGCTGCTCTGAAACGCGTATCCGTCAACCATCATGAGCACGACTGCGCGCAGCTCCCGTGCGCCTCC
CCCACGCTCGACCAGCCGGCTGACGAGCCGGCCAAACGCGCCCGTGCTCGCAAGGCCCGTCCGGCTCATCAGCGTCGCAA
CCGTCCGACGGAGCACGTCGCGCAGACCCTCGGCTGCCGCCGCTGGTTCCGAGCCCGTCGCCGACTGTCCGGCAAGGTGC
TCGATCGCCCCAACCAGCGTGCTGAGTAGCATCCCCCAACACTGCTCCTCTGACTCTTCTTTGCCCCTCCCTGCTAGCCC
AACACACACCTCTGCCCCCGCATCCGCCACAAGGCCCACCTGCTCGATCAGCTCGATTGCTTCGTCCGGCCGTCCAACGA
TCCGCATCATCTCTCTCTCCACAACTCCCCCGAACTCCTCGAGCGCCCGCAAATACTGCCCTGTCTGCCCCAGCACCCAC
ACCGCCCCCTCGTACACTCCCTGCCCCATACACACCTCCACCAGCCCCTCCACATCCGTGCCCGGCACCTGCGTGCGTTG
GAGGTACCCCAGAACGTGTCTCGGCTCGAACTCGCAAAGCAGGCCGACATATTGGAGCCTCGTGGTGTCGTCGAGCGTGC
GCGCGGGCACTGCCGGGCCCTCCGGCTCGAGAAGCGCACGGAGGTAGGCAAACTGGCGTGCGCGCCCGTCGAGCCGCGCG
ACGACAAGCGCATGGCACTCGGGCCGGACCCGCTCGACGAGCGCAGCCGTTTGCGCGACGCTCATCTCCGCCAGCCTGGC
CGAAGCTCCGACGACGACCTCCTCCCCAACTCGCCCAAAGACCCCCGAGAGCTCCTCAAACACCTCGCTCCCAGGCTCCT
CCAAGAGACACCCCACCACCTCCGCCCATCGCTCCGCAGCCCCATACACGCCGCGCAGGATGCGCCAGAAGCCAGCCTGT
CTGAACACCTCCACCAACCCGCCCTCGGCGCCATCGAGCCCGGTCGGCACCTTGTAGGCCGACAACAGACACTCCGCGGC
CAGCTCCCGATCCCGCCGCGTGCTCCAATCCGGGTCCGTCGCCAGGCCAACAAGCACGGCATCCATCGTCGACTTGGTAA
GCTTGAGGAACTGGGCGTATTTGGGCACGTTGCGAGCGACAAAGATCCGCACGAACGTCTGTGCGCCCGCACCGAGCTCG
TCGCTCTCGACAGCCTGCCCGCCCTCGGGCTGGATAAGCTCGAGGAGAATGTTGACGACCGTCTGGCGCTCCAAGGGCGC
CCCGGCGGCGTGCATCCATGACTGCTCAAAGACTCCATCGAGCGTATCGAGCATCGCCTCGGCGTCGAACCGCAGAAGTG
CTCGTAGGTAGGGGTGGGTCGGCTCCGGCTCGCCCTCGGGGCCCGTTAGGACCAGTGCGCCGTCCGGGGCCGGCCAGGGC
AGCGAGTGGCCCGAGAAAAGGAACCCACAGACGCTATGGCGCGCTTCTTTGGCCCGGCCGGGGGGATAGACAGTCTGGTT
CGGGTACGAGTGCCCGCTCAGGACTGCTGCAAGGTAAGCAAAGATCTTGTATGCGCTCGGAACGAGCCGGGTGCAAGGAT
TGACGTCGGCAGCTTCATCGGTATCGGCGCCAGCCTGGATCGAGCGGATGAGGCCGAGCAGCTCGACCATCGGTGCGACA
AAGTCACCAAGCGCTTCCGTATAGATGTGCACGATTGCATCGTAGAGGCCCTCGCGTGTGCAGATGGCGAGAGCATGGTG
GATGTCGAGACAGCCGGGCTCGATGTGTCGGATGAGCTGGTCAACAAGAGCAAACTCGGCCCGCTCGGCGTGGAGGTCGA
TCAAGGCCTGTGTGACAGCGGTTGGAAGCTCGGTGATCTCGGCACGGAGAACAAATGGCTCGAGCTGGCGGAAGAAGATG
CGCTGGATGCCGTGGTCGAGGTAGTGCTCATAGACGTCATCGAACAGGAGAGCCGGTTCGCCAAGCAGGATCGCCGCTTG
GGCACAGCTCCGGACGAGACCCTCGAAAATCTCCGTCCGGTCGACCCCACGCGCATCGACGTCCAGTCGCGCATCATCCT
CGACCCGATGTGCCGAGAACATGTACTCCGCCGACGCACGGACCATCTCGCGCAGTTTGGGCCCCACAAGCGCCTGTCGT
GGCCGATCCTCACTCGGCAGTCCAACCGTCTCGAGGTCGACTCGGCCGAGCCAGTAGGAGCACGTGAGGTCAATCGCCTC
CGTCAGCGAACCCTGCTCGACAAGCTCCAGAATCTGCTCCGCCCACGAAACCACCATCCCAAGCCTCAAATCATCCGTCG
TAAGTAAGAATATCTTTCCTTTGTAGGCTTTGAAGCTCCCACTCATCACAGCATGCCCATCAGTTGCGGTCCCGCTACCG
TCCGGAACGACCGTGTGTGATAGGGTCTGATCCCAGCCGACAATGAGTCGAATGTCTAGACGTTCGTATCCAGTGCGCTG
CCAGATCTGGGTATCAATCACTTCAAAATGCGACGTCGTCATCACACATATAATTCTCCAGCTCAGCCATTGTATGCCGA
GCACTTGGGCCTCACACACCCACCTCTTGCCCTCAACGAAGCGCAAGTGGGGCACCCGGTTGTGGAGCCGACGGGTAAAG
TTCTTCAGGACCCCTTCGCTGGCAAGGTCGGTCGTTGGTGATGTCGCCTGGCTCGTCGGATCGGAGAGGACGGTGACAAA
GCGGATTGTGGATCCCCAGGCAAAGGCCAGGTGGGGGTCCATAGCCGGCTGAGAACGCTTGGGCGGGGGGGTGCGCCGCT
GGCGTGGCAAGAGGGGCTCGGCGACAGGTGTGCTGGGGAACCAGCACAGACAGCCGGGGCCTGAGGACTGGTTCGGGTCC
GTGCTCGCGCGCAGGGAGCGCCACCAGGTCCGTGGGGTTGGTTTCAGACCGACAATGACAAGCTTTGTTGAGGTAAGGAG
GGCGACGAGAGCATGGTGGTCCGTCGGATGGGCGACAGGGCCGAGGGGGAGCGCAGCCGCGCCGAGGATACAGGTCTGTT
TTCGTGGAGGCCGGCTGGGGGTGGGTTCTGGGTAGTTGCCGAGGATGCGACGGACGTCTGTGGAGGCAAGGCCGAGGACC
TGGCCGAGGGCATGGTAAAAGGCAAGTCCGTGGGCGTCGGCGGAGATGATGGCGGTGTGTCTGAGGCCGACAAAGGCGAT
GTGAATGATAGCCGAGCCGCAAAGATGACCCTCTGAGCGGCCGGCGCGGACGAGCTGAATTGTCGTAGGTGGGACAGAGC
GTGCGGGGAGGGCGGGCTGGGCGAGGTCATAGAGGAAAATATGGCCTTGGGCGTGGCCGACGGCAAGAAAGGTGTGGTCG
TGGGAGATGGCGAGTGCGGAGACGGGGCCGGGGTGCTGGGCTGGAGCGGGCAGTCAGCAATGAGTGCGCAGAGGCTGGGT
GGGTGTGGGAGGAACTGACGGTGTGGCTGGAAAGGAAGCTGAGAGCGCACGTTCGAGGCGTAGTCAAAAACCAGGGTCGA
GCCACTCACGGCGCCGACTGCAATCAGTCCACTGGCTGCGATCACGGTTGGCTTTCCAAAGCTGGAGAGCGGGAGCGGTC
TGGGAGGCGGATAAATCTTGTTTGAGATCCGGCGGAGGGAAGCCCAGCGGAAGAGAGGAAACTGGGCGTGTTCGGCATTG
GGATCCGAGCGGCAGTCCGATCGAGATGGCGAGTGTGCCCCAGTTGCGGAGTGAGAATGGGAGCTGAGCAGGAGGGAATT
TGAGAGAGAGTTTGAGAGATCCAAGTTGGAGTGGTCGATCGAGGGGGTAGATGAGAGTCTGAGGCTGAGAGAGGCCCGTG
AGGAGGGCTGGGTGGAAGATGGATCAAAGGCTGGCTGGAGCGATCGGAGTCGGTTGAAGAGCGCGTTTGCGGGCCGGAAG
TCAATCGACTTTTGCGACACCTTGCTGACCGGTTTGACCTCATGGGGAGTACGGGCAGCAGCCGGAGTGGACGGCCCGGA
CCAACCAGCGTCGGGGCCGATGGTCGCCGTGGCAGGCTCACTGGGACCTGGGCTGCTTTCCTCGAGCAGGAGCGCATCAC
CGTTTGGAGCTGTAGGGTGAGGGTCTGGATGGCCGTTTTGAGCATGATCAGGATCCCGAGGGGGATGATGATTTTGGGTG
AGACTTGAGGGATCGTCGAGGATGCGATGGAGGGATGAAAGGTAATCGGCGCCCAAGTCGGGCTGGTGAGCAGAATCGAA
GAGGGTGAGATCCTTTCCATCGTAGACGAACTCTTCATCCTCGCTGTCGGGATCAGTGGACGGAAGAGGCATCGGGTCAG
CAAGGATCTCGTCGAGCTGGTGGTCGTAAGACTGAGCCTGCTTGAGGCTCTCAAACTCGGCATAGTCGTCGTCGTCGTCG
TCAGCAGGAATGGGGAGACGGCTTGAGGAGGGGCGCTGGTCGGGAGGGAGGAGGGTGGAAGCCATGCCCTTGATGGGGGT
GGTGG
>GYY|c7127_g1
TCCTGCTATAACATCAACAATAAAGATTCTCTAGAGAGCCCAACAGAACATCCGAATTTAATAACAATAAACTCTAATAG
TCTAATTTTACAACCATTTCATTGTAGATGCATCCTCTTTTACATGTTTATTGTCAATCCTTCCTTGGTGCTATATGGTT
CCCTCCTCTAATGATCTTATATATATAGAAGAATGTCATAATGCCACTGATAATAGCGACAACACCCCCGGGCATTATCT
TTGAAGTCTCCAAATAACGTTGTCCCATCACCCATGTAAGAGCAAACGAGCATACTGTCTGGATGAAAAGGG
>GYY|c17937_g1
CCCCCCCCGCCCCACATATTACTTTATTTTTGCTCCTATGCCTTGCTCTCCACCAGCCCTAAGCCCCACCTGCATCAAAA
AGATGATATAAAGTTATGATACCTCAAATAATATATACATATATAAACCAGAAAAGAAAGGAAGAAGAGCAAGATATTAA
GACTATATATATTTATAAGATAATACTAAAATATTAGTGGTGATTGATATGATTAAAAGAACCCTCCTTGTCTCTCTCCC
TCAATCCTTGTCACCCCATGGAGACCACTGTACTTTCCACTACCCCCTTCCCCTCTTTCTCACACCCATATTAAGAAAGG
AAGACGTCAGGAAAACTAAGGATATATACCACAACCACCATCCCAGATTGAAAACAAACCGCCACTTTCCCTTCACACAC
ATCACATCACACCACATCACAACCACCACCACAACAAGCACCCCAAGAGAAAGCGCCACAATAAAAATAAAAATTGATAA
TGATCGCCATCACAATGACAACGATCAATTCTAAACGAGTGAACCGAAGATAAAATAAAATCTGAACCCTATATCCTCCC
CCCATTGATTAATTCTATCTGTTGACCAAGTTGGCTTCCTCACCCATTCACCAAACCATTGTCTCTTGCCCTCTTACAAA
ATCAACTATGAACAGTCGGCCGTTTTCGATGCTCAACAGATGTCATACTCCTCCCTTCACTAGCCAACTCTCTGTCCATG
ATTTCTTTTGCGCCCTCCTCTTCCTCCTCATCTCCTCCGATCCCACCTTCTTCATCGTCATGGTGTTCAGTTGATGATTC
CTCTCGGTCCGTTCTTGACTGGCCCTCTTCCTGTTCTTGATCATCATCTTCACGATCTAAATCTTCCACACTGTGAACCT
GCGCATGCATGCTCTCGCGCACCCTCTGTATGCCTTTGCCCACCGCTGACCCAGCACCATCGCCCTCATCCGCACGCCTC
CTACCACCAGGCGGCTCCTCCTCGGGCCCGTCTCCGTCCTCCTCCTCATGCTCGCCCTGGGGCACGACAAACTCTGGCTT
CCTGAGCGCCTTGCGGAACGCATCGGCCATCATCGTTGCATCCACCGACGTAATCGGCCCGTCCTTGCCCTCGCCCTTTT
CGCCCGACTCCCCTGGGAATGCAAATGACGTCGGCCCCGCGACCACATGCGCTGACAGAGGCGATCCTGGCCGCGAGCTG
TTCGGGCTCCCCATCTCGCGCGCTGACGATGCCACCTTGCCTGCGCCCCGTTGGTTGCCCATCAACGCCGCGCCCTCGGT
GTTCTGAATCATCGGACTGTGACTCCCAACCGAACCCGCTAGACTCCCGCCACCTCCACCCAAGCCTGTCTGTTGCCACA
GGCGCACTTGTCGACGGCGTCGCGCATTTGTAAATGCTAGATATGATGCTACTAGGAACGTTAGCAACGCAAATGTACCA
AGTATCACGATGAGGGCAATTTCCCATTTTGGAAACGAATCTCCGCCCCCACCGCGTTGGAGCGACGAGTTGGGGTTCGG
GGACGGACTAGGCCTAGCCAAGCTGGCCGAGGCCGCGTTCTCGAAGCTGGTGAGAGACGCAGCCGCTCCAGAAGCTGCGG
CAGCAGCAGCAAGGGATGAAGAGACAAACGCGGCAGCGGGTGCGGTCTGAAGGACCGTGAACGTGGACTGGTGCTGCTCG
CCCCCGGTGAGCCTTGCGCCAGCAGTGGTGATGACAAAAAAGTACGGGAAGCTCATGTTCCGACCGTCTTGCCAACTCGA
CTCGGAAGGGAACCAGTCGTCCGAGGCATAGATCCCAATCATGCCCCGGTCGTTGGCTATCGAAGTCCAGTTGGCGACTG
GGGTCTCGGACTGGGCGTTGAAGAGATAGATGTCTACAAACCGAGAGCCAATAAAGGTGGGGTAATTGTTGTTCCAGATA
AACTTGCTCCAGGTATGTTGGACCAAGGTAGTTCCCGAGCGGGGAAAGCAAGACAAGACGGCATTCGAGACGGCCGTGCA
AGTCGGATATCCTTCGGCAGCAGGTCCGGAGCCGTTCCCTTGGAGCGACTGGCGGGGGTATAGCCAGTGACGATCAGGAT
CGGCAAGGGCGCGTTTCCTGAGCCTTGGCTGGGTATGGACTGTACTCTGCTGGACGTCGTTTTGTGATTGGGATTGAGCG
AGTTGGGCGGCGAGTGACTGGCAGAGCTCGATTAGGGGCGCGGGCCGGGGGCGAAGGTGGTTGAGCTCGTCGGAGCAGAG
GAGCGCATGCAGGGCGTCGAGGTCAAAGTTCTGGTCTGGAGCGAGCTGGATGGGAAGGCTTTGCTTTTGCTGGCTTGCGA
TGGAAAAGATGAGCTGAGCGAGCGAGGTGGGCTGTTGAGGCCGGCCAGGGTCGATTGGCCTTGAATGATCCTGAGGGAGC
GGGGGCAAGCGGAAAGAGGACGGGAGAGGAGTTGGCTCTGAGACAGGGATGCGATCGAGTGGGCAAGGCGACTTGTCGCG
GCTTGTAGGGGACGGTCTCGGAAGGGAAGGATGAAGAAGAGCAGTGCTCGAGGCAGCTAGGGCGGGAGGAGGAGGGACGA
AGTTGATTGGGATCTGATTAGAGTGATGGACGGAGTCGAACTGGTCATCATGAGATGGGGCCACGGGCTGGAGGGGCTTA
GACGGCTGACGGCCGAGGGAGGAGGGAGAGTCCGAAGTGGAACGGGAGCGGGATGGCATCTGAGAAGATGGAGGAATGAG
GACAAGGAAGAGGAGGGGGAAGACTGGAAAGTGGACGAGTGAGTGGTCGACGGTCAACAGGGAACAGGGAGGAGACGGTC
AACAGGGAGGAGGAGGGACAGGAGGAGGGAGGAGGGGGG
>GYY|c40996_g1
ATGGCTTGCATCTTTGGAGTTTTCGGGATGGATGGTGACGAGATGGAATGTCTTCACGACATACCGGCGGCAAAAAAAGT
TCTTCCCTGCTATACTATAAGCTAGATTAGGGCGGCTGGGTAAGGACAAAAGTTACGTCGGGTGTATATGGACTGGTAAA
TAAGGATGATGGGAGGATATGGACGACGAATGACTAGATGTTTGTACTCA
>GYY|c18147_g1
GTGAATAGAGGTTAGGACCGGGGGTTGCATGGGCCGGGGAGTTTTCGACGGGGGACACTACATACACGTACGCTTGTCTT
CCGTCTTCCGTCTTCCGTCTTCCCTGTTTCCTGTTTCCTGTTTCCTGTTTACCACCAACACCGGAGACCCCCACACCATC
ATTGCGCTGCCCTTACATTGTATCTCACCACATTTCTCTTCCACCGATAATCGAGCTCAAGTTACTATATTCTTCAATCA
ATCATCCACGCAAGACCTCTCTAACCAAATATACTATGTCGTCAATCACCCACCTTCGTACTCTCGACCAACTCAACAAG
CTAGTCGTCCAACATAAAAACTCAATCCTCGTCATCGACTTTCATGCTACTTGGTGTGGTCCTTGCCATGCGATCGCAGA
TTTTTATAACTCTTTAGCAACCAATTATCCTTCTTTAACGTTTACGAAATGTGATGTAGATCAAGCTCAAGAAATTGCTA
AACAATTTCAAGTCACAGCCATGCCGACGTTTTTGTTTTTAAAGTCAGGTGTCAAAGTAGACCAAGTTCGAGGCGCCGAT
CGTTCGAGCTTAGAAAGGCTCGTGAAAAAGTACGCAGCCATGAGTTCAGGCGGAGCGTCCGCTGGCCAAAGTTGGTCAGG
CGAAGGCCATCGACTAGGTGGCCCCGGCCCCGCCACCGCCAACAGCAGCACTGGGCCTAGTGTGGTCCATTCGCTGTCGG
CCAACAGTGTGCTCGACTATTGGAACGCCTTGGCTGGTCAGACAAAACTTGGAGTCGCTTTGGTTGCGGGATATCTTATA
CTATTGTATCTCTCATAGTAATCATCATCTCTTGTTTTCACCAATTGGAGCTGGTGATTGTTGTACAAACGTAGTTGGGA
GTTATGTTGTACCGATTTGTCTCTCAAATAATAGTTTCTTGACTCGACAAAAACGTCAAACGTAGCACCAACCCATTTTC
GTACACGACATGCTTCTTTGAATAGTAACAGGTGAAGAAAGTATCAGGGAAAACCAGATGATTAAAAAGAAGGATGGTCG
ACCAAAATGTCTCTTCCATTAGCCCGAATGCTTCGTTGATCTTTATCGATTGAGAGCGCTTTTCTCATATCGAATGCATC
TTCCTCTTCGACCACCTCACCGCCCGTCTTTCCCCCACCGCCAGAGTAATACCCGACGACGCGCTGGAAAACAGAGTATC
CGAAGCGCTCATACATGCAGATGGCGAGCGCGTTGGAGACGCGCACAAAGAGGTCGACAAAGTAGCACTGCTGTTGGTCT
GAGGCTTGTTCGAGCAGACTCATCATTTGTCGGGCCAGTGAGAGCCGTCTGTAAGATGGAGACACAGTGATCGCGCTGAC
GTGGCCGTGCCAATCGGTTTGTTCGCCTTCAGTTTTACCCATCACGTAACCCATTATTTGATGGTTTGGAGATTCGGCTA
CGTTCATTAAATCTGGCCAAGTACAAAGATATTGAAGGTAATAAGAAACTGAGTAGGTTTCTGTCCATGGATCCAAATTG
ACATGGTTGAACCTGAAGAGATCAGAAGCCTGGAACGGTCTGAGTAAGCTCATGTCTTATATGAGCTGAGGGTGTGTAGA
GATGTTGGGGTCGATCGATGATGAGGTTTGTGGGAGTGTTGTCGATTGATTGGGTTGGCGCTTGGTGTCTGGAAGTGGTG
AGAGGTGTGGAAGCAGATGTGGAGAGAAGAAGTCGGGGGCAG
>GYY|c23073_g1
GTGAAGTCGCGCTTTATTTTATTTATGCTTTGAGCATCAATCAGTCTGCGAATGCTTGCAAACAGGAAGTCGTCAACTTC
GAATTCAGAGCCCAAGGATCTCTCCCTCCAGTGGCGGCACTTATCTCACTGAAACTTGCCCGAACTTCTGAAACCCTCGG
TACCTGGGAGTAATAAATTCAACCTTGACAAAACCCCCTCTCGTCCACCTTTGACCAACTGTCCCGGGGTTAGGAAGGGG
CCTTGCACTTTAATATGTACGAGGTTCGCCGCAGGGAAGCTACTTAAATCACATACCCACCGTTTGACCTTCAGTGATTT
TTTCACGCTTAAACAAGAAGAATGGCAAAACAATTTTCCCATGAACAAACTCGAACCTTCAGATGTTTATGTATACAGCA
ATAATCTCCATGGAGGATTCTCCATTTCTTTTTCGTTTTCATAAGCTCCGATGAGAATTACAGTTCTAGTTGTGCGGTGT
TAAGAAACAACTGAAAAAC
>GYY|c37522_g1
AGGGGAAGTTCACGACTGCGAGTGACGTGTGGGCCTTTGGTGTGACCCTGTGGGAGGTGCTGATGCTCTGTAGGGCCCAG
CCCTTTGGGCAGCTCACCGACGAGCAGGTCATCGAGAACGCGGGGGAGTTCTTCCGGGACCAGGGCCGGCAGGTCAGAGT
GGAGGAGAGGGAAGATGGGTCCGAGGCGGGGGACAGAAGGGGCAGAGTTGT
>GYY|c18847_g1
GTCAGCGTTCAGGAGAAACAAGCGACCGGGAAAGCGAAGTAAAAATTGCTCATATAAAGTGACAGAAAAGTAGTGCAACC
CCGGCTTGTCTTGCATGTTTTGATAGTCGTAGGTCGGCCTAATAAAATCGCCTATCCTAACATCTCTTGAGATTATAGCA
GTCAGACACTTTCCAAGATGGCTTGGTGGTTTTGCATTCTGCTTTTGGTCATTCGCAAAGACTGTGTGGGATGCTCCGCT
GAATTCCAATTCCCAAGAATTGACACAGTCCACAAGCCAAAGGCGTTGAGTCCCAATCCCGGATTCGTGAGACTTCAATA
CCATCCCGATGATGACTCGATGCACTTCTACCTCGGCGATCGCTTGTTTGACTTTCGTAGCTTCAACACACCAACAATGT
TCGATGGCTCTGTGTACGAGACAGAAGACCTGTTGAGAACGATTGGTGGCTTCGGGACTCCTGTTGCACGTACATATACA
TTGTCGGTTTCCAATAGCGTATTCGGAGGCCGCCAGAGTCCTGCTCGATCACACATCGTAGGATGGGATTACGATAAACA
AAATTGGATCTATAATGAGGAACGCTTGCAACAGATTGACCGTGTTTTGGCAATGGCCGCGCAGCATGGTACGAAGCTCA
TCATACCCATCATCAACCAGGATTATGGAGCAGAAGACACGAACTTTGTTGGAAATTTTAATGACTTGATTCGACATAGA
TATAGCATCAGCTCCTACCCGCTAGCACGATCGGCGGTTGATTGGTTTACTGACTTGGAGATCAGAGGCGACTTCAAAAA
AGTACTTCACAAATTACTGACCCGAAAAAACACTTTCAATGGTCGTATCTACGGCAACGATGATACAATTTTCGCATGGG
AGACAGGAAATGAGATGAATTGGGGCCGACCCTCCAACACAATTCACGACCGGCCAGCACCTGCGAACTGGACCCTAGAC
ATCGCCAAGTATATCAAACATCTCGCGCCAAACACGCTGATAGTGGATGGCAGCTTCTCGAGAGATGGTAGTACCAACGC
GACATGGCCCGTCGAAGTACTTGAGTCGGAATTGGTGGATGTAATTTCTTACCATCTCTACGGGGACGCAGACCTCAATA
ATTATCCCAGTCTCAGAAAAAGTGCAAAAAACTACAATAAGACGCTCATCGTTGGTGAACATGGATTCTACTCCACTCCG
GATTTTTTTGAAAAGGCCTACGAATTGTTCGACTGTCCCGGGGCGATGGTTTGGTCACTCCGTGCACACAATGAGATGGG
CGGATTTTCAACTCATGGCGAAGGAGACAATATCTATAGCTATCACGCTCCAGGATGGAAAAGGCAGACTTCTGCCGAGT
TTGACACAATGGAAGAACCAATCGTGCGACTTACTTACGAGGCAAGGTAGATAGCTTTTTTTTTGCGAAAGCCTCTATCG
GCTTGATTGCCCTGAGGGTCAAAAGACTACGTTCGGAGGGTAATGCTTAAATCGCACAAGTCTTGAATTGATTGATATCA
ACTCAACAGCTACAAGATCATTAACCAAAAACCCCCCATGTACCCGGTCCCCGATGAATGTTATCCTTTTTACGCCACAA
ATTCCTCGCATTCTGGCATCTCTTGGAAAGGCGCGGCGTGGGCAAAGTATTATCAGATATGGGTAGTGGACCCAGAAGAG
GGAACGTTCGAACGAGTGGCAACTAAAGTTTACGATAACGTCAACAGTGGGACAATGTTTGTAGCGATCGATACTTCAAA
AGGTGAATTGGACATTTCGGAAAAGCCAGTGGTGCCTGCTCGAAGTCATGCAGGCTACGTGGATCGCAAATGGTCTAGCC
GAAGAACCCGACACAAAATACCACCGACGCAGTGGTCAGCAACAGTTTCCGACCACCTAACGGACGCTAGACCCAACCAA
AATGTTCTCCAGAGGCGGACGTTCATTATGAAAAATAAAAATCCAAGGCGAAACTCACACATTCCCAACGGGCCAGGTTG
GTACGTGGTCCGACCAGTGAGTGCTGAAGGATATCCTGGACCGTTTTCCAAGCCTGTCTATATCTCGAACCTATAACACT
TAGCCCATACTATCAGTTATACTGAAGAACACAGATTATTTGAACAAAAATGTGATATTTCTTTCCATTGAAAATCATCT
GGGCCCCATGGTATGCCGAGTTGGTGGAAAATCTCGGTGTACATATATTTCATCATACTGAATTTCATGTTCCAGAGGTT
CCAACAGCTACATTCAGTATTTCAAAACAGTTGGAAACTAACATAACCTCTGTTCCTGCAATGTCAAATCTCTCAAACTC
TAAATTCTGTGTACCTTAACGTTTATCTTAATTGAACCATTCAACCATCACCAAACAGACTCATGTTTTTCCTCTTCTTG
ATATACTATAATACTCAAAAAATCACCTTATTTTATGTCTGAAAGAGCAGATGAATGCTGCCTTTTGCATACACTTTTCA
ATTCTTTTGCACACCGGTGTGCTA
>GYY|c35430_g1
CTGGCGCCAGACGCGGCGCGTGGCCACGTTGGTGGTGACCTTCCACGCCAACTTCAACTACGTGTGGCTGCGCCTGCTGG
AGCGCGCGCTCCCGGGCCGAGCGCCGCACGCCCTGCTGGCCAAGTTGCTGTGCGACCAGGTGGTCGGTGCGCCCATCGCG
GTCTCGGCCTTCTATGTCGGTGAGGGGCCGGGAGGGGACCTGGGGGGTGGGACCCAGTATTGGGGGACTGGAGGCTGGGA
CTCGGGGATCAAGCGGCTGGAGGGAG
>GYY|c6740_g1
AGAGGCTTGGGTCAGACCGGGCTGGCGCTGGAGAGGGTGACAGGCACAGCAGTCTCAGATTGGTCGAGACTTGGTCTTGA
GTGTAGCGTACATGAGTATGGCCATAACCATAACTTAACTTGACCCAGTTAGCACAGTGCAAGCCATCCCCAGTGGACCA
TCACCAGTGCAATTCCCATTCCAACTCCAACTCCAACTCCA
>GYY|c10121_g1
AAGAGGATTTAATTTCATGAAGAAAAAGAAATTGTAATACTGGTCATGTTGAAATATGTAGGTGAATTGGATTAATCAAG
TTATGTGTTTATATATGTATATGATGAGGATCAAAGTTTTTATAGTTTCTGTTAATAAAACTTGGGTGGGACTGAAAAAA
TTGTGTGTGTTTTTTTTCAAGAATTTAATGAACTATCAAATTGTTGTTGTTGAGTAATTGTTTTTTGTGGGGATGATTAG
AGATAGTATGATGGTGTGTTGTAGAAACTCTTTGATATGAAGATATTAAACTGATTAACATTGAATATAGAAGAGGAATT
TTTTGATGATTGAGAAATTTTGTAATTACATATATATATATAAACTATAATCAAATTAATTGAAAATCAT
>GYY|c12791_g1
TCTCCCTTCCTTAACCTCCCCCCAAAGAACCCTACACAAAACCATGTCAATTTTTTCACAAACTTTACTGTACAACTTAA
CCATGCCTACAAATCACTGTGCTTGAAGATAATTTCTTAATCCACACATAGTCTCAAGATTATCTATCTACACAGAGATC
ACTATCTATCATCAGTTGGAAACAAACTATGTACATATAAACTCTTCTCATCATGTCAAGCCTTGGTTATGTATATACTG
AAGCCCCCAGGTGGCAAACCAGATCGACACATTACCTCCCAAAAAGGTTTCTTTAGCTGACCAAGACCCACGGTTCGACC
CGAGCGCGTGACCTGCTCATTCAAAATCCAGTCGCCTAGCGATCTTCCGCGTCCGGTCGTCTCCGCTGTCCACATCCATG
GATGCACCCTGTGCCTCAACGAGCGCCTTGCGTTTCTTAGCCGCCATGGATTCTCCGGCCTGCTGAGGCCCGATCGGCCG
AGGGACCAACGCCCCTTTCGGCTTCGGCAATTTGCCTGGGTCGGTCGGGTACGGTGTCGAGTTAAAATACTGGTGTCTCA
AAGCCTGTCGCGACTTGATCCGTTTGCGGGGGTCGAACTTGAGACAGCACTCCAGAAAGTCAATCGCATCGTCCCCAGCG
GCGCTAAAGAGCATCTCTAGCGGCTGCTTGAGCTGTCTCGGGAACTCGACGTAGTCTGCCAGTCGGCGATGGCCAGGCCA
GTCCTGCTCAGTGGGCGTGCCGAGGGCTCTGAAAATCGTGTTCAGCTGGTCAAAGTCATTCTCCCCGACTAGGTATGGCG
TCCTCAACATCAGCTCTGCGAAGATACATCCGACGGCCCAGATATCAACCCCAGTCGAGTACGCCCGGGCACCGTACAGG
AGTTCAGGTGGCCGATACCAGCGGGTGACTACCTGACAGGTCATCCTCGTGCCTGGATCAGCATACTCGCGCGCCAATCC
GAAATCAGCAATCTTCAGTGTCCCATCCGACGCGATCAACAGGTTGTTCGGCTTCATGTCGCGGTGTAAAACCCAATTTT
GGTGGCAGAAATCGAGGCCCTGCATGGTCATGAGCATCCAGCTCTTGATATCCGATGCTTGAAAGACTAGCGTGCGGTCC
TTGATGACCGCCTCAAGGTCGGTATCGAGAAACTCTAGGACAAGGTTCAAGTTGGACTTGGATGAAAAGACATCTAAAAG
ACCGATCACGTTTGGATGGCTGAGTTCTTGCAAGAATTTGACTTCACGAATCGCAGACATATCCAATCCATCCTTAAACT
GGCCAGCCTTGATTTTCTTGATGGCGACCTTTCTGCCCGATTTTTTCTGGCGTCCCTCGTAGACACTGGCGTAGGTACCC
TCTCCGATCTTGCGCTCTTTGGTGTAGCTCTGCTGGATGCGCAGGTTGGCCAGCTCGGCAGCCTCCATGGGGTGGGCTTC
TGATTTTTCTCGGGCGGTCTTGAAGGATGTGGGCCCTGGGAGTGGGGAGGGGTGAGGCTGGTTTGTGGATGGCTTTGATG
AAGATCGGGCGGCTG
>GYY|c16805_g1
GGAGGAAGAGGAGGAGGAGGAGGATATTGATGACGAGGAAGACGAGGAGGAAGAGGAGGACTCGGACGAGACAGACGAGG
ATGAAGACGAGGAAGAGGAAGAGGAAGAACAAGATGGCAATGTGACCCATGGTCAATCAATTGTCGCCCAAAAGACCCCT
GTGTTGGATCGTGCAGATCGCTCACGTTTCGCCAGGGCTCATTCAAACTCCGCCGAAGCAACCGACGTTTTCGAATCTCG
CAAGTTAATCTTCGCTGCCCCAACGAGCGTAGACACAAAAGTCACCCAATCAGTATCTCGCAAGAATGGAAGTCAGACTA
TCCATGCTAGTGTCAACTTGGGGCCTATCCAATTGGGCCTAATCAATGACACGTTGACGAGGGAACACGCCTCCAACCGG
CTCCCAATCGATCTGGCAGACCCGAAGCTGTTGAACAATCAACGTGCTGCGAGCTCTGCTGCTCTAGCCACCACTCGAGC
CTCTGCCGTGAACTCGGAACCGAAAAACTCAGCCAACGGTGAAAAAAATGGATGTGATGAACGACGCACCTCTGAAACTT
CGAACAACGTGGCACGCACGCCCAACTCAACCAAACGCGCGAGACCTCGTGAATTTGACGAGGATTATGAAGAAAGCGAG
TCATCAGGAAGTGGTCAAAAGTCGGAGAACGCTGCGAGTGAGGATCGAGCCATTGTGGTATGCAACAAATGCGAAGGTCG
TGAAGTTCGTGAAGGTCGTGAAGGTCGTGA
>GYY|c33709_g1
AAGGAGATGACGACGGCCGGCCCCGCATGCTCGGCGGCGGCGATGCCGGTGAGCGAGAACAGACCGGCCCCGATCACCGC
GCCGATGCCGAGCCCGACGAGGCTCCAGGGCCCGAGATGGCGCTCCAGCTTGTTCTCGCCCGCCTCCGCGTCGGCGTTGA
GACGCTCCAGCGTCTTGATCCGGAAGAGGTCGCTCGCCAAGCCTGACGCCATGTCGGT
>GYY|c15343_g1
CTACCCTTATTTTAGCTACCGCCCTTGTGCTCCACTCCGCTTCCTCTACCTTTCTCTCTACCTCCCTCTCGTCGGTGTCT
CCCCGTGACCGTCTTGCAAACTCCAGTTGGCACCATCGCTATCGTCCTCTCATCTCATCATGGCCCTAAACCCAAATCAA
GACAAGCTGCTCTTCGAGACTTCTGAGGAGGTCGGCGTTGGTGAGACTGCTTCTCTAAAGACATCCTCTCAGCTGGACGG
GTCTGACTTTGCCTCACGACCCCCCGGCAGCTCCTACTTTTGACTCGCTGGGCCTCAAGGAGGATCTGTTGCGTGGTATC
TACGCTTACAACTTCGAAAAGCCCTCGGCCATCCAACAACGTGCCATCTTGCCCATCACCAAGGGCCGAGATGTGATTGC
TCAGGCTCAGTCGGGTACCGGAAAGACGGCTACGTTTTCCATCTCCATTCTCCAAGCGATTGACACCCAAGTTCGAGAAA
CCCAGGCCTTGGTCCTCAGCCCCACCCGTGAACTGGCTACTCAGATCCAAAGCGTGGTCCTTGCTTTGGGTGACTACATG
AATGTTCAATGTCATGCCTGCATTGGAGGCACCTCGATCGGTGAAGATATCCGTAAATTAGACCATGGTCAACACGTTGT
CTCTGGAACGCCTGGACGTGTTTACGACATGATCCGTCGTCGCAATCTGCGTACACGAAACATCAAGATGCTCGTCCTTG
ATGAGGCCGACGAGCTCTTGAACTTGGGATTCAAAGATCAAATCTATGACGTGTATCGCTACCTACCGCCCCAGACTCAA
GTCGTCGTCCTCTCCGCCACGCTCCCTTATGACGTTCTCGAAATGACGACCAAGTTCATGACCGATCCGATCCGGATCTT
GGTTAAGCGTGATGAATTGACTCTCGAGGGAATCAAGCAGTTCTTTGTGGCTGTCGAAAAAGAAGAATGGAAGTTTGACA
CTCTGTGTGACCTCTATGACACGTTGACAATCACTCAGGCTGTCATATTTTGTAACACTAGGAGAAAGGTGGACTGGTTG
ACCGAGAAGATGCGTGACGCAAACTTCACCGTATCATCAATGCATGGTGATATGCCTCAAAAGGAGCGTGATGCAATCAT
GGGAGAGTTTCGTAATGGATCTTCCAGAGTCTTAATCACCACCGATGTCTGGGCCCGTGGAATCGATGTGCAACAGGTGT
CCCTGGTCATCAATTATGATTTGCCATCCAACCGAGAAAATTACATACACAGAATTGGTCGATCTGGACGTTTTGGACGC
AAGGGTGTTGCCATCAATTTTGTCACCAACGAGGATGTTCGAATCTTGCGAGATATTGAGCAATACTATAGCGCACAAAT
CGATGAAATGCCTGTCAACATTGGCGAGGTTGTCTGAATGGCTAGATTGAGTTTATTCTCGCTAGACTACCTCAGCAGAT
TCAAACCATAAGGTTTTTCTTTTGTTGGTGTGCCCTAGAATGTATATTCGCGAAGATGTCTGTGGATTGATCTTGAGCAG
CGCCTATTCAGGTTGAATGAGCTATAATGTTTGATGAACTGATGTAAGACCGTTAAGAGAAACTGGCATCTCTACAGTTT
GTGAGCAGATTGTCGTGTGAACGCAAGAGAGCCTTCTGCTCGTGGAGTGATTTGTGCAATCAATCTGCATATGCTCTGAG
GTGTCTGGTTCACTCAATTCGCAGGCTTAATGGTGAATTGGTTGAAGGTTTTTGGTGATCATTTAAGAGCACTCGCAATC
GTTGAGCAGGCTTTTTGCTGTAACTATGTAACTCTGTCTGTAACTACATGATGTAGCATTTTAGTAGAAGCGTCGAATGA
CACCTGTGACTGTAAAAGTTTGGCTTTTTGCACTTGTTGAAGCAGATAAAGTATATTGTCACTCTTTCACAATCGTCTGC
TCACTGAGTATAAGCTGGTGGTATTTTTTTCAAGTACATAATCCAAGAAAAATTAAATTGTTTGGTGTTGATTGTTGAGG
TGGTTTTGAAAACGCATTTAATAGCATATATATGTAGTACTATTCGTTAAGTTGATGAGACCTACCTATCGAGATGGAGC
ACATAGTACTATGATTGTAAACTGAGAGTGATCGTGATTGAGAGTTTAGAGAAGCAAGGATGATCAGGGGGTGGGAGTTG
GTTGGTTCAACAGAACAGGGGTTGGACCTCCGGTTGTGGATGTGGGTTCAACTGGCCGGTCAGAGACTGTAGCAGAGCAG
>GYY|c16234_g2
CGCCATGCAAGTCGTCCAGCGTCATCCAGCCATGCTCATGGGTCTATAGGACCCGCAGCAGTAGACCTAGGTCGGACGGT
CGTCCGGACCTCTCTGGACCCGTCCGTGCCGTACTTCCGGATTCACCGCTATATTTTCCCACTTACTCTGTCGGCCGCAC
AACCCCGCTAAACTGGAAGCCAGTCGGGTTGTTTGGCGAAGTTGCTCAGGTCAGTGCATCAGCTGAGATAATCAGTTCCA
TGTTGGAGGTTCAGTCTCGGTGGCTGAGGGGCCTCTTCCTTTGGCTCCAAGCGCGTGGCGACACCGAAAGAGCCAACGTA
TCCACCGGGCCAACCTGCCCGACAGGCCGTCAGTTCAAAGTTGGTGGAATAGTTTGCTTTTTGGATTACTTTTCTGCATC
TTGGCACTTTTACTTCCTTCTCTCGGAAAACATGGAAACCGTGTTTCTCCTCCCAACTCTCTCCTGGCAAGACCTGAACG
AGCTGGAAGACCCAGTTTGGTTGATATCACCGGTCCCACAGGTTGATGAGACGCTGCCGCCACAAGAGTCGTCCTCCGAA
TTACCTGCTGTCGGAGGCTCCTATGAACTGTACTCCTACCTTCAGCTAGATCTCCACCATCCAGATATCGAGGGCCCTAG
TCATAGTCTAATGTCTGAAGTTACAGCACCAAAACCGGTCAGAAAGATAAAGACTAAAGGGCTCGATCCTCAAAAGCTTC
AATTGATTCCTGAGAGGTACCGGGGATCTATCGAAGGTGCGAATTGGAAGTGTCTTTGCGGGGCTCTATTCGATCGTTGG
TTTAATTACGACCGTCACGTGGATATACA
>GYY|c18211_g1
CTGCACTGCTGTCCCTGTCCACAGTCCGACTGTCCCTTGCTGGCTCGCTTCATTCCTCGTCTCTCTTGACTTGCTCTTCT
TGACCGTCTCCTCCCAGTGCGCACTTCACTACCTCGTCTCTTTTCTTGACCATCTTCTTGTCCGATATTCCTTCACCTCC
ACCATGACTCTTTCTGCCTCGCCCTCTCCTCCTTGTCCCCCTCACATTCCTTCCCATCCTCTCTCCAACTCACTCCCAAA
CACTCTCATCAACTTATCCTCCCCTCTTCCCCTTCCTGCCGATCCCTCCTTGTCTTCCTCCAGCATCCAGCTGCCGCTTG
CCCGTCGCGGCACAAAACGTCCAATCACCCGGTGCGACTCCTGTCGTCGAAGAAAATGTCAATGCGACAGATTGAAACCA
AGCTGTTCCACTTGCAAAAAGGCTGGAAAGACTTGTGTCTATTCCGAGTCAATCGACCCCAACCCCTCTGTCTTCCAGTC
GACCCAATCTTCCCGTCACTCTCAAATCAACCTTGTGGCCTCCTCCAACCTCAAAGTCGAGCGTCTCAACCTCATCCACA
AACTCGATCATCTCAAAGCCCTCCTGGCTGAAGCTAGCGCCATCCAGTCCTTGCACTCCCGCCAGCCCGTCATCCCTGCT
GCTAACTTTGGCATCGATCTTGAAGCAGACAACCTCATCACCCACTTCTCAAAGCTCTGGCTCAGGAAGGAACCTGACGA
TAGCTTTTTTCGCGCTACCCACCCTGCCGTCGTAAAGCTGCGCCAAGATCAGATCCCTCTCTGGCGTCAGTCCGAGCGCT
GGGCTACTTGGGCCGACTATCAATCTCCCTCGCGAAAACAGCTCACCCGCTTCGACCCGTCCCTCCTACCAAGCGAGATT
GAGTGTCGCGAACTCTGTCGTCGCTTTCTGCTCTCTTGTGACTGGTATTTTGAACTGCTCACCGAAAACGAGATGAACGT
GGCCGAGGCAGAGGTCCACCACTATCGCAGCCTCGGCCTCTTCCCCTCCTCTTCAGAGCAGTGGACCCGCATCGCCCTTG
CCCTCGCCGTCTGCAGGCTTACCCTGGCCTGTCTCGGTTGGGCTGGTGCTGACGAGACCGATCAACCTTGCCGCAAACGC
CGTGAGCAAATCCTCAACTGGTGTGATCTTTCCGTCATGGCCCTCCAGCGAGCCAATTTCGACCAAAACCCGACCGTGGA
GGCCATGAGGGTGCTGATAATCCTCCTCTCCACCATCTTCTTTGAGACCGACTACGGTCTGATGGGGAGCTCGCCCCAAA
TGCTCAAGCTGCGTCAAGTCGCGATTGATGTCTCTGAGCGTCTTAATCTGCATCGTGACCCTGGACGACGTGACATTTCC
TCGAAGGAAAAGGACGATCGTCGCCGGATGTGGTGGAGTCTTGTAACTATTGATTCTCATTTTTCAGCAACTGGGGCATC
GGCCGACGGTGTGTTAAGACTGCAGCAGTCAGACGTCAAATTGCCCAAGTCGCGCCAGGACCCCGACTTGTGTGGAGATG
AGCCTGGGGCCCCGATCGACCTCCGGTCGGCACGAAGCCGGTTTGAGCTCGGCAAGTTCAATAACCGCTGCTGCCAGCTC
GTCACTCAGCGCGCCCCACTCGCGACCGTCGCCGACGTCTGGCGGCTCGACTGTGACCTCGTCGCGCTCGAGAGCCGGGT
GCCCGCTGAGCAGCGGCTCCTCAGTCACGTTACTCCTTCCTCGTTCACCCAGACACGACCGATTGGGGACGCGCACCGGC
TCGATGACCCTCTCTGGAATGGCCAGCAGATATTCTACATTGGCTTCTGGCATATCAGATCCAAGCTTCATCGAGGTCTG
CTCTATACCAGACATGCAGGCTCGGACATGATGCGAACAACGCTCAATCTGGATCTCCATCGACAAATTGTGAAGCAATG
TAGCCTGTGTTTGTTGTATCTCTATCGGCGCACAAAGCTGCCCACGGCATTTATCTCGGCAGTCGCCAGTGCCGCACTGA
CGTTCTCGCTCGAGCTGATTGAGCGGCCCGTGGAGCCCGACAGCCAACAGATCCGGGACATTGTGCTGGAATGCTTTATG
CGTCTACAAACTAACTCGTCGCCGATCATTGGACGGGCGTGCCAGGTGCTCGAGCACTTTATTGGCAGGCTCAGTCCCCA
TGTCGGCTTCACGAGGCCGCATCATCAGCCGGGCTCGCTTTCAGGAATCCAGGAGGTGGATATGTATGAGGCTTCGGCGA
GAGGATCTCCTGGGATGTCCAGCAGCCCCATGAGGCCCTCTAATGCTCCAGTGTCGGTGCGGATCGTGACTTTGACGGAC
ACTGAACATTGCGTAAGCGAGCGAGCTGATGGCGGGGCAAGCAATGGGTCGGTCACGCGTGATGGACAGGCGCAAGACGG
GTCTGGCCAGCACGAGCAAGGATGCGAGGCGAGCAATGAACTTGGACTCGCACACATGGTGCCCGGGGTGCCGCCGGTCG
ACCTGCTCACGTCTGCTAAGGCTTGCGCGACGAGCCATGTGTCGCTCCCAATGAACCTCCGGGTTCCTTACGGCGCGAGC
GGAGTGGAGATGGGCGGTAGGCTTGGGATTCAGGATGATGTGAGCATAGGCGGGGATACGCGATGCGTCGGTCCCGGCTA
CGTGGTCCCGGCTGGGCTGGGCGTTGGGAGCAGCAGTCACAACGGCAGGGAGCTCCGGGCCGCTGGTATGGGGAGCTGGC
AGGGCGCAGATGGTGGTGGTGGGGCACAGATGACTGGATGGTATGGACAGCCAGTGGAGCTGATTGGGTACCCCGAGCAA
GGCGTCGTGAATGGGACTCCAAGCGGAGCGCATTCGAGTGGGGACGTGATGGTGGGCCAGCACGGCTCTTTGAGCCTGAA
TGGGGTCGGCGGGGTCAGTGCAGCGGGTGCTGGGGTATACCATCATGACCACCATCATCAGGTTGATCAGATGCGGGAGT
TTCAACAAGTCCATCCGGTTCATCATCAGATTCATCATCCCGTCCACCATTCTGCTCATCAGGCCCAATATGGTAGTGGG
TATCCCGTTGGAATGATGTATTCGAGCAATTGAAGCAGCAGGCTTTCTGAGGGTGTTGGACTGCTTGTTTTCTTGAGTGT
TTAGTGGAGAAAAGTGGACACAACCGGTTGGGTGGGGTTTGGGGGCATATTGGTTTATAGTAAAGTCAGACAGCATTCGT
TTTCTGGTGTTGTATAAAGAGTGGAAGTATTCTTATTGGTTCGGTCTCACTATAGGGCAATGGTGGGGGTTTGTTGGTGT
TAAGTGCTAGTATAATGCTGGATTTTTTTTTGGGGGGGGGGTATTTGCTTGATTAGTTGCGAACCTTTTTTCAAAATAGT
GGCATCTTGATTTTTTTTCTTCTTGTTCTCTCGGAAAAGTAAAGTTTCCATCTTCAAAAGACAGATAAAATTTGTCTGTT
TTTTTCTCTCGGAATGTATTGTTGTATGTGAGGATTGTAATATCGTGGTGATGATTGTAAAGATGAGGAGAGTGGAGTGT
ATGGCTCATTGTGTGTTTGTGCGTATGTGTGTGTGTTGTCGTGGTATCATGACTTCTGTTGTTGACTTGATATGCATTGG
AATGCCGACTGAATGTATTGGATTGGATTGATGTTTGGGATTCATTATGTCGGAGTGAACATGTGATTAAAATTGAAATA
TTGAAATGAATTGATTGAGGTGATGATGATGGTATGGAATGATACATCTTGGATTGTTTGATTAGAATTGTGCATATATA
TGTTTATTGAAGAATATGATGTATTGAGAATTCATAAGTTTCATCATTGTTTGTTGTTATTGTTGTGACATTGT
>GYY|c14331_g1
GGGAGAGAACACTGATAACCTCATGATTTTCATGGGGTTAGACAGGCTGCAAATTGTCAAGAAAGGATTCCTTGGGACTA
AAACCTCCTCAGCAGATCATAGGCAAGAATTCCACGGATTTTTTCAAGTTGATCAAACTCTGTATTCTTACTATACTCTT
CAAGGGAGATCTTGATTTTTTTTTTTTTAGTTTGAGTTGGGATAGAAATAGGGTTCAAGTTTACCAGGTTACTTTGTGGG
TCTCTCAAGGTACTTGTATGTTTGCTATCCTCAAAATCCAATCACTGTTTGGTCTGTAGAGTTCAATTGAATCAAAAGTT
GAGTTTAGTTTTCATCAGAGTATATCCACTCAAACATCTTTGAGTTCACCGGGGGCCTGCCATAGAGAGTTC
>GYY|c32165_g1
GCGCGCAGTAGTTCTGGTAGATCGTTCACATCTTTAATGTGATCATACTCTTTGGTTAGTTTGCTATGTGGAACTGCAAC
CAGTTTCGCGTCTTCACCTGATTCATCAGTCATTTTCAGAACGCCAACCGGACGGCAACGAATCACAGAGCCTGGTTGTA
GTGGGTATGGCGTCGGAACCAGAACATCAACCGGGTCACCATCCAGAGATAAAGTGTTGTTGATGTAACCATAGTTGCAT
GGATAGAACATCGCGGTAGACATGAAACGGTCTACAAACAGTGCACCGGATTCTTTATCAATT
>GYY|c28090_g1
CGGAAACTTTGGAGATCGGCTTCGCAGACCTCTACACTCAACTCGGACTGGCCGTCCAGAAGCAAGGCAACCCCGCCACC
AAATGGAGTTCGGGCGTTCTGGGCGAGCAACGGACTTTCTGCATCGTCCCGAAAACAGACATCAAGAAGCACTTCATGCC
CGTCGTGAACGATAAGGCGACGGCTGAAGTATGGGCGCACACGGG
>GYY|c24412_g1
GGAAAGCGGTCATGGCGATCAGCGCGCCAATCATCATCATCGACGAGGGCCTCAAGTTCCTCGAACGCAAATTCTTCATC
CAAAAGGGTAACGAGAAGTTGGAGCTCGCTGAACAACAGAACGGCAGGGCGAAGAAGGACTAGATGTTCTCTTCCTCTTC
TTCTCCCTCTCGCTCGCTGAAACGCGCTGACGGACGCCCACATCTCCGATCCGATCTAGTCAAAGAACGCATATCATGAT
CACTTTGCATATAGAAGCAAGAGGTGG
>GYY|c15794_g1
TTTTTATCAAACCTGTTCCAGCTTGGGTATGCACGAATGCACGGTCATCAGAGTAGAAGTAGCAGGTACCGACCGTGGTT
TCTTTTGCTATGGCTGTGAACACGAGCCCACGGGATTCTTTGTTCAGCCCTGGAAAATCAGTACTTGACCCCGAGACCCG
CTGCATATGATATCCACCAGAGTCCTCATCAAGGAACCGACACACCCGTGCTTCACGCACAGTCCAGCACAGCTTTTGCC
TTCGCGGATAAAGAGCCGAGTCAAGTCCATAGATCAGTCGGCACTCTTGCACCCATCTCTGTTTGGCACACTTGCGCACA
TCACTCGCTTCCCAATCAAGTTATAAAAACTCAGGTTAAATCAAGGCAGGGAGCTCCCCTCCTGCGGTTCTCTCCAGCGA
AGACTCTGCCTTCACCTGTCTTGCACACATCATTTTCATTATAACTATCACCGTCCCCAAAGCCATAATCTCCCGTATCC
TCATTCCTCCCGAATATTCCCTGATAAGACTCCACGCTTGAAGATTGCTACTTGACCAATAAAACATCAAAGATAAGGAA
GCGTCAAGATAGTTTATCCAAGACACTGAACTTTGTGATATTGTGATATTCCCAATTACCACTCCAGTATTCCAGGCTAA
GATGCTGAACATTGGCCAACGTGTTTTAGTACTTCTTCCTTTTCTCTTTTGGTACTCACAAGGCGCACAAGGCCTTCAAG
TGCAAATAAAAGACGCAAACAACTATTGTCTCGTGGTTCCAAAGGACTACCAAACCGCGATTGGTGCCTCTGAATACGAT
GGCGGGGAAGCTGTATGGTGTCAAGGCTCAAAGACAGATCCCTCCGATGGAACCTTCCAAGGGTCTTTTTGGACTCGGCC
TGAAGTTACCTATCCAAAGGAGGGAGTGATCCAGATGGCCGGATGTATCAATGTGAACAGCTGTGATAGGCTTAAGCCAG
ACGATGATGGCGGCCAGTACGATTCGAATGGTGGTGAAGGCGGCAGAGGAAACCCTGCCGGAAGCACTTGTGGTTCTGAG
TATCCGGTTTATGTCCAACTAGTCGAACCCTCCGCCGGTCGAGCTTGCATTCGGTGCTGCAAAAATCAATATGACTGCAA
TGTCTCGCAAGATACGGCGGGATGCCCAACTGTGATTCCTGGAAACTATGAGGGGTGTTCTTAATCCCAATCTTTCGCTT
GTGGCATTTTTCGCCGCCACCTTTTAATTTAACTGAGAATTTCTGCTTCGGAATCATCTGTCTTGTAATATCATGAGGAA
ATATGGACCCAAACCTATCAGAATTACATCGTTGTTTGAAGCGATAAAGTGAGATTTCATGGAACCACTCCTTTCGCGAA
ATTGATGAAATTGGGGAGGTTCTTGGGTGAAAAAATCCGCTCTTAGAACAGCTACAAATGGGTCAAATCGGCATATGCCC
CTGTTTATGTAATATCAGCCTCCTCACAATATCGAAAGCCTCTGAGGGTTACAGGA
>GYY|c39047_g1
TCAGAAGAGATCGTTTTTTGGTTGAACGGCAGGTCGTTTCGATGGCATCAGAGACAGAGACGTTTGCCTTTCAGGCTGAG
ATCAACCAGTTGTTGAGTTTGATCATCAACACCTTTTACAGCAACAAGGAGATCTTTCTTCGTGAGCTCATCAGCAACTC
CTCCGATGCATTGGATAAGATCAGATTTGAAAGCTTGACAGACAAGAGCAAGCTAGATGCCCAACCAGAGCTTTTCATCC
ACATTATCCCTGATAAGACCAACAACACTTTGTCTATTATTGACAGTGGTATTGGCATGACTAAGGCTGATTTGGTGAAC
AACCTTGGTACAATTGCTAGGTCTGGG
>GYY|c30784_g1
GACGTCCTCGGCATCTTCATTCTTGCTCTTGGTCTTTCTCTGTTCTTGCTCAGCTTCAACCTTTACGCCTACCAGAAAGA
CCAGTGGAAGTCGCCCATGATCCTTTGCTTCCTCGTTATTGGATTCATCCTGTGCATTTGCTTTGGACTGTACGAGAAGT
ACCTCGCCCCTGTCACCTTCATCCCATGGCACCTGCTCAAGAACCGCACCGTCATATTTACCTACACCATGG
>GYY|c36765_g1
GCGGTAAGGCAACGGTTTTTGGTACCGTCATTCGTTAGTTCGAATCTAACTGGGGCAGCCATATGAAAATTCACTACAGT
TAACTTTTATTAAAAGTCATTTTTTAAGAGTTGACTGATTTTTTTTTAAAAACAAATATTTATCAAATTAGTTTGATTAA
ATTTGTTTTTAAAATGCATTCTAAAAAAATCCCCAAAGGCAACCATATCTTACATAATTGTGCATTGGATTGTTTTTTGT
ATATAAAATCTTAATAAAACTAGTTATATTAATGCCCA
>GYY|c18578_g1
ATCCAACCGATGTCAAGTCAAAGTAGTTTTGCAATTTCACTACATATATACTTTATGCACTATAAGTACCACTACCACAA
TATTCACATATACAAATAAGCAAAGCAAACAGACAAATGCATATATCACACAAGCACAAACACACACCCAAAAGAAAAAC
AAATCAAGAACAAAAAAGAAACAATAACATGTATATACACATTCCAAACTTATAAACACCACTTATCACATCCACAGACA
AAAAAGAAATCCCATGAACCCATTTTTTTTCTCTTTTATTAGATGGGATTCTTTTTTTTGAGTACAAGACAATAGAACAT
TCAATCAACCAGTTTTAGCTTTAAAAGCTAACCACCTTTTCCTACCCATATCAAGTAATTCTTTCTGATGTGAATCTGTT
GTATCCACACTTTGGTTTTTCGCATTGCCAACAGCCCCACTATCGTTGTCATCGGAGACAGCCTTATGTCTTGAATGCCC
TTCCCTTTCAGCCTCAGCGTCTGATAGACATGGTCCTCCAACCGGTCGACGGTCTTCATCAGATGAATCTTCCTCAGATG
AGCCTTCAGACTCTTCTTTGACCAACGACCTTGTCCAGCTCCGCACCTTTCCTCGGTTCTTGGCCTGCTGCGCCTCGCAA
ATCGCCCTGCTCAGACCTGCCCGACATCCATCATTGTTAGAGCCCTGGCCAATGCCCCGACGGGTGCCTAGTTGGCCCGA
GAGCAGCATGTTAGTTGACGCAGACTTGACGACCGTCTCGGCAACGATGCCTTCGACAAGGTCCCTGAGCAGTCGCTCGG
CCCACCAGCCCGCCCCGCCCTCCGACGTGTCCTTGGACCCGCCGGGCTCGTAGTCTGCAAAGCGCGCGAGGGCACTGGCC
GGATGGGCCTGCTCGCAGTCTGAGGCCCACGTGCCCTGGACGGCCAGCGGGCCGTAGTGGCCCTGCATGAGTTTCTCCCC
AAACGCCGGCACAGCATCGACCACTTCCCTTGTCACATGCTCGAGCTCAGCACATAGCTCCCCCAGCGCCTCGCGCTCCA
CCTGAGTCTGTCCCTGCCACTCGCGCTCCTTGACCGTCAGACTGGCCTCGATCAGCCCCAGTCCGGCCGTCGCGGCGACG
ACGACGACCGCGGCAGACCCAAACTGGCGGGCGGGGATGGCCTTGACCTGGCGTCCAAATGCGGCCACATACTCCTCGAG
GGCGAGGAGCAGCTCGCCGAGGAGTTGCGTCTCCACACGTGCCTTGCCACCCCCACCCAGGACGCGGTCAGTGTTGGGCA
GGAAGCGGCGGCGGAGGGGCACAAAGAGGTTCCCGCCCGATGTGGAGGTGGACGAGATGGGGCTGAGGGCGGGCCCGGGG
CCGAGCCTTGCGCCGACGCCCGAGGGGTTGTAGTAGGTGTAGACAGGCGAGCGCTCGTGGGCAAGAGCGGGGAGCGGGTG
CATGGCCAGCACGGCCGTCTCGGAGGCGTGTCGGTCGGGGTCGAGGAGGGGGCAGCGCAGACTAAAGGAGCCGATGCTCG
AGCGGTAGTGAGAGTGCGAGTCGCTCGACGAGAGCGACGGTGCATCCGGAGAGACGTCCGACGAAAGCGCACGGACAAAT
TCTGGGGCATCGCGCTCACGGTCGCTCAGCCTAGAATCTTTCCGGGTGCAAGTCTTGATCGGGGGGAGATTGGAGGAGCA
GATTGACTTGCAGGAAGCCAGCGGTTCGGAAAAAGGGTCCATGAGGTCTTGCGAGCGAAGTGGGAAGTGAGCTGTGAGAG
AGGCAGTCGGCTAGTTATTGAAGGAAGAAAAGAGTGTTAGGTGAGCGGAGGGTAGGGAGAAAAGGGGGCAGCAGTATTGC
ACGAGGGACATGAACGAGGACAAGAAGGAGATGAGGGCGGAGGAGAGGAGAGGAGAGGAGA
>GYY|c16459_g1
CAAAATCTACTGGTCACTTGCTCAACATCTTATTCTTCCTTCTTCGTCTTCCTTCTTTCCCAAAACCAGCATCTATCAAC
CATCAACTGTCCCTGCCTCATCACCTTCCCATCAACGAGGACTGACTACCACACACACCACATCCATCCCTACCGCCTCT
GAACACCTGTCCCGACTCGATGGCCTGGATCGCCCTCAGACACTAGACTCGCCGTCCCCCAAGGAGCACCAGAGAACCCG
GGAAGCTCCGTCAACCCATCCATGTCTATCCCATACGTCCCGTCAACGCTCAGGCCCACACTCAAGCTCCCAACCTCTAG
CTGACCTTCCTTACTCGTCCGACCCGAAGCATCCCTTTTGGTTCCCGTGGCCCCCTGCGCTTTCACTTTTGCGAACACCA
TCACAAGCCTTGCTCCATGGCAGTCGTCTCGACCACCGCCCCACGGCTCAGGCTCAACAAGTCCTCAGCTTCTCATCACC
CGCCATCCAGATCTCAGCCAAAGCCATCTGCGCAACCCCTTCTAGGTCAAACTCCTTCCCCCACAACACATCCTCAATCC
AACAACCCGAGAGCTCATATCCCTTCCAATCCCACCTCGCTCAACCCTGCTCGTCTGGAACGGGTTCAGGCTGACTCTAA
GCAACCGTCCTCTCAAATCTCATTGCGTCCTCGCAAGCCCAAACGGACCCCACCCTCCAAGCCCACCGCTGGACCCCGTC
ACTCCAACAGGACGCCTATCAAGCCACCCAAATCTCGACGCGACATTCTCAGAGAAGAATCCAAGCCACTCTTGGCCCAT
CCACCCAGCTGGGCTGGTCCTGGAACTCCGACCATTGTGCTTGACGATATCCTGCTCCCTCAGAGCCCAACCGAAGATCC
ACTGATTCTCAGAGCCTCACCCCGCAAGCGCACTCAACTCCTCCCCATCCGTCCAATCGCTTTCAATCAATCTCTTCACG
TGCTCTCAGACTCAAACCAGTCCACCGGTCTTGCTGAAAGTCACCCAGACCAGACTCAGGATCTTGACGTTGAGCCTTCA
GTCTCCAACCCAAGTCCGGCCACTGAGCCTCCAGTCACCTCAGCTGGCACTAACTGCGAAGACGTCTTCCTCAGACCGAC
ATCCCATACCCAGCTCCAGTCTCCTCACGATCGACCGCTTGAGCACCATCATTCATCCAATCATCGACCCACAGGCCAGG
TTTCAAACGGGCAGCCGAGCCCGAATACGCCCGGGTCCACCAAACCGCATAAAGCAATTGATTCTGCGCATTCACCTCGG
CCTGGTGGCCCAGGGTCTTCGTCGGAGCAGGTTAGCAGCCCTACACATCGCAAGAGCTTGAGCCTTTCGGTCAACACCAC
AAGCCCCGCTTTTCTACCCAGCTTACACGACTCCAACAGCCACCTGAAATCCCAGCCGGTCGACATCCTTGACCAGCAAG
ACTCAGATTCGGGGTCCAGCGCCTCGACCATCATGGCTTCCCGGGCGATCCAACAGGCCAGGAAGGAGACCAACCTCATC
TCATTCTCATCTTCACCGGCATGCTCTCCAAAACCTACACGCTCCCCGCTCAAATCGACAACAAACACTGATTTTCACGA
CCTCCCGCATGATCTGTTTCACAACCCAACTTTCTCACCTCGATCCCCAAGAGCTCGCACCGATGCATCCACATCATCCC
AACCATTCAACCCATCTCTGAAGAACCCCTGCGCGACCAGGCTCCCCACTCAGCCTTCAACTACTGAGCCATCCAACCCT
GAGCCAGGCCGCCATCCGCAGATCCGCGGCGCCATCCATGCCGCTCGCACTTCAGCCAGGTTCCACTCGGCAAGCCCCAG
CCTGCGGCGCTCCCGCGACCCCAGCGTCCACTCGCCTCTAAACCTTCACATCCGCTTTTCACCCGCCCGAGCACCAGCCC
GTCCGTCGCCATCGCCCGCTTCTTCGACCCGTCCATCTCTCCTAAAAAGACCCGTTCCAAGCGGCGATCTGCGCTCCCCA
AATGTCCCCGACCATTCACTTGAGCTCTCGAGCCAAGCCGCCAATAATCAGTCTCTCCGATCGACCGTGAGTGAATCGCG
TCGCTCGAGTCTCAACCAGCACGCCTACGCCATCACCCTGCTCCCCGACCGGGCCCCAAGCGTCGTTGAAGGCTCCGCCA
GCCCGTCTGGGCTTCCACGCCGGCCCTCGAACGCTGTCGTCAAGCCCGCCACGCCCCCAAGGCCGCGGGTGTGGGACGAC
GAGAACTCATTTGTGGCGTTCCAGGTCGAGGACAGCAGTCTGGACGTTGACCTGACGATCACGTGCGACGAGGACGTATC
GGCCGACGAGGATAGCTCGACACACGTCCGCAAGCGCCAGAAGCTGTCGCTAGGACACGTTGAGATGGTGATGAGCGACC
TCGGACGGACGATGGGCCGGGCGGGGCGGCGGAAGAGCGCGCTCAGGGTGCGCTATTCGATGGACGGGGTCGGAAACCGG
TCGTTGGCCGAGATCGAGGAGGGTACCGACGAGGATGGCGAGCGGGCGATGACGGAGGACGGCGGACAGCAGGATCGCGT
CTTGCAGGACGAGGAACTTGGCCTAGACCAGCGTCGGTCTCGGCACGCGGGCGCTGCGCCATCTCCGTCGCGCCAGCTCG
CTGATCTGGGCTCTCAGACATCGCAGCTGCCCAGCGCCCGGCGGCCCACTCAAATCCTGCCGCCCGTCGAAGAACGACGC
CGCGATCGATTATCCGAGTCCGACCAGGCCATCTATCACACAGCGGACGCTGGCCACGCTTCCCACGAGCCCGTGACGCA
AGACGAGCGACGGTCCCAGTGCAGCTCTGAGCCCTCGGCCGACAACTCAGACCAGCCTGGCTGTTCAGAGCGTGCGGCGT
ATTTCCGGCGCGTCAAGGCAGAGGACACTAGTGACGGTGAGCTGCCGCAACGAGACAAGCGGGCCGGGCATAGCGGGCGA
CACGGTGGCTATGAACTCAGGGCTGATGGTGAGGATGGCCGTCGGCGGCTGTTGGCATCGGGCAAGCATGACCACTCGGA
CGCCCGCGAGGAGGCGCGTTCGCATACCTACTCGAGCGAGCGGCTGGCAGCGAGCCGTCATGCTCCTGCAAGCGCTCTGC
AAAGCCGGTCTGGTTCTGAGACGCGACAGGACACCTGCGGGCAAGCTGTTCGCGCTGCCATGCCTCATGAACAAGACGGG
CGTCTATCGGCCGAGGCCGACGCGGTCAGCCTACATTCGCCGCCGCGGCCAGCGCACGGGGCCGGTGTCCGACGTGGAAC
CAGCTCATCAAGCGTCACAGGCCACGAAGGTTCGGTCGCAGACTCGCACGAGTCGGAGAGCGTGGTAGAAGTTGGCGGAC
GCGCGGCGACGGTGATTGAGATTGGGGACTCGGAGTCGTCGCTGGACGAGTATGAGTCGGACGCCGCCGGGCACGGGGCG
CAGATGCGCCAGTCGTCGTCACGCGCATCGAGTCGGCCTGGGCCTAGTGGCTTCATTAGACCATCCGAAGATTGCCCGAG
TCCGCGGCCTGATGTCGGGGAGTATGAGTCGGACGCCGCCTGGCACAGGTCGCAGATGCGCCAGTCGTCGTCGAGCGCGT
CTAGTCGGCCTGGG
>GYY|c22055_g1
GTAAAATCTTGGTTCACATTCCTCAGTGCAGTTATTAGTCTATATATACAGTAAGTACGGTTGGTGTGGTTGTATCTACA
GACTTCTAGTAAGTTCTACATATACTCCGCTCACAAGAGCTACCTCTCTCTGATTGTTTCTAAGACCCTTCACACATATT
GAACATAATTTTGATTTTATGCTTCCTTGCAATCTTTTCTTTTGTTTTACTAAGCCAAATGAAATTCTACTAAAGAGTCT
TTATGGCATCCAAACGGTTCCACTTTCATTCAGGTCAAGACCTTAAAAATGAACTTCTCAACAACTCCCTCTGTGCCATG
TTTCATAAACCACGCTGCTCAGTCAAATCCCAAGGTTTTTTTTCACCTGTTTATGTGCTTGAGCCCGCACACTTCCCTTT
TATACGTTTGTCAATCATTATGGCCAAAATGAATATTAATGGTTGGTTTATCT
>GYY|c18305_g1
GGGTGGTTTCATTGAGTGCCATATCTCTAAGTCATGAATCAATGATTTCAAGGAAATGTGACCTATATACATTCGAGCTT
TCCAGCAAGGTTCTATGATCTCAAGAACTGGGGAAAACTAATAGCAAGAACGTTGGTTGCCATTATCCAAAGAAATAATT
GCTTGGGCGGAACTGCGCACGAAACTACGCAAGACACTCTGGCGACCTCCTTCACTCTACGCGTTTCCAATGGTCCAGTC
CGTGCAGGAGCGGCGCCACTGTGCGTGCCATCCGCCAACGTCAGAGTACTTGCCACCAGCGTTACACTTCTTGTCTGAGT
TTCCGTTATCGATGCATCGCGCCGTGCAGTCCTTCCTGATGCCGTATTGAGTAACGCAGCAGTGGGAGCCGTCCGCGAAG
AGGCATTGACAGTATCCGTCGGCAGCGACAGCAGTGACAGCGGCGAAGATAACCGCGAAGATGGAAAGTCGGACCATTTT
GTCGGCGTTCGAGGTTGATGAGTAAATGAGTGGGATTGGGAGGGTTGTAAGAATTG
>GYY|c34761_g1
GCAGCATGTTGAGTTGAGCAGTTGAGCAGTTGAGCAGTTGACCAAGTTGACCAAGTTGACCAGTTGACGAGTCCAAGGCT
AAGCTGTTGGTTGACCAGTTGACTTGACCCGTCCACTTGGCCGATTCACCGCTCTTTTCATCTGATTCTCTCCCGACTCT
CCAAGCCCATCCTCAACCGACTCGGTCTGCTCTTTTCAATCTCACAA
>GYY|c23146_g1
AATCTATCAAGATGCCTAAGATCGTCCGCCTCACCCTCTTCAAGATCCCCGACCAAGACCTGGTCAAGGAAGCCATCCAG
ATGTACAACACTCTGGCCCAGGACGCGAAAAAGGACGGCAAGAACTACATCCAGCTCGCACAGGCCAACGCCACCTACGA
CGACCAGCGCAGCCAGGGCTACACACTACTCGCCCGTTGCATATTCGAGTCCAAGGAGGACATGGACTTTTATGACAACC
AGGATGAGGCACATGCTAAGATCAAGGCGCATTTCAAGCCAAAGGTCAACTCACCGCCGCTGGTCATCTACTCGGACATG
TCGTGAGATCTGAGATTGGATATCGATTGATTAATTGAT
>GYY|c33612_g1
GACAACAAGATCTGAGTCGTGTAGATAAGCTCTCTCATCTGGGATTCCAGGTCCTGCTGACTCAGGTGTCCACTTGTAAT
CTGAAATGAGAACAAAAATTTGACTTTGTTTCTGTGACTAATATAGAGCTTTAAAACACTGAACTAATATGATGCTGAGG
AAGACACCACTGTAAAATATCACCTATATCAATGTACTTCCACTGCTATTCAAGACACTTGCAGTCTCACTTGATTTTCA
>GYY|c34884_g1
TGCTGATTCGCGCCATAAAACACGCGAAGAAGTCGATAAAATTGCTCAGGGACATGTGTGGATTGGTCATGATGCTAAAA
CCAATGGATTGGTCGACCAATTAGGGGATTTCGATGATGCGGTCACTAAAGCGGCTGAATTGGCAAAATTGGATAACCCA
GAACTTGACTGGATGCAGCCTGAAATGTCATTCAGTGAGTTGCTGATGAGTCAGTTGACAACAACCGCGCAAGTTATCGT
ACCGGAAGCGGTTCAAGCTTGGCTCCCCGCTCCACTGGCGCAGGTGGCTCAGGAAGTGAAACAACAAAGTGAGTTCTATC
TCCATCTGAATGATCCACAAAATCGTTATGCATTCTGTTTAAATTGCGGAGATATTCGCTAAACAGCCGATAATAATGCC
TGATTCCAGGTAATAACTCGATG
>GYY|c18481_g1
CTTCCTTCCCGCAGCATGGTCCAGCTCTTGAAGATTTTTCTTTTGGCGCTGTCGGTGTTCCCGGTCTCATACTCAGGTAG
TTTGCCTGACCTCGCGGACATGACGAAATCCCATAGAGCTCTGCGCACTCGACAAGCGAGCTCTACTTGTCAATCCATGT
CTGTCAGAAAGGAATGGCGAAAACTAACTTATGAAGAGCAGGCCGATTATATCAAGGCCGTGAAATGTTTGGCCCGGTTG
CCATCCAAATTGTTGGGGTCTTCTTACCGAAGATGGGACGACTTCCAATATGTGCATTGCGAAAAAAGGCACGACACTCA
CAATAGGATGCTGTTCTTAGCATGGCATCGTTACTTTATATGGATGTACGAGAAGGCTCTGAAAGATGAATGCGGGCTTC
AAGGTACCCTTCCCTTCTGGGATTGGACCTTAGATTCTTCTAACATCACACTCTCACCTCTTTGGTCATCGGACCCAGTC
GTTGGCTTCGGCTCGAATGGAACTTTATTCGGCGACGACCCGGACGGGTTGGATAGCGGAGTTGTAAACGATGGGGCATT
TGCAAAATTTCCGGTTTATCACCCTAGCCGAATGATGCTTCAGCGAAACTTTAACTTGGCTCCCGAGTTTCTAGCTCCGG
GTTATTATCTGGGTAGTCAGTGGTAGTGGGTTATATTCCTAACCCTTTGTCAGCCGAAGACTATACAGCTCTGACTCGAT
ACCAACACAGCAATCCAAGTAACATTCAAATCATCATGTCACAACCAAATGTATCGGCTTTCATCCAGAGGCTTGAGGGC
AACTACATACTCGATGGTACTCGCTTGCCCGGGCCGCATACAATCATTCATGCCCTACTTGGTGGAGACATGCCGAAACT
GGCTTACTCTGCAAACGACCCAATTTTCTACCCTCATCATGCCCAAGTAGACAAACTGTGGCTTACGTGGCAGCTGGCTG
ACTGGAAAAATAGAGCGTATCAATATCTACCAGCAGGAAAATTCGGTGCAAACTTGGACGATCCATTAGATTATCTTGGC
CTGAGTCCCTATTCGGTCAAAGCACGCGACGTTATGGACCCATTTAAACCGCCTTTTTGCTATCAGTATGAATAACCTCA
GAAGTCACGTCGAATTTGGGATAATGGCTGCGTCGCTCTCTTTTCACTCTGGATAATTGGATAGTCATCGGCAGCGTAAT
GGTTATTAAGACTTTGCAATCATCCTGAAAATTTTCAGAAAGAAGGAAACCTTTACAAACATGATCGAGGTTTCTTAAAG
GAAGAATTTGAGATTTGGAGTTTGATAGGCTAAGAACCGTGTTTGCAAAAAATACGAAAGACATGAAACGATCTCACTAG
AATCCAAACAACAAGCCATCGTTTGCAAGACCAAAAATGGTTCCTTTGTTCAATCTTTGAGTGTGTTATATGTCTATCAT
TTTTTTCTGGGTTTTTTTATCTTATCTTAGTTGGTAGGGTTATGATATTGTTTATGAGATTTCTTCACTATGGACTAATG
AAGACAGTACACTCCTTTCATG
>GYY|c21278_g1
TAGCAGCTCGACTTCCGTCGGACAGCAATGCTAGATCCCACCCGGGTGGTCGGCGCGTTTAATTCTGTACAGGTTCTAAA
AGTCAGTCACGACTCGCGGTAAGCAATCACGGCGACCGAGAAGCACTAGATACGGACTCTCTACTCAGACTGGGTACTAT
GCACCTAGGCACGAAAGAACAGGACAAATTGCTTCTGACCGCTGTCGGTCTGTTGGCTCAGAGAAGGTTGGCCAGAGGAG
TCCTACTGAACTTGTCTGAGGCGACAGCGTTGATAGGGTGTGTTTTGCAAGAGTAAGTCGCCGGCCATACGCGTCAGGTA
TGGGATTCATACGATGAAGTCGAACATTTTCTAACTTCAGCAGGTTGTTAACCAAAAAAAAAGGTTGATCAGAGATGGCA
AGCATTCGGTCGCCGAGCTGATGCAGATAGGAAAGGAGATTTTGGGCTTCCGACACGTCCAGCCAAGCGTATCAGGATTA
CTGGCAGACGTCCAAGTCGAGGGAACTTTTCCCGATGGAACATTTCTGGTCACGGTTCATTCGCCGATATGTACTCCCTC
CGGGAGAGACCCTCACCTCTCCTTAGCACTCTATGGATCTTGTATCCCGAGTCCACCCGAGTCCCTTTTTGACTCCATCG
ATCCCACCCCTGATCATGCCTTGCCGGGTGCATTCGCTGTCAAACGAGCGGTCAAACGTAAATCGGCGAGTGACACGGAA
CCGGTCTCAAGCGCCATCATTCTCAACGCCAACCGAGCCCGGATTAAACTCTGCGTGACCAACACTGGCGATCGTCCTAT
TCAGGTCGGCTCACATTACAATTTTGCACTTACCAATCCGGCATTAGCATTCGACCGGCTGCAGGCGCTGGGCCATCGTT
TGGATATTCCAGCGGGGACTTCTGCCCGCTTCGAGCCTGGTGATGAGCGCGTCGTGACGCTTGTTGAAATTGGCGGGCGT
GGCCGCGTTACAGGAGGAAATGGTCTTGATGGCCGAGCATGGAATAAAGGCGACAAAGCTGGCGCTACACGTCTGATCAA
AAAGATGGTCGCAAGAGGATTTGGGCATCGTGTTGCAGATAATATTGAACGACCCTTGGATGGCTATCAAATGTCTCGAG
AAGCATATGCAAACATGTTCGGGCCCACAACGGGTGACAAAGTCAGGTTAGGCGATACGTGCCTGTGGGTTGAAGTCGAA
TTCGATCATACAACTTATGGTGAAGAACTCAAGTTTGGCGGCGGAAAAGTGGTAAGAGAAGGGATGGGCCAAGCCACAGG
TCGATCCGATTCCGAAACGCTTGATGTGGTTATCACGAATGCATTGATCTTAGATTGGTCAGGAATCTACAAGGCAGACT
TAGGCATCAAGAATGGTCGAATTTCTGGTATCGGTAAAGCAGGAAACCCGGACGTCCAATCTGATGTCACTGAGTCCATG
GTCGTTGGTGTCAATACAGAAGTGATAGCAGGTGAAGGCAAGATCGTCACTGCTGGTGCTATTGATGCTCATGTTCACTT
TATCTGCCCTCAGCAATGCCAGGAAGCAATTTCGAATGGTATCACTACTCTGATTGGTGGTGGAACAGGGCCGGTTGCAG
GAACCTGTGCCACCACTTGCACTCCCTCTCGCACATTAATTAGAAACATGTTATTGGCCACTGATGATATACCGATGAAC
TTCTTATTGACCGGAAAAGGAAACGATTCAGGAAAAGCTGGCTTGGTGGACCAGGTATACTCTGGAGTAGGCGGAATGAA
GTTGCACGAGGATTGGGGAAGCACTCCTGGAGCAATTGATTCATGTTTATCGGTGTGCGATACTTATGACATCCAATGCA
ACATTCATACAGACACCCTCAATGAATCAGGATTCGTTGAAGACACGATCAAGGCTTTCAAGGATCGCGTAATTCATACC
TATCATACTGAGGGCGCGGGAGGGGGTCATGCTCCAGACATAATTGTGGTCTGTGGCAAGGAAAATGTTCTTCCTTCTTC
AACAAACCCGACGCGACCCTATACCAACAACACCCTTGATGAGCACCTCGATATGCTCATGGTCTGTCATCATCTCGACA
AATCTATCCCGGAGGATATCGCGTTTGCTGAATCGAGAATTCGGGCCGAAACGGTAGCGGCCGAGGACGTCTTGCAAGAT
CTTGGGGCAATTTCAATCATCAGCTCTGACTCACAAGCTATGGGGAGAATCGGAGAAGTTGTCAGTCGGACGTGGCGGAC
TGCATCTAAAATGAAGGAGTTCAAAGGTTATTTGAATGAAAACGAGAACGTTAAATGTCATGATAATGATCGAGTAAAAC
GTTACCTTGCTAAGTACACTATCAACCCTGCCATCGTCCATGGGATCTCCCATGAAGTCGGCGACATTTCGATTAACAAG
CTTGCAGACCTTTGTATATGGAGCCCTCCTAATTTCGGTGTCAGACCGACCCAGATTCTTAAAGGAGGATTTGTAGTGTG
GTCTCAGATGGGAGATGCCAATGCTTCAATTCCTACCGTACAGCCTTGTTATGGAAGACCCATGTGGGCCACTCATCCAA
GCTCGATCCGCCACACCTCCGTTACATTTGTCTCAGAAATATCTATCAAGGAAGGTATCACGCCTTCCTATGGGTTGAAG
AAAAACTTGGTCCCTGTGAAGAATTGTAGGAAAGTGAAAAAGACGGATTTAAAGCTGAACAACCTCCTCCCAAACATCAC
TGTTGATCCTGAAACTTATCGGGTCGAGATTGATGGTGAGGAGTGCACAGTCGGACCAGCACTTACCTTGCCTTTAACTC
AAGGGTATCATATTTATTAGGTCATATTGTGTATTTTGATCAGGGGAACTAATGTTGGTTGATTATCGATTACGAGTGAA
AGAATGTCCAAATTGACATTTATGTTTCTGAGCCAACTTGATGTTTATCACACTATGAAAGAAAAAAGCTTGTAACCAAT
GGCAAGCGAAGCTTTCTTCCCTTTCTGCTGATTTGAGACTCTTTTTGCACAAGAAACCTGCACCGGACCATGGAGTAAGT
TATGAAATAGGGCTGAGGTTGTTTTCCTTCCATCTTTCTGTAAGATGATTGCAGCTTTTTGAAATATTCAGAACAGAACT
GGCTTCTGTGTAGTTAGGTGCTTGATGCCACATCTCTGGAGTCCTCCTAATTGAATCACTTCCCACAAGTCTGATGGATT
GCCAACCTTTTACATACAGCAACTCATGATCACAAGCTGTCATGCTCTCACCTAAAAATAGATGGGCAGCAGTTAGTTGG
AGTCCGAATATAAGATGGCCCCCTGGAAGGGGGGCGGGTGCTTTTGTCAAATGCTCTACTGACTCAACTAGACGCTAGCC
GGGATTGAAAGGGACCTTCATTCCTAGTCCGGGCATGCGCCGAGATTGTTGGCCCATACTGGAGTTTTTTTCCCCACCAA
AGGTCCCGATTCACATCATTCATGGACTGTATTCAGTTTGTCAAAAGCTTACGGGCGAGGGGCTTGCAATAGCTTCGCAT
GCATCGGCTCACTCAACTATTCACTGATTCACTCAGAGTTTCACTTGCCCAGGCAGAGGCATTTTCAACTTCCTTCCCAT
GTTTGGCTTGCCTACCTCGCTGACCAAAGTCATTGTGAGACCAGTGGGGACCAAAATCCAGCCTGATACTTCAACCTGGT
GACCTTGAGTAATCTCAGATGAAGACACAGCTGGCAATCATGTCAGTGGATACAAGGCACAGGTCCAGGAGTGAACATAA
ATTGCCCTGCAAGTGGTTGCATTCTGTGACCAGGATTATTTTGGTTCATTCTTGGGCTGAACTCACCCCATGGTACAATC
TGTGCAGAAAAGTGTGCAACCCCTCAAAGCTGCACACTTATATGGACACAGGTGTTGGCCAATGTCACTTGACATTAACT
TGCCACTAGCGAAAAGGCTGCATACCTGCAGTCCTGGGCAAATTAGCAAGCCAATCCAACTGAAACCAAATGTGGTGGCT
TTCTCAGCCAGCATTTGATCAGTTCAGGCTCATCCCCCTGCCTTCTTGATCAACCTGCACAGCAATGGGGTTTCTTTGGG
GAGATTGGAGAGGCTGCAACATTGGTGATCTAATTCTAGCACTGTGATCATGTGTAACAGGTGGCACACTGGTGTCTGAC
AACAATGGGATGAATGCAAGTGGGACACTCTTCTTTTGATGAAACATAC
>GYY|c1094_g1
TCTCAGATGTTCCTTTTTCCAAAACTTCAGTTTTATTAGGTATTACTCCTGCCACGCATTCAGTCTTTACAGATGTTTCT
TTTTCCTCCCATGTGATCTTCCTAGGTCTTTCTTTTGCTGGCCATGCAAATTTCTCAGATGTTTCTTTTGCAGTCCTCAT
AATTTTCTTAGGTGTTTCTTCTGCTGACTGTTCAAACTTTCCAGATGTTGCTTTCCCCAGACATTGAATTTTGGCAGACG
TTCCCTCCACCAAGCGTGCAGCCTCGTCAGGTGTTTTTTCCAGCAAG
>GYY|c36378_g1
GCATACTTGCATCCCTTGTTTCATTAAAGAAAAAAGGACCTGCAGCTAGTGTTGTAGGACGGTGCTGAGGGAGGGCAACG
TGGCTGGGCCCAAGGGTGACTCACGAGCCAGCTCCACCTGCCACCCGCAGTGAGCTGACGCTGTCTCACATCGGCGTGTG
GGCCTCAGGCGAGTGGGAGTGCACCGTGTCCATGGCCCAAGGCAACGCCAGCAAGAAGGTGGAGATCGTGGTGCTGGAGA
CCTCTGCCTCCTACTGCCCCGCCGAGCGTGTTGCCAACAACCGCGGGGACTTCAGGTTTGGCCCA
>GYY|c33749_g1
GGATACAAGAAAAATATTCCCAGGTTTCCAATATAGCTAACAAGTAAAATATAACAGAATTCAAAAAGGGAGCTAACAGG
CAGTCATTGAACTTCTTTCAATTCATCAAAAAACCATCTGTCTAGAAAAACATATCCCAGCGGTTAAGAACGATACGCAA
GAGCTTTACTGATGGCTATTCTAGTAAAACTAGTTGATTGAGGAACTTGGGTGTCAATGCAAAAATGAGGATGTTTTTCA
GTTGAAAAATGAATGAAGATTTGATAGTTATCATT
>GYY|c36438_g1
GGCTTTTATGCTGGTCTGAACGTCACTGCAATGGTCATGATTTTCCTCTGGGTTCCCGAAACCAAGCAGCGCACTCTTGA
AGAGCTGGATTATATCTTCGCAGTTCCTACTCGGGTGCACATGAAGTATCAAGTCACCAAAGCGCTACCGTACTGGTTCA
AGCGGTACATTTTCCGCCAGAATGTTGAGCTGGAGCCTCTTTACCAGTTCGACCATCTTGCCAGTGGTAATGGGGATGTT
GCCGTGTCGCGGAAAGAGAGTGTTGTTTCT
>GYY|c22707_g1
AGTCCTGACTCTACTGGCTATGTGCCGGGTAGCATGAAATAATTAGCGCCAACAATTTAGCAGGAGTTAACAATGTTTGC
AGGTTTACCTTCACTCACCCATGAACAGCAGCAAAAAGCTGTCGAGCGGATCCAGGAACTGATGGCACAAGGGATGAGCA
GCGGCCAGGCAATCGCGCTGGTGGCAGAAGAGCTGCGTGCCAACCACTCCGGCGAGCGAATCGTGGCGCGTTTTGAGGAT
GAAGACG
>GYY|c23625_g1
GATGGATTCGAATTCTACTTTTAAGGATTTGAGGAATTCATCATGAATATCTTTATGCAAGAATAACCGGGAACCTGATT
CACACGCTTGACCCTGATTCAGCAAAATCGCTCTGGCTGCATATTTTACTGCCTTTTTCATATTGGCATCAGGGAAGATA
ATATTGGCTGACTTACCGCCAAGTTCCAGTGTTGCAGGGATCAGCTTTTTGGCTGCGGCTTCGGCTACGGTATAACCTAC
TCTGGTGGAACCAGTGAATGCCACTTTTTCGACATCTTTGTGATCCAGAATGGCTTGACCAACAACTGAACCACGGCCTG
TAACAATGTTAACCACCCCGGCTGGCAGGACTTTATCCAATATTCGACCCAGTTCAAGCAGAGTGATTGGTGTCAGTGTT
GCCGGGTTAATCACAACGGTATTGCCTGCGGCAAGAGCAGGAGCCAGTTTCCATGCTGCCATCAGTAGTGGGAAATTCCA
GGGAATTACCTGCCCGACAACACCAATGGGTTCACGGATCACCAGGCTGAGTGTATTGGCATCCAGAACTGAAGCTTCAT
CGGTATGGGAACGGATCACACCCGCAAAATAGCGAAAATGGTCAATGGAGGCCGGTAGATCCATATACAGGGATTCATTT
AATGGTTTGCCGGTATCCAGTGATTCAAGGATGGCAAAACGTTCTTGTTCTGCTTCTAGTAAATCAGCAATTTTCAGTAA
AGCTGATTGTCTTTCGATGGCGGAGGTTTGACTCCAGGCGTGGAAAGCTTTTTTCGCGGCGCAGACAGCAAGATCGACAT
CTTCCGCATTACCGGATACATATTCAGCCAGTAATTCCCCTGTCGCCGGGTTATAACTTTTGGTTGTCGCTTTGGATACA
CTATCTACCCATTGCCCATCAATAAGCATTTTGTAGGATTCAACGGGCAACATCTCTTTCTCAATATCATGTAATCGTTT
CATTAATATACTCCGAG
>GYY|c5111_g1
ACGTGAGCAGTCTGATAGGCAGCACACTGCCAAGCAGCCAGCCTGGGATCGGAGGAGAAGAGTCCGACTGGACGAAAGTG
TCAGACTTGGCGGCGGGGTTGGGCAGCCCGTATGAGTGGCAGCTTTGGCGAGCAACTTCTTAGAAAAGTGCGTCGGCCAT
CACAGCCATCTTAAATCAAATGTTGTAACCAGAGACTAGATGCACCTCAATCGGCAAGAAGCTGCGTAGGTTTCACAGTC
CCACCTGCATGGTTCTAAGTAAATGAAGCTTTGTCTAACACTTAAGAAGAACTCGCTCGCGCTCGTCGCCGCGAGGGACA
TGGCTGTTTGACTCAAAACGCTGGAGCACAACGACATCCTCGTCACAGTTATGTCGTATACGATGTGTGCGTTGTACATA
CTACATACTGCTGAGCAACACTTGGAAATTGCCAGGTCCATGAGCTCTTTCGCAAGCGCCCTGGTCAACCCTTTTCCGAT
GAGAAAAACTAACCAGATGTCTTGAAACGTTTTTGAAGGTTTACTAAGAATTTAATATAAGATATGGAGTACCTCGGCTC
ACCCGGGAAATGACGACCTTTGTACATAGTCATTCCCAGCAAAGGAACTCCACTCTTTCAGAAAAACCCTCGATCTTCCA
CTACCACTTGTGACCCCTTGGACTTTATCCGCTGTCGGATCGGCCTGCTTGGCTTTTCTAATTTCCGGCCTGCGATGTGA
ACGGACACAAGAGTAACCCCTAGTTGTTCTGGGCTGATGCGCTCAGAACGCACGACGTTACACACGTCTAGAGGGGTGGG
TTAGCAGACAGCTGAGTTTGCCAAAGGAGCATCGGGCTGGACACTTGACCTGGCCTCGAATGTAAGGGCCCGTTCGGC
>GYY|c14601_g1
CCAACTCAGGCCAGAGGCGATTCATTATTTAATCCTTTCCTCGGTGCTCACCCAATCCCTTTCTTCATTACCCCAAACAA
CCGCCTTGACCTTTTTTTCCCCCTCGCGCATCCTTGCTCCATTTAAGTTATCCTCTCACCAACCAAGCCTTCTCCTTAAC
CAGCTCAACCAATTAAGCATGTCTACCTCTCAGCCCGCTGCCGCCGCATCGGTTGATACCCAAGAGACCGTCCCTGCTGC
CCAAACTGTGCAACCCGGCAAATTTGACGGCATGCAGAAGACCGTCGGCTCTAAGGCAAAAGGCGTTCTAAACTTTATTC
ACAATACTGGCGAACAGGTTCGCGGTAACATCAATGCCGCGCTTGATGGCGCTGGGGATGCTATCGCTGGCCGCAAAACG
GGAGACGTGGAAAGCAGGGCTGGCAACCCTGCCACGAGCGCTGCAGTTCCGGAAGCTGCAACATCTGCCCCAGCTGTAGA
GGAGGTTCACACCGAGACTGCGTAAATCCTTTTTTTCCTGCCTCGACCCATTTCCAGTGCGAAGGTTGTTCCGGTTAGCA
GAGATCGTCTGTCACAGCAGACACTAGATATTTAGCGTCAGAAAATTTGATGCTACAATGACAAAAGCGAAGCTTTGGCC
TCGTCGCACTGGTGCTCGAGCGGCGTGTGAAGCGCAGCTTTCACAAAGGGCCCTCGTATGGCTTGATCCGTGCCGCGGAT
CAAGCCATGCGAGGGGCTTGTGCCCCGGTTGGGTCAAACGGCGCCCAACAAGCGAGCCCATGGGAGCTCACTGCCCGGCT
ACGTTGTAGACTGCTGAAGAAATTTTATGTTGTGGCTTGAATCATTGATCGAGGCTAACTTACCGGCCGTCAACCTGCTT
CTCCTTTATCTCAGCCCCGCACCAACGGAACCCCAGGAGAAACGGTATCCAATTGGGCAGTTTTTCAACACCAGCCTCAA
ACGCACGGCTACCTTGGTCCATCGGGTAACAAGCGGTCTGCGCTCGAACGCGAGCCAGAAGGCGAATTCGCTTGGAAACA
CGCTCGCACAGGGAAAGCAACGCGCATCGAAGCGCTTCAGCAAGGCGCCGAAGCCAACCGCCGAAGCCACTGCTGAAGTG
GTTGAGGCACCTGCTGCCAATGCGCCGGGTGAGACAGTTGTGGCTTGAACTGGCAGAAAGCGCTAGAATCCTGGATCGCC
TAGTTGTTCTTATCTTTTTATCTTTTCGTTCCACCTGTTGTCTCATTTGATAACACCAACAATTCATAACAAATAATAAT
ACAACCGAGGAAAGGGGGGGGG
>GYY|c37207_g1
AAGAGTGTTCCAAATGAAACTTTACAAATAAACTCAAATATTGGTACTTTCTCTGAAAAGCACTCCCACAATGTTCAACA
TGACAACCATGCTCAAAATACCTCAGGGGTTGATTCATCACCTGGAGATCTCCAATGTCAAACACACTTTCTCAGATAAA
AATGTGTTGTCAGGTATCATGATAACCAGTCCCAACATTTTGGGCACCAGATTTA
>GYY|c22763_g1
GTGTGGATTCAATTTATGGGAAGGACCTAGGGCGACATATGACGTGCAAACGGGTTTGATCAAAGACCCCGATGATTGCC
GTCCTAAAGCTGATATAGCCCCGGCTCTTTTCGGTTCCCATTTTGTAAAGGACTCCTCTGAGGCAGGACGATGTCAAATT
CATCGCGGTCCCAGAACCGGATTGAACAGGAAACTACTACATTGTTAGATCCGTCTTGCAAGGTTTCCTTGTCAGTTTAC
AATAATCTTCGTGAACCGGGTGAGTAGTATGTACGTAAAACCTACAAATACCACCTTATAAAAACCACTCAAAACCAAAC
GGC
>GYY|c13314_g1
AAAAAACTCTGATCACCGATCTTTAATGTTTCATCAACCCAACCTGAGACTAAACTTTTGACGAATTCATTGGTTTGATC
ATAAATTCCAATTTTGGCTAGTTCATTGTTGGCCAAAGTTCTCATCGATAAGTAAAATGCTCGTTGACGAAGCTCATGAC
TGTCTGGTTTCATACAAATCATCCATTGTTTTCTAAAGATTTCATATGACTCAATGTACTTGAACACCCTGATCTGCGGG
CCCATGGCTTCTACACCCTCAACACAAGTCCCAGATGAATTCTCTTTTGAGCATTGAGGCTTATTTGACTTCAAAGTTTG
TGCTTTTTCCGTCCCAGAAACACAACCTGCTGAGCCTGTCTCACTAATCCTATGAGAAGACTCTTCTGCTGAAATGGAAA
TTGGCATCCCTCGAGGTGTTCCTAAGAATCGTTCACTTTGGCCTGAGGCGAGGGTGTGCTTTGGAAGCTGGTTTTCGCAA
TGTATTGCACCATCACTGCTTCCAGTATCCAATGGCAGCATCGAACCTTGAAAGCTTTTTGCTAGTCCACGTTTCTGATT
GTTACTCTCATGTTTTCTTTTGGAGCTTTGGACCAAGGAGACTCTATCTTTTGTTCTATCTTCATATACTACCTTAACAT
CTATGGGCACTTCGGCCTGTAACATCCGATTGTCATAAAGCCGCGTCCAGGTTGATGGAGGAGTGTGATGTGTTGAGCCA
CTAACAATCGGTTGGTGTTGACCTGCCATGGCTCGAGTTGCTGTTGCTGTTGCATGTAAAGGAGGAAATGGGCGAGAATC
CCATTGATGGAAAGTTTGATATTCACCAACTGTAGTGAACCCACCCGTGATGTTGCTACGCTCAGCAGGACGATTGTAGA
AGCACTCTTGGGCAGTCCCACTCTCATAATGATCTCGCCCAACCCTTG
>GYY|c28280_g1
ACGCCTGGAGTTGGGCCAGTGTCTAAAGTAAAGAGAAAGCAAAGGAAAAATGACGCAGCACCGCAGCCCAAACGCCCCCC
CACGGCGGCCACCTCTGCTCCTCCGAGGAACCCCATGTGCTGCTGGGAAAACAAGGAGCAGGAGAAAAAGGACAGAAGGA
AAATGGGGAAGCAGCGGAAGAAAGAAAAAAACGCACAAACAGGCACTAG
>GYY|c28997_g1
GTCTGGACACCTCCCTGACTGTTACCACCCAGGCTGGCCTCGACTCAAACATGCTCTCCGGGGATATCAACATAGATGGA
AGTGTGACTGTTGGACCCCTGACTGCCAGCACCACCTATCTCCACACTTTCTCTGTTGAGCCAGCAAAGAAAGAAGCAAG
ACTGGAGAGCACACTGAGGGTCAACTCTGAAATCCTGAAGCTTATGAACAAGATCAAGGCATCATATGCAAATGAGGAGC
TTCTGATTGAG
>GYY|c14391_g1
GTTAATTCTGTCAGTCTCGTGGATACTGCCTTCCTCTGGCTCATCAACATAGCTTCCACATTTGTTCCCGTTTGAACCGG
ACCTGCTTCAGGCACAAACAAACCTTAACTCCAACATCTCTCCAGAGCACCGTTCTGGTGACTTCTCACTTCAACTTACA
TCCACATATATTGCTATACACCGCCAACATGACGGTGATATGGGGCCTCGACTTGAAGGACATGCAATGGGGCAAGTTCA
AGAGCAGCTACATGTTCGGCAACACAGACTACCACCTCCGCCGCACAAAATTCGGCATCTACCAAGGCGCCATGATCCTG
ACCGTTGTATCTGAATCACTCGGCACAGCAGCCCTGTCCGACTACGTCGACCAACAAAAGTTCGTCGCCATCCACTCACC
CGGCGCAACGGTCCACAACAACAACTTCGTTGGCATCGCATCCTACAACATCTTCGTCGGCATCTTCGTCGCCACCATCT
TCGGCGCAGCCTTCTTCTTCGACCTCTTCTGGCCCGAGCGCCACGAATCGCGTGCAGTGAAACTCGCATGGCGCGCCTGC
TCCGTCCTTGCATGCATGCTGACCCTGTCCTGTGCACTGGCGTACACCTACATCGTAGCGTCGAAGTCGGCGTACGTGAC
GGGCACAGATGTAGCGAACGCGGGGAGATTGCTGGCGG
>GYY|c28082_g1
GGCAACCTCAGTAAAACTTGATGATAACTTGAAAAGTCGGATCCAGTATTTGGCAGAAGTGCGGCATCGTTCAGCTCATT
GGATAATGCGTGAAGCTATACGTGACTATGTAGAGCGTGAAGAAAAACGTGAATCTTTCAAACAGGATGCATTGCGTGCT
TGGGAAGTGTATCAAGAGAATGGACTACACCTGACACTTGAAGAAGCGGACGACTGGTTAGCTAAGCTCGAAGCAGGAGA
AGATGCGGAGTTACCTGAATGCCACGTTTGATTTGGTCTCCACCTGCTCTCTCTGATATACAGCGGCTCTATGGTTTTCT
TGCTAAAAAAGACAAAGACACTGCTCGTCGA
>GYY|c2173_g1
TCTTGACCTCCCAGTCGGAGGGTCTACTTGTCTATGATCCTCTGCCCTCGACTTTCATTCTAACTCACATGCTATCGGAT
CCCACCAAGTATGAGACATCAGGCTAGAAGCAGTACATATGTATGTGTGAAAAATAAAACACAACTTCTTGACGCGCCTA
CCTTTGATAAATAAAAATCTAGATACTTATACTCCTCAGCTTCTGGCAGTTTGTTGATCTACAACTGCTTTGACACCCAC
GGCGCAGAGCTCGGCAGTGCGAGCCAAGCGCTGGCACCGATCGTTTCCATTCCTTGGCAAAGCTGGCGAGCGCTCGAAAT
GAGAAAGGGCTATCGAGGGCTAGGCAGCGCTGCCGAGCCCCGCCAGCGGTCTGCTGCGCTGGCCGAGCAGCACTCGACAT
CTTTGCCAAACGCACTAGGTTGAGTGGTATGAGAAAGTCATCGAAGCAAGACGGATTTGAGACACAATTACAAATGTTGA
ATCTGGGCTTAACGGTAGACGGGGTGAGACAGGGA
>GYY|c21886_g1
ACAGCAAGTCAAACTCTTATGTAGCAGATGTGGATTTTTTAAGGCACAGGTCCAGAAAGTCCCTGGTGGTTTTGCCAACA
ATGACATCATTAAAAAATATTCCATGCTTGTGTGTATGCACATACTGCAAATGATCTATTAATAAGATGTGTAATTGTGT
AGTTGTATACATATATATATATATACATTCAGGTAAGCTATCTGGCAGCAATGAGAAAAGGAGCATACCCAAAAAAGTTT
AAATTGAAAATGGATCTTCACATGTCTTGAATGATCCACCACATTCACATCACCCATCCTTACATCAAAAAGGATATTAT
GCAAGTGTATACAGTCCATGTCCAACAGTATTTTCTAGCCCTCGAGAGCAAAGAAAAGGGTGAGGAAAAGGAACAGTCCC
GATAGTATAATGCGCTAGGTACATCCAAGGGAATAAAAAGTACGGGACTTGTTGAAATACGAATACAAAGGAACAAAAAA
CTAAGAATAGGGTAGAGCCAAACCCAACCACATAGAAGAAAGTTTCGATGACTGACCAACGATGCAAACAAAAACCAACT
GCTTAATTTTCAAGATCTTGGCATAGCAAGCGAAAAGATGATGACTGCGCGCGAAATAAAAATGATCGGGTGACGGAAAC
GACTGACTGAATGTCTTGAAGAAAAGAAAGCACAAAACTCCTATTCAATAAACAGTGCCGTTCCAAGCAAACAGCTATGG
GGTTTGGAAGCCAAACGCGAACAGCCATAAAATGACTTAGGCGGATTGGAAGATGTAAATGTATATATATATAATATATA
TTGATTAGTAGAAGTGTGCGAGGAATAAAAGAATGTGAATGAATGACAGAAGGTTTTGAGAGTTGCAAGGGTGTTTTCGT
CTGCATGACCAAGAAATCGTTGTACATCTACTCTCACTGAGGCAAGAGCCATCTAATATCACCATGCCAAAAAAGTGCTC
TGACACCGCATGTTCTCAATCAACTTTGAGCAACACGCTTGGCCGTTCCAAAGTCGCTGGTGAGGTGTCATCCGTCCGGA
CGCTGGATAGGCCCACAGCCTCTTCTACGTCACTGCTGTCACCAACAATGCCTGCCAACTCTGCCAGCCGATAGATCGCA
TTCAATAAAGGCGAAGGCAGATTGCCCAGCTCTTCAGTATTGGAGCCCAGTCGAGTCATTGTGTGCCCGCCATTGCTGCT
GGGGCAACTTCGGTAATGATGCGGTGTCGCAGGCACAACAATCGGTGTTGGGCTTGTGAAGAAATGTGTTGCACCCCCGG
GACCAATCACTTCCTCTTCGGCCTCGTCCCATTCATCATCAGACAATGTGGGCTCTACTCGCTGGGCCCTCCGTCCTGTC
CTTCGTTCGGAGGGCAATGTCAAATGCAGCGCGGGCGATTCATAAGGCGGCAACCCATTTTCACAGCCTCCAGCTTGTTC
CTCGGCCAGCTTGCATGACTTGCACTGCATACATCCCTTGTTGCGGTGAGTTCGTGAGCCGCGAAGCGACTTTTGAGTCG
CAGCAGCAGCAGCAGCCTTATCGAGCCAGTGTCCGGGTAAGAGGAGCACGTCCGCGATCCGGGCTTCAGTGTGTCTGCCC
CGACGCAGCCGACGCTTCCACAGCGCAACGCCCGAGCCACGCGTCTTGGGGCTACCAATGCCATGTGCAGCAGGCTTACT
ATGCCGTGTTGGAGCCTCACCCAATGAGGTCCGTTTTGCAACACTCATGACCAGCCCACGCAAACCGCACCCAACGACAA
GCGCAATGGCAGTATAAAGCCAAAACATTCCGAACTTGCCAAGCCACAGCACCGGCCCAGCGCCATCCGTGTGCCAGCTA
GAGCCATAGTAATGTGTGAAGAATGGACCTGGACTCGGTTGAGGCATTGCGAGGTTCTTGCCATAGAGCTTGGGAGGGAG
GATCCGAACCGGCCCAAAAGCGGCCATGGCCATACTGGAGCTGAGGAGAGGCGAGCGCCTAAACTGAGACAGCAAAGCAG
AAACCGCCATCGGCCCCGTCGAGAACATGACTGTGGCGTAATTGAGTTGATAGTCGTGGTCGAACTGGGCAAGCCGATGA
ATGATAAAGTCCATAAACGGATGACCCTTGGCACTGAACATCAAATCGTTCGACACTCCGACGGGAATGGTTTGAGGGAG
GACTAGGTCGAAGCGAAGTAGACTGTCCATTGGCCTCAGGCAGCCAATGTCTAAATCCATGTAAACGCCACCGTAGTGAT
GAAGAATAAAATACCGGACGGCGTCGGCACGTTGAATGGGGTAGCGATAACCATCGTAGGTGTCCAGGAACCACGGGTAC
TCGCGCTCAATCAGTTGGCGCCCAGATTCGTCGGTCCACATCATATACTCCCAGCCGGGATGAGTAGCGGCGCAGCTTGA
GCGTACGGGTACCCATCGGTCGGGGATCTCAGTGGTCTTCCAGGTCTGGTGAATGATTTTGGGCACACGCGAGGGACCAG
GATGGTCGACCTCGAGCTCAGTCGGTAGAATCACGTCAGCTGGGTAAACGCCAAAATAGACATTAACCGTTGTCAGGACA
GTGACCGTTCCTAGGACAATAAGCAACAGCAAAAAAAGAGAGTAATCAATCCATGTGCGACGCTTGCGGGGCGGGCTGAT
GAGAGCATCGTCGATTGAGAGTGGGAAGGAGGAGCGGAGCATTATTGGGAACGGGGGAGAAGTGGGCTTTTCGGGCAAGG
AGCGAGGGGTGGAAGAAGAGAAACCATCGGAGGGAAGGAGCGGGTAAGGCGGATGGTAAGGCATAGTGAGAGGCCGGACA
GCGGAGCCGGGATGGTTGGTGTGGACAGTGGGGGAGCGACGACGGATAGCAGGACAAGAGACGGGGGGGGACTTGTCGAC
GGGGGCTTTGGGAAGATGAGGAGAGGGAGAGGGAGAGGGAGAGGGAGAG
>GYY|c759_g1
GCGTTGCATCGAATTAAACCACATACTCCACCGCTTGTGCGGGCCCCCGTCAATTCCTTTGAGTTTCACTCTTGCGAGCG
TACTCCCCAGGCGGGATACTTAACGCGTTAGCTACGGCACTGCTCGGGTCGATACGAGCAACACCTAGTATCCATCGTTT
ACGGCTAGGACTACTGGGGTATCTAATCCCATTCGCTCCCCTAGCTTTCGTGGATCAGTGTCAGGTGCGACCTAGCAGAG
CGCTTTCGCCACCGGTGTTCTTCCTGATCTCTACGCATTTCACCGCTACACCAGGAATTCCCTCTGCCCCGACCGCCCTC
TAGCTTTTCTGTTTCCACCGCCTTTGCGTGGTTAAGCCACGCGCTTTAACAGCAGACATGAAATGCCACCTACCCACGCT
TTACGCCCAATCATTCCGGATAACGCTTGCATCCTCCGTATTACCGCGGCTGCTGG
>GYY|c37941_g1
GATTACCTACGGCATTATGCTCGGCGAAAAACCTGCCGTGCTGTCGGCTATCGTTAAGTATCACTGTACCCACCGCGGGC
AGCAGTCGATTATTGATGCGATGGATATTACCGGCGGTAAAGGCATTATGCTCGGGCAAAGCAACTTCCTGGCGCGTGCT
TACCAGGGCGCACCGATTGCCATCACCGTTGAAGGGGCTAACATTCTGACCCGC
>GYY|c16768_g1
GGCTCTTGTCCCTCTCCTCGTCTTTTCCCATCCGCCTCTCATTCTGCTTCTCCACCTCTCCATCCACTTCTCTCGACTAT
CCACTTCTCTCGACTATCCACTTCTCTCGACTATCCACTTCTCTCGACTATCCACTTCTCTCGACTATCCACTTCTCTCG
ACTATCCACTTCTCTCGACTATCCACTTCTCTCGACTATCCACTTCTCTCGACTATCCACTATCCTTCCTCACAAACCTC
TCCTGGTCATGCCAAGCGTCCCCCAAGTCGCATCATGATCGGCTCAAGTCCTCTCCAGCCCAACTCGGTCCTCCACTCTC
AGCTCCAGCCAAACCCGACCACGATCGTCAGACGCGGTTTCGCTAAACTCAAGGAAGACGGCCTCAGGTCTTGGATCTGG
TCCCAAAGATGGCTCATCTTGCGTGAACAGACTCTTACGTTTCATAAGAACGAGACCACTTCGACGGCGTCTGCGCTCAT
ATTCTTGAAGGAAATCACAAATGTCTCTCGCACCGACCTACGTCCATACTGTCTCGAGCTCGAGACAAAAGACAAGACCT
TCAACCTGGCCCTCAAGAACGATGAGGAGCTCTACGGCTGGATGGACGACATCTACTCTCGCTCGCCCCTCATGGGTGTC
TCGAACCCGACCAACTTTGTCCACCAGGTCCATGTCGGCTTTGACGCCGTCTCGGGCGCGTTCACGGGCCTTCCCGAGCA
ATGGACGAGACTGCTGACGAGCAGTGCGATCACAAAGGAGGATTATGCAAAGAACCCTCAGGCCGTGCTCGATGTGCTCG
AGTTTTACACAGACATCCAGAAGCGCGACAACGAGGACTACGGCCAGATGCCCCCCGCCGAGCGCGAGCCCGTCCATGAC
GATGCCCGCCTCGCGCCTCATGCCAGCCCGCCTGCGCCAGCCCGCTCCGTGCCCCGTACAGACCCCGGGCCTGCTGACGG
CTTCCGTCCCGGACTCCCGCCGTCTACTCAGCCCCGCCCCGGGCCGTCCCAGACCCGCCCGAACCTCGTCCCCCAGCGCG
TCGCCCCCGTTGCGCCCGTGCAGGCCAAGCAAGGCGGACTCAAGCCACTCAGCCTCTCCGCTTCGGCCTCAACCTCCGCC
CGGCCCATCCCCCCGCGCGATCCCCCCAAGCCACCGGCGGTTCCCAAGACCCAGGGCCCCAAGCCGCTCACCCTCGGCCA
GCCCCGCACCAACGGCACGCCCGCCCCTGGCGCCAAGCCCGCCTCCCAGCAGCCCCAACAGACCTCCTCGGCGCCCACAG
CGGGCGGCGACCAGGCGCCTGTCAAGGCGCTCCAGACGGCCAAAAAGGCCGAGGGAAAGTCCAACGAGCGGCGGATCTCG
ACCCTCACGGAGGCTCAAATCATGACCAAGCTGCGAGCGGTCGTCTCACCACAAGACCCGAACCAGATCTACGCCAAGAT
CAAAAAAGTAGGCCAAGGAGCATCGGGGAGCGTTTATGTAGCCAAGACGCTCTCAAACGGAGCTAAAGTAGCAATCAAAC
AAATGGACCTTAAAGTTCAACCTCGGAAAGAATTGATCGTTAACGAGATTTTGGTCATGAAGGAATCTCAACATCCGAAC
ATAGTGAACTTTTTGGATGCATTCATTGTTAGAGATGATGAACTTTGGGTGGTCATGGAGTTTATGGAAGGTGGTGCTTT
GACTGATGTGATTGATAATAATACTATGGAGGAAGATCAAATTGCAAGTATTTGTTTTGAGAGTTGTAAAGGGTTACAGC
ATCTACATCAACAGAGTATTATTCATCGGGATATTAAATCCGATAATGTACTTTTAGATTGTCAAGGTCATGTGAAGATC
ACCGATTTTGGATTTTGCGCCAAGTTAACAGATCAAAAATCGAAAAGAGCAACAATGGTAGGTACACCATATTGGATGGC
ACCCGAAGTAGTGAAGCAAAAAGAATACGGAGCAAAAGTGGATATTTGGTCATTAGGAATCATGGCTATTGAAATGATTG
AAAATGAACCACCGTATTTGGATGAAGAACCTTTAAAGGCTTTGTACTTGATTGCTACTAATGGTACACCTACACTTAAA
AAACCAGAACGATTAAGTAAAGAACTTAAAAACTTTTTGGCAGTTTGTTTATGTGTTGATGTTAAGTCTAGAGCTACGGC
TGATGAATTAATCCAGCATGAGTTTCTGAAAAAGTCTTGTACTTTAAATGGGTTGGCACCTTTATTAAGGTTTAAAAGTT
CTTCTAGATAACTCAAATCATTATTTTTTTCTTTTTTTTCTTTCTACTTTTTGTTTCCTGTTTCTTTTTTTTGCTTGTTA
TCTCTTCTCTCCCAATTTTTTTATTGGTTTACTTGTCATATATATATTTATGATTTAGGTTTATTTTTTTTACTTGTTTG
TTCTTTTATTGTTTTTTATTTGTGTAGTGTGTGCGTTTTTTTGATAGAGCGAGACAGAGAGGCAGAGGGAGAGAGAGAGA
AAGGCTGTGTGTTTTTTTGGTTAGATTTTTGTGGTTGTGTGGATGGTTTGGATGGTTTTATGTTTCTTTTTATTTTTCAA
AAATGTCTTTCTTTGTTTGTGTGTTTGTGATGATGTGATGGAAGGTATCTTTTGGTTGGTTGGTTGTGTATAATATATAT
ATATATATGTGTGTGT
>GYY|c34793_g1
AAAGGCTGCCCAAGGATTCTCAATCAATCCTTCAAGTTCACTGGTCTTGTCTCAGTTAATAGACAACAGCTGTCATGATG
ATTGTTGGTCATTTTATCCAAACTTCCAAGCTAACAGGCAACAGCTGTCATGATGATTGATGGTCACTTCAACCAAACTT
GCCAAAATCACCAAGAAAAGGTGAAAATCATGCAAAATGTGTACTAAACCTTGTCTTATATATCTCATATGACAGTTGGA
TATAG
>GYY|c26376_g1
CAATTATCTTGAATATATCGCAGGTTTTTAGAAATATTATATATATCGCATCAGGTGGTCGTTGTACTGAGATTCAAACT
GGCCTTGTTCTGTAGAAAATAGATTGGAAATATATAACAGGATTTTTGATTTGATTTTGAGCTCAATTCAAGGACATGGG
GGAAGTGATGGCAGATGGGCAATCGGAGGAGACGAAGAAGAGAAGACACAATGGAATATGGGGATGGAAGACCTGGTCAA
TTATAGGTGTTGCTGTAATTTTAGCTGTTTCAGTGGCCGCCTGTGGACGACAATCAAAAAAATCTCTGTTTGGGATCTCT
ACAGATGATTGTACCTGTCTTCAGAGTGCACACAAGCTCTCTGGAATCGTGGAGGATTGTTGTTGTGACTACAAG
>GYY|c14912_g1
GCGGATGAACATTCCAACAGGATGGATGTTTGTTTGGCTATCACAAAAGATCAAGCCAAAGGGGGATCAGACCCAAGTCT
GAAAACACCACTAATCATAAACCTTAAATATGGTAGGGTACATGAGTAAGCCCATGAGGGCACAGAAAAGAACTTTCAAG
TGAGAGGCTTGACAGAGGTATAGCCTTCGCAGTCGACCACATGGTGACAAGATTGACATCAAAACCATGTAATTTTATAT
AATGCCTGAGGTCACTGCTTAGTTATTTTCAAGAAACCCAAGAATTGCAACTGAAGCTTGTGTCCCTCAGGTATCTCAAG
TTCAGCTATTGTCCATATTCGGGACGCTCCAGCAGCAAGGTAGAATTCTTGTATCTCTGTCCCCTTGAATTTACTATCAA
GCTTCTTGCTTTCCGGTATGTGGACAAGTCTGAGTTGTATCATCTTTCCTTCATCGTCATGCGTGGATTTGACCATCAAT
TGTTCGTTCGTGCTATCGTAAGTCGTGACAATGTATCCTTTCTTTTTATGAAACATCAGGTGCATGCTGTTTTCATCTTC
GATGTTAAGGTCTTGTCTCAGGAGCGCCTTGGAAGGTTTTCCACCAAACGAGGGCCAACAGCTGCTGCCAGAAAAAGTCG
ACCCAACGGTTGTGATAACCAAACTGATGGCGATGATGCTTTGGATGAGCTTGATATGTTTAACCATGGTGAAGAAACTA
TGATGGCTCCGTTGATTTGATGCTTATGAATAAGGTCGATGAATTCGCCGGGCACGAAGAACAAGTCGCGAAGCTCTCAC
GTCGACCTGGTCAAAATTCGCAGAGCCTTTTGGCAGTTTCTGGTCCTTTGTTTAATGAAAATGGTTTGCCGAAGTAGTAT
GAGCTTGGGAGTTCAATAGGCAGATAGATGATGCTGGTTGCAAGATTGGTATGTAGTATGTTTCCGGTGCAAACGAGTGG
CGCGGTTTGTTGATTGGGTGCTATGAATTTGGATGTGCTACGAGCAGCAGACTGCGATTTTTTGAGGAGCACAGCAACTG
GCTGAAATGCCGTGAGTATCTGGGAATAACGTGTCAAAGCCCCTCCCTCTATTTATACATACTTGAAGCGAGTTGAGCTG
GGAGCTGAGCCACTCGTGGTCGCCAACCAAGCGCGGCAGCTAGGATGCCGAGATGTGTAGGGACCGTTCATGAAACCGCC
CGGAGGGGCGCTACCACGTAAACATCCGCAGAGATTCGTAAGAGCCTTGAGCACCTGCGACCCTACAACCTTTTCGAAAC
ATAGGGAGGGCCTTTTTCAAGGTCGAGGGCCATGCACTTGTAGCTCACTTGACGGAAGTTTTACTGACTGTTTCGCATTC
CAACTGCCGACGACTTGGATCTGGCCAGCTCGATGAGCCTCCAACTTGTTAAGGGATTGTGTCATGCGCGAGG
>GYY|c24124_g1
GCTGGAAGTAAGAATCGGTTTCTGCTTCACAACAAGATTATGTTATTCCACAGAGAGCCTCCCGAACCTCTGCTTTACCA
GATCATCTGCAAAGTAAGATATACACTCCAGTTGAACTTCTGGTTTAGAAGCAGCACTTCCCGATGGAGCCATAATATCC
GTTTTGATATATTGGTTCGATTTGTTGTTGTTCTCACATATAAAAACCAATTGCATGGAGATAGTTGCA
>GYY|c33461_g1
GAGCTGCTTCAAGAAACTTTGGCAGCTGAGTCCTGAAAACACCCCTTGGCTTTCTGCTGCTGCTGGGATGTGTGGATAAA
CAGTTCAGCTTTCACCCAGCAAGTGGGGACCCCACCGAAACCGACCCTGGCCCACACCTTCCTCCTGCTTCTTCATTCTC
CCGTGCCCTTGCTCTTCATCACCTCCTGTGAGCCGCCAAGAGTTTTAACCCTGCGAGAGGCAACCAGTACCTGCGGCTTT
CATGAAGAAATAAGCATACCTGCATCACACAGACGCTCACACCCACCACGGGACTGTCCCAGGACAGTCTCAGCACAAGG
TACCTACTCTCGTTTCCCCCTCAGTCTCATACACAAACTTGAGACTTCTGGCAGAAAGGCTGCAGCATTTCAAATGAAGA
GGGCACAAGAAAATAAAATGACAAATTATAGTTCCTAAAGCACGTATGTTACCAAAGTACCTTTTATCCAGGGTGGTGGT
GGTTTTTTTTTTCCCCATGCACGCTTTCCCACTGAGGATTTTAAGTAAAAC
>GYY|c23797_g1
TCAATTGGCGTTCGCAGAATATTCAAGTAGTATTGACACGTCCCTTACAAAAAATTAACAAGGTATTACGCTTACTTGAA
GGAGAGGTTAATGGAAAGCAAAGTAGTTATTCCGGCGGAAGGTAAAAAAATAACAGTCGACGCTAAAGGTAAACTGATTG
TTCCGAATAACCCGGTCATCCCTTATATCGAAGGGGATGGGATTGGTGTCGATGTTACCCCTGCAATGTTGAAAGTGGTC
GATGCAGCGGTTCAGAAAGCCTATCAGGGTGAGCGTAAAATTTCCTGGATGGAAATCTACACCGG
>GYY|c29543_g1
AGCAATAGTACGGCCAGCACTCGAACTTGCACCTTCTTTGTTCCTCCCTTGGATAATTGCCGAAGCAATGCCTTCGAAAG
CTATTTGTTCAGCGGTTTTACCCAAGAGTTCATCCATAGGCATCAGAGATAAAATTTCGGAGCTAAGAGCTTCCACCCCA
ATAGCTGCCATTCTCTGAAACAACTCAACTCCAGTTGTGGATTTGTTTGATGGAAGAACCAATGGTTTTGATATCTGCAT
TGCAAGTTTAGGA
>GYY|c7467_g1
TGCGAGAGCGACGACTACCGCGTCCACGGGAACGTGAAGGCAGTCTGGATTGAGCCCTGCGAACGTAAGAGTGACGACGA
GCCCTGCTCGTTTGTCTTTGGCAGTAACTACACGATCGAGATCGACTTCATTTCCCAAATTGGGTCCCAGCACCCGCGGA
GCTCGCTTGTCGCCGGAGACTCTCGGCTCGGCCCGTACGCGTACTCGGGCCAGGGTTTCGACGGCTGTCGGTATGCGCAC
TGTCCGATAATCGCCAACGTCTCCTCGACCTATGTGTACCACTTTCAGACTCTCAAATCATCGTTTGACTATCTGACCTT
CAACGTCACCCAATCAGTCTATGGCCCCAGCTTGTTTTGCGCAGGAACCGAGGTCCGGTTCGATACGCAGTAGACGACGT
GAC
>GYY|c28154_g1
AAACAAAGCGGGGGCAAAACCGGCGACGAAAATTCTACTAGCGCTATGCTTGGCGGAGAGCAACCGCCGCGTTGCGGTGG
AGGCGGGGGCCGTTGGGGCGGTTATTGAGGTGGTGGCGGAGCTGGACGGGGCCGCGGGGGAGAGAGCGTTGGCGGCGCTT
GAGCTGATGTGCACGGTGGCTGAAGGGGCGGAGGAGACGCGTGCGCATGCGCTCGCGGTTCCCGTGATGGTCACGATGAT
GGGG
>GYY|c14898_g1
GGGGCACAGAGCCCAAAGCTTTGCGTCCCCAGCCGGTGTTCAGGCCACCCAGGTTGGTTGAATTCTGCGATTTCTTTTGA
TGCTCGCATAAACGTGGCGATTCGTCACAAGCTGAGGTCATTTCAAACACTTCAAGTATGCTCTCAGTGCATTGATACGC
GGACGCAGGAAACATTTGAACAAGTAGCCTGCAAGAGTGAGTTCCATGCTTCGCAAGGCGACCAGTCAGTTTCAATTTGC
ATTGACCACAACGAGCGATACCATGAGTGCTCAGGCACTTGCGAGGGCACATTGACTTGCAGAGATTGCGTCCCAGAGGC
TCCCCGCTTCACCGCACAACTTCGGAAGAGAGCCAACCCCTTTCAAGCTGGGATGAACGGTTCCGGGAACGGTAACAATG
GCTTTGAAGGGGAGCTAAACTTATAAATTATATGGCTGGCGCAAAGCCTCATCACATTACGCGGGATTCACTTCCACGCC
CCACAGAGCCTTCAATGCGCTCATATAGAATTTTGTCTTACTCTTTCGCAATGCTTTTGTTCTTTTCCACACCCTTTGCT
CAACTGCCCACCTCTCACTACCGCTTCCAGATACCAGTATCGGGAGAAAATGGAAGCTTTACATGAATAAAGCAACTTGA
TTTGTGTGTTCATCATCATGTGAACAAAAACCTCTCCGCCGGTTTCCAATTTGTGTGAATAGACAATAGGATAAGCCCCC
ACTCTCAACAACACAAGCTCTTATAGGCACCATCTAGGAGGATGGAAAATGGCCGATACATCCATACCGTTGGAATGATG
ATGTTTATCGCAGTGTTTTAGGAAAGTAAATGAAGGTCGATTTTAATGAGAGACGAAAGAGGGATAAAAAAGCGTTACGA
TACCAATAAAATGAGGCAGTTTTCTATCACGTGAGAGAGAATAAC
>GYY|c36553_g1
GGCTCATCCTCTTTGGCTTTCTCTGAATTTCCGAGGGAGGCGCGTGGGTGAGTGGAAGCTACAGAAGCGCGATGGGTTGA
ATCATCAAGAGGCACATGAACACCCGGGAACTCGTCGACGTGGTGGGCCTTGAAGGGATTCACAAACATAGTTCGAACCA
TCTTGGCGAAAAGATGGTGGTGGTAGCGCAATGGAAGTTAGGTGTGGTTGTTGCTTGGGGTTGGCGCTATGGTAGTGAGG
GTCTGATAACGGAGGTAGTCGCGATTGGGATGATCCTGTTCAGGGTCGTCG
>GYY|c37238_g1
ATAAACCACTTGCCCTGACGACTGGCCAACACTTCATCCTCTGCAAGCATAAAGCCATACATGAACTCCTTTGGATTCAT
GCCAGATTCCGTGATTTTATTGAATGATGTTGAGGCCAGTAAAGGGGATGCAGTCGTATACTGCTTAAAAGTTTTTGGGA
AGCGATCAAACTGATCGATCAATATATGAAATGTCAATGAACAATCAACCGCGCCCAAGCCATCTGTAAACTTCCACTGG
ATGGAGAGGATCCCCCTGTACAAGTTCATCTGCGGAAGTAGGTCTTTACAAAATTTATTACAAGAGCTACGTAATTTATT
ATGTAAGCTACACTGAAATCCAAAAGGCTTCCGTGCCAACATTCGCGTTTTGTGTACAAGGCCCTCGCCAGCCCGG
>GYY|c22573_g1
ATTTTATTGATGTCCACTGTTTACTCGCTTGGACACTCGACTTTGCCGCTGTTGATGTCATCGATGACATCATGGGGAGG
ACGTCCATCGATGGTGCAGCCAACAGACTGAGCGGTTCCCAGGATCTCTTTGATTGTTCCAGAGAGTTCCCTGGCGATGG
AACGAGGCCTCATGACGCGAGCAACAGCAACAATCTCATCGAAGGTGACGCTGCCACTGTGCTTGATGTTCTTGACCTTC
TTCCTGTCA
>GYY|c31641_g1
GTGTACATCTCCAGATTTAAGATATTTGCTGAAGCTCGTTTTGTTACTTTCTAAACCGTGGTGTGGACCCGGGCACACCT
GGAGTTCCTGGCATGCATACTCGTAACCGAGAACCAGCAGCTGGAGCGCGGTGGGGAGCGCCCGGCACGTACCTTGTAGG
CGATGCTGTTGAGTACTTTCATGGCCACGTCCGAGACCTCTGGATAGGGGTCAGCAGCCAGGTGCAGCAGGACTCTCCAA
ATCTGAGTGTAAACACTGTTAAAGGAAACTCCTGAGAGAGAGAAATGGAAGATGTTTTAGTGGAAAGTAGCTGCCAATGA
GGCTCCTAAGGCGGCTGCATTTTCTGAAACCCTAACCCTGGTATCAGAAGTGTTGCTTTAAAGAGCCGAGGTTACAGGAA
GCCCCCATTTTGTTATTCTGGCAACGGGTCCCGAGATTCAAGAATCCTAGCT
>GYY|c32820_g1
TGGCCCCAGATGATCGCCGCCGAGAATAATGCGTTCGCGTGCAAACCCAACTTTATCGGCAATCGTAAAAACAAATTCGC
GAAAGTCTGCCGGTGTCATTCCGGTATAACCGCCAAATTGATTGACCTGGTTTGACGTTGCTTCAATCAGCACTTTGCGC
GTGCTGTTGCGATCAAATGCCAGCGCCGCTTCGATAACCAACGGATGGGCAGAACAGACTGAACATATGCCGATATGTTC
ACCAGCTTTATGCCGGGCAATTAACGTTTTCATGTTTTTTCCTTGTTAAATGGCAGGTGCGTTATGCCCTGCCCTCGCAG
CCACAATCGGCAATCACTTTGCTCACCACATCGCGCATTGCGGATTTAGCCGACTGCAAATAATCCCGGGGATCGGTCGC
TTCAGGGTGCTCGGTCAGGTAATTTTTTAACGCCTGCGAGAAGGCATTTTTCAGCTCCGTTGCAACGTTGATTTTGCATA
TCCCCAGTTTGATGGTTTGCTGAATATCCTTAGTCGATAACCCTGACGCGCCATGCAGCACCAGCGGTAAGTTCACCCAC
TGGCGAATGTTCTCCAGTCTAGAAAAATCAAGCGCCGGTGCGCTGGCATACATCCCATGAGCCGTGCCGATGGCGACCGC
CAGGGAATCAATTCCGGTTGCCTCGGCAAATTCACGCGCCTGAGCGGGGTTGGTGTACAACGCATCGGCTTCATTGACTT
GCACATCATCTTCCTGGCCGCCAAGTTGCCCCAGCTCCGCCTCGACGCTGACATCAAAGCGATGGCAAAAATCCACCACC
TCTTTGACCCGTGAAATATTTTGCGCAAAAGGCAAATGCGAGGCGTCAATCATGACTGAGCGCACGCCAGAACGAACCTT
CTGAGCGATATCGTCAAATTTCGTGTGATGGTCGAGATGAATTGCCAGTGGATGGTGATATTGCTTCGCCATCGCGCTGA
CCAGCGCCAACAGATTTTCTGTACCAGCATGAGTAAATGTGCCAGGCGTTCCGGCGATGATGACCGGCGCATGCAGGTTG
GCAGCGGTTTCTACCACCACTTGCATCGTTTCGAGATTGTGAATATTGAATGCCGGAACCGCATAACCGCCGCGCTGTGC
GTTGTTCAGCATCTGCTTTGTCGATACCACGTACATTTTCATATCCTGTCGTTTG
>GYY|c23647_g1
CGTGTTCAGGCTTTGGCTCAGTGCAAGCATCTCGCCTAGCCAGAGGGGTAGCTCGATCTTGGAGCCTTGCTTCATGTCGC
CGCTCAGGTTGCCTTCGAGGTAGCCGAGCCCGGGGACCGTGAGCTCGAAAGTGCAGGGGACTTTTTGGGCGTCGGTTAGG
ATCGCGTCGACGTCGTAGTAGGACGACATGGCGGCGTTCGG
>GYY|c39926_g1
TCGGGCTTGTGATGAGAAGGGTCGCAGGATGCAGCCTTGTGATTCGAAAGGACCGATACGTTCCAGGAGTGATGATCGAG
TCTGGTGGATGTTTGATTTTCTTTGTTTTGGTGTTGATACTGGCTAGCAGCGCGTGACGGTCAACGGTAATGAATGGTGT
GTATCGAAATAAAGCAATCTGTCAAAGAGCGTAATGGGAGTCCAGCTGGGAACCTG
>GYY|c16512_g1
GTATATTTGAATAAATGTCTGCTATTGTACAGGTTGCCTCTATCAAGGCATGTATTTATGTCTTTATGAGGGTTTTCCTC
TATTTATGGATTGTGTGCCTGTTTAAAGGCATCAACATATGCTTTAATGGGGGTAATTGTATAAATGCATGAAAATATGA
TATTAAACAGGTATTTCTATATCAGCATAACCTGCTCAAAGGCATACACTTTGGTGTCCACCAAATGTATGCCTTTAGAC
AAGTTTGACTGTACCTCTCTTTTTTCAGAAGAATAAATTACACAACATTTACTGATAAGAAAAAAGGTAAAGAGCAGGAC
TTGGTAATGCATGTAAGAAAGCATAAAGATCTGTTTGATTCACAAGTGAAAAGTTTTGACAATGACGACCGACACTTTCA
GCTTTTATTTCTCAACGCCTTCAGCTTCCTCAACCCTCTGATAATTAACACCTTCTCGTCTTCCGCAACGCCCTCTCCCT
TACCGCCGATCCCACACGTGTCAATCTCATCCAACAACATCTCCAACTCGTCCTCTCCTCCACCTTCGACCACCTCAAGC
AAGTCCACCGGAGTCCGCACTCCGAGCCACATAAAGTGCGCCCCATACGCTGCTAGTGCAGGCGATATGCTCCCGAGGAA
CTCGGTGATTGAGTTTTGCGCCTTCACTGACAGCCGGATGCTCAAGGGTGGGTACGCCTTCAGGGCGTTTGCGACCGGCA
CAGACACGGGTGCGGAGCGCTTCGCGACGCGCGCCACCGGCGCCGCAGCAGGTTCTTGAGGCGCAGGCGCGCTGGCGTGT
GCGTAGGCCGTCGGCCGCGCGGTGTACGGAGCCTGGTATGTTGGCGCGCCGGCGCTGCTGGGCGCACGGGACGGTGGATG
CGCGCTCGGCGGCGCGGGCTGGGCCGAGTAGTGGGCCGGGTCGAGATGCGAGGGCGGACTGGGCGTGCTGGCGGAGGGGA
CGGGGGTGTTGGATGACCGAAGTGGCTTGCCCGTGTACGGGTCAAACAGGAACGGCTTCGGGCCCGCCGGCGGCGGCGTC
GGCGCCGCGCCTGATGGTTGGCGGGTGTGGCTTGGGCCTGCGAGCGGCGCCGAGTCACCCCCGGCGCTTTTTACCTTCTT
CCGCTTAGGCTGAAGGCCAGTCTGGGCTGCACCAGCTCGGTGCCCAGTGGGGATGTTGGGCCCATATGGGTGGTTGTGCT
CCTCGTAGGCCTGGACAACCTCGAAGCCTTCGTAGCCGTTCTTGGCCTTCATCACCTTAAACACGACCTCGCAGCCATTC
TCAGCCATCTTTTGGCCCGCCGTGCCCGGCTCTTTGAACCGACTGCAGCGCAGCACAATCGTGCCTGAGCTGCCCTTTGA
CTGGGACTGGCTGAGTGTGAAGCCCCGGGCCTCAGCACCCCGGCGGGACCATTGGCGGAAATCGTCCCAGCTCTCAAATA
TGTCGCCAACTTTGGGCAGCCTGGGCTTGATGCCATCGTCGGCACCAGCATCGTTGCCGTGCTGGTCGACGGGCGAAGAT
GATGGGTATTGATTGGGGTCCATAGTGGATTGGTGATTGCAGGCACGATAGAGACTCGGAAAGGGAATGGGGAGCAGTAG
AAGCAGTGGCAATGGCAGCACTAACAGCAGTGGCAGCAGCAGCAAGAGTACCAGTACAGTGAAGTGGGACGAGCGACAAT
CTATAGTGAGCTGGTGAGATCAAAAGTGTCTGTGACGGTTGACAGCAATGTCTGGACTCGGGGCCTTTTGGCTGAGAGTG
GAGAGGGAGATGGGGCAGGACGGTGGGAGTGGGACGAGTGCTGGGTTGAACTAGATGACAGCCATAGCCACAGGCATTCG
CATGGCTGGGCGTTTGAGGTTATGACAAAAGTTGGGACTAAGTTTGATGGTTCTTTCAGTTCCGGTCTTGGCCCTTGGGA
GCCCTTGGGTCGTGCTGGTCTGCGTCCGCGTCTGCGTCTGCGTCAGCGTCCGCGTCGATGGCTCAGCGGTGCATAGTACT
CAGCCTGACTCGGGTCTGCGGCTGGGAGTCGACGAGAGAGGAGAGCCGGGAGCCCGACTCGGAGTGGGACTCAACTGATG
GCCCCGTGCTCCATGACCTTGAGCCCATGACCATGTCCATCACCGTGTCCATGGCTACCCATCCATCCAGTGACCAGTCT
CAGCCTTCTCCCTGCGAGTCCGAACGACCGCCCAGCTGGCTGCCTTCGTCTCATCCGCCATCCGCGACTTTCTAGCCGGA
CTCCCAGCTCCCACAGGACCAGACAGCCCTGGCCCGACTGCCCATATTATACCTGCTATAAGAATCAGTTCCTGAAACTA
TGCTAACCTTTGCGCTGAACGACTGGCCAAGCAGACAGCCTCGGGGTTCGAGGTCATGGACGGATAGAAATTAAAGCGAT
AGTGCGTCGCACCATCAGCGCTCAGAAGTGTTGGACGAAGCTCGCGCGCTCAGTTCGGCTAGCTTTCGCCACCAAGTCGG
GCCGAAGAGAAGATCATCGAAAATCTTCCGACGAATTCCACTCTATTTAAAAGGGCGGTTTGTATGATGAAGAAAAGAAG
TATTGCCCACGAAATAATCTCAACACATAAAAATCCAAGGCACTCAACTTGACAAATGATACTGGACCCACAAAATCATA
GGCATTGTTTTTTGGTCACATTCAAGTGTTTTGCCATGGCAAGTGTTATGCTTTCTTCTGTTTGAGGGTTTTCTTCAAAA
ATCTGAGACACTTCCTGTGTTTTTCATAAAGTTATGGGCAACATTGGTCTTAATAGTTACACGAAGCTTTCAACAAAA
>GYY|c17244_g1
GTGCTAGTGGTCATGACCACATATGAGTGCATTATTCTTTAACATGACAAGCTGCTTTGTATGAGGATGGAAAAAGAAAG
ATGCAACATTAACTATAAACCCACTGCAAAGGTCAACACACAAAAGGACTCCTGAACTGGAGAGTAACAATTGGCTAATA
TTGAGTGAGTTTGAGAGCAAAGAATAGAAGGGACAAGAGGAAAGACAAAGAAATAACATATTCAATACCAAGGTTGCATT
TCTCCAAATACCAAATTTTTAAATAAGCTCTCAATTGACATTAAGCTATGGGAACAACAAGGCACATGCATATCTGTAAT
GGATGAGTAGCAACAAGTTTCTTCACAGGAATTTCCATTTTTGACAGCTAGTTTGGACAATACAAAATCAGAAACATTTA
GCAAAAAACGTCTTGAATACTACTTGTAAGGAAAAAATGAGTCTTAAAACTCAGTGGACAAATACATGAATGAAATGGGG
GCCGGTCCAAGACAGGCAAGGCGACTAGCCACACTTGTTGGTCAGCTGTCCAGCGGTTGGCAGCCAGTGGCAGGTTAGTC
CAAGCTCTGATGGAATGATGAAGGCCTTGCACAACTGGGTGGAAGATATGGGTCACAGGATGGTAAAAAAGTAGTCCGAT
AAGGTTGTGGGTTTCTGCGAATGTAGATTCCAGCAGTCGGTAATTCGTTCCACTGCCATCTTCAGTCTTTCCTGCTCGGA
ACGCGACCTGTAAACTGAATGTGTATTGTCTCTCCACCGAATTTGCCTATAAAGAAATTTTTAGCTTTTTCCAAGTTTTC
ACTTTTTTGCCAATAGAAGGGCACGTGTTTGCTCTTGCAGTCTGCATCAATTTTGTCGGCAACCGAGAGCCATTGGTCTT
TATTTAATACAACATTGTTGTTTGTCTCAATCCAGAACCTTAAGAGGCATTTATATGTACCAAACGTCTGTTGGGCTTTG
GTGAACGTTGCGATTTGTGAACCAGAGCCGAAGCTGTTTACAATGGTGCCCTTGCAGTCGGGGGCGAGATTCAACGATAC
ACAGCTGAGTACGCTAGCTTGCGGGTTGGCTTGGGTGATGACAGGTGGAATCACCGAGCAGATGTGAGCGAGAGCGATGA
GGATATAGATGGCATACATCTGGCGAGGACTACGGTTTAGTTCAGAAAATGAGTCTCGCTTTTGGGTCCAGATGGGGATC
GTGCCTCATTTCCAGCTGAGGATCTGGCCAATTATATAGTGTCTAGTTGCAAATTGGTTGACCTCGTAACGACCATCAAG
GGCTTTAACCCTTCAATCAAGTCGCGAGGGGCTTGCGCGGGGATGTTCTGAGGTGACCCGGCCGGATGTTTATTTATGTA
CATAGTTCAGAAACTTTCTTTGCCGGAGAAGACCTGGTTTGTGGTGGTTGCTGGCTGTTGCTGGTGACTGCGGTTGGCCA
AGAAGACCACCGAGAGACGGGACGAATGCCGGCACGCGGTCACTGAACTAGGCCTGCTGATGTGTTCTGTGCCGGTGGCG
GAGTCTGGCAACAGTGGATGGCGCACGCCGCGCGGCGCATTCACGCTGGAAGAAGAAAGGGCCAGAGGAAAACCGGCC
>GYY|c16365_g1
CGATCGGTACAAGTGGTTGCTCCTATATGTTTTGCGCAAAAAAACCAAATGAACCAGTGGTAGTCATCAATGTCAAGAAA
TTGATGATACTTGAAAACAAAGTTTGAACCAGGTTCGATGGAAGAAATTTGAATAATAACAAAACCAAAAATCTTGTCTA
AAACCCGCTCATTTTTTCCTGACTATCATTGGCCACGAAAGAAATAAT
>GYY|c34171_g1
GGAATAATTATCGAGGTTAAGCTTGAGAGTGTCCCCATCATACTGAACATGATTAAATGCCCAGCTTGTTTGATAAAGGT
CATCAAACTTAGCTGAGCTGACCAAACCTACCATTAAAAGACCCACAAACAGACTGAAAATCAAAGACATTTTAACCATT
GAAGAATGAAGACAGAAGAACGGGGAGAGGAAGTAAGCGAATGAGCAGAGCAGGCCCAGTGAAGTGGAGGGAAGTTGAAG
>GYY|c24501_g1
GAAAATAATAGCTTCGTAAATCAAAGGGAGCTCTTGAAGGACCCAAACGGGGATATCAGGAAAAACAACCGCCCAAAAAG
TAATGAAACTCCGAAAGAAAAAAAAGGAAAGAAAAAAACGAAGAGAAAGAGAAAAGAAAAACTCCAGGCCACCGTAGAAG
GTATCTAAGTTCGTGGACAATAAACAATAGACGGCAATAAGGGAGACGAATATTCCATCAAATCCACCTCCGAGCATCAT
TTCAT
>GYY|c35073_g1
GCCTATAATATGGAACAGAAAATAAAGATGCTTCAACAGACTATAGAACAAGCACTGGTGGAACAAGGTCGCATCACTGA
GAGCACTATTTCACCAAATGAATGAATTCTATTGATAAATCATACATTAGTGAGTGAATCATTCGAGAATTAGTTGCTTT
CTGTGTTTAGTTTCATACAATAGGTGTCACAAAGTTGCTTACAAGCACTGAATAAATTTCTCTGAGATGTTCGTGAACGG
GGAAAGTCCCCTGAGCCGATATTTCATA
>GYY|c26362_g1
AGAAGGGTTTCAGCAAGCCGCCGATATTATGACGGGATTTTTCGCTAAGTTTATTGTGTGGGGCATTCTGACCGCACTGG
CTTACCATATCTGTGGTGGTATCCGTCATATGCTGATGGATTTCGGCTACTTGGAAGAAAACTTAGCGGTCGGTAGTCTC
TCTGCCAAAGTGGCAATCGGGATTGCTGTTATTCTGTCGATTCTGGCTGGAGTACTGGTATGGTAAGTAACGCATCTGCA
TTGGGTCGCACGG
>GYY|c29720_g1
TCGAGACCAACCCTTCCGCCCCTGGCAGAAAATAATAATACTGGTGATGGTACTTAAAACATACACTCGCGTACAACCCG
AATTTTTAAAGGTATGAAAGTTGATAATCAAACAAGCATGGCCTCATAAACTTCCAAAATAGTCATCTGTCCAACCACCA
CCAACGCTGTTGAATCTCATGCTTTCTGTGTTTCACCAGGAAAGAGGTGATCAAGAAAG
>GYY|c288_g1
ATGACTCTACATGGATATAGTAGATGGAAAATCTGATAAAATTCATACAGATTTCAACATAAAACAGAAACTGAACAAAA
AAGTGCATTGGAAATTACTCAAATAAGCATAATTTCATATTTAATTCAGACAGATTAAGCACTACCAACACATTGTTTAT
TTATTACTAGCATAAACAGGCAGAGAATAGCCATCCCTTAGGCAGCTGTCTTGGCAACAGCTCCAGCTTCAGTGAGCAGA
GGAACCAGCTTCCCTTCCCTGTGCAGTGCAGTAGTTGAATCGCA
>GYY|c35902_g1
CGATGGACTTGATCTGCCTCTGGACGTCATAGGTGGCGGGCTTGAAGGCGTTGAACTCCTTCTCGATCTGGTCGACGATG
GCCTGGTTCTTGAGGACGCTGCGGTAGCGGGCGAAGTCGACCGTGGTCGGCTGCTCCGACAGCACCTGCACCTTGCGGCG
CGCGTCGTCGTTGCGCTTCTTGAAGGCGGCAAGCGAGGCCGCGGTCGAACCACGCAGGTTCAGCTGGGTGCCCAGCTTCG
TCCAGTCGAGTTTGAGGGCTG
>GYY|c24856_g1
TCCCATTAGGACTCTTTTTCGCCACTTCCAGTATTCTTTCCACTTCGTATTGCGTTAGATGTCTTCGTTGACCCATTATG
GTCTATCCCAAATATTCTTTATTTTAACGCATGTAACACACTGCGTTATCTGTAACTGATTGAGACCCAGAACCAACCCT
AAATCCCCCCATAGTAAATAAACCTGCGCCGGAATGGCGGCAGATGACTGTATGAAACTCCTGTTTCTG
>GYY|c18398_g1
GGCTTTTTAAATACATAAACTAAAGATGTACTTGAAATATTTCAACAGAACAATTTGAATCAAACAAAACACAACTACCA
ATAGAATTTTTTCATCCAACTTTTTGACAAAAAGTTCTATAGTACTTAAACACACACACACATCTGAAGAGTTTAAAAAA
AAATTCTCAAGAGACCTCTTGATAGCTATCACATACATCAATCACTTTCCCCCCAAAAATTTCCACATGATACCACAACA
TGTCCAGTCATTAGAATTATCCAAAATGAACCCCCCCCATAAACCCCATTCCTAACTGAACAATCAACTTCTCACAGGGG
GTTTCTTCGCCTTGTAGGTTCTGCAATAAACTTCAAAAGTGTACAAAGGAAATAAAGTAGACTACAGTAAAACGATTCTA
CATTCAGGCAATGGGTTCAATAAGTCTATCTAATATTTATTTTACATTAGTTCCTTGTTATGACGACTGCCTTATAGTGC
CATCGGTAGAGTGCACTTGGAGGCTATATTTTGTTTTAGACTTTTTGTGGTAGTGATAGAGTACAGGGTAGCAATGCCGG
GATAGGCAGATAGGCACGAGGGGGTATGCTTTGGAAAGTGGGCCATCTGACTATTTGGTCAACTGAGTCCTCAACACCAA
CTGATCTCTCATCACCGCCACGTGCAAAACCCCAGATGCCGGTGAATTTTCTCTTGTCCTCCCCCGTTTTTTTTGGTAGC
TGACTGACTCCACCAGCAAATCGACGTCCATAAGTGCAACCGCCTGCTTGTGGTATATCCTACTCGACATGTACCCGTTC
ACAGTCGAGCAAGAAGAGCACATTACCGAACCGTCCATTAGGGTTCGCGGCAAATTGCTGGGCCAGGTTTGATGAGGACT
CGGTCCAGCCCAATGGGCCGTGGTCGCAAGCGCCACACGATAGCCACCGGGTCTCCGCGGGACCGCCGCCCGCAGGGTGG
CCCAACGGCTTCGAGAAGCCTATGTTTTCGAAACTAATCGGGCTGGGCACGAGCCAGCAGCGCGCAGGCGCGTCTGGCGA
AGCGCTGGGACGCGCAGGGAGCTGGGGAAGAGCGGCGTGAAGTGAGGTAGGGGGCATCAGAGGGGTCTTTCGCGGGCGAG
CAAGACGGGGCGGCTCACCGGGCAGGAGGGCCGTGTGACGAGTCGGCCAACATCTTTCCTGAGGATGACCGTTCTACAGC
GCTCGACGGGGCAAAGAAGCCGCGTCGGATTGGTCTGCGGGCCCTCCAGCTCGACGGCCATCTCCCACCAGGCCCGGGGA
CCATGGACGAGCGTACTGGGCCCGCGCAGGACGAATCCTGCGCCCACATAGAGCGACTTCAGCTCCTCGTGGCAGGCCAG
CACAACCGAGGCAACAGCAGCGGCGCGACACGTGTCGATATAGTAGCGCAGCAGCCCGGTCGCGACTCGGCGTCGTCGGT
AGTCCGGGTGGACGCAGACGGAGTGGATGAGCACGTTTCTTCCCGAACCCTCGTGCCGGGTCATCGAGGCATGATCGAGC
GAACCGGTGCAGGAGCGGGTAGCATTGATGAAACCAACTAGGGTTTCACCCTCATATGCGCCAATGAAGAGCTCGGGCGC
GACGGAGTGCCGATATCTTATCGTCTCGAGCGAGGCTGCCTCGTCTGGCGGGAATCCGGCGCACTCAAGGGCAAGGACCG
TGTCGAGCTCGGCATCACTGACGGGTCGGTAGTGGAAAGCATGAGAGGGGTGCTCGGTCAGCATGTCGAGGCAATGAGGC
TGGTGATAGCTGAAAAAGTGGCCGAGCTGGTTGGAGAGCAGCGAGACGGCGGAGGTCCA
>GYY|c28610_g1
GAGAGAGAGAGAGAGAGAGAGACCAAATCCATAATCTTCTCATATACATACATACATACATATGACTACTCATTTACACA
TAAATAAAACATCAACCAAATCAATATCCTCACAAGGTATATCACACTGTTTCCAATTTCACTCATTTAACTATTTCATA
TATCAGATCACTTGTACAAGTATCTCATGAACTCCCCCTTCTAAAAAATCGTGGAAAGTAACAATAAAAGTAGTCTTACT
TTCTACAAATCATGTTAATAAGAAACCCATCCACACAGCCTTCACTCGCCCACCCAAAAAAAAAACAAAGA
>GYY|c30919_g1
AGACGCCTCAATGGAGAGCAGGGCCAATGGGGCCAAAAACCCTTTGCAATGCATGCGGTGTTCGCTATAAGTCTGGCAGG
CTCTTCCCCGAATACAGGCCTGCTGCTAGCCCGACATTTGTCCCATCCTTGCACTCCAATTCCCACAAAAAGGTTGTTGA
AATGAGAAACAAGAATTGCCAGAAGCCAATTGTGGCTGGCACTGAAACGATGATGACCGATG
>GYY|c23666_g1
CTTCTCTTCGTACTCGCGGGAGGACATCTTTAGGTCCTCGATTTGCGCCTTCGTCAATGGTGCTCCAATTGTCGAGATGA
GAAAACCGTCCCGACCCTGGAAAGTGTATGGTCTCACGATGGCATCCGGACCGCAATGATATCGGATCTCATTCTGAATC
ACGGCTCGAGAGATGCCATACCCGGGGACGAAGTATGAGTTTGGGGTCGTCATCGTGAGGTGTTAGACAAGGAACACTGC
TAACAAGATAGGAG
>GYY|c24722_g1
GGATGTGATAAGGGGTGTGAGGATGGAGGCTGCCTAGCCGAAGCTGATGGGGGGGCACGGATGCTTGCGAGGTGAGGGGC
TCCTCTGGGGGGTCTGGTTCTCCCGCCTGGATGCCCATCCCATCGTCTGACAGCACAGCCTGAGGAGAGGCAAGGGTGTG
AGGACGGGACAGCCAAGCAATCACACGAGATGGTCACACAGCTCCCAGTGGTGGTGGTCTGGT
>GYY|c32857_g1
GCCGTGCCTTCTGGATTCCCCGAGCCTACCGGTGCTCCCCCTGGGTTCCCCGGTGGCTTCTCCGGTAGCCAGACCTCTAG
CGGTTCCTTCACCATTTTGCCTGTCGCGACTGCTGCTACAGTTGGTGAGCAGGGAGACTTCACTCGTCGTCACGCCCGCC
AGATGTTGTTTTAGATTCTGCACTTTGCACCTTGGCTCGTGTAGTATGTGAGATAGATCATTACTGTGTTTTCTGTGACT
GCTGGATCAGCTATAGAGAAGAGATTGTT
>GYY|c24884_g1
GACTTACAATAAGCAAAGAGGAAATGCCCTCTTCTGTGCTGAGGGCTGTACCCTCCTACCCATGGGAGCACCAGGTCGGC
CATTCTCAGGGTTGGTCTCCTGCGGTTTACAGAGCACCACAGACCTGCCAAAGGCTTTCCACGTTTGTGCAGCAATCCTC
GAGTGTTTAGAGAAGAGGAAGATATCCTGGCTGGCACTCTTTCAGTTGACAGAGAGTGGTAAGAAACACGCTGCTGAGGC
ACAAATGCGGAGGGCCGCTCTTTTCAGAGGCAACTTGCAAATGGTTA
>GYY|c33887_g1
AGGAATATTGAGCCTGTTAGCACGTACTGGCTTGATAGGAAGTAACTCAACCCTAACTGTAGAAAAGGGTTTTCTGAAGA
GACTCACTGCTGCAAAATGCATGCCCTGTATTCATATTGTGTTATACGATGAACATGCCACATGCTTTCATTTAAGTACG
TGTGCGTAACACCCGAACCAGGAATCTCAGCTATGACCTTTTCACTTAGCTACGCTAAATGTCA
>GYY|c34512_g1
CCCGTTGCTTTTCCTCTGGGAAGGATGGCGCACGCTGGGAGAACAGGGTACGATAACCGGGAGATAGTGATGAAGTACAT
CCATTATAAGCTGTCGCAGAGGGGCTACGAGTGGGATGCGGGAGATGTGGGCGCCGCGCCCCCGGGGGCCGCCCCCGCAC
CGGGCATCTTCTCCTCCCAGCCCGGGCACACGCCCCATCCAGCCGCATCCCGGGACCCGGTCGCCAGGACCTCGCCGCTG
CAGACCCCGGCTGCCCCCGGCGCCGCCGCGGG
>GYY|c28798_g1
GACGAAACGGCACGGTGACGTTAGGAGAAATTTTGATGGGAGAGAAAAATCTTCAGTCTGGCCGCCGGGTCATTGTAGCT
GCAATTTTCGCCGTGGAGCCATGGCGGCCGTGTCCATCCAGCCCATTTGGTCGAACAGATCATCTCAGAGTACACGAACT
CCCGGCAGTGCATTGATGGATTAGATATTCCCCTTAGTCGGCAATTGGAGGCTTGCT
>GYY|c39470_g1
GGCAAACATGCGGCGTAAAGCTAGCAGACTAGAAGTCGCAGAGTCAGACTGACCGCTTCATAAGTGCTTATCATCAACCT
GATATGTAGACCATAAACCCGGCACAACTCATCGGTACTCTACTTGACCCGCCAGGGCGAAGCATTCAAAAGTCTTCAGT
GCGCCACTGGCACTGCCCACCCAGGCCCACAGACCATCCGGCCAAGCAAGCATGCGGTGTCAGTCTGTCGGCGA
>GYY|c14804_g1
GGGGGGGGGGGGGGGGGGGGTCTTTGTGGAATTGCAGCATCTTGAGTGACATGCCGATCGTCAGGACGACTTCGTCGGTG
ATCTTGGTGGCGGTGGTCCCGGCAGTGTTGGCGAGTCGAGTGCTATGTCAAGCTGTTGCTAGTTTTAATAGCGGGCTTGA
ACTCGGGCGGGGACGCTGGGGATTCGGAAGATCGGGAAGACGAAAAAATTGGGGGAGGCGCGCATCATAGGCGGCCAAAA
CGGCACTGGATTTCCCGCTTCGCATGGGTAGGTTTAGGTAAGACATAGGGTGGATGTGCTATTTTCCTATGGCGCAAAGC
TCCCAAAATTCCAAAGCATCGATACATGGTCCGCTCTAAGTCAAACATAGCAATGTCCCCCTTGCTAGCGCTCGGCCGCG
AGGGACA
>GYY|c26238_g1
GTCAGCTCCTTTTATGTAGGTTTTTGAGCTGGTCGTTTGGTTTGAGCTCTGACATAGAGTCGTGTTCGCATCTAGCCCGG
CAAAACTTGACTGCATCTGCCATCATTAGCCGCGGCTTCAACGAAAGCACCCATCCTACTTATGACAGCCTTTCAACTTA
CGAATCTCTAGATGATTTCCAATTCCAAGGATCTACTACGACCGTCATGAAGTCAACGCAAGAAATACTATACATAACAG
GACGACATAGTCGTGTTCTATTGCAAGGCCTCCTCTATTGATATTCCTTGCTTAAATTTGGGTGACGG
>GYY|c36048_g1
ATGGGCACATCTTGCTTATTAAGATATCCTTCCAGCCACTCAATTGTGTCAAGATCAAGATGATTAGTGGGCTCATCCAA
TAGTAACAAATCTGGGTCCTGGAGTAGAATCTTCCCAAGGGACATCCTCATCTGCCACCCACCACTAAATGAAGCCACCA
ACCTATCTGAATCCTCCACAGCAAACCCAAGTTCCGGCATCAACTTACTAATCTTCATATCCACCTGATCCAAATCCACT
GCCTGTCCCCGCCTCTGAA
>GYY|c16082_g1
GTGTATGTTTCTATATATATATATTTCTGTATGATATATATATATATTCTAAAAACAAACAACACAAAAGACATTTTGTA
TAGATAAAACCCATCAAAAAAATTCAACTTTCCTAAAAAAACATATCAACAGCTTATGGCTCCTTCTATCCCATATTCCA
ATCTCCTCACCTTTTCACCGTCCACATCTCCACCCCCTCAAAAAAACAACCACCACCACCAGTATGAATAGCCAAAAAAA
GCCTCTGTTCCCATACACTTACTTCTCCCACTCTCAACTTCACCTCACCAAGAGAACACTTATTGCTCTCTGGTGCCTCT
CCTCTTAAACTCGTGACTCTGTTGCCCACCAGCAGCAGCCCCTCTATCCTCATTCCACCCAAAGTTCTCTCTTCCGGGCA
CAGTCGGTGGACTAGCCGACGCGACTGACACTCCAGGACTCCACCCGATTTGGAACCTAGGCTGGAATGGGTTTGCATTT
ACCCCTGCCTCCCCCCTCCCGCCTCCGCCT
>GYY|c26245_g1
GAGAAAACGTCGAAGAAAAGGACCGGACGCGCCGTGGCGACTGGGAAGCACGCGCCGGCATTACGGTAGCTGTTGAGAGC
TAGGTTTAGCTGTGGCAGCGGCTGTGGCTGTGGCAGCAGCGTCGGCGGAGGAGGAGAGGATGACTCCACGGTGCTGCTCT
GGCTGGGGCTGCGGGCGAGGGTGCCAAGGATTTCGTTTGGCGTTGGGAAGTTTGTCTTGGCTTTGGCGCCGCGGAACTCA
CGCGCTGCTGCGTCGTAGGCACGTGCTGCTTCCTCGGCGGTGTCGAAGGTGCCGAGCCAGACGCGGGTTTTCTTCCCCGG
GTCCCGGATCTCGGCGGCGTAACGCCCCCACGGCCGCTTCCTCACTCCTCTGTATCGGATCTCCATATCCTTCGAATTCG
GATTCGGGTTAGAGGATGGTTTGTTGAGCTTA
>GYY|c31007_g1
GAAAAATACTGGGCGAGACGAATGGTCAAAGAGTCGAGGAGCACGAACGCAACACCGTCTCAGACCCAGCATCTCCTGAC
CACCTTCCCTTATCACCAGAACTACATTGACCTATCCCGCATTGAGTGTGCGACACTATCCGCCTTCCTACCCACAACAG
CTCCGCCCCAAAACTTAGCTTTCATCGGCTCTGGACCGCTCCCTCTGACCTCCCTATGTATCCTGGACATCTACCCCTCC
GCGCACATGCACAACATCGACCGCGATACTTCAGCCTTGTCGGTC
>GYY|c1999_g1
AAGTCTACGTTGTAGCATTTTTAGAAGATTTGATAGGAGAGCTGTGGCCCGACTTGGCGCCAGGTTTAGGGCCGGTTGCT
CTCGGGTTGAGGGTGTGGAGGTAGTTGATTTGCGATCAGCGCTGCGATGAGGAGAAGGGGGCTCCAATAATTTATCCTTT
GGTGCTGCGGAGCTGGATGGGAGCGCTTCAAATTCACCTTTATCTGTGGCTCCGCCAA
>GYY|c21446_g1
CTGAGGTAGTCGAGCCCGTCTAAATCCCACCTGAAACTTGCTTCAGCTTATTGATCGGGCTCAACGTCTGGGATCTGCAC
AGTTGGCGCTCTGGCAAGAACGCGAACAGCGAGCCATGGCGCTCGAGCTCGAGGCCGAGGATCGGGCAAGGGCGCGTCAG
GCCGCAGAAGAAGCTCGCGCGACGGAGCGTGGGCGAGAGCTTGACCAAGAGCGGGCGGCAGCGCTGGAGCGGCTCAAGCA
AGATGCGATCGAAGAGTACCGCCGCGCGCACGACGAGATTCGGCGGGCACAAGAGGAACAGCTACGGAAGGAGGTTGAGG
AAGCCCGACAAAAGATCTCCGAAGAGAGTGCGGCGCGCAAGGCGGCCTTGGAGCAGGAGCGCGAGGCGACAATGGTCAAA
CTCAAGGAGGAGGCCCGGCTCGAGTATCAGAAACATCTCGATCAACATGTCCAGCTTGGCCGAGAGACGACTGAGGCCTT
AAAGGAGGCTACCGCTAAGGCTGCTCGCGAGTTCAAGATGCAATCGCAGGAGGCCATCCGGAACCTTTACAGTGCAGCTG
GAGACCACTCCCTGCATCCAGACCCGTCGGAGTCCGCCAAGGCCGAGCAGGCCAAGCCTCAGCCGCCCCCGGGCTCTGCT
TCAGCCGAGGCGGAAATCCGTAAGAAGCGCGATGCCTTGCGCCACAGCTTGTTGCAGGGCTTGCGCATGTACACGCCAGC
TGACCCCCGTTCACACGAGTGGGCCCGCTCGGCGCCTCAGCCCCATCGGGTCCTTGGTATCTCGCCGGCCTCGGGTTGGG
GGACACCCGCGGTTCGTCACCGTGCCAATTCGGTTGGGCAGATGAACCTGCGGACGCCATTTCTCCCAGGCTCCGCCATG
TCGGCGCACCTCAATCCCAATCAGCTTGTGCCGTTCGGGAACATGACCCAGGCTGCGCACCCGCGCCCGAGCAACTCCCA
GAACCATGGTGGCTGGGCAGCTGCACGAACACCAGCCCCGAGCCACGCTGGCTGGACGGCAGCTCCTGCACCCATTGTGC
CACCAGCGCAGCCAAGCAATTCATTTGGAAGTGGGTGGGGAGTGCCAGCATCTGCGAAGCCAAGCAGAAACCAAGCGCCA
CATCAAGACGATGGGTTTGGACAAGCGGCAACGACTAAGGAGTTTGTCAGTCATCAGCCCACTAACGAAGGTTGGGGTCC
GGCAAAGGAGCCGACCAATCAAGCGACGAGCGGAACGACCGGATTTCAGGATCAGACCGACTTTTGCGTTGTGACTCTGG
AGTCTGTGCCTGGGTTCAGTCTCGAGAATATCTTCGGTGAAGTGTTTGGGGTCGTTCTTCGAGAGATGCCGGACCTGTCG
AGGCCAAAGGAAATGACGATGGAGGAGCAGGACATGATGGTCAACGAAGCCATGTTTGCTCGACGGCGGGCGGTGAACTT
GATGATCCGACGGGCCAAGTCGCTGGGCGCAAACTGTGTCATTGGGCTCGCGTTCCAGACCCAGCCGATCTCGACCCGCA
TAACTGAGATCACGGCTATGGGGACGGCGGTGATACTCACTCCGCAGCACCAGTCGGCGGTGATGCCGAACTCTGTCGAG
CATGCGACGCGGACAGCGGTCGAGAAGCCGCCAAACGGCCAAAAGGCGGGCGGAGGCGGGGGTGAGGGCGAGGGGCAGAA
AAAGAAGAACAAGGGCAAGGGGAAACAAGCAGCAGAGGAGAACACTTGGGGGGATTGGAATACGGGACAGGACGCATGTG
GGGGAGACACGGATGGAGCTGGACAGACGCAGGGGGGAGGGAAGAAGAACGGTGGAGGGGAGAAGAAGGGCCAGCCGGCT
GAGAAAAATGGGAGTGGTGGGAAGAAAGCTGGCAAGCAAGGCAAGAATGGGAAAAACAGTGAGCAGGCTGGTGAGCAGGG
TGGATGGGGATGTGGGCCGGGGGAGACCCAAGTGAACAATGGCAAGGCCGGCGAGCAGGCTGCGGGTGAGAACGAGTGGG
GGCCGTCAGCGTGGGATGGAGAGCAGAAGGCTGAGAAAGACGTGGGGAACTCACAAAGCAGGGTCGATAAGTCAAATGGC
TGGGGCGACTCCAATGAACCAGTGGCTACCAAGCAGGATGACTTGTGGGGTGGCCAGGACGAGTGGAGCGGGAGCAAGGC
CGACAACAACAATGTGGGCAAGCAAAAACGGGACGGAGGAGCGAGTGGGCCCGTCAAGCCAAAGGACAGTTCTGGGGACA
TGGCTCCAGCAAATCCGTCAAGCTGGGGCCAGCCACCTGGAAGCCGGCAGCAGACGAGTGATCAGCCGCCCGGCTGGAAC
GGCGGCGCGAGCCGCCCTGTGTCCCGAGGCTACCCATACAGTCAACCCCCACCCATGTATATGCGAGCACCAGGTGAGAG
GTATGGCTATCCGGCTTGGCCAGCGTATGGGCTCCCAATGTACCCTCCCCCGCACTTCCACCACCATGGGCCTGGCTACC
TGGCCCAGCATGGGTACGACGCGCATCATATGAGCGATGGGAATTGGAACCGGCGCCCGATCAATGAGGAAAATGGCTCA
CATACAGATCACCAACCTGGTCAACTGATGGGCCCGGGCGGATGGGATCGGAACGCAGGTAGTGGGGGGCGCAGATCTAA
GCCGAATGCAGGTGGTGATGGTGGTGTGGGCGGGGGAGAAGGGCAGTCGAAAACTAGGGAAGCCTCCTGGGATGGAAATG
GGAACGATGATGACCAATCGACTCAGAATCAGCGTGGGGGTAAGAACAAGAACCAGAACGGGCCGGATGGGACCCACGGG
AAATGGAAACAGCAACAGCAACAGCAGGCTGTAAATAAAAAGGGAGGTGATGACAGTTGGGGTGGGAACGGAAACGAGTG
GAATCGTGGTGGCGGAGAGGAGGAAAGTCAGTCGAATCAGTCTGGGAACCAGGGGCGACAGAAGAATGTAAGTTTATGAT
TTCTGAGTGGTTTTGCATTACGTGTTTTTTGTTTGTTTGAAGGGATGGAAGGGTAGGTGGGGCTTGCTGATACTCTAGAC
GGATGATTCTAAGAATGAATCGGAGTCCAAGGGGGGCGGGAAGAAAGGCAAAGGTGGGGGCACCCAGCAGAAAGACCAGC
GACAAAAGGTAAGAAGCTGGTTGACGCGAGACGCGAGAGATAAGTTCTTGCAAGGCCCAACCAACTTGAGCCTCACGTGG
GGCTTTCAACGATAGGAATGGTTTTAAAAGTTCGATAATGATGTTTCTTGGGTGGTGGTTGCACTAGGATGGGCAGAAGC
AAAAGGCTAAAAAACGAGAGCCAAGCCCGGACGTGGAGGATGACGAGGAATTGTCAGACGGAGGCTTGATGGGAGGTCTA
GAGTCCGCCCACATCCTATGATTGCTGACGAGGGTCTATCTGAGGACCAGCAGCTGCTGAGCGCTGAGTCGAGGAGTTTC
TTGGCTGCTCACGTCTTGTGCCCTCTTCTCTCCTTTTGTTTGCTCGTCCGTCTCGCGCTTTTTAACTCGAACCCACGCTT
GCATATACCATTGCTGCGTGTTCTATCGATGATCGGCTGCGGGTTTTGGTGGCGTGGACAATACTGGATGTGTCCCAAAC
CTCACTGGCCACTTGGTTCTCGTTGGACCTTTGTTGCCCCGCGCGCTGTTCTGCTGGAAACACTCGACTGGAAAAACTCA
CCGGATCTGGCTTGGTAAACCCCACTCTGGTGGACCGATCCACACATCCATCATATCAATGGGATGGATGTTCTTTCTGT
TGTCTCAAACAACTCTGCCACTGTTGGAACTTTTTTCTTTCGATCTGATTTGGACAATAATAGCACGCTTTGGTAACTCT
GGAATAAGACTGCAACTCGCTCGACCGACCGAACGATGGACTTACGACGGAGTGAGGGCCCTGAATGAATATGATTACAA
CATACCAATGGATCGTCGTCGGATGGATGGATGGATGGATGTTCGAACACATTCTCTGTCAAATTAGCTGTTTTATGAGG
AATCTTTTTTGATCTTTTCAAATCATGCACGTTTTCATTTCATGCGTTTTTTAAAAAGAAAGCTGTGTTGGTTGGTAATC
AATGATAGAACAAAAAAGCATTTGAAAAATGGAAAATTTGTACATTTTTGTAGAGCACTTTTTTTTCTTGGTCCATTCTT
TTGAACTTATCTTTTTTTGAAGACTTCTTTTTATTTCAGCTTCAATTTTTTTTCTTGGGAGCTGTTTGATTTTTTTTTGC
AAGTCAATGGAAGAAGAAAACTGTTGTGGATATTGCTGTTTTTTTATTTATGACTGAGGATATACTTGCCAAGAAAGAAT
AGAATAGGACAACGGGAGTGGAATTAGAAAGTTATATAACTGCAAAACAATCTGCAGTCACAAGTTTTCGATCAGTAAAG
GGATCACAC
>GYY|c23490_g1
GTTCGATAGGTCTGTCACCCCTACTCGAAGTTCTTCCCACTCTTTTGCCACAGAGACGGGTTCGCCCTATAAATAGGCTG
TCTTGGAGTAGCTCACGTAGTTTCGGGGTTCCAAACTAAAGTGCTCTTTGCTTGGACGGTTCTAGCTAAATCATGATGCA
AAAGGTACGAGGATAAATCTCTGCTTTTTTAAGCTTTACTGGGTTGTTTCATTTCTCTTTCAGCATTCCCTTGCGGTACT
TTCTCTATTGCTCCGGTATTTCCTTTTCCGTCGCCCGTACTAAGGAGGAAAAATGTTTTATTTTGGGGTAAGGTTAGTTT
ATTTGTGGTTATTGATGTTGATTTGTTGTTTTT
>GYY|c18518_g2
GGAATTGCTTGGTATTTATTAATATTTTACTCAAGTTGAGATATAGTCATACATGTAATGACTTGTGGAGGTCTCGCGGC
GCGAGTGGGCTCGTCAAGGAGAATCATTCAACTGAGGTGACTTCCAGGGTGTCCTATTACTTGCAGAGGGATATGAATTC
AGATGTAATAAAGAGATCAAACGATACTAATAGACAACATTTTTGCCCCGATGGCAACAAGACTGCATGGAAATGGGTGT
CTTGAGTATTTCAGGGGTTCTGTAGCGAGGGATGGTAAGAAAAGGCCGCGAGGAATGCTCAGGGTTTTGCTTCCTTTGGA
TCCTTTGGATCCTTGGGATCCTTTGGATCCTTTGGAGCGGCCGGTGGTGCGGCAGGGGGATCTGGAATGAATCGCTGCAG
ACTGATAAGAGTATTTTGAAATTCATATTCCTTGTATTTTTTGTACCTTGAAGCCCGCTGCTTCAGACCTCAAGCCATGT
CAATT
>GYY|c34181_g1
GCACAGTTCTGCTCTTTCCCCTGGCAGCCCCAGACGAATCTGCACCAGAACCCAGCCCCAGATTCAGTGATGTGAGATAC
CCCTTCCTAGATTTCACCTTTAAATCAGCAGGAGGCAACTTCCCATTCTTTTGAGCGATGTGGTCCATTATCTTTATTGC
TTCAGTGTTTCTTTTTTGTGATAACAGCCACCGAGGGGACTCCGGCACACACCTGCGAACACCACTCATCACTATCTGGC
ATTTTCCTCG
>GYY|c35602_g1
AGGAGTCATTCCTGATGAATCAAAAGCTATGTCGCTGCTGGCTCCAGCCAATGCCGTTGCAGGAATGATGCCTGGGGGAG
GCCTTCTTCCAACACCCAACCCTTTGGCGTCGATGGGAGGAACACCATTCGGAGGTCTTGCAGGTCCCAACATGGAGCAA
ATGGCTGCCATGGGAATGCCCGGACCTAACATGAACCCCCAGGCTCTTTCTGCAGACTTCTTG
>GYY|c15081_g1
GCCCCGGGTGACAGCGCCACTCGCTACGCCGCTCGCGGAGTTTTCGTTTTTCGCAAGGGCAACACGTTGAGTAGTATCTA
TACTTGGCTTAAGATAACCACCATGAATCGCGTTCACAAAACTAGCAGCAAGTACGACAAGGGAGACTCTGAAATGCATT
GATGGCGTCTAAAGACTAGTTATCCTAATGGATGTGTTTGAAATGATTGACAGGATTCGTCCGAGAATATTTTCGAGACA
GGCTGATATGGTTGCGAATGAATGGGTGGTAGTACGGACGAGTGGGACCGGATAGGCG
>GYY|c21818_g1
ACTCACAACCCCGAGCGAATATGTCTGCGCGTCGGGCGGGGGGAGGTGGAAGGTGAGCGGGTTGAGGAAGAGCTGCCCGG
CGCAGTGCGCCTGGCCAAGTGGGTTCGGATGGGCCACCAGGACAAGGTCCGGGCCATCAGAGTTGAGCGTTGCACTCGCT
GGCGTAACAGGCTGGGGAATTGGTGACTGGACACCTGCGTTGGCGGGTCCCTCCGTCGATGGTTGGGGGCTTGGGGTTGA
GATCGCTGCTAGAGGAGGAAGTCTGGGACGGGCCAGTGGATTGAGCTGTATGAGGGTAGGGGGTTGAGCTTCTCGGTTCA
TGCTCATTCGGGGCGGCAGAAGACTGGAATAAGTCTGTCGGGAAAATTGTTCGGCATCAAGAGAGGCTCTGACGCCTAGA
ACGATGCCTTGAGAGGGCAAGTTTCTGCGATAGAGGGTACGACAGGCGGCCAAGGCGGCGTGTTTCTTGGCGTCCTTTTT
GTTGGACATGGGCGCGCTCCAAAATTCATTGTGGCCTACCGGGAGGTGGGGGTCGATGGGGGCCAGACGGAGGTGGGCGA
CATAGGTACTGCAAGGGTATATTGAAGTTTGTTCGAAGCCATAGACTGGCAAGGAAGAACGGTCGCTGGGCGCGTGGGGG
TAGAGGAAAGGGACAAGGTCGTTGAGGGTGCAGACAGCATTTTCCAGGGTCAGAGGGACTGGCAGCCCATTGCTGGGTAT
GTAGTCAAGCTGGCCTTCGGTTGGGCCAGCGCGGAGGAAGGGGGTGATCCGTCTTTGAAGAAGAGAATGGGCATCAGGAT
CTACTTGCACTCTGAAGTTTCAGAAAAATGTATGTTGTCACATGGGACAGAATCTAACAACTTGAAGCTTGATATGGAGC
TGAAATGTGAAATCCTATTGAGCTCGCGCATAAGGTGAAAACAGTTGAGGATAATTCTGTGTACCCTTACCGCTAGCCTT
CGAAGGCGTCGCGGCGCAGCTGGCGAAGGCCCAAGTGCAAGATAACAGGGAAGGAGAGAGTTGATCGGGAGGAGAAGTGA
CACTAACCGTGGCATGATGATTGATCAGAGTCCGACTCAGTTGGAGGGAGGACCAGAAGTAGGTGACGTCGCAGGGAAGA
ATAGGTAATGGTCCGTAGGTTTGGGGGGTTTCAAGCCAGCTGGGTTGCTGAGTAAAAAAGCTAGAGTGGAAAGCACAGTA
GTTAATAATATAGCTGAGATAATCCAAGCAGCCTCAGCACGTCTCCTTCCACGGAAGAGGGCAAGGAGGAAAGAGTGACA
AGGACTGAAGTAGAGTGGGACACGGTATTGGTGGAAGGCTGGTCGTATAAATAACAATCTGTGGCCAGAATGTGCTTATT
CAAGGGTGGCTGATAGTTCGGCTGGAGTCAAGAAAGGGATCAGAATCTTGCCTGCTCACGAGACAAGAGCACTTGCCATG
GTGGTGCTCGAAACACGAATGGAATCTTTGGATTCAAAGGACTGGAACTAGTGTGCTGGTAAAAGGGGAGTTCAAAGGGA
TGCGTTGATAGTCATCGGCTCTGGCAGTTCTGGCAACCTCATGTGCAAACAAAAAGGCCCGACGGGACGGTTCAAGCCAG
>GYY|c33964_g1
AGATATTGGCCTGCCGTCTGTCGAAAAGGTTTAGAAGAAAAATTGAGTGCCTCTTGACTATCACAAAAGATGGCAACGTT
CGGACAGGTTGCATCACTATTATCTGGATTGGTCAGTATTGAAAGAGCTTTTTCAAGGCAAAGTCTAACCCCTACCAACT
CGGCTTCGTGGTTGGTGAGTCTGCACGCAGATCCAAGGTAGAGGGTAACAACCTGTTGATCATTCAGACAAAATAAAACT
CAAAAATCCCCTGT
>GYY|c17402_g1
GTCGAGGTATCATGAACTTCAAAAGTCCTCTTGCAATGTCTTTTGATTACATGCTCGATCAAAGAAGTACAGATAATGGT
TGGCTTAGATAGTAAATAGATACACAAAGATCATGTGACCCGACCAGGAACAATATTGGGCCTCTTTGTCGCACAAGCAA
TGCCGTGAACCCTTGTGATGCCAATGAGACGGGAAGGGAAGGGACTCAAAAATGGCGAAATTTGTAGAATGAGGGGTGAT
CTCAGTTCGATCTAGCTCGAACCCCTTAAGATTCTTTCACGCCAGCGGCAACTCCCACATTGGTATGCACACCCACACCG
ACTTCACCTCCACCACCCAAAATTGGCAGTCCTGCTAAAAGCCCTCCTGACCCGTTCAATAATCCACCTACAACAGGTAG
TCCCTGCAGTCCACCGGATAGAAGTCCTCCCGCATGTGCCGAGTGGTGCGACTGCCCGCCTACGAGTCCGCCTACGACAG
GTAATCCCCCCAGAACATCCCCCACGACGGGTAGACCTCCTTGCAGAACACCTCCCACCACGGGTAGACCGCCTAATCCA
CTCAGCAAACCTCCACTCGCACTGTAATGAGCATGGTGGCCGCCGCCGACAAGATCTCCCGAGCTGGTGAAGCCTAGGTT
ACGGGTCAAGAGGGTTCGATGTCCGCCTGACCCGCTAGCGCTTCGAGTCAATATGCTGCGCCTCCACTCTGGGGAGCCCG
ACTTGTCCTCTGCTGCTCCGGTGAGACGTCCCCGTCTTTCAAGCTCCCGACGGCTCAAAGGCTTCTGATTGTCGTCGTCA
ACGTCCCTTTTCCTCAGTGAACTCGAATCGTGTACCCTTTCATTGGACACGTGAGCTAAAGATCTCGGAGTAAGCTCGCT
AGCTGGAAGTGCCACGGTGCGAAAGCTGTTAACCAGCGGCTGACCGAGGGCGAGCGAGACAAAGAAAGAAGCATAGACGA
ATGCTTGGAAAGAAAGCATGGCAAATCGGGGTAGCGTCGAGAGACAGGTCACACAGTGATCACAAAGAGAAAAGTAGATA
AAGATATAAAGCACAAAGACTGCAAACTACGTGAACTGCGCGGCAGTCAAATACTCTACAAAATGTCCGAGGCAAAATTT
AAGAATTGGAACAGCGAGCAAAAAACACCAAGACAGTCGTGTGGGTAATGTGCGCAAAGTGACTTGCTGGACCAGACAGC
AGAGACAGATATAAAGGATCGAAGTATCTGATTGAGAGCTTGCTCACACTATAGTTCTGAGTGTCTTTGGGGATTGGGA
>GYY|c29308_g1
GAGAGAACCTCGTCACCAGGAGTTCAGTGTCACAACTTACCTCTTGGTACTCTGGTCCCAGCCTGCTTGAGCAGATTGAT
GCCTTCAAAGCCCCTCAGAGATCTGTAGACAAACCTTTCAGACTGTGCGTCTCAGATGTGTTTAAAGACCAGGGTTCAGG
CTTCTGTGTAACAGGGAAGATCGAGGCTGGTTACATTCAGACCGGAGATAAAATACTGGCCATGCCTCCCAATGAAACCT
GCAACGTGA
>GYY|c40772_g1
GTAAGTGGCCAGGAACGGGGGTCGATTTCGTTTGGCGGGCTGGGCTCGCCGGCTGAGCTTGAGCTGTGATTTGGATCCTT
CCACGGGCCCAAATGAGCACGAAAAGATTGAAGGTCTTCAGGCATGCTAGAAAGATGGAGTCAAGCTCAAGCGGGGTATC
GATAAAGCTGAGTAGGGATGGTGGCAATTCTTAGATGAGCCAAGGACAACGAGCTTGAAGGCGAG
>GYY|c4500_g1
GTCACATCGTTTTATTTGATGACAGAAAAGAGAAACAGTGAAGGCTGACATGTCAGAAGTTCTGCACTCAGGTCAGCGAC
ACCGTGTGGCCCTCGCCCTCCTTACAGAGCTCATGTTTGGGGTCGTAGCTGAAGTCCGGCTCTCTGTCGAAGCCGAGGCA
GCTCGCCTGCTTCTTGAAATGTTCCAGGTCTGCGTCCGTCAGCGACGTCTTCTCAGCCATCAGGTACACAGCGTGAGTGC
GGATCTCCTCGGGGAAGTCGGCGGTGAGGTTCACCAGGCGAAGGAACTTGTTGAGGTGTCTGGCGTGGCTGTTGGCGTTG
AAGAGCAGACAGCCGTCGCAGCTCGGCAGCAGCTGAAAGGTCGTGCTGATGTTTCCCATTGATGATGACAGTGTGTTGCC
CTCAATGGTGGTGTTGACCGTGGAGCCAAAGCAGGAACCATTTATCCTGTTCTCCTGATGCAACACCAGCTCATCGTCTC
CAGACGGCGACGGGCTGAGCCTCATCCACGAGCTCGCCGTGGCCCTCAGGATGTGGTTGTAGGCGTCGGTGTTGGTGAAG
CCCATGATGAAGTTCACAGTCTTGTGAAGCGTGGAGCGGTTGCTCAGAGACAGAGGTGTGATCAGCGGTTCGCATTCTTC
AGGCGTCAGAGCCGAGACGCTCAGAACCAGGCCGGCGAACAGGAAGTGACTGCTGAG
>GYY|c23819_g1
GCTGCCATGTTGGCTGCCCAGGACGTTGCTGCCCGATGCAAGGAACTCGGAATCACTGCCCTCCACATCAAGATCAGAGC
CACTGGTGGTAACGGAACAAAGACACCCGGACCCGGTGCCCAATCTGCCCTGAGAGCTTTGGCCCGTGCTGGCATGAAGA
TCGGCCGTATTGAAGATGTCACACCCACACCATCCGACAGCACTCGTCGCAAGGGTGGTAGA
>GYY|c16651_g1
TCTCTACAAAACTTATTATACAAATCCATTAAAATTCCTTTCGTTCAAAAAAAGTATATTAAAAGAGAAATTCCTTATAT
CCTAACATCCTTACACTCATAACTCACACAAACATTCCTTGTAAAAACAACAGTAACAATACCAATCCTTCTTCTTATAC
CATAATTACATTTTTAACATGGAGTAATATCTTTTTTTTTCAGGGAGGAGGATGGCTGGTGATCAAAAGACAAGAATATA
ATATACCCAATCTTTTTTTGCTTAGGGTTTTAATTATGATCGATAAACGATTTTCCTAATCTTCATACCTTCCTCTTCCT
CCTCATCTTCCTCTACAACCACCACAACCTCCAAAAAAAAAGATAACTAACGATTTCCAAAAAAATAAAAAATAATCAAT
GAATACAAACATATTGATATATAAAACACCAATTAGAATTACAATGTTTAAAGCTAGCATATATCTGATTTTTTTATGTG
ACAAATATATAAACAAACATGCTAAAGTTCACCCAAAAAAATTTGATTGACTCATAAGATTGAAATATGTCTTCGCTTTA
TGCTATTTGTACTAATTTTTAGGGTAAATTATATATTCTGGCCCATTTTGTTTTCCACATCAGTGAGGAGTATTACAGTC
CCCACGCCTCATCAATACTGGTACTTGTTGTCTCTTTTTCGGACTGACTGTCTTCGTTTGTCACCCCTGACTCCAGAAGC
TGTCCCTGGGGAGTGAGCTCAGGCTCGACTTTCAACTCCTCTGCCTGCGCCACGCTGCCCGCGGCTTCACCAGCCGTCTT
GGTCAGCGAGGATGTGTCTGGTTCGCGTTGTGTGTCTGCACTGGACCGCGTAGCCCCTTCTCGCGTCCCCCGAGCTGGGC
TCTCCATTTGCAAGTCATCCGGCCCAGGCGCTCCTGCTCTCCCACTAGTCGCGGGCTGCGGCCCCTCCTCCACAATGACA
GGGGGAGGCGATGCACCGTTGGCGCCTGGCCCCACGGCCTCGGCCCGCGAGGGCTGGCCGAGGGAATCTGAGCCGAGAGC
GAACCGGTGGCTTGAGTCTTTGATCCCAGGGATCGCCATCATCGGCGCCGGCTTGTAGATTGCCCTCTCCGACAGCACGT
TCGGACCTCCCGGCTCAGCTACTGGTGTGCCGGGGGCTGAAAGCTTTTCGGCCACGCCTGAAGTCGTGCTCGGCTCAGCG
GTGCTGGAGGATCCTTCGATCTGAGAAGACGGAATGCTGAGACCTGTTGTTGACTGGGGCGCAGCCGGTATGAAGAGTCC
ATTGGAAGAAATGATCCTATTCCGCTTCCCACTTCCGTCCTCGCTTCCAGACGGCAAGTTTAGTTTAGAGTGACTGTTCT
TGTGTCGCAGCTCACCAGGTCGGCCATCCTGAGATGGTGGGGAGGTTGCAATGAGATATGAGCGCTGGGGCGAAGAGGGG
GCATCATGGTCCAACTTGCCCATCGCCGCTCGATGGCTGCGGTACGATCTACTTGCTTGGCTTTCCTCCTGGCTGTTGGA
CGATGTCTTCATCTGAGGTGGAGAATCGTTCACAGGTGAGATGTCCATGTCAGCTGTCTCTGCCAAGGAGCTCAGCCCGT
CGGTGGATGTCTTGGTGGACTGAATGTCGACTAGAGACTGGGCATCCTCAATCGAAATCGGATTGAATCCACTACTGTAA
GGATAGGCAAGGTTATTTTGGGGCGATTTACGTTTGGCAGCCCAGGAGGCCCCCCATTTCTTGACCACGTCCTTCGCCTG
GGTCACACTCGCGGCGAGGGCTTCTTTGTCAGTGGCCCGAGTGCGGAGTTGGTTTAATATGGAATTAGCAGTCGAATTGT
TGCTGACGGCTAGGGTAGATGGTCCATCAGGCGAGCGAAGTGGGAGTGCCGGGTTTCGCTGAGGTGGGGCCATGGAGCTA
GACGAGAATGGCTGACGAGGAGGTGGTGGGGGCGGGAGGCGACGAAGGGGGAGACCAGCTTCTACGGGCGCAGAGGTAGA
AGCCTCTTCAGCCAGTGAAGTGGAAGCAGATTGGGACATGTGCTCATGTGTAGCATGATCATCAGTCAACTGAAACTCGT
TTCGGTGGGATATATTTGCTGGTTTCGACTGACTATCCGCATGGTTGTGATTCGGCGCTGGAGGAGTGGTAGATGTTGAT
GGCTCAAGTTCATCGCGTTCCGGCTTGGAAGACTCATTGAGGGTAGGTGTTGTTAATGAGTTTGAGATATATCCCAAATC
TGAAGTGACTGAACTGAGAGAAGGAGCGGTAGTCCGGGTGCTTTCAGCACGCAAGCGCAAAACTTCCTGCAGCTTGGCGA
CCGCTTCCGCATCTTCCAAGTCGGACGACCTCCGAACCGGGCGATTTTTGTTAGTTAGACGAGGAGAAATCTCGACCGGC
ATAGAGGAGACGGTATCTTGTCGGCGAGAAGTCGAGAACCAGCTACTTCGCCTGCTTTCGAGCGGATTGAGCAATGAGAT
AGGATTAGGGCTGGGTGCCTCCCCAGCTGCCAATCCGGTCGGTTCAGACGAGAGGTCGGATGCAGTCAAGCTTTTGGCCG
GTGTTCGCAACCTTAGAGTAGCGTCAGATTGTGTCGCAGTTTGGTCGCGCGAGGAGCTCGCAGAAAGGCTTTGGTTCTGT
GGCTCAGAAAAGTTTAGTCGCGATGAGGACTTTTGGCGAGCCAAAGGTCCTTCCCGCGTTTTCTCCCTCGATTCTTCTCC
GCTTGCAGTTGCATCAGAGGCGTGATCCCCATGGGTGGTGTTCATAGAATGCTCGGTTCTAGCTGCATCACCCCAGATCC
CACCATGATGCAGATATGCCTGGGAGTCGAAGAACACTAAATCGTCTAGGTTGGGGTAGACGATTGATTCCAAAACGACT
TCACGGATGCGGGATTCGATCGGCTTCAAGACCATGGCCCACTTGATCTGCCGGGTAGAAACAACCGGTTCGAGTTCGAG
AACCAAGTGGGGCATGGCAGTGAACCCAAACCAAAGCCGATTGCTTGGTGGTTTTTTGATCTTGAGGAGCAGAGTACCAG
TAAGTTCTTTGAGAACGACGGCCAGGACGAGATTGACGACGTATGGCTTGAAGCGAGCACCCAAGTTGATGGTTGCCACC
GTTTCGATTGTGATCCTAAATTCGCCCGTATAGGTCATGTGAACTTCCATGCTGGCGTCACCATCTATGGTGAGTTCTTT
GAGCATCGGTTTGCTAAAGAACGGAGTTGAGGATCCCACATTGACTTCACGGACCTGGATGGCGGAGAGAAAGGTGGGTG
TTTGAACTTTCTCGAGCTTTTTCATGATCCTTTCAATGACTACGGTCTCCAAAGCGCGTGTACGGTAGGTGGACAGGAAC
AGTCGGCCCAGCATGGCATTCATCCAACGCATGGGAATCGGGTCTGGCTGCTGATCGATGCCCTCGACCAACTTGGCCAT
GTCGTCTGGGTCAAATAAGGATGCATCCTTGGCAAAAGTAGCTTTGGCATGTGGGCCAGAGAGTTTTGAGGAGGCCACAA
GGACGTGATACCAGTCTTCTTTGTCGACATTGGTCTTTGTGAAAATGAACCATGGCAAAGGTTGACCAGCGATCTTACGT
TCAGGGACTGGACGAGGCTCGTCAATGGATGGCGATTTCTTTTCGTTGAGGAGTGATGAGGAATCCAGATCAATAGATTG
GATCTGTGGCCTGAGACAAATCGCACGACGCTTGACGAATAACTCGCCATCAGGGCTTCCCTCAGGATGGAGAGTGATGT
CATAAAGCGTGACCTCGATGGCTGCTGCACAGTCCACTTGATCTTCGTCTTCGTACAAGAACAAGACATTCTGTTTGAGG
ACAGTATAAAACTGATCCTTCGGACGCGCCCGCTTAGCATCCTTTGAGCGCTGGTCCATGAAAGTCCTATAGCTGCTTGT
GAGCATTCCCATGTAGCTGCCATCACCATTCTGGGTGGTCTCGTAGGATTGCCGGACGGTCAGCCAGCCAGCACGGTATA
GCTTGGGCAAGTCAGGATCGAGGTCATCCTTGGTATTTTTGAGATCGCTGGCTTTCTGACTGGAAGGGCCAGTTTGCTTG
GGATTGGATGGGCTTAACAAGTATGAGTTGGCGGGCGGGGAGGAGTAATAAAGTGCCGCGGCGAGGAGGAAGATCAAGAA
GGGAACGAAGGTGAAGGCACCGAGAAGGTAGGTGAAGAGCAAGATGTAGAACATGGGAACCCTTCCAGACTCGGACAG
>GYY|c27484_g1
GCTGGATCATCCCGCGCCGTTTTGCTTTGCGTTCTCGCGTCGAACTTGTTGCAACTTGCATGTTCGATAGTGGCCGACGA
CAACGATTGGTTAAGGTTAACAGGCGATGATCAGCGCGCATTCGGAGAGTGGATGGAGCGTTGCGATGCGTAGGTTCTTG
CTGGCGGCGATGATGTTCGGGGCGGTAACCGGCGCGCACGCAGCCGACATGACAGATTTTCTTCGCGGC
>GYY|c38971_g1
GAGAGCTCTCGTTATTTTGCTTCTAGACTACATTTCATCAGACTGGCTCTCAAGAAAGAAAGAAAAAAACGGTCAGCAAA
AAAAACTTGTTTGCTCCATCCCTCCGATTGTTTCGTCGTGGTCAGTGACCTGTGACTCCGCCACCTATCTTCTGTTCTTC
CCGCTTTTTCTCCCTTCGCCGATTCACTAGCTTGTCTCAGATTCTCTTCAGCCTCTAGAAATTTTCCTACCTCCGCAATT
TTTCTGTTTTGTCAATTTGGTTTCGTGGGCCTCGTAGTTATATCACCATCGTTGCAGTTTGCATGTCATCACCACTGTCA
TCGAGTTGAACTTGGACTATTTATTCCTCTCATCTTTTGATGCCAAGTCTTGGCGCAGTAGACATTGCTGCT
>GYY|c33866_g1
GGCGCACGATCCTAATGGCTGGCCTGCTCAGCGTGTCATGGCATATGAACCAGCGAGATCTCCAGGTCAGCTCACTCGGC
GTCACACAAGCCCTCGGCGGCCGCGACAAATGGCGAGGCTCTCTGACCCGAGCCTTCGACTTCTGGAAGCAAGACTTCGA
CTCCTCCCTCGCACGTCCCAACGATCTGTCTGCCCCAAATGCATACGCTTACTCTAACGGTGCCCCCAACGACAACGTCT
TTGAAGCCCGCACCGTGCTGCAC
>GYY|c31183_g1
AAAGCTGAGAAGATAATTCAAGGACAGAACAGTAAAGTATCTTCAAATGCTCCTGAGAGGTTAAAACAAGAGGAGGAGAG
AAAAATGATCATTGAAAATATAAAACCACAACTTGCACTATTATTTCCCATGTAAAAAAAAGCTCTATGACATAAAATAC
ATCACATACCACTATACTCTCTTCAGGAGAAGCAACGAAATTGTTGGTTGAAATTGTAGGCTGTTAAAAATCATAGAAAT
GACTAA
>GYY|c36497_g1
GTTCTTAGTTCCGCCAAAGGCGGTATCTTTACTATGGTCCGAAGCAAACGTAGCAACCCCTGCTAAACTATCTGCATTAT
CACCAAAGAAATGACCGCTGTTTGTACCGACAACATTTCCAGCAGTTGCCCTACCTGCAAATGAACCATCTGTTCTAATT
CTGGAATCAATACCAACGGTCAATGCGCTATTCGCTATTGAACCGGAGAGCCTTTTCTGCCCGAAATCAGCAGTAAATGT
CCCATTTAGGGCATTGCTACCATTATATTGGTTAATTCCTTTAACCGTATAAGTCGCAATACCACCGGTAGGTAAATTAG
TTGTAACATTTTTACCGGAATAATAGGCAGTATGAGCAGTATCAG
>GYY|c4599_g1
GTTGTAAGTGTGCTGGGAGGGAAACCCACTGATGTGGCCGAGGGTAAAGAACCAGGTGGATTCTGGTCGCCTCTGGGCGG
GAAGAAGGAGTACCAGACATCTTCAGCTCTACGAAATATGGTCAAACCACCACGTCTGTTCGGGTGCTCCAATAAGACAG
GCCGGCTAATGGTTGAAGAAGTTCCTGGAGACTTCACTCAGTCAGACTTGGC
>GYY|c22703_g1
GTCTGAGGCGCCTGCGTTCTTGAGTAGAGAAAGGGATCGTATCAGTCCGGATGTGAATTACAGTCTAGGGATGGCATCTA
TCCACTGCTAGTGACAGTAGCAAAAAATTCTTGACATGTTAGGAGTGTGAAATGAACTCGAGCATTTGTAACATTCCAAC
AGCCTCCCCTGCTCAAGTGATTTCAGATTTCAGCATTCAGTATGAAACAGACAGCCTCCCCTGTTCTTGGATTGGTTAGG
AGGTGAGCTTGACAAAACGGAAGCGGGCAAATGCGTTGAGCGAGACCAGTTGAGTTATGATGGATGTCTTCTACAAGATA
CAAGCTGAGCTGAGATGGGCTGAGTTAATTCAATCCTGGATTGGGTACAGAGGAATGAGGAGACTGGTGCTT
>GYY|c31884_g1
AGGCAAACAAATTTCAAAGTACTATATAGTTTGTCAAGTCTTATATGTATGTATACATATTCATTTACTACTTCACAACT
AAAAATTTAGAAAAACAAAATAAGGAAAGATGACTGATGAATTTAATATATATCTGATGACTACCTATCGATCTTTTCAA
ATAACATCAAATGTATATTAATAATCATTATCACAATAATAATCCAACTTTTCCCAAATCAAGTAATAATAATAATTGTC
CTTTCACACCAAAAAAAAGAACAAACAGATAAATAAATTATCAATA
>GYY|c24195_g1
AGCTTGTCCATTTACCCGTCGTGTCGAGCTGCCAGGAGAGCGAACAATCGGCACCCTCGTTGAAAGACATCCCGGGACCG
GGCGCGGTGGGGACAACGGAGGCATGGACAGCGCCAGCAAGGAGGACGGCAAGAATTGTTTGGGAGATCATCGTGTGTTG
TTTGATAAAGTCTGGTGGTTACGAGATTGGCTTGGGAAGGATGGCGAGGTCGATGGCGTAAGGGAAGG
>GYY|c40078_g1
GGCTTCTTGGAAGAGAGCCAGAACAAGCTTGATTATGTGTTGGCCCTCACTGTGGAGAACTTTCTTGAGCGTCGTCTTCA
GACCCTTGTGTTCAAGAGTGGCATGGCTAAGTCAATTCACCATGCTCGAGTGCTCATCAGGCAGAGGCACATTAGGGTTG
GAAGGCAGCTTGTCAACATTCCCTCATTTGTAGTGAGGGTTGATTCCCAGAAGCACATTGAATTCTCACT
>GYY|c33419_g1
GTTGAGCAAGCCTACGCGCTTTCTTTGGGCTGGCGAAAATGAATCTAGCTTCGGCGTCCTGGTTGTGGCCCCGCTGGAAT
CTTGGGGTCCCGATTGCAGAGCTGGTCTTCGGAGTTCGGGCTGCTGATCGACCGAGCCGAATGATGCTGTGGGAGAATTT
TGAGATAAGACTGAGGATTGAGGCGTGAAGCTATGTGAGGCTGTGGACCAGCCTGCTGAAAGACCACTCGAATCGTGAT
>GYY|c20703_g1
ACCATGACCCTAAACCCAACACACCCTTTCAAAAACCATTAACAACAACCACTCCCCAAAAATTGATATCCCACAATTCA
CATTTTTCGTCTTCTTCTCTTTTTCAAAGTTTAAGTTCTTGTAAAATCCTTCTAGCAAAAGTTTGATACTGCCACCCATT
TCCAGAAATCCTCCTAAACTGCACGCCACAAATCCCAGGTAACAACGGCATCTTGACAATAAATATTTCAAATCTGACCA
CTAAATCATACTTCTTTCCCCCTACCCCTGTTCCAGATCCATAATGACGAGATTGAGATTTATCTGAATTAGAAAGTTGA
TAATGATGATGTTGATGAGTGTCTGGTGATGATGGATTAAGCCGATTAGTATGATGACTTGAGATTGGTGTACTAGGTCC
AACACTTGTCATGGTCGTCGTCGTCGTGAAATCAACCCCTCCACTAGGTGGAGTTGAAGGTTGTCCTGAATTCCAACTAG
CTTCATGTAACGATCCTTCCGAAGCCTCCAATCCTCCACTTCCTTCCCCAACCCCAGTCGGTCCACCATCCACCACTCCA
ACTCCCAACCTCTGACTACCCATCCCACCCGCAACCGCTTTCCCAATCGATACCCTTGACCCCTTCTTTTTCATCCCTTC
TCCTTTCACTCCACCACCACCACCACCAATCATCATTCCTCCATTCCCTCCTGTAAAGCTCCTAAGATCAATCGATGGCG
TATGAGCACATTCAAATCCTCCTTTAATCTCTCGATGTTGAAATCCAATCCGATTTAACACTTTCACTAAATCTTCTCTT
AACCTTTCTGGTCCTCTAGTTGATGTTGTAGCTACTGAAAATAAACCTTTAAGATAAATCGGCTTAATCTTATCACTAGG
CCTCTCCGTCCTCTCCCCTGCCATGCCCCCCGCTGCCACCGCTGACAATGGTGGCCTATCCGGGAACGCCGTCGTGCCTT
GGGCCGTCCCATTCGCCTGTCCCACTACTTGTCGCTTCTGTTCTTGATCCTCGCCATCTTGTAATGACGTCAGTCTTGGC
CTCCAACTCGTTCCAGTCGAGGCCGAGTGTGGGATCGTCCGTTTTCCTCTCTCAGCCGTTCCCTTTGTCTCAGCTGCTGC
GCTCGCTGCCTGTGTCCCAATCGATGAGCCTCGGTAGTGTTGACTGGCCCTCGAAAATGTAGAGATCCCATTAGCTTTGC
CCTTGCCGCTAAAAGTTGTTGACCGGCCGACAGACTGTCCCACCACGGGCGCTGTCAACGGCAAGTCCTCCTCGAAATGC
TCCCTGCTGCGACCCTCTTCAACTCCTGCCAGCGCCGACTGCTGCTGGTCCTGGAGCTCTCCCGGGCTAAATGGCGGCGA
GACCCCCGAGGCCTCTGCCACCTGCGGGAGCGCGCTCACCGGCGTCTTGGATCCCGCCTTGTGTCCAAGTCCGCCAATGC
TACTCCGCGGCCGGTGCCGCTTGTAGTCAGGCTCAGCGACCGAGGAGGAGCGGCCAAGGAGCGAGCCGAACCGCTTCGCA
AAGCCCCCCGACCCCGGCCGCTCTGGCTCTGAGCCGCTTCCCAGCAACCCATTATCCACCGCGCCCGGTTCTATCATGCT
CACCACCCGTTCTGCCCGCCCCGTCGAGCCCCCGCCAATGCCGAGCCCCGCCCGCTGCGCATGCGCCGGCGTCAATCCAT
CTGCCATCACCTGCATCCCACCCCCGCTCTTGGCCGCAGTCATAATGTGGACGCTCCGTCGCTTTGCTGCATTTGCATTC
TTACTGTTCCCTTGACTGCCACTCATCCCTCCTGCCTCGACAGGCTGAGGCGAGAAAGGTGCCGTCAGGGGCGGTGAGAC
CATCGCGGCCGTCGCCGTGCTCGGACGAGAAGATATCACCCGATGCCGGTTCTTGCCCTGCTGCCCGTTCTGGTGCATCT
CAAGCAATAGCGCCGTCTGCTCGCGCTGGCTGCTGTCAAACTCTGTCCCCGCCAACGAGGTCCGGTTCTTCTTTCCGGAC
CGGACCGTCGATGGTGCCGACCCTATCTCGCCGCCCGGAGAGCCGACGCTGCCAATCGGAGGACTAAATGGCGACAGCGT
GCTCTTGTAGGCCGATGGTGGCGCAGGTGGTGGCGGCGGGCCCGTGACGGAGAGGGTGGAGGATGCAAAGACGCCGGGGC
CATAGATCTTCTCGCGCTCAATCTTTTCCCGTACGAGATAGTATATCGAGATTAGCGGATGAAAGCCCCTTGTTGGGTCG
AGCGAGTCGAGTGTCTGGCCATTCAAGAGGACCGACTCGAACCCATTGGCTAGACCACCAGTCGGCTCCGAGGAGTAGTG
CTTCTCCTCATGCTTGTTGCCCCCGACGGTATTTAGGACGGCAGCTAGGCCACCGGCCATCTTCTTGCCATAGAACCCAA
ACCCGGAGAACCGCTTCGATGACTTGGCCGAGCCCTTTGGGCCGTCTCGCTCGCTCTTGAGCTCCTTCTTGTGCCCACCA
CCATTGGCCGACATGGAGCTGCTGCTCCCACTATGGGTGGTATGGTAGACTGGCTCGACGTGTCCATTGGCACCGCTCGC
ACGCTTCTCGTCATACAGCCTCAAGACCCTTTCATACATTTCACTTGCCAGCACCGCCCTCAGATCAGCCTCAATCTTTT
CCGCAGACCCAAACTCGAAGCCCATCATCCCCTTGATCACCTCCGGGTCGACTTGGTTCAGTCGAAGGGGCTCTCGGTGG
GGGATGTGGGGATCGGGTGGACTGTCATAGCCTTTAAGCATCCAGGGGTGGTTGAGGACCTCATGGAGCGTTGCCCGGTT
TGATGGATTCGTCACTAGCATCCGTGATAAGATGTGCTTGCATTCAGAACTAAGCCAGTTAGGATACTCAACCTGACCCC
TCTTAATCTTAGCATGTAAAGCTGGCATTGACTGATCATCAAATGGGACTTTTCCACAAACAAGTACAAACAAGACGATC
CCAAAGCTCCAAACATCTACCTCTGGTCCGATATAAACTTTTGCATTCAAGAGTTCTGGGGCTGCAAAGTAAAGTGAACC
ACAAAAAGTTTGAAGTTGAGAGTTGGGTGAGAATAGGTTGGAGAGTCCAAAGTCGATAATCTTGATGTTGCCCGTCTTGG
AGATTAAAATGTTTTCAATCTTTAGATCCCGATGTACAATCGAGTTGGCATGGCAATACTCGAGTGCGCTTCCCATCTGT
CTGGCAAACTTTCTGGCAGCCCGTTCTCGGAGCCGACCATGAGAGATAATGTAGTCCAACATCTGACCGCCATTGACATA
CTCGAATAGCATGTAATAGTGGTTCGGATAGACGAGCATGCTCTTCATGCCACATACGTAGGGATGGTGGAGCAAGAGCA
CAATGCTAGCTTCCCTGATCGTTCTGACTTCCTTGCTATGGTCCTTGATCTTTGCCTTTTCGATAAAGCTCCCGCTTGGC
ACAGTGGATGTGGTGAGGTCCTTGTCGGCTCTGCTAGTAGACGTTGCCGAGTTGTTTTCCTTGTTCTTGTCCTTTTCGAG
CTGTTGCTGAGCAGCAGCGATTGAGGTGTGACGAGGAATGATCTTGATGGCAATCTTCTCGCCCGTGATCGAGGAGACAG
CTAGTTTGACCTTGCCCATGCTACCGGCGCCGAGAGTTTTGCCGAGGGAGTACTCACCCAGCTGGCGACGGGAGCGACCA
GGCATGGTTTGTGAGTTGAGGGTGTTGGTGTTGTAGGGCGGGCCAGAAGAGCCAGACGGTTGCCGGTTGGTGGAGGGGTC
CTTTTGGAGGAGATGGGCAGAATTGGAGGGAGTGACACGAGAGGGAGACGAGATTGATTTTCCATTGGTCGGGGACGGAT
TAATGCGGGGGGCGGGGCTGGACTT
>GYY|c21076_g1
CGCGTTTTTGGTATGTGCTTGGGTCGACAATGACAGATCAAGTCTGCAAGAATAATTGGTGCCATCGACCAAAAGACTGC
ACCAAAATTTTAGTCCCCAAAATGTGGTTGATCTTGTCTTTGAGCTTTCCTTTGAGTATCATTTTGACAGCAATTGCTTT
GATGTCTGGAGCGTACTTTTGGAAGGCCATGATGCTGGTGAAGGTGACAAGAGGACTGGACAATGAGCTCCAACCCCCGA
TCGGACTACAATGGCTGCCCCAACCAAATTCTGGGGGGCCACGCAACATGTAATGACTACTTCCAACCTTTCTGAAAATA
GCTGTATGTGGATTTGATCTGCATCTTGGACATGATGAGGCCTGTTGAACTGGAACTCCCCCTTTTGATTTCTTACAAAC
TCAGACATCTGACTGATAATCAGCCAAGAGATAGTGAGATTCTGTTCCTGATTGGCACTCTATTGGTAAACAACATTCTT
CCTTTTGCAAACTGGAAGTCATACTTGACAAGAGGAAGGGCGTGTTGATTTGGAAATTGTGCTAGGATAGGCGAAAGGGT
TTTGAAATGCACTGAAAAAGGATCTGGTCATCATGATTGTGAGGTTCAGTGTTGATGATGACACTTTAGGGTTAAATTAA
GATAGCGATACAGTCGTGTTTTAGTATCTTTTCCAGAAAAAAGCTCAATGAAGTTCTTGGAAGTTTTTGGTGGGATTTGG
ATACAAGCTGACCCCTCTTTATGTTTTGGTGTCATCGCATGAACATATTTGTGTGTGAAGTGCAAATTGAACACAAACTG
TCTTGAAGAATTTTGATCATAACCGTCAGACTCATGTAGAAAATTCGCCAATAGGGGTTCAGATACACGTAGGAAAGGCC
CGATAACAGGGGAGAAACCTGCAAAAAAAATCAAAACCAAGTAGGCTGTGAGCGCTTCACTTCTAGTCAAAGTAAAATTT
CCGAATCTTTGTCCACAGTGTTACCGCGAAACAGCGAGTGAGGTTTACCACAAATGATCTTCACACTCCAGAGAAACAAA
AATGCCAAGAAGATATGTTTCTTGGCGATCCCGTACCAGGCATGCTGCGTTCAGAGTCTATGTCGAATGCATGTATAACC
TGCTTTAAAAAACGATGATATCGGCCAATCAGAACTCCAATTCCCAAGAGGTTGGTTACACGTTAATGACACGAGCGATT
CAGAAATTCAAGATCAAGAAGATCCATCGAGAAGAATGTTATGTGAACCGGTAGTAGTGTGCTCATTGGCGACCCAGTTG
AAAATCAACTGATCGGCTTGCTTGGCCCCGGCATGTTCTCATCATTATCACTCGTCGCGAGAAAAAAGAAAAGGAAAAGG
AAAAGCACGGACGATATTGGAACGAGTAGCTGTTTGCTCTTTGCAAGAGTCCCATCTCTTCCTTCATCAAAGCTATCTAA
TCATACGATCAATGACTGAGAGAATCTCGATTGAGATATCCACATGTCATATCAACCTGGAGCGCCATGATCTGTAATAT
CGGTGGTTCACCGGTGCGAGGCTGCGGCTCGAGGATGGCAGTCAGTCAACAGTTGGTCGTAGTCGCGAAATTGACGCCGA
AAGGCTCTTCGGTTTCTTCGTGAGGGGTCCCATCCAACGGAGGAAAGTCCCAACGATGTTGGGGGCTGAAATCTGGAAAT
GTCCAGCTTGTTGACGTGATTTGGAAAGCGAAGGTCACGGGGAACGAGGCCGT
>GYY|c40313_g1
GGAGAAAGTTCTGGATGGAAGCTACCAAATGAATATCCATCAATAACAAAACCCGTCCCACTTCAGAAGCTTTAAAAAGA
CAGATCTTCTATTTTGCATCCTTTGAAAGAAAGATGTTATCTTTGATTGGCCGAGCATTGCAAAGTGGATCCACAGAATC
ACCACGTTCAAATACTGCCGCAGCCCCCATTCCAGTCCCTATACACATTGAGACAACTCCAAACCTGCAGTCTTTGCCAC
GGCGTTTCATTTCATGCAGCAATGTTGC
>GYY|c11012_g1
CCTCCCTTGGGCCAGCCCGATGTGACTGAGCCCAGCAGACCCTGAGCAAGAAGCAGGTCCATCGCGGAGCCAGAGGGCAG
GAGGAACATGACATCACGGAAATGGTTTCACCCAAATATCACTGGTGTGGAGGCAGAAAACCTACTGTTGACAAGAGGAG
TTGATGGCAGTTTTTTGGCAAGGCCTAGTAAAAGTAACCCTGGAGACTTCACACTTTCCATTAGAAGAAATGGAGCTGTC
ACCCACATTTAGAGCACTGGTGATTACTATGACCTCTATGG
>GYY|c37378_g1
GTCAACTTCAGCAGACGGCCTATAACCAGGATTCAGGATTTTGTAGCTTTTTCTTCAGTGCCTTGCGGACCATTGGATGA
CCGGCTGCGCTATCAGGCCCATTTCCTTTCGACGAAAGGACCATCGTTTCGCAAGACGGCCTTACTTCCGCCGTCACGTA
CTATGCTCACTCACGCCGACCTGCACATACCTTTAATCCTGTTGTCCCGGTTTCCATATTTCAACTTAGAATCAATCACA
AGTTATCACTTCACCCAACGGCGGCGTGTCGAAACCAGTCAGGAATCAGAAATCACAGTTTTCAG
>GYY|c2348_g1
GAATCCTCAATCAGGCTCGCAGACGCTTCACCCGGAATACTAGTTCAACTTTGGAACCTTGTACTTTGAAGGGTACAGAA
GTATCAAATTCGATCCAAGGATGCAAAGGAGATTGCTGCAGATTTCTTCGCGAATGGCTCTCAAGAGAACCAGAAAATGA
GTTGGAAACAAACAATATTCAGGACGAACCAGAAAATCAGTTGGGAACATATGAAATTCGGGACGAGACGGACTGTTGTA
CTAAGCATGCCGAGATGAGGGAAAAATTTCGAGTCATTCATCGCTACCGAAAGGCGGTCGGTATACAGGTTCTATGCATC
TGTGTCATCTTTTTAGGTTTTGTCACTCTGGAATTTTGCCTCACGTTGGACGTCCTTGAGGCATCAACCCGTTACTCTGC
CACGGCTATGATTCTGATAAAATACGAGTGGGCTGGCTGGGCCTGGTCTGTACCGGGAAGTATTCTATCATTGATGACGT
GCTTTATGGAACGTGTGCCGAACTCAAGCAAAGAAGAGACATCCCAGACACCGCCCAGGACTTCCTTTGCAAAGCCAATA
CTTGAATTGAAACATTTCCCAAAACCAGGACCGGCACATATGCCTGAGGAAGCTGACATTGCAAACCTACGCTCGTATCG
TTTCTTTCTACCGGAATCGCCGGCATCCCCCGAGGAAGTGACGACTCCTAATCCAACCGGCCCGGCAGGCCGTCTGCTGC
AGAATATGACAGCTCCTCTCTTTCAGTGTCAACCCCTCTCGTCTCGGAGCGGGCGAGCACGAAATCTGTCATGGTTGAGC
ATCCACCAGTGTGAGGAAATCACTGACACCAGGACCGAGCTTCGATTCACTGATTCAGAATGCGGGCAAAGTTGCTTTTA
TCATGCACCTAGCGATATCGATGTAATAAAATCTCTTCGAGCACGAGATTCGGAACCAAACATAAAATCGACCAATGAAA
AGTCCAATTGAATCAAAATCAAGATCCCACAAAGACCATTCCTATGAATACCTAGTTGACTCTTACTAAAAGTTTACAAA
AAAAAATCACTCCCCTGGTCGAAGCTACGACATAATAGGTTTGTGTATATTTCCACGAGGGTGACAGTTGCAGTTTTTCA
TTATGCTTGTGGTTCTTTTCAATTCTTGCTTATTCTGGAGCTTTGAAGATAAGATTGCATCTTGTCCTTTTTTTCTTCTT
CTTCTTACGCCTTGGATAGACATATATGCATGTATGCCGCCCAGAGGATGGAAAGTTAATTGCATGATGGAATCACTCGC
TTGCGAGAAATAGTTTAAAAAAGTAGTCAATAATACTAGTGATTTTGTAGCGGGATTTAATAACAAAAATGTATCCCTCA
GTTGAGAAACTTAATTCGGAGGCTATATCTCGAAGGTGTTATAATGGTGCTTTTTTTGTTTCTTCTGTTCTAGTGATAAA
AAAATACTATAAATGTGTCTAATTCCCCGATATAAATCTTAATCCATGCTTGCTATAAAATTTAAGCCCCCTTTCAACCT
TTTGATTGCCAG
>GYY|c3368_g1
ATTTTTTGGATTTCTCTCAGAGCGCCGTGGAAGTACAATGCCCATGAAATGTGTGAGGTAAAAAAGCCCGTTACCTCACG
GTCGCCCTTATCGTATCCATCATGCCATAAAGAGCATGTTCCTTCGCACCCACCAACAGAAATCACCAAACTTAAGCCCT
GCTCATAACGCCCCAGGCACGGATCTTGTTGTCGGTGTAACCA
>GYY|c39765_g1
CGAAATTGTGACCAGTTCACATTGGCGATCAACGGGGATGTGGCTAGCTCTGTTCAGCGGCACATGTTCAGCAATTCCGA
TTACTATTCAATGCTGGAGGATGTATGTCGATCGGGGAGTTTTATCATCAGGGTCCAGGACAACTTCCAGGGGCTCGGCT
CCTTCGTCTGCTGGAATAATTGACCTGCAAGTTGTCAAGGAAACTATCCCCCCGAGTTCCGATGGGAGTGCGCCTGGATG
CATGTCACACGAATCTAATTTCGACGTCGGTGAGGATTTGATCAGCCAGAAAAACACTGAAACCATGCTATTGGTGTCTG
GCAATCAAAGTGTTGAATGTATCAGTATCCACATGCCCCGGCTTTCTCAAGTTTAAACCTGAAAAATGCGAGTGCTTGTC
CCACATGCATTGATACTAGGATGACTTCTGTAGGAAGATGTATCGGATGAGTTACCTTCACACCAAGATTACTGGTTTGG
TAGCTATGGTGTCGAAGAAGCTTCCGCAAAACCAAATTTTGACTCTGG
>GYY|c17855_g1
CCCCATAAATCGGTATTGGGTACGGTACACCTCAATGACCGGGGATCCTGGCGGAATGCAGCCTGAACTTAAGAGCTGCA
CGAGCAGTTCATAGATCGAAAACAGGAGACGTCATAAATGCTACCTCGCAATTGCATCAACGCCTGAATATGAAGGTGAA
CAAAAAGCAAAGCAGCGAAATGTTGACATGATGTTGTTGGGGCACAGGAAATTAGTATGAGAGAATCGCGATCCAGATCT
TCCTGCCGAACGAATCATGTTTCGTTTGCTGATTGCTACAATTAGAGATGGCTATGCCCGCGAGCGAGTAAGCTCAAGAA
TATCATGGAAAGACCTTGTTGATCACTAGTTCATCTTTTATCCCATTTTACACCCGCTTCTCCCCCAATCTGGACCTGGT
AATTCATTGTTTTAACAGTTGATCAAGACCGTTTTTTTCATTCTAATCTCAAACGTTCAACCGCTCGAGCAATTCATCAC
GACGATGGCTCAATTGGTCAGTTTTGAATTCGGCGGCGACCGAAGTTTTGATAAGCTTGAGAGTAGAATAAGAGGTGATC
GAAAGAATCAAGTAGTGAAGAAACGGGTTCAAAAATCGGGATGCTTTGGGGGATGACGGTGAAGATGGCAGCGCTGATGA
GGAGAAGTGTCGAGAGACTCGATACATCTTGACCGAATGGGCTCTGGGGTACACCGACTGGGAGAAATGTTCAAGTGTGC
AATCCGAGGGTCTCCTCAGTGGGG
>GYY|c35964_g1
GCCATTACCTAGAAGCAGAAAGTTGGTCAATCCAGTGCAGCCAGGTGTGTGTTGATACGCAGAGGTGTGTTTACAATGGG
CAATTGCTTGTGCTTTGCCGTGGCTTAGGAAAACAGAAAACATATGTGCACGGTGGCACGCTGGGGGAGGGAGAAGTGGA
GGCAAATAATACAAAAATCTACGCTTCCTGGCTTCCTGGGGCAGAAGAACCACAGCTGCAAATGAGGCTGGACCTTTTCA
CCTGTGATTACATAAGGTGTGGAGAAGGCTGGGAAACACCGGTATCCGAAACTCACAGCCTGCAGCTGAGATCCAGCCCG
CAGTCAGAACCTAATAAGGCCCAGCCTCCGCTTTGCTCAGGTGTGGGTGCAGCCTGGGAATTCACATCCAGGGACTGCAG
GGAGGTAGGACTCTGT
>GYY|c39156_g1
CTCGCCGATGCACCGTGCAAAAGATAAGAATATTTTGGAAGTATCATTTCACATAATATACATAATCAACTCTTTAAGGG
AAGGAAGCCAGATCGAATGTGATAAAGTCAAAGAAACACATGGCAGATGTTGAGGCCCATATGGGACTTTTGACTATCGA
TCTGCGGCTAGATTCCTGCGCCACCTTCACTCATCGTTCCTTTTCACCCCGGCCGAGAGAATACCAAACGTGATAAGAAG
CCGGAGCCAAAGGACGAAGTTAAAGATAAAGCTGACGCTGACGATAAAGACGCCAATGTCGCAGGCAACATACATTCTCA
ACAGTATTCTTCGTACAACCCCTGGAGCTCAGGAAGTCTCATGAGATAGGGCATTGAAGTACTAGGCCTTATAATTTGGA
TCAAGGCGCGATAGTCATCCTTGAGTATTCTCTTGCCCGTCTTGAACTTCATCTTGAGCATTCGCCGATAATCTGTGTCG
ATCAATACTGAATTATATCTGTCGAGATTGTTGATCACTTCCTGAGTCGGCCCTTGCACACTTAACGCATGATAAAGAGC
CGCAATCGTAGGTTTGCGAGCACAACAGTATATGAGGATTAGGGGG
>GYY|c27800_g1
TCAGGCTATTCGATGGCCTCCGATGAATCATCATCGCCAACGGTCAAGCTCACAGGCGAAATAAAAGCTCTGCGAACGAT
TGAAACCATGTTTATTGTTGGCGAAGCACTCGAAAAAGATCTTCGCATCTTCAATGAAGTTCTCATCCTGCTCGCGCTTC
TCCTTTTGGTTGGCACTCTCTGGACATCTTGCCAAATTTTGAATGCTCTCTGGTATCAAGTACGGATCTTGGGACAAGCA
GCCAAACGGCGAAAATATATGCAGCTGGAAATGATGGACCAAACCGG
>GYY|c18979_g2
AAACATCCTTGATAATTCTTTGCTCCATCCGCGAAAGTCAAACAAAAACATACACTCAATCACATCAACTATGGGCCTTC
TATTCCCAACTGATATACTGCCACCGTGTGCAAACTTTGCAACTCATCCATTTCGTTACCGAAAGCTTGATCATCATTGA
AGCCTTACCTGTCGGACGCTTACCTGTCTCCATATCACGCTCAATATTATCATCATATTTTATCAATATCTTTCCTTCGC
ACGCTTCCTTCCTCGGTCGGAACAGATGTCATCAATGAAATTAATCATGTTGTCCAGACATTAATCGCGTATGATTCTCG
CTCGTTTTCAGTTCACAAGGCAGCGATTTGCCCCAGTTGAAGATTTCCCAGGGTTTCAAAGACTGTCGTCGTTGGACTTT
CAAGCTGGACTTTCGAAGCTACGACGAGTTCATTATGATGGCAACTGCGCAAATAGGAGGAGACTACGACCATTTCGAAT
CGCTTTCCATCATCCAGTCGTCACAAGATTCGACGATCGGAGAGTCGAACGCCAAGTCTTGCTCGACCCCCAGCGCGCCA
CTACGGCCGCT
>GYY|c16405_g2
TTGAGCATCTCCCGCCGCCCGTACGACTCGCGAAAACTTTTCCAAACTCACTCACGCCAGAGATCTTAAAGAAGATCAGG
GCTCTACGACATACTTCTTCGCTCAGCCAGCTTAGCAAGAAATTTGGAGTGTCCCGGTTCGCAATCGAGATGCTAGGAGT
CGAGAATCAGGCGAGTAGGGCAATGATCGGTTTGCGGAATGATATGCGCCAACAACGGAGGGAGAACCGATGGAGTGTGG
CTAAGCTGGTAAGGAGGGAGGAGAAACGGACGAGGCGAAGTATGTGGTAGAATCGCCGGCGGGCGGGTCTCATGGCTTGA
ATACTTCTGTGGCGATATACCGGAAACAGTCAAGTTGTATACCCGATCATCCTACCAAAAACATCCATCATCCGTCCCTC
AATCCAACTTCCCTCCCGAAATTCTTGTGAAATAGACCCAAGCCGATTTTTTGTCTTGGGCCAATACCGTTGACCAACTT
TCCCCACTGCAAGTGCTATGGGCCATAAGTATTGGGCTCTATTTCTCTTTTGGTTCACTTTACAAAGATGTAAATGCTAT
CTTAATGCCTTACAAAAGTGTAACGTACTGTTGCGAAGGGTTAGAGGATTCCCAATTGCAAGATCGTGCTCAGCAGTCCG
ATGGTTTCTTAACAACATAATGGTTGCCGAGCATCAGATCGCCCACCGCATGTGCGTACCCAGCACAATGTCTATGATGA
TCAACAAAACTATGTTTAACCTTTTCCATGATCAAAGTATGAATGCAAAGCACCACAAAAATCCATTTGTTTTGATCAGT
GTATAGGGGTCGATATTTTCCAAATCTCAGAAACAGTATCTTCTTTTTT
>GYY|c36038_g1
AGGGCACAGCCTTAACAAAGGCCCTTCGAGTTCAGCCTTGAGCCGTCCCAGAGAGCCCTTCCGAGCTCGGCCTTAGGCCG
TCCAGCCTCGGGGGCCGGTTGAAAGGAGCACTGGTCTCGTAGAGTCGAAGCCAGTGCAGGAGCTCCATTGATTGACGGCA
GGCTGAGTGCTGAGTTTTTCTGCAGCTGCAGTTTTCGGTCACATGAGCAACAAGTAAAGCAATTCCGGTGGTTTTAAGCC
ACCATCTGCTGGGTATGGTTGGGCTGCGGACTTACTTGAAACCGGAGCACCTGGATACAAAAATCTGATCCAAGGTCTCA
TACTTAGGCACGCTGCACAACGGCCTGTGTAAGGTGTAAATTCAAGAAAGAGCACGAAG
>GYY|c21713_g1
CCCCGATCAGCCCCCCATCATCCCAGACGCCCTGCGCCGCAGACTCGTCAGCCCGGCCCTCCAGCTCTCCACCAACACCG
CTCTCAACTCGATCCCCTTGCTCCCCGAGCCCGCCCCACGCCTCGCTCGCTGCCACCAAGACTGGGCCGCCGCCACTGCA
AACACTCCCGTCGCCTCCTCCCAACCGACCTGCCGTCCACCACTGAGAGGCTCCCATACAGTCACTGCCCCTGCCCCTGC
TCCACCAAAACCCCCGATCCCCGATCTCGTCGCCGCAGCAGCACACGAGCCCCCCGGCTCCGCCTCCCCCACCCTCGCCC
TCCCCCCCGTGGATCCCCCGCCAAGCAAGCCCACATCGCTCAAAGCCCGCCTTGCCCTGCTCGCAAAGCGGCTCCGCCAC
CCGATGTCTGGCCGGCTACGCATGCGCTCGACCCGCTGTGCCCCGACGCCAGTCTCTGAGCCGGCCGTCGCTCGTGCCTC
TGCCGACGAACACCCGGACGTCGCCATCGGGCCGAGGCTCCACAAGTCGCCCACACCTATGCGGCCACGCTTACCATCAT
CAAAGCTGGCGCTCGCAGCGAGCTCGGTGCCCGATTTGCGCCAGACCAACCCGATCGACCACGACGATGGGCCGCTCATC
GGGGGCATGTACTTGCACAGTCCACGGACGGCGGACTCGCATGTGTCACTTGTCACTACTGCCAACGGTGGCGCTGAAGA
AGAGCCAACTCGAGTGCGAATTGCAACGGACCGATGGGATGGCCTCACGACGGTGGACTTGCAGCCATGTTGTAAAGAAT
GCTTGCGCGGAGCTGAAGAGGGATCAAAAGAAGGATATGTACCAAAGTTCTCTGAAGGCGCGGCTAGGTTGTTTGTCAAT
AGGACTTGGTTCTTGGAGGATCTTCTTAGGGAACGTGGCATTTGTCTTGGTGACGGAGATGGTGATGGCGTGACGGGTAA
TGTTGGGGAAGTGGAAAATGTTGAATGATGAGGTTATGCTAGAGTTATTAGGTTGGGATTTTCAGTTGTGGGTGGTTTCA
TCCAGGTTCAACTTCTTTATGGTTGGGTTGGGTAAGACATTTGGGGGTTTTCAATGTATTGTTTTTAAAGTAAGAGACTG
ACAAGAAGAGAGGAATCAGTGAAGAGTTTAGGAGTCATTTTTTTATCAATCAATCAATCTCTTATTCTAATGCTCAAACT
ACTTGTCAATCTATCTATGTTATTTTTTTTTCATAACACCTTGTGAATATGTAACAAGTTTCTTGTATTTTTTCTTTCTT
TTTTTTATTGGTTTTTTTG
>GYY|c36563_g1
GCACTATTGAACTGACACTAATTCTGCGCCAAACACAGGATCCTGCAATGTAATAGCCAAAACATCTTCAATACGTTTTA
CTGGATGGATCTGTAGATCTGCAATAATATTTTGGGGAATTTCTTCCAGATCACGTTTATTCTCTTCCGGAATTAAGACT
GTTTTAATTCCGCCTCGATGAGCAGCCAGTAGCTTCTCTTTCAAGCCACCGATTGGCAGAACTAAACCACGCAATGTGAT
TTCACCGGTCATAGCAACATCAGCTCGAACCGGATTACCGGTCAGACAGGAGACCAATGCTGTACACATGGCGATACCCG
CACTTGGGCCATCTTTCGGCGTCGCACCTTCCGGAACGTGGACGTGAATATCCCGTTTCTCATAAAAATCAGCGTTGATA
CCCAACTTATCAGCACGAGCACGAACAACGGTTAATGCTGCTTGAATGGATTCCTGCATAACTTCACCGAGTGAGCCAGT
ATAGGTTAGTTTACCTTTCCCTGGAACACACGCGGTTTCAATGGTTAGTAAAT
>GYY|c16043_g4
CCCTCACCTCCGTCGAGGGAGGGGTAAATGGGAGGGAAGTACTAATTATATGGGGAAGAAGAAGAAAAAAAATGGTGTGG
ATAAATAAAAAGGGGCCCGTGCTTTTAACATATTATTTCGTCCCCTTCCCACCTTTTATACCATTTTTTAATTTATTTTT
ATAAAAAAAAATGGAACGCTTCAATAATCATATATTTTATCCTTTAAGGGGATTAGGTTAAATGAGAAGTATGTTGATTT
TCTTCCCTCTGGGTCCCCAGCCCTATTTGTGCTTCCCCCCCCCCCTCACCGGAAGAAGTTGATTTTATTATTTATAAATA
AAAACCGTTTCTAGCATATTATTCGTGCCGTCCCGACTTTAAACATATTATTATA
>GYY|c31142_g1
GCCGCATGTGAGCGACTCGGACCAAGTGGGTGAACTCTCATTTGAAGACGTTGAGATGGAGTATCGATGATACAGTGCGC
TTACCGCGTTGGTGCGTTGTTCATGTCTTCTTCACTACCTCTGTGCACACGAGTGGGATTCGGCTGCTGCTGGGCACTGT
ATTGGCTGCTCGGCACAGCCGCATCCCCAGCACGTCGCATGTATGCCACCGAACATCGATAGCCAGTGTATCCTTTCTCT
CTG
>GYY|c38538_g1
GGGTAAGGTACAGTGGTGGAGGGGGTTAGTGAACAGCAACACTGTAACACATACATCTAGTGCATCTCTGCTTCCTTTCC
TGCCTGTCTATATGAAATGGGAGGTTTTGCTGTGTGAGTGGGCAAAGTCGTGACAGTCGTCTCTGCCATGAGGAAGAAAA
CTGCAACACTCGTAGGAGTGCAGCTGCCCACACACATTCATATAAACCTGCATGCGTCCACAACTGTACAACCTGCATAC
CTCAACA
>GYY|c4945_g1
TCGGTAACGGTTTTTACTCTTGCTGTATAAGCACTCGCAAATCCAACATCCCACCCTGCCTTGCGGCTCGATTTGATGCG
GAGCTACTCGTCGCAATCGGCTTCGATGAGCCCGTAATGATGTCCATCTGACGAGTATTGAAAATCAAATCTATTCTATG
CAAGAGCTTTAACCGCTAGCACCCAAGGACTCGACGGTTCAGATGGTACTCTCGATTTGACTTAGACATAGTCATGAAGG
AAGCTACGGTATGCCTATAGTGGTGACTGCTACGTTGTTAGACCTACGGTCATGTCCGATTGATGCTGCAACTGGTCTGT
GGATCTCCACCTTGACCAACGTCCGCGCGCCCCACTTCATGGGGTGTAGTAGCGAGGTCGGATGAATGTGATGGTGAAGT
CGGGTGGATGTGGTGGTGAGAGCGAAGTCGAAAGGTCATAGGCCTCATGGGGATGGGGGACCTTCACTTTGACAGACTCG
CTGAACCGAACTTGGCGCTACGATCTGGCATGGTCTTTCGTCTGGAACGACTTCGACAAAACTTCCGTTGAGCTTCCTTT
GACCAAAATGCGTCCAGAGCACTCAAGAAGAACTTGTCTCTTCAGCCTGCCTTCTCGACAGTTCTTGACCTTCTTTGACT
TTGAGCTATCAACTACAACCTCGCCCCTTCAGACTAATTCGAATATTTTTCCCGACTGTCACAATCCTTTGAACGGCACG
CTCTTTGGGCACCCCACAATCCACTCGAACCACTTTGCCTTATCTTACTTTCTTATCTCATTCATAACCTGTTCCTAACT
AGGACCACGATCTTATATAGCCATACTATCAAATCTACGCCGAATACTTCAAGTGGCACAACCTTCCGGTCATTATACAT
ATTTATCTACGATCTCAGGAATATCATAGTAATTTCTGGACCTATCACATATTAGCTGAACAACATACAGTGGTTTTGTC
AGCTTCAATTCCATGTCAGACTTTCGAGGAGGGACGGATTCCCCTCAAAAATTATTCCCCATGGTTTTCTGCTTTCTCCT
CTTGGTTCCCCAGTCTTCTTTCGGTGCCCCTTTACCTATGATCATGGAGAGCGCCAGCCACTTAGCACAATTAGGCGAAC
TCGCAAATGGAGGAGTGAAAACAGCAACCATAGGTGCAGATGCTGCCCGGGCTGGGACTGCCGCG
>GYY|c26595_g1
GTTAATGTCTGGGACACAGTTCAAGGATTTTTCTGCATGGTGAGATGGAAACTTGTTGCGTGCAAGTTGTTCAAATATGA
AGCAGTGATGAGAGCAGGCTTCTAACAAAGATGATGCAATTTCACGCACAGTGACTATCAATGGTAAGGTGTAAGATAGT
TGAATCATCATGTTCGGTCTTGCCAATCTGTACTAATTGCTTATCTTTAAGAAGTGCCTAAATCAAAATCATGTTCAAAC
TATAAACCTGGAGTCACTGTTCAAATTGT
>GYY|c13634_g1
GTTTACCTGTGAGGCCTTGGCAGGGCTCCCGGGTTGCTCAAACTGATCCCAGTGCACAGACCACACACAGGCCGGCAGCT
ACTGCCAAGCCACTTTTTGATTTTTCTAAACAGCAAGCTTTCTGCAACAGAATGTATACTCACTTCCTATCCTTAGCTGC
CAGAATACCGAGTTGCCTTTGACAAAGTTACTCATTCACACTCTTGTGTATATATCAACATAGATGCGATTACACTATGG
CTTCCTCATAGCACCCATCATGTTCTGACAACCAAGCCAGGTGATGTTGATCCGAACTGAATTCAAACCAGTATATGTAT
ATATGCGGTCCATAAGATTAACTTGTCATCAACCCATCCAGATGTTTCTACTTGAAATTTGCAACACCTTCTGACTAAAA
GGTCAGAAGCACAATCATTACTCCGCATCAATTTTTGGGTCCAACATCAGTGCTCATGAAACCCACAGGAGCCAACATCA
TTGATTTGTTCATTGAACTCATCCTTGGTCTTGGTGGGGAGAGCCCAGTTTTACCACATTGGAGAAGCATCACAAATCTT
CAACTAGTTTGCGAATGTAAAGATTATGCACAGGGAGAGTTGGGGACCCCACAATAATCCTCATAGGTGGGAAGCCACCA
CGAGGATGTGTCGGAAGCTCTTCGGATGGGAAGGCGGATCAAGTTGATCGGAAACACTCTGCACGGCGCAATATACTCAT
TGTTGAGCCATGGGGTAGCTTAAGATTCTTGCAGGAACCTGATGGGATCCACAAATTCGAGAGTAACTCGTATTATATGG
ACCGGCTTGCATATCGTGAGAGTGTGGTAGAGCAGCATGGCAAAGAGATCATATTCATACGCTAGTCTAGAACACAAGTG
CAGCACCCTTTGTCTTCTTGTCACCACCAAGCTCGAAGTGTTTGCATCGCTTCAATGCCACCTGTTTTTTGTACTTGCAT
ACGGTGCATTCCATCCGTAGGACGACCTTCTTGGTCGTCTTGGCTTTCTTGTGAAAAACAGGCTTGGTCTGTCCACCGTA
ACCGGACTGCTTTCGGTCATAACGACGCTTACCCTGGTGGCGAAGTGAGCAAAGAGAACAGTCAGTTTTACTCCAGACTG
CTTGGTGATAATCGACATAGCAGCTTGGCTTGGCGGTGGGGAGAGCGCCTATCAAGTTAGGCGAGTCCAACAAATGGCGC
TATGAAAGTTGACGTGTTGAGTCTGGGATACATGTAGCAATGTCAAGCTAGACGAGGTTTA
>GYY|c19043_g1
TGGATGTTGTGTTCGAAATTTAGAACATGTCATTGTATCACATTACAACATCAGTATGGCTAATTATGAGGTTTCTACTA
TCTACCCACAATTAAAGTTCAACTAGTTACACCTGCCTAAATCATTCAACATATACTATCAAGCTCCATTCCGTGACTTC
AAAAAATGTTTTAGAGGGAGGTTCAATGCATAGTCGGTTACACGAATTGCCAACATTAATCACCGATGAATTGAAGATAT
ACTACACACTGAGTTTAGAAATAGCACCCGGGCAAAACTGGTATACATCACAACATGCAAAAACTCATAGCTGCTTGTCA
AGAAGCTACGTCGAGCGCCTATTTCTTCTCAGTCTCTCTTTTCATAGCAGCCTCAGCAGCAGCACGTCTTGGATCGCGGG
TGGGTTGTTGCTGTACATCTGCCGAGCCGACCATTTGAGCGGAAGGCATCGGTGGGTGTGCACTTGTGGCGCACTGGAAT
TCGATGGCTGTTGACGGAGGTTCGTAATGGTCTCCCAGCTCCCCACCCAGTCTATGAGCCGAGACCCTCGAGCTGAGGTC
GTGTGCCAGCATGCCTTTATTGATATCCGAGTCCAGCTGCTTGAAGTCGTTGTCGTGCGGGCCAAAGCGGTTATGAGCCA
GTTCGTGACACAGGACTCTCCTCACCATCGAGAACGGTCTGACGGACTTCAAATCATCAGTCAAGAGTCTTAGCCGGATC
CTTGCGCCTGCATTCTCGTTGACGCCGAGGATGCCGGGATCGGACCAGGGATGCAACTCCCCCAGAGTCCCAACGCTAAA
TTCATACTTGAGCATCTGCGCACGAACCGAGCCATGGTTCGCGAGCTCCTCCAAAAGGGCTCGCCGGCGTGATTCAAAAG
GGAGCTGTGGGAGCAGCGAGATTTCGTGAAACCTGTATGGCGTCTGGGCTTGTCTGTTGCTGGTATCTCGGACTTTCACC
GGGCGCTTGAGGGCTTCCTGACGGGCTGCCTCCCGTCGGCGTTCGAGTTGAGCGGCTTGCTCGGTCTTCTGGACCTCTGA
AAGTTCGGTGGTAAGCAACAAGACCCGTTGCGGACCACTTTGCAATTCAAATCCCAGTTGGTGGAGATATCTTGAGTCGG
AAGGTCCTGGCGACAACAATGTCACTGGGGGTTTCTTGAGGATAAGCTTGTAGAGAGTCTGGTCGGGAGTCGATGTGAGG
GTGGCTAGAGTGGATAGATGGTCATGACAAAGTTGCTGCAGGGTGATGTTCAGGGGGATTGATAAGCTGAAAGTCGACTT
CTGGTGAAGGACGGTCAGGATGAAAGTTTCGGTGCTGGGCCCTGATGCTGGACTATGGACCATGGTGTGTGGATAGTGAG
GAAGAGAAAACAGATTGCTGGGGCTGGATGGGGCCAAGACTGGAACGCGAGACAATTTATAAATACACACATGAATATCT
ACAGATCAGTAAGCATTACTAAGCACCGCTAAAGAA
>GYY|c20681_g1
CTGGAGCCTCCTTGAGCTCATCCACCAGGACACCCTCACCATCAGGACTCAAGCGTCAAGCATGGACTCACCCTCATCCT
TGCTGCCCGCTGATCAGTACTATGGCACCTCTCATTCCCCTCGTCGTACCACCCGAACCTACAGCTGCTCAGACTCCAAG
CCCAGACCTCCTCACTCACCCGATCATCCCACCTTTCTCCCCACAGCCGCTCAACACCGAAATCGGAGACTAAGCCATGA
TGAAACCCCCATTGAGAGCCGCAGATTCTTGATTCCGGTAGATGAAACCATCCGATTAGTCCTCGAACAAGAAGATACCA
ATGGCGACTTTCAAATCTCAATCACCGATTCCGGCCCCAAACTCTTGGCCGTTGGCACGGTCTCCTCTAATGGCTTCAAA
AAGTTTGACATTCGTGGTCAATACATGATCTCGAATCTTTTGCAAGAGCTAGCTCTGGCGTCATCTTATGGAAGAAAACA
CATTGTCCTAGATGAAGCCAGACTATCTGAAAACCCAGTCAATCGGCTTTCCCGCATGATCCAAACCACATTCTGGCCCT
CGCTCACCCGGCGAATCGATGGTGCCGGCCTCCTGGCCATTCTTGCCGATCCGAAGGACCGGTCTGCGACCCAGGCCAGG
CGGATCTATGTTCCTCATGATGAGTCCGAAATCTTCGAATACTATCGTCAGGTCGCGGCCGGGCATCCTGAGCTGGGCCT
CGTCGTCGAGCAGTTGCCACCCCTGTCCGACATCACCCCTCGCTTTGTCCGCAGTCTGAACGATAAGCCTGGGATCTTGG
CTCTCGCGATGAAGAAGGTCAAAGACGAGAAAGGGATCGATCAATTGCAAGGGATCCCATTTGTTGTCCCTGGTGCACGC
TTCAATGAGCTCTATAATTGGGACTCTTACTTTATCTCGATCGGACTTCTGATCGATGGCTATCTTGATCTCGCGAAGGG
AATCGTTGAACATTTTGTGTTTGAGATCAACAAATATGGCAAAATTCTAAATGGCAATCGGACGTACTACTTGTGTCGTT
CCCAACCGCCTTTTCTCACCGATTTCGCCCTTCAGGTCTACTCTCGACTTCACCCATTGTCGATATCCGCTAACAAAAAG
TGGCTGGCTGAGGCGATGCGTGCAGCCATCAAAGAATACCACACTGTGTGGATGTCTGCACCCCGTTTGGACCCAAAGAC
CGGCCTGAGCCGATACCGCCCAGATGGAATTGGGGTTCCACCTGAGACTGAGTCTTCTCACTTCACCCACGTGCTCAAGC
CGTATGCCCAGAAACATGGCATGAGCGTGAATGAATTCATTGAGGCCTACAATGACGAGCGCGTCGCCGAGCCAGAACTC
GACACCTACTTCACCCATGACCGCGCTGTCAGAGAGTCTGGCCACGACACGACGTATCGTTTCGAGGGTGTCTGTGCAGA
TCTGGCGACAGTTGACCTCAACAGTCTACTGTATAAGTACGAGATCGACATCGCAACGTGTATCCGGGAGTTGTTCGACG
ACAAGCTCGAGATGGTTGATGAGTTTGAGCTCTCCAGCTTTCCGTTTGGCACGGACGTTCCATATCATCCTACAGGCGAG
ACGAACAAGCAGACGAGCTCGGCTCCCGCTGAAGGAAAGCAGCCGGTCAAATCGACTGCCGTCGTCCAGACCTCTGCAGA
TTGGTTTGCACGGGCGCGGCGGAGGAAAGTGTTGATGGACCACTATCTCTGGAACGCTGGGAAGGCGCTGTACTATGATT
TCAACACGCGTGAGATGAAGCAGTCCCACTACGAGAGCGTGACTGCATTATGGGCACTCTGGGCCGGTGTAGCGAGTGAG
GAGCAAGCTGAGAAGCTAGTCTCGCAGTCATTAAAGAAGTTTGAAGTTGCCGGTGGCTTGGTGGCGTGTACCGAAGCATC
ACGAGGAGATATCTCGCTGATTCGACCTAACAGACAATGGGAGTAAGTATCTCTAGACCCTGTTTTCAAATCATTCACAG
TGAACAATTTTTGGTCACAAGACGTCTATTGACAAGTCAAAGTACAAAGGCACCTTTCTACTTTAATTAGTCACTAGATG
TCTTGTGACCACTTTTATCTCACTGTCATTGTTTCAGAAACTTATATCAAAGCCGACATGATTGTGTGACACTGAATCGG
GTAACAGTTACCCTGCTGCTTGGGCTCCTCATCAGATGCTGGCGTGGGTAGGCCTAGAGCGGTACGGGTACACCGAAGAA
GCTCAACGGACAGCTTATCGCTGGCTATACATGATGACGAAGGCGTTTGTAGACTACAACGGGGTCGTGCCAGAGAAATA
TGATGCCATTGCTATGAACCATCACGTGAATGCGGAATACGGCAACCAAGGTGTAGACTTCAAGATGGTGCCCAGGGAAG
GATTTGGCTGGTGTAATGCTAGTTATCAGTTGGGATTAACTTTCCTGAGTGAACGACAACGAAGAGCCCTGGGGGTGCTC
GTCGAAGCGAAAGATTTGTTTGGCTTAAATTAAAGGCCAGCTTTGATTTTCCCGCGCCATCTCGTGGCTCCAAAAAAATC
TGGCAATGGATTTAGCCAGAAAGAATCAGCCTCGGAGTCTGATCAGTCAGCTGATGAGTGGTTTTATGGAATTGAGATTC
AAAGTTTGACATGTTGGGTAATCTTATCAAAGGTGTATTATTATGATTATGGCGTACTTTAGAGGCATATTTCTTTCTCT
CTCTCCGGTTTGTCGTTCTTTCTGAAGTATTACTTGTATGTTACATGTACATTAATGCTTTTTGAAAATTAAAAAAAAGT
AAAGTAGTCCACAGTTGGCTCATGCTAGACTCTCATGATAGAATTTTATAGATTTATTTTAACGAATATGGATCAAAAGT
TTTTTGTCTGTGGCTTGATTGATTATGAGGTTTTCTTTATAGCAAGCCATATATGTTGATGCATGTATGTACAGCAGCGT
TTCACTTCTTTCTTGGGGCAAGGCAGCAAGTATGAAGCACAAGTATGAAGACCAGGAAAAAAGCATGCACAGATAGAGTT
AAAGTCAAAGTTAAAGTTGTCAACATGTAAAGTATACTTGTATAT
>GYY|c35032_g1
CGGGGAGAGGGAGAAAGCAAGAAGCCCGCAGATTAGTCTATATTTATGGCGAGTATCAGAGCGTGAAGGAGAATTGGGCA
TGGCTGAGCTGGAGCAGCCAATAAAGAAGCGCAAGCGCTACGATGTCAACGATGTCGCGGCACCAGTCGGCAGCGGCAAA
GTGCAGGGTCAGGAGGCAGGTGCTTTGCTTTCGGAGGAGGAGAAGGCCAAAAAGAGGAAAAGCG
>GYY|c30271_g1
GGGAAAGCCTGGGCGGTTCGGTGCATTCTCGGTTCCCGGTGTTGTCGGGGCACTTTGGATCCGAACATTCTTTCCGGATG
GACTGCCGGTGTTGTCTTCAGAAGTCGCACGTTCCTTGCTCTTCTTCCTGTTATCATGGGCAACCTTTGCTGCAAGGGCG
GCAGCGGCAGCGCCTGCTGCAATCGCCTCCTTCTTGTGGCGTGAATGTCGGCGTGCAGCTTCGGATCTGCTGGATGAGGA
AGAGGAGGAATCAGAAGAGGAATCGGATTCTGATCCGCTATTTCGGGATTGGGATCTCTTCTTATCGAAATGGTGC
>GYY|c2612_g1
GGCATTTCTGTTAATTTGCGACAGTGACAGGGTCGACTGAAGGATGCTGCGAGGAGCGGGACGGAAGTTAATCTCACACG
GCCGCTTTAAATCGACGTTGCCGTGTTCGCCACCGGCCCTGCTAGGCAATATTGATATCGAATCAAGGGAGGAAAGAAAC
ACTAATGGATTTAATGCCTCCTGGAAATCTCGCTTTCTTTCACGCGATATCAAATGCAGGTTTCCAGTTTTACTCAAGAT
TCCTATTTGGGCTCCTACAC
>GYY|c4870_g1
GTAGTCGCCTGTGTTGGTGGTGGCAGCAACGCCGCAGGAATGTTCTACCCCTTCTCCAAGGACCTTTCTGTCAAGCTTCT
CGGTGTCGAAGCTGGTGGTGATGGTGTCGACACAGACCGCCACAGCGCGACTCTCTCAGCTGGAAGCAAGGGTGTGCTCC
ACGGAGTCCGTACTTACGTTATCCAGAACAAGCACGGACAGATTAGCGAGACTCACTCCGTCTCTGCTGGTCTTGACTAC
CCTGGTGTAGGACCTGAGCTTGCCAGCTGGAAGGACAGCGACCGTGCCAAGTTCATTGCTTGTACAGATGCCGAGGC
>GYY|c32958_g1
GAGAAACCCCCCAAGGCCCCGACCCGAATTGAAATAACCATCAGCCCTTGTTTACACCAAATATTTACGAGAATGACATC
CTCCGAAAACTTACCCAGCGTCGAAGCGTGGTCGTTTCGTGCGGCTTTCGCTGATTCTTGGCTATCTGAAGCCTACGCAC
GCGACACCGAAACACTTACCAAGGCCCTTCAAAAAACCTTCTCTAACAACAACAACAACAGTAACGATATTACTTACTCC
GTCACTGAAACGCTTGCTTGCGATTTCACTCCGCCCTTCGTCGCCCCCGAAACTCCCACTGTGTCTAACGTCTCGGGCTC
CGACCCCGAAACTCTCCCGAAACGCCAGCGTACCGCCGCCGTCGGCG
>GYY|c31756_g1
GACCACATGTTGTGCCTACTGCATCTGGGAGGAGACGGGTAATAATGAGGATTTGAGGGGTGATATCAAGTCCTTGCTGC
TTGATACGAAGAAGCATCTCATCCTCCAAGGCACGAACTTGATCCAAGATGTAAACAACCTGACCACCAGTATCAGGGTA
GCCCAAAACATCGTCTTGGGCAAAGTAACCGTGGGGAGTAAGGATCAC
>GYY|c14509_g1
GAAAAAAATAGTTTCAAAAAGCAAAGCTAACCCAAGAAGATCATTTGCATGCACTTTCATCTCATTGGACCAGATATTGA
AATTCAACTGCAACAATAAGACAGGTAGAAAGACTCAACATATATATCTATGTTGTTTCCAGCAATTAAATCAGAATGAT
GTCCATTATAGAACTCTACTCTTGAGAAATTTTGGAGAATTTATAACTTTGGCTGGATGGGCTGTTTAATGAAATAGTTG
AATATCTCAAGCTTTCAACTCATACTTTCTGCTTGATCAAATCAAATCATACTTTTTGGTGAGGGGTTTTGTGGGATAAA
ATTTATTAATGGTTTATTTTCGCAATTCGCCCTCATTTTTCTGTTATCTTCAGTCCAGCGCGGGTTTGGAGCGAGCATTG
GGGATGGCGTCTGTTTCGACTTCGTTTCCTTCTAAAATCATGCGAATCAGTAAAATAAGCATCGCCAGCAATAGCAACAC
TGAGCCCGACAGGCCCAAAACAAGAAATATTGGCTGTTGAGATTGATTTGGCGCGTTCTCAGAAATTTGAAGGTAGTACG
CCATCCCGACTCCAACGTCAAAAGTGATGACAAGGGCCATCACAAAATAGTGACCGCATAGGTATTTGAAGCTCCGGCTG
AGCGTACTGGAAGAGTTCTCTTCGAGTATTATGGGACTAGAAAATGAGCCACGGAAGTCGTCCTTTTGAACGACTTTGTT
GTTAAATGACTCCAGTACCGATTCTGGTTTCACAGCGTTGATGTGCGCTTTGATCGTCTGAAGCATGGATAATGCGCCGA
ACACATACAGCACGATAGTCGGGATGCCCACGCTGGTCCAAAATAGATTCATCAAATATATGCTCTCCAGTTTTTGAACG
GAGCGACGCAGGAATCTTGCGAAATCAGATTCAAGAAATTCGATCTGGGTGACCGACAAATTTCGGCCACTTTTCCATAT
ATCCCCAGCTGTTGTGAGCTTTCTGCTTAACAGGTCGAATGTGTCGGCTTGCTTCAGAAAGGCATTGGTTTCACGTATGG
TCAAAAGCAACCCGATTGCACCAACGATGGATGGGAAGCCGATGAGAAGGATGTTAAAGACTAGCGGACTGGCACCACGC
CTCTTGGATCTTCGGGTTGACAAAACGGTACCACGATTGTACCATGTAGTTAATGCTTGGGTGAAAAAGGCCACGTGTCC
ATTAAACCATCTTGCTTCCAACCAAGTATATCCATATAATTCGACGCTAGTTTGACGGTCCAAAGAGCGATAGTAGAAAA
AAATAAAAGATAAGAATAACACACTTGAAATTAGATGATTCACAGCTAACACGAGCCCA
>GYY|c11811_g1
GCATTGTACATTGCAAATACAGTGGGTTCATGCAGGCACGTAAGTGTACACTATGTGCATATGTAGTTGTAAGAAAAGAT
AAAGTCGGTGTAGGTTAGCCCGACTGCTCAGTTTCAGACACCAGATGGCCTGATCTTGTGATGTAACCAACTCAGGCTGA
CTGAAAAATCCGCAATAGTAGATCGAGATCTAGGTGTTTGCTGGAATGCATGGGGGTACTTGTGCAATTTGGAATGGATG
ATTATTATCACCTACTCGAACTGTGTGAACATTTGAAACCAGGGGAAGAGCAGAGAGAAACCGACAAAAGAAAAGAGCAA
AGGTTGACGTAGAGCATTTTAGGAAGTTATGACATACGGCTTCAATCCGATCCACACGAG
>GYY|c19700_g1
CCCGCCACCCCGATTACGCGTCTGACGGTCTTCCCATCACGAAGCATACAACATCCCCAGGCTTCGCTTCTTGGCCGCTG
AAGTTTTGCTCAATCGCCTACTTTCGACGATGCCAACGTACGGAGGAGGTCAATCGTCGCTTTTCTTGAATCTCGAACCG
AACAACTCGTGTGCTGATGACGCGTGGTGATCGTGGAAATAATTCGTTCTTGAACAGACGAAGTGAGTGCTGTCGTACTC
GACATCGGGTCCAGCACAACTAGAGCAGGGTACGAAATAACTCAGAAGGCTTCTCTATGCGGGAGAGGACACACCCAAAG
TCGTCATCCCAACTTCGTTCGGCTACAACCCAGCGTCTTCTGATGGGCCAGGTGCCAGTAGTCAAGGAACCTACTATTTT
GGTGACCATGGTCCGACACTTTGGAGAGCCGGAATGGAAGTGGTTAGTCCGTTGAAGGATTCGATAGTCGAAGACTGGGC
AGCGACTGAACAGTTGATGCATGTCGTATTCGATCGTGAAATGAGACTGGGGCTACCAGGCGCGGAACTGGAGCCTGAAG
AAAAACGAGGCATTTTGACAGAACATCCACTTCTGGTCACTGAGCCTTCATGGAACTCAAAAGAAAATCGTGAACGTATG
ATTGAGCTCGCCTTCGAACAATTTGACACGCCAGCCTACTACTCGGTCGACCGAGCAGTTATGAGCGCCTTCGCGGCAGG
AAAAGGCTCTGCTCTGGTCGTTGACATTGGGGAGGAGCTAACGACCGTGACTCCGATTTTTGACGGATTCGTGCTGCGCA
AAGGTATTCAAAAGTCGCCTATCGCGGGAAGCTTGATATCCTCCTTGCTTCTTTCAGCGACCGAAGCTCAGCTACCCACA
CCTGTCTATCCTCATTACCTCGTCGCATCTAAACCATCTTCTTCATCGCAACCTCCCAACCCGATTGGACCCGACTCAGA
TACCCCTATGCCACCAGCAGTCGATACTATACCAGCCGGTGTGGTTCTTCGAGATTCGCGCATGCCTGGTAAAGAAGGGT
CAGGTACAACCGACAGCTTCGCAAAGTTCCAAAAAATGCGGGTCATGCATGACCTGAAGGAGACCGTTTGCGAAGTCTTT
CCTAGGAGTTGGGACGAGGAAGCGGTATCTGCAATGCCGACAAGAACATTTGAGTTTCCAACTGGACAGCTGCAGCAATA
CGGTCGGAACCGGTTTGCAATACCCGAGGTCTTCTTCACCCCTAGTTTGGCTTCACCTGATTTTGCCAATCACATTGTGC
TCAAGCATCCCGCATCGACGATCCCTACACCTGATCTTACCGCCGCACTCTCATTACCACAACTAGTCATGATGTCCATT
TCTTCATGTGATGTCGATGTTCAAGCTATCCTGAATGCGAATATAATCGTGACTGGAGCGACTAGTCTCATCCCGGGCTT
GGCTGAACGGTTGGATTCCGATCTGAGAGCGCTGGCCCCGGGAATGAAATTCAAAATCACTGCCACTGGGAATGTGGCTG
AAAGGAGATTCGGAAGCTGGCTGGGCGGAAGTATCCTCGCTAGCTTAGGGTCATTCCATCAGCTTTGGATCGGGAAAGAT
GAATACAAAGAACAAGGCCGAACCGTTGTTCATCGGAGATGTAAATAACTCAAGGATTGCGAGAATTTGTATGGTTTATC
TTGTCAGGCTTGTTGGTATTGGAAAAAGAGTTTTCCTTCCATGTAGTCTTTTGTGTCTATCATCAAGCGATCCTTGAAGA
AATATCTTGATTACAGAGAAGCAGAGAAGACTTATGTTTGAGTGTTGTTTGTTACCATCTTGCATGAGTTGGTCAACAGA
AGGCAAATGTACTTGTCTGAAGTCTTGATTCCGTTGCATAAACGCAGTTGGTCAAAGTGCAGTCCGGCCGCCATTTGTCC
ATACTGCAGGCTACTCATCAAATGAACCACGCTGTCCAGTCAAGGTGATTTTTTACTGAATTACTTAACCAGCATATCCC
TCTTCCTCACTTAGTCTTTCAGAAGACTCGCAGTAATATATGTTTTTGAAAGAGGCCCTCAAGACAAGTAGGAGTGTGTT
GTAGATTGATTCAAAGAAGCTTGTGGGCTTCTGCAATATTTAGCCTGGAGGGTTGAAACAGATCATCCTCAAAAGAAATT
CAAAAATTCTATATGGGAATAATGTGGCAAATTCATCATTAATGCAGAGGTTTGATGAAATTCTGCATCTATCGAAG
>GYY|c10050_g1
GCCCTGCTCTCCGCCGGTGATACCGTCTCCCGCATCGCCTTCGGTATCGCCCTGCCTGTCATCTTCATCTCCGGATCCAT
CAACGGCACCGTCGTCGGCAGGTACATCATGGACCGCGCATTCCCCAACTCGCCGATCCGCTACGTCAAGGGCGCTCGTG
GCTGGGCTGTTTGGATCTGCCTGATCACCATCATCACCATTATTGGTTGGATCATCGCTGAGGCCATCCCATTCTTCAAT
GCGCTCCTCGGTCTCATCTCCTCCCTGTTCATCTCGGGTTTCACCTTCTATTTCCCCGCGTTGTTTTGGTTCCAGCTTGT
CAGGGAGGGCGGCTGCTTCTCG
>GYY|c20162_g1
ATCAAAAAAATTAGGATGAGAATTCATGCAGTAGTACTTGGACAGTAGGATAACTAAATTTCATTCTCCTTTGAATTATT
TGGGGTCTGTTGTTCTATGAAACATTCCCATAGTCGTTCAACTTAGAACAAAGGTACAAAGACACTTTAAAAAAACATAT
CCCCTTACTTTTCTCATCTGAGAGACTCGACTTTCCGCGCAATTCACTCTTGCCATCCCCCAAAGTGTTGTGGGTGAATG
AAGGTTCTACCAACGAAATTTGCTCCTTAACCATCGCCTGAAACGCTGTGTTGTAGCTCACCATGACGTTGCTTACCAAT
GTGTTCCTGAGAGTTGCTTTCAGTACCATGATATCCGATAGTAGCAGGATTTTCACGATGATCAAATGACGAAATCACTC
GAGACACGGGTTCGCCGTAGGCAATGGCAATTTTCTGTTTGCACGTGGCCAAAAGAAAAATGAAGACCAGTAAGGGAGTA
TCTTCAAAAAACTTCATCATCAATAGTTGTCGGAAGCCTGTAGATTTCTTGGCCTGTGGTAATGGATTGGTCCGGAAGGT
GTCCACGACATGAACCACCCATTTACGGTCAGTAAGCCTGACATAAAGATCGGAGTTGACCAGCATTTCTGATCCCATGC
GTGACCGAAACAACACCCATCTTTAGGTCGTGTTACGTACTGTGGGCTTGATTTGGATGTCCAGTTTCAGGTCTTCCGAA
TGTTCAATCAAAAGAAGACCCACCCAATTCCTCAGGATTCGAGACCGTCTTCGGCCTAGAATCGAGTCCTCCTAAATATC
TGCCTCAAACATGTTAGACATGGAGAATCCTGCAGAACCCTTCCTCATAATCCTAAACATAGCCAGGACATTGCCTCTTT
TTGCACCAAGAGGCATTTTTTCGGCCAATCGAAGAAACAGTAACCCA
>GYY|c25625_g1
CGCCTGTTGGCCCGGCGGCGACACCGAGGTCGTCTGCCGAGTGGAAATATCAATAGGTGTGGCACCGGTCATGGTGACGA
ACTGCTAGTGTTAATTTTTGGTGCTTATAAAATGATGAGAATTCCAAGTCGAGGTTTAACGAATCGATATCCTAGTTCCC
TGTCCGGTCTTGCGCGATGTCACGCCAAACCCGAGGGGCTTATGGATGACAG
>GYY|c12977_g1
AGTCGGCATACAATTGACATCTTCACTTGGGGGGCATCGAAAAGCCAACGAAAGGATGGCGCCCATTCTCCTGTGCATCA
ATCGGACCTCAAGCGAAGTACTTGGGGCTCACTGGGCATCTTTCCTCACCCTCAACCATTCTGACCGAATGCGAGGCCCA
TACTTCCTTAGGATGCAATCTTCGCGAGTGATTTCATTCAGTGTCCCCCTTAATCGTTACTGAAAAACTCAGCCATCGAA
CCGGTCGGTTATCCGTGATGGTACCTCCTCTGCCGTCAGAGTTGTGGATGATGATCCTCAGCAACTTTGTGCCTAGGAAG
TCTACCGAGTCCGGCCTCCAGTTACACGATCCACTTTACAAGTGGGCTGTGCCTTACCACCTGGTCGATGTTGCGGCATA
CCATCGCCAACGGCTTGCCCAAGTGGCAGATCAAGAGGTCATCGTAGCCGTCTTGAACCTCAGCCGCACGTTGAACGCCA
CTATGCGATATCTGCTGAAAGAACCTCCCAGATCGCTCCAGTCACTCACCTTTGATACTCTAGAACTAGCCAACAAGCGC
ACTCGCATTATGCGACAGCGATATGGTGATGATTGGGGCTACAGAGAGATCGAAATTCTCGCGGACGTCCTGGAAAAAGC
CCCTCAAATTTCAGCTTTGATTAGGGATCATCGTCATACCTTGCGATCGCTCACCATATCAGTTCATTTTGGCTTTGGTT
TTGGGAGCGGTTATCCCAGAAAATTTTATTATGTCTTTGCAAATTTGCCTTGCTTAGAAAGCCTTCGTTTTTTTGTTCAG
TGCCATCCTTCAGGCTATCACACAACCAATGCCGTGCTCGGGTACATGGCTGGATCACCGAAGTTGAAGCACTTGGCATT
ATCCCAGCTGACCCCGGACCGACTGTATTCACAGCACTTGAAGGCGCCTGTCCAACTGGAAACTCTTGAAATTCGACGCA
TCCGCAGCGGCTTCACCGAACACTCTCTGTCAAGCCTTGTCTCAAGCTCTCATCAGACTCTCAAGGAGCTCAACTTTGTC
TACGAATTCCAACCTTTCTGCCTCGACTGCGCAAGATGGCCATGGTGGCACCGTGGGCTTCCAGCCTCGGCAGTGCGAAA
TGCTTTTGCGCCATGTGTTGCTATTGAAGTTCTTCGCGTCGCCCATTTGATCAAAAGAGAGGAACTCGGAATAGAGGAAG
AATTGGATGGCGAGTATCTCAATGGGCAGCTAGACCAAGAAGACCCGGTTTTGGGGGTCATGGTCGATGGAATGGTGCTA
CCTTTGAAGAACTTACGGGTCCTAGAGACGGCCGGAAAGGTTTTCACAACCGTTGGGCTTACCAATAATCTGAATCTGTC
AGGTTGCTCGCTATCCCAGATGACAATTCTGCTTTATCCCGAGTTCCCAATGGATGAATTTCTGGTCGAGCTGAAGAAGG
GACATCGTGCACTTACCAAGCTCAAGAAACTCACACTCGGCAAAACCGTGTGGAGCTCCTCAGAATCGGCTGAGGTGCTA
GATGGCCTACTTCAACTCTGCAAAGAGCGCGGGATCGAGTTAACGATAAAGGACCAATACTGAATGAGCCTTAGCGAAGC
GATGGCTTTTGATTTGACATGCGATGTTCTTGATTCCTCATTTACTAACAGTGTTGGTCTTCAGTCAAAGCTACTTGTAT
CTATTTCATAGTCTGAAATAGTGCTAAATGAGACATTCTCGGACAGCTACCTCCCTCGTTCTCAATCACTGTATTATTTT
CATGATATCTCTTAAGCCCTTGCATATGGTTTGACTAAGCTGGGTCTTCTTTGTTCTGCCCTCCTGTTAAATTATTTGTT
ATACACGACACCACTAATATAAAATTTGCCAACTATCAGAAAGTTAGACAAATGAGGACATATTCAAAACTGTTGAATTA
ATAATTG
>GYY|c34305_g1
GGACGATGAAGATTACTCGGATACTGATTCCGAGATTTCCAACGAGTCTGATTACGACCCTACAGAAGAGACTTTCACTG
AGCGACTATATGCACTGCGCGATATCGTTCCCCCTACCACCCGCTCGTGGATCTCCGGCAAGGCCAGCACTGTTGGTAAC
GCTGCTTGGAGCGTGCTCTCTTTCAGCGGCAAGGGTGCTTGGG
>GYY|c16750_g1
CAGAATTACAAAGACACCGACAAGCTTCTTACAAGAATCAGCTACCACAGGACTCGACACTAACCATGGAAGAGCCACCA
GGGAGAACAGAGAAGAAGCAGGGCAACTACTGCCACTACAACGACCACGCTACTACAGAGGAGGAAGAACCAAAAGCAGC
ACGACAACTAGATCTTAGAAGGTAGGAGCGAGAGACCGCGCTCTAAGAGCTGGTGAACTTGGTGACGGCCTTGGTGCCCT
CGGAGACGGCGTGCTTGGCGAGCTCGCCGGGGAGGACGAGCCTGACGGAGGTCTGGATCTCGCGGGAGGTGATGGTGGGC
TTCTTGTTGTAGCGGGCGAGCTTGGCTGCCTCGCCGGCGAGCTTCTCGAAGATGTCGTTGATGAAGGAGTTCATGATGGA
CATGGCCTTGGAGGAGATGCCGATGTCCGGGTGCACCTGCTTCAGCACCTTGAAGATGTAGATCTTGTACGTCTCCACGC
TCTTCTTGGCCTTCTTCTTTCCCTTCTTCTCGCCGCCCTCCTTGGAGGCCTTGGAGGCCGGGAGCCGCTTCTCCGCCTTG
GGCTTCTTCCCCGCCGGGGCCTTCTCCGCCTTCTCGCCGGCCTTGTCCTCCGCCGGCTTCTTCTCCGCGGGCTTCTTCTC
GGCCTTAGGCGCCATGGGGAGGGATCTGTGAGCGGTGTAGCTACGAGCTGGGGGATTGAAGGAAGATTTGG
>GYY|c23526_g1
GTTCTTTCTGTTGATTTCCTTAAGTAAATAATGCTAAACTATTAAATAATTATTAGTATATTGTTCACATTTTTATGACT
GATTAAAGTGTTTGGAATTAAATTACATCTGAGTATAAATTTTCTTGGAGTCATATCTTTATCTAGAGTTAACTCTCTGG
TGGTAGAATGAAAAATAGATGTTGAACTATGCAAAGAGACATTTAATTT
>GYY|c22233_g1
GTACCGTGAGGGAAAGGTGAAAAGAACCCTAGGAAAGGGAGTGCAACAGACCTGGAATCCGATGCGCGTAAACAATCAGT
CGGTCGCGGCGTAGCATCACTTGAACGGCTAATGATAGTCAGTCCCAACGCCCCCGCTATAGAGGGCACCCCCGCTATAG
AGGATAGGGCCCATAGGGGTAGGGGCCCGTGCCTAGAATTTTATGGGCAGGGTCCCCCTGCACCTGCAGGGTCCCCGGTG
GGCGGGTGGGCGTTGGGGGGTCAGTGTAGCGCTGAACGGCGTACCTTTTGCATAATGGG
>GYY|c31552_g1
GCTGCCTCAGGAGAGCCAGGCTTTTCTGACTCTAGAGTACTCTTTGGAACTTCTTCTGGTATTGGACTCAATCTTTGTGC
GTCCTTATCAAGAAAAGTCTTTTTGGACTTCTCTAACTTTTCAAGACATTCTAGGATTGGTGGGCGCTTATCCTTCTTAG
TTTTGGGAGACTTCTCTTCACCTTTCATGGTACACGACTCGGTGGAAGATAAAGCAGTTTTTGAAGAGAGATCTTTTGCC
ATCTCAGAAGAATCAAGAGAAGTTTCCATTTCT
>GYY|c22908_g1
TGATTGTGGAGAAGCTCATAGGTTAGTAGTGTCTAAAAGAATTACAGATTTATTTTCAGGGAAACTGATTATCAAAACTC
ATAATGAATCATAATCCTATATCTCCTTTCATCTAGTAATTTTTTTATGAAGTGATTAAGTCATTAATTTGGGGCTGAGC
TGCTCTTGAAGACTGCTCAGAGGATGACACTATTCAACAAGAAATAGCAAGAAACTTATGAGGCCCCG
>GYY|c29648_g1
AACCGGATTGTACTCCAATGTAACGTATATATATACATCCCTCATCTATCGAATTTTCCTATCTAGACCCCGCCAAATCA
AAACGGCGTCTGACATAATATATCACTAATCATCATGAACTTCTTCCTTTGTCTGCTTATGCTGATGTTGGTTCCTTTCG
TGGTGGAACGAGACACTTTTTAGTTGAAGAAATACAACTTACCATAT
>GYY|c22701_g1
GGCAGATAACAAGCCTTAGCGCCAGATCCTGTGAGGACCCTGCAGGTTAAAGACCTCATGTCACAGTACTGCTGTTTCGA
TCGTTTCACTCCTTTGGGGTTGATTACATATCTTCACGTCTGACAACGGGATTTTGAGCCGTCGCTCATACCACCACCAT
CTTGTAGTATCAGGCTGCTCGATCGGCAAGCTGCAGAACCTGTACTCTAGGCCTTGCCATAATTTCTGGATAAAAATTAA
AAGACACTTATGTTGCATACACCCGTGCATCACTGACCGCACGTGTGGATTGCTGGCGAGCCTTCAAGTGTCTGG
>GYY|c23256_g1
ACAATTCACCCACCCTCCAAGACGCGCGGGCCGGGGAGCGGGGAGAGGGCGGAGGGAACGGCGCACCGGGCCCCGTCGGA
CTGTTGGACCAAAAGTCCTCAGTGTCGGGGGCTCGCAGCGCCGCCGCGGCGAACCCAGCTAGGGGGCACCGCCTGCGCCG
GGCACAGGGAGGCCGTTCGGCTTTCCCCCTCGCGCCCATTACTCTCAGGCGTCCCGGGGAACCCCGCGGGCCAAGT
>GYY|c38211_g1
GCATTAAGGAATCAGCCAAGCAGAATGACTCTGGTTGCAAACAATACTGTGCGAAGGAGCTAGGCCAAGAGCAAACCCAT
CAGCATTAAAGACTTTGTATGAGAAAGACAGGGAGGTGAGTTCCATCACAGCTCCTATTGGCTTTATTGCTTTTATTTTA
ACATTAAAATGGGTCACATTTGCTTCTTTAATTTCTAACTACTGAAAAAAATTTGCCAGGGAAATAGATTATTCT
>GYY|c32993_g1
TGTTCATCCAGTCTTTGAAGGAGAAGGGGGACATCACGTTCATGGTGTTAAACTGGAACGGAGGGTCTCTGAAGACTTCA
CCTGGATCTGGCTTTCCTGTCTTGCACTGCTTTGACGACATGAACTCTTTGATTATTGGCACAAGTTGTGTTCCGAGGTC
CTGGCAGTAAAACCACCTCTCGAACAGGACGTTAGTGGTGTTGTCTACATAGTACCTCAGGCAGTCAGTCTCGGTCAGCA
GCCGTCTCCTCTCCACCACCAGTCCCACAGTGTTGGCCTGTCTCTG
>GYY|c8073_g1
CAGCTGGGCCGCCTAACTTTGTAAGGAAATGCATGATTGCCAAAGCAGAAGATTACAGTCATTACGTTAGCTGTGATGCA
GCGTCATGATTCGAATTGTTGTACAAGAGGGGGCGTCGTTGAAAACTGAAAAACGCCACCGCGAGAATTGCATTTCCAAA
ACGTGTCGAATCCACTTAGTACGCCCGTGCGAGCATAAGACGCTTGGCCGTCGACGCCGCCGTCGAGTCGGCACCCGTGG
CAGCTGCGCCACCAGCGGCACCGGTACCCGTCTCCGAAGTGCCCTTGGTATCGTTGTTGTTGAGGCCCGTTGGCTGCACC
AGGTCCATGGGGATATCTGGCAGCGACGTAAGGAACTTGCTGGCCACCAACGGTCCGGCGATGAG
>GYY|c4808_g1
GCTAAATAATATTGCCAATAGAAATTTGCCTCCAAATGCTGGTCCTGTTTTTTATAACCAATCTGGTCCTCTAGTGCCCA
CACTCTGCAATCCTTACAATTCACAGCTGTCTGATCGGCATTGCAGTGCCGGAGAAGTAAATTTCACAGATGCATCACAG
GTCTGGCAAAATTACACCTGTAAAGTTTCGTCATCTGGGAAGTGTGTAACAACTGGAAGGATAACACCAAGTATTTACAG
TCAGCTGGTAACAGCAGTGAATATCAGCTATGGCTTGTACCACTATACTCCATTTCTTGTAGACCTGGAGGACTGTACTT
TTGTGAGGGACACATTCAGTTTTATATCCAGAG
>GYY|c36223_g1
TACTCAGAGGGTTTCTCTCGAGCAGCTGTGCTGCCTTTGATCTGGATGTCCCAGAATAACCACCTCCTCCCACTAAGTCA
TGGAATTAGGAGGGCAAAGGAGACAAGCAGTGAAAACAGATTCACCTGATCTTTTTCATACTTCATCTGGCAAGCCGATG
CATATCGGTTGCAGCCCGGCACTGGATTCAGAGGCCGACACACGTTAATGTAGTATTTCCTCCACGTGACATGTTCCCCT
GAGTTGTCCATGGCATACCAGTTTCCTCCAAGGCCACCTTCAGATTTTGCCAG
>GYY|c16162_g1
GAGAAGCATCCTGGCTCTTTTGATGTGGTACATGTTAAAGACAGCACTGGCAACAGCTTTGCCACCAGGCTCTCCAACAT
TTTCGTCATCGGCAAGGGCAACAAGCCATGGGTGTCCCTGCCTCGTGGAAAGGGTATCCGCCTGACCATTGCTGAGGAGA
GAGACAAGAGACTGGCTGCCAAACAGACCAGCAGCTAAGTCAACAGCCTAGCAAAC
>GYY|c23522_g1
GTGAGCTTGAAATGCCTCTGTGTTCATGAATCCACAAAAGATTCCTAGGACTACTCTTAACATTAGAACAATTATAAGAA
GAAACCATGAAAACTTTGAAACAGCTGTTATAGAAACCAACATTTTTCAAGACCAATTGGAGATCCCAAACCAACTGTCT
TTCACTATTAATTACTTTTATAGTAGCCGCTATCATGCAAAAGTTAAGCCGAGTGTGCATCACATGTAGAAAACCATTAT
GAAAATTTTGAACAGGCACATGAGTTCCATCGTTTGGAGTCTGCTTTGA
>GYY|c5017_g1
GGTGGGAATGGGGGCTGCTGCGGTGGTGGTTGCAATGTCAGTTAGAACGAGGCACAACCTATGACACTTAAGTAGCATCC
GGCTCTTCAGCCGGGCTTCTGCTTCAGCATGAAGCATCCACAGTTGGGAATACTACAACATGATGAGTTTTACCTATTAT
TTTTCTCAAGGTCGTGATTATCTCTGTGGAAATGAAGGAACTCATGAACCTGTGCAGACCAATTGGATGTCATTTCCACA
CTTTCTTTATGATTTTTGTTCTATATGTTCTGGAGGCATGGGCATTGTGTAGCAACAAGTGCGAAGTATGAGCCCAGAAA
AC
>GYY|c25177_g1
ATGTTATCATCACGCTTGGTGGCGAGGGCGTGTTCTACAAGACCGCGAAGCAACAGGAAGCATCTCAGCAAGGTCACATT
GTGCCAGCACGTAAAGTCAAGGTTGTCGACACTACAGCCGCTGGTGATACGTTCGCTGGCGCGTATACAGTTGCTGTTGC
ACGCTGGAAAGCTATGGCGCGAGGAGCAGATTTCGATCTCGATACTGCCATTGCGCATGCTAACAGGGCAGCGTCTATGA
CGGTGCAGAAAGCAGGTGCGCAGTCCAGTATACCGTGGGCCGACG
>GYY|c31436_g1
GTTTAAATATTTGATCATAGACTTTTCAAATATGTATCTCGAAATACAGCATGTTCTTTGTTTTAGTTTATTGGGAGGGA
ACGTTTTCATTCGATTTTTGTAAAGCTGTCACGAGGAGTTCTGCTTTGGTTGTGATCTTTTTGTTTTTTATTTCTTCTTC
TCCATTTTACCCTTCTTCTTCCCGACCCTCACTGACGACGGATTACGACCACGAAGGCGTTTTTTTGATTATTCTCTTCC
CTTATGTTATTTTGTTTTTTGCTCCTTGGACCTCTTCTTACGCATTCTGGCGGGATACTTTTTCTATTGCTCAGAACCAG
TACAGTACGGAGTCAGGATACGCACACCTATGTTTTACG
>GYY|c26692_g1
GATCCGATCTCCGATAGGTCTGTCCTATATATCATTGCCAACCGGATGAGGTGGACGAGGTTTCATTTTGTAGGGTGATT
GGTATTTTGAGTGCCATGTAGATAGTTCTTTCGTGTGTAAGTACACGAATGCTGTGATCAAGCGACAGCTTGATGGTACG
GGGACCAGACAAGACGAGCGACGTACATATTCAAGATCAAACATTCACA
>GYY|c13390_g1
TGCAGCATGACGAGCGACCAGAGCGACGCTGAGTCCGTAGCTTCACCTCAATGCAATCATTCAAGAGCATGTTGGAAGCA
CCCTCGAGCAAATCTTTCCTTCGCGAAGCATAATTCCTCCTGCGTGCTTGTGGTGCTGCTTACTGGGCTTTGATCGTTGT
CAAGCTTCATGGCCTGCTCATGTCGGTCCCTACGTCGTCTTGGCACACGGAAACAACAACAATGGCCCCAGGCACTATGT
CTCAAAATGGATCTCGGGCTTGCCGATAGTGATCCAATACGGAATGCCTCGACTTGTCGGTTTCGCAGCTGAGGCGAA
>GYY|c14562_g1
AAGAGGGGAAAGTGATTCGATGCAGTGCTCGAAGGCCAACCTCACACACTGAGTTCAAGTGTCACCGCAAGACCCTTTAC
TTCGGGGCCGTATTGGAATGATGAACACCCCGGGGGGCTGGCCTTCTAGCAGAAATGTACAACATGCTTGGCAAAAACAT
TTAGCCCTTGAAAACTTCGGGGCTGCGTAAAACCACTCATTTATCTTTTATGAGGACCTTAGCAATTGCATCGTAGACTT
CCAGCCGATAAAATTGACAAAGCAAGAGTTGAACCATCCCCAGGTTTTGTGCGGAACAGTTTTGACAAAGCCTTCACAGC
TCCAAGCCTCTTGGCCTGTACAAACCAAGGAACATCATTTTTTTTACATTCAGAAATCAGTACTGGGTGAAATTATATAG
AAGCCAATTCCGATAAACAACAGCCTTGAGTTTCCTATTCCCTAACAGTCCGTACCGAAGGGTTAAGGAGCAAAAAGGAC
CGGGCCAACATGGCCACTGTTTTCCAATCGATCGCCGCGAGTCTCAAAAATGCAAGTCCGAGTTCGTGCCCTTGAGCCCG
TCGCGTGGAACCTGAGTGGAGTTCCATGCAGACGATCTTCGCTTTCGAAAAATCAACGTAGCCCCGAAAGCCTGTCTCCG
TGGCAAAGCTAAAGGAAGACATGAAACTCGCGACCGCCCTATCTGGCCACAAAACAAGCGGTCGGGCCGACAGTCTGTCA
GACCGGTGAATGCTCTGGCAGAGGTCTGCCAGACGGTCTGCCAGAGAGGTAACCGGTCTCACAGACCGGTGACCAGTCTG
GCGGTCCGTCAGCAAGACTGTACATCAGGCTAGCTGACCAGATCGCAGATGATTGGCCAGA
>GYY|c15006_g1
CAGAAGGAGCTTGAGGGTGTTGCCAACCCCATCATGATGAAGTTCTACGGAGCTGGTGGTGAGGGTGGCATGCCCGGCGG
TATGCCCGGTGGCGGCATGCCCGGTGGCGCCCCAGGTGGTGCCGGCGGTGATGACGGCCCAACCGTCGAGGAGGTCGACT
AAGCGGATCGCTTCACTGCAGTCTCTTGTCTTCCTTTCCTTGTGCATCTTCAAGCATAGACTTCTTTTCCATGGGTGGTA
GTTCACGGAGTTTCACGGCCAATTAATTGAGCCAGTTTCATGGTTTCTTCTTATGCATCGGATGAATAACGATCAACGAT
TGGGAGGAAAAGTTAGGTGGTGTCAGCATGTACTCTAATAGTGGGATAGTTCTATATCCTGTGTAGAGAATTGAGAGAAT
ACTTC
>GYY|c25484_g1
TGCATCACAGATAAACTTGTAATACTCTTTAACTTCTTGACAACACACCACTTTATAGAGGATCACTAAGCATAATTATG
GAAAAGAAAGAACCCTTCCAAAAACAGACAAATGGTTATTCTGAGGTAAGATTTAAGTGGTGGTGTTGTATGTCATGTTC
TGCATAATCCATTCAGTTCTGTCAAGCAAGCATCTTAGTGATCACAGCCAAACAGCTCCAAGGAAACCCTATGCTGCTCA
GGCAGGCTCCTGCCAGCAACAAACCCATGTGTGCTGATGAAGTGGTAGAAGTGGTTGCCTTTGATCACCTTCACTCCTGT
ACCATCGCACATGGCAGCATCAACGTTATCGAAGAGGGAAATAGTACGCTCGTTGCCTGCAACACGAGGGCTGGCCTTCA
ATTCCACATCATAGATCTTATTACCTTTGATAATGTGAGCAATGTGATGATCCTCGCAGACGAATGCAGCATCAATGGGA
CCCTCAATGCCCAGCTCCTCCTTCACAGGCTTGGGGTAACCATCCAAGTGGGTGTGGGGCTCACCAACTTTGTAAAGGAA
CAGATGGTCATCCTTGATCATGTAAAGGTGATCCTGGTATGTGAAAACAGCGTCCACCTCACTGTGCAGCTCCCTGAAAG
CATTTTCGATGGTGTCTGCCGTCATTGTGTCATTGCTCCCATCTTTACTGAGGAAATGGTGGCCTCTGAAGGCATACATG
TTCCCAGCATTGTCAGATGTGATGGCATCCAGGTGAACACGACTGCAGCGCTCTCTCTCTACGTGGTCGCTTTCTTCACT
GAACTTAGAGCATCTCATGAAGTAGTCTCGTGCCTCTTTGGGGTATTTGCCATGTACCTCGCCAGTCTTTGGGTCAAACT
TGGAGAACATATGTCCATGGAAGCAGTAATAGTGCTCCATAAAGCGGAGAGCAGATGTGCAGTTTGGCATGGACTCGAAC
TCTTTCTCATCAACTGCCTTGGTTTGGACATTGAAGTGGTAGATGTCGTTTCCCTTGAAGAAGATGACAGAGTCTGCATC
ACACTCTGGCTTGGGACACTCTACAGCAGCATCCAGGTGGTCAGGGATTCCAGGGAAGACTTCAGAGATATCCTTGGGGA
AGCCGTCCTCAAGTTTGTGTTTGTAATAGCTGAACACCTTGTTGTCCAAGAAGAAGAACATGTGGTCATGGTCGCTGCTG
TTCTCATAGTGCATGCGGAAAGCAGCATCTACATGGCCCAGGTGGTGATGGTCATCCAACTCTGCGAAGGACTCATTAGA
CAGCTCTGCTTTGCCATGGAAGCCCTTGAACAGATGGTCACCCTTGAAAAAGTAAGGTATATATTCTTCATTTACTGCAA
CAGCGTCCATCTCAAGGCCTTGACAACGGTCAGGGACAGCTGATGTATCTTCATCACACTGAGCCAATACCACAGCCAGG
GCCAGGAAAAGGATGTGAGCGAGCAGCTTCATGGCGAGCAGTTCACTA
>GYY|c30621_g1
TGGTGTCTATGGCAAGGAAAACAGGGTTTACTACTGGGAACGTGAGTTGCTACTACTCAATAGCTTCAACGATGAACTTT
TTTGCCATTGCGTCACGTCACGCAACTGCTCCATTCGTTGTTGATGTTTCTCGTTTAAAACCGCTTGCTGCTCCGGCGTT
AACAGGCGATACATTTGGTTGCGGACTTTTGCCATCTCAACCTGACGAGCAATTTGCTCATTCGCCATTTTTTCTGCCTG
TGCGCGCACAGCGTTTTCATCAAAATTTTCTGCGGTGACAAGGCGATGCATTGTCTCCAGTTCGCTAACATTAACAGGAG
GCTGTTCGTGCCGGGCCTGTTGCATAAGATCTCGCATCTGCTGACGCTGATGTTCGGTTAAACTTATGCCGTCGAACATA
TGGCTCTGCGTACTGCGCTGCGTAAGTTCTTCACCCGGATGCCAGTTATCGCCTGAACCGACTTCAGCAGCGTGGCTTAA
TGAACTGACTGCCAGCGTTGAGGCCATGACGGCAGCGGTAACTATGCGCATCATTTGCTCCCAAAATCTTTCTG
>GYY|c17047_g1
TGAAGACTAACTACTGCGAAAGCATTTGCCAAGGATGTTTTCATTAATCAAGAACGAAAGTTGGGGGCTCGAAGACGATC
AGATACCGTCCTAGTCTCAACCATAAACGATGCCGACCAGGGATCGGCGGATGTTGCTCTAAGGACTCCGCCAGCACCTT
CTGAGAAATCAGAGTGTTTGGGTTCCGGGGGGAGTATGGTCGCAAGGCTGAAACTTAAAGAAATTGACGGAAGGTCACCA
CCAGGCGTGGAGCCTGCGGCTTAATTTGA
>GYY|c31210_g1
GGGGGGGGGGGGGGGGGGGGCTACACGCTCAGCGACCTTGTGGGCGACCTTGTGTGCGGCGTTGTGGGCGGCGTCACGGA
ACGAGTGGTATTGACCTTCGTTGTCGTAATATCCCATGGACAGGCGGCGGTGCTTGGAGGGCTCGGCGGTGACACGAGCA
GAAGTCTCTACTCGAGTCTCAGGATAGCGTCGGTCGACGGTGTCCTGGTGCTTGGCAGTGAAGGTCTCGCGGGTGTAACC
TGAGCGAGAGTCCTCGACGATGGGGC
>GYY|c30914_g1
GCAGACTCCAGCGAAGCAGAACGTACTTACTTTGGGATGTCGGATGAGCAACGAAGCGTGTCCTGAACTTGCAATACCCG
TAATCACAGGCCCTTATGCCAATGGGCTGGTGTCGAAGCACATGATGTACGACAACACCACCAACAAGTTCATGTGCCAA
TCATATTTTTTCGCAGATCTTCTTCAAAGGATTGGGCCCCGGCGGATGATTGATCTTTTAACCGATACTGCGATATACTT
CCCGGCTGACAACGGCT
>GYY|c4089_g1
GAAAATATTTCATTTTCAAGACAGAAAACCATAAACCAAGGGTATATAATAACAGGAGTGAGTATATAGGAACCACCTCG
TGCTAGGTAAAAGCTGAAATAAGCTAGGTAATTCCACTGGGCAGATCGAGGAGAATAAACTGGTGATGGTTTGAAATGCC
ATGTGAAAAACTTCAGGACCAAAAATGGCACAAGTGAAAAATGTTGTAGACTCTTAACATGACATGATGTATAAATCCCC
CAAAAGATATGGTTCTGGAAACAAGGTTCAACAGGCAAGAGAAGCAGCCTAATATAAGGCATCCAGAGG
>GYY|c15667_g1
CCAACCAACTCTCCAACTCATACACCAAACCTCATCCCATCCCCCCCCTCAAAAAAAAATGATAAAAAATTTTGCACACC
ACATCCAACTCGAAAACAAAAACCCACCCACAAACACACATCATTATATGACATCCATCTATATATAATCAAAACACCAA
CTTCTACTGTTCAAAAAAAGATAAACATTTTCTCTCTCTCACAAAAAACAACACAACAACAACAGCACACCTCACACCAC
AGCTACACAAAGTAACAAAAAATATACTTTTCTTCATTTCTTTATTACCACAAAAAAAAAGCAAAAAAATCCATCTTTCA
AACATAAACTAATAAAATCAGAATATAAAGAAAAGCAGAAAACCACCCCGGCTCCATCAAGACTTCATCTGTGTATCTCT
AGCTCCAGCTTGTTCACCTGATGCCACAGCAGCTGCATCAGCCATAGCTTCCTCAGTAAAGAACTTCACATCTGCATCTT
GATCTTCCCTCAGCTTTGCCAAATTGGGCAAGATCCGATCTCTGGCTACTTCTTTTCCCCCCGGCTGCCCAGCAACTGTT
GTGGCAAGCGTCTGGAATGCTTTTGCTACGTTGAAACGGATGTTCGGGATCGGGTCGGTGACAAGACTGATTACTGTCTC
GAGCACAGGGCCATTGATCACTTCTACATCTAGTGCTGGCGCCATCGTCCGGATCGCAAAAATTGTCGTCATCCGATGCA
AGTAATTCGCATCCCCCGCCATCGCAAGCACCTTCGGCAAGATTGTCTTCTTGGCCCACCCTACTCCAAACACCTCGGTC
AGTTTCCTCAGATTGATCGTTGCCGACTCTCTGATGCTAAAGACGGCATCATTGAGCCAGCTCATACAGAGCTCCGCGAG
CTGGTCATCGAAAAACGACACCCCGAGCTGCGTCGCGAGCAGCGGAATGTACTCGATGATTGCCTGCCGCACTCGCCATT
GCTTGTCCTCTGACAGCTCCATGATTGCTGGCAACAAGGCCTGGGACAGGAGCTCGATCCCAATTACTTCATTGACCTGC
TCCAGTTTGGAGATAATGTTCAGACGCACGTCTGCAAAGTCGTCTTTGAGCAGCTGCAGAAACAGTGGCAGGAGCTCATG
GATGGTCGCATCCTTGCCAAGCAGCGGCGCCAGGCCGGCCACCTGTGTCCCAAGCGCTGCTCGCACATATTGCGACGCAT
CCGACGCCAGTTCCCGGACGCAAATCAGGATCCGCGATAGGATCACCTCACGGTCTATGAGCTTGCAAAAACCAGGTATT
TGGCCCGCAGCCGCGGTCCGGACCTCGGCCTCATTGTCCTTGAGCAGATGCACAAACGCGCCAACGAGTTCCTCACGGAC
CACGTCCTCGCCGGCGCCCTCAGCCAGCTGGACAAAGTGGTCGGCAATCATATACCGCACCCGCCAGCTCTTGTCGGCCA
CCATTGCCTTCATCGTCGCCCCAAGCTGCTGCTTGCACACCGTCTTGTCCGGAAGCGAACTTGCTATCGCAATCAGTGCG
TCTACCGTCAATAGTCGGACACTGTCTTGGTCGTCCCCGGCGAGCTTGCGGAAGACGGGGATGGCGTCCGAGACGAGGCA
GTTTTGGGGTAAAACCTTGGCAAACGGACCAAGCTCCTTTGCCGCCGCCCGACGGACCATGGGCGTCTCGTCTGCACAGA
GGGCCGCGTACATCTTCCGCATCTCTTCGCGCGTGCTATCCGAGACCTTGGGATAGGCAGCAGCGTACAAGGCTGTGGCG
GTAGCGCGGCTGGTGAACCATTCCGCGACACTGAGCCGCTTCATGGCAGGGATGTAGAATTCTTCGAGCTGTTGACTCGA
GAGCAGGCCAGCAATCTGGGTGAGGGACTCGGCAGCCTTTTCACGGATCAAGGTCTCTTCGGTGGTGCCGAGGTTTTCGA
GGGGGACGAGGAGGAGATGGGCGAATTCGGGGCCGCCGAGGTACTCGACAAACGAGGCGTTGAGTTCGCCAGCAAGGGCG
AGAAGAACCTCATCTTCGTCGTCCATGCCATCAGCAATAAAAGGGACGAGCTCATCGCGGGTCCTTTGAGGGCCGAGAGC
GAGGGCGATGGTTGTTAGTCTGTGGATCGAGGTGAGACGAGCAGAGACGTCATCTGATTTGAGCTCGTCAATGAGGATAG
CAAGAGGATGGATGGCAGCAAGTGGAGAGTGGTGGATGAGAGAAGGGTCGAAGGCAGGCGGGGTGATGTGCTGAGGCTCG
GCCATCATGGTCAACTTGGACTGAAGAGGGGGACGGGTGAAGAATGAAGATGGTGGGAAGTAGGAAGGTGAAGGACGGAG
GAGATCTGAGGAGGATGGTCATCAAGCAAGGAAGGGAGACTGAGCGAGAC
>GYY|c33275_g1
GCGGGGTGGTTCGACCGCTATTCTAAGGACGGGATTATGACGGAACGAGGAGTTGGTAGATACCCATTATCTGCATAGAC
AGACAACACTTTTTTTTTTCTTTTCATTACTTTGCGTGTGTTTTCCATTCTTTTATCCTTTGAGAAGGGGTTGCCTTTGC
CTGTATTGCTCATTGCCATTGCATTCCCATGGTCAATTTGTCAATCTGGCTGATCGAGGAGATCCAGGTTGAACTAAGGG
C
>GYY|c30587_g1
TTTAAAATACCAAATCAAAACCACAGCACCGTTATACGAACGTCGCAACCCTCTAACCAGCCAAATCCCCGGATTCTGGC
CGACGGTACTGGAAGCCACACCGGATTTCGATCAACACGTAACTCCCAAGGATGTCCCCGCATTCGCGACGATTACATCG
TTAAAGATTGTCAGACCCAATCCTGAGGAACCTAGAGATTTCATCATAGAGATAGGGTTTGATAAGGAAAGAAACCAATG
GTTTGAGGATG
>GYY|c18636_g1
GGGCGGGCCGGTGCCGAAATGCAATCCAGTTGAATTCTCCTCTCTCTCCCGGAAGCCCCCTTTCTGTCCGGGCCCAACTC
GGAGCGGGTCGGGTTTAGGCCGCCCTTCAGTCCACTTGGAAGCATTCTTCTGGCTCGTGACCACCACTCACACTTCACCT
CCCAAGGGTCAAGGGCTTTCAAGCGTGCCCCCCTAGGCCCGCTGTCCCTCTCCATCCAATCTGCCCGTCCGTCCTGCTGG
TAGACTGTGGCGCTGAAACTTGCATCGTTTGTGTTCTTCGACAGTTGTCTAGCTTCTTTCGCATCACAATCCGAAGCTTC
TTGTCTTATTTTTGATACCACGATGGCCTCAAGTCAGCCAGCGTTCTCGAAATCGCCTGAGATTAATCCTTCGGGGGCAG
GAGCGAGCGATAACGCTTGGCAGCGGCTGCTCCAGGTCTGCGCCTGTGTCGGGAACATCTCCTGGCTCAAGCCGGACGGG
TCCAACTTTGCCGACTGGCTCGGCGAGGTCGAGCTGTCGATAAAGTGTCTCATCGGCAAGCAAAAGGCTCTCTCCAGCGC
CGTCACCCTCGACCCTATCGAGGACCGGATCGTTCACGATCTGCTTCGCTGCTCGGTCGATCCCGTCCACAGACCAGCGA
TATATCGGGCCTCCGACTCCATGGCCGCCTTCCGATCACTCTCGGCGCTCTTCCAGAGCAGAAATCGCGCTACCCAGGTC
CTTGTCTGGCATCAGATCCTATCCAGTCACTTTGATCCCCTTGGGTCTGAGAGCTTTGCTGCCCATAGCGCCAAGATGGC
CAACCTCTTTGACCAACTCGAACTAGCCGGCTTCGGCTTCTCCCGCGACGCCCTCGCGGGCATGTTTCTCCAGCTCTCGC
TGCCCGTCCAAAGAGGCGGCCCTTTCGAACACCTCAATCGCGCCATCGAGCTTCGACACACAAAGGACGGACCAATCTCG
TTTACCGATGTCATTGGCTCCGCTACCGACGAGCTCGCCAACTTCAAGCTTGGCACACTCGCCTCGCCTTGGCCGGCAGC
CGTGCCTGCATCTCCTGCTGCTCCGTCGACTGGCCAGGAGCAGCCCAAGCCGGGAGCTTACTTGCCTGTTCAGTACCTTG
CTCCTGTACTCGCGCATCCTGCCGAGGCGTCATCTGAGCGCTTCCCTCGGACTCCTCCATCAGTGATTGCCCATCCCTCT
CACCCTTGCGAGGCTAATCGTCGGCAAGCAGATGGCCCCCATGGCAATCACAAGCCTCCGCCAGTCGATCCTCTTCCAAG
CTCCGGACAGCAGTCAATCGAAGGGATAGGTCAGACACTCAAGACCACTCCCTACGCACACGATCTATCTCTGCAAGAGG
CTTCAGCTACAGACGGCGACCGTTTCCACCACCCCATACCTCCTGCACAGTGCCCCAAGTCTTCCGACCCGCACGCGAAG
CCTCCAAAACCCCTCGCCCAACATCTTAAACCTTCGGCCCTGGCCCCCGAACATCCGTGTACCATCGAAGGCGTTCCTTC
GGAGCAGCAAGCGGTGGCGAGTGGTCAGTCGATACTAGCACAGCTGACAGAAACATCCATCGTGGCTCAGTCCGCTGTCA
AAATCAATGC
>GYY|c25002_g1
ATGTGGGTTGCAGCATATCATAGAGGAGTATTTTTTCTGTATGCATGAATTATCAAAGGTTTCTGATCGGGGACTATCTC
TTCCATCTCCGACGCTTCCACCCGGGTAGCAACTCACCTGGCCTTAATAAACTTCCGGCAAGTGTCCACAACATGCTCCA
TCTGCAGGTACATAGCCGTGGCCATCACAGCCATGATGTTGCCCTCCCGCAAATTGAGCCGAGATGTGTACATGAAGTCC
AGGAGGATGCAG
>GYY|c26103_g1
GGGAGAGGAGGAACATTCAACTGAGTAGCTAAGGGAAAACCACGGATGTGATAGACATAGGGGAATCCAGGAGAAGTTAG
AATCCAGGGATACGAAGGTAACCCTGTGTCAGTGTAAGTATTCCCAGGGTAACTGGGGACTGTATTCACTGGGCGATAAT
AAAGAGGAGGTGGTAAATTCCGTATGCCATAAGGAATATTCAGAGATGG
>GYY|c24803_g1
ATCCAACATGCTTGACCCACGAGCGTTCATCAGTCACCCGGTGTGGTGCGGGTTGTGCTGGTTTCTCACCAATCAAAGCT
GCAATAGCGTTCCAGATAGCACTCAAACAACAGGTACATAATCAACGTAGCGAGCATTTGCTGGGCTTCACCTTCTAGAG
ACTTTCGCGCCCAAGGATGTTGGCGCCAGAAAATTTTCGCAGCTGACAAAAGGGATGTGCTTGCGCCGTTAAATGTGATT
TGCA
>GYY|c38400_g1
GCTACTCCATCGGTGTCACCATCATCATCGCCATCGTCTACTTCCTGCTCAACCGCATGCCCGGCCTTGCTGACCTCGGC
CGCAAGAACCGTGGCCACAAGGATGAGCGTATTGAGAACATCATCAGCCGCCTCTCCAAGCTTGCTCTCGAGCACGAGAT
CGACCCCGATGGAAGGGGCCGCTATACCATCGTGCAGAAGACCGCTGCGGAGGAGGAGGACTAGATGTCTTCCTACCTTT
CCGGTCCTTCTATCCATTGATTGAGGAAGGACGCAGGAGTTTGGATGAAGTTACGGTGTTGATAAAGATTTCCTTTTCAT
GTTTATGCCTCGCCTAGTATAGAGACCCACTTATTAGACCTAATGCAAT
>GYY|c20828_g2
TGCCAAAGTGCATTGCAACACAAAGGACCCAAGGCACCCACAGAAGATTACAGAACGTTTTGCATTGAGATGCACGCTTA
TGGAACCGCTGTCTGTCAGTGATGAGCTTATGTAACACGAGCCTCGTTGCGCAGGCCAATTCCCCCCTGACTCGTAGCTC
TTCCCGGCTGCACGGGGCCCGACTAGTTGGGCCAGTGGCTTGTGTTGAGCTTATGTCAGCAATGCCTCCCCGTTAACGCT
GTTAGCGGATCAAGGCAGCGTAGGTTGTGAATTCATATTCAATGAATGAGGCCCCGTGTTCACAGAAAGTGCTTGAAGTT
AGAGCCAAGTCTGACTGAGGAAGGCGAGATTGGGTTTACCCCAAACTGCCAATGCTCTAAATTGGTCAGCAGGAAAACAG
GGTGATGATACAAGGCGCACCAGCGGCTGGGTCTACTGGAAGACTAAGGACAGCCGTTTCGGGATATCGAGCTTGACGGT
GCGAGAACCAATTGATAGTTTACACTATTTCTTGCTTGCCTCATACGAACATATCTACATTTCGCTGGGTTTGTATTCTA
CCGGTGTTGATGCACGAAACGAAAGAGTCTCCACTAGTTCTCACATGAGGAGCTGGAGAGCAGAGAGTGAGGAACGTGGA
TCAAGTGCGATATAGTCATATCCAGGTCAAAAGGCGCTAATCATCCAGCGAGTGGACGTTCATAACAACCTACGCATGGC
CCTGCTTCTTTGGGTTAACCCCAATGAAGTGGTATTGCTCAAGTAAACAGACTCCCACATATAGAAGCTTCGAAGGACTG
AGGACTGAGTAATCGACAAGACTATAACCATTAGTAGCTTCCTGTTTCAACGCTTCAGGACCTCGTCATCGTAGCCCAAG
ACGTTTGATCGGCATTGATACCTCGTTGATAGATCAAATATAACGAGCAGACAATGAGTGCCGAACACGATTCATCTTCA
ACCGACTCTTCTGCGGGATACCCTGAGTCACCAGGGTCCAGTCGCGCCCACGAGAACTC
>GYY|c25838_g1
CGCTAGCACCGGCCCAAAAAAACAGAAGCGACAGTCAGTAGAGTCCTTATCTTCTATCTCGTCTACATTTAATCTCTTCC
TCACCATCACGCTCAACGTCAAGCGAAAGGTTTTTTTAATTAATCTATTTTCTTTATAGTTCATTTGCACAAAACACACA
CAGACTTCTTTTTTTACGTCCACATATTTCACTTTAAAACATCTGTAGATATTTTTTTAAATAATAAATTGTTATATCTA
GCTACTTGAGTGCATAACAAATAAAACTAAAACCAAAATCCAATATTGCAGACCAAATACAGATTTCAATTGATAGCACG
CGCACAAGGTTTTTTTGAAAGCCTTTTAGTTTGTCCAAAAGTTGGGGGGGGGGGGGGGGTAGAGATAGACAATAAATTGA
AG
>GYY|c40192_g1
CGGGTCTTGGCGATGCTGGTGGTTCGGTGAAGGATCCATCGTTCGAGGGTGTAACGGAAAGATAGTGCCTTCATCGTCTC
AACACTTCGGCTTCGGAGAATGGCCGTTGAATAGGCGCGTGGCTTGTCACGGCAATGGAGCCGACTGCAAGCACAACACC
CGCCGGCTTTGGATCCACAGATATAAGACATGGTCATTGGTGGGATCTCAG
>GYY|c37704_g1
GCAATGTGTGTTGTGATGACGAAACCAAGAAGCAAGGAACAACGATGCAGTACGACCCTTCACGACCAGATCGAGAGCTA
TGTTGGATGTCCTACCTCACCTAACTGAAATGTGCGTCCGACGGCCCTCGAGTGTGTGATGCAGTCTTCAAGAATAGAGT
GTGCAGTTGGGGAGATGATTGTGACGAGGTGCAAGGGATGGACAAGAGGATGCGGTCGTGGCTGGTTGATAAGGCAAGGC
TGGTCCCTGGACTGTTATCAGATTCTTGAGTGCACAATCTAGTGAGTCGCCGTCACTGAGCGAACCATGTCGGGGGGCCA
ATCCAGCGGGTCAGGTCAATAACTGGCCTACGATGAATTGTGATGGCAATGATGTTCCGTAGGGATTGAGAGGGAAA
>GYY|c33911_g1
AAGAAGACCGCCCGCGTCGCCACGGTTCGCATGAACGAGACGGTCGCGATCGCCGCGCAGCTGATGCGCGCGAGCAATAT
CAGCGCGCTCGTGGTCAAGGATGTCGTTCGCACCGAAGGCAACACCGCCGCGGGCATGTTCACCGAGCGTGACGTGGTGC
GCGCGATCGCCGAGCATGGCGCGGCCGGCGCCAACATGAAGGTGTCGCAATTCGTCTCGGTGCAGCAGCTCGTCTCGTGC
ACCTCGAACGACACGCTCG
>GYY|c7921_g1
GGGGCTCCTCGTGTTCGGATAACAGGAATTGATGATCCTGTTTCTAAATATGCCCGTGGTGATGGGTTGGAGGCTGTTGG
GAGACGTTTGGCAGCAATATCTCAGAAATTCAATATCCTTGTTGAGTTTAATCCAATACCTGTTTTTGCTCCAGATGTAA
CACTAGATATGCTTGGTGTCAGGCCTGGTGAAGCTCTGGCTGTGAACTTTCCTCTGCAACTCCACCACACCCCAGATGAA
AGTGTAGATTTGAACAATCCAAGGGATGGGCTTCTGAGGATGATAAAGTCACTTAATCCCAAGGTTGTCACTCTGGTAGA
ACAAGAATCAAACACAAATACTGCCGCATTCCTCCCCAGGTTTGTTGAAACTCTGAACTACTACTTGGCAATGTTTGAGT
CGATTGATGTGACCGTGCCAAGGGACCAAAAGGAGCG
>GYY|c9761_g1
ATGGGATGGGATGGGATGGGATGGCAAGGTGTACATGAAGGATTGGTTGAGCCAGTGGCCTAAGAAAAGAAAGGGTCCGA
GAGAGCGGTGAACGGTGAGAGAGTGGTGGGGTGAGGGGGGACCTCCTGGTGAGGGTCAAAGCTCTATCAGGATTCAGGCT
GATTCGAGATTGAGAGTAGCCTACCAGCCTACGAGCCTACCACTGCAACGGGAACTTGAAGCTCAGAAGAGGAAAGAAAT
CGGGGGAAGAGGAGAGAAGACAAGAGAAGAGGACTGAAGACTGAAGACTGGAGACTCAAGACTCAAGACTCAAG
>GYY|c18635_g1
GGTATCTTTCGTGCCATCAAATCAATCCCAAAAACCCCTGCTCCACCCTCACCCACACCCACACCCTCACTCTCACTCTC
ACCTGGTTTCTTTTAACGCTTATACAATCCAAGTTCTCTTCTCCAATCCTCAAATCCAAAATCACTCCTTTCAACATCTT
TCCTGACAACGAGATAACCCAGCTTTGTTGAACTTTTTCTCCCTTGCTCTTGATCGATTCGATCGATTGGATGGACAAGC
AAAAACATTCAAAAGTTAGGCATTTGCGGAAGGGGGACTTGAAGTTGAACGGGACACAAAACGGGACGCTCTCATATAAA
AAGAGGCTGTGTATATCCACAGCAGCTGTGGAGCGGCGAGGAACAAGAAAATCTTGACACGTTTCTTACATAGCTGTACG
AAATCTTCCACTACAAGATGCCCACTTATGTACATACATATACATAGCACTTTCCAAACGTACTACTTGTGTACATACTT
CGGGTATTTGGTTCTACTCTGCGCTCATTTCTTCAACGTAATCATTCATCCAATACAGATGCCAGATGGTATGTATAGTA
TTGATTTATTTACAATATTTATGGCCCCCCTTTAGCCACGTCTACTTCTGACCTTTAATTATTCTTGCTGCTAGTTGCTC
TATCTTTTGAATGTAGAAAATATAAGGCTGTGTTTGGGCAACTGACCAAAAAGTAGTATGTTTAGTACTTTTTGATCAAA
AGAACTTTTCTGAAGCTCCAGGCCAAATGAAAATTCTAGGTTGAGTTACACAACTGAG
>GYY|c32394_g1
GTTTGTGGAAGATAGTTTTGTTTTTAGGCAGAATTTTGCAATAAGGTCATATGAGGTCGGTGCAGATAAAACGGCCTCTA
TTGAAACTTTGATGAACCATCTTCAAGAAACAGCGCTGAATCATGTTTGGCTTTCTGGGCTGGCAGGGGATGGGTTTGGC
GCTACCCTTGAGATGAGCCGAAGAAATCTTATGTGGGTTGTTGCTCGCATGCAAATTCAAGTGGAAAGCTATCCCTCCTG
>GYY|c33194_g1
GGCGCCTGTCTATGGTCCGGGCCATCAAGTGACGGAAAAAAGCCTGAGGATGCTGGATGGCTAGATGGGGCCAAGACCTC
CAACTGTAATAAACGACTATACGTGAGGAGAACGGGCAGAATGGAAACCACTCAATATGTCACAGTGAGAGATGGTTGCG
ATTTCTCGACTAGAAATGTTTCACTTGGATGTTATCAGATTGGCCTGACCTTTAAAACTTGGAGTCTTTTCAACCCTTCG
CCCAAGGAAGACCAACAGGGGGCTCTCGATGGTATTGAGTGGGACTTTGACAACAACGAGGGTCAAAGTCCCCAACAAGG
TCCGGTCTGATGCCGACGCCTGCACATCGCAAAGGTATCCTTACCGTGACTGCTGGATCCGTTGGACTGTTTTTTATACT
>GYY|c29673_g1
GTATCTCATTCGTTCGTTCGTCTAGAGTCTTCTTTACAGTATGCAGCCCCGTTACGCCTCTCTTCTTTTTGCTCACTGGA
AGCGCGCGATACTGAAGCAAATGCGTAGGCGATCCACGCTGACTTTGCTCTTTGATTCTCTTCGTTAGAAGGAACAAGCT
CTTTTTGAAGAGCAGGATTGTTGTCGCACAAGCCTCCCATCGCTCAA
>GYY|c30403_g1
GTCAATGCACGCGACAACGATGTTAATGTTGATGTTGCTGCCCTCAATGCCAAAGCTGCCTCTAAGCAGGCGCAGCTGAA
TGGCACCTCTGATAATCCTCCAGTCCCAGACGATTACATGTACGACTTCAAGTACAACCACGCCCTACCGACCACCGATA
TCCTAGGCACCAGGATCCCGCAAGATTGTAACGCACAGGTTGAGG
>GYY|c19295_g1
AAACAACTTGCGGGGGTCCTTCCAGTCCATCCAGTCCACCCATCCGTTCCTCATCCCTTATCTTTCTTTTCTTTTCCTTG
TCCTCAAAACCAACATCCGCTTGCGTCGTCCCCACCACTTTCCTCAATCTCCCATCCACCCGGCCTCATTTCTCCCCCAG
CTAACGTCTGCCATGGATTCCGACTCCGACATCGAGATCATGCCGTCTCAACCTGCCCAACGACCAAACAGACCTGCTCC
TCTGCCCGCCCAGCAGCGTCAGCCTTCGATCTCTAGACTCAGAGAACGCAGTCGGAGCCCTGCCCCCGTCCGCAAGCGAC
CCAGACCTACCCGCCTTGTTCGCCCGGATGCCAGCAGCACTTCCAACAACACGGACCAATGCCAAGGACCCCCGATTTCT
GAGCCGAGCAACAGGCGCAAATCGCTCCCGAGAACATCTAGCTCCGATGACGAACTTCCACCACTCACTTTTGATCAACC
CCGCAGTCAGTTGGAAAACGCGCGTCGCGAAGAGCGTGTTCGGAAATCCAGCTCGCCCAGGAGACAGGAGCCGAGAATAG
ACCCTGCTACTGTGTTTTGTGTGTCTTCTGATAGCGAACCCGAGAGGTCGACCTCGAAGGAGCACGAGCCGGCGCGCAGA
TTTATGTCTCAATCCCAACTTTCTCAGCGGACGGCCAGTGTCCCAGCTGCGATCCTCGGCAAGGAGCCCGAGGCTGATGC
TCTGCGCCGACTCAAGTCTGCGCCCCAGCCACTCACATGTATCCCAGCCGGCGCGCTTGATAAGGGCAAGGGCAGAATGG
GCGAAGAAGTGCTAACACCTGACAGCTCATCCGGACCAGGAGAGCAAGATGGTCCGGACATGCCCGGCATTCTGACTCAG
ACTATCCGGGCTAGATCGACCACCAAGACCGTCACTGGGCCACCGTCGCCGTCGGCGATGTCCTCGCCGCCTTCGTTGCC
GCCATCGCCTGTTTATGAGCTCACATCTCCCTTCCAGCCGGAATTGCCAGCCGTCAACTTGATGCCAAGGAAGCAGTCGC
CAGTAAGGATGCAGGACGACGAGCCGCTTGGTGAAGATTCCAACGATTTCCATCATACTCCACCTTCACCCTTCGAGGGT
CAAGTTCCATCGCGCAGTTTGTCGCCAAACGAGTCATCAGTCACAGTAGGAGACGACCAGTTATTCGGTGAGGATTGCAA
CAATGCCGACCATGCTCGGCGGGCACCTTTCAAGGGGAGAGTTCCATCGCTCATTTTGTCACCAAGAAAAAACACGCCAG
TAATAGTGGAAGACTATGATTCACTCGACGGGGATTACAACCATGTTGGGAATTTCGAGGCCGACTTGGATTCAATGGAA
GCGGGTGCCGGGCCAGCTGATTTATCGCCCAGATCGCCGGTGCCAGTGCCCAAGAAAAAGCGAGCAAAAGGCCTCAGTCA
GGCTGAAAAGCAGGCCGAGAAACAGGCAAAGGCGGAAGAAACACGACTAGCCCGGGAGGCCAAAAAGGCCGCCAAAGAAA
AAGAGAGCCGGGACAAGAAACTGAGGCGAGATGCCAACAAGCAGACGTTGGACCGCAAGGAGACTGTTGCCGAAGTCCGG
ATGTGGGTGCCCAAGTCGGTCAAGAAGTCCAAGCTCCACCCGCTGGTGAAAGCCTGCGAAGTTTTGGAGACGAAGATCAA
GTCGACCGAAGGTTGCGTTATGAAGGCGCCTGGTGAATTAGATGATACGGAAGTCGAGCCGAAAGGGCTGGTGAGGTGGA
TCCGGACACGAAATAAAGAGTGGAATGAAGCCCTGGACGAGTTTGTGCCGCTGCCTGAGGGGAAGTCGGAGGAGACTCGG
GAACCAACAGTGTTGCTCGTTTGGAGTGGTAAGGAGGTCGATGAGATGATTGCGTCGGGGAAGCTTCTTGAAAGGGTTCA
GCAAATCCAATCACATCTTGAACAAGACCAGTTGTTTATCGTCATCTCAGGCCTAGAAACTCTACTCAAAGCCGAAAAGA
GGAACCAAAACGCGCTGATTGCTGAAGAAGCACGAGCCCAACTGGCGGCCCAAAGGCAAGAGGAAGACTATGTGCCCAAG
CTACCCAACACAGGCTTACCGAAGAACAGCGGAGAAAAACTCTTAAGAGAACTGGAGATGATCAAGATTGTGACCAAGTG
CTTTGTGATCAGGGTCGAAGGTAAGAATGATTTGGCAAATTGGTTGTGGGAGATGACGCTTGAGATCGGAGTGAAACCCT
ACAAGGCCCGAAAGCAAGCTCTCACATCGGCTTTACGTTTGGAAGGCGGAGGTTCAAAAGGAACCAACAACGAAGACACT
TATATCAAGATGTTGAGCAGCTTGACGAGAGTCACTGAAAACGAAGCTAAGGGGATTGTGTATAACTTTCCTACTCTGAA
GAAGCTGTATTCGGCTTGGGATGAAGGTACAAAGAAAAAAGGTGTGGCACGGGCTGAGGAAATGTTAGTGGGTTGTTCGA
AAGGTAACACTCTAACTGGCCAAACGGCTACCAAGAAGCTCGGTAAAGTGACTTCAAAGCGGCTCTATGACATTTTATAT
CGCGCTCGCGACGGTGATACTTGTGCTTACAATTAAACTATCGATGCACATCTCGTTGGATTCTTGTTTTTCTGGTCTAG
TTGGATTTGGGCTGGCTTGTTTTCAGGATTGTGTTGGATCTTGTTTCTTTTTCAAAAGTTTAAAACTAATAATATTCTTG
AGTTGGAATCGTTTTTTTTGGAGTTGCAACGAAAAGAATTATTCATTAGTACATAACTTTTGGAAGTTGACAAGGTTGAC
TCCCAAATTTTTGGGGGTGTTTTACGTAGTCTTTGTATTGTAAATGAATGTATGGTGTATTTTTAGAATTTTCATACAAT
GTGATTGTCATGATTTGTGTCTTGTTTTTTTATACTGAATTGAATTTTAGTGATTTATTCTTTGGAAGTTAATTTATATA
TATATCTTGTAGTGTTTTCTTATAAGATTGGTAATATTAGTTCTATCAGGGTAGTGGTGATTGTTACCATGAACGTTTAA
TTGAGGGTTTTGTTTAAGATTGTTTTTTTTTTCAAAAATCAAATTAATAATAATAATGAGTGATGAGTTGTTTTTTTAAA
GCAGATCATGTTTAGTTTTTTAAGGTTAATTCATTTAATAGGTTTATTTAAT
>GYY|c18020_g1
CGCCGATGATGGCTTCCGACCATGATGGACCAGCTCAATGGTGATGTCTTGTCCGGGGTTCGCTGCTTGTTGACTGCACT
CGGTCTCTCGAGCAGGACAGACATCAGGCGATGAGGATCCACTGCATCGGGCCTGGCTCGATCGGATCCTTGGTCTGCTT
CCACCTCCGAGCCGTCTCCCCCGTGACGCTCCTTCTCCGAAGCCGCCAGGTCCAACATCGCCGCTCGCCACCCACACTTT
CCATCCAGCTTGAACACGAACAGCGCACCCGCACCGCCACCGGCTTTGATTACGAATTCCTCGGCCAGCAGCAGCAGCAG
CCGATCGAGAGTCTTCTCGTAACCACCAAGGCACACCATGTGCTTGAGTCGCTCCGACTCATCCGCCATCGGCTATCCGC
GCAATCAACGGTCGTGCTGCTGCATAATGGTCTCGGCGTGCTCGAGGAGCTCATCGATGACTGCTTTCCGGACGTGCTCT
CGCGGCCGAGCTTCGTCCTCGCTACCACTTCGCACGGCGCTTACCGCGTTGACCGGGGTACGGTGGCAGCAAGTGAAGGC
TCTCACGGGCGCTTCTGCCACGCCGGGGTCGGAGACATCCGCCTCGGCGTTCTGCCGAATGCGGCTGTGACGGGCTGTCT
CGAGCAGCTTGTGGCCCAGGGCAATCCCGGACTGACTGTCGACAAAGACAGCCCTCTTACAGACCAGCCGGCAGCCCAGA
CCCTATCGCATGCTCACAACCCCATCCTCAACCCACTCCTGGACATCGAGCCGAGCTTGGATGAGCACCTGCCCCATGTC
TACCCCGAGACGCGTTCGCTCCACCAGACGCTCGCGAGCCTACTGCACCCCTCGATGGTGGCAAGTCTCAACACCAAATG
GCTCTCAATGAGCGCCTTCCAGACTTCAGCACTCATCAAGTTGGCGGTGAACGCCTCGATCAACCCGGTGACCGCGCTTC
TGGAGACGTGCAATGGGGCGCTTCATGACCGCAGCGCCTTCCGTGTGCTTACGCATCAAGTTTGTGCCGAGGCAAGCGCT
GTGTTTGCAGCCCAGGTCGGCCGGCCGCTCAAGCCCCACGACGCTCTCTCGGCCGCTAGCCTTGAGCGGGTTGTCGGCGA
CATCATCTTCGCCACACGTGCCAACATCTCGTCCATGTGCGCTGACATGCGCGCTCTTGCTACCAGCCGCCTCTCATCCC
CCAACACCCTATCGCGAGCCAACCGCACTCGAATCGGCTCATCCAAGCCGCCACTCAAGAAATCCACAGAGGCACAGGAC
GGTAACCACAAGCACCGTGCGACAGAGGTGGATTATATCAATGGCTATCTTTGCCGGCTTGGCGTGCGGTACGGCGTCGA
CACCCGCGCGAACGAGACTCTATTGAGCCTCGTGAAGCTGAAAGCGGACGCTGTCCGGGTTGGACAGGTGCTGCCGAGGC
TGCGGCGCACGAATCGGAGAATGATCGGGCGGCGAGAGCAGCGAGGAGCAGCTGCTGACCGCGCCGCGCGATCGGGTGAT
GGAGAGGAAGATCGCCGCGATTGAAGGCGCATCTTTTGGGGGGGGGGGGGGGGGGG
>GYY|c6287_g1
GTGAAATTCAATTTGATCAAACAAAGATTTTACATTATATATATAGTACATAGAATACGTAAATAATTTTCAAATATATC
AATCTACCCGCCCCCAATTAAAAAAAAAGCCTGGTGGTCATACATATGAATGATTTTTTGTTTTTTTTGAGAATTTAGAC
CAGAGAGTTGGAGAGAATTACAAGTTACAATATCTGATTTAGTGCAGTTGTAGATCAGATTAGATTCAGTAGGTATTTGT
AGTATGTACGTGATAGTTTTTAGGCAGTATTACTAGTCTAGATAGTCTATGCAGATTGAGAATTTGAGTATGAACTGGCA
TGAGAAGATCGAGATTATATGTACAAGATTAGACGAGAGATGGAAGATATTTGATGAGAGTGG
>GYY|c30787_g1
TGAATAAATACTTAATTTTTCATTTCTACTAGCGAACTTTCTGAGCGTCCGTTCATCAAAGGTAGCTTGTACTTAGACAC
CCTATAAAAGAGACGTCTTGTAGTCCAGCTAGCTGTTTTCCTTCACTATCGACTCTAAAGCTCTTCTCTGTCGTCCAGGT
GTGTTGTGTTGCTCAGAAGTCGTAGTCCCAGAAGACACGACTAATTCTTATCCGGTTGTCTCAGCGTGCCACTTTCTTTA
TCATTTCTGGCATTGGCCATGGA
>GYY|c33354_g1
AGAGCTGCGAGTCAGCACCTACATGGGTAGCAGCCCGAGGCGCCGTCAACATTTCAATTTTCCACCATGCTGGTTCAATC
ACAACACGTTTTAAAAAAACACCTCAAAAAAGCGACATCTCACAATACATACTAAAGTCTCATGCGTGGGAAGTCGATCA
CGCTTGTAGCTGGAGCTCCGCAAGGACCGTGAGAAGCCGTGAGGACACTACCAGACAGGCAGACACTGCCTGTTCGAAAT
TCGGACCCTATTTCCACCCCTTCTTCTCGACCTTTTCACTGCACAAGGTTTGTTCAACTTCAATTAACCAGGGAAGCTAT
CCCTACGCAAATACTCGCTCTGCTGTTTCGCTCTCTTCAAACTACTCGCATTTACTAAGAAGTACGTGAACCAATGGCAA
GCGGCTAAGCCCGATGTCGCTTGCTGAACTAGGTGGAGGCTGAGTCCACCATAGCAAACCGTTGAACAATCGATAGCTGG
TGTATCGTGCGCACGTCTTTGGTAACACTTTACGTAGTTTCAAGGCCACGAGTCAATCCTTAGATAAAATTTCCA
>GYY|c32368_g1
GTCGAAGTACATGCCAGCTTCTTCATCCCAGAGATACTTGTCCACCTGAACGCGGCGTTTTCTAGCGCGGCGCTCCCACG
TGGCAGAGTTCTCAACGTGGCCAGGCTTCATGTCACCAGTGCGGAAGCCGTCTGGGATCTCAAGTTTGTCACCGAAGTGA
TTGCGGATGCAACGGCCAATGTCGACTTCGTACTTGTAAAGAAGCGCATTGATGTCGACAACTGCAAGATCTGCGGCGAC
CCTCTCTAGACGGTATGAAGTGTCG
>GYY|c35843_g1
AGGTGGTTACGGCGGTGGCCTCGGGTACGGTGGCTACGGCGGAGGCTACGGCCTAGGTGGAGGCTACGGCGGAGGTTACG
GCGGAGGTTACGGCGGAGGCTACGGTGGAGGCTATGGTGGAGGCTACGGCAATGGCTACGGCGGCGGCCTTGGCTACGGC
GGAGGCTTCGGTGGTGGGATTGGTGGTGGCCTCGGCCTTGGTCTCGGTGTCGGTGGTGGCTTCGGCGGTGGGCTTTACAA
GCGTAGCCTGGCCGAGCCCTCTGAGCAGCCTGAACCAACTCAACTTTCCGCGTAATTATTAAGGACCAAAGGGCTTTTGA
CTCTTTTCTCTCTAAGGGGCTCTACCAATCAACATAGGTTGCCTTGACAAGTGTAGATTAATAGACTT
>GYY|c29527_g1
GGGTATCGACTTCTATACCTCCATCACCAGGGCCCGTTTTGAGGAGCTCAACGCTGACCTCTTCCGTGGCACCTTGGACC
CAGTCGAGAAGTCCCTTCGTGACGCCAAGATGGACAAGGCTCAGATCCACGACATTGTCCTGGTTGGTGGCTCCACTCGC
ATTCCCAAAATCCAGAAGCTGCTCCAAGACTACTTCAACGGCAAGGAGCTTAATAAGAGCATCAACCCCGATGAGGCT
>GYY|c17760_g1
GGCCTTCACAACAAAAGGATATACAGTAGCATTGACAAATGTAGTAATTTTTTTTTTGGTTTTCTTGAAAATCTTACACC
AGTTGCCATCCCCTCCTACATAGTAAAGGTTTTCGTGGCAGCTTGTGCAAAACATGCAGATTTCATGCATTATCTCCAAC
TCCATGGTGTTCTCATGTACCAAATCCTATTAACATAAGCTGAATATTCAGGAAACAAAAAAACGGGAAAGACTACATGT
CCCAAGATGGCTGTACTCTTCGAAACACTAAAATCACTTGATTTGCATCGCAACATAAAGAGGGAAAAAAAGTTTGGTAT
ACTAGCTAACCAACATACTGATGAATAATAACGACATAACAACTCCACATCCGATGAATAGCTCAATTGTCAAGGCAATG
ATCTTTAACCGCCTTCAGCTCTACGGCTACTTGTTTCCCGGCGAAGTTGGGGACGGTAGCAGCGAGACCCACTCTGCCGC
ATTGCTGGGGACCGAGAGCAGCTCGGATAAGATCCTCAACCTGCAGTTTGGCGATCCCTTCGGTCTCACTTGTTCCGCTA
ACGTTTTCAGGAGGTGAAGTGAGTTTTATGGTAACTTGGCATGTTTCCTGGCAACGGGCGTTGCCGTAAGGTTTGAAAGA
GAAAGAGCGGCCATTCCCGCCGAATTTGTTTGCCGCTCTGATACAATCCTCGATCACGACGGTTTGTACTTCACCGCTGT
TGCAAGTAAAATTCGGGTCCGCCGAGGCAACCAATGTGAAGAGTGAAGCCATGCTGAAAGCGAAGATTGCGTTGAAGGAG
AACATAACGACGGATGAGAAGGATGGGGTATGGGACTCTGGGTTGGGAAAAAGCCGAGGTTGAAGTTAGGAATAGAAATT
TTGACTGTTGGAGACACCAGGAAATCTTAATGGAGGATGGGTGATTGAGCTGGTTGTCCTCAGCAGGAGGTGGTCTTATA
CCATGCACGTTGTACCGTGACGGGTAGCCTAGATTTCACTCGGCTCGAAGCAAAACGCCGACAAAAGAGACTCAAAAGGA
CCGCAAGAGACCGAAAGCAACGGTCGATTTGGGTCGATTACCCCCTACGGAAGGGTCAAATCGTAAACCGTCGCTATGTG
TAATCGCCCTGACCATCCTAGGCATCTACGCTCGACGCGTATACTGTTTGTCAGTCAAGATAATTCCCGGCGACTGGTCG
GGACTTCCCCTACCAAAAGCTGATTGGTTCGGTTTCAGTTTTTGAAGGAGACGATTCACCCAGGTGAGCGCAGGTAATTA
CTCCGAAGTCGGCCAAAGCGGTTCCTCGCAATGATTTCCCCCCGCCTTGTGTGTATCATGTCACTTTCGATAGCCGATAC
ATTAGTCTGCCTCAAAGATTGGCACATACGGTGGTTCCGCTAAGATTGAATGATTCATTTTTTTTG
>GYY|c40260_g1
GGTGAACTTGCGGTGCGTTGCGATGATTGCACGCGCTACGTCTTCTCCGTGCACGAAATGCACAGCACCGCGCTTTCGCA
CGTCGTCTCTGTTTTTTGCAAGGCGCGGCAGCCACTTCGATGGCACACGTTCTCCGCCATATAAGCCAGACAGATTCAAC
ACGCAGCCATGTTCGCCGAGTAGTTCATCCTCAGCAATGGCGCGTGTGTCCTCCTTGTCGTACGGCG
>GYY|c17164_g1
CTGAAGGGGCGGAGTAGGGCGGAATGCGGTAGGGTTGCTGGGTTTGCAGGGTGGTGGTAGTACCACTTTGCAGTAATTAA
TTAAAGTTTGAATTCAGATTATGTACACCAAGTCCGCCCAGCTGACTTTTTGAGTTTCTTGAACCCTGCGCGTCAGGCAA
ATGACCTTTGACATCAGTATCACCACCATCGATTCTTTCCCATTTGGCCAACTACCCTCGCGACACATCTCAGCACTCAC
AATCGTCTCCCGAATCCAACTGGCTGGCAGTGTCCCATCATCATGAAGCATCAACTTGTAAACATAAACACTGGGATTAT
TAATGGTGTACAAGAAATGGAAATGGACTTGGAAAATGAAAGCGAAATCCAAACTCAAGTCGAAATCAAAATTCAGAATA
AGCGCCAAAAGGAACAGGGAAATCAAAGAGAACAGCAAACAGATAGGAATGAACAATCCGAAGCAGTCAAGCAGCCAGAA
GTGGTCCCAATACCCATCAGCGCTTCTGATATCTTGCCGGCCGCTCATAGCGCGCTCTCACTTGCCTCCATGGCCACCAA
GCTTAGCTTCAGCCTCGCGCGTCAGTCGACCCGACTGGGCTTCGCGATCCCCAGGACGATCTTCTCGACGCTTGTGCCGA
GCCAGCTCTCACCGCTCTCGAGCCTGATCGAGTCCTCGCTCAACCTAGCCGAGTTCTCGGCCATCACCGCCATCCAGCTG
GCGGACGCGATCTCGGCCAACAGTCTCCAGCTCGCCTCGAGTTCGATCTCGGGTGTCGACCAGCTCTGTCGGGCCTATAG
CTACCCCGACCTACCCTCCCTTGACGCCCTCAAGCTCGTCCTCGTCCTCATCCGCCGCCACTGGGGCCGTCTAGTGCCCG
CCGAGCTCCCCGGACATCCCCCTGGCGAGATGGGGCCTTTTAAGCTGCTCCAGACCCTCAAAGCCCTCTCCACCTGGGCG
CTCTTACAACAGCTCACCCAGCACATCCAGGCCCGCAAGCTCGCTCCGAGCCTTGTCCACGTCCACCCTCGTCCCGCGAC
CTCGGCTGAGTGCTTGAGCGAGACGAACGAGGACGATACAGAGATGGTTTTAAGAAAGTTCCAGCGGTACATTGACCTCT
GTCTCAGCAGCTACGGCGGGCTGGGCCATGTTCTCTTTGGATCGCCCCACCCACCGCCCCCACAGGACCAGAGACACACC
TCCAACCAGTCTGCCCCAGCAAGCCAGGCCGGCCCGGGTCCACCAGCAGCCGGGCCACCGAGCGCGCACGCGTCAGGCGT
TCCTCAACCCCCAAGCCCACCTTCATCCGTCCACTCCGACCTCGAAGACTCCCGCTTGTTTCCCGGCTCACTTGTGCTCG
ATCAGTCCGCTCCTGTTGATCTCCCACATCCACCATCCACCAATCATCAATCTAGCACTAGTATTAGTCAGTCTCATAAG
TTTAAACTGTGGGACCTTTTAACTGGAAAACATGATCACGATTTGTTGAGGCAATATGGGGAAGTATTTGAAGAGACAGA
CTTAACGGACATGGGATCAGAAGATGGCGCGTCGCTAGTGAAGGAGCTACAAACGATGATGGGCGACGAAACGGGCGAAG
GAGGTATCCCATCTTCAGGAGATGAGCAAATCACGCTCGATTGGGAGAAGCCTCCGGCTGGCGGCGAGGAGGAGGGGGAT
GGGGACCGTTCCGATGGGGAGACTGTTGAATGGGACTTTGTAGAGGAGGGCGAGGGCGGGGAGGTCAGCTGGACGGTGGG
CCCCTGCCAAACGTCGGCGAACGCTAGGCCGAGGCCGCCAAGGTACTTTATCCTCCTCGATCGGCCAAACAAGACGGTCA
TCTTGTGCTTGAGAGGAACGTTTAGTATCGACGACTTGGCCACAGACTTGACGTGCGAATCGACATTGTTCGATCCGATC
TTGTACTGGGATGAGCCTTGTTGGAAAAAACAAGACTTGAACGAGACTACTAAAGTCAGACAAACATTCGAGGTTCACAG
CGGCTTTAAACGAGTTGCTGAAGAGCTTATCAGCGGTAGCTTTCCACCAAGCCAAGCTCCACTGACGGGAGATACGAGTG
GATCAGGCTCGTCGAAACGGACAAGACTGATGCGATCGATCTGGAACGTGTTGGGGGACGCTGCTAATAAGTCAAAGGAC
GGATCGGTTGCTAGGAAGTTTGACAAACTTGAAATTGTCGGACATTCGTTGGGCGCTGGGGTGGGCACGTTGCTGGGGTT
GATGTGGGCTGATCCGAGGACTGGGTTGAGTACTAAAAAAGGGGGTTTGCCTAGTGGGATCGAAGTTAGGGTTTATGGGA
TTTGTCCTCCGTTTGTCGAGTTCTTTTGTTCTAAAGACACAAGCAACGTTGATGCACTTGAATGGGGTACTTTTTATAAA
CAAAAAAACTGAACCCGATGATCTTTTGACAGTTGTACGACGTCGAAGGAATTGACGAAGATCGATGGACCTATGATCAA
GTCTTTAGTGAACTCGATGGACCTTATTAGCAGACTATCATTAGGACATGTGTTAGACCTCAGGACTCTGGTAGGATGGA
TCCAGTTCTATGAAACCAGACCGGACGCGCTGGTCGAACAAGTCGAGGGATCGGGGTCGGGAGGAGGGATCTGGAGGAGG
CTGCTGGAGATCTATGGAAAGAGGTTGGGCGGTATGGGTGGGACTGGTGCTGATGGGGCTCTGGAACTGGATGATCGTTG
GATGATGGCGTTGAGGGACAGGTTAGAGTCTAAAACCGATCAAGCTGAGTTGTTGGTACCAACCGGAACGATCTATTGGA
TCAGACAGGATGAATTGGTCAAAGTTAAAAACGATAAAAATGAGGAAGTGTTTAGAATGATCGAGTTCGACTCGAGTATG
TTACGTGACCATCTCGGTGGTCGAGTGAAGAGCCAATTCGAACGTTTCATGAACCTATCTTCTTCTTCCTCATCATCATC
GGATCAACTTGAAACCGCCACTACTCGCGTTGGTAGTACTGGTGGGAGTGCGGTTGATGGTGACGAGTTGTAAGATGGAG
TGGTTGAGATTTGTTGAGGCGTAGGAGTGAAATGGGATGCTCGAAAAAGTCTGATGATGATTTGTAGATGCTCCTTTTTT
TGTTGGGTCATGTTAATTGTTCTCTTAAGTCTAGTTGATCAGTGGAAGATCTCACGAGATATATGACTATTGGAAAGTCA
TGGAATGTAGATTTTGTAACTCTTGACTGTCATATATATATCTATTTGTTTACAAATTTTCTTGGGAGTTTTTGGCCAGG
GGAATCTCTATGTATGTGTGCGTGTGTATGCGCGCGGTCTTATTTATTTCTCATGTAGCACTGTAGGATCTTCATCCACT
CACCCACCTCTGAACTTTTTTTGTTGACAATTCTTATCAAACACTTGGTTCTAAAAGTTTCAAAGTGAATCATTAAAAAA
ATTAAAGGAAGTTGGTCATGATGACAACATGATCAATCCATTAAATGAAGCTTATTTATCATTCGGG
>GYY|c23375_g1
AGCATCTCGGCGTAGCGCATTGGGTGAAGGGCAAGGAAGGGTTGTCCGAAGCAAGCGGAGAAGGTGGCCTGTGGTTCTGT
GACACCTTCCTCGGTACCGCTCATCTTGGAAGTGTAGCCAGAGATGAAGTGGTAGGAGACAGTGCGGGAGTCGAGCTTGG
AGACTGGTGGGAGAACACCGGAGGCATCGCAGGTAAGGAGGATGAGATTTGTTGGGTGGCCGTCAGTGATACATGGGAAC
TTGACGTTGGGGATATATTCG
>GYY|c29349_g1
ACCCTGGCCCTCAGATCCGCTCACCTCCGCATACTTGGCCGGGATGTCTGCTTTCTCGACGCCATAGTGATGTTTGCAGT
TGGTGGCAGCAGCAACCTGGAGCACGACCTGGCCCACACCTATGATCAGAGAGATCCATCAGATACCACACAGCGCTCAG
ATGCCACCCGGGAGGCCGTGCTAGGCTCGGAGACAGAGGCCACAAGAATGCGGCCATGAAGACCCACAGG
>GYY|c8371_g1
AAGTCATTGTGTACTGCCAACATTCCATAGAAATTCATGTATGTATTACATTCTTGCGAGAAATACCAGGAAAGGTAAGT
AGCTGGTAGAAAAAAAGGAAAAATGTATGCCTATGGCTAGTCTTCTGCTATCGCTACCATCAATTTCGAACCAGAAGCGA
AATGGTTCGCTTGAAGCAATGGGTCTGAAACTATCCAGATCTCAAGAGCTACAAAGGATGCTCTTCAGCAAGAGACAGCA
CAATGAGAGCACTCGAGGCAGCAAAAGAAGCGGTTTGGGAAGTTCCTACTTCTTGGGGTCAGTCGAGGCATAGGCAGGAG
GTTCGATTGTGGGCTCGACTGGAAGGCTGGCAGAAGCGTTTGCTGGGGCGTCCGCTGATGGGTAAGTGGTGGGAATATGC
GGCGGGATCTGGTGACGTGGTAGTGATGAAGTTTGCCCAGGGTAGCGATGAATTATAATCCAGGCATGGATAACACCGGG
GACTAAACCCAAGCAGAAGAGCAATACGTTGAGCCAAAATTCCGTCCCACAAGCACGCTTATAGAATACGGAAACTGGGG
GAAGTAATATTGCGACCAAGTAAAGGATGATATCGGTAGGGGTAGCAGGTAAAGTAGGCGCCATATCGTAATCAGTTCCA
CCAGCGAAGACAGATGAGACGGTGATCGATAGCGCTGCTGTTGCGTCAAATGAGTTATGTATTCTTTCTTTTACTTTCAA
GGATGCCTCCCAAACCCAAGATCCCACGAATTATAAAGAACGGGCATGAACTGGATAAACGGACGGAGGCAAGCCTGGGC
TGAAAAAGGGGTCGAAAGATGCACAAGGAAAGGACAGGAAGAAAGGTGAAGGGGATTGACAAGTATATACTACATACATA
ACCCTAGAAAACGGCGGATGACCAAAGTGGACGTGCTGTGTTGATGGGCTTGGACAGACTCCACTTTGGCTCTGCCCACG
ACTGTGGCAAGGTGACAACAGGCTGGCGGAGAA
>GYY|c34483_g1
TATTTTTCTATGTGAGATAATGATAGATGTTACCATTTAAAAGATTCAAGCTGAGAGAGTAGGAAGCTAAGGAAGTTTCC
AGCTGTTGGCGGGGGTGTGTCTGTTTTCATCTTGTCTGTGAAGAAGTAGTCACATAGGAGATAGGTTGGGGCCTGCTGCT
TTACCTAACACCTTTTTGGCACCAGCGACTGGTTTTGAGGAGGACAGTTTTTCTACAGACCAGGGCCACAGGGTGTGGCA
GGGTGGGGTGTGGGGGAATGATTTCGGGATG
>GYY|c30955_g1
AAGTGACAGGATAGCAAGAGAAACGTTTTGTCCAATACTGCCCTTCCTAGAACATGGCATAGAAATCATCATACAGAAAC
AGGAGAATAGGGAAGCACAGACTCTTCCAACAGCTACTGAACCTCTCCCACATAACTGTATTTCAGGGGCAGTGGGAGAC
TGGAAGAAACACTTCACCGTGGCTCAGAATGAGAGATTTGATGAAGATTACAAGAAGAAAATGACTGATACCAGACTAAC
TTTCCACTTCCAGTTCTAGTAAGGAAGAAAAACTGAAAATGTTTTAGTTTATTACCCAGTATATTTGGGTAATAATGAAA
GTTTAATTCTCATAACAA
>GYY|c18370_g1
CCAACATCTGATCATTATTATGTATAGACCTCCTAAAGAAGCGATCTCACAGCTGACCATGCTCTCCCTTTCACTCAACA
CTCAAGGTAAAAAGATTTGAAAAGGGGGTGGACAGAGGTGATAAGCAGCAAGACTTGCCAGGAGACCAGTTGCTCATGAC
TCATGACAGAGTTTGATAGTGGCCATTAGGAGAGCAGAGCTGCAAAAGACTTATGAGAATGGCTGCTGCTTTATAACCAG
CTCAGTCACAAAGGTACAAAGGTGAAGGGGGCTTCATAATTGCTGATGAAAGAAACTGACTGTCTTCAAAGGTTGGGATG
GCATTCCTCATCCTCGCTGAGAAAGCATGACTCTAGATCCATCTCGATCCAAGTCGCCCCCGTTGACTCGTTGAGGTTGA
GCTGGGTGGTCAGTGGTGGGACATAAATCCGACCGGGCAAAGGAACATTCGCGGTCCGGCCAGGATTGCTGACTCTACGG
GTACCATCTAGAATTATTCCAGCCTCCAGCCTCCAGTCTCCAGCCTCCAGTCTCCAGCCGGTGGCCAACCGACTGAGACA
CTGAGCTCTGACCGCCCTTGACCAATTCCCTCGCTTGTGGTAGTAGTACTATAGCCACTTTCTGGCCTCACCCGTTGGTA
GACCCAGCCCCCAGCTCATTGGCTGTTTATCTCCACAAGCATCATCCCACCTCGCTGCCTTTTCGAGCCTCCGCACACGA
TAGTACCTGAGAAAGGCCAAAGCCAATCCAACTTGTCCCATCTCTGGCT
>GYY|c37204_g1
ACTGGAATAGGGCAGCTTAGGAGAAGGCAGAAAGGAGAGGCTGTGGGAATGGCAGGGCAGAGCAGCTGACCATCATCCTG
GTGCTCCACCCAGGAGAAGGTAATGCCCCCTTTTGACGATTCACTGAAGCAGAGCCAAAAAGGATTAGGGAGGATGAATG
AAGAGTTCATATCTCACCTATTAGAGACCACAATGAGCCTGTGTTTCAGGTATTTCCTCCGTTCCTGGAGA
>GYY|c34683_g1
GTCCGGATACCGCAATGCCCAGCCTACCTGCGCTGGCACCTTGCCAAACTCGCAGAGCTAGAGAGCTGCTCCACAGCAAC
CTACTGCGTCGCTCTGACAGCCTTGTCGACAGCCTTGGCGAAGTACTCGACATTGTTGGTGTTGAGACCAGCCATGGAGA
TGCGGCCGTTCTTGGTCATGTAGACGTGCGAGTCCTCGCGCAGCTTCAGGACCTGCTCCTCAG
>GYY|c30465_g1
CCATTTCTCAGTCTTGGACTCCATCCTCAGCCCCAGCTGACCACTGTCATTGAGGTGCACCGGGTGGATACTCAGTGTGC
AGTTCTTATTCTTGTCTCCCAGGAATTGCACCCTTTTCTGCTCAGAAGGAACCTTCCCATCCTTTGTGCTTTCATAGAGT
CTTGTCCCATCAAACTTCGAGGTGTTCTTGTTATACTCAGGATTGTGGAACAGGATGAAGCTTTCCAGGTCACCATCTAG
GGCTCTGTAGGTGCAGGGGATCCAGACGCAGGCCCCCTCCCAGGCGTAGAGGGTTTCAGGGTGCTCAAAAACCCATTTAC
TTGAGTCAGAGAAAGCCAAGTATTCTAGAACTCACCACAGTGATCAGAAAGCATTACTAAGGG
>GYY|c40164_g1
CAAGGACGCCAGCTCGGCTCGCATCAAGCGCAGCAAGAAGACCTCGGCCATCAAGTTCAAGGTCCGCTGCCAGCGCCACC
TTTACACCCTTGTCCTCAAGGACTCCGAGAAGGCCGACAAGCTCAAGCAATCCCTCCCCCCGAGCTTGACCATCGCCGAT
ACCCCCAAGAAGAACCAGAAGGGCAAGCGTGTCGCTTAAGCGGATTTAGCATGATGGGGTGCTGAGGAAGGTGGCTATGC
ATCGCGCAGGGTTCGGAGGGCGTACGGCTGGTG
>GYY|c22284_g1
GAAAGAGAGGGTTTGTGAAACCCTAGCCGCCATGGAGAATGTTCCTGCGATTTCTTTGATGTTCTAGTTTGCTTTCAGAC
ACCATACTGCACTTTTCTCCAATGGATTTGAACGCCATATTTCTAGTAGCAGTGACCATTTCTTTTCTTTGTGGAGAGTG
ATTTTGGGTGAGCTTCTTGCTATTAGACGCCATGCTTTGGACATGGTCGTTTTTTCCTTTATGCGATTTTATGTAGTCTT
GGACGCCATGCTTTGTTGATGGACAATTTCCTTTGC
>GYY|c14245_g1
TCCTGGTCTTGCATAGATGTGATGTTCATTTCGAGATCAATAGGGCACTTTTACTAGTTCGAAGAGAGAACGCATGCTAT
TAATTACAATGCTTGTTTTTAATATCGACAAAACATTATGAACATAATTATGTCATAACAGGTATTCAATCAAACTGCGG
TGAGAAGATCTTGCTTGTAGAGGCGCACCGCTTTGCAAATTTTGTCACAGTGGGATCAGTCCATGATAGATCGTCTTGAA
TCTACAAGGATCATTTTTGGGGGGACTGAGCTAAGAAAGCTTTGCTTTGTTGGGTTCAGGAGAGCATTGTGATCCAAGCG
AGAGCTGCATAGAATAGACCCAGTGGGTAGACTGCGAGGAACGCCCGTCCGTCTTCTAGCCTGGTGCCTCCAAAGAAATT
CATGGCGGCTGTTTCGAGTAAATGAAGAGGAGCCCGTCGATCAACACGGTTCGAGTTGGCAAGGTAATTCGCCCACACAC
TCCATGCCCAACCACCCACGCTCAGGAGGACCCGAATGGGCAGCCAGCGGATGAAGAGAGCAACGAGGGCGGCGACAAAG
AGGGGAAAGAGACAGTATCCGAGCACGCAGAGCGACTGGAGCAGCGACACCCGTCCGCCCAGCAGGCGCGCATTCAAGGT
CACCACCACCGAGCCCACCCACACGATCACGAACACGCCTGTGAAGACGGACAGCGACTGCTGCGGCGGGGCGTTCAGAG
AAAGCACCACCGCTAGCCCGAGACAGGCCACGAGCGGGCCCCAGAGATCCCAGTCCCGGAGAACGGCCTTGGAGCTTGTC
GAGCCGGCCGGATAAAGGATCAACACCATCTTCGCCCCGATCGCCGACAGGTCTCGCATAATGGTCTCGCTGATGGGCTC
ATCCAGAGTGTTGAGCCCCGAGCCGCACCTCGACTCAGTCATGATCCCCCCGATGGCCCTCCGTGTCGAGCGAGCCTGGC
CGGCTGAGCTGCCGATCTGGCCGGATACGCCCGACGG
>GYY|c685_g1
TGCACTAGACATCTAGAGCATAAAGCAATCACTGGTTCATTCTATCATCTTTTCTCTGACTCAAAGGACATACTAGGAAT
CTAGAGAATAGATAAATCACTGGTTCATAATATCCTTCATTCTCTGGAGTGAGTCAGAGAATGGGCGATAGAATAAGAAG
GGGTGGCTTTATACTTTGGAAGAGTCTATGATGTACTTTGAGTCAGAGAATGGGTTATAGAAGAATGAGGCCAGGGTTGA
TTTATGCTCTAGATTTCTAGTGCATCCCAAAAACATCAC
>GYY|c21185_g1
ATTTGCTTTATATCCTCGAGGGCAGAGATCCTTCGGGTATCAAGGCAGGACCGCCAGAGTTGGTTGATGGGGCAAGGTTG
ATGTTAAAGCAGGAAAGTGACTGCCCGGAATGGCAGTTACCGAATGGCCATAATAGAGACGCAGTATGTGCCCCGATCCT
GTGTGGTCGATGTATTAGGGCTGGAAATTTTGTGACAGTCCTTGGGACGGACAGGAAACTATCCAGCATCAGGCCAAGGG
CGATACTACAATCATCCCATCGGAAGAAGCGAAAGGACACTCAGCCAGCGGTTCTGAAGACCGCCGTACTCTCAGGATGC
CAACGATTTCAGTCGACAAGGAAAGGTTTTTCAACGAACTCGGGAAACAGTTCACGCATCATGAATTCGACGAGATGCTG
TTTGACTATGGCCTCGAATTGGATGAAGATACCTCTTTGACGACCCCAGAAGAGAAGCCCTACAAGCTCAAGATCGAGGT
GCCTGCGAACCGATACGACCTGCTCTGCCACCAAGGTCTGGTGCTCGCTCTGCGGACCTATATCGGCACCTCTCCCGCAC
CCGCATACTCGCTCGTCGTCCCCCCGGCAGACCAGCAGTGGAAAGCCTATGTCAGGAAAGAAACCAGCCAGATCAGGCCC
TTCTTCGCCTCGGCAATCCTCAGAGGGATCAAGTTTGATGAACAGCGGTACAAAGACTTTATCGATCTCCAAGACAAGCT
GCACGGCAATCTGTGTCGAAAACGGACATTGGTGGCCATCGGGACTCATGATCTCCAGAAAATGGATGGCTCAAAGCAGA
TGGTCTCTTATGAGGCTAGAACACCGACCGATATCAAGTTTGCACCATTGAACAAGGAGACTGAATACGACGCTTCCCAA
CTCATGTCACTGTACGAGTCCGACAAGCACCTCGGCAAGTTTCTCCACATCATCCGGGACTCGCCAGTCTACCCGATCAT
CTACGACAACTCTCGGACTGTGTTATCCATGCCACCAATAATCAACTCCGATCATACGAAAATCACACTGGACACCCAGG
ATGTATTTATCGATGTGACTGCAACCGATCAGACCAAGCTCGACATTGTGATCAATGTCTTGATCACTATGTTTTCTCAG
TATTGCGCCAAGCCATTTACGGTTGAGCCGGTCGAAATCATTTACGAGCACGAACTTGCGGCAGACTACCGCTCACCCAA
GATGGAGCCGCAAATATTTTCGATGCGCCAGTCGTACATCAACTCAGTGACGGGGCTGAAGTTGACGCGTACGGAATCGA
TCGGGCTGCTCGAAAAGATGGGCCACCACGCTACGCCCGGGCCGCCTGCCGGCGGGCCGGCCATCAACGCCGCTACCTCG
CTCGCACTTCTCCAGGCGCCCGAGGATGACCTGATCACCGTCGCCGTGCCGCCGACCCGGCCGGATATTCTTCATGAGTG
CGACCTCGTCGAGGACGTCGCGATCGCCTACGGGTTCAATAACCTCAAGAAGACGTTCCCGGGCACCAACACGGTCGGGA
AACCGTATCCGATCAACAAGCTGTCCGACCTTGTCAGGAAGGAATGCGCCTTTGCAGGATGGCTGGAAGTCCTTCCGCTC
ACACTCTGTTCGCACAACGAGAACTTCTCGTTCTTAAGAAGGGCAGATGACAAGACGCAAGCAGTCGTGCTATCGAACCC
TGCGACGATCGAATTCCAGGTAGTGCGCACTTCTCTGCTGCCGGGGCTGTTGAAGACGATCAGGGAGAACCGGAAGCAGG
CCTTACCGATGAAAGTGTTTGAGGTATCAGATGTGGTGCTGAAGGATGACCTTCTGGAGCGCAAGGCAAAGAACGTGCGC
CGGATGGGCGCGATGTATGTGGGTAAGCGCGGGGCGGGGTTTGAAGTAGTACATGGGCTGCTGGATCGGGTGATGGCCAT
GCTCGAGGTCGACTGGGCTGGGGCGGACGGAGTGGAGCGGAAGAGCGCGAGGAAGGGTGAATACAGGATCGAGCAGTCAG
ACAACCCGACTTTCTTCCCCGGTCGATCAGCCAGGATCATGTTCCGACCCTCGTGCTCAACCGAGCCCGGAAACATCTCA
TCGACACTGCAGTTCATCAAGGCACGCATCCCTTCTAACCTGCTGGGAGATGGATCGTGGATCGAGATTGGACAATTGGG
CATCTTGCATCCAGACGTTTTGAGGAACTTCGAACTCGACTTTCCGTGCTCTGCTGTTGAGTTTGATTTAGCTGGGTTCT
TGTGATTAGTTGAGAGAAAGAGCCAGGTAATAGGCAACAAAAAATAATAAAGAGCTTGCTTTCATGCAACACATTGGTAA
TCTGTGATGAGGTGGGGATCAGTATTGTGTCGAAAACATTCTTGAGTTGTGTCAAAAGTTACATTGATCAGAATTATAGG
TCCAGAGAAGTTAATGTTCAAAGTGAATAAAGTTGAAAGGTAAAAAAATGGTTACATTCAGGATTGGACACAGTTTGCTT
TTGCATTTCTTGTTAGGGTTTGGTGTCATTGATATGTTAATCCTGAGATTGCTTCATTTTTCTCTATTTCAATTTGACGC
AAAAATCAGTAAATGATTTGAATAAAATATAATACTGGGATCATGATAAGATGTAGGTTATTAATTACTCGTCTGTCAAT
TAACAAGAAAGTTGATAAAATTCATAGAAAACAATTTTTTTGTTTGTTTAACAGATAGCTCATTATGGTAGTTCTGATCT
TATAAAATCACAAAAATGGCTAAGAAAATCTTGAAGGAACACCTAAGAGTTAATGTGTTTTTAGGAAAATTGACATTTCT
G
>GYY|c22124_g1
GTACATACTACAATCGCCCCGAGCCAGACCCTTGACGGCCCCACACTGGCCCGCACAGCCCTAGACCGGCCATATCGGTA
TCACTACCGAAATGACCCGTCAGGACTCAGGGGCCTGCATCCTTTGATTACTGCCCCACCCTGGTCCGATGCTATCCACA
CCCTTGGGCTACGACCACAAGACGGAGAGGTTACCGCGCGCTCACCCAGCAGACCTCGCAATCCAGAGCCCCGAGCAACG
ACCCATGGCTTGATAGGCCATCGCGACCGCGCCAGGATCTATCTTATGTAGGCAGCTGGCTGACCGAGGACGGGCAGCCA
GGCCGGTCGCGAGCCGCGACACAGATCTTACCGCCGAGGGCTCCATTGTCCGGCAGCA
>GYY|c36617_g1
TCCGCGGGTACGCCTGGGTAAAACCCCAAAAGTTTCGACAGTGGATGACCTGAAAGGATCCAAATCTCGTTTAGTGGATC
TTTGACTAATTCAGCGAGCGCCGGGATCAAGCGCGCCGTCTGCCTTCGTGCCTCGTCCACATTTGTGCTCTTTTTTTCGT
CGGTTAAACTCTGTGGGACGACAACAAGACTGTCGGCAAATTCTTTGCACCAAAACATCTCAAGAGTCCCGAGAAATGAG
ACGCACGGAGCTAGCAAGCAGCCATAGCTTAGTAGTACCTTTCGGGGCTTCCTGATATCTTTGGTTGATTTCTTGAAATG
TGTTGCTCAGAGGATCAATGTTTTCG
>GYY|c27402_g1
GTGTACCGGGAGCGTGGCCGGCTCGGCTCCCCACACCGCCGGCCCCTGTCAGTGGACAAACACGGACGGCAGATATCCTT
TTCACCAGAGGATGAGGGTGGGGGCCAGGCCCTGTCGGTGCCGGCAGGACCCCAAGTTTACCCAGCAGGTTCTGACAGGG
CTGCCTGCTTCCAGCTCTGGGGACAGAATCAGGGCAGCACCATCTGGGAGGCTTGATCTCAGG
>GYY|c10212_g1
TTCCAAAGACGGCTGTATATGATGCAACGAGAATCAATGCATCTTGTAGGCCAAAAGATAACATGATGACTATAAAGAAC
TACTACCAATCCGATAACTTCATGGGAAAAAGAAATTAGAGGGGAAAGCCTCCACTATTTGATAGGAAAGCAGCAGACAA
ATTTGAAAGACAGCCAAATCGGAACGGAGCAAATTTTGATTGGCAGAATATGTTGCGTTGTCCAAGGGGCGAGGAAAGCG
GGCGTTTTTCCTTTGACACAGCCGTATTCAACGCCTTAATCTTCAGTCGTGAGTACCACCCCGGCTTACTGGAGTACCGT
TGCAATGGCAGCCCGTTAACTGGCAATTCAAAGCTTCACTTGGACTGCATGATGGCCATCCCGGTTGTACTGTTGCAGGC
AATGTAACGATACCTTGAACCACAAAAACAAGGCAGAGGGTCCTAATGATCCACGCAGGCATAGTGGGCGGAAGTCCCGA
GATAAGAAATGATATATAGCAACGGTAGAGGGACATAGACCTTTCGGTAGTACTACGCCAAGTTTCTTGAGGGTTGTCGA
ATTGGCGAGTTGAGGCGACAGGGGAGCGAGG
>GYY|c36813_g1
GAGGACTTCTAGACGACGTCCTTCTCTCTCTTCCCTCTTGTGTTGTTTTATACCCTCTCCCCTTTCACGTGATATTATGC
TTTTCTTATTTTGTTCTTTTATTGATTGACGCAATTTCCGTTTTGAAGGCTCGCATGGGAATGGCGTTTTTTTATCTTGT
TTTTCTTTTTCTTGGTCTGTCCTGGACTCGGGTGTCCATGGATGAAGGGCGGATTCTCTGTATCTAGATCTTCGAATCAC
>GYY|c30375_g1
GATGATTGTTGAACCAGACCAGCGAGTGCCTGATTTTGTGAAGGCAGGAGCTGACATAGTCAGTGTCCATTGTGAGCAAT
CTTCCACCATCCATCTGCATCGCACAGTTAATCAAATAAAAAGTCTGGGAGCCAAAGCTGGAGTTGTCTTAAACCCAGCT
ACCCCACTAACTGCAATAGAATATGTTCTTGATGTGGTTGATCTGGTCTTGATCATGTCGGTGAACCCTGGATTTGGTGG
GCAGAGCTTTATTGAGAGCCAAGTTAAGAAAATCTCAGATTTAAGAAAAATGTGTGCAGAGAAGGGGGTGAACCCATGGG
TCGAAGTAGATGGTGGAGTTGGT
>GYY|c32670_g1
GCAGAGCCTGGAACTGTGGGTTGTTCCGTAGGAAGTCCAGAGCCCCAGCACCCGCTCCAGCTCCCGCTCCGGCCCCGGCA
CCAGCACCCCCAAAATTTGGGAGACCCTGTGGGAAAAGATCTAATGGAGCTGCATTAGGGCCTCCAGATGGAGGTGCTGG
CTGAGCTGGGGTAGCTGCAGGTGCTGGAACAGCAGTATTTGCAGCTCCAGCTGCTGGTATGTTTGAAGTTGGAAGGCGAG
CTA
>GYY|c29173_g1
TCGTAGCCCGCTTCCAGCGAGGTCGTGGCAATGGAGGAGAGGCGGTCGGCTAGCTGGCGCCGGATGCCTAGGCGGATGGC
GGCATGTGGCAGGTAGCCGTTGTCGATGAGGGGGTTGATTATGCCATCTGAATTGACGAGGTTTGAGATGTAGTTCATGG
TGGGCGCAAGTTTGGTCGCGACAGCAGCCCTTTGCTATTTTTTTGTTGCAAAGTCG
>GYY|c12116_g1
GTGGATTGTTGAGTTTGAGTTATGAATATCATGTTAGTTGATATCAGTTGGTTATGTGAAGTATAATATGTATATATTTA
TATGTATGTATGTTTGTGTTTATGTGTTTATGTATGTATGAGGAAGTTTTATATGTGTGGTTTTTTTCAACATATTTCTG
TTTTTACATAGACACATTTTTTTACTGACTCTTTTCTCTCAAGGGGGCCAAGTTCAAATTACATCTTGACACCCTTGGGT
ACAATCACTTGTATACTGTTGACTGGTAACAGTGAACTGAAGTCTGACTCAGTCTGAACCAGATAATAAATGAGCTACTT
GGCTCAGAGGAACATCAG
>GYY|c23110_g1
CGCGGCAAACCCTGAGTAAAAGGCATATTGGTGCCCCCAGGCGTATAGCCCTGGACAGGCGGATAGTCCTGAATCAAAGG
ACTGTTGCCCCCATTTGGCTGACGGTTGTAAGGTCGGGGCCCTGGACGTAGCCGTTCGGGATGCGGCTGATTATCCGGCC
AGTGGATGCGACGGGCGAGCTTGGTAGCTTCAGCACGTTTGAAAAATTGGCCACCGGCATGATTGTCGGTTGCTCGTTTG
ACCAATTGGACAAGTTCTTGGGTCTCCCCATCCTTTGAGCCGTGGGCAACAGCAGAAAATAGCAAAACAACGGAAACGGA
GAGCGAGCGGACCATCATGTAGATTTACTGCTAG
>GYY|c34138_g1
GGAACACTTTGCAACGCAAGAAGAACAGGTAGAGGTTTGGAGTAGATTTGTATTGGAAAGGTAAAGATCGATGTTGGAGT
ATGGCGTACGAACTTGCACTGTCCCGAGGACCAGAGATGCTGATTCTACGCATCATGGAATCATGTTGCGTGGAACATGA
TTAACATTAAACGTTGAAAAGTACAACTATAGTTTGTCGTAAAACGTGTCATGACATCTTGTACAT
>GYY|c14248_g1
GCTGGGGCTGGGGCTGGGGCTGAGCCTGAGGGAGCCGCTGGGGTCGAGCCTGGTCGGGTTCTTCTGAGTTAGAGTTCGAG
TTGGAGCTACGGGCGGGTGTCATATTGTACATATTCTAGACTGCTATCTTCACCGTTCTTCAACTCTCAAGGTCAAGTCT
GCTGCCTGCTGGGGCTGGCCCTGAGGTCGGACTCGGATCCTTGGAGGGCTCTCTTGGGCTGGCGAGTCGGTCTCGGAATG
CAAGAGGCCCGCCTCTTTTATCATCTCTATCCTCTTCAAACATCCCTTCATCCCTTTGCGATCTCATCCTCTCATCTCTT
TAATTTGTTTGCTCATCTCTCATTTGCTCATCATCGTCTTTAACTACATAGTATCTACATAATCTCTTTTTAATCTGTCA
ATCTTGAACTCCTACCGTTGCTTTTGGGCGGTTCTCGTTCCACACTTGTCTCACAAGTCCCGATCCGGAAATTTCTGTAA
ACCTAATTCCTGCTTTCAGCTGGTTAATAGATTTTACAATTTCCTATATTGATTATTCTTTAAACGCATTTGTAATACAA
AAACAAAACTTGTAATCCCGTCTTCCATTACATGTATGTAGATCAGTAGTTGTTCCCTCTATATTAGGAACAACTCTAAC
CTATAAATAGCCAGGGGATTGGTCTCACTATGGACCAACAATCCCCAGATATAACTCCTACTACATACACATCTCACAGT
ACTTACACATAATTTTACTATCACAG
>GYY|c26765_g1
GAGCGACTTGCTTGCTAGTAACGGTCAGTTCCGCGAAGCCCTCACGTTACTCAACTGTACCTCAATGCTCTGCTTGAGTA
GTCTGCCTCGGTAGTTGCTCAATTGCTCATTCAGACAGGCTGCTCAGAGCATGACAAATTAGCAGACGCAGCTGTCTGAA
AGAGATATCCAGCTCGTGGTTTTGTATTATCGAAACTTGTGCTGAGATCTTTGCTTGCTCGCCTGTAGGCGTCCTCCATC
TCGTCCCTCG
>GYY|c40340_g1
GTTGGATTGGAATGCGACATCAACCATAACGCAGGTCCCTCGCGCGGGTTGGTTGCACAGCTCGCCGGTTCGGCGGCAGG
GATGCAAAGACCAAACCTCGCGCGGCCGACACTATCGGCGGTCGCGCAAGGCTAGCTTGCGGTCAGCTTCGCATGAAGCC
TTCACACTCGCCCTCGGCCCAGGCGAGCGTCTTCTCCATGCTCTCACCCTGGTAGTAGCGCAGGCACATCTTGGTCAGGG
TGGCCTGGAAATAGATCTGCTGGGC
>GYY|c32142_g1
GTCACATATCCAGAGCACATCCGATAGAATCCAGTTCAATGACCTTCAGTCTTTACTCTGTGCAACTCTTCAGAATGTTC
TTCGGACAGTGCAACATCAAGATGCTTTGCAGATCTCTGATGTGGTTATGGCCTCCCTGTTAAGGATGTTCCAAAGCACA
GCTGGGTCTGGGGGAGTACAAGAGGATGCCCTGATGGCAGTTAGCACACTGGTGGAAGTGTTGGGTGGTGAATTCCTCAA
GTACATGGAGGCCTTTAAACCCTTCCTGGGCATTGGATTAAAAAATTATGCTGAATACCAGGTTTGTTTGGCAGCTGTGG
GCTTAGTGGGAGACTTGTGCCGTGCCCTGCAATCCAACATCATACCTTTCTGTGACGAGGTGATGCAGCTGCTTCTGGAA
AATTTGGG
>GYY|c14657_g1
GTAACAAGATAACCAAGTACTAAACATGGGGCTGACTTTATTTTACTTTTTCGGAGTGGGTAGTAGGTGTGTATTGTACC
TTTTGGCTTTTCTGGTTTTCTTTTTGAAGTTAATATTTGGTTTTATAGTGGTTAATTGTAACTTTGTAAGGTTAGAGGTT
AGATTTACTTAATATGGTTATAGAAATTGAGGGTTCTTGGTTGTTAGATGTAAGTTTTTAAAAAAAAGGAATACAAAATG
TGGTGAAGGTGTAGTTGTGTGTAGAGGTGTGTGTGTGTGTGTGGGAGAAAGTGAATGGGAGTGGTTCTCTTTAGATTGAT
TTATATATGACCTTATATACAATTGTTATTACTTTTTACAGTTTTACTTTATATATATTTCACATTCTTCTTCTTCTTCT
TCTTATTA
>GYY|c39452_g1
AAAATGTAAGGTGCCATTTTAGGATTCCATTTTTTTGTCTCATGACCAAAATGAACTCCTACTTTTACCATCTCTTTCAA
ATTGATGTTCCAATTTTTTTTCGTCATTTTCTTCTTTTACTTTTTAATATGAACTGGATGTAATATCTACATTCCAATGG
AATGGGTTAGATTGCTTGCCGTAGCATACTTAAGACAAGTATTCATTTGATTTTTTATTTCTTTTTTATACAATTAAAGC
AAATTGTTATATTTCTTTCTTTACTCGTTTTGATTTTTTCTTTATTTTGACTAGTTTTTTTAGAACTTTTTTTTTTTTGT
TTT
>GYY|c17492_g1
AGTCTCAGTCTCAGTCTCAGTCTCTGGCTCTGGCTCAGTCTCAATTCACTCTCCAGCTCTCTTCGGCTTCCGTTCTCCAG
TCTCGCCCTCTTGCCCCTGTCCAGACACCACTCAGCTCGACTTCTTCTTCACTCCTTCCATCTCTATCCTCCACACTTAC
CCACTCATCCACCTCAGCTTCTTCCTCTTCTCAACCCCTCCTTTGCCCACGTTTTTCTTAAATTCCCAACTCACGATCGG
TGAAAGGCCATTGATCTTCGACAAGAACGTTGGCCCCGGTCGATATATTAGATGGCCTCCTCGTACTCCACCCACTTGAG
CACCTTGAGCCCGATCCTCAGTTTTGTTGGATGGTGGTTCGTGCCGGGCTATCTATCGGGCCTCGTGCTCGGGATATTCT
ACTGGCTACGTCCGTCATGGCGTCCATCAATGCCACCACCCCCACCGACGACGAGCGAGCAAAAGCCGATTTTCAACCCC
TCTTACGAGCTACAAAAGCTCGAGCACGACCGTCGGTCGCGCCACCATCGCTCTCTAGCCCATGGGCTCGTGATTTCGGT
CTACTTGGGCTACACCTTGATCAGCACCTATCAAGAACAGGGCGGCACAAATTACTATGCCGTCCTCGGTCTCAAGTCTA
ATTCTCTCGCCTTCACGGCTCCAGTACCCGGGACCACCAACCCAACTCCCGTCAAAGCCAAGGTCCCCAAGGGTGATCTG
CTCGACGAGGCTGGATTCAAGTCGCACTGGAGGAAACTCGCTCGGTCGTTCCACCCAGACAAACTCAATCCACCCCAGAA
CCTACAGACTGATGAAGACATCACGCTCTGGAAGAGTGAAGTGGAGTCGAAATTTATCCAGATGAGGGAGGCGTATGAGA
CGCTGAGTGATGGGACCAAGCAGTGGGCTTACGACCGGTTCGGGCCTACGATTGGTCAATGGAAGAATTGTATCACCATG
AGAGAGTATTTGTTGGAAGGCCTGAAGTCGTCGTCACCCTTCTATGTTTTCACATTCGGCTCTCTTTCGCTGATCGGTAG
TGTGCGTAAGATCGACCCTGGATCATTTTGGCGCTGGTCGATCTTGATGTGCATCGTCACAGCTGAAGCGATTGTGCTCA
CGTCGACGTCCACGACGGCCGTCACGCTTCTGATGTCGGGTCTGTTTCCGAACCGGGCTCCGTTTGAGCAAATCGAGCTG
CTCCGCAAGCTGTTCATCGCAGGCTCGTGTGTCGCGACGCAGCTTTCGGGGATCCTGTACCCTATCCCACCCGAACTTTC
GAAGAAGCAGACGGTGGGCGAGTTGGTAGCACCGGTGACGCAGCTGGTGGAGCATACTCAACAAATGTCTGGCTTGGCCA
ACGTGGAGGTGGTTAAGTTGATCTTCAACGATCTGCACCCGATCATCAGAACAGCTGGGATCAGGCCTTCTGAAACCTCG
AGCGAAAAGGGGGCTCAGCAAGCCATGACAGCATCGGATGAGCAGGGTTCGAGTCGATTGGCAGAGGAAAATGCAGAGTT
GAGGAAGATTATTGAAGATTTGAAAGAAAAGATGTTGGATACTTTTTGTGATTTAAGATTACAATCTGATCCTAATGGAC
AAGCAGCTTGGATAGAAGCCATTCAACCACAATCATCATCATCAACATCAACAACATAATCAAAGAAAAGAATTAATGAG
GTTTTTTTTCTTTTAAAAGTCATTGTATATATATGTATTCTCATTGTTTTTGGTTTTTTTTGGTTTTGTGACTATTTGGA
AGGATGAGGTATGTGAAACTTGGAAAATTACCACAATTGAAAAAAAGATGAAAAATAAAAGTTGGGGTCATGCATGCATC
AATATATACAATATAACATAGCACATACTAAGCCATATAGAGAAATTCCAGTTGTTTTTTTTCTTTGTGTATCATGAAGG
TTTGGAAAAAACTTGAAAAAAAAGATTGGGTTTATTTTTTTAATAAAAGAAAAATGAAATATTGGTCTTAGTTTTTTTGA
AAAAAAGGTTTTTGGTGAGGTTGAAGTTTTTTTCTGTGTGTGGGTGGTTTTTTTTTTAGAGCAGAGAGAAGGGAGAATGA
ATAGAGCAGAGAGTGGGGAGAGCAGAGAGCTTGTGAGTGTGTGTGTGTGTGTGTGTGTG
>GYY|c32172_g1
TAGGGAATAAGCTTTCAGAAACTGGTGCCGCCCTCGGGACCAAGTATCCGAGGAATCCTTGCGGGAGTCCTGCACCATGG
TCAGGGTTCGAGAATCGTGTAAGCTGTGGGTTACATGGGTGGCCAGGGCTGAAGGAACAGATAAGCCCTGGGCCAGAAGA
CTGGCCAGGACGAGCTTACCCCTGCTTCTGGCGGCATTTCTTTCAAAGTATAAAATATGACAAGAACAACCGCTCTAGCA
ATTTGAAAAAAAAATCCCAAGTTTGTTTCTTTGTACAAAACCTG
>GYY|c19933_g1
TGATATGTGAAATCAATAACACTTCAAAAAAAAAAAAATTGTCTTGAGCGAGTGACGTCACATCAATCCCACCGACCCAC
GATGATGTCATACAACCTCTTGATTTCTATAGCCCAGGCCTCATCATATGTAGTGCTTCTCAAATAATTGACAACTCCAA
AAAAAACCCACGAAAAACCTATTTCATCGACTTTAACCAACTCCTACTTCCCTTTTTGAGCTCCAACTTTTGGGTCAACC
TCTAAAACTCAGTTGAGATCACCCCGATCGATCCCACATTTGTTGTATCAAACCAGACGGACATCCCAACCCCATCCAAA
AAAAGAATTTAACAAGTTTTCTTTATACATAGTAGTAGTACCTTCAGATTTCTCATCGAAAGGGTCTCTTTCAATCAAAA
AACAAAACGCTACATACATTTTTTCGTCCAATCCAAAGCAAAATGTTTATTCACAAATCGATGATGACTCTTACTCGATT
CAGCCAACGTGTCAGTCCAAAGAACGTCCTACCATCCTTTCGACCCGGTCGTGCGTTTCATCCGACTTGTACCTTTGGGT
ATCCGACCGGTCAACATATGGCTGCTGATGGTGAAGAGCTCGCGAAGGAACGTGACAAGCATGCCAATGGTCCCAACAAA
CAATGGACCGAAAAGTTAGCGACTCACTCAGAGGCGGGCATAAAAGCTGAAAAGGATACTCGAGGGGTCAAAGAGTTACG
AGAAGAAACGGTAAAGAGTGTGAAAAAAACTACGGTCAAGAAAGCCTAATCCGCTTCCCATACTACAATAATAATAGTAA
AAAGGCTGGCTGGGCTCTGCATCAATGGTGCAGGGGGCCACTTTGCCATCTTGTTACATGGAGACGCTGGTCGAAGCGGG
CCTGGCAATGGTGCATTTGTCTTTTTGTTTGTGTGTTATATTATTACAAAACATTGTGTATAATATTGTAAAAGAAGCGA
GTGTACAAACGACTTCAGCACTGTGCATATTACTCGGTCATGCCTAGCCGGCTGACTTGTCTAGCCAATGCACTACCGTG
GCCATGGCGCGTGTGCGTTCTTCTAGCGGCTGATGCGCTCCAGCGAGCAGAGACATTCGATCGCTGGGCATCGCTGCGAG
CGGGGGAAGCGTTGAGCAGGTCAACCAAACTCACGTCCGAGTCTGCCCCTTCGTCCTCGTCCTCACCCAGCCAGAGCTGT
CGGGGAGGAAGGAGAGGGGCTTCCGTCGGATCTGAAGGGCTCAGCGAGGTGTGCGAGCGCGGGTTGAAGTCGGTCTGGAG
GTATGTCTCCTCAGAGCTTTCAGGTCCTTGGACAGCAGTCCGAGTTGAGAGACTCGTTGACGAGGGTAAGAACGCCGAAG
GAACAGGATACAGCCACTGGTCGCTTGCAAGATTGTTGACGATTGCAAGCAAATTTTGGTTGATCGCGTTCACGAGGGCT
TCCTCCTCCTCTGGTTTTGAAGGTGGCTGCACAAGCACGTCGGTCTGCAGTCTCCGGAACCATGCAGGCGCTTGGGGCGA
GTCGGGGTCGATCGGTCTGGCGGCGGCAGGGGAGAGGCCGGGGCGGAGGTCGCAGATGCCGGCGCGTGACCAGAGGGAAT
GAAGCAGATGTTCGTCTTCTGCGGCGAGCGGAAGGACGCGACCGTCTGGGTCCATGCCAAGGACAGCGCGGGCGCGCTCG
GCGACTTCGCTCTCAGACGCGTCGGCGAGGCTGTCAAGCTCCTCGTCGAGCTCGTTGCCGTCGCCGTCGGCTGGCTGGTG
GTGGCTCGGCTCGTCCTCGAGCTCGTGCTCAGTGCCGATCCCAGTCTCCTCGTGGGCAAAGGGGAAGCGCTGGTGGCGGG
CAGCGAGGGCGGACTCGAGCTCGTAGTCATCGTCATAGGTGGTGTTCATCTGGTGGTGATACTCGATGGGCATGGCGTGT
CTCTGAGGAAGATTGGCCGAGTTGAACTCAGAAAACGGGCGGGGAGAGGGGGCAGGGTCCAAGGCGGAGTGGTCGGTTGA
GGAAGAGGAAGTGTTAGGAAGCGAGTGGCCGGAGTGATCGGAGGAAGACTGGGCATCAGACGTCAGGCCCGGAGGAGAGC
GGTGGGGCGAGAAGTGGGTAGATGACCACATGGCTTTCAATTGGAAAAAAACGCCTTCAGACGCCCTGTCCCGACGAGTG
ACGACTGAATTGGTTTGGACCTCAACTCGAAATCCGGCGTCGAGTCAACTGAACTTGATCTGTCAGACTCACTGGCAACG
GCCATGAGAATCTCAATCGAGATGGAGAAGAGTGGCCAGACTGCAGATTCAAGAGTAATAAGACTCAAGAGATGAGTGCA
TCTGTTTTGTAGTAGCTGGACTGTGGAACAGGGCTGAAACACCCGCG
>GYY|c16185_g1
TATCTCTTGGCCTTGAGCTAGTGCTCAGCAACTTTCGATTCCCTTTGGTGAGGGTATGGAGAATAGTCGCAGCACGAGTT
TAACTTCTCCAAAGCCTCTAACATTTTCCAAACTACCTTTCCGAAAGACGACTACTTGGTAAGACTGCTGACATATACAA
CATATACAAAATATATTTATACACAGGAAACCAGTCCTTGAAAAAGCACCAGCCAATGTTAAACGTGTCATCAGATCAGG
TGACGACCAAACAAGGATTAAACGGCATCGAACTGAAGCACGACCATTTCACCGCCGACACTGAGTCGGCCTACAAACGC
AGCCCGGGCTCCACGAGTGAGATATCTGGCACCGGTCGGTACATCGGACAGCGAACAGAAATAGTCGAGTTGGTGGCTTG
CGACGAGGACTTGATCAATGTCCCTCAAATAAACTTCATGACCCTCCTCACTCCACCATGTAACTTTGCAACTACCTAGG
GTGTAAAAGTCGAGCTTTGATCTGA
>GYY|c26183_g1
GTCCAATCATACGTGGTCCGAGCCCATATAAAGTCATGATACGATGCCGAATGAGTTCCAAAATTTGCTTTTGGTAACAG
TCCTTCAACTCTCGAATAAGATCGGGAATACTGCTCCTCCCGGTTGCAGAGCCATAATTCATAAGCAAGCGCTTTTTACC
CTTAAGGGTATCAAGTGACTCAAGCAGGGATTCGTACTCCGTGCGCATTGCGGTGATTATCTCTGCTAGCAGGCAATTAC
ATCAACACCT
>GYY|c12460_g1
CCCTTTCTCTGTCTCATACACACACATGCACACACACACAAACAATGTATCAAAAAAAGTCTTACAAAAGCCAGAAACAA
AAAAAAAGGAGTGTGTTTTTACATATTAGTATAACTGCATCATGTTTCTTCTAGAGATTAAGCCAACAAAATAATATAAA
AAACTCTGACACCACCCCCATCCCCCCTCCCCCCAAAAAAAGAGAACAATTTTATTCATCAAAATAGTTATATCAGATCA
GATTTAACTAAGAGAAACGCACACACA
>GYY|c18236_g1
GCTAAGTTGAAAGGGGAATTCTTAGTAGCTTTGCATTTGAGTGTCAAAGGGGCAGTGCCATAAGATACGAGATTCATGTG
TAAAACATTCTGCATCAGGACAAATGCTTGACATCAAGGGGCTGTCAATGGCAAACGGCATGAGTTCTTCAACAGACTAC
ACAAGGAAGCTTCAAATGATTCCAACTATTTTCCCATCTTGAAAAAAAAAAGTAAGAATGAACACATGAAATATTAACTT
TTGGGGAGGATGGAGAGCCAATGCGATACATAGGATGGAAATGATGTTGCATATTGGTATACAAGACATCCGATTGGAGA
ACTGGGACCTTCAGCCAATCTTAGCGTTTGAAAAGTCCATTTCAGGATGGGCAGCCTTGAACTTTTCTAGCACTTCGAGC
TTCTTTTGCTCATCTGATGTCGGTTTACCCATTTGCTTCTGCTGATTATCGAACATCATTTTCTCTACCATCGCACGTGT
CTCGCCATCCAGTTCACTCAGCTTGCTATTTTCAGGAGTGATCTTGGTGGTATCGATTTTGGGATGATGAGTCAAGACGT
TTTCCCACCAGGTCATTTGGTTGATTTTTTCAAGATGGAGGCTGATTTCTTTGTTGTCGTCCAACGTCCACGTCGATTCC
TCCTCCTTGATCTCTTTGCAGAGCTCACCATCCATAATCGGCTCTTTCCCCTTTAGGCCAACCTTGAGCTTTTTCTTTTT
GATATCCACAGTTAATTCGCGGGCCTTCGTACCCGGTGGGACCGGTATTACGAGAGACACATCCTGTAAAGTTTGCTTCC
AAGTGAATGGGAGCTTGGCTTGCTCTTCCTTTTCCCTCTGGGCCTCGGCCTGGTCATGGGCCTGCCGTTCCTCCGGCGAT
AGAGCGTCGTACTCAGTTGGAGACAGCTTCGCCATGGCGAGAACTCAGAAGAAAGCGATATGGGAGCTAGGATTGACTGA
TTTAGACGGCCCAAGAGTTCGGTAGTGGTGTCGGATGGCAAGGACTGGGTTGAGGTTGGAAAGTGCTTGTAACTTGCGGT
CTCGAATCCTGCTATGGTATCAAGAAACAGTCTCGGGTCACATGGCCGTCAGCTTCCCGCGGCCCGCAGCAGGTGCAAGG
GTTTGTGTAAGGGTCTAT
>GYY|c17685_g1
GGAGATCGGATGGTGCATACTTGAAAGTTGAGTCAAACACCCGACACCCGACATCCGATACCCGATACCCGATACCCGCC
ATCTGCCACCCGCCACCCGCCACCCGGCCAGACCCGACACCCGACTGTCTCCTCCACTGGGCCTCCAAGAAAGTGGCCTG
TTGACCGTCCGCCCATAAACTGCCTCTTCCCTTCCTTTCCCTCCCCTCGTCTCTTTTCTTTCCCTCCATCAGCCATGGCT
TCTCATCCAAAGGCTGCCAGACACCAGCAACCAGCACGGCTATCGATCCACCATCTCAATCACCACAGCCCTTTTCCCCT
TCACCATCACCATCTCATCCACCACCATTCCCTCCCCGCCCAGATCTTGCACCCCATCTCTCATTCCTGCCCAATGCCTT
CTACGCCCCCCCACTCCCGATTCGCATGCTCCTCCCCCTCTTCGGACGACGACACTCACACTCCCACCCTCGCAAGCCGT
CCAAGTCTGCCCCCTCCCGCTCATCCTCCTCCCCCTCCGCCCTCGTCCACCAGCTCCTCATACCCCCCCCTCGAGCCTGA
CACCTCGAGCTCCAGCTCGTCCGCCTCCTCGGCCTCTTCGCTTGCCTCGCCTGCCTTCTTGCCTAGGAAACCCACCACCC
TCTTCCTCCTCCCAGGCCCCGCCCTCGCTCCTCTCCTGATCCCTCACCAGCCCCGCTCGCTTCACCCACCCACAAACTTT
GCTACCATTGCTCCCGGCCTCTTCCGTGCTAGCTTCCCCAGGCCGGAGAACTTTGAGTTCCTCGCTCGACTGGGCTTGCG
TACGGTCCTGTGGGTCCTCAAGTCTTGAATGTTGACCGGATCTCTTTCTTCAAGAAGATCTTGGACTCGGGGCTAACTGT
TGAATGGCTTGACGAATCTGTCTGGCTTGGTGGATGGGGATCTCAAGAACACTGGTTCAGGAACAGTATCCCATCGAACT
TGTCCAACATTACGAGCGCCAGGGTATCAAACTCATCCAATTCGGAATCCCTGGGAACAAGGAGCCTTTTGTACACATTC
CAGAAGATAAGATCAGGTTGGCGTTGAGACAGGTTTTGGATGTGCGGAATCATCCGATGTTAATCCATTGTAACAAAGGA
AAACATCGAACAGGCTGCTTGGTTGGTTGTCTCAGGAAACTGCAACACTGGTCTTCAACTGCTATTTTCGATGAATATCG
AAGGTATGCGTTCCCGAAATCGAGGAATATGGATCAACAGTTTATTGAATTGTTTGATCATTCGGCTGTGTGGGAAGAAA
TCGATCCTGATTACGCTCCTGAATGGCTTGACTTGACAATATGAAAGCAAGCATCACACCAGTTTCAACTCCCTTAATGC
TCCTCTCTTTCACTGGACCTTCTCTGTTCTGTTCTGCCTTTTTGTACCTTCCTGAGAAGTTTCAAGTCTATGGGAAAAAT
CATCAGCAAAAAAATGTGGTTTTCTTTCAATCATAAAGATCATTAGCACACCAAAAAAATCTACACACATATCAGAAACA
AAATTGTGGTTCTTTTTTTTGTTGATGATGATACAGATAATGTTTTTATGTATGTATGTATGTATGTATAACCTTTATAT
TACCCACTATCTTCATAACAACTATCCTTATCACAGTATTATTTTAATAAAGTCCATTATGTTTATATTGACTATGTATC
TTATCTTTGTTTGAGATGATTTATTTTCGGGACTTGAGTAGTTATTTTTTCAAAGAAACATTCAGTGTCTTTGATTTTTT
TGGTTGAGTGAGGATTTATTGGTTTTGTTTGGTTGTTTGTATATCCCCTCTCACTTTATCCACTATTCTATTCAATATTT
TCTTTCTCTTTTCATTTTTCATATGGTCTTTGGTATCCATTTAGATTATTATTAGGTTCATCTGTTTTTGGATTGATTAG
TCATTTTTATTGTTTTAAATTGGTTGAACCAATTTTCTTCCTTTCTTTGAACTCCCCCCCAAAAAATCACCATCATTGTC
ATATGACAAGCATTAAGAAATTGGTGTTTCTCTTATATATTATGAGCAATCTTTTCTTTTTTCCTAAATCTGATGATAAT
TTTTTTGTGCATGTGTTTCTATTTGTAAGTTGATTATTATTTTTTTGGGAAGGAGTTGTAGATGTTTTTTTTTGATTAAG
TACTTTGTTGTCTCTGTTTTTTGGTTGGGTGTATGTTGTTTTTTTATATGGTTTGTTTGTATGTTGGTGTACATTTCACA
AACACACTCATCAGAAACACACTCAGTCTCACAAAATATATGATTTATTTATGTAGATATATAAAATAAGCCAATTGTGA
CATGCAACACCAAAAAGACACAACAAAAATAAACTCTGTCATATATATAACCTGAACTTTACTCTTCTTTTCTAAAAGTA
TAACAATTATATTAAAGTCATACTTAAAGTTTTA
>GYY|c4979_g1
TTCAAGTCATCTCTCCACATCGGCACAAGCACTAGAGGAGCTGGACAGAAAAAAAAGAGTCCATTGTCCGAGCAGGCACA
AGAGGCAGCCGTCACGTCTGCTGAGGCACTTGGGGTTATGCCTTCCGTCGAGCATGAGGGTGATTCGAGAACGTCTGCTC
AAGGCGGAGCAAGGATTTCCAAAAGCTCTTGACGGTAAAGAGGTGTAAACCGATCCGGATTCGACATTCCGATATTTCTC
AAAGGACTCCTAGCAAGACTTCCCCAACAGCTTGTTAGCAGTGACAGCCCGATCAATAGCTCTCTAAGCTTCCCTGTTCA
AGATATTTTAGCAAGAACACATGCCGTCGCCAAAGTTGTTTCTACTCTTTAACCCCTCAGTTCAATTATCAATGGCCGCC
AACAAACGAATCATAAGACACCCAAAAACGAGTTGAATTGTATCAAATTATATTATCAGATCAATTTGTCAAGCCAG
>GYY|c20901_g1
TGTGCTTTGTTTCGTAGATTCTCTCCTGAGCGCTGCTTTCTTCTGGACACATTTCTCTAGAAGAAGGCTTTTTTGTCGAG
CTTCCAGCCCAGCCTAGTATATATCCCTTCTGTGTTGTTTTATCCCATTGCCTTTAAATTCTCAAGTTTAAGCACCTTTG
CTTGCTCTCCAGGTCCTCGTCTCAGAATTTTTTCTAACCATACCCTAAGTAATGCATCGATTGTCGGTTCTCATCATCAC
AATCTTGGCTATAGCATTAGGCCGAACCATAGCAGCTGAGAGCCCCAGTGAAAATGGAAAGCTGAACAGCACGAATACAC
AATTGTCTACCAATGAAGGTCTTATCTTGAGAGTTCTCCAGGACCCTGGTACCAGCGACACTGACAAGTCAGATCAGTTC
ACGCAAGCGCTTGCTGAGAAGAAGCGGTTCGTATTCGCACACATTGTTCAGGGAAATTATCAAAGTTATAGTGATCAAGA
TTGGCTAGCGGACATCAATTTGGCCAAAAAGGGCGGCATCGATGCATTTGCCATCAATATTGGTCAGGACGCGACAAACG
AACACCAGTTACCCCTAGTTTATGATATTGCGGCGCAGAATTCATTCTCAGTGTTCCTGTGTTAGTGTTGAACCGCATTC
AAGTCACCCGCAGTGGGAGACAACTAAAGTATCTTGGAAATTAGCGTTTGATATGAATTATTACAATAAAGCTGGCTCAA
GCTCAATCGTTACGCGATTGATTCAAACTTATGCCAAAAAAACGAGTCAATTTCTCTATGACGGTAAACCATTAGTCTCA
ACTTTTTCAGGCGAGGTAGCAGGAACCTTCTTGGACAACAATCCCGACTATAATGCAGCTTGGCAAGCTCTGAAGAATCA
GATAGGATTCCCTATATACTTCTTGCCCACCTGGACAGGCGCCGACCCAAAACTTTCTGCCATCGATGGTCTACTTTCAT
GGGACGCTTGGTCTCCAACTTCTTCATCACCGGATAAAGCAAATTTACAAAAATTTAGGGCCATCGGAAAACAGTATGCG
GCACCATTGAGTGCCTTGTTCTTCAAGCACCTTTCTTCGGGCGAGGGGGGGAACTATATACATCCAACAGACTCATGGTT
TGTTGTAGAGCGCTATATGGATATTATATCTTCGTTGCCTGATTTTGTTGAGCTTGTGTCTTGGAACGACTATGCAAGTG
TTTCACCCTTGTTTGATGACTAATTGATGTCCGCTCACTTCTCACCCTTGCGGTCTGATTTTTCTATTCCTCTTAACAGG
GTGAATCACATTATCTTCGGGATCCGCGTCCGTCAGCAAATTTACCTGTGGAGGTCATCTCCTCTAAGAAATATGTGGAA
GGGTTCCCGCACGAACCGCTACTCGATATGCTTACCTATTTTAACCAGTGGTACAAATCTGGCTCAAAGCCAACGATAGC
AAGTTCAAAGGCCTACATGTGGTATCGGCCCCATCCAAAAGATGCTAAAGCCACCTCCGACCCATTGCCCTACCCTCGAT
TTGCTGAACAATCAAAAGATGATATGCAAATCATCTTGCTGTTGTCAAGTGCTACACGTCTGGATCAAATCAAAATCCAG
TCAGGGACGAAGTCTTATTCTTCTACATTGAAAGATCATCTTGTTCCTGGAAGTGATAACACCATAGTGAAAATATCAGC
TCCCTTTTCTGCTGGCGCTGAACAGTCTCTGAAACTCTTCGATAGCACTGGAGTTTTGCTTGGTCAAGTGATTGGGGTGC
AAATTGTAGCACAGCCTGAAATCTATAACTTCAATTACTGGTCAGGTATGGTAGAATTCTAAACCAAGATGCATCCTACT
TCTGTTTATTCCTCAGACAATCTCAATCAAGGATAAATATGGCGTGTGGAGACAACAATTTTGGTTTTATCTTGAGATTC
ATTTCTACCAAGATGTCAATCCAAATTCTACTTAATCATGTATGATCAAGTCACAAAATCTTTAGTGGTCATCATGATTA
TACAGATTATTCCATGTAAATTTAGTAGTTGGTAGTCTCAAAAGTGGTTTTTGCAACAGTTTTGGATATTTTACTTCTGG
ATTCAGAAAAGGGATAAGTAAGTGTCTGGATAACCTCACTTAATTGGATTCTGAATCCACTTCAATCATGGAGTGAAAAT
GAAGTCAGAAAAAATGAAGTGGATGACTCATCCACTTCAAACATTTGCAGTGGATGACTCAAACAATTCAAAATTTCTTA
ATTGGATGAACACACACTTGAAAATTTTGGAGCTTTTCAACTTTTG
>GYY|c39570_g1
GCGCCCTCCTGGTCGACGGGCTCACCGTCGGCAGTTTCTAACTTCCTCTTCTTTTCTTTCTTCTCCTTTTTCCTATCCTC
CTTGCTCTTCTTTTTCTTCTCTTTCTTATCACTATCTTCATCGCCAAAAGCAACATCTTCCATAGCTTCCCCGGTTTCTA
AATCGGCGACAGCCGCTTTAGCTAGATCTGCAGCCGCAGGTGCATCTTCCATAACCTCATCAGCATCAGGGTTGTACTTC
TTCGCTTCTTGGATGGACCACTTCCCAGGCTGAACGCCATTCGACGGCAA
>GYY|c39529_g1
AATTTAAGCTGAACACTGGCCATGGATATAAACCTCGTGGATGACTTAGCATTCCTTTGCCACTGCTGATGTACTTTATT
AACTTCCCAGGCTACTCTTTGGAGCCCATCTATGGTTTGTGGTATGACCACTCCTCCAACTTCTCCTGGAAATGTCCCAC
CTGATCTGTCACACCCTTACAGTAAAGTCTTTGGTACAACTGGTATGTATGTCTTAGGTTGGATT
>GYY|c30891_g1
GCACCTGCAGAAAGAAAATGAAAGGCTTCTGAGAGATTGGAATGATGTTCAAGGACGGTGTGTACACAGTTTGCTTGTGG
TATAAAAATACGGAGCCCTCTTTATGTTGTTATAGCTTTAAGTTAATGATTGGTAAATTTCCAATATATGTGGATTAGCA
CATATATATTTACCTTAACTGAATATGATTAAACGAAATTATTCATCACTATTGTATATTATAGGAATACATTAATACAT
TATGTCATTAGTA
>GYY|c39785_g1
AGCTACGGCTACCCTGCTGGCACTTATGTCCGTGTGCTTGTCAACCAGGATCCGCAGCAGCTCGAGTGCGCTGTTGGACC
CGGCGACAGCTGCTCTGAGGGTTCCTTCACCGACTTCGTGCAGCAGAGAGGAGAGAGGTTTGGTGGGTACACTGAAAAGT
GTGCGCCGACTGAGTACAACAACTCAACGGACATTTTGACGATCTACAATTAGAGTAGTGAGCTGATATG
>GYY|c12930_g2
AAACTGTATGTAAATGAATTTTCTTTTTTAAAAAAAAAACGACCAGTACAAAACAAAAACAAACTTTTATAAATTATAAA
CAGTGATATCAAGTTAATTAAAATAAATAGTATTCGACCAACCAAGCAAAAAGGATAAAACCGATTTCAAACGAGCGCAG
TTACGTATGTAGTAATAAGTACAATTGATCATTTTCAAAAAACCCCTCACTCGTCACTTGAAATTATGAT
>GYY|c16273_g1
TGACCATCGCTCCGTCCCTTCCATCTCCCTCAGCTCTCCTCCAGCTGTCTGCTGACCATCGCTATCCTCCGTCTCTTCCA
TCGGTGCCCTCAGCTCTCCTCCAGCTGCCATCGACTTCCCCCTCAACATGTTCTCCTTCTCTGGCTCAAGTCGTCCTCGT
CCAATCATCAATCTCGGCGGACAGTCCTCCACCGGCTCAACTCAAAACCCCTCCGAAATCATGCGCAAGGCAAAGGAGGA
CAGGCTGCTGAGAGAGCGCTTCAAGCGTCAGCAAGCTGCCGTATTGTCCATCCAGGCTTTTTGGCGCTCCCGGACTGCCG
CCAGCCAGACAAGAATCTCTCTCAGGAATCAGTTTGACCAGCTCATCGCTTTCGACTTTCCCCTCGCTCCCACCAACCCA
ATCCAGCTCTCTTCATCCCTTCAGCTCTCTCCAATCCACCACCTCCACCTCTTTCGCTTGATCCTCGTCTTTTATACTCC
CTCAAATCAAGCCGACCAGTCCCGACTGGCTAAATGGGCAATCCTGCTCATCCTCCACCACTCAGCACCCCATCTCGAGT
ACGCGCGCCGGGACGATGACCTAGGCAGATCCTGGCGTGGTGCGGTGGTGCCGTTGATGATCAGGCGGATGCTTCATACC
GTCGCCAAGTTTCCAAGATCAGAGTACTGTTCTACATTCCTCAGCGCCGTAAAGCAAATGATGAATGATATCAAAGCTCG
TACAGATCTCCACGCACTCGCAATCGTCGGTCGGGATTGGTACTGGAATTGCTTAAAGCAACATATCTTGTCGTTTTCTG
ATTTAGCTGACCGCGAGCGCCTGTATCGCCTCAGGAGATCGACGAGAAAACAGCCTCCCAGACAATTTCACTGGCTATCG
AGCTCTCCGTGTCGCCGTTTAATGCTATTAGTAGCACTAGCCTTTCCCTTGACCAACGCGCAAACCTTCTCGTCTCTTTT
GTTGCTCAGATCTTCACCATCCCTGTCTTACCGAATAGGATTGATATTCAGACCTTGGTTCACTTTTCAGTCGCGCTTCC
GTTTGAAGAAATGGTCCACCTCATTGGATTAGTCGTTCAGCGGCTTGACCTACCAGAAATAATTCATCTGTTGTCCAATC
TGCTGGTGTGGGGATCAAAGAAGATCAGCAGTATCAGCTCAGAGGGATATGAAGGCTACTTGAATTCGATCCAGCTCTGC
CTTGATCGGCTGCCCAGCACGCTGTTCATCAATGTGGACCTCCATCTTGAGAAGAAGAAGAATCATAAAGCCAACTCCTA
TCATCAGTCAGGACTCAAGAAGCTGCAGTCCTCGCCTCTTCATTCCGGTCCGTCAAGATTCCCAGATGACTATGATGGAA
TGGCTATCCTGGAGGGCCCCACACGCAACACAGATGAAGACGTAGAGATGTCCGAGCCCATCCGTACAGACTCCTCACCT
ATCACGAAGATGCTCAACTCACTCAGTCCCAAAACTCTCCAGTGGCTTTCGACGCTCACCAGTCCCGACCACCTCCTACA
GTTGTACACTGTCTCTAACAAGTACTCAGCCACTTCTCGACCCCAGTTCTGTCGACTGATGGTCTCGATAATTTACGCAT
GGCCCACATCAAGAAAAAAGGTTCTTAACACTTTGATCTTCAGTCCGATTTCGACACGAGCGGGTGCGAACTCAGGTAGT
AATAACGGTGGCTTGATGCGAGAGCTGTGGAGATCTTCTGTGCGGTCTGGAAAAGTCGGTATCAGTCTCCGCGATCGCAA
GTCGGGCGGCAGCCCACAGGGCGTGCTGACGACACTCAATGATCAAAGGATGACCGGCCAATGGGAGGATTTGATCATAC
TGAGCGAGCTCTATTCGAGGTGTTTGATGACCCTGGGAGACGATGAATTCTTCAACGATGAGACCGAAGTCTCCAGTTTG
TCTACCCATCGGCCCAATGCTGCAGTTTTGTCAGCGGGGAGAAATCCGTTGATGCTGGATGAGGTAATTGGACTGGCTGG
GTTGTTAAGGAACTTGGCCTTTGGGCTGTATTGGACCGAAGGACAAGCGGACATCAAGCAGGGTTATGTGGTTGGAACCA
ATGTTAGCTTTGAGCAACTGAGAACACTGGCTACACGATTGCTCCAGCAGATTTACATCAGGGACTCCAGGCGTCCATTT
TGTGAACCCGGCTTTTGGTGGATGACCTCAACATTTGATTTGCGCTCATTCATTCAAACTGTGGTTTATGAGGAATCCCA
TCTGGAGGAGGTCCGAGACCACCAACCCCAGCTGCCGTCGCACTTGGAGACAACAGATCCGGACATTGACATTCTCGAGC
ATCTCCCATCCTCTTTGGCCGGTCATTCGCGCGCAAGGGTCTCGAAGCGCCAGCTGGCATTCATCAGTCCTCGATTGGGC
GTGCTGAACAACATTCCGTTTGTGATTCCGTTTGATCAACGGGTGACGATCTTCAGGACGTTTGTCGAGTCGGACCGACA
CAGGCTCGGACTGGGCTTGCGTCCGTTTAGGGAACACCGGCATAAGGCGTCGATCCGACGAGAGCATGTGTCAGAGGACG
GGTTTCTGCACTTTAGTGCGCTCGGGCCACGATTGAAGGAGACAGTTGAGATCAAATTCATCGACCAGCACGGCCTCGAG
GAGGCTGGCATCGACGGCGGAGGGGTGTTCAAGGAGTTCCTGACCAGTCTGACCAAGGAAATCTTTGATGCCAACAAAGG
CCTCTGGCTCGTGAACAAAAACCAGGAACTCTATCCAAACCCACACAGTTACAGCAAAGAACCGCTCAGCTTGGAGTGGT
ATAGCTTCTTGGGCCGCGTGCTGGGCAAGGCACTGTATGAAGGCATCTTGATTGATGTAGATTTTGCAGACTTCTTTTTG
AACAAGTGGCTTGGAAAGCAGTCATACCTTGACGACTTGGCCTCGCTGGACCCCGAGCTGTATCAAGGCTTGCTTTTCCT
GAAACATTACAAGGGCGACGTGGAGGCAGACCTATCGCTGAACTTTACGGTGACCGTGAACGAGTTTGACAAGTCAGAGA
CGATTGAGCTCATCCCGAATGGTGCGAAGCGGTCAGTGACGGCCCAGAACCGGATCAACTACATCTACCTGGTGTCGAAC
TACAAGCTGAACGTCCAGCTCGAGGCCCAGTGTGCGGCGTTCTTTCGGGGGCTGAATGATATCATTGAGCTCAAGTGGTT
GAGGATGTTCAATCAGGTCGAAATGAAGGTCTTGGTCGGAGGGCTGGATGGGCAGGATTTGGATATCGATGATCTCCAGC
AGTGGACTGTTTATGGCGGGTGGGACGAGTCTCATGACACGATCCGAATATTTTGGAGGGTGGTGAAAGGGTTCGACAAT
CTAACAAAACGGAAACTGCTAAAGTTTGTTACGTCATGTTCGAGGCCGCCGTTGCTAGGGTTCAAGGAGCTCAAGCCGTC
GTTTGCGATCCGGGCAGCGGGAACAGACGGGAGTAGGCTCCCGTCTGCATCGACGTGTGTGAACTTGTTGAAGTTGCCAG
AGTATGAGAGTGAGGAACTGTTGAGGGAAAAATTGGTTTATGCAATCAATGCTGGCGCTGGGTTCGACCTTTCTTGATCT
CAGCTCTCTCTTGGTCGTTACTATGAAAGCATCGGGTTTAGAAGGGTTGGTGGGGTCGGTGGTGAGAAGAATGGCTAGAC
TAAAAGTTTACGAGACCATCAATGTTTTGATTATCTCAATTTATACTTTTCAAATATATCAATCTTCATGTTGTATGACG
ATTGTATGATTTGTTTTTACTACGATCGTTATCATTTCTTTAACGCACTAATAATGTTGAGGGTTGCAGATGTCTCAGAG
GGAGTTGGTATAGATTAGAGAGTGCATGTATGGTTTTGTTTGGTTTTTAGAAAAAAAAAACAGAAAACATATTTACAGGT
TGAGATTAATATAAAAATGCTTGTTATTGTAAAGAAGAGAAGATTGTCTTTAATTTTTTTGGATGGTTGTGTTGATATTT
GTGTGTGTGTGTGTGTGTAATGTGAGTGATGAAGTATGGGTCAGTTAAATTTGGACAAAGAATGAGAGAAATGTAGTGGG
ATAAGTTTGCCGAATTTTGTTTTGGTTTTTGATGGTGATGATGAGGATTGGGATGTGAAACCAGAG
>GYY|c1619_g1
TTGTTTGCAAGGTAGGTACGACTCCAGGGGCCAATGTGGTTGCTTCCATGTACTTATGTATATATTCAGTGAATGAAATT
TAGGCCCAGTTGCTGCGATTTCCTTTTTGCAGGCCACCATTCCTGCTCTTGCTCACAAAAGTAGCCATGGCGAGAAAAAT
AAAATAAAATTTCTAAATTGATATGCTAGAGAGCTTTTTACTGTCTCAGTAAATTTGAGTAATAACTGGTTCTTCAGTTT
TTTAAAGAAATTTTTTTAGTAGAATATAAATGATTCTGTTTTCTTGCCATCTGTTTACGCAACCGTAACCTATATACCAC
CGATTGGATCCATCTGGAAACAAAAATAATAAAACAATGAAGGGAATCGGTTTTTCGGAGGAGGATGCAGAAGATTTGCC
GGTGGTGCCTTCATGATGCACTGGTTATCTCAGCAGCGTATGGAGGTGCGCCGACGACTTCTGTGTCGCGTTTGTCAAAG
CGGAGGGAATGTTCCGTGGACCTGCCATCGATCGATCTCTGGTTGGCAGAAAACACTCCGTTCGATCGAGTGTCGATGGG
GAGACTTATAACTGAGCTACAATAAGCATTGAGCAA
>GYY|c26453_g1
GGAAAAGCGAAGCTGCATCCATAAATTATCTGGAGTTTCCTCTTGACATCCACTTTTTGTCAGGGAACCCCAAAACCTCT
TGTATCCGCTATGACGTGATTGAATGATCTACAAGATGGGTGGACACTACCTTGTGTCACAAAGCCCCCCAAAAACCGAT
GGTTTTATTGTTATTTTGTTATTAGTTCTGAATCGTTTTGTTTAATAACTTGAACAATCCCGATGGGGAAAAAATGACTA
TTCGTATATGTAAAAACAACTGTAGAAATCTATATAGCTTTTTGAAACGCGACGAAATGGATTGG
>GYY|c37831_g1
GTCTCATTGTAGTCCATGATATGTAGCTGTCCAACACTGTCCGGGGTCGGGGGAGACGGGTGAGGGCCATCTAGGTTCAG
GGGAATCTTGGCTTCCACACCCAAGTCTTTGCCCAGTTCTGTCTTTAGGCTCTCAGAAAGGCTACTGGTCATGCCGTCCT
CATCACACTGGCTCTCGCTCTTATTACGAAATAACTCTCGAGCCTTCATACCCA
>GYY|c35103_g1
GAGGCACGCAAGATTTGCAGAACACCAAAGGGGTGCGAGGATATCAGAGAATTTTACAACAAAGGGGGGAAGAAGGAGAG
CAGGACGAGGGAGGTGGATGCGAGTGCAGGGGAGTGGAGTGAGAAGGGGAAGGAGGCTGTGGTCGATGGGCCTGGAGAGT
AATGCTGTTGTGAGTGATAGAGTACACATAGACGGCGCTTTTGGTTTCCTTTAGCACATGATATCCCCCGTCCTTCCAAA
GGAGGCAG
>GYY|c21083_g1
GACAAACTTCTGCCATCGATGTCGACCCCTCTCTATGCACCTTTCCGGTCACTGGGCCACGTCACGACCGATGTCCCATT
CGCACTCCACTCGCACGCAACAAAGGACTCCGATGTCCTAGGCGCTTCGAAGGCCCACACGAACTCCCAAGTGATCCTCA
CTAGCGTCGGTTTGGGATGGGCTCTATGGAGTGCAGACGGGCTGCGGCTCCTTTATGTCGGGCCACTTACGCCGGTCCCG
ATCACCTGGTTGAGCGTACATTCTTCTGGATTGTTCATGGCCGCTGCCGGCAACGCGATATATATCTACAAACGCGCTCG
TGTCGTCGGTGTCCTCAAGACCTCCTCACAATCATCGGCCGAAGGATCTCGCATGAGAATTGAAAGTCCCAAAGAAACAG
CCAGTGAAGACGAAAATGACGAAAGTTGGCTCGATCGATTCAAAACCACCAACTCAATGGGGAGCAGTGCGGTTCAAGAA
TTCATTTCCTTCGGGAGTCAAGTGGTGGGTTTATCGACCTGTGGGAGGACGCTTTGGGTTTGGAATCTTGACACTCGAGA
ACTTCACACAACCATCATTATTCCACCTACCTTTGGTGCTGCCACGACCTTGATTCACCCGGCAACTTATTTAAACCGAA
TCGTCGTCGCATCTCAAGACGGCCAGCTTGCCATCTACAACGTCCAGACCGGCGCTCTGATACATATCTTTCAGCCTACT
CTGTTCGCCACACCTTCGAAGGCTAGATGTAAAGGCGCCAAAGTGCCCGTCACCCGGATGATCCAAGGGCCAGCTGTTGA
CGTCCTTGCCGTCGGCTTCGGAGACGGTTGGTGTAGTCTAGTTGACGTCAGATTCGGCGAGGAAATCCTTGCGGTCAAGA
TGGGTCAGACAGATTCTTTCGGTGCTTTGATGAGTAGTTCACCAGAGGTGATCACTGGAATTGCGCTCCGATCTGACTCG
GAAACTCAGATTCTGGTCACTAGTTCATCCCGAGGACATTTGGCTCTATGGGATTTGACTGAAGGTGGTCGTCTGCTCCA
TATCATACGGGAAGCACATGACTTGCCTATATCCAACGTCTATATGTTGCCTGGACAGCCCGTGATGGTTACCGCTAGTG
GCGACAACAGCATCAAGCAATGGCTGTTTGAGACCCCGACCGGCCTTCCCAGGTTGCTCAATCAAAGAACTGGACATCAG
CAGCCTCCACACTTGATCAGATTCTACGGCTCAGACGGAAAGACGATATTAAGCACAGGACAAGACCGGACGCTGAGATC
CACCAGTGTAGTCAAAGATTCGCGTAGCTTTGAACTCAGTCAAGGCTCCTTAGCTAGGAAAGCATCTCAAATTGCCGTCC
CAGTGTCTTCGCTGCGCCTGTTATCGGTGTCTGGCCTATCGTATTCTACGTCGAGATCTAGAGACTGGGATGATCTTCTT
ACTTGCCATGAGGGTTCTTCCCAAGCAAGAACTTGGTCAGTAGAGAAAAAACGGATCGGGTCACATTCCTTCTCTTTGAT
CGACAAAAAATCATTCCAATTAGACCCTCCAGAAGAGGTTGCAAGTTGTGTTTGTGTGTCTGCGTGCGGCAACTACGGAC
TTGTAGGAACCCATGGGAGTGCAAAGGTAGGGATGTGGAACATGCAGAGTGGTATCAAGCGCAGAGAATTCTTGGTGCCG
GTGCCACCGGGAAAGGGTAAAGGTAAACAGATGGCGCAGCATGTTGTGGGAATCGCAACAGATACGCTCAACACATCAGT
TATAGTGGCTACTCGATCTGGCCATATCCATTTTTATGATTTTGTCTCTACCTTTCGTCACCATACCGTTAGTTTGCCAT
GTGGAGCTATCAGCTTGCTGCTGCAGCGTGACAGCGGCATGCTTGCGATCAACTGCACCGACAAGCAGATCCGAATCTTG
GATATCGATACCCGTCAGATCATTCGTCAGTTGCAGGGCTTTACAAAGTCCATCCTGGACATGACTTTTACACCAGACTC
CCGCTGGCTAGTAGCTTGTTCGTCGGATTGCGTGATTCGGACTTTTGACCTCCCGACGGGAGCCTTGATAGATGCCTTTC
GAACGCGAAGTGTAGCCACTTCAGTCACGTTTTCCCCGAAGGGTGATTTCCTAGCCTCTGCGCATACCGACAGTGTGGGT
GTCTTCCTGTGGGCCAACCGGGCGCAATTCGCAGCAGTCAGCTACAAGAGTTTACCCACGGACTATGAGATTCCGTTGCT
GGAAAGCCCGGTTTTGGAGGGAATGGAGGACGAGCCCGCGGAGCAAGTCGAGTTGCTACTCAGGCCGGACGCTTGGACAG
CCGACCCGGAGTGGGAAGCAGGCATGCTTGTCCCCGGGCAAGGGGCAGCGCAAGAAGGATTGGTTACATTGTCTGTCATG
CCTAAATCTAAATGGCAAACATTGTTGAATTTGGAGGTCATCAAGGCGGGTCAAGTCTACTAGTCCCATATCGATTGATG
GCCCAATTTTCAATTTGATTCATTTCCACCAAAACACAGCACTTACATCTCCCCACGTTGTTTTAGGCCCGGAACAAGCC
CAAAGAACCGCCAAAAGCGCCAGAACGGGCTCCTTTCTTCCTCCCCACCGTAGCAGGGACCGAACCTAGGTTCAATCTGG
TCGATAGCATCATGCAAAATGACTCGACCAAAGCGGGAGCAACGGAGGGAAGCAAGAAGCGAAAATTTGATCTCGGGGAT
GGCGCCTCCGTCGAAGTAGAGTTCACACGCCGGCTGTTGGAGCCAGCGCCTGATGGAGACTATACTCCGTTCTTTGATTA
TGTGCGCACTCTTTCGCCTTCGGCGCTCGATCTGGAGATCCGCATGCTCTCTGCCACCCAACATTTGGTGGCGCTGATCA
AGGCGCTCACGAAGCGGCTCGCCACTGGGCGGGAGTTGGAGATGGTGCAAGCGATCATGGGCCTACTGCTAAAGGTTCAT
GGCAACCGACTCGCAGGGGGCGAGCATTCAGGATTTGGGGTCTGGTCTGGAGACGGCGGGGAGCAAGAGCTAAAGGAGGC
GCTCGAGAAGCTTCTAGAGACACAAGAAGAGGCTGGGCGGAAGATCAATCGGTTAGTTGATTATGGCATCGGTGTGAGTG
CATTTGTGAGAGGCTTGACTGGGGTCTTGTAAAAATGTGGGCACTCTTTTTTTGGGGGGAGAAACATGTGGTATCCTGCG
AAAAAAAGAAAAACCTCTTCGGGACTTTTGGTTTCAAAAAAAATGTTTGTTTTTTTTGGAACTTTGAAAATTCCTAATAA
TGAGGAATGTCTGACCTTTGATGCTAGTTGTTTGACAAATAAATAAATAAATGAAAAACCTCATGCTGTTTTTTTTGTTA
GATATAAGGAACCATTTTTTATTCTACTTTCATGATTTAATAAATAATACATATGAGGCATTTTTTTATAGGCAAAAAAT
ATTATAAACCAAGATTTTGTTGAGGATTAATTCCACTCTGCTCTCCCT
>GYY|c20646_g1
CAAAGCCAAAGCCAAAGCCAAAGCAAAGAGTCACCGAAGCTCATCTCACTCGCTCTCTGCCAATGCCCGAGCTGAACAAG
AAGAACCTCCTCCAGCTCAACAATCCAATCAACCAGCTCAACAATCCTTCTCTCCACATCCTCCACAACAACTCTCATCC
TCAAAACTTCCTCTCCCTCCCTCCCGATCCTTCTCCCCTCCACTCTCCCCAATACTCTAATCTAACCGATTCCTGCCCGG
CTCCCCACCGCAACCCCTTCCGCTCAACCTTGATCCGTCCCCGCTCTCCATTACCACCCCCACCACCCCCTCCACCCGAC
TTGGACTCAATCTCCCTCTCCCTCCCGACCAGGCTCGAGGAACTTGCCACCGCAAACGAGGACGGCCTCTTGGACGACGA
GGACTACCGTCTCCTCCGCCAGGGTCTCTTTGACCAGATCGACACCGCAAACCAACATGCTCAGCTCCTCCTCGACCAGT
CCCCCAACCAGTCCCCTCCCCCACCTCCCCCACTATCTCCCCATGCCCACTCCATTGTCTCGCTCCACCACCTTCCCCAA
AACGGCTACCCAGAGGGCTATCTACCCAAACAAGCCTCTCACTCTCTCCGGCCGCCCTCGACCGGCGGCACCAGTCGTGG
TCTCCCCTCTCTGGCCGGTCGCTCGACCCGCTCCACCCGTTCCACAGCCTCCTTCCTCAACCTCATCTTCCGCCGCCACT
CGCGCCCTGGCTCAACCGCGCCCTCGGAAGCCGGCTCCAGCACCGCCGGCGCCCGCGATAGCAATCCGCCCCCGAACTGC
GCCTCGCCGGGACGAGCGGCGGTCGTCCGTGTGCGCAGTCAGCTCCACCTGCGAGGCCCGGGCACAAGGCAGGAGTGGAG
CGCGAGCGCGGTGCGACGGGAGATCTCGGACCTCGAGTACGAGTGTGCGAGGTTGCTCGAGACTTTCAACGACATGGAAC
GTGCTGCCGCGGCCCGTCACCGTGCCGTCCCGTCCGCCAATGGCCCGCTCGATGGTCGGAAAGTGGCGCTTGACGAGCTC
CTCAGATTGTCAAAAGGCGGTCGCACTCCCGATAGACCTCAACCACGACCAGCCTCATTCCTTGCCCCCCTCGCCAGCGC
CAGCTCACTCCGGCCCCAACTAGCAAGTACTGTTCAATCAGGCTCGTTGGGAATCTCAGAAACAAATCTGAAATCGAATA
GGGATGATCCAGATGGTGAAGAGGGATTTGAAAGAGAAATTGAAGAGATTCGAGAAAAGAAAGAAAAAGTTAGGGCGAGA
TATGATGAGCGATTGGAGTTCTTGAGAGCTAAACTCAGAGGTGCTGTTATTAGAGAACAAAGTCGTGGTTCGTAGTCGTA
CTGCTATTGGTAGTGGCAGGTGAATGTCTTGGTCTGGTGGGGTGGGATTTGGGGAGGTGTGGAGGATTGGGATGGGCAGT
TTTTTTTTTTTTGGATGAGTTGAAGTGGTTTTCAAGTTTTTCTCTCTTTTGGGTAGTTGTAATTTTTTGGGGTGGGGTTG
GTTTTGAAGGTTTCAAGGATGAAGAGATGATGATTTTTTTTATATCAATCTTTTGTAGTTTTATATATATTGTATTATGA
GCTGTTTATATCTTCCTCTCTCTCTGTTTCTTTTTCTCTTTTGGTAGCTAAGTACTCAGGTTTATATAGTTTTATATACA
CACACACACACATCTTGAGTTTGACAAGTTTTTTGTTTGTTTGAATTTGTTGAAGTTTTATATGTAATTATATACATATT
TATATATATATATATATAAGGTTGAATAGTATGATTAATTTTACATGAAATAAATTCAATTAAATTCCAAA
>GYY|c15242_g1
AGTCACCCCGCTTCTCATCGTCTCTCTTCTTCCTCTCTTTGGTTCTCAGCACTCGTTTCTTCCACCTCCTCCTTGAGCCT
TCCGTTTGTTCGCCTCTTGCCCCGCAAACTGAAACTGTAGCCTAGTCGAATCCAGCCATAGAAAATTATCTCAATGGCTG
CTGGTGTGGTGCTCGACTCAGACTCCCTCTCCACCTCGAAGCTTGGCACCCATGCCTACTGGGACTTCAACTACGGACGC
GAGCTAGAGACCTTCCGGGACATTGGCGACGAGGGCGACGTGTGGTTTGGGGAGGATAGCTCGGACGAGATCCTCGACTG
GATCGCACGCTACTTGCCCCCGCCCATCACTCCAACCGAGGTCGCGTTCGGGGACCAGTCTGAGATGTCAGACGCTGGCC
GGATGGTCATCGCCCTCAAGCGCAAACATCCTCTAATCCTTGATGTCGGATGCGGCAACGGGCAGTTGCTGTTCCTGCTC
GCCCAGGGTGGCTATGCGGTCAGCAGTCTGACGGGGATCGACTACTCGGCCGGATCGATCGAGCTGACGAACCAGATCGC
GAGTTCGAAGGGGATCGATGGGCTCAGACTGGAGGTCAAAGACGTGTTAAAAGATGACATCCAGCGCCCAGCCTGTGAGT
CGGCTGCCGACTTGCAAGGCTGGGATCTCATCACGGACAAAGGGACATTTGATGCGATCTGTCTATCAGACGATACGATC
GATGGTCGTCAACTAGCTGAACACTATCCTCAAAAGATCTTGGATCTACTGGCCAAGCCGGGAGGAATATTCTTGATCAC
CTCATGTAACTGGACAGAAGAGGAACTGATGCACAAATTTGTCGGACCTCAGATTGGGTTCAAGTTTCATTCCAAGATCC
CACGATCGACGTTCACATTTGGCGGTTCCCAAGGTTCTACAATCACCACGATTGCCTTTCAAGCCATCTAAAAAAATATC
TTTCTCTCCCGCTCTTACCTTTTTTCTTCTCTCATTGGACTCTTTATCTTCGTTCATGTATCTTGTACAACATTGTCACT
TTCTATCATCTTTTTTTTTTTTCCTTTGCTCCAGAAACTACTACCCCTCTCGTCTTAAGCCTTGTTTTGCTGCACAATCA
TACATAAGACAAATCCAATATACATATATACACTCATATATTATAAGTCAACAAATACAAAAATAAACCAGAAGCTCATA
TCCATCCGATCACCTACTACTGGTCATTCCATTTATTCAATTATCTCAAGTCTCGGTTCTGTCGATGTTTCCGTTTATTC
GCATCTGTCTGGGCTTGGTTTACGTGT
>GYY|c31005_g1
CTGGGAACAGGTGCCTGCCACCGAAACTGACGTACCACCCATCGTGGCTCGCAAGTACCTGATTGTCGATAGGGTATTCC
AGCAACCACCCTTCGCAGGCTTGGGGATACCTGGTCCGGACGCTGACTATATCGATGTCGGCACCAACGGCTTACCCAAT
CTTGCGGACGAGGATCTGGCTGAGATGAAGCCTGAAGAGCGCGATGCGTTCGAGCAACTGAAGAGTGAAGAGAGG
>GYY|c23483_g1
GTTTTAGAACTCAAAGGAAAAGAATTTTTAGAAGAAGCTGTTGTTGATATTAATGGTACTGTTAAAACTATTAAGGCACA
TTCTTTATTCCCTTATATTGGTTTTCTTCCTGCAACTAGTTTTTTAACAAATTTAGATATTTTAAATGAAGCAAAATTAA
TTCCTGTAGATAAATTTGGTGAAACAAGAGAAAAAGGAATTTATGCAGTAGGAGATGTTGTTCAAAAAGAAATTCGTCAA
ATAGCAACAGCTGCAGCTGATGGAGCAATAGTTGGTAAAATTCTAACAAGT
>GYY|c26277_g1
TGATCATGTCCAGATAATGCGAAGCGTGCGCCAGGTTGATATGCTGAAGGGCCCATTCGCCTGCTGGAAGTGCTGAGGAG
AGGGTGTATTGGGGCGCCGGCAAGTACTGACGGAGTGTGGCCAGAAGAGCGATGTAATCCCTGCCTTGGCTGGCATCTGC
AGGGTGTTCCCAGTCGATGTCGATGCCATCAATACCAAATTGTTGTACCAATGCCAATGATGTCTGAG
>GYY|c15970_g1
GCACAGGATACTTCAACGACAATACCTCTCAGCTCCCGTCGCACCGATCATGTCTTTCCTTTCGGGTCGAGTATTCCGTC
ACACAGGGCGCAACGGTCGGTTGCGCACTTCAGTGCTGTTTATGATCTGGGCGAACGTTCCGCTTTCGTATAGGGCAGAT
ATTATCGTCGGTCTGTGCATGAAGGCAGCGACGTGATCCAAAAACGACTCTCTTGACTTGCTATCCCCCGGCATCACCAA
TACCAGGATCATTCCTATACAACCATATTGAATCCATATCCGAGCTCGAAACCTCGGTAAGCCGCTGAACATCACCGGGC
CGTACATCTACCGAGAGCATATTGGGAAACTGGATCCCAAAAATCACTCTTTAACTCTCTCTTCGAAATCCAGTAAGTGG
TCATACAACCTCTGACTTCAACTTCTGCCGCCATCGAACGAGAAACATCATCTTACCCTGCGCTCCGGCAGCAGCACTCG
GGAAAGACAACCAGACAGATGTCATCCTTCTCAATACGTGGTGAATCAAAGGCCAAGCCAGCTCGAGTCATGTTCGCGTC
ACGGGATGACCGAAACACAGACGAGCAAGGCCGCGATTACCTTCTACACTCTGACTACTCTAGCTACCCCACGGGAACCC
CCCAGGCACTGGATTATCCTCCTGAATCCCCCACACAATCTCGCTCTCCGGAACACCGTCACAGCCAAGCCTCTTCGCGA
AGCAATCGTAGCTCCCTTTCCGTATTCACGGATGATTTTTCAGGGTGCGACAAATTTGGCGAACATGGCCTAACACTAGA
GGACCACTTCATTAGTCTCAATTCACCGGACCCTCTCCACACGATCGAGACGCCTTTTCCTAGATATGGAGTATGTCGGT
ACATCACCGAATCGGACAAAAACTTTAGGTTGTTGTCTTGCCGAGGAATTCTGAATCTGGGTGGTGTCTTGATCATCTTA
GGAGGTCTCATCACAGTATTTGTGGGGTGGCCCATGTGGCTACATCTTGCGTCCAAGCAAAGAATCAATCTGGAGAGCGC
ACCTCTGACGCGAAGGAGCATGATTTTTTCGCTGACCAAGGCCGATTGATGCCGAATAACCAAGGCATCTCGAAAGAAAA
TGAGCGATACGCCACTTCCTCAGCGGCAAGTCCTTCGGGTCGGGCTGTGTACGACAGGTTTTGAGTTTCTTGATCGCTGC
TTTGTCGAGAACACCAGCTGCCTTCCTCTGGTTCCCGGATCAGTCGTCGTGTTCATGGCTTGAATTTCTAGTTGGCTTTT
CAATTTCATGAAAGCCCAATCAAACCTTTTGTGTCGGTGTCGTTTTCCCTCTTTCCTTTCTTCAAGAAGCAGACGTGCGC
TGGCGGTCATTGGCGACAGCGCAGTGTAAGCTTCATTTTCACTGTTGGGAAACAATCTCAGGAACAATATTTATAGTATA
AGCAACTTAAACTCTATTTTAAGGTAGTCCCAATGTTCTATTTCGCACTTTCTTTTGTATGCCCTATTGTTTCTATCATT
TTTTTTGTCAATAGATTAGCCTAAAGGTTCAGCAGTCAGTAGACATTTCAAACACTGTCCCGCACCACAGAAGATGCACC
AAGCTTACAGCAGCTG
>GYY|c25547_g1
TGAATGGTCCTCCCTAAAGAGCCGGTGGTACCTGTTCTGGAGACCTGGATTACCTCTTGCCCTCAGGTAGAGATAAAAGT
TCGCATCTTCTGGTTTGCTTCCTCTGGGGTAGCAGACATAATAACCACTTTGCTCCAATTCTGAAAATTCCTTCAGTGAC
AGGTGATCCTCATCACTGCCTATGTTTTTATCATCCTCATCACCGCCTATGTTTTTATCATTGTGTTG
>GYY|c7877_g1
AGCGCACCTTCATCGCCGTCAAACCGGACGGCGTCCAGAGAGGCCTGATCGGAGAAATCGTCAAGCGCTTCGAACAGAAG
GGCTTCCGCCTGGTGGCCATGAAGTTCCTCCAGGCGTCTGAGGACTTGCTGAAGCAGCATTACATCGACCTGAAGGACCG
GCCTTTCTATCCTGGACTGGTCAAGTACATGAGCTCCGGGCCGGTTGCTGCGATGGTGTGGGAGGGTCTGAATGTTGTGA
AGACTGGAAGGGTGATGCTGGGAGAGACCAATCCTGCGGACTCCAAACCCGGCACCATCAGGGGCGACTTCTGCATTGAA
GTGGGCAGGAACATCATCCATGGCAGTGACTCTGTGGACAGTGCAAATAAAGAGATCAGCTTGTGGTTCAAGCCTGAGGA
GCTGGTGTCTTACAAGAGCTGTGCACAAGACTGGATCTATGAGTAAACCGCAGACTAGCTACCAAACACTGAATCAAGCT
TTCTT
>GYY|c37013_g1
AAAGAGTACCAGTATCAGGAAGTTAAAGGTCCGTTCATGATGGACCGTGTCCTGTGGGAAAAAACCGGTCACTGGGACAA
CTACAAAGATGCAATGTTCACCACATCTTCTGAGAACCGTGAATACTGCATTAAGCCGATGAACTGCCCGGGTCACGTAC
AAATTTTCAACCAGGGGCTGAAGTCTTATCGCGATCTGCCGCTGCGTATGGCCGAGTTTGGTAGCTGCCACCGTAACGAG
CCGTCAGGTTCGCTGCAT
>GYY|c39691_g1
GACCTCCCGTTGAAAAGAAACCAGCCTGGGACGCCGATGCGTGCAAGGCGGAACGAAACCGGACGGCAGGAGGCGGCTTG
GGATTCTGGCCAACAGCTCTTGGCCAGACTCAGAAAGGTCCGAAATCGAACGCAGTGGTGGCAGTAGTATAGCTCACCAA
ATAAATGCTGTTGGCCTTCATCGCTAGCGCTGGCCGGGGCACACCTACATACTTGACTCGGATATTAATGGTAGCCTCAA
AGGGTCTAGGATTGATTGCGCTTCAACGAGCTGTGGAGGAAGAGCATTCTAACGAAGCCACCTACTTTGTATCTTGCGG
>GYY|c36622_g1
TCCATTACGAAGTTAATAGTCATTGTTGCCGATTTTGAAGCCGGCTTCTGAGAGTGTCTTGCCTTGATAAGCGAGAGAAT
TCAAGTGTATGAAAAACCGCGAAAGGAAGGCAAAGTAGCAACTGGTACAGGAAAAGCAAAGCGGAATCGATGAAGCAGAA
CTCTTCCTGAGAAAAGCTTGAGTTTAAAAATTGATCTGATTCTCCACTGCGCAGTCACTGTAGACTGGATAACGAAGTGG
ACACAAGATGGGGAACGTTGAGAAGTGAAAAAGGAGACAAG
>GYY|c15129_g1
CGCCAACCCATTCCCGTTGAAGATCGCTCCGTCCATTCCTGACCCGCCACATCACCTCCCCTACCCCCTGTGAAGATGGT
GACTAAGGGTACATTGGTGTGTCGCTAGCTGGAAAAGCCCCGGCAATGCAATGCTTCGTGATAGACAAATGAAGAAAGGA
AAACACCACCGCTAAGCACATTTATGCCTTGACGGCGTACTTGCGCTGAGGGAAGTGGATGTTCTTCTTCTTCTGCTTCT
CGGTGACGAGCGACGACTCGTGCTTGCTGAGCCTTCGGCGGATGGCACGGGTCTGCTTGGATCGGAGGTCGAGGGGAAGG
TACTTCTTGCCCTTGTAGAAGAGCCTCAGCTGGGCGCGCTGGTTGGCGTTGATGACGGTCAGGACCTTGGCGATACCCTT
GCGGACGTCATGGATGCGGGTGAGCTTGGTGGACGAGCCACCGGCGACCTTAGCAGTCCTGAGCGAGATCAACTCGGACT
TGAGCTCGGCGAGCTGGGTAGCGAGCTCGTCCTTGGACTTGTTCCAGAGCTGGGCGGTCTTGACCTTGGGCTGAGACATT
GTGACTGTTCCGTTAGTATGACCGGGTGTTGTCGATGGG
>GYY|c29982_g1
AAAGTCTACGAAGAGGACTGTAACAAAAAAGTCTACGAAGAGGATGTTGATGCTGAAGCCGATGACTTTATCAAGTACGA
GCATAAGAAGTACCAATTGGGCAAATCGATGTCCATGGATCGCTTTTGATGCTCGTGATCAAATGAAACGTCGAGGGCTG
GATACTTAACTAAATAATGCCCGGGAGTGCTTCTCCAAATAATTCCCTATGTTG
>GYY|c34358_g1
GGCTTCGGAGGCGGGCGTGGTGGCTTCGGAGGCGGTCGCGGCGGCTTTGGAGGCGGTTTTGGAGGCGGCCGTGGTGGATT
CGGCGGAGGACGTGGCGGATTCGGAGGAGGAGGCTACGGCGCTGGCTCAACTGGCGGTGCTAGTGGAGGGGACTTCAACA
CCCCAGCTGCTCAACCAAACCCATTTACAGACTTCGCTACCGGCGGCGGCGATAGGGCTCCAA
>GYY|c34153_g1
GTCGGTGATGTGGGCGGCACCAACGCACGTCTTGCTCTGTGTGATATTGCCAGTGGTGAAATCTCGCAGGCTAAGACCTA
TTCAGGGCTTGATTACCCCAGCCTCGAAGCGGTCATTCGCGTTTATCTTGAAGAACATAAGGTCGAGGTGAAAGACGGCT
GTATTGCCATCGCTTGCCCAATTACCGGTGACTGGGTGGCGATGACCAACCATACCTG
>GYY|c39148_g1
GCCGAACCCGAAGTACCCCCGCGTTTCGAGGATCCATTTGACGGCGACGAGCCGCGCTTGCCCGAACCAGTCCTCGGAGG
CGGCGGACGAGTAGTCGCCGTCGCCGCCGGAGTCGGAGGAGGAGCAGAAGCTGCTCTCCTTGGAGACCAGCTGCTCCATG
TACTCATTGTCGTCGTCCTCATCGTCGATGGTGGCACCGGCGTAGAACAATAAGAGGTCGCCGTCGTCGACTACGCCGTC
CCCAAGATCGGCGCCGTCTTCTTG
>GYY|c31796_g1
GATAACTGATTCGATCGGTTAATCCCAATTCAGAATAACTTTACCAGACTGCCCTGAACGCATGATGTCAAAGCCTTTCT
GGAAATCATCAATAGAGAACCGGTGAGTGATAATGGGCGTCAGATCCAAACCAGACTGAATCAATGTAGCCATTTTATAC
CAGGTCTCAAACATTTCACGGCCATAAATACCTTTGATAAACAAGCCCTTGAAAATTACCTGATTCCAATCAATTGCCAT
ATCTGATGGCGGAATGCCCAACAGTGCAACACGGCCGCCGTGATTCATGGTATTTAATAAGGTACGAAATGCTGCCGGAG
CGCCGGACATTTCCAAACCAACATCAAAACCTTCCGTCATGCCCAATTCCGCCATGACATCGGTCAGATTTTCCTGACTG
ACGTTCACCGCACGGGTGACACCCATTTTACGTGCCAGCTCAAGGCGATACTCGTTAACGTCTGTGATAACAACATGACG
CGCGCCAACATGTTTACACACTGCCGCAGCCATAATACCAATTGGGCCTGCACCAGAAACCAGCACATCTTCG
>GYY|c25908_g1
ACAGTCCTATGGTATAAAGAACTGTCCTGCCCAGATGCACTGTTGAGAAACACTGTACCTGCCAGGTCTGACCAGTGATG
GGCTGCAGTGTGGCAAAGGCCTGGAGGACAGGGGTGAAGCTGCGTCTGTGGGTCAGAGTGAGGAGGGGCCTTCACTGCAA
TGCTGTTGCCACCCCCAGGCCTCCGGAATGCCCCCCGCTGCTGGGCAGTGATCCAGCCCCTGCTG
>GYY|c12690_g1
GCCCCAACTAAATACTACCGTATGGCCCACCATAATTACCCCCATACTCCTTACACTATTCCTCATCACCCAACTAAAAA
TATTAAACACAAACTACCACCTACCTCCCTCACCAAAGCCCATAAAAATAAAAAATTATAACAAACCCTGAGAACCAAAA
TGAACGAAAATCTGTTCGCTTCATTCATTGCCCCCACAATCCTAGGCCTACCCGCCGCAGTACTGATCATTCTATTTCCC
CCTCTATTGATCCCCACCTCCAAATATCTCATCAACAACCGACTAATCACCACCCAACAATGACTAATCAAACTAACCTC
AAAACAAATGATAGCCATACACAACACTAAAGGACGAACCTGATCTCTTATACTAGTATCCTTAATCATTTTTATTGCCA
CAACTAACCTCCTCGGACTCCTGCCTCACTCATTTACACCAACCACCCAACTATCTATAAACCTAGCCATGGCCATCCCC
TTATGAGCGGGCGCAGTGATTATAGGCTTTCGCTCTAAGATTAAAAATGCCCTAGCCCACTTCTTACCACAAGGCACACC
TACACCCCTTATCCCCATACTAGTTATTATCGAAACCATCAGCCTACTCATTCAACCAATAGCCCTGGCCGTACGCCTAA
CCGCTAACATTACTGCAGGCCACCTACTCATGCACCTAATTGGAAGCGCCACCCTAGCAATATCAACCATTAACCTTCCC
TCTACACTTATCATCTTCACAATTCTAATTCTACTGACTATCCTAGAAATCGCTGTCGCCTTAATCCAAGCCTACGTTTT
CACACTTCTAGTAAGCCTCTACCTGCACGACAACACATAATGACCCACCAATCACATGCCTATCATATAGTAAAACCCAG
CCCATGACCCCTAACAGGGGCCCTCTCAGCCCTCCTAATGACCTCCGGCCTAGCCATGTGATTTCACTTCCACTCCATAA
CGCTCCTCATACTAGGCCTACTAACCAACACACTAACCATATACCAATGATGGCGCGATGTAACACGAGAAAGCACATAC
CAAGGCCACCACACACCACCTGTCCAAAAAGGCCTTCGATACGGGATAATCCTATTTATTACCTCAGAAGTTTTTTTCTT
CGCAGGATTTTTCTGAGCCTTTTACCACTCCAGCCTAGCCCCTACCCCCCAATTAGGAGGGCACTGGCCCCCAACAGGCA
TCACCCCGCTAAATCCCCTAGAAGTCCCACTCCTAAACACATCCGTATTACTCGCATCAGGAGTATCAATCACCTGAGCT
CACCATAGTCTAATAGAAAACAACCGAAACCAAATAATTCAAGCACTGCTCATTACAATTTTACTGGGTCTCTATTTTAC
CCTCCTACAAGCCTCAGAGTACTTCGAGTCTCCCTTCACCATTTCCGACGGCATCTACGGCTCAACATTTTTTGTAGCCA
CAGGCTTCCACGGACTTCACGTCATTATTGGCTCAACTTTCCTCACTATCTGCTTCATCCGCCAACTAATATTTCACTTT
ACATCCAAACATCACTTTGGCTTCGAAGCCGCCGCCTGATACTGGCATTTTGTAGATGTGGTTTGACTATTTCTGTATGT
CTCCATCTATTGATGAG
>GYY|c29780_g1
AGCGATCCTCAGCACTAGTGTCTGGGCAGTTGTCTCTCTGGCATGGCGTCTGCCACCCTCCATACCACCGGCCAGCTGCG
GCCTGCTGACCCTGTGAGCGGCGGGCCAGCCTTCCTTTTCTCTGGCTTTCCCGGCAGGCTGTGCTCATGGTACATGACAC
GGTTGCCCAGAAGAATTTTGACCCCGTTCTCCCGCCTCTGCCTGACAATATCGATGAGGATTTTGATGAGGAATCGGTGA
AGATCGTCCGCTTGGT
>GYY|c38412_g1
ATTGGCTCTTGAATCCGGCATTGAAAATTGGGGACGTGTACCTGCTCTGAATTGCACCCCTTCCTTCATCACAGATTTGG
CAGATGCAGTAATAGAAGCTCTACCTTCGGCATTAGCCATGTCTGCCCCTAAGAATATCTCTCAAGAGGATGACCATAAC
CCTGTGAGATATGCCATCAAAATGTTCTTTGGTTCGATCTTGGCATTTGTTCTGTTTTTCTCGCCAAGAATGATTAATGC
ATTTAGGAATCAGCTCTTTTGAAGGTGATTAAGAGGCAAGCTTACTTGAGTAATATTACGTCTTGAGCAAGGAGAGATAA
AAATACTGATACCG
>GYY|c32889_g1
GAAAGAGGGAGGCCTCTTTGCAGTTGAGATAAGAGGAAGGCTTCTGTCTCCGACATGCCCCTGGGAACGGAATGTCTCCG
TGTAAAACCCGATCGTACATTAGTTCTATTCTGAGACAGGAGAAAACCGCCCTGTGGCTGGAGGCGAGATATGCTGGCGG
CAATGCTGCTCTGTTACTCTGCTACACTGAGATGTTTGGGTGGAGAGAAGCATGAATCTGGCCTACGTGCACATCCGGGC
ACAGCACCTTCCCTT
>GYY|c30115_g1
GTTTGGTACTCTTCATACCTCGTTGGATGTGGAAATGCCTACTGTCCCAATCAAAAAGTTCTAAAATACTACTATGTTTG
CCAATATTGTCCTGCGTAAGTAGACTGTTTAGAGTTTAATGGCAATAATTCTATCTGCAATTTATTTTTTAATAATTCTC
ATATCTTAAACCAGAATGAAAACATATCTCAATAAAAGGGA
>GYY|c24659_g1
CGCTTAATTACTTCTGCTTTAACAACGGATTCCACACGGTTCATCATCTGCACCCCGGGCTGCACTGGTCCACCCTGCCG
CAGAAGCATCAGGAGCTCATCGCACCTCACATTGCGCCGAGCTTGGAGATCTCGGACATGTTACTCTACATTTGGCGATG
CTTCATCTATCCGGGCCATCGGCTGGACTATAAGGGCCATCGTCTCCTGATCTCCAAAGAAGAAAATGAGATACCGG
>GYY|c17858_g1
CGCACATGTAATCGGTGGTCGTTCCGGGTGAGTCCGGGTAGCGTCACCCTGCGCCACCCAACGCCCACCCACAGGTGACT
ATTTTGTCTGATTGTGAGGGTCGAGAGCGGGGGCGAAATAAATTTGTGTTGGCACCATGACAATTCACTGCTGCCGGTGA
GCCGACGAGACGACAAAACAGGCACCGAAAAGGACCCTCGCAACGATGTTTGTCGCAGAATCTTCAGCCACCCATCCCGT
CCCCGAGCCCACTCCGCCGGGGTACTCGAAAGGTTGCCAGAGCCATCCTGCAGCCGGGGCTGCCGATGCGGGGCATCCGT
CTGACCCCGAACATACTAAGGCAATCTCTCTAGACGAAGCTGGCGGCTTGGCGGGGTCGAGTGAAACTGATAGTCTTGTC
AAGGCCGGGTTGGCCAGACCGCTGGTCAGGTTGAGAAGGGCTTTTGTAGCTTGGAAACGTGAAACATTTACGCGGAGGTT
TTGTTTGGCTGCTCTCGCCGGCCAGTTTGTGTCGGTGTGCATCACGAGCACTAACGTCGAAACGACCGAACTCGTCAATC
GAGGTTGGGCGGCACCCACGACTCAAACGTTTTTTTTATACTTTGCACTCTTTGTGGTCTACACTCCGTTCACGATCTGG
AAGTATGGCATCAAGGCATGGTCAACCATGTTGTGGACAGACGGATACAAATATCTCGTCTTGGCCGCATTAGATGTCGA
AGGTAACTTTGCGGTTGTGAAGGCTTACCAGTACACTGACCTGTTGTCTGCCGAGCTACTTGATGCTTGGGCAGTGCCCG
TTTGCATGCTGGTTGCGGCCCTGTTAATGGGGACGAGATACCATTGGACGCAATATTTTGGCGTCGTGATCTGCGTCTTG
GGTCTTGGGCTTTTGGTCATCTCCGATGTCAAGATCGACAAAAATTATGAAGCAAAGAATAAGCCCTTAGGTGACGGGTT
GATGCTTGTGGGTGCAACGTTGTACGGGCTTAGTAATGCGCTGCAAGAATATTTGGTCAGAAAACGTCCTTTGTATGAGG
TCGTGGGCCAAATGGGACTCTGGGGAACAATCATCAATGGCATTCAAGCTGCCGCCTTGGAACACCATATTTGGTCGGAA
CAGAAGTGGAATCATGCTACCATTCTTTTACTATTGGCATATACAGTCTCGATGTTATGTCTTTATACGGTTGTGCCAAT
CTTATTCCGAATGGCCTCTTCTCCCTTTTACAACCTCTCCATTCTAACTTCCGATTTTTATGGGCTTATCATCGGCTTTG
GGTTGTACCACTATCGAGTATATTGGCTTTACTTTGTGGCCTATCCGTTGACGCTAATTGGTTTGGTGATATACTTCAGC
TGGGCAAAGCCCGCAGGACAAGGAAAATGCAATGTTCTTTCGAGAGGCAAACAGGGCCAAGCCGAGTCCGAAGCCCTTGC
CGGAGGCCAATCGATCCGAATCACTGGTAACAATTTATGATTCCCGGTTTTGTGAATGTCTTCTTTACATCCGCTCCCTT
TGGTTGAATCCGAGGAGGATGGGCACCATAAAAAACGGGCTTCTAAAGCCAGAACTTGAACATAGGTATCGGGATCGTAT
ATTTGCGACTTAGTCGTTCAGTTGCTCGCATCTTGCATTTTTTAGTTATAGTTATCGTAACTCTTGTCTGATGAGTCCGA
ACAATAAACACCGAATGATGGCTTTGGTATGTACAGTTTGCAAATCAAAGGTGTAGGCTTCAAATACAAAAAAAAGATAA
TTGCCTTCATGAACATACGATTGTGTGAGTGAAATTGAAAAAGTACAGATTGCTGAAATGATGAAAAACATCTGATGGTT
GTGGCAGTGATTATACAAGTCTGCATTACCTTATGCAAAATATTGATGATAAATTGACGATCAGCTGTACG
>GYY|c37725_g1
TAATGACCGAAACCTGTCATTGAATTAGCCATGTTTGGTTTCCCTTTATTCGGTAAGGTCAAAGACAAAAAGAAAAAAAA
AGGACAAAAAAACACCCTAACACACAACTTGAATTGTCAGCGAATGAATGAGAGAAACCAGTGTCAGTTAACCCGATGCT
GGCTGACTTCCTTATTGATCCCCAGTTAGTTTGTCGAGTTTGTA
>GYY|c32932_g1
GAGAAAGCAAAGATCACCATCATCACGACCAACCCTTAGAGCATTCTCTTGAATAAACAGTCAAATTTCCCAACATGATA
TTGTCTCTCTCTTTTGTGGTGGCTATTTCTGCAGTGTTACGCCCAGTGGCTGCGATCCATTGCAACAAAGGGGCTGTAGA
TCCTGATGACTGCTATGCAGTAATGGCCGATCTTAACTACCAAGCCGATCAGACGCTTGATAGACTCTCTAAACAAGTTC
ACGAGGAGATAGACAGTTGTTCTGTAAGTTCATGATGTTAGAGAAAATCGTCAGTTTTAATCCTCCCAAACTGAACCGGG
TTTTTGTGGGAAATCAGATTAAAATATTTAACAGAAGACAAGTAAAGGTGTACGTAGTCTTTTCTGCAATTTTCGGCTGC
CTTACCTTCTCCTCAAGCTGACTTATCTCTGCTGATTATTCATCTAGAACCAAGCAACAGCTTGATGATACCGTAAAAAC
TATTCTCGGGCAATGTCAGGCACAC
>GYY|c23374_g1
GATGGGCGCCGATGGCTATGTTGTGCTTTTTGCATGCGAGCACCGTTTGATGCATGATCAATGGATCCCCGGCGTGGAAA
CCACATGCTATGTTCGCGTGGTCAATGAGTGGAATCAACTCATCGTCTGGACCACATTTGAAGTTTCCGTAGCCTTCTCC
TAGATCTACATTGATCTTTACGGCATGTTTGATAGCTGGCATTGTGGAAAACTCTTTCTGTGAAAACGCGTCG
>GYY|c19967_g1
CGGGGGGGCTCTCAGCCCATTTCTCACTCACAGGCAGGCAAAAAGCCCATGGCCGTCTACCGGTTTAGTCAATGGCCGTC
TATCGTGGGTGACCCAGATTGGCCTTCTCCCTCCTCCGGCTACAGCCCATATAACCTTGAACCGGATTGATTGGTTGGGA
GGTGACTGAGCATACAGCATCACCATTCCTCTCAAGTTTTGTTGGCCAAGACTCACTTCACTCCCGACTTGAGTATATGT
ATCTCAGCAACAGTCGATTAAATGTCTTCCTTCAAACATCCACTGCGTTTGCATCCGGACTCTGCGTGGTGTAGGCCTCA
GATCAAGTACAGCAACCCAAGTGGTTCTGCGGCACCAGGCCTGCTCTTTTTTCGTGTTCCCTTTGGGCCAAGTCCTCTGC
TCTGTTGTCTTTTCTGGTTTCTCTCGATGGTCTGCTGGCCGGCGTACAATAATTCTCATACAGCATAATCTGTATTTTAT
TGACTCTCCACTCAACTCAAATAAGCCCTGCTGGAAACTAAAATTCAACTCAACTCCGATCAACTGGTTCCTTCCCTTTC
CTTCCCACCGCCTCCATATTCTCCGCCTTTGCTCCACACTACTGTCAATAAGCTTTAACCCTCGCTCGGTTTCCATACAG
CACGCTGAAAATTGTAGCTGCACGGTTCATCATCCCTTGCTTTCCTTTATTTCCCATCCTTTGCCTTTGACGACCCAACA
GCCCTCTTGAGTCTTGAGAAGCAAATTATCCTTATCATACCTGTGCCGGCTTTCTGGCGATCGGCTTACTAGGCAACCGG
CTGACGACAACGAACGAGTTACTACTTTTTTAACGATCAAGACTTCACACAAAATTTTCCTCCACAAACCCCTCGGTCAC
ATCCTCACTCATCCCACTTCACCCTCGACCCAACAATCTGAACCACACTGCCTCGATTCATTGCACCTCAGCCATCTGCC
CAGTTCCCATCCTCGTTCTCCAACATGCCTTCCAGCGGCCTCATCTCCTGTCACATGATCAAGGGCTCTGACCCCAACGC
TCGCTTTCCTGAATTGCTTCCCACGGCCACCTCTGAAGGCTTGACGACCTGCTACGTGCCTGTGGGGACAAACTCCAAGC
AGGCTGCGAGCCGTACAGCCTCTGAGCAGCCCTACGCGGTGCATTGGTCCATAGAGCCTGCCCTTCTGCGTGCTGGTGGT
CTGCAAGTCCAGATCGAGGTCGACGGCTGCCAGAAGGGCCAGCCGAGGTGCTATGAAGGCGTCGGGCCAGACGGACTCGT
GCCTGCCTCGTCGTTGTCTGGAATGGACAATGGATTGTGGGTCGTTCCAGATGGAACCCGTCGGCGGCCATGGATCTTGG
GGCCCATCAAGACCACTCATCCCCACTCGGCGCTAGCTGACAAGTACATTCTCGATCGAGTCGGATCTGTTCATGTCACC
TTCAGACGTGCCACCGTCGTTCCTACTTCCCGCATCGTCCCCCTCGTGCCTGTCTTCAATGGCAGCGCACCCTTACCTGA
CCGGATGCAGGAAAAACTCAGCCATTGGACCAAGTTGGGGTTAATCGAGAAACATAAGCCGGCCCCAGAGTTAGGCTTAG
TCGCAGATGATGTTCACGAATTGCTTGCATCCTTCACGTTCTATTACCGCTCATCAGATATTTTACAACGGTTGCTTCCG
CTGCCTTCTGGGAAGGCCAATTCACGCCACTCTGTCAGCTCGGACGTCAAGTTTGCGTTTCCGAGCTCTCCTGGGCCGGT
GATGACGGACACTGGTTCAATGCACTCAGCCGAACTGATGAGCACCTCGCTCTCCGATGGCCATGCCGCGCCTACCCCTC
TCGGCAAAACTGCCGGCGCTTTCCGTCGCGCGTTCAGCAATACCAACCATCCGCGACACAGCCTCGACAATCCGGCGTCC
GCGACGCCCGAGAAGACTCTCGAAAAAGAAGACGGCCCGGGCAGATTCGGCAAACTTGGCGGGAAGCGCGTCCGGGCTGT
CAGCCTCAAGGTGGCAAAGCGATACAGCTTCCTGGCCCACAAGCCTGGAGAAAAAAACCCCTCTCATCCGACTAGCCCTT
TGCACGACTCATCCCCTCTGGAAGCGATCCCCAACATCAGGGTTGCCAACGGCGATGATGCTGATTTAGACACGCTTGAA
GGGTTGAAAACGGAGGTTTTCCTCCTCCGGGCTGAAGTGACCAAACTCAAGGGACATTTGAACCTATGATCTACCCTGCG
TGCCAGACGGGGGTTTCAATTCTTTTCACCATTGATGTTTTCTTCCCTTGCTACTGATCACGACATTCCGACCTTTATTT
GCTCTCTTCTTCAGCCCACATATCGCACAAGGTTACTTTTACCAAAAGAGCATATACTAATATGAACAACCAACTATGCC
CTTTCACAAGATTGCATTATGTTTAGGGGTTGTACCTGCTGTTATCACCTCAAATTAATGATTTGTGGGAATTGTCACGT
TTTGCTTTGTTTTCGAGTACGGATCAAGGAAATTTTAGTTTCTTTTTGTCTCAGGGCCAAGTTTTATCCTGTTTGTTTAT
CCACCAGAACTCGTTTGATCAATAAATTCACCAATTTTCATAAGGGGTTTTACTCTTTTTCAAAGCAACAAAATATTTTG
TTTTTCTTCATATATCTGAATTTTAGAACTCATCACACATACACAAAATGCACGAATACATATATACATACATATCTAGC
CATACCAACGTAGTATTATATTTTTGCATTTGTAATTATTCAAATTCTTACACATATTCACTTTTTTTTCAATAATTGGA
TAATTGGGCTTCCAGTCAAAAAAAACCTGGC
>GYY|c17816_g2
ACGAGCTTTTGATCGGCTGGAGTTTGTGGCAGAGAAGCACCCGGCGAGCAACGTTGTGCCGAAACCCGATTATTCTATCT
ACAATCTATCTTCTGATTAGTTGATCATTCATATCTTATTTGATCTGATATCTCGTACTCACTCATTGGGAATTTTTCAA
TCGAGATCAGTGAATGTGAGTCGAGAGCTGAGTGGATGAAGGTGACTGTATAGCACGCACTGCAACCTCAACATAGTAAT
CATAGCGCTGTGACTGGCAGTCAGGACAGTTATACTTGGGCTAGGCCTACAGTGGACTTAGGACTACAACATAGTTCAGG
CTCGCCATAGTTGTACTAGCATGTATGTGTGCCCACCAAACTTGATTTCTTCGTCTGTCAGCTTATCCTATCAGATTCTA
TCTACTACTTGCTCTCTCACGCTTTCTCTGCTGATCCCAAGCCCAAGCTGACCTGTCCCCGTCCTCGTCCGCATCCGCAT
CCGCATCCACATCCGCGTCCTCATCCCCATCCCATCCCATCTTATCTCTTTTACCTTATCCCGTCGGCGTCCTGATTTCA
ACTTGGACCAACTACTTTTCAACCAGCCAGTCTGCTCACCATTTGCAATCCGAATTCAGCTATCTCCAGACGTACATACT
GCATAGCTTGCCAGCCCCTCTCGGCTGGCTCCTGTTTCGACCTCCATTCAAGGCATCCTCACAGTAGAAGTGGTCGTCCT
CCCTAGCGGCTCTTTTGCCCCAGCACCTTGCTCTCTGGAAACATGCCTTTCTTTTGGGATGCCAGCACCAAGCTGTTTGC
CCAGCTGCCCGCGGTCCCTACCCACTTTCTCCAATGGGAACCGCCTCAGACACCACTATCGACTCACTCAGCCGTCTTTG
CCGCTATGGTCACGTATCTCGCCGTCATCTTTGGTGGTCAACGGTTGATGGCCGATCGGAAACCCATGCAGTTCAAGCCA
CTGTTCATGTTTCACAACATCATGCTGTCGCTGGGCTCGTTATGGCTGTTGGTCTTGATGGTCGAACAAGTCGGTCCCAT
TGTCCTTGAGCATGGATTTTTCTACGCGATTTGTCATGTCAATGCATGGACGCCCCAACTCGTGACGCTCTACATGGTCA
ATTACTACTTCAAGTATTGGGAGCTCCTCGATACATGTTTTCTTGTTGCCAAAAAGAAGAGCCTGCAATTCCTTCATGTT
TTCCATCACACGGCGACGGCTGTGCTGTGTTTTACTCAGCTCGGTGGTCGGACGTCTGTTAGCTGGGTGCCTATCGTGGC
CAACCTGACTGTCCATGTGATTATGTACTATTATTACTTTACCACCACAGCATTCCCTGGTTACAAGCCGTGGTACAAGA
AGGCGCTTACTGCTCTACAAATAAGCCAGTTTGTGATTGACTTGGTGGTAGTGTACTTTGCATCATATTCTTATTTTGCC
GCTGAATATGGAGATTGGCCCACAATGGGAACTTGCACTGGTACTGAAGGTGCTGCGTTGTTTGGTTGTGCCCTGTTGAC
ATCGTACCTGTTCTTGTTTATTGCATTTTACCGCAAAACCTATCGACAAAACTCTTTGAAAAGGGCTGCTGCTGCGAAAA
AGGAGCAAATGGCTGTTCAAATGTAGTTCTCATCCTATCGGGTCTAATTTATGAGTAGTCCATTAGATTTTAGTCTTTGA
GATGCAACACTTGAATGTCACATGTGTGTATAATCAAGATTTGGTTTTAGAGATGAGGGAAGTATTTCAGTGAGTAGGTC
TTTAGTGGTAGTACAAGTGAGCAGGGGTGTTTTGAAGTCAATTTCCTATGGGCCAAGGCACAGGTGAGGTGCTTGCAATT
TTTTCTTTTCCTTTGGTGATTTGACTCACTACATCTAGGCATTGCCAACAATGCAGCTCCGATATATGTAGATCTCATCT
GATCTTGAAGTATAGATATGTTGACCTGTGTCTGGAGCTTGAGTGGTGTAAATACCAGGTTCCCAGTCCAGTGGATGTAG
GAATTAATAATGGACTTGGATTGGATATATTTGAAAGAAACCCACAGTTGGAACATCTTTGTAGAGAAAAGAAGTCAAAC
ACTATACATAACCTGATGATTACAGTTGCACTGATTCACAAGTGTGCATAATACTATCCCCCTCTTCACTGCAGCTTATG
TGGCAATATCATGCTATTGCAGCCAACATCTCTGATACCCTAATTGATGCACATCAGCAACAAAACATTCCACTGGAATA
ACCCAAAATGATGAAGCACACCTTTCATGGGACTTAAACTCTTATTTGCCTTAATCACATGCAATGGGGTACCCCAGCAG
TTGCAGCTGAAGCACAATAACTCTATCAATTGGCCATCCTGGCCCCAGAGACCCAGCCAATG
>GYY|c33164_g1
GCGCCTTCCGCCATGATTTTATTCAGCAGGATTTCATCATTACGGAAATGATGGAAACGTTCTTGTAACTCAGTCAACAT
ACCGGAAACGGCATCAGCAACAGCACTTTTTAAATGACCATACATTTGGCCTTCAAATTCTGCTTCTAGTTCAGGAATGG
TTTTGCCAGTAACACCCGCGAGGATATCTAATAAGTTGGAAACCCCCGGCTTTTGTTCCAGATCGTAGCGAACACG
>GYY|c28951_g1
TCTGCAGCGCGTTGGTCGAGTGCCTCGGAAGAGGTAACTTGTACGCCATCGATTTGATCTGTGATCACTGGGCCCGGTTG
CGCCGTTACGGTCTTACTTCCCGTGAAGCTATTACCATCGGTCAATTTTGCGGGCAATTCGCCTTGCGCGAGTCCGCCCG
GAGGAAGGACGGGTAAGATATGGAACTCCTTGTTAGGGTCTTCTTTGGATGGCGGGGGGTTAGCATGGGTGTGATGGTGA
GTCATGATGAGTGCTGAAAGCAGTACGAGAAGCACCACAATGGAGGATGAGAAGGTCTTTGAG
>GYY|c36868_g1
GGGAAGAAATAGAATTATACTGTTGTAAAGTTCTTGCACTATCTGTGAAGTTGTATAATAATTTTTTTTAGTATACTATT
TGAAGGTAAATGCAGAGAATAATTTCTAGAATAGTGGTTCTCAAAATGTAGTTCCCAGACTTATACCACCAGCATCATCT
GAAAACTTACTAGAAATGAATATTTTTGAGCAATATCACAGACCTACTAGATAAGGAGCTCTAGGAGTA
>GYY|c9063_g1
AAAAAAAAAAAAAACCTAATATGTATTAACTCCTAACACCTAAGAGGAAACCTCTGGTAAAAAGAGTCTTTCACTCCAAG
GACACGGCAGAGCCTGTGCCATCTTCTAAGTAGATGAACTTTCCAGAGTCCACCAAGAGGTCCTGAATCTTCTCTTTTGC
ATGTCTCTCTTCCATCCTCTCCAAGGCATCCAGCAGGGTGTGGACAGAGGCATCTCGCCCGGTTTTGTTGACCCACTTTA
TCAGCATCGTGTACAAGGTGTCCCTGTGGCCCGCTGCCTCAGCTTTAGCCACCTTTATCTCATTGTCCATGAGGCCCAAC
TTCCTCATGAGCGGCTCCCAGGAGTCAAAGGGCACCAAGTCTGCAAAGTCATCGAAGCACTGTCTCAGAGCTGGTGGAGA
AAGCCACAGAGACAGCCAGATGAGTTGGGACTCAGTTCAGAAGGGGCAGAGGAT
>GYY|c17905_g1
TGAAAGCACATCCCTCAGCGGTGTCAAAGTTGTCTGTACATAACTCCGGCGTTTTCCACCGCACGCCGTGTTTGGCAGAA
ATAGCGGTCCCGGGATGACTAAAGAGGACCAAGCTTATCGAGGTGCTGTATCAACTGTTGGAAATATGGTATTACACCCT
CGGACCCGGAGTGGTTTCTCAAGTGATCGGGAGATTCCAACTTCAACGCGCGGGGATGTGTGATACAGTAATTACTTCAG
GTGGCTCTACATAATTTGTTCCGATTCACACACGTGGAATTTGCTTTCCTCCTTTCATTCGCTTTCATGCGTCGTTAGTC
GCACTACGGTACAGACTGGTCCCCAAACGGGGAGTAGTTTTTGGCCGGTTTTGACGGCTTGGTGCCAAAAGTCCGCCTCA
ATTTTTTCTGTTTTGTTAAAAAAGCAGAAAGCAGCACGCCGTGAGGTCGACGGCGACGACGGTGATACATAAATCAAGAG
GCGGAGCTGTGTCGAATCTACTTGCAACCGGTTGTTGGGAAGTGATAAGCATAGCCCGCGGGGTGGCTCGCTCTAGCCTC
TGGCTCATGCCGATTGTGTTGAGAGTCGATCGATGGTGGCTGGCTGACAGGTGACCGCACAACAATCCGGTGGATCCCGA
GAGTTTGTCTTCATTGTTCCCACACCCAAACTCTCCATCAACATTTCTTTTTGCAGCTTGCTTTGTGTTCTTTACCAGTC
TATCGATCCAAGTCCCAACTCGTCTCTTGTTTCTCAGCGTCCCTTCCTGTCCCCACTGAAGATACCCTAGTCACGCCCAA
GCTCAAGTTGAAGATCAAGGGTAGTATAACCAGCAAGTATATACTATTTACAACAACTCAGTATGAGCCATGTGCATGAA
GCTAGCCGCCCGCATCAACTCCGACCAGCCGAGTCGGACCAAACAGCGGCGAGGCCCGCGCTCGGTACGACTGCCGAGCG
ATCAGGATCAACCGTGCCTGTCCCGGCTGGCGCTGCTGACAGGCCGTTGCCGCCGCCGGCGGATGATGGCCAACGGAGAC
AGCTGGCGGGCCGTTCATCGGCATTCCACACTCGACTCACGCCGGCCCTTCAGATTCGGTCACGCTTAGTGAGCCAATTT
CTGCTCGAGCGCCTCCACGGGCTCGATAAAAAGCGCAGAATCACACTCGTCCTCCAGGCCGTTTTAAGCATCTCCCAGCT
TGTCACTTTCATCACCATCCTGGTCAGATCCAGGCACCAGCCATGTGACCAGCCACTCTGGATTTATGTCATCATCCACA
CCATCCATCTCAGCCTCTCTTTCCCCTGTGCATTCTATCTCGCATCTGCTCCAAGCAGGTCAGCGCTTTCCACCTTCCTT
GAAGCCTTTATCCTCAAATCAAATACACTATCCTAACCATTCCTGCAGGGCAAATGTCTTGTGCTGACTGTGCGGCCCTA
GCAGACTACCTCAAAATGATGAGCCGGACTCTGAAAGCAACCAGCCGCGAACCAGAAGGCTCGACGACCGCATCCGCATC
TTCCATGACTTTCTCTGCCTCACCACCATTCTCTGGTTCTTCTTGGGCAATTACTTTGTGTTTGAGAGCACGACTTGCAG
GACGACATCAAAGGAGCTCTTTTATGCCTCAGTCGTGATCCTGGCGCTGGGCTATCTCTATCTTCTCGAGGTGATCTGTG
TGGTTCTGGCGGTAATGTTCTATCTGCCGGTGGTTATACTTGGAATCCAGCTTTTCGGCTGGGGTGAGCAGCCAGGACCA
GTTCGGCCGCTGCGAAAGGCGGATATCAAACAAATCCCTATGGTCGTCTTCGTGCCCGCGGCGATGTCTGAGAAGGAGCA
CATTGGAGATGAGAGTGCCCATGTCAAGATCGCAATCCCGGACCCTCCCAGCCGCCCGCGGGTGCAGCGGCCGATGGTCA
CCCGCCTCGCGCGACTCTTTGTGCCCCGGGACTCGAGCTCATCAGACCACGCCACAACTACTTACGCCAACGCGCCCTAT
CCCGTCCACCCACTAAGTCCGAGTCACTCGACCTGCGCGATCTGCCTTGCCGACTATCTCCCGCCCATCACGGAGCCCCC
GGAGGAGGAGAGATGGGAGCGGCTCAGAAAGCTTCCAGGCTGTCAACACTGTTTCCACCCAGAATGCATCGATGCCTGGC
TGACTAACAGCGCTCGGTGCCCTTTATGCCAATCGGTCGTCAGACCGAAGTAGATGTCTCCTACTTGTTAATAGAAATGT
AGCATTAGTGCAGAAAAAAATGGTCATCAAGTACCTATCACGTTTCTTACCCATCACCTCACATGAACACCGCTAGCTTT
CACCGACTATCTCAGATCTCATCCCCAACAAAGTGGTGTACATATAGAAAAGGATATTCTAAAAGCACCTGGAAAGGTGG
ACTAAGTTAGAGTTGTATTATCGAATGCGAAACTCTTGATAGAGATTTGCCCTTCATCAAGCAATTATGTACAATCAAAC
TTGCATCAGTCTCACTGCATGACTTTTTGTTGATGCTGCAAATTGATAGAAAATCAAACTTCAGGTCACTCTTGAGACGC
CG
>GYY|c21728_g1
AAAAAAAATCACATGTACAACTTTTCAAGTAAACCAATTGTTTTTACTTTTTTACAAAAAAACAACATTACATCATTGTT
TTTGTTACCAATACAAGGCAAAAGTGAAACATAGTCCCTCTCTGATTGAACTCAACAGTGAATCTTTTTTTTCTACAAAA
TGAAAAAACCAACCTCTCATATTATCTTTTTTTAATGATTAGAATTCAGAATTTTAGGAGTAAAACATCAGTTAATGGTT
AAGCCTATGAATCCATCACTTTCCATACACAAACTCACACCACAAAAGAAATCAAAGTAGAATGGACCCACAGCACCATG
CTAACCATTCCATCAATCAAGAGACCTTCTCTACACCTACTTTTATTAATCACTGTTCTGGAACCATATACCTACTATAA
CAATGTACTAAAAAACCAGTGTCTATACCAGTAAACATAGATTATTCATGCCCCTATACTACTTGATATAATTATACTGT
CTGCATTACTACTTCTATGGGAACCCATGACCTTGTTTCTACAAAGTATGCACAGACTTTTTATTGCCATCAAACCTGCC
GTGGTGAGCATCTGATATAACATACTAAATATTCACTATCCAAATTGTCCCAAGTTGCACATCTGCCAGCCTCCTCTACC
ATTCCTCCTTCCTACCAACCAAGCACCAGTGATGACTGTGGACTTTGCTCTTCCAGGCCACCACAATCACACCACGTCCC
TAAAGAACTCCAAGCACCCCACCAGTGCACCAACCTCAGCCTCAACCCCACTCAACGGATGCGAGTTGTTTTCAAACATG
ACTGCCTCCGTCCTGACTCCGTTCCCCTTGAGTCCATGGAACCACCTTTTTACCCGGCCCCATCAAACAGTCATCTCGTA
GCGTCAGTGATGGTTGAGAGGGGCCAGAGTACAAATGAGGCAAAGGCTCACGCAAGGCCTTGGCTATGACCCACACGACG
GTCCCTGTCGCCGAGCAAGAGCAGCGTCGGCGTGGTGACCTTCTCAATCCACTTAACCGGCGACGCATCCCTCAAAACCT
TGAAAGTTTTCTCATCCACTGATACAGGTGCCCGCTCTGTGCTCCCCGCGACGGGAAACGCGAGTCCCGCCTCTGCAAAT
GACCAGTCCGGGATATCACTCGCCCCGCTCGCTGTGCCCACCAAATCAACCACTGGGTTCCGTAGACACGCCCCCCTAAA
TGTGTCCTTAAACCTCGCCGTAAGATGTGCGCCGATGAACCCGCCATGCGAGCCTCCATTGACAAATGCAGCCTTGTAGG
TGTCAAGGGATGTCAGATGGTCAAGCGCCCGTTTGCAGCTCATGACATCTGCCTCGCCCAGGTGCTGTGTGAGGTGGTCG
ATCCAGCGTTGACCAAAACCTAGTGAGCCAGGATAGTTGACGTATGCCATTGCGTAGCCCCGAAGCGCCATGGTCGCCGT
CGCGGCGGAGAACTCGTCGACAGCAGTTGAGTGGGGCCCACCGTGGGGAACGAGGACGAGCGAGTGGCAAGCGGGCCGGT
GGCGGGTGCGCGTCAGTACAACCTCTGTCGGCCCGTCGGCTAGTTGTGGGAGCCGGATCGTCTCTGATTCGAGCGAGCCG
AGACGGGCTTGGACATCTGGGGAGCCTTTAAGATGCGTGACGAGCGTCCAAGAGAACGAGTGCTTCGGCCCAGAGACGAG
CGTGCCAAGCCAAAGCTGAGGCGTCTGGACCGTTTGGCTAAACGAGACGAGCACCCGGCTGCGACCGTCAGTATCCCATA
CGGTCGCGCTCCCCGCACAGGGGCCCTCGTGTGCCTCGACAGTGCCCGAGTCGAGATCGACCGTCAGGAGTCTTCTGGTT
GAGCCCCAGATCGAGCTCGTCACTAGGGTGGACTGGCCAGCGAGGGCGACAAAGGCCCGCAGAGGAAGTTGGTCAATGTA
CAGTCCTGGGAACCCGGCCGCTGCGCATGGCTCCTCCACGGCCGACACAACCGTCTGCTCGGCGCTGTTGGGCGCGTCGA
ATTTGTGTTGGCGTAAGCTTGCACAGGACGCATGTGGCCCACCCAATGGGTTGGTCAGATACACGACCCGATCATCCAAC
ACGCGCGGCGAGCGTGCAGAGCAATCTGGACTCGACAGCCGGCGGGCCTGCAAGTTCTTTGGGGTCTGGGGCGCCGGCCC
ATCTGAAGAGGCGTGGGGCGGGGCATGATCGAATCTGAGCTCGTAGACCGACGAGGGGCGGTTTTGGCAGTAGATCAGGC
CGAGGCGACGGGCGTCGGGTAGGGATGCGAAGGCGGTGCAGAAGAGCTGGATGGCAGCCGAGTCGGACTGGGGGCCGAAC
ACGGGCTGGCCATAGACATGTTCGGGGTGCGAAAGCCTTGTGAGCGATCCGTTAGTCGTGCTCGACTGCGGGTGAGCGAG
ATCGGGGAGGGCAAAGACGAAGACGGCGGGATGCTTGATGGTCGTCAGCTGCTCGCCAAAGTCGGGCGTGTATCTGTTCT
GGGCAAGAAACGAGTGCGGAGAGGGAAGCTCTGGGCTGGACTCGGCAACATAGACCACTTGAGTCTCTGCCTTGTCCCAG
CTGGGGTATCCAAAGGTGGAGTTGAGGATGAAGTCGCGGTGGGCATCCGAGAGGTCTCTGGCCACGAGGAGGGTGTTGGT
AATCGGGTCGGAGATCTCGAGCCAGAGCTGGCTCTGGCCCAGCTTGGGGCGACTCTGGTGGTTGGCCGGCTGGGGGCCAG
ATAATGTGCGCAAGGTGAGGAGCTTGCTTCCGGACGGCGAGCAGGCCTGATAGCTGATTTGAGCGGGGCGCTCGTTAAAG
GGCCCGGGTAGGAAGCCAGACTGAGACTGGGGCGCATTTGACTGGCCAGTCGGGATCCCATACAGCGTCTGGGTCAACGT
TTGCCTGATGAGCCGGTTGAAGTCTCGGCAAGACAATTCAGTCTGGATGGCAGAGTGAGTGGCATCAGGGGCCACATTGA
GGAAGCGTGCCTGTTCGAGCACCGGAACGGAGGCCAGGGTGCCATAGAGCCTTCTGTCCTCCGCACTCGGCTCATCCTCA
CCGGCGCGTCGTGCTTGGTTTGGCTCGTGCTTGGCTAGCTGGTCGATGGTGGCCATGGGGGTGGTGGTAACCATCCTGAA
GGGTATGGAATTGTTGAACTTGTTTTCAAGTGAAAAACAAGAATCCGAGCAAGAATCCGTCACGGTTTGGAAGTTACATA
AGACACACGCGTTGGATAAATCACACTCACACTCATGACATCATTGTAACACCTGTATACATATGTACTCCAAATGCTTC
AGCCAATTTA
>GYY|c25336_g1
CAGAGGGTTAATAACATGAAAGTTAAAGTACTGTCCCTCCTGGTCCCAGCTCTGCTGGTAGCAGGCGCAGCAAACGCTGC
TGAAGTTTACAACAAAGACGGCAACAAATTAGATCTGTACGGTAAAGTAGACGGCCTGCACTATTTCTCTGACAACAAAG
ATGTAGATGGCGACCAGACCTACATGCGTCTTGGCTTCAAAGGTGAAACTCAGGTTACTGACCAGCTGACCGGTTACGGC
CAGTGGGAATATCAGATCCAGGGCAACAGCGCTGAAAACGAAAACAACTCCTGGACCCGTGTGGCATTCGCAGGTCTGAA
ATTCCAGGATGTGGGTTCTTTCGACTACGGTCGTAACTACGGCGTTGTTTATGACGTAACTTCCTGGACCGACGTACTGC
CAGAATTCGGTGGTGACACCTACGGTTCTGACAACTTCATGCAGCAGCGTGGTAACGG
>GYY|c37532_g1
AGGAGGGTGGTTTTGCGATGGCACAGGCACTGAGATCTCGAATGATTCCAGCCATTTTGAAGGCGAGACTCGCCCCATCT
GCAAATTTGAGATCGGCAAATCTCAAACGATCTTTTGCTTCTTCAGCTGAGCACGATGATGCCTATGAAACTGAGAAGTG
GAAAAGAATAACTATTGCAGGAATAATTGTATGCACTGCATTGGGAATCTATGACTTATCTGGCGAACATGAACATTA
>GYY|c515_g1
AAATATTTGTGAAAAGCTGAGGCAAGATGCATATGCAATAAATGTCGGGCACGTGAACTGAAGCAGTCAGCTATAGCTGA
TATCTCATTTGAGAGTTCGGAGAAAAAGTTCTGACCACAAACGGGACAGATTTCATTGTGGACATGATCAGGAGCTTCAC
CGGCATGGCTGCACTTCTTCAGAACATTCTTCAATTCTTCGTACTCAAGATGGCGGCATTTCTGAAGAAAGCGATCATCC
TCGGCATCCAAATACTCAGAATAAGCCTCACCGAACTTCATTCTCACAGAGCAAAG
>GYY|c5871_g1
GCTATGTATTAATTGCCGAATACGATGTACATATCGGCATCGACCTGTAGGCCTGATAAGACGCGACCGCGTCGCATCAG
GCATCGGTTGCCGGATGCGGCGTGAACGCCTTATCCGGCCTACAAAAACATGCAAATTCAATAGATTGCAGAGATTATGT
AGGCCTGATAAGCGTAGCGCATCAGGCAATTTTGCGTTTGTAATCAGTCTCGAGCGGGTCAGTTTACTGGCCCGCTTTTT
TTATGCGTTATTATTGCTGAAGTGCTTAATGCCAAATCATCAATGCAATCAGGCTGACCACCACCAGACCACACAATGCG
CTGGTCAGAATAAACTGCCGACGCACCCGCTCACAGCGGCGAATAAATTCATCATCGTGATGATCGCGATAACGTTGGGC
ATAGATATACCAAACGAGACGCACCTGTTTGTTGGGTTGGCCATGTGAGGTAAAAAAGCCCCCTCCATCAACATATTGAT
AGAGCAATGGATCGCAGTTACGCAGTACCACTAACAACGCGCGTAGTGATGAGAAATAGCGCGCCATGTTAACAATGCAA
ACGACACATAAAGCCCAAAATAATGCGACGGTGCTTATCATACCTCCTCCCCGGCGACCTGCCCGCGGAGTTCCACCCCG
GGGCTACCGCTCCCGATACGCTGCCAATCAGTTAACACCAGGTCCTGGAGAAACCG
>GYY|c36185_g1
CATCTTGAAATCCATAGGGTATATTATCCATTCAATCCTTCATTTTGTTCAGAGAAACCGCTTGCTTCGAAATAATCCGG
CACGGTCTGCCTATCAACAACATGAACACTATTGATCCCTAACGCCCTGGCTGCTTCCACATTTTCCAGCACATCGTCAA
AAAACACGGTTTGATCCGGTGAAAAACCTTCTGTCTGAAGCACATATTTGAAAATATCGGGTTCAGGCTTACGCATTGC
>GYY|c36890_g1
TCTTAGTTAGATCAAAATGAAGACTTTTAGAATTCTTACACATTTCTCTTCTCACAATCAATCAGTGGGTCCCCCCAACT
TTGGTCAATTACAAGACTTTCTTCAATTATGTACTACTACTACCTTGTTGTTATCTGAAACCTAAACTAAAGAATGTATC
AAGAGATGATGCCTTGCTAAGTACTCACACAGTCCACCAAGGATCAAAGTAGCATTTTTCCAACAAGCTGCTCATCTCTA
AAAAAGTCCAAGAAACCATTTCATG
>GYY|c18981_g1
CCGTGGGTATACACATATGCTCACCTATGGCTTTCAAGCGGGGCGCATACACAAGCTCCATAAATTTCTCCTCTCCAACC
CACTTCAAGAAATCGTAGGCCAGCGAACCAAGTTCCAACTCGACACCGATCCACAACCAACACACTCCCAACACACATAC
CTATCCGAATCCCATCATGCGTCATCTAAAGCATCACGAAAAAAAACTATTAAAAAAAGTCGATTTTTTACAATGGAAAC
AAGATGTAAATTTACGTGAAGTAAAAGTGATGAGAAGGTATCATATTCAACAAAGAGAGTATTTTTTTGGGGGGGATCTA
GAAATGGAACTGATCGAGATGAATTATTTTTTATTTTTTGGTGTTTTTTTTTCTTTCGCAACACACATCACAAACGAACG
AACACACGGTACAAACAAAAAAATAATTTTCATGATTTTTACCAAAAATAATTCAAATGATAAAGAGAAGACTATCATTC
CTACAACCAACTCTGTGGACAAATTCGTCATATATCACATCGATTATCAAAATTACCAATCAAAGATCCATTTAGAATCT
CAACTGAAACACAATTAATCGATAAACTATATGATTTAGGAATCTTAAATGATTCATCAACTAATACTCAACAAGAAGAA
GGAGGAAAGATGAATGAAATCGAATCCAACGTAACAGTTAGTTCGTTTTGTAGAAGAAGACTAGCAGTAGTAGTTTGTAG
AATCAAAATGGCAGAGTCGATAAAAATGGCAACTCAATATATAGAACAAGGTCAAATAAGAGTCGGTCCAGAAGTGATAA
CAGATCCATCATACTTAGTCACCAGAAATACAGAAGATTTTATAACTTGGGTTCAAACCAGTAAACTTAAACGTCATATT
CAAACTTATGCAAATCAACTCGATGATTACGATCTACTTTAACTTGCCATAAAACCCCAAATATTTTTTTTTTCCTATCA
TCTCTTTTAATCACCACCACCTCAACCTTCGACAAAAAAAAACCCAAAAATTTCATTTGGCACTTGAATAATATTACCAA
ATTGTTTTCATCTTTTTAAAAAGATGTTCCCACTGACTTAACCTAAATTTACAAATACAAACACGATCCTCAAAATCTCA
GAGAATTGCAAAAAAAAACTCTCTCTCTCTAGTAAGTAGTACAATCTCTTAATATGTGTTTGTTTGATTTCAATTAGTTA
TACACCGCTCAATAAAATTTCTTATATATATATATATTTCTACTTTTCAAACACTGTAATAAAATATTTCTTTTTTTTTG
TTGCTCTTTTGATAGATAAACAAGAAATGATTTTTATCAAATGCAACCTCACTTATCAATTCACGT
>GYY|c29821_g1
GGCAGTCGTAATCGCAATTTCACAGCAAGGCACTCAAGATGATTCAATTAAAGACCCTCGTAAATTGCATCGACAACTCA
GGCGCCGCCATAGTCGAATGTGTCAACGTCCTCCGATCGAAACGCCCCGCGAAAGTCGGCGACCGCATAGTAGTAGTCGT
AAAGAAGCAGCGAAATTTCGGTCCGGAAACCGGTAACAGCGTCTCCATCAGCGCAGCGAACAAGGTACGACGAGGAGATG
TACGACACGCGGTTGTAGTACGGACAGCGAAGAAGTGGCAGA
>GYY|c5642_g1
TCAAAATGAAGGAATTTTATAGAAAAATGTTTTTAACACCATGCCATCAGACTCAATGTGAACTTAATAGGTATGGAATA
AAAAGCTTACAAATCCCAGACCAGATTCATTATTGCACCCTTTTTGAGTTCTTCCTCTGTAGGTTGCATTGCATCAAAGG
TCTTCTTTGTCAAGTAAAGCTGAGCGCAGCCCTTATGATGATCCTTCAAATCAAATCCACAACCATCTATAACCTTAGCA
AACATCAGTGTTTCTGGTTTACCAGCACGTTCCAGGAATACTCTTTTCCCGCAATTGCCTTTCATTTGGGGGTTCAGCCA
TCCAGTCAGTTTAGGATCAGTGGCATTGGGATCGATCCCACTCCATAAGCACACCCCAATGTCTTGTTCTGAATCATATT
GTCCACAGACGCCTGTACCAGATGCCAAGAATTTC
>GYY|c33208_g1
GATTCAGGTTGAAATATAGATAAAAGTAGTAGATACTACAGTTAACTTTTAATGCTTAAATGGTTTACTTTGCAAATCAT
TATGTCAATGTTACTTTCCTATTAATGGAACCGAAGCCTACCTCTGGTGCCAGATATTCTGGAGTGCCACAGAATGTCTT
CATGGTGGCTGCATCTGTGATCCCTTCTTTGCAAAGTCCAAAATCTGTAATTTTTATGTGGCCATCTTTGTCCAGCATTA
GATTCT
>GYY|c16258_g1
TATTTCATTCATGTTCATGAGAGCATTTGTATTGCAAAAACTGAGAGCCAGAAGAGTCCAAACATTACTCTGGAGAAGGT
CTGCTTGGTAATATTTGCCGCTCAAGGCCTACACACCCGTTAGAAAAGTTTAGCATACTCCAGAACATGGAACAAAGCGA
TGTCTTTTTTCATCCATCTCATAGTCTATTCACCCAGAGACAAAAATGGTTCGGCTAGAGTTTCTATTGACACGGTATAG
GAGGATTGAAACCGAAGTCGCACCTTTCGCATCGTATAACAAAGCCAATCCCAGTGGACACTCGTTCCACGAACGTTTCC
CGGCAAACAGACAAAATACAAAAAGTTCATTGAAAGATAAATAATCGATTGAGGCAGCTGAACAGTCAGCCAATGTCAAC
TATTTGATGACAATGTCAGGTTACAGTATTGGAGAGCCAACGATTACGTGCAGTTTGAGACGATATTCCAAGGTTTAACA
ATTAAGGCACAGTAAATTACGCAAACAAAAGTCCGACTTAAAGGTTCTCAGATGCCCACGTCCCGCCGCGGAGCCGCTTG
GCTAGCTCCATATCTCGCTTCATGATGGTCACCCGCTTGGCATGGATGGCGCAAAGGTTGGTGTCCTCAAACATATGGAC
CAAGTATGCTTCGGCAGCTTCTTGCAATGCCAGCAACGCATTACTCTGCCACCTTAAAGCCACTCTGTCATCCGTAGCAA
TCGCGCAATCCATAGCAATCTCCCGCACCAGTCGTGCAAAGGGCAGTTTTCGCAGTAAAAGATCCGTTGACTTTTGGTAG
TGCCTGACCTCCCTCAGGGCAACAGTCCCGGGCCTGTAGCGGTGGGGCTTTTTGGGCTTGGATGAGGTTGCGCCATCGGA
CTGGCGTCTGTTATCAGATACGCCGCCAGCACTTTTGCGTGGCGCTTTGAGAGATTTCATTCCAGTGTTGGATGAATCTT
GAGCAGGTTGATCGTTACTGCGATTACGTTCATCGTCCGGACGTGTCTTATGGGAATTTGAGCCTGACTTTCGCGGGGCT
TTCTTCGCACCTGGGGCCATAGTACGCGCCATTCGTGGTAGCAGCCAGCAGTTTGATTTACAAGCAAGGTGCCTGTGTAG
TGGTGGCCGTGATGTAGTTGTGGAAGGTTTCTGGCGGATGCCGAAAACAAGCGCAAGAAGGAGCTGGGCGAGTCTGGCAG
GCCAACAAGCTGGGCGAGTTCGGTGGGCGGAGTCTCGGCTTCAATTCTGTCCACCGGACGGATGGTACCAATTGGGCAGT
TTTGATGACAGGCGGAGCTGGAGAGAGAGCTGTTGGTTGGTCCGGCGGTTCAACGCGACTGACGCGTGCCAAAATGACCT
TGCAACGCAGGTGCAGGACCGGCCTGAGTCACATGACCACAAACCTCACAAAACCATACATCATATGTATACACACATAC
GTGTTTCTGCCACCAAATACGCGGACCCCAGAT
>GYY|c20197_g1
TTTTTACTCAAAAATTCATTATAATATTTCTATACCATTTTTTTTCTGATTCACCTTCATAGCAACAACAAAATATAATT
TATATACATAAACAATTCTCAACCAGACGCCTCTCAACTACTTTAACTTTTTCTCAAGTCTTATCGTCAAGAAAGAGAGA
GAGAGGTTTAAATGACAAGAATTGATTCTTTTTGTTTAAGACTTATAAGTATTGGTTGTCTGTCCAGTCCAGTCCAGTGT
TTCTTGTTTATCCCATTACTTTTGATCAAAGATCTATCTAGATCAACACACAAACACTCCCAATGATGGGTTTTTTAATA
TATCCAGATTACCTTTTTCTCTTCATACACATGCTCATATGTCTATGTAAATTCTGGTCTTGTTGATTTGGGAACCCAGG
TTGCCCATTTTCACCCGCGTCCTGTGGACCCGTTCAAAGCGATCCGGCCCGTTCTGCTTGCTCGTCCGGCCGCCCCGTCT
CATGCGGCAGGCGGCACGCTTCCAGCCAGTCGACCGGCGCGCTCCCCGCGCGCGTCCCCCAGCTCCCAAGCCCCCTTCCA
TCCGTCCCCGGGCACCTCGAGAAGCGGGTTCCGGAACGTGTTCAGGCTTGAGCCGAGCGACGTGTACCCGACATTGTACA
GCTCGCACCAGCTCACGTCGAGCGTGCGAAGAAAGTCCCATACGTCGTGGTAGGTCCATTCGAGAATCGGATGTACGCGG
ATGATCCGCGGCCAGTCCGCGTCCGTCGGATCGAACGCAGTCAGGCTGGCTCCGTTGGGATCCGAGTGCCTTGTGCCAAT
GAGGATCGCGCGGATCTGCTCCTGGGCGCCCTCGGATGGGCGAATGAAAGCGCCGAGGCCGTCCTTGAGCGTACCGTCAA
ACGAGGTCAGCTGGAGGCCGTAGTACCGCTCGCAGCGGCTCACGAAGCGCTCCACCTCCTCAAACGGCGACCGACAGCGG
ATGTAGAGCGCCCGGAGCACAGGCCGCGTGTCGGGCGCGGACGCGGGCGGGGCCAGACGGGCGAGGACGGCAGCGAAGAG
GTGTACGAGGACGAGGCAGTCTTTACCGCCATTGAAGCTGAGCGAGAGGCCGGAAGGACTGCAGCAAGAGCGCCGAGCGG
GGATAGAGAGAGAATGGTCAAGAGTGAGTCAGCTGAAGAGTTGGATGGATCCGAGCGGGTGCGTGCGAGCAGAGGAAACC
TTGGGGGCGATCATGGGAGATGAAATTGGAAATGCAGGAGAAGGACAGGCGAAGGAAAGCTTTGGAGTGCGGCTCGGGCT
AGGGCAGGGACTGAAACCATTGACGAATGGCTGGATGGTCACCAGGCCGTCTGTCGGATACCTTCGGGGACACTCAGGCC
GGCCGACAAGGTCCCTCAATCTGACTCAACCACCGATCATCCAAGCTGGCGTCATGTGGAGTGCCACTCCCGGATATCAA
CCGAAGCACTATTCATCCTACACTTGCCCCGCCCCAGATTGGCACTCGCCCAGATTGACGCCGGCCTTGTCAGCGTGCAC
ATCCGAAACAGCACGGGCTCTGAGAGTGTTCTGGGCTGGGCATTAGTGCGGTGGAAAGAAGGGACTCAGACCATCTGCTG
GACAGGTCTAGGTTGTGATTGTGAGTGTAGTGTGAGTGTGAGTGTGAGTG
>GYY|c23041_g1
GGCAAACAAACCAGTGTTATAATGAACTGAAAGTGGTGAGGAGTGAAGTTCCACATCAAACTAACTATGCTGTAATGCAG
[truncated: 26,991,062 more chars]
