# Supplementary material for: Comparative transcriptome analysis and identification of candidate effectors in two related rust species (Gymnosporangium yamadae and Gymnosporangium asiaticum)
Source: BMC Genomics. 2017 Aug 23;18:651. doi: 10.1186/s12864-017-4059-x (PMC5567642; doi:10.1186/s12864-017-4059-x)
Supplement: Supplementary file 4 — CDS prediction analysis. This file provides the predicted CDSs and amino acid sequences based on annotation in a protein database or using ESTScan software. (ZIP 47387 kb) [file 12864_2017_4059_MOESM4_ESM.zip]

Archive with 11 entries (10 files):
- Additional file 4/
- Additional file 4/G. asiaticum CDS_UTR.xlsx
- Additional file 4/G. asiaticum unigene.blast.cds.fasta.txt
- Additional file 4/G. asiaticum unigene.blast.pep.fasta.txt
- Additional file 4/G. asiaticum unigene.estscan.cds.fasta.txt
- Additional file 4/G. asiaticum unigene.estscan.pep.fasta.txt
- Additional file 4/G. yamadae CDS_UTR.xlsx
- Additional file 4/G. yamadae unigene.blast.cds.fasta.txt
- Additional file 4/G. yamadae unigene.blast.pep.fasta.txt
- Additional file 4/G. yamadae unigene.estscan.cds.fasta.txt
- Additional file 4/G. yamadae unigene.estscan.pep.fasta.txt
