# Supplementary material for: Comparative transcriptome analysis and identification of candidate effectors in two related rust species (Gymnosporangium yamadae and Gymnosporangium asiaticum)
Source: BMC Genomics. 2017 Aug 23;18:651. doi: 10.1186/s12864-017-4059-x (PMC5567642; doi:10.1186/s12864-017-4059-x)
Supplement: Supplementary file 4 — CDS prediction analysis. This file provides the predicted CDSs and amino acid sequences based on annotation in a protein database or using ESTScan software. (ZIP 47387 kb) [file 12864_2017_4059_MOESM4_ESM.zip › Additional file 4/G. asiaticum CDS_UTR.xlsx]

## Sheet: 3_UTR
>GYA|c24883_g1	start:728	end:1720	length:993
ATCGGCCTGTTTGTTAACCTCGACAAGAGTCACCAAACGTTTGCAAACAATATAAAACAC
ATTCATATTCCACGTACCTATATACTTGAACCTCCCAACACACGCCCAACAACCAAACCA
TCTCAACAACAACAGCAAGAAAAACATTGCAGAATTTGTCTTTTGTTTTAGGAGAGGAGG
GAAGAGGCATCGTGCTTGGGTATACATGTATGCGAGTGAGTGAGAGTGGATGCTCGAGGG
TGTGTGTGTGTGTGTCGGTTCAGGCTTGAGTACATATATTTGAGTGTAAAGACTATTTTC
ATTTCTTGATTTTTTTTGGGGGGAGAGGGGGAGGAATATCAAGTATTGTAAGTGTTTTGA
CTTACTCTCTTGAACATGAAAATAATCTTTTTATCCTTTATGCTTGTTGAATAGTTCAAC
ACTTAAGTGGTTACCATAAAAACAACAAGTCAAAAAAAAATGAGTCAAGAACTGATAAAG
AGTTGGGTGAGATGAGTGTATGTTGATATTTCACAAGAGTAGGTTTTCCATGTTTTTTTT
TTCTCTGGGTCTGAGAGTGAATCTTATTTATTTTTCCTCTTTTGAGATGGATTCATAATG
GACAGATAAGAGGGTTTTAGAAAAATCAATCAATCAATCAAAGATATTGGTGTTTGTGAT
AATCTATGAAAATTGATTTGATTTGAATAAGGTCTTTTTTTTTTGACAGCTTGCTTTCTC
TCATATTCCATCTCCCATGTCCCATATTATTATTATTTTGGAAAGAAATTATGGTGGTGG
TGGGTATTATGGTATGAGGGTTGTTGTTGTTGTTTTATTTGGTTGGTCTGTCTGTCTGTC
TGTCTGTTTTTTTTGGAGGGAAATTATGGTGGGTCAGATATGGTGTTGTTTAAATGGTGA
ACAGAAAACTAAACAGAAGAATCTCCCCTCCCCCAAAAAATTAAAAGATCAAAGTTACAT
ATTCTGTGATGGGCATGTAGTTTGAGAAGGATT
>GYA|c30251_g1	start:103	end:256	length:154
GAAGGACTCTTGAATGACTAGATGACCAGTTTAAGGATCTGAACGTTCAGCACAGTCATT
CACTTGCAAGAAGCCTCAGGGTGGAGGATGCGGAAGAAGGCTAAAATAGGATATATACAT
TCGCTCATTACAAGCTATGAAAACATAACTTCTG
>GYA|c216_g1	start:114	end:1	length:113
ACCGCAGACTAGCTACCAAACACTGAATCATGCCTTTCCTCACAGACCAGTCATCAGTAA
TGGACCCGAGTTTGCTTGATCTTGTCTTTTCTGAAGCACTTGTTCAATAAATC
>GYA|c21890_g1	start:1268	end:2039	length:772
GCGTTTTATCGGTAGTCTCTTAACGCTCTGCTCATCCTTTATCCTATGCATCTACATACT
GCCTTACCCAGGTGAAACGAAAAATGTTGGCTCGCTCGAGTCGGAGAAAACCGGTTGTGT
GTGTGTGGGCGCGCCCGAGGGAGGCGCTAGAGAGGTCCTCACGGCCGATGGAACTAATGA
GAAGCGTATATGATTGTTCTGATAGATCTGGTTATTGTATTGAGTCTCCACTGCTTCTGC
AATGTGCCCATCTGCCCTTGCACTCAGACGTTGAGCGACGAGCAGCTAGCCAGCTCGCCC
GTGTCCGGCTGGCCGTGTTCATCAGACGTGAGTGGCTTGTACCCTAGCTACGTATACATG
TTCTTCTACCCCCCGGCGTAAGCTGCCCACCTGGCGGCTACTTCCGATTTGAGAAGCAAA
CTTTGCACAGACACCCCATGGAAGAGAACCAGAAGAACTTTGGCACTTTTCTGCAAACCT
GTTCCCTACTCATCTAGCCGTGCCCGTCCTCTGGGCTCTAGAGTGCTCACATACTGCCAG
GCACATATTTGCGGTTCATGGGAAATGCGTCTAGTTCGCTCAAACCTTTTCTCTGGAATG
GTTATGACATGGGAACAGGTATCAAAGGATCTTGTTGATTTTTGAGGCATGATAGAAAAG
ACATGGCGTTATGTATGATGATGTCAAAGACAAGTACTCGTGATAGGTATGATGTGGACA
TGTAGAGAACTTTCATTCCTATATACACCCATTTCAAGAATGGTAGTCTTGT
>GYA|c3717_g1	start:128	end:1	length:127
TTTCAATTCCTTTGGTTAAAATTGTTGTTCATGTGTATGTGTGTGTGTTTTTTTGGGTTG
GTCTTATGTAATCTAATACTTCTTTAAAATTGTTTGCCTTTGCCTAGTGAAGTGATTGTT
AACCCTG
>GYA|c31711_g1	start:580	end:822	length:243
GCCCTACATAGCTTAAGATCATATATGAATAAAGATGATTTGCTTTGTGCCTTTTTGTTT
TTGGTGGAATTGCACATGGGGAGCAAAAATAAAAATAATTATAAAATTATGGACGTGCAA
ATGGGTCTGTGCTCTAGAGCATAACTCTCATTACACTTTCATATTCTTGTAATTATTTTT
ATGCTTTCCACTAATTGTAATTCTTCATTATTTCTCTTTTGATGTGTCTCTACGTACATT
TTG
>GYA|c21609_g1	start:1659	end:2104	length:446
GACTGCAGAAGGCCGGCCGCGCGGCAAAATGGTGACCACCCGAATCGTGGCACTCGTGAT
GCTATATTCGACTAAATCCAACAACAGCAACGGTCCCTTTACTCCGTGTCATTTCAAACC
AAATTTCTCCGGCGCGATGGAAAGAAGAAATATTAAAATGCTGGGTGTGTGGTTCAGCTA
GGATACTTCTGATGATGTGCTCTACTTCTTGCGTGTTGTACTCTATTGATTACAGCCTGC
TCCAATCCAAGCAAACTCCCCATGCGGAAGAATAGAAAGAACTCAGATTGTTGAGCAGGC
AACTTGTTGTAAGAAGTTGATTCCGAGATGTTGAGGATGAAGATCGTCTATGCGCTTTAG
ATACAAGGTCCCCATAAATTGTCCATGCACCTTCGTGACAATGTTTGAACAGGCAGCCAT
GAATCCATCGCAAACTGGATCTGTTC
>GYA|c27119_g1	start:2967	end:4135	length:1169
AAAAATTGTGATCTCTTGCAGTAGCTGTTTTGGGTGGGCTGATGCTTGGGTAGAAGAAAG
GGATGAGCGTGGTTCGATCGAAGCAGGTGAAAGTTAGAGAAGCTCCGGTTGAAAGATTAA
TTGATATCTGTGGATCGTGGTGGTAGTCTGTAAGATTGTCCAAAACCATTCAAAATTTGC
GGCTGCTCTGATTTCGAGAAGGGTGGGGTGGCTGATTACTTGGTGAGAGAAGGGACAAGC
AGGCATGATTGTGTTGATATAATAGTAACATACAGGTACATGAAGTTGATTTATGATTGA
TTTTGCGTAAGGAGAAGTAGGTTAAAGAAAATAGAAGCATAGTATAGTAGTAAACAGTAT
TATTACTGAAATTAAGAATTTGTCTCTCCTTTTTATCTCCCTTTTTTTGTCTCCTGCTTT
TTTTTGGCTTGTCTGTTTTTTTGGTCTGTCTCTCCTTTTCCCCCCTCCTTTTTTTGTCTT
TTTTTAAGACATAAGTGATATTTGTTATTGTCTTTTTATGAAGAAAACAAATAGTCTGTC
ATTTTTCCTGATTAGTTCAATTGATCCAATTTTTATCTGTTCCTTTCTTTTTTGTGGTGT
TGTTACATACATAGAGAGCACAAAATCAGTCTAAAAGTATATTTAAAAATGAAGAATGTT
TGATTTTCAATTGTTGTATTTTCTTTCATGATTTTTTTACATTGGTTTTGTAGTGTGAAG
AAGGTCAAGAAGGAGAAGAATGGTAATTTGGAGTGGTTGTGATAATGGTAATCTAGAGTG
TTGGTGGTGAGTGTGGAAGAGATGTGGATTAAGGCAGTAACAAGTTTCAATGAATCGTTC
TTTGCTGTACAACAACATGATTCTAAAATTCAAACCAGGATAAATTCGATCATCTTCATT
TCAGCCAAATAATCACATAAGAACATGATGGCTGTAAAAAAAACACATAAAATCAGAAAT
TGAAGAAACAAAATGAATGGTAAAAACTAAATCAATGGTATAGGTAAATAGTAAAGAAAT
GATAGAAAACCAAATTATAAAACCAAAACAAACCAAGGAGTAAGATAAAAAAAATAAACC
ATGTAGAGAAAAATGATTTTTTTTCAATCATCTGGAAGGCCAATTGTGAAAGAATTCCAA
AGAATAATGAGTATGACACCTTGCCTACA
>GYA|c24019_g1	start:403	end:890	length:488
AAGCGGTAATTTCGTCTAGTCGTTTGTAACCATGACCGAGATCATGTAATCATTAGAATG
TTTGTTGTACCTTTATATTCGGAAGAAAGAATGTGTCAGTGGAAGTACAGACAGAAAGCT
CAATGTAAACTCTTATCAAGCATCAGTTTGTCTCAAGCACGTGGGACTTGTGGAGGCTTG
CACCCTTGCTGGAACATAGTCTCACTCATGGCATAGATGGGATAAAAATAAGTGTCTTAG
GGCAGCACTTGGCGATGCGGAACTTGAAAATCAGCATGCTGAACATGAAGGCAGGCACAG
AGTCAATCTTTCAGGTTAAACTTTCTTTAGGATTATCAGATTTTCCAGGGAGCTGTCCTC
TGTGCCTCTGATACAGAACCCTTGACCAGGGGCCACACCTGACCCCTAATCGATCAAACT
CTTGCCTTCCCCATATGATCACAGTTTTCAGGCTGCATCTACCTTGGCTTCCATCCTTTG
CATCCTAA
>GYA|c35896_g1	start:142	end:259	length:118
TCTAGTTTTTTTTTTTTTTTCCTCTTCTTTCTAGCTAGTAGTTCATTTCCTTTTCTTTTT
TTCAAAGAGGTCATATATATCACCAACTATATATTTTTTTGAAGAAAAGATATCATTA
>GYA|c29492_g1	start:95	end:1	length:94
AGAAAGAGGTTGAGGCTGCGCATATCCGCTTTCCCCATGTTCCTACTCCACATCTTGACA
TCGAATACCATGGTGCGGCTCTCCAACAATGTAA
>GYA|c25391_g1	start:1377	end:1	length:1376
TTTAGGAGCTCTTTTTTGGTCTCGTTGATCTCATTTTTGTCCTGGTGACTTGCTTATGGA
TTTGTCTTACATTTATTTTTGATTGTATCACCCCTTCCGTCCCTCTCAATCTTTGCTTAT
ATATACATATAGATATATACATCGGTTGAATTCTCACAGATATAGGTGTAGGTGTGTATG
TTAATAAATATGTCAAAGTAATAGAAGAGAGTAATGTTCATTTTTTTGTTGTATAAATTT
TTTCTCCATTCTTTTGATGACTATGATACCTTTAACTACTCAAAAAGATCGATCACCCCA
TCTCCTCTTTTCTCTGAAATTCCCCCCTTTCCCAACACGACGATGATAATGAGGTTCTTC
CTTTTTCACTCACGGATCGGATAGTTCTTCTTTGTGGAGGACGAGGTGATGTGTCTTGCG
ATAACTTATGTATCTTGCTGATACACACAAACCCCTGCCCCTTTCAAGCTGTTCATGTTC
ATATATTGCGCGTTTAGGTTTGGGTGCGGTGATCAAAAACTAAAACAGAACTTTTCCTTC
TTTTCCTCCTCTTCCAACCCCGTCTTTTTCTCAAAATTAGGTTCTTTTATTAGTCGAAAA
CTTCATCCCACACTAAGAATTTGTTGTAAATATAAAGTTGTTTATTTATTAATAGGAAAT
TAGGTAGCAAAAAATTTCTGTGAAACAGTCTATCCCTTTCTTTTTTCATTCTTTCTTTCT
AGTTTTTGTTTTTTGGTATACCATGATATTCACATCATACATTACATCAATCAATACCAC
CCCTACTGAATACATACCAACAACAAACAAACTATCAAAAGACAACAAAAAAACAAGATG
AAATGGATAATTGACGATTTACATAATAAAACTGCAGAATTAGAGGAATGTCTGTTTGTG
TTGTATGATATGTCTGTGAGCTGAGATTGTTTTTGGGAGGGCCTTGAAAGACTTAATAGG
GAACTGAGGCACATTTGACTCTTGATTGTAAAGCGTGCATGTAATATGATAATATGTTTC
TTTTGTTTTTGTTTTTGGATGAGAATCTTTGTGTCTGTGTTGTGTAGATATCTGGATATC
TTCTCTTGTCTTGATTGACAAAACTTAGGTTGTAGCTTGAACATCCTGTGTGTGTAGTAG
CTTTCCACTGGCAATATTGGTATTGATTGTTTAATTTGGATCAAATTGTACATTAGTCAA
TGATCATATCCAATACTAATTATACTAATACAAAGTGATATGATAACTTGTAATTATTTA
CACCTTTCTTTGTATTGTATTCTTCTATTTCAAAGCCCTGGTCAGCACTGAAGTCTATTT
ATTAAGCTTTGAAGTTTTAATTTCAATAGATTTGTGGTGAACCATTTCATAAGACA
>GYA|c22378_g1	start:825	end:1	length:824
TGCATTCCTCAAATTCAATTGACTAGCCTTTGTTTGCATCTTTGTTCGTGTTCGTTTGTT
TATATTCCGCTATTACATTCCGCTTTACAATCAATGAACGACCGATTTCAGAGTGTTGTA
CTCGGCTAGCTTAAAAATTAATTTACATCTTTAAAAACGATTGCACGACCTTTTTTCTGT
CTTAGCCCCATTCTACTTGTTGCTTTCTTAGCTTTCATGGTGGTCGAATGTTATGTATAG
TCTTGTTCCTTGATCAGTAGGCCAGATCGCCATTGTATCCAAGAACTAATTCTATTGTCA
CGCTATCATTACGTGTGCATGATGTGCTTCTGTATCTGATGTAATTGTTCGGTCGTGGCC
TCAAACAACTTGTTGGCATCCTGTCAGCTTCACAACCAGCCTTAACTAGTGCGCGGCTGG
AGTCTTAAGCAGCTTTGGGCCTTCCAAATGCAAAACCATGTATAATCTTTAATGTCATAA
GTGTAAGGGCAAACATGAGTAAATTCACGCTAAGGACGACGCCTTGGGGCTTTAGTTAGA
GTCTGATCATTACAAAGCCGACTGCTCAGCGAGATCTTTTAAGCGCTTTTGATGCCATTG
GATTTGTCCCCTTCGGATTTCGTGCAGTGGACTTCAAGCCAAGCATTTGCGGGCTTGTAT
ACCTAAACATGTGCTAAATGAGTCGTTTCCGGTCCTTATATCCAACGAAGAAAAAAAAAA
GGAAAGTGAGGTGGACGTTGAGCTCAGTTGCGGTTAAATACTCATGTGGTGCTGTATTGC
TCTTATCGTCTACCTCTCTCCAAGCAATGATGTTTAATTTTTCC
>GYA|c23917_g1	start:2219	end:2621	length:403
ATTCTGGTTCAAGGCTCGTGTACGTGGGACGATGGATTTCGACAGTTCCACGACAGTTTT
GCTTTTGTTATTTTGTCTCCAGCTGTCGGATGAGGGCCAATTCGGTATGACATTCGACTT
CCTGTGGAATTCAATGATTTTATCCGCTCCGGATTTTTTTTCTATAATGGCTTTTTTCTT
AATTGTATATATGGCATCCTTATTTCCTTGCACACTTGTGTAGGTCACACCACTGTATAT
TCAGCTTCGAGGGATAGATCTGCTATATTTTTGTCACATGGATAATATTCCTACCCCATG
GTAATTTTTGAGATGCTTACTTGTAAATATCTAGTTTTATTGTGTCGGCAACTCATCATT
TGAAATGTTGACACTCATGAGCAATTGAACTCCGTGCTCACGG
>GYA|c41208_g1	start:121	end:218	length:98
CCGCTCACAATCAAAAGAGTCTATTGTAGACCCATTGTTCCATCATTAAGAGCAGTCCAT
CTTGGGTTGCCCATGCCAAGAATACAAACAGAGGGGCC
>GYA|c27396_g1	start:1274	end:2289	length:1016
CAAAACTTTTCTTTTCACGGACACACCAGAATGACGATTAAAACGGACTTCCTCTCAATT
TCTCATCATACCTATGTTGTAACTCGCTCCCCTCTCTATTATCTAAGATATAAATTTGGT
ATCTTTGCAAATATTTTTTATATAAAAAATCCGGACTGTACATTGGTGCAGTTTTCTTAC
GTTGATTGAAATAGACCCTATTTTTTCCCATTGGATTGGACCTTTTTTGGGGTGGCGATG
TGTAAGCACCTTGGCTATTTTTCAAGATTGTGGTTTGCAGGCTAAATTTTATATACACAT
CATGGACAGAAATTCGGGTAGACGAATGAAGTCTTCACAATTGATGAACCACAAGACATT
TTTCATGTACAAGTAACAGTTTGAAATGATTGCCCTCAGTATCAACAATAGATAGAGATA
TACCAAATCGTATCAAGTTTTCATTAGCCATTAGCATGTTAACAGTCAACCCCATCAAAG
AGACTTTTTTTTATAATGATGATGGATCTATCACCCAACCGATTGGGCATTTGAAAAAAA
ACAAAAGAATTTTTCAAATTATCTCCGCTTCAAAAAAGATATCACACAAAATCAATGTCC
AGAATGGTTTGGTGTTTTCATAAATCATGTTATACAGAATTCTTCCCGGACCCCATTATA
CATTCAAGAAAAACGAAAAAATAATGACCAGTGGGCTATAAAGAAAAGAGTGAGTACCCC
TACATTTTATTATCAATCCCATCATTTTTTGAAGGCTGGCAGTAGTAGATCAAGGGATGG
GTGAGATACGCTAGCAGCTTGGGCTAAGTCTGATGGAGAGCGGAAGTGTGAGAAGCGGGA
GGGCGATAGATGGAAAGAGTCTTGGAAGCTTTCATGGCTGACGCTAATGACCGATGGCAG
GCGTTGTTGGTCAAATGGGCTCAACTGCACGTTCTTCAGGCCCCGACGGAACCGCCGATA
GACATCGATGGCAAGCGTGGTGGCGGGATCCCAGTCGAGTAGGGGGGCCCTCTGCG
>GYA|c27379_g1	start:1523	end:1	length:1522
TCTTCGCTATCGGCGCTGTTTTACTCCGAGGCTGGAGGAAGCACATATAAAAAGGCCTGT
ATAACAAAGATTGACCAATTTCCCATAATTCGGTATTCTCCCTCATTTGTCTCATAGCAT
ATTACCCTCTAAAAGTGGCATAACTAGGCTCAATGTTACCATGAAATCCCTGTGTATGTA
ATGTGTAGTAGTGATGGATATTCGATCGAGACATCAGAAGTACGTTGCCAATTTCGGTGT
TGATTAAGAAGTTCTTTGGTCTCTATGTAAATTGTGATTATGTGAGGATTTTTCAGAACG
CGTGGGGAGGGGGGGTAGACCTGAATGTGAACTATCAACAAAACCAAGACTACTGAGGCA
TTGACGAGTTTTTGGCTCTGTTTCTATGTCAGTGTATTGTAGAAAAAAAGGCCTTGTAGT
GTAGCATATGTGGTTTTCAGTAAATGCAGTAGTGGGCTTGCTGCTTATCATAATCATTAT
CATCACGCTTTTTCGAAACTAGTGATACTAAGACCTGTATCTTGCTCAACCAACAGGCAA
TTTACCCCAAAGATATAGACCACAAGTAAAAATGATAGAACAAAACAGTCCTGTTGGAGG
ACACTAATAGGCCACCGTTTATTGTTAATACAATAATATTACTATTGTATTGTAATCATT
GAATCTGTTTGAAGTTTTGTGGAAAGTGGGATTGTGAATTTCAATGGTGGAGATTCTTGT
TGACACTTGTCAACAGAACCAGACTGCTCCTGGCTAAATCCACAGGTATCCATTTGATGT
TTGCATTGGACTTTCTCTGGTAGTGTCACTTTCTGAAACTGATATTTGCTTTGGTGGTCT
GGTGAGCTTGGATGTCAATCTTACTTTTTTGGAGGAAAATTTTCACCAGTTGAGATTTGA
GAGAAAAAGATTGAGTTGAATGAAAGAAGTACACCCAAGGACCCCATATTGAAATATGCC
GTCAATTAATATGGTAGCATGTAGGAGGATATGATTTGCTTGAATTGTGTCTTTATACCC
CAATATATGTTTTTTTTTTTTTCAAAAATCCTTTGTTTCATTCCATCAAGAAATATATAT
TTAGGCAAAGATAATTCCCAAATTCCTCCTGACCAAACAAATGGTATTTCAAAAACTATA
ATTCATTTTGGTTGATCATACAGAAATTTGCATCTGGTCATGAGCTTCTCTTATTCCATT
GCTTGAAATCATGCATAAGGTTCCAAAAAAAATAATTCAATTGCTATCTGGAGGTCTTTA
TTGAAAGTTATTATTAGCCTTGAAATCGATTTTCTTTTGGGTATTTTGTAGATGTATTTC
TTCTCATACTAAATATCTCACCATACTGATTATTGAATGACTGAATGGGTCTAATGAGCC
ATCTGATACTTGAAAAAGAAAGTTGGCAAGTTCATCACTTCATCTTTAGCAATATTTAAG
AAAATTGTTGGAACAATAAACCATTGATTCTCAATTCAAAGATTTTCTACTTGTCTCTCC
AAAAAAAAAAAATTCTAAAAGC
>GYA|c28123_g1	start:113	end:1	length:112
GGGATTCTGCTATTGAAGTATAGTTGAAGCCGAGGAGGAGGAGGAGAAGAGCATTTATAG
TACTGTACATATAGCCATTTACATAATCAATGTGGAAACATCCCATCTCCGC
>GYA|c25714_g1	start:1975	end:2210	length:236
TAGCTCTTAACTTGGAAGCTGTAACTTTTACAAGTCGACAGAATATTCAACAGTGTTTTT
TCAAAAAATGTAATTTAATTTGTTCATCAAAAAATGATTTTTTTTTGTCATGATGATGAT
GATGGTGATGTCTGGTGAGGAGTCATTGTTTGTTTTTTTGGATTGTTTAAAGAAGTCTAT
ACATTTTTCTTTTTTTTTCTCAAGATGTTTAGTGTGTGTTTGTGTGTGTGTGTGTT
>GYA|c27273_g1	start:6674	end:6717	length:44
GAAATTTACTTGTTGTTTGTTGTCTGGATGTATTTTTTTTTTTT
>GYA|c5756_g1	start:264	end:1	length:263
GCAACCTTCCCGCTTGCTGGTTTTCTGTAAATAAGGCTACAAGTGTGTTTATTGTTGAAG
TGGTGACAGACAGTAAACTATGCTCAAGCCATATATGGAGGGTGTGTTATCAATTTGGCT
TTTGGTAATGTGGAGCAAGTAAATAGGTGCTTAGGTTTATTTTTATTTCAAGAATTTCTA
TTAGGATTTGTATTTTGATGTCTGTAAGGATGATGGCATGTGATGAAAATTAACTTTGAC
AATACCGACTTTGTTGTTTGTTC
>GYA|c37343_g1	start:159	end:524	length:366
TTTAATTTACTACATGGCAGGCAGGGGAAATTTTTATATACTATAAATACGGTTCAAACT
TGGGAGAAGGGGGGGGGGCTATATCCTTTCGACAGCGAACATTCAACAGTACAACTGTCC
GTCTTCTAAAGCGGTCTTTTTTTTCTCATTGCAATTGTTTTTCTTTCCATGTTATTCCAT
AGCGTATCCTTTTTCACGTTGCATATTGATCACACCTTTATCCCTCCACCCACAGGCATA
TTTCAGAGCATTGGTCCCCTTTTTGCAAGCAGAATCATCATGAATTGAGCTCTCTATCCT
TGCCCCCCTTAGTTGGAAGGGCTGAGTTAAATCCGACATGTCTTTTTAGCGTATTTTTTT
TCTGTG
>GYA|c23849_g1	start:75	end:1	length:74
AGATTTTGATGAGAAAAAACATTAGTATTGTTATTATTATCGTTCAAGTCTACACACACA
CACACACACACACA
>GYA|c24762_g1	start:1198	end:1	length:1197
GCATTAGTTCAAATGATATGCTTTTTCAGCGAGACAAATGATTTTTGAGCTGTCTTCCTA
GTCCGATTTCAAATTTCTTGAATTGACGTTTTTTAACTTGTCCAATTTTCTCATTCCTTT
TGTATAGTTGGAGCCCTCAACTAAAAAATTACAATAAATACGTCAAGATGGCACATAACA
AAGCCAGATTAATCTCGATTTTTCCAGGACGGTGCAAGATCAGGAAAATGGAGGTCCACC
TTTCAAAATAAGCTGGGCGACTTCAACTTATGACTTACGAAAATTTATAGATTTGCAGAC
AATCTGATTGCTTTTGTCTTTTCATTCTTACATATACATGGAAATCAGATGCTACTATAC
CATGTTCCTCTTTTCTCCTCATCACTCAATCTATCTCGTGTCAGTGGGACATCAAAAAAA
ATTAAGGTGACTGGTTTGATTGAAGGTATGTTTACCTTTGTTGTGTACACTTTTATGCCT
AGTCAACTGGGCTCAAAGGCATACATCCATATGGCCATCACTTTCCCAAATATCACCACT
CCAGTTGGAGGACCGAAAACAGGCCTGAGTACTGTCAATTTACAAGCTCCCTTGATCCTT
GGTTGTTCTAGAACTGTCAAAAAAGGTATTGCTACAGAAACGATGGGAAGGTTGCCTCAA
AGCTATGTTAAATTTTCATCCAAAGTTGGGTTTTTTGAAATCTGGCCTTTGTAATCTCAG
GACTATGGTTTTTTGCCAAGGCAATGTTTGAGCTCAGTGGATGTGTTCTTATCAACTCTA
CTATCTTGACTGTGATGGATGGGAGTCTGAGGTAAACGTGTGGGAGTCAAAGGATAGACC
TTTCTACATTTACATGCGTGATCAGGTCCTAGGACACAATATACTCAAAAATCTACATAA
GATGGACTCTTCAATGCATGATCTCAAGACTAGCAGTGTGCTCAACAGGTGCATGTGAGC
ACTAAAAATCACAATGGATATAACAACATCGAAGAGTGGAGGATGTCTGAACTGGAGACC
AAGCAACTGTCTCTGACAGGAGTCTTCAGTGCAACTTTTCAGCACTGGATCATAAAGGTT
GTATTGAGATTGTAGAAAGTTACTGAATGCATGGGAGGAAATATCAATGGAGTACTAAGG
GTCAATAGATTAATTTATAACTCTGTCAATATGATGCAATGAAGACCTTCAGAAGGA
>GYA|c40171_g1	start:425	end:475	length:51
TGTGTTTAGTTGATCGGTTGGCGCTCTTCTCTTTGCAGCGGTTTATCTTAG
>GYA|c22257_g1	start:502	end:1	length:501
ACATTTCACTCACGCCCCGTCTGACATGGTACTTTTGTCTAACCCCACACCATTGGAAGT
GTCGGCAAGAATTTACTTTTCTCATCATCGTCCTTGGCTCGATTTTTTTGGACCCCCATT
TTGTTATTGTGCTTCACCAGCTTGTATTTCTTGTCCATAAGTACATACACTGTGTGAAAG
ATGAAAAGAAATCAAGTATTTTGGAAAAATCAAGTCTGTTTGAAATTAAAGGCAGCAACA
GGGGGTCTCACTTCAAGGCTTATTGTAAAATGTTTCACCTGAGATTGTTGGGTTCGAGGG
CTGTGGTTTCCAGCCCTTGTTTGATTGAAATATATGATATGGGAGATTCTTCACTGTTAA
AGAAGTTGTTAAAGTGGGGTTTGCCATGTCTAGCATATCATCTTTTCAGTTCACCTTTGA
CATTTTGTTTGATACATGAAGAACTTTGCAACAGCTGTTTGGTCTTGTTTTTTGAAAGGT
AGTATGTCAAGTTTTCAGAAA
>GYA|c14228_g1	start:404	end:1	length:403
GGACAGGGATTTGTAGTATTATCACTTAGCACCTTATTTCATTGGAGCCTGTGGGGTAGC
TGAAGGACTCTAATGTGGGATGCATGTCACGTTTACCATGTAACGAGTATCTATTTCTGA
GATTGGTCCGTTTAGAAGGTCCGTCCATGTTGTTTTGTATGAGCTTCTACATTGATTGCG
CTGTATGAGCTCGGTGTTGTAATTTCTAAATGTCTTTGGAAAAAATGTTCTTGAACCTAT
GTCATCTACCCGGGCCAGAAAAAAATATGAATCCGAAGTACCTTCATTTTCCTTGCCTCA
TGTATTAGTTTTCTTCAAACAAAGCACTAGTCAAACAGTGCTGTCAGCACCTTGGCACTG
GACAGCAAGTTGTAAGTTCCAGCTCTGCCAATTTAAATGGCCC
>GYA|c22313_g1	start:773	end:1037	length:265
ACGACCGTTCTATCGTTGAATAAACGACTGTTCTATCCCTTGTCCCAATTCAACGCCAGG
ACTTCAAAAATTGATGCAACCATCTGTCGTACTCTAGGACAAAATCGCCTTCCACGATTA
TTTTGGATGCATATAACTCTTAGTGCCGAAAGAACTGAATGTATATACGATTGGAACCCT
CATTTTCTGAGTTTTACTCATTTCTCTGGCCTGTTCAATCTCAAGTTGTGTGAAAGTATG
AGCCAAATAATCCCCAAAGAGACAT
>GYA|c8468_g2	start:424	end:1	length:423
AATTCATCATGGTAAGAAACTTTAGTTATAAACTTCATCATAGTATTTTGTTATATTGAA
TAGTTTTAATAATAATGATATTATTATAGTGAGAGAAAAATCTGTCTCATAAGTAAGTAA
TTACTTAATGATAATTCGGTGAATTGCAAAAATAAGTTGTTCTTATCAACTCAATTTGCA
GCCAAGTTTACTTTTGTACCTGCACCTTTCGACAAAAGCTTCTATAGGTAAAAGCTAAAA
TTGAGAGTATTGAAAGGAGGCAGATGAAGTAAGAAGGTTCAACGACTAACAGGTGAGCAG
TACAAGCAATAAACCTGACACGAGCGCCTAACAACCAGCCAGCCTAGGCAGGTAGATGAC
ATAGTCTAAACTTATAGGTGACTATAAGAACTTATTTTCAAATGAAATAAGGGTAATAAA
ATG
>GYA|c24603_g1	start:699	end:816	length:118
TTTGCTTTGAGCAAGTGATTTTGATCTGTCACTCACAAGAATTGACAATATGGATGCACA
CAGAATTGAATAACTTTCTTTATCTGGTCTTTCCGATTGAACTGTGAATTAACCTGAA
>GYA|c18000_g1	start:73	end:1	length:72
AGTACAGTCCTGACAACATGCTCTGTGTAATACAGGAGATTGTCTGTTCTGAATTTGTAC
TTTGTAAATAAA
>GYA|c29353_g1	start:279	end:301	length:23
ATTTTATGAATCAAGAGTTGTTG
>GYA|c25266_g1	start:3745	end:4865	length:1121
ATGCCGAGGTGTGCCTGCTTGTGTTCTAACCAATGCTACTGGGTTGTCCGTGGTTTGGAT
GGCATATAAGATCGCTGCGCATTGTCTAGACGCGCATGACAGCGAATACGGTACGGGAAC
TGGTTTTTGATGAAGACTTATGAGTTGAATGAGGACAACTACTATAGCATGCCATATTTC
TTACATTGCGGATATCTTTTTGCTCCCGGTACCCCCCACCCCCAGCTCATCTCGATGGCT
CCTTTCTCTTGACTAGATTTTCATTTGACGTTTTTCATTGTTTTCATGCATAGCTTATAA
ACCTGCAATCTTTTCTAGACGTTTTGTATCCTCTCATCTGGAGATCATATTTTCTTTTTT
GGCATTGATATCAAATTCCCAAGGTTGTTTAGGTGAACCAAAAAAATGTCAGTTTGTGAA
GCGACTCATGAAGACAATAATATCCACTTAATTCAAAACAAATCTAATAGCATGCTGTAC
TAAATTATCTGGTCAGGCTTTGGAAAGTGAAGAGCCAATATGGTACTGATCACATACTAC
AAACTCCCACAACTTCATGTTTGGATGTTACCCATGTGATAGTACTCCGCAGCTGAAACT
GCTCATGTAACTCAGATTTCGTAATCTTGATACTCCTTTGTTCCTTCCATCTGTCGTACC
TCAGCTCAGGGCTTCCATATATGTATTTTTCTAGGTTTGGTTGTGAGGGTCTGGACTACC
ATCCCATCTTCAATAATCTGATGCAAGTTGCCTTTCTCACTTTTTCCCCTTTGAGGACCC
AGACAGCATTTATAGAAGTCTGACAAGGGCAAAATAAACAGTCTGGTTGGAGGTGAAAAT
CAAGAGCTCATGTATAAAGAAAACTTGAGGTTTTAAAAATACAAAATCCCTTGCCTATAT
TACTAGGGACTGACCGATTTTGAGAGTTGGAGGAACCAACATTGTTAAGTATAGCTTTGT
TTTTGAATTGTTGATGAAGCTTTTGATATGATTACCTTAATCAGACACTATCCTTTTTGT
ACTGTGTCAGTAGAGGCTTTTGTTACTGTTTTTGGGTGGATTTCTGCTTGACTGGTATGT
TACTTTGATTAAAATCAAGTACATAGTTTGACTGCTTGAAT
>GYA|c36863_g1	start:159	end:1	length:158
GGCGTCTGCGTTATTAGAGGGGCACTGCTGCGGGATATTGATTTCGGATTGTAATTCATG
ACTGGGGGCAATGATTTGGCATTGGAGTGGGTTTGCATGGGCCTCAAGCGATGTGTTAGC
ATGTTTGGAGAAGTATAATCTTAATTGGTTTGTGCACT
>GYA|c27808_g1	start:2163	end:1	length:2162
TCTGAAATCCTGCATGATACCTCGTTGCATTGTCACAAAACTTTTTTGCTTCAGCTTTTG
GTTTGGCTGTACTCATCTGCGGCGGAAAAATCGACAGAACACTCCTCAATGAAAAATTCT
ATCTACAGTCTGCCAGTGACGCCTCAGTTCAGGCGTCTTCTACGTTTTCGAGCCGCATTT
TTGAAGTTTGTTTTAAATATCAAGGCAAGCCGATAAGGAATGAAAAAGAATTTGAAACAT
TGCTCAATGAAATTGTCCAAGACCCTTGGGAAATGGACATACCTCAAACTCAAGCATTTT
TTATCCGTCTAATCTATGAGGCGCCACATTTGCTTGGCTCGAGGAGTGATATTCCAAGGA
TTGTCACATCAGCTTGGTTTCTTACAAAATCCAAACAAAGGGAACGGCTCGATCAGATTT
GGGGGAGCTTAATGCTTGAAGAGCTTGAGGGGGTCTCCAGAGCGTTTTGGGGAGAGTTGC
CATCTGACGAGGTCAAGAGCCTCGAAATTCGGGCAGGCAGGATCAAAGAGTTGGAGGCCG
CAAAAACTCTTTACCAAACCATTTACAATTTCCACCGACCGGGTAGAAGACTTGAGACGA
CTTTCGATCTTTTTGAGCTGATTGGAAAGGGTTACACTGCTGGTGAACATTTCTCACAAC
AAGCTGGACATTTAGTAGCGAGCTATATGGGAGAAATTGAACGCATGAGTCGTGCAGGGG
CCAATCTTGATGTGTTGGTTCCAGAACATCGTGCAACACAAAACCATTTCAAAGTAACTG
CTAATCTGCTCGCGGAGCTGCTGTCGCCTCCTTACTTTGCGTTTGAAGTTACATTGGAAA
AGATGCATACCCATGCGCAGGCCAATCGCATGGAGCCCATCCTGGAAAGTACACTGGCTG
AACTCATGACCAAAATTGGACAGATCAATTGGACGAAGAATATGATGCAACAGCGAAGCA
AATTTTTAGGCAGCAGTGCCAAGGTATATGAGATCGCTAAGAAAGACTTCATAGAATTCC
AAAAATTAAAAGAAAAGACTGTACTAGGAGCACACAGACTAAGATCGAGTTCATCCAACA
GTGAAGGGGACACGGATTCTCTTGAAGTTTGGGAGAGCATTTATCGAATGAATAGAAAGA
ATCCTTTCAGGCAACAATCACTTCGCAAGCACAGAGAATCTTGGGACAAGCTTATTGAAG
TAGTGATGAAAACTTGTGGTTCTCTCGATGAGAAGACGATGGTACATGTGAACACTGGGC
TTGCAGCAACATTGGATGAAGCGCCAAAAGTAGCAATATATCGCTGGATGTATTATGCTT
TTTCCAGGATTGAAAGCGTAAAGTTTATGGCTGCTCTGGAAGAAGTAAAAAGACACTCAA
AAACCATCGGCTCGAGGCAAGTGAGCGAGCTAGAAGCAGTTCTCACGAGGCTTTGTAGAG
AACAGCGCACAGATTTTTCGAGCTGGAGCAATCAAGTGTCACACGTGATACTTGGGATGA
ACTTGGAAGTAGTTCATGAATGGTATGAAATCTTTGAGAATGCGATCAGACCCCTTCTTC
GGATAAAACTACAATCATTCTTGGAGGAAAAAACAGATCTCAAAGCAGAAGTAGCATCAT
TTGGCTCTATGAAAAACAGGGAAGAAGAAGTATTCCACCTGACGGATCCACGAACGCCAG
AGGAAAAGTTAGATGACTTGATTGATGAGGAGATAAACATATTTTCCCATCATCTCAGCC
TGACCTACAACGTTGAAGGTGATTTTTTCAAAATAGTGGGAGCATGGATTTACCGAGATT
TTTTAGCCTCACGGTTAAGGTTGCTTAAGGCTTTTGCCATTCCTAACAAAGCCTCCAGCT
CGAGCTAATTGTGTGACTGGCTTCTCTCATGGCCACACAGCCAAAGATCCTATATATATA
TATTTTACTTGTTATGACCAACACAAAGGCTATGTTTTAGAATTATATCTTTCCTTTTTG
CACCAATTCTTTTGTGCTGCTTCCTGAACTTCCACATTAATTGAAAGTGTTAGGTCAACT
CATATATTAAGCCCCAATAATTCTTGAGACCCATTATGCCACATTTAATTTTCAAAATTT
CAATTCAGATGATGATATCAAGTATGTGGATAACAGCAGAGAAATATTTACATGGCCTCA
AT
>GYA|c27300_g2	start:1798	end:2278	length:481
GGGTGTTATTGGTTCCCTACTGTTGATTTTCTGTTTGGGGTCAAAGTGTTAGTGCTTCTT
TGGGGAAGTTTATTGGGAAATTGGTATGATATATATATCTTGTTGTAGGACAGTAATTGA
TTATGTGTTGAGAGTAGGATGTTTTTTTTTGAGTTCGTGTGTGTAGTATCTGTTGAAGTG
AGATTAATGTTTTTTTTTCTTTGTGTGAGTGTGAGTAGTGTGTTGTCTGTTGTATGTAGT
ATGAGTGTGATGTAGGTGTGGTTAGGTAGGACAGTCTCTCTGATTATTCTTTTTTGGGGG
TGTGTGTTAGGGAGAGGAGCGGCTCAAAAGTGGGAAGAAAAGTGGAGAGAAGAGAGATGG
TGATCCCTCCCTAATATATAGAAAACCTTGATAGCTTTGTTTTTTTTGAGTATTTTCTGT
TGAATTTTATAAGGACTTTTGTGTGCGTGTTTGTGTTTTTGTTTGTTTGTTTGTGTGTGT
T
>GYA|c23325_g1	start:530	end:1	length:529
CTGAGTAATCATACTCCCTTCCATATATACCGTTTTCAACATCTTTTTTGCCCATTCTGG
TGTTGCATTTTGACATGAATGACTGTAGCAGTGATGAATAAAACAAAACAAAAAAGAGTA
GAAAACAACGACTAAAATTCCTTGATTTGGTTTGTAGTAGATCAATGTATATCTCCACAA
GAGCTTCATAAAATTCAATATCCAAATCAATATAAATCTTCATTAAAGACTGGATATTTA
AATAACAAAATAAAGATAATTTGTGTAAGGCTTTCTAGAATTTTCAGTATTACCAAGATG
TGCATGAAGAGAGGTCTCAATTGAGTTACAATATTAAGACCAATCCATTGAAATGAGGTC
AATACATTTGATTTAGTTGAATGACATATTGTTATACTGCTGGAATCACAGGCTTACAAA
TCCTCAAAGAGTGATTTTGTTTTCTCACTCATATCAGGGTAAATTGGCTTGAAGTTACTT
TGGAAAGTTCTGGTGATTCAATTTTGGAAGCTTATTTTAGAGTTCTTTG
>GYA|c41241_g1	start:306	end:1	length:305
AGAGCAAGAATCTTGAAAAAAGAATAATGATGACCTTTTGTTCTTCTGCCCCCCCTCCTC
CCTTCTCCCCAACCCGGAAATAGAAAGAGAGGGAGAGAAACAAGATGATGAAGACAGACC
TTTTTTTTTTAAGTGGTGAAGTATTTATGTGTTTAGATTAGGGAGTGATAAATTTGTTAG
GTAGTTTTTATTTTGTTTGTCGTCTATTATTTCCAAACTCCATCTCAACGTCAATGTTGT
CCTTTGGAACCAAGTATAACCCCCCACCCACCTACACAGAAGCTTCGTGCTCATTTTTAT
TCTTC
>GYA|c27266_g3	start:1048	end:1	length:1047
CCACGACAAAAAGACCGAGAGAGAGAGAGAGACAGAAACATAAAGAAGCAGAAGACGCGG
AGGAGAAAAGTGTTCGCTGGTAGTAAACTTGTATCTATCTCAAGTGCCAAGTGAGGGGTC
AGAGTAACGAGGCAGAGGAGAGGGTGCAGGCACAGGTTGAAAAGAGGAAGGGGGTGAGGG
AGGTGCTAACGATTGGGTTCTTTGCGACATCTTTCCTGGGTTCGGTTTTTTTCCTGGGGA
CAAATGGTTGGGACGGTGCAAAAACAGTGTAATAACCGATGGAAGGTCCGTTTACCCTTC
TGTTCATCGGATGGGAATTTCAAAAAAATCACGTGTCATAAGAACTGTTCTTCTCTATTG
GATACTGATGGCCTTTCTTTACTTTTCCTCCCTCTCTTTTCTTGGTACTCTCTCCTTGAA
ACCTTTCCTTTCGTTGCCTTTGAATCTCTCCTTTCTTTGGTGTCAATCAACTTGCTCCTT
TTTTCCCTTTTTGTGTATGTGTTTTTTTTTCGGGGGAGTATCTTTTTCCTTTCTCTTGTT
CTTTTTGTTCTTGTCTTTTTTTGCTGTTGTTGCTATTTTTGTTCCTTTGTTTGTTTTGTT
TCAAAAAAACCAAACATTCAAAAAATGATAGTTTTCTTGAATGCTTTCAAGTAAGAAAAA
GGTGAAGGACAAAGATGTTGTTAGTTAAAGTAACAAAGAAAGAAAAAATCAACAAAGAAA
AATTTACAAGGGGATATGGAATTGTGAAGATGTTGAATAGAAGAAATATCAAGATTGTAG
AAGAGAAAGGGCTGTCTAGGCGTGTGTGGAGTAATGGTGTGGTGTTTGCACTGACCTTTT
TGGTTTCCAAATAATGATTTTTTTTTGCTTTGGAAGATGAACATATATTTAGTCAATTTT
TTCTCAAGGCAGGCTTCTGGTGGACACCACATGATATGCAGTATAGATAAGTCATGTGAA
TATAGAATCAGCTGTTTAAAAGCATTGGTCTTACCAGATCATATGTGGTGCCAGCAAAGA
GAACATGTTGAGCATGCAAAACAAAGG
>GYA|c23313_g1	start:967	end:1413	length:447
TTCGCTGGTTTGACAAAACTGCCTCGCCCAGAGCTTGCAAGCCGTCCTTGGGCGTTTTCT
TAGGTCAGGAACTGCTGTTCTCACTTACATTTTTCTGGTGAAGTCGCGGATGTGTGAACA
TATCAATCACGATTTTTTCGCAACCTGGGGATCACCAACCTTGGCCGCGCAGTTTAGAGC
AGATGTATTGTAGCGCATTGATTTGCAGTCCAATGCTTTGGAATGACATGATCTTTTCAA
CCATGTATGTGTCTCTTATGTGGGCCCTCATCCTAGCAGTCGCCTTGCCCTGAGCTTGCG
AGAAGGGGTGCCCATTCAGATTCAGCAAGCCTTGAAGAAAGCTTCCCACTTTGAACAGGG
CCTTCATTTCCTGAGTACTCCCTATCCTGTGCTTAGACATGTTGCCACAGACAAACTACA
TGTTCATTCAATCGGGTAGACGCCAAT
>GYA|c22290_g1	start:440	end:1	length:439
TAGAAGCATGCCTACTGTTTGGTTGAATTTCTGTTGTTGATAAAATTCGGCCCACCTTAG
CAAGCAAATCGTCCATACTATATCATGCCAACCTTTGTGGAAATAGTGACATGGCTGTAG
TTTATGTCAAGTGTGCCAGAACTAGTGATGGATGGTGATGGTGCTATTTTTTTCTGCAGG
TGCCAAAGGGATGTGTCACTATCCCAGCTATCTACCAACAAATTTAATGATGAACTATCT
CTTCCTGATGTGGATGATTATCACAAACTACATTGGGCCAAGCTTAGGTGGCAACTAGCT
AGCTGGAAATTTCAAACCCCTCAACCAATATGCTTTTCACACTCATCAATGTTTGGTCAA
GCCATTTTGAGTCCTCAACTCAAGAGGTCTTCTCTGACTGGAGAGCATTTATATACTACA
AAAATGCATACTTCACCTT
>GYA|c26060_g1	start:844	end:1	length:843
TGAGATGAGAGCTTGGAAACTTATGGGGTGGTGGTGGTGTGTTGATGGGTTTTTTTGGTT
GGGTTTTCTTTGTTTGTTCATCGTGATGATGATGGACAGAAATAATTGATAGCATGCACA
CATAAACACATATAGATCCAACCACTTGTTTTTTTTTCTCTCTTTTTGGTTCAGTTTGGG
GATTTTATTTTATATATCAAGGACATTTAGATCTCTTTTTTTGGGGGGGGCAGAATCATG
AAGAAGGCACTGAAGAAGGTCAAATTTATAACTAATTAATGGACAGTTTATGTTTTTTGA
TATCCTTTATATGTTTTTTTTTCTTTGCTAAAGCAGCGGGTGGGTGTTTTGATGTTCAAA
GGTGGTGTGTGTTTTTTTTGGGTCAGGGGGGGAATTTTGTTGAGGGTTTTTGTTGAGGGT
TTTTAAGGTTTTAATTTATTAGCTTGTCTTTTCTTTGATTGATTATGTGGGGGTTTGATA
GTTTATTTTATTTTTGTTGGGATTTTTTTGGGTTTTGAGGTTTGGGATTTGGATTTGTGT
TTGTGATTTGGGATTGTGTTTGTGTTTGAATTTTTGGTGGGATTTGAAATTTTTGGTGGG
ATTTTGTGATTTTTGGTGGGATTAGAAATTTTTTGGATCATGGTGGAATTTGTAAAAAAA
AGTTAAGATGAGATGGGAAATGATGGGAAGTGTTTTTGATGAGAAGTGCTGATGGTGATG
GTGATGATGATGTTGATGATGTTGATATTGATGAAGATTTAAGTAAGTATGTTCTGTATA
TATATATTTTATGGTATATTTATGTTATATATTTATGTTATATGGTATATGTCTATGTCT
ATG
>GYA|c26834_g1	start:293	end:1	length:292
AAGTAAAGGGTTTGAACGGATGTGTCCAATCCTATCAACATGTGTATATTTGGCTGAAAC
AAAAGTCTAGTCTTAGCCGAGGCGAATGTCCCAATGGAGCAAATGATAGTCGTTCTTTTC
CCATGAGCAATTCTGTATCCCGATTTTTTTGTAAAGACAATATTGTAGCATCTGACAATG
GCACAACAGGTCAGGAGGCTATCTCAACATAATTTAGTGTTAGCCCAGTGGAAAAGTGTT
GGTTTGGAAGAGAGTTGGATAAATGGATCTTGAATTTAGTAGATAAGAAAAT
>GYA|c18505_g1	start:1585	end:1713	length:129
TTACCTTTTATCGTAATTAAGATTTTCCCGTCATGTGAAATGCTCAGTCAAGGCAATTGT
ACATGAATAATATCTTTAAAAGCATAGTATTTAATTTCATGAGAGTATTTAAATTCATGC
AAAAAACAA
>GYA|c24394_g1	start:2148	end:2703	length:556
GTTGAGAATACTTTGCTGCATGTTTGTGCATCTCGGTGAAGTATATCTGTAACTCTAAAA
AGCCATTGACTACAATCTTGGTGTCTAAAAGTATTTCTGAACAGCTCTCAAGTATCATAA
TCAGCCTCAGCATATGTGATAATTTGATTTGATGCAAAGGATCCAACTTTATCATTTTTC
TTGGAGGAATCGAGATTTAATGCAGCCCGTGTAAGTTGCAACCAGTTGCGAAACAAGGAT
ACCAAAGTTCCTAGCTGCTGTGTTCATTGGGCAATCCAAGTTCAATTGACCGAGTCAATG
TTTGCATTCAAGGAGGTGAATCTTTAGTGCATAGGCTGATTTGCCTGTAGGCTGATTTTG
GCCGTTATGTTATTGCAGGCTTCAAGAGGCAGCCAGACCAAGCCTCGTTTTCCATGAGTT
ATTTTGGCAATTGTGATGATCACTCTTAATGCTACAAAGCTGCTTTATTCTATCGCTGAG
ATTCATATACCATTTGTCTATCAAGATGAAAGTGTACCCGAGACATGGAGGAATGGAAGA
CCTGCAAAAATTTGCA
>GYA|c26072_g2	start:1094	end:1	length:1093
CACAACTGACTCGTGATCATCTGCGCTCGGTCATTTTAAGATTTGATCCCACTTTGCCGG
TGACCTTAGATTTCTGGGGTCTTGCTCTTAAACACGTCCTGATCTCTGCGCATCTCATCT
TAGCCCATCCATATCGATTTCGGCCCTGCCGTTCCCGACCCCTGCCCAAGTGTCAGCCCA
ATCGCTCGACGCCCTCCGCACCGCCGGTCTGAGTCAACGCAAAGCCGAATACATCCGCGA
CCTGGCCGAGCGCTTTGTCGACGGCCGGCTGAGCGCCGCGGCGCTCATGACGATGGACGC
GCAAGCCGTGATGGAAAAGCTGTGTGCTGTCCGTGGGATCGGCAGGTGGACGGTTGAAAG
TGAGCCAGGTCGAAAGTCATGATCGGGTCCCGCTGAAGACTCGAATAACCCCGAATTGGG
CTTCGGATCTGACCGAGGGTACCCAGTGTTCTTGATCTTCACGGTCAGACACCCAGATGT
CCTACCCTGCGCCGATCTAGCGATTCAAAAAGGCATCTTGCGATGGTACACCGGAACCCC
GGTTGCGGCTTCGCCCAAGAAGAAGGCGCCAAAAGCAAAGGTCCAGCCAACTCCGCCTGT
CGAGCCCAAAACTGAAGACCTTGGTTGGGCCACTCTGCCCGCACCCCCGGTGCCCAAAGC
ATGTCCACTCTCTGTGACTGACCTTAGGAACCGGTTGGTCAAGCCTCTCAAGCCTGGCCT
CTATCTCACTCCACTCGAAATGGAACAACTGACCGAACCTTGGAAACCCTATCGATCGAT
CCCAGTTTGCTACCTCTGGTCTATGACCGATGTTGCACCTGACTATTGAAATTCAGCCCT
TGCCCCACCTGTTGTGGTATTCTCCATTCTTTCTTTTTGCATAAGATCAACATTAATAGA
AAAGACTTTTTTTCTTTGGTTCCTGGGGTTTCTTTGGCTTTGGATTGTAAGGTCTTTACA
CTGTTAGATATCTGCAGATTTTGTTTGTTGTTTATTGGTACTTTTTTTCACTGGGCTCAT
GATTTATTTGTAACATCACATTTTTTATTAGAATATGAAATGAAGCAAATGGCTATATAC
ACACTGGCCAAAC
>GYA|c21950_g1	start:845	end:1826	length:982
CTGGGAGGCCTGATGGAGCCGTAGTGGACTGGCTTGCTGTTGTCCTTCCACTCGTGCAAG
CTCATCAACAGACACGAGCCGAAGCGGACCAACGCTGCTCGAGACGCTTGAGCTCCTCAA
ACTGCCCTCTGGGGTCTAACAACCGCCCATCCGAGTCTATTGTCTTCGCTTCCTTCTTAC
AGGCCCCGCCCGCCGTCCGATCTAAACAAGAACAAACGTTGTGTGTCTCCCCCTCCACAG
GGGTCATCGACCCCCTAAATATCTCCTCTCCTTGTTCTCTTCTTTGCTATAAAAAAGACA
TGGATAAAAATAGTTTCAGCTTGTCAAAAACACTAGCTCGATGAAAGGGGGAGAAAAAAA
ATATCACAAGAACAGACAAATAACATGATACCTTGGGCAGCTCTGAAAATTAGGTTTGAG
CCCCAGAGATAAAATCAGATAAGACAAAAAAAGTCATGCGTGTGTGGCTTATGTGACAAC
GAGCAAATTGAATATAATGGGAATGAGCTGCTACAGCTGTTTAGCTAAAAAAGAGTGACA
AAAGAAGTGAATAGCCTCCCCATGCGGATGGTTTTCTTGGTTTTGAGTGAGATTGTTCCT
TGGTGAAAGATAATCCACTACTGACTCTTCATTTTTAGAGAAGAGACATCCAGATGAAGC
GAGCATCAACTTGATTGACTTCTGGAGTGTTGATTGCAAAGATGTGCTTTGTTTGACTTT
CACTTTTGGATGTGACATCACATAGGTGTTGACATACATGATGGTATTCCTTGACTTGTT
GCTGTCATTCACCCTGTTGCCATCGTTGTAGGAATATTGTATTGTGATATCAAACATGAT
GTTGTGCAACATTTTGTGGACACGTGGTTTTACTTTGACTTTTGTTATTGTTTTATTGTT
GTATTTCTTACTATTACAATGAACCAAATTCACAATTGATAATGGTTTTTCAAAGAGACA
ACAACAATCTCTCTATAAGACA
>GYA|c24153_g1	start:1555	end:1581	length:27
TGATGATAAATTTTTTTTGAAATTGTT
>GYA|c26292_g1	start:2685	end:3376	length:692
CACCCAGCTCATTCTCACAGAAGTAAGGGACTGGAAGGCTGTAGTGAAATCATTTTTTGC
AGATTGGGTTGGCATACAAGAGAATCCCCCCAAAAAAGTCATGAACATCTCTTGTGTATC
ACCATCACATCCATCAAAAAAGAAGCCCCCCCCAAAAAAAACCCACTAATCATAAAATCT
GGTTACCACACTTGGTTTGTGGTTGGCCATGATGAATATAATACAGATATCCAGGCCAAA
TTCCATCTTTCTATTTTTTGCTTGATGAAGTAAAAGGAAGGGAAAAATGTTTTTTTTATA
AATATGTATGTCTACAGTCACTACAATTTTATTTTGGGTAGAGGGTCTTTTTTTCTATAG
AGAGGTGATACAAGGTTTAGATTGGAGGGAAACATGATTGAAGAAGGGAGGGTGAGAAGA
TGGGCTAGATGTGAGTGAGCAGAAGATGGAAAGGGAAGGCAAGACAACTGAGATATCAGT
AAGGTGATCATAGAACAATGGTTGTAATTTCTTTGTTGTTGTAGTACACAAGTTGGTTTT
ACTTTTTATAACAGATTGATGTACCTCTGATTTCTTGCGTTTTTGTATATATTTTATTGT
ATAATCAGAAAAGCTCAATTGGAAATCAAGGTGTCTGTGTGTGTTGTGTTCTTTTGGATA
ATGATAGGGTAGCACAGGGGCGGGGGGGCAGT
>GYA|c38692_g1	start:262	end:1	length:261
TTCAGTCTTCTAAGCGTTTTCTTTTTTCTTTCTTTTTTCCTTCTTTTCTACTACTTTGCA
GCTTCTTTTCTTTCATACTACCACAAATTTTCTATTTCATTTGTACTATCATTTTGATAT
CACTTTCTGGGTATATATATCTTGACGATGTATGGAGTTATGAGGCGTTCATGCTTTGAA
AATTACTATGTATCTTTTTTTTTTTCTCCACACTTCGATACTTCTTCTCTAACCTCACAT
TTTTCTATCCCCTTTTCTTAT
>GYA|c10417_g1	start:121	end:1	length:120
TGATGATAATTGATGCTGATGCCATGCTCTCTCGCATTTCTTATTACTGAACTTCAGTCT
TCATGTTGATTTTAATTGTGAGTAATTACCATGTATACTGCACTGAATGGTACATTGGTT
>GYA|c23340_g1	start:2261	end:2856	length:596
CAGCCCTCAAACTTCGGTCAATAAGTCTCCTGACTTCAAGGCACTAGGAAGAAAAATGGC
AAGCTCTAGTCACGAATGTCTTCAAAAGAACCCAAAGTCGCCCATTGGATGTTTTTTTGG
TATGTCTTCTATCGCGTAGCCGGAAGGACACTCTCAAATGAAAGGGATCTTTTTATTACA
ACCTGTTGTTACCTTCTTTCTGCTTTTGATACACAAAAAACAACAGTGTTCTTCTTTAAC
TTTGTCTATTCCTTACCCAAGATGTGAGAGAAGTTGATAGTCCATTTGTTTTTGGTTGAA
AATAGCTTTGTTTGTGGTAGCACTTCAAATCAGTCCTCCTTCAGTAATATGCAGTAGAAA
AAATCCATGTGTTTTTGTTTAGTGATCATGTTTAGTTTTGATGTGGCTTTTTTGTTTTGT
TTTGAGCGACATGTGTGTTGGGTGTCTGAAGCTGGTATACATACTACTATTGAGCACTCT
TCTACATATGATAGGTATGTATGGGTGTCCCTGTGTGTCTCGAAAATCTCAGGTTTGTGG
AAATTGAACAGTCCTTTTTCCTCCATCACTTTTTAGCCACATACGTATATGTTGAT
>GYA|c26627_g1	start:3615	end:3708	length:94
TAGTTTAAGAAATCCGATGGTGATTGATTTTTAGGTCCAGACTTGGGTGCCAATTTTGTC
TTGACTGTTCTTTTGGGGGGGATTGATTTCCTTG
>GYA|c43023_g1	start:23	end:1	length:22
GCTCCCTAATAACAGAATCGCA
>GYA|c32150_g1	start:279	end:676	length:398
AAATAACTACACTGATTCTTGAATAATACACTGATTCTCAAATAATGCTTTCAGTATATG
CTCTTCATTGCCTTCCTGCTTTATGTGTCATCTATGCTCTTCATTTCCTTCCTGCTTTAT
GTGTCATTTTGAATGGATTGGTTCTAGTATTACACCTAATGCATTTCATGTTCTCATATG
TTTCATTTGGTATTGTTCATCTTTTAAATACAATTTATTCATTGAAATCACCTAGTCTTG
ATACAACTGTGTCATTTAATGCAACTGTACATTACTATGCTTTGTGTTTTTCCACATCCA
TTGGAATGGGTTATTTTGAAAATTGATTTCCACTTCTGACTCAAAATATTGTTTGTTACT
CAAAAAGATCATGTCCCATGAAATGAAACTTCTTCCAT
>GYA|c29056_g1	start:112	end:1	length:111
TGTCAACCCGTCTTTTCATTGTTCTTAGTTATCATAGTCCTATATTACCATTGTTATCAG
CCAGCCACTTGTCTTCATGTACCGATTGTTCTACTCGTTGTTAAAGAGCCA
>GYA|c41396_g1	start:22	end:1	length:21
AGGTCACCATGGATGCTGTTC
>GYA|c25683_g1	start:681	end:1	length:680
TTGCTCGGTCGGCCGTGGGTGCGTGTGTCAGAGCGGGTCGCTTGGGCCGAGCGGCTGGGT
GGGCTTGTCTTGTGTGCTACACAAGGTGCTGCGTGGTGTGCTGGGCTATCTGGTAGCGTG
ACGCCATCAGACATGAGCCCCATGTCGATTAATGCATACGAATAACCGAGCTAACAGTAG
GCTCATCTCTTCAGTTCCTAAACCCACCCACGGCTTAAACCCACACACACACATACATGC
AAACGAACTTTGGTTCTCGTCTTGCGTTCCAAGTCTCTTTGGCCCACATTACTTGGTGTA
CTCCAAGGTCACTTTCAGTATCTTACTTTTACTTGAACTTGCTACGAATAGACATACTCC
TTTGAGTTGCTGTACAGCATATGACAAGACATGATCTCTCTTTGGTTCCCAGAGGATCAT
GTCTCATCTGACCCTATTAACCTACTGTCTCATCCCTTTCCTTTGTCTCTCTCTCCCTCT
CCCCGTCTCGTTCCGCGAAGCGCTTTGTTCCCCCCCACTCTTCTCGCCTCTCTTTCCTTT
TGTTTAATGAGGTGATCTTATCATTATTTTGTTTGTTGAGCGTCGTTGTTGTTTAATAAT
AACACATAAATTTATATACTTGACATTGCAAAAACTTGGACACTGTCACAAATGTATATC
TGTCTTTTTTTTCCCATTTC
>GYA|c24950_g1	start:762	end:1	length:761
TACGGGGTAACAAGCAGTTTTTTATGCGTGCATGGACAGAATACCTTAGAGCTTGTGCGT
TGCCAACTTTCAATAGAGGACTTCACCGGTCCGCGCTTCTGAAATCGCGTGAACTTGGCA
AAAGGATTAAGTTTGAACAGCCAAGGAAGTTTCGCGGGGGCAAGGAACGAAATCTGAAAC
CCGATACCTCGAGCGAATTTGACATGTCAACCATATCTCTCAAGTGAATGGATTATTTAT
CGACTTGTCTCTGTGATGAATTTCTAGTTCCAGAGAGAATCTATCAAGACACGGAATTTC
TCATCATGAGCGAAAGTCCTTTGCTTATTCGTGTTGCATAGGTTTGTTTTACTTTGGATT
AGCTAGACATCTGTTTACTTGCGATTTCTGGGAAATGCGTTACATACACATCGGTATTGT
GTATCTTTTTGGCGATTCTTTTTCACGTGATATTGATTCAATGGGGTTTCTTGAGATAAT
TCAAAGCATTCTAGACTTGGTGGGTGACATAAATGCCTATCAGGAAAATTTCAAGATTGT
AATAACAAAACTGCAAAATGATACAACTAGTACTACAAACACGCATTATCCAGGAGATTA
TGTCAGTTCGGCGATTGCAAAACAGGAAGGAAGTAAGAGTACCAGAAGAAGCACAAAATC
AGTTGCTTTGTTTGGTAGGAGGTATTCTCTCATCATGCAGGTGTGAGGCTCACAGCGAGT
TTGACTCCCTTACTGAAGATGACACAGAGAGCCCCGGTGAC
>GYA|c21987_g1	start:1848	end:2120	length:273
GCAAGTGCAATTGTCAATGTTTGAGATCTTGAACCAAATTCAACAATCAGAAGAAAACAA
CAAAATGAAATATTGAGAGACCATTTCTAACATGTTCCCTCTACCATGACCCTTGCAACA
TTCAAGAAACTTCATTGTTTTCCCACTTTTATATCTCTCGTCTTTCAACATGAGTCTCAC
TTTGGTATCACCCTCAATATCAGTATAACAATTAAATGAGAAAATGTGAATAGAATTGGT
TGTTTTTGCTTTTTTTGTTTCTATGATAGAATA
>GYA|c19681_g1	start:459	end:958	length:500
ACTTATCGGTGGTACAATTTCCGCTTGGCGCTGCCCCGTGGAAATCACATGACAGGCCTG
ACATTTGAGCCGATTGACCGTTCAGCCTTCGTTGTCGGAACAGGGACCAGAAAGACATGG
ACTAGCTGATAAATGTCGGTGGGGTGTCCCGCTCGAGCTCCAGAACTTCTTTCTGTAATG
GACCAAAGAGCAAACTCTACGGGAAATCTATGACAACAACCCGCTGTTGATTCTCTTGTA
TTGAAATGAGAGTGAGGCTGAGCTTCTCACAGGTTTTGATTGAGAAAGGAAGGATATTCA
GATTCAACGGTCTGAACTTCGCATTTGTAAGAGCTTTTCAAGAGAAGTTTATTTATGCAG
CTTATTGATGACTATCAAGTTGCCCAGTTTTGAGTAGAGAAATAAAACTTGTGACAGTTG
TAAAAGTTGAACAATCATGTAGACTCTGTTAGCCTCCTCTGTATTGGAATCATTGAGAGT
GAAGAAATGTGCAAGCTGCA
>GYA|c22225_g1	start:317	end:1	length:316
TCGCGCATGCAGTTTTGCCGTCCGCGTCTTCATATCCCCCTGCTTCTCTCGCACTTGAGA
GTTTGGCATGAGGTATTGCCAATTTGGCCTCTTACATGCTACGAACTCTTCCTGAGATTT
ATTGTCGCCCCTGGACATTTTCAATTTTATATAAACCTATATAAATCCTGATGAATCAAA
TACCACGTATGGGCCATGTTCCCAACGAACCACAACGAACCCTATAGATCTTGAGTGCGA
ACACGTGGATAGTTGAGCTAACAGCTTCATCACCATAAATGACCATGATAAGAGCTATAT
GGTGGTGAGCATTATG
>GYA|c24629_g1	start:485	end:1	length:484
GCTCGTGAGGCGTCAGAGCCGGGTGGACCAGAAGCACGGAGCACTGGAACTGGCTGTTGA
GGGCAGTAATCAAGAGCTCGCTGTGTCTCGGATGAGTGTGTTGACAGACCAAAATTGATC
TGGTCGATTGACTGACTGGCTCTGTTTTGGAGTCTTATATTATGATAGAAGAGAGAAACG
GAAAATGCTACACAGGACTAGTATGTGGTTTTGGGATAATACATACTTAGTTATATGTAC
ACATATCGCCATCTTGTAATACATTGCTCTCTGGGATGCTTTAACATATTGTATGTATGT
AGAAATTCTCAATTAGATTTTTTAGGTACAAGTTAATGAGTCTGTGGTAATTTTGATGTA
GAAGAGCCTAGAATGCACATGTCTGGTACACCTATGTCCCCACCCCTCCAAAGAACATAA
AGGTTTTAGTCACCCCTCCCTCCCCTAAGAAAAATGTAAGGATTTGAAACCCCCCCAAAA
CAAA
>GYA|c22138_g1	start:1255	end:2073	length:819
TTTGTATTTCCTACCAGTCTACTTGTGCTACTCGAGCAACAGAAGGAGCGGTCAATGAAT
TATCTGCTCCTGCTAATTTCGAGACTGCTTGCAAAAGCTCTGCACCTTTGCCCGTTTGAG
ACAGCTGCAGTCCGTTTTCGACATCTGATATGCACAGCTCAATTCTCTGAATATCCATTG
CTGGATAAGTATGCTCTATGGTTTAGTCTGTTGAAACGTTCATGTCTGTCTGCTAGCATC
TCATTGCAAAGGTCTGGAGAGTGGCTTGCACAGACTGTCAGCAATAGCACTACTGTGAAT
GGATTTAGTCACTGCCTATGGGCAGTGATCTAAGTGTATCTGCTGAGCTCATTTGGCAGC
CTTGTGCTCCCCCAGCTCTGAACCATTTCAAAGGGCCCTGGGTCTATCAACAGGTGACAT
AACTATCATCTGGTTTCGAGTCACTCAGGCAAGCTGCTGGTTCAAAAAGAAAGGATCTGT
CTGGTTGTTGGTAGTCCTTGTATTTATCCAAACAAAGTATTCATGGAAGGATCGGTGGAC
CGCATCGGTTGAGGTCTGCAGTGATTTGTGCTCCTTAGGCCAGGTGCAGAGGATGAATGT
TGCAATTGTGGATTCTTTTTGTGAGAAACAGAATAAAATTGAATTGCACTATCTACATAT
GTAGATAGCCAAATTCTGTTATGTAAACTCAGAATTTTTTTTATTTATGATGTGCACCTA
CCATTTGTGTAGTTATAGAAAATGGGTGCTTTGGGTGTGAAACAAGCAAAAGTTGGTTTT
GCTTATATAATTTTTTGAAAGGATTTTTGAAATTGGGAA
>GYA|c22829_g1	start:231	end:1	length:230
ACCTCTCCTGGGCCTTTTGAACTTGTTTGTACAGATCGGTTGAGGGGGTTGGTGAGAAAA
TGTTAAGACTGGAGCTTAACCCCCTCCTTCCGGAGGGACCAGAATTTTTTGAAATATCAA
AATGCGCGCGCTGAGCTCTTTCTGATCATGTATTCATAATGATCAATATGTAATCCCTAT
AGAAAAGAGTCGGTCTTGAGACGTGCAGTGACCACTTGAAGTACAAAGGC
>GYA|c22185_g1	start:564	end:1	length:563
AAACTCACAACGCGGTTAATATCCCTTCACTCTTATGAAACTCATGTGTCATACCCACAC
TTTCTTGATGTATCACTGAATATCACTTTTTCGCTATAAGTCTTGGCTAATCCGATTGTT
TAGTGATATTTCTATCCTCATCGTTCTGGGCGGGTGCTTCAATTTGTTTTGCCATGACTT
CCTCTGTTTACCTCAAGTTGTGTTATTTGTATCTACGAGGTCAAAAGAGGAAAGGAATGA
AACATGTGACACGATCCAATGCGTAAATCTTCCAATGGACATTCAATGGATAAATGTGAA
CGGAGAATCTGAATGCAGTGTTCAAAAATAAGCTCAAAAGATGTCAAACCCCGAGCGGTA
AGAATGTGGCAGTAGAATATAACATCAGAATCGTCTGTTGTTGAAGTCAATTCTTCCCGG
ATGGGACTGAACTGTTCTTGTTCAGCTTTTACCCTTCAGATCATAGACTAGGATGTGGCT
TGTTTCACCTAGTCACAGGAATGGGGATAAATGGTCAATTTGACTTTTCTTTGGTTGATG
CAGATTTTAGGGTGAATGACCTT
>GYA|c26926_g1	start:3273	end:3313	length:41
GATATTCATTTTTGGTATTTGTATTTGTTGGTTAGTCGATT
>GYA|c35734_g1	start:196	end:247	length:52
CAGGAATCTGGGAGGAGAAACTCCTGCTGAGAGGTTTGAAGTTAGACCCAAG
>GYA|c20735_g1	start:1127	end:1718	length:592
TCGTTTGGATTTGGGTTCTGGTCTCAAGATCGGTAACTTCAGATTGACTGTGAAGGGAGC
TCGAAATGTTGTGCTTTGCAAGCTTTGGTAAACTAGTCATTCAATTGTTGCTACGCGGAA
CGCTTCTTTTTTGCCCATGTGACATGTTTGCATCCATCTCATACAGATGGTCATTGTGCA
AGCCAGCTTGGTAAACCAAGCATGTAAGTCTACTGCTTGTATGAGGCCGCCCCTGATCGC
AGCTGCACAAGTGCTCTGGCGGGGCTGAAAGTATCATGTCCACCATCTATTCTTCATTAG
GAGGACCTCGTGGTGCAGATTGGGATGGTGACATGCTGCAGCTCAATCATGACTCATACA
GTGCAACTCTGTTTCATTGCATGTGTGTGAAGGGTTGAAATGAGTGAAGCAGAAGTTGAA
AGTGGGTTGGAACTCAAGTGAGCTAGGTGACGTTCAATGTTGAAGGACATTCTTGTGAGG
TATGATTGATCTGGTTGCTGTTCAAATATCTCCAAAGACCATCCCTTTTCAATCTTTCTC
TTTTGAGCACAAGGCATTTTTTTCTGAAACCCAAAAAAACCCTTGATTATTA
>GYA|c27539_g1	start:558	end:1	length:557
ACTCGGTCAGGGGAAAAACAAAGAGCGCTCTCGAGACTTGGGGCGGTGGTGGGTGAAAGA
GTTAATGAGCATGGTTATTTTTGGGTCAAGGGTGGCTGTGGCCTATGTTGATGGGGGACA
AGAGGTTGGAGAGATGGGTCAAGGTGGAAGGTTGAGGGATGCCAATGATCTATATACACA
TACATATATATATAACACTTGCTTTCGTGTATATAGATAGATAGATAGACTACCAAAAAT
CAACTCGGGCAGCCTTCCTCTTTTCTCACTCTTTGATCTCTCTTTTGTTTTGTTTTGATG
GTGCTAAGTGGTGTTTGTTGGCTGGGTGCAGTCTCTTGGGTGTTTTTTTTTTGTGTGTGT
TTGAGAGAGAAGTCTGAGTGATGGTCAGATTTTTGTTGTGGTGTGTGTGTGTGTGATTTT
TTTTTTTTTTTTGGATCATGGGCTGAATGGTGGGGTGTGATAAGGGTGCTTGGGTCTTGA
AAGCATTTTTTTTTTCCATTTTTCATTTTCGTTTGAATTGTTTTTAGACCAAAAAATTTT
TTTTTTTTTTTTTTTTT
>GYA|c25402_g1	start:841	end:1	length:840
AAACCCCTCTTCACCTGGCTGTATCAACACTCCTGCACCATAGACAATGACCTCTGGGTA
CTTTTTACATATTTCCACTATAACTTGAAAACCTGTCTGTATAAACAAATCTTGGGACAA
GAAGATGCTGTTGGATCTGATTGACTTCCAAACATCTCTAATCCTTTGATAAAACACCCT
GAACATTGACTGTAACCTTACTTCACCCTGCCCACTTTCATCTTGTCATCTCTTTCTCTC
TTCTGTTTCTAATATCACTTGCCATAACATGATGCCTTTTTTTACCAACTTTCATACAGA
TTCACTAGAAAATATGGTACAAATTTATAATCATCTATTTCTAATGCCACCTAAATTAGA
TTGTAGTATTAGTCACATCTATTTTATCTTCATTTTTACTTCATGAGCCATGTTATCAAC
CACTAAGAAGGCGGCCGTATTCCAATTTCATGTTGGCCTCAAGAATTCAAACCATACCTG
TATAGGTAGATAGATGAAAATAGCTTGTTAATTGTCCCTGGATTTCAATGTTTTATATGA
ATATGATTCTTCACACTGTTTTTGTGGAGCAGCTTGGCACATATGGGACAAGGGGCTTTT
AAGGGATTGGAGGGACCCGCCTCTGGGACGCAGGCATCCTTTATAGAAGCTTGTGCCAGG
TTTTTGTGAATTCTTTTGGCCTTGGGGGTGGCACATACCGCTCCATATTGTGTACAATGT
TATTCCCACATCTTTGGTGCTGTCACCTTGGCCTCATCCATCAACAAGCCACCAGGTCAT
GGCCACCTGCTGTCACTGATCCATGAGTAGTCCACTCCATAGCCAGCTCCCAATCCAATG
>GYA|c28125_g1	start:455	end:494	length:40
ATTTAGTTTTTAATTCTATTTTTACTTTCGTGAAGATTGG
>GYA|c28630_g1	start:76	end:1	length:75
TTTGTCATTGGGAGTGAAGATGAGTAGCTAACTAGGTTTTCATATGGTGGTGAATAATCA
AATGTTAAGTATGGC
>GYA|c23155_g1	start:1051	end:1409	length:359
TACCAGTGTTTCACTAAGAACTAGGACTGTTTTAGATTTTTCATCGAACCTGTGCTCGGT
GGTTGCTTGTTCGAGCCTGGTGGCGGCCTAGGCGCCAGGTTGAAAGCTGCTTCAAAGCGA
ACAATGTAACCTTTAGAAATTATTCGCGCTATGAAGTGACCTGATACAAATTCATCTATT
CGACTAAGGAGAGACATGAGACGTGATTATACTTTCAATCAAAATGAGTGCTTGTAAAGC
AAGCAGGAAGCTGGGTAATTACTGCAATACTTGGGTTAAACGAAAATCTGAATCTCCAAC
AGCTGTGAGGCAAATAGATTCTCGCCTAGTCTGCGAGCAATCCGCGACACAATCCCAAG
>GYA|c24968_g1	start:1753	end:1	length:1752
ATGGTTTTGCGCATGTGAAAATTCACTCAGGGGGCATCATTTCATTTAATGAATGCTATG
GTTAGAAATGGCCTTGATTTTTTCTTTTATTTAGCACACATCATTTGTCCCTTGGACCCC
ATTTTTCTCTACCTCTGGTATGTTGCTATTCAAATAAATTTGTCGGAATATCATAGCATG
GATCAAAACCCACGCAAATGCTGTAGACCAAGATGATAAACGGGGTTGTGTGCTGAAGAA
TGCAAAGCTGTGTACTGGCGATCCAGTTTTACAGGAACCGAATTAGCTTTTAGAATCTTC
ATTCTTTGGACGTTAAGTCGCAGGTATTTTTGACATGACTCGAAGACATGCAACAATAAA
GCTCCAAAGGGAATACGCTTATTCTATTTAGAGATTCATGGGTTGGTATGGCTCAACATT
TTGTGGGGTGTATCAATCCCGACTTAAATGACATTGGCAGGTGTGATGCATATCTCAAGA
GGTACTCTTCCAGTGCTGATGCATGTGCTTGAGTTGAAGAAACATCACATGTATACTTCC
TATGATATTTCATTTTACAGTATGCAGTGGCTGTTTGCAATCCCATCCACTGAAATTTCA
AGTATTCAACTATGTCTAGTAGCTGATGGCCCAGGCTATGAGATGGTTGAAAATGTACAT
GATATGTATACCAGGTTCCCATGAAGAAAGAAAACATCTTCAAATCGTAAATGTATTGCT
TTCCTCATGAATTAAAGTGACGGCAAATTTTTGAACTCCAAAGCAGTGAATTGAGATCGG
TTTTTTGCATGGACTGCAACTGTTGTTTCTGATTTGTCTCTCACAGCAATGCTAAAAAGG
ATGATCTGCTTTTGTGTCAAATCCAATTAGTTTGAGCACCAAACCACAGTTGATCTGAAA
AATTACCACAATCTTAGCTACAGGAGCAGAGGTTTTGGACTGGTGCAAGTTTCTTTGGTT
AGCCCGACAATTTGGCTTGTAGCAAAATTGGTGTTAGCAATGGTTCTCCCTGAGCATTTA
AGGATTGGTTTATAAAAATTTCATCCCTGAATCCGCTGGAACTTGCCATCTGCTCTTTCC
CAAGAACCCTCAGAATGGGGAAACTCAGAACTTGACTTATTGGGGCAAACTAGGAACTTC
AGGCCCCTTGAAGATATAAATTCACCTCTGTGTTTTCAGGAGGCACTAGATTTCTAGTGG
TCCCCATGAGCATACTTCCTCAAATGACACTCCATAATAAATGCATTGGATTACTGTTAT
TCCTACTTCAAACTGTCAGGGTGAGATTTAGATAGAACAGTGATTGCTGTGCTTAGGTGG
ACAAATGATTTCTCTTTAATAGATGCTGATGGAATGCTATGACAAGATGCCAAAGACTTG
TGCTAAGGTTCTCATTATGCTAAAGATACAAGTGATTTTGTCATCAAGGAGGATTATTTC
CACAATATTAGATCTAGCCTCCCAAGCAGCTGATGCCAAGTCTTTACTAAGATCTTGAAA
AATGCATCATAACTTTCTTGACCCCATACCTGATATCAAGTGGCTTCTTATCACCAGTTG
TTTCAAAGACTAATAGAGGGGGTGGATGGTCTAGATAATGATTAGTGTTACAGCAGTTTT
TAAAAAAATTGTATCCACAGGCAATGTTATTCCAACATTGATGTCAAGCACTCCTTCAAT
TTTTTTTTGTTACCTTCCTCTTCTTGTGACTGAGATACATTATGATGAAATATTGACTGA
AATAAAAAGAAA
>GYA|c29391_g1	start:73	end:1	length:72
CCAAACTCAAAAGCCTGTCCGGGATTTCGCCTGCCCGCTCACGCGATCCACCGAGCCCGG
ACGCTGGAGAGC
>GYA|c14163_g1	start:223	end:409	length:187
CCAAACTAAGCACTAATACCAACGCAAGTTACGGAGAACAATTCATATCATTGCCTTACA
TTCTTATCATTGCTTTGAGGTCCGAGAGACTTTCTTCCCTTGCTTTTTGCATGGAGACTT
TTTCGGGCTGATTTGCGTAAATCGACTTCGCCGTGCTTCTGTAGTTTTAAGCTTCTAGCC
CGCACTG
>GYA|c22523_g1	start:186	end:1	length:185
TGGTCAGACGAAGCGAGTTAGCCCGAAGGCTCAATCAGCCAACTTGTACAAATACTTGTT
CATTTGTTGTCTCGCTGCAATAAGACCCAATGGGCTCAGTGACTCCTGAGTCTGAGATTC
TCAAAAAGAATTTCATACGTCTTGACCCCATCCAGAGAAGCTAGAGACGCGGCAGCTAGC
TCGCG
>GYA|c21108_g1	start:527	end:1	length:526
CGCCTATACTTGGTCCTGCATTCTACTAACCCTCTCTCCGACTGTTATTGTACCAATTGA
TATCTGCCATCTCTTCAACAACCAAAATCATATCTGATACTTTCTCACCAAAATGTGATT
CCAGAAATGAATGAACTCTGAAAGTCTCTTTTATTTTCTACCTCTGATGGATCAGTCAAA
TAGCCTAAATAAGTGTATGGTGGATGTATTTCTTGCAAAGGTAGTGCTTATATTTGTTGT
TGCATATCTACTCCTTGTCACTATGCCCAAGCCTGGGGTGATGAAAACCTCAGCACTCCT
TTTAAGTATACATACATGTGACTGCTGTCCCCCTTAGGCTCTGTGGATAAATGTGTACAA
GTAGCCCATTAATTTTCAAAACTACAACATCAAAACATCTAGTGGTCAAAAGGTCATGGA
GATAACCTGGAGTCTTCAGGCCCTCTATGCCACATGCATGATGATGTTGTGCCTTGTTTA
GAATTTGGCTCAATGGCTGATTGATTCATGCTTATAATGATATGAA
>GYA|c23422_g2	start:377	end:1	length:376
TGTTAGAATCCTTGATTCTAGAGGTATTAATTGGAAGATTAACCTTTTTCCTGATCAAAT
TAAAACATTAGGATTAGAGGTGTTTTTAAAAGTTGTGTCTTTTCGATGTAGGCCAGGCAG
CTCAGCAAAGTTCATGTTCCTGTCCCTGAAGGATGTGAGGACCCATGTGCAATAAACTTA
GATCCTATACCTAGGCCTGCTCTGTTTTTCGTGTATTGGCTCTTTTGGGAAGGTGATCTG
ATTTCTGTAAATGATATGAATTGCAGGCATGGCTACCTTTGTTTTCATGACTAATGTTGT
GTAAGTTCTGTTGAAATGTATATTATATTTGCACTTAATTGGTGTGTTATGTTATTTTAT
AAAGTATTTTTAACTC
>GYA|c21144_g1	start:1367	end:2007	length:641
CAATTCTACAGCGGCCGCGTTTTCTGAATGCATCACTACCTCACCGCATGGACGAATTTT
CATAAGGACGCTTCGATATTTTCATCTTGTTTTGGGCATCATAAGGGACTTTCTGTCCAT
AGGCGTATTCACTTGGGTATACAGACACTGTTCGAGGCTCACATCCCCTGTAGCTAACTA
ATCACTGCATTCCTCCTCCATCATTTCTCTACTAGTCGGCTCATAGTGTTTCCATTCACA
CGCGCAATCTCATTCCATCCTAAATTATTATCTTGTTCGATACTCAGTACTGGGTTTTAA
CCATCAGATTAATGCGATCTCCGGATGTGTTCTATCCAGTGTTGTGTGAAGCCAAGAGTT
CGATGTCTCAGTGTATCCCCAGATTCTGAGAATCCCGCACCTCCCCTCTGTACATAGTGA
TAAAACTGGCTTTTCTGACCTTTTGATCTTTCAGTTTTGTATCATCTTTTGTCCCTAGTC
TGTTTTGTTACTAATCAATGAATGTGATTCACGCAAATGCACGCCGTTTACTTCCCTAGT
TGTGTCACTTGGTGAAAAACGTGCCGGCCGGCTTGTCAGGACACCACAACGCGGTGGAGA
AACTACATATCCGCCAAGTTGACTGACGCCCTGTGGCTCGG
>GYA|c24049_g1	start:174	end:1	length:173
AAAACGGCAAAATTTTACTGCGACTTTCTTTGATATTGTCATCTGTATTTATCCATTCGC
GTTCAGCTCGCCCTTGTGCAGTAGGATCAATCTGGGGCGCATCACCAAGTGCTGTGTAGT
CTTACAGCTGTTTCCAAAATGATTGCAAATTGAACATAAAGTTTGATCAACCT
>GYA|c25379_g1	start:3317	end:4052	length:736
CGCACATGAGATGGCAGAGGATGTTATGATTTGTCGCAAAGGATAGCTTGTAGAAGTTAG
TTTTTGGCACTTTGTGGAATCATGTCTTGATTGTGTGTAAGAATATTCTTGAATGAATTT
GAACTTTGAACTCTTGGGAAGAAGTTCAAAAGGTTTTGATGTTTGTACAGTGTCTACTTG
CAGAACATATAATCCGAAAAGCATTGGATTTTTGGGGCTGTATGGATGAGCAATATGGTA
TAAATCAACTTAGACTGCTAGCCAGGGGGAACAAAAGCAGAGGTCAACATATGTGGCGAG
GATTCAATAGTGCTAGAAATTTTTCTGATCCCATCTAGTCCAGCAAACATATCTTGGATG
TAAATCAGGGGAGTTTAGTAAGCGGACTCTTGTTGAAGCTACCAAAGCTCAGACATCAGA
CTACCTAACCACGAGCAAAAGGATCTCTATCAGTGGTGCCTGAGATTTTTCCAGGGACTG
CTGCGTGAGTTGAGCTCAGGTGTAAGCACCTGAGATTATCTCAGGCACAGCTGCCTGAGA
AATTTCTAGGCAGTAAAAATGACTCAGGCAGTGGTACCTGAGAAAATTTCAGGCACTACT
TGCTGTGATTCCTTTACAAGAACAATATGTTTAATTCAATTCCCTGTTCATTCTGTGGCA
CATTTCAGCCCCAAAGTGCATGATCCCCTGCTGTTTTGGTGGTAACCCAATTGCTGCAGG
TAAGATCACTGCAAAC
>GYA|c7025_g2	start:535	end:593	length:59
CTTAGGCAAATGCTCGAGCGAAAGTTGGAAGGTTCATCGTCATCATTATCATCATTGTC
>GYA|c18705_g1	start:85	end:1	length:84
TGATGAATAGACTGAAAACAATTCCAAGCCAATTATTCTTGTTTTCAAAACTTTCATCGG
ATACAAGTTTGTTGTTCAACTTTC
>GYA|c26038_g1	start:1187	end:2073	length:887
TCAGCCAAACAAGTGGCAATGGCTCAGCCCCCAAAGAGCACGATCAGGTATGACTAGGTG
CAATCCACTACACATGTTGTGAATTGGTGGCTGGACCGATTGTATCTTCCTCAAACTATT
CTTAACTTTTAAAGTCCTTGTTGTATTGATGTCCTTGCTTCAGCACACATAAAATACACG
CACTTTTATTCATGTACACACATGTTCATGGTCCTACAAGGACATCTGAATCTGTTTAAA
AGAAATGTCTTCTGGTCTAGCTTGAGAGTGAGATTATAGATGACTAAGATTGATGTGTAT
GTTTCTGGCCAGTTCTCATGGCATGCGATAAGAATTTGGTGGTGTACATTCACAGCAAGC
ATCTGTAGCTGTACATGAACTCAAAAAATAATTCATCAATAAAAAAACAAAGGTATGATA
CATGTGTGTGTATATATAGAAGATGAAACTGGACCGGTATATGAGTGGCTAAGTACATAT
ATGTAAGTAAATATCAAGGCATCAAACACCTCACATTGTGTCCAATGAGTCTACACATAT
GAGGGTTAGAATTCATCACCATGGTTAGAACAATATACACATCACAGATCTGAAACTGGG
ATGATTCTTGGGCATCAATCTTATCTCAAGACCATCAATATCATCATCACCACTATCAGT
AGAGAACAACACAACAACACATGCACATATTAATATATATTTATTTAGAGATTTGATGGA
GGTTTTTTTTTTAGGAGGATACTTGATTTATTTGTGTGTGTTGGAATTGATTTTTTTCTT
TCTATTTAGTAGTTGTTGTTGCAGTTGTTTTAGTTGTAGTAGTTGTTGTTGGATAGTGTT
TTTAGTTGTTGGATAGGGTTTTTAGTTATAGGATGTTTTCCTTCTTT
>GYA|c16084_g1	start:225	end:1	length:224
TTGTGGCTCTTTTCCCAGCTCAGCCAACCCTGGTCACCGATTATCAAAAAGGTTGGCATT
GATGGCGCCTTACGTTGGAATGCAAGCGTATGGGCCACCGGCGAGCTGGTTCTTGTGTGG
TCTATGGTAGCATCTATGGTAGTGACGTATCGCTCCCAAGGCCATGTCTATTTAGTTTAG
TAACATGTAACTATTTTTCTTGGAATTATTTTGCGTAACAAACG
>GYA|c27497_g1	start:5249	end:5556	length:308
TAGTAAAATTTGTATCGCCATTGGAAAAGTTGCGAGAAGAAAGAGTATATGTAGATTGCG
ATGAATTTGAAATATTTTCTTCGTCTTTTTTTGATTATGATTTGTTGTTGTTATGATGAT
GATGGATGAGAAGTTTTGATAAATAAAGAAATATGTGAAAGTAAAAGTGGTTGTTGGTTA
GAAAGAGAAATATATTATATTTGATTAATAGATGAATATTTTGATGTGTTGTTATTGGGT
CAAGTGGCTATCTGGTCATATGAACCAGTGTTGAAGTTTGTTTAGGTAATGATTGGAAAA
AGGGGAAA
>GYA|c33646_g2	start:306	end:1	length:305
AGAAACAAGGGTAATTTGGAATAATGAATGTAGAAGCAAACTTGTCAAAATTGTATGCTA
TAGCAATGAGGGTATTGTTGCTTAGGAAATTTCTGAATATGCAGCATAGAAGGGCTCGGG
ACTTGACTCGGGGGAGATGTGGAAGGCCTGTTTGTCTCGTGTTGGTTTTTAGTGACTGCT
TGATCTGTGGGTCTGAATAAGTGGATTGCTGCTGTGTTTATCAGTTTATCAGTGTGTGTG
TGTGTTTGTACAGCTTCCGTCAAGAACCTTGGAACCTTTTTGAGTGGGAGTCCCACTGAA
AAAGG
>GYA|c24268_g3	start:3093	end:3113	length:21
CCAAGTCCATAGGGAGGATAT
>GYA|c22018_g1	start:819	end:1	length:818
TTCGGCTATGCGCGTTGGGTTTGATTGAGAGGCGGCAGCCGGTGTGGTGAGAATCGAGAG
CTGACACAGACGGGTTGGCTTGATGGACATAGTGACCGGTTTTTGGTCAGCAGACTGTTG
ATCAGAATGCCTTCGGCGGCTTAAAACCAGAGCGAGAGAGAGACCCCGACTAAGGTCTAG
TTCGCTGAACCCGTTTATGCATCTAATCATGATGTCTGGGTCTGGCACTAAAAGCGCGCA
GATCAAAGTCGCTATCATGTCAGGGTAGGAAATGGAATTCATAGATATATTTACATTATT
AACATAAACCAACGATGTGAAGACTGAGCCAGAATATGACCATAAAAAATCTTGCCATCA
TCTGGACTAGCTTCAGCTTGTATACATGTATATGCACGCTTACACGCAAAAGTGTAAATG
TGCTCAATTTTTTTCAGTTTAGTGATATAATAATAGTTGTGTACTCTCGGGAAATCTCAT
CATAGTATTTAAACGAAAAGTGGACGAGGGGGGGTGTCTTGTATTTGTTTTTATTTCCAG
CTTGTTGTATTGTGCGTGTGGTTTGTTTTTTGAGAAGTGTTTGGGTGGGTAGGGGGTAGT
GTAGTCATAGATAATATATGCATATTCCCCCCACCCCCCCTCCTCGAATTCTGTCTGTTA
GGCCTCTTGGATAAACATGTTATTTGTTGTTATGAGTTGTTAATCAGGTTCATAGCTCAT
CATTAATATCAATACAAAAAGTCGTGAAAAAAAACCTGAAAGAGAATATTTTAATAATTG
TTGTAATTATTAGTTGGATGTGTTTATATGAGTTTTGC
>GYA|c22539_g1	start:2237	end:1	length:2236
CCGCCCCAGCACTCGCCCATTCCAGCTCAACACAGACAACATGGCCGATCCATTGAACCC
TTGCCGCGCAGCCTCATCGCCATCGCAACTCAGCTCCTGAAGCGGCTTGACCTGAATCAG
CACCCTCTCTAAGTGTGCCACGTCACCAAAATTTTAATCGTCTTGATTTCCCCTTTTACA
CTGGCATGCTTCGAATTTCGATTGCTTTACCGTTCAATAACTCGTTAGCTTGACTGTCTT
GATTTTTGGATGTTCCATTTCAGACACACTCTTTTGATCTCGACCGGCTCCACCTTCTCT
TATGGTCATCTCGCTCAGCACCAAAAAAAGCATGAACCCCTTTTGCGCGCACTTGACATT
TTGTCCATCTGTTTATCAAAGTCAACCCTGCATGTACCATTCGTATTTTCCTCCTTTTTC
ATTACACTCACTGTTATAACATTAGTTTTAGGGAAAGTCGAGGCCGCATTCATGAACATT
TAGTTTCCGGATCTCTTTCATTATGGTATTTATCCATTGTCGTAACATTACCCTCGCTCA
AATGTGGAATTTAATAGCAAAATACAAGAGACTTTTAGTGATTCATATCAGCGATCAAAA
TAGACATTCTGACGCCAGCTTTGAGTCATCGAGTCTGCATTTCAAGCACCTTGATTTGCC
TGCCAGTCTTAAAACCCGGGCACTTGACTTGGACAGAGTTGAGGACCTTCAATACCCGCG
AGCACCAAAACCCCATTGTCCGTCTGAAAATAATCTATTACCGCCAAAGGCTCAGGTCCA
TGCATGACATCTTGTGAGCCGTGTGCTATGGGGGAGTGATGTGATAGTCACTCGGCAACA
TGTTGTACCGGAAGCTCATGAGTTGAGATTTGTACAAGGAGCTCCACTCTTTTTCAGTCC
GAATCGGGTAGACTTTGTGTGCATAGCTTTACACAGTTCATGCCTGATCTGCTTGGGCTC
GCTTGTGCCAGACCAAAAGCAAGGGCAGGCCGCGGCGATATGCACATGTGCTGCTGGGAT
CGCGCCAGCTCCCAGCTGGAAATGGGACTCAAGTGGCCCCAAAAGTGTTCCGTCGAAAGA
TTTACAAGCACACGCAAGTTACCAATCACTTGATGCATCCGCGGTCGCTCTCACCATCGC
ATCCATGTGGGAATTGTAGAACGTGCATACACATGTACTATGTAATACCTTTTGAGCGGC
TTGTCGGAAGCGTGGGTCAACGTTGGGTAATCGGGGCTAGAAAAAAGTTAGTCAATCCGA
CTCCATTCCATTCCCCGCGGTGTAGACTTGCAATCTGCTCGCCGGATAGTTGGCTAGGGC
AGTGCCAAAGTGGACCTGGGTTTCTGGACCTCTAGGACCTCCCAAGCCTCTGCCCTCCCA
AGATTTATGTAAGCAAAGATTTCAATATTGCCTTCTTAAGTGTGCAAGTTTGTTGGGGGG
GGGATTTTTTTTGCGGGAGCACCTCTTGCAGGGGATTACAAATTTTTTCTACAGGTCCAA
AAGATTCCGAGTGACCCCTAACCTAACCTTGAACCTAAGTTAATGGAATTCTAGGTCTAG
AGGTCAGAGGCTTGGGAGGCCCTGGAGGTCCAAAAACTTTGCAGCATGTTTTTCTGGCGT
TTAGTCCTTGGAATATCATGGTTTTTCTTATCTTCCACAGGTCCATCTGCATGTCCCCCC
ATCCAAGTAAAAAAGTTGGCCTGACAGTGGAAGTTGGAAAATCTTGCTGGTGAGTGTTAA
AAGTCCAAGAATATACCAACCAGCCACCTCTAGAGCTGGCTGATCTGCATGGAATGTTAA
ATTCTTGCTGAGTTTTTAAGCCAGACCAGCCAAATAATTTTCTGGTCAAGAAATGGTGTG
AACCCCCCTCCCCCCCCCTGATGGGACAGAATGGTATATACACCATGGGAACCCTGGATG
TTGAGAATTGATCATCAAAGATGGCCAAATGGCTCTGTAACTGCCAGACTACAGATGCAT
TACCCAGCTCTCATTTGACCAATCAGACAGTCCTCAAACGGTGAGACATGGGTCTTCCCT
GGGCCTTTATCCTATCATTCATGCCTTGGTACAGTTTTCAGAAACTGGACCAAGATCCAA
TTCCTCAGGACAATGGTAATGGTGTGACATGGGCATAATCATTTGCATTATTAACATGAT
TTTGTTGAAAGTACACCATTTTTGAGAAACATATATATGGAATCCTCATTGAAAGTAATA
CAATCCAAAAAACTCC
>GYA|c25705_g1	start:1036	end:1155	length:120
ATGGGATATTCAATCGAATCTAATGCATTGCCCGAACGGCGGCGCCCAACTGGAGTAACT
GAGCTCTAGAGAGATTGAAAAGAAGATGCCAAAGAAGTCGTAAAATGTATCCTGCTCATA
>GYA|c22887_g1	start:320	end:1	length:319
TCGAAACCTCTCAGTCATCTACCCTAATGGCATTGTGAGAACTACCTCTCGGCACTTTTT
TGTCGTGTGTCCTGTGGAGTCTTTTTGAAGGTGTGATTTCTAAATTGCTGCATATCACAT
CAAAAAAAGCCCATAGCATATCTTGGGTCTCAAAATTTTGAGGGAGATCTTCTCGAAAGT
CAACTGACCTTAATATTTAAATAATGACTATTAAATGATCATCTGTACATCTCAATGACT
TACATTTAAAATATGCATTCGAGTTTCCATTCATGAAAAAACAGCAATGTGACCCATGAA
CAGATACAGGTTGAGGTGC
>GYA|c22601_g1	start:1076	end:1841	length:766
TTCATTGAGTATAATTTGTTCGAGACCTTCTGATTGTGCCTCATTTGACGTGCTTAATCA
TTGTAAAAGTGCTATGGCCATCAACATCTTCAGCAAACTTACATATCCCTTTGCCACAAT
TCCCATCATTTTTTATATATTCTGTTTTAAGTCGGTGACTGGGCCTAGGCTATGTCCGAC
TGAGAAGGAGGTACCGGTATAAGCATGTTAACTGATATACGGTCTATGATGGTTGGCTGA
GTTGTGGGTGGCTGGGCAGAGTGGAAAAAGGCGATATTTAAACAAGTCATGGAAAATAAT
CAATTCTTTATCTTCTTTTTTTTTGGTTTTGAAACCACCTCCAGTTTGGTTTGAGGCGTT
TGGTAGAATGAATAAATCGAGCTAGGACTTTATAAGCGCTGGGTTCGTGCAGACACTGCA
TGTTTAGGGGGATGTTCATGTTGTGGAGGTCTCTGTGAAGCTTGAGGCGAGCATCTTCAT
GGAGAGGGCAGAGAAGCACGAAATGTTCGGTGGATTCAATACCAGATCCACAGTTGCATT
CCGGGGAGGGGTGAAGGTTAAATCGATATAGAAACTTGTTGAGGGGGATATGACCAGACC
TCAATTGGCAAATCCAACTAGTATCTATTCTAGGAAGTAGGGATAGCGCTTTTTGTGACG
CTAAGGAGTTGATTTGGTAGCGAAGTCGTTTTCGGTCCTGCTCAGAAAAACTAAGCTTTG
CCCATTCGTTTATCAAAGCGCGGGTGGCTGCTGAAGTTAAGGCTCT
>GYA|c21245_g1	start:775	end:1747	length:973
GGCCATCGGTACACGCCCGGTCAGAGTTGACGATCATTCTGTGCAGCGTCTGACGACGGC
CCGATTCTGTGAAGCCAGCCCAAGGTTGAAGTTGAAGCTCAAACGGTCGTAGTCTTGTTG
GATTGATGGCGCAGTGACTTGTTCGATTGCGAATGTACTCCGAGTTCATTGTGTCTGGTA
GGATTGCATGACCAAGACGGGCTAAATTGCAATCTCTTTGGAAAGCCTTCTTTATTTTAT
TGATGTCCATCCTATAGCGTTCGTTGTGGGGCAGTGTGCTAGGTTTTGCTTTCTCGAGGT
ACCGTTGTTGTCGTTCCTCAGTTGACTGAACATAAAAAAAATGCCTTGCTGTGATTTACC
CCAAACCAAAGCGAGAGTACTCCCAAAGTATGAGGGACCCGAGCCTCTTCATATTTTGAT
TTGAATAAAAGCTCATTCTGATTGTGGTCATCATTTTGATGTTGTGGAGCTGAAGGAGAA
ACTTTTCCTACCCGAACCTCTGAGGTTTGAAATTGCAAACACCAGACCATGAGAGCCATA
AGGAGGCTTAACTATCAATGTACTTGGCTGAAAGTTGTATCTATCTTTCAAACAACTTAT
GCTTCTTAGGTCTTGATGAAGCTGTTCATCTGTAGCATTTCCATGCATGTCTGCGTGATT
CCAGACCTTTATCATATTCCTCAGAAGCATGATAGTCTGTAGTAACTAACTGAAACAAGG
CCCTCACCATATAATCCAGATGACCTTTTTTTATTATCATATTTAGTTGTAGTACCATGG
TTCCCAATAAAAATGGTTCTCATTGACATTTTGCTTTGTCTTGAATCACTTGTGGCTTGA
GCTGTCAATATTCAGAAGTTGGGCTTCAGCAGTTGGGTTTTTTAATAAAATTGTTTTTTA
TTCCAAATGGTTTTGATGCTATAGATTGTATTACAAATCACCTTTTTGCTATTTTGACAA
CATTTTTTTAGGC
>GYA|c43347_g1	start:58	end:1	length:57
AGTTGTGACTTGTGAGAGTGCTGACCTGACGAAGAATGTTGTCGTGACATCGTACCC
>GYA|c18789_g1	start:225	end:1	length:224
GAAGAGATTTATGGAGGGATTAGTTCATATATAAACAACTTGCAAATAACCCTTTTCTGT
GTCCTTTGTTTAGTATGGAAAACTATATATATATATGTATATGTATTAATGTTTTTGAGA
CTTGTAATGTTTTATGGGATTAGTGTTGTGTAATGGTATGCTTGTATTTTGGGTGGTGAT
TACATGTGTAATCTGTTTGCTCTCCTAGCTCAGTTTAGAGCAAG
>GYA|c35314_g1	start:248	end:387	length:140
ATAGGCCTCACCATTAATTGGGGTGAAGATTAAAGCAAGGTTATCACACCAAAATGGAGA
TTACTTTGCAGTGGGGTGGAAACTTTTTTAGAGTTGATATTCCTGGAAAACGACACGGGC
ACATGCTTTAAGCTATTTAA
>GYA|c22279_g1	start:994	end:1640	length:647
AATTCCCCCCCGCCATCCTCGACTCAGACTCTATCCTCTCCTTTCATGTATCATTGACTT
TTTTGGGGTTCCGGGTGCTCGTTTTTCTCTCGAGATGCGTTTTTTGGGAAGGGGGGGCTC
TTCGCGCTCAAAACACTCAGGCTGTCGTACACATATGGCCTTGTATCTTTATCATATCCT
TGGCGCTCATCGCCTTTCAACTTTTTCCATTCGGTCTACCATGATTCTCCAACCAACTTT
GAATGGTCTGATTGTGATAGACATGCATAATCAAACACTATCGGTATCCGTCCTTGATTT
AATTAGCTTAATACCCTTTAGTTTTAATTAGTACCCACTCTTCCCTTGGCTGACACCTAC
ACTATTCTTGTCCCCCATTCCGACCTGTCTAACACTTTTGTACTGTTTTATCTTTCCACT
TTCTAGTCTCGTTTTTTTAATACAAGGGCTTGTAGACAGGGTTTTTTTTTGACATGTATA
TCTTTCCAGAATCTCAATTTTGTTGATTATAATATTTTTATCGATTCAGGCTTGAAGTGT
TTTTTTTGTGGGAATTGCTTTTGTATTTATTGATATTAATCTTTCTGGTTGGTGTGAGTT
TACATTGTACATGAAATCAAGATTGAGGAGTTGAGTTTTGAGAAAAA
>GYA|c24251_g1	start:299	end:319	length:21
ACTTGCCGCCATCTCGGACCC
>GYA|c27248_g1	start:3717	end:4365	length:649
AAAAAAATGAAAATGTCTGAAGGAATTAAGGGTTTTTGTTGGGATTGATTTGGCTAGTTT
TGAGTTTTGGGGTGAGGAGTGAAGAGAGTGGTTTCAGTGAATCAAAAAAATGCTTGTACT
TCTTCTTGCCAGGTGGCAAGTTTGCTGAGGAACATACTGATTTTGAGCGCCTTGATTGTT
ACATGACTTTGTTCACCGTGATGACAAATTCCCTTCTTTCAATGGTTCACCTTAAAACCG
AAGGTTTACAACTGTTGGTGCTAGAAAGCACATGAGTGGGGTGGGGGGATGATGATAACA
TTGAAGGGTCATCTGGGACATAAAGTGAAACCTATATCCATAGTAACAGCTGGTAACAAA
GGACCTTAGCCTACATCAAGGTAAGCAAAACCGATGTGCATCTATGCTCCAATGAGCAGT
GAAAGGTAGAGATGGTCACCAATGTATGTGTAATCAAAGAGGCATTTGTTAGTACAAAAA
TGATTAACAAGAAGTGTGATTGTAGGAGCACTATATATATTATTTGTCAAGAAAACCTTG
ATATCTTTCTGTCTTTTGGTAATTATGTGTATTAACTGGGAAGTAGTGAGCATTTGTCAT
GCATTTTTTTTGCTTGTTTGGGAGTGAGGAAATATGATTTTTGGAATGG
>GYA|c21034_g1	start:582	end:938	length:357
ATTGATTAGAATTCTATGAGGCAATCCAAATATATCAGACCATGGGCCTGCTCATCTTAA
CGCTGATACATGGAATTGGCCTGGTAATCCATCCCTCTGGTCTTTTGACCTCATTCCCGC
CCTCTTTACTTGAGTCTCAGCATATGCTATCTCTTCGCATTTTGGCCATCAGAACGGAGC
TTGGCCCGCAATCGACATGTCTGCACCTCAGCTGTGAATGACTGACTGGTCATTGTCCTT
GGCGATGTCGAGCCACCACACTGGTTTTGCAGCAGGTGCTCTGACACTTACGATTGAGCT
CACTGCTCAACTCGTGTGCCCGAGCTTTGCCTTTTCAATCTGTCTGTTGATATGGTT
>GYA|c24104_g1	start:479	end:1	length:478
TTGTAGTAGTAGTTTGTTTTTTGATGATGATGACTTTTTTTTTGTATATGTGTGTGTTGT
ATGATCATGAGAATTTGTATTGGGGGTTCGTCTTTTTGATATTGAAAAGAAAAGATGGGT
CGGTGGTGTATATAGTGTGGTATATATATTTTTTTTTGGTTGAGGGAGGAATGTCAAGGT
AGACAATCATATGGTGTGTTTTGTTTTTGGACTTTTTTTCTGATTTTTCTTTTCCCCCTG
GACTTTTGTGTGGGTTTGTGTTGTTTGTTGTTTGTGTTGTTTTTGAGGGGGGGTTCTTGA
TGTTTTGATTTTGGAGAATTTGGGTTGAGAATTGTTTTGTTTTTTTGTTGGTTGTTGGTT
TTATATTGTGAATAGATGTTTATATGTGGTTGTTGTTGATAAATAGTTATTGGTGTTATT
GTTGTTGTTGTTATAATAGAAATCAAAGAAATTAAAGAAATCAAAGAAATTAAAAAAG
>GYA|c25490_g1	start:552	end:1	length:551
AAAATGAATTTCAGCAAACGTAGAAATGACCACCAGGAGTGAAACTAGTATTGGTACATA
GACTCGATTAATCATCTAGATCAAGTGTTGTGATGTCTTGTGTTCTAAAAATCATGGTAT
ATAGTTCCGTAGACAACAGAAGAGTAAGAGTGCTTTGTACACCATAGATGTATACCATTC
AGCCCAAGTGCAAGGAGTACAACAAGAGTGTGCCTCAGAGTGAGGTCATAGAAGGATAAA
CTAATGCTCATGAAGGCATTGGTCTACCTGAGTAAGGAAATGGACTAGAAAAAAAGACTT
GTGTTGTTGGTTATGACAGTGTAAGCTTTTGACATGATTGAAGGTGAAGAGTATCTTTGT
CAGCCTCTGAGCCTCTGAGACCAACCCAGAAGTCCACAAGGCTGCAGAATTACTTTGTCA
ACCCTCTTTCAACCTTTAAAACTCTTCTACAAGCACATAATATACTTGTACATACATCTT
ATACCTAGTATCAAAGGTACCACAAGAAATACCCTTGTGTAACACTCATTTGGAGTTTTA
TTACATAATGA
>GYA|c41054_g1	start:176	end:269	length:94
TGGTGGAGGCTTTTCTTTTGGACACATTCTCTCGGGTTTTGAAGGCTCTTTTTGTAAATT
GGAGGTTGGATCGATGCAAATGCTTATAGTTACA
>GYA|c20760_g1	start:2763	end:3157	length:395
GGCGCTTGTTAAGTCGCAAAGTCTGAGGCTTATTGTTCCCTGGCAAATTTGCTTGTGCTC
GTTTTCTCAAAAGGAGGTTATGGTGTTTGGTTTTGCAGTAGAATTCAGTTGGTTGGAGCA
AACGTAACGAAAAGTAGATCATGAGAGAATTTACAATCATTTCCATGTCAATATGTAATT
GATTTTGATCTCGCTTAAGAGCATTATGACCCCCTAAACAAACCTACTTTTTTGCACTTG
TCCATCCCTTCCCACGTTTTTTTGCCAATGGTGTTTATTTTCAAGATACAGCTTTCTCAT
GCCCTTTTCTTCTTTACCAAATAGTACTAAAAAAAACAATCTTTGAAAACAAAAGATACA
ACGTTGGACTACTGTTCTTGCGAGAGGGCATGAGA
>GYA|c42092_g1	start:144	end:1	length:143
TGGTTCTTTTGTCTCATTTACATGTACGGACTGGGCTGTTTGTTTTGGCATGGGGCATTT
GGTGTCGACTTGTTTGTATACTTGGAGCGCATTGGGGTCTGTATCGGGTCGTTTTGTACA
ACGGGGGTTTTGTTTGCATTGTA
>GYA|c36860_g1	start:417	end:440	length:24
GAAGAGTCATCATTTGATGGTGGG
>GYA|c43400_g1	start:233	end:380	length:148
GCGTATCTTAATTATGCTCTTTTCTTTCCTGGTTTATTAATGATGATGACTTTAACCTAT
TCTTCTTTTGGGGTCCTGGTACGGTGCCTCAAATTTTTATACAACATGACTTTTTCAGTT
ACATATTTTTTTATAAGTACTTAATTTA
>GYA|c24517_g1	start:1359	end:1623	length:265
ACTCATCTCTGGGGTCGTTGGCACTTTTTTGGCTCAAGTATAGAGTTTGTCTTTATACAT
ACTTGGTTGTATTCGAACAGTATATATCTATATATGTGTGTGTGTTTGTGATTGGGTATG
ATTGTGTTTTGTGTGTTCAAAGTCCGACTTCCCACCTCATTGATTTAAATGTTATTTTAT
TGTGTTATTGGTATTGTTTTCATGTGTATTGTTTCTTTGTAAGTGTGTAAAAAAGTACTT
TGATTGAATTTGAAGAAATCTTTTT
>GYA|c26882_g2	start:653	end:1	length:652
TTGGGTTGTTTTTTTTTTCTGGAGTTTTCTTTTGGGGAAAATGGGTTTTCTTATCTCTTC
TCTCTCTCTCATGGAGTTGTTGTAGTATTGTGGTTGTATAGTGAAAAAAGTTTTTTGATT
GATGGAGTTGTTTTATTTTTTTTTGGAAATCTGGCTGGTCGTGTGTGTGAGAGAGGTATA
GGATTTTGTTTTTAAATGTCTCTATCTCTCTCTCTTTATCTATCAAGTCTTGTTTACTTT
TTTTCGTTAGCAAAAAAAAAATCATTTATTTGCTGCTTTTTTTTTAGAAAAAAAGGGGTG
GTTGATATTGGTTGGTTTTGAGTTTGTGAGAGAGTTTGAGAGTTAGTGTGAGTGTGGATG
ATGTATATCAATGAGAAAAGAAGAAGAAGAAGTGAGTGATGATGATGATGATGATGGTAA
TTGGATGGTTTTGATAGATATATATATATAAACAAGAACAATTGGGGTGTTTTTGGTGGT
TGGATTTAGGATAAGAAGAAGAAGTAGTAGTGGTAGTAGAAGAATGAGGAAAAGAATTAG
GAGGAGGAGAATGAGGAGGAGAATGGGGGATGAGGGATGTGGATAAGTTGAGTGACACAT
GGGATGGTGTTTGAATGTTGGATAGCTGTAGAGAGAGAGAGAGAGAGAGAGA
>GYA|c40604_g1	start:229	end:333	length:105
AACTAAAAATGAAACCATTTCATAAAGCACACAGTTCAGCAATTTTTAATTTAACTATAA
CCGGTGTATTTTTAGCACTTTCTTTAATTTTTTTCTATTATCACA
>GYA|c23946_g1	start:810	end:1349	length:540
CCAAAAAAAAAACAAATGATATTGATACCTCTTTTTTGGCTTGAAATACTTGCAAATTAT
ACAAAAGTCATCCCCTCTCCTCATCATCAAAAAAACAATCAAGCGCACTGGTTATCAAGT
GTTAATTCTTTTTTGTTTTGGTTTTACAAATTTCATCCCGTTCTTCTTTACCTTTTTTTG
GATTTATAGTGTTTATTTGGGGAGGGGAGCGAAGACGGTGGGGGCAAGTTGTCATGGTGA
TAATCTACTACCCCTTTTGTATCTTATCTCTCACCCATCTTTTTTAATTTCTTGAAGATT
TTTTCTTTTTAGAAATGCTTACTCTCTTATTATTACTATCACTATCACTATCATTGTTAT
TGTCATCAAAAATTATCATAAAGAAGAAGCAGAAGAAGAAGAAGAGAAACAAGAAAACAC
CAGTCAAGTAGTCAAATGGTTTTTATGATGATGATGATTATTAATAAACACTTGTTGTGG
TCATTGTTCTTATGTACATGTGTGGTTTCTCGTACAATTGAAGGAATGGATATTTTGAGT
>GYA|c21472_g1	start:1092	end:1754	length:663
TATTTCACACATCCGATATTTGGCCGCGTGTAACGTATTTTAGGTAAATTGAGTCTTATT
TGTTAATATCTTGGTTATCTACCTCGTTGATCAGTTTGTATTATAAACACTTCGTACTTA
GCACAAAAAAGTCCAGAATTTGTAACGGTAACCTAAGCCGACGTGATGAATCACTGCATA
TTTGAAAGTGATAAATATTTCTATTCACTTGAGAAATGTAATTTCTGCCCTTCCAACTTT
TGTTCTGGGCGAGATAATGCTTATTCAATAATTATCAGAATCAGCAGTTAACAAAATGAA
TTGCAACAAAGCTCTCAGGTTCTTCTGGTGTGATAGGTGGCCAAAATGACCATAGAGCTT
TAAGATCTCCAGCCAAGCATGCATCATATGCAAGCAGCCTTTAGTGCGAAAAAAGTTATG
ACACCTCCATTCATTCACTAATCTTATGCTGTCTTCCTCTTCAGTGTAAAAGACATGTCT
TGTAGTTGGGAGCGCTTTTGTTCTGAATTAACTATGCAAAGAACATGTATAGCTACCTAC
CAACTTGAACATGTGAATGTATGCATGTATGTCTAGCCAAGTTCAGCAATCTCCATGAAA
GCTATCCTGACTCCACCTCGTATCCATAAATCTTTTCGTAAAAACCTGACCTACTACGCT
ATG
>GYA|c22237_g1	start:292	end:1	length:291
GGTCTCGCGCGTCTTTGAAAGTAGCTCCTCGAGGAACTTATGCATGTATGTATGTCTGCC
CTTAGTAGCAAATCACCAAACCTATGCACATGACCTCTCAATGCCAAAAATGTCCGAGGA
TATCACTCTTCAATATGATCAAGTGCGCCGTCCATGTCAGGCTTTGTTGGCTGCTCAGGT
CATCGCTCTTGGAGCATTTGTAGCCTCCCCGATGGTAAAAATCTTAAACCCCCTGCATAC
AGCTATAAGCCCCTGTCTGTCTGCTCAACATGTTCCAGATAAACATCCACC
>GYA|c12724_g1	start:433	end:461	length:29
ACCGGTGTAACGAGTAAACATCAATAAAG
>GYA|c23104_g1	start:857	end:1545	length:689
ATCCTCAAATATTTTCTTTACCTCCATTTCTTTCCTTTCCTGATCATCAAGATGTGCATA
CTGGTGTCCAAATATACATGTAACTGTGGGAAAATAAGAATGTTATCTTTATTCTGGAGG
GTTTCAAATAGCTGAAGTTTCTTTTTTGGGGAGGGGGAATACAAGGGAGAAGATGAGTTT
TTGGGGGGGAGTTTATTATCGTTGCTTAGTCTTGTTTTTCAATTGAATTTGTATTTTGAA
GCATTTTTCCTTCCTGATTCACGCTTTTCATTTTTCATTTTTCTGCTTCCTCAAGGTGGC
TATGCGTTAGGGTATTTTTAATGGTCTTTCTCACCCATTGGCACAAAGGATCTAATTTAT
AGTGGTGAATAACATCTATAGTGACGTGTCAGTATATTATACATGTTGCTTACCCTCTCT
TGTCTGCAGAGATGATAATACGTTTATAATTATTATTTGAAGAAATATACAATCATTTCT
TTGTAAATATAAATGTGTGATCTACATCTTTACATGTGATATAATTGGGAATGATTGTTC
TTATCAATGTATAGCTATTAATTTATCCAAGAGATTGATTTCAATATATGTGTACTCTCT
TAGATACCACCCCAACACAAAAAAGTTGTAACTGTATGTGTATGTGTCAAATTTGTATGT
ATGATGTATTTTTTACCAGGGGGGGGGGA
>GYA|c43077_g1	start:418	end:481	length:64
GTTATGCATGTATTGTACTTGTATTGCCGTATTATTTTTTACAGTTAAAAAATGTGTACA
TATA
>GYA|c26169_g1	start:1484	end:1	length:1483
ACAAAAAAAAGAAATCCAAAAAGGTAGGACATCTTGGGGGGCTGTGGCATGATTTGTTTT
TTGACTTTGATTTTTTTTGGTAGTTTCTGACCATAACCATTTCTTCCTCCTGCCTCCCCC
CATTTGCCTTTATACATCCATGTTTTTTCTTTCTTTTTTGTGCTTACATGTTTCCTCTAC
CATACATTTATTTTATTGGGTTTTTCTTTGTTCTATATAGAGATGAGAGAACAAAAATAA
ACCTGAAACGTAAACCTTACTGAATCTAATTCTCCCTCACACCCCATACAATCATTCCCC
CCCCCCCAAAAAAAATGAAGAAACTGATGAAAAATAACCTTCATAACAACATACAAAGTC
AAGAAAAATTCAAATGATAATGATGAATGCGAGAAACTGTAAAAGTGGCAGAAATGAAGG
TTGTATAAATATTCTTTTTTTTGAAAAGAAAAGAATACAGAGAGGAGAGGGAAGGAGGAG
AGGAAAGACTGATGATGAGTTAACATAAAGAAACCACACTTCATCAGTTTAAGGTTGTTG
AGTGATTCATATCTCTTGATATGTATCCATATCTCTTGATATGTATCATTCACAGCCATC
TAAAAGTGTTTTTTGATGTATCTTTAGGGTTATCTTAACCATACCCCAAAGATTTTGTAA
AGAGACACCCCAAAAATTTATCCAGTCATTTCTATGTTTATCTTGAGGTCAATTATTTTG
GAGATATTGAGTTGTGATTTTTTTGTCTCCTTTTGAAAACTATTGATTTAAAAACTTCAA
TCACGTCAAGTCTTTGTCTTTTTTTTCAGAATACTAATTTAGATTTGTTTTTTTATGATC
TAGAACCCTTCTTTTTAGTTTTTTTTGAATAGGGGTTTATAGAAGTATATATATGTATAT
ATGTATATCAAAGTATCTCTCTTTTTGTAATGGTTTTGGATTGAAGTAGAAAGAGAGAGA
TCATTTAAAATTTGGTAAGAGAACATTTAAGACAAATACAGAAACAGCAAAACCAATATT
AGATTTCATGATTCAGACCTCCCCAGTTCAATTTCTAGAACCATTTTTTTAGAGTTATAG
TACTTAAGAGCTCAGAAAATGAAAACAACAACAACCCATTGTCAGTATCTATACACACAC
ACACACACACACATATGTTTTGTTTTCTAATAAACAAGTTTATAGTGGACAAGAAAAAAA
TATTATTTATTAGAGGCAGCAAGGTTTGTAGAAATATAAATATATATATAAATTAAAAGT
CTCAGAATTTTTTGTTTTATTGTATATCTTTTTTCATGATTTTTTTTTTGGTTTTTGGTT
TTTTTGGTCATGATTTTTTTTAAATAATTTTTTTGGATGTTTTTTTTGGGGGGGTTGGAG
TTATTATTGATGAAGTTACATATATATATATATATAGGAGTATTGGTGGTATATATATAT
GTGTAGAATAGTTCAAGTCGATAATTTGTTAATGTATCATATC
>GYA|c24295_g1	start:377	end:1	length:376
GCCCGCAGTGCGAGATCGCAAACGAGTCGGGCGTGAGCTCAATGCGGACCATAAGGAAGA
CTGGCTGATCATGACGCAGATGCTACACCATAGTGGATCGTAAATTGCCAAAGTTCAAGT
TAGGTTGGTTTGGAATATCTTTATGGAATTGTTTGTCAAAAACTTGGTTCATCATCATCA
TTGTCCAAGGGCCTGTAAGGTGTGATTTATGTGAACAGGACTATTGATGATATTTTGATA
TGATATGAGGGGGGGATCTAAATATTGAATTCAGGAAAAATGGGGGCATGTGAGCAGATA
GTCAATAGTCAATCACTTGTTCAGAATTTAGTTAGTTCAATAGAAAAAATCATGGTGATT
TCCAGATACTTGAGAG
>GYA|c14534_g1	start:895	end:1428	length:534
TTATGAGTGACCTTTGGTTATCTTTTTGGTTCTTCACTTCTCTGGCTGTCGCATTCTTTT
CCTATTCATTTCAAAAACAGGCTGTCTTTCCTGTGTTTACTGTTCAGAAATCAAAACACT
TGTACCGATGCTCCTCTTTTCGTGTGCTGTTAGTTTTTTTGTTCCCTATCTTGTTTTCCT
CTTTGAGATTTCCCTATCATCTTCTTCCACAGAAGTCATATCTTATTTTTTCTTTTTTGC
ACCAGGGGATCAATAGAAAAATGAAGAGAAAAAACAACCCAGCGCATTTTTCAATCCTTC
ATTTCTACCATATAATCATAGCACATACATCTATTTATATTTAAATTGACAAAAAAAGCA
ATTAATTTATATCAATCTTATGATACTCTTGATTTGATCCCAATATTGAAAAGCTAAAAA
TGAACAAATGAATGCAAGGAAATGATATGAAACACGTCTAATGAGCTGGATTGTGGTTTG
TGTTTGTTTTGACATACATATCCTGTCAAGGGTTGGTGGATAAAGAATGATCCG
>GYA|c26082_g1	start:2099	end:2660	length:562
TGAAAAGTTGTTGTATGATGATTGATGGGTTTGAGAGAAAGAGAGACAGGTATAGAGAGT
GGTAGAGGCAGAGAGGTAGAGAGAGATTGGGATTTGGGATTCAAAGTTGGATATCTCTCT
CTCTCTGCCTACCATCACAACCACTAACCCATCCTTTTTTTGTTGTAGAGAAAAAAAACC
TGAGTGGTTTAGGTATTGATTGTTTTAGATTATAGATTTTCCATCTTTATGTTTTCATAC
AAAAGTTTAAACATTTGTCTATTTTTTTAAAAGGTCTGTAGTTAATAATCTATATATGTT
TGGCTTTTTTTTTGGTGGGGGAGTTGAGAGTGTATATTTAAGAGAAAGAAATAGTTTTTT
TTAGTGTTAGATTTTTGTACATTTTTATTAGAATATTTTTATTTTGATTTAGTTTACACT
AGATTTTTCATACTTTCTTTTTTTTGTTATGTATTTGAATGATCTTTCTTTTTTTTTACA
ACAGAGAATAATAATAATAATAGATGATTAAAAATAAAAAAAAAAAAAAAAATAAAAATT
AAAAAAAAAAAAAAAAAAAAAA
>GYA|c23610_g2	start:2506	end:3018	length:513
GGTTCTTTGATTTTGATTTTTTGACAAAAAAATCTTCTTCTTTTTGGTTTATTTTTTATT
TATTTTTGTTTTGTATTAAGATCAACAATAAGAACCCAAAATAGATCAAATTAACATGAT
TATTTTTTCAATTTGAAGATGAATAAAAAATAATGATACAAAAAAACAATTAAAAGATTG
ATTAACAGGATATGTGAGGGTTGTGGGGTGTGGTAAACTAGGAGAGGAATTAAAATGAGG
AGGAAGCATGGGAGGAAAGGGGTGTTTGTTACTAGGTTAATGTTTAGTTTTATTCAAGTT
TTTTGGAGGGAAACAAGTGTGATGAAGAAAAAATGTAGGATTGGAATGTTATATATATTG
TTTTTTTTTGTTTTTTTTTTTGAGAGAGACACGGTCGTTTAACTTATAGTTTTTTTTTAA
ATTTATTTATCTTTTTAGGAGTTTTAATTTTATTTTAGGAGTTTTTTATTTTTATTTTAG
GAGTTTTTTATTTTTATTTTAGGAGTTTTTTAT
>GYA|c20901_g1	start:720	end:1	length:719
CCAGATTGTTTAGACGCCTCGAATGCAATCAAAACATCACCTTGTCTACTGGGGAAGCAC
TTTAGCTTTGATTATCAAGAAGCCTTTCATGATAAAGACTACCACCATGGGCGATGAGTT
CTTTTGCACTTGCTCGGGTTGGACTAACTATTCCCATGCCTATTGCCATCATTGGCTTTG
CAACATGTACTAGCCCCAATCAAAAAAGTTTCGTGTAGTAATGACTGCTCGCATCATGGC
AATTGCAATCCACAAAGTATGTTTTCCAGTATGGGTCATTAGAGGAGACTCGAATTGTGA
TGTAAGTTTTCTATGAAAGTTGCGTATTTCTAGAGGTGGCAAGGGTTTGGACTTGTAAGG
GGGCGGGGGCAAATTTTATAGAATGATTGTTTGGAATAATTTTTGGGGGGTTGATATGGT
TGCTGATGGTTGGGGTATGTTGTTTATTTTCAATCTTATGTTTTTATTTTGTTGTGCTAT
TTCTCTGTCTGTGTGTGTTTTCTTGTTGTTATTCCTTTTTGGGATAATTTAGGGCTGTGC
TATCTGCATGGTCCCTTTTTGGCCTATGAGAAAATAATGGAGCAAAGGTCCAAAATGGTC
ATCAACAAAGTGTTGACAGCCATTTTGGGCCCAGGCAGCCGGCTTTGCTTGAGTTGGTGC
AAGCAGAGCTGGTCTGACTTGAGCTAGCTCAAGTTGAACTGGCTCTCGGCCTACTCAAG
>GYA|c23359_g1	start:541	end:1	length:540
ATTACTCATCTCTCTTCAAATTTCAACCATCACCACTTGTCTTTTTTTCAATCATGCTGG
TATCAAATAAACTCTTGACCCCCAAATTGAAGCCATCAGCAAATGTTTTCATTTTCTTTA
CCAGATCTTGGTACCTTTGTCTTGTGAAAGAGCAGGGGGAGGGGGGGAAATAGAGTTTTT
TCTGTTTTATGATGGTTTTAAATTTTGTAAATTTGGAAAAAGAAATCATCACTTGAATTC
AATACTCTTGAGTCTTGATCTCAAAGGCAAAAGTCTATAAACAGATGAACTGATGAGGAT
GATTGAGGATTATTTAAATCTTTGTTACAAAGAAGATACCAATAGAAAACACATGTACAC
ATACATTGTGTACTGAAAATAATTTGTCATGATTGTTTCTGATGATGAGAATTACTGACA
GGTTTATGTTTTATGGGAAATTTTATGTAAGGATTTATGATAATTATTAATATGTACCAA
TACCTCCCAAAAAAACTTGGTATTAGAAAATTTCAATTTGAGATGATTGGTTTTTTTTTG
>GYA|c42947_g1	start:33	end:1	length:32
TTGTTTTGGTGTTTGAAGCCATGGCATGACTC
>GYA|c45047_g1	start:152	end:216	length:65
CGTATTTTGAAAGGCTTCCTTTCCTTTTTTCCCCCGATTTTTTCTTTATTCTTATTCTCT
CCTCC
>GYA|c23544_g1	start:497	end:1	length:496
GATCTGAACCAACTAAATTTTCTGGGGCTTGATCATATGATTGAAATTCTTGCCCTGATC
CCCTAGTGTGCATGAGAAACAAAAAAAAGACGTTCACCCCTAGAAATCTTCAACTTCGCC
TATTGTATTTTTTGTAGTTTTTTTTTGCAGGGGCTTCAATTTGTACAATCATCCATATTA
TCAATGACAGCTCAGGAACTAATAAACCAAACTGAATCAATTTCTTTGTTAAAGATGCAA
TTTTCATTCAATCTTGTTTGATTTGAAGTGAGGCATTCAAACTTATTTATTGGCAGCATG
GTCTGTGGCCTTGTCTGAGCAAATAGCCCCAAAATCCTCTTCCTTCTGTCTAGATTCCCT
TAGTTCTTTGAAGCTCAAGCCTGATCAAATCAAGTTTCTGCGTGTTATGGCTTGTTTTGA
TATGTTTATCAATATGAAACCTGTCAACTAGAAGTTGTTTACTTTATTTCAACAGAGAAC
ATCTATATATATCCAC
>GYA|c13719_g1	start:235	end:1	length:234
AGTGCTGCCAGTCTGTCTGAAGGATGTGTTTGATGACAGCATTCATCATCTTTTTTACCC
TTTTTCTAAGGTTTCCGGTTTTGCACCAGTTTCAAATTATTTTGCTTAATCTATCTTTTA
AAATTCAGAGACCTTTTAAAATCATTTTACAATGTTCCAGGATCAAAAGTTTGTAACAAA
TGAAAAGCTGCAAATAGTGTGAACTCAAAATGCTATTTAAAACAAGATGTTGCA
>GYA|c26206_g2	start:614	end:1	length:613
AATGTGTCATTTTGACCCACACCATTCAATTGATTGTCTTACAGACAAATGTTAGGTGTT
TAGTTTAATTGTTTTTTTGCATTATACATGGACTTTTCAGCAGCAGACTAGATTGAGTAT
GCGGTGCAAAAAAAAAGTTTATTAATTAATAGAAACTACAACTAGTCTCATTTATAGTTT
TTTGCTCGCTTGAATATATTACAGACTCACTAGCAGCTTTGGATAGAGTGTCTAGTAGGT
TTATTGTCTGTTGGTTTGGGTTTGGGGTTGGGTTTGTGTGTCTGTGTGTCTGTCTGATTG
AGATTATGTCTTGCACAGCAGAGCAAATAGCAAATAGCAAAGAAGAAATTGGTGAAGAAA
AGGTTTGATTTGGTATGGTTTGATGTGATTGTAGATTTTTGGAGAAGATAGGTTCTGAAA
AGTGATTATAAACTGTACTTGTTGTGTTTTCTCATCAATTGACTGAGAGCTACTTAATAG
AACCTCTTGTTTCACACTACACCACCAGATGTAGAAATCAGATTCTGAATCTACATTGGG
CAAGGTAGGTTTGCATTTTGTGGATGTGAATACCACTTAAGCTCCTTATCAATGCTTGTT
GTGCCCAGGTGGA
>GYA|c26203_g1	start:928	end:1	length:927
GCCTATTACAATTGTCTCAAAAGAAAAGACATGCAGACCGACTATATAGTTCTCCTCACA
GTCCTATATATCTGAATCTTTGGGCATAACTTCAATTTCGCACATCTTCTTATACCTACC
CCGTTTTCACCCATCAAGATTACTTTTGTAGATTTTTTCCACCCGATGGGTCTTTACCTT
CATGGGACTTGAAGGGTAGTTCACTTGGCAGAGTTTTCTCCTGATGAATAAGGCATATCT
GTGCCATAGCAATAGGTACTCACACCAGCACTTGAATTTTTTGAATATTGTTGGAACTCA
GGATCTGATTGCAGCAATACTGGGTTACCTCGTGGTATTCTTCCATCCAGTAGCTCTAAA
CATGCTCAAAGACATCTGTGGCAAGTTGCATGCACAGATTGAAACTGGCAATAATGTAAG
TGTATGGCAATTGAGACTCGCATTACTGACTTGCATGTTGGAATCCGCCCGATTGTTGTT
GCTACAAAGCGTCTTGCGTGGCAACCATACCCAAAAGGCCTGGCAGATGACAGATGATGA
AAATCAATAAAGATGAAAATCAATAAAAGGACCAGACAAGAGATGGGTTTATTACCAACT
CATCTATGACATCTACACTCTCTTTGAACATCAATTTGCTTCATATATCCATTTAATCCC
TCTGGAGCTATACAACCCTTGATATTGCATGCCAGCAAGATTACTAGTGAAGCAGTGAAC
AATATGATTTGGGGGTCAGATGATGTTACAAAATGAACTGGGAATCAATTCATGCTCTAG
ACATCTGGTTCCTGCCAAGAAATTGGAGGCAGGTACCCCAAAGGCAACCAAAAACTGACA
TCAAGAGGCTAAAAGGAGTCAAAGGGCAACCCCAAACAAGATAATACTCCATGATTTTCA
CATCCCCACAGAACAAAGGGTAATCAT
>GYA|c9041_g1	start:36	end:1	length:35
GTTTTTAGGGTTTCGTTTGGTTTGGCGTTTTTGGG
>GYA|c38155_g1	start:396	end:1	length:395
GTTAGTTGGTGCTTGCATTGTCGGATCACCCGACATAAATTATGCATCTTATCCTTCTCG
CTTTATTTTTCTCTTTCACTTCATTATAGATTTCGATTATTGGTTCTCTTCTTTGCATAA
ATAGATTTTCACCCTTTCCCTTGCATCCGGATATTCTGTTACACAAGCGTTTGTTTTCTT
TTGCCCCCCTTTTCAACATACCCATTTGGTTATTCGTTGTTGGATGTTTGGTATTCTGTT
TTCTGTATCATTCATGACCCTAATGACCCTCCATCACCGCTTTCCCTCCCTCTTTTTAAT
TGTTAGTTTTATATCATTGTTAGTTATAGTTTATATTGATATGTCAGTGCGCATTATACC
TATTTGCCTTTTCCTCACGAATCATGTCATCGGCT
>GYA|c24490_g1	start:1449	end:1919	length:471
ACCAGTGATGATTAGTTACTTTTTATGCATTCTTCTTTCTTTCTGTCCATCTACTTTGAC
GATCTCATACTCTTCTACCATACTTGTAAAGTCAGCAGTCAAAGGCTGATACTAAGCTAT
GTCATTTGACACCACATGCTGTTTTTTTATATTTCTTTCTTCATATGCTTAATAGTTCAT
CTACAAGATCGTTTTTTTTGTGAAAAGAAAAATAAAAGGCGCATTGTAAACTTTTGGTTC
GATTTTTTTTCTTAAAGCAAAAAAAAAATCAATTGTAATCACAAACAGATTCACAATGGT
TTAATTTCTTTTCCCCTTTTGTTCATCTTGATGTTCTCTTGTATATTTGCACTGATATAT
AAATATATAGCTCAATTTTTCTACCATGTTGTGGTGAGGGTGGTTTTAGAATAGCATTTT
TTTCTTATCAACATTTTTGAACAAGAAATGAGATTATTGTTGTGTTTGGGA
>GYA|c42269_g1	start:52	end:1	length:51
AATGCGAGATTCCCCTACCCACAAGGAGCAGAGGGCACAAAACACCATGTC
>GYA|c26524_g1	start:851	end:1	length:850
ACACTACAACATTAATTCACCATCCCTTAGGCACTAGTAAGCTGACTTGACACTTCTTTG
GTCCTCAACCTGACTCGCCACTGACATCATTCAATGCTTTGATTTTTTCAAAACAAAAGC
ATCCCGTAATGTGATTTGTGTGGTCAACCAATAGCTTTTTTTTATCTTTGAGAAAATGTC
AACATGGATGTGATCATTTTTATTTACAGCCAAAAGAAAAGTTTATGCTTCGGCGGTCTC
TTCGATTGAGACCTTGTTCTTGTAAAATGCGACGTGATTTTCAATTTCTTTTGCTTTTTC
CAGTGGAGTGGGATAGTACCAGGCAGCATCTTTGAGGCCACAGACGGTGTAGTAGCTGGC
ATCGCCCTTCCAGCCACAGCGGGTCGTCGTGTCTGAGGGGCTGAAATGCTCCTTGACGAG
CGAGTCTGGCGGAAAGTAAAAGTTACCTTCTACGGACTTTGTCTCGCTTGACTCAGCGAC
CAAGGTGCCGTTGAGAGTCACACGAACAACGCGACTCATGGTCAATTGATGTGCACGGTG
GAAGATGGGGAGCAAAGTGGAGGGTGAACTTCTTGCTGCTGGATGAGGGTACGGATGTGG
GAAAGATGAGGGCTTGAAGAGAGGTGACGAAGAGAGGAAGTTGGCAAGCTGGCGTGGGAG
GAAGCTGCAATGGGGTGCTGGGCTGCTGCTTAGGGCCGGTGGGGTCCGACTGCTGGAGGG
GAAAGAGTAGTGACGTCATTGCGTCAAGCACTTCATCATGATGGATCTCCAGTATGTCCA
TGCAATCACAGCTGAGTAACCCCATAAGGGTCGGCGGACTGAAAGCCCTACAGGATTATC
GAATTATTAC
>GYA|c34367_g1	start:434	end:1	length:433
TTATTTTACCCCCGCTTATACTACTCTTTCTCTATTCTTTCTTTTTCTTGAATAACGTAA
TATTTCTATATGCTACTAAAGTCATAGTCCCGGCGTTTCTCAGCGGCAGCTTGAATTCAA
TGATTTATTTTGTCTTTTTCTTATTCCCTTGCATGAACTTTTGATACCTTCTTCCCCTTT
GTTTCTTGCACACCGTGCACTATAGCTGGGTCCGGACTTATCCTTGTTTCTATACCAATC
GGCTCGTTTGATTTGAATTTTACCCTTTTCTTCTCTACTTCTATCATGACTCTGCTCACC
TATTATATATACTCCTCGAGCTTCGAATTTTCTGCGTGACCCCTGTACTCCCGCTCTTTC
CCCCTCATTCCCTTCTTCATTCATACACATATCTTCCCTTCAATTATTCTAGTTAGATCT
TCGATCAAAAAAC
>GYA|c23370_g1	start:1791	end:2310	length:520
GCAGTGGCTTTCAAAAGGTTATTTGCACATGTAAAAGCCAACTAAATTGTCATTACAGTT
TGAGTGATACGGCAGCCCCGAATAGGCCGAAGCTATAGATTCACTGGCAGTGACGAACAG
CAGCGCGGCCACTGGAGGGGGACTGGCCGCTTCATCTATCTCGCTCTCGTACTGTTTCGC
GCTTATGTTCTGAGCTATCATCAGTCAAGATCGCCGCCAAGGTGAAAAATAGGCCACTGC
TTTCTTTCAAAAGTGTTCAAAGTTTCCAAGTAGTTTTTTCATGTACTCTTCGTTTCTTCT
ATCACAGCCACTATAGAGGCTGTAGCATCAAAACAACCCTGACGGTTCCTGTAAAACACG
TGTACTTTGTAAAGATGGCGTTCCAGTTTGACATCTCCTGTGATAACTAAAAATGTTGAT
CAATGTAATTTGGTGTCATGATGCACAAGCTGTGATCGGTACACATAATGAGCACAAGGA
GTTTCCCGTTATGATATTTACTGTGCCGTTGTTTCCTACG
>GYA|c267_g1	start:144	end:346	length:203
ACCCTCAATCAGAACCTTTGGGTATTCTTCATGGGCCTCTCTAACCCTTCTTGATTCAGT
ACTGTACTATGTTATGAAAGGATGTAGCTGATGATCTTCGGTAATCATCCAAAAATTGTA
GTAAGGGTTTTTTTCTTCTGACTCATGGAGAATGAAATAGGTTAATTTTTTTGACAAGAT
CCACGGGTATCTCTGATAATTAT
>GYA|c26182_g1	start:1624	end:2103	length:480
GCCTGGATTTTAAACATGCGATAAAATTCTCATGTCCTTGCCCACACGTGAAGACCTGTT
CCCACACTTTTTCTTGGCACAATACTCAATACACCATTTCGTTTTGTTTGAAGATCTACC
CATACCATTCCTTTTTTCATGTTGTAGTTTTCTCCTTGATTTTCGCTCTTGAAAACATTC
ATTGTAACCTTGGCTGGATTTCTTGTCGAATGAATCTATGTTTGTATGTGTAAGCAAAAA
TGATTATGTGTTGGTGCTTCTGATGGAATGATAGCATTCCAACCATGTGAACAATGCACA
AAGTGATGGTCTCGTAATTTTTGCTGGTTAAGGACCATTTGCAAAGAAATACATGGTTAC
ATAATATTGATAGCCAGAACGTTTTTTTTTTTGCTGTATATACTTGGGCAGATGGATCCA
ATTTTCAGCAACAATTCAGATTGTGCCTGCGCCTATATCAACTCATACTATGTCAAGAAC
>GYA|c22609_g1	start:634	end:1179	length:546
CGATGGCAGCTGCCTGCTTTTTCTTGGTAAAAACCCCATCTCACAGGTGGCGTCGAGTCT
TGACCCTCGTCACCATGTTGTTTTCACCCATCACGCAGCTTGTAGAATTTCGAGCCTGTA
ATGTGCGCATGCTGCGTCGGAGCATCGCTTACTGACCACAAAAAACCATCCTGTTGCCAG
GAGTTTGAACGCATCAAGAAGCGTCCCCTGAGGCCGCCATCAGTTGCTTCACATGAAACC
TTGATTGTCCATTTGATCGAGGCTGTACAGTAGTGCTGATGGGCTTTATCAAACTGATCA
CAACAAGCTTTTCTCGACCAGGGTCTGTTCAACGAGATTCCCCCTCAACAAATAAAAAAA
GCAGGTGCACATGGCACTGGTTTTTTTTCTTGCAGCCTTAATTAATTGTGCATTTACAAG
AGATTACACCCTTCTTGAACAATAATGTTCCTGAGCATGTTCTGTGAAAGAGAGCCTTAG
TGTGCTGCTTGGTGGCTGTGATGAGTTTTTCCTGACAACTATGTCAAGAAAGTACTTCAT
CTTGAA
>GYA|c34313_g1	start:173	end:255	length:83
GGGTCTGGTCTCCTCAGCCTCCTCATCTGGGGGAGTGGAATAGTATCCTCCAGGTTTTTC
AATTAAACGGATTATTTTTTCAG
>GYA|c31198_g1	start:511	end:546	length:36
ACGTTCTCGGTCCCGTTATTGTAATAAATTTTGTTG
>GYA|c43082_g1	start:124	end:376	length:253
CACCTTGACAAAAAAGTGGCTAAAAGCCTTCTGAAATCCATTCATTTCATCTTTTTGGTT
GAATCATTGATAAAGGAAGAAACCTTTGTGGTGGTTGCTTTTTTGGCAATCAGTTTCTTT
TGTAAATACATCTCTCCGTGTTCATATGCTATCTCTTTTTTGCCATTCTTTGGGTGGTTA
TATATTCTTTTACCTTTTTATAAGACAAAAAAGGAGTCTCTTCATTGATCAGTTGAAACC
AGTTTCTTTGTTG
>GYA|c35596_g1	start:111	end:1	length:110
GTGATGCTGGCATTGTAATTTGTAGTTTTCTCCTATCATTCCGATCTCCAGCTAAATAGC
TTGTCTGTGTTGAGAATGTATCATATCTACTCTTAATGATTTCTTCTTCT
>GYA|c35712_g1	start:138	end:1	length:137
ACATATCTTTAGCTTTACAACTACTCATATAAGTAGCTATGGGAAGCCTATTTTGTCGAT
TTAGCGACCAAAACATGCTCATGCGCCTTATGAATTATCAGTATCTTGCTTGCTTGCTTT
GATTTATTATTATTATT
>GYA|c22566_g1	start:658	end:1	length:657
CATTTTTGCTCCGTTAAGTTTGGATTTGAAAAGCTAATGATTAAGTGGGTGACATGCCTT
GCTAAGCTCATCGTTATGACTTCATCAATATAGAAATTCAATGCTCTTGAGTTGTGTGTG
GTTTTGTTATTCTTATTTCTCATTGATCTCTGCTTGCATCTGCCTATCTTCTTGCCTCAT
GCTTTGTATAATTCTTCCTTCTGACACAGCACTGAAATTCACCCCAAGGTTTGGATCTCT
GTTGTAAAAGTAATACATATATGCATTAACCTTTGATGATGGGGACCAGAATAGACAAAC
TAGGAAGGTGGGAGAACTGTCACTGGTACTGAACAATTAGGCATCAGGACATGATGACCC
TTTTTCGCAGAATAAGAGGGGGTTTTCCCCCTTTCAGGCATAAGAAATAAAAGGTTTTGT
AACTCTAATTGTAAGATATATTGGTTAGTGTGACAGTGGATGGGGGGAAGTGCCTTCGGA
AGGGGCTTTCTGTTGTAAATGAGGGCCCTTTAGAGCTGATACCATCCTCAACATTGGCTG
GGGGACCTTGGACACACCCAAAGTACTCCAAGATGATGCCACTTTTTCTCTTTGGATTAT
CAGATTTGACTTTGGAAAATATTTTACTATACAGAATACACCTTCCAAACTGAAAAT
>GYA|c37590_g1	start:40	end:1	length:39
ACTATATACATTTGTACTCCTTCAATGCAGAGAAACAAC
>GYA|c23582_g1	start:446	end:1	length:445
AAAATTTAATGAACCATGCCATTCATCACTTTGCGGATCAAGAGCTCAGATTCGACCATC
ATACTTCACGAAGATAGCTTTATATTCAGTGATGAAATGTAGCTCATTTTGTTTCAATAT
GCTCTTATGAGGAGCTAGTTCTCGTGCAAAAATGTTGAATTCAGTGGCCAGCCTGAGTAC
AACACTGGCCAGTAGCACCTCTCTTTACACCCACACATGGGAAAATGACAATCTCCTAAC
AGCTACTGGCCAAATCCTTGAGGTTGAGCTTATGCCAATAAAAAGGATGGTCCTGAAAAA
CACACCTGGAAAATTCAAGTGCAATGCCCTAGAACTCCTCTCTCATGGCACAGGATGGTT
CCAGCCTCATCTGAAAACTTGAGGTGGCTATGGCAAAAGCTGCCCTGGGCTACCATACCT
GTTGGTATTCATGCCTGTTTACCTG
>GYA|c39830_g1	start:1055	end:1141	length:87
TTGGTCTCATGGCTGCATACTTTGTATGTGTAATTGGGTATCTCATAATCTGTGAAGTTT
GGGCTTGCAATGAATACTGTTCAAAAG
>GYA|c25631_g2	start:1637	end:2317	length:681
TCAAAATGGGATGAGCGTTTGACCAGCTTGGATTTCCGGTGGTCTCTCATTCACCAATCC
AAATGTGTGATGAACTCACAGCTGCTCAAGATTAGAAAACCTGTAACACAACAATCTTCT
TGTTATAGACCTGTGTTTGAGCTTGTTAACTACTGTAATACTTTGTTTTGTCATTAGCTT
ATGGTGATTTCCACTACCTTAATTCCTGCTTCAATCCATGAATTATCCTTTGCTTAGATT
TTGAAACTGACACTTGCCGTGCAGAGTCAAGTGTGTCCCATATGCAGATCCATGGGTAGA
TGTGCTGAAAGGATGCAGTTGAAGGATAATAAGCTATCAAGTCAACCTTGGCATACTCTT
AAGGTCACACCAAAAACTATTGGTCAGACTGACAACTATCAACAATCAGGCTCATGAACA
GTTCTTGTAGCCAGGTTGTTTTTTTCTTTCTCTCTCTTTGTCTTGCTTCCTTTCTCTTGT
GGCATAAAAAAACTGAACTGGTTTTTTTGCTGATGTCTTGTTTATCGCGAACTTGATTGT
CAATCATAAATAAGAGTTCTTTTTGTCTTTTTGTTTCTTGAAGTTTATTCATTTATTTAT
TTGTTTATGTTTATAATTCGAATTTTGAATTTTGAATTTGTTTTTTTCTTTTTTGAAATA
TATATTGTAATTGATTTTTAC
>GYA|c29195_g1	start:77	end:1	length:76
ATGGGTCGGGTCACTCAATTAGGAAGGGCAGCTTGAACTTTTGCATCCTAAAACATACGT
CTGTGTCATTTATGAT
>GYA|c25345_g1	start:1499	end:1607	length:109
ACAGATTGTATTTTTGTCCCCAACTGCTTACACATGTATAGTGATCTTAGAATGATCATG
AGAGATATTGATATAGAATAATTAGACTTTGAAATGAAGAACTATTCAC
>GYA|c20742_g1	start:1054	end:1	length:1053
TCAGTCTCCGCGTCAGAGACTATAGAAGATCAAAGAAATCCCAAGTCATCAAAATTGTCA
AACACATGTCAAATCATTGCCACCTCCCAAGGGACAATGCCTGACCTCCACCCGCCCCGG
CCTCGGGAACCGATTGGTTCTTTTACATTGCCCAGCCCTGCTATCTAGTTGTTGCTCCGT
CGCTTCATCGTCTCGTGTTGAGTGATGGCTATCTTTTTCCACAAGTGCCTATAATAAGTT
GTAGAGACTGTTAACGACCTCAAAACGACTCTTGCTGCACTTCACCCTCTGGCCAGACTT
TGCTGAAGGTCGATTGATATGCAACTGTCCGAATACTGCTGCCATAGAGTTGTCATGAAA
TTGCGGTGTTTTGTTACTGTAGTGGGGCTCAAGACCTCCAGAGCCATGGCCCGTACTGCG
TATTAATCATGATGCTTCTGTTCTTCCCAAAAACAAGAAGCAAGAATTAAACCCGTATAA
TGGTATGTTGACTAGTGCCCCACCAACACCCTGGCAGCATTACTCCAGATGTGTTTTTAG
GCCTTCTCATCCAGATTGGTTGTGAGCTTCTGTATTCAAAAACAAGAAACTTTTCTTGCA
AGATTGGAGGGAAAAGTTCAAAGAAAACATGTTCAGTATATTGAATATCTCCTTTTCAAA
TGCTCTGCTTATATGCAAATCATAAGGGTTAAACTGTGCTTGCCTTGTCATGCTCCTGAA
TAATGAGTTGGAAATGACTTTGGACTGTTCATCATCATATGTTAGTATGGGATAGTTTCA
TGGAGCCCTTATATATCACAGGACCTACAGATAGGTTATAAAATCCTCATTGGATGATTA
CTTTTACATCAAACCAGAACTGAATAAGTCCTTCATAATTGTGGCTATTCCTGTTTATTC
ATACAAAATGAATTTTGGTAACATACTTGATTAATTGAAATTTAATTACACACAAGTCAC
AAAAAAGCATGATTCATTTTGTTAAAGAATTGTCTCATTGTCCTTAGATAGCCTCCCTGA
ATCCTACTTATATAAGCTATACTTGACAGATTG
>GYA|c27630_g1	start:120	end:1	length:119
TTGGTATCTTATCTTTCATCGTCTCTTGTTTGTATGGCGAGAATCGAGAGCTTTTTGTAC
CGTTTTTTTTTGGGGGGGGGGGGTGGGGGGGGGGCGGGGGGGGGGGGTGGGGGGGGGGC
>GYA|c44153_g1	start:94	end:264	length:171
TGTAGCGTTTCCATTTTCCTATCTCTTGGTCGCAGGTTTTCGTCTTGGGGGAGCCCGATT
GTTTTTTGAATTGTCCTTTTTGTCGGAAGGATATATTTTTTGTTCGAACATATCATTATA
TCTCATTTGGAAGTTAGCCGGAATGCAGCCTTTAATATTACTTTATTTGAG
>GYA|c26414_g1	start:352	end:1	length:351
AAGTATTGAGATTCAAACGGAAGAAGAGGAGGGCAGAGGATTTCTTCTCAATTAATTGTT
TATCTTATATTTTATCTGTATTTTTTTTCTTTCTGTGATGGATAATGATGTTCATTTCTT
TATTGAATTGTTTTTTCTTTGAGATTGTAAAGATGATGGTTTTTGCATGTATGAAAGTTT
ATTTATCCATCGGATGTTTTCTCTTTTTGATGTATTGCTTGTGATTTTGATAATGGTAAT
ACTAATTGTAGTAATCATGGGTTGCGGGGGAATTTGAACCAGTGAGTGGGGCAGGGTGGG
GGGTGGGGGTCAAAGAAGGGCAAGAGCGGGTATTTTGGATAATGTGATATG
>GYA|c20057_g1	start:672	end:801	length:130
ATGTGTATGTATATATATAGGATTATATTGCTCCTTAGCACCTACGAATAATCAGCTCAT
GTGAGCTTATGATCACCCCGTATTTAGTATCAGATATATGGTAGCACAAACTATCGTTTG
GTAATGATAT
>GYA|c11246_g1	start:126	end:1	length:125
TCACACTTGAATGTGCTGCACTTTACTAGAAGTTTCTCTTTCTTTTTTTAAAAAATAAAA
AAAGAGGAGAAAAATGCTGTTTATTCTGACCTTTTACATAAATTTTTCTTAATTGTATCT
ATCTA
>GYA|c26879_g1	start:3894	end:4312	length:419
AACTTGGGTGGATTGGGGGTTTTTTTTTGGTTCATCTGGCTCTTCTCCAGTTGCAATAGA
ACGGTTCGTATTGTTAATTTTATTTCTTGTTATTTCAATGTAGAGAGTATCATGTTGTTA
TCATTTGTCGCACAATCGTTTGTTTTCTGGCACGGAACTTTATGGGAGGTAGCAAGTATG
CAGCATCAACGAGAAACCTTGGTGCTGTCAACATAAGACGGAAAATGACCACTTCGGATC
GTACAATACATAACAGCGTATCGTTAACTTGGTGTTAGAAAAGTCGTGGTCGAGTGCAAG
TCTCATTGTGCTGAATAAACCATTGCTTTCAGCCTGATGTATTGAATTATAAAGCCGGAA
GAATTTGTGGACTCCCAAGCACCTGGTGCTCCAACTTAATCCCTGCCTGGACAACTGAA
>GYA|c19904_g1	start:1029	end:1560	length:532
ACATCCGAAAGCTCTAAGATTTGTAGTTATATTATTGTCTCTTCAAGCAAATCAATGTAC
TATGTCGGTTTGTTTTAGAGCTGAGATTTAGCCACCTGCAGCCTCGTGGGTGGGTATCGA
GCTTGCCTGGCCTCACAACAGCCGATGGGAAACCATTGTGTACCAAAGTTGGGCTGTTCA
AGGTGTTGCGCTTGTAGATTCAAAGTGGGTTGAGACAGACGGATTTCAAATATTGCAGGC
AAACCCTTGATCACTAGGAAGTGTTGAGAATTAGATGGCTTTGCAAGATGGGTGAACCTA
CCAGAGGACACAGCAGCTCTTTCAGTTTCTTAAGTGATCACACTTGACTCAAAGGCAACA
AGGATCGACACTCTACCTGGGTTCTTACAGTTTGACAGAGAATTGAGGTCACAGGCTGAT
TGCCAGCCATCTGAATCATGTCTCATAATATGAGAATGATCTTGGACCTTCCAGATGGAA
AGGTTTGATGGAGTGAGCATGGGCAGATAGCATTGTTTTGTGGATTGTTCAG
>GYA|c15912_g1	start:385	end:1	length:384
TTGCAACTATCACTTATGAGAGCGGCAGACACTTGTGCTCAATGTCCCTTTTCTGGTGCC
TTACAAAGCGCACGTTAGATATTCTTTGTATCGGCTAATTCCGCTGCCTAGTTGAGAAAA
AGACAATTACATATCATCCTTTTTTAATGCACCTGAGAAGCATGTTTTGGGATGTCGGGT
GTCATGGACACAACATCTCTATGCTGCCAAATTTGGCTTTGGAAGGTAATTGAAACCCAA
ATTCGTTTTAGTTAGGCAATCCTGTAAAGTCATGCAACCAGTCAATTTTGAAAAGGGATC
AAAGTTTTTAGCTGTGTCATCACTTGAGGAATTATTGCCTGTAATGCCAGCTAAAGTATT
TCCTCATCAAGGCTGTGAGTGAGG
>GYA|c22587_g1	start:361	end:1	length:360
AACTAGTGTAGGAAATATTAGCTCTAACATCCATGTAAACAGCGACATGACCAACTCCTC
TCAGCTTTTAGGCTTGACTGGCTTGCATCTCTTGTATGGTGGCTACTGCTGGGCATGCCT
AATCTCATTGTATAACTCTTCTTGTGTTTGATCATCCCAGGTTTGCAAATAAAAGCTGCT
GCCTCTCATGTTGATGTGCTTATGTAAGCTAATGCAGCAAAAAGCGACACCTCACGCAAT
CTTGAATGATGCAGCCTGACGAGTGAGCAGCACTCAGAAGCTGTTCATGAGGTGTCTAAA
GGCCTGTTCAACAATCATGTTGAAGGTGCACAGGTGCCATGTTATCAGACTTTTGTGTCT
>GYA|c20790_g1	start:297	end:1	length:296
ATATTGATAGCATCTCGTAAGACTTGTCTTGTTTGTATGTTTTGATCAGGCTGTACTTAC
GATTTGAGAATAGCCAAAAAGGTTTCCTTTGCCTTTTGCCCTCAATCAATAAACTTCTCT
GTTAGTCCAAGAATCAGTCATTGCTTTTGGTTGATCCGGCTACAAAGTCACCTAGGGCTG
TCTTTTTTTTATCCCGGCTAGAGACTCATCTTAAACTTGTATCGTATCTTCTTGGTCTTG
TAAGAGTTTTTGGGAAACAAAACTGATAAACTGAATGAAGTCCTTTATGTATGCCA
>GYA|c21799_g1	start:829	end:1	length:828
TAAGTTTCACGATCTTAATCTCAACAAAATGGATCAAATTTGCGTCTGCACAACAGACCA
ATGGACAAGTAACGGAATGCTTGCCAACTGCCACATAGCTCCTCCATTTTCCTGCCCTGA
AATAGCAACGGGGCAGGTCGCGACTGAGGCCAAGGCCTCTGTCGAGAAAATTTCATCTGG
TTGTTCTCAGTCGTTGCCAATTAATATGCTCTTTATTTTCCCGATAGCCCAATCTTCTTC
TAAATCGTCCATTTTTCTTTTTCTCTGCTTTTGATTAATAGCTAATATGCACTTCTCAGC
TGTGCAAGAGGGTGAAATGGCGGGAAGAAGCCTATATTGACTCGTTATCTTTCAATTATA
TTTTCAATCGTATCGCATATTTTGAGTAAAGCCACATCATTTCAACCAATTTATTGATCC
TTCTTGCTAATAGCCACTTCTCAACTAATCCTTGATAGGTTTGATTTAGATTTTCTAACC
TACAGACTCATTGGATAGTGCTTTCACCATGACCCCTTTGTTAAGAATTTGTTATATGAT
AAACTCACACATGCAGCTTTGGTTGAGAATAATTGAGTGGTTTTTGAGAAGCTTTTTTAT
TCCCTTCTTTCTGATTTAATGTTACTTGAGAATTTCCAAGATGTTCAACTTCCCTCCTGT
TTCTTGAATCAGGCCTCTTTTCACATACTGTAACTGGTCCTCAGTTGCAATCTCATTCTA
AAAATTCTGTTATTTTTGTTTGCTCTTCAATCATCACATCACATAAAAATATGGGTAGTC
TAATCAGAAATATCTTGTTTATATTGTGGGAACATTGGAGAAAAGGGA
>GYA|c25414_g1	start:294	end:1	length:293
CTCTGGACCAGTTGATTGCATCTATGTCTTGGCTTTTTTTAATGTTCATTGGTGAGTATA
CAAGCATTCCCTTCACAAGTTTTCCAATCTATCTGGAGTCTGCTGGAAGCATTGAAAATC
TTTTTGAAGATGCTTGATTATTACTCTTCAAATGGAATGCTCCATACTTGTGATGTGCAA
CAATGAAACTACTATTCATGATGTGGATATTGTGTTGCTGTTGTTTTGAGAGCTTTATAG
AAAAATCATGGTGTTTATTGAGAGCATACTGCCACTACAGGTTCATTAATAAC
>GYA|c24323_g1	start:835	end:1	length:834
GAGTATCTAGTCGGGTGTGTGTATAAAGTTCAATGGGTTTTTCATGCTCGATGTATGTAT
CATGCTAGATGTAATCCAATCATTGCAAGTAAGAAAAGTGTGAGTGAGTCTTAAGCCAGC
TCTGGTAGATAACATACAACTTGCCTTGTGCTAACAGAACAGCAAGCCAATATTTGAGTC
CAACTCACCAAGACACCAATCGAGTCCCAAAGCAGCTCTTTTACCTCGATCACCAGCGGG
TTGGGTTTTAAGACAACACGTCTATTTCAGCAGCCAGAGGACCAATTTGGTTACTGCCCT
GCGTAGTATCTACAGTATACCACAACACACCTCCTAAGTGAAAATCAAACATTCGAAAAA
CTTTTCAATATCAAACCACTCACAACTCACATCATGAACAAAAAAATAAAACTCCTCAAA
CCGATCTTAATATCTTGGTCTCTAAAGATACCACTTGTAGTGTTTTGAAAAGAAAAAAAG
ATGCATTACTTATAGCTATATATATATATGTAGTTGAGAAAAAACACACAAACATACATG
TATGCAGGAACAAATCTGTGTGTGTGTTTTTTTTCAAGGAAGAACTTAACTTTTTTTTGA
TCAGAAGAAAAATGAGCTGGTAAACTGTTTATTTGCAAAAAGTTTGGTTTGGTGATGGAG
CTTGGGTTGGATGAGAGTCTTTTATTAGAGATGAGAAGACATAGAGGTGAAGACTACATT
GTGATAGCTGAGAAAATGGTGAGACATAGTGTTTGTGAGTGGTGTTATACAATGTGGATG
GTGTGGTTGTTTTTCCCCTCAAGATCTCCCAATCTATGGAAAGCATATAGCTCC
>GYA|c26684_g1	start:2888	end:3506	length:619
TGACCAAGCTTTTCCTCAAGAAAGAGAATATGGAGCATCGCCTACTTCAGTTTCGTCATT
TTGCGGACCTTTCTGGTCGCTCCATCGTTCAGCCCCATTTCTCTTCAAATCTTTCTTTGG
TGATTATATTTTTCTTCGTCCTGTTCGCCGCTTATTGGAGTTCATCAAACACAAATTTGG
AATTCAATGCATGCATATTATGATGAAGACAGAAGTATAGTCGATATATACAATCCTGCT
GATAAAAATGTTGCTGAGTCGTAAGAGTGATTTACTTTTTCAATAATGGGAGAAATTAGG
AATAAGCGCTTTCTTAATCAAGTTAGTGTATTTTATCTTGTTTTGATGACACATAAACGA
GAAAATAATGAAAGTAGAATGACCAAGTCCAGATAAGGAGTGATACCTTCTTGTAATTCA
ATAGTTTTGTATTTCTCATGCGATTATCTTGAGCTCTCGTAGATAAAAATGATCAGCTTG
TATAATATTTCATGCTTCACAAAAACATTTTGGCTTTTCGAGAAAATCTTATAACTTTGT
TTGAATTGAATTGTGGACCTGGTGTATGAACATGTGTACCTTTCTGTTGTGTTTCTCTCG
AAGTAGAGCAAGGAGGGAA
>GYA|c18853_g1	start:1242	end:1495	length:254
GGTAGAGCAGGTTTCGGCTTGCGAAAGCTGGTCAAACATCACCCTCTTTATTTATGACAA
AATGGCTTTCCAATGTGCAGTGGACACATGATGTTGGGTTGCGACACTACTTTGGGTCAT
ACTGCCGTCCTCGTATCATAATGGTAGAACCTCAATTTTTCAACCAAGTCAAGACTGGAT
ACAATTCTGAATACATTCATTTCTTTTAGAATTTACTTTCAAAATCAATGTATGAACATT
GATTTATGAATTGA
>GYA|c23835_g2	start:349	end:1	length:348
GGGTTTTTTTGGTGGGAATGGTGGTGGTATGAGTTTGAGTGTGAGGGGGTTGATTGTGCG
TGTGTGTGTCGGGCGGTTGTCGAATGGGGTGGGTGAAGAGGTCCGGGTTCTGAAGTGGGT
CTACTACCTACCCACTTTTCTCTCTTAGAGTAGTAGTTTTGTTTTGGCATCCTCTTTCTT
TCTTCTGCCATTTCTTTACTACGTGACATTTCTTCACTCTACTTGCCATTTTTGTTTGAC
TCTACATGGCATTTTTTTCAGTCTACTTGGCATTTTTTTTTTCACTCTACTTGCCATTTG
TTCAGTACTTGATTCTTATCTCACAGATTTTTTTTTTTTTTTTTTTTT
>GYA|c43003_g1	start:65	end:1	length:64
GTATACGATCGCATTTGTGCGAACGGCTACGTTATCTAGTGACCAACCTCGTAGGTGTTT
CCTT
>GYA|c23906_g1	start:546	end:1	length:545
AGCGCATCTCCCTGGCCCAATCTCTGATTTTGCATCGTTCTCTCACGTTTTCCCCTTCGT
AAGGGGTTCATGCACTCTTGATTCACTACTGGAGCGGAGCATGCCTGTTGCACTCGTTGG
GTCGAACCGCTATATCTGAAACGCCTTTCTTTTTTTTCGGTACTGCTATCTTTATCACAA
TGTTAAATTATCAGCTGGGCAGGGTCTTGAGCTCTGAGGGAGCTTTTTTTTTGAAAAAAA
GGCTGGTGGATAGACGCATTGCTTTCCTCAAGAAATTTGTATGCTCATTTGAGTTTGTAT
CATCACCATAGAAAAAAGGGGAGTTATATTTACTTTGAAATTGCAATTCATATCCTCATA
GCCTTATTATCATTATCATTGATTTCCTTAGATTATAGATTTTTCAATATCAAACAGATG
TCACTGCACCAATTCTGTTTCTTTCCTCAAGTCATTCATAAGATAGATTGGTATTGGGTT
AGTAAAATATGTATTGTAACCTTGAATCAAAAGTTTGTTGAAATGAGACAATTTGTGTTC
AGGAG
>GYA|c23400_g1	start:1543	end:1929	length:387
CCTCGAAATTGAAGGTTAGTCTTGGAGTATCAAAGTTGAATACAGTGGAAATTGGTAAAT
ACTTGGCTGGATCGTATTTGAAAAGTCGCACATGCAAATGAAATTGCCGAGGAAATGTCA
AGTGTCTTGCTCACTTGACACTTTCGGGTTCCCTTTGGTGGTCCTGTTGTATAGCTTTTT
TGGTTCAGTCGTCTTTGAGCTCAAGTGAAAAGCTGTTATCTGGCATTATATATAGATGTA
GAAAAACACCAGCAAATACAATTGTTTCTTCTCTGTGCCTGATTTTAATTGTTTGTATAG
TTTTAAAATTCTGGGTAGCAGATGCCAGCTTGGCTACTCTCCTTGCAGTGTTGAATAAGC
ATCAGTAAATAAACCTTCCTGATCAAG
>GYA|c19082_g4	start:338	end:1	length:337
CACGTTTATTTTCACTCAGTCTTGATTCTTTCTATCTTTTTATCTGCTTTGTAAAACGAA
CGGCGGAAGCAGAACATTCCCATCTCCGTACCCACAATTCAATTCCCAGTCCTCACCCTA
AGCATGGCTATCGTTCCTTCTCTCCAACTCCAGAGAAAATCTCTTTTGCCACGTCCCTTC
AACTCTTGGCTTCCAACACAAATACTGACTTGGCTTTTCTTTTGCATCATTGTTACACGG
ATCTTTTTAATCTTTGTCACAATACTCACCTTGAATTTTTTTTTCAGGGTGGAAGTTTTT
CCAATCTATGGCCGATGTTATGGAGGGGTTTTTTTGA
>GYA|c21573_g1	start:1326	end:2308	length:983
AAAAAGCCCCTAAAGCGGGTAAACAAAGACACGACTTTATTGAACCTAGTTGAATTTTCC
AGTTTTGAAGACCTCCTTGCCCTCTCTACCATCTCTCACTGTGCGCTAGAATGATTAGTC
TGATACGGTTAAAATGGGATGGGATCATGCATCATCTACTTTTTCATTTTCGAGGGGCTT
GATAGGCTCTTTTTTGCTGTGTTACCCACGCATTTGCATAGCCTTCTGATGGCCACTTTC
GTCGGTTTTGATGCGGCTCTAAAAAATCACGTTTCTCAAGCAGCTTACCCGCATGGCTAT
GTAGATATGCTATGGAGATCGTCTCTGCACCATTACAGCGCTGCACCTCTTCGCTTGATC
TATAGTTGAACGCCATGAGACAGGGGACAAGTCTCTTGCATGTGGCACAATTGGTTATGA
GCAAAGTTAAGGATTTCCAAGTACATGCGTAGGTCGTGAATTGGCAGGGGTCTTTAATGC
CCATCTTGCACCACATGAAGGAAAATCCACAGAAAACACATTGTACATGCATGTGAGTAT
AATAGAATAGATGGTAGTCTTGAATATTGTTCGGAGTGCTCGATGGTCGACTCGACTCGA
GAAGGTATGGCAGGCTATTGGGTCGCTAGTACGTTACGATCTGAACTAGGTCCCGCTCAC
TTTTGCACACATTTATGTTTTTTATAAAACCAAGAATCGGAGGTGGACGTCAAAAGTTAG
ACCACTTTTTTCGGCGAGGTCCCGAACCTATCTTCGATTCCCACTATGGATGCACACAGA
TACATACAACATAGTATGTAAAGGATGTACCGACCAGGAATTAAAATCTCCACATCCGCC
TCCACTTTGTAGAAATTTCTTTCGCTAAAAAAAGCATATAAGCAGCAATGTATATTCTTA
CTATGGTACCCAAAAGTCGTAGGAAAACTTATGAGAGGAATTGCCATGTTTTGCGTTGAT
GGGGGGGGGGGGGGGGGGGGGAG
>GYA|c21231_g1	start:357	end:1	length:356
GAACTCGCTCCTTATTTGCCTGTTGGTCCTCCACGCGTGTACTTTTTCTAACTCTGCTTC
AAGTTTTAAACCAAGGTATGTGGTATCCAGGTATCTTGTGTGTAGAAGGCTCAAAAGACA
ATCTTCTTAATGCGGCCCTGGATATCCCTTTCTCAAGTCTTCTATCAATTGTCTTAACAC
ATCCCAAAGATGCTCAGCTGGAAACTTATTCTGAAATACACAAACAAGTAGGATTAAGTA
AGAAAGTCCTCATAAGTGATCTCTTTTAGGATTCAGCTGTCATATCAAATACATGGACTA
AGTGAACACCTCTGGAGTGACAACATCGCAGTGAAGATACCAGAAGCACAGCTTGA
>GYA|c23715_g1	start:414	end:1	length:413
AACCCATTTTTTATTTTTTGAGTGGGCAAAACAGTCGGGCAAAAGTACAGTTGCTAGCCA
TGATGCTAAAGAAATCATCATTTTTCTCTCTCTTTGCCCTTGCTCTATTTGGAGCCCTTA
ATTTGGTTGTTAATTGTTGTCAAGGTAGTCTTTCCTGTTCTTTTGGCGAGTTGAACTTGA
CCACAAAAACTTACTGCAATGTTAATATTTAATGGGATGCGATTTTGTGTGCATGGGTGT
AAATACTACAGAGAATAAATCAAAAAAGTAGCATTTTTTAATCATTGGCATTAATGTTTG
AGGAAATTTGCATGCTCACACTTGTTAGTTTACATACATGGTGCTAGTTTGGAAACCTGC
TAACGCCGCCCCCATCATTGATTATGGTGCGATGGACGAAAATTCCATAAAAC
>GYA|c21981_g1	start:727	end:1190	length:464
ATGATCCCTGCGAACAGTTAGGTGTGCATTGTTTTCCACAAAGGACTAGCACTATATCTG
CTGGGGTAGGCAGAATCAAGACAATCAATGTGGACCTCAAATAGTACATAATCAAGTCAT
GTTCTCTAGTTGCTAATATGTCCAAAAAGTGGTTTATAACAGGACACCAAATACTTAATT
ATCCTCAAGATAAAAAAAATGGCGCTACCAGAAACAGTCATCAACTGCTTTTTACCTGTC
CAGTGAGAAAGTACCCGGTGTGATTCTATCTCCAGCATCTAAATATTACACAACCAGGTC
TGGCTAAAGCAAACTAGAACCTTTGGGAGGTCCAGGAAGATACAGGAAAGGAAAAATCTA
GAATAACAATGTATAGATGCCAGCTGTCATATTCTCACCTCATCAGCTATTCTGAGCTGA
TTCTGCTGAGGAGAAGCCAGACTGAGTGAAGGTATTTGGAAGCC
>GYA|c21348_g1	start:557	end:901	length:345
ACTGTACCAAGATCGTGATCATAGTTGACCGTGGGCCGAAGGGGTGGTCATGCGTCGCAT
ATGAGAATGCCTTTCCTTATGTGTCTTTCAGTCGTCATGACAATCTCACCTAAGGGCTTG
ACTGGGGAAACCTCAAAATGAAGCTGAATTAGTGGCAGAAAGACCCCCTTTTTACCCTTG
CTGGATGTGAGCACCCTTGCATATCAATCTCTGGTTTGAGCTGGGCAGCCTATATGTAAT
GATTATTAGAACAAATCCCCTGAGAATAAAAGCTTCATCTTTGGTGTACATTACACCAAC
AATATGACCTTATCTTTTCATTGGCCTGAGCTATGTTCCTTAAAG
>GYA|c26094_g1	start:1859	end:2571	length:713
AATAACATCACAGAACTTACAATCGGCCTGGTCTGTGGTCTTGTAGGACTTGCTACAGAA
GAAAGTTTTGGTTTCTCAACGAGATCGGGCACTCTTGCTCGTGATCGAGTTGGCTGCCTC
TGAACGAATCTTACTTGAAACTTGTGCGAGTAAATGGGAATATGTTGAACAACTCTCATT
GACACATAAGAAAAATGATCACTAGTCAAAAAAAGCTGCAACTTATTCACTTGTTGATCA
AAAAAAATGGAAGAGTTGATTATATCTACTCAACATTGATTTTATGGCTCTTCGGAGTAT
GATATTTTGGCTTGAGGGAATTTTTGAGTGACAAGAAATGCGACTCTGGTGGTTAAAAAA
ATGACTGCTTAGTCTTGAATGAGTAGTTCTTTTTTTGGCTTTCTTGAGAGAATTGATTGG
TTTATCCATTTTTTTGGATGTGTATTTTTGGAATTGAAGATATGGATATGTGTAGATAGA
TGATCATGTAATTTATCAGGGAAAACAGACAGGTCTCTTGGAAGATGTAAGTATGTGTCT
TGTAAGAGGATCTTGTCACCAAGAGAGGGATCATCCTCATTGAGATAAGACCCCCCCCAA
AAAAAGTTAATCCACCAACAAAAAAAAACATCATTTATTGAAAAATCAATCACATTACAT
CTCTTGGAATCTACTTGTTGATGGACTATACAAAAAGGAATAGAAATCTTAGG
>GYA|c22902_g1	start:447	end:1	length:446
AGATTTTTTCAGCCTGTGGCCAGGTGATCTGTTGTTATGAATTCATTTTTTGGGTTTTGG
AACCCCTTCCCCTCCGGATTTCAAGGCATCTCATATCTCTATCCAAAAAAAAATGTTGAG
CATGGTTGTGACCTTGTTGTTAGTATGATTTTTCTCATTGTGTCAATCTCCTTGCACAGA
TTCTTCATTCTTTCCTCTATTCCCACCATCTCTCATTTTGGTTCTTTGATCATTTTCTCC
AAACACGGCTCGTTTTGTCTGCACAAGTCCATACACCAGGGACGGAACGCTCAAACAGAC
ATTTGTCATTTTAACCTTGTAGGTTCTGTATCATCCAAAGGTGGTGTTTCTTTTGCTGCC
AGCAATATTTTATTTCGTCTGTGGCGAATTCTTTGCTATCTCGAATATATTGTGTGTACA
ACAATGATCAAAACCTTGATTCCCAT
>GYA|c28574_g1	start:63	end:1	length:62
GGAGTATAGTTATTGTGATTTGTTTCTCTGTAAAATATTGCATTATTCTCGTTGTATTTG
GC
>GYA|c3256_g1	start:270	end:1	length:269
GAGGAGAGAAAGAGGGGGAGAGAGAGTTACCGGCTGGTGCATGTAAATAGTGTCTTTCCT
TTTCAATGCCCGCTACGTGTCGTGGTGGTTGCGAATGGTGTTTTGTGATTACGTGTCCTG
ACTATGTTTGTGAGTGGGAGTTATGCTAAGGTGTTTTTGATTGGAACGGTTTGATGGTGT
GAGCGAGTCCTTTTCAGTGTATGATCTGCCGTGGACGGTTGTGATGAGCTACTTTCATTA
TTACATAAATAAATTCAATGTGTTTGTCC
>GYA|c24245_g1	start:621	end:1	length:620
TCCGCTTTGGATTGGCTGGCACTTGGTGGCAACACACTTGGGCCTTCGACATGCTCAGAA
TTGACCCTCTGCCATGATGCATCTTGCAGAAAATGAGCATAAATATGTACATAACTGGTG
ATCACATGTCTTTATTTTCTGGACAAGTTTTTTTTGCTAGTCAGCCATTAATTTTTGAGG
AGTTTGCTGTGGTTGAGCTACTTAGATTTATCACATGAGGGTGGCCGAGAAGAGAGTGAG
GAAGAAGAGGCAGATTCTACTGGGGATGGGAATGTGAAGTTGGACGTGACGAGGGATGAC
TGTAGCCACATGACCCACATTGTTGCAGATGGGGGTGCTCTGATGATGATGCTTGATGTA
TTGTTAGTTGGAGCTTGTTCAGGTTGTTACATCGATTTGAAAGGTGGGGAAAGTAAAATA
TTCGGAGACAGATAAATTTATGACACAGTTCAAACACTGTTGATCTTGTTCGATTGATGT
TTTTGTCTGAAGATTGGACCTTCACAAAAATCAAATTAACTTGTCAATTTCAATGCCCAT
TTTTCGGGCGGGGCGGTTTCTTGATGTTATAAATATTTCATGTCCTCTTGAATGAAAAAG
AAAGGTGATTTGAAGTCAAG
>GYA|c28668_g1	start:345	end:1	length:344
GAGTTGTGGCAAGTCTTTTTTTTTTCGCATTACGGTTTCAAGTATTAGTTTTCTTTCGGT
GCATTTTAGTTTTTGCTTTTGTATTATCGGCATGTATCATGGGGGGCAATGGGTTGGTTA
CTTCGAATTTAGTTATTCTTTAAAGCATTGTTTCATAGAAGAGGCAATTTTTTGATTATA
TTTCCTTATGGGTAGGAGTTTTCGAGAACCTTGATACCTTTTTTGTTTGTTACCAAATAC
CTTTACTACGGAAGCAAAAAAAATTACAATATCCCAGAGTTTAACTCATTCACCTGTCTC
TTCCTGCGTTCGCTACTGGTGTTCGTGTGTCTCACTATATGAAA
>GYA|c31518_g1	start:83	end:1	length:82
ACGCTTGCATTGTTGCAGCATCCTGCCTCGCGCACGAAATATCCAATAAAAATAAAAATG
TATACAATTCAAAGAAAATGCA
>GYA|c24763_g1	start:231	end:1	length:230
GAGAGGTTAAGGTGAATGAAAATCGGGTCAGGATGGTTGGAAAAATTTACATTTGTTGGA
TACGGTTTTTGATTGTGAATACAAATAAGTTGTGGTGGTGGTCAATACAAAAAGAGAATA
TTAGTATTAGAGTGGTATTGGTGCTAAAGCATATATCAGGAAATAAGTACACATGTCGTC
AATATGTTAATCTTGTTTTAGGTTTTCCCCCCCAAAAAAACCAATTTAAA
>GYA|c31328_g1	start:184	end:206	length:23
GCAAGATCTTTTGGTCTATAATT
>GYA|c5482_g1	start:378	end:444	length:67
GCATTCTCTGAAGTTCAGGTAATCTCCGGAGAGAGATCGGGCGGAGAAATGCGGCTGATA
GGTTTAG
>GYA|c23148_g1	start:786	end:1	length:785
AAATAACCAGGGTGCGGACAGACCCCGGCTCTATCGAATCATTTCCGTCTTTCTAATTAC
TTCCCAATATCTCAATGTTTGAGGGGGCTGTATCAGCGCATTGAATGTTGTAGCGTTGCG
TCGGATATGTAGCAAAGATCCTGAGTTGCCTGAGTTTTGCATGCAACTGATCTGTGGAGG
AAATGAAGTGGACGAAAGTATTGAAAGGTTTCCAGAACGTGAAACTTGCCCTTCGAATGG
TGAGTGTATCAAAGTTTGAAATTTTCATCGAAAGATCGGATTATCAAAATAGGAGCTCGT
GAGACAAAAGCAATACCCAAGAGGTTGGAATAAACACAAGGTCAAGCCAGTTGGCAAATA
AGCACATCAATTTTGATGAATTCAACAAGTCTGACACTAAGCCCCTGTTTGGAAAAAACA
TTTGATGACTCATGCCATCAAAATAAAAAAATTAAAAACTTTGTTATGACTTGCAGATAG
ATGGATATATTTTATATTTGGGAGGCTAAAGGATGGTATGCCTCTTGGGGAGCAGTCAAG
CAATTGCATCTTGCCTCACCAAAAAAGTGTGCCATTTGTGCATACATACTAAAAAGGTGT
GCACCAATGGCACACTTGCTCCATGAGGCTTTTACAGCTGTTGTGACTCAGCTTTTGTTC
ATATACTTCAGACCAATCAATTTTTGTCCATCCTTGTGGACTGTCTGGCAAGTGCACCTG
TGTCTGTTTTCCCCTTTCTGGCCATCATTTTAAAAATGATCCATGATATGAACATCAAAG
TTGAC
>GYA|c27475_g1	start:2707	end:1	length:2706
TCGCCTGGTGGCTAGAACCAGACACCTGTTCCCTAGTGAAGGACCCGCGAAATATGCGAA
TAGTGTCTGGATTGAGATCTCGGTCCTCGCAGTGGGTTTCACCAGCTCTTACAGCGAACA
ATCACTGCAACCTTCGCTGCGGTGGGTCTCCTGACAAACTCATCAAATTTCTTTCAAAGC
ATCACTTAGCTCCACTTTGGCACACAGAATCAGGAACAATTCATAATCCCAACTATTTGT
CGTTGTATGTACATGTCGCTAGCCGTTGGCCGTAGCCCTTGCCGTTTTGGCAGTTCCTAG
GGTTACAGTGTTATGTCCTATTATTTTGTCTTTTCAGATGTATGTTACAATAGATAGTCG
ATCTCCAATTTCTAATGAAGCATTAGGTGGCCTTGATGTGTATTACTTTTTCACCGGTTC
CAAAATTCTTTGCTGAGAGTTTATGAACGGTATGAACATCAGTTTGCTCAAAATGTCAAA
ATCCAACCAAAGAAAATGGAAGAATATCCAACTCAAGGTTTTGCTTCATGATTGGCACTG
TCTACTCTGTTATGGTGACCATAATCACCAGCGATGTTTGGTCAATTTCGATATCCCTTC
ATTGTATCCTTGATTTCAGAGGCTCCTTATTGGGCCGAAGTCATGATTGATGACTCACGT
TGGTCCAAACATCATGACATTCATTACAATCTCTTTGCAAATTCACTACCTTGTTCTGAA
TAGAAAGCAGCAAGAATGACGATGTGGGCCGGGTACAAATTGGCAAGAAAAAAAAATGAA
GATTTATGAAGCAAGCATACAAATACAAATTGATATCAATTGCCGAAGAAAATTAGCAAT
GTCCCAAAGGACAATCAAAGCAGCGCATGAGTTACATTAATAGAAATTGCAACAGTACAT
AGCATTAGTGGGTTGGATAAAGGAGTATGTATACAGTGACAGTGGTTTTTGGTTAAGACT
TTGGCCCATCTCAGCCGTTCAAAGCCGAGGCCAACTCGAATATGAGGATTTTGAATTCGA
CAAGCTTGAATTATCGAAACCGAGAGCCGGTTGGGTTAGGCAGAGGGTTGTTCCTGAGAA
GTTTGAGCCTCACGCGCCCAGAAATCCAAGAGAGGTTGAACGTTTAGTGATGGTTCATCA
AGATCCCGATAGAGACTACAGCCATTCAGATTAGCACTTTGAAGATGGGGAAGCCTGCCG
ATCGCGTTGATAAAACGTGTCCTGTCGGAGGGCAGCCTGTCAAATGTGATACTTTGGAGC
CCGGGTGCTAAGATGCATAGGTGCTCAAACACCTCGATGGACAGCGGTTCTAGGTCGCTC
AAAGCGAGCCGACGGAGCCTGCTAAAGTGGGGGGATGTTTTGGAAGTTGTGGCCTTGAGG
AGAGGAATCATAAGGGAATCGAGTTCCATTGGCCAGGCTCTCTTCGTTCCAGACCTGAAA
TGGAATGTGTTGATCGGCGAATGGCTGATGAAATTGGCCATTGATTCACAACATCTCTCC
CACTCTCCCGCGAGTGAGGTGGGAAATGACGAAATACCGAGTTTCAGATGGCGAAGGCGC
CTCATGGGCTGGAGGCTGTCAAAGAACGCTTCGGAAATGACACAAGATCTGAGGTCGAGC
CAAGAGAGCATCGAACAGGCTGACAAGAAGCCGTTCAGGCCGGCATCCATCGGGGTTATT
GCGCTGAAGGAAAAAGCGGTGAGGGTGGACGCAAGCGAGAGGGCGAGTTGACTAAAAAAC
ATGCTGGCTCGCCTAGGACTTCCTAGGTCCGTTGTCAACAGGAGCGCTAGGACACCAGTC
TGCTCAAATGGATGGCTTGCGGTATCACTATCTCCTTTGATGTTCGCAAAGATAAGTGGC
AATAGATCCAGCAGGTCTTCGGAAAGATAACATAGTGAGAGACATTTGAGAGTCTTGGGA
AGGAGCAGCAGGTTGGCAGCATCAAATGGAACGTCGGGTTCGTCCTGTGTTTGTTTGGCG
ACTGAGTCTTTCTTTTCGGCATCCTCCGCGCCATCTCCCTGGAAATCCTCGGTGTGATCC
TCCGCGACATCTTCTCCAACATTCTCCTCATCAACAATGGCATGATCATTCGAGACAAAG
ATGGGATCGTTGGTCTGTTCTAATTGCAGTACCATGAGATCTTTCAAACAACATAAGCGA
TCAGCGACTTGGTTGGTGATATGCCGTGATGCCTCGGCCCTGGAGGCAAATGAGGCAAGC
TTGCTGGTTCGCTCCAAACAATCAGCAATCATTTTGCCGAGTCGAAGACCAGTCGTATCT
CGCGCCTCAAAGTCGATGCGCAGATCACGCACTAGCGGCCCGAACTTGTCAGAGCTCTTC
AAGACCTCGTGGAACTTGACAACAGCCGGACCATTCCTAAGGGTTGCCTCTCGGAATAGT
ACCGGTTGCGCGACCCCCAACCAGCGCCGGGAAACCAGGCAACACGACTTCAGATTGTTG
ATCTGACTGCAGGACTGGTCTTTGATGCAGCCCATTACATGGGAAAGCACCTCAGTTGGT
AGACGTTCAATGGGCATTGGGTATGAATTTAAGACGAAGATAAGGAACTGAGCAACTTCT
GTCTGCGCTGCCTCGTTGGACACTGAAATGTTTTTGATGCGTCACAGAGTACCGCACCAC
ATGGCAAAAGCGAGGCCGAGGGGAATGATCCAGTTAGTAACCACATAGTGTGTAACAGAC
TGAGTT
>GYA|c25694_g1	start:3626	end:3959	length:334
GTTGTGGGAGCAATACTACGACCTGCATAAAACAAAGGACATTTATTTGTTTTCATCTTT
ATCGGTAACTCAACTGAATCAGCAATGAAGACAATGCTATAGAGTTCATCATTGAGAGCA
TCTTTGAAACCTTCTGTACCGAGCCTGTGTGTAGTCCGCAAAGCTACTCCTAAGTTTCCC
GGGCACAATGGATGTGTGTGGTGGTCTATAGCTGAATTGTGCAATGAATCACAAGAAAAG
TTCAGTCATCGGTTGATTGTGTTACAGATACATGGAAATGTGTATGAGGCCCTGAGGTTT
GATATTTTCAGCTCAAAACGGCTGGAGTGAAAAC
>GYA|c27010_g1	start:652	end:1	length:651
CTTTTGTGTCTGTGTGTGTGTTTGCAAAGGAGTGATTGATTCAGACAAGTAGATGGGCAG
AGAATGAGGATCTTGTTTGTATGGGAATTTCTTGTGAACAGAGTCTGTATGTTGAAGTGG
ATATCTTGAAATGTCTCTTGCTTGTCTGTTTGTCTGTCTGTCTCTGTCCATTTTCTTCTT
TTTTTTTGTGTTGTTGGAGACTATTTGACTAGATTTTTGTAGTTTGTGTTTGTGTGTTTT
TTGTTTTTTGAAAAAAATCTGTGGTTTGGTCTCTCTCCCCTTTTTTTTGAGTAATATATA
TATATATATATTGTGGAGGAAGAAATCTTTTTTTTGATGTGTTTTTTGAGGTGTGTTTTT
TTTGATGTGTGGTTTGTTTGGTTGGAAAATCTATTGGATTTTTTTTGGGTTTTTTTTGTG
TTGGTCTCTTGAATATATATATATATATTGATGAGAGAGACAAAAAAAAGATATTTTTTA
TATGATGATTGAATTCTTTTTGATAATGATGATGATGATGAGATATAAATTGGGAGTGAC
TTTGTTTTTTTTAAAAAACCAAACAAATGTGGTGGTGGTGGTGGTCATTGTGGTGTTTTA
TTATGTGTGTCTGTGTGTCTTGTGTTTTTTAAGGGAGTTTTGATTTTTGTT
>GYA|c40135_g1	start:44	end:1	length:43
GGGCAGACAAAGTTTTTTCCATGCACACAGGTTTATAATGAGC
>GYA|c25168_g1	start:254	end:1	length:253
TAGAAATTGATACTAATGAGACTCTCATTGCCAAATGTCAATGAAGAGATCTTTTATTGA
GAGAGAAAGAATATTTCATGTGTAGAGAAGCTGGTTTTATTGTGTTTGTCTAGATAATAT
CTTGCTGATGTTACATTGTAAGTAAGAAAAATAAACAAAGGTAAATTATAGGTGAGTCTA
ATTATTTATTGAGTGAAAAAACAACAACATTATTCTTGTGGTGGGGTGCCTCAATAGATG
TTTCAAAACATGT
>GYA|c40374_g1	start:204	end:1	length:203
AAAACAATCTTCGAATTTATTTTTGTCAGGAAACACTGTTAAGAATACATTTTATTTACA
GTCATTCATTTGTATTTTCTTGCTACGTATCCGTCTTCTCCGTTCTGGAATATCGATCGC
TTATTTGGGTCTTCAATTATGTACAATGAGAAGGGTGGTTTTTTCGAGTATTTTGTTGCT
TTTTTCTCTCTCTCTCTTTTTTT
>GYA|c32058_g1	start:244	end:1	length:243
AGTGTCTTTGAAATTGGCTGCAGAAAGTGAAGGGAGGGAAGGTGCAAGCGATGATCGTAC
GCTTTGTCGCTCCCTCTTGATTGATTAGTATATGCCCTAATTTCCTTCTAGGTTTTAAGT
CACCAATGGATGAATGGGCTTTTGATTTTTATTTGCATGATCATTATTGTACATATATTT
TCATTCATCTGAACTGTGCTTGGAAACAAACTGATATTGTTGGAAAGCACTTTTGTGTAA
GTC
>GYA|c26922_g1	start:635	end:1	length:634
AGACGATAGTAATTGCAATCGTGGTGGCTCATCCTAGTTGTCTAAGAATGTCTTGGTTTT
TTTTAAGGTTGATTAGGGTTGTTCAACATCGAGATTGCAGTGAAAACCTATGGCATTACA
AACTCAAGTGACATCGCAAAGCTCGATGGAGTTGCAAATCTAGATGCCATTGCAAACCCA
GATTGCATTGCAAACCTATATGGCATTACCATTGATTTCAGCCTGTAAGACTCAGCGGGC
ATGAGTCTATACTGGCACAAAATTCCATGATAGATCAACAACAATTATACATGATCAAGA
AAATTTTCAGTGTCAAATGAAGAATGAAAGCTGTGGAATCAGTATGGATTACTTTCAACA
TAAAAAAACAAAATATGTGCAATGAAAAAAAAGGCTGGGAGAAGGTTATAAGGATTTGAA
ATATGTGTAGGTATCACATAATTAGTAGTACAGATACCTGTGGAAATGTTGGTACAAAGC
TGTTTTTCTTCAAGTATTCAGGATCAATCAAATTTTGACATTCAAATAATATTTTACACA
TGTATATGAGTTAGATTGGATTGATTACATTGTACAGTTAGAGTTTTCGGATCTATTCCT
TTTGTAGATAGGAAAGGCCAAATTTCAATTACCT
>GYA|c1335_g1	start:140	end:1	length:139
TCTATCTACACCACTTCTGTAATCTGTTAGTGACGCTTCTCTAAATTAACAGTTTTCAGG
TTGTTTGTTTTAGATACCATAAAAAGGTGTAGGGTTCACTATGTATTAATGGCAACCAAA
CAATAGAGTATTCTATTTT
>GYA|c23657_g1	start:1471	end:1901	length:431
TACCCCCCTCCCCCCGTTTGATATCCCTATCTAACATATCCCCCTCGCGAGTTTTGGCAC
TCTTCTCTGGTTTCTTTGGACATACATGTCATACACTTTTGTATAATTTGGCATTTTTCT
TTCTTTTCTTGCTCTTTTTCTTTGTGCTTTATTGCATCAGATTTACATCATTTCTTCTTC
TTTTTTTCGGTATACAGCTGAGGTCTTACAACAAAAAAACAATAATAATGAGATGTTATA
CTTTGCAACTTTCTTTCCTGGAAATCATATACATAAGAGAAATGTAGATGTATAATTTAC
AATAAATTCAATGGTATATTTTGAAGGATGAGAAAAAAAATCAACTTTGAGGGTATTATT
AAGTGAATGAGTCAGAGGAGTGAAGAGAGATAGGAGGAGTATATCTGAGTTTTTTTTTTA
GATTGGAGGTG
>GYA|c24771_g1	start:783	end:1	length:782
AACTGCAAAGCCACCGCAATTGACCTGAATGTCTCCTGCACCATGCCCCGTCAACGAACT
CAAAATCACGCATAACAGAGAGCAAGCTTGTCTTTATCAAAATAATTCAGGGAACATGTC
TCCACATGTTATTGCTCAAAAGCCGAAACTTTGAAAGACTTCTATATCTCTGTTTCACAA
TGATGCAAAACCTTGATTACTCCAATGCAAAGTGTTTTGATATTTGTTTTGTATGAATTG
AATTTTACCATTTCGTCAAGGTACAAGAAGTCTGTACGAGTTTATCTTTCTTCAACAGAC
CGATTAAACCTATTTGAAATGTATTCATAGAAGTAGGTGAATTGAAAATGATCTCGCAAG
TATTATATCTATTGACATGTTAAAGTTGAAACAGAAAAAATTATGATGGGTGGCTTAAAC
TCCTCATGATTACTGCAAAGTCCATTTGTTCCAATCCAATTCGCTTTGAAGGAGAGATGA
GAACAATTACTAAAGGTTGATGAACCCTTTTTTAGTGGTTCCATTTGGTTTTGGGTTGAC
TTGGGTTACATGAATAAATATCAGTGAGGACACTAACTACATGATACAAGCCATGTTGTC
TGGTGAGGTGCTTGTGTTTATCAAGAAAGTAATATTCTTTGATGATGATACCTCAATAAG
ATTTCAAGAAGCAGTCTTCTGAATTCCACACTGGAGAAATGAAATCTGAATTATTGAGGA
ACTTGCCCAATCTGCAGAAGTTTAGATACCAATAGTAGCTCAAGTATACCTTCTGTGTTT
AA
>GYA|c23565_g1	start:56	end:1	length:55
ACTGCGCAAAGGGGTGTAAAAATGTTTCTTTTTCGTCATTTTTTCATCATTTTCC
>GYA|c25862_g1	start:2012	end:2157	length:146
TTTTGTGGGATTTTTTTTCGATTTGGTTAAATGGTGGTGGTTGTTGTTTACATGGGTGAA
CAGACAGGTGTAGAGGTTTAGAGAAGGTGTGTAGAGGAGGTATAAAGAGGTGTGTAGAGA
GTCATTTCAAAGGGTCAAGAAAGCAT
>GYA|c15788_g1	start:453	end:1136	length:684
GAGATTCATTCGAAATGGATCCTGATCTTAACAAATTCATTAAGATTGTACCCTATTGTA
TTGCAGAGATGTTCTCAGCCAGATCGCTAGCACATTGAATTATGGAGGATGGTTATTTTG
ATAATAGTAAGAAAACAGTATTTCTTTGTACCGAATCTTTCACAAAGGCCGAGTGTCAAC
GGCTACAAGATCAACTTCAACAACTAAGTATTAATAGTACACTTCAGGTGCGGAATGTAG
CTAAGAACACGTATCGTATTCGTGTCAATAGACCTAGTATAGAACAAGTGCGAAGGCTGG
TAACACAGTATATGCATTCAATATTTATGTATAAGCTCGGTCCGACCAGCAGGGCCCTCT
AAAAACTTCACTAAATGCTGGAACACCCTAAAGCTATGAGAACCTTATAATGAAAAATAA
TCATTGAGTCGGGTCTTGATTAACGTAGAATGAACATAACCGGTATAGAAACATTAAAGC
TATGTCATAGCGGTATAGTAAAGTAAGTTTAGTTAGTTTAGTCATTTAAGTCATTTTAGT
TATTTTAGTTATTTTAGTTATTTTAGTTATTAAAAATAAGGTAAATAAAGTAAAGAAGGT
AAATAAGGTAAATAAGGTGAAAATATCATAGATGAAACAATGGGCAATCAGCAGGAAACC
AACGTATATATAGATAAAGTACAA
>GYA|c19736_g1	start:473	end:1106	length:634
AGCTCCCATCTTGTTGTCTCCACGATGCAATAAACAAAAGTAGAGGGATCTCAGTCAGAC
AACTACAGACGTGCCGCGTTGAAAATGTACACGTGCAAAGAAAATCGATTTGCTTTCTTG
CCAATTACCCCTCTTCTATCGAGCGAGCTTAGCTGAGGATGTTCATGACGACAAGGGTAG
GTTTTGAAATGATGCAAGCATACGGAAATAATACTAATACCTTGTATGAGTGGTGACCAT
GAGTTGAAGACCCTCCATTTTATCTGACCTTCGTGGAAATTAAAACTTGGTCGGCACCAT
GAACATCTCCCATGTCTTCAGTCATGTTGTGAATCAATGGAGCACCATGTCCATCACAGC
CAGATTTACATTGGAGCCGATCAGGAAACATGATTGGTTTATAGAGTTTTGGGCTCATTG
AGGCACAATGAAACCTTGCTCGTTTATATGGTATCAAATCTGGGTTGTTGGGAGACTGAG
TCATCCATATACAGTGTTGCAGTAGGAAAATCAATGGCTTGTTGATGTGCCAATGTACCA
ATCGAAGCTCCAGGATAAAGATCATTTGCGAACTTGTAAAGGACATTTTAATTTGTTAAG
AGTAGGAAAACCAAAAGTTTGAACTCGATTCTGG
>GYA|c40991_g1	start:217	end:1	length:216
AACTCACACATTCAGCCAATCTGCTAAGTCATGCCAAAGGTACAAGCCAGTTGTGTTTTG
AAGACTTATCACAATAGAAACTCCATTTCATGAGAAAAAGTTTTAAACAATACCTACAAA
AATGTGTTTTTATGGTTGAGAAACAATATAGATTCTTGACAAGTGATGGTTTTGTGTGTA
AAATTTGGTCGATGAAGATTGTCAACTTGAGACTCT
>GYA|c22519_g1	start:582	end:1	length:581
TCCAAGGATTTACACAACGGATTCGAATCTCCTGACATGTTTCGCATGCTTCCACATCCT
GTAATGTTCTCAATTATCAACAAAAGCACTGGGTACAATAAATCTCAATCATTCTATTTC
CCAGGGCCCTCAACCTCTTCAAAACAGTTGCACCCTTTTTGCTTGCAATTCAATAGTGTT
GTTGTTTTTGGTAGGCCGATTAAAGTCAGTGGCCAGGGCAAAACATGTGGAACGCGTGTG
CTTAATACGATGTTAGCGTTTGGAACAGCTGCTTTCTACTTCATAAGAACCATATCCCTC
AATGCAATGCCATTTCCAATCCATACTAAGAGTTGTCACCAATAAACTGGCTTTGAAGAT
GTACCCCCAAATAAGTTTCTGTTTCTTGGGATGCATGTAACTCTGAGGGGTGAGAACACG
TTGGTTACTCTGTTGGCACATAAGTATTTATTAAACATTCATGAACAGCCCTGTGCATCT
GCTGAAGTAGTCTCAGGCTTGTGATCAATTGGAGGCAAGTTATGTTTGTATACAGCTAAA
AAGGACGGTCAAGGCCCACAGCAGAAAGCTTATTCAAGCGA
>GYA|c21081_g1	start:443	end:597	length:155
AGATCTGCTTTATTTTTCTCTCTCACAATCTCAGAATCCGAAAATCCGAGAAGAAGGTGG
GAGGTAACTGTAGGAGACCGGTAGGGTGGGTTTTTTGAGATGGAGATATGTAATCTTTCT
GCACATTATCGTGGTTTTTTTTTTTTTGGGGGGGG
>GYA|c19988_g1	start:158	end:1	length:157
CTAGAAATTTGAAAGAAAAAAAAAAGCCTCAAGCCCAGTCGCATAAGTCGATCTTGTATT
TTCTAATATCCATATCTGATGTGCTTTGAATAAGTGATGGTTCGAGGAATGTATGTATGT
CCATGGGTACTATTTGCAATGTAATTTGGGTTACGCC
>GYA|c22988_g1	start:1043	end:1	length:1042
ATTTTTGGAATGAATTTTTGGTTTTCGATTGTCTAGTTGGAAGAAGCTAAGAAAAAGGTG
GCTAAACTAGAGCAGCGACTTGAGGGTGATCATTCAAGCCTCGGAACTTCTGCCCGAAAG
CTCCGGAAGCTTTCCTGCGAGGCCTCTTCGTCTCGAAAGAATCCAATCTCGAGTCCCAAC
ACTTCTAGCAGTCCAACAAGGTTGTCCAAGGGACGTGAGCAGGGTCTTGAGCCCGAGAGT
CTGGACTTCCCGAAACCTACGCTGGCGAAGCAGTTGCGGATGACCTTAGACACGGGTCTG
GGCCCAGATCCATCCAATTACTCACTTGATATCAAGCCTGAGCAAGACGACCTGTCGCTC
ATCCACCCTCACACCACCAACGCTGAGGTTCCCCTGGTCTCACACTCTCTCTTTGGATAC
GATCAGAAACCATTTCATGGACGCCCCTCTAAGCCCGTATCAAAGGGCTCGTCGGGATCG
CCAGCTTATAGATTCGGCAAAACACTCGCTTTGGGACCCAAATCTAAACTCAGACCGCCT
GGCACTTAAAATACGAACATTCTTCTCATGAATCTTGATGGGTTTTATCGATTTATACCT
GTATAAACTTCTAGATAGACATTTTTTGGGATTGTTTTATTGTGTACAATTCTTCTCATA
GTATTGTTATATCTGTTGTTGTATCATGCACCTTGAAAGCCTGACTGTTTTGAGTAGGCT
TGGTTGTTCAATCGTTCATTGCACGCGTCTTTTTGTTTTTGGAGCATATACATCACCATT
TGTGTCAGTTCAAACTGGACTCACATTACAGAAAATCTCATGAGTGTTGACAAAATATAT
TATCTTCCTCTCTTTATGAGTTTTTTTTGATGTGTATGAAAGCTGATATGGCCTTAGACT
TCTATTGATGAAATATCAAACAAGATCACAAAGATCACTTGATATTTTTCTCTCAAACAC
CATGTCCAATTGTTCATAATTCACATAACATAGGCTTGTTGATCATGACAACTTGGATTG
AAAAAAAATCATTTTATTGCCT
>GYA|c26971_g1	start:2831	end:3309	length:479
CAACTGACGTCTGCCGAAAAAAAAACTCGACCAACTCCACTCTCTAAGGTCTTGAGATCA
TATACGAACCAAGAACTAGACCTGAAATGACGCATCTTGAGTCTTTCTCTCTTCTGATTT
GAAGGGGAAGAAGTAGCGATCATATGTCTCTAGAGCATTCATTCTTTTTCTTGGGCCTTG
GGAGAGATTATTGGCGACTTGATCTAACTGATGAAAAGGCAAAAGAATGTACAAAAACCC
AAAGCATAGTAGTACTAGTAGCTGCCTCAAAAAACGCATTGTCTGAAAATGTATGTTTTT
TGCTTTGGTTCAAGAAATTGGTAGAATTGGTGGTTGTATGTGTTGTAGACATATGTCTGT
AGTGTTTGTGTGTTTGAATGGTTGTAATTGTAAGGGGAAAAGGGGGATTGGTGAAGAGAG
GTATTGTAGATTCTTAATTAATTAAGAAGTAGTCTATTTTTTAATTCAATAATCAGGAT
>GYA|c20340_g1	start:233	end:1	length:232
TTCGTATCTCCTCGGCATACAGTTGGTCACAAGTGGCCTGGATTATGATATCAGCGAGAC
TGATCGTCAGTAGTGATTGGTGTCTAGCTAAGATAAATGTAGCTATGTAAAAACCACAAA
AGCGCATGTTGTAATGAGTATTATTAACTTTGAAACTAAATCGGTGACAAGCAATTTCCA
ACTAGCTTAATATCATGTTTGATCAAAATGGCATTCAAGCATGACATCCCAT
>GYA|c18216_g1	start:358	end:1	length:357
GCCTAGCGACAGTGACAAGCTTCTCTTTCTTCGCCCCCGACCTTTTGTCATTTTTGTTCA
ACTCATGTATTTTTCCATGTCGTTTACTTCTGAGTAATTATTCAGGCCTATGTTTTACAA
TGCATCACCACTGGTGTTCTCGTGACCCACATGAGTGCTAGTCACAGGGTGCCTGCTCTT
CAGACTTAGCCTTTCTGTACCAGTCACCATTATTGTGGGGGAAATCCCATATCAGACTAC
GCAGAAATTGATATCTCAGAACTCCTTTGGGAGGATACCTCATGGAATTGGAGATGTTGT
GTTTAGAGATATATGAAGCGTCTCATGCGAAAACCATCAGAGATGACCTCAGAATAC
>GYA|c23333_g2	start:1014	end:1121	length:108
ATTCTTATTAATGGTTTTGTACTCGCTTCCCTTGTCTGTGCCATACAAAGCCTTTGCATT
TCTATACCCCATTAACTTCAAATTCATCACGATTATTGGGCACAGCAA
>GYA|c22699_g1	start:795	end:2655	length:1861
GCATGCCAAATCGGTACACAGAGAAAAACGGTTCCGTTCGAGATAGCATTCCCCCTCTGC
GAATCCAGTTGATCTGTCTAGCCCGTAACCCACCCTCGGGCTCGTATGCTCCACGACGGT
GCTGCTAAGACCGTTGTACTCTACCGAAGCTATGCCTTCAATTTCTGAACTCCCGCATGT
TGGTGTCTAATGGAAAAAATAAGCTTGTTTTAAGTGGTCTTTGGCTTTTTTGCGTGGTGT
TGTGTTTGGACGGTTGTGTATGGCCCAGTGTTGGCAGTTGTGAAGAGCGGATGTGTGTCA
GCTGCACTAGTTTGTCAACGTGATATGTTTGCATTGGAGATCCGCTCCCTGAGAGACTCT
TTTGTCGCTTCTCAATTTATCTTGCGTCAAGCGCGCTTGTGTACTCGAAAAGGGTGTTGA
TTACTGTTGGATGCGTTTGCGAAGTGCATCCTCACGATCAGGTAACTGATGCCCCTGCAG
AGTGCTGCCCCCTTGCCATCCTGCGAACAAAAAATTTCTTTTCATTGGAAACAAGGAAAT
CAGCTTCTATCATGAATCAAACCCCCACCAAAAAAGGTTGTTTTTTCAGTTGATATTTGC
TTGTATGGAATAATTGTGTTTTTTCTTTTTTGGATGAAAAAATCTAGGGGATTTGAGATG
TGAGGGGATATGTATTGTTGACTCCCCCCCTCCCCTCTTCTGTGTTTGATTTTCTGGGGT
CTCTCGAGAAATTGGAATGATTGAAAATGATAAAATCAATCTATGGTTTTGGGTTGAAGA
TAGGTGTACATATGTACATGGATGTAGAACAGGAAAAGAGGAGAGATCAGGGGAATACAT
GAGATGGGGTGCTAGTGATCAGAATAGTGAGATGGTGATCAGGCCGATCCACAGGAGAAG
AAGCTTGAAGCAGTTGGATTCCTGAGACATGTGATGGAAGTGAATGATCAGTATTTATTT
GTTTTCAGAATGGAATAGGCTGCTCCAAAAACCGCTCATTTGTGTTCTTGATCAGCCATG
CAACAACACAAAAATATGGACAGATCTTGATATTGCTGAGGTTTGCACTGAATGAGAGTT
GAAGCTCTAGAGGAATCTGTTGGTGGAGGTGGGACATGGGTCAATTGGGTCTAGGTTGGT
CAGAGCAGAGGGACTGGATTGGTTGATAGATGTTAGAAAGATTCTGGTACAAAGGAATTG
CATCAGATGGAATCTTATTTTGGTTTGGAAAACTTAGCACCAAATTGCATCATCTTTGGC
TATCTTGGTATTAATATGTATGAAGAATGAGTGTATTTGTGGAAAAAATAATGCCGATAC
TTCAACCTGGTTAGAAAATTGTATTCTGCACAAGTTTGATTGTGAAAAACATCATTTTAG
GAGGACTGTGTAGGGTTTACACTTGGATCTCAAGGTTTTTGTTTCACTGGAGATTAAATC
TTCAAATACCAAATCAATTTTAATGAAAAAAAATGATCATAATCTGAAGAGCTTGAAATA
CAACTTTCACATTGAGACTAAAAAGTGAACAAATACCACTTAAAACTCCAATATCTAAAT
CTTTAATTTTATGTGTTTGTTTCTACAATTTCTGGGATCACAACAACAAAACAACAACAA
CAAAACATTTGTTTTCAAAAGTATTCAAACAACTTTCCACCATTTATGAGAGTTAGAGTT
TTCAGTTGGTTTATCCATACAAGAACCATATTACAGGACACTGAAAAATCAACTTTACAG
AAATTTTACAGGACCAATGAGTGTTTTATTTATTTCTCCTCTTCTCATTTGTATTCCTCT
TTTGATGTATGTTGTTGATTCAGCTTTCTCAGTTTATTTCAAAGCAATTTCTGTTTTCAA
G
>GYA|c39672_g1	start:3402	end:3655	length:254
TCTTCCCCAGGTTGATAAATATACTTATGGCCCAGCATCAGACTTTGATGGAACTCCCAC
AGTACGTCTGATATCTTATCTTTTTCAGTGAATAAAATCTTCCACGTCGTAGATGCGTGC
TTGTATAACCGGATTTGAGAGGCACTCTCTGCTCCCTTCAGCATATGTACTCCTGTATCT
TGCAAGCATTTTGATGAAGCAATGAAGACTGTTTACTGCACTTGTTGCGTGAGCTCATTA
TTGCGCAGTTTTGG
>GYA|c19208_g1	start:229	end:1	length:228
TCCTTATGGTAACAAAATGATTCAGTTGGGAAATTTCTGCCATTTTCTATCAGTTTGATG
CCTTAGGTGCTTGAGGATGGGGAATTAAGTCATAAGAATTTTAGCAGAACCTCAATGCTG
CCATTCTGTTGATGAATACTTTTGGTTTTTTTGAACTATTTTTGAATAGACTATATATGA
ATATTATTCTTCATGGATATAATTTGACTCTAGTCCCCAATAAAACCC
>GYA|c23356_g1	start:2486	end:2799	length:314
ACTGGGGGCTGGGCGTCGGTACTTGTGTCGGGTCGGCTCAACTGATACCCGATGTAGGTG
TTGGTCTTCTGACGTCGACCCGCCTAGGTTAAGAATACCAATCAATCCTGTAAATCTCCA
TGCTTGTATAGGCTCTATAGTCAACGATTATCTTCATGCATTATCAATCAGAAAATGATG
TTGTCCAATCTTCTATTTGCAATCAATCTATTTTGATTGCTTTGTGATACGAACAATTCT
GGACTTTGTTACTCGGATGTGTTTTTTGGAACTGCAGTTTGAGTAGATTAGGTGCTTAAT
CTAATCAACGATTA
>GYA|c26475_g2	start:232	end:933	length:702
GAGACCCTCCTGGGCCTTGGTGAGGGTTGTCTGGTTCTGAGATGTGTGTGTGTGTGTTTG
TTCCTGTCAATGTAATGGAGACTATGATGAGATGCGACTAGAATATATCGTTGTTTTTTC
GGCGGAAATGGCGATGACGATGATGAAAGCGAGCTCTTTATGTCTTATTTTTTATGTTCT
TTGTAGTTGTGTGTGTGTGCTATTTTTTGAATGAATGAATCTTTTTTTGATCCATGAGAT
CATTATATTTTGATTTTTTTCTACTTTTTCCAAAAGAGTATATATTTACATACATAGTTG
ACACACACCCTTTTTCCTTTGATGGTACTAAATGATACTATCCTGACTTGGTAGCTCAAG
TGGTTATCACGTAGTTTTCTAGTTGGAAAACTAAAAGATCTGAAAAAAATAGCGTTCTTT
TTTTTTGAATTATATCTTGATATTTTGTTTTTTTGTTTTTCAGGAGGGAGAGAGAGTGTC
TGTAAATAATGTGGTTTCTCCCTCTTCTTCTACCTGGTCCTGAATGGCAATGGCAATAAA
AAAAATGATTGGGAAAGAAAATTGTTAAGAAAGATGAAGAGGATTGGAAATTGTGTGTGT
GTATATTTATAGGTGCACAAAGGTTCGAAGTTTTCTTTTTATTTTCTTTTGGATGTAGTG
AGAGGGAGAGGGAGAGAGAGTAAGAGAAATGATGATGATGAT
>GYA|c41562_g1	start:281	end:472	length:192
AACTCCCCATTCATTCACCCATCCAGCAAATCCGAGTCCCTGTACTCTTGCTGGCCTCCC
TAGTCGCGGATTCAGCAATCTTCCTTTTTTAGAGCAGTATCTCCTGTTTGTCCTCCCTGA
GCTTTTAATTCTTTTTTCTTTATCCAGAATTTTTTGACTGGGCGTTTTTGTGTATAAATT
TTTTGTTGTCAT
>GYA|c20584_g1	start:393	end:1	length:392
GGAGAAAAAGTAGCAGAAAAGGGGGGGGGAGAAAATCGAGGCAGTGGCGGTATGCTGTGT
TTTAAAAGTGATTGATGACGATACGTGATACGATTTTATTGCCCTGCGGTTCTTCTTATG
GTCAACGTCGGCTATCGGAACGACGGGATGAATGAAATTGTCGCTTGATGATTTTGGGGG
AATCCGATTTATAGTTGGGTCAAGTTAATCGTGAAAGCAGTTTATCGTCGAACGAAAACA
AGGAGGAGAAGAGGGAGTCGTCAAAGGAAGAAGAAAAGGAAAAGGCTAGTAGTAGTAGTA
GTAGTCTTTTTATCGAAAACGAGAAGGAGAAGGATAGTGGCAATGGTAGTGGTAAGGAAG
ACGGTAATAGTAGTAGTACTAGTGGTGGTGGT
>GYA|c28078_g1	start:143	end:339	length:197
ATTTACTCGGAAGGGCCTTGCGCAATATGCATGCATTCCTTTTCTGGTTGTCACACCACA
AGTCCAATTTTGGTGTCATGACAGTTGCAAGAGGCTGTTCAATTGAACGCGATACTTGGC
AACATTCGCACTCGTTAAGTGATAATATCATGTATGATGTGCTGCATGATTCATTAGTTG
GAATGCATGGTTCTGTC
>GYA|c22750_g1	start:2900	end:3621	length:722
TTCAGCATGTTCGTGTTGTGGAGCAGGCGTTGGTAGAGGAGGGTGTCTTGTTTTCCCAGT
TTTTAGTGAGTGTGCAGTCAAGTCTAAGTAGAGAAGGCTTCCGTGTCAGTGTTCTTTTAG
CATGTGGTCACCTGTGTTTTGTCTTGATTGGGTAGTTTCATTCCTTCTGCTTGTTCTTTT
GGGGCCGTCCGCGGCGCTTTCTGGACACTCTCTCGTCATCCTTTATATTTATTTTGTTGG
ATATATGTGCAATCCTTCATTGTCGTATTTTTGTACTCTTTTTGTCGATCCATTTATCAC
TTATCTTGACTCATGGATCTGTTCAAATCCGAATTCCGGCATCAAAGCACTCTGCGATGT
TGTTAAATATTTACTTGAAAATTAAGAACTCTTTAAATCTCAAGTTTCTGATTTGGCAAA
GTCCTCTGGATACTAGAACTATTCGCTGCAGCTGTGGTTTCAAGAGTTTGAGGGGGGAAA
ACTGTCTGCTGTCAAGCCCAGCCCCTCCCACCCCTAATTTTATGGATTGTTGACTTCGGG
TGGTAGTAGGTCACTGTCCAGGTGTAACCGGGCTAGAAACAGCGTTTTGGGATTGGTTTG
TTTTGTAGAGGATTTGTAATTGAAAACTTCTGAAGGAAGAGAGTTGAATGAAAACAAGAT
GATTCCCCTGCTTCGGGAGGGAGAGAGAGACCTTTTATAGGCATAAGAGGTACAGCCAAA
CT
>GYA|c26645_g1	start:1723	end:2049	length:327
AACTGATGGATGCTGAAGTGGAACATGATCAGTCTTTTTTCACATGGGAACTGTTAGCAA
TTTTTGAGGAAAGCAAATTCTCCTGTTGGACTATCGCATTGTAGTTGGCCTGTTCATTGA
TATGTTAGGAGTTTGGAAGTGTTGAGTGATTCAAGTTGAGGATCTACTTGGTCTTGATGT
TTTGTTTTGAATTGGAAGATTCTAAAGTTAGAGAAAACTCAGAACCTCAAATTCAGAAGC
TGGGCATGATATATCTTGTAATGGAATAGATCCATCTATAAAAGTCTTGGTTTCCTTTAT
TAATGTCAATATTGGCTTCTGTGGTTT
>GYA|c38096_g1	start:210	end:1	length:209
TCGCAGCCTCCTCAGCGCCCTGCCGCTCCTTTTTTGTCTGGTTTTCTTGCTTATTTGCCT
CGTTTGAACTTGCGTGGAGAGCACTAGTAGATGCACCTGATTGATTTCATGTGCACATCG
GTGTCATCACCTGGTGTAGATGGACCAGTCTTTTCTTGAAACTTAATCAGCTGGAATGGA
TCGTAATAATATAAAGCTTTGGTATTTTT
>GYA|c25332_g1	start:414	end:1	length:413
ATAGAAACAAGAATGACTCGTCTCCTTCTTTTAGGTTGACCATAGTGTCTCGAACATACT
GGGCCAATTGCAATATTATGTCTTGTACTGGGCCAATTGCAATATTTTGTCTTGTTTTTT
GAGTTGATTCTTAAAAGAAAAACCTGGATTGGGTTATGGTGACTGGAGAGATGTTTCTTG
TAAAAACATCGGAGAGCGTGTCACAGTTTGAACTCATATCTTTGGTGAACTTCAGATGCA
TCTTTATCCTCCTAGGCAAAGTATGGTGCATGGTGTATCTCCAGAATTCCTACGGGAAAT
TTAGGTGGATCAAGGTCAAACCAGATGAAAATCGGAATCATGGAATAAAGATTAGAATAG
CACAGTACAGATGAAACGTAATTCAATGATCTGTGTGTGAATTTAGATCCCCC
>GYA|c6960_g1	start:325	end:1	length:324
GCGCTTTTGTCAGCGCTAGGCCCCAACTTTTTCCGTCTTGAAACAGTACGATACTTGTAT
GATTATCCAGTGTAGTCTTTGTATGTGTGTGTATTTGGTCAAAAGCCTCACTTAAGGCAG
ATGAAAATTGACTGCAAGCTCTCTCATTGGTCTATGAGAGGGCGAAACTGTTCTTTTTCA
GAAGGCTTGTACTACCGCACTCTTCAATGCTTTTTTCCACTCTGACATACTTTCCGGTGT
CTTTTTTTGTTCACCACAGAACTACATATATATATGTTTTCCTTTCACTGTTGTTTTCTA
TGTTTATTTATCGTGTGAGGTTAT
>GYA|c28937_g1	start:123	end:1	length:122
AGGACGAGCAGAGCGTTCCACAACAATCTTAAGGAAACTAAAGGAGAATTGCTGTAGAGC
TGCTTTTCTGTTTTGAAATCAATACTTGGGTTTTCTTTTAAAAATTGATATTTGAAATCG
AA
>GYA|c15063_g1	start:670	end:852	length:183
GCGTAGTTCTAGCAAATATGCAAGCCTAATAAAGAAGAGTGAACAAGAAAGTAGTAGTTG
GGATGAGATGGTGATGGTTGTGATGGCAAAATCCTTAAGTGGATGAGTAAATTCAATGGC
TTAGATGTAATTAGGCCAAGTTTTTGATTGTGTGCGTCTCCTTTTGCTTTCCCTTTCTTT
TGG
>GYA|c23490_g1	start:2543	end:1	length:2542
ATGATTCTTGCATCAAGTAATGTACATACTCGTTGAAACCATGACAGTGGTCGACGTCAG
AGAATCTCAAGTCTCTCGCATGGTTGATTATGTCTTTTCATATGTTGATGTTTTTCCCCT
TCCGAAATATCATCTAATTTCGTGATGTAAATTTTTGTCACACCTCGACAAGAGATACCG
AAATAGAAGGACGCGTCGACTCTACTTTGTCCCAACCATGACTTGTCAATAACAGCCAGC
[truncated: 57,834 more rows]

## Sheet: 5_UTR
>GYA|c24883_g1	start:1	end:127	length:127
GGAGGAGGAGGAAGAGGAGGAGGAAGAGGAACAAGAAGATAGTGAAAGCCAGAGTGAGCC
AGAGGCCGAAGCAGAGACACAGGCCACCGTTCCTACCCACCCGAAAGCCCAACCCGGAAA
ACCAGAA
>GYA|c40314_g1	start:306	end:159	length:148
TCTGTTTACGCCTCACTCTTTGTCCTTAAGGATTTATCCCGTCCCCACTTCTCAAAGCAA
ACAACGAAAGCCTGGGCCGGACCCAAGCAAGCACGGACCCAAAGACATGCTTGCGACCTT
TACATTCCTCGGAATACTCATAAGTCCT
>GYA|c216_g1	start:608	end:564	length:45
CCAGGATCCACCGGTTCTCCGTCTCACCCAACTATGGCTGCCAAA
>GYA|c21890_g1	start:1	end:169	length:169
GGCCAAGTCCCTCTCCAGATTTCTCCCGGGACTTGATCGAGCCAGAGTCTCAGTCTGCCC
GGCGGTCATCAAAGAGCCTCCCGTCCTTCCTTCTCCTTCCCCCCACCTTCTGCCATCTGG
TTCTTTCACCCAGCTTACTATCGCCGATACCCCCTTTACTCTATTGACC
>GYA|c3717_g1	start:856	end:584	length:273
CTCTCTCTCTCTCTCTCTCTCTTCAAAAAATCAAAAATGTCTCTCACAATCCCCTCAACA
AACCTCTACAGACCTCTAGCAAATGCAAAACCCACTTCAACCCATCAAAAATCAACCCTA
AAACCCAGATCCACAATCCTCTGCTCATCCTCCTCACCCGACCCACAACCCGATTCCACC
AAATCGGCTCTCCAAGCCTTCTCAGCCGCCTTAGCTCTCTCCTCAATCCTCATCTCCGCG
GCTCCAATCCCGCCGGCTTCAGCCGACATCGCC
>GYA|c31711_g1	start:1	end:18	length:18
GCCGAAATGTTGAAAGAC
>GYA|c21609_g1	start:1	end:638	length:638
GGATAACCTATCTTAGCTTTGGCTTGCAGATGGCTAGCTTCATTTTAGCGCCAGCGATAC
GGATGCTCTGCCTTGTTAGACTGCTGATTCTCTTCGCAAGCCGAAACGTGGTTAGCTCAA
CCTTCAGCTGAGCTGATGATCCAAATGCTCCATCGATTTCACTTGCGGTGGGGACGCGGA
CAAGAGAATCCGGGCGATTATGAGCCGGCTATAATTACTACAAGTCCACATCTTCGGTCA
CCGGGGTCGGAGTCGGCTCAGACCCAGTCACCCACTTGGTAGTTGTAGTTAGCTTGCAAA
CCGCGTCCATTTCCCGTTCAGCAGGGTTCAGCGAATGTGTTGAGCGTTGCGGCGAGAAAC
GGGAATTGAGTACAGGTGAACTACATAGGTAGCGGAACATGTTTCGCGCAAACCCCGAGT
CAGGTGGGCGGCCACGAGCTTCTCTCGGCATGCTGCCAGCCGAAATCAAGGAGACGATCG
CTGAGTGGGTCGAGCGGCTGGGAAGCGAGGACCAGCCGGCGTGGTACGACGACAGACCGT
GGCAGACCAAGACTGGTTTCGCCCTTTTGCCCGAACAGCGAACCCTTCCCTGTCTTTGGG
CCATTACTGCCGAGGTCGACCCCCCAGAGGTGCCGCCG
>GYA|c27119_g1	start:1	end:1487	length:1487
CTCTGCCTCTGCCTCTGCCTCTCTGCCGCCAACCCAAACATCAACCCAAGTCCAAGTTCA
AATCAGATCAAAACTCCAAACTCAAATCCAAACCGAAACCAAAATCTGATTCGAACCCTT
CCCAGCTCTCTGTCCCGCCTACCAGCAAATCTGTTTCTTTTGACGTCTTCATACCTGCCG
CTGTTTCCTTGTTGTTGTTGTGCTTCTCCGATCGCCCCCGATCCCCAACTTACGTCTTTT
GGGTGTGGGTGGTCTTACATATCTCACTAGCTAGGACTAGGACTAGGAGTAGCCCTTCCA
AAAAAAAGAAAGAAAGACTATTCGAAGCAGAAGAAACAACAAGCCAGTAGTTCTCCGTCG
ATCCTACAACATCCAGAATATCCCTCACATCAAAACGATCATCATCCCCGTCAACCCCCA
CCACGACGACGACCATCCAAGCGCCATCTTCCGAGGCTGATTGCCTGAGCCCGTGGTCGA
GAAAATCTTATCTATACAAAGCTAGCATAATCCCTTTTGTTGCTGACGAATATTTGCACA
AGTGTGATCTCATTTGGGAGACCCGTACAATCTTCAAGGCCAGCCGGCTTGAGAAGAACT
GCTAAAGAGACCAATAGCTTATTTCCCACTACTACCCAAGTACTGGACAAAAACATTCCG
CCCGTCGGAGGTCGCGCTGATTTGTTTGGAAGGATAATTTGAAACCAAGAGACTGGATCA
GAGACCAGATGGAATGAGACTCGAGGGTGGGTTGCGAGTGACCGAGACGGGCACGGAGAA
CGAGAAGGGTGGTGGAGAGACTGATGCTGGGTTTGTGCTTGAGTCGCCAGGCCATCGAAT
AGCACCCCGTCAGCTTCCCAGCCTCAGCCTACCCCCGCCGGCCCACCGACAAGAAGAAAT
CGCCGGCCAAAAGCCAGCCGAGCTCGTCACCCGTGATGCTCTTCCACTCCCATCCGGCCT
CCAATCCGCCGTCCAACTCTCACACCCCAACCGAGTCCTCCTCAACGCCCTCCACCGATG
ACCCCCGCTCAGAATCAGACCCTCCAGCAACAAACATCCACTCGAGCACTTCTGCCACCT
CCGCCACCAGCTCCCCCGTCATCCAGCCAGAGCTCCACAGGCTATTCATCAACAACTGGC
AACCATCTTCTTCCTCGCCCGCCATCCAGCCTGCCAGCACACCCGCTCCGGTCATCATCA
ACAACATCAACTCAAACAACCACCACCACTCGTTCCCAACACACATTCTCACTTGCAACT
CGCACAACAACAACTCAATCCCACTCGGCTCCCCCGCCCCTCCCAGCTCAACTTCCGACT
GGCATCCATCCACCCAAGCCGAGCTCATCAGCCCTTTCAGCCAGCCCTTCCATGCTCATC
ACAACCCCTCTTTTTATGCCCACCAGCAGCAGCAACCAGACCTGCTCATCAACCTCACCC
CCACCCTCAATTCCAATCTGATCATCAACCATGATCTCAATCAGCCC
>GYA|c40511_g1	start:310	end:248	length:63
CTCTAGCTCTTCACCACGCCATCCAAGCATCCAAGCTTCAAATCTGCAACAATGGCTAAC
CGA
>GYA|c34587_g1	start:1	end:18	length:18
GGGTTTGCATGAGAGAAA
>GYA|c25952_g5	start:1	end:577	length:577
ACCGGAACCTGAATCTGAACCGGATCCTGAACCGGAACCGCAACCGGAACCTGAACCTGT
TGTTGATCAACACCTTGAATCCGCTTCCGACGCTCCTCCCCAATCGTCTTCTCCTCGTGA
TGATGATCTCCAATCGCTATCTCAGGACCAGGACCAGAACCAGAACCAGGACCAGGACCA
GGAACAGGACCAGGAGAAGGAGAAGGAACCCACGAGTGGTGCGCCCGATACCAGTGATCC
TCCAGTAGGCTCTTCTTTGTCTCCAAAAGACCAGGAGGACGAGACAGACACCCATCGAGA
AGAAAGCCAAGAACCCGAAAGTGTTCTCACCGAAGATGAGACCACCATCAACAAGAGCCC
CGTAGGTGGCCTCATCTACCCAACCAACCATGTCAAATTATCTGCTCACCATCCTCATCT
TGATCAGGACGTCGGGGACTCTACAAATCCTACGCTTGATCGCGGCCAGTCTTCTTCACC
TCCACCTCCTCAAGATCTCGACCATCCTCAAAGCAGTGAACAAGGGCCTTCAGCCAGCGT
TCATTCTACTGCCAGTCTACCATCCGATGATGATCCT
>GYA|c25391_g1	start:5782	end:4803	length:980
TCTGAGTCTGAGTCTGAGCCTGGACGGGAGATCAAAAGAACGCTACACCCACCTACTACT
TCAATATACGTACCTCTTTCGTTTTTGGTCTGGTGCTGTTTTGGGCAGTTCAAAGCCTTG
GAGTAGCTTGGAGTTTAGCTGGTGCCAGCCTCCGCCAGCCGGCTGATAGACTGAGACGCC
ATCGTCTTCCTCACCTTCTTCGGGGTTCCAGCTTGCAGCTTGCATCTTGCGAGTTGGAGT
AGCCAGCAACAGCCAGCAACAGTTTCAAAGCGCTTCTCAGCGCCCGAGTGTGTTGAAGTT
GTTCCCAGTACGGTTTCAGCGGTTTCTACGGAGCTAGTCATCCCAGTGACCAAGCACTTC
CTTCCTAGCACTTCAGACTCAACTCAGCAGTTCTCAAGTCTTACACGCCCATACCCTAGG
GCCTACACGCCTATAGTCTTATTGGTCCCTCCCGAGTTCCAGTTCCCAAGTCAGAACCCA
GACCGGTCCAGGCTCCAGCTGCTCCAGCGCCCAGGTCACCAGCGTCCAGCTGCGTTGACC
GATTCGACTGAACTACTCTTTGAACTGAACGAGCTCATCTTCGCAGTCCAGTCAGGCTTG
TTAGCCAATTGCCGCTGTTGCCTGCCACGCTTAAGTAGTGGTTGCCTTCTTCTGTGACCT
GTCCAAGCCCACTCTCAGTCGCTCTCGCCCAGTGATACCGAGGCCGCAACCAGCCCAGCC
ATCGCCACACCCTCTTGGCTCTTGACTCTTGCCTCTTGAGCCCTGGTTGCTGACTCGTAT
CAGTCGTCCCCGGCTGACTTGACAACCTGTCTTCTCACTGCCGATCCCCATCTACCTGTT
TTGCTCCCACCCTCTGCGCACTTGGCTGGTCGCAACGCGGCGTGGGCCTGGGGTAGACAT
TATTGACGTGCGAAGAGCTGCCCGTGGTCATCTATTAGCGCCTGCTCGAAGCGGTAGTTT
AATCCAAGCCGGTTATAATC
>GYA|c22378_g1	start:1461	end:1353	length:109
CAACCTACTCGTTGCATCTCCTGGAGCGGGTCCAACTGGCGCGACCGCCCCGGTCACCTC
GAATCTCTCTTCGGTGGTCAACTCACCCCTCTCTGCTATAACTGGCCAA
>GYA|c23917_g1	start:1	end:475	length:475
CCCAGACTCATCAGCAACTCTGGACAAGAGTTACGGTGAATTTGTTCGTGCGATACTCCC
CGTCAGAGATTCCCACTTGCAGGCTCTAGTGGCTTTGTGCGATCGATCAGTGATCATCGA
GATAGATAAATAGCTTCACGCCCATCAGTTGCATTTTTCGTATCATCTTCTCCATCAGTA
CTTCATTTCCCCCTTCCCTTACATTGTGATCCCATTCCACAATAGCCCTCTGTTCTCTAT
TCCCCAGAAGTCAACAGTTTTAGTTATCAAATCATTACAATTTTCACCAGTGCTACTTTT
TGACCCTTCTTCAAATTTCGACTTGATATATTTTCCTGGCGCCTATCGTTTCCAGCCCCT
CAGCGAATCAAATTCTCAGAAAGCCAGCAAGATGTCCGCCGATCCGATTCGAGCAAGCCT
CATTGCTACCCCTATTCCCGTCATCCCTGAGGATGTAGAGCTTGAAGCTCAAGAA
>GYA|c27396_g1	start:1	end:550	length:550
CCACTGTATAAGCATGAGCTTGATTTCGTTCTCATCCAAAAATCCTACTTTGCTGATGAG
TGGACGACGAGTTGTTCTTTCCATGCTTCTTCACGATGAACCTTGGGCCCCTATGTAGGA
TTGTTCAAGTTGAACAGCATCAAATCAAGCCCTGTAGTATGCCATGAAATCAAACACTAT
TTTTGGCCGTGATATGGTGGATTCCATAAAAAGCCAAGAAAAGAAAGTTCTCTCATCTCA
TCACTAGTGTTGTTCAGGTTTAGCCAGCCTGTAGATCCTCCAGGATCCCCACCCTTGAGC
CGAACCTGTTGTGTGAAATTCTTGTGAAACCTTTGGTAACTTCAACCGATGAGGCGGACA
ATGTGATCGGATCAGTGGCATCGTTTCTCAAGTCATTCGGCGTTGGTCGTTCCGAGAAGC
ATCATCGGAGCCGGTACGTACGCATCTGCTCTAAGCAGGGTACTAGTATAGGGCTTATAG
AGCCCAACCTGCTGTCTGCAGTCCAGCAGTCATATCCTTGACCACCATGGCCTCCAGTAT
GAAGCCCGTC
>GYA|c27379_g1	start:6693	end:6236	length:458
TTCGCTGAAGTGATTTTTGGAGGTTCTTCGGGTGACGATCGATGACGTCAATTGTCGATC
ATCATGAAAAGTTGGTAGTACCCCTTGACTGATCACCAGGTCCACCAGGTCCACCACGGT
CAACAGTTCACCACCGAAGCTCGGTCTCGACAAGTCATTCCATCCGCTGCTCTTGTTGAC
CACTTCCACTGTGACTATCCATCAGGCAGTCCATTCTATCCTCATCACCGTCACCCTCTG
ACGGCCCATCTCCTTGGCTCCAACCTGTCATGCCTAGCAAGCGCAAGCCTGGCTCGAAGC
AATCCACCAAATCTTCCATACCTTCTTCTAATGATTCTCATCCTTCCGTCCCAGTATCGT
CAGCCCCCACATCTCATACGGCTGCTTCTTCGGCCCCGGTCTCTCATCCTGAAAAGAATC
TGACTGAAAAGGGCTCGAAGACTCATGCGTCTCATGAG
>GYA|c25714_g1	start:1	end:609	length:609
AGAAGGGCGTTTTTAAAGTGTTCTAGTGGTACTTCTCCGCCAAAATTTGAATGGTCCTTG
ACCTTCACCTTGACCATTACCCACTCAAACAAATCACAAAGCACCATCCCAGAACAGCCA
ACGGCGACTGAACAGCGCGGACGAGCAAGCAGCCCCTTCAGGTTTCGTGTCCATGTCAAT
CTCAACCCAGTCCATCTCATCTCCTGCTTCTCCAGAAAAAGACGACTCTCTCCTCGCTTC
CCACTCGCTTCCCAATTCAACAACACCCCCACCACACCATCTCAAAACCAGCTCCCTCTC
GGCCTTCACCCACCGCCTCCGATCAGCTTCCTATTCGGCTCTCAACTCGCTCCCAAGTAC
TCCCTCCATCTTCCCCCTCGAGCGTCGATCGTTTATCCAAGATGCGACCGAATTCAGCAA
AAAGAAGGCAATCTTCTCCATAGCTGTTCGCAAGGGCCTCTGTCCGTCACTCCATCTATG
CTCCCAATCACAACTCCCAGCTTGAAGCATGCTTGAATATCTGGATGGTCGGCTTATTGA
CTTGCAATCTGTGGCTGGTTTTGGCGGTTCTTTCTCTGGTCATTTCGTTGGGCATATCTA
TCCGCTCTC
>GYA|c11423_g1	start:288	end:174	length:115
TTTCTGTGTGAGGTTGAATTCAATTTCGAAGAAATCGTTTTTTGAGTTCAAAATGTCTGG
TCGTGGAAAGGGCGGCAAGGGTTTGGGAAAGGGAGGAGCCAAGAGGCACAGGAAA
>GYA|c18865_g1	start:878	end:394	length:485
TAACACAACCTTTTCCTTTTACCTCAAAACCATCCGCTTACATCACACCCAGCATCGAAC
GGCTGCCTCAATCGGCTGGCTGAATGTTGGAGTGTGAGTGCATGGAGGTCACCCGCGAAA
AGGAATGATAAGACGGCCGCACCAGGACACTGGGACTTCGGTCTTGATAATCTTTGGAAA
ACCAGGAATGGCAATGAGGATGAGCTATTGTAGCGAGCCCCCCAAGATGCAAGTGCCCTG
TTTAGAGGATATATCGAGCCCAGCGACAGCCATGAATGTATATCTTCTAAAGATTGGAGA
CAGGATAATCATTCTTCTTCGAATTTTTGATTGATTGCCAACCCAAGAACAAAATGCATT
CCGAGACCATCGATTTCGAGAACAGTGCTCCCGACGGCACCCATCCCGACCTCAAGCGTG
CCCGTGCGATCCTACAAAGACGCAGTACGCGTGCGGTGAAACTCGAGAGACGGAAAGATG
CGCTG
>GYA|c38010_g1	start:540	end:239	length:302
CCACTATGTCGTTGAGCCGCTGCCTTCCACTGGGCCAAAACGCCCGTGTCATCATCATCC
CAGCCCGATTGGCCCACGCCGCTTCGACCCAGGCTGCCGCCGCCACCGACGATGCCCCAA
ACTTCTTCCAAAAGTTGGCTCACCGCTTCCAAGGAGTCCCACTCAAGGGAGAGGCTCACG
CTCCAAAGTCAATGTTCGAGGACTGCAACAAGGAATGGTCTGCTCCAGAACCACTCCCAG
CAATTCCAAAGGACTTCAAGGAGCATCCAGATCGTGACTTGGTCAACTACCCATACCCAG
CC
>GYA|c27273_g1	start:1	end:550	length:550
GGCTCGTGACCAAGACCAACGCCAACTCCAACCCAAGCTCCATCTGACCAGCTCCACTCC
CGAATCCCGATGCCATCGTCCACCAAGCCAAATGGAATCCAAGACTCCCCTCAGGCAGTC
CTCTCTTGCCAATCCTACCTCATCCTCATCCTCAATCACTCGCTCTCCACACCAATTCCA
GTCAGACCGCATCCAGCCCTCAAACCAGCTCCCAACCTCGTCCCTCAACCCAATCAGCTT
TGCCAACATCAAGCAGCCGGCTCATCCCTTCTTCTCAAGCCCACCTCCTCAGCCTGGTGC
CTATCCTGATCACAACAACAACCTCTTCGAACCATCCCACCAAGATGATCTTCCATTCCA
GTTCAACAACCACCACCACTTTGCCTCCCCCCAGCCATCCCGCTCTCCATCAACCTCAAT
CTCTCACCATCCCATGCCATCTTCAAGCTCTCAGGCTTCCCATTCAACCTCCATCCCTCC
TCAATCTCTCCAAAGCCTTCCAATCCATCCAACTCCTCCCTCGGCTCAAAAGAAACGCGG
CTTCTTTGGC
>GYA|c17097_g1	start:1	end:76	length:76
GCCTGAAGCCCAGCGTCCGTCTGCAGGTGATCTATCGTGACAGGAGAAGATGGCGGGCAC
ATCACACATCCCAGTG
>GYA|c13600_g1	start:344	end:334	length:11
CTCATTCAGCA
>GYA|c23849_g1	start:2933	end:2322	length:612
CTGCTGCTGCTGCTGCTGCTGCTTCCATAGTCCCTTCTTCATCTTCTCCCCCGCTCAACT
CCAACATGGCTAATGACCATCTCAACCAACCCGACTTTGACTTGCTCGAGCCTCTCATCC
AGTCTTGTCCCTCATCACTCACACTCATCCCTCGTCATCAGTTCTCCGCACCCTCTCATC
ATCCCTGCTCTCACTTTGCCCCCCATCACCCTCCCCAATGGCACCACGGCCCCCCTCTCA
GCTTGGAATCACCGATCAACACTCAGTCCTTGCAATCCGCCAAATCATACCCGGTTTTGA
CCTTGCCCCCTCCAGACCGAATCCGATTCTTCTGCCCCCTCCCATCTACCCCCCGTCCTG
GCCGACAGTCTGCCCTATTCGATCTCCAACCGTAACCCCTCCATTCGCCAATGCCCTAGC
AAGTCTCCTCGCCATCGTCCTCTGCCCTCTGTCGCCCTGCCTCACACTTCTCTCGACGAG
CTCTCGGATTCTGAGCTCTCCGAACCCCCTGATCCACGCTCTCACTCTCCCCAACCCGCC
TCGCCCAGCGTCAAGCATCCCTCGCGAGACTTTATCACCTCGTTCAGGACTTCCCCCTCA
AGTGTCTCATCT
>GYA|c34596_g1	start:1	end:90	length:90
AATTCCTTAAAAATTTCTTAGGGAAAAACCGAAGAACTGAATATGAGTGGTGGTTTGGAT
TTGGAGAGGGAATTGGAGGAGCTGAGGGAG
>GYA|c27199_g2	start:2015	end:1974	length:42
GGTGAGGTCCAAGAGCCCTTCAAGCTGTCTCGCGAGAGATCG
>GYA|c3655_g1	start:1	end:16	length:16
AGGAACTTCGCCGGCG
>GYA|c5815_g1	start:537	end:513	length:25
AGAAACCCATCATCAAAAAATGGCC
>GYA|c24762_g1	start:2895	end:2581	length:315
CGAAAAACCATTCCAAAACCCCGCCAAACTCAGCAATCTCGAATTACATAGACGTTTCTC
ATGCGCTCGCATCCGCGTTGAACAGGCAGGAAAAATAAATACAGGTCCGGTCCTGAACTG
TCTCAGCTGAGTTGCGCCCATTGCAAGAAAGATTTCAATTTAGGCCGATAGTTAGACCCC
TGAGCCCCCCGAGAGCCCTTCAAGGCTCGTCGTCCCTCTCCTCCTGTCTGTGCTTGAACC
GAGCTTTGGACTCCATCACCAGCTACTTAATACACCTACTCAACGTCTTCCGTCTTTTGA
CATTTTGTCACCGTA
>GYA|c1180_g1	start:1	end:73	length:73
TAGAAATCAGAGTTTACTTAGAATGTCTGCAACCGGCGGTGTTGCTGGCGCTGGCGCCGG
CACCGGCGGTCAG
>GYA|c45064_g1	start:260	end:184	length:76
TTTTGATGAAAAGGATGTGAAGAAAATGAGACGGAAAGTTAACTGGAGTGATCGAGAACC
ATTCCATGTCATTCCT
>GYA|c22257_g1	start:1952	end:1537	length:416
AAAGCGTATTTATACCCTTCAACCCTTTTTAACGGAGTCTATCTGTCCTCAGCCTTGTGC
ATTCTGGACTGTTCCCTCTTCCATCCTCTACCCCCTTGACTCTGGTCTTTTCACAGCACC
CCATCTCCCCGCTCCGGCAATTCGATTGTGAGCTGGCTTGAAACCCGCTCCCTTGAATTT
GCGACCCACTGTTTTGACCCCTTTGTTTAGATTAACTCGCCACTGTCGCAGCCAACCACT
ATTGCCTTGAGTATCTTGTCATACACAGCACACTATAATTATTCTTCTGCCAGTATCCCC
CTCCCTCTCAAAATTCAACCTCGTCTCCCGCCCCCCATTCAGCTCCAGACCTGTTGTCGC
GTCCATCCTTCAGACGCATAATTCACTCGCTCACTTCACACTAATCACCAATTAAA
>GYA|c5314_g1	start:610	end:544	length:67
CCTAGCTCTGAAGAGGGCCTTCGCGCTCGCCGAGGAATCCGAAGACACTGGATCTCCGCC
AGAGTTC
>GYA|c14228_g1	start:1091	end:1028	length:64
CAGTTGCACCTCTGAACCCCCCTGAACGGGACAGCACCAGCCTTCCCCTCACCCTTCGAC
CAGC
>GYA|c169_g1	start:877	end:810	length:68
TACAAAACCACTTTATATAAAAAAAATTACAAAAGCAAAAAATGTTCAAGAGATTTAGCA
AAAAGAAG
>GYA|c22313_g1	start:1	end:16	length:16
GTCGAATATGGATACG
>GYA|c8468_g2	start:627	end:607	length:21
TGAATAGAATTGAATAGAATT
>GYA|c44887_g1	start:256	end:191	length:66
CGGTTTGGGCGCAAACAAATGGTCTCCAAGCCCATCTCGAACCTCACCAATGGCACCTCG
GCCAGC
>GYA|c37604_g1	start:1	end:125	length:125
ACAGTCCCTGCGCCACTGACTCTCACCTTGTTCTCTGAAGTCATACAACCTCAGCCAAAT
CATTCTCTTCGCAAGGAAGCACCACTAGCCAATCTACCGAATTTCACTTGCAAACCTCGT
CCACC
>GYA|c40756_g1	start:1	end:124	length:124
AATTAAAAGGTTTAGATGTAATTATTGTAACCACAGCTAAAACTGATAAAGAAGCTCGAG
CATTATTAGAACTCTTAGGCATACCATTTGCTAAGAAAGCATAATAAAACAAAAAGGAAA
GTAC
>GYA|c3371_g1	start:741	end:660	length:82
CAATTATAGGCGGCGGTCATCTCCCTTCTCTCCCTCAGATCTGCTTCTTCGGCTATCATA
AATTTTGAGCTTGAGTAAAATG
>GYA|c29353_g1	start:1	end:65	length:65
TCACGTTTGATGTTGGGAATGTTGTGATGGTGACTGGAGGAAGGAATAGGGGCCGTGTTG
GTGTG
>GYA|c28910_g1	start:265	end:204	length:62
CAGCAATCGATCCTCCCCTCCCAGCAGCCATGGCGGCCTCCACGGCGCTCTCCACCGCCG
CC
>GYA|c44019_g1	start:1	end:56	length:56
TCCATCTTCGGTGTTTTTCGTCAGATCATCTGGAAATGTCGGACGACATCCGGTTC
>GYA|c25266_g1	start:1	end:1503	length:1503
CGTCGTCGCACATATCATCATGAGTGCGATGCATTTGGTCTCAAGTCCAAGTCATGATAT
TTAAGTGATAATCTGGTTTTGATTAACTGAAGCAATCTGAGAAGACTTTGGGACAATGTA
CAGTGTTATGGTGCTTTGATGACTCGATTTACTCGGATGAAAACCACTTGATGAGGAGTT
CCCGACGGCAACCCCAACAACATCGCTGAGTCTTCCTTCCTTACGCTCCGACCTTGTCTT
GGCTGGGTGATACAAACGGTGTGCTCGGTTGTTGAGATTTGAATCGGGCGCCGAGGATAA
ACGACCAGAGAAATGCTAGGACGGGCATCAGGATGGATGAGCGATGGCTCTTGGAAGACA
GATCCAAGTGTTGGACGCTGTTCAGAGGGCGATGCGCTTGCTTTGGCAGAGACGTGTCTT
GTGTGGATTTGTTGGCGGCTGATCAAGGTCGAAAGTTCTGATCAGGCTAGGGCAGGTCGA
GCTGGATGAGGACTCGGGTGTGTTTGATGGACATCGCCTGTCCATCTTGCTTGCGTTGAG
ACTTGTGACTGGAAAGCGGAACCTCAAGGCCGACTCTGGCCGGACGCCCCCACAAGACCC
CGAGTGCTTAGCGTTTACCCCAGTCCGGCGTCATCACTGACGCAATAAATGGACCCCCCA
CCAGATCAGCGACTCTCTTGACTGATGCTTCGACGGTCTCCAAGTCTGATTCTCCTAACG
ACTCATCATTCAGAGACGGGTCCATTTCCCTTGAACTCAGTTCGCGATCTGTTCATATCG
TTGTCCAGTCTCGGGAAGTAGACCGTTGTTGACAAGGCATAGGATTTCTGGCTGACATCG
AGCCAACAAGAACAAGCCTCACACACCTGCGTTCCCTGGAGACCTATAAAGGGCAACTTT
ACCATTTTTACCTACGGTCCTCTGCCACCTTGCCCCCAATTTTTTCAAGACCAGCAACCA
TTTCGAGATTGGCCTCGGTGTTGCAGGACTACATCTCAAGCATTATTGCCCACTTGTTCG
GTCCATACAATCTGGTCCTAGGTCACTCAAAGGCTCGGACGACGGCGACAGGAGCCGGCT
CGACGACTGGTGAAAGATCGCTTGACTTTCGCGATCTGAACATCGTAGTATTACGTGTTG
TATACCATCACCAGAATACCGCGAGCGCATATCGGCCGAGTTCGAGTTCTAGGTTTGGGT
TGTCTGCTGTACCCCGCTTTCCAATTTTCTTTTGCGGTTTTGTGCCACATCTTCTTTGAA
CTTGTTTCTTTGGCCCGTTGAGGATCCTCTCGCCAGCCGACCTACTCTTCAGCCCCTCGC
GGCAAAGGACATTCATTCCTCACGTTCAGATTCCAATCCCACTCTTACGCTCTGCCACGC
TGAAACAACTTGCGCAAGAAGAAAAACGACACCATGTTGATTGACAAGTTTACGATTGAT
GATGACCAGTCTTCGACTCGGACCCGCTCCACAAGTGTTACGAGTGGTTTGAGCAGCATG
AGC
>GYA|c27808_g1	start:3784	end:2769	length:1016
CAGCCAAAAGCGGTTGCCCTTTTTTCTCTGGAACACAGGGGTAGTGGCTGGCAGTTGGAT
CGCAGGATGTTACGCAAGCTGGAAAACTCAACCGGAGGTAACTCCATTTTACCTGCCTAT
ATCTAAAGTACCACAAACTTCCCAGAGGTGTTTACCAGTTTCGGGCCACTCCTCCGCTAT
GCAACAAGAGTCCTCATGCAACAAGACCCAAATCTCCTCCGGAAAGCTGGCGAAACGGAA
GCAAGTGCGAAGAAACCAGGACCCCGGATTTCCCCTCTTGAGAGGAATAATGAGAATGAT
GAGAATATACGGAAGGCCTCAACTGCACCTCTACATAATGATGATGACGAAGATGTATGC
CACCAAGCATCTGAAAAGCTAAAGAAATTACAGCAATGTGAGCTGATTAACACAGTCAAC
ATAAAGACCATGGCAACAATGGCAACTTTAACCTCGCTCCAAAGGCATCGGCGTTTAAGA
TACGAGTCGCTCATCCTCGTTGTGAGACTCGGTCAAGAAGGACTTTGAAAAGTTTAAGAT
GAATGATTGAGTTTGATTTTGACACAAGTTGCGATCGCCGGGCCATATCCGGCAGATCCT
GCGAAGATCGTCGGTAGGAGCCAGTGCCTGGTACATGTAAAGGGGCCTGCGGTGAAGTTG
ATATCGCTGGTCACTCGATGCGGTGATGCCGTTTGTCTTGCAGCGTAATGCCACTGAACG
GGGATGGAAAGAAATCGCGTGAAGAGGCTGCATGTGGTTGCTGCATGGCATCATGAAACT
CATCATTGAAAGAACGTGGGTCGAGCAGAGAGAGAAAGAGAGCCAAAGGGGCTCAAACCC
AAAAGAGCATCACGCTATTCCGCCAGAGTTCTAATTGATATAAGGCTTGAATGGCCCGAT
TTCCCCCAAAACAAATCATATTGAATACTCACTGTGGAGGAGTCACTTGCCTTACGGGTT
TGGCAGAGCAGGGTTCACGAAGATTCAATTCCTTCTTTCAAATCATGGTTCGCTGG
>GYA|c27300_g2	start:1	end:525	length:525
AACTCCGACTCCGACTCCGACTCTCAGCCTCAACCTCAGCCCGAACAGGAACAATCCCAT
TCGCAATCTCAATCTCCAGCCAAACCATTCCATGCTTTGGCGCCACTCACGATCCCCCAA
ACTGACACTCTCCCTTCCAACACCAAAGCGAACATCCCCCGCTCTCATCCTAAGCACCCC
TCAAGCGCTCACCCTCAGATCCAGAACCAGAACCAGTCAAGGATCTACAATGCCATATTC
TCAAACCATCCGATCCCTCCCTCATCCTCTCCCCTCGACTTCCCTTCGGCCCCATCCCAC
TCCCAACCAGCTCATTCCCTCCCCATCCCCCGCTCCCGCCCGGCAACCATCGGCCGTGCT
GGCCATCCCCGGCTCTCGGTCCTCTCAAAGCCAAGCCTAGCCTCGCTGCTCTCCAACCAA
TCAAACTCGGCTCCCCTCGTAGAGTCCCCCATCGGCATCTCAGCCGACCAGCGCGAGGCC
GACCAGCTCGAGGCCGACCAGCTCGACCTCCTCGAGGTCGTCGAC
>GYA|c35481_g1	start:242	end:220	length:23
CCAGCATGGAGCACTGCAACGAT
>GYA|c24134_g3	start:934	end:683	length:252
CGAATCCAGCTTACAAACTCAACTGGACTCTCTCCATCTCCAATCAACAATCTCCAATCT
CCAATCTCAAGCCAACCAACCAATCGCAAGCCATCTCCAACCCATCTCAAGCCATCTCCA
ACCATTCCCACCATGCCAGATCAAATCTCGGCCCCATCCCCATCGACCACTCCTTCATCC
CCTCCAATCCTCCATCTCTTTCCTCCCCCATCTCCCATCAACACTCCCAATCTCCCTCTT
GATGCCCCTCAA
>GYA|c23325_g1	start:1842	end:1421	length:422
GTCGCTGCACGTAAAAAGTGTTTTATCCAAGTTTTTGGCTTGGGACATCATTGGCAGGCC
ATTCCAGCTCCACCAGTTTCCCTTCCACTGCCATCACATCGCCGGGCTCCCCCCCAGCAC
ACTGCTTCGACTGGCCCCGATACCCTTGCTTGGATAGGTCCGCTCACCCATTTTCGTTGG
CTAGCCCCCATTGCCCGCCTGCCATCGAAATGGCCATGTCTGGCTTTTCCAAGCTCACTC
TTTTTGGTTTCTTGTTAACAGTCGAGAGCCCTTTGAACGATTGGCAAGTCGGGACCGGTC
ATAGGCGCGCTCAGAACTCGAACGTCGCTCAACGCCTGCAACCGCTCTGGAGCTTGGTTG
ACATGGCTGCTCAGTCGTCTACGCTTAGCGGCCCGTCCGGGTCGCGGTCCAAGGACATCC
CA
>GYA|c44087_g1	start:1	end:37	length:37
GCTTTTGCCTCCGGTGGTGGTCAGTGGCCTGGCGACT
>GYA|c27266_g3	start:1902	end:1609	length:294
GTCGGCAAGCAACGCCAGAACGCGGACCCTGATATATCCAAGCTAGCCAAGCAGATTGTG
AACGAATGGAAGAACGGCGTGAAGCGCGAGCCGGGGCCGGCCGCGTCAGCGTCGGCCGTG
GGGGCGCCGTCCTCCGCTGCCCCGGCCGCGTCGGTAGTGTCCTCCGCCGGTGGCGGTAAA
CCTACGCTGTCCTCTAAGCTACCTCCCTCGAGCACCCCCCAGCCAACCTCAAAACCGACT
CTCCCATCCAGCACCACCACCTCAACGACATCCGCGAACGGACCGTTGGCTAAA
>GYA|c23313_g1	start:1	end:252	length:252
CACAGAGTCTATTGAAGAGCCCTGCTGGCGGTGGATGTGTACATAATTTGCGCATACACC
CAGGATACCACTCTGTCCCATCTTGTAATGCGGTCTGCGACTTGGTTCCAGTTCCAACAT
CCTTGCCGTCGCCCAAATCCTCTCTCCTGTGGCAGATTGGGTCCTTCTTCGCGGAATCTG
CTCCCCAATCGTCGCCGAATATTTTTAACCTCCATGGCTCAACAAGACAAGCTTTCCGAT
CGGGCTGCACCA
>GYA|c22290_g1	start:1546	end:1244	length:303
ATGTCCCAGCACGGGGGCAGACCCAACTTAACGCAGCGCTATTGGGCCTGCCCCCCGCTA
GCTCGGGGGCGGGGGGGTGGAATTCTAAAATGGGGCTTTGTATTTCGCCTCCCACCCAAA
TTCGCCTCGCCCAGGACTTGATCTCATCAGGTCCCAATTCCTTTGACATAGTGGGAATGA
GCCATCGGCTGGACGACATTCCTGAAGATGGAGACCGACATGGATCGTCTGTCCGTAATG
ATGGGTGGACTCCATACTTGTCCTGATAACAGTCTACGGCCTCAAATAGCACCCCCCGAA
CCC
>GYA|c26060_g1	start:3678	end:2455	length:1224
AGCGGCTGCTGACCAAGCAACAAGCGCGGAGTTACATACATGAAGAGCTAGGAAGTTGAG
CTGCTAGAACTGAACAGCTGAACCAGATCGAGCCAGCAAGCCAGCAAGAGGGCTGGAGAT
GTCAGGCTGTTCTTGTTGAGTCAGGGAGTCCCATCTCGTCACCGTCAGCCAGCAGCCACC
AGCCACCAGCCAGCAGTCAACAGCCTCGATTCGACTTACACTTTCGCTTAGAGTTGAATC
TTGACAGACTTGAATCTTGATTGAGATCCTCATCTGCGTCCTAATACCTATCATCCCCTC
AGACTCACTCTTAGTCTTGACCATCTCCAGCTCTTCGTCCATTCCATCCCTCGTTCATCT
CCATCCATGACACCAATCACCCCTCGTGCTATCCCTTGCCTCGACTCCAAACCTCAACTC
GATAAACGAGTCCTCCACCAAGAAACCAACCTTCATCCATCCCCTCATTCTGCCACTTCC
CCTCCCCAGCTTCCCAAACCAAACACTCCCATCCCAAGCCAATCCGACTCAAGTCCTGGC
CAATTCACGACTACCACCACCACCACAACCACTACCACCACTACCATCTTCAACTCCATC
ATCACCCCCCTCTCCTCTCCAACTCGCTTTGGCTCTCATCACTCCATCAACAACCTGCCC
TCTCCTCCCTCCTCCCCCTCAAACCATGCTCCCTCCACTTCCTCAAACCCGTGCACCGTC
AGGTCTTCTTTCAGCTCGGACCATCACATCTGGCACCCGAACTCAAACTCGGCCACATTC
TCAAACCACAACCTCCTCCTCACTCCTTCCCGCGCCCCCCTCGCGACCAACCAGCTGCGT
TCCTCGTCCCCCATCCCCCAAACTCGCTCCCTCAGCCCTCTCACCAACTCGCCATCGCCA
CTCGTCCTCTCCCCCTCTCTCTCGGCCCTCCCAACTGTCCCTCAGCCCAGCTCCTCGTCG
GCCCGCTCAACCCACTCCCATCCACTCCCTCCCCTCGCCCCTCCAAGCCCGCCGCGCCTC
CACTCGGACCTCTCCGACCAGCCCTCGAGCCCTGCCACCTTCACCACTGACCCCACTCGC
CATCCCAGCCCAATAGCCCTCCCACCACCCGTCCACCACTCCCCCTCGGCCACCTTTTCC
CCGCTCAGCTTCGACCGCCCCTCCTCCACCGCGCAGGCCCCCCAACGGTCCACCTCGCTC
CGCAGGATGCCCACCCAGCCGCCG
>GYA|c26834_g1	start:3850	end:3527	length:324
CCCCCACACGTGTAATGGGTATCCCCCCTCGCCCCCCCAACTCAAAGGCTGGAATTTGCA
GCTGTCCCCTAACCTGAAAACCTTGTCCGCAATCCGTGATATTTTCTTTGCTTTCAAGGA
CTTTTGACAAGTTTGACCGCATACCCGCGCGCGGGTAAAATGTCGAGGAAAGCTGACAAG
TGTTTCGCGCTGGGCTGTTTTGTTTTCCTTTGGCTGTTTGATTAATCACTATGCTTTAGA
GATATCAATCTTTTACCCGCGCGTGGGTCAAGCGTCGCCCTCCTTGGTTCTCTCTGAGTT
TGCCGCTCTTGACGGAGTGTCACC
>GYA|c18505_g1	start:1	end:435	length:435
GTTTTCTTGCATGTGACGTTAACTTTGTACGCACCATCTGGTGGCAACACATCCATTCCC
CCAAACAACCCCCCCGAATCATTCTTTCAGCTCCCACCTCCCCAAATCACCCCTCGATCT
GCCCATTCGTTCGACATGCCCCAACCCACTCCGCGAAAACTTCTCCTCTTATCACTTCGG
CGTTCGATTCGGCATTTGACCCCTCTTTCCCAAAACGGATTGGTCACAATTTCTGCCTTC
TCCGAACTGGACCACAAAAAACGGTTTTTTATTCGATGTGCTCATGTTCTTGCCCTCCTC
AAGTGCCCAGGCCATTTTTCGATTCCGACTTCCAAACTGCTTATGTTCTTTGCGGTGGTG
GAACGATCAGTTCAAAGAGCTCGGAACGCACTTTTATCTTTACTTGGACTGCGACTACGG
AGATCTCTGGCGGCT
>GYA|c24394_g1	start:1	end:95	length:95
GGCAGAGTTGACCATATCTCACATCTTTCCAATCAGAAGCCAGTATCATGGCCGGCAAAA
AGGTTTCCAAGCAGACCAAGAAATTCACCAAAAAC
>GYA|c21950_g1	start:1	end:319	length:319
CGAGAACCCATTTCCGTCGAAAATTGAACAAACAGCCGTCTGGCGGGATCAAAAACCAAA
TTTGACGTCTGGTAAGCGAGACATCGATCGAGTTTTGAGCTGTCGCCCATATATATATCA
TAGCCTCGGCCCCGTGTCTCCCTTGGGTTTGACTGGACCATTACCCCTTCAAGCGTTTCC
GTCAAGCTCTTCAAGATACTTCTGTCTCACTACTCATTGAGCCGATCACAACACATCACC
ATTAGCCACACCAAATCCCGAATCACTGCTCACCATGAACGGTCTCGACGGTCAAGATTC
TCGTAACCGCAATGAAGGC
>GYA|c44509_g1	start:1	end:92	length:92
GGGCAGCGGCGGCGGCGGGAAGCGGAGCCGGGACCGGGGGCGGAACCGCGTCTGGAGGCA
CCGAAGGGGGCAGCGCCGAGTCGGAGGGGGCG
>GYA|c24153_g1	start:1	end:381	length:381
TAGCCCTCCATTTTGATGACTGGAATCTCACAGACTGAGATACTGTACAAGTCTGTTGTC
CAGATTGAGAGAGCAACTCCGGGTGGACATCATCCCTAGTAACTGTATCAAACCTGATGT
TGAGGATTCTCATGAGTCGACACGAGCCCCGCGAGCGACCGGCGGGACTGCATCGATCCG
GGCCCGGCGAGCCAGACACAACGCTACGTCTGGGCCTTTGTTTCCAACTGTTCTTGGTAC
CCTGTCCTCGCCAGCTCTCAAAACTTTGATCCTCTCCTTCACCATACCCTCTCTGACCGG
ATTCTTCCTTGAAGAAAAAAAAAAACTAGATTGACCAACATGCTTTCCAATACTATCACT
TGTACAGCCAACCCCACAGAC
>GYA|c42384_g1	start:1	end:23	length:23
GGGAGAACCAAATTGCAAATATT
>GYA|c26292_g1	start:1	end:1919	length:1919
ATTGATTGGTGATTGGCACTTTCAGAATGGGCCTTTCATGTCCAGGGACCAGACCCTTCT
AGCACCAGGTCACCCACCACCTGCCCAATTGGGCATGGATTTGTCTATAAAATCAGGCCT
CCTGTTGACCATCTTCCTCCTTCCCCCTCCTCATGCCAGTCCTTCCCTTCACTGTCCATC
CACCATCCATCCATCTCTTTCCTTTCAAAAGTGTCTGTCTATAGTTGCAATAGTTGCAGT
TCTACTTTTCCCCCTCTCCAGCACTTGCACCTTCCTTCCCAAGCCCATCCCCTGAGCACC
TGCCATTGCCATATTGCTTGAATATCTATGAGAACCATATTCTGACTGGCACTGGATATC
CAGCACACAATTTGGCTTCATATTGCCCATACATAGCCCCTACTCCGATCGCATTCCACT
CAATTCCCGGCCTCTCTCGGTCTCCTATTGCCGACTGCGCGACAGCGACAGCCCCCTGGA
TGATGGTCACCGAGCAGCCCAAACCTGAGGCTGATACATTTCTCCACATCCATGTCGATC
CAACACCGTCCCCATCGACCTGGCCACATGGCTGGTCTCCTCCATTCCCACTCAAGCCTT
CTGATGCTTCAACAGTGCCCCGCCCAGCAGAATGGCCCGTGGGCGAGTCAGTCGCTCGTC
TGCTGGAAGGCGAGCGGCGCGCGCGCTCCATCAGGGACCGCATCTGGAAATCTATCCCTT
TGACGGCTTGGCAGGCTCATCGACCCGGTGAAGCTCTTCCTTCGGCGCTCAAGCAAGAGT
CTGGCAACTCGATCCAAGCCTCCGAGCCTTGCCCACACAACCTGCCCTCTTCCCTTCGCC
GGCCCAAAAGCTGCAGCTGTGAGGATGAGTTGCGCTCTGAGCTGCTCGGGGCACCGTCAG
AGTTGCTACCTGGTTCAGCACAAAACTCCCGGCCAGTCGTTACTGCCATACCCCCCTTCT
CGCCTGCGTCCATCTCGGATCCGCGACTGTCCCTTCGAGCCAACAATCGGGGCGGGTCTG
ACCGTTCACCTCATGAGCTCATCGCGCCTAAATCCGAGGCTGGGCGATCCCAGCCATTGA
AGATTGTAACAGATCATCCGGACCCAGCTCGTTCGACCGGTGAACGTGCAGGCCGCGTTC
CCCGGCCGGCAGAATCCTCCTGCCCAAACATCAAACCCGATCCCGGTATCGGTTCATCTG
GGCTATCGGAGCCCAAGCCGGTCGGCTATCAGCCCTCAAGCAGGCCCGTCAACTCCTCCC
AGGATGCTCGCCAATCTTCGTTCGACTCGGCGCTCAAGACAGAAGAAGACTACCGCGCAT
CGTCTGGGAGCCAGACAAAGAGACGTCGTTCCAGTGTCGACCAGCCCCCACGCACGCTTC
CACGCAAGAACAGACACTATGCCTGTGTCCGTGCAGAATCGCCGCCTGTCACGCCAGTCA
CTGAGCCAAACAGCCCGCTGGAAAAGGCAGTCCCATCTAGCCCTCTTCTCACGCCCGCCT
CAAAGGAAGCGCGGAGTCCAGCACACGTCAATTTGGCTAGCCTGCGCAGTTTCAAGAACT
CTTCGCGGTCTCAAAAGCCAAGGTCGCCGGCCCTCCTCGCAGATCATATGGCCAACGCAC
TGGACACGTTCCACATCCGACATTCAGATGATGAGCGCTCTCCTACGGCCACCAAGCGGC
GGTCCGAGTCCACAGAGACTGATGACGCCGACCAGTCAGCGCCGAAAGCAAAATCGAGGA
AGACCCGACTCGCCGATGTGCCTGAGGCGCGACCTTTGGAGGGCTGCCTAAGGTCTCCGC
AGGCACTTTCGCATGCGCCAGAAGTCGAGGTTCCGCGGGCGCCGCGGCGCCTCGAGTTGT
TTCGCGGGGACTTGTTCGACCCGGACCATCTTCCGCCTCTTGAGCCACCATTGCAACTG
>GYA|c26919_g1	start:1	end:915	length:915
CACACGGTTTCAAAGTTCTATTGTGTTGTATGTACAGAGAACTAGATCATACACGCCATC
GAACAAAGCGGTACATGCTACAGGCTCAAGACAGTTGGTCAGACTCCAGAGGAAAGTGGT
ATAACTGGGAGGGTTCCCAGTCCCACTCCGCCCACCGATCTGAGTCTTGTAGTCTAGTCT
TGTGGGTTTCAAGGCGAGCTCGAGCAACGGAGAAGAATGTGGAACAGGTCGCTGAGCGTC
GGCCGGGCTAGCAGAGATTCTAAGCAGTCCACAGTCTCGAATCTCGAATCTGGTGCTGGA
CCCGATTGTTGCTAAATTCCTTAAAACCCGCTAAGCTCAGCCCGCTGGCTGGTCGGCCAA
CCTGAACCTAGTACAGCCAAAAGCACTCGCTCTGCCTGCTCCAGCCTCATCTCACCACCC
CGTCTTATTTCACTCGCAACCTTTTCCTCGCCGAGCATGACAGCCGAACAGCCGGCCGCA
CCAAATCCAGCCTCGGCCTCGGCGTCGGCATCCAGCCACCACCGGCGCTACTCGGCTCAG
ATTATCAATCCCGTCCCGAGCCAGATCCCCGCCCCACTCAACCTCATCGGCGCCAATCTC
CTGCCCGACCACCATCTCATCTCCAAAAACAACCACCACCCCCATCTGCAGCCCGCCTCA
GCCCTAACCTTGAACGGCCAGTCCCTCCCGGCCCAGTATGCCACCTACCACTCGCCGTCC
CTCAAGCCGGCCTCGCCCCCGCTCTCGCCATCGGCCTCGGACCACGAGGAGAACGACGAG
TTCCTCCCGCTGCAGGCCCACTCGGACTTTGTCTTTCCGGTGCCCTCCTCGGCCTCGTCG
ATAGCCTCCTCGGCCCCCTCCTCGGCTTCGCACAACCGCCGCCACTCGCGCGTCCACTCG
CGCAATCTCTCCGTC
>GYA|c23340_g1	start:1	end:1207	length:1207
TTTTGGTTTATGAGGCGGATTTGTGGATCTAGAGCAGGATTGGATGAGCTGGGATGGGTG
GAGTTGTGGTTATAGAGTTGGTGAGGCAATCCCAATCTGCTCGTCCGATGGCAGTCGTCC
GTCGAGCTTTCTTTTCTCTTCTTTATCCCGCGAATAACTCAACTTGTCCATTTTCTTTCC
ATCGCTCTTCGCCATCCTTAAAATTCAAGAAAAACTAGATGGTCTTTGGTGGGCTTCTGA
AGACCCTGACAAGCCCCAAATCCCTGGTCACTCGCTGCAACCGCCCTGAGCTGCCCATCG
AGCTCAGTGCGCTCTTTGGAACGCGCCCTTGATTGGCATTCAACTGACGCTATAATAACA
CTGCACTTTTCTTCCTGCCTCACCTGCTCGCACTTCTGCCTCCACAAGTTGACCATCCTG
CCCTTTTGTATCCCCCTCCCTGCCTTTCTCTGCCTCGGAGTCCCCCACAGCTTGCTCACC
TCTGCTCTGCCACCACCGCTTGAGCATAAGCTAAACCTAAGCCAATAGCAGTGCACGACA
GCTCAAGCTCCACAGGGTAGAGTCTACAGCCCATAGTCTAGCGACGAGGCGACAGGCTGT
TGACCCCAAAGAACCCATAGCTGGTCTCTCTAAACCCGTTCGGGGACAGCCACTCTAAAC
CCATCAAGTGGCCGAACCGATTTCGTTGGCATTTTTCGAGGCAGGCTCACACTCACCTGT
GAGCCTTAGCCCCTCTCTTCACAGGCAGGCCTATCTTGCGCTCTCTGGCTCTTGTCCATC
CCCCTCCATCACTCTCATAGATTCACACCAAACACCTCTCCACCAACTCAAACTCAAACG
CATACACACATCCTTACTAGAGTGGCTTTTTGTTGCACCCCGCTCACACCATCCTCCTCA
CTCGACTATCCAGCCTCTCATCCGACTCCCTCTGGTCTTGCTGACCATCCTCACCAAGCC
ACTGCTCAGTCCACCGCTCCCGTTTTGATCAACCACTCATCACCTCTCTCTGGTTCCCTT
CAAAAGCACCCTACCCATCGCGGTCAACAGGGCAGAGCAGGGCCTCAACTCCATTCCACC
TACCGGCGACTACCATACTTGAGCTTAAAGCCTAGCGTGCAATATGACAACCAACACAAG
TTCAGCGGCCAGGACGAATGCCAGCCAAAACAACTCGCCGCAAATTATCGCTCCCGGATC
GGGTGGA
>GYA|c23997_g1	start:1758	end:1353	length:406
CTCTACCGTCCTACAGCCTCTCTCCAACAAACCCCCTCCAAAGGACGACGAAGCCTGGGT
CAGCGAACCAAGCACTCGCTCTCCCTCTCCATCCCACCAGTCCCCACCAATCCATCCCCT
CCGGCTCCCTCAAGACTCACTTGCCACCCAATCCGACTCGCTCAATCTCAATCTCAATCT
CCAGCTCCCCAACCCCCTCCCATCTGTCGCTCTCCCAATCCTCCCCTCCACTCCAACACC
CTCGTCCAGCATCCAGCCTGCGCTAACTGAGTGCTATCAGACATCCCATGGCGACCAAAT
CTCGGTCACTCTTCACGCTCGAGAGCTCTATCTCAACCACAAGCAGCCCCCCACTCCGCC
CCCGGCCCTCCCCGAGCGTCGCGGCCGCTCCCGCAGCCGGAACAGA
>GYA|c27501_g2	start:1	end:401	length:401
GCATGACTGATCAGGGAACATGGCAGCACTGCAGTCGTACTCTGCCTCGAGCAGCGAGCA
TCCAGACTCGAGGCCTCAAATAAGACGCATGCCATCGCCATTCTCGCTCCCGTCCGCCGC
TACCCCACCCGCCCCGTTCATTCTACAAGTTTTCCCTGAACCCTTCGCAGAACCCATCAG
ACCAGAATATACTTCGCTGCCTCATCAGTCTCACTCTCTCGCCTTGTCTTAGTGTCCCAG
TCTGCCGTTCTGCAGTTTCCTCGATCTGATCCACTCCAACAAGCCATCCGTTCTGTTGCG
CGTCCAAGTAGTTTAAGCAGTCCCCAAACTTCCATCCATTCCATCGTAGCTTGTCTATCT
CTGTCTTTGAGACCCTTTGACGGACCATCACACCATCTGCA
>GYA|c26627_g1	start:1	end:236	length:236
GTAATTTTGGTAGTCAAGTGCGTCTTGGATGACGGAGAAAAAGTTGCCTCGTCAGACTCA
CGACCGGACGGCCCATTTGCTTTTCTCAACGCCGCTTCAGCATCACACCCCTTGGTCGAT
CTCTCATCGAAGCCATCGCATCAATTACAACGGCATCCTGCAATCTCCGCAGGCATCTGC
CCCGCTGCCGGTATTCCATCCAAAAGCTCAACCCTATCGACCTGACTAGGATGGCT
>GYA|c36619_g1	start:1	end:48	length:48
GTAACTTTGGGAGGAACAGGAAAGGAAGTTGGTGATCGACATCCCAAA
>GYA|c40993_g1	start:515	end:464	length:51
ATATCTATCTTTCAAAGATTCAATAAAAAGACAGTTGGCGGGTCTCTTTGT
>GYA|c37780_g1	start:1	end:11	length:11
GGAATCAGGGC
>GYA|c29056_g1	start:699	end:670	length:30
TCTGGCAGGAGCAGCTCGGCTGCAACCCAA
>GYA|c25683_g1	start:2536	end:2145	length:392
GATGGGGAATTGATGCTTCAGAAACACGCTCATCAGTCTCCCATGGACTCTGAGACCAGA
GTGTCTGTTAGGACTGGTGCTGACTCCTGAGACTGGTCCTGTACTGTTCTCTACTGTTCT
GGACTAGACTGGACCTGACTGGACCCTCTAAATTCGGGAGCTGTACCAGCCTAGAGTGGA
AAGTGTGTTTGGATGTTTCCTATCCGGCTGGCTCGTCTCCTTCTTCTTTCTCTTGACCTC
GTCCACGTCAAGTATCCATCACCACCACCCCCGACTGTCCATCCCTCTCACTTGTCCTCA
TCAACATCCCTTCCAATCGCTTTTCCAGCTCATCCCACCGAACCTTTTCACGTCCCCCTC
TCATGCCGAGCTCTCTCACTCTGGCCGACTCC
>GYA|c24950_g1	start:2973	end:2157	length:817
CGTGAATAATCATCATTTGTCCCTTGTCACCATCCCAACTATATGCGTTGCCATTCCAGC
GTAAAGAACAAACGTCGCCTTCCAAGGCCTGGCTACTGTGTGATTATCCTGGTCTGGTAG
CGCTGTCAAGCCCACCTATTCCTGCGCCAGTACACGAGATGGCCTCGACCCTTGCACAAA
CCGAAGTGTCTATCGTTTTTTTCAGCTGATAGGTCATTGAACGTTTGTTGGACACCTGGC
CTTCACCTACCATCGCTTCTGTTTGCATAGTAACAGGATTTAATTCCATTTTTCGGTTTT
TGGACTGCCTTGAGTAAACTTGCGTTGAAACGCTACGTTCCTGCAACCGCCTGAAAGACC
AGCTGTGCCCCCTGATCTTTTGCTCGTCTATCCTGGCGTACAACACACCCTTCTTTCTGC
TTATGTTTTTCCTGAATGTTGCTACACACCGGCATTTCTCTTACGCCTGCCAGCGTGGCT
ATTCCTATTCTTTTCACCAGGACATTTGACGCTTGAAATCTAAACCAAAAGGGTTTGCAT
CCAAGCCCCATCAAGGAACTCCCTCTGGAACTGGTTATTTTGCGAAAGGTTTCATGTCAA
TTTCAGTACAGCAATCACCACCAAGGGCGCTAGACTGATCACTCTTTTCGGCTGTCGAAC
TTGAAGCGCATTATTCACTACCGGGGCCTATGCTTTTCAGTTTCGTTCAATAAACCCGGC
TCTTTGGATGCAAGAAATGAGATCTTTCGCAGTCTGCGCATGGATCATATCTTCTTTTTT
CGCCAGTCACTGTTCTGCGAGTTCAAATCTGTTCTAT
>GYA|c21987_g1	start:1	end:416	length:416
GGTCGGGGTACCCCCCGTGTCGACGTCAACCCTTGGTCGAATTGACCCGGTGGTGTACAG
CAACATGGGTGCCCTTTGGGCAAGTTTGCCGGTTTCGATGCCCGATTGCTACGTAGCACT
TAACTTAAGTCGCTGCTACTGTGTGCCTCCACGTCGGCTGGCAGGCACTCTGTCTCTGGT
CAGCTTGATCAGCGTCACTGGATTCTTGGGACGGTCAACAAGAAACCACACCTGCCTCAA
GTCCGTTCTTGTTGGTTCCTCGCTCAGCTGGTTTCTTGTCCGTCCGCTTATCCTTCGAGC
CTGTTCATTTCTCCACCGACGTCCCTCGTCCTGGTTTCGCTGACAATTGGCTGCCATCCT
TTCTCGTCTGGCCTCAGCCCTGCGTCTGGACATTCTCACCGGAACATTCATCCATC
>GYA|c43804_g1	start:346	end:178	length:169
TGCAAATGCCACCTCTGAGGAAGTTGCAACCGAGGAAAACCCTGTTGTTGCTGATGAAAG
TAGTGGAGATCCTAGCGCTGAGGCCACTTCTAATGCAGGGGAAAGTGTCGCTGAATCCAC
CCAAGCGGCTGCTGAGGAAAACAGTGAAACAGCTGAACAGGATGACTCG
>GYA|c10179_g1	start:1	end:34	length:34
CTGAGTTTGAATCTTATCGATCACAGTAATAGCA
>GYA|c19681_g1	start:1	end:95	length:95
GGACCCGCTGCCGCCGGTTCACAGCGCGCTTGGTTTCGGCTCGGCCACATAAATTCTTGG
CCGCATAGGCAACGACGATGCTACCCATTCGCTTG
>GYA|c22225_g1	start:1097	end:641	length:457
CCTGCTTGGTTCCTCTGCCAAGAGGTTCCACCGGACCATGCCAGCACCGACGTTGATTAT
CAAGCCTCTCCAGGGGCCTCCTGTCTTCGCGAACCTGTTTGAAGGCCCGCGGGAGGGGCT
TGTGTCAAACTTGGGGGAGAGCTCTGGCAAGCTTGTGAACCTTGCCTTTTTGATTGAATC
GCCCGTTTACTTGCAAGTTCAATCGATTTTGCAATGTGCGCTTGCAGTGCTTCTCTCACA
TCACACCGGCGTCGGGATGGACATCTTCTCTCAAGACTTCTTGAAGCGGGCAAGCAATTT
AAAAGCAGCTCTATCCCCTTCCCTTGTCCCAACTCAGCAACTCCAACTTTTCCGATCTAC
TCGCCCTATTAGCATCATGCTCTACTTGAAAGCTTTCCTTTCTATCGTTTTGATTCTTAT
CGGTTTCAAGGTCAGCGCAGAAGACATACAAACGACA
>GYA|c39912_g1	start:373	end:363	length:11
CTCAGCCGCAG
>GYA|c24629_g1	start:1911	end:1805	length:107
CTGGGTGTGCCCCTTGGAATGTAAAATGAGATGAGATGGCCTACCACTTCCACCACCAGC
CCAGCCAGGACCACCACCACCAGCTCTCCCGGCAGACCTCCAAGCTG
>GYA|c40488_g1	start:344	end:326	length:19
CACGGTTCCCTCTATCTCT
>GYA|c22138_g1	start:1	end:96	length:96
CGTCCCCCTGCGCCCCCGCCCGCTCGGAAGGTGGAGCCCCCAGCCAGGCGACGGCGCATC
AGATTGGCCTTATCCAGCACCTCAAGACTCAAGACT
>GYA|c36731_g1	start:1	end:111	length:111
GGCACAGCAAAAATGGCGGCGGCATTACGGGTGGCGGCGGTCGGGGCAAGGCTCAGCGTT
CTGGCGAGCGGTCTCCGCGCCGCGGTCCGCAGCCTTTGCAGCCAGGCCACC
>GYA|c244_g1	start:1	end:54	length:54
CAGAAACACAAACACAAACGTTTTTATAATAGTCAAAATTAAATATCTCTCATA
>GYA|c40559_g1	start:355	end:260	length:96
CAAAGACTCACTTTAATCAAGTCACCGACTTGTGAGCATCTAACAGCGTTTCTTTTTCTT
TGATACCCCACACAATACACAACCGCCATCATGTCC
>GYA|c22829_g1	start:902	end:702	length:201
CCCATCACCGCTGCCTCAAGATCCTTGATTCCCCGGTTGTCGACAAGACATCTCCCTCTC
CAACACCTTCAATCGGTTACGAAGCGAGCTTCCTCACAGTTCAGTTTAGTCCCACCCCAC
TGCCCCCACGCGTATCGACTGCCTTATGTCTTCTAGTCACCGCTGTTGGCGGACACTAAC
AAAGCAACAATCGGCTCTAGA
>GYA|c22185_g1	start:1088	end:951	length:138
CAAAGCCAAGTTAAGTTAAACTCGTTCCCTCCGGGACCATATTTTCAGCCTCGACTGTCA
TCTTGGCAGCCATCATCACAGGAATCAGTCACCAAATCGACAGAAGCTCAGAAAGTCTCT
GCCCAAGTATCGACCAGG
>GYA|c26926_g1	start:1	end:2402	length:2402
CTCGGGGGACCGACGGGGAAGACCGTTTGATTTGGGAGTGCGATTCTGACCGAATTGGCT
TGGATTGCGGCAAATTGATCCGACCCCGAGTCCGGAGTCGAGTCGGGACCAGTTCGAGGT
GCCAAGTGCCAAGTGCCTAGTGCCAAGTGCCAGGCTGAGGATGGTCATCACCACTTCCAC
TTCCCATCTCAACCTCAACCTCAGCCTCAACCTCATCAACCAACACCATCATCCAGCTCT
CACTCCCCCACCGCCCTCGAGTGCCATCAACCCTCTCGACAAGCACTCAGTCTCGCTCAT
TCGCTCGGGCTTCCACATCCACTCCATCGGTCATCTCCTCCAATCACTCTTCCTCATCGC
CATCGATTCAAACGCAAACTCGGTCACTTGCTCGCTCGACTTATCCTCCTTCTTCCTCTC
TCTCGATCACAACGGTCTCGCTCTCGATAAGCGCTTGCTGTCCTTGCTCGGCTCATTCGA
TCCTTCATCTCTCATACCCCCTCCAACCAATCTCCATGACAATCTTCAGCCCTTCCCAAC
CCATCTTTCTCTCGCCCAACTCCGCATCCTCAGCTCCCTTGCACATCTTTCCCTCCTCGA
CATCTCTTGCCGGTCCGCAAACTCTTCCAACACTCACCAAACTATCTTCAGAAATGGTCA
TGCCATTTATTCTGGTCCGGCCAAGACTTCTAAAAGACACAACCAAGGCACAACCATCAC
TGTTCGAGACCTATTCCACAACGTACGCCCACCAAACGCCCCCTAAAAAAACACCTGTCC
CGGTCCTTTTGACTTTGACCCCTACATCAAGACTGATCACGCTCCCGAAAATAATCACTT
GATTCAGCTGCCCGTTCGGCGCGTCCACGAAGCTTCTGATGTTCGGCGCGACCAGCGTCT
GAAGCGCGAATGGGATGACTGTCGTCGATCTCTCCAACTCCTCGCCATCGTCAATCCGAA
TGTGACCTTTGTTCTTCGACAGGCATCCGTTCAGCATCCTTCTCTCGATCATCCTCATGG
CGAATTGGTTCGGATCTCCAAGGTTCTTCCAAACTCTGCAGAGGCGCAAACGATGTTGTT
AACCCGTGTTCTGGATTGACGCTTCTTTAACCTACAATCTTCAGACCGGAGCTTCAGTGT
TGACGTTTAGTAAAGTGTTTGGACAACACTTGGCCCAGGACTCGATCCCGGTTCAATCAG
TCTCTGATGATTTCAAATTGCATGGCTTCCTAGGAAAGAATAGACACTCGACCAAGTCTG
CTCAACTGATTTATCTCGACAAAGTCTTGATTGCTAAGAGCAGCCCGATTCACAAGACTC
TTTGCAACTTGTACTCCAAATTGGCATCCTCACAAAATGCATCTTTGAGCTCATCGACCT
CGTCCGGGTCTGGCCTGAAGCGGCACTCACGCCAGTCGATATCTTCCTCCAAGTCTTCCG
CCTCTCTGGCCGATCCTCATCCAGTTTATCTTCTCATGTTCGAATCCACGGACCACCACC
ACCATACAAATTTTCTCTCCTCCGAAATGGACTTTGTTGATAAGGCGGACCAGGCTCTGG
CGCCCCGTGTAGAGGAGCAGCTAGCCAAGATTGCCTCAAGCGTGTTTGCCGAAGCTTTTG
GGCGCTCGGCCACAGCTGGACTTGAGCAAACTGCTCCACCCGCGGCGATCTTCCCGACAA
GCAAGGCCTGTGGATCTTACAATAGCCAGCAAGGATGTCAACGCCACAGACAAAAGGCTC
ACTCTGACCTGCTGTTCAAGCGTCCGATGTTGAGTGCGTCTCCTGAGCCAGCTGGAAAGC
GGAGACAGTGGTCCCTTCCAGCTGTATCAAAGAGCACGTTGAGTTCAAACGGAACCTATG
GCCATCGGGCTGCGAAGTGTCTGTCTCATTCACGGCTGAGCCAAGCCATCAAAGCTCAGC
GCACTAGTCGCTCACCTTCCTCATCAGAGCACCGTAGCATCGTGGGACCTAGTCGATCAA
TCCATGACCTTGCGCAACCATCCACAGCTGACCAATCACAAGCAAGCTCTCTGCTTGCAT
CAGCAACAGATCCTCAGCTGCCAGCCAATACTCGCCGGCCTCTAAAGCGACTCTTTTCGC
GTCGGCCGATGATTGACCGAACTGCGCTTCGAACGCTTCCGACTGCTGATGCAAGCTCGT
CGCCGGGGTGGATCACGAAGGGATTGGCAGACTACGAGAACCCTATCTTTGGGCGGCAGT
CAGTCCGTCGAGATGGGCTTGGCTCAGAAGATCAGAGGTCGATCTCAGAGAAGCAGATGC
GGAAGATTGAGTATCCGACGCTGCTGAGTCAGAACCCGTACCGGGCTGGAGCGAGTGCAG
GAGAGATCCTAAGACAGCCACATGGCTCTTGTGCAGCTTCGGATGACGGCGGAGGGGCGC
TT
>GYA|c23661_g2	start:1	end:256	length:256
AAAAATCGCCCCCCCCGCTTGCAGCAGTCAGCTTGTATCAACAGTTCTCAAACCATCTTG
ACTCAGATACGCACAGTCATCTAACCAGACCACCATGTCAATTCAGGAAAAAGTAAAAGA
TATCGCGTGTCATGACGCTCAAGATCCCTCGTCATCGAAGAAAAAGCGCAAACGATCGGC
GAAATCCAAGTCAGACAACAGCTCCAAACTTGGAGCAGGCCCAGCTGATTGTCCTCCGAA
AACACCAACCGCTACC
>GYA|c25952_g4	start:1589	end:1115	length:475
CTCCCCCTCGCCCACCGACCGCTTTGCGGATGACCTCTCCCGCCGTCTCGCCAACGTCTC
CGACGACGAGCGTTCTGTCTCCAGCTCCCCCGACACCACCCTCCGCCCCCCAGGCGATCC
CGAGCCGGGCGAGCCCTTCAAGAAGGCCGCCTCCCGCCGAGCCAAGCGCATCCCCGCCCC
TGTCGCCGACACGCGCCACGAGCGACCCATGCCTCCCAGCCGCAAGAAAAAGTCGCCCTC
CATCGACACACCCCGGACCCAGTTCCAGCTGTCCCGCCAGCCGCCTGCGCTATCAGACAT
TGGAAGCCCGCCCGAGTCGGGTTCCAGCGCGCTCGAGTCGCCTCCCCGGCCGCCCGAACC
TCCCGTGCGGTTCCCGAAAGACCCATATAGTCCCGGGGTGACGGCCAACATGCTCGAGAT
CGCCACTGCCCTCCATCATGCCGAGCTCCTTCCCCCAGAGGAAAGCTCACCGACG
>GYA|c38494_g1	start:1	end:13	length:13
GGAAGTTGGGAAG
>GYA|c13802_g1	start:228	end:193	length:36
TGGGTACAAGGAATTTTCTCTCATTAGTCTGGGTAC
>GYA|c20735_g1	start:1	end:445	length:445
GGGGTAATTTGAAGCTTGTCTTCAGAACCGTTGCAAAAGTAAACTCAAAAGTGGCTCAAA
TTTTGTTTATAAAGACGCTCCTAGTTCAAAAGGGCCTCAACAATTTCCGGAACAGCTGTA
TACCAAACCTGTCACGATATCTGTACATATGACAAAACCTGTTGCGCTCGGTGTATGGAT
TTTGAGCAGCGACTGGAGACACGTGCCGGTCGTTCTGTCATGTTACAGCAGTTGGCCAAG
AGACGTGGCAATGGTCAACTCACGCCTACTACCTTCTGCATCTCACCACCACCGACCTCA
AAACCACCAGCGAAGAAATTTATCAGACAAGCCACCCACCGGACGTCACTTTGGTCTCGG
CTAATACCACCCAAGGCATTCAATCAGTCCCCTGCTGATCCACTTATCTCAAGGAACTCG
TCTGCATCTTCAAAGGACCTACTCG
>GYA|c27539_g1	start:5589	end:1200	length:4390
TTCCAAAAAAGAAAAGAAAAAAAAGAAACCAGTTTTCAGGTATGTTTTGGTATATTAGTA
CTAGTCATGATAGTAGCAGTAGTAGTATTCATTGTAGTTGTGTGTGGACATGAATGATGA
TGATGATAGTGATGATGGTGGTGGTGGTATATAACATGGTCATAAATAGATTGATCTATA
GATTATCTAGATGTAATGTCTCTCTCTACTTCTAACTTTCTAACTATCTCTCTACTTCTA
ACTTCCTCTTTGTCCCTCTTCCTCCCACTTCCTCAAAAAAAAACCAATCAAAAAAAAAAC
TAACTGCCCAACACTTCAAAAGAACAAACAAAAAAAAGGGTAACCACTACCTTGAAAAAA
CCCAACTAAATCTAAATCTATGAAAAAAACCCATAATGATCATCATCATCACAAAAATTC
CCATCACTCATCAAATTTCCCCTACAAGTGTCTGTACTACTACTAAACATCTCTCTAAAT
CTCTCTCTAAATCTCTTCAAACCTTCACAAAGATATCCCAACCAACATGGTTTCTTCAAT
CTGTTTGACCTCAAACACCACCCACGATTTCTCTCTGATCAAAAACCCCCTTCCTTACTG
ATCAGACAATCTGCTCAGTCCTGATTCCCAGACCCTTGAACAATTCTCCTCTCTTCTTCC
GTGCCAGTTCTGTCCCTTTTCCATCCTCCTCCTCCTCCACTCCACTTTTTGCCTTCAAAC
CCCCTCCTCCACTCCGTCGCGCCTCATACGCATCCACAATCCCTGGCACCTGCCCAATCC
CGCTCCCCACCCGAGTCCGTCCGTCTCTCGACTGGCCTCGATTACTTGGACTCCTCCTCC
CACCAGCTTCTCCACCGTACCCCGCCAAGATCTCATCAATCAACCTCAACCCACTCCCCA
CGCCCCCACCCATGGCCCTGCGCCTCCGATGCGCCGCTGCCGCAGCAGCAGCACTAGTGG
TGCCAGTAGGACTACTCATACTACTACCTCCTGCCATCAGCGACATCCGTTCACTATAGT
CTTCAATCAAATCTCTTCTCGGTGCCCTCGGCGGCTGATAAAACAGATCTGCCTGATCGA
TATGCTGGTCCAAGTCGATGATCGAATGCGACGATCCACTCCGACTGGACACGTTGGACA
GCTGCGTCTGCAACAGGCCCCTCCCTCCCTCGCGTGTCTCTGGGGACAGACAACCGGGCC
ATGGAGACGTAGCGTCAGGCGAAGGGCCTGGAGAGGATACTGGAACGCCCGGCGGGAGGT
AAGACAGTTCCTCGCCAGTTGCGACGTGCGCAAGGTGCGACACCTCCTCCCCAGTAGCAC
CCTGCGCAATCGACCCACCGTCATCCACCTGCGTCTCGGGCACCTCGACCGCAGTCTGCG
CCCCAATCCGGACACCATCCGCACCCTCCGACACATCAATCACCGGCGACCCAGACGGGC
CCTGGCCACCACCAGTACCAATGCTCATCCGCGCGGCCCGCTTGCTTGCTAAATGAAAGC
TCGACCCCACCGAGACTGCTCTGGTCTTCCCGGAGCGCTCCCATTCTCCGACACCCCCCT
CGCCCGCCGCGGGAGCTCCTCTGATGGACGACGCGATAGATAAGAACCCGCTCAGTCTGC
GGGCACTGTCGAGGACCGAGTCTGAGATGGGCGACCCCGAGGGCGGGCCAGCGGGCAACG
AGCGTCTGCGGAGCCGGTCGAGCGAGTCGGTCGCTGCGCGTGGCAGCGGGCCGACAAAGA
TTGGGCTCGGCCGGGCCCGGTTGGTTGCCGTTGTCGTCCGGGTTGGCGTGAGTGGTGGGG
AGGATGGGATGGACTGGACATGGCCGACTGCAGGGGCGGCAGCAAGAGGGGAGCCGAGCG
AGGCGCTGACCGAGTCGACCGTCGTGCGCTTGGCACGCGACCCACCGCTGCCGCTCGAGC
CAGACGTTGTCGAGGCCCCAAACTGCCGTCTGCGCGGCGGGGGCGGGAGGGCACTGTGCG
CGGCCGTCGTGCGTGGCTCGACGAGGCGCGGCAGCGCCCAGAGCCTGCCCTTGGGCTCCG
CGTCGAGGGCGGGCAGTGGCAGCGGCAGGGAGCTTGGGCCGTGCTCATCCGGGCTGCCCG
GGCGGCCCTCAATCGCGGCGCACTCCGACTTGCGCCAGTCCTGCGCACTTGAGACCCGCC
GCACGTGCCGCATTGCGCCCACGAGCCCATCGCCGGTCGACACACTCAACCCGTCACCTA
GCTGCGACATCCGCGGGTCGCACAACGAGTCCACATGATACGACTGTCGTGTCTCTGATC
GGAACGTCGATCGGGCTTGTGGGTTGGCAAGGTCTTGTGAAGGTTGGGAGGCCATCAGCC
TGGCGAGCCCATGGGTGCCACCAACGGACGGTAAGAACATGGCATGGAACAAGCTCGAGT
TCACGGCTGCTGTCGCTGGCGACACCTGGCCAGATGACAACTGTTGGTCTTGGTGGTGCT
CGGCATGAGCAGCAGACTGGCGCTCAATCTCGAGAGACAATCCAGAGTGCTGGTGGATGG
CATGGCCGTGCTTCTCGGACGAGAATGGGCCCGATGGCGTGTGAGAGGAGCGGTCATGGT
CGACATTGTCGGTGCACGGGTGGCTGAAGCGAATGTGATGGAGGTTGGGGACCGACTGGG
AGCGTCGGTTGAGCGTCTTTTTGAGGCGCTGAGCCACGTGAGCATCCGTCTCTGGCAGGC
CGGCCGTTGAGGAGGGGAGAAGGATGCGATATCGGGGCTGGTCTGGGGGATGGCCAGAGG
GCATGGGCTCGTGAAAGTGGCTGGGCTGAGTTGAGTGGCCAGACTGGAGACCGCCGAGGG
GACGGGGCGCAGACTTTGTGCGGTGGCGGCGGTGGCGGCGACGAAAGGAGGGGGTCAGGA
ATGGGATCAGGCTCTCGAAGCTCTGGGAGACTGGGGGGCTTGAGGAGCGGCGGGAGTGGC
CATCGGAGACCGGATGAGGTGGAGCGGCGGGAGGACGAGTTGAAGGACGGGACTTTGTTC
GTTTGGCGACCAAGGAGGCGGGTGGTGTGGAGAGCTTGTTGGAAGAAGAGGAGCGACGGA
TGGAGAGGCCGGGGGAGTGTGGGTGGAGGGCTTTGCGGACCTTGCGAGAGAGGCCAAAGC
CGAGGTGGTGGTGGCTGGTTGGAGTAGCGTTTTGGAAGGAGTGTTGGGAAGTGAGCGAGG
GGAATGTGGGAGGGACTGGATTTGAACAAGCGCGTTGGCGAGCTCGGGAGGGGCGATGCG
AGTTGGCGGGGGTGCATAGAGGCGAGCAGGAGAGGAAGTTGGCATGGCCCTCTGCACTCC
ACAAGGCGCGTTCTAGCCTGGACTCGTATATCTCTCGCCAGAGTAGAGAGGACTCTGAAC
GACCATGAGGATCGACTTGACAGCGTTGGCGGAGTTTCTCGAGCGAGGGATTGCTGGGAT
AGTTTCTTGCAGACGGGTGCAGATAGCTTGATAGGATCTCTTGAGAGTCATCATCATCAA
TCTCGAGAGCCATTCTGGATTCAGAAGCAAAGGGGACGATGCTTCGTGGGCGAGAGATGG
GAGTGAGGTCGAGCCTTGGTTTTGGGCTTGCGTACTTTGCGAGGAACCCACCGGCGGGCT
CGAATGACATGACGTGTATCCGGAGTGGCGGAAGCTGAGGGCGGGGGTTAGATGGGGAGG
GGACGGAGGGGGGCCGAGGGGAGTGATGGGGAGGAGCATTATGCTGGGGGGTGTGGGAGG
CGAAATGGATCGAAGAGAGTCGTGCACGGGCAGGAGTTGGGACGAAAGTGGATTCGAGAG
CAGGCTTGGGAAGGACGGATTGGGATTGGGATTGGGATTGTGCTTGGGCATGAGACTGGG
ACTGGGACTGGGACTGGAAGCTGGATCAGGGAGACCCGAGGACTACGGTCAGAGGCTCGA
CTTCAGACTCGTACATACATATGGAAGAAAGCGCTTGCGATCAGCCTCGACCAGCCACTC
TCCACTCTCCACTCTCCATCCAGTCCTCTCCAGCTCAGCCCTTAACCAGCTGCTTGTTGG
CCACTCGACTGCCTCTCCTCAATCAATTCGCCATCACCATCTCCATCCACTTCCTTCGCC
CAATCCCCTACATCCTCCTCATCAGATTCCCACCTCAAATCCCTCTCGATCAGTCCTCTT
CGGCCTTCGCTACCGATCCCGATCCTCTCTCCGCAGCTCAGATTCCTTTCCAACCGGCTC
CCTGTCCGATCGAGTCCTCCCAATCCATTCGTTCCCTGCCAATCCCATCTGGCTCGAAAT
CGATTGTCTCCCTATCGATCCCTTGCCAATTCTTCTTCCCGCCCCTCTAGCCCTTGCCGG
CCAACCCTCAAGAATTCAGCTTTTGCTACTCACTCTCCCGCCCTGACCAAGTCCAAAGAC
TACTACCAGA
>GYA|c25402_g1	start:2610	end:2317	length:294
ACGATATCCATCACAAGTACCCATCCAATCAACCGAAACCATTCTCATCCCCTGGCTCCT
CACCGACTCACCGCATTGGCCTAGCCCAAAGAACGAAATTTTTATTCATCTCCCACAGAC
CTTTTTCGCGGTTGGACCAACGAGCTCGGGTCGCTTTAATATAATTCGTCCCACCCAATC
TTCAAGATAGCTAACATGGAAAAATCGCAAGAATCTTGTCCGCCTCCCTATCCTCACCGC
TTGCCTCAACTCCCGCCTCCTGAAGCGGTACTTATTGCGCGCCATAGACATCAT
>GYA|c28125_g1	start:1	end:82	length:82
CGAATAACTCACACTTCAATCCCACCGAATAACATAATAAAATAGTAATCAACTTTTTTT
TTCAAAAAAAAGAAGTTAAACC
>GYA|c23155_g1	start:1	end:117	length:117
GGGGGGGTTGGTCAACAGACTTCCCAAAGCACAATTTTCCAGGAAATCGGAACCAGCCTT
CACCAGTAACCAACCCGGACTAACCTCCCATCCGACCGCATCTCCACGCAATAAACG
>GYA|c24968_g1	start:4998	end:3727	length:1272
GGGCTCAAAGGTTTCACAAAGGGAATTGGCCTGGCTGGGCCCAGCATAAAAGCTCTGCTC
TCCTCTAGCTGCTCTTGGCCCACCATCTCAACTCCATCCCCACCACATCACATCTCCACC
ATCCCAGTTCTCCCTCCACTCCATTTACCACCCTCACACAACTCTAAAGCCAACCTTTGA
CCTGCTCAATCTGGTTAGCCCAGTTCCATCAATTTTACCTTTGTTCAGAACGACTGTTCC
CCCTGTCGAGCGATATCGGCCCACTTGCTCCACCATATCCGTTTGTCTCTTCAGACGCAC
TCCCTCGTCTCTGTCTTGTTGCTTCGGATCGCTCGACTGTCCTTTGACGACCGATTGATT
TCCAACGGAACCGGTTTCTCTGCCTTTGTTACCGAGGTCGTGAGTCGCTTTGAGATCTTT
CGCCTGCACTCTTGTGATAATGTCGGTCAACCACTCGGGGGCAGTCGCGAGACCCCATTC
TCGTCTCTTGACCGGCCATCGGCTGCTGTACCCCGCCTGCGCAGCTTCAGTGAACATCAG
CTAGTTGTGCAGTTACACTCAGGCCGGCCCCAAGATCTCAGGGCCTGAGAGCATAAGCCA
CTTGAAGCATGATGGCCAATGGCTACCACAGTTGTTCCCTATGCACAATGGGTTCACAAG
CCAACAAGAAACATCTGCTGCTTTGAGACCCACTTCCTCCTAGGAACCCTCACCATCTCC
ACAAACCATGGTGATATGATATGTATCCAGTCCATCTGCTTTCACCTCCTGCTCCATGCA
ATGAGCCACACATGAGCAATGTTTGGCCTTTACCACTTCTACTAGGCTGTGGTCTGTTGA
CCAAGGGCCCCACTCCCCACCCCTTCAAGTCCCTTCTCACCTTCCTATAAGTCTGACGCT
ACGCACCACCATGCCCTCCCACTCATCCTTACTTTTGACCGACTCTTGTATACCGCTGTC
TGCTCATCGATCCAGCTGCAGCGCCTGATTTTCAGCTACACATCCATCTCTCCTATTCTC
GTTGCCACTCTTTTCTCCTCAAAACCCACACCTATCTTGATAGTCATGAGCCTCATGAGG
TGGGCTTCGGCTGACCATTCTGTCCCTCGGCATCGCCGTGGCAACAACATCTGCCACCGA
TTTTTGGCTCAAATTCAATTTCGACCTAACAGCTAAATTCACAACATGGCCGGCGGTCGA
CACTCCGACTCAGACCACGACACTGATGAGCTCGACGACAATGAAACCAGTGAGGAAATC
ATGGGCGACGAC
>GYA|c22523_g1	start:598	end:498	length:101
GTTCCTGCCAACTTTTCGACTGGCACACGACTGTCGATCAGCACCGGAGATTCAGCAGAC
CGTCAACAGCCGCCAACCGATTCAAGTGACCACCAAAACCG
>GYA|c21108_g1	start:1781	end:1607	length:175
ACAAGTCACCGCACACCAAGTTTGAGATTCGCGGTGCCATTCTTTGGGTGAGACTCGCCA
AAGCCATCCATCGACCTTCGCGACTGGTCAGACAATGTCCTTCTTCAACTCAGCTTCGAA
TAATACTTCCTCCAGCGTCTTTGGTGGTAGCTCTTCCTCGTCAACAGTCACAACC
>GYA|c2725_g1	start:1	end:19	length:19
GGTTGGGGACTGCCACGGC
>GYA|c29507_g1	start:326	end:245	length:82
CTCAGATTTCTATCTTGAGATATTTTTTCAGCTTCTTAGCGAAGTGGCTATGGAGGTAAT
TTCACGTACACCACCGTCATCG
>GYA|c23422_g2	start:1892	end:1277	length:616
CTTCTCTCTCTTCTCTCTCTTCTCTCTCTTCTCTCTCTTCTCTCTCTTCTCTCTCTTCTC
TCTCTTCTCTCTCTTCTCTCTCTTCTCTCTCTTCTCTCTCTTCTCTCTCTTCTCTCTCTT
CTCTCTCTTCTCTCTTCTCTCTCTCAGACAGCTTGTTGAGATTCATCTGATTAATCACAG
CCTCTGGAATCCAGAAAGCAGGCCATCCATGGCTTCAACTGTCTCAACCGTTGGAGTTGT
TAACCGAACACCGTTGTGCTTCAACAACTCCAGTTCTGGAGGTTCTGTCCCAAGCTCAGC
ATTTCTGGGTAGCAGTTTGAAGAAGGTGAACTCTAAATACACCCACTCAAAGACAGAGTC
TAAGAACTTCAAAATTGTAGCTGAAATCGATGAGAAGAAGCAGACCGACAAGGACAAATG
GAGAGGCCTTGCCTATGATGTCTCTGATGACCAACAGGACATCACCAGAGGAAAGGGAAT
GGTTGATTCTCTCTTCCAAGCTCCACAGGGCGCCGGAACCCATGATCCTGTCATGAGTTC
TTACGAATACATCAGTACCGGACTTCGCCAATACAACCTGGACAACAACATGGATGGGTT
CTATATTGCTCCCGCT
>GYA|c21144_g1	start:1	end:364	length:364
ACCCACTCAAATACTCCCTCCTTCCTTGTCCCTTTTCGGCTTCCTCCCTTTCCCCCGAGC
CGGCTCCTACACTGAACCTCGCACTCTAAGAAACCATCCACCCACCTGCCTCACCCGCCT
GACCCTCACACACGCCCTTAAAATACCTTTCAACTTGCTCATCACCTCCACTGCTATAAT
TTGCTCGCTTGCTGCTCTCTCTTACAGGTCTCTCCTTATCCCCTCACTTGCCTGCGATCT
TTGCTCTTCCAACAGCCGACCCAGATCCCAGCTCTCAGTCTCGCAAGCAAATAGCACATT
TAACCACTATAAGTGATTCTGCGTCTACTGTTCCCTTTGGAAACCCACAGAAAAGCTGTT
AGCA
>GYA|c40547_g1	start:416	end:239	length:178
CGCGAGGAAGCGCCATCGTCCAGCTTTCATTCAGCGTCATGGAGGAGTCGAGCAGCTGAC
GTTTCCTTCAACCTTCTCTTTTCACGCGTTCCTTCGTACGGTCACCGATCCGTGAGTGGT
GTAATCAACGACTTTTCGCTCATCGACGCGCGTCTGACTCAGTTTGAGGATGAAGTTC
>GYA|c24049_g1	start:2279	end:1662	length:618
ATCTAAAAGAATAATTGCGATTCAACCGAGTGCTTCACGTTCAGTCAGACTCAGCTAACC
TGCTTCTCTTGGTGGTGAGCCCAAATCCATTGCGAACCACCAGAGCTTCCAGAACCGCGC
AGTCGGAGGAACCTTGAGCCTTGATTTGCCTAGTGCTTCAGAGACGCCGTCGCAATTCAT
GAACCTCGCCCCAACTGTCCTCATCTTTATCAGACGCTGCGCGGTCGTCTGCTGTCTTGC
TGGTCACCATTGGAAATCGATTAGGCATATCAAATCCCATTTGGCTGACCCCGCAGGCTT
CCAGAAGTGTGAAGCACCACTGCACTTGGATCGAGTGTCTCGTTGCCGTCACACAAGGCA
AACCGAATCATGAGCTGTTCAGGCAGCGCTGCAGAGCGAACGGCATTGGAGCCTGGTTGC
CATAACCTACGGTCTTTTCCAGTGACTTCTGCAAGCTCCAGTTCTCCAGCCTCGTCTAGC
TCAACAAACATGGAACCTGCAGGATCGCTGGAGCTGCTCGGCAACTCTCGTTCACGGGAC
GGCTCTCTTGAACCTAGCAAAGCATACTCCAACTTTGCTGGAGATGAGGAGTATCAGTCT
GCACTCGACCAGCCTGCC
>GYA|c25379_g1	start:1	end:223	length:223
CTGCGCACGGTAGCAAGATAGTGGCGGGGTTATCGTGCAACTCCGCTAGGTGGTCCGGGG
CATAATCGCATTATTCTGCCCGTCCTCAACGATTCCATTCTCTGTCAGAATCGACATCAT
ATGTAGCACGATACTCCATCGAAACAGTGATCACAGTTGCGACCCTTGATATATATACGG
CCAGGGCGCCTTCTTGAACACCACCCACCAGCTGGAAGCCATG
>GYA|c31412_g1	start:1	end:197	length:197
GTGTAGTTCGTTTTTATAAATCAAAGTCACAAAAAGTCCTTTTCCCCATATATATTAGGC
CCGAACAAGCGTCTTATTTGATAACTGTTACGTATTTATTTTTTTGTTATTTGTTACCAT
ATCTTTTGATAGAACATAATTAAAAATTATCCAAACTGAATTCTACATCTTCCAACAACA
ATAATAAACGTCCAAAG
>GYA|c43610_g1	start:1	end:13	length:13
TAAAGCTGGACTA
>GYA|c26038_g1	start:1	end:145	length:145
TCACCCACCACCACCACCACCACTAGAACCAGAACCAGAACCAGCAATAACCACCAGCGA
CGGATATCGACATCGGCCTTGGATGATGACCCAACTCGACCCTCAAGATGCTTCCACCTC
TGCTGCTTCGCCCAACCCTTCTCCC
>GYA|c44254_g1	start:1	end:73	length:73
GTTTTTGAGAGCTGAGAGAGACACAGAAATGGTGGGGAAGGACGTGAACATCACCAGCGA
GAATCCTCTGGAC
>GYA|c27497_g1	start:1	end:979	length:979
GCAGCAGCAGCAGCAGCAGCAGCACCACCACCACCAGCAACAACAACACCCACTTCAGTC
TCAACAGCAGCAGCAGCAGTCGCAACAACAGCCCCAATCCCTCCACCCACAGCAACAACA
GCAGCAACAATCCCAGGCGCAGGCGCAGCAGCAGCAAGCACATAATAACCTTGCTCAGCA
CCAAGCCCAAGCCCCGGCACAACAAAAAGTCCAGCAACAACAATCGCTCCAATCTGGCCT
GCCACAATTGCAACCCACTCACCCCCCCAAGCCAATAGACATACCCGAGTCTGTGCTCCT
GACCATGAAGCAGCATATTCATACCATTCCACAACTCATCCACCGGGTCGAGTACCTTCA
GCGCTGCTTGACCGAAAATATGATTCTTCCCACCGATGGCCAGTCGAACGCGCGACCGAT
GTCTGCTGAGGAACGAGCAACGAGTGAAACTGAGCTCCAGAGAGCCCGGCTCGCCCACGG
TCAACTCTACAGCCAAATCCAGCTCATTCTCAACAAGCACGGAGGCGCCGAACACTTTAG
CTCTATCATGCGCAAATTACCCGGCGCTGCCGGCTCTCAGGGTGCAAGTGGGCCAGTCAG
CAATCCTGCTATGCTTCACCCCAATCATCAGCCTCGACCGCAATCGTCCAGTGCGCACCA
GGGTCCGGCTCAACAATCGCATCAGCAACTGCTTCAGTTGCAACAGCAGCAGCATCAGAT
GTCGCAAAACCAGCCCCAACAAGCTCCCCTCCACTTGCATCCCCAAACCCAGGGTCAACA
GCAGCAACCACAGGCTGAGCTCCATCAGCACGTTTCTCAGCAAGCTCTTCAGCAATCGCA
AAAACAGAATCACGTGCGTGGTGCTCAGGTACAGTCTGATCCATCCACATTGGCTTCCAA
TCAAACCTTTGCTCTTGCCCAGCAACAACAGCAGCAGCAGCACCAAGCTCTTGCTCAGCA
GCAGGCTCACACCCCCTTA
>GYA|c24268_g3	start:1	end:524	length:524
ACCGCCCAAAACACCAAAAACACATCGGCTGGGTCATGTCAGCTCAAGCACCGCTAGCTT
CGCCTCAAGGATCACCTAAGTAATTGATTATCGGAAGCCCGTCATTGGCTGTCACCGCTC
ATCCTCTATGGACTTGGTTTACGTCCAGCCAGACTATGTAGATCGTGTGATCCAAGCAAG
CTGTCTTCTTTCGCCCCTTGGGAAATATTTTAATGTCAGACAAAAAAAATCTGAAAGGAT
TGATATAACCCTCGAATCTCGATTGGCATATAAGGCCGCACCGAAACCGTTTGTGCCCCT
ACGCCGGTGAAAAGGATCTGTCAATTCTTTGCGACTCTGTCAGATTTGATCAAACTTGAT
TGATGAGCATCGGGTTGTCGGTCTGATTGTTGGTACCCGTTGTTTTCACGATGTCGTTTC
AGACGACACTGCCACGGCCCTGGGTCCAACTATTACTCGGATTGTTATTGCTGGCGCTAT
GTCCAGCATTGGACTGCAAAGCCAAAACCCCCGAAGCCGCGTCA
>GYA|c40931_g1	start:1	end:28	length:28
AAGTTCTTCTTATTCACCAAAGGAACTG
>GYA|c22018_g1	start:3023	end:2031	length:993
AAGTCCAAGTCGAAGCTGCTCCCAGCCAAGGGCTATAATTATGTACACGGCCTGCTCGAA
TTTTGCGGGCTGAGGAACCCAGTGCCATCGTCCCGTCCGAGAGTCGATGGAGCTCTGAAC
TTCTGAAGTCAGTCGAGCGAGTCCGAGTTCGAGGCCAAGTCCAGACTCCAAGCTACTCCA
AGTCCGAGTCGGCCCGCCGCCCAACAGAACACAACACTCAAGTTTCAACTTGGAAGCTGG
TGGCTGGAGCCTGGTGCTGACGCTGAGCCCAGTCCCGACAGGTCCCGACTCTCGACTGCC
AACTGGCCGACTTTCAAGTTTCAACCCAAACCCCCAAGCCAAAAAGCCCAATCCCATGCG
CAAAAACATTCCATTGTTTCCATCCATCCTCGCTCCTGTTGACCATCACTATCTTCCCCA
TCTCCACCTCAACTCTCCTGCCTCTTTCGCTGTCACCCCTCCAAGCTCAACTCTCCAGCA
CCCAGGCCCGCCATTCAACTTTCTTTCCCTCTCAGCTCTCTGAGTCTCCCTCCACAGCCT
CTTCAAAGAACCTCTCTCGCAGCGCCGCCTACGCTGGGAAGCAGTACTTGCCCCTCAATA
CTGCTCCGGAAAACGGCATCTTCCCTCTGTTCTCCAGCCATCCACTCCCATTCCCACCAT
CCCCTTATAATCCTTCCCGTCCCCCCTGTCTTGGTCCTTCTGCCAGTCCATACAGTATAC
TATCCATCTGCCCTAAACCTAACCCCTGCCAATCGTTGTCCCCTACTCCCAAAGTCTAGA
ATACCATATAGCCCTGTCTATTAATAGACTTCCCCTCCGGTGCTGGTTTCTTATCGCTGA
ACACGCAACCCAATCTTGTTGCTCTTGCTCCAACCTAAGCTTGGTATACTCAATCGTCAG
CCCGTTCCAACCAAACACAAAATTCTCCGCACCATTTAAGCGTATTATAGTTAGTCTGCA
ATGATGGAAAATGTAACGGTGACTTATCCCCAA
>GYA|c22539_g1	start:4181	end:3374	length:808
GCTCAGCCCCCTCTTTGACCTCTTCCAGCATTGTTTCCTCCAGTCTCAAAACACCGAGTA
TCTGACCCCACCTGTGCCATCCCTTCAGCCTCTCTCATTCAGCCCAACACAGTCAACTCG
GCCGCATCTCGTCTGCCGCCCACTTCGCAATTGGACCACCCAGTCTATATAATAATCCAC
CTGCTCGCGCCCTCACTTGGGCTCAACTCGAGGCCATCGTACTAATTTCTCTCATATCAA
TTGTTTATCCAGTTTTCCTGTTTATCTATAAAGCCCTTCATTTTCTGGTTTATTGTTGAC
GGCCCTCAACAAGTCACCTTCACTTACAACCGTTTTAATCCACCGAAAGCTGCTGTCCTA
CAGCCGTATCGACAGGTTTTAATCGAACCTCAACTTTGTCCAAGTCGGCTCAATCCAATC
TCCTAATTATCCTTCTACTATTCTATTCAATCAATACCTTTGGTCATTGCACAAGTCTAG
GCATTTTTGAGCTCAGACGGATTTCCCATTGTTAGCTCTCAGTTCTATCCCGCCTTCTTT
TGTCGTATCACAGACCCCCCACCCGGGTATCCCATTCTTTCATTGTGCCTGTTGCTGTTT
CTATTCCCTTTTAACACAACAGCACTTTATTCTTTTCCCAAGACTGTTCAGACCCCCAGA
CCGCCTTTGGAGAACGATTTTCTTTTGACCCTTGTTCGATCCGCACCTCCGATCCACATC
CCCACGGCCCAACCCCTTCAGCTGCTCTCAAGTCTCGATCCTCACCTCCAACATCATTCT
CAAGAAGATAGAACAAAGCGTTCAAAAC
>GYA|c15645_g1	start:1	end:1275	length:1275
ATGCTACAGCACCTTGAACATGCACCGGAGATTAGTCGCTCTGAGACTTTTTGTGGTTGT
GACAGTGTCTTGCATGGCTTGAGTGAGTCTCGTCAACTAGAGTTGATCAGCAGGACGGCC
TGAAGGAATATGGCTTGCCGCGAATTGCAGCAGTTGAGACTCCCATGTGCCGTGCATCAT
AAAACAGCGTTGTGTTGTGAGGTAGCGTGTCCAAGCAGTGGCTGTTAGTGGACTCTCTTT
GCGTTGGTGCTCGGTTTCATCCACTACCGGCATAAAGTCACTACATAGATAGCTTGCCTT
TGACCCCTTTCAGCTGGAAATTACAAAGAGGAGTTCCGAGAAGCCGAGTGATGTCAGCGG
AACCTCTCGGGCACACATCAAATTGATTGATTCAACTGAGAAGTTACAAACTGCAGACCT
TCCAATCGCATCAGTTCTCGGAAAATCAAATTTTTCATCATTCCGATGTTTACTGGGACT
GCAATAGTAATGGAAAAGCTGACGGCTCCATTGAGCTGTATGCCCAAGCAAGCCACGCGC
AATAGACCCAGGTCGCTCATTACTCACCGCAACCTCGTCAATATTTTCGCCATTGTCGGT
CTGTTGGCACATGCAAACGTAGCTCCAACCCCGCCAATCAACGCTAAAGAAGCCGCAACA
AACGGTCAACACGCACCTGCATTGGCGGCAGAAAATGGTCTTCACAAAGCCGCCAACCAG
GAGAAAGGATATGAAGGTCCAAAAGTCGACAAGGGGCTGAGGTTTCCCGGCGGGGAGCCC
ACATGGTCTCTTGGGGGGGAACATGGTTACCCTCAAATCCCTGTTACGTCCAAGAAAAAG
AATGATGAGGCGGGGAAAGTTGATAAACCCCGGTTTGGAAACGACAGATTAAAAGTGGCC
GAGCAGTATAAAAAAATCGACCTACGGTTTCTTCAGGAGCAAGGTTTCGCGGAAAAATTT
GTCGAAGTGCATGGGTTGAAGATTGCTGATCTTGACGAAAAGGACCAGGTGTTGGCTGCT
GTTGCAGAGCAGCGTAAGGCTCTAAAGTCTCGGGAGACCACCCTGGCAGGCTTTCACTGG
TACTCTTTCAAGTTCGACAAATCGCTGTCTACAATACTTGCAGATTACAAGGAAGCTATC
CTTTCAGAAATCAAGAAGCACAGAGAGAAATTTGAAAAGTGGTCCAGTGATCTGAGTAGG
ACGAATGGGAAGTCAACCACCCAGCGGGTCAGGGATCTTTGGAACGACTTCTGGGAGTCG
GTTGAGATAGAACAC
>GYA|c25705_g1	start:1	end:453	length:453
TAGTGGCTTGCTTGAGCAGAACACCTTGTATAACAAAAGGCTCAACTGTGTTACCTGTCA
GATGCAGTAAAACGTCATTCCACCAGCTTTACCGGATTTGACAGGTTTGCCTCCAGCAAG
CTACAGGCAAGTTGGACATTTTTGCCGGTCAACTTCGCGATCGGCCTCTTCAACATCTCA
GAAACCAAGCTTGAGGCAGATGACTAGCTCGGCGACTGGCCTCTTCAGCTCCTCCGTCGT
CGTCTTCGCCACCGTCCTGTTCCTTCGTCTGATCCAAGTCTTACGAGCCACTCATACCCG
CAAACCTTCCCAACGCCCGAGCTCGGTCCGGCCGGCGAAATGTAGCACGGCTGTTCTCCT
TGGCAGTGGTCTGTACCTCGCTGGTTTGGCCTCGGACGCCGGCTCCCTCGACCGATGCTG
ACCCTCCGACGGCTGCGGCGTTGTGGAAGCAAA
>GYA|c22887_g1	start:2846	end:1823	length:1024
CGCCCATACCGGTAGTCATGCGTCTCGATACCAGCTTTAGTTGGGTTGATGACCGACTCC
GAACATGCGATGCGCCGTTGAGCAGCTTTGCTGGCATAACTCAAGTCGGCGCAGAAAGCC
TCAAAGCCTTCCCAAAGACTTTCCTATCCGCAACAAGGACAGCTGCCGACAGCCATTCCA
GATAGCGCACGTACGCTCCCAGATGCCGCCCAGCTGCTACGGTCACAATCTAACAGCATT
GCTATTGGCTTCAGCCGCATACTTTCAACCCATCCGCACCAGGTTTTTGCCAAGAAATCG
AGTTCAGCAAATTCCCCTCTAACCACCTGCTGCCTGCTCGGGCTGGTCCCGTCTCGTCTT
TGCGTTGGGCGAGAGCAGTAGGGGGTCAACCGGGTAGGAGTAAGGTACTCGCTCAACCAT
CAGCCACCAAGTCGGGCGACACTCGTTTCTGTGTCTTCTTTTGGACTCCTCCATCACTCC
CCTTTTCTCGAGCGGGTGAATGAGTGGTGGGTCACAATAGCAACAGGTCGATAAAATGCC
CAAGCGGTCACCTAGTCGTAGATCGATCCTGCTGAACCCTAAACTTATCATTTACAAGCT
GTTTTCTCATCGATTTACTGTGGTCTTTTTGGTCGTCGCAACTTTCCAGATGATCTTACA
ACTCTGGCTGGAGGGTCGGGAATGTTTTATCAATAACCAGGGAGCAAAGTTGTTGTTTGA
GATCTTATCCACCAGCAATCGACCCGAACTCCCGGGGACCTCGATCGTTTCCCCAAATAT
TGCAGTCAGGAGAAGTCTACATAGTAGAAATCTCGCACAAGAACCTCTTTCTCTTACGGT
CACAAAGCGGCAGCTGCGTAGTCGTCAGGAGCGCCCTGTAACCCAAAACAAAACTGCGGT
ACATGCATCACCCAAGAACATCACAAGCGCGAAGAAACCCAAAGCAGAAAACCACCATCA
CAAGCCCCCCAACAAACCCAAGCCGCCGCCGAAAGCACCTGAGCCCAAGAAACCGGCTCC
CAAA
>GYA|c22601_g1	start:1	end:100	length:100
GTTGGCTCTTGTCCATGAGTCACGACCACTCCCATCATAGACAGCCTCCCACGTAGACAT
GACATCCATTCCTCAAACCGTCCCAGTTGTGGACCGACCC
>GYA|c21245_g1	start:1	end:207	length:207
CACTTTCCCACTCTGGCCGGAAACACTCATCCTCTCACTTCTGGTAACAAGCATCATTCT
CCTCATATTCACGTCTCGGAGGGAAGCAGTCGAGTTGTGGTGCTGGTGTAGTGTAGCTGA
GGAAGTTGCATGAGCTGGTCGAGAATAGCTAAAGTTGAGAAAAGAAGTTTCGGAAACCAG
TGAGAGAAAAGGGGATCGATAAGGGCC
>GYA|c18789_g1	start:1943	end:1746	length:198
ATTACCACCACCTCACCAGAAATTCACGGAGAGAGTTTACACACAACACTTTGGGGTTTT
CTGTCCATTCATTCTTTGCTCTACGAGTGTTTCTCTATCTCTCTCTCCCTCTCCATTCTT
TTCATTTCTTGGTTTTGGGTTTTGTTAAGATTTTCATAATAATTAGGTAACCTGAGGAAG
GGAAAAATGTTTATTGAG
>GYA|c43516_g1	start:208	end:199	length:10
TTATTGTCCA
>GYA|c22279_g1	start:1	end:267	length:267
AGACTCAAGACTCAAGACTCAAGCTGACTCAAGACCTTTCAAGACACTCACACGAAGCCA
AGCCAAATCCAAAACCAAATCCAAATCCAAATCCAAAGCGACAAGCAGCAAAGCACAATG
TATCATGCAGCTCTTCATCTCCTCCACCAATACTAATCACTACTCTCTTACTCGCTCACT
ATCCTCGCCCATTCTCACAAACTCATTCCCCATCTCATCCCCATTCATTCCTGCTCTCAA
TCCATCATACTCATCTCATTCATCATC
>GYA|c24202_g1	start:6107	end:2140	length:3968
GGTCCGCCTTCGAATCCCACTGGGGCCATTCAGTCCCAGCGTCTCCCCAACGCCCACCCA
CTGAGATGAGCCACCCACCCTGAGCGCTTCATTTGCCTGCCCTCTGCCCCTGCCCTGCCT
GCTGCCTCCCTCTCGTCCACCCAGCTCTCCCTCCCTGCCCAAGCCAACTGCAGACCACCA
TCCCATCTTCGCTTCCGTCCTCATCAGGCCTCTCTCGCCTCATCCAAGCCATCTTGCTTC
CAACTCTGCTCTTTGCTTCTTCTCGCCATCCAGCAGCCTTCGATTCCGGCTCTTGGGTGC
TGCGGTGCGATAGCCGTGTGTTACGTACTCACAGCTGGCTCCCCAGTCTCCTCACCCTCA
AGCTGTCGGGCGCACTCTCATCGAACCATCTGCCGCCATTCGGTCCCAATCAGTCCACCA
GTGACCACCGATCCGCCCCCGAGATCGATCCCTTTCCTTAGGGCCTGTTGCTGCACCCCT
CACGTCCCGTCCTGGTGCTTTCCCGTCTGGTCCTCAGATCTCCTGACCATCCAACGCCCA
GCTCTCGGTTTGCAGAGATCGACTGGAACCGCGACCGACTCTCACAACAAACGAGTCCGC
TCCCAGGAAGGCCCACTCGAGAGCAGATCCTCGACGAGTGGTATCCTATCTTACCCCTGA
CGGCCATTAGGGTACAGGTGAGGCTGAAGAGTTGAGTCGATTGAAGCCAAACAGGACCTG
CCTTGTCTCGGCTCCTTCAGTCCTCTCACTTTGCTGCTCCATCGTTTCGGTAGATGCCCA
CTAAGCACAACAACGACCCACTCCCGCCCCAAAGCCGGACACTCAACTCTTTCAACCTCA
ACCATCAGCACCAACCTCCGAGCTCAGCCTCTCGCCATCCCCATCTCATCCACCACCACC
AGTCAACTCCCTCTCATCACCCTCAATCTACTCTAGCCTCTTATCCTCAACCTCACCCCC
ACCCTCATCCCCACCCCCATCCCCACCCCCATCCCTTCAGGCACCCGTCTATCTCAGCAC
CTGCAACCTCTCAACCCGCCCTCGTCCAGCCGAACAACAATTCCATCCCTTATCCTGAAC
AACATCACCACCACCCGCTCCCTGCCCGCCATCAGTCTCATCAACTTAATCCCCACACCC
AACCAGCCCAATCCTCCTCTCATGCGTATCCCCTTCATCAATCCCACCACCACCACCGCC
CGTCACAGTCTCACCAGCCCCAGTCATCAGAAGAACCTCGGAAGGTCGCTGCTCTCAAAC
GCAAACCATCCCGTTCTCTGTCCCCCAAACCGGCTTCATCCTCCCATCTCAAACACCCCG
CCCAGCCCAACCATTCCCATTCCGCCTCGGCCTTTCATCCATCCAATCCTGACGACACTC
ATGATCCTCACGAGCTGAGCACAAACAAACTCAAACCGATTCCTCACTCATTCGAGAACT
CTGACCATGTCTATCGCCACAACAGCCCTCAGTCCTATCAACACGTTCATCATTCAGTCC
AGCAACCCGCCAGGGCTTCCGCGTATGAATCTCGGGAACCTTCCTTGCCAGCCTCTCTAG
CCGGTCTGCTCTCATCAGACTCCGGTAGCAGGCGGGCCTCAGAAGAACATCATATAGGCT
TTGATGGAGCTCATACCAGCTCCGGTGAACCATCCAGTTCAAGTAGGGATCAGATCCGAA
GCCGGGGTCGCCCATTGGCCAACAAGCCCCCCTCGGGCTCTCAAACCACTAATCCCATGA
GCCGGCATACCTCCAACCCCCTTCCTCCCGCTCCTACCCTGCGGCCACCCAGTGCTCAAG
ATTGGTCAACCCACTCCCACTCTAGTGCTGGGCGCTCTCCCCACATGTCCCGATCCTTGG
GCTTGCCGACGGCTGACTCTCCCGGTGCTCAAAGTCGCTCCAGTGGAAATCCTCCTACCC
CCATTTCTACTCATCATGCTCAGCTTCCTCCAGATGGCACCACGACTTATGCCCCTCGTT
TCAGGTCGGACAGCTCGATCAACCATGGACCCGAAATCGATTCATTTCGCTCTCGGCTCT
CCACAGCTCAGCAGTCCCAGCAGCATCCATCTCAATCACTCGGCTATCCGTCGCATCCGT
CGCATCCATCCCATCCTCATAATTCTCATCACCATCCCGCTGTCTTCCCTCAGTCTCATC
ACCCCGACCGTCGTCCCGAGGCCCACAACCTTCGAAACAGTTTTCCTCAACAGAATGGCC
CCCAATCCAGTCACTCCGTACATGATCGTCCCTCATCGTCCATCCAAGCCTCTAATCAAT
CTCATCCTGAACCTCAGCCCCAACGTGTACACTCTCATCACAGCCCGCCCATTGAAGTCC
AATACTTACACAACTTCCATAAGCGTGCTAATGGTCCCCCTGATGCTCTGCCCCCGCACC
TATCGCCTTCACATCCGTCGCATCAGCCTCAGTATCCTCCTCCTCATCCTCCAACTCCAT
CTCAACAGTCTCATCGCAATTCACTGCTGCCCTCATTACCACAGCATCACCGACGGCCTC
ATCCTTCCGACGTGCCGCCCGGTTCGTTTGATCAGCCTCGGCTCTATCATCCCGAACCTC
GACGGATCCCTCCCCCTCCGTCAGAACTACAATTGCAGTCGTCGCCCCGTCCTCAGCATT
CTGATCTGTATTACTCTCAATCGTCGTCTGAGCGACACCCTCAGCCTCCTCCGCCTTTTG
TTCATCCACCATCCCATCAAGCTGGCCAGCGCTCTCCTACGCATCTTCAGTCCCCTTTGT
TGATGCAGCAGCCTGACGACAAGCACTTGGCTTCCCCCCGCCAACTCAATCATCGCCCAG
ATCAGCAGCATTCGCCCGTCCAGCCCTTCGCTCGGGCTCGCAACTCATATTCAGGTGAAA
TGAACGCTAATCATGAAGCTCCCTCACAAGCCAGTCGAATTTCTCGATTGCATTCTTTGT
ACACGCATGCCGAGATTCCCAGATATCATCACCCACCACGGCTATCTATTCATGAGGACT
CAAGCCCAAGGGCGCGCGAAATTTATCTTCAGGAATCAGCTCAATCCCAGCTGAGAGAAG
AGCACTCGGCTCGGGCGACGCAGCATATGTCAGAACATCTCAGCGGACCTCAGCATCCAA
GGTACCCCTCTCGTGACCATTTGATCGGCTCACTGCACTCTCAGTCCCCTCCTCCACCTC
AGGCTTCAATTCAAAGACAGCAGTTGCAGAAACATTATCAGCAACAGCAAGAATCTTACC
GAAGGCAGTCCGAAGTTGTCCAGACAGAACGCTTTGCTTTTCCAGTCGTTCACTCAACCC
CTGGCCCAGAGTCATCAAGTTGTGATGCATCTTCAAGTCAGCCAGGCTTTCGAAATCCAG
AACAAGTCCAACAAAGCAGCTCACTCTCTAGATCTCGTCACGAAGCACTCTTACAAATTC
AGCGGGAAACGATTCATCAACAACAAGAACTACACAATCAGTATCTGGTGCGGCAGGAGG
AAGCCGATCGACGGCGGTCTTTGCAACAGGGCGAGCCAAGTGCCTCACCAAGGCAAAACC
CTCGGAGGCCCGAAGAGAATTCCGAAAAGCATGGCATACCTGCTCAGCAAGTCTTGACAG
AACATCGGGATGGAGACACATGGCCAAGAAAGCATGCATCCGTCCATCCCGCTCCTGCCC
CGTCGAAACATCTCGAAGTCTCACGCCCTCCGTCATGCTCGAATGTTGATCGCAGCGCCG
TCAATGGAAACTCCACTCAGCTCAGACAGCCAGTAGCCAGCCAGGCATCGCTTGAACAAC
CCCAACAGGCGACTCATGATCTACCAAGCACCGAGTCTGGGACTGACCGTATCCTCGATC
CACGCCCTCAGTCATCGGAACTGAAAACCCAAACCCATCAGGAGAGCCCTCGATCCCTTG
TTTTGTCAGAGTTCAATGCAAACGATTCGACTATGGAGCCTCTCGACCCTACCCACCCAC
CAGAGTTG
>GYA|c24251_g1	start:1	end:28	length:28
CCCCTTTGCCAGTCCAGCGCAACCCTAC
>GYA|c18924_g1	start:769	end:635	length:135
CTGAGGAAAGAAATCGGGCAACCCTCGAAGCAGCTCAAGCCAGCTGCCATGCTTCACTCC
ACCAATCCCAATCCCAATCCCAATTCTCTCCCCTCCCCGCCGCCAATCCAACACTCCCAC
TCCGAGGCCATCAGT
>GYA|c27248_g1	start:1	end:173	length:173
ATCTCCGAAACCAGCTTGCTTGCCCAACTCCGACGTCCTGCATCCACCTCAACGCCCAAA
TCATCGAAAGAAAGAATTATCCAATCTGGTCTCCACCAAGGTCCTCATCCATCGCCCGGT
AGAAGGGGACCTCACCCCCACAAGAAAAAGGCACGATGACAGTTATGGCCACA
>GYA|c21034_g1	start:1	end:191	length:191
GGGATCGGCAGTTCCCCCACCTCAGCCACCACCACCACCAGCACCAGCACCTTCGGCGGC
CAGCAAGCCCACAGCAAAGGTGCATGCCCACTATGCACACGCCCTTTGCTCGAGAACACC
CAGGCTAATACTCTTGTCCGCATTTTCGAAGGACCGACGGCGACTAGTCCATCCACTCAT
CCTCAGTCGAA
>GYA|c24104_g1	start:1865	end:1433	length:433
TCCCTCATCCTCCCTCCCGCCCCCGGACACGGCCCCTTCCCGTCCCCCCTCCAAGCGTCC
CCCCCTCACCATTGCCTCGCTCTCTGCCCCCTCGATAAACCGTCCCCGCAACCTCTCCCT
CAGCTCCCAGCCCGCCGGCTCTCCCGCATCCCCCTACCCCGGACCTGGCGTCTACCCCCC
CTCGGACATCGACCCTGACGCCGAAGACGGCGGAAGGCTCTCGGACCCAAAGAAAATGAT
TGACGACATCATCAACGTCATGAACGGCCTCACCGCTCCCCCTGGCACTGACCACATCCC
CGGCTCCCGCAGCCGCTCCGGCTCAAGCACCTCGCTCAAGCCGCCCCCCCGGAAGCTCCC
CGACCAGCCCCGCTCCCTCGCCGCTCCCACACTCGACGACCAGGACGAGCGGGAGTCCTC
GGATAGCACCGGC
>GYA|c13630_g1	start:1	end:453	length:453
CGTCCAGCGCAGCGAGGGGCAGCCCCTCGCTAGAGCCCGTCGTCGCGAGGCAACTTGATC
GGTTTGAGTGAAATTGTCTAAAATCTGATTGTAGATCTCTGAAACTTGAGTCTTTCATAG
GCGTTAGCAGATGACTCCAGGAAAAGCTCGATGATCCTCAGCACCCTTTAACGTTGAGCC
GTCTGCCTCTGTTCTGTGTGAAAGTGAACCGCCCAACAAAGACGAAAGCCCGACAATCAT
ACTCCCACCCGCAGCTGGCCCCGCATAGAACCAAGTACTAGTCAACGACCACATCTCACC
GTCCGGACTCAAGACTCGCCGATGTTCTCTACGCCACTCTCACCGGATGGCCATCCAGAC
GGCCGACTGTTGTCCGAGACCAAAGCCGCTCGTCTCAGGCACATGCCCTCCTCGAGCGGC
AAATCAGGCCCGTCAGATTCGGATATCTTACCG
>GYA|c25490_g1	start:2632	end:2307	length:326
GCTGTACATACATATCTTGTGGCCGAGCCAGCGCTGGTGAGGGCAAAGTTCTGTCAAATT
TCACTCAATTTTACAGAAATGTTACAAGATTCGATGCGTCCTCAGCCATCTTTCTCTTCA
CTCCCACCGCTGTTCTCCATTTCAAACACCCTCTGCCGGATTGTCTGATCCTATACGGCC
TGACCATCATGTCCACTCCCTGACCAACAACGACGACGGGACCTTCTCCCCGCAAACCCC
GGGACCGCTCTTTTATGTGCACAGTCATGGCCTTGTCTCAATCACAAACCAGCGGAATCA
GCCCTCAAAGCCAGACTAGCTCCCGT
>GYA|c20760_g1	start:1	end:233	length:233
CCCAACTAGGGTTAGGGTTCCACCACTGTCCCGTACACGTCGAGCTCCGTCCCGCGCCAA
CCAACCGGGGGGCTAAAAAAGCTGTGAGCCCCCCTCGGAGTCCCCCCAGGCCCACTGTCC
AGTCTCCTCCCCCGCCCAGAACTTCCTTCCCCTCAAGCGGTCTCTGCTTTCCGTCCAGCC
CGTCTCCACCTTGATTGTCCCATCTTGCTTCCCCCTCTCAGACATATTTCAAA
>GYA|c24517_g1	start:1	end:407	length:407
CGACCGCCGACCAATCGGCCTGCACGATGGCCTCACCCTCCATGCCACCTGCCCCATCAC
ACCCGCTTGCACTCAAGGTCCTCCGCGCCTCCCGGCCGACGCTCCAGCCCTCCCCCTCCC
CGGCCTCGGCCTCCCCCTGCCTCGTCCTGCCCGCTGCCTTTGGCGCGATCTACCTCGGCG
AACACTTTGCCGGCCTCCTCGCCCTCTCCGTCCTCCCCACCCACACCGAACCCGTCCTCA
GACCAGTCCTCCGTGTCGACCTCCTCCCGCCTACTCGGGCCAACAAAATCCCACTCGGCG
CAGTCGACGCTCCCCTCCTCCACCCTCGGAGACCTGCTCCTTCTCAACCAACCCCTGCCG
GCGGAGAGACTAGTACTCATGCGCGTCAGGCTTCGTGGACCGAGGGT
>GYA|c35509_g1	start:386	end:266	length:121
ATCAGCTATTTCGGTTAATCCTAATTTCAAATTTTGTTCAGATGGCAGAAAGAAGAAGGT
TGCTGTTTATGTTACCGTTGGAGTTGTGGCAATATCCGTTACATTTGTAATAGTCGCTAT
T
>GYA|c26882_g2	start:1382	end:770	length:613
TTCTTGGCATAATGATCCAATGGGTTGTCAACAGTGAAAGAGAATTGGGGGCATAGGATT
CCTTCCAATCGCTCCTGACAGCAAAAACCTAAGGCCTTGAGAGTTGGAGCTTTTGAATGG
AAATGAATGGATTGCACAAGTGGTAGGTTCTTTATCAGGAATTATTCCACCTGCAGCTCA
TACCAGCCCAAAGGCAAGATTATGTATGTAACTACAATAAATGCGAGACCATCTGAAATC
ATTGGTTCAGTATGCCAAGAATAACCAACCTTGTGACAAGGAAAATCCAGGAAAATAATG
GGGAAGCACTAGCATAAATGATCGAGAAGCTGGCAAAGCCACATAGCACTACACTCAATC
CAAAAGGATTGTAGCTTGATACCTGGGTCCAAGTCGGGGTCTGGTGCTTTACAAAAACAA
TGCAGAAATGGCAACAGCAAGCGCACCGCTGGATAGTGAGGCAGTTGAGAACGCGGCGCT
TCCGCTGGTTGGGGTGGTTTCGTTGCTCGGTGGGTTGGTGGATGTGGGCGAAACCACGGG
AGGCGACCCGGGAGCGGCAGCGGGAGCGGCAGCGGGAGCGGGAGCGGGGGCGGGGCGGAA
GAAGAAGATGATT
>GYA|c23946_g1	start:1	end:356	length:356
TTGTCGCAACCATTGTGGATGCTCTCACTGTAAGTTTTTAGTGCACAAGATCCAAGTCAC
ACAAGAATATGTGTGTTGGATTTAGAATCCAGTGTCAGAATCTCAGTGTTTTGTGTTAAA
AATAAACTGTGTGGATTGCAGCCATCTGACCGAGATCCGATGCCAGGAGGTCTCGATTTG
ATTTCGACTTGAAAGGCCATTGTTTGTTTCTTCTCACTTTGCTCAGCCCATTAGATCCGA
GTGGGATACGTTCGACTGCTTGCTATATCTTGTCCAGACGACCACCACCACCCGATCACC
GCCGAGGAGACCCGTTCAGGTTCCGGATCCGTTTCCGTTTCTGGGTCCGACCGACG
>GYA|c21472_g1	start:1	end:173	length:173
AACGCATTGCACGTCAACGGTTTCACAATCAGGGTATGGCAAGGTGTTGTTGACCGTCAC
ACCACCTCATTCCACCAGCCGAGACAGACCACCAAAGCCTTCACGACTCGAAAATTCCTA
GCGCAGACACTTCCATCCCGACTGCATTGGCACAACACCCTTTGAATGCCCCG
>GYA|c22237_g1	start:1886	end:1372	length:515
CCGGTGAGCCGGGGATCATCGAGGGTTCAAGCTGTGAAACAGGCTCTTCGGGACAACACT
GACATTGATCCTTAAAATCCACTTTCAACAGCAACCGTCTCAGACGTTTTCTTGTCTACA
ACGCATCCGGAAAATCGACTCTCAAACCAAGCCGGATGGGACCAGACCCTACTTCCTGCA
AGGGAGACGCGCCTGGACGCGACCGGCCTGGACCAGACACAAGCAGACGGGTGGGAAACT
CTCAAATTTCGCACATATGGAACGTGTTCTTCGTTTCTTTGACTAGGTAGCAAACTTGCT
CCAAGCCAGACTCCACCTAAGGAAGACTAAATTAAAGACGAGATAGGGCTCGCGTTCAAC
ATCTTAAGCGTCCTTGTTGAGATACTCTCTGCGAAAACGTCTTGTTCCTCAACCCTGGCC
GATGACCGTGCGGGAACCATGGAATTTTGGCTGGGGAGCGAAGTCGGTCCCGCAGCGTGA
ACACCACTCCACGTGCTCGTCCCTGGCGAGCTATC
>GYA|c12724_g1	start:1	end:87	length:87
TTTGGCTGTGTATAAGGTTCCCATTGGTTTGTGTCGAAAAGCTTTGAAGAAGAAGAAGAA
GGAGAGAGAGAGTGGTGATTCTGAGAG
>GYA|c23104_g1	start:1	end:199	length:199
GGGGGAGGTGCAGTCCAAAGCTCCCTTTGAACTTGAGTGGTGGTCCGACCAGCTTCACCC
GCCAGGCCATCGACCGACTTGACTTCCACTTGGACTTCGTTCAACTTTTCCACCACGGCC
ATCCATTCAGCCTGCTAGCTTCACTCCAGCTCAACATCGCTAATCATCGCCATCACAATC
GAAGCCCATCATGTCGTCC
>GYA|c26169_g1	start:4018	end:3539	length:480
TCCACCCTGACCTCACCCAACTTGCCAACCGCCCTGGAAGAGCTGGGAGTCCCAAATACT
TCATACCCCTCCAAGCCAGGGCTGTCCTCAAAGACCACCCTTGTCCCACCGCCCACCCAT
CTGGCCCACCTCCAGCTCTGCCGTCTTCATCTGATTCTGACCTCACTCCTTCTTGTCCAT
CGTCCTCTTCGCGCTTGCTGCTGTTTTCCAGTCAATCAGAGTCACTTATTTTCACGAACA
ACGAGTGTCATCTGATTCTCTCTCAAGTCAACCCGGACCCTCCCACCAAGTGCCAAGACT
GCCAACGCAAAACCAACTGCTGTCCGCGCCCGATTGTCTGTCGTAGTCCATAACCAGCCC
CGACTTAGCATAATCAGCCCATTGAACAAGATGAAAACAAATGGGCACTTGGAGAATGGC
GTTTCGGAGTTATCCGTCAACGAGCCTCCGACAGACGGCCCACCCGAAACGGCGTCCCCG
>GYA|c24295_g1	start:2489	end:1136	length:1354
CCGAGGACAAGAGGGATATATTGTACATACCCAACCTACATCATACTGCTGGGCCACTCG
TGGAGCCTCGTTATTACGATCAAAACTGCTAATTGCCTTTCGCTTGACCATCAAACTTGT
CGTCTTCAGGCCACCCGCCTTCGCCTAAACTGGATATCCCATGATATTTTTTCACAAGTG
AGCGTAAAAATTCAATCCATACTTTTGACAACAACTGGTGGCTGGGCAAGGAAGGGGTCA
GTTTGCCACGCAATTCAAAACTCCTCACTGTGTTTATGTACATATTCAAGGACAGTCATG
TGAGAACTACATTTGCATCACCGTTCTTGGCTCCTATATAGCACCCGGTTCACCTGCTTT
GGGTCTATGATCAATTGCTCCGATTTCTTGTTTCACACAAACGAAGTCATTTTTTAAAAC
TTCTTCACGCCCAACATGTCATCATCATCGAACGTTAAGCCGGATGCTGAGCGCCAGCTG
TTTCGCCAAAAATTCATTGAAAAGTACGGCGAACACCCTTGGCCAGTTCCAAAGGAAGAG
GAGTGGTACTGGATAAAGACCAAGGCGCCATCCGACTCCTCCTCCATTTTGAAAACCGTC
TTCTTCGATCGTAAAGCTTCGATTACCTTCGACCTTATAAATCAATTGTTAAATTAGATA
GACTTACATATCGGCTCGAATTCTTCTCCAACCACCGTCGTAGCATTCATGCAATTCACA
GGCCTCCACGCACCAAAAGACCCGACTTATGGAAGGTATACGTTGCCCTTTTCGCCGCGA
GAGAAGTTGATCCGAGAAAACAAGCGGTACACCTGTTGGGATACTCGTGTCTTCCTCGAC
AAGAAAAGTCAAGCGGTCGATCATGAGACCGGGAAATGGGTCTGGTATCAGCCGGTCCTT
TTCTTTTTTTCCCAACGGAAACCCCCTGATTTCAAGATGAACCATGAATGAGACTTCACT
AATCACTTTTCGATAATCACCATGTCCATGTGAACAGGTTTGGTGGGACGAAGAGGCGGC
GAAAACAGCAGGTGTTGAAGTCGATATATTATTATGCCATGGTATCTACGAGTACGGCGG
GATATTCGCCCCCCATGCCCAAAAGCTTCTCGAAGCAGGAGTAAGTTAAGGGTCTGTCCA
CCTGGAATCCTTTCCGTTGGGCACCTGTCTTCTTTTTAGCTGAGTTGGAATGAACCGCTT
GATTTGGGTTTTGCCTCGGGATCTCTCTTTTCTTTTTCAGTATAGGCTGATTAGTAAGTA
GTTTGGTGGGGAACGGTTTGAGATTCTGCTTCCAGATCCATCTCATCCTGATCACCGTAC
TAACCAACTATTTTACTTGCTTTTATTGACAACC
>GYA|c30476_g1	start:1	end:41	length:41
GTGAGGAACTCCTTCTGGAGTTGGGGATGAAATTGCTGGTT
>GYA|c36419_g1	start:1	end:13	length:13
AGATGCGATATGC
>GYA|c30680_g1	start:1	end:97	length:97
GGAAGACGAAGAGGAGGACAGCGAGGGCGAGGATGCGCAGGAGGACTCTGAAGACGACGA
TGAGTCTGGCGACGACGACAAGTCAGGAGCAGCCGCC
>GYA|c28950_g1	start:270	end:180	length:91
TAGGAATCGTGGCTATGCCAGAGGCAGGAGTCGAGGAAGAGGTCGTAACTTCCGTGGCCG
TGGTAGAGGAGGGTACAGTGGTCCTCGGGTT
>GYA|c22547_g1	start:641	end:521	length:121
CGGACATGGCGCGGACAGGCACGGCGCCGGTCACCAGAAAGTCTGTCCGTGTCCTGTTCT
GCCGAGCGCGGACAGAAGCCGATGAGCTAGGTTGCTTCCAAGTAAACTGCCGTCTTGCAC
C
>GYA|c44377_g1	start:1	end:40	length:40
GTTTTTTACGGTTTCCTGGGAAAAAGCAGCCATGTCTTAT
>GYA|c14534_g1	start:1	end:273	length:273
TCACCTTCCCCGCCAGTTCGTGGCCATTGCCAGCATCAACGATATGGCTCAACCATCCTC
CTCGTCCAGCCAACCGTCTTCAACTGCTCGCAGGCGCACAGTAGAGCCAGACATCCTCCA
TTCCGCCGATCTAAACGCGACCCCATCTCCTCAGCGGACACAGGAGAATGTATTTCTATT
CGTGCCTAATCTGATAGGTCGTCATCAACTCCATCAAACCAGATCCCAGGCTAAATGGGT
TTAAGATCTGACGAAGGGCTTGGTTGGGGCAGT
>GYA|c32036_g1	start:351	end:274	length:78
AAAGCCCCCAAATCCGCCGCCGCTCCGCCGGCAAAACAGTCGCCTCCACCACCGCCAGCT
GCCGGAGCCACCTACGGC
>GYA|c26082_g1	start:1	end:520	length:520
GGGCTGATCCCCTGATCAGAATTCTCTGGTTTCCTCTCATGTGAACCAGCAAACCTTTTT
ACAAAACACCACTCGCGGCTCCTATCTGGTAAAAGGAAGCAGTACCCAAAAGTGGTTTGT
TGTCAGAGTCTTGACCAAGGGGCAGACTGGAGCGGCCCTTCCAAGTTGAGGATAGGCCAC
AAGGGGAGAGAAGAGCAGAGGGATTGTTTGAGTGCGCGACCAAGATCTGAGCCCGAACAA
GTTCTGTTTTGGGCTGTTGAGGACATCGATGGCCGATATAAGCGCTTGCACGCTGCTCAA
GTCCCACTCATCACTCCCTCGCGCCTCTCCTTGTCAGCTTGCTCAGCCTCAGCCCACTCA
GCCTCCTCGCTCTGGCGCCCCCTCAAACGCTCTGCCAGTCGACGTGGACTGTGGACAGTG
GACTCGTAGAGACTCGTAGTCGTGGAGGATGTCCTTCATCAGCGCGCCGAATTTCAAATC
TTCCTACCAGCAACTCCCACTCAACTCGCTCCCCTCCCCG
>GYA|c23610_g2	start:1	end:1215	length:1215
CAGCATCTGAGACACTTGCCATGGTGGAACTCATCCACAACATCATGGGCAATCCTGGTT
TTCAGGATCCTGTAGATCTATAGCAGAGCTTTTCCCACGCATGCCTGTAATAGTTCCTAG
CTCGCCCCCTCGCCCCTCTCTCGCGCCATCCCCGACAAGCCAAATCCACGATGAGACTGC
TTGCGACGGTCAACAGCTCAAACTGCAAACGTGCTCTCATTCCAGTTACATAGCTTCTTG
ACCTCTTGACCAAGTCCATCAACGTGCCCCATCACGCTCAAACAGCCTTTCCCAATACTC
ACTTCACCACGTTTGGCCAGCTTGGACCCAGCTCGTTTACCCGACCTCATTCCACTCGGC
ACTCGCCAAGCACTTTTCAGCCCAGCGCTTGAACCATATCATCAGTCTTAGCGCCCCACA
CCAACTTGCCAGGTCTCCTAAGATACTTGCACCCTTGCTTTCCCTGCCGCCTTTCGGCTC
CCACCACCAGCTCCGTGAAGCCTGACTCGCGATCCGTCATCGGTGACGAGCTTGAGCTGT
CAGCTGTTGGAGGGCTCATGACAGAGTGACGCAAATCTAGTTGGCCAGCAGCAGACCCTG
GTTCTCGGTTGGTTCACCTCAAGGCTCAAACCTCCACCGTCATCTGGCCATTGAAGCTAT
CTAGCTTCCTGATTGAGGTCGAGTGACGTTGTAAGAGAGACGGTGTTTGACCGGATCGGG
TTCCTACAGCAGCCTGGCACTCGCCAGTGGCTCGACTAGCATCGGGTAGACCGTTGCGAC
TCGAGTAGTTTTACTGGCTGCAGCCAAAAACCGACAGCGCTTGACATCTCCGCATGTGAC
TCTCACCTGACTCTGGGCTGCTTTCCAAGCGGCTGTTTCCATCTCAAAGCCCCGATCTTG
ACCTCAACTAACCATCCGCCCATCCCGTACCATCCCATCCCATCACATCACATCCCATCA
CATTACATCTCATCCCCCTTCCATCCTTTTCCTTCCGCTCTCAACTCACGCCCAGCCTGG
CCCTGCCAGCGGCCTCCGTCCCCGTCCGTCTGCCGGATCTCACATGCGCACTCGCCGCCC
AGCCGCCCAGCCGCCCAGCACCTTACCGCCCAAGACCGACTACAGTGCGCACTCCAGCTT
GCCAATACCCCACCCCCGCCTACATCTGCACCCACGACACCATCAGTCGCTGCTCTCGTC
AGTGTTGCTTCCGCG
>GYA|c20901_g1	start:1865	end:1782	length:84
CAATGCCCCCCGGGACCGACGCATGATACGAGCTGTTGACCAACACCCGCACTTCTTTCC
CTCCCTCCAGCTCGAACCAGCCCG
>GYA|c7985_g1	start:1	end:103	length:103
CTTGCAAGGCCAGCGAGTACGGTATACGTACTTCTCTCAGCTTAAGAAGCTGAGGAACGT
TTCGGTTTCCGAAGCGCTCAGGGACCCCGAACTCGGGGTCCTC
>GYA|c23359_g1	start:2208	end:2113	length:96
CGACGAGCTCTTCCGACGACTGCCCACCCTCCAACGACCCCCGTCTTTAAATTTCACAAG
CGATTTCCTTCCACCCTACTTGCCCTCTTTACCATT
>GYA|c42947_g1	start:467	end:429	length:39
CTATTCTTCACCACTCCACTTCCCAAACCTTTCATCAAG
>GYA|c23544_g1	start:1520	end:812	length:709
CCAGAGTCAGGTTAAAGTCATTCCCACAGAAGTTGCTGCCATTAGTAAAGTTACACTAGC
ACTACCCCGGACGTCCCCCTGTTTGGCCGCAGGGTGAGTCGCTGGAAACTTCGCCTTCTT
CGATCTTAGGGCTTTGAATACTTTCAATCTTATCCAGCTGGCGTGCTGCATGCAGTTTAT
CCTGGCCGTCTTCCTTCCAGAATCAGGTTTATGAACAGATAGCTCACTACATCCGACCTC
TATGGACGGATCCGCCCAATCAGCTGCTTGGGTTGCACCTTATCCCCTCCAAGCCTTCCT
CACCGAAGGCCCTTCCAACGCTGGCCAGGGGATCCAAGACGCCGCCCTCCATGATCAATT
CCTTCTCGGTGATGGTATCGGGCAGGACTATGTCCCCGAGGGCGCTTTAAGTCTAAATGA
CCTGCTCTACACGGAGGATGAGTTGAACGGCTCATCCTGTCCGGCTGATCTCGACTTTGA
AGACGACGATGACGATGATGACGAAGACAGGAAAGCAGCCGTGAAGGCTGCCATGATGGG
CCTTGCTACTGAAAACCCCCGTTCGCCGTCTGCGCAAGAAGCCGTCGAACCAGATCCAGC
TAAATTGAAGACTGAAGACGACGACAGCCATAATCAAAAGATCGAGGGTGACTGCAACTC
CCCCACGGCTCCGCCCAGCTCGTCTAATGAACATGTCGAGCCTCTCGAG
>GYA|c22446_g1	start:1521	end:1112	length:410
TTTAGTTTGAATTGTGAAAATTCCCGACTTTTCGGCCTCGAAGCGTTTGAGGTTTCTAAC
GAGCGCAAACCTCCCCTTGAGACGATACCAGAAACGGGCCAAAGCGCGGTTTCCCCGGGG
ACGTTTCTGGCCAAAAATACTAGAAACGGGGGGCCGAAAAGCGACGTATTTGAACTTTGG
AGACCCCTCCTCCAGCTGTTGGCAAGCCAGCCGTTGCGTTGATTTTGGTTTCAAGTTCTA
TGTTGTGTTGTAGTTTGAGGGTCGCTGGCTGGATGGACATGCTCCCATGCTCCTCTAGCT
CGAACTCTAAATCTCTTCTCAGACTGGCTCTCCTCTGACGGCTCTCAGTTTGCCATCCTC
TGGTCCAGCTCTCAGCCTCAGCCTCAGCCTCAGTCTGAGCCATGACTGAC
>GYA|c13719_g1	start:1061	end:874	length:188
TCATCATGTATCTGTTGGTGGTGGTCATCTCTCTTCTGCTGAGCTCTGTTCCTGCACGGA
GCCGTCCTGTTGAGGATTTCAACGAAAAGATCTTTTGGAAGTCGGGTAACATCACTGAGA
AAAATGATATGCCAGTGCCAAATCTAATCGAGACCAACCAAAATGCAGGACAAGGAATGG
ATGGGCCC
>GYA|c22965_g4	start:855	end:475	length:381
CACCTATAACCTATAATTGTACTCCTGTTCAGTGTGCAATCTATGCAGTGGCACCCAATG
CAGTGCTCTGTCGCACGCTCACACTGCCCGCCTCTATCTTGTCCGAGGCCCCATCCTCCA
CGATCGCCCGTCTATTAAATATCTTGATTGATAACCTCGAACAAACCATCTGACCGAGCC
CATGAGAAGATTCCAACTGCCAACTGTTCGAGAATATCACTGCTACATACTTATAGCCTT
GCCACTCGGACATTTGTTCGCTCCCTTCAACTGAGTTCGCCTTGAACCAGCCTGATCCTC
CTCAAACCGTTCTCTCCTTAAATCGGTCAAGCAAGCTTCAGCAACTTCTTCAGAAGCCCT
CCCAACATGACTCCGAAAGCA
>GYA|c30716_g1	start:808	end:563	length:246
ATCTGAGGCTCCATAAGCGCGCCATTTTTCCCTACTCCCTTTTTTCGTAAATAGTAATAA
TGTGCTGAAAAGAACAATGAAGTAGTTATCATACATATTCCGTCGTGTCGATATGAGGGG
AGGTGTCTCTTTCTTTCATCCCTTGTCGCAACCTCCAATATATAAGAGCATAAGCAACTG
ATCTTACTTTAGTAATTAACTTAGCATACCTAGCCCGAAGGAAGAAAAAAAATTCACCTC
AACAAC
>GYA|c26203_g1	start:1626	end:1483	length:144
CTGCGCCAAGGTTTGCCGGGGCCATTCCGCTCTTGGCGCGCCTCTCGATGGCCGCCGATC
AGAAGACTGTCCAGTAGCGGATAGAGCAACCAAGGAGCCAAGCTTTGTCGGTCAGCCACG
CCTAAACAAGTCGCCACGATGGCC
>GYA|c9041_g1	start:366	end:303	length:64
AAATCTTCTCTCTCTAAAAATGTCTGGCAGAGGAAAGGGTGGTAAGGGATTGGGCAAGGG
AGGA
>GYA|c32193_g1	start:1	end:39	length:39
GAAAAGGACAAAAAAGAAGAGAACAAAAGAAAAGAGAAA
>GYA|c42213_g1	start:201	end:184	length:18
CCGGCTATGGATCAGCCC
>GYA|c8513_g1	start:678	end:662	length:17
CTCACTCTCCAGTTCCA
>GYA|c24490_g1	start:1	end:275	length:275
TCCTACTAGACTTGATATTTATTGCCAGGATGGTTCATCCCTCTTCAATCCCTTGGTGAA
CAAGGGTGGGTGAGCTGAGAGATGAAAAGTAGGACTGGGATAGCTGGATCTAGCCGGTCG
GTTGGAGGTGTCATCCACTCATTCTCGTTTCTTTCCATTCCCATTCCCTATCTGAGCCAA
TGGATCTATTCCACGGCCAATCCAGCCCAAGCCTGCTCCTGACCGTCACCGTCTCGCTGG
GCATCCTCTCCTTCGGGCTCTTGACCGCCCGGCCA
>GYA|c8807_g1	start:650	end:564	length:87
CTAACTCAACCAGGTCGTCCGCCTGTCCCAGCACGCATAATTACCTCTTCGCAGCCGATT
GAGACTCCCAGAAGAAATCCGGCTCCC
>GYA|c26075_g2	start:1471	end:1021	length:451
CCGAATCCTAAGCTATCCGGATCCGGCTCTCTTCCCTCCTGAGTGTTCCCCTCCACCTTC
CCTTCCAACCATCCAACCCCAGGCTGTCTCATCTGGGACGGTCATCAGCAATTGACCATC
GACGACTGACCACCAGCTACGCCCCTCACTCGACACTGTCCACCTCTGCGTTCAAGCTGG
AAACGGTTTTGGCCTTGCTTTCTGGACCGTCCCAGGCTCGGCGCTGGGCTGTCGGCACCG
CTCTTCAGGCCTGGGCAAAGGAACAAGATAGAAGTCGATAGGAATACCCTCCCATTAACA
ACCCATCCAAACCGATCCAGTCGAACCCAACACCGTTTCTATTTCCCTTGACCAACCATC
CCTCCCGACTTCATCTGCCACTCACCTTTCAGCGTTCCGATATCATCCCAACAGCATGGC
AAGCTCCATTTCTCGACCAATGGCTCCGCCT
>GYA|c26524_g1	start:2414	end:2330	length:85
ACTGGATCACCGGTTCACTGAGGCCGATCTCGCGTTGACGTTGAACACAAAGGTCGGAAA
GAAGCAAGGACGACTGCCCAGCGAG
>GYA|c34367_g1	start:732	end:617	length:116
CTGATACCGATGAAGGACCCTCCGATGCGACAAACTCGAATAATAATAACGGTGGCAACA
GTAACGACGCTGCAGCGGGTAGCCCTGATAGCTCAGCAGGAAATAGCAACGGCGGG
>GYA|c31622_g1	start:213	end:190	length:24
GAAGAAGATCGCAGAGAAGAAAGA
>GYA|c1074_g1	start:1	end:450	length:450
GGGCCTGATGCCGAAAGGGAGACTGCAAATAAGGGGATTCAATTACTGCATACACACATC
TATGTTATTCCATACATCTATGTATGTATGGGAATAGTATGTATTATGGATGTAAATAGT
ATGTATCACAGAAAGCTTGTCTGCCAAGAATCAAAGAAGGAAAGTGTTGGCCCCAGTCAC
CTGGCACTTAGACCCCCAATTATTAAGGCGCCCCAATTTCTTTTGATTCGCCTTAAGTGA
ACCCTGTAATAGTAGCCCACATGCAAGCATTTTGTGACTCCCTGTGACTCTCACCAGATA
GGTTAGCTGGTTAGTATATTAAGAGTCCTGCTCAGCACACCAGGGGCCCTGGGGTGCCGG
AATTTCCTGGAATTTCAAACTCGGGTCCACAACCATCCTTTTTTCGTCACTAAGATCCAT
CGAAATTTTCAAAAAACAGAAGAATTTCGT
>GYA|c27396_g2	start:1	end:2330	length:2330
GGGGGGGGGGGGGGGGGGGGGGGAAATCTGGCGGTGTTCGGTCCCGAAACACTTTGATCG
TGGGGTTCCGGTTTTGGAGGAAAAAGCCGGTTCGGTGATGGTGATGGTTTGTTGGTGGTG
ATGCTGGTGGTGTTGGTGTTGTTTGTGGGGATGTTGGTAGGGGGTGTTTCATTTGATCTT
ACCTAGTACTCGTCCTCTGGGGAGAAAGGGGGCCATTGGGCCCATGGCGCACAAGCAGCC
CACTCCCTGTCGGCCCCACAAACATCCCCCCTGCTCGGTTTCAAATCGCGAGCCACGGGG
TGGGGCTCAGAATGGTTGGTGGGTGTTGATTTCAAGCCCCCCTGCCAGTGGTCGTCAGAG
ACTCTACTCGCATCCAATCCAAGCCGCTTTGGCTTGGGGGCCTGGGTGGACGGTGTCGCC
GCGGCACTCGTAGCCGGCGGCACATGCGGTTGTGTAGATGGCGGGAGACCATGCGGTGGA
CCTAGGGGCGCCCCCAGGGAAGCCAAGGACGGATCATTAGACGGGGACATTGGGTGTGGG
ACGAGGCCAGAAAGATGGTGCGGAAGGAGGGAGACGGCCTTGTGATCGCACAAGTGGTCC
TAGAAAAAAAAACGACCCGAATCATCCTTTGGAGGCATTCCAACGGGGGATTGTGGTTTT
CGAAATTGGCCATAAGTTTGTTTTTGTATCTTCCGAAGTTGGAAGGATCTTTGAAGACAA
GTTCGATTTTTTCTCGATTTTTGTTTATAAAGTCGGTGTCAGTCTCAACACGTTTAAAGG
CAGATGCATCGTTGCAACTTCAACGGAGTCGAGGTAGGTCCCGAGGTTCACAAGTCGTAT
TTATGCTCATGTTATCTTCATTTTTTGAATTAGTAGGAACCGACCCCGCCCAAGTAACAG
GACCCAAAGGCCGCGCCGGTGCGCCTTCTCTCTACATATTATCCAAGTGCCACAATGAAA
GCCAATCTTTCAGGGTTTCATCCAAGCCAATTCAAGTGGCATGGCTCCCACACCCGTGTG
CTCCTCAGAATTTTTCAAGGTGTTGCCACTCGAGAATCCTTGAAGCACAGCCCATCAGTT
ATCCGAATCCAGACGCGGGTGCCCGAGCCGCGTGCTAAGCAGGTCGCAGGAGTTTTCTAA
AAGATTTTCTCAAGGCTCGTGGCTCCAGGCGACAGAGTTGTGTCCCAGACTTCTTTTTTT
GTAAGCCACTAGGATCTTACCATGCTGGTCCGCTAGTCTAGACCTAGTCCAATGGCTGTT
CATTTGCATTTCAAAATTTTATTCCTCCCCTTTGGTGTCGACCTTGTAAACATTTTCCTT
CCTCTCAAATCTTGTTGACCCTACGCTCAGGCTTAACCAGTTTTTTTATTATGACCTCCG
CTCAAGCCTCAAGCCAGCAGGCTAATCAAAGCACCTTGCAAATTACCGCACTCCATACTG
GCCGAGGATCGTCTTTCTCTTGTCTTTACTCCTTCGATTTATTGATGGAATTTATTTAGC
TACTTTGACTGCATCGGAACTTGAATCCACCACCGCACCCTCAAAATACTTCCATCCGTG
TTTGTCGGCAGTCAGCATTCATGAAGCCTCCAAACATGAATCCACTTCAGATAGAAACTC
TATCCAGCTCATTCCAATCAGCACTTGGACCATTCGACTGCAACCAGTCTGGGCAAAGTC
CATCTCAAGCAGGCTTGACTGAAGATGTGAATTCCAGGGGCAGTCCTTTGCCATTTCAGG
CATCTCAAGAAGCTTTAACATCCCCTACGCTTCACAGCCCAAGCCAGTTAAGAAACAGGC
TCCATAATCAACTGACGCCGAAGCAACAATTTGGAATACCTTTGGTCCTGATGCTTCAGC
CAACCGGTTCTTTGCAAATGGCAAACTCGTCTTCCAGCTCACTCACTCAACGACCACGAT
CGTTCATCACTAACAATAATCAGCGCGATATCCATACAGCTTCACCATCCTCGCATGGAC
AAGCGCCAGAATTAATCAGGATCGACTTCAATGTCGCAAGTCACTCCCGTGATGGGCAAC
TCTTTCACTCATGCTCGGAAAACAGCCGACTCAGTAGTCCTCCATCTATCGGATCCTCTT
CGGTGCATGGGATATTCAATGAAGCCACCACGATTCTCTCCGATGAATCGTTTTCTTCCA
CTTCAACCTCTTCATCCACGTCTTCCCCGCCGCCGACGTTGGCCGAGTCTCCCTTCTCGG
CACTGATTCGACCACTTGGATCTTTCAGCCCGGGATGGCATTGGAGTCTGGACCGAAAAC
CCGCCAACGGCGGTTCATCGCTTCTAGGGCACAAGGATATCAAACTACAT
>GYA|c23370_g1	start:1	end:197	length:197
TTCATGCATTCGGATCGAGTAGTGGTGAGCAATCCTTCTTTCTGCTCGATCCTCATGACC
ATCGATTTCCTCCAGCCTGACCATCTCCTCAACAGCTTGGTCCTTTCTTTACCTTTTCGC
TCGTCGCCAACATCAAAACACCTACCTCACCGGGCACTTGTTCCCCTTCGCCATCAATTT
GCTTCCCTTGCCCAAGA
>GYA|c26182_g1	start:1	end:372	length:372
CCCAGAACTGCGCCATGATGATGTCACCGGTCTTACGCCGGTTGATGAGTCATCACGTCG
CCCCAACAATCCAGATTCCACACCCTGAGACGCCATCTAGATGTGGGACAAGCTACCTCA
GCCAGGGTCTGGAAGGGTCTGGTCATAACTCCAGCCGGTTATGAGACCAAAAGCAGCCTG
GATGCATCCAACCCTGGCTGTTCGGTGCCACCAGCAATCGAGTCGATTGTCGATGACCAC
TTCAACTCCTGACCGTCAAAAGAGCCCCATCCATAAGCCAGATAACCTTGTCCAACCGAG
GAATCCCTTGCACCCTATTCACCATCCTCACTTTCTCTAGCCCAAGACAAATCCACATAG
ACCTACCCCCGA
>GYA|c22897_g1	start:1121	end:930	length:192
CCACTACCACTACCACTACCACTGCCACTCCAGCGACGACAGATGGCATCTTCACCATCC
GATACTCGATCCGAGATTGCACCACAAGCCAAGGACAGCGAGACTGAGAGCGAGTCAAAG
TCAAGGACAGTCGATCTGAACCCAAACCGGGAGGAACCAAGTCCGAGTGCAGTCGAGCGA
AACCAGGCAGCG
>GYA|c43606_g1	start:582	end:178	length:405
CCTCGCCAGTTTTAGTCCGCCTGCCTCACCCTTCAGTACTTCAGTTTTTCAGTCTTCAGT
CCTCCCCACTCCTGGTCCACCTCCTCCACACCCGTCCCACTACATCAATCCCGACCATCC
GTCTGTACCACTCCAGCAACTCTCGATCGCTCCAACCTCGACCAGCTGTCTGTCCATCCA
CACTCACATCCCATCCCCGCCATGTCCCAACACGACACCGAGCCGAGCGACGAGAGCCCT
ACGCGGACTGAGCACTGCGCTCCCTCGGCCGCACTACAAGACCTGCCCTCTCTGACGCCG
TCCAAGTCGGCAACGTCAGCGACAGACTCGGATCCAGACGGCTTCATGTCGGACGACGAC
CAGGGACTGCTCGATGCACTCACGCTCGGCACATGTGCACCCGCG
>GYA|c22609_g1	start:1	end:66	length:66
GATGGAGATGGGTCAATGCTGGAAGTATCCATAGCGATGGATCAATCCACTCCAACCAAC
CATCAT
>GYA|c30954_g1	start:1	end:159	length:159
CAAAACATTCAGGCTTTTCATGGCAGATTCCAACAGCCTACCTTGCAACAGAGACACTCT
GCATATGGGAATTACACCAATGCCGCATTGCAGTACCCCATGTGCGGAGCTACTTTTGAT
CTATTGATGGTTGGGTCAAATGTCTCCCCTGTTTTTGTC
>GYA|c24842_g4	start:819	end:805	length:15
ATTGCTGTTTTGAGT
>GYA|c37590_g1	start:999	end:781	length:219
TCGGCCCGTCTTTCTTAACTGAACTTTGACCGGCCTTTAAACCAATCTCTCACCACTCAA
ATCGCTCAGACTGATCATTTACATACAATATTTTCATCATTTGCAATCTCTTTTCCGATG
GACTTATCTCTCCTGGTCTCGAACGATCCGACTGAGCCTGAGGCAGAAGTCGCTATGGTT
GAACCACCCACACAAACGAAACGTGCTCGAGGAAAGGCT
>GYA|c39830_g1	start:1	end:13	length:13
GCGTGGGGAGCAC
>GYA|c25631_g2	start:1	end:109	length:109
CATGGCGGCTCTCCCATTCCATACTTACTACACTCCACAGCATCATCATCACCACAAACG
ATATCAGTCATATCAAGCTCATCCCTGTCCACTGCTCAACTACCAGGTC
>GYA|c25345_g1	start:1	end:958	length:958
AAGAAATCTGCCCCATCCAGTTCAGACAAATTTCATGAAAACTTCACAGGTCGTGCCCTC
GGGAAACCCAGTCGACCCTCTTCCGAATCAAGAATAATATTCCAAGTGGATCGGGAGACC
TTGCGTATCGGCTGCTTGAGGATGGGGGTGCAAAATTACTACGCAGGTGGATGGACAAAC
CGAATGGCGTGGATGAGGCAATCGGGCAGCTTCCTTGCCTCTGCGCTGGCCAGCCCGAAC
GCCCGTTTCATTCTCTTCCGGGATCTCCGTCCACTTGTTTCCAAGTTAGCCAACTCAGCA
GGCGACTTGTCGGCCTCATACCGCCTGGCTACTTTTCCGTGGCATACATTGTCCACCATC
TTGGATCCTACGGGCTCCCCCGTTCTGGATCCACGCCAAGTCATTGATCATTCCGGTGCC
ATCTGGCCCCACCAGCTCGCGGCGCGAACCAAGCACGACGAACACCTCGCCCTTGACCGC
TACCCGACGATTATCTTTCTTGGCTCCGACGGCGCAACTCAGCAGCCAGAGCCTGCAGAC
ACCGTCCAGCCAGTCCACGGCTCGCCAGTCTGGGCAATTGATGTCAGCGGCTTGTACGAC
CAACACGCCGAGCTACTCACCAAGGACGGGCAGTTTGAAGACCTCAAGAGCGTGGACCTC
GACCCGAAGGAAGCCTCGCTTGCGGCCGAAGCGCGGGCGATCATCGACTGGAACACGCGT
AATAGGTTCTGCGCAGGATGCGGGCGGCCGACCTATTCGACATGGGCAGGCTGGAAGCTC
GCCTGTGCGGCCGATGTCGAGCGCGAGAGCGCTGTAGATCAGGTGCACCAAGCTTGGGGC
CCTTGTCGGGCGCCTTGTCCTACGACTAGGCCTGGTATTCAAAACTTTAGCTACCGTGAG
TGCTACTGGCCATTTCTGAGGCAGTGGTGATTCGTCTGGCAACGCAGCGGGAGACTCG
>GYA|c20514_g1	start:519	end:100	length:420
GCCTACTTCCGAGTTCTTTCTGCTTCACGTGAAAAGGCTCGCATGGAGTAGGCCCGGTTG
CCGATTTGGCAAATGTTGATGACGTAACCAACGCTCGGATGGGTCCTCTGAGACTGGCCA
TGTGGAATTCAAGACAGGCGAGGGTGCTTTGTGAAGGTTGGGCCATATGACGTTGCCTAG
TTATTGGGGTCTTCGAAAGTCATTGGAGCGTCTCTAGTCCTGTTGACTGCTTGGTGCTGT
TCTTTCCCACTCGTGTACTCCAGGTAGGGCGGGGCAAGCGATTCAGGGGCGTTCAAGGTG
ATCGTCTCTGTTGCCACAGCCCAGTTTCCACATTCCTCATTTTCCGAAAACCTACCACTC
ACCTATCATAAATCAGCCTTTGCTTTCCTACGAGAAAACAAAATAGACTTAGCTCACAAG
>GYA|c20742_g1	start:1483	end:1450	length:34
CCTGCTTCTTCGCCTCTTCTAGTCTCCCTCGACC
>GYA|c27630_g1	start:14678	end:14364	length:315
GAAAAAAGAAACAAAAAATTACCCCTCGCCCGCCTCCCGGTGCACCACTCCGGCCCAACT
CTCCAGTCCGCCCAGCCAAACTCGCTCGCCCTTCTCCCTCAGCGGCTCTTGGCCATCGCC
GTCGGCACGCTTGACCATCAACCCATGGGCGGCTTGTTGACCATCTCCTTCCCATCCACT
CCACCTTCGCCCCCGCCCTTCCCTCATCCCTCGTCCGCCATCCGCCATCCGTCTTCGAGC
CTCTAGTCCCGACCTCCCCATCGCGCCATGGCCTCGATGCTCTCTTCATCCCAGCGCTCA
TCCGATCAGTTCGAA
>GYA|c26414_g1	start:5101	end:4789	length:313
CCACTCTCGTCCTCACCGCGCCCTGCCTCCCATCCAAGCCTCCTTCCAGTCCCAGTCGGC
CCCAAACTATCGACCCCCTCGTACCGCGCCCCTAATCCACACCCAACCTACCTACAACCG
CTATAATCCGGATCATGACCCTGACTACGCTGCCGAAAAAGATCAGGGTTCTTACTCTCC
ACCAAGTCTGGATCCTACCGAACCGATTCTAAGCCATCGGTCTAACAAGCCCGCCGTTCG
GTTCGGACCCGACCAACCGTCCAATGACCCTTCACCGACCTCTGCTCTCGGCAACCAGGG
CTCCCAACCGACC
>GYA|c30900_g1	start:1	end:28	length:28
CGCATCTAGAGAGAGAGAGAGATTGGAG
>GYA|c20057_g1	start:1	end:23	length:23
CGCTTCTTCTCGTGGCTGGACTG
>GYA|c39493_g1	start:1	end:106	length:106
GTCTGATACACACTTACATAAAGAGAGAAGGGAAGGTCAACAGTCAGTCAAGGACTCAAG
TCCAGACTTCAAACCGACAGGCAGAACTGATACCCAGTTGACCCCC
>GYA|c11246_g1	start:518	end:468	length:51
TAAAAGTTCAAATCAAAGAAACATACAAAACTACGTTTATATCAATTAATA
>GYA|c27628_g2	start:319	end:297	length:23
CGACGGACCGGCGGGGGCGTGGA
>GYA|c26879_g1	start:1	end:245	length:245
CGTTAAGTCCTGTTTTGCTTCTGTCATCGAAACTTTCATGGAGGTCGAGACGCGTCCTTC
CCGACTTGCGATACGCGATGATCCCGCACGCGACGAGATTTCGAAAGCGTCTCTTTGCGA
TTTGCCAGGATCTGCCTTCATAGCTCCGCTGCCAGCCTCTACTGTCCCGCAACCAGCCCA
TTCAACAAAATACCCCGTGTCACACTTCAACCGACATCGAAAACAATCATCCGGGCAGAA
TGCCC
>GYA|c19904_g1	start:1	end:182	length:182
TCGGCCGGTGGATCGCAAGGCCCGTGCCCCCCAGCTCGACCTTACCAGTCGGCGTCTCTG
CATCTCATCGACAATGGCCGACAAAAGACGCGTCAGGGTCAGTTTCCTGTTCTATCCGAA
ACCTGATGCCCCTCTGATGTATCATACCTGCTCATTAAGCTCAACCACCTGCTGACCCCC
AG
>GYA|c15912_g1	start:894	end:787	length:108
TTGCTCAATGGTGGAAACGCAACTGCAGCGGCGGGGAAGAAGCGTGACATTCCTGCTCCG
ATCCTGGCCTTGCTTAATGGTGGAAACGCAACTGCAGCTTCCGGGAAG
>GYA|c22587_g1	start:1733	end:1354	length:380
CTGCAATCAGAACATTTACCATGGACCCCAACATCCCAGTCATCGACACTGCTACCCAAC
ATGCCATCGAATCCACAATCCCACTTATCGCCCCACCCACTCAACATGCAATCGATTCGA
GCATCCCATTTGCCGCCCCAGGCACCCAACACGCCATCGATTCCTCAACCCTGATTACCG
TCCCAGCCACTTACCTTGCCCAACTAAAACGTAAGCGACGACCCAATGAGGAGATAGAAG
CAGAAAAGGCAGCGAAAGAAGCCAAGCGGCTAGCAAAAGAGAAGGCAAGGGCCGAGAAGG
ACGCCGAGAAGAGAGCAAAGGACGCTAAGAAGGCTGAGCGATTGAGGCTGGCAGAACAAG
CAAAGATGGAAAAGCAGCAA
>GYA|c21799_g1	start:3329	end:2302	length:1028
ATTTATTGGCTGATAATCGTCCATCCAACCCAGCCATGAACCCGCTGCTTCCTTTCCGAA
CCACTGGAACCTTGACACCAGCACTCTGTCCTCTGACCTTCCTAAACTGAGCTATAATAT
AAACCTATCGGCGTCAGTGTTCCGCCCCGGCTCCTGACTTCCTGTCTTTCCTAGAGCAGC
CCATTTCCTCTCAGTCAGGGTGCGAAAAACCAGAACCTGAATAAACGTAGATTCAATAGA
AGGCTACTTTCGTAGATTGGTCGGAACAGTTAGCAAGCAGCATTGTCGATACGATCCGAG
CAGCCAAAAAGACGAGACCTTGGACTCGGAGCTATCTTGTATAGTCTTTGACCGGCTGTA
AAAGTATAGGCAGGGCATCTCAATTTTTCATCTTCTCAAAACCCTCAGCATATGAATTTT
ACACCAGCACGGCATTAGCTGAGAGAAACCCGAACGATCCACTGCATCTGGCTAGCATCG
AAAACCTGGCGCACTGAACACTACTGGACGGTCTCGGTGGCTAAAAACACGCTTTAACGG
CACTGCATCAGCACCCGTTGGCCCTACTGGTAACCATAGATATTGCCAGTAGGCTCCGCT
GAGGTTTTCTACTTGGTGAAGCTTTCCGGTATATCCGTCGGCCGGCTGCTATTACTTCCA
GTCCGTTTGGTGCTTCCGCTCTTCAAATGAGTCTTCGCTTTTTAAAATTATAAAATCTTC
TCTGCTCGGTTCGTGATTCGACTAACCCGCCCTCGAGCTCAAAGTCAAGAGAGTTGAACT
CATAATAACCCCACGATATCTGCATTCGAAAAGGTGTAGGTCTGCTGTCTTACACTCTTG
GATCTGTTTTTACTTCGAAGATTTCTTTTCCCTCATCTCACCTGCCTAAGGTTCCAGTCT
CAGTCAGCTCCCTGAGGTCTATTCGTCCTTTTCCTCGTTACTTTTCTACTTCTTGGTCTC
CAGTACTTGCGAAGTCACTCTTCGTTCGCACCTGGCTGATTTATCCAACCTAGTCAGTCA
GGATAAAA
>GYA|c25414_g1	start:2245	end:1947	length:299
CTTGTCCTACATACCAGCCACACCCGTCAATCACTTGCCTCAAGTTGACCCTCCAGAGCG
CGAACGATCAAGAAATTTCAACCCCAGGAAATGGATCGATTGGTGATGATGTATTTGATA
TGTTGAGGAGCCTTCACGTTGCTTCACTTATTGGCTCATATGAACTTGTGAAGATGTCTC
GGGTTTGGCACTTTGTCTCAGGTCCATGTCCGCAGGATTTTGGTTTCGTCTCTCATCTGC
AACGCCTTGGCTTGGACGCCGTTCACCAGTACATAGCTCGGAACCGATAACTGGAGACC
>GYA|c24323_g1	start:1310	end:1264	length:47
CGAATCCCTCCCGGAAGCCTGTCGAGGAGCGCTCTCCGCCAGACGTC
>GYA|c26684_g1	start:1	end:1222	length:1222
TGCCCCTAACAATGAAAACAACATTAGCCTCTAAAGGTAAGTCTCAAGTGAGCTGACCAA
TGAGTCATATGCCCAACCAAATCTGGGAATTCCCCCTCTTTGCCAAGACCGAAAAAAGCA
AGCAAACAGAAACAAATAAGCTCATTTGTACTGGGAGTTAACTTCGCGCATTTATGTAGT
TTTCAAACTGCGCTCGGGCACAAAGAATCACTATGTAATGCATACGCAGCTCCCAACCAA
GCCAGTTCCGCTCCTGATGAGAAATGATAACCATAAGCCAGGAGGCGGAGAGGTATGCCC
GACCGCCGACTCTCACCCGGGAAGTCGGGGGCTCAAGAGCTTCGAACTGGACCGGATGAA
TCCGGAGACATTCGACGAGGTGGCGCCGGTAGGGTCAAAGCGGGGGTGGAGCAAGAGAGG
CGAGGGGGCTAAAACAGAAAGGGCATAGAACATTGAAGCTCAGATAGGTGCTCCTAGCGA
AAAGTGAGGGTATGATCACGGCAGAAAGTTCAGGACAGCTATGATGTTTGATGGTTGTTA
CCAAGGCACCTAAAATTATGCCCATTCTCAACCGATGAAATGGGCCGGTTGGGTAATCGA
TATGGTATACCATACATTGGATATCGTATATCCTCTATCCTATCAACTCTTTGAATTTTT
ATAATTTAACGGAGCTCATCACGGCTCATCAGGCATTCATCGGTGCGGGTAGGAACGGTG
AGGCCTGGAAGCGAAGGAGATGCAGCTACAGAAAGGGAATGGACGGCTGATCGGTTCGAG
GACTAAGACCGGCATCCGCATCAAACATCAAACATCAACAGCGCCAACGATTGTCGATCC
AATCGACCATCAACAGGATATTTCCAAACTCAACCCAGCCATGGCATTGCCGGTGCTCCA
AAGTCAAACGGTCCCTATCTGCTAAAGTTGACATGGGCGGGTGGAGCCTGCTTGCCCTTC
CTTTCCCCATCTACGATTTGCCTTCCAGTGCAGATACAGATATAGCTACAGCTCTAAACT
CACCAGCTAGCTTTCCCACACAAGACCCAGCTCACCAATCTAACACAGTGCACCCTCTTG
ATTTCGAATCACTATCAACCAAGAAAGAAAATCTTATCCCTCCAGTTCGCCACCTGCAGC
AACTCAGAAACCATTGAACATCATGGCGTCACCTAACACTAGTTCCAACCAAAGTGATTC
CAGTAATCCGTCCCGTCTCGAT
>GYA|c18853_g1	start:1	end:56	length:56
GTCAGCCATCATTGAGCGCAGAACTTCGCGATAAGCAAGGCGAGATGCACATTCAA
>GYA|c23906_g1	start:2200	end:888	length:1313
TTCATCAAGTACTTGGGCGCTTATACCGGGGGTTGATTGGCACTGAGCATATATTGTACT
AAGCCGAAACTGGACAACATTTCTTTGCACTCAGCACATTTTCACAGCACAAGCTTAGTA
CGTTTCTGGTATCCATTTTTGCTTCGCCGAAACACACTCACAACTTTAATCCCAAAGAAA
GAAGGCTTGACCAAAACAAGAGCGAGTCATGAGCATCACTTTGATATCTTGGTCGCCATG
GAACTCGAATGTTGGTCTTGCAACCTAGTCTTATTATTCCCAACACTCAAAGAGCGGGTG
CCGTTAAGGCTCACCGTCTTGTCGACCTTGATGATAATTAATTAGAGGTCCAAGTAAAAA
AATATGTAGTATTATAGCGGCACCCGTTATTCATTTTTGGGGGGTGGCACATGTATGTCC
TACATTGGCCTTTGAACGCATACACGAAGCATGCACCAGTGAGATTGTTCCAGTGGATGT
TGAAATGCGGATGAGCTCATGCGAGCACAATTCGGTCGACAGTCCATCAGCCACCCCTGA
TGCTCAGCAGTCGGTCCCGAGATTCTCCCGGTGGTCGACTGGGATAGCAGACATGAAATT
GGGGCCTGTCTTGCACCGGCTGGCGGGCTCGGCGTCACGCGCTGTGCCCATTCTTTCCTT
CTCGCTCGCTTCCTGTCGGCTTGGTGTCGGCTGCATAAGGGGCCACCCAGGCAGCGAACT
GGTGCCCGCAAGTCCAGCTCAGGGGAACAGCAGGCTCGATCGACGACGCTACGCTGGCCC
TTGACGAGGCTCGACAGGCTCGTTGTTCTCTCTGTGCTAATATGTAGTATTTAGGTGCTA
GTATTGCCCAGCGTGTTTCCCATTTACGCTTTTCGAGTCCCGCTCAGCGCTCAAAGATCT
TCAGCTGGGTAAATCGCTCATCTCCTTGCTCAGCCGATGACGTCGTCCGTCTGCTGCTGC
CGTTCTTCCGTGCCGATTCCTCGGGCGAACAACGGCAAGTCAGTCGCCCCGGTGTCCAAG
CCCGTGCCCTCTGCCCGGCTGGGGAGTAGGGAGGGCGCAGACTTATAAGCTGGTTCAAGC
CCAGCTGGGGTTGAGTGGCCAGCACACAGAGACCGACGGCCTCCTTGACGCGCTCCATCG
AACGAACGACTGAGACCATCTGCCTAAAATCATCGTGACATCCTGAGAAGTGGCTCTGAG
CCAGTCCAATCGGCTCTTCGTTTGTCGTGCTCCGAAAGCCTTACAGCTTATCTTCAGCAA
CCGCCGTTTTCGTGTCTTCAAACACCATGCTTGTCTGGTGCCTTCTCGCCGGC
>GYA|c23400_g1	start:1	end:84	length:84
GATTTTCGATCAACTATTCATATTTGAAAGACGTTCTTCAATAAAACAACTACTCAAGGA
ATCTGATAACAGTTGATAATCGGC
>GYA|c19082_g4	start:1284	end:1022	length:263
CTGCCTACCACAATGAGTCCAGTTGTGGCCCGGCGTGGAGGCAATCAAGACGAGGGCACA
TGAGATCACCAGCTCCTGGTTTTCATCCTGGGCCAGCGGAGGTTCCTCGTATCCGTTCTG
ACAGCCCTCCTCCTACACCGCGAAGCCCCATTCGTGCATCTGGCGCGAAGGCTCTAGCTG
GTGGACCCACGGGACCTTTGGTGTCTGCCTTCACCTCGGCGTCAATCTCCAACGCGTCGT
CGTCGTCGGATGATGACCAGATT
>GYA|c21573_g1	start:1	end:65	length:65
GTGGGGCTGGTAGGAGGGGCGGCCAGTGGGGCCGAGGTGGGGGAACCTGGAAGGGCGATT
GGGGT
>GYA|c21231_g1	start:1047	end:645	length:403
TTTTAGGGTGGCTATCGCTCAAGAGCCCCCAACTGGGTCAACAAGACTCACGACACTCTC
ATTTTCGAAGGCAGCAAGGGACACCGGCCAGCCAGCCATGCACAAGTGTGGAGTACGCTG
TTTCAAATTGTTCAATGCTCCGCGTTGTGGTCACACCCTCTACAAAAACATCTTTCTCCC
CAGTTCGCTTGAGTTCCCTGCTCCTCATCATTGCGACCATTTGCCTTCTGGAAACCGAGC
CGACTCTAGACACCCTAGCACACCTCGACCTGCCATTAAGATTTCAACTTCAATCACTTA
CCACAGTTTTTGTCAACTCACGATGCGCGTATGCTTTGCCTCTGCAATTCTTATGCTTGC
TTCAATTATGAACGTGAATGGCCATCCACCGCGCCAGGTGCCC
>GYA|c23715_g1	start:2935	end:1854	length:1082
ACAGGGACAGGGATAGGGATAGGCAAAGAACTGACAGGGAAAGGGAGAGAGAAAGAGAGA
GGATAGACAGAGAGCGTGATCGAGAACGGGATCGTGAACGTGATCGTGAACGTGAACGCG
AACGCGAACGCGAGCGCGAACGTGAACGTGAACGTGAAAGAGACCGATATGAACCGCGCA
GGGCTAGTCTACGTGATGAAGACTTTGATCGTCGGAGGCGAGATGATCGGTACGCTGGAC
GCTCTCTCGTGCAGCGCTCACCCCCAGATCGAGAAAGACCCAGACATTCAAGTCGCAGTC
CCTCAAGACTCGGCCCACCCGTTGAAAGTCGTCGGCGGCTCTCACCACCCCTTCCGCTGC
CTTCTTCGAGTAGTCTTGCATTTGAGCGCAGGGCTAGTCGTGATAGGCGGGATGAACATG
ACTATGACCGAAGTCGAGAACGTATTGCTCCCATTGACCGACGAGACTTGGACCGATATG
AACCCCGCAGAGCTAGTTTGCGTGATGATGATTTGGATCGTCCGAGAAGAGATGAGCGGT
ATGCTGGACGCTCTCTTTCCCGGCGCTCGGCCACTCCGCCTAGACACCGAATATCCTCAT
CTCCTGTGCGGAGGCTCCCCATGGCACCCCCACCACCGCCGCCGCCACCCCGCTCTCCTC
CAGTTGCCCGCGTGCCACCAGCACCACCCTCACGATCTCGATCACCCGTTGGACGACTTT
TACCAGTTTATCCACCTGGTCGTTCTCCCCGTCGCCTTCGGCCATACTCTCGTTCACGCT
CTCCCTCGCGTTCCCAATCGCCGGCTAAGCTACACTATCGTCCTCCATCACCAGCACCTG
GTGCTTCTGCCTCAAAAACTAGTCCAGCAACCGACAGCCCGGCCAAGCCTTCGTCAACAA
CCCATGCACACCGTGGCAGTTCTCAGCCCCTTGCCCCAGCGCAACTTGGACCTTCAGCTT
CAAAGACCCACTCGCGCTCATGCTCCCCGCCTTCGAAGCCGATCCCGACTGGTGCAGATT
CCTTATCTGGTGCCGGAGCTCGTGCCACGACTCATTGCGCCACTCCATCTGTTCGGACAG
GC
>GYA|c21981_g1	start:1	end:138	length:138
GGGTACTGGCCGGGTCGGCTGGACTCCCTGTGCCACCACACGCTCACCATTCAGTAACGT
AGCACAGCCCGTTCCAGCCGACCCGGCCAGTACCCTGTGTTGGACTTCCTCATTCCCATG
CGTTTGCGGCCCGAGCAC
>GYA|c21348_g1	start:1	end:196	length:196
AACAGAGGTGACCCCATTGACCGTCAATCCAATCTTTCCTATCAACGACTTGTGGATCAA
ATCTACCAGCACTGCCCAATAGGAACGGCGAGACAATGTCGACCTCAACTGCTCGGCTGG
GCCATGTTCCGGGTGCAAAGTAAGTCTTCTAAGAAATGGAAGTATGTCCGCAAAGCCGAG
ACGAACTGATCGTTTC
>GYA|c26094_g1	start:1	end:613	length:613
GTCCCTCGCTTGCGCCGAAGCGTTTTGTTACCAACCTTAACAAAGCCCCTCGCCTGGCCA
CAACCTTCCCCAGCCCGGGACGGTTATAGCCAAGCGAGAGCTAGCGAGGGCCTTTGTTGA
GGTTGGACCATATAGGCCTCTGACCAATCCACTCAACCAGATGGATCTTAGGGTCAGTCA
AAGTCTCATGGCCATCAGTCCGTCAGTGGGTATTGTTCACCTTGCCAGTTTGGTGAGCTG
ATTGAAGTCAAGATGGATCTCAGGAACGAACATGTACAATATCCACTGCTCGCCTCCAAA
CCGACGCTGCTTGCTCTGGTCCTTCAAGTTCATCGCTTGAAGAAAACGACGGGCGCGAAT
CGATGGTCATCAGAGCGGCACCCAGTGTTGAAGGCCCGCCGAGGGTCGCTGGATGGGCAG
CCGCCGAGCCAGACGGAGAAGCTGACAAGGTGCTGGCCCGGTTCGCCGGCTGGACCCATC
AGCACCACATCACCCTCCACAACTCGCTCTCCATCCGTCCCCAGCAGTCATCGCCATCGA
GCTCGTCCTCGGAGTCGCTGTACAGCCTGCTCAAGCCTCCTTCACCACCCTCCTCGAGCC
TTCCCCCAACCAA
>GYA|c22902_g1	start:1313	end:1281	length:33
CGGGGGAGTCCAATGGTTCGACGGGTGGCTTGG
>GYA|c38806_g1	start:1	end:13	length:13
GTCTGAATTCAAT
>GYA|c41338_g1	start:1	end:131	length:131
GAAGAAGAAGAAGAAGAAGCAAAAATCTCTATCTTCTCCTCTATCTCCCTGAAAAAAAAG
GGGCTGAAAAAGCCATGGCTCCATTCAGGACGAGCTTGAAGTTGAGGTTGAGCTTGAGCT
TGTGTGTGATT
>GYA|c3256_g1	start:672	end:630	length:43
AGAAGAGAGTAGTGAGTAGTGAGTAGTGAGTGAGAGTTTGAAG
>GYA|c24245_g1	start:2012	end:1521	length:492
CTTCATCCGTCTTGATCGATGGCTGCTTCCACTTCCACCACCACCTCCCCTTCTGCCCTC
CAAGCGAATCCCATCAGCAACTCGCAGCTCCAGGATGCCCTTTGGGTCCTCGAGCGCATC
GAGGGCTCGGACCAGCCTTCCCTTCTCGAAAGCCAAGGTCTATCATCGTCGTTAGTTGGG
CTTCCTATTTCCTTTGCTTCGCTCACTTTGTCCAGCTGAGTACGTGCTCTGCACTTCCCT
GTGGCCACCCTCAGCTCGACGACCCTCTCCTCTGCCCCTGAACGGCCTCGGAGAATGACA
TCTACTCCAGCTTTGGAGGCGCTGCGCGCACGAGCGCATCGGCTAAACCCGCCCAAATCA
TCTCGCCTGCCATCTCGTCCGCCATCCTCGTCGCGACCTATGTCGTCCCCGGCATCCGAT
GGCAGGCCCCTGGTCCACCTGGCCTCCCCGTCCGACTTCTTGCGGCGGCTGAGCTCGTTT
CGCATCTCGAGC
>GYA|c24763_g1	start:2409	end:2118	length:292
TCGAGAGGGAATGAGGGGTCTGGGTCTGGGTCAGGAAATTTGAAACAAAACACTTAACAC
AACTATCTACTGCTATAACGAGTACAATGAAATCTGACACAAGTGCTGACCCCTGATTCC
CTCTCGATCGGCCTCCCCGTCTCTTTCTCTTCTTTCTCTTCTCGTCCACCATCCACCATC
CATCATGCCCGACGACGATTTGTTTCCGCCGATGCCCGGTTCATTTGATCGGCCTCAGCC
CGGTTCATTTGATCGGCCTCAGCCCCCGTCTCCTCAGCACAACCCACCCTTC
>GYA|c27889_g1	start:274	end:204	length:71
TTCCAGCTGACTTAATTAGCAGGGGAATGGCTGTGGAAGATCCAACCTCTCCTCATGGCC
TAAAGCTAACA
>GYA|c23148_g1	start:1559	end:918	length:642
CTTCGGTGTGACGCGGGTGACGTCACACAAGGAGACGCCGGGGCCCTGGGTCGACCAGGT
ATTGCCTTTCTTTCCCTCACCTACGAACTCATTTCAAGTCTCTCAAGTGATCTCAAGCCA
TTGAGAACCTGGTCTTATAGCAACAAAATCCATTGAGAAAACAATTAAAAATGAGTTACG
CGTCCGTCGTAGCACACAACGCGGCACCGCTGGAGGCACAACCGAAACCCGATCCTAACC
TTTTGGAGGGTCGACCGGCCAATTCCGCCTCTGCAAATGCCTCGGATATGTCCATCGGAC
AGGACGGGAATGACGGAAGCAGTCAATGTCTCTTTGATTCAATCCTTTTCAAACATTGAT
TGACAGTCGGGAAAAACCTCTAGGGCTGACACCATCTTGCTTATGCCCTTTTCACGTTCC
TCCGTGCTCAAAGACTGGCCGGAGCACGACCAACCGAAGTCCCTTGAACATGGGCACAAA
GGCGATGGCAGCCCCCGAGCCAACAAGAGCAAAAACTCAGATAAGGCGAAAGAGCTGGCC
AAGAGTGCCAAGAAGGAGATACATGATCCCGCAAGCCAATTGACACTCATGGGCGTTGTG
AACGTCGTTGCAGTGCTAGGAACTGCAGCTCTTGCTGCAAAG
>GYA|c35563_g1	start:254	end:205	length:50
CTAGTGGGCAAAAGAAGGCAAGGCTGAGTGGGAAGCCATACTTGAGTGCA
>GYA|c40341_g1	start:1	end:73	length:73
TTCAGCCCCAAGTCAAGCTACCTTCCCCTTCTTTTTGCAACCACTTTTCTTTTCAAAGTA
TCACCATTCCATC
>GYA|c27475_g1	start:5286	end:4894	length:393
AGTGAAATAGCCGGGGGTCGCATATGTAACATACGTCATGTTACTCTAATCCTGTGAGTG
TGACCGTGAATTGAGCGCTCAGTTGATCGGCACTCAGTCAGATCTCGCCAAGCTCGAGGG
CCACCACGGTCAACAACGGTCCTTCGTCTTCGCATCCACAGGCTGTTTTGTCATCAGGTT
CAGCCAACACCGTTGTCTTTGGAAGCAGTCATGCAGTAGCGCTGGCTAGCATCACCTCTT
ACCGTCAGGACACCACTCTCAGTTTGGGCCTCATAGGTCAACTCAAGAACAACCACCCCA
AGCTGGTAGCAACGCAAGCTTGTTGACCCGAACGATACTGGTTCTGGGATAATGAAGGAT
CTATCTAAATCTCAGACGTCTGCCCCGGTCAAT
>GYA|c25694_g1	start:1	end:640	length:640
ATATATTTCATTTTTGGCAGGGAGAACCCGTGGGAGAACCGATCTCCCTGCCAAAAACGT
GCCATAATTTATACACATGCACGTTGTAATTTCATGCGAGGAGATGCGTTTGTCTACCCT
TAATGGATTTACATCCGCAAAACTGCTCGTTTTCTTTTAACCGACCCAACTGAAACCCAT
CCACTCAAAAGGCCGGCAGCATGAAGTCACCCTATTTGCTTGGTCTTGGCCTGTTGAGCT
GGCTGGTTCCACTGGCCAGCAGCGCATGGAGCGATGGTTCGATTGTCACTTGGGACCGTC
ACTCGATTATGATCGACGGAAAACGGCTATTCATCCAAGCTGGTCTTTTTCTCGTCTTAG
CTCTTGCAGTCGTTATGTGGAATCAAATGTATTTATTTTGAGCCATTCAGCTGAAGTATT
GACCGCTGGTATCAGGCGAATTCCATCCTTGGAGGCTGCCAGTCGTGTCGCAATGGACCG
ACATCATGCAAAAATTTGCCGCGGCCGGACTCAATACAGTATCAATCTATGGCGAGTTCT
TCCTGAAACAAGCACAATGAACAGTCAACAGGATGAGGTTCTTGATTCATTGACCCATTG
ACCAATGTGATCTTGGGTCTCATTTTACACAGTTCATTGG
>GYA|c27010_g1	start:3380	end:1375	length:2006
ACCCAGATCCAAATCCCAGATCCCACTTCAACCCACCTCCCTATCGTCCTTGTCCCATCA
ACCCCCTCTTCTCCCCCATGGCTGCACCTCCAGTTCCAGTTCCAGTTCCCGTTCCAGTGG
ACCAGTTCCAGTCTGACTCCGCCTCAGCCTCAGCCTCAGCCTCGCGAGCTTCAGGCTCGT
TCATCCAGACCCGATTCCGCTTCCCTCTTGACACCTCTTGAGCTCTCTTGACCATACCCA
TCCAGATCATCCAATCCACTCCCTATCCTCTCGAGTCTCCACCATCTCATCCGCTCCCTA
TCCTTCTTCATTCCTCCTCCTCCATCCTTCTTAACATCCCCTAACTCTCAAATCAACACT
CATCTCTGCCCTCAATGTCTTCATCCTCAACCGACCACCTCGCTTCCGCCGCCGCACGCG
CACTCGAACTCATCAGCTCTTCTGCTCAGGCGCGCTCTCAAACTAATACTCCAAAACGAT
CTCTCCCTTCCGCTTCCACATCCGATCTCCCCCCCTCTGGTACTCCTTCCTCGGACATCT
CTCAACATGCCAACATACTTGACATCTTCATGTCCCCCTCCAAGCCAAAGTCACGGCTCC
GCCAAATGGCAGAGTCCAGCGCTAAAAAATACAATCGGCCCTCCATCCCCGGCCCTCCAC
TCGATTCTCCCGTCGATTTCGTTCTCGATCTTGGCACCCCCTCGCAATCAAATATCGATA
CCGCCTCTCTGGCCCACTACAAGCCTCCTGGCCGTCGCTCAGTCGGCCCTCGCAGGTCCT
CCCTTGCCTCCAAGCGCGCCATCAGCCCCGTCAAGCTACCCAAGCTCCCCATCGAGCACC
TCCTCCACAACCTCGACATCCTCGACTCGCCCTCCCCCCCAAACGACCCTCTCCCCAAGG
CCCGCTCACCCCCCCAAAAGTCATCCCCACCCCCAGAAGCCTCCAAACCTGATCTGTCTG
CCACCCGTCCGGCTTCGCGCAAGGCTTCTGGCACCCAAAACTCTGCCACCGAGTCCAGAC
CGACCAGACGCAAGTCTGGCACCACCGACAAGCTTGCCAACGAGCCCTCCAGCAGACACG
TCTCTGGTCGCACTGACAAGACGACCCGCGAACCATCGGCCAGATGCAAGCCAGGCAATC
CAGACAAGCCTGCCACTCTGCCTCTCGCCAGACGCAAGTCTAGACGAGTTACCATTGTCC
GGTGCTCAGACGACGAGGGCCCGGCAGAGTCGGTGCTCGCCGACCACGCCCACGCTCATG
CGGTCGTCCATGATAGTGTGGGCTGTGACGGGGCCCAGTGCGAGGCCGAGGGCGCGGAGG
CGAGCGACTCGGAGAGCGACTCGTTCGACCCAGCCAGCCTCCTCCCAAGCCGCCAAGACG
ACCCCCTCAGCGAATCCTCACCCGAGCCCAAGCCCCGCATCCACCACACCAAGCGGATCA
TCAGTGACTCCGACAGCGATGATGCGTCTGCTTCACCCAACGAGCACCATCACGAGCTCA
CGAGGCCCGCTGTGAAGCCTGTTGGAAGACGGATTGTCAGCGATAGCGACGACGCGTCTC
CTCCACCTGCCAAGCAGACAAATGAAAATGAGCCCTCATCCGCCTCGCTCGTCATGAGCC
AAAACAAACTCAAATCTTGCCGGATACCGGGTGCTCTTATAGACGTGGACTCTTCTGAAA
CCGACGACTCGATTGAGATCTTGCCCTCGAGAGCGGCCCAATTTCATGCTAATCGCAACA
AGATCCTAGCTACTATAGATCCGAACTATAGTGATACTCAACAGCGCCATCAGCAGGTCT
TGGAACCGGTCCAATCAGAAGAGCCGTCGAAGAAAAGTGCGGGGTCTACGAGCCGGCCGA
AGAAAGAGCTGGCGGGTGCGGGAAATGAGCGCTCGAGCGTTCTCATCGACCTGACTGAGC
CAGACGAGCCGCAAGTCAAGCAGCCCAAAGCCCCACGGCGTCGGGCAATTGCCCAGAAGG
CCGGGCCAGAGGCTGTCAGTCTTGTG
>GYA|c26402_g2	start:1	end:301	length:301
CTGGACTGGATGATTGTCCGGATGGCCAGACCATCACTTGAGCCAACAGACTTGAGCCAG
AAGTCAAGCCGATGAGAGGACGATGGTCTCAAGCGATCGACAAGCAACTGGTGGGACCAG
TCCTGCTGCTGGCCAACTGATGACCACCTCAAACCGAATCCGAAATCGAACCAGAGTCTC
ATATTCGATCCCACTCTCGCATCCTCAGTCTCAGCCTCAGTCTCAGGCCAACTCAGCATT
CCAGATTGACGGCCTAGTACCCCTCAAACCATCACTCTCACACTCAAACTCAACCATCAA
G
>GYA|c40135_g1	start:398	end:377	length:22
CAAAACCTCAGAAGGAAAAAAA
>GYA|c25168_g1	start:2994	end:839	length:2156
TTGAAAACTCAAGTTTACAGTCCGAGTCCGCGTCGAGCTTGATAGTAACTTAGGAGGATA
ATCCCCAGCGGAGGAAGGTGCGATCGAGTTTCCCAGGGCCAGCTATAAAACCAGCGGACC
ATCGCCCGTCCAGTGATATCCAGGTACCACCACCACCATGTCCGCCCTCCCATTCAGACT
CTCAACCACCCTCGTCGGTCACTCCCAAGACGTCAAAGCCGTCAAGTTCACAAAGGCTAC
TGCTATCTACTCCTGTGCTCGCGATACGACGGCCAGGGTATGGCACAAGACAGACGAGAA
GACGAACCAGTGGGTCGGCGGATCGGTTTACCAGAACTCGAATCCGGGATTCTTGAATGC
CGTGGAAGCAGTCGTCCTCGATGGAAAAGAATATATCGTTACTGCTGGACAAGATGCGTT
GATTCAGATTTGGCCCGTCTCGCCTGAGCCCGAGCAACCATACCAGCCTACGTTTGTGCT
TGCAGGCCACACTTCAAATGTATGCTGCCTCGATGTGGCCAAGAGCTCTTCAGATGAACC
CACGATCTACAGTGGCAGTTGGGACTGCACCGCGATAGCCTGGCGCAACAATGTCCCACT
CTACACATTGCAAGCCCATTCAGCCGCCGTCTGGGCCGTCATCGGCTTAGGAGATTCTTC
CGATAGTGTCCTGACCGGAGCTGCTGATAATCTAATCATGCTCTGGAAGAACGGCAAGCA
AGTGTTCACCTTCAAGGGTCATACTCAAGCCGTCCGGGCGCTCGTCAGGCTTCCTCAAAC
GCCTCAGCTCTTTGCATCTGCTGGAAATGACGCAACGGTGCGGATTTGGAATTTGGATGG
ACAGCCGATCAGGGTGATGGATGGACATGACTCGTTTATCTATTCCTTGGATGCCTTGCC
AACAGGCGAGCTCGTATCTTGCGGCGAGGACCGCACAGTTCGGCTATGGGATCCCAATTC
AGGGAAGCTCACCCAAACAGTCACCGTCCCAGCCATCAGCGTATGGACGGTATCTGCCTG
CCAAACAAATGGCGACTTCGCCTGCGGATCTTCTGACAACATGATCAGAGTATTCACTCG
CTCCACCGAACGTCTGGCTTCGTCGGATGAGCTAACTGCCTTTGAGGAGACTGTCAAAGC
CAGTTCGGTCCCGAGCGCAACAGTCGGGGATGTCAAGAAATCAGACTTGCCGAGTGTGGC
GCTCTTGCTATCGCGGAGGGGAAAGAAAGAGGGTGAAGTGGCGATGGCAAAGAATGAAAG
CAATGGCGCAGTCGAAGCGTACCAATGGGATGGACTCAAAGGCGACTGGTCCATGGTCGG
AACCGTTGTAGACGGCATCGGGTCTTCAAGGAAGCAACTGTTTGAGGGAAAGGAGTACGA
TTACGTTTTTGACGTTGACATCAAAGACGGCGTTCCTCCCCTCAAGCTTCCCTACAGCCT
TTCGGAAAACCCCTATACGGTTGCTCAGAAATGGCTAGCGAAACACGAGTTGCCGGACAG
CTACGTGGAGCAAATTGTTGAATTTATCGACAAAAACACCTCAGGTGCTTCTATTGGCGC
CCAGACCTCGGGTGCCGATCCTTATACCGGTGCCGGTAGCTACCGTCCCGACAACAGTGT
GCCCAATAACACTCAGAACGTCGGTGCGGATCCTTACACTGGCGCTGGCAGCTACCGGCC
CAATACTGGCATAAACCCCTCAACAGGTGCGGTGAACACGACTAAGAAGAATTTGCTGCC
ACATAAAACATTCTTGACTTTTCCACCACCCAATCTGAATTTTTCAGGAGTGATGGGAAA
GATCAAGCAGTTTAATTCTGAACTTGTGAGTTGAGATGCGGCGAGATGTCTAAGCATACT
TGTGATCATTGTCTCAATTTGCAACTTGTTGTTGTACCAAATCAAGGCTGGTTCGATGCA
AGAACTCCTTCCGACCGATTTTGACGCACTTGAGAGTTTGACGGGTTATTTAACCAAGCC
TATAAACACGCCACCAGAGGCGGGAGTCAAAGTGCTCGAAAAGATGATTTTGGAGTGGCC
AGCTGAGAAACAATTTCCAGGTGAGTAAGCCCGAAGGTAACTCGGAGACTACCAAGAGGC
CCAGAGTCTTGGAGAACAGAAGACGAGAAAATGAGTCTGAGTAAAGAACAAGGTAC
>GYA|c40374_g1	start:574	end:387	length:188
CTAGCCACGGCCATAAAAGCCATGGGTCTAGCCATGGACACAAAAGCCATGGATCTAGTC
ATGGACATAGTAGCCATGGGTCTAGTCACGGGCATAGTAGCCACGGATCCAGTCATGGCC
ATAGCCATAGCCACAGTCACGGCCATAGCCATGGACATCACGGCCATAGTTCGGGATCAA
GTTCCAGT
>GYA|c26922_g1	start:2342	end:1862	length:481
TGTGCACTACCCTCCCTTGCAAGTGCATCGCGAGTCCACAGACGCGATGGTTCGAACCCA
GCCCCGGCCAATCTCTTGTCTTCATCGCTGCCTTTTTGATGGACATGTAGCTTTTCGCAG
TCGGTCCATCCACCCATCCGTCCTCCTTCCCCACGCGGTGGCCATCAACCCCGCCAGACT
TGCGGCCTCGTTAACCATGCAGACAAGTGGAGGATGTTCCAGTGGGTGGACCCGACGGTC
TTTCGCTTCGCTATGACCATCACACAACAGCACCTATGCCTGCACCCTTCCACAATGTTG
GTGATGGCAATTTTTGCTCGTCATGTGTGCATTATTCAGCATCAGCCGTCGGGCCTCAAA
AGCGCTCTCTGTCTTCGTCCGCTCAAGATGAGACTGCAGCCCCCCCGGCTAAGAAGACCG
GTGCGTGGAGTGGTCTCGCTGGAGCACGCAATCGAAGCTGCGAACACATGTGCCAATCAT
G
>GYA|c653_g1	start:1	end:20	length:20
GGGGCGCAGGCAAGGTGGCA
>GYA|c23657_g1	start:1	end:612	length:612
AGCTATAGGAGAGAGAGGCTGAGCAGAGTCCAGAGTCCAGAGTCCAGTTCCCTTCCCTCG
CGCTTTCCCTCGCTGGTTCGCCCCACCGGCAGCCTTAGAGTCAGGACTACACAGTGGTCA
AGAGCCTAACGTTCAGCCGTCCAACGACTGGCTGCTCAACCGTCTACCGGAATCCCCTCA
ACGGCCTCAGGGTCGCTTCTTTCTTGCAGTCTCGATTTCTTCTCTGGGGCTCATCTTGCT
CGATATCCAAATTATCACCTGCGCTTGTCCAAGCACTCACTAGTTTGGCTTCCGCCCGGT
CACTTAGTCCACCCAGTCCGCCTGGGGGCTTCCGAAACAAATCACTCTCCCAAATTGCCT
GCCCCAAGTCGGCCCGTCCTGCAACCCTCGAGAGCTTGTCGGCGATCTGCGTTGGACACA
CAAACTTGCACGATCTGACAGTAGACAGAACAATCCGGGTGACGAGGGGCCCTTCGAATG
GCCTATAGCTGGCTTCTGACCGCAGCTGTTGTCATCCTAGCCACCGCGCTACTCGAGAGA
CCCATGAGCAATTTTCTCTCGCGCCAAACGACCATCGCTGGGCTCGGCCAGCTGTGGACG
AGCCCCGGCCGG
>GYA|c24771_g1	start:3117	end:2913	length:205
CGATTAATTAAGAACTTCGCAGCGTCCCTGAGTCCAGAGATAAGGATTGCTCGTACAGCC
CTGAGCAAACGCCACCGGCGGAAGACCAATGTCAAAGTTCTGAACTTTGATCTCGTACCC
TCTTACCTCTTGCGCGCCCCGCGTATCCCTTTTCTCTTGCCTATCTTCCTGCCCCGAGGA
CACGAGTTTGGTTCGAACTCTACCA
>GYA|c40918_g1	start:315	end:215	length:101
TTTCCTTCCTTTTTCCTTTTTGTTGTTTTTTGACATCAGAAAATATGTCGATCTGGTGGG
CTCTGCAAACCCTAGCTTTGCTCCTGGTCTTCACCGCAGTC
>GYA|c23848_g2	start:1	end:318	length:318
GATACTCTTCTAGTGAGTTTGGTATGCGCATGCAGCCACTCCCTCCCAGTCCCTGGTATA
TCTGCCCTCCGTCTCTCTCCCCACTCTCCCTTCTCCCCCTGTTGACCACTGGCCATCCCG
TCTCCCTCGAACGGTCATCAGTCCCCATCCGTCGCTCAGCGCTTTCCTGTCCTCTCAATC
TGAACCCCCTCAAACAGAAATTTACTCAGCTACTCCCGTCTCGTGCCCTTCTGCGCCACC
ATGAAGTCTGGCACTACTGCAGTCGCCATTGCGGCGATCGCTCTCGCCACCTCCCTTCCC
GCCGCCTCGGCGGGCACG
>GYA|c35999_g1	start:1	end:188	length:188
CGGGAGGGAGGGAGAAAGTGAGTTTCCTGTCTTTTAATTTCCTTTGCCTCGAAATGCTGT
GATTGAAATGCTGTGTGATGTGTGGTGTGTGAGGTGAATTGGTGTGTTTTGCCCTCTCTT
CGCTTCCGGGGTGGATTGTGAAAAGGCTGGTTAAGGGATTGTAGCTCGAAATGGGGATGG
ACGACAAC
>GYA|c27008_g3	start:1	end:81	length:81
CAGCCAAGCCCCTCGTCTCCTCGTCCCCCCCCGCTCCTCGTCACGCTCATCGACACCATC
CTCGACCTGCTCTTCCTCCCT
>GYA|c23565_g1	start:1470	end:980	length:491
CACCCACCCCCCCATACGGAGCCACACCGGGACTTGCGATAAGTGGGGGTGGATTTGCTT
TGGACGGCTATTACGTTACAGATGTACTATTTCGCCAGTCTACATTTGGCGTGCCAGAGA
AGCGACACTCGAGAGGACAGCACGACGTTATGTATATTGGTTGTGTCATGAAGATTGTCT
TCGTCAGTACCGGTCTTGACTGCGCAAGAGCAAAAGTTCAGTTGACTCCGAAAAACCCTG
CTTAGCTCACATTTTCAACCTCCAGTTGTGATGTCTGCCCTGTGCAGAGTCCAGACAAGA
CATGACGAGACAGTTTCCGGTCTTCGTCGGCCAACCCAGGCAAACCGATGGATGACCACA
GGCACTATTGCGTAGTTTTTTCTCACCCTCAATCAATTGTGAGAAAAATCGGATAGCCAT
GATGATGGGGAAAGAATTGCTCCAGTTTCTGCGCCAACTGATGCCTTGAGCATCCGTGGC
ACCCCGCAAAA
>GYA|c25862_g1	start:1	end:487	length:487
CAACCTCAGTCTCAACTTCTGCCATCATCCACTCCACTCCCTCAGCTCCAGCTCCAGCTC
CATCCAGCCCCAACAAGAGACGATGGCCAGAATCGAGTTCGACAGCAACTTCAGCCTCTC
CCCATTCGATCTCCATCCACTCAACAACTCATCCCACTCTCGTTCGCCATCCGGCTCAAG
GCCTCTCTCCCACTCCATCGACATCCAGCGACCCTCTTCTTCCTCCGTCATCCTGCTCGA
ACAGCCATCTCAAAACATCCCAATCCTCTACAACCCAGTCCCTTCCTCATCTCCCCTCAC
TCACCACTTTCACTCCAACAGCCCTCAAGCCGACTCCCCCGTCAACGTAAACCTCAACCC
CCTCACTCAGGATCCCAACCTGCCCCACAACACCCCCTCCCACCACCGCGAAACCTCCAA
CCAGGCCTCTCTTCGCTCGTTTGACCAGCCTGCCTCCTCCCAACTCTCGGCCGCCTCCTC
GCTCAGG
>GYA|c6359_g1	start:1	end:557	length:555
GGTCGACGATCGGGATAGGATAAGCTGGAGAGTGATAAGGGGATGTCAAAGATTAAAAAG
GTCCGGTCCGAAGTATTTGCCAACCTTCATCTCCCGCCAATTAATCACCCCAGGACCACC
CGAACATGTTTGAAAGACGCTGATCCGCCCCTTTGGTTTTCACGCGATTGGAACCACCGG
ATCCACCATCGATCATCCACATATTTTTGCGCCTGGACTCAAACTCGTACTCAGCAACAT
CAGCCAAGCCTCCATGCCTCGTGTCACTGATCGTATTCAACTCATTGACGAGCTTGCCCG
TGGCGCCGAACAGGAAATAAGTTATGACACCGATTCAAGTGAGTCGAGTGGGTTTCAAGA
CGGGCCTGGATGGCTCAACCTTGGCTTCCAAGACGAGCAAATTGGAGAAGATTTCGAAGA
GGACCCGTTGCCTGGCGAGCTCGTAACTGACTCTGTTGGAATAGAAAATGATGTCGACTA
CTTTGCGTTGCACCCGGCCGGTCGAACGTCTTTGCTGGCCTCCGAAGGTCGCATTGGGGA
TCTGGTAGTCGGGCT
>GYA|c38175_g1	start:1	end:14	length:14
ATGAATTTAATGTG
>GYA|c15788_g1	start:1	end:197	length:197
GACTAGTCTCAGCGATGGAGGGTCGCCACAGTTGATGAAAATTATACCAAAATAGTAGAT
AGCGAATACAAAAACCTAAAGGTTGAAGCAACATCCTGAGCAGGGCAAGGGGGAATAAGT
AGAGGTCTTCCAACGTTTCTTCAGACTGTTCCAGATGAGGCGCTACAGGTAATAGCAGGG
AATATACTAGGTGATGG
>GYA|c19736_g1	start:1	end:73	length:73
TCCAATCTGTTGAGCCAAGATGTCGCTGCGACCCGTTCTTTCATCCCGTCTGCTTTCCAG
GTCTATCATCCCC
>GYA|c22519_g1	start:2521	end:2409	length:113
CGATGAAAGTGACTTTTGAGCCTGGTCTGCCTCTGCTAACCATCGCCATGGCCCAAAAGT
CACTTTCATCGATCAAGGTCCACAAGCCATCAAAGGCTTTTCCTTCTGACTCG
>GYA|c23270_g1	start:1	end:281	length:281
CAAAACAGGCGGATATGACCGGATCGCGGTTATATCCGGTTTTCGAGCACCGGATCGATG
GCCGTTCCCCTGGCCAGCATTCCTGGTCGCCCTGCCTGCCATTCTGCTGCTGGATCTTCA
GCCGAGTCATGCCATCTGAATTCAGTCGCCCGATATCCTCCTGGGTTCACTCCCGGTCTC
CAAACCATCCCTTCCTTCTCCACCTCCCATCGTGCTACCGTCAACTAGGCTCCGAATCCC
GTCCGAGCTCGCAGCCCTCCCTGCCCTTCCCCCGCCATCCC
>GYA|c21081_g1	start:1	end:46	length:46
GCCGGGGGTGGAAACGCGGGGGAGCGCGACCTCGCCGGAGGGACAG
>GYA|c19988_g1	start:1100	end:788	length:313
GCTTAGCCTGCGGTTCACAGCTTCTATGGAGCTTCATCTTCTTCCCATTCTAACTTGCCT
CTCTCTGGTGGTGGTTGTAATCAATGCTTCTCTACCTTCTGAGGTCTACTGGAAGTTGGC
TTTGCCGTATACTCCGATGCCCAAAGCCGTGCGAGATCTCTTGCAGCTGAACTCAATGGA
AGGTGGAAGTTCAATCAATGTGAGCAAGGTTGTACTAAATGCCATCCCAGAGAGTACCTA
TATCAAATACCAAAACCCATCGGCTGCTGACACCCCAACTGAAGACCAACCTCAAGACAC
CTCCAGAAAAGGT
>GYA|c9139_g1	start:444	end:328	length:117
TCCCATTCGCACGCCCAAGTTCAAGCTCAAGCTCAAGCTCAAGCCACCCCCACTCCGTCC
ACTCATCAACCATCATCCTGATCTCATCCCCCTCAATCCAACCCATCCATGTCCTCC
>GYA|c22988_g1	start:2126	end:1994	length:133
CATACACCCGAATTGGACGTCATTGTGCTTCCCCCGCACCCGAACTGCTCGAAGCCCATT
GTCGGAAAGCTTGAGGACAACCGAGAACACCCCCTCTCAGTCGCGCCGCGCCTCCATAAC
TGGTATATACTTC
>GYA|c26971_g1	start:1	end:502	length:502
CTTGCCTTCTCCAGAAGGCAGAACCAGGTTTTACACAGGCCAGCCACAGGCCATAATCCC
TTATATATGCATACTTCAAGGGAGACAAGTGTGCCCCATCATGTATTCACAAGAGGGGTT
CCTGTCAGGGAACCCACAGACTATACATAAGACAGGGATTGGCCACTGAGGACCAATCCC
CAGGCACCTCCTACTTGAACTATAGCGTATCAGCAATTGTACCAACTATCAGAATACAGT
AGAATCACACGCTGTGGTCTTAGCAGCGGTTTTAGCAGCGCCACCCCTTGCACCCTGTAT
GGATAGCAGTGTTTTAGCAAACCCTTGTTCACCTTTATTTTCCATCTTTTTCAAATTCTC
ACCACAAATCTTTCCTTTTCCCATTCCGTCTCCCCAGCGCCATCCAACACCTCTCAGCTC
CCATCAAAACGCTCTCCGTCCGTCGAACAGAAAAACAGACCTTCGAAAAGCCTTCAAGGA
TATCCACCTCACAGAAAAAAGT
>GYA|c20340_g1	start:860	end:809	length:52
TCACGCTGCAGCGGGTGGAGTGGGCATTGCAGCCGTCCAAATCGCTAAAGCC
>GYA|c41021_g1	start:270	end:241	length:30
GCCACTGATGCTGCCCGTGCTGCTGCCGAT
>GYA|c27164_g1	start:1	end:2946	length:2946
GGTAGACACAATTATTGATTTCAGCACTGGTGAGTCATGATGTTCAGGGTGTCACAAATT
ACCAAAAGAAACCAAAACAATGATAGAAAAAACGGTTTTTGGGTGGAGTGTGAGTGAGTG
AATTGAAATGATGAGCATGTCAAAGATGGTTGAAAAAATGGCTCCAATTTTCAAGAGTGT
CTATGATTAAGATCAAGTATTGCCAACAGCCTAATCCAACTTCTTCTGAAGCTGTCCCCC
CCACCTTTACAGCAGTCAGTCAGACAGCTTTTAATAGTGCAGTGATGTGATCCTTGCTAA
CCCTGCCATGTGATGATCAGTGGTTGACAGGGATTCAGCCCCTTTGTGGTGTAGTAAAAG
CTGGCAAGAATGTCTGCTATGGATGTAAATCTTGTGTGAGCTTGAGGCAAGAAATCAAGC
ATGTGGATATCAGCTTGGTATAGTCTCCTCCTCCCAGACAGACCGAATTCCCGGCCCACT
CTGTGTTAACTTGGCCAAACATTGTCGCCAACACCGCTTAGCTTAGCCTAACTTGACGAC
GGTCAACAGCGCTCTGGCCCTGCTCCACCACTCATCCTCATCCTCAGTCTTCCTTTCCTC
TCCTCTCCTCTTCTTTTCTTTTCTTTCCCTTTCTTTCCTCTCTTCTCTCTACACACCAAC
CATTCGCGCCGCCGAGCATGGCTTCGACTCTCCTCCCTTCCGACCAGCGTCCCTCCTCAA
GCCGTCACCCCATCCCTCGCGACGACGACGACGACGACGACTATATTGAATTTGCTCGGC
TCAAGCAGGCACAGTCTTACGACCAGCAGCTCGACGAGATCCTTGCTGACCGCCATCCTC
GTCCGTCCACTGATCCCGACTCCGATGATGAAGAGTTTGTCTACGATGGAAAGGATCTCA
GCTTGTTCGATCCTGAGGAACAGGACGACATGGCCGCCGATTACTTTACAAGGCTCGATG
GCATCCTCGACTCTGCTGCTGGCCTGCCCCGAAATCAAGATCGTCCAAGCGATCCCGATC
ATGGTGCTCGAAATGGGGATTCAGACCGTCGAGCTCCGAACGGTGATGGCCTCCCGCTCG
AGGAGAGGAGCCCCCGAACGAGTGAACCTGCGACCGCGACGATCGGGCCGGACCCTGCAG
GGTGCCAGCCGACCACACCGGCCGCTGCTCCCCCCACACCCCAGGACGTCAAACCGGGCA
GCAAGATCTCGCTCAAGTCGGTTGACTTCCGGCCCCCAAATGCGCTCTTTAACCGACTCC
GATCGCTCCAACCGGCCTTTGAACCATCCTCCACCGAGCCCTCTTCTCTGGCTTCTCTCA
GCCTCCGGCTCTCCTCTACCCCTTCGATCGACCATTCCAACTTGGATCTCTCAAATTCTC
TCTCGAATTCCCTCCAGCTCAGCTCCCATTCCCGCACCGGAACTGGTGCACACTCGCCAT
CTGGATCAGACTGCCGCTCAGATCCGGATACCGAACACGCCCAGTTTCCAGTCTTCCGCT
GGGCTTCCCTCCGGCGGATCTCCAACAAGATTTATCCGCCACCAAGAGCCTCGCCGCTCT
CCAGCCTGGGAAAGCCAACGGTGATCGCAGCCAGCGGATTGATTGCAGTCGGCACGGCGT
GTGGCTCGACCATGGTCTTTGACTACGCCTCGAACGTGCGCTCCCAGCTTCCTTTCCAGC
CACACCTCCAGCACCCCGGACCCGTCTCCGCGCTCGCCATCTCCCACGACCACACCTTTC
TTGCCGTCGGCCATGCCCAAGGGCACATTTTCCTCTACGACCTCGCTCAGCCCGCCCTCC
CCGCGCGCTCAGTCCCACCTACGACAATTCAGCTCGTTCGCGCCGGCCGCTCAGAGGGGC
ACCTCTCCGGCTCGGCTATCACTCACCTCGCCTTTGTCGGCCTCAGACACACCGCCATCA
TCTCTGCCGACGCCAACGGACTGGCCTTTTACCATGCCCTCGGCCAGGTCCTCGGCCTCG
CCTCCACAGACGTCCGTCGCATCCTCGGCAACTACCCAGAATCAGCCCTCAGCCGGCCGC
CACGCAAACAGACCTGTATTCTTGGCGCGGCTGCGCTCCCGCTCGGCCCGGTCGCCCATC
CGACGGACCACCATGCTCTCGTTGCCCTCCTTACCTCGACCAAGCTGGTCATTGTCGGTC
TGAAACCGACCCCCCGGACCTGGTGGCGCTCCCTGCGCGCGAGTACGGACACGAATCAGT
CCTCGGGCCCCGGCTGTCTGTGCTGGTTCCCCAGCACGCCTGTCGCCGAGCCCCTCATGC
CCCGCCAGCGACGCACGCCCCCGCCCAAGCGCGCCCAGCCGGCTATGGACCCCCACCTGG
CTTTTGCCTGGGGATCCACAATCCGCTTCGTCACTGTAATCTCCGATCCGACGAGCCAAG
CGACCTCACCCACGACCGACCTTGCTAGCGAGGGGGTGCTGAAGACCTTTACCCGTCGAC
TCCACAATCGGGTGCCCCACTTGCGCTTCGTCGAGGGCAAGCGCTGGGTGTGTGAGGCCC
AGGTGCTCGGGATCCAATGGCTGAGCTGGAGAGTTGAGTTTTGATCGTGTGTGCTGTGCT
ATCGTAAAGACTGGGCCTGGCTCGATTTTGAAGTGGGTGCAGATGTGCTGATCGGGACGG
TGGTGGTGGTCGTGGTGTAGATTGTCTGTGTGATGACCACGTCGCATTTTGAAGTGATTG
ACACCCAGATCTGGCAGCGCACCGGATACGAACGTCTGGACATCCGACTCATTGTTGGCT
GGGATCGGACCCTATCGCCCACGGCCCTCCCGGACGGTGGCGGGACCGCAGCAACTGATG
GGCAGGGTGGGATGAGTGGGAGCTTCAAAGCCTACAAAGGAAAGATATTCTTGCTTGTCA
GTTACCCGACCAATCTGTGGTCCTGGACAAGAGTCTTGGCGTGCCAGCTGGCTGATCCTG
GGACGC
>GYA|c33099_g1	start:262	end:227	length:36
CCAGAGAATGCTTTAAACAATACTGCTATAGATGAA
>GYA|c18216_g1	start:901	end:607	length:295
CCAGCAACAAGCTAAATTGCGCATTGGACTTGACTCGCACTTCGGTGACCAGTCTTCACA
CCAGAGGCCACCTTCGCTCTATAAAAGAGCTGCCTTTGGTTCCCCTCTTGGGAAATTGCC
AACCAAATCAAACACTTCGCCCGATTGATAGCAGGTCGTTCTCAAACAACTGTTCGAAGC
ACCAACATCAACAAGTTCTAAAAAAATATCATATCCACCCCCAACTATCGTCATGTCAGG
CCGAGGTAAAGGTGGTAAAGGGCTCGGCAAAGGTGGCGCCAAGCGCCACCGCAAA
>GYA|c36957_g1	start:264	end:234	length:31
CAAAACAACCACCCAAATACACACCTCAGCC
>GYA|c23333_g2	start:1	end:161	length:161
GGGATCCCACGGGGCGCACCCTGGTATGCAGCACAGCAGCTCTTGAAGAATTTGTCATGT
TGGGTTCGCCAGGATCGACTCTACTACCGCCATCTCACCTCTGCCAACAGACCCAACTCT
CCTAGGCTGACACTGGACGGGAAACAACAGGTTCGATGCCA
>GYA|c22699_g1	start:1	end:419	length:419
AAACAATTGAGCTGAAGACGTGACAAGCCTCGATCTGATTTTGATCTGAAGATTGCCAGT
TTCTTGGAGCCAGGGGCCAAGTCAGATCGCTCAGTTGTTTAACTTTGACCCGCTTGCCTG
GGATTTTCAACCTCGTGGAATTCGATCGATCGATTTTAACTTGACCAGTCTCTCGTCGGG
TTGCCCGCTTCGGCTTGGCTAAATTAACAATCTGACTGAACTCTCCGCCAGTCCTGCCTT
CTGCCTTCTGCCTTCCGCCTTCTGCCACTTCCTGCTTTCCATCCTTCATCATCTGCCCGT
CAGCCTCACCTCATCCTCCTCGTCCGCCTCCCCTACGACCGCCTGTTCGACAGACCCTGA
AATTGAAAAGCCTGCTCACTCGCTTCACTCAAGCTTCCATCCTCCTCTATCTTCCCACC
>GYA|c39672_g1	start:1	end:2396	length:2396
GTCGGCATTGGAGCAGGGCAAAAAGTTCCTCTTCAGTGCGGAGTCCTGCTCTAGAGGGTA
CTATTGCATGATTCAACCATAAGCTCCACTAGGCAGCGCGGAGTCCTGCCCTAGTGGACA
CTGCTGCATGATCCAGCCATAAACTCCACTGGCATAACTATCAGACATTCTGGACCCAGA
AGATCAAAGATCCACTCACAGGTCCTAGACCTTCTTTCCTCCCAAGTTGCGAAATGGTAA
TGGCATTTGTAGTGAAACATTTGCTACCTACTCTCACACCCGCGGGTTCTCACTGCAGCT
AGTAGCTTGAGAAGATGAAACCGTGCTACCCCTTAGGCAAGTAGGACACCTGGAGGCTAT
ACAAGACCCTGATCTTGATGGCGGCAAAGCGCATGCCATGAAGCCAAGGCCTCCCTATAC
GTTTCTGCCTGACTACAATGGGCAGATCTCTTAAGATTCAAAACATGGTGCACAGAGCAC
GTCGAAAATCACCTGGGATATATACAAGACCTGCGAGGCGAAAGTCCGCAGGCAGGTGGC
ATCAAGCTACAGGCTCGTGCCGAAAAAGGCTGGAACCAAGTAGGCTTTTGCATTGCCACT
GAGAAGCTATCGACTCATGAATGTATATACCACTAGTAACTTATATTCCATGAGTCTGTG
GTTGATTTGAACCGCCTGTTGACTCGATAATTTTGGTTCATGACCGACTGTTTTGAGCCA
AGCTTAAGGTCCAGAAGGCATGAAAGGTTTCCCCCAAGAATGTCGAGGCTTTCCGTTTTG
GTGCCGAGGATCAAGTTGTTTAATTTGTTCTTCCCCTCGGTTTGTTTGCAGAGATGGGCC
TGAAGGTTGTCGGCGGCTCTTTTTATGATCGTGACAGTATGCTGGTTCGAGGTGCGACTG
GTACGTCGTGCCAAAGTCCCTGAGTTTATGGAGCTGATCTGGGTTCAACATTTCGAGCGA
GGAATGGGAATTGACAGCTTTGGGACCTGCAGGCACGCGATGCGGCATTTTGTAGGACTC
ATGTCGAGGTGGAGGCGCTCCTCGTACCAAGTAGTCACTCGGAAAAGCCCGACTCAAGCC
CCGAGAACTGCTGATCGGTGTCATGATAACATGGTGAGGATCAGATATCCGATTCTTCTG
GTGAGAAATGCTTGTGTTCCCGGGTCTCCCTGAATTGAGCCTGAACTTTTCGAGTCCCGC
TATATCATTTTTATGTGAAGTCGATGCTACTACTGTTCCGCTTCTCTCAAGACTTAGGGC
ATGCTCAGTCCTTTCTAATCTCTGCACAAGACTTCTTATTTCTTTTTTTGCCTGGGACTC
CAATCGATGCTTGTCTTGAAACGCAAGCTCAGTTTTTTCATGGGCTTGTTTGAGCAACAT
GGCCTGATAGTTAGCCTCCATCGACTGTTGATAGGTCCAAAAGCCCAATGCTTGATTAGC
GATCTCGATAATGACCGAGGGCGCAAGTCCGGATAGAACCGATGCTTTGTAGTCGGCAGT
CGGGTTGAGCGAAGTACATACGACATCCTCCCTGTCGATCATACCAGCGAGGAAGATGGT
ATATGTAAGTGCTTCGATCGTTGAGCTAAACATGATAGTAAAAGGATTTCTCATTGAAAT
ACTTCCGGTTCCGTCAAAGGAGAAGCACAAGCGGGGCAGATTGGATGAGAGTCGTAATGA
GTCAGTGAGGATTGAGAATTTGCGCAACCGAGGCAGAAGATGTGAGAGCAATTTGTGACC
ACCGCTTTTGTCTCCTTGGCCACTGATTTTCGACAGGACGTGATGTTGCATCTGAGGTTA
TTTTCAGTCATGCTTGGCTTGGCTTGGTCAAGAGGAGGTAAGGGTACCCTGACACTACTG
ATGTTATATATGCGAAGATCTCGATGTATGCACTTTTGGGCTCATGGGGGATCCAACCTC
TTGTAGAGGCAAGCTTAACCCAGCTGGAGCTTAACAAATGGCCCTTGCCGAACAGTTCAA
CAAATTAACGGGCGAGATTTTTCCACTCTCCGTCCGGTTGGACATTGCTCATATGTCAAC
[truncated: 58,719 more rows]

## Sheet: CDS
>GYA|c5414_g1	start:2	end:406	frame:2	length:405
CTTTCCAGCGAAGAAGTAGTCTATACAGCTCATGATACCGGTAAAGCCCCCCCTGAGCAG
CGTGCAAGGGATTTTGCCAACATGATGGCCGTTACCCGATTAGTGTTGAAGAAAGATGCT
CAAGTGATGATGATTAAAAACCAAAGCTCTGAGGACGGTCCAGCCTGGTTGGTGAATGGA
TTGGTAGGAAAAGTCTTGGACTTTGTGGATGAGAATATGACCATTGAGCGTTACATGCAA
GCGAATGCAACAGATCACTTCGACGACGGCGGTTATCCAGATGGAGAAGATCTCAACCTG
ACTGCATATCCACCAGTAAGAGGTGCGCTCAAGCAAGGCGACGACAAAAAGGCACCCGCG
TCACCTTCTAAGCGCCCGTCATCACCTTCTAGGCGCCTGCCGTTG
>GYA|c29011_g1	start:302	end:3	frame:-2	length:300
CAAGCCCCATCTGGAAGCGGACAGGTTGATGTATCTCCATCTTCTGATCGTCTTCAACTT
TTGTCTCCATTCGACAAGTGGGATGGAAAGGACCTCGAAGATATGAAGATCCTCATCAAG
GTTACCGGAAAATGTACTACTGATCACATTTCTGCTGCTGGACCATGGCTCAAATATCGT
GGACATTTGGACAACATTTCGAATAATCTTTTCCTTACGGCTATCAATGCTGACAACGGA
GAGATGAACAAGGTCAAGAACCAAGTTACTGGAGAATATGGAGCCGTTCCAGCCACTGCC
>GYA|c35424_g1	start:5	end:268	frame:2	length:264
AATCCTTCTGAGCACAAGCAACTAAAGCTTGCTAGGAGTTTAACCCGTGGCATCATTGAC
AGGGATCTTAAACCAAGCTCCAGTGAAAGGAAGTCAATACAGAGAATATTAAAATACCCC
CCAACAAGGATTTTAAGTGGTGATGAAAGGCAGCTCTTGTGGAAATTTCGTTTTTCATTG
ATGTCAGAGAAGAGGGCTCTCACAAAGTTTCTCCGTTGTGTCGAATGGAGTGATGTTCAG
GAAGCAAAGCAGGCAGTAGAATTG
>GYA|c24883_g1	start:128	end:727	frame:2	length:600
AAAGCTGCTGAGCCTGCAGTAAAAGTCCACGAAAAAAAGCAGCCATATGTCCGACAAGTC
GAGTTACCCAAGGAAAAACTTTCGACTGCTGATTTGGAGGCTAAGATGGCTGCAATGGCT
CTTAAGAATGCTAAGTTGATTGAACAAAGGAAGGCTGCCGATCAAGATGCGGCTGAATAT
CGTGAGATTGAGTTACAAAGTCAAAAAGCTTACGAAGCACAACGGCTGCAACAACAAGAG
ATTGATGCAGTTCGACGAGTAGCAGCTGAACGAAAGCTAAAAAAGTCCGAAGGTCGAGAA
TGGGACTTGGAAAAGTCCGAGGAAGACTGGAACCGGTCACGACCGTATGTGGATTCAATG
ACGAACGCCCAGGCTCCTACTGGCAACTCGTGGGGGTATCGGGGCCAGGGATATAGAGGC
GGCTCTGGGCGCGGTGCGTCTCGTGGCAGCCGAGCTCGCGGGCCGGGCAGAGGGCGTGGT
GGGAGAGGAGGCGACCCGTCGAGAGGCCAAAAGGCCGGAAACAAACCTTCGGAGTCCAGA
CAACAGGCGCCTGTAAATCCACAGCCGTCAGCCGTTCCGGACTCCACTCCGGCCTCATAA
>GYA|c40314_g1	start:158	end:3	frame:-2	length:156
GTGGTCTTGAATGCCTCAGTGCCCTCTCCTGTCTATCTTACCAGCCAATCGTCAAGCCAA
TTCAGGTTAGCCATCCAGCCCAAGTGTGGCAACTTGAACTCGCACACTTTCATCAACTTC
AATTCCGGCATAGACTTACAGAAGATACGAACTTTT
>GYA|c35496_g1	start:1	end:258	frame:1	length:258
GGTGATCAAGGTATCATGTTTGGTTACGCTACAGATGAAACCCCAGAAGGTCTGCCTTTG
ACTATTCTTCTGGCCCATAAGTTGAACATGGCCATGGCCGACGCCAGAAGAGATGGGTCC
TTGCCTTGGTTGAGACCAGACACCAAGACCCAAGTCACCGTCGAATACAAGAACGACCAC
GGTAGATGGATCCCACTGAGGATCGACACCGTAGTCGTATCTGCTCAACACGCCGACGAG
ATCACCACCGAGGACTTA
>GYA|c30251_g1	start:1	end:102	frame:1	length:102
GGCAACTGCTACGCCCCTGATGGCTGCTACTTCTGCGGCGGCTGCACCTCTAGCCAAGCC
CGATGCCAGGACCCTTCAACAGAGTCTTGCCAATGCTACTGA
>GYA|c216_g1	start:563	end:114	frame:-1	length:450
ACCGAGCGCACCTTCATCGCCGTCAAACCGGACGGCGTCCAGAGAGGCCTGATCGGAGAA
ATCGTCAAGCGCTTCGAACAGAAGGGCTTCCGCCTGGTGGCCATGAAGTTCCTCCAGGCG
TCTGAGGACTTGCTGAAGCAGCATTACATCGACCTGAAGGACCGGCCTTTCTATCCTGGA
CTGGTCAAGTACATGAGCTCCGGGCCGGTTGCTGCGATGGTGTGGGAGGGTCTGAATGTT
GTGAAGACTGGAAGGGTGATGCTGGGAGAGACCAATCCTGCGGACTCCAAACCCGGCACC
ATCAGGGGCGACTTCTGCATTGAAGTGGGCAGGAACATCATCCATGGCAGTGACTCTGTG
GACAGTGCAAATAAAGAGATCAGCTTGTGGTTCAAGCCTGAGGAGCTGGTGTCTTACAAG
AGCTGTGCACAAGACTGGATCTATGAGTAA
>GYA|c21890_g1	start:170	end:1267	frame:2	length:1098
ATGATCCCCAAACAGCTATTAAGGACCACTCTCAGGGCTGCCAAAACCTCCGTCACCTCG
GTCAGCCCCTCAACCCGGATCTCGATCGTTCCTGGCTTGAGACCGGTCCAGTCGACCCGA
TGCGATGCCACCCCGATCAGATGGCTCTCATCTTCCCCTCGCCGCCAAGACGAGCAACCC
GCGTCATCTGAGGCGCAGCCCTCTGAGGCGCAGCCCGAAAAGCCAACCCCCAGGACGGCT
GATGAGGTCGAGTTGCCCGCGCTCTACCTCAGCAATCTCCCCTTCTCGGTCACCGAGCAA
TCTTTGACCGAGTTCTTGCGCGAACGCGTGCCTGTCAAAAAGGTTGATGTCGTTCGAAAT
TCCGACGGCGCTGCCAGAGGCTTTGGGTTTGCGAAGTTCCTCACCGCAGCAGAAGCCGAG
GCAGCCCTGGCTGTGATCAACGGAGTCGACTTCCAGGGCCGCCAGATCGTCGCGGCCGTC
TCCCAGCGCCGCCCGGTCATCAGCGACGCCTCGACACAGCTGTTCATGTCGGGCTTCCCC
ACCCAGGGCGAGGCAGACGAGGCGGATCTGCGCCAGGCGCTCCAGACCTCGCTCGGCGTC
CAGCCCCGGTCGATCCGCTTCCACAAGTTTCCCGGCGGTTTCCTCAAGGGCACCGGGCAC
ATTGAGTTTGACGACGTTGCCACGCTCGAGAAGGCCCTCGCAAATCTCAGCGAAATGGGT
CCCGACCAGCCCATTACCGTCGCTGGCCACTCCTTGACGTTGGTCAAGGCCAGGCCGCTT
CTCCAGTCCCGAACCCCTGGCCGAGGCGGGTTCGGCAACATGCGCGGCCGCGGCGGGTTT
GGTGGGCCTAACTACGGTGGCGGCGGATACTATGCTGCATATGGGTCCGCCCCAGCCGGC
CCGATGGCCGCTGGGGGCTATCCCGGCCCCATGCCTGGGGGCTACGCAGCCCCAGGCTAT
GAAGCGCCTTACAGTGCACCTTACCCGGCTGCCGCCCCTGCCCCTGGTGGACCCGGCGGC
CCAGGAGGCTATGGAGGTTACGGGGGCTACGGCTCTCAGAGCGGCAGCGGCCACAGTAGC
GGAAACTCGCCCTACTAA
>GYA|c39317_g1	start:7	end:204	frame:1	length:198
ATAAGCCAGGGTCTCAAGCATCGGCTTGCTGCTGGTGCAAGGTTGCCTAATACAACCATA
TTACTGCCTATAGAGAGGACACAAATTCAATCTCCTACGGTAAAGAAAACAATTAACGTT
GCAGGAAGGATAAGCCAGGGAATTGCATCACTATTGAGGAGGCTGGGGCTTCCTTACCAT
GGGAATGAATCATATGGG
>GYA|c31802_g1	start:1	end:513	frame:1	length:513
GCTGCTCCAATTGAGCGTGTGAAGCTTTTGATCCAGAACCAGGATGAGATGATCAAGACT
GGTAGGCTCTCTGAACCTTACAAGGGCATTGGTGAGTGTTTTAGCCGGACAATAAAGGAT
GAAGGGTTTATGTCACTGTGGAGAGGAAACACTGCTAATGTCATCCGTTACTTCCCCACT
CAGGCCTTGAACTTTGCATTCAAGGATTACTTCAAGAGGCTTTTCAATTTCAAGAAAGAC
AGGGATGGTTACTGGAAATGGTTTGCTGGAAACTTGGCGTCAGGAGGTGCTGCTGGTGCT
TCATCCCTTCTATTTGTTTACTCGCTGGACTATGCCCGAACCCGTCTAGCAAATGATGCA
AAGGCTGCAAAGAAGGGAGGAGAGAGACAATTCAATGGCTTAGTTGATGTCTACAGGAAG
ACCCTGAAGTCTGACGGTATTGCTGGGCTTTACCGTGGATTCAATATTTCATGTGTTGGG
ATCATTGTTTACCGTGGTCTCTACTTTGGAATG
>GYA|c3717_g1	start:583	end:128	frame:-1	length:456
GGCTTGACTCCATGCAAGGACTCAAAGCAGTTCGCTAAGCGCGAGAAACAGCAGCTGAAG
AAGCTGGAGTCGTCGCTCAAGCTATACGCGCCGGACAGCGCGCCGGCACTGGCGATCAAA
GCGACGATGGAGAAGACGTCGAGAAGGTTCGCGAATTATGGAAAACAGGGACTTTTATGC
GGGTCGGACGGGTTGCCCCATTTGATAGTGAGTGGGGACCAGAGACACTGGGGCGAGTTT
ATAACTCCGGGTATTTTGTTCTTGTATATTGCTGGGTGGATCGGGTGGGTGGGTCGGAGC
TACCTTATTGCTATCCGAGATGATAAGAAGCCGACCCAGAAAGAGATCATTATTGATGTA
CCGTTGGCTTCCAGCCTCCTGTTTAGAGGGTTTAGCTGGCCTGTGGCGGCGTACAGAGAG
TTCGTTAATGGTGATCTCATTGATCCCACCGTTTGA
>GYA|c39382_g1	start:2	end:238	frame:2	length:237
TTTTCAGACCCTGCCGGACTCCAGCTCTTTCACTTGCTCTCCCCACCCTCGTCACACGTC
GGTGGGACTTCTCTGTTGGTCGATGGATTCGCAGCAGCTGCTAAACTGAAGGTGGAGCAC
ACCGAGGCGTATCGAGTACTTTCAACTGTGCCTGTTGAATCTCATGCTTCCGGTGGAGAT
GGAATAGCGTTCAGGCCAAATTTACCGCAACCAGTCTTGTCTCATCACCCTCGCACG
>GYA|c43702_g1	start:3	end:215	frame:3	length:213
GCAGAAGATGCGTTATCGCAAGGAATGGAAGCTCTTCAGCAGTCCTTGGCAGAAACTCTT
GCATCTGGATCCCTTAGTACACCAGGGCCCTCTTCAAATGTAGCCAATTACATGGGACAA
ATGGCAATGGCAATGGGCAAGTTAGGGACATTGGAAGGCTTTGTCCTCCAGGCAGATAAC
TTAAGGCTTCAGACACTCCAGCAAATGCATCGG
>GYA|c31711_g1	start:19	end:579	frame:1	length:561
CCAAAAATCCTCAACCGAGCACACGACGAGATGGATAGGGTCATCGGTCGAAACCGACGG
CTACAAGAATCCGACCTACCCAAACTCCCATACTTACAAGCCATTTGCAAAGAAACATTT
CGAATGCACCCTTCAACTCCTCTCAATCTTCCCAGAGTCTCTGCCCAAGCTTGCCGAGTG
AATGGTTATTACATTCCAAAAAACACTAGACTCAGTGTCAACATTTGGGCCATAGGCCGA
GACCCTGATGTGTGGGAAAGGCCATTAGAGTTCATTCCTGATAGATTTTTGAGTGGAAAG
AATGCAAAGACTGATCCGCGTGGGAACGATTTTGAGCTGATTCCATTTGGAGCTGGAAGG
AGGATCTGTGCCGGTACTAGAATGGGGATTGTGCTTGTTGAGTACATTTTGGGCTCTTTG
GTTCACTCTTTTGATTGGAAATTGGCTGGTGATGGAGTTGAGCTGAACATGGATGAGAGT
TTCGGACTCGCTCTGCAGAAGGCTGTGCCTCTTTCGGCTATGGTGTCTCCTAGGTTGCCT
CCAAATGCTTATGCTGGTTAA
>GYA|c21609_g1	start:639	end:1658	frame:3	length:1020
TCGTTAAAAGCTCTGTCGGCCGTGGACCGATCCTTCTATAATGTTTGTCGGTCCTTGATC
TGGAAGCTGCTCGACCTCAAAGGCGCAACAATTAATCACTTGGAAGAGCTGCTCAAATAT
ATCTTGCCCCGCCATGGCAAATTCGTCCAGTCGATATGGTGGAGGGAGTTAGGCAAGGAG
ATGAAGGCCTGGGAAAGCATCCGCTGGCCCTATACCCCTAGCTCGCCCGGCGACGTCAGA
CATGACCTACTGCTGCGCATTATACAAGCCTGTCCCAGTCTCAGTCAGCTGAACATCGAC
CAGGACAGCAAGTTCTTCGCCCTGCCCTATCAAGACCCGTGGGGCCTCTACATCGAGCCG
GTCATCAACTGCAGTGCGCTGACGACGTTCAGCCTTGCTGCCCCCTTGTCCGAGGGACAG
TATGAGGAGTCGTTTGTGGTTAGCGTGATTCAGGATATGCGCAACCTGCAAAGCTTCGCC
TGTGAACATATTCAGAATGCCGTCGAATTCAGGCTTCAGGATGATCCGCGCAGTGTTTCA
CCCCTGGCGATCCATCTCGCATCGCTCACTCAGCTCAACACGCTTGATCTCTTCAACGCG
GGGTGTATCGACAACAGCTGGCTATACGTGGACTGGAAGGCGCCAATTCACACGCTCAGC
CTCATCGGGTGCCCGAACCTTTCGCGGGGCACGCTCCACAGACTACTTCATTGCTTTTCT
GCCACGCTCACCCGCCTGAGATTGGGCGAGCCGGACGAGAGGGCGGAAAACCAGGGCCAC
CTGGAAGCTATCTCATTGCCTCTACCAGCCGAGCCACCACGATTTTTTCTGCCGGAGCTG
AGGCTGCTAGTCCTGCCCAAGCCGAAGCAGATGAAAGAATTCATGGAAAGTTTCCTGGTG
TATACGAACATCGAGAAGATTCACGTCGGAACGAAGCCGGCGGTGGACTATGCGGGGTTC
GCGGCGATGCTGGCGAGTGAGTTCGCATGGATGTATGGCAACTACGGACCCAGATGGTAG
>GYA|c27119_g1	start:1488	end:2966	frame:3	length:1479
GCCCAGCCCTTTGTGCCTTCTCCAAACTCGCCCTCTAGCTTGGTCCATCCACTCTATCAG
CATCAGTTCAGCCACTCAAATCAGGTCTCGAGTCCGGTCGATCAGTCCCTCTTCCACCCA
CATCTTGCTCACTCGAACCACTCCCATGCCTCCAATGGCTGGCACCCTACTCTCGATGGC
AGCTATCCAACCCCGTTCTATGATCCATTCCAAATCAAACATCGACGACGAACTACACCT
GCCCAACTGGGAGTATTGGAGGCCCAATTTGAGACCAACTGTAAGCCAGATGTGGTGTTG
CGCAAACAACTGGCCGATCAGTTGGACATGACGCCAAGGGAAGTGCAAGTCTGGTTTCAG
AACCGGCGGGCAAAGACAAAAAAGCTCGAGAAGCGGGCCGAGCAGGAGTCGGGCAAGGGA
AGCGAGACGGATGCAAGCGCGGTGCCCGTCAGTCGTCCGCCGACCAGTCCACCGGCGTCA
GTTTATCTGAGCCCGCCGTCTAGCCGGGCTGTCGCCTTGCCGGTGATGCACGAGAGTCCG
GAGGAGCTGAGGCTCGGGCCCTTGGCGCCGACGGTCCGGGTCGCCGGCGAGCCCGAGGAG
AGCGAGGAGGGCCAGCAGCACCGGCTCGAGGCTGATCGGCGGCACCGCTCACACTCGCTC
CACCACCACCCTTACTACCTTCCCCCCGGTGGCCTCTTTCCGGGCGGCTCGGGCGCGTTT
GCCTCCCTGTTCGCTGCGCGCACGCTCGGGCAGACCCAGCAGCAGTTCAAACTTGCCGAC
GCGGCTGACGAGCAAGCCTTGGGCGCTGGACGCAGGGACAGCCGCACCTCGGTTGCCTCC
TCGACCGCCACCGCGACCGAGTCGAATCTTGTCCACACCCCCACGACGCCCGACTTTGGG
CTTGAGGATGCCATGGCGGCCGGGGGCTTCCCCGAGGGCTATGACCCCCGGAGACGGTCT
TCATGCCCAGCAGAATTCATTCAGTCGTTTGGGCATTTTGGGCTCACTCAGATGGGGGGC
GCCCTTGGCCCACAGACTGTGCACGAGCGCACAACGCCGGGCGGAGAGGTCGGCGATCAA
ACGCTCAACTGGCTCGAGGGCCCGGCAGTGAGCTTTGGGAGCCCGCAGACGATCATGGGG
TGGGCCGGCGCGGGCAACGGGGGTGGAGGGGAAGAGGAGTGGAAGACGGAGGGCGGACGG
GAGGGGATCCAGCGGCGACACTCGCTCGCAAGCATCAGTTGTGCGGCTGATGTGGACGGC
ATAGGTGTATCTGGCCCTGGCGGAACCGGAGTCGGTGGCGCAGTGGGGATGGCGGGATTC
GGGGTGAAGATGACGGAGGGATTCGAGAAGAGTGTGACACCAAATCTTTCGACAGGACCC
GGCACAGGGGTGGCTGGGCCGCGAGGATATGGGCGGAGGGCGTCGACATCAGTGTTGAAC
TCGATTGAAGAACATCCTGGGAACTTGTGGAGTTCGTGA
>GYA|c40511_g1	start:247	end:2	frame:-1	length:246
CTGGTCCTGTTGGATTTCTGGCCGAGTATGTTCGGCATGAGGCTCCGAATCGCTCTAGCC
GAAAAGGGTATCGACTACGAGTACAGAGAAGAGGATTTGAGGAACAAGAGCCCTCTGCTC
CTGAAGATGAACCCGGTTCACAAGAAGATCCCGGTTCTTATCCACAACGATAAACCGGTG
TGCGAGTCCCTCATCGCTCTCCAGTACATTGATGAGGTCTGGAAGGACAAGTCCCCTCCA
TTGTTG
>GYA|c34587_g1	start:19	end:354	frame:1	length:336
ATGAGAGAAATTATAAGCATACACATTGGCCAAGCAGGGATCCAGGTGGGAAATTCATGC
TGGGAGCTCTATTGCCTCGAACATGGCATTCAACCTGATGGCATGATGCCCAGTGATACT
ACAGTGGGCGTTGGGCACGATGCTTTCAACACCTTCTTCAGTGAGACCGGCGCAGGCAAG
CATGTGCCTAGAGCGATATTTGTTGATCTGGAGCCAACTGTCATTGATGAAGTCAGGACT
GGAACGTACAGGCAGCTGTTCCATCCTGAGCAACTAATTTCTGGCAAGGAGGATGCTGCG
AATAATTTTGCAAGAGGACATTATACAGTGGGGAAA
>GYA|c11491_g1	start:2	end:241	frame:2	length:240
CGAATCATCAAAAATTTCATGTGTCAGGTACGTTTGCTTCACTTGGCCCGTTCAAACTCA
ACCAATCACATTGGGCTGATATCCAGGCCGGGCTATCATGTTGGGTTTGTCAAGGGAGGA
GATTTTGCGGCTGGAAATGGGACTGGTGACAAATCCATTTATGGACAAAAATTCGAGGAT
GAAGATTTTGTTCTGAAGCACGAGAAATCTTTTTTGCTGTCAATGGCTAATGCAGGACCA
>GYA|c40732_g1	start:3	end:248	frame:3	length:246
AGCACGTTGAAGGACATAAGAGATGGCGCTTCGGTGCTGGACCTGGACGCAAAGGCCACC
GTGGGTGGTGGCGTTGAGGACTTGTACGGGGAGGATTTTGCCACTGAGGACCAGCTCGTC
ACCCCTTGGACTGTTTCCGTTGCCAGTGGGTATTCGTTGTTGAGGGATCCTCGCCACAAC
AAGGGTCTTGCATTCAATGATAAAGAGAGGGATGCGCACTACTTATGTGGTCTTCTACCT
CCAGTA
>GYA|c24019_g1	start:1	end:402	frame:1	length:402
GAAGCCGTGACGATCTACGATCCTGAGACACGCAAGCCGCTTGATCTCTCCGCACAATCG
GCCATTCTGCTCGCCCACTTCAAGCGTCTTCTCGACCTCGACCACACTCAGCAAGAACTC
CGCCAGGCCGCCAAATTCAAGCCCCGGACTAGTCGGGCAGCGCTCGGAGACGAGCCGGCC
GAGGACGATGACCTCAATCAGCCTACGAATCACATGGCCAAATACCAACACGTGCTCAAT
CAGCTCACTAAGGCTAAGATCAATGACTTCCTGGCTGAGATGCCAGAAAAGGGATCCATT
GAGGCTGAGAAGGTGGAAGGCCTTCTTGAAATTCTTCACCACAATGCTGACCAAGGGAAA
GCTCCGGTGCCCGGCACACCCCTCCATCGCGATCGGCTCTAA
>GYA|c35896_g1	start:1	end:141	frame:1	length:141
GAAATCCCAGATCCAATCACCGTTCCAGCTCCAACTAGACACACCACTAAACCCGCCGAA
AGCCAATCGATTCCCATCAAGAATAATGAAACCTTACACAAAACCACGCACGGCCTAAAG
CAAAAATTGCAACACGCATAA
>GYA|c25952_g5	start:578	end:1051	frame:2	length:474
AATCGAAATACTCCCGTCGATTTCAACTCAACCGAGCTCGTCAAAGCCCTCGAGCCATTT
GGCTATGGCCAAACCAAGGCTCCAGGCGAGCGTCGAACCCAACTTCGGAACCTACCCAAG
ATGCTAGCCAAGTTCCAGGCCTCTCGCGAGACGCTCTACTTTACCCATGGTGGTCTCGAG
GCCATCCAGCATTACGCTGACCTGAACCCAGAGCTGGAGATCAACAACCAGGAGCTCGTC
TGCCTGCTCGAGATGGCCAAGAACACCCACGCCCGTCAAAACCTGCCCCCTAGCCACACG
GGCTCCATCCAGTGGCGCCCGCCCAGCAACCTCGACAACCTTGAATGGCCATCATCCACT
GAGAAACTGGTCATCCACCCTCCCTCCCGCATTCGCTCCACCGAGTCCCCCCCTAGCAGC
GACGGTGGCCGCCCCGGCGCCTATTATGGCTCCCCCTCGCCCACCGACCGCTTT
>GYA|c29492_g1	start:271	end:95	frame:-3	length:177
GCTCTCCGCGCTGCCAGGCGTGTCAACGACTTCCCCTCCGCTGTCCGTGTTTTCGAGGGT
ATCAAATTCAAGGTCGAGAACAAGGGTCAATATGCAGAGTACCTCCAGGAGCTTGAGCCC
ATACGTGAGGAGCTCGGCATCCCTCTCAAGGAGGCCATGTACCCCGATGAGAAGTAG
>GYA|c25391_g1	start:4802	end:1377	frame:-3	length:3426
ATGACAACCGCGGCCTCAAAGATGGCTCTGCTTTCCACCATCGCCCCTCTCAACTCGACT
GATAATCTTCCTCATCCTGCCACGCAACAGTCCTCATTACAACCTCACCAGGTCCACTCC
TACCACCCCTCGACTGGCTCTGCGTCTCAGTTTGACGACCAGTCTGGCCAGCTTGTCCCT
AGCCACCATCCGCATTTCCATACCCCATCCGCTCTGGATAACTCGGGCAACCAGCAACAG
CTGAGCACCATGATGTCTCAAGCCTCCCCTCACCAATTTGACCACAACCTTGCCCAGCAA
CCAGCTCACTACAGTCACCATCGACACATTAGCAATGTCAGCAGCATCAGCTCCCTCGGC
TCTGGTCACCAGCCTTTCGAACACAACCAATACTCTCAACCCAACCCTGTCCATGACTCC
TTTGCTGTCCCGGCTTCATTCTCCGGCAGCGCTTCGGCTGGCGCGGCGTTTGGCGGCGTG
CCCGTCTCCGCCGATGCCTTTCACCAATACCCTTCTCAGCATCACCGCTCTACCTCGACC
TCATCTTCTTCCTTTACTGAGCCTACCTCGATCTCAGAGGGCAACTCGCCTGAGGGTGTC
GGTGCTGGCGCCGGCGTCCCGGGCGGGCGGAAAGTCTCCCAGGCACAAATGATGCGCCGG
GCGCGCGCGCATGCTTCGCCCTATACTATCCGCACCGACCAACTTCCGTGGAACGGTGCT
GACCACTCGGCCTCAGGTAGCGTATCCGGCCTGCCTCGCAGCCACAGCGTTGCCAGCGAT
GCGCCCTCGACCACGGAAGACGAGCTCGCAGAACTTCTGCGGTCTCAGTCTGAGTCTCGA
GAGAGCTCGGTTTCTGAGTGGACACAATCTTCTCAAGCGCATCAGCAGGGGCAGAGCTCG
GGGGCTCAGCATCTTCAAACCGGGCTCGGCTCTGCAGGTGCTTTTATGGACCCCTACGCC
GCGGTGGCCAATGCGCATGGGCACGCAGGGGCGTTTGGGCCGACGATGGTGTCGATCGGC
AACGGCGGACCGAACCACCTCGGCGGGCTTGTCGCCAACGGTCTCGTTGGCGTTAGTGGC
ATGGTAAACACTGCTCTCGTGGGTGGCGTCGGCGCCCAAATGGGCCGGATGACGCTTGAC
AGCACAGAGACTTATGAGGCCCTCGCCCACCATATCCGCACCGCTGTCACCACTTCGGCG
GCTGATCGGGCTCGACAAGCCTTTGTACAAGCTTGGCTCAACTCGTCGTACATTTCTTAC
ACCGACGGAAATGTTTCGCGGCAAGGTCTCTATGGCTCCTATCTTCGCATCTGTCAACAA
TATGACATCAAACCAATTAATTCTGCGAGCTTTGGGAAGGCCGTCAGACAAAGTTTCCCC
AACATCAAGACACGTCGCTTAGGCGTGCGCGGAAATTCAAAATACCATTATTGTGGGATC
CGACCTGCTACTGCCAAGGAGGCAGAAATTCTCATGAATCTCAGTCGGAGCGAGCAAATG
GGGCAGTCTCATGGAAGCCAAGCCAACTCATCGGCTGAGGACGATGTGGATTCTGATGGT
AGTCCGAGTCGGCGGATGAGCCTTCAGCCGGGCTCCATGGACGAAAAAGGAATGGGTGGC
TTTGACGAATACTCCTCTCAACCCCAGACGCCAAGGACAGCCCGGCCGAGCATGTCATCA
TTGGCAAGACTAGAGACTGGCAGCCAGATGCTGAATGGCCAAGGCAATGCCAACGGTTTG
GACTCCAATGGCCAAGAGATGGAACAGGCCATTCCTTTGCCTAACCTTGAGGAAGCTTTG
AGTCAGCTTATTGCCCAGGATCTTGATCACCAGCTTGCACGGGAGTTTTGGAAGGCCTTT
GTGGATCACGCTCAGAGTTTATTGGAATCAGTGAAAGGTTACCGGTTTGACCAGTTTGAA
CTCAACTTGCGGACATTTTGGGCGAGTTTGGAACCTTCTCAAAAGGAGTGTGCGACCCAC
CCTGCAATGATGAGCTTAATCTATCGAGCAGACGCTGTGATCTATGATGAAATCCTTGAC
TATCTTCACTCTCAGACTTTGACTCAGATGCCACAACAGGCATTTGGTTCACTGCGCCAG
CTTGCTCAGAGCATGGAGCAAGTAATCATAGTTGCGATGGAAAACTACCCGAGCACGTTT
GTCGGTCCGAAGATCGAGCTCGCTGCCCGCTTTGGTCACTTGGTGGTCCGAAATCTAGGT
ATCTGTCAACTTGCCCAGGCACTGTCGGGGGTCTTTAGCAATCCCAACAGTCTGAAGGAT
ATGGCGGAAGCATGGGATGGCATCGATTTCGAGGCGGTACGGAACCAGGCTGCGCTGGTG
ACCAACTGCCAGCATGATATTCTTGGTGTTTGCTTCGAGGACTTCCGGCAGATCCTCAAC
AACCCCAATGCCACAATTGATCATTTTATTGCATTTGTCGAGTCCACCTATGAACGTTGT
CTGCAGCCCACATTGGACGGTGAACGCAGACTAACACCACGGTCCCTGCTAGTGCGCTGG
TGTTTTGTCAGCGCGCAGCTGATCCGGGATTTGACCCTTCGCTCGGCTTCTAGTTTCGGT
TCATTCCAGATTGTTAACCTCTTTTTCGATGAGTGGTTAGGGTTTAAGGTTCTCCGCAAA
GTCGCACTGCACGTTGCTGCAGTGGCGGCATCGGTTGATACTACCACGTGTGACGTGAAC
GCAGCGCAGGGACAATCACAAGTTTTGGCCGGCTCTATGATGTATTCCGGTGGGAACTCG
GGCCAGTCTTCGAGCTACCAAGGCTTCTCTGATGAGGGATTGGACCTGAGCCAGCACCTG
CAGCCTGAGCCACTCAATCCCGGCGGTGGCTCGACGCCGACGGTGGCCACATCAGCAGCT
GGAGCTAGTGCCGGCACAGAAGGCTTTTCCTTCTCTCCCAACACATCTCATCCCTTTGGC
ATGGCTCAGCATCAGGCTGTCGGTGGCTCTGAAGACATGTCGCCTCATCGAGCCCAATCG
GGTGGAGATGCAACGTTCAGCTTGATGGGCGCTGTATCTTCACACTCTAACACGAGTATG
CCCTTGAGCGGTCATCATTCGGACCATGCTTCACCTTCTACAAGCTCCAGGTCGCCCAAT
GGCCAGACTGCTTCAGCTCAACACGACTCACCAAACCCGATGATGAACCAGTCGGTGCTC
CCTGGGGCCGAAAGCGCACCTGGAACAGTGTCATTCGATGACCATGCATTCAATGAACTG
ATGGACGTCAGTGGCTTCTCCATGACCATGAACAACACCAATGGGAATACTTCTGTTGGT
CATTCAGACGCTCCTTTAACAGCCGGTGTCTGCGCTGCCAATGATTCAAGATCTGGTTTG
TCATCAACAAATGATGAAGGAGGAATCACTCAAAATCAGGAGAATGGAGTACCTATCAAT
AATTAG
>GYA|c22378_g1	start:1352	end:825	frame:-2	length:528
ACTTGTGACAAGAGCAATCCAAAGTCAGGAATTGACAAACTGCTCAACGCTGCTAATTCA
GAACTCGCCTCCCATGTCGACACGATCAAAAAGCAAACTCAACTGGTGACCTCGTCCAAC
GCCGCAACTATCGGACCACAAATTGCTGACCAATTGACGAACATCACTTCACTTTTGAAC
ACTGGTTTGAAGTTCATTCAAAGTTGCGGCACCGATCCCAAACCTCTTGTCCCGAATTCG
GGAGTCTCTCTGTCACATGTATCTTCGTCAGCATTCCAAGTCGTTTCCACGCTCAAGGAT
GCTTTTGAATCTATTGGAGGCCTTTATCCAAAGTTTCCCGTCATCGAATCCACGTGTAGC
GGTCCTCTCACCAATGTTTCGACTGGATTATCCAATGTCATTGCTGCCTGTGGTGAACAA
GTCAACCTGTTCGACACTAAGTTTTTCTCATTGATTTCTCCTTTGATGTCTCAATTTACA
GATCTTCCCAACAATTTTGCTGGGTTCATCGGCTCCTTTGCGTCTTAG
>GYA|c39298_g1	start:261	end:1	frame:-1	length:261
CTTCCAGGAGCTCAAGGACCACGGGGAATTCCAGCACCATTGAGAATTGTCAATCAAGTT
GCTGGACAACCAGGTGTTGACGGCATGCCAGGTCTTCCAGGAGATAGAGGAGCTGATGGT
CTTCCAGGACTCCCAGGACCGGTTGGACCAGACGGATACCCAGGAACACCAGGAGAGCGC
GGTATGGATGGTCTTCCAGGATTCCCAGGACTCCATGGAGAGCCTGGAATGCGTGGACAG
CAAGGAGAAGTTGGTTTCAAC
>GYA|c23917_g1	start:476	end:2218	frame:2	length:1743
GGTGTCTCTCCCTCGACACAAGTTGCAATTCTGCCGCAATCTGATCGCGAAGACCGCGAC
AGAGGTGATGCTCAAAACGCCGCGGGCTCTGGTGAAAACTCGAATGGTGATGCCAGCTCA
AATGAGGACATCCCGACCTCAATTCGGGGGATTCACGGCGAAATTCCGGCCAGTGAATTG
GGGGACTTACCGGAAGATCTACCCAGTGTTCTTCCTAGTTTGGTATTTCTCATTCCCTTG
CCCCCGCCTGTCCATGGTCATCGGTCCAAAAGTACAACTCCATTCTTGATATACTCCCCA
CCTCGCCTCGCTTATGAGAAGCCACCCAAAAACGAAGAAGGCAAGCCGGCCAAGGAGAAG
TTTATGAAACGTGTCGTTCGATGTTATCAAAAAGAAGTCCGGATGGGCGAGCAGCTGAAG
CGCAAGGAGTATCCCAACACCGGAAAGTTCCCCAGGATCGTCAAAGCTCGGGGCGCATGT
ATCCGAGGAGCTTCCACCATAAGCAAGTGGCTTCCAACTTCGTGCGTCGAGACACTGGCT
CGTCTTCCTCCTAAGCACAAGTTGGCAAACATTCTGGTCCTTTGTCCTGCTCATTCAGAA
AACCCTAGTCCCGATGGCATGGATCAGCCATACCAGCCTACTGAAGATGAAGTTCGCCAT
GACTTGGATGTATTATTGCGTAGGACTCGCAGAAGGGTCATGCTCCGTCTAATCGCTGTC
TCATGCTTCATGCCAATCGCTGCAGGAATTGATTTCTTTGCACCTGTATTCTCTGTGGAG
ATTGCCATTGCGTACCTCGCATTCCAAGTTTATGGATTGCGGAAAGTCAATGCTATCACT
GCTGCCTGCAAGAAGCCCAAAAAAGTGAAAACTCGCAAGCCTATGCTATGCTTCTTCAAA
AAGAGCAAAGTGGCTCCTGAGACCGAACCCATACAGCCAACCCCCGATGAATCCGGCTCT
ATCGCGAAGATTGAAGGTCAACATGAGGGTCCATTCAGCTTCAAAGTCATGGACCGGGCT
ATCTTCGATCCGATATCCATCTTGCTTTACAAGATTTGTAGTCGAATGGATCACCTTACT
TTTCCACCTGTCGAAACTAATGAACCTGACGCAGCCATCCCACTCGAGGATCTCCCAGTC
CAAGGGAGCTCGAGCGGCGGAGACATCGCATTGCCGCCCAACAAGACCGTGCTTCCACCC
ACTCTCCATAAACCCAGTCCAGACGTAGTCAGGGAAATCATAAAGGCATTTCGAGAAAAC
CTGCCCGATGACGTTCAACAACGATACAACCTGGAGGAAGATTCACTCTCCCAGGATTTG
GCTAGGTGCTTGAAGAAGGCCGCTGCGGAATATATCGGCTCTTTGAAAGGGAGACCCCAA
AGATCACCACTCAAGGTTACCCAGAAGTGGTTCAGTAAGCGAAGCTTGGTTAGGCAAGAG
CGCAAGCAAAAGAAGAAGGTTAAGAAGCAGATAAAAGCCGAAAAAGCCGCAGCAGCAGCA
TTAATTGCCGAAGAAGCCGCCGGCGCAGTTCCAGTTGTTGACAATCATGAGGAACCAGTT
TCTCGTACCGCGCAGGAAGTGAATCGTGAAGCTTCCGAGTCCAACGATCCCAAGTCACTG
AAAAAAACGATGGCCTTGAAAGTGAAAGAGGAGAAGGCACTCAGGAAGCAACAAGCAAAT
GAGCAAAAGCTACGAAAGAAAGAGGAAAAAGCGGCTTTGAAGAAAGGCAAACTCGCCCAA
TAG
>GYA|c38907_g1	start:133	end:2	frame:-2	length:132
AGGAAGCAAAAAAAACAATATCTTGAAGAAACCAAGAAAAGTTTTGTATATGAACAAGCA
TGGCTCCTGCTCAAGTCAGTGCCAAAATGGCAAATCTTGATTGTCAAGCCCTCACTCCAA
GACACCCTTCCC
>GYA|c41208_g1	start:1	end:120	frame:1	length:120
GGGAAGCGCAGCAAACGCTTCGCGCTTATCATTGATGACCTGAAGGTCACCTATGTTGGC
GTGGAGTCCGGTAGCGATGTCTCCGCCTCGGGTGCAAACGAGGTGCTTACAAAGCTTTGA
>GYA|c27396_g1	start:551	end:1273	frame:2	length:723
TCGGCGAATAATAGGACTCCTAACCGATTGCTGAACTTTTACTTGGCTTCGCTCGTCTCA
AGACCCTTACTCACTAAATCTTGCACTTCGGCCAGCTTATCCTTTTTGCAGGAAATTCTG
GCCAGCCGGATTGCCGGCACTCGACCAGAAGTCGTACCTACCGGTCTCACAGTACTTGAC
CATGTACAGTCAATTGGGATCGATGGCCGAGCTCTCAAGCTTACAGCCTACGGCGGACTG
ATTTCTGCACCCCTCAATCATCTACTGATAAAACTCCTGCATCGATCGTTTCCTAACCAT
CAGTTCAGTAACAAAAGCAAGTTCGCCATGATCTTGACCTCGACCTTGATCATCGCGCCG
ATCCAAAACAGTGTATTCTTGGCCGCTATGGCTGTGATCAATGGGGCAAAATCGGTCAAA
GACGTCAAAAACTTTTGGAAACGCGCGATCGGCACGATGACCAAGGTCTCCTGGGTGGTG
GGGCCAGCCTCAACCCTATTCGCGAACCGGTTCCTGGCTCCTGAGCTCTGGGTCCCATTT
TTCAATATAATCGGCTTCGTCTTGGGCACCTACTTCAACCAACTGGCGAAAAAGAAACGT
CTTCGACTCGAAGAACTGAAGCGAGATCCTCCAAAGAAGAACATCCCCAAACAGCAAGAG
AGTGATGATAGCAACGAAGACTTAGAAACCCGCCATGGAAGAGTCAATAAGCGCGACGAC
TAA
>GYA|c34139_g1	start:8	end:262	frame:2	length:255
TTGCTTTCTACCGAACAAATGAGCAGAATCGACCGGCTGGTGGCCATCCTAGAAGTTATC
GTTATTGCAAAACTCGCTTGGCCAGTGCTCCGCGTCACAGGAAACGTGCTCCTCCAAACC
GCCCCCGAGCGACACACTAGCGTCGGCGGTGGCAGGGGAAAGTCGCCATATGAACTTCGA
CGAAGACTTGCCCGATTTGAAAAGGAACAAGCAGAAAAAGTTTTGAAAATCGAACCCCCA
AAGATATGGTCTCTA
>GYA|c27379_g1	start:6235	end:1523	frame:-3	length:4713
TCCAAGTCGTCTCTGACTTCGAAAATGGAGGAGCCAGTCACAATCTACGAGCTCCATTTA
GAGGATGATGGTTCTCCATCAAAAGAAAAGGCATACATTCGTCTTCCCTCCCCAGTGAAG
CCTTACTTGCTTCGCTTTTCCATTGCCGCTGGTGCGCGTGCTTCCAAGGCTGGTAGCCTG
TTTACAAACTTTCCACTCGATGGTCATTCCTTCGAGCGCAGCACGTTTCAGGCCCATCCA
CTTCCCGGAGACACTTCACAACCGATTCAGATGGACTTGATTATCACTAAACCAGGTGCC
TTCGAGTTTTACGTCGAGTTTGACGGGCGATCTGACCACAGCCAAACCAGAGTTAAAAGC
AGATCAGGCTACTTTAATGTTGATCCGGTCCTATATGCTCCCAGCCGTCTGGAAGTCCTC
TCTCCCGATGCTGAAACTCCAGCCGTACTACCCATTGGCAAAGGGGGAAAGGTTGATCGA
CACTTATCTGTCAACGTTCCCTTGGACGGCTTGGTAATTCAAACTGTTGTGGCGAAATGG
TTGGGCAAGCTGAGCAAGTGGCCCACACATTTCGATGTGATTCGTGATCGCGGCTACAAC
ATGATTCACTTCACTCCATTACAGCAGCGTGGTGAAAGCGGCAGTCCCTACAGCATCTAC
GATCAGCTGAGATTTGATCCAGAACTATTTGACCAGCCTCCTGCATCCGGTCAGGAAGAA
CAAAAGCAAATGTCCGAGTGGTTAAAGCGACTTCACGAAGAATGGGGAATATTAAGCCTG
ACAGATGTGGTGTGGAATCACACTGCCAACAACAGCCCCTGGTTGAGAGACCATCCTGAG
GCAGGGTATAACATAGTGAATTCGCCTCACTTGGAGCCCGCGCTCGAGCTCGACTCAGCC
TTACTTGATTTATCCGACAATCTGGAAGAAAAAGGTTTCCCAACCAAGTTGGATTCGGAA
GTTGATCTCGAAAGAATTATGCATGCAATCGAATTTGAAACACTGCCAAAATTAAAGCTA
TGGGAGTATTATGTGATTGATGTTGATAAAGCCGGGTCTGAGTTTATGAAGGCCTGGTCG
GCTGGCGGACCGTCCCCAGAGCCCAAACCAGAAAACCCAGCTGACGTCAGTTGGTCTGAG
TTCGAAGCAGCTTGCATGCAGGGTGAAGAGTCTGGATGGAGACACGTGACCGGGCCTCGA
GGTCACATATTGTCCAAAATTGACATGAAGTCAGCCGTCAACTTATTTCGTACCAAAGGA
TATGAATCGACGGGGCTAGATCAGACGACGGAAGTTCTGAAGAGAATTCTGAATGAGTTG
AATGTTGATCGGTACCGCGAGTACGATGAAGATGTGAAGGTCATTGTCGGAAATATTCGA
AACAGAGTCCGCTACACCAGGCTTGAAGCTAATGGGCCAAAAATGGGAGTGATTGATAAA
AAGAGCCCTCTAATTGAATCGTTGTTTACCCGTTTGCAAAAAGACTCGCGCACTTCTGCA
CACGATCCTCGATCACTGGCACTAGCAAATAATGGATGGATTTGGAATGCTAATCCTTTG
GAGGACTTTGCTTCAGCAAAATCAAAAGCTTATCTCAGGCGAGAAGTCATCGTGTGGGGT
GACTGTGTCAAGCTACGGTACGGGCAGGGCCCGTCTGAGAACCCGTTTCTGTGGGACCAC
ATGTCGAAGTACACGCAGCTGCTAGCTAGTCTTTTCGGCGGGTTCAGAATCGACAACTGC
CACTCCACCCCGATTCATGTTGGAGAACGCTTGCTGGATGTTGCACGACGAACGCGACCA
GACTTATATGTATGCGCGGAGCTGTTCACGGGAAGTGAGGAGATGGATACCTACTTTGTT
AGTCGATTGGGGATCAATAGCTTGATCAGAGAAGCGATGAATGGCCATGATCCCAAGGAC
CAGAGCCGCTTGCTTTACAACTATGGCCTAGGGAAACCCATAGGCTCCATGGATACCGAC
TGCCTCACCGAAGAGTCTGATGTAGTGATTTCATCCAAGGATGGGAAGTCCAAATTGAAA
TGCGAGATCGTGCCATTACATGGCTCTAAACCTCATGCGTTTTTGATGGATTGTACTCAC
GACAACGAGTCTCCGGCTCATAAAAGAACCGCTAGAGACGCGATAGCTACCGGGGGACTT
GTTACATTTGCGTATTCAGCTATCGGGTCAAATAAAGGTTTTGACGACTTGTATCCCAAG
CTTCTAGACCTGGTGAATGAAAAGAGATTGTACGAAACGGTCACTGTTGGAGAAGGAATA
GGAGAATGGAAAAGAGTGTTGAATCATTTACATACAGAAATGGCTTTGAAAGGCTTTAAA
GAGGGGCATTTCCACCAAGAAAACGATTATATCATGGCACACCGAGTCCACCCCTCAACC
CACCAAGGATATTTGATTGTTGCTCATACAGCATTTCACGGGCACTCAAATGATAGGGGT
TCCATCGCGCCCATGAAGCTTCGAGAAACAAAAGCACGCTACATACTGGGTTCCAGCCTA
GAAATCCTATCCCACGAGGACCCGTCCGATCAAAAGGATCTTAAAGGCTTTAGATCAAAA
TTGATACCCATTTCTATGGATAGTGTTCCGGACCTTGTGAAACTAGGATCGGATTCTGAT
GGTTCTTTTGTAGAAATCATTGTGCCAGACAATTTTCCACCTGGCAGTTTGATGTTATTC
CAGACATGGATGGATGGATTGAAAATCGATGGACAAGGAAAAAACGGGTCTACTCTAGAA
TCTTTTGTTAGATCTGGCGCGGATACTAAGTTTGCGGAGCTGGACATAGTGGATCTCAAC
GTTGTCTTGTACAGAACAGATGGAGAAGAACGTGATTCGACTGGAGGACGTGACGGAGCT
TATGCGGTACCTGGTCTTGGTCAAAATGCCTATTGTGGGCTCGAAGGATGGATGCATCAT
TTGAAATACGTCATCCGCACTAATGATCTCGGCCATCCCCTCTGTGCCCATCTGAGAGAC
GGATCCTGGGCTTTTGAATATGTGTTGGAGCGATTACGCAAACAATCCAACCGGCATCCA
AAACTCCGGGCACCTGTCGAATGGTTCGAAGAGCGGGTAAAACTGATCAAGGCCAAGATA
CCAGCTTTCCTTCGACCGAAGTACTTCTCGCTTCTAATTTACACGGCGTACAAGGCAAGC
CAAGCAAAGGTGATCGATCAATGTTCTCCGTTCATTCGACAAGGAACTACATTTGTCCAC
GCATTGGCGATGACTGCGGCTCAAATGTATGGCTTGGTACCCTCAGCCTCCCTTGACCCT
AAAGAGAGTGTGGCTTGTGTCGCAGCAGGCCTCCCTCATTTCAGCACAGGCTGGGCTCGA
ACCTGGGGTAGAGACTGTGCGATTAGTTCGAGTGGTCTTTTTGTCAAGACTGGCTTGTCA
GACGTTGCCCGTGCCCACTTGCTCTGTTTCTGCACCACATTGAAACATGGGTTGGTGCCA
AACCTGCTCGATTCGGTGCGCACGCCTCGCTACAACTCCCGCGATTCGCCCTGGTTCATG
CTTCAACTTTTGCAAGAGTATGTGAAGTATTCGGAGGAGGGAGAAGCTTTCTTGTCTGTT
GAGGTCAAGAGGAGGTTCCCAAGCTCAGATGAATGGGTGCCCTGGGATGATCCGAAGGCT
TATTCTGAGAAACTCAGTGTTGGCAGATTCATTGAGGAAATCCTGCAGCGACATGCAAGA
GGTCTTCACTTTCGAGAATACAATGCCGGGCCAGCGATAGATGGACAAATGAGTGATCGG
GGGTTTGATATTGACATCCAAGTTGATTGGGAAACGGGGCTGATATCCGGTGGCAACGAA
AAGAATTGCGGTACATGGATGGACAAAATGGGAGAGAGCGAAAAAGCAGGCAACAAAGGG
TTTCCTGGTACACCAAGGGATGGTGCCCCAGTGGAGATCACTGGTTTGCTATATAGTACA
TTGAAATGGGCTGAAGGACTTTCCAAGGCAGGCAAACTGCGCAAGAAGGGAGTGGAAGTG
AACATTAACGGGAGGGAGGTAGAGATCAGCTATGGGGAGTGGGCCAACCGCATCGAAAAG
AGCTTTGAGAAGTGTTATTGGATACCTTTGGATTCTAATGATGATAAAGACTTTTGTATT
GATCCAAACTTGATAACCCGCCGCGGAATCTACAAGGACGTCTATGGGACGCCCTCCGAC
CGAGCTCACTCCGACTATCAATTGCGCCCGAACTTCCCCATAGCCATGACTGTGGCACCA
AAGCTTTTTACACCTGCAAGAGCCTTGAAAGCCCTTCACATTGCAAAAGAAGCCCTGGTG
GGCCCTTTGGGTATGCGAACGTTAGACCCAATGGAAGCAGACTACCGACCTAACTATGAC
AATGCAAACGATTCGTCGGACTGGCACGTCGCAAAGGGCAGAAACTATCATCAGGGACCG
GAATGGGTATGGCCACTTGGATACTATTTGAGAGCATTCCTTCATTTCGATGTCATGGTC
GGAACTGGTCAAAAGAACAAGCAAGTAACAATTCATGAAATCCATTCCATCTTGACTGAG
CATCGCCGACACATCAAGTCAGATGCGTGGGCTGGCTTACCCGAGCTGACGAATGAAAAT
GGAGCGTTTTGTCGAGATAGCTGTGAAAGTCAAGCTTGGTCAACTTCGACTATCTTGGAT
GCCCTGTTTGAAATTTATCAGCTGCAGCAGTGA
>GYA|c28123_g1	start:418	end:113	frame:-2	length:306
TCCATCCGAGCAATCAAATCCCTTTCCCCTCTCCTGGACCGTATCCTCGTCCAGCGAATC
CGCGCCGAAACAAAAACCGCCTCGGGAATCTTCCTCCCGGAATCATCGGTCGAAAAGCTT
TCCGAAGCTAAGGTTCTCGCCGTTGGACCAGGTGGATTCGATAGAGATGGAAAGAGACTG
GAGGTTAGCGTCAAGCCCGGTGATAGAGTATTGATCCCACAGTTTGGAGGAAGTCCTGTT
AAGGTTGGTGATGAGGAGTATGCATTGTTCAGGGATCATGAATTGCTGGCCAAGATTAAC
GAGTAA
>GYA|c25714_g1	start:610	end:1974	frame:1	length:1365
CTAGTCGTCTTCTGTTCAGTACATGGCGTCGTCAGCACAGCTTTAATCGCATTGGCCCTG
GTCAGAGGAGGCTGGAAAGCGAAACGGTCGATCAGACACAGCCGCCGTGCCGCGCTGGCC
CTCGCCATGCTCGAGATCGTCCGCCAGTCCTCGACTGTCCGGCTCGCGTCCTGGCTCGGG
CTCTTCTCCTCACTCTGGACACTCAGCTACTCATTTCTGCGCAAACACAAGGGCAGGTAC
GCCCCCTGGAACGCCTTTCTCGCCGGCTCGCTCTCTGGGATCTCTCTCCTGGCACAGACC
AAGGCCGATCGAAGGGAGATCGCCCCGAACGTGTTTTGTCGCGGACTGTACTCGCTCCTG
ATGTGCCACCCGCTCTGCAAGCTCAAGTACGGCGATATGCTTCTGTTTGCGGTCTCGAAT
GCGCAGATGGCGATCGCATTCCTGCTCTATCCGACAACGCTCCCGCGATGGTACTTCAAC
TGGATCGCGCGCGTCGGCGCGCTCAACGTGCGCTTTGTCGACCTGAACCGGCAGCTGGAC
CGCGCCCAGGTCCCGCCGCGCGCCGACTGGCGCGCAGCCCATGCCCGGCTGCTCGAGCAG
GACACCTGTCCACGTACATGGCAAAACGAGCTGCGGATCCAGCGGTGGCTCAACGGCCCC
GACGCGCACGCGCGTAGGGGCGCGCCATGCGCGCTCAACCACTACGCCTACGACAGCTGT
CTTGCCTTCAACCTCTACACCGTGCTTCACACAGTCGCTAAGATGGGACCCACTTACGCG
ATCCTCCATCTTGTGCCTGCCCTCATCTTTCGCTCGAAAGTCTTGCTCAAATCTCCGCTC
ACATTCATGAGCTCGATGGCCAAGAAGACGATCGCGAGCGCGCTGTTCCTCGGCACGTTT
GCCTCGGTGGCGCAGAACTGCTTCTGTGTGCCCAGCCAGCTCTACGAGCGGTTCGGGCTC
GTCGTTCGGGGGTCGGGGCTGTACGGCCTGATTGGGTTCTGTACGGGCTTGGCGTTGTTG
TGGGAGGAACCCAAGCGGAGGGGAGAGTTGGCGCTCTACTGTGCGCCCAAAGCGCTGTAC
TCGGTCTGGGCGGTGCTAAAAGCGAAGCGTCTCGTCTGGAGCGTCGTCGGGGGTGACGTG
CTCGTGGGCGCGGTCGGGTGCGGAATGCTGATGCACTGCTTTGTGCACCAGGCTGAGAAG
ATGCCGGCCCTTGCGAAGGGAATGATCAGTCAGCTTGTGGACCCCCATACGCCCGGACGG
ACGAAGAAAAGTTTGAGCAGCAGCCGTGGAGGCGTTGGTGGATCGAAGAAGAAGAGTGGT
GGAGGAGAGGAGGAGAGGAAGGAATTAGTAGTCGGAAATACATAG
>GYA|c39075_g1	start:265	end:2	frame:-1	length:264
CTTGCCTCGACTACGGTGATGACCGCCATGTCGCTGCTGATCAGTGTAGGTCTCACCTTG
AGCGTATCCTTTTTACTGGTCACGGCCACTTTTGTCTATATTGCCGCATTCGCCATCGGT
CTGGGACCCATCCCCTTCTTGATCATTGGTGAGCTATCCTACCCGCAGGATGCCGCTACA
GCTCAAAGTTTTGGTACTGTGTGCAACTGGCTTGCCACCTTCATCGTCGGATACCTCTTC
CCGATAGGCCACGGCCTCATGGGC
>GYA|c5892_g1	start:1	end:210	frame:1	length:210
ATGCAAGCTGCAAAGGACGCTGTTGCCTTCGTTGGTGACAAGGCCAATGAGCTCGCTTCT
GGAGCATCGAAGGAGGCCAACAAGACGGTTGCCAAGGACAGTGACCAAAGCCTCGGCACT
AGGGCTTCAGCAGCTACAGACGCTGTGGGTGACAAGGCCAACGAACTAAAGGACGGAGCA
TCCGCTACAGCCAACAAGGAAAAGGCCAAG
>GYA|c11423_g1	start:173	end:3	frame:-2	length:171
GTTCTCCGTGATAACATCCAGGGCATCACAAAGCCTGCAATCAGGCGTCTTGCCAGGAGG
GGAGGTGTTAAGCGTATCAGTGGATTGATCTACGAAGAAACCAGGGGTGTTTTGAAGATC
TTCTTGGAGAATGTCATAAGAGATGCCGTCACATACACTGAACACGCGAGG
>GYA|c35164_g1	start:3	end:368	frame:3	length:366
AACCCTAGACGGCGAATATCAATAGCAGAGATTGTTGAAGATGAGTGGTTTCAGATTGAC
TACGAACCTGCTTCTGGAATTGAATTTGATGACAAAATCAACCTAGATGATGTTCATGCT
GCTTTCAATTTGATTGAGGAAAATAACGCCGAAGCAAAGGTACCCCACTCAAGTTTCATT
AATGCTTTCCAACTAATAGCAATGTCACATGACCTCGATTTGTCAGGTCTTTTTGAAGAG
AAGGATGACAACAAGCAGAAAGCAAGGTTTGGATCCAAGCATACAATTGATGAAACTATA
AAGAAAATCGAGGCTGCTGCAAAGGATGTGAGCCTCTCAGTTGAAAGGAAGAACTCTAAG
ATGAAG
>GYA|c28289_g1	start:248	end:3	frame:-1	length:246
CGAACTTGGGACTTTTGGTCTTCTTTCTCGCTCGCCTTCTGCAACATAGGAGTGCTGTCA
GGGTCTTTGAGCAACATGAACGGAGCCATTGGAACGTCGGGGCCCATAATTATGACCATC
GGCTTTATTATCATGTCTTGCTTCATCCTTTGCGTCTTTACGACTACTGCAGAGGTGGCG
TCAAGTTTTCCAGTGGCTGGAGCCATGTTCTCATGGACATTCAAACTTGCGAGGGCAATC
CCACGT
>GYA|c31168_g1	start:6	end:410	frame:3	length:405
GACGACCACTGGGAGGATGTTCCGGATGAACAAACCCCCAATAACTCCTCCCGACTCCGC
GAGCTTGCCTCTTTCCGCCGGACCATTGGCGAACAGCGGCGCCAGCGGTTCTGGGAAGAC
CAGATGACCGTTTTACTTCCCCTCTTTATCACGATGAAGGCCTGTACCAATAATTGGACC
AACCACAAGACCTATAAGAACCTCAAGGTTCGCTATGATATGTGCCACTGCACCGGCAAC
CACACCCGGACTCGCTGGATTGATGTCATAGACATCTTAGGGCAAAGTCGGCGCGAGCTC
CAGTTCTGTGATTGCATGAAGGACGTCGAGACGCTCCTCTGTCAAGGTTTTCTCGCTTCG
ACCCCAGACCGGCCCCAAACAGCCTTTTCGTTACCGTTCCTACGC
>GYA|c30124_g1	start:260	end:3	frame:-1	length:258
GATGAATTGAGATTCAAACTAAAGTACCTCGGTGGCGTGGAAGAAACTTTCGGTTTGAAT
TTTTCAAGACCTGGATTTCAAGTTGTCCATCAATACTTCAATTTTGTTTCTCTAGGCCAT
TCAGGGTATAGAACACAATTCCAAAATTCTCTATTTGTTGCAAGAGCGTTTTCTTTCGAA
TTATTGAATTCGTCAAAATTGCCCGGATGCTTTGAAATTGTTAGCAGTATCCATGAAAGC
ATTGAGAACGATTCCGCC
>GYA|c37450_g1	start:2	end:256	frame:2	length:255
GAGATCCGGACACCGCCGGAGGTGCGGACGGACGAGTCGGAAACAGCGACGGTGTTGCGG
GAGCGGGCGGAGGCGGTCCGCCGGGTGGTGCGGAGCCTCGAGGACTGGCGGACGGCGCTG
CGGTGCGCGGCCGAGCGCGCACTGCTCCGCCGGCTCGAGGGCGGTTGTAGCGTGCCTGTG
GGCGTCCGGAGCGTGCTCTTTGACTTGCCGATGCCGTGTCCGTGGGCGCCAAAGGCAAGG
CTGACGCTGACGGGC
>GYA|c18865_g1	start:393	end:1	frame:-3	length:393
AGGCTATATATGAACGCCTTACCTATAGAACTGTTAATGGAGATTTTCGAGAGCTTCACA
AAGAGTCTCTATCCTGTGTCAAGCAACGCACTGGTAGCTTGTAGTCTGGTTTGCCGCAAA
TGGTCAGTGCTGGCTCAAAAGAGGTTGTTTAACCACGTGGCGCTGTTCTCTTACCATCAA
ATCTCAATGCTCCGAAGAACCCTAACGAGTTCGAATGAATTAGGCGGGTGGTTGCGTCGC
ATCACAGTCATTCTTCCGCGAAGGAACCCCGGAGCACCCGCTCCTGTTGCCCGGAGAATC
GCCGAGTGTTTGGAGCGCACACCCAACCTCAAGCACATCCGCTTGCATATCAGCGACAGA
GCTCTTCTCAACGATGCAATCATCGAACGCCTC
>GYA|c20771_g3	start:1	end:621	frame:1	length:621
CATGAATTGAATAAGAAGAATCACTCGGCCTGGGATGATTATGTCGCCAAGCACTCATTT
AAGATCACCGTTAACAGCTACAAATCAACGCTTTCTCAAACTCGAAAGAAGCACATCATC
GAGTCACTTTCTTACATGGATTTCCAAGGCCCGATCCTACTCCATGAACCAGATGTCGAG
ATCATGATCAGTGAAGAACATTATAGTGCCGACGAAGCCGATGATCGTACCCCTGCGGCT
GGCATAGAGCAGGTGAAAAGGATGTCAAATATCAAATTAAGACAGGTGTGGTTGGGCGAA
AAAATTTGCGATGGACAAAGGGGTTTGATTGACAGGTTCGATCTCAAGAAGCGCATTTAT
ATTGGCAACACTTCCATGGAAGCAGGTCTTTCGCTGCTGATGGCCAACCAAGGATTAGTG
GGACCTGCAACCTTTGTCAACGACCCCTTCACAGGAACTGGTTCGATGCTGTATGCTTCC
GCCTGGTTTGGAGCATACGTGTTCGGAAGCGATATCGACGGCAGACCGATGAGAGGAAAA
GAACACTCGATACATGATAGCGCAAAGCAATATGGCGTATCAGAGAAATTGGTTGATTGT
GCGGTATTCGACATGACACAA
>GYA|c38010_g1	start:238	end:2	frame:-3	length:237
AGACCAATGTATCCACCAAAGTCTCGTCTTCTCATGATGCCAGACTCGTGGTTCACCCCA
TTCCAGAAAGTTACCGGAGTCTCCGGACCATACCTCTTCTTCGGAGGACTCTTCGCCTTC
CTTGTCAACAAGGAGTTGTGGGTGTTTGAAGAGCAAGGGCACATGACTGTCGGATGGATT
CTGTTCTATCTTTTGGTCACCAGAACTGCTGGATACAAGATCGACCAAGGATTGTAC
>GYA|c27273_g1	start:551	end:6673	frame:2	length:6123
ATGCTCAGAAAAAAGGCCAGTCGCCCCGACATCCATGCCATCGATGATCCCCATCACATC
CCTACCGCTTTCCCTGAAGAACTCGCTCATCCCTCAAACAAGATCAAGAACCTCACCGGC
CTCACTGACGAGGAATGGCTCGCCCAGCAGCATCACCAGCACCCCTTCCACTCTCACTCC
CAATCTTCCCTCCCCGCCTCTCTCGCCTCCTCCTCCACCCCCAAAAAACAGCGCATCCGA
AAACTCACCGGCGCTGGCTCTCTCGGCTCAAAGGACAAGGCCATCCGTCCCGATCAGCCT
CCTCCCGTCTCCCAGCCGCCCGGATCCCTTGGCCCATCTGCTATCACTCACTCCCCTGCT
CCTGCCCACCAAGCAATCATCACCCTCGACACAAACCTCGACCAAATGGAGGGCATCATC
AACCGTGACCATGTGGCCCTCCAGCTCCGTCGCACAAGCAGCATGAGCGCCACCACAAGT
CTCCTCAATGCCCCTCGCGACCTTCTCCCTGCCCCCACTACCACCCTTCAATCCTCATCC
CAAAATGACAGCCCCACCCTCGCCACTGGCGGCACGCTCTTTGCCGACCCCTTCAACCCC
GGTCGCACCCTCGGCTCCCCCAGCTATTCCCCCCGCCCCCCGCCCTCCTCTGCCAACGAC
CCCCCCGCACCCGTCCCCGCGCGCCCCGACCCCATCCATTCCGCCCATCGCCAAAACCGC
AGCCTCGGCGGATCGAGCGTGCGCGACTTGGTCCACCATGCCGCCCAGCGGCGCGGCAGC
CAGGCCAGCCAGACCAGTCAGCACAGCACCCCCGGCCCCGCCCATCCCTCCGAGCACACC
AAGCCTGCCCACACCCCTACCCCCAGCCGCTCACTCGTCCCGGCCGCCCACCAGCAAATC
TCACCCTCCCGCAAGCCGTCGGGCTACCAGGCCAGCTGCCTCGGCCAGAGTGCCATTGCC
CCTGGTCCCCTCTCACTCGCCGGGCCCTTGAATGGCCAGGGATCGGGCCTCAGCGCCGGC
ATGGCCCTCGTCGCGGCCAGCACATTGACCGGAATCGGTGGCAGTCTCGCCGGCGGCAAC
CCCCCGCCCAGCGGCCTCGGAGGCGCCATGGCACCGGCCAACTGGACCGCCCCCGAGAGT
TGGGCCGTCAACCCAATGGACGGCAACGAGGGCGCAGACACGGACGCGGACTCGTCCGAG
GAGGACTCGGGCCTCCAGCCTGCCGACTTTTACGGGCCCCACCACGACCAGCCTGACGGA
CTCGAGCCCGGCGCGGTCGCGCTCGGCACAAGGTCCGGTCTCGCCGGCGCCCAGACGAAT
GGCAGCTTCAGCGGCGCCAGCACTACTACCGCCTACTCGCTCGGCGCCATGACGACTGGT
ACCTCGATTAGCGGGAGCCTGTTTAGCTCAACCACCGTCGCTGGCACCAGCGCCAGCACA
CATGCCGGCCTCATGATCCCGACCAACAACCGGCTAGGCTCGATCGACGAGAGCGCAGCC
AAGTCGGTCGGCTTTGGAACACCGGCCCTCGGCGGGCCCGGGGCCCCCAACAGTCGCAGA
CCGTCGGATGCGGGAGGGGTGAGCCTCTTGAATGGCTCAGATGGCAGCGGTCATGGGTCG
AGAGCGGCAGGAAATTGTAATGTATCGGGATCGATCTTGAATGGCAAAATCGGTGGGGCT
ACGAGGGCTATGCCTGCTGATGGGTCCAAATCGTGGACGATCAGAGTGTCTAGATCAGAT
GGCTCATTCACAACGCTCTCTTGCCCGTTAATGTATACAACTTCAGAGATCTGTAATCAG
TTGGGTAGGAAATTGTTTAATCAGAAACCACCGACCAGTTATAAGCTTTATATCAAGGAA
CGAGGATTAGAGAGAGTGATTGGACCAAATGAGAAACCGCTAATGTTCCAAAGAAGGAGA
CTCGAACAGGCTGGTTACACGGTTGCAGATCGGTTGGACGATGTGGGGAGATTGGATTAT
TCATATCTGATCAAGTTCATCTACAAGGAAGAATCATTAACTGCTGTTGCTGGTGATGAG
GATTTTCATGAGAATTATGAGTTTGTGGATTTACAGGCGCGGAGTATTCAAGCGATACCG
ATTGTGCTATTCAACCATGCGCCATTGCTGGTGAGCCTGAACCTGTCCAAGAACCCGAAG
CTGGACATCCCCTCGGACTTTATCCAGCTCTGTACCTCGCTCCGGGAGCTCAAGCTCTGT
CACATGGGCATGAAGCGCGTCCCGCCCTCGATCAGACAGTGCCACAGTCTCAGCCGGCTC
GATCTGTCCAACAATCGGATCGTCGACCTCGAACATGCCCGTCTGGATGACCTTGCTGAG
CTGATGGCGCTCAAGGCACACAACAATCGGCTCTGGACCCTGCCAGAGTACTTTACAGAC
TTTAGGAACCTTCGGTTGTTGAATATCTCGAATAACAAGTTTGAGAGCTTGGCGAGCGTG
ATTTGTCAGATTGAATCGCTAGTCGATTTGGATATCTCGTTTAACATGATCACCTCATTG
CCAATGGAGATTGGACAGCTGAAGAATCTCGAGCGATTTGTCTTTCTGGCGAATCCGATC
TCGAGTATCCCGAGCACGTTTAGTGGACTGAGACAGCTGAGGGAGCTCGACTGTCGACGG
TGCTTGTTGGGGGACATTGCGATCTTTAGCGAGCTACCGAAGCTGAAGAAGCTCCTGTGT
GAGAACAATGCGGCGACGATCCTGGACGGGAAGTTCAACTCGCTCCAAGAGCTCAACGCT
GGCAACAACTCGATCACCCGGCTCTTGCTCGTCGGCACCGGTGCGACGCTCGTCTCGCTC
AACGTCTCGCACGCCAAGATCTCATCGCTCGGACAGGAGTTCTTTGACGCGCTGGTGTCG
TGCGAGAGTCTGAACCTGGATAGCAACCAGATCAAGTCGTTCTCGGAGGCGTTTAGCCAG
CTGACGAACCTGCGGAACTTTTCGATGAAGAACAACCAGCTCACCTCTCTGCCAGACTCG
ATCGGCCAGCTCCAAAGGCTCCACACCCTCGACCTGGCCAACAACAACCTCGGCGCGCTA
CCGAAGACGATCTGGAGTTGCGGTCAGCTGATTGTGCTAAACGTGAGCTCGAACCTGATT
GATGAGTTCCCGATGCCCCCACTGGCGCTCTCGACGAGCGAGCCGGCTGAGGATGCCAAA
AAACCATCCGGGACCAACGCACCCCTCAACCCCACCAATCGGACCCTACCCCCACTGTCG
AATAGTCTCCAGGAGTTATTCTTGGGTGACAATGGTCTTGGGGATACCGTCTTTAGTCCG
ATCTCACTCTTGAGTGAATTAAGAGTGCTCAACTTGAGCTTCAATGATCTCTATGAGATC
CCATCCTTGACGTTATCGAAATGTGAATCATTAGAAGAACTCTATCTATCTGGAAACTCA
TTAACTTCATTACCTGGTGAAGATTTCGAAACGTTGAGGAACTTGAAAACTTTATTCGTG
AATGGAAACAAGTTACAAACTTTACCAGCTGAATTGGGTAAACTAAAACATTTAGAAAGT
TTAGATGTGGCTAGTAACGTTTTGAAATATAATGTTACAAATTGGCCTTATGATTGGAAT
TGGAATTGGAATTTGGATTTACAATACTTGAATCTATCAGGTAACAAACGATTAGAGATC
AAACCAGCAGCAGGACACCAACAGGATGCAGTAGCAGCAGCGAAGCGGAAGAATCTATCC
AACTTTAATGCGCTCCGACGGTTACGGGTGTTGGGATTGATGGATGTCACCTTGACGACG
CCATCGGTACCGGATGAGAGTGATGATCGACGGGTACGGGTGACTCAATCAGAGGTGAGC
TCGATGGGATACGGGATTGCGGACTCGATGGGCAGGGAGGACTATAATGTGGTGGGACTG
GATATGATCGTGTCCCGGTTCAGGAACAAGGACGACGAGTCGCTATTCGGGCTATTTGAC
GCACACTCCAAGACGCCATTTGGCGGCGGTCGGCTGGCCAAGTTTATGCATGATGGCTTC
TCGACCACGCTCGCTGGCGAGCTACGGAGGCTAAAGGAAAACGAGCCGGTTGAGGAGGCC
CTCAGACGGGCCTTTCTCAACATCAACCGCGACTATGGCAACATGGTCACTGGCCAGTTT
GATGCCCGCCGAAAGGGATCCAACGTGTCTCTGCAGCGCTCAGAGCGGCCGAGCATCACG
GCTGCGAATGCGGGCGTGGATGCAAAGTGCGGGGCGTCTGGGGTGGTGATGTATGTGGCC
AAGAAGACGATCTATGTTGCCAACGTCGGCGACGCGCTGGCGGTGGTGGCGAAGCGGGGC
GGGGCAGCGCTGCCGCTGGCGAGCAAGCACGACCCGTTTGACGCTGAGGAGATTGAGCGG
ATCCGGTCTGCCGAGGGCTGGGTGTCCCAGAAGGGCCTCGTGGCCGACGAGGTGGAGGTG
TCGCGCTCGTTTGGGTACTTTCACGTCCATCCGGCCATCAATGCCCGACCGTCGGTCTCG
ACGCTCGAGCTGTCTGATGATGATGAGTTTATCATCATCGCCAACGCTGGCCTGTGGGCG
CACATGACCTACCAGGCGGCGGTGGACGTGGCGCGGGCGCAGAACCGGAGGGCGGACCCG
ATGATGGCGGCCCAGAAGCTGCGGGACCTGGCGCTATCGTACGGGGCAGAGTCGAACCTG
ATGGTGATGGTGATTGCGCTGGGGGACCTGTTCAAGGCGAAGCGCCGGCTGACGTACCGG
GGCGCGGGGGGCGCGCAAATCGACGAGGAGGCCTACGGGGCGACGCGGGTGGCGGCGCGG
CGGGGCCAGCTGCTGGACGCGCCGGGGGAGAAGTATCTGACGCTGCTCGACCAGGAGGTT
GCGCCCCCGACGGGCATGGTCGCCCTCGTCTTTACCGACATCCGCAACTCGACCTCGCTC
TGGGAGACGAACCCGGGGATGCAGTCGGCGATGCGGATGCACAACCAGCTGCTGCGACGA
CAGCTACGAGCGATTGGGGGCTACGAAGTCAAGACGGAGGGGGACGCGTTCATGGTCTCG
TTTCCATCGGTCACGAGCGCACTACTGTGGTGCTTTACGGTCCAGGTGGAGTTATTGAGG
GAAGACTGGCCACAGGAGATCTTGGATAGTGAGGATGGAAAGGAGATATATGATTCGAAT
GGGATGCTATGTTATAGAGGACTCTCGGTTCGGATGGGGATCCATTGGGGCAACCCACAT
TGTGAGGCGGATCCGATCACGAGACGGATGGACTATTTTGGACCGATGGTGAACAGGTCA
GCGCGGATCAGTGGGGAGGCCAAGGGGGGAGAGATCACGGCATCACTTGATGTGATTGAG
ATTGTGAAGACGCTTTGTTTTGATCGATCAGAAGACGAGCCATCTGAACATGGACATGGC
GACAAGGCGAGCAGCGTGCTCGGAAACGAGCCCGAGACGGTACTCGATCCAGCAACACGA
AGGGACGTGGCGTCGATTCGAAAGATGGGATTCGGGATCAGTGAGATTGGAGAGAAGCGA
TTGAAAGGATTGGAGATGCCCGAGTTGTTGTCGTTGATCTATCCGAGAGCGTTGGCGGGC
AGGTTGAATCAACAAGGAGCCTCGATCGGGGGACGGGATAGCAAGGTTGATGAGGTGTAT
GAACCGTCGCCGAGGATGTTGGATGTGAATCATATCAGACAGTTGGCGATGCTGGTGATG
AGGCTCGAAGCTGTGTCAGCGGCAACAGTACATGCACCATTGGGATTCAATCCATCAACG
GTCACTGCTAGCTCATCATCATCATCATCATCAGGAGGAATCGGAGCAGCAGCTGGGAAC
CCAACAGGAGGCGGCGGCTCGAGTTCGATGGCGACGACGAATCGACAACGAGGACGACTG
GTCCATCCACAGCTGGTAGCCTATCCGATCCGATCTGAATCAACCGATGAGGAGCTCGGG
GCGATCTTGGAGAACCAGATCATCAGGATCGAGAACGTGTTGTCGAGCATGGAGTTGAGA
CAACTCGGGCCGGTGTATGATGTTCTGGTCGCGCTTGGAGAGGTTTGTAGGATCAAGCCG
GGGGTGGTGAGAGGTGCGGTTGAGAGGTTTGTTGGGTTGGGAAGAGGGAGTGGGTTGTTT
TGA
>GYA|c5756_g1	start:1244	end:264	frame:-3	length:981
CAGGGTTTCAACGATTACTCTGATGGTGAGAACGATGGCGTCAAGCCCCTCGCCTTTTCT
GCTTCCAAGTCAGGGTTTTCTGATGGTCCTAGATCTGCAAAATCTGTGGATCTAAATAAG
CAGGCTGACAAAGCTGGTAAGAGAAAGAGGAAGAATCAGTACCGAGGAATTCGGCAGCGC
CCATGGGGTAAATGGGCTGCTGAGATCCGTGACCCAAGGAAAGGGGTCCGGGTTTGGCTT
GGAACTTTCAACACTGCTGAAGAAGCTGCAAGAGCCTATGATGCCGAGGCAAGGAAGATT
CGTGGCAAGAAAGCTAAGGTAAATTTCCCTGATGAAGCTCCATCTAATGCCCCAAGGCAT
ATAATCAAGGCAAATACTCATAAAGTACTTGCCAAGGAAAGCCCAATCTCTGATCAGCCT
AGCCTGAACAACAATTTCAATTTCATAAACAACCTAGATGATGATTACTACATGAATTTT
GTGGAAGAGAAACCACAAACTAAGCCATATGCGCTTACCGATGCCTACCCTGCCTCTGGA
GATGGTGGGCTCAGTTCATTTACCCCGTCAGAGGGTACTACTACCCTTTATTTTAATTCA
GATCAGGGAAGTAACTCGCTTGGTTGTTCTGACTTTGGGTGGGGAGAATATAATGCAAAG
ACACCAGAAATATCATCTCTTCTTTCAGCAACTATAGAAGGTGATGAAGCTCAGTTTGTA
GAAGATGCTAATCCTTCAAAGAAACTGAAGTCTAGCCCTGTAGATGTGGCACCTATTGAA
GAAAATAATGTGAAGAATTTGTCTGAAGAGCTTTCTGCTTTCGAGTCCCAAATGAAATTC
CTTCAGATCCCGTATCTTGAGGGCAACTGGGATGCTTCAGTGGATACATTCCTTGGTGGA
GATGCAACTCAGGATGGTGGAAACCCGGTGGATCTTTGGACCTTTGATGATCTTCCTTCC
ATGGTGGAGGGAGTTTTCTGA
>GYA|c40778_g1	start:221	end:3	frame:-3	length:219
TTCGAGTACGTGCGTCCGGACAAGGGCTATCGATTCTTTGTGGAGCAAGTCAGCCACCAC
CCACCGATCGGAGCTGCGTGGGCCGAATCGCCCAAATGGGACTACTGGGGTGAATCCTCC
CTCAAGTCCAAGTTCTACGGAAAATCCTTCGATATCAACCTGCTGGGCACATGGTTCCTG
AAGCTGCGACCTTCTACCGGTGGAGAGGAACTCTACACC
>GYA|c3504_g1	start:2	end:205	frame:2	length:204
ATCCCCGACTACAAGCTCGCATTCGAGCACTTCTGCGTCCACGCCGCCAGCAAGACCGTG
CTGGACGAGCTGCAGAGGAACTTGGGATTGAGCGACAGCAACGTGGAGGCTTCGCGCATG
ACCCTGCACCGCTTCGGCAACACTTCGAGCAGCAGCATTTGGTACGAGTTGGCGTATTTG
GAAGCTAAGGAGAGGGTGAAAAGG
>GYA|c37343_g1	start:3	end:158	frame:3	length:156
AATTGTACCGTCGTAAAATCAGCTCTACAAACAATTTACCAACATCAGAATCAAAACGCC
GCCTTGCATCCGGTTGGAGCCGTTGCCTCCACCAGCAGGTCATGGCAAGATATCCTTTGC
GGTTTCGGAGTCCAAGTGGCACTTTTTGGGTTTTAA
>GYA|c17097_g1	start:77	end:730	frame:2	length:654
GAGGAGATGGAGGAACTGAGAGAGGCCTTCAGTAAAGTGGATGTGGACGGTAACGGTCAC
ATCAGCACCGACGAGCTGACACAACTCTTCAGGGTGGCGAACCTTCCTCTGCCGGGATAC
CGTGTGCGTGAGATCGTCCAGGAGCTCAGCCGGACCATGGACCTCAACCAGGACGGCAAG
ATCACCTTCGACGAGTTCGCCAAGGTGGTCCATGACCTGAAGAGCTCAGAAGTGGCCAAG
ACCTTCCGTAAAGCCATTAATAAGAAGGAGGGCATCTGTTCAGTGGCTGGAACCTCAGAA
CAGTCTGGAACGCAGCACTCGTACTCCGAGGAGGAGAAGGTGGCGTTCGTGAACTGGGTC
AATAAAGCGCTGGAGAAGGATCCGGACTGCCAGCATGTTCTTCCTATGGATCCCAGCTCC
AACGATCTGTTCACCGCGGTGGGCGACGGCATCGTGCTCTGTAAAATGATCAACCTGTCT
GTGGCGGACACCATCGACGAGAGAACCATCAACAAGAAGAAGCTCACACCCTTCACCATC
CAGGAGAATCTGAACCTGGCGCTGAACTCGGCCTCCGCCATTGGCTGCCACGTGGTGAAC
ATTGGAGCAGAGGACCTGAAAGAGGGCAGGCAGCATTTAGTGCTGGGACTCCTG
>GYA|c34638_g1	start:1	end:219	frame:1	length:219
GAAAAATTTTATAAGCTAAAATCCCAGCTCCAGGGTGTAGCTCTTAGAATTCAGACTTTG
AAGTCAACACAAGCCATGGGGGAGGCAATGAAAGGTGTCACAAAAGCAATGGGCCAGATG
AATAGGCAGATGAACTTGCCATCTCTCCAGAGAATAATGCAAGAATTTGAGAGGCAGAAT
GAGAAAATGGAAATGGTTACCGAAGTCATGGGAGACGCC
>GYA|c13600_g1	start:333	end:1	frame:-3	length:333
ATGGACGAGAAGCAACGTCTTCAGGCTTACCGCTTTGTCGCCTACTCGGCTGTTACCTTC
TCGGTTGTCGCCGTTTTCTCGCTGTGCATCACCCTTCCATTGGTGTACAACTATGTTGAT
GGAATCAAGACCCAGATCAACCATGAGATCAAGTTCTGCAAGCACTCTGCTCGTGACATT
TTCGCTGAGGTGAACCACATCCGTGGATCTCCAAAGAACGCTTCCCGTTTCGCCCGTCAA
GCTGGATACGGAACCGATGAGGCTGTTGAGACCGGAAACACCGGATCCCAAGGAGGATCA
TGCTCTGGATGCTGCCTTCCAGGAGCCGCTGGA
>GYA|c23849_g1	start:2321	end:75	frame:-1	length:2247
TGCGAAGATGACAATCACTTTAAACCAAATCACAACCTCACTCTCGTCAACCACCACATC
TCCCACGCAGTCCCCCTCGAGCCATTCGACAACCAGGTGGGCGGTCATCATTCCATCTTT
AGATTCTCTCGTCGGGCCGTTTGCAAGCCCTTGGTCAGTCGCGAAAACACGTTTTATGAG
GCCGTCGAGAGAGACCATCCAGAGTTGCTCGCATTCGTCCCTCAGTATCTCGGCGTCCTC
AATGTTACTTATCGCAGGGCCAGCACCCCCCGCCCCGCCCATGGCGACTCGAGCCAAGCT
CGCCTCAGCTCTCATCCCCCACCTGCCCGCCGTCGGCGCATCTTTCGCAGGAAGGATGGC
AGGAGCGGTCATGTCAGCGCTGATGAGGACGAGATCCCAGAGGTCACTTTGAGCCAGAAC
CGACACATTCTACCCGACTCATCCCTTTGGAGCCGCATCGATCCCCCTCTGGACTACATT
GAGCCAACCGATGCACAATCCACTAACTCTCTCCTAGACCCAGACACTCGTTCTGAGGCT
GATCACCAATTTCAATCCGATCTCTTGACTCCGTCCTCTGGCATGGCTCCAACTCCGCTC
CAGATCCCTGGCTCCAAGCACGACCACGGCTCGCCTCTGACGCCATACAGCACTCCAGTC
GGCTCACCCCTCAACAACATCCTCTTGACCGAACCCAACAATCAGTCTGGCACCCCCTTC
AACGCCCCATCACGTCCCACATCATCTCTCATCCGTCCCCCGGGCTTTTCATCCCATTCA
GCCATCCATGGCCGCGGCTCGACCCAGGTCAACCGCAAGCTGTGTGAACAAGTGCTGCGA
GAGGTCTTCAGTAGCCCGAAACTCTACCAAGATGGCCAGCTCCACAAGCCGCCCTGGAGA
AATGGCCGCCGCACGTCCCATGTCGAGGCCAGCCTCGATTCCCTTGGGGCGCCACCCCCG
GAGATCTTTACGCCCCCAAAGAGCCCCAACTGCTTGCGCAGGTTTGGGTACCTGGTTCCC
GATCACTCGGCTGGCTCGCGAAGCCGCACGTTGGCGCAACCCAGTGACGGTCGACCCGAG
ATCCGGAGATCGATGAGTGATAGTCACATGATCAGGGAGCGGCACTCGGAGCCCGCCCTC
TCTGGAGGACCATCTGAACAGGAAGTCTCTAGCGTCCCTATACGCCCCCAGGCCCTGCAA
ACCATCCCACCTCCCCGACGCTCCAAGGCGTCCCAGGAGGCATCTGGGTCGCTGACATTT
GAGCCTGCGCTGCCAGAGCTGGTGGACCAGCTCCAGCTTGGCCCCCTCGTCGGGCCGGTT
GGGGCCCCACTTTCCGCGGAACAGCACTCGCCCGTCCGGCAGGAGCAATTCCTGCTGATG
GAAGACCTCACTGGCCGACTGCGGTGTCCATGTGTGCTGGACTTGAAGATGGGCACGCGG
CAGTACGGGATTGACGCGTCGCCAGAGAAGAAGATTAGTCAGACGCTCAAGTGTAAGCAA
ACCACGAGCGGGAACCTGGGGGTACGGATCTGCGGGATGCAAGTCTTCAAAGCGTCGCAG
AACAGGTACACGTTCCAAGACAAGTACTTTGGACGCCAGATTGGCACCGAGGCCTTTACC
CAAACACTTGCCCAGTTCTTCCACGATGGTCAGCGGTTCCTGGTGTACCAGATCCCAGAG
ATGCTCGCAAAGCTGTACCGCCTGGCGGGGATCGTGAGCAAGCTTGACCGGTACAGGTTT
TATGCCGCCAGTCTGCTCTTCATATACGATGGCGACAGGGAGGCGCAGCGGGCGTATGAG
GCCTTTTTGGCGGAGCGTGCCGAGGGCGGCGGGAAGGGGCGGGCGGGGGCGCCACGGGAG
CGGCTGGCGCAGGTGCCCGAGGACAGCCATCCGGGTGAGGTGAACATCCGGCTGATTGAC
TTTGCCCACTGCACGACGGGCGACGACTTTCTGCTCCCGAGCGAACCCGCGCGGGAGGAC
GACCCCGGGCGCCCCCGAGCCACCTTCCCTCCAACGCATCCGGACCAGCCCGACTGCGGC
TTCCTGCTCGGGCTCAAGAGTCTCTGTGCGGCGCTGAAGGAGATGTGGGAAAGCGAACGG
CGAAGGGCGGGTGAAGGCGGTGTGGTTGGCCCGTTGGAGGTGTCTGGGGCAGATGTTTGG
GAGGCTATCTTTGGACCTGGAGCTGAAGATTGTGGAGTTGGAGAGGAATTTGAGATGCAT
GCATTTGCATCATTATCAACAGCATAA
>GYA|c34596_g1	start:91	end:444	frame:1	length:354
ACTTACAGGTCTGGAAAGACTAAAGAAGCATCTTGGAGGAGGTCACAGCTTAGGGCTTTG
CTTAATCTACTTCAGGAAAGAGAAGATGACATTTTCCAGGCTCTCAAACAGGACATTGGC
AAACATCCTGTTGAGTCCTACAGAGATGAGATAGGAACACTGATAAAATCTGTAAATTAT
GCTTTGGGATGCTTAAAGCAATGGATGTCAAGCAAAAGGGCTAAGTTGCCTGTAGTTGCA
TTCCCTTCAACAGCAGAATTGGTTCCTGAGCCTCTTGGTCTTGTCCTTGTTATGTCATCT
TGGAATTTTCCCTTTGGACTATCATTGGAACCTTTAATTGGAGCAATAGCTGCA
>GYA|c27199_g2	start:1973	end:3	frame:-1	length:1971
GATCAACTCAGACGGACGCAAGAAGAGTGTCAGGCCTGGAAGGCACGTTTCGAAGAGACC
CAGGACCGTCTCAACGCGCTCGAGGGCGCGCAAGCGGACCGTGTGCGGGATGACCAGAGA
CGGCTCGAGGAGGACTATTGCGAGCGGATCGAGCAAATGGAGCGCGCCTTTGAAGCCGAG
CTCAGACAGGCCTCGGACCAGACAGCCGCGCTCGAGGCCGCGAACGCCCAGAGCGCATCT
GAGCTCGACGAGCGCGCGGCCGCGATTGTGGCACTCCAACATGAGATGTCTCAGATGGAC
AGCGAGCTCGGCCGAAGTGCGAATCAGCTGATGGAGCTCTCGTCGGCCAAGGCCGCGCTC
GAGAGCCAGCTCGACGCAAGTCGGGCCGAGCTCGCCCGGCTCGCGGCCGACAACCAGCGC
CGGGTCGACCAGGTCACCGAGCACTACCACACCATCCAGGCCAAGCTCCACATGGACCTC
GACCAGATGTCTGCCGAGTACCAGAGCCTGCTCCAGCAGTCATTTGCTGCCGGCACGGCT
CCAACCGCGGCGGCGGTCGATTGCAAGCCAGACTACGCACGGGAGGCTCAACAATTGAAC
GGGCAGGTCCAGAGTCTCCAACGCCTCGTAGAGAGCTACGAGGCAGAAAAACGGGGGTGG
GAAGCTGAGAGGAAGAGGCTACAAGAAGCCGTGCATGATGCACATTCTCAAGCGCTCTCA
AACGAACGATTCGAACCCCATCACCTCTTCCACGACCAAAGCCTGACCCAGTTTCACTTG
CCTACTTCGAGGCCCAAACAAAATACCAACACGGACGACGACGAGGAGGAGGAGGAGAAG
GACGAGCATGGGTTCTCGGACGCAATAGCGGATGAGGAAGAGCTCCCGTTAATCGATATC
ACGCTCACACCCGACGTCGACGATGACGATGGCTTGGAGCTGAAGCCGGTCTGGGGCAGC
CACGGGCGCCCGACGCCCGATGCGTCGGCCGAGCGCATCCCTCAAGTCGACCGTGTGAGT
CCGGTTGACGAGCCCAAGGCTGGGCGGCAGTCTCTGGGCGACCGGCAGACGTCTGGAGCG
GAGGAGGCGGCCGAGGACAAGGAGAGTCTGGTCGCAGAGCTGAACGCCAAAATCGCGGCG
CTCGAGGCGCTTGTCGGGCAACTCCAGTTGGCGGCTGCGAGCCAGGTGGAGGCGCAGACG
GCTGACGCAGATGCGCTGGCAGAGCTGCGTGCGGACTTGGCGCGGGTCGAGGCCCAGGCG
GCTGGTGAGCGGGAGCAGAACGCGGAGACGGAGCGCGAGCGGGCCGGAGAACTGGAAGCC
GTGCGCGCGCAGCTGGGCGCGGCCGCGGAGGCACGCGAGGCGGCGCTGGAGGCCGCGATG
GAGGGGATTAAGAAGACTTTGGTGGACGCTGATTTACATGAGAGAGTGCTCTTGCAGCTG
GCGGGCTGTGAGGCTGAGATTGAGAGACTGAGACAAGAGCTGGAAGTTGCGCAAGAGAGC
GGGCGTGGGATGGAATCGAGGTACCAGGAAGAAGTGTCAGTGCTCCAGAGAGAAATCAGG
GATATCAAGCAAGACAGTTCTAGTACGGTTGCGAGAATTTTGGAGGAACACGAACAAGTA
GTTTGTCAGTTGAAGTCTGAAAGCGAAGAGGTCTTGAAGAGAGAACGAGGAGCGCTAGAA
GAACAACTGGATGAAGCGGGTTTGGAGCTACAGAACCGAACGGGCGAGTTGATTGAGGAG
ATTGAGAAACTGAAGAAGATGAGGACAGATTCGGATGGCGTTGAAGAGGGATTATCGAAG
CGAATAGTCGAGATTGAAGAAGAGGTAGCTAGGGTGAATTTAGAGTTGGAAGGTGCGCGG
GACAGCGGGAGGGTGTTGGAGTCTTCTTACCAACAAGAGCTCTCTGCGCTTGAACAACGA
ATCGGGGTGATGAAGCAAGAGAGTTCTGGAACGGTTGCGAGGCTTGTTGAA
>GYA|c3655_g1	start:17	end:394	frame:2	length:378
GCTGGGCGAGCCACGAGAGATACCATCTTTGAATCGCGTTCTGTGCCGAAGAAGACGATT
GTTCCTTTGAAACCGATAGCAAGCGGATCTACATTGTCAGGTCCACCGAGCGCCCGAGCT
GTCTCTGGGGTCGGAATCAAGCGGAAAGCAATGAGCCCGACCAGCACAACACAGCCGCTA
AAACGAACCCAGCCCGGGAAGCCTCTCTCCAGGACAAATGGTGCAACGTCGTCTGGCTCA
GCCTCGCGTCTGAAGAATGTTGCGAGTCAGTCCGAGGGAGAGGATGAGGAAGACGAGTAC
GAGGAGGACAGTGCGGTCGAAGTCGAAACCGTCTCGCCAGCGATTCGAGATGAGATATGG
AAGATCATGGGCAAAGAC
>GYA|c5815_g1	start:512	end:3	frame:-2	length:510
AAGAAGGAGATGGAAGTGGTGAGGGGTATTGACCTGCAGAGATACATGGGGAGGTGGTAC
GAGATAGCTTCATTTCCCTCATTTTTTCAGCCCAAGAATGGTATCAACACAAGGGCCACC
TACACTCTCGAGGCGGATGGCACTACTGTCCGCGTCCTCAACGAGACTTGGAGTGATGGC
AAGAGGAGCTACATAGAAGGCACTGCTTACAAGGCTGATCCCAAGAGTGACCAGGCCAAG
CTCAAAGTCAAGTTCTATGTTCCTCCTTTCCTCCCCATTATCCCTGTTGTTGGAGACTAC
TGGGTTTTGTTCCTTGATGAAGAATACCAGTATGCTTTGATTGGCCAGCCTACCAGGAAG
TATCTTTGGATATTATGCAGGCAGACCCATATGGATGAAGAGATCTACGAGATGCTAGTT
GAGAAGGCCAAAGAAGTTGGGTATGATGTGAGCAAACTCCGCAAGACAACCCAGACTGAT
CCTCCCCCAGAAGGAGAAGGCCCCCAGGAC
>GYA|c24762_g1	start:2580	end:1198	frame:-1	length:1383
ATGAGAGAAATCATCACGCTTGCAACTGGCCAGGCTGGTAATCAGGTTTCTAGCTCATTC
TGGCTCAACATCCTGAAAGAGCATGCACTTTCTCCCGATGGCAAACCTTTACCAGAAGGA
ACTGAGGATCAGCACAATCGGCTAGGCGTCTTTTTCAGCGAGGCTTCGGCTGATAAATGG
GTTCCTCGGGCGTTGAACATTGACCTCGAGCCCAACACGATGGAGGCTATCCGATCGGGT
CCACTAGGGAAGCTGCACAGGCCAGATAATTATGTTAACGGACAGTCGGGAGCCGGAAAC
AATTTCGCCAAGGGATTCTACACGGAGGGCGCAGAACTTGTGGAGAGTGTCATGGAAGTA
GTCAGGCATGAAACCGAGCGATGCGAAATTCTCCAAGGATTCCAAGTCGTCCACTCCTTA
GGCGGCGGCACGGGCAGTGGCCTTGGAACCCTGATCATGAGCAAGCTAAAGGAAGAGTTC
CCTGACCGGATGATGAACTCGTGGTCTATACTCCCCAGTCCGAAGGTCTCTGACACCGTA
GTGGAGCCCTACAATGCAACTCTTTGCTTTCACCAGCTGGTCGAAATGAGCGACTTGACG
TTTAACATCGACAATGAGGCGCTCTTTGACATCTGTCAAAGAACACTCAAAAAGAGTCAT
CCTAGCTACGGTGACCTCAACGCCCTTGTCGCGAATGTGATGGCCGGTTGCTCCACAACT
TTGCGTTTTCCCGGTCAACTGAACGCAGATCTCCGAAAACTAGCCGTCAACATGGTTCCC
TTTCCACGGTTGCATTTCTTGATGTGCGGATTCGCCCCACTCATCGCCCCTGACTCGGCA
GCTTATCAGAAGATCAGTGTCCCCGAGCTTACACAACAAGTTTTTTCCCCGCAATCCATG
ATGGCGGCTTCTGATCCGCGGTTAGGTCGATACCTCACAGCTGCCACAATCTTTCGAGGT
GCAAGCGTGTCTTCTCGAGATGTTGAAGATTCGATGGTTGCTGTTCAAGAGAAAAATTCC
GATTTCTTTGTGGATTGGATCCCCAATTCAGTTATGACATCTCTTTGTCAAGTCCCTCCT
CATGGGCTTCGCATGGCTGCCACTTTTATTGGCAACTCTACTGCCCAGCAGGAATTATTC
AAACGCACTCAGGCTCAATACGCGGCAATGTTCCGGCGAAGGGCATTTTTGCATTGGTAC
ACCAACGAAGGCATGGACGAAATGGAATTCACCGAGGCTGAATCCAATCTGATCGACCTG
ATCACTGAATATCAACAGTATTCAACAGCCGAGGTCGGCGACGAACTTGAGGAAGAAGTA
TACGAAGAAGACTGCTCAAATCAAGACAACGGATACGAAAATGGTGAATTACCCGAGGAA
TAA
>GYA|c4349_g1	start:2	end:295	frame:2	length:294
CCGCAAACGCCAGCGGAGTTGATTAGTGCGACCAAGAGCCGCCAACCTATGGAGCTGCAG
AGGGTTGACATCCTCGCTCAAATCGAGAAAAGCGAGGTTTACAACAAGTTGGCCCAGGAT
GAGAAGATGCACCATGTCTTATTCAGTGAGAAAATACCAAGCGGGCATAGGGAATATCAT
GTAGGACAAGGCCTCTTGTTCGGCAAGGGGAAGCTTGAAATTGATCCTTTGGTGTTCCAT
GATGTGAATCACGGTGAATTAACCGTGATTTATCACCTAGGTGCTGAGTTAGGG
>GYA|c43378_g1	start:3	end:221	frame:3	length:219
TCCTGCCCTCAATGCAAAACCCGATACAAGAGACATAAAGGAAGCCCAGCTATTGGTGGT
GATGCAGAGGAGGACGGTGATGCTGATGTTGGTGCAAATGATATTCATTACAATTCACAA
AATCAAAACGAGAAGCAGAAGGTCGCAGAGCGCATGTTGAGCTGGCACATGACATATGGA
CGAGGAGAAGAAATTGGGGCTCCAAACTTTGATAAAGAG
>GYA|c45257_g1	start:3	end:203	frame:3	length:201
GGAATGCAGCATGGTGAGAGGATTGTGTTTCAAGGAGAAGCCGATCAAGCGCCTGATACG
ATTACGGGAGACATTGTTTTTGTGTTGCAACTGAAGGACCATGCCAAGTTCAAGCGGAAA
TATGACGATCTCTACGTAGAGCATACCCTCAGTTTAACGGAGGCCCTCTGTGGGTTTCAG
TTTGCTTTGACTCATCTTGAT
>GYA|c1180_g1	start:74	end:313	frame:2	length:240
GAGGAGGACAAGAAGCCCATGGACCAAGGAGCTCACATAAACTTGAAGGTCAAGGGCCAG
GATGGTAACGAGGTGTTCTTTAGGATCAAAAGAAGCACCCAGTTACGGAAGCTTATGTCT
GCTTATTGTGATCGACAGTCAGTGGAGTTAAACTCCATTGCATTCTTATTTGATGGTCGC
CGACTCCGTGGAGAGCAGACTCCAGATGAGCTTGAAATGGAGGATGGTGATGAAATTGAT
>GYA|c40171_g1	start:8	end:424	frame:2	length:417
TCAATGGATGCCATTAGACGCATATCGGGCGATGATTTTGGATTTGGAAATTACTATGCA
GTCGAGAGAGAAGAGGAAGATGGGGGGCGAGATGAGATGGACGGGAGCGGAGGTGGGATG
ATTAGTCGGGCAGCGGAGATTGTAGAGACTGCACGAGAGATTGTCGGTGCGATCTGGAGC
GTTGGATCGCGGTCGATCTGGGGCGGAGAGGGCGAGAGGGAGGGGCGAGCTGGAGAGGTG
GTGGGGCCCAGGGACGATCAGCGGCGGGCGGTTGTGAGGCGAGCGTCAACGGGTGGATTG
GTTGGTACTGAGGACACGGAAGGAAATCACCTCACAGCTCAGCAAACGCGGCCTCCTCTG
ACTCATCCTCGGCGGTCGTCAACAATCAGTATTACACCCAGTAGAGATGATGCCTGA
>GYA|c45007_g1	start:202	end:2	frame:-2	length:201
CACTCTTTCCTTCCCAAGAAAACCAACCAAACAAACCCAAAATCATCATCCATGAGAGTG
AAATGTGCTGCAATTGGCAATGGACTATTCACCCAAACATCCCCGGAAGTCCGCCGAATA
GTCCCCGACAACATTCAAGGCCTCCCAACCGTGAAAGTGGTGTATGTAGTCCTTGAAGCT
CAATACCAATCGTCCCTCTCC
>GYA|c45064_g1	start:156	end:1	frame:-3	length:184
ATGATCTATAGGGAAATGCAGATACAAACAGAGTATGGGGAAAGAATGGCATTCAAGGCT
ATGTTATTACCAGACCAAATATCCACAAGAGTTTGTAGAATTCAAGATTCTCCTTGATGG
TGGTTTGCTTCCTGGCTGGGAAAGCTCATTACCGAAGTTTCCTACATCGGATCTGGTGGA
TGCC
>GYA|c35312_g1	start:1	end:207	frame:1	length:207
AACACTGGAGATGATGTCAGGAAGATATGGTTGCAGTCTTGCCGTGAGAGTTTTGTAAAA
ATGCTTTCAGACAAACAGTTACGGGAAACAGAAGAAATTAAAGCAAAGGCTCAGATTTCT
CATGCACAACCAGATGATCTTATTGACTTCTACCATTTAAAGAGCAGGAAGGGTATGAGC
CAGCTTGAGCTGGAAGATGAGGTCCAG
>GYA|c22257_g1	start:1536	end:502	frame:-3	length:1035
ATGCTCAGCGTACTTTTTGTTGGTCTCTTGGCCTCCCTATCCCCCAATGCCCGCATCTTT
GCCACCGCAGCCACCCCGCCCAGCACTTCTAAAATATCCGACTCACCGCCGAGCCCTTCA
ACTTACCCATCATCATCCATCGTCGCCACCGCCGTTCTCGCTGGGCGTTACGACGTCTCG
GGCCAAGTCCAATTTACTTTAGAACAAGCTGCTGATGCCGTCGCGGTGACGGTCTCCGTC
ACTGGCTTGATGGCCCTCAACTCAACGGCCTCTTACGCCTATCACATCCACACCAATCCG
ATTTCAAGCGATGGAAATTGCTCAAGTGCCCTGGGTCATTTGGACCCTTTAAATGTCACT
GACGCGCTAGTCTGTGATCCATCGTTCAGCCAGTATTGTCAAGAAGGGGATCTCGCGGGC
CGAAATGGCAAGCTGTCGGGCAATCAATCCACCGCAAACGCGACATACATGGACAACTAC
CTGAGGTTTTGGCCCCAGCCGTTCAGCATTCTTGGGCGCAGTGTTGTTGTTCATATGCCA
AACTCTACCCGAATTGCATGCGGTAATATTACTTCGATGGTCGATGGTACTGCTGACAGT
GAGGGAAAGCCAACCCTGCTGAGCTCGAACTACACCACTCAGTACCCCTCCCAAGCGCCT
CCGACTCCTGCCGTCAAGTTTGAACCATTTGTCGGTACCGCGGCCCAACCTGCTGTCCTG
TCGCAAATAACTTTGCCAAACCCTCTGCCCAGCCTCTCGGAAGTGCCCAATGTCATCCTA
GGCACGAATGTCACGACGCAGACGATCAATAACCGCACAGTGAACGCCACATTGCCAGCT
GCTCTCCCTGCGTCGAAGCCTTTTAATTACACGCTTGGCGCTGTCCTCCCCACTCAATCG
GAAGTGTCCAACAACACTGTCGACAGTAGCCATGGTGTGGCGCGCAATGCAGCAACGAGT
GGGGATAGCAAGCTTCAATTCACCCCCGGCTTCTTGGCCAGCTTGATGGCTGGCGCGATG
GCAGTGCTTATTTAG
>GYA|c5314_g1	start:543	end:1	frame:-2	length:543
GCAATCTTCAGCGATAGCCAGGCGGCTCTGAATTTTTCTTCCTCCCCTTTCCATGCATCG
CCGGGGCAATACCTGGCCCACGCTAACTACCATCTTATCAACGCCATTCTAGAATCGAGT
GCTCTTCGTCTCTACTGGTGCCCGGGGCACGAAAAGATCGAGGGCAACGAGCTCGTGGAC
ACCCTGGCAAAGCAGACCGCTTCGGACGAGTTGAACATCGACTCAGGATCCTTCCCCTCG
AGCCTAGCGAAGCTCAGACAACTGACTGGCTCGCTTTTTCTCAAGCCCACAGCCCTCACG
GAGGTAGAACAGAAACGTGTCGGGTTCAAACACAATCCGAAAGCCATTCGTAAATCCCTT
GATGCCCTCGAAAAGGGCCCTGCGGCAATTGTTCAGCAACTTCGAACGGGCCACGTCCCT
CTAAACTCTTACCTTCATAGATTCAAGCGAGCTGAGTCCCCCCTTTGCGACCTATGCAAG
CTCACGGAAACCATTCCTCACTTCCTGTTACACTGTCCCAAATACAGAACTCAACGCAAC
ACC
>GYA|c14228_g1	start:1027	end:404	frame:-2	length:624
ATGTCCGGTTTGGAAAAATCTCTCTTCCAGCTTAAATTTACGGCCAAACAGCTCCAAAAA
CAGTCACGGAAAGCCACCAAAGATGAAACCGCCGAAAAAGCGAAGCTCAAAAAGGCTTTG
CAACAAAGCAACATGGACGGCGCAAGGATATATGCGGCTAATGCCATCCGGAAGCACAAC
GAATCATTGAACCTCCTGAGGCTTTCGTCACGTATCGACGCTGTTAGCAGTCGAGTGGAG
ACCGCGGTGACGATGAGAAGCGTCACCTCGGGAATGACCGGGGTAGTGCGGGGCATGGAC
AGAGCGATGGAAAGCATGAACCTGGATCGAATCACGATGGTAATGGATAAGTTTGAGTCT
CAATTTGAAAACTTGGACGCCCAGACCGGCTACATGGAATCAGCCATGAGTCAAACGACA
GCCACCTCGATGCCTCAGGACCAGATCGATCTTCTGATGCAGCAAGTCGCCGACGAAGCC
GGGTTGGAGATACAGCATGGGTTGGGCGACGCGCAGGTGCCCACCTCTTCAGTAGGCGTC
GCCGACAAGGAACCCGCAGCCCAGCCAGTGGGTGAAGAGGACGCGTTGGCTCAACGGCTA
CGAGCACTCAGGCCAGCAACATAG
>GYA|c169_g1	start:809	end:3	frame:-3	length:807
GAGGCTCCAGAAGACCCAAAAAATTTGATTAATATTGATAAGCCTATCAAAGAACTTCCT
GCTTCGATAGCTATTCCAAAAGAAAAACCACTTACAGGTGAGCAACAAAAAATGTATGAC
GAAGTGCTAAAACATTTCAGTAACCCTGACTTGAAGGTTTATACAAGTGAAAAAAATAAG
TCGGAGGATGATCTTAAACCCTTAGAGGAAGAAGAAAAGGCATGGTTGACAAGAGAATGT
TTTTTACGTTACCTAAGGGCTACTAAATGGGTGCTAAAAGACTGTATCGATAGAATCACC
ATGACTCTAGCGTGGAGAAGAGAATTCGGTATTAGTCATTTAGGTGAAGAGCATGGTGAT
AAAATAACAGCTGACTTGGTGGCCGTCGAGAACGAATCAGGTAAGCAGGTGATTTTGGGT
TACGAAAACGATGCTAGACCTATCTTATATTTGAAACCGGGCAGACAAAATACAAAGACT
TCTCACAGACAGGTACAGCACTTGGTCTTCATGTTGGAAAGAGTTATCGATTTTATGCCA
GCTGGTCAAGACTCTCTAGCTTTGCTAATAGACTTTAAAGATTACCCTGATGTTCCTAAA
GTACCTGGCAATAGTAAAATCCCACCTATTGGTGTAGGGAAAGAAGTGCTGCATATTCTA
CAAACTCATTATCCAGAAAGACTAGGAAAAGCACTTTTGACGAATATTCCTTGGTTAGCA
TGGACTTTCTTGAAGTTAATTCACCCTTTTATTGACCCACTGACCCGTGAAAAGCTAGTT
TTTGATGAACCATTTGTTAAATATGTC
>GYA|c22313_g1	start:17	end:772	frame:2	length:756
ATCATGGCGAACGATTTTGAGACGATGATCCAGTCCTCTACACTAATCAAGCAAGGAGCC
GAAGCCAAGGTATACAAATTCAAGTTGGTCACCAGCGAAGCCGAGCGGGATGAAGTATAC
GTTTTGCTGAAATATCGATTCCCCAAGACCTATCGGCACCCGAAACTGGATTCGCAACTG
ACTCGAAATCGATTGACGTTCGAAGCTAGGTCGTTGACGAGAGCATTGAAGTCAGGGATC
CGGGTGCCCGGCTTGAAGGCGCTTGATCCCCAGCAGGGGTGGTTGATGTTGGAGTGGATC
GAGGGTCTCAGTTTGCGTGAATGGCTCGAAAACCACCAGCATCAGCCTGAGCATCAAGGA
CAACTCGACAAGATATTGTCTGAAGTCGGTGTCCAAATCGCAAAGCTACACATGGCGGAC
ATCATCCATGGTGACCTGACGACTTCGAACATGATGCTCAGACCATTGGGGCCAAGCGAT
CAAACTAATGACGTCCAAGTGGTCCTCATCGACTTTGGATTGTCATCAGTCAACTCTCTG
ATCGAAGACAAGGCTGTCGATCTCTACGTGCTCGAGCGCGCTTTCCTTTCAACCCACTCG
GATCCAGCCAACAAGACCCTCAAACACTCCTCTCCCCTCTTCGAACACATCCTTCAAGCT
TATGGCCAGCATCTTCCTAAGGCTGACTGGGCACCTCTTCGTACACGGCTGGCTAACGTC
CGAATGCGTGGCCGCAAAAGAAGCATGGTTGGATAA
>GYA|c40482_g1	start:3	end:728	frame:3	length:726
AGAGCAAAGTACAACCATGTACAAACTTCTACTCAAAAGGAGCACCCAGGTTACAGACAA
ATTTTTTACGCTAGATACGTTGGCTGGTTTTTGGCTTTCCCATGGCCAATTATTCAAATG
TCTCTACTTGGTGGTACTCCATTATGGCAAATTGCTTTCAATGTTGGTATGACTGAAATA
TTTACTGTCTGCTGGTTGATTGCTGCCTGTGTCCACTCTACTTACAAATGGGGTTACTAC
ACCATTGGTATTGGTGCTGCCATTGTTGTTTGTATTAGTTTGATGACAACTACATTCAAC
CTGGTCAAGGCCAGAGGTAAGGATGTCTCTAACGTTTTCGTTACTTTCATGAGTGTCATC
ATGTTTTTGTGGCTGATTGCTTACCCAACCTGTTTTGGTATCACAGATGGTGGTAACGTT
TTGCAACCAGATTCTGCTACCATTTTCTATGGTATTATTGATTTATTGATCTTATCTATC
TTGCCAGTTCTTTTCATGCCATTGGCTAACTATTTGGGGATTGAAAGATTAGGTTTAATC
TTCGACGAAGAACCCGCTGAACATGTTGGTCCAGTTGCTGAAAAGAAGATGCCATCCCCA
GCTTCTTTCAAGTCATCTGATTCTGACTCTAGTATCAAGGAGAAGTTAAAGCTAAAGAAG
AAGCACAAGAAGGACAAGAAGAAGGCTAAGAAGGCTAAGAAGGCCAAGAAGGCCAAGAAG
GCCCAA
>GYA|c8468_g2	start:606	end:424	frame:-1	length:183
GAAGTTTATAAACTAGCAGGTCTTTTTCATTATCTTTTGAATATTGAGGCTACTGTACAA
AATCATAATGGTCAACCAATGCTTTATATCAAATCGCAATCTCTAAATAGGCTTAGAGAG
CTTGTAACTCCTTACATTCTACCCCCCCCCCTCCCCGGGGGGAGGGGCTATGCTGAGTTA
TAA
>GYA|c24603_g1	start:3	end:698	frame:3	length:696
GCGCGCGCTACGGAGTTCGTAGCCAGATATACCAGTGTGCCGGTGCCCCAGGTTCTGGCC
TCATTCGAGCTGGACGGACGACTGCCTGTCATTGTCATGACAAAAATTAAGGGTACTACC
TTGAAGCAGGCACTCGAGTCGCAATCGCCCTGGCTCAATGTTCCACTCGTCTGCAAACAG
CTCCGCGATGCTGTGCGACAATTGAGGTCTGTGCCTCTGGACGCTGTTCTGGGCCCGGGA
GCGTCGGACAGGATAGCGCCGGTCTGCGATGCTTGGGATCCGAAAACTAAAGTAGTGATG
GGTGGCCCCGCGATGGACCTTCCAGTTTCGGATGTGTCGGCATTCCAAATGTTGGTGGCC
CGCCTTGACTGGACTCCGTCCGAGGAAAGAGTCCTCGCCCGTGCAGACCCTCAAGCCAAA
ACCGTCCTGTGTCATGGCGACCTTTCGGCATTTAATATAATGGTTGGAGAGTGCGGGCTA
ACAGGCATCATAGATTGGGAGTGCTTGGGCACGTACCCGCCTGAGTGGGAGTTAGAGGCG
ACGCGGACATATTATCAGGGCCCAATGCACGGATCTACACTAGCTTTCAGCTATATCCCT
CCCTACTTGCCATGCTCCCAAACGCCGCGTGCTGGACAAGCATGCACTAGGCGACAGGGC
TGCCACAGTGCTGAATGTGTCAAATCGCTCTTGTAG
>GYA|c34804_g1	start:324	end:1	frame:-1	length:324
TTGCCTTTTTTTTCCATTGACAAAATAGGCCGTAGAACCATATTATTGATTGGATTACCA
GGCATGACCATGGCTTTAGTCGTGTGCTCTATTGCTTTCCATTTTCTAGGTATTAAGTTT
GATGGCGCTGTCGCTGTGGTGGTTTCCTCCGGTTTCTCCTCTTGGGGTATTGTGATCATC
GTATTTATTATCGTATTTGCTGCGTTCTACGCTCTTGGTATCGGTACTGTTCCATGGCAA
CAATCTGAACTATTCCCCCAAAACGTGAGAGGTATTGGGACTTCATATGCAACTGCTACA
AACTGGGCTGGTTCACTGGTTATT
>GYA|c35904_g1	start:284	end:3	frame:-2	length:282
CCTAGTTTACCAACAATGGTCTCCCCTGAAAACACACTGCTTGAAATGAATCCAGAGAAG
AGAACCATTATTCCGACGGAATATTTAGGAGTCAAGTTGGTATCATTTGGATTTGCTGGA
CAAGGTCGTGCAATAATGAGGGGTCCAATGGTTTCTGGAGTTATCAACCAACTATTGACT
ACAACTGAGTGGGGAGAGCTGGACTACCTCGTAATTGATATGCCCCCTGGAACTGGTGAT
ATTCAACTTACTTTATGCCAGGTAGTCCCATTAACTGCTGCT
>GYA|c44887_g1	start:190	end:2	frame:-1	length:189
TCGCCTGGGCCGATATTCTCAGCGCAATCTTACCTGCGCTACCAGGGGGACAAATTTGTG
TCCCGCTTTGATGCCAATTGCTACATCCATCTGACCCGCAAACTGGACGCTCATGATGTC
GACCACGGCCGTGAAAGCGGTGCCCTCGCCCGCGTTCCACCACGCGCGCTTGTGGTCGCG
ATCAACACC
>GYA|c44349_g1	start:292	end:2	frame:-2	length:291
GACAAGATAACTGGAAGAAGCCGAGGGTTTGGCTTCGTGACAATGTCTACAGTTGATGAG
GTTCAGGCAGCTGCTCAGCAATTTAATGGCTATGAACTTGAGGGCAGGGCATTGAGGGTG
AGTTCTGGGCCTCCTCCTCCAAAGGGAGATCGAGAATCTTCTTTTAGAGGGCCCAGGGGT
GGAGGAAGTTCCGATAGCTCCCATAGGGTTTATGTGGGAAATCTTTCGTGGGCTGTTGAT
GATTTAGCACTTGAAACCTTGTTTAGTGAGCAAGGTAAGGTTATGGAAGCC
>GYA|c18000_g1	start:363	end:73	frame:-3	length:291
ATTCAGAAGGAGTCCACACTTCATCTGGTGCTGAGACTGCGTGGTGGTGCTAAGAAGAGG
AAGAAGAAGTCCTACACCACCCCCAAGAAGAACAAGCACAAGAGAAAGAAGGTCAAGCTC
GCTGTGCTGAAATATTACAAGGTTGATGAGAACGGCAAGATCCACCGCCTGCGCCGCGAG
TGTCCTGCAGATGAGTGCGGAGCCGGGGTGTTCATGGCCAGCCACTTTGACCGTCACTAC
TGCGGGAAGTGCTGCCTGACTTACTGCTTCAACAAACCAGAGGACAAGTGA
>GYA|c11822_g1	start:440	end:3	frame:-1	length:438
CCGTCCCACAAACTTGGCTTCCTCGGATTGCTTGGTCAAAAGGTTGATACCATCGAGTGG
TCCACCGAGGAGCTCTTAGAGACTACCAAGGAAATTGACAGTCGCCGGGCACAAATATCT
GATTACAAACCTCACAATTCGGCCTTCATTGAGTTCAACACTCAGATTGCTGCCCACATG
TTTGCCCAATCCTTGGCTCATCACGAACCGATGAGGCTAACGGGGCGCTGGATTGATGTG
GCATCAGAAGACGTGATTTGGTCGAACCTGAACATGAATCCGCTGGAGCAGCGCATTCGG
GCACTAATCTCATGGGCGATCACCATCTCACTAATCGTATTCTGGGCCCTCCCAGTCACC
TTTGTCGGGATAATTTCCAACGTCAACAGCATCTGTACAAAGGTCTCATTTATGGCCTGG
CTGTGTAAGCTGCCAGCA
>GYA|c37604_g1	start:126	end:227	frame:3	length:102
ATGCCTTTCACAGCCTCTGACATCTGCAAGATCCTCCTGGCGATCGTGCTACCCCCGCTG
GGCGTGTTCCTCGAGCGTGGTTGTGTGGCAGACTTCTGGATC
>GYA|c41938_g1	start:245	end:3	frame:-3	length:243
AGAACTCAAATACTAATCACGGACATTCCTAGTGGCAAATTTACTAGTAAATGGCCTACA
CAACTGGAAAAAACTTTATTCAAGGAGCAATTTCCAAATTTACAAAGTCACTTGCAGTAT
TACACGCCGTTGCCATTTTTAAACAGAATTATAATCATATTTGATAATGAAGATGACACG
CTGCAAGTGTTTAAGTTCTTACAGGAATTGTTAGCTAAGGAGAATAGCGGTCCGATGAAG
TTA
>GYA|c40756_g1	start:125	end:301	frame:2	length:177
ATGGCAAAAAAATCATTAAAAGTAAAAGCAGAAAAGCATCCTAAATTTAAAGTACGTGCT
TATACAAGATGTCAATTATGTGGTCGTCCACATGCTGTATTACGTAAATTTAAAATTTGT
AGAATTTGCTTCCGTGAACTAGCTCACAAAGGACAAATACCAGGTATTAAGAAAGCG
>GYA|c45001_g1	start:1	end:258	frame:1	length:258
CAATTTTTGCAGACGGTCACAACCGCTCTTGTTAATGCATCATATACGACCGCACATGAC
TTCCTCGGCGGAGACCAAGTCAAAGTCGTGGAGACGTTTCTCGGAAGGTGGAACGATGAT
ATCTTGTGGCCAAGTCAAGCAGCCGTGGCTGGGGCCGAAATCTTTGGTCCTACCAAGGAA
ATGCCAGGCGCCAACGCTGACTGGATTAGCTTGGCCACCAAGACCTATGATCAGGCAGGC
GCCCAAAGTGACAACAAG
>GYA|c44127_g1	start:2	end:307	frame:2	length:306
CTAGTTGTAAACAGAGGCGGAGATCACTTCTGCTTTACCGTTGACATTTTAGTGTGGGGT
CTCCTATGTATGATCATGGGCCAGATTCGTTCTCTCGGCAGATTTGCACATATTGCAAAC
TCTGCCGTGTGGATGAACATCGCAATCTGTATTATCACAATGGTCGGTGTTGCTCTGGGA
GGTCCTTACTACGGTATTTTTGAACAATATGGGCAAGGCGCCCCTTACTTCCAACCTAGT
AGTTACATCCCATTGCCAATTAAACAATACGCCATCGTGCCTGGTAATATTAGTGATAAA
ATTGCA
>GYA|c3371_g1	start:659	end:3	frame:-2	length:657
GAGACCTTCCTATTCACCTCCGAATCAGTGAATGAGGGACACCCTGACAAGTTGTGCGAT
CAGATCTCTGACGCAGTGCTTGATGCTTGCCTACAACAGGACCCTGACAGCAAGGTTGCT
TGCGAGACTTGCACCAAGACCAACATGGTCATGGTCTTTGGAGAGATCACAACCAAGGCC
AATGTAGATTATGAAAAAATTGTGCGTGACACGTGTCGGGAAATTGGATTTGTATCTGAC
GATGTGGGTCTAGATGCTGACAACTGCAAGGTCCTTGTCAACATTGAGCAGCAAAGTCCA
GATATTGCCCAGGGTGTCCATGGCCATCTCACCAAGCGGCCTGAGGAGATTGGTGCTGGT
GACCAAGGCCATATGTTCGGCTATGCCACCGATGAGACTCCGGAGCTGATGCCCCTTAGC
CATGTCCTTGCAACAAAGCTAGGTGCCCGCCTCACTGAAGTCCGCAAGAATGGCACCTGC
CCATGGTTGAGGCCTGATGGTAAAACCCAAGTAACTGTCGAATACCACAATGATGGTGGT
GCCAGGGTTCCAATCCGCGTACACACTGTCCTCATTTCCACCCAGCACGACGAGACTGTC
ACCAATGACGAGATTGCAGCTGATCTCAAAGAGCATGTCATCAAGCCTGTTATTCCT
>GYA|c29353_g1	start:66	end:278	frame:3	length:213
ATCAAGAACAGGGAGAAGCATAAGGGAAACTTTGACACCATTCATGTTCAGGATGCCACT
GGTCATGAGTTTGCTACTCGTATGGGCAACGTGTTCACCATTGGAAAAGGTACAAAGCCG
TGGGTTTCTCTTCCCAAGGGCAAGGGTATCAAATTGTCTATCATTGAGGAGGCTAGGAAG
AGGCTTGCTGCCCAAGCAGGTGCAGCTGCTTAA
>GYA|c28910_g1	start:203	end:3	frame:-3	length:201
AACCCCACCCAGCTCTGCCGGCCCCGCGCTTCTTCTCCGGTGGGCAAGCCGGTGAAGGGC
CTAGGCGGCCTCGGGATGGGCCGGCGGATCATCACGTGCCAGGCGGCGAGCAGCATCCCC
GCCGACCGCGTCCCCGACATGGAGAAGCGGAAGCTGATGAACCTCCTCCTCCTCGGCGCC
ATCTCGCTGCCCACCGTCGGC
>GYA|c16969_g1	start:1	end:255	frame:1	length:255
AGATTCGATGACAAGCCCGACTACAGCTATCTCCGAAAGCTCTTCCGTGATCTATTCGTG
CGAGAAGGCTTTCAATATGATTATGTCTTCGACTGGTCACTGCCAAGCCGTGGTCAAGAT
GAGTCGACTGGCCCCACCAGAGAGCAAGCCCTTGCCAAGGATCGTGCTCCGCTGCCACTA
GGTCAACTTCCCCCAAGGCGCAAGGTGCTTGGCAACGCCGAGGAAAGTGGTACCGCAGGG
CAGGGCAGTGAAAGG
>GYA|c44019_g1	start:57	end:206	frame:3	length:150
TTTCAACTCAACACTGGAGCTAAGATGCCTTCGGTAGGGTTGGGTACGTGGCAGTCAGAT
CCAGGTCTTGTCGGCCAGGCTGTAGCCATCGCCGTCAAGGTCGGATACCGCCATATCGAT
TGTGCTCAAGTCTACGGCAATGAGGAGGAG
>GYA|c25266_g1	start:1504	end:3744	frame:1	length:2241
GCAGATGACGACGGCCAAAGCGTCTGCACCACTCACAGCTTTGATAGTCCGATCCACCTG
GCAAGCACTGGACACAAAATCGGCACCAAACTGCTTCCTCAGTCTTTTACCCGTCCCAAA
ACCAAAACGACCTTTGCGACCAAGTTACAACAGATCCAACTGAAACAAGAGAAACTTCAA
ATGACCAACGGTCATCGCCCCAGTCAAAGCATCTCATCCAACTCCGCCGCCCCGCCCGCC
CCCACGTTTGTCGATCGGCCCTTTCCTGCCTATGCTGGCTCATCTGTTGCTACTTCGACC
TATAAGCCTCCTACCATCAGCAACAGAGAGCTCACTGAATTCGAAAATGTTCAAGCTCGA
ACTTTCTGCAAATGGCTCAATGCAAAGCTCGATATTCGAAAAGTACCTCCGATGTCCGAC
CTGAGTCGGGATTTATCTGATGGAACAAACCTTATACAGCTCATGGAAATCATGGGTGAC
GCCTCGCTGGGACGCTATAATCGAACGCCCAGAATGAGAGTTCAGAAGGCCGAGAATGTC
AACAAAGCACTGCAGTTCATACAAAGCCGCGGCGTTACCCTCACCAATATTGGACCTGAA
GATGTCGTGGATGGCAACATCAAGCTTATTTTAGGACTGATATGGACATTGATCTTACGG
TTTACCATTGCTGACATTAGCGAAGAGGGTGTAAATGCCAAGGAAGGGCTTCTGCTGTGG
TGTCAGCGCAAAACGCGTGATTACGAATTAGTCAACGTCCAAAACTTCAGTGATAGTTGG
CAAGACGGATTGGCACTCTGTGCCCTCATTCATCATCACCGGCCTGATCTCATGGACTGG
AACGCGCTGCCTCACTCTGATCGTCATGCTTGTACCCAAATGGCCTTTGACATCGCTGCC
AAAAGACTTGGTATACCTCAACTGCTTGAAGTATCTGATCTTTGTGACTCCGCGAGGCCC
GATGAACGATCAGTCATGACTTACGTCGCCCAGTATTTTCATGCTTTCTCTTCAATGGAC
AAGGCGGAAGTTGAAGCCAGACGAGTGGCCAATTTCGTCGAGAATCTTAAGTCCATCTGG
ACATCCATGAACGATTATGAGCGACGAGTTACCGAACTGATGGAGGAGATCCGCCAAACC
ATTGCAACACGCTTGACAACACCTTTGCCATCAACATATTTGCTTGTGAAAGAACAAGCA
GCAGATTTCCAAAAGTACAAGCAAACCGTCAAGAGAGGCTGGGTGGCACAAAGGAATGAA
GTCGCTGGTCTATTGGGCAATATTGTTACCAAGCTCAAGACATATAATTTAAGGACATAT
GTACCGCCAGACGGACTGAAGCTCACGGATCTGGAAGCATTTTGGCAGGAATTGCTTAAA
ACTGAAGCCCGGAGGTCGTCATCCATCAATGCGAGGATACAACAAATCAAAGAAGATCTT
CGTGTCAGATTCGCCCAACTGGCCAATGCGTTTGAGCGAAAGCTGCATCAGGATGCCTTA
GAATTGGCAGCTTTGACCGGTCCTCTTGAAGAACAATTGGCCCGCGCCAAGGAGATTCAG
ATCAGTCTCGGAGAAGAGCTTTCGGAAGCTCTCATACAGGTCCGGCAAGCTGAACAGGAT
TGTATAGACGCTAACGTCGAAGAGAATGACCACACTGTCTACACCTTCGATGATTTGGAA
TTCGAGACTGAAGAAGTCCGAAAGTCCGCTGCTCGTAAAATTGCATTTGTGGAAAATCAA
ATTGTCTCAGCGGGTATGACCAAGTTGACGCCTGCACAGATTGAGGAATTCGAGACGACA
TTCAGATACTTTGATCGAGACGAGGAAAACAAATTAGCTTTGCCTGGATTCAGTGCTGCC
TTGGCTAGCTTAGGAATTGTATACTCGGACTCCGATACAGAGCTCATACACACGCAAATC
GCAGGTCGGGATGGCATGGTGACCTTCGAGGCGTTTGTGGGTTTCTTGGTCCAGATCACT
GAAGATACCACCTCCCCTGATCAAGTTCGAGAATCGTTCAGGGGAATTGCAGGAGACAAG
CCATATTTAACAGAATTGGACCTGCGTCATGCTCTTGTACCGCAATCTGCAATTGACTAC
CTGCTCGAAGCCATGCCCCAGTTTAGCTCCAGTGAGAAAGGTGGCTCGCCGGGAAAGCCG
CCTTCGTCTGGGTCAGCTGCAGGCGACATCAATGCATTTGATTACGAGCTGTTTTTAGAA
CAACTGTTTGAATTTGATTGA
>GYA|c36863_g1	start:407	end:159	frame:-1	length:249
CAGGTCAAGAAGTTCCCCTACATCGGTGGCGCGCCCGCCGTCGCTGGTTGGAACTCGCCC
AACTGCGGCACCTGCTGGGAGCTCAGCTACAACGGACGCACCATCAATGTCCTCGCCATC
GACCACTCGGCCAATGGCTTCAACATTGCCCTCGACGCCATGAACGCCCTCACCGGTGGA
CAGGCTGTCAAGCTCGGCCGTGTCGATGCCAGCTCCAAGCAGGTCAACAAGAGCAAGTGC
GGCCTCTGA
>GYA|c27808_g1	start:2768	end:2163	frame:-3	length:606
TCTGCTTTGCTCTTTCTGTGCCAACATGGTTTGAGGTGTTCGGGCGGCCTGATTGAAGAG
CCGAATGTGAAAGTTCTATTTAAGGATATCTATTCCAACCTTGGCATCAGCTCAACATAC
TCGAGTGAGGCAAGACCCAAGAGGCTCGACTACTGGCGGTTTACCAAAGAAGACAACACG
GTCAAGATTGCCAATCGGTTGAAAGGAACCAAAGACAGGAACTCGCCGAACGACTACAGA
CTGTCAAGATTGATAGCGAACGATTTGACAGCCCTTTATGGTCTAGGAAGATTTGAGATT
GAAGAGGCATGGGAAAAACACATGACCACCAGCGATTCAAAAACTGACGAGCTCAAGCAT
TTGGTGCAAGTTATTAAAAGCTACACTAGCACATACAAAGATGAGACTGATTTAGGGTAT
TCGAGTTGGGATCCGCGAGCAATGGCCGATTCATGGGGAACCCTCCCTTGTACACCGGAA
ATGGTCGCGTTTGCAGTTGAAGTCCATCGATTTTTACTACTTTGGCAAAGATCGGTTCTG
TATGATCACATTGGTGAGATAAAGTGTCGAGAGTTTCAGAGAGTTCTGAATCTCTTCTTG
TTCTGA
>GYA|c34993_g1	start:7	end:348	frame:1	length:342
ACCGCCGAAAGAGCTGCCTACGCTCCATTCTTCGGATACATGGGAGCCGCTTCTGCCCAG
ATCTTCACCGTTTTGGGAGCAGCTTATGGAACTGCCAAGTCCGCCGTCGGTATTTGCTCA
ATGGGTGTGATGAGACCTGAGCTCATCATGAAATCGGTCATTCCAGTTATTATGGCTGGT
ATCATCGGTATCTACGGATTGGTCGTGGCTATGGTTCTCAAGGGAAAGGTCACATCTGCT
TCAGCTGGTTATGACCTCAACAAGGGATTCGCTCACTTGGCAGCTGGACTTACCTGCGGA
CTTTGCGGACTTGGAGCTGGATACGCTATCGGAATTGTCGGA
>GYA|c27300_g2	start:526	end:1797	frame:1	length:1272
CCCGCCGTCCGGGCCGCCTCGACGCTCACCCACATCCAAAACTCGCTCTTCCTACCCCCC
TCGATCAACTACTTTGCCTCGCCCCTCATCGAGCTCCAAAACTCCCTCCCCCAGCCCTCT
TCCGTGAACCCAACTATACCCCATCCTCCTCCCACATCCGACCCCCTCGACGACCATCTC
GAAGCTATCCTCGACATGCACCATCGTCCCCCTAAAATGTCAATCCAACTCAAACGTATC
TCTCTTGGCATATGGGCCTTTCTGGCTACCCCAATCGGAATCTTGTTTGCCATTTACGGA
TTCCTGGTCGTCTTTTGGGGCGCTGCACTAGTCTTGATCTTATTCAAATGGTTAAAACTC
AAAGACGAACATCAGTACAGACTCTGGGTTGAGATTTGTAGTCAAATCTTGAATGGATTG
TTTACTATCACGGGAATCGGACTACTTCCAAGTCGGATAATAGATTGGTATCATGCCTCG
ATAATCCTGCACTACGCCCACCAAATCTGGCGTCGGCACGGGCGCGCAACACTCGAAGAC
CCAAACGACCTCGCCCCGCCCTCGAGGACGATGACGACTTCGAGCTCGCTGCCAGATGTC
TGGAAGGACGACTCGGAGCTGGTCTTGGCCGATGCAGAGGTGGCCAGGTTGAGGAACGCT
CAGGAGAAGCTCTGTCGGTCACAGACCTGGTATCGGCCACACTCTTCTGCTACGCATTAT
GCCTTCCCGATTCGATGGACACTCGTCATACTTGCATTCAACCTTGGCAACAGTTTCTTC
CAGGCAGGACTGTGCGGGGTCATGTGGGGATTGACATACACTAAGAGGCCCGCTTGGACA
ACGGGGACGTTGATGGGCCTCTCGTTCTCGTGCGGTCTAGTCAGTGCATTGCTAATCTGG
CGGATCAGCGTGCTAACGCTCAAGTCATCACAAGTGTACACGCAAGTCGAAGAAGCGCTC
ACGAGTGGCAAGACGAGCAAGCGCAAGGTGCGCTCATCGGTTGCGGCAGAGCATGGCACA
GTAAGGGAAGAATGCGGGGGGACAGAGGACTTGCCGCTTGTTGGGAGTAGCGGCGAGAAG
AAGAGGGGTGCTGGTGTAGCACGGGGTGGAGGAAAAGAGAGCGATGGAGAATCCAAGCAA
GAGTCTTGTCAGCAAATGGAATCGATGAGTCATCTTGGTCGTGGTTCGGTTTCCAACGAT
GAGGATCACAACGACAGTGGTGGTGGTGAGAAACATCGAGTTGAAGAATCAGGCTTGGCA
AAGATTCGATGA
>GYA|c43114_g1	start:2	end:259	frame:2	length:258
GGGATCGCCGACGATACGATCGTGGTCTTCACCAGCGACAATGGTGGCGAACGCTTCTCG
AACACCTGGCCGTTCACCGGCCACAAGACGGAGCTGCTGGAAGGCGGCTTGCGCATTCCC
GCCGTCATCCGCTGGCCTGCCAGGATCACTGCGCGCCGTACGCACGACCAGGTCATGGTC
AGCATGGACTGGCTGCCGACGCTGCTGGCGGCCGCGGGTGGGGCGCCAGATCCAGCCTAT
CCGTCCGACGGGATGAAC
>GYA|c11386_g1	start:3	end:230	frame:3	length:228
AGGGACCGCAAGAAGGAGAAGAACATCAAGCACACCAAGTCCGTCCCTCTCGACGAGATC
ATCTCCATCGCCCGCACCATGCGCTTCAAGTCCATGGCCAAGGACCTGAAGGGTACCGTT
CTTGAGATCCTCGGAACTGCCTTCTCCACTGGCTGCAAGGTCGATGGCCGCAGCCCCAAG
GACGTCTCCGACGACGTCAAGGAGGGCGAGATTGACATTCCCGAGGAA
>GYA|c35481_g1	start:219	end:1	frame:-3	length:219
TTCATGCTCCTTGGAACAGAGGCCATAGCGCTCGGTCGAGTTGGAGATGATTTTTGGTGT
ACCGATCCATCGGGTGACCCCAACGGCACGTTTTGGCTACAGGGGTGTCACATGGTGCAC
TGCGCTTACAACAGCCTATGGATGGGGAATTTCATCCACCCTGACTGGGACATGTTCCAG
TCTACTCACCCTTGCGCCGAGTTCCACGCAGCGTCTCGT
>GYA|c24134_g3	start:682	end:2	frame:-1	length:681
CATCCCTCAAAGACCGTCCTCACAACCGCCCTCGCAAAGGCTCAAGCTGCCGTCCTCCTC
GACACCTCGCTCCAGATCCCTGAAGCAATCGTCGCCTACACCGAGGCCGTCCTGCTCCTC
GAGGAGGTCATTGACAAGATTGATGAAATGGCAAAAGAACGCGAACAATCCGAACTCGAC
TCCCTCCTCCGCGATCAGGCTCGCGATCGGATCTGGGCTCAAGAACTCTGCTCAAATCTC
TCAAGCAACCTCGACAATACCGCCCAGCGTGACCAGATCGAGGCCAGGCTAAGGGATCGC
GAACGAAAGTGGCACGAAAAACGCTGGAAGATGGAAAAACGTAAAAAGGCTAGGGCTGAT
GAGGAGGACAGGCTCGTCGGAATCCACAACACTTATGCTAGCAGGATCCGCGAACTCGAA
GCAGAGCTATCATCCGCTAGGATCGCTGCTCAGCAATCCCTTGACTCGAATATCCTCTTC
CAGACCTCGTATTCACCCGCCCAGTCCATATTTGTCCCCCATCATCCAGATCAGCTGACA
AACAAATCCTCTATCGATCCAGATTCCTTTTCCCCAAACCCATCTCTCGACCCTGCCCTC
CATCACTCGCCCAGCTTACAACCCTCGCCTCTCCTTGAACCCACTCCAACTACCACTTCA
ACTTCAACTACCACTTCAACT
>GYA|c23325_g1	start:1420	end:530	frame:-3	length:891
GACGGTTTGCTCGTCCAGCCGCCCGACCCATGCCCCCATGCCGAATACCTTCCACTCGCA
AGTCTCTTCCTGCCAATACTCGGTGCCACCATCCATGGCTCGACAAACGACTGGAAGAAC
CTTATTCTCCTCGGCCTCACCCTTCACCATATCCTCCAATTCATGCGTCTCCCTTCTGGC
CTGCTCCGCGCCTCCCAGCCCTCCTCGGTCCCGACGACTCGGCCCGCGCCCCTGTTTGCG
GCAGCCGCGCGCGCCGAGCTGCGGCTGATCAAGACACTGGCCCTCGCTATCTTTCTCGCC
TCGCCCTTCATTGCGGCCGGTCTTCTTCGGTTCCTCCAGACCGCCATGCGACCGGAGGGC
CCGCAGACCGACTCGTTCGCGACACGGCTCTGTTTCGTCGCCGCTGCCTTTCGCCCATGC
GCCTACCTCCTTAGTCTTTTCCGCCCCGCCGCTCCGTCTCCCCCACCGCAAGCGTCTAGG
CCAACGGACGACCTCGCCGCGCGCTGTCGCGAGCTCGAGGGCCGTCTCAGGGACCGCGCG
CCCGCTGCAGCCACCGGTGCCGACCTGGCCGCCCTTCGTGCTGAGATTGCCGGCCCGATC
GCTGATCTCCACCGGACACTCGTCACGGCTGCGCGGCGGCGAGACTCTGGGCGTCCGGCA
GCCGAGGCGGCCGAGCGCTCCCTCGCACAGGCTACTGCCGCCCTCGTCGCACGCACAGCA
GCACTCGCAGAGGCGACTCAGGAGCGGGCTGCCGCCGTCGCCCGCCACAAGGCATCCCCC
CCTGCCCTCGTCCTCGCTCGAGCTAATCAGATTCTCAATCTCACCGGCACAACCCTCCAA
CGTCTAGGCGAAAGTCTTGCTCCACAGTTGGACCCAACTCGGGATTACTGA
>GYA|c10196_g1	start:216	end:1	frame:-2	length:216
AAGCTTCCACTTGTTGGTGGCCACGAAGGCGCGGGTGTTGTGGTGGCAAAGGGCGACCAA
GTGACCGATATCGAGATCGGCGACCACGCTGGAATCAAGTGGATCAATGGCAGCTGCTTG
GCCTGCGACTTCTGCCAGCAGTCTGATGAGCCTCTCTGTGGCAAGGCCCTGCTTTCTGGT
TACACCGTCGATGGTACCTTCCAGCAATACGCCATC
>GYA|c44087_g1	start:38	end:259	frame:2	length:222
GTGGCGGCGGCGGTGGCGATGCGGAGCGGGAGCAGCGACGGCGGCGGCGCCAGGTACGAC
AAGGGCGGCATGGACACAGGCAAGTACGTGCGCTACACGCAGGAGCAGGTGGAGGCGCTC
GAGCGGGTGTACGCCGAGTGCCCCAAGCCCAGCTCCTCTCGCAGGCAGCAGCTGCTGCGC
GAGTGCCCCATCCTCGCGAACATCGAGCCCAAGCAGATCAAG
>GYA|c41241_g1	start:407	end:306	frame:-1	length:102
GCTAGGCTTCGAGAGCTGAATACACTGAAGGGGCACATGGAGTCGGTGGTGAAGCTGAAA
GGATTAGACATTGATACGATTCAACATCACTACACAGTTTAA
>GYA|c27266_g3	start:1608	end:1048	frame:-1	length:561
AAAAAGACCGGCCCACGCTCCTCACGCACCGAAGACGGTTTGAACTTTGATGCGCGTGGC
GATAAAGTCCGAGACGGCAGCTTGAGGGCTGTGTTTGATGCGCTTATATCTGACTCTGAT
GCTCCGGCTGATTTGGTGTACGAACGAGCACTTTCGATCGAAGCAGAAGCCTACAAGACC
AACCAAGAACAAAGTGGCTCTGCATTGTACAAGAACAAGATGAGGAGCTTGATCTTCAAC
TTACGCGACAAGAACAACCCCGGCCTGAGAGAGGCGGTCGTTAGTGGAGAGTTGGGGGCG
GCGAAACTCTGCAGCATGGGACCCCAGGACATGGCAAGTGAAGAACGTAAAGCCCAAGAC
CGAAAACTAGCCGAAGAGAACCTGTTTAAAGCCCGTGGCGCAGGCCCCCAACAAGCCGAA
ACCGACGCCTTTCGTTGCGGACGGTGTGGTCAACGGAAATGCACTTACTATCAGATGCAG
ACTAGGTCGGCAGATGAACCTATGACGACATTTGTAACATGTGTGAACGTGAGTACATTT
TCTTGGTTTCTATTCTTGTAA
>GYA|c37542_g1	start:208	end:2	frame:-2	length:207
GTAACGGCCATTGCAACGCCCATCGACAATTCGGACATGATTGTGTCCGCCTCCCGTGAC
AAATCCATCCTACTGTGGCAGCTGACCAAGGACACCACCACCTATGGCGTCCCTAGGCGT
CGCCTTACAGGCCACTCACACTTTGTGGAGGACGTGGTGATCTCGTCTGATGGGCAGTTT
GCTCTGTCGGGATCGTGGGACGGGGAG
>GYA|c23313_g1	start:253	end:966	frame:1	length:714
TCGCATCCAGCGGTGAAAATTGACACACACCTGCAGTATCATTCAGCTGGCCTCACTGAG
GCAGATTTGATGGATGACCCGATTTCGCTCTTCACCAAGTGGTTCGACGAGGCGCGCCAG
TCCGGCCTGGTGGCCGAACCCGAGGCCGTCTGTGTCTCCACGAGCACTCCCACCGGGCAG
GTTTCCAGCCGGTTTGTGCTCCTGAAGCGTGTCGACAGCCGGGGCTTTGTGTTTTTCACA
AACTACGAGAGCCGCAAGGCGCGCGAGCTGGAGGCAAACCCGCGCGCGTCGATGGCCTTC
TACTGGGGCCCGCTCCACCAGCAGATCCGGATCTGCGGGCACACCGAGAAACTCGCGCCC
GAGGAGACGCTCGAGTACTTTAAGACGCGTCCGGTCGGCTCGCAGATCGGCGCATGGGCG
AGCCCGCAGTCGGCGCCGATCACAGACCGCGCCCAGCTCATGGAGCTCGTCTCGGGGAAG
GAGCGCGCCTTTGGCGTCGAGCCCGGCTGCGTCGATCGCGAATCGCCTCTGCCGAGCGAC
CTGGCAGCCTGCGTGCCTTTGCCGTCGCATTGGGGTGGCATCCGGCTAATTCCGGACGAG
ATCGAGTTTTGGGTCGGCAGGCCCAACAGGCTGCACGACCGGTTTGTCTTCCGGCGCACA
ATCTCCGAGGTTGCTAGTCCATCAGGCTGGACCAAGCAGCGCCTCGCGCCTTGA
>GYA|c29574_g1	start:267	end:1	frame:-1	length:267
CTTATGGTGACGCCGCGCATGAAGCAACGAGCGAAGGAGATAGCTGATACGTGGAAGGCG
AGCTTGGACCAGCGCGGTGGAATCGAGAATGTGAAGACTCCCGATGTGCACACGTTTTTG
CAGCACTTAGTGACTTTTGGGATTGTGAAGAAGGAAGACATTGATTTGTATAGGAAGCTT
GTCGTTGGGTCTGCTTGGCGGAAGCAAATGCCGAAGCTTGCTGTGTCTCTGGGTTTGGGT
GACAAAATGCCTGATATGATTGAAGAA
>GYA|c22290_g1	start:1243	end:440	frame:-1	length:804
AGAAAGCCCACACACCAGTGTTTCCATTCGTTCTTGTGTCTGGATGTTGAATCGACTTGC
ATTGATGTCGATGCACCAGATCTTGTCAATCCGCAGGGACTTAGTCGCGACAAGCTGCAA
TGGCACTATCCTAACGAGATCATCGAATGGCCTGTGATTTTACTACAATGGCGATTAAAT
GACGGTTGTTGGGAGCTTTATGAGGCTGATCGATACCGTCGCTTGGTGAAGCCTCAATGG
AGGAGCAAAATCTCCAAATATTGTACCGATTTAACCGGTATCACTCAGGACGATGTTGAT
CAAGCATCAAGCTTCTCGGTAGTTTTGAAGGATTTTGACCTGCAGTTTGTCAAGCGTCAC
AAGCTTTTTACCACGGTCAACCGAACGGTTTGGGTCACCGATGGACCTTGGGATTTCCGG
GATCATTTCCCCAAATCTTTGTTCTTGTCTAGGATTGACCCGAACAATCTCCCAAAGTAC
CTCAAGTCGCCCTTGGCTGTTATCGACATCCGATACTTGCTGAAAGTTTTTGTCCCACGA
ATTTGCAACTTTGCACTACCACATTCACTCTCTCTAACCGATGCAATGACCGTCTTTGGC
CTGGAATTCGAAGGTCGACAGCACTCAGGAATAGATGACGCTGCCAACGTTGCGAGGTTG
CTCTGCAGAATGGTCGCGTTTTCTATAATACCTGGTCAGGATGATCTTCGCTGGACCTTC
AGGCCTAACAGGTTTCTTGAATTACGTGGCCAGAGATACTTTTGGATGTCCAAGAACGAT
CAATGTGCTTGGACATTACCATAG
>GYA|c26060_g1	start:2454	end:844	frame:-1	length:1611
CTGGCTCGGCTCGCAACTCCAAAGCATCTCGCCGAGCCCGTCCCCGACGAATTTGAGGAC
GAGGTCGCGCGTCAGGCCGCCGTCATCCGCAGGGAACGCCAGTCGCGTCGCATCGAGCAG
GCCCACGAGCTCCCTCCACCCGGCAACAGGGCCAGTCTCACCATTGACGCCGCCGGCGCC
GCCGCACCCCCCTCCGCTGAGGCTGCTGCCAGAGACAAGACTCGCAAACGCGTCAGCGGT
CCCGCAAACGACGTTCATTCCGGCGTGCTCGTCGGAAACCTGATTGGAGAGGGCCATGCG
AACTATGTCCTCATGTACAACATGCTCACCGGCATCAGGATCGGGGTGTCGCGCTGCCAG
GCAAAGCTGAAGCGGCCATTGACCGACGAGGACTATACGGCCAGACACAAGTTTTCGTTT
GACATCGTCGGAAACGAGCTGACGCCCTCGGCCAAATACGACTTCAAATTCAAAGACTAT
GCACCCTGGGTATTCCGCGAGCTCCGGGAATACTTCCATCTGGACCCAGCCGACTACCTG
CTCTCCTTAACGGCCAAGTACATACTCTCCGAGCTCGGCTCGCCGGGAAAGTCGGGCTCG
TTTTTCTACTTTAGTCGCGACTATCGGTTCATCATCAAGACCATCCACCATGGCGAACAC
AAGTTTCTAAGAGCAATCTTGAAGGAATACCATGAACATGTGTTGGAGAACCCGCATACG
CTCTTGAGTAGGTTCTATGGACTCCATAGGGTCAAGTTGCCAAGAGGCAGAAAGATCCAT
TTTGTTATCATGAATAACTTGTTTCCGGCTCATCGGGATATACATGAAACCTTTGATCTC
AAGGGATCTTCGGTCGGACGAGAGTACCCAGAATCGAAAGCAAAAGCTGGCTCGGTGTTG
AAAGACCTAAACTGGGTCCGTCGAGGACACATGCTCGAGCTTGGACCGTTGAAGAAGAGT
TTGTTTGAGGAACAGTTGAAGAGAGACACGAAGCTGTTGCAGAGACTCGGGATCATGGAT
TATAGTCTCTTGATCGGCTTGCATGATCTGGAGAGGGGGAACAGGGAGAGATTGAGGGAC
GATCAGCTGAGGGTGTTTCAGCCTGTCACGCGTCCCTTGACGCGAAACCCAACCGCGCCA
TCCCAACCGGCGGTGCCCAGCTCAACGGACCCGGCGGCAGTCTCTCTGCTCCGACAAGCT
GTGCAACAATCAGACCCACAATCGTTTTCAGAGACCCTTAGTAGATTACCGAGCCGAACG
GGAACTGCAGGAACGGGAGCGGGGGCGGTGAAGAAGGTGCTAGATGAAAGGAATCGGTTT
GTGTTTTATATGGACGAAGGTGGCTTTCAGGCTACTGATGCCAATGATGAGCCGGTTGAA
GTGGTGTATTATTTGGGGATTATCGATATTTTGACTCCGTATTCTACTGTTAAGAGATTT
GAACATTTTTGGAAAGGAATGTCGAATGATAAACATATGATATCAGCAGTGCCGCCAGAA
GAATACGGGAATAGGTTCTTGAATTTCTTGTTGTCGATTATCAGAGGAGGAGATATCAGT
TTGAGACCTAGGATGGCAGAAGGCTTAGAGAGTGGGCAGGGGCCCGAGTAG
>GYA|c7444_g1	start:5	end:214	frame:2	length:210
GAAGATGTTGATTTGGAAAGAATATCAAAAGATACTCATGGCTATGTTGGTGCTGATCTT
GCTGCACTTTGCACTGAAGCTGCACTTCAGTGCATCAGAGAAAAGATGGATGTCATTGAT
TTGGAAGATGAAACTATTGATGCTGAGATACTAAATTCCATGGCAGTTACAAATGAACAC
TTCCATACTGCTCTTGGAACAAGCAACCCA
>GYA|c26834_g1	start:3526	end:293	frame:-1	length:3234
ATGTGGGTGATTGAAGGCAAATTCCGTGGCCGAGGCTCGAATAATTCCATTCCTGATGAG
CCTCGCCAGAGATGGCTAAGACCCTCGAGAATATACAGTCTGGGACGGGACGCTGCAAAT
GACTTCAGCCTTGAAATCAAATCTTTGCCTCGATTTCGGGCGATTACATTGGATGTGGGC
CCGTGGACTCAAGAACAACTGACGAGTGAGAACGATTCAGAAAATGTTAAACCATATCCC
CTCACCTTCACGAGCGAAGCGCATCGAAAGATCCGGCTGGTCAGGGAAACTGGGGAGGAG
ATTGTTATCGAGCCAGAAGGGATGACTGGCATTTTGCCGGGTGATAAATTGTATTGGGAC
AGGCAAGGTGCCCAACCATGTACAATTCGATTTTCTTGGAATCCAGTCAGCATTTGCTTT
TCTGCCATGAGCCCTCAACAGCGCAAGTCAGTGGCTGCCGATTTTGAGAGTGCAGGGTTT
TCTTTTTCAGAAGCGCGATTCCCTGGAAAGTACCATACCCATTTCCTTCCCAGGCCCTTG
AAACCCACTCTGGCTGCTGGCTGCGCTCTTATCGAAGGCATCCAAATAGTATCTGAAGTC
TGGTTGAAAGATCTACTCGCAAAAACCAAACTCAAACCAACTCAAGGGGACTTTATGGAA
ATCAAAAGGGCAAAAAATGAATCTGACGAGAAGTTGAGGCTCCGGACCGAAAAAATCAAT
TCCTTACCTGACCCGAGGTTCAAGGGCACTGCAATGTCCGACTTTGAAAACGATTACCAG
AATGCTTGGGACACATTGAAGCAGCCCGAATTGGCAGTCAAAACTCGTGTTGCAGAGGGT
GGATCCGAAAGTTGGTTCAAGGATTCGAAAAAGTGGGGTCCAAATCCAGCAAGGAGGACC
ATGCTTTCAGACCTTTGTTTTGTCATTCTGGCTTGTGACAATGATGAAGATGCTAAACTT
ATCGAGCGCATTGTCAATGCAGGCCGAGGTGTTGTACACAGAATTTGTCCAACTGGTGAT
GATGCATTGGTGCGGTCGCTGCTGAGTAAAGTCCGACAGGCAAGACCAAAGAAGTGCGTT
TTTATGCGGACCCCTCAGTTCTCCTTGTCATCTGCATCTGCTGTGATGCTTTCTGATCAA
TTGAAGGCGAGTCTCGGCATCCAGAATTGCATCACTGTGGAGGACTTGCTTTGCTCTCTC
TATCAAGTCGATAGCTCTCACTTGATCAGGATCTCTTCTGGCACCTCACCACAGCACACT
CAACCACAAGATGCCACGGACCGCGAGCCACTTTTTCGGCAGTCTTCAATGTTGGAAAAT
GAGCCAGAAACCGTCATTCAGACAGGAAACACACAACCTAGATTGGCATCGCTCAGTAGG
TACAGTCAAGAGAATCGAATGGTGCAAGTGCCACCGGTGGTCAGGGAACATGCCAGCACA
GATGATGAGCTGCTGCCAGCGCCCACCCCATCTATCCCTCCACCTCGTTTGATCCGAAGA
GCAGGAACCCGAACTGAGGAAGTTCGGGCGAAAGAACTCGATGCGCTGTTGAGCCATAGC
ACAGAAACGGCTAGTGAAATTGAACAACTCAAGCTCCAAGCCAGGATTGATGATTTGACA
GACAATTCTATAGCGCCAACGCTCGTCAATCTTGGCATTACCAATCCAGTCGAGGCTCTG
ACTGAAAGCAATGCATCTCATGAATCAGTCAATGATGACACACCTGCGCCCACTCCTACT
CTTCAGCTATCTGGCCCACCTGCAACCACCCGAAAGCTTCCACCAAAGCGCAAGGCTCGG
GCTGGAGGAGAAATTGACCTAGACAAATATATGCCTTTCTTGAGCAGCGCCGATCCTATG
ACCGGCACCAACCCTGCTCCAGCATCTACCGCAGACATCAGTCAGGAGTTGAGCTCGCGG
GCTTCTAAGAGGAGAAAAGTCGAGGAGGCTACAGCAAGTGGTTTGGGTGGGATCATCAGT
AGCGGGTCTCGCATTGAAGAATTTGATATTGACAAGATCGAAGGGCCTGCGACCAGGATG
ATGAGGGCGGATGCCGAGCAAGCAAAAAATCCTCTGAAAAGAAAAGAGCTCATGGATTCA
TATGACGATGGCAGGCAGCACTCACAAAGCCAGTCTCAAGAACAAAGACCAAGTACCAAT
AAGAAGGCACGCAAAGACACTAAGACAGTTACCGTTGGATCTCTGAACCATTCATCGGCT
GAGGACGAACCTGATCGTAAGACAACTCCAAGGAAGAAACCCCCTGGTCGTCGTGGCAAA
CCGGGCACAACTGCCAAATCAACGCAGGCCAGCAAAGATGACGATGAGCCAGACAGCTCA
GACCAGTTTTTGACAGTCAAGACAACTGGTAAGCGGCTGACAGAAGAAGAAAAGCAGACG
AATTTAGCGTTCAATCGTCTAAGGATCTCTAAGCCACCGCTGATGCTTCAGACTCAGCCA
ATAGCGTCTCGGCGGATTGAATGGGATGAGGAGGATGCAGGTGAAGAGGAAATCCGCGAA
ATGGATGGCTGGACTCAGAAACAGATGGAGGATGCAAATGCAAAGAGCTTCTTCAAGGTC
AAGTACGTGAACATGATCAGGAAACCAATACAACCTTTGCCAGAAGTTGAAAGCACACAA
AGGCGGGACTCGCGTCCAAACTTTAAAAGATTCAAGCCTAAATGCCAAGCGCCACAAGGG
CATTTTTCTGCTAGCGCTACTCCACGAACTAATATCATGTTGGAAACAGTGCGGTTGAAG
CGGGGAGGAGTCGAAGATTGGGAAGCCCCGAAGAAGTCTAAAGATTCAAACACTCAAATC
AGAAAGGACGATGAGGAAGAGGAAGAAGCTGAATCGGAATCAGATGACAATACATTTCGG
AAATTCACAGGTAAAAAGTCTCGAGTCGTTCAAACAACCCCGTCGCGCCTGGTGAAGAAG
AGGGCACAAAAGCAGCCAGCCAAGTCTAGCGAACTGGACCACACCCAAACGCCACCCTCA
TCCGATGCTGAGTTCCATCTGAGCCGCCGTCGAGGGGGTGCAACAACGAGTAACTTGAAA
GGTAAAGCAACTCAAGTTGCCTCATCGTCGTCTGTGGTACGTGGAGTAGCAGCTTCTCGA
TCTGTGCGCAATCACTCGCAGGCTCAACAGAGGGAAAACGCAAAAGAGGTTGAATCTGAG
TCAGGCTCAGAGGGCGATGAATTGGCATTTAAAGGATTTAGGCGAGCTCGCTGA
>GYA|c18505_g1	start:436	end:1584	frame:1	length:1149
GAGATTCTTAAATTGGAGACCGCCATTGAGATCCTGGCCAATACAAGATACCTGGAGACC
CGTTCCCCCCGATGTCGATTAAACCTGCGGAATGCATGGTTCGAACAGGTTTTTTGGGAG
GGGGGAAAATCCTTTGTATGTTTGGCTCGAATGTCGCGCGATAGCTTCAACGAACTGGTC
AACTTGATCCGAGGATCAGCATTGTTTACGAACAACTCAAGAAATGAGCAGGCCCCCGTT
GAATGGCAACTGCTGGTTGCCTTGTCTAATCTGGGTTCTGCGGGAAACGGTGGCGGGTAC
GACCGAACCGCCCGAACATTCAACATATCAGAAGGCAGTGTCGAGAACTGGACAAACAGG
TGCATTGATGCACTGCTCGAACTCGAGGGGGATTTTGTTTTCTGGCCATCGACTCACGAG
CGACGCGGGCTGAAAGAAGAGATTTCTCAACGGTCTTTCTTCAAGGATTGTGTGGGTTTT
GTTGATGGGACTCTAATACCGCTGGCCATTGCTCCAATAGTCAACAAGGAAGACTATTGG
ACCCGAAAATTCTTCTATGCTTTTAATGTAATGCTGGTCAGTGACATTCACAGACGAGTG
CGTTACTACGAACTAGGATGGTGCGGAAGCGCACATGACCAAAGAGTCTTCCGCTCTTCG
GAGTTGTCTGCGAATCCACAGGAATATTTTCAAACTGAAGAATACATCTTGGCCGACTCA
GCGTATACAGCAACCGCCCACGTTGTGCCAGCTTTCAAACGTCCCAGGCTCGGACACCTC
CGAAAAGATCAAAAGGAGTTCAATTACGAGCTCAGTCGGCTACGAATTGCAAGCGAACAT
TGTAATGGAATACTGAAGGGTCGCTTTCAGTCACTCAAAGACTTGTGTTTGGTTGTTCGG
GATCAACATAGCGCTGAACGGGCAAACAAGTGGATACAGGCATGTATCATAGTGCACAAT
TATTTACTGTCTACTGGAGAAATGTGGAATCCACAATTGGGGCGATTGGACATTGCAGCA
GCTGAGGGGGTGCGACGCATTGTTGAACCGCCTCAGAATGCTCGCGCATTGTTGAATCAG
AGGGAAGAAGATGGACCATCCTTATCCAGAAGGGACGAGCTGTTTGCGCATTTTGTTTCT
CAACAATAA
>GYA|c24394_g1	start:96	end:2147	frame:3	length:2052
CATCTCGCCCATACCCTGACCGTGCGAAAGAAACAGCAGTCCAAGAAGAAAGAAATCGAT
AACCGCAAGCGGCAACGAACGCTCAAGTCTGGCCACACTGGAAAGTCGGGTACAAAGGAC
CAGTCTAGCAACAAGCCCAGGCAAGCGGATTCTGATGACGATTCCGTAACAGAGACGGCT
CCAAGGTTGGATATGTCCGTTGAGGCGCTTTTGAATGCCAAAGGACTTGAGTCAGACAAT
GCCGACTCTAGTGAAGGCAGCGGATCTGAGGATGACGATGACGATTTAGCCTCGCTCGGG
AGTCTAGAGGGTGAACCCAATCCAGGGATGGACCTCACTATGTTGAAGGAAAAAGACCCA
GAATTTTACAAGTACCTTCAGGAAAACGACCAGGCGCTCCTCGACTTTGACGCTGATGAG
CTCGAATCAGATGGAGACGATGAGGAAATGGCACAAGGATCTACTTCAGCTGGACGAGTG
CCTGAAGAAGACAAGCCTGAGCAGGATGGGTCGGTTGTAGTGACGAAGGAGTTGCTTCGT
TCCTGGCAGAAGGCTATTCTCGAGAACCGATCGATGCGGGCGACGCGCAAGCTCTTGTTG
GCTTTCAAGTCTGCGGCATTCAGTGGTGATGAGACAGCAACAAACCTGCCGTTTTCAATC
GAATCCTCCTCTGTTTTCAATGCGGTCGTCATAACAACTCTTAGATACTTGCCAGTGTTT
CTTAACCAGAGTCTTCCTGCCAAAGAATTGCCGAGCGGAAAATTTAAAATTGCTACCCAC
ACCAAGATGTACTCTTCGATCCAACGGCTGCTGAAGTCATACTTTGCCTCAATGCTGGAG
CTTGTTGCACAACTACCTTCACGTCCTAAAGAAGATGAGTCGAGCACGCAAGATAGCATG
TTGCATACTGCTATCAGCGAGAGTGCAAAACTCACACCTTGGATCATTAGCAATCGCAAG
ATTGTGCGGACATGGTCTAAGGCTTTGCTGGAACTTTGGGCCTCTTCGACAGACGAAGTC
CGGGTCGCCGCCATATTGGCACTTCGCAGACTTGCCATTGCCTCTGGGACCTCTGAGTCT
ATCATGAAGGGACTCTACACCAACCTGGTTCGAAGTGCCAAGAACACTACCGCATTCACG
CTCCCACTGATCAACCTGATGAAGAATTCGGCATCAGAAGTTTACCTCATCAACCACCAG
ACTTCGTATCCGATCGTTTTTAGCTATATCCGTCAGTTGGCCATCCATTTACGTAATAGC
ATGAAGCTGAAAAGCAAGGAAGGATTTCAAGCTGTTTACAATTGGCAGTTCATTCACAGC
TTAGATTTTTGGTCATTGGTTCTTTCTGCTGCGTGTGACAACACAAGCCAGTCACCGCCC
GAGGAGAGTGCGCTCCAGCCACTCATTTATCCGCTTGTTCAGATCACGACAGGTGTGATC
AAGTTGATCCCCACCTCACGCTACTATCCTCTGAGATTCCACTGTATCAGACTTTTATTG
CGACTCACTCAGCGGACCAAGACATTTATCCCACTCGCACCGTTTCTTCTTGAGACTATC
GACTCGCCTCTGTTCAAGCGTCGGCCCAAACTCACCACTCTCAAGCCTCTTGACTGGGAG
TATGTTGTCCGATGCCCCAAGTCCCACGAAAACACCCGTGTCTACGCCGATGGTGTGGCA
GAAGAGAGCGTTTACCTGTTGCTGGAATATTACGCGAGCTTGTGCAAATCCATAGCCTTT
CCAGAAATTGTGCTCCCGGGTCTGATGATGATGAAGCGGTTCAGCAAACAGTCCAAAAAC
CAGAAGCTTGTCGGACAATTACGGATGTTGTTGGAGAAACTCGAAGCCAACAAGAGCTGG
ATTGAAACTCGTCGAGCTGGTTTAAATTTCGGCCCCCGGTCTCGGAAAGAAGTGGAAACA
TTCTTGGAGGATGTAGAGGCAGTGAAGACGCCATTGGGAGCATACCTCAGATTGCAATCC
AAGATCCGAAACCAGAGGCGGGTGGCATCATTTGATAAATCAGCACGAAGAGAAGTAGAG
ATGTCGGATTAA
>GYA|c26072_g2	start:1273	end:1094	frame:-1	length:180
AGCAATCCGTTCCAGAGCTTGTGCTGCAGCATCCTCGGCCAGCAAGTCAGCTGTCTCGCC
GCTCGATCCATCACCTATCGGTTCATAAGACTGTGCGTGGCGCCTCGTCTTGGTGCTCAC
TGGCTAGATACAGCTGCTTGGAAGACATCCTTCTGGGTCTCTTTCAGGCGTGCTCCTTAG
>GYA|c21950_g1	start:320	end:844	frame:2	length:525
GGGATCGAGGATGAGGACAACCAGGAGCTGGAGTCAATGAAGCAAAGAGTGCGGGAGATG
GAAATGGAGGCTGAGAAGCTCCGGGAGATGCAAGCGCAAGTCGAGAAGGAGATGAACGAA
TCGGGCGCGGGTGCGGATGGGACGAACAACGGCGAGGAGGATAAGGAAGTGGTAGACGGG
CGCAGCGTATACGTCGGCAACGTTGACTACGGAAGCACGGCAGAGGAAATCCAGGCGCAC
TTTGCTTCGTGTGGGACGATCAATCGGATCACCATCTTGTGCGATAAGTTCACCGGACAG
CCCAAAGGATTCGCGTACATTGAATTCGCAGATCCAGTCTTGGTCCCCCAGGCTTGTCTA
CTGAACGATTCCCTATTCCGAGGTCGGCAAATCAAGGTGACGCCTAAGCGGACAAACCTG
CCTGGTTTTTCAAGAGGTCGTGGGCGAGCGAGGGGTCGCGGACGAGGATATAGCCCTTAC
TACAGGCCCCGTGGAAGGGCCCGTGGCGCATACCGAGGTTTCTAG
>GYA|c44509_g1	start:93	end:227	frame:3	length:135
AAGATTGACGCCAGTAAGAACGAGGAGGATGAAGGCCATTCAAACTCCTCCCCACGACAC
TCTGAAGCAGCGACGGCACAGCGGGAAGAATGGAAAATGTTTATAGGAGGCCTTAGCTGG
GACACTACAAAGAAA
>GYA|c24153_g1	start:382	end:1554	frame:1	length:1173
TCGCCACCAGCAGTCCAGTCGCCAAGCGTGATTAGTCAGACCGAGGAGACGCCAACGGCG
GCCCGGCGCCGCCTGCCCAACAGCCCGAATGCAAAGAGCATCGAGGTCACTCACCTGCGC
GCTGGCGAGGAGTTCGTCGCTGGAACTGCCAACCAACACCCCCCCGTCGGCTCCTCGGCA
GGCCAGTCCTTCAAGGTCGGCGTCTCGGAGGACCGGAACCGGAAATGTCGTCGGACGATG
GAGGACGCCCACTCGTTTCTCTACAGCTTCGGGGACGTCGATGGCCAGGGATACTTTGCC
GTCTTTGATGGCCATGCGGGCAAGCATGCGGCCGAGTGGTGCGGCGCGTGGTTTCATGAG
TATCTGTTGCACGAGCTCATCCACGCGCCCCGGACGACGCCCGTGCCCGACCTGCTCAAC
TCGACCTTTCACATTGTCGACACGAAGCTCTCCCAGCTGGCGGCCGAGGACGGCACTCAC
TCGGGCTGCACGGCAGTGACGGCGTTCCTACGGCTCGAGTTCCAGAATGGCGAGCCGGTT
GGCCGGCGCGGCGCGGGCGTGTCCGAGGACGTCCAGAGCCGCGTTGCGCTGGGCGAGGGT
GCCGCCGGCGCTGGCGAGCGCGAGGCCGCCGCGCTCGAGGAGGCCCGTGATGGCACGCTC
AAGGCCACTGAGCAGCGTAAACTGGCCCTCGAAGACGCCGGGCCAGTCAAAGGCGCCATC
AAGCGGACACTCTACACAGCCAACGTTGGCGACGCTCGGGCGGTGCTTTGTCGTGGTGGA
CAAGCTGTTAGGTTGACGTATGATCACAAAGGCTCAGACCAACAAGAAGCCCAACGAATC
ATGGATGCAGGAGGATTTGTGATGAACAACCGAGTGAATGGTGTGCTGGCGGTCACGAGG
TCACTAGGAGACTCGTCTATGAAAGAATTCGTTGTCGGATCTCCCTATACTACTGAGACT
ACTTTAGGAGACGACGACGAGTATTTGATAATTGCATGTGATGGTCTATGGGATGTGTGT
GAAGATCAAGATGCGGTGAACTTGATCCAGAGCGTTAAAGACCCACAGGAAGCTAGTAGA
GTGTTACTTGATCATGCTCTTTCTCAGTTTTCTACGGACAATTTAAGTGTATTAGTGGTC
TCATTGAGACCTAGGTCGTTTTATGATATCTGA
>GYA|c42384_g1	start:24	end:239	frame:3	length:216
CCCATTCTGATTTACGTTTCTTCGTCGGTGCCAAGAAGTCGGGCGTTCACGCCGCAATTG
CTTGAGCTGTCGAAGAAGAAGGAGTATATCGATGCTGGAGTACGGATCTACGAAATGGAG
ATGACGAACAAGACGACGCCGATGATTAAGTTTGGTCCGCAGAATTGTCCGCTTGTTTTT
CTGTTCAGGGGAACGTGGTGTAAGACTTTGCTGGGA
>GYA|c4495_g1	start:213	end:1	frame:-3	length:213
AACAAGCAGAAGCGCCCCAGGAGCCGAACTCTGACTAACGTGCATGACGCTATCCTTGAG
GATTTGGTCTTCCCCAGCGAGATTGTTGGCAAAAGGATTCGCGTGAAACTGGACAGCAGC
AGGCTCATCAAGGTCCACCTCGACAAGGCACAGCAAAACAATGTTGAACACAAAGTTGAG
ACCTTCTCTGGTGTCTACAAGAAGCTCACAGGC
>GYA|c26292_g1	start:1920	end:2684	frame:3	length:765
GCATTCGATACGTTTGTACGCTATTGGACAACCCGGCAACTGGTGGAGACGCTCTGCCGG
ATCGGGTTTTACAAGCAGGCCCGCGGAGACTGGCTGCCTGGGGACTGGGGGTCGGTGCCT
GCAGGTGAGCTGCGGAGGTATCTGGAGGCGGCAGGGCGGGACCGGATCTACGACCTTCTC
CAGGCCACCCACTGCCAGACCTTTGACGAGGTCTTGGTCCGCCACTCGAATTTCAATGTC
ATATACCTCACTGGAGAGCCACCGAACCGGGCAGTCCGACTCGGTAGAGACTTTGGACCG
CTTGGACTCATTTACCACCCCCTCATCAAATGTCTGCGCAGGTTTTATGGCGAAGAAAAT
AGGAATCCTAACACGCATGAGCTAAGCAAATCAATCCTTCCGCTTCTCGATGTCTCGCCC
GCCGCACTCGTCCCAGGGGCGGACACGCTGCAGAAGTACACGCAGGCAGCTGCACAGGAC
GGGATTGTCACCATCATCCAAAAGCCACCCAAGACCCTCGGGGCCGACGATAAGGCGCGC
GAGGTGTACATTGAGCTCAACTTTCGGTGGCGCTCGCCCGCGTTGAAGCCGAAGTGGGCC
TGCCAGGGCCCTTCGGACGGACCTTCTGGCATTAATGATGAAGATGTAGTGTGCTATGCA
TGTTCAGAAAAAGGTCATGTGAAATCAGCTTGTCCAAAGTCGGCCAATAACAAAAAGTCA
AGTCCTAAAAAAATTGGGTGGACATCTCCTATTGAGAGGTCATAG
>GYA|c38692_g1	start:405	end:262	frame:-2	length:144
CCAGAATTGCCCCAGAATACTGAGGCTGAGGATTCTACTGTTGAACAACCCGCCACTGAA
ACTTGCCGTGATCCCGAGCTCACCAAAACTCTTCGCTCGATCGAGACAACATATCATAAA
GTTGGGGCACTCTGCGGTCTATAA
>GYA|c26919_g1	start:916	end:2757	frame:1	length:1842
TTCTTCCCCCACCCCGGCCAGCAGCCCGGCTCGCTCCCGAGCACACCTCAAACCGCTCAG
ACCGTCGACATCCCCGCCGCCAAGCTCACCGCCTGGGCCCCCGACCCCGGCCCCACCCTT
AGCCCGCCCCCCTCATCGGGCCTCCGAAGCCCGAGCTCCACCCACACCGGTAGCGCCAAG
GGCCGCAGAGGCCACCACCATCGTCACTCGCTCTCCCACAATTTCTTCCCATTCCTCCCC
GAGCCACCCTCGAGCGCGACCAGTCCGGCCTTTAGACATGCCTCCTTAACCCACCACCAT
CCCAGCAGCACGCCCGGCCCTGTCCCTCGGACGCCCTCGACGCCCCTCTCAGCCGTCCCG
CGCCCTGTCCCCCAGACGCATCCGACCTTGCGCGAGTCGCTCCCGCGGGCGCCGCTCGGC
TCGCGGCTCGCACACCTGCCGCTGCCCTTACGAGTCGTCGGTGCCGTCCTTGCGCACTGC
CCTTTCACTACCCAGGCCGCCATGCTCGCCGGCCTGCTGACAGCCGGATGTGGCGCACTC
GTCTGGCTCGCTGGCCAGGCGGCCGATTGTCTCTGCCTCACCGGCCTCGGCTACCTCATC
GTCTTCGACGCCCTCGGCGCGCTCTGTCGGGTCTGGGTCGACGGCGAGGCAGTGGGAATG
GAACGTGTCTGGGAGGTCCTCGGCCGCAAGCCCGACGCGGCCGCGCTCAAGCTCCCGTTT
GGACGAGCCCGGTCGCGCACCGTCGCGCAGTTCAGCCAGATGGTCTATCTCATGTTCAGC
GCTGTGTATGTCTCCAAAGAAGCCGTCGAGCATCTGCTCATCGACCACCAACACGCTCCT
GCGGCCGTTGGTCATGTTGGCCACCCTGACCATCATCAGTCCCGAAGCGAGATCCCCCTC
CCCCTTCTCCTCACCACCACCTTACTCGTCCTCTTCTCCGGGGTCGTGACCCACAACCAC
CTCGGCCTCGCCCAAGTCCTCGCGACAATCGAACAGAGCCCGCCACCCGCAGGGCCGCTG
AACCGGTTCGTAGGGCTCACAGTCGGCTTTGCGGCGCTTATCGGAGGCTGTGGGGTCATG
CTTTCTACGGAACAAATGAGTAGAATCGACCGGCTGATAGCCGTTCTCGAAGTACTCATG
ATCGGAAGACTCGCTTGGCCAGTGTTGCGTGTCACCGGAAAGGTGCTCCTCCAAACCGCC
CCGGAGCGATTCGGGACCGGCGGCAGTGGTGGGAAGTCGCCTGATGAGCTCCGGTGGAGA
CTTGCCCGATTCCAAAAAGAACAAGCCGGAAAAGTTCTACAGATCGACCCCCCAAAGATA
TGGGCCCTAACAGCGCTTGGTACAGACCTAGTAGGAAGTGTGGTGGTCCATGTGCCCCCA
GGGACGTCCGGCAGGGAGGTTGTGGCGGTCGGGGAACGGGTTAGGGAGGCCATTGAGGGC
GTGGGGAAGGAGATTAGTGTTGAGGTTATTTGTGGGATGGACAAGAAGAAGGTGGGCGGG
AGGAAGAGGGGTGGGTGTGGTGGACATGGACATGACCATGACCATGGACATGGGCATTCT
CACCATCATGACCATGGTCACCATGATCATGATCACCACGATCACGCTCACCACGATCAC
GCTCACCATGACCACACTGACCATGCCCATCATGACCATTCTCACCACGACGACCACACT
CACCATCCTCAACATGACCACCACACTCACCATGACCACCACCCTGACGACGACCACCAC
CCTCACCAAGACCAAAACCACAAGCATGATGATCACCCAGTCGCCCATCCAACTGACTCT
ATCCAAGTTGATCATCCCACTTGTCTTCCCCTTGTTGATGAC
>GYA|c10417_g1	start:354	end:121	frame:-2	length:234
GTGGCTGCAGCACCAGAAGGGCTGTCAGAGAAGGTGGCTGAGAGCATCAAGGGTGCAGAG
GCGGCCTGCTCCGACGACCCGGTGAGTGGAGAGTGCGTGGCAGCGTGGGATGAGGTGGAG
GAGCTGAGTGCAGCGGCTAGCCATGCAAGGGGCAAGAAGAAGGAGACCGACCCACTGGAA
ACTTTCTGTAAGGATAACCCGGAGACCGATGAGTGCCGCACTTACGATAATTGA
>GYA|c23340_g1	start:1208	end:2260	frame:2	length:1053
AACAACAGTCCAGACCTACTGGCGTTCACGACCCCGCACCCGGTCGACCAACACGAGATT
CAATTCGACATATCCCAGCGCCGAAAGGGTGTCTGCAAGTTTTTCAACTCCCAGAAGGGT
TTTGGGTTCATAAATGACGATCATCCGGAAGAACTAGGCAACCAAGAAGTTTTTGTGCAT
TATACATCGATCGGAAGTAAAGGTGGTTTCAGATCATTAGCAGAAGGTGAAGAGGTCGAA
TATGTAGTCGCGCCCGGTCAAAAGGGGTTCCAAGCGACTGAAGTTACTGGTCCATCGGGG
AGGGCCGTGCAGGGCGACGTCAAGTCAAAACTACCAAAAACACCGACCTTCGTCCCTTAT
CCAATGGGAATAATGCCAGCGGGAGCATATGCGATTGCCGGTGCCGGTTCACCCTACATG
CAACCGGACCCCTACATGTCGGCACAGGGGGTCTATGGTTCACCATATGCTGGCCAGGTA
TTTTACGTGCCATCGGCCGTGGGAGTTCTTCCGGGCGCGCACTCGCCTAACCTGGCAGCC
GTGTCGTCTTATCCGACTGCAACGAGTCCGCACCCATCTATTCGTTCGCCAACTATACCC
TTCACGCACCACCAGCATGGCCAGATGGCCATGGCGCTCTCTCCCCAACCTGGCGCAGGT
GGGTTTGGGTTTGGCAGCCCTTCGATGGCATACGGCTTTGGCGGGCCGGCAAGCGCGGGG
GTCGTTGGCACTTCGGCTACAGGTAGTGCGGCCGCAGCAGAGATGCGATCGCCACTCATG
AGCGGCGGTGCTAACAGCGGAGTCGTTGGTCAAGGGAGCTTCGGCGCCGCACAAACTAGC
CAGAGCGCGTTCGGGAGCCACAACCATGGCTTGGGACTCAGGGGAGACACAAATGCGGGC
GTCGGTTCGTCAGCGGAGCAGATTCATCACCGAGGAGGACCAAGCGGCAGCGGGGGCGCA
CATCACCCCCAGTTGGGCGGGTTTACCAACGGCGGTGCCGGAGGTTCACTTCTGTACACC
ACAACCAGCGGCATGCCGGTCAACCACCAGTAG
>GYA|c28210_g1	start:272	end:3	frame:-1	length:270
TGGGGGTCCTGCATTGGTTATGCAACCGTGAAAACCTTAACAAACACTTCCATGAGAAAT
TGCCTAGGTGACTTGCAAGAATTCAAACCCACCATCATGGTTGGTGTTGCCGCTGTTTGG
GAGACAGTGAGAAAGGGTATTCTAAACCAAATCGATAATTTGCCTTTCCTCGCCAAAAAA
ATCTTCTGGACCACCTATAATACAAAGCTGAACATGCAACGTTACCACATTCCCGGCGGT
GGCATATTGGGTAATTTGATTTTCAAAAAG
>GYA|c29382_g1	start:2	end:274	frame:2	length:273
TACGGCTGGGGAGCGGCAGCAAACGGCCTTCCCCACAGACGTAGTTGCAGCGTGAGCGAC
ATTTGCTTGGCCTCCGACGACCCGGCTTCTGGGTTTGGGTGGAAGCCGTGCCTCTACTTC
GCTAGAGGCTACTGCAAGAACGGCACCAGTTGTAGGTTCCTTCACGGCGGCGACTCCACC
TCCGTAGTGGGTTCGGAGGGCGCAGCCATGGTGGGGTCCCCCAGCAAAATTGAGATGATG
GAGCAGTGCCATGAGCTACTCAGATCCAAGTCT
>GYA|c23997_g1	start:1352	end:3	frame:-2	length:1350
CTCCAGGACTCGATTGAGCGCGTCCAGCGCCTGGAGCGCTCCCTCGTCGCCAACGAGAAC
GGCTCCGTCGCCGTCCCCGAGCCCGGCCAGCCCCCCCGGACGGCCAGCCCCCCTGGCCCT
CAACAGGCTTCCCCCACCCTGCCCTCCCTCTCGCCTCGCTCCTCTTTGATCGTCCCCACC
ACCACACCCATCAAGGGTAAGGCCAAGGCCGAGCGCAAGCCATCTGGCAAGCGGACGTCG
ATCAACTCGATTCGCTCCCTCAGCTCGCTCGTCAACTTCCACCACGACGCACCCCCCTCG
CGCGCCGGCCTCAAGCGAGTCGACAGTGCTCTCTCCGTCGTCCTCCCACCAAAGGTCGAC
ACCACCGAGGCCGTCATGGCGCTGACCAGCAAGCCAACCGGCGCGTTCAACCCCACCCTC
GGACCGATCGCCGACCTCCCCGGCGAGCAGCACCTGGCCGACTGGGCCCCCCGAAGGCGC
CGCGAGCCCGCCACGGCGGCCACCAGTCCCCAGGAGTCGCTCTACGACCGCAAGCGCATC
TCGCCCGACTGCTCCGCCGGCTCATCCGCCAGCCCGCTCGGCGCCCAGCCCTTGGGCGCT
GCCCCACCCGCCCCCCAGGGCGGCGGGCTCAGCACCCTCGACCGGTCCGAATTTGCGCAG
CGGCTGAAAAAGTACTCGCGTCCGGCTGATGACTCGCTCAAGCATCCGCCACCCGAAGTC
GGCCTGATGAGCTCACTCCTCAGCCCCCGCATCAGCTTCAAGCCGCCCTCCAAGCGCACC
GCCCTCACCCCCGGCCCCTCGAGCAGCCAGGGCAGCGGGGGGTACTTTGACAGCTTCAAG
AGCCTCGTCGGCCTCCACGGGGCATCGGACGACGCTGCCAGGGATCACGCCTGGCGTGCC
ACCGTCCGCGGCTCGTCGTCCCACTCGCACCTCCCTCTGCCAGAGGCGGCCGCCAGCGCG
CCAACACCGTCGCAGAGCGTCGGCGGGCCATTCGCGGCGCGGGCGGCACGGATGCGCGCA
GGACGCGCGGACGCCAAGCCGGCGCTGGCAGGCCTGGTGACCACCTGTGGCTCGGTGCCG
GTCGTCTCACGCTTCATTGAGCCGCGCTCGGCCGAGCCAGCACCCAGGCCGGCCTGGGGC
GGGCAGCCGGTCGTGCCCGAGGGCAACGCGGGCGCGGGACGGGCGCGGAGCGCAGAGGTG
GGCTCGCTGACGCGGATCCAGAAGCGGCTCCTGATGGAGCGGGACCGGCCGGTGTCGCCG
GACAGGCACGCGCTGGGGGGCGAGGGCTGGGGACAGGGCCGGAGCGGGAGCTGTCTGCCG
CCGCCGTCGTACCTGATCCGGTCACTGGGC
>GYA|c27501_g2	start:402	end:929	frame:3	length:528
ATGTCTCACACGCTCGAATCTATGGCTGTTGAAGACCAAGTGTCCACTCCAACGCCTGGC
TCCCCGCGTCCCTACGTAACAGCTGAGAGCCATGACCGGCTCGACTCTATTCAGCTTAGC
AGTGACGCCAGCGGGGAGTTTATCACGACTCACTCACCACGCTCGTTTCTCGGACCACCC
GGTGAGGCACTTTCAGAGCTTCGCAACGCTCTTAACCCCCCATGGCTGCACGGTCCCACT
GGCACTCCGCCCAGCCTTGTCGGTCTCCACCGAGCGAATCGGGATGGCAGATGGGTGGAC
GAAGCACTGAGACCAGTGGTTGATGTTTTGCCTAACACCGAGCTAGCACGCCTCACCTTG
GGTCGAGGTCTCATTTTAGGTGGAGACATAGCACATCATTCATCCGTGCAGCCTTCTATG
CCACTTCCATCCAATGTGAACGCGCTTTCAAAGGCTCACCTTGATACAGCGTCCACCAGC
CCGCTACCCCACACATCTCCTTTTGACAAGCCTGCCGACAGCGCCAAG
>GYA|c41306_g1	start:240	end:1	frame:-1	length:240
CTTGCTGCTGGTCTATTCATGTGGGTGACATCACTTAAGCCAGTGAGGAGGACATATTTT
GAGTTGTTCTTCTACACCCATCAACTATACATAGTCTTCGTCGTCTTCTTGGCCTTGCAT
GTTGGTGATTTCATATTCACTATTGCTGCTGGAGGAATATTTCTCTTTGTTCTTGATCGG
TTTTTGAGATTCTGCCAATCACGAAAGACTGTCAATGTAATATCAGCTAGTTGCCTTCCC
>GYA|c35153_g1	start:507	end:1	frame:-1	length:507
CAGGATAAAAAAGACGCCGGTTTCAACATCTCTTTGGCGGATGTTTGGGGCCGTGCTCTT
GCGTACAATTTTTGGCCAAGCTTACACCGTGGTGGGGTAGGGTACACATGGTCAACCTTA
AGGGAAGCTGATGTCTTCAAGAATGGGGAAATGCCCTTCCCTATCACTGTTGCAGACGGT
AGATACCCAGGTACCACCGTGATAAACTTGAATGCCACTCTTTTCGAATTTAATCCCTTT
GAAATGGGTTCATGGGACCCCACTTTGAACGCATTTACGGATGTGAAGTATTTAGGTACC
AACGTTACAAACGGTAAACCAGTTAATAAAGGCCAATGCATTGCCGGGTTTGATAACACT
GGTTTCATAACAGCCACTTCATCTACGTTGTTTAACCAATTTTTACTAAGATTGAATTCT
ACCGATTTACCTTCATTTATTGCTAACTTAGCCACCGATTTCCTGGAAGATTTATCCGAC
AATAGTGACGATATTGCAATTTACGCC
>GYA|c26627_g1	start:237	end:3614	frame:3	length:3378
ACATCAAAAACATCGATGCAAGCTTTGATGGAGCAAAAGCAGAAGGAAGCCACTCTCGAC
ATGGGCGGCAACTTCACAAAGCGTGACGACTTGATCGGGTTTGAAAAAAAGGCGCAGAAG
AAATGGGCAGAATCGGGGGTTTTTCAGACGGACTCTCCTTATACCGACAATCCAGACTTA
AAGGACCTGACTGGAGAAGAACTGCGTCAAAAGTACCCTAAGTTCTTTGGCACCTTTCCG
TACCCTTACATGAATGGATCGCTCCATCTTGGACATGCTTTTACGATCTCGAAGATTGAA
TTTGCGGTTGGATTCGAACGCATGCGTGGTAGACGGGCGCTTTTTCCCGTTGGCTGGCAC
GCAACCGGGATGCCGATCAAAGCAGCCTCCGACAAAATCATACGAGAAATGGAACAGTTT
GGGCAAGACTTGTCTGGATTCACCAACTCTGAGACCACACCAGAGCCTGCTTCGTCATCT
GAGCCCAACACCGAAAACGCAGACAAAAGCAAAGCCAAAAAGGGCAAGATCCAAGCCAAA
TCGACTGGCTTACAGTATCAATTCCAAATCATGGAAAGTATCGGAGTCAAAAGAGAAGAC
ATCCCGAAATTCGCCGATCCTCAGTATTGGCTCACTTACTTCCCCCCAATCGCCAAGAAT
GACTTGAATGCTTTTGGAGCGCGTGTGGATTGGCGTCGATCGTTCATCACAACCGACATC
AATCCTTACTACGACGCATTCGTGCGATGGCAAATGAACAGACTCCGTGATAAAGGCTAT
GTGAAATTTGGCGAACGGTACACGATTTACAGCCCAAAGGATGGCCAACCTTGCATGGAC
CACGATCGAGCTAGTGGGGAACGACTTGGTTCGCAAGAATATACCTGCCTCAAGATGAAA
GTTCTTCAGTGGGGACCCAAGGCAACCGATCTCTCCAGCAAAGTTGAAGGAAAGGACGTA
TTTTTTGTCGCTGCTACCTTGAGGCCGGAGACGATGTATGGCCAGACAAATTGTTTCGTT
GGGCCTTCGATCCAATACGGATTGTTTGAAATGAAAGATGGCGCGTTGTATCTCTGTACA
GAACGAGCTGCGCGGAACATGTCTTTCCAAAATATTACGCCGGCCCGTGGTGTTTTCAAG
AAGGTTGCATCTGTCGACGGTTCCTCATTGATTGGAACTCAGATACACGCGCCGAATGGA
ATTCACCAGGCAGTGTACATATTGCCCATGGATACTGTTCTGGCGACCAAAGGGACGGGT
GTTGTGACATCTGTCCCATCAGATTCACCTGATGACTACATCAACCTGATGCATTTGCGG
AAGAAGGCAGCTTATTTCGGAATCGACCCCTCCTGGATCGCCTACGATCCTATCCCTGTC
CTATCAACCCCCGAATTCGGTGACATGTCGGCGCCTAAATTAATTACAGAACTCAAGATC
GACTCGCCGAAGGATTCCAACAAGCTTGCCGAAGCCAAGGAAAGAGCATACAAGGCCGGA
TTTTATCAAGGCACGATGCTCGTCGGAAAGTTTGCTGGCGAACCGGTCGAGAAAGCTAAG
CCGAAAGTCCGCGAGGAATTAATCTCCCAAGGATGTGCATTTGCGTACAGCGAACCCGAA
GGTCTGATCACCAGTAGAAGCGGGGATGAATGTGTTGTGGCTTTGTGTGATCAATGGTAT
CTGGACTATGGGGAGCCTACCTGGCAGGCTAAAGCTTTCAAATTGCTCGACAGAATGAAT
ATCCGGGACACGTCGACCAAGAAGAAATTTCAGGAAGATCTTGACTGGCTACATCAGTGG
GCCTGCGCTCGAAGCTACGGCTTAGGCTCAAGATTACCTTGGGATCCTCAGTTCCTTGTC
GAATCTCTGTCGGATTCGACGATCTACATGGCTTACTACACTATTTCTCATCTGCTTCAC
GGTGGCGATATATTTGGGAAAACCACGGGTCCTTTGGGTGTCACTGCCGAGCAAATGACC
GATGAGATGTGGGACTACATATTCGGGACTGACGACGTCCCATTTACCCCTGCTCAAGAC
AACCCTTTGACCAAGGATAAAGCAGACTTGATGCGAAGAGAATTTCGCTACTTCTATCCG
ATGGATGTCCGCAGCAGCGGAAAGGATTTAATTTCCAATCATCTTTCTTTCTGCATCTAT
GTTCATACCGCGCTCTTTGATGAGCAATTTTGGCCCAGAACGATGAGGGCCAATGGACAT
TTGATGTTGAATGGGAAAAAGATGAGCAAATCAACAGGGAACTCACTCACTTTATGTGAT
AGTTTGGTCAAGTTTGGTGCTGATGCCACAAGACTTACACTTGCTGATGCTGGTGATGGA
TTTGATGATGCCAATTTCGAAGAATTGACTGCCAACGCCTCCATCTTGCGACTTCACACG
CTGGCTGAGTGGTGCAAAGACGTTATAACCAGGAATGATACTTTCCGACAAGGTGAACAC
ACACTTTTTGATCAGATCTTTGAAAACGAAGTCAAGCTTTCTATCAACAAGACATACAAA
GCATATGACGAGTCCATGTATAAGGAAGCTCAAAAAGTCGGGTTCTACGAGCTACTGGGA
GCGCGCGATTGGTATCGGGATTTCACAGCTGAAGAAGGAGGCATGCATGCCGACCTACTC
AAGTACTATGTTCGAGTCCAAACCCTGCTCATTGCGCCAATCGCACCACATTTTGCCGAG
CATGTATGGTGTGACATTCTTCAAGAATCAGGGACAATCCAAACTGCGCAGTTCCCCAGC
CCTGATCAAGCTGTCGATCTGGCGATGATCGATGCTGCAGAATATGTCAAGGAAACAGTG
AGGAAGATTCGGACGACTGAAATCAATTTAGGAAAGCGCAAGGCCAAAGCCAAACCGGGC
ATGCCCGGGTCACAGTTATCTTTTGACGCTTCTAAGCCGAAATACCTTCGTATCTTTGTG
GCCGATGAATTTCCGGCTTGGCAAGGAAAATGTGTTGAGATCCTATCGCGGAACATGAAT
CATGAAACATGTGCCGTTGATGAAAAGGCCCTGAGAGGTGATTTGGAGAAGGAGGGCTTA
TTCAAAGACAAACGGACCATGCCATTTATCATGATGATGAAAACGAAGATCAAAACTTTA
GGGACTCCTGCACTGCAGCGGGCGTTGACGTTTGATGAGCGAGATGTGCTACAACGGTCT
TTAGGGTATCTGAAACGGACTCTCAACTATGAGAGCATTGAGCTAGAAAGCATGACTGAA
GGCCTCCAGAAGGCCCAAGTGCTTCAAAACACGGCTGAGGGGCATGCTCCATTAGACCAG
CAGGGGTACAACATCACGATCATCGAAGCTGCTGAACCTGGCTTGCCCGCGTTTGTGGTT
TATAATAATACGACATGA
>GYA|c36619_g1	start:49	end:249	frame:1	length:201
ATTGGAAGTGGAGTTCTTATTGGAGCTGGTGCCACAATTTTAGGAAATATAACTGTTGGC
AATGGCGCTATGGTGGCTGCTGGATCTCTGGTCCTAAAGGACGTCCCCCCTCATAGTATG
GTTGCAGGTACTCCGGCAAAAGTGATAGGTTTCTTGGATGAACAAAATCCATCTCTTACA
ATGAAACATGATGCAACCAAA
>GYA|c43023_g1	start:451	end:23	frame:-1	length:429
ATGTCTCAAGCTGTTAATGTCAAGAAGAGAGTTTTTAAGACCCACTCTTACAGAGGTGTC
GATTTGGAAAAATTGTTGGAAATGTCCACTGAAGATTTCGTCAAGTTGGCCCCAGCTAGA
GTTAGAAGAAGATTTGCCCGTGGTATGACTTCCAAGCCAGCCGGTTTCATGAAGAAGTTG
AGAGCTGCCAAGTTGGCTGCCCCAGAAAATGAAAAGCCAGCTCCAGTCAGAACCCACATG
AGAAACATGATCATTGTTCCAGAAATGATCGGTTCCGTCGTCGGTATCTACAACGGTAAG
GCTTTCAACCAAGTTGAAATCAGACCAGAAATGTTGGGTCACTATTTGGGTGAATTCTCC
ATTACTTACACCCCAGTCAGACATGGTAGAGCCGGTGCTACTACTTCCCGTTTCATCCCA
TTGAAATAA
>GYA|c32150_g1	start:3	end:278	frame:3	length:276
TTAACTGAGCTTATGATTCTCATTGATGCATCAAGACTTCAACAACTCACTGTGGGGCCC
AAACGGCGAGGAGGCTACCCCCCGCGTGTGAGGAAGCGCCCCTCACGACCAATTACCAGT
GACGTACAACCTAGTCCAGGCCTTCCAATTGATTGCTATGATGCTCAGTGGCTCAAAACT
TTGAATACTATTCAGTTAACTGCGCTTGACATCCAACGTAGACCTCAACTTGACAAATAC
CTGGCTATTTTAAAACCCCCCTCACTGGATGTTTGA
>GYA|c42545_g1	start:2	end:214	frame:2	length:213
GAACTTGCAGCCGTTCTCGCAACAAATATCAATGCCATTGAGAGATCCGCAAACCCGTCA
GCACTCATTTCATCCCGCCTCACAGCCTACCTCAACCGACCGTGGCCTGCCATGAGCCCT
TGCCCTCTTGCCAAAGACCTCTCACCCGTCCACCCTCGCCGATTGTTCTTCTATCTCACC
ACCATGCCTCCTCAACCCTTACCTGAGAACCCC
>GYA|c40993_g1	start:436	end:2	frame:-2	length:463
ATGTCTTGTCCGGAAAGAGGAGGACTTAATGATTATTCGTTCGCCGGAACCAGAAGTTAA
AATTGTTGTGGATAGGGATCCTGTAAAAACATCTTTTGAGGAATGGGCCAGACCCGGGCA
TTTCTCAAGAACAATAGCTAAGGGTCCCGATACTACCACTTGGATCTGGAACCTACATGC
TGATGCTCACGATTTCGATAGTCATACCGGTGATTTGGAGGAGATCTCCCGAAAAGTCTT
TAGTGCTCATTTCGGTCAACTCTCCATTATCTTTCTTTGGTTGAGTGGGATGTACTTCCA
CGGTGCCCGTTTTTCCAATTATGAAGCATGGCTAAGCGATCCTACTCACATTGGACCCAG
TGCTCAGGTGGTTTGGCCAATAGTAGGGCAAGAAATTTTGAATGGTGATGTAGGCGGGGG
TTTCCGAGGAATCCAAATAACCTCTGGGTTTTTTCAGATTTGG
>GYA|c37780_g1	start:12	end:290	frame:3	length:279
AAAGATGTGAGGTTCAGAGGCGTGAGGAAGAGACCTTGGGGCCGTTTCGCCGCCGAGATC
CGGGACCCGTGGAAGAAGACTCGGGTCTGGCTCGGCACCTTCGACTCCGCGGAGGATGCA
GCCCGAGCCTACGACGCCGCCGCTCGATCCCTCCGCGGTCCCAAGGCCAAGACCAATTTT
CCGTTGTCATCTCCGGCGGTTCCGTTGACCGTGCCGTTTCAACAACCGAGTCAATATCAG
ATTCAAGATCAGAATCACAGTCATCAGCATCAGCCTCAG
>GYA|c32695_g1	start:213	end:1	frame:-2	length:213
GCCGGAGCTCTTCTCGTCTACGACATTACACGACGCGACACATTCAATCATTTGACATCT
TGGCTTGAGGATGCCAGGCAGCACAGTAATTCCAATATGGTTATTATGTTGATTGGAAAT
AAGAGTGACCTGGAAGCCCGTCGCGAAGTGAAACGTGAAGAGGGAGAAGCATTCGCACGA
GAGCACGGACTCGTATTCATGGAGACATCTGCC
>GYA|c9412_g1	start:2	end:241	frame:2	length:240
AACTACGTAACCAAGACCCAGACCATTGCTGGTCAACCAGTCACCTACACCAAGGAGGCT
GTCACCGTCACCAAGACTGTCGCCGGACAGCCAGTTACCGTCACTAAGACCGCTACTGTT
CAAGGATACTCCACTGTCACTGTCACCAAGACCCAGACCATTGCCGGCCAGCCAACCACC
GTCACTAAGCAAGCCGTCACTGTCACCAAGACTGTCCAGGGATATGCCACTGTCACCTCC
>GYA|c29056_g1	start:669	end:112	frame:-1	length:558
GTTCTCAACGAGATCAAAGAATTGATCAAACATACTCGCACCACCCTGCGCACGCTTCTT
CTCACCAACATCGCGCCTGTGAATCGCATCCCGCCAACAGCACCCATTCCCCCTTTGGCC
GATTTGGTGGTCCTGATTGTGTCCGCTCACCTCCCAGGAACCGCGATGCAAACCCCCGAG
CAGATCCTCGCTGGCACGACCCTTGCCCAAAGGGTCCGCATTGCTTTTTTACGCCTCCAC
GCTGTCAACTTCTTCACCCTGCCAAACAAGCAACCGAAAGATCATCAATGGGACCCCATC
GATGATGATCTTGCCCGCCTGGCTTCTAAGACCAATGGCTACAAACAGGCTTATTTCAGT
CTGATCCGCGACTTCGATTCTGCGCTGTTTGGCACCCCTCATACTTATGCCGACCTCTTG
ACCGATGAGGCCAACTTCGCCGCTTTGCCCACAGACGCACAAGTGGAAGAGCGCATGGCC
GAACTTGAAATCCGCCAGCCACCCATTCACCGCGACGCTCCTCCACAGGGGGAATCATCC
CAAGAAGCCATTTTTTAA
>GYA|c41396_g1	start:273	end:22	frame:-1	length:252
GACCAGTTCGTGCCGCAGGCTGCGAGGAGGTGGTCCCCAAAGGATGAGGTTTATCTGACA
GGATGGATGAAATGGCAGGTGTTTGGGCCAATCTTGTTGTTGCAGGTGTTGAACCTCTTT
TGGTACTTTCTTATTTGGCGGATCGTCTTCAGGATTGTTATCGGAAACCCATTAGCTGAT
GTTCGAGAGGAGGGTGAAACGGATGACGAAGACGATGGACCGGGCCACGAGCAGGACAAG
AAGAATCAGTAG
>GYA|c9015_g2	start:370	end:2	frame:-3	length:369
TGGACAACTGCCAGCGGTGACCCCCCCTCGGTCACTATACAGATTGTTAACCCAAACAGC
ACACATCTCAATGGCGCGTTCTCAATAGCCGAGTTCATACCTGCGTCTCGCCAGTTGTTT
GAAGTCACGAATGTAACCCTGATTGTCGCTGAAGGATATATCGTTCAATTTGTCAACCCG
TTGAACAACTCCCAGCTCTACGTTCGTTCCGACCCGTTCGCGGTCCAACCCGCCGGAACT
GCCGCTGCTCCTTTAGCTGGCGCGCAGGCCAACTCGACGAGCACGTCGGGCACGTTGGGC
ACTAACTCGTCTCAAGCAGGCGTGGCGCGAAATACCACGGCCGCCTCCTCTGGCTTCAAC
AACAATGGC
>GYA|c25683_g1	start:2144	end:681	frame:-3	length:1464
TTGCGCCAGCTCGAGTCACAGTCCGACCATGCTCGGGTCCAGCTCTTACGATCGGTGCTT
GAACCGCTCGTCATCCAAGGCACGAACCAAGTCGCAGAGCTGCGCGCATACGAGAAGATG
CTCGCCGAGGCCCAGCGCGACGCGCGCTCGGATCCGAACAACCCCCACTGGCTCGAGCAG
CTGTCCCAAAAGACCCTCCGCCACGACCAGTGTCTCGCTCGCATCAATGCCTTAATCGAC
CGGGCTGTCGCCCAGATCGATTTCCATGCCCGTCAGGAGGCCGTCGCGCTGCTGCTCGCG
CTCGCCAACCAGGGCTTTTTGCCCGTCAAGCCCCCCGGCCCCGCCGAGGGTGCGCCCGAG
ACAAAGGAACCGCCTACGAGCTCGGCCCCGTTCCGGACGCTCGAGAAAAGCATCGATAAT
GAGCGCAAGCAGCGCGACCAGGCCCTTCGCGCGCTCACCCAGGACTTTGAGGCCTACAAG
GCCCTTAACAACGCGCGCGTCCACAAGATCGAGGAAACTCACAAGCAAGAGCTCAAGACG
CTTAAAACGACCCTCCGTCTGGCTGAGGCCAAGCGCGACCTTCCCGTCCCCGCCTCCGTC
CTCGCGCCTCCGCTCGCGCCTTCGCCGCCCCAGGCCCTGGCCCTGGCCGCTTCCGAGCAG
CGACTCGAGAGGCTCAAAAGCGAGCTGCAGGGGCAGATTGGCCGGCAGTTGGGCGAGCTG
AAGGACCAGATCGGTCGCCAGGTCAGCGAGCTGCAGGAGCAGATTGGCCGTCTGGTCAGC
GCGCCGGTCGCGCGGGCCGAGCTCGACAAGCCCTCGCTGCGGCTGCTCATCGACGGGCTC
AAGGAGCAGCTCGAGCAGCTCGGCAAGGACATGACGTGTGCCCTCAGCGAGCTCCAGCCC
GAGATCCGGCGCGCGACGACGATCATCCAGGCCGAGGTGACCAAGGCAGCAAAGCTTGTC
ATCGCCGACGGCCACGACGAGATCGCGAGCCTAGTCCGGCAGGCGGTTGAGGGCCTGCAC
GCGCGGATCGACAGGGTCGAGCAGACCCGGCCAGCCGCGGCTGTGCGCCCCAGCAGTCCC
CCCGCCCTGCCTCCGATCAAGTCCTCTGCAGCCCGTTCGCCCCCACCGGCCCGGCAGCTG
AGGCCTCCCAACCCGGCTGCCCCCGCGCCACCGAGAGCAGAAGCGCCCGTTACGAACCGC
CCAGCCAATACGCCGGCCTCGTCAACGGTGAGCATCGCCTCCAGACTTACCAACGCGCCC
ACACCTGCGCTTGCTTCCGAAGGCCCGCTCGCGAAGAAACGCGAGACGATCTCGCGCGAG
CCGAGCTGGAGCCAGCCGCACGCTCGGACATCCGTCGATGGCAGGATGCAACCTAAGACG
ACGGTCCCGCTTGCCAAGAGACTGAGGACGGAAGAGAACCATGATCCGTCGCGAAGTTGG
GAGTGGAGGCGCAATGATTATTAG
>GYA|c24950_g1	start:2156	end:762	frame:-2	length:1395
CGAGACGAACCAATCCACATACCACTCAACCTTGCGACACCATCTCATCTTTCTCTGGAA
AGGAGGGGAGATTTAGTCGCATCTGAATCATGGGCCTTCCAAGCTGGAAATAAGCTGAAT
GCCAGGTATGGCGGACTACAAGACCACGCCGGCAGTTCAGACCTTGCGCCTTCTTTGAAA
GCCCGCCAACTGAGCGAAATCGCCCTGATGAATGCATTCTCAGATGCCATATACACTGGG
ACGATATCCATTGGCACTCCTCCTCAAAAGTTTAACATGATCATGGATACGGGTTCCGCA
GACCTTTGGGTCGCAGATAGTCTATGCACTATCGATCAGGGGTGCCCCAAATCCGCCGGT
CGATTTAATCCCGAAGTATCCTCTTCCTACCAAAATCTTACCAAGGTTTTCAAAGTGCAG
TATGGGTCCGGAAGAGTGAGAGGGAATCTGGCAACAGATAATGTCAGCATGGGAAATATG
ACTGTTCTCGGAGTGACGTTTGGAACGTGCGACATGGTCGAAAACATTCTGAGAGCCGGC
CTTGATACAAGTGGAATACTGGGATTAGGATGGAGTGGCATAGCTACCAGTGCTTCTACG
CCAGCATGGGAATCACTCTTTTTGCAGAACGCCCTTCGTGAGCCAATGATGTCGTTCGCA
CTAAAAAGACTTATCAACAGTCGACCTACAACAATTGGAGTCGGTGGCATGATGACTATC
GGAGGAACAAGCCCGTCAACTTACCGCGGGGAAATTCACTATGTTCCTCTGTCCAAGAAC
CAAACTTACTGGCTGATACCGTTAGGCTCCTTCATGATAGGAGGCGTCGCAATCGACATC
GGAACGCCAGAAGTGGCTATCGACACGGGTACCTCGTTGATTGGTGGGCCAGCCGAGGCA
TTGAAGACCATTTTTGATGCGGTTCCCGGGTCTTTGTTAATGACCAATGGAAGTTTCAGC
GGCTATTGGACTGTTCCATGCAAGACGCGGCTTAAGATTTCAGTTCAATTTGGATCAGTG
TTGTGGCCCTTAGATCCATCAGATTTCAACCTGGGCAGGGTATCATCCGGAAATCAGTGT
TTGACCGCCTTTTTCACAATTACCAAGTCGAAGTCGGGAGCCGCAATTCCAGAGTGGATC
TTTGGCGCCGCGTTTTTGAAAAATGTTTATTCAGTCTTCCGAGCCTCACCACCATCGATT
GGTTTTGCTCAACTTTCAGCGGAATTTTCTGGCAAAACACCTTTGACGCCAACACTACTC
GCAGTTCCCCAAGTTAAGGATGGGCCTTTAAGTGCAGCTGTACCTACTCGCCAGCGGAGC
AAAATGTTTTTAACCATACCAGCTGGTCTGATCACGTGTTACCTGGTATTTCATTTGGGA
TTCGGCTTTTCATGA
>GYA|c21987_g1	start:417	end:1847	frame:3	length:1431
ATGAGTTTCCGGTTCTTGAACCTCGTCCGACCGTTCATGGGCATTCTGCCCGAAGTTGCC
GCTCCAGACCGAAAAATTCCCTTCAACCAAAAGGTCTTATGGACAGCAATCACGCTCTTG
ATCTTCTTGATCTGTTCGCAAATCCCACTCTATGGAATCGTGTCATCCGATTCCTCAGAT
CCATTGTATTGGATGCGGGTCATCTTGGCCTCAAATCGAGGAACGCTGATGGAACTTGGG
ATCTCGCCGATCGTCACCAGCGGAATGATCATGCAGCTGTTAGCCGGTGCTCAATTGGTC
GAAGTTGACTTTACGCTTAAAGAGGATCGGGCCCTTTTTGGTGGTGCTCAGAAATTGTTC
GCACTCTTGATATCATTGGGACAAGCCACGGTTTATGTCCTGTCCGGACTCTATGGCCAG
CCGCGTGACTTGGGCGCCGGTGTTTGTCTGCTGTTGATTCTCCAATTGGTCGTTGCTGGT
TTGATTGTCATCTTATTGGATGAGCTCCTGCAAAAAGGCTATGGGCTCGGCTCTGGGATC
TCGCTGTTCATTGCGACCAACATCTGTGAATCGATCATCTGGAAGGCTTTCTCACCGACG
ACCATCAACACCGGCCGAGGCCCCGAGTTTGAGGGTGCATTGATTGCATTGTTCCATCTG
CTGTTCACGTGGAATGACAAGACACGGGCGTTGAAGGAGGCCTTTTATCGTGACCGGTTG
CCGAACGTGATGAACTTAATTGCCACTCTCGTGGTGTTTGCGGCAGTTATCTATCTCCAG
GGATTCCGGGTCGAGATCCCAGTCAAGTCCAACCGGTTCCGTGGCCAAAGGGGCACTTAC
CCCGTCAAGCTATTTTACACCTCCAACATGCCCATCATGCTTGAGTCGGCTCTCACGTCC
AATGTGTTTATCGTCTCACAAATGCTCTTCAGCCGGTTCCCGAACAATTTGTTTGTCCGT
CTGCTCGGTGTCTGGGAGCCGCTCGAAAACTCGTCTCAACTGTTTGCCAAGTCGGGCGTA
GCCTATTACATCTCGCCTCCCCACAACATCCGTGCCGTTTTCTCCGACCCGATCCACACC
TTGCTGTATGTGTCGTTTATGTTGACGGCCTGTGCGCTGTTTTCGAAGACATGGATCGAG
GTATCTGGGTCGGGACCTCGTGAGGTAGCCAAGCAACTGAAAGATCAGCAGATGGTCATG
GCCGGTCATCGAGAAGGCAGTATGTACAAAGAGTTGAAACGGATCATCCCCACCGCTGCC
GCCTTTGGTGGTGCAACCATCGGCGCCTTGTCAGTGTGCGCCGACCTGATGGGTGCACTC
GGCAGTGGGACTGGGATTCTGTTAGCGGTCACTATCATCTATGGATACTGGGAGAGTGCC
ATCCGAGAGGGGAGTGGGATTGATTCAGCTGTAGGAGAGTTGATCGGTTGA
>GYA|c43804_g1	start:177	end:1	frame:-2	length:177
GGAGATAAAGAAGTTGAAGAGACACCAGAGATTAAGATTGAAACAGCACCAGCAGATTTC
CGTTTCCCAACTACAAATCAAACTAGACATTGCTTTACCCGATACATTGAGTATCATCGG
TGTGTAGCTGCAAAAGGAGAAGGTGCTCCTGAGTGTGACAAGTTTGCAAAATACTAC
>GYA|c10179_g1	start:35	end:211	frame:2	length:177
ATGGCAGACGAGATTATCTTGTTGGATTTCTGGCCTAGCATGTTTGGTATGAGGGTCAGA
CTTGCCCTGGCAGAGAAGGGCCTCAAGTATGAATATAAAGAGGAGGACCTGAGGAACAAG
AGCCCTCTGCTTCTTGAGATGAATCCAGTTCATAAGCAAATCCCGGTTCTGATCCAC
>GYA|c19681_g1	start:96	end:458	frame:3	length:363
CTGCTCCCACTGTCCACACGGCCGAGATGTAGCGTCCTTTCGGTATCCACGCAATCCGCG
ATCTCGATCCGACACCTGGTCTCTGCCCCTTCCGAACCGCAAAACCCGCCAAAGTCAAAA
AAATCGATGCCTGTCTCAAGTGTTCCGGCTGGTACACCACTCAAAGGCTTGGCATACCTC
AAAGGTCAAGGTGATCCGATCGCGAAAGAAGATGATGAATATCCCAGTTGGCTCTGGACC
TTGACCGAGCCAAAGATGGGTGTGGGAAATCAGGATTCACCCTTGCGCGCCATCCGAAGG
GAGCTTAACCGTGAAAACAGAAGCAATATCAGGAAAGCAAATTTTTTGAAAGCAAACAAG
TAG
>GYA|c22225_g1	start:640	end:317	frame:-2	length:324
TGCTCCAAGACGCCAGGGCCAATGATTCAAGACAATGATTGTGCCGCTGCTGTGAACAAT
TTTAATTTACGGTCGGGTGGGATCAATTTTGAAGACGGTAGCCCAAGTCGAAGTTGCTCC
AGTTGTAAAGTGACTTTGTCCCATCCTTATGGCACGCCTCAACCTCGCCATCAGAGAGTT
CAACGACGCTTTGTCGATGCTGCTATCAAAAAGGGATTGCAAAACTGTGCAAAGCAATCT
GTCAACTCCACCCTTGTATTCGAATCCGGTATAAGCTTGTCGGTCCTGTTGGATTACGGG
TCAGGCGCAAAGTGTCACGTTTGA
>GYA|c39912_g1	start:362	end:3	frame:-3	length:360
GGCACGCCGTTCCGAGATGGCTTCCTCCGTCACTCCTGTCACCCCCATCCGACAGAGACC
GAAGCCGAGCCTTATTGTTTGTTCTCGAACACTGCCCTCAACAACGGGAGTGGAATGGTC
GTCCTTGCCACTGCCTCCACCCTGGAGAGCAGTCTTGACTCTCACCTTCAGCTGTCCGAG
GAACCGCCCAGCACAAACGCCATTAATGTCGTCAGCATGCCGGAGAAAGGTGGTATGGGC
GCCCTGGCAGCACACCGGCTTGAGTTTGGCGAGCGCGTCATTTATGCCCGCGCCTCTCTA
TTGGTTTCTGTCGATGAGCCAACGTGGGGTCGAGAAGATTGGAAGCATGTCCGCAAGCTC
>GYA|c24629_g1	start:1804	end:485	frame:-3	length:1320
GCCCCGATTCTCGACTCCAGACCGTATGGCAACCTGCTCGACCCGCTCATCCACCAGCTC
ATCAGCCTCGCCATCAAGCGATTCGTTATTCCCTGGCACAACCAAATCGCAAACTCGGCC
ATCCACCAGCACCAGAAGCCATTCGTTCTCCAGCTCAAACACATCCTCTCCAGCCTTATC
AATCGTCTGGAACACAGTCTAGCAGCGCTCGACTGGCTCAGCCTCATCCTCGTCGACCTC
CCCCAGCTGCTGGCCGACCATCTCACCCTCATCGCCGCAACTCACCACCGCCTCGCCCGT
CTCAGCTCGCCCTCAAAGAACACGGGCTCGTTTGACCATCTCTTCCTCCTCCTCGCTCCA
CATCCCGCCATCCAGCTCACAACCAACACCATCCCAATCCAGCCCAGCTCGCCCTTCCAT
CCCCAACTCCCCCGACTCCCACCCCACCCTCGCTTCCCACACTCAACCGCACTCGTCTCG
CCCACCTACCTCCGTCTGCTCATCGAGGCAGTGCTACAGGAAGTGCTCGATGACGAGGAC
TGGGCCCCCGAGTCGGAGCGCTTCATCATCCGCGAGATCATCCTCAACCTCGTCCTCGCA
CCCGTCCTCTACCAGCTCACCGAGCCCACCGCGCTCTATGCGCTCCTCGTCCGGCTCGCA
CCCCCGCCCGAGCCCCCGCCCGTGCGCACCCCCGAGCCCCCCGAACCGGGCGGGTGGCCG
CCGCTGGCTGCCCAGCTGCGCGGCGCGCTCGCAGGCGCGCTGCATGTGCTCCTCCTCCTC
CCCGCCTTCCTCGGCGCGCTGATCCACCTCGCCTCGACGCCCCCGGCCGCCGCCGCGCCC
CGCTCCGACCACCGCCGCTTCCTCCCCGCCATCGCCCTCCTCGCAGCCCTCCTCCCGCCG
AGCACTCAGGCCGCCCACCTCTGCTGGCTCCTCACCCTCGCCGTCCGCTGCACACACCCG
CTCCTCACCAAGATCGTCGTGCACGTCATCTACACCCGTCTGCTCAGCCCCGCCGCGCTC
TCGGACGCGCTCCTCCGCATCAACACCCTCCTGGCGGACCTCGACCAGACCCCCGACGGC
CCCTCGTGCACCCCACCAGACGGCCCGCACCTGGCCGCAGCCGCGGCGGACGCGCTCGCG
GCCCGTCTCCCACCAGCACTCTGCGCGCTCCTCGCACCGGGCGAGACCCCCGTCGAGGTC
GCCCATGGCCTGCTCGCGCGCACCGTCGCACACCAGTCGGCTAACGTCACACTCGCAGCA
GCCCTCCTCGACACACTCGTCGTGCGCATCTTCCCTAACCTGACACGAGCTGCCTCGTAG
>GYA|c44271_g1	start:331	end:2	frame:-3	length:330
TTTGGAGTTGATCTAGATTCACGGGTAGCATTGGTTGGCCCAAATGGAGCTGGAAAGAGT
ACATTGCTGAAACTAATGACTGGGGATTTGACTCCATTGGATGGCATGGTAAAGCGCCAT
AATCATCTCCGAATTGCTCAGTATCACCAGCATTTGACTGAAAAGCTAGATTTGGAAATG
TCTGCATTGCAGTACATGATGCATGAATACCAAGGTATTGAGGAAGAGAAGATGCGTGCA
GCAATTGGAAAATTTGGACTCACAGGCAAAGCTCAGATTATGGCTATGAAAAATTTATCA
GATGGACAGAAAAGCCGTGTGATTTTTGCA
>GYA|c40488_g1	start:325	end:2	frame:-2	length:324
GGCTATGGCTGGATCAAACCCTCTCAGCAATTTTGGTTTCAGCGCACTTCTAAGAAGCTT
CGGAGAGCATACATGAGCAATCCGGAGGGTCAGAAATCAGCTGCACCAGGTCTAGCATAC
TTTCATATCCCGTTGCCCGAATGTGCGAGTTTTGACTCATCAAACTTCACGGGTGTAAAA
CAAGAAGGCATCAGCTCTGCTTCTGTGAATTCAGGCTTCTTCACAACCATGGTGGAAGCA
GGGGATGTGAAGGCTGCGTTCACTGGACATGATCATCTCAATGACTTCTGTGGAGAGCTA
CTTGGTATACATCTTTGCTATGCT
>GYA|c22138_g1	start:97	end:1254	frame:1	length:1158
CAAGAAACCTCAACAATGGCCTCTCGACCCGTCGTCAACGTCCGCTCCGTATCCGGGGAA
TCGTCCAGCACCATCCCCTTGCCGGCCGTCTTCACGGCCCCGATCCGAAATGACGTGGTC
CAGGCGATCCACAAAAACCTCGCCAAGAACAAGCGTCAGGCCTACGCCGTCTCCTCCAAG
GCAGGCGAACAGACCTCGGCTGAGTCCTGGGGAACTGGTCGTGCGGTTGCTCGTATCCCC
CGTGTCGGGGGTGGTGGTACTCACAGGTCCGGTCAGGCCGCCTTTGGCAACATGTGTCGT
GGTGGGCGCATGTTTGCGCCTACCAAGGTTTGGCGCCGATGGCACGTGAAGACCAACCTG
AAGCAGCGCCGATATGCGACTGTTTCGGCCATTGCTGCCACCGCTGTCCCTTCACTCGTT
CTTGCCCGCGGGCACCGCATCGAGAAGATCCAAGAAGTTCCTCTCGTGATCGCGGACGAG
GTCGAGTCGCTGACCAAGACGAAACAAGCTGTGGGTGTTCTCAAGGCCTTCCAGGCCTAC
GCCGACGTTGTCAAGGTGTCCAACTCCAGGAAGACCCGCGCTGGTAAGGGAAAGATGCGT
GGGCGCCGCCACCGTCAACGTCGAGGCCCGCTTGTGATCTACAACGAGGACAAGGGCATC
GTCCGGGCTTTCCGCAATCTGCCTGGTGTCGAGCTAGTCTGCGTCCACCGTTTGAACCTT
CTCCAACTCGCTCCCGGTGGCCACATTGGCCGGTTCTGCATTTGGAGCCAGAGCGCCTTC
GCTCAGTTGGATGAGCTCTATGGCACTTATGACAAGCCATCCGCTCTGAAGAAGGATTAC
ACCCTTCCGATGTCCAAAGTTAGCAATGCCGACATTACCCGTGTCATCAACAGCGACGAA
ATTCAATCGATCGTCAAACCTGCTGGCCCGGCCCGAATCAAGCGACCGTTCACGCAAAAG
AAGAACCCGTTGAAGAACCGGGCACTCCTCTTCCGTCTTAACCCCTATGCCAAGGTGCTG
ATCCGCAACGAGACGCTCACACAAATGAAGAACCTGAAGGCAGCTGCGGCGCCCGCCGAG
GCCAAGAAGGCCGCGAAGAAGGGGCCCAAGATGGTTCTTGCGGGCGAGAAGTTCCTCAGT
ACTCTCCACGCGCCTTGA
>GYA|c36731_g1	start:112	end:231	frame:1	length:120
TCTGTTAACGAACGCATCGAAAACAAGCGCCGGACCGCGCTGCTGGGAGGGGGCCAACGC
CGTATTGACGCGCAGCACAAGCGAGGAAAGCTAACAGCCAGGGAGAGGATCAGTCTCTTG
>GYA|c244_g1	start:55	end:474	frame:1	length:420
ATGGGTTCCGAGACAAAACATTCTGCAAAAGTCAAGATTGTCACAAGGGAAAGTCCTCCT
TCCGCCAAGGAGCACATGCGCCCCACTAAAACTCAAATATTAGTTCCACCGACGCAGAGT
TTGCCCAATGGCAAGAAACCAAACTTCGGTAAGTCTACAAAACAGCGGCGAGAACCTAGG
GAACGCACCTCGAAGACGGGACACGAGGACGATAAGGCAACGATGGTCACTGTTAACATA
GATGCCTTCCTACATGATAAGGCCCCTAAAAAAAAATCGTGCAAATACAAGAAGAAGAAA
ACGAGACAGTACCAGGATAGGGCGGCGGCGTCGATCGATTCGAAACCGCACGTAGCTGGT
CATACAGCCTTTGCCGGTGCTTCGTTCACAACAGATATCCCACATGAGGCAGCGCTACCC
>GYA|c40559_g1	start:259	end:2	frame:-1	length:258
GCCATCGGTATTGATCTTGGTACAACCTACTCTTGCGTAGGCATCTTCAGAGATGACCGC
ATTGAGATTATCGCCAACGACCAGGGTAACCGCACTACTCCCAGTTTTGTTGCCTTCACA
GACACAGAGCGCCTCATCGGTGACTCTGCGAAGAACCAGGTCGCAATGAACCCAATCAAC
ACAGTCTTCGACGCAAAGCGCCTCATTGGCCGCAAGTTCAACGACGCCGAAGTTCAGGCC
GATATGAAGCACTTCCCC
>GYA|c22829_g1	start:701	end:231	frame:-1	length:471
CTTTCCAATATCATCCAACCAATCGATGGCGAACCAATCCTCCAGATCGAATCCCTTAAC
CATCGCACCTTCACCCTCTCAAACTCAATCGTCATCGCTGCCAATTTCTTAGTCTACAAC
TCAACTTCACTGCTTTGGAATCCGACCTCGATCAATGCTCCATCTCATAAATCACCCGAC
CAGGTCAAAGCTGAATCGGATTTCAAGATATTTGAGATTGTTCATCCGCGACCTGAAATG
GTCATCTTCGGAACAGGCAAGAGTGCCTCGATGATCAACCAATCGAAGCTCCAATCGATC
AAAACCTATTTGAACTCATTAGGAATCCAGCTTGATGTGCTTGATACCAAGAGCGCGTGT
TCGAATTACAACCTTTTGGTAGAAGAAGGCCGATCAGTTGCTGGAATATTTTTGACACTC
GAGCCTGTGAATTCATTGACGTCCCAATTACTTAATCGACCATCAGAATAA
>GYA|c22185_g1	start:950	end:564	frame:-1	length:387
ATGGCCAGCCAACAGCAAAACGAAGAGATCAGAAACATCTTAACTCAGCTCCAACGACAA
GCAAGGGATATCACAAAAGAGTTGGCAAAGAGTCGAGCTGAACTGGGGACAAAAGTCCGA
GAGGCCAGACAATCAAGTCTTACGTTGGGAGAGGTAGAGAGACTCACTGGCCAACAGGCC
AACTTTTATCGACCTGTAGGAAAAATGTTTATGCTCGAATCACGGCCATCGATCGAAGGC
CGACTCAAAAGTAAGCAAAAGTCAGCTGAAGAAGATACTACGAAATTGGTTTCAAAGATC
AAGCATTTGGAAGCAGAGGTAGCAACCAATCAACGCGCGCTTAAAGAACTCGTCAGATCA
ATTGATTTAGAATCAACTACTCTTTGA
>GYA|c26926_g1	start:2403	end:3272	frame:3	length:870
GAGAGTGAAGGAGCGCGTGATGAGATTGATCTGAGCAAGCTCGTTCAGGGCTCGTACCGG
GTCGTGGGCCAGCTGGACCAGAAGTTTATGATTGTCTGGCTCGCGCCAGCCAGGCTGGTG
GTGGCATTTGACCAGCACGCGGTGCACGAGCGGATCCGAGTTGAGCGGTATCTGAAGGCG
ATGTGCATGGGTTCGTTTGAGGTGCAGAGGATCGGGCCAGTGGGCGAGCAGACAACAGAC
ACGATTGAGGGGAGACGGGCGGGCGTGCAGATGGTCGTGAGTCGGGTCGAGATGGAGGGG
TTCAGGCGCTGGCAAGAGCTCTTTGCGCGCTGGGGACTGGTAATCAAGACACCGCCGATC
GACGGACAGTGGTCATCCGACGACGACGACGATGACGCCGATACGGAGATCCGCCAGATC
ACCGTCGCTGCTGTTCCTGAGCTCATCGCAACGCGCACGGGCAGGGACAGGGGCCTGTTG
GAGCGGGTGGTGAGGGGTTGTTTGGCGTTCTTTGAGGATAGCGCCGGAGTGGCTACCAGC
GGGATCGGGGGCGCGGGGGCAGGAGCGGGTGAGGAGGATTGGTTTGGGAAGCTGCGGCTT
TGTCCACCGGTGCTTGTGGACTTGTTGAACTCGAGAGCTTGTCGAGGGGCCATCATGTTT
GGAGACTCGTTGGATCGAAAGCAATGTGGATCATTAGTCGAAGCGCTGGGAAAAACAAAG
GTACCATTTCAATGTGCTCATGGTCGACCGACGTGTTTTCCGGTTGTGAAAATGAGTGAT
GATGATGGTGTTTGTGGTGGTGGTGTTGGTGAGGGCAAGGGTAATAGGAAGAAGATTGAT
TGGAGAAGGTTTCTAGGGAGGTGTGGTTAG
>GYA|c35734_g1	start:1	end:195	frame:1	length:195
GTGAGGGTTCAATCAGATCCAGCAGGGCGGTTAGTTATAACCGGGGAACCAGAGCATCCT
GATAATCCTTGGGGCGTCACGCCATTTAAAAAGGTTGTCAGTTTACCTTCAAGAATCGAC
CCACACCAGACATCAGCTGTGGTGACACTGCATGGACAATTGTTTGTCAGAGTTCCATTT
GAGCAGTCAGATTAG
>GYA|c23661_g2	start:257	end:697	frame:2	length:441
GAGAAATCCGCGGAACTTCAAGAGCCGGATCTCGATGAGAGCTATATGGATCCCGTGCAA
ACAGAACCTTTGGAGGGATTGAGCTCACGAAAATCGCAAGGAAAGAACAAGCGGAAACAG
AAGGACCAAGCCCACGATCCTGGAGAGTCGCACAATAATCAAATCCCATCTACTTCTGCC
GATTCACATCAGTCAACCATGTTTCACCAAGCTGCGACAAAAGATCCGATCGGTACGATG
ACTTCGTCGACCGATAGTCAGTCTCTAGTGACAGAATTCACTTCTTTGGACTTATCCCCT
GGCACCGCCAAAGCAATTCAAGACATGGGCTTCACTCACATGACCGAGGTTCAAGCGCGG
ACAATCCCTCCCTTGATGACCGGCCGCGATGTTCTTGGCGCTGCTCGTACTGGCAGCGGA
AAGACATTGGCGTTCTTGATC
>GYA|c42014_g1	start:6	end:251	frame:3	length:246
GAGAAGTTTATGAATATAAAGTGTAGATATAGCGGCTTGACGCCTCAGTGTGCTGTTATC
GTGGCAACAATTAGGGCTCTGAAAATGCATGGTGGGGGGCCTGAAGTTGTAGCAGGGAAG
CCTCTTGACCGTGCCTACTTAACTGAGAATGTGGCTCTGGTTGAAGCTGGTTGCGTGAAT
CTGGCTCGGCACATTTCTAACACAAAGGCTTATGGTGTCAGTGTTGTGGTTGCCATTAAC
ATGTTC
>GYA|c25952_g4	start:1114	end:2	frame:-2	length:1113
GACCAGGGCGCGGCTCAAGAGACGGACACCAACGAGCTCTTTAGCCGACTCAGGCCGGCT
CCTAATGTCTTTCCGCGCACGTTTGAGTCTGTCAACAGCATGGGAGAGTACAAGCCGCCG
ACGGTGGACAAGATGTACGAGGACTACCCGGCGATGCAACGAGCGTGCGAAAACCTGCGC
TCAAAGGCCAGACACTTGGCGCAACAGCTTTCGCGTCAAGAACGTATCCACGAAGAAGAG
TTGGTCAGGATGCAAGATCAGATTGAAGAGCTCCAGCAGGAGGTCCGTGCGAGGACCAAG
GGACAAAAGGACGAGGCACATGTTGCTAATCAACAGAGGATTCAATTGGACGGAGCAGAG
GCTGAGATTGCAAAGTTGCAGAAAGAACTGGATATGGCAAAGGCCAATTATACCAAGATT
AAGGCCAAGTGGGACGAGGCTGTTGATGAATTGAATAAGGTTAGAAGTCATTTGCATGAG
AAGGAAGATGAACTTAGGTATGCGAATCGGGCAATCCAGAGTCACACTAGCGACATGCGC
AAGTGGGACGCCGAGCGTCGGCTACTGCAAGAGCAAATGAAGGCGATGCAAGCGGACGTG
GATCAGCTGCAGGTGACGAGAGACGTACTAGAGCAGCAGAAGCATGACAACATGGAGCTC
CAGATGACGCTCGACCGAGTCAAGTACGAGCTCGACGAACAGCGGTCGCTCCAGGTGAGC
GGGCCATCGAGCCGGCCCGGCAGTCTACCTGGGAGCATGAGCCAGAGCGTTGGTGCGGAG
CTGCGCAAGGCGATGGCGTTGGAGCCCCAGCAGGAGGGCGGAGAGCAGGAGGCTCCAGAG
GACGAAGAGGCGCAGATTGAGAGGATCGTGAAGCGGCTCAATGAGGGCATGGGGAGCGAG
GGGGATGATGTGTACGAGGAGATACAGATCAAGCGGATCAAGCGGCGGCAGATCCGGAAC
CGATCCGGGACGATTGTCGCGGAGGGCACGAGCGGGGTGGACATGGATGAGCTAGAGGAA
CGGCTAGTGGAGTTACAAGACGCGACAACGGACACGGCCGACCTGACGGGAACCTCTTCA
CGGGAGGTCCAGACGGAGACGATACCCGAGCCG
>GYA|c7955_g2	start:225	end:1	frame:-3	length:225
GGCAAGGACGCAGGTGCCAAGGTTGAGATCGGTGGCAACCGCAAGGGTGACCAGGGCTAC
TTCATCGAGCCAACGATCTTCTCCAACGTCACTGAGGACATGAAGATCCAGCAAGAAGAG
ATCTTCGGCCCTGTCTGCACGATCTCAAAGTTCAAGACCAAGGCCGACGTCATCAAGATT
GGCAACAACTCAACCTACGGCTTGGCCGCCGCTGTTCACACTACC
>GYA|c38494_g1	start:14	end:373	frame:2	length:360
GGTATATTCTCTGAAAATGATCTGAAGGTGTTCAGAGAAGCGCTCAAGGAGATAGTGATG
CCAAGTGGCATTGAGCGCTTACCTTTGAAGCTCGGCGAAGCGACTCATGGAAGATTGAAG
GCCAGCCAGTGGCTCTCGCTGTTCTTGTATGTCATACCATTGGCAACCTTCGACATCTTT
GTCTTGGATGTCGAAAACATCAAGGCAAACTCGTCTCGCGCGCTGATTTTGGACAACGTC
TGCCATCTGATTCGATGCACGAACATACTGTTCTCAAGGACAGTGAGCGACTCCGAATCC
TCCCTTTTTGAGAAGTCGTATGCGATCTACAGTGAGACATCAAGAAGGGTGTTCAAGAAT
>GYA|c13802_g1	start:192	end:1	frame:-1	length:192
GAGGTGTTGAAAACATTTCCTAGTGCAACGAAATACTTGAAAACAATTGTGAGCTTTGGC
AAGGTTACTCCTGAACAAAAAGAAGAAGTTGAAAAGTTTGGTTTGGCTATATATGCTTGG
GATGAATTTTTGTTATTGGGAGATGATAAACAGTATGATCCTCCAGTAAAAAAGAAAAGT
TTACAACAGCCC
>GYA|c20735_g1	start:446	end:1126	frame:2	length:681
ATGGCCGCTTCAAAACGCAAGACAAAGAACTCGTCAGAAGCCACACCATCAAAACAAGAC
CAAAAACCAACGAGGGAGCCCGGAGAGGAGTCAGAGAGTGGTGATTCGGTGCAAGAGAAT
GACGACGGAGAAGTTCCAGTGCAAGTCAACAATGCGTCTCTGTCAGAGTTGAAGATTGCG
CTGGATGATTCAACGAAGACTTACCTCAACACCAAAGCTGGATTCACACAAAATCACCAT
ATCGAGGACGTCAAACTTGGGCTGGGCTGGCTTGCGAATCTGTTGGCTGGTGGTGTCAGT
TTAGCTGGCTGGTTGTTGGGCTGGCAAAAGACACAAGTTTATACCGGTTACTGTGTGGGA
GCGTATGCGGTCATATCGGCTATCCTGGCTGTATTTGCGACGAAAGTGGAGAAGAATATC
ATCTACGTTGGCTCGAGGTCTTCTAAGAACAATCAGGCCGCACCAGAAAAAGTGACGATC
TCAACTGACGTCAAGTCATACGAACCGATCTACAATATCGAGTTGATCTATGAAACCGCC
AAAAAAGCTGGACCTAAAAAGTACCAAACGACGCTCAAGCCGCATTTCAAGAAGTTCTTT
GATGTCGATGGGTTCTTGGACGAACAGGGCTGGCATAAGTACTTGGAAACTGCTGTTTCT
AGTGCTGTTTCAAAGTCATGA
>GYA|c42185_g1	start:1	end:219	frame:1	length:219
GGCGTAGTCGGAACGCCGAACCTTCCAGTCGCCGGCGCCCCGACGGGTTCACCCGCCAAT
GGTCCCGGCGTACTGTTCGTCGCCGAGCGCGGACAGGGCGCTTTCCAGCGCCCGCTCGAT
[truncated: 176,208 more rows]

## Sheet: PEP
>GYA|c5414_g1	start:2	end:406	frame:2	length:135
LSSEEVVYTAHDTGKAPPEQRARDFANMMAVTRLVLKKDAQVMMIKNQSSEDGPAWLVNG
LVGKVLDFVDENMTIERYMQANATDHFDDGGYPDGEDLNLTAYPPVRGALKQGDDKKAPA
SPSKRPSSPSRRLPL
>GYA|c29011_g1	start:302	end:3	frame:-2	length:100
QAPSGSGQVDVSPSSDRLQLLSPFDKWDGKDLEDMKILIKVTGKCTTDHISAAGPWLKYR
GHLDNISNNLFLTAINADNGEMNKVKNQVTGEYGAVPATA
>GYA|c35424_g1	start:5	end:268	frame:2	length:88
NPSEHKQLKLARSLTRGIIDRDLKPSSSERKSIQRILKYPPTRILSGDERQLLWKFRFSL
MSEKRALTKFLRCVEWSDVQEAKQAVEL
>GYA|c24883_g1	start:128	end:727	frame:2	length:200
KAAEPAVKVHEKKQPYVRQVELPKEKLSTADLEAKMAAMALKNAKLIEQRKAADQDAAEY
REIELQSQKAYEAQRLQQQEIDAVRRVAAERKLKKSEGREWDLEKSEEDWNRSRPYVDSM
TNAQAPTGNSWGYRGQGYRGGSGRGASRGSRARGPGRGRGGRGGDPSRGQKAGNKPSESR
QQAPVNPQPSAVPDSTPAS*
>GYA|c40314_g1	start:158	end:3	frame:-2	length:52
VVLNASVPSPVYLTSQSSSQFRLAIQPKCGNLNSHTFINFNSGIDLQKIRTF
>GYA|c35496_g1	start:1	end:258	frame:1	length:86
GDQGIMFGYATDETPEGLPLTILLAHKLNMAMADARRDGSLPWLRPDTKTQVTVEYKNDH
GRWIPLRIDTVVVSAQHADEITTEDL
>GYA|c30251_g1	start:1	end:102	frame:1	length:34
GNCYAPDGCYFCGGCTSSQARCQDPSTESCQCY*
>GYA|c216_g1	start:563	end:114	frame:-1	length:150
TERTFIAVKPDGVQRGLIGEIVKRFEQKGFRLVAMKFLQASEDLLKQHYIDLKDRPFYPG
LVKYMSSGPVAAMVWEGLNVVKTGRVMLGETNPADSKPGTIRGDFCIEVGRNIIHGSDSV
DSANKEISLWFKPEELVSYKSCAQDWIYE*
>GYA|c21890_g1	start:170	end:1267	frame:2	length:366
MIPKQLLRTTLRAAKTSVTSVSPSTRISIVPGLRPVQSTRCDATPIRWLSSSPRRQDEQP
ASSEAQPSEAQPEKPTPRTADEVELPALYLSNLPFSVTEQSLTEFLRERVPVKKVDVVRN
SDGAARGFGFAKFLTAAEAEAALAVINGVDFQGRQIVAAVSQRRPVISDASTQLFMSGFP
TQGEADEADLRQALQTSLGVQPRSIRFHKFPGGFLKGTGHIEFDDVATLEKALANLSEMG
PDQPITVAGHSLTLVKARPLLQSRTPGRGGFGNMRGRGGFGGPNYGGGGYYAAYGSAPAG
PMAAGGYPGPMPGGYAAPGYEAPYSAPYPAAAPAPGGPGGPGGYGGYGGYGSQSGSGHSS
GNSPY*
>GYA|c39317_g1	start:7	end:204	frame:1	length:66
ISQGLKHRLAAGARLPNTTILLPIERTQIQSPTVKKTINVAGRISQGIASLLRRLGLPYH
GNESYG
>GYA|c31802_g1	start:1	end:513	frame:1	length:171
AAPIERVKLLIQNQDEMIKTGRLSEPYKGIGECFSRTIKDEGFMSLWRGNTANVIRYFPT
QALNFAFKDYFKRLFNFKKDRDGYWKWFAGNLASGGAAGASSLLFVYSLDYARTRLANDA
KAAKKGGERQFNGLVDVYRKTLKSDGIAGLYRGFNISCVGIIVYRGLYFGM
>GYA|c3717_g1	start:583	end:128	frame:-1	length:152
GLTPCKDSKQFAKREKQQLKKLESSLKLYAPDSAPALAIKATMEKTSRRFANYGKQGLLC
GSDGLPHLIVSGDQRHWGEFITPGILFLYIAGWIGWVGRSYLIAIRDDKKPTQKEIIIDV
PLASSLLFRGFSWPVAAYREFVNGDLIDPTV*
>GYA|c39382_g1	start:2	end:238	frame:2	length:79
FSDPAGLQLFHLLSPPSSHVGGTSLLVDGFAAAAKLKVEHTEAYRVLSTVPVESHASGGD
GIAFRPNLPQPVLSHHPRT
>GYA|c43702_g1	start:3	end:215	frame:3	length:71
AEDALSQGMEALQQSLAETLASGSLSTPGPSSNVANYMGQMAMAMGKLGTLEGFVLQADN
LRLQTLQQMHR
>GYA|c31711_g1	start:19	end:579	frame:1	length:187
PKILNRAHDEMDRVIGRNRRLQESDLPKLPYLQAICKETFRMHPSTPLNLPRVSAQACRV
NGYYIPKNTRLSVNIWAIGRDPDVWERPLEFIPDRFLSGKNAKTDPRGNDFELIPFGAGR
RICAGTRMGIVLVEYILGSLVHSFDWKLAGDGVELNMDESFGLALQKAVPLSAMVSPRLP
PNAYAG*
>GYA|c21609_g1	start:639	end:1658	frame:3	length:340
SLKALSAVDRSFYNVCRSLIWKLLDLKGATINHLEELLKYILPRHGKFVQSIWWRELGKE
MKAWESIRWPYTPSSPGDVRHDLLLRIIQACPSLSQLNIDQDSKFFALPYQDPWGLYIEP
VINCSALTTFSLAAPLSEGQYEESFVVSVIQDMRNLQSFACEHIQNAVEFRLQDDPRSVS
PLAIHLASLTQLNTLDLFNAGCIDNSWLYVDWKAPIHTLSLIGCPNLSRGTLHRLLHCFS
ATLTRLRLGEPDERAENQGHLEAISLPLPAEPPRFFLPELRLLVLPKPKQMKEFMESFLV
YTNIEKIHVGTKPAVDYAGFAAMLASEFAWMYGNYGPRW*
>GYA|c27119_g1	start:1488	end:2966	frame:3	length:493
AQPFVPSPNSPSSLVHPLYQHQFSHSNQVSSPVDQSLFHPHLAHSNHSHASNGWHPTLDG
SYPTPFYDPFQIKHRRRTTPAQLGVLEAQFETNCKPDVVLRKQLADQLDMTPREVQVWFQ
NRRAKTKKLEKRAEQESGKGSETDASAVPVSRPPTSPPASVYLSPPSSRAVALPVMHESP
EELRLGPLAPTVRVAGEPEESEEGQQHRLEADRRHRSHSLHHHPYYLPPGGLFPGGSGAF
ASLFAARTLGQTQQQFKLADAADEQALGAGRRDSRTSVASSTATATESNLVHTPTTPDFG
LEDAMAAGGFPEGYDPRRRSSCPAEFIQSFGHFGLTQMGGALGPQTVHERTTPGGEVGDQ
TLNWLEGPAVSFGSPQTIMGWAGAGNGGGGEEEWKTEGGREGIQRRHSLASISCAADVDG
IGVSGPGGTGVGGAVGMAGFGVKMTEGFEKSVTPNLSTGPGTGVAGPRGYGRRASTSVLN
SIEEHPGNLWSS*
>GYA|c40511_g1	start:247	end:2	frame:-1	length:82
LVLLDFWPSMFGMRLRIALAEKGIDYEYREEDLRNKSPLLLKMNPVHKKIPVLIHNDKPV
CESLIALQYIDEVWKDKSPPLL
>GYA|c34587_g1	start:19	end:354	frame:1	length:112
MREIISIHIGQAGIQVGNSCWELYCLEHGIQPDGMMPSDTTVGVGHDAFNTFFSETGAGK
HVPRAIFVDLEPTVIDEVRTGTYRQLFHPEQLISGKEDAANNFARGHYTVGK
>GYA|c11491_g1	start:2	end:241	frame:2	length:80
RIIKNFMCQVRLLHLARSNSTNHIGLISRPGYHVGFVKGGDFAAGNGTGDKSIYGQKFED
EDFVLKHEKSFLLSMANAGP
>GYA|c40732_g1	start:3	end:248	frame:3	length:82
STLKDIRDGASVLDLDAKATVGGGVEDLYGEDFATEDQLVTPWTVSVASGYSLLRDPRHN
KGLAFNDKERDAHYLCGLLPPV
>GYA|c24019_g1	start:1	end:402	frame:1	length:134
EAVTIYDPETRKPLDLSAQSAILLAHFKRLLDLDHTQQELRQAAKFKPRTSRAALGDEPA
EDDDLNQPTNHMAKYQHVLNQLTKAKINDFLAEMPEKGSIEAEKVEGLLEILHHNADQGK
APVPGTPLHRDRL*
>GYA|c35896_g1	start:1	end:141	frame:1	length:47
EIPDPITVPAPTRHTTKPAESQSIPIKNNETLHKTTHGLKQKLQHA*
>GYA|c25952_g5	start:578	end:1051	frame:2	length:158
NRNTPVDFNSTELVKALEPFGYGQTKAPGERRTQLRNLPKMLAKFQASRETLYFTHGGLE
AIQHYADLNPELEINNQELVCLLEMAKNTHARQNLPPSHTGSIQWRPPSNLDNLEWPSST
EKLVIHPPSRIRSTESPPSSDGGRPGAYYGSPSPTDRF
>GYA|c29492_g1	start:271	end:95	frame:-3	length:59
ALRAARRVNDFPSAVRVFEGIKFKVENKGQYAEYLQELEPIREELGIPLKEAMYPDEK*
>GYA|c25391_g1	start:4802	end:1377	frame:-3	length:1142
MTTAASKMALLSTIAPLNSTDNLPHPATQQSSLQPHQVHSYHPSTGSASQFDDQSGQLVP
SHHPHFHTPSALDNSGNQQQLSTMMSQASPHQFDHNLAQQPAHYSHHRHISNVSSISSLG
SGHQPFEHNQYSQPNPVHDSFAVPASFSGSASAGAAFGGVPVSADAFHQYPSQHHRSTST
SSSSFTEPTSISEGNSPEGVGAGAGVPGGRKVSQAQMMRRARAHASPYTIRTDQLPWNGA
DHSASGSVSGLPRSHSVASDAPSTTEDELAELLRSQSESRESSVSEWTQSSQAHQQGQSS
GAQHLQTGLGSAGAFMDPYAAVANAHGHAGAFGPTMVSIGNGGPNHLGGLVANGLVGVSG
MVNTALVGGVGAQMGRMTLDSTETYEALAHHIRTAVTTSAADRARQAFVQAWLNSSYISY
TDGNVSRQGLYGSYLRICQQYDIKPINSASFGKAVRQSFPNIKTRRLGVRGNSKYHYCGI
RPATAKEAEILMNLSRSEQMGQSHGSQANSSAEDDVDSDGSPSRRMSLQPGSMDEKGMGG
FDEYSSQPQTPRTARPSMSSLARLETGSQMLNGQGNANGLDSNGQEMEQAIPLPNLEEAL
SQLIAQDLDHQLAREFWKAFVDHAQSLLESVKGYRFDQFELNLRTFWASLEPSQKECATH
PAMMSLIYRADAVIYDEILDYLHSQTLTQMPQQAFGSLRQLAQSMEQVIIVAMENYPSTF
VGPKIELAARFGHLVVRNLGICQLAQALSGVFSNPNSLKDMAEAWDGIDFEAVRNQAALV
TNCQHDILGVCFEDFRQILNNPNATIDHFIAFVESTYERCLQPTLDGERRLTPRSLLVRW
CFVSAQLIRDLTLRSASSFGSFQIVNLFFDEWLGFKVLRKVALHVAAVAASVDTTTCDVN
AAQGQSQVLAGSMMYSGGNSGQSSSYQGFSDEGLDLSQHLQPEPLNPGGGSTPTVATSAA
GASAGTEGFSFSPNTSHPFGMAQHQAVGGSEDMSPHRAQSGGDATFSLMGAVSSHSNTSM
PLSGHHSDHASPSTSSRSPNGQTASAQHDSPNPMMNQSVLPGAESAPGTVSFDDHAFNEL
MDVSGFSMTMNNTNGNTSVGHSDAPLTAGVCAANDSRSGLSSTNDEGGITQNQENGVPIN
N*
>GYA|c22378_g1	start:1352	end:825	frame:-2	length:176
TCDKSNPKSGIDKLLNAANSELASHVDTIKKQTQLVTSSNAATIGPQIADQLTNITSLLN
TGLKFIQSCGTDPKPLVPNSGVSLSHVSSSAFQVVSTLKDAFESIGGLYPKFPVIESTCS
GPLTNVSTGLSNVIAACGEQVNLFDTKFFSLISPLMSQFTDLPNNFAGFIGSFAS*
>GYA|c39298_g1	start:261	end:1	frame:-1	length:87
LPGAQGPRGIPAPLRIVNQVAGQPGVDGMPGLPGDRGADGLPGLPGPVGPDGYPGTPGER
GMDGLPGFPGLHGEPGMRGQQGEVGFN
>GYA|c23917_g1	start:476	end:2218	frame:2	length:581
GVSPSTQVAILPQSDREDRDRGDAQNAAGSGENSNGDASSNEDIPTSIRGIHGEIPASEL
GDLPEDLPSVLPSLVFLIPLPPPVHGHRSKSTTPFLIYSPPRLAYEKPPKNEEGKPAKEK
FMKRVVRCYQKEVRMGEQLKRKEYPNTGKFPRIVKARGACIRGASTISKWLPTSCVETLA
RLPPKHKLANILVLCPAHSENPSPDGMDQPYQPTEDEVRHDLDVLLRRTRRRVMLRLIAV
SCFMPIAAGIDFFAPVFSVEIAIAYLAFQVYGLRKVNAITAACKKPKKVKTRKPMLCFFK
KSKVAPETEPIQPTPDESGSIAKIEGQHEGPFSFKVMDRAIFDPISILLYKICSRMDHLT
FPPVETNEPDAAIPLEDLPVQGSSSGGDIALPPNKTVLPPTLHKPSPDVVREIIKAFREN
LPDDVQQRYNLEEDSLSQDLARCLKKAAAEYIGSLKGRPQRSPLKVTQKWFSKRSLVRQE
RKQKKKVKKQIKAEKAAAAALIAEEAAGAVPVVDNHEEPVSRTAQEVNREASESNDPKSL
KKTMALKVKEEKALRKQQANEQKLRKKEEKAALKKGKLAQ*
>GYA|c38907_g1	start:133	end:2	frame:-2	length:44
RKQKKQYLEETKKSFVYEQAWLLLKSVPKWQILIVKPSLQDTLP
>GYA|c41208_g1	start:1	end:120	frame:1	length:40
GKRSKRFALIIDDLKVTYVGVESGSDVSASGANEVLTKL*
>GYA|c27396_g1	start:551	end:1273	frame:2	length:241
SANNRTPNRLLNFYLASLVSRPLLTKSCTSASLSFLQEILASRIAGTRPEVVPTGLTVLD
HVQSIGIDGRALKLTAYGGLISAPLNHLLIKLLHRSFPNHQFSNKSKFAMILTSTLIIAP
IQNSVFLAAMAVINGAKSVKDVKNFWKRAIGTMTKVSWVVGPASTLFANRFLAPELWVPF
FNIIGFVLGTYFNQLAKKKRLRLEELKRDPPKKNIPKQQESDDSNEDLETRHGRVNKRDD
*
>GYA|c34139_g1	start:8	end:262	frame:2	length:85
LLSTEQMSRIDRLVAILEVIVIAKLAWPVLRVTGNVLLQTAPERHTSVGGGRGKSPYELR
RRLARFEKEQAEKVLKIEPPKIWSL
>GYA|c27379_g1	start:6235	end:1523	frame:-3	length:1571
SKSSLTSKMEEPVTIYELHLEDDGSPSKEKAYIRLPSPVKPYLLRFSIAAGARASKAGSL
FTNFPLDGHSFERSTFQAHPLPGDTSQPIQMDLIITKPGAFEFYVEFDGRSDHSQTRVKS
RSGYFNVDPVLYAPSRLEVLSPDAETPAVLPIGKGGKVDRHLSVNVPLDGLVIQTVVAKW
LGKLSKWPTHFDVIRDRGYNMIHFTPLQQRGESGSPYSIYDQLRFDPELFDQPPASGQEE
QKQMSEWLKRLHEEWGILSLTDVVWNHTANNSPWLRDHPEAGYNIVNSPHLEPALELDSA
LLDLSDNLEEKGFPTKLDSEVDLERIMHAIEFETLPKLKLWEYYVIDVDKAGSEFMKAWS
AGGPSPEPKPENPADVSWSEFEAACMQGEESGWRHVTGPRGHILSKIDMKSAVNLFRTKG
YESTGLDQTTEVLKRILNELNVDRYREYDEDVKVIVGNIRNRVRYTRLEANGPKMGVIDK
KSPLIESLFTRLQKDSRTSAHDPRSLALANNGWIWNANPLEDFASAKSKAYLRREVIVWG
DCVKLRYGQGPSENPFLWDHMSKYTQLLASLFGGFRIDNCHSTPIHVGERLLDVARRTRP
DLYVCAELFTGSEEMDTYFVSRLGINSLIREAMNGHDPKDQSRLLYNYGLGKPIGSMDTD
CLTEESDVVISSKDGKSKLKCEIVPLHGSKPHAFLMDCTHDNESPAHKRTARDAIATGGL
VTFAYSAIGSNKGFDDLYPKLLDLVNEKRLYETVTVGEGIGEWKRVLNHLHTEMALKGFK
EGHFHQENDYIMAHRVHPSTHQGYLIVAHTAFHGHSNDRGSIAPMKLRETKARYILGSSL
EILSHEDPSDQKDLKGFRSKLIPISMDSVPDLVKLGSDSDGSFVEIIVPDNFPPGSLMLF
QTWMDGLKIDGQGKNGSTLESFVRSGADTKFAELDIVDLNVVLYRTDGEERDSTGGRDGA
YAVPGLGQNAYCGLEGWMHHLKYVIRTNDLGHPLCAHLRDGSWAFEYVLERLRKQSNRHP
KLRAPVEWFEERVKLIKAKIPAFLRPKYFSLLIYTAYKASQAKVIDQCSPFIRQGTTFVH
ALAMTAAQMYGLVPSASLDPKESVACVAAGLPHFSTGWARTWGRDCAISSSGLFVKTGLS
DVARAHLLCFCTTLKHGLVPNLLDSVRTPRYNSRDSPWFMLQLLQEYVKYSEEGEAFLSV
EVKRRFPSSDEWVPWDDPKAYSEKLSVGRFIEEILQRHARGLHFREYNAGPAIDGQMSDR
GFDIDIQVDWETGLISGGNEKNCGTWMDKMGESEKAGNKGFPGTPRDGAPVEITGLLYST
LKWAEGLSKAGKLRKKGVEVNINGREVEISYGEWANRIEKSFEKCYWIPLDSNDDKDFCI
DPNLITRRGIYKDVYGTPSDRAHSDYQLRPNFPIAMTVAPKLFTPARALKALHIAKEALV
GPLGMRTLDPMEADYRPNYDNANDSSDWHVAKGRNYHQGPEWVWPLGYYLRAFLHFDVMV
GTGQKNKQVTIHEIHSILTEHRRHIKSDAWAGLPELTNENGAFCRDSCESQAWSTSTILD
ALFEIYQLQQ*
>GYA|c28123_g1	start:418	end:113	frame:-2	length:102
SIRAIKSLSPLLDRILVQRIRAETKTASGIFLPESSVEKLSEAKVLAVGPGGFDRDGKRL
EVSVKPGDRVLIPQFGGSPVKVGDEEYALFRDHELLAKINE*
>GYA|c25714_g1	start:610	end:1974	frame:1	length:455
LVVFCSVHGVVSTALIALALVRGGWKAKRSIRHSRRAALALAMLEIVRQSSTVRLASWLG
LFSSLWTLSYSFLRKHKGRYAPWNAFLAGSLSGISLLAQTKADRREIAPNVFCRGLYSLL
MCHPLCKLKYGDMLLFAVSNAQMAIAFLLYPTTLPRWYFNWIARVGALNVRFVDLNRQLD
RAQVPPRADWRAAHARLLEQDTCPRTWQNELRIQRWLNGPDAHARRGAPCALNHYAYDSC
LAFNLYTVLHTVAKMGPTYAILHLVPALIFRSKVLLKSPLTFMSSMAKKTIASALFLGTF
ASVAQNCFCVPSQLYERFGLVVRGSGLYGLIGFCTGLALLWEEPKRRGELALYCAPKALY
SVWAVLKAKRLVWSVVGGDVLVGAVGCGMLMHCFVHQAEKMPALAKGMISQLVDPHTPGR
TKKSLSSSRGGVGGSKKKSGGGEEERKELVVGNT*
>GYA|c39075_g1	start:265	end:2	frame:-1	length:88
LASTTVMTAMSLLISVGLTLSVSFLLVTATFVYIAAFAIGLGPIPFLIIGELSYPQDAAT
AQSFGTVCNWLATFIVGYLFPIGHGLMG
>GYA|c5892_g1	start:1	end:210	frame:1	length:70
MQAAKDAVAFVGDKANELASGASKEANKTVAKDSDQSLGTRASAATDAVGDKANELKDGA
SATANKEKAK
>GYA|c11423_g1	start:173	end:3	frame:-2	length:57
VLRDNIQGITKPAIRRLARRGGVKRISGLIYEETRGVLKIFLENVIRDAVTYTEHAR
>GYA|c35164_g1	start:3	end:368	frame:3	length:122
NPRRRISIAEIVEDEWFQIDYEPASGIEFDDKINLDDVHAAFNLIEENNAEAKVPHSSFI
NAFQLIAMSHDLDLSGLFEEKDDNKQKARFGSKHTIDETIKKIEAAAKDVSLSVERKNSK
MK
>GYA|c28289_g1	start:248	end:3	frame:-1	length:82
RTWDFWSSFSLAFCNIGVLSGSLSNMNGAIGTSGPIIMTIGFIIMSCFILCVFTTTAEVA
SSFPVAGAMFSWTFKLARAIPR
>GYA|c31168_g1	start:6	end:410	frame:3	length:135
DDHWEDVPDEQTPNNSSRLRELASFRRTIGEQRRQRFWEDQMTVLLPLFITMKACTNNWT
NHKTYKNLKVRYDMCHCTGNHTRTRWIDVIDILGQSRRELQFCDCMKDVETLLCQGFLAS
TPDRPQTAFSLPFLR
>GYA|c30124_g1	start:260	end:3	frame:-1	length:86
DELRFKLKYLGGVEETFGLNFSRPGFQVVHQYFNFVSLGHSGYRTQFQNSLFVARAFSFE
LLNSSKLPGCFEIVSSIHESIENDSA
>GYA|c37450_g1	start:2	end:256	frame:2	length:85
EIRTPPEVRTDESETATVLRERAEAVRRVVRSLEDWRTALRCAAERALLRRLEGGCSVPV
GVRSVLFDLPMPCPWAPKARLTLTG
>GYA|c18865_g1	start:393	end:1	frame:-3	length:131
RLYMNALPIELLMEIFESFTKSLYPVSSNALVACSLVCRKWSVLAQKRLFNHVALFSYHQ
ISMLRRTLTSSNELGGWLRRITVILPRRNPGAPAPVARRIAECLERTPNLKHIRLHISDR
ALLNDAIIERL
>GYA|c20771_g3	start:1	end:621	frame:1	length:207
HELNKKNHSAWDDYVAKHSFKITVNSYKSTLSQTRKKHIIESLSYMDFQGPILLHEPDVE
IMISEEHYSADEADDRTPAAGIEQVKRMSNIKLRQVWLGEKICDGQRGLIDRFDLKKRIY
IGNTSMEAGLSLLMANQGLVGPATFVNDPFTGTGSMLYASAWFGAYVFGSDIDGRPMRGK
EHSIHDSAKQYGVSEKLVDCAVFDMTQ
>GYA|c38010_g1	start:238	end:2	frame:-3	length:79
RPMYPPKSRLLMMPDSWFTPFQKVTGVSGPYLFFGGLFAFLVNKELWVFEEQGHMTVGWI
LFYLLVTRTAGYKIDQGLY
>GYA|c27273_g1	start:551	end:6673	frame:2	length:2041
MLRKKASRPDIHAIDDPHHIPTAFPEELAHPSNKIKNLTGLTDEEWLAQQHHQHPFHSHS
QSSLPASLASSSTPKKQRIRKLTGAGSLGSKDKAIRPDQPPPVSQPPGSLGPSAITHSPA
PAHQAIITLDTNLDQMEGIINRDHVALQLRRTSSMSATTSLLNAPRDLLPAPTTTLQSSS
QNDSPTLATGGTLFADPFNPGRTLGSPSYSPRPPPSSANDPPAPVPARPDPIHSAHRQNR
SLGGSSVRDLVHHAAQRRGSQASQTSQHSTPGPAHPSEHTKPAHTPTPSRSLVPAAHQQI
SPSRKPSGYQASCLGQSAIAPGPLSLAGPLNGQGSGLSAGMALVAASTLTGIGGSLAGGN
PPPSGLGGAMAPANWTAPESWAVNPMDGNEGADTDADSSEEDSGLQPADFYGPHHDQPDG
LEPGAVALGTRSGLAGAQTNGSFSGASTTTAYSLGAMTTGTSISGSLFSSTTVAGTSAST
HAGLMIPTNNRLGSIDESAAKSVGFGTPALGGPGAPNSRRPSDAGGVSLLNGSDGSGHGS
RAAGNCNVSGSILNGKIGGATRAMPADGSKSWTIRVSRSDGSFTTLSCPLMYTTSEICNQ
LGRKLFNQKPPTSYKLYIKERGLERVIGPNEKPLMFQRRRLEQAGYTVADRLDDVGRLDY
SYLIKFIYKEESLTAVAGDEDFHENYEFVDLQARSIQAIPIVLFNHAPLLVSLNLSKNPK
LDIPSDFIQLCTSLRELKLCHMGMKRVPPSIRQCHSLSRLDLSNNRIVDLEHARLDDLAE
LMALKAHNNRLWTLPEYFTDFRNLRLLNISNNKFESLASVICQIESLVDLDISFNMITSL
PMEIGQLKNLERFVFLANPISSIPSTFSGLRQLRELDCRRCLLGDIAIFSELPKLKKLLC
ENNAATILDGKFNSLQELNAGNNSITRLLLVGTGATLVSLNVSHAKISSLGQEFFDALVS
CESLNLDSNQIKSFSEAFSQLTNLRNFSMKNNQLTSLPDSIGQLQRLHTLDLANNNLGAL
PKTIWSCGQLIVLNVSSNLIDEFPMPPLALSTSEPAEDAKKPSGTNAPLNPTNRTLPPLS
NSLQELFLGDNGLGDTVFSPISLLSELRVLNLSFNDLYEIPSLTLSKCESLEELYLSGNS
LTSLPGEDFETLRNLKTLFVNGNKLQTLPAELGKLKHLESLDVASNVLKYNVTNWPYDWN
WNWNLDLQYLNLSGNKRLEIKPAAGHQQDAVAAAKRKNLSNFNALRRLRVLGLMDVTLTT
PSVPDESDDRRVRVTQSEVSSMGYGIADSMGREDYNVVGLDMIVSRFRNKDDESLFGLFD
AHSKTPFGGGRLAKFMHDGFSTTLAGELRRLKENEPVEEALRRAFLNINRDYGNMVTGQF
DARRKGSNVSLQRSERPSITAANAGVDAKCGASGVVMYVAKKTIYVANVGDALAVVAKRG
GAALPLASKHDPFDAEEIERIRSAEGWVSQKGLVADEVEVSRSFGYFHVHPAINARPSVS
TLELSDDDEFIIIANAGLWAHMTYQAAVDVARAQNRRADPMMAAQKLRDLALSYGAESNL
MVMVIALGDLFKAKRRLTYRGAGGAQIDEEAYGATRVAARRGQLLDAPGEKYLTLLDQEV
APPTGMVALVFTDIRNSTSLWETNPGMQSAMRMHNQLLRRQLRAIGGYEVKTEGDAFMVS
FPSVTSALLWCFTVQVELLREDWPQEILDSEDGKEIYDSNGMLCYRGLSVRMGIHWGNPH
CEADPITRRMDYFGPMVNRSARISGEAKGGEITASLDVIEIVKTLCFDRSEDEPSEHGHG
DKASSVLGNEPETVLDPATRRDVASIRKMGFGISEIGEKRLKGLEMPELLSLIYPRALAG
RLNQQGASIGGRDSKVDEVYEPSPRMLDVNHIRQLAMLVMRLEAVSAATVHAPLGFNPST
VTASSSSSSSSGGIGAAAGNPTGGGGSSSMATTNRQRGRLVHPQLVAYPIRSESTDEELG
AILENQIIRIENVLSSMELRQLGPVYDVLVALGEVCRIKPGVVRGAVERFVGLGRGSGLF
*
>GYA|c5756_g1	start:1244	end:264	frame:-3	length:327
QGFNDYSDGENDGVKPLAFSASKSGFSDGPRSAKSVDLNKQADKAGKRKRKNQYRGIRQR
PWGKWAAEIRDPRKGVRVWLGTFNTAEEAARAYDAEARKIRGKKAKVNFPDEAPSNAPRH
IIKANTHKVLAKESPISDQPSLNNNFNFINNLDDDYYMNFVEEKPQTKPYALTDAYPASG
DGGLSSFTPSEGTTTLYFNSDQGSNSLGCSDFGWGEYNAKTPEISSLLSATIEGDEAQFV
EDANPSKKLKSSPVDVAPIEENNVKNLSEELSAFESQMKFLQIPYLEGNWDASVDTFLGG
DATQDGGNPVDLWTFDDLPSMVEGVF*
>GYA|c40778_g1	start:221	end:3	frame:-3	length:73
FEYVRPDKGYRFFVEQVSHHPPIGAAWAESPKWDYWGESSLKSKFYGKSFDINLLGTWFL
KLRPSTGGEELYT
>GYA|c3504_g1	start:2	end:205	frame:2	length:68
IPDYKLAFEHFCVHAASKTVLDELQRNLGLSDSNVEASRMTLHRFGNTSSSSIWYELAYL
EAKERVKR
>GYA|c37343_g1	start:3	end:158	frame:3	length:52
NCTVVKSALQTIYQHQNQNAALHPVGAVASTSRSWQDILCGFGVQVALFGF*
>GYA|c17097_g1	start:77	end:730	frame:2	length:218
EEMEELREAFSKVDVDGNGHISTDELTQLFRVANLPLPGYRVREIVQELSRTMDLNQDGK
ITFDEFAKVVHDLKSSEVAKTFRKAINKKEGICSVAGTSEQSGTQHSYSEEEKVAFVNWV
NKALEKDPDCQHVLPMDPSSNDLFTAVGDGIVLCKMINLSVADTIDERTINKKKLTPFTI
QENLNLALNSASAIGCHVVNIGAEDLKEGRQHLVLGLL
>GYA|c34638_g1	start:1	end:219	frame:1	length:73
EKFYKLKSQLQGVALRIQTLKSTQAMGEAMKGVTKAMGQMNRQMNLPSLQRIMQEFERQN
EKMEMVTEVMGDA
>GYA|c13600_g1	start:333	end:1	frame:-3	length:111
MDEKQRLQAYRFVAYSAVTFSVVAVFSLCITLPLVYNYVDGIKTQINHEIKFCKHSARDI
FAEVNHIRGSPKNASRFARQAGYGTDEAVETGNTGSQGGSCSGCCLPGAAG
>GYA|c23849_g1	start:2321	end:75	frame:-1	length:749
CEDDNHFKPNHNLTLVNHHISHAVPLEPFDNQVGGHHSIFRFSRRAVCKPLVSRENTFYE
AVERDHPELLAFVPQYLGVLNVTYRRASTPRPAHGDSSQARLSSHPPPARRRRIFRRKDG
RSGHVSADEDEIPEVTLSQNRHILPDSSLWSRIDPPLDYIEPTDAQSTNSLLDPDTRSEA
DHQFQSDLLTPSSGMAPTPLQIPGSKHDHGSPLTPYSTPVGSPLNNILLTEPNNQSGTPF
NAPSRPTSSLIRPPGFSSHSAIHGRGSTQVNRKLCEQVLREVFSSPKLYQDGQLHKPPWR
NGRRTSHVEASLDSLGAPPPEIFTPPKSPNCLRRFGYLVPDHSAGSRSRTLAQPSDGRPE
IRRSMSDSHMIRERHSEPALSGGPSEQEVSSVPIRPQALQTIPPPRRSKASQEASGSLTF
EPALPELVDQLQLGPLVGPVGAPLSAEQHSPVRQEQFLLMEDLTGRLRCPCVLDLKMGTR
QYGIDASPEKKISQTLKCKQTTSGNLGVRICGMQVFKASQNRYTFQDKYFGRQIGTEAFT
QTLAQFFHDGQRFLVYQIPEMLAKLYRLAGIVSKLDRYRFYAASLLFIYDGDREAQRAYE
AFLAERAEGGGKGRAGAPRERLAQVPEDSHPGEVNIRLIDFAHCTTGDDFLLPSEPARED
DPGRPRATFPPTHPDQPDCGFLLGLKSLCAALKEMWESERRRAGEGGVVGPLEVSGADVW
EAIFGPGAEDCGVGEEFEMHAFASLSTA*
>GYA|c34596_g1	start:91	end:444	frame:1	length:118
TYRSGKTKEASWRRSQLRALLNLLQEREDDIFQALKQDIGKHPVESYRDEIGTLIKSVNY
ALGCLKQWMSSKRAKLPVVAFPSTAELVPEPLGLVLVMSSWNFPFGLSLEPLIGAIAA
>GYA|c27199_g2	start:1973	end:3	frame:-1	length:657
DQLRRTQEECQAWKARFEETQDRLNALEGAQADRVRDDQRRLEEDYCERIEQMERAFEAE
LRQASDQTAALEAANAQSASELDERAAAIVALQHEMSQMDSELGRSANQLMELSSAKAAL
ESQLDASRAELARLAADNQRRVDQVTEHYHTIQAKLHMDLDQMSAEYQSLLQQSFAAGTA
PTAAAVDCKPDYAREAQQLNGQVQSLQRLVESYEAEKRGWEAERKRLQEAVHDAHSQALS
NERFEPHHLFHDQSLTQFHLPTSRPKQNTNTDDDEEEEEKDEHGFSDAIADEEELPLIDI
TLTPDVDDDDGLELKPVWGSHGRPTPDASAERIPQVDRVSPVDEPKAGRQSLGDRQTSGA
EEAAEDKESLVAELNAKIAALEALVGQLQLAAASQVEAQTADADALAELRADLARVEAQA
AGEREQNAETERERAGELEAVRAQLGAAAEAREAALEAAMEGIKKTLVDADLHERVLLQL
AGCEAEIERLRQELEVAQESGRGMESRYQEEVSVLQREIRDIKQDSSSTVARILEEHEQV
VCQLKSESEEVLKRERGALEEQLDEAGLELQNRTGELIEEIEKLKKMRTDSDGVEEGLSK
RIVEIEEEVARVNLELEGARDSGRVLESSYQQELSALEQRIGVMKQESSGTVARLVE
>GYA|c3655_g1	start:17	end:394	frame:2	length:126
AGRATRDTIFESRSVPKKTIVPLKPIASGSTLSGPPSARAVSGVGIKRKAMSPTSTTQPL
KRTQPGKPLSRTNGATSSGSASRLKNVASQSEGEDEEDEYEEDSAVEVETVSPAIRDEIW
KIMGKD
>GYA|c5815_g1	start:512	end:3	frame:-2	length:170
KKEMEVVRGIDLQRYMGRWYEIASFPSFFQPKNGINTRATYTLEADGTTVRVLNETWSDG
KRSYIEGTAYKADPKSDQAKLKVKFYVPPFLPIIPVVGDYWVLFLDEEYQYALIGQPTRK
YLWILCRQTHMDEEIYEMLVEKAKEVGYDVSKLRKTTQTDPPPEGEGPQD
>GYA|c24762_g1	start:2580	end:1198	frame:-1	length:461
MREIITLATGQAGNQVSSSFWLNILKEHALSPDGKPLPEGTEDQHNRLGVFFSEASADKW
VPRALNIDLEPNTMEAIRSGPLGKLHRPDNYVNGQSGAGNNFAKGFYTEGAELVESVMEV
VRHETERCEILQGFQVVHSLGGGTGSGLGTLIMSKLKEEFPDRMMNSWSILPSPKVSDTV
VEPYNATLCFHQLVEMSDLTFNIDNEALFDICQRTLKKSHPSYGDLNALVANVMAGCSTT
LRFPGQLNADLRKLAVNMVPFPRLHFLMCGFAPLIAPDSAAYQKISVPELTQQVFSPQSM
MAASDPRLGRYLTAATIFRGASVSSRDVEDSMVAVQEKNSDFFVDWIPNSVMTSLCQVPP
HGLRMAATFIGNSTAQQELFKRTQAQYAAMFRRRAFLHWYTNEGMDEMEFTEAESNLIDL
ITEYQQYSTAEVGDELEEEVYEEDCSNQDNGYENGELPEE*
>GYA|c4349_g1	start:2	end:295	frame:2	length:98
PQTPAELISATKSRQPMELQRVDILAQIEKSEVYNKLAQDEKMHHVLFSEKIPSGHREYH
VGQGLLFGKGKLEIDPLVFHDVNHGELTVIYHLGAELG
>GYA|c43378_g1	start:3	end:221	frame:3	length:73
SCPQCKTRYKRHKGSPAIGGDAEEDGDADVGANDIHYNSQNQNEKQKVAERMLSWHMTYG
RGEEIGAPNFDKE
>GYA|c45257_g1	start:3	end:203	frame:3	length:67
GMQHGERIVFQGEADQAPDTITGDIVFVLQLKDHAKFKRKYDDLYVEHTLSLTEALCGFQ
FALTHLD
>GYA|c1180_g1	start:74	end:313	frame:2	length:80
EEDKKPMDQGAHINLKVKGQDGNEVFFRIKRSTQLRKLMSAYCDRQSVELNSIAFLFDGR
RLRGEQTPDELEMEDGDEID
>GYA|c40171_g1	start:8	end:424	frame:2	length:139
SMDAIRRISGDDFGFGNYYAVEREEEDGGRDEMDGSGGGMISRAAEIVETAREIVGAIWS
VGSRSIWGGEGEREGRAGEVVGPRDDQRRAVVRRASTGGLVGTEDTEGNHLTAQQTRPPL
THPRRSSTISITPSRDDA*
>GYA|c45007_g1	start:202	end:2	frame:-2	length:67
HSFLPKKTNQTNPKSSSMRVKCAAIGNGLFTQTSPEVRRIVPDNIQGLPTVKVVYVVLEA
QYQSSLS
>GYA|c45064_g1	start:156	end:1	frame:-3	length:61
MIYREMQIQTEYGERMAFKAMLLPDQISTRVCRIQDSP*WWFASWLGKLITEVSYIGSGG
C
>GYA|c35312_g1	start:1	end:207	frame:1	length:69
NTGDDVRKIWLQSCRESFVKMLSDKQLRETEEIKAKAQISHAQPDDLIDFYHLKSRKGMS
QLELEDEVQ
>GYA|c22257_g1	start:1536	end:502	frame:-3	length:345
MLSVLFVGLLASLSPNARIFATAATPPSTSKISDSPPSPSTYPSSSIVATAVLAGRYDVS
GQVQFTLEQAADAVAVTVSVTGLMALNSTASYAYHIHTNPISSDGNCSSALGHLDPLNVT
DALVCDPSFSQYCQEGDLAGRNGKLSGNQSTANATYMDNYLRFWPQPFSILGRSVVVHMP
NSTRIACGNITSMVDGTADSEGKPTLLSSNYTTQYPSQAPPTPAVKFEPFVGTAAQPAVL
SQITLPNPLPSLSEVPNVILGTNVTTQTINNRTVNATLPAALPASKPFNYTLGAVLPTQS
EVSNNTVDSSHGVARNAATSGDSKLQFTPGFLASLMAGAMAVLI*
>GYA|c5314_g1	start:543	end:1	frame:-2	length:181
AIFSDSQAALNFSSSPFHASPGQYLAHANYHLINAILESSALRLYWCPGHEKIEGNELVD
TLAKQTASDELNIDSGSFPSSLAKLRQLTGSLFLKPTALTEVEQKRVGFKHNPKAIRKSL
DALEKGPAAIVQQLRTGHVPLNSYLHRFKRAESPLCDLCKLTETIPHFLLHCPKYRTQRN
T
>GYA|c14228_g1	start:1027	end:404	frame:-2	length:208
MSGLEKSLFQLKFTAKQLQKQSRKATKDETAEKAKLKKALQQSNMDGARIYAANAIRKHN
ESLNLLRLSSRIDAVSSRVETAVTMRSVTSGMTGVVRGMDRAMESMNLDRITMVMDKFES
QFENLDAQTGYMESAMSQTTATSMPQDQIDLLMQQVADEAGLEIQHGLGDAQVPTSSVGV
ADKEPAAQPVGEEDALAQRLRALRPAT*
>GYA|c169_g1	start:809	end:3	frame:-3	length:269
EAPEDPKNLINIDKPIKELPASIAIPKEKPLTGEQQKMYDEVLKHFSNPDLKVYTSEKNK
SEDDLKPLEEEEKAWLTRECFLRYLRATKWVLKDCIDRITMTLAWRREFGISHLGEEHGD
KITADLVAVENESGKQVILGYENDARPILYLKPGRQNTKTSHRQVQHLVFMLERVIDFMP
AGQDSLALLIDFKDYPDVPKVPGNSKIPPIGVGKEVLHILQTHYPERLGKALLTNIPWLA
WTFLKLIHPFIDPLTREKLVFDEPFVKYV
>GYA|c22313_g1	start:17	end:772	frame:2	length:252
IMANDFETMIQSSTLIKQGAEAKVYKFKLVTSEAERDEVYVLLKYRFPKTYRHPKLDSQL
TRNRLTFEARSLTRALKSGIRVPGLKALDPQQGWLMLEWIEGLSLREWLENHQHQPEHQG
QLDKILSEVGVQIAKLHMADIIHGDLTTSNMMLRPLGPSDQTNDVQVVLIDFGLSSVNSL
IEDKAVDLYVLERAFLSTHSDPANKTLKHSSPLFEHILQAYGQHLPKADWAPLRTRLANV
RMRGRKRSMVG*
>GYA|c40482_g1	start:3	end:728	frame:3	length:242
RAKYNHVQTSTQKEHPGYRQIFYARYVGWFLAFPWPIIQMSLLGGTPLWQIAFNVGMTEI
FTVCWLIAACVHSTYKWGYYTIGIGAAIVVCISLMTTTFNLVKARGKDVSNVFVTFMSVI
MFLWLIAYPTCFGITDGGNVLQPDSATIFYGIIDLLILSILPVLFMPLANYLGIERLGLI
FDEEPAEHVGPVAEKKMPSPASFKSSDSDSSIKEKLKLKKKHKKDKKKAKKAKKAKKAKK
AQ
>GYA|c8468_g2	start:606	end:424	frame:-1	length:61
EVYKLAGLFHYLLNIEATVQNHNGQPMLYIKSQSLNRLRELVTPYILPPPLPGGRGYAEL
*
>GYA|c24603_g1	start:3	end:698	frame:3	length:232
ARATEFVARYTSVPVPQVLASFELDGRLPVIVMTKIKGTTLKQALESQSPWLNVPLVCKQ
LRDAVRQLRSVPLDAVLGPGASDRIAPVCDAWDPKTKVVMGGPAMDLPVSDVSAFQMLVA
RLDWTPSEERVLARADPQAKTVLCHGDLSAFNIMVGECGLTGIIDWECLGTYPPEWELEA
TRTYYQGPMHGSTLAFSYIPPYLPCSQTPRAGQACTRRQGCHSAECVKSLL*
>GYA|c34804_g1	start:324	end:1	frame:-1	length:108
LPFFSIDKIGRRTILLIGLPGMTMALVVCSIAFHFLGIKFDGAVAVVVSSGFSSWGIVII
VFIIVFAAFYALGIGTVPWQQSELFPQNVRGIGTSYATATNWAGSLVI
>GYA|c35904_g1	start:284	end:3	frame:-2	length:94
PSLPTMVSPENTLLEMNPEKRTIIPTEYLGVKLVSFGFAGQGRAIMRGPMVSGVINQLLT
TTEWGELDYLVIDMPPGTGDIQLTLCQVVPLTAA
>GYA|c44887_g1	start:190	end:2	frame:-1	length:63
SPGPIFSAQSYLRYQGDKFVSRFDANCYIHLTRKLDAHDVDHGRESGALARVPPRALVVA
INT
>GYA|c44349_g1	start:292	end:2	frame:-2	length:97
DKITGRSRGFGFVTMSTVDEVQAAAQQFNGYELEGRALRVSSGPPPPKGDRESSFRGPRG
GGSSDSSHRVYVGNLSWAVDDLALETLFSEQGKVMEA
>GYA|c18000_g1	start:363	end:73	frame:-3	length:97
IQKESTLHLVLRLRGGAKKRKKKSYTTPKKNKHKRKKVKLAVLKYYKVDENGKIHRLRRE
CPADECGAGVFMASHFDRHYCGKCCLTYCFNKPEDK*
>GYA|c11822_g1	start:440	end:3	frame:-1	length:146
PSHKLGFLGLLGQKVDTIEWSTEELLETTKEIDSRRAQISDYKPHNSAFIEFNTQIAAHM
FAQSLAHHEPMRLTGRWIDVASEDVIWSNLNMNPLEQRIRALISWAITISLIVFWALPVT
FVGIISNVNSICTKVSFMAWLCKLPA
>GYA|c37604_g1	start:126	end:227	frame:3	length:34
MPFTASDICKILLAIVLPPLGVFLERGCVADFWI
>GYA|c41938_g1	start:245	end:3	frame:-3	length:81
RTQILITDIPSGKFTSKWPTQLEKTLFKEQFPNLQSHLQYYTPLPFLNRIIIIFDNEDDT
LQVFKFLQELLAKENSGPMKL
>GYA|c40756_g1	start:125	end:301	frame:2	length:59
MAKKSLKVKAEKHPKFKVRAYTRCQLCGRPHAVLRKFKICRICFRELAHKGQIPGIKKA
>GYA|c45001_g1	start:1	end:258	frame:1	length:86
QFLQTVTTALVNASYTTAHDFLGGDQVKVVETFLGRWNDDILWPSQAAVAGAEIFGPTKE
MPGANADWISLATKTYDQAGAQSDNK
>GYA|c44127_g1	start:2	end:307	frame:2	length:102
LVVNRGGDHFCFTVDILVWGLLCMIMGQIRSLGRFAHIANSAVWMNIAICIITMVGVALG
GPYYGIFEQYGQGAPYFQPSSYIPLPIKQYAIVPGNISDKIA
>GYA|c3371_g1	start:659	end:3	frame:-2	length:219
ETFLFTSESVNEGHPDKLCDQISDAVLDACLQQDPDSKVACETCTKTNMVMVFGEITTKA
NVDYEKIVRDTCREIGFVSDDVGLDADNCKVLVNIEQQSPDIAQGVHGHLTKRPEEIGAG
DQGHMFGYATDETPELMPLSHVLATKLGARLTEVRKNGTCPWLRPDGKTQVTVEYHNDGG
ARVPIRVHTVLISTQHDETVTNDEIAADLKEHVIKPVIP
>GYA|c29353_g1	start:66	end:278	frame:3	length:71
IKNREKHKGNFDTIHVQDATGHEFATRMGNVFTIGKGTKPWVSLPKGKGIKLSIIEEARK
RLAAQAGAAA*
>GYA|c28910_g1	start:203	end:3	frame:-3	length:67
NPTQLCRPRASSPVGKPVKGLGGLGMGRRIITCQAASSIPADRVPDMEKRKLMNLLLLGA
ISLPTVG
>GYA|c16969_g1	start:1	end:255	frame:1	length:85
RFDDKPDYSYLRKLFRDLFVREGFQYDYVFDWSLPSRGQDESTGPTREQALAKDRAPLPL
GQLPPRRKVLGNAEESGTAGQGSER
>GYA|c44019_g1	start:57	end:206	frame:3	length:50
FQLNTGAKMPSVGLGTWQSDPGLVGQAVAIAVKVGYRHIDCAQVYGNEEE
>GYA|c25266_g1	start:1504	end:3744	frame:1	length:747
ADDDGQSVCTTHSFDSPIHLASTGHKIGTKLLPQSFTRPKTKTTFATKLQQIQLKQEKLQ
MTNGHRPSQSISSNSAAPPAPTFVDRPFPAYAGSSVATSTYKPPTISNRELTEFENVQAR
TFCKWLNAKLDIRKVPPMSDLSRDLSDGTNLIQLMEIMGDASLGRYNRTPRMRVQKAENV
NKALQFIQSRGVTLTNIGPEDVVDGNIKLILGLIWTLILRFTIADISEEGVNAKEGLLLW
CQRKTRDYELVNVQNFSDSWQDGLALCALIHHHRPDLMDWNALPHSDRHACTQMAFDIAA
KRLGIPQLLEVSDLCDSARPDERSVMTYVAQYFHAFSSMDKAEVEARRVANFVENLKSIW
TSMNDYERRVTELMEEIRQTIATRLTTPLPSTYLLVKEQAADFQKYKQTVKRGWVAQRNE
VAGLLGNIVTKLKTYNLRTYVPPDGLKLTDLEAFWQELLKTEARRSSSINARIQQIKEDL
RVRFAQLANAFERKLHQDALELAALTGPLEEQLARAKEIQISLGEELSEALIQVRQAEQD
CIDANVEENDHTVYTFDDLEFETEEVRKSAARKIAFVENQIVSAGMTKLTPAQIEEFETT
FRYFDRDEENKLALPGFSAALASLGIVYSDSDTELIHTQIAGRDGMVTFEAFVGFLVQIT
EDTTSPDQVRESFRGIAGDKPYLTELDLRHALVPQSAIDYLLEAMPQFSSSEKGGSPGKP
PSSGSAAGDINAFDYELFLEQLFEFD*
>GYA|c36863_g1	start:407	end:159	frame:-1	length:83
QVKKFPYIGGAPAVAGWNSPNCGTCWELSYNGRTINVLAIDHSANGFNIALDAMNALTGG
QAVKLGRVDASSKQVNKSKCGL*
>GYA|c27808_g1	start:2768	end:2163	frame:-3	length:202
SALLFLCQHGLRCSGGLIEEPNVKVLFKDIYSNLGISSTYSSEARPKRLDYWRFTKEDNT
VKIANRLKGTKDRNSPNDYRLSRLIANDLTALYGLGRFEIEEAWEKHMTTSDSKTDELKH
LVQVIKSYTSTYKDETDLGYSSWDPRAMADSWGTLPCTPEMVAFAVEVHRFLLLWQRSVL
YDHIGEIKCREFQRVLNLFLF*
>GYA|c34993_g1	start:7	end:348	frame:1	length:114
TAERAAYAPFFGYMGAASAQIFTVLGAAYGTAKSAVGICSMGVMRPELIMKSVIPVIMAG
IIGIYGLVVAMVLKGKVTSASAGYDLNKGFAHLAAGLTCGLCGLGAGYAIGIVG
>GYA|c27300_g2	start:526	end:1797	frame:1	length:424
PAVRAASTLTHIQNSLFLPPSINYFASPLIELQNSLPQPSSVNPTIPHPPPTSDPLDDHL
EAILDMHHRPPKMSIQLKRISLGIWAFLATPIGILFAIYGFLVVFWGAALVLILFKWLKL
KDEHQYRLWVEICSQILNGLFTITGIGLLPSRIIDWYHASIILHYAHQIWRRHGRATLED
PNDLAPPSRTMTTSSSLPDVWKDDSELVLADAEVARLRNAQEKLCRSQTWYRPHSSATHY
AFPIRWTLVILAFNLGNSFFQAGLCGVMWGLTYTKRPAWTTGTLMGLSFSCGLVSALLIW
RISVLTLKSSQVYTQVEEALTSGKTSKRKVRSSVAAEHGTVREECGGTEDLPLVGSSGEK
KRGAGVARGGGKESDGESKQESCQQMESMSHLGRGSVSNDEDHNDSGGGEKHRVEESGLA
KIR*
>GYA|c43114_g1	start:2	end:259	frame:2	length:86
GIADDTIVVFTSDNGGERFSNTWPFTGHKTELLEGGLRIPAVIRWPARITARRTHDQVMV
SMDWLPTLLAAAGGAPDPAYPSDGMN
>GYA|c11386_g1	start:3	end:230	frame:3	length:76
RDRKKEKNIKHTKSVPLDEIISIARTMRFKSMAKDLKGTVLEILGTAFSTGCKVDGRSPK
DVSDDVKEGEIDIPEE
>GYA|c35481_g1	start:219	end:1	frame:-3	length:73
FMLLGTEAIALGRVGDDFWCTDPSGDPNGTFWLQGCHMVHCAYNSLWMGNFIHPDWDMFQ
STHPCAEFHAASR
>GYA|c24134_g3	start:682	end:2	frame:-1	length:227
HPSKTVLTTALAKAQAAVLLDTSLQIPEAIVAYTEAVLLLEEVIDKIDEMAKEREQSELD
SLLRDQARDRIWAQELCSNLSSNLDNTAQRDQIEARLRDRERKWHEKRWKMEKRKKARAD
EEDRLVGIHNTYASRIRELEAELSSARIAAQQSLDSNILFQTSYSPAQSIFVPHHPDQLT
NKSSIDPDSFSPNPSLDPALHHSPSLQPSPLLEPTPTTTSTSTTTST
>GYA|c23325_g1	start:1420	end:530	frame:-3	length:297
DGLLVQPPDPCPHAEYLPLASLFLPILGATIHGSTNDWKNLILLGLTLHHILQFMRLPSG
LLRASQPSSVPTTRPAPLFAAAARAELRLIKTLALAIFLASPFIAAGLLRFLQTAMRPEG
PQTDSFATRLCFVAAAFRPCAYLLSLFRPAAPSPPPQASRPTDDLAARCRELEGRLRDRA
PAAATGADLAALRAEIAGPIADLHRTLVTAARRRDSGRPAAEAAERSLAQATAALVARTA
ALAEATQERAAAVARHKASPPALVLARANQILNLTGTTLQRLGESLAPQLDPTRDY*
>GYA|c10196_g1	start:216	end:1	frame:-2	length:72
KLPLVGGHEGAGVVVAKGDQVTDIEIGDHAGIKWINGSCLACDFCQQSDEPLCGKALLSG
YTVDGTFQQYAI
>GYA|c44087_g1	start:38	end:259	frame:2	length:74
VAAAVAMRSGSSDGGGARYDKGGMDTGKYVRYTQEQVEALERVYAECPKPSSSRRQQLLR
ECPILANIEPKQIK
>GYA|c41241_g1	start:407	end:306	frame:-1	length:34
ARLRELNTLKGHMESVVKLKGLDIDTIQHHYTV*
>GYA|c27266_g3	start:1608	end:1048	frame:-1	length:187
KKTGPRSSRTEDGLNFDARGDKVRDGSLRAVFDALISDSDAPADLVYERALSIEAEAYKT
NQEQSGSALYKNKMRSLIFNLRDKNNPGLREAVVSGELGAAKLCSMGPQDMASEERKAQD
RKLAEENLFKARGAGPQQAETDAFRCGRCGQRKCTYYQMQTRSADEPMTTFVTCVNVSTF
SWFLFL*
>GYA|c37542_g1	start:208	end:2	frame:-2	length:69
VTAIATPIDNSDMIVSASRDKSILLWQLTKDTTTYGVPRRRLTGHSHFVEDVVISSDGQF
ALSGSWDGE
>GYA|c23313_g1	start:253	end:966	frame:1	length:238
SHPAVKIDTHLQYHSAGLTEADLMDDPISLFTKWFDEARQSGLVAEPEAVCVSTSTPTGQ
VSSRFVLLKRVDSRGFVFFTNYESRKARELEANPRASMAFYWGPLHQQIRICGHTEKLAP
EETLEYFKTRPVGSQIGAWASPQSAPITDRAQLMELVSGKERAFGVEPGCVDRESPLPSD
LAACVPLPSHWGGIRLIPDEIEFWVGRPNRLHDRFVFRRTISEVASPSGWTKQRLAP*
>GYA|c29574_g1	start:267	end:1	frame:-1	length:89
LMVTPRMKQRAKEIADTWKASLDQRGGIENVKTPDVHTFLQHLVTFGIVKKEDIDLYRKL
VVGSAWRKQMPKLAVSLGLGDKMPDMIEE
>GYA|c22290_g1	start:1243	end:440	frame:-1	length:268
RKPTHQCFHSFLCLDVESTCIDVDAPDLVNPQGLSRDKLQWHYPNEIIEWPVILLQWRLN
DGCWELYEADRYRRLVKPQWRSKISKYCTDLTGITQDDVDQASSFSVVLKDFDLQFVKRH
KLFTTVNRTVWVTDGPWDFRDHFPKSLFLSRIDPNNLPKYLKSPLAVIDIRYLLKVFVPR
ICNFALPHSLSLTDAMTVFGLEFEGRQHSGIDDAANVARLLCRMVAFSIIPGQDDLRWTF
RPNRFLELRGQRYFWMSKNDQCAWTLP*
>GYA|c26060_g1	start:2454	end:844	frame:-1	length:537
LARLATPKHLAEPVPDEFEDEVARQAAVIRRERQSRRIEQAHELPPPGNRASLTIDAAGA
AAPPSAEAAARDKTRKRVSGPANDVHSGVLVGNLIGEGHANYVLMYNMLTGIRIGVSRCQ
AKLKRPLTDEDYTARHKFSFDIVGNELTPSAKYDFKFKDYAPWVFRELREYFHLDPADYL
LSLTAKYILSELGSPGKSGSFFYFSRDYRFIIKTIHHGEHKFLRAILKEYHEHVLENPHT
LLSRFYGLHRVKLPRGRKIHFVIMNNLFPAHRDIHETFDLKGSSVGREYPESKAKAGSVL
KDLNWVRRGHMLELGPLKKSLFEEQLKRDTKLLQRLGIMDYSLLIGLHDLERGNRERLRD
DQLRVFQPVTRPLTRNPTAPSQPAVPSSTDPAAVSLLRQAVQQSDPQSFSETLSRLPSRT
GTAGTGAGAVKKVLDERNRFVFYMDEGGFQATDANDEPVEVVYYLGIIDILTPYSTVKRF
EHFWKGMSNDKHMISAVPPEEYGNRFLNFLLSIIRGGDISLRPRMAEGLESGQGPE*
>GYA|c7444_g1	start:5	end:214	frame:2	length:70
EDVDLERISKDTHGYVGADLAALCTEAALQCIREKMDVIDLEDETIDAEILNSMAVTNEH
FHTALGTSNP
>GYA|c26834_g1	start:3526	end:293	frame:-1	length:1078
MWVIEGKFRGRGSNNSIPDEPRQRWLRPSRIYSLGRDAANDFSLEIKSLPRFRAITLDVG
PWTQEQLTSENDSENVKPYPLTFTSEAHRKIRLVRETGEEIVIEPEGMTGILPGDKLYWD
RQGAQPCTIRFSWNPVSICFSAMSPQQRKSVAADFESAGFSFSEARFPGKYHTHFLPRPL
KPTLAAGCALIEGIQIVSEVWLKDLLAKTKLKPTQGDFMEIKRAKNESDEKLRLRTEKIN
SLPDPRFKGTAMSDFENDYQNAWDTLKQPELAVKTRVAEGGSESWFKDSKKWGPNPARRT
MLSDLCFVILACDNDEDAKLIERIVNAGRGVVHRICPTGDDALVRSLLSKVRQARPKKCV
FMRTPQFSLSSASAVMLSDQLKASLGIQNCITVEDLLCSLYQVDSSHLIRISSGTSPQHT
QPQDATDREPLFRQSSMLENEPETVIQTGNTQPRLASLSRYSQENRMVQVPPVVREHAST
DDELLPAPTPSIPPPRLIRRAGTRTEEVRAKELDALLSHSTETASEIEQLKLQARIDDLT
DNSIAPTLVNLGITNPVEALTESNASHESVNDDTPAPTPTLQLSGPPATTRKLPPKRKAR
AGGEIDLDKYMPFLSSADPMTGTNPAPASTADISQELSSRASKRRKVEEATASGLGGIIS
SGSRIEEFDIDKIEGPATRMMRADAEQAKNPLKRKELMDSYDDGRQHSQSQSQEQRPSTN
KKARKDTKTVTVGSLNHSSAEDEPDRKTTPRKKPPGRRGKPGTTAKSTQASKDDDEPDSS
DQFLTVKTTGKRLTEEEKQTNLAFNRLRISKPPLMLQTQPIASRRIEWDEEDAGEEEIRE
MDGWTQKQMEDANAKSFFKVKYVNMIRKPIQPLPEVESTQRRDSRPNFKRFKPKCQAPQG
HFSASATPRTNIMLETVRLKRGGVEDWEAPKKSKDSNTQIRKDDEEEEEAESESDDNTFR
KFTGKKSRVVQTTPSRLVKKRAQKQPAKSSELDHTQTPPSSDAEFHLSRRRGGATTSNLK
GKATQVASSSSVVRGVAASRSVRNHSQAQQRENAKEVESESGSEGDELAFKGFRRAR*
>GYA|c18505_g1	start:436	end:1584	frame:1	length:383
EILKLETAIEILANTRYLETRSPRCRLNLRNAWFEQVFWEGGKSFVCLARMSRDSFNELV
NLIRGSALFTNNSRNEQAPVEWQLLVALSNLGSAGNGGGYDRTARTFNISEGSVENWTNR
CIDALLELEGDFVFWPSTHERRGLKEEISQRSFFKDCVGFVDGTLIPLAIAPIVNKEDYW
TRKFFYAFNVMLVSDIHRRVRYYELGWCGSAHDQRVFRSSELSANPQEYFQTEEYILADS
AYTATAHVVPAFKRPRLGHLRKDQKEFNYELSRLRIASEHCNGILKGRFQSLKDLCLVVR
DQHSAERANKWIQACIIVHNYLLSTGEMWNPQLGRLDIAAAEGVRRIVEPPQNARALLNQ
REEDGPSLSRRDELFAHFVSQQ*
>GYA|c24394_g1	start:96	end:2147	frame:3	length:684
HLAHTLTVRKKQQSKKKEIDNRKRQRTLKSGHTGKSGTKDQSSNKPRQADSDDDSVTETA
PRLDMSVEALLNAKGLESDNADSSEGSGSEDDDDDLASLGSLEGEPNPGMDLTMLKEKDP
EFYKYLQENDQALLDFDADELESDGDDEEMAQGSTSAGRVPEEDKPEQDGSVVVTKELLR
SWQKAILENRSMRATRKLLLAFKSAAFSGDETATNLPFSIESSSVFNAVVITTLRYLPVF
LNQSLPAKELPSGKFKIATHTKMYSSIQRLLKSYFASMLELVAQLPSRPKEDESSTQDSM
LHTAISESAKLTPWIISNRKIVRTWSKALLELWASSTDEVRVAAILALRRLAIASGTSES
IMKGLYTNLVRSAKNTTAFTLPLINLMKNSASEVYLINHQTSYPIVFSYIRQLAIHLRNS
MKLKSKEGFQAVYNWQFIHSLDFWSLVLSAACDNTSQSPPEESALQPLIYPLVQITTGVI
KLIPTSRYYPLRFHCIRLLLRLTQRTKTFIPLAPFLLETIDSPLFKRRPKLTTLKPLDWE
YVVRCPKSHENTRVYADGVAEESVYLLLEYYASLCKSIAFPEIVLPGLMMMKRFSKQSKN
QKLVGQLRMLLEKLEANKSWIETRRAGLNFGPRSRKEVETFLEDVEAVKTPLGAYLRLQS
KIRNQRRVASFDKSARREVEMSD*
>GYA|c26072_g2	start:1273	end:1094	frame:-1	length:60
SNPFQSLCCSILGQQVSCLAARSITYRFIRLCVAPRLGAHWLDTAAWKTSFWVSFRRAP*
>GYA|c21950_g1	start:320	end:844	frame:2	length:175
GIEDEDNQELESMKQRVREMEMEAEKLREMQAQVEKEMNESGAGADGTNNGEEDKEVVDG
RSVYVGNVDYGSTAEEIQAHFASCGTINRITILCDKFTGQPKGFAYIEFADPVLVPQACL
LNDSLFRGRQIKVTPKRTNLPGFSRGRGRARGRGRGYSPYYRPRGRARGAYRGF*
>GYA|c44509_g1	start:93	end:227	frame:3	length:45
KIDASKNEEDEGHSNSSPRHSEAATAQREEWKMFIGGLSWDTTKK
>GYA|c24153_g1	start:382	end:1554	frame:1	length:391
SPPAVQSPSVISQTEETPTAARRRLPNSPNAKSIEVTHLRAGEEFVAGTANQHPPVGSSA
GQSFKVGVSEDRNRKCRRTMEDAHSFLYSFGDVDGQGYFAVFDGHAGKHAAEWCGAWFHE
YLLHELIHAPRTTPVPDLLNSTFHIVDTKLSQLAAEDGTHSGCTAVTAFLRLEFQNGEPV
GRRGAGVSEDVQSRVALGEGAAGAGEREAAALEEARDGTLKATEQRKLALEDAGPVKGAI
KRTLYTANVGDARAVLCRGGQAVRLTYDHKGSDQQEAQRIMDAGGFVMNNRVNGVLAVTR
SLGDSSMKEFVVGSPYTTETTLGDDDEYLIIACDGLWDVCEDQDAVNLIQSVKDPQEASR
VLLDHALSQFSTDNLSVLVVSLRPRSFYDI*
>GYA|c42384_g1	start:24	end:239	frame:3	length:72
PILIYVSSSVPRSRAFTPQLLELSKKKEYIDAGVRIYEMEMTNKTTPMIKFGPQNCPLVF
LFRGTWCKTLLG
>GYA|c4495_g1	start:213	end:1	frame:-3	length:71
NKQKRPRSRTLTNVHDAILEDLVFPSEIVGKRIRVKLDSSRLIKVHLDKAQQNNVEHKVE
TFSGVYKKLTG
>GYA|c26292_g1	start:1920	end:2684	frame:3	length:255
AFDTFVRYWTTRQLVETLCRIGFYKQARGDWLPGDWGSVPAGELRRYLEAAGRDRIYDLL
QATHCQTFDEVLVRHSNFNVIYLTGEPPNRAVRLGRDFGPLGLIYHPLIKCLRRFYGEEN
RNPNTHELSKSILPLLDVSPAALVPGADTLQKYTQAAAQDGIVTIIQKPPKTLGADDKAR
EVYIELNFRWRSPALKPKWACQGPSDGPSGINDEDVVCYACSEKGHVKSACPKSANNKKS
SPKKIGWTSPIERS*
>GYA|c38692_g1	start:405	end:262	frame:-2	length:48
PELPQNTEAEDSTVEQPATETCRDPELTKTLRSIETTYHKVGALCGL*
>GYA|c26919_g1	start:916	end:2757	frame:1	length:614
FFPHPGQQPGSLPSTPQTAQTVDIPAAKLTAWAPDPGPTLSPPPSSGLRSPSSTHTGSAK
GRRGHHHRHSLSHNFFPFLPEPPSSATSPAFRHASLTHHHPSSTPGPVPRTPSTPLSAVP
RPVPQTHPTLRESLPRAPLGSRLAHLPLPLRVVGAVLAHCPFTTQAAMLAGLLTAGCGAL
VWLAGQAADCLCLTGLGYLIVFDALGALCRVWVDGEAVGMERVWEVLGRKPDAAALKLPF
GRARSRTVAQFSQMVYLMFSAVYVSKEAVEHLLIDHQHAPAAVGHVGHPDHHQSRSEIPL
PLLLTTTLLVLFSGVVTHNHLGLAQVLATIEQSPPPAGPLNRFVGLTVGFAALIGGCGVM
LSTEQMSRIDRLIAVLEVLMIGRLAWPVLRVTGKVLLQTAPERFGTGGSGGKSPDELRWR
LARFQKEQAGKVLQIDPPKIWALTALGTDLVGSVVVHVPPGTSGREVVAVGERVREAIEG
VGKEISVEVICGMDKKKVGGRKRGGCGGHGHDHDHGHGHSHHHDHGHHDHDHHDHAHHDH
AHHDHTDHAHHDHSHHDDHTHHPQHDHHTHHDHHPDDDHHPHQDQNHKHDDHPVAHPTDS
IQVDHPTCLPLVDD
>GYA|c10417_g1	start:354	end:121	frame:-2	length:78
VAAAPEGLSEKVAESIKGAEAACSDDPVSGECVAAWDEVEELSAAASHARGKKKETDPLE
TFCKDNPETDECRTYDN*
>GYA|c23340_g1	start:1208	end:2260	frame:2	length:351
NNSPDLLAFTTPHPVDQHEIQFDISQRRKGVCKFFNSQKGFGFINDDHPEELGNQEVFVH
YTSIGSKGGFRSLAEGEEVEYVVAPGQKGFQATEVTGPSGRAVQGDVKSKLPKTPTFVPY
PMGIMPAGAYAIAGAGSPYMQPDPYMSAQGVYGSPYAGQVFYVPSAVGVLPGAHSPNLAA
VSSYPTATSPHPSIRSPTIPFTHHQHGQMAMALSPQPGAGGFGFGSPSMAYGFGGPASAG
VVGTSATGSAAAAEMRSPLMSGGANSGVVGQGSFGAAQTSQSAFGSHNHGLGLRGDTNAG
VGSSAEQIHHRGGPSGSGGAHHPQLGGFTNGGAGGSLLYTTTSGMPVNHQ*
>GYA|c28210_g1	start:272	end:3	frame:-1	length:90
WGSCIGYATVKTLTNTSMRNCLGDLQEFKPTIMVGVAAVWETVRKGILNQIDNLPFLAKK
IFWTTYNTKLNMQRYHIPGGGILGNLIFKK
>GYA|c29382_g1	start:2	end:274	frame:2	length:91
YGWGAAANGLPHRRSCSVSDICLASDDPASGFGWKPCLYFARGYCKNGTSCRFLHGGDST
SVVGSEGAAMVGSPSKIEMMEQCHELLRSKS
>GYA|c23997_g1	start:1352	end:3	frame:-2	length:450
LQDSIERVQRLERSLVANENGSVAVPEPGQPPRTASPPGPQQASPTLPSLSPRSSLIVPT
TTPIKGKAKAERKPSGKRTSINSIRSLSSLVNFHHDAPPSRAGLKRVDSALSVVLPPKVD
TTEAVMALTSKPTGAFNPTLGPIADLPGEQHLADWAPRRRREPATAATSPQESLYDRKRI
SPDCSAGSSASPLGAQPLGAAPPAPQGGGLSTLDRSEFAQRLKKYSRPADDSLKHPPPEV
GLMSSLLSPRISFKPPSKRTALTPGPSSSQGSGGYFDSFKSLVGLHGASDDAARDHAWRA
TVRGSSSHSHLPLPEAAASAPTPSQSVGGPFAARAARMRAGRADAKPALAGLVTTCGSVP
VVSRFIEPRSAEPAPRPAWGGQPVVPEGNAGAGRARSAEVGSLTRIQKRLLMERDRPVSP
DRHALGGEGWGQGRSGSCLPPPSYLIRSLG
>GYA|c27501_g2	start:402	end:929	frame:3	length:176
MSHTLESMAVEDQVSTPTPGSPRPYVTAESHDRLDSIQLSSDASGEFITTHSPRSFLGPP
GEALSELRNALNPPWLHGPTGTPPSLVGLHRANRDGRWVDEALRPVVDVLPNTELARLTL
GRGLILGGDIAHHSSVQPSMPLPSNVNALSKAHLDTASTSPLPHTSPFDKPADSAK
>GYA|c41306_g1	start:240	end:1	frame:-1	length:80
LAAGLFMWVTSLKPVRRTYFELFFYTHQLYIVFVVFLALHVGDFIFTIAAGGIFLFVLDR
FLRFCQSRKTVNVISASCLP
>GYA|c35153_g1	start:507	end:1	frame:-1	length:169
QDKKDAGFNISLADVWGRALAYNFWPSLHRGGVGYTWSTLREADVFKNGEMPFPITVADG
RYPGTTVINLNATLFEFNPFEMGSWDPTLNAFTDVKYLGTNVTNGKPVNKGQCIAGFDNT
GFITATSSTLFNQFLLRLNSTDLPSFIANLATDFLEDLSDNSDDIAIYA
>GYA|c26627_g1	start:237	end:3614	frame:3	length:1126
TSKTSMQALMEQKQKEATLDMGGNFTKRDDLIGFEKKAQKKWAESGVFQTDSPYTDNPDL
KDLTGEELRQKYPKFFGTFPYPYMNGSLHLGHAFTISKIEFAVGFERMRGRRALFPVGWH
ATGMPIKAASDKIIREMEQFGQDLSGFTNSETTPEPASSSEPNTENADKSKAKKGKIQAK
STGLQYQFQIMESIGVKREDIPKFADPQYWLTYFPPIAKNDLNAFGARVDWRRSFITTDI
NPYYDAFVRWQMNRLRDKGYVKFGERYTIYSPKDGQPCMDHDRASGERLGSQEYTCLKMK
VLQWGPKATDLSSKVEGKDVFFVAATLRPETMYGQTNCFVGPSIQYGLFEMKDGALYLCT
ERAARNMSFQNITPARGVFKKVASVDGSSLIGTQIHAPNGIHQAVYILPMDTVLATKGTG
VVTSVPSDSPDDYINLMHLRKKAAYFGIDPSWIAYDPIPVLSTPEFGDMSAPKLITELKI
DSPKDSNKLAEAKERAYKAGFYQGTMLVGKFAGEPVEKAKPKVREELISQGCAFAYSEPE
GLITSRSGDECVVALCDQWYLDYGEPTWQAKAFKLLDRMNIRDTSTKKKFQEDLDWLHQW
ACARSYGLGSRLPWDPQFLVESLSDSTIYMAYYTISHLLHGGDIFGKTTGPLGVTAEQMT
DEMWDYIFGTDDVPFTPAQDNPLTKDKADLMRREFRYFYPMDVRSSGKDLISNHLSFCIY
VHTALFDEQFWPRTMRANGHLMLNGKKMSKSTGNSLTLCDSLVKFGADATRLTLADAGDG
FDDANFEELTANASILRLHTLAEWCKDVITRNDTFRQGEHTLFDQIFENEVKLSINKTYK
AYDESMYKEAQKVGFYELLGARDWYRDFTAEEGGMHADLLKYYVRVQTLLIAPIAPHFAE
HVWCDILQESGTIQTAQFPSPDQAVDLAMIDAAEYVKETVRKIRTTEINLGKRKAKAKPG
MPGSQLSFDASKPKYLRIFVADEFPAWQGKCVEILSRNMNHETCAVDEKALRGDLEKEGL
FKDKRTMPFIMMMKTKIKTLGTPALQRALTFDERDVLQRSLGYLKRTLNYESIELESMTE
GLQKAQVLQNTAEGHAPLDQQGYNITIIEAAEPGLPAFVVYNNTT*
>GYA|c36619_g1	start:49	end:249	frame:1	length:67
IGSGVLIGAGATILGNITVGNGAMVAAGSLVLKDVPPHSMVAGTPAKVIGFLDEQNPSLT
MKHDATK
>GYA|c43023_g1	start:451	end:23	frame:-1	length:143
MSQAVNVKKRVFKTHSYRGVDLEKLLEMSTEDFVKLAPARVRRRFARGMTSKPAGFMKKL
RAAKLAAPENEKPAPVRTHMRNMIIVPEMIGSVVGIYNGKAFNQVEIRPEMLGHYLGEFS
ITYTPVRHGRAGATTSRFIPLK*
>GYA|c32150_g1	start:3	end:278	frame:3	length:92
LTELMILIDASRLQQLTVGPKRRGGYPPRVRKRPSRPITSDVQPSPGLPIDCYDAQWLKT
LNTIQLTALDIQRRPQLDKYLAILKPPSLDV*
>GYA|c42545_g1	start:2	end:214	frame:2	length:71
ELAAVLATNINAIERSANPSALISSRLTAYLNRPWPAMSPCPLAKDLSPVHPRRLFFYLT
TMPPQPLPENP
>GYA|c40993_g1	start:436	end:2	frame:-2	length:154
MSCPERGGLNDYSFAGTRS*NCCG*GSCKNIF*GMGQTRAFLKNNS*GSRYYHLDLEPTC
*CSRFR*SYR*FGGDLPKSL*CSFRSTLHYLSLVEWDVLPRCPFFQL*SMAKRSYSHWTQ
CSGGLANSRARNFEW*CRRGFPRNPNNLWVFSDL
>GYA|c37780_g1	start:12	end:290	frame:3	length:93
KDVRFRGVRKRPWGRFAAEIRDPWKKTRVWLGTFDSAEDAARAYDAAARSLRGPKAKTNF
PLSSPAVPLTVPFQQPSQYQIQDQNHSHQHQPQ
>GYA|c32695_g1	start:213	end:1	frame:-2	length:71
AGALLVYDITRRDTFNHLTSWLEDARQHSNSNMVIMLIGNKSDLEARREVKREEGEAFAR
EHGLVFMETSA
>GYA|c9412_g1	start:2	end:241	frame:2	length:80
NYVTKTQTIAGQPVTYTKEAVTVTKTVAGQPVTVTKTATVQGYSTVTVTKTQTIAGQPTT
VTKQAVTVTKTVQGYATVTS
>GYA|c29056_g1	start:669	end:112	frame:-1	length:186
VLNEIKELIKHTRTTLRTLLLTNIAPVNRIPPTAPIPPLADLVVLIVSAHLPGTAMQTPE
QILAGTTLAQRVRIAFLRLHAVNFFTLPNKQPKDHQWDPIDDDLARLASKTNGYKQAYFS
LIRDFDSALFGTPHTYADLLTDEANFAALPTDAQVEERMAELEIRQPPIHRDAPPQGESS
QEAIF*
>GYA|c41396_g1	start:273	end:22	frame:-1	length:84
DQFVPQAARRWSPKDEVYLTGWMKWQVFGPILLLQVLNLFWYFLIWRIVFRIVIGNPLAD
VREEGETDDEDDGPGHEQDKKNQ*
>GYA|c9015_g2	start:370	end:2	frame:-3	length:123
WTTASGDPPSVTIQIVNPNSTHLNGAFSIAEFIPASRQLFEVTNVTLIVAEGYIVQFVNP
LNNSQLYVRSDPFAVQPAGTAAAPLAGAQANSTSTSGTLGTNSSQAGVARNTTAASSGFN
NNG
>GYA|c25683_g1	start:2144	end:681	frame:-3	length:488
LRQLESQSDHARVQLLRSVLEPLVIQGTNQVAELRAYEKMLAEAQRDARSDPNNPHWLEQ
LSQKTLRHDQCLARINALIDRAVAQIDFHARQEAVALLLALANQGFLPVKPPGPAEGAPE
TKEPPTSSAPFRTLEKSIDNERKQRDQALRALTQDFEAYKALNNARVHKIEETHKQELKT
LKTTLRLAEAKRDLPVPASVLAPPLAPSPPQALALAASEQRLERLKSELQGQIGRQLGEL
KDQIGRQVSELQEQIGRLVSAPVARAELDKPSLRLLIDGLKEQLEQLGKDMTCALSELQP
EIRRATTIIQAEVTKAAKLVIADGHDEIASLVRQAVEGLHARIDRVEQTRPAAAVRPSSP
PALPPIKSSAARSPPPARQLRPPNPAAPAPPRAEAPVTNRPANTPASSTVSIASRLTNAP
TPALASEGPLAKKRETISREPSWSQPHARTSVDGRMQPKTTVPLAKRLRTEENHDPSRSW
EWRRNDY*
>GYA|c24950_g1	start:2156	end:762	frame:-2	length:465
RDEPIHIPLNLATPSHLSLERRGDLVASESWAFQAGNKLNARYGGLQDHAGSSDLAPSLK
ARQLSEIALMNAFSDAIYTGTISIGTPPQKFNMIMDTGSADLWVADSLCTIDQGCPKSAG
RFNPEVSSSYQNLTKVFKVQYGSGRVRGNLATDNVSMGNMTVLGVTFGTCDMVENILRAG
LDTSGILGLGWSGIATSASTPAWESLFLQNALREPMMSFALKRLINSRPTTIGVGGMMTI
GGTSPSTYRGEIHYVPLSKNQTYWLIPLGSFMIGGVAIDIGTPEVAIDTGTSLIGGPAEA
LKTIFDAVPGSLLMTNGSFSGYWTVPCKTRLKISVQFGSVLWPLDPSDFNLGRVSSGNQC
LTAFFTITKSKSGAAIPEWIFGAAFLKNVYSVFRASPPSIGFAQLSAEFSGKTPLTPTLL
AVPQVKDGPLSAAVPTRQRSKMFLTIPAGLITCYLVFHLGFGFS*
>GYA|c21987_g1	start:417	end:1847	frame:3	length:477
MSFRFLNLVRPFMGILPEVAAPDRKIPFNQKVLWTAITLLIFLICSQIPLYGIVSSDSSD
PLYWMRVILASNRGTLMELGISPIVTSGMIMQLLAGAQLVEVDFTLKEDRALFGGAQKLF
ALLISLGQATVYVLSGLYGQPRDLGAGVCLLLILQLVVAGLIVILLDELLQKGYGLGSGI
SLFIATNICESIIWKAFSPTTINTGRGPEFEGALIALFHLLFTWNDKTRALKEAFYRDRL
PNVMNLIATLVVFAAVIYLQGFRVEIPVKSNRFRGQRGTYPVKLFYTSNMPIMLESALTS
NVFIVSQMLFSRFPNNLFVRLLGVWEPLENSSQLFAKSGVAYYISPPHNIRAVFSDPIHT
LLYVSFMLTACALFSKTWIEVSGSGPREVAKQLKDQQMVMAGHREGSMYKELKRIIPTAA
AFGGATIGALSVCADLMGALGSGTGILLAVTIIYGYWESAIREGSGIDSAVGELIG*
>GYA|c43804_g1	start:177	end:1	frame:-2	length:59
GDKEVEETPEIKIETAPADFRFPTTNQTRHCFTRYIEYHRCVAAKGEGAPECDKFAKYY
>GYA|c10179_g1	start:35	end:211	frame:2	length:59
MADEIILLDFWPSMFGMRVRLALAEKGLKYEYKEEDLRNKSPLLLEMNPVHKQIPVLIH
>GYA|c19681_g1	start:96	end:458	frame:3	length:121
LLPLSTRPRCSVLSVSTQSAISIRHLVSAPSEPQNPPKSKKSMPVSSVPAGTPLKGLAYL
KGQGDPIAKEDDEYPSWLWTLTEPKMGVGNQDSPLRAIRRELNRENRSNIRKANFLKANK
*
>GYA|c22225_g1	start:640	end:317	frame:-2	length:108
CSKTPGPMIQDNDCAAAVNNFNLRSGGINFEDGSPSRSCSSCKVTLSHPYGTPQPRHQRV
QRRFVDAAIKKGLQNCAKQSVNSTLVFESGISLSVLLDYGSGAKCHV*
>GYA|c39912_g1	start:362	end:3	frame:-3	length:120
GTPFRDGFLRHSCHPHPTETEAEPYCLFSNTALNNGSGMVVLATASTLESSLDSHLQLSE
EPPSTNAINVVSMPEKGGMGALAAHRLEFGERVIYARASLLVSVDEPTWGREDWKHVRKL
>GYA|c24629_g1	start:1804	end:485	frame:-3	length:440
APILDSRPYGNLLDPLIHQLISLAIKRFVIPWHNQIANSAIHQHQKPFVLQLKHILSSLI
NRLEHSLAALDWLSLILVDLPQLLADHLTLIAATHHRLARLSSPSKNTGSFDHLFLLLAP
HPAIQLTTNTIPIQPSSPFHPQLPRLPPHPRFPHSTALVSPTYLRLLIEAVLQEVLDDED
WAPESERFIIREIILNLVLAPVLYQLTEPTALYALLVRLAPPPEPPPVRTPEPPEPGGWP
PLAAQLRGALAGALHVLLLLPAFLGALIHLASTPPAAAAPRSDHRRFLPAIALLAALLPP
STQAAHLCWLLTLAVRCTHPLLTKIVVHVIYTRLLSPAALSDALLRINTLLADLDQTPDG
PSCTPPDGPHLAAAAADALAARLPPALCALLAPGETPVEVAHGLLARTVAHQSANVTLAA
ALLDTLVVRIFPNLTRAAS*
>GYA|c44271_g1	start:331	end:2	frame:-3	length:110
FGVDLDSRVALVGPNGAGKSTLLKLMTGDLTPLDGMVKRHNHLRIAQYHQHLTEKLDLEM
SALQYMMHEYQGIEEEKMRAAIGKFGLTGKAQIMAMKNLSDGQKSRVIFA
>GYA|c40488_g1	start:325	end:2	frame:-2	length:108
GYGWIKPSQQFWFQRTSKKLRRAYMSNPEGQKSAAPGLAYFHIPLPECASFDSSNFTGVK
QEGISSASVNSGFFTTMVEAGDVKAAFTGHDHLNDFCGELLGIHLCYA
>GYA|c22138_g1	start:97	end:1254	frame:1	length:386
QETSTMASRPVVNVRSVSGESSSTIPLPAVFTAPIRNDVVQAIHKNLAKNKRQAYAVSSK
AGEQTSAESWGTGRAVARIPRVGGGGTHRSGQAAFGNMCRGGRMFAPTKVWRRWHVKTNL
KQRRYATVSAIAATAVPSLVLARGHRIEKIQEVPLVIADEVESLTKTKQAVGVLKAFQAY
ADVVKVSNSRKTRAGKGKMRGRRHRQRRGPLVIYNEDKGIVRAFRNLPGVELVCVHRLNL
LQLAPGGHIGRFCIWSQSAFAQLDELYGTYDKPSALKKDYTLPMSKVSNADITRVINSDE
IQSIVKPAGPARIKRPFTQKKNPLKNRALLFRLNPYAKVLIRNETLTQMKNLKAAAAPAE
AKKAAKKGPKMVLAGEKFLSTLHAP*
>GYA|c36731_g1	start:112	end:231	frame:1	length:40
SVNERIENKRRTALLGGGQRRIDAQHKRGKLTARERISLL
>GYA|c244_g1	start:55	end:474	frame:1	length:140
MGSETKHSAKVKIVTRESPPSAKEHMRPTKTQILVPPTQSLPNGKKPNFGKSTKQRREPR
ERTSKTGHEDDKATMVTVNIDAFLHDKAPKKKSCKYKKKKTRQYQDRAAASIDSKPHVAG
HTAFAGASFTTDIPHEAALP
>GYA|c40559_g1	start:259	end:2	frame:-1	length:86
AIGIDLGTTYSCVGIFRDDRIEIIANDQGNRTTPSFVAFTDTERLIGDSAKNQVAMNPIN
TVFDAKRLIGRKFNDAEVQADMKHFP
>GYA|c22829_g1	start:701	end:231	frame:-1	length:157
LSNIIQPIDGEPILQIESLNHRTFTLSNSIVIAANFLVYNSTSLLWNPTSINAPSHKSPD
QVKAESDFKIFEIVHPRPEMVIFGTGKSASMINQSKLQSIKTYLNSLGIQLDVLDTKSAC
SNYNLLVEEGRSVAGIFLTLEPVNSLTSQLLNRPSE*
>GYA|c22185_g1	start:950	end:564	frame:-1	length:129
MASQQQNEEIRNILTQLQRQARDITKELAKSRAELGTKVREARQSSLTLGEVERLTGQQA
NFYRPVGKMFMLESRPSIEGRLKSKQKSAEEDTTKLVSKIKHLEAEVATNQRALKELVRS
IDLESTTL*
>GYA|c26926_g1	start:2403	end:3272	frame:3	length:290
ESEGARDEIDLSKLVQGSYRVVGQLDQKFMIVWLAPARLVVAFDQHAVHERIRVERYLKA
MCMGSFEVQRIGPVGEQTTDTIEGRRAGVQMVVSRVEMEGFRRWQELFARWGLVIKTPPI
DGQWSSDDDDDDADTEIRQITVAAVPELIATRTGRDRGLLERVVRGCLAFFEDSAGVATS
GIGGAGAGAGEEDWFGKLRLCPPVLVDLLNSRACRGAIMFGDSLDRKQCGSLVEALGKTK
VPFQCAHGRPTCFPVVKMSDDDGVCGGGVGEGKGNRKKIDWRRFLGRCG*
>GYA|c35734_g1	start:1	end:195	frame:1	length:65
VRVQSDPAGRLVITGEPEHPDNPWGVTPFKKVVSLPSRIDPHQTSAVVTLHGQLFVRVPF
EQSD*
>GYA|c23661_g2	start:257	end:697	frame:2	length:147
EKSAELQEPDLDESYMDPVQTEPLEGLSSRKSQGKNKRKQKDQAHDPGESHNNQIPSTSA
DSHQSTMFHQAATKDPIGTMTSSTDSQSLVTEFTSLDLSPGTAKAIQDMGFTHMTEVQAR
TIPPLMTGRDVLGAARTGSGKTLAFLI
>GYA|c42014_g1	start:6	end:251	frame:3	length:82
EKFMNIKCRYSGLTPQCAVIVATIRALKMHGGGPEVVAGKPLDRAYLTENVALVEAGCVN
LARHISNTKAYGVSVVVAINMF
>GYA|c25952_g4	start:1114	end:2	frame:-2	length:371
DQGAAQETDTNELFSRLRPAPNVFPRTFESVNSMGEYKPPTVDKMYEDYPAMQRACENLR
SKARHLAQQLSRQERIHEEELVRMQDQIEELQQEVRARTKGQKDEAHVANQQRIQLDGAE
AEIAKLQKELDMAKANYTKIKAKWDEAVDELNKVRSHLHEKEDELRYANRAIQSHTSDMR
KWDAERRLLQEQMKAMQADVDQLQVTRDVLEQQKHDNMELQMTLDRVKYELDEQRSLQVS
GPSSRPGSLPGSMSQSVGAELRKAMALEPQQEGGEQEAPEDEEAQIERIVKRLNEGMGSE
GDDVYEEIQIKRIKRRQIRNRSGTIVAEGTSGVDMDELEERLVELQDATTDTADLTGTSS
REVQTETIPEP
>GYA|c7955_g2	start:225	end:1	frame:-3	length:75
GKDAGAKVEIGGNRKGDQGYFIEPTIFSNVTEDMKIQQEEIFGPVCTISKFKTKADVIKI
GNNSTYGLAAAVHTT
>GYA|c38494_g1	start:14	end:373	frame:2	length:120
GIFSENDLKVFREALKEIVMPSGIERLPLKLGEATHGRLKASQWLSLFLYVIPLATFDIF
VLDVENIKANSSRALILDNVCHLIRCTNILFSRTVSDSESSLFEKSYAIYSETSRRVFKN
>GYA|c13802_g1	start:192	end:1	frame:-1	length:64
EVLKTFPSATKYLKTIVSFGKVTPEQKEEVEKFGLAIYAWDEFLLLGDDKQYDPPVKKKS
LQQP
>GYA|c20735_g1	start:446	end:1126	frame:2	length:227
MAASKRKTKNSSEATPSKQDQKPTREPGEESESGDSVQENDDGEVPVQVNNASLSELKIA
LDDSTKTYLNTKAGFTQNHHIEDVKLGLGWLANLLAGGVSLAGWLLGWQKTQVYTGYCVG
AYAVISAILAVFATKVEKNIIYVGSRSSKNNQAAPEKVTISTDVKSYEPIYNIELIYETA
KKAGPKKYQTTLKPHFKKFFDVDGFLDEQGWHKYLETAVSSAVSKS*
>GYA|c42185_g1	start:1	end:219	frame:1	length:73
GVVGTPNLPVAGAPTGSPANGPGVLFVAERGQGAFQRPLDAAAYSPIKMVARSSDTLAAH
GTFCESFEAAHSD
>GYA|c27539_g1	start:1199	end:558	frame:-2	length:214
MNFFRLIGDLSHLASIFILIQKIIKSRSARGISFKTQVLYVVVFLARYIDLVTGPYISLY
NTIMKIFFICSSAYIVYLMHFKYKPTQDPAIDTFKVEYLLGPCALLALIFNYKFTVVEVL
WAFSIYLEAVAVFPQLFMLHRTGEAETITTHYLFALGLYRAMYIPNWIYRYMTEDTIDPI
AIISGIIQTGLYGDFFYIYFTRVMRGQKFELPA*
>GYA|c44873_g1	start:3	end:236	frame:3	length:78
NTYKIEKAYCFDTAFLSLIESDPTEELLTVTGLFTHFFGLDTTISERQFFRRLAQLIGTR
SARLSACGIAAIVSKMGM
>GYA|c25402_g1	start:2316	end:841	frame:-1	length:492
YPPQPIAPTIPHFNPSFSSHAFNVDFNSYEMELVDINAPYVSEKSGLAVPNSTPRTLHNA
APVVIDRKIKFQTWFTPYRLLLTLVVTLNGILTLLAISGHGKYMRTHLTAMVLGNLLISI
AVRNEWILRLLYWGAIMTFRWKPVPKKLKVYVVALLYHIGGLHSGCGVSAFLWLVVSWGA
HVMQRRLYHATILVSLFLSFFCVMVSSLGAVPIIRTRHHNFFEITHRFFGWLGIITTLIF
VITSIWWDPVSHSWRPFADLLLNEEEFWFVMMMICLLVSAWTTVSKVPVQYVHTSSKASV
LRMPGGLTSGLHTRISQGGLKEWHIFGSISEGKCAFDHYLVIAVQGDFTKMLNTKQPNFL
YTKTWKPCGLPYFSRLFDRGVAICTGSGIGAVGSTCIQNPNWFLVWIGPNLEETYGKEFM
GYIHSHINSERRIIWDTRILGRPNIPNELVNVFHSWSADVALFIGSPAVNKEVLRSCRAR
KIPVFGSIWDA*
>GYA|c38803_g1	start:9	end:245	frame:3	length:79
EIQIRTKEMHLQAEYGFAAHWRYKEGGCRHSFVLQMVEWARWVLTWQCEAMSRERPSALS
SSVGIRPPCPFPLHSEECP
>GYA|c28125_g1	start:83	end:454	frame:2	length:124
MSTQPLLQTAPGKRIALPVRVEPKVYFANERTFLSWLNFTVILGGLAVGLLNFGDKVGRI
SAGLFTFIAMGTMVYALFTFHWRAAAIRKRGSGSFDDRFGPTVLAVTLLAAVVVNFILRM
VEH*
>GYA|c28630_g1	start:330	end:76	frame:-3	length:85
VVMSNPYYILLQITKKPSLYGFDEAAVACCGTGMFEMGYACDQINPFTCTDASKFVFWDS
FHPTEKTNQLIVQYLFNTTLYKFL*
>GYA|c39115_g1	start:2	end:487	frame:2	length:162
KETLFPYFTKKVPQLVQQDTRDSPVSNILSQFHIDDKEQLQAHILELVAKDVKDPILKQL
QGYIWAQGYESGQIKAPVYADAIDFIKRKKRVFIYSSGSVKAQKLLFGYVQDPNAPAHDS
LDLNSNIDGYFDINTSGKKTETQSYANILRDIGAKASEVLFL
>GYA|c43808_g1	start:1	end:411	frame:1	length:137
KAKVIQTLLFVAGLNTFTQTLFGSRLPAVIGGSYTFVAATISIILAGRFSDDGDPIQKFK
RTMRAIQGAMIVASTLQIVLGFSGLWRNVTRFLSPLSAVPLVSLAGFGLYEFGFPGVAKC
VEIGLPQLIILILVSQY
>GYA|c23155_g1	start:118	end:1050	frame:1	length:311
MASRSAQAPAMTSSLNGKRKRKDEDEPSQAMVIEQSSKPYKSKVLILCSRGVTYRMRHLM
NDISNLVTHGKKDAKLDSKHALPLINELADLNSCNHALYFESRRRSDLYLWASRCPNGPS
IRFHVVNAHTMDEMKMTGNCLKGSRPILSFGKEFDDQSHWKICKEILTNIFAVPKTARKA
KPFVDHIISFSVIDGKIWFRNYQILQKSTIEAEGTKKKKNDAAEDDLSLTEIGPRFVLTP
IKLFEGSFSGPCLWENKDFVPPVQVLKAQKDEAAAKYIGRKDHESERTMRKNVMRALKQD
DELEKREVFA*
>GYA|c35946_g1	start:7	end:327	frame:1	length:107
VKLFGMWASPFSRRIEVALKLKGIQYEYIEEDLSNKSPSLLKYNPVHKKIPVLLHNGKPV
AESLVILEYIDETWKHNPILPADPYEKAMARFWAKFLDEKLWPAAKK
>GYA|c38312_g1	start:261	end:1	frame:-1	length:87
QTPVVVLSGVYKLSPVYPFDIDELIEHGDVGSVVPYDDGEFVDKVDVENPLYDYVPADLV
DLYITNLGGHAPSYLYRIVADHYRPDP
>GYA|c24968_g1	start:3726	end:1753	frame:-1	length:658
IPGALETANCRVFSTRELYEKMKNDRIDVEPPYQRDVVWPKASQSALIDSIFKNKWVPTL
LFSQRPAVLSKGIKTKPKWVCMDGKQRLTSIKLFLDGQIPWYRRDKKPWFFKQSKPPNPN
RCIISEDLQEVFLGRGMTTALYSKLTELQERDIFRLVQEGKPLTIGEKMQAAAGPWGEYF
DELTQKYMTRSEENPNGWCGRIANMKRGADFKTMTHMVLLIREKGSSNQPPRYMTAATLQ
KELKALENTPVPEKFKREVTQLLQSFMDISTLAPPKTQYTFELNTPEAMFAPIVRGRKSM
LSPVEMIWIPYMISYHGPTLSKGRLLELIELFKVDIRQRYPREVKNNTEVTRFITEWITK
ADLSRIKGKYAGYTVPRLLPTDDGIKPDITGMSEMAQRNQNMASAQKRRTSSDQSQSVDP
PTPASQTFKKPRRSAVQPTPASLGSINLSSSQPQSSQPQRAPVPNQTMPDQSKSSYPPNS
QTVPLNPLNNVVPAGSGYTLEAQAKLAAERAKAAANGSPLAQNLLSAGPQSAANRPSNSL
IAGNVPQTSRPPLQSAPTRFVSNYPPPTVRTTGFQLPIKPVAAQQHVNQNVMPPKFTKFS
MDFNRPMPAQPPSYLQHQDPRIQMATSAATPQTELFRHASPNPYQSRNVDTPTWNTD*
>GYA|c29391_g1	start:306	end:73	frame:-1	length:78
YLKNSPDVVLRKRTNPAPWNAVAQGTNTKLFSFNPEFWSARAQIADPRLGLLEPAAGVGA
RSPHAKASAKPSALHSA*
>GYA|c14163_g1	start:1	end:222	frame:1	length:74
RKIDVGLISVQIIERKSVASSSKVTSDHHGSAASPFLGRQEEVEEVVARFILDVVDKSSF
KGPGHGDVSIVTF*
>GYA|c22523_g1	start:497	end:186	frame:-3	length:104
MRSPINIRTLRDMARREEFAKTELLRRAYLYVARNEGLPMKLRAQAQLSLNNLPSNSHPT
KIHERCIVSGKGRGVIAKLGLCRHQLKLKATRDNWMGFEKAIW*
>GYA|c43207_g1	start:1	end:216	frame:1	length:72
GSFLTKANRQLNRKLTRTLTKTYGRHAARDPFIASGSEAPAGIAPVIEEHEPELLPPVKP
FGAQHSSRMSFD
>GYA|c31486_g1	start:246	end:1	frame:-3	length:82
SHVATLLGSNGALLDGWIGQVARWAAWATYWWLTGLIGTGIWIIAHECGHQAYSTSKTIN
NSVGWVLHSALLVPYHSWRISH
>GYA|c21108_g1	start:1606	end:527	frame:-2	length:360
QEAKDIEVENPPTDGISSIAWSPQADFLAAGSWSNEVRIYEVNAQGQSVPKAAYSHEQPV
LEVIWSGDGTKIISGGCDRAARAFDVSTGQATQVAAHDAPIRKLAWLDINGQGLLATGSW
DKTLKYWDLRQPTPAVSVTLPERIYTMDTVFPLMVVGTAARKIHIYHLSNPGVEYKSLDS
PLKWQTRCIACFNDAQGYAVGSIEGRVAIQHVDDKQTANNFSFKCHRKDAPSTTTRLTAN
SPAPQVWAVNDIKFHKQHGTFATAGSDGTINMWDKDSKTRLKTFENRGGPITSVSFNRTG
TVFAYTVSYDWSQGHAGAHAAPAGAATPAAGTTSTHPNKIMLHALKDDEIKKRPKARGR*
>GYA|c2725_g1	start:20	end:268	frame:2	length:83
RVENEKQRVAREFEKLLDAMQITEAVRLKMNGLDHPVKSAMLKSSTSASLATMIGKEMQC
QVVEDSKPESKEGSAWWAMYLKS
>GYA|c29507_g1	start:244	end:2	frame:-2	length:81
STLNPNAPLFVPLAYRTVEDFSDQWWALVQSSPWFRDYWLQECFQDPETDPYCYDIDDPA
LPDIDALFDDCTGSKAEEEKE
>GYA|c29921_g1	start:227	end:3	frame:-2	length:75
FIVTLVEIMKDGTPKNKECATSVLLELGLNNSSFILAALQYGVYDHLVEIMRCGTNRAQR
KANCLLQHMYKCEHI
>GYA|c23422_g2	start:1276	end:377	frame:-2	length:300
FMDKLVVHITKNFMTLPNIKVPLILGIWGGKGQGKSFQCELVFAKMGINPIMMSAGELES
GNAGEPAKLIRQRYREASDIIRKGKMCCLFINDLDAGAGRMGGTTQYTVNNQMVNATLMN
IADNPTSVQLPGMYNKEDNARVPIIVTGNDFSTLYAPLIRDGRMEKFYWAPNREDRIGVC
MGIFRTDNVPDEDVVKIVDTFPGQSIDFFGALRARVYDDEVRKWISGAGVDTIGKKLVNS
KEGPPTFEQPKMTLEKLLEYGYMLVQEQENVKRVQLADKYLSEAALGDANQDSIDRGTF*
>GYA|c21144_g1	start:365	end:1366	frame:2	length:334
MDASHNQIILSTSSAGSDISSPAPSEIPASMQRRHPASLIPRHLHDPVLLGLLRAPVNDD
LIEYVAECTLAVVATPSDPAQLPTPPATPVKCNFRRTISRSTKHTPLPENAKDCLSPDPS
QTSTVPSLTTFIKLTASRSNAQAPTLLVTLVYLDRLRRRLKGAKAAKGMQCTYHRLFLAC
LIAAAKYCNDCCPRNVHWVKWSGLFTLSEVNLMEQELLMLLDHELRVDEDALLAMCAPFL
PPSAAKKDSSMDRQSSCLTSCTTTRTLSSDSREDISTPITSPIVIQLDTRHVTSPTIDAQ
NKKFKISETATNSTATVIKRAKSWYGSLRAASS*
>GYA|c39280_g1	start:2	end:265	frame:2	length:88
VIIGTMIGANMVLEEVSRAGPRNVVITGSTRGLGKALAREFLLSGDRVVVASRSSESVDM
TIRELEENLKEGMVTASASSGTNLARAK
>GYA|c40547_g1	start:238	end:2	frame:-2	length:79
IIGIGGVTNGGKTTLTDRLIKNLPNCCVVHQDDFFKPQDEIEVDEDGFKQYDVISALDMD
AMMSTILAWQQDPVKFERS
>GYA|c24049_g1	start:1661	end:174	frame:-1	length:496
LSTLPEGSSDPLYEAKARVLNAAIQEIGMGRYQWQLFVVIGFGWASDNLWPIVTSLILAP
VAQEFGVSRPPLLTLSQNIGLLFGACLWGFGCDVFGRKVGFNMTIGITAVFALVSAGSPN
FAAIAVFAALWSMGVGGNLPVDSAIFLEFLPASHQYLLTVLSVFWSLAQLFVTLVAWPLL
SNLTCQPNAPTCSRSENMGWRWFMVAVGGFSFLMFLLRFLAFHLYESPKYLMGQGKDTEA
VAVVHEIARRNGARSSLTIDHLERIGTTELNGGNLGVTAKTVLARRLEQVDLRHLRALFA
TRSLALSTSLITAIWALIGLGFPLYNAFIPYIQNERGIKFGDGSSALTYRNSLIIAAVGV
PGALVGGWAVEMPRLGRKGALALASALTGISLFASTTASNSDGLLGWNCAFGLASNFMYA
VLYSYTPETFITKDRGTGNALTASANRIFGIMAPIVAMYSDLKSALPVYISGGLFILAGI
LATFLPFESRGRASL*
>GYA|c25379_g1	start:224	end:3316	frame:2	length:1031
SEPKWLQSLNPNQLKAVKWPADGSLQILAGPGSGKTRVLTCRVAYLLQECNLSPDVIIGL
TFTNKAANEMKHRLSVLLGTSLASQINLGTFHGLCFNFLRRHGTKVGLQPNWLICDRDQQ
LVYCKNVLKDPRLVSETLDFHASIKPNTLLDFISKSKSQSLSPEEALRQSDTPYKHLMSR
MFRGYEDLLAADNCLDFDDLLLYGERLLRCCPEVIAHVRHVLVDEFQDTNDVQYQMMVRL
AHRRALTIVGDPDQGIYGWRNAQIANLRKMTNDFPTTQAIFLEENYRSSSSILKASLAVV
QQDQDRIDKSLFTSHPPVTLPMLRPFEKPQDEAAFIAQEIRRLIAQTGGQLDYNDFSILM
RYNSLSRNLEAALQAAGIPSRMVGGQKFFERTEVKDILAYLQLADNPSFTPAFDRIINTP
RRNIGAQTVNAIKTACEAHKMTALQVLVEAIRGKSFAGLKPTHNAVFKRFIGVICNIQKM
AQEGASVVDIIDTLIDRIDYMGHLQRTFSTEAVQRNQNVQELKAFAIHLAGGSAETLTAL
PSSAEEQFAMNPEKQPSMDMKVAESGIDRLIAIIHNTSSATDEEASPLRRFLIESSLSTD
ADTEESVGDKTKPKVTISTCHASKGLEWPVVFVTAVEQGIFPFFLCTAPEEIKEERRLLF
VAMTRAQGLLYLTHVAERMQGAETKAQEISPFVKKLKVKKENAKGVTEGFEFSQSPPTVD
DAVRQQLSAVIGRPMASQEAVASEISKYESTTTRGFRLPNKYSEGQSSQQFGEYSKPGFN
RWGENSSKPALGRFSSSAPNNVPPSNTAPPPRAPGSFQAKPLIMGFTSAALHARRTSGSS
TTASHPVAGRFSSSAITGSSKPTSSLAVSGRFSSSADTALPRDPGASRGGKSGVAGKKVK
VSLPHQPFVPHAPKSQAATKVTTEIKSEADFKSEKPADGRALAELQKISTNFMSNLKNDI
PKDLSDVSELRAFIDPSLIEPARIDPALTDHIKVPLPSGSSAGKTNEKPEKKRPARGRPK
TRGKKHKLEQ*
>GYA|c31412_g1	start:198	end:974	frame:3	length:259
MVKETKFYDILGVSVTATDVEIKKAYRKCALKYHPDKNPSEEAAEKFKEASAAYEILSDS
EKREIYDQFGEDGLSGAGGAGGFPGGGFGFGDDIFSQFFGAGGAQRPRGPQRGKDIKHEI
SASLEELYKGRTAKLALNKQILCKECEGRGGKKGAVKKCTSCNGQGIKFVTRQMGPMIQR
FQTECDVCHGTGDIIDPKDRCKSCNGKKVENERKILEVHVEPGMKDGQRIVFKGEADQAP
DVIPGDVVFIVSERPHKSF
>GYA|c7025_g2	start:1	end:534	frame:1	length:178
DDSSPMDTPLFGLDDGIPEEWPTLFPTEDAINPSSSTDILVNPAALMIGGDSSSTPPLTA
IIPSRQFSNDSNNSLTPPSPSMKSRSASNAQKRSSLTGISRRKAAADLPPVQFDPSNPVD
IKRARNTMAARKSRARRVEKMEELAEAVEKLQAEAQQLKEEKEFYKNLARQHGALVD*
>GYA|c43610_g1	start:14	end:220	frame:2	length:69
YCFRMQKNRVYYVSEALVKRATNVARDQLVSLGNCIGKFTKGGKFQLTIQCLDLLAAHAK
YKIWLKPRP
>GYA|c35064_g1	start:2	end:217	frame:2	length:72
EYQHQDFDVASTVDKFGGVEELTPKDKNLTQTRFFRKSLRPGDEEEFAKLMEFQEYIMKD
GCHGTIHPMYEH
>GYA|c18705_g1	start:909	end:85	frame:-2	length:275
PLAFMMGFLSVEWTLSDYDAAAHISEEIKNPSKTAPLAIMTAVGVTGFLGFFLNIVLLLY
SPDQSTLPGPSGLSVATILSGNLIGPVFYITWSLICINAFFQVNAVLQACSRTLFAFSRD
GGLPDRGWLGKLTITKIPLRAVWVTVLVSLAMGSLAFVSTVAVNAVFSLCTIALDSSYAI
PIAMKLIFKNHPDVAFKPGSFNLGHGILMWVINSTAVIWVAFVSIILALPMVQPVTVENM
NYSSIITSCVVMASSIWYFCHAHKWYQGPKSNLG*
>GYA|c26038_g1	start:146	end:1186	frame:2	length:347
DLTQLYQTIDSLFVQLAQNPSPQSTAHSLPVLLHQPLALFALTAHAILLSHSFRLHSPSL
SQQSDSLLATDWDTLLAPDQRSIHAAYSHPHTTLSFEFTLSKIGARIAIASVAVELDKLA
NLDVSVSEYVDPSQFPLSLSEDSQRSACGFRSATHLLDFVSLFVSHTIHALAPDLFPLPV
PPAPPRPSTTAPARSEPVPDATHALREPSSTIRQPVEIGRSDLDPIGTSNIRLPSLYNGP
AGPLAQPSGMLVGPGHPLFGDAPHRPGAFGGDGLLPPGAVPPGARFDPIGPGFAPVRPPR
FGRDPMGGLGQGLPMGLPHPGSGPDRPDFNDFRPPGGPSGYDDMFM*
>GYA|c34490_g1	start:240	end:1	frame:-3	length:80
MKLTIFFPLAAFLSLTIADPLDDASPDLIRCINEASAVAGCISSVDYKCTCPSPAFKDTL
GACLDASGSPEDFEVAGELH
>GYA|c16084_g1	start:551	end:225	frame:-2	length:109
RSPTSTSTLLSHDWKKYFSILYFSSILILIRSIFRLVEFSMGDYGPMMKKELYYIIFDAT
LMFLCMLLYNYFHPSQVFLAKKKHPGSDFFFDLKPDNFEYAQKDVSVV*
>GYA|c44254_g1	start:74	end:268	frame:2	length:65
LFLKIGLDERTAKNTVANKKVTANLIAVIHEAAVTDGCDRAIGNLLYTVATKFPANALVH
RPTLL
>GYA|c27497_g1	start:980	end:5248	frame:2	length:1423
QSSSNSNYAGVLTPQQQSRQIPQAGGGGQMFSSPVSHPSQGSNSAEHLARFQSQHLQQQY
IRSGSPRQTGPGQPPRPPSAAQPPPMSGYPTSSPNPTQPSPSNNPGLHQPSQGLNIAPFL
ANLTVDKFMGALRDSAARKGIAWNGPPMLRGKEVSLYKLFANCAAVGGFERVTGAGFWGH
MAVKMDLGLNPADKNEIQSAGLELCDIYRTFCLDFEQMFMAAISKQHQELLKNQSARAQA
HSIGQSPSQAQHHGSQGPTPQNHPTPQAHQYGQSDSQHVGAEQRAQQQQTHGDAQLQHPQ
HLRGQLQHDQINGPGDLPSASQHQVSHLQQQHPLHAQQPSQAPSHGFIQNQSVGIPQRDV
MSQNPLAQHPTVSQAPEQPAVNRQFGFGPSRPGVTTPVPSTQQAPGPQQVLQALTNERLM
NMSEEQLRELGVSEEVIQKIRLARHGGQAVFGAGPGPGPGGLPTTTQGGSQVRMSAGVMP
GWTAPVSGVGHSRSMTSGTDQGQSVGSGPDLSVMGGSANGARPGSSGGGATGVPVMTMSE
AAALLAHMKHEALPQAKMLWAKYKQPVPREMSMVEKEQYRMNMEDLATMFQTVMGRLVEF
LSVTGRSDQTRHVIIMALVFHMGYQAVRSQEFCIGQHDLHNIRLNIEGVRTFLDNSSAKN
RGNIGNPNHHSLSPHLLPQLQQHQQLLQPQAQQQQQQRPPSQQQHQHQLQSVPPPMPQQH
QLQPQQHQPPLHPHQSYQQLPQQQPQHHAQQQFNDVSSVMLAKSVQAPTPMAHSPHFSEH
LKQGLRIEDLKQPPPKRAKIGPGGSLGTSPDRFQAGGILSPSTHDYGGVQQGTGDGSNEV
GSPAGANATKSPGAKASAKRNATGRGGAGARGSRKPSTQGGRSTTKTSHQIMAEVKAEHA
AAAAAKAKAEAAEQSQNQNQTSKPPGTVSIMLSEPSESAQPAGGGALIAQSFEGVASHVA
EPTVAATPASGSAPGPAPTAVAATSRAEEERAPHLMVEDLLRGLWGDPLPLDGQDTSGRA
GGSDEPWRGMMADLPAAGEGDEARRRAEEDELLGSWLLEEDFRGSPGGLENVFGEMMYIP
PGMEGLFDMGSPAGTSELERANEHPDKAEGDAGPAGAQKVPKGEEKNEHGAIKEGLHGTH
WTAAEELMGEFLCDPQQVLLAGQDDSASSPRALRTGSSGGPKGPGTGTAPGTASETPEFS
PSKLSSDSTPESVCSADGQSVNAKRQLSGVEAGPGKKVAGGVVVEGKMYGSGREEEETPE
SEQDALLMYMMSFDEDSSVGAGQTAERLMRRAQQQADEPAGGQTGSGGPVGQVKPKGVRV
REGGTGGLIGMDGQSEFSEEFWTRRVFTASGGGYGVSRLAGAGNGNGKGKGEQQGQPQKK
AGGHLGTGLEGDKTSGGVIPTSHVGEPIGSGNVKKGVVVVVE*
>GYA|c33646_g2	start:1634	end:306	frame:-1	length:443
SGTGRVATLRDAEIEVELLPLHTIKTDDQDLETQEELVSPMHHLTQILILLGQITDFFNR
NKNNVNVKRPAPVLQDFRTKLYMFDAGLPSVLHFTASNACRYVAAKHGQAFFLLHLWFHT
LLIITHNPARVGPGWNSLDDEQIEPWMLEWSQGSARTLCDMVAFKSMLDPDVLIGVPFAS
QPILIAGLASMPDPSQEPSQPGEPRQQTQWRDFYICWSELLKMQTCWRGVSWLVSTLESR
ARNECDVDLSTSGETEVSTCDSSVINKIVENIQQALNDEAINSQSSQGQHFVGLSASGYL
DEPASGRLSLVHKPVVNLQAQSAPSLALAEAEVPRKNQNHRGQSPQPLTTCVSGPSNELS
GPESPVSPHVADETQIKQEIENGENGGGLSEDSDLPNGFRVETVNLSNGAQAETALSQAV
GNELWLQLFRGEEAVWSSFQNP*
>GYA|c24268_g3	start:525	end:3092	frame:3	length:856
ARYIVRLSPKKSPSLASFKRHLRDLKISFRILQDYTTLVPDVFYGVSVYLDHAEDIALIA
NSTHVERLSPVTDVSPLKTLNRKVIDQPIASTPNDFPPQVQTKVTDLHRLGIFGQGIKVA
IIDSGVDCKHPALGGGFGKGHKIGFGMDLVGDKFNGSNDPIKGYSPCTPCGSHGTHVSGI
VGAQDVGYGFVGVAPNATLGMYRIFGCGDDVQTSDDLILAAVLHAHRDGADVISMSLGGP
AGWGQGAALYEVINTLVTKKSAIIIASAGNDGTEGIFDACNPAAATNLIGVGSVDATKFI
ASNLRTSTGRTLLYRTAVSFPPKKYPVYFTSNNSKITHDACDPLPASTPNLSDHVVVIRR
GTCTFAEKAKHAHAKGAKFVLFYLNSTSPTTLPTKMSNATVAVIAAEDGEYIFREAHKDP
HGFRLDFSPTKHSYINSEMGGYMSNFSQFGPSFDFLNLQPAVSAVGANVVSTYPLKDGGY
AMDSGTSMSAPQLAGIAALVLSVRGKHFNGLSMRSRLASTARLLKTNLGKGLLESTAHQG
GGLVDAFCAAFSNTSVSTSALALNDSDHFKGSHSFTIVNEGRTPIQYILRHNPAGTISPF
SSKSKYRRPDAKIPEPSANYADADISPQSFILMPGRKKTVKVQIRPPTGLRPVDLNVYSG
YISLVTETPCESHNVPYVGVLGSMKDQQIIDRGPSVNENQTFNYPHFIFRDNNRTSKAER
DGPLYWNTKKHNESVLLLRTNFGSPYIRADVLPGDAALSNISNTPKDNWKTHYRGVKLIG
IIPQSDSEYNGRTSSKDESEMPWNATVASWEYGKPVRLPKGKYKVLLRALRITGNRKKES
DYDVWISPMIHLRHH*
>GYA|c40931_g1	start:29	end:235	frame:2	length:69
NKEIMPEKNVKTFKDVKGCDDAKQELEEVVEYLKNPTKFTRLGGKLPKGILLTGAPGTGK
TLLAKAIAG
>GYA|c22018_g1	start:2030	end:819	frame:-1	length:404
PAPQTAFSGLISSQTIAVVSRLELSSGVVLTDVPIAYRTWGELDGSGSNCMVICHALTGS
ADLEDWWGPLMGPGLAFDPSRYFIFCANVLGSPYGTASPVTVNPATGQLWGPDFPATTPR
DDVRLQKSLLDHLGVRSVAVVVGGSMGGMACLEWPLSTTPGYVRNIVPIATCPRHSAWGI
SWGEAQRQSIYSDPKYRNGRYDPNDPPATGLAAARMAALLTYRSRDSFEARFGRKQMVSK
PSPSLTNGTPASPSGPIFSAQSYLRYQGDKFVSRFDANCYIHLTRKMDAHDVDHGREGGA
LARVPPRPLVVAINTDGLFTLTDQQELADSMPDARLVIVESTDGHDGFLLEFEQINRHVL
AHLHEQLPELYRQLASTEREAPPAPLRASKASVFGEAESITNW*
>GYA|c22539_g1	start:3373	end:2237	frame:-2	length:379
MSLQLPVQLHISLNARLFKIFHLRDQCAFRVAHLKQVLGASFHIPPNQIHFTLVSGRFTR
DTDALFELRASDGNLASLDVGLSAPYANSSLSNGIISVQYYPNTPPVVLPRASSDEIHEA
PAAASTIPCSGPASSSRTLNVATTLSKDLSREQRIALRAQLEDPFSIASKSCFEDDSDEE
DDYEDATSDSGSDVDDDLYSDDGQEPYASSVVDSDCSSAPTSPMSSPTESSTSSSFWPSD
PAKLTVGHLRQLVGIVPAREPRREVPLRTAHLRFMFQCRILEHLQELSSRPMDLSPPPRK
SAPMNPPPPVPCVRVSPRTSTPAQSAPTAASTAGPSNSTNPTRNIPRLVIPASSLQSEAP
KPSNLNFIASARFNPPSA*
>GYA|c15645_g1	start:1276	end:2250	frame:1	length:325
KRREGGVYYFFVNMLKMIFQRAKWRRERLNSHFLKIRSMTGRFPAGKERILEFERMHQAG
VSLTKQERDLVKKIANKGAGGLTEEESSLIPMLTGRVIDSRRVVEVDQLTARLSAWGGGG
VKDIDLVVQALGTLKEYALHRQEWTAAQRDLVVSLGEIKTLRRLKSLAKDSKYRPTLHNL
AIANLKRVYQNALRSLELEDGLTAAMKTAPEGFKDKLQKMKQAISNEKDEISIKFTEGEW
VRIKHLSDEQERRQDKLRLYVDFKTPDPADISLDASLKTTNQRTQEVLERMPNKSQEQVR
LLQALQNRPAARLNSDEEKEVNELA
>GYA|c25705_g1	start:454	end:1035	frame:1	length:194
GGHTGEMLRLMAGLPFDRYSPRTYIISSGDALSKSKAIELERDKQAGEYSFVEIPRARKV
HQSFLTAPFSTVYSLLFCCWFVAIRPMFLSRSQPSRRFSELVLLNGPGSSVPIALAAFLP
RLITGDPVPRLLYVESLARVKRLSLSGRLLLPFMDSFVVQWDILAKQVEQSSTYQTLHRF
RLVPTVYCDGWMV*
>GYA|c22887_g1	start:1822	end:320	frame:-2	length:501
STQTKLKDAERDPTAAQILQRLNGQDGVITTGDPVQSENSTTNAAPGAAIFILDGNLINL
SAKCVAAFNHPLKSIDRSYRTNIAMMAFQIWVWGLTIWGLLAESVPHLAAVGAAHVLNTA
FVAVDLRERLALSYFFKTVVLDECDGVNVIPSFWASLTRLDIISLVFTACTFLALSILCY
KLYSILDWRTFKKLGASRRLRIAHTSSLVFAVILYLIAYFVVVFLALWMDELLTPKWNPA
SSRLQNLTLIKASFGFLLGLLIPWLFLGNWSLNNENIFGVIGFAGFALLLITLKILLLSG
GLYATVAQDWIFLKFTGIVACILLFTSLSIAVGCVLVFDKGLLNQAHLDSRDSTDSLEKP
SMNDDEREASIPRHEIKPYSYESADVSITNLSDKKLIYESEIKRLSLAYGSHRNSGSPTH
EMVFDTSNQREDFSSTTFPKRFEHHTEVRQSWVRGDEKNWLCPVPEKATCRNARPPSIAS
SGNCSYATTAISYYKHRSKT*
>GYA|c22601_g1	start:101	end:1075	frame:2	length:325
PRLSKNQQIIEILKQKRALRQADPTCRDSGSFPDDGIVTFDVHSPAYPEQTVYLFPTHQD
RSEARLKQLIDLVVTDGLTFSRVAPPIKLVAFDMEWSHDWRAKRPRPTSLIQLGGQTKTL
IIQLAHIQPRSLWSRFRLPDPLADFISTPTIIKFGVGIISDQQKLAEDDFSFASSPDKKV
SLNAYLELNDIVKKVDQEAQTELKPKCIYSLQRLVCKYLEELLPKSSNLSVTQWESARLS
QSQVTYAASDVVAAIRVCQKLLALAADQPDFVLPIQYRDLSRNTQPRQKKSKPKKAYQKQ
KHVKPPQSEDSQLQLGSSSHQSRG*
>GYA|c21245_g1	start:208	end:774	frame:1	length:189
MSGLSRKGCFKCGALGHLAEQCSAESRLCFNCKQPGHESATCPNPRTVDAKQCYSCGGVG
HLAMDCPSVNNGGGGYQPAGGPKCYTCGRFGHISRACSQTTGGLGRGGYQGHVGGFKPRL
APGQVVQCYKCQGMNHYARDCMAAGPPVVQTHHMNYPKPRTCYRCQQSGHIARDCPTAEA
VSGEMIGA*
>GYA|c29731_g1	start:4	end:216	frame:1	length:71
LFYAKLPDDIGKRYVLLLDPMLATGGSAIKAIEVLIDHGVPEERILFLNLVASPEGLANV
FSKHPSVKVIS
>GYA|c43347_g1	start:264	end:58	frame:-1	length:69
VERHEVFGKWKARLMMAGFRPSPLSSLVNATIKTLLQSYSPDYKLAERDGVLYLGWKNRP
LIVSSAWH*
>GYA|c18789_g1	start:1745	end:225	frame:-1	length:507
SFKVESPNVKYTESEIHSVYNYETTELVHENKNGTYQWTVKPKSVKYEFKTDTHVPKLGV
MLVGWGGNNGSTLTGGVIANREGISWATKDKVQQANYFGSLTQASTIRVGSFNGEEIYAP
FKSLLPMVNPDDVVFGGWDISDMNLADAMARAKVFDIDLQKQLRPYMESMVPLPGIFDPD
FIAANQGSRANNVIKGTKKDQVQQIIKDMREFKEKNKVDKVVVLWTANTERYSNVIVGLN
DTMESLLASVDKNESEISPSTLYAIACVLENIPFINGSPQNTFVPGLIDLAIRGNSLIGG
DDFKSGQTKMKSVLVDFLVGAGIKPTSIVSYNHLGNNDGMNLSAPQTFRSKEISKSNVVD
[truncated: 74,146 more rows]
