# Supplementary material for: Comparative transcriptome analysis and identification of candidate effectors in two related rust species (Gymnosporangium yamadae and Gymnosporangium asiaticum)
Source: BMC Genomics. 2017 Aug 23;18:651. doi: 10.1186/s12864-017-4059-x (PMC5567642; doi:10.1186/s12864-017-4059-x)
Supplement: Supplementary file 4 — CDS prediction analysis. This file provides the predicted CDSs and amino acid sequences based on annotation in a protein database or using ESTScan software. (ZIP 47387 kb) [file 12864_2017_4059_MOESM4_ESM.zip › Additional file 4/G. asiaticum unigene.blast.cds.fasta.txt]

>GYA|c5414_g1;orf1 len=405  frame:2  start:2  end:406  gi|403179484|ref|XP_003337828.2| hypothetical protein PGTG_19486 [Puccinia graminis f. sp. tritici CRL 75-36-700-3]&gt;gi|375165077|gb|EFP93409.2| hypothetical protein PGTG_19486 [Puccinia graminis f. sp. tritici CRL 75-36-700-3]
CTTTCCAGCGAAGAAGTAGTCTATACAGCTCATGATACCGGTAAAGCCCCCCCTGAGCAG
CGTGCAAGGGATTTTGCCAACATGATGGCCGTTACCCGATTAGTGTTGAAGAAAGATGCT
CAAGTGATGATGATTAAAAACCAAAGCTCTGAGGACGGTCCAGCCTGGTTGGTGAATGGA
TTGGTAGGAAAAGTCTTGGACTTTGTGGATGAGAATATGACCATTGAGCGTTACATGCAA
GCGAATGCAACAGATCACTTCGACGACGGCGGTTATCCAGATGGAGAAGATCTCAACCTG
ACTGCATATCCACCAGTAAGAGGTGCGCTCAAGCAAGGCGACGACAAAAAGGCACCCGCG
TCACCTTCTAAGCGCCCGTCATCACCTTCTAGGCGCCTGCCGTTG
>GYA|c24581_g1;orf1 len=765  frame:2  start:488  end:1252  gi|599355081|ref|XP_007403986.1| hypothetical protein MELLADRAFT_51330 [Melampsora larici-populina 98AG31]&gt;gi|328863949|gb|EGG13048.1| hypothetical protein MELLADRAFT_51330 [Melampsora larici-populina 98AG31]
CGGATTTCGCGCCGACGTAAGAAACCACCTTGCTCTTCCTTGCCCGTCTTGCCACCAACT
ATGAACGCGCCTGCCCACCTCTCGCACCCCGAATCGCTCATCCAGGACCACGATAAACTG
AGTAACGTGCTCAAGCAACTCTTCCATGTCACACTAGAAACCAAGGACCTCAGTCTGCGC
GGCTGGAATTGGGGAAAGGTTGATGTCCAAGCCTCCGATCTGGCGTTTGTGGTGGCGGGA
AAACCGGCATTCGAAGTTCCACTTGCACTCGTCCACAACGCGTCGATCACCAAGACCGAA
GTCGCGCTCGAGTTCCTCGACCCCTCCACACAGCAGCCCAAGCCAGATGGATTGTCGGGC
TCGGCAAAGGTGAATGCCAAAAAGGGGATCACCGACCAGCTGGTCGAGCTACGGCTCTAT
GTGCCCGGGAATGCCTCTACGGCTACCGCAGAGGGCAACAGCGAAGGGGACGATGCGGGG
GACGGCGAGGTGTCTGCGGCCCAGGTGCTGCACGACATGGTCATGGAAAAGGCCGAGATT
GGCCGGGTCCAGGGCGAGGGGATCACGTCGTTCCCCGAGGTGCTCTGCACCACCCCAAGG
GGCCGCTACGATATCGACATGCACTCGAGCTTCCTCCGGCTGCGCGGAAAGACGTACGAC
TACAAGGTGCTCTACTCGAGCATCCTGCGCCTCTTTTTGCTCCCCAAGCCCGATGACATC
CACTTCAACTTTGTGGTCCGTCCGCTCTTGCCGGTACCCTCCTAA
>GYA|c24581_g1;orf2 len=951  frame:1  start:1204  end:2154  gi|599355081|ref|XP_007403986.1| hypothetical protein MELLADRAFT_51330 [Melampsora larici-populina 98AG31]&gt;gi|328863949|gb|EGG13048.1| hypothetical protein MELLADRAFT_51330 [Melampsora larici-populina 98AG31]
CATCCACTTCAACTTTGTGGTCCGTCCGCTCTTGCCGGTACCCTCCTAAGATCCCCGCCG
TTTCTCAGCTGCTGCTCTTCTTCTCAGGTCCAACTCGATCCTCCAATCCGTCAGGGCCAG
ACACGATATCCCTTTCTGGTGATGCAGTTCGCAAAAGACGAGGACATGGATGCCGAGCTG
AACCTTGACGAGGACACGCTCACTAGCACGTTCCAGCAGTCGCACAACAAGATCGAAGGC
CAAGCTCACGAAGTGGTTTCGATCATCTTCAAGGGCCTTGCGAAGAAGAAGATCATCTTC
CCGCAATCCTTCTCCAGCGTGAGCGGACATGCAGCAGTGAAGTGCAACATGAAGGCCAAC
GAAGGGCTGCTGTACTTTCTCGAGAAATACACGCTCTTCATCTCCAAGCAGCCGATCCTG
CTCGCACTCTCGGACCTGCACTCGGTCAAGTTTGCGCGCGTTGGGGGCGCGCTGCAGTCG
GGGCGGACGTTTGACCTCGTGCTGACGAAGAAGGACCAAACGGAGCTCCAGTTCTCGAGC
CTCAGCCGCGAGGAGCATCCGGTGATTGAGGACTACTTCAAGGGCAAGGGCAAGAAGGTG
GAGAACGAGATGAACGAGGATCTGATGGCGGCCAATGCGGCAGCGTTGTCGGACGTGGAC
GACGATGATGATGATGACGAGTCGATGGACGGTGGGGATGCGAAAAAGGGAAAGGCCAAG
TCGAAGCCGCCGGCTGCTGGGGACGAAGACGATGACGAGTCTGACGACGAGAGCTTCCAT
GGTGGCTCAGACAGCTCAGACGTGGCGGAGGAGTTTGACTCAAACTACGGGGGTTCAGAC
TCAGATTCGGGATCAGACGATGGTGATGGGTCCCCACCACCAGCATCGAAAAAGAAAAAG
GGATCAGTCAGCGAGGTTGAACCACCATCTAAAAAACAAAAAACAACTTAG
>GYA|c24581_g1;orf3 len=480  frame:3  start:72  end:551  gi|599355081|ref|XP_007403986.1| hypothetical protein MELLADRAFT_51330 [Melampsora larici-populina 98AG31]&gt;gi|328863949|gb|EGG13048.1| hypothetical protein MELLADRAFT_51330 [Melampsora larici-populina 98AG31]
TCCAGTGAGACGCGGCGCGCGAGAGTGGCCAGTTGGGATTCGACCGCCAAACATTTCTGG
GCCAAGCCAAGCCAAGCCAAGCCGTCCATCAGGACGACTGACTCGCTCAATTCTCAAGAG
AACCATCCCTCAAATCAATCTCCTCAACCGCTGCCCCACTCACTGGCCATGTCAGCTGCC
ATTGCCGATTTCGATCACATCTACCGCGGTCTCCAGCCTGTCCTTGGCAAACTCCGCATC
GCTGCTAGTGGTCTTGGTTGGAAAGCTAGCGACTCGCCAACAGTCGTCACAGTCTCAAAG
GACGACATCAAATGGGTCCAGTGGATCAAAGTCGCAAGAGGCTACCAGCTCCGGATCGGC
CTAAACCGTGATCGGACCGACATCAAGCTCGGCGATCGGCGAAGAGAGTCCTTTGACGGA
TTTCGCGCCGACGTAAGAAACCACCTTGCTCTTCCTTGCCCGTCTTGCCACCAACTATGA
>GYA|c29011_g1;orf1 len=300  frame:-2  start:302  end:3  gi|813215881|dbj|GAO46587.1| hypothetical protein G7K_0816-t2 [Saitoella complicata NRRL Y-17804]
CAAGCCCCATCTGGAAGCGGACAGGTTGATGTATCTCCATCTTCTGATCGTCTTCAACTT
TTGTCTCCATTCGACAAGTGGGATGGAAAGGACCTCGAAGATATGAAGATCCTCATCAAG
GTTACCGGAAAATGTACTACTGATCACATTTCTGCTGCTGGACCATGGCTCAAATATCGT
GGACATTTGGACAACATTTCGAATAATCTTTTCCTTACGGCTATCAATGCTGACAACGGA
GAGATGAACAAGGTCAAGAACCAAGTTACTGGAGAATATGGAGCCGTTCCAGCCACTGCC
>GYA|c35424_g1;orf1 len=267  frame:2  start:2  end:268  gi|575486326|ref|XP_006682457.1| hypothetical protein BATDEDRAFT_36168 [Batrachochytrium dendrobatidis JAM81]&gt;gi|328766841|gb|EGF76893.1| hypothetical protein BATDEDRAFT_36168 [Batrachochytrium dendrobatidis JAM81]
ATAAATCCTTCTGAGCACAAGCAACTAAAGCTTGCTAGGAGTTTAACCCGTGGCATCATT
GACAGGGATCTTAAACCAAGCTCCAGTGAAAGGAAGTCAATACAGAGAATATTAAAATAC
CCCCCAACAAGGATTTTAAGTGGTGATGAAAGGCAGCTCTTGTGGAAATTTCGTTTTTCA
TTGATGTCAGAGAAGAGGGCTCTCACAAAGTTTCTCCGTTGTGTCGAATGGAGTGATGTT
CAGGAAGCAAAGCAGGCAGTAGAATTG
>GYA|c24883_g1;orf1 len=726  frame:2  start:2  end:727  gi|331232821|ref|XP_003329072.1| hypothetical protein PGTG_10812 [Puccinia graminis f. sp. tritici CRL 75-36-700-3]&gt;gi|309308062|gb|EFP84653.1| hypothetical protein PGTG_10812 [Puccinia graminis f. sp. tritici CRL 75-36-700-3]
GAGGAGGAGGAAGAGGAGGAGGAAGAGGAACAAGAAGATAGTGAAAGCCAGAGTGAGCCA
GAGGCCGAAGCAGAGACACAGGCCACCGTTCCTACCCACCCGAAAGCCCAACCCGGAAAA
CCAGAAAAAGCTGCTGAGCCTGCAGTAAAAGTCCACGAAAAAAAGCAGCCATATGTCCGA
CAAGTCGAGTTACCCAAGGAAAAACTTTCGACTGCTGATTTGGAGGCTAAGATGGCTGCA
ATGGCTCTTAAGAATGCTAAGTTGATTGAACAAAGGAAGGCTGCCGATCAAGATGCGGCT
GAATATCGTGAGATTGAGTTACAAAGTCAAAAAGCTTACGAAGCACAACGGCTGCAACAA
CAAGAGATTGATGCAGTTCGACGAGTAGCAGCTGAACGAAAGCTAAAAAAGTCCGAAGGT
CGAGAATGGGACTTGGAAAAGTCCGAGGAAGACTGGAACCGGTCACGACCGTATGTGGAT
TCAATGACGAACGCCCAGGCTCCTACTGGCAACTCGTGGGGGTATCGGGGCCAGGGATAT
AGAGGCGGCTCTGGGCGCGGTGCGTCTCGTGGCAGCCGAGCTCGCGGGCCGGGCAGAGGG
CGTGGTGGGAGAGGAGGCGACCCGTCGAGAGGCCAAAAGGCCGGAAACAAACCTTCGGAG
TCCAGACAACAGGCGCCTGTAAATCCACAGCCGTCAGCCGTTCCGGACTCCACTCCGGCC
TCATAA
>GYA|c40314_g1;orf1 len=303  frame:-2  start:305  end:3  gi|599423792|ref|XP_007417148.1| hypothetical protein MELLADRAFT_68520 [Melampsora larici-populina 98AG31]&gt;gi|328850405|gb|EGF99570.1| hypothetical protein MELLADRAFT_68520 [Melampsora larici-populina 98AG31]
CTGTTTACGCCTCACTCTTTGTCCTTAAGGATTTATCCCGTCCCCACTTCTCAAAGCAAA
CAACGAAAGCCTGGGCCGGACCCAAGCAAGCACGGACCCAAAGACATGCTTGCGACCTTT
ACATTCCTCGGAATACTCATAAGTCCTGTGGTCTTGAATGCCTCAGTGCCCTCTCCTGTC
TATCTTACCAGCCAATCGTCAAGCCAATTCAGGTTAGCCATCCAGCCCAAGTGTGGCAAC
TTGAACTCGCACACTTTCATCAACTTCAATTCCGGCATAGACTTACAGAAGATACGAACT
TTT
>GYA|c35496_g1;orf1 len=258  frame:1  start:1  end:258  gi|365759393|gb|EHN01181.1| Sam1p [Saccharomyces cerevisiae x Saccharomyces kudriavzevii VIN7]&gt;gi|401841602|gb|EJT43967.1| SAM1-like protein [Saccharomyces kudriavzevii IFO 1802]
GGTGATCAAGGTATCATGTTTGGTTACGCTACAGATGAAACCCCAGAAGGTCTGCCTTTG
ACTATTCTTCTGGCCCATAAGTTGAACATGGCCATGGCCGACGCCAGAAGAGATGGGTCC
TTGCCTTGGTTGAGACCAGACACCAAGACCCAAGTCACCGTCGAATACAAGAACGACCAC
GGTAGATGGATCCCACTGAGGATCGACACCGTAGTCGTATCTGCTCAACACGCCGACGAG
ATCACCACCGAGGACTTA
>GYA|c30251_g1;orf1 len=102  frame:1  start:1  end:102  gi|700457784|gb|KGO47328.1| hypothetical protein PEXP_081270 [Penicillium expansum]&gt;gi|700472903|gb|KGO61032.1| hypothetical protein PEX1_018210 [Penicillium expansum]&gt;gi|700474962|gb|KGO62931.1| hypothetical protein PEX2_044540 [Penicillium expansum]
GGCAACTGCTACGCCCCTGATGGCTGCTACTTCTGCGGCGGCTGCACCTCTAGCCAAGCC
CGATGCCAGGACCCTTCAACAGAGTCTTGCCAATGCTACTGA
>GYA|c19151_g1;orf1 len=1932  frame:-3  start:2746  end:815  gi|384497752|gb|EIE88243.1| hypothetical protein RO3G_12954 [Rhizopus delemar RA 99-880]
AGAGCCAAGATGAAGCCCGAGTCAAAAAAGAAGCCCGAACCCGAATCCAAGTCCGAGTCG
GCCAAAAGGAAGCGAGATTCTACGCCCGAGCCCGAGTCCAAGACGAAGCCCGATTCCCAG
GGGAGGTCCGAGTTCAGGGGGAGACCCGACCGCCAGGGGAAGCCGGAGTCCCGGTGCAAG
CCCGAGTCCAAAGGGAAGCCCGAATCCAAGGGGAAGCCCGAGTCCAAAGCGAAGCCGGAG
TCTAAGAGGAAGCTCCAATCCCCAGGGAAGTCCGCGTCTGTGGGAAAGTCTGAGTCCGAG
CCGAAGCCAGAGTCCAAGACGAAGCCAGAGTCGACGTCGGAGCTCGACCTCAAGTCCGCG
CGTGAACATGTACAAATCGCCACCACGCGCGGAGCTAAGCAAGCTGCGCAGAGAGAATTA
CTCAAGCAACTTGTTGGCTCGATACCTCAGGAGTTGCTCTTGATAATTTTTGGGTTGCTA
AGTAATGATGGTGAAGGTAAAATAGTTTCCTCTAAAGCCCTCTCATCATGTTGCCTGGTT
TGTCAAAGGTGGTTGGGGGCGGCTCAGGAGAAGCTGTATGATGAGGTACAACTCTCTTCC
CGAGCCAGACTTTCCTATTTCTGGACAAGGGTAACGGGCCATAAAAGGCTGCAAGAAAGC
GTGCGTTCATTGAAATTTTACCTGAAGGTGCCTCGTGTCACCGAGAGCAACCGACAGTCG
CATCTTTCCATGCATTGGGCTTTAAACGCGATCATGAAGAGCTGCTGGCGACTCAAAGCG
GTGACGTTTGACCTCCGAGGCGAAGGTGCAAATGAAGGTCTCAACGACGAAGCTATGTAT
TATCTTAAGTGCTTGCCTGAGCTTACTCATCTCTCGATTTTGAGGGACTCGGCTCCCACT
GGCAGTGCAGAGCGCATGTCCATTGATCCTTGGAAGCTTGCTCTGCCCCCACGAACTCTC
CAACGGCTGCAGCTGTGGAATCCCATCGAGCAGTTTCAGCAGGCCTTGCCCAGCTTCTTT
CCTCGTGTCTATGGCCGACTTCTTAGCACTAACACTCCCGAAGAAGAGGCGGCCCGGAAA
GCTAACTGGAAGCCAAGTACCTCCTTGAAGGCGCTTGACATCTACATAACGGAAGGTTCT
CTCCGTTTCAGAGACTTGAGCCGTCTGCTCACTCAGACTTGCTTACCGGCAACTCTGACC
AACCTTTGCATCACCCAGTTTGATGGCATACCTGAACATTCTGCCGCCGAGCTCTTCAAA
TGCTTAGAGGTCTGCACTCTACTCGAAGCTCTTAATCTGGGTTCGATCTGGATGACCCCA
TCGTTACTTAAGAGCATGCCCACTCTGGGTCACCTTCGAAGCTTAGCTATCCGGGCCTTC
CCGCCTGCTAGCGAGGAAGTTTGGGCTGGTTTCGCGGGCTCGGTCATCGGCTTCGCTGCT
AAATTACCTCGCCTGAATCAATTTATCCTTCGTTCCAATCTTGAAGGCCACACGGTGGAT
CGCTTCATACGTGAATTGCTACGCGCTACAACTGACTATAACGGAGTCAGCAGACTACGC
CTGCTCGCCATCCATTACTTCCGCGAAGAGTACCTCCTCAATAAGATTCGCACTATCGGT
GCTGCTGACGTCCTTGGAAGGTCCAAGTTCGTGTCCCCCTCTATCGAGACGTTTGAGCAT
CTGTGCGCAATGACTCCAGGACTTAGCACTCTTGAGATAGCCGTTCCACTTGACCATTTG
CCTCGTGTGGTTAGCGCTACTTGTAGTCTCAAATACCTTGAAGATGCTCTTCTTCACAAT
TACAGGCTCATCAGATTCCTCGGTGGAGAAGACGCCAAGGAATCCACCCAGTTCAAAGAT
TTTGTGGAGTGTTGCGACATCTTGAAGCGATACATGAGCCGCGTTGAATCGCGACAAGAG
CCCCTTGATTAA
>GYA|c19151_g1;orf2 len=72  frame:1  start:1  end:72  gi|384497752|gb|EIE88243.1| hypothetical protein RO3G_12954 [Rhizopus delemar RA 99-880]
GGTAATATGGAGGTTTGGGGCTGTTTTGGGTGGGGTGGAGTTGCTTCATGTGAAAAAGTT
GATGTACTATGA
>GYA|c19151_g1;orf3 len=240  frame:2  start:221  end:460  gi|384497752|gb|EIE88243.1| hypothetical protein RO3G_12954 [Rhizopus delemar RA 99-880]
ATTCAATGTGCTTCATGGCCACCAGGATACCCTGATTTGAATCTAATTGAACACATTTGG
GATCACCTTACACAAAAATCGGCAGCCTGTGAAACTCTTGCTTCTGACAAAGACATGTGG
TATAGGCTCCAGGAGGACTCATGGGAAATAGATGAAGAATTTTGTCATAAGCGCATTGAA
AGGATGCCTGTGGGCAATGCTGAAGCGATTGAATCTCAGGTACGACATACTAATTATTAA
>GYA|c216_g1;orf1 len=495  frame:-1  start:608  end:114  gi|681095803|emb|CDP25932.1| Putative nucleoside diphosphate kinase [Podospora anserina S mat+]
CCAGGATCCACCGGTTCTCCGTCTCACCCAACTATGGCTGCCAAAACCGAGCGCACCTTC
ATCGCCGTCAAACCGGACGGCGTCCAGAGAGGCCTGATCGGAGAAATCGTCAAGCGCTTC
GAACAGAAGGGCTTCCGCCTGGTGGCCATGAAGTTCCTCCAGGCGTCTGAGGACTTGCTG
AAGCAGCATTACATCGACCTGAAGGACCGGCCTTTCTATCCTGGACTGGTCAAGTACATG
AGCTCCGGGCCGGTTGCTGCGATGGTGTGGGAGGGTCTGAATGTTGTGAAGACTGGAAGG
GTGATGCTGGGAGAGACCAATCCTGCGGACTCCAAACCCGGCACCATCAGGGGCGACTTC
TGCATTGAAGTGGGCAGGAACATCATCCATGGCAGTGACTCTGTGGACAGTGCAAATAAA
GAGATCAGCTTGTGGTTCAAGCCTGAGGAGCTGGTGTCTTACAAGAGCTGTGCACAAGAC
TGGATCTATGAGTAA
>GYA|c21890_g1;orf1 len=1266  frame:2  start:2  end:1267  gi|599389021|ref|XP_007410201.1| hypothetical protein MELLADRAFT_71901 [Melampsora larici-populina 98AG31]&gt;gi|328857250|gb|EGG06367.1| hypothetical protein MELLADRAFT_71901 [Melampsora larici-populina 98AG31]
GCCAAGTCCCTCTCCAGATTTCTCCCGGGACTTGATCGAGCCAGAGTCTCAGTCTGCCCG
GCGGTCATCAAAGAGCCTCCCGTCCTTCCTTCTCCTTCCCCCCACCTTCTGCCATCTGGT
TCTTTCACCCAGCTTACTATCGCCGATACCCCCTTTACTCTATTGACCATGATCCCCAAA
CAGCTATTAAGGACCACTCTCAGGGCTGCCAAAACCTCCGTCACCTCGGTCAGCCCCTCA
ACCCGGATCTCGATCGTTCCTGGCTTGAGACCGGTCCAGTCGACCCGATGCGATGCCACC
CCGATCAGATGGCTCTCATCTTCCCCTCGCCGCCAAGACGAGCAACCCGCGTCATCTGAG
GCGCAGCCCTCTGAGGCGCAGCCCGAAAAGCCAACCCCCAGGACGGCTGATGAGGTCGAG
TTGCCCGCGCTCTACCTCAGCAATCTCCCCTTCTCGGTCACCGAGCAATCTTTGACCGAG
TTCTTGCGCGAACGCGTGCCTGTCAAAAAGGTTGATGTCGTTCGAAATTCCGACGGCGCT
GCCAGAGGCTTTGGGTTTGCGAAGTTCCTCACCGCAGCAGAAGCCGAGGCAGCCCTGGCT
GTGATCAACGGAGTCGACTTCCAGGGCCGCCAGATCGTCGCGGCCGTCTCCCAGCGCCGC
CCGGTCATCAGCGACGCCTCGACACAGCTGTTCATGTCGGGCTTCCCCACCCAGGGCGAG
GCAGACGAGGCGGATCTGCGCCAGGCGCTCCAGACCTCGCTCGGCGTCCAGCCCCGGTCG
ATCCGCTTCCACAAGTTTCCCGGCGGTTTCCTCAAGGGCACCGGGCACATTGAGTTTGAC
GACGTTGCCACGCTCGAGAAGGCCCTCGCAAATCTCAGCGAAATGGGTCCCGACCAGCCC
ATTACCGTCGCTGGCCACTCCTTGACGTTGGTCAAGGCCAGGCCGCTTCTCCAGTCCCGA
ACCCCTGGCCGAGGCGGGTTCGGCAACATGCGCGGCCGCGGCGGGTTTGGTGGGCCTAAC
TACGGTGGCGGCGGATACTATGCTGCATATGGGTCCGCCCCAGCCGGCCCGATGGCCGCT
GGGGGCTATCCCGGCCCCATGCCTGGGGGCTACGCAGCCCCAGGCTATGAAGCGCCTTAC
AGTGCACCTTACCCGGCTGCCGCCCCTGCCCCTGGTGGACCCGGCGGCCCAGGAGGCTAT
GGAGGTTACGGGGGCTACGGCTCTCAGAGCGGCAGCGGCCACAGTAGCGGAAACTCGCCC
TACTAA
>GYA|c39317_g1;orf1 len=204  frame:1  start:1  end:204  Pentatricopeptide repeat-containing protein MRL1, chloroplastic OS=Arabidopsis thaliana GN=MRL1 PE=2 SV=2
GGAAGGATAAGCCAGGGTCTCAAGCATCGGCTTGCTGCTGGTGCAAGGTTGCCTAATACA
ACCATATTACTGCCTATAGAGAGGACACAAATTCAATCTCCTACGGTAAAGAAAACAATT
AACGTTGCAGGAAGGATAAGCCAGGGAATTGCATCACTATTGAGGAGGCTGGGGCTTCCT
TACCATGGGAATGAATCATATGGG
>GYA|c31802_g1;orf1 len=513  frame:1  start:1  end:513  gi|552933182|gb|ESA16560.1| hypothetical protein GLOINDRAFT_77245 [Rhizophagus irregularis DAOM 181602]
GCTGCTCCAATTGAGCGTGTGAAGCTTTTGATCCAGAACCAGGATGAGATGATCAAGACT
GGTAGGCTCTCTGAACCTTACAAGGGCATTGGTGAGTGTTTTAGCCGGACAATAAAGGAT
GAAGGGTTTATGTCACTGTGGAGAGGAAACACTGCTAATGTCATCCGTTACTTCCCCACT
CAGGCCTTGAACTTTGCATTCAAGGATTACTTCAAGAGGCTTTTCAATTTCAAGAAAGAC
AGGGATGGTTACTGGAAATGGTTTGCTGGAAACTTGGCGTCAGGAGGTGCTGCTGGTGCT
TCATCCCTTCTATTTGTTTACTCGCTGGACTATGCCCGAACCCGTCTAGCAAATGATGCA
AAGGCTGCAAAGAAGGGAGGAGAGAGACAATTCAATGGCTTAGTTGATGTCTACAGGAAG
ACCCTGAAGTCTGACGGTATTGCTGGGCTTTACCGTGGATTCAATATTTCATGTGTTGGG
ATCATTGTTTACCGTGGTCTCTACTTTGGAATG
>GYA|c3717_g1;orf1 len=729  frame:-1  start:856  end:128  Photosystem I reaction center subunit III, chloroplastic OS=Flaveria trinervia GN=PSAF PE=2 SV=1
CTCTCTCTCTCTCTCTCTCTCTTCAAAAAATCAAAAATGTCTCTCACAATCCCCTCAACA
AACCTCTACAGACCTCTAGCAAATGCAAAACCCACTTCAACCCATCAAAAATCAACCCTA
AAACCCAGATCCACAATCCTCTGCTCATCCTCCTCACCCGACCCACAACCCGATTCCACC
AAATCGGCTCTCCAAGCCTTCTCAGCCGCCTTAGCTCTCTCCTCAATCCTCATCTCCGCG
GCTCCAATCCCGCCGGCTTCAGCCGACATCGCCGGCTTGACTCCATGCAAGGACTCAAAG
CAGTTCGCTAAGCGCGAGAAACAGCAGCTGAAGAAGCTGGAGTCGTCGCTCAAGCTATAC
GCGCCGGACAGCGCGCCGGCACTGGCGATCAAAGCGACGATGGAGAAGACGTCGAGAAGG
TTCGCGAATTATGGAAAACAGGGACTTTTATGCGGGTCGGACGGGTTGCCCCATTTGATA
GTGAGTGGGGACCAGAGACACTGGGGCGAGTTTATAACTCCGGGTATTTTGTTCTTGTAT
ATTGCTGGGTGGATCGGGTGGGTGGGTCGGAGCTACCTTATTGCTATCCGAGATGATAAG
AAGCCGACCCAGAAAGAGATCATTATTGATGTACCGTTGGCTTCCAGCCTCCTGTTTAGA
GGGTTTAGCTGGCCTGTGGCGGCGTACAGAGAGTTCGTTAATGGTGATCTCATTGATCCC
ACCGTTTGA
>GYA|c39382_g1;orf1 len=237  frame:2  start:2  end:238  gi|331249590|ref|XP_003337411.1| trimethyllysine dioxygenase [Puccinia graminis f. sp. tritici CRL 75-36-700-3]&gt;gi|309316401|gb|EFP92992.1| trimethyllysine dioxygenase [Puccinia graminis f. sp. tritici CRL 75-36-700-3]
TTTTCAGACCCTGCCGGACTCCAGCTCTTTCACTTGCTCTCCCCACCCTCGTCACACGTC
GGTGGGACTTCTCTGTTGGTCGATGGATTCGCAGCAGCTGCTAAACTGAAGGTGGAGCAC
ACCGAGGCGTATCGAGTACTTTCAACTGTGCCTGTTGAATCTCATGCTTCCGGTGGAGAT
GGAATAGCGTTCAGGCCAAATTTACCGCAACCAGTCTTGTCTCATCACCCTCGCACG
>GYA|c43702_g1;orf1 len=213  frame:3  start:3  end:215  TGACG-sequence-specific DNA-binding protein TGA-2.1 OS=Nicotiana tabacum GN=TGA21 PE=1 SV=1
GCAGAAGATGCGTTATCGCAAGGAATGGAAGCTCTTCAGCAGTCCTTGGCAGAAACTCTT
GCATCTGGATCCCTTAGTACACCAGGGCCCTCTTCAAATGTAGCCAATTACATGGGACAA
ATGGCAATGGCAATGGGCAAGTTAGGGACATTGGAAGGCTTTGTCCTCCAGGCAGATAAC
TTAAGGCTTCAGACACTCCAGCAAATGCATCGG
>GYA|c31711_g1;orf1 len=579  frame:1  start:1  end:579  gi|169843179|ref|XP_001828320.1| cytochrome P450 [Coprinopsis cinerea okayama7#130]&gt;gi|116510602|gb|EAU93497.1| cytochrome P450 [Coprinopsis cinerea okayama7#130]
GCCGAAATGTTGAAAGACCCAAAAATCCTCAACCGAGCACACGACGAGATGGATAGGGTC
ATCGGTCGAAACCGACGGCTACAAGAATCCGACCTACCCAAACTCCCATACTTACAAGCC
ATTTGCAAAGAAACATTTCGAATGCACCCTTCAACTCCTCTCAATCTTCCCAGAGTCTCT
GCCCAAGCTTGCCGAGTGAATGGTTATTACATTCCAAAAAACACTAGACTCAGTGTCAAC
ATTTGGGCCATAGGCCGAGACCCTGATGTGTGGGAAAGGCCATTAGAGTTCATTCCTGAT
AGATTTTTGAGTGGAAAGAATGCAAAGACTGATCCGCGTGGGAACGATTTTGAGCTGATT
CCATTTGGAGCTGGAAGGAGGATCTGTGCCGGTACTAGAATGGGGATTGTGCTTGTTGAG
TACATTTTGGGCTCTTTGGTTCACTCTTTTGATTGGAAATTGGCTGGTGATGGAGTTGAG
CTGAACATGGATGAGAGTTTCGGACTCGCTCTGCAGAAGGCTGTGCCTCTTTCGGCTATG
GTGTCTCCTAGGTTGCCTCCAAATGCTTATGCTGGTTAA
>GYA|c21609_g1;orf1 len=1266  frame:3  start:393  end:1658  gi|331235431|ref|XP_003330376.1| hypothetical protein PGTG_11713 [Puccinia graminis f. sp. tritici CRL 75-36-700-3]&gt;gi|309309366|gb|EFP85957.1| hypothetical protein PGTG_11713 [Puccinia graminis f. sp. tritici CRL 75-36-700-3]
CGGAACATGTTTCGCGCAAACCCCGAGTCAGGTGGGCGGCCACGAGCTTCTCTCGGCATG
CTGCCAGCCGAAATCAAGGAGACGATCGCTGAGTGGGTCGAGCGGCTGGGAAGCGAGGAC
CAGCCGGCGTGGTACGACGACAGACCGTGGCAGACCAAGACTGGTTTCGCCCTTTTGCCC
GAACAGCGAACCCTTCCCTGTCTTTGGGCCATTACTGCCGAGGTCGACCCCCCAGAGGTG
CCGCCGTCGTTAAAAGCTCTGTCGGCCGTGGACCGATCCTTCTATAATGTTTGTCGGTCC
TTGATCTGGAAGCTGCTCGACCTCAAAGGCGCAACAATTAATCACTTGGAAGAGCTGCTC
AAATATATCTTGCCCCGCCATGGCAAATTCGTCCAGTCGATATGGTGGAGGGAGTTAGGC
AAGGAGATGAAGGCCTGGGAAAGCATCCGCTGGCCCTATACCCCTAGCTCGCCCGGCGAC
GTCAGACATGACCTACTGCTGCGCATTATACAAGCCTGTCCCAGTCTCAGTCAGCTGAAC
ATCGACCAGGACAGCAAGTTCTTCGCCCTGCCCTATCAAGACCCGTGGGGCCTCTACATC
GAGCCGGTCATCAACTGCAGTGCGCTGACGACGTTCAGCCTTGCTGCCCCCTTGTCCGAG
GGACAGTATGAGGAGTCGTTTGTGGTTAGCGTGATTCAGGATATGCGCAACCTGCAAAGC
TTCGCCTGTGAACATATTCAGAATGCCGTCGAATTCAGGCTTCAGGATGATCCGCGCAGT
GTTTCACCCCTGGCGATCCATCTCGCATCGCTCACTCAGCTCAACACGCTTGATCTCTTC
AACGCGGGGTGTATCGACAACAGCTGGCTATACGTGGACTGGAAGGCGCCAATTCACACG
CTCAGCCTCATCGGGTGCCCGAACCTTTCGCGGGGCACGCTCCACAGACTACTTCATTGC
TTTTCTGCCACGCTCACCCGCCTGAGATTGGGCGAGCCGGACGAGAGGGCGGAAAACCAG
GGCCACCTGGAAGCTATCTCATTGCCTCTACCAGCCGAGCCACCACGATTTTTTCTGCCG
GAGCTGAGGCTGCTAGTCCTGCCCAAGCCGAAGCAGATGAAAGAATTCATGGAAAGTTTC
CTGGTGTATACGAACATCGAGAAGATTCACGTCGGAACGAAGCCGGCGGTGGACTATGCG
GGGTTCGCGGCGATGCTGGCGAGTGAGTTCGCATGGATGTATGGCAACTACGGACCCAGA
TGGTAG
>GYA|c27119_g1;orf1 len=2124  frame:3  start:843  end:2966  gi|403167777|ref|XP_003327541.2| hypothetical protein PGTG_09075 [Puccinia graminis f. sp. tritici CRL 75-36-700-3]&gt;gi|375167196|gb|EFP83122.2| hypothetical protein PGTG_09075 [Puccinia graminis f. sp. tritici CRL 75-36-700-3]
CACCCCGTCAGCTTCCCAGCCTCAGCCTACCCCCGCCGGCCCACCGACAAGAAGAAATCG
CCGGCCAAAAGCCAGCCGAGCTCGTCACCCGTGATGCTCTTCCACTCCCATCCGGCCTCC
AATCCGCCGTCCAACTCTCACACCCCAACCGAGTCCTCCTCAACGCCCTCCACCGATGAC
CCCCGCTCAGAATCAGACCCTCCAGCAACAAACATCCACTCGAGCACTTCTGCCACCTCC
GCCACCAGCTCCCCCGTCATCCAGCCAGAGCTCCACAGGCTATTCATCAACAACTGGCAA
CCATCTTCTTCCTCGCCCGCCATCCAGCCTGCCAGCACACCCGCTCCGGTCATCATCAAC
AACATCAACTCAAACAACCACCACCACTCGTTCCCAACACACATTCTCACTTGCAACTCG
CACAACAACAACTCAATCCCACTCGGCTCCCCCGCCCCTCCCAGCTCAACTTCCGACTGG
CATCCATCCACCCAAGCCGAGCTCATCAGCCCTTTCAGCCAGCCCTTCCATGCTCATCAC
AACCCCTCTTTTTATGCCCACCAGCAGCAGCAACCAGACCTGCTCATCAACCTCACCCCC
ACCCTCAATTCCAATCTGATCATCAACCATGATCTCAATCAGCCCGCCCAGCCCTTTGTG
CCTTCTCCAAACTCGCCCTCTAGCTTGGTCCATCCACTCTATCAGCATCAGTTCAGCCAC
TCAAATCAGGTCTCGAGTCCGGTCGATCAGTCCCTCTTCCACCCACATCTTGCTCACTCG
AACCACTCCCATGCCTCCAATGGCTGGCACCCTACTCTCGATGGCAGCTATCCAACCCCG
TTCTATGATCCATTCCAAATCAAACATCGACGACGAACTACACCTGCCCAACTGGGAGTA
TTGGAGGCCCAATTTGAGACCAACTGTAAGCCAGATGTGGTGTTGCGCAAACAACTGGCC
GATCAGTTGGACATGACGCCAAGGGAAGTGCAAGTCTGGTTTCAGAACCGGCGGGCAAAG
ACAAAAAAGCTCGAGAAGCGGGCCGAGCAGGAGTCGGGCAAGGGAAGCGAGACGGATGCA
AGCGCGGTGCCCGTCAGTCGTCCGCCGACCAGTCCACCGGCGTCAGTTTATCTGAGCCCG
CCGTCTAGCCGGGCTGTCGCCTTGCCGGTGATGCACGAGAGTCCGGAGGAGCTGAGGCTC
GGGCCCTTGGCGCCGACGGTCCGGGTCGCCGGCGAGCCCGAGGAGAGCGAGGAGGGCCAG
CAGCACCGGCTCGAGGCTGATCGGCGGCACCGCTCACACTCGCTCCACCACCACCCTTAC
TACCTTCCCCCCGGTGGCCTCTTTCCGGGCGGCTCGGGCGCGTTTGCCTCCCTGTTCGCT
GCGCGCACGCTCGGGCAGACCCAGCAGCAGTTCAAACTTGCCGACGCGGCTGACGAGCAA
GCCTTGGGCGCTGGACGCAGGGACAGCCGCACCTCGGTTGCCTCCTCGACCGCCACCGCG
ACCGAGTCGAATCTTGTCCACACCCCCACGACGCCCGACTTTGGGCTTGAGGATGCCATG
GCGGCCGGGGGCTTCCCCGAGGGCTATGACCCCCGGAGACGGTCTTCATGCCCAGCAGAA
TTCATTCAGTCGTTTGGGCATTTTGGGCTCACTCAGATGGGGGGCGCCCTTGGCCCACAG
ACTGTGCACGAGCGCACAACGCCGGGCGGAGAGGTCGGCGATCAAACGCTCAACTGGCTC
GAGGGCCCGGCAGTGAGCTTTGGGAGCCCGCAGACGATCATGGGGTGGGCCGGCGCGGGC
AACGGGGGTGGAGGGGAAGAGGAGTGGAAGACGGAGGGCGGACGGGAGGGGATCCAGCGG
CGACACTCGCTCGCAAGCATCAGTTGTGCGGCTGATGTGGACGGCATAGGTGTATCTGGC
CCTGGCGGAACCGGAGTCGGTGGCGCAGTGGGGATGGCGGGATTCGGGGTGAAGATGACG
GAGGGATTCGAGAAGAGTGTGACACCAAATCTTTCGACAGGACCCGGCACAGGGGTGGCT
GGGCCGCGAGGATATGGGCGGAGGGCGTCGACATCAGTGTTGAACTCGATTGAAGAACAT
CCTGGGAACTTGTGGAGTTCGTGA
>GYA|c40511_g1;orf1 len=303  frame:-1  start:304  end:2  gi|472581111|gb|EMS18866.1| glutathione S-transferase [Rhodosporidium toruloides NP11]&gt;gi|647403118|emb|CDR49276.1| RHTO0S25e00254g1_1 [Rhodosporidium toruloides]
CTCTTCACCACGCCATCCAAGCATCCAAGCTTCAAATCTGCAACAATGGCTAACCGACTG
GTCCTGTTGGATTTCTGGCCGAGTATGTTCGGCATGAGGCTCCGAATCGCTCTAGCCGAA
AAGGGTATCGACTACGAGTACAGAGAAGAGGATTTGAGGAACAAGAGCCCTCTGCTCCTG
AAGATGAACCCGGTTCACAAGAAGATCCCGGTTCTTATCCACAACGATAAACCGGTGTGC
GAGTCCCTCATCGCTCTCCAGTACATTGATGAGGTCTGGAAGGACAAGTCCCCTCCATTG
TTG
>GYA|c34587_g1;orf1 len=342  frame:1  start:13  end:354  gi|575473078|ref|XP_006675832.1| tubulin, alpha, ubiquitous [Batrachochytrium dendrobatidis JAM81]&gt;gi|328772911|gb|EGF82948.1| tubulin, alpha, ubiquitous [Batrachochytrium dendrobatidis JAM81]&gt;gi|528890358|gb|EPZ30959.1| Tubulin alpha-1A chain [Rozella allomycis CSF55]
GAGAAAATGAGAGAAATTATAAGCATACACATTGGCCAAGCAGGGATCCAGGTGGGAAAT
TCATGCTGGGAGCTCTATTGCCTCGAACATGGCATTCAACCTGATGGCATGATGCCCAGT
GATACTACAGTGGGCGTTGGGCACGATGCTTTCAACACCTTCTTCAGTGAGACCGGCGCA
GGCAAGCATGTGCCTAGAGCGATATTTGTTGATCTGGAGCCAACTGTCATTGATGAAGTC
AGGACTGGAACGTACAGGCAGCTGTTCCATCCTGAGCAACTAATTTCTGGCAAGGAGGAT
GCTGCGAATAATTTTGCAAGAGGACATTATACAGTGGGGAAA
>GYA|c11491_g1;orf1 len=240  frame:2  start:2  end:241  gi|599364637|ref|XP_007405724.1| hypothetical protein MELLADRAFT_115370 [Melampsora larici-populina 98AG31]&gt;gi|328862020|gb|EGG11122.1| hypothetical protein MELLADRAFT_115370 [Melampsora larici-populina 98AG31]
CGAATCATCAAAAATTTCATGTGTCAGGTACGTTTGCTTCACTTGGCCCGTTCAAACTCA
ACCAATCACATTGGGCTGATATCCAGGCCGGGCTATCATGTTGGGTTTGTCAAGGGAGGA
GATTTTGCGGCTGGAAATGGGACTGGTGACAAATCCATTTATGGACAAAAATTCGAGGAT
GAAGATTTTGTTCTGAAGCACGAGAAATCTTTTTTGCTGTCAATGGCTAATGCAGGACCA
>GYA|c40732_g1;orf1 len=246  frame:3  start:3  end:248  NADP-dependent malic enzyme OS=Vitis vinifera PE=2 SV=1
AGCACGTTGAAGGACATAAGAGATGGCGCTTCGGTGCTGGACCTGGACGCAAAGGCCACC
GTGGGTGGTGGCGTTGAGGACTTGTACGGGGAGGATTTTGCCACTGAGGACCAGCTCGTC
ACCCCTTGGACTGTTTCCGTTGCCAGTGGGTATTCGTTGTTGAGGGATCCTCGCCACAAC
AAGGGTCTTGCATTCAATGATAAAGAGAGGGATGCGCACTACTTATGTGGTCTTCTACCT
CCAGTA
>GYA|c24019_g1;orf1 len=402  frame:1  start:1  end:402  gi|403174519|ref|XP_003333475.2| hypothetical protein PGTG_14897 [Puccinia graminis f. sp. tritici CRL 75-36-700-3]&gt;gi|375171012|gb|EFP89056.2| hypothetical protein PGTG_14897 [Puccinia graminis f. sp. tritici CRL 75-36-700-3]
GAAGCCGTGACGATCTACGATCCTGAGACACGCAAGCCGCTTGATCTCTCCGCACAATCG
GCCATTCTGCTCGCCCACTTCAAGCGTCTTCTCGACCTCGACCACACTCAGCAAGAACTC
CGCCAGGCCGCCAAATTCAAGCCCCGGACTAGTCGGGCAGCGCTCGGAGACGAGCCGGCC
GAGGACGATGACCTCAATCAGCCTACGAATCACATGGCCAAATACCAACACGTGCTCAAT
CAGCTCACTAAGGCTAAGATCAATGACTTCCTGGCTGAGATGCCAGAAAAGGGATCCATT
GAGGCTGAGAAGGTGGAAGGCCTTCTTGAAATTCTTCACCACAATGCTGACCAAGGGAAA
GCTCCGGTGCCCGGCACACCCCTCCATCGCGATCGGCTCTAA
>GYA|c35896_g1;orf1 len=141  frame:1  start:1  end:141  gi|151941803|gb|EDN60159.1| reticulon-like protein [Saccharomyces cerevisiae YJM789]&gt;gi|584366898|gb|EWG86889.1| Rtn2p [Saccharomyces cerevisiae R008]&gt;gi|584371674|gb|EWG91610.1| Rtn2p [Saccharomyces cerevisiae P301]&gt;gi|584376957|gb|EWG96810.1| Rtn2p [Saccharomyces cerevisiae R103]&gt;gi|768732988|gb|AJU57666.1| Rtn2p [Saccharomyces cerevisiae YJM189]&gt;gi|768739965|gb|AJU64633.1| Rtn2p [Saccharomyces cerevisiae YJM450]&gt;gi|768744211|gb|AJU68873.1| Rtn2p [Saccharomyces cerevisiae YJM554]&gt;gi|768747729|gb|AJU72386.1| Rtn2p [Saccharomyces cerevisiae YJM683]&gt;gi|768757546|gb|AJU82189.1| Rtn2p [Saccharomyces cerevisiae YJM1133]&gt;gi|768767248|gb|AJU91877.1| Rtn2p [Saccharomyces cerevisiae YJM1326]&gt;gi|768769392|gb|AJU94018.1| Rtn2p [Saccharomyces cerevisiae YJM1338]&gt;gi|768771499|gb|AJU96122.1| Rtn2p [Saccharomyces cerevisiae YJM1355]&gt;gi|768773612|gb|AJU98232.1| Rtn2p [Saccharomyces cerevisiae YJM1383]&gt;gi|768780664|gb|AJV05275.1| Rtn2p [Saccharomyces cerevisiae YJM1415]&gt;gi|768781368|gb|AJV05978.1| Rtn2p [Saccharomyces cerevisiae YJM1417]&gt;gi|768791770|gb|AJV16365.1| Rtn2p [Saccharomyces cerevisiae YJM1526]&gt;gi|768792479|gb|AJV17073.1| Rtn2p [Saccharomyces cerevisiae YJM1527]
GAAATCCCAGATCCAATCACCGTTCCAGCTCCAACTAGACACACCACTAAACCCGCCGAA
AGCCAATCGATTCCCATCAAGAATAATGAAACCTTACACAAAACCACGCACGGCCTAAAG
CAAAAATTGCAACACGCATAA
>GYA|c25952_g5;orf1 len=1050  frame:2  start:2  end:1051  gi|403179581|ref|XP_003337919.2| hypothetical protein PGTG_19476 [Puccinia graminis f. sp. tritici CRL 75-36-700-3]&gt;gi|375165120|gb|EFP93500.2| hypothetical protein PGTG_19476 [Puccinia graminis f. sp. tritici CRL 75-36-700-3]
CCGGAACCTGAATCTGAACCGGATCCTGAACCGGAACCGCAACCGGAACCTGAACCTGTT
GTTGATCAACACCTTGAATCCGCTTCCGACGCTCCTCCCCAATCGTCTTCTCCTCGTGAT
GATGATCTCCAATCGCTATCTCAGGACCAGGACCAGAACCAGAACCAGGACCAGGACCAG
GAACAGGACCAGGAGAAGGAGAAGGAACCCACGAGTGGTGCGCCCGATACCAGTGATCCT
CCAGTAGGCTCTTCTTTGTCTCCAAAAGACCAGGAGGACGAGACAGACACCCATCGAGAA
GAAAGCCAAGAACCCGAAAGTGTTCTCACCGAAGATGAGACCACCATCAACAAGAGCCCC
GTAGGTGGCCTCATCTACCCAACCAACCATGTCAAATTATCTGCTCACCATCCTCATCTT
GATCAGGACGTCGGGGACTCTACAAATCCTACGCTTGATCGCGGCCAGTCTTCTTCACCT
CCACCTCCTCAAGATCTCGACCATCCTCAAAGCAGTGAACAAGGGCCTTCAGCCAGCGTT
CATTCTACTGCCAGTCTACCATCCGATGATGATCCTAATCGAAATACTCCCGTCGATTTC
AACTCAACCGAGCTCGTCAAAGCCCTCGAGCCATTTGGCTATGGCCAAACCAAGGCTCCA
GGCGAGCGTCGAACCCAACTTCGGAACCTACCCAAGATGCTAGCCAAGTTCCAGGCCTCT
CGCGAGACGCTCTACTTTACCCATGGTGGTCTCGAGGCCATCCAGCATTACGCTGACCTG
AACCCAGAGCTGGAGATCAACAACCAGGAGCTCGTCTGCCTGCTCGAGATGGCCAAGAAC
ACCCACGCCCGTCAAAACCTGCCCCCTAGCCACACGGGCTCCATCCAGTGGCGCCCGCCC
AGCAACCTCGACAACCTTGAATGGCCATCATCCACTGAGAAACTGGTCATCCACCCTCCC
TCCCGCATTCGCTCCACCGAGTCCCCCCCTAGCAGCGACGGTGGCCGCCCCGGCGCCTAT
TATGGCTCCCCCTCGCCCACCGACCGCTTT
>GYA|c29492_g1;orf1 len=177  frame:-3  start:271  end:95  gi|189209788|ref|XP_001941226.1| cytochrome c oxidase subunit VI [Pyrenophora tritici-repentis Pt-1C-BFP]&gt;gi|187977319|gb|EDU43945.1| cytochrome c oxidase subunit VI [Pyrenophora tritici-repentis Pt-1C-BFP]
GCTCTCCGCGCTGCCAGGCGTGTCAACGACTTCCCCTCCGCTGTCCGTGTTTTCGAGGGT
ATCAAATTCAAGGTCGAGAACAAGGGTCAATATGCAGAGTACCTCCAGGAGCTTGAGCCC
ATACGTGAGGAGCTCGGCATCCCTCTCAAGGAGGCCATGTACCCCGATGAGAAGTAG
>GYA|c25391_g1;orf1 len=3444  frame:-3  start:4820  end:1377  gi|403170268|ref|XP_003329641.2| hypothetical protein PGTG_11391 [Puccinia graminis f. sp. tritici CRL 75-36-700-3]&gt;gi|375168644|gb|EFP85222.2| hypothetical protein PGTG_11391 [Puccinia graminis f. sp. tritici CRL 75-36-700-3]
TCCAAGCCGGTTATAATCATGACAACCGCGGCCTCAAAGATGGCTCTGCTTTCCACCATC
GCCCCTCTCAACTCGACTGATAATCTTCCTCATCCTGCCACGCAACAGTCCTCATTACAA
CCTCACCAGGTCCACTCCTACCACCCCTCGACTGGCTCTGCGTCTCAGTTTGACGACCAG
TCTGGCCAGCTTGTCCCTAGCCACCATCCGCATTTCCATACCCCATCCGCTCTGGATAAC
TCGGGCAACCAGCAACAGCTGAGCACCATGATGTCTCAAGCCTCCCCTCACCAATTTGAC
CACAACCTTGCCCAGCAACCAGCTCACTACAGTCACCATCGACACATTAGCAATGTCAGC
AGCATCAGCTCCCTCGGCTCTGGTCACCAGCCTTTCGAACACAACCAATACTCTCAACCC
AACCCTGTCCATGACTCCTTTGCTGTCCCGGCTTCATTCTCCGGCAGCGCTTCGGCTGGC
GCGGCGTTTGGCGGCGTGCCCGTCTCCGCCGATGCCTTTCACCAATACCCTTCTCAGCAT
CACCGCTCTACCTCGACCTCATCTTCTTCCTTTACTGAGCCTACCTCGATCTCAGAGGGC
AACTCGCCTGAGGGTGTCGGTGCTGGCGCCGGCGTCCCGGGCGGGCGGAAAGTCTCCCAG
GCACAAATGATGCGCCGGGCGCGCGCGCATGCTTCGCCCTATACTATCCGCACCGACCAA
CTTCCGTGGAACGGTGCTGACCACTCGGCCTCAGGTAGCGTATCCGGCCTGCCTCGCAGC
CACAGCGTTGCCAGCGATGCGCCCTCGACCACGGAAGACGAGCTCGCAGAACTTCTGCGG
TCTCAGTCTGAGTCTCGAGAGAGCTCGGTTTCTGAGTGGACACAATCTTCTCAAGCGCAT
CAGCAGGGGCAGAGCTCGGGGGCTCAGCATCTTCAAACCGGGCTCGGCTCTGCAGGTGCT
TTTATGGACCCCTACGCCGCGGTGGCCAATGCGCATGGGCACGCAGGGGCGTTTGGGCCG
ACGATGGTGTCGATCGGCAACGGCGGACCGAACCACCTCGGCGGGCTTGTCGCCAACGGT
CTCGTTGGCGTTAGTGGCATGGTAAACACTGCTCTCGTGGGTGGCGTCGGCGCCCAAATG
GGCCGGATGACGCTTGACAGCACAGAGACTTATGAGGCCCTCGCCCACCATATCCGCACC
GCTGTCACCACTTCGGCGGCTGATCGGGCTCGACAAGCCTTTGTACAAGCTTGGCTCAAC
TCGTCGTACATTTCTTACACCGACGGAAATGTTTCGCGGCAAGGTCTCTATGGCTCCTAT
CTTCGCATCTGTCAACAATATGACATCAAACCAATTAATTCTGCGAGCTTTGGGAAGGCC
GTCAGACAAAGTTTCCCCAACATCAAGACACGTCGCTTAGGCGTGCGCGGAAATTCAAAA
TACCATTATTGTGGGATCCGACCTGCTACTGCCAAGGAGGCAGAAATTCTCATGAATCTC
AGTCGGAGCGAGCAAATGGGGCAGTCTCATGGAAGCCAAGCCAACTCATCGGCTGAGGAC
GATGTGGATTCTGATGGTAGTCCGAGTCGGCGGATGAGCCTTCAGCCGGGCTCCATGGAC
GAAAAAGGAATGGGTGGCTTTGACGAATACTCCTCTCAACCCCAGACGCCAAGGACAGCC
CGGCCGAGCATGTCATCATTGGCAAGACTAGAGACTGGCAGCCAGATGCTGAATGGCCAA
GGCAATGCCAACGGTTTGGACTCCAATGGCCAAGAGATGGAACAGGCCATTCCTTTGCCT
AACCTTGAGGAAGCTTTGAGTCAGCTTATTGCCCAGGATCTTGATCACCAGCTTGCACGG
GAGTTTTGGAAGGCCTTTGTGGATCACGCTCAGAGTTTATTGGAATCAGTGAAAGGTTAC
CGGTTTGACCAGTTTGAACTCAACTTGCGGACATTTTGGGCGAGTTTGGAACCTTCTCAA
AAGGAGTGTGCGACCCACCCTGCAATGATGAGCTTAATCTATCGAGCAGACGCTGTGATC
TATGATGAAATCCTTGACTATCTTCACTCTCAGACTTTGACTCAGATGCCACAACAGGCA
TTTGGTTCACTGCGCCAGCTTGCTCAGAGCATGGAGCAAGTAATCATAGTTGCGATGGAA
AACTACCCGAGCACGTTTGTCGGTCCGAAGATCGAGCTCGCTGCCCGCTTTGGTCACTTG
GTGGTCCGAAATCTAGGTATCTGTCAACTTGCCCAGGCACTGTCGGGGGTCTTTAGCAAT
CCCAACAGTCTGAAGGATATGGCGGAAGCATGGGATGGCATCGATTTCGAGGCGGTACGG
AACCAGGCTGCGCTGGTGACCAACTGCCAGCATGATATTCTTGGTGTTTGCTTCGAGGAC
TTCCGGCAGATCCTCAACAACCCCAATGCCACAATTGATCATTTTATTGCATTTGTCGAG
TCCACCTATGAACGTTGTCTGCAGCCCACATTGGACGGTGAACGCAGACTAACACCACGG
TCCCTGCTAGTGCGCTGGTGTTTTGTCAGCGCGCAGCTGATCCGGGATTTGACCCTTCGC
TCGGCTTCTAGTTTCGGTTCATTCCAGATTGTTAACCTCTTTTTCGATGAGTGGTTAGGG
TTTAAGGTTCTCCGCAAAGTCGCACTGCACGTTGCTGCAGTGGCGGCATCGGTTGATACT
ACCACGTGTGACGTGAACGCAGCGCAGGGACAATCACAAGTTTTGGCCGGCTCTATGATG
TATTCCGGTGGGAACTCGGGCCAGTCTTCGAGCTACCAAGGCTTCTCTGATGAGGGATTG
GACCTGAGCCAGCACCTGCAGCCTGAGCCACTCAATCCCGGCGGTGGCTCGACGCCGACG
GTGGCCACATCAGCAGCTGGAGCTAGTGCCGGCACAGAAGGCTTTTCCTTCTCTCCCAAC
ACATCTCATCCCTTTGGCATGGCTCAGCATCAGGCTGTCGGTGGCTCTGAAGACATGTCG
CCTCATCGAGCCCAATCGGGTGGAGATGCAACGTTCAGCTTGATGGGCGCTGTATCTTCA
CACTCTAACACGAGTATGCCCTTGAGCGGTCATCATTCGGACCATGCTTCACCTTCTACA
AGCTCCAGGTCGCCCAATGGCCAGACTGCTTCAGCTCAACACGACTCACCAAACCCGATG
ATGAACCAGTCGGTGCTCCCTGGGGCCGAAAGCGCACCTGGAACAGTGTCATTCGATGAC
CATGCATTCAATGAACTGATGGACGTCAGTGGCTTCTCCATGACCATGAACAACACCAAT
GGGAATACTTCTGTTGGTCATTCAGACGCTCCTTTAACAGCCGGTGTCTGCGCTGCCAAT
GATTCAAGATCTGGTTTGTCATCAACAAATGATGAAGGAGGAATCACTCAAAATCAGGAG
AATGGAGTACCTATCAATAATTAG
>GYA|c22378_g1;orf1 len=636  frame:-2  start:1460  end:825  gi|331230034|ref|XP_003327682.1| hypothetical protein PGTG_09216 [Puccinia graminis f. sp. tritici CRL 75-36-700-3]&gt;gi|309306672|gb|EFP83263.1| hypothetical protein PGTG_09216 [Puccinia graminis f. sp. tritici CRL 75-36-700-3]
AACCTACTCGTTGCATCTCCTGGAGCGGGTCCAACTGGCGCGACCGCCCCGGTCACCTCG
AATCTCTCTTCGGTGGTCAACTCACCCCTCTCTGCTATAACTGGCCAAACTTGTGACAAG
AGCAATCCAAAGTCAGGAATTGACAAACTGCTCAACGCTGCTAATTCAGAACTCGCCTCC
CATGTCGACACGATCAAAAAGCAAACTCAACTGGTGACCTCGTCCAACGCCGCAACTATC
GGACCACAAATTGCTGACCAATTGACGAACATCACTTCACTTTTGAACACTGGTTTGAAG
TTCATTCAAAGTTGCGGCACCGATCCCAAACCTCTTGTCCCGAATTCGGGAGTCTCTCTG
TCACATGTATCTTCGTCAGCATTCCAAGTCGTTTCCACGCTCAAGGATGCTTTTGAATCT
ATTGGAGGCCTTTATCCAAAGTTTCCCGTCATCGAATCCACGTGTAGCGGTCCTCTCACC
AATGTTTCGACTGGATTATCCAATGTCATTGCTGCCTGTGGTGAACAAGTCAACCTGTTC
GACACTAAGTTTTTCTCATTGATTTCTCCTTTGATGTCTCAATTTACAGATCTTCCCAAC
AATTTTGCTGGGTTCATCGGCTCCTTTGCGTCTTAG
>GYA|c39298_g1;orf1 len=261  frame:-1  start:261  end:1  Collagen alpha-1(IV) chain OS=Caenorhabditis elegans GN=emb-9 PE=1 SV=5
CTTCCAGGAGCTCAAGGACCACGGGGAATTCCAGCACCATTGAGAATTGTCAATCAAGTT
GCTGGACAACCAGGTGTTGACGGCATGCCAGGTCTTCCAGGAGATAGAGGAGCTGATGGT
CTTCCAGGACTCCCAGGACCGGTTGGACCAGACGGATACCCAGGAACACCAGGAGAGCGC
GGTATGGATGGTCTTCCAGGATTCCCAGGACTCCATGGAGAGCCTGGAATGCGTGGACAG
CAAGGAGAAGTTGGTTTCAAC
>GYA|c23917_g1;orf1 len=2085  frame:2  start:134  end:2218  gi|599359322|ref|XP_007404763.1| secreted protein [Melampsora larici-populina 98AG31]&gt;gi|328863288|gb|EGG12388.1| secreted protein [Melampsora larici-populina 98AG31]
CTTCACGCCCATCAGTTGCATTTTTCGTATCATCTTCTCCATCAGTACTTCATTTCCCCC
TTCCCTTACATTGTGATCCCATTCCACAATAGCCCTCTGTTCTCTATTCCCCAGAAGTCA
ACAGTTTTAGTTATCAAATCATTACAATTTTCACCAGTGCTACTTTTTGACCCTTCTTCA
AATTTCGACTTGATATATTTTCCTGGCGCCTATCGTTTCCAGCCCCTCAGCGAATCAAAT
TCTCAGAAAGCCAGCAAGATGTCCGCCGATCCGATTCGAGCAAGCCTCATTGCTACCCCT
ATTCCCGTCATCCCTGAGGATGTAGAGCTTGAAGCTCAAGAAGGTGTCTCTCCCTCGACA
CAAGTTGCAATTCTGCCGCAATCTGATCGCGAAGACCGCGACAGAGGTGATGCTCAAAAC
GCCGCGGGCTCTGGTGAAAACTCGAATGGTGATGCCAGCTCAAATGAGGACATCCCGACC
TCAATTCGGGGGATTCACGGCGAAATTCCGGCCAGTGAATTGGGGGACTTACCGGAAGAT
CTACCCAGTGTTCTTCCTAGTTTGGTATTTCTCATTCCCTTGCCCCCGCCTGTCCATGGT
CATCGGTCCAAAAGTACAACTCCATTCTTGATATACTCCCCACCTCGCCTCGCTTATGAG
AAGCCACCCAAAAACGAAGAAGGCAAGCCGGCCAAGGAGAAGTTTATGAAACGTGTCGTT
CGATGTTATCAAAAAGAAGTCCGGATGGGCGAGCAGCTGAAGCGCAAGGAGTATCCCAAC
ACCGGAAAGTTCCCCAGGATCGTCAAAGCTCGGGGCGCATGTATCCGAGGAGCTTCCACC
ATAAGCAAGTGGCTTCCAACTTCGTGCGTCGAGACACTGGCTCGTCTTCCTCCTAAGCAC
AAGTTGGCAAACATTCTGGTCCTTTGTCCTGCTCATTCAGAAAACCCTAGTCCCGATGGC
ATGGATCAGCCATACCAGCCTACTGAAGATGAAGTTCGCCATGACTTGGATGTATTATTG
CGTAGGACTCGCAGAAGGGTCATGCTCCGTCTAATCGCTGTCTCATGCTTCATGCCAATC
GCTGCAGGAATTGATTTCTTTGCACCTGTATTCTCTGTGGAGATTGCCATTGCGTACCTC
GCATTCCAAGTTTATGGATTGCGGAAAGTCAATGCTATCACTGCTGCCTGCAAGAAGCCC
AAAAAAGTGAAAACTCGCAAGCCTATGCTATGCTTCTTCAAAAAGAGCAAAGTGGCTCCT
GAGACCGAACCCATACAGCCAACCCCCGATGAATCCGGCTCTATCGCGAAGATTGAAGGT
CAACATGAGGGTCCATTCAGCTTCAAAGTCATGGACCGGGCTATCTTCGATCCGATATCC
ATCTTGCTTTACAAGATTTGTAGTCGAATGGATCACCTTACTTTTCCACCTGTCGAAACT
AATGAACCTGACGCAGCCATCCCACTCGAGGATCTCCCAGTCCAAGGGAGCTCGAGCGGC
GGAGACATCGCATTGCCGCCCAACAAGACCGTGCTTCCACCCACTCTCCATAAACCCAGT
CCAGACGTAGTCAGGGAAATCATAAAGGCATTTCGAGAAAACCTGCCCGATGACGTTCAA
CAACGATACAACCTGGAGGAAGATTCACTCTCCCAGGATTTGGCTAGGTGCTTGAAGAAG
GCCGCTGCGGAATATATCGGCTCTTTGAAAGGGAGACCCCAAAGATCACCACTCAAGGTT
ACCCAGAAGTGGTTCAGTAAGCGAAGCTTGGTTAGGCAAGAGCGCAAGCAAAAGAAGAAG
GTTAAGAAGCAGATAAAAGCCGAAAAAGCCGCAGCAGCAGCATTAATTGCCGAAGAAGCC
GCCGGCGCAGTTCCAGTTGTTGACAATCATGAGGAACCAGTTTCTCGTACCGCGCAGGAA
GTGAATCGTGAAGCTTCCGAGTCCAACGATCCCAAGTCACTGAAAAAAACGATGGCCTTG
AAAGTGAAAGAGGAGAAGGCACTCAGGAAGCAACAAGCAAATGAGCAAAAGCTACGAAAG
AAAGAGGAAAAAGCGGCTTTGAAGAAAGGCAAACTCGCCCAATAG
>GYA|c38907_g1;orf1 len=132  frame:-2  start:133  end:2  gi|403175157|ref|XP_003889058.1| hypothetical protein PGTG_22243 [Puccinia graminis f. sp. tritici CRL 75-36-700-3]&gt;gi|375171478|gb|EHS64386.1| hypothetical protein PGTG_22243 [Puccinia graminis f. sp. tritici CRL 75-36-700-3]
AGGAAGCAAAAAAAACAATATCTTGAAGAAACCAAGAAAAGTTTTGTATATGAACAAGCA
TGGCTCCTGCTCAAGTCAGTGCCAAAATGGCAAATCTTGATTGTCAAGCCCTCACTCCAA
GACACCCTTCCC
>GYA|c41208_g1;orf1 len=120  frame:1  start:1  end:120  gi|472586763|gb|EMS24282.1| peroxiredoxin 5, atypical 2-Cys peroxiredoxin [Rhodosporidium toruloides NP11]&gt;gi|647398176|emb|CDR41818.1| RHTO0S06e06722g1_1 [Rhodosporidium toruloides]
GGGAAGCGCAGCAAACGCTTCGCGCTTATCATTGATGACCTGAAGGTCACCTATGTTGGC
GTGGAGTCCGGTAGCGATGTCTCCGCCTCGGGTGCAAACGAGGTGCTTACAAAGCTTTGA
>GYA|c27396_g1;orf1 len=807  frame:2  start:467  end:1273  gi|403166233|ref|XP_003326110.2| hypothetical protein PGTG_07940 [Puccinia graminis f. sp. tritici CRL 75-36-700-3]&gt;gi|375166128|gb|EFP81691.2| hypothetical protein PGTG_07940 [Puccinia graminis f. sp. tritici CRL 75-36-700-3]
TATAGGGCTTATAGAGCCCAACCTGCTGTCTGCAGTCCAGCAGTCATATCCTTGACCACC
ATGGCCTCCAGTATGAAGCCCGTCTCGGCGAATAATAGGACTCCTAACCGATTGCTGAAC
TTTTACTTGGCTTCGCTCGTCTCAAGACCCTTACTCACTAAATCTTGCACTTCGGCCAGC
TTATCCTTTTTGCAGGAAATTCTGGCCAGCCGGATTGCCGGCACTCGACCAGAAGTCGTA
CCTACCGGTCTCACAGTACTTGACCATGTACAGTCAATTGGGATCGATGGCCGAGCTCTC
AAGCTTACAGCCTACGGCGGACTGATTTCTGCACCCCTCAATCATCTACTGATAAAACTC
CTGCATCGATCGTTTCCTAACCATCAGTTCAGTAACAAAAGCAAGTTCGCCATGATCTTG
ACCTCGACCTTGATCATCGCGCCGATCCAAAACAGTGTATTCTTGGCCGCTATGGCTGTG
ATCAATGGGGCAAAATCGGTCAAAGACGTCAAAAACTTTTGGAAACGCGCGATCGGCACG
ATGACCAAGGTCTCCTGGGTGGTGGGGCCAGCCTCAACCCTATTCGCGAACCGGTTCCTG
GCTCCTGAGCTCTGGGTCCCATTTTTCAATATAATCGGCTTCGTCTTGGGCACCTACTTC
AACCAACTGGCGAAAAAGAAACGTCTTCGACTCGAAGAACTGAAGCGAGATCCTCCAAAG
AAGAACATCCCCAAACAGCAAGAGAGTGATGATAGCAACGAAGACTTAGAAACCCGCCAT
GGAAGAGTCAATAAGCGCGACGACTAA
>GYA|c34139_g1;orf1 len=261  frame:2  start:2  end:262  gi|403177431|ref|XP_003335949.2| hypothetical protein PGTG_17584 [Puccinia graminis f. sp. tritici CRL 75-36-700-3]&gt;gi|375172868|gb|EFP91530.2| hypothetical protein PGTG_17584 [Puccinia graminis f. sp. tritici CRL 75-36-700-3]
GGTGTCTTGCTTTCTACCGAACAAATGAGCAGAATCGACCGGCTGGTGGCCATCCTAGAA
GTTATCGTTATTGCAAAACTCGCTTGGCCAGTGCTCCGCGTCACAGGAAACGTGCTCCTC
CAAACCGCCCCCGAGCGACACACTAGCGTCGGCGGTGGCAGGGGAAAGTCGCCATATGAA
CTTCGACGAAGACTTGCCCGATTTGAAAAGGAACAAGCAGAAAAAGTTTTGAAAATCGAA
CCCCCAAAGATATGGTCTCTA
>GYA|c27379_g1;orf1 len=4977  frame:-3  start:6499  end:1523  gi|403174314|ref|XP_003333296.2| amylo-1,6-glucosidase [Puccinia graminis f. sp. tritici CRL 75-36-700-3]&gt;gi|375170921|gb|EFP88877.2| amylo-1,6-glucosidase [Puccinia graminis f. sp. tritici CRL 75-36-700-3]
CTATCCATCAGGCAGTCCATTCTATCCTCATCACCGTCACCCTCTGACGGCCCATCTCCT
TGGCTCCAACCTGTCATGCCTAGCAAGCGCAAGCCTGGCTCGAAGCAATCCACCAAATCT
TCCATACCTTCTTCTAATGATTCTCATCCTTCCGTCCCAGTATCGTCAGCCCCCACATCT
CATACGGCTGCTTCTTCGGCCCCGGTCTCTCATCCTGAAAAGAATCTGACTGAAAAGGGC
TCGAAGACTCATGCGTCTCATGAGTCCAAGTCGTCTCTGACTTCGAAAATGGAGGAGCCA
GTCACAATCTACGAGCTCCATTTAGAGGATGATGGTTCTCCATCAAAAGAAAAGGCATAC
ATTCGTCTTCCCTCCCCAGTGAAGCCTTACTTGCTTCGCTTTTCCATTGCCGCTGGTGCG
CGTGCTTCCAAGGCTGGTAGCCTGTTTACAAACTTTCCACTCGATGGTCATTCCTTCGAG
CGCAGCACGTTTCAGGCCCATCCACTTCCCGGAGACACTTCACAACCGATTCAGATGGAC
TTGATTATCACTAAACCAGGTGCCTTCGAGTTTTACGTCGAGTTTGACGGGCGATCTGAC
CACAGCCAAACCAGAGTTAAAAGCAGATCAGGCTACTTTAATGTTGATCCGGTCCTATAT
GCTCCCAGCCGTCTGGAAGTCCTCTCTCCCGATGCTGAAACTCCAGCCGTACTACCCATT
GGCAAAGGGGGAAAGGTTGATCGACACTTATCTGTCAACGTTCCCTTGGACGGCTTGGTA
ATTCAAACTGTTGTGGCGAAATGGTTGGGCAAGCTGAGCAAGTGGCCCACACATTTCGAT
GTGATTCGTGATCGCGGCTACAACATGATTCACTTCACTCCATTACAGCAGCGTGGTGAA
AGCGGCAGTCCCTACAGCATCTACGATCAGCTGAGATTTGATCCAGAACTATTTGACCAG
CCTCCTGCATCCGGTCAGGAAGAACAAAAGCAAATGTCCGAGTGGTTAAAGCGACTTCAC
GAAGAATGGGGAATATTAAGCCTGACAGATGTGGTGTGGAATCACACTGCCAACAACAGC
CCCTGGTTGAGAGACCATCCTGAGGCAGGGTATAACATAGTGAATTCGCCTCACTTGGAG
CCCGCGCTCGAGCTCGACTCAGCCTTACTTGATTTATCCGACAATCTGGAAGAAAAAGGT
TTCCCAACCAAGTTGGATTCGGAAGTTGATCTCGAAAGAATTATGCATGCAATCGAATTT
GAAACACTGCCAAAATTAAAGCTATGGGAGTATTATGTGATTGATGTTGATAAAGCCGGG
TCTGAGTTTATGAAGGCCTGGTCGGCTGGCGGACCGTCCCCAGAGCCCAAACCAGAAAAC
CCAGCTGACGTCAGTTGGTCTGAGTTCGAAGCAGCTTGCATGCAGGGTGAAGAGTCTGGA
TGGAGACACGTGACCGGGCCTCGAGGTCACATATTGTCCAAAATTGACATGAAGTCAGCC
GTCAACTTATTTCGTACCAAAGGATATGAATCGACGGGGCTAGATCAGACGACGGAAGTT
CTGAAGAGAATTCTGAATGAGTTGAATGTTGATCGGTACCGCGAGTACGATGAAGATGTG
AAGGTCATTGTCGGAAATATTCGAAACAGAGTCCGCTACACCAGGCTTGAAGCTAATGGG
CCAAAAATGGGAGTGATTGATAAAAAGAGCCCTCTAATTGAATCGTTGTTTACCCGTTTG
CAAAAAGACTCGCGCACTTCTGCACACGATCCTCGATCACTGGCACTAGCAAATAATGGA
TGGATTTGGAATGCTAATCCTTTGGAGGACTTTGCTTCAGCAAAATCAAAAGCTTATCTC
AGGCGAGAAGTCATCGTGTGGGGTGACTGTGTCAAGCTACGGTACGGGCAGGGCCCGTCT
GAGAACCCGTTTCTGTGGGACCACATGTCGAAGTACACGCAGCTGCTAGCTAGTCTTTTC
GGCGGGTTCAGAATCGACAACTGCCACTCCACCCCGATTCATGTTGGAGAACGCTTGCTG
GATGTTGCACGACGAACGCGACCAGACTTATATGTATGCGCGGAGCTGTTCACGGGAAGT
GAGGAGATGGATACCTACTTTGTTAGTCGATTGGGGATCAATAGCTTGATCAGAGAAGCG
ATGAATGGCCATGATCCCAAGGACCAGAGCCGCTTGCTTTACAACTATGGCCTAGGGAAA
CCCATAGGCTCCATGGATACCGACTGCCTCACCGAAGAGTCTGATGTAGTGATTTCATCC
AAGGATGGGAAGTCCAAATTGAAATGCGAGATCGTGCCATTACATGGCTCTAAACCTCAT
GCGTTTTTGATGGATTGTACTCACGACAACGAGTCTCCGGCTCATAAAAGAACCGCTAGA
GACGCGATAGCTACCGGGGGACTTGTTACATTTGCGTATTCAGCTATCGGGTCAAATAAA
GGTTTTGACGACTTGTATCCCAAGCTTCTAGACCTGGTGAATGAAAAGAGATTGTACGAA
ACGGTCACTGTTGGAGAAGGAATAGGAGAATGGAAAAGAGTGTTGAATCATTTACATACA
GAAATGGCTTTGAAAGGCTTTAAAGAGGGGCATTTCCACCAAGAAAACGATTATATCATG
GCACACCGAGTCCACCCCTCAACCCACCAAGGATATTTGATTGTTGCTCATACAGCATTT
CACGGGCACTCAAATGATAGGGGTTCCATCGCGCCCATGAAGCTTCGAGAAACAAAAGCA
CGCTACATACTGGGTTCCAGCCTAGAAATCCTATCCCACGAGGACCCGTCCGATCAAAAG
GATCTTAAAGGCTTTAGATCAAAATTGATACCCATTTCTATGGATAGTGTTCCGGACCTT
GTGAAACTAGGATCGGATTCTGATGGTTCTTTTGTAGAAATCATTGTGCCAGACAATTTT
CCACCTGGCAGTTTGATGTTATTCCAGACATGGATGGATGGATTGAAAATCGATGGACAA
GGAAAAAACGGGTCTACTCTAGAATCTTTTGTTAGATCTGGCGCGGATACTAAGTTTGCG
GAGCTGGACATAGTGGATCTCAACGTTGTCTTGTACAGAACAGATGGAGAAGAACGTGAT
TCGACTGGAGGACGTGACGGAGCTTATGCGGTACCTGGTCTTGGTCAAAATGCCTATTGT
GGGCTCGAAGGATGGATGCATCATTTGAAATACGTCATCCGCACTAATGATCTCGGCCAT
CCCCTCTGTGCCCATCTGAGAGACGGATCCTGGGCTTTTGAATATGTGTTGGAGCGATTA
CGCAAACAATCCAACCGGCATCCAAAACTCCGGGCACCTGTCGAATGGTTCGAAGAGCGG
GTAAAACTGATCAAGGCCAAGATACCAGCTTTCCTTCGACCGAAGTACTTCTCGCTTCTA
ATTTACACGGCGTACAAGGCAAGCCAAGCAAAGGTGATCGATCAATGTTCTCCGTTCATT
CGACAAGGAACTACATTTGTCCACGCATTGGCGATGACTGCGGCTCAAATGTATGGCTTG
GTACCCTCAGCCTCCCTTGACCCTAAAGAGAGTGTGGCTTGTGTCGCAGCAGGCCTCCCT
CATTTCAGCACAGGCTGGGCTCGAACCTGGGGTAGAGACTGTGCGATTAGTTCGAGTGGT
CTTTTTGTCAAGACTGGCTTGTCAGACGTTGCCCGTGCCCACTTGCTCTGTTTCTGCACC
ACATTGAAACATGGGTTGGTGCCAAACCTGCTCGATTCGGTGCGCACGCCTCGCTACAAC
TCCCGCGATTCGCCCTGGTTCATGCTTCAACTTTTGCAAGAGTATGTGAAGTATTCGGAG
GAGGGAGAAGCTTTCTTGTCTGTTGAGGTCAAGAGGAGGTTCCCAAGCTCAGATGAATGG
GTGCCCTGGGATGATCCGAAGGCTTATTCTGAGAAACTCAGTGTTGGCAGATTCATTGAG
GAAATCCTGCAGCGACATGCAAGAGGTCTTCACTTTCGAGAATACAATGCCGGGCCAGCG
ATAGATGGACAAATGAGTGATCGGGGGTTTGATATTGACATCCAAGTTGATTGGGAAACG
GGGCTGATATCCGGTGGCAACGAAAAGAATTGCGGTACATGGATGGACAAAATGGGAGAG
AGCGAAAAAGCAGGCAACAAAGGGTTTCCTGGTACACCAAGGGATGGTGCCCCAGTGGAG
ATCACTGGTTTGCTATATAGTACATTGAAATGGGCTGAAGGACTTTCCAAGGCAGGCAAA
CTGCGCAAGAAGGGAGTGGAAGTGAACATTAACGGGAGGGAGGTAGAGATCAGCTATGGG
GAGTGGGCCAACCGCATCGAAAAGAGCTTTGAGAAGTGTTATTGGATACCTTTGGATTCT
AATGATGATAAAGACTTTTGTATTGATCCAAACTTGATAACCCGCCGCGGAATCTACAAG
GACGTCTATGGGACGCCCTCCGACCGAGCTCACTCCGACTATCAATTGCGCCCGAACTTC
CCCATAGCCATGACTGTGGCACCAAAGCTTTTTACACCTGCAAGAGCCTTGAAAGCCCTT
CACATTGCAAAAGAAGCCCTGGTGGGCCCTTTGGGTATGCGAACGTTAGACCCAATGGAA
GCAGACTACCGACCTAACTATGACAATGCAAACGATTCGTCGGACTGGCACGTCGCAAAG
GGCAGAAACTATCATCAGGGACCGGAATGGGTATGGCCACTTGGATACTATTTGAGAGCA
TTCCTTCATTTCGATGTCATGGTCGGAACTGGTCAAAAGAACAAGCAAGTAACAATTCAT
GAAATCCATTCCATCTTGACTGAGCATCGCCGACACATCAAGTCAGATGCGTGGGCTGGC
TTACCCGAGCTGACGAATGAAAATGGAGCGTTTTGTCGAGATAGCTGTGAAAGTCAAGCT
TGGTCAACTTCGACTATCTTGGATGCCCTGTTTGAAATTTATCAGCTGCAGCAGTGA
>GYA|c28123_g1;orf1 len=306  frame:-2  start:418  end:113  gi|748483855|ref|XP_011118048.1| hypothetical protein AOL_s00006g437 [Arthrobotrys oligospora ATCC 24927]&gt;gi|345570750|gb|EGX53571.1| hypothetical protein AOL_s00006g437 [Arthrobotrys oligospora ATCC 24927]
TCCATCCGAGCAATCAAATCCCTTTCCCCTCTCCTGGACCGTATCCTCGTCCAGCGAATC
CGCGCCGAAACAAAAACCGCCTCGGGAATCTTCCTCCCGGAATCATCGGTCGAAAAGCTT
TCCGAAGCTAAGGTTCTCGCCGTTGGACCAGGTGGATTCGATAGAGATGGAAAGAGACTG
GAGGTTAGCGTCAAGCCCGGTGATAGAGTATTGATCCCACAGTTTGGAGGAAGTCCTGTT
AAGGTTGGTGATGAGGAGTATGCATTGTTCAGGGATCATGAATTGCTGGCCAAGATTAAC
GAGTAA
>GYA|c25714_g1;orf1 len=1434  frame:1  start:541  end:1974  gi|331239315|ref|XP_003332311.1| hypothetical protein PGTG_14607 [Puccinia graminis f. sp. tritici CRL 75-36-700-3]&gt;gi|309311301|gb|EFP87892.1| hypothetical protein PGTG_14607 [Puccinia graminis f. sp. tritici CRL 75-36-700-3]
CTTGCAATCTGTGGCTGGTTTTGGCGGTTCTTTCTCTGGTCATTTCGTTGGGCATATCTA
TCCGCTCTCCTAGTCGTCTTCTGTTCAGTACATGGCGTCGTCAGCACAGCTTTAATCGCA
TTGGCCCTGGTCAGAGGAGGCTGGAAAGCGAAACGGTCGATCAGACACAGCCGCCGTGCC
GCGCTGGCCCTCGCCATGCTCGAGATCGTCCGCCAGTCCTCGACTGTCCGGCTCGCGTCC
TGGCTCGGGCTCTTCTCCTCACTCTGGACACTCAGCTACTCATTTCTGCGCAAACACAAG
GGCAGGTACGCCCCCTGGAACGCCTTTCTCGCCGGCTCGCTCTCTGGGATCTCTCTCCTG
GCACAGACCAAGGCCGATCGAAGGGAGATCGCCCCGAACGTGTTTTGTCGCGGACTGTAC
TCGCTCCTGATGTGCCACCCGCTCTGCAAGCTCAAGTACGGCGATATGCTTCTGTTTGCG
GTCTCGAATGCGCAGATGGCGATCGCATTCCTGCTCTATCCGACAACGCTCCCGCGATGG
TACTTCAACTGGATCGCGCGCGTCGGCGCGCTCAACGTGCGCTTTGTCGACCTGAACCGG
CAGCTGGACCGCGCCCAGGTCCCGCCGCGCGCCGACTGGCGCGCAGCCCATGCCCGGCTG
CTCGAGCAGGACACCTGTCCACGTACATGGCAAAACGAGCTGCGGATCCAGCGGTGGCTC
AACGGCCCCGACGCGCACGCGCGTAGGGGCGCGCCATGCGCGCTCAACCACTACGCCTAC
GACAGCTGTCTTGCCTTCAACCTCTACACCGTGCTTCACACAGTCGCTAAGATGGGACCC
ACTTACGCGATCCTCCATCTTGTGCCTGCCCTCATCTTTCGCTCGAAAGTCTTGCTCAAA
TCTCCGCTCACATTCATGAGCTCGATGGCCAAGAAGACGATCGCGAGCGCGCTGTTCCTC
GGCACGTTTGCCTCGGTGGCGCAGAACTGCTTCTGTGTGCCCAGCCAGCTCTACGAGCGG
TTCGGGCTCGTCGTTCGGGGGTCGGGGCTGTACGGCCTGATTGGGTTCTGTACGGGCTTG
GCGTTGTTGTGGGAGGAACCCAAGCGGAGGGGAGAGTTGGCGCTCTACTGTGCGCCCAAA
GCGCTGTACTCGGTCTGGGCGGTGCTAAAAGCGAAGCGTCTCGTCTGGAGCGTCGTCGGG
GGTGACGTGCTCGTGGGCGCGGTCGGGTGCGGAATGCTGATGCACTGCTTTGTGCACCAG
GCTGAGAAGATGCCGGCCCTTGCGAAGGGAATGATCAGTCAGCTTGTGGACCCCCATACG
CCCGGACGGACGAAGAAAAGTTTGAGCAGCAGCCGTGGAGGCGTTGGTGGATCGAAGAAG
AAGAGTGGTGGAGGAGAGGAGGAGAGGAAGGAATTAGTAGTCGGAAATACATAG
>GYA|c39075_g1;orf1 len=264  frame:-1  start:265  end:2  gi|762172600|gb|AJP90561.1| hypothetical protein H835_YJM1592B00350 [Saccharomyces cerevisiae YJM1592]&gt;gi|762188522|gb|AJP99852.1| hypothetical protein H748_YJM193B00350 [Saccharomyces cerevisiae YJM193]&gt;gi|762190464|gb|AJQ01778.1| hypothetical protein H753_YJM271B00351 [Saccharomyces cerevisiae YJM271]&gt;gi|762195807|gb|AJQ07107.1| hypothetical protein H767_YJM682B00351 [Saccharomyces cerevisiae YJM682]&gt;gi|762201954|gb|AJQ13238.1| hypothetical protein H803_YJM1381B00350 [Saccharomyces cerevisiae YJM1381]&gt;gi|762202758|gb|AJQ14010.1| hypothetical protein H805_YJM1385B00352 [Saccharomyces cerevisiae YJM1385]&gt;gi|762203145|gb|AJQ14393.1| hypothetical protein H806_YJM1386B00350 [Saccharomyces cerevisiae YJM1386]&gt;gi|762203908|gb|AJQ15154.1| hypothetical protein H808_YJM1388B00342 [Saccharomyces cerevisiae YJM1388]&gt;gi|762204285|gb|AJQ15530.1| hypothetical protein H809_YJM1389B00342 [Saccharomyces cerevisiae YJM1389]
CTTGCCTCGACTACGGTGATGACCGCCATGTCGCTGCTGATCAGTGTAGGTCTCACCTTG
AGCGTATCCTTTTTACTGGTCACGGCCACTTTTGTCTATATTGCCGCATTCGCCATCGGT
CTGGGACCCATCCCCTTCTTGATCATTGGTGAGCTATCCTACCCGCAGGATGCCGCTACA
GCTCAAAGTTTTGGTACTGTGTGCAACTGGCTTGCCACCTTCATCGTCGGATACCTCTTC
CCGATAGGCCACGGCCTCATGGGC
>GYA|c5892_g1;orf1 len=210  frame:1  start:1  end:210  gi|599395353|ref|XP_007411340.1| hypothetical protein MELLADRAFT_88096 [Melampsora larici-populina 98AG31]&gt;gi|328856296|gb|EGG05418.1| hypothetical protein MELLADRAFT_88096 [Melampsora larici-populina 98AG31]
ATGCAAGCTGCAAAGGACGCTGTTGCCTTCGTTGGTGACAAGGCCAATGAGCTCGCTTCT
GGAGCATCGAAGGAGGCCAACAAGACGGTTGCCAAGGACAGTGACCAAAGCCTCGGCACT
AGGGCTTCAGCAGCTACAGACGCTGTGGGTGACAAGGCCAACGAACTAAAGGACGGAGCA
TCCGCTACAGCCAACAAGGAAAAGGCCAAG
>GYA|c24093_g1;orf1 len=1137  frame:2  start:92  end:1228  gi|331245497|ref|XP_003335385.1| hypothetical protein PGTG_17238 [Puccinia graminis f. sp. tritici CRL 75-36-700-3]&gt;gi|309314375|gb|EFP90966.1| hypothetical protein PGTG_17238 [Puccinia graminis f. sp. tritici CRL 75-36-700-3]
TCCCGTTCGACGCGGACGCCGGCGGCCCGGCGCTCCATCTTGCGGCTTTTGCCCAGCAAA
GCCGCCGCACCCATGGCGTCGGTGCGCCCTGGTCTGGATCCGAGCCGCACGCCGGTGCGC
ACCCACCCCACGCCCAGAAACGCCACCGGGCCACCGCCGGCCGCTCATGTCCGCCCCGCG
CCGTCGGCTTCCGGCTCTCCCGAGTCATTCGCCGAGCATACGCTTCCCGGCTCGGCGGAT
CTTTCCCGCCGGCTGAGCGCAAACCTGAGCGTGTTCAAGCACAACACCTCCGTCCCGGCG
GCGGCAGCCCCTCCGGGCGCATCATCTCCCCCACTCGACCAGCACCTTCTCCAGCATCTC
ACACAGCTCATCCAAGACAACAACAACCATACTCTCGCCTTTCTCGAGGGCTCGTTCCGC
AGATTGCTTGCTGATTTCCTTGACTCAATCCACACCCATGCCGCCCTTGAGCACTGCAAC
CATCAGCTCGGAGAGATTAACAGGCAGTTCCTTCGCAATGCGGCTAACCTCAACGATGAG
GTCCGCATTCGAGTCCATGCGACGCTGACACAACAAAAGCTCGCGCTTGAGGCCGAGAAG
CGGGTGCTGCTTGTGCGCCCGCCGCTCCAACCTCCCGGGCCGTGCCCAGCTGACGCTGTG
GACCAGTCTCCCGAGCCCGGCACCGCCCTGGCCGGCACCGCGCTCTCCCAAGGCCTATCT
GGAGTTGATCCCACTCTGCTCGACAGCCGTTGTGCATTTCCGAACCACATCAATCCCAGC
ATCCTCAGCTCCTCAGCTCCGCCCAAGCGTGCCCACACCGTTGCGTTTGAATACGACGAG
TCCCTCGTCGATGGTTTCGGCATCCCTAGCAACCCCTCCCGCACCGACTATCCACTCCAT
CGCCTTCCTTCCCGGCCCGGGGTCGTGTATGCTGAGCCTAACGACATCTCAGTCATCGCC
CAGCCTGGTCCGATCGCTTCCGGCTCCGATGACCATACTTTATCGTCTTTATCGCCTGCT
CTTGCCGATATTCAGGCCAAAAGCGCTGCTGCAAGCAAATCATCTCGTCGTCAATCTGCA
ATCCTCCGAAACTTAGTCAGTGCTGCGCTTGGGAAATTGATCGGTCAGTTGAAGTAA
>GYA|c24093_g1;orf2 len=528  frame:3  start:1236  end:1763  gi|331245497|ref|XP_003335385.1| hypothetical protein PGTG_17238 [Puccinia graminis f. sp. tritici CRL 75-36-700-3]&gt;gi|309314375|gb|EFP90966.1| hypothetical protein PGTG_17238 [Puccinia graminis f. sp. tritici CRL 75-36-700-3]
GAAGATGTAGAAAGGCTCGAGTGCCAAAAAGCAGTGAAGGTTATGTTCATAGCTGAGAGG
ACTCATGTGCGTGACATTGCAGCACAAGTGACCAACAACCAACAGACGCACTGGCCGGGC
TCGGACACCGAGGAGCGACTCGCGGCAATGGGGCTGCGCGTAGAGCTGTGGGCGGGCTCG
AAGCTGACCCGGGAGGTGCTACATAAGGGCCCGAAGAACATGCAACTCCAGCAGTGCAAG
CGCATCCTCCTTGAGCTGCAGCTCGGGCTCATTCGGCTTCAGGAGATCGAAGCCGTTCCC
CGCCCCTCAAAGAAACGCATCAGGGCCATCCGGCCTCCGAACGCCACGCCGGCGCCCAGC
AGCGACACCGGCCCTTCCCGTGGGGACGCGAACCAGGATCTCATCCAGAGGTACATACAG
TCCAGCCTCCACCCGAGCGGGCTCATCACTCAGGGAGATGAAGAATACACTGCCGATGAG
GAAGACCAGTCTCAAGACGAAAATGGGGCTGAAGAAGTCAGCGAATAA
>GYA|c11423_g1;orf1 len=285  frame:-2  start:287  end:3  gi|634351200|gb|KDE06400.1| histone H4 [Microbotryum violaceum p1A1 Lamole]
TTCTGTGTGAGGTTGAATTCAATTTCGAAGAAATCGTTTTTTGAGTTCAAAATGTCTGGT
CGTGGAAAGGGCGGCAAGGGTTTGGGAAAGGGAGGAGCCAAGAGGCACAGGAAAGTTCTC
CGTGATAACATCCAGGGCATCACAAAGCCTGCAATCAGGCGTCTTGCCAGGAGGGGAGGT
GTTAAGCGTATCAGTGGATTGATCTACGAAGAAACCAGGGGTGTTTTGAAGATCTTCTTG
GAGAATGTCATAAGAGATGCCGTCACATACACTGAACACGCGAGG
>GYA|c35164_g1;orf1 len=366  frame:3  start:3  end:368  CBL-interacting serine/threonine-protein kinase 21 OS=Arabidopsis thaliana GN=CIPK21 PE=1 SV=1
AACCCTAGACGGCGAATATCAATAGCAGAGATTGTTGAAGATGAGTGGTTTCAGATTGAC
TACGAACCTGCTTCTGGAATTGAATTTGATGACAAAATCAACCTAGATGATGTTCATGCT
GCTTTCAATTTGATTGAGGAAAATAACGCCGAAGCAAAGGTACCCCACTCAAGTTTCATT
AATGCTTTCCAACTAATAGCAATGTCACATGACCTCGATTTGTCAGGTCTTTTTGAAGAG
AAGGATGACAACAAGCAGAAAGCAAGGTTTGGATCCAAGCATACAATTGATGAAACTATA
AAGAAAATCGAGGCTGCTGCAAAGGATGTGAGCCTCTCAGTTGAAAGGAAGAACTCTAAG
ATGAAG
>GYA|c28289_g1;orf1 len=246  frame:-1  start:248  end:3  gi|403171213|ref|XP_003330442.2| hypothetical protein PGTG_11979 [Puccinia graminis f. sp. tritici CRL 75-36-700-3]&gt;gi|375169079|gb|EFP86023.2| hypothetical protein PGTG_11979 [Puccinia graminis f. sp. tritici CRL 75-36-700-3]
CGAACTTGGGACTTTTGGTCTTCTTTCTCGCTCGCCTTCTGCAACATAGGAGTGCTGTCA
GGGTCTTTGAGCAACATGAACGGAGCCATTGGAACGTCGGGGCCCATAATTATGACCATC
GGCTTTATTATCATGTCTTGCTTCATCCTTTGCGTCTTTACGACTACTGCAGAGGTGGCG
TCAAGTTTTCCAGTGGCTGGAGCCATGTTCTCATGGACATTCAAACTTGCGAGGGCAATC
CCACGT
>GYA|c27061_g1;orf1 len=399  frame:1  start:1171  end:1569  gi|403176953|ref|XP_003335562.2| hypothetical protein PGTG_16888 [Puccinia graminis f. sp. tritici CRL 75-36-700-3]&gt;gi|375172666|gb|EFP91143.2| hypothetical protein PGTG_16888 [Puccinia graminis f. sp. tritici CRL 75-36-700-3]
CTGCTTTCTTCACTTCTTTTGGAACTTGTGATCTTTCTTTTAAAAGCCATCTTGTCTCAC
TTTGGTATGCGGAGGATAGAATTCAGGTTGGTAGATGTCTTAACACCAGAATCCATTGGG
CCTCTATTAGATGACCATGAGCTGTTAGAGGGACTATCAAGCTATCTGCCATCAGGCTTC
AGGGCCGACAAGCAGTCAGTCCAGAAAGTCGTCCGGTCGGCTGACTTTCGAGCAGCAGTG
ACAAGTCTTGATCGGGCTTTGGGCGCGAATGGGGGCGCGGGTGACGACGGGTTGAGGATG
TTCTTAGTCCATGGACTCGGACTCGAGGGCGAGTGGGGCATGGGGGTGGAGGGATATGTC
GAGGCTGTGATGGCCAAGAAGGGCGGGCCAAAAGAATGA
>GYA|c27061_g1;orf2 len=435  frame:3  start:3  end:437  gi|403176953|ref|XP_003335562.2| hypothetical protein PGTG_16888 [Puccinia graminis f. sp. tritici CRL 75-36-700-3]&gt;gi|375172666|gb|EFP91143.2| hypothetical protein PGTG_16888 [Puccinia graminis f. sp. tritici CRL 75-36-700-3]
AAACTCAGCCAACAATATCGAAACGAGGACCCTCTGCGCTTCACTCCACTCAGAACTGCC
ATGGCCCGGTTATTTCAATTCAGAGCTGGCCGATGCGAACGCCGGGGTCAAACCAATCTC
GTTGATCCCTTGCCATCAAAGGGGTTGTTATATGTTGAGCACAACCCAGATGATGGTGAC
TTGCACCATTTGTGCTACAAAGATCTCGAATCGGGGGCGGTGATCGATGACTTCATCCTC
TTTGCTGGAGATGCATCATTCAAGAAAGTGCTCGTTCCTGACTCGAGCGCAGCAAGAGTC
TATGCGCTCTGCTTCTCCTCCTCGAACCAAAAGGTGCTCTACTGGATGCAAGACCCGGAC
CCCACAACCGACGTGGCTCATGTGACGCGTCTGAACCAACTGATTGACGATGATGACCAA
ATGCCGGTGGAGTGA
>GYA|c31168_g1;orf1 len=408  frame:3  start:3  end:410  gi|403171488|ref|XP_003330719.2| hypothetical protein PGTG_12256 [Puccinia graminis f. sp. tritici CRL 75-36-700-3]&gt;gi|375169204|gb|EFP86300.2| hypothetical protein PGTG_12256 [Puccinia graminis f. sp. tritici CRL 75-36-700-3]
GGCGACGACCACTGGGAGGATGTTCCGGATGAACAAACCCCCAATAACTCCTCCCGACTC
CGCGAGCTTGCCTCTTTCCGCCGGACCATTGGCGAACAGCGGCGCCAGCGGTTCTGGGAA
GACCAGATGACCGTTTTACTTCCCCTCTTTATCACGATGAAGGCCTGTACCAATAATTGG
ACCAACCACAAGACCTATAAGAACCTCAAGGTTCGCTATGATATGTGCCACTGCACCGGC
AACCACACCCGGACTCGCTGGATTGATGTCATAGACATCTTAGGGCAAAGTCGGCGCGAG
CTCCAGTTCTGTGATTGCATGAAGGACGTCGAGACGCTCCTCTGTCAAGGTTTTCTCGCT
TCGACCCCAGACCGGCCCCAAACAGCCTTTTCGTTACCGTTCCTACGC
>GYA|c30124_g1;orf1 len=258  frame:-1  start:260  end:3  gi|767204870|gb|AJS83505.1| Gad1p [Saccharomyces cerevisiae YJM1326]&gt;gi|767216236|gb|AJS94843.1| Gad1p [Saccharomyces cerevisiae YJM1443]
GATGAATTGAGATTCAAACTAAAGTACCTCGGTGGCGTGGAAGAAACTTTCGGTTTGAAT
TTTTCAAGACCTGGATTTCAAGTTGTCCATCAATACTTCAATTTTGTTTCTCTAGGCCAT
TCAGGGTATAGAACACAATTCCAAAATTCTCTATTTGTTGCAAGAGCGTTTTCTTTCGAA
TTATTGAATTCGTCAAAATTGCCCGGATGCTTTGAAATTGTTAGCAGTATCCATGAAAGC
ATTGAGAACGATTCCGCC
>GYA|c37450_g1;orf1 len=255  frame:2  start:2  end:256  gi|331230279|ref|XP_003327804.1| hypothetical protein PGTG_08571 [Puccinia graminis f. sp. tritici CRL 75-36-700-3]&gt;gi|309306794|gb|EFP83385.1| hypothetical protein PGTG_08571 [Puccinia graminis f. sp. tritici CRL 75-36-700-3]
GAGATCCGGACACCGCCGGAGGTGCGGACGGACGAGTCGGAAACAGCGACGGTGTTGCGG
GAGCGGGCGGAGGCGGTCCGCCGGGTGGTGCGGAGCCTCGAGGACTGGCGGACGGCGCTG
CGGTGCGCGGCCGAGCGCGCACTGCTCCGCCGGCTCGAGGGCGGTTGTAGCGTGCCTGTG
GGCGTCCGGAGCGTGCTCTTTGACTTGCCGATGCCGTGTCCGTGGGCGCCAAAGGCAAGG
CTGACGCTGACGGGC
>GYA|c18865_g1;orf1 len=570  frame:-3  start:570  end:1  gi|751721029|gb|KIM70017.1| hypothetical protein SCLCIDRAFT_18998 [Scleroderma citrinum Foug A]
TCATTCTTCTTCGAATTTTTGATTGATTGCCAACCCAAGAACAAAATGCATTCCGAGACC
ATCGATTTCGAGAACAGTGCTCCCGACGGCACCCATCCCGACCTCAAGCGTGCCCGTGCG
ATCCTACAAAGACGCAGTACGCGTGCGGTGAAACTCGAGAGACGGAAAGATGCGCTGAGG
CTATATATGAACGCCTTACCTATAGAACTGTTAATGGAGATTTTCGAGAGCTTCACAAAG
AGTCTCTATCCTGTGTCAAGCAACGCACTGGTAGCTTGTAGTCTGGTTTGCCGCAAATGG
TCAGTGCTGGCTCAAAAGAGGTTGTTTAACCACGTGGCGCTGTTCTCTTACCATCAAATC
TCAATGCTCCGAAGAACCCTAACGAGTTCGAATGAATTAGGCGGGTGGTTGCGTCGCATC
ACAGTCATTCTTCCGCGAAGGAACCCCGGAGCACCCGCTCCTGTTGCCCGGAGAATCGCC
GAGTGTTTGGAGCGCACACCCAACCTCAAGCACATCCGCTTGCATATCAGCGACAGAGCT
CTTCTCAACGATGCAATCATCGAACGCCTC
>GYA|c20771_g3;orf1 len=621  frame:1  start:1  end:621  gi|403158549|ref|XP_003319254.2| hypothetical protein PGTG_01428 [Puccinia graminis f. sp. tritici CRL 75-36-700-3]&gt;gi|375166354|gb|EFP74835.2| hypothetical protein PGTG_01428 [Puccinia graminis f. sp. tritici CRL 75-36-700-3]
CATGAATTGAATAAGAAGAATCACTCGGCCTGGGATGATTATGTCGCCAAGCACTCATTT
AAGATCACCGTTAACAGCTACAAATCAACGCTTTCTCAAACTCGAAAGAAGCACATCATC
GAGTCACTTTCTTACATGGATTTCCAAGGCCCGATCCTACTCCATGAACCAGATGTCGAG
ATCATGATCAGTGAAGAACATTATAGTGCCGACGAAGCCGATGATCGTACCCCTGCGGCT
GGCATAGAGCAGGTGAAAAGGATGTCAAATATCAAATTAAGACAGGTGTGGTTGGGCGAA
AAAATTTGCGATGGACAAAGGGGTTTGATTGACAGGTTCGATCTCAAGAAGCGCATTTAT
ATTGGCAACACTTCCATGGAAGCAGGTCTTTCGCTGCTGATGGCCAACCAAGGATTAGTG
GGACCTGCAACCTTTGTCAACGACCCCTTCACAGGAACTGGTTCGATGCTGTATGCTTCC
GCCTGGTTTGGAGCATACGTGTTCGGAAGCGATATCGACGGCAGACCGATGAGAGGAAAA
GAACACTCGATACATGATAGCGCAAAGCAATATGGCGTATCAGAGAAATTGGTTGATTGT
GCGGTATTCGACATGACACAA
>GYA|c38010_g1;orf1 len=537  frame:-3  start:538  end:2  ATP synthase subunit b, mitochondrial OS=Drosophila melanogaster GN=ATPsyn-b PE=2 SV=2
ACTATGTCGTTGAGCCGCTGCCTTCCACTGGGCCAAAACGCCCGTGTCATCATCATCCCA
GCCCGATTGGCCCACGCCGCTTCGACCCAGGCTGCCGCCGCCACCGACGATGCCCCAAAC
TTCTTCCAAAAGTTGGCTCACCGCTTCCAAGGAGTCCCACTCAAGGGAGAGGCTCACGCT
CCAAAGTCAATGTTCGAGGACTGCAACAAGGAATGGTCTGCTCCAGAACCACTCCCAGCA
ATTCCAAAGGACTTCAAGGAGCATCCAGATCGTGACTTGGTCAACTACCCATACCCAGCC
AGACCAATGTATCCACCAAAGTCTCGTCTTCTCATGATGCCAGACTCGTGGTTCACCCCA
TTCCAGAAAGTTACCGGAGTCTCCGGACCATACCTCTTCTTCGGAGGACTCTTCGCCTTC
CTTGTCAACAAGGAGTTGTGGGTGTTTGAAGAGCAAGGGCACATGACTGTCGGATGGATT
CTGTTCTATCTTTTGGTCACCAGAACTGCTGGATACAAGATCGACCAAGGATTGTAC
>GYA|c27273_g1;orf1 len=6672  frame:2  start:2  end:6673  gi|331249657|ref|XP_003337444.1| hypothetical protein PGTG_18866 [Puccinia graminis f. sp. tritici CRL 75-36-700-3]&gt;gi|309316434|gb|EFP93025.1| hypothetical protein PGTG_18866 [Puccinia graminis f. sp. tritici CRL 75-36-700-3]
GCTCGTGACCAAGACCAACGCCAACTCCAACCCAAGCTCCATCTGACCAGCTCCACTCCC
GAATCCCGATGCCATCGTCCACCAAGCCAAATGGAATCCAAGACTCCCCTCAGGCAGTCC
TCTCTTGCCAATCCTACCTCATCCTCATCCTCAATCACTCGCTCTCCACACCAATTCCAG
TCAGACCGCATCCAGCCCTCAAACCAGCTCCCAACCTCGTCCCTCAACCCAATCAGCTTT
GCCAACATCAAGCAGCCGGCTCATCCCTTCTTCTCAAGCCCACCTCCTCAGCCTGGTGCC
TATCCTGATCACAACAACAACCTCTTCGAACCATCCCACCAAGATGATCTTCCATTCCAG
TTCAACAACCACCACCACTTTGCCTCCCCCCAGCCATCCCGCTCTCCATCAACCTCAATC
TCTCACCATCCCATGCCATCTTCAAGCTCTCAGGCTTCCCATTCAACCTCCATCCCTCCT
CAATCTCTCCAAAGCCTTCCAATCCATCCAACTCCTCCCTCGGCTCAAAAGAAACGCGGC
TTCTTTGGCATGCTCAGAAAAAAGGCCAGTCGCCCCGACATCCATGCCATCGATGATCCC
CATCACATCCCTACCGCTTTCCCTGAAGAACTCGCTCATCCCTCAAACAAGATCAAGAAC
CTCACCGGCCTCACTGACGAGGAATGGCTCGCCCAGCAGCATCACCAGCACCCCTTCCAC
TCTCACTCCCAATCTTCCCTCCCCGCCTCTCTCGCCTCCTCCTCCACCCCCAAAAAACAG
CGCATCCGAAAACTCACCGGCGCTGGCTCTCTCGGCTCAAAGGACAAGGCCATCCGTCCC
GATCAGCCTCCTCCCGTCTCCCAGCCGCCCGGATCCCTTGGCCCATCTGCTATCACTCAC
TCCCCTGCTCCTGCCCACCAAGCAATCATCACCCTCGACACAAACCTCGACCAAATGGAG
GGCATCATCAACCGTGACCATGTGGCCCTCCAGCTCCGTCGCACAAGCAGCATGAGCGCC
ACCACAAGTCTCCTCAATGCCCCTCGCGACCTTCTCCCTGCCCCCACTACCACCCTTCAA
TCCTCATCCCAAAATGACAGCCCCACCCTCGCCACTGGCGGCACGCTCTTTGCCGACCCC
TTCAACCCCGGTCGCACCCTCGGCTCCCCCAGCTATTCCCCCCGCCCCCCGCCCTCCTCT
GCCAACGACCCCCCCGCACCCGTCCCCGCGCGCCCCGACCCCATCCATTCCGCCCATCGC
CAAAACCGCAGCCTCGGCGGATCGAGCGTGCGCGACTTGGTCCACCATGCCGCCCAGCGG
CGCGGCAGCCAGGCCAGCCAGACCAGTCAGCACAGCACCCCCGGCCCCGCCCATCCCTCC
GAGCACACCAAGCCTGCCCACACCCCTACCCCCAGCCGCTCACTCGTCCCGGCCGCCCAC
CAGCAAATCTCACCCTCCCGCAAGCCGTCGGGCTACCAGGCCAGCTGCCTCGGCCAGAGT
GCCATTGCCCCTGGTCCCCTCTCACTCGCCGGGCCCTTGAATGGCCAGGGATCGGGCCTC
AGCGCCGGCATGGCCCTCGTCGCGGCCAGCACATTGACCGGAATCGGTGGCAGTCTCGCC
GGCGGCAACCCCCCGCCCAGCGGCCTCGGAGGCGCCATGGCACCGGCCAACTGGACCGCC
CCCGAGAGTTGGGCCGTCAACCCAATGGACGGCAACGAGGGCGCAGACACGGACGCGGAC
TCGTCCGAGGAGGACTCGGGCCTCCAGCCTGCCGACTTTTACGGGCCCCACCACGACCAG
CCTGACGGACTCGAGCCCGGCGCGGTCGCGCTCGGCACAAGGTCCGGTCTCGCCGGCGCC
CAGACGAATGGCAGCTTCAGCGGCGCCAGCACTACTACCGCCTACTCGCTCGGCGCCATG
ACGACTGGTACCTCGATTAGCGGGAGCCTGTTTAGCTCAACCACCGTCGCTGGCACCAGC
GCCAGCACACATGCCGGCCTCATGATCCCGACCAACAACCGGCTAGGCTCGATCGACGAG
AGCGCAGCCAAGTCGGTCGGCTTTGGAACACCGGCCCTCGGCGGGCCCGGGGCCCCCAAC
AGTCGCAGACCGTCGGATGCGGGAGGGGTGAGCCTCTTGAATGGCTCAGATGGCAGCGGT
CATGGGTCGAGAGCGGCAGGAAATTGTAATGTATCGGGATCGATCTTGAATGGCAAAATC
GGTGGGGCTACGAGGGCTATGCCTGCTGATGGGTCCAAATCGTGGACGATCAGAGTGTCT
AGATCAGATGGCTCATTCACAACGCTCTCTTGCCCGTTAATGTATACAACTTCAGAGATC
TGTAATCAGTTGGGTAGGAAATTGTTTAATCAGAAACCACCGACCAGTTATAAGCTTTAT
ATCAAGGAACGAGGATTAGAGAGAGTGATTGGACCAAATGAGAAACCGCTAATGTTCCAA
AGAAGGAGACTCGAACAGGCTGGTTACACGGTTGCAGATCGGTTGGACGATGTGGGGAGA
TTGGATTATTCATATCTGATCAAGTTCATCTACAAGGAAGAATCATTAACTGCTGTTGCT
GGTGATGAGGATTTTCATGAGAATTATGAGTTTGTGGATTTACAGGCGCGGAGTATTCAA
GCGATACCGATTGTGCTATTCAACCATGCGCCATTGCTGGTGAGCCTGAACCTGTCCAAG
AACCCGAAGCTGGACATCCCCTCGGACTTTATCCAGCTCTGTACCTCGCTCCGGGAGCTC
AAGCTCTGTCACATGGGCATGAAGCGCGTCCCGCCCTCGATCAGACAGTGCCACAGTCTC
AGCCGGCTCGATCTGTCCAACAATCGGATCGTCGACCTCGAACATGCCCGTCTGGATGAC
CTTGCTGAGCTGATGGCGCTCAAGGCACACAACAATCGGCTCTGGACCCTGCCAGAGTAC
TTTACAGACTTTAGGAACCTTCGGTTGTTGAATATCTCGAATAACAAGTTTGAGAGCTTG
GCGAGCGTGATTTGTCAGATTGAATCGCTAGTCGATTTGGATATCTCGTTTAACATGATC
ACCTCATTGCCAATGGAGATTGGACAGCTGAAGAATCTCGAGCGATTTGTCTTTCTGGCG
AATCCGATCTCGAGTATCCCGAGCACGTTTAGTGGACTGAGACAGCTGAGGGAGCTCGAC
TGTCGACGGTGCTTGTTGGGGGACATTGCGATCTTTAGCGAGCTACCGAAGCTGAAGAAG
CTCCTGTGTGAGAACAATGCGGCGACGATCCTGGACGGGAAGTTCAACTCGCTCCAAGAG
CTCAACGCTGGCAACAACTCGATCACCCGGCTCTTGCTCGTCGGCACCGGTGCGACGCTC
GTCTCGCTCAACGTCTCGCACGCCAAGATCTCATCGCTCGGACAGGAGTTCTTTGACGCG
CTGGTGTCGTGCGAGAGTCTGAACCTGGATAGCAACCAGATCAAGTCGTTCTCGGAGGCG
TTTAGCCAGCTGACGAACCTGCGGAACTTTTCGATGAAGAACAACCAGCTCACCTCTCTG
CCAGACTCGATCGGCCAGCTCCAAAGGCTCCACACCCTCGACCTGGCCAACAACAACCTC
GGCGCGCTACCGAAGACGATCTGGAGTTGCGGTCAGCTGATTGTGCTAAACGTGAGCTCG
AACCTGATTGATGAGTTCCCGATGCCCCCACTGGCGCTCTCGACGAGCGAGCCGGCTGAG
GATGCCAAAAAACCATCCGGGACCAACGCACCCCTCAACCCCACCAATCGGACCCTACCC
CCACTGTCGAATAGTCTCCAGGAGTTATTCTTGGGTGACAATGGTCTTGGGGATACCGTC
TTTAGTCCGATCTCACTCTTGAGTGAATTAAGAGTGCTCAACTTGAGCTTCAATGATCTC
TATGAGATCCCATCCTTGACGTTATCGAAATGTGAATCATTAGAAGAACTCTATCTATCT
GGAAACTCATTAACTTCATTACCTGGTGAAGATTTCGAAACGTTGAGGAACTTGAAAACT
TTATTCGTGAATGGAAACAAGTTACAAACTTTACCAGCTGAATTGGGTAAACTAAAACAT
TTAGAAAGTTTAGATGTGGCTAGTAACGTTTTGAAATATAATGTTACAAATTGGCCTTAT
GATTGGAATTGGAATTGGAATTTGGATTTACAATACTTGAATCTATCAGGTAACAAACGA
TTAGAGATCAAACCAGCAGCAGGACACCAACAGGATGCAGTAGCAGCAGCGAAGCGGAAG
AATCTATCCAACTTTAATGCGCTCCGACGGTTACGGGTGTTGGGATTGATGGATGTCACC
TTGACGACGCCATCGGTACCGGATGAGAGTGATGATCGACGGGTACGGGTGACTCAATCA
GAGGTGAGCTCGATGGGATACGGGATTGCGGACTCGATGGGCAGGGAGGACTATAATGTG
GTGGGACTGGATATGATCGTGTCCCGGTTCAGGAACAAGGACGACGAGTCGCTATTCGGG
CTATTTGACGCACACTCCAAGACGCCATTTGGCGGCGGTCGGCTGGCCAAGTTTATGCAT
GATGGCTTCTCGACCACGCTCGCTGGCGAGCTACGGAGGCTAAAGGAAAACGAGCCGGTT
GAGGAGGCCCTCAGACGGGCCTTTCTCAACATCAACCGCGACTATGGCAACATGGTCACT
GGCCAGTTTGATGCCCGCCGAAAGGGATCCAACGTGTCTCTGCAGCGCTCAGAGCGGCCG
AGCATCACGGCTGCGAATGCGGGCGTGGATGCAAAGTGCGGGGCGTCTGGGGTGGTGATG
TATGTGGCCAAGAAGACGATCTATGTTGCCAACGTCGGCGACGCGCTGGCGGTGGTGGCG
AAGCGGGGCGGGGCAGCGCTGCCGCTGGCGAGCAAGCACGACCCGTTTGACGCTGAGGAG
ATTGAGCGGATCCGGTCTGCCGAGGGCTGGGTGTCCCAGAAGGGCCTCGTGGCCGACGAG
GTGGAGGTGTCGCGCTCGTTTGGGTACTTTCACGTCCATCCGGCCATCAATGCCCGACCG
TCGGTCTCGACGCTCGAGCTGTCTGATGATGATGAGTTTATCATCATCGCCAACGCTGGC
CTGTGGGCGCACATGACCTACCAGGCGGCGGTGGACGTGGCGCGGGCGCAGAACCGGAGG
GCGGACCCGATGATGGCGGCCCAGAAGCTGCGGGACCTGGCGCTATCGTACGGGGCAGAG
TCGAACCTGATGGTGATGGTGATTGCGCTGGGGGACCTGTTCAAGGCGAAGCGCCGGCTG
ACGTACCGGGGCGCGGGGGGCGCGCAAATCGACGAGGAGGCCTACGGGGCGACGCGGGTG
GCGGCGCGGCGGGGCCAGCTGCTGGACGCGCCGGGGGAGAAGTATCTGACGCTGCTCGAC
CAGGAGGTTGCGCCCCCGACGGGCATGGTCGCCCTCGTCTTTACCGACATCCGCAACTCG
ACCTCGCTCTGGGAGACGAACCCGGGGATGCAGTCGGCGATGCGGATGCACAACCAGCTG
CTGCGACGACAGCTACGAGCGATTGGGGGCTACGAAGTCAAGACGGAGGGGGACGCGTTC
ATGGTCTCGTTTCCATCGGTCACGAGCGCACTACTGTGGTGCTTTACGGTCCAGGTGGAG
TTATTGAGGGAAGACTGGCCACAGGAGATCTTGGATAGTGAGGATGGAAAGGAGATATAT
GATTCGAATGGGATGCTATGTTATAGAGGACTCTCGGTTCGGATGGGGATCCATTGGGGC
AACCCACATTGTGAGGCGGATCCGATCACGAGACGGATGGACTATTTTGGACCGATGGTG
AACAGGTCAGCGCGGATCAGTGGGGAGGCCAAGGGGGGAGAGATCACGGCATCACTTGAT
GTGATTGAGATTGTGAAGACGCTTTGTTTTGATCGATCAGAAGACGAGCCATCTGAACAT
GGACATGGCGACAAGGCGAGCAGCGTGCTCGGAAACGAGCCCGAGACGGTACTCGATCCA
GCAACACGAAGGGACGTGGCGTCGATTCGAAAGATGGGATTCGGGATCAGTGAGATTGGA
GAGAAGCGATTGAAAGGATTGGAGATGCCCGAGTTGTTGTCGTTGATCTATCCGAGAGCG
TTGGCGGGCAGGTTGAATCAACAAGGAGCCTCGATCGGGGGACGGGATAGCAAGGTTGAT
GAGGTGTATGAACCGTCGCCGAGGATGTTGGATGTGAATCATATCAGACAGTTGGCGATG
CTGGTGATGAGGCTCGAAGCTGTGTCAGCGGCAACAGTACATGCACCATTGGGATTCAAT
CCATCAACGGTCACTGCTAGCTCATCATCATCATCATCATCAGGAGGAATCGGAGCAGCA
GCTGGGAACCCAACAGGAGGCGGCGGCTCGAGTTCGATGGCGACGACGAATCGACAACGA
GGACGACTGGTCCATCCACAGCTGGTAGCCTATCCGATCCGATCTGAATCAACCGATGAG
GAGCTCGGGGCGATCTTGGAGAACCAGATCATCAGGATCGAGAACGTGTTGTCGAGCATG
GAGTTGAGACAACTCGGGCCGGTGTATGATGTTCTGGTCGCGCTTGGAGAGGTTTGTAGG
ATCAAGCCGGGGGTGGTGAGAGGTGCGGTTGAGAGGTTTGTTGGGTTGGGAAGAGGGAGT
GGGTTGTTTTGA
>GYA|c5756_g1;orf1 len=987  frame:-3  start:1250  end:264  Ethylene-responsive transcription factor RAP2-2 OS=Arabidopsis thaliana GN=RAP2-2 PE=1 SV=2
GATTTTCAGGGTTTCAACGATTACTCTGATGGTGAGAACGATGGCGTCAAGCCCCTCGCC
TTTTCTGCTTCCAAGTCAGGGTTTTCTGATGGTCCTAGATCTGCAAAATCTGTGGATCTA
AATAAGCAGGCTGACAAAGCTGGTAAGAGAAAGAGGAAGAATCAGTACCGAGGAATTCGG
CAGCGCCCATGGGGTAAATGGGCTGCTGAGATCCGTGACCCAAGGAAAGGGGTCCGGGTT
TGGCTTGGAACTTTCAACACTGCTGAAGAAGCTGCAAGAGCCTATGATGCCGAGGCAAGG
AAGATTCGTGGCAAGAAAGCTAAGGTAAATTTCCCTGATGAAGCTCCATCTAATGCCCCA
AGGCATATAATCAAGGCAAATACTCATAAAGTACTTGCCAAGGAAAGCCCAATCTCTGAT
CAGCCTAGCCTGAACAACAATTTCAATTTCATAAACAACCTAGATGATGATTACTACATG
AATTTTGTGGAAGAGAAACCACAAACTAAGCCATATGCGCTTACCGATGCCTACCCTGCC
TCTGGAGATGGTGGGCTCAGTTCATTTACCCCGTCAGAGGGTACTACTACCCTTTATTTT
AATTCAGATCAGGGAAGTAACTCGCTTGGTTGTTCTGACTTTGGGTGGGGAGAATATAAT
GCAAAGACACCAGAAATATCATCTCTTCTTTCAGCAACTATAGAAGGTGATGAAGCTCAG
TTTGTAGAAGATGCTAATCCTTCAAAGAAACTGAAGTCTAGCCCTGTAGATGTGGCACCT
ATTGAAGAAAATAATGTGAAGAATTTGTCTGAAGAGCTTTCTGCTTTCGAGTCCCAAATG
AAATTCCTTCAGATCCCGTATCTTGAGGGCAACTGGGATGCTTCAGTGGATACATTCCTT
GGTGGAGATGCAACTCAGGATGGTGGAAACCCGGTGGATCTTTGGACCTTTGATGATCTT
CCTTCCATGGTGGAGGGAGTTTTCTGA
>GYA|c40778_g1;orf1 len=219  frame:-3  start:221  end:3  gi|768683489|gb|KJJ13339.1| Ankyrin repeat protein [Penicillium solitum]
TTCGAGTACGTGCGTCCGGACAAGGGCTATCGATTCTTTGTGGAGCAAGTCAGCCACCAC
CCACCGATCGGAGCTGCGTGGGCCGAATCGCCCAAATGGGACTACTGGGGTGAATCCTCC
CTCAAGTCCAAGTTCTACGGAAAATCCTTCGATATCAACCTGCTGGGCACATGGTTCCTG
AAGCTGCGACCTTCTACCGGTGGAGAGGAACTCTACACC
>GYA|c3504_g1;orf1 len=204  frame:2  start:2  end:205  3-ketoacyl-CoA synthase 10 OS=Arabidopsis thaliana GN=FDH PE=1 SV=2
ATCCCCGACTACAAGCTCGCATTCGAGCACTTCTGCGTCCACGCCGCCAGCAAGACCGTG
CTGGACGAGCTGCAGAGGAACTTGGGATTGAGCGACAGCAACGTGGAGGCTTCGCGCATG
ACCCTGCACCGCTTCGGCAACACTTCGAGCAGCAGCATTTGGTACGAGTTGGCGTATTTG
GAAGCTAAGGAGAGGGTGAAAAGG
>GYA|c37343_g1;orf1 len=156  frame:3  start:3  end:158  gi|748528209|ref|XP_011127964.1| hypothetical protein AOL_s00215g460 [Arthrobotrys oligospora ATCC 24927]&gt;gi|345560599|gb|EGX43724.1| hypothetical protein AOL_s00215g460 [Arthrobotrys oligospora ATCC 24927]
AATTGTACCGTCGTAAAATCAGCTCTACAAACAATTTACCAACATCAGAATCAAAACGCC
GCCTTGCATCCGGTTGGAGCCGTTGCCTCCACCAGCAGGTCATGGCAAGATATCCTTTGC
GGTTTCGGAGTCCAAGTGGCACTTTTTGGGTTTTAA
>GYA|c17097_g1;orf1 len=690  frame:2  start:41  end:730  gi|528893685|gb|EPZ33975.1| Actinin-type, actin-binding domain-containing protein [Rozella allomycis CSF55]
CAGGAGAAGATGGCGGGCACATCACACATCCCAGTGGAGGAGATGGAGGAACTGAGAGAG
GCCTTCAGTAAAGTGGATGTGGACGGTAACGGTCACATCAGCACCGACGAGCTGACACAA
CTCTTCAGGGTGGCGAACCTTCCTCTGCCGGGATACCGTGTGCGTGAGATCGTCCAGGAG
CTCAGCCGGACCATGGACCTCAACCAGGACGGCAAGATCACCTTCGACGAGTTCGCCAAG
GTGGTCCATGACCTGAAGAGCTCAGAAGTGGCCAAGACCTTCCGTAAAGCCATTAATAAG
AAGGAGGGCATCTGTTCAGTGGCTGGAACCTCAGAACAGTCTGGAACGCAGCACTCGTAC
TCCGAGGAGGAGAAGGTGGCGTTCGTGAACTGGGTCAATAAAGCGCTGGAGAAGGATCCG
GACTGCCAGCATGTTCTTCCTATGGATCCCAGCTCCAACGATCTGTTCACCGCGGTGGGC
GACGGCATCGTGCTCTGTAAAATGATCAACCTGTCTGTGGCGGACACCATCGACGAGAGA
ACCATCAACAAGAAGAAGCTCACACCCTTCACCATCCAGGAGAATCTGAACCTGGCGCTG
AACTCGGCCTCCGCCATTGGCTGCCACGTGGTGAACATTGGAGCAGAGGACCTGAAAGAG
GGCAGGCAGCATTTAGTGCTGGGACTCCTG
>GYA|c34638_g1;orf1 len=219  frame:1  start:1  end:219  gi|808374167|ref|XP_012192055.1| hypothetical protein PHSY_006062 [Pseudozyma hubeiensis SY62]&gt;gi|501309644|dbj|GAC98468.1| hypothetical protein PHSY_006062 [Pseudozyma hubeiensis SY62]
GAAAAATTTTATAAGCTAAAATCCCAGCTCCAGGGTGTAGCTCTTAGAATTCAGACTTTG
AAGTCAACACAAGCCATGGGGGAGGCAATGAAAGGTGTCACAAAAGCAATGGGCCAGATG
AATAGGCAGATGAACTTGCCATCTCTCCAGAGAATAATGCAAGAATTTGAGAGGCAGAAT
GAGAAAATGGAAATGGTTACCGAAGTCATGGGAGACGCC
>GYA|c7371_g1;orf1 len=234  frame:2  start:212  end:445  gi|384486074|gb|EIE78254.1| hypothetical protein RO3G_02958 [Rhizopus delemar RA 99-880]
ATACCTTGGGATCCTCGGTGCCGAAGGCTGACAGTTTTGTGTCTTCCTGGGAGTTGGGTT
TGGCTCAGTCAAAGGAACATCAAAACGAGGTGTGCCTGCAACAAACTAGATTACAGATGT
ATAGGCCCTCCAGTACGTGGTCCTCCCCCGAGTTTGAGCAATAGACAGGACCTCCGTTTG
ACAGAACCCTTGGACCGCAATGGAGCCTTTGATGTCAACGGTACAGGGAGTTTG
>GYA|c7371_g1;orf2 len=240  frame:3  start:3  end:242  gi|384486074|gb|EIE78254.1| hypothetical protein RO3G_02958 [Rhizopus delemar RA 99-880]
GTACCGGCCCTCGAGACTTGGTCAGCTGTGGACTTTGCTAATGCCTTCATCCGCGCAGTC
TTTTTGTTGCATGGTCTACCATCCTCAGACCGATGGTCAGGTAGAGCAGACAAACGCCAC
GTTGGAAGATTACAACAACACTCCGTCGGCTTCCTCTCGGGTTTCACCTTTCTTTGCTTC
AAACGCTTTTCACCCCCGTTTTTGTTTAGATACCTTGGGATCCTCGGTGCCGAAGGCTGA
>GYA|c13600_g1;orf1 len=342  frame:-3  start:342  end:1  Putative cuticle collagen 155 OS=Caenorhabditis elegans GN=col-155 PE=3 SV=3
CATTCAGCAATGGACGAGAAGCAACGTCTTCAGGCTTACCGCTTTGTCGCCTACTCGGCT
GTTACCTTCTCGGTTGTCGCCGTTTTCTCGCTGTGCATCACCCTTCCATTGGTGTACAAC
TATGTTGATGGAATCAAGACCCAGATCAACCATGAGATCAAGTTCTGCAAGCACTCTGCT
CGTGACATTTTCGCTGAGGTGAACCACATCCGTGGATCTCCAAAGAACGCTTCCCGTTTC
GCCCGTCAAGCTGGATACGGAACCGATGAGGCTGTTGAGACCGGAAACACCGGATCCCAA
GGAGGATCATGCTCTGGATGCTGCCTTCCAGGAGCCGCTGGA
>GYA|c23849_g1;orf1 len=2559  frame:-1  start:2633  end:75  gi|403173182|ref|XP_003332282.2| hypothetical protein PGTG_14578 [Puccinia graminis f. sp. tritici CRL 75-36-700-3]&gt;gi|375170163|gb|EFP87863.2| hypothetical protein PGTG_14578 [Puccinia graminis f. sp. tritici CRL 75-36-700-3]
CCTTGCCCCCTCCAGACCGAATCCGATTCTTCTGCCCCCTCCCATCTACCCCCCGTCCTG
GCCGACAGTCTGCCCTATTCGATCTCCAACCGTAACCCCTCCATTCGCCAATGCCCTAGC
AAGTCTCCTCGCCATCGTCCTCTGCCCTCTGTCGCCCTGCCTCACACTTCTCTCGACGAG
CTCTCGGATTCTGAGCTCTCCGAACCCCCTGATCCACGCTCTCACTCTCCCCAACCCGCC
TCGCCCAGCGTCAAGCATCCCTCGCGAGACTTTATCACCTCGTTCAGGACTTCCCCCTCA
AGTGTCTCATCTTGCGAAGATGACAATCACTTTAAACCAAATCACAACCTCACTCTCGTC
AACCACCACATCTCCCACGCAGTCCCCCTCGAGCCATTCGACAACCAGGTGGGCGGTCAT
CATTCCATCTTTAGATTCTCTCGTCGGGCCGTTTGCAAGCCCTTGGTCAGTCGCGAAAAC
ACGTTTTATGAGGCCGTCGAGAGAGACCATCCAGAGTTGCTCGCATTCGTCCCTCAGTAT
CTCGGCGTCCTCAATGTTACTTATCGCAGGGCCAGCACCCCCCGCCCCGCCCATGGCGAC
TCGAGCCAAGCTCGCCTCAGCTCTCATCCCCCACCTGCCCGCCGTCGGCGCATCTTTCGC
AGGAAGGATGGCAGGAGCGGTCATGTCAGCGCTGATGAGGACGAGATCCCAGAGGTCACT
TTGAGCCAGAACCGACACATTCTACCCGACTCATCCCTTTGGAGCCGCATCGATCCCCCT
CTGGACTACATTGAGCCAACCGATGCACAATCCACTAACTCTCTCCTAGACCCAGACACT
CGTTCTGAGGCTGATCACCAATTTCAATCCGATCTCTTGACTCCGTCCTCTGGCATGGCT
CCAACTCCGCTCCAGATCCCTGGCTCCAAGCACGACCACGGCTCGCCTCTGACGCCATAC
AGCACTCCAGTCGGCTCACCCCTCAACAACATCCTCTTGACCGAACCCAACAATCAGTCT
GGCACCCCCTTCAACGCCCCATCACGTCCCACATCATCTCTCATCCGTCCCCCGGGCTTT
TCATCCCATTCAGCCATCCATGGCCGCGGCTCGACCCAGGTCAACCGCAAGCTGTGTGAA
CAAGTGCTGCGAGAGGTCTTCAGTAGCCCGAAACTCTACCAAGATGGCCAGCTCCACAAG
CCGCCCTGGAGAAATGGCCGCCGCACGTCCCATGTCGAGGCCAGCCTCGATTCCCTTGGG
GCGCCACCCCCGGAGATCTTTACGCCCCCAAAGAGCCCCAACTGCTTGCGCAGGTTTGGG
TACCTGGTTCCCGATCACTCGGCTGGCTCGCGAAGCCGCACGTTGGCGCAACCCAGTGAC
GGTCGACCCGAGATCCGGAGATCGATGAGTGATAGTCACATGATCAGGGAGCGGCACTCG
GAGCCCGCCCTCTCTGGAGGACCATCTGAACAGGAAGTCTCTAGCGTCCCTATACGCCCC
CAGGCCCTGCAAACCATCCCACCTCCCCGACGCTCCAAGGCGTCCCAGGAGGCATCTGGG
TCGCTGACATTTGAGCCTGCGCTGCCAGAGCTGGTGGACCAGCTCCAGCTTGGCCCCCTC
GTCGGGCCGGTTGGGGCCCCACTTTCCGCGGAACAGCACTCGCCCGTCCGGCAGGAGCAA
TTCCTGCTGATGGAAGACCTCACTGGCCGACTGCGGTGTCCATGTGTGCTGGACTTGAAG
ATGGGCACGCGGCAGTACGGGATTGACGCGTCGCCAGAGAAGAAGATTAGTCAGACGCTC
AAGTGTAAGCAAACCACGAGCGGGAACCTGGGGGTACGGATCTGCGGGATGCAAGTCTTC
AAAGCGTCGCAGAACAGGTACACGTTCCAAGACAAGTACTTTGGACGCCAGATTGGCACC
GAGGCCTTTACCCAAACACTTGCCCAGTTCTTCCACGATGGTCAGCGGTTCCTGGTGTAC
CAGATCCCAGAGATGCTCGCAAAGCTGTACCGCCTGGCGGGGATCGTGAGCAAGCTTGAC
CGGTACAGGTTTTATGCCGCCAGTCTGCTCTTCATATACGATGGCGACAGGGAGGCGCAG
CGGGCGTATGAGGCCTTTTTGGCGGAGCGTGCCGAGGGCGGCGGGAAGGGGCGGGCGGGG
GCGCCACGGGAGCGGCTGGCGCAGGTGCCCGAGGACAGCCATCCGGGTGAGGTGAACATC
CGGCTGATTGACTTTGCCCACTGCACGACGGGCGACGACTTTCTGCTCCCGAGCGAACCC
GCGCGGGAGGACGACCCCGGGCGCCCCCGAGCCACCTTCCCTCCAACGCATCCGGACCAG
CCCGACTGCGGCTTCCTGCTCGGGCTCAAGAGTCTCTGTGCGGCGCTGAAGGAGATGTGG
GAAAGCGAACGGCGAAGGGCGGGTGAAGGCGGTGTGGTTGGCCCGTTGGAGGTGTCTGGG
GCAGATGTTTGGGAGGCTATCTTTGGACCTGGAGCTGAAGATTGTGGAGTTGGAGAGGAA
TTTGAGATGCATGCATTTGCATCATTATCAACAGCATAA
>GYA|c34596_g1;orf1 len=423  frame:1  start:22  end:444  gi|646396698|gb|KDQ60950.1| hypothetical protein JAAARDRAFT_77074 [Jaapia argillacea MUCL 33604]
GGAAAAACCGAAGAACTGAATATGAGTGGTGGTTTGGATTTGGAGAGGGAATTGGAGGAG
CTGAGGGAGACTTACAGGTCTGGAAAGACTAAAGAAGCATCTTGGAGGAGGTCACAGCTT
AGGGCTTTGCTTAATCTACTTCAGGAAAGAGAAGATGACATTTTCCAGGCTCTCAAACAG
GACATTGGCAAACATCCTGTTGAGTCCTACAGAGATGAGATAGGAACACTGATAAAATCT
GTAAATTATGCTTTGGGATGCTTAAAGCAATGGATGTCAAGCAAAAGGGCTAAGTTGCCT
GTAGTTGCATTCCCTTCAACAGCAGAATTGGTTCCTGAGCCTCTTGGTCTTGTCCTTGTT
ATGTCATCTTGGAATTTTCCCTTTGGACTATCATTGGAACCTTTAATTGGAGCAATAGCT
GCA
>GYA|c27199_g2;orf1 len=2013  frame:-1  start:2015  end:3  gi|403162232|ref|XP_003322476.2| hypothetical protein PGTG_04013 [Puccinia graminis f. sp. tritici CRL 75-36-700-3]&gt;gi|375172519|gb|EFP78057.2| hypothetical protein PGTG_04013 [Puccinia graminis f. sp. tritici CRL 75-36-700-3]
GGTGAGGTCCAAGAGCCCTTCAAGCTGTCTCGCGAGAGATCGGATCAACTCAGACGGACG
CAAGAAGAGTGTCAGGCCTGGAAGGCACGTTTCGAAGAGACCCAGGACCGTCTCAACGCG
CTCGAGGGCGCGCAAGCGGACCGTGTGCGGGATGACCAGAGACGGCTCGAGGAGGACTAT
TGCGAGCGGATCGAGCAAATGGAGCGCGCCTTTGAAGCCGAGCTCAGACAGGCCTCGGAC
CAGACAGCCGCGCTCGAGGCCGCGAACGCCCAGAGCGCATCTGAGCTCGACGAGCGCGCG
GCCGCGATTGTGGCACTCCAACATGAGATGTCTCAGATGGACAGCGAGCTCGGCCGAAGT
GCGAATCAGCTGATGGAGCTCTCGTCGGCCAAGGCCGCGCTCGAGAGCCAGCTCGACGCA
AGTCGGGCCGAGCTCGCCCGGCTCGCGGCCGACAACCAGCGCCGGGTCGACCAGGTCACC
GAGCACTACCACACCATCCAGGCCAAGCTCCACATGGACCTCGACCAGATGTCTGCCGAG
TACCAGAGCCTGCTCCAGCAGTCATTTGCTGCCGGCACGGCTCCAACCGCGGCGGCGGTC
GATTGCAAGCCAGACTACGCACGGGAGGCTCAACAATTGAACGGGCAGGTCCAGAGTCTC
CAACGCCTCGTAGAGAGCTACGAGGCAGAAAAACGGGGGTGGGAAGCTGAGAGGAAGAGG
CTACAAGAAGCCGTGCATGATGCACATTCTCAAGCGCTCTCAAACGAACGATTCGAACCC
CATCACCTCTTCCACGACCAAAGCCTGACCCAGTTTCACTTGCCTACTTCGAGGCCCAAA
CAAAATACCAACACGGACGACGACGAGGAGGAGGAGGAGAAGGACGAGCATGGGTTCTCG
GACGCAATAGCGGATGAGGAAGAGCTCCCGTTAATCGATATCACGCTCACACCCGACGTC
GACGATGACGATGGCTTGGAGCTGAAGCCGGTCTGGGGCAGCCACGGGCGCCCGACGCCC
GATGCGTCGGCCGAGCGCATCCCTCAAGTCGACCGTGTGAGTCCGGTTGACGAGCCCAAG
GCTGGGCGGCAGTCTCTGGGCGACCGGCAGACGTCTGGAGCGGAGGAGGCGGCCGAGGAC
AAGGAGAGTCTGGTCGCAGAGCTGAACGCCAAAATCGCGGCGCTCGAGGCGCTTGTCGGG
CAACTCCAGTTGGCGGCTGCGAGCCAGGTGGAGGCGCAGACGGCTGACGCAGATGCGCTG
GCAGAGCTGCGTGCGGACTTGGCGCGGGTCGAGGCCCAGGCGGCTGGTGAGCGGGAGCAG
AACGCGGAGACGGAGCGCGAGCGGGCCGGAGAACTGGAAGCCGTGCGCGCGCAGCTGGGC
GCGGCCGCGGAGGCACGCGAGGCGGCGCTGGAGGCCGCGATGGAGGGGATTAAGAAGACT
TTGGTGGACGCTGATTTACATGAGAGAGTGCTCTTGCAGCTGGCGGGCTGTGAGGCTGAG
ATTGAGAGACTGAGACAAGAGCTGGAAGTTGCGCAAGAGAGCGGGCGTGGGATGGAATCG
AGGTACCAGGAAGAAGTGTCAGTGCTCCAGAGAGAAATCAGGGATATCAAGCAAGACAGT
TCTAGTACGGTTGCGAGAATTTTGGAGGAACACGAACAAGTAGTTTGTCAGTTGAAGTCT
GAAAGCGAAGAGGTCTTGAAGAGAGAACGAGGAGCGCTAGAAGAACAACTGGATGAAGCG
GGTTTGGAGCTACAGAACCGAACGGGCGAGTTGATTGAGGAGATTGAGAAACTGAAGAAG
ATGAGGACAGATTCGGATGGCGTTGAAGAGGGATTATCGAAGCGAATAGTCGAGATTGAA
GAAGAGGTAGCTAGGGTGAATTTAGAGTTGGAAGGTGCGCGGGACAGCGGGAGGGTGTTG
GAGTCTTCTTACCAACAAGAGCTCTCTGCGCTTGAACAACGAATCGGGGTGATGAAGCAA
GAGAGTTCTGGAACGGTTGCGAGGCTTGTTGAA
>GYA|c3655_g1;orf1 len=393  frame:2  start:2  end:394  gi|403172895|ref|XP_003332025.2| hypothetical protein PGTG_13977 [Puccinia graminis f. sp. tritici CRL 75-36-700-3]&gt;gi|375170042|gb|EFP87606.2| hypothetical protein PGTG_13977 [Puccinia graminis f. sp. tritici CRL 75-36-700-3]
GGAACTTCGCCGGCGGCTGGGCGAGCCACGAGAGATACCATCTTTGAATCGCGTTCTGTG
CCGAAGAAGACGATTGTTCCTTTGAAACCGATAGCAAGCGGATCTACATTGTCAGGTCCA
CCGAGCGCCCGAGCTGTCTCTGGGGTCGGAATCAAGCGGAAAGCAATGAGCCCGACCAGC
ACAACACAGCCGCTAAAACGAACCCAGCCCGGGAAGCCTCTCTCCAGGACAAATGGTGCA
ACGTCGTCTGGCTCAGCCTCGCGTCTGAAGAATGTTGCGAGTCAGTCCGAGGGAGAGGAT
GAGGAAGACGAGTACGAGGAGGACAGTGCGGTCGAAGTCGAAACCGTCTCGCCAGCGATT
CGAGATGAGATATGGAAGATCATGGGCAAAGAC
>GYA|c5815_g1;orf1 len=534  frame:-2  start:536  end:3  gi|50423571|ref|XP_460369.1| DEHA2F00176p [Debaryomyces hansenii CBS767]&gt;gi|49656038|emb|CAG88663.1| DEHA2F00176p [Debaryomyces hansenii CBS767]
GAAACCCATCATCAAAAAATGGCCAAGAAGGAGATGGAAGTGGTGAGGGGTATTGACCTG
CAGAGATACATGGGGAGGTGGTACGAGATAGCTTCATTTCCCTCATTTTTTCAGCCCAAG
AATGGTATCAACACAAGGGCCACCTACACTCTCGAGGCGGATGGCACTACTGTCCGCGTC
CTCAACGAGACTTGGAGTGATGGCAAGAGGAGCTACATAGAAGGCACTGCTTACAAGGCT
GATCCCAAGAGTGACCAGGCCAAGCTCAAAGTCAAGTTCTATGTTCCTCCTTTCCTCCCC
ATTATCCCTGTTGTTGGAGACTACTGGGTTTTGTTCCTTGATGAAGAATACCAGTATGCT
TTGATTGGCCAGCCTACCAGGAAGTATCTTTGGATATTATGCAGGCAGACCCATATGGAT
GAAGAGATCTACGAGATGCTAGTTGAGAAGGCCAAAGAAGTTGGGTATGATGTGAGCAAA
CTCCGCAAGACAACCCAGACTGATCCTCCCCCAGAAGGAGAAGGCCCCCAGGAC
>GYA|c24762_g1;orf1 len=1398  frame:-1  start:2595  end:1198  gi|648209113|gb|AIC33814.1| beta-tubulin [Puccinia cf. psidii AE-2014]
CATTTTGTCACCGTAATGAGAGAAATCATCACGCTTGCAACTGGCCAGGCTGGTAATCAG
GTTTCTAGCTCATTCTGGCTCAACATCCTGAAAGAGCATGCACTTTCTCCCGATGGCAAA
CCTTTACCAGAAGGAACTGAGGATCAGCACAATCGGCTAGGCGTCTTTTTCAGCGAGGCT
TCGGCTGATAAATGGGTTCCTCGGGCGTTGAACATTGACCTCGAGCCCAACACGATGGAG
GCTATCCGATCGGGTCCACTAGGGAAGCTGCACAGGCCAGATAATTATGTTAACGGACAG
TCGGGAGCCGGAAACAATTTCGCCAAGGGATTCTACACGGAGGGCGCAGAACTTGTGGAG
AGTGTCATGGAAGTAGTCAGGCATGAAACCGAGCGATGCGAAATTCTCCAAGGATTCCAA
GTCGTCCACTCCTTAGGCGGCGGCACGGGCAGTGGCCTTGGAACCCTGATCATGAGCAAG
CTAAAGGAAGAGTTCCCTGACCGGATGATGAACTCGTGGTCTATACTCCCCAGTCCGAAG
GTCTCTGACACCGTAGTGGAGCCCTACAATGCAACTCTTTGCTTTCACCAGCTGGTCGAA
ATGAGCGACTTGACGTTTAACATCGACAATGAGGCGCTCTTTGACATCTGTCAAAGAACA
CTCAAAAAGAGTCATCCTAGCTACGGTGACCTCAACGCCCTTGTCGCGAATGTGATGGCC
GGTTGCTCCACAACTTTGCGTTTTCCCGGTCAACTGAACGCAGATCTCCGAAAACTAGCC
GTCAACATGGTTCCCTTTCCACGGTTGCATTTCTTGATGTGCGGATTCGCCCCACTCATC
GCCCCTGACTCGGCAGCTTATCAGAAGATCAGTGTCCCCGAGCTTACACAACAAGTTTTT
TCCCCGCAATCCATGATGGCGGCTTCTGATCCGCGGTTAGGTCGATACCTCACAGCTGCC
ACAATCTTTCGAGGTGCAAGCGTGTCTTCTCGAGATGTTGAAGATTCGATGGTTGCTGTT
CAAGAGAAAAATTCCGATTTCTTTGTGGATTGGATCCCCAATTCAGTTATGACATCTCTT
TGTCAAGTCCCTCCTCATGGGCTTCGCATGGCTGCCACTTTTATTGGCAACTCTACTGCC
CAGCAGGAATTATTCAAACGCACTCAGGCTCAATACGCGGCAATGTTCCGGCGAAGGGCA
TTTTTGCATTGGTACACCAACGAAGGCATGGACGAAATGGAATTCACCGAGGCTGAATCC
AATCTGATCGACCTGATCACTGAATATCAACAGTATTCAACAGCCGAGGTCGGCGACGAA
CTTGAGGAAGAAGTATACGAAGAAGACTGCTCAAATCAAGACAACGGATACGAAAATGGT
GAATTACCCGAGGAATAA
>GYA|c4349_g1;orf1 len=294  frame:2  start:2  end:295  gi|762097892|gb|AJP88773.1| hypothetical protein H831_YJM1527B00014 [Saccharomyces cerevisiae YJM1527]
CCGCAAACGCCAGCGGAGTTGATTAGTGCGACCAAGAGCCGCCAACCTATGGAGCTGCAG
AGGGTTGACATCCTCGCTCAAATCGAGAAAAGCGAGGTTTACAACAAGTTGGCCCAGGAT
GAGAAGATGCACCATGTCTTATTCAGTGAGAAAATACCAAGCGGGCATAGGGAATATCAT
GTAGGACAAGGCCTCTTGTTCGGCAAGGGGAAGCTTGAAATTGATCCTTTGGTGTTCCAT
GATGTGAATCACGGTGAATTAACCGTGATTTATCACCTAGGTGCTGAGTTAGGG
>GYA|c43378_g1;orf1 len=219  frame:3  start:3  end:221  Cellulose synthase A catalytic subunit 3 [UDP-forming] OS=Arabidopsis thaliana GN=CESA3 PE=1 SV=2
TCCTGCCCTCAATGCAAAACCCGATACAAGAGACATAAAGGAAGCCCAGCTATTGGTGGT
GATGCAGAGGAGGACGGTGATGCTGATGTTGGTGCAAATGATATTCATTACAATTCACAA
AATCAAAACGAGAAGCAGAAGGTCGCAGAGCGCATGTTGAGCTGGCACATGACATATGGA
CGAGGAGAAGAAATTGGGGCTCCAAACTTTGATAAAGAG
>GYA|c45257_g1;orf1 len=201  frame:3  start:3  end:203  gi|254570072|ref|XP_002492146.1| Protein chaperone involved in regulation of the HSP90 and HSP70 functions [Komagataella pastoris GS115]&gt;gi|238031943|emb|CAY69866.1| Protein chaperone involved in regulation of the HSP90 and HSP70 functions [Komagataella pastoris GS115]&gt;gi|328351369|emb|CCA37768.1| Chaperone protein dnaJ [Komagataella pastoris CBS 7435]
GGAATGCAGCATGGTGAGAGGATTGTGTTTCAAGGAGAAGCCGATCAAGCGCCTGATACG
ATTACGGGAGACATTGTTTTTGTGTTGCAACTGAAGGACCATGCCAAGTTCAAGCGGAAA
TATGACGATCTCTACGTAGAGCATACCCTCAGTTTAACGGAGGCCCTCTGTGGGTTTCAG
TTTGCTTTGACTCATCTTGAT
>GYA|c1180_g1;orf1 len=312  frame:2  start:2  end:313  gi|430812988|emb|CCJ29626.1| unnamed protein product [Pneumocystis jirovecii]
AGAAATCAGAGTTTACTTAGAATGTCTGCAACCGGCGGTGTTGCTGGCGCTGGCGCCGGC
ACCGGCGGTCAGGAGGAGGACAAGAAGCCCATGGACCAAGGAGCTCACATAAACTTGAAG
GTCAAGGGCCAGGATGGTAACGAGGTGTTCTTTAGGATCAAAAGAAGCACCCAGTTACGG
AAGCTTATGTCTGCTTATTGTGATCGACAGTCAGTGGAGTTAAACTCCATTGCATTCTTA
TTTGATGGTCGCCGACTCCGTGGAGAGCAGACTCCAGATGAGCTTGAAATGGAGGATGGT
GATGAAATTGAT
>GYA|c40171_g1;orf1 len=423  frame:2  start:2  end:424  gi|331242752|ref|XP_003334021.1| hypothetical protein PGTG_15565 [Puccinia graminis f. sp. tritici CRL 75-36-700-3]&gt;gi|309313011|gb|EFP89602.1| hypothetical protein PGTG_15565 [Puccinia graminis f. sp. tritici CRL 75-36-700-3]
AGTAACTCAATGGATGCCATTAGACGCATATCGGGCGATGATTTTGGATTTGGAAATTAC
TATGCAGTCGAGAGAGAAGAGGAAGATGGGGGGCGAGATGAGATGGACGGGAGCGGAGGT
GGGATGATTAGTCGGGCAGCGGAGATTGTAGAGACTGCACGAGAGATTGTCGGTGCGATC
TGGAGCGTTGGATCGCGGTCGATCTGGGGCGGAGAGGGCGAGAGGGAGGGGCGAGCTGGA
GAGGTGGTGGGGCCCAGGGACGATCAGCGGCGGGCGGTTGTGAGGCGAGCGTCAACGGGT
GGATTGGTTGGTACTGAGGACACGGAAGGAAATCACCTCACAGCTCAGCAAACGCGGCCT
CCTCTGACTCATCCTCGGCGGTCGTCAACAATCAGTATTACACCCAGTAGAGATGATGCC
TGA
>GYA|c45007_g1;orf1 len=207  frame:-2  start:208  end:2  Magnesium-chelatase subunit ChlH, chloroplastic OS=Arabidopsis thaliana GN=CHLH PE=1 SV=1
TTTCTTCACTCTTTCCTTCCCAAGAAAACCAACCAAACAAACCCAAAATCATCATCCATG
AGAGTGAAATGTGCTGCAATTGGCAATGGACTATTCACCCAAACATCCCCGGAAGTCCGC
CGAATAGTCCCCGACAACATTCAAGGCCTCCCAACCGTGAAAGTGGTGTATGTAGTCCTT
GAAGCTCAATACCAATCGTCCCTCTCC
>GYA|c45064_g1;orf1 len=180  frame:-3  start:180  end:1  Transketolase 1 OS=Candida albicans GN=TKT1 PE=3 SV=1
TCTATAGGGAAATGCAGATACAAACAGAGTATGGGGAAAGAATGGCATTCAAGGCTATGT
TATTACCAGACCAAATATCCACAAGAGTTTGTAGAATTCAAGATTCTCCTTGATGGTGGT
TTGCTTCCTGGCTGGGAAAGCTCATTACCGAAGTTTCCTACATCGGATCTGGTGGATGCC
>GYA|c35312_g1;orf1 len=207  frame:1  start:1  end:207  Coatomer subunit beta-1 OS=Oryza sativa subsp. japonica GN=Os11g0174000 PE=2 SV=1
AACACTGGAGATGATGTCAGGAAGATATGGTTGCAGTCTTGCCGTGAGAGTTTTGTAAAA
ATGCTTTCAGACAAACAGTTACGGGAAACAGAAGAAATTAAAGCAAAGGCTCAGATTTCT
CATGCACAACCAGATGATCTTATTGACTTCTACCATTTAAAGAGCAGGAAGGGTATGAGC
CAGCTTGAGCTGGAAGATGAGGTCCAG
>GYA|c22257_g1;orf1 len=1047  frame:-3  start:1548  end:502  gi|331222198|ref|XP_003323773.1| hypothetical protein PGTG_05675 [Puccinia graminis f. sp. tritici CRL 75-36-700-3]&gt;gi|403163718|ref|XP_003890229.1| hypothetical protein, variant [Puccinia graminis f. sp. tritici CRL 75-36-700-3]&gt;gi|309302763|gb|EFP79354.1| hypothetical protein PGTG_05675 [Puccinia graminis f. sp. tritici CRL 75-36-700-3]&gt;gi|375164422|gb|EHS62683.1| hypothetical protein, variant [Puccinia graminis f. sp. tritici CRL 75-36-700-3]
TCACCAATTAAAATGCTCAGCGTACTTTTTGTTGGTCTCTTGGCCTCCCTATCCCCCAAT
GCCCGCATCTTTGCCACCGCAGCCACCCCGCCCAGCACTTCTAAAATATCCGACTCACCG
CCGAGCCCTTCAACTTACCCATCATCATCCATCGTCGCCACCGCCGTTCTCGCTGGGCGT
TACGACGTCTCGGGCCAAGTCCAATTTACTTTAGAACAAGCTGCTGATGCCGTCGCGGTG
ACGGTCTCCGTCACTGGCTTGATGGCCCTCAACTCAACGGCCTCTTACGCCTATCACATC
CACACCAATCCGATTTCAAGCGATGGAAATTGCTCAAGTGCCCTGGGTCATTTGGACCCT
TTAAATGTCACTGACGCGCTAGTCTGTGATCCATCGTTCAGCCAGTATTGTCAAGAAGGG
GATCTCGCGGGCCGAAATGGCAAGCTGTCGGGCAATCAATCCACCGCAAACGCGACATAC
ATGGACAACTACCTGAGGTTTTGGCCCCAGCCGTTCAGCATTCTTGGGCGCAGTGTTGTT
GTTCATATGCCAAACTCTACCCGAATTGCATGCGGTAATATTACTTCGATGGTCGATGGT
ACTGCTGACAGTGAGGGAAAGCCAACCCTGCTGAGCTCGAACTACACCACTCAGTACCCC
TCCCAAGCGCCTCCGACTCCTGCCGTCAAGTTTGAACCATTTGTCGGTACCGCGGCCCAA
CCTGCTGTCCTGTCGCAAATAACTTTGCCAAACCCTCTGCCCAGCCTCTCGGAAGTGCCC
AATGTCATCCTAGGCACGAATGTCACGACGCAGACGATCAATAACCGCACAGTGAACGCC
ACATTGCCAGCTGCTCTCCCTGCGTCGAAGCCTTTTAATTACACGCTTGGCGCTGTCCTC
CCCACTCAATCGGAAGTGTCCAACAACACTGTCGACAGTAGCCATGGTGTGGCGCGCAAT
GCAGCAACGAGTGGGGATAGCAAGCTTCAATTCACCCCCGGCTTCTTGGCCAGCTTGATG
GCTGGCGCGATGGCAGTGCTTATTTAG
>GYA|c5314_g1;orf1 len=609  frame:-2  start:609  end:1  gi|752335481|gb|KIN94669.1| hypothetical protein M404DRAFT_83027, partial [Pisolithus tinctorius Marx 270]
CTAGCTCTGAAGAGGGCCTTCGCGCTCGCCGAGGAATCCGAAGACACTGGATCTCCGCCA
GAGTTCGCAATCTTCAGCGATAGCCAGGCGGCTCTGAATTTTTCTTCCTCCCCTTTCCAT
GCATCGCCGGGGCAATACCTGGCCCACGCTAACTACCATCTTATCAACGCCATTCTAGAA
TCGAGTGCTCTTCGTCTCTACTGGTGCCCGGGGCACGAAAAGATCGAGGGCAACGAGCTC
GTGGACACCCTGGCAAAGCAGACCGCTTCGGACGAGTTGAACATCGACTCAGGATCCTTC
CCCTCGAGCCTAGCGAAGCTCAGACAACTGACTGGCTCGCTTTTTCTCAAGCCCACAGCC
CTCACGGAGGTAGAACAGAAACGTGTCGGGTTCAAACACAATCCGAAAGCCATTCGTAAA
TCCCTTGATGCCCTCGAAAAGGGCCCTGCGGCAATTGTTCAGCAACTTCGAACGGGCCAC
GTCCCTCTAAACTCTTACCTTCATAGATTCAAGCGAGCTGAGTCCCCCCTTTGCGACCTA
TGCAAGCTCACGGAAACCATTCCTCACTTCCTGTTACACTGTCCCAAATACAGAACTCAA
CGCAACACC
>GYA|c14228_g1;orf1 len=663  frame:-2  start:1066  end:404  gi|331248987|ref|XP_003337114.1| hypothetical protein PGTG_18210 [Puccinia graminis f. sp. tritici CRL 75-36-700-3]&gt;gi|309316104|gb|EFP92695.1| hypothetical protein PGTG_18210 [Puccinia graminis f. sp. tritici CRL 75-36-700-3]
ACGGGACAGCACCAGCCTTCCCCTCACCCTTCGACCAGCATGTCCGGTTTGGAAAAATCT
CTCTTCCAGCTTAAATTTACGGCCAAACAGCTCCAAAAACAGTCACGGAAAGCCACCAAA
GATGAAACCGCCGAAAAAGCGAAGCTCAAAAAGGCTTTGCAACAAAGCAACATGGACGGC
GCAAGGATATATGCGGCTAATGCCATCCGGAAGCACAACGAATCATTGAACCTCCTGAGG
CTTTCGTCACGTATCGACGCTGTTAGCAGTCGAGTGGAGACCGCGGTGACGATGAGAAGC
GTCACCTCGGGAATGACCGGGGTAGTGCGGGGCATGGACAGAGCGATGGAAAGCATGAAC
CTGGATCGAATCACGATGGTAATGGATAAGTTTGAGTCTCAATTTGAAAACTTGGACGCC
CAGACCGGCTACATGGAATCAGCCATGAGTCAAACGACAGCCACCTCGATGCCTCAGGAC
CAGATCGATCTTCTGATGCAGCAAGTCGCCGACGAAGCCGGGTTGGAGATACAGCATGGG
TTGGGCGACGCGCAGGTGCCCACCTCTTCAGTAGGCGTCGCCGACAAGGAACCCGCAGCC
CAGCCAGTGGGTGAAGAGGACGCGTTGGCTCAACGGCTACGAGCACTCAGGCCAGCAACA
TAG
>GYA|c169_g1;orf1 len=855  frame:-3  start:857  end:3  gi|453056073|pdb|4FMM|A Chain A, Dimeric Sec14 Family Homolog 3 From Saccharomyces Cerevisiae Presents Some Novel Features Of Structure That Lead To A Surprising &quot;dimer- Monomer&quot; State Change Induced By Substrate Binding&gt;gi|453056074|pdb|4FMM|B Chain B, Dimeric Sec14 Family Homolog 3 From Saccharomyces Cerevisiae Presents Some Novel Features Of Structure That Lead To A Surprising &quot;dimer- Monomer&quot; State Change Induced By Substrate Binding
AAAAAATTACAAAAGCAAAAAATGTTCAAGAGATTTAGCAAAAAGAAGGAGGCTCCAGAA
GACCCAAAAAATTTGATTAATATTGATAAGCCTATCAAAGAACTTCCTGCTTCGATAGCT
ATTCCAAAAGAAAAACCACTTACAGGTGAGCAACAAAAAATGTATGACGAAGTGCTAAAA
CATTTCAGTAACCCTGACTTGAAGGTTTATACAAGTGAAAAAAATAAGTCGGAGGATGAT
CTTAAACCCTTAGAGGAAGAAGAAAAGGCATGGTTGACAAGAGAATGTTTTTTACGTTAC
CTAAGGGCTACTAAATGGGTGCTAAAAGACTGTATCGATAGAATCACCATGACTCTAGCG
TGGAGAAGAGAATTCGGTATTAGTCATTTAGGTGAAGAGCATGGTGATAAAATAACAGCT
GACTTGGTGGCCGTCGAGAACGAATCAGGTAAGCAGGTGATTTTGGGTTACGAAAACGAT
GCTAGACCTATCTTATATTTGAAACCGGGCAGACAAAATACAAAGACTTCTCACAGACAG
GTACAGCACTTGGTCTTCATGTTGGAAAGAGTTATCGATTTTATGCCAGCTGGTCAAGAC
TCTCTAGCTTTGCTAATAGACTTTAAAGATTACCCTGATGTTCCTAAAGTACCTGGCAAT
AGTAAAATCCCACCTATTGGTGTAGGGAAAGAAGTGCTGCATATTCTACAAACTCATTAT
CCAGAAAGACTAGGAAAAGCACTTTTGACGAATATTCCTTGGTTAGCATGGACTTTCTTG
AAGTTAATTCACCCTTTTATTGACCCACTGACCCGTGAAAAGCTAGTTTTTGATGAACCA
TTTGTTAAATATGTC
>GYA|c22313_g1;orf1 len=771  frame:2  start:2  end:772  gi|403175147|ref|XP_003334009.2| BUD32 protein kinase, partial [Puccinia graminis f. sp. tritici CRL 75-36-700-3]&gt;gi|375171474|gb|EFP89590.2| BUD32 protein kinase, partial [Puccinia graminis f. sp. tritici CRL 75-36-700-3]
TCGAATATGGATACGATCATGGCGAACGATTTTGAGACGATGATCCAGTCCTCTACACTA
ATCAAGCAAGGAGCCGAAGCCAAGGTATACAAATTCAAGTTGGTCACCAGCGAAGCCGAG
CGGGATGAAGTATACGTTTTGCTGAAATATCGATTCCCCAAGACCTATCGGCACCCGAAA
CTGGATTCGCAACTGACTCGAAATCGATTGACGTTCGAAGCTAGGTCGTTGACGAGAGCA
TTGAAGTCAGGGATCCGGGTGCCCGGCTTGAAGGCGCTTGATCCCCAGCAGGGGTGGTTG
ATGTTGGAGTGGATCGAGGGTCTCAGTTTGCGTGAATGGCTCGAAAACCACCAGCATCAG
CCTGAGCATCAAGGACAACTCGACAAGATATTGTCTGAAGTCGGTGTCCAAATCGCAAAG
CTACACATGGCGGACATCATCCATGGTGACCTGACGACTTCGAACATGATGCTCAGACCA
TTGGGGCCAAGCGATCAAACTAATGACGTCCAAGTGGTCCTCATCGACTTTGGATTGTCA
TCAGTCAACTCTCTGATCGAAGACAAGGCTGTCGATCTCTACGTGCTCGAGCGCGCTTTC
CTTTCAACCCACTCGGATCCAGCCAACAAGACCCTCAAACACTCCTCTCCCCTCTTCGAA
CACATCCTTCAAGCTTATGGCCAGCATCTTCCTAAGGCTGACTGGGCACCTCTTCGTACA
CGGCTGGCTAACGTCCGAATGCGTGGCCGCAAAAGAAGCATGGTTGGATAA
>GYA|c40482_g1;orf1 len=726  frame:3  start:3  end:728  gi|323334538|gb|EGA75912.1| Yro2p [Saccharomyces cerevisiae AWRI796]&gt;gi|323338856|gb|EGA80071.1| Yro2p [Saccharomyces cerevisiae Vin13]&gt;gi|584372486|gb|EWG92418.1| Yro2p [Saccharomyces cerevisiae P301]
AGAGCAAAGTACAACCATGTACAAACTTCTACTCAAAAGGAGCACCCAGGTTACAGACAA
ATTTTTTACGCTAGATACGTTGGCTGGTTTTTGGCTTTCCCATGGCCAATTATTCAAATG
TCTCTACTTGGTGGTACTCCATTATGGCAAATTGCTTTCAATGTTGGTATGACTGAAATA
TTTACTGTCTGCTGGTTGATTGCTGCCTGTGTCCACTCTACTTACAAATGGGGTTACTAC
ACCATTGGTATTGGTGCTGCCATTGTTGTTTGTATTAGTTTGATGACAACTACATTCAAC
CTGGTCAAGGCCAGAGGTAAGGATGTCTCTAACGTTTTCGTTACTTTCATGAGTGTCATC
ATGTTTTTGTGGCTGATTGCTTACCCAACCTGTTTTGGTATCACAGATGGTGGTAACGTT
TTGCAACCAGATTCTGCTACCATTTTCTATGGTATTATTGATTTATTGATCTTATCTATC
TTGCCAGTTCTTTTCATGCCATTGGCTAACTATTTGGGGATTGAAAGATTAGGTTTAATC
TTCGACGAAGAACCCGCTGAACATGTTGGTCCAGTTGCTGAAAAGAAGATGCCATCCCCA
GCTTCTTTCAAGTCATCTGATTCTGACTCTAGTATCAAGGAGAAGTTAAAGCTAAAGAAG
AAGCACAAGAAGGACAAGAAGAAGGCTAAGAAGGCTAAGAAGGCCAAGAAGGCCAAGAAG
GCCCAA
>GYA|c8468_g2;orf1 len=201  frame:-1  start:624  end:424  gi|511348681|ref|YP_008081992.1| LAGLIDADG endonuclease family protein (mitochondrion) (mitochondrion) [Rhizoctonia solani]&gt;gi|484399877|gb|AGK45368.1| LAGLIDADG endonuclease family protein (mitochondrion) [Rhizoctonia solani]
ATAGAATTGAATAGAATTGAAGTTTATAAACTAGCAGGTCTTTTTCATTATCTTTTGAAT
ATTGAGGCTACTGTACAAAATCATAATGGTCAACCAATGCTTTATATCAAATCGCAATCT
CTAAATAGGCTTAGAGAGCTTGTAACTCCTTACATTCTACCCCCCCCCCTCCCCGGGGGG
AGGGGCTATGCTGAGTTATAA
>GYA|c24603_g1;orf1 len=696  frame:3  start:3  end:698  gi|296809509|ref|XP_002845093.1| conserved hypothetical protein [Arthroderma otae CBS 113480]&gt;gi|238844576|gb|EEQ34238.1| conserved hypothetical protein [Arthroderma otae CBS 113480]
GCGCGCGCTACGGAGTTCGTAGCCAGATATACCAGTGTGCCGGTGCCCCAGGTTCTGGCC
TCATTCGAGCTGGACGGACGACTGCCTGTCATTGTCATGACAAAAATTAAGGGTACTACC
TTGAAGCAGGCACTCGAGTCGCAATCGCCCTGGCTCAATGTTCCACTCGTCTGCAAACAG
CTCCGCGATGCTGTGCGACAATTGAGGTCTGTGCCTCTGGACGCTGTTCTGGGCCCGGGA
GCGTCGGACAGGATAGCGCCGGTCTGCGATGCTTGGGATCCGAAAACTAAAGTAGTGATG
GGTGGCCCCGCGATGGACCTTCCAGTTTCGGATGTGTCGGCATTCCAAATGTTGGTGGCC
CGCCTTGACTGGACTCCGTCCGAGGAAAGAGTCCTCGCCCGTGCAGACCCTCAAGCCAAA
ACCGTCCTGTGTCATGGCGACCTTTCGGCATTTAATATAATGGTTGGAGAGTGCGGGCTA
ACAGGCATCATAGATTGGGAGTGCTTGGGCACGTACCCGCCTGAGTGGGAGTTAGAGGCG
ACGCGGACATATTATCAGGGCCCAATGCACGGATCTACACTAGCTTTCAGCTATATCCCT
CCCTACTTGCCATGCTCCCAAACGCCGCGTGCTGGACAAGCATGCACTAGGCGACAGGGC
TGCCACAGTGCTGAATGTGTCAAATCGCTCTTGTAG
>GYA|c34804_g1;orf1 len=324  frame:-1  start:324  end:1  gi|768782711|gb|AJV07320.1| Itr1p [Saccharomyces cerevisiae YJM1418]
TTGCCTTTTTTTTCCATTGACAAAATAGGCCGTAGAACCATATTATTGATTGGATTACCA
GGCATGACCATGGCTTTAGTCGTGTGCTCTATTGCTTTCCATTTTCTAGGTATTAAGTTT
GATGGCGCTGTCGCTGTGGTGGTTTCCTCCGGTTTCTCCTCTTGGGGTATTGTGATCATC
GTATTTATTATCGTATTTGCTGCGTTCTACGCTCTTGGTATCGGTACTGTTCCATGGCAA
CAATCTGAACTATTCCCCCAAAACGTGAGAGGTATTGGGACTTCATATGCAACTGCTACA
AACTGGGCTGGTTCACTGGTTATT
>GYA|c35904_g1;orf1 len=282  frame:-2  start:284  end:3  gi|672819239|gb|KFH64138.1| ATP-binding protein [Mortierella verticillata NRRL 6337]
CCTAGTTTACCAACAATGGTCTCCCCTGAAAACACACTGCTTGAAATGAATCCAGAGAAG
AGAACCATTATTCCGACGGAATATTTAGGAGTCAAGTTGGTATCATTTGGATTTGCTGGA
CAAGGTCGTGCAATAATGAGGGGTCCAATGGTTTCTGGAGTTATCAACCAACTATTGACT
ACAACTGAGTGGGGAGAGCTGGACTACCTCGTAATTGATATGCCCCCTGGAACTGGTGAT
ATTCAACTTACTTTATGCCAGGTAGTCCCATTAACTGCTGCT
>GYA|c44887_g1;orf1 len=255  frame:-1  start:256  end:2  gi|449543186|gb|EMD34163.1| hypothetical protein CERSUDRAFT_159652 [Ceriporiopsis subvermispora B]
CGGTTTGGGCGCAAACAAATGGTCTCCAAGCCCATCTCGAACCTCACCAATGGCACCTCG
GCCAGCTCGCCTGGGCCGATATTCTCAGCGCAATCTTACCTGCGCTACCAGGGGGACAAA
TTTGTGTCCCGCTTTGATGCCAATTGCTACATCCATCTGACCCGCAAACTGGACGCTCAT
GATGTCGACCACGGCCGTGAAAGCGGTGCCCTCGCCCGCGTTCCACCACGCGCGCTTGTG
GTCGCGATCAACACC
>GYA|c44349_g1;orf1 len=297  frame:-2  start:298  end:2  gi|628835099|ref|XP_007767853.1| RNA-binding domain-containing protein [Coniophora puteana RWD-64-598 SS2]&gt;gi|392592716|gb|EIW82042.1| RNA-binding domain-containing protein [Coniophora puteana RWD-64-598 SS2]
ATATATGACAAGATAACTGGAAGAAGCCGAGGGTTTGGCTTCGTGACAATGTCTACAGTT
GATGAGGTTCAGGCAGCTGCTCAGCAATTTAATGGCTATGAACTTGAGGGCAGGGCATTG
AGGGTGAGTTCTGGGCCTCCTCCTCCAAAGGGAGATCGAGAATCTTCTTTTAGAGGGCCC
AGGGGTGGAGGAAGTTCCGATAGCTCCCATAGGGTTTATGTGGGAAATCTTTCGTGGGCT
GTTGATGATTTAGCACTTGAAACCTTGTTTAGTGAGCAAGGTAAGGTTATGGAAGCC
>GYA|c18000_g1;orf1 len=291  frame:-3  start:363  end:73  gi|629667669|ref|XP_007795786.1| putative ubiquitin-40s ribosomal protein s31 fusion protein [Eutypa lata UCREL1]&gt;gi|471564064|gb|EMR65118.1| putative ubiquitin-40s ribosomal protein s31 fusion protein [Eutypa lata UCREL1]
ATTCAGAAGGAGTCCACACTTCATCTGGTGCTGAGACTGCGTGGTGGTGCTAAGAAGAGG
AAGAAGAAGTCCTACACCACCCCCAAGAAGAACAAGCACAAGAGAAAGAAGGTCAAGCTC
GCTGTGCTGAAATATTACAAGGTTGATGAGAACGGCAAGATCCACCGCCTGCGCCGCGAG
TGTCCTGCAGATGAGTGCGGAGCCGGGGTGTTCATGGCCAGCCACTTTGACCGTCACTAC
TGCGGGAAGTGCTGCCTGACTTACTGCTTCAACAAACCAGAGGACAAGTGA
>GYA|c11822_g1;orf1 len=438  frame:-1  start:440  end:3  gi|331217303|ref|XP_003321330.1| hypothetical protein PGTG_02372 [Puccinia graminis f. sp. tritici CRL 75-36-700-3]&gt;gi|309300320|gb|EFP76911.1| hypothetical protein PGTG_02372 [Puccinia graminis f. sp. tritici CRL 75-36-700-3]
CCGTCCCACAAACTTGGCTTCCTCGGATTGCTTGGTCAAAAGGTTGATACCATCGAGTGG
TCCACCGAGGAGCTCTTAGAGACTACCAAGGAAATTGACAGTCGCCGGGCACAAATATCT
GATTACAAACCTCACAATTCGGCCTTCATTGAGTTCAACACTCAGATTGCTGCCCACATG
TTTGCCCAATCCTTGGCTCATCACGAACCGATGAGGCTAACGGGGCGCTGGATTGATGTG
GCATCAGAAGACGTGATTTGGTCGAACCTGAACATGAATCCGCTGGAGCAGCGCATTCGG
GCACTAATCTCATGGGCGATCACCATCTCACTAATCGTATTCTGGGCCCTCCCAGTCACC
TTTGTCGGGATAATTTCCAACGTCAACAGCATCTGTACAAAGGTCTCATTTATGGCCTGG
CTGTGTAAGCTGCCAGCA
>GYA|c37604_g1;orf1 len=189  frame:3  start:39  end:227  gi|331239915|ref|XP_003332609.1| plasma membrane proteolipid 3 [Puccinia graminis f. sp. tritici CRL 75-36-700-3]&gt;gi|309311599|gb|EFP88190.1| plasma membrane proteolipid 3 [Puccinia graminis f. sp. tritici CRL 75-36-700-3]
AGTCATACAACCTCAGCCAAATCATTCTCTTCGCAAGGAAGCACCACTAGCCAATCTACC
GAATTTCACTTGCAAACCTCGTCCACCATGCCTTTCACAGCCTCTGACATCTGCAAGATC
CTCCTGGCGATCGTGCTACCCCCGCTGGGCGTGTTCCTCGAGCGTGGTTGTGTGGCAGAC
TTCTGGATC
>GYA|c41938_g1;orf1 len=243  frame:-3  start:245  end:3  gi|323307280|gb|EGA60560.1| YOR220W-like protein [Saccharomyces cerevisiae FostersO]
AGAACTCAAATACTAATCACGGACATTCCTAGTGGCAAATTTACTAGTAAATGGCCTACA
CAACTGGAAAAAACTTTATTCAAGGAGCAATTTCCAAATTTACAAAGTCACTTGCAGTAT
TACACGCCGTTGCCATTTTTAAACAGAATTATAATCATATTTGATAATGAAGATGACACG
CTGCAAGTGTTTAAGTTCTTACAGGAATTGTTAGCTAAGGAGAATAGCGGTCCGATGAAG
TTA
>GYA|c40756_g1;orf1 len=207  frame:2  start:95  end:301  30S ribosomal protein S14 type Z OS=Mycoplasma arthritidis (strain 158L3-1) GN=rpsZ PE=3 SV=1
GAAAGCATAATAAAACAAAAAGGAAAGTACATGGCAAAAAAATCATTAAAAGTAAAAGCA
GAAAAGCATCCTAAATTTAAAGTACGTGCTTATACAAGATGTCAATTATGTGGTCGTCCA
CATGCTGTATTACGTAAATTTAAAATTTGTAGAATTTGCTTCCGTGAACTAGCTCACAAA
GGACAAATACCAGGTATTAAGAAAGCG
>GYA|c45001_g1;orf1 len=258  frame:1  start:1  end:258  gi|403161722|ref|XP_003322029.2| hypothetical protein PGTG_03566 [Puccinia graminis f. sp. tritici CRL 75-36-700-3]&gt;gi|375171899|gb|EFP77610.2| hypothetical protein PGTG_03566 [Puccinia graminis f. sp. tritici CRL 75-36-700-3]
CAATTTTTGCAGACGGTCACAACCGCTCTTGTTAATGCATCATATACGACCGCACATGAC
TTCCTCGGCGGAGACCAAGTCAAAGTCGTGGAGACGTTTCTCGGAAGGTGGAACGATGAT
ATCTTGTGGCCAAGTCAAGCAGCCGTGGCTGGGGCCGAAATCTTTGGTCCTACCAAGGAA
ATGCCAGGCGCCAACGCTGACTGGATTAGCTTGGCCACCAAGACCTATGATCAGGCAGGC
GCCCAAAGTGACAACAAG
>GYA|c44127_g1;orf1 len=306  frame:2  start:2  end:307  gi|259149869|emb|CAY86673.1| EC1118_1O4_6513p [Saccharomyces cerevisiae EC1118]&gt;gi|758093491|emb|CEP25277.1| putative amino acid transporter [Torulaspora microellipsoides]
CTAGTTGTAAACAGAGGCGGAGATCACTTCTGCTTTACCGTTGACATTTTAGTGTGGGGT
CTCCTATGTATGATCATGGGCCAGATTCGTTCTCTCGGCAGATTTGCACATATTGCAAAC
TCTGCCGTGTGGATGAACATCGCAATCTGTATTATCACAATGGTCGGTGTTGCTCTGGGA
GGTCCTTACTACGGTATTTTTGAACAATATGGGCAAGGCGCCCCTTACTTCCAACCTAGT
AGTTACATCCCATTGCCAATTAAACAATACGCCATCGTGCCTGGTAATATTAGTGATAAA
ATTGCA
>GYA|c3371_g1;orf1 len=678  frame:-2  start:680  end:3  gi|729697145|emb|CEJ05313.1| Putative S-adenosylmethionine synthase [Rhizopus microsporus]
ATTTTGAGCTTGAGTAAAATGGAGACCTTCCTATTCACCTCCGAATCAGTGAATGAGGGA
CACCCTGACAAGTTGTGCGATCAGATCTCTGACGCAGTGCTTGATGCTTGCCTACAACAG
GACCCTGACAGCAAGGTTGCTTGCGAGACTTGCACCAAGACCAACATGGTCATGGTCTTT
GGAGAGATCACAACCAAGGCCAATGTAGATTATGAAAAAATTGTGCGTGACACGTGTCGG
GAAATTGGATTTGTATCTGACGATGTGGGTCTAGATGCTGACAACTGCAAGGTCCTTGTC
AACATTGAGCAGCAAAGTCCAGATATTGCCCAGGGTGTCCATGGCCATCTCACCAAGCGG
CCTGAGGAGATTGGTGCTGGTGACCAAGGCCATATGTTCGGCTATGCCACCGATGAGACT
CCGGAGCTGATGCCCCTTAGCCATGTCCTTGCAACAAAGCTAGGTGCCCGCCTCACTGAA
GTCCGCAAGAATGGCACCTGCCCATGGTTGAGGCCTGATGGTAAAACCCAAGTAACTGTC
GAATACCACAATGATGGTGGTGCCAGGGTTCCAATCCGCGTACACACTGTCCTCATTTCC
ACCCAGCACGACGAGACTGTCACCAATGACGAGATTGCAGCTGATCTCAAAGAGCATGTC
ATCAAGCCTGTTATTCCT
>GYA|c29353_g1;orf1 len=276  frame:3  start:3  end:278  gi|634347587|gb|KDE03101.1| hypothetical protein MVLG_06398 [Microbotryum violaceum p1A1 Lamole]
ACGTTTGATGTTGGGAATGTTGTGATGGTGACTGGAGGAAGGAATAGGGGCCGTGTTGGT
GTGATCAAGAACAGGGAGAAGCATAAGGGAAACTTTGACACCATTCATGTTCAGGATGCC
ACTGGTCATGAGTTTGCTACTCGTATGGGCAACGTGTTCACCATTGGAAAAGGTACAAAG
CCGTGGGTTTCTCTTCCCAAGGGCAAGGGTATCAAATTGTCTATCATTGAGGAGGCTAGG
AAGAGGCTTGCTGCCCAAGCAGGTGCAGCTGCTTAA
>GYA|c28910_g1;orf1 len=261  frame:-3  start:263  end:3  Cytochrome b6-f complex iron-sulfur subunit, chloroplastic OS=Oryza sativa subsp. japonica GN=petC PE=1 SV=1
GCAATCGATCCTCCCCTCCCAGCAGCCATGGCGGCCTCCACGGCGCTCTCCACCGCCGCC
AACCCCACCCAGCTCTGCCGGCCCCGCGCTTCTTCTCCGGTGGGCAAGCCGGTGAAGGGC
CTAGGCGGCCTCGGGATGGGCCGGCGGATCATCACGTGCCAGGCGGCGAGCAGCATCCCC
GCCGACCGCGTCCCCGACATGGAGAAGCGGAAGCTGATGAACCTCCTCCTCCTCGGCGCC
ATCTCGCTGCCCACCGTCGGC
>GYA|c16969_g1;orf1 len=255  frame:1  start:1  end:255  gi|331236734|ref|XP_003331025.1| CK1/CK1/CK1-D protein kinase [Puccinia graminis f. sp. tritici CRL 75-36-700-3]&gt;gi|403171840|ref|XP_003889392.1| CK1/CK1/CK1-D protein kinase, variant [Puccinia graminis f. sp. tritici CRL 75-36-700-3]&gt;gi|309310015|gb|EFP86606.1| CK1/CK1/CK1-D protein kinase [Puccinia graminis f. sp. tritici CRL 75-36-700-3]&gt;gi|375169599|gb|EHS63924.1| CK1/CK1/CK1-D protein kinase, variant [Puccinia graminis f. sp. tritici CRL 75-36-700-3]
AGATTCGATGACAAGCCCGACTACAGCTATCTCCGAAAGCTCTTCCGTGATCTATTCGTG
CGAGAAGGCTTTCAATATGATTATGTCTTCGACTGGTCACTGCCAAGCCGTGGTCAAGAT
GAGTCGACTGGCCCCACCAGAGAGCAAGCCCTTGCCAAGGATCGTGCTCCGCTGCCACTA
GGTCAACTTCCCCCAAGGCGCAAGGTGCTTGGCAACGCCGAGGAAAGTGGTACCGCAGGG
CAGGGCAGTGAAAGG
>GYA|c44019_g1;orf1 len=204  frame:3  start:3  end:206  gi|347842251|emb|CCD56823.1| BcPIO12, similar to aldo/keto reductase [Botrytis cinerea T4]
CATCTTCGGTGTTTTTCGTCAGATCATCTGGAAATGTCGGACGACATCCGGTTCTTTCAA
CTCAACACTGGAGCTAAGATGCCTTCGGTAGGGTTGGGTACGTGGCAGTCAGATCCAGGT
CTTGTCGGCCAGGCTGTAGCCATCGCCGTCAAGGTCGGATACCGCCATATCGATTGTGCT
CAAGTCTACGGCAATGAGGAGGAG
>GYA|c25266_g1;orf1 len=2361  frame:1  start:1384  end:3744  gi|403171705|ref|XP_003330899.2| hypothetical protein PGTG_12436 [Puccinia graminis f. sp. tritici CRL 75-36-700-3]&gt;gi|375169302|gb|EFP86480.2| hypothetical protein PGTG_12436 [Puccinia graminis f. sp. tritici CRL 75-36-700-3]
AACAACTTGCGCAAGAAGAAAAACGACACCATGTTGATTGACAAGTTTACGATTGATGAT
GACCAGTCTTCGACTCGGACCCGCTCCACAAGTGTTACGAGTGGTTTGAGCAGCATGAGC
GCAGATGACGACGGCCAAAGCGTCTGCACCACTCACAGCTTTGATAGTCCGATCCACCTG
GCAAGCACTGGACACAAAATCGGCACCAAACTGCTTCCTCAGTCTTTTACCCGTCCCAAA
ACCAAAACGACCTTTGCGACCAAGTTACAACAGATCCAACTGAAACAAGAGAAACTTCAA
ATGACCAACGGTCATCGCCCCAGTCAAAGCATCTCATCCAACTCCGCCGCCCCGCCCGCC
CCCACGTTTGTCGATCGGCCCTTTCCTGCCTATGCTGGCTCATCTGTTGCTACTTCGACC
TATAAGCCTCCTACCATCAGCAACAGAGAGCTCACTGAATTCGAAAATGTTCAAGCTCGA
ACTTTCTGCAAATGGCTCAATGCAAAGCTCGATATTCGAAAAGTACCTCCGATGTCCGAC
CTGAGTCGGGATTTATCTGATGGAACAAACCTTATACAGCTCATGGAAATCATGGGTGAC
GCCTCGCTGGGACGCTATAATCGAACGCCCAGAATGAGAGTTCAGAAGGCCGAGAATGTC
AACAAAGCACTGCAGTTCATACAAAGCCGCGGCGTTACCCTCACCAATATTGGACCTGAA
GATGTCGTGGATGGCAACATCAAGCTTATTTTAGGACTGATATGGACATTGATCTTACGG
TTTACCATTGCTGACATTAGCGAAGAGGGTGTAAATGCCAAGGAAGGGCTTCTGCTGTGG
TGTCAGCGCAAAACGCGTGATTACGAATTAGTCAACGTCCAAAACTTCAGTGATAGTTGG
CAAGACGGATTGGCACTCTGTGCCCTCATTCATCATCACCGGCCTGATCTCATGGACTGG
AACGCGCTGCCTCACTCTGATCGTCATGCTTGTACCCAAATGGCCTTTGACATCGCTGCC
AAAAGACTTGGTATACCTCAACTGCTTGAAGTATCTGATCTTTGTGACTCCGCGAGGCCC
GATGAACGATCAGTCATGACTTACGTCGCCCAGTATTTTCATGCTTTCTCTTCAATGGAC
AAGGCGGAAGTTGAAGCCAGACGAGTGGCCAATTTCGTCGAGAATCTTAAGTCCATCTGG
ACATCCATGAACGATTATGAGCGACGAGTTACCGAACTGATGGAGGAGATCCGCCAAACC
ATTGCAACACGCTTGACAACACCTTTGCCATCAACATATTTGCTTGTGAAAGAACAAGCA
GCAGATTTCCAAAAGTACAAGCAAACCGTCAAGAGAGGCTGGGTGGCACAAAGGAATGAA
GTCGCTGGTCTATTGGGCAATATTGTTACCAAGCTCAAGACATATAATTTAAGGACATAT
GTACCGCCAGACGGACTGAAGCTCACGGATCTGGAAGCATTTTGGCAGGAATTGCTTAAA
ACTGAAGCCCGGAGGTCGTCATCCATCAATGCGAGGATACAACAAATCAAAGAAGATCTT
CGTGTCAGATTCGCCCAACTGGCCAATGCGTTTGAGCGAAAGCTGCATCAGGATGCCTTA
GAATTGGCAGCTTTGACCGGTCCTCTTGAAGAACAATTGGCCCGCGCCAAGGAGATTCAG
ATCAGTCTCGGAGAAGAGCTTTCGGAAGCTCTCATACAGGTCCGGCAAGCTGAACAGGAT
TGTATAGACGCTAACGTCGAAGAGAATGACCACACTGTCTACACCTTCGATGATTTGGAA
TTCGAGACTGAAGAAGTCCGAAAGTCCGCTGCTCGTAAAATTGCATTTGTGGAAAATCAA
ATTGTCTCAGCGGGTATGACCAAGTTGACGCCTGCACAGATTGAGGAATTCGAGACGACA
TTCAGATACTTTGATCGAGACGAGGAAAACAAATTAGCTTTGCCTGGATTCAGTGCTGCC
TTGGCTAGCTTAGGAATTGTATACTCGGACTCCGATACAGAGCTCATACACACGCAAATC
GCAGGTCGGGATGGCATGGTGACCTTCGAGGCGTTTGTGGGTTTCTTGGTCCAGATCACT
GAAGATACCACCTCCCCTGATCAAGTTCGAGAATCGTTCAGGGGAATTGCAGGAGACAAG
CCATATTTAACAGAATTGGACCTGCGTCATGCTCTTGTACCGCAATCTGCAATTGACTAC
CTGCTCGAAGCCATGCCCCAGTTTAGCTCCAGTGAGAAAGGTGGCTCGCCGGGAAAGCCG
CCTTCGTCTGGGTCAGCTGCAGGCGACATCAATGCATTTGATTACGAGCTGTTTTTAGAA
CAACTGTTTGAATTTGATTGA
>GYA|c36863_g1;orf1 len=249  frame:-1  start:407  end:159  gi|697089197|ref|XP_009657508.1| SnodProt1 [Verticillium dahliae VdLs.17]&gt;gi|346971893|gb|EGY15345.1| SnodProt1 [Verticillium dahliae VdLs.17]
CAGGTCAAGAAGTTCCCCTACATCGGTGGCGCGCCCGCCGTCGCTGGTTGGAACTCGCCC
AACTGCGGCACCTGCTGGGAGCTCAGCTACAACGGACGCACCATCAATGTCCTCGCCATC
GACCACTCGGCCAATGGCTTCAACATTGCCCTCGACGCCATGAACGCCCTCACCGGTGGA
CAGGCTGTCAAGCTCGGCCGTGTCGATGCCAGCTCCAAGCAGGTCAACAAGAGCAAGTGC
GGCCTCTGA
>GYA|c27808_g1;orf1 len=732  frame:-3  start:2894  end:2163  gi|403170371|ref|XP_003329714.2| hypothetical protein PGTG_11464 [Puccinia graminis f. sp. tritici CRL 75-36-700-3]&gt;gi|375168690|gb|EFP85295.2| hypothetical protein PGTG_11464 [Puccinia graminis f. sp. tritici CRL 75-36-700-3]
ATGGCCCGATTTCCCCCAAAACAAATCATATTGAATACTCACTGTGGAGGAGTCACTTGC
CTTACGGGTTTGGCAGAGCAGGGTTCACGAAGATTCAATTCCTTCTTTCAAATCATGGTT
CGCTGGTCTGCTTTGCTCTTTCTGTGCCAACATGGTTTGAGGTGTTCGGGCGGCCTGATT
GAAGAGCCGAATGTGAAAGTTCTATTTAAGGATATCTATTCCAACCTTGGCATCAGCTCA
ACATACTCGAGTGAGGCAAGACCCAAGAGGCTCGACTACTGGCGGTTTACCAAAGAAGAC
AACACGGTCAAGATTGCCAATCGGTTGAAAGGAACCAAAGACAGGAACTCGCCGAACGAC
TACAGACTGTCAAGATTGATAGCGAACGATTTGACAGCCCTTTATGGTCTAGGAAGATTT
GAGATTGAAGAGGCATGGGAAAAACACATGACCACCAGCGATTCAAAAACTGACGAGCTC
AAGCATTTGGTGCAAGTTATTAAAAGCTACACTAGCACATACAAAGATGAGACTGATTTA
GGGTATTCGAGTTGGGATCCGCGAGCAATGGCCGATTCATGGGGAACCCTCCCTTGTACA
CCGGAAATGGTCGCGTTTGCAGTTGAAGTCCATCGATTTTTACTACTTTGGCAAAGATCG
GTTCTGTATGATCACATTGGTGAGATAAAGTGTCGAGAGTTTCAGAGAGTTCTGAATCTC
TTCTTGTTCTGA
>GYA|c34993_g1;orf1 len=348  frame:1  start:1  end:348  gi|813215366|dbj|GAO46698.1| hypothetical protein G7K_0922-t1 [Saitoella complicata NRRL Y-17804]
TTGGAAACCGCCGAAAGAGCTGCCTACGCTCCATTCTTCGGATACATGGGAGCCGCTTCT
GCCCAGATCTTCACCGTTTTGGGAGCAGCTTATGGAACTGCCAAGTCCGCCGTCGGTATT
TGCTCAATGGGTGTGATGAGACCTGAGCTCATCATGAAATCGGTCATTCCAGTTATTATG
GCTGGTATCATCGGTATCTACGGATTGGTCGTGGCTATGGTTCTCAAGGGAAAGGTCACA
TCTGCTTCAGCTGGTTATGACCTCAACAAGGGATTCGCTCACTTGGCAGCTGGACTTACC
TGCGGACTTTGCGGACTTGGAGCTGGATACGCTATCGGAATTGTCGGA
>GYA|c27300_g2;orf1 len=1797  frame:1  start:1  end:1797  gi|599363598|ref|XP_007405541.1| hypothetical protein MELLADRAFT_115346 [Melampsora larici-populina 98AG31]&gt;gi|328861837|gb|EGG10939.1| hypothetical protein MELLADRAFT_115346 [Melampsora larici-populina 98AG31]
AACTCCGACTCCGACTCCGACTCTCAGCCTCAACCTCAGCCCGAACAGGAACAATCCCAT
TCGCAATCTCAATCTCCAGCCAAACCATTCCATGCTTTGGCGCCACTCACGATCCCCCAA
ACTGACACTCTCCCTTCCAACACCAAAGCGAACATCCCCCGCTCTCATCCTAAGCACCCC
TCAAGCGCTCACCCTCAGATCCAGAACCAGAACCAGTCAAGGATCTACAATGCCATATTC
TCAAACCATCCGATCCCTCCCTCATCCTCTCCCCTCGACTTCCCTTCGGCCCCATCCCAC
TCCCAACCAGCTCATTCCCTCCCCATCCCCCGCTCCCGCCCGGCAACCATCGGCCGTGCT
GGCCATCCCCGGCTCTCGGTCCTCTCAAAGCCAAGCCTAGCCTCGCTGCTCTCCAACCAA
TCAAACTCGGCTCCCCTCGTAGAGTCCCCCATCGGCATCTCAGCCGACCAGCGCGAGGCC
GACCAGCTCGAGGCCGACCAGCTCGACCTCCTCGAGGTCGTCGACCCCGCCGTCCGGGCC
GCCTCGACGCTCACCCACATCCAAAACTCGCTCTTCCTACCCCCCTCGATCAACTACTTT
GCCTCGCCCCTCATCGAGCTCCAAAACTCCCTCCCCCAGCCCTCTTCCGTGAACCCAACT
ATACCCCATCCTCCTCCCACATCCGACCCCCTCGACGACCATCTCGAAGCTATCCTCGAC
ATGCACCATCGTCCCCCTAAAATGTCAATCCAACTCAAACGTATCTCTCTTGGCATATGG
GCCTTTCTGGCTACCCCAATCGGAATCTTGTTTGCCATTTACGGATTCCTGGTCGTCTTT
TGGGGCGCTGCACTAGTCTTGATCTTATTCAAATGGTTAAAACTCAAAGACGAACATCAG
TACAGACTCTGGGTTGAGATTTGTAGTCAAATCTTGAATGGATTGTTTACTATCACGGGA
ATCGGACTACTTCCAAGTCGGATAATAGATTGGTATCATGCCTCGATAATCCTGCACTAC
GCCCACCAAATCTGGCGTCGGCACGGGCGCGCAACACTCGAAGACCCAAACGACCTCGCC
CCGCCCTCGAGGACGATGACGACTTCGAGCTCGCTGCCAGATGTCTGGAAGGACGACTCG
GAGCTGGTCTTGGCCGATGCAGAGGTGGCCAGGTTGAGGAACGCTCAGGAGAAGCTCTGT
CGGTCACAGACCTGGTATCGGCCACACTCTTCTGCTACGCATTATGCCTTCCCGATTCGA
TGGACACTCGTCATACTTGCATTCAACCTTGGCAACAGTTTCTTCCAGGCAGGACTGTGC
GGGGTCATGTGGGGATTGACATACACTAAGAGGCCCGCTTGGACAACGGGGACGTTGATG
GGCCTCTCGTTCTCGTGCGGTCTAGTCAGTGCATTGCTAATCTGGCGGATCAGCGTGCTA
ACGCTCAAGTCATCACAAGTGTACACGCAAGTCGAAGAAGCGCTCACGAGTGGCAAGACG
AGCAAGCGCAAGGTGCGCTCATCGGTTGCGGCAGAGCATGGCACAGTAAGGGAAGAATGC
GGGGGGACAGAGGACTTGCCGCTTGTTGGGAGTAGCGGCGAGAAGAAGAGGGGTGCTGGT
GTAGCACGGGGTGGAGGAAAAGAGAGCGATGGAGAATCCAAGCAAGAGTCTTGTCAGCAA
ATGGAATCGATGAGTCATCTTGGTCGTGGTTCGGTTTCCAACGATGAGGATCACAACGAC
AGTGGTGGTGGTGAGAAACATCGAGTTGAAGAATCAGGCTTGGCAAAGATTCGATGA
>GYA|c43114_g1;orf1 len=258  frame:2  start:2  end:259  gi|630008173|ref|XP_007828072.1| hypothetical protein PFICI_01300 [Pestalotiopsis fici W106-1]&gt;gi|573067944|gb|ETS87472.1| hypothetical protein PFICI_01300 [Pestalotiopsis fici W106-1]
GGGATCGCCGACGATACGATCGTGGTCTTCACCAGCGACAATGGTGGCGAACGCTTCTCG
AACACCTGGCCGTTCACCGGCCACAAGACGGAGCTGCTGGAAGGCGGCTTGCGCATTCCC
GCCGTCATCCGCTGGCCTGCCAGGATCACTGCGCGCCGTACGCACGACCAGGTCATGGTC
AGCATGGACTGGCTGCCGACGCTGCTGGCGGCCGCGGGTGGGGCGCCAGATCCAGCCTAT
CCGTCCGACGGGATGAAC
>GYA|c11386_g1;orf1 len=228  frame:3  start:3  end:230  gi|330905958|ref|XP_003295296.1| hypothetical protein PTT_00364 [Pyrenophora teres f. teres 0-1]&gt;gi|311333514|gb|EFQ96607.1| hypothetical protein PTT_00364 [Pyrenophora teres f. teres 0-1]
AGGGACCGCAAGAAGGAGAAGAACATCAAGCACACCAAGTCCGTCCCTCTCGACGAGATC
ATCTCCATCGCCCGCACCATGCGCTTCAAGTCCATGGCCAAGGACCTGAAGGGTACCGTT
CTTGAGATCCTCGGAACTGCCTTCTCCACTGGCTGCAAGGTCGATGGCCGCAGCCCCAAG
GACGTCTCCGACGACGTCAAGGAGGGCGAGATTGACATTCCCGAGGAA
>GYA|c35481_g1;orf1 len=240  frame:-3  start:240  end:1  gi|629652995|ref|XP_007802882.1| hypothetical protein EPUS_00662 [Endocarpon pusillum Z07020]&gt;gi|539435270|gb|ERF71673.1| hypothetical protein EPUS_00662 [Endocarpon pusillum Z07020]
AGCATGGAGCACTGCAACGATTTCATGCTCCTTGGAACAGAGGCCATAGCGCTCGGTCGA
GTTGGAGATGATTTTTGGTGTACCGATCCATCGGGTGACCCCAACGGCACGTTTTGGCTA
CAGGGGTGTCACATGGTGCACTGCGCTTACAACAGCCTATGGATGGGGAATTTCATCCAC
CCTGACTGGGACATGTTCCAGTCTACTCACCCTTGCGCCGAGTTCCACGCAGCGTCTCGT
>GYA|c24134_g3;orf1 len=933  frame:-1  start:934  end:2  gi|403174066|ref|XP_003333075.2| hypothetical protein PGTG_14861 [Puccinia graminis f. sp. tritici CRL 75-36-700-3]&gt;gi|375170815|gb|EFP88656.2| hypothetical protein PGTG_14861 [Puccinia graminis f. sp. tritici CRL 75-36-700-3]
CGAATCCAGCTTACAAACTCAACTGGACTCTCTCCATCTCCAATCAACAATCTCCAATCT
CCAATCTCAAGCCAACCAACCAATCGCAAGCCATCTCCAACCCATCTCAAGCCATCTCCA
ACCATTCCCACCATGCCAGATCAAATCTCGGCCCCATCCCCATCGACCACTCCTTCATCC
CCTCCAATCCTCCATCTCTTTCCTCCCCCATCTCCCATCAACACTCCCAATCTCCCTCTT
GATGCCCCTCAACATCCCTCAAAGACCGTCCTCACAACCGCCCTCGCAAAGGCTCAAGCT
GCCGTCCTCCTCGACACCTCGCTCCAGATCCCTGAAGCAATCGTCGCCTACACCGAGGCC
GTCCTGCTCCTCGAGGAGGTCATTGACAAGATTGATGAAATGGCAAAAGAACGCGAACAA
TCCGAACTCGACTCCCTCCTCCGCGATCAGGCTCGCGATCGGATCTGGGCTCAAGAACTC
TGCTCAAATCTCTCAAGCAACCTCGACAATACCGCCCAGCGTGACCAGATCGAGGCCAGG
CTAAGGGATCGCGAACGAAAGTGGCACGAAAAACGCTGGAAGATGGAAAAACGTAAAAAG
GCTAGGGCTGATGAGGAGGACAGGCTCGTCGGAATCCACAACACTTATGCTAGCAGGATC
CGCGAACTCGAAGCAGAGCTATCATCCGCTAGGATCGCTGCTCAGCAATCCCTTGACTCG
AATATCCTCTTCCAGACCTCGTATTCACCCGCCCAGTCCATATTTGTCCCCCATCATCCA
GATCAGCTGACAAACAAATCCTCTATCGATCCAGATTCCTTTTCCCCAAACCCATCTCTC
GACCCTGCCCTCCATCACTCGCCCAGCTTACAACCCTCGCCTCTCCTTGAACCCACTCCA
ACTACCACTTCAACTTCAACTACCACTTCAACT
>GYA|c23325_g1;orf1 len=1299  frame:-3  start:1828  end:530  gi|403165270|ref|XP_003325309.2| hypothetical protein PGTG_07142 [Puccinia graminis f. sp. tritici CRL 75-36-700-3]&gt;gi|375165658|gb|EFP80890.2| hypothetical protein PGTG_07142 [Puccinia graminis f. sp. tritici CRL 75-36-700-3]
AAAGTGTTTTATCCAAGTTTTTGGCTTGGGACATCATTGGCAGGCCATTCCAGCTCCACC
AGTTTCCCTTCCACTGCCATCACATCGCCGGGCTCCCCCCCAGCACACTGCTTCGACTGG
CCCCGATACCCTTGCTTGGATAGGTCCGCTCACCCATTTTCGTTGGCTAGCCCCCATTGC
CCGCCTGCCATCGAAATGGCCATGTCTGGCTTTTCCAAGCTCACTCTTTTTGGTTTCTTG
TTAACAGTCGAGAGCCCTTTGAACGATTGGCAAGTCGGGACCGGTCATAGGCGCGCTCAG
AACTCGAACGTCGCTCAACGCCTGCAACCGCTCTGGAGCTTGGTTGACATGGCTGCTCAG
TCGTCTACGCTTAGCGGCCCGTCCGGGTCGCGGTCCAAGGACATCCCAGACGGTTTGCTC
GTCCAGCCGCCCGACCCATGCCCCCATGCCGAATACCTTCCACTCGCAAGTCTCTTCCTG
CCAATACTCGGTGCCACCATCCATGGCTCGACAAACGACTGGAAGAACCTTATTCTCCTC
GGCCTCACCCTTCACCATATCCTCCAATTCATGCGTCTCCCTTCTGGCCTGCTCCGCGCC
TCCCAGCCCTCCTCGGTCCCGACGACTCGGCCCGCGCCCCTGTTTGCGGCAGCCGCGCGC
GCCGAGCTGCGGCTGATCAAGACACTGGCCCTCGCTATCTTTCTCGCCTCGCCCTTCATT
GCGGCCGGTCTTCTTCGGTTCCTCCAGACCGCCATGCGACCGGAGGGCCCGCAGACCGAC
TCGTTCGCGACACGGCTCTGTTTCGTCGCCGCTGCCTTTCGCCCATGCGCCTACCTCCTT
AGTCTTTTCCGCCCCGCCGCTCCGTCTCCCCCACCGCAAGCGTCTAGGCCAACGGACGAC
CTCGCCGCGCGCTGTCGCGAGCTCGAGGGCCGTCTCAGGGACCGCGCGCCCGCTGCAGCC
ACCGGTGCCGACCTGGCCGCCCTTCGTGCTGAGATTGCCGGCCCGATCGCTGATCTCCAC
CGGACACTCGTCACGGCTGCGCGGCGGCGAGACTCTGGGCGTCCGGCAGCCGAGGCGGCC
GAGCGCTCCCTCGCACAGGCTACTGCCGCCCTCGTCGCACGCACAGCAGCACTCGCAGAG
GCGACTCAGGAGCGGGCTGCCGCCGTCGCCCGCCACAAGGCATCCCCCCCTGCCCTCGTC
CTCGCTCGAGCTAATCAGATTCTCAATCTCACCGGCACAACCCTCCAACGTCTAGGCGAA
AGTCTTGCTCCACAGTTGGACCCAACTCGGGATTACTGA
>GYA|c10196_g1;orf1 len=216  frame:-2  start:216  end:1  gi|631393090|ref|XP_007930925.1| hypothetical protein MYCFIDRAFT_86926 [Pseudocercospora fijiensis CIRAD86]&gt;gi|452978812|gb|EME78575.1| hypothetical protein MYCFIDRAFT_86926 [Pseudocercospora fijiensis CIRAD86]
AAGCTTCCACTTGTTGGTGGCCACGAAGGCGCGGGTGTTGTGGTGGCAAAGGGCGACCAA
GTGACCGATATCGAGATCGGCGACCACGCTGGAATCAAGTGGATCAATGGCAGCTGCTTG
GCCTGCGACTTCTGCCAGCAGTCTGATGAGCCTCTCTGTGGCAAGGCCCTGCTTTCTGGT
TACACCGTCGATGGTACCTTCCAGCAATACGCCATC
>GYA|c44087_g1;orf1 len=258  frame:2  start:2  end:259  Homeobox-leucine zipper protein HOX10 OS=Oryza sativa subsp. indica GN=HOX10 PE=2 SV=2
CTTTTGCCTCCGGTGGTGGTCAGTGGCCTGGCGACTGTGGCGGCGGCGGTGGCGATGCGG
AGCGGGAGCAGCGACGGCGGCGGCGCCAGGTACGACAAGGGCGGCATGGACACAGGCAAG
TACGTGCGCTACACGCAGGAGCAGGTGGAGGCGCTCGAGCGGGTGTACGCCGAGTGCCCC
AAGCCCAGCTCCTCTCGCAGGCAGCAGCTGCTGCGCGAGTGCCCCATCCTCGCGAACATC
GAGCCCAAGCAGATCAAG
>GYA|c41241_g1;orf1 len=102  frame:-1  start:407  end:306  ATPase 8, plasma membrane-type OS=Arabidopsis thaliana GN=AHA8 PE=3 SV=1
GCTAGGCTTCGAGAGCTGAATACACTGAAGGGGCACATGGAGTCGGTGGTGAAGCTGAAA
GGATTAGACATTGATACGATTCAACATCACTACACAGTTTAA
>GYA|c27266_g3;orf1 len=855  frame:-1  start:1902  end:1048  gi|403178039|ref|XP_003336480.2| transcription elongation factor S-II [Puccinia graminis f. sp. tritici CRL 75-36-700-3]&gt;gi|375173311|gb|EFP92061.2| transcription elongation factor S-II [Puccinia graminis f. sp. tritici CRL 75-36-700-3]
GTCGGCAAGCAACGCCAGAACGCGGACCCTGATATATCCAAGCTAGCCAAGCAGATTGTG
AACGAATGGAAGAACGGCGTGAAGCGCGAGCCGGGGCCGGCCGCGTCAGCGTCGGCCGTG
GGGGCGCCGTCCTCCGCTGCCCCGGCCGCGTCGGTAGTGTCCTCCGCCGGTGGCGGTAAA
CCTACGCTGTCCTCTAAGCTACCTCCCTCGAGCACCCCCCAGCCAACCTCAAAACCGACT
CTCCCATCCAGCACCACCACCTCAACGACATCCGCGAACGGACCGTTGGCTAAAAAAAAG
ACCGGCCCACGCTCCTCACGCACCGAAGACGGTTTGAACTTTGATGCGCGTGGCGATAAA
GTCCGAGACGGCAGCTTGAGGGCTGTGTTTGATGCGCTTATATCTGACTCTGATGCTCCG
GCTGATTTGGTGTACGAACGAGCACTTTCGATCGAAGCAGAAGCCTACAAGACCAACCAA
GAACAAAGTGGCTCTGCATTGTACAAGAACAAGATGAGGAGCTTGATCTTCAACTTACGC
GACAAGAACAACCCCGGCCTGAGAGAGGCGGTCGTTAGTGGAGAGTTGGGGGCGGCGAAA
CTCTGCAGCATGGGACCCCAGGACATGGCAAGTGAAGAACGTAAAGCCCAAGACCGAAAA
CTAGCCGAAGAGAACCTGTTTAAAGCCCGTGGCGCAGGCCCCCAACAAGCCGAAACCGAC
GCCTTTCGTTGCGGACGGTGTGGTCAACGGAAATGCACTTACTATCAGATGCAGACTAGG
TCGGCAGATGAACCTATGACGACATTTGTAACATGTGTGAACGTGAGTACATTTTCTTGG
TTTCTATTCTTGTAA
>GYA|c37542_g1;orf1 len=213  frame:-2  start:214  end:2  gi|552919016|gb|ESA03866.1| hypothetical protein GLOINDRAFT_336518 [Rhizophagus irregularis DAOM 181602]&gt;gi|595479095|gb|EXX68229.1| Asc1p [Rhizophagus irregularis DAOM 197198w]
GACCATGTAACGGCCATTGCAACGCCCATCGACAATTCGGACATGATTGTGTCCGCCTCC
CGTGACAAATCCATCCTACTGTGGCAGCTGACCAAGGACACCACCACCTATGGCGTCCCT
AGGCGTCGCCTTACAGGCCACTCACACTTTGTGGAGGACGTGGTGATCTCGTCTGATGGG
CAGTTTGCTCTGTCGGGATCGTGGGACGGGGAG
>GYA|c23313_g1;orf1 len=951  frame:1  start:16  end:966  gi|599399472|ref|XP_007412052.1| hypothetical protein MELLADRAFT_49104 [Melampsora larici-populina 98AG31]&gt;gi|328855487|gb|EGG04613.1| hypothetical protein MELLADRAFT_49104 [Melampsora larici-populina 98AG31]
AGAGCCCTGCTGGCGGTGGATGTGTACATAATTTGCGCATACACCCAGGATACCACTCTG
TCCCATCTTGTAATGCGGTCTGCGACTTGGTTCCAGTTCCAACATCCTTGCCGTCGCCCA
AATCCTCTCTCCTGTGGCAGATTGGGTCCTTCTTCGCGGAATCTGCTCCCCAATCGTCGC
CGAATATTTTTAACCTCCATGGCTCAACAAGACAAGCTTTCCGATCGGGCTGCACCATCG
CATCCAGCGGTGAAAATTGACACACACCTGCAGTATCATTCAGCTGGCCTCACTGAGGCA
GATTTGATGGATGACCCGATTTCGCTCTTCACCAAGTGGTTCGACGAGGCGCGCCAGTCC
GGCCTGGTGGCCGAACCCGAGGCCGTCTGTGTCTCCACGAGCACTCCCACCGGGCAGGTT
TCCAGCCGGTTTGTGCTCCTGAAGCGTGTCGACAGCCGGGGCTTTGTGTTTTTCACAAAC
TACGAGAGCCGCAAGGCGCGCGAGCTGGAGGCAAACCCGCGCGCGTCGATGGCCTTCTAC
TGGGGCCCGCTCCACCAGCAGATCCGGATCTGCGGGCACACCGAGAAACTCGCGCCCGAG
GAGACGCTCGAGTACTTTAAGACGCGTCCGGTCGGCTCGCAGATCGGCGCATGGGCGAGC
CCGCAGTCGGCGCCGATCACAGACCGCGCCCAGCTCATGGAGCTCGTCTCGGGGAAGGAG
CGCGCCTTTGGCGTCGAGCCCGGCTGCGTCGATCGCGAATCGCCTCTGCCGAGCGACCTG
GCAGCCTGCGTGCCTTTGCCGTCGCATTGGGGTGGCATCCGGCTAATTCCGGACGAGATC
GAGTTTTGGGTCGGCAGGCCCAACAGGCTGCACGACCGGTTTGTCTTCCGGCGCACAATC
TCCGAGGTTGCTAGTCCATCAGGCTGGACCAAGCAGCGCCTCGCGCCTTGA
>GYA|c29574_g1;orf1 len=267  frame:-1  start:267  end:1  FRIGIDA-like protein 4b OS=Arabidopsis thaliana GN=FRL4B PE=1 SV=1
CTTATGGTGACGCCGCGCATGAAGCAACGAGCGAAGGAGATAGCTGATACGTGGAAGGCG
AGCTTGGACCAGCGCGGTGGAATCGAGAATGTGAAGACTCCCGATGTGCACACGTTTTTG
CAGCACTTAGTGACTTTTGGGATTGTGAAGAAGGAAGACATTGATTTGTATAGGAAGCTT
GTCGTTGGGTCTGCTTGGCGGAAGCAAATGCCGAAGCTTGCTGTGTCTCTGGGTTTGGGT
GACAAAATGCCTGATATGATTGAAGAA
>GYA|c22290_g1;orf1 len=927  frame:-1  start:1366  end:440  gi|403164922|ref|XP_003324981.2| hypothetical protein PGTG_06518 [Puccinia graminis f. sp. tritici CRL 75-36-700-3]&gt;gi|375165456|gb|EFP80562.2| hypothetical protein PGTG_06518 [Puccinia graminis f. sp. tritici CRL 75-36-700-3]
GCCATCGGCTGGACGACATTCCTGAAGATGGAGACCGACATGGATCGTCTGTCCGTAATG
ATGGGTGGACTCCATACTTGTCCTGATAACAGTCTACGGCCTCAAATAGCACCCCCCGAA
CCCAGAAAGCCCACACACCAGTGTTTCCATTCGTTCTTGTGTCTGGATGTTGAATCGACT
TGCATTGATGTCGATGCACCAGATCTTGTCAATCCGCAGGGACTTAGTCGCGACAAGCTG
CAATGGCACTATCCTAACGAGATCATCGAATGGCCTGTGATTTTACTACAATGGCGATTA
AATGACGGTTGTTGGGAGCTTTATGAGGCTGATCGATACCGTCGCTTGGTGAAGCCTCAA
TGGAGGAGCAAAATCTCCAAATATTGTACCGATTTAACCGGTATCACTCAGGACGATGTT
GATCAAGCATCAAGCTTCTCGGTAGTTTTGAAGGATTTTGACCTGCAGTTTGTCAAGCGT
CACAAGCTTTTTACCACGGTCAACCGAACGGTTTGGGTCACCGATGGACCTTGGGATTTC
CGGGATCATTTCCCCAAATCTTTGTTCTTGTCTAGGATTGACCCGAACAATCTCCCAAAG
TACCTCAAGTCGCCCTTGGCTGTTATCGACATCCGATACTTGCTGAAAGTTTTTGTCCCA
CGAATTTGCAACTTTGCACTACCACATTCACTCTCTCTAACCGATGCAATGACCGTCTTT
GGCCTGGAATTCGAAGGTCGACAGCACTCAGGAATAGATGACGCTGCCAACGTTGCGAGG
TTGCTCTGCAGAATGGTCGCGTTTTCTATAATACCTGGTCAGGATGATCTTCGCTGGACC
TTCAGGCCTAACAGGTTTCTTGAATTACGTGGCCAGAGATACTTTTGGATGTCCAAGAAC
GATCAATGTGCTTGGACATTACCATAG
>GYA|c26060_g1;orf1 len=2571  frame:-1  start:3414  end:844  gi|599356542|ref|XP_007404262.1| hypothetical protein MELLADRAFT_46552 [Melampsora larici-populina 98AG31]&gt;gi|328862787|gb|EGG11887.1| hypothetical protein MELLADRAFT_46552 [Melampsora larici-populina 98AG31]
GATCCTCATCTGCGTCCTAATACCTATCATCCCCTCAGACTCACTCTTAGTCTTGACCAT
CTCCAGCTCTTCGTCCATTCCATCCCTCGTTCATCTCCATCCATGACACCAATCACCCCT
CGTGCTATCCCTTGCCTCGACTCCAAACCTCAACTCGATAAACGAGTCCTCCACCAAGAA
ACCAACCTTCATCCATCCCCTCATTCTGCCACTTCCCCTCCCCAGCTTCCCAAACCAAAC
ACTCCCATCCCAAGCCAATCCGACTCAAGTCCTGGCCAATTCACGACTACCACCACCACC
ACAACCACTACCACCACTACCATCTTCAACTCCATCATCACCCCCCTCTCCTCTCCAACT
CGCTTTGGCTCTCATCACTCCATCAACAACCTGCCCTCTCCTCCCTCCTCCCCCTCAAAC
CATGCTCCCTCCACTTCCTCAAACCCGTGCACCGTCAGGTCTTCTTTCAGCTCGGACCAT
CACATCTGGCACCCGAACTCAAACTCGGCCACATTCTCAAACCACAACCTCCTCCTCACT
CCTTCCCGCGCCCCCCTCGCGACCAACCAGCTGCGTTCCTCGTCCCCCATCCCCCAAACT
CGCTCCCTCAGCCCTCTCACCAACTCGCCATCGCCACTCGTCCTCTCCCCCTCTCTCTCG
GCCCTCCCAACTGTCCCTCAGCCCAGCTCCTCGTCGGCCCGCTCAACCCACTCCCATCCA
CTCCCTCCCCTCGCCCCTCCAAGCCCGCCGCGCCTCCACTCGGACCTCTCCGACCAGCCC
TCGAGCCCTGCCACCTTCACCACTGACCCCACTCGCCATCCCAGCCCAATAGCCCTCCCA
CCACCCGTCCACCACTCCCCCTCGGCCACCTTTTCCCCGCTCAGCTTCGACCGCCCCTCC
TCCACCGCGCAGGCCCCCCAACGGTCCACCTCGCTCCGCAGGATGCCCACCCAGCCGCCG
CTGGCTCGGCTCGCAACTCCAAAGCATCTCGCCGAGCCCGTCCCCGACGAATTTGAGGAC
GAGGTCGCGCGTCAGGCCGCCGTCATCCGCAGGGAACGCCAGTCGCGTCGCATCGAGCAG
GCCCACGAGCTCCCTCCACCCGGCAACAGGGCCAGTCTCACCATTGACGCCGCCGGCGCC
GCCGCACCCCCCTCCGCTGAGGCTGCTGCCAGAGACAAGACTCGCAAACGCGTCAGCGGT
CCCGCAAACGACGTTCATTCCGGCGTGCTCGTCGGAAACCTGATTGGAGAGGGCCATGCG
AACTATGTCCTCATGTACAACATGCTCACCGGCATCAGGATCGGGGTGTCGCGCTGCCAG
GCAAAGCTGAAGCGGCCATTGACCGACGAGGACTATACGGCCAGACACAAGTTTTCGTTT
GACATCGTCGGAAACGAGCTGACGCCCTCGGCCAAATACGACTTCAAATTCAAAGACTAT
GCACCCTGGGTATTCCGCGAGCTCCGGGAATACTTCCATCTGGACCCAGCCGACTACCTG
CTCTCCTTAACGGCCAAGTACATACTCTCCGAGCTCGGCTCGCCGGGAAAGTCGGGCTCG
TTTTTCTACTTTAGTCGCGACTATCGGTTCATCATCAAGACCATCCACCATGGCGAACAC
AAGTTTCTAAGAGCAATCTTGAAGGAATACCATGAACATGTGTTGGAGAACCCGCATACG
CTCTTGAGTAGGTTCTATGGACTCCATAGGGTCAAGTTGCCAAGAGGCAGAAAGATCCAT
TTTGTTATCATGAATAACTTGTTTCCGGCTCATCGGGATATACATGAAACCTTTGATCTC
AAGGGATCTTCGGTCGGACGAGAGTACCCAGAATCGAAAGCAAAAGCTGGCTCGGTGTTG
AAAGACCTAAACTGGGTCCGTCGAGGACACATGCTCGAGCTTGGACCGTTGAAGAAGAGT
TTGTTTGAGGAACAGTTGAAGAGAGACACGAAGCTGTTGCAGAGACTCGGGATCATGGAT
TATAGTCTCTTGATCGGCTTGCATGATCTGGAGAGGGGGAACAGGGAGAGATTGAGGGAC
GATCAGCTGAGGGTGTTTCAGCCTGTCACGCGTCCCTTGACGCGAAACCCAACCGCGCCA
TCCCAACCGGCGGTGCCCAGCTCAACGGACCCGGCGGCAGTCTCTCTGCTCCGACAAGCT
GTGCAACAATCAGACCCACAATCGTTTTCAGAGACCCTTAGTAGATTACCGAGCCGAACG
GGAACTGCAGGAACGGGAGCGGGGGCGGTGAAGAAGGTGCTAGATGAAAGGAATCGGTTT
GTGTTTTATATGGACGAAGGTGGCTTTCAGGCTACTGATGCCAATGATGAGCCGGTTGAA
GTGGTGTATTATTTGGGGATTATCGATATTTTGACTCCGTATTCTACTGTTAAGAGATTT
GAACATTTTTGGAAAGGAATGTCGAATGATAAACATATGATATCAGCAGTGCCGCCAGAA
GAATACGGGAATAGGTTCTTGAATTTCTTGTTGTCGATTATCAGAGGAGGAGATATCAGT
TTGAGACCTAGGATGGCAGAAGGCTTAGAGAGTGGGCAGGGGCCCGAGTAG
>GYA|c7444_g1;orf1 len=213  frame:2  start:2  end:214  gi|595492798|gb|EXX76046.1| AAA family ATPase CDC48 [Rhizophagus irregularis DAOM 197198w]
TCTGAAGATGTTGATTTGGAAAGAATATCAAAAGATACTCATGGCTATGTTGGTGCTGAT
CTTGCTGCACTTTGCACTGAAGCTGCACTTCAGTGCATCAGAGAAAAGATGGATGTCATT
GATTTGGAAGATGAAACTATTGATGCTGAGATACTAAATTCCATGGCAGTTACAAATGAA
CACTTCCATACTGCTCTTGGAACAAGCAACCCA
>GYA|c26834_g1;orf1 len=3246  frame:-1  start:3538  end:293  gi|403158707|ref|XP_003890712.1| hypothetical protein PGTG_20741 [Puccinia graminis f. sp. tritici CRL 75-36-700-3]&gt;gi|375166424|gb|EHS63157.1| hypothetical protein PGTG_20741 [Puccinia graminis f. sp. tritici CRL 75-36-700-3]
CGGAGTGTCACCATGTGGGTGATTGAAGGCAAATTCCGTGGCCGAGGCTCGAATAATTCC
ATTCCTGATGAGCCTCGCCAGAGATGGCTAAGACCCTCGAGAATATACAGTCTGGGACGG
GACGCTGCAAATGACTTCAGCCTTGAAATCAAATCTTTGCCTCGATTTCGGGCGATTACA
TTGGATGTGGGCCCGTGGACTCAAGAACAACTGACGAGTGAGAACGATTCAGAAAATGTT
AAACCATATCCCCTCACCTTCACGAGCGAAGCGCATCGAAAGATCCGGCTGGTCAGGGAA
ACTGGGGAGGAGATTGTTATCGAGCCAGAAGGGATGACTGGCATTTTGCCGGGTGATAAA
TTGTATTGGGACAGGCAAGGTGCCCAACCATGTACAATTCGATTTTCTTGGAATCCAGTC
AGCATTTGCTTTTCTGCCATGAGCCCTCAACAGCGCAAGTCAGTGGCTGCCGATTTTGAG
AGTGCAGGGTTTTCTTTTTCAGAAGCGCGATTCCCTGGAAAGTACCATACCCATTTCCTT
CCCAGGCCCTTGAAACCCACTCTGGCTGCTGGCTGCGCTCTTATCGAAGGCATCCAAATA
GTATCTGAAGTCTGGTTGAAAGATCTACTCGCAAAAACCAAACTCAAACCAACTCAAGGG
GACTTTATGGAAATCAAAAGGGCAAAAAATGAATCTGACGAGAAGTTGAGGCTCCGGACC
GAAAAAATCAATTCCTTACCTGACCCGAGGTTCAAGGGCACTGCAATGTCCGACTTTGAA
AACGATTACCAGAATGCTTGGGACACATTGAAGCAGCCCGAATTGGCAGTCAAAACTCGT
GTTGCAGAGGGTGGATCCGAAAGTTGGTTCAAGGATTCGAAAAAGTGGGGTCCAAATCCA
GCAAGGAGGACCATGCTTTCAGACCTTTGTTTTGTCATTCTGGCTTGTGACAATGATGAA
GATGCTAAACTTATCGAGCGCATTGTCAATGCAGGCCGAGGTGTTGTACACAGAATTTGT
CCAACTGGTGATGATGCATTGGTGCGGTCGCTGCTGAGTAAAGTCCGACAGGCAAGACCA
AAGAAGTGCGTTTTTATGCGGACCCCTCAGTTCTCCTTGTCATCTGCATCTGCTGTGATG
CTTTCTGATCAATTGAAGGCGAGTCTCGGCATCCAGAATTGCATCACTGTGGAGGACTTG
CTTTGCTCTCTCTATCAAGTCGATAGCTCTCACTTGATCAGGATCTCTTCTGGCACCTCA
CCACAGCACACTCAACCACAAGATGCCACGGACCGCGAGCCACTTTTTCGGCAGTCTTCA
ATGTTGGAAAATGAGCCAGAAACCGTCATTCAGACAGGAAACACACAACCTAGATTGGCA
TCGCTCAGTAGGTACAGTCAAGAGAATCGAATGGTGCAAGTGCCACCGGTGGTCAGGGAA
CATGCCAGCACAGATGATGAGCTGCTGCCAGCGCCCACCCCATCTATCCCTCCACCTCGT
TTGATCCGAAGAGCAGGAACCCGAACTGAGGAAGTTCGGGCGAAAGAACTCGATGCGCTG
TTGAGCCATAGCACAGAAACGGCTAGTGAAATTGAACAACTCAAGCTCCAAGCCAGGATT
GATGATTTGACAGACAATTCTATAGCGCCAACGCTCGTCAATCTTGGCATTACCAATCCA
GTCGAGGCTCTGACTGAAAGCAATGCATCTCATGAATCAGTCAATGATGACACACCTGCG
CCCACTCCTACTCTTCAGCTATCTGGCCCACCTGCAACCACCCGAAAGCTTCCACCAAAG
CGCAAGGCTCGGGCTGGAGGAGAAATTGACCTAGACAAATATATGCCTTTCTTGAGCAGC
GCCGATCCTATGACCGGCACCAACCCTGCTCCAGCATCTACCGCAGACATCAGTCAGGAG
TTGAGCTCGCGGGCTTCTAAGAGGAGAAAAGTCGAGGAGGCTACAGCAAGTGGTTTGGGT
GGGATCATCAGTAGCGGGTCTCGCATTGAAGAATTTGATATTGACAAGATCGAAGGGCCT
GCGACCAGGATGATGAGGGCGGATGCCGAGCAAGCAAAAAATCCTCTGAAAAGAAAAGAG
CTCATGGATTCATATGACGATGGCAGGCAGCACTCACAAAGCCAGTCTCAAGAACAAAGA
CCAAGTACCAATAAGAAGGCACGCAAAGACACTAAGACAGTTACCGTTGGATCTCTGAAC
CATTCATCGGCTGAGGACGAACCTGATCGTAAGACAACTCCAAGGAAGAAACCCCCTGGT
CGTCGTGGCAAACCGGGCACAACTGCCAAATCAACGCAGGCCAGCAAAGATGACGATGAG
CCAGACAGCTCAGACCAGTTTTTGACAGTCAAGACAACTGGTAAGCGGCTGACAGAAGAA
GAAAAGCAGACGAATTTAGCGTTCAATCGTCTAAGGATCTCTAAGCCACCGCTGATGCTT
CAGACTCAGCCAATAGCGTCTCGGCGGATTGAATGGGATGAGGAGGATGCAGGTGAAGAG
GAAATCCGCGAAATGGATGGCTGGACTCAGAAACAGATGGAGGATGCAAATGCAAAGAGC
TTCTTCAAGGTCAAGTACGTGAACATGATCAGGAAACCAATACAACCTTTGCCAGAAGTT
GAAAGCACACAAAGGCGGGACTCGCGTCCAAACTTTAAAAGATTCAAGCCTAAATGCCAA
GCGCCACAAGGGCATTTTTCTGCTAGCGCTACTCCACGAACTAATATCATGTTGGAAACA
GTGCGGTTGAAGCGGGGAGGAGTCGAAGATTGGGAAGCCCCGAAGAAGTCTAAAGATTCA
AACACTCAAATCAGAAAGGACGATGAGGAAGAGGAAGAAGCTGAATCGGAATCAGATGAC
AATACATTTCGGAAATTCACAGGTAAAAAGTCTCGAGTCGTTCAAACAACCCCGTCGCGC
CTGGTGAAGAAGAGGGCACAAAAGCAGCCAGCCAAGTCTAGCGAACTGGACCACACCCAA
ACGCCACCCTCATCCGATGCTGAGTTCCATCTGAGCCGCCGTCGAGGGGGTGCAACAACG
AGTAACTTGAAAGGTAAAGCAACTCAAGTTGCCTCATCGTCGTCTGTGGTACGTGGAGTA
GCAGCTTCTCGATCTGTGCGCAATCACTCGCAGGCTCAACAGAGGGAAAACGCAAAAGAG
GTTGAATCTGAGTCAGGCTCAGAGGGCGATGAATTGGCATTTAAAGGATTTAGGCGAGCT
CGCTGA
>GYA|c18505_g1;orf1 len=1584  frame:1  start:1  end:1584  gi|403172081|ref|XP_003331227.2| hypothetical protein PGTG_13190 [Puccinia graminis f. sp. tritici CRL 75-36-700-3]&gt;gi|375169703|gb|EFP86808.2| hypothetical protein PGTG_13190 [Puccinia graminis f. sp. tritici CRL 75-36-700-3]
GTTTTCTTGCATGTGACGTTAACTTTGTACGCACCATCTGGTGGCAACACATCCATTCCC
CCAAACAACCCCCCCGAATCATTCTTTCAGCTCCCACCTCCCCAAATCACCCCTCGATCT
GCCCATTCGTTCGACATGCCCCAACCCACTCCGCGAAAACTTCTCCTCTTATCACTTCGG
CGTTCGATTCGGCATTTGACCCCTCTTTCCCAAAACGGATTGGTCACAATTTCTGCCTTC
TCCGAACTGGACCACAAAAAACGGTTTTTTATTCGATGTGCTCATGTTCTTGCCCTCCTC
AAGTGCCCAGGCCATTTTTCGATTCCGACTTCCAAACTGCTTATGTTCTTTGCGGTGGTG
GAACGATCAGTTCAAAGAGCTCGGAACGCACTTTTATCTTTACTTGGACTGCGACTACGG
AGATCTCTGGCGGCTGAGATTCTTAAATTGGAGACCGCCATTGAGATCCTGGCCAATACA
AGATACCTGGAGACCCGTTCCCCCCGATGTCGATTAAACCTGCGGAATGCATGGTTCGAA
CAGGTTTTTTGGGAGGGGGGAAAATCCTTTGTATGTTTGGCTCGAATGTCGCGCGATAGC
TTCAACGAACTGGTCAACTTGATCCGAGGATCAGCATTGTTTACGAACAACTCAAGAAAT
GAGCAGGCCCCCGTTGAATGGCAACTGCTGGTTGCCTTGTCTAATCTGGGTTCTGCGGGA
AACGGTGGCGGGTACGACCGAACCGCCCGAACATTCAACATATCAGAAGGCAGTGTCGAG
AACTGGACAAACAGGTGCATTGATGCACTGCTCGAACTCGAGGGGGATTTTGTTTTCTGG
CCATCGACTCACGAGCGACGCGGGCTGAAAGAAGAGATTTCTCAACGGTCTTTCTTCAAG
GATTGTGTGGGTTTTGTTGATGGGACTCTAATACCGCTGGCCATTGCTCCAATAGTCAAC
AAGGAAGACTATTGGACCCGAAAATTCTTCTATGCTTTTAATGTAATGCTGGTCAGTGAC
ATTCACAGACGAGTGCGTTACTACGAACTAGGATGGTGCGGAAGCGCACATGACCAAAGA
GTCTTCCGCTCTTCGGAGTTGTCTGCGAATCCACAGGAATATTTTCAAACTGAAGAATAC
ATCTTGGCCGACTCAGCGTATACAGCAACCGCCCACGTTGTGCCAGCTTTCAAACGTCCC
AGGCTCGGACACCTCCGAAAAGATCAAAAGGAGTTCAATTACGAGCTCAGTCGGCTACGA
ATTGCAAGCGAACATTGTAATGGAATACTGAAGGGTCGCTTTCAGTCACTCAAAGACTTG
TGTTTGGTTGTTCGGGATCAACATAGCGCTGAACGGGCAAACAAGTGGATACAGGCATGT
ATCATAGTGCACAATTATTTACTGTCTACTGGAGAAATGTGGAATCCACAATTGGGGCGA
TTGGACATTGCAGCAGCTGAGGGGGTGCGACGCATTGTTGAACCGCCTCAGAATGCTCGC
GCATTGTTGAATCAGAGGGAAGAAGATGGACCATCCTTATCCAGAAGGGACGAGCTGTTT
GCGCATTTTGTTTCTCAACAATAA
>GYA|c24394_g1;orf1 len=2136  frame:3  start:12  end:2147  gi|331225671|ref|XP_003325506.1| hypothetical protein PGTG_07339 [Puccinia graminis f. sp. tritici CRL 75-36-700-3]&gt;gi|309304496|gb|EFP81087.1| hypothetical protein PGTG_07339 [Puccinia graminis f. sp. tritici CRL 75-36-700-3]
CCATATCTCACATCTTTCCAATCAGAAGCCAGTATCATGGCCGGCAAAAAGGTTTCCAAG
CAGACCAAGAAATTCACCAAAAACCATCTCGCCCATACCCTGACCGTGCGAAAGAAACAG
CAGTCCAAGAAGAAAGAAATCGATAACCGCAAGCGGCAACGAACGCTCAAGTCTGGCCAC
ACTGGAAAGTCGGGTACAAAGGACCAGTCTAGCAACAAGCCCAGGCAAGCGGATTCTGAT
GACGATTCCGTAACAGAGACGGCTCCAAGGTTGGATATGTCCGTTGAGGCGCTTTTGAAT
GCCAAAGGACTTGAGTCAGACAATGCCGACTCTAGTGAAGGCAGCGGATCTGAGGATGAC
GATGACGATTTAGCCTCGCTCGGGAGTCTAGAGGGTGAACCCAATCCAGGGATGGACCTC
ACTATGTTGAAGGAAAAAGACCCAGAATTTTACAAGTACCTTCAGGAAAACGACCAGGCG
CTCCTCGACTTTGACGCTGATGAGCTCGAATCAGATGGAGACGATGAGGAAATGGCACAA
GGATCTACTTCAGCTGGACGAGTGCCTGAAGAAGACAAGCCTGAGCAGGATGGGTCGGTT
GTAGTGACGAAGGAGTTGCTTCGTTCCTGGCAGAAGGCTATTCTCGAGAACCGATCGATG
CGGGCGACGCGCAAGCTCTTGTTGGCTTTCAAGTCTGCGGCATTCAGTGGTGATGAGACA
GCAACAAACCTGCCGTTTTCAATCGAATCCTCCTCTGTTTTCAATGCGGTCGTCATAACA
ACTCTTAGATACTTGCCAGTGTTTCTTAACCAGAGTCTTCCTGCCAAAGAATTGCCGAGC
GGAAAATTTAAAATTGCTACCCACACCAAGATGTACTCTTCGATCCAACGGCTGCTGAAG
TCATACTTTGCCTCAATGCTGGAGCTTGTTGCACAACTACCTTCACGTCCTAAAGAAGAT
GAGTCGAGCACGCAAGATAGCATGTTGCATACTGCTATCAGCGAGAGTGCAAAACTCACA
CCTTGGATCATTAGCAATCGCAAGATTGTGCGGACATGGTCTAAGGCTTTGCTGGAACTT
TGGGCCTCTTCGACAGACGAAGTCCGGGTCGCCGCCATATTGGCACTTCGCAGACTTGCC
ATTGCCTCTGGGACCTCTGAGTCTATCATGAAGGGACTCTACACCAACCTGGTTCGAAGT
GCCAAGAACACTACCGCATTCACGCTCCCACTGATCAACCTGATGAAGAATTCGGCATCA
GAAGTTTACCTCATCAACCACCAGACTTCGTATCCGATCGTTTTTAGCTATATCCGTCAG
TTGGCCATCCATTTACGTAATAGCATGAAGCTGAAAAGCAAGGAAGGATTTCAAGCTGTT
TACAATTGGCAGTTCATTCACAGCTTAGATTTTTGGTCATTGGTTCTTTCTGCTGCGTGT
GACAACACAAGCCAGTCACCGCCCGAGGAGAGTGCGCTCCAGCCACTCATTTATCCGCTT
GTTCAGATCACGACAGGTGTGATCAAGTTGATCCCCACCTCACGCTACTATCCTCTGAGA
TTCCACTGTATCAGACTTTTATTGCGACTCACTCAGCGGACCAAGACATTTATCCCACTC
GCACCGTTTCTTCTTGAGACTATCGACTCGCCTCTGTTCAAGCGTCGGCCCAAACTCACC
ACTCTCAAGCCTCTTGACTGGGAGTATGTTGTCCGATGCCCCAAGTCCCACGAAAACACC
CGTGTCTACGCCGATGGTGTGGCAGAAGAGAGCGTTTACCTGTTGCTGGAATATTACGCG
AGCTTGTGCAAATCCATAGCCTTTCCAGAAATTGTGCTCCCGGGTCTGATGATGATGAAG
CGGTTCAGCAAACAGTCCAAAAACCAGAAGCTTGTCGGACAATTACGGATGTTGTTGGAG
AAACTCGAAGCCAACAAGAGCTGGATTGAAACTCGTCGAGCTGGTTTAAATTTCGGCCCC
CGGTCTCGGAAAGAAGTGGAAACATTCTTGGAGGATGTAGAGGCAGTGAAGACGCCATTG
GGAGCATACCTCAGATTGCAATCCAAGATCCGAAACCAGAGGCGGGTGGCATCATTTGAT
AAATCAGCACGAAGAGAAGTAGAGATGTCGGATTAA
>GYA|c26072_g2;orf1 len=180  frame:-1  start:1273  end:1094  gi|331241158|ref|XP_003333228.1| hypothetical protein PGTG_14148 [Puccinia graminis f. sp. tritici CRL 75-36-700-3]&gt;gi|309312218|gb|EFP88809.1| hypothetical protein PGTG_14148 [Puccinia graminis f. sp. tritici CRL 75-36-700-3]
AGCAATCCGTTCCAGAGCTTGTGCTGCAGCATCCTCGGCCAGCAAGTCAGCTGTCTCGCC
GCTCGATCCATCACCTATCGGTTCATAAGACTGTGCGTGGCGCCTCGTCTTGGTGCTCAC
TGGCTAGATACAGCTGCTTGGAAGACATCCTTCTGGGTCTCTTTCAGGCGTGCTCCTTAG
>GYA|c21950_g1;orf1 len=624  frame:2  start:221  end:844  gi|331215415|ref|XP_003320388.1| apoptosis regulator BCL-W [Puccinia graminis f. sp. tritici CRL 75-36-700-3]&gt;gi|309299378|gb|EFP75969.1| apoptosis regulator BCL-W [Puccinia graminis f. sp. tritici CRL 75-36-700-3]
GCCGATCACAACACATCACCATTAGCCACACCAAATCCCGAATCACTGCTCACCATGAAC
GGTCTCGACGGTCAAGATTCTCGTAACCGCAATGAAGGCGGGATCGAGGATGAGGACAAC
CAGGAGCTGGAGTCAATGAAGCAAAGAGTGCGGGAGATGGAAATGGAGGCTGAGAAGCTC
CGGGAGATGCAAGCGCAAGTCGAGAAGGAGATGAACGAATCGGGCGCGGGTGCGGATGGG
ACGAACAACGGCGAGGAGGATAAGGAAGTGGTAGACGGGCGCAGCGTATACGTCGGCAAC
GTTGACTACGGAAGCACGGCAGAGGAAATCCAGGCGCACTTTGCTTCGTGTGGGACGATC
AATCGGATCACCATCTTGTGCGATAAGTTCACCGGACAGCCCAAAGGATTCGCGTACATT
GAATTCGCAGATCCAGTCTTGGTCCCCCAGGCTTGTCTACTGAACGATTCCCTATTCCGA
GGTCGGCAAATCAAGGTGACGCCTAAGCGGACAAACCTGCCTGGTTTTTCAAGAGGTCGT
GGGCGAGCGAGGGGTCGCGGACGAGGATATAGCCCTTACTACAGGCCCCGTGGAAGGGCC
CGTGGCGCATACCGAGGTTTCTAG
>GYA|c44509_g1;orf1 len=225  frame:3  start:3  end:227  Heterogeneous nuclear ribonucleoprotein D0 OS=Homo sapiens GN=HNRNPD PE=1 SV=1
GCAGCGGCGGCGGCGGGAAGCGGAGCCGGGACCGGGGGCGGAACCGCGTCTGGAGGCACC
GAAGGGGGCAGCGCCGAGTCGGAGGGGGCGAAGATTGACGCCAGTAAGAACGAGGAGGAT
GAAGGCCATTCAAACTCCTCCCCACGACACTCTGAAGCAGCGACGGCACAGCGGGAAGAA
TGGAAAATGTTTATAGGAGGCCTTAGCTGGGACACTACAAAGAAA
>GYA|c24153_g1;orf1 len=1242  frame:1  start:313  end:1554  gi|331226000|ref|XP_003325670.1| protein phosphatase [Puccinia graminis f. sp. tritici CRL 75-36-700-3]&gt;gi|309304660|gb|EFP81251.1| protein phosphatase [Puccinia graminis f. sp. tritici CRL 75-36-700-3]
AGAAAAAAAAAAACTAGATTGACCAACATGCTTTCCAATACTATCACTTGTACAGCCAAC
CCCACAGACTCGCCACCAGCAGTCCAGTCGCCAAGCGTGATTAGTCAGACCGAGGAGACG
CCAACGGCGGCCCGGCGCCGCCTGCCCAACAGCCCGAATGCAAAGAGCATCGAGGTCACT
CACCTGCGCGCTGGCGAGGAGTTCGTCGCTGGAACTGCCAACCAACACCCCCCCGTCGGC
TCCTCGGCAGGCCAGTCCTTCAAGGTCGGCGTCTCGGAGGACCGGAACCGGAAATGTCGT
CGGACGATGGAGGACGCCCACTCGTTTCTCTACAGCTTCGGGGACGTCGATGGCCAGGGA
TACTTTGCCGTCTTTGATGGCCATGCGGGCAAGCATGCGGCCGAGTGGTGCGGCGCGTGG
TTTCATGAGTATCTGTTGCACGAGCTCATCCACGCGCCCCGGACGACGCCCGTGCCCGAC
CTGCTCAACTCGACCTTTCACATTGTCGACACGAAGCTCTCCCAGCTGGCGGCCGAGGAC
GGCACTCACTCGGGCTGCACGGCAGTGACGGCGTTCCTACGGCTCGAGTTCCAGAATGGC
GAGCCGGTTGGCCGGCGCGGCGCGGGCGTGTCCGAGGACGTCCAGAGCCGCGTTGCGCTG
GGCGAGGGTGCCGCCGGCGCTGGCGAGCGCGAGGCCGCCGCGCTCGAGGAGGCCCGTGAT
GGCACGCTCAAGGCCACTGAGCAGCGTAAACTGGCCCTCGAAGACGCCGGGCCAGTCAAA
GGCGCCATCAAGCGGACACTCTACACAGCCAACGTTGGCGACGCTCGGGCGGTGCTTTGT
CGTGGTGGACAAGCTGTTAGGTTGACGTATGATCACAAAGGCTCAGACCAACAAGAAGCC
CAACGAATCATGGATGCAGGAGGATTTGTGATGAACAACCGAGTGAATGGTGTGCTGGCG
GTCACGAGGTCACTAGGAGACTCGTCTATGAAAGAATTCGTTGTCGGATCTCCCTATACT
ACTGAGACTACTTTAGGAGACGACGACGAGTATTTGATAATTGCATGTGATGGTCTATGG
GATGTGTGTGAAGATCAAGATGCGGTGAACTTGATCCAGAGCGTTAAAGACCCACAGGAA
GCTAGTAGAGTGTTACTTGATCATGCTCTTTCTCAGTTTTCTACGGACAATTTAAGTGTA
TTAGTGGTCTCATTGAGACCTAGGTCGTTTTATGATATCTGA
>GYA|c41760_g1;orf1 len=345  frame:-3  start:347  end:3  gi|207342816|gb|EDZ70462.1| hypothetical protein AWRI1631_123680 [Saccharomyces cerevisiae AWRI1631]
ATAACGCTCTTGATTTCAGTCAATGGTTCGTTAGTGAAAACGAAACCAACGTTACCTTTG
ACAAAAGGCAACAACTTTTCGAAGTCTGGCAAGTCGGATAAGAAACCTCTGATGGCTCTT
CTAACCATGGTGTTCTTACCCATCAAGACGACAGCTCTGCCTCTCAATTCCTTTCTGACT
TCGTGCATTTGTTGGGAAGAAACATTGTCAACACCGACAACGAACAAAGACTTGTATTCT
TCCAAGTATTCTCTTAATTTAGCAAAGTATTCAGCTTTCTTTTCACGAACGCCTCCCATT
TCAAACTTATTATACGTATTTATTAGACTGTTTGCAGGATGTTTA
>GYA|c41760_g1;orf2 len=348  frame:1  start:1  end:348  gi|207342816|gb|EDZ70462.1| hypothetical protein AWRI1631_123680 [Saccharomyces cerevisiae AWRI1631]
TTTAAACATCCTGCAAACAGTCTAATAAATACGTATAATAAGTTTGAAATGGGAGGCGTT
CGTGAAAAGAAAGCTGAATACTTTGCTAAATTAAGAGAATACTTGGAAGAATACAAGTCT
TTGTTCGTTGTCGGTGTTGACAATGTTTCTTCCCAACAAATGCACGAAGTCAGAAAGGAA
TTGAGAGGCAGAGCTGTCGTCTTGATGGGTAAGAACACCATGGTTAGAAGAGCCATCAGA
GGTTTCTTATCCGACTTGCCAGACTTCGAAAAGTTGTTGCCTTTTGTCAAAGGTAACGTT
GGTTTCGTTTTCACTAACGAACCATTGACTGAAATCAAGAGCGTTATT
>GYA|c42384_g1;orf1 len=237  frame:3  start:3  end:239  gi|398398503|ref|XP_003852709.1| hypothetical protein MYCGRDRAFT_93083 [Zymoseptoria tritici IPO323]&gt;gi|339472590|gb|EGP87685.1| hypothetical protein MYCGRDRAFT_93083 [Zymoseptoria tritici IPO323]
GAGAACCAAATTGCAAATATTCCCATTCTGATTTACGTTTCTTCGTCGGTGCCAAGAAGT
CGGGCGTTCACGCCGCAATTGCTTGAGCTGTCGAAGAAGAAGGAGTATATCGATGCTGGA
GTACGGATCTACGAAATGGAGATGACGAACAAGACGACGCCGATGATTAAGTTTGGTCCG
CAGAATTGTCCGCTTGTTTTTCTGTTCAGGGGAACGTGGTGTAAGACTTTGCTGGGA
>GYA|c4495_g1;orf1 len=213  frame:-3  start:213  end:1  gi|799338987|ref|XP_012051806.1| small subunit ribosomal protein S7e [Cryptococcus neoformans var. grubii H99]&gt;gi|405122398|gb|AFR97165.1| small subunit ribosomal protein S7e [Cryptococcus neoformans var. grubii H99]
AACAAGCAGAAGCGCCCCAGGAGCCGAACTCTGACTAACGTGCATGACGCTATCCTTGAG
GATTTGGTCTTCCCCAGCGAGATTGTTGGCAAAAGGATTCGCGTGAAACTGGACAGCAGC
AGGCTCATCAAGGTCCACCTCGACAAGGCACAGCAAAACAATGTTGAACACAAAGTTGAG
ACCTTCTCTGGTGTCTACAAGAAGCTCACAGGC
>GYA|c26292_g1;orf1 len=2451  frame:3  start:234  end:2684  gi|403175326|ref|XP_003334172.2| hypothetical protein PGTG_15409 [Puccinia graminis f. sp. tritici CRL 75-36-700-3]&gt;gi|375171554|gb|EFP89753.2| hypothetical protein PGTG_15409 [Puccinia graminis f. sp. tritici CRL 75-36-700-3]
TTGCAGTTCTACTTTTCCCCCTCTCCAGCACTTGCACCTTCCTTCCCAAGCCCATCCCCT
GAGCACCTGCCATTGCCATATTGCTTGAATATCTATGAGAACCATATTCTGACTGGCACT
GGATATCCAGCACACAATTTGGCTTCATATTGCCCATACATAGCCCCTACTCCGATCGCA
TTCCACTCAATTCCCGGCCTCTCTCGGTCTCCTATTGCCGACTGCGCGACAGCGACAGCC
CCCTGGATGATGGTCACCGAGCAGCCCAAACCTGAGGCTGATACATTTCTCCACATCCAT
GTCGATCCAACACCGTCCCCATCGACCTGGCCACATGGCTGGTCTCCTCCATTCCCACTC
AAGCCTTCTGATGCTTCAACAGTGCCCCGCCCAGCAGAATGGCCCGTGGGCGAGTCAGTC
GCTCGTCTGCTGGAAGGCGAGCGGCGCGCGCGCTCCATCAGGGACCGCATCTGGAAATCT
ATCCCTTTGACGGCTTGGCAGGCTCATCGACCCGGTGAAGCTCTTCCTTCGGCGCTCAAG
CAAGAGTCTGGCAACTCGATCCAAGCCTCCGAGCCTTGCCCACACAACCTGCCCTCTTCC
CTTCGCCGGCCCAAAAGCTGCAGCTGTGAGGATGAGTTGCGCTCTGAGCTGCTCGGGGCA
CCGTCAGAGTTGCTACCTGGTTCAGCACAAAACTCCCGGCCAGTCGTTACTGCCATACCC
CCCTTCTCGCCTGCGTCCATCTCGGATCCGCGACTGTCCCTTCGAGCCAACAATCGGGGC
GGGTCTGACCGTTCACCTCATGAGCTCATCGCGCCTAAATCCGAGGCTGGGCGATCCCAG
CCATTGAAGATTGTAACAGATCATCCGGACCCAGCTCGTTCGACCGGTGAACGTGCAGGC
CGCGTTCCCCGGCCGGCAGAATCCTCCTGCCCAAACATCAAACCCGATCCCGGTATCGGT
TCATCTGGGCTATCGGAGCCCAAGCCGGTCGGCTATCAGCCCTCAAGCAGGCCCGTCAAC
TCCTCCCAGGATGCTCGCCAATCTTCGTTCGACTCGGCGCTCAAGACAGAAGAAGACTAC
CGCGCATCGTCTGGGAGCCAGACAAAGAGACGTCGTTCCAGTGTCGACCAGCCCCCACGC
ACGCTTCCACGCAAGAACAGACACTATGCCTGTGTCCGTGCAGAATCGCCGCCTGTCACG
CCAGTCACTGAGCCAAACAGCCCGCTGGAAAAGGCAGTCCCATCTAGCCCTCTTCTCACG
CCCGCCTCAAAGGAAGCGCGGAGTCCAGCACACGTCAATTTGGCTAGCCTGCGCAGTTTC
AAGAACTCTTCGCGGTCTCAAAAGCCAAGGTCGCCGGCCCTCCTCGCAGATCATATGGCC
AACGCACTGGACACGTTCCACATCCGACATTCAGATGATGAGCGCTCTCCTACGGCCACC
AAGCGGCGGTCCGAGTCCACAGAGACTGATGACGCCGACCAGTCAGCGCCGAAAGCAAAA
TCGAGGAAGACCCGACTCGCCGATGTGCCTGAGGCGCGACCTTTGGAGGGCTGCCTAAGG
TCTCCGCAGGCACTTTCGCATGCGCCAGAAGTCGAGGTTCCGCGGGCGCCGCGGCGCCTC
GAGTTGTTTCGCGGGGACTTGTTCGACCCGGACCATCTTCCGCCTCTTGAGCCACCATTG
CAACTGGCATTCGATACGTTTGTACGCTATTGGACAACCCGGCAACTGGTGGAGACGCTC
TGCCGGATCGGGTTTTACAAGCAGGCCCGCGGAGACTGGCTGCCTGGGGACTGGGGGTCG
GTGCCTGCAGGTGAGCTGCGGAGGTATCTGGAGGCGGCAGGGCGGGACCGGATCTACGAC
CTTCTCCAGGCCACCCACTGCCAGACCTTTGACGAGGTCTTGGTCCGCCACTCGAATTTC
AATGTCATATACCTCACTGGAGAGCCACCGAACCGGGCAGTCCGACTCGGTAGAGACTTT
GGACCGCTTGGACTCATTTACCACCCCCTCATCAAATGTCTGCGCAGGTTTTATGGCGAA
GAAAATAGGAATCCTAACACGCATGAGCTAAGCAAATCAATCCTTCCGCTTCTCGATGTC
TCGCCCGCCGCACTCGTCCCAGGGGCGGACACGCTGCAGAAGTACACGCAGGCAGCTGCA
CAGGACGGGATTGTCACCATCATCCAAAAGCCACCCAAGACCCTCGGGGCCGACGATAAG
GCGCGCGAGGTGTACATTGAGCTCAACTTTCGGTGGCGCTCGCCCGCGTTGAAGCCGAAG
TGGGCCTGCCAGGGCCCTTCGGACGGACCTTCTGGCATTAATGATGAAGATGTAGTGTGC
TATGCATGTTCAGAAAAAGGTCATGTGAAATCAGCTTGTCCAAAGTCGGCCAATAACAAA
AAGTCAAGTCCTAAAAAAATTGGGTGGACATCTCCTATTGAGAGGTCATAG
>GYA|c38692_g1;orf1 len=144  frame:-2  start:405  end:262  gi|748516396|ref|XP_011124720.1| hypothetical protein AOL_s00097g585 [Arthrobotrys oligospora ATCC 24927]&gt;gi|345563695|gb|EGX46681.1| hypothetical protein AOL_s00097g585 [Arthrobotrys oligospora ATCC 24927]
CCAGAATTGCCCCAGAATACTGAGGCTGAGGATTCTACTGTTGAACAACCCGCCACTGAA
ACTTGCCGTGATCCCGAGCTCACCAAAACTCTTCGCTCGATCGAGACAACATATCATAAA
GTTGGGGCACTCTGCGGTCTATAA
>GYA|c26919_g1;orf1 len=2433  frame:1  start:325  end:2757  gi|403177431|ref|XP_003335949.2| hypothetical protein PGTG_17584 [Puccinia graminis f. sp. tritici CRL 75-36-700-3]&gt;gi|375172868|gb|EFP91530.2| hypothetical protein PGTG_17584 [Puccinia graminis f. sp. tritici CRL 75-36-700-3]
AACCCGCTAAGCTCAGCCCGCTGGCTGGTCGGCCAACCTGAACCTAGTACAGCCAAAAGC
ACTCGCTCTGCCTGCTCCAGCCTCATCTCACCACCCCGTCTTATTTCACTCGCAACCTTT
TCCTCGCCGAGCATGACAGCCGAACAGCCGGCCGCACCAAATCCAGCCTCGGCCTCGGCG
TCGGCATCCAGCCACCACCGGCGCTACTCGGCTCAGATTATCAATCCCGTCCCGAGCCAG
ATCCCCGCCCCACTCAACCTCATCGGCGCCAATCTCCTGCCCGACCACCATCTCATCTCC
AAAAACAACCACCACCCCCATCTGCAGCCCGCCTCAGCCCTAACCTTGAACGGCCAGTCC
CTCCCGGCCCAGTATGCCACCTACCACTCGCCGTCCCTCAAGCCGGCCTCGCCCCCGCTC
TCGCCATCGGCCTCGGACCACGAGGAGAACGACGAGTTCCTCCCGCTGCAGGCCCACTCG
GACTTTGTCTTTCCGGTGCCCTCCTCGGCCTCGTCGATAGCCTCCTCGGCCCCCTCCTCG
GCTTCGCACAACCGCCGCCACTCGCGCGTCCACTCGCGCAATCTCTCCGTCTTCTTCCCC
CACCCCGGCCAGCAGCCCGGCTCGCTCCCGAGCACACCTCAAACCGCTCAGACCGTCGAC
ATCCCCGCCGCCAAGCTCACCGCCTGGGCCCCCGACCCCGGCCCCACCCTTAGCCCGCCC
CCCTCATCGGGCCTCCGAAGCCCGAGCTCCACCCACACCGGTAGCGCCAAGGGCCGCAGA
GGCCACCACCATCGTCACTCGCTCTCCCACAATTTCTTCCCATTCCTCCCCGAGCCACCC
TCGAGCGCGACCAGTCCGGCCTTTAGACATGCCTCCTTAACCCACCACCATCCCAGCAGC
ACGCCCGGCCCTGTCCCTCGGACGCCCTCGACGCCCCTCTCAGCCGTCCCGCGCCCTGTC
CCCCAGACGCATCCGACCTTGCGCGAGTCGCTCCCGCGGGCGCCGCTCGGCTCGCGGCTC
GCACACCTGCCGCTGCCCTTACGAGTCGTCGGTGCCGTCCTTGCGCACTGCCCTTTCACT
ACCCAGGCCGCCATGCTCGCCGGCCTGCTGACAGCCGGATGTGGCGCACTCGTCTGGCTC
GCTGGCCAGGCGGCCGATTGTCTCTGCCTCACCGGCCTCGGCTACCTCATCGTCTTCGAC
GCCCTCGGCGCGCTCTGTCGGGTCTGGGTCGACGGCGAGGCAGTGGGAATGGAACGTGTC
TGGGAGGTCCTCGGCCGCAAGCCCGACGCGGCCGCGCTCAAGCTCCCGTTTGGACGAGCC
CGGTCGCGCACCGTCGCGCAGTTCAGCCAGATGGTCTATCTCATGTTCAGCGCTGTGTAT
GTCTCCAAAGAAGCCGTCGAGCATCTGCTCATCGACCACCAACACGCTCCTGCGGCCGTT
GGTCATGTTGGCCACCCTGACCATCATCAGTCCCGAAGCGAGATCCCCCTCCCCCTTCTC
CTCACCACCACCTTACTCGTCCTCTTCTCCGGGGTCGTGACCCACAACCACCTCGGCCTC
GCCCAAGTCCTCGCGACAATCGAACAGAGCCCGCCACCCGCAGGGCCGCTGAACCGGTTC
GTAGGGCTCACAGTCGGCTTTGCGGCGCTTATCGGAGGCTGTGGGGTCATGCTTTCTACG
GAACAAATGAGTAGAATCGACCGGCTGATAGCCGTTCTCGAAGTACTCATGATCGGAAGA
CTCGCTTGGCCAGTGTTGCGTGTCACCGGAAAGGTGCTCCTCCAAACCGCCCCGGAGCGA
TTCGGGACCGGCGGCAGTGGTGGGAAGTCGCCTGATGAGCTCCGGTGGAGACTTGCCCGA
TTCCAAAAAGAACAAGCCGGAAAAGTTCTACAGATCGACCCCCCAAAGATATGGGCCCTA
ACAGCGCTTGGTACAGACCTAGTAGGAAGTGTGGTGGTCCATGTGCCCCCAGGGACGTCC
GGCAGGGAGGTTGTGGCGGTCGGGGAACGGGTTAGGGAGGCCATTGAGGGCGTGGGGAAG
GAGATTAGTGTTGAGGTTATTTGTGGGATGGACAAGAAGAAGGTGGGCGGGAGGAAGAGG
GGTGGGTGTGGTGGACATGGACATGACCATGACCATGGACATGGGCATTCTCACCATCAT
GACCATGGTCACCATGATCATGATCACCACGATCACGCTCACCACGATCACGCTCACCAT
GACCACACTGACCATGCCCATCATGACCATTCTCACCACGACGACCACACTCACCATCCT
CAACATGACCACCACACTCACCATGACCACCACCCTGACGACGACCACCACCCTCACCAA
GACCAAAACCACAAGCATGATGATCACCCAGTCGCCCATCCAACTGACTCTATCCAAGTT
GATCATCCCACTTGTCTTCCCCTTGTTGATGAC
>GYA|c10417_g1;orf1 len=234  frame:-2  start:354  end:121  Calvin cycle protein CP12-2, chloroplastic OS=Arabidopsis thaliana GN=CP12-2 PE=1 SV=1
GTGGCTGCAGCACCAGAAGGGCTGTCAGAGAAGGTGGCTGAGAGCATCAAGGGTGCAGAG
GCGGCCTGCTCCGACGACCCGGTGAGTGGAGAGTGCGTGGCAGCGTGGGATGAGGTGGAG
GAGCTGAGTGCAGCGGCTAGCCATGCAAGGGGCAAGAAGAAGGAGACCGACCCACTGGAA
ACTTTCTGTAAGGATAACCCGGAGACCGATGAGTGCCGCACTTACGATAATTGA
>GYA|c23340_g1;orf1 len=1152  frame:2  start:1109  end:2260  gi|599374875|ref|XP_007407623.1| hypothetical protein MELLADRAFT_104398 [Melampsora larici-populina 98AG31]&gt;gi|328860156|gb|EGG09263.1| hypothetical protein MELLADRAFT_104398 [Melampsora larici-populina 98AG31]
AGCCTAGCGTGCAATATGACAACCAACACAAGTTCAGCGGCCAGGACGAATGCCAGCCAA
AACAACTCGCCGCAAATTATCGCTCCCGGATCGGGTGGAAACAACAGTCCAGACCTACTG
GCGTTCACGACCCCGCACCCGGTCGACCAACACGAGATTCAATTCGACATATCCCAGCGC
CGAAAGGGTGTCTGCAAGTTTTTCAACTCCCAGAAGGGTTTTGGGTTCATAAATGACGAT
CATCCGGAAGAACTAGGCAACCAAGAAGTTTTTGTGCATTATACATCGATCGGAAGTAAA
GGTGGTTTCAGATCATTAGCAGAAGGTGAAGAGGTCGAATATGTAGTCGCGCCCGGTCAA
AAGGGGTTCCAAGCGACTGAAGTTACTGGTCCATCGGGGAGGGCCGTGCAGGGCGACGTC
AAGTCAAAACTACCAAAAACACCGACCTTCGTCCCTTATCCAATGGGAATAATGCCAGCG
GGAGCATATGCGATTGCCGGTGCCGGTTCACCCTACATGCAACCGGACCCCTACATGTCG
GCACAGGGGGTCTATGGTTCACCATATGCTGGCCAGGTATTTTACGTGCCATCGGCCGTG
GGAGTTCTTCCGGGCGCGCACTCGCCTAACCTGGCAGCCGTGTCGTCTTATCCGACTGCA
ACGAGTCCGCACCCATCTATTCGTTCGCCAACTATACCCTTCACGCACCACCAGCATGGC
CAGATGGCCATGGCGCTCTCTCCCCAACCTGGCGCAGGTGGGTTTGGGTTTGGCAGCCCT
TCGATGGCATACGGCTTTGGCGGGCCGGCAAGCGCGGGGGTCGTTGGCACTTCGGCTACA
GGTAGTGCGGCCGCAGCAGAGATGCGATCGCCACTCATGAGCGGCGGTGCTAACAGCGGA
GTCGTTGGTCAAGGGAGCTTCGGCGCCGCACAAACTAGCCAGAGCGCGTTCGGGAGCCAC
AACCATGGCTTGGGACTCAGGGGAGACACAAATGCGGGCGTCGGTTCGTCAGCGGAGCAG
ATTCATCACCGAGGAGGACCAAGCGGCAGCGGGGGCGCACATCACCCCCAGTTGGGCGGG
TTTACCAACGGCGGTGCCGGAGGTTCACTTCTGTACACCACAACCAGCGGCATGCCGGTC
AACCACCAGTAG
>GYA|c28210_g1;orf1 len=270  frame:-1  start:272  end:3  gi|365758209|gb|EHN00062.1| Faa1p [Saccharomyces cerevisiae x Saccharomyces kudriavzevii VIN7]
TGGGGGTCCTGCATTGGTTATGCAACCGTGAAAACCTTAACAAACACTTCCATGAGAAAT
TGCCTAGGTGACTTGCAAGAATTCAAACCCACCATCATGGTTGGTGTTGCCGCTGTTTGG
GAGACAGTGAGAAAGGGTATTCTAAACCAAATCGATAATTTGCCTTTCCTCGCCAAAAAA
ATCTTCTGGACCACCTATAATACAAAGCTGAACATGCAACGTTACCACATTCCCGGCGGT
GGCATATTGGGTAATTTGATTTTCAAAAAG
>GYA|c29382_g1;orf1 len=273  frame:2  start:2  end:274  Zinc finger CCCH domain-containing protein 22 OS=Oryza sativa subsp. japonica GN=Os03g0328900 PE=2 SV=2
TACGGCTGGGGAGCGGCAGCAAACGGCCTTCCCCACAGACGTAGTTGCAGCGTGAGCGAC
ATTTGCTTGGCCTCCGACGACCCGGCTTCTGGGTTTGGGTGGAAGCCGTGCCTCTACTTC
GCTAGAGGCTACTGCAAGAACGGCACCAGTTGTAGGTTCCTTCACGGCGGCGACTCCACC
TCCGTAGTGGGTTCGGAGGGCGCAGCCATGGTGGGGTCCCCCAGCAAAATTGAGATGATG
GAGCAGTGCCATGAGCTACTCAGATCCAAGTCT
>GYA|c23997_g1;orf1 len=1755  frame:-2  start:1757  end:3  gi|599404701|ref|XP_007413036.1| hypothetical protein MELLADRAFT_109096 [Melampsora larici-populina 98AG31]&gt;gi|328854457|gb|EGG03589.1| hypothetical protein MELLADRAFT_109096 [Melampsora larici-populina 98AG31]
TCTACCGTCCTACAGCCTCTCTCCAACAAACCCCCTCCAAAGGACGACGAAGCCTGGGTC
AGCGAACCAAGCACTCGCTCTCCCTCTCCATCCCACCAGTCCCCACCAATCCATCCCCTC
CGGCTCCCTCAAGACTCACTTGCCACCCAATCCGACTCGCTCAATCTCAATCTCAATCTC
CAGCTCCCCAACCCCCTCCCATCTGTCGCTCTCCCAATCCTCCCCTCCACTCCAACACCC
TCGTCCAGCATCCAGCCTGCGCTAACTGAGTGCTATCAGACATCCCATGGCGACCAAATC
TCGGTCACTCTTCACGCTCGAGAGCTCTATCTCAACCACAAGCAGCCCCCCACTCCGCCC
CCGGCCCTCCCCGAGCGTCGCGGCCGCTCCCGCAGCCGGAACAGACTCCAGGACTCGATT
GAGCGCGTCCAGCGCCTGGAGCGCTCCCTCGTCGCCAACGAGAACGGCTCCGTCGCCGTC
CCCGAGCCCGGCCAGCCCCCCCGGACGGCCAGCCCCCCTGGCCCTCAACAGGCTTCCCCC
ACCCTGCCCTCCCTCTCGCCTCGCTCCTCTTTGATCGTCCCCACCACCACACCCATCAAG
GGTAAGGCCAAGGCCGAGCGCAAGCCATCTGGCAAGCGGACGTCGATCAACTCGATTCGC
TCCCTCAGCTCGCTCGTCAACTTCCACCACGACGCACCCCCCTCGCGCGCCGGCCTCAAG
CGAGTCGACAGTGCTCTCTCCGTCGTCCTCCCACCAAAGGTCGACACCACCGAGGCCGTC
ATGGCGCTGACCAGCAAGCCAACCGGCGCGTTCAACCCCACCCTCGGACCGATCGCCGAC
CTCCCCGGCGAGCAGCACCTGGCCGACTGGGCCCCCCGAAGGCGCCGCGAGCCCGCCACG
GCGGCCACCAGTCCCCAGGAGTCGCTCTACGACCGCAAGCGCATCTCGCCCGACTGCTCC
GCCGGCTCATCCGCCAGCCCGCTCGGCGCCCAGCCCTTGGGCGCTGCCCCACCCGCCCCC
CAGGGCGGCGGGCTCAGCACCCTCGACCGGTCCGAATTTGCGCAGCGGCTGAAAAAGTAC
TCGCGTCCGGCTGATGACTCGCTCAAGCATCCGCCACCCGAAGTCGGCCTGATGAGCTCA
CTCCTCAGCCCCCGCATCAGCTTCAAGCCGCCCTCCAAGCGCACCGCCCTCACCCCCGGC
CCCTCGAGCAGCCAGGGCAGCGGGGGGTACTTTGACAGCTTCAAGAGCCTCGTCGGCCTC
CACGGGGCATCGGACGACGCTGCCAGGGATCACGCCTGGCGTGCCACCGTCCGCGGCTCG
TCGTCCCACTCGCACCTCCCTCTGCCAGAGGCGGCCGCCAGCGCGCCAACACCGTCGCAG
AGCGTCGGCGGGCCATTCGCGGCGCGGGCGGCACGGATGCGCGCAGGACGCGCGGACGCC
AAGCCGGCGCTGGCAGGCCTGGTGACCACCTGTGGCTCGGTGCCGGTCGTCTCACGCTTC
ATTGAGCCGCGCTCGGCCGAGCCAGCACCCAGGCCGGCCTGGGGCGGGCAGCCGGTCGTG
CCCGAGGGCAACGCGGGCGCGGGACGGGCGCGGAGCGCAGAGGTGGGCTCGCTGACGCGG
ATCCAGAAGCGGCTCCTGATGGAGCGGGACCGGCCGGTGTCGCCGGACAGGCACGCGCTG
GGGGGCGAGGGCTGGGGACAGGGCCGGAGCGGGAGCTGTCTGCCGCCGCCGTCGTACCTG
ATCCGGTCACTGGGC
>GYA|c27501_g2;orf1 len=549  frame:3  start:381  end:929  gi|331234220|ref|XP_003329770.1| hypothetical protein PGTG_11520 [Puccinia graminis f. sp. tritici CRL 75-36-700-3]&gt;gi|309308760|gb|EFP85351.1| hypothetical protein PGTG_11520 [Puccinia graminis f. sp. tritici CRL 75-36-700-3]
CGGACCATCACACCATCTGCAATGTCTCACACGCTCGAATCTATGGCTGTTGAAGACCAA
GTGTCCACTCCAACGCCTGGCTCCCCGCGTCCCTACGTAACAGCTGAGAGCCATGACCGG
CTCGACTCTATTCAGCTTAGCAGTGACGCCAGCGGGGAGTTTATCACGACTCACTCACCA
CGCTCGTTTCTCGGACCACCCGGTGAGGCACTTTCAGAGCTTCGCAACGCTCTTAACCCC
CCATGGCTGCACGGTCCCACTGGCACTCCGCCCAGCCTTGTCGGTCTCCACCGAGCGAAT
CGGGATGGCAGATGGGTGGACGAAGCACTGAGACCAGTGGTTGATGTTTTGCCTAACACC
GAGCTAGCACGCCTCACCTTGGGTCGAGGTCTCATTTTAGGTGGAGACATAGCACATCAT
TCATCCGTGCAGCCTTCTATGCCACTTCCATCCAATGTGAACGCGCTTTCAAAGGCTCAC
CTTGATACAGCGTCCACCAGCCCGCTACCCCACACATCTCCTTTTGACAAGCCTGCCGAC
AGCGCCAAG
>GYA|c41306_g1;orf1 len=240  frame:-1  start:240  end:1  Ferric reduction oxidase 6 OS=Arabidopsis thaliana GN=FRO6 PE=2 SV=1
CTTGCTGCTGGTCTATTCATGTGGGTGACATCACTTAAGCCAGTGAGGAGGACATATTTT
GAGTTGTTCTTCTACACCCATCAACTATACATAGTCTTCGTCGTCTTCTTGGCCTTGCAT
GTTGGTGATTTCATATTCACTATTGCTGCTGGAGGAATATTTCTCTTTGTTCTTGATCGG
TTTTTGAGATTCTGCCAATCACGAAAGACTGTCAATGTAATATCAGCTAGTTGCCTTCCC
>GYA|c35153_g1;orf1 len=507  frame:-1  start:507  end:1  gi|767218179|gb|AJS96781.1| Plb1p [Saccharomyces cerevisiae YJM1463]
CAGGATAAAAAAGACGCCGGTTTCAACATCTCTTTGGCGGATGTTTGGGGCCGTGCTCTT
GCGTACAATTTTTGGCCAAGCTTACACCGTGGTGGGGTAGGGTACACATGGTCAACCTTA
AGGGAAGCTGATGTCTTCAAGAATGGGGAAATGCCCTTCCCTATCACTGTTGCAGACGGT
AGATACCCAGGTACCACCGTGATAAACTTGAATGCCACTCTTTTCGAATTTAATCCCTTT
GAAATGGGTTCATGGGACCCCACTTTGAACGCATTTACGGATGTGAAGTATTTAGGTACC
AACGTTACAAACGGTAAACCAGTTAATAAAGGCCAATGCATTGCCGGGTTTGATAACACT
GGTTTCATAACAGCCACTTCATCTACGTTGTTTAACCAATTTTTACTAAGATTGAATTCT
ACCGATTTACCTTCATTTATTGCTAACTTAGCCACCGATTTCCTGGAAGATTTATCCGAC
AATAGTGACGATATTGCAATTTACGCC
>GYA|c19458_g1;orf1 len=54  frame:-1  start:215  end:162  gi|403158235|ref|XP_003307554.2| hypothetical protein PGTG_00504 [Puccinia graminis f. sp. tritici CRL 75-36-700-3]&gt;gi|375163734|gb|EFP74548.2| hypothetical protein PGTG_00504 [Puccinia graminis f. sp. tritici CRL 75-36-700-3]
GCCTTGAGATCGGTCTCTGACATCCTGTGGGAGGAGAGCCAAGAAGTCAATTGA
>GYA|c19458_g1;orf2 len=207  frame:-2  start:208  end:2  gi|403158235|ref|XP_003307554.2| hypothetical protein PGTG_00504 [Puccinia graminis f. sp. tritici CRL 75-36-700-3]&gt;gi|375163734|gb|EFP74548.2| hypothetical protein PGTG_00504 [Puccinia graminis f. sp. tritici CRL 75-36-700-3]
GATCGGTCTCTGACATCCTGTGGGAGGAGAGCCAAGAAGTCAATTGATGGGTTCAACGCG
TTCCAAAGAAAACTTGTTTTGGAGTTGGCAAGCGAGATTGAGTTTGATACGCAACCTTCT
GATACTCAAGAACTTATCGAGTTACGGGTCATTATCTTGGTAGCAGCCGCGCGCGCTGAA
GACGAAAGGTGTTGGATGAGATCAAGA
>GYA|c26627_g1;orf1 len=3582  frame:3  start:33  end:3614  gi|403163623|ref|XP_003323683.2| leucyl-tRNA synthetase [Puccinia graminis f. sp. tritici CRL 75-36-700-3]&gt;gi|375164382|gb|EFP79264.2| leucyl-tRNA synthetase [Puccinia graminis f. sp. tritici CRL 75-36-700-3]
CGGAGAAAAAGTTGCCTCGTCAGACTCACGACCGGACGGCCCATTTGCTTTTCTCAACGC
CGCTTCAGCATCACACCCCTTGGTCGATCTCTCATCGAAGCCATCGCATCAATTACAACG
GCATCCTGCAATCTCCGCAGGCATCTGCCCCGCTGCCGGTATTCCATCCAAAAGCTCAAC
CCTATCGACCTGACTAGGATGGCTACATCAAAAACATCGATGCAAGCTTTGATGGAGCAA
AAGCAGAAGGAAGCCACTCTCGACATGGGCGGCAACTTCACAAAGCGTGACGACTTGATC
GGGTTTGAAAAAAAGGCGCAGAAGAAATGGGCAGAATCGGGGGTTTTTCAGACGGACTCT
CCTTATACCGACAATCCAGACTTAAAGGACCTGACTGGAGAAGAACTGCGTCAAAAGTAC
CCTAAGTTCTTTGGCACCTTTCCGTACCCTTACATGAATGGATCGCTCCATCTTGGACAT
GCTTTTACGATCTCGAAGATTGAATTTGCGGTTGGATTCGAACGCATGCGTGGTAGACGG
GCGCTTTTTCCCGTTGGCTGGCACGCAACCGGGATGCCGATCAAAGCAGCCTCCGACAAA
ATCATACGAGAAATGGAACAGTTTGGGCAAGACTTGTCTGGATTCACCAACTCTGAGACC
ACACCAGAGCCTGCTTCGTCATCTGAGCCCAACACCGAAAACGCAGACAAAAGCAAAGCC
AAAAAGGGCAAGATCCAAGCCAAATCGACTGGCTTACAGTATCAATTCCAAATCATGGAA
AGTATCGGAGTCAAAAGAGAAGACATCCCGAAATTCGCCGATCCTCAGTATTGGCTCACT
TACTTCCCCCCAATCGCCAAGAATGACTTGAATGCTTTTGGAGCGCGTGTGGATTGGCGT
CGATCGTTCATCACAACCGACATCAATCCTTACTACGACGCATTCGTGCGATGGCAAATG
AACAGACTCCGTGATAAAGGCTATGTGAAATTTGGCGAACGGTACACGATTTACAGCCCA
AAGGATGGCCAACCTTGCATGGACCACGATCGAGCTAGTGGGGAACGACTTGGTTCGCAA
GAATATACCTGCCTCAAGATGAAAGTTCTTCAGTGGGGACCCAAGGCAACCGATCTCTCC
AGCAAAGTTGAAGGAAAGGACGTATTTTTTGTCGCTGCTACCTTGAGGCCGGAGACGATG
TATGGCCAGACAAATTGTTTCGTTGGGCCTTCGATCCAATACGGATTGTTTGAAATGAAA
GATGGCGCGTTGTATCTCTGTACAGAACGAGCTGCGCGGAACATGTCTTTCCAAAATATT
ACGCCGGCCCGTGGTGTTTTCAAGAAGGTTGCATCTGTCGACGGTTCCTCATTGATTGGA
ACTCAGATACACGCGCCGAATGGAATTCACCAGGCAGTGTACATATTGCCCATGGATACT
GTTCTGGCGACCAAAGGGACGGGTGTTGTGACATCTGTCCCATCAGATTCACCTGATGAC
TACATCAACCTGATGCATTTGCGGAAGAAGGCAGCTTATTTCGGAATCGACCCCTCCTGG
ATCGCCTACGATCCTATCCCTGTCCTATCAACCCCCGAATTCGGTGACATGTCGGCGCCT
AAATTAATTACAGAACTCAAGATCGACTCGCCGAAGGATTCCAACAAGCTTGCCGAAGCC
AAGGAAAGAGCATACAAGGCCGGATTTTATCAAGGCACGATGCTCGTCGGAAAGTTTGCT
GGCGAACCGGTCGAGAAAGCTAAGCCGAAAGTCCGCGAGGAATTAATCTCCCAAGGATGT
GCATTTGCGTACAGCGAACCCGAAGGTCTGATCACCAGTAGAAGCGGGGATGAATGTGTT
GTGGCTTTGTGTGATCAATGGTATCTGGACTATGGGGAGCCTACCTGGCAGGCTAAAGCT
TTCAAATTGCTCGACAGAATGAATATCCGGGACACGTCGACCAAGAAGAAATTTCAGGAA
GATCTTGACTGGCTACATCAGTGGGCCTGCGCTCGAAGCTACGGCTTAGGCTCAAGATTA
CCTTGGGATCCTCAGTTCCTTGTCGAATCTCTGTCGGATTCGACGATCTACATGGCTTAC
TACACTATTTCTCATCTGCTTCACGGTGGCGATATATTTGGGAAAACCACGGGTCCTTTG
GGTGTCACTGCCGAGCAAATGACCGATGAGATGTGGGACTACATATTCGGGACTGACGAC
GTCCCATTTACCCCTGCTCAAGACAACCCTTTGACCAAGGATAAAGCAGACTTGATGCGA
AGAGAATTTCGCTACTTCTATCCGATGGATGTCCGCAGCAGCGGAAAGGATTTAATTTCC
AATCATCTTTCTTTCTGCATCTATGTTCATACCGCGCTCTTTGATGAGCAATTTTGGCCC
AGAACGATGAGGGCCAATGGACATTTGATGTTGAATGGGAAAAAGATGAGCAAATCAACA
GGGAACTCACTCACTTTATGTGATAGTTTGGTCAAGTTTGGTGCTGATGCCACAAGACTT
ACACTTGCTGATGCTGGTGATGGATTTGATGATGCCAATTTCGAAGAATTGACTGCCAAC
GCCTCCATCTTGCGACTTCACACGCTGGCTGAGTGGTGCAAAGACGTTATAACCAGGAAT
GATACTTTCCGACAAGGTGAACACACACTTTTTGATCAGATCTTTGAAAACGAAGTCAAG
CTTTCTATCAACAAGACATACAAAGCATATGACGAGTCCATGTATAAGGAAGCTCAAAAA
GTCGGGTTCTACGAGCTACTGGGAGCGCGCGATTGGTATCGGGATTTCACAGCTGAAGAA
GGAGGCATGCATGCCGACCTACTCAAGTACTATGTTCGAGTCCAAACCCTGCTCATTGCG
CCAATCGCACCACATTTTGCCGAGCATGTATGGTGTGACATTCTTCAAGAATCAGGGACA
ATCCAAACTGCGCAGTTCCCCAGCCCTGATCAAGCTGTCGATCTGGCGATGATCGATGCT
GCAGAATATGTCAAGGAAACAGTGAGGAAGATTCGGACGACTGAAATCAATTTAGGAAAG
CGCAAGGCCAAAGCCAAACCGGGCATGCCCGGGTCACAGTTATCTTTTGACGCTTCTAAG
CCGAAATACCTTCGTATCTTTGTGGCCGATGAATTTCCGGCTTGGCAAGGAAAATGTGTT
GAGATCCTATCGCGGAACATGAATCATGAAACATGTGCCGTTGATGAAAAGGCCCTGAGA
GGTGATTTGGAGAAGGAGGGCTTATTCAAAGACAAACGGACCATGCCATTTATCATGATG
ATGAAAACGAAGATCAAAACTTTAGGGACTCCTGCACTGCAGCGGGCGTTGACGTTTGAT
GAGCGAGATGTGCTACAACGGTCTTTAGGGTATCTGAAACGGACTCTCAACTATGAGAGC
ATTGAGCTAGAAAGCATGACTGAAGGCCTCCAGAAGGCCCAAGTGCTTCAAAACACGGCT
GAGGGGCATGCTCCATTAGACCAGCAGGGGTACAACATCACGATCATCGAAGCTGCTGAA
CCTGGCTTGCCCGCGTTTGTGGTTTATAATAATACGACATGA
>GYA|c36619_g1;orf1 len=249  frame:1  start:1  end:249  gi|255732990|ref|XP_002551418.1| hypothetical protein CTRG_05716 [Candida tropicalis MYA-3404]&gt;gi|240131159|gb|EER30720.1| hypothetical protein CTRG_05716 [Candida tropicalis MYA-3404]
GTAACTTTGGGAGGAACAGGAAAGGAAGTTGGTGATCGACATCCCAAAATTGGAAGTGGA
GTTCTTATTGGAGCTGGTGCCACAATTTTAGGAAATATAACTGTTGGCAATGGCGCTATG
GTGGCTGCTGGATCTCTGGTCCTAAAGGACGTCCCCCCTCATAGTATGGTTGCAGGTACT
CCGGCAAAAGTGATAGGTTTCTTGGATGAACAAAATCCATCTCTTACAATGAAACATGAT
GCAACCAAA
>GYA|c24175_g1;orf1 len=978  frame:-1  start:1445  end:468  gi|802092865|gb|KKA22540.1| Glucan 1,4-alpha-glucosidase [Rasamsonia emersonii CBS 393.64]
TCAGACCGCTCGGGGATAGATGCCAATACTATCCTAGCTAGCATTCGTACCTTCTCACCT
GACCTAGGATGCGACGAGTTTACCTTCCAGCCCTGCTCTTCAAGAGCCTTGTCAAATCAT
AAGGCAGTCGTGGACTCATTCAGGTCCATATATCCAATCAATGACGTTTATCGTCTTCAT
TCTGCTGTAGCGATTGGAAGATTTCCGGAAGATGATTATTATGATGGAAATCCATGGTAC
TTGACCACACTCGCCGCAGCCGAACAACTTTACGACTGTCTTTATGTCTGGAACCTTTTG
GGGAAAATCGATGTCACCCCATTGTCCTTGGGATTCTTCTCTGCAATCACTCCGACTATT
AAAGTCGGCTCTTACAGTAATGAAACACCTCAGTTCCTCAGGATCTGGACTTGGACAAAG
GGATATGCCGATCAATTTGTATCAATCGTTGAAGCCTTCACTCCGCCTGACGGGCAGCTG
CATCAACAATTTTCCAAAATTGACGGAATGCCCTTGTCCGCGGCTGAGTACACATGGTCT
TACGTAGCTTTCCTGACGATGCAAGCAAGACGGATGGAATATGGTGTCATGAATTGGGGA
AACAGCTTAGCTTTCTTACCAGCTGAAGTGACAACATGTGAAAATACGGCCCCACCTCCA
GTAGACGTCATCACAGCCATCTTTCAAATGAACTCTTCGACTATCACTGGAAATCAAGCC
TACTTAATTGGAAACATTTACGAGCTCGGTAGTTGGAGCGTTGAAGACGCCATACAGATG
AATCAAAACTCAAGCTCCAATGTACTATGGACTGTCAGCGTCGAACTGCCGGCTATGACT
TCTTTCCAGTACAAATACATCATGGAACAAGCAAATGGCACAAAGTCTTGGGAGATGGGA
TACGACCGGGGACTCCAGACCCCAGACCATGGAAACTTTACCAGTGGGTGTTCATGTTCA
TCATTCAAATTTCCCTGA
>GYA|c24175_g1;orf2 len=777  frame:-2  start:2203  end:1427  gi|802092865|gb|KKA22540.1| Glucan 1,4-alpha-glucosidase [Rasamsonia emersonii CBS 393.64]
CTCCGGGCTTGCAGATCCTTGATAGCTTCACATGGAGGACCTCATGGAACAAATGCTAGA
GGTGCAGCTGATGGTGTGGTAATAGCAAGTCCTTCGAGAATCAATCCCGATTACTTTTAC
TCCTGGACGCGCGACTCAGCTATAACCTTCCAAGCGCTCATAGAGCGCTTCATGCACGGC
GCCACATGGCTCGAGCCTTTGATCAAAAACTACGTTTCCTCCGTTGGCGCGGTTCAACTG
GGCGCCAACCCTTCCGGCAGTCTTCTTAGCGGTGGGCTTGGTGAACCGAAATTTTATGCT
AACCAGAGCGCGTTCAACGACTATTTGCCAAGACCACAACGTGATGGACCAGCCCTGAGA
GCTTCGGCTCTGATGGATTATGGATTTTCTATCTACACAGAACAGATGGATTATGTCTCT
GAAACGCTGTGGCCTTTGATCCAGAATGACCTCAACTATCTTGTTGAGTGCTGGAATATG
ACAGGGTTCGATTTGTGGGGGGAGACCAACCAGTCTAGCTATTTCTTTACAACTGCCGTC
CAGCATAAAGCACTACGCCAAGGATTTGAGTTCAGTAGCGTGATGGGCATAGCCAATCTG
GTTTATCTCGATCGGTCGGGACAGCTGCTGTGTTTCCTCCAAGGTTTTTGGAATGTCGAT
CACATTTCTTCCGATCTGCACACGAACGCAAGTGATCTTGTCATTGCAAAAACCATCGGG
CTCTTTGTTGATTTTTCACCACTGATTGCAAAGTGTAGTCAGACCGCTCGGGGATAG
>GYA|c43023_g1;orf1 len=438  frame:-1  start:460  end:23  gi|323331687|gb|EGA73101.1| Rps15p [Saccharomyces cerevisiae AWRI796]&gt;gi|323352350|gb|EGA84885.1| Rps15p [Saccharomyces cerevisiae VL3]&gt;gi|584363062|gb|EWG83077.1| Rps15p [Saccharomyces cerevisiae R008]&gt;gi|584368763|gb|EWG88729.1| Rps15p [Saccharomyces cerevisiae P301]&gt;gi|584373513|gb|EWG93422.1| Rps15p [Saccharomyces cerevisiae R103]&gt;gi|628209994|gb|AHY77270.1| Rps15p [Saccharomyces cerevisiae YJM993]&gt;gi|768460125|gb|AJT72390.1| Rps15p [Saccharomyces cerevisiae YJM244]&gt;gi|768463057|gb|AJT75316.1| Rps15p [Saccharomyces cerevisiae YJM428]&gt;gi|768464538|gb|AJT76794.1| Rps15p [Saccharomyces cerevisiae YJM453]&gt;gi|768470436|gb|AJT82680.1| Rps15p [Saccharomyces cerevisiae YJM969]&gt;gi|768470932|gb|AJT83175.1| Rps15p [Saccharomyces cerevisiae YJM972]&gt;gi|768471420|gb|AJT83662.1| Rps15p [Saccharomyces cerevisiae YJM975]&gt;gi|768471913|gb|AJT84154.1| Rps15p [Saccharomyces cerevisiae YJM978]&gt;gi|768472406|gb|AJT84646.1| Rps15p [Saccharomyces cerevisiae YJM981]&gt;gi|768472902|gb|AJT85141.1| Rps15p [Saccharomyces cerevisiae YJM984]&gt;gi|768473391|gb|AJT85629.1| Rps15p [Saccharomyces cerevisiae YJM987]&gt;gi|768473886|gb|AJT86123.1| Rps15p [Saccharomyces cerevisiae YJM990]&gt;gi|768474383|gb|AJT86619.1| Rps15p [Saccharomyces cerevisiae YJM996]&gt;gi|768475352|gb|AJT87586.1| Rps15p [Saccharomyces cerevisiae YJM1129]&gt;gi|768478300|gb|AJT90528.1| Rps15p [Saccharomyces cerevisiae YJM1242]&gt;gi|768481641|gb|AJT93862.1| Rps15p [Saccharomyces cerevisiae YJM1307]&gt;gi|768482128|gb|AJT94348.1| Rps15p [Saccharomyces cerevisiae YJM1311]&gt;gi|768483101|gb|AJT95319.1| Rps15p [Saccharomyces cerevisiae YJM1332]&gt;gi|768483595|gb|AJT95812.1| Rps15p [Saccharomyces cerevisiae YJM1336]&gt;gi|768484579|gb|AJT96794.1| Rps15p [Saccharomyces cerevisiae YJM1341]&gt;gi|768486065|gb|AJT98277.1| Rps15p [Saccharomyces cerevisiae YJM1356]&gt;gi|768488517|gb|AJU00725.1| Rps15p [Saccharomyces cerevisiae YJM1387]&gt;gi|768491952|gb|AJU04153.1| Rps15p [Saccharomyces cerevisiae YJM1415]&gt;gi|768492442|gb|AJU04642.1| Rps15p [Saccharomyces cerevisiae YJM1417]&gt;gi|768493898|gb|AJU06095.1| Rps15p [Saccharomyces cerevisiae YJM1433]&gt;gi|768496831|gb|AJU09022.1| Rps15p [Saccharomyces cerevisiae YJM1450]&gt;gi|768498295|gb|AJU10483.1| Rps15p [Saccharomyces cerevisiae YJM1477]&gt;gi|768498794|gb|AJU10981.1| Rps15p [Saccharomyces cerevisiae YJM1478]&gt;gi|768499778|gb|AJU11963.1| Rps15p [Saccharomyces cerevisiae YJM1526]&gt;gi|768500268|gb|AJU12452.1| Rps15p [Saccharomyces cerevisiae YJM1527]
CGACCGATCATGTCTCAAGCTGTTAATGTCAAGAAGAGAGTTTTTAAGACCCACTCTTAC
AGAGGTGTCGATTTGGAAAAATTGTTGGAAATGTCCACTGAAGATTTCGTCAAGTTGGCC
CCAGCTAGAGTTAGAAGAAGATTTGCCCGTGGTATGACTTCCAAGCCAGCCGGTTTCATG
AAGAAGTTGAGAGCTGCCAAGTTGGCTGCCCCAGAAAATGAAAAGCCAGCTCCAGTCAGA
ACCCACATGAGAAACATGATCATTGTTCCAGAAATGATCGGTTCCGTCGTCGGTATCTAC
AACGGTAAGGCTTTCAACCAAGTTGAAATCAGACCAGAAATGTTGGGTCACTATTTGGGT
GAATTCTCCATTACTTACACCCCAGTCAGACATGGTAGAGCCGGTGCTACTACTTCCCGT
TTCATCCCATTGAAATAA
>GYA|c18227_g1;orf1 len=324  frame:-1  start:501  end:178  gi|599389817|ref|XP_007410340.1| endoglucanase [Melampsora larici-populina 98AG31]&gt;gi|328857389|gb|EGG06506.1| endoglucanase [Melampsora larici-populina 98AG31]
ATATGGCTTGCATCTCTTGGTGGAACAAAGCCCAGGGGAGAGAAGAAGAGCAAAAGCCCT
ATCGTATTAAATAAAGGATCATCCAAATATGAATTTGATTTATGGGTAGAGCCTGGGCGA
GTCGTGTATTACACATTGGTACCTCCGCATGAAGACGTTAAATATGACAGTTTTGATGCT
GATCTATTAATTGCACTACAAAAGATTGAGACATATGGATTCAAGTACCAAGAAGTGAAT
CTTAATTACATCGCTGCCGGGACAAGGACATATAATGGTGGTGTGAATATTATTTCCAAG
ACTTTCACCTTGGCAATCAGTTAG
>GYA|c18227_g1;orf2 len=879  frame:-2  start:1439  end:561  gi|599389817|ref|XP_007410340.1| endoglucanase [Melampsora larici-populina 98AG31]&gt;gi|328857389|gb|EGG06506.1| endoglucanase [Melampsora larici-populina 98AG31]
GGTCGTCGCAAAGTCCAAATACGCTACTTCAAGAGTCAAGCTCTAATGGGATTTCCCCTT
GCAAACCATAACAGAGCAGACCTCTCTCCACCCCTGCCTCCCTCGCAGACTCGCACGCCA
AACTTGTTTTTCGAAGATCACCCCATTGCTGTACACAATCAAGCTACAACGGCAAACCAG
CGTCTGTCCGCTTTGGGCGAGGTTGCGCACAATTTGGGCTCAGTCAGAGTTCGCCTGTGT
TCACCATTCCTTCTGCTTACTGGAGACAACGGTCCAACTGTCTTTCTTATCAAGGCATTA
CAGATGAACTGGCGATTGATACCCTTTATTTCTATTGTACTATCCGCTTTGCAAACCACT
GCCAAGCCAAAGCCGAGCACAAGTGGCGTGAACGCAGCGCAAACTGCCACAATGGGTACA
CCGAAACCAGGAGGATGCGATAAGAAAATGTCATGGGATCCCGTACATCCGGACGGATCT
CAAGAGATGGAGATCAGCGAATTGTCTGATCGTCTCGGCTTGTACAACATCGTCTTCTAT
TCTGAGCTAACCGATCAAACTAAAAGTTTGCAACGTACCGAGTGTAACGGCTTCCAGGAC
GGAATCCTCAGTTGGACGACAAACTTCCTTTTGGCATCCCTCAAAGGCTACGAGAAAGAA
GTCAAATCATACTCCCACGTCCGTTGGATGGACACTCAACCGCGAAAAATCAGCGATCTC
AAGAGCATAGACGCCTCATGGTTCTGGACGATGGAAAAGGCAAAAGAACCATTGACGTGT
GTCTTAGCTTATGATATCTATACTTCAAAAACCCCTCAATGCCCCGATGAAAGCGATGCA
TGTGCACGGGCCTTTCTGAAGGTAGTTGCAATCAGTTAA
>GYA|c32150_g1;orf1 len=276  frame:3  start:3  end:278  gi|403173153|ref|XP_003332255.2| hypothetical protein PGTG_14551 [Puccinia graminis f. sp. tritici CRL 75-36-700-3]&gt;gi|375170149|gb|EFP87836.2| hypothetical protein PGTG_14551 [Puccinia graminis f. sp. tritici CRL 75-36-700-3]
TTAACTGAGCTTATGATTCTCATTGATGCATCAAGACTTCAACAACTCACTGTGGGGCCC
AAACGGCGAGGAGGCTACCCCCCGCGTGTGAGGAAGCGCCCCTCACGACCAATTACCAGT
GACGTACAACCTAGTCCAGGCCTTCCAATTGATTGCTATGATGCTCAGTGGCTCAAAACT
TTGAATACTATTCAGTTAACTGCGCTTGACATCCAACGTAGACCTCAACTTGACAAATAC
CTGGCTATTTTAAAACCCCCCTCACTGGATGTTTGA
>GYA|c42545_g1;orf1 len=213  frame:2  start:2  end:214  gi|398406260|ref|XP_003854596.1| hypothetical protein MYCGRDRAFT_108448 [Zymoseptoria tritici IPO323]&gt;gi|339474479|gb|EGP89572.1| hypothetical protein MYCGRDRAFT_108448 [Zymoseptoria tritici IPO323]
GAACTTGCAGCCGTTCTCGCAACAAATATCAATGCCATTGAGAGATCCGCAAACCCGTCA
GCACTCATTTCATCCCGCCTCACAGCCTACCTCAACCGACCGTGGCCTGCCATGAGCCCT
TGCCCTCTTGCCAAAGACCTCTCACCCGTCCACCCTCGCCGATTGTTCTTCTATCTCACC
ACCATGCCTCCTCAACCCTTACCTGAGAACCCC
>GYA|c40993_g1;orf1 len=513  frame:-2  start:514  end:2  Photosystem I P700 chlorophyll a apoprotein A1 OS=Oryza nivara GN=psaA PE=3 SV=1
TATCTATCTTTCAAAGATTCAATAAAAAGACAGTTGGCGGGTCTCTTTGTATGTCTTGTC
CGGAAAGAGGAGGACTTAATGATTATTCGTTCGCCGGAACCAGAAGTTAAAATTGTTGTG
GATAGGGATCCTGTAAAAACATCTTTTGAGGAATGGGCCAGACCCGGGCATTTCTCAAGA
ACAATAGCTAAGGGTCCCGATACTACCACTTGGATCTGGAACCTACATGCTGATGCTCAC
GATTTCGATAGTCATACCGGTGATTTGGAGGAGATCTCCCGAAAAGTCTTTAGTGCTCAT
TTCGGTCAACTCTCCATTATCTTTCTTTGGTTGAGTGGGATGTACTTCCACGGTGCCCGT
TTTTCCAATTATGAAGCATGGCTAAGCGATCCTACTCACATTGGACCCAGTGCTCAGGTG
GTTTGGCCAATAGTAGGGCAAGAAATTTTGAATGGTGATGTAGGCGGGGGTTTCCGAGGA
ATCCAAATAACCTCTGGGTTTTTTCAGATTTGG
>GYA|c37780_g1;orf1 len=288  frame:3  start:3  end:290  Ethylene-responsive transcription factor 3 OS=Nicotiana tabacum GN=ERF3 PE=2 SV=1
AATCAGGGCAAAGATGTGAGGTTCAGAGGCGTGAGGAAGAGACCTTGGGGCCGTTTCGCC
GCCGAGATCCGGGACCCGTGGAAGAAGACTCGGGTCTGGCTCGGCACCTTCGACTCCGCG
GAGGATGCAGCCCGAGCCTACGACGCCGCCGCTCGATCCCTCCGCGGTCCCAAGGCCAAG
ACCAATTTTCCGTTGTCATCTCCGGCGGTTCCGTTGACCGTGCCGTTTCAACAACCGAGT
CAATATCAGATTCAAGATCAGAATCACAGTCATCAGCATCAGCCTCAG
>GYA|c32695_g1;orf1 len=213  frame:-2  start:213  end:1  gi|672819896|gb|KFH64794.1| Ras-like protein Rab-2 [Mortierella verticillata NRRL 6337]
GCCGGAGCTCTTCTCGTCTACGACATTACACGACGCGACACATTCAATCATTTGACATCT
TGGCTTGAGGATGCCAGGCAGCACAGTAATTCCAATATGGTTATTATGTTGATTGGAAAT
AAGAGTGACCTGGAAGCCCGTCGCGAAGTGAAACGTGAAGAGGGAGAAGCATTCGCACGA
GAGCACGGACTCGTATTCATGGAGACATCTGCC
>GYA|c9412_g1;orf1 len=240  frame:2  start:2  end:241  gi|748495814|ref|XP_011120278.1| hypothetical protein AOL_s00054g660 [Arthrobotrys oligospora ATCC 24927]&gt;gi|345568023|gb|EGX50924.1| hypothetical protein AOL_s00054g660 [Arthrobotrys oligospora ATCC 24927]
AACTACGTAACCAAGACCCAGACCATTGCTGGTCAACCAGTCACCTACACCAAGGAGGCT
GTCACCGTCACCAAGACTGTCGCCGGACAGCCAGTTACCGTCACTAAGACCGCTACTGTT
CAAGGATACTCCACTGTCACTGTCACCAAGACCCAGACCATTGCCGGCCAGCCAACCACC
GTCACTAAGCAAGCCGTCACTGTCACCAAGACTGTCCAGGGATATGCCACTGTCACCTCC
>GYA|c29056_g1;orf1 len=588  frame:-1  start:699  end:112  gi|403179307|ref|XP_003337660.2| hypothetical protein PGTG_19187 [Puccinia graminis f. sp. tritici CRL 75-36-700-3]&gt;gi|375164846|gb|EFP93241.2| hypothetical protein PGTG_19187 [Puccinia graminis f. sp. tritici CRL 75-36-700-3]
TCTGGCAGGAGCAGCTCGGCTGCAACCCAAGTTCTCAACGAGATCAAAGAATTGATCAAA
CATACTCGCACCACCCTGCGCACGCTTCTTCTCACCAACATCGCGCCTGTGAATCGCATC
CCGCCAACAGCACCCATTCCCCCTTTGGCCGATTTGGTGGTCCTGATTGTGTCCGCTCAC
CTCCCAGGAACCGCGATGCAAACCCCCGAGCAGATCCTCGCTGGCACGACCCTTGCCCAA
AGGGTCCGCATTGCTTTTTTACGCCTCCACGCTGTCAACTTCTTCACCCTGCCAAACAAG
CAACCGAAAGATCATCAATGGGACCCCATCGATGATGATCTTGCCCGCCTGGCTTCTAAG
ACCAATGGCTACAAACAGGCTTATTTCAGTCTGATCCGCGACTTCGATTCTGCGCTGTTT
GGCACCCCTCATACTTATGCCGACCTCTTGACCGATGAGGCCAACTTCGCCGCTTTGCCC
ACAGACGCACAAGTGGAAGAGCGCATGGCCGAACTTGAAATCCGCCAGCCACCCATTCAC
CGCGACGCTCCTCCACAGGGGGAATCATCCCAAGAAGCCATTTTTTAA
>GYA|c41396_g1;orf1 len=252  frame:-1  start:273  end:22  gi|599424842|ref|XP_007417401.1| hypothetical protein MELLADRAFT_26073 [Melampsora larici-populina 98AG31]&gt;gi|328850097|gb|EGF99266.1| hypothetical protein MELLADRAFT_26073, partial [Melampsora larici-populina 98AG31]
GACCAGTTCGTGCCGCAGGCTGCGAGGAGGTGGTCCCCAAAGGATGAGGTTTATCTGACA
GGATGGATGAAATGGCAGGTGTTTGGGCCAATCTTGTTGTTGCAGGTGTTGAACCTCTTT
TGGTACTTTCTTATTTGGCGGATCGTCTTCAGGATTGTTATCGGAAACCCATTAGCTGAT
GTTCGAGAGGAGGGTGAAACGGATGACGAAGACGATGGACCGGGCCACGAGCAGGACAAG
AAGAATCAGTAG
>GYA|c31138_g1;orf1 len=114  frame:3  start:285  end:398  gi|255953515|ref|XP_002567510.1| hypothetical protein [Penicillium rubens Wisconsin 54-1255]&gt;gi|211589221|emb|CAP95361.1| hypothetical protein PCH_Pc21g04640 [Penicillium rubens Wisconsin 54-1255]
TGCTTGCAGCTGGAGCAAGAGCAGGAGTTGCACTCGCCGGAGCAGCAGTTGCAGGTGCAG
GGAGACATGATGGATATAGATGTGGTAGGTAAAGAACCTTGGAAAGAAGCTTGA
>GYA|c31138_g1;orf2 len=186  frame:1  start:76  end:261  gi|255953515|ref|XP_002567510.1| hypothetical protein [Penicillium rubens Wisconsin 54-1255]&gt;gi|211589221|emb|CAP95361.1| hypothetical protein PCH_Pc21g04640 [Penicillium rubens Wisconsin 54-1255]
AAAAGTAACACCCCATCCACAAGGCTCCAGGCCCTATTATCCCCAATCCAGTATACAATC
ATCTCGATCATGACCACAATGGAATTATATCATAGCCTTGACGATGAGGCACCCGCACCC
AGGCTAGTTCGACAGCAGTGGGAGTCCGGGTCTGGTATGAGTAGTATTGGAGGAGGATGG
CGGTGA
>GYA|c9015_g2;orf1 len=369  frame:-3  start:370  end:2  gi|403161860|ref|XP_003322171.2| hypothetical protein PGTG_03708 [Puccinia graminis f. sp. tritici CRL 75-36-700-3]&gt;gi|375171958|gb|EFP77752.2| hypothetical protein PGTG_03708 [Puccinia graminis f. sp. tritici CRL 75-36-700-3]
TGGACAACTGCCAGCGGTGACCCCCCCTCGGTCACTATACAGATTGTTAACCCAAACAGC
ACACATCTCAATGGCGCGTTCTCAATAGCCGAGTTCATACCTGCGTCTCGCCAGTTGTTT
GAAGTCACGAATGTAACCCTGATTGTCGCTGAAGGATATATCGTTCAATTTGTCAACCCG
TTGAACAACTCCCAGCTCTACGTTCGTTCCGACCCGTTCGCGGTCCAACCCGCCGGAACT
GCCGCTGCTCCTTTAGCTGGCGCGCAGGCCAACTCGACGAGCACGTCGGGCACGTTGGGC
ACTAACTCGTCTCAAGCAGGCGTGGCGCGAAATACCACGGCCGCCTCCTCTGGCTTCAAC
AACAATGGC
>GYA|c22775_g1;orf1 len=3195  frame:-3  start:3618  end:424  gi|599366786|ref|XP_007406171.1| hypothetical protein MELLADRAFT_22404 [Melampsora larici-populina 98AG31]&gt;gi|328861599|gb|EGG10702.1| hypothetical protein MELLADRAFT_22404, partial [Melampsora larici-populina 98AG31]
TACTGTCCAGACTTAATTTGCCTTCCGTTCCGGGGTACCAGTCGCTCAAGTATCACTCCT
CTTGGCACATGTTTCCAGAATTATGCCGCCCTGGCTTCAAGTGACTCGCAAGTATCCCTC
CTGAACATTGCGATGGAACTGAAAAAAGCAAGCAACCATCCATTCTTGTTTCCGGGGGCT
GAGCCCAAGACCGATACCAAGGAGGCGACTCTTCGAGGTTTGGTGGTCAACAGCGGCAAG
ATGATCTTGCTTGACAAGCTGTTGACCCGATTGAAAGCAGAGGGCCACAGGGTCTTGATT
TTCAGTCAGATGGTCCGAATGCTCGACATTATGTCAGACTACATGACCATGCGAGGCTAT
ATCTTCCAACGATTAGACGGAACTGTCGCCTCTGAGGAGCGTCGCAAGGCGATTGGACAC
TTCAATGCCCCCGACTCCCCCGACTTCGCATTCTTGTTGTCGACTCGCGCCGGTGGCTTG
GGCATCAATCTCGAAACTGCAGACACAGTGATTATTTTCGATAGCGATTGGAACCCCCAA
AACGACCTTCAAGCGATGGCACGCGCCCACCGGATCGGCCAAAAGAACCACGTGAACGTC
TATCGATTGGTAACCAAAGATACCGTAGAGGAAGATGTGCTTGAACGTGCGAAACGAAAG
ATGATCCTGGAATATGCGATCATCAATCAAATGGATACCTCTGGCAAGCATGTCGGCAAA
AAAGAGCCCTCTAAAGTCGAACCAACATTCAACAAGGACGACTTGAGTGCAATCTTAAAG
TTTGGTGCCGCTAACCTCTTCAAGAGCTCGGCCGACCAATCTAAACTGGAGTCCATGGAC
CTTGATGAGATTATGAACAAGGGTGAAAACTTTGAGACCGAGACCGCTCCTACTGGAACC
AGCCTCGGCGGCGAAGAGTTTTTGCAGCAGTTTGCCGCTGTGCAGGATGTTAAAGCCGAT
GTCACATCGTGGGATGAGATTATCCCACTTTCAGAGCGACAACGAGTGGACCTTGATCGA
AGCGAAAGTACCACCCAGCCAAGTGGTGAAGGGAGACGACGTGCGGCCGCGAATGGATCA
GCAAAACACGCTCTACACCCGGCTGACCAAGTGGAGGGCGATGATTATGCAGCTTACGGT
GCATCAAAACTGGGACGGAGTAAAAAGAAAAGGAAGACTGGGGCGCGTGCGAAAGATTAC
TCTCCGGAGCCGTCCAGACCGAAAGACTCGCGGGACTCTGGCCGGACGAGAAGTGGGGAG
TTCAATCTCAAAGAAATCAGAGATCTCGTTCGCTCCATACAACACTTTGGAGATATTCGC
CAGCGATATGACACGATCGTCAAGTATGCCAAGTTGGAATTGAAGGAGCGATTAGTGGTC
TTGAAATTGGTGGATGAGTTGAGAGAAGTGTGTGAGCGAGCCTTGTCTGAAAATGAACGA
GCCATTCGGCTCAAGCGACAAGCGGGCGAAGAGATCACGCCGGCAATTCGAAACAAGGCG
GTCCTGGTAGAGTTCAAAGGTGTTGCCAACATCAATGCGGATACCGTAGTGAACCGAGTC
AAGGATCTCAAGTTGCTTCATGATGAGCTGGCATCGGAACGAGAGCCATTGAATTGGATG
CATCCGGCTTCAGGTCTGAAGTCATCGGCCACATCGGGTTGGTCATGTGAATGGACCGAG
GCAAAAGACAACGCACTGTTGATTGGAGCTTGGCGCCATGGATTTGGGCGATGGGACTTG
ATCCGCGACGACCCTGAATTAGGGCTGGCGGATTCAATTTTTCTAGAAGATCCAAAGCGA
GCGAAGGGCGAAGAACATAAGCCAAAGAGCATCCCGAGTGGTGTCCATCTTGGCCGACGG
GGCGAGTATCTACTTCGCGCTCTGCGTGAGTACTATGAACAGCAGGATCCCTCAGAGGAA
GAAGGCCGAGAAGCCATCAACGGATCTGGGGCAACACCGACTATGAATCATCAACCCGAC
AATCAACATTGGCAATCCAACCCTCATGAAGGCCACCACAAACGTCCCCGCCCACCTAGC
CAACAGCCCTCAGTTGCACGGGCAGCCAAGAGGCCGGTGGTCAAGTCGAGTGGCTCTAGC
AAGTCGCAACCACCCCCTGCCGATGACTCGAGCTCCGATCTCACAGAAGAGGAAGAGGAT
GAAGATTCGGACAGTATGGATGAGGGTGAATGTAAAGAGGCGATGAGACCGGTAAAGAAA
GAATTGAAAGAATTGCGGGCTGACGAAAGCAAACACCTTGAGAGTTCCGCACGAGCTTCT
GTTCTCAAACGCCTTTTGAACGTCATCGGCCATCATATAGATGACTGTGTCGAACAATCT
AGTGGGGATGAAAAGACCAAGGCGAGATTGAGAAGACATTTATGGACATTTGCTGTTGAA
TGGTGGCCAAGGCCGGAGGGCACGATGGAGCCTATTATTGAAGCTGAAAAATTGGAGTCG
ATGTACACGCGGCTGCGAAGCTTTGAACCGAAGAGCAGCGAAGGAACTGGCAGTACTGCA
GCTGGTCCAAGTCGTACTCAGGATGGCGATCAAGCCAAGCAACGTTCCTCTAATCATTCC
AGTTCTGCAACACCCAAATCCCCACCTCCTCCACCTGGTTACCGGCTTATCAAGCCTCCC
TCTCCCACTGAGGAAGGGCCTCCTCAGGTCGGAAACGAGGGTGGCGGCGGTGGTGGTGGT
GGTGGACGGCACCGGGGGAGCAGACGAGAACGGAACAATGGTGGTAATGTTGGTAATGGG
ATGTCAGGGCCGGCCAGATATTACCACGGCAACGGGTTCGACAGTGCTCCATCAGCACCA
ATTCACCTCGATGGCTCTGGTCCACCACCAACAGTTGCTTTTATGAACCACCCAATGCCG
GAGCACATCGGATCACCTTATTACCGGCCTCCGTCTCATTCACCATCCTCGATGCCAGCC
CACCCAGTTGCCAATGTGAGTCCTTACTACGGATCGCCACCTGGCTATCCGCTTCCTTAT
CCCGCTCATCTAGCCACGGGCTACGGACATCCCTATCTCCCTCCACCTCATCACCATCTT
CCAGACCCCGGTCATGCTGCCAGTATGACAGCTGGTGTGGGCTATCCTCCTCCAGTCTTG
CATTATCCCCATCTGCCCCATCCTGCTACTACTTCATCACGTGGACCTCATCATGCTCCC
CAGTCTCATCATTAA
>GYA|c22775_g1;orf2 len=795  frame:-2  start:4309  end:3515  gi|599366786|ref|XP_007406171.1| hypothetical protein MELLADRAFT_22404 [Melampsora larici-populina 98AG31]&gt;gi|328861599|gb|EGG10702.1| hypothetical protein MELLADRAFT_22404, partial [Melampsora larici-populina 98AG31]
GGAATCTTGGCTGATGAGATGGGGCTCGGAAAAACCGTTCAGACTTGTGCATTCTTATCG
TACTTGTTCCACACAATGGAACAATATGGTCCATTCCTCATCGTCGTCCCGCTGTCAACA
TTGCCGGCTTGGCAAATGCAATGTGCGCAGTGGGCCCCAGATCTGAACGTGATCGCTTAC
ATTGGTAACAAAACAAGCCGACAGACCATCAGGGAGTATGAGTTCGGGCCGGCTAAGAAA
ACCAAGTTCAATGTGCTGCTGACCACCTACGAAATCATCCTGAAAGACCGGACTGATTTA
GGTCATATCAAATGGCAGTATCTGGCAGTTGATGAGGCACATCGCTTGAAAAGTAGTGAA
TCGCAACTTTACGAGGCTTTGATGTCGTTCAATATCCAAGCCAAATTGCTCATTACCGGC
ACTCCGCTTCAAAATAACGTCAAAGAACTGTTGGCTTTGATGCACTTTTTGGAGCCTGAG
AAATTTGATTTATCAGAAGGCCATTTTGATCTGGAAGATGACGAAAAGGAAAGGAAAATC
AAAGATTTGCACACGAAATTGCAGTCTATCATGCTTCGAAGGTTGAAGAAGGATGTTGTC
CAGAGCTTGCCGACAAAGAGTGAACGGATTCTTCGGGTGGAGATGTCGGAGTTGCAGATG
TATTGGTACAAGGCAATTCTATCCAGGGTAATACTGTCCAGACTTAATTTGCCTTCCGTT
CCGGGGTACCAGTCGCTCAAGTATCACTCCTCTTGGCACATGTTTCCAGAATTATGCCGC
CCTGGCTTCAAGTGA
>GYA|c25683_g1;orf1 len=1620  frame:-3  start:2300  end:681  gi|403158658|ref|XP_003319368.2| hypothetical protein PGTG_01542 [Puccinia graminis f. sp. tritici CRL 75-36-700-3]&gt;gi|375166403|gb|EFP74949.2| hypothetical protein PGTG_01542 [Puccinia graminis f. sp. tritici CRL 75-36-700-3]
CCTCGTCCACGTCAAGTATCCATCACCACCACCCCCGACTGTCCATCCCTCTCACTTGTC
CTCATCAACATCCCTTCCAATCGCTTTTCCAGCTCATCCCACCGAACCTTTTCACGTCCC
CCTCTCATGCCGAGCTCTCTCACTCTGGCCGACTCCTTGCGCCAGCTCGAGTCACAGTCC
GACCATGCTCGGGTCCAGCTCTTACGATCGGTGCTTGAACCGCTCGTCATCCAAGGCACG
AACCAAGTCGCAGAGCTGCGCGCATACGAGAAGATGCTCGCCGAGGCCCAGCGCGACGCG
CGCTCGGATCCGAACAACCCCCACTGGCTCGAGCAGCTGTCCCAAAAGACCCTCCGCCAC
GACCAGTGTCTCGCTCGCATCAATGCCTTAATCGACCGGGCTGTCGCCCAGATCGATTTC
CATGCCCGTCAGGAGGCCGTCGCGCTGCTGCTCGCGCTCGCCAACCAGGGCTTTTTGCCC
GTCAAGCCCCCCGGCCCCGCCGAGGGTGCGCCCGAGACAAAGGAACCGCCTACGAGCTCG
GCCCCGTTCCGGACGCTCGAGAAAAGCATCGATAATGAGCGCAAGCAGCGCGACCAGGCC
CTTCGCGCGCTCACCCAGGACTTTGAGGCCTACAAGGCCCTTAACAACGCGCGCGTCCAC
AAGATCGAGGAAACTCACAAGCAAGAGCTCAAGACGCTTAAAACGACCCTCCGTCTGGCT
GAGGCCAAGCGCGACCTTCCCGTCCCCGCCTCCGTCCTCGCGCCTCCGCTCGCGCCTTCG
CCGCCCCAGGCCCTGGCCCTGGCCGCTTCCGAGCAGCGACTCGAGAGGCTCAAAAGCGAG
CTGCAGGGGCAGATTGGCCGGCAGTTGGGCGAGCTGAAGGACCAGATCGGTCGCCAGGTC
AGCGAGCTGCAGGAGCAGATTGGCCGTCTGGTCAGCGCGCCGGTCGCGCGGGCCGAGCTC
GACAAGCCCTCGCTGCGGCTGCTCATCGACGGGCTCAAGGAGCAGCTCGAGCAGCTCGGC
AAGGACATGACGTGTGCCCTCAGCGAGCTCCAGCCCGAGATCCGGCGCGCGACGACGATC
ATCCAGGCCGAGGTGACCAAGGCAGCAAAGCTTGTCATCGCCGACGGCCACGACGAGATC
GCGAGCCTAGTCCGGCAGGCGGTTGAGGGCCTGCACGCGCGGATCGACAGGGTCGAGCAG
ACCCGGCCAGCCGCGGCTGTGCGCCCCAGCAGTCCCCCCGCCCTGCCTCCGATCAAGTCC
TCTGCAGCCCGTTCGCCCCCACCGGCCCGGCAGCTGAGGCCTCCCAACCCGGCTGCCCCC
GCGCCACCGAGAGCAGAAGCGCCCGTTACGAACCGCCCAGCCAATACGCCGGCCTCGTCA
ACGGTGAGCATCGCCTCCAGACTTACCAACGCGCCCACACCTGCGCTTGCTTCCGAAGGC
CCGCTCGCGAAGAAACGCGAGACGATCTCGCGCGAGCCGAGCTGGAGCCAGCCGCACGCT
CGGACATCCGTCGATGGCAGGATGCAACCTAAGACGACGGTCCCGCTTGCCAAGAGACTG
AGGACGGAAGAGAACCATGATCCGTCGCGAAGTTGGGAGTGGAGGCGCAATGATTATTAG
>GYA|c24950_g1;orf1 len=1548  frame:-2  start:2309  end:762  gi|599374238|ref|XP_007407528.1| aspartic peptidase A1 [Melampsora larici-populina 98AG31]&gt;gi|328860061|gb|EGG09168.1| aspartic peptidase A1 [Melampsora larici-populina 98AG31]
AGCGCATTATTCACTACCGGGGCCTATGCTTTTCAGTTTCGTTCAATAAACCCGGCTCTT
TGGATGCAAGAAATGAGATCTTTCGCAGTCTGCGCATGGATCATATCTTCTTTTTTCGCC
AGTCACTGTTCTGCGAGTTCAAATCTGTTCTATCGAGACGAACCAATCCACATACCACTC
AACCTTGCGACACCATCTCATCTTTCTCTGGAAAGGAGGGGAGATTTAGTCGCATCTGAA
TCATGGGCCTTCCAAGCTGGAAATAAGCTGAATGCCAGGTATGGCGGACTACAAGACCAC
GCCGGCAGTTCAGACCTTGCGCCTTCTTTGAAAGCCCGCCAACTGAGCGAAATCGCCCTG
ATGAATGCATTCTCAGATGCCATATACACTGGGACGATATCCATTGGCACTCCTCCTCAA
AAGTTTAACATGATCATGGATACGGGTTCCGCAGACCTTTGGGTCGCAGATAGTCTATGC
ACTATCGATCAGGGGTGCCCCAAATCCGCCGGTCGATTTAATCCCGAAGTATCCTCTTCC
TACCAAAATCTTACCAAGGTTTTCAAAGTGCAGTATGGGTCCGGAAGAGTGAGAGGGAAT
CTGGCAACAGATAATGTCAGCATGGGAAATATGACTGTTCTCGGAGTGACGTTTGGAACG
TGCGACATGGTCGAAAACATTCTGAGAGCCGGCCTTGATACAAGTGGAATACTGGGATTA
GGATGGAGTGGCATAGCTACCAGTGCTTCTACGCCAGCATGGGAATCACTCTTTTTGCAG
AACGCCCTTCGTGAGCCAATGATGTCGTTCGCACTAAAAAGACTTATCAACAGTCGACCT
ACAACAATTGGAGTCGGTGGCATGATGACTATCGGAGGAACAAGCCCGTCAACTTACCGC
GGGGAAATTCACTATGTTCCTCTGTCCAAGAACCAAACTTACTGGCTGATACCGTTAGGC
TCCTTCATGATAGGAGGCGTCGCAATCGACATCGGAACGCCAGAAGTGGCTATCGACACG
GGTACCTCGTTGATTGGTGGGCCAGCCGAGGCATTGAAGACCATTTTTGATGCGGTTCCC
GGGTCTTTGTTAATGACCAATGGAAGTTTCAGCGGCTATTGGACTGTTCCATGCAAGACG
CGGCTTAAGATTTCAGTTCAATTTGGATCAGTGTTGTGGCCCTTAGATCCATCAGATTTC
AACCTGGGCAGGGTATCATCCGGAAATCAGTGTTTGACCGCCTTTTTCACAATTACCAAG
TCGAAGTCGGGAGCCGCAATTCCAGAGTGGATCTTTGGCGCCGCGTTTTTGAAAAATGTT
TATTCAGTCTTCCGAGCCTCACCACCATCGATTGGTTTTGCTCAACTTTCAGCGGAATTT
TCTGGCAAAACACCTTTGACGCCAACACTACTCGCAGTTCCCCAAGTTAAGGATGGGCCT
TTAAGTGCAGCTGTACCTACTCGCCAGCGGAGCAAAATGTTTTTAACCATACCAGCTGGT
CTGATCACGTGTTACCTGGTATTTCATTTGGGATTCGGCTTTTCATGA
>GYA|c21987_g1;orf1 len=1659  frame:3  start:189  end:1847  gi|403167858|ref|XP_003889790.1| protein transporter SEC61 subunit alpha, variant [Puccinia graminis f. sp. tritici CRL 75-36-700-3]&gt;gi|403167860|ref|XP_003327604.2| protein transporter SEC61 subunit alpha [Puccinia graminis f. sp. tritici CRL 75-36-700-3]&gt;gi|375167229|gb|EHS63352.1| protein transporter SEC61 subunit alpha, variant [Puccinia graminis f. sp. tritici CRL 75-36-700-3]&gt;gi|375167230|gb|EFP83185.2| protein transporter SEC61 subunit alpha [Puccinia graminis f. sp. tritici CRL 75-36-700-3]
TCAGCGTCACTGGATTCTTGGGACGGTCAACAAGAAACCACACCTGCCTCAAGTCCGTTC
TTGTTGGTTCCTCGCTCAGCTGGTTTCTTGTCCGTCCGCTTATCCTTCGAGCCTGTTCAT
TTCTCCACCGACGTCCCTCGTCCTGGTTTCGCTGACAATTGGCTGCCATCCTTTCTCGTC
TGGCCTCAGCCCTGCGTCTGGACATTCTCACCGGAACATTCATCCATCATGAGTTTCCGG
TTCTTGAACCTCGTCCGACCGTTCATGGGCATTCTGCCCGAAGTTGCCGCTCCAGACCGA
AAAATTCCCTTCAACCAAAAGGTCTTATGGACAGCAATCACGCTCTTGATCTTCTTGATC
TGTTCGCAAATCCCACTCTATGGAATCGTGTCATCCGATTCCTCAGATCCATTGTATTGG
ATGCGGGTCATCTTGGCCTCAAATCGAGGAACGCTGATGGAACTTGGGATCTCGCCGATC
GTCACCAGCGGAATGATCATGCAGCTGTTAGCCGGTGCTCAATTGGTCGAAGTTGACTTT
ACGCTTAAAGAGGATCGGGCCCTTTTTGGTGGTGCTCAGAAATTGTTCGCACTCTTGATA
TCATTGGGACAAGCCACGGTTTATGTCCTGTCCGGACTCTATGGCCAGCCGCGTGACTTG
GGCGCCGGTGTTTGTCTGCTGTTGATTCTCCAATTGGTCGTTGCTGGTTTGATTGTCATC
TTATTGGATGAGCTCCTGCAAAAAGGCTATGGGCTCGGCTCTGGGATCTCGCTGTTCATT
GCGACCAACATCTGTGAATCGATCATCTGGAAGGCTTTCTCACCGACGACCATCAACACC
GGCCGAGGCCCCGAGTTTGAGGGTGCATTGATTGCATTGTTCCATCTGCTGTTCACGTGG
AATGACAAGACACGGGCGTTGAAGGAGGCCTTTTATCGTGACCGGTTGCCGAACGTGATG
AACTTAATTGCCACTCTCGTGGTGTTTGCGGCAGTTATCTATCTCCAGGGATTCCGGGTC
GAGATCCCAGTCAAGTCCAACCGGTTCCGTGGCCAAAGGGGCACTTACCCCGTCAAGCTA
TTTTACACCTCCAACATGCCCATCATGCTTGAGTCGGCTCTCACGTCCAATGTGTTTATC
GTCTCACAAATGCTCTTCAGCCGGTTCCCGAACAATTTGTTTGTCCGTCTGCTCGGTGTC
TGGGAGCCGCTCGAAAACTCGTCTCAACTGTTTGCCAAGTCGGGCGTAGCCTATTACATC
TCGCCTCCCCACAACATCCGTGCCGTTTTCTCCGACCCGATCCACACCTTGCTGTATGTG
TCGTTTATGTTGACGGCCTGTGCGCTGTTTTCGAAGACATGGATCGAGGTATCTGGGTCG
GGACCTCGTGAGGTAGCCAAGCAACTGAAAGATCAGCAGATGGTCATGGCCGGTCATCGA
GAAGGCAGTATGTACAAAGAGTTGAAACGGATCATCCCCACCGCTGCCGCCTTTGGTGGT
GCAACCATCGGCGCCTTGTCAGTGTGCGCCGACCTGATGGGTGCACTCGGCAGTGGGACT
GGGATTCTGTTAGCGGTCACTATCATCTATGGATACTGGGAGAGTGCCATCCGAGAGGGG
AGTGGGATTGATTCAGCTGTAGGAGAGTTGATCGGTTGA
>GYA|c43804_g1;orf1 len=345  frame:-2  start:345  end:1  gi|598027075|ref|XP_007342910.1| cytochrome c oxidase, subunit VIb [Auricularia delicata TFB-10046 SS5]&gt;gi|393241489|gb|EJD49011.1| cytochrome c oxidase, subunit VIb [Auricularia delicata TFB-10046 SS5]
GCAAATGCCACCTCTGAGGAAGTTGCAACCGAGGAAAACCCTGTTGTTGCTGATGAAAGT
AGTGGAGATCCTAGCGCTGAGGCCACTTCTAATGCAGGGGAAAGTGTCGCTGAATCCACC
CAAGCGGCTGCTGAGGAAAACAGTGAAACAGCTGAACAGGATGACTCGGGAGATAAAGAA
GTTGAAGAGACACCAGAGATTAAGATTGAAACAGCACCAGCAGATTTCCGTTTCCCAACT
ACAAATCAAACTAGACATTGCTTTACCCGATACATTGAGTATCATCGGTGTGTAGCTGCA
AAAGGAGAAGGTGCTCCTGAGTGTGACAAGTTTGCAAAATACTAC
>GYA|c10179_g1;orf1 len=201  frame:2  start:11  end:211  Glutathione S-transferase U19 OS=Arabidopsis thaliana GN=GSTU19 PE=2 SV=1
ATCTTATCGATCACAGTAATAGCAATGGCAGACGAGATTATCTTGTTGGATTTCTGGCCT
AGCATGTTTGGTATGAGGGTCAGACTTGCCCTGGCAGAGAAGGGCCTCAAGTATGAATAT
AAAGAGGAGGACCTGAGGAACAAGAGCCCTCTGCTTCTTGAGATGAATCCAGTTCATAAG
CAAATCCCGGTTCTGATCCAC
>GYA|c19681_g1;orf1 len=390  frame:3  start:69  end:458  gi|331237572|ref|XP_003331443.1| hypothetical protein PGTG_12765 [Puccinia graminis f. sp. tritici CRL 75-36-700-3]&gt;gi|309310433|gb|EFP87024.1| hypothetical protein PGTG_12765 [Puccinia graminis f. sp. tritici CRL 75-36-700-3]
GCAACGACGATGCTACCCATTCGCTTGCTGCTCCCACTGTCCACACGGCCGAGATGTAGC
GTCCTTTCGGTATCCACGCAATCCGCGATCTCGATCCGACACCTGGTCTCTGCCCCTTCC
GAACCGCAAAACCCGCCAAAGTCAAAAAAATCGATGCCTGTCTCAAGTGTTCCGGCTGGT
ACACCACTCAAAGGCTTGGCATACCTCAAAGGTCAAGGTGATCCGATCGCGAAAGAAGAT
GATGAATATCCCAGTTGGCTCTGGACCTTGACCGAGCCAAAGATGGGTGTGGGAAATCAG
GATTCACCCTTGCGCGCCATCCGAAGGGAGCTTAACCGTGAAAACAGAAGCAATATCAGG
AAAGCAAATTTTTTGAAAGCAAACAAGTAG
>GYA|c22225_g1;orf1 len=780  frame:-2  start:1096  end:317  gi|331235367|ref|XP_003330344.1| hypothetical protein PGTG_11681 [Puccinia graminis f. sp. tritici CRL 75-36-700-3]&gt;gi|309309334|gb|EFP85925.1| hypothetical protein PGTG_11681 [Puccinia graminis f. sp. tritici CRL 75-36-700-3]
CTGCTTGGTTCCTCTGCCAAGAGGTTCCACCGGACCATGCCAGCACCGACGTTGATTATC
AAGCCTCTCCAGGGGCCTCCTGTCTTCGCGAACCTGTTTGAAGGCCCGCGGGAGGGGCTT
GTGTCAAACTTGGGGGAGAGCTCTGGCAAGCTTGTGAACCTTGCCTTTTTGATTGAATCG
CCCGTTTACTTGCAAGTTCAATCGATTTTGCAATGTGCGCTTGCAGTGCTTCTCTCACAT
CACACCGGCGTCGGGATGGACATCTTCTCTCAAGACTTCTTGAAGCGGGCAAGCAATTTA
AAAGCAGCTCTATCCCCTTCCCTTGTCCCAACTCAGCAACTCCAACTTTTCCGATCTACT
CGCCCTATTAGCATCATGCTCTACTTGAAAGCTTTCCTTTCTATCGTTTTGATTCTTATC
GGTTTCAAGGTCAGCGCAGAAGACATACAAACGACATGCTCCAAGACGCCAGGGCCAATG
ATTCAAGACAATGATTGTGCCGCTGCTGTGAACAATTTTAATTTACGGTCGGGTGGGATC
AATTTTGAAGACGGTAGCCCAAGTCGAAGTTGCTCCAGTTGTAAAGTGACTTTGTCCCAT
CCTTATGGCACGCCTCAACCTCGCCATCAGAGAGTTCAACGACGCTTTGTCGATGCTGCT
ATCAAAAAGGGATTGCAAAACTGTGCAAAGCAATCTGTCAACTCCACCCTTGTATTCGAA
TCCGGTATAAGCTTGTCGGTCCTGTTGGATTACGGGTCAGGCGCAAAGTGTCACGTTTGA
>GYA|c39912_g1;orf1 len=369  frame:-3  start:371  end:3  gi|331224545|ref|XP_003324944.1| hypothetical protein PGTG_06481 [Puccinia graminis f. sp. tritici CRL 75-36-700-3]&gt;gi|309303934|gb|EFP80525.1| hypothetical protein PGTG_06481 [Puccinia graminis f. sp. tritici CRL 75-36-700-3]
CAGCCGCAGGGCACGCCGTTCCGAGATGGCTTCCTCCGTCACTCCTGTCACCCCCATCCG
ACAGAGACCGAAGCCGAGCCTTATTGTTTGTTCTCGAACACTGCCCTCAACAACGGGAGT
GGAATGGTCGTCCTTGCCACTGCCTCCACCCTGGAGAGCAGTCTTGACTCTCACCTTCAG
CTGTCCGAGGAACCGCCCAGCACAAACGCCATTAATGTCGTCAGCATGCCGGAGAAAGGT
GGTATGGGCGCCCTGGCAGCACACCGGCTTGAGTTTGGCGAGCGCGTCATTTATGCCCGC
GCCTCTCTATTGGTTTCTGTCGATGAGCCAACGTGGGGTCGAGAAGATTGGAAGCATGTC
CGCAAGCTC
>GYA|c24629_g1;orf1 len=1398  frame:-3  start:1882  end:485  gi|599403570|ref|XP_007412822.1| hypothetical protein MELLADRAFT_65189 [Melampsora larici-populina 98AG31]&gt;gi|328854899|gb|EGG04029.1| hypothetical protein MELLADRAFT_65189 [Melampsora larici-populina 98AG31]
GATGAGATGGCCTACCACTTCCACCACCAGCCCAGCCAGGACCACCACCACCAGCTCTCC
CGGCAGACCTCCAAGCTGGCCCCGATTCTCGACTCCAGACCGTATGGCAACCTGCTCGAC
CCGCTCATCCACCAGCTCATCAGCCTCGCCATCAAGCGATTCGTTATTCCCTGGCACAAC
CAAATCGCAAACTCGGCCATCCACCAGCACCAGAAGCCATTCGTTCTCCAGCTCAAACAC
ATCCTCTCCAGCCTTATCAATCGTCTGGAACACAGTCTAGCAGCGCTCGACTGGCTCAGC
CTCATCCTCGTCGACCTCCCCCAGCTGCTGGCCGACCATCTCACCCTCATCGCCGCAACT
CACCACCGCCTCGCCCGTCTCAGCTCGCCCTCAAAGAACACGGGCTCGTTTGACCATCTC
TTCCTCCTCCTCGCTCCACATCCCGCCATCCAGCTCACAACCAACACCATCCCAATCCAG
CCCAGCTCGCCCTTCCATCCCCAACTCCCCCGACTCCCACCCCACCCTCGCTTCCCACAC
TCAACCGCACTCGTCTCGCCCACCTACCTCCGTCTGCTCATCGAGGCAGTGCTACAGGAA
GTGCTCGATGACGAGGACTGGGCCCCCGAGTCGGAGCGCTTCATCATCCGCGAGATCATC
CTCAACCTCGTCCTCGCACCCGTCCTCTACCAGCTCACCGAGCCCACCGCGCTCTATGCG
CTCCTCGTCCGGCTCGCACCCCCGCCCGAGCCCCCGCCCGTGCGCACCCCCGAGCCCCCC
GAACCGGGCGGGTGGCCGCCGCTGGCTGCCCAGCTGCGCGGCGCGCTCGCAGGCGCGCTG
CATGTGCTCCTCCTCCTCCCCGCCTTCCTCGGCGCGCTGATCCACCTCGCCTCGACGCCC
CCGGCCGCCGCCGCGCCCCGCTCCGACCACCGCCGCTTCCTCCCCGCCATCGCCCTCCTC
GCAGCCCTCCTCCCGCCGAGCACTCAGGCCGCCCACCTCTGCTGGCTCCTCACCCTCGCC
GTCCGCTGCACACACCCGCTCCTCACCAAGATCGTCGTGCACGTCATCTACACCCGTCTG
CTCAGCCCCGCCGCGCTCTCGGACGCGCTCCTCCGCATCAACACCCTCCTGGCGGACCTC
GACCAGACCCCCGACGGCCCCTCGTGCACCCCACCAGACGGCCCGCACCTGGCCGCAGCC
GCGGCGGACGCGCTCGCGGCCCGTCTCCCACCAGCACTCTGCGCGCTCCTCGCACCGGGC
GAGACCCCCGTCGAGGTCGCCCATGGCCTGCTCGCGCGCACCGTCGCACACCAGTCGGCT
AACGTCACACTCGCAGCAGCCCTCCTCGACACACTCGTCGTGCGCATCTTCCCTAACCTG
ACACGAGCTGCCTCGTAG
>GYA|c44271_g1;orf1 len=330  frame:-3  start:331  end:2  gi|667789232|ref|XP_007873755.1| hypothetical protein PNEG_01787 [Pneumocystis murina B123]&gt;gi|470318365|gb|EMR10033.1| hypothetical protein PNEG_01787 [Pneumocystis murina B123]
TTTGGAGTTGATCTAGATTCACGGGTAGCATTGGTTGGCCCAAATGGAGCTGGAAAGAGT
ACATTGCTGAAACTAATGACTGGGGATTTGACTCCATTGGATGGCATGGTAAAGCGCCAT
AATCATCTCCGAATTGCTCAGTATCACCAGCATTTGACTGAAAAGCTAGATTTGGAAATG
TCTGCATTGCAGTACATGATGCATGAATACCAAGGTATTGAGGAAGAGAAGATGCGTGCA
GCAATTGGAAAATTTGGACTCACAGGCAAAGCTCAGATTATGGCTATGAAAAATTTATCA
GATGGACAGAAAAGCCGTGTGATTTTTGCA
>GYA|c40488_g1;orf1 len=342  frame:-2  start:343  end:2  gi|729191114|emb|CEJ82457.1| hypothetical protein VHEMI02520 [Torrubiella hemipterigena]
ACGGTTCCCTCTATCTCTGGCTATGGCTGGATCAAACCCTCTCAGCAATTTTGGTTTCAG
CGCACTTCTAAGAAGCTTCGGAGAGCATACATGAGCAATCCGGAGGGTCAGAAATCAGCT
GCACCAGGTCTAGCATACTTTCATATCCCGTTGCCCGAATGTGCGAGTTTTGACTCATCA
AACTTCACGGGTGTAAAACAAGAAGGCATCAGCTCTGCTTCTGTGAATTCAGGCTTCTTC
ACAACCATGGTGGAAGCAGGGGATGTGAAGGCTGCGTTCACTGGACATGATCATCTCAAT
GACTTCTGTGGAGAGCTACTTGGTATACATCTTTGCTATGCT
>GYA|c23146_g2;orf1 len=300  frame:-2  start:1005  end:706  gi|403168020|ref|XP_003327728.2| exodeoxyribonuclease V [Puccinia graminis f. sp. tritici CRL 75-36-700-3]&gt;gi|375167301|gb|EFP83309.2| exodeoxyribonuclease V [Puccinia graminis f. sp. tritici CRL 75-36-700-3]
GACGCCAAGAACCGGTTCACGGGAAAGTCATTTGAGATCAAGCCGAGTGGTTTCGCACAC
GCGACGCTGAACATCCCCAAGACGTTCCCCGGGACACAGGGCTATCCAGCGGCGAAGCGG
GACGCTGGGCGGGTGGAAGAGCATTACTCATGGAGGAAGGTGACAACATCCGTCGGTAAC
CTTATTCTTGGCTCGCCTACGCTCGACCATTACGGGGTGAGCGTATTCGTTGACTTGAGG
GGAGTGAGAAGTGTTTGGTTGGGGGCTGACAAGTGGAGAAACATGGACAGGACATGGTGA
>GYA|c23146_g2;orf2 len=456  frame:2  start:2  end:457  gi|403168020|ref|XP_003327728.2| exodeoxyribonuclease V [Puccinia graminis f. sp. tritici CRL 75-36-700-3]&gt;gi|375167301|gb|EFP83309.2| exodeoxyribonuclease V [Puccinia graminis f. sp. tritici CRL 75-36-700-3]
CTTCCATTCAACCTTACCAGGTTTGGGATCACGCTCAACGCGACCAACGATGCGCTCAAG
ACATGGCTCCCGCCAACGGACAGTCGCCTCAGGCCCGACCAACATGCATTTGAGAGGGGC
GCATGGGAGAAGGCGCATGCGCTGAAAGCAGAACTGGAGGACTTTCAGCGGGCGACCAGG
CGCAGGCGCGAGGTTGGCAATTTGGAGGCCCATCGGCCCCGATGGTTCCGCCAGGTTGAG
GATCCCGACAGTGGAGAGCGGACGTGGGAGGCGATTAGGGTTGGGTCCAGTGAAGAGGGT
AATGGTGAAGAAGGGTCTCGAGTCGAGGTGAATGCAGGTGAAGTGGCGTACTGGGAAGAA
CGAAGGCGGGTCGGGGTCCAGAGGAAGAAAGGGGTTGAGGCTGATTGGACGGGAGTTGAT
CATATCTTTGGAGAGTTTGAGTTGATTGGAGGGTAA
>GYA|c22138_g1;orf1 len=1254  frame:1  start:1  end:1254  gi|403166693|ref|XP_003326573.2| 60S ribosomal protein L4 [Puccinia graminis f. sp. tritici CRL 75-36-700-3]&gt;gi|375166674|gb|EFP82154.2| large subunit ribosomal protein L4e [Puccinia graminis f. sp. tritici CRL 75-36-700-3]
CGTCCCCCTGCGCCCCCGCCCGCTCGGAAGGTGGAGCCCCCAGCCAGGCGACGGCGCATC
AGATTGGCCTTATCCAGCACCTCAAGACTCAAGACTCAAGAAACCTCAACAATGGCCTCT
CGACCCGTCGTCAACGTCCGCTCCGTATCCGGGGAATCGTCCAGCACCATCCCCTTGCCG
GCCGTCTTCACGGCCCCGATCCGAAATGACGTGGTCCAGGCGATCCACAAAAACCTCGCC
AAGAACAAGCGTCAGGCCTACGCCGTCTCCTCCAAGGCAGGCGAACAGACCTCGGCTGAG
TCCTGGGGAACTGGTCGTGCGGTTGCTCGTATCCCCCGTGTCGGGGGTGGTGGTACTCAC
AGGTCCGGTCAGGCCGCCTTTGGCAACATGTGTCGTGGTGGGCGCATGTTTGCGCCTACC
AAGGTTTGGCGCCGATGGCACGTGAAGACCAACCTGAAGCAGCGCCGATATGCGACTGTT
TCGGCCATTGCTGCCACCGCTGTCCCTTCACTCGTTCTTGCCCGCGGGCACCGCATCGAG
AAGATCCAAGAAGTTCCTCTCGTGATCGCGGACGAGGTCGAGTCGCTGACCAAGACGAAA
CAAGCTGTGGGTGTTCTCAAGGCCTTCCAGGCCTACGCCGACGTTGTCAAGGTGTCCAAC
TCCAGGAAGACCCGCGCTGGTAAGGGAAAGATGCGTGGGCGCCGCCACCGTCAACGTCGA
GGCCCGCTTGTGATCTACAACGAGGACAAGGGCATCGTCCGGGCTTTCCGCAATCTGCCT
GGTGTCGAGCTAGTCTGCGTCCACCGTTTGAACCTTCTCCAACTCGCTCCCGGTGGCCAC
ATTGGCCGGTTCTGCATTTGGAGCCAGAGCGCCTTCGCTCAGTTGGATGAGCTCTATGGC
ACTTATGACAAGCCATCCGCTCTGAAGAAGGATTACACCCTTCCGATGTCCAAAGTTAGC
AATGCCGACATTACCCGTGTCATCAACAGCGACGAAATTCAATCGATCGTCAAACCTGCT
GGCCCGGCCCGAATCAAGCGACCGTTCACGCAAAAGAAGAACCCGTTGAAGAACCGGGCA
CTCCTCTTCCGTCTTAACCCCTATGCCAAGGTGCTGATCCGCAACGAGACGCTCACACAA
ATGAAGAACCTGAAGGCAGCTGCGGCGCCCGCCGAGGCCAAGAAGGCCGCGAAGAAGGGG
CCCAAGATGGTTCTTGCGGGCGAGAAGTTCCTCAGTACTCTCCACGCGCCTTGA
>GYA|c36731_g1;orf1 len=231  frame:1  start:1  end:231  gi|108949308|gb|ABG24587.1| propionyl coenzyme A carboxylase [Blastocladiella emersonii]
GGCACAGCAAAAATGGCGGCGGCATTACGGGTGGCGGCGGTCGGGGCAAGGCTCAGCGTT
CTGGCGAGCGGTCTCCGCGCCGCGGTCCGCAGCCTTTGCAGCCAGGCCACCTCTGTTAAC
GAACGCATCGAAAACAAGCGCCGGACCGCGCTGCTGGGAGGGGGCCAACGCCGTATTGAC
GCGCAGCACAAGCGAGGAAAGCTAACAGCCAGGGAGAGGATCAGTCTCTTG
>GYA|c244_g1;orf1 len=432  frame:1  start:43  end:474  gi|398364385|ref|NP_010952.3| Edc2p [Saccharomyces cerevisiae S288c]&gt;gi|731452|sp|P40023.1|EDC2_YEAST RecName: Full=Enhancer of mRNA-decapping protein 2&gt;gi|603268|gb|AAB64570.1| Yer035wp [Saccharomyces cerevisiae]&gt;gi|45270792|gb|AAS56777.1| YER035W [Saccharomyces cerevisiae]&gt;gi|151944745|gb|EDN63004.1| enhancer of mRNA decapping [Saccharomyces cerevisiae YJM789]&gt;gi|190405596|gb|EDV08863.1| hypothetical protein SCRG_04504 [Saccharomyces cerevisiae RM11-1a]&gt;gi|256271136|gb|EEU06229.1| Edc2p [Saccharomyces cerevisiae JAY291]&gt;gi|259145943|emb|CAY79203.1| Edc2p [Saccharomyces cerevisiae EC1118]&gt;gi|285811660|tpg|DAA07688.1| TPA: Edc2p [Saccharomyces cerevisiae S288c]&gt;gi|323348969|gb|EGA83205.1| Edc2p [Saccharomyces cerevisiae Lalvin QA23]&gt;gi|349577693|dbj|GAA22861.1| K7_Edc2p [Saccharomyces cerevisiae Kyokai no. 7]&gt;gi|365766060|gb|EHN07561.1| Edc2p [Saccharomyces cerevisiae x Saccharomyces kudriavzevii VIN7]&gt;gi|392299725|gb|EIW10817.1| Edc2p [Saccharomyces cerevisiae CEN.PK113-7D]&gt;gi|584366528|gb|EWG86522.1| Edc2p [Saccharomyces cerevisiae R008]&gt;gi|584371482|gb|EWG91420.1| Edc2p [Saccharomyces cerevisiae P301]&gt;gi|628163235|gb|AHY75588.1| Edc2p [Saccharomyces cerevisiae YJM993]&gt;gi|761391276|gb|AJP38301.1| Edc2p [Saccharomyces cerevisiae YJM1078]&gt;gi|768526949|gb|AJU39992.1| Edc2p [Saccharomyces cerevisiae YJM693]&gt;gi|768527204|gb|AJU40246.1| Edc2p [Saccharomyces cerevisiae YJM969]&gt;gi|768527460|gb|AJU40501.1| Edc2p [Saccharomyces cerevisiae YJM972]&gt;gi|768527721|gb|AJU40761.1| Edc2p [Saccharomyces cerevisiae YJM975]&gt;gi|768527980|gb|AJU41019.1| Edc2p [Saccharomyces cerevisiae YJM978]&gt;gi|768528208|gb|AJU41246.1| Edc2p [Saccharomyces cerevisiae YJM981]&gt;gi|768528463|gb|AJU41500.1| Edc2p [Saccharomyces cerevisiae YJM984]&gt;gi|768528719|gb|AJU41755.1| Edc2p [Saccharomyces cerevisiae YJM987]&gt;gi|768528978|gb|AJU42013.1| Edc2p [Saccharomyces cerevisiae YJM990]&gt;gi|768529237|gb|AJU42271.1| Edc2p [Saccharomyces cerevisiae YJM996]&gt;gi|768529492|gb|AJU42525.1| Edc2p [Saccharomyces cerevisiae YJM1083]&gt;gi|768529748|gb|AJU42780.1| Edc2p [Saccharomyces cerevisiae YJM1129]&gt;gi|768530009|gb|AJU43040.1| Edc2p [Saccharomyces cerevisiae YJM1133]&gt;gi|768530265|gb|AJU43295.1| Edc2p [Saccharomyces cerevisiae YJM1190]&gt;gi|768530521|gb|AJU43550.1| Edc2p [Saccharomyces cerevisiae YJM1199]&gt;gi|768530776|gb|AJU43804.1| Edc2p [Saccharomyces cerevisiae YJM1202]&gt;gi|768531018|gb|AJU44045.1| Edc2p [Saccharomyces cerevisiae YJM1208]&gt;gi|768531276|gb|AJU44302.1| Edc2p [Saccharomyces cerevisiae YJM1242]&gt;gi|768531536|gb|AJU44561.1| Edc2p [Saccharomyces cerevisiae YJM1244]&gt;gi|768531795|gb|AJU44819.1| Edc2p [Saccharomyces cerevisiae YJM1248]&gt;gi|768532051|gb|AJU45074.1| Edc2p [Saccharomyces cerevisiae YJM1250]&gt;gi|768532310|gb|AJU45332.1| Edc2p [Saccharomyces cerevisiae YJM1615]&gt;gi|768532564|gb|AJU45585.1| Edc2p [Saccharomyces cerevisiae YJM1252]&gt;gi|768533069|gb|AJU46088.1| Edc2p [Saccharomyces cerevisiae YJM1304]&gt;gi|768533326|gb|AJU46344.1| Edc2p [Saccharomyces cerevisiae YJM1307]&gt;gi|768533582|gb|AJU46599.1| Edc2p [Saccharomyces cerevisiae YJM1311]&gt;gi|768533835|gb|AJU46851.1| Edc2p [Saccharomyces cerevisiae YJM1326]&gt;gi|768534096|gb|AJU47111.1| Edc2p [Saccharomyces cerevisiae YJM1332]&gt;gi|768534342|gb|AJU47356.1| Edc2p [Saccharomyces cerevisiae YJM1336]&gt;gi|768534601|gb|AJU47614.1| Edc2p [Saccharomyces cerevisiae YJM1338]&gt;gi|768534861|gb|AJU47873.1| Edc2p [Saccharomyces cerevisiae YJM1341]&gt;gi|768535119|gb|AJU48130.1| Edc2p [Saccharomyces cerevisiae YJM1342]&gt;gi|768535378|gb|AJU48388.1| Edc2p [Saccharomyces cerevisiae YJM1355]&gt;gi|768535630|gb|AJU48639.1| Edc2p [Saccharomyces cerevisiae YJM1356]&gt;gi|768535890|gb|AJU48898.1| Edc2p [Saccharomyces cerevisiae YJM1381]&gt;gi|768536148|gb|AJU49155.1| Edc2p [Saccharomyces cerevisiae YJM1383]&gt;gi|768536912|gb|AJU49916.1| Edc2p [Saccharomyces cerevisiae YJM1387]&gt;gi|768537669|gb|AJU50670.1| Edc2p [Saccharomyces cerevisiae YJM1399]&gt;gi|768537924|gb|AJU50924.1| Edc2p [Saccharomyces cerevisiae YJM1400]&gt;gi|768538183|gb|AJU51182.1| Edc2p [Saccharomyces cerevisiae YJM1401]&gt;gi|768538436|gb|AJU51434.1| Edc2p [Saccharomyces cerevisiae YJM1402]&gt;gi|768538695|gb|AJU51692.1| Edc2p [Saccharomyces cerevisiae YJM1415]&gt;gi|768538953|gb|AJU51949.1| Edc2p [Saccharomyces cerevisiae YJM1417]&gt;gi|768539208|gb|AJU52203.1| Edc2p [Saccharomyces cerevisiae YJM1418]&gt;gi|768539464|gb|AJU52458.1| Edc2p [Saccharomyces cerevisiae YJM1419]&gt;gi|768539722|gb|AJU52715.1| Edc2p [Saccharomyces cerevisiae YJM1433]&gt;gi|768540237|gb|AJU53228.1| Edc2p [Saccharomyces cerevisiae YJM1439]&gt;gi|768540747|gb|AJU53736.1| Edc2p [Saccharomyces cerevisiae YJM1444]&gt;gi|768541741|gb|AJU54726.1| Edc2p [Saccharomyces cerevisiae YJM1463]&gt;gi|768541998|gb|AJU54982.1| Edc2p [Saccharomyces cerevisiae YJM1477]&gt;gi|768542259|gb|AJU55242.1| Edc2p [Saccharomyces cerevisiae YJM1478]&gt;gi|768542517|gb|AJU55499.1| Edc2p [Saccharomyces cerevisiae YJM1479]&gt;gi|768542775|gb|AJU55756.1| Edc2p [Saccharomyces cerevisiae YJM1526]&gt;gi|768543035|gb|AJU56015.1| Edc2p [Saccharomyces cerevisiae YJM1527]&gt;gi|768543293|gb|AJU56272.1| Edc2p [Saccharomyces cerevisiae YJM1549]&gt;gi|768543550|gb|AJU56528.1| Edc2p [Saccharomyces cerevisiae YJM1573]&gt;gi|768543807|gb|AJU56784.1| Edc2p [Saccharomyces cerevisiae YJM1574]&gt;gi|768816260|gb|AJV32844.1| Edc2p [Saccharomyces cerevisiae YJM189]&gt;gi|768816516|gb|AJV33099.1| Edc2p [Saccharomyces cerevisiae YJM193]&gt;gi|768816774|gb|AJV33356.1| Edc2p [Saccharomyces cerevisiae YJM195]&gt;gi|768817029|gb|AJV33610.1| Edc2p [Saccharomyces cerevisiae YJM244]&gt;gi|768817285|gb|AJV33865.1| Edc2p [Saccharomyces cerevisiae YJM248]&gt;gi|768817802|gb|AJV34380.1| Edc2p [Saccharomyces cerevisiae YJM271]&gt;gi|768818056|gb|AJV34633.1| Edc2p [Saccharomyces cerevisiae YJM320]&gt;gi|768818266|gb|AJV34842.1| Edc2p [Saccharomyces cerevisiae YJM326]&gt;gi|768818521|gb|AJV35096.1| Edc2p [Saccharomyces cerevisiae YJM428]&gt;gi|768818777|gb|AJV35351.1| Edc2p [Saccharomyces cerevisiae YJM450]&gt;gi|768819035|gb|AJV35608.1| Edc2p [Saccharomyces cerevisiae YJM451]&gt;gi|768819288|gb|AJV35860.1| Edc2p [Saccharomyces cerevisiae YJM453]&gt;gi|768819551|gb|AJV36122.1| Edc2p [Saccharomyces cerevisiae YJM456]&gt;gi|768819807|gb|AJV36377.1| Edc2p [Saccharomyces cerevisiae YJM470]&gt;gi|768820061|gb|AJV36630.1| Edc2p [Saccharomyces cerevisiae YJM541]&gt;gi|768820316|gb|AJV36884.1| Edc2p [Saccharomyces cerevisiae YJM554]&gt;gi|768820569|gb|AJV37136.1| Edc2p [Saccharomyces cerevisiae YJM555]&gt;gi|768820828|gb|AJV37394.1| Edc2p [Saccharomyces cerevisiae YJM627]&gt;gi|768821083|gb|AJV37648.1| Edc2p [Saccharomyces cerevisiae YJM681]&gt;gi|768821337|gb|AJV37901.1| Edc2p [Saccharomyces cerevisiae YJM682]&gt;gi|768821590|gb|AJV38153.1| Edc2p [Saccharomyces cerevisiae YJM683]&gt;gi|768821848|gb|AJV38410.1| Edc2p [Saccharomyces cerevisiae YJM689]
ATATCTCTCATAATGGGTTCCGAGACAAAACATTCTGCAAAAGTCAAGATTGTCACAAGG
GAAAGTCCTCCTTCCGCCAAGGAGCACATGCGCCCCACTAAAACTCAAATATTAGTTCCA
CCGACGCAGAGTTTGCCCAATGGCAAGAAACCAAACTTCGGTAAGTCTACAAAACAGCGG
CGAGAACCTAGGGAACGCACCTCGAAGACGGGACACGAGGACGATAAGGCAACGATGGTC
ACTGTTAACATAGATGCCTTCCTACATGATAAGGCCCCTAAAAAAAAATCGTGCAAATAC
AAGAAGAAGAAAACGAGACAGTACCAGGATAGGGCGGCGGCGTCGATCGATTCGAAACCG
CACGTAGCTGGTCATACAGCCTTTGCCGGTGCTTCGTTCACAACAGATATCCCACATGAG
GCAGCGCTACCC
>GYA|c40559_g1;orf1 len=291  frame:-1  start:292  end:2  gi|315044909|ref|XP_003171830.1| heat shock protein [Microsporum gypseum CBS 118893]&gt;gi|311344173|gb|EFR03376.1| heat shock protein [Microsporum gypseum CBS 118893]
TACCCCACACAATACACAACCGCCATCATGTCCGCCATCGGTATTGATCTTGGTACAACC
TACTCTTGCGTAGGCATCTTCAGAGATGACCGCATTGAGATTATCGCCAACGACCAGGGT
AACCGCACTACTCCCAGTTTTGTTGCCTTCACAGACACAGAGCGCCTCATCGGTGACTCT
GCGAAGAACCAGGTCGCAATGAACCCAATCAACACAGTCTTCGACGCAAAGCGCCTCATT
GGCCGCAAGTTCAACGACGCCGAAGTTCAGGCCGATATGAAGCACTTCCCC
>GYA|c22829_g1;orf1 len=516  frame:-1  start:746  end:231  gi|331227447|ref|XP_003326392.1| hypothetical protein PGTG_08222 [Puccinia graminis f. sp. tritici CRL 75-36-700-3]&gt;gi|309305382|gb|EFP81973.1| hypothetical protein PGTG_08222 [Puccinia graminis f. sp. tritici CRL 75-36-700-3]
TCACCGCTGTTGGCGGACACTAACAAAGCAACAATCGGCTCTAGACTTTCCAATATCATC
CAACCAATCGATGGCGAACCAATCCTCCAGATCGAATCCCTTAACCATCGCACCTTCACC
CTCTCAAACTCAATCGTCATCGCTGCCAATTTCTTAGTCTACAACTCAACTTCACTGCTT
TGGAATCCGACCTCGATCAATGCTCCATCTCATAAATCACCCGACCAGGTCAAAGCTGAA
TCGGATTTCAAGATATTTGAGATTGTTCATCCGCGACCTGAAATGGTCATCTTCGGAACA
GGCAAGAGTGCCTCGATGATCAACCAATCGAAGCTCCAATCGATCAAAACCTATTTGAAC
TCATTAGGAATCCAGCTTGATGTGCTTGATACCAAGAGCGCGTGTTCGAATTACAACCTT
TTGGTAGAAGAAGGCCGATCAGTTGCTGGAATATTTTTGACACTCGAGCCTGTGAATTCA
TTGACGTCCCAATTACTTAATCGACCATCAGAATAA
>GYA|c22185_g1;orf1 len=525  frame:-1  start:1088  end:564  gi|403158440|ref|XP_003307739.2| hypothetical protein PGTG_00689 [Puccinia graminis f. sp. tritici CRL 75-36-700-3]&gt;gi|375163817|gb|EFP74733.2| hypothetical protein PGTG_00689 [Puccinia graminis f. sp. tritici CRL 75-36-700-3]
CAAAGCCAAGTTAAGTTAAACTCGTTCCCTCCGGGACCATATTTTCAGCCTCGACTGTCA
TCTTGGCAGCCATCATCACAGGAATCAGTCACCAAATCGACAGAAGCTCAGAAAGTCTCT
GCCCAAGTATCGACCAGGATGGCCAGCCAACAGCAAAACGAAGAGATCAGAAACATCTTA
ACTCAGCTCCAACGACAAGCAAGGGATATCACAAAAGAGTTGGCAAAGAGTCGAGCTGAA
CTGGGGACAAAAGTCCGAGAGGCCAGACAATCAAGTCTTACGTTGGGAGAGGTAGAGAGA
CTCACTGGCCAACAGGCCAACTTTTATCGACCTGTAGGAAAAATGTTTATGCTCGAATCA
CGGCCATCGATCGAAGGCCGACTCAAAAGTAAGCAAAAGTCAGCTGAAGAAGATACTACG
AAATTGGTTTCAAAGATCAAGCATTTGGAAGCAGAGGTAGCAACCAATCAACGCGCGCTT
AAAGAACTCGTCAGATCAATTGATTTAGAATCAACTACTCTTTGA
>GYA|c25443_g1;orf1 len=942  frame:-1  start:1949  end:1008  gi|403173285|ref|XP_003332372.2| hypothetical protein PGTG_13757 [Puccinia graminis f. sp. tritici CRL 75-36-700-3]&gt;gi|375170210|gb|EFP87953.2| hypothetical protein PGTG_13757 [Puccinia graminis f. sp. tritici CRL 75-36-700-3]
CGGGCTTCAAATCCTGATCAGAAATCATCACTTGTATTGCCCCGCCTAGTTCACTTTGAG
CAAATCCTTGCCAGTCTCTCGCCTCTCCACAACTTCACCTGCCAAACTCAAATACTCCAC
CATTCCCCACTCGCCTTTGACCCCAAGCTGCTCGACCCTCAAATGACAGACGAACAAGCA
GTTCATGTAGTGGAGGAAGAAGAGCTCAAGGCGTTTATCAATGACGCCGATTGGAACCTC
GCTTCGTCAGTCACGATGGATCCCGTGCTTCATTTCGTGCTCTGGGTCCCGTCGCCCAGA
CACCGACCTTTTAAAATCCGGCAAACCGATGGCACACTTCTGCCTGATGGGAGCTTCATC
AGACCGCAATGGGGCAGTGTGGTGATTTACAACCCTGACAAGCTGGGCGACGCTCCAGGG
CTTGCGCAGCTTGATACTGCCCAACTTGCACGCCCAATGCAGATCTTCCGACACCACCTC
CTCAGCCTGCTCGGACTTGCGGATACACTCCACACCCCCGACCAACGTGCACTTGCACTT
GACGCTATCATCCGTCGGCGGATTGTCGAGAACAGTTTGGAGTCCATCAATTCACTTGAA
GTGATTGTGAAGCTCATCAATGACCAAACTAACATGCGCGTCTCGACAGAAGTCCAGCAT
CAAGTCAAAGAGTCTTTGAGAGCACTTGAGTCTGCACAAAAATCTCTTGTGGCCGAAGGC
TCGCTCTTTCGCTCATCCATCTATGCTGATGAGTCAAACAGACTCTCATCGACGGCATTC
TTCAGCCCGACGATGCTCTCGCTGCTCTACTTCCCAGACGAACACAAGTACGCGATCTAT
ACACCCTTGTTTGGACCAATCTTGGTACCACTTGTACTGGGGCTCGCAAAGGAGCTCAAA
GCTAGAAAGACGCGTAGGGAACAAAAGGAAAAAGAAGAGTGA
>GYA|c25443_g1;orf2 len=726  frame:-3  start:2658  end:1933  gi|403173285|ref|XP_003332372.2| hypothetical protein PGTG_13757 [Puccinia graminis f. sp. tritici CRL 75-36-700-3]&gt;gi|375170210|gb|EFP87953.2| hypothetical protein PGTG_13757 [Puccinia graminis f. sp. tritici CRL 75-36-700-3]
TCCCTCCTCATGGCCTCTTCACCCACACCCACCTCGCCCGCTTTGCCAACTTGGTCGTCC
TCAAACCACCACAATCGCTTCCAAATCATCTTCAGCTTCTGGGCGGTCATCATCCTCAGT
CTGCCAATCTGGTGGAACACAACCAAGATCGAACGGCGCTCGCTACCAGAGTCGCAACTT
GCCTCTTGGGCCCATCGCACCCCCTGTCCGATTCGATTCCCTATCAAGCTTTCCTCTGCC
ACTCCTGAGGTCTCTGAAGCTTCAGTCCAGGCCGAGATCAGTCGACTGAATGCTCGGCTC
GAAAGTGACCAACAGACCTACGAGGATGCGATCGACATTCTGGCCGTGAGGTGTTTTGAT
GTCCAGATTGACTCCTTACCCACACCCATCGGCAATCATGTCATCCTCCATCGATCGCCC
CTCGATAGCCACAATCGTACATCCCTGCTTCCTGTCCAGCCAGACATCAAGATCCTACTC
TCTACCAACAACAAGCCCAATGAACTTCTTCGGCGCATCGCCCCACTTTCAAGCTCGTCC
TCCTCCCTCCAAGCACAAGACTCACGCGTGATCAAGTACTCGTCCCAGCTGAAACTGGTC
TTCAGCCTTATGAATGAAGACATCACCCAACCAGGTTTCATTCGCAGCTGGAGCATCAAG
CATGCGCTCGAGCGTCAGTCTCCATGCTCTCGCGTCCAACCCATTGTGACGGGCTTCAAA
TCCTGA
>GYA|c26926_g1;orf1 len=2190  frame:3  start:1083  end:3272  gi|403174447|ref|XP_003889131.1| hypothetical protein PGTG_22168 [Puccinia graminis f. sp. tritici CRL 75-36-700-3]&gt;gi|375170981|gb|EHS64252.1| hypothetical protein PGTG_22168 [Puccinia graminis f. sp. tritici CRL 75-36-700-3]
CCCGTGTTCTGGATTGACGCTTCTTTAACCTACAATCTTCAGACCGGAGCTTCAGTGTTG
ACGTTTAGTAAAGTGTTTGGACAACACTTGGCCCAGGACTCGATCCCGGTTCAATCAGTC
TCTGATGATTTCAAATTGCATGGCTTCCTAGGAAAGAATAGACACTCGACCAAGTCTGCT
CAACTGATTTATCTCGACAAAGTCTTGATTGCTAAGAGCAGCCCGATTCACAAGACTCTT
TGCAACTTGTACTCCAAATTGGCATCCTCACAAAATGCATCTTTGAGCTCATCGACCTCG
TCCGGGTCTGGCCTGAAGCGGCACTCACGCCAGTCGATATCTTCCTCCAAGTCTTCCGCC
TCTCTGGCCGATCCTCATCCAGTTTATCTTCTCATGTTCGAATCCACGGACCACCACCAC
CATACAAATTTTCTCTCCTCCGAAATGGACTTTGTTGATAAGGCGGACCAGGCTCTGGCG
CCCCGTGTAGAGGAGCAGCTAGCCAAGATTGCCTCAAGCGTGTTTGCCGAAGCTTTTGGG
CGCTCGGCCACAGCTGGACTTGAGCAAACTGCTCCACCCGCGGCGATCTTCCCGACAAGC
AAGGCCTGTGGATCTTACAATAGCCAGCAAGGATGTCAACGCCACAGACAAAAGGCTCAC
TCTGACCTGCTGTTCAAGCGTCCGATGTTGAGTGCGTCTCCTGAGCCAGCTGGAAAGCGG
AGACAGTGGTCCCTTCCAGCTGTATCAAAGAGCACGTTGAGTTCAAACGGAACCTATGGC
CATCGGGCTGCGAAGTGTCTGTCTCATTCACGGCTGAGCCAAGCCATCAAAGCTCAGCGC
ACTAGTCGCTCACCTTCCTCATCAGAGCACCGTAGCATCGTGGGACCTAGTCGATCAATC
CATGACCTTGCGCAACCATCCACAGCTGACCAATCACAAGCAAGCTCTCTGCTTGCATCA
GCAACAGATCCTCAGCTGCCAGCCAATACTCGCCGGCCTCTAAAGCGACTCTTTTCGCGT
CGGCCGATGATTGACCGAACTGCGCTTCGAACGCTTCCGACTGCTGATGCAAGCTCGTCG
CCGGGGTGGATCACGAAGGGATTGGCAGACTACGAGAACCCTATCTTTGGGCGGCAGTCA
GTCCGTCGAGATGGGCTTGGCTCAGAAGATCAGAGGTCGATCTCAGAGAAGCAGATGCGG
AAGATTGAGTATCCGACGCTGCTGAGTCAGAACCCGTACCGGGCTGGAGCGAGTGCAGGA
GAGATCCTAAGACAGCCACATGGCTCTTGTGCAGCTTCGGATGACGGCGGAGGGGCGCTT
GAGAGTGAAGGAGCGCGTGATGAGATTGATCTGAGCAAGCTCGTTCAGGGCTCGTACCGG
GTCGTGGGCCAGCTGGACCAGAAGTTTATGATTGTCTGGCTCGCGCCAGCCAGGCTGGTG
GTGGCATTTGACCAGCACGCGGTGCACGAGCGGATCCGAGTTGAGCGGTATCTGAAGGCG
ATGTGCATGGGTTCGTTTGAGGTGCAGAGGATCGGGCCAGTGGGCGAGCAGACAACAGAC
ACGATTGAGGGGAGACGGGCGGGCGTGCAGATGGTCGTGAGTCGGGTCGAGATGGAGGGG
TTCAGGCGCTGGCAAGAGCTCTTTGCGCGCTGGGGACTGGTAATCAAGACACCGCCGATC
GACGGACAGTGGTCATCCGACGACGACGACGATGACGCCGATACGGAGATCCGCCAGATC
ACCGTCGCTGCTGTTCCTGAGCTCATCGCAACGCGCACGGGCAGGGACAGGGGCCTGTTG
GAGCGGGTGGTGAGGGGTTGTTTGGCGTTCTTTGAGGATAGCGCCGGAGTGGCTACCAGC
GGGATCGGGGGCGCGGGGGCAGGAGCGGGTGAGGAGGATTGGTTTGGGAAGCTGCGGCTT
TGTCCACCGGTGCTTGTGGACTTGTTGAACTCGAGAGCTTGTCGAGGGGCCATCATGTTT
GGAGACTCGTTGGATCGAAAGCAATGTGGATCATTAGTCGAAGCGCTGGGAAAAACAAAG
GTACCATTTCAATGTGCTCATGGTCGACCGACGTGTTTTCCGGTTGTGAAAATGAGTGAT
GATGATGGTGTTTGTGGTGGTGGTGTTGGTGAGGGCAAGGGTAATAGGAAGAAGATTGAT
TGGAGAAGGTTTCTAGGGAGGTGTGGTTAG
>GYA|c24941_g1;orf1 len=930  frame:1  start:814  end:1743  gi|403168523|ref|XP_003328145.2| hypothetical protein PGTG_09439 [Puccinia graminis f. sp. tritici CRL 75-36-700-3]&gt;gi|375167539|gb|EFP83726.2| hypothetical protein PGTG_09439 [Puccinia graminis f. sp. tritici CRL 75-36-700-3]
GAGAATATCTCCTGCAATCCAAGTGTCTGTCTGGGCCATCGCCACTCAGGCTCACAAGCA
CCACCACGTCCACCTCCTGGCTCCATCGCCCATCCGTCTTGTGCCATCCCCACCATGTCC
TCCTCATCCTCAACATCCACCAACCTCAGCCTTCCCCAGCCATCAACCTCGACTAAACCT
CTCACTCAAAAGCCAACAAAACGTAAAAAGGTCGCAAAGGCATGTTTGTTTTGCAAGAGG
TCTCATATGACCTGTGATGATGCTCGTCCTTGCCAACGATGCATCAAGCGGGACATCAGT
CACCTGTGCCGCGACGAGCCCCCAGGAACGAGCGTGAGCCGGCCGAGCGCCGCGCGCCCC
ACTTCGTCGATCCGGAACATCATCGCCGGCGGCGTACCCCCGGCCACGCGTCGCGTGCCC
GCCGCGCCGGCCTCCCCGCAGGCCGTGCGCACGGACATTGACCCTTCGATCGCCGAGCCG
CCGCTCGCGCTGCATGAGCCCTTCACGCCTGCCGCCACGCTACCCGGCCTTAGCCCGCTC
TTCGGCACCCGGTCGTTGCCCGGCCCGCCCGCGCTGCTCGGCGCGTGTCACCGCGAGGGC
CTCGACGAGTGTCTGACCCTCGTGCCCACCCCGACCGCGCTCCGGCTCTTTGACGACCAG
TCGTCCGCGACGGGCCGCACAGACGAGCTCGACCTCAGCGAGTTCCTCAACGCCTACCCG
GGCCTCTTTTCTGAAGGCGCCAGCGACGGCGCCGGCCTCGCGCCAACACTTGCGCCCCAC
ATGCTCGCGGGGCCCGCGACGCCTGGCCCGCCGCCCGGCCCGGGCGGACGCGAGGACCGG
CTCGCGCAGATCATCCGGGAGGCGGGCGTGGAGCGGTTCGACTACGCGGCCTCGGAACGC
GCCATGCGCACGTGGGTCGAGGAAACGTGA
>GYA|c24941_g1;orf2 len=606  frame:3  start:1782  end:2387  gi|403168523|ref|XP_003328145.2| hypothetical protein PGTG_09439 [Puccinia graminis f. sp. tritici CRL 75-36-700-3]&gt;gi|375167539|gb|EFP83726.2| hypothetical protein PGTG_09439 [Puccinia graminis f. sp. tritici CRL 75-36-700-3]
AGGAAGGTCTGGATGTGCAGGATGTCTGAGCCGGCGAAGGAGCGGATGCTTGTGCTTTTG
CGGGAGTCGAGCGAGCTATTTGCAACGGTGACGCAGACGGCGGCGACGGAGGCCGAGTCG
GAGTACCAGTTCAAGCGCTGTCTGATCGACCACCGCGCCGTGCTCGACACGCTTCCGGTG
CCCGGCTGCATCTGGCGCCGGACGGGCGAGATCTGCCGGACGAACGAGCCCCTTCGGGAG
CTGCTGGGGCTCGCGCGCGGGCCAAGGGCGCGTGTCCGCGCCGACCGCACAAACGTGTGC
GAGCTGTGGGACGAGGATAGCAACATCAATTACTGGGAAAAGTTCAACCGGATCGCACTC
GACGAGAGCCAAAAAGCAGTCTTAACATCCTGTGTCTTGCTAATAAGACACGACCCCATA
CCGCCCAGCAACGAGTCGGAGGATAAAGTCGAGCCCTCGAATTCAAATGGACGGGTCGGG
AGCCCAACGAGTCGTGATCAGCCTACTCAGTCGGTCGAAAGACTTGATTGCACTTTCTCA
TTCACCGTCAGGAGAGACTCGTTTGGATTACCCTGTTTAATCATTGGGAACTTCTTGCCT
TCTTGA
>GYA|c35734_g1;orf1 len=195  frame:1  start:1  end:195  AT-rich interactive domain-containing protein 3 OS=Arabidopsis thaliana GN=ARID3 PE=1 SV=1
GTGAGGGTTCAATCAGATCCAGCAGGGCGGTTAGTTATAACCGGGGAACCAGAGCATCCT
GATAATCCTTGGGGCGTCACGCCATTTAAAAAGGTTGTCAGTTTACCTTCAAGAATCGAC
CCACACCAGACATCAGCTGTGGTGACACTGCATGGACAATTGTTTGTCAGAGTTCCATTT
GAGCAGTCAGATTAG
>GYA|c23661_g2;orf1 len=636  frame:2  start:62  end:697  gi|331217930|ref|XP_003321643.1| hypothetical protein PGTG_03180 [Puccinia graminis f. sp. tritici CRL 75-36-700-3]&gt;gi|309300633|gb|EFP77224.1| hypothetical protein PGTG_03180 [Puccinia graminis f. sp. tritici CRL 75-36-700-3]
CTCAGATACGCACAGTCATCTAACCAGACCACCATGTCAATTCAGGAAAAAGTAAAAGAT
ATCGCGTGTCATGACGCTCAAGATCCCTCGTCATCGAAGAAAAAGCGCAAACGATCGGCG
AAATCCAAGTCAGACAACAGCTCCAAACTTGGAGCAGGCCCAGCTGATTGTCCTCCGAAA
ACACCAACCGCTACCGAGAAATCCGCGGAACTTCAAGAGCCGGATCTCGATGAGAGCTAT
ATGGATCCCGTGCAAACAGAACCTTTGGAGGGATTGAGCTCACGAAAATCGCAAGGAAAG
AACAAGCGGAAACAGAAGGACCAAGCCCACGATCCTGGAGAGTCGCACAATAATCAAATC
CCATCTACTTCTGCCGATTCACATCAGTCAACCATGTTTCACCAAGCTGCGACAAAAGAT
CCGATCGGTACGATGACTTCGTCGACCGATAGTCAGTCTCTAGTGACAGAATTCACTTCT
TTGGACTTATCCCCTGGCACCGCCAAAGCAATTCAAGACATGGGCTTCACTCACATGACC
GAGGTTCAAGCGCGGACAATCCCTCCCTTGATGACCGGCCGCGATGTTCTTGGCGCTGCT
CGTACTGGCAGCGGAAAGACATTGGCGTTCTTGATC
>GYA|c42014_g1;orf1 len=249  frame:3  start:3  end:251  gi|631383424|ref|XP_007926092.1| hypothetical protein MYCFIDRAFT_163981 [Pseudocercospora fijiensis CIRAD86]&gt;gi|452982854|gb|EME82612.1| hypothetical protein MYCFIDRAFT_163981 [Pseudocercospora fijiensis CIRAD86]
ACTGAGAAGTTTATGAATATAAAGTGTAGATATAGCGGCTTGACGCCTCAGTGTGCTGTT
ATCGTGGCAACAATTAGGGCTCTGAAAATGCATGGTGGGGGGCCTGAAGTTGTAGCAGGG
AAGCCTCTTGACCGTGCCTACTTAACTGAGAATGTGGCTCTGGTTGAAGCTGGTTGCGTG
AATCTGGCTCGGCACATTTCTAACACAAAGGCTTATGGTGTCAGTGTTGTGGTTGCCATT
AACATGTTC
>GYA|c25952_g4;orf1 len=1587  frame:-2  start:1588  end:2  gi|599414797|ref|XP_007414794.1| hypothetical protein MELLADRAFT_91798 [Melampsora larici-populina 98AG31]&gt;gi|328852817|gb|EGG01960.1| hypothetical protein MELLADRAFT_91798 [Melampsora larici-populina 98AG31]
TCCCCCTCGCCCACCGACCGCTTTGCGGATGACCTCTCCCGCCGTCTCGCCAACGTCTCC
GACGACGAGCGTTCTGTCTCCAGCTCCCCCGACACCACCCTCCGCCCCCCAGGCGATCCC
GAGCCGGGCGAGCCCTTCAAGAAGGCCGCCTCCCGCCGAGCCAAGCGCATCCCCGCCCCT
GTCGCCGACACGCGCCACGAGCGACCCATGCCTCCCAGCCGCAAGAAAAAGTCGCCCTCC
ATCGACACACCCCGGACCCAGTTCCAGCTGTCCCGCCAGCCGCCTGCGCTATCAGACATT
GGAAGCCCGCCCGAGTCGGGTTCCAGCGCGCTCGAGTCGCCTCCCCGGCCGCCCGAACCT
CCCGTGCGGTTCCCGAAAGACCCATATAGTCCCGGGGTGACGGCCAACATGCTCGAGATC
GCCACTGCCCTCCATCATGCCGAGCTCCTTCCCCCAGAGGAAAGCTCACCGACGGACCAG
GGCGCGGCTCAAGAGACGGACACCAACGAGCTCTTTAGCCGACTCAGGCCGGCTCCTAAT
GTCTTTCCGCGCACGTTTGAGTCTGTCAACAGCATGGGAGAGTACAAGCCGCCGACGGTG
GACAAGATGTACGAGGACTACCCGGCGATGCAACGAGCGTGCGAAAACCTGCGCTCAAAG
GCCAGACACTTGGCGCAACAGCTTTCGCGTCAAGAACGTATCCACGAAGAAGAGTTGGTC
AGGATGCAAGATCAGATTGAAGAGCTCCAGCAGGAGGTCCGTGCGAGGACCAAGGGACAA
AAGGACGAGGCACATGTTGCTAATCAACAGAGGATTCAATTGGACGGAGCAGAGGCTGAG
ATTGCAAAGTTGCAGAAAGAACTGGATATGGCAAAGGCCAATTATACCAAGATTAAGGCC
AAGTGGGACGAGGCTGTTGATGAATTGAATAAGGTTAGAAGTCATTTGCATGAGAAGGAA
GATGAACTTAGGTATGCGAATCGGGCAATCCAGAGTCACACTAGCGACATGCGCAAGTGG
GACGCCGAGCGTCGGCTACTGCAAGAGCAAATGAAGGCGATGCAAGCGGACGTGGATCAG
CTGCAGGTGACGAGAGACGTACTAGAGCAGCAGAAGCATGACAACATGGAGCTCCAGATG
ACGCTCGACCGAGTCAAGTACGAGCTCGACGAACAGCGGTCGCTCCAGGTGAGCGGGCCA
TCGAGCCGGCCCGGCAGTCTACCTGGGAGCATGAGCCAGAGCGTTGGTGCGGAGCTGCGC
AAGGCGATGGCGTTGGAGCCCCAGCAGGAGGGCGGAGAGCAGGAGGCTCCAGAGGACGAA
GAGGCGCAGATTGAGAGGATCGTGAAGCGGCTCAATGAGGGCATGGGGAGCGAGGGGGAT
GATGTGTACGAGGAGATACAGATCAAGCGGATCAAGCGGCGGCAGATCCGGAACCGATCC
GGGACGATTGTCGCGGAGGGCACGAGCGGGGTGGACATGGATGAGCTAGAGGAACGGCTA
GTGGAGTTACAAGACGCGACAACGGACACGGCCGACCTGACGGGAACCTCTTCACGGGAG
GTCCAGACGGAGACGATACCCGAGCCG
>GYA|c7955_g2;orf1 len=225  frame:-3  start:225  end:1  gi|631392412|ref|XP_007930586.1| hypothetical protein MYCFIDRAFT_56853 [Pseudocercospora fijiensis CIRAD86]&gt;gi|452978820|gb|EME78583.1| hypothetical protein MYCFIDRAFT_56853 [Pseudocercospora fijiensis CIRAD86]
GGCAAGGACGCAGGTGCCAAGGTTGAGATCGGTGGCAACCGCAAGGGTGACCAGGGCTAC
TTCATCGAGCCAACGATCTTCTCCAACGTCACTGAGGACATGAAGATCCAGCAAGAAGAG
ATCTTCGGCCCTGTCTGCACGATCTCAAAGTTCAAGACCAAGGCCGACGTCATCAAGATT
GGCAACAACTCAACCTACGGCTTGGCCGCCGCTGTTCACACTACC
>GYA|c38494_g1;orf1 len=372  frame:2  start:2  end:373  gi|403160180|ref|XP_003320735.2| hypothetical protein PGTG_02757 [Puccinia graminis f. sp. tritici CRL 75-36-700-3]&gt;gi|375169447|gb|EFP76316.2| hypothetical protein PGTG_02757 [Puccinia graminis f. sp. tritici CRL 75-36-700-3]
GAAGTTGGGAAGGGTATATTCTCTGAAAATGATCTGAAGGTGTTCAGAGAAGCGCTCAAG
GAGATAGTGATGCCAAGTGGCATTGAGCGCTTACCTTTGAAGCTCGGCGAAGCGACTCAT
GGAAGATTGAAGGCCAGCCAGTGGCTCTCGCTGTTCTTGTATGTCATACCATTGGCAACC
TTCGACATCTTTGTCTTGGATGTCGAAAACATCAAGGCAAACTCGTCTCGCGCGCTGATT
TTGGACAACGTCTGCCATCTGATTCGATGCACGAACATACTGTTCTCAAGGACAGTGAGC
GACTCCGAATCCTCCCTTTTTGAGAAGTCGTATGCGATCTACAGTGAGACATCAAGAAGG
GTGTTCAAGAAT
>GYA|c13802_g1;orf1 len=201  frame:-1  start:201  end:1  Long chain acyl-CoA synthetase 4 OS=Arabidopsis thaliana GN=LACS4 PE=2 SV=1
TCTGGGTACGAGGTGTTGAAAACATTTCCTAGTGCAACGAAATACTTGAAAACAATTGTG
AGCTTTGGCAAGGTTACTCCTGAACAAAAAGAAGAAGTTGAAAAGTTTGGTTTGGCTATA
TATGCTTGGGATGAATTTTTGTTATTGGGAGATGATAAACAGTATGATCCTCCAGTAAAA
AAGAAAAGTTTACAACAGCCC
>GYA|c20735_g1;orf1 len=762  frame:2  start:365  end:1126  gi|331238950|ref|XP_003332129.1| hypothetical protein PGTG_13496 [Puccinia graminis f. sp. tritici CRL 75-36-700-3]&gt;gi|309311119|gb|EFP87710.1| hypothetical protein PGTG_13496 [Puccinia graminis f. sp. tritici CRL 75-36-700-3]
TACCACCCAAGGCATTCAATCAGTCCCCTGCTGATCCACTTATCTCAAGGAACTCGTCTG
CATCTTCAAAGGACCTACTCGATGGCCGCTTCAAAACGCAAGACAAAGAACTCGTCAGAA
GCCACACCATCAAAACAAGACCAAAAACCAACGAGGGAGCCCGGAGAGGAGTCAGAGAGT
GGTGATTCGGTGCAAGAGAATGACGACGGAGAAGTTCCAGTGCAAGTCAACAATGCGTCT
CTGTCAGAGTTGAAGATTGCGCTGGATGATTCAACGAAGACTTACCTCAACACCAAAGCT
GGATTCACACAAAATCACCATATCGAGGACGTCAAACTTGGGCTGGGCTGGCTTGCGAAT
CTGTTGGCTGGTGGTGTCAGTTTAGCTGGCTGGTTGTTGGGCTGGCAAAAGACACAAGTT
TATACCGGTTACTGTGTGGGAGCGTATGCGGTCATATCGGCTATCCTGGCTGTATTTGCG
ACGAAAGTGGAGAAGAATATCATCTACGTTGGCTCGAGGTCTTCTAAGAACAATCAGGCC
GCACCAGAAAAAGTGACGATCTCAACTGACGTCAAGTCATACGAACCGATCTACAATATC
GAGTTGATCTATGAAACCGCCAAAAAAGCTGGACCTAAAAAGTACCAAACGACGCTCAAG
CCGCATTTCAAGAAGTTCTTTGATGTCGATGGGTTCTTGGACGAACAGGGCTGGCATAAG
TACTTGGAAACTGCTGTTTCTAGTGCTGTTTCAAAGTCATGA
>GYA|c42185_g1;orf1 len=219  frame:1  start:1  end:219  gi|331230559|ref|XP_003327944.1| 3&apos;(2&apos;),5&apos;-bisphosphate nucleotidase [Puccinia graminis f. sp. tritici CRL 75-36-700-3]&gt;gi|309306934|gb|EFP83525.1| 3&apos;(2&apos;),5&apos;-bisphosphate nucleotidase [Puccinia graminis f. sp. tritici CRL 75-36-700-3]
GGCGTAGTCGGAACGCCGAACCTTCCAGTCGCCGGCGCCCCGACGGGTTCACCCGCCAAT
GGTCCCGGCGTACTGTTCGTCGCCGAGCGCGGACAGGGCGCTTTCCAGCGCCCGCTCGAT
GCGGCCGCCTATAGTCCGATCAAGATGGTCGCCCGCTCATCCGACACGCTCGCTGCCCAC
GGCACGTTCTGCGAGTCCTTCGAGGCTGCCCACTCGGAC
>GYA|c27539_g1;orf1 len=666  frame:-2  start:1223  end:558  gi|599417037|ref|XP_007415424.1| hypothetical protein MELLADRAFT_73032 [Melampsora larici-populina 98AG31]&gt;gi|328852175|gb|EGG01323.1| hypothetical protein MELLADRAFT_73032 [Melampsora larici-populina 98AG31]
CCAAGTCCAAAGACTACTACCAGAATGAATTTCTTTCGGCTCATTGGTGATCTCTCTCAC
CTCGCCTCGATCTTCATCCTGATCCAGAAGATCATCAAGTCTCGCTCGGCACGAGGGATC
AGCTTCAAGACACAGGTGCTCTACGTCGTCGTCTTCCTGGCCCGCTATATCGATCTCGTC
ACTGGCCCCTACATCTCGCTCTACAACACGATCATGAAGATCTTCTTCATCTGCTCGTCG
GCCTACATTGTCTATCTGATGCACTTCAAGTACAAGCCCACCCAGGACCCGGCGATCGAC
ACCTTCAAGGTTGAGTATCTCCTCGGCCCCTGTGCCCTCCTGGCGCTCATCTTCAACTAC
AAATTCACGGTGGTGGAGGTACTCTGGGCGTTCAGCATCTACCTCGAGGCCGTCGCCGTC
TTCCCACAGCTGTTCATGCTCCACCGGACTGGCGAGGCAGAAACAATCACGACGCACTAC
CTATTTGCTCTTGGGCTTTACCGGGCCATGTACATCCCCAACTGGATCTACAGATATATG
ACCGAGGATACCATTGACCCGATCGCGATCATCTCGGGTATCATCCAGACCGGTCTCTAC
GGCGACTTCTTCTACATTTACTTTACAAGAGTGATGCGCGGACAAAAGTTTGAACTACCA
GCATAA
>GYA|c44873_g1;orf1 len=234  frame:3  start:3  end:236  gi|403167446|ref|XP_003889816.1| hexokinase [Puccinia graminis f. sp. tritici CRL 75-36-700-3]&gt;gi|375167031|gb|EHS63313.1| hexokinase [Puccinia graminis f. sp. tritici CRL 75-36-700-3]
AATACTTATAAGATTGAGAAGGCCTACTGCTTTGACACGGCCTTCTTGAGTTTGATTGAA
AGCGACCCGACGGAAGAGCTGTTGACGGTGACCGGACTGTTTACGCATTTCTTTGGGCTG
GACACGACAATTTCAGAGCGCCAGTTCTTCAGACGACTCGCTCAGTTGATTGGCACCAGA
TCAGCGCGTCTTTCGGCTTGTGGGATCGCAGCGATTGTGTCGAAGATGGGCATG
>GYA|c25402_g1;orf1 len=1611  frame:-1  start:2451  end:841  gi|599360204|ref|XP_007404937.1| hypothetical protein MELLADRAFT_59415 [Melampsora larici-populina 98AG31]&gt;gi|328862201|gb|EGG11302.1| hypothetical protein MELLADRAFT_59415 [Melampsora larici-populina 98AG31]
TATAATTCGTCCCACCCAATCTTCAAGATAGCTAACATGGAAAAATCGCAAGAATCTTGT
CCGCCTCCCTATCCTCACCGCTTGCCTCAACTCCCGCCTCCTGAAGCGGTACTTATTGCG
CGCCATAGACATCATTATCCTCCGCAGCCTATCGCTCCCACGATCCCGCATTTCAACCCG
TCCTTCTCCTCACATGCCTTCAATGTAGACTTCAACTCTTATGAAATGGAATTGGTAGAC
ATCAACGCTCCTTACGTCAGTGAAAAATCTGGTCTAGCTGTGCCCAATTCAACACCGCGC
ACTTTGCATAATGCAGCACCCGTGGTCATCGATCGAAAAATAAAGTTTCAAACATGGTTC
ACTCCATACCGCCTGCTTCTGACGCTAGTGGTCACCTTGAATGGTATCCTCACCCTTCTA
GCTATCAGCGGCCATGGGAAATACATGCGAACACATCTTACTGCCATGGTACTCGGAAAC
CTACTGATCAGCATTGCCGTAAGAAACGAATGGATACTCCGATTGCTCTACTGGGGTGCT
ATCATGACCTTTAGGTGGAAGCCTGTCCCCAAAAAGCTGAAGGTTTACGTGGTTGCTTTG
CTCTATCATATTGGCGGACTGCATAGTGGCTGTGGTGTCTCGGCCTTTCTCTGGCTTGTC
GTCTCATGGGGGGCGCATGTCATGCAACGCCGCCTGTACCATGCAACCATCCTTGTTAGT
CTTTTTTTGTCGTTTTTCTGTGTGATGGTCAGCTCCTTGGGTGCCGTACCCATCATCAGA
ACGCGACATCACAATTTTTTTGAAATCACGCATCGCTTTTTTGGATGGTTAGGAATCATC
ACCACTTTGATTTTCGTGATTACTTCAATATGGTGGGACCCTGTTAGCCATAGTTGGAGA
CCATTTGCAGATCTTTTGCTGAATGAAGAAGAGTTTTGGTTTGTCATGATGATGATTTGC
TTGCTTGTTTCAGCATGGACCACAGTATCTAAGGTACCTGTGCAATATGTACATACCTCT
TCCAAAGCCTCTGTCCTGCGAATGCCTGGTGGGCTGACCTCTGGATTACACACGCGCATA
TCTCAAGGGGGGCTAAAAGAATGGCACATTTTTGGTTCAATCAGTGAGGGAAAATGTGCG
TTCGACCATTATCTTGTAATTGCTGTCCAAGGGGATTTTACCAAAATGCTCAATACTAAG
CAACCAAACTTTCTCTACACGAAGACTTGGAAGCCCTGCGGTTTACCCTACTTTTCCAGA
TTGTTCGATCGTGGTGTTGCGATTTGCACTGGGTCAGGAATTGGTGCAGTCGGCTCCACG
TGCATCCAAAACCCAAATTGGTTCCTAGTTTGGATTGGACCTAATCTTGAGGAGACCTAC
GGCAAAGAGTTTATGGGGTACATACACTCTCACATAAATTCCGAGAGACGAATAATATGG
GACACACGTATCTTGGGTCGCCCTAATATTCCTAACGAATTGGTTAATGTCTTTCACAGT
TGGTCCGCTGATGTTGCCTTATTTATCGGAAGTCCTGCAGTGAATAAAGAAGTCCTTCGC
TCTTGCCGGGCACGAAAGATCCCTGTCTTTGGCTCTATCTGGGATGCTTAG
>GYA|c38803_g1;orf1 len=243  frame:3  start:3  end:245  gi|701780235|gb|KGQ13568.1| GTP pyrophosphokinase [Beauveria bassiana D1-5]
CCATTCGAGATCCAGATCCGAACAAAGGAAATGCATCTCCAGGCAGAATATGGATTTGCC
GCACACTGGAGGTACAAAGAAGGTGGTTGCAGGCACTCCTTTGTGCTCCAAATGGTGGAA
TGGGCAAGGTGGGTGCTCACTTGGCAATGCGAGGCAATGAGCAGAGAGCGTCCCTCAGCT
TTATCCAGCTCTGTTGGGATTAGGCCACCGTGTCCTTTTCCCCTGCATTCAGAGGAATGC
CCT
>GYA|c28125_g1;orf1 len=375  frame:2  start:80  end:454  gi|748524274|ref|XP_011126629.1| hypothetical protein AOL_s00188g78 [Arthrobotrys oligospora ATCC 24927]&gt;gi|345561652|gb|EGX44740.1| hypothetical protein AOL_s00188g78 [Arthrobotrys oligospora ATCC 24927]
ACCATGTCGACTCAACCACTCCTACAAACCGCCCCAGGCAAGAGAATTGCTCTACCGGTT
AGAGTCGAACCAAAGGTCTACTTCGCCAACGAACGAACATTCCTCTCATGGCTAAACTTC
ACAGTAATCCTCGGCGGTCTAGCCGTCGGTCTCCTCAACTTCGGCGACAAAGTCGGTCGT
ATCTCCGCCGGTCTATTCACCTTCATCGCAATGGGTACCATGGTGTATGCTCTATTCACA
TTCCATTGGCGTGCTGCCGCGATTAGGAAAAGAGGGAGTGGAAGTTTCGATGATCGTTTC
GGACCGACGGTTTTGGCGGTTACGTTGTTGGCTGCTGTGGTTGTGAATTTCATTTTGAGG
ATGGTGGAGCACTAG
>GYA|c28630_g1;orf1 len=258  frame:-3  start:333  end:76  GDSL esterase/lipase At2g04570 OS=Arabidopsis thaliana GN=At2g04570 PE=2 SV=1
AAAGTGGTGATGTCCAATCCTTATTACATTTTGCTTCAAATTACTAAAAAACCTTCCTTA
TATGGGTTTGATGAAGCAGCAGTAGCATGTTGCGGTACAGGAATGTTCGAGATGGGGTAT
GCATGTGATCAGATCAATCCATTCACCTGCACTGATGCAAGCAAGTTTGTTTTCTGGGAT
TCCTTTCATCCCACAGAGAAAACAAATCAACTAATTGTTCAATATTTGTTTAACACTACT
TTGTATAAGTTTCTTTGA
>GYA|c39115_g1;orf1 len=486  frame:2  start:2  end:487  gi|768531464|gb|AJU44489.1| Utr4p [Saccharomyces cerevisiae YJM1244]&gt;gi|768536840|gb|AJU49844.1| Utr4p [Saccharomyces cerevisiae YJM1387]&gt;gi|768538623|gb|AJU51620.1| Utr4p [Saccharomyces cerevisiae YJM1415]&gt;gi|768538881|gb|AJU51877.1| Utr4p [Saccharomyces cerevisiae YJM1417]&gt;gi|768816188|gb|AJV32772.1| Utr4p [Saccharomyces cerevisiae YJM189]
AAGGAGACTTTATTCCCTTATTTCACGAAGAAAGTGCCGCAATTGGTTCAACAGGATACA
AGGGACTCCCCGGTTTCCAACATTCTGTCGCAGTTTCACATCGACGATAAGGAGCAGTTG
CAGGCGCATATTTTGGAGTTGGTAGCCAAGGATGTGAAGGATCCAATCTTGAAACAGTTG
CAAGGCTACATCTGGGCTCAGGGATACGAGTCTGGGCAGATTAAGGCGCCCGTTTATGCA
GATGCTATTGACTTTATCAAGAGGAAGAAGCGTGTGTTTATCTACTCTAGTGGATCTGTA
AAGGCACAGAAATTGCTGTTCGGGTATGTTCAGGATCCCAACGCGCCTGCGCATGATTCG
TTGGATTTGAATTCTAATATAGATGGTTATTTCGACATCAACACTTCTGGAAAGAAAACC
GAAACACAGTCTTACGCCAACATCTTGCGGGATATCGGTGCGAAGGCTAGCGAGGTACTG
TTCTTG
>GYA|c43808_g1;orf1 len=411  frame:1  start:1  end:411  Nucleobase-ascorbate transporter 6 OS=Arabidopsis thaliana GN=NAT6 PE=2 SV=2
AAAGCAAAGGTGATTCAGACACTGCTCTTTGTTGCTGGTTTGAACACATTCACCCAAACA
CTATTTGGAAGTAGATTACCTGCTGTGATTGGAGGCTCTTATACATTTGTTGCAGCTACA
ATTTCAATTATTCTGGCTGGTCGATTCAGTGATGATGGGGATCCTATACAGAAATTCAAG
AGGACTATGCGGGCAATCCAAGGTGCCATGATTGTTGCTTCAACTCTTCAGATTGTCCTA
GGTTTCAGTGGCCTTTGGCGTAATGTTACGAGGTTTCTAAGTCCACTTTCAGCTGTTCCT
TTGGTATCTCTAGCAGGGTTTGGTCTCTATGAGTTTGGTTTTCCTGGTGTTGCCAAATGT
GTGGAGATTGGACTGCCACAGCTTATCATTTTAATACTTGTCTCACAGTAT
>GYA|c23155_g1;orf1 len=936  frame:1  start:115  end:1050  gi|331213045|ref|XP_003307792.1| hypothetical protein PGTG_00742 [Puccinia graminis f. sp. tritici CRL 75-36-700-3]&gt;gi|309298195|gb|EFP74786.1| hypothetical protein PGTG_00742 [Puccinia graminis f. sp. tritici CRL 75-36-700-3]
ACGATGGCTTCCCGATCAGCCCAAGCGCCTGCAATGACATCCTCTCTGAACGGCAAGCGA
AAGCGTAAGGATGAAGACGAGCCGAGCCAAGCAATGGTAATCGAACAATCTTCCAAGCCA
TACAAGTCCAAAGTTTTGATCCTTTGCTCAAGAGGAGTCACCTATCGTATGAGACATCTA
ATGAACGACATTTCTAACCTCGTCACCCACGGCAAGAAAGACGCAAAACTCGACTCAAAA
CATGCGCTGCCCTTGATCAATGAGCTTGCCGACCTCAATTCGTGCAACCATGCGCTGTAC
TTCGAATCACGCAGACGCTCAGATCTATACTTATGGGCATCGAGGTGTCCGAATGGACCA
TCCATCCGATTTCATGTAGTGAATGCTCATACCATGGACGAGATGAAGATGACGGGAAAT
TGCTTGAAGGGTTCGAGACCAATCCTTTCATTTGGAAAGGAATTTGACGATCAATCCCAT
TGGAAAATTTGCAAAGAAATCTTAACAAATATCTTTGCAGTACCCAAGACTGCCCGAAAA
GCAAAACCATTCGTGGACCACATCATCAGCTTTTCTGTCATCGATGGCAAAATCTGGTTC
AGAAATTACCAAATCCTGCAGAAATCCACAATTGAGGCAGAAGGCACGAAAAAGAAGAAG
AATGACGCAGCCGAAGATGATCTGAGCTTGACTGAGATTGGCCCCAGATTCGTGCTGACC
CCGATTAAATTGTTCGAAGGTAGTTTTTCTGGCCCGTGTCTGTGGGAAAACAAAGATTTT
GTGCCGCCGGTGCAAGTTTTGAAAGCCCAAAAAGACGAGGCTGCAGCTAAATACATTGGT
AGGAAAGACCACGAATCGGAACGTACCATGCGAAAGAATGTGATGAGAGCTTTGAAGCAA
GATGACGAGCTTGAGAAGCGGGAAGTGTTTGCATGA
>GYA|c35946_g1;orf1 len=327  frame:1  start:1  end:327  gi|452004349|gb|EMD96805.1| hypothetical protein COCHEDRAFT_1220344 [Bipolaris maydis C5]&gt;gi|477586588|gb|ENI03672.1| hypothetical protein COCC4DRAFT_142255 [Bipolaris maydis ATCC 48331]
GAAGAAGTGAAGCTGTTTGGCATGTGGGCAAGCCCTTTTAGCCGCAGAATTGAAGTGGCC
CTCAAGCTAAAAGGGATTCAGTATGAGTACATAGAAGAGGACTTGTCCAACAAGAGTCCT
TCGCTTCTCAAGTATAACCCAGTCCATAAGAAAATCCCTGTGCTTTTGCATAATGGAAAG
CCAGTTGCAGAGTCACTTGTAATCCTGGAGTACATTGATGAGACCTGGAAACACAACCCC
ATCTTGCCTGCAGACCCTTATGAGAAGGCCATGGCACGGTTCTGGGCTAAGTTCTTAGAT
GAGAAGCTCTGGCCGGCAGCAAAAAAG
>GYA|c27018_g1;orf1 len=228  frame:1  start:250  end:477  gi|403171780|ref|XP_003330976.2| hypothetical protein PGTG_12939 [Puccinia graminis f. sp. tritici CRL 75-36-700-3]&gt;gi|375169575|gb|EFP86557.2| hypothetical protein PGTG_12939 [Puccinia graminis f. sp. tritici CRL 75-36-700-3]
AAGACGCAGAGCTTCCCGTGCCCGAAAAAACTTGGAAGGATGGACCTCCCGAACTACTAC
GAAATCTTATCTCTACCATTCGAAGATCCATCTTGTAAACCTACAACTGAAGAAATTCGT
TTGGCATATAAAAAAGCTTCACTCTTAACTCATCCAGACCGACATCCAAACTTGACCGAA
CATCAACGTCGACAAGCAACCCCAAGGAAGGGGTCACACCAACAATGA
>GYA|c27018_g1;orf2 len=615  frame:2  start:425  end:1039  gi|403171780|ref|XP_003330976.2| hypothetical protein PGTG_12939 [Puccinia graminis f. sp. tritici CRL 75-36-700-3]&gt;gi|375169575|gb|EFP86557.2| hypothetical protein PGTG_12939 [Puccinia graminis f. sp. tritici CRL 75-36-700-3]
CCGAACATCAACGTCGACAAGCAACCCCAAGGAAGGGGTCACACCAACAATGACTTTGTT
CTCACTCTGATTTGCCACACACCAACTTACAACCCCATACCTGACACGGCCGACCAGGAA
CACTTCCAAAAAGTAGCCGATGCTTACTACGTCCTCTCCGACCCCGGCCGCCGTCGGGAC
TACGATGCCCTCCTGCGCGCCCATTTGCGGGAGCAGGCGCAGGAGCAGTCGGCAGGCGGG
TCGTTTGATCCGCTCAAGTTCTTCAGGACCTTCTTTGGCTCGGCCAGCGGTGCTGCTGAG
GGCCAGGATGGGAACAGGAGACCCGATCCTGAGCAGACATTTGCTACTGTTTTCGAGGAC
ATGCTCGAGCCCGAGTTCGAGCGGACGTCGTCGCTCTGGAAATATCTCGGCACCGCCTCC
GGCGCCACCCTCGGCTTCATCATCGGCAGCGTCCCGGGCCTCGCCATTGGCTCCGTCGCG
GGTAACCGGCTCGGCGCCGTGCGCGACGCCAAGGGCAAGTCTGTCTATGCCGTCTTTTCC
CAACTCGATGGCGGTCAAAAGGCCGCAATCCTCAAGGGATTGGCACTGAAGGTCCTCGGT
CATGCGTTGTCCTAG
>GYA|c38312_g1;orf1 len=261  frame:-1  start:261  end:1  gi|627862357|ref|XP_007689770.1| hypothetical protein COCMIDRAFT_100143 [Bipolaris oryzae ATCC 44560]&gt;gi|628231286|ref|XP_007716421.1| hypothetical protein COCCADRAFT_106961 [Bipolaris zeicola 26-R-13]&gt;gi|576914944|gb|EUC29269.1| hypothetical protein COCCADRAFT_106961 [Bipolaris zeicola 26-R-13]&gt;gi|576930109|gb|EUC43698.1| hypothetical protein COCMIDRAFT_100143 [Bipolaris oryzae ATCC 44560]
CAAACACCTGTGGTCGTGTTGAGCGGAGTGTATAAGCTCAGCCCGGTGTACCCATTCGAT
ATTGACGAGCTGATTGAGCATGGCGATGTGGGAAGCGTGGTGCCATATGACGATGGAGAG
TTCGTGGACAAGGTTGACGTAGAGAATCCGCTGTACGACTATGTCCCAGCAGATCTCGTC
GACCTCTACATCACCAACCTCGGCGGTCATGCTCCATCATACCTTTACCGAATCGTCGCG
GACCATTACCGTCCGGACCCC
>GYA|c24968_g1;orf1 len=2070  frame:-1  start:3822  end:1753  gi|403157969|ref|XP_003307329.2| hypothetical protein PGTG_00279 [Puccinia graminis f. sp. tritici CRL 75-36-700-3]&gt;gi|375163624|gb|EFP74323.2| hypothetical protein PGTG_00279 [Puccinia graminis f. sp. tritici CRL 75-36-700-3]
ATTCACAACATGGCCGGCGGTCGACACTCCGACTCAGACCACGACACTGATGAGCTCGAC
GACAATGAAACCAGTGAGGAAATCATGGGCGACGACATCCCTGGCGCCCTGGAGACTGCT
AATTGCCGAGTGTTTTCTACCAGGGAACTATACGAAAAGATGAAAAACGACAGGATCGAT
GTGGAACCACCGTATCAACGTGATGTGGTTTGGCCTAAAGCGTCTCAATCCGCGCTGATT
GACTCAATCTTCAAAAACAAATGGGTACCCACCTTGCTGTTCAGCCAACGACCCGCAGTA
CTCTCCAAAGGCATCAAAACGAAGCCGAAGTGGGTTTGTATGGATGGCAAGCAGCGTTTG
ACCAGTATTAAACTGTTTCTCGATGGCCAAATACCATGGTACAGGCGGGACAAAAAACCT
TGGTTTTTCAAGCAGTCCAAGCCCCCAAACCCAAACCGATGTATCATCAGCGAGGACCTT
CAAGAAGTCTTCCTCGGGCGGGGAATGACCACGGCGCTCTATAGCAAGCTGACTGAACTC
CAGGAGCGAGACATCTTCAGATTAGTTCAGGAAGGCAAGCCTTTAACTATCGGCGAGAAG
ATGCAGGCCGCTGCAGGCCCATGGGGCGAATACTTCGACGAGCTTACCCAAAAGTATATG
ACGCGATCTGAGGAAAACCCCAATGGGTGGTGCGGAAGGATCGCTAACATGAAGCGCGGG
GCTGACTTCAAAACCATGACACATATGGTTTTACTGATCCGGGAAAAGGGCTCGAGCAAT
CAACCCCCGCGCTACATGACTGCAGCGACTTTACAAAAGGAATTGAAAGCGTTGGAAAAT
ACTCCCGTCCCGGAGAAGTTCAAGCGAGAGGTGACGCAGCTTCTACAGAGCTTCATGGAC
ATTTCGACGCTAGCTCCTCCGAAGACGCAATATACGTTTGAATTGAACACTCCTGAAGCC
ATGTTCGCTCCAATTGTGCGAGGCAGGAAATCGATGCTGTCACCCGTAGAAATGATTTGG
ATTCCTTACATGATATCCTACCACGGACCGACTTTGTCCAAGGGTCGTTTGTTAGAGCTC
ATCGAACTTTTCAAAGTTGACATTCGACAGCGCTACCCTCGTGAGGTGAAGAACAACACG
GAAGTAACCCGTTTTATCACAGAATGGATCACCAAAGCAGATCTTAGCAGAATCAAAGGG
AAGTATGCTGGATACACGGTGCCTCGCTTGCTTCCCACTGACGACGGGATCAAGCCGGAC
ATAACCGGCATGTCTGAGATGGCTCAAAGGAACCAGAATATGGCAAGCGCGCAGAAAAGA
AGAACTAGTTCAGACCAATCCCAATCCGTCGATCCGCCTACACCAGCATCCCAAACGTTC
AAGAAGCCCCGTCGATCGGCCGTCCAGCCCACGCCTGCTTCACTCGGTTCCATCAATCTC
TCATCCTCACAACCTCAATCTTCCCAGCCACAGAGGGCTCCTGTCCCCAACCAAACCATG
CCTGACCAATCCAAATCCTCCTACCCTCCGAATAGTCAAACGGTCCCCCTGAATCCTTTG
AACAATGTGGTGCCTGCCGGCAGCGGTTACACCCTGGAGGCACAAGCAAAGTTAGCGGCT
GAAAGAGCTAAAGCAGCTGCCAATGGTAGCCCGTTGGCCCAAAACCTGCTGAGCGCAGGC
CCTCAATCTGCTGCCAATAGGCCCTCCAATTCCTTGATTGCTGGTAATGTCCCTCAAACC
TCTCGACCACCCCTTCAGAGCGCCCCAACACGCTTTGTTTCGAATTACCCCCCTCCCACT
GTTCGAACGACTGGCTTTCAGCTTCCAATCAAACCTGTAGCAGCCCAGCAACACGTCAAT
CAAAATGTGATGCCACCCAAATTCACAAAGTTTTCGATGGATTTTAACAGGCCCATGCCG
GCACAGCCTCCGTCGTACCTTCAGCACCAGGACCCGCGAATTCAAATGGCAACTTCAGCC
GCGACACCCCAAACTGAGTTATTCAGGCATGCTTCACCCAATCCGTACCAATCTAGGAAC
GTGGATACACCAACTTGGAATACAGATTGA
>GYA|c29391_g1;orf1 len=234  frame:-1  start:306  end:73  gi|331219605|ref|XP_003322479.1| hypothetical protein PGTG_04016 [Puccinia graminis f. sp. tritici CRL 75-36-700-3]&gt;gi|309301469|gb|EFP78060.1| hypothetical protein PGTG_04016 [Puccinia graminis f. sp. tritici CRL 75-36-700-3]
TACCTCAAGAACAGCCCGGACGTAGTGCTCCGCAAGCGCACCAACCCCGCGCCCTGGAAC
GCCGTTGCTCAGGGCACCAACACCAAGCTCTTCTCCTTCAACCCTGAATTCTGGTCCGCA
CGCGCACAAATTGCGGACCCCCGTCTGGGTCTCCTCGAGCCTGCGGCCGGCGTGGGGGCG
CGCAGTCCGCATGCGAAGGCGTCGGCTAAGCCGAGCGCACTTCACTCCGCATGA
>GYA|c14163_g1;orf1 len=222  frame:1  start:1  end:222  gi|331220481|ref|XP_003322916.1| hypothetical protein PGTG_04453 [Puccinia graminis f. sp. tritici CRL 75-36-700-3]&gt;gi|309301906|gb|EFP78497.1| hypothetical protein PGTG_04453 [Puccinia graminis f. sp. tritici CRL 75-36-700-3]
CGAAAGATTGATGTTGGACTGATTTCAGTTCAGATCATTGAACGAAAATCTGTTGCCTCA
TCCTCAAAAGTCACCTCAGACCACCACGGATCAGCAGCTTCACCATTCTTAGGGCGACAG
GAAGAAGTTGAAGAAGTCGTTGCTCGATTCATTCTGGACGTGGTGGATAAGAGCTCCTTC
AAAGGACCCGGCCACGGTGACGTGTCGATTGTGACCTTTTGA
>GYA|c22523_g1;orf1 len=324  frame:-3  start:509  end:186  gi|403163373|ref|XP_003890290.1| mitochondrial 37S ribosomal protein MRP2 [Puccinia graminis f. sp. tritici CRL 75-36-700-3]&gt;gi|375164030|gb|EHS62577.1| hypothetical protein PGTG_21123 [Puccinia graminis f. sp. tritici CRL 75-36-700-3]
CCACCAAAACCGATGCGCTCTCCGATCAACATTCGCACCCTCCGGGATATGGCTCGGCGA
GAGGAATTCGCCAAAACCGAGCTACTCCGACGAGCGTATCTTTATGTGGCTCGCAACGAG
GGGTTGCCTATGAAGCTTCGCGCTCAGGCACAGCTGTCATTAAACAACTTGCCGTCTAAC
TCGCATCCGACCAAGATCCATGAGCGATGTATCGTGTCCGGCAAGGGCCGAGGGGTCATT
GCCAAACTGGGCCTTTGTCGGCACCAGCTCAAACTGAAAGCTACTCGGGATAACTGGATG
GGCTTCGAAAAAGCCATCTGGTGA
>GYA|c43207_g1;orf1 len=216  frame:1  start:1  end:216  gi|403168090|ref|XP_003327792.2| hypothetical protein PGTG_08559 [Puccinia graminis f. sp. tritici CRL 75-36-700-3]&gt;gi|375167345|gb|EFP83373.2| hypothetical protein PGTG_08559 [Puccinia graminis f. sp. tritici CRL 75-36-700-3]
GGCAGCTTTTTGACCAAAGCCAATCGTCAACTCAACCGAAAGCTGACCCGGACATTGACC
AAGACTTATGGCCGGCATGCTGCTCGCGATCCGTTCATTGCCAGTGGAAGTGAAGCTCCA
GCAGGTATTGCACCTGTTATAGAAGAGCATGAACCAGAACTGCTTCCCCCAGTCAAACCT
TTTGGCGCTCAGCACAGTAGCAGGATGTCTTTTGAC
>GYA|c31486_g1;orf1 len=249  frame:-3  start:249  end:1  gi|358059172|dbj|GAA95111.1| hypothetical protein E5Q_01766 [Mixia osmundae IAM 14324]&gt;gi|658163364|gb|KEI38080.1| hypothetical protein L969DRAFT_95919 [Mixia osmundae IAM 14324]
GTGTCACACGTTGCGACTCTGCTCGGCTCGAATGGCGCATTGCTCGATGGATGGATTGGC
CAAGTTGCAAGATGGGCTGCCTGGGCTACCTACTGGTGGCTTACCGGCTTGATTGGTACC
GGTATATGGATCATTGCACACGAATGCGGTCATCAGGCCTATTCGACTAGCAAGACCATC
AATAATTCGGTTGGCTGGGTTCTGCATTCTGCCCTCTTGGTTCCATACCACTCCTGGCGC
ATCTCTCAC
>GYA|c21108_g1;orf1 len=1230  frame:-2  start:1756  end:527  gi|331239267|ref|XP_003332287.1| hypothetical protein PGTG_14583 [Puccinia graminis f. sp. tritici CRL 75-36-700-3]&gt;gi|309311277|gb|EFP87868.1| hypothetical protein PGTG_14583 [Puccinia graminis f. sp. tritici CRL 75-36-700-3]
GATTCGCGGTGCCATTCTTTGGGTGAGACTCGCCAAAGCCATCCATCGACCTTCGCGACT
GGTCAGACAATGTCCTTCTTCAACTCAGCTTCGAATAATACTTCCTCCAGCGTCTTTGGT
GGTAGCTCTTCCTCGTCAACAGTCACAACCCAAGAAGCCAAGGACATCGAGGTTGAAAAC
CCACCTACCGATGGCATCTCTTCCATCGCCTGGTCACCTCAAGCTGATTTTCTAGCCGCT
GGATCGTGGTCAAATGAGGTTCGGATCTATGAGGTAAACGCGCAGGGCCAATCTGTTCCA
AAGGCGGCCTACTCTCACGAACAACCGGTGTTAGAGGTCATCTGGTCTGGAGATGGTACC
AAGATCATTTCGGGCGGATGTGATCGTGCGGCGCGCGCGTTTGACGTGTCAACCGGTCAA
GCCACCCAGGTTGCTGCCCACGATGCACCAATTCGCAAGTTGGCGTGGCTTGACATCAAC
GGCCAGGGCTTGCTGGCAACTGGTAGTTGGGATAAGACTCTCAAGTACTGGGACCTACGA
CAACCCACCCCTGCGGTTAGCGTCACTCTACCCGAGAGGATCTATACCATGGACACCGTC
TTCCCACTCATGGTCGTTGGCACAGCGGCCAGGAAAATTCATATCTATCATTTGAGTAAC
CCTGGTGTTGAATACAAGTCGCTGGACTCACCCCTGAAGTGGCAGACTCGCTGCATTGCT
TGTTTTAACGATGCCCAGGGTTATGCTGTCGGAAGCATCGAGGGCCGAGTGGCAATCCAA
CATGTCGATGACAAGCAGACTGCCAACAATTTCTCATTCAAATGTCATCGCAAAGATGCG
CCCTCGACCACTACCCGTCTGACGGCCAATTCGCCTGCGCCTCAAGTCTGGGCTGTCAAT
GATATCAAATTCCACAAGCAACATGGCACGTTTGCGACTGCGGGCTCTGATGGGACTATC
AACATGTGGGACAAGGACAGCAAGACGCGCCTGAAAACCTTTGAAAACCGGGGTGGGCCG
ATCACAAGCGTCTCCTTCAATCGCACTGGCACCGTCTTTGCATACACAGTCTCCTACGAC
TGGTCCCAGGGACATGCGGGCGCTCATGCGGCCCCTGCAGGTGCTGCGACGCCGGCGGCT
GGCACCACTTCTACCCATCCCAACAAAATTATGCTGCATGCTTTGAAAGATGATGAAATC
AAGAAAAGGCCAAAGGCACGTGGTCGTTGA
>GYA|c2725_g1;orf1 len=267  frame:2  start:2  end:268  gi|599428555|ref|XP_007418550.1| hypothetical protein MELLADRAFT_118582 [Melampsora larici-populina 98AG31]&gt;gi|328849007|gb|EGF98197.1| hypothetical protein MELLADRAFT_118582 [Melampsora larici-populina 98AG31]
GTTGGGGACTGCCACGGCAGGGTGGAGAACGAGAAGCAGCGCGTGGCGCGGGAGTTTGAG
AAGCTGCTGGATGCGATGCAGATCACAGAAGCAGTACGACTGAAGATGAACGGTCTTGAC
CATCCGGTCAAGTCGGCCATGCTCAAGTCGTCCACATCTGCAAGTCTGGCGACGATGATT
GGGAAAGAAATGCAATGCCAGGTGGTTGAGGACAGCAAGCCCGAGAGCAAAGAGGGTTCG
GCATGGTGGGCGATGTATCTCAAGAGC
>GYA|c29507_g1;orf1 len=324  frame:-2  start:325  end:2  Polyadenylate-binding protein-interacting protein 2 OS=Arabidopsis thaliana GN=CID2 PE=2 SV=1
TCAGATTTCTATCTTGAGATATTTTTTCAGCTTCTTAGCGAAGTGGCTATGGAGGTAATT
TCACGTACACCACCGTCATCGTCGACGTTGAATCCGAACGCTCCTTTGTTCGTGCCTTTG
GCATATCGGACGGTGGAGGACTTTTCCGACCAATGGTGGGCCCTGGTACAGTCCTCTCCC
TGGTTTCGCGATTACTGGCTTCAAGAATGCTTCCAAGATCCCGAAACTGACCCTTACTGT
TACGATATTGACGATCCTGCCCTCCCCGACATCGACGCTCTCTTCGACGACTGCACCGGA
AGCAAAGCGGAGGAGGAGAAGGAG
>GYA|c29921_g1;orf1 len=225  frame:-2  start:227  end:3  U-box domain-containing protein 15 OS=Arabidopsis thaliana GN=PUB15 PE=2 SV=2
TTCATTGTAACTCTGGTTGAAATCATGAAAGATGGGACCCCGAAGAACAAGGAGTGTGCC
ACATCAGTCCTCCTTGAGCTGGGTTTGAACAATTCATCTTTCATTTTGGCTGCACTGCAG
TATGGTGTGTATGACCATCTGGTAGAGATTATGAGATGCGGAACCAACAGAGCCCAGAGA
AAAGCAAATTGTCTTCTGCAACATATGTACAAATGTGAACACATC
>GYA|c23422_g2;orf1 len=1515  frame:-2  start:1891  end:377  gi|656910660|gb|KEF56319.1| hypothetical protein A1O9_07900 [Exophiala aquamarina CBS 119918]
TTCTCTCTCTTCTCTCTCTTCTCTCTCTTCTCTCTCTTCTCTCTCTTCTCTCTCTTCTCT
CTCTTCTCTCTCTTCTCTCTCTTCTCTCTCTTCTCTCTCTTCTCTCTCTTCTCTCTCTTC
TCTCTCTTCTCTCTTCTCTCTCTCAGACAGCTTGTTGAGATTCATCTGATTAATCACAGC
CTCTGGAATCCAGAAAGCAGGCCATCCATGGCTTCAACTGTCTCAACCGTTGGAGTTGTT
AACCGAACACCGTTGTGCTTCAACAACTCCAGTTCTGGAGGTTCTGTCCCAAGCTCAGCA
TTTCTGGGTAGCAGTTTGAAGAAGGTGAACTCTAAATACACCCACTCAAAGACAGAGTCT
AAGAACTTCAAAATTGTAGCTGAAATCGATGAGAAGAAGCAGACCGACAAGGACAAATGG
AGAGGCCTTGCCTATGATGTCTCTGATGACCAACAGGACATCACCAGAGGAAAGGGAATG
GTTGATTCTCTCTTCCAAGCTCCACAGGGCGCCGGAACCCATGATCCTGTCATGAGTTCT
TACGAATACATCAGTACCGGACTTCGCCAATACAACCTGGACAACAACATGGATGGGTTC
TATATTGCTCCCGCTTTCATGGACAAGCTTGTTGTTCACATTACAAAGAACTTCATGACC
CTTCCCAATATCAAGGTCCCTCTCATTCTCGGCATCTGGGGAGGCAAAGGTCAGGGGAAA
TCTTTCCAGTGTGAGCTCGTCTTCGCCAAGATGGGTATCAACCCCATCATGATGAGTGCT
GGAGAGCTGGAAAGTGGGAATGCAGGAGAACCCGCAAAGTTGATCAGGCAAAGGTACCGG
GAAGCTTCAGATATCATCAGGAAAGGGAAAATGTGCTGCCTATTTATCAATGATCTGGAT
GCCGGAGCTGGTAGGATGGGTGGAACTACCCAATACACTGTCAACAACCAGATGGTGAAC
GCCACCCTTATGAACATTGCTGATAATCCCACAAGTGTCCAGCTTCCTGGTATGTATAAC
AAGGAGGATAATGCCCGTGTTCCAATTATAGTCACAGGTAATGACTTCTCCACATTGTAT
GCTCCTCTCATTCGTGATGGTCGTATGGAAAAATTCTACTGGGCTCCAAATCGGGAGGAT
CGCATTGGTGTTTGTATGGGCATCTTCAGGACTGACAATGTGCCCGATGAGGATGTTGTC
AAGATTGTCGACACCTTCCCTGGTCAATCTATTGACTTCTTTGGTGCCCTTAGGGCCCGA
GTCTACGATGATGAAGTGAGGAAGTGGATATCAGGTGCCGGAGTTGACACCATTGGGAAG
AAGCTTGTGAACTCAAAAGAGGGTCCCCCAACTTTTGAGCAGCCAAAAATGACACTTGAA
AAGCTTCTTGAGTATGGTTACATGCTTGTCCAGGAACAAGAGAATGTGAAGAGAGTCCAA
TTGGCCGACAAGTACTTGAGTGAGGCAGCCCTTGGTGATGCAAATCAGGATTCCATTGAC
AGAGGGACTTTCTAA
>GYA|c21144_g1;orf1 len=1050  frame:2  start:317  end:1366  gi|331226336|ref|XP_003325838.1| hypothetical protein PGTG_07040 [Puccinia graminis f. sp. tritici CRL 75-36-700-3]&gt;gi|309304828|gb|EFP81419.1| hypothetical protein PGTG_07040 [Puccinia graminis f. sp. tritici CRL 75-36-700-3]
TTCTGCGTCTACTGTTCCCTTTGGAAACCCACAGAAAAGCTGTTAGCAATGGATGCTTCA
CACAACCAGATCATATTGTCCACCTCATCGGCCGGTTCCGATATCTCATCCCCTGCTCCG
TCAGAAATCCCTGCCAGCATGCAGCGCAGACATCCAGCTTCGCTAATTCCTCGGCACCTG
CATGATCCTGTCCTTCTTGGTCTGCTGAGAGCGCCGGTCAATGACGATCTCATTGAATAC
GTCGCCGAATGCACATTGGCGGTTGTTGCTACTCCGTCAGACCCTGCGCAACTGCCGACC
CCGCCGGCAACACCCGTGAAATGCAATTTCCGACGCACCATCTCCCGTTCCACTAAGCAT
ACGCCCCTCCCAGAAAATGCCAAAGATTGTCTTTCGCCCGACCCATCGCAGACCTCCACA
GTCCCTTCCCTGACCACTTTCATTAAACTCACCGCGTCCCGGTCGAATGCACAAGCCCCT
ACGCTATTGGTCACGCTTGTTTATCTCGATCGCCTGCGTCGAAGACTAAAAGGAGCCAAG
GCTGCTAAAGGCATGCAGTGCACTTATCATCGTCTTTTCTTGGCATGTTTGATCGCCGCC
GCCAAGTATTGCAACGATTGCTGTCCCCGAAACGTGCACTGGGTTAAATGGAGTGGTCTT
TTCACTCTGAGCGAGGTCAACCTGATGGAGCAAGAGCTTTTGATGCTACTGGACCACGAG
CTACGAGTGGACGAGGATGCTTTGCTCGCAATGTGTGCACCTTTTTTGCCTCCTTCGGCG
GCCAAAAAGGATAGCAGCATGGACCGCCAGTCCAGCTGCCTCACATCATGCACTACCACC
CGAACATTATCCTCCGACAGCCGTGAAGACATCTCAACGCCCATTACTAGCCCCATCGTG
ATTCAGCTCGACACAAGACATGTTACATCCCCCACAATCGATGCACAGAACAAGAAGTTC
AAGATATCAGAAACCGCCACCAATTCCACCGCCACTGTTATCAAAAGAGCCAAGTCTTGG
TACGGCAGTCTACGAGCTGCTTCGTCATGA
>GYA|c39280_g1;orf1 len=264  frame:2  start:2  end:265  Probable chlorophyll(ide) b reductase NYC1, chloroplastic OS=Arabidopsis thaliana GN=NYC1 PE=1 SV=1
GTCATTATTGGAACAATGATAGGAGCCAACATGGTTTTAGAGGAAGTCAGCCGAGCCGGT
CCACGTAATGTTGTCATAACTGGAAGTACAAGGGGATTGGGGAAAGCTCTTGCTCGTGAA
TTTCTTCTTTCTGGAGATCGAGTTGTTGTTGCCTCTCGCAGTTCCGAGTCTGTGGATATG
ACTATCAGAGAGCTTGAAGAGAACCTGAAAGAAGGTATGGTCACTGCAAGTGCCTCATCT
GGGACAAATCTGGCACGTGCAAAA
>GYA|c40547_g1;orf1 len=258  frame:-2  start:259  end:2  gi|662512247|gb|KEQ69823.1| P-loop containing nucleoside triphosphate hydrolase protein [Aureobasidium namibiae CBS 147.97]
CTCAGTTTGAGGATGAAGTTCATCATCGGGATCGGAGGGGTCACGAACGGTGGCAAAACC
ACACTGACGGACCGGCTGATCAAGAACCTGCCCAACTGCTGTGTGGTCCACCAGGATGAC
TTCTTCAAGCCCCAAGATGAGATTGAAGTTGATGAAGATGGCTTTAAGCAGTACGATGTC
ATCAGCGCTCTGGACATGGACGCCATGATGAGCACCATCCTCGCCTGGCAGCAGGACCCC
GTCAAGTTTGAACGATCC
>GYA|c24049_g1;orf1 len=1794  frame:-1  start:1967  end:174  gi|628191123|ref|XP_007708645.1| hypothetical protein COCCADRAFT_33644 [Bipolaris zeicola 26-R-13]&gt;gi|576922870|gb|EUC36993.1| hypothetical protein COCCADRAFT_33644 [Bipolaris zeicola 26-R-13]&gt;gi|578493545|gb|EUN30937.1| hypothetical protein COCVIDRAFT_23391 [Bipolaris victoriae FI3]
AGCACCACTGCACTTGGATCGAGTGTCTCGTTGCCGTCACACAAGGCAAACCGAATCATG
AGCTGTTCAGGCAGCGCTGCAGAGCGAACGGCATTGGAGCCTGGTTGCCATAACCTACGG
TCTTTTCCAGTGACTTCTGCAAGCTCCAGTTCTCCAGCCTCGTCTAGCTCAACAAACATG
GAACCTGCAGGATCGCTGGAGCTGCTCGGCAACTCTCGTTCACGGGACGGCTCTCTTGAA
CCTAGCAAAGCATACTCCAACTTTGCTGGAGATGAGGAGTATCAGTCTGCACTCGACCAG
CCTGCCCTATCCACTCTTCCAGAGGGGAGCTCGGATCCGCTTTACGAAGCTAAGGCGCGG
GTGTTAAATGCTGCGATACAAGAAATTGGGATGGGGAGATACCAATGGCAACTCTTCGTC
GTCATTGGCTTTGGCTGGGCATCTGACAACCTCTGGCCTATCGTGACGTCGCTGATACTG
GCTCCGGTAGCGCAAGAATTCGGCGTGAGCCGCCCGCCGCTTTTGACGCTGTCCCAAAAC
ATCGGGCTGCTCTTCGGGGCCTGTTTATGGGGGTTTGGATGCGACGTTTTCGGAAGGAAG
GTTGGGTTCAACATGACCATCGGCATTACCGCTGTCTTTGCATTGGTCTCCGCAGGCTCG
CCGAATTTCGCGGCGATCGCGGTCTTTGCTGCGCTCTGGTCAATGGGCGTCGGCGGGAAC
TTGCCCGTCGATAGTGCCATCTTCCTCGAGTTCCTACCTGCTTCGCACCAATACCTGCTC
ACCGTGCTCTCGGTCTTCTGGTCGCTCGCACAACTGTTTGTTACCCTCGTTGCCTGGCCG
CTGCTATCAAACCTTACCTGTCAGCCCAACGCACCGACTTGTAGCCGGTCTGAAAACATG
GGATGGCGCTGGTTCATGGTTGCCGTCGGAGGCTTCTCATTCCTCATGTTCCTCCTGCGC
TTTCTTGCATTTCACCTGTATGAGAGTCCAAAGTACCTGATGGGCCAGGGAAAAGATACA
GAGGCAGTGGCCGTAGTCCACGAAATTGCGCGTCGCAACGGAGCCCGCTCCTCGCTCACG
ATTGACCATCTAGAGCGGATCGGGACCACCGAGCTTAACGGTGGAAATCTGGGCGTGACT
GCGAAGACAGTCCTGGCTCGGAGGCTTGAGCAGGTCGACTTGCGCCACCTCCGGGCGCTT
TTTGCGACACGCTCGCTTGCACTGTCGACGAGCTTGATCACCGCTATCTGGGCCTTGATC
GGGCTCGGATTCCCGCTCTACAACGCATTCATACCATATATCCAGAACGAGCGCGGAATC
AAGTTCGGCGACGGCTCGAGTGCGCTCACCTACCGCAACTCGCTCATCATTGCGGCAGTC
GGCGTGCCAGGCGCACTGGTGGGTGGATGGGCAGTCGAAATGCCTCGATTGGGCAGGAAA
GGCGCGTTGGCACTGGCGAGCGCGCTCACGGGCATCAGCTTGTTCGCGTCAACGACGGCT
TCAAACTCGGATGGCCTGCTCGGTTGGAACTGCGCCTTCGGGTTAGCTAGTAATTTTATG
TATGCAGTCCTCTACTCCTACACACCAGAGACGTTCATCACCAAAGACCGGGGCACGGGA
AATGCGCTCACGGCCTCAGCCAATCGAATCTTTGGTATAATGGCTCCAATCGTGGCCATG
TATTCAGACCTAAAAAGCGCTTTGCCAGTCTATATCAGTGGTGGGTTATTCATTCTGGCT
GGCATCTTGGCTACCTTTCTTCCATTTGAATCTAGAGGTCGAGCTAGCCTTTGA
>GYA|c25379_g1;orf1 len=3147  frame:2  start:170  end:3316  gi|403176777|ref|XP_003335392.2| hypothetical protein PGTG_17245 [Puccinia graminis f. sp. tritici CRL 75-36-700-3]&gt;gi|375172392|gb|EFP90973.2| hypothetical protein PGTG_17245 [Puccinia graminis f. sp. tritici CRL 75-36-700-3]
TATATATACGGCCAGGGCGCCTTCTTGAACACCACCCACCAGCTGGAAGCCATGTCAGAA
CCCAAGTGGCTCCAATCGTTAAACCCAAATCAACTTAAGGCAGTCAAGTGGCCAGCCGAT
GGCAGTCTACAAATCCTTGCAGGACCAGGAAGTGGCAAAACTCGTGTGTTGACATGCAGA
GTTGCGTACTTGCTCCAGGAATGCAACCTCAGCCCAGACGTCATCATTGGCCTTACGTTC
ACTAACAAGGCAGCGAACGAAATGAAGCACCGTTTGAGCGTCTTGCTGGGTACCTCCCTC
GCAAGCCAGATCAACCTGGGCACCTTCCACGGATTGTGTTTCAACTTCTTACGCAGGCAC
GGGACCAAAGTTGGATTGCAGCCTAATTGGCTTATATGTGATCGTGATCAACAGCTGGTG
TATTGCAAAAATGTTTTGAAAGATCCTCGATTAGTTTCTGAAACACTAGATTTTCATGCC
TCAATAAAACCCAACACATTGCTTGACTTCATTTCCAAGTCCAAGTCGCAAAGCCTCTCT
CCTGAAGAAGCGCTCAGACAATCTGATACTCCATACAAACACTTGATGTCTAGAATGTTT
CGAGGCTACGAGGATCTACTCGCTGCCGACAACTGTTTGGACTTTGATGATTTGTTGTTA
TATGGGGAAAGATTACTTCGTTGCTGCCCAGAAGTCATAGCCCACGTCAGGCATGTCTTG
GTTGACGAGTTCCAAGACACAAACGATGTTCAGTATCAAATGATGGTGCGGCTCGCTCAT
CGGCGCGCATTGACCATTGTTGGCGATCCCGATCAAGGAATTTACGGGTGGCGCAATGCA
CAAATTGCCAACCTTCGCAAAATGACCAATGATTTTCCCACAACGCAAGCTATATTTTTG
GAAGAAAATTACCGATCTAGTTCCTCAATACTGAAAGCATCTCTTGCGGTTGTTCAACAA
GATCAGGACCGGATTGACAAAAGTCTTTTCACAAGCCATCCACCGGTCACGTTGCCCATG
CTACGCCCCTTCGAGAAGCCCCAGGATGAGGCTGCGTTTATTGCTCAGGAGATTCGTCGT
CTGATCGCACAAACTGGCGGCCAACTGGACTATAATGATTTTAGCATCTTGATGCGTTAC
AACTCGCTCAGTAGAAATTTAGAAGCGGCTCTACAGGCCGCTGGTATTCCGAGCCGTATG
GTAGGGGGACAAAAGTTTTTTGAACGAACTGAAGTGAAAGACATCCTTGCTTATCTTCAG
CTTGCCGATAATCCGTCATTTACTCCCGCATTTGACCGGATCATCAACACCCCTCGACGA
AACATTGGCGCACAAACCGTCAATGCTATCAAGACCGCATGTGAAGCCCACAAGATGACT
GCGTTGCAAGTACTCGTGGAGGCTATCCGGGGAAAGAGTTTTGCTGGTCTCAAACCTACC
CACAATGCTGTGTTTAAACGATTTATTGGTGTGATATGCAATATCCAAAAGATGGCACAA
GAGGGTGCAAGCGTGGTTGACATCATAGATACGTTGATTGATAGGATTGACTACATGGGC
CATCTTCAGAGAACCTTTTCAACGGAGGCAGTGCAACGTAATCAAAATGTGCAGGAATTG
AAGGCTTTTGCAATCCACCTTGCTGGAGGGTCTGCAGAAACGTTGACTGCACTGCCTTCG
TCTGCCGAAGAACAATTTGCCATGAACCCAGAGAAACAGCCGTCTATGGACATGAAGGTT
GCCGAGTCTGGCATCGACAGGCTGATTGCGATCATCCATAACACCTCAAGTGCCACGGAC
GAGGAAGCCAGTCCCTTGAGGCGGTTTTTGATTGAGTCCAGTCTATCGACCGACGCTGAT
ACCGAAGAGTCGGTGGGTGACAAAACTAAGCCTAAAGTGACCATCTCTACTTGCCACGCA
TCGAAGGGACTTGAGTGGCCTGTTGTTTTCGTCACAGCTGTGGAGCAAGGTATCTTTCCA
TTCTTTTTGTGTACCGCACCGGAAGAAATCAAAGAAGAAAGACGTCTGTTATTTGTGGCA
ATGACTCGTGCGCAAGGGCTGTTGTACCTGACCCATGTGGCTGAACGCATGCAGGGCGCC
GAGACTAAAGCACAGGAAATTTCTCCATTCGTCAAAAAATTGAAAGTCAAGAAAGAAAAT
GCGAAGGGCGTCACGGAAGGCTTTGAATTCAGCCAAAGTCCACCTACAGTAGACGATGCC
GTGCGGCAACAATTATCGGCTGTGATTGGCCGCCCCATGGCAAGCCAAGAAGCAGTTGCC
AGTGAGATAAGCAAATATGAAAGTACTACTACGAGGGGTTTTCGTCTTCCCAATAAATAC
TCTGAAGGGCAAAGCTCCCAACAATTCGGGGAATACAGTAAACCAGGGTTCAACCGGTGG
GGAGAAAACTCCAGCAAACCAGCTTTAGGTCGCTTCTCGTCTTCTGCACCGAACAATGTG
CCGCCATCGAACACTGCGCCTCCGCCTCGCGCACCTGGTTCATTCCAAGCCAAGCCTCTG
ATCATGGGCTTCACTTCGGCTGCTCTTCATGCTCGCCGAACTTCTGGCTCTTCTACGACG
GCTTCTCATCCAGTTGCCGGTCGCTTCTCTTCTTCGGCTATTACTGGATCTTCGAAGCCG
ACTTCTTCTCTTGCAGTTTCCGGCCGCTTTTCGTCATCCGCTGATACAGCACTTCCGCGA
GATCCTGGTGCATCTCGAGGAGGAAAGTCAGGTGTGGCAGGAAAAAAAGTTAAAGTCTCT
TTGCCGCATCAACCCTTTGTCCCTCATGCGCCGAAGAGTCAAGCAGCCACCAAAGTAACC
ACTGAGATCAAGTCGGAAGCAGACTTTAAGTCTGAGAAACCAGCCGATGGACGGGCCTTG
GCGGAACTTCAGAAGATCTCGACGAACTTCATGTCCAATTTGAAGAATGATATTCCAAAA
GACTTGTCGGACGTGTCAGAATTGCGCGCATTCATCGATCCCTCACTGATCGAACCTGCA
CGTATTGATCCCGCACTCACCGATCACATTAAGGTACCGTTACCATCGGGATCTTCAGCT
GGCAAGACTAATGAGAAACCAGAGAAAAAACGCCCAGCACGTGGAAGGCCCAAGACTAGA
GGGAAGAAGCACAAGCTTGAACAGTGA
>GYA|c31412_g1;orf1 len=831  frame:3  start:144  end:974  gi|151944470|gb|EDN62748.1| heat shock protein [Saccharomyces cerevisiae YJM789]&gt;gi|349580874|dbj|GAA26033.1| K7_Ydj1p [Saccharomyces cerevisiae Kyokai no. 7]&gt;gi|767225728|gb|AJT04687.1| Ydj1p [Saccharomyces cerevisiae YJM326]&gt;gi|767226099|gb|AJT05057.1| Ydj1p [Saccharomyces cerevisiae YJM428]&gt;gi|767226477|gb|AJT05811.1| Ydj1p [Saccharomyces cerevisiae YJM451]&gt;gi|767228334|gb|AJT07663.1| Ydj1p [Saccharomyces cerevisiae YJM554]&gt;gi|767235543|gb|AJT14098.1| Ydj1p [Saccharomyces cerevisiae YJM1083]&gt;gi|767236662|gb|AJT15214.1| Ydj1p [Saccharomyces cerevisiae YJM1190]&gt;gi|767237035|gb|AJT15586.1| Ydj1p [Saccharomyces cerevisiae YJM1199]&gt;gi|767237409|gb|AJT15959.1| Ydj1p [Saccharomyces cerevisiae YJM1202]&gt;gi|767237781|gb|AJT16330.1| Ydj1p [Saccharomyces cerevisiae YJM1208]&gt;gi|767240038|gb|AJT18581.1| Ydj1p [Saccharomyces cerevisiae YJM1273]&gt;gi|767240408|gb|AJT18950.1| Ydj1p [Saccharomyces cerevisiae YJM1304]&gt;gi|767240778|gb|AJT19319.1| Ydj1p [Saccharomyces cerevisiae YJM1307]&gt;gi|767241516|gb|AJT20055.1| Ydj1p [Saccharomyces cerevisiae YJM1326]&gt;gi|767245229|gb|AJT23757.1| Ydj1p [Saccharomyces cerevisiae YJM1385]&gt;gi|767247079|gb|AJT25601.1| Ydj1p [Saccharomyces cerevisiae YJM1399]&gt;gi|767247449|gb|AJT25970.1| Ydj1p [Saccharomyces cerevisiae YJM1400]&gt;gi|767247816|gb|AJT26702.1| Ydj1p [Saccharomyces cerevisiae YJM1402]&gt;gi|767250789|gb|AJT29301.1| Ydj1p [Saccharomyces cerevisiae YJM1443]&gt;gi|767253353|gb|AJT32228.1| Ydj1p [Saccharomyces cerevisiae YJM1479]&gt;gi|767254471|gb|AJT32972.1| Ydj1p [Saccharomyces cerevisiae YJM1527]&gt;gi|767255226|gb|AJT33723.1| Ydj1p [Saccharomyces cerevisiae YJM1573]&gt;gi|803444352|gb|AKB01022.1| Ydj1p [Saccharomyces cerevisiae YJM1434]
AAATTATCCAAACTGAATTCTACATCTTCCAACAACAATAATAAACGTCCAAAGATGGTT
AAAGAAACTAAGTTTTACGATATTCTAGGTGTTTCAGTCACTGCCACTGATGTCGAAATT
AAGAAAGCTTATAGAAAATGCGCCTTAAAATACCATCCAGATAAGAATCCAAGTGAGGAA
GCTGCAGAAAAGTTCAAAGAAGCTTCAGCAGCCTATGAAATTTTATCAGATTCTGAAAAG
AGAGAGATATATGACCAATTTGGTGAAGATGGTCTAAGTGGTGCTGGTGGCGCTGGCGGA
TTCCCAGGTGGTGGATTCGGTTTTGGTGACGATATCTTTTCCCAATTCTTTGGTGCTGGT
GGCGCACAAAGACCAAGAGGTCCCCAAAGAGGTAAAGATATCAAGCATGAAATTTCTGCC
TCACTTGAAGAATTATATAAGGGTAGGACAGCTAAGTTAGCCCTTAACAAACAGATCCTG
TGTAAAGAATGTGAAGGTCGTGGTGGTAAGAAAGGCGCCGTCAAGAAGTGTACCAGCTGT
AATGGTCAAGGTATTAAATTTGTAACAAGACAAATGGGTCCAATGATCCAAAGATTCCAA
ACAGAGTGTGATGTCTGTCACGGTACTGGTGATATCATTGATCCTAAGGATCGTTGTAAA
TCTTGTAACGGTAAGAAAGTTGAAAACGAAAGGAAGATCCTAGAAGTCCATGTCGAACCA
GGTATGAAAGATGGTCAAAGAATCGTTTTCAAAGGTGAAGCTGACCAAGCCCCAGATGTC
ATTCCAGGTGATGTTGTCTTCATAGTTTCTGAGAGACCACACAAGAGTTTC
>GYA|c7025_g2;orf1 len=534  frame:1  start:1  end:534  gi|748502257|ref|XP_011121532.1| hypothetical protein AOL_s00076g678 [Arthrobotrys oligospora ATCC 24927]&gt;gi|345566854|gb|EGX49794.1| hypothetical protein AOL_s00076g678 [Arthrobotrys oligospora ATCC 24927]
GACGACTCCTCTCCAATGGACACTCCTCTCTTTGGTCTTGACGATGGAATTCCCGAGGAA
TGGCCCACCCTCTTCCCCACCGAGGATGCCATCAACCCTTCTTCCTCCACAGACATCCTC
GTCAATCCCGCCGCTCTGATGATCGGTGGAGACTCCTCTTCTACCCCCCCGCTCACTGCC
ATCATCCCATCCAGGCAGTTTTCTAACGACTCTAACAACTCTCTCACCCCACCATCGCCT
TCTATGAAGTCAAGGTCGGCTTCCAACGCCCAGAAGAGATCTTCTCTGACCGGTATCAGC
CGGAGGAAAGCCGCGGCCGATCTGCCTCCTGTGCAGTTCGACCCTTCCAACCCAGTAGAT
ATCAAGCGAGCGAGAAACACAATGGCTGCTCGTAAATCCCGAGCAAGACGAGTCGAGAAG
ATGGAGGAATTGGCAGAGGCCGTCGAGAAGCTGCAGGCTGAGGCCCAGCAGCTCAAGGAG
GAGAAGGAGTTCTACAAGAACCTAGCTCGACAGCACGGTGCCCTAGTTGATTGA
>GYA|c43610_g1;orf1 len=219  frame:2  start:2  end:220  gi|727148118|emb|CEG69900.1| Putative 60S ribosome subunit biogenesis protein NIP7 [Rhizopus microsporus]&gt;gi|729707540|emb|CEI95945.1| Putative 60S ribosome subunit biogenesis protein NIP7 [Rhizopus microsporus]
AAAGCTGGACTATACTGTTTCCGTATGCAGAAAAATCGTGTTTACTATGTGAGTGAGGCC
CTTGTTAAGAGAGCTACCAACGTTGCAAGAGATCAACTTGTGAGCCTTGGCAACTGCATT
GGAAAATTCACAAAGGGTGGTAAATTTCAGCTCACTATTCAATGCCTTGATCTTCTTGCA
GCACATGCCAAGTACAAAATATGGCTCAAGCCCAGGCCG
>GYA|c35064_g1;orf1 len=216  frame:2  start:2  end:217  gi|646309241|gb|KDQ30384.1| hypothetical protein PLEOSDRAFT_1111274 [Pleurotus ostreatus PC15]
GAGTACCAGCACCAAGATTTCGATGTCGCGAGCACGGTCGATAAATTTGGTGGCGTCGAA
GAGCTCACTCCCAAAGACAAAAACTTGACCCAGACTCGTTTCTTCAGAAAGTCCTTGAGG
CCTGGAGATGAGGAAGAGTTTGCCAAACTGATGGAGTTTCAGGAATACATTATGAAGGAC
GGGTGCCACGGCACTATTCACCCCATGTATGAGCAC
>GYA|c18705_g1;orf1 len=825  frame:-2  start:909  end:85  gi|403161276|ref|XP_003321644.2| hypothetical protein PGTG_03181 [Puccinia graminis f. sp. tritici CRL 75-36-700-3]&gt;gi|375171199|gb|EFP77225.2| hypothetical protein PGTG_03181 [Puccinia graminis f. sp. tritici CRL 75-36-700-3]
CCGCTAGCATTCATGATGGGTTTCTTGAGTGTAGAATGGACTTTGAGTGACTACGATGCG
GCTGCACACATCTCCGAAGAGATCAAGAACCCCTCAAAGACAGCGCCTCTTGCCATCATG
ACGGCAGTAGGCGTGACTGGCTTCCTGGGATTTTTTCTCAACATTGTCCTTCTGCTCTAC
TCCCCCGACCAATCCACTCTGCCTGGGCCCTCGGGTCTGAGTGTGGCGACGATTCTGTCA
GGAAACCTAATTGGGCCCGTATTCTACATCACCTGGTCCTTGATCTGCATCAATGCCTTT
TTCCAAGTCAACGCCGTCCTGCAAGCATGCTCCCGAACCTTGTTTGCATTCAGTCGAGAT
GGCGGCTTGCCAGACCGAGGATGGCTCGGGAAGCTCACAATAACCAAAATTCCGCTCAGG
GCTGTTTGGGTAACCGTGTTGGTCTCTTTGGCCATGGGCTCACTTGCCTTTGTCTCAACT
GTCGCTGTGAATGCCGTTTTCAGTCTATGCACAATTGCTTTGGATTCTTCATATGCGATC
CCGATCGCCATGAAATTGATATTCAAGAACCACCCAGATGTTGCCTTCAAGCCAGGTTCG
TTCAATTTAGGTCATGGTATATTGATGTGGGTAATCAATTCGACGGCAGTTATTTGGGTT
GCGTTTGTTTCGATCATCCTTGCGCTCCCAATGGTTCAGCCCGTCACCGTTGAGAATATG
AACTACTCTTCAATTATCACTAGTTGTGTAGTGATGGCTTCGAGCATTTGGTACTTTTGT
CATGCCCATAAATGGTATCAAGGCCCGAAATCAAACCTAGGATGA
>GYA|c26038_g1;orf1 len=1185  frame:2  start:2  end:1186  gi|331220355|ref|XP_003322853.1| hypothetical protein PGTG_04390 [Puccinia graminis f. sp. tritici CRL 75-36-700-3]&gt;gi|309301843|gb|EFP78434.1| hypothetical protein PGTG_04390 [Puccinia graminis f. sp. tritici CRL 75-36-700-3]
CACCCACCACCACCACCACCACTAGAACCAGAACCAGAACCAGCAATAACCACCAGCGAC
GGATATCGACATCGGCCTTGGATGATGACCCAACTCGACCCTCAAGATGCTTCCACCTCT
GCTGCTTCGCCCAACCCTTCTCCCGACCTCACCCAGCTCTACCAGACCATCGACAGCCTG
TTTGTCCAGCTTGCTCAGAACCCGTCTCCTCAGAGCACTGCCCACTCTCTGCCTGTTCTG
CTTCACCAGCCACTCGCCCTCTTCGCTCTCACTGCACATGCAATCCTTCTCAGCCACTCC
TTCCGACTTCACTCCCCTTCCCTCTCTCAGCAATCCGATTCGCTTCTCGCCACCGACTGG
GACACGCTTTTGGCCCCCGATCAGCGCTCGATCCATGCTGCCTACTCCCACCCTCATACC
ACACTTTCCTTCGAGTTCACGTTGTCCAAGATCGGCGCCCGTATCGCGATTGCCTCTGTT
GCTGTTGAGCTTGACAAGCTGGCGAACCTGGACGTCTCTGTGTCGGAATATGTTGATCCG
AGCCAATTTCCACTGAGCCTGTCAGAAGATTCCCAGCGGTCGGCATGCGGATTCCGGTCG
GCAACCCACCTGCTCGACTTTGTCTCCCTCTTCGTCTCCCACACCATCCATGCCCTCGCA
CCCGATCTTTTCCCCCTCCCCGTTCCGCCTGCGCCCCCGCGCCCATCAACCACGGCCCCC
GCCCGTTCTGAGCCTGTGCCAGATGCTACCCATGCTCTGCGCGAGCCAAGCAGCACAATC
CGCCAACCGGTTGAGATCGGCCGCTCAGACCTCGACCCGATCGGGACCTCGAACATTCGG
CTTCCCTCATTGTACAACGGCCCAGCTGGGCCGCTGGCGCAGCCCTCAGGGATGCTTGTT
GGGCCTGGCCATCCCCTCTTTGGTGACGCGCCCCACCGTCCGGGCGCTTTTGGCGGAGAC
GGCTTGCTGCCCCCGGGTGCTGTACCGCCGGGGGCGCGCTTTGACCCGATTGGCCCCGGC
TTTGCTCCCGTCCGGCCACCGCGGTTCGGAAGGGACCCGATGGGAGGGCTCGGTCAAGGC
CTGCCAATGGGCTTGCCCCATCCGGGCTCTGGGCCCGACCGTCCAGACTTCAATGACTTC
CGTCCGCCTGGAGGGCCATCTGGATATGACGACATGTTCATGTGA
>GYA|c34490_g1;orf1 len=243  frame:-3  start:243  end:1  gi|859260940|emb|CEJ61160.1| hypothetical protein PMG11_09700 [Penicillium brasilianum]
AAAATGAAGCTTACTATCTTCTTCCCTCTGGCTGCTTTCCTGTCTTTGACTATTGCTGAT
CCTCTGGATGACGCCAGTCCTGACCTTATTCGGTGTATCAATGAAGCCTCTGCAGTAGCA
GGCTGTATTTCCTCTGTTGATTACAAGTGCACTTGCCCAAGCCCAGCGTTCAAGGATACG
CTCGGTGCCTGTTTGGACGCTTCTGGTAGCCCGGAAGACTTCGAAGTCGCCGGTGAATTG
CAC
>GYA|c16084_g1;orf1 len=333  frame:-2  start:557  end:225  gi|331213263|ref|XP_003319313.1| hypothetical protein PGTG_01487 [Puccinia graminis f. sp. tritici CRL 75-36-700-3]&gt;gi|309298303|gb|EFP74894.1| hypothetical protein PGTG_01487 [Puccinia graminis f. sp. tritici CRL 75-36-700-3]
ATTCACCGCTCCCCTACTAGCACCTCTACACTCCTCTCTCACGATTGGAAAAAATACTTC
TCCATCTTGTACTTTTCCAGCATCCTGATCTTGATCCGTTCCATCTTCCGGTTGGTAGAA
TTTTCCATGGGAGATTATGGCCCTATGATGAAGAAAGAGCTGTATTATATCATCTTCGAC
GCCACCCTCATGTTTCTCTGCATGCTCCTCTATAACTACTTCCACCCATCTCAAGTCTTC
CTCGCGAAGAAAAAACACCCTGGCTCAGATTTCTTTTTCGATCTTAAGCCTGATAATTTC
GAATACGCCCAGAAAGATGTCAGCGTTGTTTGA
>GYA|c44254_g1;orf1 len=267  frame:2  start:2  end:268  gi|671684581|emb|CDS13604.1| hypothetical protein LRAMOSA05780 [Absidia idahoensis var. thermophila]
TTTTTGAGAGCTGAGAGAGACACAGAAATGGTGGGGAAGGACGTGAACATCACCAGCGAG
AATCCTCTGGACCTGTTTCTGAAGATCGGTTTGGACGAGCGAACAGCCAAGAACACCGTC
GCTAACAAGAAGGTCACCGCAAATCTCATCGCCGTCATTCACGAGGCAGCTGTAACTGAT
GGGTGCGATCGGGCCATTGGGAATCTCCTTTACACAGTTGCTACGAAGTTCCCAGCAAAT
GCTCTTGTGCATCGCCCAACACTTCTG
>GYA|c27497_g1;orf1 len=5247  frame:2  start:2  end:5248  gi|403162614|ref|XP_003322802.2| hypothetical protein PGTG_04339 [Puccinia graminis f. sp. tritici CRL 75-36-700-3]&gt;gi|375173008|gb|EFP78383.2| hypothetical protein PGTG_04339 [Puccinia graminis f. sp. tritici CRL 75-36-700-3]
CAGCAGCAGCAGCAGCAGCAGCACCACCACCACCAGCAACAACAACACCCACTTCAGTCT
CAACAGCAGCAGCAGCAGTCGCAACAACAGCCCCAATCCCTCCACCCACAGCAACAACAG
CAGCAACAATCCCAGGCGCAGGCGCAGCAGCAGCAAGCACATAATAACCTTGCTCAGCAC
CAAGCCCAAGCCCCGGCACAACAAAAAGTCCAGCAACAACAATCGCTCCAATCTGGCCTG
CCACAATTGCAACCCACTCACCCCCCCAAGCCAATAGACATACCCGAGTCTGTGCTCCTG
ACCATGAAGCAGCATATTCATACCATTCCACAACTCATCCACCGGGTCGAGTACCTTCAG
CGCTGCTTGACCGAAAATATGATTCTTCCCACCGATGGCCAGTCGAACGCGCGACCGATG
TCTGCTGAGGAACGAGCAACGAGTGAAACTGAGCTCCAGAGAGCCCGGCTCGCCCACGGT
CAACTCTACAGCCAAATCCAGCTCATTCTCAACAAGCACGGAGGCGCCGAACACTTTAGC
TCTATCATGCGCAAATTACCCGGCGCTGCCGGCTCTCAGGGTGCAAGTGGGCCAGTCAGC
AATCCTGCTATGCTTCACCCCAATCATCAGCCTCGACCGCAATCGTCCAGTGCGCACCAG
GGTCCGGCTCAACAATCGCATCAGCAACTGCTTCAGTTGCAACAGCAGCAGCATCAGATG
TCGCAAAACCAGCCCCAACAAGCTCCCCTCCACTTGCATCCCCAAACCCAGGGTCAACAG
CAGCAACCACAGGCTGAGCTCCATCAGCACGTTTCTCAGCAAGCTCTTCAGCAATCGCAA
AAACAGAATCACGTGCGTGGTGCTCAGGTACAGTCTGATCCATCCACATTGGCTTCCAAT
CAAACCTTTGCTCTTGCCCAGCAACAACAGCAGCAGCAGCACCAAGCTCTTGCTCAGCAG
CAGGCTCACACCCCCTTACAGTCGAGCTCGAATTCAAACTATGCTGGTGTGCTCACGCCG
CAACAACAGTCCCGGCAAATTCCCCAAGCGGGTGGAGGAGGACAAATGTTTAGCAGTCCG
GTGTCGCACCCTAGCCAAGGTTCCAACTCGGCCGAGCATCTGGCGCGCTTCCAAAGTCAG
CACCTCCAGCAACAGTACATTCGGTCGGGCAGTCCGCGCCAAACTGGTCCCGGGCAGCCC
CCGCGCCCCCCATCAGCCGCCCAGCCGCCGCCGATGTCGGGCTATCCGACGAGCTCACCC
AACCCTACTCAACCCAGCCCGTCGAACAATCCTGGCCTCCATCAGCCTTCACAGGGCCTG
AACATTGCACCCTTTCTCGCTAACTTAACTGTCGACAAATTCATGGGCGCTCTCCGAGAT
AGCGCTGCCCGGAAAGGAATAGCCTGGAATGGGCCACCCATGTTGAGGGGAAAGGAAGTG
AGCCTGTATAAGCTGTTTGCTAATTGTGCTGCGGTTGGGGGTTTTGAACGGGTGACTGGA
GCAGGCTTTTGGGGACATATGGCCGTGAAGATGGATTTGGGGTTGAATCCGGCTGATAAA
AATGAGATTCAATCAGCTGGACTTGAACTTTGTGACATATACCGGACGTTTTGTTTAGAT
TTTGAGCAAATGTTTATGGCAGCGATCTCAAAGCAACATCAGGAGCTTCTCAAGAATCAA
TCAGCCAGGGCTCAGGCGCATTCGATTGGCCAGTCGCCCTCGCAGGCGCAGCACCATGGC
TCTCAGGGCCCAACGCCTCAGAATCATCCAACGCCCCAGGCTCATCAGTATGGGCAGTCG
GACTCACAACATGTGGGTGCTGAGCAGCGAGCTCAGCAGCAGCAGACTCATGGCGATGCA
CAGTTGCAGCACCCTCAGCACCTGCGTGGGCAGCTTCAGCATGATCAGATCAATGGCCCA
GGCGATCTCCCCAGCGCTTCTCAGCACCAGGTCTCGCATCTGCAGCAGCAACACCCGCTC
CATGCTCAACAGCCATCCCAAGCACCGTCACACGGGTTTATTCAAAACCAGTCGGTCGGA
ATTCCGCAACGAGATGTGATGTCTCAAAACCCACTTGCCCAGCATCCAACTGTATCCCAA
GCACCAGAGCAACCGGCAGTGAACCGGCAGTTTGGATTCGGCCCGTCTCGTCCAGGAGTG
ACGACACCAGTACCCTCGACTCAACAAGCACCTGGACCGCAGCAAGTGTTGCAAGCCCTT
ACCAACGAGCGGCTGATGAACATGTCAGAGGAGCAGCTACGGGAGCTGGGTGTTTCAGAG
GAAGTGATCCAGAAGATCAGATTGGCTCGCCATGGTGGGCAGGCAGTCTTTGGAGCTGGT
CCAGGGCCTGGACCAGGTGGGCTACCGACGACGACGCAAGGGGGCAGTCAAGTGAGGATG
TCTGCTGGGGTGATGCCAGGATGGACGGCGCCAGTGTCGGGAGTGGGCCACAGTAGGAGT
ATGACGAGTGGCACTGATCAGGGACAGTCGGTTGGGAGTGGACCAGATCTGAGTGTCATG
GGTGGCTCCGCTAATGGCGCGAGACCCGGGTCGAGTGGAGGAGGAGCGACTGGCGTTCCA
GTGATGACGATGTCTGAGGCTGCTGCATTGCTTGCGCACATGAAGCATGAAGCTTTGCCT
CAAGCCAAAATGCTTTGGGCAAAGTATAAACAACCGGTTCCAAGAGAAATGAGTATGGTT
GAAAAAGAACAATATCGAATGAATATGGAAGATCTTGCGACGATGTTTCAAACGGTGATG
GGTAGATTGGTCGAGTTTTTGTCGGTTACTGGCAGGAGTGATCAAACTCGACATGTGATC
ATTATGGCTCTGGTATTCCATATGGGCTATCAAGCTGTGAGAAGCCAAGAGTTTTGTATC
GGTCAACATGATTTACACAACATTCGACTCAATATCGAGGGCGTTCGGACGTTTTTGGAC
AATTCGTCTGCCAAGAATCGTGGCAATATTGGTAATCCCAATCATCATAGTTTGTCACCT
CACCTTCTGCCTCAGCTGCAACAACACCAACAATTGCTGCAACCCCAAGCCCAACAACAG
CAGCAACAACGGCCCCCGTCACAGCAACAGCATCAGCACCAGTTGCAATCGGTGCCGCCA
CCAATGCCTCAGCAGCACCAGTTGCAGCCTCAACAACATCAGCCGCCTTTGCATCCCCAT
CAGTCTTATCAGCAACTACCACAACAGCAGCCGCAACATCATGCTCAGCAGCAGTTCAAT
GATGTCTCGAGTGTCATGTTGGCCAAGTCTGTCCAAGCGCCAACTCCCATGGCTCACTCG
CCCCATTTCAGTGAGCATCTGAAGCAAGGACTGAGGATTGAAGATCTCAAACAGCCTCCG
CCGAAGAGGGCAAAGATTGGACCTGGCGGGTCACTGGGAACGAGTCCAGATCGGTTCCAA
GCTGGGGGGATCCTCTCTCCGTCAACGCACGATTATGGGGGCGTTCAGCAGGGAACTGGA
GACGGTTCCAACGAAGTTGGGTCGCCCGCGGGCGCGAACGCGACTAAGTCTCCTGGGGCC
AAGGCGTCAGCAAAACGCAACGCAACTGGTCGTGGTGGCGCTGGCGCGCGTGGGTCTAGA
AAGCCATCAACACAAGGCGGTCGATCGACCACAAAAACGTCACACCAGATCATGGCTGAA
GTCAAGGCAGAACACGCTGCGGCAGCTGCCGCCAAGGCTAAGGCCGAGGCCGCGGAGCAG
AGCCAGAACCAGAACCAGACCTCGAAACCCCCGGGGACGGTATCGATTATGCTATCGGAG
CCGAGCGAGAGCGCGCAGCCGGCGGGTGGGGGAGCGTTGATTGCACAGTCGTTTGAGGGC
GTAGCATCACATGTTGCTGAACCCACGGTGGCTGCCACGCCAGCATCGGGCTCAGCGCCG
GGGCCTGCTCCGACGGCGGTCGCTGCGACGTCGAGGGCTGAGGAGGAGAGGGCACCGCAT
CTGATGGTTGAAGATCTGCTGAGGGGGCTCTGGGGTGACCCCTTGCCACTCGATGGACAG
GACACTAGTGGACGGGCAGGTGGATCCGATGAGCCCTGGCGGGGGATGATGGCAGATCTG
CCTGCGGCCGGGGAAGGTGATGAGGCGCGGCGGCGGGCAGAGGAGGACGAGCTGCTGGGG
TCGTGGCTGTTGGAGGAGGACTTTAGGGGCAGCCCGGGCGGTCTGGAGAATGTGTTTGGA
GAGATGATGTACATACCCCCGGGGATGGAGGGGCTCTTTGATATGGGTTCGCCAGCTGGG
ACGAGTGAGCTTGAGCGGGCCAATGAGCATCCTGACAAGGCTGAGGGCGACGCTGGCCCG
GCTGGGGCCCAGAAGGTGCCCAAGGGCGAGGAGAAGAACGAGCATGGGGCGATCAAAGAG
GGGCTTCATGGGACTCACTGGACGGCGGCTGAGGAGCTGATGGGCGAGTTTCTGTGCGAC
CCGCAGCAGGTTCTGCTTGCTGGGCAAGACGACTCGGCAAGCTCGCCGCGGGCCTTGCGG
ACGGGCTCGAGCGGGGGCCCCAAGGGGCCAGGGACGGGGACAGCGCCAGGGACAGCAAGC
GAGACGCCAGAGTTTTCGCCGAGCAAGCTCTCAAGCGACTCGACGCCAGAGTCAGTCTGT
TCGGCTGATGGTCAGTCGGTGAATGCGAAGCGGCAGCTCAGTGGGGTCGAGGCTGGGCCG
GGCAAGAAGGTCGCCGGAGGAGTTGTGGTGGAGGGGAAGATGTATGGGTCAGGACGGGAG
GAGGAGGAAACGCCCGAGTCGGAGCAGGATGCACTATTGATGTACATGATGAGCTTTGAT
GAGGACAGCAGTGTCGGAGCTGGGCAAACGGCCGAGCGGCTGATGCGGCGGGCACAGCAG
CAGGCGGACGAGCCGGCAGGGGGGCAGACAGGCTCTGGAGGACCGGTGGGGCAGGTGAAG
CCAAAGGGAGTTAGAGTCCGCGAGGGAGGCACGGGGGGGCTGATTGGAATGGACGGGCAG
AGCGAGTTTAGCGAAGAGTTTTGGACACGGAGGGTGTTTACGGCCAGTGGTGGTGGGTAT
GGTGTCTCGAGGCTGGCGGGAGCAGGCAATGGGAATGGGAAGGGGAAGGGCGAGCAACAA
GGACAGCCACAGAAGAAGGCCGGTGGTCATTTGGGTACTGGACTTGAGGGTGACAAGACC
AGTGGTGGGGTGATTCCGACCAGTCATGTTGGTGAACCGATAGGAAGTGGAAACGTTAAG
AAAGGGGTAGTGGTGGTAGTTGAGTAG
>GYA|c33646_g2;orf1 len=1329  frame:-1  start:1634  end:306  gi|403171710|ref|XP_003330903.2| hypothetical protein PGTG_12440 [Puccinia graminis f. sp. tritici CRL 75-36-700-3]&gt;gi|375169304|gb|EFP86484.2| hypothetical protein PGTG_12440 [Puccinia graminis f. sp. tritici CRL 75-36-700-3]
AGCGGCACCGGCCGTGTCGCGACCTTGCGTGACGCGGAGATTGAGGTTGAGCTGCTGCCT
TTGCACACGATCAAAACTGATGACCAGGACTTGGAAACTCAAGAAGAACTGGTTTCCCCG
ATGCACCACCTCACTCAGATCCTTATCTTACTCGGGCAAATTACGGACTTCTTCAACAGG
AACAAAAATAATGTCAATGTAAAACGACCGGCTCCGGTTCTTCAAGATTTTCGGACGAAG
CTTTACATGTTTGATGCTGGTCTACCATCTGTGCTCCATTTCACCGCCAGCAACGCCTGT
CGCTACGTGGCTGCGAAGCACGGACAAGCATTTTTCCTTCTGCATCTGTGGTTCCATACA
CTTTTGATCATCACTCACAACCCAGCCAGAGTTGGACCTGGGTGGAACTCGCTCGATGAT
GAGCAGATCGAGCCTTGGATGCTTGAGTGGAGTCAAGGAAGTGCACGGACACTCTGTGAT
ATGGTTGCATTCAAGAGCATGTTAGATCCCGATGTCCTCATCGGGGTCCCATTTGCAAGC
CAGCCGATCTTGATCGCCGGTCTTGCCAGCATGCCCGATCCATCTCAGGAGCCGAGCCAA
CCGGGCGAGCCGCGCCAGCAAACCCAATGGCGCGACTTTTACATCTGCTGGAGTGAGCTA
CTCAAGATGCAGACTTGCTGGAGAGGAGTTAGTTGGCTGGTATCCACGCTCGAAAGCCGG
GCTCGGAATGAATGCGATGTCGACCTCTCCACGTCCGGTGAAACTGAAGTTAGCACATGT
GACAGCAGTGTGATAAACAAGATTGTCGAGAACATCCAACAAGCACTCAACGATGAGGCC
ATCAATAGCCAATCAAGCCAGGGGCAGCATTTTGTTGGACTCAGTGCGTCGGGCTATCTT
GATGAGCCCGCCAGTGGGCGATTGTCGCTCGTCCACAAGCCAGTTGTTAATTTACAAGCC
CAGAGTGCGCCATCATTGGCTCTTGCCGAAGCTGAGGTGCCGCGGAAAAATCAGAATCAC
CGAGGCCAATCCCCACAGCCGCTGACGACCTGCGTGTCGGGGCCAAGCAACGAGCTGAGT
GGGCCTGAGAGCCCTGTGAGCCCTCATGTGGCGGACGAAACCCAGATCAAACAAGAAATC
GAAAACGGCGAGAATGGTGGAGGGCTGAGTGAGGACAGTGATCTGCCTAACGGGTTCAGA
GTAGAGACAGTCAACTTGAGCAATGGGGCGCAAGCTGAGACCGCATTATCACAGGCGGTG
GGGAATGAACTTTGGCTTCAGCTATTTCGTGGAGAGGAAGCGGTTTGGTCTAGTTTTCAA
AACCCATGA
>GYA|c24268_g3;orf1 len=2706  frame:3  start:387  end:3092  gi|403178856|ref|XP_003337216.2| hypothetical protein PGTG_18576 [Puccinia graminis f. sp. tritici CRL 75-36-700-3]&gt;gi|375164507|gb|EFP92797.2| hypothetical protein PGTG_18576 [Puccinia graminis f. sp. tritici CRL 75-36-700-3]
TTGTTGGTACCCGTTGTTTTCACGATGTCGTTTCAGACGACACTGCCACGGCCCTGGGTC
CAACTATTACTCGGATTGTTATTGCTGGCGCTATGTCCAGCATTGGACTGCAAAGCCAAA
ACCCCCGAAGCCGCGTCAGCTCGCTACATTGTGAGGCTGTCTCCAAAAAAATCACCTTCT
CTGGCCAGTTTCAAGCGCCATCTCCGGGATTTAAAGATATCTTTTCGAATTTTGCAAGAC
TACACCACTTTGGTTCCCGACGTCTTTTACGGCGTTTCTGTGTACCTAGACCACGCCGAG
GACATTGCCTTGATAGCGAATTCCACACACGTCGAGAGGCTCAGTCCCGTAACTGACGTG
TCCCCGCTCAAGACTCTGAACCGGAAGGTCATTGACCAACCCATCGCCTCAACGCCTAAT
GATTTCCCACCACAAGTCCAGACCAAGGTCACTGACCTACACCGGCTTGGCATTTTCGGA
CAAGGGATCAAAGTGGCCATTATAGATTCGGGGGTTGACTGCAAGCACCCAGCCTTGGGA
GGTGGTTTTGGGAAAGGACACAAGATTGGTTTTGGAATGGATCTAGTCGGGGACAAGTTC
AACGGCTCAAATGACCCTATCAAGGGCTACAGCCCATGCACGCCCTGTGGGAGCCATGGG
ACACATGTCAGCGGGATAGTAGGCGCTCAAGACGTTGGCTACGGCTTCGTGGGCGTTGCC
CCGAATGCGACGCTTGGAATGTACCGCATTTTCGGCTGTGGAGACGACGTTCAAACGTCG
GATGATCTTATCCTGGCGGCTGTGTTACATGCGCACCGGGACGGAGCCGACGTCATCTCA
ATGTCTCTTGGCGGCCCTGCTGGATGGGGGCAAGGCGCGGCATTGTACGAAGTGATCAAT
ACACTGGTGACGAAAAAATCAGCAATCATCATTGCATCCGCAGGGAATGATGGAACTGAA
GGAATCTTCGATGCGTGCAATCCAGCAGCGGCTACGAACCTTATAGGAGTCGGCTCAGTC
GACGCGACCAAGTTTATCGCCAGCAATCTGCGCACCTCAACTGGACGCACCCTTCTCTAT
CGCACAGCAGTCTCATTTCCACCCAAAAAGTATCCGGTGTATTTTACATCTAATAACTCC
AAAATCACCCACGACGCTTGTGATCCGCTGCCAGCTTCAACGCCGAATCTGTCGGACCAT
GTCGTGGTCATTCGGAGAGGAACATGCACGTTTGCTGAAAAAGCGAAACACGCCCATGCA
AAAGGAGCTAAGTTTGTCCTTTTTTACCTGAATTCTACATCTCCGACTACTTTACCTACA
AAGATGTCGAATGCAACAGTCGCGGTAATTGCAGCTGAGGATGGCGAATATATATTCCGA
GAAGCTCACAAAGATCCCCATGGGTTTAGATTGGATTTTAGTCCTACGAAGCACTCTTAC
ATCAATTCTGAGATGGGAGGATATATGAGTAACTTTTCTCAGTTTGGGCCTAGTTTTGAT
TTCCTCAATTTACAACCAGCTGTTTCTGCCGTCGGCGCTAATGTGGTCTCTACCTATCCA
TTGAAGGACGGCGGTTATGCAATGGATTCTGGCACGTCAATGTCGGCCCCGCAGCTCGCC
GGTATTGCTGCGTTAGTACTCAGCGTCCGAGGCAAGCATTTCAATGGTCTCTCGATGCGT
TCCCGACTCGCTTCCACGGCCCGCTTGCTAAAGACCAACTTGGGGAAAGGCCTGCTTGAG
AGCACAGCTCACCAAGGCGGGGGCTTGGTCGATGCGTTTTGCGCAGCGTTCTCGAATACG
TCTGTCTCGACCTCTGCTCTTGCCCTTAATGACTCGGACCATTTCAAAGGATCCCATAGC
TTTACTATCGTCAACGAAGGCCGCACCCCGATACAGTATATCCTCCGCCACAATCCAGCG
GGAACTATATCCCCATTCTCCTCCAAATCAAAGTATCGTCGGCCAGATGCCAAAATCCCT
GAGCCATCCGCTAACTATGCGGACGCTGATATCTCACCACAGAGCTTCATCCTCATGCCT
GGTAGAAAGAAAACTGTTAAGGTTCAGATCAGACCTCCAACAGGTTTAAGGCCTGTTGAT
TTGAATGTTTATTCCGGTTACATTTCCCTGGTCACTGAAACTCCGTGCGAAAGTCATAAT
GTGCCGTATGTTGGAGTTTTAGGGTCGATGAAAGACCAACAAATCATTGACCGTGGGCCC
AGTGTCAACGAGAATCAAACGTTTAATTATCCGCATTTTATCTTTCGCGATAACAACCGG
ACTTCAAAGGCCGAAAGAGATGGACCGCTCTACTGGAACACAAAAAAACATAATGAAAGC
GTGCTCCTACTGAGGACGAACTTTGGATCGCCTTACATACGGGCGGACGTTTTACCAGGA
GATGCGGCTCTCTCCAATATCTCCAACACCCCAAAGGATAACTGGAAGACTCACTACAGA
GGGGTCAAGTTAATCGGAATTATACCGCAGAGTGACAGTGAATACAATGGACGAACCAGC
TCGAAAGATGAATCAGAAATGCCTTGGAATGCTACCGTTGCTTCGTGGGAATATGGGAAA
CCTGTACGACTTCCGAAAGGCAAATATAAAGTTTTGCTTCGGGCTTTACGGATCACCGGT
AACAGGAAGAAGGAATCTGATTACGATGTTTGGATATCACCGATGATCCACCTCCGTCAC
CACTGA
>GYA|c40931_g1;orf1 len=234  frame:2  start:2  end:235  gi|759282570|gb|KIW59073.1| hypothetical protein PV05_03551 [Exophiala xenobiotica]
AGTTCTTCTTATTCACCAAAGGAACTGAATAAAGAGATTATGCCTGAGAAGAATGTTAAA
ACATTTAAGGATGTTAAAGGTTGTGATGATGCTAAACAAGAGCTTGAGGAGGTAGTAGAG
TACCTAAAAAACCCAACAAAGTTTACCCGACTTGGGGGGAAGTTGCCTAAGGGAATTCTT
TTGACTGGAGCACCTGGAACAGGCAAAACTCTTCTTGCAAAGGCTATTGCTGGG
>GYA|c37472_g1;orf1 len=177  frame:-1  start:487  end:311  gi|701766325|gb|KGQ02345.1| CBS domain-containing protein CBSX3 [Beauveria bassiana D1-5]
ACAGAGAGAGATTATCTCAGGAAGATCATAGTACAGGGAAGATCATCCAAATCAACCAAA
GTCGGGGACATCATGACTGAAGAGAACAAGCTCATCACAGTCAAGCCCGATACTAAAGTT
CTAAAGGCAATGCAACTGATGACAGGCACATTCCAGTTATCGATGACAAGGAAATGA
>GYA|c37472_g1;orf2 len=159  frame:-3  start:371  end:213  gi|701766325|gb|KGQ02345.1| CBS domain-containing protein CBSX3 [Beauveria bassiana D1-5]
AGTTCTAAAGGCAATGCAACTGATGACAGGCACATTCCAGTTATCGATGACAAGGAAATG
AAAGGCATGGTGTCCATCGGAGATGTGGTTCGTGCTGTGGTGAGTGAGCATCGAGATGAG
TTAGACCGCTTGAATGCATATATACATGGCGGTTACTAG
>GYA|c22018_g1;orf1 len=1251  frame:-1  start:2069  end:819  gi|599398406|ref|XP_007411858.1| hypothetical protein MELLADRAFT_52941 [Melampsora larici-populina 98AG31]&gt;gi|328855642|gb|EGG04767.1| hypothetical protein MELLADRAFT_52941 [Melampsora larici-populina 98AG31]
TCTGCAATGATGGAAAATGTAACGGTGACTTATCCCCAACCGGCACCTCAGACTGCTTTC
TCTGGTCTGATCTCCAGCCAGACGATCGCGGTCGTCTCTCGGCTCGAGCTGAGCTCTGGG
GTCGTCTTGACTGACGTCCCGATTGCGTACCGGACCTGGGGCGAGCTCGATGGCTCGGGG
TCGAACTGCATGGTTATCTGCCATGCGCTCACCGGCTCGGCGGACCTCGAGGACTGGTGG
GGCCCCCTTATGGGCCCCGGGCTGGCATTTGACCCCAGCCGGTACTTCATCTTTTGTGCC
AACGTACTCGGCTCGCCCTACGGCACTGCCTCCCCCGTCACCGTCAACCCGGCCACGGGC
CAACTCTGGGGCCCCGACTTCCCCGCGACCACGCCCAGAGATGACGTGAGACTCCAAAAG
AGCCTCCTCGACCATCTTGGCGTCCGCAGCGTCGCCGTTGTCGTCGGCGGCAGCATGGGC
GGGATGGCCTGTCTCGAGTGGCCACTGTCGACTACGCCGGGCTATGTTCGCAACATCGTC
CCCATTGCCACCTGCCCCAGACACTCCGCCTGGGGGATCAGCTGGGGCGAAGCACAGCGC
CAGTCGATCTATTCGGATCCCAAGTACCGCAACGGGCGCTACGACCCCAATGACCCCCCT
GCGACGGGCCTTGCGGCCGCCCGCATGGCAGCCCTGCTGACCTACCGAAGCCGAGACAGC
TTCGAAGCCCGGTTTGGGCGCAAACAAATGGTTTCCAAGCCCAGTCCGAGCCTCACCAAT
GGCACACCCGCCAGCCCGTCAGGCCCGATATTCTCGGCGCAGTCCTACTTGCGCTACCAG
GGGGACAAGTTTGTGTCCCGCTTTGATGCAAACTGCTACATTCATTTGACCCGCAAGATG
GATGCCCACGACGTCGACCACGGACGCGAGGGGGGCGCGCTCGCTCGCGTCCCGCCGCGC
CCGCTTGTGGTCGCGATCAACACCGACGGCTTGTTCACGCTGACGGACCAACAGGAGCTT
GCTGACTCCATGCCGGATGCGCGGCTGGTGATTGTGGAAAGCACTGATGGCCACGACGGC
TTCCTTCTTGAGTTCGAGCAGATCAACCGACATGTCCTTGCCCACCTCCACGAGCAGCTC
CCTGAGCTATACCGCCAGCTGGCTAGCACGGAGCGCGAGGCCCCACCGGCACCGTTACGG
GCGTCGAAGGCGAGCGTGTTTGGGGAGGCGGAAAGCATCACTAACTGGTAA
>GYA|c22539_g1;orf1 len=1257  frame:-2  start:3493  end:2237  gi|403173028|ref|XP_003332135.2| hypothetical protein PGTG_13502 [Puccinia graminis f. sp. tritici CRL 75-36-700-3]&gt;gi|375170096|gb|EFP87716.2| hypothetical protein PGTG_13502 [Puccinia graminis f. sp. tritici CRL 75-36-700-3]
CCCTTGTTCGATCCGCACCTCCGATCCACATCCCCACGGCCCAACCCCTTCAGCTGCTCT
CAAGTCTCGATCCTCACCTCCAACATCATTCTCAAGAAGATAGAACAAAGCGTTCAAAAC
ATGTCCCTACAATTACCTGTGCAATTGCACATTTCGCTGAATGCGAGGCTCTTCAAAATC
TTTCATCTGAGGGATCAATGTGCTTTCAGAGTTGCTCACCTTAAACAAGTCCTTGGTGCT
TCATTTCACATCCCTCCGAATCAAATCCATTTCACCCTTGTCTCTGGGCGGTTCACCCGA
GATACAGATGCGCTTTTCGAACTGCGCGCCAGTGATGGCAACCTGGCTTCTCTTGATGTT
GGGCTCTCGGCTCCTTACGCCAACTCGTCACTCTCGAATGGTATCATCAGTGTCCAGTAC
TACCCGAACACTCCTCCGGTCGTCCTTCCTCGCGCCTCGTCAGACGAAATTCACGAAGCA
CCTGCCGCGGCTTCAACAATTCCTTGTTCTGGTCCAGCAAGCTCCAGCCGGACCCTTAAT
GTTGCAACCACCTTGTCAAAAGATCTTAGCCGCGAGCAACGAATTGCGCTCCGTGCTCAA
CTTGAAGACCCCTTTAGCATTGCTTCCAAGTCGTGCTTCGAAGATGACAGTGATGAGGAA
GATGATTATGAAGATGCTACATCGGACTCGGGAAGTGACGTGGATGACGACCTGTACAGC
GATGACGGCCAGGAGCCATATGCGTCCTCAGTCGTCGACTCAGACTGCTCGTCTGCTCCA
ACCTCGCCTATGAGCTCACCGACTGAATCATCCACTTCTTCGAGCTTCTGGCCTTCTGAC
CCTGCTAAACTGACAGTAGGCCACCTTCGCCAGCTGGTCGGCATTGTTCCTGCGCGCGAA
CCTCGTCGAGAAGTTCCTTTGCGCACTGCCCACTTGAGATTCATGTTTCAATGTCGCATT
CTCGAGCATCTTCAAGAGCTATCTTCTCGCCCCATGGACCTCAGCCCTCCACCGCGCAAA
TCGGCACCAATGAATCCACCTCCTCCCGTTCCATGTGTTCGCGTCAGTCCAAGGACATCC
ACCCCAGCTCAGAGCGCCCCCACTGCGGCTTCTACTGCTGGTCCGTCCAACAGTACAAAT
CCAACCCGAAATATCCCCCGTCTGGTCATCCCTGCCTCTTCTCTGCAAAGCGAAGCCCCC
AAACCCTCCAACCTCAATTTTATCGCCTCAGCTCGCTTTAACCCGCCATCAGCCTAG
>GYA|c15645_g1;orf1 len=1851  frame:1  start:400  end:2250  gi|403162557|ref|XP_003322752.2| hypothetical protein PGTG_04289 [Puccinia graminis f. sp. tritici CRL 75-36-700-3]&gt;gi|375172988|gb|EFP78333.2| hypothetical protein PGTG_04289 [Puccinia graminis f. sp. tritici CRL 75-36-700-3]
GAAGTTACAAACTGCAGACCTTCCAATCGCATCAGTTCTCGGAAAATCAAATTTTTCATC
ATTCCGATGTTTACTGGGACTGCAATAGTAATGGAAAAGCTGACGGCTCCATTGAGCTGT
ATGCCCAAGCAAGCCACGCGCAATAGACCCAGGTCGCTCATTACTCACCGCAACCTCGTC
AATATTTTCGCCATTGTCGGTCTGTTGGCACATGCAAACGTAGCTCCAACCCCGCCAATC
AACGCTAAAGAAGCCGCAACAAACGGTCAACACGCACCTGCATTGGCGGCAGAAAATGGT
CTTCACAAAGCCGCCAACCAGGAGAAAGGATATGAAGGTCCAAAAGTCGACAAGGGGCTG
AGGTTTCCCGGCGGGGAGCCCACATGGTCTCTTGGGGGGGAACATGGTTACCCTCAAATC
CCTGTTACGTCCAAGAAAAAGAATGATGAGGCGGGGAAAGTTGATAAACCCCGGTTTGGA
AACGACAGATTAAAAGTGGCCGAGCAGTATAAAAAAATCGACCTACGGTTTCTTCAGGAG
CAAGGTTTCGCGGAAAAATTTGTCGAAGTGCATGGGTTGAAGATTGCTGATCTTGACGAA
AAGGACCAGGTGTTGGCTGCTGTTGCAGAGCAGCGTAAGGCTCTAAAGTCTCGGGAGACC
ACCCTGGCAGGCTTTCACTGGTACTCTTTCAAGTTCGACAAATCGCTGTCTACAATACTT
GCAGATTACAAGGAAGCTATCCTTTCAGAAATCAAGAAGCACAGAGAGAAATTTGAAAAG
TGGTCCAGTGATCTGAGTAGGACGAATGGGAAGTCAACCACCCAGCGGGTCAGGGATCTT
TGGAACGACTTCTGGGAGTCGGTTGAGATAGAACACAAGCGAAGAGAAGGAGGGGTTTAT
TATTTCTTTGTGAACATGTTGAAAATGATTTTTCAACGCGCGAAATGGAGGAGGGAAAGG
TTAAATTCACATTTTCTAAAAATCCGAAGCATGACTGGAAGGTTTCCCGCAGGCAAAGAG
AGAATCCTTGAATTTGAAAGGATGCATCAGGCCGGAGTCTCATTAACAAAACAAGAGAGA
GATTTAGTCAAGAAAATCGCAAATAAAGGTGCCGGGGGATTAACGGAAGAGGAATCCAGT
CTTATTCCCATGTTGACTGGACGTGTGATCGATTCTCGAAGGGTTGTCGAAGTAGACCAG
CTGACCGCTCGTCTGAGTGCCTGGGGAGGTGGTGGTGTCAAAGACATTGACTTGGTAGTG
CAAGCCTTGGGGACTTTGAAAGAGTACGCACTGCACAGGCAAGAATGGACAGCTGCACAA
CGGGACCTCGTGGTGTCCCTTGGCGAAATCAAAACACTCAGAAGATTGAAATCTCTCGCA
AAAGATTCAAAATACCGGCCTACCCTTCACAACCTGGCAATAGCTAACTTGAAACGTGTG
TACCAAAATGCACTGCGTAGTTTGGAGCTGGAAGATGGGCTGACCGCGGCAATGAAGACA
GCTCCTGAAGGTTTTAAGGACAAGTTACAAAAAATGAAACAAGCCATTTCCAATGAGAAA
GATGAAATCAGTATAAAATTTACTGAAGGTGAGTGGGTGCGCATCAAGCATTTATCAGAT
GAGCAAGAGAGACGTCAAGATAAGCTCCGGCTCTATGTCGATTTCAAGACGCCTGATCCT
GCGGACATTTCTCTAGACGCAAGCCTTAAAACCACAAATCAGAGGACCCAAGAAGTCCTT
GAACGCATGCCAAATAAGTCCCAAGAGCAGGTTAGGTTGTTGCAAGCGCTTCAAAACCGC
CCTGCTGCTAGATTGAACTCTGATGAGGAAAAAGAAGTAAATGAATTGGCG
>GYA|c25705_g1;orf1 len=690  frame:1  start:346  end:1035  gi|331240007|ref|XP_003332655.1| hypothetical protein PGTG_14320 [Puccinia graminis f. sp. tritici CRL 75-36-700-3]&gt;gi|309311645|gb|EFP88236.1| hypothetical protein PGTG_14320 [Puccinia graminis f. sp. tritici CRL 75-36-700-3]
CACGGCTGTTCTCCTTGGCAGTGGTCTGTACCTCGCTGGTTTGGCCTCGGACGCCGGCTC
CCTCGACCGATGCTGACCCTCCGACGGCTGCGGCGTTGTGGAAGCAAAGGTGGCCACACT
GGCGAGATGCTCAGGCTCATGGCCGGTCTGCCATTCGATCGATATAGTCCACGGACATAT
ATCATCTCCTCCGGCGACGCGCTCAGCAAATCCAAAGCGATCGAACTGGAGCGTGACAAA
CAAGCAGGCGAGTACTCATTCGTCGAGATCCCCAGGGCCAGAAAGGTGCACCAATCCTTC
CTGACCGCCCCTTTCTCGACGGTCTACTCGCTCCTGTTCTGTTGTTGGTTCGTCGCCATT
CGGCCGATGTTCCTCTCAAGAAGCCAGCCGTCGCGGAGGTTCTCGGAATTGGTCTTGCTC
AACGGTCCCGGTTCATCAGTTCCGATCGCACTTGCGGCATTCTTACCTCGGTTAATCACT
GGCGATCCGGTGCCTCGGCTACTCTATGTAGAATCGTTGGCAAGAGTAAAGCGGCTGAGC
CTGTCCGGTCGGCTGCTGCTACCGTTCATGGACAGCTTTGTTGTCCAATGGGACATACTG
GCCAAGCAAGTGGAACAAAGCAGTACCTATCAGACATTACATCGCTTCCGATTAGTGCCG
ACTGTGTATTGCGATGGTTGGATGGTTTAA
>GYA|c22887_g1;orf1 len=2007  frame:-2  start:2326  end:320  gi|403174160|ref|XP_003333160.2| hypothetical protein PGTG_14707 [Puccinia graminis f. sp. tritici CRL 75-36-700-3]&gt;gi|375170856|gb|EFP88741.2| hypothetical protein PGTG_14707 [Puccinia graminis f. sp. tritici CRL 75-36-700-3]
CAACAGGTCGATAAAATGCCCAAGCGGTCACCTAGTCGTAGATCGATCCTGCTGAACCCT
AAACTTATCATTTACAAGCTGTTTTCTCATCGATTTACTGTGGTCTTTTTGGTCGTCGCA
ACTTTCCAGATGATCTTACAACTCTGGCTGGAGGGTCGGGAATGTTTTATCAATAACCAG
GGAGCAAAGTTGTTGTTTGAGATCTTATCCACCAGCAATCGACCCGAACTCCCGGGGACC
TCGATCGTTTCCCCAAATATTGCAGTCAGGAGAAGTCTACATAGTAGAAATCTCGCACAA
GAACCTCTTTCTCTTACGGTCACAAAGCGGCAGCTGCGTAGTCGTCAGGAGCGCCCTGTA
ACCCAAAACAAAACTGCGGTACATGCATCACCCAAGAACATCACAAGCGCGAAGAAACCC
AAAGCAGAAAACCACCATCACAAGCCCCCCAACAAACCCAAGCCGCCGCCGAAAGCACCT
GAGCCCAAGAAACCGGCTCCCAAATCGACTCAAACGAAGCTCAAAGATGCTGAGCGAGAC
CCAACTGCAGCTCAGATACTTCAGCGACTTAACGGTCAAGATGGTGTGATTACAACCGGC
GACCCGGTTCAGTCTGAAAATTCAACTACCAATGCTGCCCCCGGTGCCGCGATCTTCATC
CTTGATGGTAACCTAATCAACCTGTCCGCAAAATGTGTCGCGGCTTTCAATCACCCACTC
AAATCCATCGACCGCAGCTATCGGACTAACATTGCCATGATGGCTTTCCAGATATGGGTT
TGGGGCTTAACAATTTGGGGGTTGCTAGCAGAATCAGTTCCTCACCTGGCTGCAGTGGGA
GCAGCTCACGTTCTAAATACAGCTTTTGTCGCCGTAGATTTAAGAGAGAGGCTCGCTTTG
TCTTACTTTTTCAAAACTGTGGTCTTGGATGAATGTGACGGAGTGAACGTGATTCCTTCG
TTTTGGGCGAGCTTAACACGACTAGACATCATTTCACTTGTGTTTACTGCTTGTACTTTC
CTGGCTCTCTCCATTTTATGCTACAAGCTTTACTCGATCTTGGATTGGCGAACATTCAAA
AAACTTGGAGCTAGTCGAAGGCTTAGAATTGCGCATACCTCTTCGCTAGTATTTGCGGTG
ATCCTCTATCTGATTGCTTATTTTGTGGTTGTATTCCTTGCACTCTGGATGGACGAGCTA
CTGACGCCTAAATGGAATCCGGCATCTTCGCGTCTGCAAAACTTGACTTTAATCAAAGCC
TCTTTCGGATTTCTTCTCGGGCTCTTAATTCCTTGGCTTTTCCTTGGAAATTGGTCTTTG
AACAATGAAAACATTTTTGGGGTGATTGGGTTTGCAGGCTTTGCTTTACTTCTAATTACT
CTCAAGATACTTTTACTCTCCGGTGGCCTCTATGCGACTGTAGCACAGGACTGGATTTTC
CTAAAGTTTACAGGGATAGTGGCTTGCATTCTTCTATTCACAAGCTTGTCGATTGCCGTA
GGTTGTGTTTTGGTCTTTGACAAAGGTCTCCTCAATCAAGCTCACCTGGATTCACGTGAC
TCCACTGATTCGTTGGAAAAACCGAGCATGAACGATGATGAAAGAGAAGCTAGTATTCCA
AGGCATGAAATCAAGCCATACTCTTATGAATCCGCTGACGTGTCTATTACAAACCTTTCG
GATAAGAAATTGATCTATGAATCGGAAATCAAGCGGCTAAGCCTGGCCTATGGCTCTCAT
AGGAATTCCGGCAGTCCAACCCATGAGATGGTGTTCGATACTTCTAATCAGAGGGAAGAT
TTTTCAAGCACTACGTTTCCGAAAAGGTTTGAACACCATACTGAAGTCCGGCAATCGTGG
GTTCGGGGTGATGAAAAGAACTGGCTTTGCCCAGTTCCAGAAAAGGCCACATGCCGAAAC
GCTCGACCACCATCAATAGCTAGCAGCGGAAATTGCTCTTATGCAACCACTGCAATCAGT
TACTACAAACATCGTTCAAAAACTTAA
>GYA|c22601_g1;orf1 len=1035  frame:2  start:41  end:1075  gi|331231583|ref|XP_003328455.1| hypothetical protein PGTG_09749 [Puccinia graminis f. sp. tritici CRL 75-36-700-3]&gt;gi|309307445|gb|EFP84036.1| hypothetical protein PGTG_09749 [Puccinia graminis f. sp. tritici CRL 75-36-700-3]
ACAGCCTCCCACGTAGACATGACATCCATTCCTCAAACCGTCCCAGTTGTGGACCGACCC
CCTCGTCTCTCCAAGAACCAACAGATTATTGAGATCTTGAAGCAGAAAAGGGCTTTGCGG
CAGGCAGACCCGACCTGCCGCGACAGCGGCTCCTTTCCAGACGATGGCATTGTTACTTTT
GATGTCCACAGTCCCGCCTATCCAGAGCAGACCGTTTATCTTTTCCCGACACATCAGGAT
CGTTCAGAGGCTCGACTTAAGCAGCTCATCGATCTTGTTGTTACAGATGGACTCACCTTC
TCGAGAGTCGCGCCCCCGATCAAGCTGGTAGCCTTCGACATGGAATGGAGTCACGACTGG
CGAGCCAAGCGTCCGAGGCCAACATCACTGATTCAGCTCGGCGGACAGACAAAGACGCTC
ATCATCCAGCTCGCCCATATTCAGCCTCGTTCTTTGTGGTCCCGCTTTAGACTTCCCGAC
CCTCTGGCCGATTTCATCTCCACTCCAACTATTATCAAGTTCGGGGTCGGCATCATTTCG
GATCAGCAAAAACTGGCCGAGGACGATTTCTCCTTCGCTAGTTCACCAGACAAAAAGGTG
TCCTTGAATGCATATCTTGAACTGAACGATATTGTCAAAAAGGTCGACCAGGAGGCCCAA
ACCGAGCTAAAACCTAAATGCATATACTCTCTCCAACGTCTTGTCTGCAAATATCTAGAA
GAGTTGCTACCGAAATCGTCCAACTTGTCTGTTACGCAATGGGAATCTGCCCGTTTATCT
CAATCACAAGTAACGTATGCTGCATCAGATGTGGTCGCCGCCATTCGGGTTTGCCAAAAG
CTGCTTGCTCTAGCGGCTGACCAACCGGATTTTGTTCTGCCTATTCAATACCGTGATCTT
TCTCGGAACACACAGCCACGACAGAAGAAGTCCAAACCCAAGAAAGCTTACCAAAAGCAG
AAACATGTTAAGCCACCCCAGTCAGAAGATTCACAACTGCAGTTGGGTTCCTCGAGCCAT
CAGTCAAGAGGATAG
>GYA|c21245_g1;orf1 len=591  frame:1  start:184  end:774  gi|403169101|ref|XP_003328636.2| hypothetical protein PGTG_10595 [Puccinia graminis f. sp. tritici CRL 75-36-700-3]&gt;gi|375167802|gb|EFP84217.2| hypothetical protein PGTG_10595 [Puccinia graminis f. sp. tritici CRL 75-36-700-3]
GAGAAAAGGGGATCGATAAGGGCCATGTCAGGATTATCCAGGAAAGGCTGCTTTAAATGC
GGTGCGCTAGGTCACTTGGCTGAACAGTGCTCGGCGGAAAGCAGATTGTGCTTCAATTGC
AAGCAACCTGGTCATGAGTCGGCCACTTGCCCTAACCCGAGAACAGTCGATGCGAAGCAA
TGCTACTCCTGTGGTGGAGTGGGGCATCTCGCCATGGATTGCCCTAGCGTGAACAACGGC
GGTGGTGGATACCAGCCAGCTGGTGGCCCGAAGTGTTATACCTGTGGCCGTTTCGGTCAC
ATCAGTCGCGCTTGTTCTCAGACCACAGGAGGGCTCGGTCGGGGTGGCTATCAAGGCCAT
GTCGGGGGCTTCAAGCCTAGACTTGCTCCTGGACAGGTCGTACAATGCTACAAGTGTCAA
GGCATGAATCATTACGCCAGGGATTGCATGGCGGCCGGTCCTCCAGTGGTGCAAACCCAC
CACATGAATTATCCCAAGCCGAGGACTTGTTATCGTTGCCAACAGTCTGGCCACATAGCC
CGAGACTGTCCGACTGCGGAAGCCGTATCTGGGGAGATGATTGGCGCTTGA
>GYA|c29731_g1;orf1 len=216  frame:1  start:1  end:216  gi|331224310|ref|XP_003324827.1| uracil phosphoribosyltransferase [Puccinia graminis f. sp. tritici CRL 75-36-700-3]&gt;gi|403179395|ref|XP_003337734.2| uracil phosphoribosyltransferase [Puccinia graminis f. sp. tritici CRL 75-36-700-3]&gt;gi|309303817|gb|EFP80408.1| uracil phosphoribosyltransferase [Puccinia graminis f. sp. tritici CRL 75-36-700-3]&gt;gi|375164885|gb|EFP93315.2| uracil phosphoribosyltransferase [Puccinia graminis f. sp. tritici CRL 75-36-700-3]
AAGCTCTTCTATGCGAAGCTACCTGATGACATTGGAAAAAGATACGTATTGCTGCTTGAT
CCCATGCTCGCTACCGGTGGCTCAGCCATCAAGGCGATAGAAGTCTTGATTGATCATGGC
GTACCTGAAGAGCGGATCTTGTTTTTGAATCTCGTCGCCTCACCGGAGGGCTTGGCCAAC
GTGTTCTCCAAGCACCCCTCCGTCAAAGTCATCAGT
>GYA|c43347_g1;orf1 len=207  frame:-1  start:264  end:58  Chitin-inducible gibberellin-responsive protein 2 OS=Oryza sativa subsp. japonica GN=CIGR2 PE=2 SV=1
GTGGAGAGGCACGAGGTGTTCGGCAAGTGGAAGGCGCGGCTGATGATGGCCGGGTTCAGG
CCGTCCCCGCTCAGCTCGCTGGTGAACGCCACCATCAAGACGCTGCTGCAGAGCTACTCG
CCGGACTACAAGCTCGCCGAGAGGGACGGCGTGCTCTACCTCGGCTGGAAGAACAGGCCC
CTGATAGTCTCGTCGGCATGGCACTAG
>GYA|c23308_g1;orf1 len=378  frame:-2  start:583  end:206  gi|673526803|emb|CDI53149.1| probable Polyubiquitin protein [Melanopsichium pennsylvanicum 4]
CTCTTCAACGTCAGGCTCATTGACCAACGACCTCAACTGCATCTAGACGCTGGTAGGCAG
CTCGAAGATGGCCGCGCCATTTCTTATTACAACATCCAGAAGCAGTCGACCCTCCATCTC
AACCTTCGTCTCAGGGGGAGTCATTTTCGTGTCCTGGTACATCTCCCTAATAAAAACTTT
TGCACCCTTTCAGTCGAAATCGGGACCACTTTTGAGGAGATTAAACGCAGGGTCCAAGCC
ACGGAGAACATGTGTCTGGCCTCGGCCCATATTTTCCACCGCGGTAGGATAATGCCCGAC
CCCAAAACTTTGTTTTGGGCTGGAATTGTATCAGACCGAAAAAACATAGCCATACTGCGT
ATCTATGATGATCTTTAG
>GYA|c23308_g1;orf2 len=285  frame:-1  start:845  end:561  gi|673526803|emb|CDI53149.1| probable Polyubiquitin protein [Melanopsichium pennsylvanicum 4]
CCTTCCAACCGTCCCAGTCCTATCCCAACCCATTTTTGTCTCTCGCCAATCACCGTTTCT
ACAGATCCACACTCCATCCTACTCTTCTGTCTTCCCACTCTTCCAACGATCATGCAAATC
TTTGTTCAAACCGTCCTCGGCGATACAATCACTTTAGATATGCAACCCACCGACGCTGTC
GAGATCCTCAAGGCGAAGGTCGAGGCAAACGCGCACGTGGCTGCAGACCAGCAGCGACTC
ATGTGTGAGGCTCCCGGTATAGCTCTTCAACGTCAGGCTCATTGA
>GYA|c18789_g1;orf1 len=1557  frame:-1  start:1781  end:225  gi|672826618|gb|KFH71508.1| inositol-3-phosphate synthase [Mortierella verticillata NRRL 6337]
TTAGGTAACCTGAGGAAGGGAAAAATGTTTATTGAGAGCTTTAAGGTAGAAAGCCCTAAT
GTGAAGTACACAGAGAGTGAGATTCACTCTGTGTACAACTATGAGACCACAGAGCTTGTT
CATGAGAACAAGAATGGCACCTATCAATGGACTGTCAAGCCCAAATCTGTCAAATACGAG
TTCAAAACTGATACCCATGTCCCCAAACTAGGGGTTATGCTTGTTGGTTGGGGTGGAAAC
AATGGTTCAACCTTGACTGGTGGTGTTATTGCTAATCGGGAAGGAATATCATGGGCAACC
AAAGATAAGGTGCAACAAGCCAACTATTTTGGGTCACTCACCCAGGCATCCACAATCCGA
GTTGGGTCTTTCAATGGAGAGGAGATTTATGCCCCATTCAAGAGCTTACTACCCATGGTG
AACCCAGATGACGTAGTGTTTGGGGGTTGGGACATAAGTGACATGAACTTGGCAGATGCC
ATGGCTAGGGCTAAGGTTTTCGACATTGATCTGCAGAAGCAGCTCAGGCCCTACATGGAA
TCCATGGTCCCACTCCCTGGAATTTTTGACCCTGATTTCATTGCTGCCAATCAAGGGTCA
CGTGCTAACAACGTGATCAAAGGAACTAAGAAAGACCAAGTTCAACAAATCATCAAAGAT
ATGAGGGAGTTTAAGGAGAAAAACAAGGTAGATAAGGTGGTGGTGCTGTGGACAGCTAAC
ACAGAGCGATACAGTAATGTAATAGTTGGGCTAAATGACACAATGGAGAGCCTCTTGGCT
TCTGTGGATAAGAATGAATCTGAAATTTCTCCTTCCACCTTGTATGCCATTGCTTGTGTC
CTTGAAAACATTCCCTTCATTAATGGCAGCCCACAGAACACTTTTGTCCCAGGACTGATT
GATTTGGCCATTAGGGGGAACAGTTTGATTGGTGGAGATGACTTCAAGAGTGGTCAGACC
AAAATGAAGTCTGTGTTGGTTGATTTTCTTGTTGGGGCTGGTATCAAGCCAACATCAATT
GTGAGTTACAATCATTTGGGAAACAATGATGGCATGAATCTGTCTGCCCCTCAAACCTTC
CGATCCAAAGAGATCTCCAAAAGCAACGTTGTGGACGACATGGTCTCCAGCAATGCCATC
CTTTATGAGCCTGGCGAGCATCCTGACCATGTTGTTGTCATCAAGTATGTTCCATATGTG
GGAGATAGCAAGAGGGCAATGGATGAATACACATCAGAGATATTCATGGGTGGGAAGAGC
ACCATAGTGCTTCACAACACTTGTGAGGACTCCTTGTTGGCCGCTCCAATCATCTTGGAC
TTGGTACTTCTTGCCGAGCTTAGCACTCGCATTCAACTCAAAGCTGAAGGAGAGGGCAAA
TTTCACTCATTCCACCCTGTGGCTACCATCCTCAGCTACCTCACCAAGGCTCCTCTTGTA
CCTCCAGGCACACCGGTGGTGAATGCACTGTCAAAGCAGAGGGCAATGCTGGAGAACATA
CTGAGGGCTTGTGTTGGTTTGGCCCCGGAGAACAACATGATTTTGGAGTACAAGTAG
>GYA|c29274_g1;orf1 len=90  frame:-1  start:90  end:1  gi|557997212|gb|EST06705.1| Small GTPase - RAS protein, partial [Pseudozyma brasiliensis GHG001]
GATTACGTGCCTACTGTGTTCGATAACTTTAGCGCAAATGTTGTCGTGGATGGCACTTCA
GTTAACCTCGGCCTCTGGGACACTGCAGGT
>GYA|c29274_g1;orf2 len=222  frame:-2  start:224  end:3  gi|557997212|gb|EST06705.1| Small GTPase - RAS protein, partial [Pseudozyma brasiliensis GHG001]
AGATTTATAAAATGCGTGACAGTTGGAGATGGTGCAGTGGGCAAAACCTGTTTGTTGATC
TCTTACACCAGTAATACTTTCCCCACTGTGAATGTTCGGCATATTGATTCTGTATTGTGT
AAGGTGGTTGCTAGGATTACGTGCCTACTGTGTTCGATAACTTTAGCGCAAATGTTGTCG
TGGATGGCACTTCAGTTAACCTCGGCCTCTGGGACACTGCAG
>GYA|c35314_g1;orf1 len=246  frame:2  start:2  end:247  Probable methyltransferase PMT14 OS=Arabidopsis thaliana GN=At4g18030 PE=2 SV=1
TACCAGAACACGTGCAAACTGGAAGACATCCTTCTGGAGATGGATAGGATCTTGCGGCCA
GAAGGAGCAGTCATGTTCCGTGATGAAGTAGATGTCCTCATCAAGGTGAAGAAGATCGCC
AAAGGCATGCGATGGAATACCAACATGATGGATCATGAGGATGGACCCCTGGTGCCAGAA
AAGATACTAGTTGTTGTCAAACAGTACTGGGTGGGAGGTGGAGACAACAGCACATCTGCA
GACTGA
>GYA|c43516_g1;orf1 len=198  frame:-2  start:207  end:10  gi|682452027|gb|KFZ11197.1| hypothetical protein V502_07696 [Pseudogymnoascus pannorum VKM F-4520 (FW-2644)]
TATTGTCCAATAGAGCTGTTGAAGCAATTTGAAGAAGTTCTTGCCTCCAAAACTGAGGTG
AATAGCTTTGTGAAGATGTTTCCTGGGACTGAACACGGATGGACAGTGAGATATAGTGAT
GAAGATGAAAATGCTGTCAAAAGTGCAGAAGAAGCCCACCAAGACATGTTAGATTGGTTC
ACCAAACATGTCAAGTAG
>GYA|c22279_g1;orf1 len=837  frame:1  start:157  end:993  gi|331214191|ref|XP_003319777.1| rab family protein [Puccinia graminis f. sp. tritici CRL 75-36-700-3]&gt;gi|309298767|gb|EFP75358.1| rab family protein [Puccinia graminis f. sp. tritici CRL 75-36-700-3]
TCACTACTCTCTTACTCGCTCACTATCCTCGCCCATTCTCACAAACTCATTCCCCATCTC
ATCCCCATTCATTCCTGCTCTCAATCCATCATACTCATCTCATTCATCATCATGGACTCT
GCAACCGAACTCGTCGAACCCTATGACCTCCTACTCAAATTCATCATCATCGGCGAATCC
GGCACCGGCAAGTCTTGTCTCCTCCATCACTTTCTCCGCTCTCAGCCTCGCAATCCTTCC
CCACACACAATCGGTGTCGAGTTCGCCTCAAAGGTCATCAGTCTCCCTTCCTCCTCGCCC
TCTCACCGCTCATCCGTCTCTCGGTTGAAGCTCCAGATCTGGGATACCGCTGGTCAGGAA
CGCTTCAGGAGTGTCACCAGAAACTATTATCGGGGCGCCGCCGGTGCCATTCTGGTCTAT
GATATCACAGATCGGTCTAGCTTCAATAGTCTCGCTTCCTGGCTCGCCGATGCTCGCTCG
CTCGCCTCCCCAGACCTCGTCGTCCTCCTCGTCGGAAATAAAGTCGATCTCGAAGAGGAT
CTTCGCCAAGTGGACGAGCTCGAGGCGAGCGCCTGGGCACAGGAACACGACTGTCTCTTT
ACCGAAACCTCCTCTTGGACCGGCGAGGCCGTCTCAACTCCCTTTTTCCTCCTCGCCCGC
TCCATCCTCCTCTCCGTCGAATCCGGCCGGATCGACCCCTCCAGGAACGGAAGCGGAATC
TGCTACGGCGAGCGCGCGCTCAAGAGGGTCACCAGTTGGAGCGGCGGTAGCGGTAGCGCG
GTCGAACTTGGGGGCAGCGCGAGGGGCTTTAAGAAGATCAAGTCAAAGTGCTGCTGA
>GYA|c24202_g1;orf1 len=5334  frame:-3  start:5334  end:1  gi|403158217|ref|XP_003307537.2| hypothetical protein PGTG_00487 [Puccinia graminis f. sp. tritici CRL 75-36-700-3]&gt;gi|375163726|gb|EFP74531.2| hypothetical protein PGTG_00487 [Puccinia graminis f. sp. tritici CRL 75-36-700-3]
ATGCCCACTAAGCACAACAACGACCCACTCCCGCCCCAAAGCCGGACACTCAACTCTTTC
AACCTCAACCATCAGCACCAACCTCCGAGCTCAGCCTCTCGCCATCCCCATCTCATCCAC
CACCACCAGTCAACTCCCTCTCATCACCCTCAATCTACTCTAGCCTCTTATCCTCAACCT
CACCCCCACCCTCATCCCCACCCCCATCCCCACCCCCATCCCTTCAGGCACCCGTCTATC
TCAGCACCTGCAACCTCTCAACCCGCCCTCGTCCAGCCGAACAACAATTCCATCCCTTAT
CCTGAACAACATCACCACCACCCGCTCCCTGCCCGCCATCAGTCTCATCAACTTAATCCC
CACACCCAACCAGCCCAATCCTCCTCTCATGCGTATCCCCTTCATCAATCCCACCACCAC
CACCGCCCGTCACAGTCTCACCAGCCCCAGTCATCAGAAGAACCTCGGAAGGTCGCTGCT
CTCAAACGCAAACCATCCCGTTCTCTGTCCCCCAAACCGGCTTCATCCTCCCATCTCAAA
CACCCCGCCCAGCCCAACCATTCCCATTCCGCCTCGGCCTTTCATCCATCCAATCCTGAC
GACACTCATGATCCTCACGAGCTGAGCACAAACAAACTCAAACCGATTCCTCACTCATTC
GAGAACTCTGACCATGTCTATCGCCACAACAGCCCTCAGTCCTATCAACACGTTCATCAT
TCAGTCCAGCAACCCGCCAGGGCTTCCGCGTATGAATCTCGGGAACCTTCCTTGCCAGCC
TCTCTAGCCGGTCTGCTCTCATCAGACTCCGGTAGCAGGCGGGCCTCAGAAGAACATCAT
ATAGGCTTTGATGGAGCTCATACCAGCTCCGGTGAACCATCCAGTTCAAGTAGGGATCAG
ATCCGAAGCCGGGGTCGCCCATTGGCCAACAAGCCCCCCTCGGGCTCTCAAACCACTAAT
CCCATGAGCCGGCATACCTCCAACCCCCTTCCTCCCGCTCCTACCCTGCGGCCACCCAGT
GCTCAAGATTGGTCAACCCACTCCCACTCTAGTGCTGGGCGCTCTCCCCACATGTCCCGA
TCCTTGGGCTTGCCGACGGCTGACTCTCCCGGTGCTCAAAGTCGCTCCAGTGGAAATCCT
CCTACCCCCATTTCTACTCATCATGCTCAGCTTCCTCCAGATGGCACCACGACTTATGCC
CCTCGTTTCAGGTCGGACAGCTCGATCAACCATGGACCCGAAATCGATTCATTTCGCTCT
CGGCTCTCCACAGCTCAGCAGTCCCAGCAGCATCCATCTCAATCACTCGGCTATCCGTCG
CATCCGTCGCATCCATCCCATCCTCATAATTCTCATCACCATCCCGCTGTCTTCCCTCAG
TCTCATCACCCCGACCGTCGTCCCGAGGCCCACAACCTTCGAAACAGTTTTCCTCAACAG
AATGGCCCCCAATCCAGTCACTCCGTACATGATCGTCCCTCATCGTCCATCCAAGCCTCT
AATCAATCTCATCCTGAACCTCAGCCCCAACGTGTACACTCTCATCACAGCCCGCCCATT
GAAGTCCAATACTTACACAACTTCCATAAGCGTGCTAATGGTCCCCCTGATGCTCTGCCC
CCGCACCTATCGCCTTCACATCCGTCGCATCAGCCTCAGTATCCTCCTCCTCATCCTCCA
ACTCCATCTCAACAGTCTCATCGCAATTCACTGCTGCCCTCATTACCACAGCATCACCGA
CGGCCTCATCCTTCCGACGTGCCGCCCGGTTCGTTTGATCAGCCTCGGCTCTATCATCCC
GAACCTCGACGGATCCCTCCCCCTCCGTCAGAACTACAATTGCAGTCGTCGCCCCGTCCT
CAGCATTCTGATCTGTATTACTCTCAATCGTCGTCTGAGCGACACCCTCAGCCTCCTCCG
CCTTTTGTTCATCCACCATCCCATCAAGCTGGCCAGCGCTCTCCTACGCATCTTCAGTCC
CCTTTGTTGATGCAGCAGCCTGACGACAAGCACTTGGCTTCCCCCCGCCAACTCAATCAT
CGCCCAGATCAGCAGCATTCGCCCGTCCAGCCCTTCGCTCGGGCTCGCAACTCATATTCA
GGTGAAATGAACGCTAATCATGAAGCTCCCTCACAAGCCAGTCGAATTTCTCGATTGCAT
TCTTTGTACACGCATGCCGAGATTCCCAGATATCATCACCCACCACGGCTATCTATTCAT
GAGGACTCAAGCCCAAGGGCGCGCGAAATTTATCTTCAGGAATCAGCTCAATCCCAGCTG
AGAGAAGAGCACTCGGCTCGGGCGACGCAGCATATGTCAGAACATCTCAGCGGACCTCAG
CATCCAAGGTACCCCTCTCGTGACCATTTGATCGGCTCACTGCACTCTCAGTCCCCTCCT
CCACCTCAGGCTTCAATTCAAAGACAGCAGTTGCAGAAACATTATCAGCAACAGCAAGAA
TCTTACCGAAGGCAGTCCGAAGTTGTCCAGACAGAACGCTTTGCTTTTCCAGTCGTTCAC
TCAACCCCTGGCCCAGAGTCATCAAGTTGTGATGCATCTTCAAGTCAGCCAGGCTTTCGA
AATCCAGAACAAGTCCAACAAAGCAGCTCACTCTCTAGATCTCGTCACGAAGCACTCTTA
CAAATTCAGCGGGAAACGATTCATCAACAACAAGAACTACACAATCAGTATCTGGTGCGG
CAGGAGGAAGCCGATCGACGGCGGTCTTTGCAACAGGGCGAGCCAAGTGCCTCACCAAGG
CAAAACCCTCGGAGGCCCGAAGAGAATTCCGAAAAGCATGGCATACCTGCTCAGCAAGTC
TTGACAGAACATCGGGATGGAGACACATGGCCAAGAAAGCATGCATCCGTCCATCCCGCT
CCTGCCCCGTCGAAACATCTCGAAGTCTCACGCCCTCCGTCATGCTCGAATGTTGATCGC
AGCGCCGTCAATGGAAACTCCACTCAGCTCAGACAGCCAGTAGCCAGCCAGGCATCGCTT
GAACAACCCCAACAGGCGACTCATGATCTACCAAGCACCGAGTCTGGGACTGACCGTATC
CTCGATCCACGCCCTCAGTCATCGGAACTGAAAACCCAAACCCATCAGGAGAGCCCTCGA
TCCCTTGTTTTGTCAGAGTTCAATGCAAACGATTCGACTATGGAGCCTCTCGACCCTACC
CACCCACCAGAGTTGCGGCCGGCCGTTGATGATCAGACAATGAAGGTCAACATGGATCGT
CCAACTACTCGGGACCCATCCTGCGTTGAAGATGAGGCAGCTGATGAGGTGACGGATGAT
GGTGTGATTAGATGCATCTGTTCGGTAACTACTGATGATGGATTTACCATCCAATGCGAG
ATCTGCGAAGTCTGGCAGCACGCTGTTTGCGTTAGCGTGCCGATTGATGAGGTACCAGAA
CATTACTTTTGCGACAGATGTGATCCTTGTCCCGAACGCAGGAAGCAGCTGAAAGAGATG
GCCCCACAAGCTGAAGCGATACAGCAAGATCGACTTAAGCGAGAAGCTGAAGTACGTCTT
TACGATCAGCCATCTGACGACCTCCCGCCCAGTCTCGCTCAAGCCTCGCCCCGTTCACGA
ACTCATGCCCGATCAGAAGAGCAAGATGATGTCTTATTGGATTCACCTGCCCTGAGTGCT
CCCATGAGTAGAGTGAGCAGTGGCACATTCGGGAACGAACCGTCCCGCACCGCAACAGTA
GGGCAAAGCCCATTGATTGGCAACTCCAAAGGTAACTCCAAGGATGCTTGTACTCGTCCC
TCACACCCTACCAACCGTGCTCCCATGCGTCCGTCGCACAACTGGGACTCCATCTTTTCC
CCTGCAACAAATTTTACTGATCATCATCCGATTCCAGTGCAGCACGCCATGTTCGCAGAC
AATGGGCTAGGTCTCTCGGGCTTACAAGACGGTCCGGCTACCATTGGATCCACTCGCGCC
GATGATCCGCTGCTCACGCCCAAAGACGCCCCTGCCCGGAAGGCTGGACGGAAAAATACC
AAGTCCACTCAGCCCAAGCAGAATTCCAAACAGGCTGCGGATCCCTCCGTCCCGACTGCC
AATACCGTATTCGATCCAGACAGTTCGCTCTCGGTGTTACATGGCCAGAACGCTGCAGAT
GCTGATGAAAGGTATGAAGCATGGCGCTACGAGTACACGCCTACCCACAAGGATCTGTAC
ATGGACCCATCTGTTAAAGCACTTGTCCAGCAGCTAACAACTCAGTATATGAAGCTTCGA
GCCCTGTGTACGGAGGAAACCCCTGGCGGCTCAGACACCGACCAACTTGTTGGTGAATCG
GACTGCCTCCAGGAGAAGCGGCCTGTAAGCTTACCCAAATCCGCCGCCTTTGCACCCGAT
CACACCAAATCGCCCGGTCTCGCTCTCCTCAACCAGACTTCTCCCCAAGTCAATCACACC
GACCCGAGTCCGAAACCGTCACGTCCATTGCCCCACACCTACGGAAAGACGAGTTTCTTC
CCGGTCATCATGTCTGAGATTCCGTCCCCTCTCAAGCTGACCATCAAGGCCATCTCGCCC
TCGTCAATCAACTTTGTACCCTCTCTCAATACCAACCCGTTCTGTCCTACCTTCTCCAAC
TCGGTCACCAGCTCCACCACATCCTCTCTTCCCCGTCTGATTGCGCATGGCGTGTTCAGC
GCTCAGCCGATTTCCCGCGGAAGTTACATTGCGAGTCTCAAGGGCTCGATCACTTCGTAT
AGCAAGTACACCCGAGACGTGTTCAACCAGTACGGCACGCTGGGGTGCAACAAGCCATAC
GTGAAGTTTTTCAAGTCGACCCGACTGGCGAAGACAATGTCGGATGGCGTTGAGTTTGGG
CAGATTGACGACGGACTGGTGATTGATAGTCGACAGTATGGGAACGAGATGAGGTTCATC
AGGAACGGGTGCCATCCGAATGCGTTTATCAATGTCATCATCACGCCCCACCAGGGCTCT
CGGATGATTGGGGCGGAATGTTCAGAGGAAGAGTGTTTCAATTTGTGCAATCATGGGCCC
ATTAGACCGGATTCATCTGACGTCACTCCGTCTGAGAAAAACGTGGTACAGGCCAGGAAT
GTAAAGTACTTCAAGGGCCAACCCTGGACGACAATTGACGCGCTCATGGACCGGGACCTC
CATTTACCGTGGGATATTTCATTTGGGGTGTTTGCAGCAAGTGACATTTCTCGACGAGAA
GAGATCATCTTGCCTTGGGAATGGGACGACCAACACTCGGTCCACCTCTTGCCTCGTCTG
TTGAGCCACTCGAATGCGTTTGAGACGCATCAGCAGCAGCAGCAACAACAACAA
>GYA|c24251_g1;orf1 len=297  frame:2  start:2  end:298  gi|820660483|emb|CDZ98567.1| 40s ribosomal protein s28 [Xanthophyllomyces dendrorhous]
CCCTTTGCCAGTCCAGCGCAACCCTACAGAACCCTCTGCAGTCCATCTCACAATCCCACT
CGAACGACCCTTTCGAACTTCATCATGGACTCGTCCTCAAACAAGACCCACTGCAAGCTT
GCCCGAGTTGTCCGCGTGCTCGGCCGAACTGGCTCCCGAGGAAGCGTGACCCAAGTCCGT
GTTGAGTTCATGGACGATAGCTCGCGCTCGATCATCCGTAACGTGAAGGGATGCGTTCGT
CAGAGCGACATTCTTGCACTCCTCGAGTCTGAGCGTGAAGCCCGCCGTCTCCGATGA
>GYA|c43628_g1;orf1 len=216  frame:-3  start:216  end:1  Zinc finger CCCH domain-containing protein 18 OS=Arabidopsis thaliana GN=At2g05160 PE=2 SV=1
GCTGAAGATGTTTCGAAATACATGGAGTTCAATGGTGAGAGATGTGATCATGGAGGAATT
GTTTCTGGTTCTCGGCAGATTTATCTTACTTTCCCGGCTGAGAGCACCTTTACCGAGCAA
GATGTTGCTGACTATTTCAACAAATTTGGACCTGTTCAAGACGTGAGGATTCCTTGCCAA
CAGAAGAGGATGTTTGGGTTTGTGACCTTTGTTTTT
>GYA|c18924_g1;orf1 len=768  frame:-1  start:769  end:2  gi|634349824|gb|KDE05117.1| hypothetical protein MVLG_04460 [Microbotryum violaceum p1A1 Lamole]
CTGAGGAAAGAAATCGGGCAACCCTCGAAGCAGCTCAAGCCAGCTGCCATGCTTCACTCC
ACCAATCCCAATCCCAATCCCAATTCTCTCCCCTCCCCGCCGCCAATCCAACACTCCCAC
TCCGAGGCCATCAGTCATCCCGCGATCCCTCTCATTCTCCATCAGGCCTTCTCCCCAAAC
TCGGCTGCCATCCTCGCTCCCGTCACCCAGCTCGATCAGCACACCCACGACTACCAGCCC
TCGTACCGGAGCGTTGATGAGTGGGCGATCCAGGTGGCCCAGCAAACTGCACTCGATCAA
CATGCCACGCTCTACATTGCCAACCTGCTCAAGCAATGGGCCCTCCACTCCCAGGACAGC
CAGCTCGAACAACACGTCCGGGAGTCCCAGGCAAACGCCGTCCTGCTCGCCGCAAAGGCC
GAGGCAGTCGTCCAGACGGCCCACTCCAATGGCGGCCAGCTGGCTCCGATCACGCAGACC
AACTTCAACTCGCCCGATTTTTTTCCAGACCTGACTCCGTACGCGAACACGTACAAGAAC
CAGCTGGCTACCATTGCCTCGGGTTATTATACAAGGCTCCACAGGCAGGCAATCAACAAA
CTGAACCAGAACCCAATCTGTCCTGAGCACCAAAACATACCGCAGAATCTGAATAGCAAT
CTGACTCTGACCCAACTCCAAACCAAGAGCCAGGAGGACCAAGAGCCTAATCAAACTCTC
CATCAAAACCAGCCTCAGAATCAGCACCATCCCCAGAACCAGAACCAG
>GYA|c39038_g1;orf1 len=207  frame:-1  start:208  end:2  gi|452000106|gb|EMD92568.1| hypothetical protein COCHEDRAFT_85422 [Bipolaris maydis C5]
CGCCTGCGTCGTGCAGGTTTCAATACCGTCATGCTTGATGGAAGCATGACGCCTGCCCAG
CGACAGAAGAGTATCGACCACTTCATGACCAATCCGGATGTCGAGGTCTTCCTTGTGTCG
CTCAAGGCAGGCGGTGTGGCGCTCAATCTGACGGAGGCGTCGAGGGTGTTCATCGTTGAT
CCATGGTGGAACCCTGCTGCTGAATGG
>GYA|c33774_g1;orf1 len=207  frame:-3  start:209  end:3  gi|401838285|gb|EJT41987.1| RRM3-like protein [Saccharomyces kudriavzevii IFO 1802]
GGTATAGGAATCGGGACCAAAACTATCGACCAATTGGTGAAAAGAATACTGTCGCAAAAG
GATCTATTGGCGGCGTGGAGGTATACAAAAGTTTTGATCATCGATGAAATTTCTATGATC
GATGGTAATCTATTGGATAAATTAGAGCAAATTGCGAGGAGAATTCGTAAAAACGACGAT
CCCTTTGGTGGGATTCAGTTGGTCTTG
>GYA|c27248_g1;orf1 len=3594  frame:3  start:123  end:3716  gi|331217235|ref|XP_003321296.1| hypothetical protein PGTG_02338 [Puccinia graminis f. sp. tritici CRL 75-36-700-3]&gt;gi|309300286|gb|EFP76877.1| hypothetical protein PGTG_02338 [Puccinia graminis f. sp. tritici CRL 75-36-700-3]
AAGGGGACCTCACCCCCACAAGAAAAAGGCACGATGACAGTTATGGCCACATCCCTACAA
AATTCCGAGACTGACAAAAAAGCCTTGGCGATGTCGGAGGGCACTACTTTTCAACCAGCG
AAGGTCGCGCGAAGCTCGATTACCAATGAAGGAAAGTACGATGATTTGATGGGCTACTAT
CTTCCCAGCTCAGGCTTCAAGTTTCGCCAACAAGTTTCGTCACTATTAGGATCCCTCAGC
CAGCCGTACAGAAAGAATGAGAATTTCGAAAGTTTCTTGACAGTCTTGAAGGACCATTTA
ATCGGATTACCGTCAACTGAACTTGTTCCATTAGAGACTTCTCGTCAACGACTGTCGAAG
AAAGGCATCAGAATTCCGCTTAGTGACCCGATCGATCCGGTGCAATGGAAGTTCGGCTTT
ATTCCTCCTACGGATGTTGTCGTTGTCGGTAGTTGGTCGTTAAAAAATGGAATTAAATCG
GCGAAAGGGAAAAACAAACATGTGGTCATTGATTTGCTTGCACAGATGCCATTGGGCGTT
TTCCAGGAAAAAGACTATCTATCGAATCGATATTTTCACAAGCGCGCCCACTATCTGGCT
CACATCGCAGCATCCTTTTCCAAGCCTTCATTTTCAACCAATTACAACTTTCACTACTCG
TATTTGGCCGGAGACTCATTCAAACCCATCATTGAAATCAGCCCTAAAGATGAAGCCCAG
TGTACATCTTTCAAATGGACAGCGCGGATCATGCTTTCTTATCCACAGTCGACATTTCCA
CTCATCAAACTTTCACCTTTTAAAGCAAACTTGAAGCCCGCCTTGAAACCGTCCTCTGAG
TACAACCAATCAATTCTGATCGATTCCACTGAACTCAATCTCCGACATCTGATGTTCTTC
ACTCAAGTTTCCGAGAAATATCCTGCATTCACTCAGGCGTGTCAATTATTGAAAGCCTGG
GCCAAGCAAAAAGTATTTTATCGCAGTTCTACAACTCCAACCGAGTGTTCGAGATTAGTT
GGCTTTGAGCATTTCGGGTGGTTAGCCAACTTTCTTGTGGCACATGTTCTTCTTGGTGGG
GGGCGGGAGTTGGGTAAAAAAGGCGTTTTGGGACCATCAATCTTGCAATCTGATCCTGCT
GCTCTTTGGAGACACGTGATTGACTGGTTAGCTAAGTGGGATCCCCAGTCAATCATTGGC
ATGAAAGTCATCGAGGGCTGTGAGCCGTTTCCCGATGAAGAATTCCGCTCATTTGGTTCG
GCGCTGATTGACCCAACTGGCATGATCAACCTGATTTCAGGAATTCCTCTTGGCACACTT
AAATTGCTTTGTTCTTCTGCAGCTCGCACTGCTTTACTATTGAAAAGCAATTATGATGTG
TTCGATGCACTGTTTTTGCGAAAGCCATCGTATTCATTTGCTTCTAGTTTTGACTACCAC
TTTATCATCAGGATTTCGGCCCAAGATGTTGAGAGATTATGTAAGGAACATGAAAGAAAG
ACGCTAGGAATTGCCCTTCAGGTTCTCTCGGATCATCTCCAACAAGCTTTAGGAAATCGG
GTTATAGGTTTCGCCTTACTTCGGCCTCCAAGCTCTGAACCCATCGAAACAAACTCAGCG
GTTTCCAATACACCGCCTGTCGTTCAACTAGGACTCAAGTTGAACCCAACACATGCTTTC
GATCTGGTCACGTACGGACCTTCGCCCGAAATATCTACCCAGGAGGTTGAAGACTTTCGC
TTTTTCTGGGGTGCACGGTCTGATCTGCGACGGTTCCAAGATGGATCAATCAAAGAGTGT
GTGAATTGGCCAGTCAGCAATCCACTTGAACGGCTCAAGATCATCAAACAAATCGTTCGC
TGGTTACTGATCGACAAAATTGGATTCGCTAATCAAGATGAGACCGTGTGGGATTTCATC
GGCGGCCTGGATCCATTCATCCTTGAGAATCCAAACCAAGTTGCGAAGATTTACGACAAG
GATCCAAAAGAGCTAGGTTTCACAAATGTGATGAAGACTTTTAATGAGTTTGTCAAGCAG
TTGAAGGCGCTGAACGAGAATGATTTTTTGCCGCTTGCCATCACATCAGTCCAACCCGTT
TCGGAATACCTACGGTATTCTTCCGTTTTTATCCCTGGTCCTCGTAGGCTCAAGGACTTT
CGTCATCAGTCCGGAGCAACGAAGTATCTGCCGAGTTTTTGTTGTCAACTGAAATTTGCC
AGCTCTGGGAAATGGCCAGAAAGTCTAGAGGCGATCCAAAAGATCAAAGCTGCGTTGCTG
AACAAGATCTCCGAAGGCTTAAGGCAAAACCGACAAACAATCAAATCTGAGCTGGTATTT
GATTACAAGGCACTTCCGATGACTCAAAACGTGGCATTGAACGTGCTTCATTGTTCTGGA
TATGCTTTCAAGCTTGTAATTTGCTACGAGCGGGAAGAGATGCTCTTGGAGGCGGCCTGC
AGCCGAGACAGTCAGACGCGAGAGGAGCCTGAGTGCGAGGTTTCTTGGGCCCTCGAGGGA
GTGAATATCTACCGGAAAATGTTTGTTGCAGCACGGAAACACCATGATGCCATCACTGCC
TTACAAACCAGATTTCCTTCATTCACATACACTGTTCGACTTATCAAACGATGGTTTAGC
TCACACATGATGCTTTCGACTCATATCTCGATTGAATTGGTGGAATTATTGGCTTCGGCA
GTATACCTTCTGTCTGGAGATGAGCTACCTCCTACGACTGGGTCGGCTGGATTTATCTGC
TTTTTAAAGTTCATGAAACGTTGGAATTGGAGATCAGAACCGATCTTAATCCCCCTCGAG
ACTTCCGTCGGGTTGGACTCCAATGTTTTGGCGCATTTTCCGGATGAGTCGGTTCGGTCA
TCGATTGAGTTCTTTGATGGGATGAGGAAGAAAGATCCAGGGTTCCATCAACACACGTAC
TTTGTCGCGACTGAGTACAATTTGGAAGGTTCAGAATGGATGCTTGGTCAATCTGGACAC
GAGCAAAAGTTTGGCCATCAGCAACTCAGACCAAGTCGAGTGATTGCAGACCGGATCCAA
ATCTTGGCGAGCGCTTCTTTGGACGTACTGGAGGCATCAATCGAACAGGGCCTGGTAGGA
TTGAATCCTAAGATGGTGTTCAAAAGCCCATTGAAGGAATACGATTTCCATTTGGTGTTG
GACTTGTCGATTCATACCCGTCTTCATCAGTCGTTGGATTCGGTCAAAGGTTTCGATGCA
TCTCCTGCTGCTGCTGAAATTGGCGTTGTTCCAGATGGGAGTGGGCTGGAGATCGATGAT
GATCCGGTATTAGAGTTTGTGAAAGAATTACAGTGGCTATATGGAGACACGATTGAATTC
TTCTATGACCAATTTGGAGGTCCAATCGTTGCAGGAATATTCAACTTACCACTCATAAGC
CAGCCAAAACCGATGAAAATCCACCAACACGACTATCTTAGCAAACCAACTGGCCTCATG
GCTGGTGGCAGGAGGAAGGTTGTCATGGATGGAGAGGGCTGTTTGGAGGAGATTGTCCGG
GCGGTCGGGAGAGGGGTTGTCTGTAAGGTGCTGAAAAAAGGAACAGATTATTGA
>GYA|c21034_g1;orf1 len=414  frame:3  start:168  end:581  gi|331231000|ref|XP_003328164.1| 40S ribosomal protein S22 [Puccinia graminis f. sp. tritici CRL 75-36-700-3]&gt;gi|331231026|ref|XP_003328177.1| 40S ribosomal protein S22 [Puccinia graminis f. sp. tritici CRL 75-36-700-3]&gt;gi|309307154|gb|EFP83745.1| 40S ribosomal protein S22 [Puccinia graminis f. sp. tritici CRL 75-36-700-3]&gt;gi|309307167|gb|EFP83758.1| 40S ribosomal protein S22 [Puccinia graminis f. sp. tritici CRL 75-36-700-3]
TCCATCCACTCATCCTCAGTCGAAATGCGCGTCTCGGTTCTTAACGACTGCTTGAACAAC
ATCCTCAATGCCGAACGGCGGGGAAAGCGGCAGGTTCTGATCCGACCCAGCTCAAAGGTC
ATCATCCGATTCTTGACGGTCATGCAGAAGCATGGCTACATCGATGAATTCGAATACATT
GACGACCATCGAGCTGGCAAGATTGTGGTCCAATTGAACGGCCGAATCAACAAGTGCGGT
GTCGTCTCGCCTCGGTTCAACGTCCCTCTCGATCAGGTCGAGAACTGGGTCAACAGGCTT
ATGCCCTCCCGATCCTTCGGGATCATCATCCTGACAACGTCTGCTGGAATCATGGACCAC
GATGAGGCTCGTCGAAAGCATGTCGCTGGCAAGATCCTCGGATACGTTTTCTAG
>GYA|c24104_g1;orf1 len=1386  frame:-2  start:1864  end:479  gi|403158749|ref|XP_003890718.1| STE protein kinase [Puccinia graminis f. sp. tritici CRL 75-36-700-3]&gt;gi|375166441|gb|EHS63163.1| STE protein kinase [Puccinia graminis f. sp. tritici CRL 75-36-700-3]
CCCTCATCCTCCCTCCCGCCCCCGGACACGGCCCCTTCCCGTCCCCCCTCCAAGCGTCCC
CCCCTCACCATTGCCTCGCTCTCTGCCCCCTCGATAAACCGTCCCCGCAACCTCTCCCTC
AGCTCCCAGCCCGCCGGCTCTCCCGCATCCCCCTACCCCGGACCTGGCGTCTACCCCCCC
TCGGACATCGACCCTGACGCCGAAGACGGCGGAAGGCTCTCGGACCCAAAGAAAATGATT
GACGACATCATCAACGTCATGAACGGCCTCACCGCTCCCCCTGGCACTGACCACATCCCC
GGCTCCCGCAGCCGCTCCGGCTCAAGCACCTCGCTCAAGCCGCCCCCCCGGAAGCTCCCC
GACCAGCCCCGCTCCCTCGCCGCTCCCACACTCGACGACCAGGACGAGCGGGAGTCCTCG
GATAGCACCGGCTCCCAGGAACACGAACAACCCGAATCAGACGACACGTTCGAAAACGAA
TTTGAACCAAACGACCTCGAAATCCTCGACTCCCTCGGCGAAGGTGCTGGCGGTGAGGTC
AAGAAGGTCTTGCATAGACCTTCGGGACTCTATATGGCTAAAAAAACCATTCCAACTTCT
CCAAATCCATCTGTTCATCGGCAAATCCTAAGAGAATTAAAGTTTAATCGGGAACTAGCA
AATGGTGAATCACCATCGATTGTCAAGTATTATGGAGCGTTTCTTGAAGAGAACGATACC
CAAATTGCGATCCTAATGGAATACTGCGAAGGCGGTTCGCTCGATGCAATCTACAAGCGG
ATAAAGTATCGTAAAGGACGGATTGGAGAAAAGATCCTCGGCAAGGTGGCCGAGGCGGTC
TTGAGCGGGCTGGCCTATCTGCACAACTTGAAGATCATCCATAGGGACATCAAGCCCAGC
AATATCCTCGTCAGTAGGGACGGAAAAATCAAGCTGTGCGATCTGGGCGTCAGTGGGGAG
CTGATTGGGAGTCTGGCTGGAACGTTTACGGGGACGTCGGCGTACATGGCTCCAGAACGA
ATCCGGGGTGAACAATACTCGATCACATCAGACGTCTGGTCACTCGGCCTGACGCTACTA
GAACTGGCGCTCAACAGGTTCCCACTCGTGCCACCCTCTGAAGAGCGGGCGGGATGTCCA
GCCCAACAGCTCCATCCGTTTGAATTACTTCAAACAGTGGTCACGTTTGAGATGCCGAGG
ATGGATCTCGAAGAGGGGGTGGTTTGGACTAAGAGCTTACAACATTTCTTGGGAACTTGT
TTGGATAAGAACCCAAACCAAAGACCAGGACCTAAAACATTACTTGATCATCATCCTTGG
ATCAATAAATCTAAATGTTGGAATCCAGATATCTGTGGATGGTTGGAAAAAGTTTGGGAG
TGGTAG
>GYA|c13630_g1;orf1 len=372  frame:1  start:208  end:579  gi|403165867|ref|XP_003890028.1| hypothetical protein PGTG_21316 [Puccinia graminis f. sp. tritici CRL 75-36-700-3]&gt;gi|375165944|gb|EHS63024.1| hypothetical protein PGTG_21316 [Puccinia graminis f. sp. tritici CRL 75-36-700-3]
ACCGCCCAACAAAGACGAAAGCCCGACAATCATACTCCCACCCGCAGCTGGCCCCGCATA
GAACCAAGTACTAGTCAACGACCACATCTCACCGTCCGGACTCAAGACTCGCCGATGTTC
TCTACGCCACTCTCACCGGATGGCCATCCAGACGGCCGACTGTTGTCCGAGACCAAAGCC
GCTCGTCTCAGGCACATGCCCTCCTCGAGCGGCAAATCAGGCCCGTCAGATTCGGATATC
TTACCGCCCCCTCCAGAATGGAAGCTTGCGAGGTTCTTCACTGGAGGATACTCCAAAACA
CGACAAATCCCGCTCAAGGGCAAACGTATGGTCTGGGCTGTTAACATCATAGCCGGAATC
GCTATCATGTTT
>GYA|c25490_g1;orf1 len=1878  frame:-3  start:2429  end:552  gi|403165390|ref|XP_003325404.2| hypothetical protein PGTG_07237 [Puccinia graminis f. sp. tritici CRL 75-36-700-3]&gt;gi|375165705|gb|EFP80985.2| hypothetical protein PGTG_07237 [Puccinia graminis f. sp. tritici CRL 75-36-700-3]
CCAACAACGACGACGGGACCTTCTCCCCGCAAACCCCGGGACCGCTCTTTTATGTGCACA
GTCATGGCCTTGTCTCAATCACAAACCAGCGGAATCAGCCCTCAAAGCCAGACTAGCTCC
CGTCCAACATGTCCAAGGTGCGGCTCAAGACGATGGCGAAGGGATCCCAATCGTGGTGTG
GTCGTTTGTCCTGAAGGCCATGTCCTCGAGGGCTACATTCGCGAAAGTGCAGAACAAACT
GAAGCCACCCAGCATGCTACACGGAAACGTCGGTTTCACAAAAGTCCTAGCCAGCGCAAG
ACCTACACGCTCAAAGCTGCCTACTACGGTAAACAGGCTCGCATCACGCTGTTACAAGCA
TTGACCCTCTTACTGAGGAGGCAAATCGAGGCTTTGATCCAGATCATCAATGCTCCAGTT
GAGCTTGAGGAAACAGCTCGGTCTTTGTGGCAAGCTTACCTTTCCACCCTCTCTCTGGAT
GCAGATTCGCCAACCCAGAGCAGGGCCTCATCCCCGGCAACAAGTTCCCACTGTGGAGTC
GATTCACTTTCAGGCTACTCATCTGATGAGTCAAACCGGTCGAACAGTCATTTGGGCAGC
CGATTTCGCTCCAGTAGTCTTCCCAGCCCCTCAAACGAAGACAAGGAATTGACCCCCGAA
GCACTGAGAGCAATGACGGAAGACAATTTAAGTTCTTCGGATGAATCGGCTTCGGCGTCA
TCTGCATCCGATTCAGACGTCTTGCAAGATGAATTAGAGGAAATCTCAAAAGCACCGAGA
GTCGGTCGATCCATAGCAGATATTCGAGCCTATCCACGGATGGAACTCACGATTTGTACT
CTATATTTAGCTTGCTTACAACTTAGACTCCCAATCACCTTGCAAGACATGATCATTATG
ATAACCACCAAACAACTCCCCTACATTGGCTTTTCTGAGACTATCCCTGGGCATGTTAAA
GGCTTGATGAACACGACTGTTCTCGGCATACTTGGGAAAGAGATCCCGCCTACGCTGTTC
TCCCAGAAGCATGCTGTGGGACTGTTCTACTTTTGCCAATACCTAACCAGCGTTCTTCAG
GAGGTCCATCCGCCCATCTTAGTGCTCGAAAGTACATGCCCAAACCTAGCCCTTCTTGTG
GCACGTTTTTCTGGGATTTTGCTTTTCCCTACCTCGCTACAAGCACTTTCTTTGCATCTT
GTTCAGCAGTTGGGACCACCTTGCCTGACCTTCCTGAATGCCTCTTCCTCTCGAAAGGCG
GGTCGACCCCGTGTGTCAGATCCAAGGCTTATGTGTCCTCCTGAGTGGAGCGTGATGGCT
ACTCTTTTCGCCACTGCTCAGCATGCACTAGCACATCAGAAACAGAGTTCTGTGAGTGAA
GATATGGAAGACAACTTGTTGCAATGGGTAAGGAAAACGTTGCCAGAGCCGACAATCTGG
TTGGCCGCTTTGAAACGCTCGATACACCTGGACCACAGTCGCAACACTCAGAAGCTCTGG
GAGAAAGACATTGTGAGCATGACGGGTGCTGAGATAGATGAATACATTGATTTTGCCGAG
AATTTCCTGTTGAAAGATGCACCAGAGCCACAAGATCCTCCACTCCAAAATCGCCTCTTT
CCGCGTGTTCCAGTAGAAGAACATCAAGGGTCCCAACCAATCCAGGAGAATGTGGTTGAA
AACCATGAGTTCACACTTGATGACTCGGCAATTGCGGTGGATGAACAAAGAAATGCAGGA
GCGGCGTTGCCACAGCTAATTTCAACCTTGCGGATGCGAGCATCAAATGTAGTAGGAGCA
AAAGAAGAACAACTGATGAAGCTTGTTTGGCAAATCAACCGGAAGTTTGAAGTTGTGCTT
CAACACACAAAGGCATAA
>GYA|c15626_g2;orf1 len=420  frame:3  start:3  end:422  gi|403170892|ref|XP_003330161.2| hypothetical protein PGTG_11071 [Puccinia graminis f. sp. tritici CRL 75-36-700-3]&gt;gi|375168935|gb|EFP85742.2| hypothetical protein PGTG_11071 [Puccinia graminis f. sp. tritici CRL 75-36-700-3]
AATTGCGCTTTGGCTGGGCCGGGGACGCTGAGCAAACTCTCCAGGCTTCACAAGCAGACG
TATCTAATGGCACGTCCGCTCCTCACCAGCTCGGTGGATCTCACCACAGTCGAATCTAGC
GAAAGAAGACTTGAGCTTTTCATTCACCGCTTTGCACCTGTCCACCGCAATACCCTTACC
TGGCTCGCGATTCCTTTGAGCCGGTCGCAAATGATGAGCTATCACTCGATCGAAGATCCT
CTAGACGAGCTCTTCGCCGATATAATTTCCCTTCTTCCATACCTCAGCACTTTGAAGCTG
AGCATTCCGACCGGTTCCGCCGAAGATTCGCTCGACCAGGGAGACTTTTCTCTTACACTT
GCAGCGACCCAACGTTTGAATCATCTTAAATCACTGGGCATCTCCGGTACACACCCTTGT
>GYA|c39608_g1;orf1 len=222  frame:1  start:1  end:222  Putative cuticle collagen 90 OS=Caenorhabditis elegans GN=col-90 PE=3 SV=1
TCTCCAACAGGAGAATCTGCCAATCCAGTGCCATCCCTCCTCCGTAACAAGAGATTTGTG
TACCCAGGAATGTGCAATTGCGACAGCAACTCTCAAGGATGCCCAGCAGGAGCACCAGGA
CCACCAGGAAACCCAGGAAAGCGTGGAGACGAAGGACATCCAGGAGATGAAGGAAGACGT
GGAGCCAGTGGTATCTCTCTTGCAACCACTCACGATATTCCA
>GYA|c41054_g1;orf1 len=174  frame:2  start:2  end:175  gi|748527006|ref|XP_011127363.1| hypothetical protein AOL_s00210g259 [Arthrobotrys oligospora ATCC 24927]&gt;gi|345560981|gb|EGX44098.1| hypothetical protein AOL_s00210g259 [Arthrobotrys oligospora ATCC 24927]
AGAAACGAAGACAGCAGTTTTGGGATGGTGAGGACTGAGATTGTGTGTTCTAATTGTGGG
GGACACTTGGGACATGTGTTTAAGGGAGAGGGGTATTCTACGCCAACAGATGAGAGGCAT
TGTGTCAACAGTGTCAGTTTGAAGTTGGAGAAAGAGAAAGAGGAAAGCAAATAA
>GYA|c20760_g1;orf1 len=2568  frame:3  start:195  end:2762  gi|331226940|ref|XP_003326139.1| elongation factor 2 [Puccinia graminis f. sp. tritici CRL 75-36-700-3]&gt;gi|309305129|gb|EFP81720.1| elongation factor 2 [Puccinia graminis f. sp. tritici CRL 75-36-700-3]
TTGTCCCATCTTGCTTCCCCCTCTCAGACATATTTCAAAATGGTGAATTTCACTGTTGAC
CAAGTCCGTGGACTTATGGACAAGCGGGCCAATGTCCGTAACATGTCCGTTATCGCTCAT
GTCGATCACGGGAAATCCACCTTGACCGATTCGCTTTTGTCGAAAGCCGGTATCATTGCT
AGCTCCCGTGCCGGAGAAGCTCGTGCGACTGATACTCGTGCCGATGAGCAAGAACGTGGG
ATCACCATCAAGTCCACCGCCATCTCCATGTTCTTTGAACTTGAGAAGGATGACTTGGCT
GACATCAAACAAGCCACCGATGGTACCGAGTTTCTAATCAACCTAATCGACTCCCCTGGA
CACGTCGATTTCTCTTCTGAGGTCACGGCTGCTCTACGTGTCACCGACGGTGCCTTGGTC
GTCGTCGATTGCGTCGAGGGTGTCTGTGTACAGACAGAGACCGTGCTCCGTCAAGCTCTG
ACGGAGCGCATCAAGCCTGTTGTGATCATCAACAAGGTTGACCGGGCTCTGTTGGAACTG
CAGGTCTCCAAGGAAGACCTTTATCAATCATTCTGCCGGACAGTCGAAAGTGTGAATGTA
ATCATTGCCACATATAATGACAAAGCATTGGGTGATGTCCAAGTTTACCCTGAGAAGGGG
ACTGTCGCTTTTGGTTCTGGTCTTCACGGCTGGGCTTTCTCCCTCCGCAATTTCGCCAAG
CGTTACTCGAAGAAGTTTGGTGTTGACGCCGAGAAGATGATGGCTCGTCTCTGGGGAGAC
AACTACTTTAACCCTAAAACAAAAAAGTGGGTCAAGACCGCAGTCGATGCTGACGGAAAA
CCCCTCGAGCGAGCATTCAACATGTTTGTGCTTGATCCGATCTTCAAGATCTTTGACTCT
GTCATGAACTTCAAAAAGGACCAAGCCATGGCCATGATTGAGAAACTCGAGGTCAAGCTG
ACCTCGGACGAAAAGGATGCCGAAGGAAAAGCGCTCCTCAAGATCATCATGCGAAAATTC
CTTCCTGCCGGTGACTCATTGTTGGAGATGATCTGTATCAATCTTCCTTCTCCGATCACG
GCCCAGAAATACCGTGTCGAAACTCTCTATGAAGGTCCTATGGATGATGTAGCTGCTCTA
GGAATCCGTGACTGTGACCCGCAGGCACCCTTGATGTTGTACGTGTCAAAAATGGTGCCG
ACTTCCGACAAGGGTCGTTTCTATGCTTTCGGACGTGTCTTTTCTGGTACTGTCAAAGCT
GGCCCCAAGATCCGAATTCAGGGTCCAAACTACACCCCTGGCAAGAAAGAAGATTTGTTC
ATCAAGTCTATCCAACGGACTGTCTTGATGATGGGTGGTCGTGTTGAAGCCATCGAAGAT
TGCCCAGCTGGTAACATTATCGGCTTGGTTGGTGTCGATCAATTCTTGTTGAAGTCGGGA
ACCCTTACTACCTGTGACACCGCCCACAACATGAAGGTCATGAAATTCTCTGTATCTCCG
GTCGTCCAAGTTGCCGTCGAAGTGAAAAATGCCAACGATCTCCCTAAACTTGTGGAAGGT
CTCAAGCGTCTGTCCAAATCCGATCCCTGTGTCCAAGCCTGGATCTCTGAGACTGGAGAA
CACATTGTTGCCGGTGCCGGTGAACTGCATCTCGAGATCTGTCTGAAGGATTTGCAAGAT
GACCACGCTCAAGTGCCGCTCAAGATTTCGGACCCTGTCGTCGGATACCGTGAAACTGTC
CAGGCCGAATCGTCCATGGTAGCTCTCTCCAAGTCGCAAAACAAGCACAATCGGCTCTAT
GTCAAGGCTCAACCCATTGATGAAGAGCTCTCAAAGGCCGTTGAGGAGGGTAAGGTGGGA
CCTCGCGACGATTTCAAGCTTCGCGCGCGTCTGCTGGCCGATGACTTCGGTTGGGATGTA
ACCGATGCCCGAAAAATTTGGGCCTTTGCTCCTGATGGAAGCGGTCCCAACTTTTTGGTT
GATACTACAAAGGGTGTCCAATATCTCAATGAAATCAAGGACTCCTGTGTGGCTGCCTTC
CAGTGGGCTGCCAAAGAAGGGCCCTGTGCTGAAGAAAGCATGCGCGGAACCCGTTACAAC
ATTCTCGATGTCACCCTTCACACTGATGCCATCCATCGAGGTGGTGGCCAGATCATTCCA
ACCTGTCGACGTGTGGTCTATGCAGCTGCTCTGTTAGCTAACCCTGGGCTTCAAGAGCCT
GTATACATGGTTGAGATGCAAACCCCCGAAAACGCTTTGGGGGGTATCTATTCGGTCTTG
AACAAGAAGCGAGGTCACGTGTTTTCCGAAGAGCAAAGAATCGGTACACCCATGTATACC
GTCAAGGCGTATTTGCCCGTATCTGAATCATTTGGATTCAATGCTGAGCTTCGGCAAGCC
ACATCCGGTCAAGCGTTCCCACAGATGGTGTTTGACCACTGGCAAATCATGCCCGGGACG
CCACTTGAAAAGGGCAGTAAGATGGAACAATTGGTGTTTGACATCAGGAAGCGTAAAGGG
CTGAAGATTGAGATTCCAGCGCTTGATAACTACTATGACAAGCTCTGA
>GYA|c25965_g1;orf1 len=1191  frame:2  start:584  end:1774  gi|403172042|ref|XP_003331193.2| anthranilate synthase component I [Puccinia graminis f. sp. tritici CRL 75-36-700-3]&gt;gi|375169685|gb|EFP86774.2| anthranilate synthase component I [Puccinia graminis f. sp. tritici CRL 75-36-700-3]
GCTCAAATGTCATCATCGTCCCCCAATCCAAAAACTCCGAGCCCTTCCCACCGGTACCAC
TTTGTACCGAGCCTGGACGAAGTCAAAGACTTGGTCCTGAACCAAAAGAAGGGCAACTGT
GTCCCGCTCTCGGTCTATCTACCCGCCGACCTGACGACCCCCGTCACAGCCTATCTGCAG
CTCACCCAGGGCGCCCCGTGTCAGCCGAGCGAGCCGCGCTCGGCCGTAGACGAGTCCGTC
GAGGGCGTCGAGAGCTTCCTGCTCGAGAGCGTCGTTGCGGGCTCTCACCAGACTCGATAC
AGCTTCGTCGGTGCCAACCCTCTAAAGGTCATCCGCACAGGCGAAAACTTTGCCCTCAAA
GGCGACCCGCTTGTTCACTTGGAGGCTGAGCTGAATCAGTATCAATACGTTGATATTCCT
GGAATCCCCCCGTTTACTGGCGGAGCGATTGGCTATGTATCATACGACTGTGTCTTTCAC
TTTGAGCCCACCACCCGCCGTCCGTTATCAGACCCGAACGGGATGGCGGAGTCGACGTTC
ATGATCTGCGACACGATCGTAGTGTTTGACCACACCTTCATGACCATCCAAGTCGTCTCC
AACGTCATCCTCCCTTCATCGTCCGACTCGACTGTCGAGGAGCTTAGCGAGGCCTACGAG
TGCGCCCGCCAGAAGATCCTTGCGATCTGCAGCCTGCTCGATGCCGACGGCCGCAGGGCC
ATCCCGCTGCCGACACAGAACAGGATCCCTGCGCGTTCGGAGCGCACGCCGGCGGAGAGC
AACGTTGGCAAGACGGGCTACGAGCGCTTTGTGACGAGCCTCAAGCAGAACATCCGCCAG
GGGGACATCATACAGGCGGTCCCGAGCCAGCGGCTCACTCGGGAGACTAAGCTCCACCCA
TTCAACGTCTACAGGTACCCCGCCCGTCTCTCTGACGGCTCCGGCGCAGACGCTGACAGG
GCCGCTCTCCAGACACCTCCGGCGGATGAACCCGTCGCCGTACATGTTCTACATCAACTG
TGGCCGCGGCGTCCAGCTTGTCGGCGCCTCGCCCGAGTGTCTCTGCAAGGTCACACCCGG
CGGGGTGGTCTCGAACCATGCGATTGCTGGCACGATCCGGCGGGGGACGAGTTCGCAGGA
AGACGAGCGGCTGGCGGGGGAGCTGCTGCGGTCGGTCAAGGACCGTGCTGA
>GYA|c25965_g1;orf2 len=873  frame:3  start:1398  end:2270  gi|403172042|ref|XP_003331193.2| anthranilate synthase component I [Puccinia graminis f. sp. tritici CRL 75-36-700-3]&gt;gi|375169685|gb|EFP86774.2| anthranilate synthase component I [Puccinia graminis f. sp. tritici CRL 75-36-700-3]
CGAGCCTCAAGCAGAACATCCGCCAGGGGGACATCATACAGGCGGTCCCGAGCCAGCGGC
TCACTCGGGAGACTAAGCTCCACCCATTCAACGTCTACAGGTACCCCGCCCGTCTCTCTG
ACGGCTCCGGCGCAGACGCTGACAGGGCCGCTCTCCAGACACCTCCGGCGGATGAACCCG
TCGCCGTACATGTTCTACATCAACTGTGGCCGCGGCGTCCAGCTTGTCGGCGCCTCGCCC
GAGTGTCTCTGCAAGGTCACACCCGGCGGGGTGGTCTCGAACCATGCGATTGCTGGCACG
ATCCGGCGGGGGACGAGTTCGCAGGAAGACGAGCGGCTGGCGGGGGAGCTGCTGCGGTCG
GTCAAGGACCGTGCTGAGCATGTCATGCTCGTGGACCTGGCGCGCAACGATGTGAACCGG
GTTTGTCGACCAGAGACTGTCAAGGTTGACAGTTTGATGCAGGTCGAGAAGTTTAGCCAT
GTCATGCATCTCACAAGCCAGGTCACTGGCGTTCTGCGCGAGGGGCTGTCGAGATACGAC
GCCTTCCGGTCGATCTTCCCCGCGGGCACGGTCTCCGGGGCGCCGAAGCTGCGCGCGATC
GAGCTTGTCGCTGAGCTCGAGCAAGAGCGTCGGGGCCTGTATGCCGGCGCGGTGGGGCGG
TTCAACTTTGACCGCTCAGCAATGGACACGTGCATTGCGATCAGGACGATGATGTTCAAG
GACGGACTCGTGACGCTCCAGGCTGGAGGAGGGATCGTTCATGATAGCGTCGAGGAGGAA
GAGTTTGTGGAGACGCTCAATAAACTTAAAGCAAACGTCACTTGCATCGAAAATGCTGAA
GATTACTATTACACATTGCAAAATCCAGAATAA
>GYA|c42092_g1;orf1 len=69  frame:-3  start:212  end:144  gi|700445446|gb|KGO35933.1| hypothetical protein PEXP_037210 [Penicillium expansum]&gt;gi|700467315|gb|KGO55926.1| hypothetical protein PEX1_062860 [Penicillium expansum]&gt;gi|700472433|gb|KGO60609.1| hypothetical protein PEX2_087910 [Penicillium expansum]
TCTGGGAAGGGGTATGATTGTGATGAGGAGATGAGGAAGGCGGTTGATGAGTGGAGGAAA
TGGGAGTGA
>GYA|c39252_g1;orf1 len=237  frame:-2  start:237  end:1  gi|528895608|gb|EPZ35666.1| MOB kinase activator-like protein [Rozella allomycis CSF55]
AATATTAAAAAGCCAATCAAATGTTCTGCACCAAAATACATTGACTATTTGATGACTTGG
GTTCAAGATCAGCTTGATGATGAAACTCTTTTTCCTTCTAAGATTGGTGTCCCATTTCCC
AAAAACTTTATGTCTGTGGCAAAGACTATTCTAAAGCGTCTGTTCAGGGTTTATGCCCAT
ATTTATCACCAGCACTTTGATTCTGTGATGCAGCTGCAAGAGGAGGCCCACCTCAAC
>GYA|c36860_g1;orf1 len=414  frame:3  start:3  end:416  gi|748524442|ref|XP_011126667.1| hypothetical protein AOL_s00188g116 [Arthrobotrys oligospora ATCC 24927]&gt;gi|345561690|gb|EGX44778.1| hypothetical protein AOL_s00188g116 [Arthrobotrys oligospora ATCC 24927]
GAGAAGCGTCTCCCGCCTGCAATGCTTGGTGGTTTCTTGTTTCCCATCGGTATCTTCTGG
TTCGCTTGGACTGGTAACTACCCGGGTATTCACTGGATCGTCCCAACCCTCTCTGGTCTC
TTTACTGGCGCGGGTATCTTCCTCATCTTCCTACAATGCCTCAACTACATCATCGACGCA
TATCTTATGTTCGCCGCCTCAGCAATTGCAGCAAATACTTTCTTGCGATCCATCTTTGGT
GCTGTTTTCCCGCTCTTTGCGACCTACATGTTCAATTCCTTGAAGGTCAACTGGGCTGGT
ACACTCTTGGCCCTTGTCAGTGTAGTCTTGCTACCTTGTCCATTCATCTTTTACAAGTAT
GGCAAGCAACTCAGGCAGAAGAGCAAGTATGCGCCAACTTTTGGTGATAACTAA
>GYA|c43400_g1;orf1 len=225  frame:2  start:8  end:232  gi|766447282|gb|AJR71685.1| hypothetical protein H824_YJM1450J00080 [Saccharomyces cerevisiae YJM1450]&gt;gi|768904613|gb|AJV42536.1| hypothetical protein H803_YJM1381J00080 [Saccharomyces cerevisiae YJM1381]&gt;gi|768905275|gb|AJV43196.1| hypothetical protein H805_YJM1385J00079 [Saccharomyces cerevisiae YJM1385]
ATGATCGCCCAAAGTACTAGATTAGCCGCCGCCGTCTCTTCTTCAGCCGCCTCCGCGGGA
GTCTCAAGGATAGCCGCTAGCGCCATGGCCAGCACTATTTTCAAGAGATCTCCGGGCAAC
TCGTTCAACTCTTTTAAGGAATATAGAGAAAATGCCAAGACATATGGTCCCTTGAGTGCC
TCACTAGCTACCAGAAGACACTTGGCTCACGCGCCAAAGTTGTAG
>GYA|c24517_g1;orf1 len=1356  frame:3  start:3  end:1358  gi|599369300|ref|XP_007406662.1| hypothetical protein MELLADRAFT_94429 [Melampsora larici-populina 98AG31]&gt;gi|328861257|gb|EGG10361.1| hypothetical protein MELLADRAFT_94429 [Melampsora larici-populina 98AG31]
ACCGCCGACCAATCGGCCTGCACGATGGCCTCACCCTCCATGCCACCTGCCCCATCACAC
CCGCTTGCACTCAAGGTCCTCCGCGCCTCCCGGCCGACGCTCCAGCCCTCCCCCTCCCCG
GCCTCGGCCTCCCCCTGCCTCGTCCTGCCCGCTGCCTTTGGCGCGATCTACCTCGGCGAA
CACTTTGCCGGCCTCCTCGCCCTCTCCGTCCTCCCCACCCACACCGAACCCGTCCTCAGA
CCAGTCCTCCGTGTCGACCTCCTCCCGCCTACTCGGGCCAACAAAATCCCACTCGGCGCA
GTCGACGCTCCCCTCCTCCACCCTCGGAGACCTGCTCCTTCTCAACCAACCCCTGCCGGC
GGAGAGACTAGTACTCATGCGCGTCAGGCTTCGTGGACCGAGGGTGACGGCTTAGAATTG
GCTGTCACTCATGAAATGACTGAACTAGGTCTTCACACATTATCATGTACAGTCTCATAC
GACGAATTGATAGACCCATCAACATCAGCTACTTTATTACGGCCACCATCAACGAGTGAC
GACTTGTTATCAGCAGAGTCAGAAGCTCAAGCGGCAGGAGCTGGTCGAAGCTTGGTTGAT
AGTGATTCGCTAGCACGCACGACGCGTACGTTTCGAAAACTGTACAAGTTCCAGGTGCTG
AACCCGTTGTCGGTCAAGACGAAGCTCTTCAGCCCGGCCCTGGTGCCCTCGACGCCCTCG
CAGCTGGCGTCGCACACGAATGCGTCTCTGGCGCCGAGCGGGACGGCGGCAGCGGGACGG
TCGTACCTGGAGGTGCAGATCCAGAACCAGACCGCGAGTGGGCTCGTCTTTGGCCGGCTC
GCGCTCGAGACGGGCGCGCTGGCGCCGGAGGCGGCGCGCGTCCGGGGCGCCGTCGGCCGG
GGCGACGCCGCGCAGACGGTCTTCAGCATCCCCGCTGGCCCGGCGCCGCTCGGCAGACTC
GCGCTCGCCTGGACCGGGCCCATGGGCGAGCCCGGCCAGCTCAAGACCAGCCCGCTCGCC
GGCCTCCCGCCCGCGCCCGCCGCCCCGCTCCTCGTCCACACCCGCCCCGCCCGCGTGCCG
CTCGGCAGGCCCTTCACAGTCCTCTTCTCCCTCCCTCGTGCACCCCATCTCGACCTCGTC
CCCCTCGAATCGAGCCTCTCTGTCGCAGTCGGCCAGAGCCCACTCCTGCCGCTCACCACA
CACGAAGACGGCAGAGTGACTTACAAACTCACTCGTGTCCCTATCGAGACTGGACTCATC
GAAGTCGCTGGCGTGCTTGGAATCGAGAAGCACCAAAGAAATGTCGCTGAGAGGTGGGAA
AGTTTGGGGTACATTTGGTGTGAGAAGGTCGAATAG
>GYA|c35509_g1;orf1 len=384  frame:-2  start:385  end:2  Probable LRR receptor-like serine/threonine-protein kinase At1g53420 OS=Arabidopsis thaliana GN=At1g53420 PE=2 SV=2
TCAGCTATTTCGGTTAATCCTAATTTCAAATTTTGTTCAGATGGCAGAAAGAAGAAGGTT
GCTGTTTATGTTACCGTTGGAGTTGTGGCAATATCCGTTACATTTGTAATAGTCGCTATT
CTTTGGTGGAAGGGCTATTTGAAAGGCAGAAATAGGAATGGAAAAGATTTTGATGGTCTA
GAGTTGCAAACGGGTACTTTTACTTTGAAGCAGATTAAAGATGCCACTGACAATTTTGAT
TCTTCAAACAAGATTGGAGAAGGTGGTTTTGGTCCTGTCTACAAGGGTCGATTGTCTGAT
GGTACTGTAATTGCAGTGAAGCAACTCTCCTCTAAATCAAAACAAGGAAATCGTGAATTT
TTGAATGAAATGGGCATGATTTCC
>GYA|c38354_g1;orf1 len=249  frame:-2  start:250  end:2  Protein STRICTOSIDINE SYNTHASE-LIKE 10 OS=Arabidopsis thaliana GN=SSL10 PE=2 SV=1
TGCAATGGAGAAGGCCCCTACACCGGCGTCTCGGATGGTAGAATTCTCAAGTGGCATGGC
TCAGAGGTTGGTTGGAAGGACTTTGCGGTTACTTCCCCATTGAGGACTTCTCGACTTTGC
GATGGCTTGTCAGACACGAGCGCCGAACATGTATGTGGGAGGCCGCTGGGTCTGAAATTC
AACCGAGCAACGTGTGATCTCTATATTGCAGACGCCTATTTCGGGCTGTTGGTGGTTGGG
CGCAAAGGC
>GYA|c26882_g2;orf1 len=351  frame:-2  start:1003  end:653  gi|403165888|ref|XP_003890029.1| hypothetical protein PGTG_21317 [Puccinia graminis f. sp. tritici CRL 75-36-700-3]&gt;gi|375165954|gb|EHS63025.1| hypothetical protein PGTG_21317 [Puccinia graminis f. sp. tritici CRL 75-36-700-3]
TACCTGGGTCCAAGTCGGGGTCTGGTGCTTTACAAAAACAATGCAGAAATGGCAACAGCA
AGCGCACCGCTGGATAGTGAGGCAGTTGAGAACGCGGCGCTTCCGCTGGTTGGGGTGGTT
TCGTTGCTCGGTGGGTTGGTGGATGTGGGCGAAACCACGGGAGGCGACCCGGGAGCGGCA
GCGGGAGCGGCAGCGGGAGCGGGAGCGGGGGCGGGGCGGAAGAAGAAGATGATTGGAGAG
GCCAGACTGGCGCTGTCGGCGGAGAGGATGCCACAGCTGCTCAAGTATCTTGGAGTGGTA
AGAGAGATGTGTGAAGAGTGTTTGGGGGAACTTAAAGCACAGACTGTGTGA
>GYA|c26863_g1;orf1 len=459  frame:-1  start:1875  end:1417  gi|403160812|ref|XP_003321255.2| dolichol-phosphate mannosyltransferase [Puccinia graminis f. sp. tritici CRL 75-36-700-3]&gt;gi|375170407|gb|EFP76836.2| dolichol-phosphate mannosyltransferase [Puccinia graminis f. sp. tritici CRL 75-36-700-3]
TCCAACTGGCCCAATCCAACTCCCTCTATCCTACCCGCTCCGGAAATTTTAACTCCAATG
TCCCTCGATAAAAAACCAATAGCGACCGACGAAAACACTCAAGATAAATACTCGGTCATC
TTACCCACTTATAACGAGCGACGCAATCTGCCTATAATTGTCTGGCTACTAGCCCGTACT
TTCAATCAGCATGAGCTGGACTGGGAAGTGATCGTTGTCGATGATGCTTCGCCCGACGGT
ACACTGGAGGTGGCTGAACAGCTGCAGCGCTTATACGGTCCGCACCGCATCGTCCGCCCC
CTTCCCTTCCTATCTCGCCACGAGCTACCCCCGCCGCTGCACTACAAGCTGATCGCCGCC
GGTGCTCGCGACGCTGTCCGCCGCCTGACAGATCCTGCGCCCGCGCCCGGGGAAGCTCGG
ACTTGGGACCGCCTACATGCACGCGCTCTCGACGTGTAG
>GYA|c26863_g1;orf2 len=525  frame:-2  start:1487  end:963  gi|403160812|ref|XP_003321255.2| dolichol-phosphate mannosyltransferase [Puccinia graminis f. sp. tritici CRL 75-36-700-3]&gt;gi|375170407|gb|EFP76836.2| dolichol-phosphate mannosyltransferase [Puccinia graminis f. sp. tritici CRL 75-36-700-3]
CAGATCCTGCGCCCGCGCCCGGGGAAGCTCGGACTTGGGACCGCCTACATGCACGCGCTC
TCGACGTGTAGTGGCTCGTTCACGATCATCATGGATGCAGACTTTTCGCACCACCCCAAG
TATCTGCCGACTTTCATTGCGGTCCAGCGCGCCAACGCTCTCGACATTGTCACTGGCTCG
CGGTACATCCCGGGCGGCGGTGTCCATGGGTGGGACCTGAAGCGCAAGCTGGTCAGCCGG
GGCGCAAACATGCTCACCTCGCTCGTCCTCGCGCCTGGCGTCAGCGACGTCACGGGCTCC
TTCCGGCTCTATCGGACGTCGATCCTTCGCCAGCTCATGGAGCACACCACCTCGCGCGGC
TACGTCTTTCAAATGGAAATCATCGTCAGGGCTCGAGCGATGGGCTGCAAGATTGGCGAG
GTACCGATCACGTTTGTGGACCGGCTCTATGGCGATAGTAAGCTCGGAAAAGACGAGATC
CTCGGATTCGCAAAGGGCGTCTGGGACCTGCTGTGGGCTGTCTGA
>GYA|c40604_g1;orf1 len=228  frame:1  start:1  end:228  gi|552936504|gb|ESA19815.1| hypothetical protein GLOINDRAFT_132889 [Rhizophagus irregularis DAOM 181602]&gt;gi|595471251|gb|EXX65935.1| uracil phosphoribosyltransferase [Rhizophagus irregularis DAOM 197198w]
GCAACAGGTCATTCTATAATTAAAGCTATAGATTTTGTTAAAAAAGAAGGATTTTCAGAT
ATATCTTTAGTTAATTTAGTTGCAGCTCCAGAAGGAATTAAAGCTGTAGAAGCAAAACAT
CCAGATGTTAATATTTATGTAGCAGCAGTTGATTCGCATTTAAATGATAAAAAATATATT
GTTCCTGGTTTGGGTGATGCAGGAGATAGAATTTTTGGCACCAAATAA
>GYA|c34284_g1;orf1 len=261  frame:1  start:1  end:261  gi|630016687|ref|XP_007832329.1| hypothetical protein PFICI_05557 [Pestalotiopsis fici W106-1]&gt;gi|573064030|gb|ETS83681.1| hypothetical protein PFICI_05557 [Pestalotiopsis fici W106-1]
GCGAACCCGAGCCCGATTCCCATCATGAATGCGCCAGCACCCCTCCTAAGACCTGCCATT
GGAGGTGGCAGAGCGAGCGGCTCTAGAACGCCGAGGCTTGGGCTGGCGATACCCCCGTCG
CCGAACGTGAAAGCCGTGGGCGGTGCGGCAGCAGTGAGCAGGCCACAGCTGCCAACTTTG
CACCTGGCCACACCGATGGGCAGCACTGTGACACCATATGAACAACCCCCAAGACAGCCC
GGTGCACAGCCTGGACAGTCG
>GYA|c23946_g1;orf1 len=660  frame:3  start:150  end:809  gi|599392833|ref|XP_007410861.1| hypothetical protein MELLADRAFT_36483 [Melampsora larici-populina 98AG31]&gt;gi|328856685|gb|EGG05805.1| hypothetical protein MELLADRAFT_36483 [Melampsora larici-populina 98AG31]
CCGAGATCCGATGCCAGGAGGTCTCGATTTGATTTCGACTTGAAAGGCCATTGTTTGTTT
CTTCTCACTTTGCTCAGCCCATTAGATCCGAGTGGGATACGTTCGACTGCTTGCTATATC
TTGTCCAGACGACCACCACCACCCGATCACCGCCGAGGAGACCCGTTCAGGTTCCGGATC
CGTTTCCGTTTCTGGGTCCGACCGACGATGGACAACTTTCTGACCAACGTTCCGTTCACG
ACCTCTGGCGCGCTGGTGGACATAGTCGACAAAAAGATCCTCGTCTCCCTGCGCGATGGC
CGGCAGCTGATCGGCGTGCTGCGGTCCTACGACCAGTTCGCTAACCTCGTCCTCCAGGAC
ACCATCGAGCGCATCCATGTCGACGTCGGTCGGGACCCTGGCAGGCCGTGCGGAAAGTAT
GCCGATCTTTGGAAGGGCATCTACCTCATCCGGGGCGAAAACGTCGTCCTGCTAGGCGAG
ATTGATCTCGATAAAGAAGACGAAGCTATCGAGAGGTGCGAACCAGAATCAATCGAAACA
GCTCTCGAGATGCAAAAAATCGAACAGGATCATCGATCTGAATCTATAAAAGATCGTGAA
AAAATCTTGTTTGATCGTTGTGGGTTCGGTAAAGAGGGTGATGAAGGTGATCGGTATTGA
>GYA|c29337_g1;orf1 len=207  frame:-1  start:208  end:2  gi|4846|emb|CAA26487.1| put. glucoamylase precursor [Saccharomyces cerevisiae var. diastaticus]
CGACAGGAAAAAGTTTCCATCGAAAGAATATTTGAAAATATTGGGCCCAGCGCCGTGTAT
CCGTCTATTTTGCCTGGGGTCGTGATTGCGTCACCATCGCAAACGCATCCAGACTACTTC
TACCAATGGATAAGGGACAGCGCGTTGACGATAAACAGTATTGTCTCTCATTCTGCGGAC
CCGGCAATAGAGACGTTATTGCAGTAC
>GYA|c21472_g1;orf1 len=1038  frame:3  start:54  end:1091  gi|403173202|ref|XP_003332298.2| hypothetical protein PGTG_14594 [Puccinia graminis f. sp. tritici CRL 75-36-700-3]&gt;gi|375170172|gb|EFP87879.2| hypothetical protein PGTG_14594 [Puccinia graminis f. sp. tritici CRL 75-36-700-3]
CCGTCACACCACCTCATTCCACCAGCCGAGACAGACCACCAAAGCCTTCACGACTCGAAA
ATTCCTAGCGCAGACACTTCCATCCCGACTGCATTGGCACAACACCCTTTGAATGCCCCG
ATGGCGAATCCATACAGTGCTGTGACGGTCTTCGATGCTGATGAGTCGGCGAAGACAACT
GTGCCCGCCGACAACCTAGCATTTCAAAATTTCTCAACCAATGTTGCGCCCGATTCACAG
CCCTCTCATCCTCCGCCGGGTCCTGGTGGGCGAGGTGGAGCTCGAGGAAAGATCGGGGAT
GATGTCTATGATCCAGACGTAGAGCTGCAGAGGAGGCTTGGCGGATCGCAAAGTTGGTTC
AGCATCGACGCGTACAGTCCGTATTTTGATGTGGAGACGAAGACAGTTTTGGAGCGATGC
TGGAGAACTATGTATCCAAAAGAAGATTATGTGGATGTCGTGTTGGCTGGCCAGCCTGAC
TTATATGGACCATTTTGGCTGCCGACGACTTTGATCTTCGTCCTTTTCTTTGCGTCTTCT
CTCTCAGGGGCCTTGGCAGCCTATCTCCACTCTCAGCCATATGACTACGACTTCAGCAAG
CTCTCTCTTGCCGTCGGCCTCGTCTACGTGTATGCGCTCGCACTTCCTGCCTGTATATGG
GCTGCAATGCGATACTGGGCCGGCGTTGAGGGCCGGACGATACCGGAGATTATTAACCTC
TACGGCTACGGCCTCACCATCTTTGTCCCCGTCGCATTGCTCTCGATCCCGCCCATTCCG
CTGGTTCGAGGTATAATGGCCTTCGGCGCCTTTGGACTCTCGCTTGGATTCCTGGTCAGG
AACATCTATCCGGTGCTTGCTGCGGCTCCAGCCAAAACGGCGCGAATCCTTCTTGTTGTC
GTCGTTGGTCTGCATGCCATCTTCACTCTGATTCTGTGGTTTGGATATCTCGGCATGGGT
GGGGATGTGCCTACAGCAGTGGTTGTGCCTGGAGACTCGACCGGAGAAAATGTTGGCAAG
GTGCCCAGTCCTCCTTAG
>GYA|c22237_g1;orf1 len=1170  frame:-3  start:1461  end:292  gi|403159518|ref|XP_003320122.2| serine/threonine protein kinase [Puccinia graminis f. sp. tritici CRL 75-36-700-3]&gt;gi|375168130|gb|EFP75703.2| serine/threonine protein kinase [Puccinia graminis f. sp. tritici CRL 75-36-700-3]
CCGTGCGGGAACCATGGAATTTTGGCTGGGGAGCGAAGTCGGTCCCGCAGCGTGAACACC
ACTCCACGTGCTCGTCCCTGGCGAGCTATCGATCGGGCTGATTCTTCGCCGGCCCGTATC
TGTGGGGAACCGGGACCTATCCCGCCATTGAGAAACTACAAGCTACTCATGCAATTGGGA
AAGGGTAGTTTTGGAAATGTTTATCTCGCTCGCAGACTAGTAGATAACGCCCCCTGCGCG
ATGAAAGTGATATCCAAGCCACATTATCGCTTGCCCATCGAAAACATAAAGGACGAGGTA
AATATTCTGGCGGAAATCAATCATCCCTTCATCGTCAAGATGCAGTCTGCTTTCTCAAAC
TCTCGCTACCTGTTCATTGAACTCGAGCTCGTCACGGGAGGAACTCTACAAAATTTGCTT
GAAAAAGTGGGACACTTGAATTCTAACCATGCTCGCTTTTACACAGGCCAGCTCGTTTTA
GCGCTAGACGCTCTTCACCGTCAAGGCATAGTCTTCCGGGATCTTAAGCCCGAAAACGTT
TTGGTTGATCAAAATGGCTATCTGAAACTGACTGACTTTGGTTTGGCGGTAAAGCTAGAT
TCTGGACGTTGTCACTCGCCAATCGGCACGATATTGTTCATGGCGCCCGAAATGTTGTGC
GAGCAACCTTACGGATGTGCTGTTGATTGGTGGGCGCTTGGAGTGACACTTTATTGCATG
CTCTTTGGAATGTTTCCATTTCAACTTGTACTTGGTGGAGAGTCTGCAACCTGGGATGAG
CTTCAGGGTTTCATTTCCCACGTTCAAGACACGGTGACGCAAGGTTTCAAAACCCCTGCA
ATCGCCATTTCTGGGGAATGCGCTCAATTTCTGCTTTGCCTGTTGTCCCTTGATCCGAAC
AAACGGCAGTTAGACTTGGAAAAGGTTTCTTCGTTTCCCTGGTTCGTTAACATAGAATTC
AACGAGCTACTCAACAAGGGTTACATCGCTCCTCTCCTTCCTGACACAATTGAACTGCCA
TGGGACCCGAGTCTTCCGCTTCATGAAACTGGCGCCAGAGACCCCAATCTGGATTTCATG
ATGACTCTGTTGGTTGGTAATGGTACTATTGAAGAGAATGAGTGGGAGGTCTTGGCTGGC
TCGCCGTCCGGCAACTCTCACAATAACTAG
>GYA|c31243_g1;orf1 len=276  frame:3  start:3  end:278  Zeta-carotene desaturase, chloroplastic/chromoplastic OS=Tagetes erecta PE=2 SV=1
GAAGACTATTACCTCGAGGGACAAGGCTCATTGCTCCAATGCGTGCTTACACCTGGTGAT
CCCTACATGCCATTACCAAATGATGAAATCATAAAAAGAGTTACAAAACAGGTGTTGGCT
TTATTCCCATCTTCCCAAGGTTTGGACGTTACTTGGTCATCTGTAGTCAAGATTGGGCAA
TCGTTATATCGTGAGGGGCCTGGTAAAGATCCATTTAGACCTGATCAGAAGACCCCTGTG
AAAAATTTCTTCCTTGCTGGTTCATATACAAAGCAG
>GYA|c12724_g1;orf1 len=348  frame:1  start:85  end:432  gi|573992697|ref|XP_006674269.1| glutaredoxin Grx1, putative [Cordyceps militaris CM01]&gt;gi|346319422|gb|EGX89024.1| glutaredoxin Grx1, putative [Cordyceps militaris CM01]
GAGATGGCGTTGCAAAAGGCCCAGGAGATGGTTTCTTCAAATCCTGTCGTCGTCTTCAGC
AAGACGTATTGTCCGTTCTGCGTGAGCGTGAAGAAGTTGTTATCGGAGCTGGGAGCTACT
TTCAAGGTCGTCGAATTGGATACTGAAAGTGATGGAGCTGATCTTCAATCAGCACTTTCT
GGGTGGACCGGACAGCGGACTGTGCCAAACGTGTTTATCGGTGGAAAGCACATTGGTGGC
TGTGACACCGCCACAGCCTTGCACAGTGATGGGAAACTTGTTCCTTTGCTTACTGAAGCT
GGAGCTATTACGTCCTCCTCTAACGAAGGGAGTTCTGTTACCTGTTGA
>GYA|c37169_g1;orf1 len=270  frame:-3  start:271  end:2  gi|331233256|ref|XP_003329289.1| hypothetical protein PGTG_10341 [Puccinia graminis f. sp. tritici CRL 75-36-700-3]&gt;gi|309308279|gb|EFP84870.1| hypothetical protein PGTG_10341 [Puccinia graminis f. sp. tritici CRL 75-36-700-3]
GAGACTAAGCAAGAAATAATAGACGCAGATGCTCGACTGGATGTTCTACTCTCCAAACAC
CCCTATCGAAAGTTCGCAAGCTGGACGCTAACTTTTCTCCAGCGCTGTGCTTCGCGAGTT
TCCGAGCAAGAGAGACTGGCTCAGGCGGCTGGTACAATGGTTAACGAGTTGCGAAGGCGG
CGAAGGGCGAGTCAGGGACCAGCGTTGGAAAGGGATATTTGCGTGGACCAACTGGGTGAC
GAAGAGTACCCCAACAGTACCCAATCCGCC
>GYA|c15201_g1;orf1 len=423  frame:-2  start:425  end:3  gi|599367019|ref|XP_007406207.1| hypothetical protein MELLADRAFT_93526 [Melampsora larici-populina 98AG31]&gt;gi|328861635|gb|EGG10738.1| hypothetical protein MELLADRAFT_93526 [Melampsora larici-populina 98AG31]
GGAGATTGTGGATGCGACAACTGCGAGGGAAACTTCTCAGATATCACTCGCAGAATGAGG
TCTTTCCGCGATCGTCGTCAGAAATTAGGCCGATCGCGTTCGATGCAAATTTGGGGGGTG
CCTCAAGCATTCAAAGACGATAGCTATTGGACTCGACAGCCAACATACGAAGAGTTCTTG
CTCAGCTGCTCACTTTATGTTATCGAAGGTGCCGTTGGCTTGATGGGATGGCTTGAAAAT
CATGATGTTTCTCAAGAGCTGAAGCGAGCTACAAAAGTATTCGGTGTCGCGCTTGAAAAG
ATGATAAATTACTTAGCTTTACCAAACCTTTACCTTGAACAGCCCAATTCTTCGGATAGC
CAACGTACAATTCGTAGTCGGCTCTGGACCGACCCCCAGACCGACTTCACATTGATTATT
ATT
>GYA|c24990_g1;orf1 len=1116  frame:-1  start:2388  end:1273  gi|403172020|ref|XP_003331180.2| hypothetical protein PGTG_13143 [Puccinia graminis f. sp. tritici CRL 75-36-700-3]&gt;gi|375169675|gb|EFP86761.2| hypothetical protein PGTG_13143 [Puccinia graminis f. sp. tritici CRL 75-36-700-3]
AATGGACATGGAATCGCCCTTCATGTTCGAGATTCGGAACTCTTCCCCTCAGAAACGGGA
CCTTTTCACCCATTGTGGTGTCCTAGAGTTCATTGCGGATCCTGGAACAGTCCATCTGCC
TCAATGGGTTCGCTGCTCTCGACCTTGCCAGCATCACATGTCAGCTCGGGCCCAAGCTCA
CCATGGCTGATGACATCTTGCCACAATCAGATGATGACCCGTTTGGAGCTCAATGAAGGG
GATCCCATCAAACTGACTGGCGCGAGGTTACCGAAGGGAAAATTTGCCAAGGTGCAAGCT
CAAAGCACACTATTTCTAGAGCTCGGCGACCACAAAGCTGTGCTAGAGACCGCTCTGCGT
AACTTTTCGTGCTTGACGAAAGGCGATATCATTGAAATTTACCACAACATGATGACTTTC
GAGATACTCATAATGGAACTCAAGCCTGACGATGCGCCAGGTGTGAGTATATTCGAAACT
GACTTGGAGGTTGATTTCGCCCCACCGGTGGGATATGTGGAACCGGCTCCTGTGCCGAGA
GCCCCACAAGCGACCATGGCTTCAAAAATGAATATCAATACCTCTGGTACTCAATCTGTC
AATGCTCGTGGCAGTGGGACCAACTCCAGCGCAGCAGGTGCTGCACCCGGTGGCGCTGGT
ACATGGGAAGCTTTCAAAGGAGGCGGCCGCACAATGGGTGGAAAGATTGTGAAGGGAAAA
GGAGTCTCAAAAAAGAAAATAGAAGAAGTCGATGCCAGCAGCAAGATTTTCAGAACCAAT
GTTCAACGGATCGTCACTGCGGACACTCAGGTCGGAGAGAGACAAGTCCCAGCAAGGTTG
GACTTGCCCTTCGGAACCCTGTTCTTCGGATACAACGTCCAGTCAAATCAATCAGCTCCA
GTTGAGGGCCAGGACGCTGCAGCAGCCCCCGCACCTTTTTCACAAATCGCCAGCAACGGC
AATACCCTTTCGGGCCGCTCACGGCCGCTTGCTCCAGCACCTTCCAACCAGAACCAACCT
GATTCTTCCTCTCAGTCCACAGGGGCTGCTTTTTCTGGACAAGGCAATTCATTAACACCA
GGCAGCTCCAAAGGAAACGTAATTGTCATCGATTGA
>GYA|c24990_g1;orf2 len=693  frame:-2  start:2891  end:2199  gi|403172020|ref|XP_003331180.2| hypothetical protein PGTG_13143 [Puccinia graminis f. sp. tritici CRL 75-36-700-3]&gt;gi|375169675|gb|EFP86761.2| hypothetical protein PGTG_13143 [Puccinia graminis f. sp. tritici CRL 75-36-700-3]
ATTGGGCATGTGTGCTTCAACCCACCAGAGTTTCATCTGCAAACCGTTCCCATCTCTTGT
CCTTCCAGACTTGACCCCTTCCGACGACCCCGCTGCTTTTCATCACAAGCACTTCTCATC
ATGGATTACAATGACGATGAAGAGATCTTTGACCCCGAGGACATACTTGATGACGACGAA
CCCCTTCCGCCGTCCCACGCAACCGGACGTCGCGCTGGTGATCGTTTCGGTGGCATGCTA
AACTCCTTCGCCGGCATGGGTGCAGGCGGTGCATTCGGAATGAATAGCGACTCTTGGCCC
CATATGGCCAATGGTATGATGGGATACGGTGGCCACCCCCTCATGCGCCCACCCGCCAGA
GCTTTCAGCAAGAACTATCGGGCTTACTCGACAGCCATCTTGGAGATCAAGCAAGGTCGA
GGCGAATTGACTGGTGGACGAAGCAACGTTATGCATGGCGGTAAAATTATCATGCCTCAG
GATGCTCTCGTTCAGCTGACTGAAATGGACATGGAATCGCCCTTCATGTTCGAGATTCGG
AACTCTTCCCCTCAGAAACGGGACCTTTTCACCCATTGTGGTGTCCTAGAGTTCATTGCG
GATCCTGGAACAGTCCATCTGCCTCAATGGGTTCGCTGCTCTCGACCTTGCCAGCATCAC
ATGTCAGCTCGGGCCCAAGCTCACCATGGCTGA
>GYA|c23104_g1;orf1 len=693  frame:2  start:164  end:856  gi|403161424|ref|XP_003321771.2| hypothetical protein PGTG_03308 [Puccinia graminis f. sp. tritici CRL 75-36-700-3]&gt;gi|375171264|gb|EFP77352.2| hypothetical protein PGTG_03308 [Puccinia graminis f. sp. tritici CRL 75-36-700-3]
TCATCGCCATCACAATCGAAGCCCATCATGTCGTCCTTCTTTGGCGGACTCGGTGGAAAA
CAGCGGACAGTCATCAAGCCACGTAAAAACTTGTCGGAGCACACCAAGCAATATCAACTC
AAAAAGTATGCCGATGCGACCCTAGGCTCAGGGAACCTACGGGCGGCAGTGATGCTCCCC
GAGGGTGAGGACCTGAATGAGTGGCTGGCAGTCAACACGCTCGACTTTTACAATCAGATC
AACATGCTCTACGGGACGGTGACCGAGTTCTGCACTCAGGCCGAATGTCCAGTCATGAGT
GCCGGCAGTCGATACGAGTATCATTGGCATGATGGCAAGGAGTTCAAGAAAGCTACCAAA
GTGTCTGCGCCAGAGTATGTCGAGTACTTGATGAACTGGGTACAAGGCTTTTTGGACGAC
GAAAAGATCTTCCCCACGAAAATCGGCCAAGAGTTCCCCAAGACATTTAAGACGACGATC
CAATCGATTGTGAGAAGACTATTTAGAGTCTATGCTCATCTCTATAATCACCACTTTGCT
CAGATTTGCGCACTTGGAATCGAGGCACATTTGAATACCTCGTACCGACACTTTTACTTC
TTTATCGATCAGTTTGATTTAATCAAGAAAGACGAATTGGTTCCATTGGCTGAACTCAAC
GCGAGTATCATTGCTGGTGAAACCACTAAATGA
>GYA|c43077_g1;orf1 len=417  frame:1  start:1  end:417  gi|10383793|ref|NP_009960.2| ribosomal 40S subunit protein S14A [Saccharomyces cerevisiae S288c]&gt;gi|46397814|sp|P06367.5|RS14A_YEAST RecName: Full=40S ribosomal protein S14-A; AltName: Full=RP59A&gt;gi|313103674|pdb|3IZB|K Chain K, Localization Of The Small Subunit Ribosomal Proteins Into A 6.1 A Cryo-Em Map Of Saccharomyces Cerevisiae Translating 80s Ribosome&gt;gi|315113455|pdb|3O2Z|H Chain H, Yeast 80s Ribosome. This Entry Consists Of The 40s Subunit Of The First 80s In The Asymmetric Unit.&gt;gi|315113483|pdb|3O30|H Chain H, Yeast 80s Ribosome. This Entry Consists Of The 40s Subunit Of The Second 80s In The Asymmetric Unit.&gt;gi|364506110|pdb|3U5C|O Chain O, The Structure Of The Eukaryotic Ribosome At 3.0 A Resolution. This Entry Contains Proteins Of The 40s Subunit, Ribosome A&gt;gi|364506148|pdb|3U5G|O Chain O, The Structure Of The Eukaryotic Ribosome At 3.0 A Resolution. This Entry Contains Proteins Of The 40s Subunit, Ribosome B&gt;gi|558704762|pdb|4BYL|O Chain O, Cryo-em Reconstruction Of The 80s-eif5b-met-itrnamet Eukaryotic Translation Initiation Complex&gt;gi|558704804|pdb|4BYT|O Chain O, Cryo-em Reconstruction Of The 80s-eif5b-met-itrnamet Eukaryotic Translation Initiation Complex&gt;gi|651207372|pdb|1VW9|P Chain P, S. Cerevisiae 80s Ribosome Bound With Taura Syndrome Virus (tsv) Ires, 5 Degree Rotation (class Ii). This Entry Contains The Small Ribosomal Subunit.&gt;gi|651207452|pdb|1VWV|P Chain P, S. Cerevisiae 80s Ribosome Bound With Taura Syndrome Virus (tsv) Ires, 2 Degree Rotation (class I). This Entry Contains The Small Ribosomal Subunit.&gt;gi|672885419|pdb|1VXW|O Chain O, Structures Of Yeast 80s Ribosome-trna Complexes In The Rotated And Non-rotated Conformations (class Ii - Rotated Ribosome With 1 Trna, This Entry Contains The Small Ribosomal Subunit, Mrna, And Trna)&gt;gi|672885502|pdb|1VXZ|O Chain O, Structures Of Yeast 80s Ribosome-trna Complexes In The Rotated And Non-rotated Conformations (class I - Non-rotated Ribosome With 2 Trnas, This Entry Contains The Small Ribosomal Subunit, Mrna, And Trna)&gt;gi|14588942|emb|CAC42981.1| 40S Ribosomal protein S14.e [Saccharomyces cerevisiae]&gt;gi|151943851|gb|EDN62151.1| ribosomal protein S14A [Saccharomyces cerevisiae YJM789]&gt;gi|190406466|gb|EDV09733.1| ribosomal protein S14A [Saccharomyces cerevisiae RM11-1a]&gt;gi|259144972|emb|CAY78237.1| Rps14ap [Saccharomyces cerevisiae EC1118]&gt;gi|285810726|tpg|DAA07510.1| TPA: ribosomal 40S subunit protein S14A [Saccharomyces cerevisiae S288c]&gt;gi|349576772|dbj|GAA21942.1| K7_Rps14ap [Saccharomyces cerevisiae Kyokai no. 7]&gt;gi|392300818|gb|EIW11908.1| Rps14ap [Saccharomyces cerevisiae CEN.PK113-7D]&gt;gi|584367450|gb|EWG87438.1| Rps14ap [Saccharomyces cerevisiae R008]&gt;gi|584372309|gb|EWG92243.1| Rps14ap [Saccharomyces cerevisiae P301]&gt;gi|584377426|gb|EWG97276.1| Rps14ap [Saccharomyces cerevisiae R103]&gt;gi|584477541|gb|EWH19282.1| Rps14ap [Saccharomyces cerevisiae P283]&gt;gi|602625592|gb|AHN96091.1| RPS14A [synthetic construct]&gt;gi|604500715|gb|AHV79294.1| RPS14A [synthetic construct]&gt;gi|628270565|gb|AHY79710.1| Rps14ap [Saccharomyces cerevisiae YJM993]&gt;gi|761380725|gb|AJP37461.1| Rps14ap [Saccharomyces cerevisiae YJM1078]&gt;gi|763825546|gb|AJQ31947.1| Rps14ap [Saccharomyces cerevisiae YJM1356]&gt;gi|763825693|gb|AJQ32093.1| Rps14ap [Saccharomyces cerevisiae YJM1381]&gt;gi|763825838|gb|AJQ32237.1| Rps14ap [Saccharomyces cerevisiae YJM1383]&gt;gi|763825984|gb|AJQ32382.1| Rps14ap [Saccharomyces cerevisiae YJM1385]&gt;gi|763826133|gb|AJQ32530.1| Rps14ap [Saccharomyces cerevisiae YJM1386]&gt;gi|763826281|gb|AJQ32677.1| Rps14ap [Saccharomyces cerevisiae YJM1387]&gt;gi|763826485|gb|AJQ32823.1| Rps14ap [Saccharomyces cerevisiae YJM1388]&gt;gi|763826629|gb|AJQ32966.1| Rps14ap [Saccharomyces cerevisiae YJM1389]&gt;gi|763827175|gb|AJQ33109.1| Rps14ap [Saccharomyces cerevisiae YJM1399]&gt;gi|763827322|gb|AJQ33254.1| Rps14ap [Saccharomyces cerevisiae YJM1400]&gt;gi|763827627|gb|AJQ33401.1| Rps14ap [Saccharomyces cerevisiae YJM1401]&gt;gi|763827775|gb|AJQ33548.1| Rps14ap [Saccharomyces cerevisiae YJM1402]&gt;gi|763827976|gb|AJQ33693.1| Rps14ap [Saccharomyces cerevisiae YJM1415]&gt;gi|763828115|gb|AJQ33831.1| Rps14ap [Saccharomyces cerevisiae YJM1417]&gt;gi|763828301|gb|AJQ33981.1| Rps14ap [Saccharomyces cerevisiae YJM1418]&gt;gi|763834109|gb|AJQ34127.1| Rps14ap [Saccharomyces cerevisiae YJM1419]&gt;gi|763837460|gb|AJQ34275.1| Rps14ap [Saccharomyces cerevisiae YJM1433]&gt;gi|763837610|gb|AJQ34424.1| Rps14ap [Saccharomyces cerevisiae YJM1434]&gt;gi|763867325|gb|AJQ34571.1| Rps14ap [Saccharomyces cerevisiae YJM1439]&gt;gi|763867476|gb|AJQ34721.1| Rps14ap [Saccharomyces cerevisiae YJM1443]&gt;gi|763867623|gb|AJQ34867.1| Rps14ap [Saccharomyces cerevisiae YJM1444]&gt;gi|763867769|gb|AJQ35012.1| Rps14ap [Saccharomyces cerevisiae YJM1447]&gt;gi|763867989|gb|AJQ35155.1| Rps14ap [Saccharomyces cerevisiae YJM1450]&gt;gi|763868225|gb|AJQ35304.1| Rps14ap [Saccharomyces cerevisiae YJM451]&gt;gi|763869128|gb|AJQ35450.1| Rps14ap [Saccharomyces cerevisiae YJM453]&gt;gi|763869273|gb|AJQ35594.1| Rps14ap [Saccharomyces cerevisiae YJM456]&gt;gi|763869425|gb|AJQ35739.1| Rps14ap [Saccharomyces cerevisiae YJM470]&gt;gi|763871807|gb|AJQ35884.1| Rps14ap [Saccharomyces cerevisiae YJM541]&gt;gi|763885663|gb|AJQ36032.1| Rps14ap [Saccharomyces cerevisiae YJM554]&gt;gi|763906245|gb|AJQ36176.1| Rps14ap [Saccharomyces cerevisiae YJM555]&gt;gi|763906393|gb|AJQ36323.1| Rps14ap [Saccharomyces cerevisiae YJM627]&gt;gi|763906539|gb|AJQ36465.1| Rps14ap [Saccharomyces cerevisiae YJM681]&gt;gi|763906812|gb|AJQ36611.1| Rps14ap [Saccharomyces cerevisiae YJM682]&gt;gi|763906994|gb|AJQ36758.1| Rps14ap [Saccharomyces cerevisiae YJM683]&gt;gi|763907141|gb|AJQ36904.1| Rps14ap [Saccharomyces cerevisiae YJM689]&gt;gi|763907289|gb|AJQ37051.1| Rps14ap [Saccharomyces cerevisiae YJM693]&gt;gi|763907434|gb|AJQ37194.1| Rps14ap [Saccharomyces cerevisiae YJM969]&gt;gi|763907584|gb|AJQ37343.1| Rps14ap [Saccharomyces cerevisiae YJM972]&gt;gi|763907743|gb|AJQ37492.1| Rps14ap [Saccharomyces cerevisiae YJM975]&gt;gi|763908178|gb|AJQ37632.1| Rps14ap [Saccharomyces cerevisiae YJM978]&gt;gi|763908317|gb|AJQ37770.1| Rps14ap [Saccharomyces cerevisiae YJM981]&gt;gi|763908467|gb|AJQ37919.1| Rps14ap [Saccharomyces cerevisiae YJM984]&gt;gi|763908617|gb|AJQ38068.1| Rps14ap [Saccharomyces cerevisiae YJM987]&gt;gi|763909525|gb|AJQ38217.1| Rps14ap [Saccharomyces cerevisiae YJM990]&gt;gi|763909681|gb|AJQ38366.1| Rps14ap [Saccharomyces cerevisiae YJM996]&gt;gi|763913721|gb|AJQ38513.1| Rps14ap [Saccharomyces cerevisiae YJM1083]&gt;gi|763916031|gb|AJQ38658.1| Rps14ap [Saccharomyces cerevisiae YJM1129]&gt;gi|763916181|gb|AJQ38807.1| Rps14ap [Saccharomyces cerevisiae YJM1133]&gt;gi|763916321|gb|AJQ38946.1| Rps14ap [Saccharomyces cerevisiae YJM1190]&gt;gi|763916465|gb|AJQ39089.1| Rps14ap [Saccharomyces cerevisiae YJM1199]&gt;gi|763916615|gb|AJQ39238.1| Rps14ap [Saccharomyces cerevisiae YJM1202]&gt;gi|763916763|gb|AJQ39385.1| Rps14ap [Saccharomyces cerevisiae YJM1208]&gt;gi|763916898|gb|AJQ39519.1| Rps14ap [Saccharomyces cerevisiae YJM1242]&gt;gi|763967563|gb|AJQ39666.1| Rps14ap [Saccharomyces cerevisiae YJM1244]&gt;gi|763967711|gb|AJQ39813.1| Rps14ap [Saccharomyces cerevisiae YJM1248]&gt;gi|763967863|gb|AJQ39964.1| Rps14ap [Saccharomyces cerevisiae YJM1250]&gt;gi|763971147|gb|AJQ40111.1| Rps14ap [Saccharomyces cerevisiae YJM1252]&gt;gi|763971294|gb|AJQ40257.1| Rps14ap [Saccharomyces cerevisiae YJM1273]&gt;gi|763971437|gb|AJQ40399.1| Rps14ap [Saccharomyces cerevisiae YJM1304]&gt;gi|763971582|gb|AJQ40543.1| Rps14ap [Saccharomyces cerevisiae YJM1307]&gt;gi|763971728|gb|AJQ40688.1| Rps14ap [Saccharomyces cerevisiae YJM1311]&gt;gi|763971867|gb|AJQ40826.1| Rps14ap [Saccharomyces cerevisiae YJM1326]&gt;gi|763972017|gb|AJQ40975.1| Rps14ap [Saccharomyces cerevisiae YJM1332]&gt;gi|763972165|gb|AJQ41122.1| Rps14ap [Saccharomyces cerevisiae YJM1336]&gt;gi|763972310|gb|AJQ41266.1| Rps14ap [Saccharomyces cerevisiae YJM1338]&gt;gi|763972455|gb|AJQ41410.1| Rps14ap [Saccharomyces cerevisiae YJM1341]&gt;gi|763972832|gb|AJQ41559.1| Rps14ap [Saccharomyces cerevisiae YJM1342]&gt;gi|763976230|gb|AJQ41702.1| Rps14ap [Saccharomyces cerevisiae YJM1355]&gt;gi|763993944|gb|AJQ41848.1| Rps14ap [Saccharomyces cerevisiae YJM1460]&gt;gi|763997186|gb|AJQ41993.1| Rps14ap [Saccharomyces cerevisiae YJM1463]&gt;gi|763997322|gb|AJQ42128.1| Rps14ap [Saccharomyces cerevisiae YJM1477]&gt;gi|763997463|gb|AJQ42268.1| Rps14ap [Saccharomyces cerevisiae YJM1478]&gt;gi|764005488|gb|AJQ42412.1| Rps14ap [Saccharomyces cerevisiae YJM1479]&gt;gi|764005635|gb|AJQ42558.1| Rps14ap [Saccharomyces cerevisiae YJM1526]&gt;gi|764005785|gb|AJQ42707.1| Rps14ap [Saccharomyces cerevisiae YJM1527]&gt;gi|764005925|gb|AJQ42846.1| Rps14ap [Saccharomyces cerevisiae YJM1549]&gt;gi|764006073|gb|AJQ42993.1| Rps14ap [Saccharomyces cerevisiae YJM1573]&gt;gi|764013782|gb|AJQ43137.1| Rps14ap [Saccharomyces cerevisiae YJM1574]&gt;gi|764016438|gb|AJQ43283.1| Rps14ap [Saccharomyces cerevisiae YJM1592]&gt;gi|764019707|gb|AJQ43426.1| Rps14ap [Saccharomyces cerevisiae YJM1615]&gt;gi|764019852|gb|AJQ43570.1| Rps14ap [Saccharomyces cerevisiae YJM189]&gt;gi|764019997|gb|AJQ43714.1| Rps14ap [Saccharomyces cerevisiae YJM193]&gt;gi|764020249|gb|AJQ43858.1| Rps14ap [Saccharomyces cerevisiae YJM195]&gt;gi|764020388|gb|AJQ43996.1| Rps14ap [Saccharomyces cerevisiae YJM244]&gt;gi|764020534|gb|AJQ44141.1| Rps14ap [Saccharomyces cerevisiae YJM248]&gt;gi|764020678|gb|AJQ44284.1| Rps14ap [Saccharomyces cerevisiae YJM270]&gt;gi|764020827|gb|AJQ44432.1| Rps14ap [Saccharomyces cerevisiae YJM271]&gt;gi|764020968|gb|AJQ44572.1| Rps14ap [Saccharomyces cerevisiae YJM320]&gt;gi|764021117|gb|AJQ44720.1| Rps14ap [Saccharomyces cerevisiae YJM326]&gt;gi|764021264|gb|AJQ44866.1| Rps14ap [Saccharomyces cerevisiae YJM428]&gt;gi|764021411|gb|AJQ45012.1| Rps14ap [Saccharomyces cerevisiae YJM450]
GCCATGTCTAACGTTGTTCAAGCTCGTGACAATTCCCAAGTTTTTGGTGTTGCTAGAATT
TACGCTTCTTTCAACGATACTTTCGTTCATGTTACCGATTTATCTGGTAAGGAAACCATC
GCCAGAGTTACTGGTGGTATGAAGGTTAAGGCTGACAGAGATGAATCTTCTCCATACGCT
GCTATGTTGGCTGCCCAAGATGTTGCCGCTAAGTGTAAGGAAGTCGGTATCACTGCCGTT
CACGTTAAGATCAGAGCTACCGGTGGTACTAGAACCAAGACTCCAGGTCCAGGTGGTCAA
GCTGCTTTGAGAGCTTTGGCCAGATCTGGTTTGAGAATTGGCCGTATCGAAGATGTTACC
CCAGTTCCATCTGACTCCACCAGAAAGAAGGGTGGTAGAAGAGGTAGAAGATTATGA
>GYA|c34967_g1;orf1 len=324  frame:-2  start:324  end:1  gi|636765641|ref|XP_008084994.1| S13-like H2TH [Glarea lozoyensis ATCC 20868]&gt;gi|512198801|gb|EPE27635.1| S13-like H2TH [Glarea lozoyensis ATCC 20868]
TTGGTCTGCAAGAAGGCCGATGTTGATCTGAGCAAGCGCGCTGGTGACCTCACCTCTGAG
GAGCTTGAGCGCATTGTCACCATCATCCAGAACCCTCTGCAGTACAAGATCCCCACCTGG
TTCCTCAACAGGCAGCGCGACGTTGTCGATGGCAAGGACACTCAGGTCCTCGCCAACGGT
GTCGACTCCAAGCTCCGTGACGACCTCGAGCGCCTCAAGAAGATCCGCGCTCACCGTGGT
CTCCGTCACTACTGGGGCCTCCGCGTCCGTGGTCAGCACTCCAAGACCACTGGTCGCCGC
GGCCGAACCGTCGGTGTCTCCAAG
>GYA|c33318_g1;orf1 len=261  frame:-1  start:261  end:1  gi|599354012|ref|XP_007403808.1| family 16 glycoside hydrolase [Melampsora larici-populina 98AG31]&gt;gi|328863771|gb|EGG12870.1| family 16 glycoside hydrolase [Melampsora larici-populina 98AG31]
GTGGCCACTTGGAAAATGAATCCAGCGGCCGTGGCCGCCAACAGATTTACCCAAATTTCA
CAACGCGTCATCAGCGAGGAGCCCATGTCTATCAATCTCAATCTTGCCATCTCAGCCTCT
TTCGAAACGGTTGATTTGGCGCATTTGGTGACGCCCAACAGGTTACTCGTCGACTACGTT
CGCGTGTATCAGAGAAAGGGTCAGGAAAACATTGGCTGCTCTCCCAAGAACTTTCCTACT
GAAAAGTACATCAACGACCAC
>GYA|c32250_g1;orf1 len=246  frame:-3  start:252  end:7  gi|51013001|gb|AAT92794.1| YPR138C [Saccharomyces cerevisiae]
GAAGCATTGGGGTTGGATGAAGATCAAATAGGCGAATTCGCTTACGATTACGTGGAGGTT
AGGAGAGATTATTACCAGTGGGGTGTAGATACAGATGCACTTCATACTACATGCAATGGC
GCTAATTCTGCGTCTGAGACAAATCCTACTGAGGACAGCCAAAACTCCTCATTGTCATCA
GCTACAGTAAGCGGCCAAAACGAAAAAAGTAATAATCCTAAATTGCATCACGCAAAAGAA
GCATGA
>GYA|c39572_g1;orf1 len=216  frame:2  start:2  end:217  gi|582955981|gb|EWC44217.1| mitochondrial putative succinyl-CoA ligase GDP-forming subunit beta [Drechslerella stenobrocha 248]
GATGACAATGCTGATTTCAGGCAAAAAGAGGTATTCTCTTGGAGAGATATTGCTCAAGAG
GATCCTGATGAAGTCCAAGCTGCAGAATACGGCCTTAATTTCATCAAGTTGGACGGTGAT
ATCGGATGCTTGGTCAACGGTGCTGGGTTGGCCATGGCGACCATGGATATCATCAAGTTG
AACGGCGGGAGCCCAGCAAACTTCTTGGATGTCAGA
>GYA|c26169_g1;orf1 len=2280  frame:-1  start:3763  end:1484  gi|599414121|ref|XP_007414598.1| hypothetical protein MELLADRAFT_78855 [Melampsora larici-populina 98AG31]&gt;gi|328852919|gb|EGG02061.1| hypothetical protein MELLADRAFT_78855 [Melampsora larici-populina 98AG31]
TTCTCTCTCAAGTCAACCCGGACCCTCCCACCAAGTGCCAAGACTGCCAACGCAAAACCA
ACTGCTGTCCGCGCCCGATTGTCTGTCGTAGTCCATAACCAGCCCCGACTTAGCATAATC
AGCCCATTGAACAAGATGAAAACAAATGGGCACTTGGAGAATGGCGTTTCGGAGTTATCC
GTCAACGAGCCTCCGACAGACGGCCCACCCGAAACGGCGTCCCCGAACGGATCCACCTCT
TCTGCTACCCCGCATCCTTCCAGCCAGACCGACTCCTCGCCTGCGACAACTGAACCTTCA
GCCACGAACCAGACGGCCGATTCGGAGACCTCCTTTCCAGACAAGATGGTCGATACTGAA
GATACCAACAACGATGGTGTGCGTACTCCACCAACACCGACGGCCCCTGTGCCGACCAAT
GCCCAGTTGCTGGATGCAATCCTTCCGATCAGGTCGAGCGCCCCTACGCTTGGGGTCCCA
AAGCTCCTGAACAAGCTCAAGGAACTCAACCCAAGCTGGCTGCTGAGCGAAAAACGGCTG
CGGAAGTTTTTGAATTCCAACCCCAATCTCTCGCCCCAGGCGCCGCGGCACCAGGCCCGC
GGCTCATCTCGGGCGCCCTGTGAGCCAATGTGGCTGCCTGACTATGCTTGGGAGAAAGAC
TGGGAGGCCGCCTCAGCCGAAAACAGCTCGACTGAACCCGTCAGCTCGCTTGATGACACC
TTGTTGCTCGAGTGTCGGCAGCGGAGCGTCAAGGTTGAGCCGGTCCGGTTCCCAGCTAGC
AACAAAGGTAGCGGGTTGATCGCCAAAGATCATATACCCAGAGGCACTCAAATCATCAAG
GAGGATGCCTTCGTCTGGGTGCCGCCAAACAAGAGCATCTCTCGCTCTGTGATCTCGGGG
CAGAATTGTGCATTCTGTGGACGGGCCTTTTCCGTCCAACGAACCAAAGGCCAACCCAGC
TGTCCCCACCACCCCGCCCCGGGATCAAAGGAGGCCATCGCAGCCCAACAGCTTGTCACG
ACAACCTCGACGAGCCTGACGACTGGCAGTCAGTCGGTCACCGAAAAGCCAGCTGGACCG
GAACCTTGTTATATGCGCTACTGTACCCGGGTTTGTGCCCAACGATCGGCGGACTATTTC
GGACCGTTGGTCTGTCCGCAGAAGAACCCAGAGTACATGCAGCTGATGCGCTACGCAGAT
GCGGAGGAGTTCAGGGGGGTTCATATGGTGTTCAAGCTGTTCGCAAGGATGTTGATCGCG
AATGAGTCGGGCGAGATTAGCACGGACCCGGCCTTCCGGCCACCGGAAGCAAACCATGAG
CAAGAAGGCTCGACGAACGGGGTGGATGGGAAGGGGGAGCAGGGGGGACCGACCAATGGG
GAGCTCGAGCCGGACCAGACGGGTTCGGATGACCCAGCAGGGACAAGTGGCAAGAAGGGC
AAGAAGGCCAAGTCGAAAAAGAAGGTGGTCGTGAACCCGGTACCCGAGTTTAGTGGGACA
AGTGTGGAGTTTGAAAAGGTTGTCAGCCGGATCGCAGGGCTCGCGACGATCTCTGACCGG
GCTCGTCGAGAGCGGTTCCACGGCGGGGGTCATCTCGGGTCGCACTTTACAGACGTCAGG
TACGGTCAGATGTGGCGCAACGGTTGGCACACCGTCATCCGGGCGCTCCATATCAACACT
GGATACCGCTCTCGACAGCCCAACGCGGATCCGAACTCGACCGATGTGTTTTGGGAGACG
TTCTGGAAGCGGAGATTGAGGCCTGAGACGATCGCCCATTATTTTGGCTTGAAGAGCTTT
TTGGAATTTATTGGTAAAGCTTCCCTCAACACGGAATTCGACCATGGGCTTTACTTGCTG
CACGCTCGCTTAAATCATTCATGCGACCCTAATGCAACAGTTTTGAAACACCCTGGCTCT
GAAGACATCCATAAACTAGCCCCCTCCACGATTTACGTGGTTTCGAAACGGGACGTAGCC
AAAGATGAAGAGATCACGCTTTCATATGTCAATCCGGAAATGCCACTAGAGTCTCGGCGG
AAAAAATTATTCGAAGACTACCTGTTCTCCTGTTTCTGTACGCGCTGTCGCCGTGAACTC
AAGGAGGAAGAATCGAGAGAGTCATTGGCGGCAGCAGTGGCGATGGAAAACGGGAAAGAG
GCCATCCAGGAAATCGGGTCAGAAGTCGCGGCCCTGGACTCGTCGTTTTATAACCTTGCG
CCTCGAGAGGATGTGGAAGATGAAAGTATGATTGATGAGCTCCGAGCAGTATTTTCTTGA
>GYA|c24295_g1;orf1 len=852  frame:-2  start:1228  end:377  gi|599418590|ref|XP_007415904.1| hypothetical protein MELLADRAFT_92994 [Melampsora larici-populina 98AG31]&gt;gi|328851678|gb|EGG00830.1| hypothetical protein MELLADRAFT_92994 [Melampsora larici-populina 98AG31]
TTTGGTGGGGAACGGTTTGAGATTCTGCTTCCAGATCCATCTCATCCTGATCACCGTACT
AACCAACTATTTTACTTGCTTTTATTGACAACCCGGCCTTCAGTTCCCGACCTACCATCG
CATGGGCGCAGTACCGGCCTTCACGGCTATATCCCCAATTTCGACGTTATGGCCCATGCA
ATCCACGCGATACTATCCCAATTGACGAAGCTTGATGCGGCTGCGAACCGAGCTCAAAGG
GCTGTTGTTGTTGCTGGCCAAAGCATGGGTGGCTTTTCTTCCGTTCTTTACGGCCTCTTG
TACCACACCCCTACTATAAAGGAGCCAGCTTTCGCACGAGAAGGACCGCAACCTAAAGTA
CTTGGGTTGTTCATCCTATGTCCCATGTTGGAAATCTCACCAGACTCCAGACCTTCATAT
GCAATCGAGTTACTCGCGAGAGGGCTGGTTTCTTTTGCTGGAAGATTGGCAATCACGCAA
GCTCAAACAGGCAACGAAACCTACGATCCATGGTATATGCAGCAATTTTCGCGCGATCCT
CAAGGCTATCATGGAAAATTGAGATGTGCGACCGGCTTGGCGATACTAGATGGCTTAACG
TTCACCGATAACAACATGTCGGAACTAATTCTACCGTTTCGCGTGGTACATGGCGAATGG
GATCGAATAACAAACCCAGCAGCTAGCAAAAGGCTTTATGATACATCAAAGAGCCCAAAG
AAACAGTTTAAATTGTATCCCAAGACGGAGCATCTAATGCTAAGAGTGGGTAGAGATGCT
GAAGATGATCAATACCGACAGGAACTGTTGAACGATATGTTGAATTGGATAGGCCAGATT
CAACCAAAATGA
>GYA|c30476_g1;orf1 len=207  frame:3  start:3  end:209  Putative disease resistance RPP13-like protein 1 OS=Arabidopsis thaliana GN=RPPL1 PE=3 SV=1
GAGGAACTCCTTCTGGAGTTGGGGATGAAATTGCTGGTTGTGGATAAAGTGCTCGACCAT
GCTGAGGTGAAGCAATTTACAGATGAAGGAGTCAAAAAGTGGTTGGTGTGCGTTAAGAAT
GCTGTGTATGATGCGGAAAACCTACTGGACGAGATTGCTACCGAAGCTTTGCGACGCAAG
ATGGAAGCTGCTGACTCCCAGACTGGC
>GYA|c36419_g1;orf1 len=237  frame:2  start:2  end:238  Cysteine-rich repeat secretory protein 9 OS=Arabidopsis thaliana GN=CRRSP9 PE=2 SV=1
GATGCGATATGCCCGGATGCCAATTTCACTGCTGGTAGCCAATTTGATATCAACCTGAAC
CACACCCTCAACCAGTTACCACTTTACCTTAATAATGGTAGTGGCAAAGCGATCTACCCC
AACGTGACAGAAGGGGATGACCCGGACAAAGTTTATGCTCGGTTTCTCTGCATCGGTGAG
GTTTCCCTGAGTGACTGCCGGAATTGCCTCAACCAGGCAGGCAGTGAGATTGTAAGA
>GYA|c30680_g1;orf1 len=225  frame:2  start:2  end:226  gi|169619792|ref|XP_001803308.1| hypothetical protein SNOG_13093 [Phaeosphaeria nodorum SN15]&gt;gi|111058300|gb|EAT79420.1| hypothetical protein SNOG_13093 [Phaeosphaeria nodorum SN15]
GAAGACGAAGAGGAGGACAGCGAGGGCGAGGATGCGCAGGAGGACTCTGAAGACGACGAT
GAGTCTGGCGACGACGACAAGTCAGGAGCAGCCGCCGTGCGCGACCTCATGAAGGATGCG
AAATCCCTAACCTCCACTCTCGCCGCTGGCGCGCAGTCAGACGTCGCCAAGGGCGAAGCT
ATCAAGACGCAGCGCAAGACATTCGACACTCTGCTCAATACGCGG
>GYA|c28950_g1;orf1 len=267  frame:-2  start:269  end:3  gi|384502079|gb|EIE92570.1| hypothetical protein RO3G_17281 [Rhizopus delemar RA 99-880]
AGGAATCGTGGCTATGCCAGAGGCAGGAGTCGAGGAAGAGGTCGTAACTTCCGTGGCCGT
GGTAGAGGAGGGTACAGTGGTCCTCGGGTTGATGCCCAGCAAGATGCGGAAGGTTACAAC
CAGGAAGGTCATGCCCGGGGTTACAACCAGGAAGGTCCGGCTCGGGGCTACAACCAGGAT
GGACCTGCTCGGGGTTACAACCAGGATGGACCTGCTCGTGGTTACAACCAAGATGGACCT
GCTCGAGGTTACAATCGGGATGGACTT
>GYA|c26425_g1;orf1 len=279  frame:3  start:12  end:290  gi|331237979|ref|XP_003331645.1| hypothetical protein PGTG_12810 [Puccinia graminis f. sp. tritici CRL 75-36-700-3]&gt;gi|309310635|gb|EFP87226.1| hypothetical protein PGTG_12810 [Puccinia graminis f. sp. tritici CRL 75-36-700-3]
AAGCAACGCGAATTGCTCGAGATGTCTATCGTCAGATCAGATTCACGAACCGAGGCCGAC
ATCCGGGCGTTAACGATGAGGATGTCGGTCCTATCGCGTTCCGACGGCTCGGCCCAATTC
TCCTTTGGTGATCTGAAGGCATTGGGCGCTGTTACCGGGCCTGCTGAAGTCCGGATTCGG
GATGAAAAACCCACTGAGGCGACAGTTGAGGTCAACGTTGTACCGGCCCTCAATGCAAGG
CTTTGGCACATTCGATCAAGCTCTTTTTCGCCCCGTTGA
>GYA|c26425_g1;orf2 len=321  frame:-1  start:1875  end:1555  gi|331237979|ref|XP_003331645.1| hypothetical protein PGTG_12810 [Puccinia graminis f. sp. tritici CRL 75-36-700-3]&gt;gi|309310635|gb|EFP87226.1| hypothetical protein PGTG_12810 [Puccinia graminis f. sp. tritici CRL 75-36-700-3]
CTTGGGTCGAGATGGATCATGACCAGGCTGATCAAGGAGGAGGACTCGTATAAGAAAGAA
TACGATCACCAATTGGAACGGATCAAGAGGGTCTCAGAGGAAACTCCTGATGATGATTGG
AACATTCGCAAACAAAAACAAGTGTTAGACGAGACGGTCAAAATGATACCAGACGTTCAG
CAACGACTTTCAAAAGCAGTTGAAGAGTTGGCTGAATTAGTGGACGCCCATCAGGACGAG
TTGGCAGGGACAGAAGAATTAGCTAAAGCTCAAAAAGTCTTGTCTCTTGCTGCTTCTCGG
GCAGCGGTAGAACAAACATGA
>GYA|c26425_g1;orf3 len=555  frame:2  start:221  end:775  gi|331237979|ref|XP_003331645.1| hypothetical protein PGTG_12810 [Puccinia graminis f. sp. tritici CRL 75-36-700-3]&gt;gi|309310635|gb|EFP87226.1| hypothetical protein PGTG_12810 [Puccinia graminis f. sp. tritici CRL 75-36-700-3]
GGTCAACGTTGTACCGGCCCTCAATGCAAGGCTTTGGCACATTCGATCAAGCTCTTTTTC
GCCCCGTTGATCTTGCTCAAGAAATACCCCCGCTCGTTGATTCAGATCAACCTTCAGACA
CTCTCCAAGCCGTCAAACCGATGGAGTAGCACAATTTCTACTGGCTCCCCAGAACTATCA
CCGGTAGCCCGGTTTGACGAGTCGCAAAGCGTCACAGAAAAGGCAGCGCTGATGAATGCT
GCAAGTCTTGCCTTGCTCGACTCGGGAATCGCAATGAGCGGTGTGGCATTGGCTGTTGGC
GTTGCCGTCATACCCGCCTCGGCAGTACGAAATCTCCACCCCGAAGATCAGCTCTCCGAC
TCGGAACGGATCGTGCTCGACCCCAACCCAGCCGAAGAAGCTTGTGCTAGGAGTTTACAT
CTCGTTGGGCTTCACTTTGGACATGGGTTTGGTAGCACCTCGATAGCTGATGGCCAGGTT
GCAAAAGTCGCGTTTTGCGAAAGCAATGGAGCTTTCAATTATGATCAAGTTCGTAATCTT
TTATCTCTCTGTTGA
>GYA|c22547_g1;orf1 len=555  frame:-2  start:556  end:2  gi|599422465|ref|XP_007416834.1| hypothetical protein MELLADRAFT_79368 [Melampsora larici-populina 98AG31]&gt;gi|328850697|gb|EGF99858.1| hypothetical protein MELLADRAFT_79368 [Melampsora larici-populina 98AG31]
GCTAGGTTGCTTCCAAGTAAACTGCCGTCTTGCACCATGTCCGACAAAGCCCCACTTGTT
GGTGTGATCGGAGGTTCGGGATTGTACAAGTTGGAGGGCATCGAGACTCTGGAAACCCTG
AACATTGACACGCCCTGGGGCTCCACCTCCTCGCCGATCACTCTTGCTCGGCTTCCGAGC
GGCCAGACGGTCGCGTTTCTGGCACGACACGGACTCTCTCACCACTTCTCGCCCTCGGAA
GTCCCATGTCGAGCCAACATCGCAGCCCTGAAACACGTCGGCTGCCGCGTAATCGTCGCC
TTTTCGGCGGTTGGCAGCTTGCGCGAAGATATCAAGCCGAGGGACATCGTCGTCCCCAGT
CAGATCATCGACCGTACCAAGTCCATCAGGCCGTCAACATTTTTCCATGGACTGGGCGTG
GTAGGGCATGCGATGTTCGGGGAGCCATTCGATGTCGAGTTGACACGCTTGGTGGTGAAT
TCAATCAGAAAAGAAGTCGCTACGTTCAGTCCAGAGGACCAAATTGGCGTTCATGAAGAC
AAGGTGGCAGTGTGT
>GYA|c37317_g1;orf1 len=216  frame:2  start:2  end:217  gi|403171511|ref|XP_003330736.2| hypothetical protein PGTG_12273 [Puccinia graminis f. sp. tritici CRL 75-36-700-3]&gt;gi|375169212|gb|EFP86317.2| hypothetical protein PGTG_12273 [Puccinia graminis f. sp. tritici CRL 75-36-700-3]
ATCGGACTGGGGATGCAACTTGCCATAGATTATGGTATCAGCAATCCAGAAGCCAAAGTT
CACATACCGGGGATGAAATATGTTATCATCTGGATAGGTGTTTGGTGTTTCTGCTGGAGT
ACTGCATGTCAATACATCTGCGCTCGATGGGATCCTCCTTGGCAATCGGGATCAGCCGAC
AGAAAATTGAACATTGTCCCCTTTCCGGTCATCGTG
>GYA|c44377_g1;orf1 len=267  frame:2  start:2  end:268  gi|342319966|gb|EGU11911.1| putative Structural constituent of cytoskeleton [Rhodotorula glutinis ATCC 204091]
TTTTTTACGGTTTCCTGGGAAAAAGCAGCCATGTCTTATCACAGTTTTCTTCTTGAACCT
ATCAGCTGCCATGCCTGGAACAAGGACCGAACTCAAATTGCAATGTGTCCTAATAACCAT
GAAGTCCATATCTACAAGAAAGAAGGAAGCAACTGGAACAAAATCCATGTGCTGAAGGAG
CACAATGGCCAGGTTACTGGCATTGACTGGGCCCCAGAGAGCAATCGTATCGTGACCTGT
GGCACTGACCGTAATGCGTACGTCTGG
>GYA|c14534_g1;orf1 len=660  frame:1  start:235  end:894  gi|403159804|ref|XP_003320373.2| hypothetical protein PGTG_01285 [Puccinia graminis f. sp. tritici CRL 75-36-700-3]&gt;gi|375168250|gb|EFP75954.2| hypothetical protein PGTG_01285 [Puccinia graminis f. sp. tritici CRL 75-36-700-3]
ATGGGTTTAAGATCTGACGAAGGGCTTGGTTGGGGCAGTATAGGCTACTCGCGGATCATC
CTCGCGGCGGTTTCGCTACATTTTATGTCCTACCATCCGATCTACTGCACGATCGCCTAC
ATCATCTCCCAACTTTTGGATGCGGTTGATGGCCAGGCTGCGCGCGCACTGGGTCAGACG
AGTCGGTTCGGGGCGGTGCTGGACATGGTGACTGATCGATGTACGACAAGCTGTCTGCTG
TGCTTCCTCAGCTCGGTGTACCCAAAATGGGCGATTATGTTCCAGTCCTTGATCGCACTC
GACTTTGCGAGCCATTATATCCACATGTACAGTTCGATGGTCGCAGGATCGGCGTCGCAC
AAGACGGTGTCAAAGAAACAGAGCCGGATCCTCCATTCGTACTACACCAACTCTGCTACC
CTTTTCGTCTTTTGCGCCTGCAACGAGCTCTTCTTCGTCTGTCTCTACCTTGCCCATTGG
TACGATCAACCGCTCCGCTCATCCAGCTCCACCACCTGGCCACAACTTGTAGCCGTGATG
ACATTCCCGATTTGTTTTGGGAAACAAGTTATTAATCTCGTTCAGTTTTGGAAGGCTAGC
AAAGCACTGGTAGAGTTTGACTTAGAAGAAAGGTGGAGGGCTCAACAGCTGAAAAAATAA
>GYA|c32036_g1;orf1 len=351  frame:-1  start:351  end:1  Cell number regulator 8 OS=Zea mays GN=CNR8 PE=2 SV=1
AAAGCCCCCAAATCCGCCGCCGCTCCGCCGGCAAAACAGTCGCCTCCACCACCGCCAGCT
GCCGGAGCCACCTACGGCTGGACCGCCGATGGATTGCCGCTAGGGCATGGAAGCGTGGTG
GGAGAGCCGATGCGTCGTTCTCAGTGGGACTCCAGCCTCTTCGCTTGCCTCGGACGCAAC
GATGAATTCTGCAGCAGCGATCTCGAAGTTTGCCTCCTTGGAAGTGTGGCCCCATGTGTG
CTTTATGGAAGCAATGTTGAGCGACTTGGCTCTAGTCCAGGGACTTTTGCAAATCACTGC
CTACTTTACTCCGGTCTATATTTGGTTGGGAAATCCATTTTTGGCTGGAAC
>GYA|c28549_g1;orf1 len=327  frame:-2  start:329  end:3  2-methyl-6-phytyl-1,4-hydroquinone methyltransferase, chloroplastic OS=Spinacia oleracea PE=1 SV=1
ATAATTGGTCCTGTGTATCCAACATTTTGGCTGTCTCGGTTTTTCGCAGATGTGTGGATG
CTATTCCCAAAGGAAGAAGAGTACATTGAGTGGTTTGAGAAAGCTGGATTTAAGGATGTT
GAACTGAAGAGAATTGGCCCAAAATGGTACCGTGGGGTTCGTCGCCATGGGCTGATCATG
GGATGTTCTGTCACAGGTGTAAAACCTGCCTCTGGGGATTCACCTTTGCAGCTTGGTCCA
AAGGCAGAGGATGTGGCAGAGCCCGTGAATCCACTTGTGTTCTTCATGCGCTTCATTCTG
GGTGTCATGGCAGCAACATATTTTGTA
>GYA|c26082_g1;orf1 len=1659  frame:2  start:440  end:2098  gi|331253122|ref|XP_003330073.1| hypothetical protein PGTG_10983 [Puccinia graminis f. sp. tritici CRL 75-36-700-3]&gt;gi|309309063|gb|EFP85654.1| hypothetical protein PGTG_10983 [Puccinia graminis f. sp. tritici CRL 75-36-700-3]
TCGTGGAGGATGTCCTTCATCAGCGCGCCGAATTTCAAATCTTCCTACCAGCAACTCCCA
CTCAACTCGCTCCCCTCCCCGGTCAGCCACCCCCGCTCTCAGAACAACCCTCAACCCTCC
CACGCCCACTCGGCCTCATTCGCTACCGACCCTTCCGAAATGGGCGCTCTTCGGCGCTTC
CTCAGGTACGGCGGCTGGCGGCGGAACGTCCTTCTGAGCGTCATCAGCTCCGGTTTCCTG
CTATTTGCCTTCCGATACCGCCCACCACTTGGCTTCCTTCGCGCCCCAAGCTCGCCCGAC
CGTCTCGCAACCCTCAACTGTCGGCCGCCGCCCGGCCATCCCAGCCAGCGGTATGCGCTC
ATGATCGATGCAGGCTCAACAGGCTCGCGCATCCACGTCTACCGCTTTTCCTACTGTCTC
CCCCCCGGCCCAACCCCCGGCGCGATCCTCCCCACGCTCGACCACGAGCTGTTCTTCAAG
ACCCAGCCTGGCCTCTCCAGCTACGCCGGCCAGCCCGCCAAGGCCGCCGAGTCCCTCCGT
CCGCTCCTCCAGGCCGCTCTCGAGGGCGTCCCGCTCGACGAGCGACGCTGCACCCCAATC
TCCGTCAAGGCCACCGCCGGGCTCCGCCTGCTCGGCGAGAAGGAGAGCAAGGCGATCCTG
GACGAGGTCGAGCGCTGGCTGCGCGCCGAGTGGCCGTTCAGGCTGCCCAAGCAGGCTGGC
GTCACGATTATGGATGGCGCCGACGAGGGCGTCTATGCCTGGGTGACGATCAACTACCTC
CTGAAGAGCATCGGCCCATCCGCTGGCCAGAGCCAGAACGCGACCGCGGCGGTGATGGAT
CTGGGCGGCGCCTCGACGCAGATCGTCTTCGAGCCCCATGGCGTCACCCTCGAGCCGGGT
CCGCACGTCTATGAGCTCGCATTTGGCGGCAGACGGCATGCGCTCTACCAGCACTCGCAT
CTCGGCTACGGGCTCATGGAGGCTCGACGGGCGGTCCATCAGCTGGTGGGGTACGCGGAG
ATGTGGCGACGCAAGCAGAGCTGGAGCATGCTCGCCAAAGACGGCCCGGTGGGAAACCCG
TGTCTGCTGCGCGGCGCCACGCGCAGCGTGCTGCTTGCCACCGACGGACACGGCGGGGAA
ACACAGACGGTCGAGTTCATCGGCACTGGCGACGGCTTTGAGGCCTGCAGTCGGGTCGTC
GGCATGGTGATGGCCAAAGAAACTGTCTGCAAACTGACCCCCTGTGCATTTGGTGGGGTC
TATCAACCGCCATTTGCCAAAGCCTTTGCCCGAGGACCAATCTACGCTCTGTCTTACTTT
TACGATCGAATCCATCCGCTTGGACTGCGATCAAGATTTACATTAGAAGAATTACTAAAG
CTAGTGAAATTGGTTTGTAATGGACCAGGACCAAATGGATGGAAATCATCAGATTTTTCA
AATTCATTAGAAGCTATAGATGAATTAAATGGTAGACCGGAATCTTGTTTGGATTTAACG
TTCATTTATAGTTTGTTGAGTTTAGGTTATGAATTGGATAAATCAAGAGAAATTATTATT
AGTAAACAAATCACTGCAGTTGAACTAGGCTGGGCACTAGGAGCAACAATAGACTTGTTA
GAAAAAATCAAACCGATGGATTGTAATGTATCAAATTAA
>GYA|c23610_g2;orf1 len=1746  frame:1  start:760  end:2505  gi|403162664|ref|XP_003322842.2| hypothetical protein PGTG_04379 [Puccinia graminis f. sp. tritici CRL 75-36-700-3]&gt;gi|375173030|gb|EFP78423.2| hypothetical protein PGTG_04379 [Puccinia graminis f. sp. tritici CRL 75-36-700-3]
CATCGGGTAGACCGTTGCGACTCGAGTAGTTTTACTGGCTGCAGCCAAAAACCGACAGCG
CTTGACATCTCCGCATGTGACTCTCACCTGACTCTGGGCTGCTTTCCAAGCGGCTGTTTC
CATCTCAAAGCCCCGATCTTGACCTCAACTAACCATCCGCCCATCCCGTACCATCCCATC
CCATCACATCACATCCCATCACATTACATCTCATCCCCCTTCCATCCTTTTCCTTCCGCT
CTCAACTCACGCCCAGCCTGGCCCTGCCAGCGGCCTCCGTCCCCGTCCGTCTGCCGGATC
TCACATGCGCACTCGCCGCCCAGCCGCCCAGCCGCCCAGCACCTTACCGCCCAAGACCGA
CTACAGTGCGCACTCCAGCTTGCCAATACCCCACCCCCGCCTACATCTGCACCCACGACA
CCATCAGTCGCTGCTCTCGTCAGTGTTGCTTCCGCGATGAACTCACTCACCTGGCTGCTT
GCCCCTCGTACCCGATCTGCCTGCCTTTCCACCCTCGACCACCCTCGCGACCAGTCCAAG
CCTGCGTCCAGCGGCGGACCAGCCTCTGAGCCCGCATCGCCTGGCGGCGGCGCCCCCGTC
GATCTGGGTCCCGGTCCGCGGGAGACAGAGGCTGAAATGGTCGACAAGATGGTTGACACT
GTCGAGCGCCACAGCGGCCCAGAGGCGGCAAACACGCTCGAGCGCAAGGCCAGCATGGGC
CTCGACGGCGAGCTGCGTTTCGGGCTCCCGGGGATCACCGAGCGGCGGAGGACGCTCCAC
CTCGAGCCCGGCCCCGCGCTTGCGGTTCGGTGCAAGGCCGACGCGCCGGACCATGCGCCC
CCGGAGGCGCCACCGCCGGCGAAGCTGCTGTCCGCCTACCGGCCGTACCACCAGATTGCC
CGGCTGCTGCCTGTCCGACTCGGCGTGAACCTCTACATCCTCATCCGCCGCTTCCTCGCC
CTCTTTGGCCTCCGCCCCGCTCCTCCTGAGCCGAGCGCCGAGAAGCGCATCATCGAGCCC
TCCCGGCCGTTCTTCCGCACACTGTGGCAGAAGCTTGCCAAAAAGAAAAAGCCGGTCAAA
CCCCGCGAGGTTCCCAGACGGACCAAAACCCTCGTCCTCGACCTGGACGAGACTCTGATA
CACTCGACTAGCCGGCTTGGCGGAATTGGTGGGAGCAAGGGGTGGAGCCACCAGTCTGGA
AACTCGGCTGGACTCAAGGTCAGAGTGGTCGAAGTCGTCCTTGATGGTCGGATCGTGGTT
TATCATGTCTACAAACGACCATGGGTGGATTTTTTCCTCAAGACGGTTTCGAGTTGGTAT
ACGGTTGTCATCTTTACTGCATCGATGAGAGAATATGCGGATCCGGTGATTGATTGGCTA
GACCAAGGCCGGGGCTTCATCGATGGGCGCTTGTTCCGAGAATCTTGTACGAATATCAAG
GGGTCTTATGTTAAAGATCTAACCGTCGTCGAGAGAGATTTGAGTAAAGTATGTTTGGTG
GATAATAGTCCCATCAGCTATGGACTTCATCAAGCCAACGGAATACCAATTGAAGGATGG
CTAAACGACCCAACAGACGAAGGATTACTAGAACTCTTACCGATGCTAGATAGTCTTAGG
TTCACTAAAGACGTTCGTAGGATTTTGGGTCTTAGAGGATTCGGTATCGAATCTCATTCT
TCTTCTTCCTCTTCTTATTCTGATGCTCCTATTCCTTCTAGTAATAATAATCTTAAACTT
GATTGA
>GYA|c39953_g1;orf1 len=507  frame:-3  start:508  end:2  gi|599425262|ref|XP_007417531.1| hypothetical protein MELLADRAFT_112885 [Melampsora larici-populina 98AG31]&gt;gi|328850029|gb|EGF99199.1| hypothetical protein MELLADRAFT_112885 [Melampsora larici-populina 98AG31]
CGGGCCCTCCAAATCGACAAATACGGGTGTTACTTCAACTCCTCTTCCAACTTTAATGCT
TTCCATGCCTCTGTCTTTGAATTCATGGGAACCATCTGTATCATCTCGATGATGTATGGC
TTCGGAACAACCAATAGGGCTGCTGTAGAGCAAGGTGGGCAGCGAGTGTCTCCGCTTCTC
AATGGCATAACTTTAGGCTTATTCGTGTTCGCTGCATCTGGATTCGCCCCCGAAAAGTCT
TACCTAGGTACCATTGGCTTCCCAACAAGATGTTGGGCCAGTTCAATTGGAATATTAAAG
TTTAGCCCAAATGATTGGGTTTTCTGGATTCCAGGTATATTTGGAGCAACACTGCATGGT
CTTGCTTATCGCTTCTTGAAACCATTTATGGAAGAACATCTTTCTCTCGAGGATAAATCT
GTGGGGCCATCTGAATTCAAGAGACCCATGGAGGATATTCGGTCACAGGTCATCATTAGG
ATTGGAGAATCGGATTCATTACCCGAA
>GYA|c20901_g1;orf1 len=1107  frame:-1  start:1826  end:720  gi|331251249|ref|XP_003338224.1| translation initiation factor eIF-3 subunit 2 [Puccinia graminis f. sp. tritici CRL 75-36-700-3]&gt;gi|309317214|gb|EFP93805.1| translation initiation factor eIF-3 subunit 2 [Puccinia graminis f. sp. tritici CRL 75-36-700-3]
CCAACACCCGCACTTCTTTCCCTCCCTCCAGCTCGAACCAGCCCGAACCCAGCTAGCTTG
CCCACTCACTCACACCACCGCCCACCTATCCAGCCAATGCGTCCCATCCTTCTCTCCGGC
CACGAGCGCTCCCTGACCCAAGTCAAGTACAACAGAGAGGGAGACCTGCTCTTTTCGTGC
TCAAAGGACCACATCATCAATGTCTGGTTCACTCACAATGGAGAGCGACTAGGCACTTAT
AATGGCCATAACGGTACCGTTTGGTCCGTTGATGTGGATTCGAAATCTGAATTTTTGGTA
TCTGGATCGGCTGACAATTCGATGCGCCTATGGAGAGTTTCGACTGGCGAATGTTTGAAA
GCCTGGGAGTTTCCGACTGCGATCAAACGAGTTGCGTGGAGCGAGGACGACACCAAGGTT
GCGTTGGTTACCGAGCAGAGAATGGGCCATCAGGGGGCTATTCGGGTGTTTGAAATCAAC
CGCGACGGTGGTCCACAGGCCGAGGAGCCTCTTCTCATGTTCACTCCGCTCGGTTCCAAA
GCGCAAGTGGTCGCATTTTCGTATTTAGATCGATATCTGGTCTCTGGACACGAGAATGGA
AAAGTTGCACTGTGGGATTCCGAGACCGGCGAGGAAGTTGAATCTCGTGAAAAAAACCAT
CTGGGATTGATCACAGACCTCCAAATGAGTCCCGATCGGACGTACTTTGTCACGAGCTCG
AAGGACAAAAGCGCACGGCTGTACGACACACGGACACTCGAAGTTATCAAGTCTTACCAA
GACCCCCAGACGCCCCTGAACAGCGTGGCCCTGATACCAGGGAAGCCGTACCTGCTCGTT
GGCGGAGGCCAAGAAGCCATGGCGGTGACGACCACATCAGCCCGCCAAGGCCATTTCGAA
ATTAGGATGTGGCACCGGGTTTTCGAGGAGGAGGTCTCGAGAATCAAGGGCGGCTTCGGA
CCTTGTAACTCGATCGCCGTGCATCCTGAAGGGAAGGGATACGCGATCGGCGGTGAGGAT
GGTTATGTCAGGTTGCATCATTTCGACGACAACACATTTCGTGCTAAGCCTTATGGACAC
GAGACGGAGCCAAAAGAAATAGACTAA
>GYA|c7985_g1;orf1 len=666  frame:2  start:2  end:667  RNA-directed RNA polymerase OS=Saccharomyces 23S RNA narnavirus PE=1 SV=2
TTGCAAGGCCAGCGAGTACGGTATACGTACTTCTCTCAGCTTAAGAAGCTGAGGAACGTT
TCGGTTTCCGAAGCGCTCAGGGACCCCGAACTCGGGGTCCTCGACTTCGGCCATTCGGCC
GAAGATCGGTGGATCTACTCGGCTGACTTCACGTCAGCCACAGATCTGCTGTCACATGAG
GTGCTGAACCTCCTGTGTGATGCCTTGTGCATCAATCCTCAAGTAGTCTACTTGGGGCAC
GCCGTGCGTGGTGAACGCACGACGACGGGGGCCTTTATGGGGCTCCCGATGTCATGGACG
CTTTTGTCCATGGCACACTACTGCGTTTGCAACGCGGTAGATTCGAAACATTCGTTTCGA
ATTAAAGGGGACGATCTTATCGCCCTCTGGACCACCTCACAGTGGTCTAAATACCTCGAG
TTATCTCGAAGTATCGGCCTTGTCGTCAACGACAAGACTGCACGTTCCAAAAGGTTTGGG
ACGTTCTGCGAAGGTGATTACCTTCGCATCTCGAAGGGACGACTTGTGCGGCTGCCGACG
TTCTCCATCCGGTCGTTTGTAGAGGATAATCCCCTGCAGTACGACCAGTGGTCGACGCTG
GTCAACCGCGGCGTCCCTCCTGCGCACCTGCATAGGCTGCAGATGCGGGCTCACCATATT
TGGGTG
>GYA|c23359_g1;orf1 len=1668  frame:-1  start:2208  end:541  gi|403163126|ref|XP_003323248.2| hypothetical protein PGTG_04785 [Puccinia graminis f. sp. tritici CRL 75-36-700-3]&gt;gi|375163924|gb|EFP78829.2| hypothetical protein PGTG_04785 [Puccinia graminis f. sp. tritici CRL 75-36-700-3]
CGACGAGCTCTTCCGACGACTGCCCACCCTCCAACGACCCCCGTCTTTAAATTTCACAAG
CGATTTCCTTCCACCCTACTTGCCCTCTTTACCATTCCAAAAACAACGATGGTCGATCCG
GCAGAGCAGCCCGCACCGAACACCCATCCATACACTTGTCTGTCATGTGCGCTCGCCTTC
ACCACCGCCCAAACCCAGCGTGCCCACTACACCACCGACCTGCATCGGTATAATTCGAAG
CGTGCCGTTGCCGGTCTCGCGCCACTCAACATCGCCGCATTCAACCAGAAGCTCAACGAA
CGCATCCGCGACAACTCTTCGGCTTCCAACGATGCTAATCATAATGCACGCAAGTGCGAG
GCTTGTGGAAAGTCGTTTGGGAGCGAAGGGGCTGAGAAGAGCCATTTGGCGAGCAGACGA
CATAAGGAGGTCGTGGAGAAACAGAAGAAGATCCAGGGAGGCGCAGTAACGAAGGAATCA
GATGTCGAGCCTAAGATGGAGCTTGATCGGAAGGTGTCGGGAAGTGGTGACGCCAACGGC
CAGCTAGACGCCGGCGGGCCCAAGGAGAGCATGGACTTGGATGCGATGACCAAGGCCGAC
AAGAAGGCCGAGCTGGAAGCGCTTGTGCAAGCCCGTCTCGCCCACGCGCCTCGGATCGAG
ACCCACGACTGTCTTTTCTGCCCGCGCTCGCAGCCAGTGAGCTTTGCGTCGACGGACGCC
GCGCTGGCGCACATGCTACTCGACCACGGCTTCTTCGTGCCCGACCAAGAGTACTTGGTC
GACCGAGATGGACTGCTCAAGTATCTTGCAGAGACGATCTCAGTCTGGAACGTATGTGTG
CATTGTGGAACCGGGTTTGGCGGGAAGATCCAGAGCGGCGACCGAGCGGCTGAGCAGGGG
GAATTGGCCAAGAAAGGACTCGAACGTGTTCGTAAACACATGTGTGACAAGAATCACTGC
AAATTGGCGTGGGACACGGAAGACCAAAGGCTAGAATATTCAGAATACTTTGACTACCGG
TCTTCATACAATACCATCAAGACAACCAGCAACAGCAAGAAAGCCAGCTTGCAGTCGAAG
AGCGCCAAGCTTTCGATGGCGGGCGATGAGTGGGAGGACGTGTCTTCAGAGGAGGGGAAC
GAGGTGGTGGGGGATGACGCGATGGACGAGGACGAGGAGGAGGAAGTGCCAGAGACGCGG
GTCTCGTACGGCGACTCGACGTTTGAGCTTGTGCTTCCGAGCGGCGCGCGGATCGGGCAC
CGTGCGCTGCGCTACATCTACCGGCAAAACCTGCTCCCATATGCGGTTGGCAGCCAGTCG
ACGCAGGCCGGGAACAAAAACATCAACCTGATCACCCGTCTGGCCGTGCTCGCGAACCAA
GACAAGTCGAGTGCGGACCACCAGGCCATGGTCAGCCAGCTGCGTGGCTCGAGTAAAGCC
TCCCTCGTCGATGCCGCCCTCGTCCCCGCTAGAGGAGGCGGACTGAACTTCAACCAGACT
GCTGGAACTCAGGAAGTCATCAAGGCTCGGAATCGTGGAGAGGCCAAGGAAGCTGGAAAG
CACATCCGCACCTTTAGAGACGCCAACAGACGTGAACAGTTCAAGACTAGGGTCGGCTGC
ACTAGTGGGAACAACCAGAAACATTATCGTGATCCACTCCTCCAATGA
>GYA|c42947_g1;orf1 len=435  frame:-1  start:467  end:33  gi|727135270|emb|CEG81615.1| Putative Profilin [Rhizopus microsporus]
CTATTCTTCACCACTCCACTTCCCAAACCTTTCATCAAGATGTCGTGGCAAACCTATGTT
GATGACCATCTCATGTGCGAAATTGAAGGCAATCATCTCACTGCCGCTGCTATCCTCGGC
CAAGACGGCAGCGTTTGGGCTCAGAGTGCCACCTTCCCTCAGTTCAAGCCCGAAGAAATT
ACTGCCATAATGACTGATTTTGCTGAGCCTGGTACGCTTGCACCAACTGGCTTATACCTT
GGTGGCACAAAGTATATGGTGATCCAAGGTGAACCAGGGGCTGTCATTCGAGGCAAAAAG
GGCTCTGGTGGTGCCTGTATTAAGAAGACCATTCAGGCTTTGATCATTGGTATATATGAT
GAGCCTCTGACTCCTGGTCAGTGCAACATGATTGTTGAAAGGCTTGGTGACTATCTCATC
GATCAGGGTTTTTAA
>GYA|c45047_g1;orf1 len=150  frame:2  start:2  end:151  gi|748517668|ref|XP_011125030.1| hypothetical protein AOL_s00110g38 [Arthrobotrys oligospora ATCC 24927]&gt;gi|345563211|gb|EGX46214.1| hypothetical protein AOL_s00110g38 [Arthrobotrys oligospora ATCC 24927]
GGGAGTATGAATAATAGTAGAGAGGATGTGCATATGGCCGGTATGACGACGCCGACGAGC
ACCGTTCCTTCGACTCCTGTACCGCCGAGTAGTTCACATGGAAGGACTAGTATTGCAGCG
TTGATGAGTCCGGCTTCACCAATTGGGTAA
>GYA|c35549_g1;orf1 len=246  frame:1  start:1  end:246  Gut-specific cysteine proteinase OS=Caenorhabditis elegans GN=cpr-1 PE=1 SV=2
AACTGCCCAGAATCCAAGACTCCATCTTGCTCAATGAGCTGCCAATCTGGATATTCAACT
GCCTACGCCAAGGACAAGCACTTCGGAGTCTCTGCCTACGCTGTTCCAAAGAATGCTGCA
TCCATCCAAGCTGAAATCTACGCTAATGGACCAGTTGAGGCTGCATTCTCTGTTTACGAA
GACTTCTACAAATACAAGAGCGGAGTTTACAAGCACACCGCCGGAAAGTACCTCGGAGGA
CACGCC
>GYA|c40461_g1;orf1 len=201  frame:-1  start:202  end:2  gi|599373786|ref|XP_007407434.1| heterotrimeric G-protein alpha subunit (G-alpha, GPA2) [Melampsora larici-populina 98AG31]&gt;gi|328859967|gb|EGG09074.1| heterotrimeric G-protein alpha subunit (G-alpha, GPA2) [Melampsora larici-populina 98AG31]
CACTGCTTTGAGGGCGTCACTGCAGTCCTGTTCCTGGTGGCAATCTCAGGCTACGATGCA
ACCCTCCTCGAGGACGGCGATGCGAATCAGATGCAGGAGGCTTTGATGTTATTTGACACG
ATTACAAACTCACAGTGGTTCACTCAAACATCAATGATACTTTTTTTGAACAAAACTGAT
CTGTTCAAGCAGAAGCTCTGT
>GYA|c44280_g1;orf1 len=216  frame:-1  start:216  end:1  gi|331218433|ref|XP_003321894.1| hypothetical protein PGTG_03431 [Puccinia graminis f. sp. tritici CRL 75-36-700-3]&gt;gi|309300884|gb|EFP77475.1| hypothetical protein PGTG_03431 [Puccinia graminis f. sp. tritici CRL 75-36-700-3]
CAAAGACGCGGCAGACCGGAGACCACGGTTTATGCACCAGTGAAAGATGGTTGTACCTTC
AATACCCTTGAGGAGAATGTCGGATGCTGCCAGATTGGCCTTACCAAAAAGACCTTCAAT
GCTCTTTGTCCCACTCCAGAAGAGCAAGCGAGCCAAGTCTTGGAGGATATCAGTTGGGAT
TTCGACAACATGCATGGCTGCCATCCTGAGCTTGCA
>GYA|c23544_g1;orf1 len=810  frame:-2  start:1306  end:497  gi|403173119|ref|XP_003332222.2| hypothetical protein PGTG_14518 [Puccinia graminis f. sp. tritici CRL 75-36-700-3]&gt;gi|375170134|gb|EFP87803.2| hypothetical protein PGTG_14518 [Puccinia graminis f. sp. tritici CRL 75-36-700-3]
ACAGATAGCTCACTACATCCGACCTCTATGGACGGATCCGCCCAATCAGCTGCTTGGGTT
GCACCTTATCCCCTCCAAGCCTTCCTCACCGAAGGCCCTTCCAACGCTGGCCAGGGGATC
CAAGACGCCGCCCTCCATGATCAATTCCTTCTCGGTGATGGTATCGGGCAGGACTATGTC
CCCGAGGGCGCTTTAAGTCTAAATGACCTGCTCTACACGGAGGATGAGTTGAACGGCTCA
TCCTGTCCGGCTGATCTCGACTTTGAAGACGACGATGACGATGATGACGAAGACAGGAAA
GCAGCCGTGAAGGCTGCCATGATGGGCCTTGCTACTGAAAACCCCCGTTCGCCGTCTGCG
CAAGAAGCCGTCGAACCAGATCCAGCTAAATTGAAGACTGAAGACGACGACAGCCATAAT
CAAAAGATCGAGGGTGACTGCAACTCCCCCACGGCTCCGCCCAGCTCGTCTAATGAACAT
GTCGAGCCTCTCGAGGTGATGCGAGATAAGCCAGGCGTCGCTGGACTCGCGATCCGTGGG
CAAAACAACGCAGAAAAACCAGTCTATGTGAACCCTAAGCAATACGAGCGGATCACGAGT
AGGAGGGTGGCAAGAGCCAGGCTGGAAGAGATGGGACGTCTTTCTCGTGAGCGCAAACCA
TACATCCATGAATCGAGACACAAGCATGCCGTGCGACGACCCAGAGGCCCACGGGGCCGA
TTTTTAACCAAGGATGAATTGGCCGAACGGGCAACTCAGTCTGGTCAGGCACCTCCCGAA
ACGCCAAGCGCGGAAAGTGTTTGCCAATGA
>GYA|c22446_g1;orf1 len=1113  frame:-3  start:1123  end:11  gi|331233499|ref|XP_003329410.1| hypothetical protein PGTG_11160 [Puccinia graminis f. sp. tritici CRL 75-36-700-3]&gt;gi|309308400|gb|EFP84991.1| hypothetical protein PGTG_11160 [Puccinia graminis f. sp. tritici CRL 75-36-700-3]
GCCATGACTGACTTCCTCGGCATCTCCCTCGTCAGCTGGCAAACCATCCTGATCATCGGC
TTACCCCTCGTCTATGGCGCTCTCCCTCGCCTCAAAGCCGCCCTCGGCCTCTTCCGACGC
CCCTTTGCCGCTCATTCGGCCTCTCAGCCCGTCCGTTGGCGCAGCCTGCTCCGGCTCAGG
TCCCTCTTCCTCCTCGCCGCCCTCGCCTTCCTTGTCGTCCAGCTCGGCATCTCCAGCCCC
GCCCAGCGCAACCCGTTCATACTCACAAAACTCAACCTGAGCGCATCGCCGGCGGCGCTG
GCAGCTGCGCTCGCACGCTACCATCGAGCGCGCGGGCTGACGGAGACTCCGGCGGAGCAG
CAACGGCTGCTCCAGCGGCTCGGCAGCCTCGACGCGCGGCTGCTCTTTGCGACCCTCGGG
TCAGACTCGCTGCTGCACTGCAGCTGGTGCCGGCCGCCGAGCAGCAAGGAGCCCGGGCAC
GGGACGGACCATCTGCTCTACACGCTCGCCCGGCTCGCGCTGCGGTACGCGCTCCTGCTC
GTCGCCCTCGGGCTCATGACGACCGGCGCCCGGCAGCTGGACATGAAGCGGCGGACGTGG
CGGGTCAGGCTGGCGGCGACGGCGGTCTGTGTGCTCGTGTTTGAGACCCTCCTGCTCTCG
CTGCTCGTCCATCTCCCGAGCTTGCTCGCCACCATGGACGCCAGCCGGATGGTCTGGGAC
ACCCTCTTCGCCTTCCGCACCCTCCTCTTCGCCACCCTCCTCACCCTCGCCTGGTGGGCT
GTCGTCTCTGAGCCCGAGGAAACCAACTCGTCGGCCATCTCGAAGCTCGGCCTCAGCGTC
GCTGCCCTCGCTGCCGAACTCGACACGCTCGTCAACAGACTCAGATTGGCGGCCTTGCAG
CGGAGCACAGTGATGCGTGACCGTGAATACCGTTCACAGACGAACCAGTTCTGGGAAAAC
GCGGAATCTCAAGCCCGTCTAGCCGGAGGCCACCTGTCGGTAACGACACTGAAGAATGAA
TTGGGCCTCAGCGAGAGCAACCATGAGGATCGCGACCGACTGAAACGGTGGATCGACATT
GCCTATCCTGATCCAGGTTTAAGTGATGAATGA
>GYA|c23048_g1;orf1 len=546  frame:-2  start:1692  end:1147  gi|599390890|ref|XP_007410526.1| hypothetical protein MELLADRAFT_74879 [Melampsora larici-populina 98AG31]&gt;gi|328857170|gb|EGG06288.1| hypothetical protein MELLADRAFT_74879 [Melampsora larici-populina 98AG31]
TCAGGGCATCTGCTAACTTCCAGCTTGGACCCAACCATGTTGCGCCTTCTCCATCGACAT
CGAAAGCTCTTGCTCTTGGTCCTCCTCTTCGTCGGCCTCTACAAGTACTACTGGAAGCGC
GACCGCACCGTTCAGTTGTCGTCGAAAGCGCTCCCCCTCACCCCACCCGGTGGCCCTCCG
AGAACAGACTCGTCTGCGAGCAAGTTTCGCAGCCGGATCGTCGCTGTTGGCGATCTCCAT
GGGGACTTGCCTCATGCCGTCAGGGTGCTTAGGTTGGCTGGCTTGATCGATGCTAGGAAT
AAGTGGGTCGGTAAAAGGAATGTGTTGGTCCAGACTGGCGATATCGTGGATAGGGGAAAG
GACACTATTTTGTTATACCAGCTGATGGACAGACTAAGAACTGAAGCTCGCGCTGCTGGT
GGAGCGGTCGTCAGCCTCCTTGGAAATCATGAAGTCAGTCGAGCTCTATCTTGGACCTTA
TTATCCCCTGTCTCCGCTAGCTTTCCATCAGCTGCCGACCAAGAAACTCGCGGTCCAAGT
TCATGA
>GYA|c23048_g1;orf2 len=831  frame:-1  start:1192  end:362  gi|599390890|ref|XP_007410526.1| hypothetical protein MELLADRAFT_74879 [Melampsora larici-populina 98AG31]&gt;gi|328857170|gb|EGG06288.1| hypothetical protein MELLADRAFT_74879 [Melampsora larici-populina 98AG31]
CTTTCCATCAGCTGCCGACCAAGAAACTCGCGGTCCAAGTTCATGAACGCCCTGGGCGAC
TGGAGATATGTAACCAAGGATGACATTGCGACGTTTGGGGGCGCGGAGAATCGGAGGAGG
GTGATGTCCACCGAGGGCTGGATCGGACAAACCTGGCTGGCGAACTACTCCGTGTCGGCT
CGGGTGCCCTACGGTCTCGGGTTCGCCCATTTGCCGGCAGTCTCGTCCAAGACGTCGACC
ACTCCACATTTCGTGGCCTCCTTCGAGGCTCCCCCTAATCCGTCCGACGACGCTTTCATC
TCGACCGCAACCGCCTTTGTTCACGGCGGGATCACCCCCGAATACGCCGCAATGGGGATC
TCCCAAATCAACCGGATCGGCACGAGCTTGTTGCACCGTGCACTCTCAGGCCAGATACCC
TACAAACACCTTCCCCCAAACACGCCCCCCGAGGAGGCCCGGTTCTATGGCGAACACGGG
CCGCTTTGGGAACGCTCGTATGCGCTCGAAGAGGACGAGAAAGTGATTTGCAAGCAGATC
GAGGAAGCCACAAAGCTGCTAAACGTTAGACGCTTGGTTATGGGCCATACGCCCCAGTTC
GAAGGCATCACTAGTCGGTGTGGTGGAAAAATTCTCCTCATCGATACAGGAATCTCATCT
GCCTATGGTGGCCCCCTCACCGCACTCGAGATCGAGTACAGTATCTCTAGAGATCCAAAG
AACTCATCAATGTGGAATGAAATCGAAGTTGTTAACGCTTTGCAAGAGGATAAGTTACCG
AAACGGTTGGCTCTGATGGAACGATCGGTTAATTTACCTACAAATGGGTGA
>GYA|c13719_g1;orf1 len=825  frame:-3  start:1059  end:235  gi|672828249|gb|KFH73138.1| hypothetical protein MVEG_00359 [Mortierella verticillata NRRL 6337]
ATCATGTATCTGTTGGTGGTGGTCATCTCTCTTCTGCTGAGCTCTGTTCCTGCACGGAGC
CGTCCTGTTGAGGATTTCAACGAAAAGATCTTTTGGAAGTCGGGTAACATCACTGAGAAA
AATGATATGCCAGTGCCAAATCTAATCGAGACCAACCAAAATGCAGGACAAGGAATGGAT
GGGCCCTTGATCACGTTTGGAGACATCGCCGTACCAACAGGGTTCCAGAATGCAGATCCG
TGCACAGCTCGTAGATGCAAATGGCGCAAAAGCAGAAATGGATTAGTCTATGTGCCCTAC
AAGATCTCTAACCAGTACTCTCCAGATGAAATAAAAGTGATTAAACAAGGTCTAAACTCC
TTTACGGGGATTTCCTGCATTCGATTCATACCACATAACGGGCAGAGGGACTTTCTCAAC
ATACAATCTGATTCTGGTTGCTATTCATATTTGGGGCGCCAAGGTGGAGGACAGGTTGTT
TCTCTACAGCGCCGTGGATGTGTCTATGATTATATTGTTCAGCACGAGCTCCTTCATGCT
CTCGGGTTCCATCATGAACAGAACCGCAGTGACCGTGACAAACACATCAAAATCCTTTTT
CAGAACATCATTCCTCAACAGGAGCACAATTTCAAGAAAAGAAAAACCAATAATCTGGGA
ACCCCCTATGACTACAACTCTGTGATGCACTATTCAAGGTTTGCTTTCTCCAAGAACAAC
GAGCCCACTATGATTCCCATTCCTAATAGGAACGTTGTGATTGGAGAAGCTCGAAAAATG
AGCCCCAATGACATCCTGCGGATTAACAAACTCTACTGTCGTTGA
>GYA|c26206_g2;orf1 len=471  frame:-2  start:1084  end:614  gi|599402454|ref|XP_007412621.1| hypothetical protein MELLADRAFT_117156 [Melampsora larici-populina 98AG31]&gt;gi|328855031|gb|EGG04160.1| hypothetical protein MELLADRAFT_117156 [Melampsora larici-populina 98AG31]
AGTCAATGGACATCTATGCTTGAGTTGGTAGCGATGTTCCTTTCGCGAAATGGTTATCGG
CATGTCCTTTATCAGGGCGGGATGAGCATTGCACAGCGAAACGAGGCTGTGGCAACCTTT
GTGAAAGACAGCAATGTGCCTGTGATGCTAATGTCTCTCAATTGTGGTGGCGTTGGGTTG
AATCTGACTGTTGCAAACAGGGTAATCTCACTCGATCTCGCTTGGTCTCCGGCTACCGAA
GCGCAGGCGTTTGATCGTGTTCATCGTGTAGGACAAGTCAAGGACGTATTTGTGAATCGA
GTGATGATCAATAACACAGTTGAACAGCGCATCTGCGAATTGCAACGTACCAAGCAGAAC
ATCACTGATAGTGCATTGGGAGAAGGGACTGGTAAAAGACTTACAAGGATGACGGTTTCT
GAATTGAGCAGAATGTTCAATCTTGATACCAGCGGAAATCGGCTGGCTTAG
>GYA|c42342_g1;orf1 len=273  frame:-3  start:273  end:1  gi|684171707|ref|XP_009159723.1| hypothetical protein HMPREF1120_07255 [Exophiala dermatitidis NIH/UT8656]&gt;gi|378732803|gb|EHY59262.1| hypothetical protein HMPREF1120_07255 [Exophiala dermatitidis NIH/UT8656]
CCTCGTGAGCCTGCCAGTAGTGCTCAGCTTTACGATCCGTATGGCCATACAACAGACCAC
AGAGCGTCGAGAGTCATTTCCGAATTGCTTGAAAGCACTACTGGACGACTCGAAAACCAT
TTGAGCGACGCCATGGCCCGCCTGAAGAATGTTCGCCGTATGGGCAGACATTTACAGTAC
AATGCCTATGCCAAACTGATCACCGCAGCTGGAAAGGCCAAGCAGCAGCGCTTAATGCAC
GAACTTTTGGCTATGGCTCAAATTGATGTCCCC
>GYA|c22965_g4;orf1 len=534  frame:-1  start:534  end:1  gi|331245385|ref|XP_003335329.1| hypothetical protein PGTG_17182 [Puccinia graminis f. sp. tritici CRL 75-36-700-3]&gt;gi|309314319|gb|EFP90910.1| hypothetical protein PGTG_17182 [Puccinia graminis f. sp. tritici CRL 75-36-700-3]
ATCGGTCAAGCAAGCTTCAGCAACTTCTTCAGAAGCCCTCCCAACATGACTCCGAAAGCA
CTTCTCTCTGCCATCTCAGTCGCAATCTACCTTTTCAGTAGCCATCCAGCCCTCGTAGCT
CTAGCTCAGCAAGACGATCAACTGGTTCTCTCCAGCCCGCAAGAAGCCTGTCCCGCATAC
CTCCCAACGAGCTGTCACATCTCACCCGGAAAAGACAGCGTCAACCCGTGTTGCACCAAT
ACTCCCGGTGGTCAACTACTACTGACGCAGTTCTGGGATTCCCACCCTGCCACCGGACCA
TCCGACAGCTGGACGATGCATGGTCTTTGGCCGGATAATTGTGATGGTACATACGACGCG
TCTTGTGACTCCAGTCGCCAGTACCACAACATCACCCAAATTTTGGAGCAAGGTGGCGGC
GCCGATGCCCTGGCGTTCATGAAGAAGTACTGGAAAGACCAGCACGGGAACGATGAGTCG
TTTTGGGAGCATGAATGGAGCAAACACGGAACATGCATCAGTACTCTTGAGACG
>GYA|c43108_g1;orf1 len=222  frame:-3  start:223  end:2  gi|403175821|ref|XP_003334575.2| hypothetical protein PGTG_16004 [Puccinia graminis f. sp. tritici CRL 75-36-700-3]&gt;gi|375171768|gb|EFP90156.2| hypothetical protein PGTG_16004 [Puccinia graminis f. sp. tritici CRL 75-36-700-3]
AGGTACAAGTTTGCCGTAACAAGAAATTTACCCAAACGCTACATGAAGATCCTTGAGTGT
ATTGATGCACACAGTGACGACGAGTTCAACGCGAAGCACAACTTTTATGTGGTCAAAACT
CCAGAGTTCCGCTCGGAAAAGGCCAACCGGTTCTTTCGCCGAATAGACGAGCTGATGATC
AAGGACGATCAAATTAACGGCAAACGCTCGCAGCGACGGAAG
>GYA|c21635_g1;orf1 len=957  frame:2  start:2  end:958  gi|599394264|ref|XP_007411149.1| hypothetical protein MELLADRAFT_116779 [Melampsora larici-populina 98AG31]&gt;gi|328856539|gb|EGG05660.1| hypothetical protein MELLADRAFT_116779 [Melampsora larici-populina 98AG31]
TTTGGGATTTGTGCAAAGCAGGAGAACCATCATCATCTGAAACCAGAAATGTCTTGTTCA
GCCACTGATCACACTACTTATATTCAGCCTGTCTCTGGTTCTTCTTCTTCTTTTGGTGAT
TATCGCTATTCTCACTCAACTCTCAGCCTGTTGGATTGCTATCTCGTCCATCCAGCACAC
CAACTGGTTTGCTATCTGATCCATGTTCTCTTTCATCTCTTACACCAATCTAAACACCAA
TCTAAACAACACCCATCCAAAGACAAAGACCCAAACCAGAAATCAGGACTACCAACACCC
TTCAAAGTCCATCGACCTGCCATCCTGATCACCTCAAACGCAATCGACGAGCAAAACAGA
GTGCCAGTCGATCTGGCGCTCAACTTTGCTGCTATTGGTTATCATGTCTTCTTACAGGTT
TCCTCTCAAGCACAGCAAGCAGAGGTGATTGTTCGATGGCAGCGTCTCAAGTCTTCACTC
AACAAGCGACTCCGTCTCAACATCAACATCAACCGCACCGGCACTGGCACTGGCACCACT
GCTAGAGAGACTAACCATCTCAGATCGAGCTCATCAATCTATCACCCATCTCTCTTCTTC
AATCGATGCCCCCATCTCGGGCTCACCTCCAAGCCACCCAAATCCAAACCAACAACTAGC
ACCATCGGCTCACTCATCCCGCTACTCTACCTCTCAAACGAGCTCCCTCAGAGACTCAAG
GCCATCTCGACCATTGCTGCCTATCTGCCTCACAATGCAATCGACATGCTCAGTCTCATC
AACATCCATCTCCCCAACCACATCAGATTCTCTCCTGCTCGCTCTCCCACCTTGCTCTCA
AGACTCAACTCCCGCTCACTCAGATCTGCCTCAGCCTCGTCTCTCGACCATCCCCAAGCA
TGTCGTCCACTCACTGGCTGCTCCTCCCCTCCAAACTCGGATCACTCTTCCCGTTGA
>GYA|c21635_g1;orf2 len=687  frame:1  start:1003  end:1689  gi|599394264|ref|XP_007411149.1| hypothetical protein MELLADRAFT_116779 [Melampsora larici-populina 98AG31]&gt;gi|328856539|gb|EGG05660.1| hypothetical protein MELLADRAFT_116779 [Melampsora larici-populina 98AG31]
CTCTCCGTACACACATGTCCATCAGACATCCCAAGCCCCCCTTTGCCGCCCCTCAAGTTA
GACCCCTCCACGCCAACATCAACCGACTTTTATCCGACCGCCCCCCTCCCACTCGCTATC
ACCTCTGATAGCTTCCTCCTCGACGCCCTCAACGACTTGCTCATCGCTCCCCTCTCAACC
ATCCAGGACCTCCTCCCCCTCCTCCACTCCCACAACGGTCGTGTCATTAACATCTGGGAC
AGCCCCCGACCCCCTCAGCCTGGCCTCCGCCGACTCCTCCCAGACGCACTCGCAACCATC
TCCCACACGCTCCATGCCGAGCTCGACCCCCTCGGGATCCCCGTCTCCTTCCTCTTTGCT
CCCCTCCAACCACCCTCGCTCGGCTCTCGCGCAAAGTCGTCCCCTCCGGCTACAATCACA
ACAGACGTCCGGAGCATCCTCACCGATGCATCGGACCCTGACATGCTCGACTTGTTCTCC
ATCCAAAGCGCTCGCGAACACGCCCACCACACCCAAGCCCGTCCCTCGGACCCCGCACGC
ACCTTTGCCACCACGCGCGCCATCCTCGAGACTAGCTGCCCGGGAAGGAGCTATCCGATC
GGCATGCGCGAGCTCGCCAGGGAGTTTTCCAACTTGAGGGGCCCACTCGGGTGGGTCTTC
CGGACATTTGGCGGGCGCGAGGACTAA
>GYA|c24040_g1;orf1 len=1578  frame:3  start:156  end:1733  gi|403162991|ref|XP_003323134.2| hypothetical protein PGTG_04671 [Puccinia graminis f. sp. tritici CRL 75-36-700-3]&gt;gi|375163863|gb|EFP78715.2| hypothetical protein PGTG_04671 [Puccinia graminis f. sp. tritici CRL 75-36-700-3]
CCTCCATCTCTCCCTCTCCCACCTCCCACTCAATCCACCCTACAGCCCGCTCTCTCAATC
TCACTCCACCCAGAAATGTCGCATCACTCGATACCCCTCCACATCAAACACCCTCGCTCG
GCAAACAATCCATCCTTCATCGACAGGCTAACCGCGTTCGACATTGCCTCCCTATTCGAC
CCTCCCATCCCAGACAGACTCCCAAGAACCGTGCTCGTCAATCTGCCCCTGCCTCCTGCC
GCTTGGATCTCAAACAACAAACCTGCAAAGGCTTGGCAACACCCTTGCAACCAGATCAGG
ACTGCAAAATACTCGCTCTTGACCTTTTTGCCTCGGAACTTGCTCGAACAGTTCAGACGT
GTCGCAAACGTCTTCTTTCTCATCCTCGTCATTCTTCAGTTCATCCCCAAGTTTGCTCAG
ACAAACCCCTTCCTGGCTGCCGTCCCCCTCCTATTCGTCCTCATCATCACCTCGGTCAAG
GATGCCTACGAGGATGTGCGCCGGCACCATGCTGACTACAAGACAAACCATCAACTCGTC
CACATTGTGCCCCATTCAATCTACTCCAACCACAACCTCTCAAGCCCAAAGTCATCCTCC
CTCCCAATCTCTCTCAACCGCTTCCGCTCTCGCTCCACCAATCACTCTCAAAACAAGAAG
CCCCACTGGTGGTCCTTTCGCAGGAAACTCAAGCCTGCCAATCTGCCACCTCATCCATCT
CCTTCCTCCTCCTCCCAATCCCATCCCGACCATCATCCCGCCAGCTTTGAGCCCATCGCC
TGGGAGGACCTCCGTGTCGGCGACTTTGTCCGTCTCAAGAACGATGATGCCGTTCCCGCA
GACATGATCATCTGCGCCACCTCGGACGAGGAGGAGAATGTGTGTTTTATCGAAACAAAG
AACCTCGACGGGGAGACCAACCTCAAGTCCCGCAACGCCCTCCCAGCCCTCGCCCATCTC
CGCACCGCCCAAGCCTGTGCCGACTCCAACGCACCCACCAGCCGGTTCATGGTCGAGAAT
GAGGCCCCGGACCCAAACATGTTCTCCTACTCCGCCGCCGTCGTCTTCCCCGAGATCGCC
TCTACCCCGGACCTCAACCTCAACCAGCCCGACTCGCAACCGGGCCAGCGCGTGCCCGTC
ACCCTCAACTCGGTCCTCCTCCGCGGCACCGTCATCCGCAACACCGAGTGGGTCATCGGC
CTCGTCATCTTCACCGGCCCAGACACAAAGATTATGCTCAACTCGAGTGGCACGCCCTCG
AAGCGCTCCAAAGTCGAGCGCCAGATGAACCCGATGGTGTCAGTCTCTCTACCCTTCTTG
CCCTCAAATTCACTTTCCACTCACCATACCCCATCCGCTCTCCAGCTTTATCAACCTCGC
CATCCTCGCCTTCATGTGCGTCTTCAACGGCATCGGGACCCACATTGCCGAAACCTACTA
TTACAAGCGCAACGCCTATTGGTCCTACGGCTCGGACCGTTCCGACGACAATCCGAAAGT
GAATGGTGCAATTGGCTTTGCCAATGCCATGATCACCTACCAGAACATTGTGCCCATCTC
GCTCTACATCTCCATTGA
>GYA|c24040_g1;orf2 len=534  frame:1  start:1444  end:1977  gi|403162991|ref|XP_003323134.2| hypothetical protein PGTG_04671 [Puccinia graminis f. sp. tritici CRL 75-36-700-3]&gt;gi|375163863|gb|EFP78715.2| hypothetical protein PGTG_04671 [Puccinia graminis f. sp. tritici CRL 75-36-700-3]
ACCCGATGGTGTCAGTCTCTCTACCCTTCTTGCCCTCAAATTCACTTTCCACTCACCATA
CCCCATCCGCTCTCCAGCTTTATCAACCTCGCCATCCTCGCCTTCATGTGCGTCTTCAAC
GGCATCGGGACCCACATTGCCGAAACCTACTATTACAAGCGCAACGCCTATTGGTCCTAC
GGCTCGGACCGTTCCGACGACAATCCGAAAGTGAATGGTGCAATTGGCTTTGCCAATGCC
ATGATCACCTACCAGAACATTGTGCCCATCTCGCTCTACATCTCCATTGAGTTTGTCCGC
ACACTCCAGGCCTTCTTCATCTGGGCCGACGAGCATCTCTGTGTCGACGGTCGTCGGACG
CTTGCCCGTTCCTGGAACCTGTCCGACGACCTTGGCCAGATCGAATATGTGTTTAGCGAC
AAGACAGGCACCCTGACCCAGAACTTGATGGTCTTTAGGCAGTGCTCCATCGGGGGGATC
GTCTATCGGGGCGAGCTTGGCTTGGGGATGATTGATGAGGAAGAGGAGGAGGAG
>GYA|c30716_g1;orf1 len=594  frame:-1  start:595  end:2  gi|323347888|gb|EGA82149.1| YJR096W-like protein [Saccharomyces cerevisiae Lalvin QA23]
CCCGAAGGAAGAAAAAAAATTCACCTCAACAACATGGTTCCTAAGTTTTACAAACTTTCA
AACGGCTTCAAAATCCCAAGCATTGCTTTGGGAACCTACGATATTCCAAGATCGCAAACA
GCCGAAATTGTGTATGAAGGTGTCAAGTGCGGCTACCGTCATTTCGATACTGCTGTTCTT
TATGGTAATGAGAAGGAAGTTGGCGATGGTATCATTAAATGGTTGAACGAAGATCCAGGG
AACCATAAACGTGAGGAAATCTTCTACACTACTAAATTATGGAATTCGCAAAACGGATAT
AAAAGAGCTAAAGCTGCCATTCGGCAATGTTTGAATGAAGTCTCGGGCTTGCAATACATC
GATCTTCTTTTGATTCATTCGCCACTGGAAGGTTCTAAATTAAGGTTGGAAACTTGGCGC
GCCATGCAAGAAGCGGTTGATGAAGGATTGGTTAAGTCTATAGGGGTTTCCAACTATGGG
AAAAAGCACATTGATGAACTTTTGAACTGGCCAGAACTGAAGCACAAGCCAGTGGTCAAC
CAAATCGAGATATCACCTTGGATTATGAGACAAGAATTAGCAGATTACTGTAAA
>GYA|c34632_g1;orf1 len=237  frame:-2  start:239  end:3  gi|729706033|emb|CEI97373.1| hypothetical protein RMCBS344292_11508 [Rhizopus microsporus]
GAAGATCTCACTCTCGCCTTCATGAGCTGTAACCTTATCAATGGAATGTACCAAAGACTG
GAGAAGTTGAAGAAGAATGCTTTCGCCTCCATGATTCTTTTCGGAACCGACAACAATTCG
ACCATCTCAGGAATCTGGGTGTGGAAGGGTGACAAGCTCGCCTTCGAACTCAGCCCAGAC
TGGCAGGTTGATTACGAATCGTACACCTGGACAAAGCTTGACGCCAAGTCCGATGCC
>GYA|c26203_g1;orf1 len=615  frame:-1  start:1542  end:928  gi|403180091|ref|XP_003338382.2| peptidyl-prolyl cis-trans isomerase H [Puccinia graminis f. sp. tritici CRL 75-36-700-3]&gt;gi|375165809|gb|EFP93963.2| peptidyl-prolyl cis-trans isomerase H [Puccinia graminis f. sp. tritici CRL 75-36-700-3]
AGCAACCAAGGAGCCAAGCTTTGTCGGTCAGCCACGCCTAAACAAGTCGCCACGATGGCC
GCCAAGAATTCGAACCCAGTTCCAGGAGCCGGCCCAAACGGCCGTCCGATCGTATTCATG
GATATCAACATCGGAGAGACTCCAGCCGGACGAATCAAATTTGAACTGTTCAGTGACGTC
GTCCCCAAGACCGCTGAGAATTTTAGACAGCTTTGTACAGGTGAACATCGGCCGAATCGG
CAGCCGGTTGGATATAAACACAGCATCTTCCATCGAGTGATCAAAGATTTCATGGTCCAA
GGCGGAGATTTTTTGAATTCTGACGGAACTGGTTCAACATCGATATACGGTCAAAAGTTT
GAAGACGAAAATTTCCAATTAAAACACGAATCTGCTGGTTTACTCTCCATGGCAAATTCA
GGTCCGAATACAAACGGTTGTCAATTTTTCATTACATCAGCAGCATGCGACTTCTTAGAC
GGCAAACACGTCGTATTCGGTAAAGTTCTAGACTCAGATGGACTCCTAGTTATGCGGAAG
ATAGAAAACGTTCCGACGGGTCCAAACAATCGTCCTAAACTTACAGTTAAAGTCACAGAA
TGTGGTGAAATGTAG
>GYA|c9041_g1;orf1 len=330  frame:-2  start:365  end:36  gi|691796922|emb|CDO68546.1| hypothetical protein BN946_scf184998.g43 [Trametes cinnabarina]
AATCTTCTCTCTCTAAAAATGTCTGGCAGAGGAAAGGGTGGTAAGGGATTGGGCAAGGGA
GGAGCAAAGAGGCACAGGAAGGTCCTTCGAGACAACATCCAGGGAATCACCAAGCCCGCG
ATCAGAAGGCTGGCTCGGAGGGGAGGAGTGAAGCGTATCAGCGGTCTGATCTACGAGGAG
ACACGTGGAGTGCTCAAGATCTTCCTAGAGAACGTGATTCGTGATGCTGTCACCTACACT
GAGCATGCTCGGAGGAAGACTGTGACCGCCATGGATGTGGTCTATGCTCTGAAGAGGCAG
GGAAGGACTTTGTATGGGTTTGGGGGTTGA
>GYA|c32193_g1;orf1 len=288  frame:1  start:1  end:288  Protein TIC 214 OS=Nicotiana sylvestris GN=TIC214 PE=3 SV=1
GAAAAGGACAAAAAAGAAGAGAACAAAAGAAAAGAGAAAGCGCGGATAGAAGTAGCAGAA
GCCTGGGATACCATTCCATTTGCTCAAGTAATAAGAGGTTCCATGTTAATAACTCAATCG
ATTCTTAGAAAATATATTATATTACCGTCATTGATAATAGCTAAAAATATTGGCCGTATG
CTATTATTACAATTTCCTGAGTGGTCTGAGGATTTAAATGAATGGAATAAAGAAATGCAT
GTTAAATGCACCTATAATGGTGTTCAATTATCAGAAACAGAATTTCCG
>GYA|c42213_g1;orf1 len=201  frame:-1  start:201  end:1  gi|477530067|gb|ENH81809.1| kelch domain-containing protein [Colletotrichum orbiculare MAFF 240422]
CCGGCTATGGATCAGCCCAAGGGCAATTGGATTAAGCTTGACCAGAATGGAACTGGGCCT
GGAGCACGAAGTTCCCATGCTATAGCCATAGTAGGACAGAAGGCTTATGTTTTCGGCGGC
GAGCTCACGCCACGTGTCCCTGTCGACAACGACATCCACGTCTTTGACCTACAGGATCTG
ACGTGGTCCGTCGCAACCGTC
>GYA|c38155_g1;orf1 len=378  frame:-2  start:773  end:396  gi|748522232|ref|XP_011126130.1| hypothetical protein AOL_s00173g86 [Arthrobotrys oligospora ATCC 24927]&gt;gi|345561913|gb|EGX44985.1| hypothetical protein AOL_s00173g86 [Arthrobotrys oligospora ATCC 24927]
AAGGCTGATCCTCGAGATCGTGATACAAATCGGGACATGCATCCACATGCACATGGAAGA
GCTCCGCAGCCGCAAGTTCGACGATTCGAACCTCCAGCGCCACTTCCTAACTTCAACGAC
CTTGATCGTAGGATGAGTAAAATCCCGACCCACCTACCGGATTATGCCACCATTCACAAC
GGCGATCGCTACCCAGAAGATGAGTATGATGAAGAGGACTACGGCAATGGGTATGGCGAT
GCCATGGTGAGATTTGACCGTACACCCAAGAAGAGGTTACAGATTGAGCCGCCTCCAGCC
ATCAAACCACAATACCAGACCCGACAAAAACCTCCTCCCAGAGCTCTTCCACCTCCCGAC
TATCGCAACGGCCGATAG
>GYA|c8513_g1;orf1 len=675  frame:-3  start:676  end:2  gi|403178048|ref|XP_003336484.2| hypothetical protein PGTG_18155 [Puccinia graminis f. sp. tritici CRL 75-36-700-3]&gt;gi|375173315|gb|EFP92065.2| hypothetical protein PGTG_18155 [Puccinia graminis f. sp. tritici CRL 75-36-700-3]
CACTCTCCAGTTCCATGGACCGGAGTGAATATGGCGGGAATGGAGTTCGGGATCAATACA
CAAGGAATAATGACGGGTAACCCTTCAGCACCGCCACCTGCCGAGCAAGTGAACCACTTT
AGGTCACAGAGGATGAATACATTTCGATTTCCGGTGGCCTGGCAGAGGATTCAGCCAAAG
CTCATGGGGAGCCTTGACGAAGAAGCATGTAAGGTCTTGGATAACTACCTCAACATGACA
ATTGCGACCCGAAGTCATGCCATTATCTCGTTGCACAATTTCGGTCGAAGGGGCGGAAAA
ATCATCGGTGAAAGCAGTGAAGTTCCGGCAGAGGCCTTGGTGAATTTGTGGACCCGACTG
GCAACGAGGTACAAAAACCACAAGGGCGTCGTGTTCGGCGTCATGAACGAGCCGCATGAT
CTGAATCTCACGATTTGGATCAAGACTCTTTCCGCTGTTGTAACAGCGATCAGGAAAACT
GGAGCGGCCAACAAGATCTTACTGCCGGCAGACAATTGGTCTCATTCTACCACTTTCCCT
GCTGCTTATAGAGCAGGGATGTCTCAAATCAAGAATCCCGATGGAGGCTTCAAAGGCCTG
ATCTTCGAGATCCATCAGTACTTTGATGGAGATGGATCTGGAACATCGAGAGAGTGTTCG
GTGGACCATTTGCAA
>GYA|c40862_g1;orf1 len=363  frame:-3  start:363  end:1  gi|384489770|gb|EIE80992.1| adenosylmethionine decarboxylase [Rhizopus delemar RA 99-880]
CGTCCTCAACTGGATGAAATTCTGAAACTGGCTGAATGCACCATTGTATCTGAGCTGTCA
AATGAGCATCTTGATTCCTATGTTCTCTCTGAATCGAGTATGTTTGTCTATCCATTCAAG
ATCGTCCTGAAGACTTGTGGAACCACAAAGTTGCTGCTTTCAATTACCAAGATTTTGAGC
AATGCAGCTGGGCTGTCTCTCTCTGTAAAGGCTGTGAAATATACTAGAGGGACTTTTATC
TTTACTGGAGCACAGTCTTTTCCTCATCGCAACTTTGCAGAGGAAGTATCATTTTTGGAG
AAATATTTTGGAATGCTCGGTTCTGGTGGAAGAGCATATGTAATGGGAGATTCAGACAAG
AAC
>GYA|c41746_g1;orf1 len=264  frame:-3  start:264  end:1  Vesicle-fusing ATPase OS=Arabidopsis thaliana GN=NSF PE=2 SV=2
GTGAGCAGATTTATCCCACCTGATGACTTCAACCTAGCATTGCTCACTCTGGAGTTGGAG
TTTGTGAAAAAAGGGACTAAAGATGAACAGATTGATGCTGTTCAGTTGTCTCAGCAACTT
AGGAAGAGATTTATTAACCAGGTTATGACAACAGGACAGAGGGTAACATTTGAGTATCAT
GGCAATGGTTATATTTTCACAGTTAATCAGGCGGTCATAGAAGGGCAAGAAAAATCAAAA
GGTATTGAAAGAGGGATAATTGCA
>GYA|c24490_g1;orf1 len=1335  frame:3  start:114  end:1448  gi|331212953|ref|XP_003307746.1| hypothetical protein PGTG_00696 [Puccinia graminis f. sp. tritici CRL 75-36-700-3]&gt;gi|309298149|gb|EFP74740.1| hypothetical protein PGTG_00696 [Puccinia graminis f. sp. tritici CRL 75-36-700-3]
CCGGTCGGTTGGAGGTGTCATCCACTCATTCTCGTTTCTTTCCATTCCCATTCCCTATCT
GAGCCAATGGATCTATTCCACGGCCAATCCAGCCCAAGCCTGCTCCTGACCGTCACCGTC
TCGCTGGGCATCCTCTCCTTCGGGCTCTTGACCGCCCGGCCATCGGTCTACCAGTCCGTC
CTCCAGCCTTCGCTCCAGGCCATCGCCAATCTTTCCGACCCCCATCCGGTCCTCAACTTC
AACAACCCAGACTCGCTCCTCTCCCGCATCCTCATCCCACGTACCGTCGGGAGCCACAAC
CTGACCCTCTGTCGCTCGCTATTCGAAAACCACTTTCGCTCCCTCTCAACAACGATCGAG
GTGCCTCCAAGCGCGCTCTTCTTCTCAAACGCTCTCGAACCTCCCTCTTATTCCCCAACG
CCCGTCTCTCACATCGACACCTGGCACCTCGAAACCCACACATTCACAGACCAGACGCCA
TATGGCCAGAAGACATTCACCACCCAGATCTTCACTCACGACCCCACCGCGCCCCTTCGC
GTCGTCATCGCCGCACACATCGACAGCAAGTTCTTCCCCAGCCCGCCCGAGGACCAGTTT
GTGGGCGCGACCGACAGCGCTGCGCCGGTCGCAATCATCCTGGAGGTTGCCAAGGCGCTG
ACGCCGCTGCTGGACAAGAAACTCGCCGCCCAGGCCGCCCTCGGAGATGCCAAGCTGACC
GCCGAGCGCGTCACGCTCCAGGTGCTTTTACTCGACGGCGAGGAGGCCTTCAAAGACTGG
AGCGCGACCGACTCCATTTACGGCGCCCGGGCGCTCGTCAAGAAATGGACTGAGCCCCTC
CGGACGCCGACAGCGGTCATGAAGCATGCGCGTTCGATTGACGCGATCCAGATGTTTATC
CTCTTTGACCTGCTTGGCGCGCGCGAGCCGACGGTGCACAGCTTTTTCCGCGAAACCGGC
TGGTTGTTTGACGCCTGGATGCGCGTCGAACAGCGGCTCGCGCGTGCCGGCCTGTTTGCG
TCGACCGCACGCGCCGCCGCAAACGCCCGCGCGCCGTTCTTTGTCCCGCAAGGAACAAGC
CCGGTCACATATGGCATGATCGAAGACGATCACATTCCCTTTCTGCGCGAAGGTGTCCCC
ATCCTCCACCTCATCGCGGCCCCATTTCCCTCAGTCTGGCACAACCTCGGGGACGACCGG
AGCGCGTTGGACTTGGACGCCATCCTTGAATGGAGCTTGATCTCCCAAGTTGGATTGGTC
GAGTATCTGGGACTGGAAAAGTATCTAGAAGGGTTTGTGGATGGAAGTCGAGTAGAGAAA
AGGGACGAATTGTAA
>GYA|c8807_g1;orf1 len=648  frame:-1  start:650  end:3  gi|599418247|ref|XP_007415797.1| hypothetical protein MELLADRAFT_111464 [Melampsora larici-populina 98AG31]&gt;gi|328851798|gb|EGG00949.1| hypothetical protein MELLADRAFT_111464 [Melampsora larici-populina 98AG31]
CTAACTCAACCAGGTCGTCCGCCTGTCCCAGCACGCATAATTACCTCTTCGCAGCCGATT
GAGACTCCCAGAAGAAATCCGGCTCCCTCCTATTTTGACCTCCCCGCATGCGCCCCGACC
ACTGCAAGCATTCAATCTCCTGGTGATCGTGCTAGACTGTTGTTGCTCTCACCGTCAACA
TCGTCCATGATTCAGTCGCCCGTGATCCGCCGGCCATCTATTGGCACACGCCGGAGTCAA
TCAGTCCTCGATTTCTATAAGCTCGCCGCGACTAGCTCGGTTGGCAGTCAACCTGTCTCC
CCGGTCCGCATCCCCAGCACTCGGCAGCCAGTCTTGTCAAGCATCCAGGATTCCCCTGAA
GATTTGAGAGCCGCAATTCTTCCGGAGGAGCCTGTCGGTGAACTCCTTGTGGATGGTGAT
CCTCAGCCAACCGTGGCAGCTCACCTTCTCATCGCCCCACCACCGCCGTCCTCGCGGAGT
CTGTTCTCTCAGCGACGACAGTCGATGTTCGAGATGAGACCGTCAAATACTGAGCCCCCT
CCTTATCATGATGCTTTGGAAGGTATCCGCGGCACAAAGCACTTGATCATTCCACGTGAA
GAGGAAGGCAGAGAGGGTCTGCCGGATTACAGCTGTGCAATCCATCTT
>GYA|c26075_g2;orf1 len=1173  frame:-2  start:1173  end:1  gi|331215949|ref|XP_003320654.1| hypothetical protein PGTG_02676 [Puccinia graminis f. sp. tritici CRL 75-36-700-3]&gt;gi|309299644|gb|EFP76235.1| hypothetical protein PGTG_02676 [Puccinia graminis f. sp. tritici CRL 75-36-700-3]
CAACCCATCCAAACCGATCCAGTCGAACCCAACACCGTTTCTATTTCCCTTGACCAACCA
TCCCTCCCGACTTCATCTGCCACTCACCTTTCAGCGTTCCGATATCATCCCAACAGCATG
GCAAGCTCCATTTCTCGACCAATGGCTCCGCCTCTTTCTGACCCCTTCTCGGCTGCCCAC
AAGGCTCATCCCGGCCAACTGCCTTGCTTCTCACTTGACCACTACCATTCTCCTCCCCAC
CTCGAAAAAAGGACCAAAGCAGAGGAACATTCCAGGCGACAAGCCGCCCGAAGGGCTAGT
CTGTCCAACAGCTCAGCCGGCATGAGCTCGCTTCCTCACCCGTCCCCGACCCGCCCAAGC
CATCGTCGAGTCTTCTCGCCTGCACTCGCCGGCGAGCGAGATCGGGAACTGCGCAGACGG
ATCCAAAGCAGTCCGGTCGGCGACCTGGCTCTGGCCATTGGCCACGCCACCCCCAATGCG
CTTCCTATCGACTCGGACGACGAGGACGATCTATCGTGGCTTGGGGACGACCCCGTGCCC
AGTTCGGACTACAAGCTCGAGCCCCGGAAACTCTTCACAACCCCTCACTGCCCAGAGTCG
TCTGCCGGCTTCAAACCGCGCCCGGGCATCTTTTTTTCGCCCCCACGCGGACTGGACACC
GCGTGTGCGGTCAACGGGAGACGAAATAGTATGTCGGATAGGGAGCTTGAGCTCAGTCGC
GAGTCGAGCGATGATCGATTCATGATGGCCATTTCAAGCGCAGTTTCCCGCGGAGATTCT
GTTGTTGACTTGGATAATCGGGGCATCTGCTCGATTCCGGTGCTCTCGAGCACTCGATAC
GGCCGCGGTTCGGGGACAAATGTCCCTCGAGCCCTTGCGGCCTCGAACCTCTTTCAACAG
CTTTTGACGCCACTGCCATCGCGCTCTGGCATGACACGTGTGCGCTCTGCGCCGACGGTA
TCGTTTGGGCCCACCAGTTCGGTGTCGCTGTACCTCTCAAACAATTACCTCGGCTCGGCC
TCGTCGTCGTCACTCGAGCGACTGGGGGCGCTCCGGGGCTTGCAGCGGTTGAGTCTGCGG
GCGAATCAGCTGCGGGATATCCCCGCGGGGCTCCTCGAAGGGCTGACGAGTCTGGTCGAG
CTGAACCTGACGAACAACAAGCTTTGCTGGCTG
>GYA|c42269_g1;orf1 len=117  frame:-2  start:168  end:52  gi|820659241|emb|CDZ98107.1| hypothetical protein [Xanthophyllomyces dendrorhous]
CTTACGTCGCAGTCCTCAGTCCCAGCTGGCAGTATTCCCACAGGCTATAATACTTACCGA
GGCAAGCTACATTCCTATGGATTTATCCTGCCACCAAAACTGATGCTGGCCCAGTGA
>GYA|c26524_g1;orf1 len=1563  frame:-2  start:2413  end:851  gi|403173021|ref|XP_003332124.2| hypothetical protein PGTG_13491 [Puccinia graminis f. sp. tritici CRL 75-36-700-3]&gt;gi|375170095|gb|EFP87705.2| hypothetical protein PGTG_13491 [Puccinia graminis f. sp. tritici CRL 75-36-700-3]
CTGGATCACCGGTTCACTGAGGCCGATCTCGCGTTGACGTTGAACACAAAGGTCGGAAAG
AAGCAAGGACGACTGCCCAGCGAGATGGCTCAGACCCACTTCCTGCCGGTTCCTAACAAA
GACCTGATCACATCCATCGTGTTCAACTACTACGGCAAGCGGATCGCCGTCTCTTCGCTC
GACGAACACATCTATGTCATCTCCTCTGACCCGGACACCGGCCGGTGGCCTGACGACCTT
CCCGACGCATCTTCTCCGCCTCCGAAGTTGGCTTCGGCCGCGTCCCGGACCGTGCCGCCG
AGCGTTCAGTCCTGGGCCGCGCACGAGGGGCCGGTCGTCAAGGTGGTTTGGTCTGATCCA
GTGCACGGCGAGATGCTTGCGTCGGCTGGCACGGATGGGACGGTGCGGATATGGGAGGAA
GACGCCAGCCAGCTTGAACCCGTCATCCTGCCTGCTCCCGCTGGGCTCTCATCCACAAGG
CCCAGCAAGCAACCCCCGGCTTCGGTGCCCTGCAGCTGGCGCGCCCAGACCGTCCTTACA
CACGCGACCGGCACCGTCCGAGACATCGCGTTCAGCCCGTCCGAGACCAGCCTCCGGCTG
GCGTCGATCGCGACTGACGACCATCTCCGGCTCTACGAGTGTCTCGACACGAGCGCGCCC
GGCGCCGACGACTGGAACATGATCGTCAACATTGATCTCTCTGTCCTGCCGCTCCACGCC
TGCAGCTTTGCCAGCCATCTCAACCCACTCGCCTCAGCCGCCGGCGTGTCGCAACAGTCC
GCCTACACGTCCACACGCGGCTTTGACCCCGCCTCAAGTCTTACGAGCCGGAAGAACACC
CCTCCAGCCAGCTTCAACCTCCTGAATCCATCATCGGGCCTGCGATCATCTGCAATGCAC
ACCCAGCTCTCCGTAAGCTCCTCTACCGGGTCGAGCGCAGGCCAAGCCGAGAGCGCCGGC
GGCTGGGCGCTGAGCTGGTGTCCTGAGACATATTGGGGCGACATTCTCTCAGTCGCCAGC
GGTTCTGCTGGCGTGGTGCGGCTGTTCAAATTTGCTTCCCACTCGCAGTGGGACAACTTT
GAGGTCATCAACCCGCTCAGCTTCCGATCGGCCGCAGTTGACTCTATCCATCTGCTCAGC
CCGTCGCTGTTCGCCCAGCCGCCCGTCGCGGCCGCGCCGATTGCCAGTCTTGCCTGGGCG
CCACGATGTGGACGCGATCATCATCTTATCGCGGCCGGGTACCGAGACGGACGGGTGCGG
ATTTGGAAGCTCACGCCCCCTGGTCTGGGCCCCGCCAGGGGATTGGCGACCGACTGGGAT
ACGGAGCTCGAGGCCGAGCTCGACAACCATGTCCCCAAAGGCGCTGCTCTCGACAGCTCC
GACGGGGCAGGGGTCACTAAGTGCGAATGGAACGTGACGGGCACAGTGATGAGTACGAGC
GGCTCGGACGGCAAGGTGCGGCTATGGAAGATGGGCTACTCTTCACGATGGACTCATACT
GCACAGATCAACTTTATTGGCCAAGCTGATAAATCAAACGAACTCGGACCAAAATCACGA
TAA
>GYA|c34367_g1;orf1 len=297  frame:-3  start:730  end:434  gi|748500392|ref|XP_011121185.1| hypothetical protein AOL_s00076g330 [Arthrobotrys oligospora ATCC 24927]&gt;gi|345567190|gb|EGX50125.1| hypothetical protein AOL_s00076g330 [Arthrobotrys oligospora ATCC 24927]
GATACCGATGAAGGACCCTCCGATGCGACAAACTCGAATAATAATAACGGTGGCAACAGT
AACGACGCTGCAGCGGGTAGCCCTGATAGCTCAGCAGGAAATAGCAACGGCGGGGAAAAC
TGGGGTGATTTCGGTTCTGATACCGATGAAGGACAAAACTCATACGAAGGGGTTCCAATG
AATACGCAGCAAATTCCTAGCCAGCTGCCTCCGATGCGCCCCCAGCATATCAACGTTCCT
CAGTTCAACATGGGTTTCGATCACCTGAAATACAACTTGCAAAAGGACTACATCTGA
>GYA|c43328_g1;orf1 len=378  frame:2  start:2  end:379  gi|331222068|ref|XP_003323708.1| glucose-regulated protein [Puccinia graminis f. sp. tritici CRL 75-36-700-3]&gt;gi|309302698|gb|EFP79289.1| glucose-regulated protein [Puccinia graminis f. sp. tritici CRL 75-36-700-3]
GATAACCGGGTCATTGATTACTTCATCAAGCTCTGGAAACGCAAACACAATGGCGAAGAT
ATCACCACCAATTTGCGAACCATGGGCAAACTGAAACGAGATGTTGAGAAAATTAAGCGA
ACCTTGTCAAGCCAACAGTCAGCCTCCATTGAGATTGACAGCTTCTTCAACGGAAAGGAC
TTATCCGAGACTCTGACTCGGGCCAAATTTGAAGAGTTGAACATCGATCTCTTTCGAAAG
ACTATGAAGCCCGTTGAAACGGTCTTGAAAGATGCCAATGTCAAAAAAGACGCTATTGAT
GACGTCGTCTTGGTTGGAGGGTCAACTCGTATCCCTAAGGTGCAGGAGTTACTGAAGGAG
TTCTTCCTCGGAAAGGAG
>GYA|c31622_g1;orf1 len=213  frame:-1  start:213  end:1  gi|748479013|ref|XP_011117172.1| hypothetical protein AOL_s00004g220 [Arthrobotrys oligospora ATCC 24927]&gt;gi|345571373|gb|EGX54187.1| hypothetical protein AOL_s00004g220 [Arthrobotrys oligospora ATCC 24927]
GAAGAAGATCGCAGAGAAGAAAGAATGCAGGCCATGTACGAACTCCGACTCCAACGACGA
GCACAACGGGCTGCAAGAGAATCCAGATCTGGAAATGGTAGCGTAACAACACTTGGAAAC
GATGGAAACAACAATGGAAACGGATCTTCGGTTTCTCTGACAGCTATGGATATGGAAGCC
GGAGGAAGTGGACGGACGGCAAGTGAACTTACC
>GYA|c1074_g1;orf1 len=3921  frame:1  start:307  end:4227  gi|403161840|ref|XP_003322150.2| hypothetical protein PGTG_03687 [Puccinia graminis f. sp. tritici CRL 75-36-700-3]&gt;gi|375171949|gb|EFP77731.2| hypothetical protein PGTG_03687 [Puccinia graminis f. sp. tritici CRL 75-36-700-3]
CTGGTTAGTATATTAAGAGTCCTGCTCAGCACACCAGGGGCCCTGGGGTGCCGGAATTTC
CTGGAATTTCAAACTCGGGTCCACAACCATCCTTTTTTCGTCACTAAGATCCATCGAAAT
TTTCAAAAAACAGAAGAATTTCGTATGGCCAACGAGTCAACAGATGTGCTCCCGAGCAGC
AGTCCCAACATCCGGTTTCGCCTCATTCAGCTTGATACCCTTACTATTTCTCCCACGGAA
TCATCATCGCTGGCATTGAGGACCTCACCATTCCTTCCTCGTGGTCAACAGCTTTATAAA
GCTCCAGTTATCAGAATATTTGGCGCGACTGCGGCTGGTCAACGCGTTTTAGCTCATGTT
CATGGTGCAATGCCTTATTTTTATGTTCAGTACGAAGCCGGTCTTGATCCTGATACTGTA
CACAGTTTTATTCGTAGGCTGGGTGCTTCACTCAATCATGCGACCGCAGCTTCCTTGGGG
AGGGTCAATTCCAACAAGTCAACTGACCAAGGCAAGCATCAGTATGTAGGCTACATTGCC
TTATGCAAAGGAATCCCGTTTTATGGTTTTCATGTAGGTTACCGGTACTTCTTGAAGATT
TACTGCTTACAATCCAAATTCAAAAAACGGATGGCCGAACTGCTAAGGGGAGGTAAGGTA
ATGAATCCCTTGGGTGTCCCACAAGGTGCTGGGGCTCCAGGCACTCAGTCAAATGGCTTT
AAGATCTTTGAGGAACACATTCCGTTCCACTTGCAGTTCATGCTTGACTATAATTTGTAT
GGCTGTGGCTGGGTAGAATTATCAGAATGCTTGTTTCGTAGACCCTTACCCGATGGGCAT
CTGGACAATGGAGTTTCTTCACCAATTTACTTGGCGAGTAACATCTCCAAGTCTCAGCTT
GGCCCACTGGATTTGAAAAAAGCATCGTATTGTCCAGTTGAACTTGACTGCCATGTTTCT
AGCATCATGAACCGGCACACTGTCAAGGAACGTGACCTACACCATGATTTTGTGGAGCTG
TTGAGTGGTTCAGTTCCAGATGAAGAGAAGCTTGTTCAAAGTGTGAAGGAGTTATGGGAG
GATGAGCGCAAACGACGTCAAGGACGAGGTCAAAGTGGACCGGAGGAAGTGCGTGAATTG
GGCCCCACGAGTCAAAGGGACTACGCTACAGGTGAACAGCCACACTGGTTCACAGAAGCC
ACTTTCCGTGCTCAAATCGAAGATATGATTCACCAACGGCAACAGACTTCCACTTCAAAG
GGAGCAAATGACCCATCTGAACCGACAGCAAAGTTCAAGCAGTTCATAAAACCTGAATCC
AATCTGTCCAGGCTGATTCCGACCACCTTCCAGGCTGTGGAGGCTATTCACCAACAAAAA
TGGGTGAAGGACGAGGAGGAAGACAACCCCTATGGGGTCTGGGCGATACATGGCATTGGA
ATTGGATCAACTGTCAAGTCGAAAATTCATGTGCCCACAGAAGAAAAGCATGTGACCAAG
TTTCCTGATGATGTTGATTTGGATATTGACATCGACGTCGCAGCCATCCAAACACAAATG
GAAAGCTACAGGGATGATGCCCCAGAGGAAGATGCGGACTTGGCCTGGAATCCAGAGCTA
GATCCTGAAGATGATGAGGAATATGATGAGATGAATTGGGACGAAATTGACGGACTCGGT
GACAGCAGTGGCTCACCTGACCCATCGGAGAAACACGTTGGAGGATCAAAGAATGTTACC
CCTCATAAGAGTAAACCGAAGACTTCGACAATGGGCAACCAGTCTCCTGCAGTTTCACCT
TCCAAGAGGTATCAACAACATGCCGATGAATTCCAGTTGCCTAGAAAGCCACCCGTTGAA
AGCAATATTCCAGGTTCACCACCAACCCTAGCCAAAAAACGCGAGCTTGAAGAACAAGAT
GATGGATTCAATCAACCCAAAGCAGGGAAAATGATGCGATTTGTCAAACGCCATCCTCAT
TTTGCCTCCAACCCCAACCCCATGGAGGCACAGGATCATGCCGCTACAAGCACACAGGAA
GTGGCCAATCAAAGTCCACCCGATCAGTCTCATAATAATAGCACCCAAGGTCCACCTCCT
GAACAACTCTCAAATGTGAGCGGCCTGAGTGAAGACATCCCTGCTGGGGGTATCCATGCC
TTTCTGCTCCAAGACATTGCCCCAAGTGATTTATCTTGGAGCCAATCTACCCAATCGAGT
TTGCTACCAACCCAATTGAAGTTATTAGCATCATCTGGCTCTGCTCACATGCTATCTACT
CAACCACTGAACAGCGAAGAGAAAGCTAAGATGAGACTTGATGCTGCCATCCTCACTCAG
ACTCAGCGACCAAAAACAGATCAATCTGTTGTTCAATGGTATCAATACAGTGCTCATTGT
CCCTCCACTGATGAACTCGTGGAAAGTTTGAGCGACTACAACTTGCCAATGAAAGTTTAC
AGAGATCCATTCTATTCTGACCCTGCCGACATTCCTGAGCACAAAAGAGAATATGGTGGT
AGGCAGTATGCCATCTCAGGCAGCTCTTTGCCGTTCATCCCTGAATTTGAGCATGCGGCC
AAGCGGTTTGGCTCTGCAACTATGAGCTCGGAAAAACCTTCTATAGATGTTTGCAGGTGG
GAATTTGCCACCCCTCCACCAGCGCTTAAGGAGTTGAGAAAAACAATCATTACCAAAAAA
TTGGAAAAGCCAAGTAACTTTTTGCTTGTTTCACAGATTGAGGGACCAACTCAAACCAAT
GGTGGATTCAAGTACACTCAAATCAAATCTAAGTCCACAGCACACGAGTCTCAGCACATG
GATGTTCTTGCCATAGAAGTGCATGCTGATAGTCGCAATGGACTGCGACCTGACCCATCT
ACCGATGAAATTCAAGTTGTGTTCTATTGTCTCCAGAGTGAACGGCCAGAAATTGAGTTC
CTAGGGCGAAGACCTAGTACTTGCTTGGGTGCAATCATAGTTGACAAAGACAAGGACGAT
CCATCAAGCCCATTGGCACCGCTTGCATCGACAAAATGTGCACTTGGACTTTGTGCTGTA
GAAGTTGTTGATAGCGAGATTGAGCTTTTGAATTCATTGATTGATAAGGTCCGGGCTTGG
GATCCTGAGGTACTGACTGGATTCGAATTGGAAAGCTGGTCTTGGGGTTACATCATGCAC
CGGGGTCGTGAATTAGATTTTGACTTGGTTTATGAATTTGGTCGAGTGAAATCTGAGTCG
CATGGTCGATTTGCTGGAAAGGATGACAAGTGGGGTTATACACATGGTTCATCGATCAAA
GTCACTGGTCGCCATGTACTTTCAATTTGGAGAATAATCCGTAGTGAAGTGCCATTGACC
CAGTACACATTTGAAAATGTGGTCTATCATGTTCTGCGGAGCCGGGTTCCACACTATTCA
TTTTCAACTTTGGCCAAGTGGTGGAAGGGAGATTTGCTGGAGAACAAACGCAGAGTAATG
TTGTACTATCTTGACCGGGTAGACCTTGATACACAACTAGTGGATGAGACCGAAATGATA
TCACGAAATGCTGAAATCTCTCGAACACTTGGAGTAGACTTTTTTTCAGCCATCTCTCGT
GGATCACAATTCAAAGTGGAGTCGGTTCTGTTTCGGATTGCCAAGCCTGAAAATTATATG
TTGCCTTCCCCAAGTCGAGAGGAAGTTAGAAAGCAGAATGCTGCAGAATGTATTCCTTTG
GTCATGGAACCTGAATCAGCATTTTACAACAGCCCACTTGTTGTTCTTGATTTCCAGTCA
CTTTACCCCTCTGTCATGATTGCTTACAACTACTGCTACTCTACTTGTCTTGGCCGAGCC
GGCGCCTCAAAAGGTACAAACAAGCTAGGGACTTGCACACTTGAACTCCCAAATGGGTTG
TTGGAGTTGATGAAAGATGAC
>GYA|c39551_g1;orf1 len=213  frame:-3  start:215  end:3  gi|630017193|ref|XP_007832582.1| hypothetical protein PFICI_05810 [Pestalotiopsis fici W106-1]&gt;gi|573064283|gb|ETS83934.1| hypothetical protein PFICI_05810 [Pestalotiopsis fici W106-1]
TGGATCACTTCGCCAATCTGCCTTGCCTTTGCCCAACAGTTCCTCCCCGAACAGACCTGG
ATGCCCTTCTTCAATGTGGTAGCATTCATCATCGGCACATACATCAACACCATGACAAAG
AAGAAGAGACTGGCTGCTCTTCGCAAGAAGCACTTTGGCGACGGCCGCGGAGACGGCCGC
GGATCTGGCTCTCTAGGTGGGCGCCCCGAGGAC
>GYA|c27396_g2;orf1 len=3285  frame:3  start:1509  end:4793  gi|331226880|ref|XP_003326109.1| hypothetical protein PGTG_07939 [Puccinia graminis f. sp. tritici CRL 75-36-700-3]&gt;gi|309305099|gb|EFP81690.1| hypothetical protein PGTG_07939 [Puccinia graminis f. sp. tritici CRL 75-36-700-3]
CTGCATCGGAACTTGAATCCACCACCGCACCCTCAAAATACTTCCATCCGTGTTTGTCGG
CAGTCAGCATTCATGAAGCCTCCAAACATGAATCCACTTCAGATAGAAACTCTATCCAGC
TCATTCCAATCAGCACTTGGACCATTCGACTGCAACCAGTCTGGGCAAAGTCCATCTCAA
GCAGGCTTGACTGAAGATGTGAATTCCAGGGGCAGTCCTTTGCCATTTCAGGCATCTCAA
GAAGCTTTAACATCCCCTACGCTTCACAGCCCAAGCCAGTTAAGAAACAGGCTCCATAAT
CAACTGACGCCGAAGCAACAATTTGGAATACCTTTGGTCCTGATGCTTCAGCCAACCGGT
TCTTTGCAAATGGCAAACTCGTCTTCCAGCTCACTCACTCAACGACCACGATCGTTCATC
ACTAACAATAATCAGCGCGATATCCATACAGCTTCACCATCCTCGCATGGACAAGCGCCA
GAATTAATCAGGATCGACTTCAATGTCGCAAGTCACTCCCGTGATGGGCAACTCTTTCAC
TCATGCTCGGAAAACAGCCGACTCAGTAGTCCTCCATCTATCGGATCCTCTTCGGTGCAT
GGGATATTCAATGAAGCCACCACGATTCTCTCCGATGAATCGTTTTCTTCCACTTCAACC
TCTTCATCCACGTCTTCCCCGCCGCCGACGTTGGCCGAGTCTCCCTTCTCGGCACTGATT
CGACCACTTGGATCTTTCAGCCCGGGATGGCATTGGAGTCTGGACCGAAAACCCGCCAAC
GGCGGTTCATCGCTTCTAGGGCACAAGGATATCAAACTACATAGTAAACCCTATCGAAAA
TTGCATTCCGAGTCTGCACATGGCGTTGCTCCAACACTCACCTCAAAGCGCGTGAATAAA
TGGGACCGGCGACTTCAAGCCGAAACTGTACATCAGCGACGGCGACGGCTGCAACGAATA
GCTTTCTATGGATCGTTTTTCATAACTTGTGGTGTGTTTCTTTGGGGGCTCGGACTGATT
CGATTTCGAAGTCACCAAATCAGAGTTAGCCTATCGAACGGCCTCCTTGACAAAGTGGGT
CTGTCCAGCAAGCTTCATGATGCAGCTTTCTTCTCCGCCGTCGAAGCTCCTGAGCGTGAC
ACCCTAGTCTTGTACCGGATCATCGGAAACGACCTCCCGCCGAGACACTCTGCAGGCCAA
ACGTTGACCAACCTCAAGTTCATACTCGAACACGAAAGCAAATTCGAGAACTTCCCTAGC
CTGATTGCTTCCCAGGTGTCTGCCGGGGCGGCCGGGCCTGCTTCAAAACTTCAGCTCAAG
AGGTTCTTCGTCCTCAACCGAATCGCCAATGGGACCCAACTGGAAAAGGTGCAAGAAATG
TTGACTACACATGGTGTCAAATCAGACCAGATCTTAGTGAATCCATTCGATGCAGAGGCC
TACAGAGCTCAGCCTCTTAACTGGTCGCCCGAAGTTGGCTGGGGGGCTGGTATGGAAAAA
GTTTGGGGAATCGAAAATGATCGCTCGCATCTAGCACAGGAGATTGAACCCAATCCACTC
AATGCACCTGCTCATCAGCAAATAACACTGGAAGACCAGAGGGCTGAAGAAAACGTGACC
TGGTCCAATAGAAACATGTCTATGATCAGATGGAGAGTATTAGACTATACCTACCATTCC
AAAAACCTTTACGCGATGAACAACAATGGTGGTCGGAACTTTGCGCTTGAGCACGGCAGA
AGGCTGGTCAATGCCAGGTGGATCCTGCCCCTAGATGGAAACTGTTTCTTCACTCCATCG
GCCTTGCACTCGCTAGTTGATTCGCTGCAAGATACTGAATTACGCCCAGACGTACCATCA
CATGTGGTAATCCCCATGTCTCGTCTTTTGGGAAATGATCATGCGCTGGCTCAAAACAGT
CCCATCAACCTGAGCGGCGAGGAGAACGAGGGACATCCACGGCTTCCGAGCCAGCGTCCC
GACGCCCCCGACGAGCCCCAGATTGGGTTTCGATTTAGCTCTCGGGAGACGTTTTCTCGA
GAGATGCGCTACGGACGCAGGTCCAAACTGGAGTTCCTGTGGAGATTGGGTGCGATTGAG
CGAAAGAGGAACCTGGACACGCGGTCTGCAGACTGGGAAGTGACGGAGAAGAGCATCCTG
ACGCCAGAGTCCTATGGCTCTATTCGACAGGTTGCACGAGGCCCGCGTCGACCATCGGCA
TTGTCAAATAGCCCCGCCCCAGCAGATTTTATCCGTGCTGGATGGGTACTTCGATTGTTT
TCTGGCGACCAGAGTCAAGAAAAACATTCTGAATTCGCCACCATACGGAGATCCATCAAC
CGGATGAAAGGCATAGCCAGTTTCTTGGAATCTCTCGATGAGGCTGTCGCCCGCGGAGGC
TTGCACTGTGCAGAAAACAATCCCAGTCAAGAATGTGGGTTCGCCGACTGGCGGCTATGG
AGCCTGAATGGAGCGGAGCTGGAGAAGTGGAAGTATAAATACTTGATGGGCGATAAGAAT
TCGATCCAATTTGTGGACCGACTCACTGACTTCTCCCGTCTGCCTATGCGATTTGCTGCC
TCTATCCTCGCGGGCGAACCGCTGGCGCTGGGGAAGGCCAACGACTTGGAGTCGGTCTCC
CTGGCCGTGTTTGTGCTTGCGCTCGCAGCCTACATGCTCGATAGTCCCCAGTATGCCGAG
GCTGCAGCCGGCTTGGTCAGCCTCAAGTTCCTTCAACCCAGCCACTTCATGTCGACTCCC
AACGCATTCAAAGTCAACTTGAACTCTCACCTCCAAAGCCTCCGCCTTCAAGCTGACTAC
GACGGCACGGGGTACTCATTTCCCATCTTGAGACACGGCCGAAGCCTGCCCAAGTGGATG
GATCTCACCTCCCTGCACTACTTGCCATTCAATCCACACACTTTTGACCCTACCTTGCTG
CTTGACGGCATTCGCTTGCTGTCGGGGACCTGGCAAGCGCCGGCGAAAATGGCCAAAAGC
CTATCCCAGACGCTCTCCTTGTCGTCGTCACCACTGCCCCATCGGCAGCTGATGGAAATC
TTCACGCTTCAGACGAGCTACCTCTTGTTTAACGCCTCGATTGTCCCAGAAGTCACACGT
CAGTTCCCGAACAAGGCTGCGGGGCTGGAATACGACCTCAAGCTCGCCGCCTTGGCCAGC
TTCACGGACGACGCCCGGCTCTTGGGACGGATCGCGAGCCGGAACCAGATCCGGCTGCCG
TTGTCCCTGTTCAGCGCTGACGCGCAGAGGGCCCCCCTACTCGAC
>GYA|c31680_g1;orf1 len=219  frame:2  start:2  end:220  gi|384490010|gb|EIE81232.1| hypothetical protein RO3G_05937 [Rhizopus delemar RA 99-880]
AAGGGTAGCCTCGATGGCATGCACTGGGGGTGGAAGAATTGCCCACAAGCCCTTGCTGGA
CAGTATCAGGGCAAGGAAAAAGAAACAACGATTGTCCTTGAGGCAGTTGCGTCAAAGAGT
TTGCGGATTTGGCATTGCTATTTTGGAACACCTGGCTCATTGAATGACATTAATGTCCTC
AATCGAAGTCATCTTTTTGATGAATTCATCCAAGGACAA
>GYA|c23370_g1;orf1 len=1710  frame:3  start:81  end:1790  gi|403167942|ref|XP_003889804.1| malate synthase A [Puccinia graminis f. sp. tritici CRL 75-36-700-3]&gt;gi|375167267|gb|EHS63366.1| malate synthase A [Puccinia graminis f. sp. tritici CRL 75-36-700-3]
CCATCTCCTCAACAGCTTGGTCCTTTCTTTACCTTTTCGCTCGTCGCCAACATCAAAACA
CCTACCTCACCGGGCACTTGTTCCCCTTCGCCATCAATTTGCTTCCCTTGCCCAAGAATG
TCTCAGCTCTCCACTCCCCCAGGTGTTACCGTCACCATTGATGTTGAAGCAGCCCATCTC
GCCATTCTAACACCTGAGGCGCTCAAATTTCTGGCGACTTTGCATCGCTACTTTGAGCCT
ACTCGTCGATCCCTGCTTCAACGCCGTCAGCTTGAACAGGCACGCTTGGATGCTGGCGGT
CTACCTGATTTCCATGCCGAAACGAGCTCCGTCAGAGAAAACCAAACTTGGCAAGCTGCA
ACCCCCGCGCCTGGTCTGCGCGATCGTCGGGTTGAGATCACTGGACCGGTCGATCGCAAA
ATGGTTATCAACGCCCTGAACTCAGGCGCCGCTACTTACATGGCTGATTTTGAAGATTCT
CATGCTCCAACTTGGCTCAACAATCTTGATGGCCAGCTCAACATGAAGGACGCCGTTCGA
CGTCAAATCGCTTTCAAAGGAGATAACGGCAAAGAATACAAACTCAATGACAAAATTGCT
ACCTTGATTGTTCGTGCTCGGGGTTGGCATCTGGACGAACCTCACGTACTGGTCGACAGT
CAGCCAATTAGTGGCGGTATTTTCGATTTCGGCCTTTACTTTTTTCACAACGCTCATGAG
TGTGTTAAAAGAGGGTTTGGGCCCTACTTTTACCTACCGAAGATGGAGCATTATTTAGAG
GCCAGGCTGTGGAATGACATCTTCAAGGTAGCACAGGACTACATCGAGATGCCTAGGGGG
ACGATTCGGGCAACTTGCCTGATTGAAACTATCCCTGCTGCGTTCCAGATGGATGAATTC
ATATTTGAACTCAAGGAGCACTCGGCTGGTCTCAATTGCGGGCGTTGGGACTATATCTTC
TCATTTATCAAAAAAATGCGCCACAACCCGCAATTTGTGCTTCCTGATCGTTCTGACGTC
ACGATGACTGTACCTTTCATGGATGCATATGTTCGACTTCTGATCAAGACGTGCCATTCG
AGAGGTGTAGCCGCTATGGGAGGAATGAGCGCTCAGATTCCCATAAAGGACAACCCGAAA
GCTAATGAGCTTGCAATGAACAAAGTCAAAGCTGATAAATTACGCGAGGTGAAGGCTGGA
CATGATGGCACTTGGGTCGCTCACCCTGCTCTTGTCAAAGTAGCGCTTGAAATATTCAAC
GAACACATGCCAGGCCCAAATCAATATTACATACGTCGATCGGAAGTGAAGGTGACGGCC
CTCGATTTACTCAACACTAATGTTCCGGGAAAGATCACTGAACAAGGAATTCGAGACAAT
GTATCCGCGGCCCTGCAATACTGCGCCAATTGGGTGTCCGGGGTTGGTTGTGTTCCCATC
GCCAATTTAATGGAAGACGCGGCCACTGCAGAAATAGCTCGTTTGCAATTGTGGCAGTGG
GTCCGACATGGCGCCTTGACTGATGGGAAGAAGAAGGTTACTGCGGAGTGGATCAAGCAG
ATATTGGAAGATGAGACAACAAAGGCAAAGAAAACTGCGGCGAAAGGCCTTGATCCGGCC
AAAATAGATTTGGCAAAGCGCTACTTGAGCTCTCAAGTTGATGCGCCAGTTCCTGATGAT
TTTTTGACCACTGGGCTGATGACTAGGTAG
>GYA|c1630_g1;orf1 len=246  frame:2  start:2  end:247  21 kDa protein OS=Daucus carota PE=2 SV=1
GGTGACTCAGTGGACGAGCTAAAAAGATCTGTGGACGAGTTGACTCGTAGTAGAGGCGGC
TCTGATTTTGAATTTGAAATGAGTAATGCCCAGACTTGGGTGAGCGCGGCGTTGACTGAT
GATGACACGTGTATGGATGGGTTTGGTGGGGTGGCAATGAATGGGCAAGTGAAGAGTATA
GTGAGGAGGCTTGTCAAGAAATTGGCACATTTGACTAGCAATGGTTTGGCTTTGGTTAAC
AATTAT
>GYA|c24150_g1;orf1 len=411  frame:1  start:1951  end:2361  gi|403175226|ref|XP_003334079.2| hypothetical protein PGTG_15623 [Puccinia graminis f. sp. tritici CRL 75-36-700-3]&gt;gi|375171509|gb|EFP89660.2| hypothetical protein PGTG_15623 [Puccinia graminis f. sp. tritici CRL 75-36-700-3]
ATCCGAACGAGCATAAAAAGCGAGGCCCGTCTGGTATCATATCCATTCAACGTCACTCCA
GCCCTTCAGCGTGTCCCAATAGTCACCCAACATCACTTAATAGTCATCGTATCTCGAAAT
TTCCGCCATCGGGGAATGTTTCACTTGTCGAGTTTGATCTTTTTACTGGCCGCTCAAAAT
GCGCTCTTTAGTATTGTCTCCGCAAATTGGGATGAAGCCACGGGCCATCTGAAAGAGTAC
AGACCTTCGGATTCATGGCTTTCAAGAAACAAACCACGTGTTTGCACTTCTGACATTCAA
GTCGCCGAATGCGCTAGGAATACGAGGTTACATTTTCCTGATGGTAGCTACAACCAGGTT
CCCACTTTGGCGACCGTCCGCAGACAAGTACTGTTTACACACCCTAGCTAA
>GYA|c24150_g1;orf2 len=702  frame:2  start:2183  end:2884  gi|403175226|ref|XP_003334079.2| hypothetical protein PGTG_15623 [Puccinia graminis f. sp. tritici CRL 75-36-700-3]&gt;gi|375171509|gb|EFP89660.2| hypothetical protein PGTG_15623 [Puccinia graminis f. sp. tritici CRL 75-36-700-3]
AAGAGTACAGACCTTCGGATTCATGGCTTTCAAGAAACAAACCACGTGTTTGCACTTCTG
ACATTCAAGTCGCCGAATGCGCTAGGAATACGAGGTTACATTTTCCTGATGGTAGCTACA
ACCAGGTTCCCACTTTGGCGACCGTCCGCAGACAAGTACTGTTTACACACCCTAGCTAAT
GTGGAATGCTTTGTTTTGTTTCCCTCGCCGCTCGCCAAAGTACAATTGTTCTCAACTTTC
AAGGTAAACCATGCTGATGACAATTACCATGGCTGCCCTTATGGACTGTGCTGCGCCTAC
ACTGTCATACCCTCGTCGCCTGAAGACATGGTTCCCGATTTTACGAATTACCACTCTTTC
TTTTGGCATAACTTGGGCGGTATGCCAGGAACGGGCACGAACCCAATCAGTGACCCGCAA
ACCGGGCAGTGGGGTTATGAAACCAGCGATGGGAAATTTCATCACGGCCAACCTGACTAT
AAACGTCGCGAAAACGGCCATGATTCACACTACCCTGGATTCAAGCTTCCTCGGGCGTGG
TCTAGCGTCAGCTACCCCGCCTCTCTCAGGTCCCAGCCTGGTCACCCAAAATGTGGTACT
CGACGAGGTCCAAATCGCGATCCTGGACAGAATAAAGGAGTTGGACATTACCAACCTGCT
CCTGCTTCTGCTTATTCTTCGCCACCACGTCTGAGGGTTTGA
>GYA|c267_g1;orf1 len=141  frame:3  start:3  end:143  gi|403180467|ref|XP_003338772.2| hypothetical protein PGTG_20309 [Puccinia graminis f. sp. tritici CRL 75-36-700-3]&gt;gi|375167161|gb|EFP94353.2| hypothetical protein PGTG_20309 [Puccinia graminis f. sp. tritici CRL 75-36-700-3]
GCAGAGACGATGGGGAGGTTGGTGAAAAAATGGAAAACGTTGAAGCAATTAGAATGTCGT
ATCCGCGGAGGACCAGGAAGTCTGGATTTGATTGTATATTGCTCAATTAAAGGTATCGAT
CTTGATGAATCTTTTTACTAG
>GYA|c26182_g1;orf1 len=1263  frame:1  start:361  end:1623  gi|331226521|ref|XP_003325930.1| hypothetical protein PGTG_07760 [Puccinia graminis f. sp. tritici CRL 75-36-700-3]&gt;gi|309304920|gb|EFP81511.1| hypothetical protein PGTG_07760 [Puccinia graminis f. sp. tritici CRL 75-36-700-3]
ACCTACCCCCGAATGAGTTCCCCAGAAGAAATGAAGACCATTGTGGTCATTGGTCTTTCT
GGCGCCGGCCTCAAGACATTCAACCTCCTCATCGACAAACTTTACCCTGCCTGTGCCCGC
CCACACTCCGGTCCCAAGATCCGAGTGATTGCGATCGAGAAGAGCAAGTACGCTTACTGG
CCCCCCGGTTCTCTGCGCGCCTCCGTCGTTGAAGGGTTCGAAGAAAAGATCGTCCGAGGC
TACGACCACATTGTGCCCCGTCGGATCAAGACTGCGCATCCGGACCTCGTTAAGGTGGTC
ACGGGAAGAGAAGTTGTGGCGGTCGACTTTGTGGAACGAGTGATTACTTTGAATCAGTCG
TTGGACGAATTCGGAATCGAGGGTGGCGAAAGGTTGGGCTTCGACTACTTGGTTATTGCT
TCCGGATCATCCTATGCGTTTCCTTGTCGACCGCCAGCCGAGGCCGAGACACCCGAAGCT
TTGATGGCCCGTCTTCGGGATCTCCAAGCAGAAATCGCAGCCTCTCAGTCGGTCTTGATT
GTCGGCGGCGGGGTGGTCGGGATCGAACTAGCGGGCGAAGTGAGCTCGCAGCACAAGACG
AAAGCCATCACCCTCGTCTCCTCCACGCCCGCTCTAATCCCTGAATATAGCACCAAGCTC
GCCAAGTCGCTTGAGCAACAGCTCCTTGATCGTGGAGTCAAGATTGTCTACAGTCATAGA
GCTAACCTTGCTGGAGCTGGGATCACTAAGACGGCCAAGCTGGAGAAGATGACTAAAATT
GAGTTGACAGCAGTCGAGGGCGAGGAGAGGACAGATGTCGAAGCCGACTTTGTATTCCTT
GCCATTGGCAACAAGCCGAACACCGCCTTCATACTCGCCGACTACCTGAACCCGAAGAGT
CGCCAAATCCGGGTTAACTCTAGTCTTCAAATGCTCGACAAAGCTTCTTCGGACCCGTTA
CCCGGAATCTACGCCCTGGGCGATGTGGTGGACTTTGCGGAATCGAAACTCTATGCGGCA
TTGGACGGCCAGGCGGGGACAGTGTCTAAAAACCTCCTTGCTGAGATTGCGGACCCCAAG
GCTGCTAAAGCGGTTCACAAGCCCCTCAAGGATACTATCGCGATTCCGCTGGGACCGTAT
GGTGGTGGATCTCAGATCTTTGGGTACACGTTCGGGCTAGGTCCTTTGGCTACCTCGCTA
GCCAAAGGCTTAACCTTGTTCGTCGGTATGTTTCACTCCATGTATCCAAACAAAGACCGT
TAA
>GYA|c22897_g1;orf1 len=1119  frame:-1  start:1121  end:3  gi|403172804|ref|XP_003331941.2| hypothetical protein PGTG_13893 [Puccinia graminis f. sp. tritici CRL 75-36-700-3]&gt;gi|375170005|gb|EFP87522.2| hypothetical protein PGTG_13893 [Puccinia graminis f. sp. tritici CRL 75-36-700-3]
CCACTACCACTACCACTACCACTGCCACTCCAGCGACGACAGATGGCATCTTCACCATCC
GATACTCGATCCGAGATTGCACCACAAGCCAAGGACAGCGAGACTGAGAGCGAGTCAAAG
TCAAGGACAGTCGATCTGAACCCAAACCGGGAGGAACCAAGTCCGAGTGCAGTCGAGCGA
AACCAGGCAGCGTTGGTACCGGTGCTCGGATCGGTTGGGTTCTTGATTCTGGTCATCAGA
CTGGGACCGATCTCAGTCATCCTGGTCTGTCTACTGGCTGGTCTCCTCTCTGCACTTCCC
GAGTTCAGAGCCATCATCGATGCTGCTCTCGGAATCGAACAGCCCTCAAGACTCAGACTC
GCCCGCTCTCTCCCAAGCCTCGTCCATCTCAACAATCCAAATCACTTTCCTCAAGCCAAT
CCAATCTCAGAATCAAACCCAATCTCTCAAACCGTCCTCCCTGCAAACCTGCAGGCCTCC
TTTGGCGCTCTCTTCGACCTCCTCATCAGGGACTTTGTCCAGAACTGGTACCTCCTCCCC
CAAGTATCAACCGGCGATAAGGCATTCCTCATCCACATCCGTCACGCACTCGACAATGTC
CTCATCAATGCCTACCAAAAGATCTCGTCAAAGTCCTCAAAGGAAACAACCGTCTATCTC
ATCGGCTGTCTCTCAATGAACCTCGTCCGCAGAATCAACGAACCTGCTCTCCCAAACCCG
CCTCCTCTCCATCAAAAACAAGAACAGCGAAAGATTCAGACCAGGAGCATCTCAAACGAA
ATCCTCCTCACCCTCGCTCCACCCTCCCTAACCCTCTCCCCTCTCACCCTCAGCCTCCTC
ATCGAAATCGTGTCCGTCCAGCTCATCCGCTTCACTGACTCCTTTGACGACCACTGGTTC
TGCCAAACTATCATCAATGCCCTCGGCACTCCCCCTCAGGTCTCCCCAGAGGCCGCACAC
GAGATCGAACAGAGCGTCGAGCAGATTGTCAATCAAGACCAGCCCCCCATCCCTGCCTCT
ACCAATCCCCCCCATCATGCCCCTCCGTCCGAGTTCCAGTCCGACTCTAACTCCAACTAC
AACTCAAACTCAAACTTCAACTACAACTCAAACTACAAC
>GYA|c43606_g1;orf1 len=567  frame:-1  start:567  end:1  gi|331231233|ref|XP_003328280.1| hypothetical protein PGTG_09574 [Puccinia graminis f. sp. tritici CRL 75-36-700-3]&gt;gi|309307270|gb|EFP83861.1| hypothetical protein PGTG_09574 [Puccinia graminis f. sp. tritici CRL 75-36-700-3]
TCCGCCTGCCTCACCCTTCAGTACTTCAGTTTTTCAGTCTTCAGTCCTCCCCACTCCTGG
TCCACCTCCTCCACACCCGTCCCACTACATCAATCCCGACCATCCGTCTGTACCACTCCA
GCAACTCTCGATCGCTCCAACCTCGACCAGCTGTCTGTCCATCCACACTCACATCCCATC
CCCGCCATGTCCCAACACGACACCGAGCCGAGCGACGAGAGCCCTACGCGGACTGAGCAC
TGCGCTCCCTCGGCCGCACTACAAGACCTGCCCTCTCTGACGCCGTCCAAGTCGGCAACG
TCAGCGACAGACTCGGATCCAGACGGCTTCATGTCGGACGACGACCAGGGACTGCTCGAT
GCACTCACGCTCGGCACATGTGCACCCGCGCCGGCGGCGCTGCGGACGCCAGCGAGCAGC
GCATCGATGCGCGCGCTCGGCGCGGAGCAGGTCTCACTGAGCGAGCCCGGCCCAGCCCGT
GGCCCGCGTCTCGGACGGAAGCGCAGCCTGTCTGGCCTCGTTGCGCTCAGGTTTCGTGGC
GGTAAGGGGGCGGGAGAGATTGGAGAC
>GYA|c30550_g1;orf1 len=213  frame:3  start:3  end:215  gi|820654877|emb|CED82490.1| plasma membrane h()-atpase 1 [Xanthophyllomyces dendrorhous]
CCTCTGTCATGGGTTATGGAAGCCGCAGCTATTATGGCTATTGCCTTAGCAAATGGTGGT
GGCCGGCCTCCAGATTGGCAAGACTTTGTTGGTATCATTGTTTTACTGTTGATCAACTCC
ACAATCAGTTTTATTGAAGAAAACAATGCTGGTAATGCAGCAGCAGCCCTAATGGCTGGC
CTTGCTCCCAAGACGAAGGTTCTTAGGGATGGA
>GYA|c22609_g1;orf1 len=633  frame:1  start:1  end:633  gi|403159611|ref|XP_003320210.2| hypothetical protein PGTG_01122 [Puccinia graminis f. sp. tritici CRL 75-36-700-3]&gt;gi|375168170|gb|EFP75791.2| hypothetical protein PGTG_01122 [Puccinia graminis f. sp. tritici CRL 75-36-700-3]
GATGGAGATGGGTCAATGCTGGAAGTATCCATAGCGATGGATCAATCCACTCCAACCAAC
CATCATACGTTTCTCATCCTCAAGCGGTTCCTGGAACTACAACAGACAAGGGTCTCGCTC
GTCAAGGAATTCGAAGCCGCCTTGCAGTCCGGTCTCTCGAACTCGAACGTTGACGCCCAA
GGTCCTGATGGTACAGAGACGGTTCCAAACGGTGCCACCCGCGAACATGAAGATGAGCAT
GCTGGCAGGCCTTCAGATGCTGGCTCGATCACTACTTGTAGGCACGAGTACAAGGGTGTT
CATAGCAACCCAGATGAATACATACAACAAGTTATCACAATTTCTACTTCTGGTCTCCTA
GAAATAAAGGATGAAATCAAGCTATTGGTCCAATTGCTTGAAACCGATCTGAAGCGGCTT
GATCTGGTGAACTTGCTCAATAGGATCGAGGATCTAGAGACTGCTAAAATGGCTGAGTGT
CTACAGCGAGACTTGGTACGAAGGAGGTCAACATTAGAGCAGCGGGATTTTAGCGAAACG
ATTGATAGTCATGAAGCCAAGATCACCTCTCTTACTGGCATGATTGTCGAGCTCATGACC
GAGGTACAAGCTGAATTGGCCGAAATGAGTTGA
>GYA|c30954_g1;orf1 len=255  frame:1  start:1  end:255  gi|630968636|ref|XP_007880726.1| hypothetical protein PFL1_05006 [Pseudozyma flocculosa PF-1]&gt;gi|521583689|gb|EPQ27468.1| hypothetical protein PFL1_05006 [Pseudozyma flocculosa PF-1]
CAAAACATTCAGGCTTTTCATGGCAGATTCCAACAGCCTACCTTGCAACAGAGACACTCT
GCATATGGGAATTACACCAATGCCGCATTGCAGTACCCCATGTGCGGAGCTACTTTTGAT
CTATTGATGGTTGGGTCAAATGTCTCCCCTGTTTTTGTCCCAGCCCCCAAAGAGAAAGGC
CTTGCCGGTTTTGCCATTGATTTCCTTATGGGTGGAGTCTCTGCTGCTGTATCCAAAACA
GCTGCTGCTCCAATT
>GYA|c34313_g1;orf1 len=171  frame:2  start:2  end:172  CD63 antigen OS=Homo sapiens GN=CD63 PE=1 SV=2
GAGAAGGCGATCCATAAGGAGGGCTGTGTGGAGAAGATTGGGGGCTGGCTGAGGAAAAAT
GTGCTGGTGGTAGCTGCAGCAGCCCTTGGAATTGCTTTTGTCGAGGTTTTGGGAATTGTC
TTTGCCTGCTGCCTCGTGAAGAGTATCAGAAGTGGCTACGAGGTGATGTAG
>GYA|c31705_g1;orf1 len=375  frame:2  start:2  end:376  Leucoanthocyanidin dioxygenase OS=Malus domestica GN=ANS PE=2 SV=1
ATAAGAAAAGTGACAAGGGAGTTCTTTGAACAGCCTATGGAAGAGAAGAACAAATACTCA
AAAACAGTTGTAGAGTTTGAAGGGTATGGTGCTGACCCTGTCCCTGAACAAGGCCAGTCT
CTCGACTGGTCTGATCGTTTGTTTCTTGATGTGTGCCCTCCAGATCAAAGGAAGCTTCAA
TTTTGGCCACAAACCCCAACTTCTTTCAGAGATGTGCTAAGTGAATACACAGAGAAGATG
AAAATAGTAACAGAGCTAACCTCCAAAGCCATGGCAAAGTCACTAAATCTGGAAGAAAAC
TGTTTTCTGAAACAGTTTGGCAAACGATCGATCATGCAAGCGAGGTTTAACTATTACTCG
AAATGTCAGAGGCCT
>GYA|c31198_g1;orf1 len=507  frame:1  start:4  end:510  gi|634351305|gb|KDE06495.1| hypothetical protein MVLG_03147 [Microbotryum violaceum p1A1 Lamole]
GATTCGTCAAGCGAGGGCCTATCAACAATGAAGGTCGAAACCTGCGTTTACTCCGGATAC
AAGATCCACCCAGGACACGGAAAGAGACTTGTCCGTACTGACGGAAAGGTCCAAATCTTC
CTCAGTGGAAAGGCACTCAAGGGAGCCAAGCTTCGCCGTAACCCACGTGACATCAGATGG
ACTGTCCTCTACAGAATCAAGAACAAGAAGGGAACCCACGGACAAGAGCAAGTCACCAGA
AAGAAGACCAAGAAGTCCGTCCAGGTTGTTAACCGCGCCGTCGCTGGACTTTCCCTTGAT
GCTATCCTTGCCAAGAGAAACCAGACCGAAGACTTCCGTCGCCAACAGCGTGAACAAGCC
GCTAAGATCGCCAAGGATGCCAACAAGGCTGTCCGTGCCGCCAAGGCTGCTGCCAACAAG
GAAAAGAAGGCCTCTCAGCCAAAGACCCAGCAAAAGACCGCCAAGAATGTGAAGACTGCT
GCTCCACGTGTCGGAGGAAAGCGATAA
>GYA|c43082_g1;orf1 len=123  frame:1  start:1  end:123  gi|331242193|ref|XP_003333743.1| hypothetical protein PGTG_15503 [Puccinia graminis f. sp. tritici CRL 75-36-700-3]&gt;gi|309312733|gb|EFP89324.1| hypothetical protein PGTG_15503 [Puccinia graminis f. sp. tritici CRL 75-36-700-3]
TTGGCTAAGTCAGCCATGAAGGCGGCGGGGTACAACAATATCAATGAGCTGCAAGATGGT
ATCAGGTCTGGTGCCATGAAGCTTGCGGATTACTTGGGGGATCTTTCACAGCGATATGCT
TGA
>GYA|c35596_g1;orf1 len=159  frame:-2  start:269  end:111  Photosystem I reaction center subunit IV, chloroplastic OS=Spinacia oleracea GN=PSAE-1 PE=1 SV=1
AGGAAGGAATCCTACTGGTACAATGGCATTGGATCAGTTGTAGCTGTTGACCAGGACCCA
AAGACACGCTACCCAGTTGTGGTGAGGTTCAACAAAGTTAACTATGCAAATGTGTCTACA
AACAATTATGCTTTGGATGAGATTCAAGAAGTTATTTGA
>GYA|c24842_g4;orf1 len=819  frame:-1  start:819  end:1  gi|403172069|ref|XP_003331211.2| hypothetical protein PGTG_13174 [Puccinia graminis f. sp. tritici CRL 75-36-700-3]&gt;gi|375169698|gb|EFP86792.2| hypothetical protein PGTG_13174 [Puccinia graminis f. sp. tritici CRL 75-36-700-3]
ATTGCTGTTTTGAGTTGTGTAATGGGCAATAATCATCCGGAGGTCAAAGTGCTGACTGAG
CGACACCTACGGCTTCGTCCACAACTCATATTTGGATTAGTCAAAGTCAAGCGACAAGCG
CGTGCAGTCGTTCTTGCAGAAGATCATCGCGACTTTCGGACGCTTGTCCAGCTGTGTCAT
GCTCCTGGATTTAATGGCACTGAACGTAGGCTCCGGAATTATGTTGAGCGATATACGGAA
GAGTTTGCATTTCAGTTGTACCAGTGGTATGTTGAACAGGGTCGATATCATGACCTTTTG
AGTCAGGAGCCAGCTTATGCACCCTTGTTGACGTCCTTTTTGGATAAAACGAATTGTGGG
AAGGTCTCGTGGATCCATGATGTTGCCATTGATCGGTTTGATCATGCAGCAACAATACTG
GTTACTGAGGCCACCATGGAGCGAGAATTGACTGATCAAAAGTTGATGTTGAGCTTGGGG
AAACTATGTCAAGTAGCCGAGATCTGTGTCGAGGATCTTCATTCAGAGCAAACACTACGC
GACATTGAAGCTGTGGACGACAAGCTAGACATTGTCGATGCCCAGCTAAGGTTGGCTAGT
CTATGCAACTCGATTTTGGAATCCCAACCACAATTCGCACTTCAAGCCGTGGAACATCAA
GTCGAAATCCTCAGACAACATCTTGCCCCTAATCTTGCTGATCGACCGGCATTTGGACAG
TTATTTGAAAAGTTCCTTCGGCACATATTGGCGGGTGATGCGTTAAAGATTGAAGACTTG
ATTGATCTCTATAGTTTGAAAGCCAATCTGGATGATCAA
>GYA|c35712_g1;orf1 len=165  frame:-3  start:302  end:138  gi|748492679|ref|XP_011119696.1| hypothetical protein AOL_s00054g78 [Arthrobotrys oligospora ATCC 24927]&gt;gi|345568787|gb|EGX51679.1| hypothetical protein AOL_s00054g78 [Arthrobotrys oligospora ATCC 24927]
GCGCTTAATACGGTTGTGCGGAGTAGAAGAGGAGATGGTGAGTTAGACATTACTGGGTTA
ACCTGGAGTTGCGACGGCAGGAAACTGTATGTCGCAACTACCAGTGGCATTGTGGAATAC
GCTGTGGCTCCCAGAAACGTCTTCCCCAAATTTGATTTCCGTTGA
>GYA|c27355_g2;orf1 len=1092  frame:2  start:2  end:1093  gi|403161459|ref|XP_003321802.2| hypothetical protein PGTG_03339 [Puccinia graminis f. sp. tritici CRL 75-36-700-3]&gt;gi|375171277|gb|EFP77383.2| hypothetical protein PGTG_03339 [Puccinia graminis f. sp. tritici CRL 75-36-700-3]
GGCGAGGAGGTGACCGACAGCAGTGCCTCCCCCGGCCTCGCACACTCCACCCCGCCCGGT
CTGCTCTTTGGCCCCCCCGCGACAACCGCCGAGAAGCGCGTCCTCGACGCCGGCCGCACG
CCCTTCCGCCCGGTCACTAACATGAGCGCACGCTGGCGCGCCGAGCAGCGCTGGGCCACG
AGCTTCGTCGATCCCAGCCCATACGCCCGCGCCAGCCTCGGCGGCGCCTGCCCCGAGCCC
GCCTCGGACCGCCTCCCAAAGCGCCCCGTCCTCGCAGACCTCGACCGCGACTGTCCACCG
CGCCAGAGCAGCAAGCGCATCCGGCTCGCCCCCTCGCCCTCGCCTCCGCGCCCGCTCCAC
GCGCGCCGAGTCGAGGACTCGCTCGTGCTGAGCGCCGAGCGGCACGCGCGCGCGCGCCCG
GCGCGTGCGCATCCGATGATCGTCTTCAAGCCCGCGCCCGTCACGACGGCACCCGCCGAG
CAGCCGCAGACGCAGCCCCAGATGGTCGTCCGGGACCGGCTCGCGGAGGCACGGGCATTG
ATGGACAGGATCCGGGCCAAGGCGGGCGCGGGGGTCGAGGCGGAGCCGGCTGGGCGGGCG
CCGTCGCATGCGAGCTCGTCGTCGCTGACGCTCCACGAGCATGATGAGGCCGGGACGGGC
GAAGAGGGGGACATGCTCTGGACGGCCGGGTCCAGTGTCGAGCAAGGCGAGGAGGCTGTG
GCGGCCTCCAAGGCACCTCAGCTGGTCTGGACGATTGGGATCGACGAGAAGGGGGCACTA
TCGGATCGCGAGGAGGAGCGCCTGTCGGACTCTGACTCGGACTCGCACGGGCGCGGGCCG
GGCGACTCGGACGGCTGCGCGGAGGACGGGGGGCAGGTGGCGGTGCAGCCGCAACTCGCT
ACGCGCGCGACGGCGTCGCACCGGCAGGCCCTCTCGGATGGGCCCGGCTGGCTGCGCACC
GGCTCGACGGGCTCGGGCGGGGTAGGGCGGCGGCAGTTTGCGACGCAGCCGGTCGCAAGG
GACGGGCGGGGTGCGGAGGAGGCAGGCGTCGGTGGTGGGGGCTTGCAGCAGCAGCAGCGC
CTCGCGTCGGGG
>GYA|c22566_g1;orf1 len=210  frame:-2  start:867  end:658  gi|403161266|ref|XP_003321632.2| hypothetical protein PGTG_03169 [Puccinia graminis f. sp. tritici CRL 75-36-700-3]&gt;gi|375171195|gb|EFP77213.2| hypothetical protein PGTG_03169 [Puccinia graminis f. sp. tritici CRL 75-36-700-3]
CGCTTGGCGCACAAGATGAGGAAACATTATATTAATTTTGTGCATGACCTACATCCAGAA
TCGGATTGGCCAGCCTATACCGAAACTGGAAAGACCGTAATGAGATTCAATAAACTGAAG
ATGGAAGATGACTTAATCCAGGATGATTGGCGGGCTGTTGACTTTGATTACCTGAACAGT
CAACCTGCCTTGGATACCTTTCTGACTTGA
>GYA|c37590_g1;orf1 len=942  frame:-1  start:981  end:40  gi|403168718|ref|XP_003328314.2| hypothetical protein PGTG_09608 [Puccinia graminis f. sp. tritici CRL 75-36-700-3]&gt;gi|375167630|gb|EFP83895.2| hypothetical protein PGTG_09608 [Puccinia graminis f. sp. tritici CRL 75-36-700-3]
CTGAACTTTGACCGGCCTTTAAACCAATCTCTCACCACTCAAATCGCTCAGACTGATCAT
TTACATACAATATTTTCATCATTTGCAATCTCTTTTCCGATGGACTTATCTCTCCTGGTC
TCGAACGATCCGACTGAGCCTGAGGCAGAAGTCGCTATGGTTGAACCACCCACACAAACG
AAACGTGCTCGAGGAAAGGCTTGGGGTGTCAAAGAAGACGAGCAATTGTGTCGTTCCTGG
CTCGATGTCTCGCAGGATGCAGTGGTGGGAGTGGAGCAGAAGTCAAACAGCCTGTGGCTG
CGAATCTTCGAAAGTTTCTTGGCCCATCGAACAACGGAAGAGGAACGAACCCAGACTGGC
CTGGAGAATCGCTGGGCAATAATCCAGAAGGCAACGAGTCGGTTTGCTGGATGTATTGCA
ATCATTGAGGCTTGGAACCAAAGTGGAAAGACATTGGAAGACAAGATTGTTGATGCGAAA
CGCTTGTATGAGGAGTATGAGAAGAAGAAGTTCATGCTTGATCACTGCTGGACTATACTT
TGGCATGCAAGAAAATGGCAGGACACTCTCACTGAGCATGACGAAAAAAAGAAGAAACGC
GAGAATGCTGCTGTCCCACCCTCCACAGACACCAAAGATGAATCTTGCACCAATGTCAAA
ACGGCTCCGACTGTTGCAGAATCGCATACAAATTGTCCCCAGGGAAGGAAGGCCAAGAAG
CATGAGAGATCACTTAAACAAGTGCGTGAGGATGCAGCCAGTGAGCTTGCCGAGTCAACC
AAAGCGATGGTCGATGTGTCAAAGGCCAAGGTTCGAGCTTTTGAGCAAGCGACAGATGAT
GCAATCATGGGGCAAGACATGAGCGGTATGGATGAAGTATTGCGAGCATATTTTGTGAAA
AGAAAGCAAAAGATAATGGCTCGCATGGAGGCTGAAGAATAA
>GYA|c23582_g1;orf1 len=567  frame:-3  start:1012  end:446  gi|599414029|ref|XP_007414574.1| hypothetical protein MELLADRAFT_44923 [Melampsora larici-populina 98AG31]&gt;gi|328852895|gb|EGG02037.1| hypothetical protein MELLADRAFT_44923 [Melampsora larici-populina 98AG31]
CTGTGCCCCAATGTGGCCATGAAAATCATCGCGGACGGAAAACCCGTCGGATTTGGTCAA
CTCGGGGAGATTTGGGTCCAAAGTCCATCAAATGCCCTTTGTTACCTCGGAAACCCTGAA
GCAACTGCAGAGACCTTTGGTCCCGGTGGCTTTGTGCGAACAGGAGATGAAGGCTACATA
GACTCCAACGGCTGGGTGTATGTCGTGGAACGTTTAAAGGAGCTAATCAAGGTCAAGGGA
AACCAAGTGGCCCCCGCGGAATTGGAAGGCCACCTGTTGGGACACCCATTTGTTGCGGAT
GTGTGTGTGATCGGGATACCAGATGAGTATGCTGGCGAGTTGCCCCGGGCATTCGTAGTG
AGAAGCGGGGAAGGCCTGAAGGAGGATCCAGTGAAACTAACAGCCGACATCAAACGGTTT
GTCAGCGATCATAAGATCAGGTACAAATGGCTCGCTGGAGGTGTCGAGTTTGTAGACTCG
ATACCTAAAAACCCTAGCGGAAAGCTTTTGAGAAAAAAGTTGAGAGCAGACTTCAAATTG
AGGTCAACAGCCAAATCAAAATTATAG
>GYA|c39830_g1;orf1 len=1053  frame:2  start:2  end:1054  gi|599353749|ref|XP_007403752.1| hypothetical protein MELLADRAFT_58699 [Melampsora larici-populina 98AG31]&gt;gi|328863715|gb|EGG12814.1| hypothetical protein MELLADRAFT_58699 [Melampsora larici-populina 98AG31]
CGTGGGGAGCACGCAGTCTGGACAACGGCTCGCAGCGCTTTTCTCATCGGCTGCCTTCAG
CTCCAGGTCAACAAAGGCAACCGATCTGACAATGGGTTCAAGCGGCAAGCATGGGACACA
GTCCTGCACGAGTTCAATGAGAACTATGGATGCGCTTTGTCAAAAGATCAAATAAAAGCG
CATTACCAGTTTCTCCGAACACAATTCCAGATTGTCCATGATGTGCGCAATCAGTCTGGA
TTTGGCTGGAACGATGAGGCCTCAATGGTCGTTGCGAGTGAGTCGGTCTGGGCTGAGTAC
TTGAAGTCGCACCCAAAAGCGAAGCCATACAAGGACCGTGGTTTTCCTTTGTATGGTGAG
CTGGCTGAGCTGTTCGGGGGTTTTGCGCCGACAGGATCGTATCGGAAGTCGACTGGTGAT
TTGATGCACCGCGGGGACTCGCAAACGACATCGGCTGGCGATGCAGTTGATGATGGTCGT
ATCTCGCGAGGCTCGTGTGATGCAGTGGAAAGTCAGTCTGAGACTGACTCTGTCGGAATA
GATGAAGGCAGTCAGCCGTCCCGGGGTAGGACTCCGACACCCCGGAATTCACCCCCACTG
GAGACAGAGATCACGCCAAGGGCAGATGCAACAAGCCCGATGGTGATTGATGGGCAGTCA
CAGGGTCAGCGCTCCCAAGGGTGCAAACGCGAGCGGTCATCGCCATCAATGCGCTCAAAT
CGGTCTCGCGTTCGAACCAACGGTTCGATGGCACTGGCCGACGCAATTCAAGCATCGGTG
GCAATGGAAGAAAGGGCGATGGCTGAGCGTGAGAGTGAAAAGTCAAGGAGGTTGACTGAG
CTTCAGCTGCGACGCGAGCAGCTTGAGGGGTTCCCTAATATGCGAAAGGCAATGGACTTA
TATGGTGCAGGGTGTGCAGAACACTTTTCTGGTCAAGATGAAGTTGAGGCAGCAAAGTTG
TTGAGAAGTGAAGAGAATGCTGCTTTTTTTGTTTCTTTGCCTGCTCATTTGAGATGGATT
TGGTTACAGCAAGAGTTGTCTAATAAGAATTGA
>GYA|c25631_g2;orf1 len=1635  frame:2  start:2  end:1636  gi|331227461|ref|XP_003326399.1| hypothetical protein PGTG_08229 [Puccinia graminis f. sp. tritici CRL 75-36-700-3]&gt;gi|309305389|gb|EFP81980.1| hypothetical protein PGTG_08229 [Puccinia graminis f. sp. tritici CRL 75-36-700-3]
ATGGCGGCTCTCCCATTCCATACTTACTACACTCCACAGCATCATCATCACCACAAACGA
TATCAGTCATATCAAGCTCATCCCTGTCCACTGCTCAACTACCAGGTCATGAGCAAGTAC
GCCTCCTTGCCCGACATCGACACGGCCCCGGATGTTTATGAGACGCCAGACCTGCCGGCC
GTTCATGTCTCGGAGCGAGATGATGATTCAGACAACGACATGCTGCCCCCAGGCAGCCAC
CTGCTAGGCTCCAAAGAAGTTGTGAACCTAGACATCAGTCAAGCATCTTTCGATCATCGC
TCGGCCCGAAAAAAGTTTGCGTCCGCCCCCGGGCTCGATAGCGCAGATGCAGATTTCTCC
CCCTCTCTGTTGCGCAAACAGCCCCGCCGGTCTTCCGCGCGCTATCCTCCTCCCGGTCCC
CGGCAAAGTTTCGATACCAGGGAATATTCTATCTTGCCCAGAGGCTATTCGATCGAGGAG
[truncated: 18,132,013 more chars]
