# Supplementary material for: Comparative transcriptome analysis and identification of candidate effectors in two related rust species (Gymnosporangium yamadae and Gymnosporangium asiaticum)
Source: BMC Genomics. 2017 Aug 23;18:651. doi: 10.1186/s12864-017-4059-x (PMC5567642; doi:10.1186/s12864-017-4059-x)
Supplement: Supplementary file 4 — CDS prediction analysis. This file provides the predicted CDSs and amino acid sequences based on annotation in a protein database or using ESTScan software. (ZIP 47387 kb) [file 12864_2017_4059_MOESM4_ESM.zip › Additional file 4/G. asiaticum unigene.estscan.cds.fasta.txt]

>GYA|c11542_g1; len=1038  start:1  end:1037
TCCGACTCCGACCAAAACTCCGACTCTGAGCTGGCCGGCCAAGCGCTTGACCCGGATCGG
CTCCCTTCGAGTCCGGTTTTGCCACACCCGGCTGTCTTCGATGGCTCTCTTGAATCAGGC
CCTCAACCCAATCAGCCCAGCCACCATGACCAGCAGCCCAACATCAGCACATCCATTGAT
CCGACCACATATCAAATGGCTTCATCTCTATCCTCGTGTTATTCTCAGTCTTCCTTTTGT
TCAGCTCAACATGAAATCCCCCATGCTCAACCTCTCCTGCCTTCTCATCCGCTCAAATGC
AGTGCTTTCAAGATTAAGACTGTCCGGCCGCCCAGTACAGACCAGGGTTATCCGCCGCTC
AAGCCGTTGGCCCCTCGGCCTGCTCCGCTTAAGATTTCCAAGCCACCTCCGCTGCCGATC
ATTGCCAAGGATATGCCCACCCCCTTCAGCCTGTCTTCGTCCACCTCCACTGCCTTCACC
TCCTTAAGCACGCCTCCCGGCAGCAACCTGCGCTACTCGACTGGCTCCACCCGTCTCACC
TCACCTCACTCTCCCTCGCCCTCGCTCAACACCTCCCCGGTTAGCCCCTCTAAGCCGCCT
GTATGGATCGTTGGCCAGCTCAGCTTCACCGGCCGCGAGTTGGACCCGATTGATGATGCG
GAGATGAGTGGTTTCCGGATTCCGTCTTGGGCCGAAGAGTTTGTCTACTCAGGCGCAGAA
TCGGGTTCAGCCACCCTCGCCAATGCCCGCCGTTTCACAGCCAATGTCCGGCCTCCCTAC
CCAACCCCTCTCCCACCTGCTCGCCAAGAACCCAGCCGAXCAGCCATCTCGCAAGCCCCT
GATAATCATCCTCATGGCAGCCAGCTCAGCCCCGCTACCCCATCACGCAGACGCTCAGGA
GACCCCCCAGCCACGTCTTCGCACCACCGCGCGAGCAAGCCACGAACGACTACCGAACTT
CCCTTCCGGTCGCCTGCCCGGCCCGACTTCCCTCAATATGAGCTCTCAGAGACAGACGAA
GGCCTCTCGGACTGGTTX
>GYA|c31695_g1; len=258  start:1  end:256
XXAATACAACTGACGGCGAAATACGCTGAAATAACCACCACCGCAGACACTAGAAATCCG
TTGCTCGATCTCATCAGTGCCCGGTCAATAAACAACAACGACTTCTCGACAGATCCCAGC
GATCCAAACCTGCTTAAGCGCGACCACCTATCAAACTTGCTCAACGTCGTAAGTTGCGGT
CCTCAGTGTGATTGGCAACTGAGATATCCTTCAACTTCCGCCGAGTACCTCAGAATACGT
GCGATTGACATCGTCAXX
>GYA|c34546_g1; len=435  start:432  end:1; minus strand
XXCTATGGTGCAGGCTACGGTGGTGGGCTCGGTGGAGGCTATGGCGGTGGATTCGGAGGA
GGGTATGGCGGAGGCCTCGGCAGCTACGGATCAGGCTATGGAGGCCTTGGAGGGGGTTTC
GGAGGTGGCATCGGAGGTGGCTACGGAGGGGGCATCGGAGGGGGTTACGGAGGTGGTATC
GGCGGTGGCTACGGAGGTGGTGTCGGATACGGCAGCGGCATTGGTGGAGGATACGGAGGA
GGCTTTGGAGGGGGTGTTGGTGGGGGCATCGGAGGAGGCCTGGGTGGTGGCTATGGAGGC
CTCGGAGGCGGCTACGGCGGATCCAGCGGTGGAGGATATGGCGGGTACGGAGCCGGCGGC
TACAGCGGCGGCGGTGGTTCCGGCTACAACGGCGGTTTTGCGAACAACGGGGGCCACAGC
TCCTCCAACAGCTTX
>GYA|c21182_g1; len=300  start:553  end:254; minus strand
ATGACATATCCAAGAACTGCTGGACTGGTGATCCTTTTGGCCATCTTCTTGGCTGGCCCA
AGTGTTGTCTTGGGATTCATGTGTCCCAATCCAAGAAAGGCCCACCCAATCTGTCAACCA
GATCCTAAACAACAGAAATTCACGACGGCAACCTGGTCCCGTGAAGGCCCAGGTTATCAA
TGGACGTGCCCTAGCCCACGGCCACCAGCTACGCCCGCTCCAACTCGTTGTTGCTCAGCC
ACAGTAGAAGATCTTAACAACCAGCGAAAGCAAGTCTCTGATTCATGTGATCAATCTTAA
>GYA|c17457_g1; len=285  start:1  end:286
GCTAAGGGCACTTCTGGCTCTACGAGGGGGTGGGGTGTCAGGGTGCAAGTGGAATTCTGG
GCTCTGTACTTTAGCAGTCTCCAAAACGGTTGTCCAGAATCGCTTTTCTTAGGCGTACCT
CGGCCGAGGTCAAATTGGGTCCTCGCCTCGGTTGCAGGTGCCAACAATACAAACCAGCAT
GATCAGGGTGGTACTACTGTTCTAGAAAGCGTCAGAGTCTGGAGCTTGTGACTTCCCGGC
GTCGAGTTAGAGGCCCCTGAGAGTGGACATCCGTTTTGGAGGCTG
>GYA|c20936_g2; len=216  start:212  end:1; minus strand
XCACCTCCACCTCCACCTCCTCCTCGCTCCACCACACCCATGGCCGCCCCAGCAGAGGXT
ACGCTCGCGTCTCCTGCTCGCTACACGTCGCCACCCGAAAAACCCACGCCCGACACTCGA
GCGGACAAGTCCTCTTCGGTCCGGAACCTCAACACCCACTCGGACGTGATGACCGCTCAA
GGCCAATTGCCAGACCAAGCTCCCCGTGCCCTCCXX
>GYA|c44316_g1; len=276  start:275  end:1; minus strand
GCTGAACCAGAAAAACACCAGCTATTCACCTTCACACCAACTCACTTTTGAATTTCATCA
GCTCCTGTCCCTTCTATGCCAAAAACCGCACACGCTGCGCATCTTGAACAGGCAAAAACC
ATACTAAACAAAAAAGCAAACTCTTCATGATATCTAGATCCAACAGAGAGGGGGGGAAAA
ATAAACAACGCAGATAGCGAATGTAGGGCAAGGAGTCCACGGATTAGTGGATGGGTCGGC
GAGAATGTGTTGAAACTACCAGAGCAAAGTCTCCXX
>GYA|c10870_g1; len=306  start:306  end:1; minus strand
AAAAAACTAGCTAACAAAGAACTAGGTGAAAGGTTGAATGAAACTGCAATCCAAATAAGA
GATTCTGGTTCTGAAATTTTGGGGAAATATCTGCAGCTGTCTCTTGGAGACAGGAACATT
TGGAGCTTTACCATCAAATCAATTTTCTTTGGTGAATTCAACCCAAACTCCAGTGAATGG
AAGAATTCCACTCAAAAATTTGGATTCATGGATTGGAAGAAAATCCTAATTTTTCTGAAT
GAAGATGGTGGAGAGGCAGGAGGTTCATTCTCTTTTAATCTAAAGCATACACCACTTTAC
CCTGAT
>GYA|c26446_g2; len=435  start:1  end:434
XGGGTCGACAGTGTTATCGGTTGCAAGTGCATACTATGCAATACCAAACTTTTAGCCCGA
AGCCGGTCATGGCACGGTACGGCTGTGGACGTCACGGCGAACCCCGATCAAGTCGTCCGG
GTCCCTGCCGATTCGTATTCCAGTATCAAAGACCTTATCCCGAGCAAGATGACAGCACTC
ATCAGAAGATTGCTCGATGCCGTCGCTATCTCGGCCGGAATGGCTAACGTGTTGAGGATC
GGGATGAGGATGCAGAGCGCCCCATCGCCACACCAGCTTGCCAGCTCTCGTAATCCCCAG
CCGATCGACCCCCAACCTGACTGCCCATCACCCAAGCCAAAACCTCTCAGATCTGCCACG
CCCGCCGAGCCCAAAGGTCCTGCTGGTCCTCGAAGGTCGTATAGTACATGGGCCACCGCA
TCGAGCAGTGGCCCX
>GYA|c15895_g1; len=411  start:1  end:410
XXGGCTGTTCATCATTCAGAGACAAGTATACAAAGATACATACTGACCTATACTGATAGA
CCCAAAGTGAAACAAGAGACAACTAAAATGCTTGGTTGGTATTTAAAGACCAGTTCAATC
AAGCCATATGAATCTGAXCTGATTGTGAGAAAAGAAGCGAGTGCAGATATGAGATATGTG
ACCATCATCCCTCGTCATCAAGACTTTTCTCAGGAGCAACAGTCTCAAGCACCTCCGATA
AGTGTATACCACTCTAGTGGTTTACAAGGGTTTATCCCAACATGCCCCAATTCGAGTCCT
GTGACTGTCCCACTTTGATCATCTAGTTATCCTGATCACCATCACAAAGTGACTGAAATC
GCAGCCCCTCCTGGCCCTCCGTCCAACGAGGCCATACCTGAGGTTGACGTT
>GYA|c4816_g1; len=285  start:1  end:284
XGAAAACTTGCGAAGGACGTAGGGACCAAAATAGCAAAGCCGGGGCTTTGCGAGCTCACT
CCAACAGAAACTGCACTCGCCGGTACTCGGTGCTCTTGCCCTGTGTTATCTGTTATCTCA
GCTGGGCAGAACGACGAACGACAGTTGGCCAACAAACGTTTTGCAACAGCCGCTATAGTT
TTCAAACAAAAGCTAGAAGAACAACAGAGCGGAGATGTGAAAGGCGTCGACCCTGACAAT
GXAGCGACAATGATGAACGGGACTCAAGGATTGGAGCAGAGCAGX
>GYA|c44614_g1; len=417  start:418  end:1; minus strand
TCTTCTAACAAATACTTCCCTATCCACTCCAAAGTGTCTGCTTGGGATTGTGATGGTCCA
ATGTGTGATGCCAGACTTTCAGATATTGACCTGCTCTCAGCCTCAGTAGCCCAATCAAGC
GCATCATTGGATGATGAATATGATAACTCGCTGGCGGTTGAGGAACTGTAGACGGATAGC
CTAGAAGGTGTGGAGATGGCCCTTGAGGCGCGTCAGTGGGAAGATGGGTCGGTGTCGACG
GGCCAGCATTTGGCCATTGGGGAGCGAAGTAAGGAAACGCGTAAGAAGAAGTGGTTGGCT
GTTGCGTATGATCGCTCGCGTGGCCCAAATGTGACTCTGAGTCTGGATCTTGATTACGAG
ATATATGTGGAGGAGAGAGGCCTTGAAATTGTGGAAAAGAAATGTGTTGGTGCTGCC
>GYA|c16331_g2; len=345  start:1  end:345
GGCTCCGGAGGCTTGCTAGGCGGGACCGGGGGCTTGCTAGGCGGGACCGGAGGCTCACTT
GGCGTGGGTACGTCAGCTTCACTTGGGGCTTCGCCCGGCCTGCTCGGCACGACTGGCGGG
CTCCTTGGACCCACTACATCGGGGCTCGTCGGCGCTACTCCCGGCCTCGTCGGCACTGCG
GTCGGTACTACTTCCGGCCTCGTCGGCACTGCGGTCGGTACTACTTCCGGCCTCGTCGGC
ACTGCGGTCGGTACTACCTCCGGCCTCGTCGGCACCACTTCCGGTCTAGTGGGAAATACA
GTTGGTACTACTGCTGGCCTCGTCGGCACCGTCCCCAGCGTCACT
>GYA|c32606_g1; len=54  start:133  end:186
ATGGGATTGGGCTCACATAAACTCGATTGGCTAGACTTCCAGAGGCCCCATTAA
>GYA|c38146_g1; len=255  start:255  end:1; minus strand
ATGGACCATCATCCTCAACGAGCTCTTCACCCTCTCCCTCATCCTCATTCCCACTCTCTC
GCTCTCTCTCATCCCCAGTTTGTCTCTGAGTCTCCTGAATCCAACAACAAACTCACTTCC
TCCCCTCCAATCACCACCGACTCCCGCCCATCTGGGCCCGCTGTCCCTCAGCTCCGCCGC
TCCCGGCCTCGCGTCTGTGGCCGTCGTCGGCGCCATACTATTAGCAACAACCATATCGAG
TTTGTCATTTACCAC
>GYA|c9046_g1; len=471  start:472  end:1; minus strand
ATTGGAGCTGCATCAGGTTGACGTAACCTTGAXCCTGTTTATGACAGCTCAACTTCTTCA
CCTATTTTGACCGGGCTCCGACATGAAGTGACCCCTGGTGTACATACTAGAGAAAAACAG
TCTATCTTACAGGTGACTGCGGAAGCACCTTCAGGTAATCATGGACGAGGACTGATCATC
AGGGACAGCTTCAAGGACAGAAAGTTGATGAAACGACCATCTGTCATTTCGATTCAACCG
CGGATGTTAGAGGATAGCTATTTCCTGAAGCTCAATTCGACTGACAAGGCGTTATCACTT
TTTGGACTTGAGCTCGTTGCCTGGATTGCGCCGTTTGTGTTCGCAGGTCCTGATAATTCT
AAGAGAGTACGACTTGACGACCTAGCGAGGTTGCGACCGACGGAGCCCTTTCGTGCTCGC
GATGCCCTGCAAGTAGCGTTGGGAACTAGCAAGTCAGATTTTGAAGACCCC
>GYA|c41915_g1; len=240  start:1  end:239
XCTATTCCCAACTTTCCCCTGAACCATGCAGTAGTGCACCCCTCCCAACAACACCTCATC
TCCAATCAACACTTCCCAGCTCCCTCTCATTCAAACACATCTCAGCCACCTCATTTCAAT
GCTGGAAAGAACAATTGCCATCCAAATAATATGGGGACCAGTCAACCAATCCAGCCACCA
AAGAATGTCCTGGGTGCTACCCAGGATACTCCACTGCACCAACATGGATCTAAGAGGAGX
>GYA|c21080_g1; len=174  start:1  end:174
GGGAGCGACTCTGGTGGATTGTCTGTTAGTCTGGCCACTTGTGGTTTTGCCGCTTTTTTC
TCTCTATATCTATGTGCCACTTGAATTGCACAACAAGCGTTTTCTACAGGGGATATGATG
CATATGCTTTACGCGTCATTTTCAAGTGCTTTGGATAGCATGGCTTGCGCCTAA
>GYA|c44003_g1; len=255  start:1  end:256
GTTCAGCTACTGCTCAACATGTATTCAACTCCTACAAACTCATTGACTGTTGACACAAAT
TCGACCAAAAAAAGACAGCCGAGAGAGTATGGAAGCTCATGCGCTCGAAGAGACAGCGCT
CAAAGACCTTTAGTTCGAGCTAAATATGTTTTCCAACCACAACGTACACATGCACTTAAA
CAAGTGAAAGGGATGGGTCGCACTGCAACTATAGACGAGTATTTATTGGGTGGTAATCGT
TTGGAATGGGCCAGC
>GYA|c1238_g1; len=168  start:74  end:240
ATGGATTTTTCGGATGCGGCTXTGATGGAGTCCGCAGTAGGACCCTTCGAAGGATATCCT
GCTGTTTCACAATCAAAGATGATCAATAATGAATACTGGGCAGAGCTGTACTCGTATCCG
GATAGAAGCTGTCAGGCTGATGGTAGTCTAGGGACTGATGCTTCCAGG
>GYA|c43102_g1; len=444  start:1  end:442
GAGGATGCTGACAAACCTTCCATTAGTGCTGATTGGAGATCATTCAGAGCAAGATTGGTG
GCTGGAGAACAAGCATCAAGGCTGGAAGAGCCTTCCTCATTGGTTGATCCTGATTCTGCA
GTGGATCATCCTCTACCCATCACAATTGGGGACAAATGGGTCCACACCATCCATGAACCT
GAAAAGGGCTGCTTACTCATTGCCACAGAAAAGCTTGATGGAGTCCACATTTTTGAACGA
ACGGTGATCCTGCTATTATCAACTGGTCCTGTGGGTCCTACTGGCATCATACTCAACAGA
CCTTCCCTCATGTCAATAAAGGAAACAAGATCAACAGTTCTGGATGTTGCAGGCACCTTC
TCGGATATGCCACTGTTCTTTGGAGGACCCATAGAGGAGGGCCTGTTCCTGGTGAATAGC
CCAAAAGGGGATGATGATGGAGXX
>GYA|c35370_g1; len=105  start:233  end:130; minus strand
ATGGGGAAGTTTGCATCAAAGGTATTTCAAGTGATATTTCACTACATTGAGXTCAATGGA
AAGATCTTTGTGGGAAAACTCATGGATACCAAGGTTCCCAAGTAG
>GYA|c11788_g1; len=561  start:1  end:562
GGGGTTTTCGGTGCTGAAGGCGGCGCTCAAACGGTTGCGGAACTGAACGGGACAGATGAC
GATATXAGAAACACTCCGGCGGGTCATCCGGCAGGTATTCACTCGGGGCCTCATGCACAC
TTTGTTCCGGATCAGTGGGTATGAGGATCTGGTGCTATGATGTGTGATGCCAGTATGCTG
CTGATTAGGACTGTTGTGGGAGCTTGGTATGATTTCTCGGGACTGAGCTAAAAGATAGGG
GAACGATACAACGCTCTAGCCCGCGCTATTGCTTGCACCATACTAGATTTXAAGATCGCA
ATAAACTGTCGGTTCTGTTACTACAACTGCAAGGCTGCGATTGTCCAAGAACTAGTCGCC
TTGTGGCCTCGCTCTGATCTTCTGGAGGCTGGCTCCATTTCATTTGATGGGCCGAGAGCT
AGCAAGCTTTGAGCTGGGGCTGTAGTCTACAAAAAGATGTACACATTGGGGGATGAGCTG
GGGAACATATTTGATGTTCTACTGGAATACCACTCATGCCTTGTGGTCATTGGGATCGCT
TTGGCGGGTCCTAGACGCCXX
>GYA|c35470_g1; len=297  start:297  end:1; minus strand
GTTTGTCCACTACTTGATGAAGCAATGGCAATGAAACACGAGACAGAGAAGGAAGGGGTG
AATGACAAAGAATACATAAAAATTCAAGGCAAAGTTCCCTCAAACCAGGGAGCATCCCTA
TCGTTAAATCTTGACACAATGGATGGXCCTACTCTCATAACGTGGCCTATACAGTCGTAT
TCTGATGACAAGTGGCGGATGCGGAAGATGGCTGATGCGAAAGTCGGGAAGCATTTTTCT
TCGACAACATATTCTCCAATTTGGCTGCACATCTACGGAATTCAGCTTGCACCGGCC
>GYA|c20111_g1; len=687  start:1  end:688
CGACACGCGTGCCAGAATTTCTGGTCTCAGGTGAAATTCCAAACCCCTCACGAAGTCTCA
ACATGCCGTCAGTATGAACACCGTGAAGCCAGGAGAAAAAAAAACGCGGATCACTCCTTT
GCTATTTACCTTTCTGCTTTTGCTGGGAACCTGCCATCTCGCCGTACTCAATACACATGG
GTGCCTTCGCAAGACTGGGATCACCTGGATGAGGGCTATCGATCTTCGCTTGCGACGGCT
TGGAAACGGGCTCCCTATCAGTCCCCTGCATTATCCTCCGAACACAGCATTGGAAGCACA
GTCACGGCTCAATCCTCACCAACCAACAATGCGGACAAAGCGGTCGAGCCCAAAGAAAGC
CCACTTCCTTCGTCAACTGAAGGAATAGGAAAAACCCATCACGCACCGGGAGTGGCGGCT
CCATCACCCAACCCCTCACGCAATGACTCTTCAACAGTCACAGGAAAAGGCTCAAATGCA
AGCCCAATTTCATCCTCATCACCCTCTGAAGGAGGAGGGAAATCACAAGATGAAAAAGAA
GAAAAACATGGTCTCAAACCCGAAGTTGTGATGGCGATAGTGCTAGCGGGAACCTTCGGA
ATTGTTTTCGCCATCGTCGGTGTTATGCTTCTCTACCGCCAATGCCTACGCCTGAGACTC
CGAAGACGAGGAGATGCACAGGCGTAA
>GYA|c5908_g1; len=351  start:1  end:348
XCATCAAAGGAAAACCCGTTGATCCCCAAGATTTTGAAGTTTTTGGATGGGAGTCGGCAT
CTTCTTCAGCAAGAGAAGAATGCATTTGCTTTTTCTAGAGTTACAATTTTCCGAAATGAG
CTATTGAGAAAAGTGAGAAGTGAGGTAGGACGTGACATCCCAATGGAGGAAGATTTCATC
ACCGCTCACAAGTTGAAGGATTTTTTGAGAATTATGGCAACTGAGTTGGCTGGGCTATAC
CATCCAGCAATGAAGATACCTGAAAGTCTGAAGAAATGGTTTACAAAATCCAGACATCAT
ATCATTGAAATACCTGAATACCCAAGCGTTCTTGGATCTGATGTTGCAGXX
>GYA|c9929_g1; len=255  start:1  end:254
XGGCATGTACTGCACACCGTCGCTAGACCCGTTGCTGTTGGCAACGCTTTTCCAGTCGAT
CCTCCGAGACTCATCCTCCGGCCGGCGGCGTGTCGTGGCGACAGTCGACTGCAACTCGTG
GACTCAGAGTCAGGAGAGTGTAACTCATCGCCCGCCAGCGATATCGATTTGAATTTGAAT
TTGCCCTTGAGTCCGGCGGGGGATGGGTGGAATGATAAGGAAGCCGACAAGAGCAGAAGC
TATTGCGTAGTTTAG
>GYA|c35245_g1; len=255  start:252  end:1; minus strand
AGGGCAGGAAGTACTGAAATCGACGATCTCAACXCTCATTTCAAGGTGTTGGCTCCTCAA
AGCACGTTTCTTGTTCTTCGCTGGCGCGTCAGTGTCTTTTCTAGCTCAGAAGACATCCGA
GTCAAGTCACGCAAGCCGGAGAAAATGCTACCGTTGTATGCTCAATGTTCCCCAGTAGGA
GATGCTGGAAAAGTGAATTCATCCTTGACAACAACCCTCAAGGCCATCAGCGGACCAAAG
CAAAAATTCTTTCXX
>GYA|c43237_g1; len=156  start:1  end:155
XGTGAAATCAAGGAGAGGATTAAGAAAACCAAGGATGAAAAGAAGGCTAAGAAAGCCGAG
GTGACTGCGAAAACACAGAAGTCACAAGGCAAAGGTATTTCAAAGGGTGCTGTACCAAAG
GGCCCCAAGCTTGGAGGTGGTGGTGGAAAGCGTTGA
>GYA|c29885_g1; len=249  start:265  end:17; minus strand
XTACAGGTGAGGAGCATGGGCGATGCCTGTAACCCCTTGGTTGTGCATCTTCCCAGTCTA
TTTCTGCTTCTAGAAATACCCTGTGTACAACAGCAAGCTCATGCTGTCCCCAAGTGCTTG
CACATTCTAACAGCTGCAGAGTATATGACCGGTGGAAAGTCCAACAGATGCCCCACTCAC
AAGATAGGGCCCTCCAATCAGTCTTCTGGCTCCCTTTCACTCATAGTAACTGGTTGCTCT
TCCTATTGG
>GYA|c21957_g1; len=213  start:244  end:32; minus strand
ATCACAGTGTATCAGAGAGTACAACACCACGCCAGGAACACATCAGGGTTTTTTGAAAAC
ATGATTACAATTCCCTTATCAGAATCAAATACCATTGAAGCTCAACTGTTTGAATCCCTT
CTGTATTGCTTCAAAGTAGATTGGTGCATTGCAAGAAAGTCAGGTGAATTAGCATCTGAA
AACTCAAACAGTGGTTTTGACAGAGGGTCTTAG
>GYA|c35454_g1; len=54  start:52  end:1; minus strand
ATGACAGTGTTCTTGGGCAAAGTGTTACTTGATCCAAGCCAAGCCAACAAACXX
>GYA|c36548_g1; len=144  start:89  end:231
ATGGAAGAGGATTTGATTGGTGGAAGAGACTGTATAAGAAACTGGATGGAAGTTCCAAGT
GGTGATGGTCCGGAAAGAGAAGAGTACGGAGATGTATTCAGCCCACCGACACTCAAAGTG
GATCCGATAGCGATACTAGCCAXX
>GYA|c26520_g2; len=273  start:360  end:87; minus strand
GTAAATCAAGAACTCTTTCAGTTGTTGAACGAGCAACTTGTGCAGTCGATCACATCATTC
GGTCGCATCAAACATAAGAACAGTAATTCATCAAGGTTTGGTCAGCTTAAATTTTTTGGT
GTGAATGTGAAGGGGGATAGGCTTGATCGATGTACTAAGGTATGGTCCTCCACGCCATGG
GAACTGCATAATATATATCTGACAGACATGCATCTCAACAGTGCTATGGGAGCAGCTTTT
GCCCAGCCCGATTCTCCAGAGCATCCACCTTAA
>GYA|c28104_g1; len=72  start:1  end:70
XXGCCACAGACTCATGCTGAAACAGCCACATTTTTCTACACCATGAATCCTGGAACCAAG
AATGTGATATGA
>GYA|c24589_g2; len=279  start:34  end:311
ATGGCCTGTTCCTCCTTCATGAGTAATGCATCGGATCCTXTAGACAGGACCCTTCTGGGA
TCCCCAGAAAGAATCACAAATCTTCCCCTTCCTCGATCTCATCCTAAACCCCTCTACAAA
CGTAAACAAATAGTGCTCAAGGCTGCTCAAGGATCCCTCCTCGCTGCCGCGATCGCTTAC
ACTTGCACCTCTTCTCGAACTCCCTTGGCCAGCTTACTCCAACTTTTCTTTTCAGCGCAG
AGAACACGCTGGCAGCTTGGCGCCGCTCACGGTCCGATX
>GYA|c17139_g1; len=66  start:1  end:64
XXGGAAGAGGAAGCAGGCCGTTGCGTTGTCCGGACTCCGATTGGATGGCGTGGGGTCAGA
GTATAA
>GYA|c5865_g1; len=366  start:1  end:367
GGAGGAGGCTATGGTGGAGGCCGTGGTGGAGGAGGCGGTGGCTACAGCGGTGGTGGAGGT
TATCAAGGCGGAGGCGGCTACGGCGGAGGAGGCTACCAGCAGCAAGACGCAGGCTACGGT
GGCGGTGGCTACCAGGGTGGTGGAGGAGGATACCAAGGTGGAGGAACCAAGGTGGCGGAG
GCTACTAAAGGGATCCCTCGCTCCXCCGTCGCTCCTTGCTCCCCTTCCCCCTTCATTCTC
TTTTCCCCACGTAATGGCGTCTTGATGTCTGGCTTGTTCCCTGAATGTCCTGTTCCATCA
CGTTACCACATGCTCGTTATCGCTCCTTTGCTTCTGGGCGTTGTGTTCGCTTGGCCCGGA
CTATGG
>GYA|c34277_g1; len=273  start:273  end:1; minus strand
CAAAGAATCTGTGTCATTGGTTTGGAAATGTTGATTTGGGCCATGAAATCAGATTATCTC
ACTCCCTGCTTGTCTCTACAGGTCTTCTCTAATCTTGAAAACCTGATTTTTACCCCTTGT
GGCCTAATCGTCAACTACATCGGGTATGGATCCGAXATACTTGAGGTTTTTAAGCTGGAG
ACCGGTTCCCGAAAATCGGGCTGTCCGATTAATTTTGCTCCAAAAACACAGGACCGTGCC
CGAACCGGGCGGGGCGGTTTCTCGGGTTTTACC
>GYA|c44762_g1; len=204  start:1  end:203
XCATCAGATGGTAAATGTTTGCCTCACAGGAGGTGAACATTCATGGTGAATGTTTGCCTC
GCATGGCATGTACACTCACCATGTGAGATGTGCATTCATGAGCTCAGTCTGACTGCTCTA
GCTCTGTAAAACTGGGCAAGTGGAATGGTCTCACAGAGTCAGACCTGCACTGGTCTGACA
ACCGAGTCAGACCAGCCAGACTGG
>GYA|c42128_g1; len=90  start:1  end:88
XXAGAGACTGAGGACTATCATAATTCAGAGGTACCTTCCCAATCTTTTGAAAAAGCATTG
CTTCTGATGAAACCTAATTATGGTGTTTAA
>GYA|c32645_g1; len=234  start:1  end:232
XAGGATTTATTAGACCATTTCCAGGACAGGGACCCAGGGGCAGTGGCTGGGTTCAGTGTT
CTCACGCTCAGAGGAAGAAAAGGCAGTGGTGAACACCCGCCTGAXCTGCCTTACCCTGAT
CTAAACGACACCATCTCCTCCCCCAAGGAAGACACAGCCCTGGATGTGAACCTAGGAGGG
TGGGAATGGCTTATGTCACTCGGTCTTTGAGGCAGAGCTTGGGCTGGGGTTGCA
>GYA|c18132_g2; len=186  start:1  end:183
XXAGGGGAAGTGACTAGAGCGACCTTGATGAAAAACTTCGGGCGACCAGAATATCTGATT
CTGTGCACTGAGCXGATGGAATCAAGTAGAGCGGTGATTGTTATGGCATCAAAAGGCCAG
GACCCTCTTGATCGTGATCACGGAAGTGTAATTTTGCTCATGATTGATCACCATCCTCCA
AAGCTG
>GYA|c14773_g1; len=405  start:403  end:1; minus strand
XXCACCCGGCCGATTGGCAACGTGAGCGACTCAAATCACGGCAGCAGCCAACAGCAAGAG
GCAGGGGAAGCAGTAGGGCGTGGAGCTGAGGCTGGGACCGAGAGCGCCGCCTCTGCCATT
TGCGGTAAAGTGCCTGCACCTCTACTTGTTTGGCCTCGAAGAATGGGAATGGCCTTCGGC
CCCAACACTTTGCATTGCCGCCATGGCCAGCCACCATTGACCTCTTCACCACCAAGCTGC
AGCTTTGAGCAAATGCXGCCAGCACCACCTCCGCTACCTAAAGCGCGGCACTGCCTCCGC
TACTCAGACCTTACTCCGATCGACAGGCCTGCTATAGCTCCGACGGTTCTGGGGCCAATT
GCAGTATTTTGTTTGCCTTCATTCGCTCTCGGTCCGAGAGCGGTG
>GYA|c19792_g1; len=780  start:79  end:858
ATGTCAATTGTTCAAAGGATTTCAATTGACAACAATGGTGTAGACCCTGGAACAGACATT
CCAAACTATTCCAAAGAAACACCCAAAGAAGCAGAGGATGTGAAAAAGGAATCAAAAATG
GAACCGGATGATTTAAGTCAACACATGCAGAAAGCCTCACAGTCAACTCATGCTGCATCT
GCAAGCAAGCTTCGGGCACAAGGGATCTACTTCTGTGATGTTGAAGAAGGTTTCTGGTTG
CTTGGTGCTATTGCCAAGAAAAAAGTGGATTCAACGTTTGATTTGAAACCAATCATCGTA
ACAGCCTTCAAGGCAGAGGCCCCAXCAGTTGCAAAAGAAGAATTTATACCTGTCCACCCC
CCAGGGTCTCCAAGCTGGGTTGCACTGCTCAATCCACCATTGCCAAGATCGGAAGTGATC
AAGATAATAAAAGAGTTTTACGGTGATTCCAGTGTTTTTCAGAGGGGTTGTGTCTTTCTT
CACACCAGTGAAACAGCACCTGGGAAATTCTGTTTCAAGACTATCAGTTTGAGCAATGGT
CAGTTTGTGGTGCAATGCCCAATTGCCAAAGGTGGCTATGAACACTTTTACAAAAAGTTA
CCTTCAGGTTTTCCGGTGGTGGAACTATACCATGCAAAGCTTCCTTGGACTTCTGGAAAG
GCACTGTTTTCACTTGCAGAAACTGCTTTTCATCCTTCCCAGAAAATTGATTGCAAAAAT
TTTGTTGCTCCTGAGTTTTTTATTTTTGGGATCACTTTGTCAGAATCAGACTTTTATTGA
>GYA|c39723_g1; len=1539  start:1538  end:1; minus strand
ATGCCTGTCCTTGTTTGCCCGACGTCTCCCCCGGAGAATGGGGTCTGCTACTCTTCGGAT
GAGCTTACTGCGATGACTAAGGAGCAGCGCCTTTGGATTGCGCAGCACCCGAACTACTGG
AAAGAGCGCTCCAGGTCTGGTTCGGTTAGCGCTCCCTCTGAGAGTGGCGAGGAACACTTC
GAGTCACCTGCTGCGACCCCCGTTGAAGGAGGTTCTGAATCGGATACGGCGATGCCCGCG
GATCCCGATATGGAGAATTTCCGCCGTTGGAAGGAAATGAACGCCGCCGCTGCCAGGGAA
GCCAAGGAACAGGTCGACATCTCTGCCGCTGCTTTGGAAAGGCTTCATGTTGACAAGATG
GACATGGAGAGTACTGGCACTGCTAGGCCACTGGTCGCTTCTGTTCAGCCTCAATTACCT
TCCTTGAATCTCCCGAAGGTTGATAGCAAAATTGATTGCTCGCGGTATTCTAGCCCGCTC
GATGATCCTTCAAATGGTGTGAAGATCAAGTTAGAAACCGATCCTTCCCGAGCAATGAAG
GGATGGTCGACGAAGAATTGTCCGAACTTCACTGGTTCGGTCAATGTTGATGCXCTTGAG
ATGGTTGTCGACATGAGCTGCTTGCCTCCAAACTCAGGTGTCTGCCCTTCCATCTGGCAC
GCGGTTGGGTTTAGATTATTGGAGGGCAAAGCTTGGTCCGATTTGGAGGACGCCATAAAT
GCCGGTACTGTCCCTTGGAACTGGGAAGAATTCAAGCATTGGTTGTCCGCCGCGAATCCT
TTGGCAGTCAGCAAGCAGGCGATAGCCGACGAGTACTACCGGCTCCGCCAGGGCCACAAT
GAAACTTGCCAGTCTTTTTACAAACGATTTCGTGACTGGCAAATCCTGGCCAAATTGTAT
GATTTTCAATATGATGATTGTACTGGGTTTGTGAACCGCCTGAATGTTCTATTGGGACGC
AAGGTGTCTGCTTGCATTGCCATGGAACAGCGACGCGGGACACCAATGATTTTTTCTTCC
GTGGTTATGACAGCTTTGGACGAGGACAGAGCTTTCCGGAAGAACCAGGCTTCCTCCTTT
TCGGTTGCTACGACCAGTCCTTCGAAACGACCAGCCCCTTCTGCTTCTGGTTCTAGAAAG
GAAAAGAGACGTTTGGGAGAGGCATTGTCTGACCGTCCGTGTTTCAATTGTGGAAAACCT
GGTCATGTGGTGGCAAAGTGTGTGGAGCCTAAGTCCGAAAAACAAAGGAAATATGAGGAG
AGGAAGGGTAAAACAGGTTCCTCTGTGTTGCCTTCTGGGGCTGCTTTAAATGXTGTAGTC
AACAACTTGAAGTCTCTGTCGTCGACTTCTTTGCTTGTAGATTCTTTTTTTCCATGTGGT
GCGGAAATTAAAACTGTTGTTACTGAATCTGCTGCTTGTGAGCAAACTGTGAGTCAATTG
GACTGTGATGGGCTTAGGCCTTTGTCTTCTGTTGAAGATGGTAATGTCAGCAATACAGCT
GAGAGCCCAGGCATGGGTCCGGCTGGCCTTTTAAGTGCA
>GYA|c39522_g1; len=174  start:1  end:173
ATCCGTTGCACTGAATCTGCAACAAGTGCTCCAATAGTATTTTTGGCTCAGAAAGXTGTT
ATTAAAGAGTCTTTCCCCTTCAACAAGAATTTGACAAAACCAAACCTCACAAGCAACCTT
AACTGTATAAAAGGGAAAAGGGTTCCTAAAATTCTTCAAGATAATGAATTCTAA
>GYA|c34547_g1; len=111  start:213  end:105; minus strand
XXCTTCGGAAGAGCCAGCAATTCTCAACCGCTTAACCCCCAGAAGGAGATACGTGTGAAA
GGGAGAGGACGAGCCAGAAGTCTCATTATCTACCAAGAGCCCGTCGTTTGA
>GYA|c45351_g1; len=246  start:1  end:243
XGACATCGACCAGGCAAGATGACCCAACACGACCCCGACGAAGCCTCCAGCCATGCCGCT
CAACCCAACCCATCTCCCGACCTCACTCAGCTCTACGAGACCATCGACAGGCTGCTTGTC
CAGCTCGCTCAGAACCCGTCTCAGAGCCCTGCXCCACTCGCTGCCGATTCTGCTCCACCA
GCCCCTCGCCTTGGTCGCTCTGACTGTGCATGCAGTCCTTCTCAGCCATTCCTTCCGCCT
TCGCTX
>GYA|c44556_g1; len=279  start:1  end:278
XCTGAGCATGAAATGGCTCAAGTAACTGAACACCAGCATCTGGAACATGCTGGGAAATCC
AATGGCTTCTGGTTTTGCCACTTTGGCAAAGCTATAAGGTCAACTTTCAATAACACAATC
CATTGCACAAAGTAAAACCTTGATGAGATTTCAGTTGACCTCATGGGTCCAATCACCCCC
AAATCTGTTGATGACTTGCAATACATGTTGGTTGTGGTCAACAGTGCAAAAGTTTACACA
TTGACAGTCCCCCTCAAAAAGAGCAATGCTGTCAAAAAG
>GYA|c22316_g1; len=690  start:687  end:1; minus strand
XXTTCTCAGCATGCTAACGGTGTTGCTCAGCTTTTGATCAACTTTGATTTCGAGGGAAGT
CTAACGCGCAAATGAATCGATGAAGTGAGGACACCCCTGAAGGGTATTGTGAATTGTTGA
ACTGAGGACACCCCCGAACAGTATCATGAXATTGATGAACTGAGGACACCTCCCAACAGC
ATGGAAGAAACAGCCAATTTGAAGCTACGAATTGCTGGTTCATTTACATTCACTGGTCGT
CAAAACCCAAACATGAAGCAAAATTGTTGCGCGTTGTATACTGATCCGATTGAAGAGTCC
ATCAAGACCATTGATTTCAATGATGACATCGCATCAAGCCAGGAACTCATGAATAAACTT
CAAAAAGCACCXGAAATGATTCATGGGACTGACAAGCACGCTCGCATTATCAATCAGCTT
TCTCTCATGATTAXGTCGCTTTTCATTGCGGGTTTCACACGAAATAATCAATTTAGTGAG
ACAAACTGGAACGACATGAACGGAGCTGCCCCGAGGAAAGTCGCCAAATCAATGGCTCTC
CCAGAACTCACATACCTTGAAGCTCGTGTTGAAGTCCAACAAAAAACAGTCAAACGATTG
ACTTTGTCAAGAAATGACATGGAAGGAGATAGTCAAGTGGAAGCCGCAAACAAAAATAAA
AATAAAAATAAGAATAAGAATAAGAATAAX
>GYA|c17083_g1; len=153  start:1  end:152
TCTGGTGGTGGTGTCGTCGTTTTTGGTGGTGTCGTCGTTTTTGGTGTCATTGTTGATGTT
GTTGTTGTTGTGATTGGTGGTGGGTGTAXGGTTGATGGTTTAAGTGGTGATGTCGGCAGA
GGCAGAGGCAGTGGTGGTCGTCGTAGAATTTGG
>GYA|c16864_g1; len=264  start:48  end:308
ATGTAAGCAGTGAGTCGAGCTTTCGACTTGAAGCAAGTTAAGAAACATGAACAGCCTGGA
GGATTGCCXGATAAGGTTGTTAAAATGCTAGCAGCGAGTGTGATTCAATCACTCAGCAAC
CAACACCACAGGCCCAAAACCTTGGACGCTGGCGTTTACTTCCCAGATAGAAGATTTCCC
TTCAAGATACTCGCTACAGACTCATTCTCAAAGGCAGAAAAAAAGACTCCGAAGTTACCT
CGACAATTTTCAACCGATCTCTXX
>GYA|c33740_g1; len=144  start:120  end:262
ATGGTTGCTGCAGCAAAAGGTGGATCTGATTTAAATTCTAATTCAGCACTTAGACTTGTT
GTTGCAAAAGCTAAAGCCAAATCTATGCCAAAAGCTAATATTGATAAAGCAATTGCAAAA
GCTACTGGTTCAGGAAAAGAAGGX
>GYA|c29428_g1; len=261  start:1  end:261
GGAGCTGTCGAGCCTCCAGCCAACGACACCCAGTCTGGGCTCAGAACCATGTCGAGACTG
GAACTTTTCAAGAATTCAATTTCAATTCGAGTCCACAATCCACTCCAAGTCCTTCACCAC
TGCTTTCTCTACAAATCACCTCCACAACACGCTCATCTAGCTGCAGCAGCACCTATCATA
CAACAGGGTCCTTCTTCCACCACAGCCAGGCGGATATTCTTCGCGCCGGCCCCGTCGCTT
CCAGACCACCAGAAAAGATGA
>GYA|c12568_g1; len=618  start:635  end:20; minus strand
XXACGAACATCTGCTCAAACTTCCCCCCGATCCATAAAGCGTGCTGTTGTTTCTCCTAAC
ATTTGGAACTGGAATGGAACTTCGTATCATCGATGTCATGTTGCTGTTGTTGCTTTCGCC
TCATCCGGTTCATCCGGGTCCAATGCTCAGCTGGATGAAAACTACGCTTCGTTAGCACGA
CCGGTTCCAGTGGCTGAGAAAGCGGGAAGCGCAAGCCCGCTTGTTTCGTGGACGAAGGCA
GTCAAGGATACCGGCACGTCTTCGAAATCATTCCTTGGTAAACTTGGCAAAAAGGCTCTA
CCGAAAAAAACGGAGAACTGGACCCCGGGAGACCCGAATGATATCTTGTTTTCTGTCCCC
GCGTCATATCGTCGCAAAAAGGCCATTTTCCAACCTCTAAGCAGCATTCCTGAGCATTCT
GTGATCAAGCCCTCAAAAACGGAGTTCAAACAGGCTTTTCCCACGAAGACGGAAAAGCTC
GAGGCCCAGTTGGGCATAGTTGGGCTTGCXGCCCACCAAACTCAACCTACTCCAGCGATT
CCAACGCTTCTACAAGCAGCCTCAAGCCCCTACTTCCCTGGCCCGCTCTTCACAGGCCTC
ATCCTTGCAAAGATTTGA
>GYA|c21305_g1; len=837  start:1142  end:306; minus strand
XXCTCGGCTGCTGGCGACTGGATTGGTCTGACCGCCACCCGCCCCTTTCCTCTCCCATCG
CCAGTGCCATTCCCATCCTCAAACCATGGCCATCGAGTCCCACACCGAGCACCAAACCCC
CAGGGATGGCTCTCCTCCCTCTCCAAAAACGCACTCAATTCCTCTGCTCCTTCTCCCAAT
GGCCATCCTCGAGGTCCTTCTATGGATGTCGATAGGGATGCCCAGAGTCAGACTCCCCTC
CGAGACACTCTAGAGCTCAATCCCGAAACAAATGACGGAGGTGAAGATAAAAACTCTCTT
CATGAGGAGTCTAACAGTAAATCTGGAGCCGACGAGAAAAGGAACGATCACACAGATCAG
ATGATAGGTCCAGGGATCACGACAGGGACTCTCGCAGAAGACACAGAGACAGGXGGCGAT
CGTGAAAAAGAAAACGGAAGAGGAGACCGAGCTGAGCGTCATGACCGCCATGTAGATAAA
TCTCCCGACAAAGACTCCGACGTCGAAGTCACAGTAGTCGCCCAAGCCATCGCAGACATC
GGTCTCACTCGCGTGACGCTGAAAAAGGCCATACTGACCGCGAAAGACACCGAGAACGTG
ACAGACGCGACAGAGACAGGGAACGAGACAGGCCTCGAGACCGCCGTGATCCTGACCGTG
AACGCGAGCGTGAACGTCGGGACCGGGACCGGGACCGGGACTGGTGAAGTTAAAGTTGGA
ACAGTTTATGAAACAGAAGGTGGTGATGGTACGACTGTCAAGGCAAATGGACAAGGTTGT
GAGGATGATCAAGCAGTTAATGGGGATAATGAAAAAGCCGTTGAGGAAGTAGTATAA
>GYA|c25939_g3; len=2046  start:2078  end:35; minus strand
XXTATTTTTTCTCCGGATGGAAGGTTTATTGGGATTTCAGACACTTTCCAGAATGGTGGT
CTGAAAGGAAGAATCAATGCGAACAACTTTAACCCTTTCACGAGTCCGCTGTCACGATTG
ATGGGTTCGAATCAACAGTTTCAAAATGGTCCCAACCCTTTTGGAATAGTGAACAATTTG
AACCCTCAATTCGGCCAGCCGACAGCATTTTCCCGCTTTGCACAGAATGGTCCGAATCCA
TTCGCTGGACAATTCAATGGCGCACCAGTGCCTTTTCGAAACACAGGCAACCCATTCTTC
AGACAGGGAAACCAGTTTCAAGTCGGTAACAACGGAAATCTGCTTGACAGCCAGCTCAAT
GGAAATGGTGTTCAATTTACCCCTCAACTCGGCCAGCCTTCACGCTTTATACAGAATGGT
CCGAATCCATTCACTGGACAATTCTATGGCGCACCCGTCCCTTTTCAAAGCACGGTCAAC
CCATTCTTCAGGCAGGGCAACCAGTTTCAGGGCGGTAACACCGGAAATCCGTTCAGAAGC
CTGCTCAATGGGAATGGTGTTCAATTTTCGGCTGGAATGGTAGACAGCTCGGGGAACCCA
ATCCAATTCAATGGTCAGGTCAACGGCAATGGAGCTCAGTTTCAGGGGGTACAGACAGAT
AGGTTTGGAAACCTGTTGAATCAATTCAGTGGACGTGGTCAGATCAATCCCAATGGGGTC
CAATTCCAGGGGCAACAGAGAGATCGATTTGGAAACTTGTTAGATCAATTCAGTGGACGG
CTTGATAGCTCTGGACGCCCAATTCAGTTCTCACAGTCTACACAAAACGGGCCTTTTGTT
GATCGAATTTCATCCCGTTTTGACAGCAATGGTCAAGTTATTTCGAAAACAGAAACAACA
GGGTTCGGAACCAACATCAACCGCTTCAGTGAAAATTTTGACTCAAACGGTCGAGTCACT
GGTTTCACAAAAATAATTCAAAATGGGCCTTTCACAGAAATGATTAATGGTAGACTTGAT
GCCAATGGAAGGTTGATTGACCTAAATGGTCGGATGGGAAATCTTCCCCTGACAAACATT
CCAGTGGGACTTGCAGGGGCAATTCCTGGCCTGAACCTTAATGCAGGAGCTTTTGGAAGA
GGTATTGGGGGTTTTGGAAACAATCCTTTCATCACAGGAAATGCTGGTCTACGAGGAAAT
TTTGGATTGGGACTTGGGCCATTCAGAAACCAATTTTCTCCTTTCATAAATAACGGAGGC
TTGGGAAGATTTGTTGGAACAACTCCATTCTCTTCAGCACTAGGCAACGTCATCGGAAAC
AATCCACTGAATCCTCTCCTATACAACCCTGCCAATGCACTGGGTAGTATCATTGGAAAA
AATCCACATCTGAATAATGCTGCCAAGGCGCTCCTTGGGAGCAATCCAGCCAATTCTCTC
TCAAATGATCCTACAAGTTTTCTGAAGAAGCTTCTTGGTGGTAATAATGTTGTTACTTTG
GGACAGAATGCACTTGCAAAAATCCTTGGCAGCAAACAATTGACTTCCTTCTTGAAAGAC
CCCGTTGGCTCAATCAGTAAAATAATTCAGGGAAAACTATTTCCTTCCTTAATTGACCAA
GGAAAAGGTGCTTTGAAGAGCTTGCTGGGAAGTAGCCAATTCAAACAGATTCAAAAGGAT
TTTGATATCTTGAAGGATATAGAAAAAAAAATCAATGATATAGGAAAAGTGATCAATAAA
ATCAAGAATGTAGGAAAAGAAATAAAAAAAGATGTCAAGCATGTAGGAAAAGAGATAAAG
AAACATGGCAAAGACATAGGGAAAGAAATCAAGAAAGATGTACATCATATTTTTTCACTT
GCATCTGGGAACCCTGCACCAAAATCACCCTCAACACCTAAACCTGAAAATCCCAAACCC
AAACCTAAACCTGAAAATCCTAAACCAAAGCCTGAAAATCCCAAACCAAAACCAACCAAA
CCCAAATCACAACCAAAACCTGCTAAGCCACCCCCACCACCATCAAAGCCAAAGCCCAAG
GTGTGA
>GYA|c42537_g1; len=135  start:215  end:81; minus strand
GCTAGGGAGGGATCGTCGCCCATTGATGGACTCGGCGACGGAGTGGTGATGGGCGGCTGC
GATTGCTCCGATGATGATGGTACTGTCGACGATGATATCGTTGACGATGAGGATACTGCT
TCTGAGGAAGTGTGA
>GYA|c6334_g1; len=186  start:1  end:187
AGTGAGTAATTAACTGAGCTCAAAGAAGAAACCAAGGATGTTGGTAGAGTTGTACAACAG
ATGTGCTATCTTCCTTTGCTAGACTGCGACTGTGAAAACACCAACGACTGGTTGCCGTTG
AAGTGTGAGTATCAGACGCAGTGCAGTTATTATGGACGTCACATGATTGATATAGAGCTG
CGATGG
>GYAa|c6334_g1; len=240  start:236  end:1; minus strand
XXCCCAATGCCAACTAGCCACTGCTTGGAACACACACACACACACTCGACTCCATCGCAG
CTCTATATCAATCATGTGACGTCCATAATAACTGCACTGCGTCTGATACTCACACTTCAA
CGGCAACCAGTCGTTGGTGTTTTCACAGTCGCAGXTCTAGCAAAGGAAGATAGCACATCT
GTTGTACAACTCTACCAACATCCTTGGTTTCTTACTTTGAGCTCAGTTAATTACTCACTX
>GYA|c43498_g1; len=150  start:204  end:56; minus strand
XTCCTAGAGTTTGCCAATCCCGAGACGCCAGAGGCCGCAGACGTTGCGCGTTCTGCGCAG
CGCCATATGCAGCCACATTTGTTTGCGCGTTATTTGCCTGCGGCCTTGCGCCCCATGTTC
CCCAACACACAGTGGTTTGTTCCCAATTGA
>GYA|c5123_g1; len=267  start:266  end:1; minus strand
ATGTAAAAAGGAAAGGTGAGGGAACTGGCGGCGGAGAGCGGGATCGCCAACACTAAGGAG
GCGATGAATTTAGCAATCGAACTGGCTGAGTATGGAAAATACTCGATGTTGGATAGACTG
GCATGTTCAGGGTCTGGGGACTTCCAGCGAGCTGTTAGTGTTAAGGGGTTGAGTGTGTTG
AGGGCCAGCTGGTCGGGACAATTTATGTGTTCATCCCAGGTAAAGGGCAGGTCATGGGTT
CGCGACATTGCGATCGGTGGTTGGAXX
>GYA|c43953_g1; len=261  start:1  end:259
GAACAATACTGCGAAGGAAACTGCGCATCTGTTACTTCAACACTTGCCAACGCTAACGTC
ACTGTTTACGCTTGTGTCCCAACATACGTCTGTAACAGCTTGTACGTCTATGACAGCTGC
CGCACACTCTGGTATGATAGAGATATCACTGGATGTTGTTGTACCAATGGACCTAACTGC
AACTTGAATCAAGTTGTTCCAAGACCTCCAATCAACAATCCCGGAAGAAGACGTCCACGT
GTTGAATATCCAATCACCTXX
>GYA|c38475_g1; len=291  start:1  end:289
XGTCCACGTGGCCCTGGTATCAATTTTTTCCCCCTGGAATTTCTGATGACAATCTGTGAA
AATCATGCTACCTTTTGCAGTGACGGGTATTTTGCCGACTTTACAGCTTGCAATCTTGCA
ACTGCCGAAGAATGGCCCGTTCTTGCAAAAAGCCATCCCTCCTGGGTAGGGTTCAAGTCG
TCTTTACATGTGATCGACCCCGAGCATATTCCAGAGTGTAGCGCAAAGCAAACACCCAAT
ATTATCATGACCCGATGGAAAAAAGCTCGCGACATTGTTGACATGGTGCXX
>GYA|c34668_g1; len=381  start:928  end:1307
ATGGAAAAACAAATGAGAGCTGAAAGAGAAAAAAGAGCAAATGTTTTAGAAGCTGAAGGA
TCTAAAACAGCAAAAATTCTTGAAGCTGAAGCATTTAAACAGTCTTCTATTCTTGAAGCA
GAAGGTAAAAAACAAGCAGCTATCTTAGCAGCTGAAGCAGAAAGAGAATCACAAATTTTA
AAAGCATCAGGAACCAAAGAAGCTATCGAATTATTAAATAGCGCAAGAGTATCAAAAGAA
GTACTTGTTTTAAGATCAATTGATCAGTTAGGAACATTAGCTAACGGGACAGCAACAAAA
ATTATTATCCCACCTAACTTATCAAATGTAGCTTCTACAATGGCTACAGTTTCAGAATTA
TTTAAAGAAGAAAAAACAAGX
>GYA|c20213_g1; len=108  start:403  end:297; minus strand
XGTGGTTTGGTGGGTTTGGTGGGTTTGGTGGGGAGTGGTGTGGTGTGGTGTCGTGATTGG
TCATTGGTGAGTGGTGATAGGTCATTCAAGATTGAAGATTTGAGGTAA
>GYA|c31805_g1; len=270  start:269  end:1; minus strand
XTCTCTCCCAGGCTGGAGTATAGTGGCGTGATCTTGAGAGGTGACAACGTGCTAACAGCC
CTCGCTCGCTCTCAGTGCCTTCTCGGCCTTGGCGTCCACTCTGGCAGCGCTCGAGGAGCC
CTTCAGCCCACCGCTGCGCTGTGGGCCTCCTCTCTGGGGCTAGCCGACACCGGATCCGGC
TCCCTTTGCTTGGGAGGAGGTATGGAGAGAGAGACGCCAGCGGGAACCGCGGCTGCAGGC
GGCGCTTGTGAGCCGGCACCTACTGGGTTX
>GYA|c19865_g1; len=423  start:1  end:421
ATAAAGCAACCCGAGAAAGGTGATCAGAGTGAGGGTATAAATGTCGAATACATAGGCCTG
AGTGCCATCTTGAAGCCATCAAATTTCCACCGGACTATCATGAGCCCAACTTATATCACC
TTTGCAAAAAAGCATCACAAGTCAGCATCAGCGTCAGAAAAGAAAATGGTGAAAATTGAA
CAAGTGAGGAATGGAGAGGAAAGAGGGGAAGTCCGTCATAXAGCTGTTTTGAATTCAATG
TCCGTCCCTGTGCGCTTAGCAGCGACGGGGACAGGCTCCAATAAGAGGTGCCAGATAAAT
TGGGCGAGTATAACCTCAACTCGCTATAATCAGAGGAAGCTGGAGAAAGCCGAATGAGAG
ATGGAAAGTGGACTGTGGGGAAGGCTCGACTGGCTCACCGTGAATAATCCAATGTTCGAT
GXX
>GYA|c38111_g1; len=312  start:311  end:1; minus strand
XTTTTTAGCAAGAACAATTACAAACGATTTCAGATCGATCGTGTTCAATTCAACGACTTG
AGGATGGTTTGCTTGGCTTGTTTGGTGCCTCTTTTCCTCGTCCCGATTGTGAACTACTTG
CCAATACTGTTTTATTTCATCATGGGAAAAGTTTATGGGCTGTTTGGTTGGGAGTATCGG
AAGCCAGTGATAGCACCCCCTGCATGTCCCTACAAGCCTGTGGCCAACAAGAGCAATAGT
AAAGTGGGAGCAGAACCTGACCTGGGTGCATCGGAGCCTGTTCGGAAATCAGTGGGGGTA
GTAGATGACGGC
>GYA|c42432_g1; len=360  start:1  end:359
XGCCACCCTCGCGCAAATTTCTGCGTGTCAATTTTCTTTTTAGTAGATTATTCCGAAGAG
ACCATAGCCATCGATTTACCCGTCCTTTGTTCGAAAATCCTCAGCGTCTTTCCTTTTTCC
CTTGCGCCTCCCAAGCCTCTCATTTGGCTTGCCATCGTCAACTACAAAGACTTGTTCAAA
AAGATGAAAATCTGTGGTCTTGACTTTGGTTGCTTGAGCTTCCAGCGGTCAGGAACAGGC
GCAATCAAACTACTGGACGGCGATGACGAGCACGACGXCTCCGCCAATAACACACCCCTC
ACAGATTACCAGCGCCTCTCCGGCCTTCCTATCTTTTCTTGCCAGCCATCCCGAATACCA
>GYA|c1613_g1; len=333  start:333  end:1; minus strand
XXCCTAGTCAGCTTCGGCAGACTGTTCAAAGACGGCTGCGATGTCAACAGAACCGGCCGA
CACACACTCACGGTGGTCAAGAATGGAGTCTCGCTTCTTCAAGGCAAGATCCGTGGTGGT
GTGATTGAGCTCGAGGTCCAAGAAGTCTGCCCTCTCTCCCCTCTCCTGACGTGCTCCATC
GGAGGGCCGGTCACCCGAATGATGGCTGCTGAGCCGTATGTATGGTCGCTCGCTCAAACC
GGGTTTTTGCGAAGCCTGTCACCTGTCAAAGGGCCATCTCTCCCTTACAAGGGTTCTTTC
TCTCGTCCCGGTCATCCTCTTGCTCTTGTTCAT
>GYA|c21818_g1; len=852  start:851  end:1; minus strand
AGGGGTTCAAACCTGACCTTGCAATTCCTTTTGGGTGCCACCTCCATCAGACTGTCCAAC
TGTGTCTTAAAACACAGTGGACAGTCTGCCTCTATATTCTCTGAGCTCACACTCCAGCCC
TTGCACACCTGCCTCACTGTCTGGCCTGGATTTTGCTCACACCCCAGCCCTTTTGCCCCA
GCCTCACTCTTCTCCAGATTTTTTCACACCCCAGCCCTTTCACATTTGCCTCTAGTCTCT
GTCTCTGTCTCCTTCCCTATCTCTTGCCCCATTGATTTCCCACTTGTCTCTGTCTGCCTA
ACCATCTTGAACTTTTTTTGGCTCACCGACAGCTCAATTGGACTGAACATCACTACCTCA
CTTGCTTCACCTGCACTCACATCACCTCCGTCTTCACTCACCTTTGCTGGTCCTCACCTC
ACATCATCACTCACTTTGGCTGGTTCTCACCCGCCTGAGCAXCAGCTTGCTTTGTCTATT
AGTCTCTCTTTGCAGATCTCTGCTGCACCAGCTCTGCTGGTTGATCTCGGTGTCTTTGCX
GCTTCTCTGCTGCATGAGCTCTGCTCATCTTCATTCTTTTCGGTGTCTTTGCACTTCTCT
GCTGCACGAGCTCTGCTTTTTGCTCATCTTTGTTCTTATCGGTTTTTTGCTATTCTTTGA
TGCACAAGATCTGCTTGTCTTGCGCTTATCTCGGTCTATTCTTGCTTTTCTGCTGCACAA
GCATCACCCTGCTTAGTCATATCCATACATTTTCATGCACTTGTTGTTAATCTCCAGTGC
AACTGGAGACCATCTGGATCAATCTACCAAGCTAGATTAAACTCAACATACCTTGCAAGG
TTGAAAGGAACX
>GYA|c12324_g1; len=213  start:1  end:210
XXATTTATGGAGGTGGCTATGGTGGGATTGGTTATGGCAGCCCCTAAGCAGGCTATGTTG
GACCTGCTCCGAGATAGGCTCACGATTCTGAATATTTGGCAAATGTTTATCTCTAGAAAG
CCTAAXCTGCTTGGATGGAAGCATGAAATGAAGTTTACTTCTAAAGCCAAAAATGGCTGG
AAAAGCAATAGTGAGATGGAGAGGCAATAATGA
>GYA|c16117_g1; len=102  start:464  end:364; minus strand
XXCCAAGTTTTCCCTTTGGACATCAACTTGCCTGATCCTGCATGCCAGTGGCTGGCACTT
GGTGGCATGTACTGGGAACGTGGTAGTGATTTGAGCGTGTGA
>GYA|c5122_g1; len=243  start:1  end:243
GTGATCTATGCTCGTGATCATTTCCTCTCGAAAACAGACAACTACGAGGCCATTCAAATC
TTCCCATCACACGCTTATCTCTACTGTGCACCATTTCTGGATCAAAATCACCGTATTGAT
TTGAATTCCATGTGGAAGAACTACTTCGACTTGAATTTGTCTCCTCTCATTCCGCACATC
AAAAACTCCGATCTGCAAGAGTGCGTCATCGATCAAATCGATCCCTCGCAGCTCGTTCAC
GAC
>GYA|c38613_g1; len=375  start:1  end:373
TTCCGGTTCATTGGAGATGTTTTCCTGCTGTGCAGAGACTACCGCGACTTCAATTGCTGT
TTGCGTTCCAAGTATGAAGATACTGAGCATCCAGAGGAATGGATTGACGAGAAGTGTCAT
ATTGTTCXGGGACTGTTCCTAAGTAGCGATGAGGAGATAGAAAAAAGTGGAATTGACCGG
TTGCAACTGGTTCATCAAGACGTTGACCACCAGTTCGTCGTGAATTGTATCCATAGCTTG
AAATACGATGCXGTCCAGGAAAATAAACAAGCTGTGGAGGAGTCGATGAAAGAAAGATAT
AAAGAGAAGAGTGGTCAACAAGAGAAGTCTGATAATGGCACGAGCTCTCAGGGACACAAC
CACATGACGTCATGA
>GYA|c4266_g1; len=276  start:272  end:1; minus strand
XXCAAAAAGATCACCGGAACCTTGCCCCCTCATGAGCAACATGXCAAGGTTGAGATTGGG
TGTGGGAATTTCCCCAAGCTCTGGGCTTGTGGTCAGTTTGTGCCGGTCCAACGGGACCTC
ACGGGACTCAGCGGGATGGGGATGGATATGGCTGATGGCCATGCTCGGCTGCGGGGCGTT
GGTGGTGGGAGTGACGGCACGGACGGAATGGAGAGGACGGCTGXTCTTCTTGCTGAGGGT
GAGTGTGACGGTGCGGATGCGGATGCGGATGCGGAX
>GYA|c11902_g1; len=225  start:221  end:1; minus strand
XXATCCTTCCCCGACCCGCCACGTGCCCCGCTCATGCCCGTCAATCACCCTGCCGACACG
GTCGAGAGTCCCCCCAAGCCCCTCAGCACTCATATCGCCCTCCCCCCGTCAGACAGTTCG
CAGAACTCCAAGACTGACGCTCCACAGGCTGATGCTGCTATGCTTCCCGCGGGCCTGCTG
GCGGGCGTCGTGGGCAGGGCGCAAGGTTCAGAGACCTCTGGCGXX
>GYA|c5364_g1; len=420  start:418  end:1; minus strand
ATGCCGTTGCCACCATTATCAGGGATCCAGTCAACAGGTCTCAGCAGTTCCGGTACCGAC
GGGATCCCAAGTTCCGGTCTGATTGTCCACCCTTCCCCTACTCCATCCGGCTCTCCTGCT
GGGGCGGTATCTCCCCAATCTCTCGGTTCGGATCGTAATAAGTTTTCTGATGGGTATATC
CCCATGAATTGGGTTGAAGAAGGAGGACGAAAAACTCACGAACTCCTCGAACACATCAAA
GAGGATGCAACATTACGCCAATCACTCTACCCTGGCCAAGGCGAGGAAACAACGTCCATG
TCGGCGACAAAATGTCATCAGCAACTTGCCGAGCATTTGCTCCAAAACGACCATCGATAT
GCATCGGCTTGGCCAAGATTGAGAGTGAAGTATGGGTTGGCAGTAAAGTGTAGGCTTCXX
>GYA|c26896_g2; len=255  start:253  end:1; minus strand
GTCCCTATTATCCCAGTTATCCCTATCATCCCTCTTGACCCTCTTGACCCTCTTGTCCCT
ATTAACCCTCTTATCCCTCTTGAGAATGACAAACTTCCTGTCTTAATTAACGTTAACGTT
GATAATTTGACTGATGATGTTGTGGTTGTTGATGTGGTTGATGATGTTGTTGATGTTGAT
GTTGCTGATGATGGGGTTGATGGTAATTTGACTGATGATGTTGTTGTGGTTGATGATGTT
GTTGTTGATGATGXX
>GYA|c2318_g1; len=204  start:1  end:201
GTGGTAGAGTTCATGGTACAGGTCAAGAGAGCTTTGATTTTAATTGATGGGATGGTAAAG
GGGAGGGCGGGTGAACGGATGGTTTTACGAAAGAAGAAAAGAGTCGAAAACAXTGGTGAT
ATGTACAAGAGTCTTGACCAACTCGAGACTGAGCCAGCCAGAGAGTCAAGTAGAGATGGT
TTCGAACAAGTCGATGAGACAAXX
>GYA|c30757_g1; len=207  start:295  end:88; minus strand
XCTTTCCTGGTGCTTGGTCGCTCAGGTGACTCTATCGTGATCGGATCAGCTGCTGACTGC
ATTGCATTCTATGCGGTGGAACCGCCGTGGGTCGCTTGTTCTACTTACGGGAGGCTTGCC
ATCCTCGTGCCATTGTCGGTCGGCGTCCGGACTGCTAAATACTGCGGGATTGAACAACGG
GGCCAATGTGCCGATGGGGTGATGTAA
>GYA|c1628_g1; len=300  start:450  end:153; minus strand
XXCGTCTCTGCAATTCCTCTCTGCAAAACCCTAGCTTTTCCAAAGAGGAATCGTAGAGCT
TCCCCCAATTCGCCCCTCTACATTTTCATCATTTTCCGGGAAACAGCCAAACAGAAAGAA
ATGGAGGCAATGAAGATGAAGCTTTTCCTAGCCGTTGTCATGATGATCCTGGCCGTCTCC
GCCGTGCAACCCGCCGCCGCTGCCACCGCTCCGGCGCCCGCCCCGGCTTCCGACGCCGCC
ATCTTCGTCCCCACCTTCTTTGCCTCCCTAACCGCCCTTGCTTTTGGCTTCCTCCTCTGA
>GYA|c38303_g1; len=78  start:1  end:77
XGGGTGATCCAAGCATGGAATTTTGCCTACATGGTCTATGCTGGACCTTTGATGAATGGT
TCAAAGGAACTTAAGTGA
>GYA|c35686_g1; len=144  start:253  end:112; minus strand
XCCAAGACACCTTCACGTCCAACACCTACTCCAAGTGTATCACCXCCTCTCGAAATGCTT
GCTCCGTTGATCTTTTCACCTCTGGTACACTATGCCTACAGCAGCTCCAAGTCTTCATCA
ACTGGTCACAATTCCCATGACTAA
>GYA|c33812_g1; len=192  start:1  end:189
XGAGCCTCTACTAAAGCCGGTGCCCATAAGGAGAGACACAGGAGGGXTAATAGCTTGAGG
CCATCGGCAGGCATAAGGCATCGTGGAATATGCGAGGTTGAAGGAAGAGACTTGGAGTTT
CTCGGTATGCAACGTGAGCAGTCTGATAXGGCAGCTGCTTTCGGAAGAATGATTGAGAGG
GGTGAGCCTTAA
>GYA|c38707_g1; len=267  start:1  end:266
XXTGCCTGTGGTGTGCCCGGCTCTGCCACTCCCGGGAGGGGAAGGGCTGCTCAGCTCAAG
GTGTCCTGTTCGGTAGAGCAAGTGTCCTCTGACAGCCGTGTCCCCGGACAGTTCAACACC
CTTGGGGATGGCACTCCACACACGACAGAGATGCAGGGGCCAGGGAAGCCCAGCGCTCGG
TGCCCTTCGTCCAGGGTTAAAATCGGCCTGTGGGGTGTGGTGAGAAGGCAGGTTGTGCGG
GTGTTGACCGATGTATCTTTTCCTTAA
>GYA|c16131_g1; len=123  start:122  end:243
ATGGGGTCTGATGAGAATTGTGTGAACATTGGTTGAAGAGGAATGATTGAGAGAAAATAT
GTGATCTTTGAGCTTCAATTTGAGAAAAGAAAGACTGACGATCATCCAGATAGGGTTCCC
TGX
>GYA|c14259_g1; len=150  start:644  end:496; minus strand
ATGGCTTCAGAGGGGTTGTATGCAGTAAAAACAGTTCAAGTCCATGATAACGXCGGTGGA
CAAACTTTTGGCGCAAAGTCTGTGGGATTATACAGATCTGGGGTTATAGTAGGAGTTTCT
CATGTTGAATGCATGCACACAGTGTTATGA
>GYA|c30424_g1; len=594  start:1  end:592
XXTGGTAATGAGTCTTTGAAGGGCGTGACAGCTCATCGATCCCATGAGTATGTGGTGCGT
GAAACAAGACGCCTGGAGCGAGAACGTGCAAATGCACTGTTGGTACATGCCCTGGGGGGA
CGATCTGAGGATGTTGGTGACTGCAAGGGCGGGGATTGGAAGGGAAAGCGAGCTGGTGAA
ACGGGAAGAAAAAAAAGGTGCAAAGGAGGAATTCAATGGGGAGTTGCTAACGAGGAAGGA
GTCTCTGATCAGTTGAAATTTCCAGTGATTAGGTCGGCTGGGTCTGTGGATGTTATTCAA
GACGAATGGGGGATCAAGGCAGAAGGGAAGAAGAACGGTGGAGCCGGAGGTGGACGAAGG
GGCAGTAAAATTCCAGCTCAGTTCTCGTGGGATGACTGGCGTTTGATATCTATCATTCGG
TCTGCTTGGTGACACCAAGTCTGGGGATCACCATTATTTTATCAGCTTGATCGGAGTGTC
TCAACTCGTGGGTCAACTGATCCXGGTTTGCTTCATAATCTTAGTATTCTTGCTATGAAA
GAAAGTCGAGCAGTTGACCATGTAATATGTATTGGTGGACGTAGTAGTACTTAA
>GYA|c39016_g1; len=198  start:197  end:1; minus strand
ATGAGTAAAACCAAGATTCAGAACAAAATTCCTAAACCAATTTGTGCGCCAGTAGATTCT
ACTAAATTTGTTCTTGCTAAAAAGACAACAAATATTCCACCATGTGGTGCAATAATATTA
ATTCCTAATAAAGCTGAAGAAATTCCTGTTACTATTCCTGCTATTATATTTGAAGGGAAA
AGTACTTTTGGTTTATTX
>GYA|c15771_g1; len=525  start:552  end:28; minus strand
ATGAGCAAACTTATTGACATAAAGCACTTTGATTGTCCCTCGTGGCTTTGGTACTCTGAT
GTTGCAACAGAACCAATATGGTTTCAAGGAAXTCCACAAGTGGTAAAGATTGTAGTTGGT
TTGGCACATTTAAAGCCAACAGCTGTTACTTCGAGTGATAGCAGTAGTATAGAGTTGAAC
AAGCACGTCATCAGGAATCTCTCCGGTCGAGCTTATTGTGTATTGTGTGAACCTAAXCTT
TTCCCTGTGCATGAAAGTGGGCAAGGTAAGTACCGTTTTCTGTCCGGATGGGTCCAGACA
AACTCGAATATCTACGGTCCACCAGTAGCTCTCTGGTATCTACGGACCTTTTTTGATGCG
CCAAAAGTCTGCCTTGGTCCCGCGAGGATAAATTGCAAATTGAACCTGGTCGGTAGTCTT
GTAAGTCTGCTTGGTGCTGCACATTTGTCATCAGTCTGCCGATTCAAACACGGTTCACAT
TCACTGAAACCAGATGACCAGCGCTCGATGAAATATTCAGCGTGA
>GYA|c26550_g1; len=996  start:1631  end:637; minus strand
TTTTACACCCAGGCCATCGACATGCTCCCCCTCCAAAACCAAACCGCCGGCTGGACTGTG
CCCGTAGAGCTTCGGCGATCGCTCTTCTCGAACCGTGCCGCTTGTCATCTTGCTCTAGGT
CCGTCGCCGCCCAAGGACCGATCCGGCCATCTGCCATGGGCTGATGATGGCGCACCCCGC
AACCACTCTGACGCCCGGAAAACACCTTTGCAGAGAACTATCGCTCCTGTCTCGCAGACT
GCXGCTGCCGTGCTCCAGCCGCCACTGCCATCGCCTGCCACTGCGCTAGTCCGGAAATCC
TTCTTCAGAAGTGCAAAGGCCTTGGCTGCGCTGGAAAGATTTGAAGAAGCTTTGGATTGC
CTCCAGAAATTGATGGCTCTCGATCAGCGCGATGGTGTTTCGGGCGACGAGGAGCCAGGA
AAGTTGAAGCGTGATATCCAAGGCCGGTTCGCCCGTCAGGTCGAGCTCAAGCGACAACGT
GCATTAGCTATGGAACGACAGCAAGGATTGGACAAGGCCATTCGAACTGCACTTCAGCTA
CGTGGTATCCGTATCCCATCCCACACGCCCTTTCCACCCCCTTCATCGAGTCTTCCGCCA
GGGCTCGAGCCTGCCCACTTTGATCATATCCCACCCCATCTTGACCCATCTGGGCTAGCG
ACATCGGCGGAAGTGTCGATAGTCTATCCTGTGTATGTCTTGAGGCCCAAGGACGCGTGT
CCGACCCGCGACCTAGTGCTCCGCTGGCACGAAGACGACCTAGTGGCCGACCATCTCGAG
GCGCTGTGTGGGCGGACTGACAGCCACCATTTCTACGTGCTCTCAGCCAAGCGGAAACTA
CTGCGGTGCGGAAAGCAGCTGACGATCCGGAAGATTGCCAAGTCGCTCGCTGAAACTGGA
ACAGATGATGGXGTTGGTGTTGGGAGAAGAGGGTTGCCTGGAATTGTTCTTGTTGCCAAT
CGGAGCCTTGGAAACGGAATGGATCTCCGAAACTAA
>GYA|c29554_g1; len=153  start:272  end:122; minus strand
XXATCACCTGCCTTGTTTCGTCAAGAAAAGGTCGCGGATGACCAAGGACCGATAACAGGG
GCAAGACAAAATTCAATATGGCCAAGCATCGGCGAACGCCTCGGCGCTCCACAGCCTAAT
AGCGAGAGTCGTCAACCGGGCCAGAATGTCTGA
>GYA|c20217_g1; len=771  start:1  end:771
GCGGAGTGCAACTCCCAGCTTGGAGGAGTTTTCGCTTTAGCTTGGCTCAGACGGGAGCGC
AATCAGCGCCAAGCCAAGCCGCTCGTTATCTCTCGTTCATTCTCCTTCCGTCCCTCTCGC
ACCCCCGCTGGAGCTGTACGCCCGCTCCCTTTTGACCCTATCGCTTAAGCTTTATTGAAC
CGCAGACTTGCCGTTGTCCTATCTGCTCTTCCTCCGTGTCTCTTCGTTCTCTTGGACGCC
CTGCTGCTGAGAGGCTGTGTTTGGGTGTTTGACTGCTGCCGCATCCTATCAGCTATCGGC
CCGCCXCCGTCCGGCCGTGTTTCGGGTCAAGAGAAGTCCCATACAGTGCCAGTTACTCCT
CATGCCTCCAGGCTTGCAAGAGTAACCGGACAAGGGCTTTTGAAGAGATCTGCTTACAAC
TCTCTGTCGCAAGCATCACTCTTGGCGAGGCTCATTTTACTCGCCAAATACATATTGCCT
TTCACCTCCCTGTCTTCAGTTCGCTCCACCGTCCCACTCACCCCAACCTCCCCAGTTACT
CCCCTCATCGCTCCGGATAAATCTTTTTCTTCCACGACCTTACACCCCTTCTATAACTGT
CCATCGCTGCTCTTGACCGGTGAGCAGATCCTCTCTGCTGACCAACGCCAAAGCGCCTTG
TTTCCGGCACCGCCTAGGCATCGCAAGCGACTACGGTCTCCAAGTGCAATTGTGTGTGGG
CGTGCCTATTTTTGCACCACTGCTGTCCCTTCCTTGCCGCCTCGGCTTGAX
>GYA|c31107_g1; len=171  start:1  end:170
GCCGAGGATAAAGTGTGGATGGATATGTTGGTATTAGCTATTGAGAGTGAAGTCGAGAGT
GXTTTAGATGAGCAGATTAATTGGCTGTTTATAGAATTTGTTGTTGAAGTCGGGTTTATT
GTCGATGGTTGGGTGATTATAGCTATAGAAGAAATAGGATCAGTTGGGTGG
>GYA|c23310_g1; len=1677  start:1961  end:284; minus strand
CTTGGAGCCATGCCCGAGTTTCGTCGCCTACAGAAGCTGTGGATTCAATCCATTTTGATC
CAGCTTGCTATCACTCAAGCAATTCCATACTTCAACTTCCCTGCTGTCTGCTCCGCTGGT
CTCCCCCCGCGAAAATGGTCTGACGTGCAGGCCGAGGGCCTCGCTATCAATCCCTCGGGT
ACTAGCTCTCGAGAACATGCTTCAGAGTGGGGATCGGATCTGAGCTTAGCAACACCGCGC
CACACAGTCCAGCAAAGTCGAGGAGCAGATGGCAGTCCATCTTTTGGAGGCCCGGGTGTT
GACGGGCGGCCTCAAACTCAAGATTGGGTTTCAAGGCCTTCCTTTCCAAACCGGGGTCCT
GGACCATCGGGATCGACAAACGATGCGGCTACTGAACTCCAAAAGTTGATCCGAGAGCGT
CCCGACATGTTCTTGCCCATTCAAGAACTGCCAACGGACGAGGCTAGCAGTGTTACCCAA
CTCACTCGAGGTCGCCAGCAGTCAGGGAGTCATGATGCTTTACGATCTCTATCTGATCCA
TTACAATTTTTGCGTTCGCTCCAGCCCGCCGGGTGGTCGGGACATGTTGAACCGAACGTA
GTCCGACTTTCACCGGTGAGGGCACCGGCAGGACGCGAATTGATCCCCTCCTCGGAGCCA
AACGATTGGGCTGCTCAGATACCTCCCGAGACAAAACGGCTCCAAACCCTCTCGGAATAC
CACACGTTCAGGGCAAAGAATGTCAGGTACCCGACAGGTTCGAAACGCCGGAAAGAGAGG
TTGGAAGCGGATGGGACATTGGGGGAACGTGAAATTGAAGATTTGGGCCGCCAAGATCGG
GAACAACAGATTGTGCGGGATTTGACAGATGCTGCAAAAATGAATCCCGCCATTTCAGAC
GCTGGGGGCGAGAAAAGCTGGTTTCAATCACTCGCTGTTCCAACAATCAGATACACTCTA
GGGGTGACTCTGTTGAGGATCAGGATACTTCATCACCTATTTCACCCTGTGTTGTTTGAG
ACCCCCGAGGAACTGAGGAATATTCAATCCAAGGCAGTCGATGTGGTTGCAAATTTCTGG
CAGAATGGTGTGATTCCTAGACTCTTCAAACCAATGAATCGGATGGCAACAAGCTCCGCG
GATGTCGTGGCACCAGAGGAGGAAGCGGCAAAGAAACTTGCGAATATAATTTACACCTTG
GACACCAAACATTCTGCGCTGAGCTGGATTGTATTTAATCATTGGCTGAAAGAGAAGGTG
ATGCCAGACCATCCTTATATCTTTGAGATACTTGTGGACTACTCTACATCACCCAGCGAC
TCTCAGCCTATTTTGGGTAGTACCTCCCTCAAACCCTCCGGCTCTCACTCTGGTGAAATT
ACCGACTCAGGCATAGGCTCTAGCACTCCTTCCAATGCACGCTATGGCACACATGTCCAC
CAATTTGATGTACAAAGGGCGTTCAAGATTTATGCTACTGACATAGCACTCATGGAAGCC
GGCTTCGGGGTTGAATTTGGAAAGAAACCTGTAATCATCAGGGATAGGCATCCAACTCTT
CCAAATGTTTCACAAGACGAAATCATTGAGATACATGCTAAAAATGACCACGAXAAAAAT
CAGGTAATTGACAAGGAAAGAGACGCAGGTATAGAGGAAGCTGAATCAGAGTTGTGA
>GYA|c20001_g2; len=528  start:616  end:92; minus strand
XXGAACACTCAGACCTGGTCGATTGATAAACCACCTATTTTCCACCCXCCGGCACTTTTG
ATTGTCCTCTCCGTCCTCTCGTCCTCCTCACCATCTGACTTTGCTACTTTGACGGCTCGA
AAACCAAATTTTCTGAGCTGCCCCTACCGCTATCATCTATCGTTGCGGTTGTTCATCGGT
ACTTTCACCCGCAATGTCTACACGGTTCATGATGGCTTTCTGCCTCGCCTTCATGCTCCA
AATAGTGTTTACATGGCCTCGAATCATAGTATCGCCATCATCATCGAAGGGGCTCCATGC
CGCCCTACTGGTGAAAAATGGCAGTGCGGATCAGTAACTACTTGCGTATGCCCTGAACAT
GTGGAAGCCCCTGGTCATAATCATGCTAAGGATTTTTTCAAGGATGCGACTXTTTTGATG
GGTGAAGGGCGACATGCCCACTTGTCTGTGGTGCATTTGGCTTTGAAGTTTGAACACCAA
AAACACACTGCCGAACGAGACTCGCTCAGTTATACTTTGACGGCCTAA
>GYA|c32457_g1; len=240  start:238  end:1; minus strand
ATCGCTAATGCAGCTGATTATGGAGGTGGGCCTCCAGGTCCACCTGGGCCTCCAGGACCA
CCAAAGCAATCCTGTAGCAACCAGCAACAGCACAAGAAGTTCAGGCATGAAGAAATAGCA
TCGCAGAAACCGCCAAAGAAACCACCCGGGCCAGGGCCACCGGGGCCAGGACCCCACCCT
CCAGGCCCTCCAGGCCCTCCAGGTCCTCCAGGCCCTCCTCCAGGTCCCATTACTAGCCXX
>GYA|c43359_g1; len=186  start:184  end:1; minus strand
ATGGCTGTCAACCCTTTGTTGAAAATCATTTTGGGCTCAGGAAACCAGCTTGGAAGGCTC
TGCCXCCAGCTGGCTCAATCAACAGCTCATGCAGTGCCTTCTCTTCTCACGCTGGCTTCA
GATGGACCAGCTGTGCTGGCTGCCTGGAACCCAATTGACTGGCAACTAAAGGTAACAGAA
ATTTTX
>GYA|c45404_g1; len=81  start:80  end:1; minus strand
ATGGCGGATCCCGAGGTCGTTGTCGGTACTCAGACCCCGATCGAAGATGACACCGAGATG
CAGAATGTGCCTGATCTCACX
>GYA|c26319_g3; len=177  start:532  end:357; minus strand
GGCTCGGCTGTCTCTGCCTTCGGTCTCGATAACGCAXCAAAAACTCACCAGCTTTCTAAC
ATTTTAGAACGGAACGGAGCTTTCCAAATCTCTGAGTGCCTTCGACAAAATTTGCCAGGC
CAAATCCAGGAGAGCCTAAAAACATCAACCGCTTCTGAATTGGACCGGAGCCGTTGA
>GYA|c21069_g1; len=210  start:1  end:210
GGTGGCCTGGGAGCTGGTGTCGGAGTTGGCGTTGGCGCAGGTCTTGGGGGCGGTGTCGGA
GTTGGCCTCGGCGGTGGCCTAGGACTTGGTGTTGGAGCTGGCGTCGGTGGTGGTCTTGGG
GGTGGTGTCGGAGGTGGACTCGGGGGTTCCCTGGGAGCTGGTGCCGGAGTTGGCGTCGAC
GGAGGTCTTGGGGGCGGTGTCGGAGGTGGC
>GYA|c7998_g1; len=216  start:214  end:1; minus strand
XXTAGGGCGAGTAGGGCGAGTAGGGCAGCAGGGGGTAGGGCGAGTGAGGAGAGGCAGGCG
AGTGAGGAAGAAGTGCAGGCAGAGTGGCAGAGAGGTCGGTGGTGGGGGAGAAAAGCAGCA
GCGGGTGCGAGTGGCTGGGCTAATGACCACGCTGCACCTCACTCGACTGGCTTGGGCTCT
GCACCCAGCTTCCCTACTCGCCCTACTCGCCCTACX
>GYA|c27252_g2; len=234  start:1  end:233
CTTTTAAAATGGACAAGCGAGGCCAATCAGTTAATCATCATCAAGGGCAGTAAAAATAAG
TGTTTGCAAAAGGGAACTCATTGGAAAAGCACTCAACTACCATTCCCCATCATCGAACTC
AATCTCTTTGAACTCAGTCCTACTXTTCCTTTCCTTTACAAGTCCAGTGACCCTAAGAAA
TTAGTTAAGCTACGCATCAGTACTAATATCCAGTAGTACATTGATCTAGCCTAA
>GYA|c19085_g1; len=573  start:1  end:573
GGCAAGTTTTATCTCGACCACGAATCCTTCAAAAGACTTGTTCGGTCCGGGTGCATTTCA
AAGACTGTTGTGTCCACCGATACCAACCAAGAAGAAXTTATTGGATATGGTGTTGAAGCT
CTTGAGATGAATGGAGGTGTATTACACTCTGCTCCTAAAXTAGGTCCAGGATCACCACCC
TCAAGTGTGATTCCTAGAGAAATCCCAGCTGATTGGATGGATGTGGAGGTGGCAGGCAGA
CGGATGGGAGTGCTCGTTGTCCAACAAGTCATCATTGATGCTCTTACACAACCAGATTGC
GGGATGACTGTGGCCGATTTTATGTACCTTGAACGCGCGTTGCACCCAGTCGGCAGCGGG
TTCCGAATGGGAGATGGAGAAGATCAGATGGGCGGGGCCAGTCGTCGGCCTGACTCTGAC
AATCGAGCAGCACCAGCTAGGCTCCTCCATCTTCAGCCACAGCCACACCCAACTTCTTCC
TGGCGTGGCATGGCAGCTTATCGGTTAAAGATATCTAGCCTGTTGAATGTTCACTGGTTC
ACTTGCCTCATTCAGGCTTCAGGCTTCAGGCTT
>GYA|c45109_g1; len=276  start:1  end:273
XXAGGGGACTCCAAAGTTTTGATGATGCCCCCACTCGGTGAGGCCXCCTTCAAAGTGCCA
TCTGTTTACTTCTCAAATGAAAAAGAATTCAGGTCTGAGTGTCCAGGAAAGGGGGTGAAT
TTCATAACCGCCTGTGACAGCGATGGGAAGGAGCCACACCCCTCCAGAGGGTACCACCCA
GCGGACAAGTGGGGAGGAGGAAGTAGCTGGCATGAAGCCGGGCCACCCAACCTCCGGGAG
AGAGGAAAAGGAGAACACGGGATGAGGAGGCTTTAA
>GYA|c27968_g1; len=276  start:1  end:275
XGACAATTGGTCGATCCATGGCCAGACGACCCTGATCGGACAGGGCTACCCGGGATTCCG
GCAGCCTATGCCGGCACCGACAGCCTTCCGGCGGGCGGACAGGCACAACAGACCTGGACC
ACGACCGCGTTCGTCGGCGTCAAGCTGTGGGAAGGTGGCGAGCTCTACTTCAATCCGGAA
ACTGCTCAGGGCTTCGGCCTCAACGGCACGCTCGGCATCGCCGGCTTCCCGAACGGCGAG
GCGCAGAAGGCCGGCGCCGAGTATCCGAGGATCCGX
>GYA|c38018_g1; len=81  start:207  end:128; minus strand
XTGGCACTGGAAATCACAAACATGACCTCAAACACCCAACAACATGAAGTAACAATGACT
AAGATGAACAATGAAGCGTAA
>GYA|c22793_g1; len=1440  start:1  end:1441
CAACTCGGTGCGCCCAGTCCCTATCATGTAATACCCGGTGTGGCTACAGGTCGGACCAAG
CCTCATGTTTGCCATCGAGCTCACCACGCAGCACCCGAAGTTGTTCAGCTCGGAATGGAX
CTGAGCCCTGTCCCTACAGCTCCGGAGCGCCATGGTGCTAGCTATACGGTCGTTTACACA
GCCGAGCATGCATCTCTGGCTGGTTTTTGCTGCTCCTTTGACGACAAGCCTTCACCGTCT
TGGAAGGGTCTTGGACGCACCCATCGCGATGCACAAAGCCCGAAAAAGCTCTGCATCGTG
GGCCCTTTACTGCAGGACAAGAGCTTCCATAAAGCAGGACCGACCTCAGCTCAGGGAGTG
ATTAACCATTGACACCTCCTTTGGAATTCGTCAGCTCTGTCTATCGGCTCTGTCTATACC
TCACCACATACCCAAAGAGCCATGGCTGCATTTCTGCAATTGCTTCTGCTCGGCGTTCTT
GTCTGTGCCCTATTCCCTGGCCACACCCGCTCGACAGCAGCACCTGGCCAATCGACCGAC
CAGGGGAGCCATGTTTCCTCTACCCCTGATTCCTCATCCGAAAGGAACGCTCGCTCTCGA
AATTCCCTTCATCCTCGTGCCCCCCAGATGGTAATGGAACCGATAACCGTCTTTTGCGCC
AACGGCTACGCAGACCGTGATGATAGCCCTGACTCCGCCGGTTCGTCTCGTGCCGATCCA
TGGACAACGTGGACCATTGGTGCTCCAAACAAGCGTGXCAATGAGGTGGAATTGACCAAT
TGCCATTCTTACTGGGGAAGCTTTGGCGACAAAAACAGAGTCGCGTGGTACATGCCCACC
GCTGAAGTCACTGCATCCAGGTATTGGGTGGACAATAAGAATGGCCGAATGGCTGTAATT
CCATCACATGTACGGCCTACTGGTACACCGCTCACCAAAGATCAAGGCCAAAATGGCTGG
ATGTGTAATTGGGACCCAAAGGATCAGTCCGCTCACAACCGTGAACCAGGAACTCATGCA
ACTCCTGCAAAAGGGCATAATGCCXTAACTCCCAGCGACGGTCCAGCTAAACCCTCTCAG
AAAAGGCCCCTGGTCATGAATGTCTGTCGGATCGACCAGGACATCATCATGATCTGCGAA
GTGCCACAAACTGTTCAGCGTCACTATTTCCATAACCTCACATTCCATCTTTCTTCCACT
ACTCTCGGGCAACCAACATGTTTGGCGCGCTCGAAAATTGTATTAAACTTTTAGACCAGA
AGTAATGAGGCAATTTTCAGGGAGTTCTTAGGTGCTATAGCAAATGCATTACAGTTTTAC
GGTCTATCCGXCGTCAATTGGTACAGGCACTTAAGACTACAGACTGTCACTCTGACTAGC
TCTCCCACCAGGTTGGCCGCTTACAGCCTCACCCATCACATGAAGTTGGTGCCTGAGTGG
>GYA|c7946_g2; len=270  start:269  end:1; minus strand
XXTTCTTCTAATGCTTCAAGTGAGATACTTCCATATCGGAGCCTGTTTGATGCTGTTGGT
GCCATTGCAGGTTTTTCTGCACAATTTGGTGATCAGAAGGCAGGGGATGTCGTTTACTGA
TGTGGTTATCCTCTTGAACTCCAACATCTCCAAAGCTTGTGTGGATTGGTGTTTGAAATA
GCATCCCGTGTTGATATACTTGTTTTTGGAACTGCTGGACCACCCCACCCTATATTGGAA
TTTGAACCTGGTGGATCAGCTGAGACATCX
>GYA|c33903_g1; len=222  start:328  end:108; minus strand
XTGATGGAGTACGGCGGAGCCGCGACAAAAAGCGGGCGAGCCTTTTTACCCAAGAAGGAA
AATGAGGACGAGGATTAGGATGAAGGGAATGAAGATGAATTAGTGGCAGGCCCCACTGAG
CAGGAAGACGAAATAATGGATGATGCCAAAAAGGATCGAGGTGAAGACGAAGAAATGGCT
GAGGACACTGACGACGATAGCGGAATTGATGTTTTTGAGTAA
>GYA|c38832_g1; len=63  start:205  end:144; minus strand
XATCTGCAAAGACAGGCAAGTATCCAAGAGGCTGTTTTCAAGGTTGGTTGAGGTGATGTC
TAA
>GYA|c18777_g1; len=837  start:835  end:1; minus strand
XXCACACTTCGAACCAACATGAGCACTCATAGTGTCCAGCCTGAGACCCTCTATATCCAG
AAGAAAAATGCTGAAGCGCTACCCTATACTACGTATGCAGTCACGGATAGCTACAATCAG
TCCAAGTACGAGATCCAAGTCAGCGCGAGAACGAGGTCTAGAAAAGAAGAGATCAATATC
AAGAATCAAGTGGGACAGCAACTAGTCAACGTCACTACCGAAACACCCCACCCATTCCAG
AAAGTCTACAATTCGGTTGCTGATAACGGGTTCAGCTACCAGCACCATTGGAAATTCTTT
TCGAGCAGCCAGTGGTCTATCACAGCACCTCATGGTCGAGGAGTATTCAAGTTTGATCGG
CGGTCAGGTGACACCGGACCGATTGTCTTGCAGTCAAGTGCTCAAATCGTTGCACACGTC
TCCAGTGAGTTATTCCTCCTCAAACACCTCAGATACACCTTACAAAACGACGGCACGCTT
CCAACTGTCAATCTTCTCGCTTTCATCGGGCTGTTGATAGCTTTCCGGGAAGAGATGGAG
GAAAGGTCCAAACGAAGGTCAAGGTTTGCCGGTACAAGCGCTCGCTCCGGTGCTAACGCA
GGTCCAGTTCCAGCTGATAGCTGCGCGGCTACCACCCCTTCCAGATTGACTGGAAGCTCA
CTTGTAGCGCCCAAACCACCTGCGTCCCCAACACTTTCACACGGCCCGATCTCATATCTT
TGGGCAAAAATCCTAATCAGAGCTAATATTTCGCTTGTTGXTCAAGCAATCAAATTCATC
CAGATCCATGATCTCATGAGCGCCAAATATCTATGCGTGAGGAGCAGAATAATTCCA
>GYA|c29642_g1; len=231  start:30  end:257
ATGGTCCATTTCGATTGTGAAATCGAGAGCTGTGGAATTTCTGTGTGTACACTCGGTGGA
TTATCCGCAATAGTACTGGGTCCCATCGGGCCGGCGGGCCAGCTCCACATCGGGCCGGTG
GCCCAGCTCCAGATCGGGCCGGTGGTCCAGGTCCACATCGCGCCTGGACACTGTAGGTAT
GCAXCTGAAGTGGATATGTTACAGGCTGAGCCGCCCCTCCGAGTTGAGGXX
>GYA|c15742_g1; len=135  start:1  end:134
TCTTACAGACATAAGAAAGCTAGCCATCAGTTTTTGGTTGCTGAATTGGAAGAACTTGAG
ATTGTTTCTCTTACTGTGAAAGCTAGTGAATTAGATTTTGCTTACATXACCAAGATTACC
ATAGACAACATGTGA
>GYA|c18348_g1; len=222  start:219  end:1; minus strand
XCCTACCCTTCCGTAGCGCAGCAAGCAGTAAAGATCCGGGCAATCGGAGGGATGGTGGTG
ATCGAAAAAAAAGAGACAGCAAACGGCGTCACCACAGCAGATTCGAGGCCGAGCTCCAAA
CACGCTTGGCTTGGTCAGCCCGGCAAGACAAACCAAGCCGTCGGGCCTGCTGGCCTGGAC
GGTCAAGATCGACGTACTACTGGGAACCTCGAAGCACTGCXX
>GYA|c24744_g1; len=1179  start:88  end:1268
ATGACGAGCGTTGCGCGTAGCCAGCTCTGCCAATCTTTTTACTCGTCATCTGCTGATATT
AATTCCTAGACTCAACAGGGCGCTCAACCGGTTCGCGGCTCAACTCTCATCGATGTGTGT
GTACTGGCTACAGTACCGCTGGATCATACATTCGTCTATCGCACCGCAATGGACACACCA
GTACATAATCCACTTTTGGTCGATACTCTCTTGACAGGGGATCACTTCTTCTTGATCGCC
GTGATGCGTAGCTATCCGGAATTGGTGACATGTGTCTGCCTTGTACGAGTACCAGATCTC
TGCATTGGCTTTGACCAGATGAGCTTCGCCGCTGATTGGTGCTTCAGGGGTGTGTAATTG
TCGTTTACCACGGTTTCTGACATCGACCCGACTGCTTCACCACCXCTGAGTCGTATATCT
CTTCGAAAAGCTTCCACGGACCATAGATGGAAGCACAAGGCCAAGGGCAACTTTGATCAA
AAGCATCCTGGGAGCGAGCTGTTTGAGAAAAGCTGCAAGTGTGTGGCGAGATTGATTTCG
ACACTGAGGATGATTGGCAATGACTACAATCTGAACAATGAATACGCCTGTCCGGTGAGG
GAATCCTTGCAAGAGATGAGATGGTATCCCAATATTCAGGGCTGGGAGTCTTGGGGGCGA
ATGGTTTTCGACAGGCCTGTTGACGAACCGCCATTTGGAGTCTGAGGGGGGCTCCTCCCA
AACGAGCGCGAAATCGACCAGGGCGCCCTTGGTGCCAGTGAAACAXCGACTCTGAATATG
TATTCCTCCACACACTACTGCCTACTGAAAACTAATCGCGTGTCGATCCATACAATGGCG
AGACGAGCCGCCGAGTCTTCTCCTCCCGAGGAAGGAGCTGTTGATATCAATCTTGAGATT
GAGGACCTTTCGGACATCGACCTTCGTCCCACACGCTCATCCTCTTTGAATCGTCCATCG
GTCCCTGTTTCAAAACTTCCAGTGTCAGCAGATTGCTTGCAATCCGTTTTTCTAATCTCA
CTACAGAGTCCTCCACACTACACCTCAGCTGCTTTTCAACCTGGCCACAACCGGGAAACT
TGCAAAGGGGGCGGXGGTCCGAGCCCCATAGAGAACGCCGCGTCGGCCAGACCTGTGTGC
TAAGAGGAAGGAGCTGTTGATAGCAGTCTTGAGATATGA
>GYA|c27246_g1; len=150  start:1  end:150
AGTGGTGGTGGTGGTGGTGGTGAGAGTGAGGAGCAAGGGAAGAGGGAAGGTAAGGAAGAG
GATAAGGTGGTTGAAGAGAAGAGTTGTGGTGGAATTGGTGGTGGTGGTGGTGGTGGTGAA
AGGCTTTTTTTGATTGAGAGATTGATTTGA
>GYA|c22262_g1; len=807  start:1102  end:297; minus strand
XXTTCTTTTAAAGTCAAGCTAGTGGTATATGGTATACCTCTAGACTCACTGGCTGCCCTT
CTTGTGTCTTTTGGAAATTTCCTCAAAGTGAACACTTTTGCTCAATTTAAAAGGAAGGAG
ACAGATGATCTCCCAAAGTCTATGCGTGTACACTTGAAGTCACTTGCATCATTTGTTAAG
CCTGTGTCATCTTCTTTTCTGTGGCGTGTGGTTCACAAATTTTCATTACCAGTTATTCAA
GCTGGACCXGTCCAAATTTCCAACAAAATTGAAGGACACTTGCTGGCTCCTTTAATTGAA
ATTATGAAGAAAAACTTACCAGAGAACAGCAGTGGTGTTCATTCGCTGATTTGACACTTC
GAAACACTTCTATCATCTGCTACATGTATGTTTCTTTCTTTACCGTTGTGTGCGCTTTCT
ACATTTTTCTTCAGTTCTTCTGTTGTGATAAGGAGCTTCCTCGCCGCTCAGTCAAAACTA
TCCAGGATCATTTTCCCAGATAAAGGAAGTCCTGTTCATGCAAAGTTCAACGCTCTAGAT
AAAGAATGGACTCATAGCCTCTTAGGCACTTATGAAATGCAATTAGTACAAATAGTAAAA
ATGCTGCAAAAATTCATGAACTTTTCACCCGTGATAATCGTGCTGGTATGCCTCACAATG
ACTGATTTGTTTGAGAAAGAXCTGATTGAAAGTGATXTAATCGTTTTCTCGCATGAGTTT
GATTGGGGTAATGATGTACTGGTTGGTCCGAATCACGAGTTTGTGGCTGTTGCACTTGTC
ACTAGCGAGAATGAAAATGACTCGTAA
>GYA|c36616_g1; len=105  start:196  end:92; minus strand
ATGACAAGCTTCAACAAACTTGCCTCTTCATTCCATCATCCCTCTGTCAAGAATCTGAAC
AACAAGAGACCAGCCAAAGCCTTAATTCAGAGGACTCAAGGTTGA
>GYA|c1004_g1; len=258  start:1  end:255
XGGAAAAAAAAGAAGAACGGCTCTTGGAAGGCAGATGACCTGTCCTGAGGCCGGCGAAAC
TCAGAAAACAATTCTGAGATGAAGAGGCCAAGGGAAGGGGCCGAGGAGAATGAGAGAGXT
GTTGTGGTTGTGGTTGGTGGAAAGAAAGAAAGAACGGCAACCGCTGGACCAAAGTCGGCT
CAAGAACCACTTGCTGCTGAGTCACGCGCTGCTGAGCCACCTGCGGCTGAGTCACTTGCT
GCGGACCCACTTGCTGXX
>GYA|c2198_g1; len=93  start:37  end:129
ATGTGTGATGGAAGTGGGGTGATAGGCCAAAAAGAAGAGATACAGTACTGGTGTAACTAC
ACCCTCAGAGACAAGCAGCAGTTATGCAGGTAG
>GYA|c18623_g1; len=78  start:243  end:319
ATGGCTGGCTGGAGCTTGTCCGAGTGGGGGAGTCGGCTGGAGATGGAGATGTGGATGGAG
ATGGAGTTGGCTGGTGGX
>GYA|c19905_g1; len=1020  start:1  end:1014
XXGAATTTTAGAATGCTCTCCXCCTCGGTGAGCAGCGAAGCGGATGATTTCTTCGCCXCA
TCGCCTAATGAAGCAAACATAGCCATGTCCCCCGCTCGCGCCGAAGCXGTCAACTCGGCG
CGTGCGAGGGACATCGTTTGCCTTCTTATAGAAACACACCCCACATTAATTTATCTTCCA
AATAGCTTAGCTGGTCTCTGTCCCCCTGCCCGTAAATCATTAGTATCAGTTATCCCTXTT
GATTTCACAAAGCACTTGACTTCTTACGGTACCACCATTAACTTGATCGCCCTCACGAGT
TTAATCCGTCCTATTTATCCTGCCGCATTTCCGTTTTACAATGTTCTCAGCAGCCTCAGC
GCCCTCTTCGCAGCTACTATGCTTTGTTCACCCCTCGCTCTCGCTGCACCCGCGCCTCAA
TTCATCGGTGGATTCGGAGGAAATCAATTCGGCAATAACCAGTACGGCGCAGGAGGATTT
GGAAACAACGGTTACGGTTCCAATTACGGAGGTTATGGAGCCAACAACGGTGGGCGCTCG
ACCTCGAACTCTTTTTCGCACGACTCCGGTTCCTCTTACGACTCCTCTCGAGGTATGTCG
TCCGGATATGGTGCCGGGGGCTCCGGCGGGTATGGTTCCGGTGGTTATGGCGCGGGGGGG
TTTGGTAACTTGGGCAATTCCTATGGCGGCGGATACGGCAACCTAGGTGGTGGCTATGGT
GGCTATGGTGGGGTTGGTGGCGGTTTAGGAGGTTTCGGCGGGGGTTACGGAGGCCGATTT
TACCGTCGAGCCCTTGCAGAGGACGCACCAATGAGCAGTCAGTCCACAGAGCCCCATCAC
CCAGATGCGGCTCACGCCGGTGATCACAATGGGCAACATATTGATGCCAATCACGCTGCX
GCCCTCAAGGATCAATTAAAGAACCCGATGAACGGGACCTGTAGTGACCTCTCCCTGGAC
ATGTCCATCATGTCATCTAATCAACTTGGCAAAGTTTCCATAGTCTTTCGTCCCACCAXX
>GYA|c39420_g1; len=72  start:72  end:1; minus strand
ATGCAATACCTAGTCGCGCTCCTTGCTTGCTCTTTTGCCGTCATCCCGAACGCACTGGGC
CTTCCTGCACCG
>GYA|c24732_g1; len=525  start:1113  end:588; minus strand
CAGACGAAACCGCCCCTTGTTGCCGCTCCCACCACCTCAACCTCCGCGGTCCGCGCCCGC
GGCCACCACTCCACCACTCACCATCGGGATGCCGGAGACATCTTTCCATCTCCATCCCTA
ATTCCAGCCATCATCACATCCACATCCTATATCCCATCTCAATCACCACCCATCAACCAA
TGCCCAATCGCCAACCAATTCCAACTCGCTAGGACTCAACATTCCGTTCCACTTTCCACT
AGTCGGCCAAGCTATCCAATCTCAGATTCAACCACTCCATCATCAGGTCCTCCXCCGCAA
CATCCTTCGATCCACCTGTGTCGTCCTGTTTTGCAAATGTCTCTGATCGGATGCAAGGCA
GCCATCGTGTCTTTTCCTGAGTTTGTTTTCAAATCAGTCGGCTTCAAGTCTAACACTCCT
GCTTGCCAGATTGAGCTCTTTGATGCCAACATTCAACCAAGCGTTGCGTTTGAGACAGTT
TTTCTCACCGGGGGCCTTGGAGTGACCACTTACTTGCAACCCTGA
>GYA|c37636_g1; len=318  start:1  end:315
XXGGACCGGCACGACGCGAGGTCCGGAGCACCGAGCACCCGAGCACCCGCCGGTCTTCAC
CACCCGGTCCACCCTCCACCGCCACCGGCGCAGGTGAATCCCTGGCCCAACCTCGACGCG
TTTGGCCCACGCCTCATGATTGGCCAGCTCCCCAACGCGACGAGTTCAGCATCCAACGGT
CATCGACCAACCCCTGCTGAAGXTAATGAAGTTCGTCAGTATTCTCCGCAAGTAGGTCAG
TACCCAGCGCAAGATGCTCACCCACGACTCGACCCCGCGACACTCCCAGAGCTGGACGAC
CTAGACGACGGTAAATXX
>GYA|c35352_g1; len=186  start:32  end:216
ATGGTGATCAATGACGAATTCCGAATCGCTGATGXTGGGATGGCGATCCCTCCATCATTG
GCCGAGCGCATTCATTCTTATAGGCAGCACCAGAAGGCGCAGCTCGCTCAGGTCAATGAG
GCTCAATGGAAAGCCCCCATCCCAACGAGGCTTGTATGTTATGAGGGAAGACCTGAGAGG
ACCATG
>GYA|c2664_g1; len=330  start:40  end:373
ATGCTTCAGGAGTTACTACGTGCTCAGCTTAACACCAGCCCACACTGCGXCGGGCGTGGC
GAATTCTTTGGCCAACTAGTTGCGACCCGCTTGCTGGAAGTGCTCGGGGTGCCAGCAAGG
CCTGGTGTTCAGGTAGCTATGGCTAAACTGCAGCCTGAATCACAGGTAGCCGCTTCTTCC
AGGCTTAAGACGACGCGCGTTACAAAGGTTCCAACACAGGTCGATCGCACCATCATCTGC
TCGATAAAGACTCGTCGTGAGCCCAAGCAAGGAATTGCTAATCTCCGATTCACATATCTA
CAACCGGTCGACGAGCCAGATAGCAATTAA
>GYA|c44679_g1; len=87  start:1  end:86
ACCACCATTGACACCAAGGCAGTCTCTGCACAAGCTCATGCTAAACATGACGXCGAAGTA
CAGTTAGGCGATTCAATCGAGGCATAA
>GYA|c35321_g1; len=228  start:1  end:226
XXGGTGAATCTTCTACCTTACCATTGGAATGTAGCAATGAGAACAAGCAGATTTGTTTGG
ACAGATCTTCTTGGTTTCATTGTGCCCACTGATTGCAAGGACCAAGGAGTGCCTGAAAGT
TCTTGGTGGGATTTTCAAAAAGTGCTGCTTTGCAATGAACTTGCTTCAACTTTTGGAATA
GTTAGGCTAAACTGGCTCCCACTCACTGAGTATGAGTATAAAAACCXX
>GYA|c7060_g1; len=210  start:1  end:208
XXGGGGTATTTAAGGCCTGGTAGAAAAAGTTTGGAGCTTTTGAATCTAATTCTGCTGAGA
TCACTTGATGXTCTTGCCACTCATGCTTTTTTAGGTAGGAATGATTCTATTGATTCCTTT
GTGAGTATTGAAGAAACCTTGAGTGCTCTTGACCCTCTATTCTCAACTGGCCATGAAGCT
GCTTGTGATCCAACTGACACAAGGCAATAA
>GYA|c23655_g2; len=990  start:1  end:989
AGCTCAAGAGCAGAACGTCAAGAAAGATCATCATCATCACCAAAACATCTATCAATCATC
CAAAAGGACAGAAACCAAGTTGTACATCCATATGACTCCCATTCCATCGCCCAACCAGAT
ACATACTTGACCAACAACAACTTGCAAATCTGTTGTGGAGACGGTTTTTTGATAAGGTTG
GGGTCTCAGAGAACAACTGATCATCCGAATCCGGCTGTTGCCTGTACATATGTACCTCTT
GCTGTGTTGAGAGCTGTCGAGAGAAGAGGAGTGAAGAAGCGCTCAAAAGCTCAAATTGTC
TACATATGTATGTACTTGTATGTACAATTTGGCAATGAGCGATTATTCGATCGAATCGAA
TCCAATCTGATCCAAGGACCAAGACCGATCTCATCTGTGCTCTTCAACTCCTTCTCGACG
CCCGACGCTCGTTCTGGTTCGCTATGATAATTATCAGCTGTTATAGCTGCACTTATGTAG
GAATCATACGCATTTGATGTTCATGACTGGTGTCCAAACTGGCCCAAACTTGTTGAGCCA
CCAGCCAXCAACGAAGATAGCACAAGTTTGAGTGTCTGGCTCGAGCTAGGGGGGGCCAGG
GGGCTTGGCTTGGGTGGTGCTCTGTATAGAGAATCCACXGAGATCTCAGAGCCGCCGATT
CCTAAACACGCAGCCCCCGAGAGCCTGAGCAACTTGGACGGACTTGCGGCTCAGTCTTCA
GACCGGTTTCAAGGGGTTGCGCATGAGAGCTGGCAAGAAAGGTGTATTTGGGGGGGCGGT
AGTAGGAGATTTGGAAAACTGACTGGCGCGAAAGTGGTGCACCTCGGCACACTTGGGGTG
GGTGAGGTAGGAGAGACTCATCTGAGTTGTGCCTTCAAGTGCCCATCCATCTCCATGGCC
AAXCTGATTTTAGAAATCGGTCAGGTCTGCTATCCAATTGCTATCAGCCAAGCCCGGACT
GAGACTGGCTGTAGACATGCAAGACTGTAG
>GYA|c29050_g1; len=267  start:1  end:266
GCGATCAAGTGGCCTGAACTCGTCACGCGTCCAGACGAGCCCTCAACCCTCAACCCCCTC
GCTGCTCGTCCTGCCCCTGGCCATGGCCTTGCCGACGACGACGACGACGAGCCAGACGAG
AAACCAAGAATGATGTACTCGCACGACCTATCCATGGAACCGAGCCATTCCGACCAAAGC
TATCCCGGACAGTACGACTCCTACAACCCATATGGCCCTCACCCCGGTTACCCTAACCAC
GCTGAACCGGCGGATATTGTCAGTAXX
>GYA|c25107_g1; len=315  start:314  end:1; minus strand
ACTAAGCGGCCAAGGCCGAGTTCCCCAGCGACGCCGAGCTCTTCTCGTTCAAATCCCTCC
TCTTTGGCCAGCCCGAGGTCCGATCCCCGAAAGCTTCTCCGCAGGGAATTTCATGCGCCA
GCAAAAGGCCCTGCCAGTGTTTTCACAAGCACTGCAGTTGTCCCAGGCCGTCGCGGTTGG
ACAGACAACCCAACATTGAACATCTTTCTACAGAATCGGGATGGGTATCTCGACGACAGT
GATTCATCAGGGGATGAAGAGGAGAATGAACCAGTGCGCTTGGCTCCACGATCACGACTT
AATCCCCTGAGGTTX
>GYA|c38021_g1; len=219  start:1  end:218
XCAAAGGCAAAGCAGACAGCAGATGTCGCTGCAGATAAAGCAAAGCACGCTGCCGGTACC
GTAGAGGCCAAAGCCAAAGAAACTAAGGATGCAGTAGCATCCAAGGCAGAAAATGTCAAG
GAGAAGGCCAAACAGACAGCTGCCGACGTAGAAGCTGAAGCAAAGAAGGATTACTCCGCC
GCCAAATCTGAGGTCAAGAAGGGCGCTGCAAAGACCGAG
>GYA|c22467_g1; len=2274  start:1  end:2274
ACGACATATGGTAGGAAGTATATGGAAAACCACAAGAAAGATCTCATGGTTAACAAGAAG
AGGACCCCCTTAGTAGGACCAATTCTAAAAATACCAAAAGTGCGTCACGAATGGGCGCAC
ATGGTTCAAGACTGCGTAAGTTCATTGCGAAGCCTTCGATATAGCCATATCCAATTATGG
AAGGATAAGGTTAGTAAGGAATTTCCCCATGAGGTATATAGAAGTTCCCTTATTGCGGTA
TGTGGCATGAAATGGCACACATCAGAATATCCACACATGCATTCAGCATGTATGCATTTA
ATTAAGCACTACTTCACAGAAGAAGGGCTTGATCTCTACGAAGAATACTTCGTTTGGAGA
GCTATGGTGACAGATCGCAAAGCGGCGAAGTTGTCAAAAAATTCTGAGTTCTTAGGCAAA
TGGGACCTATATGACTCTTTCGAGGCCAAACTCCGTAAGAGAGATGGCACAATGATGACC
ACTAATAATTGGCCATCATTAAATTTATTCCCTAGGTTCGATAAACCTAAGGAAAGTAAG
ATGTATCTGACGGAACTTGATCCGCCAAATGCTGAACAAATCGAGACTTTCAAAGAGAGA
GCTCGAGAATTCCTTAAGAAGTATACTCCTGAGGAAATGCTTGTGCCAGACATAAAAGGA
TGTATGTCACTAGACTCCAACTGGTATTCAGATGGTGGTCATAAACGGAGAAACTGTGAA
AAGCCACAGATCTCTTGGAACGGTCCGTTCATATACGAGACGTTCTGGACATCACCCACA
TCCAAAAGAGAGGTGTGGGTGCCCTCCAAAGACTATAAAACATTTAGCCTTTGGTGGCAT
ATGTTCTCAGAGCAAACTGTCAGGAATTGTCCCGACATAATAGGCAATGAGACTGTCTCC
GAAATACGAAAATCCGTAATCGAGAGAATGAGACCCTGTAAGAAAATAGATCTTAAGGGA
TTTGGGCTCCAGTTCCCTAGGGAATACGTCGAGGCGTTAATGGAGCTCTACGTCGAGCTA
TATCCCACAATGGAGGGGTTTATAGCTGAAAGCATCTCTAAGAAAATGTTCTCAGAGATT
GAAATAATCAAGGATGGAATAAGTATCTATCCTCGAAGAGGTATTGGATTGGGATATTTT
ACCAATCTAATGACTATCGCCGTGAGAATAATGCTCAGGGATTGTTATGTCGTCAAAATG
TTTGGTGACGACATATTAGTAGATTCCAAGGACTATCATAAGGCCAGGGATCAGCTCACT
TATTTCGGTATGGTAATAAATGAGAAGAAAACAGGTGAGGAATATCATAAGTTCCCTTAC
CTGATGAACATGACCCATCAGAATAATGGGGTTGTTCGTTACCATGAGGCGAACGGAATA
TTCGCCGCATCTTTCCTTGGTACACATCATTACCAAAGAAAAAGCATCTTCACAATGATG
AAGATAAAACGTAAGTGGATACTAAGGTACCACTACGCTCGCATGTTTGGCTATGAATGG
CATCCATGCGAGGTATATGAGCATCCCACAAAGTGGGGACTCAATCCCCTTGCCACTAGG
GAAGAGGGATATGTGACCGGAGGTCTACTAAGAAAGTATACCTACGAACGGATAAGGGAT
ATAACCCCTTATCGTGTTTTTCAAGAATTCTTCCCTTTCAGGGATGGGAAGAAAACTAAC
TTTAACCCCTTAAGGTTTAAAGCTAGAAAATACGCCAGGAGAAAGTATTTCACTGGGTAT
GATACTTACCTCAATCCTGAGATTGATTATAATTTTCATAATAGTAAGTATGAAGTTAGC
AAACCGGACCCAAACAGGAGTACGGTGCCACTCTGGTATGATCTCAGAACTATTCTAGAG
AAACATACGTCACATGGGAAGTACACAAAGGGACTTCCTATAAAGGACGCACTATATGCT
ATAGTGCGTTATAGTCTCTGTAGAGACCCAATAGGGGTCCTGCAGAAAGGAGGCGCGATT
ATAAAATCGTGTTTCCATAAAATTCCCTGTCCGAATGAATTTCAGCAGAGATTGTATGAC
TCACTAAAGGAGTCAGAACAGATAACTCCTAAGACCGTTATTCGGCTTAAGGAGAAGGAA
GAGCCAACTGAGGAAGCTCGACCTATGACACTCGACGAGATAGCCCTATCTCTAGAGAAT
TTGTATCACTCGGATGATCTAGCCGAGGAGATACACCAACCAGATGACGTCATAGACGAT
CTTCTGAATGATCTTGAGGATCCTCAAGATTACGAATATATCCCGGAGCCAGAG
>GYA|c40354_g1; len=180  start:230  end:51; minus strand
XCTATCCTCGACCTGAAAGTCAATAATAGGAAGACCTTTCAGAGATGTGCTTTTTCAAAA
TGTCAGGGTGTTGTAACTCCCCAGAAACCTGCAAAAGACTACCCGACGCCATTTGGTTTG
GGCCACGAAGTGGTCGTTCAAGCAAGATGGCATGCTCCGAACGATAACACCTCCGACTGG
>GYA|c36738_g1; len=315  start:353  end:667
ATGGCACTTGAAAGAACTCCAGAAGTTCCAGTACCACATTCACTTGAGTCTGAGCCTGGT
TCAAAGGGCCTTGGTGTTAGGGAAGGAACCAAATAACCACCTGAGATGGGCCTCAGTGGG
ATAACAAATGGATACAAAGGCCACCCCTGCCAATATACAACTCTAGAAGGTTCAAATTCT
ACCACCAGCACAGATCTGGTGATGGGGAAACAGTGGATATTATCTAGAGAGGCACCATGT
CCAACCAGACCAGCCAACATATGCAACCAGTACTCATTGCAAGCCCTTGTTGACTTGTGG
AATTCTGGATCATAA
>GYA|c24412_g1; len=420  start:1  end:416
XXGGAAAAGACTGATCTTCAGAATGGTGGATGGCACTTTTGGTTATTTGCGAAAGTTCTG
CTTCAGTCCAGGTGAGAACCCAGGAATTCTGACAGATGGGTCATACATTCGCCTGACAGA
ATTTTTGGGTTCTCACAAGAATTCAAAGCATGGCTCGGATTAACAACCGGTAATGGTGGG
AATAATTGGGGACCAGCATGGTTTTTGAGGCGTCGCGGCTCGTGAGTCGCGAGGGCGAGG
GTTACTGACTTTGCGGATCCAGAAGGAGGAAATAAGAAAATACGGATCCCTGCCAAAAAT
CTAGACTCGCACCGCTATAGACTGCCAGGGGGAGCXGCCCAAGGGTCATCAACTGATTGG
TACCCAGATGTTGGTGTCTGTTTCTTTCCTCAAAAGCACTACATGAAGACGCTGCAGACX
>GYA|c40965_g1; len=276  start:1  end:274
XXGAAAAAAACTTGCTTCGCTCAGTTCCAGAAAAGGCTACCTGCCGAAAAGATCGACCAC
CATCCACAGCTAGCAGCGGAAACTGTTCTTATGCAAGCACTACAATCAGTTACTACAAGC
ATCTTCCAAAAACCTAATTATAACCCCCAGTCATCCACCCCTTTTCCTTTCAAAAATGAG
GTCTTCACCTTTTTTCTGTTGAGTGCCTTGGGATTTCTTTTACATGACTTTGAAGTGGCT
GTATTTAACAACACAATGCAAGGAATGATTGGTGCX
>GYA|c43116_g1; len=261  start:345  end:86; minus strand
GCCAAAGAGAGGACTGTTTTGGATCTCATCCCTGCTTGCTCATCATCGGGTTCGAGTGGG
GTCACAGAGGTCTCTGATCATGAATCAGACGGTCATGAAGAAAGTAGTACTTGTCATAGT
TTCTCATCXCTTTCGAAGAAAACTTTAGTTGCAATATCTTTTAGCAGTGTCTGTATCAGT
AAATTGAGCTTCCAAAATTCCCATCAGAATAACCCTGTTAGAGATCTGATGTTTGGTTAC
AGTTCCATGTCTCTATGGTAA
>GYA|c39513_g1; len=255  start:1  end:252
XGGGAGAGAGAGAGAGAGATGGAGAAATACTTTGGGAATGCGTACAGAGGAGACCCGGGA
GTTCCACACGCCGACCCAGATCGTTTCGTGAACATCTGGATTGGATCTTTCGCTTTCTCT
GCCCTCACTTGGGTCAATCCTTACATGTGGCAGCTCTCTAACCAATTCAATTGGCATGAC
AAAGCTATGTTGTTTGAGCAATATCACTGGAAGAAAGCAATGGCAAAGAAGCAGCCATAT
GAATTCAAGTGGAXX
>GYA|c40331_g1; len=108  start:1  end:108
ACTGTGGCCATTTCCACTGCCACTACAAGAGCACTGGAGGCCTTTTGGATACTTCCAATA
GATTTTTTGAGTAGACTAAATGATAATTTCTCATGGGTTTATTCATAA
>GYA|c25160_g1; len=774  start:966  end:196; minus strand
XCGGCCATGGTCGGATCAGCTGCTGGTGCTGGTTCTGGTCGTCAAGCAAGCAATCAXCAG
GCGGGGATTAGATATGAAATTCCCAGAGCCGTCGAGCAGCAGAATAGTTTTGGCGAGAAT
AGAGAGACAAGTTATAACGAGATCGTGAAGATGGGGATTTTCGTGTGCAGGTTTAAAGAG
ATTAACATTAGACTGTGGGTGGCCCACTCAACATGTCAAACTGCTGCCATTCGTTTCGGC
CATCAAGCCATTCCCCTCGTCCGTCAGACAGGAATGCAAGATATGATATATGATGCAGGA
CTGGAGACCCAACCCAGAATTGATGCCAGACAGCACTCGAAACAGATGCTCAAGTCCCGC
TCCATCACGAGACGCGCTGAACCAGCACCGCCXCCATTCCCTCACAACGCAGCACACCCA
CGTCCACAGCATAAAAAGAGCCGAGACTTGACCCCTATGATAAAACTCTCCACTGGTTTX
ATAAAACGTGAGAACGAGTTATCAAGGTTCGCCAATCTCTACGCGAAAGATCATGGTCGT
GTCAGTGXTGTGCTTCCGATGGACCGCAAGCAGGTGAGTAAAACGTGAGAAATATGTTTG
GTTGCGACTGATGCTAAAACAGTCTTTGGTCCCATTCTCCATTGGATGGCACACTTGGGT
AAGGGTAAGCTTTACATTGTAAAACTGGATGGGCTAGACTCTGATGTGAGCXGCTCATCA
CCATGGGATCTTTACAGCACTGGACATTGTTTGGCACCAAAAAACGATGGATGA
>GYA|c5478_g1; len=108  start:339  end:232; minus strand
AAAAAGATGATGATTCAAAGTGAAGCAATCATGTATCAGAATTTCAAGGTTCCAACAGGG
AAACCAGAAGCAGGTGGATAAATGGGCTTGAATTCTACAAGCGTATGA
>GYA|c26188_g1; len=3009  start:3708  end:700; minus strand
XXGCTATGTCAACCCATACCTCCCAGGGTTCACGAGCGGTATGGACGAAAGACCAGCGAT
GACGTAGAGCAGTTTACCACTTTGACTTTCCCTGACACTGGTACTGAGCGCATGACTCTG
ACTCTGAGCCATGACCAACAACCATTTCCTCTCGCAACTGGCTTCCATCCATCCATCTTG
AGCTCTTCGTCTCACAATCCGGCTTCAGGCTCGACGACGAAAGCTCAACCTAAGAAGCCC
TACAAACGGACCACCTCGACCATGGCTCAGAGCCCGAGACCAGAGCAATCCACCGACCCA
CTCTCCCTCAGCGCTTTCGAGCAGCCCACGTTCAGCGTAGCCTCATTGCTCGCCAGTCTC
ACCGAAGGACTCATCAAGGGCGACAAGGAGAGTGGAAAGGCTTTCAATCCGGATCCGTTC
ATCGAGACTCTCGAAGGGGCAATCCAGGAACTCATCCCATTACGAAAACAGGTTGCACAA
AAGATACAAACCTTAGAAAAAGATGTTTCACAGAAGGAGCGTAGTTATAGGACCAGAGTC
GAAGATTTCAAAAACGGACTAGATGTCGGCCTTGTCTGCCCCTGTGCTAGCATCACXGAG
CGATCACTGATCGGACTGGCTGTTGAGAATGTCAGTCGTCAGTTCTCGGGATTAGATTCA
AAAATCACAGAGGTTGGCAAGACGGCGATCCGGATAGGTGAACAGCTGGAGTCCATCGAT
CGAGTCCGGTCCCGCGCCTCTGAAGCACACGACATCATTTTATACTATAATGAATTTTCC
CGTGGGGAAACAACGCGTCTGGAAGCACTCCGTAAGGAAGGCAAGGAGGGACGCGCTAAA
GTTGCTGTGGTGGCACGGAGGCTGCTGGCAGTAGCAAAAGAAGTTGAGGGTGTTGATGGC
GGCGAGATGACAAGAGCGACGATCGAAAAATATGCCGAAAGGTTCGAAAAAGACATGTTG
CGGCTTTTCGAAAAAGCATACCTCAAAGGCGAGCCGAAGGCCATGGCACACTGTGCCCAA
ACCCTGCTCGAATTCAACGGTGGACATTCGTGCGTCCAAATCTATGTCAACCAACACGAC
TTTTTCATCTCCCGCGAGCGAATCGAGGCCGTTAATTATGTGACCGAGACACCAATGTGG
GAAGCACTTGCAGATCCTAACAAACCTGCGCCGAAATCCGAACCTGAGTTGGCAGCACTG
TACTCTGACATCCGGGATCAGATCTCACAAGAAGCTCAGATCATTGAGGCTGTGTTTCCG
CAACCAGTAGTAGTTATGCAAGTATTCCTGCAAAGGGTCTTTGCACAGGTCGTCCAGGGT
CATGTCGAGAAATTGATCAATGCAGCCCAAGGCAGCAGCACTCTGGCATTTCTCCGGATC
CTTGCACTGGCTCGCTCAAGTACTGCTCAGCTGATCAATGACCTCAAGGCTCACGACTTC
TTTCGCTCGAGTTCGACTGCCGTTGCATCCTCTTTCGACAAATACAATTCAGCCAGGCGC
ATAGGAGATGACGCTGATTTGGACGGCAAAGGTCCGACTAGCATCCAAGCTACCTCAGGG
GGGCTGGGTGTTTCTGCTCTGTCAAATATGCTCGACCAACAGCTAGAAGAGCTATTTAGC
CAACACCTTGACAACAGCCGCTACTTGGAGCGTGAAAGCAAGAGCTTGACCGAACTTTAC
GCTAGTTACCTCCTCCAATTTGCAAGATGGCATCGCGCAATGAATCAGGCCAAAACGACC
AACACGATCTTTGATAGAATGGTCAACCAACTGTCTACAGCAGCTTCCCAATCTCATGTC
GCGGGCAATGCCACGCCCGGGTCAGCCCCATCCGGTGGTCTGAAATCTCTGCTCAAACTC
AGTGGCATCACAACCGATGGACCAGCATCTGACGAGGGTCAGCCTGGAGGTGAAATCAAT
GAGCGCGATGGGGAATTGGATCTAAATGTGGCTGAGAAGCTGCTTACATGGCATGCTGAA
GCTGTCGGCCGGATGATCGAGCTGTCATCTTCTAGTGATGTACCCAAAAACGTGTTTTCA
TTACTCAAGACGCTGGCAGAAAGCTTCTGCAAAGCCTATATCGAAACCGCACTGGAAACT
TCGTTGGCACAGTTTACCGCATATGATCTTAAGGCAGAGCCAGACCTGAAGCCGATGAGC
GCAATCAGGACGGCAGACATGGCGATTCATCTTTGGCAGAGGTATGTCACGACCGCCATT
ACACCTTTAGCGGCTGCAAGTGTGACGATCAGGAGGGAGATGTCGATCTTCAACAATCAT
ATTCTTGTAAGGATAGAGGGGAAAATCAACTCAATCGCTCAAAAGGGTCTAGAATGTGTT
ATTTCGTGGCTAAGCTCATGCCTGGGTAAACAAAAAAAACAAGACTTCAAGCCGAAAAAT
GATGAGATCGACTTTACACGGACACACACCGAGGCATGTGTGGCGTGCTGCGAATTCCTA
AACATCGCACGTGAACAGGTGATCAGGTCCCTGAGCGGAACTAATAGCGAGGTCTTTTTG
ACCGAGGTTGGGGTGGTTTTTCACAGTCTTTTGTTAGACCATTTGAAAAAGTTTCCTGTC
AGTGCGATCGGAGGCTTGTTGTTAACTAAAGACCTAGCAATGTACCAAGACACCATCGCT
CGCTTCAACCTGCCCACTCTGAACGACCGATTCGAGATGATTCGGGAGCTCGGAAACGTA
TTTGTTGTCCAACCATCGATCCTGAAATCATATCTAGGCGAATCAATGCTCGGTCGGATC
GATGCCAAGCTTCTCCGTCCATTCCTGATGATGCGTGCAGATTATGGAGACCAGTCTAAA
AAGTTTTGGGATGAGGTGGTGGGTGGGAGTAGTGATCACAAGAATGAATTGGCCAGTAGT
GCGGATAAAGGAXCTTTGGTTGAGCTTGACAGGATTGTAGATGCTGTTGTTAGCCGGGAT
AGGCAGAGGGGGTGGTTGCTTCAGTTGTCTGGATCTAAAGATAGATTTTTCTCGGTCAAG
GTTTGGTGA
>GYA|c5913_g1; len=183  start:62  end:241
ATGTTGAATCCAAAAAGAGAGCTGATACCAATTGACTATTTTCCTTCTTCCACAGGTCTT
GXTGCAGAGATTAGAAAGTGGGTAGTGAAAAATACTTTACGCCAGGTCCAGGTGTGCACG
ACCATTAAAGCTAATCGACTTTTTCAAAATCATTCAGGGACTGAGCATGCCCTAAGTCTT
GXX
>GYA|c44140_g1; len=237  start:1  end:234
XXAAAAACTAAACGTTTGGAGGCTGAAAGTCAAAAGATAGTCGACGCTAGGAAAATGTTC
GGCAAGACACTGACGCGTTCGGTTGCAAAACTGGGCAAGAGCATTACAGATAGACAGTCG
ATCGAAATTCAAGAAGACGCGTTGAAAAATCTTCATAGCTTGCTAGATAAATGTCCACGT
TTGTTAGCGAAATACAAAAACAAGXTTTTCTCTAACGGAATTAGCCTCACCCCCTGA
>GYA|c7128_g1; len=204  start:1  end:204
GAGCGATCAAGGATCGGAGGTTTGCAGTCTGATTTGCTCAAAAGAGCAAAATGTGAGAGG
AAAAAGGTTGTGGGGGTGGGAAAACCCAACAAGCATGGCATAGAACCATTGCAGCTTGAG
TGCAAGGATGGTCATGATCATCAAGGGAATAAAGAACAAAAGATGGTGACAATCTCGATC
TTCGAGCGGGAGAGACTGACCTAA
>GYA|c43450_g1; len=132  start:256  end:127; minus strand
XXCACCTCTCCTCATCTCGCCACGCAAACCCTTGTCGGCGTTCCACGTGTTCCAGCTACC
CGCATCACCCAGAAACTCTGCTCCCAACCTCTCCCAAACTGCCTGCCGCAACCCCTAGTT
CCCCCGACCTAA
>GYA|c15025_g1; len=381  start:1  end:379
XGTTCTGGTTCTGGTTCTGGTTTGAGTTTTGGTTCTGGGTTTGGATCTGGATCTGAGCCT
GGTTCTGAGCGGATGACTGGACCTGTTGCTGCTGTTGTTGGAAGAGAAGAAAGTGGTGGT
GCTGGAGCTGTTGGTGCTGTTGGAACTGGTGGTGGAACTGTTGTTGATGGTGGTGGTGTA
GATGGAGATGATGTTGATGATGTTGGTGCTGATGGTGACGATGATGTTGTTGCTGATGAT
GGAAATGGTGTTGGTTGTGGAACTGGXTTAGGCAATGAACCAGGGCCAGGTTGGATGTTG
GTCATTGACGAGCCAGCTTGACCCCTTGCCAAGACCGAAGCAGCGCCTGAACCTGAACCT
GAGCCTGAGCCTGAACCTGAG
>GYA|c18044_g1; len=438  start:1  end:437
CATGATATCAAGGCGAAGGACTACTTCTGGCCTACGAAACGATCCGTTGCTGAAGCCTTT
GCCCAAGATGTCAAGGCGAAGGATGTGTGAATCAACGGAAACGCAGCAATTGAAACGTTG
CCTGAGGTTXATGAAGCCGCGGAGGTCATCAAGAATCCCGATGGTCTTCGCAAATCACTA
GGTTCAAACAAXTTGGTTGCTTCAGATCCAACTCTTCATCTTCTTGTACTTCTGACTGCT
GTTTCGGGTATCGGTCTTGCTGCTTGTGGATTTTCTTCAAAGGTATCTGCCATGCGGCTC
GTTTTCGAAATAAGAGTCTCTAGCCCTTCGTGCCACTGTCCACCTGTAATCCTTACTGGT
CTCGCTGCTGCTGCCACTGTCTGTTATGAAGTTATCTTGAATTGCCCAGGCCACTGCCCT
TTGGAAAACACTGCTTGA
>GYA|c36503_g1; len=135  start:1  end:134
XGGAAAACTAAAAGACTCACTTGCCGAAAACAGAGTAAAACCAATGGAGCAGTACAAGAG
AATCATGCTAATGGAGTAAATGAAATGAATGGTCTTCTCCCAGGTCCCAATGGAGGGATA
ATTATTGCCAACTGA
>GYA|c26390_g1; len=1320  start:1317  end:1; minus strand
XTGGCTCATCAGCCACTATCTATCGTCGAATCCGAATCTTCCGCGGGGGATTCGGTTAAA
AATCGCTCTGAAGGAATATATGTTCCTTTAGTGGATTACGAAATTAGTCCTTCAGATGGG
AATCATCTGCCTGACTACATAATAGAATCAAAATTTTCTAAGGATATTTTAGATCCTACA
TGCTCCTACGAGAGAGGTTATCCTAACCTGTTCGCTGGAGTTAAACAGAGAAGAACGGAA
CGGATAATTCCGAGCGTTCATGCTCTAAAGAATCATTCGGGATCTGTAGGTCTTCCTTCA
GAGCCGATTGATCATACACCAGAGATAGCAAATCTGCTGCTATCCTGGAGATCAAAGATA
GACCTAGAGAGATGTAGTCTCCTGGATCTAGCTCAAAAGAAGAACTTTGATGACTTAAAT
TTAAGCCAACATATTTCCTTTTTCCTCTTAGGGCTTAAAGCTTATAAAGACCTAGGAGGA
CAAGACCTGAACTACCTCTTCGACGAATGTGCGAAAAGGGGTCCTGAATTTGCAAAAACG
ATAAAGAAATATCGTCACTTTGCAATGAGAAAGGGGTGGAATGCCAAGGGGCTATGTCCA
ACTCCTGAGGAATTTGCGGACGTCACAGAGATGTGGCGATATTCGCAAATGATTTCTGAA
AGATTTCTCCCTCATTGGAGAGAAGAAACTTCAGACTTCAAAGACTTTTCATTCATTCCT
GTGAAGGGAATAGATGAAGATAAAAGAGCTGAATTTAAGCAAACGCTTAAAAGACTCTTA
AGAAAAGTAGACGTCATCCCTGTAGACTTCAGGGAGGCAGCCTGCGATGTAGCTTCATCA
ACATCAATTTTTGTTGACTCTATTCATGAAGCGAAGTATACAAAGAGACCCCACTGGAAG
CTCTCTGAGTATCATCACCCTCTCGAGGACTGGAGAAATTTCTACGCCAAGAGAAGTATA
ATTCAGGTCGGACCCGGCAATGTAAGGGATGCCCTGATTTTAGATCTTCGAACACGAGCC
ATTATACGATGGCAAAGTCTCGAATTAAGACAGATTTGCAATCAGTTAGAAACGTCTGCA
ATGCTGTCTTCAAACATAGAAAAGTTTAAGAAAATCTATAACTTATCTAAGAAATACACT
CATTTCTTTATGAGAGACATAAAGAAGGAGGGACTTACTAAGCCTCGAGAGCTAATAAAA
TTAGTAAAGGAGGTCCTAGTTGAAAGATATCCAGAGTGTCATTTTGATACACTGAGTATA
TTTGAAAACATGAAGATAATTGATCTCGATGAGTCAATTACTTCACCTTCAAGAGGAAXX
>GYA|c32009_g1; len=216  start:216  end:1; minus strand
CTAGAAGAAGCATTTATTCGCCCCCTCCAGATTGAAGGCGAGCTATATGTTGGAATTCCT
CCAGGTGTGGAATCTCGACTTGCAACTCTCACAGTGGATACTGATGATGTGCGCAAGTTG
TCAGTGTACAGCAATCGTCCTGACCTACCCGTAAGTTTCACGAGCAACATCTCTGACCTT
GTGACCATTCTTCCTGCTCTATTCAACACACTCAAT
>GYA|c20335_g1; len=1185  start:1  end:1184
TTAGGGAAGAATAAGTGGAGCCACAGTTTCGGTCCAGCTAATTCCCTACCACAAACCAGG
TATAAAGCCATAGCCCGGCCAGAGAACCTTCCCCTCGTGGTTCCAGCAAGCCTGATCTAT
CGCATCTTTCCGCTTAGCATCGATCCTAGGGCCCCACTTATTCTTXACCCTAACGCTCAA
ATGGCTGACGAAGTGGATTATGAAGGCTTGAGCAATGCCAGCTTGGGTATCAACATGCTC
GCCGGTGCGCTCGCGGGAATCTCGGAACATGTAGTCATGTATCCTGTTGATGCATCAAGG
TCAGCCCTTTGTGATTCCCAGCATGCCTCCGCCCTTGGTGCCGAACCTTGCGATCGATTG
CTTGGAGCXGCCGAAGCCGCCGATGGTATGGAGTGGATAACTCACAAAGCGATCATGGAA
ATCGATTCCGAAAATTCTTCACGACAGACGCGAATGCAGGTTATCACATCCACTGTCAAG
ACAGATGTGGCCGCGGTAGTCAGAAATGAAGTGTACAAAACGATGCTCTCGACCTTCAGA
CAGGTCTCGACGACTGAAGGCACGAACCGTCTCTGGAAAGGTGTCGGATCGGTCTTCATG
GGTGCCGGTCCAGCTCACGCTGTGTACTTTGGCACATACGAAATCACAAAGGAATTTCTC
GGTGGTAATCAGCAAGGACAGCAGATCTTGGCCACGGGCTTTGCTGGGGCAATGGCCACT
ATTGCCAGTGATGCCCTGATGAACCCGTTTGATGTCATCAAGCAGAGGATGCAAGTCCAA
GGCTCGACACACAAGACAGCTCTGTCCACAGCCCGAGCAGTTTACCAGACAGAAGGTCTC
CGAGCTTTTTATATCTCTTACCCCACAACCTTGACGATGACAATACCGTTCACGGCGGTG
CAGTTTGCGACATACGAAGAGTTAAAGCGGCTGATCAATCCCGCAGATACCTACTCTCCA
CTTACTCACGTCGTCTGTGGCGGGCTCTCGGGCGCGATTGGTGCGGCAGTGACGACGCCC
TTGGATGTTTGCAAGACACTGTTACAAACGAAAGGTACCTCGAGTGATCCGGCAATCCAG
AACTGCCGAGGGATGCTGGATGCGTGTAGGCTGATATACCGGAGTAATGGXGCTGGGCGG
GTTCAGTCGGGGAATCGCCCCAAGGGTGTTGACGTACATGCCTAG
>GYA|c30641_g1; len=339  start:1  end:339
GATAGCTATATTTTTCAAGAGTATGAAGAGGTTGAAGGGAAGGGGGAAATGAAGAATGTA
GGATATTTCAAGAAAAAATATGCTATGTAGTTATCCACAGATTTGCCTACAATTTGGCTG
GAGGCTGTTTCCTTTCTTGATCATTGCCTCCAATGCCTAGATGATTTTCAACTTGATCTA
ATTAGGAACTCCCTGCAGTACTATAGTCCACCCAAGTTGCATTTGTTATTTGACAACTAT
GTATCCGTGTTTCTTTGATATGCACATGGCCAGGGTATGCACGAAAATCTCACCTCAAGA
AAGACCATGGCACCACAAATTGGTGGGCAGCTTGCCTAA
>GYA|c41761_g1; len=207  start:204  end:1; minus strand
XTTGGAAGGGGCGCCGAGCCTGGAGACAGGGGTTCGAAAGCAATTGCTACTTGGTCTACA
GGGCGTCAGGTCGAGAGTAGTAACGCGGGGCAGGGAGGCGACTGGACGGGTGAXGATGGT
ATTCATGCTAGCGAGGAAGTCCTCTCCTGGGCCCCCGACCGCAGGCCAGCCGACGAGCGC
CCCGAGCCCGCCCCAGGCCTCGTCCXX
>GYA|c4392_g1; len=348  start:1  end:348
XGGAAGCATGAGAAGCCATCATCCTTCTCTGGGTCTCCTAGATCTGGAAGGTTCTATGAT
GGTGGAAGATTCGAGGAATATCAACCTCATTTCTTACACGCTTGCTTTCTTTGCAAAAAA
CCCCTCGGTGATAACAAAGACATTTTTATGTACAGAGGGGACACACCATTCTGTAGTGAA
GAGTGCAGACAAGAACAGATAGAGATAGATGAAACAAAAGAGAAGAAATCGAATGTCTCT
GATTCCATGAAAGCTTTGAGAAAAGATCAGAAGAGGAAATCCAAATCCGCCTCTCCAAAC
AAAGCCCGAGACTATCCTTTCCGTACAGGCACTGTGGCAGCTGCTTAA
>GYA|c39817_g1; len=426  start:1  end:426
ACTGGCATTGTTTTAGACATGCTTGATATCTATTATCAGCCCAGGGTCAAAAAAACGTAT
GTCGATGGGAAACGTCAATGTGTGTCGGTTCAGCACGTTGAATTTGCGGAAGCTCAAAAC
TGCTTCAGGCACCTTTCGCGATTACATAAAATTCTCGTCACATCTTGGCTTATACCACCT
TCCACGAATCCACAGGCTTATTTCGCCGAAGTCGATGAAGCAACTTCGATTCCAATGCCG
AAGCGAAGACTCCTCAACTGTGCAGCAAAAAAGGATCATGAGCTGCGTCAGATCTCGTCA
GATGCAAXTAATTTGGACGGTAGCAGGAACAAGAAATTCGAGGGCGATGCCGACGATGCG
ATTTTCAACCTGCCAGAACAGGTGAACGATTGCAAAAACGGTGTCATCACGACCTATCAC
GACTAA
>GYA|c45015_g1; len=114  start:54  end:168
ATGTAACGAGGGCCTCACTGTCTCTACAACTTGCTCAGTGAAATTGAATTACCCGTGCAG
ATGCGGGTTCCTCCAGGGGGACGGGAAGACCCTATGCAGCTTTACTGTAGTTAG
>GYA|c28173_g1; len=327  start:140  end:463
ACGAATCGTAGGACGCCAAAACCTTCTATAAAACCCGGTATCCTCCGTTTGGTTGCCGAG
AAAACTTCCGCAAAAGGCATGGCGGACGAAAATTCTGTCTGGTCGGATCTCTTCCCCGAT
CCTGCATGGACTCAATTCATCGGCGAGXTGAGCGGAAAGCATGGCGTTAAACGCAATGGT
AGATCGGCGCCTGAACAATTGATACTGAAATTGAATCTCACAAATTCTATACGCTTAGAC
TCTGAGGAAXACGATGGTGGAAAGAGAGGGAGAAAGATAGAGAACAGAGCAGAAGCGAAG
ACAAAAGCAAAAGAGAAGAAGGCGAXX
>GYA|c12701_g1; len=297  start:515  end:219; minus strand
AGCCATCCTGCCTCACCCACTGACCAGGCTGCTCCTGCTGCCCAAGTGGCTCCCACCCCT
ACCCCAGCAATGGGGTGTTGTGGTTGTAGCCAAGCTGAAGTTGGAAGCTAGGGGGTAAGA
ATCCAATGGTTCACCAATTTTGGTGTGGTGCAAGCATGGATGGGTGTGGAGGCAAGCAAA
ACAGGCCTTCCCTTTCCAGCCCGGTTTTCCTTGCACCTCTTGATTGGACCACCACCAGCT
AGGGCAAAGCTAGGTTATTCTGGCTTTGTGCTAGTGAATGACTTGGATTTGGCCTGG
>GYA|c36105_g1; len=306  start:304  end:1; minus strand
XAGGTGTCGAATCGTCCTCTTTCCGATGAGAACTTCTCGTTCTGGAAATTAAGGGTGTCT
GCCTATCTTATGGAGCTGGACAAAAGAAACAAGAAACGAGCCGCTGCCATAGTACTTCAA
ACACTAAACAGTGATCAGTACCATGATTTTGTAACCGCCGAGAACATGGACAAGCCGGAT
TTCTCTGGACTTCCATCGTCTTGTCAAGATGGAGAACTGCAAGCATTTCTTTCCGACTTA
AGACGTTACCTCGGTGAAATGAACGCAGTCGGAATCAAAATCGGCAAGCCGACTGAGTCA
ATTCXX
>GYA|c29344_g1; len=54  start:104  end:157
ATGGGAAGACCTGTTGAGAAGCAAAAGGGAGATAAGGTTGATCTCTTAGTTTAA
>GYA|c20757_g1; len=411  start:410  end:1; minus strand
ATGTCTGTCTTCATGTCCCATATAACCAGTGACCGTGACCAGTTAGGAGTTAGGAGTACA
ACTACTAXGCCTACTACCACTACTACTCCGGACCAATTTAATCATCACTACTACCAACAT
GATCATGACCACCACCATCATCATGTTGTTGTTGTTGTTGACAATTCTGATTTCCATAAT
GATTTCCCATCATCATCCCACCAATTTCACTTTCTCCATGATACGAAAACCCCAAAAACT
CGTCCTGTTCTTCATTTCGTCGTCCCCATCXCCGTCGTTCCTTTGACCGGCACCGCTCCC
TTGCCTCCCCCTCCTGCTCCTGATCCTGTTGCTGCTGCTGCTGCTGCTGAGCTTGCTGAT
GTTGGGCCTGCTGTTGCCTCTGGAGATGTTGCTGTTGCTGCTGCTGCTGCX
>GYA|c2016_g1; len=234  start:1  end:233
AGAGCGTTGAGACAGATAATGACAGCGCGGCCCGCCTGCATGGACACCGAAGACAGCAAA
GACAGTGCAAACTCAGACCCGGCGTCTGAGACCCAGTCATGGCTTGTCATGAGCGGAAAA
GGGTGACTCGAGGGCGGAAAGGTGCAAGCAAAGGAGATCGGGGCTGTGGTTGTCGAGATT
CATGGTTTTGAGCTGGCGATTGCAAGTGCGGTTGGAGTGCGAGTGGTGGTGGXX
>GYA|c33647_g1; len=645  start:1  end:644
GTGGTTGGGTTAGGATCTGAGAGGGTTGAAGTGGGAGGTTGGGCAGAAGAXGGTCAAGAG
AAGGAGACGGTCTTTAAAGGCAAGCCTGTAGGGTGCTGGGCTGXGGTGAGACCAAGACGA
AATGGTCAGCCTCAAATGCAAAATCGACCACTCTGCGATCAAATCCAACAAGTCTTCTGC
TTGTACCACTCTCACCCTCGTCCTTGTATCGGGACTGGCACTGGCACTGGCACTGGCGCT
GGCACTGAXCTGACTGGCACTCAGTCTAACTCTAGCCAGCCGGAGTTCCCATTCAATCCA
ACTCAATCCTTTCAGCTAAAAATCTCAAAGGTTCCTTCCACCACAAACACAAAACTCACT
TGGACTCTCCTCGGACCTCATCCCACTGTGGCTTGTGGTTCCCCTCCGAGTGGTCTTGAT
TCCTCTTTGCATGCCCCGCTGCGTTTGGCGTCGGCTGCGGGCGAGTCAGTAAACTGGCTA
CTAGCTGATTCGTGGGCACCAAAGCATCAAACCCTAACTCCCTTCCAAGTTCACTCGCGT
GCCAAGTTTAATGTCACCCATCTCCATCAGTCATACCATATTCCTTTGCCGGGCCATAAA
CCCACTCCATACATCTTCTCTATGCACCCTCAATGGCAATCATGA
>GYA|c20018_g1; len=1125  start:1125  end:1; minus strand
AATTCTAAGTCCTCTGATCTGGCTGACTTTGCAAATGTTGCCCTCTTGTTTCCCTCTGTC
CGTGCTGAGGCTGCCGTCCAGTTCACGGGGTATTTTGGCTTCGTTCTCGAGGAACCTGTC
TTCTTGACCGAGAGCCCTTTATTATGTGTCGAGGATCCTGTCTTCTTTGCCGGGGGTCTT
GTCTTTTTTGCCAAGGCCGATAACCTACAGTCGTCGGGTGGCAGGGCTATGAGTTTTAGG
GTTGCCGCTGTCGATTTCCCAGAGTACCTCCCCACGCCGTCTTGGTGGTCCCAGGTGTAT
AGAGGAAGAGTAAATGTCGATGGCATACCCGAATGCTTGGCACTAGTGGCTCCCGCCAAG
CGATGTTCCAACATGGACGGGAGAGCGATGCCAAACGGCACACTCCAGCTGAGCAGCCCC
TGGATCATTATGAGTGAXATAGGAGGATCGGAAGTTAGCCATTGTTGTGTTTCAACGAAT
GAGTCGTATGATGGTATAGAGGTACGGCTGGCTGGGCCAGAACGGGCAGCGAGAAGAGCA
ATGCTTCAGACATCTGATCATGGAATTCATCCGAGGCCAGCGGTGGTTCAGCTTCAGTTC
CGGCCAAGTTTTAGCTATCGCCAGGCCAGCTTCTGGGTAATATCTAACTTATGCTATGGT
ATATCCGTACAATTGACAAGATGGGGCATTCACGCAATTTAGAAACGCAGCGGCACAGAA
GCGATCCAAAAGCAGCAGTCTGGCCTGGTCTGGCAGTGGTCTGGAATGCAAGACAGGAAG
AAGTCGATAAATTTCGCGCTTGCACTTCAAACACATCCCAACCCTTCCGCCCTATTCGAG
TACTACTTCCCGGCACAGCCTAATAATCCTATAATAACCTTCAACATCCCTGGATCAACG
GTACCGGCCGGTGGAAGCCCTAGCCTGGATGTGTCGATGTCGGGTGGGGTACGGTTTCAC
CATCGGGGCGAGCTTCACACAAGTCCAAAGACGGCGGAGCAAATTTCGGCGGGGGAGAGT
GTTGATCTGGAGTGGTTGAGATTTCTGATGGGTCTTCATAAACCCGATTCGAACCCGGTT
TCGAATAATCGCAACGCGTCTCCTCTTCCGCCTCCGCCCGCACXX
>GYA|c20398_g1; len=1851  start:1  end:1856
XGGCTTGCAGACGAAGCATTCTCTTCCGGCGCTGAGTGTGCCGTTTCCGATGXAGCTCCT
GATGTTTCGGCCCCAAATTTCATCTTGTGTCTATGCTCAACGACTGGTGGTCTTCTGGCG
CTCGGTCGAGTCCTGCCCTGCTTTCCCGATCTTATTCATCCTCCCGGAACGTCTCATGAG
AATACTACATTTTACCGCGAACCTCCCAAACTGGGCTCTTATCCCTTAGCGGAATACTTC
TTATCTACCAGGCATACCCAGCTCTCAGGAGCTCGCTTGAAGCTCATCCCTCCGAGCTTG
CAAGCCATTATCCTTTTGAAATCAAGCGGTCCCGAGTCCTCCTTCAAAACATTGGAGCTC
ACTTGGTACTCGTTTGAAAACATGGCTCAGGTTCACCCAATATTTGGTCAGACTATTGAC
CTTCCTTCTAGACTCCTGCTTTCGAGGTTGGAAACTCTGACCCTCTTCAAAGCAAGTGGC
ACCGTCAAACCGAGTCCCCCTTCAAACCATTTGAGTTTGATTGCATACTTGTCTGAAAAC
TTGGCTCAGTTTCACCCTGTATGCAATCAGCCTATCAATCCAGAAATCTTGACACTTCCC
ACACCCCATGATGGCGGCTTCTCGAAATCATCCAAAAATCTATATATATCCTTATCCTAC
AGTAGTCAGATCTGCCCCCCTCACCCTCAAGCCCTGGCTATTTGGCGTCTCTCAAAGCTA
AAGCAATCTGCCACATTTACTGCACAGGCTGTACCTTCCACATTCTCAGCTACCTTCGAT
CATTATACAGAGCTAGTGAAATCTTCAATCACTACAATGAAATTCTCTCTTTCCATCATC
GTCATTGCTATCCATGCAGCGTTTGACTATCAGCTCATGGCAGCCGCTTCAACCGGTGGC
TCGGTTGGAATCGACACATCAAGCGCTTGGCTTCAAAAAAGGGCGTTCTCTGGGAGCTCG
GGTAGTACCCGGGGAAAGGATGTGATAGAGATTAGTAGCGATTCGGAGTACAACCCTGGA
AGTGACTCAGAATCCCTTGAATCGACATTCACTAGCGATTTTGTGCAAGACATCACGCAG
ACTGAAACACGCGGACGACAGGAGTCCGAACGACTAAGGAACCAACGACTTTCGAAGACA
GTTGGGAAGCCTCCTGTTGTCGATTATCAATCGACATATGGATCACACTCAGGACGATCA
ACGCACGAAGAAGAATCTGATGAAAACTCACTCACAGATGTCGAAGATGAGCCCTCGAAG
CCTCCTCGCAAAACAGTCGGACAACTTTCTTACGATAACAACCAGTGGAAGAAGGATGAG
CCAAGGAGGAAAGCATATTTCGACGCGCTCAAGAAGAAAACCGGTGGGCCTGAGGGGGAG
ATGATCAAAAAATCAAAAACTTTACGACTTGAGGCCTTCTTGAATTTTCCTACTTTCCAG
ACTCTCTTCCTTTTCCCACATGAGTTCAGCAAGCATCGGAGATCTAATGGCTTAGGCCGT
CCAAACTCTTCAACTGATCCTXTAGTTTTGCTAAAGGTGTTTCTTGGTTATTTCTCTGAC
TACTTGTTCATACGCTTAACAAGCCAGTCAAAAGATCTGCTTCTTCGGGCACAGTTATAC
ATAACAGCTATCTCTCTTTATCATGATGATTTCTTTGTGATTCCAAACCAACTTAACACT
GTCAATGCCATACAGAGATCAGGGTTTTACCTGTCTGAGTTGATAGGAATTCTACTTGAA
TCACAAAGCTTACCTCTCCCGAATGCTACTGTGACTTTGATCGAACTCCTTGATGAATCC
GAAAGCGTCGCGGTGAGGCCTCTACTGAAAGGAACCATTTTCATTTTGTGX
>GYA|c39466_g1; len=147  start:1  end:147
GGAAGTGGTATGAGTGXAGAGAGAATAGATGGAGAGATGCAGAAAGAGGATAAAGAGGTC
AAAGTTATCTATAAACAATCTGGTGAGTTTGTGTGTGGAAATAACAGGTGCAGGAGAGGT
GGGGCACGTAAGAATACAAGTGATTGA
>GYA|c42845_g1; len=213  start:1  end:213
XCTGCCAGCAGCCAACTTTTGTGCAGTGTGGTTCCTTCACCCCTTGGTCTGCACATCAAA
GAAGCCGATCAGATAGTCGCAGCCACCACTCCTGCCACCGCTGAGCGTGCTGTTCAGTTT
GACTTTTTGGCAAGGAAGGGCAAGAGTGATGGAAGTATTGACCATGCACTAGGTAGTAAC
TACGCTATATCAGGCTACATGGATCGCGCTTGA
>GYA|c3281_g1; len=312  start:1  end:312
AGAAGAGAAGAGAAGAGAAGAGAGTTTAGCTGTAGTGAGATGGCTTCATTGAACATATTC
TTTTCGCCAGCAGTGACCACCGGAAGAGTGTATGCTGCGACAGCAGCCAAGAGCTCCGGC
GGAAGTGAGGAGAAGAGCCTCCTGGACTTCATTCTTGGGGGGTTAGCGAAGGAAGATCAG
ATGCTGGAGACCGACCCCATCCTGAAGAAGGTGGAGGAGAAGAATGGCGGCCGCAAGAAT
GTTGTGGCGGTTCCTCCCAAGAAGAAGAATGGTGGCTTTGGAGGCTTAGGAGGCCTTTTC
GACAAGAAATGA
>GYA|c41897_g1; len=171  start:46  end:216
ATGAATCACTTTAACCTTCAGCAGATCGCCTTTGCTGCCGGTGAAGAGATGAGGGGCTCT
GCTTCCATCGCTGATAGGAAGGAGCCTGTTGTGTGCCCGAGACCTCGGCGTGTCAGCTTG
TTGAGTAACAGTCAGGGGAGGCCGTTTAGATGGCACACAAGTCACGCCGAG
>GYA|c29952_g1; len=327  start:1  end:325
GGATGGTTTGACCGGCAAAAATCCATGGGACAAGGATCCGGACAGGGCCGTCGATACGTC
GATTACATGGTTGAAAACGGCATTTGCTTGAATTGTAAAGAGAAATGCGGTAGTCCAAGA
GGTCGTTGTTCGAAACCTCGAGGAACGAAATTCGTCGAAGTCCCTACAAACTGGATACCG
CGCTCGCAAGGCGAAACCAGACCTCAAGTGAAGCAAGAAGGCAGACGACAAGCCGATTCA
TACATCCCACCTTACAGACGAAACTTGGGTGGATCACAGCGAGTGGCAGTCACCAAGGAA
GAACAAGAAGAAGATGTAATCCCCGXX
>GYA|c7946_g1; len=249  start:1  end:248
XTTGGCTCTTTGCCAGGAAAACTAAATGGGAAAGAGGGTGAGTCAATGAACAAATTGACA
ATGGAATGTATCAGGGCAATCAGCCCAGATATTGGATCAGGCAGAAATGGCATAGTTTTG
CAAGAGGAATATAGAAAAACTGGAAACACAGGAAAAATGAAAAGCCTGAAGATTCTGGAG
GAACTTTTGCAACAAATTTGGTGCCTTAATGGACACTTTCTCGAAAGATTAAAAGTTGAT
CGTTCAGAA
>GYA|c16632_g3; len=207  start:206  end:1; minus strand
XXTCCTATCCTATGCATTGATGTTGTCCCTGATTTCCCACCAATGCCTGAAGGTTTCTTG
AAACTCAAACCCATCACTTACATCTCCTCATATATTGTATTTTTCACTGCAACCTCACCT
GAAAACACACAGCATTCTGCTCCATCTCGTGGTCTCTTTTCCCGCTCTGGCATTGAACCT
TCAACTGTAGGGAGCCCTGAACCAGXX
>GYA|c23649_g2; len=231  start:448  end:679
ATATAGCTCGCTGGAACTGCAGCGGCGACCATCATAGCATCAGCCCCAACAGCGTTGATG
TCGATGGTCACCATTCACAAAAAAAGGTATAAGCCAAATGTTTTTCGAGCACTCCAAACA
GATGCTCCACCCAAATGTTTGGTGAGTGGTCATGAAGATTGGTGCAAAGACAGTGATAAT
CCATATGCTCAGTTGAACTATGTTCCGTGGAAAAGTGTATTTCGAGGCCTG
>GYA|c37086_g1; len=87  start:1  end:85
XXGGTAAATAATAACCTGGTTGCTGAGTTGGCTGATAATTTAGCTGATGAACCAGACAGG
CTACTTGATGATTGGGAAGAAGAATGA
>GYA|c27262_g1; len=1890  start:2213  end:325; minus strand
TGTCTGCTCATCGACCAGCGTCCATCCCCCCCCAACAGCCTCACTCTCCCTCTCAACCAC
CGTCTAATCAGCGTCCTCTCCCGCCTCCCATCCGCCGACCAGCCTGCTCTCGACAAGCTC
CTCTACGCCCTCGCCGCCTCCCCCGCCCTCTGGACCCTCCACTCCGACCTCGCCCTCATC
CGCCACCACCTCCTCCTCCATCATGCCATCCGCAACGCCTTCCTCGCCAGGTTCGCTCCC
ACCTCTACCGCCGCCCCAAATCCCTCCCACCTCTCCCGCTTCCTTGCCGCCTGGACTCGC
GCCCTTGCCCCTCTCTCCCGCTCGCCCCCCCATGCCCTCCCAGCACTCACCATGGCCACC
GCCGGCCTGGCTGCACTCCACAAACTTGGCTGCTCCCACACCCTCGTCACCTCGGCCGAA
GACGAGGTGCTGTCACTCTTCGACAGCCTCCTCAAGTCGACTGCTGTCCAGCATGATCXG
ATCGCAGGCCGTCCTCAGCTGGATGGCCGCCCAAGTGGTCCCCTCGATCGACTCCCTCAA
ACTCGTCCGCTCGCCGGCGACCGTTGTATGTCCTGGCGCTTCCTTATCGCCCGGGCCCAC
CAGCTGACCGGGCTCGATGGGCTAGCCATTGACAGCGCTGCTCACCCGTACCCTGGCCCG
GCTGCTGGCCGACGGCGGCTCTTCGACGGGCTCGACACCAGCCTCGATCTCGCCACCCTC
TGCGTCCGTCCGGGCTCGGCGACCGCGGCGGCGCTTGCTGCCCTCTCCGCGGACCCGCTC
TGCCCGACCATCGCCCCGATCGCCCTCAGCCTCGCCACCCTCGTCGAGAGCACCCGCCCC
AGCGCCGCCCTCGAGCGCCCGCTCGTCACCCTGGCCGCCGTCGCACGACGCGTCCACGAG
GCCTGGCGCACCGCCACACGCTCCGCGGCCGACCTGCCCCGCTTTGCCCCTCGCGCCAGC
TCGCTCACCCACGCCGAGCCCACCGCGGCCGACAGCTGGCTGAAGACAGTCCTCTTCTGC
ACCCTCGCCGTGCTCGGGGGCCTCGCAAACAACTTGGCCGCCGCGCCTCCGCCCCACCCG
GCGCCGCTCGTCTGCGCCGGCCTCGACGCGCTCGGCGCGCTCCACTTTGTCGTCCTCCGC
TGCCCGGAGGGCAGCCTTGCCACCCACCCACAGGTCCTTGGCGCGCTCGTCCGGCTCGCT
GCGCAGGACGGCCGCGTCGCGCAGATGGTCGTCGAGGCCGCTGAGCCCCCGGAGTATGGC
TCGCTTGCACCTGXAGCCGCTGGGCCGGACTCGGGCGGTGTTCTTCTTCACCCTGCTCGC
CCACCTAGCCCCGCCGCCGCCGAGAGCTACGTCGCAAAGGCGCTCGAGGGCGTGTGGATG
TACCTCGACCGGCCCGGCGAGGGCGCGGCTGCGCACGGCGCGCTCGCTGCGCTGGTCGGC
CGGTGCGGCCCAGACACGCTCTGCCGCGTCGXGGCGGCGGTACTTGGACGTGCTGACGGC
GGTCCCGGGTGCGCAGCCCGTGCTGGGGGACTCGCAAGCGGCACACGCAGCCGAGCGCCT
GTTCGAGGCCCTCCTGCGCCAGGTGCCCTCCGAGGCGCACAAGCTCCTCGACGAGCTCAT
CAGACGGACAACGCTCGTGAGCGAGTGCGGCCACCGGGCCCGGCTGATGGCGATGCTGGT
GGCCAGGTGGGGGTGTTTGGTGGGCAGGCAAACGGGCGTGTCGAGGGGCTCGTCGAGCGC
ATCTGGGCGCTCGTGCGGGACGAGGAGGAGGCGGGGGCGCTATTCGGTGXTGCTCGAACG
GGTTGGCGTGCCGAGAAACTTTGGAACGAGCTGGTGGATGACGAAAACGGGTCGGGTGGG
AGCCAGGCTGTGAGAAGAGAGACGAGGTGA
>GYA|c36666_g1; len=459  start:458  end:1; minus strand
XCTGAAGATGATCTTGGTGTTGTCACGCCCGCTACTACTGTTTTTGAACCCACGCCTGTT
CGCCGTGCTGAGCAACCAGCAGCTAGACTTCCAGTACATTTGGAAGAAAAGCTGGTCAAA
ACTGGGTTGCTTAGTCTACAGGAGCGACAGGCACTTGCTAACGTCAGCGGAGTCTCTGGT
TCCGTGCAAGTTGGCAAGAAGGCTACAAAAGCCAGGCTCAAGAAGTATTGTTCCGACGGC
TTGGTCGAGGAACTTATCGGGGCAAATCGTATTTCACGTGTGGAGGAGCATCTGAATGCC
GTTGAGAAGCAGATGGCCTACGCACAAAAAATGTGTGGCAGGAAACTCATTAAATCTGAC
CTGCCCAAACCCGAGAAGCTAGATCGACCAAGTGTTCCGGTCGGACAATCCACTTACACA
GATTATGCAGCACTTTGGGAGTCGACTGGATCTGATTCA
>GYA|c21904_g1; len=471  start:717  end:247; minus strand
XXTGTCATCCCCACCATCCAACCCGATACGCTGGACTATCAGCTTGACCATGCTATTCAG
AAAAGAACTCGCGCTTCTGCTTTTGTTGATGGTGTCTCAAGTGCTTGCACCTTGAATGTC
AAATTACTACGTTGTGATACCTGTGGACATGGCGTAGAGGCACTCCAAGCCCAAAGAACC
GACAGACGTGACTACAGTCAGTGGTGCACTGTTTGTCCTGACCCGCGGATGAAGGTCGGA
GAATCGCTTGAACTTGATGCACCCGCAACTTTCGAAGACGATTGCGAGAAATGTAGTCGC
AAGACCAAGCACGCTCGATCAGCCAATCCTGGTCACCCAAATGGTGGAAGTGCTCGAACT
GTGACAATTGGCTGCGTGCGTATGGCGCCTGAAGGTCCTAGTTTTCACATCGGGAAGAGT
AGXAATGCCGCTTTGCTTCTTGTGATTGGGGAGAAGCTGTCAGGAGGCTAA
>GYA|c17070_g1; len=141  start:214  end:355
ATGGCAGAGTACCAGATCCCTGGCCACGGCCTCACAACTGGTATTGCTGCCAAAGCAGGG
TCATTTTGTCCATCTATTGCTTCAAAGGACATCCAACCTGTTACGGAGAAAGACGATATA
ACAACGTTTCCAATCGCCGGX
>GYA|c41069_g1; len=264  start:1  end:262
XXGGATAAGGGTCTATCCCTGAGGGCAGCTTCTCTTTCTTTTGATGTTACACATTTCTCT
TGGCCTTACAGCCCACCCAGGACTGTTATATTTTCTCTTGGCCTTAAAGCCCACCCAGAC
TCTACTCCTGTCCCTCXTGACCCTTACCCAAACAGGAATAATACATACTTATACCCAAGA
GGTAAGGAAAGCATGAACACTGGTTTTTCTGGAGTGGCCACTCAGAATAAGAGTGTGCAT
GCTTCCTTACCTCCAGGATTCTAA
>GYA|c11583_g1; len=417  start:1  end:418
GAAACTTTGAATGATGCAGACATTGAGGTGGCCTATTGCTATGAGATCCAAATTCGCCAA
GAAGCGAGAGGAAAAGGCGTCGGGAAGTCCTTGATATCAATCCTAGAAGAAATCGGATCC
AGTTGGTCGATGCGGAAAGTCATGCTCACTGTGCATCTTTCTAATGAGAAAGCCATCAGT
TTTTACAAAAGGCTCAACTATGAGCCAGACGAAATCTCTCCTTCCCAAGTCGAGGGTGCT
TCCGAAGCAGATTACGAAATCATGTCAAAATTTTATAGCCGAATCAAAAAACCGTTTCCT
TACAGCCGATATGTGTTTTGTGACGCTTTGTTGTCGGCGAAGCAGACTTCTCAGGATGTC
AAGAACAATCGGTCTGCTCTTGAAAAGAAATGTTGAGGAGTCATTGTATTTGGCATX
>GYA|c38464_g1; len=81  start:1  end:79
XXTCAAGAACTATCTACTGTGTCATCGAGTTATTGCAGTGGGCAGTTGGATCCTCGTAAG
GTTCTTCATGGCCTTATTTAA
>GYA|c31432_g1; len=171  start:50  end:217
ATGGGGAAAAAGAAATGGCTGAGAGGATTTAGXCCTGCTTTGCAATTGCCAGTTTCAATT
CTTGCCTGGCCTTATAATCTCAAGGCCATTAGTTACGGTGGATCTCTTATCCCTCACATC
CAACAATTGATCTGTTACTTCTCATATTTCATGATGAGTTGGTTGGACGXX
>GYA|c17490_g1; len=417  start:1  end:416
CCTCAAGCTAGAATGCGGACAAGTGTGTCCATTTCGCGCGAAATGGTCAGCCCAGCTGCA
TCGCTGGCCGCGGACATACCCGCCAGGCAGCACAAGGCGGACGCCTCCTTGGCACAACAA
GCTCCTCTGAAAGAGGGCTGGTCCAACCGATTTTCTTTGACTGCAAGTGCCACCCTCCCG
GTCCGTGGGAGATGCGGTCCTTGGGGATCACCGTTGGGTGCCGACCGAGGTGCGTTTGAA
ACCAGCGACXCGGCTGTCCACGGCGTGTCAGCCATCTGCGCTCCAACGGAGTGGACTCAA
CCTGGTCCCCTGGCCTTTCACCAGACAAGCAGATCCGTCACGAAACAGCCGAATTTTTTC
AGTTCTTTTCACAACTCAACCATACCCAGCATTTGGGATTCGAGCGCTACACCCTGG
>GYA|c45175_g1; len=141  start:179  end:38; minus strand
ATGGGGCACTACTGGGCATCTCTTCCCAAATCAAGGAATCAGCTTGGTAGCTTAAAGTCA
GCCATAGTGGGGATATTTGTGCCATGGAAATTGGCAACTGCTATAAATCGAAGCTTGATT
TATTGTTCTGATTACTCTTAA
>GYA|c13648_g1; len=324  start:321  end:1; minus strand
XXCGTTTATAAACTCAGGCTCGCTTCTGAGGGCGAGCCTGAGTTTCAGGGCGCCGTTTCG
GCGGCGGGTGGGGCTCCGATCCCCCCCGCACTCCTTGTCAGCTCGCTCGGAACCCGAGGA
GTTGATAAGGAGTGCGATTGGCGCAAACGGTCTTCGGCCCATCTGATCGTCCCCTCCACT
CATCCCGCGATGTCCCCTACCGAGCCGATGGGCGAGTCCGATGAACTGTTGAGCTCCGAT
GCCCCAATCCCCTCCGACAACATCATCTCAGATGACGACTCGGACGTTAGCAGCAATGAT
AGTGTCAGCCTGCCGGCGACTCXX
>GYA|c20585_g1; len=234  start:818  end:584; minus strand
ATGGCTCAGCCCGTCTACCTTCGGATCTTCACCGAGCCCGGTTGCCACCGCGCTGGCATC
CGAGCATCCCCCCGCCCGGCCATTCCGACGCCGCCTCCAAATGCAACCATTCCCACTCCC
CCCGCTCGCCCACCACAACCCCGATCCTCTCTCACAAGCTCTCTACCCATACCGCTGACT
CTCATCGAGATCCACATCCCTCCTATATTTTTTCACACAGCCTGCTTCCTGTAA
>GYA|c4671_g1; len=150  start:246  end:96; minus strand
ATGGCAGAAGGTGAAGAAGAAGCGGGTAACTTCTTCACTGGTGGCATGAAAGAGAGGAGC
AAAGGGAGAAGAGTCCCTTATAAAACCACCAGATCTCATGAGAACTCACTCACTATCATG
AGAACAACATGGGAGAAACTGCTTCCGTGA
>GYA|c45066_g1; len=153  start:229  end:78; minus strand
XAAGTGCTTATTTTCGACGCGAGGACCGTCAGTCTGCACGTGGCCATGACCTGCCACAGG
GGTGGCACTGGCCGGACCAACTGGTTTACTGGGTTTAAAGTAGCGGTGGTGGTGGTGATA
CAGCAAACCAGGCTCAGAGATGGTAGCGATTAG
>GYA|c20560_g1; len=141  start:232  end:92; minus strand
ATGTGGATAGGCCTTGACATTACTGATGAACACAAAGTTACTCCTGXTTTGACCCCTAAA
GAACCAGAGAGTTATCAAGTTGTGAGAATAGGCCAGATGAGAATTGATGGGTTTGCTGGG
CCTTTCAACCCTGATATTTGG
>GYA|c11920_g1; len=237  start:1  end:235
XXCCCTGAGGAAGGCTTTGGAGGAGTTGAAGTAGAAAATGAATCACTTCAAATTCAAGAT
AGACACAAGCCACTTCATGATGGAGGAATTCAAATTCTGAAAATGGGAAAGATTGATGCA
AAGGTCTGTGCTTGGATTGGATCTCTTCCAGGACAACCTACTTCAAATGAAACAGAGCAG
ATAAAAAATATCCACAAAAGTCTCCATGATGCCATTTTCCAAGCTAAGACATCAAAT
>GYA|c44340_g1; len=66  start:1  end:66
ATTCAAGATGCTTACCATGGCAGAACACTGCACCCACAAAATCATGAGCCACCCATGACT
TTGTGG
>GYA|c16016_g1; len=471  start:1  end:473
ATAAAGGGAGTGGCTGGAGAGCGTGAGATAAGGGTGGATGTGAGGAATGACXTGGCTCCT
GATGACTTTGCGGCCTCTTATATACCTTCGCCATCCGTTGCCCAGCCATCTGATCTTCAG
AGCGGATCAACCTCAGCGGTAGTGGACTCAGGCGCTGTGACTTACTGTCGATGGCCATGG
CAGGAAGTAGGATGGCAAGCTATGCTCCAACTGGCCCGGGAGCAGGTGAGTGCGAGATGG
CGCAGCACACTCCAGCCTTCTTCCTCGATTCTTACAGCCGATCGGACAGCAGGGCGAAGG
CATTTTGCATGCCATCCCCGCGCCGCAATGCTTCGGGCGTCCTAGTCCGAAGTGATGTCT
GAGTATCAAGCCCGACAAGGTCTGAGCTTAAAACGTAGCACCCGGGACATCTCCCTTAGC
CTTGTGGATGGGCGAGAAAGAGTGGGGCAACTTTTGGAGCCTTTACCTGGX
>GYA|c2457_g1; len=270  start:269  end:1; minus strand
XAGAATCCAATCCATCATCGGCTGTTGGTCTCTGTTGCTACCCTCAACTCCGGTGCTCTG
CTCTACTCTGTGCTTGGAAGTTTCGACCTTTTCACTCTTGAAACTCCAACTCAGTTCTTG
CAGCACAAAAAGATGCCCAACTGGTTGGCTTATTATXACGAACCTACTTCAGGACAGTTC
TTGGCACGGGTAAGTAGCGGTGGCTCCGCCGGTCTTCCTGCATCTCTATGGGCCACTACT
CTTTTCTACTCTGCACTAGACTTTATCACX
>GYA|c22103_g1; len=936  start:1  end:936
XXGCCAGACCCTTATGCAACTCTATGGATGATAGATACAGGACGTCCAGACTTCAAAACC
GGGGTGGCCACCCCAGGCCCTCCCGGGACCCCAGCAAAACCGCAATGTCCTGGAGCATGC
TGTGTACCTGCGTGCGAGCTTGTCAACCTAAATTTATCTATCGTTAACTCGAGCAACAAG
GAGGAGAGGGAATACCCGAATGACTGGATAACCGTGATCGCCACTCTGGAAACCATTCCA
TCGCCTCAGCXGCGCAAAGGCTCTATGGAAAACAAGAATGCGTCTGGCGTTCGCTGCGAG
GGACATGCTCGTGTTCAAGCCATGTATGXTAGCCGGTTGTTAGGCGCCCTGCGCATCCAC
CCCCTTGCACTTGGTTCTTCCAAGGGTGTATCCATACATGATGAGAACACAATGCGCGTC
TTGCTCCCGCCAGTTCTAACTTCTCATATCCTTGACGGCGGCGAAACGCCTATTTTCGCT
TGCAACCATGAAGACCAGGTTGAATCTTTTAGTAGCTCCATCAGCAGCGCTCCTACTTTT
TCTACGCAGGACTTTCACATCACAGATTCCAACGCTTCACCAATAAGTTTTGATATTTCG
TTGTCAACAGAAATTCAAAGCTTTCCGAACGCTCGCAAAAACATTCTTCAGATCGATATA
GGTGCGAAGGATTACCTGCCTGTTGGACTTTGCTGAAGGGAATCCTCTAGCGCTGCAACG
ATGAAGATCAGCACGATCACATTGGTTATACCAACCATCTATCTTCTGCTACTGGGAACG
TCATCCGCACTTCCGGTGCCAAAAAACCACGATGATCCATTCGGCAAGAGGACCAGCCAG
CTTGGGGTACCCCGGACTAAAGGAGCTTTGGGGCTGATGGAAACCGACGCTATGTCATCG
ATGAAACTCGAGAGCTCCGATGATTACGAAAAATAA
>GYA|c32076_g1; len=276  start:1  end:273
XXGGGCCATGGAAGTGTATTGTGCTACAAGTCATCCGCTGGTTGGCCCGATTATCAGGGT
CCATGTCTTTATGTTCCACACCGGTCTGTCATTGAXATATTAGCTTTTAACACACCCCCG
CCAAAAAACCCAAAACCCATATTGGCTTGTCCAGTCCTTGCTAGCTATTGTTTACAAGCT
TCTCAAGTTGTATCTTGTCTCTGTACAAGGAAGTTCTTGAAAGTCCTTACATGTGATACA
AGATGGTTTGGGCAGCAGACACTGCCTCAGTATCAG
>GYA|c8711_g1; len=597  start:597  end:1; minus strand
ATTGATGGAACACATATCAAAGTTCATGTGGAAGTAGAATACTTACCCCGTTTCATAGGT
AGGAAGGGATATGCTACACAAAACATATTGGCAGTGTGTGACTTTGATATGTGTTTCACC
TTTTGCTTGCCTGGTTGGGAGGGAAGTGTACATGACACGCGATTTTTTGGGGATACAATT
AGGAATCCAAACAATAATTTTCCATATCCAGAAGGAGATGAGTATTATTTGGTTGATTCT
AGCTATCCAAACACAAAGGGTTATCTTGCGTTGTACAAAAGGGAGAGATATCATTTAGCT
CAATTTGACCATCGGCCTCCTCAAACTGCACATGAAAAATTCAACAAAACACATTGATCA
CTCAGGAGCGTAATAGAAAGATCATTTGGTGTTTGGAAAGCGAGATGGCCTTTTATGAAA
GATATTCCATGCAATTACAATTTTGTTTGTCAACGACAACTTGTTTGTGCTACTATGGCG
ATCCATAACTTCATTAGACGGACTAATTTAAGGGATATTGCATTTGACTCTTATGATAAA
CATATTGAGTATGTCCCTGTTGACGAGGAAGCAGTGGTAGGGGAAGACCGACATGGG
>GYA|c11567_g1; len=252  start:1  end:246
XXGACTGAXGATGTGGAGGAGAGGGCTATGGTGGGTGTTGACGTGAACAAGTGCTTGTAT
TCAGCGTGGGACCCACAAGTTGGATTTCGTGATAAGTTCGATATCAAGGCTAGTTCTCAT
CTCCACCCACCAGGAATCCCCCCCACCAAGTCAGCAGCTGCCAAAAATXTTCCCCCAAAC
CCTCAACCTGACAGGCCTTTCTCGACGAGGTCAACTGTTTATGTTTACCCGCGCGCGGGT
AAAGTGTTCGXX
>GYA|c20292_g2; len=84  start:1  end:82
XGGATTCTTGAACAAGAXGGTGGTGGTTGGGTTTCTAACAATGAGGATGAAAGCGCTCAA
AGTGGACATCCTCATATACCCTGA
>GYA|c34373_g1; len=279  start:1  end:276
XGGCAACAGAAAGAATGACTAAAGCGCCGAGCTATGATTGGTGTAAATGAGCTTCCTTAC
AGGCTGGGGAAGCXGAACAAACTATCAATCCATGATGAAGAATTCAAGGCAAAAGGGATA
CGGGGAATGAAAGTTGTGAGGGTGTGGACTCGGCGGACTGGAGTTGAGAATGATCGCTGC
CTGGAATCTCTTAAGXTAAATCCTGAGTTCAACCGTGTACTAGTTTCTGCTACGGCAGTT
AGACTTGCCTCGGGGCTTGGTAGGTTCGTTGGTTGTCGG
>GYA|c26927_g1; len=678  start:1  end:676
XGTGTTGGTGTTGCTGTTGTTGTTGGTGTTGCTGTTGCTGGAGAGGATTTCAGAGXTGGT
CCAACAATCTCTGCAGATCAGTCGATCCAATCCTGGGCTATCCAGCGTGCGGGCAGTCTG
GCAGTCTGGCTGGTGGTCGCAGCTGGCAGCTCAACTGTCACTGTCACTGTCACTGTCACT
CTCACTGTCAGGGGACCTGTCAGCACTCAGACTGGACTCCAGTTCCGAGTGGTGGCCCGT
GGACGTCGACAAATCACAACTCTCACTCACAACTCTCGACTCTCGAGTCCACTCTCGGCT
CTCTGGCCACTCTCGGTCGTCGATCTGCCTTCGGGTCCGTGTGCACCTCAGAGCGGGGTG
GGAAGCAATCTTGACTTGGTTTCACGCCCAGTTCACTTCCGCCCCGCCGGTGGCTATCTT
GCATGCACCCAGTCCACCCCATCCCGAGCCCGTTCTTCCGCCGTAGTTCACCCCGCGTCG
TCCAAGCAAAACGTTGATCGAAGTTTGTGGGTGTCGGCTCTACATCTTGGGGAATGTACG
GCAAGTCTCGACCGGGAACGGAGGCTGAGGAGGTGGAAGAAAAACGATGACTCTGCCCGG
GCTCGAACCGAGGACAACATGCGAACACGGAGGGGTGTTAAGCAAGCGCTCTACCAACTG
AGCTACAGGGCCATGGXX
>GYA|c18888_g1; len=237  start:234  end:1; minus strand
XACAAACTATTCTTTGGTGTGGTGCGTGAGCGGGGCTCTCTCATCTCAATCCACTCACTC
CTCGCTCGGGTCCATGTCCCTCCCTCAACTTTGCAATTCGCCATCATCTCTTCTCTCTCT
TTCTCAACCGCTCCCCACACTCATATCCTCATCCCTACTGAXCCTCCTTTGCTTCTCTTG
GCCATCAGCCCGGCTCGCCATCCGACCTCGAGTCGCTCAGGAACTTTTGCTGCGCCX
>GYA|c24786_g3; len=1731  start:1729  end:1; minus strand
XGCAGGTCGACTGCTGAAGCCTGAGGCCTGAAGGCTGAAGGCTGAAGTGAGACTGACAAT
GAGACTGGXCCTGATAAGCAGACCGCTGGCAGGCGATGGCAGGGCTCGAGGATTTACAGG
TTCTTCAAGGCAGTATCTGGGGAATTATTGGGTGAGGTACGTCTCATCTGATGGGCTATG
GCTATGGCTATTGCTATTGCTATATACTATTACACCATTATATGCGGAAAGATTCGAGTC
TGGATGACGCTTTGATAAGCGCGTGTTTTGATGTTGATGGCACCAGCTCACTTCTTCTCA
TCCATTCCTCTTGAGTCTTCTTCACTCATCCTTCTCTTCTCCTGCCAGAGTCCGACAGTC
CAGACACCGATCAGTCTTCCATTTCCCCCAAAAGCCTGTGATCCATTGGGGCTGGAAGCT
ATCGAGCGGGAGCCCCATTGGAGCTCAAACGCAGTCTTGATGAAACCCTCTGATGGGCTC
TCTCAGATTCCCAAACCGTCCTCAAACTTGAAACAGGCTCCCACCCCCAACCGTTCCGCA
CGTTTTTTTCCCCTCTCAGCTGTGTTTCTCTTCTTGACCAAGATTTTGTCTGCTTTCGTC
CACCCTCTGGGGCTCTGCACATTGGCTGGGATGTCGATTTTCCCTGTGAACTGCGCCGGG
AGCGGGACTCTGCAGTGCAGCTGTCCCGAGTCAGAGTGGAAAGATGTACGACAGCAGCCA
AGGAGCCTCTTACAGATGCTCGTGCAAGACGATCGCCTGGTCGGCGTCGCGCAGGATGGT
GCTCATGCGAGCAGAATATGTACATACATCAGTCCACAGGGACAGCTCTATATAAGCGAA
ATGCAAACAAAAGTAGCAATCCCTGGCAGCGATCTGGTATTTTGGCACCTGTGTGTGTTG
GACTTGAGTATGTATGCGCAATCATTCTTCTGGTGCGCTCCCATTTACATAAACACCACC
ATCAACCTCCATCAACCATTTAAGGATGGACCACTAGCGGCACTTCACCCCTGCGCGACA
CCCAGTGGGAACAACGACGGAACGAATAGTGTGCGGCTAAACGAGGGCGAGCGACTTGTG
TTGAGAAAGATTGGCTGGAGGTATTTTGGGTAATAGATGCAAGCAGCCTCAACCGCTTTG
GATTCTTCAAGAGACACCTTCAAGGCCTTGGTTAGCGGCATCGCGGACAGCTGCATTCTG
GCAGTTAGAAGCGAGAGACTACTTATCCACACGTTCTTGGAAGACCATCGTCGATGTCAG
CCGGACTTTCTCGGGCGTTCTGCTGTTCTGCCTAGGAGCTTGATTAGCGAGGCTACAGAG
GTCTCAAGTGGTCACCCTTATGTACTCATCTCACTCAACTTGTTGCCTTCATCCAGTACT
AGGTTCCATAAGAAACCTGTACTGCGGGCCCTTCAAAATCACCCCCAAACCCATGCCATC
ATGCCTATCATCAGACCATGTCTTCACTTCTGTGATCCGGTCCTGAGTCTTTGAAATTAC
GACCTGCTTCCAACGTTTGTCATATACCCAATCGTTAATAGCAAATTATCCAGATTGTCT
TCATGTACTATAAAGGGTTTCAAAGAGCCCGGTGCAAAATCCAAACTGACAGCGGCGCAA
AATCCAAACACCAATTTGGCTGTGTTTGGATTTTGGGATTTTGCGCCAATCCCTCTAGAX
CTTGAAACCCCAAAGATTCCTGGTGTGGTTGTTGCAAAATCCAAAGCCAXX
>GYA|c22946_g1; len=1488  start:496  end:1983
GGGACTCATGCCCCTAACTCTGAAGGTCCTCATAAACCTTTAGGTGTCAAACTTCAACTC
AACTATCAATTGAAAAAAGGCACATTTGAGGAXCTTTATTTGAGAGCTTCAAACAGAACT
TTATTGGAGAACTCTAAAGGTAACTTTACCTCGAAGAATCCTAAAGATGGGTCTGACAGT
TTCCAAGATGATATCCATGTTGCAGACGGAGAGGCAGTCTTTGCCCGCTTTGTATCACAG
CTTGCCAACAAGCTTGTTTGCGGCCTTACTGACAAGAAGCCCTCCACAAGGCGCCTTGAC
CTATTTCCTGATTGCACTGATATTGATGCATTCAAATGCACTTGGGAAGTGATGCAGAAC
AAGTTGAAAGAGAAAATGGGGAAAGCAGATGGAGAACTCTCAGCTGATGAAGAAGCATGG
TTGGGTGGGGAAGGTCATTTCCTGATTGAGAAGATTATCATGGACTGTTGGGCGGTCCAT
CCCAATTGTTCAGCTGCCAAAATCTCTCAAGAAGAAGGGGAAGCTATAGACCGCATCCTC
GCTTTTATTCTAGCAGCCTCTGCXCCAAGAAACTTGCATGCTAAGGAGTCCATAGATCCT
CATGGTAAACTGATCAATGCAAGTAGCCCCCAATCAAATCTGCAAGGGGAACCAACTCAA
AGATCTGTAATGTCATGTTGTAACXACAAGGTGGAAGTCCTCAACTGGTACCATGCCAAG
GGTAACAGCCAGAAAAAGATGGCAAAACACTTTACAACTGTCTACCCTGTTGTCAAAAAT
CAAGCAACCACCATGTGTGTCACCTTGGGTCAAAGACAAACCTGTGATTTGAGCCAAGGA
GGTGGCCACAATTGTGTCCAATGCCAAGTGAGTCTGCAGGTTGCTAAATCAGAAGTGAGT
GTGGCACTTGAGCTTTGGGTCCAACATAGGCACATGTTATACAAAGGGAAATCTGAATTT
GATGTAATCAGAGAGAAGTGGAAAAAACTTGCTATGATGGCTGATTTCTCTGCAGAAAGT
GACTTATCAGACAGAGCCATGCATAATAAACTTCCTTCAAGCAATGCATCAACCTCCAAC
TCATCAGXGAAGAATGGACCTGCTGCAGCTGCTGAAGGAGTTGAAATCAAGAACAAAGXT
TCATCACCTCCAGCAAATGCTCAAGCATCAGGACCCTGCAAATCTATCCACGTTGGAAAA
AACCAGCCTTTCCTAGGTGCAAAATCTCTCAATGTCCATGCCTTGATCATCATTTTGCTT
GGTGCTGAGATTTCCTTTAGAAGGGTGCAGCTTGATAAGGCTTTAGCTACTGAAGCAGCC
CATGGAGTTGAGGXGCAACAAGAATCAGTGAAGTCTCTCCCTGAAXCTGTAACTCAAAAT
AGCATGGATGAATTCCATTCATCTTTGAGTAATGGTCACAAATGTCCTTCAAGAAACACC
ATGGCCACCAACTTGGGTTTCGGTATGACAAAGAAAAATTCTGATTGG
>GYA|c29805_g1; len=243  start:1  end:241
XGGAAAAAGTACCCGGGTATACATCCCAAGAATTTGATTGCCACAAAXATAAGACGGTGC
ATTGAGATTGGTTTACTCTGCGTGAAATTTGATCGGGCAGAAAGGCCAAAAACAAGCAAA
ATTATCGAGATGCTCGTGAAAGATGAAGGACGATTCAGCAACGAGAGAGAGACAAATGTG
TCGCCTGTCACGGAGGAGAAATCAGGAGTGTTCTTGCCTAGGCTTAGAAGTTCAGAGGCC
AAX
>GYA|c22241_g1; len=1599  start:2462  end:869; minus strand
XXCAAGTCTCGTCCTTCTCCCACCTATTCTGAGTTCCGACATACAAAGCAGCAACAACAA
AAAGTCCCTTCCTTCTCXCCACCTGTTCTGAGTTCCGACATACAAAGCAGCAACAACAAA
AAGTCCCTTCCTTCTCCCACCTGTTCTGAGTTCCGACATACAAAGCAGCAACAACAAAAA
GTCCCTTCCTTCTCXCCACCTGTTCTGAGTTCCGTTCCGATCCGATTATCCCCTGTGACC
ACCATGAATGCTGCCTGTGCATCAACCGAGCCTGCCAGCCCACCCGACCTTCCGCCTGAC
CCACTTGACGTCGCACCAGATGAGCCTCTGACGCCCAAGCAGCCTTCTCAGACCACGAGT
CGGTTACCGGACGTTGATCTTGCCGGAAAGCCCATCCTGGTCATGGAATTCAAAGGCTTG
GTTTCTTGCTCAGACGAACCAAGAAACTCTCCAATCCATCCCCGAACCTTCAACACCACA
GACCATGACACCAGCATGAATTGTGACCACTTGCCGAGTGCTGCTCCAGAGGAACACGCT
TCTCTTAGTGCCGAAACCCCCAACGAAGACGAACTCAGTGATGACGCTCCGCCACTCGAC
TCGGACGACTCTTTGGATTCTAAAGACCCGTCTCGTCCTCTCTCGCGTAGACCACGCAAA
GCGGCTAAGATGGCTTCCTCACTCGATTTTTTTACAAAATCCCTTCTGAAAACCTATCCA
CGCCTCAGACTTGACATTGAAAGATGGGAGCAAGGAGCTGGTAAATACGGGAAAGCAGCA
CTCATCAAGAGTTCGGTGGATCGAGTTCCATGGAAGTTGACTCTGCTATTCGAACAGGAT
GCTGAGTTACTTACTGAACGAACCAAGAACATTTTGCAAGGTCTCGAAATGGTCAAGCGC
AATGTGACAAGTTCGGACCAGAATTTAGGTGGCAGGCAGTTTCTCCAACGTCTGTGGCTT
GACTTGCAGACCATAGGAGAATTTATCGACGAAGCTATGTCCACGCTTGAAGATCTCATC
AAGCGTCTAGAGGCTTATGAAGAGTGGCAAGACGAGTACATCGTCGAGCTCTTGGAAAAA
CAACTGATCACGCCGGATTCACCAGCGAATCAATCGATGCGCTCCAAAACGGTTTATTTA
AATAACGAAGTCGTCAAGCGATGTTTGGAACATCTCGGGGTGTTTGTTCGATCGATGGAA
GAAGTGATACACGGCCTTGTGTGCTTCCTCAAACTATTCCAACGCCAAAATCGGAGTTTG
GAGCTTTGGAAGCATTTTGCAGCTCAAGATCAAGTTAATCTTTATCATGCCTCAGGGTGG
ATGACTTATTGGGCTGAAGTCTTGACTTGTAGTCTGAAAGTGTTCGATAXGTCTCAGCAA
CGTGGCAAAATCACTCTCCCGATTTTCCTGAAAGCTGCTTCTGGAACTTGTTGTAAGCCC
GCACTGGGGGGCCACGCTGTGGCCCTGATGACCGGAAATATTCGTATAATATCTATATTT
GAAATCATCGTTGTCTTTTGCTACCTTGGAAAAACACTCTTGCAAAAAGCTTTTGGCCAT
GATTCCACTCCAGTTGCGTCACTTGTCTCTGATCCTTGA
>GYA|c28180_g1; len=87  start:304  end:219; minus strand
XTGCCATCAGGAAGCGATTTGTCAATTCTATGCTTCATGTCCATATACATCCTGGCCCTC
GAAAGGGTGAGTGTTGTTCATAGCTAA
>GYA|c24128_g1; len=1833  start:2549  end:717; minus strand
CTGGGGCTCAAGTTAAGAGAAAGGTCCTCCCAGGTCCTCCCCGACGCGCGAATCGCTCAA
CCTCAACGATTCGACCGCCGATCAGCGAACTTTTGTTTGAGAAGACTTTCTCTTGTTGCT
TTGACGGCTGAAGCCGTTCTTAGAAATGGTCGCTCCGAGCAGTTCTGGCCCTGCCTCGGA
ACCAAAGCCACCGCCACTGATCAGCCGCCTAACACGGTCGCGCTTTCGGCCATCATCACA
GGCTGCAAAGTGCTCGCGAAAAGACTAGATGAGTCGGAGCCCGTCAAGGCCGAGGTCCTC
GGGATTCGGCCTGCAAAGACTACCAGACGGTCGCGGTTCGCGAAGCCGGTGGTGGAAGTC
AAAGGTGAAGAGAGCAGTGGAGGGGAGAAGGAGGAAGATAAATTGGAGTTTAGTTCAGTG
TTCGATTCCGATTTGGATGGGCATGTCACAGCTCTTGAAGGGTTCAGCTTTGGGGGTTGG
AGACGAGCGGAGGCTGAGATTAGAGACTTGGGGCTTGGTTTAGTTTGCATTGGXGTAGGA
TACAACAAGCGGTTGGACGAATGGGTCGTCGGCTCGCGGGTGTTTCTAAACCAGCCGATC
GAATGGCCAGTCATCACGCCCACACCCTCTACGTCTGGTACACCATCATCGTCCTCCTCG
GGTAAACACGCCCGGAAATCGTCGGTGGCCAACAAACGCGAAAGCTCCAAGCTCCGCAAA
GTCGCACTCAAGAACGCGCAAAAGCTGACGAAAAAGCAGCAGGCCCAGCAGAAACAGACG
CCCCAGTCAAAGCAAAAGAAGGCCAAGAAACCAAAGGCCGGCTCGGATGCGAATGATGAG
GAAGACGCGTCTTCGCCTCAGGCCCCAGCGATGGACTCAGAAAGTATGGCTAGCGAAGAT
GACGACGAAGACGAGGAGGAAGATGATGATGAAGATCACGGAGAAGATCAAGAGGAGGAC
GATGAAGAAGACGATGAGATGGATGTAGACCAGTCTACCGGCCACTTCTCTAAAGAAGAC
GAAATTGAGAAGCTCCGGACGTCGGGAAGCATGACTCAGTCGCACCACGAGATCTCTCGG
GTCAAAAATCTCGACCGGATCCAGATTGGCAAGCACGAGGTCGAGGCTTGGTACTTCTCG
CCCTATCCGGTTGAGTTTGCCCACATCCCCGTGCTCTACGTCTGTGAATTTTGTCTGTCG
TTTTACAGCTCGGAGGCCCAGATCCACCGGCATCGCATGAAATGCATGCTTCTCCATCCG
CCTGGGAACGAGATCTATAGGGCGGATGAGGTCCATTTTTTTGAAATCGATGGGAGACGG
CAGAAGACATGGTGTCGGAACTTGTCATTGTTAAGCAAGTGTTTCTTGGACCACAAGACA
CTTTACTACGACGTCGATCCGTTCCTGTACTACGTGATGTGCCAACGAGATGCGAATGGG
CTGCACATGATCGGGTATTTCTCAAAAGAGAAGGAGTCGGCGGAAAACTACAACGTAGCG
TGTATCCTGACATTGCCGCAGTACCAGCGACTGGGGTTCGGGAAGCTGTTGATCGAATTT
AGCTACGAGCTGAGCAAGAAGGAAGGCAAGCTCGGCTCGCCGGAGAAGCCCTTGAGTGAT
CTTGGGCTGCTCAGCTATCGGGCTTATTGGGAAGAGACGATCGTGGGGTTTATCTTGGAA
AGTGCGGCGCGCAACGAAGACGTGACGATCGATGAGATCGCCCAAAAGACAGCCATTGTC
CATGCTGATGXTGATGCACGTATGCCAAACATTACAAATGCTCAAATACCACAACAAACA
ATACATCCTTTGTGTCTCGGATGCCATCATTGA
>GYA|c9321_g1; len=279  start:1  end:277
XXGAACTCATTGCGTGCGAAAGTAGTAATTACAGCTTTGAGTTGTGCTTGGATCTTTCAA
GGCGCTTGGTGCATGTTGAAGGGGTCTGGGTGTGAATTTTCAGGAACGCCACTTCTGGAA
GGAATATTAGAAATTCAGGAAAGAACCCACGACCCTGAGAATCTTTCCCCTTCGTCTGAT
GCTCTCAGCCCAACCTTTGGGCTTTCCGGGAACCTCAGAAGTGAGAAGCTTTCTTGGTTT
CAAAACCTGAGCCACATAAAAAATGCGTCTATCCATTAA
>GYA|c40147_g1; len=348  start:1  end:348
GCTTTTTTCGTCCTCATGATTTTTGTTACATTGACCGCGGGAGCGCTGGCCGCTGTCGTG
CACTGCGGTTCTTGCGATACGATAGGAGAGCTTCGCTATATGGGCTCACGTCCGTGTGGA
CAACTGACCAGATGTAGGGATCACGGACAACCAGGACATTGCACAATGCAGATCGGTGAA
AGCGTAGTAGTCAATTGCCAGGGCTGCAATCACCGCATCTTCTCGGGTCGAGTCGATTGC
CCCGTCAACCACTCCGCAGCCCCTTGCCGATGTCCCCCACAGCCGCAGCAAGAGGCAATC
GATCAACAACACGACTATCCCCATGAGAGTGATAGTGATAGTGCCTAA
>GYA|c21189_g1; len=291  start:478  end:768
ATGTGGCTGCAAAGTGATGTGTTTCTTGTGGATCATGATGGTATAGCAGTTGTGCTCATC
CGTTTTGATGAAGCGGGAGGGGCGATAAGAATGACGTACATTGACATGATTAAACCTGAC
TGTTTCCAAAAACAAACACAGATTGATATCAGTCATCATGTAGATGACCACAAGCCACAA
GTTGCCTCTGATTCGATCGTCAAAGAAGTTCTACCACTTCGGAAAGACAAAAAAACGGAT
CATCGAAGGTAAAAAGACAACACACATAGATCAGAAGCCTGGAACGGTCXX
>GYA|c27370_g2; len=306  start:304  end:1; minus strand
XCTGCTGATAGGATGTGGGCTGAGTGGCAGAAAGGXTTAGGACAAACTCATTTCTTCAAC
TCGCCAAGCAGAGCCAGAGTGTGGATGGCCAGTGTTCAGGGTCAAGGAGGCTTACTCGAC
CGGGTGGCTGAGGGAGAACTTGAGGCTGACGGTGATGATTTGCGCTTGGTGGCTGGCTGG
CGGCTGGATCTGTCCGTCTGTCCGTCTGTCCGTCTGGCTGGCCTCTGCTCTCTCACTTTT
CCACCCTCCATCTCGACTAAACCCACACCCTCCATCAACTTCATCCATGGCCACTCACCA
TCGACC
>GYA|c24010_g2; len=585  start:1  end:585
TGTAGCAGTAATACTACTACACCGAGCGGAGCCGAACATGGACCATCATCATCTTTGAGT
TTTTCAAATACCAACCTGAGTAACACCCAAAACACCAACACCAACTTGCCCTCAAGAACG
GCAATCGGAGATAGTACAACTGGTACTAATTGTAAGAATCCAACGATTAGTAATCTTAAT
AATCATGGTCGCAATGCTGGAAGTGGTAATAGTTCTAGTAGTACTACTACTCTACTAGGA
TCAGGGCAAAAAACCTCGACGAACTCGACGAGTTGTAACAAGTTGACTGGTGGGATTCCT
ACTACTACTAGCAGTAGTACTAACATTAACACCAAGACTAACAGTGCTAGTAACAATCAT
ACTAGTAATCGTAATACTGCAACTACTACTGCTAATAGAGAAGTTGATAATACTAATGGA
AATCATTATGATGGTAGTAGTGGTATTACTAATACTAATAGTGTTGGGGTAGGAGTACAA
AATCATATCGGTACAAATACAAGTACTGATACAAATGGTAATAGTACTAGACATCGTACT
GCTACTAGTCCTGAGTCTTCTTGGCAAGCTATTAAAGCTCTTTGG
>GYA|c23571_g1; len=693  start:496  end:1191
ATCGTAAGATGTTCTGCTTACATCAAGTACCGCATACACCCCACCACCATCCTGCTTGCT
GATTAGTGAAGGCCAGCCGCCAGGCTGCAATATGAGGGTGGTGGGGCAAGAGTGGACGCT
TTCTGTTTGAGTTGTTCGGAATTGACCGGGAAACTCTGGCAATTTCCCGGGAAGGAAGAC
ATGAATCTCCCCGGCCATGACATAACGCAAGCCCAAGGCCAAGGTCAAATGCCAAAGAGA
GGCCAAGAGGGGAGGAAACTTGCTGAAATTTGGCAAAAGAGTTCTCAAAATACAGCATTC
ATCATACAGGCGGCAACCGGTGCCTTCCGTGATGTCGCGACTCGCGAGGCCTTTGATTTT
TATCATTTCGCCACGAGGGGAGATGCTGACTTATATGTACACATGGTCGCGGTACAGTAC
ATCTTGGTAGGGTATCAAGAGGCGCGCCAAGAGCACGAGTCAGACGGAACCATCACACAA
CAGCAGGCTTGGTTACCGACCGAGACTAGAGCTCTGAAGAAAGGTGGCGGACCGGTCTCA
ATAGGGCTGCTCCGAGCCTCCGACTCTCGAGCATGCCAGTTTGATGCCAGACCCCGGATA
TTTGTGGGACATAGTACGTTCTTTGTTTGCCGGTGCGGCAGGCAGCTTCTCCCGGTGCGG
TGCCCTCGTCAGCTTTCGTCTGAGAGCCTCTGA
>GYA|c36484_g1; len=69  start:272  end:205; minus strand
XTATGGAAAGGTGAGAGTGTAAGGAATCAAGAGACAAGACAAGGAGTTTTCCAGCAGCTA
ACATTTTAA
>GYA|c12763_g1; len=201  start:203  end:1; minus strand
ATGGCGCTGTTTGACACACGAAACAAAAAAGTTAGAAAGAGTGGACTAGACAGGCTAATT
CCACCAGATAACGAAGACGAAACATACGAGGTGATGGTGCAGAGAGCTAAAGCAAGGCAA
ATCAACAAGTCAATTATTTCGGTCAAGACGCGATCGGTTGACGAAGGGGTAACTTACATC
TTTGCCAGACTCGAATTGGGT
>GYA|c5252_g1; len=480  start:1  end:482
CGGAGCGGATCGGTGCTTGAGTTTTTGACACGCAAGGCCCCTCTGGCTGATACAAAACTG
TCGCTGAGCATCTGAGTCATTCTGGAGTTTTTGACTTGGTCACGTAGGGTGTCTAGCCCC
GTCCGCCAGGACCGCTCCTCCCGGAACTCATCACGCAATGTATGCTGTGAGACGCCACCG
CTATGGGGGGCCTACTTAGTAGGCAGTGGCCGTGTGGCACCCCTTTCATCCGAGATTTTA
CCACAGGGGGCAAAGGGCTCCAAGGGTGGAAATTTGAGAGTACGAGAGAGGACGCCACTC
AACCCAGCTTCACGCCTCTTCACGCCAGCCAAACTTGGGGTTGGTATAGGCTGGTGCATA
TACAGGAAGGCTGCTGCATACATGCATGTGATGACTTCCCACTTGCTTGGTGAAGGGCTT
GAGGGTGTCAAGCTTGTAAAGGATGAGGCTTCGTCAAAGATGTTGCACATCCAATGTTAA
>GYA|c12556_g1; len=615  start:1  end:613
XXGGATCAGTTAGCATCATTTCCAGAGCTGACGAAAAAAACGTTTCAAATGACACACACT
CAAATTAGGAACGTTGAAGTTGATTCGGTCCACAAAGAGACTGTTGGACCCGTCTCGCTA
CATGACCCGACGATCAATTGCGCTCACGATAGACTTCAAGGATTGCCTGGAGTCAACTTC
CCGAGAAGGAAAGCGGATAATGAGAAAATAGCTAGCCCACCCAAAGCCATCAAAACACCC
GATAAAGTTCCTAGTCTAGCCCGTTTCAGGAACAATAAGCTGGAAGTTCCAGAATTCGAT
GAAAAACAAATATTCAATCAAACCAGTAGGATGCTTGCCCTCGATAAACAAACCAGCAAG
ATTGACACCATGAAGAGCATACTAGAGGCATCAAATGAGTCTCAAAACCCGACCTCTTCG
GAAGTATCACGGCCGAATGAAACGGGTGAGAACATCTCAGCCGGTCCTGACGATGAAGAA
GAAATTGATGAGCTGGAGGAATCCCAAATATCGACCTGTTCCGAAGCATTACCGCCCGCT
GAGTCAGGCGACCAAAATCCAGACAATTTTGATTTAGAAGAAGAGATTGACGAGCTAGAT
GAGCTAGATGAGCTA
>GYA|c5824_g1; len=456  start:567  end:114; minus strand
ATTCCTGGTCGAAAGTTGTGTGAGGAAXTTGTTGAGAGAGTCGCAGTAATGATCGCTAAG
AXTTTGTCGAGTGAAGCCGGAACGGCTCTGTTCAACTCAATACAGCCGAGGGTGTATAGG
ATACGGGATATTGACCCAAGCACGGCTGATTATXTAGACCGTCTTTATGGTAATATATCT
ACTCTTGTTTTAGAGTGAAGACTTGAAATAAGTCAACCTCCTGATGAGAGTCGCAACAGG
ATTGTGATGACTAGGATATCAAGGCCGAGGTCTTTGGACCAGTTGTTGGCCAGAGTGTGT
AGAAATGGTACTTTCGAGGGGCGGAAAGATATAATGCAAATTCATCCTTCAACTCCCAGC
CAGTCTGGACATAGTGGTTATATGATGCTGATGCCAATGCCAGTGAAGTATCGATTGAAA
AATCGTTCAAGTCGCGTCAAGACGCCATACCATTAA
>GYA|c15088_g1; len=138  start:231  end:96; minus strand
XACGGGCAGAGGTTTTGGGGAGGGTTCAAAGAGGGTTGGTCCAGTGAGCTTGGGGCTGXT
GTGTATGGAAACTGGAGATTTGATGTTTTTGACCAAAGAGAGAAAAAGAATGTTGGAAAG
AAGGACAACTATAAATAG
>GYA|c23434_g1; len=1149  start:1253  end:107; minus strand
XXGCCATGCCCTGATGCTCAAAGCATAAAGCCTGGGAGATGCCTTAAGACAGGCATGTCC
CAGGCTGCTGTCGCCTCCCACCCACAATCTAGCCATGGCCCCAXGGCCATAACTGACGTC
AACCCTAAGCCTGCCACCCATGAACGGCTTGCAGGCGACCAAGXCGACCTAACAAAGCAT
AAAAATCCTGAGGTATCCTGATGAACCGGGTTCCCGACCCCGACTCTCGAAAGCAGCCGC
CTCCAGCCAACACAGCTTACAAGCTTAGAAAACCAATCTCGCCCAAATACACCAGGTGAA
TCAACAATGTCCAGCAGCATCACTTTCTACAGGATGCCCGCGGAAGTGCTGAAGCTGATC
TTTCATTTCTCAAGGCGAGTTCTCATCCCGTTCTTTGCAGTAGTGCTTGAGGTGTGAGTT
GATGCATTTACTGAAAAATTTGTTATGCGTTCAGATACGAACCCGATGATTTGCGGGCAT
GTTGTTCAGTTTGTAAACGGTGGTGTTGATAGCTCAGCCATTGCTGTTCGAAGAGATGAC
TTTGGAGACCGTGCCGCAAATGCAATTGGTTATCGATTTGTCTACATCAACGAAGCTCGA
TGTGCTCGTCGGCCAGCCAACGAACCAGGACCACACACGTTCTCCATAGGTGATCGAGAT
TTTGCAAAATTCAAGACATCTGCAGCACACGTGGTTGGGTTTAACTATATCCCACGTCCC
ACTCCAAACATGAGACTCCATTGGCGGGCTGATGGTCAGGTGGTGGTGAGGTGTCTGAAA
CGCATGCGTGGTCTCGAGCGATTGTGTCTAAGGAACATTCACTTCTCCGACGATCTTGTC
GAGGAAATATGTTCTCTACCAAATCTCAAGTCATTGACAGTTGAACCGAGTCGCXGCATC
GGGCGTGCTCTTGGCCAGATTCCATGCCTGAACTTTCTGTATCTTAACAACAGCCTCCGA
CGCGAATTTTGGGATGGTGATGTGACCAAGCTGGTGAGATATACTGGACCTACCCTTGAC
GAATTCACTCTTGGATCAAAAACTTTTAAGATAGATAGATCTGCTTGTGATTCAGATCCG
AGTAATCAAATGCGAGTAAGACTGAAAGGCCTTGAATCAATTCCTXTGATAATTGCTTTC
ATCCGCTGA
>GYA|c19502_g1; len=384  start:34  end:417
ATGGCACATTTGACAAATTGACACACTGAGGTGTCGACATTTGGAGTTATAAAGCAGGAA
GAACCCGACCTTCGAATTCAGCAGCCAAAACAATCAAGAGGCCAAAAAATTGATGTGATT
GTCCGTCATGTCCAAAGTTGTATCCATCCGGTGGTTATGCGCGATGGTTCGCCGACAAGT
AGTAACAGAACAAGGTTGATGAACTACATGATTATTTCCTTGGACAACGCGGCTAGTCCT
GGAGGCTGGCTGCCTAAATGGCCACAGGTTTTCTCCCAACCAXCACCGTCGATGTTCTTG
AAGAAAGATGGGATGGAAGTCTATGACAAAATATTGGCXGAAGTTCCTTATATATTTTAT
GCTTACAACAACATAAGCTCATGA
>GYA|c29701_g1; len=54  start:1  end:52
XXTGCACAGCTAAAATTCATTAGCAACTATGTGGGATCTTTGGATGTAGCCTGA
>GYA|c22419_g1; len=144  start:577  end:434; minus strand
XTGTATGAGTTGAAAATATATTTGCCTTCTTCTGAACCCAATTTCGCCCCGCTAGCCGTG
TCTCTTCCTCTGGCACACCCTACACACGCTGCCGTTGCATCCTCTAAGTTCAGAACCATG
TCCTCAGAAATCATGTCAGACTAA
>GYA|c44913_g1; len=273  start:272  end:1; minus strand
XCAGGAACCCCGATCATCACTTCCACTGTGGCACCTTCAACGCCTACTAGGAACGCCTTA
CTATTTGCTACTACGACCGCTTCAGAAAGCCAGGCCACTGTATCCAGCTCACATGGCTCA
TCAATCGACTTGACCGAGGCGGCTCCGATCCTTGGGGGATTGATTGGTGGCCTTCTCGGA
CTTTTCTTGATAGGTTTTATTGTTTCGATTTGCGCCAGAATGCGGAGACGCCGCAAAGAG
AAGGAGGTTCTGGACATGATGGCACCGTCTGAT
>GYA|c45226_g1; len=84  start:1  end:83
XTGGAAAGAAAGAAGGCTAAAAGAATCAAAGAAATAAAAAGGATTAACAAAACCGTAGCG
ACGCCGCTGCGAATCAAGCAGTGA
>GYA|c22144_g1; len=1092  start:1091  end:1; minus strand
ATGCGTGCTTGTTTACTTCCAGTCCTCTCTATCGCCTTGGTGTTGCAAGGTGCTTTCGCG
GCATCTCTTGAAAGACGATCTGATGCTCATACCTCATCCAATCACCTCACTTCTAAGGCG
GCTGCCCCGGGTCAGGATTCCGCGCGCGGGGGGCTTAGGCGACGATCTAATGGTCAATTC
TCATCGGAGCTCTTCGCTCCTGGGAATACCCACGATTTTACTCCCCCGACCCAATCATTC
TGAGTCGGTCAGTCGGGGGCGACGAATGGCACCACCGACTCTTGTAGTCGCTTGGCGTTA
AAACTCCGCTTCTCGTACTGTTTAACCATTGAGGTATCGGTCTGCCTGTTTGAXGATGTC
TATGTAGTCGGCTTTGAAGGCTCAGATCTTCTGAAACCTGCXCTAATGTCTCTACTAGCA
AAGCTTGGTATTCCTCACGCTGTTTTTGTTCTTTGGGTAGTTGCTGCTATAGXTCTGCCT
CTGATTGTGAGCTCTTGTAAAATTCAAAAGACTGCCGGGTCGATGTTCGCTACCCATCTC
ACAACTTTTCTTGCATACTGCTAGTCACTTGCTCAGCTGCTTTGTGATGGTGCAGTTGTA
TTATATATACGCATCAAAAAGTTGTTCACGTGGCTTGGTGTTGAAATGGTTCTAGGTTAT
GTGCTCGGCCTGATTTGTAGTGTGACTCAAGCCAGGTTTCGCCCCGGACCCCGAAAACCG
TGGAAAACCCGTCAACCCGACCCGACGGGTTCGGTGACGGGATGGCCCCAGAGGCAAAAA
AACCCGGCGGGGTCTTTCGGACCCAGGGCACGGGAGGGAGCTGGGCAATACCGGGGCGCC
CCGGCTGCCCCGGCGAAAGTGGAGCAGAGCGGTGATGTTCAAGCAAGAAGCAAAAAGCAA
AAAGAAAACCACATTTCGCGCCCTAAGTACAAAGGGCAGAATTCGGAGTGCCAGTCTTTC
ACAACAGCAGCTCCTCAAGGGTATTGGGCAACAGAGCAAAACGCTGGAAACCAAGGATTC
TGCGCCCAACTGAGAACAGCTGTCAGAAGAGGCACAGGTGGCCAGGATACACAGATAATG
TTTAGCCATAXX
>GYA|c10659_g1; len=186  start:185  end:1; minus strand
ATGTGTAGAAAAGGACTGGAGAAACTACTTAGATGTGCCTCTCTTGTGATTGCTATAGTC
GTTGAAGATCTTGACATATTTGGTGGGTTTATCAGCTAGGCTGATTATTTTCATGTTCTT
ACTAGGATGCCAGCTAGCCAGCCAGCCAGCCAGCCTGCAAGCCTGCCTGCCTGCCTGCCT
GCCTXX
>GYA|c39668_g1; len=243  start:1  end:239
GGGACTTTGACGGCGGATGAGCTGGXGCTGATCTGCAAACTGTTTGAGCTTCGGACAGGA
AAGAGCCAACGACCCGACCCAGTAAAATCAGGCCCGATTAAGCTACATAGACCAGTACAG
ATTGAGCAACAGATTCTAGTTCATTCCATTACTAGTXACGTAAATAACCGAGCAGAGGAG
CTCCAGAGTCCACACTCACCGTCCCACACCCACAGGTGCGGGAAAATGGGAGAGATTAGG
GXX
>GYA|c14338_g1; len=726  start:752  end:26; minus strand
XXCAGATTGGGCCCGGAATCCGGTACGCCCGAGGGGAGGACGCTGGAATTAAGGCTCTGG
GACGGCAGGCCTCCGAATCAGTACGAGATACTTAAACCGTACGGTCGGGCACCATGCGGC
CTGGAAGCCATTCAAGGCGGCTCACTTGCCACGGATTTTGTGGCAGCTGCTGTCTTGCTT
GAAAACGGTGAAGTAATAGGTATCGGAACAAAGAAAAATTTTGTTATGTTTCGTGCACCG
GTTTCGCGACGTGACGGGAGGTCGCAGACCTACAAATCCGGTCCGGATCCATCCTTGGAG
TAGGCTGGAACCTCTTCATCCACTTCTCAGTTGGAAGCTCAGCCTTCTGAATTCTCAAAT
GTTGCCTTGTTGGTTGTTGAAGTTTCCCATCCGTCATCTGCTGTTTCTTGTTCTGAGGCA
AAGXTGTATGACTTTTGTCTTTCCTTTGAAGAGTTCCAGTCTTTGACCATTGACTGGGAA
CCTGAGGAGATGTTTGTTTGGTGTTTCAAGGAGGTAGGTACCATTGTTGCTCATGTCAAG
ATTTTGAAGTGTTTATCCCACCAAGGATGTCATTGTTATGGTCTTCCCTCAAGCTTTCTT
GACCCGAGGTCACCAATATTCAAGGGTCCTACTAGATTGACTTCACCTAGCTCTAATTTC
ACTTCAGAAGGAAACTGCACTTCAGTGATTCAAAGTCTACACTTCACTTTTCCTTACCCA
GTGTAA
>GYA|c16154_g1; len=444  start:23  end:466
ATGGTGGAAATGCTCCGGTGTGGATTTCCGGTCGGTGGCTGGTGATGTCGGGTGGGTGGT
GGTGCGCAAGGAGCAGGATATTGTGGGTTGGCGGAGATGGAGGGAAGAGAAGAGTGGAGA
GCGGTAAGAGGGAATTGGGCGAAATTTGGGACCTGTAACACTCGAGCXGCTGTGGCCCGA
GTTGGCATGGCCAGGTTCCCTATGGCCCCTATGGCGCGGGTTTTGGTGGCTATTGGCGAC
TATAGCAGGGGCCCCAGCTGCACTTTTGCAAACTCGAAGCGTGCGCCGTGCACCATTCAT
TCACCTCTCATACGTGCTCTTAAGTGCGAGTTAAAAGGAATTAAAATCAACAGACAGCCC
CCTTCAATTATCCCGCCGCGTGCTCCGCGAGAGAGGGCTCAGGAGGGCTCGGGTCGGGAG
CCCAGTTCTGATCGGGGCACCGGT
>GYA|c32331_g1; len=216  start:213  end:1; minus strand
XXTTCTTGTCGAACCATTAAAACGACGCAAGGCTCCAATGCAGTGAAAGATAAXATAAGA
AAATTGATGAATGCGAACGGCTATGAGCCAGCTGAGATTCCAACCCGAAACCCTTGGCTT
AAAAAGGACAACCATCAAGCTACAATGCTGCTTGTTGTGAAAGTAGTTGCCACTTTCATT
TCCATTCAATATTTAAGTCCAAAACAGCGTAGGATX
>GYA|c34053_g1; len=264  start:72  end:333
ATGGCTTATATAGGATGTGGTTAGAATAAAGAATACATAGGTAATTCTGGATTTGCTCAA
CCAGAACTGAGTAGCTTAGCXATCAAAAAGGTGGAAGATACAAGAAAGGAAGAAAGAAGT
GTGAAAGCTGAAAGAGAGATCATCAAGGCATTGAAGAGAAAAGAAGAAAAGAAXAAGTCA
GCTGCTGCTCACAAGGGAACATCCCAAGATGCCAATTCAGAATTTGATGATAAAGACACC
AAGAGACTAAACCCAGCCCTCTGA
>GYA|c42044_g1; len=333  start:330  end:1; minus strand
XXCAACAAAGAAGAATCGGAGACAATGGCTAGTGTTTCTATGGCTATGCGACTGACTTCT
GCAAGCCAGAATAGGCTGCTCCAGAGGCCAACCTCTGAAGCCTTTTTCCAGCCACTGCAA
GTGAAGCCATCAAAGAAGGCTGTGGCAGTGAAGCCGAAGTCCAGGGGCAGTCGGCTTGAA
GTGAAGGCTTCTCTCAAAGAGAAGGCAATCACAGGTCTGACAGCCGCCGCATTGACAGCT
TCCATGGTGCTGCCTGAGGCGGCTGAAGCAGCCTCCGGCGTCTCCCCATCTCTCAAGAAC
TTCCTGCTCAGCATTGTGGCCGGTGGCGTCGTX
>GYA|c39421_g1; len=303  start:303  end:1; minus strand
TTCTCTTTCAAAGCTGCTTCGGGTGATCGCCTAAGTCTCGTTAAGCGCCAGGCCGGTGAC
CGAAAGATCGGTGTTCTCTGCCCGGGTACCAATGCATACGCCGTATCCTGTGCGAGGTGT
GATGGTACCTGGCCATCCCAGGACCTTACCTGTGAAAATCAAAAAACATTCCCTTACTCC
ACAATCAGGACCATAGAGGACGGAATAACAGATCAAACCTCGAGCGCTAGAGTGCCATGC
ACTCCTCCTCAGCACATAGTAGCAAAATGTGGAAAGGACGATGTATATAGTGTCTCTCGT
CAA
>GYA|c13268_g1; len=57  start:1  end:56
XTACCTGTTAACTGGCCCGGTTACAGTGGTAGCGAGTCTCCTTTTTACACTTACTGG
>GYA|c23637_g1; len=1026  start:1055  end:29; minus strand
XTGAGATGTTTTGCAGCACTCGAATCGGAGGAATTTTTAGAGACCAGCCAGTGTCGAGTG
ACCGAGAAGTCAGAACGAGAGCAGATTGAAGACTCAAGACTGAAGCTCGAAGACTGGAAA
GAGGGCATCATCGTGAACTTTGACAGGATCTCTCGTCGACTACTCCGAGTGACTCTTCTC
GTCGGGCTTCTCCAGCAGCAGCTTGAGGCGACACTCGAACTCGCTCGTTATCTCCCCGTT
CGGTTGTCGATGCCCGAACGAGGAGGTGGTCCTCCACCCCCACCTCCACCTCCACCTCCA
CCXCGGTTCTGGCCATCGCCATCGACTGCTCTCTCAAGAACATCTCCATCCAACTGGCCC
GACCCCGAACTCTTCCAACCCAATCCCAATCCCAACCCAGGACAGCCCCAGCCCCGGGCT
GAAGCTGAAGCTGGACCCGAACCCACACCCAAACCCGGTCCCGAGCCCATCTGGCCTCTT
GGCCTCGCTGACGAGCTCGAGGCGACTGAGATTCCGAATCTGGCCCTGCTCCAGTCCCTC
GTAAACGAACTCGAGCTCCACAAACACGCTCTCACTCAGCGATTGAACTCCTTTGGGCTC
CAAAACAAACTCAACTCAAACTCAAATCTTAACTCAAATCATCCTCATCCTCATCCTCAC
TCTGGCTCATCAAATCGCTCACCTCCAAACACAATCCCAAACACAATCTCAAACACAACT
ATCCTCCCCCCCTCCTCCTCCTCGGACTCTTCTTCCTCCCAGCCACTGGCCATCCCTCCA
CCTGCAAAACCTAAAAAACTGCTCTCGTCCAACAAGCGCAAACGGACGGTCTCCATCATC
CCAATCAACACTGCTCTCCCTCCXCCACTCCCAATGTCCGTCTTTATCCCCAATCCACAT
CCTCTCCTCCGCCCAACTGGTAACTCACCTCCTTGCTTCTCCAGCCCTCCAGCCATCCCC
AACTCCCACCCCAACTCCGCCCCCCGCTCTCGCCCCTCAGCCCCTGGCCAACCCACAGGC
CCTCCC
>GYA|c41695_g1; len=222  start:223  end:1; minus strand
CCGGCGGTGTGCGAACAGACCTTGCGCGCATTGGCGGCTATCCGTCACGCACCGCCTTCC
ATGGCCGGGCGGCTCGCTCAGCTACCAGGGCGCGACCGACCTGATCGGGCGGATGCAGAG
CGTGTTCATGCGGCTCGGCTTCGCGCCGGGACCCGCGTCGCCATGCTCACCGCCAATCGC
GCCGATACCTGGTGCGCCGGCGTCGCCGCGCAATTGTCGCXX
>GYA|c1162_g1; len=279  start:277  end:1; minus strand
ATGAAGTTTCCTACTGATGGGAGGACTGGAAACATGATAAACTATGCAAACACAATCACC
CAAGCCATGAGTCAAGTAATTCAAGCATTAAGCCCCAGTTTATAGACTGTTACAACTGAT
GTTATTATTAAAACAAATAGCTAAAAAATCTTTGCATGGGGATACAAGCCTGCCAAAGCT
GXTCGGAGTTTGCTTTACATAGAAGCATTAAACACTGGACATAGACCGGATAGCCTGGTG
ATTAAGGAAGCACTTTTACAGCCTCTTGCAGAATGGTTX
>GYA|c19228_g1; len=174  start:494  end:320; minus strand
AGGGAGATGATAATGACTGCTTGTCTGGCGGATAGGCAAGAGGGAGATGGAGCCCATTTC
AATGTTAGTATCGGGCAACCTCTAGAGCAATTGCAGATGTTGATCAATCAAAAGATGGAA
GCGGGGGCTAGCGGGGGGTCAAAAGCTGGTTGTATGCGCGCTGAGCCGGGGTGA
>GYA|c16891_g1; len=1017  start:1020  end:1; minus strand
XCGCGGGGGAGCGACGATGAAACACCACTTATCAGGGACGATCAAATTGTGGTTTACAGG
TGGCTCAATCAAACTGACGGATGGGTTGAGATGGTGTTTCCACCAGGTAACTGCTCCCAG
CATGCTGAAGGCGCTGGATCGATTCAGGGTGGCTGGAAGGGCATGGCCGCATGCAAAAGG
AAGCTCTCTGACCAGCTCTGACCCCTTTTCTCATCAACTATTGACATCCGGATGTCGCCT
TTTGTTTTCTACCCGCCTCCCTTCTACATTCCTCAGAAGTCTTTCAATTACAATTTACAC
GTTAAGTTTCTAGCCCATAGGCATTCTGCCAAAAAGAATACCTGTGTCAGCGAAAATGTC
CCCACTCGTTCGATTTGTGCTTTGCTTGGTCCTGGTGGAGGCTCCTTCCAGACCATCAAA
GGTACACTAGGGGTGGTCAAGGATAACCTGGATTCTACTACGTTCGAACCTGGCTCAATG
TCTGCAGAGGCTGAAGTTTTTCCAGGCGGTAATGCGAAGCCATCCAGCTTCGAAAAGCAG
CGTGATGCCATCAGTCGAGACTTCAGGCGTGCCACCGACCCCATGGGCGAATGTTGGAAA
GAAAGCCATCGACGCTTAGGCCAACTCTCCGTAAAAGTAGCAAAATACCTCGAGGAAATG
AAAGGTAGCCGTATGCACATAACATCTGAGATTCAGCAAGGTTTCAGTAATGTGCCTACC
AACTCAGGGAAATGTGATGTAATGTATAAGAGCCTTCTTGAAGACTACCCTTGGATTCTG
AATAGAGAAGGCATGGAAGTTGAATTGAGGAAAGGGTTCAAACTCAACACCAAAGACCAA
TCGGAATTCATGAAAAAAATAGAACCTCGGCAAAAAATCCCATGTTTCAAAGAGGCTCAA
ATGAAGTTGAGCAAAGGTATATGGCACAAGAGGCAGCAAAGTGGAAGATTTCTGGAATGC
ATCAAGGCACTGAAAGCGAAATTTGTATGCTCTGATTTTTCTTCAAAAATCAAACGX
>GYA|c36546_g1; len=321  start:1  end:320
TCCCGACACATCCCTTTGCAGGACAGCCGGTTTTCAGCCCCGTCGAATGCTGCCAGCCCG
GATAGGGTTGGGTTGGGTTGGTTTGATCCCGGCCAGTCATTCATTACCAACCGGCTGGCT
AAGGATGATGGAAAATGGGCAGAGXTCGAGCTCGCCAGCTTTGCCAATCACCAGCTCGCT
GTTGGCTGGCAGTCAAGCCAGGCTGAGCCAGCCCTGGCCGAACCCATCAGCCTCATTGCA
GGCAGGCGAGCCGCGCAATGCCCTCGCCTCACCTTGATTGCCCTGTCAAAGCAGTCATGC
CTTCCTCGCTGGCTGGATGAG
>GYA|c6648_g1; len=249  start:294  end:49; minus strand
XXCCCCTCTGAGCTTCAATTTTCCTGGGTTTGGGACTGTTTTGTGGTCCAAGAGATTCAA
AGGATGGAGAGGGAAATTATGGACTCTTCTTCTCTCTCCTCTGAATTCTCAAATTCCTCT
TCAAGCTCAGATGAATCTGAAAAGCCAGCTGGTGACACCACAACTTCTCTCAGTCCACTT
CCAAAACTTGTCCAACCTCATCCAAAATCAGATGGCCXCCTTGGTACCAGTGCTGCCGAG
CAATTATGG
>GYA|c11614_g1; len=207  start:1  end:203
XXGTTCTTCTTCCGAGACCCCGAGGAAATTGAGGCCGAGGCCAACGAGAAAGCTGCCAAG
GCGCTCGAGGAGCAGGCTGCTGCTGGCATCGGCGAGAGCAGGGGCGCCGACTGGGAGGCC
ACTGGGGCCGGTGCTGGCATTCTCAATGCTGCTGCTGCTATGCCCTCGGCCGAGGTCGAC
TGGAATGCCACCGAGGCCACGACTGXX
>GYA|c32937_g1; len=225  start:223  end:1; minus strand
XXGGCTGCTCCACTCTCTCAGACACTGTGCATATTCCCAACCCACCACCACACTTTCCCT
TTCTCTCCCAAAACCCGGACCCGACTCTCCATCCCCCCAAAACTCAGCAGAAACTCCCTG
CTTGCCCTCTCTTTCAAGGCTCCTGTAACCATGGGAACATCACAGAGTCAACCATCATTG
GATCAGATTCTCGGTAGCAACAACTGGGAAGGCTTGCTTCAGCCC
>GYA|c19573_g3; len=318  start:317  end:1; minus strand
XTCGACGAATCGTTGGAAGGTTGGCAGGGTGTGTTCCTTGTGGCCGACATCGTATATTAC
CTTGAGGAGAGCGGTCGGTGCGTTGAGGCGTGGTTGGCTGCTATATGTAATCCCGGGCCA
GACCCAGCTGCCGGTXCGGTAGTGTACATGTCTACAGCACGGGCTGGTGAGACTCGCACA
CCTAGGTTTACAACGCATGTGACCGAGCAGCTGCGCAAGAGAGCCTCACCAGCTGCTGCG
ACGCCGGCCAGGCTCGCGCATCCGGTCCTCGGAGTGCGTGTCAAAACCCGCGCATGGGGT
TCGCCGGTAGTGGAAAAC
>GYA|c24427_g1; len=1134  start:1132  end:1; minus strand
ATGGTTAGAGGAGGAGATGGGTTCTTGGCGTGTTTAGAGGAAGAGAAGGATGTTCTAGTT
GAGTTTGTTGGATCTTATCCCGTTCGGTCAAGAGTCCGTTGCGAGCCCGCCACTCTAAAG
CCTTCTTCTGGGATTCCTGTTCAGCTTTTGCCXCTGCTTCGAGACATGATCTTGACAAAC
GGAGTCAACGGATTGGGAGCCGAGCTAGACTGGTTACTCTCCAGCGGGGCCTTGAGTGGT
TTGGGCTCTGGTAGAGTTTTGAGGGCCGGTGTAGAAGGCGAGTGGCGGAAGGGGTTAGGG
AGGGTGAGATTGGGTCTCGAGGGCGCAGCGGCGGGCACAGGCGACTGGCAGAGATGGTCA
GGCGCGAGCCGGTGGACGGGGCAGTGCGCCCGCCCACATGCCGGACACACTATCGGCGCC
ACXGAGCACCGTCTTGCACCGGCTGAACGAACACACCGGCCGGCTGTTGCTACTCGTGCT
GGXGCCGAGGTGGCACTTCGGAGTGCTTTGCTTGCTGTGCCGACTTTATCAAGAGTGCTT
CACAAAGATGATCTGAATCCGAGTGGACGGTTGAAGGTTGAAGTGACTTGCGCAAAACGA
TTTCTCGCATTCCGGACATCTTCACGACAGTCGAGTTATGTAGCGTTGATAGATGTGACA
TGGTTACACCCATCCAAGATAGAGAACAAATTCGAGACCCCGAAACAAAGAAAGTCGCTT
GAAAGGCAAGAAATCGAGCATGTTACAGCTCGAGAGCXGAACAGTGAGAGCCCCATTCTT
CCATCTGTTGCTGGTCCTGTGGCGGTATCCTGTGCGACTGTTGGTGTTGAGGGTGGTCCA
TTCGGGATTGAGGAGGGACGGGGTTTGTCATGATGGGAACGGAACGAGTGGGGTGGGGAT
GCGAAAGTCGATATTATTCGGTTAGTGATTTGGAAGTGGCAGTGGATGTTGAGCTGGGGT
GGATGGATGGAGGCAGTCGCTGGGCCGGGTATTGAATTCTCTGTTGCAGTTGAGGCTTGA
GGTGGACAGTTCCGACTGGGTCTGGCTGGATGGGAACGGATGGAGGAGATGTGGATGGCT
GGATGGAGAATTGGGAAATTTCCCAGTGGTAAGATAGCCGGGGGGAAGTTAGXX
>GYA|c6801_g1; len=300  start:1  end:298
XTTAGCCACTTGAAGGAACAGAAAATGCCAGCTTGTAGTCTTGTAGTGAGGCAAACGACA
ACCCCGGCACTCACATCCGATCCTGCGCTCTTCGAAGATATCTTTGGCAACCCGGGACAA
XTTGATTCTGAGAAGGGTCGTGGACGTCATCACTTGCACCATGCCTTGAGTGGACTGAGG
TCTGATGCTGTCTGTATCGCATCACCATCTCTTCTCACTCTCCTGAAGGCTAGCAGCTGA
ACTGTACAAGTGACCACAAGGGTTCTCCAGGATATCACAGGCAGCCCGAAACAACGATAA
>GYA|c5986_g1; len=312  start:312  end:1; minus strand
AATCACCGAGTGGACGAATTAATCCTTATCTTATCCCGAGACGTCGAACCTGATTTCCGA
CACAGTGTGTACCAAGTCATTGCCGGTTTCAAGGGCCGTGTTAATAGTGCCGCGGAGCAT
AAGGCAATTTTGGCTGCCGCCAACATCAGTAAGGAGTTTGCTCAAGCCTTCAACATTACC
ATCAATTTCCACCCTTCCGGCGACTTGAGCGTTTCTTCTTTCACCCGCGCCGGCGTCTCT
TATGTCATCTTTGCACAACCGCCGCCACAGTTGGCGAACTCAATCTTGTACATTGCACTT
GTCCCTCATACX
>GYA|c32534_g1; len=219  start:1  end:217
XXTGCAGTGAGCCGAGATCGCACCACCGCACGCCAGCCTGGGCAACAGAGTGAGACCCTG
TCTCTAAGAAGACATTTCTTCTGGTGCTTTGGTGATGCTTCTGCTCAGCCTTTCTGTCTG
TAGTCTCAGTCCGATAGTCCAGTCTGCTTTGAGGGCCCACCAGGACCTGGAGGAGGGGCC
AGTTTCAGTCAAGGGTCTGCAGTTGACCTTGAGAACTTA
>GYA|c19884_g1; len=234  start:1  end:233
XTGGCTCCATTGTTGGAAGAAAATCGAGATGTGGTGGGTCTCGATTCGGATGATCTAACC
AGTTTGGTTGATGGTGGCTATAAATTGCAAGTGAGGCTCAATTGGGAGGAATGGTTCGAT
CGACTTTGGAACTCATCGGTTGTTGCTTTGAGAACATCATCATCACCTCTTGAACACATC
AATTCAGTTGTTGTTGGATGGTTTATTGTGGGTAGCTTCAGCCTTCAATCTTGA
>GYA|c5607_g1; len=384  start:1  end:383
XAAAACGCAGAGCGCAGAATAAGGTCGAGACCCCCACGCGCCACTTATTTTACCTTGGCT
AGTGTCCGGCGACTTGGTGGATCGGCCGTTGCCTATTGGACATTCGGCCAAGTCTCCGGT
GATCATTACCATCCAATCAAATTCCCGTCGACAACTCTACCAGTCGTGGTGCTCAGAGTC
ATGCCGCCACAGTGGCGACCAGAGTCCCTTCCCCCTTACATCGACCAGCCAATGATGGTC
GCCGACGCGTCTTTCCAAAATAAAAAGCCGTTGGAGAAGAACGCCTACGGACGGCCTGTG
CCAATAGGGGCATTTCCAAATCTTCCTGCACTCGGCGACACCAAAGGTCCATTGAGTCTT
CCGGCGTCCCCAGACAAAGAAGXX
>GYA|c34480_g1; len=255  start:340  end:86; minus strand
ATGGCTTCCCAAGGATTCTCCGTCTACGTTGGAAACGTTCCATACCAAGGAACTGAGGAG
GAGATCGGAAACTACTTCGCCGCCGTCGGACATGTTAACAACGTCAGAATCGTGTACGAT
CGTGAAACCGGACGCCCACGCGGTTTCGCATTCGTCGAGTTCTCCGAGGAAGCCGGAGCT
CAAAGAGCCGTCGAACAACTTAACGGAGTTGCCTTCAATGGACGCAACCTTCGTGTCAAC
TACGCCAACAAGTAA
>GYA|c38483_g1; len=69  start:209  end:142; minus strand
XTTTTGGATTTTCATGATGTCAAAGGTCCTCAACAACATGATTCTCAGCCAGCCTCAGAA
GCTACTTGA
>GYA|c29320_g1; len=276  start:276  end:1; minus strand
TGATCTGGACCGCACCAGCAAACTATTCACCAGCAAACTATTGGGTGTGATTTTGGGTTC
CGCTTCACGAAAGCCATTGGGGTCCGGCCAGGGTCACTCCTGGTCACTCTGAGCAGTAAT
GACGTTACTGAACAATGAGATGGAAGTGGGTCATCCGTCAAAGACTGGGATGGAGACCGG
AAGCTTTCTAGTTTTCATGACAACACCCAAATGATTTGTTCGATAAGATTGATTGATTTC
GGTTGGGACCGCGGTGGTCGGGACTTCAACAGGCTT
>GYA|c36997_g1; len=285  start:1  end:283
XAGCTGGGTGAAATTCAGACACCAAGTGGGGAGATATCATACAAAGGGAAATATTTTGAX
AAAGGGAGACCAAACATTGTACCAACTACTGTTGGTGCCAAGAATGTCAAATTATGGATT
ATTGGTCTAAAGAAATGTGAACAAGGAGTGCCAGTATCTACCACCAGGAAACACTTCAGG
GATGAAGCTTATTTGAGTAAAATGTTGACAGGCCAACATATGGATCCTTTGTAACAATGG
GCCAGCATACATGACCCATCATATCTGCTACCAAGAGTAACCTGG
>GYA|c33652_g1; len=495  start:574  end:83; minus strand
ATGGTCGGAGTTAGTTTGAGTCTCAGATCAGGTTTCCAGAACTTCGAGTTCCGGAACAGT
GGGAGACCCCCCTCTGGAGGAGGGCTGCAAGTTGCAACTTTTGGCCGTCGAAACTCGAGT
TCTTTTTCGAGTTCCACTTTCAGATCCGACTTCAAGTTCGGGATTGAATCCXCCATGATA
ATGCAAGTGACTCATACTGAGCCCACACTTTCTCGAAGCGGCCACGGGAAGTTCGTTCTC
ATCCTCCAAAATCGTTCTGTTCACTCCXCCGATGACCTCATTGCCATTXCTCCTGCTGAA
TCCGCGCCTACAGGTTTTGGACCTCAACAGGCATGTTTGGCTGATGTTAACCGCTGGCCC
TTTTGCGCACAAACTTGGCTGAGCTCGCGCAGTTTCGTGGGGATGGGACCTGATCGGACT
TGTGCTGGCATTGAACTGCAGACACCACTGACTGCTTCTGTAACCGGXGCTAGGAAAACA
ATATTTGAGGTTTGA
>GYA|c25568_g1; len=1032  start:1  end:1028
XATTTGTGCAGTCGATTCGCCAGATTAGGCCTTGCCGGAAATTTTTGAGCCGCGGATACA
GCAGATGACCAAAGCCAACGACATCTTTCCTTCGCTTTGACTAGCAAGTCGCGCCTATAC
ATATTTCCTCAAGTGGCCTCAAAACCACCCGTCTCCTGCGACGCCACCGGGCTAAACACC
CAGCCGTTCGTTGTCACGCACGCTTATGAAAACACCGCTTCCTCAAAAACTTGGCGGCGA
CATTCGACTCTGTGGGCTGTAGTTTAGAATAATCAAGCACGTTCGCTCACCATGTCGGCC
CAGGCTTCAGTGGAGGCGAAAGCTCTCCCTGTGAGGGCGACCTCTCTTCGCTCCAACCCG
GTGGCCGGTAAGGACTCCCAACCGAGTTGGATCGTCCAAAAATACGGTGGCACAAGCGTT
GGGAAGTGTCTCATCAATGTTGCAAGCCACATCTTACCGTAAGTCTCCATAAGTCTCGCT
CTTCGAACTGGCTCTCATAGAXCTAGTACCAGTAACACATCTGGGAGTGCTTTGAATACA
GCCCGAAGAGCTAAXCTAGGAAAGCATATTGTTTTTTTCAAGAGTGATCCTGACAAGATT
CTGTTTCCAGXGGCTGCTTTGGACGCTGGTCATAGGGTTGCTATCGTCTGCTCGGCTCGG
TCTGGAGATACAAAGTCAACCGGGACCACAAATCTGCTCCTCCAAGCTGCTCTCGAGGCT
CTCGAGCCTGCCCCCATCATCGACCCTTTGCCCCCTCGGACCCCGCTCGGCGGCACCCCA
AACGGCGGCCCGAACCCACTCGTCTTGTCTCAGATCTTAGCCCGTGGGGCTTCGAGCCCG
CGTATCTCGAGGACAAACTCGGCCGTCAATGGCTTCATGTCCCCTCCCGTTAGCGCAAGC
CACGCCTCACACGTATCGTCCCCTCGGTGGACCTCTGCTAGTCAATTAATAGACGCTCCA
GACCTCGAAGAAAGCGCCACTAGTCGATTTGACCGGACCATCGAATCGATCAAGACCGAT
CACCTTCAAGCG
>GYA|c22112_g1; len=915  start:914  end:1; minus strand
XXGCTCTTTGCAGCCGTGTTGCTCGGTACGTGGATGAGTGCTCTTGTCGATGCTCAATTC
TTTGTTTCTGTTTTCAAAAGGCCTCCACGAGCCCTAGCCAGGGGAACATATCCACATGCT
TGTCAGCCCCCAGGGACTCAGTTAGCCAACATCGCAGCTGTCCAGGCCCAGGGGCGGCTT
TTGAGCGTTGGTAGCCATATTCGGCCCGATGGGACAGGGCGAGATTACTTACGGCACGGA
TGGAAGCTCGAGACCATGTGGCCCAGTCCCAGAAGCTCCGGCTGGGCGCTGAAAGTCGAX
GTGTCGAGGATGCCGAGACCCGAGAGAGAGTTGCAAAACTCAATCCATCATCCGGGATGC
CCCTCCGAATGCTGGGCCGGGTACTCAACAGCCTTTGTCAGCGTTTACGTACCTGCCGGG
AGCCGAGTTGGAATTACTCAATTCGCTACTCACACTCTCCGGCAGTGCACGCTGCACCAG
CATGGCTTCATCCGCTGCAAGCAAGCTCAGGCTGAXCTTGGACTGAACTCTGCCGCCACG
GGTTGCTCGGCCCCGGCGGCTGATCCGGCTTTTGCTCTTACATACAAAGTGCAAACACTC
ATCTTCAACCTTTGCGCGTTCCATAACAGTCAACTTGAACGGTTGAACCTTGTGGTCGTC
CGGATCGACAGGCTTTGTTCACCTGGTGACTCATCTGTTTCTTCCACCCCCACACTCAAA
CATCCCCGACACCTGCCCGTACGTAAACGGCAATCGGACCCCGGCTGGCCTGGTCACGCG
CCAACTCTGTGCATTGGATTTTGTCCGGATTCACATGTCTCGTTGCTCCGCCTGCCCGGC
ACACTCTGGCCCATTCTCATCCGCATACACCCACCTCCGCCACTCCGCCCAGCCTACGTG
GCCCAGACCGAGCTC
>GYA|c32455_g1; len=306  start:1  end:301
XXAAATATTCCAGATACAGGTGATGAGGCGGXTCTGGCAAAGGAAACAACGCCTGCTGAT
ACGAAATCGCGTCAAGATGCGGAAAAGCAAAAATAGCAATTGAAAGGGATTCAAAAAAGA
GTATGGACTAGTCTATCGAGTGCTGACATGCTCGGGAACAAGATTATATGTACTAAAGCG
GATGGAAGATGAAAATGCAAGCTCAAGCTAGAAGGTTGGAAGGAGTTTGCCCCGGTGGCA
AGGGACGATGGTGTATGCGGTTGTGATGGAATGGGCTGCGAGAAAAAGTCGTTATCAGTT
TACAXX
>GYA|c41476_g1; len=285  start:282  end:1; minus strand
XGACCTATATCTGACGACCGAATCGACATXAACGCCATGTGCTTCTTTAAATTGACGACC
AAGGCCTTTGTGGCATGCGTCATTTTATTGATTGCTGGCCCCCAGGTCACAACCTGTGCT
AACCTTGCCAAACGCATCACTCCGTCTTCCGATACACAAGCCGCTGCTTGTTCCGAAGGC
CAGTCCTACCCTGTCGAGATCAACGACTGTGATGTCGCCCTCAGTCGCTTCCATTATCAA
GGCGTGAATAGCGCTATCCAAGTCATCAAGCAGGTCGATTCGCCX
>GYA|c13472_g1; len=447  start:447  end:1; minus strand
CTGCCACGTCTTCTGTGTAGTGTCTTTGCGGCGCTACCTGTGCCCGTTTGTTTTGAGGAA
TCCACGAAAACACCTGTCCTTGGCCGTCTCAACTTCGAGGATCTTTCCATCAGATTTCAC
ATCCACGGTCCAATCATGAAAACCGAATTCCCTTTTTTGAATTTTTACCAGCCCAACCCC
TGGAAGAGGGTTTGTGTATTCTTGAAAGTGAATCTGAAAATGCCAAGCACTCTAGGCGGX
GAGGACAGGGAGACTGTGATGGTAGAGGAGCCTCTCGAAATGGAGACCAATGGCTACCAA
AGGCCAAGCATCACTCAACAATTACCACAGGCTCACCATTTTCGCGATTTTCAACCATTG
GATTTGACCATTAACGAAGAGCCTCACAGCATCTGTGTACCCACAGAGACTCACTCTGAT
GGCACAGAAGCAGCGATGACACAAAAA
>GYA|c10318_g1; len=393  start:427  end:35; minus strand
TATGGGTTTGCTCACAACCTCCATCTTGCGTATCTTTATGTCGGCCAATTTGAAGACGAT
ATTGAGGGGTCACTCAATATAACAAATTCAACCCGGAAGGCCATTCTGTACACGGATGCT
TGGCGGATGTACAAGGAGGGTGAGGAATACGTCCAGCCTAATCCTAATCTCAAAAACGAC
GTTGCTCGTTCCCGCAACTTGTGTGAGGCTGCCAAGATGAGGAAGAACCACAATCTAAGG
GCAACTATGAATGAAAGGAAAGCTGGCCCATTCAGTCATAATATGAGCACTGAAGCAGGC
ACAATGGCAATGGAAGATCAGTCAGATCTAAGTGATGATGAAGGAGCGACGGATGAGGGT
GTTAATAACGGCGATGCTTGGTGGGAAGACTAA
>GYA|c33387_g1; len=84  start:1  end:82
XXAATTCCATCGCTATCAGCCAAAGACATTGGATCCGATCTTCCCTTCAAACATGCTGTC
GGGCGCCATCCCGCTACCGCTTGA
>GYA|c11230_g1; len=114  start:105  end:219
ATGAACTTAAAGCTTGATAAGTTGAAAGTTCTTGATGTGTTGGTCAGGCATTCTGGCTTG
AAAGTTGTTCAAGTGAAGCTTCCTGTATACAATAAAGGGTTTCAAATGAGCCCG
>GYA|c44201_g1; len=411  start:1  end:410
XAAGAGGGTTTGATAGATGAGGAGGAGGTGTGGGGTGTGATGCGGGCCGGGATGGGGACG
GAGCTTGGGGATGCGGACCCAGACTTGGATGACGATGATGAGGGCGAAGGCTGGTCGGAG
ATGGACGCGGAGGAGTCGGGCTCCGATGGCGGACTGGCAGAGATGCTCGCAGAGGACGAG
GAGCTGGAGTCAGGATTTGGGCTCGAGGAGGACGCTAGTAGTAGGTCTGAAGAATCAGAC
GAGGAGCTGGTAGCACCAGGCGGGAGTGAACCGGGCCAGCTCAAGCGCGGCTCGGAGGGG
GCAGAGAGAGATCAGAGTAAGAAGAGACGCAAGCTTATGCGCAGCTTGCCAACGTTTGCT
ATGCCTGAAGATCTGCTTGGGTTGGTCTCGGGTAGCGATGAAGAGGTTTGA
>GYA|c19864_g1; len=84  start:1  end:81
XXTCGTGGTGGTGGTGGTGGGGAGTCGGACGTAAAAGGGCAGGTAGGATTCGGATCTGAT
GGTCCAGTTGGXGGTCAATAGTAA
>GYA|c21077_g1; len=930  start:1071  end:142; minus strand
ATGGCGAAAGGTCATTCGAGACATTTATCACAGCCCTCAGTATCCAAGGCACTTCAGATT
TGCGAGTCCCTATCGGTTGCTGAGGTGTTGGCTAAAGAAACTATGCTGAGCAATGCAGCG
ATGCAACTTGACTCAGGGAATCTTCATTTXAGATTCGCCGCTTGGGCATTTTTGCGCATG
TTCTTGTTGCAACGCCAACAATCCGATCGTATATTTCGCAGGCAACTTGCTGTTATCAGA
TGGCTTGATATTGATCGTGATCACAGATCGCCCGAATGCCTGGGTCTTCCACGCCGGAGT
CTTGTCATCAAAGGAATTGGTGATGCTAGTGTCCAGTACTCCATTCGGTCCCGTAATGGT
TCCATCATCCTGGAGAGAATCTGGCCGAACATATTTGAAGTCGGTTCCGTTGAAGTTATT
GTCCAGGCGCGAGGGTTTGAGGGTTTATTGATAGGTGCTGGAGGTGGTGCATGGGACGXT
GAACTTGAGCTGCTCGTCGGCAATGGAGTAACTAAAGGGATCGCTACATGTGATTTGGGC
ATCGTTGACGACCATGACCGATTGCTGCTTGTCGTCGACGATCTTGAAGCCATCGTTGGC
GGGATTGCCAATGATGGTAAAGGCTACCTCCCCAGAGGGGTCGCTGTAGACCTTGTTGGG
GGTCTTGGTATAATTGAAGTTGCGCTGCATGACATAGTGTGCGGAACCACCGTCAGCCTT
CGTTTCGGCTGCGGGCAAGGCTTCAACCAGCCCTGAAAGAAACCAAGAAGGGACAAGGCT
AAGAATGGGGTGGTTGCGGCAATTGAGGACTTCATGTTGCAGAGTGTCAAGGATTTGTTC
CAAAATCTATGTGGGCGCTTGTCTGGGTGTTTTGAXAATGCTATAAAAAACGTGACACTA
TGGGCGAGTAGAGGTGTGGGCCGGGGGTGA
>GYA|c30309_g1; len=246  start:1  end:246
XAAGCTGGCAAGTGTCCTTCTTGCAGGATTGAGAATAGCCACAAGGGGGATTTGCAGATG
GAGAAAAGCTTGAGAAGGTGGGCAAGAGAGCAAGACCCAAATTGATTGAAATTAAGTGGT
GAATCAAGCTGTCAATTCATTCCTCAAGCACCAGCCTTAAGTTGGGTTCCTGAAGTTAGC
CCATGGATTGAGCCTGATGACCCAAGAAAAATTGAGACTGGATGGCTTGAGCTCAGCTTT
AGATGA
>GYA|c19950_g1; len=468  start:189  end:655
ATGATTGCCATGGCTCACAGCGACCCTAACTCGACGTGTCTCCCAACGTCATTCAATCTG
CCGCACACCGCACCCAGCTCCGTTATCCAAGATCTCGGTAGCCCGCCGGTCAACCAACAG
GACGTCATTGTCTATGATACTCAAAACATGCCTCTAGCTCACCGCTTCTTGGCCACTCAC
GCTACGTCTGTTCCCAAGCCTCAGAGACGGCCCCTCATCCGCAGCCCAACTCTCTTCCCT
TCGCAAATCATGAAGCCTTCAGCATCCATGTCATTCCTCATGAAAAAGCAGCCGAGCGCA
ATGCCGGACCGCGAGTTCAAGCCTTCACCATCCATGTCTACACTTGCCGCTCAACACACC
AATACGATTCAGGACAGCGATGTCGTCGAGTCAGCTGAGCAAGAAGAAAAAGGTCCGACT
CACTATCTTGTCGCCCTTCAGGGTCTCTCGCCGTCAATGGGAAGGTXX
>GYA|c19845_g1; len=360  start:360  end:1; minus strand
CAAGCCAAGCCAAGCCAAGCCAATCGACCGAGACAGAGCGAGACAGAGCGAGACAGACCG
AGAGCTTTGAGCAGCTTTGAGGACAGCGAGACCAAGAGCCTAGACCCCGGACAGCTCGAG
AGCGATCGATTGGACGCTGGACGTTGAGGCGATCGAGTGAGACTGGCAATCGGTCCTGGA
GGGCTCAAGAGAACCGAGATGGATGTCGATCGAGAATCGGATTGGAGTCAGCCTGAGCCT
GAGCTTCGTCAGTCTGAGCCACTCAGCTTCCGCTCAACTCTCAGTGCCACTCCAACTGCG
ACTCCAACTGCCACTGCXCAGCCATCTTCTGCGCTCGCAATCACTCCCACCATTCTCATT
>GYA|c29675_g1; len=204  start:216  end:15; minus strand
XXGAATGACGAGAATGAGCGTCCCTTTATCAAAGACCCCGCCGATGGTGAGGCAGAGCAC
CAGATCCTCCTTGCCGTTATCGATAGCTACAAAGACCGGCTCCGTGAATTGGTCGGATTC
GAGCGCTCTGCACCTGTCCTGACGCCTAGGGGACTGCAACTGTTTGGCCACCGGCCAAGC
ACAGACATCGCAGATGTTGAGTAA
>GYA|c19712_g1; len=87  start:349  end:264; minus strand
XATTCTGGTGACTTGGCAGTGTTTGAAGAAGTGTTCACACTTTCGCTTCAAAGTATCACT
CCACTTGAATTGGCTATGGCCAATTGA
>GYA|c40361_g1; len=87  start:123  end:208
ATGGGTAXCATCAATGGTCCATATAGAGCTATAAGGGCCTTCTTTGGTTGGTCAAAAACC
TACAACCTTCGGGCTAGGTACACATAA
>GYA|c44739_g1; len=255  start:1  end:253
XAAAAAGATGCTGTTTCAAGTCGTGTTGTAGATCCTACTGGCTCCCGCTCGGTCAAAAGG
AAATTGTCTGATCATAGCATCACGAAGAGCCCCGCGAAAAAGGCCAGAGCTGATGTGACT
TCGGTTCCGAAAACTTATCCTCGTGTTCAAACAGAAGCTCGCCCAAATTTCGAAATCATG
GATGCAGACCAAGACGACATTGCTCCCCTCGTATTAGATAACTCTTGTCAGTTATCGGCA
AACATCAACCGGTTX
>GYA|c45297_g1; len=261  start:258  end:1; minus strand
XXCTCGCACACGGCCAAGAACGCGACGGAGAACGCGATGCGTGTCGATGAACCCGACGCG
TCTCCTCCCTCCCCCACACAACAGCCGGCCCCACCTGTCTTGGCGAATCCACTCCCACCA
CGCCCGGTTGACTCATCGCTGCCAGAGGAGATGGACCAGGACGACGAACTGGACTCGCGT
AGCGACATAACTGCGACACCACGTGTCATAAAGAGCTTACCGGCCAGACCACCCGTTTCC
TCTGACTTGGTTGACATTAGX
>GYA|c12547_g1; len=405  start:474  end:68; minus strand
CAGCTAAATGTCAACAATGAGGTCGGTAACCGCCTCATCAAGCTTCCTGCTCAATCCGGC
AAGACTGACCCGAACGGGAACGCATCAGTATGGATGGAAGATGGAGXTGTAAGGGAGTCC
CAAAAGGGAAGTGAGGGCGAGGACGAGTCAGTAGGAGAGCGTTACCCAAAGGATGAXAAC
GCCACCACATACATTGTTAGCCCTGTATACCTAGGGACAGGAGCCGAGAGTCGAAACAAC
ATGGTCGGGAAAGATGACCGGATGGGGATAAAAGGAGCGCTCTTTCCAGAGTCGTCTTCT
CCTCATCCGCGTCTTTTGCATCTTCTCCCGAACCAGGTTGGTTCTCTCCTCGCCGCACGT
CTCGTCGGTTGTGCTCCAGGATCTCTGATCCGTGTCCCTAGGTAA
>GYA|c38869_g1; len=411  start:410  end:1; minus strand
TTGGGTGCTGGCGAGAGTGCTGACGAAGTACTTGATGCCGCTGAGGACGCAAGCTGCGCT
CGCGCAAAACTCAATGTTGACGACGGGGCAGAAAACACGTTGCCACCATTTGGCGCCGAG
GGCTCTGTGTCCAACTCAAGCGTTAGCGXCGGTGGGTCGCCGGCTCTTCTCCGATCGCCG
CCGTCGCAAAACCCCAGGCGCAGAATCGCCGGCGCTGCGGCTGAGGAGTGTACGCTTGGG
CTCGACCAAACCACCACCGGACTTAAXGCTGATGTTGCGGGTCGGATTCCGCGTCGGCTT
GCCCCGCTGGCTCAGCTTGCGGACAAAACTTCCGAGCCCCCGAGGCAGTGCGCGGGGAGA
TGCTACAACCGACTCATCGGTCGACAGCAGCGGGCTCAATGGCCGGACGGG
>GYA|c14822_g1; len=129  start:280  end:407
ATGGAGGCAGAGAGAGTGATGGAGGGATGGCTGGCTGGGAGTGAGGAATGCAGGAGTGCC
TCTGCTCCAAGAAAATGGCTGGTGAGAACAGCTGTTGATAGCAGTCTTGTTGGCTGGTTG
ATTCTGAGX
>GYA|c33672_g1; len=198  start:10  end:206
ATGGCGATTCACTGGGAGGAGAGTGCCGATGCTTTCAATGAXGATGATGGGAAGGATCAA
AATCTCATGCTTGCAGGAGGCTTGATCGAGAGAAAGGCTTGCAGAAGTGAATGCCAATGT
ACCCGGGCTTTTGAACAACCGCCCGGCCCCGGTGTCTGGATGACCGCGGGGTTAGCCCCG
AGTGCGAGTGTCGGGTGA
>GYA|c10363_g1; len=225  start:11  end:235
ATGTCGATGATGTGAAATGGTGTGCTTAGAGAAGCGAGTGGTTGATCACGAAAAGGCGAC
GATAAGCCTTTAATGGACGGAAAGAGAGGCGATGATGATTTCTGCAGGAAAGACATCTTT
GACAAAGACGGTTGTCTGAGACGGATACCGCCTGGGAAAAAGAATAAGGTGATGGATTTG
AAAGCTGTGGTGAGTCTTTTCAAGGATGGGATATTTGCCCAGTAA
>GYA|c45111_g1; len=165  start:171  end:8; minus strand
ATGACTAGGATACTCGCTCCAATCTATGXTGCTTCCTCTCCTCATTTCGCGAAACGAAGT
GCGTTCCCTCAAGTTCCGGAACAGCCTCTGAAACCGCTTCGGCTTCGTGGAACTCGTGGA
TGTAGGCGTATCTGGCGGCGTGAACTCGCTCGCCTTGTCCGCTAG
>GYA|c37017_g1; len=279  start:1  end:277
XXCTCCAGGCGCTATGCTCGTGGTGGGCATGATGATGTTCATCGAAGCAAATCAAAGACT
CCTAAGATAGAATACATTACTGAATTTGGAGGCTCTGCCGATGGTGATGATCCAAAGTTT
GAAGGATTTTCTCCACCACCATCTCCTCCATCTCATGCTGATGCGTTGAACCGGTCGGAG
CACTCGACCTTTAATTCTTGCACAGATAGATTGGACAGTCTTTACTCTGCTGCAGCTTAT
CCCCCATTTTGTTTCCTGAGGCTAACTTTTGTGATTTAG
>GYA|c44251_g1; len=117  start:303  end:189; minus strand
XXCGGTGGCTACGGTGGTGGCTGCGGCGGTGGTGGTTACGGCGGAGGGCGTGACCGTGGA
TACGGTGAGGGCGGTGGTGGCCGCTACTCAAGGGGAGGCGGTTCTGATGGAAGCTGG
>GYA|c22706_g1; len=1593  start:1  end:1590
XGCGCCGGCGGGAGTGTGTCTGCCGCTGGGGAGTGGGGCAAAGCTGTTGCGGGCGCATGA
GCACCGTCGTCGAGCGTTCTTAAGAGTGCCTCCACAGCTGATCGGCCCCATCTCCCTCTG
CGGGTCGCAAAACTAAGACGCCTCTTGCGTGATCGCTCTGTCCGCTCCAAGGCAGTTCAG
CTCCATAGATCGGCAACTATCAGGCTTGTTGGTTTTATTTCTCTCGTAACAACACAAGCA
CTTTTAAATTTCCGATCCTCAAGAGAACCCGCCACAGCAAGAAAAATCAAAATCACTCTC
ATCAACCCAAATCTGAAATAACCCCACAAGCTTTGGTGCTCACTCGATCGCTCACAGCTC
CGTGGTGTAGCCCTCTGTGCAGCCCAAGAAAGGGAAAGCGGCGGAGAGGCTCAAAAAGAG
TCAAGAGAGCGTGTTGCGACAGGGCACCCAAGAGTCACTCGTGCTGTACTGCTCTCTCAG
TGGCTGCACGTGGGATTTGAAGACAGAGGCATCCCGCAATTGGCTCGGTTTGACTCGXCG
TCAGCTCGGTTCGACTCGGCTCAGCTCGGGAGAGCAGCTCGGCTCGGTCGCGTCGTTTCG
GCTGAGGCGCCTAGTCCTACCTCCCCGTCCGCCCATTCCGGCTGGCTCACTGTCCGGCAA
AGCTTTAGAGATCCAAACCCATCCTCGACCGGACATACGCGTGCCACACTGACCCAGGCC
TCCAAGATCAAGACACGTTCATCGGACACCCTCGCCTGGGCCACAACCGACCCCCCAAGC
GAGAAATCCAACCAATACTCACGCTGTGCGTTGAAAAAAGGCTAGGAATTCGCAACGCAA
GCCAACGCACAGACGTTGGTTGCGAAAGAAAGATCAAGAGGAGGGTCGAAAAAATTTTAC
AGTGGTCGATTGGTGACCGGTCTTAGAAAGAGCAAATCGGATTTCTTGCGGCATAATATT
AACACGTTCAAGCTTTTCAAGGCCCAGTTCTGTCGGACTCGGACACTCGCTTGCTCCAAT
TTTTTCCAAGTACGCCCATCTGACATCGGTTCCGGACCCGCTACCGAACCGATCCCXGAT
TCCGATCCAAACCGAGTCGTCAATTCGATTTGGATAACCGATAGATTATTTCTTGGTCAA
GTCTCAAATTGTGGAGAGTGCAAAGGAGTGAAAGAACACAGGTTGCAATTTATTCATCAG
CCGGCCGACAGACAACAGACTCCATCCCCTACAGGCCGGAGCACCCAGAGTGATCTTGAC
CXGAGGTTTGGGGTGAGTAACGTGACTCAGGCTCAGGCTCAGGCTCGGGATGAGATACAA
ATGGAAAGAGAGATTGAGXTTATTTTTGATTTATTTGAGGCCGTGCAGAGCAGAGTAGAG
GTGATCAGCAGGAGTGCTGTGATCGCCATCGCCAATCCATTCGTCGACTCGGGCGGTAGG
TTGAGGTTGAGCCGGACTCCGGAGCGAAGGCTGTTGAGTGTTCGGTTTGCGACGCTTGTT
CCCGAAACTGGGTCACTGTTTTCCAGCATTGAGCCTGGTTTTGAGXTCTTGAGTCTTGGC
CTCCGTCCTCAGTCTTCAGTCCTCAGTCTTCAG
>GYA|c8912_g1; len=72  start:274  end:205; minus strand
XXTCAGTCTATTTCCGCTTTGGCATCTCATTTTCACTACCCATGCCCCGGACCAGATGAT
TACAACCCTTAA
>GYA|c22316_g2; len=249  start:244  end:1; minus strand
XXTTCTCAGCATGCTAACGGTGTTGCTCAGCTTTTGATCAACTTTGATTTCCTGAGGATA
CACCCAGCATTATCATGTCTCTATGAAXCTAAAGATTCACCTGAACATTATCAACTGAAA
AAGGTAAAGATTAACCGATAAAAAGAGTCCATCGAGACCAACGATCTGAATTCTCATATC
ACATCAAGACAGGAACAATTTAGCTGGAGCTCCGAAGCCCAGTGAATTCCTCAGCATGCT
AACGGTGXX
>GYA|c25308_g2; len=528  start:1420  end:895; minus strand
XXCGGTGTGGAAGCTTCACAAGCGCAACTGACGACGACCCACCCGAACCGCAGGACAGCC
GGGCGCCCTCGGTCTGCTCCTCCGCCCCGCCCTCGCCCTGCGGCCCGGATGCTTGTCGGA
TGTGCGCTCCGCCGGCGCCCCGGAGCCCGGGGTGTCCGGGGAGCACCGXCGAGCACATAC
GTATCCTTTGCATCGCTCAACGTCCTTGCGCCGCCCAGCCCGCCCGAGTCAGTCGTCGGG
ACACCGGAGGAGGCCGAGGTCGAGGTCAAGGAGGCGGAGCCACAATGGGCTGGTGGAGTC
GCGGGAGGTGAAAGTAAGGGCTTGGAGAGGAATCTGATGCCTGAGGAGXTTGTGGCTGGC
CTGGATCATCAGTGGGCTGGTGTCATGTATTTAGAAACAAACGAAGAGAAGGAGGAAATG
ATGCTTGAGTTAGATTTACCTGTGCAAAACTGATAGTTGGGTGTTCCAATAGCAGTGGGC
TTCAAAAGAACAAAAGAGACTTGGGTCAGTGTGGGAAGTGAGTCATGA
>GYA|c45152_g1; len=213  start:213  end:1; minus strand
CTTGAACATCACGGATCGCGCCGTTCCGTACCGGTCACAAACATGCCGGGTGACGACTTC
GGGACCCACTCCAACTCCACTCTTTCTCCGACTCCGACTTCCCCTGGCTTGCGGCTTAGT
CTCGGTTCTCGCCAACTTCAGCTTCCCCCTGGCCTCGGCTCCAATCTTGCCTCGCCAGTC
CTGAAGAGGCAACCTGCTCGCAACCACAAGCTX
>GYA|c36577_g1; len=114  start:1  end:113
TCTTCGGTGAGCGGTGCGCGATCTGATTTGTGGGATGCGGCGGTGGGACGTGGTCGGTTG
CTTGTTGGTTCXCCACCTGCTGGATTCCTGACTTTTACCACGTTCGGAAACTAA
>GYA|c13092_g1; len=303  start:375  end:72; minus strand
CAGGTGCGTCCTCTGTCAACCCCACCGGCCCAACGTGAACCCTCCGGGTGAAGCCTCTGG
AATGATGTTGGCTCGGCCGTCGTGGCTCTGTGTGTGGGACTCGATTTGATCTGGTACCGG
GAACGACCTTTCATAATCGATTTCTCTAAACAGCTTGCAAAGCGTGTTTACGGGACAATC
AAGACACCTCCAAGTGAACTGAAGTTCAACCCCGTGTCGAAGCGATCTGCAAGTGCTTTT
GCCAAATCAGCAGTCTTCTGGAACGAGGCCGGAGGCACACTATTTGTGTCAGGCAAAGCC
TGA
>GYA|c22637_g1; len=414  start:1  end:412
XXGCACAGGGGCCGAAACCAGCCAGCTGGCTCTCGTCCTACACCCCCGACGAACACAGGC
ACGGGCAATGCAACTGCTCGCAACGGACCGCCAAGGCTAGGCTTACCGAACCGATTTGGT
GTTTGCCACAGTCAAAATGGACACGAGAGAAACGGAGCGAGTCGGGCCACCAGCTCTGGA
GCAAACGCTAATAGCCCCGGACATGCCCGGGCTTCTGGGTCTGGACCGACACGGGCTTCT
GGGTCTGGACCGACCGGGGCTTCAAGATCAGGCCCAAGCCGAGGGGCTGGGTTCGGTAGG
GGAAGTGGCGGTACTCGTACTCACAATAATCATCAAGAGTCTTCTGGTTCTAGATCATCA
GCTAGGCTCTTTGGACCTGGATTTAACTTTGGGAACTTGTTTGAGAAAAAATAA
>GYA|c42941_g1; len=108  start:107  end:1; minus strand
ATGTAAAGGTTATCGAAAACCTCTACCTCTGTTTTTGACGAGGCAAXCTCTGCTTATTAT
TTCTCTGAGCTCCTTGCTATCAGACACGCCGCTGCTGTGGAGGCCCTC
>GYA|c21243_g1; len=1113  start:1  end:1111
XXGCGTCTGCTCCAGTTTACAGCCATCGCCAAGTACCCGGAGAAAGTCTGCAAACGCAAC
AATCTTATAACATCAACTGAGGCCTCATTCGTTTCTTCAACTCATCTGAGGAGGATTCGT
GAAGAAATGATCTCAATTCGGCACCTTCTTTTCATCAGTGCTTTGGGGGCCAATTTCCGT
TTCATCTCAGCAAGTTTTGTTTCCAGCAAGCTGAGACGTGGTTTTAGTAGGCATGAAGCA
GAAGCCGCCAATCCAGCTCAGCACCCATCCACCGGGATTCAGTTAGCCCATGGCACGTTG
GGCGAAGACCCTTTCGCATCATTTTGGGGGCGCGGAACCCTGCCAGAAGATACGTCACCG
ATTTCTTTGAGGTTTCAAGACCTGGATGCTTTTCATGAGACAGCAGATAACAACCTCCAC
TCCTTTGATGAATTGCAATTACTGGTTGAGCAACTTGGTCCTGGCCTCTCTGGTGGGGGC
GAAAACGACACTTCAATGTTGGAACGAAATCTCGGGCCTCTCGAGTTATCCCCTGTTGAC
GAAATATCTAXGGTTCCTCAACGTCCAGCAGACATGTTTCAAGGTAGAGCTAATCCTGCG
GATCATTGCATCCAGAATCCAACATCAAAAAGGACCCTTCGGAGAATGCATACCTTGGAT
GACGAGGGGAGAGTCTCAGTCTTGAAAAAGGTCCGCTATGAAGACAATACACAATTTCAA
AGTCATTTTGATAGAGGTGAGAAGAGCCCGGAACATACATCATCAACTTCTGCCTTGAAG
AGAAATGCAAGCTCAGCGTTGGCCCATGCAGCGACAAGCCTAAATGCTCCTTTGGCTCCA
TGCAGCTATGCTGATCATCTTGAGGCTTTTCGGAGTCAGATGTTCCTCTCTGCACCACGT
GGAGCTGAAGACTCTTGCCAAGGGGGAGACCCCTCATCATCGAGTCAAGGTGTGCGTCCA
AATGAGAATAAACTGGAATATGATGGTCAGAATGCCATCAATTATTCACATTTGGAGCTA
CTTTTTCCGGTGATGAGCCCACATACTATTGATTGTCACAGCACAACAACTGAGCCACTG
ATACAGTTGAAATGGAATAAAATACACGAAGCX
>GYA|c29033_g1; len=150  start:214  end:362
ATGGTGAAATTGGTAGACACGCTGCTCTTAGGAAGCAGTGCAGAGCATCTCGGTTCGAGT
CCGAGTAGCGGCATGCCGTCTTCTAAAAAAGATAGAATAGATCTTATAATGAATTCAATT
CCCAATTTCCATTCCGTCATTAAAGGATXX
>GYA|c19292_g1; len=138  start:315  end:180; minus strand
XACACCCGTGGCTGGCCAAGCCAGGCACACGAGGCTGXTGTGACGGGAGACAAGGATGGC
CAAGGCTATCTTTGGGCCAAGTACATACCTTACAACGAATCTCTAACAATCTCTGTCAAC
TTTAAAACCATTGTTTAG
>GYA|c36785_g1; len=267  start:263  end:1; minus strand
XXCTATCAAGGTATCAGTGGATTTGTGGCTGAAACATTTTTCTATTCAGAGAAATTCGAA
AAAGAATTTCTATACTATAAAAAGGTTCACTCAATCATGCGCGAAAGAGGTGGGGTTGGC
TTGAAGACGGTGAACTCGCTCGATGGACCTGACATTGAGGGCTCACGCTTGAGTAAAGAA
GCTCGGGCGAGGTTGGCTGCTTTGGCGGCCCCAGCACCCAGTGGCAGTGCTCCACCTCGA
AAGAGAGCAAAACGAAAAAAGAAAAXX
>GYA|c13769_g1; len=228  start:1  end:227
XXGTGGGCAAAGGATCGTGTCGGACTGGTGCAGAGCGAAAAAAAGTCAGACAAGTACAGT
TATCAACAGGGCAAGTTGGGACTGATTTTGAAAGTAGAGATGAGAGATCGGGAGAGAGTT
GGAGGGTATTATACAGTGGACCAGCCTGTTTTTTTTGTTGAAATGAGCGCCCCAAAGGAG
GAACAAGGAAAAGAAAGACTTACGTCGGCCTTACCTAGACAAACCAAX
>GYA|c38508_g1; len=246  start:1  end:244
XXAATCCATCCAACACTGGCTCCACATGTACCGACCTTCACTAATTCCTATGTGCCCAAC
TTGCCAGTACATATCCGAGATACGCTCACGGAGACGCCTTTTTCCCCGAGGCGGGTCTGT
GGGAACGACTCTCCTAAACGATACAAGCGATTTTCTACATCTCCTTTGATTCATCAACAG
CATGGACATCTTAGAAAAACATCGCACATAACCGAGCTCCTTTCCATTGATGCAGTACCG
TATTAG
>GYA|c36385_g1; len=294  start:393  end:101; minus strand
XCAAGCGGTGGTGGCGGTAATGGGAGAAGGGATAGAGATAGAGGTAGGGATGAAGAGAAA
AAGAAGGGGATATTGGAAAAGTATATGAGCAATAGTGATGAACTTGTTAAGAGCTTTAAA
GCTATCGAAGGATTGGAGTTTTTGAGTCATCATCACAGAGACAGGAGTGGTGGTGGAGGT
GTTGGGGGAAGCTTTGTGGCTGATACTACTGGTGTTGGTGTTGGAGTTAGTGTTGGGCAA
GGGAAGAAGATTAGTGGTAGTAATAGTAATAGTAAAAATGGGAAAGTTAAGTAG
>GYA|c2411_g1; len=360  start:358  end:1; minus strand
XXCTGCGCCCGTGCTGGAACATGTGTTATGTTTGGGCTTGCTGCAACTTTTTTTCTCGTC
AAATCTTTATCCGTCCTCCCCCATGCTTGGTCGCCGCTTCATCAGACCTTCGCAGCATGG
CGTTCGCCGGGCACTACCTCGAGTCATTTCTCCAAAAAGATTTCTGAAATGCTCCCCCAG
GCGTTTCGTTTCAAGGATACTCCGAGTCAGGCGTCAAAAAACCCGAGAACATCTGGGCCA
AACCTGTATTACCACCAGACTAGTACAAAGGAATCCGATGAATGTCCAATGGCCCTTGGC
ACTGGAACTTGTCAAGTCCACTCCTATAAGATTAGCATTTATGAGCCATCGGTCAGAAAX
>GYA|c7325_g1; len=123  start:108  end:230
ATGTATATACAGCTTTCTTCAGCTXCAGAAGATGCTAATGTTGCTCATGTCGCTACTGGT
ACTGGTGATGCGCTTTTCTCGGCTGGTTGTGTGGGGACAGATAACGGAGGATCAAGCGGT
CCA
>GYA|c43540_g1; len=255  start:16  end:270
ATGGCCGAGCGGAGGGTGGAGAACAGCAAGTCGTCTGAGCCATCAGAGGGCGCATCGCGT
GAAGACTGTGAACTTGCTCGATGCATGAATGAGCCTGAGGGGTGGGGGAGGATGGGGAAG
TTTGAGGGAATGATGTGGTGTGGAAGGCAGAAGTGTATGGCGGCGATGGATGATAGTGGG
TGAGAATGGCTGATTGTCAGTGGAGGAGAAAGAACAAGGGTGAAAGAAAAGGTAGAAAGA
ATAAGGGAGAAAGXX
>GYA|c38005_g1; len=231  start:230  end:1; minus strand
TGGCGGCAAAAATGCGTCAAAGTGATAATCTTGAGCCCGAAAAACAGCGCTTCCTACATC
TTATCAACTGCCTCGGCGAGCCTCGCTGGGCCAAAGGGTGGAATAACTCGCAAGGTTGAC
TTGGGCGTTCCCTTAGAACCATGCAATCGTATTGGAATAGTTTCAATGGAACGCTATAGA
AATAGCTGAAAATCGCAGGACAGGGGTCGCAAGACTGTTATCGATATCCAX
>GYA|c19839_g1; len=609  start:606  end:1; minus strand
XXTGACGTTGCATCACATTTTTCTGGGCTGTTGTTTGATAAAAATGATTGCAATTATGAC
GCTCTTTCCCAGGCAACAAAGAACCCTTTCAAGAAGATGTCTGACTACACAACGCATAAA
CCTGAATTTGTACAGTTTCCGGCTGACAATATAGCAAAAGAACGTGCAGAAACGGTCATG
AGAGCAAATGAGAATCTCGGATCTCAGGAGATAAGCGACTTGGATCTCCAGGAGAAAGAA
AAAAACTTCGCAAAAGACCTACTAGATATAGAGAAATCGGGTGATTTGTCTTTCGGGAGC
CGAAGACGTCTACATTTAACCATTGTGGATAGTATTCGCTCAGTACGTACAACCTTGTAC
AAGATCAGAAAAATTGATGAAATGTGCGAACCATCATTATTTGATAATCCTGTGGCCCGG
AAAGCCGCTCAAAAAGATGCATTTGAGCTTCTGACAAATTTCTGGAAGGATCATCTATTC
CCGGCCATTTATAAAAAAGAGGAAAGGGATAAATTGATTAGAGAAATGACGAGAAGCAAG
GAAGAATCCATCAATTCGGCAATGGAGCTGATTGGGAGAATGCATCGAACGCACGATGAA
AAAACCACX
>GYA|c45124_g1; len=252  start:1  end:248
XCAAGGATCGCTATCAGTCCCCCGGTAGAGAGGACACCACTTGTTCTCGAAGCTCTAGGA
GGGTCTTTCCTTXTTGTTGCAAAATTTATTCTCAGATTGCTTCCCGATCAGTATAGGCAA
GCCGCGTACAAGCATCCTCGCCAGGCCCAGAXCATCCTTACAGTCTCAACCAACACCGGC
CCACCTGCTGCCCTCACCCGTCGACCCCTTATCTACCGCTCAACTGCTGTTCACTCTAGC
CTGTCGGCTTGX
>GYA|c31301_g1; len=252  start:1  end:250
XGGAGTCTCGCGCACCATCTGATCCTTGCTTGGTTCATAGGCCCCGGTTTTCTTGCTATC
CCGCCTGCTAGGGCGCCCTCAGAAACACCTGCCACTTACCCXCCGCATATGGGGAACATC
CAATGCGAGCAAAACAATGATACAGAAAGTATGCTTGTCATGACTGAAAAAAGTATTGCA
CACATGAGTCTCCGTTAAGCCCGTTCAAATGTCAATTTCTGGCTCAAAAAGCAGACCGGC
GAGTCCGATGAA
>GYA|c19357_g1; len=618  start:751  end:135; minus strand
XXCTTTTTGTTCGTCATTGATGGGTGGGACCTCACTTGGCAGCAGATGTGCATGTTTCCT
GAGCGCTTGGATCCAGCCATGAGGACGATTACTCTTAGGCTTCTTTGCAAACTGTATGAA
CGGCAGATTAACAAAGACGCACTTGTTCCACCACCAGTCCGAACTCCTGACGAAATGACC
GGTTCATTGCCGAACCTATCCGTCACTCAAACGTCGCGGGCATGGCGGTGGCCATGTACA
GTTCCTCAACGTCATAAGGCGGCTGTTTCGGGCAAGTTTTCGGACCTTGTGATGTTTTGT
TTCTCCTTCAATAGCCCAAGGAAAGGCAAAGGTTGGCTTGATGAACGTGGAGAATACCAA
CTAGTTTTCCCGACAGCGACAAATATGCAAGGTCCAGCGCTCGGCCGTGAGGCACAATGC
TGTGTTGGCGACAGCGATATGTCTGGTTGTGXTACATTGGATCATTCGCCTGGAAAGAGT
TTCCTGGGCGTTAAAACCATTGGTGGATGTTTGGCACTAGATTTTCAACCCACCCTCCGA
GTTTTGATGTATGCTGGTATTTTGGGACTGTGCTGCTCTCATCAGTTGATCTACTTGGTC
AACTCGCATTATCAATGA
>GYA|c28905_g1; len=171  start:1  end:172
XGGCCGCCTCACGGTGCTATGCAGACGTCGATTATCCATATCGTGACTGGTCAAGCTAAA
TACACTGCTAACAGACCTCTCCCAGCCACTTCGACTGCCTGTAACAACATTGCAGAGAAA
GCTTCTGACAGCGCCGCATTGCACCTCCTACAGTATAGAGAGTACGACTGA
>GYA|c35621_g1; len=276  start:1  end:273
XXATGCCATGTCTTGAAAGGCTCTGTTACTTGCCTTGACTGCCATAACCACCATGATCTT
TCTGACATTAAAGTCCTAGTGAAGTGCAGTCAAGTGAAGAAGCTAGCCGTGGCAACCACA
TCAGCAGATGGAACCTTCGAGACCGAGCTTCCCTCCGACGCCACGCCGCCATCTTCCTTC
AACTGCCTAGCCAACATCCTAGGTGGTCCAAAACAACTCTACACCTCAAAGAAAAACATC
GTTTCAAGGACTCTCAAACTCTCCAACTCTGATGAX
>GYA|c19618_g1; len=627  start:628  end:1; minus strand
XCGTTTGTCTATAAGGTCTACAATGTCAGTGTGCTCGTTTGTCCCAGCCCCAATTTTGAC
CAGTTTAGTCTATCGGACTTTCTTAGCTTGATGATTGCGACTTTGCCAGTCTGCAAGTTG
ATTTGCATGGAATGTGGTTGCTGGTTCCCTTCCAAAGAAACTCGGTTCATCAATCAGCAG
TCCCATGTGCTCACCATGAACTTAGCAACCCAGCTGCTGGCGTCTGGGAACATCCCAAAC
ATGCTTTACTTCGTAACTCCAGCAGCTGCCCTCATCACCGGGCTCCTCGAGCTTTTACGA
TGCAGCTCGCTATGTATTGCTCCAGCAAATCGGCATGTTGTCTGCATGACTGACATCGTC
GGTGGTATCATCACAGCAGCTGTTAACTCAGGAGCTGCTGAAAACTACTATTTGCATGCA
TATATGTACTCAGTCGATCGACCGTGGTGGTCGTCGTTGAAGATTGCTAGTATTGGATTG
TTCCGGAAGATGTCGGTCTCTGTTCTGAAACATGTTGCAGCGCTCGTCATCTCATCAAGA
CACATCTTGCCAAGATTTCCTAGCGAAGACGCTGACGGTCTTGTGTATCTTTTTGTTCAA
GATGTTGCTGGATCCATCATTTCAGXX
>GYA|c21998_g1; len=483  start:161  end:647
ATGGTTGGACTGGAAGACTGGCCTGTTGAATTTCTGCAGCTGGTTCAAGAAGGTGTAAGA
GATGTCCGCCTGTTTGACAATCCCAAGGGGCCTTGATCTGGATGGTGCTTGGGTTTGATG
GGAGTCATTGCAGCGTCCATTAGGTGGTTTCCATTGATGCTCGCCAATCAAGTTTGTAAT
GGCCAATTGGAAGCAATGAGGCTGGCTGTTGCACTCAAACGTCATCCTAATCCAAGTTGC
AACTGGGTCAGATCAAATAGGTTAGAGAGTGATCCAATGGGTCCTCATCTTCTTGACCAG
GCTCCTGCCCACCAATTGGTTGACTGTGATCTTGAGGCGGGTGATATTGCCTTGGCTAGG
AAATGTCGAGAACAATTATGTCCTGCTGCAGGGAAGATCTGAGGCCAGTTGCAAGAGAAA
GTGACCTCAGATGAGCTGAAGAAAGTTGCGGTTGATGGCCATGAACATCAATCGAAGGCA
TAA
>GYA|c26522_g1; len=1044  start:1878  end:836; minus strand
XXTGCCGATAACTCAATGAAGAGTCAACCAGCCGAGCAAGCTGGGGTCAGTTTATCACGC
GTCGTGACTTTTTCAGTTTCTGCTAGTTCGAGTGCTGAATTTTTTTACATACTTTTGCCT
GTCATGCTTCAATAGAGCCCTCAACAGCTTGTTGACGCTGAAAATCGTCCTGAACAATCG
GCTCATCAAAAGAGGGAAGAACCTAGCGACGAGCCTATAATAATTTTGATGGTCAAGCCG
GATGCGCACCCAGACGTGAGTCTCCGGCGTCCTATGTTCATCAATCCTACATCTAGCGTG
ATCGAGCGTGATCCTGAGGATTTCCCTGCCCGCATTAAXATCATTTTCCCTGAGAAGGTC
GCTCATGAACAAGGAGAGATGGGGGCAAAAGAAAGCTCTTCTGAGGAATCAAGCAGCAAC
ACTGCCAAAACGGAGAAGCTCGCTGTCGGCTTGGCGAGTAGCAAGGCCTCTGCCGCCAAT
GAATTCATTGAGGAACATTCGATAGCCAGCGCTGGCGAGTCCCAGGAGCATGCCGAACAC
AAAGACGCCCATCGTATGAAGGCGCGCTCAGAAGACATGAAGATTAATGAATCCAAGGAT
CAGGACCCCAAATCGAGCTCCAGTACGCCAGCGGGTGGAATTCCAAAGACCGCTTCCTCA
GAGGAGGAAGGCAAGCCAGAAGGACGACAGGAAAACAAGATTTTGGCTGATCATTCTACC
CAGGCCTCTGCATCCGAGGACATGCACAATGCCGACAACAAGAGCACAGCGCATGCAATT
GAGGACAAGCAGGACCCCCACCCGAAAGAAGATGCCAAGGTCTTGGTCGATGCTCCAACT
CACGCCGGCGAGTCTGAGAACAAGGGCTCCGATAAGGAAACCAACAGTTCTGATAAGGTC
CCCATGGACTCTCCGACACAAAAGCAAGATCACCCCGAGAGTAAAGGCGCAGTATCTGXT
CAGTCATTTTTTGCCTCCCCCCCCAAAAAAATGACACCCTTGGAAGCCATCCCTGATGCT
GTTTATCTTCAGGAACACAATTGA
>GYA|c21365_g1; len=621  start:1  end:623
XCTCACTCTCACTCTCACTCTCAAATCGTCCAAATTCAACTCTCTGACTCCAATTTGACC
TCAAACCGCTCTCTCAATCCGGATGGCAAGCTAATCGGTTCTTCATCAATTCAGTCCACC
CGGCCGAGCTTGGTTTTAGATGCTCATCCTCAATCGCCTCCTCATCATTCAATCTCACCC
ATCATCTACCCACTCTCAAACTACATAACAACCACACTCCCTCTCCTTCTCCCTGACTCG
CTCAGACCACCACCGGCAAACAGCTGGCCAGACGGAAACGGGGAAAAAATTGCAAAATTC
GGAAATCCGATTTGGTAATCACCTGTGATGAGCAAAAATCGGTCTCGTGGTGGTGGGCTT
GTTGAGCAGTTTGTTGGTATAGCATGTATCATCACCAGGGTCAAGGTTTTACTCATCAGA
GTATCTATGAACGACGATTCGGAGGCCCTCGCCCCTTGATCAGAAGTACCGTTTGTGTAC
ACATGTATGAGAAAAATACAAGCTTTTTTGGGAGGTCTTGTTCTCGTGAGCTTGTTGTCT
GACCGTGGGTGGTGTTGTTGTGGTCAAGAAGAGCTTGCTCGTTTGATGACGACTGCCGCT
GTGGCTGCGGCTGGGCCGTGA
>GYA|c39443_g1; len=207  start:206  end:1; minus strand
XCTGCTGCACCAACCTGCCTCACTATGAACATGTCAAAGACGCTAGTGTACATGGAGATC
AGACATTTCGATGAAGTTCACGAGCCAGAAGATGCAAATGTTCCATTGCAGATCTACATG
GCCGATTTGGACTGTGACCTGGGGGACAGATCAAGTAGTTCCGACGTCTACGAAAGGGAG
GGATTCTGGTGTGCTACTGAGTCTACX
>GYA|c34236_g1; len=261  start:1  end:261
XXGGGAGTGGGAGTGAGAGTGAGAGGTGAGGGTGGGTATGAGGAGGGCAGCAGGCAGCAA
GCAGCAGGACAAGAACCAGTCGAGAAGCCCCAAAGCTTCCAACCTGGCCGTACGCCGGAT
CGTGAGCTGACGTGATCAGGGTACTACAACCGTGATCCCATTCTTCCTCTTGTTCCTACA
GCCTCTTCTCACTCTCATCATCCACCCTCTTTCTTTCTCGTTGGTATGTACTACTCAGCA
GATCGGGCCAAAGATCTTGAG
>GYA|c10560_g1; len=447  start:1  end:445
XXGGAAAAAAGAATGCCAGCTGTTCTGAAGCAAGGATGGTGACGATGGCAGAAGGAAGAG
GGAAAGCGACGAGAGCATAAGCCGTTGGATAGCGAGCXGCTCGAGAAACTGTTTGATTAT
GCTGATGTTTTGATGAACATTACAATGCTGTATTCAGACTCGGACCAGCCATGCGACGCT
TGGATTCTGGCTCTCAAAGCCAAGACTGCAGAGGGATGGGGAGAGAAAAGAAACTGGATG
GCACATGAGAGCGCGGAGCCAGGAGGTGCTGGGCTGGGCATCGAATGCTTCGAAGTTGCT
ATGTGGGGAAAAGGGGGAGTTGATAGCCAAGCCGAGAGGGGXGGTGATAGTAATGCCCCA
CTTGACATCTTGACCTCTTAGGCTGAAGGAAATGAAGCTGAGACTGAGAACCCCCCTCAC
ACTGGAGAAAATGCTCTTCAGGTGTGA
>GYA|c32155_g1; len=234  start:232  end:1; minus strand
XXGCCTCAGCCTCAGCCTCAGCCTGATCCGGATCAGGGCGCGCGCGCTCGGGCACTCGGG
CGTGGATTCTTCGATGCTTGGCTTCCCTACACTACTCACTACACTGCTTACTCTCAGTCG
TTCCTGGCATCTGCTGCTCAACTCATCCAGCCAGACACTCTTAGCCACCAGAGCCAATCA
GGTACACCGTTCAGTCGACCATGCATGTATGCGACCTATGGTGCCTCTTCCATC
>GYA|c21613_g1; len=1602  start:1  end:1600
GCAGCCACGGGGGACTCCCACGGGGCGAAACCTGGCCCAGACTGGTGTCGAGCTGGCTCA
ACTGCATACATAGATACATCCGATCCCAACCCGCAAGAXCTTCTCGAGATGGCCGCAACG
GACGATGCAAGCCAGGCAGCAAGCACAAGTGGAAGCGAGAGCGACGAGTTACCAGTGACT
GGGATGGTTTTAAAGCGAAGCGAGAGCCCAGCCAGCGATACCAAATGTGGAATTAATTAC
GAGATTGATCAATTTACCAGTGAAAGAAAGCAAGATGTGGCCGATCAAGATTCGGAAACA
GATGAATACGTGCCTATGTGTTGGGGTGATCAAGGCGGCAAGAACAAGACTCTTGAAATG
CTCATCTATATCAAACAGAACGATCACCTCCGCCAATCACTTTATCCTAAGCCTGGCGAG
GGTCCGAGGTGGTACACAGCACGCCAAGTTCATCAATTCATTGCCGAACACTTGCTCAAA
GACGACCCCAAATACGAGCAGGTTTGGCCAAAGATGCGAGTCAAGTATGCGCTAGCCGTT
AAGAACAAATTGTACCAGCTCTTCAAGCAATATGTCGAGCAATTTGAAATCTTTGGAAAT
GATCGAACAGGACTATCTGAGGAGGATCGCCTAAAGAATCCCGGAAGCTATAACATGAAC
AGTGTACTCAACATTTTACGAGGTGTGTGACTTGTGGTCCTGGGACATGAAGGTAAATAC
CCTAATTTGGTTGGTGGAGXTTTAGGGTTGGTAAAACAAACTATACCGTGGTACGATTGT
ATGGACCAGTTGTGCCACGAGCATGTTGCCTCAATGTTTAATCACGAGGTGAACTCGCAT
GACTCGGCAGATTCAACTGTGCTAGGTCTGCCGCGAGTATCAGGTTCAAGCTCAGACCCT
GGCATGGCCGACAGGAGGTGGTCGGATGATGTAGAGTCTTCCCCAGAGCCAAAGTGGCAG
AATGATGAAGGAGAAGAGAGTGACCAACCATCTGATGAGCGGCTGGATGATGAAGGAGAC
CAGAGTGACCAATCAGCTGATAATGCATGGGATCGAATCAACGAGGTCAAACAAGAAGAG
GCCAGATCAATGAACAAACGATATCGTCCTGGAGCACGAGCTACCACTATCGATCCAGGC
TCAATTAAGGAGACCATCCAACAGGAACATGTTTTGCGTGAGAAGAGACAAGAATTAGCG
AACAAACGAGATCGTCGTGGAGCACGAGCTACCAGCGTCGATTCAGTGCCAATTGAGCAG
GCCGTCCGACAGGAACATGTTTTGCGTCAGAAGAGAAAGGAAAAGCGGAGAGCTTTTCTT
CAAGCAGCCATAAAGGGGGAGGAAGCAGATCGCGAGCATGAGCTGAGCCGAAAGAAACGG
CGATTGGAGGTGGCGACTGCAAAGATTGCGACCGAGGAGTAGTCTTACAAAGCAAACGAG
CTCGGAATGGAAGCAATTCGTAGGATTCGTAAAATCAAAGCTCTCAGGGATGCCAAACGA
TCAAAAGCTCTCGAAAGGCTGGTTGTCAAGCAAGGTACAGCTGACTCCCCTGGACAGGTC
AGCAATAGCTCCGAATCAAGGACTAGACCTTCACGACGTTGA
>GYA|c7041_g1; len=378  start:1  end:379
GTCAGGTTGGATTTCAAGCCATTCTGCTCGGTGGCCTTTTGGGCCGGGATGAAATCGGGG
GCGGAAAAAGGCATTGGATGCAGTGTTATTCCACCCTCATCTGGGGCCGATAGAGACGGT
GTTTTATACCCAGCTCCGATGCCACCTAACCAGCTCAGCCCGGACTGACTCCGGCCCAAA
TATCTTGTTTGCTCGGTGAAGGACACAAGTGCAGAGTGCCGCTGCCACGCTGGCCTCGGC
GCACCGGGCACGGCGAGGCAACTTCCCGAAGCAAGTGCTGCGGAGGTAGGTGTCCGCCTC
CCACAACCCATAGCATCACTTAAGTTCTTGCCCAAAACCATGGCCCCAAACCCCGAGGTC
CGCCTCTCTCAAGCATGG
>GYA|c39803_g1; len=144  start:327  end:183; minus strand
TCTTTGGCTGAGGGATGCGTTGGTACTACGGATTTCACATTTGAGATCCTCGGGAAACAT
TTCACCTGGAATGTTTCAATTCGCAAGTCTTCTTTGAGACTTGGTGATGACAAGAATTTT
ACCATCATCCCTGCCGATGATTAG
>GYA|c38842_g1; len=54  start:1  end:53
XGTCAGATCTTCGAGAGAAATGTTTATCCTGCCAGGCTCTACCTTCATGCCTAA
>GYA|c5861_g1; len=138  start:137  end:1; minus strand
ATGGCATCAAATTCAGAGGAACCATTTATCAACTTCAATCGAAGCTGCATGCGTATCATG
CTCCAGTTGAACATTTGGTGTGTGAAGGATAGATTCGATGATGACTCCATGAATTCACCC
AGATTGCTGGCGAAGCTX
>GYA|c35805_g1; len=246  start:244  end:1; minus strand
ATGTTCATTTCTGCTGGTGGCTTTCAGGTGATATTCAAGCAATCTCCCACTGATACTCAG
CAGATTTTCTGGCAACAATCAATTGAAGATGATGGGATCACACAGTGACACTCAGGTGAG
ATGATGTTTCAAGTGACCCATCATTTGTCATGTCTAAGTGATACTCAGGTGAGAACATAG
CAAATGCAAGGTGATGCCAATATGACAAGCAATCCCCACCCATCTCTTGTGAAGCCATTT
TCCCXX
>GYA|c19806_g1; len=297  start:298  end:1; minus strand
ATGATTTGAAGGTCTGATGGCCAGATTCAGTTGTTGACTGACCAAGAGAATTATGATTAT
CATCAGTATGGAAGCTTGAAGATTGCACTGACGACTGGGCGAGATGGTGATTGTCATCTC
AGCAGGTCTGGTGATCAGCAGCAATTCGAGTCAGCATCCAAACGGGCTAGAGATATGAGT
CTGACTTGCTTCAGCTTGTACACACCATTCAAAACTACAGCTAAAGTCTGTGGTCTGACT
CTCTGCAAGCTCGAGTGTTCTGCCCTTGGCCCTCAAGCGTCTAGTGCCCTCGTCTGG
>GYA|c44237_g1; len=114  start:227  end:115; minus strand
XXCAGAGAGACAGAGATGGAACCACCTTCGGCACAAACCATGACCCAGGAAAGTGGACAG
GACAAAATTGTGGAGACTGTTGCTCTTGCTGCTATGACTGCACAGACGGTTGTG
>GYA|c40935_g1; len=303  start:302  end:1; minus strand
AAGGCGGCTGTAGACGCACGTCTAATGACTCCTCTCGAGCCCACAGCCGCTGCTACGACT
GAGACTCAAGTTGAACAACCTGTTGTAGCTCAAAAGGAAAGACCTGCTCCCACTGAAGTA
GAACGACCTGCTGCTAAAGGCGAGACGCCCAAACCAGAAAGCATTGCTTACAATGCTAGA
GGATTATCTTTTTTGAACCACGTTCCTGATATTTCATCACTTGAAGTTGTAGATATTCTT
CTTXTTCCTGGTGACCCTAGGCGGTCATTTATGTTACTAGCTTGGAATGGTATTTTCAGA
GCX
>GYA|c39539_g1; len=225  start:11  end:235
ATGAAAGGAGGGATGCCCAAGACGCCGATGCCACAGCCAGACATCAGCGGGTGTAGGAGA
AGACGGGGTGGAAGAATAAGCAAGTTTGTCCGGTTGATCTAGGAAGTAGAGACCATTTTC
TGCACTACCACTGCCAATCGTCCTCCCCGTGACAAGGTCCTGAAAAAGACAATGATCAGG
AAAAAACGTCACACAACAATTCAAATCCTGGGTAAGACGACTTAA
>GYA|c39394_g1; len=186  start:56  end:237
ATGGTGGTTGAAGATXTCCTAACGTACAGGAAGCAACCAACTAGGAAAATATATGCGCTG
CTGCATGCTTTCGATAACACTTGTGACGTAATGATGGAGGCTTCCTTGACTACTGATXTG
CTGCTTGCACTATTATCTGCACCAGATGAATTTGTTGAATTCGGAGGAGGTTTCGCTGTT
GAAGXX
>GYA|c32307_g1; len=288  start:1  end:288
XXATGGTTATCCATTCAAGAAGTCATAATACTTGATTCTGATCAAAGTAACATAGACATT
CTCACACCTATGCTCAGCCCACAACACTCTGGGACACATGATCAAATTGAGAAATTTGTT
TATGGACTAATTCATGAGACTGTTCTGTCACACTGGCCATTTGTACTTTGTGGTTTATCA
TGGGTCATCATGGAATTAGCTAGGATACAATGTAAAGGCTTCTTGGACAGCAGTCCTGTC
AACATTCTCTCCAAAAACAACACAATGTTTGGTGTCTCAGCATCTTAA
>GYA|c26680_g1; len=3180  start:3405  end:223; minus strand
XATTTCCATTTCCTTTTCCTCTCCTCTCCTCTCCTCCGGTCATTCACTCTCACCATCCCA
CTCCATCCAGTATCCAACCCAAGCTCGATGGAGGTCATCAAAGTCGCAAAGGTCGACAAT
GTCCGCTTGTCCAAGCTCTCCCATCAATCCTCTTCTCAGCCCTCAGCCACTCCGATCCCA
GCCGACCTCTCCACTCAATCCCCTCAAGATGGCTCACTCTTCATCACCCCTCACCACTTG
ATCTGGAGAGCTCCACCCTCTGCACTCCCCAACTCAACCTCCTCTCACCATCCCCAGTCC
ACTTCTTCTCAGCCTTCGCCCCCGCCAAGTCCTCCTCAAGCTCTCATCTCTCTAAAGCCC
GAGAGATCTGGGTACGCCTCGTCTTCGTACATCTCACCATCAAGAACTGGCTCTGCTCTC
TCGCAAATAACATGGCACATTTCATCCCAGTTTGCTCTCAGTTTGCTCGCTGCCGTCGAA
CATCTTCCCGCCTATCGTCAGCCCACGATCCTCATCAGGCTCGCCACCTTTGTCACCTAC
ACTCTCTCCTTTTCGTCTCCCAGCGAATTGGATGACGTCTGGGACTCGATCAAGGCATTG
GTTTCAAGTAGGAAGTCTGGCGAGAAAGACTCGCTCTATGCCTTTGTCCACGGTGCCGCC
TCGATTCCCTCCAGTTTGCCCCCCGATCAGCTCCCCTCTCTACCCGGATGGCACTGCTAT
GATCCCCAGAAAGAGTTCACCCGAATGAAGGTCCTAGGCTCCAAGAACTCTGAGAACACC
GCCTGGCGTTTGACGACCATCAACAACTCCTACAACGTGGCTCTCTTCTCATTTTTCGCA
TTGCCAAACTGGTTCAGAGACCAGTCCCCCTTGATCAGACCTCTTGCAACAGAGATGTCA
TCCAAGGCAAACAGTGAACCAATGACGTATGAATCCACTTTAGTTTTGCTCGACATATCC
CTCATCGCTGTTGGTCCTGCCAAGATTAGCGACACTACACTCACCTACGCCGTAAAGTAT
CGAAGTAAAGGTCGTCTACCTGTCGGGACTTATGTCCATTGGGCAAATGGCTCCTCAATC
ACTCGCTCAAGTCAACCGATGGTCGGCTTCAAGAATGCCCGCTCCATTCAAGACGAAAAG
CTCATCGAAGCAATCTTCCATTCTCATGCATTGCATACAGGCCCTCGACCGCCACCCAAC
CAACCCTCTGCACTAAACACGACCACCAATCCCTCTCAACAACTCGTGTATGGTGCAACT
TCTTCGAACCTGATCATCGATGCCCGCCCGACGACTAACGCCATGGCCAATACCGTCAAG
GGCGCAGGGACTGAAAACATGGAGTACTACAAAGGCTGTCGCAAGGCTTATTTGGGCATC
GACAACATCCATGTGATGCGAGACTCGTTGAACAAAGTCGTGACAGCACTGCAGGAGTCG
TTTGTGACTGGAAACCCGGTCTCGGTTGACGCTCTCAAGCGGAGTGGATGGCTGAAACAC
ATTGGTGCTATCTTGGAAGGCACTAGTCTCATCACACGAACGGTCCACGTCTCCAACTCG
CACGTGCTAATACATTGCTCTGATGGATGGGATCGAACGTCGCAACTCTCAGCACTCTCT
CAAGTCTGCTTGGATCCCTACTACCGCACATTTGCTGGCTTTGCAGTCCTGATCGAGAAA
GATTGGCTGAGCTTTGGACACAAGTTTTCTGACCGGAGCGGAATCGTCATCCCAGGTCGA
GAACGGGTTACCTTTGGAGACTCGCCCACATATCCCAACCACTCTGTCAACGGAGCCGCT
GGGAACGAAGATTCTGAAGCTAATAGCTCTAGTAGCGGAGCCTGGGTGACGTCGTTTCAG
AAACAGCTCAACTTTGGAGGCTCAGTTGGACATTCGGCTGCATACAAGGAGACTTCACCC
GTATTTCACCAGTTCCTCGATTGTGTATATCAACTCCAACGACAGTTTCCGAAACGATTC
GAGTTTAATTCGACTTACCTCGAACGACTTCACGAAGAACTGCATGCAGGCAATTATGGA
ACGTTTCTGTTTGATTGTGAAAAGGAAAGGATCGAGGCCAAGGCGTCGAGTCTCACTCGG
TCGGTTTGGGAGCTCTTATCTCCACCACACGACGTTGAGCAATATCGGAATCGACAATAT
GATGCTTCACTAGACGATCCTCAAGACCGGACGAATGTGGACCAAGGGATCCTTCTTCCA
GATGTCAAGGATGTTGTGTTTTGGTGGGAGCTGTTTGGATGTGAAGATGAAGCAATGAAC
CCGCCGAAAGTCTGCGATGGTCAACCAATCAGCGATTTCACACACGTTGGGCCGCCGACA
TGCCAGGATGGGGCTGAAGGGGCTGAGACCGGAGAGAATGCGACAGTCGACCGATCAGAC
AGTCCAGCGAGTTCCATGGTGCGCAGGGCGCCAAGAGACTGGGTCGATAGGCCTCCGACG
ACAAGCTCGGACAGGAGCCTTGAAAAAGCCACGTGGTCAGATTCCGACACACTAGACGGC
ACGACGTTCAACAGCAGCTATGAGCATTCCCAGAGCCACTCGACGCTTGCAGGCGAACAG
CTACAAAGCGCGTTCCAGACAGCCAAGACGATGGGCTGGAGCACGTGGGACCGGCTCAAG
AAGGGCTACGAAGAAGTCTCXGCGAGGCTCGCCATCGTCGTACCAAGCATCACCGCCGCA
AGGCAGTCTGCGCCTTTGTCTGGCTTTTCGTCCCCGAGACAAGGCTCCTGTACGCCAGGG
TCGAGGGCGTCTGTGTTTTCGCAGCAGCAGCAAGCACCATGTGCTCTGCTGTCAGACGTC
AATCCTTGGTCGACTAGCGAGGCTGAGGATATGTGTGGAGCGCGGGCGGAGGAGATGAAG
AGTGATGAGCCGAGCCCTGGCATTCGGCGGAAAACGAGCACGGCGTCATCGCTGATCAGC
GATCCATGGCAGGCGATCAGCGGACCGTCTGAGAGTCAGGTGTCATCTGAGCGGACCTCG
TACCCGACTGGCCCACGACCAACACTGTCACAAGTGACGACTAAGAAACCGTTGAACCAG
CCAATTGGATGCCATCAGACGGCCACTAGTCAGACATCGTCGGAACACGCCAAAGTGGCT
GGAAATCAGTTTGCGATCAAGACGACTGAAGTGGATCCATTGGGAGTCGGGTTGACGTGA
>GYA|c2908_g1; len=345  start:349  end:8; minus strand
XCTGGATTCTGTATGAAGGGTGAXGGGAAGTACAAAACGTTGAGTTTCAATGAAACAAAG
GGAGAGCAAAAGAGCAGAGACGAAATTTGCTTTGGAAGGTCTCTAATTACCAATGGTCTT
TTCGCTGCAAGTGAAATACAACTCCTCCTCCTCGAGCGTTGCGAATGGGTTCGCATGGCA
TGCCGTCCXGCTCTCCTCTCCTCCATGACCGGATCCGAGTTTTATCAAAATGTTGTTCTT
GAXCCTATGACTATCTACAGCTCATCCAGACCTCGTAGATTGCAGCAAAACCAAATCTCA
CCAAAACTATCCTTTCGGCCTGGGACTTCTAAATTCATTGCCTAA
>GYA|c36329_g1; len=102  start:130  end:228
ATGTGTGATGAGAAGAATGTGAAGAATGTGAAATTGGATCTAGGTCTAGGTCTAGGTCTA
GGXTCGATTAGGATTGGGAATTTGGAGTTTGCGTTTGGGGXX
>GYA|c23919_g1; len=879  start:1  end:879
GCCAATGGCAACAGCACCCCTAGCCGGACACCTGCCTGTGCAXCACCTGTTCTTCAGCCG
GCCCGTCTCCCCAACCCTACTGACCCGGCTCAAGCTCTCTGCCTCGGTCTCGGGCAACCT
GACCGCCCAGGCCGAGGCGACACGGCGGAGCGCATGGATGAGCTTGCCGCCGTGGCCGCX
GCGCCGCAAGCTGCGGATCCCGGTCCAGCGCCGCGCCTCGCTACCCCAGCCGTCTTCGGC
ATCCACACGCAGCCTTTCTCCACTAGCGCTTCCTGTGAGTGTTCTCAAACTCAGAAACGT
GGTGCGAATGCGCTGATCTCAGGCGGGATGGTAGCTCGATCCCTCGGAATGGACGCCGCC
CCAACTCGCACGGCATCTCGCCTCGATCCTGGGCCTAGTCTCACCCGCCCTGATTCCGAC
GTCCGCGACTGGGTCTGTCGGGAGGGGCTTGACGGGAAGAGGTTTATGGCGCTCTCGGAC
CATGATCTGTTGCGGATGGGATTGAGCACGGGGTGGGCGXCGCACGATGATCCAGGGGAG
GAACTCGTTAAGGTGGAGGTCTGGCTGGGAGCCGAAAAGCCGAAAGGTTCATCTGGGCGT
ATCTCTAAGGACGTCAAGGCTATCCGGGCCTTCTCGTTCAAGCTTGCACCCGAGGTGTCT
TCTTTCCCCGCCTCGCCGCCGCTCATCTCCATCGAAGCACCTCAGGACCCAGTCGCTGCT
GGCGAGAACATACGCAGGAAAGCTTACCACGCCACACCTGACCCTGCTAAGTGGGCCGAT
CTGGGCCGGTTCTTGCTCTGGGCCACCCTCGGGCTAACCATCATCACAGGAAAAGTCATC
GCGACCAAGTTCATCATGTTTGTACGTAATAGAACTTGA
>GYA|c38721_g1; len=222  start:220  end:1; minus strand
GATGTCCAAAACTCTCCGGCTGGCTCTCATTCCGCCCCGAAGCAACCTGACTGGCGCGAC
TCTCAGCCCGCTGAGCCCAAGTCTCTCTCTCCAGACATCTCXGCGGGACTTGTCCGAGGC
TCTCCAAGGAAGCCTGCCCCTTCTCAGCTATGTCCGAAATGTAGTCAAGTCTTTTGCTAC
CCTGGGATTTGGTTCCAGTTCATTTACTTGGTACAACCACCX
>GYA|c33294_g1; len=177  start:408  end:234; minus strand
XXTCACATGTCAACTGTAACCCACCAAGCACACCAGCTTGAGAAAGTGAAGGGCATTCTT
TCTGCAGCTTGTTTCATATTCTGGTAGGATGGTCTCTCTCAGGCTGGGATTGTAACTGAT
GAGATTCAAGAACATCACGTCGCAGGGGATGTGAATACTGAAGATCTTGTACCTGGT
>GYA|c1853_g1; len=153  start:194  end:346
ATGGATAGGAATACTAGTGATCTGAATCCAATCCAAACGAAAGAGTTGAAGACCGAGTCA
AGGTTTAACGATGAAGAGAGTTTGATGAGACCAGAGTTGATTTTACGAGCTGATGAGCAA
GTTGAAGATGAGCTTCAGAGAAGAGAGAGATAX
>GYA|c14853_g1; len=393  start:44  end:436
CAGCAGCAGGATGAGGGGTACGAGCATTTGGAGCACATCACCAAGGCGCTCAAGGAGTCG
CTCGGAGCGCTGTTGCGCGACCTTCGCGGCGCGGAGGAGGGTGAGCGGGGGGCACGGGCG
AACGGGGCAAGGGGGGAGCGGGCGGGGTCGTTGGCGGAGCTGGTGGCGTCGCTGAAGGAG
TCAGGAAGTGGGCCGTGGAAGGGAAGAGGGGCTAAGGCGGCAAGCGGTGCAGGGAAGCCA
GTTGGGGCGCCAAGTGGAGGTGCAAAGGCAAAGGTGTCGGAAGAACATAAACAGCTTATG
AAGATGTATGGACAGAAGTTTGAGGTTGGAGACGAGGAAGAGGGTGATGAGAGTAAGAGT
AAGAAGGGTGATGGTGAAGAGGTCAAAAAGTAG
>GYA|c18751_g1; len=204  start:204  end:1; minus strand
ATGCAGGATATTGGTTTAGAGCCCCTGATACAGAAGTCAGAAAAATGCCCTTTGTTTGCT
GCCTACCGCCAGGCTATTGGGTTGGTTCCGTCAGTTGGGGCTGTTGGTCAAGGTCACGCT
TGTAAAGCCGCCACCATAGCCACCACCAGCACCAAAGCCGAGACCAACACCTCCGCCGAA
GCCACCACCGTAACCCAGGCCTCX
>GYA|c13846_g1; len=93  start:234  end:142; minus strand
XTTTGTCTTGAGCTCTGGCCTGATTTCTCTAAACCAGGCAATTACAGAGTCACAACTCAT
TTAACCAACATGTCCTTAGCAACTACTGGCTAA
>GYA|c42637_g1; len=186  start:259  end:76; minus strand
XCATGGGTGTTTCCTAGGATCATACACCCTGXTCACGCCAAGGGCAGGAATCTTGTCACG
ACCCTAAGCAGTGAGATTCAGCCACATCCTGTTTCATTGAGAGGTCAAGGCAGTTGCTTT
TGCTTATTTGGTATGGGTATTAAGGTTGCACTGATCATAAATTCAGACTGCTTGGTTCCC
AAGTGA
>GYA|c2893_g1; len=273  start:1  end:270
XXGTTTGATCAATTTGGTGCCTGTTTGAGTTTTAGTCATGAAGTTGTACAATGGGATGAA
GGAGATGCAGATGTGGTTGAAGGGAGTCATTACAGGTTTGACCAACCTAATCGGAATTTC
TGTGGGAGTGCAAGTGXTGGGTTCAAAGACAAAGCTGGTGATCTGCTATGTGGCATAGGG
CACCAACTGAGTCATCATCACATGACACATGCTGGCTTGGTGTCTGGGTTTTCAGCAATT
CAGACTCTGAACACAGAGAAGTTTTTCTACAAX
>GYA|c21632_g1; len=864  start:322  end:1183
AAGGCAACTGATCCTTTCATGCAAAAACCAAATTATTTTCGAGGTGCTTTGGTTACCGAG
GTTTGTGTCAAAACACGTGTTAATGCGGCTCCTCAAAAATCTCATGTTCTXAAAGGGCTT
GCGCGTGAGAATGCCCAGGACCTCAACTTTTCTATTTCGCTCGTGGGGAGGAGCGCTACG
TTCGCCACGGGGGACATAGATGTGTTTGGACGAGGTTGGTCATTGATCCCAGGCATGGGT
CTTCATGACCTGGCAAGATTCCGCCCCGGCCTTGTTGTGTCGGTCTCGCTTGCTGACATG
GTGGCCATCCTGTTCAAGGAGCTGAGTGAAAATAAXTTCCTTGTTCACATCCACAGGTTG
TTTGAGTTCGGAAACCTAGTTGCCATCGATGCCGAGTAAGTCACATCCCAGCCGACAGAT
ATCCAGCCGGGGGTTGACAAGCCAGCXGCGACGGGGGACGGAGTGAGAAGAGCAGTAGGG
CTGAAGGCAAGAGTCAGCAGGCTGAAAGCGGAGAGCATGGATGTGTGGTCAAGAACCAAA
CGTGCTTGCGAATCGATTAGCAGTCTTGGCCTCAAGCTCGGAGGGCGAACGAAACGCCTC
GCCGAAAATTACCCTAAACTAAAATACCTTATCAAAACTTTCGTTGCTTGGCAACACGCT
CGGGGCCAGAAAGCGATCGCAATGTCATATGTCCAGGTTGTTGCACTGCGTTCAAAACAC
TTTGACATCCTCGCTGATATCTATCCGTCTTCTTTTGACGCGGATTCTTCTCCGCCTAAT
CXGAACAGTCTTTTGAAACGTCGACGAACACACGGTGGGGCGCCCATTAGAGAGTCAACA
GCGGTGAATGTGGACGGGAGGCGG
>GYA|c33820_g1; len=129  start:129  end:1; minus strand
ATGGGCACCAATAAATTGTGCCAAACAGGACCACATGATGTAGCGTGCTATATGAATTTC
AAGATAGTGGTGCAGTGTAATACATACAGTACACCAAGTGCTTCTGGTGATCATGAGTTT
GAAGAGGCX
>GYA|c26036_g1; len=816  start:1  end:815
TCAGCCTCCAACTCCGACTCCGACTCCAACTCCAACTCCGACCAAGACTACCAAGACCAG
ACTCCGAAGACTCCGAAGCCTCCGACGACTCCGACGACTCCGACCAAGAACGAAGATGTC
CACCAGCCAACTTGGTGCAAAGAAACAACCAGCATCGCTCAGCCTCCTCCGATCCAGAAC
AAGAACGCTCCCTGCTCTCTCACTTCCTTCTCATCCTCTGACAACACTTCCGCTACTTCC
TCCTCCTCAATCGCATCTGACGACTCGTTCTCTTCAAAGTTTTCAATCATCAACCACAAC
CATCCCCACCACCATCTCATTCACTTTATCCCAAACAATCTGCCCCCCTCTCGTCCTTCA
TCTTCTTCTTCTTCTCACATCCACAACCAGCTCCTCATCTCCTCCCAGCTCGCAAGCCAT
CTGTTCCCTCCCTCCAACATCAACCTCATCCTCCCCGCCCTCTTCCTCGTCTCAACCACC
TCCGACCTCTTACTCGCACTCGTCGCAACAAGGCTCACCCATCTCTCAATCGCTACCTTC
CCCGCTCTCGAATTCACCGCTCTCTCAATCCTCCCAACCCTGCCCCTCTCCAGCCTGCTC
CCAAACTCATTCAACCTCAACCACGACCAAGCATTCCCTCCCTCCCCGCCATCCTCAAAT
ACTTCATCCCTCTCCTTTGCTCTTCCACTCGCTCTCCTCAGCCTTATCGCCTCCTGGTCC
CGCGCAGAGCTCGCTGGTCGCGTCGGCATTGGCGCTTGGCAAGCCTTCGATGTCTATGCC
CTCCCCCTCGCAATCGTCGTCGTGGCCCGGCAGCXX
>GYA|c40926_g1; len=309  start:308  end:1; minus strand
CCATCATTCCCACCTGTTCTTAAAXTCACTCCCCCACATTCCCCACCAATGGCCTCATCA
CCAGTCGCCTCATCGTCCCAATCCCGCCCCGCACCCACCACCCAATCCCAGCTTGGCCTT
TGGACAATTGACCTCGCTCACGACGCCTCTGCTACTGGAGAAGACGACAGCTTCCTAGAC
GGCTTTTTCACCGTCCGTGCCGGACAGCCAGCTCGGCTCAAGCTCCCCTCACGGGCTCCC
AGCTTCCTCATTACCCCTCTCGATGGCCAATTTACACCCTACTCAGACCGTTCCCCGGCC
GTTTCCCCG
>GYA|c25300_g1; len=2127  start:2415  end:289; minus strand
TCACCCTCCTTCTCCCTCTCCCTCCCCCGCCTCGATCGCTCAAGCTTCTGGCTCAGTCCC
ACCACCTTCCTGATCTCCCTTCCCTTCCTCTCCATCACTTCTCGACCAGGTGTGATGACC
GGCCTCCTCATCCCTCATCCCCATTCCCGTCTCACTCTCTCCTCCTTCAGACCATCTTCT
ACCATCCGTTCATCTCTCTCTCCTCGCTCTCCCTTTGCTCGCCACTTCGCTCCTTCAAGC
CGCTCTCATTCTGCTCCTCCCCCTCCTCCCCCTCCAAAGAAACGCGCCCTCGTCGATCTC
GGTCTCATTGCTGCTGGCTTCTTTTCTATCGGGGCTACTGTCCTCTGGCTCCAATCCACT
CAACACCAAAAGTCTAATGACTCATTCCCGGCATCCCTTCAGAACAGAGGACAGTTCGAA
ATCCCTATCGCAAGCCAGTGAGTCTACACCGGCTCACCCGGGGCGAAAAAAATATTGACG
ATGCTCTCGACTGAAGAAGTGGACCAGCTGTTGAGAAAGTATGAAACCACTTTTACTGTC
GACAGACCTGGAAATCCTGTTTACCGTTACGATACCAACCATGTCGCGTCGAATGCACCG
ATCGAAGACGATTCGATTTGCGCTGTCGTCACTCGCGACCAATCTGGCACCGGCTTGAAA
TCACCACCAACATCTTCTCCTGGCGATCTGCTCTTCTTCGGCGTCTTTGATGGCCATGCA
GGTTGGCAGACGTCCAAACTTTTGGTTGACCAACTTGTGCCCTCAGTCAACCGAGAGCTC
CATTCCGTGTTTCGCAGCGAGCCCGAGTACGTCTCCGCCTACTTGGCAAAGGAAATCACC
CGATCCCACACTCAAAAACACCCCCCAACCGAGGGGGCTGGTCCGATCGAGATTCCCAGG
GGGGTGATGGAGAAAATTTGGGCAACAGTGACTTGGAACCAGAAGCGTAATCGAACACTG
ATTGAGAATCTTGATCAAGATGATGATATCGTCAAGTTGGCTATCCAGAATGCATTCATC
AAGTTGGATGATCTCATTGTAAATCGGCCGGTGGAGATGCTGGCAAAATACGAGGCACAG
CAGAAGAAAGGCGGCCAAAGCCTATCAAGAGACTATGGTGCCGAAGTCACGCCACAGCAG
ACAGCCTCTTTGCAAACTCTCCTACCGGCTTTGAGTGGCTCTTGCGCTTTGCTGGCTTAT
ATCGACACCCTGAGGTCCAAAGTACATGTAGCCTGTACCGGTGATTCTAGAGCGGTGATG
GGGGTTTGGGATCCCAAGGCCAACCAAGGCAAAGGGAAGTGGAAGGCGCAATTGCTGAGT
GAAGATCAAGAAGGGATGAATCCAAGAGAGGTGGAGAGAATCCGATCCGAGCATCCACCC
GAGGAGCGCGACAATGTGGTCAGGCGCGGTAGGATATTAGGTGGCTTGCAACCCACCCGT
GCATTCGGAGATGCACGATATAAGTGGCCAGCCGGAATACAAGAAAAACTTTATGAAGCC
TTCCATCCATCCGGCAGAGCAAGACGTGATCCTCCAGACTACCTCACTCCACCTTATGTA
ACTGCCAAACCTGAAGTCTGCACCACCCGAATTCCGACCCAACAAGACACCAATAAACCA
GCATTTGTGGTCTTGGCGACGGATGGGCTGTGGGACAGACTCGAAACCGCTGAAGTGGTC
GGTTTAGTCGGCCGTTGGATCGAATTGGGAGGTCGAGAACCGGCTGCTTTACACACCAAG
GAGCGAGTTTTGGACAAAGAACAAGTTGCGGGGATTACTAAAGTGGAAGTCATTCATCCT
CCTAGCGGTCCGACACCGACGGCACACGATCCCGCCACCAGTCACGGGTCGAACACGTCG
GGGGACAAGAAGCCATTTATCTTTGAGGATAGCAACGTTGCCACTCACTTGATCCGAAAT
GCATTGGGTGGAGCGAGTCGCGAAAAGGTCGGGGCACTACTTAGCATCCCCGCTCCGCAC
TCAAGGAGATATCGTGATGACATCACAGTAACTGTCGTATTTCTTGATCCTGAACGAAAT
GATGCCCGCGCCGCCCAGAATACCAATCCCCAAGGGGATGGAATTACAAAAATCAAGCCA
GACTTGATTGGAGTTCCAAAGCTATGA
>GYA|c9118_g1; len=795  start:815  end:20; minus strand
XXCGATTCAGTGTCTGCCCCTTCTGCTTTGGATAAAGTGGGAGTTCCACCGAGTCCTCAG
TTCCACCTCAACACTTTCCTTTCCATAGACACACAATCCTTCTCCCTGGAGCATACATCA
ACCTACATAGCTGACTGTGATCCATTTCGTTCTATCGGACCATTCTACTCAGACATTCGT
TTACCCAGAGCATCCATACCGCTTACACCAAGGCATAGAAACGATGGCTCATCCACTGTC
TCCCTTTTCGTTGTGGTGTCTCTGTTCGGCATTCACATGTCGTTAGGCCTCCCATTCTAC
TTTGGAAAGTCGAGAGAAGCCTCGACGAGCCTTCTAAGCAACTCGTATACCGCTTCCGAA
GCTGAACCTTACCACTGGGAACCCGACGTGTGGGCTTTCATAAAGGAAAATGCAATCGAG
GGCACTCCTGATCGACGGCAGAGTTTCATGAGGCATGTCGACGGCCAATATTTCAAAGAA
AAATTTCTGCCAAATCTGGAACAATACGGGGACGTACATTCAGTATACTGCAAATTTCTT
GATGATGATCATGAATGGACCAGCTACCTCATGAAAGCTTTTCTATCTGATGATATAAAG
AATGATCAAGTATCGTTACTGCATCTCTTTGCTGTCATAGCAGAGCTCTCCAAGCACACA
TCCCCCCGCACAGTCACCTTGGAGGGAGAGGTCAGACAGCTCATCAAAGTACAAAAAAGG
GGGAAGTACAGCATGTTTGATAAATTTTGTGATGCCATTCTGTCAGTCTTGCAAGAATCT
CAAGCCTCCTAGTGG
>GYA|c33484_g1; len=246  start:242  end:1; minus strand
XXATGGGGCCTGGGCCCTGGTATCCATACCCGCAAGGCTACCCCTGGGGCCATTTTACCT
CATGTCAAAGTTTCCGCAGCGATGTCGAAACTCATCAGAAACAAGTTGACGTTCGATTAT
ACCGGTCAACCGAGATCAACCAGGTACTCGGGTCAACCTAATCCCTCCATACGTGATCGT
XACACGATTGGCTTCGATCTTAAGTTAGCCTTCATGATTGCAATAACCAGGCAAGTGTTG
TCCTXX
>GYA|c28253_g1; len=264  start:273  end:10; minus strand
ATGGTCGAAGATTAAGTGAAAGATACAGGGAAACCGGGGTGTTGGGTGCACATGCGCAGA
TGTCCTGAAATTGCCTGTGGGAAGAGACAATCTTCGATTGGGGCGATCTTTCGATGCAGG
CATCCTGGATATAAAAGCGCATTCCTTCGCGCCCTTGGCATTCAATTTTCTCACCACGCC
CCTCATCATCTACTGAGCTGCACTACTACATACATTGAACAACGCTTATCATCAATTCAC
TCCAAGCTGTCTTTCTCCGATTGA
>GYA|c16397_g1; len=345  start:1  end:342
XGAGTCGGAGTCGGAGTCGGAGTTGAGAAAGTGGAAGGGCCAACCGTGAGGCTGAAATTG
AAACCTGATGAATGCGGCTCACGAGCGGATTCTGATTCACCACCCAGGTCGGCCGCGAAC
AGCTAAATAGAGTTTGACCATCGAGGCGGTGCTGAGAACCGGCTGGCTGGGCCTGGGAAT
CGAACCAAATCGAATCTCTGTCACCGTCTGCGTGCCGCCCCCGCTGTGGACACTTTGTTT
GCTGCTGGGTCTGCTCXTGACGCCAAAAGCCCTGCCCGGGCTGCCAAATGCCTTGGTCGC
GGCAAACTTCAACCTGACATGATATCCACCACTGGCACTGCGGXX
>GYA|c33896_g1; len=525  start:1  end:525
TCTCCCTGGGGAGATCTAGCCCTTGGATCACATGCGTACAGTTTGAACACTAGTGAATTA
GXTGGGGAATGGTTCAATTCAAGTCTTGAAGCTTCACAGGACAACCATGGAGTAGCTTCA
TGCTCTAGAAATCTAGTTCTTGAAAACAAACACAGTGATGGTGGTGACATTGGAGCTAGC
TCTTCCTATTGTGTGACCAGCAGTAGATATATAATCAAGTATGGTTTAGXTATTTCCGTT
GAAGTGTCAGAAGAGAGAAATATGACCAGTACTAGAGAATTGAATTGGAGAAACTGTTTG
AACAAGGAAAAAATGGGTAAATCAGGCAAAAAAGACAAAAGGAGGGAGAAATTGATTGAA
GGTGATGAAGAGAGTGTGAAACAAAGTTAACAAAAGAGTTTCAAAAAGGATATGAATCCA
GGAGACCCATCTCATTGGAGAGGCTTAGAAGTTCTACTGTGTACTGTGTCCTGCCAGATT
TTGAGGAAGCTTTTGAAATTCCTTTCCAATTTTGATCAAGTATGA
>GYA|c12711_g1; len=363  start:1  end:362
XTGAGAGGCCATGATGGGAGAGGCGGXGTAGCAGCTGATGACGAGTTTTGGAGAGAAATG
AACGTCTGCCGACAAATCACTTCGGTCGCTGXGGCGGTGGAAGCAGAAGCTGACGTGAAC
AACGCTACCGCGGTTGTCAGTTTTCCTCGATTGACAGGACATGGTCCTTTTGATAATGAT
TTCCGTCCCATCATTGGAAGCTTGAGCAACACCTATCTGCAGTTGATGGATGAGTCAAGA
GATGGGACCAAGAAGCCATTTTTTAACTTGAATTTGCACATAATCACTGAAGCAAAGGAT
AAAACCCTTGCAGTGCTTTCCCTTCAGGCTTCGCAGAAGGGTTTTGCAGACAATGTTGGG
TGA
>GYA|c5562_g2; len=351  start:349  end:1; minus strand
XXCACACCTTTGCGACAGAGGTTTTCGGATGACAATCTAGCTAAGCGGAACAGAAAGGGA
GACCTTATTTATGTACTCGCAACGCCCAACGTTAAATCCGCCAGTCTCTACCTGCATCGT
CACAAAGAGTTAGATACTACGACTTCTCCAAATGGCGGATGGGACGAGTTTCAGCAACTC
GAGTCCTTTTGCCGGTTATCCTTGGCCCTCACTACCGTTCAGCAATCCAATTTCAAACCA
ATGAGTGTGGCAAAAGTCGATCAACTCAACCATGGAGGTTTAGCTGCGAAATTCTTGCTC
TTTGCTCTTTCGGCTCTTCAGTGTTTCTTGTTACACCCAAAATTTCGATXX
>GYA|c1104_g1; len=219  start:215  end:1; minus strand
XXTAGCTTATCGGCAAAGTCCGTCGTCCTCAATACCCCCCACGACGAGACCCTTGCGCTT
CCCCACGCAGCTTCTCACAAGGACGCTCGTGATGACGACCGGACCACCAAAGAGCACGAA
GAGTTGCTGAGTCCTTCTGGATTCCAAATGCATGGGTTACCAGAAATAGGCTATCAAGAG
CTATCACAACCCCCACGTCGACGGCAACTGCCTCCTCXX
>GYA|c21362_g1; len=420  start:351  end:770
ATGAGACTACTTCTGTACGTCATGTTTCTCTCAAGCTCGCATTCCGGTTTTTTTGGTATC
AAAGCTGCACCACACCCAACTACACTGTTGCTTCAAACCTCCAACTCTCATGTTCCAGTC
ACGAAATTCCTTCCAATCAAGCGCTCAGTAGGATATATATTTGACGAGCATCAAAAGACA
ACGCAATTGAACAAGCGTATGGAAATTTTGCCCGCTCTGGCATTTTCGCGGAGCGCGGTG
GTTGGAACCCTCCAACTTTTGAGCAATATAGAAGGCCCCGATGTGACTCCGGACGTTTTC
CTGAAAGCCGACGCAAAATTACAGGCCGCGATGAGGCATTCCCCTTGCTCTGATGAATCT
GATCTGGATTCGCCCGCGTGTAGAAATGCTGCAGGCATGGAGGAGTTAGATGAAAATTGA
>GYA|c44002_g1; len=162  start:1  end:162
TCCTGGCTCAGGATGAACGCTGGCGGTATGCTTAACACATGCAAGTCGAACGGGATACTT
CGGTATCTAGTGGCGGACGGGTGAGTAACGCGTGAGAATCTGGCTTCAGGTTCGGGACAA
CAGTGGGAAACTGCTGCTAATACCGGATGTGCCTTAGGGTGA
>GYA|c34379_g1; len=465  start:464  end:1; minus strand
XTGTCAGCCACTTCATTTGTGATGGGGATGGAGTTGGAAGCATTCTTCCTCAGTGTGTTC
TGTCAAGGGATTATGTTTGCCGTTGGAACACAGTTTTTAGGAGGTAGTGGTGCAAGTGAT
TAGGGCTACTTTGGTTGTTTTTTCAGGTTCCAGGCCGGTGTCAAGAACTCGTTGTTTGAG
TTGTTTTTAAACAGATTTGAGGGTCAGTGGTTTCTTCAAGAGATTGAAATGGTTGAGATT
GTTGGGAAGCTTGCTGAGAAAGGATCCTGCTGCCAGTTCTTCATCAAGGTGACAGCCTTT
TTCCCCAGGATTGCTGATCTTGAGACTTACCCCCGCCATTTCACCAAGGTGTCGTCAAAC
GTCAACAAGGAGGCGCGGGATATTCTCTCCATGGCATGTGAGAGAGAGAAAACATTGGTA
GACACGAGCGGATTGTCTCCACTTCCAGACTCGAAGCATGATTXX
>GYA|c34553_g1; len=192  start:252  end:59; minus strand
ATGCATGAGTACAACTTCTGGAATTTTAGGGATACAGATGTGTCACTACTTGAGAAGATT
AATGATCTTAATCTCATCTATATAATCCATTGGGACACCCTTGGAGAAGAGTTTACTGGA
CCCCTAGTAAAAATTTGGGATCATGCTGGTTTGACAGCTGCAGATGCACAAAGCTATTTG
AACAAGACTTGA
>GYA|c17873_g1; len=273  start:271  end:1; minus strand
CTTCTTGAACTCCCACCTATCTCAAAAGGCTTGCGTGCAAGACTGCAGTGGGAGGCATTC
TTCTTACTTGAGCXGAGCGGGTTGGGAATTCTTGTTAGTAAACTGGTTCATGATGTTTTT
CCTTGTGCGGGGCTAAGTGGGTTTCAGTTGATAAACTCAACAAGAGCCAAAAAGAGAGGA
ATATCAGGTGTGTTTGTCAAAGTAGATCTGACTGATTTTCAGAGGGTCTCTGACTACACC
ACTAGCACAGTGGTTGTGATGATGGGTCAAAXX
>GYA|c31265_g1; len=246  start:245  end:1; minus strand
XXCGCGGATGTAGCAGATATTTGTGTAAAGGCCTTGCATGATTCAACAGCAAGGAATAAG
AGCTTTGATGTCTGCTATGAATATGTTGCAGAGCAGGGTCAAGGGCTTTATGAACTGGTT
GCTCATTTACCAGATAAATCAAACAACTATTTGACCCCAGCTCTTGCTGTTCAGAAAAAA
ATACTTGATGTTTATGAACTGGTTGCTGATTTACCAGAAAAATCAAACAACTATTTGACC
CTCCCC
>GYA|c32888_g1; len=84  start:239  end:158; minus strand
XXCAGCAACGGCGGCCGGAAGAATTCTGTGGTGGTTCCACCAAAGAAGAAGGGTGGCTTT
GGAGGCCTTTTTGCCAAGAAATGA
>GYA|c21383_g1; len=399  start:400  end:1; minus strand
ATCACAACTTGTTGTTCAGCAGTAGACAATCCTATGCATATGCACAAACTAAAAATTCCA
ATTAGAAACCTGCAAGAAAATTATAACAAACATACAGAACAAGATCAAGAAAAGCAGAAG
AGAGTATCCAAGGGAACCCTGTCTGATTTGAACAGTCAAATGTTGGATGTAAGACAGATA
GTGAATCCTGAAACCACATGGGCAGCTGGAGCAATTGGGAATAGGCAAAAACTTGTCAAG
TCGAAGCACACCGCATCTAATGCAGACGCAGAGGATAAGATTTGTTTTGATTTCTCAAAC
TACTGGCCGCAGTTGCCATTGCGCTCCACTGCGCTGAAGCTGAATCTTGACCCTTTCCCC
GATGCACTTGTTGCTGCATTGGCTCTACCACCAAGACXX
>GYA|c15476_g1; len=207  start:1  end:205
ACGATCCCGACCGCGCCGTCGGCTGATGCCAAGGATCAAGGATCGGGGGACGAGCAAAGA
GGCCATCGATCAGCCAACGGACGTCGACCCAGCCAAAGGGCGAAGAAGGGCCGAGGGGAT
GAGAAACAGACAAGGGGGGTTTCGAGGACTGGATCGATTGXAGCGGGGGCTCAGAGACAG
ACCTTTGCCATAGACCCGGCCGAAGGX
>GYA|c24216_g1; len=1896  start:2216  end:320; minus strand
XTTTTCCCTGGTTTTCCGGTGCCGGGACGAAACCTGGGGGCAGTGCCAGAACTCGCCGGT
CGTTCTGGAAAAATCGCTTGGCAGTCGATCAGATTCGATCCGGTTGGCTCGACTCCCGCT
CCGGCTTTCACGTGGCTTGTCCGAGGTGCATCGAACTTGCCAGTCCCTGCTGTGCTTGCT
GACCACTGCTCGGCGCAGGGGCGCCCTAAAAGCATCGGCTGGTCCTCTGGGTTTCCATTC
CCAGCAATAGTCCTTGCCAGAACACACCCACCTCCTCACATCAGTTATCAGCTATCAGAT
ACTAGCCACCCACGATGATGCCTTCCTACGTATATCCATCCGCCCACCACCGGCGGCAAA
GCCAGCCACCCTCCTTCTTCAACTTTGTCGATCAGTCCCCCTTCACGCCTTCCTGCTTCC
TCCAACCCGACCCTCCCTCTGCCTACCATCCCTCTTCAAATCGCTACTCGTTTGCCCAGC
CCGACTTCTACCACGACCAGCCTCGGCAGCGCACCCGCAACAGTGGCGCGTATGCGCTCC
ACCXCCGATGCGGATGCTCAAGCGCGGCGCGCACAGCAGCTCCGTCTTCAGCGCCAGCAG
CGCGAGCGCGAGCTCGAGCAGGAAGCTCAGTACCAGCGCGAACTGGCTCGGCTCCGCAAC
TATCCGGCGGAATACCAGGATGCCATCCGGGCTGAACGCGCTCGCAGGCTAGGCGAAGCG
AAACAGAGGCAGCGCTCGGCCGCCGCGGTCCCCAGCGCGAACGACGAGCCCCAAGTCGAG
GTGACCATGCCTGACGGCCGGCGCTGTGTGGTTCCGATGTCGTGGGCGXCGCAAGATGCA
GGCCAAGTACCCATCGATCCTGACGGAGGCGATGATCCGACCCGTGCGCGAGCCGGGCAC
GGGGCGCTTGTCGCCGGAGCCGCCGCCGCCAGCGACGAAGCCTCGGAGCACGATAGCGAC
TTCTACGTGCTTGACCCCTCCCAGGACCCCTCTGTACCCGTCCTCGCGCCXCCGGTCGCC
CGTCACGCCCGCGCGAGCGCAGCACTCGCCGCGGAGCGTGACGCCGCTGCXGCGGCTAAT
CCAGCATCAGTTCAGGCTCCATCAGCGGCTTCGGCTGCTGGGGAGCTCGAGGCCAAGTTC
CGCACACTCACAGCCACATTCACCCGACCAGCGCCGGACGAACTGACGTTCCTGACTGAC
CCCGCCACGGCGGGTCCCGACGAGCCGCCCGCGACGAAGCTTGCATACAACAACCCTGCC
AACCGACCTCTGCAGGCGCTCGAGGAGAGTCTTTTGCAACTCCAAATCCAGCTCGACGGG
ATTGTCTCAGGCGGGAACGAGCGCGTGAAGGGCTGGCGGAAGCGGCTGGTGAAGGAGGTC
GAGCAGGAACTCGAGGCGCTGGACCGGTTCAAGGCAGATGCATGGATGGCCCAGCGCGCT
GCACGGGCATCCAAGCAGCCTGAGCTTGCTTCGCCCACTGATGGCAACCCCGAGCCGCAG
CCAATGGAGGGAGTTGAGCAAGCCAGCGAAGCGCACTTGACGAACACGGACAGCGGTAGC
GTCATGTCGGACAGTCCCAGTCAGTAGGCCGCCXCCGCCCCTCGAACTGCGCCGGCCGCT
GACGCGCTCCAACCTTCCAGCCCACTCAGCCGACGTCCTTCCTTCTCCGCCGACGTTGGT
CAAGACGATATTATCATCCCTGTCGCTCCTGCTGCACTAGAGAGCAGTGATACCCTTGTT
GTTCTTGCCCGCGACCAGGTTGGTCTTGAATGTGGTCACCAACAGGCCTCAACTCCTGTC
CTTGCTCCGCTTCGTGTTACCGATGAAGGTGATATTGTGTGTCCGTCTGTGCAGACGATA
TCTGAACAACAAAATGTACTTGTGTCTCCTATTTGA
>GYA|c35353_g1; len=144  start:367  end:224; minus strand
CCGATTGTGGAAGCGATGGCAGCGCTGGTCGTGATGGATGCTGTACTCCAACAAAATGCT
CGGACATCAATCTCATCAGTATTACCCAAACCTACTACGCTACCTGAATCAATGATGATG
CCTGCAAACATCAGTGGAAATTGA
>GYA|c21599_g1; len=228  start:190  end:418
ATGAAACCAGTTGAACGTATGATAAAATCGACTCGATTCTCCGAGGAGCCGAGGAGGAAC
GCGCTCGAGAGGAGTCCAGTTGGACAGATATATGTTATGATGACAACAACACAGCAACGC
CATTTCATGTGGCCCGGACGACTGCACACTCTCGGTCCTCGGGACCCGGTCCCGCGTCGC
GGACTCGGACTCGGGTACCAAGTTTTAAGATCTCGGTCTAGAGAGTAG
>GYA|c5768_g1; len=213  start:1  end:212
XGTGGAAATTTGGGTGGAGAAAGTAATGAGGAAAAGCTTGAGGCTAGACAGGAGGAGGCT
AAAGGTAGTAAGGAGAACCCGGCTGATGTTGAGGAGGATTTGGTAAGTGGTGATGAGAGA
ATCGGAAGGGCTGAAGAGAACAAAGAGCATGAAAAGTTTXACCAATGGGCCAAGGAATTA
GAGGCAGGTTGTGGAATGTATGCCAGAGTTTGA
>GYA|c26983_g3; len=618  start:1  end:618
GACAAACGCGGCCGCCTTGCGCCGCTCGAGCTGGGCCGCGACGGCGGGCAGACAGTGGTA
GATCGCCCGCTGCGCATCCTCGTGCGCCGCAAGCTCGGCGGCGTCTTGGGCGCCGAGTGT
GCTAGGCAGAAGGCACGAGCAGGAGAGTCCAGCGGGCTGGAGAAGGCATGGCTTGGTATG
AATATGTATGGTGAGTTAACGATTAAGTCCGGACAGACTGCTTCTGCXCTTTTAACCGCA
GGACTCAGAGGAACTCAAACTGAGGCCTCAGTCGGACTGGAGTCTAGACAAGGGGGCTTG
GTATCTTATAAGCTGTTTGTATATCCTGATTCCTGGCAGCTGGTCCTTGAGTGCTTGAGT
CCACTTGAAGCTGAATATGGGTGCCGTAGACAGGCTATCTAGCTGATCATGTGGCTATCT
CACTATCAGAGGGAACCAGTTCGACTTGACAAAGGCACACAGAACGAGAAGGAGAAGAAG
GAGGAGGGGGAGCAGGTTGAATTAAATCTGGCCGGCTGGCCGGTGTACCGTGTGGCTGTG
GCCGGAAAAATGAATTATCGCAGCTGCCAATATAGAATCATCAGATCAGTGAACTCCCGC
ACTGGCACTGGCACTGGX
>GYA|c41673_g1; len=228  start:1  end:227
XAGTACATCGTCTTCGTTGCTCTCTTCGGATGCTCTAACGCCTTCCTCTTCAACCTTCTC
GGAGGAGGTGGCGGTGGCTGCTGTGCCCCACCACCACCACCACCATGCGGTGGAGGATGC
GGAGGAGGTGCTCCAGCTGCCGGAGGTTACGCCGTCGCCCCACAAGCACCAATCGGTGGA
GGATACGCTCAACCAGGAGGTGGATACGGAGGAGCTGGAGGATTCGGA
>GYA|c30057_g1; len=225  start:1  end:226
GAGCAATCCGTTCCACAGTCCGAAACGGATTTCGAAGTGCTGTCAAAGTCTGAAGACCGC
AAAGAGCTACCGTCTGGTAGTCAGGAAACAGATGAACCTGTGGCGATCGAATACGACGGT
GATCCATTAGGGGTCATGAAGAGTATGTCTCATAACCCAGAACCCGTAGGCCTGGACTTT
GCCGCGTTTGCTTCACAGAATGCTTCAGAGATAGATGAGATTGAT
>GYA|c35917_g1; len=273  start:1  end:272
CTCGGCGATCCCGATGAGCACAGCTCGACGGGAGCGGAAGCCGCGGTTGAGATTGGTCGG
CGGGCTTGCGGATCGGCGATCTGGCGTGGAATAAATTCACCAACAAGGGGTTGGGCGAGG
GGCGGCAGGCGTGAGATCGCCGCGCGCTGCCAACAGAGTCGCATTGGAGGACATCACATG
GAATTGACCCGTCGTCACGCTCTCGCCGGTGCCGCCGGCGTTGCCGCTGCACCATTGTTG
TTGGCCGTTCCCGCCGCTGCTGCTGCGTCGAGX
>GYA|c28144_g1; len=138  start:273  end:139; minus strand
XXCCCTCCTCGACTATACCTCACCGATAACCATCTCGGGCTCTCCTTTGCCTCGTTTTTA
TCGAGTGXTATTCTGATATCAAAGAACTCTCTCTCGCCTGATAACCAAAGAGTGGGGCTT
GTGGGATTCGAGGTCTGA
>GYA|c26032_g1; len=2295  start:2780  end:488; minus strand
ATTGGTGATGACGGCGGTGTGTTTTTTTGGCTGGTATATCCAGCGGGGATTGTGTTTGGC
TGGTGATGTCCCAAAAAACCTGGAAAACCTGAATCCCACAGGCCACGACCAAGTTTCACG
CGTAGCACCTTGATATCTGCTTCAAAAACGTCTCATGAGACTCGAGTTGCXGAGACTTTT
CTGGTCCCGGATGGAGAGGAAAGAATTTCGACTGAGGAGTGTGTTATCCGTGAGACGAGG
TCGGCTGAGAAGCAACGCAAGGGAAXCGGACGCATGACCAGGATCGGCACTGGGCCAGCA
GCTACGGGTAGGATAGACAAACTGAGCTAGTCTTGGTCGGTTTGTGGGGGGCAGTTTCTG
ACGCAGCCTGACGCAGCCCCTTCCTTGTCAGAACCAATCGAGCACCAGCTTGGTGACCAT
CGATCCACCTCAGTGAAAGACTAGGACAGCATGGCTCTCAACGCTTGTCCAACCCTTGCG
ACTTTCAAGCTGCCAGACATTCCCAATGAGCCCAACCAACACTATGAGCCTGGAAGTCCA
TCTCGTATCGCTTTGGACCGGGCCATCCAGGAAATGCGAGCAGATATGCCCTATACAGTC
GGGCCCATCATCAACGGAGTCGAGGTACACGATGGCCATACGGTTTCCCAAGTCCTCCCT
CATGATCACAAAACTGTTXCTGTGCAACTTTCATACAGCCTCGCCCGAGTTAGTAGTCAA
CAGCATCAGCCCTTGGTCTTCCCGTTCATGCAGACAGCATGCAACAAGCGATCAGCTTAC
AATGTCGGGATAGCCTGGATGGCGTCGATGAACGCTGCTGATGTCATTTTGGTCCATGGC
ACTTGCTTCGTCCATTCATCGTTTCATGCGCTCAACCCCCCTCAGGCAGATCTCAAAATC
GATTTCGAGTGTCTGAAAGCCAAAGCGGACTGGGAGGCATTACCTTTCAACGATCGTTCG
GCAATCTTCCTTAAAGCAGCCGACTTGCTGTCCTCTCCACGATGGAGATACAAGATCATG
GCCGCTACTATGCTCGGGCAGGGCAAGAATGCTTGGCAAGCAGAGATCGATGCCGCTGCT
GAGATGTGCGATTTCTTTCGGTTTGGAGTGAAGTATGCCGAAGAAATGTATGCTCAGCAG
CCCCCCAAGAACTCGCCCAGCGTATGGAATCGGGTTGAATACAGACCGTTGGAGGGTTTC
GTCTATGCGATCTCACCCTTCAACTTCACCGCCATTGGTGGCAATCTCGCCGCAGCACCG
GCCCTGCTCGGGAATGTTGTTATATGGAAGCCATCACCCATGGCTGTTTATGCCAATTAT
CTCACCTACAAGTTGTTGGAAGAAGCCGGGCTACCCAAAGGCGTGATCCAGTTTCTTCCT
GTCAGCGGAGGAGACGTAGAGAGTGCTTGCAAACAGATCTTTGGTCATCCAGAATTCGCC
TCATTACACTTTACCGGTTCAACGGCGGTGTTTCGCAAATTATGGGCCGACATCGCACAA
GGAGTCTCGACTGGTACCTTGCGCTCTTACCCACGAGTAGTAGGAGAGACCGGCGGCAAA
AACTTTCACCTTGTCCATTCCTCCGCACCGGTCCGATCGACCGTCCTGCAATCGATTAGA
GCCGCCTTTGAATACAGTGGTCAGAAATGCAGCGCCCTGTCGCGGTTGTACGTTCCTGAG
AGTCTCTGGCCCGAGTTCTCGCGTGTCTTGAAGGAAGAAGTCGCCCAGTTGAAGGTCGGC
AGTCCCGAGGAGTGGAGTTCATTCCTCGGACCAGTAATCTCTCAAGGCTCATTTGATAAG
ATTACCGGGCTGATTGAGGCTGCCAAAAAGGCTGGCGCTGAAGTTGTCATCGGGGGAACA
GCCGACGCTTCGAAAGGATACTTCATCGATCCCACTGTCATCTTGACTCGTGACCCTCAC
TCAATCACTATGACTGAAGAGTTGTTCGGCCCAGTGATCACCACCTATGTGTATCCGGAT
GCTGAATTTGGAAAGACCTGTGACCTGATCGACTCCAGCTCGTCATACGCCTTGACAGGC
TCAGTTTTTGCAGCCGATCGCCATGCAGTTGTTCTGGCTTCGAACAAACTTCGACGCGCT
GCCGGTAACTTTTACATTAATTCCAAATGCACTGGGGCTGTGGTTGGTCAACAACCATTT
GGAGGATCGAGAGCTAGTGGGACAAATGATAAAGCTGGCAGTATCAACTTGCTGTACAGA
TTTGTCAATGCACGAAGCATCAAGGAAGAATTTTTGCCGGTGACCGAGGCACACTATCCG
TCCAATTTAGTCTGA
>GYA|c5586_g1; len=120  start:1  end:121
AAAGGTGATTGGTCAAATAAAGAGGAAGGAGCTCTGCCATTCAACATTTGTCTCGCCTCT
TGCTTGTTTCCAAAAACAAGCCCATATTATGATGAACAAGGGCGGCTATCACGTATTTGA
>GYA|c38974_g1; len=144  start:1  end:144
CATGTCACTGTCAACCTTGAGTAGTTGCAGGGGGAAAATGATGATGCGGTTTTGGGAAAA
TGCCAAAAAGAATTAAATGGAAATGAATATTGGGCCTTGGTGAAAATAACGGTAAACATA
TTGGTCATGTTAGATGATGTATGA
>GYA|c16186_g1; len=639  start:1  end:637
XXCATTACAACGCCTGATCCTAGGAGCTCCTCATCTGGCCGTCTGATGGXGGCGGAAACC
TTGCAGCAAGGACTTACTGGCGAAATTCACAACCCATTGCCTGATCTTTCATCAGAGGAC
GGTATCACAGCCACTGAGCTGGCGGCAGACGCGAAATGGCAGCCAGCTGACCTCCCCGAG
GACAGCAAATGGTACACCAATCGACTAGGAACTCGCTCGGAGACCTTATACTGGCTGAGA
TCGTGTGGAATCGGGGATGAAAATCAAAATCGTCATCCTCTTTGTAAGATTCCGTTTCTT
GAGAGGTTGAAAGAAGTCTTTCTTGAAGTAGAGAGCGGAAAAGGATACCAGTTCAAGCTT
TACACACATCTCAAACATTGCATGGATGTACTTCAGAAGCGGGATCTGACTACCCCAAAA
GGTAATGAGGCTGTGGCTGCATTTTACGCAGTGTTGGCTTTCATTACAGGGGCTGGACGT
CCATTGCATGTGCCAGTCTCAGAAACGAGTAGAGATGTTCGAAACTGGCTGAATAGTACC
GATTTTCTAAAAAGATATCTAGAAGCGATTGTCAGCAAGCAGAATCATTCAGACCGCTCA
ATGAAAGCTTACTCTCTTTATGGTATCACAAGGGGCTGA
>GYA|c24012_g2; len=600  start:1  end:598
AAGAACAGTGAGACTTGCGCCTACTTGTTTCTCTTTAGCCACACCCCCTTCGTCCCTCTT
TTTGCTGAGCCAGCCACCGACCACGACAGAGCCCCACCAACGACCCCCTTCAAGATCAAG
CCTTCATCAAGATGGTACGAACACCCTCCTCACGACTTTCTTAAATCTXTTCCTGCTTCT
GGCCGGCCTGGACATCCTTTGGCTTGTCGCAGAATGACCTTGGCTGCTTGCGAGCACCAA
TGTGTCCGAGGGGAGACTGCGGAACCTGATCTTCACCACTGCTTGGCACGTTGCGTCGCC
TGGGCTAXGATCGAAGATGGTAGGCCCCCTGACGCGATTGTCAGTCGGGTGCCTTCCGTC
TCCGATCTTCCTGAAGCTAGTAAATCAGAAGAGATGATGGTTCTTGCTATAGXTCTGTTA
GAAAGACCCAGAGGAATAAACAGTTTTGTCCAGAATAACGTCGCTCGTTGCTGACCTGAC
ATCCTGTTCTACTCCAACTTTCAATGACCCCGTCCTATTTCACTCTCTCTTTCATCGTAT
TTGTTTGTGAATTATGCATCGCAGCCTCCCAAGAAATCCATCAAGAAGGCTCCCGCTGCT
>GYA|c25008_g1; len=2091  start:1  end:2089
XGTAATCTGTCCCTTTCCGCATTTTACATATGTATTAGTCAGCTGATTGGGTATCGGGCT
CGTCGACTGGAGTCTCCCGAACAAAATCCAGGCCCAACACGGCAACCAACTTCTCTTCGT
CCATCTCACCCAGCCCCACGAACCAACATGCCAGTGATCCATGACCCAGAAAATGCGCTC
AAGAACGAACAGCAGCTCCAGCAGGTCTCTGATCAGCTGTCATCGTTGGATCTACCCGAG
CCATCGGTTCTCAAGAATTTAGAGCTGCAGGAGCAGGACCGCAAGATGATTGGCGATAGA
GATGTCAAGCTGTCTAGCATGAGCATGGCTGATCCGGAGATCCTCGTTTCTCATGAATCC
GAGTCCGATCGAAAATACCAGCAAGAAGTTTTACAAGCCTCATTGGCATCTTTAAACCTA
CCCGAACCTGAGAATGTCATGCGGGCCAATTTGAGAGCAGATGGCTTGCGCACCCCTGAT
CCCTTTCCCCGAACGGATGAGTTCGGAAATCCTTCTCTTAGCCCGAATTCCGAGTACTTT
CCTGTCCCTGATCAACCCTCCCGCGTGGCTACACCTGCCCCGATGAACAACCAAGAGCAA
GTTGTCGACCCGTGGGATGTCAAGGGCGCCGTGGTCGATGGAGTACAAAAGGAAATTGAT
TACAACAAGCTTATTGAACAATTCGGTACCAAGGCTATTACCCCAGAGCAGCTTGCACGC
TTCGAAACTTTGACTCAGCGAAAGTTGCATCCTCTTCTGAGGAGGGGCATGTTTTTTTCT
CACCGGGATCTAGACCTGATTCTTGATCGATATGAGCAGGGCAAGCCCTTTTACTTGTAT
ACCGGACGTGGCCCCTCAACCGATAGCATGCACCTGGGGCACATGGTACCCTTCATTGTG
ACACAATGGCTTCAGGAAGTTTTTGATGTACCATTGGTGATACAGCTGACAGACGACGAA
AAATTCCTTTTCAAGCCCGATTTGACCCTGGAGGAGTGTCACAAGTATGCGTTTGAAAAT
GCGAGAGACATCATCGCTTGCGGTTTCAAGCTCGAGAAGACGTTTATTTTTTCAGATGTG
GACTACGAGGGTACATTTGAGCCTCAGACGAGCATTATCTTTGACGGCTCTTCTGCTGCT
ATTAATGCTAACCTGAAGAACCAATCTTCAGGGGCXGCTTTCTACAAAAATGTGCTGCAG
ATCTCTCGAGCTATCACGTATAATCAAAGCAAAGCCACGTTTGGATTTAATGACACTGAT
AATATTGGCAAATCCCACTTTGTGGCTATCCAAGCGGCGCCAGCAATGTGCACCTCATTC
CCTCAAATCTTCTCTCCAACATCGAATGTGCCTTGCTTGATTCCCTGCGCCATCGATCAA
GACCCATATTTCAGATTGACGCGCGATGTGGCGTCCCGCATTAGAAGGGCCAAGCCTTCG
TTACTGCTCTCCAAGTTCTTTCCCGCGCTCCAAGGGCCAACTAGCAAGATGTCAAGCTCA
GTCGACAGTAGCGCGATCTTCATGACCGATACACCCAAACAAGTCAAGACAAAAATCAAC
AAGTATGCATTTTCTGGCGGACAAGCAACGATCGAAGAGCACAGAAAACTGGGTGGGAGA
TGCGACGTCGACGTACCATATCAGTATTTGACATTTTTCGAAGACTCGGACGAGAAGCTA
GAGAAGATCAAGAGTGAATACGAGTCTGGACAGCTTTTGACAGGCGAACTGAAATCGATC
TGCATAGAAACTTTGCAAAAGATGGTCACCGAGTTCCAGGAGCGAAAGAAAAATGTGTCA
GATGATCTTGTGCGACAGTTTATGGATCCGAACCGAAAGATAGATCCATCTGTCACACCC
AGAAACAAACCCTCACCTCCTTCXGTGAAACTTGAATGTGAAGGTCTCTCCTTTTTGAAC
ATGACAGCAGAATCGGTGGCTGCCGCTGATATATACACAAAAAAACGGGAACATATGCGC
TTATCCAGCTGCGCTGTAAAGGGGTGGCAAACATTCGTCTTGCTTGCCGCTAACAAATTG
GCACTTCTTGTCTTCAATCACTCGTGTTTTCATACTGCTGGAATTAAATGA
>GYA|c3926_g1; len=93  start:218  end:308
ATGGTTGCAAGAAGTCTGGTGACCACTTGGAGTACAAAGGTGCCTTTGGTCACTAAATGT
CTTGTGACCAATGCCTTTCATAGTAATAGAGXX
>GYA|c39100_g1; len=114  start:1  end:113
XGACTTTCAGAGCTCAGAACTGCAGAAGAAAAGCTGATGAGTCCACCTGTTGAATCAGTT
CCTCAGTCTGAAGATCTTGTTATTCATTCAAATTATCTTAGTGAAGAGGCTTAG
>GYA|c34840_g1; len=213  start:212  end:1; minus strand
XCCTCAGCTGGCCAAGTCATCGTCGGGTCTGACATCTGGGCCAGCCGGTCGTTCTTGTTC
TTGTTCTCGTTCACGTATAGCTGAGATCTCTCAAAGATCGGCCCTGATATCTTATGTTCG
ATCTCGTCCCGTGCCGCCGTCCACCATGCCGAAGGACGCAACCAAAACCTCATTGGAGGC
CCTGCTTCCGGGCTACAGCAGTTCCGAAGGACT
>GYA|c37383_g1; len=57  start:1  end:57
GGAATGTTCAAGGTTGTCGAAGACTATCTGATCGCAAACCCAGATGTCTACGCTTGA
>GYA|c31673_g1; len=99  start:225  end:130; minus strand
XXCGGTGGAGGCAGTCGTGGGGTATGTAAACGGGCTCCTGTAACTGGAGTTCCGCCCGCA
AATAXATTGGCTGAACTCCCGAATTACAATAGACGCTGA
>GYA|c39538_g1; len=258  start:255  end:1; minus strand
XACCGCTTCGAAAACACAAATGCTAAGXTTGAATTGGATGGGGTAGACAAAAGGATGGAC
AGAAACCCGAACACAAGTGCTAGTGAAATCGGATGGAGTAGGAGAGAGATGGACAGAAAC
CCAGCCAATTGAACTGATCGAGCTGGAACCAGTATCGCTGATGAGTTTGACCCGCCACTG
CCGGATTTTGCTCATCACCTGATAAGTGTCTTCGGTCGCTTGTACATGGATGCGAACTCA
ACACTCGTTAGTGTTCCX
>GYA|c19091_g1; len=249  start:246  end:1; minus strand
XXCATTGCTGCGCCGAATGCTGCTGGTAAGCATCCXCCATTTACAAACTCAAATCATGTC
CTCCCCGATGATGAAAAAAAGGTGCTCATCGGTTCTTGGGCTCGGACGAGGATAGCTTCT
TGTGCATCTGCTGCGGTCAGTCCTCTTGCTCTTGCTCCCCTCTATCTCTTGCCCCTCCCA
CTCTACGCAAAACCTGACCAATCGACTGATGCATTTGAAAATAACAGGAATCGAAGAACT
ATTGTGTAT
>GYA|c24815_g2; len=288  start:1  end:288
XTTCCACCACGCCCCCCACCACAGCGTCGTCCAGGGCAAGCGGCCGCCGGCCCGCCCCCC
GACGGCCTTTACTGCGACGAGGATGACCACCCGTTCTACGAGCACCCTGCCACCGTCCGC
CCCACCXCCGCACACCAACCCGTTGCCGATCCCGGATTCCCACCTGCCGCGCCATCTGCT
GGCCTCCAAGCTCTCTCCAACCTGATGGCTTCTGAAATTGCGCTCGGGCCCGACGACTAC
GAGCCCTCCCCCACCTCCCTAGCCGAGCAGCAGCAGCAGCAGCAGCAA
>GYA|c15885_g1; len=135  start:189  end:322
ATGAGCATTGGTGTGTACAACTTGACCGATCGAAGAGCTGATATGGGCGAAAATATTGTT
TCAATCTCTTCGGGCTCCATAGATGCATTCTCGATCGAAGTGATTACCCTTTTCCAAAAC
GCCAATTTCCAGCTX
>GYA|c21537_g1; len=813  start:1  end:810
ACTGGCACTGGCACTGGAACTGGGGCTACCACAACTTTACCCCCTCCTATATACTATACA
TCACCXCCTATAATCATTAACCCGCCCCCCTTTGTCTTGCCGTTTGACTTTCTGGCTCGC
AACGTTTATATGCTGATTCGGGAATCTGCCAACTGCCAAACCGGTCTCACTXTTAATCCA
CCAAACGCTATCACTCTTTCAACAGCCCACGAGGAGGACTCGGACTGGGACTCGGACTCG
GGAGTTGGAGTTGGAGTTGGACTCGGACTTGAGCTTGGAACGGGAGCTGGAACTGGCACT
GGAACTGGAACTGGGCTTGGAGCAGCCAAGATGGAGAATGGGATTGCAGGGCCGGATTTG
AACCCACCAGACCGAATCTCCTCCAGCTCGACATCCGCCTCCACCTCGACCTCGACCTTG
AGCACACCCTCCAACTCAGTCTCACAAGCTCAACCACCACCTTTTATTGGCCATCGATCG
ATGCTCAGCACTGGATCCGTCCGAACACTGGGCCTCAAGTCATCGGTATCTGTGAACGAG
AAGGAGAAGGAGAAGGAGATTGGTGGCTCTGATTGCTCTCAGTCTACCAGACACTCCAGC
TCGTCATCCAGGAACCAATCAAGCTCATCCGATTCCCGACCCGAACCCCAACAGCAAGCT
CCATCGGCGAGCGTTGAGAAACCTAATCTGATTGCTGATCATCTTAACCTTAATCACTCA
CTCTCACTCTCGGACTCAGACTCGACTCGTTCAACTCTCTCGACAAACTCTGCTGCCGAG
CCCGAGCCGGACCAAGACCAAGACCAAGACCAX
>GYA|c18948_g1; len=192  start:214  end:25; minus strand
XXCGGTCTCGGTCTCGGTCTCGGTCTGGAGCATTGCAGAGTGTTCGGAAGAGAAGAGGGA
CAGTTGAGAGGAGTGGTGGTGGTGTTGAGTGTCGAGCTGTTGGGCGGAGTGGAGTGGTGG
TGTGCCAATCCGAATCCAAATCCTGCCGACGAGAGATGAAGAGAGGACCAAGCAGCGATC
CAAACCGAGTGA
>GYA|c14156_g1; len=213  start:1  end:210
XCCATGGATGGACCAAATGCTTTTTCAAGCGCCAAAACCTAAATCATTTGGACTAATCTA
CCAAACCTGAGCAATGGTATTTTTATGGTAAAGGCTGACACTAGXGGAAAGCTTGCTGTC
ACCGGGGTGGCGAGTTCTACTGAGAGTTGGCATCCCAATGTAACCCAATTTGGAAAAGAT
GGTATAAAGTCGCAGCCTTGTGTGCTGTCTGAX
>GYA|c34465_g1; len=561  start:1  end:556
XXAGACTTGGTTAAGTTTGAAACATCTGCTTATCCAGCGGGTCCAAGCTTTTCCTCTGCT
GCTCATGCTCTACTCAAGCGAGATGTGTTGATCACTCGCACCAATAACCGGAAAACATCC
CCTATCGACGCTCTCCGCTACCACCAACTTACCCCTACCCTTCCATTCATCCAAACCCGT
TATCCGAACTTTTACTACGCGTCTCCXCCACCCCCCCCTCAGGCCTTATGGCCCCCTCTT
CCGCCXCCCCTAGTCCTTAAACCTCGAACCTCCGCCCACATGAAGGCAATTGTGCCGAAA
GCCAGGCTCCCAGGAAAGGCCGATGCXGCGACAAGGCCACATGATAGACTTACGCCAGAG
AAACATCGCGGCACTGATGGCCGCACACGAGCAGGCACAATCAGGCCCGACGAAGTCCCT
GTGGCCCAGGTCGAGATGGCCATTGACCACGACAACCCCGTCCCTTCCTCGCCGACGACT
GAGGCCCCCAAAGCGCTCTCCCCACAGCCGACAGGCCTCTCGGGAAGCATCCACGCGCCA
AACGCTCCAGACCGCCGAAAX
>GYA|c3935_g1; len=816  start:818  end:1; minus strand
CCTGGAGAAATCTCTGTGGATGGACTGTTTCCAGCGGAGTACAAAGCCATTAGTTCTTGC
CTCAACTACCCAAAATAGAGCACCACCCTAGATACCATATCACCTCCCGATGACTTAGGA
ATGCACGATCCAGAGGAACCTAGAACTCAACGAACTAAAATCCCTCCTAGCGTACTAAAC
CAGTGTTAGTGTTTTGGACACACTGAGGAATCACCCCCAGTGATAATCCTGCCACCCATG
AGGGCCTTGGCTTGATTGCAACAAGTTGCAAAAATATTTGTGTATCACCCGCCCAAAGGT
GATGATXACATGGAGGCTATTGCCGTTATAGGCAGCCATGTTATTCTTCCTTTGAGCTGG
GTGATCCACAGTAAACCCATTCTCTATACAGAAAAATCTGCTCACGTCAAAGGCGAGCTA
ACCACAGGGGTCATCAGGGGTACTGGTTTAGGTTACCACCTGGAGCATATAAACACAGAA
ATATGGCCCATCCTTGCTGATGGGACTTCCAACAGGCCATTGGATCATAGCCCACCACCC
ATGGGGCGTAGGATTTAAACCTTATCTACATTAGATGACGAAAGCACGGGACAGGGAAAG
CAGGCAGCAGTGAACATCCCCTTCAAACCTCATCTGGCAGGAGGCACCCCAACGGAGAGG
AATTTCAGTCTAGGGTTTAGCACTACCCAGCGGTACCACGAGGAGGTAACTAGACCCAGT
GAGCATTATCCCACTGTCGCAACTATGACCCCCCCGTCATCCACAGGACATGCAGAATGA
ACCAACCAGGGCCTCGTTAATCCATTCATGCGCGTC
>GYA|c31957_g1; len=396  start:1  end:395
GCTGGTACTGGCGGTGCCGGTGGTGTTGGCAGCCGTGGTGCCGGTGGAGGTGGTGCCGTC
GAGCTAGTCTGGCTCACGACACCTTGGAAGGTGACAGAGAGCAAGACAGCCGCATACAAG
CCAGAGTTAGAAAACATCGTGAGGACGGGGTATTTCTAGTTTTTGAAATGCGTTTATGGA
GGTGTGAAAGGCGAGGAGAAAGTGCGGGTAGATAAGAACTAATGTAAGCAGCAGATGGGA
TTTCTGGCTGGAGCTTGGGATCAAGTGGCTTGGGGGAGACAGCTGATGGGAAGAGACAAA
GAAGGTGGCGAACGGGACCGGGTTTATAAAGCAGCTAGAAGAGAGGCGCAGAAAGAGGCA
GXTGTCAAAGTGAAGCGTGCTCAGTGGTGGTGGAXX
>GYA|c30721_g1; len=240  start:240  end:1; minus strand
XXCTCAGGAGTTGACCTTTCTTTTGCTGCCTCACCTCAAGCCTGGGGTATGAAGTCTTCA
TTCGATCAGTGAGCTATGTATGTACATGTATTAGTGCTTGATGGCAGTTACGTTGTACAT
CGTCCTCCAGAACACGGTCACCATTACATTTGCCAATCTGCGCACCGTTGTAGTGCTACT
AGTACTGCTAAGCCTACTAGTACTGCTATACCAGTTGCACCACAACAGCGTGAACTGATT
>GYA|c12500_g1; len=153  start:1  end:154
TGTAACAATGTGTCAAGCTCAACTGAGTTTTGTGGTGAGAGTTCTGCTAGTAATGATGTG
CATTTTTACAAAGACGTAGGAGGAGGACAGAATGGAGTTTATGTTGATTCAAATTGTGTT
GATTATGATATATCAGATGCAGCTAAACACTGA
>GYA|c33930_g1; len=330  start:329  end:1; minus strand
XCTTTCGAATATATAGTTTTGGTGAAATTCCGGCTGCTACCAGCTGGCCCTGGTGGTTGG
CATGCGAAAACAAATTTTAGTAACCTCGCGTTCATTGTCGCATCTAGGCGGAACTGCGTC
GGTATCTGCCTGCAAGGTAAAAGAATTTGGAAGCCTTTGAGTGCACTACTATCTCATGGT
AACGGGCAAACGTTGACCAGCCCTCGCAGTGGTCCGGAGGGCTTTGTCAAATGGTTAGAG
ACCTGGTGCACAGGGAAGAAAGGCGTAAAACACCCCAGCATGATTTCCCCTGCAAAAAAT
GAACTCATGACACATCTTGAGACACCCTXX
>GYA|c12377_g1; len=546  start:544  end:1; minus strand
AGGGCAGTAGTGCTATATGTACGAGCTGTGATCAAAGTTATTTGAAGAGAGGTGGTATTT
CAGGTTTATTTCGTGCGAGGTAGCAAAAGAGCTGGAACGACAGAGAAAGGCGAGGGACGT
GCGATCGAGGTGAAACCTGGAAACGCCGCCTCTCGGGGGAAGCCCGTTATGATTTTTGAC
GATCGCAGATTGGGCGGGATTGAAGTTGAAGCTTTGAAACACAATGTGAACTCTGAGGGC
TGAAACCGAGCAGCAAAAGCGACGAAAGTATGCAGTGCCTGCTTAAGTGTAAAGTCTGTA
TTCTGGAGAGGCTGTGGCTTTGAGATCAAAGTTGTCTATGGGCACGTCAGCAGCAGCCGA
TTCGGGTTGGCAGTTGAGGTTGCXGTTTTGAGGGCGCTTCTGTTTAAAGTGTTAAATATC
CGGAGGCCGCCTCAGATGCACCAGTCAGAAGCCAGGCCAGGGCACAGGGGTAAACGAATC
AAGCCGATCAGGATACAGGATATTTTACTGGATCTGAGCCTTGCTTTTAAAGTTTACAGG
CTACXX
>GYA|c45215_g1; len=267  start:1  end:265
XXTTGGAGTGAAGTAAAGGGGAAGTCAACAGGAAGTAAAGAXCTAATTGAAGAGGAAAGT
AAAGGGGAAGTAAAAGGGAAGAAAGAGGAAGTGAGAGGAAAGTCAAGGGGTAAXGAGAAG
AGGAAAGTAAAGGAGAAAGGAAAGGGGAAGAAAAGGAGGAGTAAAGTGGAAACTGAAGAG
AAAAGTCAGCACAAAGAAGGGAAAAGTGAAGAGGAAGTGAAAGGAGTTAGGGGAAGTAAA
GGAGGAAGCAAAGAGGAAATTCAAGXX
>GYA|c6786_g1; len=1536  start:1577  end:41; minus strand
XXCAAAAAAGGGGGAGGGGACTGGCTTCTTACCATTTTTGCCAAGGGCAGACCTGTTGGG
CAGACGATGAGCAGGAAGCAATGGCAAGGGACTCTGATCGTAGACGGTACAGGCTCAATT
GGGGCTCGACCGCTGAGGTTGAACTGGGAGCTTGCAGACCAAAATGACGTTGGGTTACCA
GGAGCTAACCAGCGGTCAGGAGGTCCGGTCCAAGATAATAAGAATGATAGGGCCAXGGAT
AAGGCAACAGAGGCTGGAAAAGCGTTTGCTGAGGATGATTTGCGCAGGAATGCGACCTGG
GCAGGATGCGACCAGAGCACCCACCAGACCTGTCTGCTTTGCACGGCAATCGACAAGACG
TTCAAAAATAAGAAGCCCTTGGAGCTGGAAAGATGGACCGGGCGTAGTATGACAATACAA
ACGAGGCCTAGCGACGGGGAAAATATGAGAGATACAAATTCGGGCCGGGATGAGTCAGGT
CTTGGATCGGCTGCTCAAGATGAGACAGTGGGCAGGAATGAAGCGATAGCGACAAGCACA
CAAGCTCTTGTGGGTCTTCAGGAGTCCAATGCTCTTGACGACAGTCAGTCGATGGCGATG
TTGATTGAGCAGAGAACAGCCAGTGGAGCTCTGCTGGTTCTGTTGGCGCAAAAGACAAGA
TCGCCGAGGCCCGAGGGGCAGAACAGGGCAGAACCGACTTGCGATTCTAATCGAGCGAGC
CCGGCGAGAGAAGGCGAXGACGAGATGGAACTAGATGGACGGGCGACAGCCAAACAGCAC
CAGCCTGATTGCGGCCAAAGCAACAAAGGACCCAAGATTGTTGGAAGGAAAGAATACAGA
GCGCCTGTAGGGCGAGCAGAAGCAGGATAGGGTGGTGAACCAGATGGAAGGCTGCTTAAT
CCCAGGATTCAGGAAGGAACTTCACCGCCACGGTCCAGCGGTGCAGCCCAGGAATCAGGA
GTCCTAGTCCCAGTTCCCATCAAATCAGGATGGAGTCCAATCTGTAGTCGAATGGTGGCG
CCGCCAGACAAGTCGGGCATCAATCTGATTCTCAGCTGCAGTCACTGCTGGATAAGTAGT
AATGGCTATAAATAAAGCCTCGGAAAGAAAAGATGTCATTCAACACCAGCAGCTGCCGGA
CCGGGTCCAGAGTCCAGAGTCCAGACAGGTCTAGACTCCAGAGTCCAAACTTCAAAGTGG
TGGCCGACAGGCGATTTGAATTTTGTTGTGGTCCATATCCCGAGTCCGGACAAGCTTTCA
AGCTGCTTTTGCCAGATCTGTCGCGACCTTAACACAAGTCTCGCTAGAGCTAGCCCATCT
AAATCGATGCCTCGTCCAGCTCTCCTCCCCTTCAACCAGCTTCAACCTCACTCCTGACCT
GACCATTTTCCTTTTAAAAGCTCTGATACAGGTTTCAGAATCACTCCAGAGGCTCAGATA
AGCCTCAGAGCATTTGTTACTATGCTCTTGGAGCTCAACCGTACCAAACCTGAAGCCCCT
CTCAGATTCATCATATGGCTGCTCGCTCATGAGTGA
>GYA|c21933_g1; len=183  start:1  end:184
GCCATGAGTTATGACAGAGACATCTGGTTACCACTGCATAAACCAAATGAGACATCTATG
CTTTTCTCACTCAGACCCTTGACAAACAACATCAGGACTCATGAGGAAGGCTACAAAGAA
CAGAGATTGCACAGGCAGGTAGAAGCTAGAGTTCTTAATGAGTATGGGCATAGAAAGAAC
TGA
>GYA|c21567_g1; len=2166  start:1  end:2163
XCAAAATTTGAXCCAACCGGTAAGGTTGCTCTTAGGGCGGAAATTTTCAACGACGAGCXG
AGGGAAGGACCAGATACTCCGCCTCACATCAAGGGTGATACACGCGAAGAAACCAAAAGA
CAGACAGCCAGCGATTCTGGCGACCCTGTTGCGGATATTCATTCTAGGATGCCAACCATC
TCAGTCGACAAGGAAAGGTTCTTCAACGAGCTCGGGAAACAGTTCACGCATCACGAATTC
GATCAATTGTTGTTCGACTATGGCCTCGAATTGGATGAAGATGTGGGTGCTXCTTCACCC
GATCTGACGTCGAGTGGGCCGCAAGTTGATCTGCTCAATCAAACTCATCCAGACCTCTTT
GACGACCCCAGAAGAGAAGCCCTACAAGCTCAAGATCGAGGTGCCTGCGAACCGGTACGA
CCTGCTCTGCCACCAAGGTCTGGTGCTGCTCTCCGGACATACATCGGCACTTCTCCCGCC
CCCGCATACACCCTCGTCGTGCCCCCAGAAGAAGAGCAGTGGAAAGCATATGTCAGGAAA
GAAACTAGCCAGATTAGGCCCTTCTTCGCCTCAGCCATCCTCAGAGGAATCAAATTTGAT
GAGCAGCGGTACAAAGACTTCATCGAACTCCAAGACAAGCTCCACGGCAATCTGTGTCGA
AAACGGACATTGGTGGCCATCGGGACACATGATCTGCAGAAAATGGATGGCTCAAAGAAG
ATGGTTTCTTATGAGGCTAGGCCCCCGACCGACATCAAGTTTGCACCTCTGAACAAGGAG
ACTGAATATGACGCCTCCCAACTCATGTCACTTTACGAGTCCGACAAGCACCTCGGCAAG
TTTCTTCACATCATCCGAGACTCCCCAGTCTACCCCATCATTTACGACAACTCTCGCACC
GTACTATCAATGCCACCAATAATCAACTCCAATCATACGAAAATCACGCTGGAAACACAA
GATGTCTTCATTGATGTGACTGCAACTGATCAGACCAAGCTCGACATTGTGATCAATGTC
TTGATCACTATGTTTTCTCAGTATTGTGCCAAGCCGTTCACGGTTGAGCCTGTCGAAATT
ATTTACGAGCACGGACTTGCGGCAGACTACCGXCTCGCCCAAGATAGAGCCGCAAATCTT
TTCGATGCGCCAGTCGTACATCAACTCGGTGACCGGACTGACGCTGACGCGGCGGAATCG
ATCGGGCTGCTCGAAAAGATGGGCCACCAAGTGGCCCCTGGGCCGTCTGACAAGGGACCG
GCTATCAACGCCGCTACCTCGCTCGCCCTCCTCCAGGCGCCCGAGACCGACCTGATCACC
GTCGCCGTGCCGCCGACACGGCCGGATATCCTCCATGAGTGCGACCTCGTCGAGGACGTT
GCGATCGCGTACGGGTTCAATAACCTCAAGAAGACGTTCCCGGGCACCAACACGGTCGGG
AAGCCGTATCCGATCAACAAGCTTTCCGACCTTGTTCGGAAGGAATGTGCCTTTGCAGXG
ATGGCTGGAAGTCCTTCCGCTCACGCTGTGCTCGCACAACGAGAACTTCTCGTTTTTGCG
GAGGGAAGACGACAAGACGCAAGCAGTCGTGCTATCAAACCCCGCAACGATCGAATTCCA
GGTAGTGCGTACTTCTCTGCTGCCGGGGTTGTTGAAGACGATCAGGGAGAACCGGAAGCA
TGCCCTGCCATGAAGGTGTTTGAGGTGTCAGATGTGGTGCTGAAGGATGATCTTCTGGAG
CGCAAGGCAAAGAACGTGCGTCGGATGGGCGCGGTGTATGTGGGGAAACGTGGGGCTGGG
TTTGAAGTAGTGCATGGATTGCTGGATCGGGTGATGGCCATGCTCGAGGTAGACTGGGCT
GGGCCGGACGCAGTGGAGCGGAAGAGCGCGAGGAAGGGCGAATACCGGATCGAGCAGTCA
GAAAACCCGACCTTCTTCCCTGGCCGATCAGCCAGAATCATGTTTCGCCCCTCGTCCTCA
ACGGAGGCCGGAAACATTTCGGCGACACTGCAGTTCATTAAAGCACGCATCCCCGCTAAC
CTGTTGGGAGACGGATCGTGGATCGAGATCGGACAGTTGGGCATCTTGCACCCAGACGTC
TTGAAGAACTTTGAACTCGACTTTCCGTGCTCAGCTGTAGAGTTTGATTTAGCTGGCTTC
TTATAA
>GYA|c25806_g1; len=705  start:2220  end:1517; minus strand
XGGAGGGGCGAAGGCGAGCTCGGCTGGACAAGTTTGAGAGCCAATATAAAGGCTCAGGTT
GAACCGACCGGCCAAGGCACCCTTCATCTCCACCAGCATGGATCTCGATGCCCTCCAAAA
CTTGCTCCACTCTCTCCAGTCCCAGCAAGACCAACAGCCAGAGCACCACCAACCAGGACC
ATCGACCCTCACCCTCAGCCAGCCTGGCCAGCTGCCCCAAATCCCGCTCGGCGCGCTTCC
TCCAAACCAGCACTTCCTCCACCAACCAGCTTCCCAGATTCCCTTCCAGCCACAATACCG
CCACCAGCTCGCCAATCCTCCTCAAACGGCCTCGCTACCAACCCAAATCCATGCCCAGCC
TCCCGCGGCGGACATCTTTTCCCTCCTTGGCGGCTCAAGCCACTCAACCCTCTCCCGATC
ACTCCCACAACTAAAACTTCCACCGCGTCCGCTGCCGTCAATGCACCCACACCCGCGCTC
CACCCTACCGCAGCTGACCTGCAAACATACCCGCACAAGCGGCAAAGACTCGATCCCAGG
CCCCTATCCCGTTCCCGCTCTCCACCTCAACCAGCTGCACACCCACACCCCTCCGGGTCC
TGCCCTACAATCGACCCCGACGACCATCCCGATCCXCAGCCAGGTCACGCTCTCAGACGC
GCTGCCGGTCCTGTCGAGTTTGGTTCGAAACAATGCGTTTCTTGA
>GYA|c18516_g1; len=132  start:314  end:444
ATGGTGGCTGGCAAGATCAXTGTGGTGGTTGGGAATTGGGGTAGTGGAGCACTGGTACTG
GGGATCGATTTAGGGAATGGGTATAGGTAGTAGTGTGCTGAGGAGATGATACGTGGGGTG
AAGGACATGTGA
>GYA|c34826_g1; len=285  start:652  end:937
ATGGTATTGAGGTCAAAAGCAGAATCAAGAGATAATACTGTTCTAGAAGTAGTTCGAGAC
GAATGTCTGGATGAAXATGGAGTGAAAACTACTTCTAGCGTAAATCTTTCTGACCTTGAC
TATAGAGCAGAGGTAGAAACTTTCCTATCTCCTTCTGTTCTTCTGAAAAATAAGAACGTA
GTCGCACTGGCAGATTATAGGCAGAACCTACATACTTACTACCTGAAGGCTTATGCGTTC
AAATATAAATACCTGGGATTGGAGCATTTCCCCCCCTTTTCCTAA
>GYA|c19891_g1; len=1029  start:1  end:1025
XXGTCCGTCGCGAGCGCTCGTCGCCACGAGGGACTGGTCCTCGCAGTCTCTGATCGTTTC
TTTGTGGACTGCCCCGGGTCCCAAACTCCTTCCATACCGGCCGGTCCAGAGAACCCTTAT
GGCGAACAAGGAXCTACAAACGCTGGGTTGGCGGACAGGAGGGGTGAGACGTTTGTTGAA
CACGCGCGTCGTGCCTCATGTTCCGAGTGGCCTCTGAGAACGCAGCCAGCATGGAACCGC
GAACTTGGCGGAATTGTCCCAGTTGAAAGCGGGGCATTAACAGGCCCTGGGGACCCACAG
CCTTCAGCCGTTGCGGCTGTGGCGCCGCCTGTGAGGATTGCTAATTTTGACTTCTTCATC
TACGATAACAAAAGCAATCACGTCTTTCAATCTTGGGCCAACTCCATCGACATCTCTCGT
CGCACCTTCATATTCTCTTATCTCTCAGAACCCCGCCATCCGCGTTTCGATCAAGGTACG
TTGTATGTTATACTCTTAAAAGCTAGCCGATATGTGTCCAAGTCAACAGGGATGATAAAT
GAATTTGAGTTTXTTGCAGCGCGTGCGGGTACACTTATAAGCAAGGTATATATATCAGCT
CTCCCGTCGTCTGAAACGCTCGAGCCACAGCTGTATCGATCAGTACTTGCGTGCATCAAT
CTGCCACCTTCAGTCGCXGAGGATTCTTCCGCCGCTCATGGTGATGGGCAAGAGGAAGCA
GAGCAAAGCAGXGGTGAAATGAGAGGGCCTTCAATGAAATTTGAGCTGGGCGTCACCTCT
GGTCGAGGTGAAGCTCAGCCGGXGGCTGCAATCTTCGGCATTACAAAACAAGTGCTTGTG
TCGTCAAGCAACTTTTTGTCATCGTCCATACCTACTGACAATACTCACTTAGCCGTACTT
GCACAGCTTGAGCCTGTTATATTTATCAACATGAATAGACACGCGCCGTCTCGTTGGTTG
CAGCTTCTGTTGATTGTGATCGCCGCCCAGCTCTCCGTCACCACTGGCGTGCATCTAGAA
GACCCATXX
>GYA|c30096_g1; len=207  start:1  end:204
GTGGCAGACTGCGTAGTTACCAACCGTGCCTTGCTAATCGTGTTTTTTGAAGXTTTCGAG
TACGAAAAGAACTGGTCTCCTGAAGAGCCTATTGTTCGTCTTCTCAAAGXTGCACTGATT
CATGAACTGTCTGGATTGTTGGGAGGGCCAGAGAGCTACGAGTCAATAGTCTTGTGCGAA
AATTTTGTCCTAGACATCGGTTCAAGX
>GYA|c40766_g1; len=228  start:228  end:1; minus strand
CACGGAGATGGCGAACAAGACGGGAACCCAAGATCTGGCGGTGGAGAGCTAGGACGTCGG
CCGCCGGATTCCTGGGACGAAAACGTTGCGATTTCTCCTCAGCAXCACACCGATTTTTTA
GCACTCCTCAACTGCAGACCTACCACTCGCGAAACGAGCAAATGGAACGTTTCAACATAT
GCCCGCGCTTGCGCGGCGACCTTTCCCTCTTCTATATGTGTTGCCATG
>GYA|c15305_g1; len=132  start:183  end:52; minus strand
ATGGCATATAGTGTTTGGGCACCCAAAGAAAATTCTTACCACACTACCAAAAGGATTCGT
GCAGCAGTGTTACCTTTGAAAACCCATTTTACTGTGAGAGCCAACGAGCAACTAGTTGAT
ATTTCCATATGA
>GYA|c22455_g1; len=756  start:1108  end:350; minus strand
AAACCCCAGGAGCTCTCGCCCTTTGGTTACCGCTCTCTGGACCCGAGTGGAAAGATTGGG
GCGATTAGATTTTCTTGTGCCGAGGCTCACTTGAGCAAGTGTAGAAGTAGATCACACAGT
GCTTTGCACACGCTTGAACAGCGAGCCAGAGTGAAGAGATCTGGCCGGAATGGGGGACCT
CAACCTCTTCAGTCAGACAGAGGCGTAGGCCGTTTTAGAGGATATAAGGACGGGCTTCAA
GGATCACTTGACTGCTTCCACCATCCGCTCAGCTCCACAAAGTACACCACTGCATTCTTG
CATACTCAAGACCCCCACTACTTTCACCACACTTCGACATCGCCAAAGCCTAGTCAAGAC
CGTACACATCCAGAAACCTTAAGACCTCGTCCTCTTTTAGTCTTGCCATCTCAAAATGCG
CTTCACGATCCTGTTGCTGTCGTTTTCTTGGCTCTGCTACAAACCGCCATCAGTGGACCG
ATTATCAAACGCTCAGACATTGCAGCATCGAGCGAGAAGGATCGTTCGAAGCAGCGGTGC
TTAATCATCATCTGTTCTGGCAACAGCTTGTTCTATGACTCCTTCGGGCTGGGTTCAGGA
CTCTTTCCTGGATGGATTGGTGCAAGCTTGTTTTCCTACCCCTGGAACCCTTATATATAC
GGTGGCGGCTTGTTCCTCAAGAACAAGAATGAAGCCGAAAAAACTAACACCACCAACAAC
AAGGCTAACTCGGCTAAAGGAGGTGGCTCTATCTGA
>GYA|c37284_g1; len=360  start:1  end:360
XGATTCATTGAGGTCGATATGAGCAATTGTATCGTTCTCTCACCXCTCGGTTTCACCAAC
ATCTTGAATTCTTCGGTGATATGCTATGTTGAGCAAGCTCTAGAGACGTCCGACGGCTTT
GAAGAGGATGAGCGATCAAACTCGTTTGGGGTGGATAAGTATGCCGCTCTACAGTCTAGT
ATGTATAACAAGCTTGAGCTTCGGACTGGAGCTGTCGTTACTCCACTACTAGCGTTTGGC
AGTTTCTGTCCTTTTTGGGAACTCAACTCGTTCAATTTTTATTCGGTTCCTTCTGATTAT
TGTAGACAACTCGCTAATGATAGACATGATCTTCATATCAGCTTGCTTGCTTTAAGCTCG
>GYA|c39726_g1; len=126  start:1  end:125
XGTTTGATGGATTCGATGACGTGGCCAACTGAGACTCCGCCTACACTCCACTTTCGGAGT
GGCGGATCTCGAGCTCGATCGGGATCTGGCTCAGCTGCTGTACAGAACATGTTCTCAGTC
GGGTAA
>GYA|c40391_g1; len=348  start:1  end:346
AGCAAGCTCTACTCACTGGCCATCCACCTTGATTCATCCCGTGACTCAGATGGCGTGGAT
AAATTGTGCACGTCATTGGCGAACTTCCTGAGTGGATCGCCACGGTTGCAGGCTTTGATT
TTCACTGACAACGACATGAAAATCGTATCCACGCTGGAGATCCTTGCCGATCTAATCGCG
GCGACGACCAACAGCAGTGCATCACCACAGCXGCCCAGCGTCGCCCAGTCTCCTCTCAGC
ATCACTTCGATTGACAAATGCGATGTTGGAXATGATCCATTGAAGGTCTCAGAAAATGTG
AATCTGAGCAAGGGCACAGGGAAAATTGATAGCCAGACTGGACAGGGX
>GYA|c4181_g1; len=189  start:1  end:190
GATGCCGGTGGTCGGTCTCCAGGTCATGGGATTCGGGATTCCCCGTTTTCCCCGGGTCAA
GTCAGAGCCAACATATATGTGAATTGCATAAACTACAGCGCCACTTCATTCCCTAAATAC
AAAGCGCCAAATTCACGATACCAGTCTTTTAGTAGGAGCAATTTGGCTGTGTTTGAGGCG
TCAGACTAA
>GYA|c31398_g1; len=225  start:224  end:1; minus strand
XCCTATCTCGAACCACCAGTGGTTCCTCAGCGGGTTTTTCATTCTGAGCGAATTCCCAGG
GAGCAAGCAGAACTGAATCGTTTATCAAAATCTGATGATTCTTTTGATCCTCAGTTTCTT
ATAAGTCATGTGCATTCTGATCGGTCACATCAAATGGTAGAATCAGTTGATATGATGCAT
GATCGGAATGTGGCTTTCCAGACAGAGCAGTCTGTCTCATCTGTA
>GYA|c19759_g1; len=123  start:122  end:1; minus strand
AGGGTGAGTAAATTGACTAAGGACGCCGAAGGAGGGATTAGCCCCAATGTTTCGAGAGAC
AAGGCTTGCCAGGAGAATGTTAAAGAGTGGAGCGTAGCTAATGTTACAATACTTCCGGAT
CXX
>GYA|c30825_g1; len=270  start:268  end:1; minus strand
XXCAGTAAATTTGATCTATCTTCTAACTTCATCCCACTTGCACTTCCCAACACAAATCTA
AAAGCATTACAATGGTCTCTCAACTGCTTCAAAGTTGAGACTCTTCGTCGTACTCCTGGA
AGCTCTGTTAGACCAATTACAAATGTAGCAGCTATAGATAACGGCTACACCACXGTCAAT
GATGTACCTGTTTATCTTTTCGGAGGTCGGCAAACGACATCGTTCCCTCCGCAGTGTTCA
AGGGACCTTCAGCGAGCTACGGATTTGCGX
>GYA|c21839_g1; len=162  start:1  end:161
XGTCTATCGGTCGGTGAAAAGGGCATGGGAGCTAAGGAGAAAGTCGGACTGAGGCCCCCG
GACGACTATCTCTCTTCTGCACCCATGGTGATGGTCGGGTCTAGTGAGATACCAGATGGA
AGTCCAATTGTTCAATTTATGAGTCTGCCGAAATCAAGCTAA
>GYA|c30507_g1; len=54  start:261  end:209; minus strand
XCACCAGGGATGGAGTGTAGGAGTAAAGAGCCTCTTTCAAAGTTCCCTAAGTAA
>GYA|c30049_g1; len=243  start:240  end:1; minus strand
XXCCCCGTTGCGCCTTCCCGGCCTCTGACCTCCTCGATGATCCCTCGAGAGCATTCTCTA
CAATACAACAAACCGAATCGTCCAAGCAAAGGAATCTACTCGCCCGCGATGTCCGCTCTT
CAACCGCCGAGAATCGTCACAGAGGATCCAGGTGCTCATGAGCTCGAAGAAGCATCAGAC
GACCACTTCTCCTCCGCCTCCGAAGGCCCTCCCTCCTCCGCCTCGCCTATCCCCACAACC
CGX
>GYA|c17717_g1; len=225  start:394  end:169; minus strand
ATGCTCTGCTATGCCCCTCCGTGTGCCGGGTTCGTGAATCGAATACTTCCCAGGAGAGTA
GGATGGATGGGCGGTACGGTGCCTGAGCCTGATXTGCTAGATACCGTCCCCCCGGTTGCC
AAACTCGGACAACTGCAATCGTACTACGGTGACCCTCGCCATTGGGCTCACATACTCATG
CCGGAGCTGAGAATGGCCTGGTTGAAACTTCCAGCTGGAAACTAA
>GYA|c33452_g1; len=327  start:324  end:1; minus strand
XXCTCCCTCTCCCTCTCCCTCTGCCGGCCCAGTGCTGCTTCCGTCCTAGCACTGATCTAT
GTACCTCCCGTCTTGGCXGCGTATCTAGCTAGCTAGTCACTGTCTGTCCTCTTGACCGTC
GCTGGTCTCTGGCTGCTCGCCCGTATTCCTCATTCCGCCAACTTCAGCCAGGCCCACACT
GCCCCTTCTTCCAACATGCTCCCCCACTCCCTCGACAACATTCCCTCGATTGTCGTCTTT
GTCTGCGAGACTGAGGATGCCATGGTCGAAAAGCGCTCTCTCTGTCCAGATCCTACCGGC
AATCCAATCCTCATCGGTAGGGCCACX
>GYA|c44697_g1; len=204  start:1  end:203
XGGGATAAAGTACTTGCCACCAGTGCAGTGTTTGGAGAAGAAATATGGCCAGCTGCTGAA
TATGGGAGAACGATGTACACCATCCGACAGAGAGTTGGCCCATTACTTATGAAAATGCAG
AAAAGATATGGGAAGATGGATGAAACAGGTGAGCTTACAGAAAAGGAGATTATCAGAGCC
GAGAGGAACTCTGGTGTAATTAGT
>GYA|c2773_g1; len=237  start:262  end:28; minus strand
XXCATGAAAGACCTCAAGCGGTCACTGAAAAAAGATATGCAGTGGCTTCGGAGTAACCCC
ATAGGGCTCACTGGACGCGAAACCAGATTGGGCTGGATCTCGCGCGAATTTCAAGTCGAT
GCAATTTGGGCTCCAATTGGGTATGCCTATAAACTGGTTATGCCTATAGGAGCATCCCCG
ATCACAGGCAAATCACGTGATCCGGAGATCATAAACTCTGTCCTCGGCGATCGCTGA
>GYA|c24321_g1; len=750  start:1  end:747
XGGCCCCCCCCCCCCCCCAGGTCCACTGTCCAGCGCAAGTCCGAACAAAAGGCGACGTTG
ACCTCGGGGTCACCCTTCGGACCTCGAAGTCCCGGCATCGATCGGTATGCTCAGGCCTTG
AATCGGATTCATAACGACGATAGATGAGCTTGTGCGCCGGCAACGTCGCTTGTTGATACC
AAGACGATGGAAGGCCTTGCCAACTCAGTCATGATTCAAGCGCTATTTTTCCTGGAGACC
ATTTTTAACACTTCGCCXCAAAAACCAGGTCATATCATCATGCTTCTGCGTATCGTACTG
GTTGCTGTTGCGTTCATCCGATTGGCAGTCGGCCAAGTGGGGCCGGGCATAGGGACTACC
AAGCAAGGCCAATCACAGAGCAAAGTTGTTCCTCAAACACCCACCTGCACACCGACAAGC
TCCACTGTCCAATTGAAAGAAAGCGACTGCACCTCTGCGCTTGCAAAAGTAGCTCTCGAC
CACAGTAAAACGAAATACGTTTTCCCGGCTAGAGTTGATATCATCCACCAGTCTGGCAAC
TGTAAGATGTCTATACAGAAATACTCAACACAAAGGGAACTGACTATCGATCAAGCTAAG
AAAATGCTCGTGAAAGCACTATTGGCTGCATGTACCTATAAACCCGTAAAATCGGTATTT
GCTTTCAACGCTGATTGGAGTGTAAGTCTGGACTATGTTAACCAAAAXATAGTTGGTCCG
ACTTGGGATAATCTGCAACAAGTGATCTAG
>GYA|c23152_g1; len=1857  start:1  end:1857
XXGAGGATCTTGACCGAGCTGATCCGGTCCGTCGTGAGCAGCGTCTTCATACATAACTCA
AAGCAACTCAAAGCTTCTGAACTGTCCCGAAAATCAACATCCATGACACCACCAGCCATT
GAACCACAATCTTCTTCCCCCAACACTCAACCTGATGATTGCTACGACTTCGCGGTCATC
GGTGCCGGTCCTGGAGGCCTGACCGCAGCAGCCTGTCTGATCGACAACGGAGCGTCGACG
GTAGCTTGGATAGATCCAGACTTTTCGGCTGGCCGTATAGGCGCAAAGTATCCCGAGGTC
CCAAGTAACACAAAGGTCCAGCTGTTTCTAGACTACGTCGCTGCTAGCCATACTCTGTCG
AAGCTTGTCGACGTCGCAGACCAGCCGAATGCTTACACCATCTTGGAAGGCCTCAGACGT
GACCAAGGCGCTTGTCTCAGCTATGCTGCCGAGTTGGTTAGGTTTCTGACCAAGGAGCTC
ATCACCCGTCGGCCAGAAAGGATTGGCGCTTTCCAAGGTAGCGCCGTGGGCGTAGAACGG
GCCAATGGGAACCCGTGGAGAATCAAAGTGAAGACGGACGGCTCGGATGAGGCCCAGCTC
ATCCATGCCCACAGGATCGTCCTCGCAACTGGCTCAGAGCCGGTACGACCGGCAGACCCA
ATCTTACCCGAGATTGGCCTTGATACGGCTCTGTCACCCACCAAACTTCAAAATGCGCTT
CAAGAGGCAGAGGTGCAAACAAGCCAAGTCGCTGTGATGGCTCAGTATGTGAAATATAAG
CAATGTCCAATACCATCAGTGATAGCTGTTGAAGCTGTTCCTGCCCTTGGTAGTCCCATX
TCCGCCATCCTCGTCTTGAAAAATCTTACCGATATTTCCACAGACCTCTCGGTCGTCCAT
TTCTATCGTTCCGAGCTCAGATTCGCCGAACACAAGGACGGCTGGATCTTGTACGACAAC
ACTGGCCTAAAAGGCCTCGCTGCCGATTGGGCAAGGGAAGTTTATCCTCACCTCAAGCAG
ATCGACAAGGTGAAGCTCTCTGGTGATCCGAGCGAAGAACAGAGCATCTACCAGCAAAAA
CTGCAACACTGCTCACGTGCCGTTTACGCCATCGGCTTTCGACCAGTTGCGGTTCCCAAA
GTGATTGTAGACGGCACGGAAAAGAGGCTCACGTTTGACAATCTCACTGGTCAGTTTGAC
GTGGATGGCATGTTTGGATGTGGGATCGCATTTCCCGAACGXGGTGGTGGATCCGGTAGG
AAACGTGGAATTGTCAGTCGGGATATGGAAGTTTATGAGGTTCTTGAAACGGGTTTGTCC
AGTCTGGGTCCGGAGGAATAACAATTGAACGGCGAGCACGAGGTGAGGGTCAACGAATCC
AGTTTGTCCAGAAATAGGTCATTGGATTGATTTGTAATATCAAAACACTCGGTGATATTA
TCAAGGGAACTAGGTAGCGAAGTAGAGAATATTCATTGGCAGTACAGATCAATTTATCAT
TTTGAGCATACCAGAAAAGACTACCAAAGACTAGCTCACAGAGAGCTCATCATCTGTGGT
AAACCAGAAACTGCAGCTGTTACAAACAAGGCTTTGGGTGATGTTTGTCTGACATCTGTT
TCCTTCTGGTATGTTGGCATGTATTTGTTCATTTGATCTATCTGTTCAATATTTGATTTC
CAAATGAAAAACCAGATGAATGGTCAAGATGTGATTAATCCTGAGGCTCCACCCAGTTCT
CAAGAGCTTGCATTGCATCCCAAGAAGGTATTCCAATACTTGTTTGAGXTGGTCAATGAT
GGTGCTGGTCTACCTGATATGTATTCTTATTCCCTTGATGTCTACTGGGAAATGAAG
>GYA|c20191_g1; len=129  start:33  end:161
ATGATTCCAGAATCTGCCATGTTTAGACAAAGTGAGGGCCATGCAAATAGCACATCCCTA
TTCGATATATACAAAACTGTTTCCACTACCACCACAGCCAGACATGACCACAATCACTAC
CAATCATAA
>GYA|c33275_g1; len=60  start:1  end:58
XXGTTGAAGTTGAACGAGGTTTTTCTCGGCAACTGGGGTCAGCAACTTATTCCGGAATAA
>GYA|c33931_g1; len=621  start:1  end:618
XCGAGCGAGTCCCAGTGGAGCTCAGTTTTATGCCGTGTAGTGTCTGTCAGGGCTCGCTCG
ATCATAGACGTGGCACGGCATTCGGAAATCAAACCTGCCCTGCCCGGGGCCGGCATTCGC
GGGCACCGGTTCATCTGGGCGCGTGAATCTCACACACTGAACTCGCTAGAACTTTGAAGA
GACTGCGGTGTTGCTGACGTGGAAGTGGCGCTGAAATATGTACCTAATAATAATACACGC
TATATTACTCGATAAAACTGGGACCCTATTTGGAGCGATTCGTGCCCTGCGAAATACGCA
ATTCCGCAGCCTTGTCACAGTCTTGATGGGACGGAGTCGAGTGATAATAATCTTXTGGAG
TTAAGATACAGTTTGGGGCATGTTGTACAAAAATTCGAAGATTATCACTCATCGCTCTCA
CGACTCACCACCAAAGATCATCAGGAGGATCAAAAACACAATTCTCAAGTTGTACATACA
GCAGAGTACATCACATCTGTAGCATGTCCTTATGAGCATAGGATCTCCATCAAAAGAAAG
TGTTTGTCTGAAGATTGTACTTCTCATAAGCAAGATAAGTATGGGATTTCATCAGTTGXT
CTAACATTGGACTGTCCTAGX
>GYA|c19528_g1; len=105  start:1  end:104
XXCAACAACAACAATGACAACAACAATGAGCGAAGAACGGATGATGAGATGATCTCGATA
GAGACAGACAGACAGACAGACTTGGCTTCCCTTCGCCAATTGTGA
>GYA|c30066_g1; len=75  start:224  end:152; minus strand
XXCGGGCTCGGAGTTCACTCCAACTTCATCCACCCATTCGACTGGTCAAATTTGGAGCTG
CAAGCCTCACTCTAA
>GYA|c41418_g1; len=153  start:257  end:105; minus strand
CTGGGACCTGTTTCGACTTTGACTCCGGAGCAAAACATACTTCGAAGGCGGCATTGCGCA
GAGAACTGTCCACACTTATTTGCGCAACCAGTCGAAATTTTAATCATCATCACGCTCATT
TCTGCCAAAGTGCGGTGGCAAGAAAAAGCATGA
>GYA|c15481_g1; len=165  start:1  end:165
XXGGGACCTGGACTTGTGATTGAAGGTGAGATAGATGGATTGTACAAATACTATACCTCT
TGACTAGCACACGCACCTTCAGATGGGTTTGGCGTTAGACGCAGCGGTCGCTCTGGACCG
TCCTACTCTGTCCTGCTCAGTCCTGCTGTTCCCGTTAACTTCTAG
>GYA|c38296_g1; len=747  start:745  end:1; minus strand
XTGGCTGAAGATGGTCTACCGCCACTACAGTCCCGACTTGAAGGTCGTGGTGGTCCGGAA
CCTGTTGCGTTGCTGATCCCCGATGAAATCAATGAATCGCTTGGTTTACAAATCCACCCC
GATTTGATGAAACGCTGGTTGGGACTCTACACAATGACCCGGGCCGTGGTCATAGATCCC
ACTACGTACCGGGCTCGCGGTGTTCAAACAAGACTAACAACTGATCAACGTCTCTTCTTG
CTTGATGTGTTAGAGCATGACCCGGATCTCTATCTTGATGXAGCTGCAGCACTGTCTGTC
CAGCGTGCATGGCGTGACAATTGCCCGGTCGACTTTGAGCACCGAGCTGCGAGTGCGACT
TGGCTTGATGGTCAAGGTGGCAAGGACCGTACATCCCAACCAGAGCGAGGCATTGAGGGC
CACGTTTGTGCGACTGGTAGCCAGGTTCCTGCAAACTACCTTGTGTTTATAGATGAAAGC
GCCATTTGTGCGGATGGCCTGCAGCGTCGATACGGATGGGCAAAAAAGGGCTGCCCGACG
CATTGGGTTAAACGAGCCCGCAACGGGAAACGCTTCAGCTTGTTGCCAGTCATATTGCAC
GATGGCGTGCTGGCTACCATGGTGCAAGAGGGTCCAATCCTCCGCCTGGACTTCAAGTAC
TTTTTGAAGTACCGCCTGCTGCCGGTAATGAATCCATGGCCTGGACGTAACTCGGTGCTT
ATTATGGACAATGCCCAGATCCATCXX
>GYA|c16873_g1; len=288  start:1  end:288
XGTCGCTTCAGCACTATACTTGTCTCCGTGCTGTCAGCTGCGCTTGGCATGATGTTTCGG
TCTGTAGCACGCTCTCAACTTGTCGCCACCAGGGACACCGATACGTTTGCTCCAAACCGT
GACTACACTGGTCAATATGATCGTATTCATCAGTTCGCCGAACGAGAGCTTATTAGTGCA
TTTTGTATCTCAAAACTGCAAAAAGAGGAAACTATCCTCACACGGGCAAAAGGCTCAATC
CATGCTCTCGGTAGTAAGCGCTCGACGGCCCATCATCTTGATATTTGA
>GYA|c2404_g1; len=672  start:1  end:669
XTCACTTCAGTTCATGAAGAGGCATCAGATGATGAGGATTCAGCATCTGCTGCAGAGCTC
CGACGCCAACATATCTTGGAAAGTATGGCCAAACTTGAAGGCCGACCGACTGATAGCAGT
CATGCTCCTGGGATCCAGAAGAAAAGTTCACCAAGCCCGAATGCGACGGCCAATCCCCCT
GGCCATCAATTGGGATTTCTCCCCTATCCGCATCCGCATCAGTTTCCTATGCCAGTTCCT
GCACCTTTTTTTTATTACTACCCATCAGCACCAGCTCACATGCTCTACGCTCAACCTCAG
TTTCAACCTTTTCAAATTCAAAACAATCACTCGTTCACAAAGCCCCAGTCTGATCCTCGC
ATTGTGACAAGCGCCGAAGTTGCAAGATTGCCCCCGAGTTATCCAGACCTCACAAAAGTC
AATCAACGTAGCCTATCAATTCCTGGTCCGCAATCTTACCCCTCCAATTCGCAACACGCC
AGCACCTTGATCAGACCCTCCGGTCTCTCTCAGTCCAGGCCTCTCCTGCGCTCCATGGTC
GATGCACCGTCTACCTCAAGTCCAGAAGATCATAATGACTTCGAGCGCCGGACACAGCAG
CTATCACCATACCAAAACCAGAGAGATCACGACAGCACCTTCCCGTCCAACATTGTTCCC
AATCCAGTTGXX
>GYA|c23511_g1; len=1494  start:1926  end:429; minus strand
ATGTGAAGGTTCCCCAAACTTCTAGTTCGCTTGGGAATACCTAACTTGGGGGGATGGCCA
CCACATCCGACACATCATCTCCTTCATTTTGCGCTCGATGCACTGGTTAGCTTCAAACAT
AGCAATGTCACTCGCGGCCGAAACGTTGGTGCTAGCTCCCCCTATACTACCCCCTCCGAA
GTTTCTTCTTTAGCTTCTTCCGCCAATGGCCACCTTCATTTCGGCXCCGACCAGCGCGAC
ACCGGGAGAGAGACCACTTGGCAAGACGAACCAAACCAGAAGGTCCTGCCTGAGCTCGTC
TCACTCGTCCCTCGGATTTCCTAACATGTGCCATGTGTGAAACCGTATCCAACTGGTGTG
GAATTGTTTCAAGGGGCCGATGGAGTTGAACTTGATCCTTCCTGGAAAGCGGCTTCAGAT
CCGGAAGAGTTTGAAAGATTCGGCCCAACCCAAGCTGGGGCTCGGGGTGGAACTGAGGAC
TTGGATGGAGCGAGAGAAGCACAGTTTCATACAAATATCCCGCTTAGCAAAGAGGAAAGG
CGTGGGTCTGGGAGCGCCGGGTCAGGCATCCGAAAGGTATATAATGAGTTCTGGACATGC
GGGCAGTCACACCATCCCAGCCCCAAGCATCGCCTCCATACCTCTGCCACCCCTACCGGT
CCAGCTTGTGCCACTGCCATCGGACTTGCACCTGTTGCGTTTCTGTTCACAACGCCGTCG
CTTGTTTGACTAAACGATTATGATGCTATTCAAGCGCCTCAACTCATTTCTTTGTATTGG
GCTCGTGAGATGATGGACCCGGATTGGGGCTGGGATGATGTGCTTGCGACTGTCCGTGCC
CAAGATCATATTCCTTGGCCGCAAGACCATTTCGCGCTCGCTGCACCCATGAGTTATGTA
ATCACAAGTGGAGAAAAAGACAAGATACTGGATCATCTCAAACCCATTTTGAAATCCCAC
ATTGGCAACTGCAAAGTGGCTCGATCGAAGAACATCCGAGCGGTCTACCCTGGTCATGAA
ATCAAGTTCATCAATCTCGACTCAGGAGAGACAATCGATGGTGTCATCAATGTTAATGTC
TACGCGCGACACGGTCCAGCCCAGGGACAGGAAACACACATTGTACGAGTGGTTGACCAT
CAGTCACGCGCCGTCCTCGATCAGCCACAACTTCTCACTGCCCTGAAACCACTGTTCAGC
GCGTTTCATGAGGCCATAACTCAAACTGCAAAAGTTGAAGCAGATAGGATCAATGAGTAT
CAGATGCAGGCTGCCAACTGGTTGTGGAACATCCTGACCAAACACGACTCAAGCCTGCCT
ATCTTTGGGCTCATCTCCCCCGGAACAGCCCCGGAAGATTTCAAATTCAGTCAACTTAAA
CTGGACTTGATCCAAACCCTCTCTGAGGATTCCGCAAGGACGCGCACAAGCCCATCTCCG
AAGCAAATTGCTCTTGCGAATAAGCTGGCTACAATTTACTGCGATCCTTATTAA
>GYA|c30872_g1; len=207  start:204  end:1; minus strand
XCTTACAATCATCCCGGTGTTGTTGAGTTGACGGCTGATCTTGCGGAGCTTTCTTGGGAG
GACTTCAAAATTAAAGTCTACAACATAATGGAATTGAAGAAGCCTCGTATTGGACAGCAT
GTCGAGAAAGCTGATAATGACAAGCTTGTGTGTTGGAAAGCTGCGATAGATCGTGATCCG
GTGTATGCCCGATCCAAGCATCATAXX
>GYA|c43090_g1; len=108  start:204  end:99; minus strand
XXCTACAGGCCAGACAGCAGGACACCGCCAGAGATGACCTCTGCTGAGACTGAAGGATCA
TTCTGGATTTGCGTTGTGATTTTCATACAGTTTCAGTCGATGGGATAG
>GYA|c2042_g1; len=402  start:1  end:404
CATCAGACTCCAGCGCAATCGGTCATCTGGGCCTGGGAGCCTTGCCCATCTGGTGGGGCT
CTCTTAAACTTCCACAAGCTTGATCCTAACCTATCAAACTCCACCCGGGTCTGCTTTTTC
GGGCGAGGATTGTGTTGGCTCGCCGATGGTCGCCTCCAAAGGAATGCCTCAAGAGCCTAC
CCCTTGATGGACTTTGATAATTTAGACTTCGXCGGGTTTGGGAAGTTTGTGAATGGCCTT
GAAAATTTGAGTCCTGAGAAAGGCCCGTCTAGTACCGAGACTGGGTATATGGCTCATGTA
CATGAGAGCCTGGGCAAAAAACAAGTGTGGTTAACCCGGATAAGTGTGAGCATTGTTGAG
TCTGTAGAGACTCAGTACGAATCGACACCCGATCGGTCAGTG
>GYA|c37531_g1; len=462  start:463  end:1; minus strand
ATGACTACAAATATTAGACAGATACATCAAGCTGGAAAATGAATGCCAAAGTACAATCCC
AAAACAACTATTTCTCTCTCAGCCCCTCTTGACAGGGTCGAAGTTGGCGACTCCTACCAC
AAGACCAACAAGGACGGTGAGCACAACGCCACCGGCTACAATGCTGAGCAAGAAGTTCTT
GAGAGAGGGCGAAACCCCGGATCCTGCAGCCTCGGCCACGCCGGAATCACCATGGAGGCT
GTCATTGCCGCCGCTGTTAATCCCGTCACCACTTTCTCTTTCATTGAAGCCTTGACTTCA
AACTTCCCAATGGTTGTTTTTGATCCAACCACCGCTGCCTTGGAGGGCCTCACCGGCAGT
GGCTTAAAGAAGGCGGCGGAGCTCGGAAACCTCTTTTGGGTGGCTGAAGTTAGTGGCGTT
GCTGCCAAAATTGCAGAAGTAGAGGCCATGGTCTTGTCTTCC
>GYA|c4323_g1; len=171  start:1  end:169
XXAATGTTCTGCTCCGGCCTTCGGGTTGTACAGGATTCTTATGGGAGAAGAATGGACGCA
ATGGGAAATGACAGAAGGCTGGATTGGACGAATGCGGACATGAAACATGTTGTGGACAAT
GATAGTCGGAACATCAAGGAACACTGTTGAGTAGGGAATACAGGAGAATGA
>GYA|c17164_g1; len=63  start:301  end:239; minus strand
ATATCACCCATCAAACACCAACCATGCCCTCCCCAACTAAAACAGCCAATTACAAAGAAC
TAA
>GYA|c30628_g1; len=330  start:495  end:166; minus strand
CATTCAGTCGGCGTCGATTTGGTACGATTTAATTGCACATTTGAGGAATGCGAGGCCCGG
GTGCAAACCAGAGTGGGGCATCCTACCTTATATAATTTAGAAAAGGCCAAAACAGCGATG
GCTTACCGACCCAGGTACTATGAGCCATGCACGTATGAGAGATACGGCCATGACATAGTT
TTTGTAACCACTCCAGCAGGCATTCCGCGGAGTCCGTACCCTCGTCACCTGGTCGCGACC
TTTCCATGGACTAAGGAAGCGATTGATGAGGTCTTCGCGATTTTGGACAGCGAACCCTTA
CCCTATAAATACTGGACAGCACCGCCGTAG
>GYA|c30453_g1; len=234  start:232  end:1; minus strand
XXCCTGCCTACTGAACCGGTTATCGAATTCATCACCACACCAGATGGCACGTGCGTGCCC
TTAAAACTTACCAGTCAACGTTTGCTCAAGGAACTTAAGCATTACGCGATTGGTAAACCA
CGCACACCTCAGTTGTTTGCCGATCTTGTCAAACATGCTGGTCACCTCACCCGCAAATCC
GCCCTGTTCCCTGATCAGGAGGTTTTGAATGTTGATCCCGACCATGTAATTGAT
>GYA|c43740_g1; len=261  start:1  end:259
XCTGGCCATCCGTTGGAGCGTCCCGACCTTGGCTTCATCCACGACAACCCCTGCGGCCCA
GCACCCACATCCGCCATTGATCCCGCTTGGCGTGACCAAGTCTCTATCCAAATCGACCGG
GAACCTAAGAAGAAACCCTCTTCGCCTTCTCCGGCACGTACAACGACAACTAACCCGCCG
ACCCTTAAGCCTCCTCGGGAGCTGCTGCCTGCTCATAATCCCCCCAAGTACATTAACTCA
TTCCTGGCATTTTTCAGGAGX
>GYA|c21187_g2; len=495  start:1  end:493
XTATACATAAAATATGTCAACCCTAACCATTCCATCAACACTCTTGCTGAAGTATTCAGT
CAGTTGATCATTGTTGCTATGCATGACAGTATCAGGCCTCTCCAGGCACAGTCACCCAAG
AGCAATCACACTACAGCAGAATTAGTAGGCAAACTTGGCATTTACTTCAAGCCCTGCAGC
TTAACACGAGCTGCCCTTGCAAGCTTGTGAATCAGGGTGAAGGCACGAGAATTGCAGGTC
CACACACTGCCTGAGGCTGCCTGGGCAGGTGXACCTGCCAACAAAACGCTTTGGGTCGCC
ATGTCAGTTCCGGAAGGCAACTTGGGCTACAACTCCCGGCTGCCGACGGATACACAGATA
CAGATGCAACCTTGTTACACCATTACTTATAGAGAAAGATTTGCACTGCGGGGAAAGTAT
TCTAGCATGGTCCGACCCTTTTTGTACGGTCACATGGATAACACCGGGCAGCCTTGCATC
AAGTTAAGCGAAAXX
>GYA|c27774_g1; len=207  start:204  end:1; minus strand
TCTCTACAGATCGTGTCTGATGXTGGGATCCGTTTGGTTATACTTCTCAATCTTCCTGAG
CTTAGGAAGCTAATCACAAGCGAGCACCTTGGCCCGCTGCATCCAACCTACATTCCAATG
GCCCCTGACCAGAGGAGAACCTGGGCATTTGGAAGTAACAXCGATTTGAAGGAAGCCATG
TCAAGCGTAGAAGTGGCCGGAAGCAXX
>GYA|c20825_g1; len=1101  start:1303  end:201; minus strand
XTTTATGCTTTGTTCCCATGGGCCGCTCACCGGAACGGCTTCCAGGCACCACCGAGCCCA
ATCGAGCCAACGCCGAGCCCCTCGAGTCCGTCTGCXGCGCTGGCTGGCCTTGAGATGGCT
GAGCTGGGCCTTGAAGTTGGCGACGATGGAGTCGACGGAGGTGTCGAGCACGATCCCGCC
GAGGACGATCTGGTTGAGGAGCAGGTTGAGCTCGTCAAAGTGGAAGATCAGGTCGAGCTC
GCAGACGTTCTTGAAGCACCGGTCGAGCGCCTCGACAAACACCTGCGTCCGTTCGCGCAC
CCCAGAGGCCAGCCGTCAGTATGGAGGGCGCTGGGTGCAGACACAGGCGGGAGGACAGAT
GGGCAGTACCTGGATGAGATCGAGAATGCCGAGTTGGGACTCGGCCGAGTCGACGAGGAA
GACGAAGAAGAGGGTCGCATAGTGGCGGTAGACAATGACACGCTCGTGCGCAGGCTCGCG
CTCGGCCACATCCTCGAGCTGGACAAAGTTGGTGAGCGCATTGGCGGACTCGAGCGGCCG
GCTGGCGATTTGCGTGTAGATGGTCTGCAGGAGCGCGTGGCGGCGGTGGAGGAGGAAGAT
GAGCCTGCTGGACACGACGACGGAGAGGGATCGGAGAGAACTTTGAAGCCGTGGCTTGCC
GGCATTGTTGACTTGGATCCAAGGTCCGAAGAGATAGCAGAGACGGTCAAAGGACGACAG
GTCAGTCTTTGTGGTGCAATCCCGAGACCAGCTCTTGATCGTGAGATGGTGGTAGATATG
GGAAGCAGGAAGGAAACGCGAGCTCACAGATCAGTACCGCATGGATCATTTCTTGAGCAA
GCGGCTGTCTGCGATXCGTCAGCGAGTTATGAGAGAGCCGAGAAAGGGGATGAGAGTATT
TTTTTGGTTGGGTTTGCAGGGTGGGACCACGGGGGACGAACGGGGCTCGGGGAGGAATTC
GCTATGTAACTCACAGTGACATGGGGGATACAAAGATCTCTTGACATAGAATCATATCAT
GCATGTGCATCAAAGCCTGGCACATTTGGAGCTGCCCGATGGGATTTCCAGAAGGTTCTC
CCTGCCAAAAATGTGCAATGA
>GYA|c13249_g1; len=195  start:195  end:1; minus strand
ATGCGGTCAATTGCAGCTGAGAGTTTAGCAGCAGCXATTGGGTTTATCGATGTTTCACCT
GAAGAGGCTGTGAAAATCCGTGTTGAGCAATTGACTGCTGTTGAGTCCGGCCAGGGTGAA
TCGTGCCAATACCTTTTCTTTGAAGCACTTTGTTCTGATGACATTTCCCACCGGAAGCCT
AATTTGAGGGAGCGA
>GYA|c42778_g1; len=231  start:228  end:1; minus strand
XCTTGTTTCGTGGACGACCTTCTGGACTTCTCGTCGGACATAGGCGAGGACGACGACGAT
GACCACAAAAGGAGAACCCGTTCTTCTTCTTCCCTCTTAGTTGGTGGTCATAGCCGTTCA
CTCCCTGATCCTCCTGTCGAGGAAGAGCTGGAATGGTTGAACAAAGACGTCTTCCCGGGC
GTGGAGACATTCCTGGACTATCTTCCAACGAGCGTGGAAAACATTCCCAXX
>GYA|c18213_g1; len=390  start:431  end:42; minus strand
ATGACTGGCTGCTACCACACTAAAACTGTCAGGCTTGATTTAACCAGACAACAAGTGAAG
AAGGAGAGGAGATGTAAGTTGATGACCTGATGACCCCTACATCAAGCAACCACAAAGAAT
TTGTTGGACATAAGATTTATGATTGATTGTGACTGTTCAGGAGGAGAAGCACAGATGATG
AGGGACTATTTTCCCTCACCAACATATGGAGAACTCGATGGTGTGGTGCTTGAAGTTGGG
GCTCCACATTCAACAGGTGATCGACTCAGAGGTGCAGGAGAAGTTGTTGXGGTGAAACTA
GGGATAGTTGAGCACATCAAAGGTGTCAAGAGGTGTCAAATTGGGGTGTTTCAGAGTCAA
GATGGGCATACTTGGGAGAGGGAGCCTTAA
>GYA|c40081_g1; len=231  start:1  end:228
XXAACAGTGCTTCTCAACAAGCCAAGGTCGGTCAATGTTCGGTGTGCTTCGGGGGACACA
GTCGGATTCACTTTCGAGTGACCTTCCGCCTCACACCCTCTTGGGCCAGCACCAGGCTAT
CATTACCAGAACAGGCTTGTCATCACACAATTGCGAGACACATTTACTGACGXCGATACT
GCTTCTTCTTTTTCACTTGCGGATCTACAGTACATCGCTCTGCAAATCATG
>GYA|c13403_g1; len=99  start:147  end:244
ATGGGTGCTTTTTTGAGAGGTGAGAGTGGTCAAGTGTCATTGGTTGGTAGTTTTGACTGG
AAATACTTGAAAGAAGTACATACTAAGATGATGTCTAGX
>GYA|c17776_g1; len=774  start:1  end:775
GAATGTGTCCATGGAGGTTCGAAGTCAACGAAGGAAAACATAGAAGCAAGAAGTCAGCAC
GCGTTCGGCGGAAGTGCTGCAGAAGTCAAATTTACTCTTTTCCCXGAGGTCGACGAAGAT
TGGAGACTCAAGCCACTAAAGCCTGTTGGTTATGAGGAAGGAXTCATTGATGGCAAAGAG
CAACATCTTCAGCTCATCTATGATGCTTTAAGAAAGTACTTAAAAGAACTTTTGGGTGTG
ATAAAATACTGACGACTAGAGAGTTCCATCGGTGTTCCGAAAGTTTTGCTGCAATCATGC
AAGAATATTGCGCTGAGCAAAATGGTTTTCAACCTAGTACTTATGGTCATCTTGTCTCAA
TTTGTATTCAACGAATGTGTCAAAAAGATTGTGAGGTGCTAATGAAGCTGTTTTGATGTG
CTGTGGAATCAGCTCTGGATAGTAAAGGGTGCAGTGGTGGCTGAGGAATCCCGAGGTGGA
CGGGATCTGCGTGAATGACCCCTTCATATAATGTTCATCTCTCCTTCAGTAAACTTTCCT
CTGTCCTGGTGCCATGGTACAGGCCCGGCCCCGGGGCAAGGCGATGCTGGTCACAACCCT
TTGGCGGAAGTATATGATCAATACAAGACTACGAAGGAGCATGCAAGCCTGACACAGACT
GCAAGAGTCGAACAAACTAGAATTGTCATCCACCCCATCTTCACGTCTTTCGGCCGGCCG
GACACCAAAAGTTTGGAGGTGATATACGAATCAGCTTGGGATGCTGGCCGTGTG
>GYA|c8071_g1; len=252  start:250  end:1; minus strand
XCGGCCCCCGGGGTACTCAACAGGGTTCGCTCTCTCACGCTCGCCATTGATGCTCAAGGT
TTTGGGACGTTCGTCTCGAGGCTGACGAATCTGCTTGCAACTCCATTCATCCCTTACCGG
CTTGCTACCCGGCCCCGTTGCCTCCCCGGTCTCGCTCTTTCCCACGCTCATGACCACTCG
CCCGGCTGCACCCGTCTAACACCACCCCCTTGGACACTGTTTACTCAGGCTACAACCTCT
GCAATTCAACXX
>GYA|c38094_g1; len=303  start:301  end:1; minus strand
XCTGAAATGCTCCCTGCTXTTCCACCTGTCATCTCTCTGTTTCTCAATCTAGGGTTTCAG
AATTCTTCAGTGGGCCGATTTCATCCTGCGCCGGAGATCAAGGCTCCTGATTCAGTTTGC
GACCAGAACCCTAGGTTTCTCATTGGAGTTGGCTGGTGGAATGTCATTGCXATGTTTAAA
ACCCACACACAACAAGATGGGTTGGTGATACAGTGACAGTTGAAAAACCTAGGCAAAATC
GAGGAGGAGAAATCTGGAAATGTCAAAGTCTTGCAAGGGCTTGGCAATGGAGCTCGTAAA
ATG
>GYA|c22939_g1; len=468  start:1  end:467
GATGTCCACGCCATCCTTTTGGCCGAGCGAAATGCGCTTGACTTCTGTGTGCGATTCCGA
GGCGGCCTTCATGTCGAAAACCTTGCCAGTGTTCAACTCAACTGCGCCTGCGGCATAGGA
AAAACAAATGGAAGTGGCAGCTCCAAGGGCCAAAAGAACCTTTCGTGGTATCATGGTGGC
GAGCTTGGTGXTGGTGATGATGGGGATGGATGGGAGTTGTTCCCTGGTGTCCAGTGGGTT
AGCGAACGAGTAGGTGCGAGCAGTCTAGAAGGAATTCAGCGGCTGGAAACGGGAAGTCCA
GTAAATAGTACTGGAATTGAAGGAGCXGCTCATGTACCCTGTTTAACCATTGAATGTTTG
GAGCTGTTTGGAGGCGAGATAAGACGTCAGAGATGCTCGAGTCCGCTGTTTAGCGCGGGC
TGGCTGGGGCTAGCCGGGGATAGCCCTTATGGAATGGGAGAGCCGCCA
>GYA|c42164_g1; len=111  start:1  end:112
GGGGGCCCCAAGCTACGCAGCCTTGGCCTCTTGGCTTCTGCTCGTCCTGGTCAGAGCCAA
GTCACCGGAGAAAACGTTCAGCATCGACATGCTGAGTCCAACCAAGTTTGA
>GYA|c43288_g1; len=261  start:257  end:1; minus strand
XXCGGGGGGCGGGCACTCCGCTATTGCGACTTCAACATACTTTATAAAAGGGGATGCTCT
GGATGTTGTGAGGCGAGATACTCTCGATCTGGTGTATCGGCGXCGCCAGGCAAAGCTAAA
GCGGCGGCCTGCAAGATGCAACGTCGTCTCTTAGAGAAATGTACGCACGCCTGTCTCCGA
GTGTTTGTGGAAACCGATGAACATAAATTTGAGCTCAAACTCTGCGACCAACGTCCAGGA
TATGGCAATACATTTCCGCCX
>GYA|c41576_g1; len=189  start:202  end:17; minus strand
XXTAGACCACTCGGCCATGTCTCCTTAAATGTTGAGGAACAGGATTCAAGTATGACTGTG
TGTGTGCACCAATCAGATTCAAAACTATTTGATXTTCTTGTAGTTGCACAACTTGAACTA
GAGCTTCTTCATATCCTTATGACCATAAAAACGGAGATCGTGGACAATGAAAAACCTCGG
TACAAGTGA
>GYA|c29425_g1; len=210  start:1  end:207
XXATTCGTAGAATACTGGGAAGATGGTCCAGTGGAAAGCGGTACTCCCTCTGCTCATCTT
CTTTTACTCGTGTTTTACGAAGAAAGGGCTTCCACTCCGTCATGCGTTGTAGTTCCTCAG
GGAGGTGTCCAGGAAGCCGTGGGAGACGATCCTGAGGATTTGAAGGTTATGGTGGTTGCC
AATCTGCTCTTGCTGGGATCCAAAGCTGXX
>GYA|c13056_g1; len=84  start:410  end:327; minus strand
AACAAAACCAGGAAAAGCATGGGAAATGAAAAAGAAAACTTGATACTGAAAACTTACATC
AGCCACTTGAGGAACAAAAACTGA
>GYA|c38616_g1; len=243  start:238  end:1; minus strand
XXAGCTTACCAGGTACCCCCGAATCTCCCGGAGCTTGGGAACGATGACCCGCGAGCGGCG
GTGAGGCTCATTGTCGCATCCAGCGTCGGACTAGCTCAGAAGAATTTTGGAGACAGCGTA
GCGCAGTTGTATCATAATTCCCAATCGGGATACTATTGCCATGCTAGGGACTCCCGATCT
CCCGATGCCTTCCTTGCGGXGGCCATGAGAGGCCATCATGATCCCTCGCAGAAGATCAGC
CXX
>GYA|c21488_g1; len=456  start:1  end:458
GTTGATGAACCTCCGGCCTTTACAATGGCAGTCCAAAAAATGAAACACGATGCTAGCCCG
GCCGGTGTTGAGGCGTCGGGTCGCCCCCTGCTTCCTCGACGGCTGGAAGTTCAAGTGGTC
ATGACGTTCTCCTTCTCCTTCCCGTCCATCGCAGCTCTCAATTGCGGACCACCTCGGCTG
GGCCGGATCCTCAGCAGTCCTTCTTGCCAACCAGCTCGGTTCGCACTCGCACCCTCAGCC
TCACCACCCCCACCGCGACGTTGGGCACGATTCGGACAGACGACCGGGTGCCAAGCTACT
CTCTCGACCTCAACCTACACCAACCAGCTCAACATGGCTCACTCCGCCTCGCCCCCCGCC
GGTCTCTCGTGGGCGACGGCTCTGCCGGACGACCCGTCCCAGGTGTACACTTACCTCGTC
TCGGCACCTGACTTTAGTCAGGGCTCAAATCGGTAA
>GYA|c12969_g2; len=207  start:216  end:9; minus strand
TTCTTACTATATGACCGAGAAAACTGGATGGAGGCGCAGTTGCACCTTGGCAGTGAGATC
CATGTCCTAGATCCTGGGGTATTTGGGTACTGGCTCGGTCCTCTGGATCTGTTGGTCAAC
AAGACCAAGAACATTGGGCCTGATTCAGCCTCTGAGTAAGCTCAGGCACCATTGGGTCCC
CCTGTGAGTGCCCATGGTGGGCTCTGA
>GYA|c34979_g1; len=186  start:1  end:185
XCAGGAGAGAAAATAGAGTATGTACCAATGTCAGTTCAAGAGATGATTTCGGGAATCGAA
GAATTGGAATATTCGATTGGGTTTTATCTTGATGAGGAAAAATTGATTGGAAATGGTAGA
GAATCATATTTGAATGTGTTTAAAAAGTTGAAAGAAGATCTTGGGGTGGTCATGGTTGGA
GTTTGA
>GYA|c16216_g1; len=1002  start:1  end:1002
AGTTTACCTGGCCTTGGGAAATTCACAGAAAGCTTAGGAATAGCAACAACCGCTTTGGAC
GAGACGAGAGTCGTCAGGTTCGGTCAAAAAGATTACCCCCAAGCCATCGATTCTTTGCAA
GCTCTGCAGCGCAGCCGGGAGAAGTTCGATCAAAGTATACCTGAGAAGGTCCAAAGAGCG
AGATGGTTGCCGGAACACAACAAAAAAGTCCAGGAGCTGCGTTATTGGCCGAACAAACCT
CCACGTCGGGTTTCGTTTCTTGGAATCTTGTCATCAACAATCAGGAGAATCACGACGTGG
GCGAAGAGGCGAGCAATAGCTAAGTCCGAAATCAAAGGACTCGAGTTTGAAGCGGTAGCT
TGGAAGCATCTCATACAAGGAGACATTGAATCAGCCGATGCCTACATCAAGAAAGCAAAA
AAGCAGCAACAAATCTCTCATAAGGCCTCAAACAAATTGAGCTTTGCAGGAGTTGATCCT
AAGCCCAAAATGGAACAAGATATTCGATACAAAAACGCGGTCGAAGATCTCAAAAACTTG
CGTGGACGGATCGAAGAGGCAAGCTCGTTCAATGCGTTAGACAAAGAGTTTCAAGAACTC
TTTGAAATCACAGATAGCAGGCCAGCTAGATGGAAGAAAAATGCAGACAATGCTCAAGAT
GATACGCCAAAAACCACAGGCAAAGGCTCGAGAAAGCTCGACATATCTCAGGTGCAGCGA
CTTGCGAGATGGAATGCGATTGAAGCTATCAGAGAGCAAACGGCGGCTATCAACCGTCTG
ACAAATGGCGATCAGCTTAGTGCCTCTTTTCATGCCCGAATGGCGCGGCAAAGAACCAAC
GAGGCCGAAGGTTACCGGAGGGCGCTTGGGACATCGGAGCAGGCTGTGATCAAGTTAGAT
GAGCTTCAGTTATTTCAGAAGGAATCTGCTAGGTTGCGCAACACACGAGAGCTTTATCGT
ATTCACGTCGCTGTAGCCAAAGAACTGGGTTGGAGGAAGTAG
>GYA|c16378_g1; len=615  start:630  end:17; minus strand
XTACATCACAGCGCTCCATCGTTGGCCGTTAGAAAAGTGATCTGTACTCCTCGCAGCAAT
CTAAACCCCGTCTTCAAAGGTCCGATTGACAAAAGGAACTTGACTAGTGTACTCGAGGGT
CTCATTGGTCTCATAAGCGTAGTGAAAATGAGGAAAAAAGCAACATCGGCCTTCATTCTC
GCGTCCTCGATTTATGTAGCTTGCACCATTTTCCTCATGATGCAAGCCACTCGAGCGGCG
AATGATCCGAGTGCGCCTGCAGGAGGTATGATTTGTAAAGGTGGATACCACGCAGGCGTT
TGTGCTACAATCAACGCGACCGCCGTGAATCTAACCGACGCCAGTTGGGTAAGGAATGAT
TCAAAAACCCACGCGAGTATTTGGAATTGCGAATTTTCACAACGAGCGGCAAAATTTTGC
TGTATGAACGGCCAAACTTCAGGTTACTTTTTTGCTATCACAGACATGACATCTCGGCTA
GCCAAATTCAATCAAGAXCTGCATAAATCAGGCTTAGATTTAGAAGCTGTTGATATCCAG
TTTAAAGAAGGAGTCCAGCTTTCCATGTATTTTGTAAATTTCTATTCACGTCTGTATTCA
TTGGCTCAAGCCTAA
>GYA|c22961_g1; len=477  start:724  end:247; minus strand
ATGAAAAACCCTCACTTAATCATAAAAATCAAGATTCCCTCATCATTAGCATCTACAGCA
CAGGGGAAAAAAATTGTATTCAAATGCTTTGATGTCTTTGATTTGTTCAATCCCTGGATA
GAAGCAATGGCTGGAAAAGTTGCAGGTATCATAAACCAAGGCATATTTTTCAGCCATGAC
CTTCCTTTCAGATCCCCAAAAGAACAGTTACTTGTAGTTTTCCTTTTATCTATGCCATAC
TGTGGCTATATCAGCTTCCTAATATATACATATATATGGCTCTCCAGTGGGCTTCAAAGA
TATGCTCAAAGCAACATCACAGCTCCCATGAGATCTCCTGAATTACCATCTATGAGTGCC
AAAAAGTTCAATATCCAAAAACTCACTATGAAAAATATTGGTTGCAAGACGTCCAGTGAC
CACTTCAAGTATCAAGGCACCTTTGTACTTCAAGTCATCACTAGACATCTCAAGACT
>GYA|c29426_g1; len=183  start:183  end:1; minus strand
ATGGCGACATACTTTCATGGAAGCTCGGAAATCCAAGCTGACACTCTGCAAACACTTTAT
CTGATGAACCCTAGTAACTACTCATCTTATTCTGACACACAACAACATCAACAACAACAA
GCCAACATGTTTTTCTTGAATTCCGCCGCCGGAAACGCGCTCCACAACGCAAGTATATCA
CAC
>GYA|c2124_g1; len=138  start:136  end:1; minus strand
CCCACAAACTTGCCATCTACTATTTCTCCAGGACTTGGCAGTCTGCCCTCAAAAGCTTCA
GACAAGATTCATGAGTATAAGCCTGAAAAAGAGAAACCTACAACACCCGGAAATCGGCCT
ACGTCCCCATATAAATXX
>GYA|c31515_g1; len=282  start:1  end:281
TCTCTAGCTGTTAAAGAATGTCAAGATCGGAGATCCAGATCTGAAGCTTTACTAATAAAG
CCAAATAGACGGAGGCCTGCTTCGTTGGATCTGAACAGTCATACAACCAATGCTACAAAC
TCTTCGCCCCGGTTCGGTGTCATGAAGAAGAGCTCTATTATGTCTCGTCGAACTGGAACT
TTTCCGAGCCCTGTATCACCTAATTATCGACATGCGAGTGTTGGGATTCAGAAAGGCTGG
AGCTCGGAGCGTGTGCCGTTGCATAACAATGCCAAACAGAGX
>GYA|c17893_g1; len=2352  start:138  end:2488
ATGGTTCGGAAACGTTTGGAATCTCTGGATAAXTTGCAGATTTTCCGGAGAACGGGTCAT
GGGCATGGAGCACACATCCCAGCTGGTACACATTCAGCACACATCATGATGATATATCCA
AAACAAATCGCATATGTCGTTCAGGCTGCCTCGTTCTTGACACCCGTCGTGGTCGAATGG
ATCGCAACCGAACTCAAGCGGACGACCGGCATGTGGGCGCCGTTCGCGTGCGAGCGTGGC
ATCGCGGCCACTATAAAGGCTGCCATGGAGACGACAAGATCCGAACAAAGGAGGAAGACG
GACTTTTTGTCCGTCATTTTGATCTTGGCATTCCAGATATGGAGCGCCTCATTGTTCTTT
CAGTTCGACAAGACGAGTGAGCTCCAGACTATCATCGTCGGCAGTGCCACCAATGAGACG
AATACCATAGACTGGTTCCGGGGGGCAAACGTGAGCCAGATTCTGAATCCCGCCCGAAGA
CTCAATTCGGACCCCGGTAGCGGCGTCGCTCGGTTGCTCAATGGCATATACCAAAACAGA
AACACGAACTCCTATGGAACTCTCGTCACTAGATCCGATGACAGCAACAAAGTGGAGTGC
TATAACATCACACTTGCAAAGGTGCCCTTGCAGGTTCACTGCGCCGATGAGACGAGCCAG
GTCACTGTGAGACTAACACTGCCACAGGCAAATGGCGGAAATGGCACCCACAAGACGTCC
ATAGACCATCTGAGCAGCGGAGGGACGAGAATATCCAAGTTATACTCCCGCCCTGGAGGC
ATGCAGCCCAACGCGAGGTTCTACTCGCGGCACGACTTTGCCAGGAAGACATTGAGGAGC
GTGGGTCTGTTTGGCTCACTTTGGCATCAGACCAGCCCGCTGAGCAGGCGCTACGCGACG
CCAGATGTGAAGTACAACTCGAGCAGCTGGGACGTCTATGTCATGGGTTCTTCGCTAGGA
AGGTCAGGAGTGATCTGGGAGACAATGTCAGTGTTTGGAGCAACGATTCGGGGCAAGAAG
ATGTCTGGACGACTCGACACGCGCGACTACTGTGAGCTCAACGCGCACGACAGTCTTGAC
GGCTATGGGTTTGAGTCTGTGGTTCGGTTTTGCAAGACGTTTGGGCCTCAGCTGCGCCAC
GACGTCAGTGCAGGCGAGGTCTTCATCCAGGAGCACAATGGGTCTTTTTTCATCGAGACG
ATTGATGGGATCATGACCCATGATGTGGATGGAGGCAATGACACGCAAATCGCTTTCGAC
GTCACTCGAACCATCTTTTCAGACACAATCAGCATCTCTAAGGATCGTTCCGAAGCGGAA
CCGAGCGGGCACCGGGAATCCCTCTATATACCTGTCTTTGAGGCTTTCTACGACTACCGT
GCCCAAGCCGGGTATACGAGGGGCGATGCGCAGCTTGGACGAGAAGTCGTGCGAGATGCA
CTGGAAGGAAACCAGTTCCTCCGCAAGTTGATAGTCTCAAGCGAGGTTGATACGGTTGGA
AATGGCGTTAAGCXTCCTGCAGTATTCCGCTCGAGAGTCAATCTACCGGACTGGCTCGTC
ACCGATGTATGTCCTGGCGGTCTCTATGATCTTGATAGCGACGGCGTGCTGTCGGCTGGC
TATGATTCATCGTTTTTGGAAGACAAGTCTGGCACAAACCATCTTTCACTCAATGACCCA
AGCCGGCCATCCGGTGCCTTAGATAGCAAATCAAACCCACCTTTCTGGAAAAGCCTTGTG
TCCGTTGACAGTATTTTCAAACAGTCGATCTACATGAAGGGCTCGACGGGAATGGACTAC
GTCTCAGTTTGCTTCAACGGCAAGGTTCCAATGTTAATAACCGAGATTGAGATGAGGCGG
CTGGCTAAAAAGGGTTGGCTCGCATGGCACCTGTCGGATCCAGAGTCAGGAAGTAATACG
GCGGACGCAAGTGTCTTGATGGCCAATGGTGATCTCCGAGACCGGCAGGAGCCTGATTTC
AAAGCGGCCATGGAAACAAGTACAAAGGACACCCAGTGTTGGAGGAAAGAAAGCGACAAA
AATGACTCGCAGGATTCAATCCAAACACCTGACATCACGACACCCAATCGAACATTGAGC
CTAAACGGCCCCGGCCAATGGATATACATACCTTACGATATAGGAGAGAGGTCATTTTAT
AAGGCACCAAGAGCTTTTCCTTTTTATCATGAAGGAGAXGGTGACGAACTGAAAAGAACC
ACTCGTTGGTCTCGCCGTCTGGTCAATCGACCTGGAAACATTGAGGGGGACAGGAACCCA
ATGAGCGAGCGGAAGCCTAATACGCGCCATAATGGCCAAAGTCTCAACTTGAGTTTGGAC
CAAAATACCTGA
>GYA|c12157_g1; len=63  start:288  end:227; minus strand
XATGTATACCCAAAACGAGTTGAACCTATTATTGCCAAGAGAATGTGTTTGAGAGCAGTG
TAA
>GYA|c33901_g1; len=288  start:1  end:285
AAGTTTCCAAAGCGCGCAGATTGCATGGGAATGACAGGATGGTGGCTGCTGGTAAGGGTC
ATACGGCCGGTTGATGCAGGCAGTAAGGCXGCTGAGGAGATACTCGCTGGGCTTGXTAAT
CCTTTCGCTGTAGGCCTCATCTGTGCATCCTCACTCAAGTCTGTTGCGGCXATGCCTATG
CAGGCTTCTAAGAAGTTTATTGAGCCCTTGCAATTGAGCCTTAGCAAACTATCAGTTGGG
GTGATCATGACTCCCCAAAAAATCATTTCCTGTATGAACTGGGACTGG
>GYA|c19918_g1; len=390  start:390  end:1; minus strand
ATGTGTCTCCTTGTCAAGGACCGAGGTGCGGGATTGAGGCCTACCGAGACCGGCGAGCTG
GAGGATCCAGTTGGCTGGGGCGGAGAAGTTGATGAAGGAAGAGGCTGGCGGGCGAGCGGA
AAAAAGGTGAGAGCGATGTGCATAAGTGCTGGGCTTCCCGGTGCCGGTGACCGAGGAGGC
CAGGGCAGCGGAGACAGAGGTCTCTGGAGAGTAGCTCGAGGGACTCGTCACAATCATTTT
GGTGCTGGCCTTGGTAGTGCTGGGATTCGAGXTGCTCGGGTCTTGAGGCCTGACTGGCGA
CTGTACAAGTCCAGAAACAGGACTTCCTTGGGTGCTCGCGTTTTGTTTCGCAGTGAATGG
CGATGGCGATGCGCGGCTGTAGTCGGTTTC
>GYA|c22915_g3; len=222  start:219  end:1; minus strand
XCACATCCTACCATACGCCATACGCTCTCAGGTCACAGTCTCCAAACCGGAGGCCCACAC
CCGGCTCTCCCTCTCACAACTGATTGGCTCGCTGGTCACCACACAAGCCAATCTACGCAA
ATAAACGTCCAGCCTCCACGGCACCGCTTCCTCTTGCTTGGCCTTGGTCGTCAAGTTACT
AAXCAGCCAGCTGTCTCTATCCCATCGTCCCCAACTCACACX
>GYA|c32815_g1; len=237  start:234  end:1; minus strand
XXCTGCTCTTCAATCCTCATGGCTCAGCTACGCCCTCTTCTTCAACCCATTCCAGCACCC
CCACCTXACGCCCTCGACCCCGCCCTCGTCATTGCCTCTATCCCAGCTCGTCCCCAGATC
TCTGCCACTACTCCCCTCGCGGGTTCCAGCTCAAGTCCTGCCAAGGTTCTCGTGCCTGCT
GCCAAGCAGGAAGATGCCTCGATGCATTCACCGGTCTCAAGCCCGTCTGTCCGGCCC
>GYA|c24914_g2; len=999  start:1  end:997
XXGGCAGGAGTGGGAGGGGCTAAGGCGAAAGGAAAGGGGGTGAGCTGTAGTAGCGGTAGC
AGTAGTAGTAGTGCCAGTGTTTCAGGTGGTGGAGTTGAGCAGGAAAATACGGGTAACAAG
AAAGTGTCGCGAGTGGCGTTTGATTGGGCTAAGCGACTCGAACGGCCAAATGCGATCGAG
ACGTGTACTCCGGTGAAGATTGGAATTGTAAGCGCAAAGGCTAACGAGGCGGAGTCGGTT
GAGGACTTTTTGACGGATCTACAGAAGCAGATTGGTGGGAGGGAGGCAGGAGAAGAGGAG
GGGAGGAGTCGGTCAGGAGAAGGAGGTGCAGACGAGGTGGTGGTTGTGGCAGAGGAGGAG
GGAAGAAAGGTGGAGAAAGTGGTTGTGAAAAATGTTGGTAGAGGAGGAGGATTGGAGGTC
GAGGGAACGGTTGTGATGGTAGTGAAACAGGTCGAGGGTGTTGTTGATGGTAGTGAGAGT
GAAGAGCAGCAGCAGCACCATCATCAGCAACAAGAGGAAGATAAAAAGAGGAAGGAAGAA
GGAGGAGGAGTCGTAGAAGAGAGTCAAGAAGGAATTGTGAGGCAAAAAGAAGAAGAAATC
AGTGATAATGTTGAAGCAAAGGGGAAGCAAAAGAAGCAGGGTGGAGGTGGAGGTGGAGTA
GAGGTAGAGATGGAGAGAGATGGAGTTGATGATGAACGGAATAGCAAGCAGCGGCAAGGC
GCGGAGGAGGATGAGCAAGGCTCCCGAAGGCCGAATGGCACACACGGGCTGGGTCCGGAG
GAGGGCTCGGCTGTAGCCGGCTTGCCAGCCGGGGACGCGAGTGCAGGACCGACGCCGGCG
GGGGCGAGCGACCGGGCGCAGGCGATGCAAAACACAAGCTCGCCCGCTGTATCGGCGGAG
TCGGAATCAAGCTCGTCTATGAGCGGATCTGAGAGCAGTCTTGAGATCTTTGTTGGGGAT
AAAAAGGTCCTCGTTGGTGGTGGAGCTAGGTTCGTGTAG
>GYA|c10394_g1; len=294  start:1  end:295
XTTCCTCCGCCTCCGCCTCCGCCTCGGTCTCCTTCTCTTGGTGTCGTCCCTTTATCCTTC
TCTGCTGCTTCCCCTTCTTCATCATCCACCCTCACCCTCACCCTCACCTCCATCTCAATC
TCAATCATCATCTTCTGCCCAATTCGACTGCTGCTGTGTGCTGACTATCGACTCATCACC
CTTCCAATCATCCATCTACCACTCGTGATCAATTGTAGACTAAGCACCCGATCTTCTGCT
CTCCTCAACCCCGCTTCGTTTCATCCGGATTTAGCCATCCTTCCATCCGCTTGA
>GYA|c22752_g1; len=2031  start:1  end:2030
GGCTACTCACTTTCCCTTGCGGTCAACAGCGATCCGAGCCGTGAACCCCGCGAGCCTGXT
GCGAGCTTGTGCAATGTGACGGTCGTAGGACGGATTCGAATTGCGAATTGCGAAGGGCGT
CCACGTCGGTCAGCGCTCCAAGAAATGTTCGGGGTTGTCTTAGCTCAACGCATGGCTGGT
ACCGGTGCCCGGCTGGAGAGCGTTGAGATATCTAAGCAGGATTGGCAGACTGACTACCGA
GATCAACCCAGCCACCTCCACAAGCCAGTGTCACCAATATTTCCAAAAGAGGGGCTACAT
AATCCTTCCGGCGTGCGCGCAACTAACAACTCAACTAGCATCGGATGGGCAGAAGXTGGT
CCCGATGTAGCAGTCACTATCGTAATGTGGAAAAGAAGGAGCAAAAGTATGAAGAAAGGC
GAGCGGGCAGAGTCTCAGTGGCTGGCTCAGACCATCATCGAAGCTGAATGCCGTGGGCTT
AAAAGGACGGAGAGGAGCGGCGTTTGCCTTCGACAATCTGGCTTTCCGACCCAACCGCAA
TCCATCAACCCATTATTCCCGCGTCAAGCTCTTGCCCTTCATCGAAATCTCCCGACGCAT
CTGACCTTAGCTTGGCTGTTCGTGTATAGCAGAAAGCTCAAAGCGGATCGAGCCAACCTG
AACGTCGCGACTCGAGCTTCTTCATCTGACGTTCAAGCCATTCTCCACCCTCTTCCAAGC
TCTCTCCAGAAATAACAAAGAGATAGTCATACACCGCTTTCAGCATTGTACAAAAATTAT
CCATCAGATTTGATTCTTGATTCACCGACCAAACCAACATCACATTCCTCCCAAGCCATC
GTTCCTCACAAGCATCTCCAACCATATTCAATCGATCCCTCAACAGCTCACAAAATGCAA
TCCAAAAAACAGGGACCTGACCCTCTTTATTACCCTCCCTCATCCCTCACCCTCGCTGCC
ACACCACGATCTATCAGTCAATGGCTATGGAACAACCGTCACAGTCAATCACTCAGTCCC
AGCTCGACCCTTAGTCCACTACCTTCTTCTGCATCATCTTTGCCAGTCCTCACACCCTCT
ACCCGCCGTCACTTCTCCGGAAAAGAAGAGAACAATCGAGAGATGCTCAGCTTTGAACCT
GATCACAGCTTGGACGGCTCAGAATCGTCATATCCAGTGACTCCTAGAACAGATCCCAGA
CGGCTGCTCCGCGATCATTACCCATTCAGAAGTAAAACTCTTGCAGTCATGTCCTCAACA
ACGGCTTTAGTTGCAGTATCGTCAGTCCCAGCATCAGTCTCAGTGCCGACATCAGTATCA
GGATCCGTTTCAGTTTCACGATCGACCTCAGAGTCAGGGACCCAAGAGCTCCCCGAAAAC
CAAGTTATAAATGGTTTCTTGAAGAACAATGGAGGATATTTGGACGACAGCGATTCGTCA
GGCGACGAGGTGGACGAACGTGAACGCCGCCCTCCGGGCCGGATGCTCGCCGTCAAGACA
AACCAAAGTCCATCTCTCCTCCATCAAAGTCGGAGGTCTATCTCCAGCGTGATTCATCCA
GGAAAAAAGTTGATCAAGACACGCCGTCAGCCGAGTCGCCAGTTGTTCATCCACCCAACC
TCTCCTGCACCTACTAGCTCAAATAATGGTACATCCACATGCGGCAGCGACGAGTTTCGG
AAACTTCCCTTTCAAGCAATCGGCAATATCAAGAAACAGCGTCAGCCGTTTAGGAATCTG
GTGCTGGGCGAAGACGACTTGTTGAGAGTCGAATACGGCACCACGGCTACCTCTGCTTAC
TACACCTAACATCGAAACCCGAAACCTATCTACAACTTGCATCTCTTTTATCCCATCTGC
TTGGAGATGATCGTTTCGACTTTCGACACTGTGCATAACAAAGTATTCATAGTTAGTACT
GCGACCAATCAGCAATACTCATTACCATTCTCACCCTTTGGTXATCCCCCCAAATTTGTC
GCCCCAGGTATTCAAGACATCGTGGCAGCACAGACAAGTGCTTACGTGTAA
>GYA|c41921_g1; len=246  start:327  end:84; minus strand
XCTGATCTGAGCCTTTTCTGCCGGCATAATTCTCTCAAGTTAATCGAAGTGAGGTCTCAA
TCTAAXCCGATCAACGATAACGCAGCCACAGCCCCTGCTCTGGTTGCCCAGTTTGATTCG
ATAACGCTTGACCGAGCTCCTGGATGTTTCAATAGCGGGGTTGCGAGGAATAATGCGGTT
TTCGACTGCCCCGCTXTTTTGTCTTTGGTTGAGGTCATGCCCCTTGGATGCCGGGTCAAA
CGATAA
>GYA|c35860_g1; len=252  start:250  end:1; minus strand
XXTGAAGGTCGTCATCCAGTGATTCTTCACTACCTCTTCGTCACCCCCGCCTCCTCTTCA
CTTTCGCTACCCCTTCGACGTCTCTACATCCCCCTTATGACTTTATCGGTGTTTGGTGTA
CGGTGTTTGGTGTTTGGTGTTTGGGATTTTGTGGATTTTGGTGTTGCGTCGGATGCTGGC
TACTTCGTGACATTTCGTCGATATACGTTTCTCGTCGGGCTCTTTGTTGTTGTCCTCCCC
CTCCCTCCCCCX
>GYA|c43681_g1; len=93  start:215  end:125; minus strand
XXGCAAGTCGAAGATCCCAACGCATCGAACGAGTGTTCTTCCGCTCTCGGTCTCCTCATC
TCTTCTCATTTCTTGCCACTTAAAATTGTCTAA
>GYA|c23468_g1; len=981  start:1  end:981
CGTCATGAATCTAAATACGCGCTTGAATAGTTTGCTCTTAATTGGCTTCGGGATATGCAT
GGTCCCCGTATTCTGTTCTCCAAGCTTTGCCTTGATCCAGCTCACCTGGCTGGAAGCAGT
CAGGCGGGTGATGGTAGTATAAGCTTCTCAGCTGGGGTTCGCCCGCAGCTTGGCGATCTG
TCGCAGCGAAAGAAAGACTATGTGGACGCAGTCATGAACAATTTCGAGGTCCATCTCTCG
ACTTGCGCCTTTGACCCGAGACGGAAGTCCACAGATTTGACAACCAATCGTCCAAAGCGC
ATGGGCGGAGAGGAAATCGACCCCCCTTGCATATCTTTCTTCGAGATGGGCCATCGGCAC
GTCCTGCGACCGCATTATCCGGCGTCCAAAGCACTCAACGACAAAGACATTTCGGATCGC
GTAGCAAAAATTTTCAACAGTTTTTACGACGGCATAGACGAATGGCTGTTCCAGAACCCG
GAAAGAAATTACCTCCAAACTCAAGATGCTGCTTTCACGTGGCTGTGGAGGACCTTGACC
CAGCACACGACAAGCCTTCCAGTGATTGGCTGGACCGATCCTGACGTACCTGCAGATCTG
TACAGGTGGGGCGACAATCAACTTGCGTTGATTAAGTATATCGGACGCCTTAAGAATAAA
CCGCCACCGATGGACGTTGGGGCTGTGCAAGCTCAAAATTACATAGCGAATTACTTAGCT
CGCGGXGGCATAGGCCCTCCCTCTGGAACCGATGACGCAGCTTTAGCTCCCAAGATCGAT
CGGAATCACCTCAACAGGGATCTTGAAACAAATTGGCCCGACGTCTTCCATGTTGAACTT
TTCTTTCACTTTCACTTCATTCACCCTCGTTTTCTTCATCCATATACATGCCTGTCAAGC
CAACGGAATTCTTCCAATGTGCTGGCCAATCACTTAACTTGGCCCGGTCAGTACCTTCCC
CCAAAGAGGGATCTTAGCTAA
>GYA|c37661_g1; len=114  start:1  end:112
XXGCCAGCCCCCCCTTCCTCCTCTGAGGCAGCCAAGAGCGGAGCAATCTCCGTCTCATCA
CCGAGCTTCCTCATCGGTGCTGTCGTCGCTGTCGTTACTTTCTTCGCTTTGTAA
>GYA|c29800_g1; len=108  start:1  end:108
GGTGGGAAGGTTGAGTTGTCAGCAAAAAGGAAGAGATCAGACAAAGATGACTCTGATGAC
GATGATGATGATGGAGGAGAGGATGATGAGAGACCGTCCAAACGATAG
>GYA|c4916_g1; len=153  start:1  end:152
XXGCATTTTAATGACCCGCACTTGAGGGCCGAAATGAGAGAAGTGGAGCCTCAAGAAATT
AGCTTTCCTGATCGAGTGTTTCGCCAAAGCATACGGTTCAGTTTGATCAGGCCATCGCTA
TCACAATCACCTAAACCTGTTGATCCACCTTGA
>GYA|c37321_g1; len=204  start:1  end:202
XXCGATAACAGACAAGTAGTCGAACGTGAGGAAAAACAGGACTTGGAGGAAATGAACAAG
CCTATTTATATGCGACTACTCGTCTACCTGCTACGTTGTGGTTATGTTGAGGGAGTGTCT
AATCXGAGAGAACTTGCCGTTGAGCAGTCAAACGATGGCTTCGCGATGACTTCGAGATGG
ATTGGAATCGGGATGGGTAGGTGA
>GYA|c32348_g1; len=78  start:235  end:158; minus strand
AATTCTATGGGGCGAGAACACTCTCCTTATCCCGCTGATAGTCAGAGTAGCTCCAACTAC
GGCTGGACCCCGCCTTAA
>GYA|c16244_g1; len=396  start:414  end:18; minus strand
TGGTTCTCCCGCTCGGAAGACAAGTTTGAGAGATTTCGGATTGGTGATTGGGAAGATGAG
AAGGGACTGGGTCAAAAGGTAGAAATGAGGAGCAGGAGGGTGGATGAGTGTTTGGAGAAA
CAACAGCCAATAGGAATGGTTGGATTGAGTTGGAGAGTTGGAGGGGCAGTTGGAAGGTCA
GGTGGTGAGAGTACTGTGGGTGAGTGGAGAGGTGTTGGAGGAGXAGGGAAGAAGGCAAGG
GCTGGAAGGCAGGCTGAGAGTGAGAGTGAGAGTGAGAATGAGATGAGAGTTGAACAAGTT
GGAAGAGAGGAGATAGTGGCATGGAGATTGGCTGGAGGGGGAGATGCCAAGCTCAAGACG
GTCAAGAGTCAAGACAGTCTAAGCGGTCGAATCTGA
>GYA|c19055_g1; len=105  start:106  end:1; minus strand
ATGCCCAGAGATGATTGGAGTTGGACAGAGAATGAGACACCAGTGAAGCTAGACTACTTT
AATCTCTACGCGGCGAATGTAGATAGAAACATCACAGTGGCTGCX
>GYA|c16376_g1; len=435  start:441  end:1; minus strand
CTCGACGGGCTCGATGGGCTCGACAGGGTCGGTTACGGACTTGGGAGCTGGCTCATCGGG
CTTGATGGTGGCGGGCTTCTTTTTTCTGGAGCGCTTGGCGGCCGAGCTGGTGGTTGGGCG
GGGGTAGAGAGACCAGGGATGGTCCTAGAGGAGATTGCGGTTGAGGGGGGGGCGGCTGAT
CGGCTTGGGTTGGGCCGGCCATGTGATTTTGATGAGGATGAGAATGTGGTGGTGGCTGTT
TGGAGTGGTGAGTGGGTTGTGGCCAAAGGGGTTAAGAAATGTGATGAGGAAGATAGCCAA
GTAGAAGAGATCAGGAGGAGCCAACCTTTGAAAGAAGTGATGGCGTACGAAGATGAGGAA
ACTGAGAGAGGGGGGGACGAGAGGAGAGGGAGATGGAGGACTGGAGTGGACTGGAGTGGA
GTGGAGTGGAGTGGA
>GYA|c31281_g1; len=288  start:759  end:472; minus strand
XXGCTCAAAGTGCATAAACTGGATAAGCTTGTTGAGGCCTCAGCAAATCCCCAGTCTCTT
GATGACCAATACCTTCGCCTCCCGAGACGCGTCAAGATTTTCAATGATGACACTTCCATT
GAAGACAACTCCGAGTCTGTTAGTGATTTCCCTCAGCCTXTAGTGTTTCACTTGCCGTGG
CACACATCAGGTGAAGAGGCTTTGAACGCTGGATTGGAGAAATGGGGTATTGATGCAGTG
GATGACGAAGGAACAGATGTGAGGCTGAAAATTCACGCATTTTTGTAA
>GYA|c39090_g1; len=237  start:1  end:235
XGGGGACTTCGCCGAAGCGGTGTAAGTAGGAATTTAGCGGCAAGTGGTCACTGCGCGCTT
GTACAATCAATGACGGTGGCTTCTGGTGAGGCGGGACAGCGCCTTGAAGGTGCCCTTGGG
GTCCGGTGCTCCTTTGAGTCGCTTCCGTTCCGCTTCTGTAAAGGTGGGGGACGCCCACCT
GGTTATTGCTGCCAGAGCCGCAGCCCCTGAGCTGGGCTTGAGTGGGTGAGTGGGGXX
>GYA|c40662_g1; len=273  start:1  end:272
XGGAATATAGATGTACTTGGTGAGGCAGGACTTATACCTTTTTTGCTTGAAATGTCATCT
GGCGATGTCGAATCAAAGGAATTGTCTTTATCAATGCTGGTTAAGCTATCGGGTTGCCAA
GAAAACAAAAGGCGCATTGCTGCTGCAGGCGGGGTTCCTCTTCTTCTGAAATTGATGTTT
TCTTTCCGTCTCCGCACAATCATAATTGCAAAATGTTTAGAAGTCCTTGAAAAACTTGCT
TCCAATGGTGATGGAACTAAATTCTTTGTCGAT
>GYA|c39054_g1; len=264  start:1  end:265
XXTTCACTTGCAAAGTTAATTGCGGGAAAGCAAGAAGAATTTATGGAATCTGAAGATCTA
AAAGAGTTCGAAGCAAGTGTACAAGCTGGCGAGAAGAAGCAAACCAAAAACAAAAAGAAA
GTGACTAGGACTAAGTATGTTTTTCGTTAACGAATCGTTCGTAAGGCATTAGTTGGAAGA
GCGTTGAAGTTGCCGAAGGCGATGGAGGAAGACTACACAGACGACAACCCAACAATGAAA
GTTCTTCTTGCAACACAAGATTGA
>GYA|c5023_g1; len=300  start:300  end:1; minus strand
TGGTCATATCTCATTATTCATTGGTATCGCAGAGTAAGACCTAAACCAAAGCATGAACAA
TTGTCTGTTCACGACATCGGGCGATGTTCTTTGGTTAACGAGATACCGTTTTTCATCTTG
GTCCGGCCTCCTTTGGATCCAGGAGGCTCAGGACAGATCTTGTCATCTTATGGCTTGTGC
TGGTCAGACCTTGACCGGCTCAAGATAAGCTTGTCGGAGTCCACGAGGCTGGATGGGATC
CAGGGTGGATGTTGTCCACATCGAGATATTGTCGATGGCTTCTCTTCTTCTTCTTCTTCT
>GYA|c26628_g1; len=2190  start:1  end:2192
XTCTTTCCTTCTTTCCTTCTTTCCCTCGCCACCAACACCACCCATCCCCCACTCCAGAGT
CCAGACCATGCTCCCCTCTCTCCACCAAACCCGACTCAGAACCACGCCCTCCAGAATCAG
GACACCCTCAATCTCTTCCCCGACCAGCTCGACGACCTCATCGCCCTCAACCCTTCCACC
TGCCAACACGTCCTCTCCGAGCTCCCAAACCCAGTCAGCATCCAGCCGCTAGCCCTCCAA
TCAAACCACCACCCCGCTTCTGACCACCATCAAAATGGCCTCCGCAAGCGTGGCAACCAA
TCTCCCCCAAACACTCAGTCGGATCCAAAAAAACTAAAGCGGTCGCCCCATTTTGCTTCA
CCCGATCTCCCTTCCCCCTCAGATCCGTCTCGCCAGCCATGCCACGCTTCCCATGATCAC
CCTCCCGCCGGCCTGCTCATCGTCACTCTCCAGCCACAGGCGCAGGATCCAATCTCCCAA
GTCCCCACTACTCCAGCCGGTCAAGAACCTGATGGCCTGCCCCACCCTTGTCCAGAGGCT
AGCTCAGCTTCCCGCCCAGACGCGACTCCAGACACCCCTCCAGCAGCCCGTGAAACTGGC
GAGTCAACAGATCTTCAGCCTGCGGACCCTGAACCAGTCCCCAAATCATTCGTCTGCCCT
CACCTGCGCCCTTCAATCAGCCCGCCXCCGCAGCCCATTCAGTCTCACTCTCCCACGTCT
CCCACCATCGATCGACACCCTCAAGAACCCCCCTCCCCACCCCCCGTCCAAATACCGGGC
TCGCCTTATCGGCCTGACGAGCACCAATCAGAAAATCGGCTTCATATGACTCTTAGCCCA
CCXCCACTCAGCCCTCCCGCCGTCTCCACTCCTACCCAACCAGCCCATCCCCGTCCCGTC
ATCAGACTCTCATCTTCCAAGCACCACCAACGAAAGCCTTTCCCAGCCACCATCTGCCCC
CCCGCCGTCCTGTCCTCCTGCACCCTCGCCCCCGACCTCTCGATCTCGAATTTCGTCCCT
GCCCGCCCTCAGCAGCCGCCCGAGATCGTTACATCTTCTTTTGTCCCCTCGAGCACCCAG
AGACCGAGGGCTACCAGCCTCGCGTCTGCTGAACATACCCCGCCCCCACCCCTAGGCGCC
CTGCAAGAATTGCCGCCCCCGCCACCCGGCCAGCTCTCGGAGACGCAGCCAGATTCCCTC
CGCCGCTCTCCCCCGCCTCCGACGCCGCTCCCATCCCTCCGAGTTGCCGACCCTCCCGGA
CCAGCGTCTCCACACCCGCCTACCAGGCTTCCCCGCCTTTTCGCTCGCCCTGCAGTGCTT
CCCGCCCCCTCGTCGAACCATGTCCAACCAGCGGTGACGGACGAAAACAGCAATGACCAC
CAGCCCGGCCATGAGCAGCCCTTGAGTCCGACCAAAGCCGTATGGACGCCTAAGCCGGGC
GCGAGTCCGCAGAAACGGTACATGTTTTCGTCGCCGCTCAAGGCTATCCAGCCAAGCCTG
GCGGGTGCGAAGGCCGTTGTACGCAAGGCTGGCGAGGGGGTCGGXGGAGCAGAGTGTGAG
TCCGGCGAAGACAAGCGAGCAGTCGATGAAGTCGTCGCCCTCAAAGGCTCTGATAACTCC
GGTGACGAGGACGGGCGAGTCGTCAGTAAAGTCGCCTTCGAAGGTGGCCCACACTTTGCT
GATCTGTCCGAGGCGCCGCCGGAACTGACGGCTTTGCTGTCGGTGGGTCCAGCTTTCGCG
CATCTTGCCCAGCTCGTTGCATCCGGGCCGGTCGACGGGCGGTGGTCAGGTGGCGAAGGC
GCCGGACGAGCCGCTGCTCCTCGGGGCGCCCTCGAGCGAGTCGACGAGGCTGAACAACCT
TGGTAAGCGGCTGCAGGCGCTGAAGAGCTCGTCGGCACGGATGCGAGTTGCAGCGTGCGG
GTCGAGCGGGGCGGGCGGGGAGTCTGCGCCGCGGCGGCGTTTGAAGAGCCGGGCGCACGC
CCGCGGGCGCGGCGGGTGACAGGCGGGGGCGTGAGTGGGGTGGGCGAGCGACGTGACGAG
GGGCTGTTCCGTGCGCCGACGGCGGAGAGCGATCAAGCGCGGCTGGCGCAGCTGACGGAG
CGGCAGACGACGCGGAACCGGGCCAGGTTCTGCGCGATCAGGGTTGAAGTGGTCGAGATG
GGTTGCGAGCGGCCGGGGTCGCCGGAGGCG
>GYA|c42241_g1; len=207  start:1  end:204
GCTGGAACGATCGATGGGTTTGATGCCCATCAACAAAACTGTAGAATACCGAGTCTTCGA
AACCTTGTCCTTTTTGCCGCCXCCCACCAGCACACCGTTCCAGACGAAGCGGAAGCGCTG
GGAGTCTCCCCCAGGCCTGGAAAGCTACCAGTTAAAACTAGCGGGAGCGTCAGTGGCCGT
GCCACCGACAGCAGCAGTGGTGGCGXX
>GYA|c20776_g1; len=303  start:1  end:303
AACCGTCCCGGGCTGAGCGAGGGCATTGTGCCTAATGTCGAGGTGGTTGCAGGGAAATCA
CTTGAAATACCCCCAGTTTGGGGCTTTAATTTTTTTGCTCAGAAACCAGAAGAGTTGTGA
AAAACTGTTGCTGAGAAAGTTGGAGCTAGATATCTTGTACACATTATTCCACAACGGCAG
CATGCTAAATCTGTTGGGGTTGTTGAGGGGAATCTATCAGAAAATCAACTGATTTCCATC
ATTGGTAAAACCAAGGCGAGGCTCACAGCAATCTCGTCTTACAAGAGTGCCAAAGAATCA
AXX
>GYA|c17530_g1; len=195  start:79  end:274
ATGAGGTTTCGAGTCAGGAAAGGTCATGGCATAAAAAACGAGAGGGCAAATCGTAGCGAA
TTTGGAGTGAATTTGAAAAGCAAGCGATGGTTTAAAGGATGGCTGAAAGTCAGCTTCGAA
AACACTAGTGCATTTTGCAGGCAGGATGATGGCGGCGAGGGCAAGACTTACACTTTCAAT
CCGACATGGTCGTCT
>GYA|c189_g1; len=228  start:1  end:228
AGCCAAACAAACATGGTCATGAAGATGAACGGGGGTCTGAAGGGGGGAGAGAGAGAGAAG
AGAAATGAAACAAAAAGGCATAACACAGCTACAGAGACCCAGCAAGCTAGACCAGAGCAA
TGTTAAGCATTGTTTGTCGCCAAGGAACACGGCCAGAGGGGAGCCAGCGGAGATTTGAGT
GGTCACAGTGGGGCTAGACGGGTGATGTCAGAAAAGACAGTCGCACAA
>GYA|c14139_g1; len=198  start:1  end:197
CAGCCAAGCGCCCCCGAAGTGATAGCTACCGAACGCGAGACGAACCACTGGAACCCAGTT
TCTAGCCCTTCXGGTCCAGGCCGCATGCAGATAAAGTATTTTGTCGCTGGCTGGTGCAGT
CTTAAGGGAACTCGTGACTGGGTTTTTGAGTCGACGGCTGCCGTCTGTGGACACTCTGGA
ATATTGAAACCAATCTGA
>GYA|c38300_g1; len=261  start:1  end:259
XGCGCGAGCGAGGGTGTCGCAAGTGAGCGCTCCATGAGGGCAACTCACGTCGATGGAAAC
CGGTGTGGAGCAXCTCTGCAGATCACTGGTCTTTTGTCTCCAACATCCACAGCATTAGCA
ATTCATTGCAATCAGCACATCGCCGTTCGTGCCACCCATCGAGGCACATACTTACCGTTC
GCAGTGAATGATGGTAGCCAACTGATGGGTTTGAGTCAGTACACTTTCAAACCCAAACGT
CGCTCTAGCTTTGCTGTGGXX
>GYA|c19157_g1; len=54  start:248  end:301
ATGGCAAACGATTGGGCAGTGAAGACCATTGAGCAAAGGGTACACAAGCTCTAA
>GYA|c26029_g1; len=2541  start:1  end:2543
ATTTACCTCTCTTGCGAGTTAGGTTGGCAGTCCAATGGAAGGAACGAGCAGCAGATTGAG
GGCATGAAAGCCAGAATGGAGTGCGCATTTGTGATTTGGAACAAGTTTGAAGATGGTGAC
ATGAGCCCGATTGTGAAGAACGCAGCAGCTGAGGTCCGTCCACGGAGAGCTACAAATGGT
TTGCCACTTCAAGCAGTTGCTGXGGTGGATGGATGGGTCGATGAGGATGACAGAGGCAGA
CTGTTGACCGGTTGAGATGAATTCGATTTTGAACCCGATGGTCTCCCTTTCCTGTCCCGA
GTGCCGCCAACTCTTCAGCTCCCATTCCGTCTGAAGACACCCGCTGAGATCAAGCAGXTC
GTCTGGCCTGTTACGATGCCGAAGGGATATCCCAAGGACGTCCAGCCACCAACGCCTGTC
GGTGCACCACCCCCCTCAGTTGAACCCCAGGCACCCCCCTTCGTCTTTACTGGCTTCCAA
CCATTATCAACTATCAATGGCAAAAACGTCGCTTCTGCGTTCGCCAAGTCCAACACCAGT
CCTGGTGGAGTCGGCGXCGCAAACGACGAGATATGGGAAGGCCAACGCCACTGGAAAAAG
ACCGTCATGCTCGGCGGCGATGACAGTGCTTTGTTGTCGGCTGCGTCCAAGACTAACCCG
GATGATCCGAATGGGGCCAGAGTATCAAATACTGGCCCGGCGTATCCGCCTCAGCCGACT
ATCACAGATCCTGCTCAACGTACCATTGTCATCCATCCTGGCTCAAGTACAGTGCGCATC
GGCAGAGCAAGCGATCCGTTGCCGATCTCGATCCCAAATGTCGTCGCTCGGAGACGTTCA
CCGACGAGCAGCAACCCTTGCGCTGGCGGAGTGTTCCGGAACCTAGAACCAACCCCAACT
CCTGAAGCTTTCGATATTTTCACTTCCAAAACCAACGCCATCCGAACCGAGCTTCGCAGT
CGAATGCGTGCGATCAAGTTGAGAGGGATCACCAACGGGCAGGGGATCGCCGCCAACTAT
AATGCCGATGTTGCCCCTCTCACCCTCAGCGAAGACCAAGACCCGCTCGGGACCACTTGG
CCAGCTTTGACCAGTCCTGACGCGAAAGACATCTACGTTGGTGAAGATGCCCTATTGATT
GCAGATGCTGAGAAGAATGGATACGCGGTTCGCTGGCCGATCAAGAGAGGCGTTCTCAAT
ACGAGTGAAGACTCAGGGTATTGTACCAAACATGAGATTTTGGCCGACATCGAAGCTGTT
TGGTTGCACGCCTTGTCGAGTTGCTTGGGAATCAAGGAGCAGGACTTGAAGCTTGCCAAA
CCGTTTTACAGGAATACTCGGCCATCTTCATTCTGCCAGACCTCTATGATCATGTCTATC
TACGGAAATGGTCGACCTGCTGTTTCGCCGCTTGGGTTCAAGCAAATCTGTCTCCAACAG
GAATCCCTCTGCGCTTGTTTCGGTGCTGGCTTGGGCACTGCTTGTGTGATTGACATCGGT
GCGAGCAAGACTTCGATCTCCTGTGTTGACGAGGGCTGGGTGATGCCAGATACGAGGCTC
CAGCTCGCCTTCGGGGGCGACGATATCACTGCCGTCCTCGCAGGAATGCTCCGGAGACAG
AACTTTCCATACAAACAGTTAAACTTGAATTGTACCTGGGACTGGCAAATGATGGAACAG
CTCAAAGAAGACATGCTGGTATTGAGCGAAGGAGATGTAGGATTGAACTCGTATACTTTC
TTCTCCCGACATCCCCACCAGCCTACACTCAAGTGGAGTGTTCGGGCATACGATGAAGTC
ATCATTCCTGCCATGATTATGTTCTCTCCTTCAATAGTTGACTTTGACAGGAAATTCAAG
GTTGGCCGAGCGTTGTATGCCGACAGAGACGGTCTCGATGATGTTCTCGATCTGGGAGGC
AACGCTATCACGGAGGCTATGAGGAACTCGACCGGAATATCCGTGTTCATTAAAACCAAT
GCCACAGCTCCAACATCTAGCGCGAATGGTGCTGACGCCAATCGACCAAGTGCCGTCAAT
CCAGATGAAGCCACATCCAATGTCGCTGATGACGCAGCGTCTCCCTACAGCGGTACTCCC
CAGCCGACTGCGGCTGGCGGCCTGGAGTCGAATACCCCCACGCGTCGCCCAAGCCCAAAC
CTACCCGGCCCCGCCAAGCCGTTATCTAATGCTTTGATAAGTTCTACAGCGGTTGAGACC
TCTCTGGCGCCTTCTGCTGCTTTCTTGGCAGCCGTCAGCAAAATCCCTCTTCATGAGGCT
GTTATACAAAGTATTCTTGCTTGCGGCACCGAAGAAAAGTGCAAACGGATGGCTGGGGCA
ATCATGATCGTAGGCGGAGGTGGACTGATCCACAATATAGGATATGCTGTCACTACAAGA
ATCCAACCCATGTTGACGGCACGCTACCCAAACATTGGTGATGCGAGCACGATTCCACCA
CCACGGGACGTAGATCCGAGGGTTTTGGCATGGAAAGGGGTCTCATTGCTCTGTAGATTA
GAGGCAGCCAGTGATTTATGG
>GYA|c6240_g1; len=165  start:1  end:166
AGAGTCCAGAGTCCAGACCAGCGCTACAACAAGTACATGTCCGGCGCGAGGCATCAAAGG
ATGGCCGATGCTCACCAACAGCCATCAACCGGGGGAAAGGGCTCGAACGCAGACACCGGA
GTCCGCGACGCGCGTAGCACTGTAGCGCTCGCTGGTTTGGTCTGA
>GYA|c34505_g1; len=279  start:279  end:1; minus strand
ATGGCTGGTCAGAGGAATAGTTATGGAAAGCGAGCCCATTCCCAATCTGATTATGGTGAT
AATGGAGGAAACAAGAGGAGAAATCCTGGTGATGATAGGGACCCATTTACCATTGAACCA
GAGGATACTGTATATCGGTATTTATGCCCTGGAAGAAAGATTGGAAGTATAATTGGGCGG
GGAGGGGAGATTGTCAAGCAACTGAGGGTAGATACTAAATCTAAGATTAGGATTGGTGAG
ACAGTGCCAGGATGTGAGGAGCGTGTGGTCACTATCTAC
>GYA|c12128_g1; len=75  start:1  end:75
AAAAATGATGTTGATGATGATGATGATCATGATGAAGATAATCCAAGATATCTCAAGTAT
GGAATTATTCAAGAA
>GYA|c20911_g1; len=453  start:560  end:108; minus strand
AGCAGCATCAACATGACCATAGTCCTCTCAGGATTCAAGGTTTACCCTGTCCGATGCATA
ACCGACATAGTCCCTTCCCCACTCGCAGACCATCGGCCTCCCCTTTCACCAGGGGGAAAT
CCGCTTCAGGTGCGCTTTGTCCGGGACTTTTTAGTCCAGCCGCCCGAGTTCGATATCAAT
CCTCTGTGCTTCACTCTTGTTGGACTCGATGTCGAAACATTAGCCAACGTCATGAAAGGT
ACCACCGCTGGAGTCGCGGCCATACCAGGCATTCAACCACCAGCAAAGCATTTGGTGAAC
AGGACATTTTCACCGAGACCGAAGGAAATCCCGACCTGAAAAACCACTGTGAAAGCCCCA
CCTGTCCATTTGTCCTTTGCTCGAACCCGGGGGAAAGCCTCTTACTTTGAACTTTGCGGG
GACTTCGCGGXGGGTCTATCCACTCCCCCCTGG
>GYA|c2920_g1; len=510  start:1  end:508
XCGGGTGCGCACGGACCTGATCCATCAAGTCGGTGATCATTGGTTGGAAATGAAATACCG
GACTGGGACAGACTGAGACTGCTTGATTTTGCCATCCCAGTGGCGGCCTGTTGTATGCAC
GATTACGACGGCAGCCGGAAGGGAATCGACATTTGTCAGGGTCAGGACAGCGAGACAGCG
GCTCCAGGTACGTTTCCGTTAGAGTAGGTCCGCGTAGGCGGTAGCGTACACCTCCGGAAT
TCGGATTGGAGAACTGGATGCGCAGCACCCGGTGCAGTTCGAAGGTGGAAACTTGTGCCA
GATGGTCTTCCTCAACGGGTCATCCACGAGTCTACTTTCTTCTACCCAGACGAAXCGGGA
CCAGTAGCATTCTCCTATGAGCTCAGCAGGCAGCATAATTGCAAGGGAATGGAAGGCTTA
TGTAAGGCTCTTGGCTCAGCTGGAGCCAXGGTTGATTGGACTGTCTCTGTTGTGAGCGTA
GTTCGCACTGCTGCTACTGCTGCTGTGTAG
>GYA|c16543_g1; len=141  start:143  end:284
ATGCATAGCTAAACGACAAGAGAAATTAGTGGGGCTGCCACTACAGATACAGCTATTTTC
TTTGGACACAAAAAGGCCACAGTGGATAATCATGATATTCCCACTTCTAGCTATTTAAAC
ACCACTACAGAGGGAGGGTTG
>GYA|c20877_g1; len=723  start:858  end:135; minus strand
XXCAGCGACCGGGTAATATTTTTCGGTCTGACAGGTCGTGATCCAATGGTAGTGGTCTTG
CTGCTCCGGTCTAGAGTTATAAATCCCCCTACTCGTCATGCTAGACAAAGACCTTTATAC
TACGATATCTGTGGGCGTAGAAACGTTTGTTTTGGGGTTCAGAAAATCTTCAAACCAGGA
CCAAGTTTAAATTTCGCAATCGGGAATCGAGAACTCTCTCTGCCTTTCTTTTGGACCACT
GAATCGCCTCCAGCACCGAATCTTGAGGGGAATCTTCCGCTCACTCAGCCAAAGCTTTCC
AAAATCAGCCCGAAAGAGGATTCGATAATGATATCTCTGCCTAGATTTTGCTATATTGTG
ATCGCGGTTTGTTACTTTACTCTCGTGGCTGAAGGAGCAGTGTTGAGAAAATGGTCAGAC
GAGGCAATCCCACGCATCGTATCATCCCGGTGCGACATGCTAGACGCTCGACTCCGACTA
AACCGACGGCTTGCTCCAACGCCTCCTGTGCTTTGTTCTCAGCATCTGGAAACACGGACA
CCTCCAACTAGGATCAACTTTTCTGAGCCAGTTTTACACTCTXCTTTGGAATATCTTGGC
GCCCATATCTTGAAGCGCCAAGTGATCTTTATGCTGGGACCAGAGATTCCTGACATTGAT
CCTCCACTGCTCACCACTGTCTACAAGGTTAGCTCAAGTCCTCCTAGACGAGCACCTTTC
TAA
>GYA|c33134_g1; len=141  start:1  end:139
XXGTTGATTCCAAATCGTACGGGTGTTTATAAGATTCAGGAGACGGTTCCAGTTGGGAAA
TCCAAAAGAGGATGTACTATTGATCAACTTCCAACTTTCACACTTTCATCAAATCTATTT
GTGGGTACCAAGAAAATCTGA
>GYA|c11676_g1; len=192  start:1  end:193
GAGACCGTCTCGCTCGCCAAACGGCTGTGTAGAGTACGGTACAGTAGTTTAGAACAGAAC
AACGGGCCAGTGACGTCACATCGTTCGGTATTCGCCAATAGGTTACATATGCACGCCACA
GACACAGCGGGAGGATTCGAGTTAGAGATGATAAGACAGGAAAAATACACATGTAGCAAC
TGGTCAGCATAA
>GYA|c8305_g1; len=285  start:1  end:284
XGGGAAGTGATGGTTGATTTATTTTTCTACCGGGAGCCCGAGGAAGCAAAGGAACCAGAA
GAAGAAGAAGCAACTGCTGCACCAGATTATGCAGATTATGGAGCTGCTGCACTTGGTGGT
GCCGGTGACTGGGGTGCCCAAATTACTGATGCTCAATGGGCTGGTGATGCAGGTCCAGCT
GCCATTCCTGTGGTTGCTGCTACTGGTTGGGCTGGTGATGCAGTGCCAGTTGCTGGTGAT
GGTTGGGACACGGCAGTGCCAGTTGCTGGTGATGGTTGGGACACG
>GYA|c29347_g1; len=318  start:1  end:318
GATTTAAATGAAGCCGTTTGAGGTGGTCACCACCTCAATGGGGGAAGCTCCAGAGCCTCC
AGGAAGAGTGATCTTGAGTTGAGAATGACGCTACACATGATTCCAGCCAGATTGGCTGGC
TGAGTTTGGCTTGAACTGGGGAGGCAACCTGAAACACTGATGGGATGTGAAGATCAGGTG
ATCACTGGCTCAGGATCTGAGAACACGATTTCTGAAGAGCAAGCTXTTGATGGTCAGACT
GTAGTGATTGTGTTTTGAGCTGCAAAACCTGCAATGGTCAATTGTACACCACAGGGTCAC
TTAGTGTCAGACCTCAGT
>GYA|c29843_g1; len=207  start:1  end:205
XXGATTGAGTATCCTTCCCAAGAAGAACGCGAGACTGGTCAGGAACCTGGTGGATTGGGA
GGCCTAGAGACCGATACAGGTCTCGAGTTGTCGACCGATCGTGAAGATGAGACCGGAAGC
ACGCACGAGACTGGTAGCACCCAACGCACCTCGAATGAATCCACGCAGTCTACGACAGAT
GATGATGGCCAGGACGATCGGCTCGGC
>GYA|c20665_g1; len=312  start:312  end:1; minus strand
ATGGATGACAACACATGACAAGATGGTGCTGCAGACTTCGGCAAGACAGTATCACTGGAA
TCGATTGTAGCTTCCGTTGATGCXAAGCAGTTTTTGGAGAAACGGTCAACGCAGCAAGCT
CGGGAGAAGTTGATTGTCAATATCAGTGGGTCGACGGGAAGGGAGAAAGCTCTTGACCAC
GTGAACCGAATCGAGAAGAATAGCTAGACTGGAAACGAGATGGCTGCTTCGGAAGATGGA
GGGCTCCGCAAAAAGCTTGTGAAACGAAGCGGGAAGAGAATCACTGACCCTTCGTCAGGC
ATATCAGACGGT
>GYA|c39825_g1; len=231  start:1  end:226
XXGGTCAGCAAGTTAATATTAGATGCGAGCAATAACTGCCTAGATAAATCXGGTCAATAC
AATAGTGATAAGTATCTAAAATTAGACCCGAAACCTAGTGATCTTXACCATGATCAGAGT
CACAAAAGCTCGAACGGGTTATTGTTGCATAAATATCCGATGAATTGTGGTAAGCTTGGT
GAXAAGATAAAACTGACTAGGGATAGCTGGTTTTCCGCGAAACGTATCTAA
>GYA|c7627_g1; len=261  start:1  end:256
XXTGTTGAATATGGTGATTTTTGTGATAGATATACCTCTATTCTCAAAGGATAGCTAGAA
GGGTTTGGAAGAGAATCCATATTGAATCAGTTTTGCATGAGGAAGAAAAATAATGCAGTC
CTTGAGATCTCATATCCACCTCAAGAGATCTTTGCACTTCCAACAACACTGCAATATATC
AACTATGGCTATTCAATTTTAGCTGAATCTTCAGATAAAATAGCAXCAGATAATCTAGGT
TTGAAATCAGTGGGACCGGXX
>GYA|c1611_g1; len=258  start:257  end:1; minus strand
ATGACTGCATTCGCACATTTGCCTGCGCCGTTAACATGTATAATTGAGTGTTGCTTTGTG
AGATCGGCAACGGCCATGACGCGTTGCGCATCTACTGCACCCGAGCCTTTCTGCGCCCAT
GGTCACGGAGTCACAATTCTTCCGTCAAAAAGAGGTTCCCAACCTGTGTTGAGTTTGTTC
TTGACTGTGGAAGTCAAAATCAATTCCCGTATCCTGTGGTCTGTATATTGGCTTCGACAA
GACGGTGTCGCTGGGAAX
>GYA|c31090_g1; len=177  start:194  end:371
ATGCCATTGCAAACCACTGGCTGTCATGCTTCACTAGCCGCACTCATCTTTGGGGTGAGG
AATCCATGTATACTTCAAACCCCTTCAGGTTCTGCGGTTGCTGGGGAATCCACAGTCACA
ATCTCAGGACTCTGGTCCGGCCCTTTTGTCAAGTTTTCCCTCATCGGGGAACCGGGT
>GYA|c9651_g1; len=129  start:119  end:243
ATGGAAGACGATCCAGXGATGACACCAGTTGAAATTGXTCCCAAAATCACTGAGCAGTTC
TATCAGGATTATCAAGATAAAATATGTCTTAAGATGCATGAAGATAATTTCAGCAAGCCT
TCATACAXX
>GYA|c22433_g1; len=75  start:1  end:74
XTAAGAAAAGTATATGAAATTGAAGGAGGATTAGGTGGTGGGAGTGGTGGTGGGAGTGAG
AAGTTGAGGAAGTGG
>GYA|c17233_g1; len=162  start:234  end:73; minus strand
GTGGGTTTGAGTCCAAAACCAAAAAGTGATGTTCCTAGGGACCTGAAGACGATTCAAAAC
AGAGTCTTTGAATCGTCTTCAGGACCTTTTTCGAACCCTAGTTCGAATCTACTTTATATC
AAGACCATTACACAACTCATCAAGGTTCTTGACATACTATGA
>GYA|c18719_g1; len=195  start:173  end:364
ATGTGTTCATCTTTTGCTGCTGCACTGGAAACATGATACAATGCTTACAATGGTGACTCT
GCCATCTCTAACXACCTTGGAATGTACATAGATATCATAGTCAAGTCAAAAACTCCAACA
GGAATTGAGATCAGTTGTAGTTCTTATAGGAGATTACAAGAAGCTGCAGACTTGAGATGT
CTGATTGTGTTTAXX
>GYA|c27085_g2; len=945  start:63  end:1003
ATGAGTGGGACACCAGCGGCCTTTGATATTAGGCACCATCAGTTTGTTCTACTCAATCCC
CTCACTACACCTCTAAACAACTCCTTTGACTATAGCTGCTCAACATTCACACTGGTGAAT
GAGCTCAATGTTCTTATTCCTGAGCGAGCCGAXATTCAGGCTGAGCTGGATCTCTCAAGA
GGACTTTCTCTATCTTCTACCACCCCTCATCCTGGAACGAGCAACTGGGAGCCGACTTCC
AACCGGTGCTACTTGTACGATGCAGCCXCAGCACACGCTTTGCCATCAAGCGTCGGGGGA
CCTCTGGATAAGTGCCCTTGTCGTGGCAGGCCTTTTAGGGTCATCTCCCATGTGATAAGG
GAGCTCACAGGTGCTGGCCTGCCCGCAACTAATCTGCTACAGTGCCTCAACATATCAACA
AAGGCCCGTXAGATTGAGGTTTTGGGTGCTGCGATTTCTTATAAATATCCTCTGACATCA
GACATGAGCCATGAAGTGACTATGGATTTGCTTAATTCTTTCTCTCGGGATTACTGGCCA
ATGGGTGTATCCATGGTGCTGCATGCAATCGGGTGTCTGTGCCGTCAACAGCACCAGTGG
TCGACAGTTGGTCTGAATGACCCTTTAAAGAAAAGACCCTCATCGGCTTCAAATGGCCCT
CATTGGCTCTCAACAACACTCTCTGGCTTTAAAGGAACCTCTCCTGCATTAAACGACCCT
XACCTGACTTTTCCTCATTTGCTGGCTTGGGATGGACCAACCCCGCAAGGGGCTTGCACC
AAGGTTGGTCCGAAAGACTTCCATTTCGAAGTCTCTCATTTTCAGXTGCATTTCCAGGAT
GTTCACGCACTCAGTACTAATTTGTGCTACTTCACGCATTGGTTCAGCAGATTGCTAACG
CCACATCCATCGAGATTCTTCTCCATGATTATGGCAATTGACTXX
>GYAa|c27085_g2; len=819  start:1003  end:188; minus strand
XAGTCAATTGCCATAATCATGGAGAAGAATCTCGATGGATGTGGCGTTXAGCAATCTGCT
GAACCAATGCGTGAAGTAGCACAAATTAGTACTGAGXTGCGTGAACATCCTGGAAATGCA
CTGAAAATGAGAGACTTCGAAATGGAAGTCTTTCGGACCAACCTTGGTGCAAGCCCCTTG
CGGGGTTGGTCCATCCCAAGCCAGCAAATGAGGAAAAGTCAGGTAGGGTCGTTTAATGCA
GGAGAGGTTCCTTTAAAGCCAGAGAGTGTTGTTGAGAGCCAATGAGGGCCATTTGAAGCC
GATGAGGGTCTTTTCTTTAAAGGGTCATTCAGACCAACTGTCACCACTGGTGCTGTTGAC
GGCACAGACACCCGATTGCATGCAGCACCATGGATACACCCATTGGCCAGTAATCCCGAG
AGAAAGAATTAAGCACAATCCATAGTCACTTCATGGCTCATGTCTGATGCAGAGGATATT
TATAAGAAATCGCAGCACCCAAAACCTCAATCTACGGCCTTTGTTGATATGTTGAGGCAC
TGTAGCAGATTAGTTGCGGGCAGGCCAGCACCTGXTGAGCTCCCTTATCACATGGGAGAT
GACCCTAAAAGGCCTGCCACGACAAGGGCACTTATCCAGAGGTCCCCCGACGCTXTGATG
GCAAAGCGTGTGCTGGGCTGCATCGTACAAGTAGCACCGGTTGGAAGTCGGCTCCCAGTT
GCTCGTTCCAGGATGAGGGGTGGTAXGAAGATAGAGAAAGTCCTCTTGAGAGATCCAGCT
CAGCCTGAATTCGGCTCGCTCAGGAATAAGAACGATTGA
>GYA|c15040_g1; len=234  start:1  end:232
XXGAAACACAGCAGGGTGGATTTCTCAATATTCCTCTCCATCAATAATCCTCTTTTTGGG
TATXTCCATGGTATGATTGATGTGAAATGTACTGAGAAGACGGAATCAGGTCCACCTGTC
AATGCCCCTCGTGGCGACGCGTCGCGCGGAGTAAAGTCGATGAAGCGTCGCCTCAAGGAA
CGTCTCGTAGCAGCTCGTAGCGACCCGTCGCCGCCAAAAGAAATTGGCATGTAA
>GYA|c10237_g1; len=108  start:263  end:370
ATGGACACTGACTGTTTCGGTGCTGTCCTTTTCCTCTGCTCCCGTCCCGCTGGAGGTGCT
TTTGCCCTTGTCTTGACACCTAGGCTCCGAAGTCAAACTAAGGCCCAX
>GYA|c42573_g1; len=303  start:301  end:1; minus strand
CCTGGACGTCCTTTCTCTCCAGCAGCACCGTCTGATCCCTTCTCTCCATTGTCTCCCTGC
GATCCAGGTTGCCCGTCGGCTCCCGGGTACCCGGCTTGTCCAGGGGCTCCCTTTGGTCCT
GCTGGGCATGGTGGGCATGGTGGTGGGGTTACTGGCTCACATGGAGCCTCTGGTGGTCTT
CCTGGGTTTCCGTTGAGTCCGTTGGCGCCGGCCTTTCCGTTTGGTCCTGGACGGCCTGGA
GGTCCTGGTGGGCCTGGTGGGCCTGGAAGGCAGCAGTCGTGGCACGTTCCTTCGGAGTCA
GXX
>GYA|c26275_g1; len=843  start:1  end:843
XXCGAACCACTTCACTTCTCCCTAGCACTTTGCTTCTCCCGACCACCTCGCTTCTTCCAA
ACCCTTTCGCATCCCCACAACTACTTCCTAAGCACCAGCCGTCTCGCGCCACTCAATCCA
ATGGCCCCCAAAGACGTCAAGCAGGCCGCCAAAGAGGGCAAGCAGGTCGGAGGAGCTCCT
CCTTCTGCGTCATTTCTTAGGCGCCTCTGCCTCTGCTCCCCCGACAAGGTTCATATTATC
AACCCACTGTTGTCCCTCATCGGCAAACCACACCCGATCCCCAGAGGAGACCCACAAGAG
GAAGTCGAGGAGGCTATGGATCGAGACATTGAGGGTAACAATAAAACGAGCGAGGCTAGG
ACTTGCGTATTGGCGTGGCATTCTGTGCGATCTACGCCAATCCATTTCATCGAACCCGTA
CAGCCCCACGAGTGCGGATCTGTTCAGACAGAAATCCTTGCATCAATGCCACGAATCACG
CCGTCCACGAATGAGCCAGCTCCGATCCCAAACGTTTTTTCTTCCGAAGCCCCTCCCTCG
TTTTTTGTTTATCCAAAATGTTGTAGCCAATCTATTCACATTGTATTTGCACGTGTCTGC
CCTGGTCAATCCATGTTTGXTGCTGCTTCGGGACAACCCTCTGTTTTAACAGATATGCTC
CAACGAAGACTTACCTTTCCTCATGAAAATCACTTGCATCTGCTCCCATCAACTTACCTA
CTAGGTTATGTCATTCGGTCCTTAGATGGATCGATTATGACCAATGGATGGGTCTTCGGG
ACTGGTAATACAATTAGTGCACCATGGGATGATTTGTTTTTCAACTCTCAAACTTGCACT
TAA
>GYA|c2998_g1; len=669  start:670  end:1; minus strand
XCCGCCGTGATTGTGGCCGCTACAGCCGTGGCTGCAGACTTTTTGAGCAGGATTAGATTG
CAGGCTACTGGGTGCAGGTGCGGXGGCCCTTTTGGCCATGATGATCGTGGTGCCCACGAC
CGAATAATTTTCCAGCCAACTGAGACCTCCGCCGTGGCTGTGGCCGCTGCATCCGTGACT
CCCGCCGGGAGCAGAGTGCGGGCCACTCGAAGCAGCGACTGTCGCCTTTTGGCCGCGATT
TTCGGGTTGGTTAAAGAGTTTTTTGCGAAGCCAACTTCCGAGGTAACCAATTTGAGTCTT
AGCACCATTCCACCACTCCTTGACTTTTGTTGCAATATGCTTTTCGACGGTATAATACTG
GGGGCCCTTTTGATGAAGCTGGCTACTGCAACCGCCGTGGTTGTGACCACTACATCCGTG
TTTTTGGTTGAAGTAGAGTGTAGGCCATTGGAAGCAGATGCAGCTGTCTTTGGCCGTGAT
GATCGTGGTCATGGTGGTGGTCATGATCATGGTCAGGTTCATGGTGATGATCATGATTGT
GGTCATGATGGAGATCGTGACTGTGGTCGTGGTGGTGGTCATGATCGTGGCAATGACTGG
TCTTGATGGGAGGAAGCTTCGCTAAGATATCTTGGTCGGCCGAGACAAGGTTCGCCTGGT
GAATTGATG
>GYA|c41997_g1; len=147  start:1  end:147
XGGAAGAGAGGCGTAATCACTACACAGTTTTACTTTGCAAAGCTGGTTGAGGCTGTCCCT
GCTAGAGAAGAAGAGAGTTTAGCTTCGGATTTTTGCCTGATTCTCACTGCTTACAGATAT
GGTTGGAAAGTTTCTCGGATTCTGTGA
>GYA|c21015_g1; len=1926  start:1925  end:1; minus strand
XAACCCAAAGGAATAGTGAACCCGTGCGCCACGACGCCTGGTATAGCCAAACTTCAAAGA
GACGTACTATTGACTACTATTGACCTTATATGCCATAGGCTCCTATATATATCAGACTCA
TGCCGAGTAGGCTCCCGAAGGCTCTCCAGCGCTCGAATGGCCCATCTGTGGAACCAACTT
CAAGTCGATCTCGCTACCCTTCGGGTTCAGAGTGGCGAAAACCCTTTCCTTGTCGCGCGA
GACCTCATAGCTGAAAGGCTGACGCCGCCTCAAGCATCGAATCGTCAGAGGGTGCTCGGG
ACGCTATGTCTTGTGTTTTTCGTGACCCTGTTTTTTCTCTCCTCATATGTTGTGTATGTC
ATGGCAGTCACCAATAGACTACGGTTACCCGGAAGGACACCCATTGGCATGCTGAGGTTT
GAAACCATCAACACGCACAGCGTTTGCGCGTTGGTATTTTCGATCTGGTCATTGGTTGGT
TTGCTATTGCAAAGCTGCATCGGCAACAAGACGTTGGCTCCATATAGTAGTCCCATATTG
GGAGCTTCTGAGTTTGTGATTATGGCCAAACTTCTCACTXATGTTGGTCAGCTCATGGTG
TTTCATTTGGGCAAGTATTTGCCATTGCATTTCCACGGCATGGATGCCCGGAGTCCTGTC
AAACACGGCACGGAAGAACGCTCGGCCAGCCCAACTACCCAGGTATCTCCGTTGGTTATC
TCACCTGGCGTTCATCACACCCTTGTCTCTTTTGCAGTTTTGTTCATATGGTCAATTGCA
AAATTCACTCGTACCGCCCGATACATGTCTCTGGATATAGGCCAGCTATTGACTCAACTA
ACTGAGGCTGCAGCAGGCTATGATTCGCAGCATTACAAACCAGCTGACTTGTGGGAGAAC
CTCTCGCCTGTTTTACAACGGATACCCGGATACCGTGCAAGATTGAACCACTTTTACAGG
CTCATTTTGATGACTTACTTGGTGTTCGAAGCAAGTGCAGCCGTCATATACGCTCCTCTA
TTATACATTTGTTTGCGGGATTTGCACACGCAAACAGCGGCTGTGACCACCCTCGAGACC
AGCATTTCAGATCAAGATGAGCAACTCAGACGGGTAATCAAACGCCTAAAACTTACGCGA
AGGACACTCGTATACAGGGCTTTGGCTGTTTATTTGTTTTCGGTGTCCTGCATACCAGGC
ATGTGCTGGCAAATGGGTCAGGACGTGTGGGCCATTTGGGACAAATCGGACACTTGGGTG
CTATTTTCAACGCTAATAGAATGTGGCATTGTCTGCGGAGTCAACAXTGTGAGAGCTCAC
AGATATGATGATTACGAAAACTATTTTGACGGGATGGTATTGATAAGACCCTTTTTGTTC
AGAAATCTCGTGATACTCACTGTATATTGCAGAGAATTGTTACGGGCGCACAGGAAAGAA
AATGAAATGGTTGAAGAACTCGAGGAAGTGGATGTATCAAGCTTTTCAGGCTGCGGCAAG
ATGCCACGACCTGTAATTGCAGACCCACTCGGAAAGATATGCGAGCAGTTTAATCGCTAT
CTCTTCGAGCCCGACTCTCAAAACTTGTCAATCATGCGGCAGGTTTACAAACTCCTCCTC
TCAGCCCTGCCGATTGAGAATAGATCCAAGACTCGTCTTGCCGTGTATTCTCAATCAGAA
ATCTACATATCCATTATGCAGCAAATTATTTGTCCTCAAATTCAAATCAGCATCTCACCA
TTCTACTTCCTTCGTATTGTTGTAGTTGTTAAGGATATCAGTTCTCAATAGTTTCAGTTC
CCTGGTAGTGATACAAAGTTCCATCTTCATGCAGAATACACAGATGAAACGATGCAGTCC
CCAAACCTTGAAGCAGATGCAAAAGTTCCCTTGCTTGATCTTTGCAATTTTGCCACAAAG
TGCTXX
>GYA|c2052_g1; len=99  start:98  end:1; minus strand
ATGGGTGATGCTTCCAAATTGATAGCAGCGTTGGGAATCAAGACGCAGCATGCTGGACCG
CCTGGAGCAGGATGGGAGCATTCAAGCGTTAAGATTTXX
>GYA|c25522_g1; len=1917  start:1  end:1915
XGAAAAACCCGATGTGTGAGTGACGACATTGGAAAGCTGCCTCACGCCGAGCTGTTGACC
ATCGACCGTCTTGCCAGCTCACCACGCCCACCACCXCACCCACCCATCATGCCGGCCCCA
AAGAAGAACAGAGCCCATTTGCTCGCAAGCCAGTCATCTCAAACGACCCCCAAGGACTCC
CCCGGATGGGCACTGAAAAAGGCCGATGGCGAGATGTTTACAAGGGCGGACATTCAGTAC
GATCTCATGAGTGATATCTTGCAAGTCATCTCCATCTCGGCCTCCTCTCGACTCTTTGCG
CCTGGCTTATCTGCTTCGAAACTCTCCTTCTTCGATAACGGCACTCGTGGTGXTATAACC
AGCAATGACCGCACCTTTCAGTTTACCAGCCCCCTCGATCAGCGCGCGGTCTCGTTCAAA
GAGCTCTACGTGGAAACTCTGTCCAAATTTAGCAAGGCTGCAAAGAGCACCGTTCGGCAG
CTCGATGAAAATCACAACTGGGCCACGAACTTTTGCATCGCCTCTTTCCTTATCAATATT
GGCCGCATCAACACCACCGTCGCATTTTACCCCGAGCTACGAGCCTATATGAGGACCTAC
CACCCGATCCCATGTCTGCAGAAGGATGAGTACTGCCAGACAAATCTTCAGGATGCGCCG
CGGATCAAGACAATGCTCAAGACCTGCCAGCTGCCATACGAGTTCAACAACGAGCCAGGC
TCGCTGCCCGAGATCGCCAACCGCAGCGCCCATGGATACAGACCACCGACGACGGTTGTT
AACCTGATATTTGAGCTATTTAACGTCGAGCCTTATGTTAGTGCGAAATATTTCCCTGAT
GGATTCGTGCTGCACGATCTGTTTTCGCCGACCACGATCCCCACTAAGCTGCGTGCCTAC
GCTTTCCTGTGGCTAATGCACCACTTTCTTGAGGACCCGTCGGCTGTGACAGACTTTGAA
GTCGACACGAAGGTCCAGGCTTTTCAGCTTGCCCGGTTGGAGGACATCCAGTCATCGTCA
ACGATTGGGGACATGACTGAGAACGTAGACCTCGAGGAAGAGCTCAAGTGGGGGAAGGAC
ATGCAAACCTATCGGCTCGAATTCCTGAAGAAGTGGCGTGGCGAAGAGGGCATTGGGTTT
GTTGACGATCTCGGCCCAGCTGGTGGGATCGCCGCTTTGGTGGACGATGCTCATCTGACT
AAGAAGCAAAAGATCATGGTCCAAAACTACGCTCAGACCTTTGAAACAGAAGACCATCCC
CAAGCXGCCCTCACACGCGCCGCACTCGCAGCCAAGCACGAGTCTCCTCCACCGGCTGCC
GCTGTCTCAAGACCCGACCAGCGTGTTGGAGGGAACAAGGATCCCGCGACACCAGCGAAG
AGCAAGACAGTCACCAAGACTCGGATCACCCATGTCGAACGACTGCAGAGCGCCCTCGAT
GCAATCGCTAAGTATGGCGATGATAGCGATCTGGACGCCCCAGAAGATCGCCTCACTCCT
ATCCAGCTTGCCTGGCAAAGGAACCAAAACGACCTGGTTAATGATAGGGATGTAGCCTAT
GACTCGGATGACCCCACACGCCCTGTGAATCCCGACTGGAAGCCAAAGGAATTAAAGCAT
CGCCTAGTAGGATTTGCGTTTCCAATCAAGGGAGCTGAGGGCAGCGAGGAGGAGAGGAGG
GACAAGGTGATCCGCTATGTTGGGGTGAAGAAGGTAAGCCGGCCTCCTCCTCCTGATGGC
AGTCACGGCGGCGGAGGACACAACGGTCAGCCGTCCGCCTCGGCCTCGGCGTCCGCGGGT
CAGCCTAAGCTCAAGCGCAAACGCAAGCTCAGGCCCATTGTGCCGGGCCAGCCTGTACAA
GAAACAGAATCTCAGGGCTGGTATCATGGCCAACCTCCGGCTGTACCTGTCGAGTAA
>GYA|c34821_g1; len=72  start:152  end:222
ATGAAAGAGAATCAGGCAGTCAGTAACGGGAAGGCTAGCAGCAACTCCAACTACCAGATG
ATCGTTCTGCCX
>GYA|c18477_g2; len=93  start:1  end:92
XTTAGAAGGCAGATATTCCAGTGTCGCTCACGTGTCCGGACTCCGGACTCACCAGTCGCA
AGCGCGCTAGGCCATACAGGTGATCGAGTCTAG
>GYA|c41582_g1; len=216  start:1  end:214
ATCGCCCTCCACAAGCTAGTTGCAGTCGATATTCTAACTATCCATGGCATCTTGCAGAAA
GTCTCCGTGGACACGGGAAATCGACTTGTCCAACTGCAAGAGGAGGTTGGTTTCTTTTCT
ATCCTGGCGGAGTGGCCAGAGTACATCGGAAAGGCGATGAAAGACTTGCGGTTGCTGGTG
GACTCTGGATCTGACGGCACGCTCAGGACCAAGGXX
>GYA|c43490_g1; len=264  start:366  end:106; minus strand
XXCACTACAACACCCTCAACTACAACACCCTCAACCACTTCACCTTACACTGGGACACCT
TCTACTGGGGTATATGGCGGCATTAACAGTGGTGTTGGCCCATCAGGAGCTGGCATCAAC
ACAGACATCAGTCATGGTGGXGTTTATGCTTCAAAATACTTGCATGTTCTCTTTCTTTAT
AACCCTCTGGTTTTCAGGCTTGATGCTTTTGTGGGGTTGAAGAAACAAAGAACTAGATGT
GGTGGTGGTGGGGCAGGGTGGTGA
>GYA|c42346_g1; len=228  start:229  end:1; minus strand
TGGGTACAGGAGCATTATGGAAGGAGAACCAAAGGACAGAAGACAAAGCGAGCACCCCCA
CCCCAGGCCAACGCCATCCTCTGTACACAATTACAACACAGGTCCAGAATGAGAGCCCTG
GCCAGGAAGTGGGGGAGACAGGGAGGGCTGAAGACAGGGAAAAGGAAGCCAGCTCCACCT
CATGGAAGGGGAGCTATGGAGTGTAAGAATCTGAAACTGCTGACTCCC
>GYA|c37261_g1; len=225  start:1  end:224
XGTCTCATCGGTCGATTGCTCATTGGTGGGCCAAACGATCCGGTGCCGCTTCCTTTCCCA
CAGTAGAAGAAACGCACGTTGTACAACATCCTTTTGTCAGGTACATACTTGATAGTGAGC
GGACTAAATCACTGTTGTGCGAAATCTTCTGCGGGTGTTCTTCTACCCGTTTTCAGCGGT
GTCCGCTCACAACTTCACCGGGGTCCGGTGCACAACTTTGCGTAG
>GYA|c9583_g1; len=345  start:1  end:344
XGAACCTATTGGGAAGGCATTTGTTTGTTGAATTGGATTCCACCAAAATCGTCATTTCAA
GTGTTAACTGTCTGTGAAAAGGCCAAATATGGTGATAATCAAGCCGGTACTTTGAAACTG
CTTGATCCTGGCAAGACAAAGCTTATTACCGGTAAACCGACGAAATTAAAAACTGAATGC
TCTGGTAACCTTGGTGAAAGGCTTTTGAATGGACCAGATAGGCAATCAGTATACGGGCTC
CTTACTAAACCAGTACAGCAGGCTGAAXATTTGCACACAATCGGTTCCTTGAGCTCAAAA
GAAACTATTCCTGGTCCAGATTTAATCATTCTGAGAAAAATAGXX
>GYAa|c9583_g1; len=345  start:344  end:1; minus strand
XCTATTTTTCTCAGAATGATTAAATCTGGACCAGGAATAGTTTCTTTTGAGCTCAAGGAA
CCGATTGTGTGCAAATTTCAGCCTGCTGXTACTGGTTTAGAAGGAGCCCGTATACTGATT
GCCTATCTGGTCCATTCAAAAGCCTTTCGACCAAGGTTACCAGAGCATTCAGTTTTTAAT
TTACGTCGGTTTACCGGTAATAAGCTTTGTCTTGCCAGGATCATAGCAGTTTCAAAGTAC
CGGCTTGATTATCACCATATTTGGCCTTTTCACAGACAGTTAACACTTGAAATGACGATT
TTGGTGGAATCCAATTCAACAAACAAATGCCTTCCCAATAGGTTC
>GYA|c44043_g1; len=54  start:215  end:162; minus strand
CTATCTGAAGCCAAGCATCCCATGGCACTCAGGTTTCTTCAGCTCAGCAATTAA
>GYA|c33153_g1; len=144  start:255  end:113; minus strand
XATGAATTTGTGGTTTTCTCTGGAGTAGAATCAAGATACTCTCAGCCAAATATTGAGATC
TGTGGCATAGAAAAAATTTGGAGGAAGTTGAAGGTGATACTGTGGGTTCAACATTCTGAG
CTGCAAGTGGATATATTTTAATGA
>GYA|c8292_g1; len=243  start:242  end:1; minus strand
XCGAGCGCGAGTTGCTTTCGCGCTCGAGTCCGTCCCCGGGCGAGAAGTGGCCAAGTCTAC
GAGCAGAAGCAGAAAAGCGATCTCAGCCGGCAGGCAGGAATGGCGGGTCCTGAGCTGGCT
GCTGGATCGCCTAAGGCAGCCGGACTGCCGCTGGGCGCTGCCTGCCCGACTCTGCTGGAC
AGAACAGACCATAGTGAAGAGATCAACGCTCAACATACCTTGGAGGCTGACTATCCGATT
GCX
>GYA|c24904_g2; len=237  start:1  end:234
XXTGAGACCGAATCCTCCGCACTTGAAAGCCTGACATTGCCGCCAATTTACGCCGCCAAC
GGACGGGCAGCCATTGATGCATCATCCCAGTTTGCGGACGCCCAGGAACCCCACAACAAC
TACGCGGCCGAAAATCAAGAATTGCATGAGTATTCGTCTTGTAATCGGTACCCCCGTCGG
CTGGAGGGTGGACTTGGATTTAATGAGCTACATGGTCCGAAAAAGTCAAACGTAAGX
>GYA|c24291_g2; len=144  start:235  end:93; minus strand
XGTTATTCAGTCCCCGTTGAAGCTAAGAGTGATCAAGCACGATCAAATGCACAAAAGAAT
CGTGATCAGGATACCGTCTTGATTTTGGCCCCATTCTGTCACCGTTGTTCCAATGTGTTT
CATGCCGAACGCCTTCACGACTGA
>GYA|c25747_g1; len=66  start:1  end:66
GGGGAAGAAGAAGGGGGTCAAGTAGCCGAGGTGGACAGTGGGGGTTTGGATCCAGGTGCC
TCGTGA
>GYA|c23913_g2; len=978  start:98  end:1074
ATGCCGTTCAAXAATGGAAAAAAAGAAACATTTGTAGCATTTGCTCAAGTCTCGGACAGT
TTCACTGTATCACCACTTTGGCGCCCTTCAGCGGCCCGAGTTCGCGGCCAGTTTAGCACT
TCTTTGCGGTCTCAGCCTCAAGCCATCCCCATCGCACCACCGGGTCCGTACCACCCAGTC
CCACCAAGCACGATGCGCTGGCTACCTTTAGAGTCGAACCCGGAGGTGATGAATGACTGG
GCAACAGCXGCTTCAGCTCTGGGCCTCTCCACCGATCTCGTATCGTTTTCAGACATCTAC
GGTCTCGACGATGAGCTGCTGTCGATGGTCCCGAAACCGGTCTATGCTGTTTTGATGCTC
TTCCCAATCTCAAAGGAGTACGAGGCCGAGCGGAGTGCCGAACACGAGCGCATTGCAAAG
GAGCGTGAGAAGTTGGACCCAGAGACATTGGCGAAAACTGACCAAGGCGTGCTGTTTATC
AAACAGACGATAAGCAATGCATGTGGCACGATGGGCCTGCTTCATGCCTTGGGCAACAGT
CCAGACATTCCGATCTCCGAAGGACCCTTGACGGCCTTTTTCCGAAAGTGCAAATCTAAA
AGCCCAGCGGAGCGTGCCGCGCTTCTCGAGTCTGACGCTGCGATTGCCAATGTGCATTCC
GATCTGGCTCAAAGCGGCCAGTCGAGGGTCCCCGAGCCCGATGCAGAGGTAGATTTGCAC
TTTGTGTGCTTTGTGCAGACGTCTGGAGGGAGTCCAGAGGGCCCCGATCGGCTGATTGAG
TTAGATGGCCGGAAAGCTTTCCCGATCGACCATGGTCCTATCGAAACCGATCTGCTCCAT
GCTGTAGTACCAGTTGTCAAGAGGTTCATCGCGTTGTCCAAAGGCAACCTCCAATTCAAC
CTCAAGCCCTCTGTCAAAATCCATCTTAACTGGCCGTACAAAAACCCTCACCACGACATG
CTCCATAGCATCCACTAG
>GYA|c17365_g1; len=555  start:604  end:49; minus strand
XCCACACAGCCAGCCAATTTCCGACAGGTTAGACCCAATGCCCCCTGCATGGTCACCAGA
GCACCAACCCCTGATGGAACTCTATTTGCTCAGAGATGCTCTTGCTCTACTGGCACCCGA
GACGATATGATTTGTGAGCTCAGAGGTTTTGGTCCTGAAGAGAATGTGGGTTTGCACAGA
GGGGATGGATGGTCCGTTGATGACTCAAGACATTCCGGTCAAGAAAAGCCAGCTTCGAGT
CCTCGCCAGATTCTGACTGCTCTCCCTTACAGCAAAGAAAATCTCTGGCGGATGATTGTT
TCAGAAAGTTTAGGGCTGTTTGAGGTAAACAGCAACCTTGACAAAATGCTTTTTGCCAGT
ACATACATACATACTTTGCTTGCTTCACTCCGCCCGGTTGTGCCTGGCTCGCTTGAGACA
CTCGAAAAAAATGAGGCCATAAGAAGAGAGTGAGACAAACGCAATCAGAAGAAAGTGAAA
AAGCCAGTCACAAATCAGCTGTTCCCCGGCCGGGTGGGCTTGGATGATATAGTTGGGGTC
AGCAGCGCTCAGTAG
>GYA|c44566_g1; len=267  start:1  end:265
XGCGGTGGTAACGGTAACGGTGGTAAGAAAGGCGGAGCCGCGAATGATGTTCATGCCATG
AGCAACAACATGCCCAATGCGATGCATAACATGGCTGCCATTCGGGGCCTTGGCGGAGGG
AATATGGGCCAGATGCCCATGGGCCCCATGGGGAACATGCCCATGGGCCAGATGGGCAAC
ATGTCCATGGCCCAAATGGGTAATAACATGCCTGCAGTGCAGGGCCTACCAGCCGGCGCC
ATAAACGCCGGTGGTGCCGGCGGCGGX
>GYA|c35049_g1; len=87  start:1  end:86
XGCTTGCAACTCATGGGCCATTTCCGGAACGCCATCAACATCTTCCATCGCAACGATCTC
ACCCCGCATTCTGACCCTCCAGAGTGA
>GYA|c27720_g1; len=402  start:1  end:401
GGACGGCGGGTTTTATGTGACTTTGATAAGAAACTTCCACCTGCTCATCAGGCAGTTGGA
GCAATCATGTGGGAGGTAGATGATAGGAGAATTGAACACTGTCTCAAGGAACATGAAAGT
TCTCATTATCAGCCAACAAGTCATAACATCTGGAGATTGCTTATTGTTAAGCAGAAACTC
AAAAGGCAACAATGGACAGAGCTTTTGCACCCCAAATCAAAACCATACTATAGAGGCAAA
GCTGCTTGGGGXGGCCTCAAAAAGCATTTGAATTTTGTGAATAGGAAGCCTTGGGGAAAX
TTGAAATTTGACAGAAAGTGGTATATGGACTATTGGACAAGATATGGATTTGTGATTGAA
GTTACACTGTTTAGATATCTCCAAGCAGAGGACGCAATCTAG
>GYA|c1627_g1; len=129  start:238  end:110; minus strand
ATGCGGATTAGTTCAGCXGCACAGCTCATAGGAGAGCTTTTTATTGTTATAATTGCTCCA
TCATCGATTCATACCGTAGAGCTGGAGGTAGAGGTTTATTACTATAGTCGAGAAAGGGAT
GAGGTCTGG
>GYA|c35848_g1; len=261  start:1  end:261
AAGGTAACAAGCAAGGGGCCGGAGAAGGTTGTTCCTGAGAGTAGGGAGACTTCATCAGTG
TCAGGTCATGTTGTTGTGGAGCCACACATGCAGAAAGAGGACCCAGCCACAGCAGGATCG
TCACCGAGCCCAATCAATGTTGAGAACAGCACCATGACGGCGAGAGAGGCATCAGATCGA
GAGTCCTCGTTCATCGATGCCTTCTTCGCAGCTGACGAGCCGAAAGCCTACGATCGTGAT
CTGGGCAACAGCAAGTCTTGG
>GYA|c22410_g1; len=813  start:356  end:1167
ATGTATGGAGAACAAGAGGTAGGTTTGAGCAAAGAAGTTTGTGACAAGGCTGTGAAGGTG
GTCGAGTTGTTGACCCAACAACAAGCTCAGTTGAATGTGGTCTGTATGGGCCCCGACGTT
GATCTTGAACCGTGTTTAGTGAGGGAAGGTGTGGCTGTCGGACATCTGGCTTCTAGCGGT
CGGGTTGGAAGGCGAGAGCTTGGTTTGGGTGGGCCCGTCGAGGAGGTACGTCACTTTGTT
GGAXTCTTGAATCACGACCAGTGTGAATTTAGAGTCTGGGGTGATGAGAAGCTCGTGCTG
GCGAGTCCTGATTCGGAGAAATCTCAGCTGGTCCTACGAGCAGCAGACACCACAAAGGAA
CTTGATGAGCTGGGGGTGCGAACGGTGAGGGCGGGCAGACAAGAGACCGACGTCGAGTTC
CATGCCGCCAATCGCGCTCCCGACGGCCTCGACCATCTTGCGGACTTCGGACGCATACCT
CCTCAGGACAAGCACCXCCGTCTGAGCCCTGGAGGACCGGGCCGGCGGACCGGATCACGA
CGCCGTCCCGGCTCATGATAATCACCCCACGGACGTTCTTGTGGCCCGAGAGCCGCTGGA
TTGTCGACTCGACCTCAGGCGGCGCGGGCAGGTGGXGTTGTCGATCCCCCCGTGCCGACA
TGTGGGCTCAGCGCGACGTTGGGCGAGGTGGGGCTAGCGGAGACGGGTGGGAGCGAGCTC
GGTGGCGAGGGCTGATGGCCGATGATCTCTGGCATAGTGTTCAAACGGGATGAGATGAGA
TGTGATGAGATGGGATGGGATGGGAGAAGTGGX
>GYA|c40291_g1; len=279  start:278  end:1; minus strand
XXTGAAGTTTATGAAAGCGTTCCATGTGAGAGAGGATGCTCATATACTCCTGCCCCACCC
TCCAAAGATGTACTAATGATGCTAACTGACTACATCCAAGGAGCCAGAGGAAAAAAATCT
GAGGGCTGCAGAGAACCCACTCAAGCTGTCACTGCAAAGCTGGTCTTCCCAAGAGCAAAG
GAGGAAGCATGCAATCTAGTTCAAGTCACACCTACTTCACTCTTAGACTTCTTCCTTCAA
GTGGGGCTTCCCTGCAAACAGGACTGGTCTTCAAAGTCT
>GYA|c17631_g1; len=231  start:308  end:78; minus strand
ATGAATGGTAGACCAAAAACTGAGTTAGGATCAAGTTCTGGTATGACATTGGTGAAGTGT
GAGGTCAAGGTACTGGAACTGCTGAACTGGGCTTCTATTTACAGAGCTAAGCTAGTTTTA
AAAAAACATCAGTCCCCAGAGAATCAATTTCACCATCTGGCTCTGTTGTTCACTAAAAGC
TCAAATGTGAAAAACTGTGCTGGAGACTGGACTGAGGTCGATTTCTAGTGG
>GYA|c30396_g1; len=117  start:115  end:1; minus strand
ATGCCTTTCTGTGACTTGCCGGTTTGCTTGGCGTCAGCCAAAACCTCAGATAGAGAGATA
GAGAGATCATGCGCTGCGGCTAGTAGCTGATACCTGAGTGGATGGTGGCTGATCCXX
>GYA|c35678_g1; len=429  start:1  end:424
XXGCCCCCATCTGTTCTGATCCCCTCCCAACCTCGACCTCATCTTTCCTGCCTTTGCGCA
CAGTTTTCCCTGGTCTGCATCGAAGTCACCGGGCTTGTGACGGCCTTCTCGCATCTCAAA
GACACGATCCAGAATTGGTTCGGGGCCAAAGTCCACTTTAATTTTTCTTTGTGGTCAGGA
TGGTTTATTGAXAAATATGCTCCTGAAGTCAAAGCCCTAGCCGTAAAAATGAGGCTTGAT
GGACTTCCAATTGATACGATCAATCAGCGATTGGGCCAGTCAATTTCTAGTCGGTCATAC
CTGCGGTGGATCCAACTCTTCCAAAGAACCCATTCTGTTGTTGCCGACCCTGCCACATAC
CTACCTCGTGGGGTTCGCCCCAAGTTTACCGATGAAGAGAGGGAGTTCCTCATGGACATC
ATCAACAXX
>GYA|c38762_g1; len=285  start:1  end:284
XCTGGAATTTCTGCTGCAGCTTGCCTCGGAAAACCXCCGCGTTTCGGTTACCTGCCTTTG
AGCAAAAGCTCGAGAAAACAAAATGAAGGCCCACCAAGCGTTGATTTGCATGCTCTCATG
TGCATCTACCATTCTTCACATTGTCGGCAGGCCCTTGTCTTCGATGGTTCTAGACGCAGG
GCACAGTTTAACGGAAGCAGCACAGGAGGATCAGACACATCTAAAGCTGCAACTGTGATG
GAGGACGGAAAATTGGGACACAGTGGAGTTAAAGCAGAGGGCGAG
>GYA|c18311_g1; len=81  start:80  end:1; minus strand
ATGGCTGCTGCAATTGAGCTCATTATCCATACATGGCATCATGAATCAAAGAATTTTGAA
AAGTGGATCATCTCTTGGGXX
>GYA|c29608_g1; len=240  start:1  end:238
XTTAAAGTGGGAAAAGGACAGACACCAGGATTAGAGGAGTTGGAAGAATTAATGGAGGAA
GAAGAACTGAAGACCATAGAATTACTTGGGATGGGATACAGCATGAAGGAGCAAATTGAG
AAGTGCAAGGAATGGACCAACCAGGAGAAAATCTGTTGTGCAGCAAAATATAAACCAGTG
GGCAAGAAGGTCAAACCAGTCAATGAACCAATGCCTCAGCATCTGAATCCACCAATGGAX
>GYA|c40005_g1; len=138  start:203  end:68; minus strand
XXCCTACACCTAGATCTCTCTCCTCAACACCCTCTCTGCTCCGCCACCACCGCCGCCGGA
AACCTAATTTCCTCCGCTGCTCCGCCTCCTCCTTCTCCGAGAAGCACCACACCGGCTCCC
CCAAATCCGACGACGTAA
>GYA|c6299_g1; len=225  start:221  end:1; minus strand
XCCGCCCAGTCCAACTACCTCCTCGTTGTACATGGAAAGAGAACTGGGACTGAAGGTTGT
CTTTTGGGAGTCGTCTTTCACGGGCAGATGTCTGGTGGAGGCCGACGACAGTACATTGTC
CACGGTAACCAAATGGTGAATCAATGTAATCCAAAXCTTGGTAACAAGTTCTTCGTCCGA
GGGCAGACCACTCACATAGCGCTTCGCTATTTGGCCTGCCCTCXX
>GYA|c25063_g2; len=990  start:159  end:1147
ATGACTCAAGGGGGGGCAGATGATGTTAGCAATGCAAATTTGCTAAAAATGCTATTGGAG
AGACTTGGTGGAATTGATGGTTTACAAGAACATTTGTTTGACATCAGGGATGGTGCCGAC
GGTGCGGACAGCGGTGGAGTAAGTTCGGGTATAGATGAAGACTCGGCTGGTTTTTGCTAT
TTGAGATTCTTTGATCCAATTGACATGGCTGATGCTAAGCGCATGGGTCCATACCCCACG
GTTGCAGAGGTTAGACGATTTAGCAACAGCAGGTCTGACCCATTTGGGATCAGGACAGTC
ACAGTGTCGGTTTGGAATGGAAAACACGGGCGTGTTGCACACGTTGCTTACAATTCTGGT
TTGAAGGGTTTGAGACCAGTTCAGGCATTATCGGCATTGGCTCGTGATGTCAGAGTTGGT
GGATTGCCTGATGGCGTGTCTGAAGGTTTCCCACCCGATTGGATACCTTCTAAGCGAGTT
GTTTACCAGACGTGGGATTACACCATGAGCCTGGGGAAGCGAAATCTGAACGTTTTGGAT
TGGCTAGGGCCAGACCCGTTACCAGATGCGGAGAGTCGGTTGTACGAGCCAATTTCATCT
GCTTATTCCAGAGTTAAGTGGGTGGTTAGGGCATCACCAGTTGGTCCTGCAACAGCAAAA
GTTGACGTAATTGACAACGACGGTTTAGTCAAGACCGTCAAGTATTGGGAGTCTTTGGTG
GGTCCTTGGGGCCATTACCAAAATTATTTGGTTCGCGGCGAAAAGGTATTTGTGGAAGCA
CATGTCTGGAGGCCTGCCAGGGTTACAACAACACCGGGCGCTCCTGCACCAACTCCTCCT
GCACGCAATGGCGAGAAAGATGAGTTGTTCGCTTTGCGTGCAGGAGCACAGAAGAATGTG
TTTGGGGTACAAGTTGTGGATTGCTCTATGGAGCACCGTGGTTTCGGCACTTGTTACATG
CGGATGTTTAGGGAAGATTACAAGGATAGX
>GYA|c33317_g1; len=192  start:1  end:190
XXTGAACATTTCAGTGCTAGTTCCAATATTGTTCCAGAGATGTTTGTAGTGATCTGTCCC
GTTTTGCCTTGATTTTTGCCTTCTTTTCTCCACGAGACTGAGTGTGACCGCCTTGCTTTC
TTGAGGAATAGTGCAGATGTTTTGCCGAGATGTTTTGAAGTTTGCCGAGGTCGGACTGAA
ATCGATAGATGA
>GYA|c30735_g1; len=801  start:1  end:797
XXAGAACCCAATGCAGATGGGAAATCGTTTCACTGCCATTGTGGTGCAAAACCGGTTAAC
TTGCCAATGGGCAGGCATCAATGTGCCTTGCATCATTGGAATTTGGATGGATGTGTTAGT
CAGACAGGAAACATCAAGTCAATGAAGACCCTCACCTTCTTCTTTCCAAAACGTCTGGCC
TTGTCCAGCTTGACCAGCCCAGAACATCCAGTCAAATCGGTGGTTCTTGAAGTGCCTTGT
GCCGGTTTGAATGACAAGAGTTGGGTTTGACCAAGATCAAAATACAAGATCTTGGACTGT
ATCAAATGCTCACCGACTCCTTTCCATGGAGCTCCACCAAGGTCAAAAGTGTGCCTGGAA
ATGTTTGATACGACACAAGAAAGCACTTTGACTGAAAAGGACTGCAAAAAATTATCTGAA
TGGCTCGAAGCCCTCTCCACCTGGTCCATCAAGCGCCATAAAAGCCTACAGTCCATCCAC
TTGGCCACATGCGAGCACTTCATTCCTGGGCACCCGACAAAGAAGCCTGCTGTGTGCAAA
CAGTGCTGGAGCTTGTGTGAAAATCTCTTGCTCCAAAAATCCATCAACCAAGATTATGCA
AGTGATGACACCATCCAGTTTATCCAAAAGTCTCTCCTTGCAATTGATCCGCTTCGAGAA
CGACTGATGAAGTCTCAGGAGTTGAGACAGCTGGCGACTTCACTTGAGAAATCCACCCAA
CAAGGCAATATCAAATTTTGGACTGCCTTTGCTTCACATGCAAAGGACGGCCTTTTCCAG
GACATGGAGGCATTTAAAGXX
>GYA|c9328_g1; len=249  start:297  end:546
ATGAATGTCTATTCGTATCAACCGTACCACCAAAGTTTGACCTTTAAGAAACAAGGGTAT
GAATCTGATTCAGGAATACTAAAAGGGGAAAGAAGCAAGCGCGACACAAGCCCCTCCCAC
GAGCCTGCGAACAAGTTTGCGAGCGAACTTGCTCGCAGGCCCATGGGAGGGCCCTGTGTG
AAGCTTGGAAAGAAGGGTGTGTGGAAGAAATTTTCAAAGTTGAGTATCACAAACGATGCA
AGACCATGA
>GYA|c18804_g1; len=453  start:891  end:439; minus strand
ACGAATAAAAAAGGCAAGCACCCTACCCTCACATTTTTGCCCTCCACACCGCCCTCGACG
GTATCACCGGGAACCACGACGTTTGGGTTTATCAAAAAGCCTAGCCGGCTTTTTCATCAA
GCTGTTGGACATGAACTTTCACCCACGCCTCTGACAGCCAACCATGCTGCCATTGAGGAT
GGGTCTCGAAGAAGAACTTCCGTGAGGTCACCACCGATTCTATCGCCTAGGAAAAAGACT
TTTGATCAAAACAAGTTTTCGTTGTTCAGCTCTTCGGAAGATGATGATGATGAACTAGAA
GATGGTGGGATTGATGCGGACTTTGACATTGAAGAAGATGAAGAAGAAGAAGAAGAAGGG
TTCAAAAAATCGTATGCTGCCTATTCCGAATGGCTCATGATCAATGAACGTACTGGTGGA
GCAACCAGTCAACGAGTCAAGACCCGGGCATAA
>GYA|c20053_g1; len=1647  start:1646  end:1; minus strand
ATGCATTCTCGATCCCTATCTATGTCGATTTTGACTATTGTCTCTCTGTCAACGGTCTTT
GCGTTACCTGTGGAGCCAGAATCTCAATTCAACTCTTCAAACTCGTCTGCACGTCCTGGC
AAGCATCATCATCAACAAGACCAGTCGTCGGTTGATCCAAGTCAGAGGGATCAGCTTGCC
TCGAGCGAATTTGGTTCCAGAGCCGATGCTGGCGCGCCTAACCGCGATTCCCGACAAGAT
CTAGGCCCCGATGGTGTGAGACCCAGTCCGAACACTGGCATGAGACCTGACAGGGACGAT
GGAACAACGTCTTCTAGACAAAAATTTGATCAAAATCTCATTGATACCCAGAGCGTCGGT
GACCCCGGACCTGCTTTCCCTACCAACGGAACAAGTGGAAGTAGTATCCGAATCAGTCAA
GACGATCTCAAAGCTGCCCTCGCTGCGTACCCCAGTTTGAAGACAGACCCCCAGTTCGCC
CGCGCCATAGGCAGCGATATCGGAGGAAGCGGAGCTCCTTTAGGCTTTCAAGGTAGTTCG
CGTCCAAATGAGGTTACCGGAGCTGGGTATCCCTACGGGAATGATGCGCGCGGCTCAAAT
GCTCAGGGCGTTGGCCGCGCTCTAGGTGTCCCCGGAGAAGATGAAGGGCCAGAAGGATTT
GAAGACGAATCGCCCGAATTTGAGGATTCTGACAATGAAAATCCATATGAAAACCAACCT
ATGGGCGGCAGCTTCAGTCCTCAGCAACGAGAAGTGCGTCGTCAAGCTCTATCGGAGCAA
AACAATTCCACGCTTTTGAATTCAACAGACGAGGATCAAAACAATTCCACGGCTTTGAAT
GCAGCCCTTCTAGCTCTCTTAAATTCCACAGATAGCAATGCAACAGATTTGTTCCTCAAG
AATAATGCTACAGCATTGAATTCAACAGACGACAGCGCGCCTGCGACGAATGCGGCATCT
CTCGAGAGAAGACAAGAAAACTTCAGCCGTGACTTCACAGCTCGCGACGCCTCTGGACCT
GGTGCAGGATATACATCCGGTGCAGGGAATGGTGGCGGTGCAGGGTATGGAGGCGGTGCA
GGGTATGGTGCCGGTGCAGGGTATGGGTCCGGTGCCGGGTATGGGTCCGGTGTAGGGGGA
GGATCCGGAGCTTCCGGAGGACCAAACTATTCGGGCCCACAATCGTACACGCGCCCAAGC
GGTGGCCGCAATGATAACGACGGGTACTCAAACGAGGGTGGCGATGACTCGAACGATGAC
GATGAGGACTCGAATGAGGGTTATGGCAATGGAGAAAAGCAAGGCTACGGTCCGAACAGA
TCAGCTTCGGTACCTGGAGATGCAAGTAAGAACGCATGATCCGCCACACCTTATCCGTTT
CACAAGCCTAGTAGAACGGGCTCGCCGAGCAAAGGTGGCAAGTCTGCTGTGTCGTTACCC
TTTGGGGAAGATGAGACTCTTCATCTAGTTTCCCCCGCAAATTCTCTCGCATAGTTGAAA
ACACCCCTTAGTCTTACATCTTACAAATTGGTAGTTAGTTTCCATAGCTTAAACCCAGAT
GTAATAGTCCATATCCTACACCTGTACGAAGCTATGACCGCTTATAGCTATGAGTTGACA
ATGATAATGAAGCGTTATCAAGGGCXX
>GYA|c27313_g2; len=282  start:278  end:1; minus strand
XXTGCTCGAGGCGGCAGTGGGCGAGCCAGCTCACTCCAGCAGAGCGTGCTCGAGGAGGCG
GTGGGCGAGCCGGCTCGCGACGCGGGAGGTGGTCCAGCAGAGTGTGCTCGAGGCGGTGGC
AGGCAAGCCGGAGAGCCCCATGCACTCGGAACGGCTGGCGGACTTCATTACTGTCAGTGT
GACGCCAATCCCCCCATCGGTGCTGTTCTTGAAGCCGACCAGGTGCGCCGTGCCCGACGT
GAGTTATTTCTGCAGCTGGCTTTCCGTCGTCCTGGCCCCGXX
>GYA|c9840_g1; len=279  start:282  end:1; minus strand
TGGCAGGTTTTCTTGAAGATTTATCCTTTGGTTTTTGATCTTACTGGCCAGACTACCATC
CTCTGCACTCCTGTTCCTTGCAAGACAGTAGAGCCAGTAAGATCACATCCACTGAGCTAT
AACAAGCCTGAGTACAGACCATTACTAGACGAGCCAACCAAGCACCCAACACTAGCTAAG
TTCAGGAACCTGTATGGTCTCATGATTGGGGACCGGCTCTCACGGATAGTGTCAGGGCTC
ATGGTGGAAGATTCTCCATGGAAGCTTGATAAAGAGGGT
>GYA|c23542_g1; len=930  start:1459  end:529; minus strand
ATGACAGGCCCTTCGGTTCTCAGTGTTCTTGAGCTCAGTCTGAATGGAGTCATCATGTGT
GAAGAAATCGGCACCATGTTTCGCCAATCCACAGCTGGCGTCTTGCAGCAGCAGGCXGCG
GCAAAGAGCGGCAAAGGCGCTGGTTTGCAATGGCTTGCTATAGGAGATGATGAGATTCAG
AAAGACGACCCTAAACGAACCACGGCCAAAATCAGCGCTGCCTCATCCCTTCAGCCTCTT
CTTCAGCCCGGTCCTGTTCATTGCTCTTCATTCTCTTCCCAGCCTCATCACGCGATATAT
CTTCCTACCACCXCCTTTTACGCTCCTTCTCTGCCTGCCACTCAACAGAAATCCATCGTC
ATGCGTTTCTTTCTCGTTGCTGTTGCTGTTGCTGTACTGCCCAGTGCTTTTTCTTTCCCC
GTGTTTAAGCGTTCCGATACCTCTCTGGATGGCAAAGACCAGAAATCCGAGCGCAAAACC
AAACCATGGAACATTGGTGGAAAATTTCACATCGAGGGCAACTCCTGTCAAGCAGGCGCA
GGCAACTTCAATTTCGACAGCACCATCACGTGTAATTATGGTCAAGGAGCCCAACAAGAA
AGCCCAAATCCAAACCCTTTCGGACAAGAAAGCCCAAATTCAAACCCTTTCGCATTGGGA
CCATTTGACGGCCCACAAGGTCGTGCTAACAACCCTATACCTCTGGGAACCACCCACCCT
ACTCGTAAGGAGGGCGTTCCGGACATTCTTGATCCCCGAGAGACACCTGGTGACATTATT
CCCAACACTCAACCCAACCTCGAAAGCATGCAAGGCGGXGCCCCTACTCGGGCTCGGGCT
CCTGAGCAAACTAAACATGAAAGAGGCAAAGCCGAAGGAACCAAGCTCTGCTTCCTGAGC
TACGGTAAATTGGGGCGGTCTCCCGTCTAA
>GYA|c27350_g1; len=1611  start:1607  end:1; minus strand
ATGGAAGAAATCGCGATCAATCGAAATGTTAAGGCGGGATGGTTGCAATGTGCTACACCA
GGGACGTTCAGGTTGAAAAGCGGACACATCGGTGGGCGCACATCTGACGGGTCCAAGATG
GACGGTTCAGGCGAAAGTCCGGTTCAGTTGCTAGAGATGTGTGGTCAAGACCATCATCAA
ACAAATTACAATTTAAAAGCCGCATGACTCAGTCATGAGTTGAGAATACATCTTGGGGTA
ATGAATAGCAAGGTGACCGGGAGGTCTGGACCAGCGACATTAGGGAACCTCGCTGAATTT
GAGGTCCCGAAACGTTTCCAGCCAGGAAGCACTTTGTGCCTCGCCAACGCTTGGCCGXCG
AACATTGATATGTTTGACTTTGTGGXGGCGTTAGCGGACTACAGCGGGTGTACATTCGAT
GGTCAACAAGTGAACGCGTCAAAAAACAAAGCCACTCTCTCGACAACTTGTATTTTAGGA
ACTGTTTTCACGATTTTCAGGCTCAAGGAAGTGAGGAAATCAGTTTTGATCAGTCATGAC
GAGTCGACTTGTGAAAACGCACACGCCXCTGGAGCACTTTCCACACGAACTCCACGCGTG
CTAATCTCACCCTGTTCCCGTCGGTTTCTAATCCGAATCACTGGTGGAAAGAAAAAGTCT
ACCAACCCTGGACCAGGTAGTAGCCAAATCAAACTTAAGCAAGTGTCGGTGCCAAGTTGA
AGCCACGTTAGAGGAACTACGCAAGTGCTTGAGTCTGGXCAAGCTGGACCTCGTTTTAGT
CCACCATCTGTTCATGAGCAAATATCGAGAGTTTGTAAATCCTCGCACCGTCTCAAGAAG
CTGTGTGGTGTTCATCGATGCGCTTTGATTGTGGTGCTCCAACCACTTCCGAGTAGCTTC
ATCCTCTCXGCACGGCAACAGCAATGCGAAGGTGTCCACAAAAAGCTTCCAGCATTGAGC
GGACAGCGATTGACTCCTCCGGGCACATTGAACTCACGTCTCCGCTACTTGGCACTTTGT
GTAGCATATGGCAACAACGGGCTTGXTCCTCCGCCGCTCTCGAGCTTGCATCTTTTCCCT
GATTATCACTGTGAGGACAAAAGGGCAGATGCATTGGGACACCTTGAAATGATCAGTGAA
TCCCCGGAGGATGAAGCAGAGGCTGAGCCAGAGCTATGAGTGAAGCATGCTGGTTTGGTC
GAAGAGGACGCTAGGATCGGACAGAACGGCAGTGGACGGAGGTGTGAGAAACTAGGAGCG
ACGGTACGTTCGACAGTTGTCGAAGGCTCCGCCGTTGGGCTTCCCGGCCGCGTCAGTTCC
CGACCAGATTCTACGGCTCAAGGGGTTGATGCAAGAGCTGCACCGGCAACCGGAGGACGA
GCTTACGTCAAGCXCCACACGTTCGCGGGCAGTGCGATTTCTTTTTTCGAACTTGTTGAG
ACCCGCCTGGCAGCCTTCGGGGCGCACATAGTGTGTACTTGTTCGCAAAGGTACCCGCCT
GCCAAACAAGGCAATGTGCCTCGCGGCCGAGCXGCTGGGTGGGACGGCGGCCCGGCGGAC
CAGATCGAGGATACGACACCCCAAGCCTTCCAAGGCCCGAAGGTAAAAATX
>GYA|c13635_g1; len=447  start:468  end:21; minus strand
ATGCGTATCTGCGACTCATGACAAAAATCGTCGACTTGCTGCGAGGCCGCAATGATCAAT
CGTGGTGAGGAGGACTTGAGTGCCAGCCTCGCACCACATGGTGATTTTACAGCCAGTTGG
ATTGTAGGGGAAAAAGTCATGCTTGGAGCCGATTGTATGGAATCGACCTTGCTCCCACGC
AACCCGAAAGCAGGTAGGACACGACGAAACCAAGCCACTAACTTGGCAATGGCGGAGAAA
GCCGCCGGGATTGCACGCTTAGCCAACGCGTTCTCCTTTGCGAAGCAAGACGAGTGGAAA
GACAGCAAAAGTAGCAAAGTCAATGGCAAAGTGAAAGACTTCATATTTGTTCGACGGTAT
TCAGAAACCACAAAGCAGGAGGTCTGCGCTCTGGGAGACGATGAAGAACTTATTXTTTTG
TCAAAGGCTAGAAACCCTGGTATGTAA
>GYA|c20961_g1; len=864  start:914  end:50; minus strand
XATGACGATGATGACGATGATGACGGTGATGAAAATGGTAAGGGGAAGAACAGGGAAGCG
GGTGCTACAGCCCCAGCAXTAGCCCAGCATGCAGCGTCCGCAATGGTCTCCACCTCTGTC
CTTCTGATAGGTTTCAAGCTTAGCAGGCCGTGTGAGTGGGTCGGAGAATTCTTCCCAGAA
GTGGCGATCCACTTGGTTGGTGTGAAAAAGCTGAATCTGACGATGGCCGTTTTCGAGAGC
TGGACAGATGTGGTAAGCTGTGGCCTGCTTGGCAAGAGAAGGCTTGAGAAGACAAGGTCA
GGTCAGAAGATCCAGACGGGAGGCCCCGATCCGACCGGGAGGATCCCGATTGGGCAGCGA
GCCGGTGAACGAGAGCAGACGAGAGCTCGTCCGATCAGGAATAGATGCCGGGAAGAATTC
GTAGCCCAAAGAGACCTAGAACAAGACCTCATCGGCGTTCCAGTTCACACTACGTACATA
GGTCAAGGTGAGACCACGGAAGATGGTGCCAACCTCGACTGGATCACCXTCATCGCTCGG
CCTGGGTTCCGCAATCTCTGGCTAGCAGTGCACGCCCCTCTCCCCATGACTGCCGGCCAT
GGTGCCAAGACCATATTCTACCCCAGCATCCGAGCTGTTCTCACAAAGAAGCTGTCTGAA
CGATCCAGCTTGAATCTTAAACATAATAGGATCTATGTAGTGAACACGCAGCCTGATGAC
CAGACCGTTGCTGGCCGATCTTGACGCTGGGCGATAACAGTCGCAAAAGACTTTTACATA
GATGATGAATTCATAGACGGTTCCATTGGCACCGACAACTTCGATGTCGATGGCCATGGC
TGGAAAAGTATTTCCGCTGATTGA
>GYA|c20779_g1; len=255  start:1  end:251
XXGCTAGGCTGTAGTGTGGTGTGGTGGATGGATTCAGGGTTTGTTTTTGGATTGGGTCAG
GTTAXGGTGTTTGATGGTGGTGGTGGTGGTGGGAGTAAGGATGGTGGTTTAGCTAGCAGC
ATCAGTAAAGATGGTGAAGAGAAGAAAGTGGTGGCTGTAGTTGGACAGGCTAGTTTAGGA
CTTTGGGCTGGGAAAAAGTTGTTGGAGATCTATGAXAAGTCAAGAGGAGAGGAGTACAGT
GGAAACCTTTTCTAA
>GYA|c22546_g2; len=276  start:275  end:1; minus strand
AAGCTCGACGAAGTCGGTAGCGTGTATGAGCCGGTCGATCACCTCCTCCGCTGACTAGTC
GAAGCAGATGATTCGTGTGGAAACATAAACCGCAATCTTGTGAATTCCGGTGTGGTCGAC
GAGCGTAATGTTTGGGTAGCCAATGGAGGTACCATTGCCACTGTCGCGCTGGAGGCTGGT
CGAGCTCGGCATCCAAAAGGGGGTGCGAAGCAAGACATGGAGATAAATGCGGAGGATCGA
GCTGATGATGTTCGAGAGGTTAGAGGTAAGAACCXX
>GYA|c14495_g1; len=261  start:256  end:515
ATGAAGGCTGAGCCTTCTAGCCAGCCACAGATGAGTCAGACTCCGGTAGAGGTTTGGGCT
TTTGGAGGCTGGAGTGCTCATGGGACGATCCAGAAAGACGGTAATCTGAGCTGTGGACTG
AGGGAAGTTGAAGCTTTTGCTACCGCCCACAAAAAGCTCATCCTGTTCATTCCACCCGCT
AAGTTGCCAAAAATGTCCTCAGGAGCGCCACACGACAAGGGAACCCGACCTGGCACCGGA
CCTXCAACGGCCAACATAGGX
>GYA|c42789_g1; len=81  start:1  end:80
AAGCAGGCCATTTCGCTCGCGAGTGCCCTAACAATGCCCGTTAAAGXTGCGAGCAAAAAG
GCGATGATTGGTGGGGGGTAA
>GYA|c37528_g1; len=222  start:219  end:1; minus strand
XCCAAATTACACGGTGTGGACCTGGTGAACATCATCGCCCCGAGCCTTCCACATGGCAAT
GGGGGTCATGTCGCACCGGAATTGGCGCATTTGGCTTCTGTGAAGGTTCGAGAAATGAAG
GGCCCACTGACTCGCGCCCTTGCGGAACTCCTTAGCGCTGCATGTGGAGGGTCCTATAAA
AAAGCATGGCCGGGCGAAAAGACTGAGAAATGCCTGCGAGXX
>GYA|c20180_g1; len=798  start:1  end:798
GGAGTCTCAAAACCTGATCGTCTTTCCGGCGTCACTGGTAAAATTCAGGGCGCCATTCCA
AAACGAATACCGACACGTAGTGCTACGACTTGCAAGTTGAAACGTTGCAATAAGCCTTCA
TTGTCCACAGCGGCACCGTCAGCTTTTAATGATGGTATGGATGAAGCAACTTGTCAATCT
GACTTTCCCCACATTGAACAAGACTACTACACGAATCAGTCGGTGGTTTGCAGCGGGACT
ATTCCAAAGTGACACAACAAAAACTTCATTCGTCTCTTCAAGCTTGTTCCTACCGTGATG
TGTGTTGTTCCATACTTGACAAGCGGGCGCTCGAGTATAACGATATGGCAGCTAGCCTTG
GTTTTGCCTCTTCTCGCTCATAGCTTAACCACATTCACGTCAAGCACGCCTGGCGTCGAT
CGTGAATTAGATCGTTTGCTCATTGGAAGTAAAAGGAGTCGCTCTGAAGCAACAGGAAGT
AATCCGGAAAATTTGTTGGTTGTTGGAGATGAGGGGCTTCAAAAGCTGGATAACAGCCAT
CCTGAATCAGCCGACAAGCAGTTTTCAAGAAATGCGGTAGGGATCACCGGGAAGGAAGTG
TTTCAAGATCAAGAAAGTTCAAGCATTGATCGCAAGGTGAAAAAACAATACATTGAAACA
GCTTATTATATGAGAAGCGTTGAAGCTATCAAAGAAGATAGATCCATCATGCTAAACATG
GTGGAAGGGGATTATCGTTTGAATTTTGTCCGAGGCAAAGAAATATTGAGATCTATTATG
GAAAAGATTTTTCTTATX
>GYA|c31236_g1; len=222  start:106  end:326
ATGGATGAAATAGGGAACTGCTACGTTTTTCAAACAACGGTTGCAATAAGTGATGAAATA
AAGACTGTTACTTGTGGTGAAACGGGTGTTGTACTGACTGTTGGAAGAGAAAACTTCTAC
TTTTTCAAACTAATGAATGTACTACTTAATGAAXTAGGAAACTGCTACTTCGGACTGGAA
GGTGTAGGGCAGGATACAAACACGACAAAAGAACTACGATAA
>GYA|c20751_g1; len=189  start:187  end:1; minus strand
ATGGCTTGTATGCTTGATATCCTCAAGAATGCCGTGTTCTCACATCAACCATTGTATTGT
TGTCAGGAAGGCAACACACTTGTTGTTTCATGCAGTCCAATCCATCTTTCCGAACTTGAC
CACCACACTATGCACAACAAATTCGAGCTTGATAAGATTGAACAATATTTTGAGCATTTG
AAAGATGXX
>GYA|c44485_g1; len=204  start:1  end:201
XXATCAATGTCTGGAAGCATCTCATCAAAACGCTCAGCTAAGAGTCATAAAAAGATTGAG
AATGCATCTGAAGAGATGGAGAAAGATAATGCACCTGAAACAGATGATGAATCAGGTGAC
AAAGGAGAGGAAGAGGAAGAACTTGAAGAAGAGGAAAATGTGAATGGTGTTCCTGAAAGT
TCCAAAAATGAGGTGCCTGAGCAX
>GYA|c31431_g1; len=294  start:294  end:1; minus strand
TCCGATTGGACTCCAACTGAAGCAAGTCACCAAAGCCAAGAGTCTGCGAGTCAAGATCCG
AATCAGCAAGTTGATTCTGCCTCATGTCGACCAAGCGAGTCTTTGACTACTGCTTCTCGG
GCATTACCGGAAGAACAAGGAAGTGCTGGAGATGATGACTCCAGTGAGGGTACAACTGTC
CCTCAACTCATCGTGAAGAACGTCGAGCGCGAGCCCACAGATCAGGACGTTCGAGATCGC
CAGTATCTAGTTCGTGGAGGGCTGATAACCAAAGTCGTGACAGTGATGGAGGCX
>GYA|c32409_g1; len=252  start:250  end:1; minus strand
CTTTTCTCTTTTGTTTCTGGAGTTTCAGGCCATAAGGACAAGCAGCTTGCCATTXTTATG
GATAAAAACGCACATGGAAAGCCGACCTCAGAGGATGTGACTCGGGAGTCACTTATTGCC
ATCTCTGATTCAGTACCAGATCAGGCTCTCCCTTCAGAACCAAAAACTCTGAATACTGAG
AATCTGGTTAAAGGGGCAAACTGTGATGATGGATCAGAAAAGTATAGGTCTCAACTGATC
TCGATTTCCAAX
>GYA|c18458_g2; len=246  start:1  end:242
XTCATTGTGCTTGTGTCGGCTTGTAACTCXGAGTTGACTGCGGAGTTGAAGGTTAAGAAG
AAAAAAGTTGAAAGTTTATGTGCCAAAGGATATTCTGTTCCTTTACTTGCAGTGGTGGAA
GATAXGGCTAGGTTCGAGACTCGTGTTGAAGGAATGTCACCAACAGGAGCAGGGTTTGAA
TACGTTGTTAAAGTGAGGAAGGAAGGTAAACGAGGACTTGTGGAACGGGGTGAAGTGAAT
TCGAGX
>GYA|c17121_g2; len=1086  start:1  end:1084
XGCCAGGCCAACCTGGCGGACCCCACCTTAACGAAAGGAGCCTGGCGGGCCTTGACCCGT
CCCTCAAGCAGCCTCGGACCCGCGGGGGCTTGTGCTGGGGTTGTGGTAGACCATGTTCCG
GACCTGTCTGCAACACCGAAACAGCGAAGCTACACAAAGCCTGAATCAAACATCTCCGAC
TTCCTTGGTCCXGGTCCCCCGAAAATCATTTTCCATTTGCCTAAATCCATXAAAGGTTCC
CTCGAAAATACCATAGTGGTCGGTCCCATGCGGACCGCCTCGAGAGGTGGTTTCCACCAC
GGTAATCGTATCTTCCAGCTAAGCGAGGGGACTCATGAGACCCTTCCTCATGTTCAGGGT
AGCTTCCGTTGGTCTCTTGTGGCCAGGCGCCAAGGTTATTGGTCGTCGGGGCCCTTGATC
GATACTTTTGGCCCATCTGAAGAGGCTGCGGACGTACTGATGGTTCAAAACCCTCACTTC
GACACTTCGGCGCCAACTCACGCCCCAAATGCAAACTGTTCATCGAGGGAGGGAAGGCGG
CTCCACTCAATCCATGACCTCCTCCAAGGTAATGGCACGGATCTTGGCCATTCTCGGCCA
GCCGTTTCGCCAGCTCTTTCGGGCAGCGAGAGGTTGACACAACCACCTCCAACAAGCACG
GGAGGCCAGCAAGAAGTGCCCGCGTCAACTCTGCGCTGGTCTGCGTTGGACGATTCTTCA
GGCACTCCCGGGCGAGGTGTAGCTCCTGTGTCGACAGGGGCCTCGCAGTCGCTGCAAATC
GCCGGCCAGAAGCGTGGCACAGTTCACGATCCATCGAGCATGAGGGCCTCCCAGGGCACT
GCAACTCAGCCAAGTCCAACGGCGTGGACGCAACGGTCAAGCGGACAAGTACCGGTCCCT
CCTGGCGATAGAGGTCCGAGTACCAAGCGCGGGAGGCCTGTGGAGGACGGCGGGGCCATA
TCAAAACGCATAAAAGGATCAGAGGGCAAAACTAAAGAAAAGGTTCCATCGGTCAATTGG
GAAGAAGGGCTGGGGCAATCTCTGACTAATCAGCTGTTGGATGAGATTCGGGATAACGAC
CATTTX
>GYA|c43544_g1; len=261  start:257  end:1; minus strand
XXTAGTGATAAGGGTTCTGAAAATGCTGAAAGATCAGATTCTGATGATCGCTCTTCAGCG
GTGACTCTTCCATCCTTGGACTCTCCAATAAGAAATAGCCAGTTTCAAACTAGTACTGAA
ACTGAGTCAGGACCTCAGATTTCTGAGGATGTGAATGGATCTGTAATTTCCAAGAATGCT
TCTTCTGTCAGCTTAAAATCTGGGCTGAAAAGGTCACCATTAACAGCAAGAGAGAAACTA
AGGGCAGCCCGTGTTCTCAXX
>GYA|c20771_g2; len=378  start:1  end:375
XXCGATAACGGGCAGAGGGCTGAAACTAGCCTAGGCTTGAAATTGAATAAAGTCTATGGA
AAATGGCCTGAGCTTGAGGTTTTATTTGACAAATTCACTCCCGACCGGTCAACAGGAAAG
TCGATTCAGGTCGATACGCTGGGCCTTCACCTCGCTCACTTCGTCCTTGGCTCTCCTAGT
CGTGCTCTCAAAGATACCCTAAACATCAATCTTTTCCATCTCAAGCATCCAGCCTTGGAC
GACGAAGCCAGATTAGCAAGGCAAAAAATCAACAAGCGTGCAGTCGGCAAGGAAAGCATG
GCAGTTCAGAAGTATATTTTGATTTTCGCCXCAAGGTACATACACGCTACACTCGACCCC
AACTGGCCCGAGCTTCXX
>GYA|c43462_g1; len=108  start:108  end:1; minus strand
ATGTGAAAATTGGGAGGAGATGATAGGAAAAGAACCAAAGGAGGGGTGAAAAGAGTACAC
CGAACAAAAGAGAAAAACAATATCAGGAATCTAGATAAGAGTGAAGGT
>GYA|c24858_g1; len=612  start:996  end:386; minus strand
XXCTTCGGTGCTCTTCTAGCTTCTCAACAATCACTTCCGGTTCCCACCACTCTGGGACGT
GAGCAAAACGAAAAACACTCCGAACTCGTCGACGTCAAAGACTCCCGCTTTCTTTCAAAA
GTGACACCGCAGAACCCCTAGCCTACATCAGTTAAATCCCACATCTTGACTGCAACACGA
ATGGCCGCATCAAACTCTAACACCGACGCGTCCAATGAAGAGGCTACGACTCCGCAACAC
ATCTCATTCCCCAATCCTGGATACATCCTGCTCGGCCTTGTTGGAGTCATCGCTATCCTC
TACGTTCTTTACAAATTTCAGCTCCATCGGAAAGCAACTGCTCATGTCCGGCTAAGGAAA
AAACATCCACTTCCGCCCATCGGCTACAAGCCCCCGGAGTTCCGTGTTCGAATCCCTCAT
GAAAAGGGCCGCTACAGCCAATTGAGCCCCGAGCTTTCAACTTCAGCACCGATCCCGATG
AAGCCTTTGAAGCCACTCATCCTGAACCCACAAACACTTCGCTCCAATCGTGGCAAGGTG
AATCCCCTAGATTCACTTCCAGTCCTGAGGTATGACCAAGGTCCAAGCAAGCGGGAAGAA
GGTGGAGAGTAA
>GYA|c28911_g1; len=219  start:215  end:1; minus strand
XCTGGGAAGCACGACGCTTCCATTTCGGCGTATGACTCAACCGTCATGACGCACCCTTCA
TCAXCATCGCGCCTCGATGTTGATTTCCAGATCGAACCAACAGACTGTTGGATTGATAGC
ACCCGTGGTCGGGCATTGGACCACGTTTCCCTGATTCATGTTGAATCATTGTCAGGCTCC
GGCGXCGCCGCXGCTGTAGAGCATAGTTCGTACATTGTG
>GYA|c45262_g1; len=114  start:113  end:1; minus strand
ATGCGAAGAAACGACCCATCAAAAGATTATGAAGTTCAATACTTTGGCATCCCGGCTGTC
GGTGAAGGXGGATTGTTGGGGGAGCCTTCCAAGGCTGAGGCCCTCGCACTCCGA
>GYA|c41446_g1; len=207  start:1  end:205
GCTGCAATTCCTGCTGCCCAGCCGAAGCCGCCGGCACCACCTTCTCAGGCAAAGCTAGCC
ATGCTCGAGACCATCAAAGCTGCCCAAGCCAAACGGGAATTAGAAGAACAGAAGAAACAG
GCTGCACAGCAGTCGCTTCCATCAAGCAAAGTGAAGCCTCGATCAACGCCAGGCTCAAAA
GCTACTGCTTCTGCTCCCGGCTCTGXX
>GYA|c30288_g1; len=270  start:271  end:1; minus strand
CCGACCACGAAGAGGAAGAGGTGGCTTCATCAGTCAGACAGTAGCGTGGTCATCCTGGGC
GCACCTAACGATGGTGCTGCCGACGTCAAAGAGGAAGCGCTTGAAGGCCTTCTGCAAGAG
GGCTTGGCCGATGAATCGTGGGCTCCAGAAAACCATGGTGAGCAATCTGTTCAGATGCTT
GTTGTCTGGCCATTGGCTGATGTCAATCCTGGGAGACGCTCAGGGTTCGGGCGATTACCT
GAGTTCGGAAAGGGATCCGCTTGGGCCTTX
>GYA|c31322_g1; len=291  start:1  end:291
XATCAGTCTAGGCTCGATAGAGCAAATGGCCAGTCAACCATGGTCTGGGTCACCGGCTAC
GATGGGGCTTGGCAACAATCAACTAGACCCCAAGGTCCTCCAGTGTCATCCCCGCCAATG
GCCAGTGGGCCTGGCCCAACCATGCCTAGCCTCTTATTGCAGCCCGTCTCACCTGGGCCT
CCGTTCAGTGCCCTGGTTGCTCAGCAGCTCACTGCAAGATCCAGCCCAGCAGCGACAACA
ACAGCCCCTGCAGTCCCAAACCATGCAGTTGGGCGCTCAATTGAAGGTCCG
>GYA|c21868_g1; len=366  start:1  end:362
XCGCATACCCCGCACATGGACACTGCAGTTATTCAGGCATTTTGTCAGCGTCCAGATGAX
AAAGGCGTCTCATCAGGCCTAATCTGCGGGATGAAGAACCACTGGTGTGAAACACAGCTT
GTAGCAGGTGCTAGAXATGCTAGAGCTGTCAACAGGTTAGCTCAGAAGTCCAACTGCCTC
AAAAGGTATCCTGCGCCACCTTGCAGAAGTACCCAAAGTTGGCCCGTTCCATTCTCAAAA
TCCGCGCCCTTACAACCAGAGCATGTCGATCTAGCTACGCATAGCTTTGAAGAAGACGAG
AAGTTGATTATGAAAGATCAAGCTAAATCTCACGACCAACCTTTGAGCAAGACTTCATCA
TCGGXX
>GYA|c13110_g1; len=666  start:1  end:664
XXAAGACTTGTCAGAAAACAGCCTCGATAAGAAGCTAACAAGAAAGCATACGAGAAATGG
ACCCAAACCACAACCACAATGTACATGCATTTGAAACGCCCTGTTTAAGTGATGTCGACA
GATGCTGCCAAGTTTCAGGAACCATTAGGATGGAGGCTTGGGGCAGAATATTTCAAAATC
GATGCACCAAGATCTGACGAGCTCCGAGTTCGGTCAAGAGTTCGTTTACAATTCTGTATC
TACCAGCTTCAGCAGGAGGTTTTCACATCATACACCCAGTTACAAAAACGGCTTTTGTAC
AACAATGAGATCATCCTCGCCATTTTCACCGCAGTGTTCCTTGTCTTCGTTTTTGGACTT
GGCCATGCTTTGGCCGCATTGCCGTCTGCGAGCAGGTTTGCGAAGGAAACCGATGAGGAG
AGATTAGCCCGATTCGAGGCCATGAACCGTGCATTCAAGGAATTTCCCATGGACAACAAG
AAATCCGAAGGGTCCGGGGTAAACTCAGAGGGGCAGATGGACATGTGGCAAGCAGACTAT
GAGCCTGGTGATTTCGAAATACAAGTGAAGCCGGTTCCAGAGGTCACGAGGAAGAAAACC
GACCCGAAGAGACCTGAACCCTCTGCCCAGCGCAAGGAACAGCTGCCCGAGCGTAAGCAT
GATCXX
>GYA|c25909_g1; len=3471  start:1  end:3469
XTCCACTCGAGGCATCGGCCTGTCGTCATCGTCAAAGCTCAAGTGACTTCTTTCTACCCT
CAAGCTCACCCXCCACCGACTACAAAAGCGCCGCTAGGAATGTGGGAGCAGACCCTCAGT
GGGCTCATCAAGGCTTTGCGAGCCAACAAAGACGACGAGAAGCGGGTCATCCAGCAATCC
CTGTCCGAAATCGCAAACGAAGTCAAGTCAACCGACCTGAACCTCAAGGCAGGTGCCATC
CTCAAGCTATGCTACCTCGATATGCTCGGCTATCCTCAGCTATCGTCGTACAGCTTCAAC
GTGATCGAGTGTATGTCAAGCAGCAAGTTTTATATCAAGCAAATCGGCTACCTCGCCGCC
AGTCAATCGTTTGGTCCCAACACCGAAGXTCTCGATGCTGACTACCAATCTGGTCAAGAA
GCAAAAAGTCTAAGCTCTTGCTCTTCCGTTGCTTGGAGGTTTCTAGGACCTGGTCTCCCA
TTCGAACAATCCAATGTCTTTTCTGACCCTCAGCAATTCCAATCTCAACTTGGCACCCGT
TCTTTGCCTCACCTTGTCTTCGTTGCCCCATCTGCTGAACTCTCAGAACTCGGCCGATCT
CACTCCCGATCTGGTTTCCATGCTAAATCATCGAAACCAATCATCAAGAAACGCGCCATC
ACAGCCATACATGCCTTGGCGAGGGCTGACCTGGCCCAGCTAATGGAAGAAGAAGCTACT
CGGAAAACAAACGAAAGCACGATTCCTGCTGCTGCGTCTCCGAGTGTAATGGATGTGTGG
GTTGAGAGGCTCCGGGAAAAGCTGTTGGATGATGACGTCAGCGTTGTAAGCTCGGCCGTC
AATGTCATCTGCGAGTTGGCCTTGAAATACCCGTGGCCCTGGCTTGAAGTTGCTGCTGAG
CTTTACGATTTGTTGAGATTGAAAAGTAACAATTGGATGATGATCAAGATCGTCAAAATA
TTTACGGCCCTCACTCCGATCGAGCCAAGGCTCACGAAAAAACTACTTCCTGCCCTCACC
GATCTCATTTCTACCACCAGTGCCATGTCGTTACTTTACGAGTGTATCCATACGATCCTA
GCAGGTGGAATGTTGACGCATTCAGTATCGACAGAAGAAAGCCAAAATCTGGCTAAGATC
TGCGTGGAGAAACTAGCCAACTTTCTCGATCATGXTGGACCAAAACTTGCGTTATATGGC
CTTGGTCGGCTTAAACAACCTTTTATCAAGTCATCCACACCTCCTCGAAGATCATCTGGA
CACCATCCTGGTGCTTTCTACGACCTTGATCCGATGTTGTCAGCACGAGCGTTAGATTTG
ATCGAAGGCATCAAATATCAATCACATACTTTACAGAACACGGTCGACTATCTAATGAAT
AACCTGGAAGGCCGGAAGCCGCGTCCTCTACTTGATGGCCATGGGGCCTCCGATGCAATT
AGGGCTTTGATGTCAATCGCGCATCCCAAGTCCAGCCAACCGTCCTCTATACCAGATCAC
CCGAATCAGAAAATCAGGATAATACATGTGATCATCACCATCTGTTCCAATTCCGCCTAT
TCGAACATCTCCGATTTTGATTGGTTCCTTGATGTTTTGGTTCGATTGATCCACACATCG
GTATCCCTTCGGCCTCAAGAGCAAACCGCTGTCTTACCTTCTTCTAGTCGCACCTCCGGG
ACAACCATCAGCAATCGCTTGTCCAACACTCTAATGGATGTATCAAGTCGGGTCCGAGAC
ATAAGGCCAAACGCTGTCACCAAGATGTTGATGTTACTTCACGACGATGTGTTCCTGGCC
AATATCCGGAATGATACCATCGCGACGATCCTTCCCTGTAATTCTACAGTTTCAAACACA
TGCCTACCTGATGGCGGAGACCGAGGCGCGGTGTCGAGTTTAGTGACGACGGCAATTTGG
ATTTGTGGCGAATATAGTGATTTTGAACATGTAGATTTGAAAGATGTCATCTCAACTCTG
TTCAAGCGTGAACTCATCATCGACAGCAGTTCAGTGCTGCCGCAAGTTTCGACTTTTGCG
CTGCATAATGGTCTCAAGGTCTTTGTGAAGTGGCTTCGAGGAACTGTAGGTCCTTGGTAC
ACTGATCCGCCCTCGGATGACGACTACAGCCCTGAGGATGCCCTCGAGAGGAGACATTCG
CCCGGCACATCGATCTCTGCTTCTCGGTCTCCAAAGAACTCGAGGCGGCACACTGAGCTA
GCACAGCTCAATAGGCTCATCTCGGCCATCGTTGATCGAGCACGGGAACTGGTGAAGCAG
GAATCGCCCCGGTCACCAAATGCGTTATTTGTTGGCATAGATCACACAGAACTGTTGGAT
CGCGCAAACGAAGTCGAGGGCATAATGAGTCTGATTAGCAGAGAATTAAGAACGTTTGAG
CCTCCTACACATTCGAGTTTTCACGATCGGTCAAGCAAGCTGCATCACACTGATCCCACG
GCCCCGTATGGATTAAGCGCGTTCGGAGAGGTCAATCCATTTGCGCAGTCTGGTAGCCCA
GAAGGAGGTTTCCAACAGCCTTTTACTGATGAGGGCTTCAGGAGCAACACGGAAGAAAGA
CCGTCTGAGCCAGCCATGCCTCAGCCCCCTTATTGGTACACGATGCTATTGGATCTATTT
TTCATCTACGAGTTGAAGCCCGTTGCGAATGAGGCTCAAAAGATGATCCGGCCGCCAGAT
GAGCTCGATCTTGATTCATGGGTTCCATATCTAACCACCACGGTTGAAAGTTTAGAGTCA
TATGACGGAGTTGACGACTTCGGAAGGAAGCCTGGCACAAACTTTACTAATCCTTATCAA
ATGGCTCAACATGGTAGTATTGGTGCAGAACAAGTAGAAGCGAAAAAACCTAAGAAAAAA
CGTGAATCACAACTCAAGATGTCGAAGAAGAAAGGTGTTCTAGACAAGGAGGCTTTGGCA
AAGACGAGATCGGAGCGGATAGAGAGACAGCGAGCCGATCCGTTCTATATCACGTCGACC
CAAAAGAAGAAGCCAAAATCTAGCCAGGCCAGCCTGATTGAGTTCAACACATCGACTGAC
TTGCTCAACATCGATGAGATCCCAATTGTGAAGCTTGATCTATCTGATTCAGACTTGAAG
CTGCCGGCACCAAGACGATCGCAGGTTGGCAGTAGTTCGCGCATGCTGGAATCCAGGTCA
CCATCCGCGGGAAGGACAGTGACACCATCGATTGACGCTGAGGGGGAGATGCCAGATATG
AGCTATCTGGAGAAGTATGCCCGGAAACCGGTCGCATCTACCTCGGCTTCAACTTCAGTC
GACCAGGAGGCTCAGCGTCTGTCTGAGTCTAAAGGCATCACAACAGATGAGGTTCATGTC
ACTCATGCTCCTGAGAGCGTGAAAGTTGTGAAAAGAAAACCAGCATCTAAGAAAAAGAAA
AAACCTACCAGTGTGGCTACTGGTCAAAATCATACTACACTGCCAGTTTAA
>GYA|c23346_g1; len=441  start:440  end:881
ATGATTTACTCTTACAAAGCCCCAAGCTTTGGAACCGATGGCTCATGTCTGATGGCGGAG
TCCATTTGGGCTGGACCGCATGCACTTGAGAGTTGTCTCAAAGAATGCACAGAAAAGACA
AAAGGTGGCCCTGAGAGATCCAACAGCCTGTTTCACAATGGATTGCACTCACTCTCCCCC
GAAACAGGATGCCCGAAGGGTTCCAACTGCACAGATCTAGGAATCCCAATGCAAACTCGG
TATCTACCACGGCTCAAGCAAGTCGCACTGAACAATGAAAGCATGGGAATGTGCAATCAA
GGGCCGCAAGGTGGGCATAGGCAATCTGAGGAGCTGGGCAACGGCGCATTCACATCTCCA
GAGCAGAATCTTGGAAGCGGTAAGAACAGAATTGGGATCCCTGGGTGTGCACTCGGAGTC
GCGGTATCTACCGCGGCTCXX
>GYA|c2939_g1; len=663  start:81  end:740
ATGGCTGACGTTGAGTACAGATGCTTTGTCGGCGGGCTCGCCTGGACCACCGATGACCAG
TCACTTGAGAGGGCTTTCTCTCAGTTCGGTGAAGTAATCGAXATCGAAGGTCCGTTTGAT
CCACACGTCGCAGAGATCGGATCTGTTCCGATTCXGGCTTTGTCGACCTCTCCTGATCTG
TGTTATCTGTTACTCTCTGGTTTTACTGTTCTCTGTTAACTGTTACTATATGTTACTTTT
ATTGATGCTXCTGAAACGATCATCAACGACCGTGAGACTGGCAGATCCAGGGGATTCGGG
TTCGTGACGTTCAAGGATGAGCAGTCAATGAGGGACGCTATTGAGGGAATGAACGGTCAG
GATCTTGACGGGCGCAACATCACCGTCAACGAGGCACAGTCCCGCGGAAGCGGTGGTGGC
GGAGGCGGCGGGTTCCGTGGTGGTGGCGGTCGTCGTGAGGGTGGATACGGTGGTGGTGGC
CGTGGAGGCGGCGGTTACGGTGGCGGTGGGGGATACGGTGGCGGCGGTGGCGGTGGATAT
GGAAGCGGAGGAGGTGGATACGGCGGAGGAGGTGGCCGTGATCGTGGATACGGAGGCGGC
GGCGGCGGCGGATCTAGATACTCCAGGGGAGGGGGTGCCTCAGATGGAAACTGGAGGAAT
TAA
>GYA|c45073_g1; len=216  start:1  end:216
GGGCAAGGGGCTTTTAGGAACGGAAGTCAGCACGTTATAGCTTTGGGTGACTGTTGCAAA
AGTGXCAAGGCTCAGGGAAGCTTAGAGACTGGGGGATTCAAGGTTAGGTCAGTCTGGGTT
GGCATGGACAGTCAGGATTCAAGAGTCAATTCATCGTACATCACCGGAACCGAGGTTACA
GGTTTGCCCAAGGCTGTTAAGATTGAGAGTAAGTAA
>GYA|c44006_g1; len=321  start:1  end:319
XGGAAGGGTTGGGATGTGTTGTTGCAGGCATACTTAAAAGAATTCTCTAATGTCGATGGG
GTTGCTTTGTATTTGTTAACAAATCCATATCACTCCGATAGAGATTTTTGCAACAAGATT
GTGGAGTTTGTTGAGGGTTCTGATTTAGTAAAACCGGTTGATGGGTGGGCTCCGATTTAC
GTGATTGATGCCCACATACCTCACGTTGATCTACCAAGACTATACAACGCAGCTGATGCA
TTTGTTCTTCCATCAAGAGGGGAAGGATGGGGCCGGCCTATTGTGGAGGCCATGGCCATG
TCGTTGCCAGTGATCACAACX
>GYA|c7819_g1; len=69  start:175  end:243
ATGTATGAGATGAATGGAGAGGAGGATGGTGGGGTGGTTAATGTTGAAGGGTGTAGTGGT
AGGTGTTGA
>GYA|c26628_g2; len=399  start:1  end:400
TTCAGGAAGGGGGCCAAAAATAAGCAGAAGAAACGGGCGACGAGAGAAGAGGAGCAGAGG
ATTGAGGAAGACTTGGAGGAAGAGGAGCTCGAGATTAAACTCGACACGGGCAAGCAGGAG
GGTAGGAGAAGGAAGGTTCAATGGAAAGATCGAGTTGTTGGAGAAGATGAGGAAGGTGAG
GATCTTTGTCGGCCTCGGCCGGCAGAGAATCAGACGAGCTTGAAAGGGATTCTTAAACCA
GTCCAAGATCCAGTTGATCGGTTTGGAAACCTGGTTGACCCACTACCCGGAACGATCGTT
CCAGAACTTGTGAAGTTTCTCGGAGGATTTGGATCGATTGAGAGGGGCATTCTGAAAGGA
TGGCCTAAATCAAGATTAGTGGCATTGGGCTTTGACTAA
>GYA|c42488_g1; len=264  start:1  end:263
XGAGGGATGGATGCTGCAACTGTATACTTGCTCAATCAACTAAATGATTATAAGCCTGCA
ACTGGCAATGTGCCATTGGCTCTGACAGCAAGTAAGGATTGGGGAAAAATAACAGTGGGC
AAGAAAATAAGATTCACTGATCAGTTGCAAGCCATGAAATTGGATGACTCTGAGGAAGAT
AAATTCACGGAATATATGTTACATTCACAGGAAATGAAGAAGAAAGACACAGATTTCTCC
AAGGCCAAATTTGGAATTCTGAGX
>GYA|c14845_g1; len=267  start:1  end:266
XCACCTGGGAATTGCACGCGCTGTCCTGTGCGATCCATGTTCCCTTTTGGTGAGAATCAC
GAATCAGCCTACCCGAATTGCTGACGCTCCCCTGGCAGCGCATCGGGGGTGGGGTGCTAC
GATGGTTGCTGAGGTGGTTTATGCGCAAACGAGCAAGATGAGCGGTTAGCTCATCAGCAG
GGGGCGTCAACTAAATTGGCATGAAACCAGCAAGCTGGTCGAGCTAAATTCAGGCTAATT
TTACCCGACCAGCTTGCTGGTTTTTAA
>GYA|c16735_g1; len=396  start:458  end:65; minus strand
XXTGGATATGCTGGAGGATCCCAAGGAGGATTCGGTGGATCTCAAGGAGGAGCCGGGGGA
TTCGGAGGAGCCCAAGGAGGAGCTGGATACCAACAAGGCCCAGGACCAGCAGCTGTATCC
GGAGGAGGCCAACAAGGATACCAACAACAACAACAAACCGCTATCGTCTCTGCACCAGCT
CCAGTTTCGACCTACCAGGAGCAAGCCCCAGTTCAAGCTCAACAGGAGACCGTTGTTCAA
CAACAGACTTTCGAGGCCGCTCCAGCTCCAACTCAAACTTTTGAATCTGCACCAGCAGCT
CAAACTCAGGAATACGGATCCCAAGGAACTGAGCAAGTTGTCGAGACCTCCGCTTCTTCT
TCATCTGGATATCGCAAGCACCTCTCAAAGGCTTAA
>GYA|c42784_g1; len=402  start:309  end:710
ATGGTCTGATGAGTGAGACAGTCTAGTATCCAGACAAGCTTGCAAACTCACAAGATAAAA
TTTGACACAGCTCTTGGTAGCCTGTGTCACCTGACACTACCAAACTACTCACACACACCA
CTTCTCAAAATGCACCACTGGCCACCATTCCTAGCCAACAATGAGCAAGCCATTCTCATA
GGAACCAACTATGGTGTTGTTCTTGGGCATTTTTTTGGXTTGTTCATGACCCTCCCCCCT
CCTCCAGCCACATCTCTTCAGCCACTAGGTGATGGGTACCACAGAAAGGCTCAAGCCCCA
GTTGATCCAGCACCAACACCAAACCATATGGGTCAGGTCATACTAGCCAAAACACCTGCA
TCCAAGCCCAACTTTTTTTTGTGGCACTGCAAGCTTCCCTGG
>GYA|c33569_g1; len=75  start:1  end:75
GGGAAATCATCTACTTTGGCTCAGAGAACAAGACATAGAATGAAAACTAGACTGATTTAT
GCTCTGGAGGCCTAG
>GYA|c32985_g1; len=270  start:267  end:1; minus strand
XXTTTGATCCTAGCTTTGCTAAAACTGGAGGGCAAATCCGATAGCTCTGATCAGATTTCA
GACTTGTTCCAGGCATTTTGGAAAGTCACCAATAGCACGATCGTGGAGATGATCAACTGG
GTCCGCAGAGACCACAGTAATTCATATGGTCTGGATTCTGCAAATCTTCCACTCCACCCA
GAGACCTCCATCATGATTAGCCCACCTTGTGGCACTGAGTCAGATTCTGACACGAGATCA
TTTTTAACTCAACCTTCCTTAACCGCGCXX
>GYA|c39749_g1; len=153  start:632  end:785
ATGGAAATGTGCAACAACATAGTAAGTATCATGGAAGCTATGTCAAGTGAAGCGTTAGCT
AATATAACACCACTTAACCCTCCTACAGTAAACATAAACACAAATCCTAACGCGAATAAC
ATTGAAGGAGTTAAATGTAATGATCCACCGTAA
>GYA|c19013_g1; len=87  start:371  end:287; minus strand
XXGCCGGTCCACGAGGCCTCCATAACGCCCTTAGTACCGAGTGTGCTCCGTGTTATAAAC
CAGCCTATATTTGCTCACCGCCCCTGA
>GYA|c43126_g1; len=243  start:1  end:243
XTGCCAAATGTGGAAGGTTGGGAGTATGCACTGGTGGGGCACAATGAGGGTGTGAAAATT
GTGGTCACAGGGGAGAAGAAACTGGTTGGATGTTTGACCCTCAATCTTACAAAAATTTTT
GCAGACCCACCACCTCTGAAGGTGGCTGCTGCAGCTGCTTTGTATCGAAATTTTATTCTG
AATTTTAATGCAAACCAGCAAACAGGGCTTGCTGGTGTGCGCCATAAAAAGGGCAACTGT
GXX
>GYA|c2807_g1; len=513  start:1  end:511
GAAACTTTCATGGGCTTTGCCTTCAGCGCTGGCAACCTTGGGGCTGAAGCTTCCCAGGAG
TTACAAACTCTCCGGGCCATTGGTGGCGAGGATTCTTTGTACGACAAACGCATGGGTCAA
GTCGTTGGGAAAATTGTCGGGAAGATGGATTCATATCAAGGAGACCAAGTAAAACTGCCT
GCTCACCTCGAGTTGGACTTATATCTGTTGGCGCTTTTGAGGGGGAAAGTCCTGAAACCC
ACATCGGATGCCCATTTACAGTATCTGGTCGACATGCCTCATCACACGATTACAGTTCAC
AAATATTTTGATGGGCAAGAGCTTCGCGCCAGTTTCCGCTCGAAGGCTAGGGGGCGTCTT
CTGCCAGAAAATTATGAACCGCGTCATGTAACAGCTGAGGCGACGAACAGGCGATGGGGA
AAGGTCAGGCCAACTTCGCCCAATGCCAGGCAATTGGACCACCCAGTGTCATTACCGCCC
AAGGAATCGCCTAGCCAATTGAATAAAACGAXX
>GYA|c44258_g1; len=246  start:1  end:243
GCTGATCATCCAGTTCTTGTTCCTGCCACTGGCTTTGCTGTTGCTGTTGTTGCCTATGGT
GTTGATGATGGTGATAATGATCTTGGTGTTGGTGGGACTGATTCTGATGAGCATATGGCT
GATGCTGTTGTTGATAATAAAGCTCGCCATCTCCACTACCACCAGCAGCAGTGCCACAAC
CAGCCTCATCATCATCCTCATTTGAATATGGGCTCTGATCTCTCCXTGTTTGTTGTCGCT
CCTAXX
>GYA|c14265_g2; len=159  start:272  end:115; minus strand
XATTTCGACCTTTCCCTCATCTCAGATGTTTGCAAAATGCAAATACTCATCCATGCTCAC
CTCGGCCGACATTGCAACTGTGGAACTGGAAGCCAGTGCTGGCCTGGGACGGCCAGCCTG
ATCGTGATCGATCTCAAGCTTGTCCTGTTCGTCGAGTAG
>GYA|c7796_g1; len=423  start:186  end:607
ATGCGATTTCCAGGTGCATCGGCAAATTGGCAAGGTACATGATGTGATCTGGTTGCTCCT
CTGCAGTCTGAGCCCTTGTATGTAATAAGTGACAAGGCAAGAATTCCAAAAGCTCAAGGA
ATATCTTTGGTTGTCTTAGCAGAGAGATAAAACAAGTCAAGCCACCATTTCATCAAAGCA
AACAAGTGGCAAAAGGCCAACAAAGAAACCGGTGAGACTTCTCTCAAAATACCAATGATA
CCACTCATCTCAACAATCCAAAGCATTGACACTCATGAGTAXAGATTCATGAGACAGGAC
AAAGAAACATTAATCTGTGAATACAATGCTCCCAAAATTAAGCCCCAAAGGGCTGCAATG
GCTCCCTGGTCAGGAGCAAGATACCATCTTTTGAAACAGCACCCACAACAAGTGAAACCA
AAG
>GYA|c27705_g1; len=264  start:363  end:100; minus strand
XTGGGGCTCTGGGGAACCTTTTACCCGCCGCCGGTAAACAGCCATGTGGGTGACATGACC
GCGGGCGGCTCAGGAACAGTGGAGGCGCCCGCGCGAAAAGGGTCCCAAATGACAGCTGCC
ATCGTTTTACCCGCCGCGGGCAAGCGGTCGCTAGGTGCCAGACTCAACTTCCTCGGTAXG
GCTAAAGCTGGTCGGGCAGAGTGGCTGGAACAAGGCGCAGGGGTTAGAGTTGGGGGAGTT
GCAGGGACGGTCGCTATAGCATAG
>GYA|c41691_g1; len=63  start:1  end:61
XXGATCGCGTCAGAGGAGAACAAAGAGGAGCGGACAATACAAGAGGAGAGCACAAAAAAC
TGA
>GYA|c8295_g1; len=294  start:294  end:1; minus strand
CTGTTTGTAGCGACTAAAGAGGTCAGCGCTACGTTATATTACGACGACATGGCACGCTCT
TATGCCTGTGTGGGGGCGAAAGAAGCAAACAAACTCTTAGCGATTCTGAGAGTAGCTGGG
TGGAACGCGACCCTGCGTTACGCCGGGGCACAGTCGGTGACAAACTGGGCCGCCAATGCT
GACGGGCACTATGTGAGCGCGTTGCTAGACCCAACGGCGGCCGCGTACCGTTTCCTGCTC
GACGTTGACGATCTGACTCAGCGCGCTAACTGCTGGTTCGAGGATCTCGACATC
>GYA|c9370_g1; len=114  start:365  end:254; minus strand
XCCTCACCATCTCCTATTCCTTCAAGAAAAATCTATGAACCTTTXAAAAAAGACAAGAAG
ATAATGGTTCCTCACACCAATGACAAAGTGTCTGATAAGAAAAGCTTCATTTGA
>GYA|c36153_g1; len=234  start:1  end:235
GTCAGGTTGGGTCCGGTTAGGTTAACCGGTCGGGCAACATTTACATCCGGCACTTCACTT
CTCTCTATCAACTCATCCGCCACCAATCACTCGTCATCGGGCGCACATCCAACAGAAGGC
ACACCCGATTCTCAATTCTTGCCTGTCCACAGCTGGAATTTGAATCATGCCAAACTCAAC
AAAAGTCCTCCGCCGCTCTGACGAGGAATGAGGAACGAGCGAGGTGGGGCTGGT
>GYA|c6883_g1; len=510  start:741  end:232; minus strand
AAGGGAGTCGACAATAGCATCTCCCAAGCTGCCTTGGAGGCTAAGCAAAAGTTGAAAGCA
ATAGCCCAGAAGCTTGAGGACAAGTTTGGGCCATTAAAGTTAAAAGCCAAAGACGTGTTG
ACAGGTGTTGTAGAAAGTGACTTGACTAGAGATTTGTTTGGGGCAAGGAAAGTGGGAACT
GACAGGGAAAGCGAGCTATTGCCATTTCTTGAGCCATTTGGATTGGCGAAGACGATTACG
CATGTGGAAATCAAGGAGTTGGACAAATACACTCACGGAATGGTTTCCACCATAAACAAC
TTGGATCTGCTCATGCAATATAGTGACGAACTCTCGGAACCCCTCAAAGAAAGGTATGCC
TACGCGATGAGATTGCGTCACTTCAGACGGTCTAAATGTGAACGATACTTCAACTCTTGG
GGCCTGAGAAGAATTGGAGCCAAGATTAGAGAGGCCTTCCCATCTAAAAACCATGAACAT
GCTGATTACTTCTCTGATGATGAATCCTAG
>GYA|c14871_g1; len=474  start:1  end:473
CAAACTCTTACGATCATGTTCACATCTCTCATCATGCTTGGATTGATTATACTCTCATGT
GCCATTTCGGCAGCGCTCGGAGGTGCAGTAGCCTATTGCGACCATGTCGTACAACCCGCT
CCCCTTTTTATTGCCAGAGAGGACTGCAAAAGTGCGTTGCACAGTTGGCCGACCGTCGAT
AAAGACCACCCCGATCGGATCAAGTACAACGAGAGTATTTCTCACGGTAATTGCACTCTA
TACGTCGTGGCACAAGAGCCACTTCCTGGCGACGACACTCTCTCCAAATCAGAAGCCGAA
ACAGAGATTGACGTTCTTTACGACAAGTGCATACGATTCGGTAAACCCGGCCAAGXTCCT
GGGGCTTCAGGCCGGACGCAGCCTCACGTTGAGAATCGAGAAGGTAACAAAGGGAAAAGA
ATCAAAAGCTTGATCAAATCAAGCACGGCCTATGGACCTTATGTGGGGCTTTGA
>GYA|c20332_g1; len=912  start:1  end:913
ATCATAATGGCATTCAACCCCTTAACTCATGCTGTTGTTGAAGTAAATATTAAACAGGAA
TATGTTCGTAACTTATCAAATGATGTAGAAGCTTTACCAGTGGGGGTCCCAAGCCAAGTT
GAGAAGCCCGATAAGAGCAGAGAGATCAAAAGTGGTGGTAAGAGCGAATTCAATCTGAGT
GAAAATTATCAATTTTTCCATCCAGTTACTGCAACAGAATGAGCCCTTGTTACCATTGAG
GGACTTTTCACCCCAGAGCAAGAAAATTCACAAGGTATTCTTCCTCGCTATCCTGAXCCA
ATCATACTGTATTTGAAGGCCTTGTCAGATTCAGTTAACCTGCCACAAAGATGATATTAT
CCGCTGGTCAGATCTCCAATTCACAAAAAAAGGGTTACACCAGTTGATGTGTGTGATTCA
GAAATTGAGCGTGCTCATGGCCGACCCAGATGAAAATCAACTGATCGGCTTGCTCGGGCC
CGCCGTGTGAACATCCTTATCACTGGTCGCGAGGAGACGAAACAACAAGAGAAGTACCCA
CGTAAGTCGGCGAGTAGCTATTTCCCXCTTGGAGGTATCCCAACTCGCCATTCACCTAGG
CTATCAAAACATGAGTGCAACAAATTTGTAGCCTCGCGTGTGATATTGAAATGCCGTCTC
AACATCGGGTGTTGTGTTCTTTTACCTGTTTACAGGCCTGATGCTGGGGTTGGAGGXTTA
GCGTAACAAAACAAGTGGACGCCTAGGACATACAGCCGCAATGAGAGTGGGACGGCATTA
ATTGAGCTAGGGGTTGAGGATGGTAGTAGGGCAACAATCGTTAGTTGCATTGTTGATGTC
ACAGGGCTTGCCGGTTTGTTCTTGAGTGGTTCCGTCCTGCCGGAAAAAAGCCCGAACGAT
GTTGGGGCCTGA
>GYA|c40900_g1; len=144  start:143  end:1; minus strand
ATGCCTGTTTCTGGTGCTGCTGCTGCTGACTCATCAAGCAGTTCTTCAGATAGTTCATCT
GATAGTTCGGACAGTAGCGACAGTAGCGGAAGTGACAGCGGAAGTTACGGAAGTGATAGT
GATGGTGGTGACAGTGATGACAXX
>GYA|c31257_g1; len=207  start:204  end:1; minus strand
XCGGCTATGGTAGTTTGCCAAATTATCTTTAATCTGGCAGATGTGTATGXTTTATCGGAG
AAAAGAGGAGATGGAAGGACTCTGAGCACGAATTGGATGAGATTGGATGTCTGCTTCGCT
GGGCCGGCCCAGTCCTCCGACGGGCGCGGCCAGCAGCAGGAGCCTTCCATCGTCCAAAGC
TTCAAACGTCAGCCAGTGCATGTCTTX
>GYA|c37778_g1; len=114  start:232  end:121; minus strand
XXCCACGCTTTCACAGAAAACCAGTGCAAAAACTCCATTTCCCTCACTCCTCACCAAACA
AAATCTCCCGAAGAAGCTCCAACACGGACGCTTTTTCACGCTGCAGATGGATAA
>GYA|c36073_g1; len=114  start:252  end:141; minus strand
XXCCCTACTGGTCATTTCCTGCTCATTGTCACTGCGGTTTTGAAGGCATGAGCTGAGCTC
ATTACTGTCCAACAAGATAGACTCGCTTTCGCTCTACTGTTGACCATACCCTGA
>GYA|c18234_g1; len=171  start:1  end:171
XATTTGCATGGTCTCGTTCGCTGATGTAAGCCTAACTTGACCTCTTCATCTGTGCACAAA
TCTCTGCAAATTCAAATGGAATACCGGATGATTGACCTCAATCGTGCTTTTGTTGATTGG
GGTGGATTCGGTACTCGAACACAGTATGTCAAAGAATGGTACGCCAAATGA
>GYA|c23989_g1; len=849  start:1475  end:626; minus strand
CTCTCGATCACCACTTTTCTTCTCGCAGCTGAAGCTCAAGGGCCCACCACTAACGAGAGC
AACCCTGAACCAGAACAAGCACCGGTACGCCAACTGCTCGATGACATCCCAGCCGACCCT
CATCTCCACCACGAAGTCGGGTCCACGAGGCATCCCCGAGGCAATCTTCATTGTGGGCGT
CCCTCTCGCTTTCGTCTCACTTGGGGACCCATGATGGGATACAGTCGGGCTCATGGAACC
AGCCCTAAATTCGACTTCTTGGGGTCTCTCAGCATGTGGAAAGAGATTTCGGTGCTGACT
TGCGGGCCCACATGCGCTCCTCAGGAAGATGTGGAGAAACACATCGGTGGTCCGGACGCT
GAAGTCGAACCTGCCTTGAAAGCCTGGCAGCAGATGATCTCAAAGTATCAGTTCATGGAG
AAAAACACACAGCAAAAGAAACTGGGATTAGAAGAAAAGATACCAGAGCTAGAACGCACT
TTGGAGGCCGTTGAACTTTTGCGGAAGAAAAAAGAAGACGATGAAGTGCTCGAGACACAT
TTTGAATTGGCTGATACACTTTACACAAGTGCTGTGGTGGAGCCTGTGGAAGAAGTCTAT
CTATGGCTAGGAGCCAACACGATGCTGGCATATCCACTATCCGAAGCTCAGGAACTCCTC
ACGAACAAGATAGATTCGGCCAGAATCAAGTTGGCCGAAGCTACTGAGGAGCAGGCATAC
TTGCGCAACCAAATCACCACGAGTCAGGTTAACATCGCCCGAGTGTTCAACTGGGATGTC
AAGCGGCGGAAAGAGCGCAGGCTGAAAGAAGCCGCCGGCGACCGGGCAGCCTCAAAATCT
GATAGCTGA
>GYA|c39355_g1; len=186  start:1  end:184
XTTTCTGAGCCACTACAAACAATCATCTGCCACCATATTCATTTGCCCTAGCCCCTCACA
GTCACAACACTGAAATACTGGGCTAACACTXATGCCTTGTTTTATTTTGCTGAAGAAACC
ATATCAAATACTCCTTTCGGCAAACAGGCCGATCTTGCGCATGATAAAGCCATCTATTTG
GGGTGA
>GYA|c44526_g1; len=108  start:314  end:206; minus strand
GGTGGACAGAAAGATGGTGGGTGGGAGGTTGAGGCCATGGATGGAGAACAAGCACAGTTT
TACTCAATATTTGTCCAAATATGTATTCATATGGATTATTCACCCTGA
>GYA|c36770_g1; len=318  start:317  end:1; minus strand
XTCCAAGATGGAGTGGATATGAATATCTACACCTCGGACTGGGTTCATACTGTTGAAGTT
TCACCTGCAGCTTTGGAGTTCCCATCTGATATTGTTTCATGAACCATAGCTTCCTATCCG
CTTGAAAGTTATCACATCACTCTTGCAAGAGAAAGACATATCCTGCCCTGTGTTCTAGAA
ATTGCAAAGACACATGGCCAGTTGAGGTATCTGTTGGATATGCGGAAGAGCAGGATAAGG
TGGATTGAAAAAAGGGTTATGAATGAGCCTGGCCGAAAATCCAAAGTGACAGCGGCCCAA
AATCCAAAGACAAATTTX
>GYA|c40597_g1; len=207  start:281  end:76; minus strand
XCTTTCATGAAGTCTATAAATGTGGGAAATGTTGAGXTGAAAAGCATTGGTGTTGGAGTT
ATGGAAGTGGGTATGGGAGGTCTGAAGAACTCTGCCATAGGATTTGATTCCGAATTTGAA
GTTCAGTCTAAGAGTTCATCAAGATTTGAAGGGAAACCTGTGCTTTTGGGGGTATATGTT
GAACACTTGAAGTCTTCATTTATTTGA
>GYA|c11235_g1; len=105  start:1  end:104
XACTCATTTCCATCTCAAAGTGCATTTCAACCTGGGCTGTTCTACTCATTCCCAGATAAA
TTCAGATATATTCCTGATAATTCATACAGCATCATTGTTATATGA
>GYA|c27800_g1; len=843  start:843  end:1; minus strand
ATAGCTATAAATGGATTCGGAAGAATCGGTAGATTAATTTTAAGAAGAATACTTGAACTA
AACACAAAAGAACTAGAAGTTGTTGCAATCAATGACTTAACAAGTGCACCAGTTTTAAAA
CATTTATTTAAATATGATTCTGCACATGGAACATTCCAAGGTACTGTAGAAGCAGTAGGT
GATGACAAATTAGTAGTTAATGGACACGAAATCAAAATTTTTGCTCAAAGAGATCCAGAA
AACTTACCTTGAGGAGAATTAGGAGTTGATTTAGTTGTTGAATCAACAGGATTTTTTGCT
TCTAAAGAGGGAAGTGAAAAGCACTTAAAAGCAGGAGCTAAAAAGGTTCTTGTTTCAGCA
CCAGCTGGAAATGATGTTAAAACTATTGTTTATAACGTAAACCACGACACAATTACATCA
GAGGACAAAATTTTATCCGCTGCTTCATGTACAACAAATGCACTAGCACCATTAGTACAC
TTTTTAGATAAAAAATTCGGAATTAGCCACGGATTTATGACTACAGTTCACGCTTATACA
GCTGATCAAAGATTACAAGATTCACCACACAAAGATTTAAGAAGAGCTAGAGCTGCTGCT
TATAATATTGTTCCTTCTTCAACAGGGGCAGCAAAAGCTATTGGTTTAGTTGTTCCTTCA
TTAACTGGAAAATTAGACGGAATTGCTATTAGAGTTCCAGTTATTACAGGGTCATTTGTT
GACTTATCTGTTGAATTAAAATCAAATCCAAGCGTTGAAGAAGTTAATGCCGAAATGAAA
AGAGTTCAAAATGAATCATTCCAATACAACGAAGATCAAGTTGTTTCTTCAGATATTGTT
AAC
>GYA|c16797_g1; len=141  start:1  end:139
XCAACAGTATCTAAAAATGATAGTTTAGCATGTGGGAGGTTCAGTGCAAGAATTTTAACT
TGATGAGTCACAAAATCTCATCAAATGAATTATTACTTTGCAGGTGCAGTGAAAAAGGAG
GXGGTGGAAGATGATGCCTGA
>GYA|c2651_g1; len=204  start:202  end:1; minus strand
XTCCCTGTGGCTGTCACCCTTGGTCACCTCCGTGCTGTCACTGCCATCTCCXCCCCTGAC
CCCTCTAACCCATCCTCTGCCTCCCTCCCTGCAGCAGAGGGTCCTGTTCCCATCAGCGAT
TCCCCTGCTXTAAACCCTTCCATGACTCCCCACTGCCCTAAGCTGAGGTCAGTCTCCCAA
GCCTGGCATGTGGCCCTCTGGATC
>GYA|c37394_g1; len=345  start:1  end:342
XCAAGGTGGGGAATGTGGTCGAAAAAACTGACGGGAGGTCTGTGGGGAGAGAACAAGGGC
AAGCGCGTCGTTGACGTAGCAGGCAGACAGTGGGCGCCGCGAGATGTGTTTGCTTGGAGC
GAGCGAAGCGGXGGAAGCGAGCGTGGCAGGCTGAACGGTATACTGGACACTGAGCTCAGG
GTTTTCTGCATAAACAAGCACTTGTCTTCTGGCCACGGTTCGGGCCTCGGCGGGCAAAGA
ATAGAAGCAGGCAGTCGTCCTCTTGGAGATGGAGAGAAATTCCTTGCGAGGCGATATGTT
ATGGATGCAAAATTGTATGATAACAGCTGGACGACGGAACCGAGX
>GYA|c33981_g1; len=288  start:290  end:1; minus strand
ATGGCCGCCAGCACAGCCGGGTGCATTGCCAAGGCTGGGGCATGATTCATTCATGATCCA
TTTGGTCCCAACCCCGTGGCTGGTGAGGCATTGGACGGCGCCCAGCCACGTCCCGCCATA
CCACCGGATGGCCTGTCGGTGGGAACCCCGGTGAATTACCAACATGGTGCTGAGGCATTG
GTGGTTTGCCAAGGCAGAATAAAGGCTGGTGGCATTGGTGGCCGCACGAAGAGCGTTGTC
CTGCGGGCTCGGGGAGATGGGGTGCTCGATCAACCGATGGGCCCGGAT
>GYA|c30062_g1; len=240  start:1  end:237
XXGAAATTGTATACCCAAGATATTTTAGAAGAGGAGGATGATGAGGATGGAGAAGAGTTA
CTTGATGAGGAAAAATCAGAATCATCTGGTTCAGAGGATTCTTCAGAATCGTCTGAGTCT
AACAGTGATGGCTCCAATGACACATCTGATAGTGATTCAGATATTGATGAAGAGGTTGCA
CTAGATTACTTTAAAGGAATTGGCGGGAGTGACAAAGTTGTAGACATCAAGCAATTTGTX
>GYA|c19006_g1; len=87  start:297  end:211; minus strand
TCGCCCTGGACTCGCATAGTCCGCACACTTCTTAGTCAAGGCATTGTGCCGTACTCCCTC
CACTGGCTAGACACTACACTGTAGTGA
>GYA|c10392_g1; len=192  start:370  end:181; minus strand
XXTGAAAGTCTCTTCTTTTGTCTTCCTCTTGCCAGACCAACAAGATATCATTTTGAGCAC
CTAACAATATTTATAGGCCCAGAAGGTAGTCCAGAAACACAAGGACATCTTAAGATCTCT
TATGAGCTTCAAGGCCCAAATATAATTCCCACTGATGATGGAATAGACTGGGGAAGCCCT
ATGAATATCTGA
>GYA|c18572_g1; len=54  start:229  end:177; minus strand
XATGGAGGTAGGGAGTGTTCAGATGCGGTTGTGGTTGTTGTTGATGATGATTAA
>GYA|c30221_g1; len=135  start:1  end:135
GCTGCAGAGGAAGCCGCCAAGAAGAAGAAGTGGCTTGCCAAGGACGAGATGAGATACCTC
ATGCAGGTTGTCAACATTCCTTTCGAAGAGGGAGTCAAGCAATTCGGAGTTGCCGATCTC
TACAAGGAGGATTAA
>GYA|c39744_g1; len=411  start:409  end:1; minus strand
XXAAAATCTGAGAGTACCCAAGAGATGAGAAGAACATGGAGTTGTACCACCCGGGCATTG
GCGAAAGTCATCTTTGTGTTTTTCTTATATGCCATTATCACAAGCAAAAACCAAAAACTT
AGCGGGTTTTCAGACGGGCTCCTGGATAGATCCTCACATAGAATATACATXACACTAAGC
AATGCAATGCCTTCCAGTGCCAGCTTTGGGGCTCGCCGCACAGCCAAACGTGCTGGCGGT
CGCGCTGCCAAACCGGCTCGCCCTTGTGAGCTTGCAGCCGACGATCATCAAGGCGGCGAG
CTGGAACACATGGCCAGATTCAATCAGGCTGATTTTCTTCACATCGGGACGGGTCCAGTT
TGCTTGGCTTGCCCAGCTGCCAGGCGGGCAAGGTCAAGGTCGTCCGTCTCC
>GYA|c21168_g1; len=645  start:1  end:644
CCCGGGTCCCGCATACATCCTACTACAAACATCCTGGGCGGTGCAGCTGTGGATATTCAT
CATGCAGTCACTCGACTACACGAACGTGTTCTCGTTGCCAGGCCAGGCCGTGGCCTCGTG
CTGGTTGCCATCTTGGATTCAAACCCGAGTCAATTGACAAACTCTATCAAATCTGGCTCG
TGTGGGGTGAGAGTCCATCCAAACCTAATCTGGCAATCTGCTCTCTCAAACACTCGACTA
AGCACTCGACACCTGTCCACACTCGAGACTCCACTCTCGGCTCGGCTGTCCATTCCTATC
ACCCGACCCGACGCTGACAGTTGTCTGATCTCCATCGAGCTCCTTCACGACTCCATTAGA
GTGTCGAGCTCCCCTCCAGCTCTCCTCGCCACCTCCAAGACATCTCTTATCGGGATTCGA
GGCCCACCACCTCTCCTATCATCATTTTCACATGTCATCTCCGCCXCTCGTTCATTCAGG
GCTCTTTTGTATAGAAAGATTAATGCCCCAAAACTCCATTTGTTCCGCAGGGCTCGCCAC
CGAGTCCCGGAGGCCGGGACCAAGCAGGCAGCAGACTCAAATAGGGTGATATCCAAGTCG
TGCTAAAAAAAGCAACTCAACTTGATCAAGATCCCACCGCCTGAX
>GYA|c32277_g1; len=186  start:211  end:28; minus strand
XXTAATCAACTAAATATTTTAATACCTGTTGGCACTGCTATAATCAGAGTTGCAGCAGTG
AAATATGCTCTTGTATCAACATCTAATCCAACGGAATACATATGATGACTTCAAACAACA
AAACCTAATACTCCTATAGACATCATGGCGTATACCATTCCTAAGTATCCAAATACGCTT
TTGTGA
>GYA|c43859_g1; len=117  start:136  end:251
ATGTGTGGCGGTGCCATCATCTCCGATCTCATTGCGCCGTCGCGTAGTGGCCGGCTAACC
GCCGATTTCCTCTGGCGCACCGATGTGAAGAAGAAGCCTAGCAGTCACTACTCCAAX
>GYA|c39849_g1; len=126  start:1  end:125
XGTAGTAGTAGTAGTGGTAGTAGTACTAGTAGTAGTAGGAGCAGTAGTAGTAGTAGTAGT
AGTGGCAGTAGTAGTGTCAGCCTCCAAGACTCTGAGACTTACTCACAAGGGGGTGGACAC
ACATAG
>GYA|c24645_g1; len=1698  start:1  end:1700
TACATCGGAAACACAAGCTTGGCAGCGCTGTGGTATCTGCAGAATCTGCGTGACCTGCGC
GAATGGACTAATGGACCTGCCCGCCACGGCCTTGCACGGCCAACCGGCCATGAGAGTAGC
CGGCCTCACAGACACGATCTGGCGGGTCCCGGGAGGAAAGACGGTCGACCAATTGGCGGG
GTTCACTTGCGGCTGACTCTAGCAGGCTGGCTATGTGXAGCTCAGAGTGAAGCCGTCAAC
CTTCCAGCATCTCTCGGATCATGTCCAAGTCCACCTCAGCCXCCGCCTTCGTCAAAGTCT
CACTCTGCTGCCGCCGACCGACTCCAGCAAATCACGAACCATTTCCAAACCAGGAATCTC
AGCAAAAAACTTTCTGGAAAGGTCTGTGTCTTGACCGGAGTAGGCCATGAACAAGGGATA
GGATGGGCGACGGCAGTGCTCTTTGCCCAAGAGGATGCAAAACACTTGTACCTGCTGGAC
CTCCAGGGTGAAGCGCTTCCCAAGCTGGCCAACGATATCAAAAGTCACAATCCTCAAGTT
TCTGTATCAACATTCGTGGGCGATGCAAGCGACGAAGAGCTGATCAAGTTGATTTGCAAG
AAAGCAATTGAGGACCATGGATATCTTGACGTGTTCTTTGCCAATGTGACGACTTCCTCG
TAATCTCCTACTTCGCATGATCGTTCGGAAAAACTTACCTCACCTTTGAATAACTGTTAG
GCTGGTGTGGCAACTGCTGCTCCTCTGAAGAGTTCAGACTACCAAACTGTCGAGCGATCA
CTCAAGGTAAACGCTATGTCATGCTGGTTGGCGCTCAAGTATGGTTCCGAAGCGATGTTG
AAAAACACGGCAGTTGACCAGTCTATCAAAAGAGGCGGAAGCATCATCCTCACGGCTTCC
GTGGCTGGGATCCGGGCCGGAGCGGGGTCGGTGGACTATTCAGCTTCAAAGGCAGCAGTG
ATGTCGCTTGCGCTCACGGGTGCAAACGCGTATCCGGGATCGGGGATCAGAGTGAATGCT
ATCTGTCCTGGACTGATCCAGACCCAGATGACTGGCCCAGTATTCCAATTGGCGAAGGAC
AAGTCTAAGATCGGTCAGCTGTGTTCTTTGCGACGTTATGGAATCGCTGCAGAGGTCGCT
GCCACGGTGTTGTTCCTGGCCAGTGATGACGCTTCATATGTGACAGGCGTGGCCATCCCA
GTCGACGGGGGTCTTTCGAGCTCTGTGCCCGTAATCCCTGGAGATCTTACTGACACTATA
CCTAGGAAAAAAGCACCTGAGCCCCCACACCCCAAAATGTCCAACATCTATAACCCCAAC
AATTGCAGCACCACCAAAGCACCAGTTTTTGCTTTTGGAGCTCCAAAAAAGTTGTGAGCC
TGGGGTATGATCACAAGCCTTGTGGAGGAGAAGTTTCTGAGAATTGTAGTTATTAAGCAA
GCAGATGAAATAAATGTACATTTTTGTAGAATTGTTACGCTGGGAACTGACAAAACTTAT
TCCAATTCGGACCCTGTTTCACCTAAGCGGAGTATCTTCAACTCTAGXGCATCAGTCTTT
GATATCCAATTTCCAATCATTGCTCTGAAGTTAATTTACATGGAATTTCTGCCCAAACAG
TTTGAAATTGTCAGCATGATGCGGGAATTGATCACGACTGAGGTTGTCAAGTCTGATTTT
GGCCCTGATACCCTTTGA
>GYA|c45347_g1; len=255  start:1  end:252
XGGGTTCGAATCCCCGATAATGCATTTTATGATXTGTACATGTCTTTTGCTGGGTTCTGG
GTAGCAATAGATGTGTATTTTCTGATTGGTCTTGTTAATGCGTGTCAGTCTGGTGTGATT
AAGAACGGTTTTGGTGGGTTTAGAGCATTTGAAGGTGTTGXTGAGGATCCTATGTTGAAG
AGTGGTTATGGAGTTGTGTGGCGAGTGTTCATAGGCATGTGTGTGGGTGCGTGGCAGGTT
TGGTGGATGAATGAX
>GYA|c29079_g1; len=105  start:1  end:105
GAAAAAGAAAAAGAAGTCGAACAACAAAAGTTACGAGACAGAAGAGCTGCTACGGCTGCT
AGTCAAGCGGCAATGGGTAGTCGGACTAGTGGTGGTGGGGTTTGA
>GYA|c41452_g1; len=222  start:222  end:1; minus strand
CCCGAATCTGCAGCTACAACAGAAAATTCAATTAACTCATCTACAGGTACTCATATCCCC
TCATATCATCCTCCCCAAAATCAGGAACCTGCACCTACAACTAATAATAATAACCTAACA
CAGACCCTAATACCGATCACTCCCCTCAAGCTTCAGGATAAGGCTCCGCAGCCAAGGCTG
CACAATAAGCAAATACAACAAGCATGCCCCCAAGATAAATTX
>GYA|c36682_g1; len=585  start:584  end:1; minus strand
TTGGCGGTCCAGGCTGGAAGCATGGGCCTCATAGATACGTCTTGCTCCCAGCAAGAGGAT
GATAGTTTTCTGAAACCXGTGAGTTTAGGGATTGATGAACTTTTTGGAAGAACTTTAAGC
CTGTGGCCTCGAGTCCCGAATGAATGATCACCTATCAAATCGACGCAAGTCTTCTTCACC
TACTCAGATCTCAAGGCCAAAGAGCGATTGCTTTCAGTGAAAGTCTTAGAAAGAGAGTTT
TTGCACGATCGATTTCACCTTCAAGCAACTGTCTTTGTCTTGAAAGAAATTTCTCAGTAC
CCTCGXGGTGGCCCAAGAGATGGTCTGCTGAACCCTTCGCCAATACACGATATCGATCGC
GAATGGGAAGAATTGAAACATGAGATTTCTTTGCTCTCATCAAAGACTTCAAAGCTCAAC
AATGAACCCAGTGAACATGCAAAATTGACTTCGCAGTCACAACTCACAGTCTCCCAAAGG
CACCGTAACGAAGAAATAATTCACCTATTGAAATCAGCGTTACTCGAAGTCCAAACTGGG
TGGGACAAGACGCTCAAACTTCTAAAAGAAGACGTTCGATGCTCT
>GYA|c41116_g1; len=237  start:1  end:235
CAAACTCAACCCCTTGATGCATACCACTACCTTTTGTGGAACCTTCCGAGGTTTCTTCAT
AGACACTTTTCACAGATGAGGAGGGTGTCTAACAGGACAACTGATTACGACTGTTATGCA
TCAAAGTAACCCATGTGCTCAATTTTGAGGAACTCTATTCATGTTAGCTCTGGAAATTCA
CCAGCTCCAAAGCCCAGGGAGTTTGGTTTGTGTGCCCAGAGTTGCAAAGTGCATGXX
>GYA|c20729_g1; len=249  start:1  end:248
CAGTTTCAAAAGCTTTCTACAAAAGGTGGTTGAGGGGTTGGTGCTGATGCTCAAGTTAGG
TGGGCTCATGCCTACAACTTTTGCTGCGAGGCAAATCXGTACATCAGTTCTGATTATGGT
GCCTGTGGTATCACAATCACCAAAGTAGATCTTTTGACTATTCTGATGCTTCGACTACTT
CAGGCAGTTAGATCAAAGATCTCTGTATTCTGGTGCCTGCCATTTGGTTGGAAAGATATC
CTAGCATAA
>GYA|c36553_g1; len=198  start:1  end:197
XACTCAAGCCGGCTGAAGGAAAAGGCTCTCTTCTCTGGCTCTGCTTCCGGTGATCCACTA
TCACAGGCTATCACCGAACTTAAACACTCCATCACAGGCTATCACCCGATAACAACTGGG
GTCCGTCCTCCTCCAGGXCTCCTCGTCCTCGACCTCAACCGGGCTGCCGCTCGCACTGCC
CGCCGCAGTCAGTATTAG
>GYA|c8763_g1; len=132  start:316  end:447
AGGGCCAACGATGCCAAACTAATCACTTTTGAGGAGAATTTGAGTGATAGCTTGTAATGT
GGAAAGTCTCTTGGGGGCGAATCGAGCAGTGCGCAGCAAACCGTTTTGAACAGCGGCGGC
CACAGGGTGTCA
>GYA|c3736_g1; len=84  start:315  end:233; minus strand
XXCGTGGAGAAGGAAGGAAGTAAGGAAGGAAGTGGTGGGGATAAGGATGTGGGTATGGAT
GTGGTTTATGGGCTGATTAATTGA
>GYA|c8392_g2; len=144  start:470  end:328; minus strand
XXTTCGGTCGCCAAACCTGCCATGGAGTCCCCTCCGCTGTACCCAGAGCCGATTGACAGC
AGCTATGAAGAGCTCGCCAGTGGGAACGGCGAGGGCGCTAGTCCGCCACAGCTAACGCCT
GGGTTGGGAAGAAAGGCTAGCTGG
>GYA|c21518_g1; len=348  start:309  end:653
ATGGCTGGTCATCATTATGTGAATGAGTGTTTCAGACGGTTGAGAGGAGCTGGTTGGATG
CATAAATCCGATGAGCGAGTTGTAGGCAGAAGACCTTGTAGGAATCTAGAACATGAGGCT
GGXTTGAGTTTGCTCAACTCGATTCTCGATGGTTGTTACTGGAGGGATCGATACGGTAGA
GGTCCGAGTGAGGCAGGGGGTGATGXGTTTGAGACTGGGTCTAGTGAGAGAAGGCTTGAA
GGTGACCAGCCTCCXCAGGTTGATATAGCACTCGGAGCGACAGGTGATCCAGGCCGAGGG
GCTCGAGAGCGATGGCAGCGGTCAAACAGGAGGGAGGATTTGACGGGG
>GYA|c35188_g1; len=165  start:111  end:273
ATAGCGCCCTTGCAGTCAAAGAAGAAAAACCCACAGGCGCTCAGTGATAAGAAACGGAAA
GAAGGGAGTCTTGTCTTGAGAGCTGAAAAAATAATAGCCAAGAGTTCGAGACCAATTTAT
CCCAATGAGGTCGATACCCTCGAAGXTAATAAGAAACTTGATGAX
>GYA|c8097_g1; len=165  start:264  end:100; minus strand
XGCAGACTCAAGACAATTCACGACGGTCCTGGTTCACGGCTGATTGAGTTTCTCCTCCTC
GACATCTCAACAACTCTCTGTGCTGCTATTAAGCTCGTTTTTGAGCCGTCTCTCTTTTCA
TCATCTCGTCTCGGTTATCCGAGTGCTTCCGGAAAGCCGCGATAA
>GYA|c10344_g1; len=363  start:1  end:363
GGAGATGGAGATGGAGATGGAGATCGAGGATGGATGAGTGGGGACGGGACCCTGTTTGAG
XCGACGGTGGAGGGTGCTGGTCTTGTCAGAGGGGGCGGCGATAGATGGGAGGGGGAGATA
GTGATAGTTAAGTTTGAGGTGGCCAGCTGGGGGTTGACCATTTCTTTTAATCTTTTTGTT
AGGCTCAGTCCTCAGACTGGGGCAGAGGCAGAGGCAGAGGCAGAAGCAGAAGCAGAAGCA
GAAGCAGAAGCAGAAGCAGAAGCAGAAGCAGAAGCAGAAGCAGAAGCAGAAGCAGAAGCA
GAAGCAGAAGCAGAAGCAGAAGCAGAAGCAGAAGCAGAAGCAGAAGCAGAAGCAGAAGCA
GAA
>GYAa|c10344_g1; len=366  start:363  end:1; minus strand
XXTTCTGCTTCTGCTTCTGCTTCTGCTTCTGCTTCTGCTTCTGCTTCTGCTTCTGCTTCT
GCTTCTGCTTCTGCTTCTGCTTCTGCTTCTGCTTCTGCTTCTGCTTCTGCTTCTGCTTCT
GCTTCTGCTTCTGCTTCTGCTTCTGCCTCTGCCTCTGCCTCTGCCCCAGXTCTGAGGACT
GAGCCTAACAAAAAGATTAAAAGAAATGGTCAACCCCCAGCTGCCACCTCAAACTATAAC
TATCACTATCTCCCCCTCCCATCTATCGCCGCCCCCTCTGACAAGACCAGCACXCCTCCA
CCGTCGCTCAAACAGGGTCCCGTCCCCACTCATCCATCCTCGATCTCCATCTCCATCTCC
ATCTCC
>GYA|c30679_g1; len=567  start:1  end:566
XXTGTCCGTTTCGACCGTCTTTGGTCCACCTGGGCATCTTTATATACCACACAAATGCAG
ATGACCGGGAAATGTATTTCAGATACTGAAGGCTGTTTGCTGGATCAGAAAGGAGATTGT
TTCTGCCTTGCTAAACATTCAGGAGGACTAATCATCCAAGCCGCCGGCTGGCCTGCTCAG
TACGCTCTTGTCGTGCCAATTTTACTCTTCGGACACAATTTGCGTCGTAAAGGGGCTCCA
GGGCAACGTTTTGCTCCCTCTGATTACCTTTTCAGCTCCTGGCCTTTCGTTTCCCATCCG
CCTAGCTACATATTCACCCACTTTCATCATGGTAGTTCGAAAAATTTTCTCGGCXCCAAC
GAAGATACCCTCCAGAAACGGCTGGGAGGATTAGTTCCGACTGTGTATGGTTCTGTTTTC
TCTGAAATGAGACTCAAGCCTCAGGTAGTTACCATATTTGATCGACTGGTCGAATGCTTG
CGAGAGCCCTTGTATGAGGATCACGAGAAGGAAGAGGGAATCTGGGAAACACAAAGAAAC
AAATCCAGAGTTGCTGAAGATTTATAG
>GYA|c26864_g3; len=411  start:410  end:1; minus strand
CTAAACAACGAAAATTATCTTTACTCTCTTATCGATATCAAAAACCGCACGAGTCTTACT
CGAATACTTAGCAACATCGACCCCTTTTACTCGCTTATCGAAAACTACAATAATAGTCCT
ACTCTTATACCAAACAACAAGATGGCTTTTGCCTCCTTATCTCGAGACATTCTCTTCTCG
TTCTGTTTGATCTTGGGTAACAACCAAGATCGTTCTTACTCCCTCATCGAAAACGACAAG
AATCGACTTACTATTATCCTAAACAACATCGATTACATTTGCATACTCTCATCTCGAGAT
GTTTTCGACGAAAATCGTTTTTACTTTCTTTTCGAGAACGATACAAAGAGTCTACTCTTA
TGCTACAAAACAGATTACTTGTACATCCTCTTATCTCGCGATGTTTTCTXX
>GYA|c26409_g1; len=357  start:1  end:355
XACCAGTCTCGAGTGTTTAACTTTCAACTTGGTGTTAACCGTGACGTCTGGTCAATCATC
CCCCAGTCCGTAGCCTTCCCCATGGCCACCCGGTCGGTGCGCGTCCGCCTAACTCAGTTC
GAGCCACCTTCGTCACCCATCGCTGCTCTTGACATGTCCTACGCGCCTCCXCTAGCCCAT
CGGTTGCAGGCTAAGAGGAACACAGCGGATAGGTGGAGCCAACCCGAGGTGAGCTTGGTG
CTTTCGAGCAAGTTGGCATGTGGATATGCAGTCGCTTTCAAAAGCTACAGCTCAATCATC
GAGTCGCAGTTTCTTGTTGTCTTCTACCCTGCTCGAGCTGAAGTCACCGTTTCAGAX
>GYA|c16017_g1; len=345  start:409  end:66; minus strand
ATGCGACCAGTCGTGCTTCAAAGGGCATGGAAACCCGTCTTTGCTTCAACCATTTTGAAC
TTCTGAGAGCAGACTTTGAAAGTTCTGGACCCCAACAAAGCTCCTCCATATTTCCTGAGT
CTGATTGTTACAGAGAAGCGACTTCAAACCGGCATTAACCCGGTCCTCACAGCTGAACAA
CCAATATATCCTTTTGTGAGTTTGTACAAGTTTTTCTATATATCACCAGACCTGACAAGT
GGCGCCATCXTGGCCATGATGCATCACTACATAGTCACACCACTTGATATGCATACAATG
GTTGTTGACCATATCTTTTACAGCTCGCATGAAAATCAACCTTAA
>GYA|c20827_g1; len=306  start:415  end:718
ATGGAACTTGAAGTGATGATGATCAGTGGAGGTGTGTGGACTGAGAGCACAAAGAGTAGA
TTGTATGTAGTAGATGGAAGTCCGAGTCCGAGTCCGAGTCAGAGTCAAGCTCTGTCAGGC
TGGATTCTTGATACTTGGGTCTTGGATCCTTGTCCGGACTCTGAXCTCGGGACTGATCTA
GCCTCTGGTTCTCTTCCCTCACCCGTCTTAGCCCCATCTCCATCTCAATCCCTCCTCAAG
CTCCCTCCCAATCACCTCACCATGTCCAACCCTGCCGCTGCCTCTGCCTCTGCCGCTGCC
GCTGXX
>GYA|c14741_g1; len=381  start:1  end:380
GCATCGTCACCTCGGGGCAAGGGCAAGGGTGTGGTAGGTTGCCGTTCATTGAGTTGTGCT
GGAATGTGTACTCCATGGGATGACTCGAACGGGTTGTCGAACGGAGGTATTGCGACGGAT
CGAAGTAGTXATGTGAACGGCTTCGGGTAATCAAGAAACAATCAGCCTAACTCAATTTTC
GTCCCCAAAGTTATATCGCGTCTTGATATGAAGGCAGCGACCAGGGCTTCGAGTCGAAGG
TCAATTCCAACCAATCTGTCCGAATTGAAAGTGGCCCACTTTGTATGTGATTCGXCGTTA
GTTGTTGGCGATGCGATACGTTCCTTGTCAACGCTTGCTGGAAGATGGCCGGTTGAGAAA
AGAAAAAAGAAGGTTGACTGA
>GYA|c8780_g1; len=63  start:256  end:318
ATGGTATTGAATGGTATTGAATTGATTGTGATGGTACTGATGGATGTGGATGGTATTGAA
TGG
>GYA|c44564_g1; len=303  start:298  end:1; minus strand
XXACAGTCTGCCATCAATCTGCTTAGCATGCCTGGGTCCGGACGGCCTGCGGGGGGATGT
CTCGACATAGAGAAAXTCGCCACGACGCGATACAAGAACTACTTCGACCCGGATGAACAC
GGCCAGTCACCTCAACACATGAGCTTGCATCAAACACAAACGACAACTTGGACTTACCAG
CAAGTTGTTGGGGCCTCGAAGGCTTACAATCTTAAAXCATTAGCGGCTGAGCCAGCTGCA
GCCAATGGCAACACACGAGGCAGCATGATCCCAATGATTGTGGCTTCCCAAACCGACGAT
CCX
>GYA|c28225_g1; len=240  start:42  end:279
ATGTTTGGAGGATATGATATTAATTTCAGCCTTGAAGATGTGTATATGAAGGGTGXTGGT
CCTTTCAAGCTCATAATATATGCTGCCTTGAATTTTTGTGTGTGGCATGAGTCTGGCACC
AXTGCACAGTGTCTATTCAATGGCATGAGATCAACTGACTCTAAAGCTACCTTGAGGGCC
TTTTTAACAGTGAGGTTTGAGCACATGAAAGGAGGTCAGGGGGCAGGACCAGGCAAAATX
>GYA|c21005_g1; len=57  start:288  end:232; minus strand
TCGGAGTGGAGTGGTGCACAGTGAAGTGGTTCAGAAGAAGCGAGAGGACCAGCGTGA
>GYA|c39396_g1; len=162  start:265  end:107; minus strand
XXCCGGGCACCATCTGXAGCTGTGACACTGACAAACAGTGCCAACTCAGATGATAAAAAT
GTAAATCTGCAAGCTCAAGAGCTTCATATAATGGAGTCACTCAACAGGGAATATGTCAGC
CAGTCCTTTTCAGCTTCCAGGATAGCTTCCTTGGCCACCTGA
>GYA|c20569_g1; len=168  start:1  end:168
GGACAGGGTGGACAAGGTGGACAGAGTGGACTTCCCATCATGAGTGGACTGCATGAACGG
CCGGGTCTGGATGGCGGGCTTCCGATTTTGGGGGGAGGTGGGTTACCTTTCATGAGAGGA
CTGCTACAATCCAACCTGGCAGTCAACGCCAACGGGAAAGCCTCTTGA
>GYA|c24251_g2; len=354  start:420  end:68; minus strand
ATGAACTTGCCGCCATCTCGGACCCGGGGCCAAAATCCTCACAGTTTCGTTTATCGACCC
AGAAGTGGCCTCATCCGTGCCCCCGTTGTGTACTTTGCXCAGCTCTTTTTTGGCAATTTG
AAAACCACAAAAGCTGTCTTTGAGGGCTTCAACAAGCGTGTGCCTAATTGCATGGTCCCA
ATACAAGCGTGTTTTAATGCAXCTGTTTTTGGGCAACTACTTCCATGCTTGTCGTCTGCG
CCTGTAATATATGTTAAGGAGCTCTTTCACAAGCTTGCCTTAGCTCTCTTGAGGCCTGCT
GCAATTAAGCTGGTCGGGCTCTTGCTCACCCCTGGATGCGCTGCTACTGTCTGA
>GYA|c19437_g2; len=213  start:256  end:44; minus strand
XGTGAACTCGTTCCTCCTTCACTCGCCCCCGCGGAGGAGGCTTGTTGTTAAGCTCGAATG
AAAACCTCACCCGAGAACAACTTTGCCTCTCTCAACTCATTCCAGGCCATCACCACCGGT
GCCCATCAGTTTGTTCCCAAGCTTGACGCAACTTCCTTCGACGGGCCAGTGAAAGGTTTG
TACGCGACACTTCACGGGCCTTTCGCCCAATAG
>GYA|c44802_g1; len=267  start:264  end:1; minus strand
XXCCCACCTACCGGAATGCGCAAGGCGCGCATTCCGATGGGTGTGCCAACAAAACATTCT
GATTCCCTCAACATGGAGCAGAGAATAATTGCAAAATTCCCATCGCATGCCATCCGCACA
GTCATACAGCTTTCCTCAGAACTCCCAGCAGTCCATATTTACCCAAATTCAGCGCTCGCA
GACTTGTATGATGGCCAGTGCTGCCGCACTTCGGAGTTTAGTACATGAAGGTTTCCTAGA
AATTACCACTCATACCCGAGTGTCTXX
>GYA|c18566_g1; len=330  start:386  end:716
AAGTCGTTGCCAAGTAGAGCAACCGGCCCAGTAAATAGTATGTACACCTTGCTGGCCGAG
TGGGCCGCCCCACTCGACCAGCTGAAACGGCAGCCACGAGCCGGAAGTCAGTCGCGTTGG
CAGGCCAGCGTGAAATTGTGACGATCCGAATCTGGCTGCCCACGTTGGCCGTTGGCTGTT
GGCATAGCTCGAGCATCGGTTTGACATGGATTGGCACTTGCTACGGACAACGGAGCTGGA
GGGTCGAAGATCGTGATTGGAGAGTGGGAAGACTGGAGAACCAAGTCGATCGCGGTGGTA
AATATGTATTACAGTGGTCGTGCGTCGTCG
>GYA|c20028_g1; len=198  start:95  end:293
ATGTCAAATTATGGAAAGAAAAAGGTGGTGGTGAAGAAGAAAAAAGAAATGGATTATGAG
TTCAAGTTGAATATGCAAGAACGAGAGAAGAAGATTGAATTTAAGAGTCTAGTTGATTTG
GACAGCTGGCTTGCTAGATTCCTTGCCTGCCCTGCGGTTGTGAAACATGATTGTCTAAGT
TTGATGATGATGGGCTGA
>GYA|c2278_g1; len=423  start:596  end:175; minus strand
CTCCAGTCTGCATTGATTTCGCCTGAGCTGAGCTGGTTGGTCGTGCACTATAGCAGCGTC
TTGGGCTCTCCTTGGCTGCGCCTTCGGTCCGTTGGTTCGCTCACCCAAACGGAAGTTCTG
GCGAGAATCGCTCGTGCTGAACATATCCGCAACTCAAGGCTCAGGGTGGCAAACAAAAGA
CCCTGTACCGTCCGTACTCGTCCAGATTTAGCCAAATTTCTCAAACGAACTCGCCGTCTG
ACTGACCGCCATCACATTCAGTCACGGCTCTTTTATAAAGTTGCCGATCTTCCCCACTAC
GGAAACTTGCCTXACGTCCCTCCGGAGAAGCCGTTTGGAAGCTTGGTTGATTCAGGTTCA
TTTTCAAGGTCTACTGCGGTACACAAACCTACCTGCCAACGACCATCCCCTACATCTGTT
TAA
>GYA|c24352_g1; len=1353  start:1435  end:83; minus strand
XTTCCACTTCCACTTCCACTTCCAGACCATGTCCCGCTCGATAAACTCTCTCAAGCCACT
GXTCCTCCATACCAACTTCACTCTCATCCAGCTACCATCCACCTCGAAATCAATTCAGAC
CAGCTCCAATACACCTTCAGCCCTCCAATCTCTTCCACAATCGACCCTATTCCTCCTCTC
CCTCTCACTCAACCGCATTCTGCTTCGACATCGATGGCTCCTCAAACAGGGATCATCCGT
CCTGCCCCCGCCAAACACGCTCTCGCAATCTTGAACGGTCTCAATCCGGCTGCTAAAAAG
TTTCCTTTTATCCTTTGTACAAATGGCGGTGGCATTTCTGATGACCAACGCAGTCGGATC
CTATCTCAAGAACTCGGTTGCAATATCACCCCTGCCAAATTGGTCCAGTCCCACACGATC
TTTACTCAGTTCTTGGACTTGTACCGCGATAAGCCAATCCTAGTCATCGGCGGTGCCAGC
CAACGCTGTCGTTTGATCGCCAATCAATATGGTTTCAATCAAGTCTACATACCTCAAGAC
CTCCTCAAGTGGAATCCTTCACTTTGGCCATTCCACAAGCTCTCCGAGCGCGAACATCAG
ATCACCAAAGCAGCCAATTTCGATGAGGTCGCGTTTAGTGCAATCTTTGTAATGCACGAT
GCACTAGACTGGGGCCTCGGCATCCAAGTCGCCATCGACCTGCTCACGTCCCCTGATGGC
TGCATCTCTCGCACGACGACCATTCAGCAAAAGACCCTTGCCCACGGGCAGCAGATGCCA
ATCTACTTTTCCAACCCAGATGTCTTGTGGGGAAATGAGTTCCCTCGGCCGCGGTTCGGC
CAAGGAGCGTTTCAGATTGCGATTCGTGGGATCTACGAGCACGTGACTGGGCGCCCATTA
GAAGCCTGGACGGGCGGCAAGCCGAGTCGGAACACGTTTGAGTTTGCCGATCGATTACTG
ACCAAGATCTTGGAGGAAGAGGGCGCTGGCAAGGGAGCTAAAAAGAAGGTTTATATGGTT
GGAGATAGTCAGTGTTTTTTCCTTCAAGAGGGCTCAGGGAATGGTTCTTGGCTTGATGAG
TTTCAGTTTGGGGAGGTTGTTGXTCCTTTGAATGTTTACTCTCAATGGTTCCTTTTTTAT
TCTTGGTTTTGGAATGGTTTTGCTGTAGATCCTGCATCTGATATCCAGGGTGCGAATAAT
TATGGTTGGGGTTCAGTGTTGGTCAGAACTGGGGTTTATAGAGACCATGATACTATCAAA
GAGGTTGAAAAGAGACCTAGTTGTGTGCAAGATGATGTACTTGAAGCTGTAAAGTGGGTT
TTGAAACAAGAAGAGGGATTAGAGATTTTCTAA
>GYA|c20264_g1; len=249  start:1  end:248
XGCCCTGCCGAGGGGTTTGTTCTTGTTGAGTATATTTCCCTCTGCATCCTGATGATAACA
ACCAGACTGGCCCCTGTGACCTCCCCAGCAGCTGGTTGCCCTGGTCGTGCGAGTGTTGTG
GTCTCCATTGTGTCGTTGACTGTCGTTGATTGACATGGGCTGACTGATTCTTCTTCTTCT
TCTCGTGACTCGTCGACCGCTAAATACCGTCTGTCTGGAATTCATCATCTCCAGGAAACC
AGTCTATAA
>GYA|c36307_g1; len=288  start:285  end:1; minus strand
XXAGCCAGTCCAACCCACAGTACTAGTGTGGCACACCAACTTTCGAGCGCTCATACACCC
CCTAAAGTCCACCCTTACGCTCAACCAATGTCTAGTGCGTGCATTGAAGATCAGCCTACC
CATAGCTCCCATGCCGAGGAATCGCCAATAGCCAATCCGCCTGCGCCTTGCCACTCGGAA
GCGACGGACCATCCAAACTCAACTGTGGACTCCTCTCCAGACAACCTGCAACGTCCGAAG
ACTCCAGTTCCCTGTCCTGCCAGTGGGACCCTAACCTTAGCCAATTCX
>GYA|c6890_g1; len=219  start:38  end:257
ATGTTCCAGGGTGAGGTTGACCCTCCTAGGTTCACTTGTTGGTATCCTCCCTTGAGCTCA
CCTACCACTGGCTCTGAGAGCTCCTCACTGAGCTATAACAGCTTTGAGCTCGATTCTGAC
ACAGTGCCAAGCTCAATCTTGAAAGCACTGTGGCATGATTCTGCTTCCGGCACAAGTGAA
AACACTGGATTGACTGATTTGGATTTTTGCTTCTTCTGA
>GYA|c42744_g1; len=327  start:103  end:432
ATGAAAACGGTTGCTGAGCAGGTCGGTCGAAAAACTTTTGATCTAGATAGTGATGGATAC
CGCTTAGCTAAAGAATGGGTTTATGGTGTATATGTGCGTGTGTTGAACGTGTTGGTGATT
GATAGTAGGTATCAGTGGGTGGCGGGGCAGCAGAGATTCACTGTGCGTAGACGACACCGT
GGAGGAGGGGGTGACTTTTGTGCTGGTCCTGTCTTGGCTTGTACACATTCGGGATTGTCT
TACTGTGCAGTCACTCTCCTATATGGCTACTCGATAATACTTTCAGGGGATGACCAGGCA
GCGCTGACTTATGAACCTGATTTTTAG
>GYA|c37193_g1; len=213  start:1  end:210
XXTGGAAACACGCATGTAGGGAACCAATACGAAAAGCACAATCAGTATGGGAATAACATT
CAGATGCCCCCACCCGCTTTTAACAATCXGCTAGTGGCTGTGTTCACCAACGTCGACCCA
CCATGCGCCTATCCCTCGTCTGATCACATTGGCTTCAAAACCCCAAAACATCCAAATGGG
GTACTTGATTTACTCGTGAATGGTAGTTTGTAA
>GYA|c22843_g1; len=555  start:1  end:557
XGCTGTACGGGAGTGATTTTTGGCCCACGTAGCAATCACTTGCCCAGCAGATGTGTGTTG
CTTGCCTATCTTGACACACAACTTTGCCCAACTCCTTTGGATCCGCCGGCCAAGAAAGGA
ATCAATGGCTTTCATAAGACCATCATGATCCTTATAATCCAGTTTGATGCTGCAGCGGTG
AAACGCGCCGCTTGTCGGACGGCCGGTGCCTTTAACCGTGTAGGGCCTGAAGCAXCGTTG
AGTTATGTTTTTGGCTCCCACTCTGCTCACAAGGAGCGCCACACACATGGTGACCAGGGT
TGCAAAAAGCTGATGGCGGGAAGCATGGCTGAGTGATATAATGGACTAGGTTTGGAGATT
AATTTCAACCAATCTGATTTCAACCTAATCTGACTAGATGATGTTCGCGGATGCTGGACA
GTCGAGCAAAGCAGGCTCCTTAGGCGTCTTGCTGGTAATCGAGTGGACAAGGAAGTAGTG
ACAGCTCTGAGTGAGGTTCCTGGAAAGGGGGATACGCGCCCTACACCGCAAGCACTTTAT
CCGAGTCTTTTATAA
>GYA|c30284_g1; len=225  start:223  end:1; minus strand
CTTTTACCCTTTACACCAACTAGTTCTCATCCGATGCCGGCCTTCGGAAGCCTTCGCCCC
GACACTCAGCAAATAGTTAGGGCTCCTCAGCTCACTACCAACCGCCGGCGGGCGACCACC
ACTTCTTCCAACAGGCCCCCCGCCATCCCGGGCATCGACCGCCAGAGCGCCTATAGTCTC
ACTTCGGAAATGACCGAGGATGTGGCGTTTGAGGACGCCTGCGXX
>GYA|c26333_g2; len=84  start:825  end:908
AGGAATTTTGGGATCGAGAGAGCAGAGCAGGCCGGATTGTGTGGAGTTGGAAAAAGGATT
GAGGTCAAGAAGGTACAAGTGATC
>GYA|c29672_g1; len=177  start:213  end:39; minus strand
XACAAGGACAATTTGCGTTTTTTCCAAAGTGATTTGGAACAAATATATCATGTTTCGACA
ATTCTCAAAAACTTGCTCATCTGTCTGGGCCGTGGGCCCGGTGGAGTGGTTCCACCACCX
CTCCCTGGAAGAATACCTGGTCCTCTGAATGAGGCAGACATATTTGATGTGGAATGA
>GYA|c1591_g1; len=243  start:240  end:1; minus strand
GCGAGCGAAGACGGCCAGGGCTGGACCATGAGGGCGTTCATGGCTGGCTTATGGTCAGGA
GAGCTCGACAAAGGCTGGCTGAAGTGGGGXGGACCGGGAGATGCTGGAACTCGGGGACTG
TCTGCACTAGGGGGCTATTGACCGAACCCGAACCCGAACCCGACTTGCTTGGCAACACTC
ATCACACCCGGAGACCAAAAAACGGGGGGAGCACATCGGGTACCCGGGATGAACACTTTT
GXX
>GYA|c16104_g1; len=297  start:209  end:505
ATAGCTATTTGAGGCACTGTTCCCATCTTCTCCTCAGCAGCTGCATGGATTGCAGCTGCA
GCCATTTCCGCATTTGCAGCCATTTCCGCACTTGCAGCTGCCCCTCCTTCGAAGCTCATC
TCCGATCCCTCGGAGAACATCTTCGCTGGTGCAACCCCGGTGATGATGGTTGCAGCTGTG
GTGGCTTTCTCTGAGGAGCCCAAGTCAGCGTACATXGCCGCAGCCGTTGCAGCCGCTGCC
GCATTTGCAGCCGCTGCCGCAACCACAGTTTCCACCGCAGCAAGACATGTTTTCTGA
>GYA|c16240_g1; len=276  start:89  end:364
ATGACCCTTAGGGCTTTCAGTCCACCAGATTGGGGGGCACTAAAGTTGGGCAGAGGTCTT
TGTGTCCTCATCAATCAACCTACCCAGCCTTTGGAGTTGACCCAAGGTGGCCTAATTCAA
AATTTTGAGGCTGTTATCAATAATATCCACCTCCACCCCCTGAATCATCCCATTTTCCTC
CAGAATGAGAAACTACAGCCACCATGGCTACAAACATCCCCACCTTTCCCCCCATGCAAA
GTTTCATCAAGGACTGCAATACCTCTCACAAGCTAA
>GYA|c23696_g1; len=231  start:176  end:403
ATGGCATGGTTCGCTCTGCTTGAGCTGGCTGAAACTGGACCTGCXTTGAGCTACAGATTT
AGCCAGCGAGGGCCTTTTATAATGTTGCTTGAGCTGCGTAGGCGGGCTTTCCTGGTCGCT
CAGACAGGTTTCTTCACACAAAGGTCGTCAAAAATTAATTCTTTGCCTAATCCTGATCAT
TTTGCGGTTGAGGCGTGTTTCTCCAACCCTTTCCGAATCCCCGTGCTCTXX
>GYA|c39134_g1; len=138  start:81  end:216
ATGCGAGGTGTCTGAGATGGTTTGTCGGATGACAAGAAGAGGAAGAATGAAGTGATAGAT
GTCATTGATACTCGTACCCAAAATAAGAAGCAAACTTTTGGAGAAGTTGCGCTTAATATC
CTGGAGCAGTTCTTGGXX
>GYA|c21384_g2; len=1257  start:1  end:1255
CAGTCTGGTGCTCAACTCATCCCGATCGCCAACATGTCTTACATCACAGTCAGTTCCTCC
AACAAATCCGTTGATTCCCGGCTCGACAGCTCCGCCACCACTGTCCCCATCCGCGTCCTC
GTCCGGCCCGGCACCACCATCCAAGCCAAGATCTCAGACGCGCTCGGCCGGTCCGAGCTC
AGCATGCCCGTCACTGTCCGCCTCGACCCCGACAGTGACGACGAGGGCGGGCCTCTCCAG
TCGCCTAATGCTCTGAATCTAGCCAACCCATCAGCGCGCGCGGCGGCTGATGCCTACTGT
CGCTCACCGGTACCTGCAACGGCTACGAACGTCACACATGAGGCCAATCGGCCGAGTTCG
AAAATCCTCATAACGCAACTCCACGATCTACAAGCCGCCTATACACTTCAACGCACCATC
CTGGTAGTTCTTGCTGXTTACCGTCTCGATTCTTCTCCCGGCACTCCTAGCTCTCTCGGT
CTTCCTTTGTGTGCACCGCCXCCACGCGCTGGGCGCTCCGCGTGTGGGGCCCCTCGGTGG
GTGAATGCGCAGATGGAATCAGGTTGTATGATCATCAAGACCTGGCCGAGCGCGCAGCGC
TCCAGCGCCACCATTCCTCCTCCACTGCGACCTGCGTCTCTCCCCGACCTCGACAGCACA
CTACCTGCCTGTCGTGCTCCACGGCGTGCGGAAGCGGGGTGCGCCGCGTCGCCCTCAACA
CCCATCATCCTACAAATATCCAGCGTTGTCACAGCTGCGGATGCGGCTCXGGATGGCATG
AACGACGATCTGGCGCGTATCTCACCCTCCAGCTGCCTGGATGGCCAAAAGTCACCACTC
GTCACCGACACAGATGGGGACGAGCAAAGGGATGAGCAGGTTCCGACGCTGCGCTGCCCA
AAGGGCAGCGGGCAGGCTTACACACCCCACGCGGTCTGGGAAGAGGTCCGGAGGAGTGTT
GATCTAGCCGATCGGGAGGCCTGTGAGAGCCGGGCCCTGCTGTCCAGCTTGCAGGCAAAG
TGTACAGCGGAGGCAGACGAGCAGGTGGGAGGCAAGGAAGAGAGAGATTTGAGGGTGTCC
ATTGACCGGACATCGAAGGGAACAGATGTCCGGTCAGGGAATCGGGATAACAGGGAACGG
GGAGAGCTGGAATCAATCGCTAGTGACGAGTTCTTCATGGTAGGAAACGGAACCGGCTTC
GACGGACCACTCAATGTTCTAAGGAGATTTGAGTTTCATGTTAAGAAAAACACTTGA
>GYA|c6084_g1; len=243  start:1  end:241
TTCCTTGAAAGCCTTTCGACTGAACGATCCGAACGAGGGTATTTCAATTCAATACCGGGT
GCCCAGGCCTTCCTGTTGGAATACAATTCTAGGAGGCGACAAAATCCGACTTTTCTCCAC
AGCGTTTTCCAGTATCTCATTAATACTGAGATAATCATGTCTGATCGCCAAGTCGGGGTA
TGGGTCGAACTGTTCACGTACATTTCTGGCCAAGCTAGAGGCAACTTTTCAGAGATAGCC
GXX
>GYA|c43596_g1; len=378  start:525  end:901
ATGAACTCACCTGTTATTTTAGGAATTTCAGAAGGTGCACTTAAATACATGGGAGGAGTT
AAAACAGTTTTCAATTTAGTAACTAACCTAATGGATTTTTTAAAAATCACAATTCCAGTT
GTTTTACACGTTGATCATGGAACAGTTGAAACTTGTTTAGCTGCTATTAAAACAGGATTT
ACATCTGTTATGTATGATGGATCTCATGAAAGTTTTGAAGTTAATCTTAAAAATACAAAA
AAAGTTATTGCTGCAGCTTCTAAAAAAGATGTTTCTGTTGAAGCAGAAGTTGGTTCTATT
GGTGGAGAAGAAGATGGTGTTATTGGTTTAGGTGAAATTTCTTCAGAAGAAGAAGCTTTA
AAAATGAAGGAAGCTGGX
>GYA|c37925_g1; len=156  start:344  end:190; minus strand
XCCTTTGATCAGAGCAAGAATTTCTATCAACCGCCAGAGGAATACTTCAGGAACTCTAAT
CCTGCGAAGATGGTGGGGTGGTCAGTCATTGAAAGCTTCAAAAAGCTAGTCACTATTCGG
AAGCCTTATGATTTGGTGTTAATGTTATCTGGTTGA
>GYA|c17438_g1; len=573  start:591  end:14; minus strand
CTTCAGGCTTCGAGCTGCTCTGCCTCTCCTTCCATGGTCGCTCACATAAACAGGGTCCCT
GGTTCCACTAAAAAGTCAGTCATCGACAAGAAAGCAGGAGTGCCGGTCATTCAAGAGGTG
GTTATCCGCGCGGTGGAAGTTTACCCTCTGAACCCCTCAATTGAGGTTCGCGAGGTTTTG
AGTTTAATACAACCAGAAAGTGCTCAATTGGAAACTAGCAAGTTGAAAGTAGACGTTGGC
GAGAAAGTCGGGGCGGATTGGGCAAACTTGATGTCTGTGTCTGATCCTGAACCGCCGGCA
AAATCAGGCGCCGGGGGAGATGACGCACGGAAGTACTCTGAACCACTGCATGGGACTGGT
CCGGGTGAATACGCCACCAGAATTGTTTATTCTTTCTGGGTGCCATTGGCTATGGACATT
ATCAACGAAAACAGAACCGAATTCTCGGTCCTTGGTATTGAACAGGGATCAGACTTGGGT
TATGAAAAGTTCAGACACGCTTTCCGAACCATCCTTGATGACTCGTTTTTCATGGTGTGG
GCCAGAGACTGGCTCGAACCGGCTGGTCTATGA
>GYA|c25390_g4; len=423  start:421  end:1; minus strand
XGAGTTAATCCGAGCCAGGCCCCAGGATGAAAGCAAAGTGCTGAACCACCAGCCAGTGAG
CAGCTGAACAGTCCACTTGTGCTCCGATACCCAACTTCAACTCCAACTCCAACTTCAACC
GCCATCCGCCATCCGCCATCCGCCATCCGCCATGGCTTCCTCGACTCTCTCAAACCAACC
ATCGATCAGCATCCCTTCCTCCGACCATCTTCATCTCCCTCACTCTCACCCCCACCXCTC
ACTCTCACTCTCACTCTCATTCCAACAACTTATACTTTCCTTCTCAACCACTCTGGTCTG
ATGTCTTTTCATCACCCTTTCCTCCTGCCTCGATCCATTCTCATTCCCAAAGACCTCTCA
AAGGCCCCTCAACTGCTCCCGACCAACCTCACGATCACGATCACAATCACAATCACAATC
ACA
>GYA|c33606_g1; len=63  start:1  end:63
AAGGAAACCGCCAAAATAAAAATGAACAATGAAAAGAGATATATGGAAGAAGAAGGTAGG
TGA
>GYA|c29441_g1; len=384  start:384  end:1; minus strand
ATGGTGCGGGGTCTCCGGGTCATAGGACTGAGTGTATTTGAGGAACCAGTATCTTTTAGT
GAAATTTTTAATTGTATATCAAATCAGATGAGCGATATAAAGTTGCGTTGAATTGCTGAT
AACCTGGTTGCCACAGAGCAACAGACCTTCCTCGCCGTCAAAGTGCTTGTCTCCTATGCA
TGCCCTGATGTATCAAGGCAAGTGGCGCACAAACCACAACACATGATTCAAGGACATGAT
CCGAATTTGAACATTATAATCAAGATCTTCTATCGTGTTGCTGATGTCCTCGGXGGTCTT
CATGTCAGTTTAGGTTCAACTGATGAGCAGGGATGCTCTCCTCATACAAAGCCTCCAGAT
CCCAGTATTTTCGCAAGTCCGCGX
>GYA|c18486_g1; len=207  start:1  end:206
GAGATTGTGATTGTGATTGTGATTCTGATGGAGTGGATACTGGTTGTGGGTTGGACTGTA
GGACATGACTGGATGATGGTGAGGATGACTGGTTTGGTTGATGAATGGAGAGACAGTCAC
CGTGAAAAAGXTGAGAGCAAGCCAGGAGGTATGTATTTATGGATTGCAGCTGGGGTGGAT
TGCAGCTGGGGTGGATTGCAGCTGGGG
>GYA|c24484_g1; len=492  start:489  end:1; minus strand
XTCTCCAACTGTCCATCTCTCACCTTTCCTTCCCTTCAGTTCCAACCCACTCGATTGCCA
GTCATAAGACTCCCTCAGTCGGCACCAGCACAGAACACTCGCCAGTCGACTCACAACACT
CTTCACACACACACCATCTCACCTCCCCGTCCCCCGACCTCTGCTCXGCCTTCGAACCCG
AACCCGACGTACCAAATCCAACCCACCGGGGGCCACAACCCGGCCTGCTTGTTCTTCGTT
GAGCTGAGACCAGGCGGCAGTCTGAAGCTGCAAGATCCTGTCACTTTAACGACGAGCTCG
GACGCTGCTGTGATGGGATCCGAGTCAGGCGTGGTTTTTGGGGTCGCTGTCTCTCGCTCG
CTCTCTGGGCCCATCAAGATCGAAGCCAAGCATGTCTACTACTACGTCTTCCTTCACCGT
CGTCCATTCCGATTCTCCTCACCCGCGCCCGACCCGCCTCAAGTCTTCTTCCGCACCGAA
CCAGAAGCACXX
>GYA|c31392_g1; len=384  start:1  end:383
GATAACTATAATGAAATTGATACTGAAGAGGATGAGTATGGAGATGATGAGAAGGAGGAC
GTTGATGATGAGGAAGGAGATAATCAGGTGGTGCCGTGGTCATCGACTCCTCCTCCTCCT
CCGGCTGAGAGTTCCTCAAGCAGTGAGGAGTCCTCGAACAGGTCCATAAATGGCGATGGA
GTTGTTTCACTAAAGCAATTGCACGAAAATGCCGCAGATCTTCACTCTGACGATGATCTC
AACTGTGTATCTTCTCGCCGGAAAAACAGTTCGCCGCCGCCGGCCTCCTTGGGAAGAGAC
AGCGAGACCGATTTCGTTGACGCATTGAGGCCATTAAAACGGCGAAGAATTGAGACGAAC
CGATCCGAGGCGGTTCAGCGTGGX
>GYA|c13926_g1; len=216  start:537  end:324; minus strand
XACTTGGGGTCTACTCATGGTTCAGGCAACTTGGACTCTTCTCATGGTTCAGACACCTTG
CGTCAAGACGACCATGTTCCCCCAGCTACCTCCCCCGTCCATCACAAACACGAGGCTAAT
CTCGGCTCTGACATTGACGCTCACACACCXCCATGGGACGAAGTTATCTGGCAGCCAAAA
CGATCAACCCCACGGAGCGCTCAATTAGCTGGTTGG
>GYA|c10662_g1; len=504  start:1  end:502
AGGCGGCTTCAGTCGATCACGAAACTTTCCGGCGTTGCCGACGAGCTGCTTTCCAAGGGG
CTGTATGGCCGGCCTGGCGCCGCATCTGACTTTGAGAAGAAGAGTGGCGAGACGGAAATC
TCCCGCGGCGACCAGGCCGTCGGACCGGGCGGCCGCGCAGCAGGCGTTTTGGGXGGGGCT
AGGCTGGATTGGGCTCTCCGAATTGCAAGGGCTCCAGGAAACTGGGCTGCCGTTTTTCAG
TCAGGGCTTGAAGAAGCAAGAAAGTTCGAAGCCGATCTCGGGGCGCGTGTTGTTGAGGAG
TCTAATCCCGGGGGCACAGATAGGGACGCGACCGAGGXGGGTCGCGAAGATGGGGAAGAG
CGAGGTGCCAACAAGCAGCATGTCATTGCGGCAGCTGATGGGTTGGCGGCTCATGAGCGC
GCCGCCAGCGGCTCAGAGGAGCTGGAGAACACAGCCTCTGACAGCCGAACACGGCGCTTG
GTGACTGGCCCTTTGATTGAAGXX
>GYA|c42083_g1; len=231  start:230  end:1; minus strand
XTTATCCCCTTCCAAAGCAAACAAAGCCCGAAGGGCAAAAGTATGCTCTCCTCCCCCACA
GCGCATGGGCCTTTTCCCGACGACGTAGATGATGCCACGGTTTCTCTGATTCCTATTGAT
TCCCGGTCGCAGGGAGGTCCTCATATTGAGTATGACATAGGAACGAGCCAAAGACTCAGT
GCCCAATCGTTGCCTTATGATTTCCAGGCTTCTGGCTCCAGGTCAGGGTCT
>GYA|c44071_g1; len=294  start:340  end:47; minus strand
CTTACAAAGCACTTTGCTGCCCAAAGAGTGAGAATTCCCACCAGGACGCGAAAATCGAAG
GATGAAGGGGCTGAAGAGACTGATGAAGATGCGGAAGGTTAATGAGCTGGCTCCTACGTC
CTGATACCATCAAAGAACACAGCATCTGCATCTGGGCTCTGTTACGAAAATGCTTAATCA
AAAGGTCGCATGGCTCAAGTTGCAGAATTGCTTCTCGAGAAAGCTTCCAGATGCATGGCT
TTTTCAGCCAAAGCCTCATCCGAAAACGTTGTCAAATTCGCTATTCCGCTTTGA
>GYA|c18898_g1; len=288  start:286  end:1; minus strand
ATGGTAGTAGTAGCAATAGGAGAAGTAGTTGTTGTTGTAGAGGTAGTAGAAGTGTTAGTT
GTAGAAGAAGAAGTAGAAGTAGAAGAAGXTTTAGGAGAAGAAGTAGTAGCAATATTAGAA
GTAGAAGTAGTAGAAGTAGTAGAAGTAGAAGTAGAAGAAGAATTAGTATTAGTAGTAGAA
GTAGAAGTAGAAGTAGAGGTAGAAGTAGAAGTAGAATTGGAAATGGAAATGGAAATGGAA
GGATCTGAGGAAATGGTCAACAAGAAACACTCTCCCTCTCAACCCCCX
>GYA|c38038_g1; len=237  start:233  end:1; minus strand
XXAGCGGTCACGAATGGAGCCTGGAAGGCTGCTGGTGAGGGGGAGAAGATCAGAGGACTG
GGAGGGCCTCGGGCGGGCTTCGGAGAGGCAAAAGGAATGGGCGATATGAAGCCTCCTCCA
TACTCAGAACACAATCCTATGATGGACTCTCATCCTGATTCGGAACCGCTTGAAGAACAT
TCATCAACGCGAGAGGAAATCAAAAACCAACAGGACGAGGGCCCTAAAATCCAACXX
>GYA|c14571_g1; len=222  start:140  end:360
ATGGAGCCTGTTAGGAAAAAGAAGGAATACTTGAACAAGATTTTTAATGCAGGTAATGCT
CATGGTCTAAGCACAGTCAACATCAGGATCAATCCCAAATGTTCTGAGGAGCTAGAACTG
AGACATACTGAAXCTCTTGAAGTTCTGGAAGGTACACACACTGGCATATCCCTGCCTATT
GATGATGGCTTACCGCTTCCTCTGCATCTCTGCAACCAGTGA
>GYA|c33286_g1; len=186  start:218  end:33; minus strand
CGCGAAGATGCGCACGATCCGCCCGTCCGGTCCGGCGAGCGGCACATGGACGATCTCCCA
GGTGCGCGGCCCGCCCTCGCCGTCTCGCCGCAACTCGAAGGCGTGCGGGACGCCGCCGCG
GATCGTGGCATCGAGGTCGGCGGCGACCTGCCCGTGGAGGTCCGATGGCACGACCGCGCT
CAGTAG
>GYA|c32398_g1; len=219  start:217  end:1; minus strand
ACGGGGCGACGTGCCGGGGTTTCCCCACAAAACCGGATTCCAGGCGCAGGCTGGCGTGTC
ATGTCACGTCTGCGTCATGTCACATCTGTCTCTTCAGCGCCACCGCAGTACGCCTTTGCG
CTCGGGAGTTCACCACAGCCAGCGGAAGCACCTGAAAGCACGCTTGCTGAAAGCGGCAAC
AACACCCCAGATATTCAGATGTTCCTTACCATGCTTTXX
>GYA|c21490_g3; len=186  start:186  end:1; minus strand
ATGACAAAGAAAACGGATAAGGAAACTAGGGCCATGGAGGGCCAGTTTTGGCACTTTGGC
TCACGAGGCTGGTCAGCTCAAAATAATCAAGTGAAAGACTTACAGGTAGAAATGCGAGCC
GAATTCATCGGGCTTGTGCTTCTTAGCAATGGAGCTAGGAATTGTTTCCTTGAGAAAAAC
CTCAGX
>GYA|c41638_g1; len=186  start:1  end:184
XXGAAAGATGTAGCTGACTTTGTCAAGAACATTACAAGCCGATTTACAACACAAAAAGAG
AACTTAGAGATTTATCCAGACCCTTCTGGTGATCCAACGAAGGTAAGTTCTTCTTTAGAA
GCTCTTCATGAACATATTCTCAGCCGATATACGCATATGATATTTATTTTGCTGATTGGT
AGGTGA
>GYA|c12081_g1; len=51  start:51  end:1; minus strand
ATGAAAAAAGATACCTTAGAAGCTAAGCTTCCAGATGGTCCTATCCTCAAC
>GYA|c18217_g1; len=114  start:139  end:249
ATGACTGATTACCTCAAGTTCCCTCATGCTCTTXTTCCAAAGGAGCTTTTTGGAGATCAC
CTTAAGTTGTCCAAGATCAAGGTTGATTGTAGAAAAACTTACTCTGTGCTCCXX
>GYA|c21855_g1; len=180  start:1  end:179
XXTTGGGCCGAGCATGACTCTCGACGGGCTGATGGCGATGGCGATGGGGGTGAGCCGAGG
AAGCCATCGTTTGAGTTTTGGGGTGGATTGAAGATTAATCGGGTGATCGGTCCTGCTCGT
CCTGGTGCTGGTGCTGGXCACTCTGCTGGTGCTGGTGCTCTGCTCGTCAATAGTCAATAG
>GYA|c42283_g1; len=228  start:1  end:230
GGAAGCCAATCAATAATGGTGGTGGTGGCAGCTGGGCAGGTCTCCTCTGGGAGGTCTTGG
CCGACTCAGGGACCTAAGCCACTTAAGTCCAAGGAGAAGAAGAGGCCTAGCCGAGCCAAA
GAGAGAGTACGGGCTCAGCAGCCAGAGGAGGCCGGTGAAGTGCATCTTCTGCGTGTTCTC
TATTTGAACAAGCATTTCCCCCAGGGAAGTTTCTGGGTGCCCCACTAA
>GYA|c16632_g1; len=270  start:1  end:267
XTGGACCCTTTCAACAGATATAAAGGXGGTGTTCTGGTTCAGGCACTCCCTACAGTTGAA
GGTTAAATGCCAGAGCGGGAAAAGAGTCCACGAGATGGACGCACAATGCTGTGTGTTTCA
GGTGATGTTGCAGTGAAAAATACAATATCTGAGGAGATXATGAGTGATGGGTTTGAGTTT
CAAGAAACCTTCAGGACATTTGAGGGAAATCAGGAACAACATGAATACATGAAAAAGGCA
GCTCCCTCTTTGGAGAGGATAATATCCAAG
>GYA|c20408_g1; len=945  start:1  end:946
XXCAAATTTTCTGAGGTGGGTGACATGCATTAGCCCCACTTTTCCACATTACATGGATCA
TTGTTCATTCCTGATATTACTCAGAAATGTTCAAAGCTTGAAATGCCTGGATCCACACCG
GATAGGGTTCTTTTTACCAAAGAGGACAGAATTGGTGTTCCAAATGGTGGAAAAGGAGCT
GATATTTACTTCATGTACTCGAAAGAATGGATCCCAGCTGATGTCCTGGGGCAACAGGAC
AAGGATAACAGCCAGGTGATGGATGACCTACTAGGGGTCGAGAACAATAAGCACAGGCTA
TAAGTGATTGTTAGAGTCGCACTTTTGGCCCGGGGGGCGTCTGCAGGCGGGGCACTTGTC
ACAATATTCATACACGAAAGGGTACACGTTCTGACAGGTATTCACGTCATTTCCGAATAC
CTTAACTTCTCCTAGTGAGGGGTTGAGCAAGGCCTTGCATGTCTCTTGGATTTTCATGAG
GCCTATTCTCGTGGTTCCATCACACCCTGGGACCCAACATGCCTGGATTGTGGCAACCAT
GAAGCCGAGGAGGACCAAGATGAGCGAGCATTTGGTGGGGAGCATCTGCGCGATCGAGTT
TATATCGAAAACCCAAAGGCGGCGGGGTCTGGTAGGCGCGGGGCTGGCGCTAAGGTTGCG
AGCGCACTATCTTCAACTTCGGAAGAGCCCTGGCACTTTGCGCAAAAATCGGATGCGATG
AACGGAGGTAAXAAAATGGTTGGAGGTGGAGTCGACGTGCTAGTACCCGGGAGCTCAATC
GGGTTGCCAGATGTGCTGATGCGACTCGCCAACGAAGGGGGTGTTGGCCGCCCCATTGAC
GAGAAAGGTGCTGATTTTAGAATTGCGATCAAGATCGCTGATATGAGATCCAAGCTATAT
GTATGTAACTCGTCCCAGGCAAACTTGGCAAACTTGGGCGAGAXX
>GYA|c19127_g1; len=219  start:218  end:1; minus strand
ATGCAGAAGGCACTTTTAAAAGGCCAAATATCTGCCCATCCTTCAAGGTCATGTCTCACA
CTTGAGAACCCTGGAAATGGGGTTTCTAGGAATTTTTTTGGAATGAAAGTCAAATGGTCT
AGAATCCATTCCACTGCCTTCCAGCCAGTCAAGGACAGAGTAGCCGTAAGCGGGCCAATG
ACTGATCAGACCGAAGATTCATGCGATCCCCCCGTGAXX
>GYA|c40065_g1; len=246  start:1  end:246
GCAGAGAATGATTTGACAAAGGATACTGAGACGGTGCTAAAGATAATCTCTGTGACAAAT
GAGGACACCAGGAATTCAGCTATTGGTGGTGGTGTTTCAGCTTCTGATGCTTCTATTATT
GAGGAATCAGGTACTTTCAAAGACTCTGGTGAGATTGTTCCTGTTCTTGAGTCAAACGAG
GAAAAGCTTCCTGAAAAGTGCCTGGGCCAATCTAGGAGAAGCCTAGCCGAGTGCCTTTCA
ACTGGG
>GYA|c31453_g1; len=288  start:284  end:1; minus strand
XXGCTGTACACGGGTCGTCCCAGGCAGTTGGGAACAAGCTTTCCACAACCAAAATACCCC
CGTAAAAAAGTGGCACATGATGACGACAGGGTTACAAGAAAATCCAGAAAAGCCCTCATG
AATTATCCAGAAGAAAACGGGATTAACTAAGCCGGCGATAGTGATCCAGCATCAGGTTTA
CTAGCACAAATTCGGAATGATAAAAAACCTGAATATTTGGCGCCTGATTCTTCTGGGGTT
GAGAGCAGCAAAAATGCAGGTCCGGGTACTAGTCCATATGATGTACXX
>GYA|c2705_g1; len=165  start:40  end:202
ATGGCAAGGATGAGTAGAAGAGGCAAGACCAGCGAGCAGCAAATXAAGGCTAAATTCAAG
GCCGCCATTGGCCCATCCAAGCCCGTCTACTATTCTCCCTTGAGGGTTTGTGATCTAGAC
CTCAGGAGAGGTTTTGACTCAAGAGTCAAGAAGGAAATGCTGAXX
>GYA|c14225_g1; len=159  start:637  end:479; minus strand
ATGGGTTTCTTTTACTCCAAGTCATATGGAGGCAGGCGCGCCGGAGGCGGATTCACAGCT
GGAAAAGGTGGCGTCCGACCCCACATCCGGTTCGTCATACCCTTCCCATCTAGCCTTCCA
TTTATTACCGCTGACCGGGAACGAATTATTGCTATTTAG
>GYA|c19861_g2; len=918  start:914  end:1; minus strand
XXCAACAGGGCAGTCCACTTTGCGCATGCCTCCATCTGCGGCATCCCTTATCTGATAAGT
CCCCTAAGATTCGGATTTGCTTCATGCGTTGAATTCAATGCCTTGGAAAAGCAAATAACG
GCGGATGCGATATTCCCCCCACCCGGGCACCAATGCTTTTTGGAGTCGACAGACTTCGGC
AACGGCTTATCGCCTCCGGCTCTACCCCTCAGCTATGCGCAGAGCAGTTTACCACCGTTT
GGGTACCGATTGGGATCTGGAGAAAATATCTCACAGGAAGAGACACATGGGAAGATATAC
GGGCTATCAGAATTGGATGAACTGTTCGAAGATCTCCCCTATTATGGCCAAAAAAATGAC
GAGCAGACGTTCGGGAGTTCAGAATTGGAGCAAATGTTTGAAGACCTCACCGATCCCGAA
AGCTTGCTTATGGTCAAGGAACCGAATTCGACCAGCGAAAGCTTGTTGGCGCTTGGTGCA
ACATATGAGGCATCCCCAATGTGTGAAATATTGACTGGTTCTGCCAAGCGGCCTCTGGAT
TTTGCACCCTGGGACGTTGAATCTTCAAATTTTCACCCAGAGTACAATCTCCCCTCGAAA
AGGCCGCACTTGGTTCACGATAGAGGAATTCAATGGTCGCAGAGTTACGCTCGGGATGAT
AAGATCGGCTCAGTTGCAGGGAGCCATCTAGAAAGCTACGGGGTTCAACCAGCAGATCAG
AGAGACCTGCGTACCATAGCTCCGGGGCTTATATATACTAACTCTCTCACAACAGGTACT
GTGCTGGATCAGAATGTAGGGGCTTTCACTAACCCCTCGTTAGAATCCTGGGCTCATCAA
TACTACGACGTCTTGAATGGAGAGATGATCATGCATCAAAACCCGAAAAAGGGGGAAAAA
CCTCACACTGCGCCAAXX
>GYA|c33455_g1; len=75  start:201  end:127; minus strand
AGCAGCCAGCCAGCTAAATATCTCAGGGGGATGGAACGGAGTAAAGCAGGTGACACTGAT
TCTTTGTCAGAATAG
>GYA|c15389_g1; len=90  start:215  end:126; minus strand
XGCCCGCCTGCTCGTGTTGAGAGTACTGGTGGATGTGGCGGTGCACATATCAAGGAGAAA
AAATTGAAAGCCACCAGAGGCAAAGGTTAG
>GYA|c2302_g2; len=165  start:1  end:164
XGGCTTCTTCAAGAAATGAGAGGAGGTATGACTGAGAAGTACGACAGCTATTTAGGACAC
AGTGXCGTCGTGCACGGAGAAATGGCTCTGAGGACTGGCTCGATCTGGGATGAGACAATG
AAGGCTCAAGGTGTAAAGAGTTATGAATGCCTAGCCTTGAGTTAA
>GYA|c39527_g1; len=282  start:1  end:280
GGAAAGAGAGGGGAAGGTAAGAGAGCTGGGGGAAAGCTAGGAGAGGAGAGGAAAATAAGG
AAAGGAAAGGAAAAGACAAGACAAGACAAGGCAAGGCAAGGCAAGACAAGAAGAAAGAAG
AAGGAGAAGATAATGAATGAACCAAGTTACTATGAGCXGGAACCAAGCTTGGATGCATCG
GCACCTTCAAATTATGCCGAACAATAGCCACAAGGTGCTAGATTCCAAAAGGACAACCAA
TCTTCCCAGTTATACCAAGACCACCGTTACCCAAAACTAGCX
>GYA|c23412_g1; len=1092  start:1089  end:1; minus strand
XCTGCTGCTGCTGCTGTTGTTGTTGTTGATGATGTTGATGTTGTTGATGATGATGATGAC
TTGACCCTTTACCCCCCTTCCCAACCCCCACCTTCTGATGATCCTTTGCCAATTCCCACT
CCCACTTCCACTCCCACTGCCACTCGCACTGCCACCACCXCCCAAAATCTTGACACTGCC
GTTGATCAACCTGATCCTGATCCTGATGACGATTTGATAACGGATTCAATCTCTGATAAG
CCAATGATGATGATGATGACTGTTGATGTTGTTGTTGACTAGAAGATCCCTGATGACGAT
GATGATCATGATCGTCTCCATTGACCTGCTTCTGCCCCAAATCTTCCCACCCTTCAACTT
CCACTCCTTCCTCCTGCTTCTCTCCACTCCCACTACCAACTCCATCATCAGCCTCCXCCA
ACTCCGACTCCTGCCCTTCCAACAACCCCACTCCCACCGACCAACGACGAGGTGGATGAG
CAAGCCATGCCCTTCAAGCTCCCATTCCTGGCCATCATCCCACTCTGGGTTCCTTACTTA
GCTTCTGCGGCTGATACTCCTCCACCGCCGCXTGACGCTGACCCTGACGTTGACCCTGAC
CCTGACGCTGACGCCAAGGCTAAGGCTAACGCTAACGCTGACACTGGCGCTGATGCGGAT
CCCTTTCGTCCCATAATCCCATTCGCCACXGCCCTCCACAACGCCAGCCCCCACTGGCTT
GCTCGCCCTCCTCCGCTCCTGCTCCTCGCTGCGCCTGCTCTCCTCGCTCCTGCTCGCCCG
CCTCCATTCCTGACTCTGGCTCCGTCCCTTCCTAGACTCTCCAACCGGCAAACACCCCCC
AAGCCCCGCCCTCCACCTGACGCTACCGTCGCCGACCCCGACCGCCGCACCGATGTCTCG
TTTCCCTTCGTCGCCACGCTCACCACCGGGCCCGACATCCTTCGTCCAAACTGGTTTGCA
ATCTGCTCCACAATCCGTCCCCTGGCGCTGCTGCTCGTCGACGACGCCGCCGCTGGCGCG
GCCACTCTTTCGCCGCATCCGTCCACCGACGCCCGCCCGGCCCCCGTCCGCCCACCTCCG
TCCCACCCGCXX
>GYA|c4735_g1; len=66  start:483  end:418; minus strand
ATGGGTGGCACAGCGATACTGCTATGTAATAAGATCTACACTTGCTGATACGAGACTGGC
AGTTAA
>GYA|c38932_g1; len=228  start:226  end:1; minus strand
CAGATCAAACAAATCACTGCACAGACTAGGACAGATGTGGATAACGATGGTGGTGGAXTG
ATTGGTTGAGGGAATGCAAAGATTACTGTTATTACTGATGAGAAACAAAGACAGATAGTT
GAACTGGATGAACAAGGTGGATTGGCAGAGAAGGCTCAGAAATGAGTCCAGGGCCGGAAG
AATACCTATATAGACACTGGACCCACTGGCCATAAAATGCTGAGAAXX
>GYA|c1776_g1; len=237  start:319  end:81; minus strand
GAAGAAGTGAGGTATTCCGGATCTCAGTTTGGTCCGATGCAAATGGCGTCGGCACAACCG
TTGCAATCAGAAGCTGCAACCATCGACAAACTCAATTGTCAAACCTTTGAGTCTGGCGGT
CTGCAGGCGAAGGTTGTGTCGCAATTTACAACTTCGACGTCTTTCACTTCCCCTTTCTGC
GCACCTCGCAGCTATGCTCCTGAAAGGAGTTGTGGTTTCTGGGCTAGTACTGTATAG
>GYA|c44145_g1; len=138  start:1  end:137
XXGGAAGAGGAGGAAGAGGAAGAGGATGAGGAGGAAGAAGCACTTCAGCCACCAAAGAAG
AGGAAGAAGTGAATCCTCGGAATAATCGACAACCTCGCCTTTGGAGTACTATCTTTTAAT
GAGCTTTGGGTTCGCTAA
>GYA|c24563_g2; len=312  start:1  end:310
XXTATGAATTATGAGGGTTCAGCATATGCCTTATCCACATATGTCCGGCGTGAAGTGTTA
GCACTGGATGATGATGAGGAACCAGACAGCTTCATCTTTGAAGAXCTGATGTGGGCGTGC
CCATTCATGCCCTTGATTGTATTGGATTTATGTGCAGCTTCTGACTTTCCAAAGTCTATT
CCATTTCTACCTGCAACTATCGTGCCCTATACCAGAAAGGCTCATTTGCAAGCTATGGTC
CAAGATGAGAATCCATTTAGGAAAGCACACCTTTTGACCAAAAAGGTCGCTTCTAGTTCA
TTTGACTCATGA
>GYA|c18826_g1; len=318  start:468  end:150; minus strand
XGTCTTTTCCAACGACAGACTGTGATCTTTGATTGCAAAAAAGAGACTCAAGACTCTTTT
CACGATGTTGGCCAACAAAAGTTGTGTTGGATTCGTGATCTGCATGATGCTAGCATGTTT
CGTGGCTTCTATGGTAGCCAGGGCCAACTAGAAACCGAAAATTTGGATAAGAAAATGCAG
CTCTTCGATAAGGGGCCGCTTGTCAAACGGGACGAGGAACTACCCGAGTTCCCTGATCCC
TGTGAAACCGGTAACTGCGTTGAGGAAGAAACAAGGAGCGCCGTCAATGATAGCCCGGGA
ATCCATCCATCAATTTGA
>GYA|c36157_g1; len=204  start:202  end:1; minus strand
XXCACACTTATCCCTCTCAACAATGACAACATCAATGGCCACAGGGAGCAGTCTGTAGTT
TTTGCCTTTATTGACGAGTGGAAATTAGCCCTTGACCGTCTCCCAGATACAGTAGCTTCT
GAGGCCATCAAAAGCTTTGTCCATGTTGTCCATGCAATATCTGGAAAACAAGCAGAAGAG
CTCAAAATTAAAAAGCGAACTGAA
>GYA|c19266_g1; len=957  start:1  end:953
XXCAAACAAAAAAGGCTATCTGTTGAGCATTTTAAGGTTCACACCAGAGAGATTGTCGGG
ATGTCTGTCAAGGAGATTGCAATGTGTTTTGACAGTGTGTCAGTAAGGACCAGGTGCTGG
AGCGCCGCCGTAATAATCATGATGCAAGGCTGTGTGGCCGCCGCCAGGTCCGACGGTTAC
TTCATGTCCCCCGGGGCCGACAAAATAAATGTTACCGGGGCCGTCCGGATCTGTTGCTGG
CCATACTCGAACGGGGATGTATCGCTTCTCATAATGAGAGAAAATGAGCTTTCCATGCTC
GAAGTGGACGCCGATGTGGCTATATTGGTCTGTGATGATGGTCGCGGGATATTGTGAATC
AAGGTAGATTTTGCTCAGTGGGGCCTCGTTGATGGTTGGGGGCGACCGCAAGTGAAAGAG
GTCAATCCAACCAGGCCGATCGCGAGGATCGCCAAGGTAGAAGCGATAGATTTTCTCAAC
ATGGTGAGCAGCGAGCAGAATGGATCCGATAAAATGGAGAACAGTGCACTGATCGTCGAT
CGGCTTTACAAXAACAAGGTCAGTTTGCGTGCGGATATAGAACAAAGGAGTGGATACAAT
GTTCGAGTGAATGACTTTAGCTATGGATTAACTGAAATCGCTGAAGCAGGAATCCCGGXG
GTGCTGGTTGGAGGGTGGGAGGTCTCTATGATCCAGGAAGAGGAGCCGTATATCTATAGC
CTTCGAGCTGGXGACCCCTTTGCCGATGAGCGACCAGCAGAGCTCGCCAAAACCCGTACC
ATGACACGTCGGGTCCCCAAACACGAGACCACCCGAGAAGGTACAGCCGAGTCTGGACCC
AGATGGGCGACTACTGATGAGTGTCAAGTGCCCAGTGAGAAAATGAATGXTCGAGCTGTA
TCCGGTATCGGCACCGGTATCGGCAAATACTTCTTATCGAAGTTGCTTCCTTCCGGX
>GYA|c24788_g1; len=2799  start:1  end:2799
XXCAAGAGGCCTGAGGGACCXGAAACATATTTTTATCTTCACACCGCTGGAATTTCCACC
CTAACTCACCGTGAAATTGTAGAGCCCAAACGAGXTGCCCTGCTTCTGGAGTGGCCTGCC
TCGGAGAGGATTATGACTCCAGCGCTTCTCCGTGGCGGTCTTTTCCTGCACATTTCCCCA
GACATCGCATCACCTTTTTTGCCACACCGTTTCATCGGTCGTCCTGCATTTTCACTCTGC
CCCTTTTCCTCTAGGCCTGACTTGTCCATTCAAGCTGCTAGTCCTACCCACGTACTCGTC
GTCAGTCTGCTTAGCTGACTTGCCTATGCGACTGGCCAGCTTCGTCTTTTGGTGATTAAT
GTAGCGAAGAGTCGGATTGAGCCGCAACTCAAAGTCAGTAGTCACATTGCTCCTGCTGCT
GGTTCXGTTTTCGCAGTGCGATTGTCCATTTCCTTTGGTGTAAGACCGTGGCCAGATCCA
ACTGAGTCTGAGCTGAGGAATTCTCGATTCGCAGCAGCACATCCCGGGAAGTCTCAAGCX
GTTATCAAAACTTTCCGCTCAAAGGCTGTCCTTTATCTTCTCTCGTACAACTGCGCATAT
ATAGATCAACGTTTCGGAGAAATTTGGCCTTCGGACTTGTACTCCGAAACCGGAGTGTAT
GCCCGTCATCCCTTTTTGTTCGCCGCCGGCACTGAGTGCTTGACGATTATTCTCCCTGAC
CTTGTCATTCACTCTCAGACCCCATTGGACATCTTAGACCGCATTGAACTTCTCAGATCT
CATAGAATCTTTCAAGCTGCATTGGACCTATCAGACTCTCCACCTGCCGGTTGTGTCACG
TTTGTCCAAGGTTGGGCTGTTTCTGCGCAGATTCTTCCAAAGGAACAAGTTGAGCCCGCG
CTTGCCATTTCCAAATTACCATCCAGAGCACTTTCCGGCGGCGTCGAAGTGAGTGTTTTT
GGTTGTGCATTCATTGTGAAAAGATTCGACACXCTTCCTGAATCCCGTCCCAGCTTTTAT
CAAGTTTTGATTGTTGGCTCAAAGCCTCTAGCATACACTCAGGCCATCGCATCTACAGCT
AGXCGTCCCATGTACCAGCAGACTCGTGCCTCAAACTTGATCTATTTTCCACTTCCACCG
TCGAGCTCAAGATCCCCAACTGAAAATGACCCTGGTCAGGCTTTGAATCTTGCCCAGAGC
GGGGATTTTTCGGCGGCCAAAATCCAGTCAGTCGAGATCGACATGGACATGTCAGCCCTT
CGGATCTCGGTAGAACAACCACTGTCTCCTACAGTTGGGTACCATGCTTGCTCCAAGGAC
TCGCCTCCATCGCCTTCCAACTTGCACGACCAACCGTTTGTTGGGCCGCCCGCTTCCTCC
AAGGACTCGTTCCAGCCGTCTTCCGAGTTGCTTGACAAGCCATTCGTCGGACCCCGTGAA
TTGAAAGCGCATTATGCTCATCAGCGGCTTGCTTGTCCTGCTTATGCTGAGGGATTGGCA
ATCCCACAACCGCCTGGCTTCACCAGGATGACGAAGACTAAATGTATCAAATATCCGATC
AGCTACAGACTTAAGTCAAACCCCGAGCAGGCTCGAAAACATCTTCCACGCGAACCTTTT
GGCTCAGTACCACTGTATCCTGGACTGAGTGCATATGACACAAACAGACCCAGCAACGAC
CGCCGGGGCCTTGTCTACCCCAGCATCGGATCACAAACGGAGCGGGGCAAACAGGCAAAT
CAGTCGTCTTTGAGTGTGTCAGATGTTGGCTCGACGCAGCCATCGATCGCGCAGCGCGAG
CAATTCGTCTACTACAACCACGCCAAACCGCTCGATGATCTTGGCCACCCCAGGAGCGTT
CAGCCCGCCGCCGCGCCTGGGGAATTAGCCTCCGCAAGCTCGAGCGCGACCAGCAACGCA
TCCTGCGATGCCTCCATGACCAACGTTAGTCCGAAAAGCGCGGCCACCACTGTCGATGGC
AGCGTCAACTCGTCCGCGGACTGGGCCTTCGAGTCGCTGAAGACTGACCCTGAGAACCAG
CCAGGAGAAGCGTCACCGTACGXCGGGGTCGCAGATTTCGAGGAAGGGGAGTGTGCTCAA
CCGCCCACGGCCGCTCCGGCGTGGCCGAGGCGCGTCTTTTTGCCGCCGGACATCGAGTTC
GACCGGCTGACGGCTGTGAAGGGCCTGAAGCCCGCGAAATCCTTTGATCGCGGTCGGCGT
AAGTGGCTTGCACCGCCATTGCCCGTCCCTGCCTTGCCAGCTTCCAAGCTTGATGTCGGC
AACACACAACATGAACCGACGTCCGCTTTGGAAGCCTCGTGGGCCCACCCTCCTGCCCCC
AAGCTCTTTAATCTGATGGCATCTCGTGCCCAAAGTCCCGGCTCCACTCTCACTGCCGAT
AGACAGAACGATTCCGTCACGGATGTACCGTGCGCTTCCCAGCCCTCACCTCTCGATGCG
GAGCTCATCATCAAGTCTCGCCCCAGCCTTCTCGCCCCTCTCGCGCCCCTTGAACAGACT
CATCTGTGCTTGGACCTGAAATTTGACGGCCCTGAGAGCCCACTTGATCATGTCCAATAC
AGGAAAGCGATCGAAAGCCTACTGATCAAAATGGAGAACCAGTCAAGTCGAAGGGACAAG
AGCGCAAGCAAGGAAGACAGGTCCGCAGGAAAGCCTGGCGGAAAGGTCCAGAAGAAAATT
TCCAAGCTCAACCTCAATGCCAAAGCTTTTTTAGGCGCTCGTAAAACTGAACAACCTCAA
CAACAACCTGGTGAACATCAAAAATCAGGAAAGAATTGG
>GYA|c21826_g1; len=240  start:722  end:483; minus strand
CCTCAGCCTCAGCCTCAGCCTCGTCCGACTCTCGACTCTCCCATCAAAAGCTCGTCAAAC
CCACTCCCATCCCTGCCTCACCCTGCAGTGCACGXCGTACTGCCACCTGTGAACAAATCT
GACCCGCTGCTGGCTGGCTCAACGCTTTTAGGTCTCAAGACTCATCCGGCTGCCCGTGCC
GGCACTCTCCAGCCAGGACAGTCGACTGCATCTATATCTATCCATAGAACCTTGACCTAA
>GYA|c19752_g1; len=1854  start:1997  end:145; minus strand
XXCTCATCTTCGCACCTTTTCGCGAACTGTGATGAGTCTGAAACAAGTCACAATCCTTCG
CCTGGATACTACATGACTCCCCATCCAGCCACTCCTCTTGGGGAGAAGAGGATCCAGCGA
GAAAGATGCAAAAGCAGAAAGACGGTGAACAGGACTAAACTAGCCACTGGTCGACGTTAC
AAATTCCAGCGTGTACAACTTCTTTTGCTGTTCTCTGCTGGGCTTGACCTCGTCATTTTC
AGCTTCAAAAGCACCATTAGTGTTCACCTCAGTCGCCTCTCCTCCCATGACCACACACCA
AATGXACCGGCTCTGGGGAACTTGTACAACTACAACACGGGGAAATTCTGCTTGTGTTCA
CCACCACCTTCCGATGATATTCCACAAGCXATTCCTGTGCCGTCAGAACATCCTTGTTAT
CCTTCACAGCTGAAGACCCGATCACCTTCTCCCCGTAGTGTTTCACACCTCAAGCTTACA
ACCGCAACCTCCACTGCCCCGCTCAACCGACCTAAAXACGACATGCTAGTCGTTGGGCTA
TTGGTTATCTTACAATTGGCGTGTGGACTCAGTATTCCTCTTTTCTTCAGAGGTGCCACT
CAGCCTCGCCCAGAATTAGCATACCTCAGAAATCTCAGCCCTGAAGCTAAATCAACCAAA
GAATACCAAGACACAGAGAAATCCATGAGAAAGGTCTGGCAAGACAATGAAAAGATTCGG
ACGGTTTTAGGAAGCCAGCTCTCAGACGCAAAAGAGCCATCCGGTCAGGGGCTAAGTATT
AGAACGCCCATTCAACACTCAGGAGACGCCAAGAAAAACTCACCGCCTGACGGTATACCC
TGCGGGATTTTCGCCTGCCATTCGAATCTCATACCTCGGCCCTGGTATGAACGAGCCCGG
AGGAAACGCATCCTCGATGACGAAGTCGAGCTCGTTCGCTTGTTGACGCAAGCTTATCAC
ACGCTGAAAGATGGTAACGTCGCCGCTGCAAGAAAACTTGTGAGCCGAGCCGAAAGAATC
CAAGCGAAACTTAAACTGCTCGAGCCAAATCTTCCGAGCATTCATTTGCTTGAAAATGAT
CGTTACAGGAGAAGCCTCGAAAAGTTAATCCACGCTCAGCAATGCTTTTCAGGTCTTTTG
GCCAGAGTGAAACTCACAGAAGCGATGCAGAAACTGGCTGAGAATCGAATTGCAATTGCG
CAACGATGGAGCAAACCTAGAGTGGCACTTGAGGATACAGCACCTGAAATTCTTTCAAAA
AAGATCATGAACTGGCTCTCAGGATCACGGAAGAAACACATGGCGATCCAGGCGGCCATT
CGTGCCGCCCGGCGAGAAATTATGGCTGCTCGAGCACGACGTAGAGGTGACTATGTGGAA
GCACGTCGAAACATATCGAAGGCCCAACGCCTTCAGACCGAAGCCGAGCGCTTGCGAGCA
CAAATTCCCCAGGCCAGCGAGGCAATTATCAGTTTGTTGGACGTGCCGGAGTACCGGATA
ACCACCAAACCTCTTAGAACACCGTATATTATAGATCAGATCATGCAAAGTAGACAGAAC
CTCGGCTTTGAGCTCATCAAGGGGAGGCCTCGTGGCCTGGGAATGGATCCTGTGGGGCAA
GATCTCTTGGAAGAGGGATGGTTAACCGCTTTGCCATGTGGTTACTTAGTCGAACTTGAA
CGTCAGTATGAACTCTTTTTGTTGTCTCTGTTGGAAACCCAACACTTATCCCATCTCGGA
AACACTAGACCCTCAGGGCACGCACTCATTAAAACAAAGCGCTCGTGGAGTCTAATCGGT
GGATGTAGGGACCCTCGCAATCTCCTTCTCATAATACATGATCAGCCAGGTTAA
>GYA|c32750_g1; len=147  start:252  end:108; minus strand
XXAGCCAACAGTGATCACATGAACTCCTCCCTTTTGATTCTGAGACATTTGACTGAAAGA
TGTGTCTGTGGATCAAAACGTCCATCTAGTTTCTGCTTGGTTCACTCAAGAGGTGTTACA
TCCAATTTCCAATACAATAGTATATAA
>GYA|c21430_g1; len=447  start:624  end:178; minus strand
XXTGGAGTTGGAGTTGGAGTTGAAGTAGTCTAGTGATAATGATATATGATGATGAAGAGA
GATGAGAATTATAGACTCAGAGTCACGACAGTCGCAAGTGAGATCCAAGCCGAACCTGGC
TGAGGCTCGACTCTCGATTCGGATCTGGTCAACAACAATTCGTGTCCACCAGAACCGAAG
AAACAAGCCCTCCCCAAAGCCAATGAATCAGATCGAGATCGAGATTCACTAGACCCTACT
AAATACGTCCTACTAGATCCACTTCAGATCGTCATTCACATTCACATTCACTGCTAACAA
CTAGCACTAGCACTAGAATCTAGATCAGCTTGCCATTTCGTCAAGCCCGTTGCTATTGCT
GGTGTTGTTGACGGACCAGGACGACGAGTAGGATGGCGCTGGAATAGTACTCGGCCTAGA
CTGGGTGTTCAAACAACCCTCAACTGA
>GYA|c42868_g1; len=222  start:1  end:218
XXGAATAATATAAGCAACAAGAGATTCAAGAGCGCAGACTCAAAGAATGATGTGGAGAAA
ATTTCAGTTGAAGACCAATTGATGGGTGTTATTGAAAAATCAATGAATGATGAGGCTGTT
AAGAGTGAGGTGCCAATTGGTGTGATCAAAGATGATGTTGAGGGGGTAATTTCAATTAGT
GAAGACGAGCCGAAGAGCGATGTGGTGGATTTAACTAGTGXX
>GYA|c14001_g1; len=255  start:252  end:1; minus strand
XTCGCCATCCCCAACGCTTCCTCAAACACAGCCTCTTTCCTCAACTCCAACTCCACCCTA
AACGCAACCCATTCTTCTCTCAACCCCAACCCCCTCAAATCAGGAAATCAGAAAATTCAA
TCCTCTTCATCTTCATCTTCATCCTCTAAAACCAACGCATGTAACTCAATCAAAAACTCA
TTCAACATCCTCTTTTTCTTCTCTGCCACCACTCCATTCGCACCTCCCCCAATCCCACCA
CCACCACCACCACXX
>GYA|c43798_g1; len=108  start:1  end:106
XXTGGTCGTGGTTCTAGAGGTGGGTATGGTGGAGGCAATACAATGAGCAATGTGGCAGCC
CCTTCCATTGAAGATCCAGGACAGTTCCCAACCTTAGGTGCCAAGTGA
>GYA|c24769_g1; len=585  start:629  end:46; minus strand
ATGTTTGATGTCAAGTACGGACCGGGATTAGTCAAAAAGGGGCAGACTCGGCTGGTCGGA
TGTGTCATGGCAGACTGGACAGGACTGGGTGATGGXCAGATGAGGGATGAGACAGGGATT
GAXGAATCCGAGTTGAAGAAGATCAAGTTTGTGGATAGTGACTGTGAGAAAGGCGTTGXT
ACTACTCGGTTGAAGCTTGAGACTTGGGAAGTTTCCTCGAGAGTCGAGAGTCGAGAGAGC
AGTCCTCCGAAATTAGGAGAGCTGGAGCTAGAAACTGATTACAGCAGCTGGCTAGGACAG
GGTAGGACTGCCGACTACCCGCCATCCCCGTGGATGAGTGCTGCCCACCGTGCTGCTGAT
TTTTCGXTGCTCGGGTTGAGCCTCGATGGCCGTTCATCCGTTCCCGATGCTGATCCATCC
GGACCTACGACGATGAGCAGACAAGACTGCTTTTGGCTGATTGAGCTGATGGGTGATGGC
CATGGGATTGGTCAAGAGAGGCCAAGAGCAGTTGCCAGTGATGAAGATTTGAAGAGTTTC
AGACTCGAAACTGAATCTGATTTGGGTACATATTTGAGAGTCTGG
>GYA|c41035_g1; len=342  start:1  end:340
XXAGCTCAGCTCGGAGGTCCAAATAGTAACGTACAGCATAACTACAAGCGCAGTGTAGTG
CGTATTCAATCCACCATCAGCCCAAACACAACGACGGGTGACACGCTTTTTGAGCTCGAA
ATATATGCGCTCCGGCAGCGGCTCGACGCTTACAACCAAGCCTGCAACAGCTTACTCAAA
AGGCCTCCATCTGAGCCTCAGGCACGAGTCACCCCACCCAGTCCGCCAATCCACCGACCA
CCACCCCACGGCCACCGGGTTAATAACCTATACGCTGXGCTGAAGAGATCTGATAACGAA
ATCATGGCTTGGGAAGATCCAGACCCGGAACAAGCAGAGATX
>GYA|c39073_g1; len=213  start:1  end:212
TTATATACCAGGACTCCCGTCGACGAGAATATAAGGAGACCGGGGAGACTCTCTTAATGC
ACCGGAGGTCCTAATTCGGAGCATCCAGTCTACCAGCGTCTCGAGTGTACCATCTAGCCG
GGCGCTTCGCTCAAACTAGTCCACGACAAGGGGCAAGAGGATCCTAGTGATCGAACGCGT
TCCGTCGCGTTAGAATTGGGGTGGAGAACCGXX
>GYA|c26715_g1; len=807  start:1  end:803
TCAGTCTCAGTCTCAGTCTCAGTTTCGGATTCGGATTCGGATTCGGTTGAGGGTCACGGT
CAGAGTAGCTTTGAGACTGATCAAGTGGAGAGTGGAGTAGTTGAGAGTCAGAAGAAGAGT
TCTGAGXTGCATGTGATTGCGTTTGGGGGTCAGGCTGAGGCTGAGXTCTCGACTCTGAAA
GACTCTGAXAAGACTCTGCAAGACTCTGAATCACTCTCGAGTCTCAACTTGGCTTCTCGA
TCTCTCTCGACTCTCGATATTTATCCAGCTGGXCCAGTTGTGACACTGACCACCTCAGAG
TCGGGTCTATGCACTAAATCAAGGGCACAACTTGTTGAATGTAGAGTGTGATAGGATGAT
GATGACTATGGACTGCTACAGCCTACTGCTCAAAGCCAGAGTGAGACTCCCACCGCCGCG
GCCCCATTCACTAGACCTAATGGGTCCCTTGGCAACCAGCTGTTCCCTCGTGCGGAGCCG
ACTCTCGAGCTGTCCTTTTCAAGTCAAGCCCTCCAAATCGAAATCGCAATCGAGAGTGTG
GTGGAATTTGTGAGATGGACAAAGCTGATGAGTGATGGGGATGATGAGACGGTTCAAGAG
AAGXTGATGAGTCGTCTCTGGAAAAGTCAGCAAGAAAGGCAGCCCAAAGCAGACTCAAAA
AGAAGTGATCAGCCAGAGTTGAAAGAAAAGTCTGATCGAGAGAGACAAGTGATCAAGGCA
AAAGAGTCCGACTCCATCCTCACTCGCACCTCGACAGTCGAGCCCAGCGCGACAGACTAC
ACATCCCCTTGCCAACACGCTCAGTXX
>GYA|c32416_g1; len=228  start:228  end:1; minus strand
CGTCAACTGAGTGAAGATTATCAAGACAGTATTGAAAGCAAGGTTTCTACTCCTATTGAG
ATGCAGGAAGACATTCTAATTCAGGAGGACTCATCTCATATGCAGACACCCACTGAAGAC
TTTGATGGGAAACGTGAAGGTGAAATAAGCAACCCTTTGACAGCAAATGGTTTGTCTAAT
TCTGGAGCAACCGTGTCAAGGTTTAGTACTGAGCCAGAGGATGCCGTX
>GYA|c24377_g1; len=2358  start:3095  end:737; minus strand
XXCTACAAACTCGTTTTAAATTTTCCCAACCAACTTATGTACTTGAACTGGCGXCTCGTC
CCGTTTCGTGTCGTCAACAAACTACCGCCACCCGACGAAGGAAGCTACATGCTACTATAC
GATGACGCCTTAGTGCTCGGCTCGCACCCTTTCTTGCCTTGTGCCGATCCTTTTGCTCCA
TTCACTTCTTCTCCTTTCCACGCTTCTCAGAAGATAGTTGTTGCACTATATAGCACTAAG
AAGGCTACGTATACCATTAGTXATTCTCCTATCCTTGTCCAGTCCAGGACCCAGGTGAGT
TATCCACCCAATGTTAGTATGCCTGGTGGCACTGGCCATTACTATAGTAGCACTATCGGC
CACCCACCXCCCATTTCTTCTGAACCTTCCGATCGAGTTCCTATCGAGAGACCCATCGGT
CGGTTGGGTTTGGTTTTTAGTGTGGAGCATTCTTTTTTGAAATTCTTCTCTTGCTTTGCT
TTGATTGATGATGCTTTGCTAGTCCGCATCGCATCTCACTACCAGATTCAGTCAGATGCA
CTCGGCGGGATTGCTTTCAATTCTTTCAATAGCTTGCTAGTTGCXGATTCTACTGCTGTT
GCTAATTTGATTCCGAGTCCGATCGACTTTGGGGCCGCTGCTGCTGCTGCTGATGTCTGG
TGTGGTCTGACCAGTAAATATCCCATCCCATCGCTTCTCCGCCCAGTCACCAGGCTTGAC
TCGAACCCCTTTGCCTTGCCTTGCCTTGGGGAAGACTGTTGTTGTAAGACGTGCTTGATC
TACTACTTACACACACAGTTCAAGTTCTCACCTCAAGCTTGCAAGGCTCAAGAGTCAAAG
CTGCTCAAGCCTGAAATCAAACGGATAAGTCGCAAGCTTTGCGTTTGCCACCTTCAAGCT
CGACTCCCACCATATATACGCAACCCTCTTTCAAAAGCCCAGGCTCTCTTGACATACTTG
TTGGGTGGGAGACAAACATCAGTCCGCTGTCCACACCCGATCCCGCCTGGCCAAGGCAAA
TTACTTTTTCCTTCTTCCAAGTTCTCATCCCGTCTGCTCACCGCCCCTTTCCCCCAAGAC
AATAATTCTTCCTCGCCCGCACCTGCCTTCTCTACTGCTCAGACCATCCCGTCTATAGTC
ATGGAACACCGCATTTCGCTCTCGATCAGCCTTGCGCAGGGCTCGATGCGCGACTGCACT
GTGGTCGAATGTGACTCGCGCTTCGAGCCCGAAGACCAACCGGCCATGCTCGGTGCCTAC
GAGTCCGGCCCTAAGCAGCTCCCCCCGCTCTTTCCCCCCCGCCCGCCGTCCGCCCTCCCG
GCTCCACCCGTGCCCGCCACCACCAAGCCCAACCGCGCCCCAGAAATTCCGTTTCCATGC
CCATGTCCGTATCCGATCGCCTCCCGTCTTTCCACCCGCCCTGACCTCGCCGGCCCCCCC
GAGCTGGGCTTTGGAGCCCCTGACGGCCCCTTCCGACTCACCACTTCCCCXCCGTTGGCA
CCGGCCCGCCCGCACCTCGACTTTATTTTTCTGGGGCTTTGTCTTCCCGCCGCTCTGGAT
CTGCGGTGCGGCATGTTTGTTTCCACCCTGCCGGCGACGTCTGGCCCGTTCTGCGCGGCC
AGCCGGTGGCCGTCGCCGCGGCATTCGTCGTTTGGTGGCTGGCCTGCCGCCGATCAGGAC
GAAGGCCGAGGTCGGGTTGGGGACGACGGTGGTGGTGGTTGTGCCCCGGAGGACGCCTCA
GACATGCATGGCGAGCCGGGCGCCGATCACGACTGGAGCCCAGCATGCGTCAGCCCGGCC
GAGCGGCTCGACGCGGCGGAGATCGCCTCCAGCCTGTGGCTCCAGCCCGGCGAGGCTGCC
GACGCTGAGGCCGAACAGGAAGACGGGTGCGTTCACAGACTCTCTCCATGGGCGTGGTCT
GACAAAACGGGTAAGACAGGCGGGCTGAATGGCTACTACATGTATCCAACCTGATTGTAC
ACAGGAGCGGCGCGGCGCATTGCACTGTCTGCTGGCTTTGTTCGTGGTAGGGGTGGTAGT
GATCGTAGTGGTAGCTGTGGGTCGGAAAGTGCACTGGCCCAGCCACAAGCAGCTGCGCGT
CCAATCGGCACTGATAGTGGGCCGAACATGGGCAACACCAACTTACTCGGXGGCGTCGAC
CCATTCGAGCCCGCTCTGAGTCAGTGTCCAGCTGCGGGGCTAGTTGCCGCCGAGATAGTT
CCCGGAACGGGTGCAAGTTCGCTAACCATGCTTGGACTTTTAAAATACATACGAATGGTC
TCCTTTCAACTCAAGCCTCGTCGTTCACTCTACTGTCGATACTCGAAACCGACTGCAATC
ATCTTCTCAGACCACTAA
>GYA|c36984_g1; len=444  start:1  end:442
GTTCAAATAAAGGACAGAGGACGTCTGGAAACCACCCGGCCGGACAACCAACCACTTGCC
ATAGCCAGCTATAACACACGCAAAGAAGCGAGCCAGGGCACAATAGACCCTCTACCATCT
AACTGGGCAGAGGTACCGGACTATCTGACATTGGACACCGCCAACCATGGCAGTGCTGGC
ACAAAATCTAAGTATGTAATCCTTTCGAGTGCAGATGAGATACCAACTTTGATAACAATT
TTAAGGCAGAGTCAGTTAGAGCAACCTTACCGGTTCGCTAAATAAGGCCATTTAGCCACT
TTAGCCACAAATTCAACCTCATCGGAGGTTGCCAAGGAACAGCAACCTCAACCAAATCCT
GGAATTTTCGCCAACCTCAAAAAATCTAGTGGAGGTTGGCAAAGATGCCAAATGCCTTCA
TTGAATATGCAAACTGTTCCGGXX
>GYA|c29594_g1; len=213  start:211  end:1; minus strand
XXCGAATTATCTGGCCTCCAATTTAACGATGAGGGGTACCTTGAACCTGGCTTCGAGCAC
CACCACACAGGCGAAGCAATCGATCATTCACTCCATGCACCTCTCCTCCAGGTATACGAA
CTCCTTCGCCACGCCTGGGCATACGCAATGTCTGCCTCTCGACTTCTAGAAGAAGACCTT
GCTAACCTCGATCATGACCCGTTTGGAATGGAC
>GYA|c43144_g1; len=216  start:119  end:333
ATGTACACCAACAACACAACACCTGAAACAATTAAAACAAGTGGATATGCTGATTCATTT
ATTAAGTTAGCAAACAAAAGTATTACAGTAGCAGGTGCATGATCAGATGCTAGATTTTAT
GCTGGAGAACACGCAAATGAAATCGAAGTTATCGGTGCAACGAAATTCATTTCAAACGAC
GGCGTTCAAGCTAGAGTTGGTCTAAAAGACGGAGXX
>GYA|c41875_g1; len=261  start:260  end:1; minus strand
XXGACCAATCAGACCACGGCCAAGACTGACTGGTTCCCAATGGAATAGGTATACACCAAG
GTGTCTGAGTTGCATGAGACAAATGCTGCCCTCAACTTACTCGGAGGGGCGCATCACACC
GCTGTTTCTGATGACAATGACAAAACTGGTGCCTCACTAGCGTTGACTCTCAAAGAGACC
GGGGATCTGTGTGGTGCTGAATCCAAGACTCACTGGTCTCCAATGACAAGGAAGACAAGT
CAGCCAATGCACATCATCCCC
>GYA|c35550_g1; len=225  start:229  end:8; minus strand
XCATTGATTGGTATCAGCTCTGGGGAAGTTAGCGAGAGGGCTATCAXTGCAATCGCTGTG
GCTGAGGCGAAGTTGATTTTTGAAAGCGGCGCAGCCATACCTGTTTCGTCAGAGGXTCTG
TTGATAGTTTTTGTAGAGCAGCAGCGAAAGCCGTCTAGATTTGAGCGTTTCTGTTGATGA
GCTGCGTCTCCTGATCACGGGTCTATTCCCATGTTAGAGTTGTGA
>GYA|c2089_g1; len=207  start:203  end:1; minus strand
XXTTACAAATCCCCACCTCCACCATCGCCATCTCCTCTACCACCATATTACTACAAATCT
CCACCACCTCCCTCACCCTCTCCCCATCCACCATACTCCTACAAGTCCCCACCACCACCA
TCTCCATTACCTCATCCACCCTATTATTACAAGTCTCCTCCACCACCATCTCCATCCCCA
ACACCACCATACTACTACAAGTCTCXX
>GYA|c41245_g1; len=273  start:1  end:271
XXGTTGGGTGTTGCACTTGAGACTCCATTTGCAAATGGTACAATGAATAAGGTGGCAGTC
TCAGAAGTGTGCTGTCCTAGAXCATCAGCATCAAAATTCCGAGGTGATAAACTTGGAGAT
GGAGATATTCCACGTGCATTTGGTGAAGGACTTGCACCATAAGGAGACCTTGCCGGAGGG
CTTTTTGGGTCTGCACTTCGAGGTCGTGAGAGACTTTTCTGTGGTGTTGGACTAAGACGT
GCAGGAGACGACTTTTCAGAGAATGACTTCTTG
>GYA|c18717_g1; len=132  start:1  end:132
GTTCGAGTCCTGGGATGGTCGTTTGAGGGGACTTCAGGAATCATGTGTGGTGTTTCTGCT
CCAGGTGACATTCTTGTTTGCCAGTGCAACGTGGCTGCGTTTTGTGGGAAGAATATTGCA
ACGCAGGTTTGA
>GYA|c23433_g1; len=4086  start:1  end:4081
XACATTCCTTTCTTCAGTGGATTGCTCGTCGAATCTGTGGTGGATAACACCCCCAACTCA
AGAAAATCAGCTTGCACTTATCCGATTCCXGATTCTGGTCAAGCCACTCAGCTCTTCGGC
ACCTCCCTTGTGGTTGATGTCCATCGTGGATCGTCCATCATGCCTCTCCATTCGATCGAA
GTGGACAACTTCAAGTCAGTCGGCCCXCCGCCCAACGTGATCCTTGACCGTCCTGCXCCT
GTGACACTGGCTTTGATGGCTACCGTTGACATACAATCTGCCCGCCXCCTCCTCCCATCG
CCTCCCGCCGATGCTTGGATCAATTTGTCTGGTTTGTCTGGTGCTTCGGATAGGTCATAC
AAAGGAAAACAAACCATCGGACCATTCCGATCCTTCACAGCGGTGATCGGACCCAATGGA
GCTGGAAAGAGCAACTTGATGGATGCCATCTCGTTTGTATTGGGTGTACGATCAGCTCAA
TTACGATCAACCCAACTCCGCGACTTGATTCACAAAGCGGGCGAGCTAGCAGACTCGAGC
GCGCCACTGGCACAAGCAAACAAGGCCTCCGTCACCGCGGTTTACATTGACCAGAAAACA
GGCAAACAATTTCGCTTCTGTCGGACAATCACCGTTGCGTCCGATAAATCTGGGACATCA
TCTTATTCAATCAACAACAAAGTCGTCAAATGGGAAGACTATCAGACTACTCTCGAAAAA
CACAATATACGCGTGAAGGCTAAGAACTTCTTGGTGTTCCAAGGCGATGTTGAAGCGATC
GCTAGTCAAAATCCCAAAGCACTGAGCAAGTTGATCGACCAGATTAGTGGCTCCTTAGAA
CTAGCTCCTGAGTACGAGAAGAGAAAGACGGCGTACCTTGAAGCTAGTAAACACTCGAAT
GACACAATTGTCAGGCGGAGAGTGATCAATGGCGAGATCAAAGACTTCAAGCACCAAAAA
GAGGAAATGGAAAAGTATGACCAACTCTGTCAAGAGCGGGATGCAGCCGXTGATACACCA
TCTACTTTGGAAGCTGTTCCACAAGAGTCTCGCATCGATGATCATGTGGAGTCGATCAAA
GCCAAAAATTTGACTTTGGCACCGTTGCGGGCAGAGGCGGCCGAATTGGACAAACTGGTG
GCGTCTGCTAGACGGGAATATGCCCAAATCACCAAGGAGGTACTTAAAATTGAGCGCGAC
CTGAAAGATAAAGAAAAACGTAAAGAAGAAGAAAAACTCCCAAGACTAGTAGAATGCGAA
GAGAAAATCAAGCATCTGGAGAAGAAGCAGGCTAGTGAAGAGAGGGCGATGGCAAGCGTG
ATCAAAGAGAAAGGTGCCAAGGAGCAAGATCTAGTGCGACTCAGGAAGGAATTGGCCATT
GTGACTGAAGCCCGCGATGAGTTCTACGCCAAACAAGCAGCTAGCGGCCCTAGCATATCA
CTCTCTACAGACAAGCTCAAAGAATACCAATCAATAAAGGCAAAGAGTTTAGCCGAACGT
CCGAAGGAGCGCACAATCATCAAGAATCTCTCTCAAGACATGAAAACTAAGGCTGATAAG
TTGAGTCAGCTTGATGATCAACTCGAGGAAGTGCAAAATCGCCACAAAAAACTGGATCAG
GACCACGACACTCTAACCAACAACAAAACAACGGTACAGACCCCTTCTCTCAGAATTTGC
CCCAAGCATCATCATGACCCTAAAATCGCTTCAATCACTTATTTCAGTCCXGAATACAAG
ATTGACGCATTGAGTCGCGAGTTGAACAAGACTAAAAAACAGCTACATGAAACCCAAATT
GAAAGGACTCGCCAAACGCAGACAGAGACCGAGCTAAAGGAAAAACTTCAAGACTGTTTG
AAGAAAATCAGCGAGGCCGGTGCTTCGCAGCGCGAGACAGATTCTGAAGCTCGAATGAGG
GTCATGATCGAAAAATTGCGCAAAAACTTTCCAGGTGTGAATGGCCGCTTGCAAGAGCTA
TGTTCGCCGGTGGCTAGAAGACATGACATAGCAATCAGGATTGTGTTGGGCAGAAATGCC
AATGCGGTCGTGGTGGACACGCAAAAGACTGCGTTCGACTGTGTAGAATACCTAAAAACC
CAGCGACTCGGGCGAGCCTCATTCATTCCACTTGACACTATTCACGTGAATGCTGTAAAC
GAACGATTTCGGAACCTAGCCAAAGGGGCTCGATTGGCAGTCGACTTGATCAAGCACGAC
CCGATCCATGAGAGAGCTGTACAGCACGCATGTGGAAATACCATAATTTGTGATACCATC
CAAATCGCTCGGCATGTGGTTTACGAAAGAGGAAACGAAGTCAAAGCTGTTACCCTAGAT
GGAACCGTCATTCATAAAGGTGGGAATATGAGTGGTGGTGTCACCGGGCTCGAGGGCGGT
CGCAGATTTGATGAGCGAGAAGTTCAAGGTTTAAAGCGGGCCCAAGAGGAAATCTTGACA
GCAATCAAAGAGAATAGTAGCGCGATGCCCCGTAACAACGATGACGCTCTTCATGCAGAT
ATCGCTCGACTCGAAAATGAGTTGGCGCTTGCAAAGGACAATCTGCTGGAGACCGAGACA
CGGCTTACGGGTATTCTCGGCGAACTTAAAGCCTTGAGTCAACAAGAACGAGAGCTCAAA
AGAAAAATCGAGAAGGGAAGAAAAGAAATAGATTCTATGAAAGCTGAACTCGAGGCTGCT
CGAGCCGTAGTGAATCAAGCGGAAGATAAGATTTTTGCCTCGTTCTGTCGATCAATCAAT
GTGCCAAATATTCGCGAATATGAAGGCCATCAATTACAGCTTCAACAGCACACCAGTGAT
GAGCAGGAGCGCCTTGAGACGGCCATTTCAAAGCTTCAATATCGGATTGATTTTGAGGTC
GATCAACTTGAGGGGCTAGTGGAAAGACAAGCTGCTATCGAAGCATCCACTGAGAAGACA
CAGAAGGCCCTCAAAGCTGTTCAAGCCTCAAAGCAGATATTTGAGACAGAAATCGAGGAA
ATCGATGAAGAAATCGCTCAGGCGACCGCAAAACATGACAATTTAGCGGAGATTCAAACG
CAAAAAGGTGCGACAGCTGCCGACGTGAAAAGAAAGTCCTCAAAAGTCACCAGCACGCTG
GATGAAGCTTTAAAAGACATCAGTAGTGGGAATGATGAAATCGAGAGACTTGGATCAGAC
CGCTTGAATATATACCGTCGATGCAAGCTGGAAAGTATTTCCCTGCCTCTCATCGAAGGA
TCTTTATCTCGGATTCCAATGGATGAAACCGCCAGGCCGGTTGCTGTTCAGATGGATGAG
AACTCCAGCCTAGGGACGCAACAGCCTCTAAACCCCGAAGATTATGGCATAAAAGTCGAC
TTTGCAACCTTGGACGAGGATGAAAGAGCGGACGATAGCGTGGACTTGGAGCAGCATCTA
CTAGAAAACCTCAGGAAGCTCAATGATAAGATCGAAGTCATGGCTCCGAAGACCAGAGCT
GTGGAAAAGCTAGAGGGGGTTGAAGCTAGATTAAGGGACCATGAACAGGAGTTCGAGGCT
GCTCGCAAGCTTGCGAAGACCACAAAAGATGAATTCACGGAGGTCAAGAACCAACGAATC
GAGCTGTTTACCAGAGCCTACCAGCATATCTCCGAGAATATCTCAAATGTTTACAGACAG
CTAACCCAGAGTCCGACCAATCCGATAGGTGGCACAGCCCTTCTGACTTTAGAAAACTCT
GAGGAGCCATATTTATACGGAATAACATATCATACTATGCCGCCCATGAAGCGGTTCCGA
GATATGGAGCAACTCTCAGGTGGGGAGAAGACTATGGCTGCGCTAGCACTATTATTTGCG
ATTCATGGTTATCAACCATCACCATTCTTTGTTCTAGACGAGGTTGATGCAGCACTTGAC
AATACCAATGTCAGCCGGATTGCCGATTATGTGCGGGCAAAGGCCAATGAAGACGTTCAA
TTTGTTGTGATTAGCTTAAAAGGCACATTTTATGAAAAGGCATCAGGCTTGGTGGGAATC
TATAGGGATAATGAGTGGGGTGGGACGAAGAGCTTGACGTTGGATTTGAATCAATACGGG
GATTGA
>GYA|c25604_g1; len=222  start:1  end:220
XTATACCGCCCGATCACCACAAAAAATACAAACACTTCAGCAGATAACATACATCAAGAA
TGTATCATGATCTTACAATGGAATCTTGAGATAAGGCAACTATATACAGGAAGAAAACCA
ATCAGTGCCACAAACTGCCCAAGGCAAACAGGAACCGTGGGTGGAAATCCCCAAAGCCTC
TGGCCCCCAAAGACTCACTTCATCTTGACTGTAATTGTGAAX
>GYA|c20674_g1; len=2196  start:2696  end:504; minus strand
XXCTGTGGTTGCCCTGATAAATATGGTCTGAAGCATCTTCACTCGTCGTACATCTGTCAT
TCAGCCAGTCCGTCGCAGTCGGAAAACGCGCCGCCGCAGCTTGTTGCGGCTTGCTCACAA
GAAACAACCAGCAAAAGCTTGATTCCGATCATTGAXGAAGAGCATCTATCTGTCATTAGC
TCCCTCGTGAGGCAGTTCATTGAAATTTTTGGAATACCGXCGTATATCTCCAACTTTGCT
CAAGACATGAACCTTCTTCGGGAGACCATAGCGTTCGGGTTGTGGGCTGCGACATGGCTT
GTACCATCACTCATTGCTGGACCTGTACATCCGTGGGAAACCTGGGAGCTTCTCCACGAC
GATATCGACTTAGGAATGCCAGGTTCTTCACAATTCACTATTCACGATGAAGATGGGCTG
GATCCGTTTGTCGATAGTGGATTTCCAGACTCCGAGCTGATTACCTATGTACAAAGCTTG
ATAAATCCCGCTCCGGCCCAGGCCCAGGAACCAGCACAATTGCAAAGCCATCCGCAAAAC
CAAGTGAACCACCCGTGGGGTGGATCGAACGGCGCGGTACTCGAAAAACTTCATGAACAG
CCAATGCAAGACCATTTTAATACAATTTTCGATCATGTGCCCGGCAGCTTTCTTGGAAAC
GCAGGCGTGGTTGCTGCAGAGCATTCACCGGCTCCCTCTCCCTCTCATACATTACATGAC
CTTCAACACTTTGGCTCTAATTCTGCCTTTGAGGTTATCGAGCAAAACCGTGTCAATGAG
CCGCCAGTATCAGTAGAAACGTACTCGGAACATGACGAACAACCCGCACGACAGCATGAA
AATATTTTTCCGGCCCATCAAGATTCAATTTTTAGCCATATTATAAAGATATGCGATGCT
CACGATGGTCAACTTGGGGGAAAACCAATACCAAGTCCCTCGTCATTCCAGTCGCTTGAC
GCTGTGGGAGGTGAACCGAAATCTGCCATGGCTCCTGTTCAACAAATCGGGGGAAATATG
CAGCCAAGCGGCCGAAATTGGCACGGAGAACACGACGCGCAACCCGAACAAGATCCTGGA
CAGCGCTTTCAAGGCGATCCAAGCAATCATTTGGGTTATACTTCTAACGGTAAGACTTTG
TACGGCAAACAAGCCGGGACACAACCCCCCACAGCTGCCTCGTTATCGGGCGCATTATTC
ACTTTTGGGGCTGGGGACTTCGATCATAGCTCGGCCCATGTTCAGCATATCCCCACTCAA
GGGGAATCAGGACCGAAGACGAATCCACAGACCTCAGTTTTCGAGATCAATATGGCATTC
CCCTTGTGTCCAAAGCCAATTCTTCCGGTTTTACCGGGTGGAGATCAGAATTTTTGGTTC
TGGGGACTTCAGGAACGCGTAGCTATCGCGGAAATCAATGAAAAAGAGCAGAACAAACTT
ACCACAACGTTCCAACAAAGATTCGATATGTTTTGGCAGGCCCACCATAGCTCTGGTCAC
AATCAACCAACACAAACCAGAGATTTGCATAAGAAAGCCCCTGCCAGGTTTGTTTCCCTG
GATGAGTATGACCCTGAAACTGGAGATGAAAAGGGGTTTGTTCGGATAATGATGACCAAA
AGAAACGTAATTCCGATGGAAATCGTGTCTAAGCGTCTGAAGAAACTTTTGAGATGGACA
TGGCATTATCATGAAGCATTGCTCAACTGGAGAAAAGTGCATGACAAATTCAAGACACAT
CAAGGTCTTCTCGATTGGTTGTGGATGACGTTCAACGAACCCGGCAAGGGGTTACTTCCT
GTAGTGGGTTTAACAACGCGGAGAAAATTTAAGCGTTACAGATTTGGGTCAGGCCAACTC
TACTTCATAACTCACCTGGTTTGGCCTGATGAGGATAAAGTGCGGGACAGTATGGCACTC
TATCTGATTCTTGATTGGTACAGAAGTCAGGACTCCTGGGGGAAAAGCACCTTTTCTAAT
GAAGAGGAGTTTTGGGCCATACTGGAAAGAGCTGTTCCTCCTTATCTTAATCAATTCAAA
AGTAATAGGGCTAAGGTACCATGGTCACCTTGGTGGGAAGAAAAATTCAGAAAACAAGAA
AACAACACAAACAACAAAAGACAAAAAACTCAAATAGAGGTCATGAGTGACCTTGGTGAA
GCCATAGGAGGTGGAAAAGCTGGTACAGCAGATTGA
>GYA|c6910_g1; len=375  start:373  end:1; minus strand
CCAGCCACGAGTCATGGCGAAATCACAAAAGTGGACTTGACCCGAATTCTGATATCCGCC
ATAGAGCCAGGTGGGGTTGAAACAAAGTCTATCCCAACCTCCGAGAGCCCAATTCAAAAG
GAATACTTTGAGCCTATCACTGTGAAGCACTCCCAACGCATCACTTTTACTAACGACCAA
GGCGACGATGATGGAGTCGAAGCTGGGGCAGGTGTGAATCGTGCTGCTGAGAGCCCTGCA
GAAAACAACGACAACCAAGAGGATGGGCAACAGAAATGGAGATATGGGAGACACCTCAAG
TTTAAACGACAGCTCCCAAATAGCTTCGAAACTGATACATCGCCCCCCACTCCTGACTCC
ACACACTCCGTCGXX
>GYA|c1985_g1; len=150  start:196  end:346
ATGGTGTGTAGACCTGTTCATCAGGGGCTGAAACAAGGTTTGGGGCAAAAAATTGCTCAA
ATCAGGGGACCTGTTTGCGTCCGTTCCCTTGTTAGTGCAAATGGCTCTTCAGGGTTTGTT
AATGCAAGCTTAAAGCATGACAACTGTAGA
>GYA|c21967_g2; len=240  start:239  end:1; minus strand
XCATCCTACATTGCACGCCCCCAAGGCCAACGTGAAACTCTGAACTGGCTAGAGAGCCTA
TTGTTTGAAGAAGACGATCACCCCCTGAAACTTACCGTTGATCCTTCTGGTAGAGTCGGT
CCGAACTTTGCTCCGGTTCCCGACTCTTCTGAGTCTACCAACTACCCGTCGTGGATAACG
GTTTTTCAAAAGTTGCAGGACAAGCTGAATGCTGGAAGCGATGCTGCTGCAAGGCAAACC
>GYA|c21914_g1; len=1614  start:1611  end:1; minus strand
XTGGCTGGGCTGCGCGATGTTGTGTATATGCTGGAGCATAAACTCGCTTTAGGCATATTC
GAGTCACAGGGACTGCCTCGCCGGTTTTGCACAGCCACCGTTGACCGTCGAACAGACACC
GCGACCAAGGTGAACCTCATACCCGAATTGAAATGGCCTCTTCCCTCACCTCCCATCGAT
GACCCGCCCTGTCCCCACCACGCCGCCXCCGCTCATCATCCTAAGATGTCAAAACGAGAC
CCATACTTTGAAGTCAAAGCTGAGCAACAAAAAACTACATGCGAAGTCGAATCGTCCCTC
GTCTCAGCAGCAGCGCTCCACTCGTCTTATAATCGCATTTTACTCACCGTGCCGCCCGAC
TCACATGCCACTTCAGATGAGCTGTCGTGGGCAAGATCGGAATTGAACACAACCCTTTCT
GCCCTCGTGGCTGATGTCTCCGAGCTGGACGATGTCGTGAGCGTTCTGGAGCAGGACATC
CCACGTTCTGGCCACGGTCGGTTTGGCGTCAGCGAGGATGAGGTGCGGAAGCGGAGGGCA
TGGGTGAAGAATGTACAGCAGGAGCTGGAAAAAATGCAAAAAACGGCTGATCCGTCCTCC
CAACGACAAGGATCCTCTTATCATCCACTCATGCCATCAGCTTCCTCGGCGCCTCCCCAA
GCATCAAAGCCCCCTCAGTCCCACCATCGACCTTTTCGCGATGAGTCGGCAATTGATATG
GAAGATGAAACTGAGGAATTCCATCATGCCCAGCAATCCGTATGCTGCCCTACGCGCCCT
CTCCGGCCTGCTCGCCAAATCTTTTGATGCTCATCAGATCTTTCGCGTGCGCATGGTGTG
CAGATGATGATTGACCAGCAAGATCGGACGCTAGGTACAATCTCTGGGGTCGTGGGCGTC
CTCAGGGAACAAGCTAGCTTAATGGGCCGCGAGATCTCTGAGCACAATATCTTGCTGGAA
GACTTGGAGGAGAATATTGATCGAACCGAATCACGCATCGCCAAAGCCAATCGGAAACTC
AATCAATTTGTGGTTGACAATAAXAAATTCAAAGTCAAGTTGGCTCATCTTGGTGTTAAT
TATCGTCTTGGTCTGCTTACTACTCGCCATCATCTTCGTTTAGCTTATCAAGAAAAATGC
CTCGAAAAACCAAGTTGTGAAATGATTGAATACAACTTGAACTACACGAATACATATAGA
ATXAAGATACTGATTGCTAATAATAAACTTTTAGCTTTGTTTCAAATGATTGATTTGTAT
AATTTGGATGCAAAGTTCTTCTTTGTTTGCTGCTCTGGTGTTAGAATGACACGTCAGAGG
ATAGCCACACTCCAGTTAACCACCCATCTCAAGAGTGTAGCTTTGATAAACCATGGAGAT
GATGGTGGCTTTGGGCATGTTGGTGTGGATAGAATGGCTCTATTTAGAGAATGCGCTACG
TCATTGTCGATGGTTTTGAAGTTCATGAAGAGGTTGGCTGTTGGGTTCCXGAAACGAGGT
GCTTGTGAGGAGTGCCCTTGGGTGATGTGGGTAATACTAGAAATTAAAGAAGTTGTGAAA
ATTGGAGTCTCAGCAGTCCTTGGAGTAGGATGATGAGAGGTAGGAGAAGAGGXX
>GYA|c35940_g1; len=189  start:73  end:261
ATGACGAGTAAGGGATGAGGGCAACAATGCAATGGTAGGGTAGGAGCAAAGGGAGGAGAC
GAGGGTGAATGGGGTAAGTGGACGGAGCGGGAGTCGAGAGCAGAGTCACCAAAACGAACT
GGCAGGCCATGTGTGGGGAGAGCGAATAATCTACTCGTCGCCGGGGCATCCTCCTTGGCG
TCAGCTGGX
>GYAa|c35940_g1; len=264  start:261  end:1; minus strand
CCAGCTGACGCCAAGGAGGATGCCCCGGCCGACGAGXTAGATTATTCGCTCTCCCCACAC
ATGGCCTGCCAGTTCGTTTTGGTGACTCTGCTCTCGACTCCCGCTCCGTCCACTTACCCC
ATTCACCCTCGTCTCCTCCCTTTGCTCCTACCCTACCATTGCATTGTTGCCCTCATCCCT
TACTCGTCATTGATACAGTTCTTGCACGCATTTTCCGTACCTATTATATTCCCTTGGTCA
TTCAACGATAAAACAAAGCTTGXX
>GYA|c32366_g1; len=156  start:160  end:313
ATGACTGGAGAAGAATTTTTTGGATGGAGATTGATGAGACTTCCTATTGATTGTGGTGCT
TACXATGTGTACAAATGCACTTCAATGGCTAGAGTTGACAAGCTTCCTGGTAACAAXAAA
TCGATGAGTATGATCAAAGCTTCTAACAATTCACGA
>GYA|c18131_g2; len=333  start:1  end:333
TTGGAAAGTCATGACACTCAACAGTCATTGAATAATGTTTATTATCATTGGCTTGGTTCA
GGTACAGAAGTTGTCACAAAGGCAACTACAGCTCATCATAACAAGCAAAAAGGTAACAAC
ATCACATCTACTAACTCGAAATACGATAAAGAGATTGTGGGTCACGTCTGGATTACGGAT
AAGATGTTCATGTCGAGATGTCTTCGTCTGAAAAGGCGTGAGATTCGTGTCGGACGAGAA
CCCGGGGATGAGTCAAGAAACTAGGCGGAAACTTCCACGATGGCGGGTCCAGCAATAGTG
GTGGCATCAGTCGCATTGGCAGCTGAGGAAAGX
>GYA|c39702_g1; len=531  start:1  end:530
AAGCTCAAGTTCGAGTTCACTTTCTTGGACTCAGAGACTGGCTCAAGCTCAAGCTCAAGT
TCGAGTTCGAGTTGAAGTGATAAGTACTGCAGTGCAGACTGTCACTCTATCAACTATCTA
ACAACTATCAACCATTCTTGCCCGACCAACCTCGCTCTCGACTGCGACAGACTACCACTG
CTTGACAACCAACGACTCAATCTCACCCCTCGTCGTCGTCACCCCTCAGCAAACTCTACT
GACTACACCCATCCCTACTCACCTCTTGCAGCCTACAGACTCGCACCGGTTGGTCTGGTC
TCTTATAAATCAGCCTGCCATATCTGTGACCTGTCCATCTACATAGACCCTCGGCTGTCG
AGGGACGTCCAGGATGACGTAATCTCAGACTGTCGGGCCATACAGCAACTATCTTTCTCT
GTCAGACTCCAGACTGTCATCTTCATCTCTGGATCGAGCTATCAGGCCCCCCCCGTCAGG
AACGCCTTACCAGAGAGTCTACTGACAGAACATGTAATCATTATTCTGGXX
>GYA|c40373_g1; len=219  start:219  end:1; minus strand
CTTGACCTCAATACTAATCCTCATGCTGACCCAGCTGAAGATACCTTGTACAGAATTCTT
TCAAGGAATAAATGTGCACCGGAGTGGGTTGAGCTGAATAAAGAGATCAGGGATGATATT
GCTGGATGGCGATTAGCCCTGCAGAGAGCATCGGCACATAGAGAGAATGGAAACAACTCG
AAATGGATAGAGTCTTCAGAGGCTCTGAAATTGCAGTTG
>GYA|c42666_g1; len=240  start:264  end:25; minus strand
CCAATTCTCAAGCCTACCTACATGTTTGGCTCAATGCTTCTGGAAATACAAGGGAAGATC
TTTGTCGCGGGGAATTCCAAGCGATTTTCTGTCTTGTCCGACATCATGAGGCTCTCATTT
TAGTCGTTTTTGAAGTACCGCTGTGATGGTCTGCAAATGAACCGAGAGGCGTGCCCTGAT
CGAGTGGAGCACAGATTGCCTAATGAAGCGAGAGAGATCAACAGCGAGCCGCACAACTGA
>GYA|c35364_g1; len=414  start:1  end:412
XGTAGCACGCCCGATACGTCGCGAACGCTTGAATCAAGACATCAAGGCACAAAATCAAAC
CTGAAAGTAGAXCTGAAGGCCTTAGCCAGCGTCTTTTTCAATCAGTTCTGTCGACCGAAA
AACCAGAAAAGAACCGAGCTCAAAAACATGATGCTTCCTGTGTCGATCACTCAAAGACGG
GCGATGATCATGGGAGGAATCGGTGCTACGATTTTGCTGGTAATCCTTATCAGTGAGGAC
TCTAGCACGTCCTTCAAAAAGACACTCTCGAAATTCCGGCTCGATTCCGTCCGTCTTCAA
CGAACTTCCGTTTACCCGTACACTGAAGAGAACTGTAAGCCGCGTGAGGAACTGGAATTG
CGACCGATCGACGACCAAGAGTATTGCCCAAATGTCATACCAGACCAGCCCGGX
>GYA|c2968_g1; len=282  start:1  end:279
XXGCAAGCCAAAATTGGCAAGAAAAGGTGTGTAGAAGGATTTGATCTAGATCTTGGACCT
TTACAGTATTCTGCTTGTGTATGTTGACAAAATACATCTAGACTAGATGAGTCTTTAAAT
ACTTCAAGCCATTCATATAGAGGTATAGATGTTTGAAGTATTGATGAGTGGGCTCATGTG
GGTGTTGGCTTTAGCCAGTTAGGCCAGGGCCATAATTATGAGACAGXGGAGGGTCTCATC
AGTAACTTCGCTGAACAAAGTAGTAATGTGCTTGCTTTGTAA
>GYA|c18992_g1; len=288  start:1  end:285
XAGCAGGTAGACCTCGAGGTGATGGCTAACAACGGXGATATAGAAGGGCGGGCGGCCGAT
AACCAAACAAAGACGCGCCCAAACGTCGCAAGGAAGAAATTAATGGGATTCATGGCAAGG
ACTTCCATGAGCACTTGGGATTTAGCCACCCACGACGATTGCAACGAGGGGTGGGCAGCC
AGGGAAGCAACGACGTGATGACAAACGGATGTGAAGAAAGAGAGGATGGACACAGGAAAG
ATGAGGCAAAGTAGCGAGACTTACTGGGGTGTCAAGGAAGTGGCGAXX
>GYA|c33224_g1; len=243  start:1  end:243
AAGTACTGGAGGCACTACTGGCCTACAGGACAGCAAAACAAAGAATCTGAGGATGCTCCX
CCAGCATTCATGTTTTATGAAAAGAATTTGAAGCTACCTGTGGTCAGTAAGATACTTGGA
AAAATGAAATCAGTCATGGAAGATAAGAACACAACAAACATACACCAAGAGATACCTGCA
GTCAAGAAACTTAAAAACACCAGACATGAAATAATTGAAGAAATCAACAAGAAAAATGAA
TAA
>GYA|c41195_g1; len=552  start:551  end:1; minus strand
XAGCAGGCGGCCTTCTTGGGCAAGAATGCCGCCATTCGGGAGATGAACGTGGCAGCTGAA
AAGGTCACGCATTTTCCTCACCCGTCTTTGGCTGACATGCCAGATGCCGACTGCGTTATG
GTCGGTGGTGTGCCAGTCATTAAGTTTGGCGATACACGGATGCCAGATTGCCGAGTGACC
AGCCCGGAGCTCTACGAGTTCCTGCTGGCCTCGGTGGTCGGGAAACCTCGAGATGCAGAT
CGACTTCAGGATTTGTTCGCTCTTGCAAGATCTCATTGTTTGACCACCAGTGAGTTTCCG
GGCAAGAAGAATTTTGGAGTCCGAGCAGCAGACATCGCAGGTCATGTGTTTTTGGCACAC
GTTACCGGCTTGACGGCCGAGACACGTATGCTGAGGGCCTTGGCTTGTCATGATGTCTGG
GCTAGAGAACATGCTGCATTGCTTGATGGCGTACACGTGCTCGCAAATGCGGGTAAGGAA
GGTGTGTTGCGTTCTGCCGTGGGCATAGCCAGAAGAGTGAATCAGGCTCGCAAGCAAGGG
GATACTTTTGAC
>GYA|c6766_g1; len=984  start:1122  end:140; minus strand
TGGCTAGTCCGAGAGAGTCCGGTGCCTGAAAAGTCGGACGTTGAAATCCGAGCTGTACTC
GCCTCCCCCGCTCCCCGGGCGGTGCACAGCTGGCGTGATCTTTATATTGGTTAAACCGGG
TTCCGGAGCTGTATGGCTGTTTCTGGTGCCAGGCAAAAAGGAAAGGCCTACAGGGTGCAT
CCGAGCACTCACCATCCACCGCCTCCXCATCCACCCCCTACAACGCGCCACTCGGAGATG
GGGTGCGATCTCGCTTGGCAAGCCACAAGCAGGAAGGCGGCTTCCTTGGCCTCACTTCTG
ATCTCTTCGGTGGAAGTTGTCATCCAGGTCGTCGCGCATGAGCGTGTCTACTTGTGCCCA
TCGGACCCGAGTAGTGTGGTCTCGACCCCATCAAAAAGACGACAGCTTTCTGCACCCATT
GCTCCTCTTGTTCCTCGGCCAGCACAACCTCATCAGTATTCGAGCATCTTGCGTAACTGC
ACGAAAAGCCCAACAGTCTCAGATCAGCAATACXTCAAGGACCATCCAATAGCATATAGC
TTGGAACCAATGGAATTCACACCTTTCAAGATGATACAGATCTTCTTTCTTATGGCTAGT
TTTGGCTCTGCTAAACGGTCTCAAGACAGATCATGCTATTTCAACTGCCAATTCAAGTCA
AACACCCTCCTCCAAGGTGCTTGTATCAATTATCATTTTGACCCAGTTCATCAGTCCACT
ACCATAACGTACAATGATGCCTATAACGCATCGAATGTAGTTCCATATTGCTATAATTGT
CAAAGCGTACCAAACAGCATTGAATTTTGCTGCACCGTGAAACCTGCCGAGCTGCGGCGT
AAAAACAGTCCAGGGTTCTTCAATGCCAATTGTAGAAAATACGACCAGCTTTAGTCGGTT
CAATTACATGAACCTATTGCACCAGCAATCTCACACAAGGGCTCCATAAGCCAGCTCTGT
AAGACATACGATGAAGTTCTATGA
>GYA|c5649_g1; len=81  start:385  end:307; minus strand
XXACGCGCTGCTGAAGTCGCTCTTCAGGCCCTTGACCGAGTGAATGTCAAGGAAGGCGAA
GTCATCGGAGCGGCCAAGTGA
>GYA|c27192_g2; len=267  start:1  end:267
ATCAGGGAAGCCTCAAGAACACCACCATATCCACCTTTGAAAAGAACCACAAATAATTGA
CCAAACAGGCCAACAGCGAATCATATAAAACTAATTCAGATACTTATAGGGTCTCAAATG
CATTGTGAAGCTGAATGACCAGCAAAGTCTTTAGACATCTACAGCTCTTTCATGTCGTTT
ACCTGGTCAATAGTCGAGCAAATTATTCAAGTATCAAAACAAGGTAAAAGGTGTACCCAT
GCTATATGTTCACAAGTCAATTCAAGA
>GYA|c32325_g1; len=225  start:1  end:223
XGGCGCATCCTCTGCGTCGAGGCGGTTGCCGACGATTTTGCGGCGTTGGTGCTGAAGAAG
GCACGCAAGCTGAAGTGCGGCGATCCGATGGATCCGACGGTCGATGTCGGCACGGTGATC
CATGAGGGGGCGGCGAAGGAATTCGAGCGCCGCGTCAATGCCGCCGTCACCGACGGCGCC
GAGCTGCTGCATGGCAACGACCGCCAGGGTGCACTGTATCCGTCX
>GYAa|c32325_g1; len=225  start:223  end:1; minus strand
XXGACGGATACAGTGCACCCTGGCGGTGTTGCCATGCAGCAGCTCGGCGCCGTCGGTGAC
GGCGGCATTGACGCGGCGCTCGAATTCCTTCGCCGCCCCCTCATGGATCACCGTGCCGAC
ATCGACCGTCGGATCCATCGGATCGCCGCACTTCAGCTTGCGTGCCTTCTTCAGCACCAA
CGCCGCAAAATCGTCGGCAACCGCCTCGACGCAGAGGATGCGCCX
>GYA|c38695_g1; len=72  start:1  end:70
XXCGGGAAGGTGATGCAGTCTGTACCAGAGGTCCTTTTCAGAGCAATCCAAAAAAGCACC
AAACCTTTATAA
>GYA|c37375_g1; len=213  start:212  end:1; minus strand
XXTCTGTGCAATACTCCAGCAGTGTCACCCCCACAATTAAATCTTGCTCAAGATCTCAGT
GATGGGACTTACCATACTCACAACCCACAGAGAAGAGTGACTCCTTCCCTCCCTCCTGGT
CCATTGCATGCTAGAAGTAGAAACACTGCTCGTTCTCCCATCTCTACCCCTGCTCGGCAT
TCTCCTGCTCAGCTGCGAGACGCCACGAGACTC
>GYA|c3133_g2; len=504  start:1  end:504
XAGCTAACAGATTTAGAAGATGACCATTTTGAAACAGTTCATTTAGAAGAAGAAGTTTGT
TTAGCATGTCAACACGTTGCAACTTGTGATATTTGTAAAAATCTAGAACACAGTGAAATT
CTTTACAGACTCAAAAATGGACAAGTTGTTAATTTATTAGAAACCGAATTAGAAACCGAA
GAACTTCATTATGCAGATTCACCAGTTCAAGAAGGAAAAGAACCTTGTGGATGTTCATTA
AAGAAACTGAAGAAAGCTGTGATTGTGAAGCTTGCAAATGTCAAGAATGTGAAGAAAACT
GTAGTTGTTCAGAGTTAACTTGTGGATGCCAAGAAGCAACCTGTAGTTGTGCCCAAGAGC
ATTGCGGATGTCAAGAAGAGTCTTGTGCATGTCCTAATACAACTTGTGCTTGTACTGAAG
AACACTGTGAATGCACTGAATCAACTTGTGGTTGTGAAAACGAACCTTGTGAATGTGAAG
AAGAAGCTTGTGATTGTTCAGAAG
>GYA|c42421_g1; len=219  start:1  end:219
XXAGATAGTGTTGTCCTTTCAGTTGCTGGGAGCGGTGAGGCCCAGCCCTTTCCCCTTCCT
CCCACCACTATTCCTAACCTGGGGCCTGGCAGGGGTGGAGTGATTGATCTAAGGGTCCCT
GGAGAAGGTGGAGTGGAAGAGGCAGGGTCTTGGGTTAAAGGGAAGATTCTGAGGTCTCAG
GGCAAAGGGAAAGGTGTTTGGATGAAGACTGAGGCAGTG
>GYA|c35783_g1; len=63  start:213  end:152; minus strand
XXGTCCGATAGTGGGGCGTATCTAATGCTTAGCTTGGCTACTGGTTATGCCGCTGTTATC
TAA
>GYA|c30646_g1; len=363  start:835  end:472; minus strand
ATGCCAACAAAACGTGGAAGGAGTGTTGGTGAACTCAGAAACTTGTGGAAAAGACCTGAC
TTGCTATTGGCACCACCACAACCGTGGGCAATGGACAACGCCGTAGGTGAAGAAGTATAC
ACCGAATGCCCCCAGTGCGAGAGAGCACTCGACGAGCCTGGAGAATTATCGTGTCACGTC
AATCATGAGGCCTGTACTGCTGAATGCCCGACCAGTTCAGGGGATTCACAGCAAGGGTCC
ACCGGTCAACCACAAGGTTCTCCTCCATCATCCTACGGAGCCTATTCAGACTCAGAAGCA
CCAGTCGCACCACGGATAGAGTACGAATCCGAAAGTGAACACAGTGATACAGCCACCTCT
TGA
>GYA|c44582_g1; len=216  start:215  end:1; minus strand
CTTTCACTTAGGTTCACACCACCTATTCGCATTGATGACCGCCCTGCTGTTCTTCCTACT
GTCTGGCTCCGAGATCTCAGTGTTCTTAGTTACATCTCTGCTGGGGGAGTTGTTGCTTCG
ATATTGGTGGTCCTCTGCTTGTTTTGGGTTGGCCTAGTAGATCAGGTTGGCTTTCAAAGT
GAAGGGACTGTACTGAACCTCACCAATCTTCCTGXX
>GYA|c36669_g1; len=414  start:1  end:411
XXGTATGATTATTTTTGGAAACAGAAACAATGGATCAACATGGATGAATCAGCACGACCG
AAGATACAAGAATAGACATTGAATGTCGATGGTTGTACTACAATTGATTTGTCAGCAAGA
TGGAATGAXCAAGTGAAGATGGTGTGGGATGTGTATAAGCCAGAGCCAGGATGGTATGTA
GTGGCGAGATGGAGAGAGGAGGAAGAGAGTGGAGCXGAGAGTGAAAGTGGAGAGTGGAAC
GAGGATAGAGTCGAGACTCGAGAGAGAGGGTTAGAAGAGAGGAGAGGAGATAGAAGAGGT
GGATATAGATTAGGTAGTGATGGCGATCGAGCAGTAGTTGATGGAAGTGAATGGAATGGG
ATGATGGTTGTTAGTTTTTGGACTAGTAGTACAGTCACTGATAACCAAGTGTAA
>GYA|c26569_g1; len=267  start:607  end:342; minus strand
ATGACCACCACCACCACCATCATCATCTTGTACAGCATCATGCXGCAGGTGCATGGGAGT
CATCAAGTTGGACTCGGGCCTCATGGGCAGCTTGGCGGGGCTAATGGGACAGCACATGCC
CATGCACATGCTGTACATGGGCATACACATGGACATGTCCACACGCACACACATGGACAT
GGTACGCATACTACACACGCCCACGGAAACTTGGCTGGTCAGATGTACCAGTCTTCTGTT
GTACCAATCAGTGTGAATTATCATTGA
>GYA|c29934_g1; len=543  start:1  end:540
XXGGCAAAACAAGAAGAGTTCCTTGTGGAAATGTACAAGTCGCGAAAAGATTTGCTGAAT
TCTAAGGCGAAATCTAGGGCGACATATAATACCCCAAATCTTGGACTTCCTCCACTCCGC
GGGGAATCAGAGAACACCATCATCGACATGGATGGTAAACCTCTTGAGGAGGATTGGTTA
TCATTGCTTGTCAGGGAGGAATTGAAAGCTGAGAAGGATCGCAGAGTAGCCCTTGAAGCA
CTAGAGAGGCGCAAACTTCATCAAGTCAAGAAGTATCTTGGGAATACAGTCCAAACTCAG
CACCATTCGGAATTGATGTTTTCTTACATAACTCAAAGATGGCATTCCGTCCCCGTGATA
AGTGTAAGGGGAAAGCTTGTTCACTGGTTGCTCTTGGATGAACATATTGAACTAGACCAA
CGGCGCATCTTGGCTCTTCAAGCACTCAAATATGGAGAACTCGAAGAAGTCAAAGCTTAC
CTCGAAAGTGAGCAGAAAAATGACCAGCATTCAAGATTAATCTTGTTTCTCCTGACTGAG
GCX
>GYA|c18164_g1; len=327  start:370  end:41; minus strand
AACCAGCATAAACTAAGTTTCATGGAAAAAGCACAAACTAACAAGAACTATCCGAGTGAA
AAGTGCTTCAAGGACAGTAAAGAAGAGGAGATGAATAATCTAGCGTTAGCAGATTTATTG
ATTGAAAATAAAACTCTGAACAGAGAAAAACACTACATGATCTTTGGAGTGAACTACAAA
TTCATGGGGATAAAACATAACTCATGGTCTGAGTCATCAGGGAGAAATATAGCAAGATTC
TTTAGGATATTACTCATCACCATCGAGGCACAATGCAAAGCTAATAAGATTTCTTTTGAG
AAAGAACCTGAATCACTCGCAGTGTGA
>GYA|c15188_g1; len=177  start:1  end:177
XGGCTGCCAAACACTCAGACCACTGAACAGCAGCTCAACACGGTTTTGACTGCTGCTCAG
TGGTCCTGCTGTTTATGCCTGTCTACAGTCTTTTTACAAACTGTAGCTTGTAAAACAGTC
GCGCTGCCAAACGCAGCCTTAGATGTCAAACTGATGATCAGATTCAGCTCAATATAA
>GYA|c22723_g1; len=1584  start:1  end:1582
XACAGTGCTGCACTGTAATGATGGAGCATCTCCACTGGCCCATTCAATGAAGTCCAAGAT
GTGGCTGATAGCCTACCACCACCGATCGTGTCTTTCCTCCTCATCGTCATCACCTTGGTA
TCCGACGAAATGGCAGACCTTACCGACTTTGAAAACCCCCTGGTCGTCGATAACGGTAGC
TCACAAATCCATCATCACCTTGAACCTGTCGCTTCCATTCCTCAGCTCGXCACACTTCTG
ATCATCGTCATTGTTGAGCAGGAACCGGATTCGTGAAATGTGGATTCGCGGGCTCAAGTT
GGTCGTTCCCCTGGGATGCTTCTGGAATCCATGAAGATTTCGTACTCCCAGATCTTTGGT
GTTGGAAAAAGGGTGCTGACTGAAGGGATGGCTCATGACGXTGCTCTCGGTCCATCCATA
GATTTCCCTGCGCATACATTTCCATCATTAATTGGTCGACCAATCCTGCGAGCCGAAGAG
CGGTCGTCAGGTCTTGGAGCCCAATCAGTGACTCTAAACGAAATCATGATCGGGGACCAG
GCTTCAGAGCACCGTAACTACCTCCAGGTCACCCAGCCCATGGACCATGGTATCGTAAAG
AATTGGGACGACATGATACTTCTATGGGACTACACTTTTAATGAAAAACTCAAGGTCAAT
ACCGCTGGTCGCAAAGTCTTGTTGACCGAACCCCCGATGAATCCCACCAAAAACCGAGAG
AAAATGTGCGAAGTGATGTTTGAAAAGTATCAGTTTGGTGGTGTCTATGTGGCTATCCAG
GCGGTGTTGACGTTGTATGCCCAAGGATTGCAGACAGGCGTCGTAGTTGACTCGGGAGAT
GGTGTTACTCACATTGTTCCTGTCTATGACGGCTTTTCCTTGCCTCATCTTACCCGGAGA
TTAGATGTTGCAGGTCGTGATGTGACCAAATATTTGATAAAGCTCCTTCTCATGAGAGGC
TATGCTTTCAATCGAACAGCCGATTTCGAGACTGTCCGTCAGATCAAGGAAAAACTTTGC
TACGTCTCCTATGATTTGGACCTAGACAACAAGTTATCAGAAGAAACTACGACTTTGGTT
GAGAATTACACCCTGCCGGATGGAAGAGTCATCAAGGTTGGCCAAGAGCGATTTGGGGCT
CCCGAGTGCATGTTTCAACCACACCTGGTTGATGTTGAATCGCCTGGAGTAGCTGAAATG
CTATTCAATACAATTCAGGCAGCAGCGGTAGACGTACGAAGCGACCTTTACAAGCACATC
GTCTTGTCTGGTGGCTCGAGCATGTATCCCGGCCTCCCCAGTCGACTCGAAAAAGAAATG
AAACAACTTTATCTTACAAGAGTGTTGGGATCTGATCCGACCAGATTAAGTAAATTCAAG
ATCCGTATTGAAGATCCACCGCGAAGGAAGCACATGGTCTTCTTGGGTGGAGCCGTTCTT
GCAGATATCATGAAGAACCGTGAATCGTTTTGGGTGACTTCACAAGATTGGCAAGAACAG
GGTCCAAGAGCACTAGACAAXATTAAGTCGAAGTTCTGGTTAACCGGAATCAATCTTCAT
TGGCCAAGATGTGACTCTAAGTAA
>GYA|c7749_g1; len=285  start:309  end:28; minus strand
XATCCGCCGACTAAGAGCTTCAGGTATGCGCGCAATTCATCAACTTGTTTCCCTTGCCTC
TCTGCTCCTGTCCCAGCTCGTGXTCCTCCTATTGTCGTCTTGTATCCGCCGAACGTCAGT
CCAGATCCTGAGACCTGCAAGACTTATATCGATCATCCAAAGAACTCTTTGACTCCTCAT
CTCCAACCCGTTTTCTTGTTGTGTGAXGACGTTGAGAAAACCGTAGATGCCAAACCCTCA
GGTGATCAAGAGTTCTTGGGAAATTGGCTTACTCCTGTGTTTTAA
>GYA|c34297_g1; len=216  start:214  end:1; minus strand
XXGGACCGGGTTGAGGAGGCTCGGAGATGTTTGATGGTGACTTATGATGCTGCAAATTTG
TCTGCATCCAACCTCTCTCGGCTTTTATCCAAATCATCTCTTCCACCCTGTGTTCAAGTT
CTCCGACCTTTGTTAACAATAGGCCGCAAGCTCTCATCACAAGTCGGATACATCCCCCTG
AATGATACTACTTCATCAGACAAAAACAAGTTCCCX
>GYA|c43983_g1; len=216  start:214  end:1; minus strand
XXCCCGGCCCAACCTCGCGGTCCAGCAGGAAGAGCCTGTGGTCGCGACGACATCGTCGAC
CACGGTCGCGAGGGCGCCGTCGACCACGCCGCCGGCCAGCACCCGTGTCGCCTCCGCGAA
CGCGTCCGACAAGTCGGAGGGCTTCTTCTCCAGCTTTGCGCCAAGGTCGGGATCGGCGGC
ACCGCCGATGCGAGCCAGCCGGCCGCCAAGCCTCAX
>GYA|c35055_g1; len=279  start:1  end:275
XXCTGTAGTGCGATTTATCTGAATTTAGCAGCAAATAATGGGACCCCAAAGGAAAACCTT
CTACCACATCCAATTATTATGAACATCGTATGCATCGGAACTCCCACAATCGTCGGCTTG
TGCTTTTCTGCTCTTGGAGCCGTATTGGGCGTGGCAACGACTAACGAGAAGAAGCTTTAC
CGCTTTCTTCAATCAGAATTGGGGAGACTGTCAAGCGATTGGAAATCGAACGAAGACACT
AACGTGGTCGAGATTCAAGCTCTACGTCCGGCACTGGXX
>GYA|c44525_g1; len=210  start:207  end:1; minus strand
XGCAGTGCCCTTCAGCCTCCCGAACTCATTTCCGACGCCACTGCTTCTGTCCAGCCTCCX
CCTCCTCCCGTCTGCCCAAACCACCATGGTCTTTTGAAAGTATGACCCCGTCATCAAATT
GACGGCGGTTTAGTTGTCGCGGGATGGCCAAAGCCTGGATTTCATCAACCAGACCCTGXG
GCGTGGCAATTAGCTCCGACTCAATTCGCC
>GYA|c41593_g1; len=108  start:236  end:129; minus strand
CTTGGTCTTCGCTCCGTTCTTCGCAGCTCATGGCGGCCTGCTGTTCAAATTGCTCTGAAC
CTGAGCCGTTCTTTGGTGGAGTTGATCAGTGATGAAGCAGCAATGTGA
>GYA|c44364_g1; len=252  start:268  end:20; minus strand
XXCCCCAAAGCGACCACTGTAAGGTCTGCTCATACGAGGCCATCTGTTGGGTGCTCTCAA
CTCCGCTGCGCATCCCTTTGCTCTGCTGCCCATGTGCCACTGCCAACTGACCAACGGAGG
CCAGACAAGAGCCCTGATGGATGGTAGCAGGCTGAGGGTGGAGTCGCCTCGTCTGACGCT
AGATCAAGAGTAGCTCTGAGTCGCTCTGGAGCTGTTGCTXTGGCTGAATACGGGATGATT
GAGGATCCGTAG
>GYA|c22295_g1; len=333  start:357  end:26; minus strand
XXCTTGGCTGTAATATTGTATCTGTGTGATCGATTTGGTCATGCAGAGTTCTCAGGAGTT
CTCCCTAGCGAAGTGACTATATATGCATGGGTGCCGTACAACTTTGCAAGAGCAATTGAA
CAAGTTGTGGAAAGATCTATAACGATTGTCCAGTAGAGAGGGCTCTTCAAAGATGAACAA
CCCGGAGCGTTTCTCCACTGGCCAAAGGGTATCCCAGCGAGGAAGGCCGTCGGAGACAGG
AGGGTTAGCTTTGGTTTAGGGAGTTAGTGTCTGATAGCCGACATTTTAGCTCGAGTTGTG
GAAATTCCCGACTTTGCGGCCTCGAAGCCTTGA
>GYA|c29587_g1; len=222  start:55  end:276
ATGGCCAAGTTTTGGCCACAGTGCTTGGTTTATGCCTTGGCATTTTGCTTGGTAGCCACT
AATGTAGTGGCTGATGGTGACAGTCCTTATGAACCTTACAAGCCTTACAATTATGCATCT
CCTCCCCCGCCACCTCCACCTTATGCTTACAAGTCTCCATATCCTTACTACTATAAGTCT
CCACCACCTCCTTCCCCGTATTACTACAAGTCACCACCACCA
>GYA|c29862_g1; len=291  start:290  end:1; minus strand
XTCATATCCGCCGGCTACCAGTCGCCTCTCAAATATCCGATCCACATCCTTGGTTCGTCA
GATTCGCTCACCCCGGCTCTCAAGCCGGTTGACGATTTTTAGCGAGCAAGTGGCCTCGAA
ATCGGAAAGCAGCCAGCATGGAACAGCCTCGACACTCTAATGCTTGAGTTTGCACCCTCC
TCCGCCAACACACTGCTTGCGGGCGATCCAAACTGATAGCATGTGCCAGGGTATGTGCTA
GGCGGTGAGTCCGGCCTCCCTCCCGATGACGCTGCAAGTTGGGTTGCTGTX
>GYA|c18518_g1; len=348  start:349  end:1; minus strand
ACGGTCGTGTTCACCAATTTCATGTTTGTCGAAAAATTGCTTCCTGTCTTGACTGTCTCT
GGTCGTGAATTTGGATCTGTAGATCATGATGTCTTCATGACCTTGAGGCAGAAGCCTCCA
TGCCCTATCCCTGTCAACATGTCTGACCAGCTTCACCCAAAATTCACCAACACTAAAGGC
TTAGCCATTCTTATAGGGAGGATGGATAAAGATACACCTGTCCGCGAAACTGTTATAAAT
TGGCTACAGGTTGCTAATGTCATGCTCTTCATTTTATCGGCCGGCCATCACCCTGCGGCT
CTCTACTTTGCGGGGTTTCTAGCCAACGACCACTCCCACCAGGTTCXX
>GYA|c21370_g1; len=264  start:1  end:265
AACCGCATGAACGGTGCGAACACAATGCGCACTCACACTGGTAAGCGAAGCACGGCTGGT
TTTGGTCTTCTGAGAGGCTGTCAAAATCAGTCAAAAAGCGAAATAAACATCAGCATGGGT
TCCGAAACTCCAAGCCAAGTTCACATGTACCACTTTGCTAGCGAAAACACAGAAGTTATG
GAGGGCCTCTATTGGCGCTCAGCTTCCAGCTTGACTGCCTTGTTCTATCTTGAGCTTTCC
CCTGAGGAGTGGTTATCAGGTTAA
>GYA|c27727_g1; len=342  start:1  end:344
XXGATCGAGTTGAGAGCTTGGATGGGGTTGATTGGTTTGAGCTTGGAAGCTGGAGACTGG
AGACTGCAGACTGGAAACGGGAGACTGCAAAACGGGAGACGGGAAACTGAGATCTGGAGA
CTGAAACTCAGAACTGGAATCGACCACGACAAGAAAGGAAAGGAAGCTGCTGCTATAGTT
GGTCAAGAGATCGTTGTTGACCGGTTCATGAGTGCTCAGACTCGGAAGCTAAGCGGTCGA
ATGCAGTCTATGGAGGAAGCAGCTGCTGACCCACCACAACATCTGCCCAAGAACTATCCA
GAGGCCATCAACTATCACCAGTACCCCACAGATGCCATCAAA
>GYA|c3680_g1; len=60  start:198  end:256
ATGGATCTCGTCACTCGGCTTTGGCTAAAGCGGGCGCTGGTCCATCCAACTGTTCATGAX
>GYA|c20132_g2; len=504  start:985  end:481; minus strand
XCAGGGATTGCGGTAGGTGTCCTGACTATGTACATAATTCTTCAAATGCGGCTTCTTAGA
CAAGAAATTGCAAAGATTGGGGCTTATAAATTGAAGGAGATCCCATACTTGAAAGATACG
GTGGACACCTTTAACGATTTGGAGCGCTCTTATAATCTCAAGGCAAAACAAGACAAATTC
ACTGCTCAGATTGGAAACGTTGTGCAAGAGATGCTCAAACTCAACGTGAACAAGCCAAAG
GACGAAGCAGTATTTGCTGAGTCCGTTGGAATCATGTCTTTCATGACGAACCCCGCCAAA
GAACTTCCTACAACAGAAGAAATGACAGCTCGGAATGTTCTCGCACTTCAATACCCTAAA
TTAGATGCCCATCTAGAAGCTCTGAATGCCAAAGGTCTCCAACGCCTCCTCTGGACGCTA
GAAAATTTTCATGCAAGGTGCAACAATGACCTATTTCGTGGTGAACCTGTCAGCATAACC
ACTGGAAAGATCAATCTATGTTAG
>GYA|c21723_g1; len=834  start:1  end:831
XXTTCCAGTCCAAGACTGACTAATTTCGAGTGGACTCTCAGGCTGTTCCAGGACGTTCCT
GAGGAXCAGATCTTTGAGTTGGACCACTCAACTACTCGTGCGATCAATTTATCTCCAACT
TCAGCCGCCAGAGAACCTGTCTTTGGTCTGGGCTGGGGATGGAGTGCAGAAATGAGATTG
GAAGAGACGCCATGATTGGGAAAGCAGAAGGACGAGGATGATAGTCAAGCGGCCAATCAA
CCTATTCAGGAAGCTGCGAGGCCGACATGGTTTCTGCCAAGGCCCGTGCAGCCTACAGGT
GATTGTCCGGTTGAGAAGCAGCGCGGAGATAAGTTTCCGTGGTGGGCGTGCAGAGAGTCA
GGACTCAGGACTCCAGCTACAAAAAATTATGTACAGCGGTCAACAGCTAGGTTGTATGCT
CAAGCGCTTGTTGACACCAGCCTCAAGTTGGACCTTGGACTTTATAAGCCGGCAGTCTCT
CCCGCTCAAAGGGCTTCCTTCATCCATCCACTTTGGTCTTGTTCGTCTTTGACGCTTAAA
GTCATACTTGCTAGAGACCCTTACTACTCCAGGCACCCTCGAGTCAGTCAGCCCACTCAT
GCTGCCCTCTCATATGAGACTCTCCCCGTCTGTGACAATCAGCCGGGACGCTCTCCTGAC
CTGCCTCGTTTTCCCTCTGCCCACCAGTCCCAGCTTGCCTGCCCGGCGAACCCTCTTCTG
CCTGCCGCTTGGCCTCTACCACCGCTTTGCGCGGCTCAGCTTTGCATGTTCGCTAACTGC
TTGTTCAGCTCCCACAACAGACACGGCTCGGGACGCAAATTCTGCGCGCCGGGX
>GYA|c38250_g1; len=327  start:1  end:324
XCGGACGACAAGTCCGAGAAGAAGTCCGATGAGAAAAAGTCCGACGAGAAAAAGTCGGAT
GAGAAGAAGGCGGACGATAAAAAACCAAAAGAGACTCCGGTGAGTACAGTGGTTCTCAAG
ATTCGGTTGCACTGTGATGGATGCATCCATAAGATAAAGAAAATCATCTCGAAGAGCAAA
GGXGGTGAAAACGGTGACGGTAGATTCGCAGAAGGATCTGGTAACGGTCACAGGACCTAT
GGACGTAACGGAGCTGATACCGTACCTGAAGGAGAAGCTGAGGAGGACCTTGAGATCGTT
TCACCAAAGAAAGACGACGCTGGCGXX
>GYA|c40224_g1; len=204  start:272  end:69; minus strand
XXCGCTTCCGGCTTCATGACCGGCTCCAACGTCCTCTTGACGGTGGCTACTCCTGCTACT
AAGGTCGCTCTCCTCTGGATAAAGAAATTCTGGCGGAAGAAAGCTTGGTTTCGGATATAC
CCTAGAATCGGTTCAGGCGTTACAGGTTGGAGCTTTGGGAACAAGCTCGGAATCACAGTG
GTTTTTCTTGACTCGTTGACATAA
>GYA|c45151_g1; len=243  start:1  end:240
CAGACCTCAACCTTCGACCTTCGAACTTGGGCCGTCGGACTTCAGCCTTCAACCTTTGAC
TGTCGGCCTCCAAGCCTCAAACTTGGXGCCATCAGACCTCAACCTTTGACCTTTGAGCTT
GGXGCCATCGGACTTCAACCTTCGAACTTCGACGGTCAGCCTCCAAGCGTCGGAATTGGG
CCGTCAGACTTCAACCTTCAACCTTTGACTGCCGGCCTTCAAGCCTCAACTTTTGACCAA
TGX
>GYA|c19302_g1; len=576  start:177  end:754
ATGGATCTAGGAGCAGCCATTATATGGCAAGTCAGGAAGCTTCTACCAATATCAATTTAT
TTGATTATATCTGTTTTGAATTTGGGGAATATGCTTGTTGCAGGTCTCAAAGATCCAAAA
AAGTGGCATGATXATCTGTTCAAACCTGGTGGGATTGGTACCAGGGAGCTCTTGAAATTT
GATCCTGGGGGTTCGAACAAGAATTTGGTGCAAAGGCAGATGAACACCACATTTTACCCC
AACATCAAACCTCCCTCTGTTGTCACCTTGATCGGACTCAACTTTTTCTTCAAAGCTGGC
TCTCAACACAATTTGCATGTTCATCCACACATGTGCTTCAAGTGAGCCAATAACAATAGC
CACTTGAAGTTGAGCTTCCAGGCAGAAAACAAAAGTTTACATTCAACCAAAAATGAGACT
ATGCAATCTTTACGTCAACAAGATAGTATGATGTGTCTAAAGGCTGATTTAGATGGACAT
ACGAAGATATACCTCACTGCTCGTTATGCCAAACTGGAATCAACTGTTTTCCAGAATGAT
TTGTGGTTTTATCAAAAATATCTTCCACTGGCATGA
>GYA|c38609_g1; len=333  start:1  end:332
XCACCAAAGCCTAAACCCACGAGCCGGTTTCAGTCCCTCTGCCCCTTCGCATTCACAATC
TCATCGTCTTCCCAGCCTTATCAATAACTCTCCTTCTCAACACCTCTCACCGAGCACCTC
TCGAACCCATCATTCAATCATCAACTCTTCCCCTCAGACCATACCCCTCAAACATCGCCA
TCTCCCTCGATCAAGCTCAAAGATCAGCCAGCCATTTCTGATCAGTCTGCTTCTCCTCTC
AAGCCATCCAGTCAGGCTATGCAGCTCGAGCGATCGAACCAAAAACGCGTCGCGTCTACC
TGTATCGACGCCGAGGATGTTGACGAGTCTAGX
>GYA|c37691_g1; len=234  start:23  end:255
CTGGAGCGTACAACCTCAAACCCGGAGGAACTGCTAGATCGAGAGAGGCAATCAGATCCA
GAGCAGATTTGGCTGTGGGAAGTTGATGCAGAGACGGTGAGCAGCGGAGAAGAAGCGCAT
GGCAGATCCGGCACCGGTGGXGAGGAGGAGCAACCCAGCAAACTTCCACCAAAGGGGAAA
AAATCCCCACAAAGAGGAAAAGGTTGGGAAGAGAGATCTCCCAAGGATTATTGA
>GYA|c22249_g1; len=735  start:776  end:44; minus strand
XXATGTATAAACTACCTGTGTATGTTTGGATTACGCCCTGCGAGGATCCAAGCATACACA
GGTAGTTTATACATGGCAATAAGGAGACGGTATAGATGCGGCCTCGCGATCCCATCAAAC
GCAGAAACCACTCAGTATGACXTGACAGCCAAAAGCGTATGCATTGGAATGATGACAATG
CTGCCGATAGGCACAGAGGGTTACGACGCAATGGCGATCCACATCTTCCTGGCGAATGAG
GATATTCCGCATGCTGATTCXCCGAAGATGGCCATGTTCGCCAACGGCCAAGCTCCAATC
ATGGATGGACCACATCGATTACTAGATCGTATCTTATGGGAGCTTGTGCCTCCTACTGCT
CGAATCTGGACTTGTGCTTTAGAATATGATCCAGCCGTTTTTATTTCTGATATTACAGCT
TTAACTGCTCGAGCAATTCATCACGACGACGACTTAATCGTCAGTTTTGAATTCGGCGCC
GATCGATGTTTTGATAAGCTTGAGACTAGAATAAGAGCTGATCGAAAGGATGAGGTAGTG
GAGGAACGGGTTCAAAAATCTGGTGGTTTGGGGGATGACTGTGAAGACGATAGTGCCGAT
GAGGAGAAGAGTCGAGGAAATCGAGACATCTGGACCGAACGGGGTGGCACTGCTTGGGAT
GATTGTTCAGGCGTTCATCGGAAAGGAATTGGTGAGGAGCGATGGGGAGAATGGTTCTCA
CAGTTCACGCTTTGA
>GYA|c17400_g1; len=336  start:506  end:171; minus strand
XACCACCTTGAGCACGCGCTCAAGAATTGTGTGCCACCACCTGAGCACGCGCTCAAGAAT
TGTGTGCCGCCACCTTACCCCGTGCCGGCGTCAATGGACATTGCCATGCTCGACCGGCTC
TCTCCGCGCCAAGGGCTCGCACCACGCCCGGTCAAGCCCTCGGCGCTTGCTCAGATCAAG
CCCTGGCACATGTTCCTGGCTTGCCGCTCTACACGCTCCTGCCCTGTTTGCCCGCCAATG
CTCACCAACGCGGCTTCTGGTTTATCCCCATCTGGAAGTGCCACGTTGGGCCTGACAACT
TCTTTGCCTCCTCACATATATCTATTTACATTGTAA
>GYA|c27326_g1; len=3774  start:3864  end:95; minus strand
CAGCCCCAGTCCCAGCCCCAGACTGCTCTCTTGACCACCGCCAAGTTCCAAGTCCCAAAA
GCCAGCAAGATGACCATCGCCACCCTCATCCAGCTCGCCAACACGCTTTCCTCAAAGCCT
CCTTCACTCTCAAAGCCTTCATTCAACTCGCTCAAGCACTCTATCCAAGCCATCTTCCCT
AATCCTGCTTCCCCTTCCGCTCACTCTCATGCCCTCGATCATGACCATCAACTCAAGCTC
ATCATCTCAATGCTCTACCAGGCTCACCAGTTCTCAAACGCTCTCAAGAACATTCCTTGC
AACCCCCTCTCGCCTCGCCAGACTGCTGXTCTTGGACCGCTGCTTCCCAATCCCCACCCA
TCCCCCCACCCTGCCATTCTCGATCGCTCCCGACTACCTCGCCCGATTCACCTCCCCGAG
CCTCCTCGTGGCAAATCTCAAGCGCATCCTTTCCGTCTGCGCGCTCAGCTGTCTCGATTC
CATCCACGCCCAACTCAGCTCGCTCCCACCTGCGACGTCCGACCAGCCCCCGCTGCTGGG
CTCAAAGGACATCAAGGCCGTCCAGGGCCTCGCCCAGAGATCGCCAACTGGGGCATCTAC
CACCACCTCGCCACCCGTTCCCCCATCCACCTCGGCGCTCACACGCAGACCCGGTTCGAG
GTGGTCGAGGATGAGGATGAGCCCTTTGCTGCCGTCGGGCTCCATGACATGGTCCGATCC
CTCGTCCACATCGTCCTGCCTCCAGACACGGCCCACGCACCCCAAAATACACTCGCGCAT
CCCATCCTTCAGCCCACATTTGCTCTCCAGCGCGCTCTCCTCCCCACCCTCTTCGTCCCC
CTCCTAGCCGGCCTCATCGTACTCCGCCTTGCACCCGCCTCTGAGCGATTCGCCAACGAC
CATCTGGACCGACTCCTAGATCGGTCCGTCAGTTGATGACCGAATTTTGTGCTTCTCGCC
AAGATCTTACGCCCGTCACCCACCACTGTGTTTTTCGTGTTTAGCACAGATCCCAAGACA
GXTCTTCAGCTCGCTCCTGTCCCTTCGTGCCTCTCCGCACGGCGGCGGCGCCAACTCGGC
CTCGGGGTCCCGTTTCCAGACCCACGTCTCGCAGATCCTGTCCATGCGGCTCGCTCTTCC
GTCTGGACTCAGAGGCTTGCTCCAGGCCGTGATGATGACGACTTCAACGACGACGACGAT
GATGGTCAGCCGGCCAAGACGACCTCGGCCACACTCAACAGACTCGACTCGCTCTATCTC
ATCATCTCCAACTGTCCCGCTAGCCTCGAGCGTGCAGAGTACTTTGAGCGCGTCCTCAGG
ACGCTCATCGAGATAATCGTCCCTGGCTTTTTTGCCTCCAAGGACTCGCCCGGGGAGTGC
GGGCGCGGGCCGGCTGAXCTCGCTCAGGCGGGCAGCTTGTTACGTGTTGAGCCAGATGGT
CGTCAACCAGGCGACCGTATTCGGCACCCACCTCTCGCCGATCTTGCATGGTCCCTTGCG
GCCGAGTCTGCCACACTCGGTGCTGACCCAGACGCGCTTGGTGTGCTCATGGGCGCCGGC
GAGAXTCAGGCAGAGCGTGCGGCTGATAAACGAGCTCGTGGTGAACGCGGACCCGGCGCC
GCGTCTCATCGAGCGGCTCGTGCTACCCGTCCTGCCCCAGCTGGTTTCGCTGGTGCTATT
TCTGCTCAAGACTAAGGCCGATCCCGAGTTGCGGGGACAGATCGAGGGCCTGGTGGTGTT
TTGGATAAAGATGATGAGCTTGGGCAGGCGGCAGAGTGGATTCGCAAATGTGTCCGCGAG
CTCGAGTTTGGGCGCGAATTGGATTTGGGCCGCAGAGACGGGGAGGCCAAAATACGGGTC
GGGTGGGCTAGGGACGCCGAGGGGGCGGTATGTGTGCGAGTTCAGGAGGACGAAGAGGAG
GACCCGATGATGCTCCGTCCAGACCCCGAAAGCCTGGCCGTCTGGCTGGAGAGCCTGAAG
AACGCCGATCTCGTCGGCCTGTTGCTTGTCAAGTGGCTTGACGATCTCGAGACACTGAGA
GGCCGGTCGGGCTTCGCTGACGCCAAAATGTACATATCCACTCTGGATGAXATGATGTCT
GTCTCTAGAGGTCGAATGCCCGTGGGGATCTTTACTGATCCTTTTGGCTTCGCTGTGTGT
CTATCTGTAGGAGTCTATTTCGCXATGCAAATCGTCTTGAAAGTCATTGAGAAGATTGAC
TGTTCGCGGATCCAAGAGCCTGTCCACGTTCTGAACTTCATCAAGCATTCTCTAGCCAGC
ACTCCCAAGCCTATGCGGACTCATGGACACTCAAAAACACCTGTGCAGCTTGAGCCAACC
GGGTTGGCGTCGCTGAGGCTCGTCGATGAGGCACCGGCTGGAAATGAGCCAGATGAAGAA
GGCGACGAGCATGAGCGXGGCGATCCTGGTCGCAGGACTGACGCTACTGCTTTCAGTCAT
CGAAGGCCAGTCTTGCTCGCCCGTGCCCGCGTCCTCTTGATGTGGTGACTGACAGAGATC
AAGCTCTGGTGTGTTGTGACAAACAGCCAACCCGTCGCTGGACGAAAGGAAAGTTCCGGT
CCTTCAGGAGATCACTGCGCGTCTAGATGCGCTGCTTCTGGGTCAGGGCCCGTCGGCTCT
GAGTGGCGAAGTGCATGAGCTGGGGATGCGATGTCGGCTGATGCTCTCGGTGCGGAGCGG
CTAGCCAAGGTGGACGAGCTTCCATTGGGAGAGCCGGATGGGGGCCGGTGTGGAGAGGAC
GAAGCCAGTGAGCTGCGGAAGCGGTACGCCGAGGGCCTGGCACTCGTCCAGGATGCCTGT
GTGCCGCTCAGGTCTCAAGGCATCGCXGCTCCTCAAGGACATTCTGCTGGTCCAGTACAA
ATCGGCAAGCGGGCGGCGCTGGTCGATAGTCTGGCGCCAGGCGTGGTCGAGGTCTTTCTC
AGGCTCATAGAGGAAGATGACAGCTTTGTGTACCTCAACGCTGTCAAGGGCTTGAGCGCG
CTCGCGGAAAAGTACAGCGGGGTCGTTTGTGAGAAGCTCAATGCGGGCTATGGAGGGGCA
CTTGAGGATGGATTGGGTGGGGGAAGAGCGGGGGATGGAGGACGGACGGATGXTGGATCG
CAGACTGAGGATTGGCGAGGCTATGGTCCAAGTGATCCAACGAGCTGGCTCAGCCTTGCC
ACTCTACGTCGACAAGCTCCTGCCCTCGCTCCTATTAACCTTCCACTCGAGCGCGTTCCC
AGCGGCCGTGCGCGCGTCGGCGGTGACGATTCTGACGAGCTGCGTCGAGGCGTCGCTGAG
CACGATGGGGATGCACGTAGTCGAGCTGGTGGAGAGCTGCGTGGCGGTGCTGGCGACGCA
GTCCTATGCGCGGCCGCCGCCGCGGACGACGACGCCTCGTCGGTCGGGTCTGCAGACGAG
GCCGGGGACGAAACGGCGGACCCGACGCGCGCAGGCGCTGCXGCACCCCGTGCTGAGGCG
CGCAGCGATCCTGTTCATCCTGAGTGCGTTCACACAGGCGGCGGCGCGGCAGGGAACGTT
TATGGGCGCGCGGTCGGGCGGCTGTGGGGCACGGTGGTGCGGGTGCTCGGGTATGTTGGC
GGGGTGGATGAGGATAGGGTGGTTAGGGAGCACGCGCAGGTGGCTTGGCAGAGGATCAGA
GAGCTGGGTGGGGTTGATXTGAGGGACACGGGTCTCTTTGGTGGAGAGGTGATGACTGGT
GAAGAXGATGTGTATGTAGAGAATCGAAGAAATTTGCATGAGCTTGGTACTTGA
>GYA|c6980_g1; len=300  start:297  end:1; minus strand
XCTGCATGTCCCTATCCTGCTTCGACCGAGCTTGCTCCTCCTACGACACCAACCAACGGG
CAGTCCACGGCGGCTGCCCTCTCAAACCCACCCAAGAAGGATAAGCCCGCGCCAGAGGGC
TCTCTCCCTCAGGATCCCCTTGGCTGCCACTCGCCCGATAGCTGGGAGTGGCAGCCGAGG
GCCAATGCACTCATTGGCCGACTCTTCGGAGTCGTTCATATTGGATGGGTCGGCAACAGG
ATGGGAGGAGGGAGATCGGXGGCGACAGGGGAGGCACAAGGTTTGTGGGCTATGTTTGXX
>GYA|c41583_g1; len=144  start:142  end:1; minus strand
ATGCGACCTTTGTGGAGTCTCACGAGGCATCAGAGGGAAAACTACCTCCAGTTGCCACCA
CCGCCGGAGTTATATCCACCACCACCACCGCCTCCGTTACCACCATATCCACCACCACCG
CCGTATCCACCGCCACCACCGCXX
>GYA|c39841_g1; len=114  start:268  end:156; minus strand
TGTGACTTGGGCTCTAGACAGGGTACTAGTAGTGCTTCTGCAAGTTATTACACCGCTCCX
GTGACCGGTCGGTCTGGTTCTCATATCAATCACACCTCCTACGGCCGGCCCTAA
>GYA|c37192_g1; len=186  start:298  end:116; minus strand
XXCCGCTGTGCTCGCACATATTCCTCCCAGCCTGCTCCACCCATCCCGACCAAGCCGATC
AGAACCGATCACCCACCTGGGTCGGXGGCAGTCAAGGGCCAGGTGACACTGCTAAAAAAA
CCTGTTGGACAGCAAGATGAACACGAGAAGAGTCTTCTGAGACTCATGATCCATGTTCAT
GCCTAA
>GYA|c40904_g1; len=144  start:142  end:1; minus strand
ATGAGGGCCCCCCCATACTGCCCAGTTGGCTTCACTTCCCACGCGGGGCATGCTGTGAAT
CCTGGAATAGTCATCAACTTTGAAGTTGGCACCACACATTACCCCTTCACTGTCAATCCT
GGGCATTGCCTTCATCTTGTTCXX
>GYA|c10634_g1; len=321  start:1  end:320
GTAGAAAAAGGTATAAATGGAGGGAATAAGTTACTTGAAATCCTGCTGGAAAGTTCAGAT
GAGCCCTCCAGTGTTGTATCAAGCCAACCAAGGCTCAATTCGGCTGAACAACAACAGGCC
XTGGGGAATGCATCTTCCAGTATCACAATGGCCATGCCTGCTTCTTCGAGTAGTCTCTGC
CATGATXTTCCGACTGACCTACACCAGGTTTTTGGAAGCAACAAGCTGGCCAAGCCTGTA
ACTCTAGCAGGATCCGACATTCTGGATAGGTGGTCCATCTTGGTTAATCCTTCTGGAACT
AACAAGATTGTCTGTGCATAA
>GYA|c35612_g1; len=180  start:232  end:53; minus strand
TCTGATCCTTCGTTCTAGAGACCATCTTCATCATATCACCACCTCATACGTATCCTTGCT
AAATTGCCACCATCCCTTATCGATCTGCCTCCATATGCCATTGGGCTCCTCTGGGAAACT
GGACAGCCCATAGCCTGACCTGTAGTAAACACGATGGCAAATTTGGCAGGGCGGTCCTGA
>GYA|c13428_g1; len=285  start:1  end:283
GCTGCTCCAGTGACAGTCGACAGTTGTTCAGTTGTTCAGTTGTCAGTGACAGTCAGAGTT
GAGCCGGTGCCAGTGACGAGCAAACTGAAAACCCGACAGATTCTTGAACGTACAACTCGC
ATCAGCCCCACGACTCAAGACAGTCTTCCAACTTGAGAGCTCTCTCCCATCACCAACACG
GTTCAGCTGCCACCACCTCACCCCAAACTCGAXACTCTGAACTCTCAAGACTCAACTCTT
AAGACTCAACTTTCAACTTCCAACTCTCAACTCTCAACTCTGGCX
>GYA|c15526_g1; len=198  start:217  end:21; minus strand
XXATCACATCATCCAGAACCAAGCAGTAGCAGAGAGCCATTTGAAAAGAGACCCAAATGG
GAGGTCTGCACGGCTTGTGGGGGTGCAAAGGAGAGAGGTTTGCAGAGTCCAACAAGGTTT
TACAGGGGTATAAATGATACTGGTCTGGGGCTTGAGAGAGGGATTCCGAACAGCGAACAG
GAAGGATGGAAGTTGTAA
>GYA|c28150_g1; len=75  start:75  end:1; minus strand
ATGGACAAGGTGCGAGAAATAGGAAACGTGTTTTGTGTATCCTTCAAAGCTTACCTTGTT
GAGCATCTGGATCAC
>GYA|c19422_g1; len=114  start:1  end:114
CAGTTAGGAAACACTCTGTTTGTAAAGTATGCAAGTGGATATTCAGACCTGCTTGAGGCC
TTCGTTGGAAACGGGATTTCTTCATATTATGCTAGACAGAAGAATTCTCAGTAA
>GYA|c5087_g1; len=1014  start:1  end:1011
XTGGTTGATGTTCXGGTAACGATCGGTGTGGTGAAGATACACGCTTGTGGTGAGGXGGCA
CAAGTAAATTGGAAGGAGAGTAAGCTCAGAAAGATGTCGCTTTTTACTACAGTCCTTCTG
GCCATTATGTTGTCATCTTACACCTCATCGGCACCTACATTTCCAGTCCAAAGCCGGTCG
CTCATCTACACCACTCCAGTCGTTAATGCCCAGCTTTGCCAACACCTGGACTATCGTTCG
TTGAACTCTGCCGCCATTCAAGCGGCGTGTACTGCTGCCAACTTACCGACTTCTATTCAA
GTCAAGCGCTCTCTTTTTACTCCAGCAGCTGCCATCAATGACCCCTTTGTCAACGTCATG
AATGGATGCAACAGCATCTCTTCTCCCTTGAATTCAGCGGCCAGCTCGGTACGCTCGACT
GCTGCGCCAGGCACTTCAAGCTACGTCGCCCCGATCACAATTGCTTCCAACCCTAGTGCG
GGAGCTGGTACAAGCTCCAGCCTATCATCTGGTCTCGCTTCAGGCGCCAATGGTTCAGGT
CTCGGAGCATCAAACCCACTATATGTGTCCACCGGCGCCCATAACTCACCATCATCTGGT
TCCGTGGGCTCACTTTTGGGGAGCTCTGGTCTCAATGGAGCGACCGGCTCCACCGGCTCC
CTTTTGGGTGGGTCTGGACCAGCATCCGGCGCTACCGGTTCGGTCCTCGGTGGTTCTGGT
CTCAACGGAGTAACTGGCCCCATCGGCTCCCTTTTGAATGGTTCTGTACCACCATCCGGT
TCCACCGGATCACTCCTGAATGGCTCCGGTCTCAACGGCGCCACTGGAACCGCCGGTTCG
CTTTTGAACGGTGGCCTGAGCGGAGCTTCTGGCACCGCAGGTTCTGTCCTGGGTGGTTCC
GGTCTCAATGGTGCAACCGGCTCTACTGGCTCTCTCTTGAACGGCTCTGGCCTCGGCGGA
GCACCTGGCTCCGGCTCTGCTGGTACGCTATTGGGTGGCTCTGGGCTCAATGGA
>GYA|c20854_g1; len=234  start:1  end:230
XXAGCAGCTGAGGTAGCTGAGGXTGTATTCTTATCGGCTGGAAAAACTGGTCATTTCACG
CTCACCACAACTCATAGTCATGGACATCCAGCGCAGCCAACGAGTCTCCATGGCTCAGCG
GTCAAGACAGGGTCTGCCTGAGGCCCTTCTCTCGACGTGTCTCTTGCCCGCTCCGGCXAT
CCGAAAATCGGACATGGCCACTGGCTCTCTGAAACCGCGGCAGTCGGGACGTAG
>GYA|c33520_g1; len=240  start:1  end:239
TGTAAAGGACCCAACAGAATCATTAGAATTTCAAGGTCTGAAGGGTCTGATCTGACATTT
GCGAACACTGAGAACTCCGAGACACAGAATAACAATAATCTTCACATTAACCCATATAXA
CCATGGGTGATGGCCAAGAAGCCAATTACCTGCAACATTAATGTCTTACTTCTTCCGGTT
CTTGTGTTTTACTTTGACAATTTTTCGACCAGACTTGTCAGTGGTCGCACCAGAACCCAA
>GYA|c14059_g1; len=375  start:228  end:602
ATAAGCCCATATCATACTACACATGCTGAAAGGCAAGCGCCGAACTATCGGCATGCGACT
ATTAATTTGCCTACTATTTGTCAGCTTGGTCCCAGTGTTTTGCGCGAGAGTCCGGTGGTA
CCAGCAGGAAATGCGGAAGAAGCAGAAGATAATGTCGCTAAGGTACCCAAAGTGTTCAAA
ATCAACCCGCAAGACCTGCAGAACCTGAGTGGCAATGAGGGACGAAAAAGGCTCCTTTCT
CTCGTCGCCGATTCAAGAGAACGTTTGCTGAATAGCTGGAAGGATGGCACTGTTGATGAA
AACGCAGATTTCGAGGCACTTCACCCACATATGACTTCTCATCCAGGAAAACCAAGTTCA
TTATGGCAGCATATX
>GYA|c44586_g1; len=177  start:234  end:59; minus strand
XXCAGCAGAAAAATTATTAGCTGGAACTATCCTGAAAAGTTATTTGTGGATTTCCAGGTT
TTCTTTGCCTGTAGTGTTAGTAAAACCAGTCCCATACATCTGTCTGCCAAGGTTGGTCCA
TCAGATGGAAAAGTGTCAAAGCAAGATCATGAATTGAACTTCACTTCAGTACCTTAA
>GYA|c21873_g1; len=357  start:354  end:1; minus strand
XTCGGACATGCACTCGCATCCACGTTGACGTCATTTATGTATCATGCTCCGTTTCCTGAT
GAATCCGCCTTGATCGGCTTCTTGGTAGAGACTCCTCTGCTTGAACATCTCTGCCTGTAT
TACCTGAGAATCTCGCCAGTCTTGTTCGATGGCCTTTTGCCTCTCGCTCAGCTTCGGTCT
TTGGAAATAGGGTTTCTGGGGGTCCCTGTCCCAACCGATGAGGATGACTTCTGTCGAACC
TTTACACACTTCCTGAGCCAATCGCCACACTTTCATACTGTAACAGCGCATATCCCTCAC
GGTGACAGTGGCTTCATCTCTCAGTTCATCAAGGCCCTCCTCGCCTCTACATCTCXX
>GYA|c11703_g1; len=609  start:1  end:610
TACGGAGGTGGCCTTGGGTACGGAAGTGGCCTTGGGTATGGAGGTGGCCTCGGGTACGGT
GGTGGTCTCGGGTACGGTGGTGGCTACGGCGGATCCAGCGGTGGTGGCTCAGCCGGATAC
GGAGCTGGAGGCTACAGTGGCGCCGGGGGTTCCGGCTACAATGGCGGTTTTGCAAACAAC
GGCGGCCGCAGCTCTTCTAACACCTACAGTCACAGCAGCGGCTCCTCATCCGACAACGCT
TACGGCAGTGCCGCCGGTGGCGCTGCTGGCAGTCAGTTTGGTGGCGGCTCGGCAGGATAC
GGAGCCGGAGGCTCGGGCGGCTTCGGCAGCAACTTCGGCAGTCGGCTTTACAAGCGCCAG
ATCCCACAAGAAGGCGGTGAGCGAGGTTTCGACCAGCTGCCTCAAGGCCCGGCTGGCCCA
CGCGGAGGGCCACCCGGCGAACACAACCTGTCCCCAGAACACCAAAACCCTAACATCCCT
CATGGCTTCCCTCACCAGAATCTGACCCCTCAGGTTGGTGAATGGCAACTGAAAGCTCGT
AGTCACGAGGCTGACCCAGTCCCTGACGTCTCACAGCCCAGCGAAAATGCACCCCCTCCC
TTCCAGTAA
>GYA|c44641_g1; len=138  start:137  end:1; minus strand
ATGACAACATGGTCAGTGCAGTTGAGTCAGTACTTCTCCTGTCTTTTCCCAGCAAGCTCC
TCCTCCTTGGAGCCCAGCACACACCCGCTTAGACCCAACACAACCTCAGAGAGAGACGCC
TCAGCTGGTCTCTCTCCX
>GYA|c29542_g1; len=132  start:1  end:132
XAGAACCCAGAAATTTTGACAGATTGCTGTATGTACAACAACTTCATGATGGATTTCAGC
GTTTTCTCAGTCTTAGCATGGAAGCTTGCTTTTGAGAAATCAGATTTTCAACTCCTGGGG
CTAGTTGCCTGA
>GYA|c39133_g1; len=321  start:1  end:314
XXGTCATTGTACACCGGTGCTGCCATGATGGCTATTCXGCCACTGGGTTCAGTAGAGGAC
AGAGTTCATGGAAGGGGTGCAAAGACGAATTCTAGAATTGXTGAAGCTGAGGGTAAAGTG
GCAGGCGTGAACACGGCGGGGAAACTCAAGACTTTTGAAGGAGCGAATGATCTGTCGAAG
CAGGAAGCAAGGTGCAGAAAAATGGGATATAAACCTGATATXAAGATGTTGAATAATGGC
AATCATGAGTTGCCAATCCCACCACGACCCTCGATTCCTCCXCTACAGCAGAGGCCTCCC
CGCATAGGAGCTGCCAATGXX
>GYA|c29562_g1; len=81  start:271  end:190; minus strand
CTTTGTTTGAACGGTTCTATGGGATTCATATTTGCTTTGGAGGGCGATGACACAGGTTGG
GAACTTGATAGCGGTTGCTGG
>GYA|c2952_g1; len=264  start:263  end:1; minus strand
XXTACATTGGGAAATTTCCACCATGCGCCATCCACGGCGCCAATGAGACCTGGCATGCCT
GAGCATGCCCAACTGTTCATCCATTTAAGTGGTGGGGGGGGGGACGGAGCGCCTGGCATT
GAGCCCGAGATGGATGCTTCCCCTGCTCATAGCAGTTGGGCCCCATCATCGGTTTTCACC
AGTGGTGGAGACGGCAGTGCATTGGCTCAAGGAATGCCTGATTTGTCGTTGGCTTCGCAC
TCACGGGAGCCTACTCAAACTGGC
>GYA|c37171_g1; len=204  start:202  end:1; minus strand
XCATACTCGGTGACGGCGACGCTTGTCGGGATCTGGCGCTCAGAGGCTGGTGXTCTTGAC
GGCCGAGGAGCTGGGAGAGTCACTTTCAGAGGCCTTGCGGCGACAGATGGGCCACGAGAC
GGTCGAGCTGCTAGAGTACCTGCTCGAGTTCCTCGGCCTGTTTTCGGTCGAGGCAGAGGC
AAACCTGATGACGAGCAAGAACCT
>GYA|c28336_g1; len=237  start:1  end:234
XXGAGAGCAGCCGCTGCCGCTCTGTCGTTTGACAAGTCCGTTGTCCACGAAGGAATGATG
GTTGCCTGCGCTGGTGCGAGGCAGAGCAACGTGAAGACCAGCGCAAAGACCATCCAGGTG
TACTTTGGTACTGATGAGGCGAAAGCAGAAGATGTCAATGTCTCCGTGTTGTTTGGTGTT
AGTTCACCTTGGCAGAACGGGCCCCAAGATCCAGCGGTGGTGTTGCCGGCGCCAAXX
>GYA|c22727_g2; len=201  start:202  end:1; minus strand
ATGTGATTGCCTCAGGATGCGTCAACAGAGCATTTTATCCCAAATGTTGCTCTTGACCTG
GCAAGACCTGTTTTCTATTCATGTTGTGTTCAAGGCCGGGAAAACCGACAAGCGCCGGAT
AAACGAGAAGCCGTAATACGCGTCGCCAGGTCACCGACTCCGAGGTGGTCCGGTGGACTT
GCTATTTCCAAAAATCAGTCC
>GYA|c2558_g1; len=366  start:1  end:367
XATCGGATTGTGAATGAGACTGGTTTGCTTATGTTTTGCAATTTGATAGCGCCACAATCA
ATCAGCAAAGAATGATGGCCGTGTCCGACTCAGGCTCAAACCATTCGTAACCATTCGTTC
GAGCCTGAGTCCAACTCGGCCATCAATCTTTGCAGGCCTGTATTCTCTCCGCCCCATTGC
GGCTTGGTTGTGATGGCCCCAGTGGGGCGGTTTAGCTCTGCCACCGCCCAGCCTGCCGAG
GAGGATGGCTGGGGCGGGGGTTCCCTGACCCGGACCCCTCAATTCTCGTCCTTCGATGGC
CCCGACGGGACCCCCGAAAGTCCGGGTGCGGGGCCAGGCCCCAAGTTTCCCGAAACTGTT
CTCTAA
>GYA|c18866_g1; len=594  start:1  end:593
XACGCGGTCAACGCTATGCTTTTCTGGCTTGAGGTTGAGATTAGGTCGTGATACTTAGGA
TACTCCTTCCGAAAACGATAGGCCAAGACGAAACTGTTGCCTGAACAATTTGCGAGTGTC
CCCAAGCCGAAACAATCAATATGTAAAGCTGAAGATGATGACCCTTTGCAGCTCGACTTG
AAGCGGCCTGAGCAGGCACTTATAAGCCTTGGAGCTTATCAGTCCCAGTTTCTCTCCGAT
ACTTCTAAGAGAGATATTTTTGGTACCGTTGGCTCACAGCTCATTACGAGTCTCGCCGGT
CAAACGTCGATGCGGGATATGATTCCCTAAGATTTCTGCCAGCCCGATCTAGCCCAAGCT
CACTGGACTATGGTCTATTGACGGATCGACTGTATCATTGAGGCTTACTACCCCGACATT
CATGGCCTGGATGTGCTGGCGGAGGCTGGCGGTXATACGAAGCCGATAGGATGCGCTTAT
GTATACATAGCTTCAAGCCAAGTGTTTGACGTCGGCACAAACAGATCTGGATCTGTCCAG
GGATTGTGAAGCAGAGCTGCCATGAGATTGAACGAACATAAGCTTGAGTATGXX
>GYA|c39988_g1; len=876  start:1  end:877
GGTGCTGGGACAGGATGGACAGTAGGTGATAAGCTGTCCGAGTTTATCAGTAGATACAGT
ATATACAGTATATATATGTGACTGGTAGATGATAATAAACTCCACTCGATGCGAGAAACT
CCTCTAATCGGAAATGAATACCATCAGGTAAAAATGTCATCTACATGGGGACAACTCGCC
TGAGTTCAAATAGGTCTAGTCCAAGATAGGTCTGGGTCTAAACGTTTTAGCTCATCAGAG
ACTACACGTGGAGCGTTCAACAGTAGTAGTAATGGTAAAACAGAGAATAACGACCACCAA
TGACTAGTGGGACTAGTAGATGGTGATGGCAGTTTTAGTTTTCATAAGAGTAACAATAAG
TGAACACTTCATTTTCAAATTGGACAAAGTGTTTACAATCTAAGACTCCTTTATCATGTT
AAAAGCATTCTAGGAGTCGGTAATGTGTCGATCAGTAATAATGATGCGGAATTTAGAATT
CGAAAACTAGACCATATTCTTCAATACGTTATACCTATCTTTGATAAATACCCACTACTC
ACAAGTAAATATTATAATTATAATCTATTTAAGCAAGCCGCTAATATTCTAGCCAATAAA
ACACTAAGTACTGCGGGGAAGGATGCACAACTAATAGAACTTAAACATCAAAAGATGCTC
CCCCGCTATAAAACGGAAGTCTCTCCAGCATGGTCAATCATCGACTATAAGGTTCTTAAT
CTAACTGATGCTGAAGCTGTTATATCTAAAAACTGAATGATTGGATTCACTGAGGCTGAA
GGCAGTTTTGATCTTGTCGTTAAGGGGGAAAAAGGACGAATGGTTCATGCTTTTGAGGTA
ACGCAGAAGCGAGACCTCATTGATGTCAAGCACTAG
>GYA|c21204_g1; len=690  start:1  end:688
GCAGTGCAAGAATATTTAAGCTGTCGGATTCCAGCACCCGTTCTCCCTTCTTTCCCTCCA
CTAACCACAACAGTCTCGCCCTTCTCCTGGTCCTCAGACCCGATCACACTGTTCTACCTC
CCACTCAACAGTCACTTGTCTTCCTTAAAAATTTTCCCTGAGGGGCCTGAGGCAAGGTCG
AATCACTTGCGTGCTCTTTTAGAATCCCTCCCATCACTACCGGTTCCCACACCATATAAC
CAAXCTTCATCAACCACACTCTCCGACCTTCCCCTCAATAGTCACTTGCCTTCTCCGAAT
TTCGCCXCCGAGGAGCCTAAGGCCAGGTGGCATCTTTTTCACGCTCTTATCGCTTCCCTC
TGATCACTGCCGGTTTCTAAACACCATCAGCCGACCTCATTCAGTATGCCACCTGGTTCG
TCGAGCCACCGAGTCCGCGTTCGTGTCGCGGTGCCTCTTGACCAAGTCCTTCGCGAGGCG
GAGCGCCAAGTCCACGAGCTGCGGAGACAAGTCTGCGAGTTGGAGCACAAATCCCACGAC
ATGTGGCGTAACATCCGTGAGATGGAGCGCCAGAACACCCGAGCTTCCGAGGCTCGTCGA
GAAACTTTGGCTGCCTTGTCCCCCCAAGCCAGCCCTGGCCCTCCTAGCCCCCTCCCACCA
AACCAACCTCCTCCCACTGATGATGAATAA
>GYA|c1689_g1; len=207  start:102  end:308
ATGAGCAGCGGATTGGCACCGATTCTTGAATCGCAATATACCGGCCGATATTTGCCAAGT
GAGGACATGGCTGCTTGCGGGCTGGTTGGGGCGAGGAACGAGAAAGCGCAAGTCGAGCTG
AAAATTCGACCAAAGGAGAGAACTACTACATACTGGGCAAAAACAAAAATCGGGCTTTTT
AGTTTAGTACATACATGGACGCATTAA
>GYA|c34932_g1; len=345  start:1  end:342
XGGGCATTGCCGTCAAGTGATATGCAAGCCACACATAACTACCCAAGACATGTTCCTGTG
CATGTTCTAAATGGGAGCCTAGGAATGAACACTGAAAATGTTTCTTCAGATATGTCTTGC
CAAGAATCCATATTTCACCAAATAGGAGGAATTCATGGATGCCCTAACCCATTCTCAAAT
CCAGCTGCTTCTGCAACCACTGAACATCATGTTAATGCGCCAAGATCTTCCACTCATCAA
CAGTTTCCTCCTTTCCATCCGCTCTTCACCCCAATTCGCAACGATCAAGATGACTACCAA
TCATACCTTCATTTTGCTTCCACCTTTTCAAATCTTATTGCATXX
>GYA|c36092_g1; len=309  start:307  end:1; minus strand
CAGGGATACAACGAAACAAAATATGAAAACCAGGCTCCGAGTCATCATTCCTATGGAGGA
GATTCACAGTCAGGAGGTTATTCTCAAGGCACTCATTCAGGCTATGCTCAGCAGGCACCA
TCTTATGGCATGCCACCACATGGACCTCCTTCCCATGTCTATGGTCAGCCTCGAGCTAGT
CAACCAGGTGATATGCCTTATCAAGGTCCCATCTCATCGACCCAGCCTCCTTATGGTCAA
AATGTGCCACCTCAGCAGACATACCCCTACGCGTCAAGTGGGCCCACACAGCAAACTTAT
CAACCCCXX
>GYA|c16584_g1; len=837  start:1  end:837
XXTTATGATCACCGAGTTGATCTCAAATCTGACCTAGCAAGATATGAGACATGGCTCGAG
GACGATGAAACTCTTGGACCGATGATTGCAAAGTTGAACAGCGCAAGGGTTGCGCGGACT
CAGGTCTCACTGATAGATCAGTTGAAAATCAGAGCAGCCATGTCAAACAAGAAGACCTCG
GCCCAAGATAAGTCGGCTGCAATCATCCTTTTAAGCATCTTGGGGTGTACGGACTGGAGG
CCTGGCCACCTCTTTCAACTTGCCCCAATATCACTGAGGCAAAAAGCATTAGCTGCCATT
GAGGAATTTCTTCCTTTAGAGCGCAAAACATCATCTTCTCAGAGGACAGAATTATCACTC
TTCTGCCACAACACTCAAAGAGTCGAGCAATTTCATGAAAATGCTTTATTCCCTGTTCAC
CTTTTGCATCCCAACAATTTCAAATGGTCCAGCGTGGCGGTGGAACCAGTAACTCCTGGA
[truncated: 6,666,472 more chars]
