# Supplementary material for: Comparative transcriptome analysis and identification of candidate effectors in two related rust species (Gymnosporangium yamadae and Gymnosporangium asiaticum)
Source: BMC Genomics. 2017 Aug 23;18:651. doi: 10.1186/s12864-017-4059-x (PMC5567642; doi:10.1186/s12864-017-4059-x)
Supplement: Supplementary file 4 — CDS prediction analysis. This file provides the predicted CDSs and amino acid sequences based on annotation in a protein database or using ESTScan software. (ZIP 47387 kb) [file 12864_2017_4059_MOESM4_ESM.zip › Additional file 4/G. yamadae unigene.blast.cds.fasta.txt]

>GYY|c14654_g1;orf1 len=2040  frame:2  start:266  end:2305  gi|599362027|ref|XP_007405263.1| hypothetical protein MELLADRAFT_91015 [Melampsora larici-populina 98AG31]&gt;gi|328862527|gb|EGG11628.1| hypothetical protein MELLADRAFT_91015 [Melampsora larici-populina 98AG31]
TATACCACTCTCTCTCGATTAAATTTACACCACCCACCCACCCACCCACCCACTCTATCC
TCAACCCTCCTTAGCCACAATTATCACCCCTTACACGGCCAGTTGACCACTCCTATATTA
TTCTCCACCATGGCCAACTCAGACTCACCTCCATCGGCCATCCATCTCCATCAGCACCCC
ATCCGGACTCGCTCTCCTGGATGCCCAAACGACTTCCACAAGAACATTATCCCAAACATC
ACCTCCAACCTCACTTCGAACCTCTTCTTGCTTTCCCGTCCCCCAAACTCTCGCACTCAG
ACTTGCGCCTCCACCGCTTCTTCCTCCTCCCTCACTTCCTCATCTTCTCTCCCGTCCTTC
ACCATCAACGAGCTCGACTCGCCTCCCTCTTCGCCTGCAACGCTCCCCAAATCTTTCAAC
CTCATCCGCTTCATCCAGCCTTCAAACTCTCTCTCCCTATCTGCATCTTCCCCTCCCCTC
CCCGCCTCGCCTACCGAATCCCTCCTCTCGTCCCCCCTCACGCTCCCCCCCTCCCCTTTT
CACCACCGTCGCCATGTTTCTCAGCCCACCACGCCTGTGCCCGTCAAGGAGACTTTCCAT
GGCTCGCTCTCCGAACTTGGCCTCGACCACGGCCAGCGAAAGCTGAACCAATACCTGCTC
CTCAAGACCATCGGCCGCGGCTCCTTCGGCTCCGTCGAGCTCGCCCAGGACACCAGCTCG
CCCGGGCAGGAGCTCTATGCGATAAAGGAGTACTCAAAGTCGCGCATGCGCAAGCGCGCA
CGCATCCTCGACCACCGCTCTCGCCCCCGCCCTCGCCGGCCCCCGCCAACTACGCCGAGC
GCCCAGACCTTTGACGCTCTCGCCTCGCCCACCGGGAGCCTGCAACAGTCCTCTGAGGGC
ATGGAGCTCGTCAAGGCCGAGGTGGCCATCATGAAAAAGCTTGCCCACCCCAACATTGTC
ACCCTGCTCGAGGTCATTGACACGGACGACGACAGCCTGTTCTTTGTCCTCGAACTATGC
AAGTACGGCCCGGTGATGCAAGTTCAGCTCGGGACAGCCGTCCCCCCATTGAGCGAAGCC
CGCGCACGTGGCGTCTTCCGCCAGGTTCTCCTCGGGATCGAGTACCTCCACTTCAACCAG
ATCATCCACCGTGACATCAAGCCCGATAACATCCTCTACGCACAGGACCCCGCCCTGTTC
GCCGATCCGCTCTGCAAGATTGTCGACTTTGGCGTCAGCGAGTCCTTTTCGACTTCAGGA
GATGATAGGATGCACAAGTCTGCTGGCTCGCCCGCGTTTTTGGCTCCGGAAATGTGCTCA
GGATCTGGACAAGGTATCCATGGCAAAATTGCTGACATCTGGGCGATGGGCGTGACGCTT
TATGCGATGGTTTGTGGCAGGTTACCATTTGAGGACAGTAGTCCGATCACGTTGTGTGAG
AAGATCATGAACGACACACTCGAGGTCCCGCAGGAGTTGAGTGGGTCGTTGAAGGCCCTT
TTGGAACGGCTATTGGATAAAAATCCGGATACCAGGATCCAGATAGATGAACTTCGAAAT
GATGCATGGGTAACTGAGGACGGCACCGAGCCACTCCCGACCGCGGCCCAGAATCTGACG
CCAATCGAGCCGCCGACGGAGCGAGAGATAGCTGAGGCGTTCAAGTCTATGGGTACGTTT
GCGACGATGCTCAAGGCTGTGAGTCGGTTCCGAGCGAAGCGACGGAGCCGATCGACCCAG
TCGGGCTCGAGCGAGGCCGACGTAGTGAAGGGGACGTTCTCAGGCGATCAGTTGGTCGAC
TCGCCCTTGGGCTCCGTCGTCGGCGAGTCGACCTCTTCTCAGAAAAGGGCCGCTGGACCG
CTAAAGAAATTGTCATTCGAGGCCCGTCAGCTGTTTGGCTCACAAAGTGGTCACCATAAG
GCGTTCTCAGCTGGTGCGGTGCGCATCGAAAGAGTCGATGAGGATGCATCGAGTGGTGGG
AATGGTGGTGAACTGGATGACCAGGTCGAGCAAATTTCTGGGTTGGTTGGGAGGCTTTGA
>GYY|c26540_g1;orf1 len=342  frame:1  start:415  end:756  Breakpoint cluster region protein OS=Homo sapiens GN=BCR PE=1 SV=2
GATGCCTGTTGGGGACAGAGATGGTGTCAGCTGGGTGCTTGCTGGGATGGGTTGAGTATG
GATGCTCCCTTCTCTGTCTCTAACACAGGATGCTTCTTTGCACACACAGATGGCTCGTTC
GGAACACCACCTGGATACGGCTGCGCTGCAGACCGGGCAGAGGAGCAGCGCCGGCACCAA
GATGGGCTGCCCTACATTGATGACTCGCCCTCCTCATCGCCCCACCTCAGCAGCAAGGGC
AGGGGCAGCCGGGATGCGCTGGTCTCGGGAGCCCTGGAGTCCACTAAAGCGGTGAGTCCC
CATGGTGTACGTGTGGCAGGAGGGCCAGGTGAGGCTCCCTGA
>GYY|c20345_g1;orf1 len=462  frame:2  start:2  end:463  gi|599429322|ref|XP_007418785.1| hypothetical protein MELLADRAFT_51129 [Melampsora larici-populina 98AG31]&gt;gi|328848741|gb|EGF97941.1| hypothetical protein MELLADRAFT_51129 [Melampsora larici-populina 98AG31]
GGGAGCAAGGCGGGGCTGAATGCGCGCATGTCTCGGTCGTCGACGACGCCGTCGCTCCTC
AGCGGGTCCGAGGGCCGGATGGGGAGCAGCGGGGGGCTGTCAGAGAGCGGGCAGCGGGGG
AGTGTTCGAGAAAGCATGGTCGTTGGGGGTGGGGGCGGGATGAGCGAGGAGGAGATGCGG
GGGGACGAGGAGATGCAGGAGTATGTGCAACGGCAGCGAAACAAGAAGCTGATGTCGGGC
ATGACGCCAACGGAGGTGGACCGACTGTTTTCGTTTCCGGCACGGGCGACCCCGACGCGA
CCAATGACAACACAAGAAGCCTTACGGTTGTACAAGAATTATCTGTCGGATTATGAAAAG
CAAGAGATCTTGAGTTTTCCCTCGATTTACTATGTCGGGGCGGAATCGGCGAAAAAAACT
GACGAGCAGTTCAGATCGACCACAACAAAACTATGGATTTGA
>GYY|c20345_g1;orf2 len=1470  frame:3  start:375  end:1844  gi|599429322|ref|XP_007418785.1| hypothetical protein MELLADRAFT_51129 [Melampsora larici-populina 98AG31]&gt;gi|328848741|gb|EGF97941.1| hypothetical protein MELLADRAFT_51129 [Melampsora larici-populina 98AG31]
GTTTTCCCTCGATTTACTATGTCGGGGCGGAATCGGCGAAAAAAACTGACGAGCAGTTCA
GATCGACCACAACAAAACTATGGATTTGATGATGAAAGGGGAGATTATTTGATTTTAAAA
CAAGATCATTTGATGTATCGATATGAGATCTTGGAAGTTTTAGGGAAAGGATCGTTTGGA
CAAGTGGTGATGTGTAGAGATCATTTGAATGGAGAAATGGTGGCGGTGAAGATTATTAGG
AATAAGAAGAGGTTCTTGGGTCAAGCTTTGGTGGAGATTAAGGTTTTGGAGAATTTGGTT
AATTGGGATCCAGAAGATCAACATCATGTATTAAAGATGACAGATAATTTTTCATTTCGA
TCACACTTATGTATCGTGAATGAATTATTATCGATCAATTTGTATGAATTAATTCGAAAT
AATTCGTTTAATGGGTTCTCGACTAGGTTGATTAGGAGGTTTACGATTCAAATCTTGAAG
AGCTTGAGTTTGTTGAGGAGGTTTAGAGTCGTTCATTGTGATTTAAAACCAGAGAATATT
TTATTAAAATATCCGGATAAAAGTGAGATTAAAACGATAGATTTTGGAAGTAGTTGTTTT
GAGAATGAAAAAGTTTATACTTATATTCAAAGTCGATTTTATAGGTCACCTGAAGTGATT
TTAGGAATGAATTATCATATGGCCATCGATATGTGGAGTTTAGGTTGTATCTTGGCTGAA
TTATATACTGGTTATCCGATTTTTCCGGGAGAAACTGAGTCTGAACAATTGGCTTGTATT
ATGGAGGTTTTGGGGATGCCGGATAAGTATCTAATTGATCGTAGTTCACGACGAAAGTTA
TTTTTTGATTCAACGGGAGCTCCAAGGCCGGTGGTGAATTCCAAGGGAAGAAGACGTCGA
GTGGGTACGAAGACGTTACAAGCAGTACTAAAGACGGACGACGAGTTGTTTTTGGATTTT
ATTGCAAAGTGTTTAGCATGGGATCCAGAGCGAAGGTTAAAGCCAGATCCAGCGATGCGA
CACCCCTGGATCACTGCTGGTCGTGCTCGACAACCACTCGTACCTCCTGGATCTATTGGA
ACGCCAACTCAAGCGAGTAGGATCTCAGCTAGCTCGAGGTTACCGAGTAGTTTGATGATC
TCATCTCCAAGAAGAAAACAGGTACCTGGAAGTACTGGGAGCGGACAGATTAATTCGACG
ACTGCTGGTGGTGGTGTGGTGGGCTATAGACTGAGAACTCAGTCTAGTGCTGCTAGACAG
GTCTTGAAACCTACTTGCACTCAACATGGTAATATTGGAACTGGATCTAATGGTGGCCCT
AATACTACTACTGTTTCTGGTAATGGGAATGGTGGTGGTAATGGTATTGGTGGATCTTCA
TCAACAACGTCATCGGGAGTACCGAATTCAGTGGGCGGTGGGAATGGTGGTGTTAGACAG
TCTTTACCTGTTAGAACTGGAGCTTTGTGA
>GYY|c29899_g1;orf1 len=207  frame:-2  start:207  end:1  Interleukin-17 receptor A OS=Homo sapiens GN=IL17RA PE=1 SV=2
CTGCATCTGTTTGTCTTCTCTTCTCCCTCTCCTGCAGCCAGCATCCTGTACCTCGAGGGT
GCAGAGTTATCTGTCCTGCAGCTGAACACCAATGAACGTTTGTGCGTCAGGTTTGAGTTT
CTGTCCAAACTGAGGCATCACCACAGGCGGGTAAGAACACAGCTCCTGAGTGGATTATGT
TCCACTGATGACACCAGTACAGACTTC
>GYY|c16702_g1;orf1 len=2139  frame:3  start:273  end:2411  gi|331215769|ref|XP_003320564.1| heat shock protein 83 [Puccinia graminis f. sp. tritici CRL 75-36-700-3]&gt;gi|309299554|gb|EFP76145.1| heat shock protein 83 [Puccinia graminis f. sp. tritici CRL 75-36-700-3]
TCTCGCCCCATCATGTCCGGCCAAACAGAAACTTTTGGCTTCCAAGCCGAAATCACCCAA
CTTCTCGACCTTATAATCAACACCTTTTACTCCAACAAGGAAATCTTCCTTCGTGAACTT
ATTTCCAACTCTTCCGATGCCCTTGACAAGATCCGATATGCCTCCCTTACCGACCCCACT
CAGCTTGACAGCGAGAAGGAGTTCTTCATCCGGATCACCCCTGACAAGGAAAACAAGACC
TTGACCATCCAAGACTCTGGTATTGGTATGACCAAGGCTGATTTGGTCAACAACCTCGGT
ACCATCGCTAAGTCAGGAACCAAGGCCTTCATGGAGGCTCTTTCCAGTGGCGCCGACATC
AGTATGATCGGTCAATTCGGTGTCGGTTTCTACTCAGCTTACCTGGTAGCCGATCGAGTC
ACTGTGATTACCAAGCACAATGACGATGAGCAGTACATTTGGGAATCCGCTGCCGGTGGT
ACTTTCACCATAACACCTGACCCTGCCGGGCCCACTCTAGGCCGAGGCACCCGAATGATC
CTCCACCTCAAGGAGGACCAACTTGAATACATTGAAGAGAAGCGAATCAAGGACATTGTC
AAGAAGCACTCCGAATTCATCTCTTACCCAATCCAGTTGGTTGTCACCACTGAGGAAGAG
AAGGAGGTGGACGACGATGAGGCTGTCGAGGAGATCAAGGCTGATGAGGATGACTCCAAG
GAGGCAAAGGTCGAAGAGCTTGATGAAGAGGCCGAAAAGAAGAAAAAGACCAAGAAGGTC
ATGGAAAAGAGCACCAAACAAGAAGAGCTCAACAAAACAAAGCCGATTTGGACCCGTCCC
CCTCAAGACATCACCCAGGAGGAATACGCCTCTTTCTACAAGTCGCTCACCAACGACTGG
GAAGATCACCTTTCCGTCAAGCACTTCTCTGTTGAGGGTCAATTGGAGTTCAAGGCCATT
CTTTTCGTTCCCAAGCGAGCCCCCTTCGATCTCTTTGAGAGCAAGAAGAAGCGCAACAAC
ATCAAGCTCTATGTCCGACGGGTCTTCATCATGGATGATTGTGAGGACCTCATACCCGAG
TACCTCAACTTTGTCAAGGGTATTGTGGACTCTGAGGACCTCCCCCTCAACATTTCCCGA
GAGACCCTCCAGCAGAATAAGATTCTCAAGGTCATCCGCAAGAACTTGGTCAAGAAGGCC
CTTGACATGTTCACAGAGATTGCAGAGGACAAGGAGAACTTCAACAAGTTCTACGAGGCC
TTCGGCAAGAACCTGAAGCTAGGTATCCATGAAGACCAACAGAACCGTTCTAAGCTCGCT
GAATTCTTGCGCTTCCACTCGACCAAGAGCGCCGATGAGCTGACTAGCCTGAAGGATTAC
ATTACCCGGATGCCTGAGATCCAGAAGAACATTTATTACCTCACTGGCGAGTCCCTTAGC
GCTGTCCGAGACTCTCCATTCTTGGAGGTCTTCAAGAAGAAATCCTTTGAGGTCTTACTC
ATGGTTGACCCCATTGACGAGTATGCCGTCACTCAGCTCAAGGAGTTTGAGGGCAAGAAA
CTTGTTTGTGTCTCTAAGGAGGGTCTTGAGCTGGAAGAGACCGATGAAGAAAAGGCAGCC
CGTGAGGAGGAGGTCAAGGCATTTGAGAACCTTTGCAAGGTGATGAAGGACAACCTGGGA
GATAAGGTTGAGAAGGTCCAGGTCTCCAACCGAATCAACCAATCGCCTTGTGTGCTTGTC
ACTGGCCAGTTCGGCTGGAGCTCCAACATGGAGCGAATAATGAAGGCTCAGGCGTTGCGA
GACTCGAGCATGTCAAGCTACATGCAGAGCAAGAAAACTCTCGAGATCAACCCACATAAC
CCCATCATCAAGGAGCTTAAGAACAAAGTTCAAGAGGATTCTTCGGACAAGACTGTTCGA
GACCTCAGTGTACTTTTGTTCGAGACAGCACTCCTAACCTCAGGCTTTACACTCGATGCT
CCCCAGCACTTTGCAGAGCGCATCCACCGCATGGTGTCACTCGGATTGTCGATTGATGTT
CAGGAAGAGGTTGAGGCCGGTCCTTCTGGCACATCGGCAAATGATGAGATGCCTCCGCTT
GAGGCCACACCCGCTTCAGCTATGGAAGAGGTTGACTGA
>GYY|c14995_g1;orf1 len=699  frame:1  start:274  end:972  gi|331225094|ref|XP_003325218.1| hypothetical protein PGTG_06755 [Puccinia graminis f. sp. tritici CRL 75-36-700-3]&gt;gi|309304208|gb|EFP80799.1| hypothetical protein PGTG_06755 [Puccinia graminis f. sp. tritici CRL 75-36-700-3]
TACGGAGATATGTCGATCTTATGCGCACTCGTGGCTCATGGCACCAAGATTCTCACCGAA
CACACCATCGATTCCAGTCAGAACTTTTCAAAAGCTAGCTCGACTATCTTATCCAAGATA
CCTCCGAATGACTCACGTATGACTTATGCTGCCGATGAGTATCTCTTTCATTATATCAAG
GCTCACGATGTAGTATTTATGTGTATGTCTGAAGAATCACTCGGTCGTAAGATCCCATTT
ACGTTTTTGGCTGAACTTCAACAAAAGTTTTTCAGCACGTGTGTTCCAGAAGAGATTGCA
TCTACGCCACCATACGGTCTGACGACCTTTACGCCTGAGCTGGTGAGCCTTCTGACGACC
TACAACCTCCAAGCGTCCTCTACCCCCAACGGCCATCCGTCGACCTCAAGCACCCAACTC
GACACAGCCCGGACCGAGCTCGCAAATGTCAAAGACATCATGATCAAGAACGTGGGCGAG
ATCCTAAGTCGGGGCGAACGGATCGAACTCTTGCTTGACAAGACTGATAACTTGAGCGCA
CAGTCTAATGCGTTTAGGAAACGGAGTCAGGTTTTGAGAAAAAAAATGTGGTGGAAGAAT
ACAAAAATGGTCGCTCTAAGTGTGGTCGCAGTAATTATGGTCATATATATCCTCATCGCT
CAAGCTTGTGGAGCCAGTTTATCGCAATGTAATTCTTAA
>GYY|c24302_g1;orf1 len=150  frame:2  start:2  end:151  Fanconi anemia group D2 protein OS=Homo sapiens GN=FANCD2 PE=1 SV=2
ACCACCAAGATCATGCAGCTGATCAGTATTGCTCCAGAGAACCTGCAGCATGACATCATC
ACCAGCCTACCTGAGATCCTAGGGGATTCCCAGCACGCTGATGTGGGGAAAGAACTCAGG
TGGATAAACCCTCTGTCATCATCTAAGTGA
>GYY|c27651_g1;orf1 len=135  frame:3  start:117  end:251  Regulatory-associated protein of mTOR OS=Homo sapiens GN=RPTOR PE=1 SV=1
CCCTCTCTTGGCAGCGTCAATGGAGATGTGCGCATCTTTGATCCCCGGATGCCTGAGTCG
GTAAATGTGCTTCAGATCGTGAAGGGGCTGACGGCCCTGGACATCCACCCCCAGGCGGAC
CTGATCGCATGGTAG
>GYY|c32283_g1;orf1 len=345  frame:3  start:18  end:362  Protein-export membrane protein SecG OS=Escherichia coli O157:H7 GN=secG PE=3 SV=1
GTACGACATATGTATGACGCTCTTTTAGTTGTTTTCTTGCTGGTTGCTATCGGGCTAGTT
GGCTTGGTTATGCTACAGCAAGGTAAAGGTGCTGATATGGGTGCTTCCTTTGGGGCGGGT
GCCTCTGCGACGCTGTTTGGTTCATCGGGTTCTGGTAACTTTATGACCCGTATGACTGCG
ATTTTCGCTACTCTGTTTTTCATTATTAGTTTAGTGCTTGGTAATCTGGCCAGTAATCAG
ACCGGTACGAGCAGTAAGTGGGAAAACATTGGCGAGCCTGCTAAAGTCGAGAAATCAACG
GAGATTCCGGCGGCGCCAGCAGCACCAAATAGTGACATTCCGCAG
>GYY|c20089_g1;orf1 len=2538  frame:1  start:1  end:2538  gi|403168008|ref|XP_003327723.2| hypothetical protein PGTG_09257 [Puccinia graminis f. sp. tritici CRL 75-36-700-3]&gt;gi|375167295|gb|EFP83304.2| hypothetical protein PGTG_09257 [Puccinia graminis f. sp. tritici CRL 75-36-700-3]
GCTTCTGCTTCTGCTTCTGCCTCTCTCTCCAACAACACTCGAATCTCTCCAAACACTCCT
CACCAAACTCCTGCTCCTCCTTCTTCTGCCGGCCTCCTTCCCCACTCGGCAACTCATTCT
GACCTCACTGACTCCCCCCTCAGCGAAGCCGCTAGGATGCTCCAAGAACGTCTCCCCGGC
GTCATCGACTTCAAGTCCTGTGGCTCTTTTGCCGAGGGTTGGACTCCTGACCCCTCCCAA
GACCATGTCCATTCTCATGCCCAGCCCGAAATCCGAAACACTTCCCCTCTCCCCTCCCCA
CTCGACCATCTCGATCAGTTTGAGCTCCTCCAAAACGACCACCAGCCAAAGCTCATCACT
CAAGAATGGGTCAGCGCAAAGAGTCGCCAGGAACTCGAGTCTTTGTTGCTCGCTGCCGAT
CGCGTCATCAGAGAACGCGAACGCGACCTTGGCATCGCTGCTTCCATTGGCAAGTCGCTC
CTCGAAAATAACATTGCCCTTCGTGCCAGGCAAGAAAAGCTCCTCGCTCACGTCGCAGCC
GTCGAGCCCGGCTCCCCTCCTGCCCCTGAGAATCAGTTTGAGGACTTGAGCAACCGTTCT
GAGTACATCGAAGCCCATCCTCCCCCCTCTCCACTCGACTCGGACGCCAACCAGTCCGGC
CTCGACCTTTCCTCCAATCCCCCCGAGTCCCCCACCACCACCCATGCCCGCTTCCGCTAC
CCGCCCCCCTCGGCCAGCCGGTGCACGCCCTCGAACCAGGACTTGTTCCCCCACTGCTTC
CGTCCAGACACGTCCCCCCGCTCGAGTGTCTCCTCAGTCTCCTCTTTTGCCAGGCACCCC
CGTCCCCCAGCCTTTCGCCGTCCCTCCGTCTCGCCCTCGCCCGCCACCCTCAACCGACTC
GCCCAGCAAAATGAATATCTCGCCGGCCAGCTCGCCGCACTCGAGGCCGAGACGGCCCAG
TCAGAGGTCCAGGGACGCAAGCGGCTCCGCAAACTCGTCAAGGAGCTCGACACGCTCCGC
AAAGACTTGCGCCAGACCGAGGAGCGCAACGTGCTCCTCGAAGAGGAACGCCTCGCGCGT
GTCCACCAGACACCGCTCCAGGGCGTCGGCAGCATGGTGGACGATATTGTGGGCGGGATG
AAACGGGTGATGATGGAGGATGTTGGCTCGCCGAGCTTTGAGCCCTCCAACGCCCCTCGC
TCGGTACCTGGCATTGCCCTCGAGCGACCTTCGACGCCCATCCTCTCACCCGGCACACCC
ACTCCGACACCCCTCTTTGACCAGCGAACACCTGCCTGTCTGCTCTCTCGCTCTGAATCG
CGCACCTCGTCCGTCTCTGGCTTCTCGATGGACATGCCCCATACTGACTTCCAGAGCAGC
CCAGCCGAACGGGCGCTCGTGGCCCAGCTGCTGGCCAAGATCTCGGAGCTGAAAGAGAGC
CAGGCAGAGTTTGATGGGGAACGTGCAGAAATGGAGGCAAAGCTTGCAAAGGCACGTAGC
GAGGTCGAGGAGCTTCGGGTGATGGTCGAGCAAGCGGAGGAGGAGTTGCAGGAGGTCAGA
CAGCTTGGTTGGACGGACCGGCGGGGGTTGATTGGGTGGCAACGAGACGAAGAGGAGGAG
GGTGCGTCATCGAGGCGCGCGACTGGCAATCGCAAGATGATTGCGCAGAAGAAAAAGTCC
AAGAAGCGGCAGTGGCCAGCAGTCGAGCACCATGCTGGGAGCATCGACGGGGAATTGACG
CCCAACTCGATGGGCTCAGTTGCCTCGCCCGGGATCCTGCGCGAGTCTCCATCGCCCTGT
CTGCGTGCGCGGTCGCAATTGATGCCGCTTGGACGGTCCAGTAGGGGCGCGAGCGAGGAC
GAGCGGGATCGGCAGCTTCGTGTGCTCCGGGCGGTGGGCGTGTCATCTGCTTCGCTGAGG
CTCATGTCCGAAGACGGGGACGGGAGCGTGCGGCGCGAGAAGAACAGGCACGAACAACCG
CAGGCGAGTCCGCATCGGACGCTGCTGGCTGAGATGGAGGGGCTCGAAGGCAAGGAAGAG
GCGCTGTTTGAGCACGAGGGCTCGAATGGGCGCCAGTCGCCGAGTCTGTCCTGCGATGCG
CACTTGGCGACTGGGTCGCCACATAGCTCAAAACGCGCTCTATCGACAAAGCGCTCGTAT
GCTGAGCTCCGACGGGCGGTTGCTGAGCTTCCTGTTAGCTGGGCGGACGAGGAGGAGGAG
GAGGAGCCAAGTGAGGAGCCGATTCCCAGTGTGGAAGCCAAGGCGCGGACGCTCGGACGC
AAGCAGGAGACCAGTGGGTGGCTCTACGACGCCCTCGGTGGTGGCTCAGGGTCGCAGTCC
GTTGAAACGTGGACGGCGACGAGCACGGCGTCGGTCGGGCTGATGGCCAGTCGGCCCAAG
GTGAAGGCGGAGGCGGTGCTGAGGCGGCAAAGGCTGTTGATGCAGGCTAGCGATACACGG
GTAGGGAGCTGGGTGCAGCAGGATCGCCGATCGACAGTGTCGAGCTCGACAATGACGCTC
GGGCGGCAGTCGGGGACG
>GYY|c31347_g1;orf1 len=147  frame:3  start:129  end:275  Putative inactive beta-glucuronidase-like protein SMA3 OS=Homo sapiens GN=GUSBP1 PE=5 SV=3
GCCTTTCCCGGACTGACGGAACCTGTGTCTTCTCTCTTTTGTGGACAGGATGGTGATTGC
TCACACCAAAGCCTTGGACCCCTCCCAGCCTGTGACCTTTGTGACCAACTCCACCTACGC
AGCAGACAAGGGGGTGAGCCTGGGGGT
>GYY|c31347_g1;orf2 len=129  frame:1  start:145  end:273  Putative inactive beta-glucuronidase-like protein SMA3 OS=Homo sapiens GN=GUSBP1 PE=5 SV=3
CGGAACCTGTGTCTTCTCTCTTTTGTGGACAGGATGGTGATTGCTCACACCAAAGCCTTG
GACCCCTCCCAGCCTGTGACCTTTGTGACCAACTCCACCTACGCAGCAGACAAGGGGGTG
AGCCTGGGG
>GYY|c24509_g1;orf1 len=219  frame:-1  start:219  end:1  Kelch-like protein 22 OS=Mus musculus GN=Klhl22 PE=1 SV=1
CTCAGCCTGAGCAATGTGCAGGAGACCCTGGTTGCTGCCTGCCAACTTCAGATACCAGAA
ATTATCCACTTCTGCTGTGATTTCCTCATGTCATGGGTAGATGAGGAGAATATCCTTGAT
GTCTACCGGCTAGCAGACCTCTTTGACTTGAACCATCTGACCCAACAGCTAGATACCTAC
ATCCTCAAAAACTTTGTGGCCTTCTCCAGAACTGACAAG
>GYY|c20391_g2;orf1 len=1827  frame:-1  start:2877  end:1051  gi|403157886|ref|XP_003307252.2| hypothetical protein PGTG_00202 [Puccinia graminis f. sp. tritici CRL 75-36-700-3]&gt;gi|375163592|gb|EFP74246.2| hypothetical protein PGTG_00202 [Puccinia graminis f. sp. tritici CRL 75-36-700-3]
AGAACAAAAATAATCCTCGATATGTTTCTCATCAGAAAAAAATCCAAAAACTCCTCGATC
GCCAACCCTCGTCAAATGTCGTCCAGCAAGCAGTCTAAGGCTGCGGCACGCTCGTCCCGC
ACGTCCCACGCCCAGCCTGAGCTGCCATCACCGGTGTTGAGCGGGTATCAGTCAAGTCCG
GAGGACACACGGTCGTACCAGCCGTCGTACCAGTCGTTTGGGGACCGTGCACGATCGCCG
GCTCCACCCATGCCCGATGCCCGCGTGACAGGGCCCCCCCAGATCACTCGCGCCGGGCTC
AGGAAAAGTCGCCAGATGCAAACTTTCAACATGATGGTTCTCGGCGCCAAGGCGAGCGGC
AAGACGACCTTCCTGCACACCCTTGTTGGCACCCTCGTCCCCAGTCTGCCCGCGGCCGCC
GCGACAGCGACGGGGGACACGTCGGCATTGCAGCCCCCACAAGTCACCATTATGCCGACG
GGCCGGCTTGTAGAGAAGCAAGTCGGCGTCGTGTGTCTCTCGGGCGAGAAGGTGGCTCTC
AACATAATCGACACTTCTGGACTAGACATCCAGTCTAACGATGAATTCCGTGTGGATCTC
CAGATGAACGAGGCCTTGCGCTACATCGAGGACAAGTTCGATGAGTCCCTGCACGTCGAG
CGACAGGTGCACCGGAACCCCACCCGGCTCGGCGACAGCCACGTGCATGTTGCTGTATAT
TTCATTGACCCGTCCACAATCACGCGGCGCCGCAAGCCGTCGGCGTCGATCTGCTCCCAC
CACGAGCGTGAGCTCTCCAAAAGCACCATCGATGCCGCCGAGGAGGAGCATATGTCCGGG
ATTGATCTGCGCCAGCTGAAGCGTCTGAGCAGGCGCACAACTGTCTTACCGGTGATCGCA
AGGGCCGATGAGCTGACGGAGCTGGAACTGGCAAGGACCAAAGAAATCATCCGCCGGGAC
ATCCAGAGCTACGGTATCGAGCTTGGCATATTCGAGCAGCGCGAAAGCGACATGGGCATC
GAGGAGGAGAGCGAGGACTCGGAGCATCCGGAGGTGACGACGGCCTCATCAACGTCGTCC
AAGAGCGAGCCCGATGATCAGGGGCAGGTGCGCCGCCGGCCGCGCAAGGCTGCCAGTCTC
CCTGGAACGCGGCGCGCGCGCGCCAGCATTGTCGGATCCCTGAGCCAAGAACTTGAGGAC
GTGTGCGGAATGGTGCCCTTGAGCGTGATTGGGGCGGAAGTCGTGCCTAGTCAGCCCCTC
GACGGGGCCACACTCGACAGACTCAACGAGGCCAACCCACTCCCGGGCAAGACCGACGGG
AACCTCCCGGCAGCGTCAATCTACGTTCGCAAGTTCAGGTGGGCTACTGTAGACGTGTTG
AACCCCAACCACTGCGAGTTCTTGCTCCTCCGTGCAGTTTTGCTAGGAAGCCACTTGTCA
AAGCTGAAAGAGGCCACGCGATTGGACAAGTACGAAAAGTACAGAACCGAGAAACTCATG
GCCCGACGCGTGACGATTGCCAAAGGCCCGGTCGGATTGGAGGAGCAACGCAAGCTCGCG
ATCGAGGTCGACCGGATCGAGATCCCGCACATCGAAAACCCAGGCTCGATCTTTGGCGGC
CGATCCGGCTCGCGACCGGCATCGTCTACGTCTGGAATCGTTGGGAGAGCCGGCTCGAAG
CGGACGGGCGGAGCGCGCACCCTTCATCCACAGGCACACTCGCAGTACGCGCTCCCGACC
AGGGGCGTCGCGAGCGAGGAATACCACCAGCCTCGCCATCATTCTCACCACCATGGAGAC
TCATTTACAACCCCAATGGTCTTCTGA
>GYY|c12207_g1;orf1 len=384  frame:1  start:1  end:384  gi|636595295|ref|XP_008028986.1| hypothetical protein SETTUDRAFT_164656 [Setosphaeria turcica Et28A]&gt;gi|482806130|gb|EOA83203.1| hypothetical protein SETTUDRAFT_164656 [Setosphaeria turcica Et28A]
GAAGAGGGGATTGGTGGACTGTACAAGGGCTTGTACCCGCTGTGGGCACGCCAGATTCCG
TACACAATGGTCAAGTTTGCGACATTCGAGGAGACGGTGTCGCAGATTTACAAGTTCATT
GGCAAGCCGAAGGAACAGCTGAACAGCCTTCAGCAGACTGGAGTTTCGTTCTTGGGTGGT
TACATTGCGGGTATTGGGTGTGCGGTTGTGTCGCATCCTGCTGACGTCATGGTCTCAAAA
CTCAACAGCGACCGCAAGGCTGGCGAGGGCGCCGGCCAAGCTATCTCAAGAATCTATGGC
AACATCGGTTTCCGCGGTCTGTGGAACGGACTGCCAACACGTATCTTCATGATCGGTACT
TTGACCGCATTCCAGTGGCTGATC
>GYY|c32285_g1;orf1 len=336  frame:1  start:1  end:336  Insulin-like growth factor 1 receptor OS=Homo sapiens GN=IGF1R PE=1 SV=1
GCCGGTGTCTGTGTGCCTGCCTGCCCGCCCAACACCTACAGGTTTGAGGGCTGGCGCTGT
GTGGACCGTGACTTCTGCGCCAACATCCTCAGCGCCGAGAGCAGCGACTCCGAGGGGTTT
GTGATCCACGACGGCGAGTGCATGCAGGAGTGCCCCTCGGGCTTCATCCGCAACGGCAGC
CAGAGGTCAGTCGCGGCCACACGTGTGGTCACTACCCGCCCCACCTCACCCGCCACCCTA
GCACACAAAGGTAGACTCTGTCGGTTGTTTCATCCGGGTGCAGCCCTCAGGAAGTTCACT
GAGGTGGGTCATTTTGAGAGGGCTGGCTTACCTTAA
>GYY|c36526_g1;orf1 len=411  frame:-1  start:413  end:3  FRIGIDA-like protein 4a OS=Arabidopsis thaliana GN=FRL4A PE=2 SV=1
TTGGGGTGGGCGTGTGTGTTGGTGTTGGAGAGTTTGATACCGGTGATGGTGGACCCGGTG
ATTGGGAAAATGAGGATGTTGGTGACACCGAGTGTTAAGGAGAAGGCGAAGGAGATTGCG
GAGAGGTGGAAGGCGAGTCTGGAGGAGAGAGGAGGGATTGAGAATGTGAAGACGCCGGAT
GTCCATACGTTCTTGCAGCTTTTGGTCACGTTTGGGATCGTTAAGAAGGAGGATGTGGAC
TTGTATAGGAAGCTCGTGGTGGGTTCTGCGTGGCGGAAGCAGATGCCTAAGCTAGCTGTT
TCGCTTGGTTTGGGTGATAAGATGCCTGAGATGATTGAAGAATTAATCAGTAGGGGACAA
CAGCTTGATGCGGTGCATTTTACATATGAAGTTGGCCTTGTGGACAAATTT
>GYY|c14742_g1;orf1 len=426  frame:-2  start:3447  end:3022  gi|403160122|ref|XP_003320671.2| DNA mismatch repair protein MSH2 [Puccinia graminis f. sp. tritici CRL 75-36-700-3]&gt;gi|375169419|gb|EFP76252.2| DNA mismatch repair protein MSH2 [Puccinia graminis f. sp. tritici CRL 75-36-700-3]
AAAAAAAAAATCGTGCGTGAAGAAGACCAAAAAAGAAAAGGAAAGAAAAGAAGAACAACT
CGAGTCTTGACCGTTCTCGTCGTTCTTACCGCCTTGATCAGTGCGTTCCATCAGGTCTCT
TTCGGCGCAATGTCAACACCCATGTACCCTACCAAGGCGCCTGAAGTCAACGAGGATCAA
AACGCAAGCAGAAAGTTTTGCGAAGTTTTCAAGTCCTTGGAACCACCGCCTAAAGGAACG
TTGAGGATCTTTGAACGAGAGAAGGGTGATTTCTATACTTGTTACGGCGAAGATGCACAA
TACGTCGCGACGCAATTCTATCGAACCAATACCGTCCTGCGTGAGCTTCCACAAGCCGAA
GCCTGCTCTCTGTTTAGCTCTCTCAAAAAAAAGGTCAGCCAACAATCGTTGACGCCCGAA
GGGTGA
>GYY|c14742_g1;orf2 len=2712  frame:-3  start:3035  end:324  gi|403160122|ref|XP_003320671.2| DNA mismatch repair protein MSH2 [Puccinia graminis f. sp. tritici CRL 75-36-700-3]&gt;gi|375169419|gb|EFP76252.2| DNA mismatch repair protein MSH2 [Puccinia graminis f. sp. tritici CRL 75-36-700-3]
CGCCCGAAGGGTGAATCAGGCTGTATTGGACCAGGGTCGAGTTCAGGAAATGGATTACCG
TCATGCTCATTGTCGAGGACTGGAGCGATCACCTTTCTGCGAGAGTGCCTCACGTCTCGA
CAAATGAGGATCCAAATATATAGATCCGATCTACCATCGTCCAAGAACTCAACCAGCTGG
TCACTAGCCGTCCAAGCGTCGCCCGGCAATCTCGAACCCCTCGCCGACCTACTCTTCTCA
AACACAGACATCTTGAGCTCACCTGTAATAGCCAGTCTATGGGTCAAAGGCAATTCAGCC
TCGCTTTCGGGTCGCACAATGGGCGTCGCATTCGCTGATACCAGCATCCGGACGCTTGGT
CTGAGTGAGTTCCCGGAAAAAGAAGACGGATGGGGGAACACTGAAAGTCTGATCATCCAA
CTCGGAATCAAGGAGGCCATCATTGCCAGTCCGGTCCCAAGCAAGAGTGGTGAATCGAGT
GAAAATTCCGAGTACCACCAGCTCAAGGAAGTGCTCGAGAGGTGTGGAGTTGTGGTCACC
GAACGCAAGAGAGCAGAATTCACGCTTAAAAATATTGAACAGGATGTCAATCGACTTCTC
AGCGGTGATCGACAGCTAGCTGCACTTCCTCAATTCGAGATGAAAACAGCCCTTGCTGCT
CTCAACCCTTTACTAAACTATCTCGCGATCTTGGACGATCCCTCAAATCATTCTGCCTAC
AAATTCACTACTCATGATCTTGGCCAATTCATGCGTCTAGACGCCTCTGCTGTTCGGGCT
CTCCATCTCTTCCCGAATCCGACCAGCGTTGGTGGTGGTGGAAAAAACATGAGTCTCTTT
GGTCTGCTGAATCGGTGCAAGACCAGCCAAGGGACGCGATTGCTAGGTCGCTGGCTGAAA
CAGCCGCTTGTGAACCTTCATGAAATCGAACAACGTCAAATGCTAGTCGGCATAATGTTC
CACGATGGGTTGCTGAGACAAGTTCTGCAGGAGGATCATCTCAAAGCTATGCCTGACCTG
ACACGGATATCTAAAAGATTCATCCAGGGCGCCGGAACGCTTGAGGACGTCGTTCGCGTC
TACCAAGCTGTCGTCAGACTGCCAGAAATCGTGCAGGCATTAGAAAAGGCCGATGGTTTC
GAGGCCTGTGAGAGCAGTGACGGCAAGACTTTGCTGAAAAACTTTTACCTCACGCCCCTC
GGAGGCTGTGTTTCCGACTTGGCTCAATATGTGGAAATGGTAGAAACGACGGTCGATCTG
GATGAATTAGAAAACCATCGGTTTATCATCAAGCCTGAGTTTGACGACGAGTTGCGCGAC
TTCAAGGCAGCTCTGGTTCAGAACCGAGATCAACTCGATGAGGAACATCATCGGGTAGCA
GATGATTTGGGAATGGGTACAGATAGCAAGGTCCTTCATTTTGAAAACCATCAGGTTTAT
GGATATGTTTTCCGACTGACTAGGAAGGAATCCGGAGCGATTCGGTCAAAGAAAGGCTAC
ATTGAGCTTAGTAATCGGAACAACGGTTGTCATTTTACAACCAAGGTCCTGAAGGAACTG
AATAACGAACTCAAAGACTTGACCCAGAAGTACCAACGTAAACAGAGCTCGCTTGTAAAA
GAAGTCGTGAGCATTGCAGCTTCGTATTGCCCAATCCTTGAAAAGCTAAACGAGATCATT
GCGCATTTGGACCTGATTGTAAGCTTCGCTCATGTCTCGCTCAACGCGCCCATGACATAC
ACTTGTCCCAAGATGTCTGCTCTTGGTGAGGGCAGTGTTTCTCTGAAAGGTTGCCGACAT
CCATGTCTAGAGGTCCAAGACGACATCAATTTCATCCCCAACGACACGTTGATGGAGCGT
AATAAGAGCTCGTTCCACATCATCACCGGGCCTAACATGGGCGGCAAAAGTACCTACATC
AGACAGATCGGCGTTGCTGCTTTGATGGCTCAGCTCGGATGCTATGTGCCTTGCGCAGAG
GCCAATCTACCTGTCTTTGACTCGATCCTTGCCCGTGTTGGGGCTGGCGACAGTCAGACT
AAGGGGATCTCTACTTTTATGGCTGAGATGCTCGAGACGGCTGTCATACTTAAGTCTGCT
ACAAAAGATTCTCTCATCATTATTGATGAACTTGGACGAGGAACTTCAACGTATGACGGA
TTTGGGTTGGCATGGGCGATTTCTGAGCACATTGCCGTCGAGGTCAAGGCCTTCACGCTC
TTTGCGACGCATTTCCACGAGTTGACGAGTCTGGACAAGCAAGTGGAGCATGTAAAGAAC
TACCACGTGGTTGCGCATGTCGAGCAAGCCTCGAGTGGGGCGACGACAAGGGATATCACG
TTGCTCTACAAGGTCGAGCCCGGGTTCAGTGACCAGAGCTTTGGGATCCATGTGGCCGAG
ATGGCCAATTTTCCGGAGGACGTATTAAAACTGGCTCGACGCAAAGCAGACGAGCTGGAA
TACTTTGGCGACAAGAAGCTCCCGGAAGAGATGCCAAGCGAGGAGATCGAAGCAGGTGCG
GCACTTGTAGAGCGGATGCTCCAAAGCTGGGCCGAGGCTGAGGAGGGCAGGATGGACGTG
GACGAGGGGTCGATGGACGAGCAGGCTAAGCTGGACTTGCAGCTCGATAGGCTCAAACAG
TCTTTTGAGACATTCTTGCCCCAGCTGGAAGAAAACCAGTGGGTGAAAAATGTGCTCATG
AATAGTTATTGA
>GYY|c14463_g2;orf1 len=282  frame:-2  start:284  end:3  gi|403163738|ref|XP_003323801.2| hypothetical protein PGTG_05703 [Puccinia graminis f. sp. tritici CRL 75-36-700-3]&gt;gi|375164430|gb|EFP79382.2| hypothetical protein PGTG_05703 [Puccinia graminis f. sp. tritici CRL 75-36-700-3]
TCGCGAATAAGAATGAGATTAGCCACACTTGCCTTTCTCTTCCCATACTTTGCTCGTATT
GCTGCGGCAGGGAAGACCATCTGTAAACATGACCTTCAGTTCAAGAAGACCAAGAAAGTC
ATGGGCTACTACCCCAGCTATAGCTACAAGGTCCAATCTCCTCGACAACTCAACTACGAG
CTGTACACCGATGTTTTATTTTATGTTACCGTCCCGGAACTGGATTACTCTTTCACCTAC
TCACATATCAGCACAGACATCGCAGAGAGAGTGGCTACGGAC
>GYY|c14445_g2;orf1 len=318  frame:1  start:1  end:318  gi|189208963|ref|XP_001940814.1| 40S ribosomal protein S25 [Pyrenophora tritici-repentis Pt-1C-BFP]&gt;gi|187976907|gb|EDU43533.1| 40S ribosomal protein S25 [Pyrenophora tritici-repentis Pt-1C-BFP]
CAGCAACCACACACAACCGACAAAATGGCACCTGCAGCAACTGGAGGCAAGAAGCAGAAG
AAGAAGTGGTCCAAGGGCAAGGTCAAGGACAAGGCCCAGCACGCCGTCGTTCTCGACAAG
CAGACCAACGACAAGCTCCAGAAGGATGTCCAGTCCTACCGCCTCATCACCGTCGCTACC
CTCGTCGATCGCTTGAAGATCAACGGCTCGCTCGCACGCAAGGCGCTTGCCGACCTCGAG
GCCAACGGTCAGATCAAGAAGGTTGTCGGACACTCAAAGCTCAGCATCTACACACGAGCT
ATCGGCGCCGAGGAGTAA
>GYY|c24770_g1;orf1 len=138  frame:2  start:95  end:232  Uncharacterized protein CSNK1G2-AS1 OS=Homo sapiens GN=CSNK1G2-AS1 PE=2 SV=2
ACGCCAGGGATGGGCAGGGCCGGTCCTCGGAGCACTGCAGACACCAGACCAAGGGCGACT
GTCATCACCACGAGAAGGCCCCGTCCATGGCAGAAGCCAACCTCACCGCGCCGACTGCAC
CGGAGACGCCCACGAGGA
>GYY|c30511_g1;orf1 len=129  frame:-2  start:317  end:189  gi|385305007|gb|EIF49005.1| peptidyl-prolyl cis-trans isomerase [Brettanomyces bruxellensis AWRI1499]
GGCAAGCACGTCGTCTTCGGCCAAGTCGTCGACGGCATCGACGTTGTCAAGAAGGTCGAG
TCCTACGGTTCCTCCTCCGGTGCCACCAAGGCCAAGATCGTCATTGCCGACTGCGGTCAG
CTTGCTTAG
>GYY|c25553_g1;orf1 len=522  frame:-1  start:523  end:2  gi|403161356|ref|XP_003321704.2| hypothetical protein PGTG_03241 [Puccinia graminis f. sp. tritici CRL 75-36-700-3]&gt;gi|375171234|gb|EFP77285.2| hypothetical protein PGTG_03241 [Puccinia graminis f. sp. tritici CRL 75-36-700-3]
CCGAAGATCAGATATACCTGCAAGTCTTTTGCAGCAATCAATTGTGAAGACATGCCACGA
ATCCCTACCCGAACAACGCCTTACGATACACCAACACATCAACACCGTCATTTCAAGAAT
AAGCGTGATCAAATTCTTCGTGCCCTGGGACGCTCGTCTTACATCAACGGCTCTCAGTTT
GCTATCGTCTGGATATCTGCTCGCGGGGAAGCCGAGACGTACGCGTCTCCGGTATTGCAA
AGCCTTTTATATCCAAAGCCAGGTCAAACCAGCTTGTTTGGGCCCGAAATCTTAGAGAGA
GCCAAGGATGCTGCACTCAAGGCCCCTAGTGAGCTCAGAAGCTCAAAGGTATGTTTGGAG
CATATCAAGAAGCCTAAGCTCCCCAGGAGTATCGATCAGGGGGGATCCGAAGGACTATTG
GCCTCTTGCCCCCTTACACCTGCTTGTTCAAAGCGGGAAAGTCATGAGTCACGGGTACAA
GAAGCCAGCTCTGCAAAGGGGGTGAAGCACTTATCAAACGAG
>GYY|c39851_g1;orf1 len=228  frame:-3  start:228  end:1  gi|682332424|gb|KFY30973.1| hypothetical protein V493_01500 [Pseudogymnoascus pannorum VKM F-4281 (FW-2241)]
CAAAGCCCACGGTTAGCACTATCCGCGAGATGCTACGCAACCAACGGAGAGGCAAACAAG
GGAAATGAAGAAGGCGCCGCAGCAACAGAGGATGCCGCTGCGAAAGATCTTGAGGCCAAA
AACAAGGAGATCGTAGACCTTAAGGACAAATACTTGAGATCTGTTGCCGATTACCGAAAC
CTCCAAGAGCGCACAAAGCGAGAGATTCAGTCCGCAAAAGACTTTGCC
>GYY|c38855_g1;orf1 len=258  frame:-2  start:544  end:287  gi|628085586|ref|XP_007704643.1| hypothetical protein COCSADRAFT_152037 [Bipolaris sorokiniana ND90Pr]&gt;gi|451846320|gb|EMD59630.1| hypothetical protein COCSADRAFT_152037 [Bipolaris sorokiniana ND90Pr]
TACTTCTTCTACCCCGAGACTGCTGGTCGTTCCCTTGAGGAGATCGATCTCATCTTCGCC
AAGGGCTACACTGAGAAGATGAGCTACGTGCAAGCCGCTAAGCAGCTGCCCAAGATGGAC
GAGGCCCAGATTGCCGAAGCCGTTCGCCAGTACGATCTCTCTGACAGCGACATTGAGAAC
CGCTCTGCGGCTGGATCGCTCAAGGAGAAGCGTCAGCAAGATGAGGAGCTCATGCCTCAG
GCAGGCGGACAGATGTAA
>GYY|c33235_g1;orf1 len=165  frame:-3  start:684  end:520  gi|748498226|ref|XP_011120761.1| hypothetical protein AOL_s00075g148 [Arthrobotrys oligospora ATCC 24927]&gt;gi|345567794|gb|EGX50722.1| hypothetical protein AOL_s00075g148 [Arthrobotrys oligospora ATCC 24927]
AAGATCAACGAGAAGCCATCCGTTATCAATGACTATGAAAGCGGAAAGGCGCAGCCTTCT
CAGCAGGTTCTTTCAAAGCTCGAGCGTGCGCTTGGAGTTAAGCTGCGTGGCAAGGATATC
GGTTCTCCGCTTGGACCAAAGAAGAATGGAGAGTCGTCGAAGTAA
>GYY|c24138_g1;orf1 len=207  frame:-2  start:266  end:60  gi|627916579|ref|XP_007691719.1| hypothetical protein COCMIDRAFT_105267 [Bipolaris oryzae ATCC 44560]&gt;gi|628231909|ref|XP_007716523.1| hypothetical protein COCCADRAFT_40415 [Bipolaris zeicola 26-R-13]&gt;gi|452004195|gb|EMD96651.1| hypothetical protein COCHEDRAFT_1162555 [Bipolaris maydis C5]&gt;gi|477581659|gb|ENH98783.1| hypothetical protein COCC4DRAFT_182370 [Bipolaris maydis ATCC 48331]&gt;gi|576914840|gb|EUC29171.1| hypothetical protein COCCADRAFT_40415 [Bipolaris zeicola 26-R-13]&gt;gi|576928103|gb|EUC41758.1| hypothetical protein COCMIDRAFT_105267 [Bipolaris oryzae ATCC 44560]&gt;gi|578491657|gb|EUN29062.1| hypothetical protein COCVIDRAFT_24853 [Bipolaris victoriae FI3]
GCCGAGATCACAGCATTCTGCGGAGGGTGGCAGAAGATCAAGAACAGCATCGAGCAGTTC
ACTGTTGATCGCTTCCAGCAGAACGCCGCAGCTGGCAAGGAGGGCTTCGAGATGGTCCTC
GAGCGCGCACGACAGGTCTTCCAGGAGCAGAGGGAGATCCTCGCTCTGCGCGAGAACAGC
CAGATTCTCAAGCAGGCGAGGATGTAG
>GYY|c5101_g1;orf1 len=465  frame:2  start:2  end:466  gi|701779641|gb|KGQ13031.1| Cellulose synthase catalytic subunit [Beauveria bassiana D1-5]
TCAGTTACAGAAGATATTCTTACTGGATTCAAGATGCATGCCCGTGGTTGGCGGTCAATT
TACTGTATGCCCAAGAGGCCAGCCTTTAAAGGGTCTGCTCCTATTAATCTTTCAGATCGT
CTAAACCAAGTGCTTCGGTGGGCTCTAGGTTCTGTGGAAATTCTTTTCAGTCGGCACTGT
CCTATCTGGTATGGTTATGGTGGTCGATTGAAATTTCTTGAGAGGTTTGCTTATGTGAAC
ACCACTATCTACCCTCTCACTGCAATTCCTCTTCTCATGTATTGCACGCTGCCAGCTGTC
TGTCTATTAACGAACAAGTTCATTATGCCTCAGATTAGTAACCTTGCCAGTATAGTGTTT
ATTTCTCTCTTTCTGTCCATCTTCGCCACTGGTATTCTGGAAATGAGGTGGAGTGGTGTT
GGAATCGATGAATGGTGGAGAAACGAACAGTTTTGGGTTATTGGC
>GYY|c32844_g1;orf1 len=252  frame:-3  start:254  end:3  gi|599364972|ref|XP_007405794.1| hypothetical protein MELLADRAFT_42039 [Melampsora larici-populina 98AG31]&gt;gi|328862090|gb|EGG11192.1| hypothetical protein MELLADRAFT_42039 [Melampsora larici-populina 98AG31]
AGGGCGAAAGGTGGCTGCTGGAGTGTCGTCGGTTGGTCGATTGGAAACGCAGTGGTCACT
GAGATTGCACCGTTTCTGTTCAACGCGATCACTTATTGGACTTTTATTCTATTCGGAATC
CTTAACTTCCTCACCCTTCCAAATGTATACTTTCTTTACCCTGAAAGTGCAGGCAGAAGT
CTCGAAGATATGGATATCCTGTTTGAATCTGACAGCATTTTTGTCCACAAGGCTCAGTAT
CACCTTGCAGCA
>GYY|c17215_g1;orf1 len=4440  frame:-1  start:4937  end:498  gi|403171282|ref|XP_003330532.2| hypothetical protein PGTG_12069 [Puccinia graminis f. sp. tritici CRL 75-36-700-3]&gt;gi|375169111|gb|EFP86113.2| hypothetical protein PGTG_12069 [Puccinia graminis f. sp. tritici CRL 75-36-700-3]
CCGAAAGTCGTCAATCTCTTCCACTCACTTCCCATTTCCATTTCCATTCCCGTCATGACC
TCCTCCTTCCCTTCTCCCGTCCATCTTCCAAACCGCTACAACCACCATCCCAGAGACAAT
CTCCCTAATCAGCTTCCCATTCCCGTCCGCGAACATCCTCCCCTCTCTCATGCTCTCCCA
AAAAACCACCGCCATCCCAAGCCAAGGGGCGCCGTCCCCTTCAATAGGCTCCAGCTCGCC
GCCGCCCTGATCGAGTACAACGATGACGACGACGAGTTTGATTCCAGCGAGATCAACTGG
TCCATACAGCAAATTCCCCCCCAGCCCCGCCCTCCGATCAAGCATGCCCCTCACTCGGCC
ATCTTTATCCCCTTTCGCCAATCAGCCCCCCCTAAAAAGCTCGACTTCTTTGCCGACATC
AACCTGCCCTCCTCCCCAAAGACCCCGGCCGCAAAGAGCGCATCTGGCTTTGGCCTCGTC
AATGACCCTGGCCCCTCCCGCCTTCCAACCCTTACCGACGGCCAGAAACACATCTCCTCG
GTCGGCCTACTCGACAGCCACCCTCCGCCTCATGTCTCTCCGCCTGACCAAATCGACGTC
GAAGAAGTCCTCTCTGAATGGGGCCTCGACGACCTCCTTCCCCACCCTGCTCCCCGTCCC
TCCTCCGACTCCCAAGGCCCCCCCTCATCCGCCCCCGAGAATGTGTGCTCTCTCCAGAAA
AAGACAGGCCGTGTGCCCGACCATCTGGCCGAGCGCAGCCAAGTCAAGTCGGACCTCTTC
GACTTTCACTTCTCTGAACTCAGGCTCCAGAATGATGAAGACCGGCCCGGCCCGACCGCC
ACAACCGACTTTTTTGCTCAGCCTGCCGATCAGCCAGTTGCCCCTGAGCCAATTGACGAC
GAGGCGCTTTTGAGGCAACGAGCCTGGTGTGATCCAGAGGGCCGTCAGCTCCTGCGTCCT
CAGTCAGTCATGGAGCTCGTCGAGACTCAGCTTCTGTACCAGCACCCCAAGAAACTCGGT
CCCGCAAATCTCAAGGGAAAGCAGGCCGTCTCGGGCCGTGGCGCGCTGTCTGGTGTACCA
CTCCAAGACGCGTCCAAAGCCCGGAGACGCGCTGCGCTCCGCACCCAGTCCCTCTCCCCG
GCCAGAGCCATCGACGCTACTCTCCATCCCCCATTTCCTACCACTGCCACCTCTGCACGC
ATGGCGCACGTGCGCTCAGCCTCTGGCACGCCCGCTGAACGTCTGCCGCGTGCGCGCCGC
AAGAGCGTCCTCGACGAGCCTTCGACGCGCCGGCTGAGCGTTGTGAATCCCCTTCAGGGC
GTGCTCGGCAAGCGCCACAAGCGGCTCAAGTCGCTCCCGACGCTCTCCTACACCCCCGAC
GCCGGCCCCACTCCCATCCGCACCAAAAAGTCCTCCGCCATCACTGCCGCCTCGGCCCAC
ACACACTCAAGCAACCCCGAGCCGGACCAGGCCGAAGGCGGCTCGGAGCCGAAGCTGAAG
CAGCGTACGTCGGCCGATATTGCTGAGCGCTACCAGCAGTCGATCGCGCTGCTCGACAGC
CGCAAGAGCGAAGACATCGCCTACGACGTTCCCCAGCCATCCGGCTCGAGCTCGGCCCCC
GAAGACGCCGAACGCAGCAGGGACCGGAGCGCCAGCAGGCTCAGTCAGATGCCCACTCAG
CTCGGCTCGGCGCCGCCCAGCAAGCCCGGGAGTGAATTCTCGCTCGGCGTGCCCAAGCAG
TTCACGAGCCGATTTGACCCCAAGGTCAACTCTGTCCTCTCCCTGGCCACGCCCTCTGGG
CTCAGCCAGGCCGGACGGGACGAGTTTGAAGACGAGGAACAGGAGGACCCTGAGGATAGA
GGAAGCTTTGGGGACGAGCTGGAAAGCGGGAATGATGAGCCAATCTACGACGAACACGGC
CGAATCAGGTTTCCGACCTCGCTCAAGCCAATCGTCCTCATCATGCCCATCCCCCTCACG
CCCGCTGAGCCTGAGCCGGAGGCACAGCCAGAAGAGGAGGCTCAACCGGCTGGCGAGGCT
ACTGATGATCAGGCGGCGGTGATGCGCAAGGTACAGGAACATCGCCCGGCGGGGAAGCTG
TATGGGCGCAGCTTGATTGACGAGCTTAACTCGCGCAAGGGCGGCCACCAATCACGGCAG
ATGACTTCCCCGGGCGACAGACGAACGCGGATGTTTGCGGACAACCTTGCGCCAGAAGAT
GCCAGTCGGCCGGGCTCGGTGTACTCAGCCGTCGACCCACACCCCGGCGCCCGACTCCGG
TTGCCCAATAGCCCTACCTCGCCGACGCATCTCGCGAACCAGGCTTTGAGTGCGACGCAG
CACAAGTTCAACCAGGCGCTTCTCGATTCGTCCAAGGCGCGCAAGAGCGTGTTTGGGCTG
GACACGGTCATGCTGGCTGAGCTGGAGAAGCTCAAAAAGATCAAGGCTGCGGAGGACCGG
GAGATCAGAGAGACGGAGGCTAAGGCGGAGGCCAAGGAGGCGAAGAAACAGGAGAAGCAG
GCTCGAAAGCGGAAGGGCAAGAAAGGTAACGTAGGTGAAGAGGATAGGGACCAAGTAGCG
GCACCAAGCAGTGCGCCGGCTGTGGGACTGCGGGCGTCGTATGTAAACGACAATTGGGAT
GCGATCTTGGAGCGAGAAAGTCGACCTGTGACGATTGCACGAGCGCCACCAGAAGCTGAG
CAGTCGTCGAGTTCGATCAAGTATTCGCTTCCGTTGCCGGTAATACTCTCCCCTGTGCGT
CATGGAGAGGAGACTAACCAGGTTAGCAACATCAACGACTGGTTCAGCGACCGGCCAGTG
TCGGAGCACGAGGCCCTGCATCACAGTGCCGACGCCGATGAGGAGTCGTTCGGGCTCGGG
ATCGCGTCGTCTTTAGCCCGCAAGCTCGAGGAGCAGGCCGAGGCGATGAGCTACAAGCCG
CTGGCGAACGTCCACGAGCGTAAACTTGTGCCCCGCCACACGAGCGTCCACTCTGAAGCC
GCCCTGCTCTCACTCGTCACGGGCGCCAACACGCCCGCGACGCAGTTCCAGCTCAGCGGC
GCTAGTCGAATCCTGAGCGGGGACTCGAACGAGGACGAGGAGCCACTAGTGGAGGTGGCG
AGGATGAAGAAGGACAGGATGTCAAGGATCAACCAGCCTGCGAAAATTGAGGGCCTTGTG
GAGGATAACAACGAGCAGAGGCTAGGGCAGGAAATCGTGGCGACGCGGCGGCGCCCGACA
CATGGCGCGGACGACGACGATGACGATCGGCCGCTGTCGCAGATCGGCCCGATGCTCGCG
CCGCGGCGCGACACGCACGCGCGGCTGCTTGAGCGGCCGCAGGAGGGGCCGGTGCGGCCG
GCGTCCGGCTCGACGGACGACACGGATGAGGAGCTCCCTCTTGGGATCCGGGCCTCAATT
CTCATGGCACAGAAGCACCCGCCTGTGGACCTGACCCAGATGGACGTGTGCGAGGAGGGC
CCGATCGGGTCGACGTGCTCGAATGAGAGTGACGAAGAGCCGCTGGGGGCGCGGATGTCG
GTCATGAGGGCGGAGGAGATTGAGACGTTACGGGTCGGGAAGGGGGGATCAGAGGACGAG
GACGATGTGCCGTTGGTGTACAGAGCGTCGGGAGCTTTTGGCCCGCCGAGGCGGGTCGCG
AGTGGGTTCTTGGGACCACCAGCGGTGGCGAGCAGCGCCAAGTCGCTTGGCGGACGGTCG
GATGATGTGCCGTTGGGGATGAAGTACGATGACGATGTGCCGCTTGTGAACCGGTTGTCG
CGGATGAACGTGCTCGGCCCTGGGCGGGTAGGCCCGGTCGAGAGCGGGCCGGGCTTGTTG
AGTCCGGCCAAGGCGAGTGAGGCGAGGCAGGACACGTTGGCGGCGCTCGAGGGGCGGGGG
AAGATGGACGGGCAGACAGACGATGATGTACCGTTGGGCGTCACTCGAGCGGCGCATACT
GTTGGGGGGGCGCCCAGGCGGGTGGAGACGCGGAAACGGAAGCAGGCGCGTGAAGCGCAG
AAGCAGCAGGAACGGCTTGCTGCTGAGGAGAGCACGAGCGGGAGCGAGGACGATCGGCCG
TTAGGCGTGGCTAGTCAGCAGCAGTATGGGAATCTGAATGTACAGGCGCAGCAGGAACAA
ATGATGAGGGTGCTTGTTGAGCAGCAGAAGGCTGCGTTTGGGTTCGGGGGGTCGGTCGGA
AGAGGCAGTATGGGGATGGGTAGTATGAGCATGGGTAGTATGGCAGGGGTTGGGGTAGGG
CAGCAGATGTATTGTCATCCGTTTGGGGGGAGTGGGGTAGGAGTTGCAGGAGTTCCTGGT
GGAGTTGGAGGAGTGCCAGGGGGTATCATGGGAGGTGCTGGAGGTGTAGTGGGAGGTGTT
GGAGAAGGAGTGGGAATTAAGAAAGAAACTATAAGTAGGTGGAGGCAAGATGTTGGATGA
>GYY|c11569_g1;orf1 len=651  frame:-3  start:1675  end:1025  gi|331232691|ref|XP_003329007.1| hypothetical protein PGTG_10747 [Puccinia graminis f. sp. tritici CRL 75-36-700-3]&gt;gi|309307997|gb|EFP84588.1| hypothetical protein PGTG_10747 [Puccinia graminis f. sp. tritici CRL 75-36-700-3]
TCCAACCTTTCGCTCTATACGACCACCGCAGTGATCCTGCTCGACTCAGATGGCCATCGA
CTGATTGCAAAGTACTTTGATCCGCCTCATTTCAACACCAATCCATCCAACACCGAATCG
AACAAGAAGCCAACCACGGCTGCCGGCCTGACCCAACTCGGCTTCTCGGGATTTAGTACC
CAGCTGCGTGCTCTCAAGGACCAAAGGGCTTTCGAACATGCGATTTGGGACAAGACACGG
AAATCAAGCGGAGACATCCTGATAATTCAAAACCATCTCGTTCTCTACAAATCGATAATC
GACATGACCTTTTACGTGATCGGACAAGAGGGCGAAAATGAATTGATGTTGCAAACCTTG
TTGAACTCATTTTTCGATGCATTGTCGTTATTGCTAAGGAACCAGGTTGAGAAGCGGGCC
GTGCTTGAGAATCTGGACCTCGTTAGTCTTTGCTTAGATGAGATGGTTGACGATGGGATT
ATATTGGAAACGGATTCAGTGGCGATCGCATCACGAGTCTCGAGGCCTAAAGCTGATGTC
GGAGTCGGGGTCAACCTATCGGACATCACCATCAATGAGCAGACCATCATGCAGGCCTTC
TCCAATCTACGTGACAAGGCAGCCCAAAAGCTCCTCCAAGGCTCGCTGTAG
>GYY|c15723_g1;orf1 len=195  frame:1  start:1  end:195  gi|331245039|ref|XP_003335158.1| hypothetical protein PGTG_16765 [Puccinia graminis f. sp. tritici CRL 75-36-700-3]&gt;gi|309314148|gb|EFP90739.1| hypothetical protein PGTG_16765 [Puccinia graminis f. sp. tritici CRL 75-36-700-3]
CACTTTACCCAGGTTGTATGGGTCCAAACGACTGAGGTGGGATGCCATATGACCACTTGC
CAAGATGTGAAAGGTGCAGGATTGCCTCAATCCCCAGTGTTGTTCTGGGGTTGCAACTAC
AACCCGCCCGGGAATGTCATCGGTGAATTTGCACAAAATGTCAAGGCAGCAGCAGGTGGC
AGCCCAGCTGTTTAA
>GYY|c34585_g1;orf1 len=252  frame:2  start:2  end:253  gi|636577747|ref|XP_008020212.1| hypothetical protein SETTUDRAFT_30258 [Setosphaeria turcica Et28A]&gt;gi|482815070|gb|EOA91745.1| hypothetical protein SETTUDRAFT_30258 [Setosphaeria turcica Et28A]
AACAAAATGGCACAAACGCCCACCCCCCAGATCCGATCCATATACCGGCGCCTCCTCCGC
GAACTCCCCTCCACACCCCAGACAACGCGCACGCAGCACCAAAAGCTCTCTTCGCCGTCA
AAACTCCAGCAACGTATACGTCAAACACTCTCCCGACCGAGCCCAACTGGAAACGCCCAA
AGCCAAATTGCACAGGCGGAACAGTTTATCCAATACGTACAGGCGCAACGCACACATTCA
ACGTTGCTCGAG
>GYY|c4588_g1;orf1 len=237  frame:-2  start:239  end:3  30S ribosomal protein S20 OS=Klebsiella pneumoniae (strain 342) GN=rpsT PE=3 SV=1
AACACATTTGGGAGTTGGACCTTGGCTAATATCAAATCAGCTAAGAAGCGCGCCGTTCAG
TCTGAAAAGGCTCGCAAGCACAACGCAAGCCGTCGCTCTATGATGCGTACTTTCATCAAG
AAAGTATACGCAGCTATCGAAGCTGGCGACAAAGCTGCTGCACAGAAAGCATTTAACGAA
ATGCAACCGATCGTGGACCGTCAGGCTGCTAAAGGTCTGATCCACAAAAACAAAGCT
>GYY|c21270_g1;orf1 len=2073  frame:2  start:446  end:2518  gi|599376078|ref|XP_007407881.1| hypothetical protein MELLADRAFT_77271 [Melampsora larici-populina 98AG31]&gt;gi|328859799|gb|EGG08907.1| hypothetical protein MELLADRAFT_77271 [Melampsora larici-populina 98AG31]
CTTCTCTCGGCCATCTTGACCATGTCCAATCCTGCACATCGAAGCCATTCCCTTCAAATA
AACCTTCCATCTGAGCGGACGCCACTTGTCTCTTCAAGCCAGAGGCTAGCTGCTCAACAA
TCTCCAAATGACAAGTGGGACATCTTTCTCAAACGGATCGGGTATTATGTGCCAGCCTTC
GATTGGATCCCTCAATACTCTAGGGATGATCTCGGTCATGACGCGATGGCTGGGTTTACA
TTGGCCTGTCTTTTGATCCCTCAGTCGATCGGATACGCCTCTCAATTGGCCGGCATCCCT
GTTATTAATGGTCTTTACTCGGCTGCAATCCCTGCCATCGTCTACCCTCTGCTCTGCACC
GGTCGACATGTCTCAGTTGGACCAGAGGCCGCCTTGAGTCTGCTGGTTGGACACATGATC
AAACAGGTCGTCACCGAGCGCCAGACGCATTCCAGCTCATCCCCACCCAGCGAAGCCGAG
CTCCTCCAACTCTCGATCACCGTCTCGACACTGCTCACTTTCGAGACTGGCCTGATCGCC
TTTGCCTTTGGTTTCTTCCGCCTCGGTTTCCTCGATGCCGTCCTCTCCAAGGCCCTCCTT
CGTGGCTTCGTGACCGCGATCGGCTGCGTGATCGCAATAGAGCAACTCATCCCGATGCTT
GGCTTGAGCGCGCTTGCCAAGGACGAAGGCATTCACTCCGAGGGCTCGATCGAGAAGCTC
ATCTGGGCCCTCTCCAAGCTGGGCCAGAGTCACAAGCTGACCTGCCTCATCAGTCTCGTT
GTGCTCGTCTTCCTCCTTGCTGTGCGTGCCTTCAAGGCGAGCGCCTACTGCAAACGCGAG
CTGCCCAAGCTCAAGTACCTCCCCGAGATCCTCCTCACCGCCGCGCTTGCGAGTTTCTTA
ACCGACATATTCGATTGGGACAAACAAGGCGTCGTCGTTCTCGGCGCCATCTCCGCCAGC
GAGGTCGAGTTCGGCCTGCCCTGGCAGGGCGCCACCAAGACCCTCGTCCATGACACCCTT
GGCACCGCCTTTACGCTCTGCGTCTGCGGCCTGGTCGATTCGATCGTGTCTGCCAAGGGC
GAGGCTGCGCGATACCACTACTCGATCAGCGCCAACAGGGAGCTCGTCGCGCTCGGGGCT
GCAAACATTGCTACCTCTTGTGTCAGGGGCGACATGCCTGCATACGGCTCGATTACCAGG
AGCCGGCTGAACGCGTCAACCGGCGCGCGGACGCCGATGGCGTCGATCATCACTGGCCTG
ACCATCATATTTGCGAGCTTCTTCCTGCTCGACTATCTATTCTTCTTGCCCAAGTGTGTG
CTCGCGGTCGTGATTGCGCTCGTGGTTGTGAAGCTGTTCTCAGAGGTCCCGGAGGACGTG
ATGTTTTTTTGGCGGCTGAGGGGATGGTCAGAACTAGGTTTGATGACGTTTACGTTTCTG
TTAACGCTTGCGTTTGATGTCAAGACGGGCATCATCATCTCAGTCGCAGCGAGTCTAGTA
TTGACGGTGAAAGACGCGACAACGATCAGGGTGCGGATACTTGGCCGGGACCCGGTGAGT
CGGACGTGGGAGCCTATTGACCCGCGGAAGACGGAGACCGAGGAGGCGGCTAGAGATATC
GAGGAGGAGATACCAGGGGTGCTGATTGTGAAGATCAGAGAGTCGCTCAGCTTTGCGAAC
GTAGGCGGACTCAAGGAGCGGCTCAGACGGCTGGAGATGTTTGGAGCCAGGAAACGACAT
CCATCGGATACCAGAGAGCGAGAGAACACGCGAATGATTGTGTTTCACCTAGGCGATGTA
GAGAAGTGTGATGCCTCAGCACTGCAGATCCTCAAAGAGGTCTTTGTTGAATACATCGAC
AGTGGCGTCGCCGTCTGGATCTGCCATGTCAAGGGCACTAGGCTAGAGCGGCTGAGGAAG
GCGGGGATCGTGGATGTAGTCGGACAAAACCACATCCATCCAGACGTCAACCAAGTTCTC
AAAGAAGCACAAGCAGCTAGCATGCTATCATTGGGCAATCGAGAAGTCGAAGTCTTGCTA
ACAAATGAACGCGCTGAATTGTTACCAAGTTGA
>GYY|c17217_g1;orf1 len=1233  frame:-1  start:1488  end:256  gi|331228639|ref|XP_003326986.1| hypothetical protein PGTG_08763 [Puccinia graminis f. sp. tritici CRL 75-36-700-3]&gt;gi|309305976|gb|EFP82567.1| hypothetical protein PGTG_08763 [Puccinia graminis f. sp. tritici CRL 75-36-700-3]
CTCGCGGCGACGAGCGCTAGCGAGGACCCTGCTACCTTCTTCGGCACGGCTCCGGGTACC
CATTCTAGGCCGCCACGTTGTCCGATGACCACCTCCACCTTAACCGCCGATCCCCTCCCG
CCCCGGCCTATCCCTGGCACCAAGCAAGAGCCAGCCCACTCGACAGCTAAACGCGTCCGA
GGCCCGAACATATACTCCCAGCTTCTGCCGGTCGCGCTCGACCAGCCTCCAAGCTTCATC
GCGAAGCTCATCCCTGCACTCAAGCCGAGCCGGCCTGCACCCTTTGCCGTTTGTTCTTCG
CAGTATGAGCCAATTTCGAATAGTGTCTGGGTCACCACGGGTGGGATGACGTTGTGGCAA
AGGGGGTTTTTCGGAAAGGGCAGTCTGAGTCGCAGCGAGCCGACGTGGTTGCAACGGGCT
AAGAACAGAAAGATGTTGGAGGTTCTGCAGGACGACCAAGGCTTGAAGTTGACGGCCGAG
GAACTAACAGCCAAACGACGAGTGGAGCGGAAGGAAACCAAGATTCAAAAATCCAAACTG
AAGCAACAACCAGCTTCCGAGCTGCCTTCCATACCCGACAGCGAGGCCTCGCAGAAGTCA
CGACGAGATCTGGCCAAACCAAAGGCAGAGATACCCGAAGATTTGGAGCTCGAATTACAA
GCAATTGAAGATATGGAACATTTGCAGTTGATGAGCGAGGAGGCTTTCTTTTTGACTTTT
GGATTGGGGTGTTTGGATGTGACCTTGGAAGATAAAGATTCGGCTGGCCCGCTGACAATC
ATGGAGCTTTGGCACCTCTTCTGTCAAGCGTCGATCAAAGGGAACGAAGATCAAACGATC
AGGTCTGACAATCCGTTCATTTTGTCATACGTAGTCTATCACCATTTTCGATCTTTGGGC
TGGGTCGTCAGGTCTGGCATCAAGTTTTGTGCGGATTGGGTGTTGTATGGATCTAGGGGG
CCGGTCGGCGGGCATGCCGAATTTGCGGTCTGCATGGTGCCCGTGTATGAAGATGGTACA
CCGTTGGTCATTTCCGAAGACCGAACATCCTGGCGCTGGCTATCGACCGTGAATCGAGTC
TGTTCTGGTGTCAAAAAGACCTTGATCTTGGTCCATGTGATTGTTCCTACTCACCTGGAG
ATTGGCGACCTAGACTCGCCAAACGTTTTGAGTAGGTATGTTATTAAAGAAATCGCCATC
AAAAGGTTCATACCGGCTCGGATGCGAGACTAG
>GYY|c21476_g2;orf1 len=1098  frame:1  start:685  end:1782  gi|599425391|ref|XP_007417565.1| hypothetical protein MELLADRAFT_73447 [Melampsora larici-populina 98AG31]&gt;gi|328849981|gb|EGF99152.1| hypothetical protein MELLADRAFT_73447 [Melampsora larici-populina 98AG31]
AGAGACTTCCTCAAGCCCGTTATGTCTACAGCCATCTCGAACACTATCCAAGCATCTCAA
GATCAGGCCGCCAAAGCTTCTGACCAAGCTCAAAGGGCAGCTACTCAGGCCTCAGACCAA
GCTTCGAAAGCCTCTGGCCAAGCTTTGGATAAAGCTTCAAAGGCATCCGAACAAGCTTCC
AAGGACACCAAAGATCTCCTCAACCGCACCAGCACACTTGCTTCAGACGCCACTCAATCG
ATCAAGCACTCTGTCGGGCTCGACACTTCAAAGACTCAGACTGCGAAATCAGATGCCTCA
AGTGCGGTTGAACAAGCCAAACAGACCGCCAAGTCTGTACAAGATAACGTTGTGGATGTA
GCAAGTGGTGCTAAGGCACAGGCTGAAGGTGCTGTAGATGGAGCTCGAGCAACTGGAAAC
ACATTATACGAACAAGCGGCTACGTTAGCCGCGAATACAGTACAGTATGTTAAAGAAACC
GCTGGACTAGCACAGACCAAGGCGGCAGAGACGAAGGATCGGGCTCTAGATGGGGTCGAC
AAGAACGTGTCTGGATCCCCAGGACAGACGTTTACAGGACTCTTGAACCAAGCCAGAGAA
TTCACGGGTGAGGCGCTCGGGTCCGTAAAGAATTATGTAGCGGCTGGACAAGCCAAGACG
CAAGAAGCTGCTGATGGGGCAGGCGATAAGGCTAAAGACGTTAAAGACGCTGCCTCGCAA
GCCGTCGACGACGCGGCCCAGAGTTCGTACGTCGAGCAAGCACGGAACATGGCTGCGAAT
GCGATCGGCCAAGCCCAGAATATCGTCTCGACGGCGTCTACCACAACGGAGGAGCAGGTG
TCCAAAACCAAAGGACAGTCGACGACAACAAGCGACCAAGTCGCCGGAGTAGTCAAGGAC
GTGAAAGACATCGCGGCCAACCAGACGGCAAAAGCCAAGACTGCTGTAGAAGATACCGTC
CAATCAGTAGGACAAGGGCTCGCAAATGTTAAGTTGCAGGCAGACGAGTATGCGCAGGCA
GGACAAAAGGAGGTTGGAAAGGCTACTGAAGAGGTCAGAGCGAAAGCAGCAGAAAGGGAG
GATGGGAACAAACATTGA
>GYY|c21286_g1;orf1 len=1965  frame:3  start:117  end:2081  gi|403179953|ref|XP_003338245.2| hypothetical protein PGTG_19861 [Puccinia graminis f. sp. tritici CRL 75-36-700-3]&gt;gi|375165578|gb|EFP93826.2| hypothetical protein PGTG_19861 [Puccinia graminis f. sp. tritici CRL 75-36-700-3]
GTTGTGCAAGGCTTTCGGGCGAGATACCGGTGCTTTCAACCGGAACATAAACTGTCCCTG
TCAGCTTCAAGAGGCAAGAAATCTCCGTTAACTCAGCCGATATCAGAGGGCCAGAGGGGT
TTTGTAGGCGGACCACCCATTCTTGACCATACACGACATAATTTATCTTACTTACAAGGT
CACCTACATAGTATCTACCGCAAGCGGGGCTTCACTCAAACGAGAACAGCAAGCGCAACA
GCATACCCGGGCGGGCACACATCCCCAATTTTCGCAAGCTCGTGCTTTTGTTTTCGGCTC
ACGATGAAAGGTTCTCTCATGACAGGCTCTCTCATGATTTGTGTGCGCTTTACCAGCATA
TGCATCGTTTGGGCCGGCTTTGGAAGAGCGGAGTCGTCGGCAGACAAGCACAGTCAGCTC
GTATTCACCCCCACGGATGCTCTTCCGCCTCGCACGGGGAGCTCCGAGCCGGATGAGTCG
AATTTGATCTTTGCGTCATTCGCTGGGCTCTTGCAAGTCTGGCCGAATTCTTTCGCGTAC
AGCGGCCACTCAATCATCCCTGGAGTCATTCCTCGGTCGACCAAGCTGTATCACGGCGCC
CATAATGGTGCTCCTCCGCCGCAAGGTATGGAGTGGCTCGCGTTCGACCCGGACATGAGC
TATTATGTTCACTCGAATTTTAAGGCCGACGTCAGAATTTATACTTACATTGCAAAGGAG
CCACTGCGTGTGATCTACCTCGATGGCCAGAGTGCCGCTGTGAACACGCCCGGTTTCTTG
GATAGTCAGAGCATTTTGATCAACGGTACCATCGAAGAGCAAACTGGCGGGGCTGAGCTA
GAGTACGAACGTGGGAGGGAGTTGTGTAAGCTCGGTAAGAAGTGGGGCTTTCATGGTGTC
GTCAGGATGTGCTTCGGATTCGAATTGATATGGTGTGACTTCAAACAAGGCATCGAATTG
ATTGGACACACCAATGCGACAGATCCTTTTAGCTCACCCACCTCTTCGAGTAACCCGTCA
TCTGTGAAGCGCCCCCCATTTTATGCTCGAGCGTTCTGGTTTTTGGCCCAGGCAGGTACG
AGGGCTTATTGGGCACCTGGGGAGACCCGGGTCCGACTAGACCCAAGAGGTTTCATCAGC
TTCTATGATAAAATAGACAGCTTGGCTCAAAAGAGACGGCGCGAAGGAACCCAGTCATTA
CCCCGTTCACGCCACAGACTGTATGGCATCAGCCGGTCGGATGCAAAGGAGATTCAAGAT
CGGCTCGTCAGAGTCCTGGAACGAAAAAATGCTGAAGGATGGGAGCCAAAGCCAGAACCC
TTCGACTGGCGAGCATTGGTGCATAGAATCACCCAAACTTACAGCGACCGGCTTGTGGAG
CTGGCGTTCGTCTTGAAGAAAGCCACTGCTAGTGCCACTGAGACTGCCGTTGGAGTACGT
CAGGTGACCTACTCCATGCTAATGCCTTACCTGGACGCTTCGAGGTTCAACGGGACTGAC
TTAGCCTGGATCGAGCCGAGCGTCGAAAGGTGTGCGACAGGATTCACTTCCAAAGATCAC
ATGTTTGAAGAGGTTACCGAGTCAATCGAGATGCTCATAGATGCGATAGAAGGCACTCTA
AGCAGGCTCTGTGGGGCTATGGCCAGCATCTTTGGGGAAACTATTCAGATGGACTTGCCT
AGCGAGCTGCCTGAAACCGGTTCCGAACTCAGGTCCGACATGTTTGAGCTTGAAGCAAGC
TCAAAAATTGAGAAATGGCGCGCAGAAGTGGATGGGCTGATGAAATGGCTAGGCTGGTCG
ACCTGGGATCATTGTGATCCTCCCTGTGCACCTGATGAAATCTGCTTGCCTCCAGTGTGG
CCCACGCAATACGGAACTCCAATCACCGATCTCATAGATCAATATCCGTTCTGCCAAAAT
TCTGCTTACACAAATGGACCTAAACCTGATTCAGTTGCCCGATAA
>GYY|c28109_g1;orf1 len=216  frame:3  start:3  end:218  gi|726972439|ref|YP_009110276.1| ATPase subunit 6 (mitochondrion) [Galactomyces candidum]&gt;gi|720569514|emb|CDI44093.1| ATPase subunit 6 (mitochondrion) [Galactomyces candidum]
CTGATTCCTCAGGGAAGCCCTTTTTATCTAGTTCCATTTTTGTTCTTGATCGAAATTGTG
AGAAATTTGATCCGCCCCATGACTCTTACAGTACGTTTAGTGGCCAATATTCTGTCAGGG
CATTTATTAATGGTATTACTTTCTAAAATGGCTTTAAGTTTTTCGGTGTTTAATTTTTTC
TATCTTGTTCTAAATATAGTAGAATTCTTTGTAGCG
>GYY|c37597_g1;orf1 len=324  frame:-3  start:326  end:3  Chlorophyll a-b binding protein 13, chloroplastic OS=Solanum lycopersicum GN=CAB13 PE=1 SV=1
CAGATTTTCTCAGAAGGTGGCCTTGACTACTTGGGAAACCCCAACCTTGTTCATGCTCAA
AGCATTCTGGCTGTCCTGGGATTCCAGGTTGTCCTCATGGGGCTCGTTGAGGGTTTCCGT
ATCAATGGCCTCCCTGGTGTCGGAGAAGGAAACGACCTCTACCCTGGTGGCCAATATTTT
GATCCCCTTGGCCTTGCTGATGATCCTGTTACGTTTGCTGAACTCAAGGTGAAGGAAATC
AAGAATGGCAGGCTAGCTATGTTTTCCATGTTTGGTTTCTTTGTCCAAGCTATTGTGACA
GGCAAAGGTCCCCTGGAGAACCTC
>GYY|c14361_g1;orf1 len=708  frame:3  start:18  end:725  gi|403167948|ref|XP_003327663.2| hypothetical protein PGTG_09197 [Puccinia graminis f. sp. tritici CRL 75-36-700-3]&gt;gi|375167269|gb|EFP83244.2| hypothetical protein PGTG_09197 [Puccinia graminis f. sp. tritici CRL 75-36-700-3]
CCGCAGGGGCTGGCCGGCTTCCCCCTTCGCCGTCTCAGCCGGGTAGCCAGCACGCCACCT
CTTTACCTCCACTTCCTTGATAACCACAGCCGTCACCTCGCCATGCGTGCCTCCCGGTTC
TTGAAGCAGGCTGCGACCGAAGCCAAGGTTCCGCATGTCCGAGAACGTCAAACCGTTGCT
CGCGAACGTCAAACGGTTGCCGATCCGTTCTTGTATCACACAAAACCTCCTTCAGCATTT
TGGGACACGTTCAGAAAACGACTTGTTGTGAACCCGGAATCATCATCCGGAATGCCATTG
AACGAGGTCATTCGATCGCCGCCGCCGGCCTCTGTCACGACGGTTCAGGTCACACCTGCC
TCAAAGGCGTCCGATCCCGCCGAAAATCATTATCATGAACGGGACTTTCGCAGAATGTAT
CCTCGTCTTGAAATGGTCACTCAGTCTGACCTCGCCAATATCTTGATTGCCGCGCCTGAG
CAGATGAAGTTACCCTCACCAGCCTCGAAGCCTTCTTCCGGGTCAGTCTCGCCAGTCGCC
AACGGTTCCGTAGGCGGCACCTCTCTCGCGGCTTTGTATGCCTCGACCGGCCCACCAACT
TCAGCGGCAGGCTTCAAGCCCCCGACGCCCCCCGGCAAACCTCGTTGCGTATCTTTTCCT
GCAACAACCAGTGTTGAACATACCACCACATATCATGAGCGGATCTGA
>GYY|c1075_g1;orf1 len=399  frame:3  start:3  end:401  Spermatogenesis-associated protein 31A2 OS=Homo sapiens GN=SPATA31A2 PE=3 SV=1
GACCCGTGCCCACATCTGGGGCAAATTCTGGGTGAGACCCCACAAAATCTATCCAGGGAC
ATGAAAAGCTTCCCACGGAAGGTTCTGGGGGTGACTTCTGAGGAGTCGGAAAGGAACTTG
AGGAAGCCCTTGAGGAGTGACTCGGGAAGTGATTTATTAAGATGCACAGAGAGGACTCAT
ATAGAAAACATCCTGAAAGCCCACATGGGCAGGAACTTGGGCCAGACCAACGAGGGCTTG
ATCCCCGTGAGTGTGCGTCGATCCTGGCTTGCTGTCAACCAGGCTTTTCCCGTCTCCAAC
ACCCACGTGAAAACCAGCAATCTAGCAGCCCCGAAAAGCAGGAAAGCCTGTGTGAACACA
GCCCAGGTGCTTTCCTTCCTTGAGCCGTGTACTCAGCAG
>GYY|c17203_g1;orf1 len=1020  frame:-3  start:1370  end:351  gi|599399359|ref|XP_007412031.1| hypothetical protein MELLADRAFT_72327 [Melampsora larici-populina 98AG31]&gt;gi|328855466|gb|EGG04592.1| hypothetical protein MELLADRAFT_72327 [Melampsora larici-populina 98AG31]
CCATATAACAGCCGCAGACCACACACCCCCACCTCGCCACCACCCTATCCCACTTTCAAG
ACATTGCCGACGCTCCAAAGCCTCTTTCCCATCGTTATTCATTTCGAGTCCAAAAGCCCA
TCGATCGAGATGTCCCTACTGGATAGATTTCAAGCAACTGCAAAGAAAGTTGGTGTCCAG
GCGACTGCCTTCAGTCGCGATGTTGCCAACATGGCCAATGATGGTAGTCGTCAATTGGCT
ACAGGGTTTAAACTCGAGGCCGAGTGCGACCGTTCTGCCAAGATCCTTGCATCTTTCCTC
GCCGACCCCGAACACCCCGAATCAGCCCTCAACGCAATACCCAAAGCGGTTTTGCAGAAT
GCACATGGCCTGGCTATCTTCACCATCGTCAAAGTCGGCTTTGTTTGGTCAGGCAAAGCA
GGCTCCGGAATTGTGATCGCACGCTTGGCGGATGGCTCATGGTCTGCACCAAGTTGCATC
GCCACTGGTGGGGTCGGATTCGGTTTACAGATAGGGGCCGACTTCAGTGAATTTGTGGTG
GTACTAAATTCCGAGGAAGCCGTCAGGGCCTTTGCTACACAGGGCAACATGACAATTGGA
GGAAACCTCAGTGCTGCTATAGGGCCCATCGGCACTGGTGGTGGAGTGAATGCTAGCCTG
CTCCACTCTGCGCCTCTATTCACGTACAGCAAAAATAAAGGTCTGTTTGCTGGTATCTCG
CTTGAAGGAACGGCTCTTATCGAACGCAAAGATACAAACGAAGCATTTTATGGCCAGCGC
ATCCCCTCACTTGATATCTTGATGGGAAAAGTGCCCCCACCTGAAGCCGCATCAGCTTTG
TATGATGTGATCGAAACCGCAGAACAGCTGGATGAAACAGGGCTTCCACAGCAGTCCTAT
GTACCCAGTGGCTTCGACTCAACTGCGGGGGCTGGTCCTCCGTCAGACGCCACCGGTCCG
GCCCCTCGCACAAAGTCCAGCCCGACGACGAACCTATTCGATGCAGGTGACGCACATTAA
>GYY|c21580_g1;orf1 len=1581  frame:-2  start:5450  end:3870  gi|403171618|ref|XP_003330821.2| hypothetical protein PGTG_12358 [Puccinia graminis f. sp. tritici CRL 75-36-700-3]&gt;gi|375169263|gb|EFP86402.2| hypothetical protein PGTG_12358 [Puccinia graminis f. sp. tritici CRL 75-36-700-3]
GACCGGGTGCGACGACTGATCGGAGAGGGCATGTCGTTGGAGCAGGTGGCCGAACAGATG
ATTGATCAATGTCTCGCGCCACACTGCGTGAATGGTGGGGTCGGTTGTGACAACATGACA
TTTATGGTGGTGGCCATTATGGGTTCCAAGACGAAGGCGGAGTGGCTTGAGATGATCCGC
GCTCGGCTGGCGAGTAGCGAGGGACACCAGACGCCGAGCACTTTTCCGAACCCATATGCG
CAGGAACGTGGCGCGGCGGCGGAAGGGGTGGTGGGAGCCGTGGCCGCACAAGGGGCAGCC
GGCGATGATACCGATGAGCCGCCACCGGTTCAGGAGGACGAGTCCAGTATTCTGACAGAT
AATCGGTTCTTGGAACTCAAACCTTTGCGCACAGCTGAAAGGGCGCTGGCTGTCCGTGAA
GGCCTCATACCAGATCCATTAAAGCCGCGCCGCCTTCATGAGGCGCTCCCTTTCGTCGGC
ACTTGTCTTGATATGTGTCCAGAGTTCGAACGACATGAGAGAGAATACCAGAACAACTCT
GATAAATGGGAACGGTTTCCCGGTACATTTCGTATCGATCCAAAGAAGGCAGTCAAAGCC
TTTCACCGGCCAGCAGCTGGTAACGACCAACCTTTGCCATCCGATGTGCGGCCCCCAGAT
ATTTTGAAGACCACACTAGATTATCTGTTCAAGACTTTACTTGCCAAGGAGTCTCTGTTC
GAAACTCACGGCTTCATTCGTGATCGAACCCGCTCAATCCGCCAAGATTTCACTTTGCAG
AATGAACGTGGACCAGCAGCGATTGAATGCCACGAGCGAATCGCACGTTATCACATCCTG
TGCTTGCATTTTTTGCGCGAGAAGGAAGGAACTGGGAGCTACCAGGAACAACAAGAACTT
GAACAGGTCCGAAAAGTCTTGCAGTCATTGAATGAGTTCTATGACGATTATCGAGGATCA
AACTGTCTGTGGCCCAACGAGGCCGAGTTCCGTGCTTACTATCTTCTTACGCATCTACGT
GACTTCGATGCTGCACGTGCGACCGAGAGCCTCCCTCAAGAGGTCTTCAATGATCGCCGA
CTTCAATGCGCGATGCAATTGCAGATCTTGGCACAGTGTGGCAATATGAGTCGGGCTCCT
GGTCGAAGGCCTGCCAATTCTCCTGCAACGCTGAACGCGTTCACGCGCCTTTTCAAGAAG
ATTAGTTCTCCTCAAACCTCATTCCTCAGCGCCTGCCTTCTTGAAACACATTTTCGCGAT
ATTCGTGTCTCTGCACTGAAAGCTCTGCGCTCTGCACAATCTGCCAAATACGGGGCCTTT
GTCACACTCTCTGAGATCGCTAGATTGTGTGCAATGTCACTTGAAGAATGTCATGATTTT
TGTCTGGCATGTGGCTTGCAGATAACACCAACAAGTTTGGAAAAGTGCACTGTGGAATTG
CACAAGCATGCATTGTTCGATGCGAAAGGCCCTGTTTTGCAAATGCGACTAACAACTTCC
AATCACAGACCAACTGGCGACTTTTCGCACCCGAAAATCAGCATTTGTGGCGGCAAAAGG
AGCTACTTTATCAATAATTGA
>GYY|c35845_g1;orf1 len=273  frame:-2  start:275  end:3  gi|615399878|ref|XP_007579926.1| putative general amidase protein [Neofusicoccum parvum UCRNP2]&gt;gi|485929132|gb|EOD52606.1| putative general amidase protein [Neofusicoccum parvum UCRNP2]
GCGGGGTTGAATGTGAGGAGGTATGAGTTCGCCGATGCGTGGAGGAAGGTGTGGTTGGAG
AATCGGCTGGATGTCGTCCTCGCGCCTGGAGCGCAGAATACGGCCGTGCCGCATGATACG
TACGGTATTCCGCCGTATACGCTGATCTGGAGTTTGCTGGATTACCCTGCATGCATCATC
CCGTACGGAAAGGCGGACAAGGAGTTGGATCCGGAGCCCCTGGTCCTTCCACTCCACCAA
GGACCCAGCTATGATCCGGAAGCTGTCCATGGG
>GYY|c8541_g1;orf1 len=468  frame:2  start:224  end:691  gi|331212345|ref|XP_003307442.1| histone H4 [Puccinia graminis f. sp. tritici CRL 75-36-700-3]&gt;gi|331214011|ref|XP_003319687.1| histone H4 [Puccinia graminis f. sp. tritici CRL 75-36-700-3]&gt;gi|331224795|ref|XP_003325069.1| histone H4 [Puccinia graminis f. sp. tritici CRL 75-36-700-3]&gt;gi|331224915|ref|XP_003325129.1| histone H4 [Puccinia graminis f. sp. tritici CRL 75-36-700-3]&gt;gi|331226130|ref|XP_003325735.1| histone H4 [Puccinia graminis f. sp. tritici CRL 75-36-700-3]&gt;gi|331226138|ref|XP_003325739.1| histone H4 [Puccinia graminis f. sp. tritici CRL 75-36-700-3]&gt;gi|599353132|ref|XP_007403633.1| hypothetical protein MELLADRAFT_86934 [Melampsora larici-populina 98AG31]&gt;gi|599355349|ref|XP_007404030.1| hypothetical protein MELLADRAFT_86925 [Melampsora larici-populina 98AG31]&gt;gi|599375779|ref|XP_007407826.1| hypothetical protein MELLADRAFT_84431 [Melampsora larici-populina 98AG31]&gt;gi|599423477|ref|XP_007417077.1| histone H4 [Melampsora larici-populina 98AG31]&gt;gi|599429087|ref|XP_007418703.1| hypothetical protein MELLADRAFT_96223 [Melampsora larici-populina 98AG31]&gt;gi|309297845|gb|EFP74436.1| histone H4 [Puccinia graminis f. sp. tritici CRL 75-36-700-3]&gt;gi|309298677|gb|EFP75268.1| histone H4 [Puccinia graminis f. sp. tritici CRL 75-36-700-3]&gt;gi|309304059|gb|EFP80650.1| histone H4 [Puccinia graminis f. sp. tritici CRL 75-36-700-3]&gt;gi|309304119|gb|EFP80710.1| histone H4 [Puccinia graminis f. sp. tritici CRL 75-36-700-3]&gt;gi|309304725|gb|EFP81316.1| histone H4 [Puccinia graminis f. sp. tritici CRL 75-36-700-3]&gt;gi|309304729|gb|EFP81320.1| histone H4 [Puccinia graminis f. sp. tritici CRL 75-36-700-3]&gt;gi|328848811|gb|EGF98007.1| hypothetical protein MELLADRAFT_96223 [Melampsora larici-populina 98AG31]&gt;gi|328850488|gb|EGF99652.1| histone H4 [Melampsora larici-populina 98AG31]&gt;gi|328859744|gb|EGG08852.1| hypothetical protein MELLADRAFT_84431 [Melampsora larici-populina 98AG31]&gt;gi|328863596|gb|EGG12695.1| hypothetical protein MELLADRAFT_86934 [Melampsora larici-populina 98AG31]&gt;gi|328863993|gb|EGG13092.1| hypothetical protein MELLADRAFT_86925 [Melampsora larici-populina 98AG31]
CTGCCTCTATCAGCCCTTTGCCCAACTTTTCCTCACAATCCCTCCTATCACCCCATCTGC
TCTCATCCACAACTGTTTCTGCAAAACCACTTGAATTCATCACCCCTACCCCTCACCCAA
CTTTTTTCAAAGAAAAAACACCATCCAACAATGTCTGGCCGAGGAAAAGGCGGAGCTGGT
AAAGGTCTCGGCAAAGGCGGAGCCAAGCGTCACCGAAAGATCTTGCGTGACAACATCCAA
GGCATCACCAAGCCCGCCATCCGACGTCTCGCTCGTAGAGGTGGTGTCAAACGTATCTCC
GGTCTCATCTACGAAGAAACTCGTGGTGTCCTCAAGATCTTCCTTGAGAACGTCATCCGC
GACTCTGTTACCTACACTGAACACGCCAAGCGCAAAACCGTCACCTCCCTCGATGTGGTG
TACGCGCTCAAGCGTCAAGGTCGCACCCTTTATGGCTTTGGCGCCTAA
>GYY|c19577_g1;orf1 len=282  frame:3  start:387  end:668  gi|599400868|ref|XP_007412320.1| hypothetical protein MELLADRAFT_78313 [Melampsora larici-populina 98AG31]&gt;gi|328855402|gb|EGG04529.1| hypothetical protein MELLADRAFT_78313 [Melampsora larici-populina 98AG31]
ATAATGTCTGCCGAAGTGGTTAAAGTGCTCACCTTTGCCGATCATATACCAGCGACGGCC
AATCCTTTTCTAGCCACTTCTACGGTGTTGGAGGACGTGATCAAAGGCACGGTATCCTCA
CCATGGACTCGCCTCATGGCAAAGTTATGCATCGCAGGTTGTGTGCTGTGTGCATTTCTA
TTTTTACCAGTCTTCATACTCATTCTTGGACTCACTCTATTCTGTTCTGGGACGGGCCGT
TATCTGTGGAAAATTCGTGTCGTCACGGTAAATGTAGCATGA
>GYY|c19577_g1;orf2 len=1515  frame:2  start:410  end:1924  gi|599400868|ref|XP_007412320.1| hypothetical protein MELLADRAFT_78313 [Melampsora larici-populina 98AG31]&gt;gi|328855402|gb|EGG04529.1| hypothetical protein MELLADRAFT_78313 [Melampsora larici-populina 98AG31]
AGTGCTCACCTTTGCCGATCATATACCAGCGACGGCCAATCCTTTTCTAGCCACTTCTAC
GGTGTTGGAGGACGTGATCAAAGGCACGGTATCCTCACCATGGACTCGCCTCATGGCAAA
GTTATGCATCGCAGGTTGTGTGCTGTGTGCATTTCTATTTTTACCAGTCTTCATACTCAT
TCTTGGACTCACTCTATTCTGTTCTGGGACGGGCCGTTATCTGTGGAAAATTCGTGTCGT
CACGGTAAATGTAGCATGATCTTCCAAGCAACAATTTTACTTCTTCAAAGACTTAGGCTC
AACACTTTCGGTACTGTGAGGTCCAATAAATTGGGTCTACTTACGGTGAATAAATCTGAA
GTGACGATAGTGATTTACAGTCTCTATGCCTTGCTTACTGTTGCTTTTCTGTCGGCAGAG
TTAGCTGTACAAAAAGAAGTGCGCTTCGAGGGCATAGCACTCGTCATCTTTCAATGCAAG
TTTGTGTTTATCCTAATGATCGGCTGGATCTATCTTTGGGCTTGCGTTTGCCGATGTGCC
GAACTTTTATGGGAATCGGATTGGGTTGCGAAACTATCAAGCAGAAATCAAGAGACTTTG
AGAATAACCCTCAAGTGGGGTATGAGCCTATTTATAATTTCTGTGACTCTCGTGCCTATC
CCGATTACAATTTGGGCTTCAAGTAAAATTTTTGTTTCCTTTTCTAGAATTCTTGCGATA
ATCTGGGAAGTCAAAGCTGGGTTATTAGCGGCGGCCACCACCTACAATCCAGCAACCTAC
ACCAAAGTCGAATTGTTCCAATTTTTCATTCCTGCTCAACGTGTGCTCCCGGTGTTGATT
TTGGTAGAAAAACACGTTTCCTTGTTGGTGAAACTCTACGTGTCGCTTCTCACGTTATGG
ATAGTTATTTACCTCCCGTCACTATTTTTATCTTTGAGATGTCTTTACAAGCGATTAGCT
CTGCAAGCAGCTAAAGATGCCGCTTTGGGTCCTGGTGGCAAGTCGCAGCCATCGACGACG
AGCCGTAGAATAAGGAGACAGACAAGACAGCTAGTACATCACGCAGTAGCTGTATTTCTC
TGCGTACTAGTTCACTACCCTGTTCTAATCTGGCTTGCAAGGAACAGCTCGGTGGGCTTC
ATATCAAACCAAAAGTGGCGAATAGTCTGTTATTATGGCTTATCTGTTCCCTTCTCGATT
ACTGGAAATGTGGTCCTTGTGACTTTAAACTCACACTCGAGGGATATGCTCCGTGAGCGG
CAAAAGGTCGAATCGGGAACTCCTAGTGGCACACCTACTCAAGCATCCAACTCAAGTACC
GGAGTTGGAAAGACGGCATTCAACCAGTTCTGGAGTCTTGGCCCGAATTCCCAAGTTAGA
GAAAAGGACTGCGAGGTCATTAGGAAAGAAATTCCAATGATTAACCTAAGCGCGACTCCT
CTCGAATCACAAACGTCACTCGCTGAGGCCACACATGGTGAAACCCAATTAAAGCTCCAG
GCCCACTATAAAGAT
>GYY|c29596_g1;orf1 len=504  frame:2  start:2  end:505  gi|748483601|ref|XP_011117999.1| hypothetical protein AOL_s00006g388 [Arthrobotrys oligospora ATCC 24927]&gt;gi|345570701|gb|EGX53522.1| hypothetical protein AOL_s00006g388 [Arthrobotrys oligospora ATCC 24927]
GCATTGATGGAGCACTATGGACTAGATAATGTTAAGTTTTCTGGTCTGAGGTTGTCTTCA
AGTGCTTGTGTGGCGTTCCCAACCTGCGGTTTGGCAATGGCAGAGAGTGAAAGGTACCTG
CCCAAGTTAATTGACAAGTTGGAGTCGACGCTTGAGGAGGCCGGACTACGTCATGATTCG
ATTGTAATGAGGATGACGGGATGTCCAAACGGCTGTGCCAGACCTTGGTTAGCGGAAGTT
GCGTTTGTTGGAAAGGCGTATGGCGCGTATAACATGTACTTGGGAGGCGGGTACCACGGA
CAGCGATTGAACAAATTGTTCAGAAGCTCGATCAAAGAGGAGGAGATCTTGGAGATCTTG
AAGCCAATGTTCAAGAGGTATGCGGTTGAGAGGGAGGAAGGTGAAAAGTTTGGCGACTTC
TGTATCAGGAGTGGAATTATCAAGGAAACGACACACGGTACCAATTTCCACGAGGGGGTC
GCCGAAGAAGATTCGGAGGAATAG
>GYY|c16005_g1;orf1 len=279  frame:-3  start:279  end:1  gi|599394954|ref|XP_007411266.1| hypothetical protein MELLADRAFT_78094 [Melampsora larici-populina 98AG31]&gt;gi|328856222|gb|EGG05344.1| hypothetical protein MELLADRAFT_78094 [Melampsora larici-populina 98AG31]
AAAAAAAGGTTTTGGGATGAGGCTGAAGGAGGACGTGCCAATGTGAGCCCCCCCTTACCC
TGCCACGTTTCTTGTCTCCGCTCGCCCCCTTGCCCCCAAACACTTCCGCCAGGGCTTGGC
CTCATCCTTGATCACTGTCAAAGGGACACGTTCGTCTATGAATACCTCGGCGAGGTCGTC
GGTGCCAAAGCATTCCAGCGCCGAATGAAGGACTACGCAGACGAAGGTCTGCGGCACTTC
TACTTCATGGAGCTTCAACGGGACGAATATATCGATGCG
>GYY|c16005_g1;orf2 len=729  frame:-1  start:962  end:234  gi|599394954|ref|XP_007411266.1| hypothetical protein MELLADRAFT_78094 [Melampsora larici-populina 98AG31]&gt;gi|328856222|gb|EGG05344.1| hypothetical protein MELLADRAFT_78094 [Melampsora larici-populina 98AG31]
ACAGCATCGAGACTAGCGCACTTCTTCCTCATGCTTGCCATCCCAATGGACGCTCACAAG
CTGACTGGACAGTCCGACCAGATTCACTCGCAAACCATCCAGACAACCCCCTGCTCAAAG
CACACTGGTATCGGCATCGGTATCGGTATCACCATCGACATCGCCCATGACGTCCACCCA
TCTTTATCCTCTGCCACTTCTCCGCCGCCCCTTGACTTCTCTCCCCTCAAGCAGGACCAT
GATGCTCCCCCGTCGGCCTCGTTGACTCCAACCTTTTTCCCGACACCCGGGTCGTCCTCG
TTCCCTAAGCAGAGCATCGGTCGCGGTCGGAAACCAAAAGGAAAAGAGAAAGCCTCAAAG
GGTGCCGTCCCTGAGGCTGTCCAGCTGATCGACCATCTCCCAGAAGCAAACGAGGACGCA
CTCCAGACATTCGTGCCAATCGACGAAAACTGGTACCAGAATAAATTAATCGGGTTCACC
AAACAGCTAGAAGATACCATGCTCTGTGATTGCGTATGGACACCCGGTGATGACCCAGCA
ATCGCCTGCAGTGAGCTCAGTGGTTGCATCAACTACCTGACCCAGATCGAGTGCCTACAA
GACGAGTGTCGATGTCGGCAAATGTGCCAAAATCAAAGATTCCAAAAGCGGCAGTATGCA
CCCATTGAGATCGTCTTGACTGAAAAAAAAGGTTTTGGGATGAGGCTGAAGGAGGACGTG
CCAATGTGA
>GYY|c39723_g1;orf1 len=426  frame:2  start:2  end:427  gi|672819026|gb|KFH63925.1| heat shock protein HSS1 [Mortierella verticillata NRRL 6337]
GGAGATGCTGCAAAAAACCAGGTCGCCATGAACCCCACCAACACAGTCTTTGATGCCAAG
CGTCTGATTGGCCGCAGGTTTGATGATGGCGTTGTTCAGTCTGATATGAAGCACTGGCCT
TTTAATGTCATCAATGACAATACCCGTCCCAAGGTTCAGGTTGAATACAAGGGTGAGACC
AAGTCTTTCTACCCTGAAGAGATTTCCTCCATGGTTCTCACCAAGATGAAGGAAATTGCT
GAGGCCTACCTGGGAAAGACTGTTTCCAACGCTGTCGTCACCGTGCCTGCCTACTTCAAC
GATTCTCAGCGACAGGCCACCAAGGATGCTGGAACCATCTCTGGCTTGAATGTTCTGCGT
ATCATCAATGAACCAACTGCTGCTGCTATTGCTTACGGTTTGGACAAAAAGGTTGGTGCT
GAGAGG
>GYY|c20050_g1;orf1 len=174  frame:1  start:2062  end:2235  gi|403165407|ref|XP_003325424.2| glycyl-tRNA synthetase [Puccinia graminis f. sp. tritici CRL 75-36-700-3]&gt;gi|375165710|gb|EFP81005.2| glycyl-tRNA synthetase [Puccinia graminis f. sp. tritici CRL 75-36-700-3]
AGAGTTGACTTTTTGTGGAGGGGGATTAGGGAACGAGATTCAACAAAACAGTTGATCGGA
AAAATCGATGAGGTAGTTGAAGTAGTTAGACAAATTTGCTCAGATGAAGGAAGTGGTTGG
GAAGTAGCATCTGAACGATTAGAAGAATATAGTGGAAAACAAGATGTTGAATGA
>GYY|c20050_g1;orf2 len=1977  frame:2  start:23  end:1999  gi|403165407|ref|XP_003325424.2| glycyl-tRNA synthetase [Puccinia graminis f. sp. tritici CRL 75-36-700-3]&gt;gi|375165710|gb|EFP81005.2| glycyl-tRNA synthetase [Puccinia graminis f. sp. tritici CRL 75-36-700-3]
TTGACCTGGCAAATGCCTCACTGCCTTCGGTCCTCACTCATTGCTCAAGTTCGACTGATA
CTCAGCACAGCCCAGCAGCCAGTCTCGAGACTTTGCTTCCTCGCACCCACACCCACAGCC
TACCAGCGTATCATGTCTACCACATCCGCTTCGGTACCGCCGATCGTCAAGGATGCCCAT
CCATTTGATCGGGCTCAGATCGAGGGTCTCCTCATCAAGCGTTTCTTCTATGCACCCGCA
TTTGAGCATTATGGCGGTGTTGCGGGGCTGTATGACTTTGGGCCGCCCGGAAGCACCCTG
CAGTCCAACATTCTCCAGGAGTGGCGTCGGCATTTCATCATTGAAGATGAGATGCTCGAG
ATCGACACCACCTGCATCACTCCCGCGGATGTGCTCAAGACCTCGGGGCACGTCGACAAG
TTTACCGACTGGATGACGCGCGACTCCAAGACGGGCGACATCTTCCGTGCCGACCATCTC
GTCGAGGCCGTCCTGGCCGCCCGGATCGCCGCAGACAGCGAGGCGCGCGGTGCGGGCGCG
GGCGCTGAGCTGGCATCGAACAAGTTGGCAAAGAAGAAGAAGCTCAAGGCGGCACCGGTC
AAGCTCCCGGACGACACCCTCGCCCGCTACCACTCCACGCTTGCCCAGATCGACAACTAC
ACCGGCGCAGAGCTCGGCGAGCTGATCCGCACAGAGGCTATCCGGGCGCCCGATACCGGA
AACGAGCTGACGGAGCCGGTCGAGTTCAACTTGATGTTCGAGTCCCAGATCGGGCCGACG
GGCCAAGCAAAGGCCTACCTCCGTCCAGAGACCGCCCAGGGCCACTTTGTCAACTTCAAC
CGGCTGCTCGAGTTCAACAATGGTCGGCTGCCATTTGCGTCTGCTCAGATTGGCAAGAGC
TTCCGGAACGAGATCTCCCCTAAGCAGGGCCTCCTCCGAGTGCGCGAGTTCACGATGGCA
GAGATCGAGCACTATGTAGACCCGGCAGACAAGCGACATGACAAGTTCACTGAGCTTCGC
GACCATCGACTCAAGCTCTTGCCCAAGACTGTCCAGGCTGAGGGACGGACGGATCTGGTC
GAGATGACGATCGGGGAGGCTGTCGATCGACAGATTGTCGACAATGAGACGCTCGCCTAC
TTCTTGGCCCGGATCGACCTCTTCCTGCGCAAGATTGGCATCAATCCAGCTCGGCTGCGG
TTTCGGCAGCACATGGAGAACGAGATGGCGCACTATGCGTCGGACTGCTGGGACGCAGAG
ATCCAGTCCTCGTACGGCTGGATCGAGTGTGTCGGCTGCGCAGACCGCTCGGCCTACGAT
CTCACGGTCCACTCGGTCCGCACGGGCACCAAGCTCGTCGTGCGCGAGCCGCTCAAGGAA
GTTGTAGAGCGCGAGGTGAGCGTGGCGGTGTTTGACAAGAAGCTCTTCGGGCCTAGGTTC
AAAAAGGACGCCAAGGTCGTCGAGGAGACGGTGTGTGCGCTAGATGAGGCGCGGCTCGAG
TGCATCGGCGCCGAGCTTGGATCGACTGGATCGTCCAAGATCCTTGCAGCCGATGGTAAA
GAGTACCAGTTGACGGCTGATGTGCTCAAGGTCGAGCGAAAGAAAATCAAGGAAACCACA
CGAGAGTACACACCAAATGTGATTGAGCCATCGTTTGGGATCGGTCGTATACTCTATTCA
CTACTAGAACACTGCTTCTGGACTCGAGCAGAGGACGTGAACCGTGGGGTCCTGTCGCTT
CCACCTTCGATTGCACCAATCAAAGTGTTGATTGTACCTTTGAGTGGTACAGACGTATTG
AGACCATTAGTCAAGTCCATTTCGAACAAGCTAAGGAAAGCAGGCATAGCTAGTAGAGTA
GATGACTCGAATGCTTCGATTGGCAAACGGTACTCTCGAAACGACGAGCTCGGTACTCCA
TTTGGAATCACTGTTGACTTTGGATCAGTCAAAAATGGCACAGTCACTCTCAGGTAA
>GYY|c21436_g2;orf1 len=321  frame:-3  start:321  end:1  gi|331247197|ref|XP_003336228.1| hypothetical protein PGTG_17809 [Puccinia graminis f. sp. tritici CRL 75-36-700-3]&gt;gi|309315218|gb|EFP91809.1| hypothetical protein PGTG_17809 [Puccinia graminis f. sp. tritici CRL 75-36-700-3]
ATCCACCTCCTCTTCTCGCTCGACGATCACCCTGGTGACTATATCGGCACACTTCGCTAC
ATCCCTCAAAAACAAAAAGTAGGCCGGCTCGCACTTTTGGCAACGCATCGTGGGCGCGGA
CTGGGTCGACGGATGATGGAGAGTCTCGAACGATTTTTGGTCGACAAGTACTCCTCAACT
GAGGCCCTCCTCAAAAAGCCTGATGGCGGGCCGTTCTCGATCAACAGTTGCCCAACTACA
CGCTCTGATGATGTAGGCCTCTCTCAAGAGCCATACTCCAGCCGATCCATCATCCTGCTC
AAATTGCACTCCCAAATTTAC
>GYY|c16898_g1;orf1 len=1056  frame:3  start:882  end:1937  gi|599429071|ref|XP_007418702.1| hypothetical protein MELLADRAFT_73670 [Melampsora larici-populina 98AG31]&gt;gi|328848836|gb|EGF98032.1| hypothetical protein MELLADRAFT_73670 [Melampsora larici-populina 98AG31]
GGTATCAAAGAAGATGGATCTACAGGTATTTTTATGGGCGGAATTTACGGAATGGCAGCT
GCCACTGCGTTAGAGAACCTGCCTGCCGAAGCTCGAGGGCTATTCTCGGGATTATTCCAG
GAAGGCTATCCCATTGGAAATCTGATGGCTGCTAGTGTCAACCTCAGTCTGATAGAACAC
ACAAACAATTGGAGAACGATTTTCTACCTTGGCGGAGGACTCTCTTTCCTCATTGCCTGC
GTACGGGCCGCGTGTCCGGAGTCATATGTCTTTCTTGAGGCCAAGGCTGAGTTGCGGCGT
CATCCAGACCCACTTGGCAGATCACCCACGGCTATCTATTTGCAATCATTGAAGCTCATG
ATGAAGCTTCATTGGCCCCGGTTTCTATATGTTGTATTCTTACTAGCTGGTTTTACCTAC
TTGGGGCATGGCTCACAAGATCTTTACCCCACCTACGTACAGGTCACAAAGGGCATGTCG
CAGCATGATGCGTCGATCTTGACCATAATCGGAAATTGTGGGGCTGTCGTCGGAGGCTGT
CTTTCAGGATGGCTGTCTCAGTTTCTCGGGCGACGGCTTACAATCATCATCATGGTCATT
TGGACTGCAGCCTTTATTCCGTTGTACATTCTTCCCAAAAGCTTTAAAGGACTTGCACTT
GGGGAGGCTTTCCTCCAATTCGGTATACAGGGAGCTTGGGGGGTGGTTCCCGTATACATT
AGTGAGCTTTCGCCGCCAGCGTTCAGGGGAATCTTTGCCGGTCTTGCTTACCAACTAGGT
AACATGATCGGTGCACCATCACAACAAATTGAGGCCCGTGCTGGTGAATCCCATCACAAG
ATGTTGAATGGCCATAAAGTAATTGACTATGCATATGTTCAGGGGATTGTTCTGGGTACT
ATGTGTGCATACATCATTATATTTACATGTTTTGGAAAAGAGGAACGTGGGAAATCATTT
CATGAGACTGCCATTCTAGATAGAACTGGTGAAGTGAAAGATGTGAAAGATGAGGTTTCT
AATGGTAATTCCCAGAAGGAAGCTCAACTATTATAA
>GYY|c16898_g1;orf2 len=576  frame:1  start:262  end:837  gi|599429071|ref|XP_007418702.1| hypothetical protein MELLADRAFT_73670 [Melampsora larici-populina 98AG31]&gt;gi|328848836|gb|EGF98032.1| hypothetical protein MELLADRAFT_73670 [Melampsora larici-populina 98AG31]
ACTCTCATAATATCGAAGCATTTTCGCCATTTCACTTGCACTAGCGTTCCCAGATTGTTA
CTCATATATATCGCCATCCACGACATTGTTGGGACGCCCTATTTTACCCTGCTTGCAATT
GCCACCCATCACGGCAAATCCACAATGCATCAACTCATACGCGACGTTATCGCCGATCTT
CCTCGGGTCCCCTCATCACAAGCGCGCAAAGCCAACAAGCCTCAGTCTCCATGGATAATT
TGTCGGAACCTCTCCCTGATGCAATACTTTTACTTCTTCGTTGGGTTTTCTGCATGGACC
ATCGATGCTTTTGATTTTTTTGCTGTGTCGGTAACAACAACCAGACTTAGTAAACAATTC
GGAAATCGCTCTATCAGCAGTTTATCAACTTCCGTTACTCTTACCCTTTTATTTCGATCT
GTCGGTGCCTTTGCGTTTGGCATCGTTACTGATAGATTCGGACGGCGATGGCCTCTGACG
ATCAATCTCGTCTGTATTGGGATCTTCGCTCTCGGGACGGGATTTGTGCAGACATTCTCG
CAGTTCCTGGCGGTCCGTTGTATGTTCGGTACGTGA
>GYY|c14947_g1;orf1 len=291  frame:-3  start:552  end:262  gi|595774678|ref|XP_007265882.1| hypothetical protein FOMMEDRAFT_121947 [Fomitiporia mediterranea MF3/22]&gt;gi|393218793|gb|EJD04281.1| hypothetical protein FOMMEDRAFT_121947 [Fomitiporia mediterranea MF3/22]
TGCTTAAGCGCCATGCCAAAAAATAGTGGTTCAGCTGCCAGTGGCAATTCCGCCGGTGGT
GATTACTCCTACAAGTCCAGCGGAACCAACGGTCAAGGGAACCATTATTGCTCACGTGAC
TACGGTCCGTCTGCGCCGAACCCGAACTCGTACCACTACTCCAATCAGGACAGCTCCTAC
TACTATTCGAACCCAAACGGATCGACCTACTATAACAGCAACGGCGGCCAGCCTGGCGGG
CGCTCTGTCTATACCTCCCCTGATGGGAATCAAAACGTCAGGCGTCACTGA
>GYY|c13126_g1;orf1 len=762  frame:1  start:1  end:762  gi|821083249|gb|KKY36680.1| putative trypsin-like protease [Diaporthe ampelina]
CTTGACACCATGAGACTGCTGGCTCTGCTGCTGATGATCGGAGCTGCTGCGGCAGTTCCC
CGCTATGATGGCAAGATCATTGGCGGGTATGAGTGTTCGCCTCACACTCGTCCATACATG
GCCTCCCTCAACTACGGTTACCACTTCTGTGGTGGGGTGCTCATCAACGAGCAGTGGGTG
CTCTCCGTTGCCCACTGTTGGTACAACCCCTATGCCATGCAGATCATCCTGGGAGACCAC
GATCTGCGAGTGTACGAGGGTACCGAGCAGCTCCTGAAGACCGAAAACATCATCTGGCAT
CCTCAGTATGACTACCAGACTCTGGACTACGACATAATGCTGATCAAGCTCTATCACCCA
GTGGAGGTGACCGATGCAGTCGCACCAATCCCCTTGCCCACAGGTTGCCCAATGGGCGGG
CTCCCCTGCTCTGTGTCTGGCTGGGGTAACACCGCCCCTGATGGCCAGGATCCGTACATG
CCCGTCAAACTGCAGTGTTTGGACGCACCCGCAATAGACGACGCTGCCTGTGAGAAAGCC
TACCCTGGCATGATCACACGCAGGATGTTCTGCGCCGGACACTTGGATGGAGGCAAAGAT
GCGTGCAATGGTGACTCTGGAAGCCCCCTGGTGTGTCTTGGAGAGGTCTACGGCTTGGTG
TCATGGGGTCAGGGATGCGCCCAGCCGAACTATCCAGGAGTCTACGTCAAAGTGTGCGAG
TTCCTTTACTGGATTCGAGACGTCTTTGCAGCCAACCCTTGA
>GYY|c18782_g1;orf1 len=1230  frame:-3  start:1675  end:446  gi|403167980|ref|XP_003889809.1| hypothetical protein PGTG_21546 [Puccinia graminis f. sp. tritici CRL 75-36-700-3]&gt;gi|375167282|gb|EHS63371.1| hypothetical protein PGTG_21546 [Puccinia graminis f. sp. tritici CRL 75-36-700-3]
GCGAGGAGAAGGACAACACAGTCCAGTATACCTACAACGTCATTTGGACAGTTAGTGTTT
CTCTGGGCGACTGCTGAATCGGAAACGCCATGGGCAACACGATGGGATCATTACCTTCAT
ATATTCGATCCTAAGATCCATTGGTTCTCGCTCGTCAACTCGATCGTCATTGTCATATTT
CTTTGTGTGATGGTCGGAATGATCTTGTTGCGGACAGTCGCTAGGGACATTGGCAGATAC
AACGCGATCGATCAGCTCGACGATGTCCAAGAAGACTTTGGCTGGAAACTGGTCCACGGC
GAAGTGTTCAGGGCCCCTGAAAATCTGATGCTGATATCGGTCGCGGTTGGCAGCGGAGCT
CAACTGTTTGCGATGGCTACTGTCACTCTTGTTTTTGCGTTGTTTGGATTTCTTTCACCT
GCCAATCGAGGTAGTCTCTCAACTGTGATGATTGTGACATGGACTTTGTTTAGCTATGTG
GCCGGACATTTTAGTACGAGGGTGTACCAGACCTTTGGCGGAGTTGCATTCAAACAAAAC
ATGATGCTCACTGCGTGCTTGTTCCCCACCATCCTGTTCACTGTCTTAAACGTACTCAAT
TTTTTCCTGGTAGCCGCAGGAGCGGCGGGAGCGGTACCTTTTGGTACGATGCTAGCCGTG
GTCTTGATGTGGTTCATGATTTCCCTGCCTTTAGCCGTCTTTGGCTCGATCATGGCATCT
CGCAAAGGGCCCTTATCGATCCCAGTGCGAGTGAACCAGATCCCACGACAAATTCCTCCC
ACCGTATGGTACATGAGGTTCTGGCCTTCTGTGCTTATGGCTGGCATCCTACCCTTTGGG
GCGGGTTTCATTGAATGTTACTTTTTGTTGTCTTCATTGTTTGGGAACAAAGTTTATTAT
GCGGCCGGCTTCTTGTTTTTGACATTCGGAGTGGTTGGCTTGACGGCAGCCACAGTCACA
GTGTTAATGTGCTATTTCCACCTCTGTCAAGAGGACTATCGATGGCACGAGAGAGCCTTT
GTGACTGGAGGCGGGAGCGCGTTTTGGCTGGTGGCTTATGGCCTACTATACGCCACAAGG
CTATCGTTGCATGGGTTCACATCAATTGCACTCTACGTCGGCTATCTGCTGGTGATTGCC
TTGATAAACTTCTTGATGACTGGGTGTATTGGTTATATTGCAACATTTTTCTTCATTCGA
AAGATTTATTCTAGGATCAGGGTTGACTGA
>GYY|c18782_g1;orf2 len=765  frame:-2  start:2363  end:1599  gi|403167980|ref|XP_003889809.1| hypothetical protein PGTG_21546 [Puccinia graminis f. sp. tritici CRL 75-36-700-3]&gt;gi|375167282|gb|EHS63371.1| hypothetical protein PGTG_21546 [Puccinia graminis f. sp. tritici CRL 75-36-700-3]
CTTATGAACGCGCTCGTCAAGATGCCTTGCCCATGGACGATGATCCGGAATGCAATCCTC
GTTCTCCAGCTCACCCTTCCTGCCTTCGGGTTTTACTTGCCAGGCTCTGCTCCAAAGGAC
TACAATGATGGCGATCTTGTACCACTCTTTGTCAACGCCCTCACACCACAGATTTCTCCG
CATGCCAAACTCAAAAGCGTAATTTCATACGATTATTATCATCCACACTTTCACTTTTGT
CAACCTCCTGGAGGTCCTCAAAGTCAACGCGAGTCTTTCGGAAGCATCTTATTTGGCGAT
CGACTGTACAACTCCCCTTTCGAAATCAAAATGCGAAAAAATGAGACGTGCAAGAAGCTG
TGCGAAACAACTGTTCCTGCCGCCGATGCTGTATTCGTCAACCAGGCGATCAAGGACCAC
TATGCATTCAATTGGCTGATAGATGGCCTACCCGCGGCCGAGCTCAAAAGAGACGATGGG
ACCGGGGAAACCTTTTACTCGATCGGATTTGGATTGGGACAATCTCAACAATCGCCGCCG
AGTCTGAACAACCACTATAACCTCTTCATCGAGTATCACGTGAGGAATGGTAAATATCGA
GTCGTTGGGGCTCTAGTCTGGCCTGCGTCTTTAAATTCGAGCGATTCTCGAACATGCGAT
GTGCAGTCTTCTCGGGCGATGAGATTAAGCGAGGAGAAGGACAACACAGTCCAGTATACC
TACAACGTCATTTGGACAGTTAGTGTTTCTCTGGGCGACTGCTGA
>GYY|c21794_g1;orf1 len=3105  frame:3  start:216  end:3320  gi|403169458|ref|XP_003328904.2| alanyl-tRNA synthetase [Puccinia graminis f. sp. tritici CRL 75-36-700-3]&gt;gi|375167967|gb|EFP84485.2| alanyl-tRNA synthetase [Puccinia graminis f. sp. tritici CRL 75-36-700-3]
ATGCTCAGATTGTTGACCACTCAGCTCAGCCCTCGATTGCAGATTTGTACCTTTAGACCA
GCCTCGTTGACCATGATGCAGTCATCGTCGACATCCAGCCAGTTTGGCGATTGGCCAGCC
ACCAAAGTCAGGAAAACATTTTTCGACTATTTCGGGACCCAATACGGCCATACTTTTGTC
CATTCATCCAGTGTCATCCCCTTCGATGACCCAACGCTTCTGTTTGCCAATGCAGGAATG
AACCAATACAAGTCCATATTCCTCGGCACCGTTGACCCTTCCCATCCGTTCGCGACTCTG
AAGCGCGCGGTCAATTCCCAGAAATGCATCCGGGCCGGTGGCAAACACAATGATCTTGAC
GATGTGGGCAAGGACACATATCACCACACATTTTTTGAGATGCTCGGAAACTGGTCCTTT
GGCGACTATTTCAAGCAAGATGCTCTTCGGATGGCCTGGGAGCTCCTTACCGTTGTCTAC
AGGTTGCCCAAGGACCGGCTGTATGTGACTTACTTCGAGGGTGACCCTACTCAAGGGCTT
GAGCCCGACCTAGAATCCAAACAAATCTGGCTCGATCTGGGCTTGGATTCATCAAGGGTC
CTCCCGGGAAACGCCAAGGACAACTTCTGGGAAATGGGTGCCAGTGGACCTTGTGGGCCA
TGTTCGGAGATCCATTACGACCGAGTTGGCGGACGAGATGCGGCAGAGCTTGTGAACCAG
GATGACCCGCTGGTGCTCGAAATCTGGAATAATGTATTCATCCAGTACAACCGTGAACCA
TCTGGCACATTAAAGCCACTGCCCGCACGGCATGTAGACACCGGCATGGGCTTCGAGCGG
CTCGTGTCGGTGCTTCAAGACAAGTCGAGCAACTATGACACTGATGTCTTCCGGCCCTTG
TTTGAGCGCATCCAAGAGATGACCGGCGCGAGACCATATGGAGGCAAACTGGGTGCAGAA
GACACCGATGGCATCGACACTGCCTACCGGGTCGTTGCCGACCATGTGCGCACACTGACG
TTTGCTATTGCTGATGGAGGTGTGCCGAACAATGTTGGCCGTGGCTATGTTCTCCGGCGG
ATCCTTCGCCGCGGGGCGCGCTACGTGCGCAAAAAATTTGATGTCCCAATCGGGACTTTT
TTCTCTCGCCTCGCGCCGACGTTGATTGCACAAATGGCAGACACTTTCCCTGAGCTCAAG
AACCGGACGGACGAGCTAAAAGAGATTTTAGACGAGGAGGAAGCCTCGTTCGCCCTGACG
CTCGATCGAGGAGAAAAGATGTTTGAGAAGTATGCAGAAAAGGTGAAGCAGGACAACAAA
CAGGCCTTGGATGGCAAGGACGTCTGGCGGTTGTATGATACATATGGATTTCCAGTCGAT
TTGACTTTGTTGATGGCCGAGGAAGCCGGCTTGGGAATCGATCAAGCTGGATTCGACAAA
GCTCAGGCTGCATCTAAAGATGCATCTAAGGCTGGAAAAAAGAAGGCCGTTGGCACGTCG
GTCGAGTTGGATGTGCATGCGATTGCCGAGCTGGAATCCAACGAGGCAGTCCCGAAGACG
GACGACTCGAGCAAATTTGAACTTAGTAGCATTGAGGCCAATGTCAAGGCAATCTACTAT
GATGGAAAATTTTGCTCATCCAGTGAAAACATCCCCGAAAATGCTCGGTGCGGGATCATC
TTGGACCGGACCAATTTTTATGCTGAGCAGGGTGGACAGGAAAACGACACTGGCAGTCTG
ACGCATGTGGCCCGACAAACTTGCTTTGACGTTGAGGATGTGCAGATCTACAACGGATAC
GTGCTGCATGTCGGTGTGTTCTCAGAGGGCAAAATCGCAGTAGGCGATACTGTGGTGGCG
GCTTATGACGAGCTTCGGAGATGGCCGATTCGTAATAACCACACCGGCACGCACGTTCTC
AACTACGCGCTTCGGGACACGCTTGGGAACCACATTGACCAGAAGGGCTCCCTTGTGGCC
CCTGGCAAGCTGCGCTTTGATTTCTCTCATAAGCAACAGGTCACCACTGATGAACTCTGC
AAAATCGAAAACACATGCAATGACTGGATCCGAAAGAACCACAAGGTGGTCTCGCGAGAA
TTAAGTCTTTCAGAAGCCCAAAAGATACCCGGCTTGAGGGCGGTGTTTGGGGAATCGTAC
CCCGATCCGGTCCGAGTGGTGGCTATTGGTCCGGAACCGATTGATCTAGGCGAAGCTCAC
CTGACAGATGAGAAGTGGTGGGGGTATAGTGTAGAGTTTTGTGGTGGGACCCACGTCAAG
ACGACAAACGAAATCAAACAGCTTGTCTTGGTGGAAGAGTCTGGGATCGCTAAAGGGATT
CGTAGGATTGTTGCCGTCACTGGTGAGGATGCCCGAACGGTGAGCCAGCAGGCCAAGGAC
CTCGAAATGAAGCTCAACAAGATCCTTGAGCTACCGATCAAAATCCGGGAGCAGGCGCTC
AAGACCTTCTCGGTCGAAATTGCCGGTATCGAGATATCGGTTATCGAAAAAGCCAAGATC
AAACAAAGATTCAATGCTGCACAGAAAGAGCTTGTTGAGCTTGGCAAGGCGCAAGCTAAA
GCAGATGAGAAGAGGGCGAATCTGATCGTGAATCAATGGATTCAAGCAAATCCGAATGGT
AGAGTGATGGTGGCTGTGCTTGACTTGGGCTCAAACTCCAAAGCCATCGGAACTGCCTGT
GGGCAGGTGAAGAATGCGGGAAAGGCTGCATACTTGTTCAGCGTGAATGAGTCGGAGAAG
AAAGTCGTGCACGCCAGTGTGCTGCCGAGCAGCGACCTTTCGGATGATTGGAGTGCTAAA
CTGTGGATGGACGAGGTTGCGAAAGTCATTGGTGGCAAGGTAAGCCCCCACCCCCAGCAC
TATCTTGGCACACGTCTTTGTGTCGAAGAATTCAAGCAGACGATTTTATATTTTCAATCT
TATTTCCACGCGCTGGTTCGGTGGATAAGGGTGGCGGGAAGGGAGACTCAGCTCAGGGCG
TCGGAAATGCACCCGATCAAATCAATAAAGCCATTGAAGTGGCCAAAAAGACTTATGCCG
ACAAATTTGGCAGCTTGTGAATTCGATGCAGGTCAGAGGCACTGA
>GYY|c1961_g1;orf1 len=306  frame:-2  start:307  end:2  gi|821086537|gb|KKY39863.1| putative nf-x1 finger and helicase domain [Diaporthe ampelina]
TTCCTGGCCAAAACATCCATGGATGGGCAAATGGGATTGCACGAGCACTATGAGATGGAC
AAGAACGGGATCCCCATCGAAGTCAAGACTTCTATAAGACCTCCCTCCATAGACGAGGTC
AAGTTCTGCTACCTTTGCCGGGGTTCTCTGCGCAACATCAATCGCTACGGTCGCTTAGTC
CGACGTGCTATGTTGGACGAAGCGACCAAGAAGCTCATAGCATGGTCCCACAGTAAACAT
CTTTACCTGCACGAGTGTCTTTTGAAGGAGCAGGAGCGCATGAAGCACCATGCGGCGGAG
TTGCCA
>GYY|c38775_g1;orf1 len=168  frame:2  start:35  end:202  Neurofibromin OS=Mus musculus GN=Nf1 PE=1 SV=1
CAGGCAGATAGAAATTCCTGTCACTTTCTCCTTTTTTATGGAGTAGGATGTGATACTCCT
TCTAGTGGAAATACCAATCAAATGTCCATGGGTCATGAAGTGTCACTATGTACTCCTGAG
CCTCTCTCCAGAAGGGAAAAGGGAACTCCTCTATGGTCAGCTTCTTTT
>GYY|c38775_g1;orf2 len=48  frame:1  start:154  end:201  Neurofibromin OS=Mus musculus GN=Nf1 PE=1 SV=1
GCCTCTCTCCAGAAGGGAAAAGGGAACTCCTCTATGGTCAGCTTCTTT
>GYY|c20791_g1;orf1 len=2121  frame:-2  start:3088  end:968  gi|403175070|ref|XP_003889043.1| hypothetical protein, variant [Puccinia graminis f. sp. tritici CRL 75-36-700-3]&gt;gi|403175072|ref|XP_003333946.2| hypothetical protein PGTG_15676 [Puccinia graminis f. sp. tritici CRL 75-36-700-3]&gt;gi|375171442|gb|EHS64371.1| hypothetical protein, variant [Puccinia graminis f. sp. tritici CRL 75-36-700-3]&gt;gi|375171443|gb|EFP89527.2| hypothetical protein PGTG_15676 [Puccinia graminis f. sp. tritici CRL 75-36-700-3]
TCACTCTCCCTCTCACTCACTCTCGGCTCTAATTTCATATTTCATATTCCATCCCCGATC
ACCCGCCGATCACTCCTTCTCGTACTGACGTCATCATCCTCACCACCCGTCACGCTCCTC
TCATCTCTTGACCCTCTCCCAGTTTCGGTCGGGATGCCTGATGGCTCGGAATTCGCCCGT
TGGAAGTCGAATTTCGACCAATTTGCTACCAATGACGCAAACTCATCAAATCGGTATTTA
AACGAAGCCGGATTCATCAATGCTGTTGCTCCTTCCCAAGCGGACTTCCACAAGATCCAC
AAGTCTCAGTACTCGATCCTGTTCAGGATTGCTGACCTCAAAAAAACTGGAAAGGTCTCC
TGGGACGAATTCGTGGTGTTCCAAACGCTGCTGAAAAAACCAGATGCAGAATTTGAGGTC
GCTTTTAAGTATTTTGATCAAGATGGCAATGGCGATGTCACGTTTGATGAGTTCACACGG
GTATTCTCTGATAACCTCAAAGAAGATTCTCTACCATTCACATTCGAGGCGCCATGGGTC
AAATTGTTCCTAGGCAAAAGAGGCGGTCAACGTGTCCTGGCCTACAATGAATTCACTCAA
TTGATGAAAGGTTTGCAAGGCGAACGTCTTCGACAAGCATTTAGTTACTTTGACAAGTCC
GAGACAGGGTATATCACTCCGGATGAATTCAAGAGGATCATCCTCGAATTGGCCAGACAC
AAGCTTTCAGATAGTGTGCTTGAAAGCTTGCCAACGCTCTGCAATCTCAGCACGGGTGGA
AAAATCTCTTACTCGCAAGTGAACGCCTTTCACAATGTGGTTCGGGAAATGGACACCGTC
GAGCGCATCTTGGAAGAAGCCATCGCTAGTTCTCCTGATGGGAAGATCAACCGGCACGAT
TTCCTGAACACCGCTTCACGTCACACACGCTATGTGAGCCTGACCCCGATGGAAGTCGAC
ATCGTGTTCCATTTTGCGGGCATGGGCGATTTGAATGCTCGTCTGGGGCTCCGTGATTTT
GGCAAGGTTTTGGACCCGATGTGGGAGCGGCGGCAGGAGATCGAGCGGACGGCAGTGGAC
GACTTGAATGACGGGAACTTTTGGCATGGACTGGCCAAGTCGACTTATAATTTTGGATTG
GGCGGGATCGCTGGTGCTTTAGGAGCCACGGCGGTCTATCCGATTGATCTGGTCAAGACC
CGGATGCAGAACCAACGCAGCAAGGTAGTCGGGGAGCTACTCTACAAGAACAGTATGGAC
TGTGTTCAAAAAGTGTTCAAGAACGAAGGTTTTCTTGGCTTTTATCGTGGATTGCCTCCT
CAGTTGATTGGTGTCGCGCCAGAAAAAGCGATCAAGTTGACGATCAACGACTTGATTCGA
GCAAATGCCAAGGACCCGATGACAGGTAATATATCCCTTGGGTGGGAAATCTTGGCAGGT
GGAACTGCTGGGGGCTGTCAAGTAGCTGTCACAAATCCATTAGAGATTGTCAAAATCCGA
CTTCAGATGCAGGGAGAGATGGCTCGAGTCGCCGGTAATGAGCCAAGAGGGGCCATGCAC
ATCATTCGGCAATTGGGTTTGGTTGGTCTGTACAAGGGCGCGGGGGCGTGTTTATGTCGG
GACATACCGTTCTCGGCTATCTATTTTACTGCTTATGCTCATCTCAAAAAGGATACTTTT
GGAGAAGGGACAAATGGAAAGAAGCTTGGGTTTGTAGAAACTTTGACTGCAGCCGCGATT
GCAGGAATGCCAGCAGCTTATCTTACGACTCCCGCTGATGTGGTCAAGACTCGATTGCAA
TCAGAAGCTCGAAAAGGAGAGACAACGTATAAAGGGCTTGTGCACTGTTTCTCGACGATT
TTGAAAGAAGAAGGACCAAAGGCCTTGTTTAAAGGAGGTCTGGCTAGGATTCTGAGAAGC
TCCCCTCAGTTTGGAGTCACTTTGGTGTCGTATGAGTATCTTCAAAAATTGGTCCCGTAT
CCGTTTGGACATAACCCCTCGGCTGCTTCTGAGCCAATCTTCACGGAAGATGAACTCCCT
CGTGCGCGAGCTAGAAATGCAATGAAGATTTTATTAGACGTTCATGAAAACTTTGGGATG
GGGAAAAAAGTGGACAAGTAG
>GYY|c1794_g1;orf1 len=276  frame:-1  start:277  end:2  gi|331234467|ref|XP_003329893.1| hypothetical protein PGTG_11830 [Puccinia graminis f. sp. tritici CRL 75-36-700-3]&gt;gi|309308883|gb|EFP85474.1| hypothetical protein PGTG_11830 [Puccinia graminis f. sp. tritici CRL 75-36-700-3]
CTTGGCTGGATGCAAATTATTCTAGGCGCGATTGCCAGTTTAGGATTCTGTCTTGATAGC
TATACCGACAACTGTTTAGCTCACGTTACAATGGGCTGGGCTTTTGTTGGGTATGCAATC
GTGATCTTGGCGATTATAGAATTCGGACAAGGATGGTCTAAAGAAAAAAAAATCAGTCAA
GAGTATTTGGATTGCTGGGTAATCACTATTTGGGGAGTCTTCAACACTTTCACAGAGCAC
GGGGTGTTTTTTTCTTACGGATGGCATTGGAATCAC
>GYY|c27299_g1;orf1 len=120  frame:-1  start:258  end:139  Receptor-type tyrosine-protein kinase FLT3 OS=Homo sapiens GN=FLT3 PE=1 SV=2
TCTATAGGGAAACCTCAAGTGCTCGCAGAAGCATCGGCAAGTCAGGCGTCCTGTTTCTCG
GATGGATACCCATTACCATCTTGGACCTGGAAGAAGTGTTCAGACAAGTCTCCCAAGTAA
>GYY|c23387_g1;orf1 len=198  frame:-2  start:199  end:2  Mast/stem cell growth factor receptor Kit OS=Homo sapiens GN=KIT PE=1 SV=1
AGCTCTGAGACTCACATAGCTTTGCATCCTGCCATGGGCTGTGAGTTGGGAGGTGGGGTC
AGTTTGGGACTGAGTGGCTGTGGTAGAGATCCCATCCTGCCAAAGTTTGTGATTCCACAT
TTCTCTTCCATTGTAGAGCAAATCCATCCCCACACCCTGTTCACTCCTTTGCTGATTGGT
TTCGTAATCGTAGCTGGC
>GYY|c24492_g1;orf1 len=234  frame:-3  start:235  end:2  gi|701777603|gb|KGQ11292.1| Leucine--tRNA ligase [Beauveria bassiana D1-5]
TGGACGTACGACAACATCGCGTATATGAAAAACCAGCTCAAAATGCTGGGCTTTGGTTAT
GACTGGAGCCGCGAGCTGGCAACCTGTACGCCGGAATACTACCGTTGGGAACAGAAATTC
TTCACCGAGCTGTATAAAAAAGGCCTGGTATATAAGAAGACTTCTGCGGTCAACTGGTGC
CCGAACGACCAGACCGTACTGGCGAACGAACAAGTTATCGACGGCTGCTGCTGG
>GYY|c40188_g1;orf1 len=402  frame:1  start:1  end:402  Complement C3 (Fragment) OS=Oncorhynchus mykiss GN=c3 PE=1 SV=1
TATGTTGCCAAGGTGTTTGCCATGGCCAACAGTCTGGTGGCAGTGCAAAGGAACGTCATC
TGTGACGCTGTCAAGTTTCTGATAATCAAAGCACAGCAACCTGACGGCATGTTTACAGAA
GTTGGAAAGGTCTACCACGGAGAGATGATTGGTGATGTGCGTGGTACAGATTCGGACGCC
TCCATGACGGCCTTCTGCCTCATTGCCATGCAAGAGTCACGCACACTATGTGCTGCTACT
GTCAATAGTCTGCCAGGCGGTATAGACAAAGCAGTGGCCTACCTAGAGAAGCGCCTGCCT
GCCCTCACCAACCCATATGCTGTGGCCATGACATCGTATGCTCTGGCCCAGGAAAACAAA
CTGAACCGGGAGATCCTCTACAACTTTATTTCCCCAGAGTTG
>GYY|c4879_g1;orf1 len=279  frame:-2  start:356  end:78  POTE ankyrin domain family member F OS=Homo sapiens GN=POTEF PE=1 SV=2
TATTCAGTGTTTGCGATTATGTGTATCATTGATATGGCTGTAGCTAGTGCACTACAATTT
CCTAAAAAGTCTTCTCACTCTCATAGGACTGCTCTACATCTGGCCTCTGCCAATGGAAAT
TCAGAAGTAGTAAAACTCCTGCTGGACAGACGATGTCAACTTAATGTCCTTGACAACAAA
AAGAGGACAGCTCTGATAAAGGTATGCAGTAGCCAACTATATCAGCATGAGGTGGGTTTG
ATTTCAATACATGGCATAAAAATGAGTTTTCTCCTTTAA
>GYY|c23817_g1;orf1 len=168  frame:3  start:63  end:230  Serine/threonine-protein kinase Sgk1 OS=Bos taurus GN=SGK1 PE=2 SV=1
CCAAGTCCTTCTCAGCAAATCAACCTTGGCCCGTCGTCCAATCCTCATGCTAAACCATCT
GACTTTCACTTCTTGAAAGTGATCGGAAAGGGCAGTTTTGGAAAGGTAATTTCAAATCTG
AAGATCTTTTGGTACACTTCCTTCATGTCCTCTTTTATATTCTCCCTG
>GYY|c20049_g1;orf1 len=1605  frame:2  start:2  end:1606  gi|331233142|ref|XP_003329232.1| hypothetical protein PGTG_10284 [Puccinia graminis f. sp. tritici CRL 75-36-700-3]&gt;gi|309308222|gb|EFP84813.1| hypothetical protein PGTG_10284 [Puccinia graminis f. sp. tritici CRL 75-36-700-3]
GCCATAAGCCAAAACCGCCATAAGTGGAAGGTCTCTCGTCTCGTCTCCTGTGGTCTCTTC
TTTCCTGGCCACCCCACCATCCGCTCCACCACTCCAATCCATCCACTCGGTCAAGCTCCA
AATCACCAGCTGCCCACCATGCTCAAGGCCGTCAAACGCACTCCCCATGTCATCACTACA
AAAGTCGGCATGGCCAAGTCCTCTTCCGACGTCGAGGTCGATGATCTCAAGCGCCGATTC
ACCGCCGTCGAAGAAGAATCAGCCAAGTTGCTCAAGGATGCAAAGGCCTATAGAGAGGCC
GTCTCAAAAATGCTCAATTCCTCGCACAACTTTGGCCAGGCGTACATCACTCTTCTCTCT
CCGATGAGCAACGAGCTCGATCTACCAACCAAGTACCCAGCCGCGGCCCAGACGATTGAG
CAGATGTCTCACTACCAAGAGCTCATCACCGATCTCAGAGACACCATCCAGCCCGAACTA
GACCTCATCGACACCCGCATCATCGCTCCCGTAAAGGAATACATCGAGGTCGTCAAACGC
GCCAAAAAATCAATCACCAAGCGGGACCACAAATTGATCGATTTCGATCGCCACAATAAC
TCTTACATGAAACTGCGAGACAAGAAAGATAAAACACTAAAGGACGAACAAAACATATTC
AAAGTTGAAAAGGATTATGAATTAGCGTTACAAGACTACGAGCATTACAATAACTTGCTA
AAGAACGAGGTTCCTAGATTCTTGGAACTAACAACCTCGTTTATCTCGCCACTATTTCAT
TCGTTTTTTTACATGCAACTTAATATCCTTTATACGACGTTTGGAAAGCTTCAACAGTTT
GCAGAGACTCGGTTCGACTTGAGCCAAGTTGATGTAATGGGTGGCTATGTAGAGAGACTA
GGGGATACGCCAGAGCGGATCGAAGCGCTTTCGATAGTCCGACGGCCGGTCTCGACTGCC
AAAGTGCTCGCAGACCGTCGCGCAGCAGCGGGTGACCAGCCATCGCCACGCCCGCCGGCG
TCGGCGTCGGGCAGCTTTCGGGTCCCGCCACCACGGCCGATGCACAAGGCGTCGAGTGCG
AGTCTGGGCAGCGGGCCGCCGCTGTCGGCGAAGCCGTCATTTGACCGGAAGCCGCTCTCG
CCGCTGGCCACGACACCCAGCTTTGGGCCGTCCCGCCCGAGCCTGGCGCCCAAGCCGAGC
CTCGCCCCAAAGCCCGCACTCGCGCCAAAGCCCGCACCTGCCGTACACGCACCTGAGCCA
CCCGCCCCGCCGCCTTACACGCCCCAGAACGCGCCTGGCGGCATCGGCTCGGTGGCTGCG
GCCGCCGCAGCCATCTCGGCCCGACAATCCAGCAGCAGTAATATGGGCCCCCCATCCACT
GCTCCAAAGCCAAAACCTCTTTCAAGTACTGCTACTCAGGCCCAGCCGCAGACGAGCTAT
GTTACGGCGTTGTATGACTTTGTGGCTCAGGCTGAAGGAGACTTGAGTTTTTCGGCTGGA
GAGCGGATCGAAGTGGTAAAAAGAACTGAGAGTGAGGAAGATTGGTGGACAGGAAGAGTT
CATGGTGTTGAAGGCGTATTTCCTGGTAATTATGTACAATCTTGA
>GYY|c26649_g1;orf1 len=282  frame:2  start:2  end:283  gi|528893572|gb|EPZ33870.1| 60S ribosomal protein L13a [Rozella allomycis CSF55]
TCAGATTGGAAAAGAATGGTGAGCGGATCTGGAGTGTGCGCCAAAGCAGTGGTGGTGGAC
GCTCGACACCACATGCTCGGACGCCTCGCCTCCATTCTGGCGAAGGAGCTCCTCAACGGC
CAACGTATTGTGGTTGTGCGCTGTGAAGAGATCTGTTTGTCTGGTGGACTTGTACGCCAG
AAAATGAAGTATCTGCGCTTCTTAAGAAAGCGAATGAATACCAAACCATCCCATGGTCCC
ATCCATTTCAGGGCACCCTCCAGAATTCTTTGGAGGACAATT
>GYY|c34018_g1;orf1 len=285  frame:2  start:2  end:286  gi|26419422|gb|AAN78301.1| alpha-tubulin [Encephalitozoon intestinalis]
AATCTTGTACCATATCCTAGAATCCACTTCATGCTCTCCTCTTATGCACCAGTAATTTCT
GCAGAGAAAGCTTACCATGAGCAATTATCTGTTCCTGAGATCACAAATGCAGTATTTGAA
CCCTCCAGCATGATGGCCAAATGTGACCCCAGACATGGAAAATATATGGCTTGCTGTCTC
ATGTACCGAGGGGATGTTGTACCCAAGGATGTGAATGCAGCTGTGGCAACCATCAAGACT
AAGCGAACTGTTCAATTCGTTGACTGGTGTCCCACAGGATTCAAA
>GYY|c15947_g1;orf1 len=1128  frame:-2  start:2104  end:977  gi|403166179|ref|XP_003326075.2| hypothetical protein PGTG_07905 [Puccinia graminis f. sp. tritici CRL 75-36-700-3]&gt;gi|375166104|gb|EFP81656.2| hypothetical protein PGTG_07905 [Puccinia graminis f. sp. tritici CRL 75-36-700-3]
CTAGCAACACCCTCCACCCTCCCCCGCGCTCAGCGAACACCTAAACAAACCGTGGTCCAA
ATCTCTTTGTACTCCTTCTTCAGCCTCAGTTCCACTGCCTTCTCCACCATGTCTACCACT
GCTGCTACTTCCCATGAGCCTGTCGATCCCTTTGCCACAAACAGACCTGGTCCTCGCAAG
CAGCTCGCCAACACCCGCCGTCCTCCACACCCCTCGAACCCCAACCAGCCTCAGGCTCGC
AAGACCACCAAAGGCCACAACGGCTCCAATGGCAAAAAAGGAAAATCGGTTGGCGCACTC
GATTTCATTGACACCCTTGATACCATTAGCGGCTTCCACCATGACGGCCCGTTTGATGCC
GCCTCGTCGCACCGCAACCGTCAATCGACGTCGAAGAACCCCGCCCGGCAGGCGCCCATG
GCCGCCTTTGACCCCTCCGCGCTTGCCATCCCCCCCATGCCAAGCTCGCATCCGCCCTCG
ACGGTCTCAAACGAGGACCATGTTTATCCACCCCGCTTGACGCGGCGCGGCTCGGACGGC
ACAATGCGTGTCAGTATGGGCTACCCTGCTGGGATGATTGCGTCCGATCCCAAAGCTGCC
CGACTGGCGGAGGCGTTTGGGATCCAAGGCAGAGAGGCGTGGGAGGACTTTGGGATGGAG
CGCGCGAGAGAGGAGCTGGACCGCTCCCCAGGTGCCGGGATGGACGGACAGCGGTGCACC
ATGAGCCGTGAGGAGCGCGACGCCAAGACGGCGAGCGTGTGGGACATGGAAGCCACGCTC
AAGTCTGGCAAACCTGTGCCCTCTGCTCATGTCCCTCACCAGGCCCCGCGGCCTGATTCC
GCCTTTCATCGGGGCGAGTCCGGCGAGATGGACCGGGGCCCGTCGAATGCGCCGCAGCTG
AAACGATCCAAGTCTTTGATGCAGCGCATCAAGAAAGGAGTTCGGTCGCCAAACCTGCCG
ATGGAGTCCCCTCCGCTGTACCCAGAGCCGATTGACAGCAGCTATGAAGAGCTCGCCAGT
GGGAACGGCGAGGGCGCTAGTCCGCCACAGCTAACGCCTGGGTTGGGAAGAAAGGCTAGC
TGGAGGGCCAAGTTTGGACTTAGCAGACGAAATTTATCTAGGTCGTGA
>GYY|c2316_g1;orf1 len=201  frame:3  start:3  end:203  gi|627843633|ref|XP_007689251.1| hypothetical protein COCMIDRAFT_98669 [Bipolaris oryzae ATCC 44560]&gt;gi|576930678|gb|EUC44254.1| hypothetical protein COCMIDRAFT_98669 [Bipolaris oryzae ATCC 44560]
GGCGTCGATCTAAAGGACTGTGGTGTCAAAGAGATGGCACAGGGCCAGTTTCCTCCTGCT
GCACTGCAGGGACAGGAGAGCCAGAAGAGAACGATTGGTTTGGAGAGAGCAGGGAGGCCA
GAGGAGGTAGGTAGGACGGTGGGATTCTTGGCGAGTGGATTCAGTAGTTATATTACTGGG
GCGGAGTTGAAGGTCGATGGC
>GYY|c37591_g1;orf1 len=210  frame:-1  start:212  end:3  gi|599362716|ref|XP_007405386.1| hypothetical protein MELLADRAFT_70763 [Melampsora larici-populina 98AG31]&gt;gi|328862650|gb|EGG11751.1| hypothetical protein MELLADRAFT_70763 [Melampsora larici-populina 98AG31]
TCTTTCTCTTTAAGATGCATTAAACAAACTTTCCACAGCGGTGTTCTAACCTGTGCTTCT
CCCATTCCCTCTGGTGCCGCTGCAGATGGCGACCATCGGCAAGAGAAGGAAGTTTGTTGC
CGATGCGTCTTCTACGCCCAACTGTCCAAGTTCTTTACTCGCGAATCAGCCGAAGAGGGC
TTGTACTCTGGCTGCGAAGTCCGCGTCACC
>GYY|c37591_g1;orf2 len=162  frame:-2  start:163  end:2  gi|599362716|ref|XP_007405386.1| hypothetical protein MELLADRAFT_70763 [Melampsora larici-populina 98AG31]&gt;gi|328862650|gb|EGG11751.1| hypothetical protein MELLADRAFT_70763 [Melampsora larici-populina 98AG31]
CCTGTGCTTCTCCCATTCCCTCTGGTGCCGCTGCAGATGGCGACCATCGGCAAGAGAAGG
AAGTTTGTTGCCGATGCGTCTTCTACGCCCAACTGTCCAAGTTCTTTACTCGCGAATCAG
CCGAAGAGGGCTTGTACTCTGGCTGCGAAGTCCGCGTCACCC
>GYY|c38576_g1;orf1 len=246  frame:-3  start:246  end:1  gi|627878752|ref|XP_007690215.1| hypothetical protein COCMIDRAFT_7292 [Bipolaris oryzae ATCC 44560]&gt;gi|576929649|gb|EUC43252.1| hypothetical protein COCMIDRAFT_7292 [Bipolaris oryzae ATCC 44560]
CGAGCATCAATTGCGCTCGACAACACACATACAGCAATCACGATGCTCGCACGACACGCA
CCTGCCTCGTCGACGCTCAGCGCGGCCGCCCACCGAGCGCTGCCCGCAGCTTCGGCAGCT
ACCCGCCTTTCGACTGCCGCCCCCCAGAACCGCACACAGAAGAGGACGCTCGCGACAGTA
CAGGATGCGCCACCAAAGAGGACGTACGGTGGCCTGAGGGACCAGGACAGGATCTTCCAG
AACTTG
>GYY|c14377_g1;orf1 len=1911  frame:1  start:1  end:1911  gi|331239100|ref|XP_003332204.1| hypothetical protein PGTG_13571 [Puccinia graminis f. sp. tritici CRL 75-36-700-3]&gt;gi|309311194|gb|EFP87785.1| hypothetical protein PGTG_13571 [Puccinia graminis f. sp. tritici CRL 75-36-700-3]
CCCGAGCCCGAGCCCGAGCCCGAGGCAGTGCGCAAGACGTCAAGTAGTGTGAGCTCGACG
GTGCGTCCGGGGATGTTGAATGGCCAGGAGGTCGGTGCCACCTCGCCGCTCTCATCGACA
CTCTCGCCAACACTCTCGCCCCGGATCCAGGCCCCGCTCTCGCCGCCTTCGACGGGCGGT
TCGCACCCGCGCTCGGCAGGCTTCCCACTCAGCCAGTCCAACCCGCCTATGTCGCCCGGA
CCCAGCATGGCGAGCCTGCAGACACTTGACGGTCCGGTCGGGATGCTTCCCACCGCCACC
CACTCGGCCGTCGCATTAAATGTCGCTGAGCCCGCGTCGCCCGCGCTATCATTCAGTGGC
ATGTCTTGGGCCACTTCGCTCATGTCGGCTCCACCGGTGACACCCGAGTTGGAGCTCAGT
ATGTCGGCCAACGGTGGTGGCCGTGCCGGTCACCTTGGTGTTGGTCGTAATCCTAAGTGG
TCACTTAATGTTTCCACCGGGAACATACCTCCACCAAGTGATCCACTTAAAGCTGGCTGG
AGAATTTTATGTCTTGATGGCGGGGGGATCCGAGGGTTATCAATGCTTTTCATCGTGCGA
GAGCTGATGACGGCCTTGCAGACGCAACTTGGACTCAGACAAGCCCCGCTGCCGTGCGAG
GTATTTGAGATGATTTGTGGAGTCGGGACGGGCGGGATCATTGCGCTCTTGCTAGGCAGG
CTGCGGCTCGAGACAAGCTCGGCGATCGAGGCGTATCTGCGGATCGTCCGACAGGTGTTT
GCGCAGGGCAAGGGTGTGATTGCGGCTGTCCGACGGAAGACGCGGTTCAGTGCGAGCAAG
CTTGAGACAGTCATGCGGGAGGTGATTGAGCAGATTGGGGGCCACCCCGAGAGCACCCTC
GGCGATGCCGGCGCATTGTGCCGGACATTTGTGGTGGCGATGCGCACGTCGGAGAGCAAG
GGTGGGCGGGGAACGCTGCGGACCTTGCGGTCGTATGCCGGCACGGACGCAATGGCGGAC
ATATGCAATATCCCGCAGGCGGCCCGGGCGACGAGCGCCGCGCCGCTCTTCTTCAAGCCC
GTCCAGCTCGCCGGCGACGCCCCACTCGAGTCGGTCCCGAGTGACGCGAGTGTGAATAAC
CCGTGCATGGAGGCGGTAAACGAGGCGCGGGGCCTGTATGGGCACCGTGAGATGGACTGT
CTGGTTTCGCTCGGCGCGGGTCGCGGGGGCACGCTCGGGACGGGCGCGATCGCGCGGGCC
TGTGCGGAGATGGCGGAGTCGTGCGAAAACGCAGCGGAGGCCGTTGAGGCGATGGCCAGT
CAGGAGGGCTGGGCGGGCAAGTATGGCCGGTTCAGCGTCGAGCGACTCATGGACGACACG
GGCAGCATTCGGGCTGAGTGGGACTGCCCAGAGCTGGTGCAGACCCGTACAACTGAGTAC
CTACTCACGAGCGGAAGGGATATGTTTGAGAGAGTGTTGGGAAACTTGTTGAAAAGCTGG
AAACGAGCATACGAAGGAGACGAGACGTTGGAAGCGTTGAGTGGCGGACCGCGTAGTAGC
CATGTACTGAATAGCCATCATCTAGGCCCAGGGATGCGGAGCTCAAACGAGGTTCGACGC
TCGATCTCTGCAGACGAGCGAGACTCGAGCGGCAGAGGGGGCCTGAGGAGCCTGCTTGGG
GCTGCGAACAGATCTCAGGCCACGCTCGATCTCCCGGGCCGGCGACATTGGGCGGGCGTG
GGGCAGCGGTTCAAGAGTCTAGGACCGTCGACGGGTGGAATGGCTGCTGCTAGCAATGGT
GGCAAAGCTGCGGCTGCTGGTACTACTGAGGGTGGGACTGATGGTGAAGATACTGGGGAG
GAGGGAACGACTGGCAAACCATTGGAGCTACCAGAACTGAACTTTGATTGA
>GYY|c30729_g1;orf1 len=81  frame:-1  start:255  end:175  Nuclear receptor-interacting protein 3 OS=Homo sapiens GN=NRIP3 PE=1 SV=1
CTCAATCAGGCTAAGTCTGAGGGGCTAAAGAAGTCTGAGGAGGATGACATGATTTTGGTT
TCTTGCCAGGTAATGTTCTGA
>GYY|c37140_g1;orf1 len=270  frame:2  start:2  end:271  Cellulose synthase A catalytic subunit 6 [UDP-forming] OS=Arabidopsis thaliana GN=CESA6 PE=1 SV=2
GGGAGTGTTGCATGGAAAGATCGAATGGAAGAGTGGAAGAAAAGGCAGAACGAAAAACTT
CAGGTGGTTAAGCATGAAGGAGGAAGCGACGGTAGAAACTTTGATGGTGGTGAACTGGAT
GATTCTGATTTGCCCATGATGGATGAGGGCAGGCAGCCACTCTCAAGGAAGTTACCAATT
CCTTCAAGCAAGATAAGCCCATACAGATTGATAATCATACTCCGCCTTGTAATCCTTGGC
TTATTTTTCCACTATAGAATTCTCCATCCA
>GYY|c25017_g1;orf1 len=237  frame:-3  start:239  end:3  gi|599356503|ref|XP_007404254.1| hypothetical protein MELLADRAFT_32967 [Melampsora larici-populina 98AG31]&gt;gi|328862779|gb|EGG11879.1| hypothetical protein MELLADRAFT_32967 [Melampsora larici-populina 98AG31]
GACTATGTCCGACGCTTTGTCCGGATCGCATCGCGGCTGGAGGAGGACCAGCTCGGGACG
TCGGTGATTGGGTTCCGGTCGAAGCCCTTTACGGTGCCGTCGAGCTATCTAAACACGAAC
ACGCTCGAGGAGAAGAGCTCGATGCTCGGGTCGGGGGCAGTGTTCATGGATGAGCAGAGC
TGGAAACGAGAGATTGGAATGAATGCAGCCAGGATCGAAGGGTGGCGAGAGACTGAG
>GYY|c1646_g1;orf1 len=252  frame:1  start:1  end:252  gi|615457825|ref|XP_007596916.1| pectinesterase [Colletotrichum fioriniae PJ7]&gt;gi|588898364|gb|EXF79459.1| pectinesterase [Colletotrichum fioriniae PJ7]
TCGGGTGTAGACTTTATATTTGGCAATTCCACAGCACTGCTAGAGCATTGCCACATTCAC
TGCAAGTCACAAGGATTTGTCACTGCTCACAGCCGAAAATCTGCAGAAGAATCAACAGGC
TATGTATTCCTCAGGTGTATCATCACTGGTAGTGGAGGAAACTGTTGCATGCATCTTGGA
CGGCCATGGGCACCGTTTGCCAGAGTGGTATTTGCATATACATGGATGGACACATGCATC
AAACCAGAGGGC
>GYY|c38447_g1;orf1 len=435  frame:-1  start:437  end:3  gi|752281042|dbj|GAM83021.1| hypothetical protein ANO11243_010070 [fungal sp. No.11243]
CGTGTTTATGTACAGAAAGGCATTTATGATCAGTTCGTCAATCGGCTGGGTGAAGCGATG
CAGGCGGTTCAATTTGGTAACCCCGCTGAACGCAACGACATTGCGATGGGGCCGTTGATT
AACGCCGCGGCGCTGGAAAGGGTCGAGCAAAAAGTGGCGCGCGCAGTAGAAGAAGGGGCG
AGAGTGGCGTTCGGTGGCAAAGCGGTAGAGGGGAAAGGATATTATTATCCGCCGACATTG
CTGCTGGATGTTCGCCAGGAAATGTCGATTATGCATGAGGAAACCTTTGGCCCGGTGCTG
CCAGTTGTCGCATTTGACACGCTGGAAGATGCTATCTCAATGGCTAATGACAGTGATTAC
GGCCTGACCTCATCAATCTATACCCAAAATCTGAACGTCGCGATGAAAGCCATTAAAGGG
CTGAAGTTTGGTGAA
>GYY|c19162_g1;orf1 len=7065  frame:3  start:753  end:7817  gi|331249462|ref|XP_003337348.1| hypothetical protein PGTG_19047 [Puccinia graminis f. sp. tritici CRL 75-36-700-3]&gt;gi|309316338|gb|EFP92929.1| hypothetical protein PGTG_19047 [Puccinia graminis f. sp. tritici CRL 75-36-700-3]
TTATCAGCGGCCAGCAGTGGTCAGCGTCTGTTCAGTTGGCTCATGGAACATCGCCCCCGC
CGCGTCCAGCAGCTCAGTCATCAATTCGAGGCCATCAACAACATCTCCAGCCCGCTCCCT
CCCCGCGCATCCTTCTACGAGCAGTCCGGTACGATCGTCCGTCTCAAGGCAAAGAAACTC
GCCACCTGTGCCCCAATCCAGCTCATGCTCATCGATCATGGCTCTCGCCCCCAATCTGAA
TCTTGCATCAGCAACCCCAGTCTTTCCGCCTCAGCTCCTGCTCCACCACCCGGCCCCAGC
AGCGTCAAGTCCAGAAACAAAAACTCCATCCTCCTCATCCCGCCGTCACCTAGACTAAAC
CCGGCCCCTTCCGACACTTGGCCCCCCGAACGGCTAGATGAAACCCCTGCAGTCCTTCTT
ACCCCGGCTTCCAATCCTACTGGCTCTTCCCGCTCACCTTCCCCAAACACTCAGCCCTCG
CCCGACTCATCCACTGCGGACAACTTCCAGGCTGCACTTGAGCCTACCACCGACCAAGAC
CCGACTCCGCCTGAGCTTCCGCAGCTGTCTCACTCGCCCAGTGACCCTGACATCCTCAGA
CGCACCGGCTCTAATTCATCGTTGCCCGATCGTCCTGCGGCCCTCAGTCGATCGGACTCA
TCAGCCAACTTAGCTCGCAAAGTCACTCCTCCCAATCCGTCTGGAAGGAGGACTCCCTCA
GTCCGCATGTCGCCTGGTGTGATGGCCATGCTTAACAGCCGAACCAACTCTGTCAGTTCT
TCGGCCACATCGCTGCACAACAGTCCCAAGATTGCAAGCTCTGAGGGTTCAAGCGCAAAA
TGCAGTCACCCAACCTCTTCCGCCCTCCGTACCAGGAACTTTTCACCCGGCTCAAACACT
ACCACTGAGCAGACCAGCCTCCCTCAAGATGCGCTCTCCTCCCGCAGCCATGCCGACCAA
TCTCCACAAGTCGGCTCTAGTCGAGCTATGAAAACTTTTTCCCACTACTCTGACCGTAGT
AGCTCGCTGTTTGGAATTGACAAAAGTCAAGACTGTCACCAAAATGAACCGGGGACGTCC
TACTCGACTCGTCCCTCGACCTCGATCGGCACTTATCCGGACGATGCTCAGGATCTGACT
GATAACCGACGATCACACTCGTCTTTGCCTCCAACTGGTGTAGACACTATTCAGCCGCAT
TCGTCCCGGGAATCCAAACGGATGCCTTCTTTTAACTTCTCTGCTGGCGATCAAGGTATC
GAAGAGCTGCTGGAGACGCTAGGGTATAGCAGCGGACTCTCAAAGTCCAATTCGCATGCC
TCACTTCGTAACTTGTCCCATACCCTCCCCGCAGCAAATTCTCAGCAACAGAGCGAGTCT
CGAGCACCGGCGGTGTTGCTTGATATAGATGGACAAGAGTTTTCTCTTCACGAGCATTCT
TTGAGTCCGGTTTCGGAGCGCACGGAGCTAGAGACCAATTCTTCCAAGACGAGCAGTAAT
AGGCGGCGTCATCCGGCTACTTCCTCTTCCCGCCCAGGTTTTCCCAACCATGGCTTCCAT
TCGACGGCACCCCTGTGCCTTTCTCCGAAACACAATCATCTCTCGCCTCCCTCGTCCTCA
TCCTCCACCTCACGCTCTCCCCGCGTCCCCTTGGATCAACCAAGGTCAAGCAACGCTGCT
TCATCTCCCAGCCTGGCCTTCTCCTCCTCAAAACTGACAGACCGTGCGACAATATTCGGC
GATGCAAAACCTGTCAGGAAAAAAAATGTCGCATCCACCGCCCTCAAGTCGATGGCCTCT
AGTGACAATGGACTCCATATCTCAGTTCAGCCCTCTCCCTCTCATTCCAGTGGATCAACC
CCCAATCGGCCTTCTATCCTACGCATGCCCAAGAAGACCACCGAATTGATACAACTATTT
GAAGGTGGTTCGTCTTCATCATGCTTACCTACGTCCAGCTCACCTCAGAAGCTCCCCAAG
CCAGTCTCAGTCCCAGCGGCACCCACCAATCGGGTTCAGTATTCCTCAAACCCAGAGTCG
ACAGCCGTGAAGCCTTCGGCACTCCAGGCTTTGGAAGCTTCTCGCCAATCACGTGCAGCC
CGCGCTGAGAGACAATACGCTTCAGAGTCATCTTTGTCTGCTGGGCCGTCCCGTTCACCG
ATACGGAGTACCCGAGATCTTAGGCCGACTCCAGCAACCTATTCCCCCGCAACTCGTTCG
ATCGACAGTCACAATTCTGCAACGTTACCTGACCTGAGCGAATTTGAGAAAGAGCGGATT
CGGCTACGCAATGAAAGACGGGAGCGGACAGCGATGGCTCAGAAGGGCCAAGTTGGATAT
CTAACAACCTTACAGAAATTGGATCGCCAACGATCAAGCTCCCCGTTACGATCGCCGATG
TCTGATCAGTTACTTAAGCACCGCAAATCAATTTCATCTTCGGTCACCTCAAATCTGAGC
GATCTTAAAGTGCTCCACTCTGGTTCAATTTGGTATCGGAACCCCCAAACCAATGAGTGG
AAAGAAACACGTGGGATCTTGACTCCAGAGGCACTGTATCTGATGAACGAGAATGGCGAA
GTCGACCAAGCCTCGCCCGACCAATCCATCGAGCTTGTGCTAAGGGGATGCACGTCGGTC
GAAAGCGTGCGCAGCAAGCGGTCCTATAGTCCCAACTTTAGCGAGCCTCATCTCCACATG
TTGAGGATCGCCTGGGTCGAGTTCGATCACCGAACTAATTCGAGGGTCGAACACGAAGAG
TTCTTGGGGTGCACGCGGGCCACGCAGCGAGCTGATTGGGTTGGAGCCATTTGGCAAGCT
GCTCATGATTTGGGTGGATTCATAGACCAGCCTGATATCCCGCTCGCAGGCAAGACATCC
TCTTCATCTGCCAGTCCAAAACAGGCCGGTGCCGAGATAAACATCAGACTGTCGACTTCC
CATTCACCCAATCTCGCTCCTATGGCTTCCTCCCATCCCGAGTCGAGTCCTAAATTAGAT
CCTGTTTCACTTGTCGACCGATCAATGTCAACGGGAATCACTCACACTCGCCAGCCTTCT
CCTTCCCCACCTGCTGCCTCTCCCTCTCATCAACCACCAATTTACCCTTTGCCTACTCAA
TTCGATTCACTTCGAAAATCTTACCCTAGTAGCAGTGCCTCTGGAACCTCAGCTGCAACA
ACAAACCTGCATAGCGAGCTGGCTCGCGATTTGAATGCTCAAGGGCCAGCTCACAATCTT
TCAGCAAAATCACCGGCTAGCCGGCTGTATTCTGAAGATGCAGCCGCCCAACTCCGCGAA
GCCTTGATGGATATCGCCGGCTCCGAGGTGCCCCGCCCAAGCTGTCCCATAGATCCCAAT
CTAGAACGGAATGCCACTCGGCCCAAGTCGCCAGAGCTGGATATCTTTGCAATGCTAGAG
CGGATGAGTGTGAAGGGCTCGATCAGCAAAGACACAGCACAGTTTTACGATCCCCCACCG
GCCAGTTCACTGCAACGCCAGAGGTCACAAGACATGCATAATCCCCAGCCAATCAACGTT
CTTGAACATGCAAATGTTTCGGCCCTCGAACAGGATGCCATCGACAACCGTCGCAGCTTG
TCACATCATTCATACCATACCATCCGGCCGACGTCTGCTGCGGCTATTCACGAGAAGTTT
GGCGACTCGTCACGCTCACCGGCTGCGAGCTCTTGGTCTCGAAGCAAAGAGCGCCATCGT
CAGCTGAGCTCGACGCCCCAACCACACCCAGGCCGGGTTCGGGAGACTAGTAAAACGCCA
ACTGAGCGGAGTCAGCAGCACTCTAGCACCGAAAGTGCCCGCGGCGTCCCATCTGGGCCT
TCGAACGGTGTCTTGCGTGAGCCCGTATCGTCGCGGACAGGGCGGGGTGCATGGTCGGAC
ATTGAGCGGCTGTCGAACCAGACTGACAATGTCCTAGCAGGGCCCGCGCCCGCACGGGCT
GTGCAACGAGACCTGCGACGGATCTTGAAGACTATTGAGCGCAACGATTCGCATCGAGCA
GCGGCATCCGAGTCGTTGGGACAGTATCTTGATAACATCCAACATCAGCTAATGAATGTT
GCGGCTAAGCTTCGGGGGCCTGAGCCTGAACGGGAATCGGGACAGGAGGTGGCCGATGGC
GACGAGCCTACGATTGCAGACAAGGTGGACTACATGCTCAGTCTTTGTAACATCTTGCTG
GAGAGTCAACACAAAGTTTCTACTGCTGTCGAGAAGAACCTCCGTGCGCATGGACTGAGC
ATCAACAACAGGTCAACCCACACGCGCTCTCTTAGGTCGGATACCAACCACAGCCGACGG
TCTTCTAGGATACCCGATGAACCTGGGATGCCCGGCCCCGCGCCCCTGACACCGATGACT
GACGGCGGCATGGATGAGGACCATCGTCCCCAATCGCCTCCCCTTCCCCCGCTCCCTGAT
CCACCCGAAGAAGACACTCGACCTGAAAAAGCCGACGAGCCCCGGACACCACCAGCAGAA
GTCTTACCACCGGTCGCTGTTCAAGAAGCTGGTCTGGGTCGCATCGAGAACCTCCTAGTC
GCGCTCCTCAGCCGGATGGACGAGGCAGCTCAGCGCCAGCAACCCGAGCCACCACCGCCG
GTTCCTGAAAAAGACGGGCTGGATGTGGGAGGGATTCGACCACTTTCGGTGGTACCCTCG
GAGAGGCCATGCAGCACAGTGGATTTGGATGCGGACGTGGCCCTATGGAAGTCGAGAGGA
AAGGGAGCTGAAATGAATGATTTGAAGCGCGGTTGGAGTGAGGACTCGCATCGTGGAGGG
AGTCAGAATCATTCAGCTGCTCCGTCGAGCCGTGCGACAAGTCACTACTCGCCAGCCGAA
CCTGAGACACCGGTCGCGCCAGAGCGGCCTCAGTATCATGTTATTCCGGACTACAACCTT
GCATATGAGGCTGAAGATGAAGTAGCTCGACGGATAGCAGATGAGCGAGCGCGAGCGGCA
CGAAGGCTAGAAGGTATCTCGACTCCTTATGGCTATCGGCAGTCGGTTGGAAGAAATGCT
TTCCCGCCCTCTCCTGAGTCTAGGGCACCGAGCCAGTCTCGAACTCCTCAGGCTGTTGTG
CTGCCGCCTAACCCAGACCCGGTGGGTGACTCTCATAGACAATCTTTGCTTGCAGAGAAT
CGGGGACCGGGAGCGGTGAAGGAACAGAGTTACTGGTCATCTACTACCCCTTCCCCAAAT
GATCAGACTACTTCTGCCCCACCGCTGCCTCCCAAGGATGAGCAAGTCGAATCGCCTCCC
GCAACTCGTGCTGCGCCCTCAGTCAAGTCGTGCAGCAGAACATCCTCTACCATCATCTCT
CAGCTACCAGCAGGCCGACCGGCCTCTGCTGCTCCAGCTCCAGCACCCGCCCCAGCTCCT
GCCCCAGCTCCAGCTCCAGCCCCAGCTCCTGTACTAGTGCAGCCTCAGCTTTCGCCCGAC
GAGCTTCGGGGGGTGGTCCAAGAAGTCTTGCAGCATCATTCGACGGAGCAAGCGCCAGTC
CTTGATGAGATGGTAACCTTACTACGCACCCAGGACCAAGTGAACCAGGCATCAGTGCTC
AACCAGGCTGAAGTATCTAGGTATCTAGGCCAGCTCAACGTTCACCTGGAGGGCGTGCTT
CAAAAGAAGAATTCCGATATCGAGCGGATCGGCGAAAATGTTGGGCGGTTAGAAAAGCAA
CTCGCGATTCTTCTCAAGCAATCCGAAAAGATCATTGCGGCTGTTCCAGTCATGCAGTAC
GCTGAGAAGCCAATGGCGTCGAGGGAGGCTGAACACATGCCGACTTCGGTCGACCAGGCA
GATGAGGGCGATGAAGGACAGGCTGAGGTAGGAATTCAGCTCGAGGATGAGCAGGGCGCG
GATGGCCTGGTGGATCGTTCAGTTCCACCAGCTGATGGCGGAGACGGAGGGGAAGGGTTG
GCGCCAGAGAACGCTGAGCCTGACGTTTCTCCGATGACCAAGAAGCCCTCGGCGTCCTTT
CGGATCGGGGGACCAAGAGCGAGGAAGATCAGCTTGGGGAAGAGTTTCAGAGGGCCCAGG
ATGCCACCCGGGCTATCAACGGTGGGCAAGCTGTGGGGCGGACCTGCGCCGGCAGCTGAT
CGGGCAGCGAGGTGGGGAACAGGCCCTGGGGGCGGTTCACTGAAGCGGACGCCGACGGGG
ATGTCAAATGGGACACAGGGCGTGATGAATGTGGAAGAGGCCCTGGCTGGGGTCAATGGT
GAAGACCCGGCGGGACAAGAGGCGATGATGAAGCAGAGGGACGATGGAGAGGTTGATGAT
AAGGCTGGTACCATCGCACTCGGAGTATCGCATATTTTGAAGTTCTTGAAAGAGAATTCT
GAAAAAGATGAAGCACGACGACAAAAGAAAGAGATCGAAAAAGCGTCGCAGCCCAAGCCG
GCAATACCAAACGAGATGGAAGAAAGAAGAGCGAAAATAGAGGAGTTGCAGATGAGGCGA
GAGGCGACGTTGGCGGATGACAAGGCGAAGCACATGGAGTCGATGATGCAAGCAATGCGA
CAACAAGCAGCAGAGCATGACAAGCTGTTGAAGAAGATTGCGGAAGATATGGATGCTAAG
AGGGCCAAGAACACAGAGGAGGAAGAGGAGCTGCGGAGGAGACGGCGCGAGGAGGAAATG
GAGGGCGTGAATAGGGTCTTGACGACGGTAGAGAGCGGGGTAATGACGCACATTGATGAC
TTCAAGTCTCAGGTGTTGAATGAGGTGAAAAATCTATTTGAGAAAGTTGGAGACCTGAGA
GAACAGAAGGCACAGGTTCAGTCAGATATGGCGGACATGGTTTCGTTCCTTAGTAAAGTC
AGAGGTGGTGCACCTGATCCTCGATGGCAGTATCCAAGTCCGACACCGACCGTCGCTGGT
GGCGTCATGCCTGAGGGTTCGGTCGCTGGAGGCGCCTACCAATCGCACCCACACAGTTAT
CCGAGCCCTCAAATGGACTACCCCGACCGAGAAGGTACCGAAGTTGACGGCGGTATCGCT
AAGAGTGTGTCCGCATTCGGACCTCGGCCATTCGGACGACGGTGA
>GYY|c11897_g1;orf1 len=1002  frame:3  start:261  end:1262  gi|331212083|ref|XP_003307311.1| hypothetical protein PGTG_00261 [Puccinia graminis f. sp. tritici CRL 75-36-700-3]&gt;gi|309297714|gb|EFP74305.1| hypothetical protein PGTG_00261 [Puccinia graminis f. sp. tritici CRL 75-36-700-3]
CTCATGTTTCTGTATTCTGGTGAATTACTTCCGTCCTACAGCAGTCAGCCTCGATTGTCT
TTAATCGTTGAAACTATTCACTCAGATTCTGAGGGCGCCAACCGGCTTGGTGATCGGGTC
TTCAATCGCGATCAAAAGATCGTTCTAAAGATCATGTGGGACAACAATCCTCAGCCTTCA
AGCTTAGCTCAGTCGAGCGTCCATCATTCAACTGATGCCGCTGGCGTGTTTGTACTTGAG
CAAGTCAATCTTAGCGAGGTTGCGGAAGATTTTTCGCACTCAAGGCTTGGAGAAGTTCCA
TTGAAAGCGGTCTGCAAGGATTCTGTTGTCGGCATTCGCTACGCAACGGGACACCAGGTT
GGCTCTCTAATCTTCAATCGATTTCAAGTCCGATTCCAAAGACCAGACGATTGCTTGAAG
TTCCTGGCAAGCATTGAGGCGATCTGCCCTTGCAGGATGAGTGGTGTTTCTCAGGACACG
CAAGACTTGAGCAGCTCCTCCCAGCTACAGATGGAGAATACCTATAGCGGGGTCTGCCGC
AGTTCTGCGCTAGGGACCATAGGCTCGGCCGTGACCCCCCGTGCTGCCGCAAGGACCGGT
CCGCCGTTACAAGCCGCAATGGTCACCTCGGCCACCCCAGCCCGTGACCTCAATGAGCAC
ATTCAGCGAAACACGATTGCACCAAGCACGCCCGAAGAGCTCAGCATCCAACCAGTCAAA
TCAGTCACTCAGACAGCAGACGAATTCATTCCACCTTGGCCTCAAGAATGCCAAAGTCGA
ACACGAGATGGGACGCAATCGCATGGGAACAACCAATTTGATAGTCGAAAGCAGCTTCAG
CCCATCACCCCACCTATCACACCGAACTTTGATCAAGCCAGGCTCTCACATCTAGATGGT
GTCTCGGACGAGATCTTGGAGGGATACATTCGAGACATTGCACTCGAGCCAGGGTTTGGT
GATTTTGTCAAGCGGGTCAAGAGGCTGTTGCCTCATCCTTAG
>GYY|c25524_g1;orf1 len=195  frame:-1  start:195  end:1  Formate dehydrogenase-O major subunit OS=Escherichia coli (strain K12) GN=fdoG PE=1 SV=5
CAATGTCGAAACAAGGAGCAATCCATGCAGGTCAGCAGAAGGCAGTTCTTTAAGATCTGC
GCTGGCGGTATGGCAGGCACCACGGCAGCGGCACTGGGTTTTGCACCCAGCGTAGCACTC
GCGGAAACCCGGCAGTATAAACTGCTGCGCACCCGCGAAACCCGTAATACCTGCACCTAT
TGTTCCGTAGGCTGT
>GYY|c21681_g1;orf1 len=3318  frame:2  start:80  end:3397  gi|403170979|ref|XP_003330222.2| hypothetical protein PGTG_11132 [Puccinia graminis f. sp. tritici CRL 75-36-700-3]&gt;gi|375168973|gb|EFP85803.2| hypothetical protein PGTG_11132 [Puccinia graminis f. sp. tritici CRL 75-36-700-3]
TTGACCACTTTCCGACTTTCTCTCTTCTCTCCCTTCTTTCCCTTCTCTACTCCCCTCCTC
CCCTTCCCGATGGCCATGCATCCCTCCCATGACCTCCATCTGCTCTTCAGTGCTTCTCTC
TCTGCCGACCTCAACTCCCGTCTTGCCGCTGAAACTCAACTCCAGGCAATCAACAACAAC
GATGGCTTCCTCTCCGCTCTCTTCTCTCTCGTCGCTGACAACGACAACCCGCTCCCGATC
AGGCAGGCCGCTGCAATCTACCTCAAGAATACCATCAAGTCGGCCATTGCCTCTGCAAAT
CACAAAAACTTAAACAACTCTCCCGCCCCTCTCTCTCTATCAATCTCCGAATCCGACGCC
ACCTTCTTCAAGTCTAATCTCCTAAACGCGCTCTCTAAAGTCCCAACTTCAATCCGTTCC
CTCCTCATCCCCTCTCTCGCTCTCGTCATCGGCTCAGATTATCCCAATCGTTGGAACGAC
CTCTTGCCTCAGACTATCAACCTCATCAGCTCCAATTCTTGTCCCGCCATCGAGGCCGGC
CTACTCTCCCTCTTGGAGATCATCCGTCTCTATCGCTGGTCCGGTCTCGAAAAGTCCCAT
CTCAGATCGAATGTCATTTGCCCTACCTTCCCCATCCTCCTCCAAATCTCTCAATCCCTC
CTCTCAAATGGCCCCGACAACTACCCCCTCGAGCCAAGACCCGCCTCGCTAGCAGACGCA
AACTCAATCATTGGTACCATCCTCTATCTCGTCCTCAAGATCTACAAGACCTCCATCACC
GCAGAACTGCCCCCCTTCCAACAGCAGCACATCATCCCTTGGGGTCAGCTCTTTCTTGCC
ATCGTCAGAACTCGCTTACAGTCTGCGCCTGGCTTTCCCTCTGACCAAGATGATCGGAAC
CGTTGGGGCTGGTCAAAGGCAAAGAAATGGGCCTATGTGATTCTCAATCGGCTCTATTCA
AGATACGGATCTCCCTCTCAGCTCCCGGTCAACATGCTCCAGTACAAGCCTTTTGCAGAC
AATTTTATCGCCTGCTTCGCGTGCCCGATCCTCCAGCTTTACCTTGAACAGGTCCAGCTA
CACGTCGAGGGTCATGATTGGATGAGCAAAAAAGTCATCTGTCATACCATTGTCTTCTTT
GAGGAAAGCATCCGGCCTAAAGAAACCTGGTCTGTCCTCAAGGCCCACATCCAGGCCCTC
TTGCCAGGCTTCATCTTTCCGCTTCTCTGCATCACTCCAGACGAGGTACAAGAATTTGAG
TCCCAGCCGGAAGAATATGCAAAGTCTCAGTTTGGGGAGTTCTTTGAGGACCTCTGCTCG
ACCCCGAGCACGAATGCGGCCGGCTTTGTTCTTGGGCTTGCTAGTGGGCGCAAGAAGACC
ATGTTCATGAGCCTGTTGGCATTTATCACCAATGTCTGTGAAAAGTACCCGACTGAAAAT
TCCCCGAGGGACAAAGACGGCGCACTTCGCTCACTTGCCCACCTTGCGACCGTCATTACT
GAGACGAAATCCATTCGGCCCAATATTGAAGATTTCTTCTTGAGATATGTCTTCCCCGAG
TTCGAGAGCGAGCATGCCTTTCTCCGTGCCCGTACCTGCGAAGTGATACGAAAGTTCGAA
AGCGCCGGTTCAGAGTGGTCAAAGCCAGAACTTCTCAGTGCAGCCTACCAAGGCGTGATG
CAGTGCTTGTCTGATCGGTCTTTGCCGGTTCGCGTCCAAGCTGCGCTCACTTTGCCAGAG
ATATCAGAGCATCCTCAAGTGCATGACGCATTGGCTCCCCATATTGGCGAGGTGATGCAA
GGCCTTCTCAGGCTTTCCAACGAAGTCGACCTGGACAGTCTGACTCAGTCTGCCCGGTGC
CTGGTCTCGTCATTTTCCAACGAGCTGTTGCCCTTTGCAGCCGACATGGCTCAGGCGCTC
AACCAGTCATACATGAGGCTGATGGGAGAGATTGCAGACACGCGACAGCGGCTGGGAGAT
GAAGACGACGAAGCGAGCGAGGAGAAGGTGCTTGTTGCGATGAACATTCTCAAGACCTTG
CAGCAACTTGTCGTCGGTTTGGAAGGCAACCCAAGCGTGCTCTCCCAGGTTGAGGGATCA
TCGATTCCTCTGATCAAGTATACACTCAAGGAGGAGATTGTCGAGATCTACGACGAGGCA
TTGGAGTTGCTGGACTCGATCCAGTTTGCGCTCAAGATGATCACGAACGATCAATGGGAG
GTATTTGAGATTGTGTACGAGATCTTCAAGACGTCGGGTGCAGACTTTGTGTCGGAGATG
TTTCCGTGTCTGGACAATTTTATTAGCTATGGCGCAGCGCAGATGGGCACGCAGCCAGAG
AGACTAAATAAACTTCTAGATATTTATCTGACAACAATGACAAGCAAATCGCTGGGCTGC
TCGGACCGGGTGGTGGCATGCAAGCTCGCAGACAGCATTCTGCTCTCCATGCGCGGCCAG
GCGGATGGGGCAGTGCCAATGTTCCTCGATCAAGCGATGCGAGTGATCCAGCACGGAATC
ACGACCGTTGATCCAGTCACGACAAAGGCATTGCTGATGCACGCGCTCGAGGTGGTGCTG
AATGCAATATACTACGACGCCCGGCTGGCGATGGGCGAGCTCGCACGGCATGGCTGGCGG
ACAGACTTCTTTAGCCAGTGGTTCGCACGGCTCTCGTCCTTCAAACGCACCCACGACAAA
AAACTCAGCATCCTCGCCATCGCGGCCATCCTCCCGCTCTGCTTGCAGGAGGAGCCAGAC
AGCGTGCTCGTCCAGAGTGCTGGCCAACTTGTTGTTGGCGCGCTCACACTCTTTGAGAGT
CTCCCGGGGGCGATCAGAACCCGGTTTGAGCTCGAGAAGGAATACAATCTTGACTCAGAT
GACGACAGCAATACAACGGTAGACTCGCGTAGCTCGGATGGAGAAGTGCCTGAACATGAA
GAGGAGGATGATGAGGATGTGATTGATCGGCCAGAGCATATTTATACTGGATACACACCC
TCCCTTAAAGGCCTTGAAGGTGGAGTAGGCGACGAGCTAGGGGGGAGTCCGAGCACGCTT
TGGAGTGACGAGATCCTCTGGGAGACCCCGCTGGATCGAGTGGATGTGTACAACGAGTTT
GGGGCGGTGATGCACAGGGTTGAGGCCAGCGGACACCCGGTCGTGAATGTGATCATGAGC
GCGCTGTCGGATGAGCAGCAGAGCTCTCTGAGGAGCGTGCTGAGCAAGGCAGCTGCTGGC
GGGGGAGAGATGGCAGTGAAAGCAGAGATCCAGCAGAGTGTGCAGGCCTACCTAGGACCC
AAGAGTCGGCATCGATGA
>GYY|c32700_g1;orf1 len=444  frame:-1  start:592  end:149  Photosystem II 10 kDa polypeptide, chloroplastic OS=Nicotiana tabacum GN=PSBR PE=2 SV=1
AAAAGGAAGAGAAGAAAGGTAGGGGTAATGGCAGCCTCAGTAGTGATGAGTTCATTGAGC
CTAAAACCTTCTCCATTCACTGTTGAGAAGACAGCTGTGAGAGGCCTCCCCTCACTAGCA
AGAACTTCCTCTTTGAGGATTCAGGCCAGTGGTAAGAAGATCAAGACTAACAAGCCTTTT
GGAATTAATGGAGGCATGGACTTGACGGATGGACTCGATGCATCTGGCAGGAAGGGCAAG
GGAAAGGGTGTTTACCAATTTGTAGACAAATACGGTGCTAATGTCGATGGATACAGTCCC
ATCTATAACACTGATGATTGGTCTCCAAGTGGTGATGTCTATGTTGGAGGTACCACAGGA
TTGTTGATATGGGCAGTAACCCTGGCTGGCATTCTTGCAGGGGGTGCCCTCCTTGTTTAC
AGTACAAGTGCTTTGGCACAGTAG
>GYY|c28966_g1;orf1 len=246  frame:3  start:3  end:248  Insulin receptor OS=Mus musculus GN=Insr PE=1 SV=2
TCATTTTCTCTTGTAGTGTGTCCCGGCATGGATATCCGGAACAACCTCACTAGGTTGCAT
GAGCTGGAGAATTGCTCTGTCATCGAAGGACACTTGCAGATACTCTTGATGTTCAAAACG
AGGCCCGAAGATTTCCGAGACCTCAGTTTCCCCAAACTCATCATGATCACTGATTACTTG
CTGCTCTTCCGGGTCTATGGGCTCGAGAGCCTGAAGGACCTGTTCCCCAACCTCACGGTC
ATCCGG
>GYY|c39937_g1;orf1 len=303  frame:-2  start:304  end:2  gi|697079065|ref|XP_009653342.1| trypsin [Verticillium dahliae VdLs.17]&gt;gi|37992773|gb|AAR06593.1| extracellular trypsin protease [Verticillium dahliae]&gt;gi|346971034|gb|EGY14486.1| trypsin [Verticillium dahliae VdLs.17]
ACTGCTTCTTCTCTCACTGTTCGTGCCGGAAGTTTGAACCGTAGCTCTGGAGGAACCCTC
GTCAAGGTCTCCTCGATCTCGGTTCACCCTAGCTTCTCTAGCTCTACTCTGGACAGCGAC
GTCGCTATCTGGAAGCTCGCGACTGCCATCCCCACGAGCTCCACCATCGGCTACGCCACT
CTGCCTGCTGCCAACTCTGACCCCGTTGCGGGTAGCACTAGCACCGTTGCCGGCTGGGGA
ACCCTGACCGAGGGCGGCTCGTCTCCTACCACTCTCCGCAAAGTTGACGTCCCCATCGTC
TCC
>GYY|c10597_g1;orf1 len=327  frame:-3  start:402  end:76  gi|396465646|ref|XP_003837431.1| similar to progesterone binding protein [Leptosphaeria maculans JN3]&gt;gi|312213989|emb|CBX93991.1| similar to progesterone binding protein [Leptosphaeria maculans JN3]
CCGAAGGACGACACCATCTCCCGGGAATACCTCGCCAAGTGCGATGGCACAAACGAAGGC
CATCCTACATTAGTTGGCATTAAGGGAGATGTGTTCGACGTGAGCGGGAAGGAGACATAC
GCACCCGGAAAGGGCTACCATGTCTTTGCTGGCAAGGAGCCAAATCGTGCGCTTGGAAAA
TCGTCTCTGAAACCAGAGGATTGTGTGTCAGACTACTCTACACTATCCGAGACTGAGACC
AAAACACTCAACGACTGGCACACCTTCTTTAGCAAGCGTTACAACATTGTCGGCCGCCTT
CAACCGGAGAACGAGTCACGAATTTAA
>GYY|c30037_g1;orf1 len=264  frame:-1  start:264  end:1  gi|701777561|gb|KGQ11258.1| 1-deoxy-D-xylulose-5-phosphate synthase [Beauveria bassiana D1-5]
GTGACTGGGGTGAACGAATGCAGCCGCAGCACATGCAACTTGAAGTATGACGAGTATAGC
AGGAGTGGCAGCATGCAATACAACCCCTTAGGAAAAACCGACCTTCGCGTTTCCCGACTT
TGCCTCGGCTGTATGACCTTTGGCGAGCCAGATCGCGGTAATCACGCATGGACACTGCCG
GAAGAAAGCAGCCGTCCCATAATTAAACGTGCACTGGAAGGCGGCATAAATTTCTTTGAT
ACCGCCAACAGTTATTCTGACGGC
>GYY|c17460_g1;orf1 len=591  frame:-2  start:603  end:13  gi|595503185|gb|EXX79184.1| ribosomal 40S subunit protein S9A [Rhizophagus irregularis DAOM 197198w]
GTCGCCATGCCGGTTGCCAGGAGTTGGGTTTGTAGTAAGACATACGTCACCCCCAGACGT
CCCTTCGAGAAGTCACGTCTCGACCAGGAGTTGAAACTCATTGGCGAGTATGGCCTCAGG
AACAAGAGAGAAGTCTGGCGGGTGAAGTTCACTCTGGCCAAAATCCGCAAAGCTGCCAGA
GAGCTGCTCACTCTGGACGAGAAGGATCCTAAGCGTCTCTTCGAAGGTAATGCTTTGCTC
AGGCGTCTGGTGCGCATTGGTGTGCTGGATGAGGGCAAGATGAAGCTCGATTACATTTTG
GGCTTGAAAGTGGAGGACTTCTTGGAGAGGAGGCTGCAGACTCAGGTCTTCAAGCTTGGC
CTGGCCAAGAGCATCCACCATGCTCGTGTGCTCATCCGTCAGAGGCACATCCGGGTGCGT
AAGCAGGTTGTGAACATCCCCTCCTTTGTGGTGAGGCTGGACAGCCAGAAGCACATCGAC
TTCTCTCTCCGCTCTCCATACGGTGGTGGCCGCCCTGGACGCGTCAAGAGAAAGAACGCC
AAGAAGGCCCAGGGTGGTGGTGGAGGCGGTGATGATGAAGAGGAGGATTAA
>GYY|c34216_g1;orf1 len=285  frame:-3  start:395  end:111  gi|189192378|ref|XP_001932528.1| hypothetical protein PTRG_02195 [Pyrenophora tritici-repentis Pt-1C-BFP]&gt;gi|187974134|gb|EDU41633.1| hypothetical protein PTRG_02195 [Pyrenophora tritici-repentis Pt-1C-BFP]
ACACACTACTCAACACCATCACCACAAACACTCGGCACATCTCCGACACTCAAAGCCACA
ATGTTCTCTTGCGCCAACTACGAGCGAGGATGCAGGGGCCGCTGCAACGCTATGAACGGA
CGATGCGATAGCTGCCACACACTCAACCTACAAGTCCGCAGCAACAGCGCTTCATCCACA
TCATCAACCAACGGCCTGCCATCGGCTGCCTACTCGGCAATGACCAACTCCTTCGCATCG
CTCTCCCAGCTCAACTCATCCTCATCATCGCAAAGAGCGCAATAG
>GYY|c16694_g1;orf1 len=1815  frame:-2  start:2236  end:422  gi|331213259|ref|XP_003319311.1| hypothetical protein PGTG_01485 [Puccinia graminis f. sp. tritici CRL 75-36-700-3]&gt;gi|309298301|gb|EFP74892.1| hypothetical protein PGTG_01485 [Puccinia graminis f. sp. tritici CRL 75-36-700-3]
CCTTCGGCACCCGCCCCCCCGAAGCCGCCAGCAGCGCCTCGGCCGCCAGGAGCACCACCA
GCACCACCGACATTAGGAAAAGCAGCACCAGCAGCACCACCAGGAGGATTATTGGGCACA
AGCAAGAATCGAAAAGAATTAGGAGTCTTTGCCACTCAAAAACTTAAACAACTTCAATGG
GAAAAGATTGGAAAAGATTCGATTGGAAAAACGGTTTGGGATTCTTCTGGTGGAGGTGGA
ATGATGAATGTTGATGAGAAGAAATTGGTAGAAATGTTATTGAGTGATGGGGTGTTTAGA
GAGATTGAAGAAGAGTTTAAAGCTAAAAGTGGGGTTAAAGTCTTTGGGACTAAGAAAAAG
GAAAGTTTGAAGAGCGTTTTAGAACCTAGAGTTCGACAACGAATAGAGATGATTTTATTA
AAACCAGGTGCAGATCCAGATATGGGAAAAAGAGTGTCATTTGTGATTGAAAAAATCCGA
AGGTTTGATGAAGAATTTTGTAATCAAACATTTTTGACCGAGTTAAGTGGAGTTATACCA
GATCCAACTCAAGTTGGATTACTTAATAGACATAAAACGGATTCAGAAGAAGATTTAAAA
TTATTACATTCAGCTGATAGGTTTTTAGTTGAATTGATTAAGTTTGATAATTTAATGTTA
AGAGTTGAAGGTATGCTTTGTAGAAGTATGTTTGATGAAACTTTTAGTATACTTGATCAG
AATACGACAAGGTTTAATCAGGCTACTTTAGCTTTACAACGCGCTCAACATTTCTCTGGT
CTATTAAACTTGATCTTGTTACTTGGGAATTTCTTGAATGGAAATAACTTTCAAGGTGGT
GCTTTTGGATTTAGAGTTAGTAGTATAAATCGGTTGGTAGATACGAAAGCCACACCGAAT
GAAGATGGAGGATCAGCGGCGAAAATTGGAGATTTTACGTTGTTACACTTTATCGAAAAG
ACAGTCTCTCAATCGTTTCCTGAATTAGCTGGGTTCTTGGATGAACTTTCAGAGCCGGCG
AATGCATGTAGAATCGACTTGCAAGCTATTGTAAAGGACTTTACAGAACTCAAACAAGAA
GTAGAGAAGACACGATTAGCTTTATATAATAAGTTTGATTTGGAAAACATTGGTAATGAT
GGATATCGACAACGAATGCCGAAATTTGTTAGAGAAGCAGTCAATAAGCTCGGAGTCTTG
AAAGATGAAATCACATTGGCCAAGACGAGTTATACAGAAGTTTTGAGGTACTTTGGAGAA
GAAACTGATGAGAGAAAACAGTTGAATTCGATGGCTTTCTTTGGGATATTCAAAACTTTT
GTTACTTCTTATAAGAAAGCAAGAGAAGAGAACAAGAGATGGGGCGAAGCTTTAAATGCG
CGTCAAAAGCGACTTGAACTGGAGCAGAGTCGAAAGGAAGCCAAGGAAGCAAACGATGCG
GACCCAGTGCTGGAGGACATACTTGCGAAGATCCGGACGGGAACGCCAGCACGTGCGCCG
GTCAGACGGACAAGGGCTGAAAGAGAACGTGTGACGATGACGGCCATGAGCATGAATCAT
GGTGACGACGTAGGGGGTGCGGCGGCGAAGATGTTGGCGTTGATGAAGAGCGGTGCAGGG
AGTGAAATATTTAAGGAGATGAAGGCTGAGGGCTTTCAAGTGCCTGATAATTCGACTATC
GATGCTACAACTGCACGTTTACAAGCTACGATCGCCGAAGAGGGGACGATAGGAGAAGGA
AAGAAAAAATCGGTTGAGAATAAAGAAGAAGAAGAAGAACAAGAAGAAGGTGAAGTGAAG
AAAGAAGAGGGATAA
>GYY|c14266_g2;orf1 len=753  frame:1  start:1  end:753  gi|403166678|ref|XP_003326566.2| hypothetical protein PGTG_07544 [Puccinia graminis f. sp. tritici CRL 75-36-700-3]&gt;gi|375166667|gb|EFP82147.2| hypothetical protein PGTG_07544 [Puccinia graminis f. sp. tritici CRL 75-36-700-3]
TTTATCGGATTTTTGCCGGATGCAGGTGTTGAAGGAGGCACATTGCAAACCATGGATGAG
CTTAACTCAGCCGTTGGAGGTGATTCCGCTGCCTACGGGTGGTACGCGCAGGTCCAAAGC
GGCTACACCTTCCAGGGATTGCAACTCTTGTGGAAGATGGATGACATCAAAGGCTGCAAT
TGTGTCTTTCAACCCGCCCTGATGCCAACAGGAGGTTGGAAGGGCCTGACAAGACGTGAC
AATAGTCAAGCCATCGCAATCGCCCAAGTGATGAAACAATTCACCGATGAAGGAGTTCCT
GTTTGGCTCCGATTTGCTCACGAGGCTAATTGGTACCAAACGGACGGCACTTATGAGGGA
GATGTTGACGATTTCCAAGAGGCCTGGGCTGTAGTTGCTGAAGCCTGCAAGAAAATCGCC
CCCAAAGTCAAGATGTGGTGGTCACCAAACGTAGACAAAGCTGAAAATTACGCCAAATAT
GCCCCAAAGGACATGTCTACTGTGCATGTCGTCGGGGTTGACTATTACCCTAAGAAAATT
GTCACTGGCCATGAATTTCGCACCAAAATGCAAGCCTTCCACGACACGTATGCAACTAGC
AGTCGGCCGTTCGCCCTTGGAGAAACCGGGCTAGGATGGGCCGGCTCACGCGCCGATCGG
CTAGCTTGGTTGAATCAAATTGTGTCGGCAAAGGACGTAATGCCGAATCTCGTGGCCGCA
TCCTGGTTCAATTATCGCAAAGAATATGATTAC
>GYY|c27696_g1;orf1 len=120  frame:3  start:3  end:122  Serine/threonine-protein kinase mTOR OS=Mus musculus GN=Mtor PE=1 SV=2
CTCATTGCAAGAATTGATACGCCCAGACCCTTGGTGGGACGTCTCATTCACCAGCTTCTC
ACAGACATTGGTCGGTACCACCCCCAGGTATGTGGAGACTCTGGGCAGTTTCTCATCTAA
>GYY|c39116_g1;orf1 len=105  frame:-2  start:106  end:2  Tyrosine-protein kinase JAK1 OS=Mus musculus GN=Jak1 PE=1 SV=1
GTGGTTCCTTTGGTTTCTTCCATGTGCCCCTCTTGTTTACAGAAAGAGAGATTCTATGAA
AGCCGGTGCAGGCCAGTGACACCATCATGTAAGGAGCTGGCTGAC
>GYY|c15959_g1;orf1 len=618  frame:-1  start:1262  end:645  gi|331211677|ref|XP_003307108.1| 60S ribosomal protein L25 [Puccinia graminis f. sp. tritici CRL 75-36-700-3]&gt;gi|2507312|sp|P51997.2|RL25_PUCGR RecName: Full=60S ribosomal protein L25&gt;gi|1707876|gb|AAB41938.1| ribosomal protein L25 [Puccinia graminis f. sp. avenae]&gt;gi|309297511|gb|EFP74102.1| 60S ribosomal protein L25 [Puccinia graminis f. sp. tritici CRL 75-36-700-3]
GTTAGCCACCAGCCAGCCGCCCAACGGTACCCCTCCCTGGTGCCCTTTGCCGGTGCCCTG
TCTCATCATCCACGCCCAGCCAGCAGAGCCTCGTCGACGAGCATCCAGCAGCAGCCTCAA
GCCCTCCTCAAGATCAACGACATGGCACCGAAACCCACCTCCAAGGCCGAGCCCAAGGGC
TCGTCGGCCAAGATTCAAGTGGCTAAGGCAAAGTCGGCCAAGAAGGCGGTCATCAAGGGC
ACATCGTCCAAGACCCAGCGTCGCGTGCGCACCTCGGTCACCTTCCGCCGCCCAAAGACC
CTCCGGCTGTCGCGCAAGCCCAAGTACCCGCGAACCTCGGTCCCCCATGCGCCCCGGATG
GACGCCTACCGGACGCTCATCCGCCCGCTGAACACCGAGAGCGCGATGAAGAAGATCGAG
GACAATAACACGCTCCTGTTCATTGTCGACCTCAAGGCCAACAAGCGTCAGATCGCCGAT
GCCGTTAAGAAGCTTTACGATGTCACTCCTCTCCGTGTCAACACTCTGATCCGACCCGAC
GGAAAGAAAAAGGCCTTCGTCCGCCTTACGCCTGAAGTCGACGCTTTGGACATTGCCAAC
AAGATTGGCTTCATCTAG
>GYY|c6543_g1;orf1 len=1134  frame:3  start:57  end:1190  gi|599399922|ref|XP_007412140.1| hypothetical protein MELLADRAFT_44122 [Melampsora larici-populina 98AG31]&gt;gi|328855575|gb|EGG04701.1| hypothetical protein MELLADRAFT_44122 [Melampsora larici-populina 98AG31]
CCCGCCGAGACCGTCGAGGAGGAAAGAAACCAGCTGACTGCCAGCCCGTCAAGCCTCCTG
ACCATCATCACCATCAGATCACCATCCGCCACCATGCTCTCTTCAATCCCCTCCATCATC
CGCCACAATGCCTTCCTCAAGCCGGCCTCGCTTTCTCGGCAATTCTCCTCCTCCTCCCAG
AATCTCACAAAGGTGGCCATCTTGGGCGCCGCAGGTGGAATTGGCCAGCCACTGAGTTTG
TTGATGAAACAGAGCTCTTTGGTTTCCGATCTGGCGTTGTATGATGTACGAGGATCGCCT
GGTGTAGCTGCCGATGTGTCCCACGTGAACACACCGGCGACTTGCAAAGGCTACTTACCA
GATGACAAGGGTCTCGAGAAGGCTCTCGAGGGCGCCAAGGTCGTCTTGATCCCGGCTGGG
GTACCCAGAAAGCCAGGGATGAGCCGTGATGACTTGTTCAATACCAACGCGTCGATCGTT
CGCGATCTCGCCACCGCTGCTGCCAAAGTTTGTCCCAAGGCTCTCATGCTCATCATTGCC
AACCCAGTCAACTCGACCGTACCGATTGTCGGTGAAGTCTACAAGAAGCTCGGTGTCTTT
GATCCCAAACGATTGTTTGGAGTGACCACTCTCGACGTTGTCCGAGCATCCGCGTTTTTG
TCGGGGTTAGCCAAGTCTGACCCGACCAAGACGAAAGTGCAAGTGATCGGTGGCCACTCT
GGGGTAACGATTGTGCCCCTGTTCTCTCAGGTTCCCGAAGGCTCGTCGGTGACGGGGGAA
GCGTACAAGGCCCTCCTGAAGCGGACCCAGTACGGGGGAGACGAGGTGGTGCAGGCGAAG
GATGGGGCAGGGTCGGCGACGCTGTCGATGGCCTATGCAGCCGCCGTGTTTGCCGAGTCG
GTCCTCAAGGCCCTGGGTGGCGCCAAGGGGATCGTCGAGCCGACGTTCGTCCGCAGCCAT
CTCTACGAGAAAGAGGGCGTCGAGTACTTTGCCTCAAATGTCGAGCTTGGACCAGAGGGC
GTCAAGGAGATCCTGCCCATCGGGTCCGTCTCAGCTGAGGAGGAAGAACTCATCAAGGCT
TGCTTGCCTGAATTGAAGAAAAACATCGAGAAAGGTGTTCAATTTGTGAAATGA
>GYY|c14737_g1;orf1 len=1104  frame:-2  start:2080  end:977  gi|403171037|ref|XP_003889451.1| hypothetical protein PGTG_21811 [Puccinia graminis f. sp. tritici CRL 75-36-700-3]&gt;gi|375169006|gb|EHS63794.1| hypothetical protein PGTG_21811 [Puccinia graminis f. sp. tritici CRL 75-36-700-3]
ATTCATCTTCGCGAGGTTCACCAGCGGCGGCTGAATCACTCATCAGCCAGAATGCAGATC
ACACGCGGACTCTCGTTTTATGCAATTGTTAGTAGCCTGTTCACCATACCCTGTGCTTAC
AGCAGCCTTCCCCATGAGCCTTCAACTGCTTCGAGGGAGTTCGAGCCCCGTTCTCCTCAG
CTCGCCTCTCCTCAGGCCAGCACTTCGGCCACTACGCTTCCTAAGGAGTCTTGGCTCCGA
TTTTCCTCGCCTGCGGCCCAACAGTTTTATGTTGATGGAAGAACGATACCCTTTGTCGAA
TGGGATGCTGGACCCAGCTATGCTGGATTGCTTCCTGTATCTGACGCTCCTACTGAGACC
CGCAAGCTCTTTTTCTGGTTCTGGCCCGCTGCATCGCAAATTGGCGTGAATGATTTGATG
TTCTTTACGAATGGAGGTCCCGGCTGCAGTTCTCTAGAATCTCTGCTTCAAGAGACTGGC
CCAATATCATGGAAATTCGGACAAGCTCGCCCCACTAGGAATCCCCACTCTTGGACCAAC
GCAACATCAATGATATGGGTTGAGCACCCGGTAGGAACTGGTTACTCGGAAGGAATACCG
CAAGCCATCAATCAGACAGATGTTTCCAGAGATCTGTTTGGTTTTTTTACACAGTGGCTC
CGGGTTTTTCCCGAGATGGCCAATAAAAACTTTTACTTGAGCGGAGAATCGTACGCAGGA
TATTACATACCGTACTTTGCGGACTATATCTATGCCCGTCAAATGGAATTTGGATTAAGA
CTTATGGGCATCTATCTTGTCAATCCGACAATATCATGGTTGGTACTGCACGAACAAATC
CCAGTAGTTCCTTTGGTGAAGCAATATGAACATGTGTTCGCATTCAACAAGACTTTCATG
GCCCAGATTGAATTTTTGCACAAGCAGTGTGGATATGAAAATTATCTTACCAAGTATGCG
GTATATCCACCACCTACTGGCCCATTTCCTATCCCCGCGGTAGGCCTCTTTCCGGAAAAT
GGTGTTGGGTCCGACCCGCGGTGTGATATCTTTTCTAAAGTCCTTCAGGCCGCCAAGTTG
GGGAATCCAGCTTTCAACATTTAG
>GYY|c14737_g1;orf2 len=603  frame:-3  start:945  end:343  gi|403171037|ref|XP_003889451.1| hypothetical protein PGTG_21811 [Puccinia graminis f. sp. tritici CRL 75-36-700-3]&gt;gi|375169006|gb|EHS63794.1| hypothetical protein PGTG_21811 [Puccinia graminis f. sp. tritici CRL 75-36-700-3]
TATATTCCGTTAGAATCGGGGTTCCGCACTAAAAGTTACATTTCACTTCCTGTCTGTACC
ACCGCCAATAGTCAGATCTTCGACCTGCCGCCAAGTTCGTGGGATGTACTCGATGCCCCT
CAGCGGTGGCCGGGGATGACGGGTGACGCCGTTTACTTCAATCGACAGGATGTCAAGCGG
GTCTTGCATGTTCCGCTTACTACACAGTGGACAGAATGTCATCCTGGGGTCTTTCCAAAA
GGGGATCAATCGATGCCTTCAGCATTAACCGTTTTGCCTAGTGTGATAAATAGGAGCCGA
AGGTCGGTTATTGCTTCTGGTAAAACGGACTTCGTAATGATAAATGATGGCTTGAAATTA
ATCCTGCAAAACATGACATGGGGTAATCCTCAGATGCAGGGATTCCAATATCCAATTCAG
AACGACTTTATTATCAGTGGCCAAGGTGCATCTGGACAATATTGCACTGAGCGTGGTCTC
ACTTTAGTCCAGCTTGAAAAGTGTGGTCACATGGTTCCTCAATATCAGCCCGAAGGAGCC
TTCCAGATACTGCAATATTTGCTTGGCCAAACAAACTCCCCTTCGGCCGCATGGCCATCC
TAG
>GYY|c26075_g1;orf1 len=144  frame:-3  start:248  end:105  gi|692169707|gb|KGG52167.1| uracil phosphoribosyltransferase [Mitosporidium daphniae]
GCTCCAGAAGGAATTAAAGCTGTAGAAGCAAAACATCCAGATGTTAATATTTATGTAGCA
GCAGTTGATTCGCATTTAAATGATAAAAAATATATTGTTCCTGGTTTGGGTGATGCAGGA
GATAGAATTTTTGGCACCAAATAA
>GYY|c39417_g1;orf1 len=228  frame:3  start:3  end:230  gi|763725717|gb|KJA23145.1| hypothetical protein HYPSUDRAFT_40307 [Hypholoma sublateritium FD-334 SS-4]
AAGTTTTCCGACTTCGCCCTGCATCCGAAGGTTGTAGAAGCCCTTGAAAAAAAAGGGTTT
CATAACTGTACGCCCATTCAGGCACTGGCCCTTCCGCTGACGCTGGCGGGTCGTGACGTA
GCCGGGCAGGCGCAAACCGGTACCGGGAAAACGATGGCGTTTCTTACGTCAACGTTTCAT
TATCTTCTCTCTCATCCTGCGATTGCCGATCGCAAGGTGAATCAGCCG
>GYY|c10323_g1;orf1 len=606  frame:-1  start:720  end:115  gi|403165502|ref|XP_003325493.2| hypothetical protein PGTG_07326 [Puccinia graminis f. sp. tritici CRL 75-36-700-3]&gt;gi|375165749|gb|EFP81074.2| hypothetical protein PGTG_07326 [Puccinia graminis f. sp. tritici CRL 75-36-700-3]
ATGATGGTGCTTGTGTTCCATCTTATCCACCCATTGATGAAGTCGGCCGGTCTACCGATG
GGTTTTTGCGAGTTTTTCGACCCGATTCAGTGCCCCCCGCTTTACAATGGGCTAGTCGAT
CTCCACTCAGTTTCTCACTTTTGGGGGAAGTCTTGGCATCAAAACTTCCGACGGGGATTC
ATCATTTGCGGCGGGAAGCCGTTAATTATCCTTGCACGATCTCTCGGCGTGAGTTTCGCT
GCGCAAAAAGCTTTTGGAGCCTTTGGTGTATACACGTTTAGCGCGATATTCCACGACTAT
CCATTCTACTTTTTCACGCAGGATAGAGTAGCAGCGAAGGGGGAAACTCGCTCTCGGGGC
ATGTTCCTGTTCTTCTTTTTGCAATTTATTGGTGTCGTGTTGGATCCTTTGATCATTCCC
CGGATTCCTAGATCTTTGGGTGGGGGAAGGTTATGGACAGCAGTATTTCTTCTTTGCACT
TCTCAACTTTTGATTCATGCAAATCTCAATCCAGGTGGCATTATCAGCAGATGGAAAACA
CCAATCAGATCAAAATACATTGAAGCTATCTTACCTAATGCACAAGTGTATCTTCCAACC
TTCTAA
>GYY|c8527_g1;orf1 len=660  frame:-2  start:760  end:101  gi|121483702|gb|ABM54184.1| PEAt1 [Alternaria tenuissima]
ACCAACACCTGTAGTCACCCACAAACCGACAAAATGGCCAACCCCCGCATTGAAGAGCTC
CCCGACGAGCCCGAGAAGAAGAACGTCCAGATCGAGGAGGATGAGTCCAGCGACGAGTCT
GAGGGCGAGGAGGGCGAGGTCAGCGTGCCCGCGGGCTCCTCCGTCGCTGTCCACTCCCGC
AACGAGAAGAAGGCTCGCAAGGCCATCGCCAAGCTCGGCCTGAAGCACATCGACGGCATC
ACACGCGTCACCCTCCGCCGACCGAAGAACATCCTCTTCGTCATCAACCAGCCCGACGTC
TACAAGTCCCCTTCAAGCAACACCTGGATCATCTTCGGTGAGGCCAAGATCGAGGACCTT
AACTCCCAGGCTCAGGCTTCCGCCGCCCAGCAGCTTGCTCAGGCCGAGGCCGCATCCCAC
GACCACGCCGGCCACGACCACGGCGACGAGGCCAGCAAGGGCAAGGGCAAGGCTGTCGAG
GACAAGAAGGACGAGGAGGAGGAGGAGGATGACGATGAGGAGATTGACGACTCTGGCCTT
GAGGCCAAGGACATCGAGCTCGTCATGCAGCAGGCCAGCGTTTCGCGGAAGAAGGCCGTC
AAGGCCCTCAAGGAGAACGACAACGATATCGTAAACTCCATCATGGCGCTGAGCATATAG
>GYY|c34090_g1;orf1 len=288  frame:-3  start:288  end:1  gi|628201807|ref|XP_007711108.1| hypothetical protein COCCADRAFT_92919 [Bipolaris zeicola 26-R-13]&gt;gi|576920493|gb|EUC34649.1| hypothetical protein COCCADRAFT_92919 [Bipolaris zeicola 26-R-13]&gt;gi|578489894|gb|EUN27315.1| hypothetical protein COCVIDRAFT_37630 [Bipolaris victoriae FI3]
TCGGCCTGGGTTCCCAGTCCAGCTGTTCTCGATACGCCCAATATCGAAAAGGGGGAGCCG
TTGCTTGGTGCCGGTCTCCTGCCCACACCCATGGCATCACGTGTGCATTCATATGAGCAG
ATGATGGGCACAGGAGATGTGCAGACGAGGGAGAAGAATATAATAACTCCCCCAGAGAGC
GATACAGACGTTGCCGGCGACGTCTACAAGCTCACACAGAGCCCAACCGAAGAGGAGAAT
GAGAAGCGAGAGATCTTCATGAAGCTTACGACGCCACGAGTGCGCTAT
>GYY|c29313_g1;orf1 len=237  frame:-2  start:237  end:1  gi|477524545|gb|ENH76483.1| C6 transcription factor [Colletotrichum orbiculare MAFF 240422]
CACCTGTGGCGCAAGCAGAATGCTGTCTTGACGCCTTACTTCGGCATTTGGGACAAGTCA
AAAGGTCGCATCGGCAACCCGATCGGCTTCATCTCACAGCCTATATCTCTGATCGATGAG
TCATCCGCCACTGAGACCGCAGCCCATGGCCAGATGAGAGGGACACCATCAATCGACATG
GGTCAAAACGGAGCGGCAGATATGTCCACGGTCGGTGCTTTTGCGTACAACATCGAA
>GYY|c12738_g1;orf1 len=600  frame:2  start:116  end:715  gi|331218990|ref|XP_003322172.1| hypothetical protein PGTG_03709 [Puccinia graminis f. sp. tritici CRL 75-36-700-3]&gt;gi|309301162|gb|EFP77753.1| hypothetical protein PGTG_03709 [Puccinia graminis f. sp. tritici CRL 75-36-700-3]
GTCATTATGCGCTTTTCAACCGTTTGCGCCTCGCTGGCCAGTCTCTCTGCCTCAACCCTG
GCATTTACCATCACCTCACCCACCGGGTCCGCGTACTGGGTTCAGTTCTCCACCAACACC
ATCGCCTGGACAACTGCCAGCGGTGACTCTCCCACGGTCACTCTGCAGATCATCAACCCA
AACAGCACACATCTCAACGGCGCGTTCTCGATTGCTGAGTTCGTGCCTGCGTCGCGCCAG
TCTTTTGAGGTCACGAATGTGACCTTGACCGTCGCTGATGGATACATCGTGCAATTTGTC
AACCCGCTGAACAACTCCCAAATTTATGTTCGCTCCGACCCGTTCTCGGTCCAACCCTCC
GGCACTACCCCCGCTCCTGTGGCCGGTGCCAAGTCTAACTCGACGAGCACCGCTGGCACG
TCCGGCACCAACTCGAGCCTGGTCGGTGGGGCGAGAAACACGACGGCCTCAGCCACTGGC
TTTAGCAACAACGGCACTGCTAAGGGCAACGCCACCTCGGGCGCGGGCTCGGCTCAAATT
CCTCTGATGGCTGGTTTGCTGGCTTTCGTTGGCTCGGCCATCCGGGTTGCCATGTTTTGA
>GYY|c15974_g1;orf1 len=4197  frame:-2  start:4453  end:257  gi|403176298|ref|XP_003334988.2| hypothetical protein PGTG_16595 [Puccinia graminis f. sp. tritici CRL 75-36-700-3]&gt;gi|375172190|gb|EFP90569.2| hypothetical protein PGTG_16595 [Puccinia graminis f. sp. tritici CRL 75-36-700-3]
CTGCCCGCTCCAGCCCAGCACCCCGGCCCCGTCTCCGCACTCGCCATCTCCCACGACCAC
ACCTTTCTTGCCGTCGGCCACGCCCAAGGCCATATTTTCCTCTATGACCTCGCCCAGCCC
GCCCTCCCCGCACGCTCTGTCCCACCTACGACAATTCAGCTCGTCCGCGCCGGCCGCTCA
GAGGGTCATCTTTGCGGCTCGGCTATCATTCACATCGCCTTTGTCGGCCTCAGACACACC
GCCATCATCTCCGCCGACGCCCACGGACTTGCCTTTTACCATGCCCTCGGCCAGGTCCTC
GGCCTTGCCTCCACAGACGTCCGTCGCATCCTCGGCAACTACCCAGAACCCACCCCCAGC
CGGCCTCCACGAAAACAGACCTGTATCCTCGGCGCGGCTGCGCTCCCCCTCGGCCCTGTC
GCCCATCCGACGGACCACCATGCTCTCGTCGCCCTCCTTACCTCAACAAAGCTTGTCATT
GTCGGTCTGAAACCAACCCCACGGACCTGGTGGCGCTCCCTGCGCGCGAGCACGGACCCG
AACCAGTCCTCAGGCCCCGGCTGTCTGTGCTGGTTCCCCAGCACACCTGTCGCCGAGCCC
CTCTTGCCACGCCAGCGGCGCACCCCCCCGCCCAAGCGTTCTCAGCCGGCTATGGACCCC
CACCTGGCCTTTGCCTGGGGATCCACAATCCGCTTTGTCACCGTCCTCTCCGATCCGACG
AGCCAGGCGACATCACCAACGACCGACCTTGCCAGCGAAGGGGTCCTGAAGAACTTTACC
CGTCGGCTCCACAACCGGGTGCCCCACTTGCGCTTCGTTGAGGGCAAGAGGTGGGTGTGT
GAGGCCCAAGTGCTCGGCATACAATGGCTGAGCTGGAGAATTATATGTGTGATGACGACG
TCGCATTTTGAAGTGATTGATACCCAGATCTGGCAGCGCACTGGATACGAACGTCTAGAC
ATTCGACTCATTGTCGGCTGGGATCAGACCCTATCACACACGGTCGTTCCGGACGGTAGC
GGGACCGCAACTGATGGGCATGCTGTGATGAGTGGGAGCTTCAAAGCCTACAAAGGAAAG
ATATTCTTACTTACGACGGATGATTTGAGGCTTGGGATGGTGGTTTCGTGGGCGGAGCAG
ATTCTGGAGCTTGTCGAGCAGGGTTCGCTGACGGAGGCGATTGACCTCACGTGCTCCTAC
TGGCTCGGCCGAGTCGACCTCGAGACGGTTGGACTGCCGAGTGAGGATCGGCCACGACAG
GCGCTTGTGGGGCCCAAACTGCGCGAGATGGTCCGTGCGTCGGCGGAGTACATGTTCTCG
GCACATCGGGTCGAGGATGATGCGCGACTGGACGTCGATGCGCGTGGGGTCGACCGGACG
GAGATTTTCGAGGGTCTCGTCCGGAGCTGTGCCCAAGCGGCGATCCTGCTTGGCGAACCG
GCTCTCCTGTTCGATGACGTCTATGAGCACTACCTCGACCACGGCATCCAGCGCATCTTC
TTCCGCCAGCTCGAGCCATTTGTTCTCCGTGCCGAGATCACCGAGCTTCCAACCGCTGTC
ACACAGGCCTTGATCGACCTCCACGCCGAGCGGGCCGAGTTTGCTCTTGTTGACCAGCTC
ATCCGACACATCGAGCCCGGCTGTCTCGACATCCACCATGCTCTCGCCATCTGCACACGC
GAGGGCCTCTACGATGCAATCGTGCACATCTATACGGAAGCGCTTGGTGACTTTGTCGCA
CCGATGGTCGAGCTGCTCGGCCTCATCCGCTCGATCCAGGCTGGCGCCGATACCGATGAA
GCTGCCGACGTCAATCCTTGCACCCGGCTCGTTCCGAGCGCATACAAGATCTTTGCTTAC
CTTGCAGCAGTCCTGAGCGGGCACTCGTACCCGAACCAGACTGTCTATCCCCCCGGCCGG
GCCAAAGAAGCGCGCCATAGCGTCTGTGGGTTCCTTTTCTCGGGCCACTCGCTGCCCTGG
CCGGCCCCGGACGGCGCACTGGTCCTAACGGGCCCCGAGGGCGAGCCGGAGCCGACCCAC
CCCTACCTACGAGCACTTCTGCGGTTCGACGCCGAGGCGATGCTCGATACGCTCGATGGA
GTCTTTGAGCAGTCATGGATGCACGCCGCCGGGGCGCCCTTGGAGCGCCAGACGGTCGTC
AACATTCTCCTCGAGCTTATCCAGCCCGAGGGCGGGCAGGCTGTCGAGAGCGACGAGCTC
GGTGCGGGCGCACAGACGTTCGTGCGGATCTTTGTCGCTCGCAACGTGCCCAAATACGCC
CAGTTCCTCAAGCTTACCAAGTCGACGATGGATGCCGTGCTTGTTGGCCTGGCGACGGAC
CCGGATTGGAGCACGCGGCGGGATCGGGAGCTGGCCGCGGAGTGTCTGTTGTCGGCCTAC
AAGGTGCCGACCGGGCTCGATGGCGCCGAGGGCGGGTTGGTGGAGGTGTTCAGACAGGCT
GGCTTCTGGCGCATCCTGCGCGGCGTGTATGGGGCTGCGGAGCGATGGGCGGAGGTGGTG
GGGTGTCTCTTGGAGGAGCCTGGGAGCGAGGTGTTTGAGGAGCTCTCGGGGGTCTTTGGG
CGAGTTGGGGAGGAGGTCGTCGTCGGAGCTTCGGCCAGGCTGGCGGAGATGAGCGTCGCG
CAAACGGCTGCGCTCGTCGAGCGGGTCCGGCCCGAGTGCCATGCGCTTGTCGTCGCGCGG
CTCGACGGGCGCGCACGCCAGTTTGCCTACCTCCGTGCGCTTCTCGAGCCGGAGGGCCCG
GCAGTGCCCGCGCGCACGCTCGACGACACCACGAGGCTCCAATATGTCGGCCTGCTTTGC
GAGTTCGAGCCGAGACACGTTCTGGGGTACCTCCAACGCACGCAGGTGCCGGGCACGGAT
GTGGAGGGGCTGGTGGAGGTGTGTATGGGGCAGGGAGTGTACGAGGGGGCGGTGTGGGTG
CTGGGGCAGACAGGGCAGTATTTGCGGGCGCTCGAGGAGTTCGGGGGAGTTGTGGAGAGA
GAGATGATGCGGATCGTTGGACGGCCGGACGAAGCAATCGAGCTGATCGAGCAGGTGGGC
CTTGTGGCGGATGCGGGGGCAGAGGTGTGTGTTGGGCTAGCAGGGAGGGGCAAAGAAGAG
TCAGAGGAGCAGTGTTGGGGGATGCTACTCAGCACGCTGGTTGGGGCGATCGAGCACCTT
GCCGGACAGTCGGCGACGGGCTCGGAACCAGCGGCGGCAGCCGAGGGTCTGCGCGACGTG
CTCCGTCGGACGGTTGCGACGCTGATGAGCCGGACGGGCCTTGCGAGCACGGGCGCGTTT
GGCCGGCTCGTCAGCCGGCTGGTCGAGCGTGGGGGAGGCGCACGGGAGCTGCGCGCAGTC
GTGCTCATGATGGTTGACGGATACGCGTTTCAGAGCAGCGTGCTCGGGGCGACGGCGCGG
ATCGTGGATGGGGACCTGTTTGGACACGTTGGGGCACTTGTGCAGGCGCGGCAGCGGGGC
GTCCGGCCGGCGCAGCTTGTGTGTGCCCGCTGTGGGCTCCTGGTCGTGGGCGGTGGGGGT
GGGCGGGATGAGGAGAGTGTTGGCAGGGCGGGCCTGATGGGGCGGCTCGGGCTGAGGGCA
GTGCCGCGGCGGGCTATGGTGGGCGGGGTGCGGAAGCAGAGCATCAAGGGCAAGGAGGTG
GCAGAGGCGGGTGAGAGCGTCGATGGGCTCGAGGGCGTGGGGTCGGGCTCGGGCTCGGAG
GGGTTTCGGTTCGAGAGGGGTGCAGAGAGGTTCGCTGAGGCGTTTGTACTCGGCAGGCCG
CCCGTGAGGGGTATCCTGGGTGGTGCTAGAGAAAGGTTGGCCGGGGTCGATCGAGAGGAT
CTGGAAGGCGGTGTCGGGGGCAGCAGCGGCAAGAGAGAGGTCCTTGGTGACGGCGGAGAG
ATTGAAGGCGTGAGCGGGATGCTTGAAGGAGGCAGTGGGGCACGGGAAGTTCCAATGGGA
AACGGGCTTGGGAAAGGGTTGCCGGGAGGAAGAGTGGATGGAAGTGAACATGTGGGTGTG
GGAAATGGAGTGTCTCGGAGCGTTAATGGAGATGGACATCATCATAAAAGTTTAGGTGCA
ACTGGAGGTGGTGGTACTGGAGGTACTGCCGGTGGTAGTAGTGATCAAGGAGTAGTTCTG
GTAGGCAATGGGGAAGCATTTCATGCTGAGTGTTGGAGAGAGACTAATGGTGGATGA
>GYY|c15974_g1;orf2 len=1560  frame:-3  start:5523  end:3964  gi|403176298|ref|XP_003334988.2| hypothetical protein PGTG_16595 [Puccinia graminis f. sp. tritici CRL 75-36-700-3]&gt;gi|375172190|gb|EFP90569.2| hypothetical protein PGTG_16595 [Puccinia graminis f. sp. tritici CRL 75-36-700-3]
ACCACCCCCATCAAGGGCATGGCTTCCACCCTCCTCCCTCCCGACCAGCGCCCCTCCTCA
AGCCGTCTCCCCATTCCTGCTGACGACGACGACGACGACTATGCCGAGTTTGAGAGCCTC
AAGCAGGCTCAGTCTTACGACCACCAGCTCGACGAGATCCTTGCTGACCCGATGCCTCTT
CCGTCCACTGATCCCGACAGCGAGGATGAAGAGTTCGTCTACGATGGAAAGGATCTCACC
CTCTTCGATTCTGCTCACCAGCCCGACTTGGGCGCCGATTACCTTTCATCCCTCCATCGC
ATCCTCGACGATCCCTCAAGTCTCACCCAAAATCATCATCCCCCTCGGGATCCTGATCAT
GCTCAAAACGGCCATCCAGACCCTCACCCTACAGCTCCAAACGGTGATGCGCTCCTGCTC
GAGGAAAGCAGCCCAGGTCCCAGTGAGCCTGCCACGGCGACCATCGGCCCCGACGCTGGT
TGGTCCGGGCCGTCCACTCCGGCTGCTGCCCGTACTCCCCATGAGGTCAAACCGGTCAGC
AAGGTGTCGCAAAAGTCGATTGACTTCCGGCCCGCAAACGCGCTCTTCAACCGACTCCGA
TCGCTCCAGCCAGCCTTTGATCCATCTTCCACCCAGCCCTCCTCACGGGCCTCTCTCAGC
CTCAGACTCTCATCTACCCCCTCGATCGACCACTCCAACTTGGATCTCTCAAACTCTCTC
TCAAATTCCCTCCTGCTCAGCTCCCATTCTCACTCCGCAACTGGGGCACACTCGCCATCT
CGATCGGACTGCCGCTCGGATCCCAATGCCGAACACGCCCAGTTTCCTCTCTTCCGCTGG
GCTTCCCTCCGCCGGATCTCAAACAAGATTTATCCGCCTCCCAGACCGCTCCCGCTCTCC
AGCTTTGGAAAGCCAACCGTGATCGCAGCCAGTGGACTGATTGCAGTCGGCGCCGTGAGT
GGCTCGACCCTGGTTTTTGACTACGCCTCGAACGTGCGCTCTCAGCTTCCTTTCCAGCCA
CACCGTCAGTTCCTCCCACACCCACCCAGCCTCTGCGCACTCATTGCTGACTGCCCGCTC
CAGCCCAGCACCCCGGCCCCGTCTCCGCACTCGCCATCTCCCACGACCACACCTTTCTTG
CCGTCGGCCACGCCCAAGGCCATATTTTCCTCTATGACCTCGCCCAGCCCGCCCTCCCCG
CACGCTCTGTCCCACCTACGACAATTCAGCTCGTCCGCGCCGGCCGCTCAGAGGGTCATC
TTTGCGGCTCGGCTATCATTCACATCGCCTTTGTCGGCCTCAGACACACCGCCATCATCT
CCGCCGACGCCCACGGACTTGCCTTTTACCATGCCCTCGGCCAGGTCCTCGGCCTTGCCT
CCACAGACGTCCGTCGCATCCTCGGCAACTACCCAGAACCCACCCCCAGCCGGCCTCCAC
GAAAACAGACCTGTATCCTCGGCGCGGCTGCGCTCCCCCTCGGCCCTGTCGCCCATCCGA
CGGACCACCATGCTCTCGTCGCCCTCCTTACCTCAACAAAGCTTGTCATTGTCGGTCTGA
>GYY|c7127_g1;orf1 len=177  frame:-3  start:310  end:134  Protein FATTY ACID EXPORT 5 OS=Arabidopsis thaliana GN=FAX5 PE=3 SV=1
CTTTTCATCCAGACAGTATGCTCGTTTGCTCTTACATGGGTGATGGGACAACGTTATTTG
GAGACTTCAAAGATAATGCCCGGGGGTGTTGTCGCTATTATCAGTGGCATTATGACATTC
TTCTATATATATAAGATCATTAGAGGAGGGAACCATATAGCACCAAGGAAGGATTGA
>GYY|c17937_g1;orf1 len=2157  frame:-3  start:2798  end:642  gi|331234837|ref|XP_003330079.1| hypothetical protein PGTG_10989 [Puccinia graminis f. sp. tritici CRL 75-36-700-3]&gt;gi|309309069|gb|EFP85660.1| hypothetical protein PGTG_10989 [Puccinia graminis f. sp. tritici CRL 75-36-700-3]
CCGTCTCCTCCCTGTTCCCTGTTGACCGTCGACCACTCACTCGTCCACTTTCCAGTCTTC
CCCCTCCTCTTCCTTGTCCTCATTCCTCCATCTTCTCAGATGCCATCCCGCTCCCGTTCC
ACTTCGGACTCTCCCTCCTCCCTCGGCCGTCAGCCGTCTAAGCCCCTCCAGCCCGTGGCC
CCATCTCATGATGACCAGTTCGACTCCGTCCATCACTCTAATCAGATCCCAATCAACTTC
GTCCCTCCTCCTCCCGCCCTAGCTGCCTCGAGCACTGCTCTTCTTCATCCTTCCCTTCCG
AGACCGTCCCCTACAAGCCGCGACAAGTCGCCTTGCCCACTCGATCGCATCCCTGTCTCA
GAGCCAACTCCTCTCCCGTCCTCTTTCCGCTTGCCCCCGCTCCCTCAGGATCATTCAAGG
CCAATCGACCCTGGCCGGCCTCAACAGCCCACCTCGCTCGCTCAGCTCATCTTTTCCATC
GCAAGCCAGCAAAAGCAAAGCCTTCCCATCCAGCTCGCTCCAGACCAGAACTTTGACCTC
GACGCCCTGCATGCGCTCCTCTGCTCCGACGAGCTCAACCACCTTCGCCCCCGGCCCGCG
CCCCTAATCGAGCTCTGCCAGTCACTCGCCGCCCAACTCGCTCAATCCCAATCACAAAAC
GACGTCCAGCAGAGTACAGTCCATACCCAGCCAAGGCTCAGGAAACGCGCCCTTGCCGAT
CCTGATCGTCACTGGCTATACCCCCGCCAGTCGCTCCAAGGGAACGGCTCCGGACCTGCT
GCCGAAGGATATCCGACTTGCACGGCCGTCTCGAATGCCGTCTTGTCTTGCTTTCCCCGC
TCGGGAACTACCTTGGTCCAACATACCTGGAGCAAGTTTATCTGGAACAACAATTACCCC
ACCTTTATTGGCTCTCGGTTTGTAGACATCTATCTCTTCAACGCCCAGTCCGAGACCCCA
GTCGCCAACTGGACTTCGATAGCCAACGACCGGGGCATGATTGGGATCTATGCCTCGGAC
GACTGGTTCCCTTCCGAGTCGAGTTGGCAAGACGGTCGGAACATGAGCTTCCCGTACTTT
TTTGTCATCACCACTGCTGGCGCAAGGCTCACCGGGGGCGAGCAGCACCAGTCCACGTTC
ACGGTCCTTCAGACCGCACCCGCTGCCGCGTTTGTCTCTTCATCCCTTGCTGCTGCTGCC
GCAGCTTCTGGAGCGGCTGCGTCTCTCACCAGCTTCGAGAACGCGGCCTCGGCCAGCTTG
GCTAGGCCTAGTCCGTCCCCGAACCCCAACTCGTCGCTCCAACGCGGTGGGGGCGGAGAT
TCGTTTCCAAAATGGGAAATTGCCCTCATCGTGATACTTGGTACATTTGCGTTGCTAACG
TTCCTAGTAGCATCATATCTAGCATTTACAAATGCGCGACGCCGTCGACAAGTGCGCCTG
TGGCAACAGACAGGCTTGGGTGGAGGTGGCGGGAGTCTAGCGGGTTCGGTTGGGAGTCAC
AGTCCGATGATTCAGAACACCGAGGGCGCGGCGTTGATGGGCAACCAACGGGGCGCAGGC
AAGGTGGCATCGTCAGCGCGCGAGATGGGGAGCCCGAACAGCTCGCGGCCAGGATCGCCT
CTGTCAGCGCATGTGGTCGCGGGGCCGACGTCATTTGCATTCCCAGGGGAGTCGGGCGAA
AAGGGCGAGGGCAAGGACGGGCCGATTACGTCGGTGGATGCAACGATGATGGCCGATGCG
TTCCGCAAGGCGCTCAGGAAGCCAGAGTTTGTCGTGCCCCAGGGCGAGCATGAGGAGGAG
GACGGAGACGGGCCCGAGGAGGAGCCGCCTGGTGGTAGGAGGCGTGCGGATGAGGGCGAT
GGTGCTGGGTCAGCGGTGGGCAAAGGCATACAGAGGGTGCGCGAGAGCATGCATGCGCAG
GTTCACAGTGTGGAAGATTTAGATCGTGAAGATGATGATCAAGAACAGGAAGAGGGCCAG
TCAAGAACGGACCGAGAGGAATCATCAACTGAACACCATGACGATGAAGAAGGTGGGATC
GGAGGAGATGAGGAGGAAGAGGAGGGCGCAAAAGAAATCATGGACAGAGAGTTGGCTAGT
GAAGGGAGGAGTATGACATCTGTTGAGCATCGAAAACGGCCGACTGTTCATAGTTGA
>GYY|c18147_g1;orf1 len=555  frame:-3  start:1576  end:1022  gi|403167862|ref|XP_003327605.2| hypothetical protein PGTG_09139 [Puccinia graminis f. sp. tritici CRL 75-36-700-3]&gt;gi|375167231|gb|EFP83186.2| hypothetical protein PGTG_09139 [Puccinia graminis f. sp. tritici CRL 75-36-700-3]
GACATGAGCTTACTCAGACCGTTCCAGGCTTCTGATCTCTTCAGGTTCAACCATGTCAAT
TTGGATCCATGGACAGAAACCTACTCAGTTTCTTATTACCTTCAATATCTTTGTACTTGG
CCAGATTTAATGAACGTAGCCGAATCTCCAAACCATCAAATAATGGGTTACGTGATGGGT
AAAACTGAAGGCGAACAAACCGATTGGCACGGCCACGTCAGCGCGATCACTGTGTCTCCA
TCTTACAGACGGCTCTCACTGGCCCGACAAATGATGAGTCTGCTCGAACAAGCCTCAGAC
CAACAGCAGTGCTACTTTGTCGACCTCTTTGTGCGCGTCTCCAACGCGCTCGCCATCTGC
ATGTATGAGCGCTTCGGATACTCTGTTTTCCAGCGCGTCGTCGGGTATTACTCTGGCGGT
GGGGGAAAGACGGGCGGTGAGGTGGTCGAAGAGGAAGATGCATTCGATATGAGAAAAGCG
CTCTCAATCGATAAAGATCAACGAAGCATTCGGGCTAATGGAAGAGACATTTTGGTCGAC
CATCCTTCTTTTTAA
>GYY|c37522_g1;orf1 len=207  frame:3  start:3  end:209  Epithelial discoidin domain-containing receptor 1 OS=Pan troglodytes GN=DDR1 PE=3 SV=1
GGGAAGTTCACGACTGCGAGTGACGTGTGGGCCTTTGGTGTGACCCTGTGGGAGGTGCTG
ATGCTCTGTAGGGCCCAGCCCTTTGGGCAGCTCACCGACGAGCAGGTCATCGAGAACGCG
GGGGAGTTCTTCCGGGACCAGGGCCGGCAGGTCAGAGTGGAGGAGAGGGAAGATGGGTCC
GAGGCGGGGGACAGAAGGGGCAGAGTT
>GYY|c35430_g1;orf1 len=264  frame:2  start:2  end:265  Mpv17-like protein OS=Homo sapiens GN=MPV17L PE=1 SV=1
TGGCGCCAGACGCGGCGCGTGGCCACGTTGGTGGTGACCTTCCACGCCAACTTCAACTAC
GTGTGGCTGCGCCTGCTGGAGCGCGCGCTCCCGGGCCGAGCGCCGCACGCCCTGCTGGCC
AAGTTGCTGTGCGACCAGGTGGTCGGTGCGCCCATCGCGGTCTCGGCCTTCTATGTCGGT
GAGGGGCCGGGAGGGGACCTGGGGGGTGGGACCCAGTATTGGGGGACTGGAGGCTGGGAC
TCGGGGATCAAGCGGCTGGAGGGA
>GYY|c12791_g1;orf1 len=1197  frame:-3  start:1533  end:337  gi|403175008|ref|XP_003333897.2| CMGC/CDK/CDK7 protein kinase [Puccinia graminis f. sp. tritici CRL 75-36-700-3]&gt;gi|375171414|gb|EFP89478.2| CMGC/CDK/CDK7 protein kinase [Puccinia graminis f. sp. tritici CRL 75-36-700-3]
GCCGCCCGATCTTCATCAAAGCCATCCACAAACCAGCCTCACCCCTCCCCACTCCCAGGG
CCCACATCCTTCAAGACCGCCCGAGAAAAATCAGAAGCCCACCCCATGGAGGCTGCCGAG
CTGGCCAACCTGCGCATCCAGCAGAGCTACACCAAAGAGCGCAAGATCGGAGAGGGTACC
TACGCCAGTGTCTACGAGGGACGCCAGAAAAAATCGGGCAGAAAGGTCGCCATCAAGAAA
ATCAAGGCTGGCCAGTTTAAGGATGGATTGGATATGTCTGCGATTCGTGAAGTCAAATTC
TTGCAAGAACTCAGCCATCCAAACGTGATCGGTCTTTTAGATGTCTTTTCATCCAAGTCC
AACTTGAACCTTGTCCTAGAGTTTCTCGATACCGACCTTGAGGCGGTCATCAAGGACCGC
ACGCTAGTCTTTCAAGCATCGGATATCAAGAGCTGGATGCTCATGACCATGCAGGGCCTC
GATTTCTGCCACCAAAATTGGGTTTTACACCGCGACATGAAGCCGAACAACCTGTTGATC
GCGTCGGATGGGACACTGAAGATTGCTGATTTCGGATTGGCGCGCGAGTATGCTGATCCA
GGCACGAGGATGACCTGTCAGGTAGTCACCCGCTGGTATCGGCCACCTGAACTCCTGTAC
GGTGCCCGGGCGTACTCGACTGGGGTTGATATCTGGGCCGTCGGATGTATCTTCGCAGAG
CTGATGTTGAGGACGCCATACCTAGTCGGGGAGAATGACTTTGACCAGCTGAACACGATT
TTCAGAGCCCTCGGCACGCCCACTGAGCAGGACTGGCCTGGCCATCGCCGACTGGCAGAC
TACGTCGAGTTCCCGAGACAGCTCAAGCAGCCGCTAGAGATGCTCTTTAGCGCCGCTGGG
GACGATGCGATTGACTTTCTGGAGTGCTGTCTCAAGTTCGACCCCCGCAAACGGATCAAG
TCGCGACAGGCTTTGAGACACCAGTATTTTAACTCGACACCGTACCCGACCGACCCAGGC
AAATTGCCGAAGCCGAAAGGGGCGTTGGTCCCTCGGCCGATCGGGCCTCAGCAGGCCGGA
GAATCCATGGCGGCTAAGAAACGCAAGGCGCTCGTTGAGGCACAGGGTGCATCCATGGAT
GTGGACAGCGGAGACGACCGGACGCGGAAGATCGCTAGGCGACTGGATTTTGAATGA
>GYY|c15343_g1;orf1 len=1179  frame:3  start:219  end:1397  gi|599425562|ref|XP_007417615.1| hypothetical protein MELLADRAFT_50777 [Melampsora larici-populina 98AG31]&gt;gi|328849915|gb|EGF99087.1| hypothetical protein MELLADRAFT_50777 [Melampsora larici-populina 98AG31]
AGACATCCTCTCAGCTGGACGGGTCTGACTTTGCCTCACGACCCCCCGGCAGCTCCTACT
TTTGACTCGCTGGGCCTCAAGGAGGATCTGTTGCGTGGTATCTACGCTTACAACTTCGAA
AAGCCCTCGGCCATCCAACAACGTGCCATCTTGCCCATCACCAAGGGCCGAGATGTGATT
GCTCAGGCTCAGTCGGGTACCGGAAAGACGGCTACGTTTTCCATCTCCATTCTCCAAGCG
ATTGACACCCAAGTTCGAGAAACCCAGGCCTTGGTCCTCAGCCCCACCCGTGAACTGGCT
ACTCAGATCCAAAGCGTGGTCCTTGCTTTGGGTGACTACATGAATGTTCAATGTCATGCC
TGCATTGGAGGCACCTCGATCGGTGAAGATATCCGTAAATTAGACCATGGTCAACACGTT
GTCTCTGGAACGCCTGGACGTGTTTACGACATGATCCGTCGTCGCAATCTGCGTACACGA
AACATCAAGATGCTCGTCCTTGATGAGGCCGACGAGCTCTTGAACTTGGGATTCAAAGAT
CAAATCTATGACGTGTATCGCTACCTACCGCCCCAGACTCAAGTCGTCGTCCTCTCCGCC
ACGCTCCCTTATGACGTTCTCGAAATGACGACCAAGTTCATGACCGATCCGATCCGGATC
TTGGTTAAGCGTGATGAATTGACTCTCGAGGGAATCAAGCAGTTCTTTGTGGCTGTCGAA
AAAGAAGAATGGAAGTTTGACACTCTGTGTGACCTCTATGACACGTTGACAATCACTCAG
GCTGTCATATTTTGTAACACTAGGAGAAAGGTGGACTGGTTGACCGAGAAGATGCGTGAC
GCAAACTTCACCGTATCATCAATGCATGGTGATATGCCTCAAAAGGAGCGTGATGCAATC
ATGGGAGAGTTTCGTAATGGATCTTCCAGAGTCTTAATCACCACCGATGTCTGGGCCCGT
GGAATCGATGTGCAACAGGTGTCCCTGGTCATCAATTATGATTTGCCATCCAACCGAGAA
AATTACATACACAGAATTGGTCGATCTGGACGTTTTGGACGCAAGGGTGTTGCCATCAAT
TTTGTCACCAACGAGGATGTTCGAATCTTGCGAGATATTGAGCAATACTATAGCGCACAA
ATCGATGAAATGCCTGTCAACATTGGCGAGGTTGTCTGA
>GYY|c18211_g1;orf1 len=3072  frame:2  start:2  end:3073  gi|403159070|ref|XP_003319727.2| hypothetical protein PGTG_01901 [Puccinia graminis f. sp. tritici CRL 75-36-700-3]&gt;gi|375166576|gb|EFP75308.2| hypothetical protein PGTG_01901 [Puccinia graminis f. sp. tritici CRL 75-36-700-3]
TGCACTGCTGTCCCTGTCCACAGTCCGACTGTCCCTTGCTGGCTCGCTTCATTCCTCGTC
TCTCTTGACTTGCTCTTCTTGACCGTCTCCTCCCAGTGCGCACTTCACTACCTCGTCTCT
TTTCTTGACCATCTTCTTGTCCGATATTCCTTCACCTCCACCATGACTCTTTCTGCCTCG
CCCTCTCCTCCTTGTCCCCCTCACATTCCTTCCCATCCTCTCTCCAACTCACTCCCAAAC
ACTCTCATCAACTTATCCTCCCCTCTTCCCCTTCCTGCCGATCCCTCCTTGTCTTCCTCC
AGCATCCAGCTGCCGCTTGCCCGTCGCGGCACAAAACGTCCAATCACCCGGTGCGACTCC
TGTCGTCGAAGAAAATGTCAATGCGACAGATTGAAACCAAGCTGTTCCACTTGCAAAAAG
GCTGGAAAGACTTGTGTCTATTCCGAGTCAATCGACCCCAACCCCTCTGTCTTCCAGTCG
ACCCAATCTTCCCGTCACTCTCAAATCAACCTTGTGGCCTCCTCCAACCTCAAAGTCGAG
CGTCTCAACCTCATCCACAAACTCGATCATCTCAAAGCCCTCCTGGCTGAAGCTAGCGCC
ATCCAGTCCTTGCACTCCCGCCAGCCCGTCATCCCTGCTGCTAACTTTGGCATCGATCTT
GAAGCAGACAACCTCATCACCCACTTCTCAAAGCTCTGGCTCAGGAAGGAACCTGACGAT
AGCTTTTTTCGCGCTACCCACCCTGCCGTCGTAAAGCTGCGCCAAGATCAGATCCCTCTC
TGGCGTCAGTCCGAGCGCTGGGCTACTTGGGCCGACTATCAATCTCCCTCGCGAAAACAG
CTCACCCGCTTCGACCCGTCCCTCCTACCAAGCGAGATTGAGTGTCGCGAACTCTGTCGT
CGCTTTCTGCTCTCTTGTGACTGGTATTTTGAACTGCTCACCGAAAACGAGATGAACGTG
GCCGAGGCAGAGGTCCACCACTATCGCAGCCTCGGCCTCTTCCCCTCCTCTTCAGAGCAG
TGGACCCGCATCGCCCTTGCCCTCGCCGTCTGCAGGCTTACCCTGGCCTGTCTCGGTTGG
GCTGGTGCTGACGAGACCGATCAACCTTGCCGCAAACGCCGTGAGCAAATCCTCAACTGG
TGTGATCTTTCCGTCATGGCCCTCCAGCGAGCCAATTTCGACCAAAACCCGACCGTGGAG
GCCATGAGGGTGCTGATAATCCTCCTCTCCACCATCTTCTTTGAGACCGACTACGGTCTG
ATGGGGAGCTCGCCCCAAATGCTCAAGCTGCGTCAAGTCGCGATTGATGTCTCTGAGCGT
CTTAATCTGCATCGTGACCCTGGACGACGTGACATTTCCTCGAAGGAAAAGGACGATCGT
CGCCGGATGTGGTGGAGTCTTGTAACTATTGATTCTCATTTTTCAGCAACTGGGGCATCG
GCCGACGGTGTGTTAAGACTGCAGCAGTCAGACGTCAAATTGCCCAAGTCGCGCCAGGAC
CCCGACTTGTGTGGAGATGAGCCTGGGGCCCCGATCGACCTCCGGTCGGCACGAAGCCGG
TTTGAGCTCGGCAAGTTCAATAACCGCTGCTGCCAGCTCGTCACTCAGCGCGCCCCACTC
GCGACCGTCGCCGACGTCTGGCGGCTCGACTGTGACCTCGTCGCGCTCGAGAGCCGGGTG
CCCGCTGAGCAGCGGCTCCTCAGTCACGTTACTCCTTCCTCGTTCACCCAGACACGACCG
ATTGGGGACGCGCACCGGCTCGATGACCCTCTCTGGAATGGCCAGCAGATATTCTACATT
GGCTTCTGGCATATCAGATCCAAGCTTCATCGAGGTCTGCTCTATACCAGACATGCAGGC
TCGGACATGATGCGAACAACGCTCAATCTGGATCTCCATCGACAAATTGTGAAGCAATGT
AGCCTGTGTTTGTTGTATCTCTATCGGCGCACAAAGCTGCCCACGGCATTTATCTCGGCA
GTCGCCAGTGCCGCACTGACGTTCTCGCTCGAGCTGATTGAGCGGCCCGTGGAGCCCGAC
AGCCAACAGATCCGGGACATTGTGCTGGAATGCTTTATGCGTCTACAAACTAACTCGTCG
CCGATCATTGGACGGGCGTGCCAGGTGCTCGAGCACTTTATTGGCAGGCTCAGTCCCCAT
GTCGGCTTCACGAGGCCGCATCATCAGCCGGGCTCGCTTTCAGGAATCCAGGAGGTGGAT
ATGTATGAGGCTTCGGCGAGAGGATCTCCTGGGATGTCCAGCAGCCCCATGAGGCCCTCT
AATGCTCCAGTGTCGGTGCGGATCGTGACTTTGACGGACACTGAACATTGCGTAAGCGAG
CGAGCTGATGGCGGGGCAAGCAATGGGTCGGTCACGCGTGATGGACAGGCGCAAGACGGG
TCTGGCCAGCACGAGCAAGGATGCGAGGCGAGCAATGAACTTGGACTCGCACACATGGTG
CCCGGGGTGCCGCCGGTCGACCTGCTCACGTCTGCTAAGGCTTGCGCGACGAGCCATGTG
TCGCTCCCAATGAACCTCCGGGTTCCTTACGGCGCGAGCGGAGTGGAGATGGGCGGTAGG
CTTGGGATTCAGGATGATGTGAGCATAGGCGGGGATACGCGATGCGTCGGTCCCGGCTAC
GTGGTCCCGGCTGGGCTGGGCGTTGGGAGCAGCAGTCACAACGGCAGGGAGCTCCGGGCC
GCTGGTATGGGGAGCTGGCAGGGCGCAGATGGTGGTGGTGGGGCACAGATGACTGGATGG
TATGGACAGCCAGTGGAGCTGATTGGGTACCCCGAGCAAGGCGTCGTGAATGGGACTCCA
AGCGGAGCGCATTCGAGTGGGGACGTGATGGTGGGCCAGCACGGCTCTTTGAGCCTGAAT
GGGGTCGGCGGGGTCAGTGCAGCGGGTGCTGGGGTATACCATCATGACCACCATCATCAG
GTTGATCAGATGCGGGAGTTTCAACAAGTCCATCCGGTTCATCATCAGATTCATCATCCC
GTCCACCATTCTGCTCATCAGGCCCAATATGGTAGTGGGTATCCCGTTGGAATGATGTAT
TCGAGCAATTGA
>GYY|c32165_g1;orf1 len=300  frame:-2  start:302  end:3  Inorganic pyrophosphatase OS=Escherichia coli O157:H7 GN=ppa PE=3 SV=2
ATTGATAAAGAATCCGGTGCACTGTTTGTAGACCGTTTCATGTCTACCGCGATGTTCTAT
CCATGCAACTATGGTTACATCAACAACACTTTATCTCTGGATGGTGACCCGGTTGATGTT
CTGGTTCCGACGCCATACCCACTACAACCAGGCTCTGTGATTCGTTGCCGTCCGGTTGGC
GTTCTGAAAATGACTGATGAATCAGGTGAAGACGCGAAACTGGTTGCAGTTCCACATAGC
AAACTAACCAAAGAGTATGATCACATTAAAGATGTGAACGATCTACCAGAACTACTGCGC
>GYY|c28090_g1;orf1 len=201  frame:3  start:3  end:203  gi|407927764|gb|EKG20650.1| PGAP1-like protein [Macrophomina phaseolina MS6]
GAAACTTTGGAGATCGGCTTCGCAGACCTCTACACTCAACTCGGACTGGCCGTCCAGAAG
CAAGGCAACCCCGCCACCAAATGGAGTTCGGGCGTTCTGGGCGAGCAACGGACTTTCTGC
ATCGTCCCGAAAACAGACATCAAGAAGCACTTCATGCCCGTCGTGAACGATAAGGCGACG
GCTGAAGTATGGGCGCACACG
>GYY|c24412_g1;orf1 len=141  frame:3  start:3  end:143  gi|189205471|ref|XP_001939070.1| hypothetical protein PTRG_08738 [Pyrenophora tritici-repentis Pt-1C-BFP]&gt;gi|187975163|gb|EDU41789.1| hypothetical protein PTRG_08738 [Pyrenophora tritici-repentis Pt-1C-BFP]
AAAGCGGTCATGGCGATCAGCGCGCCAATCATCATCATCGACGAGGGCCTCAAGTTCCTC
GAACGCAAATTCTTCATCCAAAAGGGTAACGAGAAGTTGGAGCTCGCTGAACAACAGAAC
GGCAGGGCGAAGAAGGACTAG
>GYY|c15794_g1;orf1 len=612  frame:3  start:573  end:1184  gi|599380407|ref|XP_007408623.1| secreted protein [Melampsora larici-populina 98AG31]&gt;gi|328858747|gb|EGG07858.1| secreted protein [Melampsora larici-populina 98AG31]
TTTATCCAAGACACTGAACTTTGTGATATTGTGATATTCCCAATTACCACTCCAGTATTC
CAGGCTAAGATGCTGAACATTGGCCAACGTGTTTTAGTACTTCTTCCTTTTCTCTTTTGG
TACTCACAAGGCGCACAAGGCCTTCAAGTGCAAATAAAAGACGCAAACAACTATTGTCTC
GTGGTTCCAAAGGACTACCAAACCGCGATTGGTGCCTCTGAATACGATGGCGGGGAAGCT
GTATGGTGTCAAGGCTCAAAGACAGATCCCTCCGATGGAACCTTCCAAGGGTCTTTTTGG
ACTCGGCCTGAAGTTACCTATCCAAAGGAGGGAGTGATCCAGATGGCCGGATGTATCAAT
GTGAACAGCTGTGATAGGCTTAAGCCAGACGATGATGGCGGCCAGTACGATTCGAATGGT
GGTGAAGGCGGCAGAGGAAACCCTGCCGGAAGCACTTGTGGTTCTGAGTATCCGGTTTAT
GTCCAACTAGTCGAACCCTCCGCCGGTCGAGCTTGCATTCGGTGCTGCAAAAATCAATAT
GACTGCAATGTCTCGCAAGATACGGCGGGATGCCCAACTGTGATTCCTGGAAACTATGAG
GGGTGTTCTTAA
>GYY|c39047_g1;orf1 len=345  frame:3  start:3  end:347  gi|729697829|emb|CEJ04800.1| Putative Heat shock protein 82 [Rhizopus microsporus]
AGAAGAGATCGTTTTTTGGTTGAACGGCAGGTCGTTTCGATGGCATCAGAGACAGAGACG
TTTGCCTTTCAGGCTGAGATCAACCAGTTGTTGAGTTTGATCATCAACACCTTTTACAGC
AACAAGGAGATCTTTCTTCGTGAGCTCATCAGCAACTCCTCCGATGCATTGGATAAGATC
AGATTTGAAAGCTTGACAGACAAGAGCAAGCTAGATGCCCAACCAGAGCTTTTCATCCAC
ATTATCCCTGATAAGACCAACAACACTTTGTCTATTATTGACAGTGGTATTGGCATGACT
AAGGCTGATTTGGTGAACAACCTTGGTACAATTGCTAGGTCTGGG
>GYY|c30784_g1;orf1 len=231  frame:1  start:1  end:231  gi|759283230|gb|KIW59732.1| hypothetical protein PV05_00004 [Exophiala xenobiotica]
GACGTCCTCGGCATCTTCATTCTTGCTCTTGGTCTTTCTCTGTTCTTGCTCAGCTTCAAC
CTTTACGCCTACCAGAAAGACCAGTGGAAGTCGCCCATGATCCTTTGCTTCCTCGTTATT
GGATTCATCCTGTGCATTTGCTTTGGACTGTACGAGAAGTACCTCGCCCCTGTCACCTTC
ATCCCATGGCACCTGCTCAAGAACCGCACCGTCATATTTACCTACACCATG
>GYY|c18578_g1;orf1 len=1446  frame:-3  start:1770  end:325  gi|331218724|ref|XP_003322039.1| hypothetical protein PGTG_03576 [Puccinia graminis f. sp. tritici CRL 75-36-700-3]&gt;gi|309301029|gb|EFP77620.1| hypothetical protein PGTG_03576 [Puccinia graminis f. sp. tritici CRL 75-36-700-3]
CCGACTGCCTCTCTCACAGCTCACTTCCCACTTCGCTCGCAAGACCTCATGGACCCTTTT
TCCGAACCGCTGGCTTCCTGCAAGTCAATCTGCTCCTCCAATCTCCCCCCGATCAAGACT
TGCACCCGGAAAGATTCTAGGCTGAGCGACCGTGAGCGCGATGCCCCAGAATTTGTCCGT
GCGCTTTCGTCGGACGTCTCTCCGGATGCACCGTCGCTCTCGTCGAGCGACTCGCACTCT
CACTACCGCTCGAGCATCGGCTCCTTTAGTCTGCGCTGCCCCCTCCTCGACCCCGACCGA
CACGCCTCCGAGACGGCCGTGCTGGCCATGCACCCGCTCCCCGCTCTTGCCCACGAGCGC
TCGCCTGTCTACACCTACTACAACCCCTCGGGCGTCGGCGCAAGGCTCGGCCCCGGGCCC
GCCCTCAGCCCCATCTCGTCCACCTCCACATCGGGCGGGAACCTCTTTGTGCCCCTCCGC
CGCCGCTTCCTGCCCAACACTGACCGCGTCCTGGGTGGGGGTGGCAAGGCACGTGTGGAG
ACGCAACTCCTCGGCGAGCTGCTCCTCGCCCTCGAGGAGTATGTGGCCGCATTTGGACGC
CAGGTCAAGGCCATCCCCGCCCGCCAGTTTGGGTCTGCCGCGGTCGTCGTCGTCGCCGCG
ACGGCCGGACTGGGGCTGATCGAGGCCAGTCTGACGGTCAAGGAGCGCGAGTGGCAGGGA
CAGACTCAGGTGGAGCGCGAGGCGCTGGGGGAGCTATGTGCTGAGCTCGAGCATGTGACA
AGGGAAGTGGTCGATGCTGTGCCGGCGTTTGGGGAGAAACTCATGCAGGGCCACTACGGC
CCGCTGGCCGTCCAGGGCACGTGGGCCTCAGACTGCGAGCAGGCCCATCCGGCCAGTGCC
CTCGCGCGCTTTGCAGACTACGAGCCCGGCGGGTCCAAGGACACGTCGGAGGGCGGGGCG
GGCTGGTGGGCCGAGCGACTGCTCAGGGACCTTGTCGAAGGCATCGTTGCCGAGACGGTC
GTCAAGTCTGCGTCAACTAACATGCTGCTCTCGGGCCAACTAGGCACCCGTCGGGGCATT
GGCCAGGGCTCTAACAATGATGGATGTCGGGCAGGTCTGAGCAGGGCGATTTGCGAGGCG
CAGCAGGCCAAGAACCGAGGAAAGGTGCGGAGCTGGACAAGGTCGTTGGTCAAAGAAGAG
TCTGAAGGCTCATCTGAGGAAGATTCATCTGATGAAGACCGTCGACCGGTTGGAGGACCA
TGTCTATCAGACGCTGAGGCTGAAAGGGAAGGGCATTCAAGACATAAGGCTGTCTCCGAT
GACAACGATAGTGGGGCTGTTGGCAATGCGAAAAACCAAAGTGTGGATACAACAGATTCA
CATCAGAAAGAATTACTTGATATGGGTAGGAAAAGGTGGTTAGCTTTTAAAGCTAAAACT
GGTTGA
>GYY|c16459_g1;orf1 len=3294  frame:3  start:321  end:3614  gi|403169937|ref|XP_003329357.2| hypothetical protein PGTG_10409 [Puccinia graminis f. sp. tritici CRL 75-36-700-3]&gt;gi|375168486|gb|EFP84938.2| hypothetical protein PGTG_10409 [Puccinia graminis f. sp. tritici CRL 75-36-700-3]
CTGACCTTCCTTACTCGTCCGACCCGAAGCATCCCTTTTGGTTCCCGTGGCCCCCTGCGC
TTTCACTTTTGCGAACACCATCACAAGCCTTGCTCCATGGCAGTCGTCTCGACCACCGCC
CCACGGCTCAGGCTCAACAAGTCCTCAGCTTCTCATCACCCGCCATCCAGATCTCAGCCA
AAGCCATCTGCGCAACCCCTTCTAGGTCAAACTCCTTCCCCCACAACACATCCTCAATCC
AACAACCCGAGAGCTCATATCCCTTCCAATCCCACCTCGCTCAACCCTGCTCGTCTGGAA
CGGGTTCAGGCTGACTCTAAGCAACCGTCCTCTCAAATCTCATTGCGTCCTCGCAAGCCC
AAACGGACCCCACCCTCCAAGCCCACCGCTGGACCCCGTCACTCCAACAGGACGCCTATC
AAGCCACCCAAATCTCGACGCGACATTCTCAGAGAAGAATCCAAGCCACTCTTGGCCCAT
CCACCCAGCTGGGCTGGTCCTGGAACTCCGACCATTGTGCTTGACGATATCCTGCTCCCT
CAGAGCCCAACCGAAGATCCACTGATTCTCAGAGCCTCACCCCGCAAGCGCACTCAACTC
CTCCCCATCCGTCCAATCGCTTTCAATCAATCTCTTCACGTGCTCTCAGACTCAAACCAG
TCCACCGGTCTTGCTGAAAGTCACCCAGACCAGACTCAGGATCTTGACGTTGAGCCTTCA
GTCTCCAACCCAAGTCCGGCCACTGAGCCTCCAGTCACCTCAGCTGGCACTAACTGCGAA
GACGTCTTCCTCAGACCGACATCCCATACCCAGCTCCAGTCTCCTCACGATCGACCGCTT
GAGCACCATCATTCATCCAATCATCGACCCACAGGCCAGGTTTCAAACGGGCAGCCGAGC
CCGAATACGCCCGGGTCCACCAAACCGCATAAAGCAATTGATTCTGCGCATTCACCTCGG
CCTGGTGGCCCAGGGTCTTCGTCGGAGCAGGTTAGCAGCCCTACACATCGCAAGAGCTTG
AGCCTTTCGGTCAACACCACAAGCCCCGCTTTTCTACCCAGCTTACACGACTCCAACAGC
CACCTGAAATCCCAGCCGGTCGACATCCTTGACCAGCAAGACTCAGATTCGGGGTCCAGC
GCCTCGACCATCATGGCTTCCCGGGCGATCCAACAGGCCAGGAAGGAGACCAACCTCATC
TCATTCTCATCTTCACCGGCATGCTCTCCAAAACCTACACGCTCCCCGCTCAAATCGACA
ACAAACACTGATTTTCACGACCTCCCGCATGATCTGTTTCACAACCCAACTTTCTCACCT
CGATCCCCAAGAGCTCGCACCGATGCATCCACATCATCCCAACCATTCAACCCATCTCTG
AAGAACCCCTGCGCGACCAGGCTCCCCACTCAGCCTTCAACTACTGAGCCATCCAACCCT
GAGCCAGGCCGCCATCCGCAGATCCGCGGCGCCATCCATGCCGCTCGCACTTCAGCCAGG
TTCCACTCGGCAAGCCCCAGCCTGCGGCGCTCCCGCGACCCCAGCGTCCACTCGCCTCTA
AACCTTCACATCCGCTTTTCACCCGCCCGAGCACCAGCCCGTCCGTCGCCATCGCCCGCT
TCTTCGACCCGTCCATCTCTCCTAAAAAGACCCGTTCCAAGCGGCGATCTGCGCTCCCCA
AATGTCCCCGACCATTCACTTGAGCTCTCGAGCCAAGCCGCCAATAATCAGTCTCTCCGA
TCGACCGTGAGTGAATCGCGTCGCTCGAGTCTCAACCAGCACGCCTACGCCATCACCCTG
CTCCCCGACCGGGCCCCAAGCGTCGTTGAAGGCTCCGCCAGCCCGTCTGGGCTTCCACGC
CGGCCCTCGAACGCTGTCGTCAAGCCCGCCACGCCCCCAAGGCCGCGGGTGTGGGACGAC
GAGAACTCATTTGTGGCGTTCCAGGTCGAGGACAGCAGTCTGGACGTTGACCTGACGATC
ACGTGCGACGAGGACGTATCGGCCGACGAGGATAGCTCGACACACGTCCGCAAGCGCCAG
AAGCTGTCGCTAGGACACGTTGAGATGGTGATGAGCGACCTCGGACGGACGATGGGCCGG
GCGGGGCGGCGGAAGAGCGCGCTCAGGGTGCGCTATTCGATGGACGGGGTCGGAAACCGG
TCGTTGGCCGAGATCGAGGAGGGTACCGACGAGGATGGCGAGCGGGCGATGACGGAGGAC
GGCGGACAGCAGGATCGCGTCTTGCAGGACGAGGAACTTGGCCTAGACCAGCGTCGGTCT
CGGCACGCGGGCGCTGCGCCATCTCCGTCGCGCCAGCTCGCTGATCTGGGCTCTCAGACA
TCGCAGCTGCCCAGCGCCCGGCGGCCCACTCAAATCCTGCCGCCCGTCGAAGAACGACGC
CGCGATCGATTATCCGAGTCCGACCAGGCCATCTATCACACAGCGGACGCTGGCCACGCT
TCCCACGAGCCCGTGACGCAAGACGAGCGACGGTCCCAGTGCAGCTCTGAGCCCTCGGCC
GACAACTCAGACCAGCCTGGCTGTTCAGAGCGTGCGGCGTATTTCCGGCGCGTCAAGGCA
GAGGACACTAGTGACGGTGAGCTGCCGCAACGAGACAAGCGGGCCGGGCATAGCGGGCGA
CACGGTGGCTATGAACTCAGGGCTGATGGTGAGGATGGCCGTCGGCGGCTGTTGGCATCG
GGCAAGCATGACCACTCGGACGCCCGCGAGGAGGCGCGTTCGCATACCTACTCGAGCGAG
CGGCTGGCAGCGAGCCGTCATGCTCCTGCAAGCGCTCTGCAAAGCCGGTCTGGTTCTGAG
ACGCGACAGGACACCTGCGGGCAAGCTGTTCGCGCTGCCATGCCTCATGAACAAGACGGG
CGTCTATCGGCCGAGGCCGACGCGGTCAGCCTACATTCGCCGCCGCGGCCAGCGCACGGG
GCCGGTGTCCGACGTGGAACCAGCTCATCAAGCGTCACAGGCCACGAAGGTTCGGTCGCA
GACTCGCACGAGTCGGAGAGCGTGGTAGAAGTTGGCGGACGCGCGGCGACGGTGATTGAG
ATTGGGGACTCGGAGTCGTCGCTGGACGAGTATGAGTCGGACGCCGCCGGGCACGGGGCG
CAGATGCGCCAGTCGTCGTCACGCGCATCGAGTCGGCCTGGGCCTAGTGGCTTCATTAGA
CCATCCGAAGATTGCCCGAGTCCGCGGCCTGATGTCGGGGAGTATGAGTCGGACGCCGCC
TGGCACAGGTCGCAGATGCGCCAGTCGTCGTCGAGCGCGTCTAGTCGGCCTGGG
>GYY|c18305_g1;orf1 len=318  frame:-3  start:534  end:217  gi|578483070|gb|EUN20678.1| hypothetical protein COCVIDRAFT_43164 [Bipolaris victoriae FI3]
ATTCTTACAACCCTCCCAATCCCACTCATTTACTCATCAACCTCGAACGCCGACAAAATG
GTCCGACTTTCCATCTTCGCGGTTATCTTCGCCGCTGTCACTGCTGTCGCTGCCGACGGA
TACTGTCAATGCCTCTTCGCGGACGGCTCCCACTGCTGCGTTACTCAATACGGCATCAGG
AAGGACTGCACGGCGCGATGCATCGATAACGGAAACTCAGACAAGAAGTGTAACGCTGGT
GGCAAGTACTCTGACGTTGGCGGATGGCACGCACAGTGGCGCCGCTCCTGCACGGACTGG
ACCATTGGAAACGCGTAG
>GYY|c23146_g1;orf1 len=324  frame:3  start:3  end:326  gi|189190982|ref|XP_001931830.1| conserved hypothetical protein [Pyrenophora tritici-repentis Pt-1C-BFP]&gt;gi|187973436|gb|EDU40935.1| conserved hypothetical protein [Pyrenophora tritici-repentis Pt-1C-BFP]
TCTATCAAGATGCCTAAGATCGTCCGCCTCACCCTCTTCAAGATCCCCGACCAAGACCTG
GTCAAGGAAGCCATCCAGATGTACAACACTCTGGCCCAGGACGCGAAAAAGGACGGCAAG
AACTACATCCAGCTCGCACAGGCCAACGCCACCTACGACGACCAGCGCAGCCAGGGCTAC
ACACTACTCGCCCGTTGCATATTCGAGTCCAAGGAGGACATGGACTTTTATGACAACCAG
GATGAGGCACATGCTAAGATCAAGGCGCATTTCAAGCCAAAGGTCAACTCACCGCCGCTG
GTCATCTACTCGGACATGTCGTGA
>GYY|c34884_g1;orf1 len=381  frame:2  start:2  end:382  gi|701779694|gb|KGQ13075.1| Protease 4 [Beauveria bassiana D1-5]
GCTGATTCGCGCCATAAAACACGCGAAGAAGTCGATAAAATTGCTCAGGGACATGTGTGG
ATTGGTCATGATGCTAAAACCAATGGATTGGTCGACCAATTAGGGGATTTCGATGATGCG
GTCACTAAAGCGGCTGAATTGGCAAAATTGGATAACCCAGAACTTGACTGGATGCAGCCT
GAAATGTCATTCAGTGAGTTGCTGATGAGTCAGTTGACAACAACCGCGCAAGTTATCGTA
CCGGAAGCGGTTCAAGCTTGGCTCCCCGCTCCACTGGCGCAGGTGGCTCAGGAAGTGAAA
CAACAAAGTGAGTTCTATCTCCATCTGAATGATCCACAAAATCGTTATGCATTCTGTTTA
AATTGCGGAGATATTCGCTAA
>GYY|c18481_g1;orf1 len=666  frame:1  start:1  end:666  gi|403171082|ref|XP_003889456.1| hypothetical protein PGTG_21816 [Puccinia graminis f. sp. tritici CRL 75-36-700-3]&gt;gi|375169027|gb|EHS63799.1| hypothetical protein PGTG_21816 [Puccinia graminis f. sp. tritici CRL 75-36-700-3]
CTTCCTTCCCGCAGCATGGTCCAGCTCTTGAAGATTTTTCTTTTGGCGCTGTCGGTGTTC
CCGGTCTCATACTCAGGTAGTTTGCCTGACCTCGCGGACATGACGAAATCCCATAGAGCT
CTGCGCACTCGACAAGCGAGCTCTACTTGTCAATCCATGTCTGTCAGAAAGGAATGGCGA
AAACTAACTTATGAAGAGCAGGCCGATTATATCAAGGCCGTGAAATGTTTGGCCCGGTTG
CCATCCAAATTGTTGGGGTCTTCTTACCGAAGATGGGACGACTTCCAATATGTGCATTGC
GAAAAAAGGCACGACACTCACAATAGGATGCTGTTCTTAGCATGGCATCGTTACTTTATA
TGGATGTACGAGAAGGCTCTGAAAGATGAATGCGGGCTTCAAGGTACCCTTCCCTTCTGG
GATTGGACCTTAGATTCTTCTAACATCACACTCTCACCTCTTTGGTCATCGGACCCAGTC
GTTGGCTTCGGCTCGAATGGAACTTTATTCGGCGACGACCCGGACGGGTTGGATAGCGGA
GTTGTAAACGATGGGGCATTTGCAAAATTTCCGGTTTATCACCCTAGCCGAATGATGCTT
CAGCGAAACTTTAACTTGGCTCCCGAGTTTCTAGCTCCGGGTTATTATCTGGGTAGTCAG
TGGTAG
>GYY|c18481_g1;orf2 len=459  frame:3  start:657  end:1115  gi|403171082|ref|XP_003889456.1| hypothetical protein PGTG_21816 [Puccinia graminis f. sp. tritici CRL 75-36-700-3]&gt;gi|375169027|gb|EHS63799.1| hypothetical protein PGTG_21816 [Puccinia graminis f. sp. tritici CRL 75-36-700-3]
TCAGTGGTAGTGGGTTATATTCCTAACCCTTTGTCAGCCGAAGACTATACAGCTCTGACT
CGATACCAACACAGCAATCCAAGTAACATTCAAATCATCATGTCACAACCAAATGTATCG
GCTTTCATCCAGAGGCTTGAGGGCAACTACATACTCGATGGTACTCGCTTGCCCGGGCCG
CATACAATCATTCATGCCCTACTTGGTGGAGACATGCCGAAACTGGCTTACTCTGCAAAC
GACCCAATTTTCTACCCTCATCATGCCCAAGTAGACAAACTGTGGCTTACGTGGCAGCTG
GCTGACTGGAAAAATAGAGCGTATCAATATCTACCAGCAGGAAAATTCGGTGCAAACTTG
GACGATCCATTAGATTATCTTGGCCTGAGTCCCTATTCGGTCAAAGCACGCGACGTTATG
GACCCATTTAAACCGCCTTTTTGCTATCAGTATGAATAA
>GYY|c21278_g1;orf1 len=2466  frame:1  start:355  end:2820  gi|599414781|ref|XP_007414786.1| hypothetical protein MELLADRAFT_45014 [Melampsora larici-populina 98AG31]&gt;gi|328852809|gb|EGG01952.1| hypothetical protein MELLADRAFT_45014 [Melampsora larici-populina 98AG31]
CTTCAGCAGGTTGTTAACCAAAAAAAAAGGTTGATCAGAGATGGCAAGCATTCGGTCGCC
GAGCTGATGCAGATAGGAAAGGAGATTTTGGGCTTCCGACACGTCCAGCCAAGCGTATCA
GGATTACTGGCAGACGTCCAAGTCGAGGGAACTTTTCCCGATGGAACATTTCTGGTCACG
GTTCATTCGCCGATATGTACTCCCTCCGGGAGAGACCCTCACCTCTCCTTAGCACTCTAT
GGATCTTGTATCCCGAGTCCACCCGAGTCCCTTTTTGACTCCATCGATCCCACCCCTGAT
CATGCCTTGCCGGGTGCATTCGCTGTCAAACGAGCGGTCAAACGTAAATCGGCGAGTGAC
ACGGAACCGGTCTCAAGCGCCATCATTCTCAACGCCAACCGAGCCCGGATTAAACTCTGC
GTGACCAACACTGGCGATCGTCCTATTCAGGTCGGCTCACATTACAATTTTGCACTTACC
AATCCGGCATTAGCATTCGACCGGCTGCAGGCGCTGGGCCATCGTTTGGATATTCCAGCG
GGGACTTCTGCCCGCTTCGAGCCTGGTGATGAGCGCGTCGTGACGCTTGTTGAAATTGGC
GGGCGTGGCCGCGTTACAGGAGGAAATGGTCTTGATGGCCGAGCATGGAATAAAGGCGAC
AAAGCTGGCGCTACACGTCTGATCAAAAAGATGGTCGCAAGAGGATTTGGGCATCGTGTT
GCAGATAATATTGAACGACCCTTGGATGGCTATCAAATGTCTCGAGAAGCATATGCAAAC
ATGTTCGGGCCCACAACGGGTGACAAAGTCAGGTTAGGCGATACGTGCCTGTGGGTTGAA
GTCGAATTCGATCATACAACTTATGGTGAAGAACTCAAGTTTGGCGGCGGAAAAGTGGTA
AGAGAAGGGATGGGCCAAGCCACAGGTCGATCCGATTCCGAAACGCTTGATGTGGTTATC
ACGAATGCATTGATCTTAGATTGGTCAGGAATCTACAAGGCAGACTTAGGCATCAAGAAT
GGTCGAATTTCTGGTATCGGTAAAGCAGGAAACCCGGACGTCCAATCTGATGTCACTGAG
TCCATGGTCGTTGGTGTCAATACAGAAGTGATAGCAGGTGAAGGCAAGATCGTCACTGCT
GGTGCTATTGATGCTCATGTTCACTTTATCTGCCCTCAGCAATGCCAGGAAGCAATTTCG
AATGGTATCACTACTCTGATTGGTGGTGGAACAGGGCCGGTTGCAGGAACCTGTGCCACC
ACTTGCACTCCCTCTCGCACATTAATTAGAAACATGTTATTGGCCACTGATGATATACCG
ATGAACTTCTTATTGACCGGAAAAGGAAACGATTCAGGAAAAGCTGGCTTGGTGGACCAG
GTATACTCTGGAGTAGGCGGAATGAAGTTGCACGAGGATTGGGGAAGCACTCCTGGAGCA
ATTGATTCATGTTTATCGGTGTGCGATACTTATGACATCCAATGCAACATTCATACAGAC
ACCCTCAATGAATCAGGATTCGTTGAAGACACGATCAAGGCTTTCAAGGATCGCGTAATT
CATACCTATCATACTGAGGGCGCGGGAGGGGGTCATGCTCCAGACATAATTGTGGTCTGT
GGCAAGGAAAATGTTCTTCCTTCTTCAACAAACCCGACGCGACCCTATACCAACAACACC
CTTGATGAGCACCTCGATATGCTCATGGTCTGTCATCATCTCGACAAATCTATCCCGGAG
GATATCGCGTTTGCTGAATCGAGAATTCGGGCCGAAACGGTAGCGGCCGAGGACGTCTTG
CAAGATCTTGGGGCAATTTCAATCATCAGCTCTGACTCACAAGCTATGGGGAGAATCGGA
GAAGTTGTCAGTCGGACGTGGCGGACTGCATCTAAAATGAAGGAGTTCAAAGGTTATTTG
AATGAAAACGAGAACGTTAAATGTCATGATAATGATCGAGTAAAACGTTACCTTGCTAAG
TACACTATCAACCCTGCCATCGTCCATGGGATCTCCCATGAAGTCGGCGACATTTCGATT
AACAAGCTTGCAGACCTTTGTATATGGAGCCCTCCTAATTTCGGTGTCAGACCGACCCAG
ATTCTTAAAGGAGGATTTGTAGTGTGGTCTCAGATGGGAGATGCCAATGCTTCAATTCCT
ACCGTACAGCCTTGTTATGGAAGACCCATGTGGGCCACTCATCCAAGCTCGATCCGCCAC
ACCTCCGTTACATTTGTCTCAGAAATATCTATCAAGGAAGGTATCACGCCTTCCTATGGG
TTGAAGAAAAACTTGGTCCCTGTGAAGAATTGTAGGAAAGTGAAAAAGACGGATTTAAAG
CTGAACAACCTCCTCCCAAACATCACTGTTGATCCTGAAACTTATCGGGTCGAGATTGAT
GGTGAGGAGTGCACAGTCGGACCAGCACTTACCTTGCCTTTAACTCAAGGGTATCATATT
TATTAG
>GYY|c21278_g1;orf2 len=234  frame:3  start:63  end:296  gi|599414781|ref|XP_007414786.1| hypothetical protein MELLADRAFT_45014 [Melampsora larici-populina 98AG31]&gt;gi|328852809|gb|EGG01952.1| hypothetical protein MELLADRAFT_45014 [Melampsora larici-populina 98AG31]
TTCTGTACAGGTTCTAAAAGTCAGTCACGACTCGCGGTAAGCAATCACGGCGACCGAGAA
GCACTAGATACGGACTCTCTACTCAGACTGGGTACTATGCACCTAGGCACGAAAGAACAG
GACAAATTGCTTCTGACCGCTGTCGGTCTGTTGGCTCAGAGAAGGTTGGCCAGAGGAGTC
CTACTGAACTTGTCTGAGGCGACAGCGTTGATAGGGTGTGTTTTGCAAGAGTAA
>GYY|c1094_g1;orf1 len=285  frame:-2  start:286  end:2  Ankyrin repeat domain-containing protein 30B OS=Homo sapiens GN=ANKRD30B PE=2 SV=3
TTGCTGGAAAAAACACCTGACGAGGCTGCACGCTTGGTGGAGGGAACGTCTGCCAAAATT
CAATGTCTGGGGAAAGCAACATCTGGAAAGTTTGAACAGTCAGCAGAAGAAACACCTAAG
AAAATTATGAGGACTGCAAAAGAAACATCTGAGAAATTTGCATGGCCAGCAAAAGAAAGA
CCTAGGAAGATCACATGGGAGGAAAAAGAAACATCTGTAAAGACTGAATGCGTGGCAGGA
GTAATACCTAATAAAACTGAAGTTTTGGAAAAAGGAACATCTGAG
>GYY|c36378_g1;orf1 len=237  frame:3  start:69  end:305  G-protein coupled receptor 124 OS=Homo sapiens GN=GPR124 PE=1 SV=2
GGGAGGGCAACGTGGCTGGGCCCAAGGGTGACTCACGAGCCAGCTCCACCTGCCACCCGC
AGTGAGCTGACGCTGTCTCACATCGGCGTGTGGGCCTCAGGCGAGTGGGAGTGCACCGTG
TCCATGGCCCAAGGCAACGCCAGCAAGAAGGTGGAGATCGTGGTGCTGGAGACCTCTGCC
TCCTACTGCCCCGCCGAGCGTGTTGCCAACAACCGCGGGGACTTCAGGTTTGGCCCA
>GYY|c36438_g1;orf1 len=270  frame:1  start:1  end:270  gi|768696071|gb|KJJ25155.1| Sugar transporter [Penicillium solitum]
GGCTTTTATGCTGGTCTGAACGTCACTGCAATGGTCATGATTTTCCTCTGGGTTCCCGAA
ACCAAGCAGCGCACTCTTGAAGAGCTGGATTATATCTTCGCAGTTCCTACTCGGGTGCAC
ATGAAGTATCAAGTCACCAAAGCGCTACCGTACTGGTTCAAGCGGTACATTTTCCGCCAG
AATGTTGAGCTGGAGCCTCTTTACCAGTTCGACCATCTTGCCAGTGGTAATGGGGATGTT
GCCGTGTCGCGGAAAGAGAGTGTTGTTTCT
>GYY|c22707_g1;orf1 len=186  frame:1  start:61  end:246  gi|701771172|gb|KGQ06018.1| putative ATP-dependent helicase yoaA [Beauveria bassiana D1-5]
CAGGAGTTAACAATGTTTGCAGGTTTACCTTCACTCACCCATGAACAGCAGCAAAAAGCT
GTCGAGCGGATCCAGGAACTGATGGCACAAGGGATGAGCAGCGGCCAGGCAATCGCGCTG
GTGGCAGAAGAGCTGCGTGCCAACCACTCCGGCGAGCGAATCGTGGCGCGTTTTGAGGAT
GAAGAC
>GYY|c23625_g1;orf1 len=975  frame:-3  start:975  end:1  gi|575488472|ref|XP_006683530.1| hypothetical protein BATDEDRAFT_15187 [Batrachochytrium dendrobatidis JAM81]&gt;gi|328765704|gb|EGF75847.1| hypothetical protein BATDEDRAFT_15187 [Batrachochytrium dendrobatidis JAM81]
CGGAGTATATTAATGAAACGATTACATGATATTGAGAAAGAGATGTTGCCCGTTGAATCC
TACAAAATGCTTATTGATGGGCAATGGGTAGATAGTGTATCCAAAGCGACAACCAAAAGT
TATAACCCGGCGACAGGGGAATTACTGGCTGAATATGTATCCGGTAATGCGGAAGATGTC
GATCTTGCTGTCTGCGCCGCGAAAAAAGCTTTCCACGCCTGGAGTCAAACCTCCGCCATC
GAAAGACAATCAGCTTTACTGAAAATTGCTGATTTACTAGAAGCAGAACAAGAACGTTTT
GCCATCCTTGAATCACTGGATACCGGCAAACCATTAAATGAATCCCTGTATATGGATCTA
CCGGCCTCCATTGACCATTTTCGCTATTTTGCGGGTGTGATCCGTTCCCATACCGATGAA
GCTTCAGTTCTGGATGCCAATACACTCAGCCTGGTGATCCGTGAACCCATTGGTGTTGTC
GGGCAGGTAATTCCCTGGAATTTCCCACTACTGATGGCAGCATGGAAACTGGCTCCTGCT
CTTGCCGCAGGCAATACCGTTGTGATTAACCCGGCAACACTGACACCAATCACTCTGCTT
GAACTGGGTCGAATATTGGATAAAGTCCTGCCAGCCGGGGTGGTTAACATTGTTACAGGC
CGTGGTTCAGTTGTTGGTCAAGCCATTCTGGATCACAAAGATGTCGAAAAAGTGGCATTC
ACTGGTTCCACCAGAGTAGGTTATACCGTAGCCGAAGCCGCAGCCAAAAAGCTGATCCCT
GCAACACTGGAACTTGGCGGTAAGTCAGCCAATATTATCTTCCCTGATGCCAATATGAAA
AAGGCAGTAAAATATGCAGCCAGAGCGATTTTGCTGAATCAGGGTCAAGCGTGTGAATCA
GGTTCCCGGTTATTCTTGCATAAAGATATTCATGATGAATTCCTCAAATCCTTAAAAGTA
GAATTCGAATCCATC
>GYY|c14601_g1;orf1 len=351  frame:2  start:818  end:1168  gi|403168509|ref|XP_003328134.2| hypothetical protein PGTG_09428 [Puccinia graminis f. sp. tritici CRL 75-36-700-3]&gt;gi|375167532|gb|EFP83715.2| hypothetical protein PGTG_09428 [Puccinia graminis f. sp. tritici CRL 75-36-700-3]
AGAAATTTTATGTTGTGGCTTGAATCATTGATCGAGGCTAACTTACCGGCCGTCAACCTG
CTTCTCCTTTATCTCAGCCCCGCACCAACGGAACCCCAGGAGAAACGGTATCCAATTGGG
CAGTTTTTCAACACCAGCCTCAAACGCACGGCTACCTTGGTCCATCGGGTAACAAGCGGT
CTGCGCTCGAACGCGAGCCAGAAGGCGAATTCGCTTGGAAACACGCTCGCACAGGGAAAG
CAACGCGCATCGAAGCGCTTCAGCAAGGCGCCGAAGCCAACCGCCGAAGCCACTGCTGAA
GTGGTTGAGGCACCTGCTGCCAATGCGCCGGGTGAGACAGTTGTGGCTTGA
>GYY|c14391_g1;orf1 len=672  frame:3  start:6  end:677  gi|189188312|ref|XP_001930495.1| conserved hypothetical protein [Pyrenophora tritici-repentis Pt-1C-BFP]&gt;gi|187972101|gb|EDU39600.1| conserved hypothetical protein [Pyrenophora tritici-repentis Pt-1C-BFP]
TTCTGTCAGTCTCGTGGATACTGCCTTCCTCTGGCTCATCAACATAGCTTCCACATTTGT
TCCCGTTTGAACCGGACCTGCTTCAGGCACAAACAAACCTTAACTCCAACATCTCTCCAG
AGCACCGTTCTGGTGACTTCTCACTTCAACTTACATCCACATATATTGCTATACACCGCC
AACATGACGGTGATATGGGGCCTCGACTTGAAGGACATGCAATGGGGCAAGTTCAAGAGC
AGCTACATGTTCGGCAACACAGACTACCACCTCCGCCGCACAAAATTCGGCATCTACCAA
GGCGCCATGATCCTGACCGTTGTATCTGAATCACTCGGCACAGCAGCCCTGTCCGACTAC
GTCGACCAACAAAAGTTCGTCGCCATCCACTCACCCGGCGCAACGGTCCACAACAACAAC
TTCGTTGGCATCGCATCCTACAACATCTTCGTCGGCATCTTCGTCGCCACCATCTTCGGC
GCAGCCTTCTTCTTCGACCTCTTCTGGCCCGAGCGCCACGAATCGCGTGCAGTGAAACTC
GCATGGCGCGCCTGCTCCGTCCTTGCATGCATGCTGACCCTGTCCTGTGCACTGGCGTAC
ACCTACATCGTAGCGTCGAAGTCGGCGTACGTGACGGGCACAGATGTAGCGAACGCGGGG
AGATTGCTGGCG
>GYY|c21886_g1;orf1 len=1953  frame:-2  start:2928  end:976  gi|599406365|ref|XP_007413340.1| family 32 glycosyltransferase [Melampsora larici-populina 98AG31]&gt;gi|328854413|gb|EGG03546.1| family 32 glycosyltransferase [Melampsora larici-populina 98AG31]
TCTCCCTCTCCCTCTCCCTCTCCCTCTCCTCATCTTCCCAAAGCCCCCGTCGACAAGTCC
CCCCCCGTCTCTTGTCCTGCTATCCGTCGTCGCTCCCCCACTGTCCACACCAACCATCCC
GGCTCCGCTGTCCGGCCTCTCACTATGCCTTACCATCCGCCTTACCCGCTCCTTCCCTCC
GATGGTTTCTCTTCTTCCACCCCTCGCTCCTTGCCCGAAAAGCCCACTTCTCCCCCGTTC
CCAATAATGCTCCGCTCCTCCTTCCCACTCTCAATCGACGATGCTCTCATCAGCCCGCCC
CGCAAGCGTCGCACATGGATTGATTACTCTCTTTTTTTGCTGTTGCTTATTGTCCTAGGA
ACGGTCACTGTCCTGACAACGGTTAATGTCTATTTTGGCGTTTACCCAGCTGACGTGATT
CTACCGACTGAGCTCGAGGTCGACCATCCTGGTCCCTCGCGTGTGCCCAAAATCATTCAC
CAGACCTGGAAGACCACTGAGATCCCCGACCGATGGGTACCCGTACGCTCAAGCTGCGCC
GCTACTCATCCCGGCTGGGAGTATATGATGTGGACCGACGAATCTGGGCGCCAACTGATT
GAGCGCGAGTACCCGTGGTTCCTGGACACCTACGATGGTTATCGCTACCCCATTCAACGT
GCCGACGCCGTCCGGTATTTTATTCTTCATCACTACGGTGGCGTTTACATGGATTTAGAC
ATTGGCTGCCTGAGGCCAATGGACAGTCTACTTCGCTTCGACCTAGTCCTCCCTCAAACC
ATTCCCGTCGGAGTGTCGAACGATTTGATGTTCAGTGCCAAGGGTCATCCGTTTATGGAC
TTTATCATTCATCGGCTTGCCCAGTTCGACCACGACTATCAACTCAATTACGCCACAGTC
ATGTTCTCGACGGGGCCGATGGCGGTTTCTGCTTTGCTGTCTCAGTTTAGGCGCTCGCCT
CTCCTCAGCTCCAGTATGGCCATGGCCGCTTTTGGGCCGGTTCGGATCCTCCCTCCCAAG
CTCTATGGCAAGAACCTCGCAATGCCTCAACCGAGTCCAGGTCCATTCTTCACACATTAC
TATGGCTCTAGCTGGCACACGGATGGCGCTGGGCCGGTGCTGTGGCTTGGCAAGTTCGGA
ATGTTTTGGCTTTATACTGCCATTGCGCTTGTCGTTGGGTGCGGTTTGCGTGGGCTGGTC
ATGAGTGTTGCAAAACGGACCTCATTGGGTGAGGCTCCAACACGGCATAGTAAGCCTGCT
GCACATGGCATTGGTAGCCCCAAGACGCGTGGCTCGGGCGTTGCGCTGTGGAAGCGTCGG
CTGCGTCGGGGCAGACACACTGAAGCCCGGATCGCGGACGTGCTCCTCTTACCCGGACAC
TGGCTCGATAAGGCTGCTGCTGCTGCTGCGACTCAAAAGTCGCTTCGCGGCTCACGAACT
CACCGCAACAAGGGATGTATGCAGTGCAAGTCATGCAAGCTGGCCGAGGAACAAGCTGGA
GGCTGTGAAAATGGGTTGCCGCCTTATGAATCGCCCGCGCTGCATTTGACATTGCCCTCC
GAACGAAGGACAGGACGGAGGGCCCAGCGAGTAGAGCCCACATTGTCTGATGATGAATGG
GACGAGGCCGAAGAGGAAGTGATTGGTCCCGGGGGTGCAACACATTTCTTCACAAGCCCA
ACACCGATTGTTGTGCCTGCGACACCGCATCATTACCGAAGTTGCCCCAGCAGCAATGGC
GGGCACACAATGACTCGACTGGGCTCCAATACTGAAGAGCTGGGCAATCTGCCTTCGCCT
TTATTGAATGCGATCTATCGGCTGGCAGAGTTGGCAGGCATTGTTGGTGACAGCAGTGAC
GTAGAAGAGGCTGTGGGCCTATCCAGCGTCCGGACGGATGACACCTCACCAGCGACTTTG
GAACGGCCAAGCGTGTTGCTCAAAGTTGATTGA
>GYY|c37941_g1;orf1 len=213  frame:2  start:2  end:214  Acyl-coenzyme A dehydrogenase OS=Escherichia coli O157:H7 GN=fadE PE=3 SV=2
ATTACCTACGGCATTATGCTCGGCGAAAAACCTGCCGTGCTGTCGGCTATCGTTAAGTAT
CACTGTACCCACCGCGGGCAGCAGTCGATTATTGATGCGATGGATATTACCGGCGGTAAA
GGCATTATGCTCGGGCAAAGCAACTTCCTGGCGCGTGCTTACCAGGGCGCACCGATTGCC
ATCACCGTTGAAGGGGCTAACATTCTGACCCGC
>GYY|c16768_g1;orf1 len=2250  frame:2  start:2  end:2251  gi|331225443|ref|XP_003325392.1| STE/STE20/PAKA protein kinase [Puccinia graminis f. sp. tritici CRL 75-36-700-3]&gt;gi|309304382|gb|EFP80973.1| STE/STE20/PAKA protein kinase [Puccinia graminis f. sp. tritici CRL 75-36-700-3]
GCTCTTGTCCCTCTCCTCGTCTTTTCCCATCCGCCTCTCATTCTGCTTCTCCACCTCTCC
ATCCACTTCTCTCGACTATCCACTTCTCTCGACTATCCACTTCTCTCGACTATCCACTTC
TCTCGACTATCCACTTCTCTCGACTATCCACTTCTCTCGACTATCCACTTCTCTCGACTA
TCCACTTCTCTCGACTATCCACTTCTCTCGACTATCCACTATCCTTCCTCACAAACCTCT
CCTGGTCATGCCAAGCGTCCCCCAAGTCGCATCATGATCGGCTCAAGTCCTCTCCAGCCC
AACTCGGTCCTCCACTCTCAGCTCCAGCCAAACCCGACCACGATCGTCAGACGCGGTTTC
GCTAAACTCAAGGAAGACGGCCTCAGGTCTTGGATCTGGTCCCAAAGATGGCTCATCTTG
CGTGAACAGACTCTTACGTTTCATAAGAACGAGACCACTTCGACGGCGTCTGCGCTCATA
TTCTTGAAGGAAATCACAAATGTCTCTCGCACCGACCTACGTCCATACTGTCTCGAGCTC
GAGACAAAAGACAAGACCTTCAACCTGGCCCTCAAGAACGATGAGGAGCTCTACGGCTGG
ATGGACGACATCTACTCTCGCTCGCCCCTCATGGGTGTCTCGAACCCGACCAACTTTGTC
CACCAGGTCCATGTCGGCTTTGACGCCGTCTCGGGCGCGTTCACGGGCCTTCCCGAGCAA
TGGACGAGACTGCTGACGAGCAGTGCGATCACAAAGGAGGATTATGCAAAGAACCCTCAG
GCCGTGCTCGATGTGCTCGAGTTTTACACAGACATCCAGAAGCGCGACAACGAGGACTAC
GGCCAGATGCCCCCCGCCGAGCGCGAGCCCGTCCATGACGATGCCCGCCTCGCGCCTCAT
GCCAGCCCGCCTGCGCCAGCCCGCTCCGTGCCCCGTACAGACCCCGGGCCTGCTGACGGC
TTCCGTCCCGGACTCCCGCCGTCTACTCAGCCCCGCCCCGGGCCGTCCCAGACCCGCCCG
AACCTCGTCCCCCAGCGCGTCGCCCCCGTTGCGCCCGTGCAGGCCAAGCAAGGCGGACTC
AAGCCACTCAGCCTCTCCGCTTCGGCCTCAACCTCCGCCCGGCCCATCCCCCCGCGCGAT
CCCCCCAAGCCACCGGCGGTTCCCAAGACCCAGGGCCCCAAGCCGCTCACCCTCGGCCAG
CCCCGCACCAACGGCACGCCCGCCCCTGGCGCCAAGCCCGCCTCCCAGCAGCCCCAACAG
ACCTCCTCGGCGCCCACAGCGGGCGGCGACCAGGCGCCTGTCAAGGCGCTCCAGACGGCC
AAAAAGGCCGAGGGAAAGTCCAACGAGCGGCGGATCTCGACCCTCACGGAGGCTCAAATC
ATGACCAAGCTGCGAGCGGTCGTCTCACCACAAGACCCGAACCAGATCTACGCCAAGATC
AAAAAAGTAGGCCAAGGAGCATCGGGGAGCGTTTATGTAGCCAAGACGCTCTCAAACGGA
GCTAAAGTAGCAATCAAACAAATGGACCTTAAAGTTCAACCTCGGAAAGAATTGATCGTT
AACGAGATTTTGGTCATGAAGGAATCTCAACATCCGAACATAGTGAACTTTTTGGATGCA
TTCATTGTTAGAGATGATGAACTTTGGGTGGTCATGGAGTTTATGGAAGGTGGTGCTTTG
ACTGATGTGATTGATAATAATACTATGGAGGAAGATCAAATTGCAAGTATTTGTTTTGAG
AGTTGTAAAGGGTTACAGCATCTACATCAACAGAGTATTATTCATCGGGATATTAAATCC
GATAATGTACTTTTAGATTGTCAAGGTCATGTGAAGATCACCGATTTTGGATTTTGCGCC
AAGTTAACAGATCAAAAATCGAAAAGAGCAACAATGGTAGGTACACCATATTGGATGGCA
CCCGAAGTAGTGAAGCAAAAAGAATACGGAGCAAAAGTGGATATTTGGTCATTAGGAATC
ATGGCTATTGAAATGATTGAAAATGAACCACCGTATTTGGATGAAGAACCTTTAAAGGCT
TTGTACTTGATTGCTACTAATGGTACACCTACACTTAAAAAACCAGAACGATTAAGTAAA
GAACTTAAAAACTTTTTGGCAGTTTGTTTATGTGTTGATGTTAAGTCTAGAGCTACGGCT
GATGAATTAATCCAGCATGAGTTTCTGAAAAAGTCTTGTACTTTAAATGGGTTGGCACCT
TTATTAAGGTTTAAAAGTTCTTCTAGATAA
>GYY|c23797_g1;orf1 len=267  frame:1  start:37  end:303  Isocitrate dehydrogenase [NADP] OS=Escherichia coli (strain K12) GN=icd PE=1 SV=1
CACGTCCCTTACAAAAAATTAACAAGGTATTACGCTTACTTGAAGGAGAGGTTAATGGAA
AGCAAAGTAGTTATTCCGGCGGAAGGTAAAAAAATAACAGTCGACGCTAAAGGTAAACTG
ATTGTTCCGAATAACCCGGTCATCCCTTATATCGAAGGGGATGGGATTGGTGTCGATGTT
ACCCCTGCAATGTTGAAAGTGGTCGATGCAGCGGTTCAGAAAGCCTATCAGGGTGAGCGT
AAAATTTCCTGGATGGAAATCTACACC
>GYY|c7467_g1;orf1 len=393  frame:1  start:1  end:393  gi|403167128|ref|XP_003326931.2| hypothetical protein PGTG_08468 [Puccinia graminis f. sp. tritici CRL 75-36-700-3]&gt;gi|375166870|gb|EFP82512.2| hypothetical protein PGTG_08468 [Puccinia graminis f. sp. tritici CRL 75-36-700-3]
TGCGAGAGCGACGACTACCGCGTCCACGGGAACGTGAAGGCAGTCTGGATTGAGCCCTGC
GAACGTAAGAGTGACGACGAGCCCTGCTCGTTTGTCTTTGGCAGTAACTACACGATCGAG
ATCGACTTCATTTCCCAAATTGGGTCCCAGCACCCGCGGAGCTCGCTTGTCGCCGGAGAC
TCTCGGCTCGGCCCGTACGCGTACTCGGGCCAGGGTTTCGACGGCTGTCGGTATGCGCAC
TGTCCGATAATCGCCAACGTCTCCTCGACCTATGTGTACCACTTTCAGACTCTCAAATCA
TCGTTTGACTATCTGACCTTCAACGTCACCCAATCAGTCTATGGCCCCAGCTTGTTTTGC
GCAGGAACCGAGGTCCGGTTCGATACGCAGTAG
>GYY|c14898_g1;orf1 len=426  frame:1  start:1  end:426  gi|83026497|gb|ABB96284.1| hesp-C49 [Melampsora lini]
GGGGCACAGAGCCCAAAGCTTTGCGTCCCCAGCCGGTGTTCAGGCCACCCAGGTTGGTTG
AATTCTGCGATTTCTTTTGATGCTCGCATAAACGTGGCGATTCGTCACAAGCTGAGGTCA
TTTCAAACACTTCAAGTATGCTCTCAGTGCATTGATACGCGGACGCAGGAAACATTTGAA
CAAGTAGCCTGCAAGAGTGAGTTCCATGCTTCGCAAGGCGACCAGTCAGTTTCAATTTGC
ATTGACCACAACGAGCGATACCATGAGTGCTCAGGCACTTGCGAGGGCACATTGACTTGC
AGAGATTGCGTCCCAGAGGCTCCCCGCTTCACCGCACAACTTCGGAAGAGAGCCAACCCC
TTTCAAGCTGGGATGAACGGTTCCGGGAACGGTAACAATGGCTTTGAAGGGGAGCTAAAC
TTATAA
>GYY|c36553_g1;orf1 len=195  frame:-2  start:197  end:3  gi|189195860|ref|XP_001934268.1| membrane transporter [Pyrenophora tritici-repentis Pt-1C-BFP]&gt;gi|187980147|gb|EDU46773.1| membrane transporter [Pyrenophora tritici-repentis Pt-1C-BFP]
CTTCCATTGCGCTACCACCACCATCTTTTCGCCAAGATGGTTCGAACTATGTTTGTGAAT
CCCTTCAAGGCCCACCACGTCGACGAGTTCCCGGGTGTTCATGTGCCTCTTGATGATTCA
ACCCATCGCGCTTCTGTAGCTTCCACTCACCCACGCGCCTCCCTCGGAAATTCAGAGAAA
GCCAAAGAGGATGAG
>GYY|c22573_g1;orf1 len=228  frame:-2  start:248  end:21  gi|761923120|gb|KIY44514.1| hypothetical protein FISHEDRAFT_67431 [Fistulina hepatica ATCC 64428]
GACAGGAAGAAGGTCAAGAACATCAAGCACAGTGGCAGCGTCACCTTCGATGAGATTGTT
GCTGTTGCTCGCGTCATGAGGCCTCGTTCCATCGCCAGGGAACTCTCTGGAACAATCAAA
GAGATCCTGGGAACCGCTCAGTCTGTTGGCTGCACCATCGATGGACGTCCTCCCCATGAT
GTCATCGATGACATCAACAGCGGCAAAGTCGAGTGTCCAAGCGAGTAA
>GYY|c31641_g1;orf1 len=246  frame:-1  start:296  end:51  Regulatory-associated protein of mTOR OS=Homo sapiens GN=RPTOR PE=1 SV=1
AACATCTTCCATTTCTCTCTCTCAGGAGTTTCCTTTAACAGTGTTTACACTCAGATTTGG
AGAGTCCTGCTGCACCTGGCTGCTGACCCCTATCCAGAGGTCTCGGACGTGGCCATGAAA
GTACTCAACAGCATCGCCTACAAGGTACGTGCCGGGCGCTCCCCACCGCGCTCCAGCTGC
TGGTTCTCGGTTACGAGTATGCATGCCAGGAACTCCAGGTGTGCCCGGGTCCACACCACG
GTTTAG
>GYY|c32820_g1;orf1 len=873  frame:-2  start:1174  end:302  gi|701779913|gb|KGQ13274.1| D-tagatose-1,6-bisphosphate aldolase subunit GatY [Beauveria bassiana D1-5]
AAACGACAGGATATGAAAATGTACGTGGTATCGACAAAGCAGATGCTGAACAACGCACAG
CGCGGCGGTTATGCGGTTCCGGCATTCAATATTCACAATCTCGAAACGATGCAAGTGGTG
GTAGAAACCGCTGCCAACCTGCATGCGCCGGTCATCATCGCCGGAACGCCTGGCACATTT
ACTCATGCTGGTACAGAAAATCTGTTGGCGCTGGTCAGCGCGATGGCGAAGCAATATCAC
CATCCACTGGCAATTCATCTCGACCATCACACGAAATTTGACGATATCGCTCAGAAGGTT
CGTTCTGGCGTGCGCTCAGTCATGATTGACGCCTCGCATTTGCCTTTTGCGCAAAATATT
TCACGGGTCAAAGAGGTGGTGGATTTTTGCCATCGCTTTGATGTCAGCGTCGAGGCGGAG
CTGGGGCAACTTGGCGGCCAGGAAGATGATGTGCAAGTCAATGAAGCCGATGCGTTGTAC
ACCAACCCCGCTCAGGCGCGTGAATTTGCCGAGGCAACCGGAATTGATTCCCTGGCGGTC
GCCATCGGCACGGCTCATGGGATGTATGCCAGCGCACCGGCGCTTGATTTTTCTAGACTG
GAGAACATTCGCCAGTGGGTGAACTTACCGCTGGTGCTGCATGGCGCGTCAGGGTTATCG
ACTAAGGATATTCAGCAAACCATCAAACTGGGGATATGCAAAATCAACGTTGCAACGGAG
CTGAAAAATGCCTTCTCGCAGGCGTTAAAAAATTACCTGACCGAGCACCCTGAAGCGACC
GATCCCCGGGATTATTTGCAGTCGGCTAAATCCGCAATGCGCGATGTGGTGAGCAAAGTG
ATTGCCGATTGTGGCTGCGAGGGCAGGGCATAA
>GYY|c23647_g1;orf1 len=201  frame:-1  start:201  end:1  gi|628189233|ref|XP_007708195.1| hypothetical protein COCCADRAFT_85289 [Bipolaris zeicola 26-R-13]&gt;gi|576923409|gb|EUC37527.1| hypothetical protein COCCADRAFT_85289 [Bipolaris zeicola 26-R-13]&gt;gi|578494010|gb|EUN31399.1| hypothetical protein COCVIDRAFT_87724 [Bipolaris victoriae FI3]
CCGAACGCCGCCATGTCGTCCTACTACGACGTCGACGCGATCCTAACCGACGCCCAAAAA
GTCCCCTGCACTTTCGAGCTCACGGTCCCCGGGCTCGGCTACCTCGAAGGCAACCTGAGC
GGCGACATGAAGCAAGGCTCCAAGATCGAGCTACCCCTCTGGCTAGGCGAGATGCTTGCA
CTGAGCCAAAGCCTGAACACG
>GYY|c16512_g1;orf1 len=1302  frame:-2  start:1699  end:398  gi|331220341|ref|XP_003322846.1| hypothetical protein PGTG_04383 [Puccinia graminis f. sp. tritici CRL 75-36-700-3]&gt;gi|309301836|gb|EFP78427.1| hypothetical protein PGTG_04383 [Puccinia graminis f. sp. tritici CRL 75-36-700-3]
TCTCACCAGCTCACTATAGATTGTCGCTCGTCCCACTTCACTGTACTGGTACTCTTGCTG
CTGCTGCCACTGCTGTTAGTGCTGCCATTGCCACTGCTTCTACTGCTCCCCATTCCCTTT
CCGAGTCTCTATCGTGCCTGCAATCACCAATCCACTATGGACCCCAATCAATACCCATCA
TCTTCGCCCGTCGACCAGCACGGCAACGATGCTGGTGCCGACGATGGCATCAAGCCCAGG
CTGCCCAAAGTTGGCGACATATTTGAGAGCTGGGACGATTTCCGCCAATGGTCCCGCCGG
GGTGCTGAGGCCCGGGGCTTCACACTCAGCCAGTCCCAGTCAAAGGGCAGCTCAGGCACG
ATTGTGCTGCGCTGCAGTCGGTTCAAAGAGCCGGGCACGGCGGGCCAAAAGATGGCTGAG
AATGGCTGCGAGGTCGTGTTTAAGGTGATGAAGGCCAAGAACGGCTACGAAGGCTTCGAG
GTTGTCCAGGCCTACGAGGAGCACAACCACCCATATGGGCCCAACATCCCCACTGGGCAC
CGAGCTGGTGCAGCCCAGACTGGCCTTCAGCCTAAGCGGAAGAAGGTAAAAAGCGCCGGG
GGTGACTCGGCGCCGCTCGCAGGCCCAAGCCACACCCGCCAACCATCAGGCGCGGCGCCG
ACGCCGCCGCCGGCGGGCCCGAAGCCGTTCCTGTTTGACCCGTACACGGGCAAGCCACTT
CGGTCATCCAACACCCCCGTCCCCTCCGCCAGCACGCCCAGTCCGCCCTCGCATCTCGAC
CCGGCCCACTACTCGGCCCAGCCCGCGCCGCCGAGCGCGCATCCACCGTCCCGTGCGCCC
AGCAGCGCCGGCGCGCCAACATACCAGGCTCCGTACACCGCGCGGCCGACGGCCTACGCA
CACGCCAGCGCGCCTGCGCCTCAAGAACCTGCTGCGGCGCCGGTGGCGCGCGTCGCGAAG
CGCTCCGCACCCGTGTCTGTGCCGGTCGCAAACGCCCTGAAGGCGTACCCACCCTTGAGC
ATCCGGCTGTCAGTGAAGGCGCAAAACTCAATCACCGAGTTCCTCGGGAGCATATCGCCT
GCACTAGCAGCGTATGGGGCGCACTTTATGTGGCTCGGAGTGCGGACTCCGGTGGACTTG
CTTGAGGTGGTCGAAGGTGGAGGAGAGGACGAGTTGGAGATGTTGTTGGATGAGATTGAC
ACGTGTGGGATCGGCGGTAAGGGAGAGGGCGTTGCGGAAGACGAGAAGGTGTTAATTATC
AGAGGGTTGAGGAAGCTGAAGGCGTTGAGAAATAAAAGCTGA
>GYY|c34171_g1;orf1 len=240  frame:-1  start:240  end:1  Xyloglucan endotransglucosylase/hydrolase protein 9 OS=Arabidopsis thaliana GN=XTH9 PE=2 SV=2
CTTCAACTTCCCTCCACTTCACTGGGCCTGCTCTGCTCATTCGCTTACTTCCTCTCCCCG
TTCTTCTGTCTTCATTCTTCAATGGTTAAAATGTCTTTGATTTTCAGTCTGTTTGTGGGT
CTTTTAATGGTAGGTTTGGTCAGCTCAGCTAAGTTTGATGACCTTTATCAAACAAGCTGG
GCATTTAATCATGTTCAGTATGATGGGGACACTCTCAAGCTTAACCTCGATAATTATTCC
>GYY|c35073_g1;orf1 len=105  frame:1  start:1  end:105  Cell division protein ZapA OS=Erwinia tasmaniensis (strain DSM 17950 / Et1/99) GN=zapA PE=3 SV=1
GCCTATAATATGGAACAGAAAATAAAGATGCTTCAACAGACTATAGAACAAGCACTGGTG
GAACAAGGTCGCATCACTGAGAGCACTATTTCACCAAATGAATGA
>GYY|c26362_g1;orf1 len=225  frame:2  start:2  end:226  Succinate dehydrogenase cytochrome b556 subunit OS=Salmonella typhi GN=sdhC PE=3 SV=1
GAAGGGTTTCAGCAAGCCGCCGATATTATGACGGGATTTTTCGCTAAGTTTATTGTGTGG
GGCATTCTGACCGCACTGGCTTACCATATCTGTGGTGGTATCCGTCATATGCTGATGGAT
TTCGGCTACTTGGAAGAAAACTTAGCGGTCGGTAGTCTCTCTGCCAAAGTGGCAATCGGG
ATTGCTGTTATTCTGTCGATTCTGGCTGGAGTACTGGTATGGTAA
>GYY|c288_g1;orf1 len=87  frame:-1  start:284  end:198  Glutaredoxin OS=Solanum lycopersicum PE=3 SV=1
TGCGATTCAACTACTGCACTGCACAGGGAAGGGAAGCTGGTTCCTCTGCTCACTGAAGCT
GGAGCTGTTGCCAAGACAGCTGCCTAA
>GYY|c35902_g1;orf1 len=258  frame:-3  start:259  end:2  gi|821057973|gb|KKY13741.1| putative atp synthase d mitochondrial [Diplodia seriata]
GCCCTCAAACTCGACTGGACGAAGCTGGGCACCCAGCTGAACCTGCGTGGTTCGACCGCG
GCCTCGCTTGCCGCCTTCAAGAAGCGCAACGACGACGCGCGCCGCAAGGTGCAGGTGCTG
TCGGAGCAGCCGACCACGGTCGACTTCGCCCGCTACCGCAGCGTCCTCAAGAACCAGGCC
ATCGTCGACCAGATCGAGAAGGAGTTCAACGCCTTCAAGCCCGCCACCTATGACGTCCAG
AGGCAGATCAAGTCCATC
>GYY|c18398_g1;orf1 len=723  frame:-1  start:1819  end:1097  gi|331216836|ref|XP_003321097.1| hypothetical protein PGTG_02139 [Puccinia graminis f. sp. tritici CRL 75-36-700-3]&gt;gi|309300087|gb|EFP76678.1| hypothetical protein PGTG_02139 [Puccinia graminis f. sp. tritici CRL 75-36-700-3]
TGGACCTCCGCCGTCTCGCTGCTCTCCAACCAGCTCGGCCACTTTTTCAGCTATCACCAG
CCTCATTGCCTCGACATGCTGACCGAGCACCCCTCTCATGCTTTCCACTACCGACCCGTC
AGTGATGCCGAGCTCGACACGGTCCTTGCCCTTGAGTGCGCCGGATTCCCGCCAGACGAG
GCAGCCTCGCTCGAGACGATAAGATATCGGCACTCCGTCGCGCCCGAGCTCTTCATTGGC
GCATATGAGGGTGAAACCCTAGTTGGTTTCATCAATGCTACCCGCTCCTGCACCGGTTCG
CTCGATCATGCCTCGATGACCCGGCACGAGGGTTCGGGAAGAAACGTGCTCATCCACTCC
GTCTGCGTCCACCCGGACTACCGACGACGCCGAGTCGCGACCGGGCTGCTGCGCTACTAT
ATCGACACGTGTCGCGCCGCTGCTGTTGCCTCGGTTGTGCTGGCCTGCCACGAGGAGCTG
AAGTCGCTCTATGTGGGCGCAGGATTCGTCCTGCGCGGGCCCAGTACGCTCGTCCATGGT
CCCCGGGCCTGGTGGGAGATGGCCGTCGAGCTGGAGGGCCCGCAGACCAATCCGACGCGG
CTTCTTTGCCCCGTCGAGCGCTGTAGAACGGTCATCCTCAGGAAAGATGTTGGCCGACTC
GTCACACGGCCCTCCTGCCCGGTGAGCCGCCCCGTCTTGCTCGCCCGCGAAAGACCCCTC
TGA
>GYY|c18398_g1;orf2 len=414  frame:-3  start:1193  end:780  gi|331216836|ref|XP_003321097.1| hypothetical protein PGTG_02139 [Puccinia graminis f. sp. tritici CRL 75-36-700-3]&gt;gi|309300087|gb|EFP76678.1| hypothetical protein PGTG_02139 [Puccinia graminis f. sp. tritici CRL 75-36-700-3]
AACGGTCATCCTCAGGAAAGATGTTGGCCGACTCGTCACACGGCCCTCCTGCCCGGTGAG
CCGCCCCGTCTTGCTCGCCCGCGAAAGACCCCTCTGATGCCCCCTACCTCACTTCACGCC
GCTCTTCCCCAGCTCCCTGCGCGTCCCAGCGCTTCGCCAGACGCGCCTGCGCGCTGCTGG
CTCGTGCCCAGCCCGATTAGTTTCGAAAACATAGGCTTCTCGAAGCCGTTGGGCCACCCT
GCGGGCGGCGGTCCCGCGGAGACCCGGTGGCTATCGTGTGGCGCTTGCGACCACGGCCCA
TTGGGCTGGACCGAGTCCTCATCAAACCTGGCCCAGCAATTTGCCGCGAACCCTAATGGA
CGGTTCGGTAATGTGCTCTTCTTGCTCGACTGTGAACGGGTACATGTCGAGTAG
>GYY|c30919_g1;orf1 len=219  frame:3  start:3  end:221  gi|758972880|ref|XP_011386499.1| hypothetical protein UMAG_00706 [Ustilago maydis 521]&gt;gi|757949835|gb|KIS72298.1| hypothetical protein UMAG_00706 [Ustilago maydis 521]
ACGCCTCAATGGAGAGCAGGGCCAATGGGGCCAAAAACCCTTTGCAATGCATGCGGTGTT
CGCTATAAGTCTGGCAGGCTCTTCCCCGAATACAGGCCTGCTGCTAGCCCGACATTTGTC
CCATCCTTGCACTCCAATTCCCACAAAAAGGTTGTTGAAATGAGAAACAAGAATTGCCAG
AAGCCAATTGTGGCTGGCACTGAAACGATGATGACCGAT
>GYY|c23666_g1;orf1 len=222  frame:-3  start:222  end:1  gi|628054267|ref|XP_007694364.1| hypothetical protein COCSADRAFT_32710 [Bipolaris sorokiniana ND90Pr]&gt;gi|451856783|gb|EMD70074.1| hypothetical protein COCSADRAFT_32710 [Bipolaris sorokiniana ND90Pr]
CACCTCACGATGACGACCCCAAACTCATACTTCGTCCCCGGGTATGGCATCTCTCGAGCC
GTGATTCAGAATGAGATCCGATATCATTGCGGTCCGGATGCCATCGTGAGACCATACACT
TTCCAGGGTCGGGACGGTTTTCTCATCTCGACAATTGGAGCACCATTGACGAAGGCGCAA
ATCGAGGACCTAAAGATGTCCTCCCGCGAGTACGAAGAGAAG
>GYY|c24722_g1;orf1 len=192  frame:-1  start:193  end:2  Tyrosine-protein kinase receptor UFO OS=Homo sapiens GN=AXL PE=1 SV=3
CCATCTCGTGTGATTGCTTGGCTGTCCCGTCCTCACACCCTTGCCTCTCCTCAGGCTGTG
CTGTCAGACGATGGGATGGGCATCCAGGCGGGAGAACCAGACCCCCCAGAGGAGCCCCTC
ACCTCGCAAGCATCCGTGCCCCCCCATCAGCTTCGGCTAGGCAGCCTCCATCCTCACACC
CCTTATCACATC
>GYY|c32857_g1;orf1 len=174  frame:1  start:1  end:174  gi|768679758|gb|KJJ09771.1| 5-aminolevulinate synthase [Penicillium solitum]
GCCGTGCCTTCTGGATTCCCCGAGCCTACCGGTGCTCCCCCTGGGTTCCCCGGTGGCTTC
TCCGGTAGCCAGACCTCTAGCGGTTCCTTCACCATTTTGCCTGTCGCGACTGCTGCTACA
GTTGGTGAGCAGGGAGACTTCACTCGTCGTCACGCCCGCCAGATGTTGTTTTAG
>GYY|c24884_g1;orf1 len=285  frame:2  start:2  end:286  Fanconi anemia group A protein OS=Homo sapiens GN=FANCA PE=1 SV=2
ACTTACAATAAGCAAAGAGGAAATGCCCTCTTCTGTGCTGAGGGCTGTACCCTCCTACCC
ATGGGAGCACCAGGTCGGCCATTCTCAGGGTTGGTCTCCTGCGGTTTACAGAGCACCACA
GACCTGCCAAAGGCTTTCCACGTTTGTGCAGCAATCCTCGAGTGTTTAGAGAAGAGGAAG
ATATCCTGGCTGGCACTCTTTCAGTTGACAGAGAGTGGTAAGAAACACGCTGCTGAGGCA
CAAATGCGGAGGGCCGCTCTTTTCAGAGGCAACTTGCAAATGGTT
>GYY|c34512_g1;orf1 len=270  frame:1  start:1  end:270  Apoptosis regulator Bcl-2 OS=Homo sapiens GN=BCL2 PE=1 SV=2
CCCGTTGCTTTTCCTCTGGGAAGGATGGCGCACGCTGGGAGAACAGGGTACGATAACCGG
GAGATAGTGATGAAGTACATCCATTATAAGCTGTCGCAGAGGGGCTACGAGTGGGATGCG
GGAGATGTGGGCGCCGCGCCCCCGGGGGCCGCCCCCGCACCGGGCATCTTCTCCTCCCAG
CCCGGGCACACGCCCCATCCAGCCGCATCCCGGGACCCGGTCGCCAGGACCTCGCCGCTG
CAGACCCCGGCTGCCCCCGGCGCCGCCGCG
>GYY|c36048_g1;orf1 len=255  frame:-3  start:257  end:3  gi|671142515|ref|XP_008710809.1| hypothetical protein HMPREF1541_00281 [Cyphellophora europaea CBS 101466]&gt;gi|568123512|gb|ETN46097.1| hypothetical protein HMPREF1541_00281 [Cyphellophora europaea CBS 101466]
CAGAGGCGGGGACAGGCAGTGGATTTGGATCAGGTGGATATGAAGATTAGTAAGTTGATG
CCGGAACTTGGGTTTGCTGTGGAGGATTCAGATAGGTTGGTGGCTTCATTTAGTGGTGGG
TGGCAGATGAGGATGTCCCTTGGGAAGATTCTACTCCAGGACCCAGATTTGTTACTATTG
GATGAGCCCACTAATCATCTTGATCTTGACACAATTGAGTGGCTGGAAGGATATCTTAAT
AAGCAAGATGTGCCC
>GYY|c26245_g1;orf1 len=429  frame:-2  start:431  end:3  Ethylene-responsive transcription factor 4 OS=Arabidopsis thaliana GN=ERF4 PE=1 SV=1
AAGCTCAACAAACCATCCTCTAACCCGAATCCGAATTCGAAGGATATGGAGATCCGATAC
AGAGGAGTGAGGAAGCGGCCGTGGGGGCGTTACGCCGCCGAGATCCGGGACCCGGGGAAG
AAAACCCGCGTCTGGCTCGGCACCTTCGACACCGCCGAGGAAGCAGCACGTGCCTACGAC
GCAGCAGCGCGTGAGTTCCGCGGCGCCAAAGCCAAGACAAACTTCCCAACGCCAAACGAA
ATCCTTGGCACCCTCGCCCGCAGCCCCAGCCAGAGCAGCACCGTGGAGTCATCCTCTCCT
CCTCCGCCGACGCTGCTGCCACAGCCACAGCCGCTGCCACAGCTAAACCTAGCTCTCAAC
AGCTACCGTAATGCCGGCGCGTGCTTCCCAGTCGCCACGGCGCGTCCGGTCCTTTTCTTC
GACGTTTTC
>GYY|c31007_g1;orf1 len=285  frame:1  start:1  end:285  gi|396460308|ref|XP_003834766.1| hypothetical protein LEMA_P069090.1 [Leptosphaeria maculans JN3]&gt;gi|312211316|emb|CBX91401.1| hypothetical protein LEMA_P069090.1 [Leptosphaeria maculans JN3]
GAAAAATACTGGGCGAGACGAATGGTCAAAGAGTCGAGGAGCACGAACGCAACACCGTCT
CAGACCCAGCATCTCCTGACCACCTTCCCTTATCACCAGAACTACATTGACCTATCCCGC
ATTGAGTGTGCGACACTATCCGCCTTCCTACCCACAACAGCTCCGCCCCAAAACTTAGCT
TTCATCGGCTCTGGACCGCTCCCTCTGACCTCCCTATGTATCCTGGACATCTACCCCTCC
GCGCACATGCACAACATCGACCGCGATACTTCAGCCTTGTCGGTC
>GYY|c21446_g1;orf1 len=2925  frame:2  start:35  end:2959  gi|403164559|ref|XP_003324649.2| hypothetical protein PGTG_06186 [Puccinia graminis f. sp. tritici CRL 75-36-700-3]&gt;gi|375165215|gb|EFP80230.2| hypothetical protein PGTG_06186 [Puccinia graminis f. sp. tritici CRL 75-36-700-3]
AACTTGCTTCAGCTTATTGATCGGGCTCAACGTCTGGGATCTGCACAGTTGGCGCTCTGG
CAAGAACGCGAACAGCGAGCCATGGCGCTCGAGCTCGAGGCCGAGGATCGGGCAAGGGCG
CGTCAGGCCGCAGAAGAAGCTCGCGCGACGGAGCGTGGGCGAGAGCTTGACCAAGAGCGG
GCGGCAGCGCTGGAGCGGCTCAAGCAAGATGCGATCGAAGAGTACCGCCGCGCGCACGAC
GAGATTCGGCGGGCACAAGAGGAACAGCTACGGAAGGAGGTTGAGGAAGCCCGACAAAAG
ATCTCCGAAGAGAGTGCGGCGCGCAAGGCGGCCTTGGAGCAGGAGCGCGAGGCGACAATG
GTCAAACTCAAGGAGGAGGCCCGGCTCGAGTATCAGAAACATCTCGATCAACATGTCCAG
CTTGGCCGAGAGACGACTGAGGCCTTAAAGGAGGCTACCGCTAAGGCTGCTCGCGAGTTC
AAGATGCAATCGCAGGAGGCCATCCGGAACCTTTACAGTGCAGCTGGAGACCACTCCCTG
CATCCAGACCCGTCGGAGTCCGCCAAGGCCGAGCAGGCCAAGCCTCAGCCGCCCCCGGGC
TCTGCTTCAGCCGAGGCGGAAATCCGTAAGAAGCGCGATGCCTTGCGCCACAGCTTGTTG
CAGGGCTTGCGCATGTACACGCCAGCTGACCCCCGTTCACACGAGTGGGCCCGCTCGGCG
CCTCAGCCCCATCGGGTCCTTGGTATCTCGCCGGCCTCGGGTTGGGGGACACCCGCGGTT
CGTCACCGTGCCAATTCGGTTGGGCAGATGAACCTGCGGACGCCATTTCTCCCAGGCTCC
GCCATGTCGGCGCACCTCAATCCCAATCAGCTTGTGCCGTTCGGGAACATGACCCAGGCT
GCGCACCCGCGCCCGAGCAACTCCCAGAACCATGGTGGCTGGGCAGCTGCACGAACACCA
GCCCCGAGCCACGCTGGCTGGACGGCAGCTCCTGCACCCATTGTGCCACCAGCGCAGCCA
AGCAATTCATTTGGAAGTGGGTGGGGAGTGCCAGCATCTGCGAAGCCAAGCAGAAACCAA
GCGCCACATCAAGACGATGGGTTTGGACAAGCGGCAACGACTAAGGAGTTTGTCAGTCAT
CAGCCCACTAACGAAGGTTGGGGTCCGGCAAAGGAGCCGACCAATCAAGCGACGAGCGGA
ACGACCGGATTTCAGGATCAGACCGACTTTTGCGTTGTGACTCTGGAGTCTGTGCCTGGG
TTCAGTCTCGAGAATATCTTCGGTGAAGTGTTTGGGGTCGTTCTTCGAGAGATGCCGGAC
CTGTCGAGGCCAAAGGAAATGACGATGGAGGAGCAGGACATGATGGTCAACGAAGCCATG
TTTGCTCGACGGCGGGCGGTGAACTTGATGATCCGACGGGCCAAGTCGCTGGGCGCAAAC
TGTGTCATTGGGCTCGCGTTCCAGACCCAGCCGATCTCGACCCGCATAACTGAGATCACG
GCTATGGGGACGGCGGTGATACTCACTCCGCAGCACCAGTCGGCGGTGATGCCGAACTCT
GTCGAGCATGCGACGCGGACAGCGGTCGAGAAGCCGCCAAACGGCCAAAAGGCGGGCGGA
GGCGGGGGTGAGGGCGAGGGGCAGAAAAAGAAGAACAAGGGCAAGGGGAAACAAGCAGCA
GAGGAGAACACTTGGGGGGATTGGAATACGGGACAGGACGCATGTGGGGGAGACACGGAT
GGAGCTGGACAGACGCAGGGGGGAGGGAAGAAGAACGGTGGAGGGGAGAAGAAGGGCCAG
CCGGCTGAGAAAAATGGGAGTGGTGGGAAGAAAGCTGGCAAGCAAGGCAAGAATGGGAAA
AACAGTGAGCAGGCTGGTGAGCAGGGTGGATGGGGATGTGGGCCGGGGGAGACCCAAGTG
AACAATGGCAAGGCCGGCGAGCAGGCTGCGGGTGAGAACGAGTGGGGGCCGTCAGCGTGG
GATGGAGAGCAGAAGGCTGAGAAAGACGTGGGGAACTCACAAAGCAGGGTCGATAAGTCA
AATGGCTGGGGCGACTCCAATGAACCAGTGGCTACCAAGCAGGATGACTTGTGGGGTGGC
CAGGACGAGTGGAGCGGGAGCAAGGCCGACAACAACAATGTGGGCAAGCAAAAACGGGAC
GGAGGAGCGAGTGGGCCCGTCAAGCCAAAGGACAGTTCTGGGGACATGGCTCCAGCAAAT
CCGTCAAGCTGGGGCCAGCCACCTGGAAGCCGGCAGCAGACGAGTGATCAGCCGCCCGGC
TGGAACGGCGGCGCGAGCCGCCCTGTGTCCCGAGGCTACCCATACAGTCAACCCCCACCC
ATGTATATGCGAGCACCAGGTGAGAGGTATGGCTATCCGGCTTGGCCAGCGTATGGGCTC
CCAATGTACCCTCCCCCGCACTTCCACCACCATGGGCCTGGCTACCTGGCCCAGCATGGG
TACGACGCGCATCATATGAGCGATGGGAATTGGAACCGGCGCCCGATCAATGAGGAAAAT
GGCTCACATACAGATCACCAACCTGGTCAACTGATGGGCCCGGGCGGATGGGATCGGAAC
GCAGGTAGTGGGGGGCGCAGATCTAAGCCGAATGCAGGTGGTGATGGTGGTGTGGGCGGG
GGAGAAGGGCAGTCGAAAACTAGGGAAGCCTCCTGGGATGGAAATGGGAACGATGATGAC
CAATCGACTCAGAATCAGCGTGGGGGTAAGAACAAGAACCAGAACGGGCCGGATGGGACC
CACGGGAAATGGAAACAGCAACAGCAACAGCAGGCTGTAAATAAAAAGGGAGGTGATGAC
AGTTGGGGTGGGAACGGAAACGAGTGGAATCGTGGTGGCGGAGAGGAGGAAAGTCAGTCG
AATCAGTCTGGGAACCAGGGGCGACAGAAGAATGTAAGTTTATGA
>GYY|c34181_g1;orf1 len=249  frame:-1  start:250  end:2  Solute carrier family 22 member 1 OS=Homo sapiens GN=SLC22A1 PE=1 SV=2
CGAGGAAAATGCCAGATAGTGATGAGTGGTGTTCGCAGGTGTGTGCCGGAGTCCCCTCGG
TGGCTGTTATCACAAAAAAGAAACACTGAAGCAATAAAGATAATGGACCACATCGCTCAA
AAGAATGGGAAGTTGCCTCCTGCTGATTTAAAGGTGAAATCTAGGAAGGGGTATCTCACA
TCACTGAATCTGGGGCTGGGTTCTGGTGCAGATTCGTCTGGGGCTGCCAGGGGAAAGAGC
AGAACTGTG
>GYY|c35602_g1;orf1 len=222  frame:2  start:2  end:223  Serine/arginine-rich splicing factor 11 OS=Homo sapiens GN=SRSF11 PE=1 SV=1
GGAGTCATTCCTGATGAATCAAAAGCTATGTCGCTGCTGGCTCCAGCCAATGCCGTTGCA
GGAATGATGCCTGGGGGAGGCCTTCTTCCAACACCCAACCCTTTGGCGTCGATGGGAGGA
ACACCATTCGGAGGTCTTGCAGGTCCCAACATGGAGCAAATGGCTGCCATGGGAATGCCC
GGACCTAACATGAACCCCCAGGCTCTTTCTGCAGACTTCTTG
>GYY|c29308_g1;orf1 len=246  frame:3  start:3  end:248  gi|758361504|emb|CEP16061.1| hypothetical protein [Parasitella parasitica]
GAGAACCTCGTCACCAGGAGTTCAGTGTCACAACTTACCTCTTGGTACTCTGGTCCCAGC
CTGCTTGAGCAGATTGATGCCTTCAAAGCCCCTCAGAGATCTGTAGACAAACCTTTCAGA
CTGTGCGTCTCAGATGTGTTTAAAGACCAGGGTTCAGGCTTCTGTGTAACAGGGAAGATC
GAGGCTGGTTACATTCAGACCGGAGATAAAATACTGGCCATGCCTCCCAATGAAACCTGC
AACGTG
>GYY|c23819_g1;orf1 len=222  frame:1  start:1  end:222  gi|667831940|ref|XP_007780139.1| 40S ribosomal protein S14 [Coniosporium apollinis CBS 100218]&gt;gi|494827926|gb|EON64822.1| 40S ribosomal protein S14 [Coniosporium apollinis CBS 100218]
GCTGCCATGTTGGCTGCCCAGGACGTTGCTGCCCGATGCAAGGAACTCGGAATCACTGCC
CTCCACATCAAGATCAGAGCCACTGGTGGTAACGGAACAAAGACACCCGGACCCGGTGCC
CAATCTGCCCTGAGAGCTTTGGCCCGTGCTGGCATGAAGATCGGCCGTATTGAAGATGTC
ACACCCACACCATCCGACAGCACTCGTCGCAAGGGTGGTAGA
>GYY|c16651_g1;orf1 len=3606  frame:-1  start:4238  end:633  gi|599392919|ref|XP_007410880.1| hypothetical protein MELLADRAFT_116739 [Melampsora larici-populina 98AG31]&gt;gi|328856704|gb|EGG05824.1| hypothetical protein MELLADRAFT_116739 [Melampsora larici-populina 98AG31]
CTGTCCGAGTCTGGAAGGGTTCCCATGTTCTACATCTTGCTCTTCACCTACCTTCTCGGT
GCCTTCACCTTCGTTCCCTTCTTGATCTTCCTCCTCGCCGCGGCACTTTATTACTCCTCC
CCGCCCGCCAACTCATACTTGTTAAGCCCATCCAATCCCAAGCAAACTGGCCCTTCCAGT
CAGAAAGCCAGCGATCTCAAAAATACCAAGGATGACCTCGATCCTGACTTGCCCAAGCTA
TACCGTGCTGGCTGGCTGACCGTCCGGCAATCCTACGAGACCACCCAGAATGGTGATGGC
AGCTACATGGGAATGCTCACAAGCAGCTATAGGACTTTCATGGACCAGCGCTCAAAGGAT
GCTAAGCGGGCGCGTCCGAAGGATCAGTTTTATACTGTCCTCAAACAGAATGTCTTGTTC
TTGTACGAAGACGAAGATCAAGTGGACTGTGCAGCAGCCATCGAGGTCACGCTTTATGAC
ATCACTCTCCATCCTGAGGGAAGCCCTGATGGCGAGTTATTCGTCAAGCGTCGTGCGATT
TGTCTCAGGCCACAGATCCAATCTATTGATCTGGATTCCTCATCACTCCTCAACGAAAAG
AAATCGCCATCCATTGACGAGCCTCGTCCAGTCCCTGAACGTAAGATCGCTGGTCAACCT
TTGCCATGGTTCATTTTCACAAAGACCAATGTCGACAAAGAAGACTGGTATCACGTCCTT
GTGGCCTCCTCAAAACTCTCTGGCCCACATGCCAAAGCTACTTTTGCCAAGGATGCATCC
TTATTTGACCCAGACGACATGGCCAAGTTGGTCGAGGGCATCGATCAGCAGCCAGACCCG
ATTCCCATGCGTTGGATGAATGCCATGCTGGGCCGACTGTTCCTGTCCACCTACCGTACA
CGCGCTTTGGAGACCGTAGTCATTGAAAGGATCATGAAAAAGCTCGAGAAAGTTCAAACA
CCCACCTTTCTCTCCGCCATCCAGGTCCGTGAAGTCAATGTGGGATCCTCAACTCCGTTC
TTTAGCAAACCGATGCTCAAAGAACTCACCATAGATGGTGACGCCAGCATGGAAGTTCAC
ATGACCTATACGGGCGAATTTAGGATCACAATCGAAACGGTGGCAACCATCAACTTGGGT
GCTCGCTTCAAGCCATACGTCGTCAATCTCGTCCTGGCCGTCGTTCTCAAAGAACTTACT
GGTACTCTGCTCCTCAAGATCAAAAAACCACCAAGCAATCGGCTTTGGTTTGGGTTCACT
GCCATGCCCCACTTGGTTCTCGAACTCGAACCGGTTGTTTCTACCCGGCAGATCAAGTGG
GCCATGGTCTTGAAGCCGATCGAATCCCGCATCCGTGAAGTCGTTTTGGAATCAATCGTC
TACCCCAACCTAGACGATTTAGTGTTCTTCGACTCCCAGGCATATCTGCATCATGGTGGG
ATCTGGGGTGATGCAGCTAGAACCGAGCATTCTATGAACACCACCCATGGGGATCACGCC
TCTGATGCAACTGCAAGCGGAGAAGAATCGAGGGAGAAAACGCGGGAAGGACCTTTGGCT
CGCCAAAAGTCCTCATCGCGACTAAACTTTTCTGAGCCACAGAACCAAAGCCTTTCTGCG
AGCTCCTCGCGCGACCAAACTGCGACACAATCTGACGCTACTCTAAGGTTGCGAACACCG
GCCAAAAGCTTGACTGCATCCGACCTCTCGTCTGAACCGACCGGATTGGCAGCTGGGGAG
GCACCCAGCCCTAATCCTATCTCATTGCTCAATCCGCTCGAAAGCAGGCGAAGTAGCTGG
TTCTCGACTTCTCGCCGACAAGATACCGTCTCCTCTATGCCGGTCGAGATTTCTCCTCGT
CTAACTAACAAAAATCGCCCGGTTCGGAGGTCGTCCGACTTGGAAGATGCGGAAGCGGTC
GCCAAGCTGCAGGAAGTTTTGCGCTTGCGTGCTGAAAGCACCCGGACTACCGCTCCTTCT
CTCAGTTCAGTCACTTCAGATTTGGGATATATCTCAAACTCATTAACAACACCTACCCTC
AATGAGTCTTCCAAGCCGGAACGCGATGAACTTGAGCCATCAACATCTACCACTCCTCCA
GCGCCGAATCACAACCATGCGGATAGTCAGTCGAAACCAGCAAATATATCCCACCGAAAC
GAGTTTCAGTTGACTGATGATCATGCTACACATGAGCACATGTCCCAATCTGCTTCCACT
TCACTGGCTGAAGAGGCTTCTACCTCTGCGCCCGTAGAAGCTGGTCTCCCCCTTCGTCGC
CTCCCGCCCCCACCACCTCCTCGTCAGCCATTCTCGTCTAGCTCCATGGCCCCACCTCAG
CGAAACCCGGCACTCCCACTTCGCTCGCCTGATGGACCATCTACCCTAGCCGTCAGCAAC
AATTCGACTGCTAATTCCATATTAAACCAACTCCGCACTCGGGCCACTGACAAAGAAGCC
CTCGCCGCGAGTGTGACCCAGGCGAAGGACGTGGTCAAGAAATGGGGGGCCTCCTGGGCT
GCCAAACGTAAATCGCCCCAAAATAACCTTGCCTATCCTTACAGTAGTGGATTCAATCCG
ATTTCGATTGAGGATGCCCAGTCTCTAGTCGACATTCAGTCCACCAAGACATCCACCGAC
GGGCTGAGCTCCTTGGCAGAGACAGCTGACATGGACATCTCACCTGTGAACGATTCTCCA
CCTCAGATGAAGACATCGTCCAACAGCCAGGAGGAAAGCCAAGCAAGTAGATCGTACCGC
AGCCATCGAGCGGCGATGGGCAAGTTGGACCATGATGCCCCCTCTTCGCCCCAGCGCTCA
TATCTCATTGCAACCTCCCCACCATCTCAGGATGGCCGACCTGGTGAGCTGCGACACAAG
AACAGTCACTCTAAACTAAACTTGCCGTCTGGAAGCGAGGACGGAAGTGGGAAGCGGAAT
AGGATCATTTCTTCCAATGGACTCTTCATACCGGCTGCGCCCCAGTCAACAACAGGTCTC
AGCATTCCGTCTTCTCAGATCGAAGGATCCTCCAGCACCGCTGAGCCGAGCACGACTTCA
GGCGTGGCCGAAAAGCTTTCAGCCCCCGGCACACCAGTAGCTGAGCCGGGAGGTCCGAAC
GTGCTGTCGGAGAGGGCAATCTACAAGCCGGCGCCGATGATGGCGATCCCTGGGATCAAA
GACTCAAGCCACCGGTTCGCTCTCGGCTCAGATTCCCTCGGCCAGCCCTCGCGGGCCGAG
GCCGTGGGGCCAGGCGCCAACGGTGCATCGCCTCCCCCTGTCATTGTGGAGGAGGGGCCG
CAGCCCGCGACTAGTGGGAGAGCAGGAGCGCCTGGGCCGGATGACTTGCAAATGGAGAGC
CCAGCTCGGGGGACGCGAGAAGGGGCTACGCGGTCCAGTGCAGACACACAACGCGAACCA
GACACATCCTCGCTGACCAAGACGGCTGGTGAAGCCGCGGGCAGCGTGGCGCAGGCAGAG
GAGTTGAAAGTCGAGCCTGAGCTCACTCCCCAGGGACAGCTTCTGGAGTCAGGGGTGACA
AACGAAGACAGTCAGTCCGAAAAAGAGACAACAAGTACCAGTATTGATGAGGCGTGGGGA
CTGTAA
>GYY|c33866_g1;orf1 len=261  frame:3  start:3  end:263  gi|169618772|ref|XP_001802799.1| hypothetical protein SNOG_12578 [Phaeosphaeria nodorum SN15]&gt;gi|160703677|gb|EAT79876.2| hypothetical protein SNOG_12578 [Phaeosphaeria nodorum SN15]
CGCACGATCCTAATGGCTGGCCTGCTCAGCGTGTCATGGCATATGAACCAGCGAGATCTC
CAGGTCAGCTCACTCGGCGTCACACAAGCCCTCGGCGGCCGCGACAAATGGCGAGGCTCT
CTGACCCGAGCCTTCGACTTCTGGAAGCAAGACTTCGACTCCTCCCTCGCACGTCCCAAC
GATCTGTCTGCCCCAAATGCATACGCTTACTCTAACGGTGCCCCCAACGACAACGTCTTT
GAAGCCCGCACCGTGCTGCAC
>GYY|c4599_g1;orf1 len=210  frame:1  start:1  end:210  Adseverin OS=Bos taurus GN=SCIN PE=1 SV=1
GTTGTAAGTGTGCTGGGAGGGAAACCCACTGATGTGGCCGAGGGTAAAGAACCAGGTGGA
TTCTGGTCGCCTCTGGGCGGGAAGAAGGAGTACCAGACATCTTCAGCTCTACGAAATATG
GTCAAACCACCACGTCTGTTCGGGTGCTCCAATAAGACAGGCCGGCTAATGGTTGAAGAA
GTTCCTGGAGACTTCACTCAGTCAGACTTG
>GYY|c24195_g1;orf1 len=177  frame:-3  start:178  end:2  gi|599400280|ref|XP_007412212.1| hypothetical protein MELLADRAFT_72374 [Melampsora larici-populina 98AG31]&gt;gi|328855294|gb|EGG04421.1| hypothetical protein MELLADRAFT_72374 [Melampsora larici-populina 98AG31]
CCACCAGACTTTATCAAACAACACACGATGATCTCCCAAACAATTCTTGCCGTCCTCCTT
GCTGGCGCTGTCCATGCCTCCGTTGTCCCCACCGCGCCCGGTCCCGGGATGTCTTTCAAC
GAGGGTGCCGATTGTTCGCTCTCCTGGCAGCTCGACACGACGGGTAAATGGACAAGC
>GYY|c40078_g1;orf1 len=228  frame:1  start:1  end:228  gi|402222786|gb|EJU02852.1| 40S ribosomal protein S9 [Dacryopinax sp. DJM-731 SS1]
GGCTTCTTGGAAGAGAGCCAGAACAAGCTTGATTATGTGTTGGCCCTCACTGTGGAGAAC
TTTCTTGAGCGTCGTCTTCAGACCCTTGTGTTCAAGAGTGGCATGGCTAAGTCAATTCAC
CATGCTCGAGTGCTCATCAGGCAGAGGCACATTAGGGTTGGAAGGCAGCTTGTCAACATT
CCCTCATTTGTAGTGAGGGTTGATTCCCAGAAGCACATTGAATTCTCA
>GYY|c20703_g1;orf1 len=3762  frame:-1  start:3865  end:104  gi|403171437|ref|XP_003330673.2| CAMK/CAMKL/KIN1 protein kinase [Puccinia graminis f. sp. tritici CRL 75-36-700-3]&gt;gi|375169183|gb|EFP86254.2| CAMK/CAMKL/KIN1 protein kinase [Puccinia graminis f. sp. tritici CRL 75-36-700-3]
AAGTCCAGCCCCGCCCCCCGCATTAATCCGTCCCCGACCAATGGAAAATCAATCTCGTCT
CCCTCTCGTGTCACTCCCTCCAATTCTGCCCATCTCCTCCAAAAGGACCCCTCCACCAAC
CGGCAACCGTCTGGCTCTTCTGGCCCGCCCTACAACACCAACACCCTCAACTCACAAACC
ATGCCTGGTCGCTCCCGTCGCCAGCTGGGTGAGTACTCCCTCGGCAAAACTCTCGGCGCC
GGTAGCATGGGCAAGGTCAAACTAGCTGTCTCCTCGATCACGGGCGAGAAGATTGCCATC
AAGATCATTCCTCGTCACACCTCAATCGCTGCTGCTCAGCAACAGCTCGAAAAGGACAAG
AACAAGGAAAACAACTCGGCAACGTCTACTAGCAGAGCCGACAAGGACCTCACCACATCC
ACTGTGCCAAGCGGGAGCTTTATCGAAAAGGCAAAGATCAAGGACCATAGCAAGGAAGTC
AGAACGATCAGGGAAGCTAGCATTGTGCTCTTGCTCCACCATCCCTACGTATGTGGCATG
AAGAGCATGCTCGTCTATCCGAACCACTATTACATGCTATTCGAGTATGTCAATGGCGGT
CAGATGTTGGACTACATTATCTCTCATGGTCGGCTCCGAGAACGGGCTGCCAGAAAGTTT
GCCAGACAGATGGGAAGCGCACTCGAGTATTGCCATGCCAACTCGATTGTACATCGGGAT
CTAAAGATTGAAAACATTTTAATCTCCAAGACGGGCAACATCAAGATTATCGACTTTGGA
CTCTCCAACCTATTCTCACCCAACTCTCAACTTCAAACTTTTTGTGGTTCACTTTACTTT
GCAGCCCCAGAACTCTTGAATGCAAAAGTTTATATCGGACCAGAGGTAGATGTTTGGAGC
TTTGGGATCGTCTTGTTTGTACTTGTTTGTGGAAAAGTCCCATTTGATGATCAGTCAATG
CCAGCTTTACATGCTAAGATTAAGAGGGGTCAGGTTGAGTATCCTAACTGGCTTAGTTCT
GAATGCAAGCACATCTTATCACGGATGCTAGTGACGAATCCATCAAACCGGGCAACGCTC
CATGAGGTCCTCAACCACCCCTGGATGCTTAAAGGCTATGACAGTCCACCCGATCCCCAC
ATCCCCCACCGAGAGCCCCTTCGACTGAACCAAGTCGACCCGGAGGTGATCAAGGGGATG
ATGGGCTTCGAGTTTGGGTCTGCGGAAAAGATTGAGGCTGATCTGAGGGCGGTGCTGGCA
AGTGAAATGTATGAAAGGGTCTTGAGGCTGTATGACGAGAAGCGTGCGAGCGGTGCCAAT
GGACACGTCGAGCCAGTCTACCATACCACCCATAGTGGGAGCAGCAGCTCCATGTCGGCC
AATGGTGGTGGGCACAAGAAGGAGCTCAAGAGCGAGCGAGACGGCCCAAAGGGCTCGGCC
AAGTCATCGAAGCGGTTCTCCGGGTTTGGGTTCTATGGCAAGAAGATGGCCGGTGGCCTA
GCTGCCGTCCTAAATACCGTCGGGGGCAACAAGCATGAGGAGAAGCACTACTCCTCGGAG
CCGACTGGTGGTCTAGCCAATGGGTTCGAGTCGGTCCTCTTGAATGGCCAGACACTCGAC
TCGCTCGACCCAACAAGGGGCTTTCATCCGCTAATCTCGATATACTATCTCGTACGGGAA
AAGATTGAGCGCGAGAAGATCTATGGCCCCGGCGTCTTTGCATCCTCCACCCTCTCCGTC
ACGGGCCCGCCGCCACCACCTGCGCCACCATCGGCCTACAAGAGCACGCTGTCGCCATTT
AGTCCTCCGATTGGCAGCGTCGGCTCTCCGGGCGGCGAGATAGGGTCGGCACCATCGACG
GTCCGGTCCGGAAAGAAGAACCGGACCTCGTTGGCGGGGACAGAGTTTGACAGCAGCCAG
CGCGAGCAGACGGCGCTATTGCTTGAGATGCACCAGAACGGGCAGCAGGGCAAGAACCGG
CATCGGGTGATATCTTCTCGTCCGAGCACGGCGACGGCCGCGATGGTCTCACCGCCCCTG
ACGGCACCTTTCTCGCCTCAGCCTGTCGAGGCAGGAGGGATGAGTGGCAGTCAAGGGAAC
AGTAAGAATGCAAATGCAGCAAAGCGACGGAGCGTCCACATTATGACTGCGGCCAAGAGC
GGGGGTGGGATGCAGGTGATGGCAGATGGATTGACGCCGGCGCATGCGCAGCGGGCGGGG
CTCGGCATTGGCGGGGGCTCGACGGGGCGGGCAGAACGGGTGGTGAGCATGATAGAACCG
GGCGCGGTGGATAATGGGTTGCTGGGAAGCGGCTCAGAGCCAGAGCGGCCGGGGTCGGGG
GGCTTTGCGAAGCGGTTCGGCTCGCTCCTTGGCCGCTCCTCCTCGGTCGCTGAGCCTGAC
TACAAGCGGCACCGGCCGCGGAGTAGCATTGGCGGACTTGGACACAAGGCGGGATCCAAG
ACGCCGGTGAGCGCGCTCCCGCAGGTGGCAGAGGCCTCGGGGGTCTCGCCGCCATTTAGC
CCGGGAGAGCTCCAGGACCAGCAGCAGTCGGCGCTGGCAGGAGTTGAAGAGGGTCGCAGC
AGGGAGCATTTCGAGGAGGACTTGCCGTTGACAGCGCCCGTGGTGGGACAGTCTGTCGGC
CGGTCAACAACTTTTAGCGGCAAGGGCAAAGCTAATGGGATCTCTACATTTTCGAGGGCC
AGTCAACACTACCGAGGCTCATCGATTGGGACACAGGCAGCGAGCGCAGCAGCTGAGACA
AAGGGAACGGCTGAGAGAGGAAAACGGACGATCCCACACTCGGCCTCGACTGGAACGAGT
TGGAGGCCAAGACTGACGTCATTACAAGATGGCGAGGATCAAGAACAGAAGCGACAAGTA
GTGGGACAGGCGAATGGGACGGCCCAAGGCACGACGGCGTTCCCGGATAGGCCACCATTG
TCAGCGGTGGCAGCGGGGGGCATGGCAGGGGAGAGGACGGAGAGGCCTAGTGATAAGATT
AAGCCGATTTATCTTAAAGGTTTATTTTCAGTAGCTACAACATCAACTAGAGGACCAGAA
AGGTTAAGAGAAGATTTAGTGAAAGTGTTAAATCGGATTGGATTTCAACATCGAGAGATT
AAAGGAGGATTTGAATGTGCTCATACGCCATCGATTGATCTTAGGAGCTTTACAGGAGGG
AATGGAGGAATGATGATTGGTGGTGGTGGTGGTGGAGTGAAAGGAGAAGGGATGAAAAAG
AAGGGGTCAAGGGTATCGATTGGGAAAGCGGTTGCGGGTGGGATGGGTAGTCAGAGGTTG
GGAGTTGGAGTGGTGGATGGTGGACCGACTGGGGTTGGGGAAGGAAGTGGAGGATTGGAG
GCTTCGGAAGGATCGTTACATGAAGCTAGTTGGAATTCAGGACAACCTTCAACTCCACCT
AGTGGAGGGGTTGATTTCACGACGACGACGACCATGACAAGTGTTGGACCTAGTACACCA
ATCTCAAGTCATCATACTAATCGGCTTAATCCATCATCACCAGACACTCATCAACATCAT
CATTATCAACTTTCTAATTCAGATAAATCTCAATCTCGTCATTATGGATCTGGAACAGGG
GTAGGGGGAAAGAAGTATGATTTAGTGGTCAGATTTGAAATATTTATTGTCAAGATGCCG
TTGTTACCTGGGATTTGTGGCGTGCAGTTTAGGAGGATTTCTGGAAATGGGTGGCAGTAT
CAAACTTTTGCTAGAAGGATTTTACAAGAACTTAAACTTTGA
>GYY|c40313_g1;orf1 len=180  frame:-1  start:268  end:89  gi|528892220|gb|EPZ32623.1| 3-ketoacyl-CoA thiolase A, peroxisomal [Rozella allomycis CSF55]
GCAACATTGCTGCATGAAATGAAACGCCGTGGCAAAGACTGCAGGTTTGGAGTTGTCTCA
ATGTGTATAGGGACTGGAATGGGGGCTGCGGCAGTATTTGAACGTGGTGATTCTGTGGAT
CCACTTTGCAATGCTCGGCCAATCAAAGATAACATCTTTCTTTCAAAGGATGCAAAATAG
>GYY|c2348_g1;orf1 len=969  frame:3  start:3  end:971  gi|403180329|ref|XP_003338642.2| hypothetical protein PGTG_20123 [Puccinia graminis f. sp. tritici CRL 75-36-700-3]&gt;gi|375166185|gb|EFP94223.2| hypothetical protein PGTG_20123 [Puccinia graminis f. sp. tritici CRL 75-36-700-3]
ATCCTCAATCAGGCTCGCAGACGCTTCACCCGGAATACTAGTTCAACTTTGGAACCTTGT
ACTTTGAAGGGTACAGAAGTATCAAATTCGATCCAAGGATGCAAAGGAGATTGCTGCAGA
TTTCTTCGCGAATGGCTCTCAAGAGAACCAGAAAATGAGTTGGAAACAAACAATATTCAG
GACGAACCAGAAAATCAGTTGGGAACATATGAAATTCGGGACGAGACGGACTGTTGTACT
AAGCATGCCGAGATGAGGGAAAAATTTCGAGTCATTCATCGCTACCGAAAGGCGGTCGGT
ATACAGGTTCTATGCATCTGTGTCATCTTTTTAGGTTTTGTCACTCTGGAATTTTGCCTC
ACGTTGGACGTCCTTGAGGCATCAACCCGTTACTCTGCCACGGCTATGATTCTGATAAAA
TACGAGTGGGCTGGCTGGGCCTGGTCTGTACCGGGAAGTATTCTATCATTGATGACGTGC
TTTATGGAACGTGTGCCGAACTCAAGCAAAGAAGAGACATCCCAGACACCGCCCAGGACT
TCCTTTGCAAAGCCAATACTTGAATTGAAACATTTCCCAAAACCAGGACCGGCACATATG
CCTGAGGAAGCTGACATTGCAAACCTACGCTCGTATCGTTTCTTTCTACCGGAATCGCCG
GCATCCCCCGAGGAAGTGACGACTCCTAATCCAACCGGCCCGGCAGGCCGTCTGCTGCAG
AATATGACAGCTCCTCTCTTTCAGTGTCAACCCCTCTCGTCTCGGAGCGGGCGAGCACGA
AATCTGTCATGGTTGAGCATCCACCAGTGTGAGGAAATCACTGACACCAGGACCGAGCTT
CGATTCACTGATTCAGAATGCGGGCAAAGTTGCTTTTATCATGCACCTAGCGATATCGAT
GTAATAAAATCTCTTCGAGCACGAGATTCGGAACCAAACATAAAATCGACCAATGAAAAG
TCCAATTGA
>GYY|c16405_g2;orf1 len=288  frame:3  start:3  end:290  gi|599414143|ref|XP_007414602.1| hypothetical protein MELLADRAFT_91663 [Melampsora larici-populina 98AG31]&gt;gi|328852923|gb|EGG02065.1| hypothetical protein MELLADRAFT_91663 [Melampsora larici-populina 98AG31]
GAGCATCTCCCGCCGCCCGTACGACTCGCGAAAACTTTTCCAAACTCACTCACGCCAGAG
ATCTTAAAGAAGATCAGGGCTCTACGACATACTTCTTCGCTCAGCCAGCTTAGCAAGAAA
TTTGGAGTGTCCCGGTTCGCAATCGAGATGCTAGGAGTCGAGAATCAGGCGAGTAGGGCA
ATGATCGGTTTGCGGAATGATATGCGCCAACAACGGAGGGAGAACCGATGGAGTGTGGCT
AAGCTGGTAAGGAGGGAGGAGAAACGGACGAGGCGAAGTATGTGGTAG
>GYY|c36563_g1;orf1 len=528  frame:-3  start:531  end:4  gi|701777547|gb|KGQ11244.1| Lon protease [Beauveria bassiana D1-5]
TTACTAACCATTGAAACCGCGTGTGTTCCAGGGAAAGGTAAACTAACCTATACTGGCTCA
CTCGGTGAAGTTATGCAGGAATCCATTCAAGCAGCATTAACCGTTGTTCGTGCTCGTGCT
GATAAGTTGGGTATCAACGCTGATTTTTATGAGAAACGGGATATTCACGTCCACGTTCCG
GAAGGTGCGACGCCGAAAGATGGCCCAAGTGCGGGTATCGCCATGTGTACAGCATTGGTC
TCCTGTCTGACCGGTAATCCGGTTCGAGCTGATGTTGCTATGACCGGTGAAATCACATTG
CGTGGTTTAGTTCTGCCAATCGGTGGCTTGAAAGAGAAGCTACTGGCTGCTCATCGAGGC
GGAATTAAAACAGTCTTAATTCCGGAAGAGAATAAACGTGATCTGGAAGAAATTCCCCAA
AATATTATTGCAGATCTACAGATCCATCCAGTAAAACGTATTGAAGATGTTTTGGCTATT
ACATTGCAGGATCCTGTGTTTGGCGCAGAATTAGTGTCAGTTCAATAG
>GYY|c13634_g1;orf1 len=333  frame:-3  start:1199  end:867  gi|758360313|emb|CEP17426.1| hypothetical protein [Parasitella parasitica]
CGCCATTTGTTGGACTCGCCTAACTTGATAGGCGCTCTCCCCACCGCCAAGCCAAGCTGC
TATGTCGATTATCACCAAGCAGTCTGGAGTAAAACTGACTGTTCTCTTTGCTCACTTCGC
CACCAGGGTAAGCGTCGTTATGACCGAAAGCAGTCCGGTTACGGTGGACAGACCAAGCCT
GTTTTTCACAAGAAAGCCAAGACGACCAAGAAGGTCGTCCTACGGATGGAATGCACCGTA
TGCAAGTACAAAAAACAGGTGGCATTGAAGCGATGCAAACACTTCGAGCTTGGTGGTGAC
AAGAAGACAAAGGGTGCTGCACTTGTGTTCTAG
>GYY|c19043_g1;orf1 len=1107  frame:-2  start:1445  end:339  gi|403171139|ref|XP_003330366.2| hypothetical protein PGTG_11703 [Puccinia graminis f. sp. tritici CRL 75-36-700-3]&gt;gi|375169048|gb|EFP85947.2| hypothetical protein PGTG_11703 [Puccinia graminis f. sp. tritici CRL 75-36-700-3]
TCTGTAGATATTCATGTGTGTATTTATAAATTGTCTCGCGTTCCAGTCTTGGCCCCATCC
AGCCCCAGCAATCTGTTTTCTCTTCCTCACTATCCACACACCATGGTCCATAGTCCAGCA
TCAGGGCCCAGCACCGAAACTTTCATCCTGACCGTCCTTCACCAGAAGTCGACTTTCAGC
TTATCAATCCCCCTGAACATCACCCTGCAGCAACTTTGTCATGACCATCTATCCACTCTA
GCCACCCTCACATCGACTCCCGACCAGACTCTCTACAAGCTTATCCTCAAGAAACCCCCA
GTGACATTGTTGTCGCCAGGACCTTCCGACTCAAGATATCTCCACCAACTGGGATTTGAA
TTGCAAAGTGGTCCGCAACGGGTCTTGTTGCTTACCACCGAACTTTCAGAGGTCCAGAAG
ACCGAGCAAGCCGCTCAACTCGAACGCCGACGGGAGGCAGCCCGTCAGGAAGCCCTCAAG
CGCCCGGTGAAAGTCCGAGATACCAGCAACAGACAAGCCCAGACGCCATACAGGTTTCAC
GAAATCTCGCTGCTCCCACAGCTCCCTTTTGAATCACGCCGGCGAGCCCTTTTGGAGGAG
CTCGCGAACCATGGCTCGGTTCGTGCGCAGATGCTCAAGTATGAATTTAGCGTTGGGACT
CTGGGGGAGTTGCATCCCTGGTCCGATCCCGGCATCCTCGGCGTCAACGAGAATGCAGGC
GCAAGGATCCGGCTAAGACTCTTGACTGATGATTTGAAGTCCGTCAGACCGTTCTCGATG
GTGAGGAGAGTCCTGTGTCACGAACTGGCTCATAACCGCTTTGGCCCGCACGACAACGAC
TTCAAGCAGCTGGACTCGGATATCAATAAAGGCATGCTGGCACACGACCTCAGCTCGAGG
GTCTCGGCTCATAGACTGGGTGGGGAGCTGGGAGACCATTACGAACCTCCGTCAACAGCC
ATCGAATTCCAGTGCGCCACAAGTGCACACCCACCGATGCCTTCCGCTCAAATGGTCGGC
TCGGCAGATGTACAGCAACAACCCACCCGCGATCCAAGACGTGCTGCTGCTGAGGCTGCT
ATGAAAAGAGAGACTGAGAAGAAATAG
>GYY|c20681_g1;orf1 len=372  frame:3  start:2142  end:2513  gi|331249568|ref|XP_003337400.1| alpha,alpha-trehalase [Puccinia graminis f. sp. tritici CRL 75-36-700-3]&gt;gi|309316390|gb|EFP92981.1| alpha,alpha-trehalase [Puccinia graminis f. sp. tritici CRL 75-36-700-3]
TTGTGTGACACTGAATCGGGTAACAGTTACCCTGCTGCTTGGGCTCCTCATCAGATGCTG
GCGTGGGTAGGCCTAGAGCGGTACGGGTACACCGAAGAAGCTCAACGGACAGCTTATCGC
TGGCTATACATGATGACGAAGGCGTTTGTAGACTACAACGGGGTCGTGCCAGAGAAATAT
GATGCCATTGCTATGAACCATCACGTGAATGCGGAATACGGCAACCAAGGTGTAGACTTC
AAGATGGTGCCCAGGGAAGGATTTGGCTGGTGTAATGCTAGTTATCAGTTGGGATTAACT
TTCCTGAGTGAACGACAACGAAGAGCCCTGGGGGTGCTCGTCGAAGCGAAAGATTTGTTT
GGCTTAAATTAA
>GYY|c20681_g1;orf2 len=1965  frame:2  start:2  end:1966  gi|331249568|ref|XP_003337400.1| alpha,alpha-trehalase [Puccinia graminis f. sp. tritici CRL 75-36-700-3]&gt;gi|309316390|gb|EFP92981.1| alpha,alpha-trehalase [Puccinia graminis f. sp. tritici CRL 75-36-700-3]
TGGAGCCTCCTTGAGCTCATCCACCAGGACACCCTCACCATCAGGACTCAAGCGTCAAGC
ATGGACTCACCCTCATCCTTGCTGCCCGCTGATCAGTACTATGGCACCTCTCATTCCCCT
CGTCGTACCACCCGAACCTACAGCTGCTCAGACTCCAAGCCCAGACCTCCTCACTCACCC
GATCATCCCACCTTTCTCCCCACAGCCGCTCAACACCGAAATCGGAGACTAAGCCATGAT
GAAACCCCCATTGAGAGCCGCAGATTCTTGATTCCGGTAGATGAAACCATCCGATTAGTC
CTCGAACAAGAAGATACCAATGGCGACTTTCAAATCTCAATCACCGATTCCGGCCCCAAA
CTCTTGGCCGTTGGCACGGTCTCCTCTAATGGCTTCAAAAAGTTTGACATTCGTGGTCAA
TACATGATCTCGAATCTTTTGCAAGAGCTAGCTCTGGCGTCATCTTATGGAAGAAAACAC
ATTGTCCTAGATGAAGCCAGACTATCTGAAAACCCAGTCAATCGGCTTTCCCGCATGATC
CAAACCACATTCTGGCCCTCGCTCACCCGGCGAATCGATGGTGCCGGCCTCCTGGCCATT
CTTGCCGATCCGAAGGACCGGTCTGCGACCCAGGCCAGGCGGATCTATGTTCCTCATGAT
GAGTCCGAAATCTTCGAATACTATCGTCAGGTCGCGGCCGGGCATCCTGAGCTGGGCCTC
GTCGTCGAGCAGTTGCCACCCCTGTCCGACATCACCCCTCGCTTTGTCCGCAGTCTGAAC
GATAAGCCTGGGATCTTGGCTCTCGCGATGAAGAAGGTCAAAGACGAGAAAGGGATCGAT
CAATTGCAAGGGATCCCATTTGTTGTCCCTGGTGCACGCTTCAATGAGCTCTATAATTGG
GACTCTTACTTTATCTCGATCGGACTTCTGATCGATGGCTATCTTGATCTCGCGAAGGGA
ATCGTTGAACATTTTGTGTTTGAGATCAACAAATATGGCAAAATTCTAAATGGCAATCGG
ACGTACTACTTGTGTCGTTCCCAACCGCCTTTTCTCACCGATTTCGCCCTTCAGGTCTAC
TCTCGACTTCACCCATTGTCGATATCCGCTAACAAAAAGTGGCTGGCTGAGGCGATGCGT
GCAGCCATCAAAGAATACCACACTGTGTGGATGTCTGCACCCCGTTTGGACCCAAAGACC
GGCCTGAGCCGATACCGCCCAGATGGAATTGGGGTTCCACCTGAGACTGAGTCTTCTCAC
TTCACCCACGTGCTCAAGCCGTATGCCCAGAAACATGGCATGAGCGTGAATGAATTCATT
GAGGCCTACAATGACGAGCGCGTCGCCGAGCCAGAACTCGACACCTACTTCACCCATGAC
CGCGCTGTCAGAGAGTCTGGCCACGACACGACGTATCGTTTCGAGGGTGTCTGTGCAGAT
CTGGCGACAGTTGACCTCAACAGTCTACTGTATAAGTACGAGATCGACATCGCAACGTGT
ATCCGGGAGTTGTTCGACGACAAGCTCGAGATGGTTGATGAGTTTGAGCTCTCCAGCTTT
CCGTTTGGCACGGACGTTCCATATCATCCTACAGGCGAGACGAACAAGCAGACGAGCTCG
GCTCCCGCTGAAGGAAAGCAGCCGGTCAAATCGACTGCCGTCGTCCAGACCTCTGCAGAT
TGGTTTGCACGGGCGCGGCGGAGGAAAGTGTTGATGGACCACTATCTCTGGAACGCTGGG
AAGGCGCTGTACTATGATTTCAACACGCGTGAGATGAAGCAGTCCCACTACGAGAGCGTG
ACTGCATTATGGGCACTCTGGGCCGGTGTAGCGAGTGAGGAGCAAGCTGAGAAGCTAGTC
TCGCAGTCATTAAAGAAGTTTGAAGTTGCCGGTGGCTTGGTGGCGTGTACCGAAGCATCA
CGAGGAGATATCTCGCTGATTCGACCTAACAGACAATGGGAGTAA
>GYY|c30271_g1;orf1 len=315  frame:-2  start:315  end:1  gi|748516026|ref|XP_011124630.1| hypothetical protein AOL_s00097g495 [Arthrobotrys oligospora ATCC 24927]&gt;gi|345563762|gb|EGX46747.1| hypothetical protein AOL_s00097g495 [Arthrobotrys oligospora ATCC 24927]
CACCATTTCGATAAGAAGAGATCCCAATCCCGAAATAGCGGATCAGAATCCGATTCCTCT
TCTGATTCCTCCTCTTCCTCATCCAGCAGATCCGAAGCTGCACGCCGACATTCACGCCAC
AAGAAGGAGGCGATTGCAGCAGGCGCTGCCGCTGCCGCCCTTGCAGCAAAGGTTGCCCAT
GATAACAGGAAGAAGAGCAAGGAACGTGCGACTTCTGAAGACAACACCGGCAGTCCATCC
GGAAAGAATGTTCGGATCCAAAGTGCCCCGACAACACCGGGAACCGAGAATGCACCGAAC
CGCCCAGGCTTTCCC
>GYY|c4870_g1;orf1 len=315  frame:1  start:1  end:315  gi|330931741|ref|XP_003303520.1| hypothetical protein PTT_15757 [Pyrenophora teres f. teres 0-1]&gt;gi|311320440|gb|EFQ88385.1| hypothetical protein PTT_15757 [Pyrenophora teres f. teres 0-1]
GTAGTCGCCTGTGTTGGTGGTGGCAGCAACGCCGCAGGAATGTTCTACCCCTTCTCCAAG
GACCTTTCTGTCAAGCTTCTCGGTGTCGAAGCTGGTGGTGATGGTGTCGACACAGACCGC
CACAGCGCGACTCTCTCAGCTGGAAGCAAGGGTGTGCTCCACGGAGTCCGTACTTACGTT
ATCCAGAACAAGCACGGACAGATTAGCGAGACTCACTCCGTCTCTGCTGGTCTTGACTAC
CCTGGTGTAGGACCTGAGCTTGCCAGCTGGAAGGACAGCGACCGTGCCAAGTTCATTGCT
TGTACAGATGCCGAG
>GYY|c31756_g1;orf1 len=207  frame:-1  start:208  end:2  Sucrose synthase 2 OS=Oryza sativa subsp. japonica GN=SUS2 PE=1 SV=2
GTGATCCTTACTCCCCACGGTTACTTTGCCCAAGACGATGTTTTGGGCTACCCTGATACT
GGTGGTCAGGTTGTTTACATCTTGGATCAAGTTCGTGCCTTGGAGGATGAGATGCTTCTT
CGTATCAAGCAGCAAGGACTTGATATCACCCCTCAAATCCTCATTATTACCCGTCTCCTC
CCAGATGCAGTAGGCACAACATGTGGT
>GYY|c14509_g1;orf1 len=969  frame:-2  start:1338  end:370  gi|403160238|ref|XP_003890586.1| hypothetical protein PGTG_20873 [Puccinia graminis f. sp. tritici CRL 75-36-700-3]&gt;gi|375169472|gb|EHS63891.1| hypothetical protein PGTG_20873 [Puccinia graminis f. sp. tritici CRL 75-36-700-3]
GGGCTCGTGTTAGCTGTGAATCATCTAATTTCAAGTGTGTTATTCTTATCTTTTATTTTT
TTCTACTATCGCTCTTTGGACCGTCAAACTAGCGTCGAATTATATGGATATACTTGGTTG
GAAGCAAGATGGTTTAATGGACACGTGGCCTTTTTCACCCAAGCATTAACTACATGGTAC
AATCGTGGTACCGTTTTGTCAACCCGAAGATCCAAGAGGCGTGGTGCCAGTCCGCTAGTC
TTTAACATCCTTCTCATCGGCTTCCCATCCATCGTTGGTGCAATCGGGTTGCTTTTGACC
ATACGTGAAACCAATGCCTTTCTGAAGCAAGCCGACACATTCGACCTGTTAAGCAGAAAG
CTCACAACAGCTGGGGATATATGGAAAAGTGGCCGAAATTTGTCGGTCACCCAGATCGAA
TTTCTTGAATCTGATTTCGCAAGATTCCTGCGTCGCTCCGTTCAAAAACTGGAGAGCATA
TATTTGATGAATCTATTTTGGACCAGCGTGGGCATCCCGACTATCGTGCTGTATGTGTTC
GGCGCATTATCCATGCTTCAGACGATCAAAGCGCACATCAACGCTGTGAAACCAGAATCG
GTACTGGAGTCATTTAACAACAAAGTCGTTCAAAAGGACGACTTCCGTGGCTCATTTTCT
AGTCCCATAATACTCGAAGAGAACTCTTCCAGTACGCTCAGCCGGAGCTTCAAATACCTA
TGCGGTCACTATTTTGTGATGGCCCTTGTCATCACTTTTGACGTTGGAGTCGGGATGGCG
TACTACCTTCAAATTTCTGAGAACGCGCCAAATCAATCTCAACAGCCAATATTTCTTGTT
TTGGGCCTGTCGGGCTCAGTGTTGCTATTGCTGGCGATGCTTATTTTACTGATTCGCATG
ATTTTAGAAGGAAACGAAGTCGAAACAGACGCCATCCCCAATGCTCGCTCCAAACCCGCG
CTGGACTGA
>GYY|c19700_g1;orf1 len=1368  frame:2  start:281  end:1648  gi|599387050|ref|XP_007409821.1| hypothetical protein MELLADRAFT_48318 [Melampsora larici-populina 98AG31]&gt;gi|328857746|gb|EGG06861.1| hypothetical protein MELLADRAFT_48318 [Melampsora larici-populina 98AG31]
CTCAGAAGGCTTCTCTATGCGGGAGAGGACACACCCAAAGTCGTCATCCCAACTTCGTTC
GGCTACAACCCAGCGTCTTCTGATGGGCCAGGTGCCAGTAGTCAAGGAACCTACTATTTT
GGTGACCATGGTCCGACACTTTGGAGAGCCGGAATGGAAGTGGTTAGTCCGTTGAAGGAT
TCGATAGTCGAAGACTGGGCAGCGACTGAACAGTTGATGCATGTCGTATTCGATCGTGAA
ATGAGACTGGGGCTACCAGGCGCGGAACTGGAGCCTGAAGAAAAACGAGGCATTTTGACA
GAACATCCACTTCTGGTCACTGAGCCTTCATGGAACTCAAAAGAAAATCGTGAACGTATG
ATTGAGCTCGCCTTCGAACAATTTGACACGCCAGCCTACTACTCGGTCGACCGAGCAGTT
ATGAGCGCCTTCGCGGCAGGAAAAGGCTCTGCTCTGGTCGTTGACATTGGGGAGGAGCTA
ACGACCGTGACTCCGATTTTTGACGGATTCGTGCTGCGCAAAGGTATTCAAAAGTCGCCT
ATCGCGGGAAGCTTGATATCCTCCTTGCTTCTTTCAGCGACCGAAGCTCAGCTACCCACA
CCTGTCTATCCTCATTACCTCGTCGCATCTAAACCATCTTCTTCATCGCAACCTCCCAAC
CCGATTGGACCCGACTCAGATACCCCTATGCCACCAGCAGTCGATACTATACCAGCCGGT
GTGGTTCTTCGAGATTCGCGCATGCCTGGTAAAGAAGGGTCAGGTACAACCGACAGCTTC
GCAAAGTTCCAAAAAATGCGGGTCATGCATGACCTGAAGGAGACCGTTTGCGAAGTCTTT
CCTAGGAGTTGGGACGAGGAAGCGGTATCTGCAATGCCGACAAGAACATTTGAGTTTCCA
ACTGGACAGCTGCAGCAATACGGTCGGAACCGGTTTGCAATACCCGAGGTCTTCTTCACC
CCTAGTTTGGCTTCACCTGATTTTGCCAATCACATTGTGCTCAAGCATCCCGCATCGACG
ATCCCTACACCTGATCTTACCGCCGCACTCTCATTACCACAACTAGTCATGATGTCCATT
TCTTCATGTGATGTCGATGTTCAAGCTATCCTGAATGCGAATATAATCGTGACTGGAGCG
ACTAGTCTCATCCCGGGCTTGGCTGAACGGTTGGATTCCGATCTGAGAGCGCTGGCCCCG
GGAATGAAATTCAAAATCACTGCCACTGGGAATGTGGCTGAAAGGAGATTCGGAAGCTGG
CTGGGCGGAAGTATCCTCGCTAGCTTAGGGTCATTCCATCAGCTTTGGATCGGGAAAGAT
GAATACAAAGAACAAGGCCGAACCGTTGTTCATCGGAGATGTAAATAA
>GYY|c10050_g1;orf1 len=342  frame:1  start:1  end:342  gi|396465960|ref|XP_003837588.1| hypothetical protein LEMA_P038220.1 [Leptosphaeria maculans JN3]&gt;gi|312214146|emb|CBX94148.1| hypothetical protein LEMA_P038220.1 [Leptosphaeria maculans JN3]
GCCCTGCTCTCCGCCGGTGATACCGTCTCCCGCATCGCCTTCGGTATCGCCCTGCCTGTC
ATCTTCATCTCCGGATCCATCAACGGCACCGTCGTCGGCAGGTACATCATGGACCGCGCA
TTCCCCAACTCGCCGATCCGCTACGTCAAGGGCGCTCGTGGCTGGGCTGTTTGGATCTGC
CTGATCACCATCATCACCATTATTGGTTGGATCATCGCTGAGGCCATCCCATTCTTCAAT
GCGCTCCTCGGTCTCATCTCCTCCCTGTTCATCTCGGGTTTCACCTTCTATTTCCCCGCG
TTGTTTTGGTTCCAGCTTGTCAGGGAGGGCGGCTGCTTCTCG
>GYY|c25625_g1;orf1 len=84  frame:-3  start:84  end:1  gi|768694089|gb|KJJ23304.1| Zinc finger C2H2 [Penicillium solitum]&gt;gi|902271479|emb|CRL24832.1| Zinc finger, C2H2-like [Penicillium camemberti]
CAGTTCGTCACCATGACCGGTGCCACACCTATTGATATTTCCACTCGGCAGACGACCTCG
GTGTCGCCGCCGGGCCAACAGGCG
>GYY|c34305_g1;orf1 len=201  frame:2  start:2  end:202  gi|751348992|gb|KIL86714.1| hypothetical protein FAVG1_09970 [Fusarium avenaceum]
GACGATGAAGATTACTCGGATACTGATTCCGAGATTTCCAACGAGTCTGATTACGACCCT
ACAGAAGAGACTTTCACTGAGCGACTATATGCACTGCGCGATATCGTTCCCCCTACCACC
CGCTCGTGGATCTCCGGCAAGGCCAGCACTGTTGGTAACGCTGCTTGGAGCGTGCTCTCT
TTCAGCGGCAAGGGTGCTTGG
>GYY|c16750_g1;orf1 len=507  frame:-3  start:709  end:203  gi|575472680|ref|XP_006675633.1| hypothetical protein BATDEDRAFT_29269 [Batrachochytrium dendrobatidis JAM81]&gt;gi|328773306|gb|EGF83343.1| hypothetical protein BATDEDRAFT_29269 [Batrachochytrium dendrobatidis JAM81]
AAATCTTCCTTCAATCCCCCAGCTCGTAGCTACACCGCTCACAGATCCCTCCCCATGGCG
CCTAAGGCCGAGAAGAAGCCCGCGGAGAAGAAGCCGGCGGAGGACAAGGCCGGCGAGAAG
GCGGAGAAGGCCCCGGCGGGGAAGAAGCCCAAGGCGGAGAAGCGGCTCCCGGCCTCCAAG
GCCTCCAAGGAGGGCGGCGAGAAGAAGGGAAAGAAGAAGGCCAAGAAGAGCGTGGAGACG
TACAAGATCTACATCTTCAAGGTGCTGAAGCAGGTGCACCCGGACATCGGCATCTCCTCC
AAGGCCATGTCCATCATGAACTCCTTCATCAACGACATCTTCGAGAAGCTCGCCGGCGAG
GCAGCCAAGCTCGCCCGCTACAACAAGAAGCCCACCATCACCTCCCGCGAGATCCAGACC
TCCGTCAGGCTCGTCCTCCCCGGCGAGCTCGCCAAGCACGCCGTCTCCGAGGGCACCAAG
GCCGTCACCAAGTTCACCAGCTCTTAG
>GYY|c31552_g1;orf1 len=270  frame:-2  start:272  end:3  Remodeling and spacing factor 1 OS=Homo sapiens GN=RSF1 PE=1 SV=2
GAAATGGAAACTTCTCTTGATTCTTCTGAGATGGCAAAAGATCTCTCTTCAAAAACTGCT
TTATCTTCCACCGAGTCGTGTACCATGAAAGGTGAAGAGAAGTCTCCCAAAACTAAGAAG
GATAAGCGCCCACCAATCCTAGAATGTCTTGAAAAGTTAGAGAAGTCCAAAAAGACTTTT
CTTGATAAGGACGCACAAAGATTGAGTCCAATACCAGAAGAAGTTCCAAAGAGTACTCTA
GAGTCAGAAAAGCCTGGCTCTCCTGAGGCA
>GYY|c32993_g1;orf1 len=285  frame:-1  start:286  end:2  gi|671683969|emb|CDS13003.1| hypothetical protein LRAMOSA05187 [Absidia idahoensis var. thermophila]
CAGAGACAGGCCAACACTGTGGGACTGGTGGTGGAGAGGAGACGGCTGCTGACCGAGACT
GACTGCCTGAGGTACTATGTAGACAACACCACTAACGTCCTGTTCGAGAGGTGGTTTTAC
TGCCAGGACCTCGGAACACAACTTGTGCCAATAATCAAAGAGTTCATGTCGTCAAAGCAG
TGCAAGACAGGAAAGCCAGATCCAGGTGAAGTCTTCAGAGACCCTCCGTTCCAGTTTAAC
ACCATGAACGTGATGTCCCCCTTCTCCTTCAAAGACTGGATGAAC
>GYY|c8073_g1;orf1 len=210  frame:-1  start:385  end:176  gi|821064934|gb|KKY20183.1| putative glucan synthase [Diplodia seriata]
CTCATCGCCGGACCGTTGGTGGCCAGCAAGTTCCTTACGTCGCTGCCAGATATCCCCATG
GACCTGGTGCAGCCAACGGGCCTCAACAACAACGATACCAAGGGCACTTCGGAGACGGGT
ACCGGTGCCGCTGGTGGCGCAGCTGCCACGGGTGCCGACTCGACGGCGGCGTCGACGGCC
AAGCGTCTTATGCTCGCACGGGCGTACTAA
>GYY|c36223_g1;orf1 len=216  frame:-1  start:293  end:78  Cation-independent mannose-6-phosphate receptor OS=Homo sapiens GN=IGF2R PE=1 SV=3
CTGGCAAAATCTGAAGGTGGCCTTGGAGGAAACTGGTATGCCATGGACAACTCAGGGGAA
CATGTCACGTGGAGGAAATACTACATTAACGTGTGTCGGCCTCTGAATCCAGTGCCGGGC
TGCAACCGATATGCATCGGCTTGCCAGATGAAGTATGAAAAAGATCAGGTGAATCTGTTT
TCACTGCTTGTCTCCTTTGCCCTCCTAATTCCATGA
>GYY|c16162_g1;orf1 len=198  frame:1  start:1  end:198  gi|552925553|gb|ESA09463.1| hypothetical protein GLOINDRAFT_348663, partial [Rhizophagus irregularis DAOM 181602]
GAGAAGCATCCTGGCTCTTTTGATGTGGTACATGTTAAAGACAGCACTGGCAACAGCTTT
GCCACCAGGCTCTCCAACATTTTCGTCATCGGCAAGGGCAACAAGCCATGGGTGTCCCTG
CCTCGTGGAAAGGGTATCCGCCTGACCATTGCTGAGGAGAGAGACAAGAGACTGGCTGCC
AAACAGACCAGCAGCTAA
>GYY|c25177_g1;orf1 len=282  frame:3  start:3  end:284  gi|169615423|ref|XP_001801127.1| hypothetical protein SNOG_10869 [Phaeosphaeria nodorum SN15]&gt;gi|160702957|gb|EAT81368.2| hypothetical protein SNOG_10869 [Phaeosphaeria nodorum SN15]
GTTATCATCACGCTTGGTGGCGAGGGCGTGTTCTACAAGACCGCGAAGCAACAGGAAGCA
TCTCAGCAAGGTCACATTGTGCCAGCACGTAAAGTCAAGGTTGTCGACACTACAGCCGCT
GGTGATACGTTCGCTGGCGCGTATACAGTTGCTGTTGCACGCTGGAAAGCTATGGCGCGA
GGAGCAGATTTCGATCTCGATACTGCCATTGCGCATGCTAACAGGGCAGCGTCTATGACG
GTGCAGAAAGCAGGTGCGCAGTCCAGTATACCGTGGGCCGAC
>GYY|c25484_g1;orf1 len=1293  frame:-2  start:1487  end:195  Hemopexin OS=Danio rerio GN=hpx PE=2 SV=2
AGTGAACTGCTCGCCATGAAGCTGCTCGCTCACATCCTTTTCCTGGCCCTGGCTGTGGTA
TTGGCTCAGTGTGATGAAGATACATCAGCTGTCCCTGACCGTTGTCAAGGCCTTGAGATG
GACGCTGTTGCAGTAAATGAAGAATATATACCTTACTTTTTCAAGGGTGACCATCTGTTC
AAGGGCTTCCATGGCAAAGCAGAGCTGTCTAATGAGTCCTTCGCAGAGTTGGATGACCAT
CACCACCTGGGCCATGTAGATGCTGCTTTCCGCATGCACTATGAGAACAGCAGCGACCAT
GACCACATGTTCTTCTTCTTGGACAACAAGGTGTTCAGCTATTACAAACACAAACTTGAG
GACGGCTTCCCCAAGGATATCTCTGAAGTCTTCCCTGGAATCCCTGACCACCTGGATGCT
GCTGTAGAGTGTCCCAAGCCAGAGTGTGATGCAGACTCTGTCATCTTCTTCAAGGGAAAC
GACATCTACCACTTCAATGTCCAAACCAAGGCAGTTGATGAGAAAGAGTTCGAGTCCATG
CCAAACTGCACATCTGCTCTCCGCTTTATGGAGCACTATTACTGCTTCCATGGACATATG
TTCTCCAAGTTTGACCCAAAGACTGGCGAGGTACATGGCAAATACCCCAAAGAGGCACGA
GACTACTTCATGAGATGCTCTAAGTTCAGTGAAGAAAGCGACCACGTAGAGAGAGAGCGC
TGCAGTCGTGTTCACCTGGATGCCATCACATCTGACAATGCTGGGAACATGTATGCCTTC
AGAGGCCACCATTTCCTCAGTAAAGATGGGAGCAATGACACAATGACGGCAGACACCATC
GAAAATGCTTTCAGGGAGCTGCACAGTGAGGTGGACGCTGTTTTCACATACCAGGATCAC
CTTTACATGATCAAGGATGACCATCTGTTCCTTTACAAAGTTGGTGAGCCCCACACCCAC
TTGGATGGTTACCCCAAGCCTGTGAAGGAGGAGCTGGGCATTGAGGGTCCCATTGATGCT
GCATTCGTCTGCGAGGATCATCACATTGCTCACATTATCAAAGGTAATAAGATCTATGAT
GTGGAATTGAAGGCCAGCCCTCGTGTTGCAGGCAACGAGCGTACTATTTCCCTCTTCGAT
AACGTTGATGCTGCCATGTGCGATGGTACAGGAGTGAAGGTGATCAAAGGCAACCACTTC
TACCACTTCATCAGCACACATGGGTTTGTTGCTGGCAGGAGCCTGCCTGAGCAGCATAGG
GTTTCCTTGGAGCTGTTTGGCTGTGATCACTAA
>GYY|c30621_g1;orf1 len=522  frame:-3  start:552  end:31  gi|701777277|gb|KGQ11007.1| Periplasmic protein CpxP [Beauveria bassiana D1-5]
GAAAGATTTTGGGAGCAAATGATGCGCATAGTTACCGCTGCCGTCATGGCCTCAACGCTG
GCAGTCAGTTCATTAAGCCACGCTGCTGAAGTCGGTTCAGGCGATAACTGGCATCCGGGT
GAAGAACTTACGCAGCGCAGTACGCAGAGCCATATGTTCGACGGCATAAGTTTAACCGAA
CATCAGCGTCAGCAGATGCGAGATCTTATGCAACAGGCCCGGCACGAACAGCCTCCTGTT
AATGTTAGCGAACTGGAGACAATGCATCGCCTTGTCACCGCAGAAAATTTTGATGAAAAC
GCTGTGCGCGCACAGGCAGAAAAAATGGCGAATGAGCAAATTGCTCGTCAGGTTGAGATG
GCAAAAGTCCGCAACCAAATGTATCGCCTGTTAACGCCGGAGCAGCAAGCGGTTTTAAAC
GAGAAACATCAACAACGAATGGAGCAGTTGCGTGACGTGACGCAATGGCAAAAAAGTTCA
TCGTTGAAGCTATTGAGTAGTAGCAACTCACGTTCCCAGTAG
>GYY|c17047_g1;orf1 len=171  frame:-2  start:214  end:44  gi|336362677|gb|EGN91373.1| hypothetical protein SERLA73DRAFT_67532, partial [Serpula lacrymans var. lacrymans S7.3]
GTTTCAGCCTTGCGACCATACTCCCCCCGGAACCCAAACACTCTGATTTCTCAGAAGGTG
CTGGCGGAGTCCTTAGAGCAACATCCGCCGATCCCTGGTCGGCATCGTTTATGGTTGAGA
CTAGGACGGTATCTGATCGTCTTCGAGCCCCCAACTTTCGTTCTTGATTAA
>GYY|c17047_g1;orf2 len=261  frame:1  start:4  end:264  gi|336362677|gb|EGN91373.1| hypothetical protein SERLA73DRAFT_67532, partial [Serpula lacrymans var. lacrymans S7.3]
AGACTAACTACTGCGAAAGCATTTGCCAAGGATGTTTTCATTAATCAAGAACGAAAGTTG
GGGGCTCGAAGACGATCAGATACCGTCCTAGTCTCAACCATAAACGATGCCGACCAGGGA
TCGGCGGATGTTGCTCTAAGGACTCCGCCAGCACCTTCTGAGAAATCAGAGTGTTTGGGT
TCCGGGGGGAGTATGGTCGCAAGGCTGAAACTTAAAGAAATTGACGGAAGGTCACCACCA
GGCGTGGAGCCTGCGGCTTAA
>GYY|c31210_g1;orf1 len=264  frame:-3  start:264  end:1  gi|189191746|ref|XP_001932212.1| woronin body major protein [Pyrenophora tritici-repentis Pt-1C-BFP]&gt;gi|187973818|gb|EDU41317.1| woronin body major protein [Pyrenophora tritici-repentis Pt-1C-BFP]
CCCATCGTCGAGGACTCTCGCTCAGGTTACACCCGCGAGACCTTCACTGCCAAGCACCAG
GACACCGTCGACCGACGCTATCCTGAGACTCGAGTAGAGACTTCTGCTCGTGTCACCGCC
GAGCCCTCCAAGCACCGCCGCCTGTCCATGGGATATTACGACAACGAAGGTCAATACCAC
TCGTTCCGTGACGCCGCCCACAACGCCGCACACAAGGTCGCCCACAAGGTCGCTGAGCGT
GTAGCCCCCCCCCCCCCCCCCCCC
>GYY|c15667_g1;orf1 len=1962  frame:-3  start:2338  end:377  gi|331226772|ref|XP_003326055.1| protein phosphatase 2 (formerly 2A), regulatory subunit A [Puccinia graminis f. sp. tritici CRL 75-36-700-3]&gt;gi|309305045|gb|EFP81636.1| protein phosphatase 2 (formerly 2A), regulatory subunit A [Puccinia graminis f. sp. tritici CRL 75-36-700-3]
CCATCCTCCTCAGATCTCCTCCGTCCTTCACCTTCCTACTTCCCACCATCTTCATTCTTC
ACCCGTCCCCCTCTTCAGTCCAAGTTGACCATGATGGCCGAGCCTCAGCACATCACCCCG
CCTGCCTTCGACCCTTCTCTCATCCACCACTCTCCACTTGCTGCCATCCATCCTCTTGCT
ATCCTCATTGACGAGCTCAAATCAGATGACGTCTCTGCTCGTCTCACCTCGATCCACAGA
CTAACAACCATCGCCCTCGCTCTCGGCCCTCAAAGGACCCGCGATGAGCTCGTCCCTTTT
ATTGCTGATGGCATGGACGACGAAGATGAGGTTCTTCTCGCCCTTGCTGGCGAACTCAAC
GCCTCGTTTGTCGAGTACCTCGGCGGCCCCGAATTCGCCCATCTCCTCCTCGTCCCCCTC
GAAAACCTCGGCACCACCGAAGAGACCTTGATCCGTGAAAAGGCTGCCGAGTCCCTCACC
CAGATTGCTGGCCTGCTCTCGAGTCAACAGCTCGAAGAATTCTACATCCCTGCCATGAAG
CGGCTCAGTGTCGCGGAATGGTTCACCAGCCGCGCTACCGCCACAGCCTTGTACGCTGCT
GCCTATCCCAAGGTCTCGGATAGCACGCGCGAAGAGATGCGGAAGATGTACGCGGCCCTC
TGTGCAGACGAGACGCCCATGGTCCGTCGGGCGGCGGCAAAGGAGCTTGGTCCGTTTGCC
AAGGTTTTACCCCAAAACTGCCTCGTCTCGGACGCCATCCCCGTCTTCCGCAAGCTCGCC
GGGGACGACCAAGACAGTGTCCGACTATTGACGGTAGACGCACTGATTGCGATAGCAAGT
TCGCTTCCGGACAAGACGGTGTGCAAGCAGCAGCTTGGGGCGACGATGAAGGCAATGGTG
GCCGACAAGAGCTGGCGGGTGCGGTATATGATTGCCGACCACTTTGTCCAGCTGGCTGAG
GGCGCCGGCGAGGACGTGGTCCGTGAGGAACTCGTTGGCGCGTTTGTGCATCTGCTCAAG
GACAATGAGGCCGAGGTCCGGACCGCGGCTGCGGGCCAAATACCTGGTTTTTGCAAGCTC
ATAGACCGTGAGGTGATCCTATCGCGGATCCTGATTTGCGTCCGGGAACTGGCGTCGGAT
GCGTCGCAATATGTGCGAGCAGCGCTTGGGACACAGGTGGCCGGCCTGGCGCCGCTGCTT
GGCAAGGATGCGACCATCCATGAGCTCCTGCCACTGTTTCTGCAGCTGCTCAAAGACGAC
TTTGCAGACGTGCGTCTGAACATTATCTCCAAACTGGAGCAGGTCAATGAAGTAATTGGG
ATCGAGCTCCTGTCCCAGGCCTTGTTGCCAGCAATCATGGAGCTGTCAGAGGACAAGCAA
TGGCGAGTGCGGCAGGCAATCATCGAGTACATTCCGCTGCTCGCGACGCAGCTCGGGGTG
TCGTTTTTCGATGACCAGCTCGCGGAGCTCTGTATGAGCTGGCTCAATGATGCCGTCTTT
AGCATCAGAGAGTCGGCAACGATCAATCTGAGGAAACTGACCGAGGTGTTTGGAGTAGGG
TGGGCCAAGAAGACAATCTTGCCGAAGGTGCTTGCGATGGCGGGGGATGCGAATTACTTG
CATCGGATGACGACAATTTTTGCGATCCGGACGATGGCGCCAGCACTAGATGTAGAAGTG
ATCAATGGCCCTGTGCTCGAGACAGTAATCAGTCTTGTCACCGACCCGATCCCGAACATC
CGTTTCAACGTAGCAAAAGCATTCCAGACGCTTGCCACAACAGTTGCTGGGCAGCCGGGG
GGAAAAGAAGTAGCCAGAGATCGGATCTTGCCCAATTTGGCAAAGCTGAGGGAAGATCAA
GATGCAGATGTGAAGTTCTTTACTGAGGAAGCTATGGCTGATGCAGCTGCTGTGGCATCA
GGTGAACAAGCTGGAGCTAGAGATACACAGATGAAGTCTTGA
>GYY|c30587_g1;orf1 len=249  frame:2  start:2  end:250  gi|748492897|ref|XP_011119736.1| hypothetical protein AOL_s00054g118 [Arthrobotrys oligospora ATCC 24927]&gt;gi|345568526|gb|EGX51419.1| hypothetical protein AOL_s00054g118 [Arthrobotrys oligospora ATCC 24927]
TTAAAATACCAAATCAAAACCACAGCACCGTTATACGAACGTCGCAACCCTCTAACCAGC
CAAATCCCCGGATTCTGGCCGACGGTACTGGAAGCCACACCGGATTTCGATCAACACGTA
ACTCCCAAGGATGTCCCCGCATTCGCGACGATTACATCGTTAAAGATTGTCAGACCCAAT
CCTGAGGAACCTAGAGATTTCATCATAGAGATAGGGTTTGATAAGGAAAGAAACCAATGG
TTTGAGGAT
>GYY|c18636_g1;orf1 len=1365  frame:1  start:244  end:1608  gi|599360111|ref|XP_007404922.1| hypothetical protein MELLADRAFT_90744 [Melampsora larici-populina 98AG31]&gt;gi|328862186|gb|EGG11287.1| hypothetical protein MELLADRAFT_90744 [Melampsora larici-populina 98AG31]
ACTGTGGCGCTGAAACTTGCATCGTTTGTGTTCTTCGACAGTTGTCTAGCTTCTTTCGCA
TCACAATCCGAAGCTTCTTGTCTTATTTTTGATACCACGATGGCCTCAAGTCAGCCAGCG
TTCTCGAAATCGCCTGAGATTAATCCTTCGGGGGCAGGAGCGAGCGATAACGCTTGGCAG
CGGCTGCTCCAGGTCTGCGCCTGTGTCGGGAACATCTCCTGGCTCAAGCCGGACGGGTCC
AACTTTGCCGACTGGCTCGGCGAGGTCGAGCTGTCGATAAAGTGTCTCATCGGCAAGCAA
AAGGCTCTCTCCAGCGCCGTCACCCTCGACCCTATCGAGGACCGGATCGTTCACGATCTG
CTTCGCTGCTCGGTCGATCCCGTCCACAGACCAGCGATATATCGGGCCTCCGACTCCATG
GCCGCCTTCCGATCACTCTCGGCGCTCTTCCAGAGCAGAAATCGCGCTACCCAGGTCCTT
GTCTGGCATCAGATCCTATCCAGTCACTTTGATCCCCTTGGGTCTGAGAGCTTTGCTGCC
CATAGCGCCAAGATGGCCAACCTCTTTGACCAACTCGAACTAGCCGGCTTCGGCTTCTCC
CGCGACGCCCTCGCGGGCATGTTTCTCCAGCTCTCGCTGCCCGTCCAAAGAGGCGGCCCT
TTCGAACACCTCAATCGCGCCATCGAGCTTCGACACACAAAGGACGGACCAATCTCGTTT
ACCGATGTCATTGGCTCCGCTACCGACGAGCTCGCCAACTTCAAGCTTGGCACACTCGCC
TCGCCTTGGCCGGCAGCCGTGCCTGCATCTCCTGCTGCTCCGTCGACTGGCCAGGAGCAG
CCCAAGCCGGGAGCTTACTTGCCTGTTCAGTACCTTGCTCCTGTACTCGCGCATCCTGCC
GAGGCGTCATCTGAGCGCTTCCCTCGGACTCCTCCATCAGTGATTGCCCATCCCTCTCAC
CCTTGCGAGGCTAATCGTCGGCAAGCAGATGGCCCCCATGGCAATCACAAGCCTCCGCCA
GTCGATCCTCTTCCAAGCTCCGGACAGCAGTCAATCGAAGGGATAGGTCAGACACTCAAG
ACCACTCCCTACGCACACGATCTATCTCTGCAAGAGGCTTCAGCTACAGACGGCGACCGT
TTCCACCACCCCATACCTCCTGCACAGTGCCCCAAGTCTTCCGACCCGCACGCGAAGCCT
CCAAAACCCCTCGCCCAACATCTTAAACCTTCGGCCCTGGCCCCCGAACATCCGTGTACC
ATCGAAGGCGTTCCTTCGGAGCAGCAAGCGGTGGCGAGTGGTCAGTCGATACTAGCACAG
CTGACAGAAACATCCATCGTGGCTCAGTCCGCTGTCAAAATCAAT
>GYY|c26103_g1;orf1 len=207  frame:-1  start:209  end:3  Proline-rich protein 27 OS=Homo sapiens GN=PRR27 PE=2 SV=1
CCATCTCTGAATATTCCTTATGGCATACGGAATTTACCACCTCCTCTTTATTATCGCCCA
GTGAATACAGTCCCCAGTTACCCTGGGAATACTTACACTGACACAGGGTTACCTTCGTAT
CCCTGGATTCTAACTTCTCCTGGATTCCCCTATGTCTATCACATCCGTGGTTTTCCCTTA
GCTACTCAGTTGAATGTTCCTCCTCTC
>GYY|c38400_g1;orf1 len=222  frame:3  start:3  end:224  gi|821065866|gb|KKY21071.1| putative plasma membrane h+-atpase [Diplodia seriata]
TACTCCATCGGTGTCACCATCATCATCGCCATCGTCTACTTCCTGCTCAACCGCATGCCC
GGCCTTGCTGACCTCGGCCGCAAGAACCGTGGCCACAAGGATGAGCGTATTGAGAACATC
ATCAGCCGCCTCTCCAAGCTTGCTCTCGAGCACGAGATCGACCCCGATGGAAGGGGCCGC
TATACCATCGTGCAGAAGACCGCTGCGGAGGAGGAGGACTAG
>GYY|c7921_g1;orf1 len=435  frame:1  start:1  end:435  Chitin-inducible gibberellin-responsive protein 1 OS=Oryza sativa subsp. japonica GN=CIGR1 PE=2 SV=1
GGGGCTCCTCGTGTTCGGATAACAGGAATTGATGATCCTGTTTCTAAATATGCCCGTGGT
GATGGGTTGGAGGCTGTTGGGAGACGTTTGGCAGCAATATCTCAGAAATTCAATATCCTT
GTTGAGTTTAATCCAATACCTGTTTTTGCTCCAGATGTAACACTAGATATGCTTGGTGTC
AGGCCTGGTGAAGCTCTGGCTGTGAACTTTCCTCTGCAACTCCACCACACCCCAGATGAA
AGTGTAGATTTGAACAATCCAAGGGATGGGCTTCTGAGGATGATAAAGTCACTTAATCCC
AAGGTTGTCACTCTGGTAGAACAAGAATCAAACACAAATACTGCCGCATTCCTCCCCAGG
TTTGTTGAAACTCTGAACTACTACTTGGCAATGTTTGAGTCGATTGATGTGACCGTGCCA
AGGGACCAAAAGGAG
>GYY|c32394_g1;orf1 len=237  frame:2  start:2  end:238  Palmitoyl-acyl carrier protein thioesterase, chloroplastic OS=Cuphea hookeriana GN=FATB1 PE=2 SV=1
TTTGTGGAAGATAGTTTTGTTTTTAGGCAGAATTTTGCAATAAGGTCATATGAGGTCGGT
GCAGATAAAACGGCCTCTATTGAAACTTTGATGAACCATCTTCAAGAAACAGCGCTGAAT
CATGTTTGGCTTTCTGGGCTGGCAGGGGATGGGTTTGGCGCTACCCTTGAGATGAGCCGA
AGAAATCTTATGTGGGTTGTTGCTCGCATGCAAATTCAAGTGGAAAGCTATCCCTCC
>GYY|c33194_g1;orf1 len=330  frame:1  start:1  end:330  gi|403162776|ref|XP_003322944.2| hypothetical protein PGTG_04481 [Puccinia graminis f. sp. tritici CRL 75-36-700-3]&gt;gi|375173075|gb|EFP78525.2| hypothetical protein PGTG_04481 [Puccinia graminis f. sp. tritici CRL 75-36-700-3]
GGCGCCTGTCTATGGTCCGGGCCATCAAGTGACGGAAAAAAGCCTGAGGATGCTGGATGG
CTAGATGGGGCCAAGACCTCCAACTGTAATAAACGACTATACGTGAGGAGAACGGGCAGA
ATGGAAACCACTCAATATGTCACAGTGAGAGATGGTTGCGATTTCTCGACTAGAAATGTT
TCACTTGGATGTTATCAGATTGGCCTGACCTTTAAAACTTGGAGTCTTTTCAACCCTTCG
CCCAAGGAAGACCAACAGGGGGCTCTCGATGGTATTGAGTGGGACTTTGACAACAACGAG
GGTCAAAGTCCCCAACAAGGTCCGGTCTGA
>GYY|c30403_g1;orf1 len=204  frame:1  start:1  end:204  gi|596698500|ref|XP_007282106.1| flavin-containing monooxygenase [Colletotrichum gloeosporioides Nara gc5]&gt;gi|429853803|gb|ELA28852.1| flavin-containing monooxygenase [Colletotrichum gloeosporioides Nara gc5]
GTCAATGCACGCGACAACGATGTTAATGTTGATGTTGCTGCCCTCAATGCCAAAGCTGCC
TCTAAGCAGGCGCAGCTGAATGGCACCTCTGATAATCCTCCAGTCCCAGACGATTACATG
TACGACTTCAAGTACAACCACGCCCTACCGACCACCGATATCCTAGGCACCAGGATCCCG
CAAGATTGTAACGCACAGGTTGAG
>GYY|c19295_g1;orf1 len=2595  frame:2  start:2  end:2596  gi|403169664|ref|XP_003329097.2| hypothetical protein PGTG_10837 [Puccinia graminis f. sp. tritici CRL 75-36-700-3]&gt;gi|375168358|gb|EFP84678.2| hypothetical protein PGTG_10837 [Puccinia graminis f. sp. tritici CRL 75-36-700-3]
AACAACTTGCGGGGGTCCTTCCAGTCCATCCAGTCCACCCATCCGTTCCTCATCCCTTAT
CTTTCTTTTCTTTTCCTTGTCCTCAAAACCAACATCCGCTTGCGTCGTCCCCACCACTTT
CCTCAATCTCCCATCCACCCGGCCTCATTTCTCCCCCAGCTAACGTCTGCCATGGATTCC
GACTCCGACATCGAGATCATGCCGTCTCAACCTGCCCAACGACCAAACAGACCTGCTCCT
CTGCCCGCCCAGCAGCGTCAGCCTTCGATCTCTAGACTCAGAGAACGCAGTCGGAGCCCT
GCCCCCGTCCGCAAGCGACCCAGACCTACCCGCCTTGTTCGCCCGGATGCCAGCAGCACT
TCCAACAACACGGACCAATGCCAAGGACCCCCGATTTCTGAGCCGAGCAACAGGCGCAAA
TCGCTCCCGAGAACATCTAGCTCCGATGACGAACTTCCACCACTCACTTTTGATCAACCC
CGCAGTCAGTTGGAAAACGCGCGTCGCGAAGAGCGTGTTCGGAAATCCAGCTCGCCCAGG
AGACAGGAGCCGAGAATAGACCCTGCTACTGTGTTTTGTGTGTCTTCTGATAGCGAACCC
GAGAGGTCGACCTCGAAGGAGCACGAGCCGGCGCGCAGATTTATGTCTCAATCCCAACTT
TCTCAGCGGACGGCCAGTGTCCCAGCTGCGATCCTCGGCAAGGAGCCCGAGGCTGATGCT
CTGCGCCGACTCAAGTCTGCGCCCCAGCCACTCACATGTATCCCAGCCGGCGCGCTTGAT
AAGGGCAAGGGCAGAATGGGCGAAGAAGTGCTAACACCTGACAGCTCATCCGGACCAGGA
GAGCAAGATGGTCCGGACATGCCCGGCATTCTGACTCAGACTATCCGGGCTAGATCGACC
ACCAAGACCGTCACTGGGCCACCGTCGCCGTCGGCGATGTCCTCGCCGCCTTCGTTGCCG
CCATCGCCTGTTTATGAGCTCACATCTCCCTTCCAGCCGGAATTGCCAGCCGTCAACTTG
ATGCCAAGGAAGCAGTCGCCAGTAAGGATGCAGGACGACGAGCCGCTTGGTGAAGATTCC
AACGATTTCCATCATACTCCACCTTCACCCTTCGAGGGTCAAGTTCCATCGCGCAGTTTG
TCGCCAAACGAGTCATCAGTCACAGTAGGAGACGACCAGTTATTCGGTGAGGATTGCAAC
AATGCCGACCATGCTCGGCGGGCACCTTTCAAGGGGAGAGTTCCATCGCTCATTTTGTCA
CCAAGAAAAAACACGCCAGTAATAGTGGAAGACTATGATTCACTCGACGGGGATTACAAC
CATGTTGGGAATTTCGAGGCCGACTTGGATTCAATGGAAGCGGGTGCCGGGCCAGCTGAT
TTATCGCCCAGATCGCCGGTGCCAGTGCCCAAGAAAAAGCGAGCAAAAGGCCTCAGTCAG
GCTGAAAAGCAGGCCGAGAAACAGGCAAAGGCGGAAGAAACACGACTAGCCCGGGAGGCC
AAAAAGGCCGCCAAAGAAAAAGAGAGCCGGGACAAGAAACTGAGGCGAGATGCCAACAAG
CAGACGTTGGACCGCAAGGAGACTGTTGCCGAAGTCCGGATGTGGGTGCCCAAGTCGGTC
AAGAAGTCCAAGCTCCACCCGCTGGTGAAAGCCTGCGAAGTTTTGGAGACGAAGATCAAG
TCGACCGAAGGTTGCGTTATGAAGGCGCCTGGTGAATTAGATGATACGGAAGTCGAGCCG
AAAGGGCTGGTGAGGTGGATCCGGACACGAAATAAAGAGTGGAATGAAGCCCTGGACGAG
TTTGTGCCGCTGCCTGAGGGGAAGTCGGAGGAGACTCGGGAACCAACAGTGTTGCTCGTT
TGGAGTGGTAAGGAGGTCGATGAGATGATTGCGTCGGGGAAGCTTCTTGAAAGGGTTCAG
CAAATCCAATCACATCTTGAACAAGACCAGTTGTTTATCGTCATCTCAGGCCTAGAAACT
CTACTCAAAGCCGAAAAGAGGAACCAAAACGCGCTGATTGCTGAAGAAGCACGAGCCCAA
CTGGCGGCCCAAAGGCAAGAGGAAGACTATGTGCCCAAGCTACCCAACACAGGCTTACCG
AAGAACAGCGGAGAAAAACTCTTAAGAGAACTGGAGATGATCAAGATTGTGACCAAGTGC
TTTGTGATCAGGGTCGAAGGTAAGAATGATTTGGCAAATTGGTTGTGGGAGATGACGCTT
GAGATCGGAGTGAAACCCTACAAGGCCCGAAAGCAAGCTCTCACATCGGCTTTACGTTTG
GAAGGCGGAGGTTCAAAAGGAACCAACAACGAAGACACTTATATCAAGATGTTGAGCAGC
TTGACGAGAGTCACTGAAAACGAAGCTAAGGGGATTGTGTATAACTTTCCTACTCTGAAG
AAGCTGTATTCGGCTTGGGATGAAGGTACAAAGAAAAAAGGTGTGGCACGGGCTGAGGAA
ATGTTAGTGGGTTGTTCGAAAGGTAACACTCTAACTGGCCAAACGGCTACCAAGAAGCTC
GGTAAAGTGACTTCAAAGCGGCTCTATGACATTTTATATCGCGCTCGCGACGGTGATACT
TGTGCTTACAATTAA
>GYY|c18020_g1;orf1 len=1500  frame:3  start:45  end:1544  gi|403164991|ref|XP_003325030.2| hypothetical protein PGTG_06567 [Puccinia graminis f. sp. tritici CRL 75-36-700-3]&gt;gi|375165488|gb|EFP80611.2| hypothetical protein PGTG_06567 [Puccinia graminis f. sp. tritici CRL 75-36-700-3]
TGTCTTGTCCGGGGTTCGCTGCTTGTTGACTGCACTCGGTCTCTCGAGCAGGACAGACAT
CAGGCGATGAGGATCCACTGCATCGGGCCTGGCTCGATCGGATCCTTGGTCTGCTTCCAC
CTCCGAGCCGTCTCCCCCGTGACGCTCCTTCTCCGAAGCCGCCAGGTCCAACATCGCCGC
TCGCCACCCACACTTTCCATCCAGCTTGAACACGAACAGCGCACCCGCACCGCCACCGGC
TTTGATTACGAATTCCTCGGCCAGCAGCAGCAGCAGCCGATCGAGAGTCTTCTCGTAACC
ACCAAGGCACACCATGTGCTTGAGTCGCTCCGACTCATCCGCCATCGGCTATCCGCGCAA
TCAACGGTCGTGCTGCTGCATAATGGTCTCGGCGTGCTCGAGGAGCTCATCGATGACTGC
TTTCCGGACGTGCTCTCGCGGCCGAGCTTCGTCCTCGCTACCACTTCGCACGGCGCTTAC
CGCGTTGACCGGGGTACGGTGGCAGCAAGTGAAGGCTCTCACGGGCGCTTCTGCCACGCC
GGGGTCGGAGACATCCGCCTCGGCGTTCTGCCGAATGCGGCTGTGACGGGCTGTCTCGAG
CAGCTTGTGGCCCAGGGCAATCCCGGACTGACTGTCGACAAAGACAGCCCTCTTACAGAC
CAGCCGGCAGCCCAGACCCTATCGCATGCTCACAACCCCATCCTCAACCCACTCCTGGAC
ATCGAGCCGAGCTTGGATGAGCACCTGCCCCATGTCTACCCCGAGACGCGTTCGCTCCAC
CAGACGCTCGCGAGCCTACTGCACCCCTCGATGGTGGCAAGTCTCAACACCAAATGGCTC
TCAATGAGCGCCTTCCAGACTTCAGCACTCATCAAGTTGGCGGTGAACGCCTCGATCAAC
CCGGTGACCGCGCTTCTGGAGACGTGCAATGGGGCGCTTCATGACCGCAGCGCCTTCCGT
GTGCTTACGCATCAAGTTTGTGCCGAGGCAAGCGCTGTGTTTGCAGCCCAGGTCGGCCGG
CCGCTCAAGCCCCACGACGCTCTCTCGGCCGCTAGCCTTGAGCGGGTTGTCGGCGACATC
ATCTTCGCCACACGTGCCAACATCTCGTCCATGTGCGCTGACATGCGCGCTCTTGCTACC
AGCCGCCTCTCATCCCCCAACACCCTATCGCGAGCCAACCGCACTCGAATCGGCTCATCC
AAGCCGCCACTCAAGAAATCCACAGAGGCACAGGACGGTAACCACAAGCACCGTGCGACA
GAGGTGGATTATATCAATGGCTATCTTTGCCGGCTTGGCGTGCGGTACGGCGTCGACACC
CGCGCGAACGAGACTCTATTGAGCCTCGTGAAGCTGAAAGCGGACGCTGTCCGGGTTGGA
CAGGTGCTGCCGAGGCTGCGGCGCACGAATCGGAGAATGATCGGGCGGCGAGAGCAGCGA
GGAGCAGCTGCTGACCGCGCCGCGCGATCGGGTGATGGAGAGGAAGATCGCCGCGATTGA
>GYY|c32368_g1;orf1 len=264  frame:-2  start:264  end:1  gi|451993959|gb|EMD86431.1| glycoside hydrolase family 37 protein [Bipolaris maydis C5]&gt;gi|477589305|gb|ENI06382.1| glycoside hydrolase family 37 protein [Bipolaris maydis ATCC 48331]
GACACTTCATACCGTCTAGAGAGGGTCGCCGCAGATCTTGCAGTTGTCGACATCAATGCG
CTTCTTTACAAGTACGAAGTCGACATTGGCCGTTGCATCCGCAATCACTTCGGTGACAAA
CTTGAGATCCCAGACGGCTTCCGCACTGGTGACATGAAGCCTGGCCACGTTGAGAACTCT
GCCACGTGGGAGCGCCGCGCTAGAAAACGCCGCGTTCAGGTGGACAAGTATCTCTGGGAT
GAAGAAGCTGGCATGTACTTCGAC
>GYY|c29527_g1;orf1 len=237  frame:2  start:2  end:238  gi|365989244|ref|XP_003671452.1| hypothetical protein NDAI_0H00350 [Naumovozyma dairenensis CBS 421]&gt;gi|343770225|emb|CCD26209.1| hypothetical protein NDAI_0H00350 [Naumovozyma dairenensis CBS 421]
GGTATCGACTTCTATACCTCCATCACCAGGGCCCGTTTTGAGGAGCTCAACGCTGACCTC
TTCCGTGGCACCTTGGACCCAGTCGAGAAGTCCCTTCGTGACGCCAAGATGGACAAGGCT
CAGATCCACGACATTGTCCTGGTTGGTGGCTCCACTCGCATTCCCAAAATCCAGAAGCTG
CTCCAAGACTACTTCAACGGCAAGGAGCTTAATAAGAGCATCAACCCCGATGAGGCT
>GYY|c40260_g1;orf1 len=225  frame:-3  start:225  end:1  gi|396486103|ref|XP_003842333.1| hypothetical protein LEMA_P080930.1 [Leptosphaeria maculans JN3]&gt;gi|312218909|emb|CBX98854.1| hypothetical protein LEMA_P080930.1 [Leptosphaeria maculans JN3]
CCGTACGACAAGGAGGACACACGCGCCATTGCTGAGGATGAACTACTCGGCGAACATGGC
TGCGTGTTGAATCTGTCTGGCTTATATGGCGGAGAACGTGTGCCATCGAAGTGGCTGCCG
CGCCTTGCAAAAAACAGAGACGACGTGCGAAAGCGCGGTGCTGTGCATTTCGTGCACGGA
GAAGACGTAGCGCGTGCAATCATCGCAACGCACCGCAAGTTCACC
>GYY|c23375_g1;orf1 len=258  frame:-2  start:260  end:3  gi|748479785|ref|XP_011117314.1| hypothetical protein AOL_s00004g362 [Arthrobotrys oligospora ATCC 24927]&gt;gi|345571515|gb|EGX54329.1| hypothetical protein AOL_s00004g362 [Arthrobotrys oligospora ATCC 24927]
GAATATATCCCCAACGTCAAGTTCCCATGTATCACTGACGGCCACCCAACAAATCTCATC
CTCCTTACCTGCGATGCCTCCGGTGTTCTCCCACCAGTCTCCAAGCTCGACTCCCGCACT
GTCTCCTACCACTTCATCTCTGGCTACACTTCCAAGATGAGCGGTACCGAGGAAGGTGTC
ACAGAACCACAGGCCACCTTCTCCGCTTGCTTCGGACAACCCTTCCTTGCCCTTCACCCA
ATGCGCTACGCCGAGATG
>GYY|c29349_g1;orf1 len=138  frame:-3  start:138  end:1  Histone-lysine N-methyltransferase, H3 lysine-79 specific OS=Homo sapiens GN=DOT1L PE=1 SV=2
TGGATCTCTCTGATCATAGGTGTGGGCCAGGTCGTGCTCCAGGTTGCTGCTGCCACCAAC
TGCAAACATCACTATGGCGTCGAGAAAGCAGACATCCCGGCCAAGTATGCGGAGGTGAGC
GGATCTGAGGGCCAGGGT
>GYY|c8371_g1;orf1 len=465  frame:-1  start:750  end:286  gi|599418562|ref|XP_007415896.1| hypothetical protein MELLADRAFT_75718 [Melampsora larici-populina 98AG31]&gt;gi|328851670|gb|EGG00822.1| hypothetical protein MELLADRAFT_75718 [Melampsora larici-populina 98AG31]
TTCGTGGGATCTTGGGTTTGGGAGGCATCCTTGAAAGTAAAAGAAAGAATACATAACTCA
TTTGACGCAACAGCAGCGCTATCGATCACCGTCTCATCTGTCTTCGCTGGTGGAACTGAT
TACGATATGGCGCCTACTTTACCTGCTACCCCTACCGATATCATCCTTTACTTGGTCGCA
ATATTACTTCCCCCAGTTTCCGTATTCTATAAGCGTGCTTGTGGGACGGAATTTTGGCTC
AACGTATTGCTCTTCTGCTTGGGTTTAGTCCCCGGTGTTATCCATGCCTGGATTATAATT
CATCGCTACCCTGGGCAAACTTCATCACTACCACGTCACCAGATCCCGCCGCATATTCCC
ACCACTTACCCATCAGCGGACGCCCCAGCAAACGCTTCTGCCAGCCTTCCAGTCGAGCCC
ACAATCGAACCTCCTGCCTATGCCTCGACTGACCCCAAGAAGTAG
>GYY|c30955_g1;orf1 len=258  frame:2  start:2  end:259  Sulfotransferase 1C4 OS=Homo sapiens GN=SULT1C4 PE=1 SV=2
AGTGACAGGATAGCAAGAGAAACGTTTTGTCCAATACTGCCCTTCCTAGAACATGGCATA
GAAATCATCATACAGAAACAGGAGAATAGGGAAGCACAGACTCTTCCAACAGCTACTGAA
CCTCTCCCACATAACTGTATTTCAGGGGCAGTGGGAGACTGGAAGAAACACTTCACCGTG
GCTCAGAATGAGAGATTTGATGAAGATTACAAGAAGAAAATGACTGATACCAGACTAACT
TTCCACTTCCAGTTCTAG
>GYY|c34683_g1;orf1 len=141  frame:-3  start:221  end:81  gi|320586560|gb|EFW99230.1| aspartate aminotransferase [Grosmannia clavigera kw1407]
GAGGAGCAGGTCCTGAAGCTGCGCGAGGACTCGCACGTCTACATGACCAAGAACGGCCGC
ATCTCCATGGCTGGTCTCAACACCAACAATGTCGAGTACTTCGCCAAGGCTGTCGACAAG
GCTGTCAGAGCGACGCAGTAG
>GYY|c30465_g1;orf1 len=351  frame:-3  start:351  end:1  B-cell receptor CD22 OS=Homo sapiens GN=CD22 PE=1 SV=2
GTTCTAGAATACTTGGCTTTCTCTGACTCAAGTAAATGGGTTTTTGAGCACCCTGAAACC
CTCTACGCCTGGGAGGGGGCCTGCGTCTGGATCCCCTGCACCTACAGAGCCCTAGATGGT
GACCTGGAAAGCTTCATCCTGTTCCACAATCCTGAGTATAACAAGAACACCTCGAAGTTT
GATGGGACAAGACTCTATGAAAGCACAAAGGATGGGAAGGTTCCTTCTGAGCAGAAAAGG
GTGCAATTCCTGGGAGACAAGAATAAGAACTGCACACTGAGTATCCACCCGGTGCACCTC
AATGACAGTGGTCAGCTGGGGCTGAGGATGGAGTCCAAGACTGAGAAATGG
>GYY|c40164_g1;orf1 len=198  frame:2  start:2  end:199  gi|831347435|ref|XP_012743564.1| 60S ribosomal protein L38 [Pseudogymnoascus destructans 20631-21]&gt;gi|440632045|gb|ELR01964.1| 60S ribosomal protein L38 [Pseudogymnoascus destructans 20631-21]&gt;gi|682259237|gb|KFX87464.1| hypothetical protein V490_08230 [Pseudogymnoascus pannorum VKM F-3557]&gt;gi|682277543|gb|KFX99593.1| hypothetical protein O988_03765 [Pseudogymnoascus pannorum VKM F-3808]&gt;gi|682306611|gb|KFY16306.1| hypothetical protein V492_01434 [Pseudogymnoascus pannorum VKM F-4246]&gt;gi|682331111|gb|KFY30312.1| hypothetical protein V493_01989 [Pseudogymnoascus pannorum VKM F-4281 (FW-2241)]&gt;gi|682343027|gb|KFY37144.1| hypothetical protein V495_07336 [Pseudogymnoascus pannorum VKM F-4514 (FW-929)]&gt;gi|682349744|gb|KFY41751.1| hypothetical protein V494_02812 [Pseudogymnoascus pannorum VKM F-4513 (FW-928)]&gt;gi|682369022|gb|KFY54699.1| hypothetical protein V496_07212 [Pseudogymnoascus pannorum VKM F-4515 (FW-2607)]&gt;gi|682370718|gb|KFY56131.1| hypothetical protein V497_06494 [Pseudogymnoascus pannorum VKM F-4516 (FW-969)]&gt;gi|682393142|gb|KFY72490.1| hypothetical protein V499_07370 [Pseudogymnoascus pannorum VKM F-103]&gt;gi|682405427|gb|KFY80905.1| hypothetical protein V498_08752 [Pseudogymnoascus pannorum VKM F-4517 (FW-2822)]&gt;gi|682423056|gb|KFY91614.1| hypothetical protein V500_04577 [Pseudogymnoascus pannorum VKM F-4518 (FW-2643)]&gt;gi|682453312|gb|KFZ12135.1| hypothetical protein V501_04359 [Pseudogymnoascus pannorum VKM F-4519 (FW-2642)]&gt;gi|682463233|gb|KFZ18690.1| hypothetical protein V502_03993 [Pseudogymnoascus pannorum VKM F-4520 (FW-2644)]
AAGGACGCCAGCTCGGCTCGCATCAAGCGCAGCAAGAAGACCTCGGCCATCAAGTTCAAG
GTCCGCTGCCAGCGCCACCTTTACACCCTTGTCCTCAAGGACTCCGAGAAGGCCGACAAG
CTCAAGCAATCCCTCCCCCCGAGCTTGACCATCGCCGATACCCCCAAGAAGAACCAGAAG
GGCAAGCGTGTCGCTTAA
>GYY|c14245_g1;orf1 len=702  frame:-1  start:997  end:296  gi|331234973|ref|XP_003330147.1| hypothetical protein PGTG_11057 [Puccinia graminis f. sp. tritici CRL 75-36-700-3]&gt;gi|309309137|gb|EFP85728.1| hypothetical protein PGTG_11057 [Puccinia graminis f. sp. tritici CRL 75-36-700-3]
CCGTCGGGCGTATCCGGCCAGATCGGCAGCTCAGCCGGCCAGGCTCGCTCGACACGGAGG
GCCATCGGGGGGATCATGACTGAGTCGAGGTGCGGCTCGGGGCTCAACACTCTGGATGAG
CCCATCAGCGAGACCATTATGCGAGACCTGTCGGCGATCGGGGCGAAGATGGTGTTGATC
CTTTATCCGGCCGGCTCGACAAGCTCCAAGGCCGTTCTCCGGGACTGGGATCTCTGGGGC
CCGCTCGTGGCCTGTCTCGGGCTAGCGGTGGTGCTTTCTCTGAACGCCCCGCCGCAGCAG
TCGCTGTCCGTCTTCACAGGCGTGTTCGTGATCGTGTGGGTGGGCTCGGTGGTGGTGACC
TTGAATGCGCGCCTGCTGGGCGGACGGGTGTCGCTGCTCCAGTCGCTCTGCGTGCTCGGA
TACTGTCTCTTTCCCCTCTTTGTCGCCGCCCTCGTTGCTCTCTTCATCCGCTGGCTGCCC
ATTCGGGTCCTCCTGAGCGTGGGTGGTTGGGCATGGAGTGTGTGGGCGAATTACCTTGCC
AACTCGAACCGTGTTGATCGACGGGCTCCTCTTCATTTACTCGAAACAGCCGCCATGAAT
TTCTTTGGAGGCACCAGGCTAGAAGACGGACGGGCGTTCCTCGCAGTCTACCCACTGGGT
CTATTCTATGCAGCTCTCGCTTGGATCACAATGCTCTCCTGA
>GYY|c21185_g1;orf1 len=2067  frame:2  start:179  end:2245  gi|331213943|ref|XP_003319653.1| phenylalanyl-tRNA synthetase, beta subunit [Puccinia graminis f. sp. tritici CRL 75-36-700-3]&gt;gi|309298643|gb|EFP75234.1| phenylalanyl-tRNA synthetase, beta subunit [Puccinia graminis f. sp. tritici CRL 75-36-700-3]
GGCTGGAAATTTTGTGACAGTCCTTGGGACGGACAGGAAACTATCCAGCATCAGGCCAAG
GGCGATACTACAATCATCCCATCGGAAGAAGCGAAAGGACACTCAGCCAGCGGTTCTGAA
GACCGCCGTACTCTCAGGATGCCAACGATTTCAGTCGACAAGGAAAGGTTTTTCAACGAA
CTCGGGAAACAGTTCACGCATCATGAATTCGACGAGATGCTGTTTGACTATGGCCTCGAA
TTGGATGAAGATACCTCTTTGACGACCCCAGAAGAGAAGCCCTACAAGCTCAAGATCGAG
GTGCCTGCGAACCGATACGACCTGCTCTGCCACCAAGGTCTGGTGCTCGCTCTGCGGACC
TATATCGGCACCTCTCCCGCACCCGCATACTCGCTCGTCGTCCCCCCGGCAGACCAGCAG
TGGAAAGCCTATGTCAGGAAAGAAACCAGCCAGATCAGGCCCTTCTTCGCCTCGGCAATC
CTCAGAGGGATCAAGTTTGATGAACAGCGGTACAAAGACTTTATCGATCTCCAAGACAAG
CTGCACGGCAATCTGTGTCGAAAACGGACATTGGTGGCCATCGGGACTCATGATCTCCAG
AAAATGGATGGCTCAAAGCAGATGGTCTCTTATGAGGCTAGAACACCGACCGATATCAAG
TTTGCACCATTGAACAAGGAGACTGAATACGACGCTTCCCAACTCATGTCACTGTACGAG
TCCGACAAGCACCTCGGCAAGTTTCTCCACATCATCCGGGACTCGCCAGTCTACCCGATC
ATCTACGACAACTCTCGGACTGTGTTATCCATGCCACCAATAATCAACTCCGATCATACG
AAAATCACACTGGACACCCAGGATGTATTTATCGATGTGACTGCAACCGATCAGACCAAG
CTCGACATTGTGATCAATGTCTTGATCACTATGTTTTCTCAGTATTGCGCCAAGCCATTT
ACGGTTGAGCCGGTCGAAATCATTTACGAGCACGAACTTGCGGCAGACTACCGCTCACCC
AAGATGGAGCCGCAAATATTTTCGATGCGCCAGTCGTACATCAACTCAGTGACGGGGCTG
AAGTTGACGCGTACGGAATCGATCGGGCTGCTCGAAAAGATGGGCCACCACGCTACGCCC
GGGCCGCCTGCCGGCGGGCCGGCCATCAACGCCGCTACCTCGCTCGCACTTCTCCAGGCG
CCCGAGGATGACCTGATCACCGTCGCCGTGCCGCCGACCCGGCCGGATATTCTTCATGAG
TGCGACCTCGTCGAGGACGTCGCGATCGCCTACGGGTTCAATAACCTCAAGAAGACGTTC
CCGGGCACCAACACGGTCGGGAAACCGTATCCGATCAACAAGCTGTCCGACCTTGTCAGG
AAGGAATGCGCCTTTGCAGGATGGCTGGAAGTCCTTCCGCTCACACTCTGTTCGCACAAC
GAGAACTTCTCGTTCTTAAGAAGGGCAGATGACAAGACGCAAGCAGTCGTGCTATCGAAC
CCTGCGACGATCGAATTCCAGGTAGTGCGCACTTCTCTGCTGCCGGGGCTGTTGAAGACG
ATCAGGGAGAACCGGAAGCAGGCCTTACCGATGAAAGTGTTTGAGGTATCAGATGTGGTG
CTGAAGGATGACCTTCTGGAGCGCAAGGCAAAGAACGTGCGCCGGATGGGCGCGATGTAT
GTGGGTAAGCGCGGGGCGGGGTTTGAAGTAGTACATGGGCTGCTGGATCGGGTGATGGCC
ATGCTCGAGGTCGACTGGGCTGGGGCGGACGGAGTGGAGCGGAAGAGCGCGAGGAAGGGT
GAATACAGGATCGAGCAGTCAGACAACCCGACTTTCTTCCCCGGTCGATCAGCCAGGATC
ATGTTCCGACCCTCGTGCTCAACCGAGCCCGGAAACATCTCATCGACACTGCAGTTCATC
AAGGCACGCATCCCTTCTAACCTGCTGGGAGATGGATCGTGGATCGAGATTGGACAATTG
GGCATCTTGCATCCAGACGTTTTGAGGAACTTCGAACTCGACTTTCCGTGCTCTGCTGTT
GAGTTTGATTTAGCTGGGTTCTTGTGA
>GYY|c27402_g1;orf1 len=216  frame:1  start:1  end:216  CREB-regulated transcription coactivator 1 OS=Homo sapiens GN=CRTC1 PE=1 SV=2
GTGTACCGGGAGCGTGGCCGGCTCGGCTCCCCACACCGCCGGCCCCTGTCAGTGGACAAA
CACGGACGGCAGATATCCTTTTCACCAGAGGATGAGGGTGGGGGCCAGGCCCTGTCGGTG
CCGGCAGGACCCCAAGTTTACCCAGCAGGTTCTGACAGGGCTGCCTGCTTCCAGCTCTGG
GGACAGAATCAGGGCAGCACCATCTGGGAGGCTTGA
>GYY|c30375_g1;orf1 len=342  frame:2  start:2  end:343  gi|701780095|gb|KGQ13440.1| Tryptophan--tRNA ligase [Beauveria bassiana D1-5]
ATGATTGTTGAACCAGACCAGCGAGTGCCTGATTTTGTGAAGGCAGGAGCTGACATAGTC
AGTGTCCATTGTGAGCAATCTTCCACCATCCATCTGCATCGCACAGTTAATCAAATAAAA
AGTCTGGGAGCCAAAGCTGGAGTTGTCTTAAACCCAGCTACCCCACTAACTGCAATAGAA
TATGTTCTTGATGTGGTTGATCTGGTCTTGATCATGTCGGTGAACCCTGGATTTGGTGGG
CAGAGCTTTATTGAGAGCCAAGTTAAGAAAATCTCAGATTTAAGAAAAATGTGTGCAGAG
AAGGGGGTGAACCCATGGGTCGAAGTAGATGGTGGAGTTGGT
>GYY|c29173_g1;orf1 len=192  frame:-2  start:194  end:3  gi|636583857|ref|XP_008023267.1| hypothetical protein SETTUDRAFT_159872 [Setosphaeria turcica Et28A]&gt;gi|482812789|gb|EOA89508.1| hypothetical protein SETTUDRAFT_159872 [Setosphaeria turcica Et28A]
CAAAGGGCTGCTGTCGCGACCAAACTTGCGCCCACCATGAACTACATCTCAAACCTCGTC
AATTCAGATGGCATAATCAACCCCCTCATCGACAACGGCTACCTGCCACATGCCGCCATC
CGCCTAGGCATCCGGCGCCAGCTAGCCGACCGCCTCTCCTCCATTGCCACGACCTCGCTG
GAAGCGGGCTAC
>GYY|c32142_g1;orf1 len=405  frame:2  start:2  end:406  gi|661185332|emb|CDH52511.1| arm repeat-containing protein [Lichtheimia corymbifera JMRC:FSU:9682]
TCACATATCCAGAGCACATCCGATAGAATCCAGTTCAATGACCTTCAGTCTTTACTCTGT
GCAACTCTTCAGAATGTTCTTCGGACAGTGCAACATCAAGATGCTTTGCAGATCTCTGAT
GTGGTTATGGCCTCCCTGTTAAGGATGTTCCAAAGCACAGCTGGGTCTGGGGGAGTACAA
GAGGATGCCCTGATGGCAGTTAGCACACTGGTGGAAGTGTTGGGTGGTGAATTCCTCAAG
TACATGGAGGCCTTTAAACCCTTCCTGGGCATTGGATTAAAAAATTATGCTGAATACCAG
GTTTGTTTGGCAGCTGTGGGCTTAGTGGGAGACTTGTGCCGTGCCCTGCAATCCAACATC
ATACCTTTCTGTGACGAGGTGATGCAGCTGCTTCTGGAAAATTTG
>GYY|c39452_g1;orf1 len=114  frame:-1  start:116  end:3  30S ribosomal protein S2, chloroplastic OS=Cryptomeria japonica GN=rps2 PE=3 SV=1
AAGAAGAAAATGACGAAAAAAAATTGGAACATCAATTTGAAAGAGATGGTAAAAGTAGGA
GTTCATTTTGGTCATGAGACAAAAAAATGGAATCCTAAAATGGCACCTTACATT
>GYY|c17492_g1;orf1 len=1368  frame:1  start:292  end:1659  gi|403161936|ref|XP_003322230.2| hypothetical protein PGTG_03767 [Puccinia graminis f. sp. tritici CRL 75-36-700-3]&gt;gi|375171991|gb|EFP77811.2| hypothetical protein PGTG_03767 [Puccinia graminis f. sp. tritici CRL 75-36-700-3]
ATGGCCTCCTCGTACTCCACCCACTTGAGCACCTTGAGCCCGATCCTCAGTTTTGTTGGA
TGGTGGTTCGTGCCGGGCTATCTATCGGGCCTCGTGCTCGGGATATTCTACTGGCTACGT
CCGTCATGGCGTCCATCAATGCCACCACCCCCACCGACGACGAGCGAGCAAAAGCCGATT
TTCAACCCCTCTTACGAGCTACAAAAGCTCGAGCACGACCGTCGGTCGCGCCACCATCGC
TCTCTAGCCCATGGGCTCGTGATTTCGGTCTACTTGGGCTACACCTTGATCAGCACCTAT
CAAGAACAGGGCGGCACAAATTACTATGCCGTCCTCGGTCTCAAGTCTAATTCTCTCGCC
TTCACGGCTCCAGTACCCGGGACCACCAACCCAACTCCCGTCAAAGCCAAGGTCCCCAAG
GGTGATCTGCTCGACGAGGCTGGATTCAAGTCGCACTGGAGGAAACTCGCTCGGTCGTTC
CACCCAGACAAACTCAATCCACCCCAGAACCTACAGACTGATGAAGACATCACGCTCTGG
AAGAGTGAAGTGGAGTCGAAATTTATCCAGATGAGGGAGGCGTATGAGACGCTGAGTGAT
GGGACCAAGCAGTGGGCTTACGACCGGTTCGGGCCTACGATTGGTCAATGGAAGAATTGT
ATCACCATGAGAGAGTATTTGTTGGAAGGCCTGAAGTCGTCGTCACCCTTCTATGTTTTC
ACATTCGGCTCTCTTTCGCTGATCGGTAGTGTGCGTAAGATCGACCCTGGATCATTTTGG
CGCTGGTCGATCTTGATGTGCATCGTCACAGCTGAAGCGATTGTGCTCACGTCGACGTCC
ACGACGGCCGTCACGCTTCTGATGTCGGGTCTGTTTCCGAACCGGGCTCCGTTTGAGCAA
ATCGAGCTGCTCCGCAAGCTGTTCATCGCAGGCTCGTGTGTCGCGACGCAGCTTTCGGGG
ATCCTGTACCCTATCCCACCCGAACTTTCGAAGAAGCAGACGGTGGGCGAGTTGGTAGCA
CCGGTGACGCAGCTGGTGGAGCATACTCAACAAATGTCTGGCTTGGCCAACGTGGAGGTG
GTTAAGTTGATCTTCAACGATCTGCACCCGATCATCAGAACAGCTGGGATCAGGCCTTCT
GAAACCTCGAGCGAAAAGGGGGCTCAGCAAGCCATGACAGCATCGGATGAGCAGGGTTCG
AGTCGATTGGCAGAGGAAAATGCAGAGTTGAGGAAGATTATTGAAGATTTGAAAGAAAAG
ATGTTGGATACTTTTTGTGATTTAAGATTACAATCTGATCCTAATGGACAAGCAGCTTGG
ATAGAAGCCATTCAACCACAATCATCATCATCAACATCAACAACATAA
>GYY|c19933_g1;orf1 len=411  frame:2  start:359  end:769  gi|331221166|ref|XP_003323258.1| hypothetical protein PGTG_04795 [Puccinia graminis f. sp. tritici CRL 75-36-700-3]&gt;gi|309302248|gb|EFP78839.1| hypothetical protein PGTG_04795 [Puccinia graminis f. sp. tritici CRL 75-36-700-3]
TACCTTCAGATTTCTCATCGAAAGGGTCTCTTTCAATCAAAAAACAAAACGCTACATACA
TTTTTTCGTCCAATCCAAAGCAAAATGTTTATTCACAAATCGATGATGACTCTTACTCGA
TTCAGCCAACGTGTCAGTCCAAAGAACGTCCTACCATCCTTTCGACCCGGTCGTGCGTTT
CATCCGACTTGTACCTTTGGGTATCCGACCGGTCAACATATGGCTGCTGATGGTGAAGAG
CTCGCGAAGGAACGTGACAAGCATGCCAATGGTCCCAACAAACAATGGACCGAAAAGTTA
GCGACTCACTCAGAGGCGGGCATAAAAGCTGAAAAGGATACTCGAGGGGTCAAAGAGTTA
CGAGAAGAAACGGTAAAGAGTGTGAAAAAAACTACGGTCAAGAAAGCCTAA
>GYY|c19933_g1;orf2 len=1215  frame:-2  start:2204  end:990  gi|331221166|ref|XP_003323258.1| hypothetical protein PGTG_04795 [Puccinia graminis f. sp. tritici CRL 75-36-700-3]&gt;gi|309302248|gb|EFP78839.1| hypothetical protein PGTG_04795 [Puccinia graminis f. sp. tritici CRL 75-36-700-3]
CTCGACGCCGGATTTCGAGTTGAGGTCCAAACCAATTCAGTCGTCACTCGTCGGGACAGG
GCGTCTGAAGGCGTTTTTTTCCAATTGAAAGCCATGTGGTCATCTACCCACTTCTCGCCC
CACCGCTCTCCTCCGGGCCTGACGTCTGATGCCCAGTCTTCCTCCGATCACTCCGGCCAC
TCGCTTCCTAACACTTCCTCTTCCTCAACCGACCACTCCGCCTTGGACCCTGCCCCCTCT
CCCCGCCCGTTTTCTGAGTTCAACTCGGCCAATCTTCCTCAGAGACACGCCATGCCCATC
GAGTATCACCACCAGATGAACACCACCTATGACGATGACTACGAGCTCGAGTCCGCCCTC
GCTGCCCGCCACCAGCGCTTCCCCTTTGCCCACGAGGAGACTGGGATCGGCACTGAGCAC
GAGCTCGAGGACGAGCCGAGCCACCACCAGCCAGCCGACGGCGACGGCAACGAGCTCGAC
GAGGAGCTTGACAGCCTCGCCGACGCGTCTGAGAGCGAAGTCGCCGAGCGCGCCCGCGCT
GTCCTTGGCATGGACCCAGACGGTCGCGTCCTTCCGCTCGCCGCAGAAGACGAACATCTG
CTTCATTCCCTCTGGTCACGCGCCGGCATCTGCGACCTCCGCCCCGGCCTCTCCCCTGCC
GCCGCCAGACCGATCGACCCCGACTCGCCCCAAGCGCCTGCATGGTTCCGGAGACTGCAG
ACCGACGTGCTTGTGCAGCCACCTTCAAAACCAGAGGAGGAGGAAGCCCTCGTGAACGCG
ATCAACCAAAATTTGCTTGCAATCGTCAACAATCTTGCAAGCGACCAGTGGCTGTATCCT
GTTCCTTCGGCGTTCTTACCCTCGTCAACGAGTCTCTCAACTCGGACTGCTGTCCAAGGA
CCTGAAAGCTCTGAGGAGACATACCTCCAGACCGACTTCAACCCGCGCTCGCACACCTCG
CTGAGCCCTTCAGATCCGACGGAAGCCCCTCTCCTTCCTCCCCGACAGCTCTGGCTGGGT
GAGGACGAGGACGAAGGGGCAGACTCGGACGTGAGTTTGGTTGACCTGCTCAACGCTTCC
CCCGCTCGCAGCGATGCCCAGCGATCGAATGTCTCTGCTCGCTGGAGCGCATCAGCCGCT
AGAAGAACGCACACGCGCCATGGCCACGGTAGTGCATTGGCTAGACAAGTCAGCCGGCTA
GGCATGACCGAGTAA
>GYY|c18236_g1;orf1 len=594  frame:-2  start:924  end:331  gi|403159339|ref|XP_003890625.1| hypothetical protein PGTG_20660 [Puccinia graminis f. sp. tritici CRL 75-36-700-3]&gt;gi|375168053|gb|EHS63564.1| hypothetical protein PGTG_20660 [Puccinia graminis f. sp. tritici CRL 75-36-700-3]
GTTCTCGCCATGGCGAAGCTGTCTCCAACTGAGTACGACGCTCTATCGCCGGAGGAACGG
CAGGCCCATGACCAGGCCGAGGCCCAGAGGGAAAAGGAAGAGCAAGCCAAGCTCCCATTC
ACTTGGAAGCAAACTTTACAGGATGTGTCTCTCGTAATACCGGTCCCACCGGGTACGAAG
GCCCGCGAATTAACTGTGGATATCAAAAAGAAAAAGCTCAAGGTTGGCCTAAAGGGGAAA
GAGCCGATTATGGATGGTGAGCTCTGCAAAGAGATCAAGGAGGAGGAATCGACGTGGACG
TTGGACGACAACAAAGAAATCAGCCTCCATCTTGAAAAAATCAACCAAATGACCTGGTGG
GAAAACGTCTTGACTCATCATCCCAAAATCGATACCACCAAGATCACTCCTGAAAATAGC
AAGCTGAGTGAACTGGATGGCGAGACACGTGCGATGGTAGAGAAAATGATGTTCGATAAT
CAGCAGAAGCAAATGGGTAAACCGACATCAGATGAGCAAAAGAAGCTCGAAGTGCTAGAA
AAGTTCAAGGCTGCCCATCCTGAAATGGACTTTTCAAACGCTAAGATTGGCTGA
>GYY|c17685_g1;orf1 len=804  frame:1  start:25  end:828  gi|403161234|ref|XP_003321604.2| hypothetical protein PGTG_03141 [Puccinia graminis f. sp. tritici CRL 75-36-700-3]&gt;gi|375171180|gb|EFP77185.2| hypothetical protein PGTG_03141 [Puccinia graminis f. sp. tritici CRL 75-36-700-3]
AAGTTGAGTCAAACACCCGACACCCGACATCCGATACCCGATACCCGATACCCGCCATCT
GCCACCCGCCACCCGCCACCCGGCCAGACCCGACACCCGACTGTCTCCTCCACTGGGCCT
CCAAGAAAGTGGCCTGTTGACCGTCCGCCCATAAACTGCCTCTTCCCTTCCTTTCCCTCC
CCTCGTCTCTTTTCTTTCCCTCCATCAGCCATGGCTTCTCATCCAAAGGCTGCCAGACAC
CAGCAACCAGCACGGCTATCGATCCACCATCTCAATCACCACAGCCCTTTTCCCCTTCAC
CATCACCATCTCATCCACCACCATTCCCTCCCCGCCCAGATCTTGCACCCCATCTCTCAT
TCCTGCCCAATGCCTTCTACGCCCCCCCACTCCCGATTCGCATGCTCCTCCCCCTCTTCG
GACGACGACACTCACACTCCCACCCTCGCAAGCCGTCCAAGTCTGCCCCCTCCCGCTCAT
CCTCCTCCCCCTCCGCCCTCGTCCACCAGCTCCTCATACCCCCCCCTCGAGCCTGACACC
TCGAGCTCCAGCTCGTCCGCCTCCTCGGCCTCTTCGCTTGCCTCGCCTGCCTTCTTGCCT
AGGAAACCCACCACCCTCTTCCTCCTCCCAGGCCCCGCCCTCGCTCCTCTCCTGATCCCT
CACCAGCCCCGCTCGCTTCACCCACCCACAAACTTTGCTACCATTGCTCCCGGCCTCTTC
CGTGCTAGCTTCCCCAGGCCGGAGAACTTTGAGTTCCTCGCTCGACTGGGCTTGCGTACG
GTCCTGTGGGTCCTCAAGTCTTGA
>GYY|c17685_g1;orf2 len=432  frame:2  start:893  end:1324  gi|403161234|ref|XP_003321604.2| hypothetical protein PGTG_03141 [Puccinia graminis f. sp. tritici CRL 75-36-700-3]&gt;gi|375171180|gb|EFP77185.2| hypothetical protein PGTG_03141 [Puccinia graminis f. sp. tritici CRL 75-36-700-3]
CGAATCTGTCTGGCTTGGTGGATGGGGATCTCAAGAACACTGGTTCAGGAACAGTATCCC
ATCGAACTTGTCCAACATTACGAGCGCCAGGGTATCAAACTCATCCAATTCGGAATCCCT
GGGAACAAGGAGCCTTTTGTACACATTCCAGAAGATAAGATCAGGTTGGCGTTGAGACAG
GTTTTGGATGTGCGGAATCATCCGATGTTAATCCATTGTAACAAAGGAAAACATCGAACA
GGCTGCTTGGTTGGTTGTCTCAGGAAACTGCAACACTGGTCTTCAACTGCTATTTTCGAT
GAATATCGAAGGTATGCGTTCCCGAAATCGAGGAATATGGATCAACAGTTTATTGAATTG
TTTGATCATTCGGCTGTGTGGGAAGAAATCGATCCTGATTACGCTCCTGAATGGCTTGAC
TTGACAATATGA
>GYY|c20901_g1;orf1 len=645  frame:3  start:579  end:1223  gi|599382267|ref|XP_007408995.1| family 71 glycoside hydrolase [Melampsora larici-populina 98AG31]&gt;gi|328858551|gb|EGG07663.1| family 71 glycoside hydrolase [Melampsora larici-populina 98AG31]
TTTATGATATTGCGGCGCAGAATTCATTCTCAGTGTTCCTGTGTTAGTGTTGAACCGCAT
TCAAGTCACCCGCAGTGGGAGACAACTAAAGTATCTTGGAAATTAGCGTTTGATATGAAT
TATTACAATAAAGCTGGCTCAAGCTCAATCGTTACGCGATTGATTCAAACTTATGCCAAA
AAAACGAGTCAATTTCTCTATGACGGTAAACCATTAGTCTCAACTTTTTCAGGCGAGGTA
GCAGGAACCTTCTTGGACAACAATCCCGACTATAATGCAGCTTGGCAAGCTCTGAAGAAT
CAGATAGGATTCCCTATATACTTCTTGCCCACCTGGACAGGCGCCGACCCAAAACTTTCT
GCCATCGATGGTCTACTTTCATGGGACGCTTGGTCTCCAACTTCTTCATCACCGGATAAA
GCAAATTTACAAAAATTTAGGGCCATCGGAAAACAGTATGCGGCACCATTGAGTGCCTTG
TTCTTCAAGCACCTTTCTTCGGGCGAGGGGGGGAACTATATACATCCAACAGACTCATGG
TTTGTTGTAGAGCGCTATATGGATATTATATCTTCGTTGCCTGATTTTGTTGAGCTTGTG
TCTTGGAACGACTATGCAAGTGTTTCACCCTTGTTTGATGACTAA
>GYY|c20901_g1;orf2 len=546  frame:2  start:1277  end:1822  gi|599382267|ref|XP_007408995.1| family 71 glycoside hydrolase [Melampsora larici-populina 98AG31]&gt;gi|328858551|gb|EGG07663.1| family 71 glycoside hydrolase [Melampsora larici-populina 98AG31]
CAGGGTGAATCACATTATCTTCGGGATCCGCGTCCGTCAGCAAATTTACCTGTGGAGGTC
ATCTCCTCTAAGAAATATGTGGAAGGGTTCCCGCACGAACCGCTACTCGATATGCTTACC
TATTTTAACCAGTGGTACAAATCTGGCTCAAAGCCAACGATAGCAAGTTCAAAGGCCTAC
ATGTGGTATCGGCCCCATCCAAAAGATGCTAAAGCCACCTCCGACCCATTGCCCTACCCT
CGATTTGCTGAACAATCAAAAGATGATATGCAAATCATCTTGCTGTTGTCAAGTGCTACA
CGTCTGGATCAAATCAAAATCCAGTCAGGGACGAAGTCTTATTCTTCTACATTGAAAGAT
CATCTTGTTCCTGGAAGTGATAACACCATAGTGAAAATATCAGCTCCCTTTTCTGCTGGC
GCTGAACAGTCTCTGAAACTCTTCGATAGCACTGGAGTTTTGCTTGGTCAAGTGATTGGG
GTGCAAATTGTAGCACAGCCTGAAATCTATAACTTCAATTACTGGTCAGGTATGGTAGAA
TTCTAA
>GYY|c39570_g1;orf1 len=288  frame:-1  start:290  end:3  gi|748517428|ref|XP_011124973.1| hypothetical protein AOL_s00109g190 [Arthrobotrys oligospora ATCC 24927]&gt;gi|345563347|gb|EGX46349.1| hypothetical protein AOL_s00109g190 [Arthrobotrys oligospora ATCC 24927]
TTGCCGTCGAATGGCGTTCAGCCTGGGAAGTGGTCCATCCAAGAAGCGAAGAAGTACAAC
CCTGATGCTGATGAGGTTATGGAAGATGCACCTGCGGCTGCAGATCTAGCTAAAGCGGCT
GTCGCCGATTTAGAAACCGGGGAAGCTATGGAAGATGTTGCTTTTGGCGATGAAGATAGT
GATAAGAAAGAGAAGAAAAAGAAGAGCAAGGAGGATAGGAAAAAGGAGAAGAAAGAAAAG
AAGAGGAAGTTAGAAACTGCCGACGGTGAGCCCGTCGACCAGGAGGGC
>GYY|c39529_g1;orf1 len=156  frame:1  start:70  end:225  Hamartin OS=Homo sapiens GN=TSC1 PE=1 SV=2
TGTACTTTATTAACTTCCCAGGCTACTCTTTGGAGCCCATCTATGGTTTGTGGTATGACC
ACTCCTCCAACTTCTCCTGGAAATGTCCCACCTGATCTGTCACACCCTTACAGTAAAGTC
TTTGGTACAACTGGTATGTATGTCTTAGGTTGGATT
>GYY|c39785_g1;orf1 len=213  frame:1  start:1  end:213  gi|169595218|ref|XP_001791033.1| hypothetical protein SNOG_00343 [Phaeosphaeria nodorum SN15]&gt;gi|111070718|gb|EAT91838.1| hypothetical protein SNOG_00343 [Phaeosphaeria nodorum SN15]
AGCTACGGCTACCCTGCTGGCACTTATGTCCGTGTGCTTGTCAACCAGGATCCGCAGCAG
CTCGAGTGCGCTGTTGGACCCGGCGACAGCTGCTCTGAGGGTTCCTTCACCGACTTCGTG
CAGCAGAGAGGAGAGAGGTTTGGTGGGTACACTGAAAAGTGTGCGCCGACTGAGTACAAC
AACTCAACGGACATTTTGACGATCTACAATTAG
>GYY|c16273_g1;orf1 len=2787  frame:1  start:811  end:3597  gi|331219944|ref|XP_003322648.1| hypothetical protein PGTG_04185 [Puccinia graminis f. sp. tritici CRL 75-36-700-3]&gt;gi|309301638|gb|EFP78229.1| hypothetical protein PGTG_04185 [Puccinia graminis f. sp. tritici CRL 75-36-700-3]
CCGCGAGCGCCTGTATCGCCTCAGGAGATCGACGAGAAAACAGCCTCCCAGACAATTTCA
CTGGCTATCGAGCTCTCCGTGTCGCCGTTTAATGCTATTAGTAGCACTAGCCTTTCCCTT
GACCAACGCGCAAACCTTCTCGTCTCTTTTGTTGCTCAGATCTTCACCATCCCTGTCTTA
CCGAATAGGATTGATATTCAGACCTTGGTTCACTTTTCAGTCGCGCTTCCGTTTGAAGAA
ATGGTCCACCTCATTGGATTAGTCGTTCAGCGGCTTGACCTACCAGAAATAATTCATCTG
TTGTCCAATCTGCTGGTGTGGGGATCAAAGAAGATCAGCAGTATCAGCTCAGAGGGATAT
GAAGGCTACTTGAATTCGATCCAGCTCTGCCTTGATCGGCTGCCCAGCACGCTGTTCATC
AATGTGGACCTCCATCTTGAGAAGAAGAAGAATCATAAAGCCAACTCCTATCATCAGTCA
GGACTCAAGAAGCTGCAGTCCTCGCCTCTTCATTCCGGTCCGTCAAGATTCCCAGATGAC
TATGATGGAATGGCTATCCTGGAGGGCCCCACACGCAACACAGATGAAGACGTAGAGATG
TCCGAGCCCATCCGTACAGACTCCTCACCTATCACGAAGATGCTCAACTCACTCAGTCCC
AAAACTCTCCAGTGGCTTTCGACGCTCACCAGTCCCGACCACCTCCTACAGTTGTACACT
GTCTCTAACAAGTACTCAGCCACTTCTCGACCCCAGTTCTGTCGACTGATGGTCTCGATA
ATTTACGCATGGCCCACATCAAGAAAAAAGGTTCTTAACACTTTGATCTTCAGTCCGATT
TCGACACGAGCGGGTGCGAACTCAGGTAGTAATAACGGTGGCTTGATGCGAGAGCTGTGG
AGATCTTCTGTGCGGTCTGGAAAAGTCGGTATCAGTCTCCGCGATCGCAAGTCGGGCGGC
AGCCCACAGGGCGTGCTGACGACACTCAATGATCAAAGGATGACCGGCCAATGGGAGGAT
TTGATCATACTGAGCGAGCTCTATTCGAGGTGTTTGATGACCCTGGGAGACGATGAATTC
TTCAACGATGAGACCGAAGTCTCCAGTTTGTCTACCCATCGGCCCAATGCTGCAGTTTTG
TCAGCGGGGAGAAATCCGTTGATGCTGGATGAGGTAATTGGACTGGCTGGGTTGTTAAGG
AACTTGGCCTTTGGGCTGTATTGGACCGAAGGACAAGCGGACATCAAGCAGGGTTATGTG
GTTGGAACCAATGTTAGCTTTGAGCAACTGAGAACACTGGCTACACGATTGCTCCAGCAG
ATTTACATCAGGGACTCCAGGCGTCCATTTTGTGAACCCGGCTTTTGGTGGATGACCTCA
ACATTTGATTTGCGCTCATTCATTCAAACTGTGGTTTATGAGGAATCCCATCTGGAGGAG
GTCCGAGACCACCAACCCCAGCTGCCGTCGCACTTGGAGACAACAGATCCGGACATTGAC
ATTCTCGAGCATCTCCCATCCTCTTTGGCCGGTCATTCGCGCGCAAGGGTCTCGAAGCGC
CAGCTGGCATTCATCAGTCCTCGATTGGGCGTGCTGAACAACATTCCGTTTGTGATTCCG
TTTGATCAACGGGTGACGATCTTCAGGACGTTTGTCGAGTCGGACCGACACAGGCTCGGA
CTGGGCTTGCGTCCGTTTAGGGAACACCGGCATAAGGCGTCGATCCGACGAGAGCATGTG
TCAGAGGACGGGTTTCTGCACTTTAGTGCGCTCGGGCCACGATTGAAGGAGACAGTTGAG
ATCAAATTCATCGACCAGCACGGCCTCGAGGAGGCTGGCATCGACGGCGGAGGGGTGTTC
AAGGAGTTCCTGACCAGTCTGACCAAGGAAATCTTTGATGCCAACAAAGGCCTCTGGCTC
GTGAACAAAAACCAGGAACTCTATCCAAACCCACACAGTTACAGCAAAGAACCGCTCAGC
TTGGAGTGGTATAGCTTCTTGGGCCGCGTGCTGGGCAAGGCACTGTATGAAGGCATCTTG
ATTGATGTAGATTTTGCAGACTTCTTTTTGAACAAGTGGCTTGGAAAGCAGTCATACCTT
GACGACTTGGCCTCGCTGGACCCCGAGCTGTATCAAGGCTTGCTTTTCCTGAAACATTAC
AAGGGCGACGTGGAGGCAGACCTATCGCTGAACTTTACGGTGACCGTGAACGAGTTTGAC
AAGTCAGAGACGATTGAGCTCATCCCGAATGGTGCGAAGCGGTCAGTGACGGCCCAGAAC
CGGATCAACTACATCTACCTGGTGTCGAACTACAAGCTGAACGTCCAGCTCGAGGCCCAG
TGTGCGGCGTTCTTTCGGGGGCTGAATGATATCATTGAGCTCAAGTGGTTGAGGATGTTC
AATCAGGTCGAAATGAAGGTCTTGGTCGGAGGGCTGGATGGGCAGGATTTGGATATCGAT
GATCTCCAGCAGTGGACTGTTTATGGCGGGTGGGACGAGTCTCATGACACGATCCGAATA
TTTTGGAGGGTGGTGAAAGGGTTCGACAATCTAACAAAACGGAAACTGCTAAAGTTTGTT
ACGTCATGTTCGAGGCCGCCGTTGCTAGGGTTCAAGGAGCTCAAGCCGTCGTTTGCGATC
CGGGCAGCGGGAACAGACGGGAGTAGGCTCCCGTCTGCATCGACGTGTGTGAACTTGTTG
AAGTTGCCAGAGTATGAGAGTGAGGAACTGTTGAGGGAAAAATTGGTTTATGCAATCAAT
GCTGGCGCTGGGTTCGACCTTTCTTGA
>GYY|c16273_g1;orf2 len=1017  frame:2  start:56  end:1072  gi|331219944|ref|XP_003322648.1| hypothetical protein PGTG_04185 [Puccinia graminis f. sp. tritici CRL 75-36-700-3]&gt;gi|309301638|gb|EFP78229.1| hypothetical protein PGTG_04185 [Puccinia graminis f. sp. tritici CRL 75-36-700-3]
CCATCGCTATCCTCCGTCTCTTCCATCGGTGCCCTCAGCTCTCCTCCAGCTGCCATCGAC
TTCCCCCTCAACATGTTCTCCTTCTCTGGCTCAAGTCGTCCTCGTCCAATCATCAATCTC
GGCGGACAGTCCTCCACCGGCTCAACTCAAAACCCCTCCGAAATCATGCGCAAGGCAAAG
GAGGACAGGCTGCTGAGAGAGCGCTTCAAGCGTCAGCAAGCTGCCGTATTGTCCATCCAG
GCTTTTTGGCGCTCCCGGACTGCCGCCAGCCAGACAAGAATCTCTCTCAGGAATCAGTTT
GACCAGCTCATCGCTTTCGACTTTCCCCTCGCTCCCACCAACCCAATCCAGCTCTCTTCA
TCCCTTCAGCTCTCTCCAATCCACCACCTCCACCTCTTTCGCTTGATCCTCGTCTTTTAT
ACTCCCTCAAATCAAGCCGACCAGTCCCGACTGGCTAAATGGGCAATCCTGCTCATCCTC
CACCACTCAGCACCCCATCTCGAGTACGCGCGCCGGGACGATGACCTAGGCAGATCCTGG
CGTGGTGCGGTGGTGCCGTTGATGATCAGGCGGATGCTTCATACCGTCGCCAAGTTTCCA
AGATCAGAGTACTGTTCTACATTCCTCAGCGCCGTAAAGCAAATGATGAATGATATCAAA
GCTCGTACAGATCTCCACGCACTCGCAATCGTCGGTCGGGATTGGTACTGGAATTGCTTA
AAGCAACATATCTTGTCGTTTTCTGATTTAGCTGACCGCGAGCGCCTGTATCGCCTCAGG
AGATCGACGAGAAAACAGCCTCCCAGACAATTTCACTGGCTATCGAGCTCTCCGTGTCGC
CGTTTAATGCTATTAGTAGCACTAGCCTTTCCCTTGACCAACGCGCAAACCTTCTCGTCT
CTTTTGTTGCTCAGATCTTCACCATCCCTGTCTTACCGAATAGGATTGATATTCAGACCT
TGGTTCACTTTTCAGTCGCGCTTCCGTTTGAAGAAATGGTCCACCTCATTGGATTAG
>GYY|c37831_g1;orf1 len=210  frame:-3  start:212  end:3  Hamartin OS=Homo sapiens GN=TSC1 PE=1 SV=2
GGTATGAAGGCTCGAGAGTTATTTCGTAATAAGAGCGAGAGCCAGTGTGATGAGGACGGC
ATGACCAGTAGCCTTTCTGAGAGCCTAAAGACAGAACTGGGCAAAGACTTGGGTGTGGAA
GCCAAGATTCCCCTGAACCTAGATGGCCCTCACCCGTCTCCCCCGACCCCGGACAGTGTT
GGACAGCTACATATCATGGACTACAATGAG
>GYY|c35103_g1;orf1 len=162  frame:1  start:1  end:162  gi|169603031|ref|XP_001794937.1| hypothetical protein SNOG_04522 [Phaeosphaeria nodorum SN15]&gt;gi|160706313|gb|EAT88282.2| hypothetical protein SNOG_04522 [Phaeosphaeria nodorum SN15]
GAGGCACGCAAGATTTGCAGAACACCAAAGGGGTGCGAGGATATCAGAGAATTTTACAAC
AAAGGGGGGAAGAAGGAGAGCAGGACGAGGGAGGTGGATGCGAGTGCAGGGGAGTGGAGT
GAGAAGGGGAAGGAGGCTGTGGTCGATGGGCCTGGAGAGTAA
>GYY|c21083_g1;orf1 len=606  frame:3  start:2547  end:3152  gi|403169222|ref|XP_003328711.2| hypothetical protein PGTG_10670 [Puccinia graminis f. sp. tritici CRL 75-36-700-3]&gt;gi|375167855|gb|EFP84292.2| hypothetical protein PGTG_10670 [Puccinia graminis f. sp. tritici CRL 75-36-700-3]
GCCCGGAACAAGCCCAAAGAACCGCCAAAAGCGCCAGAACGGGCTCCTTTCTTCCTCCCC
ACCGTAGCAGGGACCGAACCTAGGTTCAATCTGGTCGATAGCATCATGCAAAATGACTCG
ACCAAAGCGGGAGCAACGGAGGGAAGCAAGAAGCGAAAATTTGATCTCGGGGATGGCGCC
TCCGTCGAAGTAGAGTTCACACGCCGGCTGTTGGAGCCAGCGCCTGATGGAGACTATACT
CCGTTCTTTGATTATGTGCGCACTCTTTCGCCTTCGGCGCTCGATCTGGAGATCCGCATG
CTCTCTGCCACCCAACATTTGGTGGCGCTGATCAAGGCGCTCACGAAGCGGCTCGCCACT
GGGCGGGAGTTGGAGATGGTGCAAGCGATCATGGGCCTACTGCTAAAGGTTCATGGCAAC
CGACTCGCAGGGGGCGAGCATTCAGGATTTGGGGTCTGGTCTGGAGACGGCGGGGAGCAA
GAGCTAAAGGAGGCGCTCGAGAAGCTTCTAGAGACACAAGAAGAGGCTGGGCGGAAGATC
AATCGGTTAGTTGATTATGGCATCGGTGTGAGTGCATTTGTGAGAGGCTTGACTGGGGTC
TTGTAA
>GYY|c21083_g1;orf2 len=2463  frame:1  start:1  end:2463  gi|403169222|ref|XP_003328711.2| hypothetical protein PGTG_10670 [Puccinia graminis f. sp. tritici CRL 75-36-700-3]&gt;gi|375167855|gb|EFP84292.2| hypothetical protein PGTG_10670 [Puccinia graminis f. sp. tritici CRL 75-36-700-3]
GACAAACTTCTGCCATCGATGTCGACCCCTCTCTATGCACCTTTCCGGTCACTGGGCCAC
GTCACGACCGATGTCCCATTCGCACTCCACTCGCACGCAACAAAGGACTCCGATGTCCTA
GGCGCTTCGAAGGCCCACACGAACTCCCAAGTGATCCTCACTAGCGTCGGTTTGGGATGG
GCTCTATGGAGTGCAGACGGGCTGCGGCTCCTTTATGTCGGGCCACTTACGCCGGTCCCG
ATCACCTGGTTGAGCGTACATTCTTCTGGATTGTTCATGGCCGCTGCCGGCAACGCGATA
TATATCTACAAACGCGCTCGTGTCGTCGGTGTCCTCAAGACCTCCTCACAATCATCGGCC
GAAGGATCTCGCATGAGAATTGAAAGTCCCAAAGAAACAGCCAGTGAAGACGAAAATGAC
GAAAGTTGGCTCGATCGATTCAAAACCACCAACTCAATGGGGAGCAGTGCGGTTCAAGAA
TTCATTTCCTTCGGGAGTCAAGTGGTGGGTTTATCGACCTGTGGGAGGACGCTTTGGGTT
TGGAATCTTGACACTCGAGAACTTCACACAACCATCATTATTCCACCTACCTTTGGTGCT
GCCACGACCTTGATTCACCCGGCAACTTATTTAAACCGAATCGTCGTCGCATCTCAAGAC
GGCCAGCTTGCCATCTACAACGTCCAGACCGGCGCTCTGATACATATCTTTCAGCCTACT
CTGTTCGCCACACCTTCGAAGGCTAGATGTAAAGGCGCCAAAGTGCCCGTCACCCGGATG
ATCCAAGGGCCAGCTGTTGACGTCCTTGCCGTCGGCTTCGGAGACGGTTGGTGTAGTCTA
GTTGACGTCAGATTCGGCGAGGAAATCCTTGCGGTCAAGATGGGTCAGACAGATTCTTTC
GGTGCTTTGATGAGTAGTTCACCAGAGGTGATCACTGGAATTGCGCTCCGATCTGACTCG
GAAACTCAGATTCTGGTCACTAGTTCATCCCGAGGACATTTGGCTCTATGGGATTTGACT
GAAGGTGGTCGTCTGCTCCATATCATACGGGAAGCACATGACTTGCCTATATCCAACGTC
TATATGTTGCCTGGACAGCCCGTGATGGTTACCGCTAGTGGCGACAACAGCATCAAGCAA
TGGCTGTTTGAGACCCCGACCGGCCTTCCCAGGTTGCTCAATCAAAGAACTGGACATCAG
CAGCCTCCACACTTGATCAGATTCTACGGCTCAGACGGAAAGACGATATTAAGCACAGGA
CAAGACCGGACGCTGAGATCCACCAGTGTAGTCAAAGATTCGCGTAGCTTTGAACTCAGT
CAAGGCTCCTTAGCTAGGAAAGCATCTCAAATTGCCGTCCCAGTGTCTTCGCTGCGCCTG
TTATCGGTGTCTGGCCTATCGTATTCTACGTCGAGATCTAGAGACTGGGATGATCTTCTT
ACTTGCCATGAGGGTTCTTCCCAAGCAAGAACTTGGTCAGTAGAGAAAAAACGGATCGGG
TCACATTCCTTCTCTTTGATCGACAAAAAATCATTCCAATTAGACCCTCCAGAAGAGGTT
GCAAGTTGTGTTTGTGTGTCTGCGTGCGGCAACTACGGACTTGTAGGAACCCATGGGAGT
GCAAAGGTAGGGATGTGGAACATGCAGAGTGGTATCAAGCGCAGAGAATTCTTGGTGCCG
GTGCCACCGGGAAAGGGTAAAGGTAAACAGATGGCGCAGCATGTTGTGGGAATCGCAACA
GATACGCTCAACACATCAGTTATAGTGGCTACTCGATCTGGCCATATCCATTTTTATGAT
TTTGTCTCTACCTTTCGTCACCATACCGTTAGTTTGCCATGTGGAGCTATCAGCTTGCTG
CTGCAGCGTGACAGCGGCATGCTTGCGATCAACTGCACCGACAAGCAGATCCGAATCTTG
GATATCGATACCCGTCAGATCATTCGTCAGTTGCAGGGCTTTACAAAGTCCATCCTGGAC
ATGACTTTTACACCAGACTCCCGCTGGCTAGTAGCTTGTTCGTCGGATTGCGTGATTCGG
ACTTTTGACCTCCCGACGGGAGCCTTGATAGATGCCTTTCGAACGCGAAGTGTAGCCACT
TCAGTCACGTTTTCCCCGAAGGGTGATTTCCTAGCCTCTGCGCATACCGACAGTGTGGGT
GTCTTCCTGTGGGCCAACCGGGCGCAATTCGCAGCAGTCAGCTACAAGAGTTTACCCACG
GACTATGAGATTCCGTTGCTGGAAAGCCCGGTTTTGGAGGGAATGGAGGACGAGCCCGCG
GAGCAAGTCGAGTTGCTACTCAGGCCGGACGCTTGGACAGCCGACCCGGAGTGGGAAGCA
GGCATGCTTGTCCCCGGGCAAGGGGCAGCGCAAGAAGGATTGGTTACATTGTCTGTCATG
CCTAAATCTAAATGGCAAACATTGTTGAATTTGGAGGTCATCAAGGCGGGTCAAGTCTAC
TAG
>GYY|c20646_g1;orf1 len=1353  frame:3  start:3  end:1355  gi|599355818|ref|XP_007404115.1| hypothetical protein MELLADRAFT_73794 [Melampsora larici-populina 98AG31]&gt;gi|328864078|gb|EGG13177.1| hypothetical protein MELLADRAFT_73794 [Melampsora larici-populina 98AG31]
AAGCCAAAGCCAAAGCCAAAGCAAAGAGTCACCGAAGCTCATCTCACTCGCTCTCTGCCA
ATGCCCGAGCTGAACAAGAAGAACCTCCTCCAGCTCAACAATCCAATCAACCAGCTCAAC
AATCCTTCTCTCCACATCCTCCACAACAACTCTCATCCTCAAAACTTCCTCTCCCTCCCT
CCCGATCCTTCTCCCCTCCACTCTCCCCAATACTCTAATCTAACCGATTCCTGCCCGGCT
CCCCACCGCAACCCCTTCCGCTCAACCTTGATCCGTCCCCGCTCTCCATTACCACCCCCA
CCACCCCCTCCACCCGACTTGGACTCAATCTCCCTCTCCCTCCCGACCAGGCTCGAGGAA
CTTGCCACCGCAAACGAGGACGGCCTCTTGGACGACGAGGACTACCGTCTCCTCCGCCAG
GGTCTCTTTGACCAGATCGACACCGCAAACCAACATGCTCAGCTCCTCCTCGACCAGTCC
CCCAACCAGTCCCCTCCCCCACCTCCCCCACTATCTCCCCATGCCCACTCCATTGTCTCG
CTCCACCACCTTCCCCAAAACGGCTACCCAGAGGGCTATCTACCCAAACAAGCCTCTCAC
TCTCTCCGGCCGCCCTCGACCGGCGGCACCAGTCGTGGTCTCCCCTCTCTGGCCGGTCGC
TCGACCCGCTCCACCCGTTCCACAGCCTCCTTCCTCAACCTCATCTTCCGCCGCCACTCG
CGCCCTGGCTCAACCGCGCCCTCGGAAGCCGGCTCCAGCACCGCCGGCGCCCGCGATAGC
AATCCGCCCCCGAACTGCGCCTCGCCGGGACGAGCGGCGGTCGTCCGTGTGCGCAGTCAG
CTCCACCTGCGAGGCCCGGGCACAAGGCAGGAGTGGAGCGCGAGCGCGGTGCGACGGGAG
ATCTCGGACCTCGAGTACGAGTGTGCGAGGTTGCTCGAGACTTTCAACGACATGGAACGT
GCTGCCGCGGCCCGTCACCGTGCCGTCCCGTCCGCCAATGGCCCGCTCGATGGTCGGAAA
GTGGCGCTTGACGAGCTCCTCAGATTGTCAAAAGGCGGTCGCACTCCCGATAGACCTCAA
CCACGACCAGCCTCATTCCTTGCCCCCCTCGCCAGCGCCAGCTCACTCCGGCCCCAACTA
GCAAGTACTGTTCAATCAGGCTCGTTGGGAATCTCAGAAACAAATCTGAAATCGAATAGG
GATGATCCAGATGGTGAAGAGGGATTTGAAAGAGAAATTGAAGAGATTCGAGAAAAGAAA
GAAAAAGTTAGGGCGAGATATGATGAGCGATTGGAGTTCTTGAGAGCTAAACTCAGAGGT
GCTGTTATTAGAGAACAAAGTCGTGGTTCGTAG
>GYY|c15242_g1;orf1 len=810  frame:1  start:142  end:951  gi|331246390|ref|XP_003335828.1| hypothetical protein PGTG_17365 [Puccinia graminis f. sp. tritici CRL 75-36-700-3]&gt;gi|309314818|gb|EFP91409.1| hypothetical protein PGTG_17365 [Puccinia graminis f. sp. tritici CRL 75-36-700-3]
AAAATTATCTCAATGGCTGCTGGTGTGGTGCTCGACTCAGACTCCCTCTCCACCTCGAAG
CTTGGCACCCATGCCTACTGGGACTTCAACTACGGACGCGAGCTAGAGACCTTCCGGGAC
ATTGGCGACGAGGGCGACGTGTGGTTTGGGGAGGATAGCTCGGACGAGATCCTCGACTGG
ATCGCACGCTACTTGCCCCCGCCCATCACTCCAACCGAGGTCGCGTTCGGGGACCAGTCT
GAGATGTCAGACGCTGGCCGGATGGTCATCGCCCTCAAGCGCAAACATCCTCTAATCCTT
GATGTCGGATGCGGCAACGGGCAGTTGCTGTTCCTGCTCGCCCAGGGTGGCTATGCGGTC
AGCAGTCTGACGGGGATCGACTACTCGGCCGGATCGATCGAGCTGACGAACCAGATCGCG
AGTTCGAAGGGGATCGATGGGCTCAGACTGGAGGTCAAAGACGTGTTAAAAGATGACATC
CAGCGCCCAGCCTGTGAGTCGGCTGCCGACTTGCAAGGCTGGGATCTCATCACGGACAAA
GGGACATTTGATGCGATCTGTCTATCAGACGATACGATCGATGGTCGTCAACTAGCTGAA
CACTATCCTCAAAAGATCTTGGATCTACTGGCCAAGCCGGGAGGAATATTCTTGATCACC
TCATGTAACTGGACAGAAGAGGAACTGATGCACAAATTTGTCGGACCTCAGATTGGGTTC
AAGTTTCATTCCAAGATCCCACGATCGACGTTCACATTTGGCGGTTCCCAAGGTTCTACA
ATCACCACGATTGCCTTTCAAGCCATCTAA
>GYY|c31005_g1;orf1 len=234  frame:2  start:2  end:235  gi|189204816|ref|XP_001938743.1| nuclear localization protein [Pyrenophora tritici-repentis Pt-1C-BFP]&gt;gi|187985842|gb|EDU51330.1| nuclear localization protein [Pyrenophora tritici-repentis Pt-1C-BFP]
TGGGAACAGGTGCCTGCCACCGAAACTGACGTACCACCCATCGTGGCTCGCAAGTACCTG
ATTGTCGATAGGGTATTCCAGCAACCACCCTTCGCAGGCTTGGGGATACCTGGTCCGGAC
GCTGACTATATCGATGTCGGCACCAACGGCTTACCCAATCTTGCGGACGAGGATCTGGCT
GAGATGAAGCCTGAAGAGCGCGATGCGTTCGAGCAACTGAAGAGTGAAGAGAGG
>GYY|c23483_g1;orf1 len=291  frame:1  start:1  end:291  gi|300706606|ref|XP_002995555.1| hypothetical protein NCER_101513 [Nosema ceranae BRL01]&gt;gi|239604708|gb|EEQ81884.1| hypothetical protein NCER_101513 [Nosema ceranae BRL01]
GTTTTAGAACTCAAAGGAAAAGAATTTTTAGAAGAAGCTGTTGTTGATATTAATGGTACT
GTTAAAACTATTAAGGCACATTCTTTATTCCCTTATATTGGTTTTCTTCCTGCAACTAGT
TTTTTAACAAATTTAGATATTTTAAATGAAGCAAAATTAATTCCTGTAGATAAATTTGGT
GAAACAAGAGAAAAAGGAATTTATGCAGTAGGAGATGTTGTTCAAAAAGAAATTCGTCAA
ATAGCAACAGCTGCAGCTGATGGAGCAATAGTTGGTAAAATTCTAACAAGT
>GYY|c26277_g1;orf1 len=225  frame:-3  start:226  end:2  gi|330934204|ref|XP_003304456.1| hypothetical protein PTT_17054 [Pyrenophora teres f. teres 0-1]&gt;gi|311318916|gb|EFQ87452.1| hypothetical protein PTT_17054 [Pyrenophora teres f. teres 0-1]
CAGACATCATTGGCATTGGTACAACAATTTGGTATTGATGGCATCGACATCGACTGGGAA
CACCCTGCAGATGCCAGCCAAGGCAGGGATTACATCGCTCTTCTGGCCACACTCCGTCAG
TACTTGCCGGCGCCCCAATACACCCTCTCCTCAGCACTTCCAGCAGGCGAATGGGCCCTT
CAGCATATCAACCTGGCGCACGCTTCGCATTATCTGGACATGATC
>GYY|c15970_g1;orf1 len=693  frame:1  start:397  end:1089  gi|599374340|ref|XP_007407542.1| hypothetical protein MELLADRAFT_115854 [Melampsora larici-populina 98AG31]&gt;gi|328860075|gb|EGG09182.1| hypothetical protein MELLADRAFT_115854 [Melampsora larici-populina 98AG31]
GTGGTCATACAACCTCTGACTTCAACTTCTGCCGCCATCGAACGAGAAACATCATCTTAC
CCTGCGCTCCGGCAGCAGCACTCGGGAAAGACAACCAGACAGATGTCATCCTTCTCAATA
CGTGGTGAATCAAAGGCCAAGCCAGCTCGAGTCATGTTCGCGTCACGGGATGACCGAAAC
ACAGACGAGCAAGGCCGCGATTACCTTCTACACTCTGACTACTCTAGCTACCCCACGGGA
ACCCCCCAGGCACTGGATTATCCTCCTGAATCCCCCACACAATCTCGCTCTCCGGAACAC
CGTCACAGCCAAGCCTCTTCGCGAAGCAATCGTAGCTCCCTTTCCGTATTCACGGATGAT
TTTTCAGGGTGCGACAAATTTGGCGAACATGGCCTAACACTAGAGGACCACTTCATTAGT
CTCAATTCACCGGACCCTCTCCACACGATCGAGACGCCTTTTCCTAGATATGGAGTATGT
CGGTACATCACCGAATCGGACAAAAACTTTAGGTTGTTGTCTTGCCGAGGAATTCTGAAT
CTGGGTGGTGTCTTGATCATCTTAGGAGGTCTCATCACAGTATTTGTGGGGTGGCCCATG
TGGCTACATCTTGCGTCCAAGCAAAGAATCAATCTGGAGAGCGCACCTCTGACGCGAAGG
AGCATGATTTTTTCGCTGACCAAGGCCGATTGA
>GYY|c25547_g1;orf1 len=228  frame:-1  start:228  end:1  T-cell surface glycoprotein CD3 epsilon chain OS=Homo sapiens GN=CD3E PE=1 SV=2
CAACACAATGATAAAAACATAGGCGGTGATGAGGATGATAAAAACATAGGCAGTGATGAG
GATCACCTGTCACTGAAGGAATTTTCAGAATTGGAGCAAAGTGGTTATTATGTCTGCTAC
CCCAGAGGAAGCAAACCAGAAGATGCGAACTTTTATCTCTACCTGAGGGCAAGAGGTAAT
CCAGGTCTCCAGAACAGGTACCACCGGCTCTTTAGGGAGGACCATTCA
>GYY|c7877_g1;orf1 len=444  frame:3  start:3  end:446  gi|681095803|emb|CDP25932.1| Putative nucleoside diphosphate kinase [Podospora anserina S mat+]
CGCACCTTCATCGCCGTCAAACCGGACGGCGTCCAGAGAGGCCTGATCGGAGAAATCGTC
AAGCGCTTCGAACAGAAGGGCTTCCGCCTGGTGGCCATGAAGTTCCTCCAGGCGTCTGAG
GACTTGCTGAAGCAGCATTACATCGACCTGAAGGACCGGCCTTTCTATCCTGGACTGGTC
AAGTACATGAGCTCCGGGCCGGTTGCTGCGATGGTGTGGGAGGGTCTGAATGTTGTGAAG
ACTGGAAGGGTGATGCTGGGAGAGACCAATCCTGCGGACTCCAAACCCGGCACCATCAGG
GGCGACTTCTGCATTGAAGTGGGCAGGAACATCATCCATGGCAGTGACTCTGTGGACAGT
GCAAATAAAGAGATCAGCTTGTGGTTCAAGCCTGAGGAGCTGGTGTCTTACAAGAGCTGT
GCACAAGACTGGATCTATGAGTAA
>GYY|c37013_g1;orf1 len=258  frame:1  start:1  end:258  gi|701779721|gb|KGQ13100.1| Threonine--tRNA ligase [Beauveria bassiana D1-5]
AAAGAGTACCAGTATCAGGAAGTTAAAGGTCCGTTCATGATGGACCGTGTCCTGTGGGAA
AAAACCGGTCACTGGGACAACTACAAAGATGCAATGTTCACCACATCTTCTGAGAACCGT
GAATACTGCATTAAGCCGATGAACTGCCCGGGTCACGTACAAATTTTCAACCAGGGGCTG
AAGTCTTATCGCGATCTGCCGCTGCGTATGGCCGAGTTTGGTAGCTGCCACCGTAACGAG
CCGTCAGGTTCGCTGCAT
>GYY|c15129_g1;orf1 len=417  frame:-2  start:598  end:182  gi|169607581|ref|XP_001797210.1| hypothetical protein SNOG_06849 [Phaeosphaeria nodorum SN15]&gt;gi|160701442|gb|EAT85500.2| hypothetical protein SNOG_06849 [Phaeosphaeria nodorum SN15]
CCATCGACAACACCCGGTCATACTAACGGAACAGTCACAATGTCTCAGCCCAAGGTCAAG
ACCGCCCAGCTCTGGAACAAGTCCAAGGACGAGCTCGCTACCCAGCTCGCCGAGCTCAAG
TCCGAGTTGATCTCGCTCAGGACTGCTAAGGTCGCCGGTGGCTCGTCCACCAAGCTCACC
CGCATCCATGACGTCCGCAAGGGTATCGCCAAGGTCCTGACCGTCATCAACGCCAACCAG
CGCGCCCAGCTGAGGCTCTTCTACAAGGGCAAGAAGTACCTTCCCCTCGACCTCCGATCC
AAGCAGACCCGTGCCATCCGCCGAAGGCTCAGCAAGCACGAGTCGTCGCTCGTCACCGAG
AAGCAGAAGAAGAAGAACATCCACTTCCCTCAGCGCAAGTACGCCGTCAAGGCATAA
>GYY|c34358_g1;orf1 len=222  frame:1  start:1  end:222  gi|748514938|ref|XP_011124364.1| hypothetical protein AOL_s00097g229 [Arthrobotrys oligospora ATCC 24927]&gt;gi|345564008|gb|EGX46990.1| hypothetical protein AOL_s00097g229 [Arthrobotrys oligospora ATCC 24927]
GGCTTCGGAGGCGGGCGTGGTGGCTTCGGAGGCGGTCGCGGCGGCTTTGGAGGCGGTTTT
GGAGGCGGCCGTGGTGGATTCGGCGGAGGACGTGGCGGATTCGGAGGAGGAGGCTACGGC
GCTGGCTCAACTGGCGGTGCTAGTGGAGGGGACTTCAACACCCCAGCTGCTCAACCAAAC
CCATTTACAGACTTCGCTACCGGCGGCGGCGATAGGGCTCCA
>GYY|c34153_g1;orf1 len=216  frame:1  start:1  end:216  Glucokinase OS=Escherichia coli (strain K12 / MC4100 / BW2952) GN=glk PE=3 SV=1
GTCGGTGATGTGGGCGGCACCAACGCACGTCTTGCTCTGTGTGATATTGCCAGTGGTGAA
ATCTCGCAGGCTAAGACCTATTCAGGGCTTGATTACCCCAGCCTCGAAGCGGTCATTCGC
GTTTATCTTGAAGAACATAAGGTCGAGGTGAAAGACGGCTGTATTGCCATCGCTTGCCCA
ATTACCGGTGACTGGGTGGCGATGACCAACCATACC
>GYY|c39148_g1;orf1 len=264  frame:-1  start:264  end:1  Cyclin-D5-2 OS=Oryza sativa subsp. japonica GN=CYCD5-2 PE=2 SV=1
CAAGAAGACGGCGCCGATCTTGGGGACGGCGTAGTCGACGACGGCGACCTCTTATTGTTC
TACGCCGGTGCCACCATCGACGATGAGGACGACGACAATGAGTACATGGAGCAGCTGGTC
TCCAAGGAGAGCAGCTTCTGCTCCTCCTCCGACTCCGGCGGCGACGGCGACTACTCGTCC
GCCGCCTCCGAGGACTGGTTCGGGCAAGCGCGGCTCGTCGCCGTCAAATGGATCCTCGAA
ACGCGGGGGTACTTCGGGTTCGGC
>GYY|c31796_g1;orf1 len=534  frame:-2  start:552  end:19  gi|701777285|gb|KGQ11015.1| Putative 8-amino-7-oxononanoate synthase/2-amino-3-ketobutyrate coenzyme A ligase [Beauveria bassiana D1-5]
GAAGATGTGCTGGTTTCTGGTGCAGGCCCAATTGGTATTATGGCTGCGGCAGTGTGTAAA
CATGTTGGCGCGCGTCATGTTGTTATCACAGACGTTAACGAGTATCGCCTTGAGCTGGCA
CGTAAAATGGGTGTCACCCGTGCGGTGAACGTCAGTCAGGAAAATCTGACCGATGTCATG
GCGGAATTGGGCATGACGGAAGGTTTTGATGTTGGTTTGGAAATGTCCGGCGCTCCGGCA
GCATTTCGTACCTTATTAAATACCATGAATCACGGCGGCCGTGTTGCACTGTTGGGCATT
CCGCCATCAGATATGGCAATTGATTGGAATCAGGTAATTTTCAAGGGCTTGTTTATCAAA
GGTATTTATGGCCGTGAAATGTTTGAGACCTGGTATAAAATGGCTACATTGATTCAGTCT
GGTTTGGATCTGACGCCCATTATCACTCACCGGTTCTCTATTGATGATTTCCAGAAAGGC
TTTGACATCATGCGTTCAGGGCAGTCTGGTAAAGTTATTCTGAATTGGGATTAA
>GYY|c29780_g1;orf1 len=165  frame:3  start:90  end:254  MAGUK p55 subfamily member 3 OS=Homo sapiens GN=MPP3 PE=1 SV=2
CCCTGTGAGCGGCGGGCCAGCCTTCCTTTTCTCTGGCTTTCCCGGCAGGCTGTGCTCATG
GTACATGACACGGTTGCCCAGAAGAATTTTGACCCCGTTCTCCCGCCTCTGCCTGACAAT
ATCGATGAGGATTTTGATGAGGAATCGGTGAAGATCGTCCGCTTG
>GYY|c38412_g1;orf1 len=261  frame:2  start:2  end:262  Ferrochelatase-2, chloroplastic OS=Cucumis sativus GN=HEMH PE=2 SV=1
TTGGCTCTTGAATCCGGCATTGAAAATTGGGGACGTGTACCTGCTCTGAATTGCACCCCT
TCCTTCATCACAGATTTGGCAGATGCAGTAATAGAAGCTCTACCTTCGGCATTAGCCATG
TCTGCCCCTAAGAATATCTCTCAAGAGGATGACCATAACCCTGTGAGATATGCCATCAAA
ATGTTCTTTGGTTCGATCTTGGCATTTGTTCTGTTTTTCTCGCCAAGAATGATTAATGCA
TTTAGGAATCAGCTCTTTTGA
>GYY|c30115_g1;orf1 len=99  frame:1  start:1  end:99  Cysteine-rich secretory protein 3 OS=Homo sapiens GN=CRISP3 PE=1 SV=1
GTTTGGTACTCTTCATACCTCGTTGGATGTGGAAATGCCTACTGTCCCAATCAAAAAGTT
CTAAAATACTACTATGTTTGCCAATATTGTCCTGCGTAA
>GYY|c24659_g1;orf1 len=234  frame:3  start:3  end:236  gi|667526894|gb|KFA55216.1| hypothetical protein S40293_10092 [Stachybotrys chartarum IBT 40293]
CTTAATTACTTCTGCTTTAACAACGGATTCCACACGGTTCATCATCTGCACCCCGGGCTG
CACTGGTCCACCCTGCCGCAGAAGCATCAGGAGCTCATCGCACCTCACATTGCGCCGAGC
TTGGAGATCTCGGACATGTTACTCTACATTTGGCGATGCTTCATCTATCCGGGCCATCGG
CTGGACTATAAGGGCCATCGTCTCCTGATCTCCAAAGAAGAAAATGAGATACCG
>GYY|c17858_g1;orf1 len=1320  frame:2  start:161  end:1480  gi|751734726|gb|KIM83020.1| hypothetical protein PILCRDRAFT_819814 [Piloderma croceum F 1598]
GCCGACGAGACGACAAAACAGGCACCGAAAAGGACCCTCGCAACGATGTTTGTCGCAGAA
TCTTCAGCCACCCATCCCGTCCCCGAGCCCACTCCGCCGGGGTACTCGAAAGGTTGCCAG
AGCCATCCTGCAGCCGGGGCTGCCGATGCGGGGCATCCGTCTGACCCCGAACATACTAAG
GCAATCTCTCTAGACGAAGCTGGCGGCTTGGCGGGGTCGAGTGAAACTGATAGTCTTGTC
AAGGCCGGGTTGGCCAGACCGCTGGTCAGGTTGAGAAGGGCTTTTGTAGCTTGGAAACGT
GAAACATTTACGCGGAGGTTTTGTTTGGCTGCTCTCGCCGGCCAGTTTGTGTCGGTGTGC
ATCACGAGCACTAACGTCGAAACGACCGAACTCGTCAATCGAGGTTGGGCGGCACCCACG
ACTCAAACGTTTTTTTTATACTTTGCACTCTTTGTGGTCTACACTCCGTTCACGATCTGG
AAGTATGGCATCAAGGCATGGTCAACCATGTTGTGGACAGACGGATACAAATATCTCGTC
TTGGCCGCATTAGATGTCGAAGGTAACTTTGCGGTTGTGAAGGCTTACCAGTACACTGAC
CTGTTGTCTGCCGAGCTACTTGATGCTTGGGCAGTGCCCGTTTGCATGCTGGTTGCGGCC
CTGTTAATGGGGACGAGATACCATTGGACGCAATATTTTGGCGTCGTGATCTGCGTCTTG
GGTCTTGGGCTTTTGGTCATCTCCGATGTCAAGATCGACAAAAATTATGAAGCAAAGAAT
AAGCCCTTAGGTGACGGGTTGATGCTTGTGGGTGCAACGTTGTACGGGCTTAGTAATGCG
CTGCAAGAATATTTGGTCAGAAAACGTCCTTTGTATGAGGTCGTGGGCCAAATGGGACTC
TGGGGAACAATCATCAATGGCATTCAAGCTGCCGCCTTGGAACACCATATTTGGTCGGAA
CAGAAGTGGAATCATGCTACCATTCTTTTACTATTGGCATATACAGTCTCGATGTTATGT
CTTTATACGGTTGTGCCAATCTTATTCCGAATGGCCTCTTCTCCCTTTTACAACCTCTCC
ATTCTAACTTCCGATTTTTATGGGCTTATCATCGGCTTTGGGTTGTACCACTATCGAGTA
TATTGGCTTTACTTTGTGGCCTATCCGTTGACGCTAATTGGTTTGGTGATATACTTCAGC
TGGGCAAAGCCCGCAGGACAAGGAAAATGCAATGTTCTTTCGAGAGGCAAACAGGGCCAA
GCCGAGTCCGAAGCCCTTGCCGGAGGCCAATCGATCCGAATCACTGGTAACAATTTATGA
>GYY|c23374_g1;orf1 len=231  frame:-2  start:232  end:2  gi|330919050|ref|XP_003298452.1| hypothetical protein PTT_09187 [Pyrenophora teres f. teres 0-1]&gt;gi|311328319|gb|EFQ93444.1| hypothetical protein PTT_09187 [Pyrenophora teres f. teres 0-1]
GACGCGTTTTCACAGAAAGAGTTTTCCACAATGCCAGCTATCAAACATGCCGTAAAGATC
AATGTAGATCTAGGAGAAGGCTACGGAAACTTCAAATGTGGTCCAGACGATGAGTTGATT
CCACTCATTGACCACGCGAACATAGCATGTGGTTTCCACGCCGGGGATCCATTGATCATG
CATCAAACGGTGCTCGCATGCAAAAAGCACAACATAGCCATCGGCGCCCAT
>GYY|c19967_g1;orf1 len=1308  frame:1  start:922  end:2229  gi|403176695|ref|XP_003335324.2| hypothetical protein PGTG_17177 [Puccinia graminis f. sp. tritici CRL 75-36-700-3]&gt;gi|375172359|gb|EFP90905.2| hypothetical protein PGTG_17177 [Puccinia graminis f. sp. tritici CRL 75-36-700-3]
ACCACACTGCCTCGATTCATTGCACCTCAGCCATCTGCCCAGTTCCCATCCTCGTTCTCC
AACATGCCTTCCAGCGGCCTCATCTCCTGTCACATGATCAAGGGCTCTGACCCCAACGCT
CGCTTTCCTGAATTGCTTCCCACGGCCACCTCTGAAGGCTTGACGACCTGCTACGTGCCT
GTGGGGACAAACTCCAAGCAGGCTGCGAGCCGTACAGCCTCTGAGCAGCCCTACGCGGTG
CATTGGTCCATAGAGCCTGCCCTTCTGCGTGCTGGTGGTCTGCAAGTCCAGATCGAGGTC
GACGGCTGCCAGAAGGGCCAGCCGAGGTGCTATGAAGGCGTCGGGCCAGACGGACTCGTG
CCTGCCTCGTCGTTGTCTGGAATGGACAATGGATTGTGGGTCGTTCCAGATGGAACCCGT
CGGCGGCCATGGATCTTGGGGCCCATCAAGACCACTCATCCCCACTCGGCGCTAGCTGAC
AAGTACATTCTCGATCGAGTCGGATCTGTTCATGTCACCTTCAGACGTGCCACCGTCGTT
CCTACTTCCCGCATCGTCCCCCTCGTGCCTGTCTTCAATGGCAGCGCACCCTTACCTGAC
CGGATGCAGGAAAAACTCAGCCATTGGACCAAGTTGGGGTTAATCGAGAAACATAAGCCG
GCCCCAGAGTTAGGCTTAGTCGCAGATGATGTTCACGAATTGCTTGCATCCTTCACGTTC
TATTACCGCTCATCAGATATTTTACAACGGTTGCTTCCGCTGCCTTCTGGGAAGGCCAAT
TCACGCCACTCTGTCAGCTCGGACGTCAAGTTTGCGTTTCCGAGCTCTCCTGGGCCGGTG
ATGACGGACACTGGTTCAATGCACTCAGCCGAACTGATGAGCACCTCGCTCTCCGATGGC
CATGCCGCGCCTACCCCTCTCGGCAAAACTGCCGGCGCTTTCCGTCGCGCGTTCAGCAAT
ACCAACCATCCGCGACACAGCCTCGACAATCCGGCGTCCGCGACGCCCGAGAAGACTCTC
GAAAAAGAAGACGGCCCGGGCAGATTCGGCAAACTTGGCGGGAAGCGCGTCCGGGCTGTC
AGCCTCAAGGTGGCAAAGCGATACAGCTTCCTGGCCCACAAGCCTGGAGAAAAAAACCCC
TCTCATCCGACTAGCCCTTTGCACGACTCATCCCCTCTGGAAGCGATCCCCAACATCAGG
GTTGCCAACGGCGATGATGCTGATTTAGACACGCTTGAAGGGTTGAAAACGGAGGTTTTC
CTCCTCCGGGCTGAAGTGACCAAACTCAAGGGACATTTGAACCTATGA
>GYY|c17816_g2;orf1 len=900  frame:1  start:727  end:1626  gi|599376295|ref|XP_007407925.1| hypothetical protein MELLADRAFT_42723 [Melampsora larici-populina 98AG31]&gt;gi|328859843|gb|EGG08951.1| hypothetical protein MELLADRAFT_42723 [Melampsora larici-populina 98AG31]
CGGCTCTTTTGCCCCAGCACCTTGCTCTCTGGAAACATGCCTTTCTTTTGGGATGCCAGC
ACCAAGCTGTTTGCCCAGCTGCCCGCGGTCCCTACCCACTTTCTCCAATGGGAACCGCCT
CAGACACCACTATCGACTCACTCAGCCGTCTTTGCCGCTATGGTCACGTATCTCGCCGTC
ATCTTTGGTGGTCAACGGTTGATGGCCGATCGGAAACCCATGCAGTTCAAGCCACTGTTC
ATGTTTCACAACATCATGCTGTCGCTGGGCTCGTTATGGCTGTTGGTCTTGATGGTCGAA
CAAGTCGGTCCCATTGTCCTTGAGCATGGATTTTTCTACGCGATTTGTCATGTCAATGCA
TGGACGCCCCAACTCGTGACGCTCTACATGGTCAATTACTACTTCAAGTATTGGGAGCTC
CTCGATACATGTTTTCTTGTTGCCAAAAAGAAGAGCCTGCAATTCCTTCATGTTTTCCAT
CACACGGCGACGGCTGTGCTGTGTTTTACTCAGCTCGGTGGTCGGACGTCTGTTAGCTGG
GTGCCTATCGTGGCCAACCTGACTGTCCATGTGATTATGTACTATTATTACTTTACCACC
ACAGCATTCCCTGGTTACAAGCCGTGGTACAAGAAGGCGCTTACTGCTCTACAAATAAGC
CAGTTTGTGATTGACTTGGTGGTAGTGTACTTTGCATCATATTCTTATTTTGCCGCTGAA
TATGGAGATTGGCCCACAATGGGAACTTGCACTGGTACTGAAGGTGCTGCGTTGTTTGGT
TGTGCCCTGTTGACATCGTACCTGTTCTTGTTTATTGCATTTTACCGCAAAACCTATCGA
CAAAACTCTTTGAAAAGGGCTGCTGCTGCGAAAAAGGAGCAAATGGCTGTTCAAATGTAG
>GYY|c33164_g1;orf1 len=234  frame:-1  start:236  end:3  gi|701780095|gb|KGQ13440.1| Tryptophan--tRNA ligase [Beauveria bassiana D1-5]
CGTGTTCGCTACGATCTGGAACAAAAGCCGGGGGTTTCCAACTTATTAGATATCCTCGCG
GGTGTTACTGGCAAAACCATTCCTGAACTAGAAGCAGAATTTGAAGGCCAAATGTATGGT
CATTTAAAAAGTGCTGTTGCTGATGCCGTTTCCGGTATGTTGACTGAGTTACAAGAACGT
TTCCATCATTTCCGTAATGATGAAATCCTGCTGAATAAAATCATGGCGGAAGGC
>GYY|c9063_g1;orf1 len=366  frame:-1  start:436  end:71  Tumor necrosis factor receptor superfamily member 10B OS=Homo sapiens GN=TNFRSF10B PE=1 SV=2
ACTGAGTCCCAACTCATCTGGCTGTCTCTGTGGCTTTCTCCACCAGCTCTGAGACAGTGC
TTCGATGACTTTGCAGACTTGGTGCCCTTTGACTCCTGGGAGCCGCTCATGAGGAAGTTG
GGCCTCATGGACAATGAGATAAAGGTGGCTAAAGCTGAGGCAGCGGGCCACAGGGACACC
TTGTACACGATGCTGATAAAGTGGGTCAACAAAACCGGGCGAGATGCCTCTGTCCACACC
CTGCTGGATGCCTTGGAGAGGATGGAAGAGAGACATGCAAAAGAGAAGATTCAGGACCTC
TTGGTGGACTCTGGAAAGTTCATCTACTTAGAAGATGGCACAGGCTCTGCCGTGTCCTTG
GAGTGA
>GYY|c17905_g1;orf1 len=786  frame:3  start:1428  end:2213  gi|358059703|dbj|GAA94572.1| hypothetical protein E5Q_01223 [Mixia osmundae IAM 14324]
CTGTGCGGCCCTAGCAGACTACCTCAAAATGATGAGCCGGACTCTGAAAGCAACCAGCCG
CGAACCAGAAGGCTCGACGACCGCATCCGCATCTTCCATGACTTTCTCTGCCTCACCACC
ATTCTCTGGTTCTTCTTGGGCAATTACTTTGTGTTTGAGAGCACGACTTGCAGGACGACA
TCAAAGGAGCTCTTTTATGCCTCAGTCGTGATCCTGGCGCTGGGCTATCTCTATCTTCTC
GAGGTGATCTGTGTGGTTCTGGCGGTAATGTTCTATCTGCCGGTGGTTATACTTGGAATC
CAGCTTTTCGGCTGGGGTGAGCAGCCAGGACCAGTTCGGCCGCTGCGAAAGGCGGATATC
AAACAAATCCCTATGGTCGTCTTCGTGCCCGCGGCGATGTCTGAGAAGGAGCACATTGGA
GATGAGAGTGCCCATGTCAAGATCGCAATCCCGGACCCTCCCAGCCGCCCGCGGGTGCAG
CGGCCGATGGTCACCCGCCTCGCGCGACTCTTTGTGCCCCGGGACTCGAGCTCATCAGAC
CACGCCACAACTACTTACGCCAACGCGCCCTATCCCGTCCACCCACTAAGTCCGAGTCAC
TCGACCTGCGCGATCTGCCTTGCCGACTATCTCCCGCCCATCACGGAGCCCCCGGAGGAG
GAGAGATGGGAGCGGCTCAGAAAGCTTCCAGGCTGTCAACACTGTTTCCACCCAGAATGC
ATCGATGCCTGGCTGACTAACAGCGCTCGGTGCCCTTTATGCCAATCGGTCGTCAGACCG
AAGTAG
>GYY|c17905_g1;orf2 len=567  frame:2  start:830  end:1396  gi|358059703|dbj|GAA94572.1| hypothetical protein E5Q_01223 [Mixia osmundae IAM 14324]
CCAGCAAGTATATACTATTTACAACAACTCAGTATGAGCCATGTGCATGAAGCTAGCCGC
CCGCATCAACTCCGACCAGCCGAGTCGGACCAAACAGCGGCGAGGCCCGCGCTCGGTACG
ACTGCCGAGCGATCAGGATCAACCGTGCCTGTCCCGGCTGGCGCTGCTGACAGGCCGTTG
CCGCCGCCGGCGGATGATGGCCAACGGAGACAGCTGGCGGGCCGTTCATCGGCATTCCAC
ACTCGACTCACGCCGGCCCTTCAGATTCGGTCACGCTTAGTGAGCCAATTTCTGCTCGAG
CGCCTCCACGGGCTCGATAAAAAGCGCAGAATCACACTCGTCCTCCAGGCCGTTTTAAGC
ATCTCCCAGCTTGTCACTTTCATCACCATCCTGGTCAGATCCAGGCACCAGCCATGTGAC
CAGCCACTCTGGATTTATGTCATCATCCACACCATCCATCTCAGCCTCTCTTTCCCCTGT
GCATTCTATCTCGCATCTGCTCCAAGCAGGTCAGCGCTTTCCACCTTCCTTGAAGCCTTT
ATCCTCAAATCAAATACACTATCCTAA
>GYY|c21728_g1;orf1 len=2313  frame:-3  start:3240  end:928  gi|403160483|ref|XP_003320982.2| hypothetical protein PGTG_02024 [Puccinia graminis f. sp. tritici CRL 75-36-700-3]&gt;gi|375170266|gb|EFP76563.2| hypothetical protein PGTG_02024 [Puccinia graminis f. sp. tritici CRL 75-36-700-3]
TGTCATGAGTGTGAGTGTGATTTATCCAACGCGTGTGTCTTATGTAACTTCCAAACCGTG
ACGGATTCTTGCTCGGATTCTTGTTTTTCACTTGAAAACAAGTTCAACAATTCCATACCC
TTCAGGATGGTTACCACCACCCCCATGGCCACCATCGACCAGCTAGCCAAGCACGAGCCA
AACCAAGCACGACGCGCCGGTGAGGATGAGCCGAGTGCGGAGGACAGAAGGCTCTATGGC
ACCCTGGCCTCCGTTCCGGTGCTCGAACAGGCACGCTTCCTCAATGTGGCCCCTGATGCC
ACTCACTCTGCCATCCAGACTGAATTGTCTTGCCGAGACTTCAACCGGCTCATCAGGCAA
ACGTTGACCCAGACGCTGTATGGGATCCCGACTGGCCAGTCAAATGCGCCCCAGTCTCAG
TCTGGCTTCCTACCCGGGCCCTTTAACGAGCGCCCCGCTCAAATCAGCTATCAGGCCTGC
TCGCCGTCCGGAAGCAAGCTCCTCACCTTGCGCACATTATCTGGCCCCCAGCCGGCCAAC
CACCAGAGTCGCCCCAAGCTGGGCCAGAGCCAGCTCTGGCTCGAGATCTCCGACCCGATT
ACCAACACCCTCCTCGTGGCCAGAGACCTCTCGGATGCCCACCGCGACTTCATCCTCAAC
TCCACCTTTGGATACCCCAGCTGGGACAAGGCAGAGACTCAAGTGGTCTATGTTGCCGAG
TCCAGCCCAGAGCTTCCCTCTCCGCACTCGTTTCTTGCCCAGAACAGATACACGCCCGAC
TTTGGCGAGCAGCTGACGACCATCAAGCATCCCGCCGTCTTCGTCTTTGCCCTCCCCGAT
CTCGCTCACCCGCAGTCGAGCACGACTAACGGATCGCTCACAAGGCTTTCGCACCCCGAA
CATGTCTATGGCCAGCCCGTGTTCGGCCCCCAGTCCGACTCGGCTGCCATCCAGCTCTTC
TGCACCGCCTTCGCATCCCTACCCGACGCCCGTCGCCTCGGCCTGATCTACTGCCAAAAC
CGCCCCTCGTCGGTCTACGAGCTCAGATTCGATCATGCCCCGCCCCACGCCTCTTCAGAT
GGGCCGGCGCCCCAGACCCCAAAGAACTTGCAGGCCCGCCGGCTGTCGAGTCCAGATTGC
TCTGCACGCTCGCCGCGCGTGTTGGATGATCGGGTCGTGTATCTGACCAACCCATTGGGT
GGGCCACATGCGTCCTGTGCAAGCTTACGCCAACACAAATTCGACGCGCCCAACAGCGCC
GAGCAGACGGTTGTGTCGGCCGTGGAGGAGCCATGCGCAGCGGCCGGGTTCCCAGGACTG
TACATTGACCAACTTCCTCTGCGGGCCTTTGTCGCCCTCGCTGGCCAGTCCACCCTAGTG
ACGAGCTCGATCTGGGGCTCAACCAGAAGACTCCTGACGGTCGATCTCGACTCGGGCACT
GTCGAGGCACACGAGGGCCCCTGTGCGGGGAGCGCGACCGTATGGGATACTGACGGTCGC
AGCCGGGTGCTCGTCTCGTTTAGCCAAACGGTCCAGACGCCTCAGCTTTGGCTTGGCACG
CTCGTCTCTGGGCCGAAGCACTCGTTCTCTTGGACGCTCGTCACGCATCTTAAAGGCTCC
CCAGATGTCCAAGCCCGTCTCGGCTCGCTCGAATCAGAGACGATCCGGCTCCCACAACTA
GCCGACGGGCCGACAGAGGTTGTACTGACGCGCACCCGCCACCGGCCCGCTTGCCACTCG
CTCGTCCTCGTTCCCCACGGTGGGCCCCACTCAACTGCTGTCGACGAGTTCTCCGCCGCG
ACGGCGACCATGGCGCTTCGGGGCTACGCAATGGCATACGTCAACTATCCTGGCTCACTA
GGTTTTGGTCAACGCTGGATCGACCACCTCACACAGCACCTGGGCGAGGCAGATGTCATG
AGCTGCAAACGGGCGCTTGACCATCTGACATCCCTTGACACCTACAAGGCTGCATTTGTC
AATGGAGGCTCGCATGGCGGGTTCATCGGCGCACATCTTACGGCGAGGTTTAAGGACACA
TTTAGGGGGGCGTGTCTACGGAACCCAGTGGTTGATTTGGTGGGCACAGCGAGCGGGGCG
AGTGATATCCCGGACTGGTCATTTGCAGAGGCGGGACTCGCGTTTCCCGTCGCGGGGAGC
ACAGAGCGGGCACCTGTATCAGTGGATGAGAAAACTTTCAAGGTTTTGAGGGATGCGTCG
CCGGTTAAGTGGATTGAGAAGGTCACCACGCCGACGCTGCTCTTGCTCGGCGACAGGGAC
CGTCGTGTGGGTCATAGCCAAGGCCTTGCGTGA
>GYY|c25336_g1;orf1 len=456  frame:1  start:1  end:456  gi|701777436|gb|KGQ11146.1| Outer membrane pore protein E [Beauveria bassiana D1-5]
CAGAGGGTTAATAACATGAAAGTTAAAGTACTGTCCCTCCTGGTCCCAGCTCTGCTGGTA
GCAGGCGCAGCAAACGCTGCTGAAGTTTACAACAAAGACGGCAACAAATTAGATCTGTAC
GGTAAAGTAGACGGCCTGCACTATTTCTCTGACAACAAAGATGTAGATGGCGACCAGACC
TACATGCGTCTTGGCTTCAAAGGTGAAACTCAGGTTACTGACCAGCTGACCGGTTACGGC
CAGTGGGAATATCAGATCCAGGGCAACAGCGCTGAAAACGAAAACAACTCCTGGACCCGT
GTGGCATTCGCAGGTCTGAAATTCCAGGATGTGGGTTCTTTCGACTACGGTCGTAACTAC
GGCGTTGTTTATGACGTAACTTCCTGGACCGACGTACTGCCAGAATTCGGTGGTGACACC
TACGGTTCTGACAACTTCATGCAGCAGCGTGGTAAC
>GYY|c37532_g1;orf1 len=234  frame:3  start:3  end:236  Cytochrome c oxidase subunit 6a, mitochondrial OS=Arabidopsis thaliana GN=COX6A PE=2 SV=1
GAGGGTGGTTTTGCGATGGCACAGGCACTGAGATCTCGAATGATTCCAGCCATTTTGAAG
GCGAGACTCGCCCCATCTGCAAATTTGAGATCGGCAAATCTCAAACGATCTTTTGCTTCT
TCAGCTGAGCACGATGATGCCTATGAAACTGAGAAGTGGAAAAGAATAACTATTGCAGGA
ATAATTGTATGCACTGCATTGGGAATCTATGACTTATCTGGCGAACATGAACAT
>GYY|c515_g1;orf1 len=294  frame:-1  start:296  end:3  Probable E3 ubiquitin-protein ligase BAH1-like 1 OS=Oryza sativa subsp. indica GN=OsI_12825 PE=3 SV=1
CTTTGCTCTGTGAGAATGAAGTTCGGTGAGGCTTATTCTGAGTATTTGGATGCCGAGGAT
GATCGCTTTCTTCAGAAATGCCGCCATCTTGAGTACGAAGAATTGAAGAATGTTCTGAAG
AAGTGCAGCCATGCCGGTGAAGCTCCTGATCATGTCCACAATGAAATCTGTCCCGTTTGT
GGTCAGAACTTTTTCTCCGAACTCTCAAATGAGATATCAGCTATAGCTGACTGCTTCAGT
TCACGTGCCCGACATTTATTGCATATGCATCTTGCCTCAGCTTTTCACAAATAT
>GYY|c5871_g1;orf1 len=378  frame:-3  start:643  end:266  Universal stress protein B OS=Escherichia coli (strain K12) GN=uspB PE=1 SV=1
CCCCGGGGTGGAACTCCGCGGGCAGGTCGCCGGGGAGGAGGTATGATAAGCACCGTCGCA
TTATTTTGGGCTTTATGTGTCGTTTGCATTGTTAACATGGCGCGCTATTTCTCATCACTA
CGCGCGTTGTTAGTGGTACTGCGTAACTGCGATCCATTGCTCTATCAATATGTTGATGGA
GGGGGCTTTTTTACCTCACATGGCCAACCCAACAAACAGGTGCGTCTCGTTTGGTATATC
TATGCCCAACGTTATCGCGATCATCACGATGATGAATTTATTCGCCGCTGTGAGCGGGTG
CGTCGGCAGTTTATTCTGACCAGCGCATTGTGTGGTCTGGTGGTGGTCAGCCTGATTGCA
TTGATGATTTGGCATTAA
>GYY|c36185_g1;orf1 len=216  frame:-1  start:239  end:24  gi|701777304|gb|KGQ11034.1| GTP-binding protein typA/BipA [Beauveria bassiana D1-5]
GCAATGCGTAAGCCTGAACCCGATATTTTCAAATATGTGCTTCAGACAGAAGGTTTTTCA
CCGGATCAAACCGTGTTTTTTGACGATGTGCTGGAAAATGTGGAAGCAGCCAGGGCGTTA
GGGATCAATAGTGTTCATGTTGTTGATAGGCAGACCGTGCCGGATTATTTCGAAGCAAGC
GGTTTCTCTGAACAAAATGAAGGATTGAATGGATAA
>GYY|c18981_g1;orf1 len=459  frame:2  start:464  end:922  gi|691790437|emb|CDO74194.1| hypothetical protein BN946_scf185043.g246 [Trametes cinnabarina]
AGAGAAGACTATCATTCCTACAACCAACTCTGTGGACAAATTCGTCATATATCACATCGA
TTATCAAAATTACCAATCAAAGATCCATTTAGAATCTCAACTGAAACACAATTAATCGAT
AAACTATATGATTTAGGAATCTTAAATGATTCATCAACTAATACTCAACAAGAAGAAGGA
GGAAAGATGAATGAAATCGAATCCAACGTAACAGTTAGTTCGTTTTGTAGAAGAAGACTA
GCAGTAGTAGTTTGTAGAATCAAAATGGCAGAGTCGATAAAAATGGCAACTCAATATATA
GAACAAGGTCAAATAAGAGTCGGTCCAGAAGTGATAACAGATCCATCATACTTAGTCACC
AGAAATACAGAAGATTTTATAACTTGGGTTCAAACCAGTAAACTTAAACGTCATATTCAA
ACTTATGCAAATCAACTCGATGATTACGATCTACTTTAA
>GYY|c18981_g1;orf2 len=480  frame:3  start:99  end:578  gi|691790437|emb|CDO74194.1| hypothetical protein BN946_scf185043.g246 [Trametes cinnabarina]
GCCAGCGAACCAAGTTCCAACTCGACACCGATCCACAACCAACACACTCCCAACACACAT
ACCTATCCGAATCCCATCATGCGTCATCTAAAGCATCACGAAAAAAAACTATTAAAAAAA
GTCGATTTTTTACAATGGAAACAAGATGTAAATTTACGTGAAGTAAAAGTGATGAGAAGG
TATCATATTCAACAAAGAGAGTATTTTTTTGGGGGGGATCTAGAAATGGAACTGATCGAG
ATGAATTATTTTTTATTTTTTGGTGTTTTTTTTTCTTTCGCAACACACATCACAAACGAA
CGAACACACGGTACAAACAAAAAAATAATTTTCATGATTTTTACCAAAAATAATTCAAAT
GATAAAGAGAAGACTATCATTCCTACAACCAACTCTGTGGACAAATTCGTCATATATCAC
ATCGATTATCAAAATTACCAATCAAAGATCCATTTAGAATCTCAACTGAAACACAATTAA
>GYY|c29821_g1;orf1 len=270  frame:3  start:12  end:281  gi|189206620|ref|XP_001939644.1| mitochondrial 54S ribosomal protein YmL38/YmL34 [Pyrenophora tritici-repentis Pt-1C-BFP]&gt;gi|330937801|ref|XP_003305629.1| mitochondrial 54S ribosomal protein YmL38/YmL34 [Pyrenophora teres f. teres 0-1]&gt;gi|187975737|gb|EDU42363.1| 50S ribosomal protein L14 [Pyrenophora tritici-repentis Pt-1C-BFP]&gt;gi|311317251|gb|EFQ86275.1| hypothetical protein PTT_18536 [Pyrenophora teres f. teres 0-1]
TCGCAATTTCACAGCAAGGCACTCAAGATGATTCAATTAAAGACCCTCGTAAATTGCATC
GACAACTCAGGCGCCGCCATAGTCGAATGTGTCAACGTCCTCCGATCGAAACGCCCCGCG
AAAGTCGGCGACCGCATAGTAGTAGTCGTAAAGAAGCAGCGAAATTTCGGTCCGGAAACC
GGTAACAGCGTCTCCATCAGCGCAGCGAACAAGGTACGACGAGGAGATGTACGACACGCG
GTTGTAGTACGGACAGCGAAGAAGTGGCAG
>GYY|c5642_g1;orf1 len=348  frame:-2  start:434  end:87  gi|599373792|ref|XP_007407436.1| secreted protein [Melampsora larici-populina 98AG31]&gt;gi|328859969|gb|EGG09076.1| secreted protein [Melampsora larici-populina 98AG31]
AAATTCTTGGCATCTGGTACAGGCGTCTGTGGACAATATGATTCAGAACAAGACATTGGG
GTGTGCTTATGGAGTGGGATCGATCCCAATGCCACTGATCCTAAACTGACTGGATGGCTG
AACCCCCAAATGAAAGGCAATTGCGGGAAAAGAGTATTCCTGGAACGTGCTGGTAAACCA
GAAACACTGATGTTTGCTAAGGTTATAGATGGTTGTGGATTTGATTTGAAGGATCATCAT
AAGGGCTGCGCTCAGCTTTACTTGACAAAGAAGACCTTTGATGCAATGCAACCTACAGAG
GAAGAACTCAAAAAGGGTGCAATAATGAATCTGGTCTGGGATTTGTAA
>GYY|c33208_g1;orf1 len=165  frame:-3  start:244  end:80  gi|754372451|gb|KIP05161.1| hypothetical protein PHLGIDRAFT_31013 [Phlebiopsis gigantea 11061_1 CR5-6]
AATCTAATGCTGGACAAAGATGGCCACATAAAAATTACAGATTTTGGACTTTGCAAAGAA
GGGATCACAGATGCAGCCACCATGAAGACATTCTGTGGCACTCCAGAATATCTGGCACCA
GAGGTAGGCTTCGGTTCCATTAATAGGAAAGTAACATTGACATAA
>GYY|c16258_g1;orf1 len=723  frame:-3  start:1240  end:518  gi|331215421|ref|XP_003320391.1| histone H3-like centromeric protein A [Puccinia graminis f. sp. tritici CRL 75-36-700-3]&gt;gi|309299381|gb|EFP75972.1| histone H3-like centromeric protein A [Puccinia graminis f. sp. tritici CRL 75-36-700-3]
AGCCGAGACTCCGCCCACCGAACTCGCCCAGCTTGTTGGCCTGCCAGACTCGCCCAGCTC
CTTCTTGCGCTTGTTTTCGGCATCCGCCAGAAACCTTCCACAACTACATCACGGCCACCA
CTACACAGGCACCTTGCTTGTAAATCAAACTGCTGGCTGCTACCACGAATGGCGCGTACT
ATGGCCCCAGGTGCGAAGAAAGCCCCGCGAAAGTCAGGCTCAAATTCCCATAAGACACGT
CCGGACGATGAACGTAATCGCAGTAACGATCAACCTGCTCAAGATTCATCCAACACTGGA
ATGAAATCTCTCAAAGCGCCACGCAAAAGTGCTGGCGGCGTATCTGATAACAGACGCCAG
TCCGATGGCGCAACCTCATCCAAGCCCAAAAAGCCCCACCGCTACAGGCCCGGGACTGTT
GCCCTGAGGGAGGTCAGGCACTACCAAAAGTCAACGGATCTTTTACTGCGAAAACTGCCC
TTTGCACGACTGGTGCGGGAGATTGCTATGGATTGCGCGATTGCTACGGATGACAGAGTG
GCTTTAAGGTGGCAGAGTAATGCGTTGCTGGCATTGCAAGAAGCTGCCGAAGCATACTTG
GTCCATATGTTTGAGGACACCAACCTTTGCGCCATCCATGCCAAGCGGGTGACCATCATG
AAGCGAGATATGGAGCTAGCCAAGCGGCTCCGCGGCGGGACGTGGGCATCTGAGAACCTT
TAA
>GYY|c20197_g1;orf1 len=669  frame:-2  start:1148  end:480  gi|403167421|ref|XP_003327205.2| hypothetical protein PGTG_08982 [Puccinia graminis f. sp. tritici CRL 75-36-700-3]&gt;gi|375167005|gb|EFP82786.2| hypothetical protein PGTG_08982 [Puccinia graminis f. sp. tritici CRL 75-36-700-3]
CTCACTCTTGACCATTCTCTCTCTATCCCCGCTCGGCGCTCTTGCTGCAGTCCTTCCGGC
CTCTCGCTCAGCTTCAATGGCGGTAAAGACTGCCTCGTCCTCGTACACCTCTTCGCTGCC
GTCCTCGCCCGTCTGGCCCCGCCCGCGTCCGCGCCCGACACGCGGCCTGTGCTCCGGGCG
CTCTACATCCGCTGTCGGTCGCCGTTTGAGGAGGTGGAGCGCTTCGTGAGCCGCTGCGAG
CGGTACTACGGCCTCCAGCTGACCTCGTTTGACGGTACGCTCAAGGACGGCCTCGGCGCT
TTCATTCGCCCATCCGAGGGCGCCCAGGAGCAGATCCGCGCGATCCTCATTGGCACAAGG
CACTCGGATCCCAACGGAGCCAGCCTGACTGCGTTCGATCCGACGGACGCGGACTGGCCG
CGGATCATCCGCGTACATCCGATTCTCGAATGGACCTACCACGACGTATGGGACTTTCTT
CGCACGCTCGACGTGAGCTGGTGCGAGCTGTACAATGTCGGGTACACGTCGCTCGGCTCA
AGCCTGAACACGTTCCGGAACCCGCTTCTCGAGGTGCCCGGGGACGGATGGAAGGGGGCT
TGGGAGCTGGGGGACGCGCGCGGGGAGCGCGCCGGTCGACTGGCTGGAAGCGTGCCGCCT
GCCGCATGA
>GYY|c23041_g1;orf1 len=117  frame:-2  start:216  end:100  40S ribosomal protein S30 OS=Arabidopsis thaliana GN=RPS30A PE=3 SV=3
GACAAGAAGAAGAAGCCCAGAGGTCGCGCTCACAAGCGCATGCAATACAATCGCCGTTTC
GTCACTGCAGTTGTTGGTTTTGGGAAGAAGAGAGGACCCAACTCGTCGGAGAAGTAA
>GYY|c21102_g1;orf1 len=1101  frame:-2  start:1557  end:457  gi|403175247|ref|XP_003334097.2| hypothetical protein PGTG_15641 [Puccinia graminis f. sp. tritici CRL 75-36-700-3]&gt;gi|375171518|gb|EFP89678.2| hypothetical protein PGTG_15641 [Puccinia graminis f. sp. tritici CRL 75-36-700-3]
CCAATCTTTCTTTTGGGTCCCCGAAACCATCAACCCCCAAAATTTCTCAACTCAACACTT
TCTCATTCGTCCAACACCATGACTCAAGCCGAAATCAGAAAACGAAAGCCGGAAGGTGAG
CTTAGTGGGCAAGGCTCAGATACGGAAATGCCTGATGAGACCATTGATGTCACATTTGAA
TTTTGTGACTTGAATCCGATCGATTATCACGCCCTCAAGCATTTGATTTCCCAGCTTTTC
CGAATCGCTTCACCAAGCTCAGGCGCACTACCCCCATCAGCCGATCAGTTGGCTTTACCA
CCTTCAAAAGCTCCATTGAAACCAGTTTTGGAAGACTTAGATGTGGGTGAATTGGCGGAC
ATATTGCTGGGTGAACAGAAGGAATGGGTCGGAGCGACGGTAAAATGCGGCGATGATAGT
AGCGATCCTTACGCGTTTGTAAGTGTTTTGGATTTGCGAGCACATCAACAAAAACCTTCA
GTAGCAGTCCTGACGTCTTACCTGATCTCGTCCCTTACCGCATCAGGCTCATCATCACCT
GAATCACTCGAATTACTTGGAATCCTGACCGAGTCGTTGAAGCCGCAAGGCAAAGGGATC
GGTCTTGTAATAAGTGAAAGACTGATCAATATGCCCGTGCAAGTAATGCCCCAGCTCCTT
GCACAGCTTGGCAATGAAATCAAGCATGCCCAATCGCACGGAGCGCCAGGTTTTGATTTC
GATCGCATGTTAATTCCTTCGCGAGTATTCTTGATGCCTTCAGATGATGTCGAGACCGAA
GAAATCAATCCTACATTCAATGCAAGAGCATCAGAATCAAAACAAAAACCCAAAAAGACC
AAGCTGGCTGCCGCGAAGCAGGCCGATGAGTTCGGTCTTTACCACCCAGAAGACCAACTG
ATCTCCCAATTCTCCTCTCACACTGTACACTACGCGATGCCGAAAACTGTAGAAAGTGGC
AAGCTCAAATCAGAAGGAGAGCAAGAGTTTGGGGTCGAGCAACAGGGACGATTAATGTTG
ATAGAACTTTCTCAGTGGGATAAAATGGTTGACGGTCTAAGAGCTTATATCGGTGGAACT
GACCAAATGCAAGTGCAGTAG
>GYY|c35029_g1;orf1 len=291  frame:1  start:1  end:291  gi|628074235|ref|XP_007701771.1| hypothetical protein COCSADRAFT_172852 [Bipolaris sorokiniana ND90Pr]&gt;gi|451849082|gb|EMD62386.1| hypothetical protein COCSADRAFT_172852 [Bipolaris sorokiniana ND90Pr]
GCTCTGGCCACCGACGAGAACGTCCAGTACTTGATTATGGCGCTTGTCTGGCTCGTCATG
CGCCAGGTTCCTCTGGCTGTTCTGCCCTTCACAGTCTACTCCATCTTCCACGTTGCAACC
TACGTGCGCTCCAACCTGATCCCCACTATCAGCCCTCAGCCTGCTGCTGCTTCAGCACCT
GGCGCTAAGCCCCAGGCCTCCGCTTTCGCCGAGACCATTGGCAAGTTTGTCAAGGAGTAC
TACGATGCCAGCATGACTCTGGTCGCTCTTCTTGAGATCGCTCTTTGGTTC
>GYY|c21215_g1;orf1 len=1278  frame:-1  start:3387  end:2110  gi|403173763|ref|XP_003332802.2| hypothetical protein PGTG_14467 [Puccinia graminis f. sp. tritici CRL 75-36-700-3]&gt;gi|375170683|gb|EFP88383.2| hypothetical protein PGTG_14467 [Puccinia graminis f. sp. tritici CRL 75-36-700-3]
CCGGTTTTCAGGCGAATGAGCCCGTTGAACAGTCGCTGGCGTGAACTGATCCCTCATCAC
CCACCATCCATCTTCCTCAGCTCTCTTTTCCCACCTCGGACATACTTCGCCCAAGTCACC
AACATGGAAGCAGTCCCTCCCGAAAAAGCAACCCATCCTAGGTCCCCTTCAGCGCAGTCT
GGACCCGCTTCTCCGAAGCGCCTTTGTCCATCAGTGCCCACCCCAGCACCCCAAGTTGTG
ACCGATGCTGAGCCTCTTAAGCCCTCCGTCCCGAAACCTGAAAAGCTTTCTAAGCGCAAG
CTCAAATCCAATCGTCAAAAGAAAAAAGAGCTCCCCCTCAACCCGTCTGACCAATCCCTC
GAGTTTAGCGTCAAAGATCTTTTGGGCGAAGAAGTCTATCAGAAAGTTTTAGAGGCACCG
GGTAATTGGGAGGGATGTGGCTGGGAATTGAATTCGAATGTCGATCTCGAAGTCGAGATT
TCGGACATGAGCAGTTTCGGTGACGGGATTGCAGTCTCTCCTAACAAAAACTGGGCCATC
CTCATTCCATTTTGTGTACCGGGCGACATTGTAAAGGTTCGGGTTTACAGGCACTCGTCT
ACCTTTTCTTTTGGCGACTTGATCAGCGTTGTCAAGCCTGGTGAATGGAGAAATGATAGC
CTGGTCAGATGCAAGTATTTTGGAAAATGTTCGGGCTGTCAGTACCAAATGATTGATTAT
GACAAGCAACTGGATTTAAAAAGGATCGTCGTCGAAAAAGCTTTCAAACATTTCTCAGGC
CTCGACCCGTCCTTGATACCGGCCATAGAGCCTACCCTACCCTCTCCGCAACGGTATGAA
TACCGAACAAAGTTGACGCCTCACTTTGAACTGCCGCGCCAGCTGAAAAACAAGAAGGCC
GCCCCCCTTTTTCCCACTGGTGATTATAGCGGTGGTCCCGGTGGTCTGGCGATCGGGCTG
GCCGAGAAGGGCCGTCGAAGGGTGGTTGATATAGAGGAGTGCCCCCTAGGCACCAGGACG
ATCAACGAGAAATTGGCCTCGGAACGGGCAAGAGTGCAGTCGTATGTTCACTCCCACCTC
GAGTTGGCCTGCTTAGGACCAACTGGGCTTGTGTATCTTCCTTGTCCCAAAACAACAGCA
CGATCCACACCTTCAAACGTGGTGCAACCCTACTTCTTAGAGAATCTTTGGTGCTGCCCA
GCCCCAATTCTGCTGATCAAGCACCAGAGCGCATTGACGACGAGACACGTATCTGCATCA
CTGATCACAAAGCGATGA
>GYY|c21215_g1;orf2 len=852  frame:-3  start:2398  end:1547  gi|403173763|ref|XP_003332802.2| hypothetical protein PGTG_14467 [Puccinia graminis f. sp. tritici CRL 75-36-700-3]&gt;gi|375170683|gb|EFP88383.2| hypothetical protein PGTG_14467 [Puccinia graminis f. sp. tritici CRL 75-36-700-3]
TATAGAGGAGTGCCCCCTAGGCACCAGGACGATCAACGAGAAATTGGCCTCGGAACGGGC
AAGAGTGCAGTCGTATGTTCACTCCCACCTCGAGTTGGCCTGCTTAGGACCAACTGGGCT
TGTGTATCTTCCTTGTCCCAAAACAACAGCACGATCCACACCTTCAAACGTGGTGCAACC
CTACTTCTTAGAGAATCTTTGGTGCTGCCCAGCCCCAATTCTGCTGATCAAGCACCAGAG
CGCATTGACGACGAGACACGTATCTGCATCACTGATCACAAAGCGATGATTCGAGAAAAA
GTTTTGGACAAATACTTCGAACAGAATGCCGGTTCATTTTTTCAGAACAACCCGTCCATC
TTGGGTTCCTTTATGAACTATGTGATCGAGCTCCTGCCCCAATCAGATGGAGACCGGTAC
TTGGTCGACGCATATTGTGGCTCGGGATTATTTTCGATCTCATTAGCCCAATACTTCACC
CAGACCACTGGCATTGAACTGGCCGCTGATTCACTACACTACGCACAACACAATGCCAAA
CTCAACAAGATTGATAATGCCAGCTTTATTGTAGGTGAAGCTGAGGCAATTTTTAAAGAT
TTGACCTTCCCGGCTGCCCAAACGACGATCATCATCGATCCGCCTCGGAAAGGCTGTAGC
TCAGAATTTATTAATCAACTTCTAGACTACAAACCGATGCGGATAATCTACATCAGCTGC
AATGTCCATACTCAAGCTCGAGACATTGGCAAGTTGACAACTTATCAGGTCGACCGAATC
AGAGGAGCGGATTTTTTCCCTCAGACTCATCATTGTGAATCAATCGCATTGTTGACGTTA
GCAAAACCTTGA
>GYY|c8622_g1;orf1 len=285  frame:-1  start:285  end:1  gi|331247492|ref|XP_003336374.1| hypothetical protein PGTG_18406 [Puccinia graminis f. sp. tritici CRL 75-36-700-3]&gt;gi|309315364|gb|EFP91955.1| hypothetical protein PGTG_18406 [Puccinia graminis f. sp. tritici CRL 75-36-700-3]
AAACACGGAATCATCAAAGGGTCTCAGTACTGGACCTCGACTAATGTCAGCGAAGGCCTT
CAGGCGCTGTGTACGACCATTGAGATGGTTTTCTTTTCAGTGATTATGATCTTCTCATTC
TCGGCTCGGTCGTACATGGAGATGAGTGGAGGCCAGACAACGGCATTCTGGAAATCGTTT
TTCCACTCTCAGAACTATGGTGATTTCGTGTATGAGACATATCTATCACTGCACTTCTTC
TTGGACTACGCCCGCGGGAAACCGTACACACACTCGAAACACTCA
>GYY|c15475_g1;orf1 len=1932  frame:-2  start:2404  end:473  gi|599391148|ref|XP_007410579.1| hypothetical protein MELLADRAFT_77861 [Melampsora larici-populina 98AG31]&gt;gi|328857223|gb|EGG06341.1| hypothetical protein MELLADRAFT_77861 [Melampsora larici-populina 98AG31]
CCGTCGACCCTTGCTTCTCGTTTGGTTGTCCCCCTTCCCATCCTCATATCATCTCACCAC
AGGTCAACGTATTCTCCTTACCTCGCCTCCACCCCTACTATGGCCAGCATGTTCCGCGCC
TCCCCGCCGAATCCGTACGACGAACTCGTCCTCAAAGCCACTGACGAGGCCCAAACATCC
GAAAACTGGTCTATCCTAATCGAAGTCTGTGACAAGCTCATTGCCGATACCTCCCCATCC
GGCCCACGAGATTGCATCGCCTCGATCCAAAAACGTCTACAACACCGAAACGCAAACGTC
CAGCTGTTTTGCTTAACTCTCACTGAAGCTCTCGTCAAAAACACAAATGAGGGCTTGCAC
AAAGAAGTGGCCAGTAGGGCGTTTATGAAGGTCTTGTCTACACTCGTTAGTGATCGGTAT
ACGCATGAAAAGGTTAAGAAGAGGATTTTGCAGTGTCTGAGGTCCTGGGCCGACGACTTC
CATGGGAAGCCTAACCTGGGCTTGGTCGAAGACACGGTCGATCAACTCAGATCAAAAGGC
CACCGACACGAAGAAGATTCCAGTCCCGTCACTCATCCCCCAGACGAGGTCCTCAAGCGA
GAGGAAGAAGACCTTCAACGAGCTCTCGCCGAGTCGGAGCGCGAAGCGGAATGGGCCAAC
ATGGCCGGCGTCGGGAACTTTCCCTCCGGCGCTCTCGACTCTCAACCGGCCGTTGGTCCG
ACCGGTTATCTTCCTTCCTCCTCTTCTCAATCCCGCCTCGCCGCTCAGCCGGCCTCATCC
TTGCCCTACGACACCTCCCGCCCCGGATCACAACTCTCTGCTGCTGCTCCCAACAACTAT
CAGGCGCCGGCCCACGAGCTCGGGCGTCTATCTCTACACGACTCGTCTCAAGATGTCTCC
TTGCACCCACCAACTGGTACCGAGCTCTACCCGATGCGCACCAAAGGCCGGCCTGCGCCT
CGCAGGGTCAAGGCGCTGTACGATTTTGAGCCAAGTGAGGAGGGCGAGCTGGCGTTCAAG
GAGGGTGACCTGATCCGGGTGATCGACTCAGCCTACAAGGATTGGTGGAAAGGCGAATTG
CGGGGTGTGGTGGGAATCTTCCCGGTAAACTACGTCGAACCCATCCCAGACCCTTCTCCA
GAATCTCTGGCACGGGAGCTGGAGGCAGAAGCAGCCGTGTTTGCACAGGCGCACGAGATT
GACCGGCTCCTGCAGATGCTTAGGACGCTGGATGCCAAGCGCGACAACCTGGCTGACAAC
GACGAGCTCTCGGAGCTCTACCAACAAACGCTCTCGCTCCGACCCAAGATTGTGAGGCTG
ATTGAAAAGTATACCCAAAAGAAAGCTGAGCTACTCCAGATCAACTCAAAGTTCATGAAG
GCCAAAGCGACATATGACGCGATGCTTGAAGAGAACCTGGCGAAGCACCATCCCGGCGTC
GCAGCCGACGCCTACGCACAGCCGAACCCGGCGTTCCGGCCGCCGGCCTCAGCGTACGGC
TCACCGTCCATGTACCCCCCAACAAGCTACGGCTACGACCAGGTCTCGTCGGGGCCTGCA
TACGCCGGCCAACAGCCCCACCGGCCTTCCCAGCAGCCATACGTGCAGCAGCGCCCGGCC
GGGGCGCCGCAGAGCATGGGACAGCATGCGTACCCCTTACGGACAAACGTGCCCGACGGA
ATCGACACGAGCAGGTACTACCTGGCCTCTGATGGCAACTGGTACGCCTACTCGGCCGAA
CAGCTGGCGGCCAGCCAGCCTGCAGCGGCTGCCCCCACGCCGGCCCAGGCGCAGCTGCCG
GACCCATCCGAGTCCGCGTCGGAAGGCGTGGGAGGATTCACACGTCCGGCGGGCGCACCG
TGGAACGCCTACCCTGGCCCCGCGGTTGCCCCGGCTAGTGTGGGTCCGCATGCGGCCGGG
ACGGGGCAGTAG
>GYY|c14453_g1;orf1 len=2553  frame:-3  start:2865  end:313  gi|403173595|ref|XP_003332651.2| STE/STE20/PAKA protein kinase [Puccinia graminis f. sp. tritici CRL 75-36-700-3]&gt;gi|375170615|gb|EFP88232.2| STE/STE20/PAKA protein kinase [Puccinia graminis f. sp. tritici CRL 75-36-700-3]
CCTTGCCCTTTCCCTTTCCCTTTCCCTTTTCCCCCTCGGCTTCTCTCCTCCCCTTCATCC
TGCTCTGCCCACCAGGCGCCTTTCATCATGGCCCCCCTCCAATCCGGCTCTGATGGGCCT
CGCTCTGCCACCGCCAACAGCGATCCAAAGCACGCCTCCAACTCCTCCTCTTCAACCCCA
AACCTCGCTCGTTCGTCCTGGGAAATCGTCCAGCAGCCAAACCACTTCGCTTCCCGCGCT
CAGCTATCCCATTCGCCTGACATGGACCTCCTCAATCGTTCCTCCGCCGGCACTTCAAAC
ACCCAGTCCTCCTCCTCCTCCTCCCACCATCCCCGTCCACTTAAGCCCTCCCCCAACTCG
TTCTCGGCCCCGTGGGAGGATGGCTATCAGCAATTCCCAATCCCCGCTACCGCCCCGGCC
CTGATCGAGCACCAGCGCAACCACTCGGGCGCTACAAACTCGCTCTTGCTAGATCCAAAT
ACTGCCGCCGCCGCTGCCTACTATCTCGCTGACTCGCCCTCCCACGCGCTCTTCCCCCGC
GGTTCGCCCGCTGCCTCCCTGCCCGCCTCGGAGCCCTTGGCCGATCGCTCGCCCCTCCCC
CTCGACCATCCCCCCGACTCGGCCATCTCAGTGCCCGTGGCCGCCGAGCGGGACCACAAG
TCTCGCAAGGACCGCTCCCCCCACCCGGCACCCAAGACGCGCGAAAACACGATCAAGAGC
GTCTTTGGCGGGCTCGTCAGCTCGGTCAACGACCTGCTCTCGACCCAGCGTCGGGTCGAG
GTCTCTGCGCCCTACGACCCAGTCCATCTGACCCATGTCGGCTTCAACTCGAACACAGGC
GAGTTCACAGGCCTGCCAAAGGAGTGGCAGGTCCGTCTTCAGGAGTCGGGCATTTCCCGC
CAGGAGCAGGAGGCCCATCCCCAGGCGGTCAAGGACATTGTGGCCTTTTACCAGGATGCG
ACAAAGGTGGATGGCGAGCTCCAGTTTGACGACGTCTGGCAAAAGTTTGGCCACACCCTA
GAGCCCTCCGAGTCCCCCTCGGTCCAGCGAGATCAGAATGGGGTCGTGTTCGAGAACCCG
CAGCGCTCCGCTCCCGCCCCCCCGCCCTCCCCCCTCTCTCGGCCACAGATCCCCGTCCGC
TCGCTGACGACCAACTCGACTGCCAAGCCTTCCAGCTCGCTCATCTCTCGGCGCCCCTCT
GGGCCCGCCGGGCCCTCGACCCCAATCTCTCCACCCCCCATACGCTCCAAAACCCGCCCC
AACTCGCTCGACGAGCCCCCGACGTCGGCCCTGACCGCACACTCGAGTCGGCAGGCGCAG
ACGTCACCGATCGTGGCTTCCCAGCCACTAGACCGCTCGGTATCTTACAAGGGTACGACG
AGCCAGACGAAAACCAAGCTCCCGCCCCCGCCCGCGATCTCCAACTGGAATCAGACCCCC
CAGTTGAAGCCCAATCACGCCCCCGCGCAACCGGTCCCGGCGCCCCACCGCCCGCCACCA
CCCAAGCCCGCGGGCACCAAACTCTCAAAGGCGCCACCATCTGCAAAGCCGCCCGCAGGA
GGGGCGGTGCCGCGCAAGCGGGAACAAAAGGCGTCCAAGGTGTCGGACCAGGAAATTGTG
GACAGGCTAAAGGCGATTTGCACAGATGCGGATCCGACGAAGCTGTACCGGAACCTGAAC
AAGATCGGGCAAGGGGCGTCGGGGGGCGTGTACACGGCGTACCAGGTAGGAACCAATCTG
CTGGTGGCGATCAAGCAGATGAACTTGGAGCAGCAGCCGAAGAAGGACCTGATCATCAAT
GAGATAGTGGTGATGAAGTCCTCAACACATCCCAACATTGTCAACTTTATTGATTCGTTC
CTGATCAAGGGCGAGCTGTGGGTGGTGATGGAGTACATGGAGGGTGGGAGTCTGACGGAC
GTGGTGACATGCAATATTATGACCGAGGGACAGATCGCAGCAGTGTGTAGGGAGGTGCTG
AGCGGGCTGAAGCACCTCCACTCTCACGGGGTCATCCACAGGGACATCAAGAGCGACAAT
GTGCTCCTGTCGCTCCAGGGTGACGTTAAGCTGACCGACTTTGGATTCTGTGCCCAGATC
AACGATGGCCATGCGAAGCGGACGACCATGGTGGGGACGCCCTACTGGATGGCACCTGAG
GTCGTGACGCGGAAAGAGTACGGCCCAAAGGTTGACATCTGGTCACTCGGGATCATGTGC
ATCGAGATGGTGGAGGGCGAACCACCGTACCTCGCTGATAACCCATTAAGAGCACTATAC
CTAATCGCGACTAATGGGACGCCGAAATTGGATACGACTAAATACTCTAGTCTCTTGCTT
GAGTTCTTGGCTACCGCACTTGAGGTCAACACTGAAGTTCGACCAGATGCAAGTGGATTA
CTTAATCATAGGTTTTTGAGTACTTGTGAAAGTTTAAGAAGTTTGGGTCCTTTGATTAGA
GTTGAGTGGTTTTTTTTGTTTCTTTATGTTAAAGAAGAAATGATTGCGGGAACAGATGGT
TTTGAACTAATGTTTATTTTTGTTGGATTATAA
>GYY|c19793_g1;orf1 len=3747  frame:3  start:123  end:3869  gi|403169331|ref|XP_003328786.2| hypothetical protein PGTG_10087 [Puccinia graminis f. sp. tritici CRL 75-36-700-3]&gt;gi|375167912|gb|EFP84367.2| hypothetical protein PGTG_10087 [Puccinia graminis f. sp. tritici CRL 75-36-700-3]
CGCAATCTTGACATGGCCGACGACGAGCAGCAACTCGAGGCTGAGATCTTGGCCGAACAA
AGTGCTCGGCAAAAGAAGCTTGATACATCGACTCAGCGCACAGACACCAACAAGGCATCT
CTGACTGGTGGCCCTTCCTACGACTCAGATATCTATGGCGGGAAAAATCGATTCGAAGGA
TACGATACGAGCATCGAAGTAGGACGACGCAATGACGACCGTATGGACGAAGATGATGAT
GATAGGCCTGCCCGGATGCTCGACTCATACACTGCACCCAAGCAATTCTTACAAGAGTTG
GCCGATGACGCTGAAGATGCAGAAGATCCACTCCTTTCAGCCCTCAAATCCAAAGAAATT
CAATCACGCCAATCTGATTACCACAACCGACGATTTGATCGGGACGCAAATGGAGGTGTC
GCTTCTGATCCGTTCTCTTCTTCCGCAGATAAGAAGGCTGAGGATGAAGGTGGCTACAAG
GACGCCATGCGACGAGCAGAGTTGGAAAGGGAAGAGGCCAGAGTGATGAAAAAGATCAAA
GAACAGCAGAATGAGGCATCAGATCGAATGGATGTCGACCACCCTCAACGGGCCAAAACG
CCCACTATGGAGGAGCCACCAACGCCCGTGTCCAGCGCAGGCAGAAAAAAACGTCGATGG
GATGTGGCTGACCCTAATGCCGCAGCCGCCACAAATGAAGCAACTCCTGCAGCTTCCACC
GGCGAATGGTCCGATTCTGACGGACCCACCCCGCCACCCAAGAAAACTAGATCTCGATGG
GATCAAACCCCAGTCGCGGGAGCTACTCCTGTGGGGGGCGCCGATGGCGCAACACCTCGG
CGATCGCGCTGGGATCAGACGCCCGTCATGACCAATGGTGGTGCAACACCAATGGTGGCC
GGACAATTTGGACAAACCCCAATCAATGTTGGTGCCAATGGATTGGCTCTTATGGGTGGA
GAAATGTCAGAACTTGACAAAAGAAACAGACCCCTTTCAGACGAAGAATTAGATGCACAG
CTACCGTCTGAAGGATATGAAATCGTCTCTCCTCCCGCTGGCTATGCGCCCATTCGCACA
CCAGCACGGAAGCTGATGCAAACCCCAGCCAACATGACCAATGGCTTTACGATGCAAGAG
GACTCCTCTGGTTTGGGCGGGTCCATGAGTCTTGTGCCAGAATTGCCGACAGAAATTGAA
GGTGTCGGGCAACTCCAATTCTTCAAACCTGAAGACGCCCAGTATTTTGGTAAGATTTTA
TCCGGCGAACAGGATGAGTCGACTCTAACGCTGGAAGAATTAAAGGAGCGGAAAATCATG
CGGTTGCTACTGAAGATCAAGAATGGTGCACCCCCGATGAGGAAGACCGCGCTAAGACAG
ATCACGGACAAGGCCAGGGAGTTCGGCGCGGGACCACTGTTCGATAAGATCTTGCCGCTT
CTGATGGAGCGAACACTCGAAGATCAGGAGCGGCATTTGTTAGTCAAAGTAATCGATCGT
GTACTATATAAGCTAGACGACTTAGTTCGGCCCTATGTCCACAAGATCCTCGTCGTCATC
GAGCCTTTGCTAATAGACGAAGACTACTATGCTCGAGTCGAGGGGCGTGAAATCATATCA
AATCTGTCCAAAGCCGCTGGACTAGCACACATGATCTCCACAATGCGGCCTGACATAGAT
CATGTAGACGAATATGTCCGAAACACCACTGCTCGAGCATTTTCCGTCGTTGCTTCAGCC
TTGGGCATCCCATCTCTTCTACCCTTCCTAAAAGCAGTCTGCAAGTCCAAAAAATCATGG
CAAGCCAGGCATACCGGTATCAAGATTGTACAGCAAATCGCCATCATGATGGGATGTGCC
GTGTTACCGCATCTGAAGAACTTGGTCGAATCTATCAGTCATGGCCTAGAAGATGAGCAA
CAAAAAGTGAGAACAATGACTGCATTGGGTATCGCTGCTCTTGCAGAGGCTGCCTCTCCT
TATGGAATTGAGAGCTTCGATAGTGTTTTGAAGCCTTTGTGGACCGGTATACGAAAGCAC
CGAGGGAAAGGACTCGCGGCATTTCTAAAGGCCATTGGGTTCATTATTCCTCTGATGGAT
GCCGAGTACGCAAATTATTACACCAAGGAAGTGATGGTCATATTGATCCGAGAGTTTCAG
TCACCGGATGAGGAAATGAAGAAGATTGTCTTGAAAGTTGTCAAGCAATGTTCAGCAACA
GACGGTGTTCAACCTCAGTATGTGAAAGTTGAGATCTTACCTCAATTCTTTGCCAATTTC
TGGGTCCGAAGAATGGCGCTGGATAGGAGGAATTACCGTCAGGTAGTTGAAACCACCGTA
GAGTTGGCCAATAAAGCTGGTGTAACAGAAATTGTCAGCAGGATCGTGAATGATCTCAAG
GACGAGTCTGAGCCATACAGGAAGATGGTGATGGAAACGATTGAAAAAGTCATCTCTGCT
CTTGGAGCAAATGACATCGATGAACGGCTTGAGGTCCAATTGATCGACGGAATCATCTAT
GCGTTCCAGGAACAAACTGTAGAGGATATTGTGATGCTTGAAGGTTTTGGGACCGTTGTA
CACGCTTTAGGAATTCGGGTCAAGCCATACCTTACTCAGATTGTTTCGACAATTCTTTGG
CGGCTGAACAATAAATCGGCCAAAGTCCGACAACAAGCAGCTGATTTGACTAGCAAATTG
GCAGTGGTGATCAAGCAGTGCGGGGAAGACCAATTGTTATCCAAGTTAGGAGTGGTCTTA
TTTGAACAGCTTGGTGAGGAGTACCCGGATACTTTAGGAAGTATAATTGCTGCTGAAGCT
TCAATAGCAAACGTAGTGGGTATGACACAAATGAGTCCTCCGGTTAAGGATCTGTTACCT
CGAATGACCCCGATCCTTCGTAACAGACACGAAAAAGTACAAGAAGCTTCGATCAATTTA
ATTGGTCGAATTGCTGATCGGGGTGCCGAATTTGTCTCTGCGCGTGAATGGATGAGAATT
TGCTTTGAATTGTTGGACCTTTTGAAAGCTCATAAGAAAGCCATCAGACGAGCGGCGGTG
AATTCATTTGGGTATATCGCTAAAGCTATCGGTCCTCAGGATGTGCTGAGCGTGCTGTTG
ACCAACTTAAGAGTCCAAGAGAGGCAAAGTCGAGTCTGTTCAACTGTTGCGATTGCCATT
GTTGCCGAGACTTGTGGTCCATTCACGTGCATCCCTGCGATTTTGAATGAATACCGGACA
CCTGAATTGAATGTGCGAAATGGATGCTTGAAATCGTTGTCATTTTTGTTTGAGTATATT
GGAGAGATGGGGAAAGATTACATCAATTCGGTGGCCACGTGTTTGGAGGACGCATTGACA
GATCGAGATTTGGTGCATCGTCAAACTGCTTGTTCGATCGTCAAACATCTGGCGCTTGGT
ACGGCCGGTTTGGGGCAAGAAGACGCCAACCTGCATTTAATGAACCTTGTCTGGCCGAAT
TGCTTTGAGACTTCCCCGCATGTTATTGGTGCATGCATGGATGCTATTGAGGCTATGCGA
GTGGCTGTGGGGCCAGGGGTTGTGCTCCTTTACACCCTCCAAGGGCTTTTCCATCCAGCC
CGAAAGGTGCGGGAAGTGTATTGGAGAATATATAATTCTAATTATTTGGGAGCAGCAGAT
GCGATGGTACCGTTTTATCCAAACCTTGCTGATTCATCAGATGAGATGAGAGATTATAGT
CGTGATATGTTATTAGCTTGGATCTAA
>GYY|c29882_g1;orf1 len=249  frame:3  start:3  end:251  gi|768699339|gb|KJJ28211.1| Mycolic acid cyclopropane synthase [Penicillium solitum]
ACCATTCATCCGGGCTCCATTGAGGAGTTCGAATATATCCAGACTCCGGCTGCCCCCGAG
CAGACCAAGCCTGCCTTCGACTGCGGTGTCCCGACCACCCTGTACCCGACCATTAAGAAT
GCTCCCGTCCCCGCCGACTCACCCGGCAGCGACAGCTTCTCCAATGGCTTGATGATCGCT
CTGGAGGTCATTGTGCCCTGGTGGCTGGCTCGCCAGGTTGGTGGAGGTTTCTACACCACC
ATCTTCTTT
>GYY|c29539_g1;orf1 len=477  frame:-3  start:485  end:9  gi|751013502|gb|KIK55252.1| hypothetical protein GYMLUDRAFT_175880 [Gymnopus luxurians FD-317 M1]
CAGGTTGAATTAAAATCTTGGAATTTATTAATTATACTTTTAAAATCAATCACAAGAGGT
GATACTATGTCAGAGATCGAAGCAATTTCCTTAAAAGCGCCAATCAGCGTTATCGCGAAA
GTAACTAACAAATCACCATATAAACTTAAACTTATTCAGGATTCTATCCGTCTTGATCAA
GGTGAGTGGACCACTCTTCCTCCTCAAGTAATTAATAGAAGCAATGACAACACTCCTGGA
AAAGCGATTTGGAGAAGTGATTCAAACAGCCTGTTAGGTGGTGTTGCAGGGCGTTGTACC
TATGTATTTGTAGATAGCAAAGGCGAAATCTATAGTATCTATATTACATGGAGCAATCCT
TTGATTGGCAGCAGCAGCTACTCAATCTCAACCGATTATTTAGGTGATGATTTACACTTA
TCCTATACAGCGGATGGCGGTAACAATCCAATAGTAGAATATATGATTGTAAGCTAA
>GYY|c31399_g1;orf1 len=216  frame:-2  start:216  end:1  DNA (cytosine-5)-methyltransferase 3A OS=Homo sapiens GN=DNMT3A PE=1 SV=4
TATTTATCACTGTATCTGGTCCCCTCCAGGGCTGAGACTGACTCTCGAGGCTCCCAGCCC
CTGCCAGTTGCAAGGCATGGGGTGGGTGCTTGCAAGTGTAAGCCTCGGCAAACAAGGCCT
GGCTTGTCCCCCCAGGTGTGTGTTGAGAAGCTGATGCCGCTGAGCTCGTTTTGCAGTGCG
TTCCACCAGGCCACGTACAACAAGCAGCCCATGTAC
>GYY|c36810_g1;orf1 len=228  frame:-3  start:229  end:2  gi|189189552|ref|XP_001931115.1| ATP-citrate synthase (ATP-citrate (pro-S-)-lyase) [Pyrenophora tritici-repentis Pt-1C-BFP]&gt;gi|187972721|gb|EDU40220.1| ATP-citrate synthase (ATP-citrate (pro-S-)-lyase) [Pyrenophora tritici-repentis Pt-1C-BFP]
AACGTCCTCGTTGACTTCATCTCAAGGTTATACGCCGTCTACGTTGACTGCCAGTTCACC
TACCTTGAGATTAACCCTCTCGTTGTCATCCCCAACGAGGAGAAGACCTCTGCTGAGGTT
CACTTCCTGGATCTTGCTGCCAAGCTTGACCAAACTGCTGAGTTCGAGTGCGGTGCCAAG
TGGGCTATTGCCCGCAGCGCGACAGCTCTCGGCATACCAGCTGCTCCC
>GYY|c5849_g1;orf1 len=225  frame:2  start:2  end:226  gi|768699566|gb|KJJ28421.1| hypothetical protein U727_00430100131 [Penicillium solitum]
TTCTCTCTCGCCACCATCGTCGCCTTCGCTGGCGCCATCAGCGCTGCCAACCTTCCCAAC
GCCTTCACTCTCGTTGCCGAGGGTGGCAAGACTGTCCTGACCGATGGCCAGAACGCTTAC
ATCGGTGCCAACACCACCGACCATGAGATCCTGATCCTCCGTGGCGGCAGCCCCAACGGC
CTCGTCACATACACTGCCAAGAACGGTGTTCCCACTGCTTTCCAG
>GYY|c19345_g1;orf1 len=2868  frame:-1  start:3439  end:572  gi|403160769|ref|XP_003321214.2| hypothetical protein PGTG_02256 [Puccinia graminis f. sp. tritici CRL 75-36-700-3]&gt;gi|375170390|gb|EFP76795.2| hypothetical protein PGTG_02256 [Puccinia graminis f. sp. tritici CRL 75-36-700-3]
CAAACAAGCACCATAAGCCGGCCCGTCGATCAGAATCCAATCACTAATATCGATAATCTC
CATAATAATCTGTTGACTAATTCGTTCGCTTCACTCTCCACCATGTCCGCTCCTGCCTCC
TCCTCTCCAATCCTAAATACTTCTCTCTCAACCCGTCTCAACCATACTCCAAGCGAACAC
CCCGCTCGTCCAACCGGGTTCTCAACCCGCAACAAGGCAGCGCTCTCCATCTCTACTAAT
ACCGCCCACCAAATCCCAATCAATAACTTTGCTCCTCATGCTCATTTGTCATTCTCAAAC
TCAGTCTCATCTTCAACTTCTACCTCAAACTCGCAATTTCACTCCCACTCACACTCCCAA
TCACATCCCCTCCCACAATCCCTCCAATCATATTCTCACTCGCATTCTCAATCCCAGCCC
CAGTCCTCGCTCGTGGATCGCCATCTACAGCTTGGCGCCAATCCCCAGCAGCTCCATCAC
CCTCACATCCACTCCCCGCGCCCTCTTGCGCCCCGCTCAGTCTCGGAATCTCAGCACAAC
TTGATCTCGCCCCCGCCGTCGGCCTTTTCACTTTCCAGCCCTCCAACAAACTCATTTTTG
CCTGCTCAAACCCAGCCATCATCCGAAACCCACCACCCTTCCCTGTCCGGCCCGCATGAC
CACTCAAACTTATTCTCTTCACCTGCCAATCCAAATTCCTCGCCGGATGGCACCACCGCC
TCTGATCAACCCAACCAAGCACAACAACTCAACTCGTCCAACAAATCTCCCAGCACCAAT
TGCACCTCTCAAGAGGTCCCTCACCCGAGTGTCGGACCAAATGTCGCTGGACGGATCGGT
GTCGGCGGCAATGTGATGGTCGACCCTCATAATGGAACAAATGTGGCCCAGAAGGGTACC
GTCGGCGCAGGCGCGTTTGTCTACAAGGTTTACAATATGTTGCTCGACCCTTCATTTCAG
CACCTCATCTCATTCAATCCAAATGGCCAGTCGTTCACTGTCACCAACGTTCAAGATTTT
AGCAAGACGGTGTTGCCGAAGCACTTTAAGCACAACAACTTCTCGAGTTTTGTCCGTCAA
TTGAACATGTATGGGTTCCACAAGGTTAACAAGACCCCTCGCGGCCAGCGCGGAAACGAC
AACTCGGCATCATGGGAATTCGTCCACTCCAAGTTCCGTCGAGGCCGACCAGATCTGCTG
GAGCAGATCCGTCGGAAAACGCTTGATCAGGAGCCGGGCTCGCAGCCCGTGCGCAAAGAG
CATCCGCCACTCTTTGGTCATCCGCAATGCTCCCCAACTGCATCTCGGTTTTCCTTGGAC
GCCGGCACGTTTTCGGCCAATGTTCACCGACCCCCGCCTATCCAACTCGTCCATACCCCC
AACGGCGCATTCTTCTCCCACGTGTCTCAGCTCTCGCAGTCTGAATTCCAGCCACCTTTG
TCGGCGAAGGGTTCCATCGGCCAGCTCCCTGGGCCGCCTTTCGCCTTCTCGGACATAATC
GGTCCGCCCTTGGGTCCGAGCTTACTCGAGAATGGGTGTCAGAGCATGGAGATGGGGCCG
AGTGGGGAGCAATCGTCGAGTGACCAAACAACGACGGTGCCGCTCTATGGCCAACCGCCC
AGTTGTCCCTTGCCGCGCAACTCAACACACCCGATCGGGCCCTCCCCACCTGCGTACCCC
CACTCATCCTCTACGCCACTGACACCCCTCAGTGCTGGACCCCCGCTACCGTCGCCGATG
GCTTTCACACTCGATGCCAAGGCGTTTGCAGCCGAGCCAATGGAGACGCTGGCGGCGATG
AGAGGCGAGATGATGGGTAGGTTCCAAGGCGTGGATAATAGCTATGAGGCTCTCTATCGA
GAGCTGCATGAGACAAGACGTAGGCAAGACGTGTTGACGGAGTTAGTGGAGCAGATGTAT
AAGACACTCCAAACAATCCCAAGTGCAAATGTTGGGTATGGATTCCCTGCACGTGAATTA
GTTCCACGCTCTGTTGTGGACATGACACCCATCTTTCGGATCACGGAGCACAACCATGGT
CATCCCTCCGAGATGATCGTTGACCGATCCGCACCCCAGCCAGTCTCGCTGAATAATTCG
CCCTCGGTGTCCGAATTCAGCCGCCCGCTCCAGCCGCCGCCGTCGAGCGGACCATATAGG
CAGGTGTCAGTGGATTCCAGCGCCTTTGGCGCGTTCAGGAGCCTCACGCTCGCCAGCTAT
CCAAGCAGTCCGGGAGAACTGGCGGCTGAGCAGCCTGGGCAATCGCCCACGAGCTCACAG
AGCGCGGGTCGAGCGGGGGTGGTTGCGGGGCCTCAGCACCCGACAGTGGGCATGGACGAT
GGTGCGCGGCTGCTGCTTCCGAATGGTGCTCACGGGCGCACCGAGTTGAGCACAGGCTCG
GTGTCTCCGCGGACGGCGCTCTCAGCCGCTCTCAAGACGCCGCTGCCGCCGTCGCCAGCG
CCGTTTGGACATCCCCAGGGCACTGTGGGGACGCAGGAAGGCACGCGGCAGGCCGATCAG
GACTTCCGACTGATGATGGAACAACACTACATGCGAACGGATCCATTGGTGATGGGCCAA
GTGGAGGCGTGTGAGGAGGGAGACGGTGGCGGTTTCTTTGATCAGATGGGCATCAAGGCA
GATTGCTTGAAAGAGACGACGTGTGATAGCTTTGGAGCGACGGACGAGATGATGTTTGGA
GGTGGTAATGAGCCTTGTGGTATCAGCGGCAGCGGCAATGGTGTTGGCGGGAGTGCTGGT
GCTAGTACAGGGATTGTTGCCGGTGGTGGGAAAGGGAAGAAGCGACCAGCATCGGGGTCA
ATGGACCTCTCAGTCACACAAATGGCCAATAATCGTCGGAACAGTTGA
>GYY|c22847_g1;orf1 len=216  frame:1  start:1  end:216  gi|591479959|gb|EXM11019.1| 2-oxoisovalerate dehydrogenase E2 component (dihydrolipoyl transacylase) [Fusarium oxysporum f. sp. cubense tropical race 4 54006]
GCTTATGTTCATGCAACGCCGGTGATCCGTCGTCTGGCGCGTGAATTCGGCGTTAACCTG
GCTAAAGTGAAAGGTACAGGGCGTAAAGGCCGTGTTCTGCGTGAAGACGTTCAGGCTTAC
GTGAAAGACGCGGTTAAACGTGCTGAATCGGCTCCTGCATCCGCCGGTGGCGGTCTGCCG
GGTATGTTGCCTTGGCCGAAAGTTGATTTCAGCAAA
>GYY|c33807_g1;orf1 len=252  frame:-1  start:252  end:1  gi|701779982|gb|KGQ13333.1| NAD-dependent malic enzyme [Beauveria bassiana D1-5]
ATTGCTTCCGGCGCGTCACGTATCACCGATGAGATGCTGATGTCGGCAAGTGAAACGCTG
GCGCAGTATTCACCATTGGTGCTGAACGGCGAAGGTATGGTACTGCCGGAACTGAAAGAT
ATTCAGAAAGTCCCCCGCGCAATTGCGTTTGCGGTTGGCAAAATGGCGCAGCAGCAAGGC
GTGGCGGTGAAAACCTCTGCCGAAGCCCTGCAACAGGCCATTGACGATAATTTCTGGCAA
GCCGAATACCGC
>GYY|c35759_g1;orf1 len=132  frame:2  start:2  end:133  Glycogen phosphorylase, muscle form OS=Homo sapiens GN=PYGM PE=1 SV=6
CGGATGGTGATCCGGAACATAGCCACCTCTGGCAAGTTCTCCAGTGACCGCACCATTGCC
CAGTATGCCCGGGAGATCTGGGGTGTGGAGCCTTCCCGCCAGCGCCTGCCAGCCCCGGAT
GAGGCCATCTGA
>GYY|c37582_g1;orf1 len=180  frame:3  start:3  end:182  gi|628200489|ref|XP_007710790.1| hypothetical protein COCCADRAFT_92220 [Bipolaris zeicola 26-R-13]&gt;gi|576920794|gb|EUC34945.1| hypothetical protein COCCADRAFT_92220 [Bipolaris zeicola 26-R-13]
CTCATTGTAGGAACTGTTTGCTTGTTCAACTTCAAGAAAGGACTGAGACCGATTCTGTTA
GGCCAGGTGCAGCGCAAACCGCGAGCACATGAGCTAGAAGACGATTACTATGTTCAACGT
CTAAATTACAACGTGGTGCCGTTGGCTGATCGCGATTCGCAGAGGTGGGCCTTGGACTGA
>GYY|c35156_g1;orf1 len=384  frame:-3  start:384  end:1  gi|599393615|ref|XP_007411026.1| hypothetical protein MELLADRAFT_87802 [Melampsora larici-populina 98AG31]&gt;gi|328856416|gb|EGG05537.1| hypothetical protein MELLADRAFT_87802 [Melampsora larici-populina 98AG31]
AAAACCCCGTCTGTTTCATCAATGAAGATGGGATCAGGAGGATCCAGTGTTGTTGTGCCC
AGGAATTTCAGGCTATTGGAAGAACTAGAGAGAGGGGAGAAGGGCATAGGCGATGGAACT
GTCAGTTATGGAATGGATGACAGTGATGATATATACATGCGGTCATGGACTGGTACCATC
ATTGGTCCTCACAATTCTGTGCATGAAGGTCGCATCTATCAGCTCAAGTTGTTTTGTGAC
AAAGATTATCCTGAGAAGCCACCAACCGTGAGATTTTATTCAAGGGTTAACATGACATGT
GTCAATCAGGAGACCGGTGTGGTCGAGCCAAAACATTTTTCGATGCTTGCAAATTGGCGG
CGTGAGTATACTATGGAAGATATC
>GYY|c17709_g1;orf1 len=1113  frame:3  start:222  end:1334  gi|403160970|ref|XP_003321367.2| hypothetical protein PGTG_02409 [Puccinia graminis f. sp. tritici CRL 75-36-700-3]&gt;gi|375170473|gb|EFP76948.2| hypothetical protein PGTG_02409 [Puccinia graminis f. sp. tritici CRL 75-36-700-3]
TCCAGCATGATGCTTAAAATTTCTGAGTGCCTCCTCAAACTTGCCACCTTCAACATCCGT
TTCTCTCCCCCTGGTCCGGCCAGCCAACTGTTCACGAACTATGGCAACACGGGCGAGGCA
CCCTGGCTCGTTCGTCTGCCGCTCATCCTCGATCAGGTCCAATGGGAGTCGCCAGATATC
ATTGGGTTCCAGGAAGTGCTCGAGCACCAATATGAGGACCTGAAGCATGGTCTCGCTCCG
AACACATACTCCTCCGTCGGCGTCGGCAGGGACGATGGTGCTACGCGTGGCGAGTACGTG
CCCTTGTTCTGGCGAGCCGATAGATTCAAGGCTCTCAGCGTAGAGTTCTTTTGGCTCAGC
GATGAGCCGCAAATTCCGGGAAGCATCGGTTGGGACGCTGCTCAAACGCGAATGGTGACA
CTGGTTCGTTTCGAGCCCCGTTCGAGCTCTTGTATGGAATCGGACGAGCGGTCAATGGAA
TCCAGTCAAATCCGCCTATTCGCACAAACGCCGGGAGAATCGCAGGAGCGGCTGTTGTTT
TCAGACGACCCGCCGTTTCAATGCGTGGATGACAACACATTTTACGTGATGAACACGCAT
TTTGACGACCAAGGCATGAAAGCGCGCACTGAATCGGCTCGACTCATCCTGAAAAAGGCG
AGGTCGCTAGTTGCTGAGACTTGTCGGCCGGTGGTTCTTCTCGGTGATCTCAACGCCCCT
GCAAGCGAGCCTGCCTACGGTGTTCTCACCGGCATCGTACCCGCCACTGATACCGCTTCC
AGCACCCATGGCCCATTTTTCAATGATGTCGCCGCCCAAATACACAGACCATACGGCGCT
TTCTCTGCAACATTCACCGGCTTCGCTGGCCGCCCCGCCGATCGAGGCGTAATTGACTTT
GTGATGGTCATGTCCGGCGGTACGCTATGGAAAGCGAAGCAATACGGCGTCATACCCAAC
TCGTTTGACGGCGGGCCACTTGCAAGCGACCATCGACTCGTCTGTGCAACTCTGGACCCT
GGTTCTCAAAATTCTGATCGCTCACGAGCAGAAACCTCAGTCGCTATTCCAGGCCTTGAT
ACGTGTACACTGGCCAACCCAAGTTCATGCTGA
>GYY|c17084_g1;orf1 len=3783  frame:1  start:1  end:3783  gi|599415226|ref|XP_007414919.1| hypothetical protein MELLADRAFT_91892 [Melampsora larici-populina 98AG31]&gt;gi|328852675|gb|EGG01819.1| hypothetical protein MELLADRAFT_91892 [Melampsora larici-populina 98AG31]
GACTCTCAACTCTCAACTCCCGACTCCCGACTCCCAACTCCCGAGTCCCCCGAGAGTCAC
ACTTCTTCTTCTCTCCAGCACTCTTGCCAATCCACATTCGTTCCAACTCATTCTCTCTGG
CATCTGCCTCTCTTTCCTTCTCTACTCAATCTCCTCCTCTCCACCATGGACCATCCCCAT
CCCCAACTCTTCAACCATCCTCCTCCTAATCCCACGCCCCCTTCTCCCTACCAACCTCAG
CTCAACGACCTCCAAAATCGAAACCACTCCCTAACCACAATCAACCTCCTCTCTGACAAT
CAGCCCATCCAACCTGCAATCGATCCTTTCCCCAAGCCCGCCTCGTTAAAGAACCAGCTG
CTTATCAACGACCCCTCTGCTTCCGCTTCCGCTTCCGCTTCCACCTCCGCCTCCCCTTCC
GATCCAATCATATGCAATGGCTGCAAACTCACCCTCGAAGAAAACAGCTCCGCTACCGAT
AGCGTCGTCGTCTCCTTTGGCAACTCGCTTTGGCACGTTGACTGTTTCCGCTGTGCAAAG
TGTCAGAACCTCGTCGAGCACGACACCAACCTGCTCCTGCTCTCCGATGGCTCCCCCGTC
TGCGAAAACTGCTCCTACATCTGCTCCGTCTGCAAGCAGCCCATCTCAAACGAGGCCATC
GTCACCGGCGAGGAATCCTACCATGCCGACTGTTTTCGCTGCCGCTCTTGCGCAAACAGG
ATCGAGGAACTCATCTTTGCAAAGACAAGCCAGGGCATCTACTGCATGACCTGCCACAAC
GAGCGCGTCACTCGCTCCCGAAGACACGCAGAGGCAAAGCGAATCAAGTCCTCCGCCACT
CCCGTCCCAAAAAAGGACTCCCGCGCTCCCAGCGCCAGCGTCAGCGCTCTCTCCCGCCCA
AAGCTGCCCAAGAGCTCTGCCGCCCACCTCAAGTCCATCCCCTCTCCCCACTCCCTCTCC
GACCTCCCCTCCCGCCCCCTTGCCGACTCCCCCGGCGCCCCCTCCGCCCCACAACCCCAA
CTCTCCTCTTCGGCCTCCGCCCTTGACTCGCTCCTCGCCTCGGCCTCCAGCTCTTCCAAA
CCGGTCTTGCCCAGCCTCCCCACCACCCCCCGCACCGCCCCCTCTCAGATCCTACCCAAG
TCTGTCAACCCCACCAAGCAGCGCTCCCCAAGCACTGGCCCGATCCCCATCTCCTCCGAC
CACCCCCCTCCTCATCCCTCCATCAGGCCCGCCCCCAAGATTGGCTCGCTCCGTCGCCGA
GGTGGTTCGACCTCATCGGCCCACAACCTTCCCCTCGCCGCACAACGGGCCAACCCACCT
GTGATCAACACCATCCACGTCTCCAACACCCCCCGGCCTTCGACCGCCGATGGTGCCCCA
AGCCCGGTCGCCACCGACCAGGCTGCATTACCGGCCGCCATTGGCCGTGCATACGACTCG
TCGCCCCACCTTCACATCTCTGCCGAGCCCGGCCTCACCCGGCTTGGCGTCGTTGCCGAC
AAGGCCAACCGCCGTCGGAGCGGGTTCATTGGTGCGCCTGGTCAGACGCACTTTGACACT
GTACCACCGGCCGAGACAGCAGTCGAGAAGCCGGCTAGGCCGGCGCACCGCTCCCCATCG
CCCGAATCGCTCACTGAGCTCACGATCGGCGCCCAGGACGAGGGTCTGCTACGATCGGGG
CGCTCTGAGCGGCCAATGTCATTTTACGATCCCGAGGTGCTATTTCTGCTCGAGACCGGT
GCAAGTTCACCTGCGCCAACGGTGGCGATGGATGAAATGGGTGCTGGTCACCTGCGCACG
GCGGTGGGCGAGCAAAATGAGGAGGTGGAGGAAGTGACTGCGCGGGTGCGGGAGTCGATC
AGTCTGAGTCGGGAGCAGGGCGGCGGGGGGGAGATGGGACTGGATGTGGGGCTTGTGGAA
AAGCTATTGTGGGAACTGGAGGAGACCAAGGAGCGAATGAAGGCGCTGCAGGAGGAGTAC
ACGGCAATGCGCCGGGCGAGCCGCAGCGCACTCGAGGGCATCAGCCTCGCACGCGAGAGT
TACGACGAGCAGGTGGCCGCGCGCGAGGCGGCCGAAGGCCGGATGCGGGAGCTCAAGGCG
CGTATGGTCGAGCAGGCGTCGCGGCTGCGGGAGATGGAGGCGCTTCAGTCGCTCGAGCAG
GAATCAGCTCAGCTGCGGGACTCTGTGAGCGGGCTGCAGATCCACCTCAGCCAGCTTGTC
GTTGAGCGGGAAGTGCGCGTGGCCGAGGTGGAGGCGCTCGCGGAGGAGCGTGGTGGGGCG
GGCGAGGGCCTTGCGGGCCGGCTAGAGCGGATCAGGGACGAGTACCGGGTCCAGGTGGAG
GAGCTTGCCGGGGAGCGGGACCGGTTACGGGAGGAGATTGCGCATCTGGGCAAGGTCAAG
GACCTGCAGGCAAAGGAGCTCGAGGCGTTGAACCAGCGACAGGATATGCTGACGGAGCTG
AATGCTGCAGCAATGCGCCAGCTGGAGGAGACGCGTGCGGCACTCGGCCGCGGACGGCTC
GCGGCTCAGGGCGCCAAGGCGACACAGTCGCCGACAGCGGCCAGCATGGGGCTCGACAGC
GAGTACCAAGCACATATGTCGCCCGAGGTGAACATTGCAACGACGCGAAAGTTCAAATGG
GGCAAGAGCCATGCGCAAAAGACATCGGCAGGATCGGTGAGGACCCATGGCAAGGGCCCG
GGCTCGATGAGTGGGATGGAGGCATTCGGAGCTGGGCCACCGGCACCCGGGTCGAGTGCG
TCGGTAATCGGCCCGTCGACGACCGGTGGGGCCCATAATGGGATCTCTGGCCATGGCAGC
CTAAGCAGCTCTGGTCACGGCAGCGCGAATGTCGGGCAGGGCCTGATGGCTGGCGGGAAC
GGGAGCAGCTCGTCAGTTGTTGGGCTCCGGCCTCACAATTTTCAGCCTGTCAGTGCATTG
CGGCCGGTCAGGTGTGACTATTGTGGCGATAAGCTTTGGGGACTGGCGGAGGTGCGATGT
TCAGTATGCGGAAGCTACAGCCACAGTAAATGTGCAGCCAACTTTTTTGGATGTCAGGCG
TCTTCTTCGAGTACGAGTGTGGGAGTAACGACAACAACGACTTCGGGAACGGTGGGGGAG
GAAGAGATGGAGAATGGACTGTTTGGAAATGACTTGGTGGTACAGGCTAGGATGGAGAAT
CGACTTGTACCAAACGTGGTTACTAAGTGTATTGATGCGGTTGAACAGCATGGACTTCAA
TTTGAAGGGATTTATCGAAAAACAGGAGGAATGTCATCAGTGAAAATGATTCAAAGCTTA
TTTGAAAAAGGGATTCAGAATATCAACTTTTCAGATTTTGAAAAGTTTAATGATATCTCA
GCGATCACATCAACATTGAAGAATTATTTTAGATCATTACCGAATCCATTGTTTACTTTT
GAGCTACATGAAGCATTTGTTACTGTTGCTGGTATGACACCTGATTCGATTCGACTTGAA
GCACTCGAAAGAGTTCTTTATCAACTCCCACAAGCCCACTTTGAAACGTTAAAGAAATTG
ATGAATCACTTGAATAAGATCGAACGACAATCTGAATTTAATAAGATGACCTCTCAAAAC
TTGGGTGTGGTCTTTGGTCCGACTTTATTGAGAAGTCAAAATCCGAATCGACAGTTTTCG
GATATGCCGTTTACGGCTAAAGTGGTCGAATTGGTGGTTTGTAATTCTAAAGTACTGTTT
AGGAGAACTTATGGGATTGGAGGAAGTAGTAGTACTGGTAATGGGACTGGGAATGTTGGG
AGT
>GYY|c23386_g1;orf1 len=351  frame:3  start:3  end:353  gi|302698011|ref|XP_003038684.1| hypothetical protein SCHCODRAFT_64587 [Schizophyllum commune H4-8]&gt;gi|300112381|gb|EFJ03782.1| hypothetical protein SCHCODRAFT_64587 [Schizophyllum commune H4-8]
AATTCGATATTGAAGTATATGAGGGTGCAAACCCCATTGATAGGGAGCTTTCAGCACTGG
AGTAACACCAGGCACATGTCTGCGGAGGCCAAGGGCACATATTTGGACAAGTCCCAAGTC
ACAGACAGAGTTATATCTGTGTTCAAGCAATCTCAAAAGGTTGAACCTTCTAAGGTTACT
CCCACTGCTAACTTTCAAAAGGATCTGGGATTGGATAGTTTAGATACCGTTGAACTTGTT
ATGGCTCTTGAAGAAGAGTTCGGCTTGGAGATCCCTGATGCTGAAGCTGATAAAATTCAG
TCTATTGAACTTGCTATTGACTACATTGCTTCACATCCACAGGCTAAGTAG
>GYY|c15574_g1;orf1 len=621  frame:-1  start:623  end:3  gi|403166624|ref|XP_003326523.2| hypothetical protein PGTG_07501 [Puccinia graminis f. sp. tritici CRL 75-36-700-3]&gt;gi|375166644|gb|EFP82104.2| hypothetical protein PGTG_07501 [Puccinia graminis f. sp. tritici CRL 75-36-700-3]
TTGATGGCCGCGCGGTTGTGTTTGGCTCTCGCCGAAGGTGGCATTTTTCCGGGAATCATA
CTTTATCTTTCACAATGCTACAGCCGTGATCAGATGCAATTTCGAATAGCCCTGTTTTTT
TCCTCAGCTTTGTTAGCAGGTGCCTTCTCTGGTCTTTTGGCATATTCCATCGTTCGCCTC
GACGGCACTCTTGCAAAACCTGGCTGGGCATGGCTGTTCTTTCTGGAGGGTGGTGCAACT
GCTCTGTTCGGATCAATATCTTTTTTTATTTTCCCATCGTCAATCCGCACCAACAAATTT
TTGAGCGATTCTGAAAAAGATTTTCTGGAAGCCTGTCGGGTACAAAAATGTGCCGCTGGG
TCTGAAGAAGAAGAGAAGTTCTCGGCCATAGAAATATTGAATGCGATCAAGAGTCCACAC
GTTTTGTTGCTGGTATTATCCAAATTCCTGAGTGGAACCGCAGCCTACAGTTTTGCGTTT
TTCACTCCCACGATTGTAAAATCGCTCGGCTATAGCGCTTCTCGCGCCCAGTTGATGAGT
GCACCACCGTATTTCGTTGGATTTATCGTCATGCTGGTCACCGGGCATCTCTCTGATCGA
TTTCGGGCCAGGGCGTTAACG
>GYY|c38370_g1;orf1 len=321  frame:3  start:3  end:323  gi|712867431|gb|KGU16350.1| hypothetical protein MG7_06404, partial [Candida albicans P34048]
GGACAAGAAGTCGTGTGGTTGCACAAATCCTTCACCGCTTTCGGATTCCCTTTAACCCTA
CCTCTGGTCTTGCGCAATGACAATATGGGAGCAATTCATCTGACCAACAAGACGATCTTC
CACGCTCGAACAAAGCACATTGAAATCCAGCATCACTGGATACGCGAGCAGGTCCAAAAC
GGCACGATCAAGTTACTCCACACTCCTACCAAAGATATGCTCGCTGATCTCCTAACCAAG
AACCTTTCAAAAGCCGACTTCATCAGATTTCGCGACTTGTCTGGCTTAAAATACCCAGAA
CAGGTAGGGCGTTCGGAGTGA
>GYY|c17784_g1;orf1 len=441  frame:-3  start:1243  end:803  gi|331243534|ref|XP_003334410.1| hypothetical protein PGTG_16279 [Puccinia graminis f. sp. tritici CRL 75-36-700-3]&gt;gi|309313400|gb|EFP89991.1| hypothetical protein PGTG_16279 [Puccinia graminis f. sp. tritici CRL 75-36-700-3]
ATCACTGTCGACGTTACCTGCAAATTGAAAAGTCACGCAATGGCAGCCACCAAGCCTGAG
CCGGACTTACCCAAGTTGAAAATTGATCAGCTTCTCGAAGATCTTCGGCGCCTCAGCAGC
AACCCGACTCTTGAACAACAACTATCAGCTACCTTAACTGTCGAAAACGAACAGCTTGAT
AATCCAACCAGTGCAGCATTAGAACCCAGACCAAGCCAGCCGGAAAACATCTCGGAGGCT
GTGAAATGCGCTGTACAACTCATCACGCTCGACGGACAGCTCAAACAACGAGGGAGTGAT
GTGGAGGCGCGTCAGATTGGAGATAGATTGGAAAGCAATCAACGGAGGATTGACGAGCTA
CTGAGGGCATTACAACATACGAATATCTTATCCTCTCCTGGGTTCGGTTCACAAGCAGTC
GCAGGGTTGGAGTCGCAATGA
>GYY|c35025_g1;orf1 len=282  frame:3  start:3  end:284  gi|367038329|ref|XP_003649545.1| hypothetical protein THITE_2153075 [Thielavia terrestris NRRL 8126]&gt;gi|346996806|gb|AEO63209.1| hypothetical protein THITE_2153075 [Thielavia terrestris NRRL 8126]
GAGCGTGAGGCCGAGGAGAAGGAGTTCGAGGGTCTCGCCAAGAGCCTTAAGACTGTCCTC
GGTGACAAGGTCGAGAAGGTTGTTGTCTCACACAAGCTTGTCGGCTCACCTTGCGCTATC
CGTACCGGCCAATTCGGTTGGTCAGCCAACATGGAGCGTATCATGAAGGCTCAGGCTCTC
CGTGATACTTCCATGAGCTCGTACATGTCTTCCAAGAAGACCTTCGAGATCTCGCCCAAG
TCCGCTATCATCAAGGAGCTCAAGCGCAAGGTTGAGGCTGAT
>GYY|c18214_g2;orf1 len=627  frame:1  start:1  end:627  gi|331235137|ref|XP_003330229.1| hypothetical protein PGTG_11139 [Puccinia graminis f. sp. tritici CRL 75-36-700-3]&gt;gi|309309219|gb|EFP85810.1| hypothetical protein PGTG_11139 [Puccinia graminis f. sp. tritici CRL 75-36-700-3]
ACATGGGTTGACCAAGAATATCACGTTTTACTTCCCGATCTTTCTGATCCGGATGCGACG
CCACCAGCTCCGCCGATTCTACCGTGGTGGGCTAAGCTTTTGCAAATCAAGCCTGAAGCC
GTTCGACCGCCTTTGCTACCACAGTATGCAGCAGTGCTGAATGCCATCCGTGTTGGTGGA
AGAGCTGGAGTTGGTCCTCAAGGAACCGGCGACGCTGAAGACGGAGAAGTGATACGCACT
TTGGCTATCGGACAAGGCCAAGCAGCACCTGCATTCGACGGAGAAGAGTTCCAGAAATCC
ACCGTTCTTTTGGGCGGGCCAGCTAAACGTGACAGCTTGCCCAGTCCCATGGCTCAACGT
GCATCGGTCCGGCTCATGCGCACCTTGAGTAGAAGCCTTCCCTGGAGGTTTTCCGGCCAT
AGCCACGTCGAACCAATACAAGACGTGGAAAATTCCTCAGCGCAGCGTGATGGTGGTCCA
AGGTCTGAAGTGTTTTCGTCGATCAAGGATCATGTTTCCCAACGATACTCGGAGATGGAA
AATTTTCCAAGGCCACCACCACCAGCGCACGACCCGACGCTCCTAAGCTTGCAGGCTGTT
GCTTTTGACACAGATCACGCCCGATAA
>GYY|c16922_g1;orf1 len=1116  frame:-1  start:1388  end:273  gi|331230664|ref|XP_003327996.1| hypothetical protein PGTG_09290 [Puccinia graminis f. sp. tritici CRL 75-36-700-3]&gt;gi|309306986|gb|EFP83577.1| hypothetical protein PGTG_09290 [Puccinia graminis f. sp. tritici CRL 75-36-700-3]
CATCCAAGCCAACCAGCCCATCTGCTCTCCTCTCGCCTTCCCGCTATCATGTCCTCAGAC
TCGCCCCCCGTGCCAACGTCTTCCACCGACCCTGTCCAGCCGGCTTCCGACACAGACTCG
GTCACCATCACCATCAAGGCCCCCGGCGACTCGAAGCTCTCGCTCTCCATCAGCCTCGCC
AAGTCCGTCCTCGATCTCAAGAAACTCATTGCAGACAACACCCAGCCGAGAGTCGAAGCC
GAAAACCAGAGACTCATCTACTCTGGTCGAGTGCTAAAGGATGAGAACGTACTATCAGAG
TACAAGATCCAGACTGGCCATTCAATCCATATGGTCAAGGGCGCTCCCCGTCCCGCGAAT
CCCCCGCCAGCGACGCAGCAGATCCCAACGAACCTGAATGCCGGCCAGCAGATTGCCGGC
AACCCGCTTGCGCCCCTTCTCAATGCCACCAACCAGATCCCCGCCTTCAATCCCTTTGCA
GACCTCGGCATTAATACTAATGATCCGAACATGGCGATGCAAATGATGAATAACCCACAG
GTCCTCCAAAGCGCCGCACGGCTGCTTGAGGACCCATCCATGGTCGAGCAGATGATTGCG
AGTGACCCCCGCTTGCAAGCGATGGGGCCACAAGTGCGGGAGATGCTGCAGTCACCTTTG
TTCCGGCAGATGCTAACGAATCCGGACCTGATGCGAAGTATGCATGGCGCAATGCGTGGG
CCGGGGTCCAACATGTTTGGCGGAGAGGCGGCTGCGGGGGGCGCGGACCCGATCGCGGCG
GCGCTCGGCGCCCAGACGGGTGCGGCGGCGACTGCAGCGCCCCCGACGGCTGGGCTCGGC
GCGATGGATCCGCTCGCATTCATGACGAGTCCGCTGGGACAAATGGCCATGCAGCAGATG
AACACGCCCGGGGGCGCGGGCATGTTTGGAGGACTGGGCTTTCCGCCCCCAGCCGCCCCA
CCGGCCGACCCGCGGCCGCCAGAGGAACGTTTCGAGGTCCAGCTCGGCCAGCTGCAAGCC
ATGGGATTCTCGGATGCCAGACACAATGTTCGGGCATTACTAGCCAGTGGAGGAAATGTA
GAGGCAGCTATTGAATACATTTTGAGTGGAAATTGA
>GYY|c34118_g1;orf1 len=273  frame:3  start:3  end:275  gi|748536193|gb|KIH86503.1| D-3-phosphoglycerate dehydrogenase [Sporothrix brasiliensis 5110]
AGTAGGGGGCCCGTGGTTGATGAAGTAGCTCTTGTGGAGCATCTGAAAGCGAATCCTATG
TTTCGAGTGGGTCTTGACGTCTTTGAGGATGAGCCATACATGAAACCTGGACTTGCCGAC
ATGAAAAATGCCATTGTGGTACCTCACATTGCTTCTGCTTCCAAGTGGACACGTGAAGGA
ATGGCAACGCTGGCTGCTTTGAATGTCCTGGGAAAGATTAAAGGATACCCAATTTGGTCC
GATCCAAATCGTGTAGCACCATTCTTGGATGAG
>GYY|c12602_g1;orf1 len=1623  frame:1  start:199  end:1821  gi|403158791|ref|XP_003319496.2| hypothetical protein PGTG_01670 [Puccinia graminis f. sp. tritici CRL 75-36-700-3]&gt;gi|375166460|gb|EFP75077.2| hypothetical protein PGTG_01670 [Puccinia graminis f. sp. tritici CRL 75-36-700-3]
AGGGGGATACACGGAGATGACAGATGCCCTTCTTATACTGAGCGCATCTTGAGCAACAGG
CGTGCGCATGGGATTCGCCCACAGACGCGAACAGTTGGACTCTTTTCCCGTGGAAGCAAC
AGCGGTTGTACCAAAAAAGCACAAGTCATTCATTTAGCACTTTTTAATTCGCATCGCAAG
TTTGTCGTACTTACAGAGTTGATACCTATTTCAAGAAGCAAGGATCGCGGTCGTTTTTCT
TCATATGACCAAGAGCTAACGCCGATCATACGGACAATCAAAGCGAAAAGAATCGTTCAA
AACATGTTGAGGCTTCATCCGCACCAGTTGGTGTTGGTCGCATTGGTTCTAACGTCGTTC
ATTGCCTCCGAGATTACCCCGACATATCTATCAACAGCTAATGCAACCGCACTTGAAGAT
GCACGACGAAGCTGTACCAAACATCCATTGAGGCCCGAGTTGTGGAAAGAGCTTGAATTG
GATGAATACATGAAAGATTATCCTGGCGGAAAGACCCTCACCTTACAGGCTTATGCAGAT
AAAGTCAATGTGACTAATTTTATATGTGGGATCGGACAGTCTTGTAATGCTGGCCAGCTT
TGCAGTAGTGCGATGGCCCCAGACTGGTATATCCTCGTGGCCACTCAGAATTGGAATCAG
TTGATAAATATGATCTACACCTCTTTGCAATTCGGAATCGGAGCTGTGCAGGACATCGCG
CCGTCCATGATCACCGACTTGTGTCCACCACGAAGCTCGCTCCCAGTCGAATCAGCCACG
TGGTTAGGTCTAGCTGCTGCATTCTCTGGTGCACTACCTGGGATGATTTTCCCTGGCATG
TATGTGTGGGTTTGGGTGTTTATACAGGGAATACTATATACGACGGCGTCAGAAATTTGG
TTTTACCAAAATGTGATCCGAGCCCCACCAGACGTCATGAGTGGTTACACTAAGTGGACA
AATTTTGCGTGGATGTTGTCATTGCTTCAAGACAAGGCACAAGAGAAGGTACACAACTAT
ACCAAGGGCGTGATGAAGTCAGGAATCAGCACAGAAAATGGAATGTACGGGGTCTTAAAA
AACGGGGTATTCTTGCAGAGATCGCTTGAGAGGACCCAGTTTAGCCTCCAGGCTTCTTTT
GAAGCAATCGTCAAATTGAAGCTCTTGGCAGCTATAATGAGAGCTCAGAACTATTACATC
ACCCGGGGTAGTGATCCTTGCGACCACGATGGAGTAAATGGTGCATTTTCGGGCAAAGGT
GTCCTTTCTTACTGCGGAGAAGATCACGTAATGATGAACGTTGTTAAAGCAAAAGGGTCG
AAAACACAGAGAAAGGTTTTTGGTGCTTCGTTGATTCAATCCAAATATGGATTCTCCACG
GCATTTTTGACAAAATCGGCGTGGAACTGTCAAGTAAAATATGGAAAGTATGATTACGAT
CCTTATCAGAATAGCGGACTTCCTACGGATGTGAACGCGGATTGTCTGTTTAATCTGCCA
GTCTGCGACTGCACCCAAAAAGATGTCGCTCGAAGAAGGCGCAAGGGTGTACGAACGGTA
CAAGCTTGTATTGAAGCCGGTGTCCCTGTTCATCCCCCGAATAAAAATAAGCCCTTTAGT
TGA
>GYY|c19325_g1;orf1 len=2088  frame:-2  start:2385  end:298  gi|331212021|ref|XP_003307280.1| hypothetical protein PGTG_00230 [Puccinia graminis f. sp. tritici CRL 75-36-700-3]&gt;gi|309297683|gb|EFP74274.1| hypothetical protein PGTG_00230 [Puccinia graminis f. sp. tritici CRL 75-36-700-3]
TTGCTGCCTGTCTCTCATCAACTTGTGCCCCCTTCCTCTCCTCCCTCTCCCGCTCCCTCT
CCCTCTCCCCCGACCCATCACTACCAACCCTCCCTGCACTCCCAGCTCTCCCAACACGTC
CCCTCCAGATTCCATCCACTCTCAATCCCCCTCCACAACCTCGCCACTGCTAAACTGGCC
ATCAACCATTCCCTCTCTCGCATCTCTCGTGCTCTCCATCACTTCAACCAGGCCTCCGCT
TTCCTCCTCAACCCTCACTTCAATCACTTACACTTCAACAATCAAAACTCGCCCAAACTC
ATCAAGCTCTTTGCCATCCTCAGAGAGTCTGCCACCCACCAGGCCTCTCTCTTACATTCT
ACAAGACTCGCCCAGAACCAGCTCCACTTCTCCGACCATGCCCCTGGCCCCCGCTCCACC
TTTCTCTCTCCTTCCCTCCTCATCGATTCCCTCCCCCAACACCAACGCTCCCCCTCCAGT
CTGCCCCTCATCGAGGCCGTTGCCCGTGACGTTGGTCTGGAATGTTTCCGGGACTCAGAG
GACCCGAACCTGCTCATGATCGCCGGAAAGCTGATGCTCATCGACATTGAGATCGACCCC
CTCGAGGCCGGCCGCGTCCGTCGCTGTCGGTTCTCCTACAGCTTTGGCGACGACGAGCCC
CGTCGGGATGAGGCCGTCGACGGGGAGCTGTGCCACCAGCTCGCAGACGTCCATCTGGCC
TTTCGTGATAACGACTGTCCACGCTACGATCTCGTGGCCCTCGCACGCGTCCGACGCGCC
CTCGAGGGCTTTGCGTCCTCGCTGCGCCGACTCAAGGCGCTTGACGAGCTGGTCGATCGT
CGCCGGGTGCCCCACGACCCAGCTGCGGAGCCGGTCGACTACTTTCTCCACCTCCGCCGT
CTCATCGCCGCCTACCATGCCCACCTCGCTTCGCCAGCCGGCGCTTCGGCTGGCATCCCG
CTCAGCGCCCCGTCTGACTACCAGCTCCGAATCGCCTACTACCACTCTCCCGCCCCCGAC
CTTGACGGAAACTCTCCACTCACCCTGTCGGTCGCCTTCACCCCTTCCGCCGCCCTCCAT
CTCCACCACCCCATCCCGCTCCCCTGCCAGCCCGGCCCAGAGAGCCTCTTCACTGCTATC
CTCTCCCCGCCAATCCCCATCAGCAGGGTCTCGGCTGAGCGCCTATTCAAACTCTCAACT
GGCTCACAAAACTCACATTTACCAACCGATCAAACTCAGTCGTTCGTCAGACGGAGGGGA
GTCAGACTTGAAGATTTGCTCGTCGAAAATATCATCAATCGTCCCTCGTCCGATCACGAT
CATGATGAGGACTGGAAAGTCAAACAATTTGCAATCAAATTCAAAGACCAACGCCGGTAT
TTATTTAGTTTTTTAAGAGAAGAAGAAGAAGAAGAAGGTTGTTCGATGGAAGAAGATTTA
GGAACAGATGGCTCAGATGGATTAGGTTATTTACTTGAGAAAGTTCAGTTTGGAGATTTG
AAGGGATTAATTGAGATTGTTAAAGTTTGTCGACGACAAGCGGTCCTTAACGAGCTATTT
GGGTCGTGCTTTAACGTACACACTTACCTGGGTCGCACCGCCGAAGGGACGGTTGAAGCT
ACAGTGGACCCATTCGAGGGCAGTGCGCCCTTGTTGCCAGTCTCCTTGCCCGTGCACTCG
GCTTCCAAGCCACCTCTAACGCTCGCTTATCTTCTCAATCAACCTAATAAACATGAAGAC
TTGTCAGTTGATATTGCGATCAACCATTCAACCTACACGATCACCGCCCAACTAACGAGT
CCAGATCCACAAGCACGGATCTTAAGTATCTCGATCCAAGTCACCACTGAATCAGACATC
ATTACAAGTTTTAATGTTGAAAGAGTGAACAATGTGTTGAGGATGAAGGATGTTGATGAG
AAATTGGAGAAAATTCAGCGAAATGTGGTGGGAAATGTGGGTAGGAAAGTTAGGTCGGTA
CCTGTTTTGGTGAGATGTGTTGTCAAGTTAGTTTTAGATGCTAGTAATGGTGGTGCAAGT
GGTGATGATGAGGATGATGTTCAAATGAAGATGATGGAGGAGACGTGA
>GYY|c24660_g1;orf1 len=237  frame:-2  start:239  end:3  gi|391865832|gb|EIT75111.1| putative phosphoglycerate mutase [Aspergillus oryzae 3.042]&gt;gi|635509467|gb|KDE81430.1| putative phosphoglycerate mutase [Aspergillus oryzae 100-8]
GACAGAACCTACGAGACGGATGACGATAAGAATCCGAAAGAGGACCAAAAGCTCTGGAAA
CGTTTTCGGGATTATGTCAACTACCTCAATGACCAGAGTGCGGCCTCCACCACATACAAA
GTCTTGTATCTTACAAGACACGGCCTAGGGTTTCATAATTCCTTCGAATCGGAGGTGGGA
CGAGATGCCTGGAACAGCCATTGGTCTCATCTTGATGGAGATGGAAAGGTCGTTTGG
>GYY|c33608_g1;orf1 len=159  frame:-2  start:263  end:105  gi|628192043|ref|XP_007708868.1| glycosyltransferase family 20 protein [Bipolaris zeicola 26-R-13]&gt;gi|576922717|gb|EUC36842.1| glycosyltransferase family 20 protein [Bipolaris zeicola 26-R-13]
CGATGGGCAGAGAAGTTAAAGGAAGAGTGGAAGGTTCCCAATGTCCAGACCGTCACCGTG
GGTGACCGCAACTCAATTGCCATGTCGACACTACCCAACGGTGCAACTGGTTTGCTTGGC
GCTCTAAGCAAACTCTCAAAGAACCCTCGCTCGACTTGA
>GYY|c13364_g1;orf1 len=243  frame:-2  start:566  end:324  gi|671684646|emb|CDS13663.1| hypothetical protein LRAMOSA05837 [Absidia idahoensis var. thermophila]
AGGCCATTACAGAATAGAATGTCTGCGGCAGTAGCATCTACAGCAGCCGCCCCTTTCTGG
AGGACAGCGGGAATGACCTATGTAGCGTATGCTAATGTATGTGCTACAATGCTCAGAAAT
TGCCTCAAAGAGCCCTATAAATCCGAGTCTGTTGCTCGTGAGAGGGTTCACTACTCTGTG
AGCAAATGGGTCGACAGCAAGCAGGAAAAACCAGTCCTCCGACAGGTTCCATCTGATGAA
TGA
>GYY|c19420_g1;orf1 len=405  frame:1  start:115  end:519  gi|331215501|ref|XP_003320431.1| hypothetical protein PGTG_01343 [Puccinia graminis f. sp. tritici CRL 75-36-700-3]&gt;gi|309299421|gb|EFP76012.1| hypothetical protein PGTG_01343 [Puccinia graminis f. sp. tritici CRL 75-36-700-3]
ACACCCTTCTTTGATTGGCCATACCAACTCGACTCCACTGCTATGGCCAATAGCGATCCA
GATTGCCTTGGTTCCACCACGAGAAGGGCTCCCAACATCCTCATCACCGGTACACCTGGA
ACCGGAAAAACAACACATGCAGAAATGCTCGTCCAAGAAGCAAACGGGATGCTCAAGATG
ATCAACATTGGTGATTTCGTAAAGGAGAATGATTGTCATGAGGGATGGGACGATGAGTGG
CAGAGCTGGCTGGTCGATGACGATAAAGTCAGTCAGTCGGACATGATTGTTTCTTCAATC
AGCCTCTTCAAGAACATTTTGCTTTTGACAATGATCTTTCAATTCTCCATTTCTTTACAT
TCTGAAGTCTGTTTACTTTTTGGAAGCAGCTATTGGATGAATTAG
>GYY|c19420_g1;orf2 len=375  frame:3  start:480  end:854  gi|331215501|ref|XP_003320431.1| hypothetical protein PGTG_01343 [Puccinia graminis f. sp. tritici CRL 75-36-700-3]&gt;gi|309299421|gb|EFP76012.1| hypothetical protein PGTG_01343 [Puccinia graminis f. sp. tritici CRL 75-36-700-3]
AGTCTGTTTACTTTTTGGAAGCAGCTATTGGATGAATTAGAGCCGATCATGTCAAATCCC
GAGGGCGGCACGGTCCTGGACTGGCATTCGTCAGAAATCTTCCCCGAAAGATGGATCGAC
CTCGTCATCGTTCTCCGTACACCCCACACGCTACTATGGGACCGACTTGAAAAAAGAAAA
TATCCGCTGAAAAAGATTCAAGAAAACAACGAGGCAGAGATCATGTGCGAGTGCTTAGAG
GAGGCGAGGGCGAACTATGAGGAAGAGATTGTGATCGAATTAGAAAGCGAGACGGTAGAG
TCGATCGAGAATAATGTTCAGCGGATCTTGGCTTGGATTGCGCAGTGGAAAAAAGACAAT
GAATCTGAAGATTAA
>GYY|c26768_g1;orf1 len=228  frame:-1  start:230  end:3  gi|396476716|ref|XP_003840100.1| similar to DUF543 domain-containing protein [Leptosphaeria maculans JN3]&gt;gi|312216671|emb|CBX96621.1| similar to DUF543 domain-containing protein [Leptosphaeria maculans JN3]
CCAATTGAACACGCCCACGCCGCAGTCATGTCCGACGCTCCCTCCCAGCCCGTTGCGCCT
ATCCCGCGCACCACCCGCCCCATGAGCGAAGCTCTCCTCAACGAGAAGTGGGACCGCTGC
CTCTCCTCGATGCTCATCCGCTCCGGTCTCGGTCTGTCTTTTGGTATCGTCTTCTCTGTC
CTTCTCTTCAAGCGCCGCGCGTGGCCCGCAACCGTCGGTCTTGGATTC
>GYY|c12783_g1;orf1 len=480  frame:2  start:146  end:625  gi|403163314|ref|XP_003323405.2| hypothetical protein PGTG_04942 [Puccinia graminis f. sp. tritici CRL 75-36-700-3]&gt;gi|375164004|gb|EFP78986.2| hypothetical protein PGTG_04942 [Puccinia graminis f. sp. tritici CRL 75-36-700-3]
GATCCCATGGACACCGCGTTTCGCAAGATCGATATCGATCTCTACGATGACGACAGGGTA
ACCGAGGAAGAGCTCTATGAGCATGATCCAAGGTCACCTGATCAAGTCCTCGCCGAGGCT
CAGTCAAAGATGACCCAAGGCCGCTCGTTTCTCACCCGGGGCGATGTTGGCTCGGCACTG
AAACTCCTCCTCGCCTCACCCCCCTACGGTCCGCCTTCCTCAGCGCTAGATGACGCGAAA
TCACTCACGCTCTCGTCGATAATCGAGACCCTATCGTCAACCCGAACTTCGGAAATCGCA
TCGGTTATCCAGTCGTTTGACCAGTCGGAGCAGGACTGGCTGATGAAGTACCTCTACAAG
GGCATGAGTCTGATTGGCGATAGCAATTCAGCTGTGTTGCTCAATTGGCATGAGAAGTTA
ACTGAAATTGCTGGCACAGGGTGCATAGTTAGAGTCATGACGGACCGAAGGAGAGTGTAG
>GYY|c30259_g1;orf1 len=324  frame:-3  start:324  end:1  N-succinylglutamate 5-semialdehyde dehydrogenase OS=Escherichia coli (strain K12 / MC4100 / BW2952) GN=astD PE=3 SV=1
ACTGGATGCCCTCAAATGCCACGCCGGGGATCGCGTTCGTCTGGTGCGCCTGTGCGCAGA
GGAGAAAACAGCATGACTTTATGGATTAACGGTGACTGGATAACGGGCCAGGGCGCATCG
CGTGTGAAGCGTAATCCGGTATCGGGCGAGGTGTTATGGCAAGGCAATGATGCCGATGCC
GCTCAGGTCGAGCAGGCTTGTCGGGCAGCCCGTGCGGCGTTTCCGCGCTGGGCGCGGCTT
TCATTTGCTGAACGTCATGCCGTTGTCGAACGCTTTGCCGCACTGCTGGAAAGCAATAAA
GCCGAATTAACCGCGATTATTGCC
>GYY|c20095_g1;orf1 len=1101  frame:-2  start:2693  end:1593  gi|630361761|ref|XP_007870155.1| hypothetical protein GLOTRDRAFT_48944 [Gloeophyllum trabeum ATCC 11539]&gt;gi|521720988|gb|EPQ51414.1| hypothetical protein GLOTRDRAFT_48944 [Gloeophyllum trabeum ATCC 11539]
GGCGAGGGAGATACTTACCAAGCGAAGCACCCGACCCACCAAAAGCGACTGTCGGCAGAT
TCGCTTGAGTTCATTGCAAAAAGCCTTTTTAAACCTCCTGGTTTACCCCTGGTCTTTCCT
CCGTTAAAGGCCCTGATGATGCTTCCACTCGATCCAGCGAATACTCGAGGGCTGACTTCG
GAACCAGTTGGCCACTCACTCGCCCCCCAAGAAAACTATCATCACCATGAGCCAGTCGTC
TCCGTGACAGATGAACTGAATTTCGATGAGAAACACGCTGATTCACATCTGAAGGATGAC
CTACAGCTCATCCAGCCTCACGCTTCCAAGCACCTAGTATCCCAGCCAATCGGCACTGAA
AGCACAGCTTCTCTCTCCAAAGATTCACCGGCCTGGTCGCAAAAGCTTCGAGTTGCTTTG
CGAAGACTTGATGAGTGGGGATTTGAGGCAACCGGCATTGAACGTGTGCCAGCCAATCAG
CGAACCCAGAAATCTGTGATTGATTGTTTCACATTTTGGATGGCCGCAAACTGCAACATC
AGCACCTTTACCTTGGGTACACTCGGCAACAGCATCTTTGGGCTGAGCTTGCGCGATGCT
GCCTGTACGATCATATTTTTCAATCTCGTTTCCACGGTTCCAGTGGCGTATTGCTCGAGC
TTTGGTGCTCGGTCTGGGCTTCGACAGATTGTTTTCAGTCGCTTTGCATTTGGATACTGG
GTTTGCATGATCCTGGGTGCCCTGAATGTCTTTGCAACCATAGGTTGGACAGTCATCAAT
ACCGTCGTTGGCGCAGAGGCCCTTCGATCAGTCTCGAAGATTCATCCCTTACCAATGTGG
CTCGGTATAATACTCCTATCCTTTCTGGCGCTCATGCCATCGTTCGCTGGTTACAAATAT
ATTCAAACCTACCAGCGTTATGCATGGCTCGCTCCAGCAGTCATCTTTGTGATTTTATTA
GGCGAAGGTTGGCGTCACATGAGTCCAGGCAACCAGCCGAGCTCAGAATCGGACAAAATC
AGCAAGGTGTTCAGCTTCGGGGCATCCGTCGTCGGCTTTGGACTCGCGTGGATCAGTTTT
GCAGCTGATTACACAGTGTAA
>GYY|c16094_g1;orf1 len=399  frame:-1  start:655  end:257  gi|403160313|ref|XP_003320846.2| ribonucleoprotein-associated protein [Puccinia graminis f. sp. tritici CRL 75-36-700-3]&gt;gi|375169504|gb|EFP76427.2| ribonucleoprotein-associated protein [Puccinia graminis f. sp. tritici CRL 75-36-700-3]
CAACGTCGACCATCAATCATGTCGCTCAGCAACCCAAAGGCCTTCCCATTGGCGGATGCT
AACTTGACAAACCAGATCCTTGACTTGGTCCAACAGGCCTCTCACTATAAGCAGCTCCGA
AAGGGAGCAAACGAGGCTACAAAGACACTCAACCGGGGCATATGCGAATTTATCGTCTTA
ACGGCTGACACCGATCCGATCGAGATCTTACTCCACTTACCACTTCTTTGTGAAGATAAA
AACGTCCCATACGTATTCGTGCCATCCAAGACGGCATTAGGTAGAGCTTGTGGTGTAACT
CGTTCAGTTATAGCTTGCTCAGTAACGACCAACGAAGCCAAAGAACTTCAAAAACAAATC
GAAACCGTCAAAAGTCAAATCGAACGTCTATTAATCTAA
>GYY|c24557_g1;orf1 len=252  frame:-3  start:254  end:3  gi|759331114|gb|KIX07440.1| hypothetical protein Z518_02093 [Rhinocladiella mackenziei CBS 650.93]
GCCATTGTAACCGGTGGTGGAACCGGTATAGGACGGGCTATCAGTATTATGCTGGCAAAA
CAAGGCGCTGCTGTCGCAGTGATCTATTCACAAAGTGAACTTGAGGCGCAGGAAACAACA
GAAGCCATTATCAACGATGGGGGGCAAGCTATCGCGATAAAAGCGGATGTTGCCGACGAA
TCGGCTGTGCAGGCAATGATAAACACTGTCGTGGAAACATTTAGCGGGATCGACTATCTG
GTGAATAACGCG
>GYY|c19961_g1;orf1 len=4872  frame:1  start:1999  end:6870  gi|331214075|ref|XP_003319719.1| hypothetical protein PGTG_01893 [Puccinia graminis f. sp. tritici CRL 75-36-700-3]&gt;gi|403159061|ref|XP_003890753.1| hypothetical protein, variant [Puccinia graminis f. sp. tritici CRL 75-36-700-3]&gt;gi|309298709|gb|EFP75300.1| hypothetical protein PGTG_01893 [Puccinia graminis f. sp. tritici CRL 75-36-700-3]&gt;gi|375166573|gb|EHS63198.1| hypothetical protein, variant [Puccinia graminis f. sp. tritici CRL 75-36-700-3]
CTCAGCTCCGTACACTCCGGCCAGCTTTGCCTCTCGCCACCGCTCAGGATGGTATCCTAC
TCGAGCTTTGATCCGTCGGCTTACTTGAGCCCGCCAGCCGATTTTGCCCTCAACCAGTCC
TCATCTTCCACCGCCAATCCGGCTGAGCCTATAGCCCTCCAAGCACGCTCAAACCCCGGT
GGCGGGGGTGAACCCCAAGAGCTGAATCAGTACTTCAACGACCATATCGGCTTGGCTGTG
GTCGACCTGTTCCAAAGCGCTACTAACCAGAATCCATTCCCGACTCAGCAGCAGCCTCCG
ATCCCCCCTGAACAACAGCACCCTCTCCTTCTATCTCTCCAGCATAATCAACCTCGTTCA
TCTCCGCTCACCGACCAGGATCAACATTCGCCCCCTCACCCTTCGGGCAAACAGCCATTG
TCAATTGATACTACTACCCTCAGGTATGAAACATTTCAACAAACACCTACTCAGCATACA
CACGCTCAGAACCAACACCCAACCCACTCCGCGGTCGGCTTCTCCCATCTCATGCCCATT
GACGCTCAACCGCCCGCTCAGCCACCGAGCAGCACTAGCCTGGGCGTTGCATTCCACCCC
TCCTCCGAAACTCCTCCTGCTCCGCGTCCCATGCCGCTATCATCCTCGGCTTCGGCGTCC
ATTTCGCCTGCTGCGTCGGTGGCAAACCCTATCCGCTCGCACGAGGAGCAGATCCTCAGC
TCTGCACCCGGTTCCTCAATGTCTCGATCTCCCCAGACAGACAGCTCCAATGCTTCGCGT
CTGACAGATCAGTCCATCCGTCACCAGGCTGGCTATCCTACCCCGCCCAATGGTGAGGTA
GCCATCAATGCATCTATTCCGCATAGCGCATCGGCAGCTCTGCTTGGCCCCCTCGATACT
TTCGGCACTCATGCCCATGATCGCCCACGAAGGGATCCTTTTGAGACTGCCTTTCCCCCA
CTCAATCCTTTGCCGTCCTCCACCGGGTCGGAATCCCATTTGAGCCGCCCGCCGGCCCAA
CCTGAGCATTACAACCAAGTTTTCCACGACTTTGGCCTGCCTCAGCATCTTCACGGCCCG
CTTCCGCTCATGCCCCAGGTTGACCCGAGTGCCAATTCATGCTCGGCTGAGAGTGGGCAC
TTGCACGCATCTGGGGGCGTCCGTCGAAGGTCGGGTGACCCTTGCAGTTCTCCCGTGCTC
ACCGGTTCAGGCGCGCCGCTCCCTACATCCACGCTGCCGGCGGCCTGGGTGCAGAATCCT
CCACTTGGCTACCCTGCGTCGACGGATCTGTATGGGCAACGACAGTCCGCCCCCCTATAT
TACCCCTCACAAGGACCGTTGCCGGCCCAGCGGGCTATGGCGCCCGACGAGCACGGCCAG
GGGCCAAAGACGCAAGGTAGTGAGGAAAACAAGCAGGCTGACAGGAGTCCGTTTGCGTTT
AACCACTCGGGGGTGTCGCCCAGCACGAGTTGGAGCCCCGATGAGCTTGCTGAGCATCAA
TCCTCGGGGGCCCTCTTGCCACCCGGCCTCCAGATTGGAGAGCCCAAGACGACTTTCAAC
TATCAGCCGCCCCAGCCGGGCGGGCAAGCATTTGAGCCTCACACACCGGTGGATGATCAG
TTTAAGCTTCTCGAGCGCCAATCTCATCCGGGCGCCAATACAACTGCTAATGCCGCCCAT
TGTAACAGCCTCGGGCTCATGTCGGCCTACAGTCAGCCTCGGGGACCTTACCTGGACAAG
ATCCCGGAGAACTTGGTTGTGCTTGGTGAGGCCGGAAGTGGGCATTTGAGCAATCATCAT
GGACACGGACATGAGGAGTCGGGACACAATGCGGTCGAAAAGCGATACCGGAATAACATT
AACAGCCACATTGCCTCACTCGCCGACCTCGTCCCAGCGCTTCAGCACCTTCGGGCGCTT
CCGTCTGCGGCAACGTCAAGACGACACTCGAGCCAATTCATCGTCTCGACGAGCGCGATA
GGGAAGATTCCCACTGGGCTTGTGGATGGCGTCAAGGCGGCGACCAAGTTGAGCAAGGGC
AACATATTGAGCAAAAGTGTAGATTATGTGCGCCATTTGATAAGGGCCCGGCTCGAGCTC
AAAGAAGACATCGAGGATCTAAAGAAGATAATCAAGAGTCGCGTCGATGGGGGTGAGATC
TTGATTCTGCAGTGGGAAGAGATGGTGAACGGCAAGTCAGCGGAGCGCGAGCGACAAAGG
GTGCTCGAACAGAGCCAGGGCGATGACGATGGGGATGAAGAGGATGAGATGAACGAGACA
GGCGGAAGGAAGGGTTCGGGGGGCGTCGGGGCCAGCAATGGCGCCGGACCGGCCAAGAAA
CGCAAGATGACCGATCAGAAAGGTACAGAGGGGGGGAAGCTCAGGAACGTCAGGGCAGGC
CCCAAAGCATTCCGCAAGGGCCAGCCACTGGGCGAGTTCGTGAGCCAGCACATCAGTGCA
GGGGCCGAGGAGATGCTCATTCCACCGGACCTGCCGTCGTCGCGTCCCAACCTCTGCTCA
ATCGGCCACCACGTCCCAGGCACGAGACCCGAGCAGGCGAAAGGCATGGCCCACGAGCTT
GTCGACGAACTCGATGGACTGCTCCAGCCACCGTCCAGCTACCACCACCAGTACCTCACC
GGCCAGGGAAACCACCAGGACTACAGCCACCTCCAGCCCCCAGGCTACTCGCCCGACTTC
ATGGGCCACCCTTTCGCGCCCAGCCAACCCGCAGAGCAGCGTGCGCAGCCAAGCACGAGC
ATCCACCCGCGGCCACTCTTGGCAGCTTTTATGGGAATCTCCTTCGCCGTAGGGACCGGG
TACAACTACCAGCAGTCCCGGCGCAAAAAACAAGAGCAGGACGGGAAGACATCAGACTTT
CCTGGGTCCTGTTCGACCGCGGAGTCGTCGACTGGCTCTAGTCTCGCCCGCTCATCATGT
TCGATAGACACGAGCCTCAGCCGCAGCCAGGCTCTGGGAGACTCATTTTCTGCACTTAGT
CTGGCCCCGCCTCAGGTTTCAGTCCTCCAGGCAGGCTTGAATGCAATGTCGATCGCGTCG
GTAATCTGGACACTCATGCTTATGTTCTGGCCCGAGTTCCTGCTTACCTTGGTCGGGCCC
CGCCGGCTACGGCGCGCGAGGAAGGGCGCGAAGAGCAGACATAGGGTGGTGATCGCGCAA
CCTGCAGATGACACAGACGAGTCGTCGGACTGTGGTGAGGGCGAGGCAAAGGGTGCCCCG
AACCAGGCACAACACGTGTGGATGACCATCGAGACGGAAACGGCTGGCGCGCTGTCAGAG
GAGGACGAAGACATTGTCTGTGGCCGCTCCCGCCTGCCAGGGGATATCCAATACGAGCGG
CTCTCAATGCTGGCCAAGCGCCCGCGCGGCCGGACCCAAATCGCATGGAGCCTGCTCAGT
GAGGCCATCCGCACAGTTGCTGTCCTGGTGTGGGGCGAGGTAGTGCAGAAAATGATTGAG
TTGGACAGGGGCGGGCGACAGGGACGACGGGAGCGGGCGGGGCAAATCAGACAGATCCTG
ATCTGGACCCGGCTTGCCGAGATCGAGAGCTCGTGGGACCGTGGACGGGCGTCAGTCGCC
AACCGGCTGCACACCGTGTTTCGTCTCTACAATCTGACCCACGCCGTTGACTGGAAGGAC
CGCGCGACGCGCGTGGAGCTCGACCTGGGCCGGATCTCGGCCGTGGTGGCCCTGCTGCTC
CGGACGGTCCTTGGGGACAGGAACCAGCTCAGCGCGCTTATCTGGCGGCGCGCCACAGAT
GCGCACCTGAAGGCGCGTCTCGCGGCGAAGGAAGACGCGCAGCAGGGCGCAGTGCTCCCG
GTCCGTGGGGCCTTGCGCCGGCCTGGTCGCGGCCAGATTGTCGCGGAGGGATGGCTGGCG
GAGGCGATGGGGCTTGACTACGACGAGGTCTGCACGCTGCTTGCTGAGAAGCGGACGACA
TACATACTTTTGTCTGTGCGCGTTGGCGCGCTCGGAGGGCGTGGGGGCTGGTCGCCGCTG
AAGCAGCTCGTGGAAGCGCGGGCAGAGCTGCAGCTGATCGAGATCTGGTCTAGGATCTTT
GTTTCTGCGATCCAGAAGACCTGCCCCGTAAGTGCCAAATCGAAGACGATCCGAGGGGCC
GAGTTCGGGCTCGACGGCGGGCTCGCAGAGCTGCCGACGCGGCTCGAGGAGGCGAGCGAG
CCGTATGCGTTGCAGATCAGCCAGGCGCGACGGCGCGTGGAAGAGTCGATTGAGCGGATC
TGCCGCCTCAACCTCGGGAGGGGCTCGGCGGTGGGCCGGATGGCACGGGTGACGCGGGGG
ATGTGGGCAATGGCGTTCGGGAAGCGCGAGGTGGCGGTGACGGCGGCGGAGGAGCTCAAG
GAAGACGGGGCACCCGCAGAGGAAGAAGAGGTGGTGGGCTGTGTGGACGGCTTCGTCGAG
CTGGTGCTCGGCACCAGGCCTTTTGCGGTGGCAACAGCAGCCGTGGCGGCGCGCGGCAAC
ATGGGGCATGCGACCCTGGACAAGCTCGCCAAGATGACGATCGACTGGCTTCTGGTCCGC
CGCGAACATGTGCTCTTGAACGTGGCCGAAGGGCCCAAACAAAACTTCCTTGGTGTTGGC
GGGCGAGAACGTCTGCTGAAGAGATGTGACGAGCTGAAGGCCATGCTAGAGATGAGCTCG
GCCGAGTCAGAGAAGAACAGAGAGCTAAATGCAAAGTCGACTAAACAAACTGATGAGGCT
GTCAAAGCCGGTGAGGCGAAGGAGTTCGATCTCAAGAAGGCCATTGAAGAATGCATGAAT
TCTGTCAAAGTCATCCAGGATGAAAATCTGAATAAGCCCATGGCTCCGAAGGTAGAGACG
CCTTTGGCATGA
>GYY|c22604_g1;orf1 len=534  frame:2  start:2  end:535  Plastocyanin, chloroplastic OS=Silene latifolia subsp. alba GN=PETE PE=1 SV=1
AAGGAATTGAAATCCTTCCCAATGGCAGGCATCACCTCTTCTGCTGCTGTTGCCATCCCA
TCATTCACCGGCCTAAAGTCCGCTAGCAGACCCATGACCACCACCACTGCCAAGGTGTCA
ACCGCCACTCCACTCCTCCCAAAGCTCAGCATCAAGGCTTCGCTGAAAGAAGCCGGTGTG
GCTGCGGTCGTTGCCACCGCAGCCAGTGCAATCCTGGCCGGAAACGCCATGGCCATCGAG
GTGCTGCTGGGAAGCTCAGACGGTGGGTTGGTTTTTGAACCAAGCAGCTTCTCAGTGGCT
GCGGGGGAGAAGATAGTGTTCAAGAACAATGCAGGGTTCCCACACAACGTGGTGTTCGAT
GAGGACGAGGTGCCTTCTGGGGTGGACGCGACGAAGATATCGATGAGTGATGAGGACCTT
CTGAATGCTCCGGGAGAGACGTATGCTGTGACTTTGACTGAGAAAGGTAGTTATGGTTTC
TACTGTACTCCTCACCAAGGTGCTGGCATGGTTGGCAAAGTCACCGTTAACTAG
>GYY|c20308_g1;orf1 len=2817  frame:-3  start:3931  end:1115  gi|403167926|ref|XP_003327647.2| hypothetical protein PGTG_09181 [Puccinia graminis f. sp. tritici CRL 75-36-700-3]&gt;gi|375167260|gb|EFP83228.2| hypothetical protein PGTG_09181 [Puccinia graminis f. sp. tritici CRL 75-36-700-3]
CCTTCTGCTGACCGTCTTCCATCTTCCATCTCTCCTCTTGGATTGCTTTTTCACTCACTC
CCCTCATCAGATTCTCTCTTCTCATCAACTGGCACTTGCTCTCCTTCTTCTATAAATCTC
TCCCTCTCCCTCTCCTTTCCATCCAACTCGATTCCCTCGATCCATATCAATCTCGATTCC
CTCGATCCAACCAATCCTACTTACTACCCAACCATGCTTCCCCATCTATTCCTCCTCTCC
GACCTCATCAACTCGGAAATGGCCTACGCAAACGACCTCTTTATCATCATCAACCGCATC
GCCGCCGCCTATTCCCCTCAAAACTTCCCTCCTCCTCATCTCGACTTTCACTTTAGGCTA
ATCGAGTCCATCTTTCGTGCTCACAAGTCTTTTCTCTCAAATGTCCTCATCCCACTCAAC
CCTCCCCCGCCCGACTTCGAGCTCAATGCCTTTGTCGCTCTCCTCCTCGACTGGCTCAAC
CATCTCATCCCCTCTTACCATCGTTACGTCTCCACCTGGGCCGGAAAGGGCGGCTGGAAC
AAGGACGATCACGTTCAAAACAACCTCACTCTTCAAGACACCCTCGCTGCCCTCCCATGG
CCCGCTTCGCTTCCCCTCCCTCCCGCTCCCGTCTTCCCCGATGCCCCCTATTCTCCCGCC
GACACTCTCACTCCTTCCATCCCAAACCAAATCCCCAACCATGGCCCTCACGCCTCGCTC
ACCGTCTTCTTTGCTCTTCCCTTTGCAAGGCTCGTCTACTACCGTCGCCTCTACCGCGAC
CTTCGTGCCATCCTGCCTCCTCCTAGCCCCGAGCATGGCCTCATCTCTGACGCCGACAAC
CAGATTGGCCTCCTCCTCCAACGTGGCTGTGCCCAGTGGTCTGTCGAGCCCCGCCCCCCC
ATCCCCCACCCCGATCCTCCGCCTCTGCTTGTCCAGAATGCTCCAAAGCCTCCTGGCTTG
GACCCTTCTCCCTCCCTCCCCACCGACCATGCCAAACTCAGAACAAGCACCGAGACCACC
CTCAGCGCACAGGCCCATAGCAGTTCTGCCAGCATGACCGATGAGGTCTTTGACCGCACC
AGCCCAAGCACTCCGCTCTCCTCCTCGAGCGCCGGCTCCGATGGCCAGCAAGCCCAGAAA
CAGCGCATGGTCGAGGTGGCCAATGGGATCTTTGTTCAGCAGGAGATTCTGGACTTGGAG
CGTCTGTTGGACACCAGTCGTTGTCTCGACATCTTCACCATGACTCCCAAGCAATGTCGC
TTGCAGCTCGCGCCGCCCAGCTTGTTCAACTCGCGCACGATGCGCATGAGTGGAGACGCA
AGCTTTGTGATCCGGCCCCAGTCGGACCCGAGCCGCGAGATGGTCACCTCGGCTGGCCGG
CTCGTCCTCATCACGGACCTGCTGATGTTTTGTGAGCACATGGGTCCCGAGGCGCGGGGC
GAGAAGAAGATGTGGCTTGTCTACCCGCCCTTGGCGGGCAAGCATTTGCGCGTCGCCCTC
TCGCCAACGGACGAGACCGAGTTTGAGGTGCTCATCATGTCCAAGGAAGCCGTCCGGGTC
ACTGTCGCCACTCGGGCCGAGCGGGATGGCTGGGTGCATGCGCTCGAAGATGCGATTGAG
TATGGCCGCCAACAACCGACGCAGCTGCAGGCCAGCATGCTCCGGCTCGACAGCCGTGCA
CCCATTCGCTCTGCTTCTGCCCACTCGTCGCCCTCGCACCCGAGCCTCAGTCAGGGAGTC
TGTCCGCCCCGCGATGGCTTCCGTTCGCAGCCCCTCAGCCCCTGCTCTCCGCTGATGAAC
CTGCCCCGGTCCCCGGTCCCTGTTACCCACGCGCTCCCGCCAAAGAAGATGGTGGGCTTC
CATCCGAGCCACCAGCGCTCGCTCAGCGCCCAGCGGCTCATCCAGACGGCCGGCCCACAC
GCGAGCCCGCACGGCCCCCCTGCATTTGGCGCTGACCACCGCGCGCCCTCTGCCGACGGT
AGCCACCCGCCTCACGTCCCACCCGGCCTGCCAGATGGCCGTCCGCCACGCAGTGCTGGT
CCACCAATCGAGATGCATGGGCGTCCGGCCCGGCCAGGCGCACGGCCAGTGCACATGCTA
CGCAAAGTGCCGTCGGCGCATGCTCTCAGCACGCCGCGGACCGCGCTTACTGAAGGACTC
CCGCCGGTACCGACGCATGGTTTACAGGGAGGACCTCTGCACGAGGACAGCGGCCGGGTA
CGGCCGGATGGGCTGCTTAGTCCGAAAATGATGGACCACGCGCCGATTCGACGCACAACC
TCAACCGAGCCTGTCCGTGACCAACACTACCGGCCCCCATCGACGGCTGTCAGTCACCAA
CGGGTCTCTGGGCACGCGCGGCAGGCATCGTCGACTGGCTCCTCCAGTGATGGCGATGGC
GGTGGTGGTGGCGCTGGAGGGGCGCCGGTCGTCACTGAATCCATACTTGCAGCTACGATG
CGGACCAAAGTGTTCCTCAAAACATCGCATTCCCAATGGAAAGCTCTAGGAAGCGGGAAA
CTTCATGTGTTTATACAACGGCCTGGGAATACAAAACAGTTGGTGGTGGTTGGGGAAGAG
AAGGGTGGAAAGACTATTATCAGTACAATTGTTGAAAGTGACGGAGTTGAACGGGTTGGA
AGGGCGGGTGTTGCTGTTGAGCTTTGTGGGGTCGGAGCAGCGGCAGGTGGGGGACAGGGG
ACGGGTGGTGGAAAGACTGGAATTGTTTATATGTTGCAGATGAAGAATGAGACTTCGGCT
GTAGGGTTATTTGAACAACTTTTAGAAGGCAGTGATCGGAGATTACGAGCTCAGTAG
>GYY|c23744_g1;orf1 len=252  frame:-1  start:254  end:3  gi|628083598|ref|XP_007703649.1| hypothetical protein COCSADRAFT_40257 [Bipolaris sorokiniana ND90Pr]&gt;gi|451847324|gb|EMD60632.1| hypothetical protein COCSADRAFT_40257 [Bipolaris sorokiniana ND90Pr]
CTTGCTATGAAGGATCTCAAGGCTATCTTCACGGGCAAGGGAAAGGCGCCGAAGGGCTCT
GTTATCATCCTTACGCGGAACAAGAAGGGCACTTTGGGCGCCATGCACCAGACGGTTGTG
CAGAAGGACGGCAAGGAGAAGATGGGCAAGCCCGCTTTCCTCGGTGAGGTCAATGACCCG
AGAGTGAGCAGGCTGGTGTGGCTTCTGTACCTGGGCGGACAGAACGTCAGCTCAGAGGAG
GCGCGGAAGAAC
>GYY|c3882_g1;orf1 len=375  frame:2  start:2  end:376  gi|403169210|ref|XP_003328703.2| hypothetical protein PGTG_10662 [Puccinia graminis f. sp. tritici CRL 75-36-700-3]&gt;gi|375167850|gb|EFP84284.2| hypothetical protein PGTG_10662 [Puccinia graminis f. sp. tritici CRL 75-36-700-3]
GGGAGTTCAAAACCTAAGAGAAATCAATATTCATGGAACCTGGCCTCGCACATACTTTTC
CTGGAACATCCTGCCCCCGTGGGGTTCAGCCGAGGAAATGTTCTTATCAATAATGAAAAT
CAAGTTGCGGAGTATACTTATAGGTTTTTGCTAGCATGGCTCAAGAGATGGCAACCCATG
ATTTGTTCCTGGCAGGGAATTCTCATGATCGATGGATGTTTTACTCACGGAATTTATCAA
GATCAAGTTCCTGTATGGAACTTCGTTCAAGCGAATAACAAAGCATTCAAGTTCAATGAG
ACCTTTATGCAGACATTGAGTGAGATCGATAAGAAGTGCGGGTACTCCGACTTTCTCGAG
AAGCATCTGAAGTAC
>GYY|c23228_g1;orf1 len=222  frame:-1  start:332  end:111  Fanconi anemia group D2 protein OS=Homo sapiens GN=FANCD2 PE=1 SV=2
AATCTCCTTAAGATAATAGAAGAATTTGTTAGTGGCCTGGAGTCTTACATTGAGGATGAA
GACAGTTTCAGGAACTGCCTTTTGTCTTGTGAGCGTCTGCAGGATGAGGAAGCCAGGTGT
GGAGAGGAGGCATGGAATCTTGCTGAAATTCAGTCTGTTTTGCCAACTTCATGGGGCTGG
GGAGGGAGAGCACAGTTGTTTCAAATTTCATTTTTGGTGTAA
>GYY|c20402_g1;orf1 len=435  frame:3  start:3  end:437  gi|331222935|ref|XP_003324141.1| hypothetical protein PGTG_06043 [Puccinia graminis f. sp. tritici CRL 75-36-700-3]&gt;gi|309303131|gb|EFP79722.1| hypothetical protein PGTG_06043 [Puccinia graminis f. sp. tritici CRL 75-36-700-3]
AAACCCCGCTTCTTCTTTCCGTGCTTCTTTCTTTTTCTCCATCAGCTTTCATCATCTTTC
TACCGCATCATGACTCTCATCGACAACACCCTCACCCAGCATTCGCTTCAAACCGACTTA
GCCAAAAAGCAGTTCACCTCATTTGCTTCGATGGGCGTCCATCCGTCCTTGGTCTCAGCC
CTCACGGCCATGTCGATCACTTCTCCCACTGAGATTCAACAAAAGGCAATTCCCGACATC
CTTGCTGGTAATCCTAGCCCAGCCCAGTCCTACTTGGCGGGACTGTATAGGCTCGTCGCA
TACGGGCTCTGGGAAGACTGTCGCATTTGCGATCCCAATCTTGCAAGCGCTCGCGAGGGA
CCCGGCGAGCTGCTTCTGTTTAATTCTCACCCCGACCCGCGAACTGGCATTCCAGATCGG
CTCACAGCTCAAGGT
>GYY|c20402_g1;orf2 len=315  frame:1  start:124  end:438  gi|331222935|ref|XP_003324141.1| hypothetical protein PGTG_06043 [Puccinia graminis f. sp. tritici CRL 75-36-700-3]&gt;gi|309303131|gb|EFP79722.1| hypothetical protein PGTG_06043 [Puccinia graminis f. sp. tritici CRL 75-36-700-3]
CCAAAAAGCAGTTCACCTCATTTGCTTCGATGGGCGTCCATCCGTCCTTGGTCTCAGCCC
TCACGGCCATGTCGATCACTTCTCCCACTGAGATTCAACAAAAGGCAATTCCCGACATCC
TTGCTGGTAATCCTAGCCCAGCCCAGTCCTACTTGGCGGGACTGTATAGGCTCGTCGCAT
ACGGGCTCTGGGAAGACTGTCGCATTTGCGATCCCAATCTTGCAAGCGCTCGCGAGGGAC
CCGGCGAGCTGCTTCTGTTTAATTCTCACCCCGACCCGCGAACTGGCATTCCAGATCGGC
TCACAGCTCAAGGTG
>GYY|c22169_g1;orf1 len=399  frame:1  start:1  end:399  Outer membrane protein slp OS=Escherichia coli (strain K12) GN=slp PE=1 SV=1
GGGAAGGTTATCAACGTTATCAATGGCAAAACGGATACGTTGTTAGAAATCTCTGTATTA
CCGTTGGATAGCTATGCGAAGCCTGATATTGAAGCCAACTATCAGGGCCGACTGCTCGCC
AGACAAAGCGGCTTCCTTGATCCAGTGAACTATCGTAATCACTTTGTTACCATCCTCGGC
ACCATTCAGGGTGAACAACCTGGCTTTATCAATAAAGTCCCGTATAACTTCCTGGAAGTG
AATATGCAGGGCATCCAGGTGTGGCATTTGAGAGAAGTGGTTAATACCACCTATAACCTG
TGGGATTACGGCTATGGTGCATTCTGGCCGGAACCGGGCTGGGGTGCGCCTTACTACACC
AATGCGGTGAGTCAGGTAACACCTGAGCTGGTCAAATAA
>GYY|c21371_g1;orf1 len=2142  frame:3  start:3  end:2144  gi|403173592|ref|XP_003332646.2| hypothetical protein PGTG_14311 [Puccinia graminis f. sp. tritici CRL 75-36-700-3]&gt;gi|375170614|gb|EFP88227.2| hypothetical protein PGTG_14311 [Puccinia graminis f. sp. tritici CRL 75-36-700-3]
GGTAATGGTGGTGGGGGTGGTGGTGGTAATAAAGGGCTGGTGGGGGAATGTATCGGAACG
TTTTTGGAGATTTTGGATGTGGAGGAACTAAATAAAACATATGATAAAGTTAAATCGAAA
TTAGATCAATCTCTATTAAAACCAACCCCGACACCAACAACGAAAATCAATACATTGTCA
AAATCAACAAAAACAGAAGATATTAAGAAGATGTTTGAATTGATTTCGATAATGTTACCT
ACTTTAGTTCAAAATAGTAATAGTCTTGAAGGTTCAAATAGGATTGATAAGTTAATTGAA
CTTTTGATAAGTGAAGAATTACTTTGGATTAATGATGGTAGTATACAAAAAAAAGTGATG
AAGTTGTTGATGAATATTGTGGAGCTTGTTCAACAACAACAGTCGTCGTCGAAAAGTTTA
AAAGTTGGATTGATGTTGGGTGATTTGGAGGGGTTTTTGGATAGGGTTATTGGTCGTGAT
GATGGGGTTAGGAAAGTTGCAGGAGCTGCTAAGCGGGAACGAGCTCAACTGGTCTTGTCG
CTCGTCGGACTCCTGCCAGCGACTCAGATGGCCTTCGTTCCGCGACTGTTAACAGAGGTT
GTCGTGGGTTGCAAGGAGGCTAATAAGGACACGCGCTTGGCGAGCTACGATGCGTTGGTG
CGGCTCGGTCGACGGATGATGGAGCCTGGGGCACGGGTGGATTGGAGGGCGGTTGTTGGG
GAGGAGGCGGACGCGGAGATGGCTGGTGTGCAAGATGGACAAGGCGAGGCGGGGGTGGAA
GAGTTCTTCAAGATGGTCGCCGCTGGCCTCGCAGGCTCGTCTCCCCATATGATCTCAGCC
ACCATCGCCGCGCTCTCCCGGATCCTGTTCGAGTTCCACGACAAGTTGAGCGCAGAGACG
GTCTCTGAACTCGTCAAGACGATGATGATTTTCCTTGGGTCTTCTAACCGAGAGATAGCC
AAGAGTTCGATTGGGTTTATGAAAGTTTGCGTGATCAGGTTACCTAAAGAATCACTCGAA
CCACATCTAGTAGACCTCGTACCAGGTTTGTTAAAGTGGGCTGATGAACATAAGAATTAT
TTTAAGACGAACATTCAAAGCGTTGTTGAACGAATGATGAGAAAGTTTGGTGAGATGGGA
ATCGAAAAGTTTGTAACCAAGGATGAAAAGGATGGGGGTAGGAAATTGTGGAATGGAGTG
AAGAGGAGACAGGCTAGGTCGAAGAAGAAGAAAAAAGCAGGAAAGGTTGGGGAGGATGGA
GAGGAGGAAGAACCGGAGGCCGTGGCTAAGCCAGTACGCGCGAGACTGGGCGACGCGTAC
GAAGAAGCGCTGTACGGTAGTAGCGATAGCGAGTTGGACTGTCTCGCCAGCTCTTCCGGT
CGCGGTGGCTCTGGAGGGAATAATCGATCAAAGACCAAACCAGCCGACGAGGTTTTCAAT
AGGCTTGTTGAGGACGGAGAAGTAGAAGTGATGGATTTGTTAACCGGTGGACGGATGGCG
AACGATAAGATTTTGGATAAACGAGCTCAAGCTGAACGACGTAAAGAGGCTTTGAAAGTT
ATTGGAGGAGGGTATGCTAAGGATGTAGAAACGGGAAAAATGGTGATTGAAGAAACGGAA
GAATCTTCTGAATCTGAATCCCAAGGTGTGAGAGATAGTACGAATGCGTATTTAGACGCA
GTTTGTCAGAGTGGAAGAAATGGTTTGGGCAAAAACGTTAAGGGTAATCATGAAAAGCTT
AACAAACGGAAAAGAGGGGCAGGTGGTGATGATAGTGAAGATGATGATGATGATGAAGTT
TTGAATGGAATCGAAAAGATGGGAATCGTTAATAACAATCATCAAGCTGGTGGTGTTAGT
GGAGAAAAAGGGGGTAAGAAGGTGAAGAGAAGAGTTAAACATAAATTGGGAGAAGAATTT
AAAGCTAAAAAAGCAAATGGAGATCAAGTATTAAAAGGTGGTATGAAACCATATGGATAT
TTACCTTTGCAAAAAAATCAAACGGGTCAAAGTCATCAAGGAAATTGGGTAGGTGGTGAA
GTTGATATTACTGGAAAGAAGAAAGGAAGTCATAGTAGTAATGGTAATGGTCATGGTCAT
GGTGGTAGGGGTGGGGGTAGGAATAAGAAGCTGAAAAAATAA
>GYY|c30506_g1;orf1 len=207  frame:2  start:2  end:208  Serine/threonine transporter SstT OS=Photorhabdus luminescens subsp. laumondii (strain TT01) GN=sstT PE=3 SV=1
TTATTGTTGATCCCTTTAGCGTGTAGCATGTTTGGGATTTCCAATGAGATGGCTATGCAG
GTTGTCGCAGTCGGTTTGATCATTGGTGTATTACAAGATTCCGCGGAAACGAGTCTGAAC
TCTTCTACCGATGTATTGTTCACTGCCGCTGTTTGTCAGGCTGAGGATGACCGTCTGTCA
TCGGATCAGCTAACTCAACGTAATTAA
>GYY|c28661_g1;orf1 len=225  frame:1  start:1  end:225  gi|636599947|ref|XP_008031312.1| hypothetical protein SETTUDRAFT_44927 [Setosphaeria turcica Et28A]&gt;gi|482804046|gb|EOA81171.1| hypothetical protein SETTUDRAFT_44927 [Setosphaeria turcica Et28A]
GTCATCTTGAACTTGGCTGGTCAGCTCACTGTCCGCGGTGGCACCGGTTATATCATCGAG
TACTTTGGAGAAGGTATCAAGTCTTTGAGCGCAACGGGTATGGCTACGATCTGTAACATG
GGTGCGGAAGTTGGCGCTACAACCTCTCTGTTCCCGTTCTCGCAGGCTCACATTCCCTAC
CTGCAAGCAACAAACCGTGGACCGATTGCCGAAGCTGCACTGAAG
>GYY|c27562_g1;orf1 len=438  frame:-1  start:616  end:179  BAI1-associated protein 3 OS=Homo sapiens GN=BAIAP3 PE=1 SV=2
CGGGCTGAGCCCGAGGTCCCAGCACAGTGGCCAGCCTCGCTTCAGGGGTTGCCTAGGCCC
TGCCAACCCAGCCACCCTCCACAGGTGTTTGGCACCAGCCTTGAGGAGCACACTGAGGCC
ATCGAGCGAGTGAGGAAGGCCAAGGTGAGGCCGCCACTGCCTGGGCAGGCACTGACCAGC
ACGTGCCTGCGTGGCGGGGGCACGGGGCAAGGCCCTGTCACCTCCATGCTAAGTAGGGCA
TCTGGGGGGCAGCTCAGCCTCACCAGGCCCCCCACGCCCCTCTGTCCACAGGCCCCCACG
TATGCCCTGAAAGTCTCTGTCATGCGTGCCAAGAACCTTCTGGCCAAGGACCCCAACGGT
GAGTGGGGACCCAGCAGACCTCAGCTGCGCCGAGGCCTGGCGGCCATGGAGGGCCAGAGG
GCGTGGGGCCAGGGCTGA
>GYY|c27562_g1;orf2 len=252  frame:-3  start:254  end:3  BAI1-associated protein 3 OS=Homo sapiens GN=BAIAP3 PE=1 SV=2
GTGGGGACCCAGCAGACCTCAGCTGCGCCGAGGCCTGGCGGCCATGGAGGGCCAGAGGGC
GTGGGGCCAGGGCTGAGACGCCTGCCGTGCCCAGGCTTCAGCGACCCATACTGCATGCTG
GGCATCCTGCCTGCCTCGGACGCCACGCGGGAGCCCCGTGCACAGAAGGAGCAGCGCTTC
GGCTTCCGCAAGGGCAGCAAGCGCGGTGGACCCCTGCCTGCCAAGTGCATCCAGGTCACC
GAGGTGAAGAGC
>GYY|c31829_g1;orf1 len=225  frame:-1  start:227  end:3  Uncharacterized protein At4g14100 OS=Arabidopsis thaliana GN=At4g14100 PE=2 SV=1
CTCGCCCTTCAACTTATTCTGACTCTTCTATCCCACACAGTTCAATCATCATCAGACCAT
CTACAAATAGCACCAATTCCATCACCATGGCCGGAGCGATTCCACGCACTGCTGTACATG
AACTTGTCGAGCTCAAAGCTTCAAATCAGCAACCTATGGTACGACTGGCCTAAAGGCCGA
AACGTCAACATTATACAGAAGCAACTTGGTGTCCTCCTTTATGAC
>GYY|c21866_g1;orf1 len=5658  frame:2  start:146  end:5803  gi|403158262|ref|XP_003307577.2| hypothetical protein PGTG_00527 [Puccinia graminis f. sp. tritici CRL 75-36-700-3]&gt;gi|375163744|gb|EFP74571.2| hypothetical protein PGTG_00527 [Puccinia graminis f. sp. tritici CRL 75-36-700-3]
CCAGACGAGCACCACCATCTCTCGGACGAACCCACCGACTCTGCAATCATGGCTTCAGAC
AAGCTGCCAACAACACGGATACGTCGGCTATCATCGGCTCATAATCTTGGCCTCCATTCC
ACATCCTCCTTCGCCTCCTTGCGCCAGACCTCCCAGCAATCTGCCGCCAGCCCCTTGTCA
GCATCCGTTGACAAAACCAGTGCCTTTGCCGAAACCGGGGAAGTTCAGTCGGGTCGTGCC
CTTAGCGTTGGAAAGAGGGCTCGAGATGACTGGATAGTCAGCGGTCAAGAGAAAGCGCTT
GCATTGGATCCCAAATTCCGCAAATATGCCGGCCTCGTCGAGCGGACCTTGCTATCAATC
GATCAAGTTAACGAATGGGCCGATTTTATAACATTCCTAGCCAAGCTTCTCAAAACCCTT
CAATCCCACCCCCAGTTTCTCATCATCCCTCACAAGTTAATCGTCGCCAAAAGACTCAGC
CAGTGTCTAAATCCAGCCCTACCGCAAGGCGTTCATCAACGTGCTCTGGATGTCTACGCC
TACATTCTCACAACGATCGGTTCAGATGGCTTGAGACGAGATCTCCAAGTCTGGAGCACA
GGCCTATTTCCTTTTTTCCAGTACGCTGCTACTGCAGTCAGACCGATCGTGTTAGGGCTC
TTTGAGAAATTTTATTTGCCACTCAAGGCCGATCTACGCCCAGCCATGAAAGCCTTTATT
TTGGCGCTTTTGCCTGGCTTAGAAGAAGAAACCGGTGAACACTTTGACCGAGTATGTTCC
CTCTTGGACCAACTCTCGGGTGCCATCTCGCTGTCTTTCTTCCTGCAAAACGTCTGGTTA
GTCTTAATCACAGGACCTGGATATAGAATCCCAGCCATCAATTTCTTGAGTCGGCGAATG
CCCAAGCTGAGCACCGATGCGAGTATAGCCTCGGTGGTGGGTGAAGATGTGGGTTTGATG
GTCAGAGGCTACTCTGCTGCGCTTGAAGACGGAAATATCCTTGTTCAGCGTGGGACTTTA
GACTTGCTTGTAACAAATTTCAAGCTCGACAGTTTTGGATTTCGTAGTGACACCAGACAT
CATGATCGCCTCTTACTGACTCGGGCTGCGTTAGGCGTCGTCCTTCGGCGTGATTTGTCG
CTTAGTCGCCGCCTTTACACCTGGCTCCTAGGGCCCCTACCTGCACTGGAAGATCAATCA
AACACCCAGTCAACTTATTTTAGGGAACATGGGTTGGACTTGGTGACCGAATCTTTACGG
GAAGATATGAAGGCGGACTACGTAAATGTTGTAGTAGAGCGACAAAGGCCGTTCAAGATC
TTCATAGCTTTATTGGATAAGTGGGAAATTGGGGGACCTCTTACCAAAGATCTTGCGCTG
GACGCTTTTAGAGCTTTAAAGGGAGTTTTGCAGCCTGATGATTTGCACGATGAACTATTG
TTAACAGCCAACATGATGTTCGATTCGCTGGACCCTTTCACTACATGGAAATGTCTCTTT
GAATCTGTAGAACAATTCACTCTGCGAAATAATGGAAATGAAGATAGCTTGGCTTTGGTC
AAGTTCATTATCACAACCTTCAGAATCAATGATGAAGAACTTTTAAGAATACACATCCCT
CTCATGGCCTCGGCGTTGATTGAAATCGTAGACATCTCTACAAGCAAATCGTCGGATTGT
TCCTTTCCACAGTTACAACAAGCTTTAGAAGTTGCCACAGTATTGTTGCTCGAGCTTCCC
GACAAGTTTTTCGAAGCCGATTTTCCCTCCTCGGCTCAAGTGGCCGATCATCCATCGAGT
TTGGATCTCGCTCATCGTTTTTATGCATCAGAAAGCTTAAAACAGGTAGATTCAGATGTC
GTATCACGTCTAAGAGACCCCAGTCTTTGCTCCAACGCTTTGTCTGCCGTATTGCGAGTT
GTTAGCCGGGTAGCAGCCAAGTCACCCTCGGTTGCCCACTCTCAGGAGCTGAATGCGTCT
TTGGCAGTTTTGGAAACTTTACTGGCGTCCATCCGTTTGGCGGCCCGTCAAGTGGCCATC
ACTTGGACACCATCGACGTGGACTCAGCCATTGCTTGCGAGGCTTCAGGCCTTAGAGCTC
GATGCTACAGGGTTTACGATTTTCGACAAGGCTGTAAAGGTACTGCTAGGCCTAGCTGAT
GAAGTTCATATAACTCCGCCCTTATTTCTCGACGATCGGACTATTTTCTCGTCACTGGTC
GTCAAGCTTATCGAGTTTCTTCAAGGCAAAACAGCACCCTTCTTTCTTCAAGCTGTGAAA
CTGATTTGGGAGCTACAGAAAATGTCCAAGTGTCGACACGTCGAAACAATAATAGCCACA
CGTCTTTCATCATCAGATCCATCGGTCCGAGTGGCTGCTTTTGAAGCCTTCGGAAATCTA
TGGAGATATACTGAGGATGCCCAGCTCCCTGGAACGTCTCTACGCATACCTATGTTATTG
GTGCTGGACGCTTTGAGAAGTAATGATCTGACTAATCGCCGTTGTGGGGAAGCCTGGATG
CGCTGTAGTCTAAAATCCTACATTCGGGTTCTGGACCCTCTTTTCCGTGTCTTGATTTGC
TCCGAAATCAAACGAAAGCTCTCTCAGCTCCAACTTGACGACCGTTCAGTTTCAGTATAC
CATTATGTATACCCTTTCGACCAGGCTATTGTACATCATGCTTTGGAGTCAATCTTAACC
ATCGCGCGATTTGGCGGGCAAGGCTTTACTAGGATAGCCAAAACATGCTACATGAAGCAT
TCACATGATGTTTTATTGCGCCAACTTTTACAGCCAGCTGCCTTGGAATCAGCGTCATAT
CTAGATGCCTTGGTGAAAATATCATTGCTCTTCATCAACAGCGATCCAGATCCGATCCTT
GCTCCTGCCATGTCATCCCACAACCAAAACATTCATTCTACAACAGCTGATCTATTGCAG
ATGTTGGTATCGCGAGGCGACATCATTTCTACCGATCTCGCCACGATTGAAGAAACTCTC
AGTTATCGGCTGTTGATATCGATCAAGGCCTCTGATTATAATCTGCAAAACAAGCTACTG
CATGCTCTGCATGCTACCATCAGTGCTGGGGTTACAAGTCCCCATTCCCGTCGTAGTATG
TCCCAGGACCTGACGGCAATAAGAGACAAGCTAGACCAAGGTACAACGTCGAGCCAGTTG
TTCACCGATGTCGTCGGACAGGGAATCACCGCCCAATCAAACTTGGCCATTGTGCACCAT
TGGATTGATTTTCTCTTGATGACCGTCCCGCAACTCAAGCGGTCGCTCAATGACGTTGTA
CACCCGTTGATTGACCGACTCGTGGACAAGTTGCGCTCTCTGGTATTGGATGTTGACATG
ACTTACCGAGTTAATGGTAAAGACAAGGCATCAGATTCAGACTCGACCGATTCGGAGTTC
TCTGTGTTTGTCAATGCCTTGGAGCGCTTGATGATAGTATCAATTGAGGGCGGCGGCCCC
ACTGCGACCACCGCAGAACCCAGCGGTAGTAAAGGCAGCACCGAGCGGCTAGCACTACCT
GACTCCGCTGGCGGCTTGTTTTCCGGTGTTTTCAATGTGCTGGGCGCATCCGAAGCCACT
TTGCATTTGCCTCAAGATCGGCCTAAAACAGAGTTTCAGACCCGACTTGGAAGTGTGGTT
CTTGTATTGATGAGAGCTTGGGACGTATCGCTATGCATCAATAATGAGAACGAGCCTGAA
TGTTCGAACTCAGAAGCGTACTTCTCCACTCGAATCAAAATGCGAACTCGCAAGGCGTTT
GAGCGACTCTACAAGGCTGTCCCAAATGAAATAATCGAGGCTATCGTGGACTATTGGCAG
TCCGAGGTTGCATCCCACTCTTCAGCAGCTTCGAGTGAAGACAATATGTTTTTGCTGTTG
GATCACCTGGCCCCGAGTGCCCAAACAATTGTAACGATGATTTATGAACGGATATCCGCC
TTTGGCTATCTAGCATCAACCGAAAAAGGTCGGGCAATGGCTTCAACAAGTTTTTTATCG
GAAAACGTTTTATTTTCCTTCCTAGAATCCTATGTATCCCGTCTTGAGGGACCGATTGCA
GTGCAAATGTGGAGCTCATCCTTGACCTTTGCTCGCGAAGTGTTAGCAAATACAACAGTG
ACGAAAAACCAAATGTTTCCAACTCTCAAGTGCTTTACAGTTTTAGCCGAAAAAATTAGT
CAGACTAGTGCCTTGGAAGACCGGCGAATGAGACGAGATTTACAAGACACATTTGTGAAG
CTTTGCGATTTCAGCATCCATGCGGCAGGCAAGCATCTTGAGCAAAACAAAGGCAAGGCA
GAGCCCAATGGTGAGGCACTAGCCACGTCAGCAGAAAAGGAGCCTCCTCCATCTCCACTG
ATCTTACAGACCCCGCATTTGGATGACAAGAAACCTCTCGAGTCTGAGAAGTCCGTGACG
GGCGCAGAGGTCGCTTTGTTCATCACGGAAAAAGCTCTTCCCGGCTCTCGTCGCTTTTTG
ATCGAGGCTGACAAACTTCAAGCTGTCTGTGTTAACATCATGTACTACATTGTTGCGCCA
GCGTTGAAGACACGTAACCGCAGTTTGGAACTGGATACAGTCGTATTGGATTTGCTGGTC
GAGATGACCAAGCATTCGGCAGCAAGCCGAGCATGGCGGACTTACGTTGTTGACCACTTC
GCCGATGCCAAGTTTTTCAACTCTTCACCGGAAGTCGGTCGGCGCTGGAAACCTATCATC
CAGGCTTTGCTAAACACCGATAAGGAGCGGTTTACGGAGATGATCAGTAGACTTTCGACT
GTACCATCAGCCAACATATTCACAAACAAAGAAGCAGAGATGATCACAAGATCATTGAGT
CTCCGCAGGATCACTTATGCTATCTATGCTGCCGAATATAACCGATTCCTTGTGCACCTA
CCAAGCATTCAAGAGAAAGTGGTAGATTTGCTCAGGTCTAACGTGGGAGAAATTGTACAT
GCTGAAGTTTATCTGTGTATGAGGGTTTTACTGTGCAGAATTGCAAATCAGCATTTGGGA
AGCTTTTGGCCCGTGATCCTCACAGAAATGACGCGATTTTTTGAAGGGATGATCGAAAAC
ATCCCCGATAGTTCACATACACTTGTACTTGCACTGTCAGCTTCTAAATTTTTGGATTTG
TTGCTGGTCTTGCAAACAGAAGATTTTCAAATACACCAATGGATGTTTATAACGGACACA
GTTGATGCTATGTATCCCCCTGATGCATGGCTCCCACACGCCATCATCGATCGTGTGGCG
GAAACTTTGAGAGAAGGCTTAGCCACACAACTAGGAGATGCCGCAAATCCCGCATCACCA
CTGACCGCACAGCATTCGCCTCAGATGGTACACTTGTTGACGCCATCCGTATCTCGGGCT
CCTTCCACGATCAGTCTGAGGCCGTTCACCTCGCCCCGAGACTTGGACCACCTCCCCGGC
ACGTCTATAGCGAGTTTAGGACGAAAGCCGCTGTTGAGCAAGACCAAAAAGATTGATAGC
ATTCGTCCATTGGCAAGGTTCTTCTCGAAAATTAGTTTGCTGAATTATGAAGCATGCTAT
GCTGGTGGAGTGGTGGATTGGGACACGGTCGAAGTGGATCTGGAATCGGATCTTTTTGAT
GGAAAGGATCCCTACTAG
>GYY|c6758_g1;orf1 len=312  frame:-3  start:313  end:2  Inter-alpha-trypsin inhibitor heavy chain H3 OS=Bos taurus GN=ITIH3 PE=1 SV=2
CAGCTGCTGCTGTGGGGCAGCGCCTGCCTCTGGCTGCCCGGCCTGACCAGGGGGGCTCTG
ATCATCTCCGGGACCAGCGAAGCTCTGCAGGACACAGGAGGAGCTGCCAGATCACTTCAG
AAAAGAAGTACCAACGAGCTCACGGTGGAGGTGTACAGCGTGACGGTGGACTGCACCGTG
ACGTCTCGTTTCGCCCACACCGTCATGACCTCCAAGGCTCTGAACAAAGCGAACAGATCG
CAGGAAATCTTCTTCGAAGTGGATCTGCCCAAGACCGCCTTCATCACCAACTTCAGCATG
GAAATTGAAGGT
>GYY|c21961_g1;orf1 len=3546  frame:3  start:3  end:3548  gi|331233519|ref|XP_003329420.1| DNA-directed RNA polymerase I subunit A2 [Puccinia graminis f. sp. tritici CRL 75-36-700-3]&gt;gi|309308410|gb|EFP85001.1| DNA-directed RNA polymerase I subunit A2 [Puccinia graminis f. sp. tritici CRL 75-36-700-3]
TCTTTTTCAACCCTTGCTCGAGAGCGCATCTTTCGCCATCCATCCGATAAACACTCTCAC
AACCCGGATATACATGAGCTTGTAGCACCTCATATCCAGAGCTTCAATGCTCTTTTCGAC
GCGCCCGATGGATCTCCTGGACTTCTTGCCTTGGGTGTGGCTGACTTACCATCAAAAGTC
GTGTTTGACTCGGAGGAGGTCGGCGGACGAGCAAGGAATCGGCTCGAGTTTAAAATGGCC
GAAGTACTTGTTTCAAACCCACTGTCACTCGAAAAAGAGCAGGCGATGCGAGACCGCATC
TACCCATTCGAGGCTCGTGAACGCATGACAACCTATGCTGGCAAGATCTCTGGAAAGATC
ACTTGGTCCCTTAACGGCGGTCCTGTGCAGTCTGAATATCGTGATTTTGGCCTACTTCCG
ATCATGATCAAATCAGAAAAATGCAATCTCAAGCAAATGTCCCCTGCCAAGCTCATTAGC
CATCATGAAGAATCAGAAGAAATGGGTGGTTATTTTCTTGTGAATGGAAATGAGAGACTC
ATACGTTTCCTGATCACTCCCAAACGAAATCATGTCGCCGCACTTTCCCGGCCCTCATTC
ACGAACCGGGGGAATTTCTATACCCCATACGGATGTCAAATCAGATGTGTCAGGGTAGAT
CAAACCAGTCAAACCAACACAGTGCATTACCTCTCGAATGGCAGCATCACTTTCAGGTTT
AGTTGGCGCAAGCGGGAATACATGGTCCCAGTGGTCATGCTTCTCAAAGCGCTTGTCGGT
GCCAGTGACCAGGAGATCTTCACTGGCTTGGCCCAAAACAGATTCGACGATACCTTTCGC
ACAGATAGGATCGAACTCTTGCTCCGTAACTTCAAGCACTATGACTTACCCACCTCGAAA
GCCTGTTTACATTTTCTTGGTACCAAATTCAAAATTGTTCTAGGTTGCCCTGATGACTGG
GATCCAGTGCGAGTTGGTCGCTATCTGATTGACAGGATCGTCCTCGTTCACCTCAATGAC
CCTACCAGCAAGTATCGCCTCTTGCTATTCATGATCCAAAAACTTTATGCGTTGGTTGGG
GGCGAGTGCTGCCCAGACAACTCTGATTCGCCCCAACATCAGGAGATCCTTTTGCCTGGT
CATTTGCTCTCTGCAATGCTCAAAGAGCGCTTTGAAGAGTATCTCATTGGCATCCAGGAG
CAAATCGACAAGGAAATCCGCAAAGGCACGGCCGTGATCAACTTTGCCGATAATAAGTTT
ATATCCAAAGCCATGCAACGCGTGTACTCAGATATCGGTCGAAGAATCGCCTACTTCCTT
GCCACTGGTAATGTGGTCTCCCCTACAGGGCTCGACCTCCAGCAAACGAGCGGATTTACG
TTAGTTGCCGAGAAACTCAACTTTTATCGATACATTTCTCATTTTAGATGTGTTCATCGA
GGTGCCTACTTTACTGAAATGAAGACCACTACAGTGCGGAAGCTGCTGCCAGAGGCTTGG
GGGTTTCTGTGTCCCGTCCACACACCCGATGGTTCACCCTGTGGACTTCTCAATCATTTT
GCTCACAAGTGTAAAATCATCACCTCTCCCTCACCGGTCACGCATATTCAGCCTCTCCTG
ATTTCGCTTGGGATGAGCCAGCCATTTGATACTACGGTTGATCCGACAAACTATATCTGT
GTGCAACTGGACGGTGAGATCATTGGCTGGGCATCTCCCTCGCTTTGTTCGAGAATGGCG
ACTGCGCTTCGGATTTGGAAGACGGAAGGATTGGAGAATGTGCCACTCGACCTCGAGATC
GGCTTGGTGCCGCGCTCCAAGGGGGGGCAGTATCCGGGCCTGTTCTTGTTTTCGGGCCCG
GCTCGGATGATGCGGCCCGTGAAGCTGCTTTCAAACGGAAAGATGGACTTGGTCGGCCCG
TTTGAGCAAGTTTACATGGACATTGCCTGTTCTGAAGAGGAGGTCGACCAGGGCATCAGC
ACCCATGTCGAAATCTCGCCCACCCATGTGCTGTCGTTGCTCGCGAACCTGACCCCATTC
TCGGACTTTAACCAGTCGCCCCGGAACATGTACCAGTGCCAGATGAGCAAGCAGACCATG
GGCACCCCCTCAAGCGCACTTAACCACCGAACAGATAACAAACTCTATCGGCTCCAGACC
GGTCAGACGCCTATTGTACGACCAGCGCTCCACGACGTCTACCAAATGGACCACTTCCCG
AACGGCACAAATGCAGTTGTGGCAGTGATATCGTACACAGGGTACGATATGGAGGATGCG
ATGATCCTAAACAAGTCTGCCCATGAGCGCGGCTTTGCGCATGGGACGATCTACAAGTCA
CATATTGTTGATCTGGCGCCCACAGGTAAGCGTGGGGGAGGCGATAAGCACTTTGGCATC
GGGGTTGGGGTAGGCGGGCGGGAAGGTGGCAAGGTTCAGCAAATGTGCGATAAAGTGGAC
TCGGATGGGATCGCTAGGGTCGGGAGCAGGCTGAGATTCGGTGATCCGCTGTGTGCATAT
GTGGATCGGACAACGGGAAGGACACATTGGGATAAATACAAGGGTGATGAAGAGGCATTC
TTGGAGGAAGTGAGAATAATTGGAAACGACATCAGTTCGAAAGGGTGCACCAAGCTGCAT
TTCAAACTGAGAGTGCCCCGTCCACCTGTGATTGGGGACAAGTTTTCGTCGAGACATGGC
CAGAAGGGTGTGTGTTCGCAAAAGTGGCCGGCCGTTGATATGCCGTTCAGCGAGTCGGGC
ATGCAGCCAGACGTGATCATCAACCCGCACGCGTTCCCGTCACGAATGACGATCGGCATG
TTTGTCGAGAGCATGGCCGGCAAGGCCGGTGCGTTGCACGGGATCGCACAGGACGCGACT
CCGTTCCGGTTCAATGAGAAGGATACCGCGACGGACTACTTTGGAGAGCAGTTGCTTGCC
GCTGGGTACAACTACGCCGGCAGCGAGCCGATGTACAGCGGGATCACCGGCAAGGAGTTC
GCAGCAGACATCTATATCGGACTGGTGTACTACCAGCGACTTCGACACATGGTCGGCGAT
AAGTGGCAAGTAAGAACAACTGGAAGGGTTGACCACCTGACTCACCAGCCGGTCAAAGGA
CGGAAAAGGGGAGGTGGGATCCGGCTGGGTGAGATGGAGCGGGACGCACTGCTGGCGCAC
GGAACATCGTTCCTGCTGCAGGACCGGCTGATGAACTGCTCAGACTACTCGACTGCGTGG
ATCTGCCGCGCATGTGGTCTGCTAAGCGCGCTCGGGTACGACCACGGAGGATCGGGAGAG
GTAACGGCGGGGAAACAGAGTACATCGATGCGGGTGCGCGGCCCGCAAGGAGAGTATTGC
AGACATTGCGAGCCGGGCGTGGGCGAGTCGAATGGAAAAGTGCAGCCGCGGCCCGGTGAA
AGCTTGGAGTCGATTAGCGGGAAGCTGAGGAACGACATGGACGTGATCCCGATCCCTTAT
GTGTTCCGATATCTGATCGCTGAACTTACGGCGATGGGAATCAAGCTCTCGTTAAAAGTT
GAATGA
>GYY|c30274_g1;orf1 len=306  frame:1  start:1  end:306  gi|189203233|ref|XP_001937952.1| conserved hypothetical protein [Pyrenophora tritici-repentis Pt-1C-BFP]&gt;gi|187985051|gb|EDU50539.1| conserved hypothetical protein [Pyrenophora tritici-repentis Pt-1C-BFP]
GGCAAATCGCCTCGCCTTGGACCACAGGTTGTCGACGGTCACCGTCGTTCAACGGACATT
GTCCCTGAGCTTGCGACGCGTGATGCCCAGGACGAGTTCCATACAGGCCGCGGTGGTGCC
GGTAACGTCTACAAAGAGAAGCACGGAGGACACTCCAAGTCTCCTGACCGTCAGGGTCTC
GGAGACAAGATCAAGCAGGCGCTTCACCTTGACAAGGATAAGAAACATGAGACTTCTCCG
CTTGCGCAGGAGACCACGGTCATGCATGGCGACGCAATCGCAGGTGGCGCAGGAGACACA
CGATGA
>GYY|c27321_g1;orf1 len=336  frame:-2  start:386  end:51  gi|336242490|ref|XP_003343012.1| hypothetical protein SMAC_09726 [Sordaria macrospora k-hell]&gt;gi|380086686|emb|CCC14613.1| unnamed protein product [Sordaria macrospora k-hell]
GCTCTTACAAAAGCAAAAGATGCAATTGGTACTGTTTTACTAGAACCAATTATGGATGTA
TCAGTTTTTGTGCCAGCTGAATATTCAGGAGATGTTATGGGAGATTTATCTCGTCGTCGT
GGACAAGTAAAAGAACAAGAAACACGTGGAGATGGAGCTAATACCATAAGAGCTAATGTT
CCTTTAGCTGAAATGTTTGGATACTCAACACAATTAAGGTCTATGACATCAGGTCGTGGA
ACTTATCAAATGCAATTTGATCACTATGAAATAACACCAAAACAAATTTCAGATCAAATT
GTTAAAGAAAGAGCAATTAAAGCTGACGAAGATTAA
>GYY|c35779_g1;orf1 len=261  frame:-3  start:263  end:3  D-alanine--D-alanine ligase OS=Desulfotalea psychrophila (strain LSv54 / DSM 12343) GN=ddl PE=3 SV=1
GCGACCTGCGGCGTGCTCGAGCAATCCGACGGCTCAGTGTTCGCGCTGCCGCCGATCGAG
ATCGTGCCGGCGGAGGGAGGCTTCGACTACACAGCCAAATACCTTTTGAAGTCGACTCAG
GAGATCTGTCCCGGCCGGTTCGCGCCCGAGGTCAGCGCCGCGATCATGGACCATGCGTTG
GGGGCGCACCGCGCGCTGTCCTGCACCGGCTACTCGCGGAGCGACTTCATCGTGTCGGCT
AATGGCCCGGTCTACCTCGAG
>GYY|c17578_g1;orf1 len=822  frame:-3  start:1230  end:409  gi|331237366|ref|XP_003331340.1| hypothetical protein PGTG_12662 [Puccinia graminis f. sp. tritici CRL 75-36-700-3]&gt;gi|309310330|gb|EFP86921.1| hypothetical protein PGTG_12662 [Puccinia graminis f. sp. tritici CRL 75-36-700-3]
ATGAGCTTTCCGATTCAACTTCAGGCCTCATTCCACGTTCAACAAACCTATATGCCTCAG
TTCCAGTCTCAGCCCTCTCGGCCGTCGTCGCAACCCCAACTCCATCCTTCCAGTTCCCAG
ATGGTACCCCCACCATCCCACCAATCTCTCAATGGATTGATCACCCAGAACCCAACACCA
ATTCAAGCCCAGCCATCTATTCCACCACAGCCCCACCCACCCCAGCCATACATGGCCTTT
CAAATGCCTGCTCTCGTCCCGAATCAAGTCAATTTGCAATCCCATCCGTCTCAGCAACAA
CATCCGATCCCGGCACACAATGCGCACAACTATCCTAAACACCCCGTCAATTCAGTTCCC
CATCCCATCTCAGCCAACGCGCCACCGCATTCTATGGTTCGACCCTCTCAACAACAAATG
GCTCAGCACCTTATGAACCCCCAAACGCACATCAGGTCACAGCGTATGCTTCAGCAGCAG
CAAATGCAGCAGATGCTTCAGCAGCAGCAACGCTACGAAGAGGTCATCATGATGACCGAT
CCCCTGGAGTGCTTCGCGAACCGCAACCTGGCCATACGGCGCTACACTACTAATCATGCC
AACATGAACCACATCTTGGGCACACATTGGACTGTCAATCAATTGTTGCGAGGCGAGCAC
AATAAACACGTTCCCAAGCGCAAAGACGTCGATGCCGGCACATCTGAAACAGCTGACCAG
CGCAAAGAGCGCTTACGACGAACACTAGAGGAAATCGCAGAAGATGTTAAAAAATCCGAG
CTCATCCACCAAGCCCGGCTAAATCGCATCCAATCGAGCTAA
>GYY|c21250_g1;orf1 len=4203  frame:-2  start:4543  end:341  gi|403166838|ref|XP_003326705.2| L-aminoadipate-semialdehyde dehydrogenase [Puccinia graminis f. sp. tritici CRL 75-36-700-3]&gt;gi|375166735|gb|EFP82286.2| L-aminoadipate-semialdehyde dehydrogenase [Puccinia graminis f. sp. tritici CRL 75-36-700-3]
CCACCACAGCCAGCCCAGATGCCGCCGAACAAGAAAAGCAAGATGAGCAGTGGATGGACG
GAAAGGGAGAAGAAGGAACGACGGACGGGAGTCTTGCCGAGTGACCGTAGCCGAGGAGGA
GTGCATGGACAAGGTCGAGAGTCGGTAGTTGTAGCACGGATTGAAGGGAAGCTTTCAGGG
GAGTGGGAGTTGGAGGGGAGAGGAGGGCTTTCGAGAGTGTTGGGGAGTGTGATGATTGTT
CTTCAACGGCAGACGGATGAGAGGGTTGAGGTGGTGGTATCGAGTGGAAGGGAGCGAAGA
GGGGTGGTGGTTGGGGTGGAGATGGAATGGGAGGAGTCGATTGAAGGAGTGCTTGAGAAG
GTGGTTGAGCAGCTGGACCAGCCAGTCCTAGTCGACCTGAGCCAAGTCGATCACTCAACC
GTCAGACTGATCAACCACCCCCAACCAGATGCTCCTCCCTCACCTGCCGATCTCTCGATC
CTGCTCAACCTCCCCAATCTCACTCTGCTCTACAACTCGATCCTATTCGACAAACACAGG
ATCCAGTTCTTGGTCGACCAAACCCAATCCGTCATCGATCATCTGACCTCCAACCCTCTC
CTCAAATTCTCTTCCCTCTCCCTCCTCTCCCCAAATCAGTCTCAAGTCTTACCCAACCCT
TCTGATCACCTCCACTGGTCTACATGGCCCGGCCCAATCACTCACATCTTTGCTGCCAAT
GCCATCGCTCATCCTCAAAACATTTGCGTAATCGAACACATTCTCGATGCTCAAAATCCA
ATTCGCTCCTGTCGCTCCTTCGACTATGCTTCCATCCATCATGCTTCCAATCTACTCGCT
CATCACCTCATCAAGCACAACATCCTTCCAGAGGACGTGGTCACCATCTACTCCACCAGG
GGCGTCGATCTCGTCGTCGCCATCCTCGCCATCCTCAAGGCCGGTGCAACTTTCAGCGTC
ATCGATCCTGCTTATCCCCCTCAAAGGCAAATCATCTATCTCGACGTCTCAAAGCCACGC
GCTCTCATCATCCTCAAGCGCGCTGGCAACCTCCTCCCTCAAGTACACTCCTTCATTTCC
GACCATCTCAGCCTCAAACTCACCGTACCCGCACTCGCCTTGCACGACGATGGCTCTCTC
CACGGCGGTCTGCTCAATACAAATGATCCCCACGACTGCTTGCACGACTCCCAAGCCCTC
GCCTGCCTCATGCCCGACGTCATCCTAGGGCCAGACTCAATCGCCACCCTCTCCTTCACC
TCGGGCTCAACTGGCATCCCAAAGGGCGTCCGTGGCCGTCACTTTAGTCTCACCCACTTC
TTCCCTTGGATGGCCAACCAATTCAACCTCGACCACTCCTCCAAATTCACCATGCTCAGC
GGCATCGCCCACGATCCCATCCAGCGCGACATCTTCACTCCCCTCTTCCTCGCCGCCGAG
CTCCACATACCCTCCCCCGAGGACATTGGCACTCCTGGTCAACTGGCTGAGTGGATCGAC
GACAACAAACTCACCGTCACCCATCTCACTCCCGCCATGGGCCAGCTCCTCTCTGCTCAG
GCTTCCAGGCAGATTCCCTCGCTCAAGAATGCCTTTTTTGTTGGCGACGTGCTCACCAAG
CGCGACTGTTCCCGTCTCCAGCATCTCGCTCCAAATGTCGACATCATCAACATGTTTGGC
ACTACTGAGACCCAGCGGGCCGTCTCCTACCATCTGATCCCCTCCATTGCAAAGGACCCA
ATCTACCTCGAATCCAAAAAGGACATCATCCCCGCTGGCAAGGGCATGCAGGACGTCCAG
CTCCTCGTCGTCAACCGGCGCAACAAGACGCTCCAGTGCGCCGTTGGTGAGCTGGGCGAG
ATTTACGTCCGCTCAAGTGGGCTTGCAGAGGGCTACCTTGGCCCGCCAGAGATGTCGGCC
GAGAAGTTTATGCTCAACTGGTTCCCGAGCCCAGCATCCCAGCTGTCAACTACAGAGACT
GAAATCGTCGGCAAGTGGCTTGGTGTGCGCGACAGACTCTACAGGACTGGCGATCTGGGC
CGTTATCTCCCCGACGGCACGGTTGAGTGTGTGGGCCGGATGGATGATCAGATCAAGATC
AGGGGATTCCGAATCGAGCTGGGCGAGATTGACACCCACCTCTCCCAGCACCCGCTCATC
AGAGAAAACGTGACGCTCGTCAGACGGGACAAGGACGAGGAAAAGATTCTCGTCTCTTAC
TTTGTGCCAATGGAAAATGGCACCATTGATATGCCTGCGGTCAGTGAAGTGGAGGATGAG
GATGAGGATGAGGGTAAAGATGGTGAGGTGTGTCAAGTCGACAAGGGGATTAGAAAGTAT
AGAAAGCTGATCAAGAGTATCAGGGAGTACTTGAAGACCAAGCTACCGAGCTACAGCATC
CCCACTTTGTTTGTGCCGCTGGTCCGGATGCCGCTGAATCCGAATGGAAAGATTGACAAG
CCAGCGCTCCCATTCCCCGATACTGCTCTCCAGGCGGCCTTGCGTGCAAAGACGTCTCTG
AAGCCCGACCAGCTGACGCCCTCTGAGGCTGCGATGGCGTCAATCTGGGCCGGCCTACTG
CCGAAGAATGTGTATTCCAGCTCGACGATCCCGCCTGACGAGAGCTTCTTTGACCTTGGC
GGCCACTCAATCCTTGCCACTCGTCTGGTGTTTGAGATCAGACGAGCAATGGCCGTCAAT
GTGCCACTCGGGTTGGTGTTTGAGCACCCGACGATCCGCTCGCTGGCCGCCCAGGTGGAC
AGGTGTCGCAAGAGCGACTTTGGGCTTGCGCGGGAGGATGAGGAGGAGGAGCCATCGAGC
GCTACCCCGGCAACACACCACCAGCAGAGCGCGGTGGGGCAGACATTTGACTATGCGGCA
GACGCAAGAGCACTCATCAAGACACTCAAGCCATCCTATGCGGCCCCAGGCCCACCGACT
GGCCCCCAGACAGTCCTCCTCACCGGTGCGACGGGCTTCCTGGGCGCGTTTATTCTCAAG
GAGCTCCTTGCGACAGGCCCTATCGGGACGGTGATTTGCCATGTGCGTGCCAAGACCAAG
GAGGCCGGTCTGGCCCGGCTCCGCGAGAGCTGCCAGAGCCGGGGCGTGTGGGACGAGCAC
TGGCTCACGGAGGGACGAATCGAAGTCGTGCTTGGGGACCTTGAGGCGCGGCAGATTGGG
GTGGGGGATGGGATGTGGCAGGAGCTGTCGGAGCGGGTGGACATTGTGGTGCACAATGGG
GCGCTTGTGCACTGGGTGTACCCCTACTCGAAGCTACGGGCGGCGAATGTGATGGGGACA
GTGGGTGTGATGGAGCTGGTTGGGATGGGGAAGCCAAAGGGAGTGGTGTTTGTGTCGAGC
ACGGCCGTGCTGGAGACGGATGAGTATGTCCGGCTGTCGGACAGGCTTGTTGAGCAGGGG
CTGGGGGGCGTGCCCGAGACGGACGGGCTCGAGGGCTCTGCACACGGGCTGACGGCGGGG
TACGGACAGACCAAGTGGGTGAGCGAGCGGCTGCTTGCCGAGGCCGGCCGGCGGGGGATG
CGAGGCGCGGTGATCCGGCCAGCGTACATACTTGGGGATGCGCGAACGGGGGTGAGCAAC
ACGGACGACTTTCTGTGGCGACTGGCCAAGGGATGTGTGCAGATTGGGGCAGTGCCGGAC
ATTGACAACACGTTCAACATGCTCCCTGTGAACCATGTGGCGCGAGTGGTGGTGCTTGCG
GCCCTCGAGCCGGACACACGGCTGGAGGTGTACCATCTGACTGCGCGTCCGTTGCCGCGC
TTCAGCACGTTTCTTGACACGTTGAGCCAGTATGGCTATGCGGTTGAGAAACAAGATTAC
CTTTCCTGGCGCGTGAGGCTGGAGGAGTCGATTGTTGGGGCTGCGCCGGCGGACAATGCG
CTCTTCCCACTGCTCCACTATGTGCTCAACGATCTGCCTTCGAGCACCAAGTCTGCCGAG
CTCGATGATGCCCGGACGGCTGGATTACTGTGCAAGCATGGGCATGAGGCGCATGTGAGT
ATCAGTAGTGAAGATCTTGGGGTGTACATTGCCTGGCTTGTACAAGTTGGGTATTTACCT
AGTCCAACACAAGATCTAGGTGAAGGTGAAGGTGAAGGTCAAGGTCATGGAAGGTTAAAG
TTACCGGTGATTGAAGGATTGGATGAGAAAATGAAGATGGCTATTGGAAGGAGTGGTCAT
TGA
>GYY|c8710_g1;orf1 len=1839  frame:-2  start:1917  end:79  gi|403174391|ref|XP_003333368.2| hypothetical protein PGTG_15152 [Puccinia graminis f. sp. tritici CRL 75-36-700-3]&gt;gi|375170955|gb|EFP88949.2| hypothetical protein PGTG_15152 [Puccinia graminis f. sp. tritici CRL 75-36-700-3]
CCGTCCATGGCCGAGAAACATCTCCTCGACCGTGACGAGCCTCCCTCTCCTTCGCGTCGG
TCTCAGTCAAAGCGACTGCGTCCCTCCCTCCCTTCTGCCCCCTCCCCTTCTTCTCTCCTC
AACTCCACCCCTTCAAGGCAAGTCTCAGGTCGCCAGCAACATCATCAACGTCCCCCCCTC
AACCAGAAGATGGCCCTCGCTGCCCTCGCTAGGGCCCGCGCTGACCGTCCCCCCGACCCT
CCTCCCGACGACTCCAAGCGATCCGGTCCCGCTCTCGATCATCCTCTCGAGCCCCCCGCC
CCCGTGCCCGGCCCCTCGTCCAGATCTCCCCCCGACTCCGTCCCCGTGCCTTCTCCCCCC
GTCGCCAGGCCCGCCCCAAAGCATCGCCCCACTCGCCCCCCGCCCGCCCGCAGACGCAGC
CCGAGCATTTCCTCGGCCGACGACTACGTTCCCCTGCCCATGGCCTCCTGGAACCCCGAC
GAGGCCCGGAAAGCGCTCCAGCCTAGCCAGCCGGAATCCTCGAACCAGGACGAGCTGCGA
AAGGCCAAGGATGAGCTCGAACGAGCCAAGAAAGAGGCCGCGAGCTACAAAGATATGATT
GGAGCTCAAACTATCCTACTCGACTCTGTCCGCTCAAGTCTATCTTGTAACATCTGTCTA
GAGATCCTCGACTCACCCTATGCCCTTCTTTGCGGACACATATTTTGCCACAAAGATCTA
TACGCCTGGTTCCATCGAAAAGGTTTAGAATTCGACTCTGATGAGCTAGATTTTTTGAGT
GACGAGGAGGCTGGTCACCCGGACCAGCGTCACCATCATCATGAACAAGGACATTCAGAA
GACGACGAGACGGATTCGGAGCGGGCGTCTGTGAACCGGGAGTTGGCCGAGGCAGTGCAA
GGCGGTCCACTTGGCCGGCGGGCTGGTGTGGGGCCGACTGGACGCGCAGTGCCGAGCCGG
ATGACGCGCGAGCTCCGGAAGCGGAACCTGATATGTCCGCAATGCCGTGCGCCTGTCGGC
GCGCGTCCCCTGCCGCTGTACGCGATCAAGGAGGCGGCTGACCGGCTGCGGACGGCGGAT
GGGCCTGGTTCGGCGGGCGCGGGTGCCGAGGGACCGCTGCGCGCCGACGTCGAGGGGCAT
CGGGACGAGCGGGACCTTAGCTGGGGCGGGCTGTTCCCCAACGGTGGCGGTGGCGGTCGC
GGCGGCGCGCGGCCCCACGTCGTCCTGGACGTCGACGACGGCGTTCGGCGGTGTGGCGTG
TGTGCGTGGGAGCTCGATGGGCACGGCGTCTGCGAAGGCTGCGGCGAGATGTACTCGGAC
ACGGGCTTTTCGGACGAGCACTTTAGCTCGGGCGGGCATGACGACAGCATCGACCTCGGA
ACCATGTACGGCACGGATTCGGACGAAGCCCCGTTCGAGTACGGACGGCATGTGCTCGCG
CCCTACGCTGGCTCGGTAGATTCGGACGAGTCAGACATTGGCTCGGGCAATGCGCCGGTG
CGGGTGCCCGGGCGGCGCAGGTTCCGGGCGCCGGCGTCGGACTCGGACTCGGACTCGGAT
TCAGATGGGCATGGGCAGGCGGACTCGAGTGAGGCTGAGGGCGGCGGGTTCACTGACCCT
CTTGAGGGCGAGTTCGAGCCGGGTGCGTCAGATCTGGACTTGAGTGGGGCCGAGAGCGGA
GGGTTCAATGACCCGCTTGAGGGCCACTTCGAGCAGGGTGCCTCCGAGTCGGAGTCGCAG
TCGGAATCGGAAGGCGATGATGATCAGGATGATCATGATCAGACGGTAGAGTCGCCGAAT
AGCGATAATGATGATAGTGATGATAGCTCGATTGAGTGA
>GYY|c37621_g1;orf1 len=123  frame:1  start:1  end:123  gi|596688897|ref|XP_007280331.1| hypothetical protein CGGC5_9146 [Colletotrichum gloeosporioides Nara gc5]&gt;gi|429855669|gb|ELA30615.1| hypothetical protein CGGC5_9146 [Colletotrichum gloeosporioides Nara gc5]
GGGGCACAGCAGGCGAGCTATCAGGTACCGGGGCAGCAGAGGGCAGAGCTTCAGGGGATG
GGATGGCACTCAGGGCCGACGCCGGGATATTCTGAGCTGGATTCCAGTCATCAGAGACGG
TAG
>GYY|c18966_g1;orf1 len=582  frame:1  start:76  end:657  gi|331229286|ref|XP_003327309.1| hypothetical protein PGTG_09858 [Puccinia graminis f. sp. tritici CRL 75-36-700-3]&gt;gi|309306299|gb|EFP82890.1| hypothetical protein PGTG_09858 [Puccinia graminis f. sp. tritici CRL 75-36-700-3]
CAGCATCTCCATCTTCTCGCCAAACCGACATCTTCTAACAGCTGGACCACAATGGAAGCT
GATATGCCATCGGCCGGAGCTTCGATCATCGGAGAGGATCCCGATCCCTCCAACGCCTCG
GTGGCGGAGCTTTCGAGCCTTCAATCGAAGCCCCCATCGCCCCCAAACTCACACAAACAA
AAGTCGGCCGGACGTGCATCAAAGCGATCGATCATGGTGGGCGGAAACCGGGTGGAAGCA
CCAGCTGCATCCAGTCGCCACAACAAGTTAGAATCCCGCCCGACTGGCGCTCGTCGCGGT
AACATCCCTTCGTCTGACTGGCCCGTCGCAGATGAAAGCCCCGTTTCACGAAACAACATG
AAGGTGCTGGATAAAGATTTGGCAGCACGATATGATTTTGGGGACCCCATTTTGGAGCTG
CAACGGCATTCCGGTCAGGCTGAAGACTCACTCTCACCTGACAATCCCAGCGTTCGTTTA
GAGCCGCCGCCTTTGGCTTCAAACCCTACATTGGGGTCACTAACATCAAAGATCGACCTA
AACACATCTGCATCATCTCCACCTGTATCTTCCTCTGCTTAA
>GYY|c25707_g1;orf1 len=1422  frame:1  start:1  end:1422  gi|331221010|ref|XP_003323180.1| hypothetical protein PGTG_04717 [Puccinia graminis f. sp. tritici CRL 75-36-700-3]&gt;gi|309302170|gb|EFP78761.1| hypothetical protein PGTG_04717 [Puccinia graminis f. sp. tritici CRL 75-36-700-3]
ACAAACCATCCCAACGTGATCACTCAAATCATGTCTTGTCAAGCGGCTAAACAGAATAAT
GAAAAGGTCTCAAAGCACAGAGGTAAAAAAGCCGGTAGGGGACGAGGAGGAACAGCAAAG
GAATCTGGACAACAGAGCGAGAAAACCAAGAAACCAAATAGATCATGGATCAAAGATTTC
AACTCAGACGGGAAGTCTTCTTTGGATGCAATAGTCGATTGGTTAACTACAGATGAGAAT
TATGAGCTGTGGCGCAGTGGTACCAAGAGTAAAAGGGAGGTGTGCGAGATCATAGTGCAA
TATCTCAAGGTAAACGGATTCACCGAACAAACAAGCAAAGGCGTGGAACAACAAATACAA
GGGCTTGAAGCAAAGTATCGTCTGGCATTGCAGTGGAGGGACCAAACTGGACAGGGCATC
CTCGATGAGGCGGACCGAGCCGAAAAAGAGTGTGCGAATGGCAGTGATGATGAGGAAGCA
AATGACGTTCTTAAGGAGGCACAAAACAAAACAGAGGCTGAAATACGGAAGTGTTGCCCA
TACTTCTACGAGCTTGATCCGATAATGGGGAATCGTCCCTCGGCAAGGCCTCTTTTTCAG
GCAGGCACTTCTGGCAAGGAGAATGCAGAAGAAATGGCCTGTGCATTAGGTGTGATGAGA
AATCATCAATCTCAAAATTTGGAAGACAATGATGGGAACAACAAAAGCGAGTCACCCGAG
ATACCTATTGAGGGGTGGGAGGAAACCCCTCCGCCTTCAAATCCGCTGGCAGCATCTGAC
GCGCAAGATGGCAAAGGACAAAGCAATCATGTCCGAATCGACCATGTCACTCCAACGTTG
AAACGCCACACTTCTAATACTCTGGCAGATGAAGATCCTGACGATAAGGGCTGGACCCCA
AAGAGAAAGAAGGGCAAAGAATCTCTTGTCGCAGAGCTCACAAAGGGCATTGTTCCGACA
AAGGAAGAAAGAGAGCGACAAATGCGCATTGAGAGGGACTTGGCAGACACTCAGATTAAC
TTGGGATCAAGAATAGCCAAGACAGATTTGCAACTGGTGGGCTCCGTGTGTATGCCATCT
GGATATCGTGATCCTCAGAAATCCCAAGAGATGATGGAGCTGGAATTGAGGGAGAAAGAG
CTGGCAATTCGCATGAATGAACACAAGTTCAAAGAGACAGTCGCTCAATCATTGCAGAAT
GAAGGTAATATGGCGCACTTGGAAAGTAGGAAGGTCAAGCTTGATATCAAGCAACGCAAA
CTTGAAATAGAACAAATGGAAGCAAAGAAAAAATCTCATGCCGCTCAAGAAAGAGCGGCA
ATGATATGCCAGTTTTTTTCTGCTGGGCTCAGCCTTGAACAAGCGACTTCGATGACCGAC
TCCATTTTAGGCCCAATGGGAAATGTGCAAGGTAATATTTGA
>GYY|c36384_g1;orf1 len=237  frame:-2  start:239  end:3  gi|759223372|gb|KIW00378.1| hypothetical protein PV09_08088 [Verruconis gallopava]
TCACCAGATAAACCTGGGGACTGCCCATTTACTCAGAGGGTCTTGCTGACTTTGGAGGAA
AAACATATCCCATACAACACGAAGTTGATAAATCTCAGTGATAAGCCAGACTGGTTTTTA
CAAATTAGTCCTGAAGGAAAAGTTCCTCTTGTGAAGATAGATGACAAGTGGATTCCAGAT
TCCGATGTTATCACCCAGATATTGGAGGAGAAATATCCTGAGCCATCTTTGGCAACA
>GYY|c2479_g1;orf1 len=528  frame:-1  start:625  end:98  Leukocyte cell-derived chemotaxin-2 OS=Bos taurus GN=LECT2 PE=1 SV=1
CGGCAGCAGAGAAGACGGCATCTGAAAACGAATGCTTACAGGACCATGAGACTTTACATC
CTTTTCAGTTTTCTGCTTTTGGCTGTGATTTGCAGCTCTCTTGTTGATGCTAGTCAAGTG
AAATTTGGCCCCCTCTGCAGTGGTAACTCAAGTAACCGCAAAAGAGGATGTGATAAAAAG
TACGGCTGTGGAAACTATGGAGCCAGCCGAGATGGTGGAAAACGGAGACATGCGGGTCTT
GACATTGTGTGTGCTGATGGAGCCACGGTTTATGCTCCATTTGATGTGAAGCTGAACGGC
AAAGCTGTACCATACAAAAAGAACAATGCTATCAATGATGGCATTAACTTGAGCGGAGGA
GGTCTCTGCTTCAAGCTGTTTTATGTTAAGCCAATCAGTTACTTTGGGACCCTCAAGAAA
GGGCAGAAGATCGGAACTCTGCTCCCCATGCAGAAGGTTTATCCTGGCATCACTTCCCAC
GTTCACGTTCAAATGTGTGACAGATCAGATCCCACCAAGTACTTCTGA
>GYY|c12338_g1;orf1 len=528  frame:-1  start:894  end:367  gi|599425789|ref|XP_007417689.1| hypothetical protein MELLADRAFT_73472 [Melampsora larici-populina 98AG31]&gt;gi|328849869|gb|EGF99042.1| hypothetical protein MELLADRAFT_73472 [Melampsora larici-populina 98AG31]
GCTTACATGCGATCGCTGGCTGCTGTTCGTCCTTTGCTTGCCTCTCTTGACCGCCCAAGC
TCTCCCACACCTAGCAACCCCAACAGCCCTCGATTCCACGACTCTCCAGACCGGCACCAG
TTCCTGTCACGACCCAGACCAGACCTCGCTCGCTTGATGGCTTCCAACGGCCCTCCAAAC
ACCACTGCGCCCTACTTTGAACTCTACCGCAGATCGAGTGTTGGGCTCGCTTTGACAGAT
GCCTTAGACGAACTCATTCAGAGTGGACACATCAATCCTCAGCTGGCTCTGACTGTGCTC
AAGCAGTTCGATAAGTCGGCCTCTCAAGTGCTCTCGAGCCAGCTGCGCTCAAAATGCCAA
ATCAAGGGACATCTATCGACCTATCGTCTATGTGACGAGGTGTGGACCTTCCTTTTGCAC
GACTCGATCTTCAAGCTGGAAGGAGGGGAGCAGGTCGGCCCGGTCAAAAGAGTCAAGATT
GTGGCTTGCAAAGGCTCCGTCGGACCCACCGCGGCTGCGCCCCAATAA
>GYY|c16296_g1;orf1 len=1470  frame:1  start:151  end:1620  gi|403158293|ref|XP_003307606.2| hypothetical protein PGTG_00556 [Puccinia graminis f. sp. tritici CRL 75-36-700-3]&gt;gi|375163757|gb|EFP74600.2| hypothetical protein PGTG_00556 [Puccinia graminis f. sp. tritici CRL 75-36-700-3]
TCCAGATTCCAGACCTCTTCGATGGCCACCCATCTCGATCTCGATCTCGATCTCCAAGCC
CAGATCCCCACCACTGGCCGCCCCTCGAGCCTAGTCCCCCTCTTCCAGCCTTTTGACTTT
GACCTCCATGGCTATGACTATCTCGACCTCCCAAACGAGAACCTGATCTGTCCCATCTGT
CGCAACCCCTTTGTCGATCCTGTCATGTGCGAGTCCTCTGACCACATCTTTTGCAGACTA
TGTCTCATCCGCGCCCTCGAACACTCAAGCACCTGCCCAATCGACAGGCTCCCCCTCTCC
CTCTCTCTCGTCCTCCCCGCTCCAAAAATCGTCTTCAAGCTCGTCGACGAGCTCCTCGTC
CGCTGTCCTTTCCACATCCAGCGTGGCTGCCAATTCGTCTGCCACCGCGACCTCGTGGCC
GCTCACGTCAACTCGAACGTCTGTCGTCAAACTCCCTCCCCCTCGGTACGCCCTCCAGCT
ACTACAATCCCAATACCGTCCCCGAGCTCCTCCTCCCTCACTCGCTCTCCACTCGAGCCC
TTCGGCTCTCCCTATCTCCCACCCCCCGAGGCCACATCCACCGCCCACCCCTCTCCCCCA
CCCGTCGACTCGAACGTCTGCCGCTATGCCCCCGTCGCGCCCCTCCTGGACGCCTATGCC
GCCCTCGAGCTCCGCAACGCCGATCTCTGCGCTCAGCTCGCACATGTGCTCGCCCAACGT
GACGAGCTTAGTGCGTTCGCTGCCAGTTGCGAGGCCCGTCTGCGCCAGCTCTGGCTCGCC
CACAGCCCCTCTCCGCCCCTCCTTAGTGCCTGTGGGGCAGTAGCAGGGTGCATGAGTCCG
GTGCGGAGGTCGTCGGACAGCGCGCTGCACACGAGCAGGATGAACTATGATCTCGTCAAT
GGTGGCAGACTTGCTGGCCTTCCACAGGGACAGCCGATCTGCGCACTCGGGTCGCCCGCG
GTCAGGGTCTCGAGCTTTGTGCGCAGGGGCGAACTCGTCACGCCTGCGGATGAGCGCCCC
CCACTCAAGCACACGGCGATCCCAAACATTGTCACCCACTCGGCGGCTGAAGAGAGCGTC
CCAGGACGGGGAGCGCTCGATCGAGGGACCAGTGAAGCAGGCTTAAAGGAGACGATTGGG
GAACTTGTCGGAGAAATGTACGCGTCACTGGAAAGGCTCGAGGGGGGTGGGGCAGCGGTG
GAGGGAGACGTGCGTGGCGTGTTGGGAAAGATGGCAGAGGTGTGGAAGCAGATCAGTAGT
CTTCATTTGCACACACAGCTTCCTGCCAGCGTTGTTGGTCGGTGTCAGGATGGAGATACT
GGTGGGACAGAGCTGGGAAGTGGAGTGGGTGGGGTCGGGTCATCATCAAATGAAAGTGGA
ACTGGAAGTGTACGTGAATGGTTGGGTTCTCACCCACTTTCACTTGATCAACCACAACAA
CAACAACAAAGAACAAGTATTAAACTTTAA
>GYY|c22405_g1;orf1 len=210  frame:-2  start:236  end:27  Low-density lipoprotein receptor-related protein 1B OS=Homo sapiens GN=LRP1B PE=1 SV=2
TTCAGACACAAATTTTCTCTCTCTCTCTCCTTCTATGTTCTAGACACACATGTCTGCCTG
TCAGGTCAATTCAAATGTACCAAGAACCAGAAATGTATCCCAGTAAACTTAAGATGTAAT
GGGCAAGATGACTGTGGTGATGAGGAAGATGAAAGAGACTGTCGTAAGTCACCTCAAAAT
ACTCTGTCTTGTCTTAACTTTGACTCCTAA
>GYY|c17651_g1;orf1 len=999  frame:-3  start:1139  end:141  gi|331242725|ref|XP_003334008.1| hypothetical protein PGTG_15738 [Puccinia graminis f. sp. tritici CRL 75-36-700-3]&gt;gi|331247692|ref|XP_003336473.1| hypothetical protein PGTG_18144 [Puccinia graminis f. sp. tritici CRL 75-36-700-3]&gt;gi|309312998|gb|EFP89589.1| hypothetical protein PGTG_15738 [Puccinia graminis f. sp. tritici CRL 75-36-700-3]&gt;gi|309315463|gb|EFP92054.1| hypothetical protein PGTG_18144 [Puccinia graminis f. sp. tritici CRL 75-36-700-3]
AATGTAAAACTGTCTCACATCTTGGGCCCTTCGTCACTTTTGCCCCTCGAGCACCTTCAG
GTCATCCACGGTTATCCTGGTCTAAACCAGCAACATTCACTTCGCCATCTGAACCTCTCA
TTCTTCACGATGTCAACATGGGCTGAACAAGACATCAGACTAGACCCAGCCATTCGAAAT
TGGGTCTTGCTGCCCATCACCTTTGTGATGCTCCTTGTCGGCATCCTTCGCCACTATGCG
CTCCAACTGCTCCACAGCGACCCCAAACCGGTCTCGCTAGTCCAGCTCAGAGAACAGCGA
ATTCTGCTGCGGGCCGCGTGTCTGAGGAACGGCTCGAGCGTCTTGTCACCCTCTCGATTC
GAAAGCCGTCGCAGGCTCATGATCCAGGCTCTCGATCAGGGCCTCTACCTCAGTGAAGGC
GAGGCCTCGAAGGCGGTCACGAACAATCAGGACGGAAATGCGGCTTCCAATGGCACTGCT
GCTCCAGCAGCAACGCCTGATCCGTTGGATCCTGCAAATATGGAGGGTATGATGGACGGG
ATGAAGAAGCAGATGGTGATGATGATCCCCCAAACTGTGATCATGGGATGGATCAACGCA
TTCTTCTTCGGCTTTGTTTGCGTCAAGCTACCGTTTCCGCTGCCAAACGGGTTCAAGCAG
ATGCTTCAAAGAGGGATCGAGACTCCACAAATGGACATCAGCTGGGTATCATCACTATCA
TGGTACTTTCTCAATCTCTTTGGTCTCAACCCACTTTACCGTTTAATCCTTGGCGACGGA
AATGCCGCTGATGGATCAGCAGCTATGGCGATGGGAGGAGCATCAAATATGGCATCTGCT
TTACCAGGTCAACAATTAGATTATAAAAAACTCTATCAAACTGAAGTCGAAAACCTTAAA
TTGATCGATCATCGATATATTTGTGATGAGATTCCAAGTTTGAAATTGGATGATATTGAG
AGTCGAGTCTTGAGAATGTATTCTACAAAAAATCGCTGA
>GYY|c26066_g1;orf1 len=342  frame:-1  start:466  end:125  gi|451994899|gb|EMD87368.1| hypothetical protein COCHEDRAFT_1023516 [Bipolaris maydis C5]&gt;gi|477589490|gb|ENI06566.1| hypothetical protein COCC4DRAFT_31321 [Bipolaris maydis ATCC 48331]
CGCAGGGTCATGGACAAAGAGCATGGCGAGAAGCTCTCAGTGGTTGAAAAAATCACTGCT
TCAGCTCTCGGTGGTGGTTTGAGCGCGTGGAACCAACCTATCGAGGTCATCCGCGTTGAG
CTCCAGTCCAAGACTGTTGATCCTAACCGCCCCAAGAACCTGAACGTTGCATCAGCGTTC
AAGTACATCTACTCGAACAACGGTATCAAGGGTCTTTACCGTGGTGTTACTCCCCGCATT
GGTCTTGGCGTTTGGCAGACGGTCTGCATGGTTGCTCTGGGCGATGTTGCCAAGGAGGCT
GTTGAGAAGCTCACCGGCGACAAAGTCACTGCGAAGCATTAG
>GYY|c27608_g1;orf1 len=135  frame:-2  start:250  end:116  Desmocollin-1 OS=Homo sapiens GN=DSC1 PE=1 SV=2
GGCTCAATTTACACAACACATGACCTCATTTTGTCTTCTGAAAGGAAAAGTTTTTCCATT
TTCCTTTCAGATGGTCAGAGACGGGAACAACAAGAGATAAAAGTTGTACTGTCAGCAAGA
GAAAACAAGGTATAA
>GYY|c19297_g2;orf1 len=951  frame:2  start:2  end:952  gi|403174664|ref|XP_003333606.2| hypothetical protein PGTG_15028 [Puccinia graminis f. sp. tritici CRL 75-36-700-3]&gt;gi|375171070|gb|EFP89187.2| hypothetical protein PGTG_15028 [Puccinia graminis f. sp. tritici CRL 75-36-700-3]
CTGACCGCCCCTTCACCATATTCCTTCCTCCGTGTTCCGTTCGGTGGACCATCCTCTCAA
GCATCAAGACCACCATCAGAGACGGAAGCGACGACCGATCTCATCAGCACCTCACTCGAT
CTACCATCCACGATCCTCCTTCAAGCATCCGCCATGTTTCCTATGCTCGGTCCACCAAGA
CCTGCAAAACAAAAGAAACCAAAAAAATCAGTCAGGCTCGCCCATCCCAGTGCACAACCG
AGTTCACTTCTTGCATCCCCTTGGCAAGCACCAGGTCCAGAACCAGAATCAACACATCAA
CCACAACCTGACGCAGACCCAGACCCAGGCCTAGAACCGGCTCGTCCATCATCCTCAGTC
CCACCACCACATCCAGTCTCTCAGACACCACCCATCACTTCCCTCCCTTCTCCAGCCGGT
CAGACTCCTACAAACCAGCAACCGCAATCAAAGCCCAACTCGCCTCGCTCCACTACTCAG
CCGGTCCCATTCCCTCAAGAAGAAACTCTCATCGTCATCTCGTTCATTACCCGTGCATCT
TCGAGCACAAGTCATGGCCAAGGCACCGAGATCCTGTTTTACAAGCCCAAATCAACTCTC
GCAAACCAGGCTGGCCAACCCACCCATTCCTGCTTGCGCATGCTTCAGCGACCGCCCCAG
GGGCCCAGCCGATGGACTTTCCTCTTCATTGATGCCGGCCCGCAACAGAGTGTGAAAGCC
GAGGTGCTCTCTCAGCGCTCGATCAACAGACACCTCTCTCCGCCCGATGACCGGCTTGTC
AAGGTGCGAACCAGCAAGCCCCTGAGATGGGCCCCCCACACCCTCCTCGTCTCTGTCCTC
TATCGCGTCCAGGATCGCGAGGGTCGTGGGGCCAAGGACGAGGAGTGGATTAAGATGAGC
GTCGAAGGTCATTACTGGTCTAAGCTTATCGGATTTCACTCAGCTATCGAA
>GYY|c21567_g1;orf1 len=3042  frame:1  start:1492  end:4533  gi|599425997|ref|XP_007417757.1| hypothetical protein MELLADRAFT_73488 [Melampsora larici-populina 98AG31]&gt;gi|328849777|gb|EGF98951.1| hypothetical protein MELLADRAFT_73488 [Melampsora larici-populina 98AG31]
AGCCCAGCCACGGTCCTCAAGCGTCGAGACTCAAGACTCCTCATTGGTCCTTGTTGCCCG
CTCTTCATTGGCTCTCCCATGGCCCAACTCAAACAGCAACTGGGCTGGCTTGGCTCTCAC
CCAATCCCTTGCCCCTCATTCTCGACCCCCAACCCACATTCTATTCTCGCCCGTCATGAA
CAACCACCCCGCCACCCTCTCTCAGACGCACGCTCTCACAATCAGATCTCGTTCCCATCA
TCCCCAATGGATTCTCAATCCACAGACGAGCTCGCTAACGACGCCGATGATGAGGACGAA
GCAGGTTCCGACCCGGACCACCCTCAGCGTGCTCATTTCTCTCGCTTCCCTCGCTCCCAC
ATCACCTCTCAAGCACCCCCTCAACTCCCATCCTTCCCATCCGACACTCTCGTTCGGTCC
GCCTCCATCTCCATCTACCCTCGCTCCAAACCCCCCTCAACTCTCTGTCGTACCACCAAC
GCCCCTTCAATGCCGCGGCGAAAGCTAGTCAAGCGTCGCAACCCATTGCCACCAGATACT
AGTGCTCTCTCATATGCAAGCATTCCATCCGAACCGCGTCCGTCTTCATCCGCTAGCATC
ACCACCCTCGTACGGGTGTCTCGAATCCCCATTTCGCGCCCCTGCTCAGTCCCACTTGAC
GACCCGCGCCTAACATCCTTGAAGGAAGCCCACAGTCTTTCACGGTCTTCGTGTGAATCC
AACATCAAAGCCTCCGCCCAGACCGGCTCCGTCAACTCCCTAACAAGCAAACCCCATAGA
CCACACCGCTCTTCAACCCTGCCGTCAATCAACACAACTTGGCCATTCCCCAATGAGCAC
TGGCCAGTTTGCAAGAATTCCAGTCCCCATAGCTCTCCGATCAAAATTCCTGCTGATTGC
CGGTTGGGTGAAGGGTGGGACTCCAATCAAATCCTTGCTGAATTGAACCTTGGGCCAACA
GGACAAACACAACGCTCGCCAAGCTCAGAAGGGTCTGAAACTGTAGATGTCTTTGCTACC
CCCCTGCTCGAGACCTCTCATCAACAACCAAGTGCTAAGCCAAGTGATGCATTTGACGAA
GAACATCAAAACGACTCGGGGTCTAGTCTTGATCCTGAGGAATTTCTTTCCAAGGTGGCC
GGCAACGTGGCCAAGACTAACCGTGATACTCATCTTCAAAGCCCACAGCCTGCCCTGTAT
AACTCCAGTCTTGCAACTTCCCTGCAATATACGCACTCCAGTCCGCTCAACACCTCTCAA
GCGGCTTCAGAAAACTATGCTGGGCGTCTGCAGGCGAAGAGGAGATCTCGGTCCATTGGT
ACATTCCAGCTGGGTCACAAGCCCGTCTCAGCTTCTGTTCACAGCTTTCATCCGATGGCG
CTCCATTCACCTCCCCCCTGCCGTAGGAGTCTCGATCTGGTCAATACCTCTCAATTATTT
GAGTCTGTCCAAAGACCATTTGGGGACGATGCACAACCAAAGAACTCTGGGAGTGCTAAC
AAGGCCAGGACCAGTCCCCGAGCGATTGATGAATTCGATTCCAAATTAGCATTGCTGCAA
CGAGCTATTGATTCCGGTAACATTGACAGTCTAGACGTCCCGAGTCTGATCAAGTGGGAA
GATGACTCGTCTGGTGAGAATGATGATGGGCAGCAAGCTTCCGGTCACCTCCCACGGCGA
ACCAGTGATGTGAACTTGACGTCTTCGATTGTGTATTCTTCGCATCCGTTCCCTTCACCC
AAGACATATCTTAGCAAGAGCTCTTCATTTTCAAAGCCCTCCCTCAGCGTCTGCATGCCC
TCTTCAATACCAAGGTCCAGCAGTTTTGAGTCAATAAGAAGCGCTGGTGGCGAATTTCCG
ATTTCGGAGCGAACGATCAAGAAATCGCTCAACAAGCCCCTGCTTTCGGAGACCTTGACT
CTAGGAGATGAAGACTCAAACGGCGAGTTTGAAGAACTACATGACCTGCACGATCTGGCA
CCCGACCTCGAACTCGATCAGCGTGAAGGGTCTCCATCCCACTTCAACTCTTTCAGCCAG
CAAAACACGTTGGCAGGGTCGGATGGCTGTGTTGCCTCTGCTTCTCACGTCAGTTCTGGC
ACAGGGGCGCGGAGTCTGAGTGAAGACGATTACCCACCCCGTGCTTCCTTTGATCAGCGA
TTGACTGAGCATCGCCGAACCTTGATCAACATGCAACGCCAGTCCCAAGAGTCTCTTACT
GGATCCAGCGATATGAAGCGTCCTGATGGCCAACGTGGCTCTCAAGACCGAGCCCGATTC
CCGGCCCCTCTCTGGACACCACAAAATTCGACTGCAGACTTGGCAGCAGGAGTTTATCTT
CCACACGCCCCCACTTCGCCTGTTCCTCCGCTCAGGCACCATTCGTCGCGCCCAGCTATC
AAGCCTCGCCAGCATGTTCGCTCGTCTTCCTTCATCAGCATCACGCTTAAAAAGCTTACT
CGGAAGCTGCAACCTAAACAGGGAAGCGATTGCCCTTCTGTTGAGCGGCTGAGTGCTTCG
GAAGACCGTCATCCCATTCGCATGACAACGCATCTGAGCCTTTCTTCCCATGCCAAGCCT
TTGGTGAGACCGACCCATGCTGCGATGCAACAAAGTGTGTCGTATGAAAGCAGGGCCGGC
CAGAAACCTGTGTCGCATCTGCGAGGGATGTCTGTTGGCGCGGTAACTGGCTGGTCGGGG
CTTGGTCGCTTGCAGGGCTCCCGAGATGGGAGGTCATTCAATAGCAACGTGCACACCGTT
CCACTCACGACCTCGCCGCCCCAGCATGAGCGGCTCTCTTGCTCCGGTGATTCACCACCC
CCTCCACTCCCTCAAACGTCGTCCCTCACCACCGATCATTTACCTGAACCTGGGCCTCAG
ACCGCCCCAACTCCCGTTGCTTCAGCAAAGCCGGCTGAACTTCTTAGGCTCAACGACATT
CTTAAGCGCCACCAACAGGACGAGAAGGACTACATGAAAAAGCTTGCTCAAGTCGTACTC
GAGCGTAAAGTTCTTTCTGAACAGTCGCCGTCGACCATGTAG
>GYY|c18950_g1;orf1 len=1275  frame:-3  start:2311  end:1037  gi|599404141|ref|XP_007412934.1| hypothetical protein MELLADRAFT_117253 [Melampsora larici-populina 98AG31]&gt;gi|328854689|gb|EGG03820.1| hypothetical protein MELLADRAFT_117253 [Melampsora larici-populina 98AG31]
CTGTATACCTACCAAAAAGCTATCATGTCCGAATTCAATCTCTGTGACTCCTTTTCGGAG
AGAAACCAAGCAGAGCTGATTGTCGATGCCATCCTGTTCGACATGGATGGCACGCTTGTT
GATTCGATCGCTGCGGTCGAGTCAGCCTGGGGTGCAGTAGCCCAGGCGCTCAATAAGCCC
GCCCAGGAGGTCATTGACGCCACCCATGGGCGCCGGGCGATCGACAACCTGAAAGACCTT
AAGCCCCAGTTACGGCGGATGTCGAATGCGGAGATGGAGCCCCACGTGGCGGCGTTTGAG
ACAGAGATCCTTCGCCAGGCAGACCACTTCAAAACTGAGGTCCGTTCTCGCCGTTCAAGC
GCAGCCAGTAGTAAGCGCCAGAGTCGCGAGAACAGCCGCCGGAACTCGATGACAGCCCAG
GAGGCCGTCCGCAGGAGGTCGAGTCTTAACCAGGCCATCAGCGCCGACGGTGTCACCAGC
CGGATGGCCGCACTCGGCCTCAAGCCCCTCACCGCAGCCCCGCCCAGCAAGCCCGAGCAG
AACGGCAACGGTACCCAAGCCCACAAGAACCAGAACTCATCAACGGTGGATGAAGACGTG
TTTGATGATGATGATGATGACACTGATGAGATCAGGACGGACGACGAGGAGGTCGACGTG
TCTGACCTGACGGTACGTGTCCTTGGCTGCGCTTTCTGGTGTGCCAAGCAGAAGCAGACG
GAGCTGACGGCCCGGCGGTCGGGACGACAGGATAAGTCGGTGCGGATCTTACCAGGCGTG
CGACGTCTGATTGACAGTCTCCCCCCGGACCGCTACGCGGTCGCGACTTCGGGCGCCAAG
ACGTACTGCTATGGCGCGCTCGAGCGCGTCGGTATTGTCCCTCCCAAGGTTACCATTACT
GCCGATGATCCGCGGCTCAAGAACGGCAAACCGCATCCGGACCCATTTATCTTGGCAGCC
GAGTGTCTGGGCTTTGAGCCAAAGAATTGTTTAGTTTTTGAGGACTCGCCCTCAGGGATC
AAGGCTGGCGTCGCGAGCGGTGCGAAGACAGTCGCCGTTTGTACCTCGCACCCCCACGAA
AAGATTGGGCACTGTGGCGCGCACTGGCTCGTGCCCACGCTCGAACTTGTGCACGCTGAG
GTCCTTCCAGACGGGCGTCTGCGCGTCTTTGTTGACGCTGACAAGGACGCCGTCGAGGCC
GCTCATCGGGCGGCGATCAAGTCGAGTGCACCACCAAAACTGTATGCGGCCCAGCAAGTT
GATGAGAAGCAGTAG
>GYY|c24471_g1;orf1 len=234  frame:2  start:65  end:298  Cation-independent mannose-6-phosphate receptor OS=Homo sapiens GN=IGF2R PE=1 SV=3
CGAATCGACTGTATCTTCAGGGGGAAAAGCCTAACAAGACTGGTTTTCTTGCAGGGCTCC
TTCACTGAAGTGGTTTCCATCAGTAACTTGGGAATGGCAAAGACCGGCCCGGTGGTTGAG
GACAGCGGCAGCCTCCTTCTGGAATACGTGAATGGGTCGGCCTGCACCACCAGCGATGGC
AGACAGACCACATATACCACGAGGATCCATCTCGTCTGCTCCAGGGGCAGGCTG
>GYY|c39476_g1;orf1 len=228  frame:2  start:2  end:229  gi|189191640|ref|XP_001932159.1| translation initiation factor eIF-2B subunit epsilon [Pyrenophora tritici-repentis Pt-1C-BFP]&gt;gi|187973765|gb|EDU41264.1| translation initiation factor eIF-2B subunit epsilon [Pyrenophora tritici-repentis Pt-1C-BFP]
AGGCATTGTCAAATTGGCCGAAATGTCAAAATCGACGGCGCATACATTTGGGACTATGCC
AGCATAGCCGACGGCAGCACAGTCACCAAGGCAGTCATTGCGAACGAAGTGGCCATAGGT
CGCAGGTGCACCATCGAAGCCGGTGCTCTGATATCGTATGGGGTCAGCATCAGCGAAGGC
ATGACAATACGAGGAGATCACAGAATCACAAGAGCAAAGCGGAGACGC
>GYY|c33220_g1;orf1 len=216  frame:3  start:54  end:269  Keratin-associated protein 4-8 OS=Homo sapiens GN=KRTAP4-8 PE=2 SV=4
CAAGGAAATAATGATGTGGTGGCAATGGGCCTTCAGGAGGGTATAAAGGGACTACAGGCC
CAGGAGACTTCCAAACACAAGAACTTCACTCTCCTAGAAACCCAACTAGATCCTTCACCC
TCTGACACCATGGTAAACTCCTGTTGTGGCTCCGTGTGCTCTCACCAAGGCTGTGGCCAA
GACCTCTGCCAGGAGACCTGCTGCTGCCCCAGCTGC
>GYY|c39318_g1;orf1 len=465  frame:-1  start:500  end:36  gi|330928629|ref|XP_003302337.1| hypothetical protein PTT_14111 [Pyrenophora teres f. teres 0-1]&gt;gi|311322348|gb|EFQ89544.1| hypothetical protein PTT_14111 [Pyrenophora teres f. teres 0-1]
CCGCAGTGCAACAGGAAAAGCGCTTATCACATCGATGCCGAACGCCTGGGGAACAGGACT
CTCATCGTACTGACCGAAATCCGAACGAGCCAAGACCGCGAGGACCAGATACGATCTTCA
TTCGGGGAACGTGGCATAACCACCATTTTCGCCTATCTGGCATCCCTGGATGGCTCCGCA
ACGACTGCAACCATCTCATCCTTCTTATCTTCGGTCGTCAGCCCGTCTATGAGAGACATT
GAGAGCATCGCGCAGTCTACTCATTTTGTCATGAACGAATGCTTTGTCCAGTTTACACTA
GGAAGGGAGTATGAGGAATTCTGCAAATTCATACGACGACAAGACGACCATTTCGTAAGA
GAGCTATTGGATCACGCTATCACTGGTCACTACTACAACGACGACGATCACGAACACAAC
GTACAGTTTCTGATTTGGGAGCTCGAGGCGCGGGAAAGCGTTTAA
>GYY|c26918_g1;orf1 len=246  frame:2  start:2  end:247  Tyrosine-protein kinase ABL1 OS=Homo sapiens GN=ABL1 PE=1 SV=4
GAGTTGTCTGGAGTTGTCAGCTCTTCCCCTTGCGTTTCAGATCCTCTGGACCATGAGCCT
GCCGTGTCTCCATTGCTCCCTCGAAAAGAGCGAGGTCCCCCGGAGGGCGGCCTGAATGAA
GATGAGCGCCTTCTCCCCAAAGACAAAAAGACCAACTTGTTCAGCGCCTTGATCAAGAAG
AAGAAGAAGACAGCCCCAACCCCTCCCAAACGCAGCAGCTCCTTCCGGGAGATGGACGGC
CAGCCG
>GYY|c17386_g1;orf1 len=555  frame:-3  start:556  end:2  gi|331240178|ref|XP_003332740.1| hypothetical protein PGTG_14405 [Puccinia graminis f. sp. tritici CRL 75-36-700-3]&gt;gi|309311730|gb|EFP88321.1| hypothetical protein PGTG_14405 [Puccinia graminis f. sp. tritici CRL 75-36-700-3]
TCGGATGCTTGGGTGGGTAGAGTGACATTGGAATTAATCAAGAGATACCTTGCTACCAAT
CAAGGGCGATCAACATCAAAGTGGAAGAGCCCGATCGATTTTTCATCCATCGAAGTTGCT
TGGGTCGATGTAGGCAGCGCATCAAATTATCTTCCCGCGCCATCCGATAAGGAGGACACT
CCGACTAAGAGCCTTCGTTTGAGCCAAGATGTCATTCAGTCAAACATAAGATCTACAGTT
GAAGCATTGGGCTTCAAATTCGTAGTGCTGAAGTTGGACGACTTATACACGAGTGCAAAA
TCAGATGAAATGAGCCCCCAGTGTCTCGTCGACATATCAGTGCCAAGCCTGCCCTGCAAA
GTGATCGAGTCCACCGATCCTCAGCCCACAGAATGCTCCACGCCTCTACAAAATGCACTT
CGGCCATTGAGCAAGACTTCTCGGGCTTCCTTGATCAGCATTCTGACATCTTCGATCCTG
CTCGAGTTCTGTAAAAAGGCAGTCCGTAAGAAAGTATTGGTAAAAAGTACTAATTCAACC
GACATGGCCATTGAC
>GYY|c17386_g1;orf2 len=396  frame:-2  start:932  end:537  gi|331240178|ref|XP_003332740.1| hypothetical protein PGTG_14405 [Puccinia graminis f. sp. tritici CRL 75-36-700-3]&gt;gi|309311730|gb|EFP88321.1| hypothetical protein PGTG_14405 [Puccinia graminis f. sp. tritici CRL 75-36-700-3]
CATTTGAAGGGACATCAAGCTCTCGGGACGAAGAGGCACAGCGAGCACGACGACCAAGGA
GAACTTACCAAGCCTCTATTCACACCCGGAATGAGCAAGTGCTGCAAATGCCAGTCGACT
GGCGTGGATGTTGCCATACGAAACACGGCTTGGTGTCGTACATGTTTCATCGACCAACTC
CACAACAAATTCTTCCAAGGTCTCAGACCCGCCAAAGAGTACTGTCGTCCACCGAAAGGG
TCGCAAAAATTAGCTTCTGATTACGGATCCCTTGTCATCCACTACACTGATAACCTGGCC
TCCTTGTCAGTGGTCCCCAGCTTTATTTTGTGCGCCTTTCCATCGACCGGGAGTTGCTTA
CGAATCAAAAGAGTGATCGGATGCTTGGGTGGGTAG
>GYY|c23993_g1;orf1 len=156  frame:-1  start:157  end:2  Sec-independent protein translocase protein TatB OS=Photorhabdus luminescens subsp. laumondii (strain TT01) GN=tatB PE=3 SV=1
ACCGTGTTTGACATTGGTTTTAGCGAGCTGCTGCTAGTTATGGTCATTGGCTTGGTGGTT
TTGGGGCCAGAACGGCTACCGGTGGCGATAAAAACAGTTGCTGGTTGGATCAGGGCACTG
CGCTCTTTAGCTACTAACGTCCAAAATGAGCTGGCA
>GYY|c28615_g1;orf1 len=216  frame:-1  start:216  end:1  Tyrosine-protein kinase receptor UFO OS=Homo sapiens GN=AXL PE=1 SV=3
ACCCCTTATCACATCCGCGTGGCATGCACCAGCAGCCAGGGCCCCTCATCCTGGACCCAC
TGGCTTCCTGTGGAGACGCCGGAGGGAGGTAAGAAGGGTTGGGGAGGGACACGTCACCAC
TGCCCCACCGGACCTTGCTTATATCAGTGCCACCCCCATTGTCCCCTTTCACTCCTTTAC
CCCTCATGGCCTCAATCTCCTTCCCATCCAATCTCT
>GYY|c40940_g1;orf1 len=219  frame:3  start:3  end:221  Transcription factor SOX-2 OS=Gallus gallus GN=SOX2 PE=1 SV=1
TCCAGCCCCGCTGTGGTTACCTCTTCCTCCCACTCCAGGGCGCCCTGCCAGGCCGGGGAC
CTCCGGGACCTGATCAGCACGTACCTTACCCGCGCCGAGGTGCCGGAACACGCCGCCCCA
GCCAACTTCACATGTCCCAGCACTACAGGAGCAGCCCGGTGCCCGCCACGGCCATTAACG
ACACACTGCCCCTCTCGCACATGTGAGGGCCGGACAGCG
>GYY|c40940_g1;orf2 len=207  frame:2  start:2  end:208  Transcription factor SOX-2 OS=Gallus gallus GN=SOX2 PE=1 SV=1
CTCCAGCCCCGCTGTGGTTACCTCTTCCTCCCACTCCAGGGCGCCCTGCCAGGCCGGGGA
CCTCCGGGACCTGATCAGCACGTACCTTACCCGCGCCGAGGTGCCGGAACACGCCGCCCC
AGCCAACTTCACATGTCCCAGCACTACAGGAGCAGCCCGGTGCCCGCCACGGCCATTAAC
GACACACTGCCCCTCTCGCACATGTGA
>GYY|c36812_g1;orf1 len=237  frame:1  start:1  end:237  gi|818157232|gb|KKO98198.1| hypothetical protein THAR02_09698 [Trichoderma harzianum]
GGAATATATAATATGGATCTTAAAACTACGGAGGAACGTTATGGGGTTGTTCCAAGAGTC
TACATTAAAACGAACCGTGATAAATTGTTTCCTCCAGCGAGGCAAGAAGAAATCATTGCC
AGATCACCTCCTGAAGTCGTACATGTGTTGGAATCAGATCACAGTCCCTTCTTTTGTATG
CCAGAAAAACTTAATCAATTGCTTGTGCAGATCGGCATTGAGTATGGGAAGAAATAA
>GYY|c25668_g1;orf1 len=159  frame:2  start:41  end:199  Histone acetyltransferase p300 OS=Homo sapiens GN=EP300 PE=1 SV=2
TATTTATTGTATGGTGGCTGTTGTATTTATTTCTGTCTCCTGTTATTTCATTTTGACTTA
GGTGCTAGTCCTATGGGAGTAAATGGAGGTGTAGGAGTTCAAACGCCGAGTCTTCTTTCT
GACTCAATGTTGCATTCAGCCATAAATTCTCAAAAGTAA
>GYY|c36910_g1;orf1 len=105  frame:-1  start:106  end:2  Sorting nexin-13 OS=Homo sapiens GN=SNX13 PE=1 SV=4
GATATTTTGATTTCCTTTAAGTGCTTAGAAGAAATGAAACGGGAAGCCAGGACTATTAAG
ATTGATAGAAGATTGACGGGTGCCAATATAATTGATGAACCTCTC
>GYY|c33357_g1;orf1 len=132  frame:-1  start:247  end:116  gi|396486725|ref|XP_003842467.1| similar to trypsin-like protease 1 [Leptosphaeria maculans JN3]&gt;gi|312219044|emb|CBX98988.1| similar to trypsin-like protease 1 [Leptosphaeria maculans JN3]
CCGATCGTCAACTCTGCCAAGGTCCTGATCGGTACTGTTTCCTGGGGTAACGGCTGCGCT
CAGGCTGGTCAGCCTGGTGTGTACGCTCGTGTTGGTGCTCTATTGACCTACATCAACGCC
AACTTGGCTTAG
>GYY|c27488_g1;orf1 len=273  frame:-1  start:273  end:1  gi|761341740|gb|KIY02631.1| hypothetical protein Z520_01096 [Fonsecaea multimorphosa CBS 102226]
CATCTCTGGAGATTTATGTCAGTTTTGCAAGTGTTACATATTCCGGACGAGCGGCTTCGC
AAAGTTGCTAAACCGGTAGAAGAAGTGAATGCAGAAATTCAGCGTATCGTCGATGATATG
TTCGAGACGATGTACGCAGAAGAAGGTATTGGCCTGGCGGCAACCCAGGTTGATATCCAT
CAACGTATCATTGTTATTGATGTTTCGGAAAACCGTGACGAACGGCTAGTGTTAATCAAT
CCAGAGCTTTTAGAAAAAAGCGGCGAAACAGGC
>GYY|c34322_g1;orf1 len=150  frame:-2  start:244  end:95  gi|330926963|ref|XP_003301684.1| hypothetical protein PTT_13246 [Pyrenophora teres f. teres 0-1]&gt;gi|311323403|gb|EFQ90236.1| hypothetical protein PTT_13246 [Pyrenophora teres f. teres 0-1]
CAGGAAGTCGACTACAGCAAGTTGGGCGACCACGAATTCAAGGTTCGCCAGATGGAGCAG
CAGGTCGAGATTCTGCAACTCGAGAACTCGCTTGCACAGGCTAGAACGAGGTTGGGTGAG
ATGCGTAAGCTTTCTTACCTCGAAGAGTAG
>GYY|c27292_g1;orf1 len=108  frame:-2  start:166  end:59  Regulatory-associated protein of mTOR OS=Homo sapiens GN=RPTOR PE=1 SV=1
GCCACCGTGAACGCCCGGCCGCAGCGCGTCCTGGACACCTCCTCCCTCACGCAGTCGGCC
CCCGCCAGCCCCACCAACAAGGGCGTGCACATCCACCAGGCGGGGTAA
>GYY|c40095_g1;orf1 len=180  frame:-2  start:210  end:31  gi|858060813|emb|CDW95399.1| hypothetical protein [Sporisorium scitamineum]
TTCAAAATGCCTTTCACTTGCAGCGACATTGTCAAGATCTTCTTTGCCATCTTCGTTCCT
CCCATTGGAGTATTCCTCGAAGTTGGATGCGGATCCCAATTCTGGATCAACATCCTGCTG
ACCATTTTGGGATACATCCCAGGTATCATCCACGCCCTCTACATTATCCTCAAGTACTAG
>GYY|c9770_g1;orf1 len=285  frame:1  start:1  end:285  gi|189192921|ref|XP_001932799.1| hypothetical protein PTRG_02466 [Pyrenophora tritici-repentis Pt-1C-BFP]&gt;gi|187978363|gb|EDU44989.1| hypothetical protein PTRG_02466 [Pyrenophora tritici-repentis Pt-1C-BFP]
GCGCCCGCTGACACTCTCGCAACCATGGGTGTCCCTTTCGAGGCTTTGCTGCCGTACGCG
ATTATGACCGGCTTCTTCGCATTCAGTGCCGTGTCTGTTGGAAAGCTCAAGGAGATGCAG
AACGGAGGAAAGAGGTCCAGGCGAGGAGTTGACGCTTGGGACAGGCAAATGATGGAGCGC
GACCGCCGACTGACCGGATTCATGCGCGGACAGACAGACAAGCCGGTTGCTCCGGAAGGC
TTCGAGCTCAACAACCCATGGAGGTGCGAGCAACGATTCATCTAA
>GYY|c20060_g1;orf1 len=1881  frame:-2  start:2481  end:601  gi|599358116|ref|XP_007404532.1| hypothetical protein MELLADRAFT_59372 [Melampsora larici-populina 98AG31]&gt;gi|328863057|gb|EGG12157.1| hypothetical protein MELLADRAFT_59372 [Melampsora larici-populina 98AG31]
CCTTGTCACGTCTCAATAGCACGCGCCCTTGCCATGTTCGCCATTCAGCAAATGCTCACC
AATTCCAAAGACTCCCTCTCAAGCCCTGCCACTGTCCACACTCAAAATCAGCTCAGAACA
CCACCCGCGACTCCTGCGGCTTGTGCCTCTACTTCTGCAGCCTCTCCTTCTCTTAGCCTC
GTCAAGGTCATCTGTCGTCTCAGACCTTGCCTGGCACATGAACAGTCGTCCTCCAAATCC
GTAGTCCAGGTCATCAATCGCTCGCAGATCAGGATCACTGACCCAGTCAAAAACCTGGTC
AACAGATTTGATTTTTCAGCTTGTTATGGCGAAAGTAGTACTCAGCAACAGATATTTGAT
GGCGAAGTGCGAGACATGGTGATGGGAATCTTTTCTGGGATCACGGCTACAATATTCACG
TTTGGCTGTACGGGCTCGGGGAAAACACACACGCTTCAAGGCTCGCCGGCCGACCCAGGC
ATTGCTCCGCGCGCAGTGCGCACAGTTTTCGATCACATCGACCTTCTCCGGGGCGGTTTG
GGGGGTGGTGGCCAGCCTGAGTACAAGATCTCGCTCTCGTGCTTCGAGATCTGGAAGGAT
AAGGTCTGGGATCTGCTTGCCGAGGGCGGCACGGCGGCGACGCGGGACCTCGGCCGGGGG
GACCTGCCGATCCGGGAAGCGGCCAACGGGCAGGTCTTTGTGCCTAACCTACGTCGGGTG
CCGCTGTCTGACTGTGCGCGGTTCAACAAGCTCTACGATCAAGTCATGGGCGCCCGATCG
GTCTCGAGCACCAAGCTCAACCATGCCTCCTCGCGCTCGCACGCGGTCTTGACAATCTAC
GTCTCCCAGCTTCGAGCAGGCAAGTCTTTTGAAGGCAAGTGTGTCCTCATCGACCTGGCG
GGCAGCGAAAACAACAAGAAGACTGGCAACGACACCAACAAGGAACGCATGAAGGAGTCC
GTCGAGATCAACCAAAGCCTACTTACGCTCCGCAAAGTCGTCCGCTCGCTGAACGCCGGC
GATGTTCGGATTCCGTATCGAGACTCCAAATTGACGAGGATCTTGAGCGATAGTCTGGGT
GGCACATCAGCTGGGCTCGTCATTTGCAATGTCGCACCCCATGCATCCCAGTACCGTGAC
ACGATGAACACGCTCAATTTCGGCAGCAATTCCCGGAACGTTGAAAACAAGGTCTCTCTC
AAGCCGGCGGGGAGCGGCGACCGGCAGCTCCGACCGCTTGGGTATTCACTCTACCAGCAA
GCCTCCAAGTCTGCGCCCCATCTGCCCTTGCCGGCCTCTGCTCCCTCGGCTGTCTCGCCG
CCGAAGCTAAACTGGCCCCGTCATCCCGCGCTTGCGTCGCTCCCCAACGGGGGACTCCCG
CTCCCGAACAGCCCGGCCCGGGCGGCGTCTGACTTTGCCGCCTCGCGCACGCCCCCGTTT
GGCCGGAGACAGGGGGTTCACATCCCCCCACCCGTGTTCAGCTCCGGGGGCTCGCGAAGC
GTGCTTCCAAGCCGGTCTATGTCGCCAGTCCTGAGCGTAGAGAGCTCGGCAGACAGCGCG
CTAGAAGGCCACTCGTGTGGCCAGTCGAACTCGAGCGATTACAGTGTCGCGGCGGCAGAG
CTCGAGCGGAGGGTCAACCAGGTGATTGAGAAGAACATGGACGAGCTCGTCCATAAGCGG
GTGGATGCACTGTTGGAGCAAAAGCTCAAACAAGCCAGCCCGGGAGCACCGACAAGTGAG
TCAGGAAAGGGCCATTCCGGGGGTGCCGAAGACGACGTTAAACTTGCGGAGCGGATTACG
AATTTGGAACAGCAATTGTCAGTGTTGGTCTTTCAAGCCCGATGGGGTGACGCATTTGAG
AGGGTGTTTTTTCAATGCTAA
>GYY|c33480_g1;orf1 len=207  frame:-3  start:208  end:2  gi|701777629|gb|KGQ11316.1| Succinyl-CoA ligase [ADP-forming] subunit beta [Beauveria bassiana D1-5]
GAAATCGAAAAAGTGGCGGAAGAAACTCCGCACCTGATCCATAAAGTTGCGCTTGATCCG
CTGACTGGCCCGATGCCGTATCAGGGACGCGAGCTGGCGTTCAAACTGGGTCTGGAAGGT
AAACTGGTTCAGCAGTTCACCAAAATCTTCATGGGCCTGGCGACCATTTTCCTGGAGCGC
GACCTGGCGTTGATCGAAATCAACCCG
>GYY|c20697_g1;orf1 len=414  frame:2  start:2  end:415  gi|403160418|ref|XP_003320924.2| hypothetical protein PGTG_02946 [Puccinia graminis f. sp. tritici CRL 75-36-700-3]&gt;gi|375169550|gb|EFP76505.2| hypothetical protein PGTG_02946 [Puccinia graminis f. sp. tritici CRL 75-36-700-3]
GCCTCGCTGTTGTGTGCATCATACTCGAGCAAGGCATGGCAGCTCCTGTTAACACAGGGA
TTTCTCTATGGGATCGGAGGCTCTCTGTTGTACTACCCCGCATTGCTGTATCTTTCGGAA
TGGTGGGTTGTTAGACGAGGCTTTGCAGGAAGCATTATGTTTGCAGGCACAGCGGTATTT
GGTCTGATCTATCCACCACTGTTGGACTGGTCATTGAAGAAGTATGGCACCCCCCTCACG
CTACGTGGGTTAGGCGTAGCGTACTGTGTAGGGATGCTTCCTTTCCTACCATTTTTTCGT
GGACGTTTTCCACTGTCAAAGAGTCGAAGACAACCCCACATGCAAATGGCCAGCTATATC
AAGACACCGATTTTTTGGGCATTTGTGTTGTTGAATCTAGTACAAAGCTTGTGA
>GYY|c20697_g1;orf2 len=561  frame:3  start:444  end:1004  gi|403160418|ref|XP_003320924.2| hypothetical protein PGTG_02946 [Puccinia graminis f. sp. tritici CRL 75-36-700-3]&gt;gi|375169550|gb|EFP76505.2| hypothetical protein PGTG_02946 [Puccinia graminis f. sp. tritici CRL 75-36-700-3]
ATTATTCCGCTTAAGCGCTGCCATACTCCTTTTCCGATTTCATACAGAGCATTCTCAGTC
CCGATCCTTTATCTGCCTTCCTATGCTGATGCGATAGGTATCCCTGGAGGCGTTGTCCTG
GCGCTCTTTTCGGCTTCAAGTGCAATTGGTCAAATTGCTAATGGAATTCTAAGTGATCAT
TATGATTTGGGATGCATCATTGCTATCACTTCTATCATAAGCTCTATCAGTATCTTCACG
TTATGGGGTTATTCTAATGGATTTGCTATGCTTGCAGCATTTGCAGTTGTTTATGGAGTG
AGTGCGGGGGGATTTTCATGCCTCTGGCAACGATCTGCGATGGCGGTTGCACCCCGCGAG
CCCAACCCTGGAAGTCTCGTTGTCTACTTCGCCACCACGCGCGGCGTTGGAAATTTGATG
ACTGGACCGATCGCAGGGGCTATGCTTAAAAGACCTTCCCCTGCCAAAGATGCTTACAAA
GTACTTGTGAACTATAGTGGATCGCTCACGTTGATCTGCACAATTGGAATAGGAATCAGA
ATTCTGTACCAAGTCAAGTGA
>GYY|c39020_g1;orf1 len=207  frame:3  start:3  end:209  Vimentin beta OS=Carassius auratus PE=2 SV=1
GATTTTGAGCGACTCAGAGAGAAACTGCAGGATGAGATTCTTCAGCGAGAAGATGCAGAG
AACAATAAAAAGAGTTACATACAGGATGTGGATAATGCTGCTCTTGCTCGAGTGGATCTG
GAGAGGAAGGTGGAGTCTCTTCAGGACGAGCTCGCCTTCCTGAAAAAGCTCCACGATGAG
GAGCTGGCTGAGCTGCAGGCACAGATC
>GYY|c18598_g1;orf1 len=435  frame:-3  start:1628  end:1194  gi|403167132|ref|XP_003326934.2| hypothetical protein PGTG_08471 [Puccinia graminis f. sp. tritici CRL 75-36-700-3]&gt;gi|375166871|gb|EFP82515.2| hypothetical protein PGTG_08471 [Puccinia graminis f. sp. tritici CRL 75-36-700-3]
ATCACCATTCTATTTCTCGCCTCTCACTTTTCCCACTCCCTCGCTTCAAGAATAAAGATG
GACCACCCCATAAGACCACCCTCCACCAGCGATGGCCTCGACGACGACCAACTCCTTCCA
TCCGCTTCTCGCGAACGACAACGCAGGATAAAGCTTTCGATGCTCATGCAGCAGGTCTTT
GGCTCGCTTCATTCGACCTGCTTGCCATCCCTCCCGCTCACAGTCCCCTCTCTTCCCTCA
GCTCGACTTCTCCTTCTATGCACTCTCAGTCCTGGCCTACGTCCTCGATGGCAAAACCCT
CATTTGTCCTCATCCTCAGGACCGTCTCCGAGGTCCAGTTCTCGCAGCCAAAACAGATCC
AGCCTGATCGTCCCCTGCGCTTCTTCACCCTCGCCTCCCTCACCATCTCCGTCTGTGCCG
CCCTCTCTCATCTGA
>GYY|c18598_g1;orf2 len=216  frame:-1  start:1477  end:1262  gi|403167132|ref|XP_003326934.2| hypothetical protein PGTG_08471 [Puccinia graminis f. sp. tritici CRL 75-36-700-3]&gt;gi|375166871|gb|EFP82515.2| hypothetical protein PGTG_08471 [Puccinia graminis f. sp. tritici CRL 75-36-700-3]
AGCTTTCGATGCTCATGCAGCAGGTCTTTGGCTCGCTTCATTCGACCTGCTTGCCATCCC
TCCCGCTCACAGTCCCCTCTCTTCCCTCAGCTCGACTTCTCCTTCTATGCACTCTCAGTC
CTGGCCTACGTCCTCGATGGCAAAACCCTCATTTGTCCTCATCCTCAGGACCGTCTCCGA
GGTCCAGTTCTCGCAGCCAAAACAGATCCAGCCTGA
>GYY|c18598_g1;orf3 len=1008  frame:-2  start:1629  end:622  gi|403167132|ref|XP_003326934.2| hypothetical protein PGTG_08471 [Puccinia graminis f. sp. tritici CRL 75-36-700-3]&gt;gi|375166871|gb|EFP82515.2| hypothetical protein PGTG_08471 [Puccinia graminis f. sp. tritici CRL 75-36-700-3]
CATCACCATTCTATTTCTCGCCTCTCACTTTTCCCACTCCCTCGCTTCAAGAATAAAGAT
GGACCACCCCATAAGACCACCCTCCACCAGCGATGGCCTCGACGACGACCAACTCCTTCC
ATCCGCTTCTCGCGAACGACAACGCAGGATAAAGCTTTCGATGCTCATGCAGCAGGTCTT
TGGCTCGCTTCATTCGACCTGCTTGCCATCCCTCCCGCTCACAGTCCCCTCTCTTCCCTC
AGCTCGACTTCTCCTTCTATGCACTCTCAGTCCTGGCCTACGTCCTCGATGGCAAAACCC
TCATTTGTCCTCATCCTCAGGACCGTCTCCGAGGTCCAGTTCTCGCAGCCAAAACAGATC
CAGCCTGATCGTCCCCTGCGCTTCTTCACCCTCGCCTCCCTCACCATCTCCGTCTGTGCC
GCCCTCTCTCATCTGAGCATACTCTCCTCCCCTACCAATTTTGCCAGCCCGCGTGGGATC
TTTGTTGACTTCATAGGCCAGGCCGCCGTGCAGCACAAGCTCGCGAAAGTGGCCTTCTTG
GTCGGACTCGATGCCGTCGGCTGTCTGGCCCAGCTCCTCCTTGTTCTCCTCAGCTTCACC
GACGCCCATGCCATCCCGATCCGCGCCCCGGCCTCCGAGCGCACGCTGGGCCCATCCCCG
CCTGGGAGTCCCCGCGCCGGCTGTGCGGAAGGCGAGGACGGGCGCGAGTGTCCGGGCTCG
CCGACGAGCGAGTGTGGTGCACAAGACACCCCGCTCCTGTCGCCTAACAGTGCTGGCGAC
GACGGCCGAGAGAGCGCAGGAGCGCTCTTCGAACTCCGAATCCCCCGCGCTATCGCACTC
CTCCTCTCCCCCGACCCGCCCGTGGCCGAATACCCCGACTCCTCCCCCCGATCGTCCATC
CGGCCGGCCGAGCCACAGCTACCGGACTCTCCAACGGATACCCTTTCCCCTCCTACTGCT
GTGCCCCCTTTGATGCCCCCGAGAGCGGTCTACATTCCGATTGGCTAA
>GYY|c40635_g1;orf1 len=171  frame:1  start:121  end:291  Beta-defensin 4A OS=Homo sapiens GN=DEFB4A PE=1 SV=1
GTTCTTACACGCTGTTTGCTCTTTTTGTGTGTTTTTTCCCTGTTAGGTGTTTTTGGTGGT
ATAGGCGATCCTGTTACCTGCCTTAAGAGTGGAGCCATATGTCATCCAGTCTTTTGCCCT
AGAAGGTATAAACAAATTGGCACCTGTGGTCTCCCTGGAACAAAATGCTGC
>GYY|c26139_g1;orf1 len=252  frame:-3  start:253  end:2  gi|578490489|gb|EUN27904.1| hypothetical protein COCVIDRAFT_25849 [Bipolaris victoriae FI3]
GGATCCCCCCACTCAACATTGAACTCCTTCCAGGACCAGCCCCCGGTCCTCTCTGCCTCT
TCTGAATCCGGTGCTTCAGCATCATCCTCTGCTCTGGGCTCTCCTTCGATCACTCCTCAG
TTTGAGATGGAAGCCTGGAACCCAATGGGTCTTACATCTGGCTTCGAGTACCCTGCCATG
GTCGCAACCGAAAAGTCCTTCGTTGACCCCAACGTCATCCAGCCATTCCAATTCGCTCCC
CAGAGCCCCTTC
>GYY|c18046_g1;orf1 len=1599  frame:2  start:158  end:1756  gi|403159293|ref|XP_003319928.2| hypothetical protein PGTG_00840 [Puccinia graminis f. sp. tritici CRL 75-36-700-3]&gt;gi|375168034|gb|EFP75509.2| hypothetical protein PGTG_00840 [Puccinia graminis f. sp. tritici CRL 75-36-700-3]
ACTGGGTTCTCTCTCCTCTCCCAACACTATCAACTCTTCCGCCCTGTCTTCTCTCATTCT
CCTCCATCCATCCCACTCCATCCATCTCACATATCTCTTCATCCTCTCCTCTCCCGACCT
GTCCACCACTCCCAGTCCCTGTCGCTCTCCAAGTCGAACTCTGAGTCTGGGCCTGTCTTT
TTCCTGTCTGGTGGCAAGCTCGCTTTTAGCCCTCACCAAATGTCAACCATCTCCTTGTCA
TGCCTACCTCGGCGGGTCATCATGACGCTCTTTGAGCTCGAACCCTCCCTGATCCACCTC
TTCCTGGTTGCTCTCGGCTCAAAGTCGCTCCACGTCCTCTCCCGGGAGGTGGTCTATCAG
TCGATCACCCTTGACGACGGCCTCGCGCCCGGTCCCCCTAGCCAGCTCGCTACAATTCTC
AATGGCCCCGAGTCTTACCGGCTCGCGGTCCGCCACCTTCGCGTTGTCAGCCCGTCCGGG
CCCCCAACTGTCGCTGGCGAGCAGTCAGACGACGGCAGATTATCGCCCAGCGCCTCGAGC
GAGTCCTCTGGGCCCCTGGCCGCCGATTGGGACGGCGAGACCCTCGCGGCGCTTTTGCGG
CGGCTGCCCGGCCTCAGGACTTTCTGCTGGGCTGCTGACCGGGTCCCCATGGATGGCCTT
TGCATGCTCATCGGCCAGCACTGCCCCAACCTCGAGGCCTTCACTCTCGACATCCCAAGC
CGTGTCCAGCCCTCCCGGCCGCCTGGCCGTCGACGCGCCCACACCAACGGCTGGGTCGAC
GACCCGGACTCGGATGGCGAGCTGCCCGGCGCGGCCACGCTCCGGCCGCTCAGATGGGAC
GCTGACGCGATCGAGGGCCTCCCGCCCTCGCTCACCCGGCTCGCGCTGTCCTCGCTCTCG
GCCACTGGGGGAAAGAATGTCTCAAAGGCCTTTGAGACACTCACCTGGTCGGGCCTCCTC
CAGCTCAGACTGTCCAAGAGTCTGTTTATCGACGACGAGCTTATGGCCTCGATCGTCTTG
GGCTCAAAAAAGATTAAATCCTTGATGATTGAGAGCATGGGTGGTACCAAGCTCACTGAG
CGGGGCATCGAACATTTGTTCAACGGTCTCGACGGGTTGGAGGAAATCGAGCTGTTTGAT
GTCGAGGGTCGATTTTCCAAGAATGGCTGGCTGAAATTTGAGGATTTACCGACAAGTTTG
AAGTCGATCAAGTTTGGATACCATGAGACGGGTTCATACCACAGCTGGACGCTAGACCAT
CTGCAGAGCATATTCTCCTTACTTTCGCTTTACCCAAACCAACTCGAGCGATTGTCGATT
GCCCGGAATGTGCCCTTACCCGCGCTCCTGCCCGGTCGACACGCGATGTATCCCGAACTG
GCCATCAGCCCACGAACAGCGGCGAAGAAGATCTCCAAAGAACAGATCCTCACGATTGTC
GAGGAGGGAAAAAGTCTGAAGGAGCTCAATATTGATTGGTGGCTCATTAGTGTCGAGGGG
CTCGAGGCCATAGTCAAGGGCTTGCCTAATCTCGTCAAGCTTACCGTCCTTGTTGACGCG
CCGTTCCACCGGATTGTAAGTTCGATACATTGCCATTGA
>GYY|c18046_g1;orf2 len=918  frame:3  start:1737  end:2654  gi|403159293|ref|XP_003319928.2| hypothetical protein PGTG_00840 [Puccinia graminis f. sp. tritici CRL 75-36-700-3]&gt;gi|375168034|gb|EFP75509.2| hypothetical protein PGTG_00840 [Puccinia graminis f. sp. tritici CRL 75-36-700-3]
GTTCGATACATTGCCATTGACTGGGTCTCGCGATCGAGGTTTGCACTCAGGAGGACTTTT
TTCCGTCGGCCACAGATTGCCTCAACTGCATTCGTCCACAGCCGGATCAGGACCTTGACA
GTCTCCATCCCTCCAGAGCACACGCCACTGGTGCAGGAAATGGTGCGTGCGCCGATGACG
CCTCTGCCCAAGACGCCAAGCACGACGCCGATGTCGCCAACAACGGTCCAGTCGTCGCCG
GCGCTCTCGCCGGGCGGGCTCCCCTCGCTCGGCTCGCCTGTGCCGACACGTGACCTGAAA
AAGTTTGTCAAGCGGGCGGGCCATCTGAAGGAGATTGTCTGGACAGGCCGGGGTGGGCTA
GGAATGTGGCGGTTCAGCCGGAACAGCGGGAGCGCGGTAAATGTCAAGGTGGAGTTTGTG
CCGGTTGTGGAGACGCTGCCAGCGGAGGCGCTGGGATATGTGCAGCAGACGCGGGGCGGG
AGCAGTCCACAACAAACGCACCGGCGCGCGGGGTCGTCGTCGCGGCAGAGTCCGTCGTGT
GGTCAATCTGGAGCGCGACAGGGGGTCCGGGTGGGGAGCGGGGGACGGGCGCGGCGTCGG
CCGAGCAGCGTGGCTGCCCACGACGAAGCGGGGGGGAACGAGAATGTGGACTGCAGCAGG
CGGAGCAGCTCTGGCAGTCTCGCGACGAGCTGGAGCAGCGGGTGCCACTATCTGAGCGGC
GGGGGCCTTCGGGGAGGCTTGGAGGGCATCCCGGGCACCCCGGCGGGCGAGACAGAAGAA
GAGTTGGAGTGTAAGAAGGTATTTGCAGGTCAGGATGACGCACTGGTAGAAGAGTTGGTA
GGACAAAATGGCGTGCAGGAGAGGCTATTTGGGCTATTACGTGAAGAAGAATTCAGGTCA
AGTCGTTTTGTCAATTAG
>GYY|c19388_g1;orf1 len=1293  frame:1  start:181  end:1473  gi|331233753|ref|XP_003329537.1| hypothetical protein PGTG_11287 [Puccinia graminis f. sp. tritici CRL 75-36-700-3]&gt;gi|309308527|gb|EFP85118.1| hypothetical protein PGTG_11287 [Puccinia graminis f. sp. tritici CRL 75-36-700-3]
TGGAAAACTTCAAAGAAATTTGATTATTTCCACTTCTCAAGTCCAGGCTTGCTTCTATCT
TCCTTCCTCTTTCCATTCAATCTCCCCACGATGGCCAACAAGAGGCCGATTGGTCTTAAA
GCTCAAAAACAGCAGCAGACTCACAAGAAGCTCCGCACAGCTCAAACCGACGATCACCAG
GCCTCCTTCAAGACCGTCGCTCTCGTGACTGCGAATGGCGACCAGGCAGCGCAAAAGAAC
GGGCAGGCCCAAGAGCAAGAGCAAGAGCAGGAGCAGGAGCAGGAGCAAGACGGACTGACC
GTGGCCGACCTGCTTCAGCTCAAGCGCCAGGCCGACGAGCTTGTCAACAGTCCGACCGGG
CTGCCCGCCGATGATGAACATCTCGCCAGCCTGCTCCGTGGTATATGCCATGAGGCCGTC
CGGCAGGTCGAGCTCGCGGAGGGCCAGGAGACAAGTGGCTCGCTCGCCGCGCTCACACAC
GATCTCCTCGCTTGGGCCACCCTTGAGCTCGCCATCCTCCTCAGCCATTCCCCCCAGGCC
GCCCGTCTGCTGCTTCCGGACGAGCCCCAGGGTCTCGACAGCTGGCTCGCGCTCGCCGCC
AAGGCTCTCGACAACCGGCCCGCGGGAACAGCCTCCACCCATCTTCCGCCCTCCGACCTC
GCTCTGCTCCCCTTTGCACTTGCCCTTCTCAGAGCCGCGTGCCCCTCAGAGATTTCGGAT
GCAGTTAAAGTATTGAGCTGCCAGCTGTCGACCCAGACGTCTCTCGACGCTCTCAGGACC
ATTTACGTCCTCCGGACTATCGATCGCTTGCTCCTCCTCCGATCACACATCTTCTCACAA
AACCCCACTCCGATCTTCAACAGCCTGGTCGGATGTCTGAAGACGCTCCGGGCGCAGGCT
GAGACTGACCAGAAGCCTGCCGAGCTTTGCCAGCAGATCGATCTGCGGCTCGCAGACTGC
TACCTGTCCCATGCTTCCCTCCTCGCTGAGCAGATCGAGGAGCGGTATTACTCGGATGTG
GACCCCAGCGAGGCTGGGGAGACCGACGAGTTTCCGGTTGACCCTGAGGACCCGACGTAT
TCGCTCGCGCTTCAGACTCTCAGATCAGCTGAAGAGATGATCGTCGGCTTACTGTCCACG
GTCGATGAAACGGAAGCGGAGGTCAAGGAGAGTCTGAAGAGCAAACTCGACGAGGCCCTC
TTGACGCTTGGAAACCTCCTTCCTCCCGGCCCCGAACGCGAGGCCCTGTACCTCCGTGCT
GGTCTGACTCAGGACGAGCCTGACGAACGATAA
>GYY|c25511_g1;orf1 len=150  frame:-2  start:276  end:127  gi|144954330|gb|ABP04241.1| protein elicitor peat 2 [Alternaria tenuissima]
CTAGTGTTGATTAGGCGCATTGAGACCCAGAAGGATATTGCGCAGATGCTGGCGAGGAAC
CCCAACGTCAGCTATCTGCCTGGTGGTAACTCTGGTGGCAACGGTGGCGGTTCAAGTGGT
GGTAGCTTCTTGTTGGGCCTGAGGTCATGA
>GYY|c40061_g1;orf1 len=204  frame:1  start:1  end:204  Nuclear receptor coactivator 3 OS=Homo sapiens GN=NCOA3 PE=1 SV=1
GGAAATGTTGTCAAGCAGGAGCAGCTAAGTCCTAAGAAGAAGGAGAATAATGCACTTCTT
AGATACCTGCTGGACAGGGATGATCCTAGTGATGCACTCTCTAAAGAACTACAGCCCCAA
GTGGAAGGAGTGGATAATAAAATGAGTCAGTGCACCAGCTCCACCATTCCTAGCTCAAGT
CAAGAGAAAGACCCTAAAATTAAG
>GYY|c17057_g1;orf1 len=1221  frame:1  start:1  end:1221  gi|599386847|ref|XP_007409768.1| hypothetical protein MELLADRAFT_77731 [Melampsora larici-populina 98AG31]&gt;gi|328857693|gb|EGG06808.1| hypothetical protein MELLADRAFT_77731 [Melampsora larici-populina 98AG31]
CGCCAAGAGATTTGGTGGGCACATGAGATTTGCTGGGCTCCGCTTATTCCGTTGCCGTTC
CCCTCAGCACTATTCCTTGACCACACCCCTCCGCTGCTTTCTTCGAATCCACCAATCAAT
CACCCATCCCATAACCATCCCGCTGAACAAGCCACCATGGACGTCGACAAAGAACGATGC
TCGATCGACCTGGACAATCTGACCCCGATGGTCGAAGAAGAAGACTGTGACGAGGATCTT
GATTTGACTCAAATGGATGCCAGGACTTGGCTTGTCAAGGTGCCAAAGTTCCTTTCTGAG
CGATGGCAACAGCACGCACAAACAGGTGGACCTGGGGTAGAACTAGGCCGGATGAGAGTT
TATAATGACAATGGCAAAGGACGTTCTCCCAAGATTGAGATCATCTTACCCGACCTGCCC
GACCTGCCCCAGGTGCCGAGCAACTACACCCTTGATGTCCGAAACCCAGCCAGTGCAAAT
CTGTATGTCTTTGACGAGCTCGCAAAACCTGAGCCCGTCGAGACAGCCGTCAAGCCCGAC
CCGGCGCCCGCTCCGTCAAGCAGCAAGTTCGACAAGCCTCGTCGGGTGCGTCCCAAAGTA
GCGCGTCGACCCCGAGTGACGGGCACGATTGCACACGAGTGCCTTGTCTCGCCTGTCATC
AATGACTCATATCGTGCGGTGATGCGTGCCCGCCAGCTAAAGGCCTCCCAACCCAAGCGA
ACAATTAAGAGGGTAAACGAAGACATTGGCACGCTGAATCGGATGGCCAGTGGTGTGACG
ACGCATGCCCAAGCCAGCAAGTTTGCCGCATTCACCCGAACGGTCACTAAACCGAAAGGA
TCAGAAAAGTTCACCAGAATGCCGCGCACAGAGCTATTGGATGCGCTATTCTCTGGCTTT
CTTCGATACCAGTATTGGTCGATGAAGTCGTTGAGGGACCAGACGAAGCAGCCGGAAGCT
TACCTCCGCGAAGTGCTTTCCGACATCGCGACGCTCCTCAAAGCAGGCCCCTACGTCGGG
CACTGGGTGTTGAAGCCCCAGTACGCGGAGCTGAACCGCTCCAAGGCAGCGGCCAAGCTG
GCGGAGGCGGAGGCCCAAGCGGAGGCCGATGCGGCTGAGAGGGCCAAGATGGATGAGGAG
GCTAAAGAGGAGGATGTGGATGAGGACGATGACGTAGATGAAGACGATGATGATGAGGAT
GATGATGATGACGGACTTTGA
>GYY|c23293_g1;orf1 len=243  frame:2  start:2  end:244  gi|93279062|pdb|2CDH|0 Chain 0, Architecture Of The Thermomyces Lanuginosus Fungal Fatty Acid Synthase At 5 Angstrom Resolution.&gt;gi|93279063|pdb|2CDH|1 Chain 1, Architecture Of The Thermomyces Lanuginosus Fungal Fatty Acid Synthase At 5 Angstrom Resolution.&gt;gi|93279064|pdb|2CDH|2 Chain 2, Architecture Of The Thermomyces Lanuginosus Fungal Fatty Acid Synthase At 5 Angstrom Resolution.&gt;gi|93279065|pdb|2CDH|3 Chain 3, Architecture Of The Thermomyces Lanuginosus Fungal Fatty Acid Synthase At 5 Angstrom Resolution.&gt;gi|93279096|pdb|2CDH|Y Chain Y, Architecture Of The Thermomyces Lanuginosus Fungal Fatty Acid Synthase At 5 Angstrom Resolution.&gt;gi|93279097|pdb|2CDH|Z Chain Z, Architecture Of The Thermomyces Lanuginosus Fungal Fatty Acid Synthase At 5 Angstrom Resolution
ACCACCGTCTTGGGCTTCAAGATCTCCATGCCTATCATGATTGCCCCAACAGCCATGCAG
AAAATGGCTCACCCTGAAGGAGAGTATGCAACGGCTAGAGCCGCCTCAGCAGCTGGCACA
ATTATGACATTGTCCTCATGGGCTACTTCTAGTGTTGAAGAAGTTGCTTCAACAGGACCT
GGAATCCGCTTTTTCCAGCTTTACGTGTACAAGGACAGGAAAGTAGTTGCTCAGCTTGTG
AGG
>GYY|c902_g1;orf1 len=198  frame:-3  start:200  end:3  gi|403159653|ref|XP_003890645.1| hypothetical protein PGTG_20678 [Puccinia graminis f. sp. tritici CRL 75-36-700-3]&gt;gi|375168189|gb|EHS63584.1| hypothetical protein PGTG_20678 [Puccinia graminis f. sp. tritici CRL 75-36-700-3]
ACTTTCAACTTTGCCCAATCATCCACCAGGATGATTGTGGAGCATGCATTTGGCCGTCTC
AAGAATAGATTTTGGGTCCTCCTCAGCCCTCAAGCAGCTTCACCAGCACAAGCTCGGGAT
GTCACGATGGCTTGCATGGTTCTTCACAATTTGTTGAACATGAGAGGTCATAGTCTATAC
CTCCAGAGCTGGGATGAC
>GYY|c19678_g1;orf1 len=852  frame:1  start:157  end:1008  gi|403161947|ref|XP_003322237.2| hypothetical protein PGTG_03774 [Puccinia graminis f. sp. tritici CRL 75-36-700-3]&gt;gi|375171996|gb|EFP77818.2| hypothetical protein PGTG_03774 [Puccinia graminis f. sp. tritici CRL 75-36-700-3]
CAAGTCATCATACCTCGAACTGGAACCAGAGCCGGAACACTTAGCGAGATGAGCGGCGCC
GGAGGCCTCTCCTATCGGCTAGCTCGAAGCACGCTACACTCAGTCAAACAGATACGTTTT
GGTCCGTTGCGCTCGAGTGCAAATCCGTGTGGATGCCAATCATCATCAAGATGGCCAATT
CCACAATCGGGAAGCTATCTCTCTGGAGGCGTATCCCATGCCTGGTTTTCGATTGGCACG
ACTTCTTATGACGTGACGAAAAAAAAACTCGGTGTGAAAAATTCTTGCGATCATCAAATC
ACGGCTCAATGGATCCAACTTGTCAATCCGGCCTCCACTCTCAATCCCAATTCTATCGAT
CCAAAAAATACGTCGGAATCTCCAAAGATGTTGATAGAACCGGCTTTGACTCGGGACGTT
TTAGCACGACTTGACCTGAGCAAGTATACCCTAGTCGAGGTCAACCCTCGAGCTCAGCCG
CCGATTTGCAAAATTGTCTCGAGGGATGCGTTGATTGAGAAGGAGCGGACGAAACTGAAG
CATAAAAAGGTGCAGCAGAAGACGAACCGACATGACAGTGTGGTGAAGGAGGTTCAGCTG
ACGTGGTTGATCAGCCCGAACGACTTGAACCATAAACTGAAAGTCGTCCAACATAGCTTC
GAAAAGGGATACAAAGTCAGAGTCGTCATCGCTAATGCTAATCGGCACCAAGACGTTGAG
CATCAGCAAAAAGTAGGGCTATTGGATATAGTAGAACATAAACTGACAAGTTATGGAGGC
GAAAAGTTTCAGGAGGAGCGGGACGGGGGGAGATTAATGATTGAGTGGCATCCTATCAAC
AAAGTGAAATGA
>GYY|c5041_g1;orf1 len=312  frame:2  start:194  end:505  Nitric oxide synthase, endothelial OS=Homo sapiens GN=NOS3 PE=1 SV=3
GGGGGTTGGACCCTTGCCTGGGGAGGCCCTGCCTCTGTGCACCCAGGACACCCTCACACC
TTCCTCTCCCGCAGCGCCGTGAAGATCTCCGCCTCGCTCATGGGCACGGTGATGGCGAAG
CGAGTGAAGGCGACAATCCTGTATGGCTCCGAGACCGGCCGGGCCCAGAGCTACGCACAG
CAGCTGGGGAGACTCTTCCGGAAGGCTTTTGATCCCCGGGTAGGGCTGAGCCCAGGGGAG
CAGGGAGCTAGAAAGAGGGGGCTCTATCAGCATCTTCAGGGGTGCCCTGGAGGACAGGAA
GTGTTACAAGTC
[truncated: 17,036,170 more chars]
