# Supplementary material for: Comparative transcriptome analysis and identification of candidate effectors in two related rust species (Gymnosporangium yamadae and Gymnosporangium asiaticum)
Source: BMC Genomics. 2017 Aug 23;18:651. doi: 10.1186/s12864-017-4059-x (PMC5567642; doi:10.1186/s12864-017-4059-x)
Supplement: Supplementary file 4 — CDS prediction analysis. This file provides the predicted CDSs and amino acid sequences based on annotation in a protein database or using ESTScan software. (ZIP 47387 kb) [file 12864_2017_4059_MOESM4_ESM.zip › Additional file 4/G. yamadae unigene.estscan.cds.fasta.txt]

>GYY|c15064_g1; len=507  start:505  end:1; minus strand
ATGAGGTTTTGAGGCTGCATTTTTGAAACGCGGCCTCCAAAAATCCCTCTTCAGGCACCT
TCCGATGCCACCCACTTGAGTGGCAAAGGCGAGGTAAACTTGTGCGGACGCTTCATCTTT
GCCACTGAACTTGACAGCTCTGCCAACTCCGTCTGCTCCGCTGCCCTCAAGTGCTCCGCG
GTCCTTCCCGACACCTGGGCATCCATCTACTACGGTCCCTTTATGCCTCCGCACCCCAAC
ACTCCACTCCTGCATTATACTCGCCACACCATGTCAGAAGACTTCTCAACGTCTGAGAGC
GCCAGGTTTGAAATCAGTGATGAGCTATCAAGCAGCTCCGCCGATGAAGCACACTCTCAA
GATCCAAAGATGGAAGGAGCCAXGGGAGAGGTGAGGTGTGTAGTGATGGATACAGGAACA
GGTGACGGGAGTAGAGATGTGCGAACCAATGGAGGTTTTGGATTCCAGCAATGTCAAACT
ACTAACCTCAAGGCTGGATTTGACCXX
>GYY|c35272_g1; len=441  start:439  end:1; minus strand
CCACCAACCGACAACATGCTTCCACGTACTCCGCCCAACCACTCAACACGTGGCCCGCCA
GACACTCTACACAACGAACCCCCCCTTGCCACCCCCATCACACCTCCTTTGGTCACTCCG
ATGACTGAACACACCCCGACACGCCTCCACCCAACGGCTCGACCAGCAGATGCTATGCCT
TTCTTTGACCCCCTCAGCCAACGCTTTGTACAAACATCGGACGAACCCCTCTCGGATGAT
GGCGACTCCAACAATCGCCGTCGCGACCGTGATCGGCAAGACGACATGAGGTTTATCAAC
TCCTCGGTCTCCAGCGCACTCCTCCGCATCAAACCGGACATGCTACTCAAAGCCGATGGC
AGCAATTTCCAGACCTGGTTCCGCGACTTACAACTCATCCTTGACGAATTCTGCAATATG
CCCGACTTCCTCACCCGCCXX
>GYY|c28040_g1; len=300  start:1  end:299
XGTGAAGTTCACCATTTTGAGATAACTGGTGAAGGGATAGAAAGCACGATCGGAGGTCAG
CAAACAATCAAAGGTCCTXTGGAATTCACTGGAGCTGGTCGTGAGCCAAAGGTTCGGGTC
ATCTCAGGCAGCGACCATTCTCCAGAGGTGGGAGGCTCGAGTAGCTTGGAAGCAACTCTG
AGCAAGAGAAGGCTTCCTACGACAGCGAATGTCGCGCCATTGACTTTCCAACCAGGCCGC
CCGAAAGGACAATGGGGGACCGGGACCAAAGAAAAGAACAAGCAAGGAGATAGAAAGCAG
>GYY|c9955_g1; len=219  start:217  end:1; minus strand
XCGGATGGGAACCCAATGTACAACTTTACAATTAATGACAACAACAAAAAAACAAGATTT
TCAAAGCAAGGCGAAAGGATCGCAACGGGAACAATGGTCCATCAGCGCAACTTCCTCTTT
GCTCATTTCATCAAGACTCAGGAGAAGAAAAGAGTAATGGACATTAGATCCGATGAAAAG
ACATTCTACAAACCTGAGCGACCTCATGACCGGGTATXX
>GYY|c16393_g1; len=519  start:60  end:576
AAAAATCTTGATTTTCAGCTTGGTCAACTTGAATTCGGTTCATGGGAACGTGATCTCGGT
CTATTGGAAGTTGATTTCGGTCCACTAGAACTTGATCTTGTACCATTCCAACTTCATCCA
CTGTAACTTCCTCTCGCTACATCAGAACTTGATTACGATCCACAACAACACGACCTTGAT
CCATTCTAACTTGCTTCTAATCTCGATCCATCGGAACTTGATCTCCGTCCATTAGAACTT
CCTCTCCGTCCATTGGAACTTGCTCTCGATCCATTCCAACTCGACCTCGATCAACTCCAA
CTTCATCTCGACCCATTCCAGCTTGATCTCGATCTTGGTCCACTTGGACTTGATTTTGAT
CCACAACAACTTGATTTTGATTCACTGGAACTTCATCTCGATCCACTGGAACTCGATCTC
GGTCCATCGGAATTTCATCTCGATCCACTGGAACTCGATCTCGGTCCATCGGAATTTCAT
CTCGATCCACTGGAACTCGATCTCGGTCCATCGGAATXX
>GYY|c7699_g1; len=480  start:478  end:1; minus strand
XATCAGCCCCGAGGAATCTCCTTCAAGGCTCCTGGGTCGCTTGTCCAAAGGTCCCATGCA
TCACAAAGTCTACTGAAACGTCAAGATAAAGATGCACCTGTTGGTCCCAATGGGATCGAC
AAGCCAACCAAGCCAAAGGCTCCCCTGAAGGGAGATCCAACTCCTGATGATGGTGTAGCT
GGTGGTGATGCGATCGACAAGCCACCCAAGACTGTTAGTGGTGGTGATTCAAGCGAAAAA
CCACCCAATACTCCTGGTGGTGGTAATTCAAGCGAAAAGCCACCCAAACCAAAGTCGCAC
TCGAAGGGCCACCACAAAAAGAAGCATGGAAAGAAGCCAGAAGGGGCCAAGACAGAAAAG
AAGACTCCCTCCATTACGCTCCCTGGCGCACCACAACAACCTCCCACTGGTATGAGACGG
AGATCTGCGGGTACTCAGTACATGCATAGACGGAACGAGTCACCTGCTCCAACAAGCCCX
>GYY|c9250_g1; len=423  start:423  end:1; minus strand
XTCTTCATTGCTAGTGCGATGAAAGGCAAAAATAATTTTGACGAGAAGGAGAACAATAGA
ATTCTTTTCCGCATCCAAAGAGAAACGATGGCTGGAGGCTCGGATATTAGTGACTTAAAC
GCGGTTTCGAAAATGTGGGATAAATATTTTCGAAGCTCAAACAAGCTTGAAXATGCAAAG
GCTGAAAATAACAAGACCTCCGTGCTGTATCATCATCAGAAGGTTATTCCTGAGATCATG
CACATAGAGTATCTTGATCCAAGTGACCAGCGATTAAGTGGATACAAACCACAAAACATT
GATTGGATAATTCGACATACACCAGTTATGAAGTTTGAAAACGAGAACGAAAAACAAAGA
AATCTTGAGAAGTTAACTTTCGGGAAGAGCGAGGTGCATCCTGAGAGAAGTAAAAACAAT
CXX
>GYY|c35620_g1; len=171  start:214  end:384
ATGGCTGGTGCTAATACTACTGAAGGGAGACCGGCCATCTACCTCCCCCAGGAAGAGATG
GAAGGTCTTCTTGCTCCTATGGTTCACAAGTTTCTCCCTCATGCCATTTCTATAGCCAGG
GAGATTAAGAATGCCAGTGAGTACATCTCACCATCAAACCATTCCACGGXX
>GYY|c11986_g1; len=174  start:1  end:173
XCTGTCGCAGACAAGACGGAAGCCGCGCGGACGTCCGCTGGGAGTGGGACGAGCTCTCCA
AATTGGTTTGCTGGAATATCGACGGCGACGACGCCGACAGCTGGCTCTCGGCCTCTGCAA
CCACTTATCAGTCCTCATCCTCTCGCTTCAATGTTTTCACCGATGCAAGTCTAA
>GYY|c32415_g1; len=573  start:1  end:575
XXGATAGCAGAAGCAGATAGCAGATTCGAGATCCGAATCGAAGCGATCGAGGAGGGTCTA
GAGGGTCGTGTTGAGGAGATCGTGGCTGGGAGCAGAAGCCAGAGAGTGGAGAGAGGAGGA
AAGAAAGAGAAAGAGTGGGGTTTAGTTGAGTTTGTTGAGTTTAGTTTAGTTTTAGTAGGA
GXTAGGATAAATGCAGCAGTTGAGGTGATCACTCTGGTGAACCCGATATCTAGGCTAGCC
GCTACAGTCAAGAAGACGGATCCAGCAAGTGACGTAGCCTCAGAGTCAGAGCCAACCCTC
ACGCTCACAGCCATTAACATTAACACTGCCCCAATCCCATTCCAGTCAACGCTCTACCCT
CTACCTCCCTCTATACGATTTGTACGCCCTGCCGTAGCCCGGGCCGCCGTTGAACCTTCC
TTCTCACTCTCCTTTCACCCGACCGCXCCGCCGCTTCTGGCTCAATTCAATTCTCTATTC
TCAGACTCACCCTCCACTCACTCTCATCCTCGGCTCGACCGCCCTCCAGCTCCGAGTCCG
AGTGGTCTGGTCGACAAGACGGCTTTTATGTAA
>GYY|c37842_g1; len=207  start:1  end:204
XXGGAACGTGAGACCACGGGAAAGAAGAACAGCGGTGAAGGCATCATGACCACCACTGCT
GTAAGAGAAGTGGAGTAGGCGGGTTTAGGGATCCCCGATTCGGATCCTGAGGCTGTACAA
TTGCGTGCCGAGTATTTATGGACATGGTGGGAGGCCTGGCCGTCAGCAAGGAAGCTTGTT
CTGGACAAAACAGCCGCTAATGCAATX
>GYY|c23602_g1; len=261  start:1  end:259
XGCTTGAACTGTACCTCACGCTTGGCTCTCTTATTGCCTAATTACACGTGCAGCGTTGAC
AAATGGCATGCCCCTCCGTGCCGTCAGCACACTGACCTTGTCACCATTACTAACGGCTGG
CTGGCGCTGCTTCCAGCAAGGTGAGCAGCTGTGGCCAGTGGCTATGCGTTTGGGTCATGG
ATTCCACCATGCCTTGCATGTGTGTTTGGTCACATGTTCTGCCGTGTCTTGCAGAGCTGC
AGAAACTGGAGGGCAGCAGTX
>GYY|c40360_g1; len=210  start:210  end:1; minus strand
XTCCACGCCCACCTCTTGCCTCGCCGTGGCCTCCTCGGGCCAGGCTCCCGCCTTGGGGCG
GCCCCCGCAGGCCCAGCTCCTCCTCACGGCCCTCCGGAGGCCAAGCTCATGCGTCAGGGC
GGCCTCTCCCGGCCTGGCGTTTGCTCCTTTGCATGGGCTCCAAATCCTGCACTTCCTCCA
GTCTTCTCTCCAGGCCCAGCTCTTCCTCCX
>GYY|c17680_g1; len=1113  start:1  end:1109
XTTTGCTACCGCTTGGCGCTCCGGAAAAGAACACAAGATTCAATTCTTGCTTCATCCGCT
GTCTCCGGGCTGAAGCTTAGCGCAATTCCTGCAGGACTTTCTCTCATTCTCTCTCTCTCT
CTTCGTCCCACACACCACCAACTCAATTGGAACATGCATTCTGCTGTACCGATTCGCATC
GCAACCTTGTATAATGAAGCAACCACATTCCACCGGTGCCACATTCCTGATTCCGAGGAC
GCTGATGAXGATGAATGGATAGATGTTCAAAGCTTCACATTACATATTTTCACTGGGAAG
AAAGAAGCTGATAAGAAACAATCTAACATAACATTCTATCTCTCAGGTGGTAACTGATGA
TGAGCCCGGGATGATGGTACAAGGTGGGTTCAACAGAAGCTCAAATGCCTCATCAGATTG
ACGAATTTTTTTGGAATATTCTCTAACAAGACCTGTTCCGTCTCTACTGCACTACGTCCT
CAAGGACTCAAGCTTTGTGGXGGTGTTATGATTCAGCTTAGTGGTATACATTCGAAGATT
CACTTTGCCAAAGGAXCCGGTTTGAAACGTCCAACAAGCTCCACAAAAGCAGTGCAAATA
GAAGCAAGCTGTGCTGGATGGCAAAGTAATTCGGGTCGATCGTCGAATACATCACTGTCG
ACTCTTGTCACTTGTGTTGTGTGTTGTGGGGCGATCATATCGTCCAAAGTTAGGGCCCGA
AAAAAAGACGAXGAAGATATAGTGAGATATGCTACAGATAAATACAAAGGCTCCGCCGGT
GCTCGATCATTTGCCAGCCGAGTTCAACCCAGTTATGACCAGGTTATAGAATTCGGCACG
ATCGGGAGCAGCGGTTTGGATGGAAGGCTGATCAGGATCCACGGCAAGGAAAATGCCGAT
GCGAGAGCCAAGCCATGTTTTGGCTTGCTAGCACCTCCAATCATATTACATAGTACTACT
CGCTGGATCTTGATGGGGCCCCGTGATCGGATGTCCAAAGTTCATCAGTATCCTACTGGC
AATTGGCATCATTATTTATCATGTATTTTTAAGGTGCCATTCATGGTTATCGATATAGCT
GAAATGATCCCTGATGGCGAGTCAATCACCGXX
>GYY|c34316_g1; len=189  start:202  end:15; minus strand
XCACAAGATGAAGAGAGCATCAGTCAAGAATTAATGATGAGCACAGAAGATGTCGTTAAT
CATATTCAGTCAATTTATCAGAAATTTGACTTATCACCTCATGTAGAGTTAGCAGATTTC
TGTAAGAAAAATAACTATCATCTCTATATTCCTGAAAGATTTCTTACTATTGGTAGCAGG
GAATTATAA
>GYY|c30301_g1; len=258  start:324  end:67; minus strand
TCGAGTTGCTGGGACTACAGGCGTGTGCCCCTGCACCCAGCTGCGCCCGTTTTTGTCCTC
CTGTCTGGCTTCTCTTCATGATCCCCACCCCTTTATTCGGCCTCAGGGGAACCCCGTGGT
CTATTCCGTGAGACCGAGCAGAGTTTTGGGGAGCCCTGACTCTTGGATCTCCCTGCTGGC
TCACCTTTCTCTGTTCGGTCTCCAAACCAGACCAGCAATGGCCCCAGGAAGAAGGTGGCG
CTGGGAGAAGTTCCCTAA
>GYY|c12523_g1; len=1053  start:1055  end:1; minus strand
ATGTAAACTTCAAAACGACCGAGTCTGAATATTCCGTGGGCTTTGCTTAGCGCTTCGCAG
CAAGGCCGGGGGCTCGGAGGCCAAGCAGGCAGGCAAATCACAACACTTGACGTGTTAGAA
ATTTACAAGACAGAAGGAGCGCTTCCAGGCATGTGGACATCGCCGCAGAGGCAAGACATC
GGTGTTGGTGCCAATCCGAAAGCATATTTCATAGTGCTCCCCCCAGATCACGACATCCTC
TTTGACTGGGCCATTGCTGGTGGCCGAGCCGTCGATTTTTCGGCCGCAGGCTGGCTGGCA
GCGTTCTTCGGTGGTGTTACGTAGAGAGCACCTGATGCAGTCGAGCTTCGAAGAGTTGAT
CTCAXGGTTTTGCCTCCGAAAATCTTGAAGAAGAGGTCAGAGCTTGAGATGTCATAGGTG
CTCCGAATCGGAGTACTCCCGGATATGAGGAATAATCCTTGGCAGGCAGCXGCGCCACGA
AGCCCAAGCGGCACAACGTGTGTGACTGAGATCTGGACTTGCTTGAGGCTTCAGCTTCCT
AGACAGGATGACAATGAAACCACTAAAGACAGTTTTACCAAGTTTTGCAATCTTTCCATC
CTACGCCCACATAGGTATCTCCTTGTTATGCTGCTCCTTTTTTCCACCAACCGTTCCCTC
GCAGGTCTCTCTGTATCATTGGTGAAAAAGGTCTTTAAGCGATATATACAATATGACTCC
ATGCAATCAATGAGCCCATTCATCTACAGCCCGAGTGGTTCCACACCAATCAGAGAATTC
GCCGCCGACTTAGGCAACAGTTATCCATCTTCTCTTACTTACATAAGTTTCGGACATACC
CCTCTTGACATTCACTCTGCCAATCCTTTCGAGGCAGXTATTCCATTCAACCATTCCTCA
ATTGTTCTTCAGATGCAGGTGCTGCTAAGCTCCTCACATGTCGAAGGTCTGCTGGATGAC
CAAAGGAGTGTTCTCCCACGGATAACCCGAGATGAAGAATTTTCTCCGGTTCCACCTGTT
CCAGGAGCAGCTCGTATATGCATCAATTGCCCX
>GYY|c16735_g1; len=495  start:1  end:493
XXGGCGGCGGGGGGGTGGGAGGAGTACTTTGTGGACGACGAGGAGTCGGAGGACGGGGAG
GAGTCGGCGACGATGGTCGAGGCGGCGCTTGTGCCGGCGCGGGATGCCGGGGGAGGCGAT
GGCGCGCGGGCAGAGTCGCCGTCGCCTGGACTGGTGAAGGGACTGAGAGAGCGTGCTAAG
CGGAGGGAGTACAGGCTCCACTTGATGGGCCACCGTCCGAGGGCTGCTCAGAATGGGAGG
GCCAAGACATGTGCTGCTGCAGATCTGGAGCAAGGAGGCCACAGCAGCCCGGGTACGCCT
CCCGGGACGCCCCCGGACGATGACGACGCAGCCACAGGGTGGACAGCTGCGGGAGGCGCG
AGTCCGGGCACGCCGCCCGGCTCGCCGCCGGTCTCGACGACTCTGAAAGTTTCTCAGATG
GACAGACAGGCGCTCTGGCTATCTAAGGCTGGGCCGAAGGATGAGCAGGTGCTCGAAGAT
GGCAGCGGGAGTTGA
>GYY|c30327_g1; len=252  start:250  end:1; minus strand
XXTGTCCTCCACATTACCCAGTATTTCCCTGATCTCAACTCAAGTCCTGTAAAACGCCTC
GTAATCCCAGTGGTATATGCGCATCCCAAAAATCACTTTTTGTTTCACCCTTCCCCAGGG
TATCTGCGCATCCCAATATCCCCAAAAAATTTCACTTTTGTTGACTCGTTTCCCATTATT
AACATCCCCGGATCTTCTTTTCCCCCTAAAAAGCTCACTTCGCAAAGCCGCTTTCTAGTT
GTGAGGAGCACC
>GYY|c16440_g5; len=309  start:310  end:1; minus strand
CCTCCCGAGGAGTCTGGGCCGTGTCTCAGTCCCAGTGTGGCTGATCATCCTCTCAGACCA
GCTAAGGATCGTCGCCTTGGTGCGCCTTTACCACACCAACTAGCTAATCCTACGCGGGCT
CATCCTCAGGCGATAAATCTTTGGTCTTATCGACATCATCCGGTATTAGCAGTCATTTCA
ACTGTTATTCCGAACCTAAGGGCAGATTCCCACGCGTTACGCACCCGTGCGCCACTATGC
CCGAAAGCATCGTTCGACTTGCATGTGTTAGGCATGCCGCCAGCGTTCGTTCTGAGCCAG
GATCAAACX
>GYY|c12566_g1; len=84  start:1  end:83
XGTAGAGGTGGGAGGGGGGGAAGAGGTGGAAAGGGTGGGAGAGGAAGAGGGAAAGCTACT
ATTGCAGAGATGGATGACTAGTAG
>GYY|c12711_g1; len=399  start:397  end:1; minus strand
GAAGGTCTTCAACGAATACAAGTTGCTTTTTTCCAACCTTTCTTGCAGGTAGCGCACGAT
GGCTTCAATCGGCTGGCAAGAGTTACTTGGCCTGACGGGCAAGGTTTATCAGCAAAGCCT
AAAXTCAAGTTGATGGCACCTGATCCGGCTAATTTTATCAATCCAAGACTAGGXTTAGTC
GTGGTGAATGAAACGGTAGTTTCTTCGGCGCCTTATGATTCTCTCAACTTGATTCTCCGT
CGGTCCGGCTTCGATACTGATCTGGTTGCGGACGCCACGCATCTAAGCTTCTTGTTGTCT
TCAGAAGTACCAAGGATCGACTGTCAGCCATCCCGGGTTGGAGGCTCTCTTTGGTGTCTC
GTATCAGCAGAGACAATGACACCTCAGTTTAAGACCCXX
>GYY|c9496_g1; len=981  start:980  end:1; minus strand
CAAAACGGTGTATCAGGAAGCCTCGTGTATGAGTACCAGCAGGCCGGGTCGGAACTTGAG
TTTCGGGGGTTCGGCAAACATAGCAATTCGGCGTCGCGAGGGACATTGCCATGTTTGGGG
ATTCGGCGAGATGAAACGACCACAATCTTCCATTCTGCTCTTCCTTCGGGTAATGXTATT
GCTCTTGAGCAAGGCTTGGCCCCGCGCTATTCAATTGCAACCGATCCCAACCCGACAAAC
TGCACAGGCAAGGTTGTCCGCATCAACGCACTTCTCGAATCCAATGAGCAGATTTTCTCA
GCCTCAGTCCCACCGCAGAGCATCGGATCTCCCGATCCAGCCACTAACATGATTCACGCG
CGCTTTGTCCCGGGAGGCGTTGTGCTGTGCCCCGTGTACCTTACCTCTTACACGCTTTTC
AGTCGCTTGATCTTAGTGTTCTCACTGCTTTGGAACTGCCACACCAACAATGCGAATGCG
TTGCTTGTCCGGCATGAAAGACGTTCCATAACAAACGACGCCTCCATTTTTGAAGGCCTT
GAAGATCTGGACCCTAGCTTTGATTTCCTGTCGAATTTTGATAATAGGCGCCGGCCACTT
CATCAGTCGGCACCAGAGCTTCCGGTGCCGAGAAGTGGGGGAAGCAATGATTGTCTGCCG
TCAACAAGCAAAACCCTAGATGATCTTTTGGTCAATCAATTTGACCGCGAAAGCAGATTA
AGCAATCATCCAACCAATTTATCGCATCAGTCTGGAGCATTTTCGTATGACTTAGCACGT
GGACTGGAAACTAACAAGCCAAGCACCACTCGGAAAACGACGTCGAAGACACTGAAACAA
AATGACAATAAGAAAGTCCAATCTTCAATACCTTCTGCTTCCTTGGACGCTTTGAGTCTC
AAACCTTTTCGCACAGCTGGAGACGXCGTCGACAACAGGCTCTGGGTCAACTACACGGGT
ACAGAGCATGTCTCAAAGCCX
>GYY|c20601_g1; len=738  start:886  end:150; minus strand
XCCAATAGGCAGGTCCCCTTTCCCGGAGGCAACAGCCCTGGTCAAATTCCTGTCGGAGGT
CCAGGGTTTCCCGGCGGTGGTCAAGGTTATCCTGTCGGTGGTCCAGGTTATCCCTTCGGA
GGTCAGGGTTTCCCTGTCGGAGGTCAAGGTCCCCTTGGTGGAGGTCAAGGTTTTCCCCGC
GGAGGAGGGGGTTTCGGCTTTGGTGGAAATGGCGGCATAGGTGCTGGACTCGGGGGTGGA
CCTGACGTTGGTGGGAGAGGAGGTTTCGGCTCTGGTTTTAGTGGCGGTGTCGGAGCGGGC
CTCAGCGGCGGTCTTGGAGTCGGAGGCGGAGGCCTGGGAGGTCATGGGTTGGGTGTGGGC
GCAGGTGCCGGAGTTGGCGTCGGCCTAAGCCTTGGGGGAGGATTAGGAGGTGGATTGGGC
GGCGGCCTCCCAGGTGGTTTAGGCGTTGGCCACGGCGGCCTCGGGGGAGGATCAGGAGGT
GGTTTGGGCGGCGGCCTTCTAGGTGGCTTAGGCGCTGGTCTTGGCGGCGGCGCCGGCCTC
GGGGGTGACCTCGGAGGTGGACTGGGCGGCGGTCTTGGGCTTGGTGCTGGTGTAGGGCTT
GGGGCCATGCTTGGAGGTGGCCTTGGGGGAGGCTTGGGTGGTGGGGTAGGTGCCGGGCTC
GGAGGCCGCGCCGGTGTCTCCGGCGGTGCAGGACTCGGCCTCGGGGCCGGCATTGGAGCC
GGAGCCGGGTACATCTGA
>GYY|c27597_g1; len=183  start:1  end:183
AAGGGAACTCTTTGTGTTTCATGGCCTGAATTTGGTGGTTCTGTGGCGTCGTTGGTCAAG
TCTTTGCTGCTCAAGGATGTTGTACCTGGCTTGGAATACAGTATTGATGGTGAAGTTGAG
GACCTTTGTTTGAGGATTGGTCGAATAAATGATCATCCTCTTGATTCCGAGTTATATACC
TGA
>GYY|c32751_g1; len=207  start:76  end:283
ATGGGGCTTCCAGACTTCAGAGTCTTTATGGTCTTTGTTGATTTTTATAGACAGATACAA
TCACCCTGTTGGCTTTTTCACATCGAGGTCAAGTGGTCAAGTCAGCTGAATAGGTGTACA
CCAGATGCGGCTCTCCGAAAAATTGGGTCTGGCTGTTTATCTCTTGGAAATGGCTGCTTT
GAGGTCCGAAGAGAGCGTAAGATGTAG
>GYY|c35581_g1; len=216  start:255  end:42; minus strand
XAGCGGATTATGAACGATTTAATAGTGAAAAAGAATACCAAATTGCAGTACAGAGGTGGG
GAAAACAATGATGGAGXAAACCCTAACTTGAAGAAGCAATACTTAGAGACAGGAAGGTGT
ATAATGGCTATCCACTCTGAACAGTCTAGAACAGTCTAGAACAATTGTAACAGCACCACC
ATGAATCCTGCTGTGAGCATCAACAATGAGGATTGA
>GYY|c21390_g1; len=1587  start:1938  end:355; minus strand
XXGCTCTCCATCGTGCTTTCTGGTCCGGAGAACCAGGCTGTTGTCCCTTGCCCCCCTATC
CTCCCGXCGCATACCATGACCTCTCAAGCCACAGACGTCCCACCAGCGCCGCTGCCTGCC
CCGACCCAGCCCCAGCCCGAGTCTGCTGATGAGCCCGGCCCGCTCCCGCTCTCGTTTCCC
TCGATACTTGTTAACCCCCGTCTGAAGCACCTTTCGCAGCTCCCAGCCAAGAAACGTGCC
CCCAGGCTGGACCGTCTCAACCGGTCTGGCCAAGATTCGAAGCCGATCCCGCTCGGCAGA
CGGCGCAAGCAGAGGCTCGACAATGGTCAGTCCCCAGCACGTCTGTCTGGTCCCACCTTT
GGGGCTGATGAGCGCTCTCTCGAGACTCGTCAGCCCACTTTGTCTCGAACCCGCACATCA
GCCGGCCGAGCGXCGCGCGACTACCACCTCTGGACGCCCGATGCACCATCTGTCTTCCCT
GCGCCCCCACCGCTTGGCTTTCCTGCCTCGCTACCCGTCCCGGCTGCGCCGCCGATCCCT
CTCGACCCGTTCTCTGCGGCCATGGGCGCTTACAACCGGTCCCTGAAGGGAGTTCGACGA
GCGGTGCGCAGACTGGTCGACGACGAGGGCGCGCCCGGGCCGACGGAGTGCTTCTTGCGT
ACCGTCGATGCCCAGCTCGGTGCCTGGGTCGCATCCCATACCGTCTGGAAGCCAGCCGAC
ATGGCCXCCGCGCACCCCCACCGTCTTGGCGCCGGTGCCATGGCCGGCACCCGAGCCCCG
GCGCCACCAGCCGCTCCCGCGGGCTTCGACGGAGCCCGCGCTGGTCGAGCTCAGTCGGAC
GCCGCACATGCTCTCCTGGAGGTCGCTCATCCGTTCGGACGGTACCTCGTCCACTGCGTC
GCACGCTACTACGGCATCGTCTCCTTCTCGCGCCACGAGCAGGATCCTCACGGCGACGGC
CTGCGCGTCGTGTGCATGGTCAAGGCGCACTTCCCGACCAGGAACGGCCGCCGCGTCGAT
GGAAATCAGTCCCTAGATACGCCTCCTACAACTGACGTCGACAGCGAGCTGTCCGGCGTC
GAGGCCGAGCCCGCCCTCTTGACGGACGATGAGAGCGGAGCGAGTGTGGTATCGGAGCCG
CTCGCACAGGCTCCGGCACCCCAGTTTCCCCCTGCGGACGAGCCAGCACACCCACCCCTG
CCCGACACCGACCAGCCGGAGCGCGCGGCGCCGGACATCGACGAGATCTCCTCGCCCGGC
TCTTCGCTCGACGAAGCCTCCTCAGACGACGGCGGCCTGTCCGAATCCTCTGCCCCCCTG
CAGGCCCACGCCGACTGGCTCCTCCACCCGCCCCCGTCTCTCACGGGCACACCGCCCAAA
AAAGAGGCCCCTGAGATCACGACCAGTCCTGGGAAAACCCGGACCGGCCAGACGCCATCA
AAGGCCCCCACAATGAGCTTTTTGGAGTGGCTTAAGTGTTGAATTGGTGATCGGAAGTCG
GTGGGAATTGAAAGCCGCATATGGGATGTGGGTGGGACAGAACACAGGCTCAAAATTGTA
ACAGACTCCAAGTTGTCACAGGTTTAG
>GYY|c22738_g1; len=114  start:209  end:97; minus strand
TCACCTGAAATGGGGGCAGAGGGCAGTAATGATAATTTCTACAACATXAGGGTTGTTATG
AGGATTGAGAAGATAGTTGGATGGATGGATGGAAGGATGGATGGATGGCAATAG
>GYY|c29929_g1; len=153  start:132  end:284
ATGACGGAXCATCATCAGCAAATAGTCAAATATGAGAGCAAGGTGTTCTACACAACTGAT
AAGCAGGCAAAAAGGTACACGATGCTTTATCTCTTTAGACTTGCAAATGTTCTAAATCTT
GATTTACTTTCTGTTGCCAAGCATCTTATCTAA
>GYY|c40042_g1; len=219  start:267  end:48; minus strand
ATGGCAATCAACTCTCTCTCTGGGGAGCTAGAGGCAGAAGTCAGTCAGCAGAAACGGGAA
TCAGATGAACCAAGAGAACCAGAAAATCAGAGTGTGCTCGAACTTGAAGCAGGTCCAACT
TCAATCGGGCGGAGATCAGATCAGCTCAGAGGTTCAGCCTCAGGTGATCCATCATCATCA
GACTTCAGAACTTCAGACTTCTCACTTCAGACGACCGGT
>GYY|c33449_g1; len=90  start:89  end:1; minus strand
ATGTCAGTAACTGAGGCAAAGACGGATATGACAGCCGAGAGTGAXAATGTGGTTCTTGCC
TTGTTGGTACGAAAGGTAGAAGGGAAATGC
>GYY|c26900_g1; len=168  start:40  end:207
ATGGCAAGTTCTCCAGAAAATTCTGTCGCCATCGAGCGTCCAATCAAGTCTCAGTCGCAG
AACATGCAGGAGCTTGATCTAGCGCAGTTAGATGATGTTTTCGGTCATTGGATCGAGGTT
GGTATGGAATGGCCATCACCAAATCATGAAACTCACGCTGCCGTTCCT
>GYY|c8899_g1; len=867  start:1  end:867
GGCGGTGGTGGTGGAAGTTGGCTGGGCGGCGGTGGCGATTCCAGCGGCGGTGGCTTTGGT
ACGAGCGGTAGCTATGGTACGAGCGGTAGCTTTGCTACGGGAGGTAGCTTTGGTGGCGAC
ACGTCTTTTGGGAGCGCAGGCGGAGGAACCGGATTCGGAAGTGCGAGCGATATCGGAATG
GGTGCTGGGTGGGACTCAAGCAATGGAATGTATTCCGGGTCGGCCTCTGGTTCAAGCTGG
GACTACACGCAAGGAATGTTCCTTGTAGGCAGTGGTGGTGTTCCGACTTTTACTTGTGGT
TCAGGAGGGTCTTGGGCCAGCAGCTCTTGGGGAAGCAGCTCTTCGTGGAACGGACAGGCC
TATTGGCCAGTACCTGTCGGAAGCAACACAGTCAGCTATGCTTGCAACAATGGGCGGCCT
GGAGGAACCTACAATGTTGCAGTTATTGGAAGTGCGAGCACGCTTCCTGCTAGTGGAGTG
GCCACTCAAATCCAGTGGACTACAACAATGCCAGATATCAATACCGTTTTAGGAATACGG
CAACAGTGTGGCTGTCCTCTAACACAGAGATTTTTCGGACAAACGTCGTCCACGGGTTTA
AGCGGTTATGGGAACGCGTATAATACATATCTTAAGAGCGGTCAAGATAAAACGAAGCAA
TTTCTAAAGACTCAGAAGGTTGCGGCCGACCAAAAAGCTGAAGTCAAATCAAAAGAAGCC
AGAAAGTCTTCATCGATATCAAATGTCAGCGGCAAGACAGAATCGAAGAAAGAATCATCT
GTCACAAGCAAGACAGAATCGAAAATAGAAGCATCGAAGAAGGAAGCATACGTGACAGGA
AAGACAGAATCAAAGAAAGCCCCATGA
>GYY|c21642_g3; len=135  start:1  end:133
XXCAATCCTACCAGTAAAACAAAGGTTCTTTTAAACCCAGAGGCCTGGAAATTGCTTGTG
GTGATTAGCAAAATCAAACAGTCTCCTTTAGAGGCTGTTAATTCCTATTTTAAAATGAGC
ATGATTGTACACTAA
>GYY|c10459_g1; len=336  start:370  end:32; minus strand
ATGGCTAAAGAAGCTCGCAAGATTCACCTAGCGCTTCAGTCGATGGATAAAGTACAAGTC
CCTCTTCCAGGGGCTGGCCAAGCAGCAAGTGTTAAGCTTGGTCCGACTTTCGATGAAGCA
TTTGTTGTTGAGTTTAACCTGGCGGTGGCACTGCTTCACTTCACCTATGATACATACATA
GTACCGCTTGTTTCTTCGAAAGCTGTGGGCATCTTTCCGGGTCCAAGTAGGGCTCATCTT
TATCCGTCATCTAAAGGGCTCGCCACTGCTTCCTTCTTCTACTCAGGACCCACAGTTTCA
CAAGCAGGATGTATGTACATGGGAAGTGGAGACTGA
>GYY|c34944_g1; len=252  start:251  end:1; minus strand
XCACGCCCTGCCTCAAAGCCATCATTTTGTTCAATCCTTCCAAACCCTAACTGCACAACT
GATCGGACGTATTTTACCCACACCGCTGCGATATTTCTGGCCTTTGTCTTGGAGATCCTA
ACCTGCGGAGTTGCACTTGTTCAGAGTAATAAGGAGCTTTTACCCGTCAGGAAGAGATAC
CAAGGAATTGCACTGGTTAACAATAATAGAATCTTTTTACGCGTCCGGAAGAAAAACCAA
GGCATACCTAGC
>GYY|c25145_g1; len=159  start:1  end:156
XXGTCAGTCGGCGAAGCTAGGCTCCTAGGCTTAGACCAGGACGGTTATGCCGCTCAGCAT
GTAGCATCAGXTCTGCAGTCTGGGGACAAGTGGGCCTTAGCTGTAGGGCTCCTCTGCGCG
TTCACACGCACTGAGAAATGCAGCTCGAGCTTTTCTTAA
>GYY|c23926_g1; len=255  start:1  end:255
GGAAACTTCATTTAATTCTCCGATGGTGCCGGCCGGGGCCGACCCTCTACTGCTCGGCCA
CCAGCGAGCGCAAGTGAGGCCAAGACTACCAGCAAGACCAAGACTCCCAGGACTAGTGCA
GCAAACAAGCCGAGAACCAGTGCAATCATCACTTCTGGCGGCGCTAGTGCCAGTACCTCA
TCAACAAGCAAGCGGCCAGCAGGCATGACTCCGGATCCCAAACGGGCTATATGTTTAACT
GCCGGACGTCCTTAG
>GYY|c28081_g1; len=243  start:1  end:242
XXGGTCGAGTTTGAGAGAGCGAATGCCAGTCTAAAATGTCCAATCTCCACTTTCTATCGT
TTTAAGTTCACTAATGAGTATCTCCAAATGCCTCAGCCAAGGGATGCTCATGAGCTCACT
GCCCCATGACTCGGAAAATGCCCAATGAACGAAGGAAGTACTACTGGGCCATCGGCTTAT
AGCGGCTTATCCGCTGCAGCCCCCGGTAGTCTGCCTTCGAAACAGCCGCCTCACAAAATT
AGC
>GYY|c6303_g1; len=342  start:1  end:341
ACAGCAAGCAACCAGGAGATGGATGACCAGAAAGTGCGCTTCATTCTCAGCGTACCTGAA
GACCCCTCCGTTTTGAAAAGATTAGGAGGGCAAATTCGTAAAAACACAAAATGCATCCAC
AAGCCAATGTTCGAGATTGATTTGCACACTCTCTTGTACGAGATGGACTCTACCGGGCTC
CAAGCGAAGATCCAGCAGAGCCTCGGTGCAGGAAAGATTGACTTTCGTCAGGCCGCATGG
ACAAGGGGAAAGAGAGGAGGGTACAGGCCATTATTCTCCCGTCCGTCGCACTACGAGAAA
TTCTTGAGCAATGTGCACAACTACTTTCACAGAGCTCTTCGX
>GYY|c6990_g1; len=375  start:1  end:373
XXTCTGGGAAAAGGAATCTGGCTTCCCGTTGGGCTGAGTCCTGCCTAACGCTGCACTGGG
ATTCTGGATGGGCAGGCTGGGCCACGGGCCCCACCCAGGACCCGGAAGGAGTGGCACATC
TGGGTCCCGGCCAGGGGTGTGGGCAGCCCGGCTCCACCACCATTTATTGACAAACTCCTG
GAAGTCGGGGGTGAACACACCGTTGGGCAGCTTAGGAGGTGGCTGTGGAGGAGAACAGAG
GGTGGGGTCAGCCCTGGGCATCGTCAGGGACCCTCGGCTGCAGCCCTCTCTACCCCTCAC
TGTCCTGTCCGGTCACCCACCCTGCAGGCCTGGCCGACACCACATGCCAACTGGGCTGCA
CCTGTCAGAGGTGXX
>GYY|c28892_g1; len=132  start:1  end:130
XXAAAATCCAGTGGCCAATGATGCATTTCCCCACAGAGACCCATACTAGATTTACCATCA
GGGAGACAATGGCGCCAGTCTGGACTGACGGAGCAGGAGCATCATCATCTTAGACAAGCA
TCGCCCCTGTGA
>GYY|c28781_g1; len=246  start:245  end:1; minus strand
XCTGATGGTGAAGTTTATATCAGTATCGACAATCTTGATGAATTGCATCGTTTAATTGCT
AAGGTATTAGTTTCACTGAAACGCCCACTGTCAGCAGAAGAAGTTCGTTTTTTACGTATT
GAAATGAATATGTCGCAAAAGCTCTTGTCTAACTTGTTGGGCGTTGATATCCAGACAATT
GCTCGTTGGGAAAAGGGGCAATCTGGTATTCCAAGGGTTGCCGATGTTGCTTTACGTTCT
CTCTAC
>GYY|c4426_g1; len=219  start:217  end:1; minus strand
CTCAACGATGCGGTAGTCGGTGGTTCAGGGCTTTATTCTACGGTAAATGATTTATGTCGT
TGGATGAGAGCGTTTTATTCGCCATCGATTGTTCAGGATCTACTGCCTCAATTATCCCGT
ACACCAGATTTAACCAATGGCAATCGTAACAATTATGCTTACGGTTTGATTATCGAACAA
CGTGAAGGGCAAAGGATAATACAACATAATGGTACCTXX
>GYY|c22932_g1; len=348  start:1  end:349
AGGGGATCGGGGGAGAAGTATGACAAAATGGTGGACATGATCGGGGCTATGATAAGAGCT
GCGGAAAGTGGGAAGCTGCAATACTCTCGAGTTGAGAGAGAGAAAGCCCGGATCGAGGGA
GGAGCTACCAAGTATCAGGGATTTGCAGXTGCTAATGGCTTGAAAAAGCAAAATGTGACA
GGAGGTGGAGTTGTGGGAGTGCGAAAACCCAATAGAGATGAACAGAGCTTGGCAGATTGT
GATGTGTGCAAGAAGGGTCCAGGGAAATACCAAAAAAGAGCGACGATCCCGAAGTTCAGG
CGAGAGAGACTTGAAGAGACTGACCTAAAATCAAGAAAGCAAAGTAAA
>GYY|c33803_g1; len=216  start:1  end:212
XCTGGAATGGCGACAATGGCTGCAAATTTTGCAAGGGGTCGTXATGAAATCATGGGTGGT
AAGACTTTGTACAAGTATTCTGCTATGGACATGTCTTATGCAGTTCAACCCCCAGTTTCT
TCACAAATGTCCGCCCTGCTTCGCTCCTCCCAATCACTTAATAGGCTTCAACGAATCTTC
AGACATAAATCTCCCAATGAAAAGAATGTACAAGXX
>GYY|c13826_g1; len=285  start:724  end:439; minus strand
AAGATCTCTGCCAGCGCTCAGGAGTCTGGCCACATGAGTCGTGCGCTGGGAATGGCCCTC
ATCGGCCAACAAACGTGTCGGTTGTTTGCTGCTTTAGAGATCCACAACATTCCAGATCTC
AAGGGAGCTGGTGCGCTGTACATGGTATCACCACTTACCACCTTAGCCGAAAGTGGTACA
ACCACACTTGTTCTGATTGCCGGTGGCGATCAACTTATCAACCGGTCGGCCAGGTACTCA
CTCTGTAGTATGTATGTACACACTCAAACTGCTACATATACTTAA
>GYY|c2369_g1; len=324  start:405  end:83; minus strand
XXTTGGGATGATTTGGCTTTGTTCAACGAAAGGATGAAGTGCTATCATCCAACGCACTTG
AAGCCAACGGCGAACACAATTTCTGTTCCATTAAAGGACATTCCTGGATGGAGAATTGAT
GAAGCTACCAAGTTCACTACTTCGGAACCCATAAAATCCCAAATCCCCAAACCTAGGCGG
TCTCACTCATCTCTCCTGCGCCCTGCGGAGTGGCAGGATAAATTCGGCGAAACCTACAAA
AGACCTCCATTCACAACACAAAGATTTGCAAAATTCGAAGCCTTTCAACACATTCCGACA
CATGCATTCAATTTCGGCCTCTGA
>GYY|c14649_g1; len=90  start:355  end:442
ATAGGACAACTGAGAAAGCCGGATACTGTTGAGTACGACGGGAAAGAAGACGGGATCAGT
TTTGGAGGGAATGGAAAGAACCCGGGCGXX
>GYY|c38275_g1; len=360  start:1  end:361
AAACCAGTGGATTTAGCTGCTTTAGGGGGAGAAAATCCTTCAGAGCCAGCTTGGAACACT
TGCACCATCCAGATCCAACAACAAAATCTAGCACCCAATCTTCCTGCACATCCCCACAAC
ACTCAGCATTTTGAGCCACCCCAGGAGATTTTTGACTCTGCAGTGACAACGACTACAGAC
AACAGCTGGCAAACACATGTGATGAGGTGTAGGGGCAGACAGGCTGGGATGGCAGAGGCT
CAGAGGGAACTGGCATGGTTTTCAGTGGCACAAAGGGGAATGTCATTCAGGGCAAGTAAA
GAACCCTTGGGGGAAGGGGTCAAGGGAGGCAGAGAGTCCATGGTCATGGAGAAGAGTTGA
>GYY|c20607_g1; len=2094  start:1  end:2093
XGACGCAGGGTTTCGAGCTCAAGGTCTTCTTCTCCCTCTTCTCCTCAACCAACTTCCCCC
ATGGCTATCCCCTCTGCCAACGACCAGCCCCTTGCTGGAAACCATCTCGCTTCTTCTTCT
TCCACCTCCACTGACACCGACACTCGATCTTCCCTCAACTCCTCTGCCTTTCAGGACCAC
TCTCCTCCTGCCGACTCCCCTTCCTCGCCGAACCAGAACCAGAACCTCAACCAGAACCTG
ATCTTGAACCACCATCCGAGCATCAATTTCCTCAACAACTCGACTCCTGTTCCCTCCTTT
CCCCCAACGATTCCTCTCTCCGCCCTCAAAGCCCTCCAACATACCTCTCAGGCAAACTTC
CTCCCCAACTCCACCACAACTCCCCCACCCAGCCGTGCCAAAATGACCTGTGCCACTTCT
CCXCCTCCACTCTCCGGCCCGGCTACCGTCAGACTCGTCGAGCACCCTCCAGAGGAAACC
TCCCAAATCGTGCTCCCTCACCCGAACCCCGACCTTTCGTTCGCCAGCCCCGCCCCCACC
CCAGACCCCGCGTTTGCCAGCCCTGCCCCGAACCCGCCCGCCGCCXCAGCGCCGCATTTC
CGCCCTCCCCAATCGCGCCAACACGCCTTTCAAGCCCTTTCGCGCCCAGCCCTCGCCCCT
GACCACTGCCCACAAGCCCTCCCCATTAAGCCCGTCTGCAGACGTCCCCCGCCCACCACG
CACGCCATGCTACCCGACCGCTCCGCCGCGATCTCTGGCGCGCTTGGCCCACCCGTCACG
GCCCCCGCGACGATCGACCGCGTCATGGCAGAGCTTGAGCACCGCGCCCAACAGGCACCT
GGATGCGGGCAGGCCATCTTCGGTCCAAATGCTGCTAATCAACCTGCGCCACTGCCTGCC
GCTGTTGACAGGTTTGCTGACGCCCACGGCAAGCAATTTGCAAAAGCCGACAGTATTGCG
AACCACTATGCTGCAAAGCGAAAGATTGACGGTCCGGCGAGCGGGCCGAGCGCGACCGCG
GCCAAGCGGGCCAAGGTGAGCGAGTTTGGCAACCCAAAGCGGGTAGTTTCAGAGCAACCC
GACGCAGAAAAGCGACAGGCGCTCGCAAGGCGCCAGCTCGAGATGGCGCGTGCXGCGACG
AAGGACGGGCACGGGCCCGTCGTCGGCGGGCGCGAGCGCGAGCGCGACGGTGCAGAAGCC
CGATGCGCGGCCAGCGCCAAGCAGACTGGTGCTTTCGGGAGAAACATACTTCGATCGGCG
GTCAAGACGGTGAAGAGTGCACTCCGGGGAACCGCGGTGACGCCAACGGGCGTTGGCTTT
GGTGCGCCCGCCGGCCTTGGCGTCGGCCCTGCGAAGGCGCCGCTGCTCAAGAAAAACGCA
CCGCTGGCTAAAGTTGCGCCTACTCGCACCACGACCGCTGGTCCGACCACACGGCTCCCA
CCCGCGGGCACACGCATCGCATCGGCCGCGTCGGCGGCGTTGTCTGACGCGGCGCGACGC
AGAGTCGCGGCTGGTCCACCCCAGCGCGCAGTGTCGGCTTCTGGCACGGCCAAGCCTATT
ACAAAAGTGCCCGGACCTGGTGGGAAAGGGCCTACTACTGGAGCGACGGCGGCCACCAAG
AXCGGCTACGAAGATATCATGGCAGCCAAAGACGACCATGCCCAAGCCTTCGGCCGCAAG
TGGTCCAGGCCGATCACTGGGCACGCAGCCGCAAGCCAAGCCGCGTGTGCCGGTGGCCGG
GGCAGCCCAGACGCAGAGCCGGATCCCACAGCTGCGGACGCGTGAGGGGGAGATGATTAT
CCGACCGACGCGAACTGCACGGGCTGTGTCGGTCTGTTCGGGATTCCTGTTGTCGGGGGT
ACTGCTCAGGGGGGCATTGGTAAGATGAAGCAGCCAACAAAGACTACTAGGCCGATTGGC
AAGGGAGCTCTTGGGGGAAGCAAGGGCAAAGGGAAGAGGAAAAGTAGCTTGGCTGTTGGA
GGAAGGGGAAGTGGGCATCGTGTGGGGAGTGGAAGTGGGTTTGGGTTTGGGTTTGGTGTG
GGAAATGAGAAGAAAAAGGTTAGGAAGAGTGGTATTAAGATGTCTAATAAGTGA
>GYY|c40273_g1; len=234  start:1  end:231
XAGTGTATTCAAGTGGTAGCACAAAAAAATCCAATTATACATGGTTCAGAGATAGTTAAA
CACAGTGAAGAAATTGACACAAGGCCCTCGATTATCAAGCACAACCGTGCAATAAATGCT
TCCAGCAATTTGTTGACATCTCCAATCGATGAAATTATACATTGGCATAAAGCCATTAAA
ATGGAGCTTACAGAAATTACTGAAGAGGCACGTAGGATGCATCATTCTGGAGXX
>GYY|c1890_g1; len=450  start:1  end:447
XXAGCGGTGGAGCTAAGCTTGTTGGAAGCTTTTGAGCGGCGAGTTGAGTCTGAAGTCATA
CACAAACACCATGTCGATCACGGACTCCCTCTGGCTTCCATCCAGGATGAAAGTCGCCGC
CAGGCTTTAAAAGTGTGGGATGAAAAAACCGTGAGAGAATGGGATGAACGAGGGTTTCAG
ATCGATATGATGTATACATTAGGACAGAGCATGGAGCGAACTCAAATACTTGAACCAATG
ACCGTGCGTTCGCATCAAGCGCTACTGGCGTATTGGACGCATGACCCACAAAAATTTCAA
GAGGCTGAACAGTGGTTCAAAGAATCATTGCACCCAAGCGAGGGTATCGTGGCAGTGAGA
AAACTCCGACAAGAAATTCTGCAGCATAAGATATGCCTGGATTGGCGCCAAGATAGACCA
AGTTGGAACTCTGAGAAGAAGCTCACAAAX
>GYY|c11708_g1; len=453  start:1  end:453
XXATCGCGACTAGCCCGAGTCGCGGTCGATGAAGATGAAGACCAGCCTTTCTCCGCTTTG
AGGCATGAAAAGCTTCATTTAATGCTAGCTGCCAAGGACAAGCCTCGTGCCTCGTTCAAG
AATCATGATGTCCAACATGGGTCAAGACCAGCACCACAAGTGTTCCCCCGAGAATTAGCT
CCTAAGGATCTTCCGTCATCGTTTAAACTCATCTACATTGTCGATCAAAAATGGAAGGCC
TCCCAGCATCAGCCTTGCGATATCTCTTTCTCTACTXCACTATTGAGTATCATTAATGTT
GAATTTTTATCCATATCATCGGCCACGATCCAAGCCAGTCACTTTACCACGGTTGCGGAT
TCTGTCGCTCGAGCTCAGGCTATCCGAGACACCTTCAAAAGAGGATTTCAATCTTACAAA
AAATACGCATGGGGTCATGATGCAATTAAGCCA
>GYY|c1215_g1; len=318  start:316  end:1; minus strand
XGCCGTTGTAATCAGGGTCGACACTTTCTCAGGGATAATTCCTCCAAAAAACTCCCACTG
GCTCAAAACCCTACGCTGTTTATTCTAGACTCAGGCTCTAGACCTCATTCTGACCATCCT
CATTCTGGTCATCCTTGCTCTGGTCATCCTCATTCTGGTTGATTAAAAGATAATGAGCAC
AGGTCGGAGTCCTTGTCTGGTCTAAACCAAACTGCTAAGAGTGAGAAAGACCAGGAAAGA
CCCCAGCCATATCAGCTGATGCCATTGAATGCTATAAGGCCTGTGCACCAGACTCCAATC
GTTAAAGCAAACACCCXX
>GYY|c35740_g1; len=261  start:1  end:259
XGGAGATCAATGGGCAGCAAGATAGAGAAATGCAGCGATGGCAGTGGTTCAAACAGCTCG
GAGAGAGATGAGGAGCGCACACGTGTGACGCAGACGTCGCTAGTGCTGTGGCATGCGCGC
CACAATGATGCTGCTGCTCTGAAGAAGCTACTTGATCAGAACCCTGGTCTTGTTAGCGCT
CAGGATTACGATGGCAGGTCTCCCCTGCATGTGGCTGCCCTCTATGGCTGCCGTGATGCT
GTTCAATGTCTGCTCGATCAX
>GYY|c11524_g1; len=174  start:1  end:173
XGTCTTGGAGCCCTGCAACTGATCATATATGCAGTGTATAAAGACTGGGGAGGGAAAAAA
TCTTGTGATCAAGTTGATTCAATGGAAATGGGATATGCCAATGACAATGTCAAAGCAGTG
AAGGCCAATGTTAACACCAAAGCTGCCCATGTTGAAGGCAATACACATTCATAA
>GYY|c26716_g1; len=171  start:1  end:170
XXTGGGAGGTTTAAGATAGTTGTGCAGGGAAACAAATATGAGACATCTTTAGATAATGAG
TATGACACAAAGAAAACAAAACAGGTAATAGGTTTAAGGATGGGGGGATTCCCCTCCCCG
CCCCCCAGTTGTGCTAATAATGGAAGACCTCTTGGAGCAGATGATATTTGA
>GYY|c23409_g1; len=846  start:841  end:1; minus strand
XCCACAGTGAGACCGGCGACGAATCAGGACAAATTGACATCGGCCAAGAACCAAGACATA
TCGAGCTCGGCGATCGACCAAGGCACTTCTAAATTCGTGGAGAATCCGGAAAGAGAGCCC
TTGCTGAAGAATCAGGACCGACCGAGCGTGAAGGATGGCCCACAAAAATCATGGATTGCC
AAAGTCGTCAAGTCGGTATCACGGTTTCACGAGTCGCTCAGGAAAGAATTCAAAGGAGCA
AAATACACAATCTGGACAACAGTATCAAAGCACCATGAGTGGCAAGCACTCGAAGACCTC
CTAAGCGGTAACAGGGCAGAAGCAGTAGAGGAAATAATACTCATGGACGATAGCAGGAAA
AAAGCTCTCCTCGCATATAAGAATTACCAGGACAGTGGTTATGGAACGATTGACTTGGAG
GAGGTGGAGGAGGACGGCGGAACGGTGTACAAATCCCTTCAAAAGAAAGTTGCCAATTTT
TGGTCCACTAAGAAAACCGATCTCGAGATCAGCACTCAAAGAATGAAGGAGATTAAGGAA
XATGTTGCAATTGCACGATATTTGACAGAGTATGGGGTTGCAGTCATGGCTCAACTTGAT
XTAGCAATCCGCGCTATCATTGTTGCATCTTGAGTACTTTGTACGGTCGATGATTCTTCA
GTTGTGCCCTTGCTTTATAGTTACTTATTTTCGATGATTACTCAATTTGTCAGCCGTGTT
TTCAGTCTCATGTCAGAGTCTAAAGGCACAAAACATGAGCTTAATGGAGCTTGTGATACA
ATAGGAGCATTCATAGGTGXTATGAGTGCCATGAAGTCGCGTCAATCTCTTATTGTAGGA
TGTGCX
>GYY|c20492_g1; len=1719  start:1  end:1715
XXCGCGCACCGCGAAAAGTTGAGCTGGGAGCTGGACTATGTATCACCAAAATCGAAAAAG
ATGAGCAAGCCAGCAAGCACTTCTCCCAAACAGCACCCCAACGGCTCAACGATCGTAATC
AAACTCGGCACATCGTCGATTCTTTCTGAACAAAATCTGCAGCCCCGATTGGGCCTTTTG
GCAAATCTGGTAGAAACATGTGTCTTCCTACGGTCAGCTGGTCACAAGGTCCTCTTGGTC
TCATCGGGCGCCATCGGAATGGGCATGAGACGGATGTCCTTGTTGGACGGTGGTCTCCAT
GGCCGCTGGGGCAAAAAACCAAAGACGCTCAACGAAAAACAGGCGCTGGCCGCAATCGGT
CAAGGCCATTTGATTGCATTATGGGATAGCTTGTTCAGTCGCCTCAATCAGCCAATTTCT
CAGATCCTATTGACTCGTGGAGATCTAGCAGATCGATCTAGATACTTGAACGCCTCATCA
ACCCTCACTACCCTTCTTAACTGTGGAGTGATCCCTATCATCAACGAGAACGATACCCTG
TCGGTTGCAGAAATCAAGTTTGGTGATAATGATACCTTATCAGCCGTAACGGCTGCAATG
TGTCATGCCGACTATCTCTTCCTGATGACCGATGTCGATTGCTTATATACGGAGAACCCA
CGCTCGAATCCCGCGGCAAAGATGGTCAAAGTGGTGTTTGATATCGAAGGAGTGCGAAAA
ATTGTGTCCACTGCTAGTTTGGGATCGTCTCTGGGGACTGGTGGGATGGAAACTAAGCTA
ATAGCAGCTGAACTGGCCACTGCTGCTGGTGTTTCGACGATTATCTGCAATGGCCTGAAA
CCACAGTACATCACTGCGATGATAGCCGATATACAATCTACGGCTGTTCCTTCAGACCGC
TCATCTCCAGCTTTACTCGTATCGCCAGAGTCGATCACGTCGGGAGCAGTTTCCGATGCG
AAGCCCATTTATACAGTCTTCCTTCCCCACGTCACGCCGTTGACAAGCCGCAAGTTTTGG
GTCGCACACGGTTTGGTGCCAAAGGGCTCGGTCGTGATCGACAAAGGAGCGTATAGGGCT
ATCGGTGTTGAATCCAATGGAGGTAGACTGCTTCCAGCTGGACTCGTGAAGGTTTGCGGG
ACCTTTGCAGTAGGTCAGGCAGTCAGCATCATGGTCCCTGCGGCTTATGTCAGTCGCTCA
AGGGCCGGGTCTGAACTTGGGCAAAAGACACCGAGTGACGCTCCTGTCGTTGAGTCACTT
GCAACTTGTCCGCCAGTCAGTGCCAACGATCCCTCCGAAGATTTGGTTGAGGTTGGGAGA
GGCTTGGTGAACTACAACTCGTATGATATGGACAAGCTCAAAGGTTTCACAGGTGAGCAA
CGCCCACATAGCTGGACAACGTTAGTTCCAGAGGCTTTTCAAGCTGATCTATCTGGAATC
ACTCXGATGCCTCTCGCCAATATTTCCGATGGAAATCATTGCAGCTCAGGAATCGAGCTC
GTTTTAGGTCACATCGACTCTGAACATGTGATTGAATCAATCGXTCTTGTTCAAACCCAG
CTCGCCATGCTAGATGTCAATAGGACATGGTGGATCTTCATCATGAGGTGTGAGGATCGT
GXCTTGAAGGGTGATGGTCCGGTCTTCATATCTCTTGTTCAGACACCTGGGACCACAAAA
ATGCCTCGGTGCCGTTTAGATGTTTCACTTTACCTATGA
>GYY|c31213_g1; len=93  start:151  end:243
ATGGAGTCTAAAGGTGGGAAAAAGAAGTCTAGCAGTAGTAGTAAATCCATGTTTTATGAA
GCTCCTCTAGGTTACAGCATTGAAGACGTTCGA
>GYY|c26596_g1; len=123  start:1  end:121
XXAATTTCTAAGAAGATTGAGATAAAGTGGTTCAAATCTGTTCATTCATGCAAGAAATCC
CTCGGCAATGAGCCCTGCCATGAGATTAATGGTGCACTCGCGGAGCAGAGAGCCGTGGAG
TGA
>GYY|c17820_g2; len=177  start:205  end:28; minus strand
TCTACCGTCGAAACTTGGCAGAAGACATACTGATGCGAAGACCCTGCATATGAGCTTTGG
GAGGCCCCTTCTCCTGGTTCTCTACCGTCGAAACTTGGCAGAAGACATACTGATGAGAAG
ACGCTAACTCCGGCTGATATGTATCGTTCTATGAGAATTATGGCCGTGGAGCTGTAA
>GYY|c15404_g1; len=336  start:458  end:123; minus strand
ATGGCCAAGTTGATGGAGGAAAGGTCTGGGCATGGCGAAGAACATTTCATCGXGAAGTTT
CAGCAGGCTGATGCAGCGCGTGCAGTCATTGGAAGATCTGCTGAGAAACTACGGTGGGAA
AGAGGCGTTGAGGCAAATGAAGAAGAAGAAAGGCACTTGTTAGATAGCGATGGCTTCAAG
GTTCCTCTTCATTATCCGAGGTATTCAAAAGCGGAGTACGAAACAATGGAGGAGTGGAGG
CTGGATCTTATATTTCGTTCATATGCCTTGGACGTCACCGGTCATGTCGAATACAAGCGG
AATTATGCAATGGCTGCCTTTCTCTGGCCTGATTAG
>GYY|c26297_g1; len=234  start:1  end:234
TCTGATGAAGTCTGCTATGTCAAAGATGGCTGTGGAAAGTCTTTTGCCCCTTTTCCTCCT
GGTTGCTTTTTCTCAACATCAGGTGGATTGCAGAGTTTTGAACATCCAAGGAATAAGCTG
ATGCCATTACCACATGTCGATAGTGAGGGTGACATGTGTGGAGCAAATTTTAAAGTGGAC
GAGCTTTCTAAAAAGGATTCTGCCATCCCGAGAGTGGGTAGTGCGGCCAACTGG
>GYY|c22331_g1; len=525  start:36  end:558
ATGGTCACCAAAGAAGAAGAGCACATACTATGCTACATCTATTTACATCCAAGGAAAATG
ATTGGTGACCAAAAGGAAAAATATTCAACTATCATAGTCACATGTCATGATCGGCTTGAA
TGAATCATGATCCCAGATACACTACTAGACTACATCTCTAXGGTGAATCACAGACATGTC
GCTGACCGCAGGAGAAGTAGCAATTCGGGGTTGGAGAGAAGTAAGTCCAGGGAACTTGAG
CTCGTGTACATGGACGTATGAGCACCTTTAAGTATTCAGCAGAATAACAGGAATGGTGGA
TACGAAAATXTTTCTATCAAGCAGGACATGTGGTTAATCGTTCTTCGATACTTTTACAAT
CGCGAGGTCATTCCACCCCTTGTGCCAAATGTAACGGGTGTTAAATTGGATGTATGGACC
TTCCCTGAAGGTGGCTGGTGCAAAGGTGAAAAAAGACTTCATTTTCCAATTCCAGTTCCA
ATTGTGCTCGGCGTCAACTCGGCACCGTACTGGGCTCGATCTTGA
>GYY|c40588_g1; len=282  start:363  end:81; minus strand
GTGCTTTGGCGCGATATCTACTGGGGTTACCGCGGTCACGGCACCTTCCACAACTGTGGC
ATTGCTGCTATTGTCTTCGGAGCCTTCCTTTGGCCAGTTCTATCGATCCAGGTGTCTAAA
GTATAACTGCTAACATGCTGTAGGCTTACCTTCCTTGCTACCACTATCCTCTCTGCACTC
CACATCCGCAACTCTTCTCGCAACAGCACTGGTCCCCCACCAAACATGGCGGCGTTTGAG
TCATCCAGTTTGACTTGTACGACGTTCGCTGGTACGCAGTAA
>GYY|c40996_g1; len=162  start:1  end:163
ATGGCTTGCATCTTTGGAGTTTTCGGGATGGATGGTGACGAGATGGAATGTCTTCACGAC
ATACCGGCGGCAAAAAAAGTTCTTCCCTGCTATACTAAAGCTAGATTAGGGCGGCTGGGT
AAGGACAAAAGTTACGTCGGGTGTATATGGACTGGTAAATAA
>GYY|c23073_g1; len=501  start:1  end:499
XGTGAAGTCGCGCTTTATTTTATTTATGCTTTGAGCATCAATCAGTCTGCGAATGCTTGC
AAACAGGAAGTCGTCAACTTCGAATTCAGAGCCCAAGGATCTCTCCCTCCAGTGGCGGCA
CTTATCTCACTGAAACTTGCCCGAACTTCTGAAACCCTCGGTCCTGGGAGTAATAAATTC
AACCTTGACAAAACCCCCTCTCGTCCACCTTTGACCAACTGTCCCGGGGTTAGGAAGGGG
CCTTGCACTTTAATATGTACGAGGTTCGCCGCAGGGAAGCTACTTAAATCACATACCCAC
CGTTTGACCTTCAGTGATTTTTTCACGCTTAAACAAGAAGAATGGCAAAACAATTTTCCC
ATGAACAAACTCGAACCTTCAGATGTTTATGTATACAGCAATAATCTCCATGGAGGATTC
TCCAXTTTCTTTTTCGTTTTCATAAGCTCCGATGAGAATTACAGTTCTAGTTGTGCXGGT
GTTAAGAAACAACTGAAAAAC
>GYY|c18847_g1; len=2343  start:1  end:2339
XGTCAGCGTTCAGGAGAAACAAGCGACCGGGAAAGCGAAGTAAAAATTGCTCATATAAAG
GACAGAAAAGTAGTGCAACCCCGGCTTGTCTTGCATGTTTTGATAGTCGTAGGTCGGCCT
AATAAAATCGCCTATCCTAACATCTCTTGAGATTATAGCAGTCAGACACTTTCCAAGATG
GCTTGGTGGTTTTGCATTCTGCTTTTGGTCATTCGCAAAGACTGTGTGGGATGCTCCGCT
GAATTCCAATTCCCAAGAATTGACACAGTCCACAAGCCAAAGGCGTTGAGTCCCAATCCC
GGATTCGTGAGACTTCAATACCATCCCGATGATGACTCGATGCACTTCTACCTCGGCGAT
CGCTTGTTTGACTTTCGTAGCTTCAACACACCAACAATGTTCGATGGCTCTGTGTACGAG
ACAGAAGACCTGTTGAGAACGATTGGTGGCTTCGGGACTCCTGTTGCACGTACATATACA
TTGTCGGTTTCCAATAGCGTATTCGGAGGCCGCCAGAGTCCTGCTCGATCACACATCGTA
GGATGGGATTACGATAAACAAAATTGGATCTATAATGAGGAACGCTTGCAACAGATTGAC
CGTGTTTTGGCAATGGCCGCGCAGCATGGTACGAAGCTCATCATACCCATCATCAACCAG
GATTATGGAGCAGAAGACACGAACTTTGTTGGAAATTTTAATGACTTGATTCGACATAGA
TATAGCATCAGCTCCTACCCGCTAGCACGATCGGCGGTTGATTGGTTTACTGACTTGGAG
ATCAGAGGCGACTTCAAAAAAGTACTTCACAAATTACTGACCCGAAAAAACACTTTCAAT
GGTCGTATCTACGGCAACGATGATACAATTTTCGCATGGGAGACAGGAAATGAGATGAAT
TGGGGCCGACCCTCCAACACAATTCACGACCGGCCAGCACCTGCGAACTGGACCCTAGAC
ATCGCCAAGTATATCAAACATCTCGCGCCAAACACGCTGATAGTGGATGGCAGCTTCTCG
AGAGATGGTAGTACCAACGCGACATGGCCCGTCGAAGTACTTGAGTCGGAATTGGTGGAT
GTAATTTCTTACCATCTCTACGGGGACGCAGACCTCAATAATTATCCCAGTCTCAGAAAA
AGTGCAAAAAACTACAATAAGACGCTCATCGTTGGTGAACATGGATTCTACTCCACTCCG
GATTTTTTTGAAAAGGCCTACGAATTGTTCGACTGTCCCGGGGCGATGGTTTGGTCACTC
CGTGCACACAATGAGATGGGCGGATTTTCAACTCATGGCGAAGGAGACAATATCTATAGC
TATCACGCTCCAGGATGGAAAAGGCAGACTTCTGCCGAGTTTGACACAATGGAAGAACCA
ATCGXTGCGACTTACTTACGAGGCAAGGTAGATAGCTTTTTTTTTGCGAAAGCCTCTXAT
CGGCTTGATTGCCCTGAGGGTCAAAAGACTACGTTCGGAGGGTAATGCTTAAATCGCACA
AGTCTTGAATTGATTGATATCAACTXCAACAGCTACAAGATCATTAACCAAAAACCCCCC
ATGTACCCGGTCCCCGATGAATGTTATCCTTTTTACGCCACAAATTCCTCGCATTCTGGC
ATCTCTTGGAAAGGCGCGGCGTGGGCAAAGTATTATCAGATATGGGTAGTGGACCCAGAA
GAGGGAACGTTCGAACGAGTGGCAACTAAAGTTTACGATAACGTCAACAGTGGGACAATG
TTTGTAGCGATCGATACTTCAAAAGGTGAATTGGACATTTCGGAAAAGCCAGTGGTGCCT
GCTCGAAGTCATGCAGGCTACGTGGATCGCAAATGGTCTAGCCGAAGAACCCGACACAAA
ATACCACCGACGCAGTGGTCAGCAACAGTTTCCGACCACCTAACGGACGCTAGACCCAAC
CAAAATGTTCTCCAGAGGCGGACGTTCATTATGAAAAATAAAAATCCAAGGCGAAACTCA
CACATTCCCAACGGGCCAGGTTGGTACGTGGTCCGACCAGTGAGTGCTGAAGGATATCCT
GGACCGTTTTCCAAGCCTGTCTATXATCTCGAACCTATAACACTTAGCCCATACTATCAG
XTTATACTGAAGAACACAGATTATTTGAACAAAAATGTGATATTTCTTTCCATTGAAAAT
CATCTGGGCCCCATGGATGCCGAGTTGGTGGAAAATCTCGGTGTACATATATTTCATCAT
ACTGAATTTCATGTTCCAGAGGTTCCAACAGCTACATTCAGTATTTCAAAACAGTTGGAA
ACTAACATAACCTCTGTTCCTGCAATGTCAAATCTCTCAAACTCTAAATTCTGTGTACCT
TAA
>GYY|c6740_g1; len=204  start:201  end:1; minus strand
XXTGGAGTTGGAGTTGGAGTTGGAATGGGAATTGCACTGGTGATGGTCCACTGGGGATGG
CTTGCACTTGCTAACTGGGTCAAGTTAAGTTATGGTTATGGCCATACTCATGTACGCTAC
ACTCAAGACCAAGXTCTCGACCAATCTGAGACTGCTGTGCCTGTCACCCTCTCCAGCGCC
GCCCGGTCTGACCCAAGCCTCTXX
>GYY|c16805_g1; len=753  start:1  end:750
XXGGAGGAAGAGGAGGAGGAGGAGGATATTGATGACGAGGAAGACGAGGAGGAAGAGGAG
GACTCGGACGAGACAGACGAGGATGAAGACGAGGAAGAGGAAGAGGAAGAACAAGATGGC
AATGTGACCCATGGTCAATCAATTGTCGCCCAAAAGACCCCTGTGTTGGATCGTGCAGAT
CGCTCACGTTTCGCCAGGGCTCATTCAAACTCCGCCGAAGCAACCGACGTTTTCGAATCT
CGCAAGTTAATCTTCGCTGCCCCAACGAGCGTAGACACAAAAGTCACCCAATCAGTATCT
CGCAAGAATGGAAGTCAGACTATCCATGCTAGTGTCAACTTGGGGCCTATCCAATTGGGC
CTAATCAATGACACGTTGACGAGGGAACACGCCTCCAACCGGCTCCCAATCGATCTGGCA
GACCCGAAGCTGTTGAACAATCAACGTGCTGCGAGCTCTGCTGCTCTAGCCACCACTCGA
GCCTCTGCCGTGAACTCGGAACCGAAAAACTCAGCCAACGGTGAAAAAAATGGATGTGAT
GAACGACGCACCTCTGAAACTTCGAACAACGTGGCACGCACGCCCAACTCAACCAAACGC
GCGAGACCTCGTGAATTTGACGAGGATTATGAAGAAAGCGAGTCATCAGGAAGTGGTCAA
AAGTCGGAGAACGCTGCGAGTGAGGATCGAGCCATTGTGGTATGCAACAAATGCGAAGGT
CGTGAAGTTCGTGAAGGTCGTGAAGGTCGTGAX
>GYY|c33709_g1; len=219  start:1  end:218
XAAGGAGATGACGACGGCCGGCCCCGCATGCTCGGCGGCGGCGATGCCGGTGAGCGAGAA
CAGACCGGCCCCGATCACCGCGCCGATGCCGAGCCCGACGAGGCTCCAGGGCCCGAGATG
GCGCTCCAGCTTGTTCTCGCCCGCCTCCGCGTCGGCGTTGAGACGCTCCAGCGTCTTGAT
CCGGAAGAGGTCGCCGCCAAGCCTGACGCCATGTCGGTX
>GYY|c16234_g2; len=831  start:1  end:829
XXCGCCATGCAAGTCGTCCAGCGTCATCCAGCCATGCTCATGGGTCTATGGACCCGCAGC
AGTAGACCTAGGTCGGACGGTCGTCCGGACCTCTCTGGACCCGTCCGTGCCGTACTTCCG
GATTCACCGCTATATTTTCCCACTTACTCTGTCGGCCGCACAACCCCGCTAAACTGGAAG
CCAGTCGGGTTGTTTGGCGAAGTTGCTCAGGTCAGTGCATCAGCTGAGATAATCAGTTCC
ATGTTGGAGGTTCAGTCTCGGTGGCTGAGGGGCCTCTTCCTTTGGCTCCAAGCGCGTGGC
GACACCGAAAGAGCCAACGTATCCACCGGGCCAACCTGCCCGACAGGCCGTCAGTTCAAA
GTTGGTGGAATXAGTTTGCTTTTTGGATTACTTTTCTGCATCTTGGCACTTTTACTTCCT
TCTCTCGGAAAACATGGAAACCGTGTTTCTCCTCCCAACTCTCTCCTGGCAAGACCTGAA
CGAGCTGGAAGACCCAGTTTGGTTGATATCACCGGTCCCAAGGTTGATGAGACGCTGCCG
CCACAAGAGTCGTCCTCCGAATTACCTGCTGTCGGAGGCTCCTATGAACTGTACTCCTAC
CTTCAGCTAGATCTCCACCATCCAGATATCGAGGGCCCTAGTCATAGTCTAATGTCTGAA
GTTACAGCACCAAAACCGGTCAGAAAGATAAAGACTAAAGGGCTCGATCCTCAAAAGCTT
CAATTGATTCCTGAGAGGTACCGGGGATCTATCGAAGGTGCGAATTGGAAGTGTCTTTGC
GGGGCTCTATTCGATCGTTGGTTTAATTACGACCGTCACGTGGATATACAX
>GYY|c14331_g1; len=177  start:1  end:175
XXGGGAGAGAACACTGATAACCTCATGATTTTCATGGGGTTAGACAGGCTGCAAATTGTC
AAGAAAGGATTCCTTGGGACTAAAACCTCCTCAGCAGATCATAGGCAAGAATTCCACGGA
TTTTTTCAAGTTGATCAAACTCTGTATTCTTACTATACTCTTCAAGGGAGATCTTGA
>GYY|c34761_g1; len=210  start:207  end:1; minus strand
XTTGTGAGATTGAAAAGAGCAGACCGAGTCGGTTGAGGATGGGCTTGGAGAGTCGGGAGA
GAATCAGATGAAAAGAGCGGTGAATCGGCCAAGTGGACGGGTCAAGTCAACTGGTCAACC
AACAGCTTAGCCTTGGACTCGTCAACTGGTCAACTTGGTCAACTTGGTCAACTGCTCAAC
TGCTCAACTGCTCAACTCAACATGCTGCXX
>GYY|c33612_g1; len=81  start:81  end:1; minus strand
GATTACAAGTGGACACCTGAGTCAGCAGGACCTGGAATCCCAGATGAGAGAGCTTATCTA
CACGACTCAGATCTTGTTGTC
>GYY|c5111_g1; len=879  start:878  end:1; minus strand
GCCGAACGGGCCCTTACATTCGAGGCCAGGTCAAGTGTCCAGCCCGATGCTCCTTTGGCA
AACTCAGCTGTCTGCTAACCCACCCCTCTAGACGTGTGTAACGTCGTGCGTTCTGAGCGC
ATCAGCCCAGAACAACTAGGGGTTACTCTTGTGTCCGTTCACATCGCAGGCCGGAAATTA
GAXAAAGCCAAGCAGGCCGATCCGACAGCGGATAAAGTCCAAGGGGTCACAAGTGGTAGT
GGAAGATCGAGGGTTTTTCTGAAAGAGTGGAGTTCCTTTGCTGGGAATGCTATGTACAAA
GGTCGTCATTTCCCGGGTGAGCCGAGGTACTCCATATCTTATATTAAXATTCTTAGTAAA
CCTTCAAAAACGTTTCAAGACATCTGGTTAGTTTTTCTCATCGGAAAAGGGTTGACCAGG
GCGCTTGCGAAAGAGCTCATGGACCTGGCAATTTCCAAGTGTTGCTCAGCAGTATGTAGT
ATGTACAACGCACACATCGTATACGACATAACTGTGACGAGGATGTCGTTGTGCTCCAGC
GTTTTGAGTCAAACAGCCATGTCCCTCGCGGCGACGAGCGCGAGCGAGTTCTTCTTAAGT
GTTAGACAAAGCTTCATTTACTTGAACCATGCAGGTGGGACTGTGAAACCTACGCAGCTT
CTTGCCATTGAGGTGCATCTAGTCTCTGGTTACAACATTTGATTTAAGATGGCTGTGATG
GCCGACGCACTTTTCTAAGAAGTTGCTCGCCAAAGCTGCCACTCATACGGGCTGCCCAAC
CCCGCCGCCAAGTCTGACACTTTCGTCCAGTCGGACTCTTCTCCTCCGATCCCAGGCTGG
CTGCTTGGCAGTGXTGCTGCCTATCAGACTGCTCACGTX
>GYY|c22763_g1; len=186  start:1  end:185
XXGTGTGGATTCAATTTATGGGAAGGACCTAGGGCGACATATGACGTGCAAACGGGTTTG
ATCAAAGACCCCGATGATTGCCGTCCTAAAGCTGATATAGCCCCGGCTCTTTTCGGTTCC
CATTTTGTAAAGGACTCCTCTGAGGAGGACGATGTCAAATTCATCGCGGTCCCAGAACCG
GATTGA
>GYY|c13314_g1; len=930  start:928  end:1; minus strand
XCAAGGGTTGGGCGAGATCATTATGAGAGTGGGACTGCCCAAGAGTGCTTCTACAATCGT
CCTGCTGAGCGTAGCAACATCACGGGTGGGTTCACTACAGTTGGTGAATATCAAACTTTC
CATCAATGGGATTCTCGCCCATTTCCTCCTTTACATGCAACAGCAACAGCAACTCGAGCC
ATGGCAGGTCAACACCAACCGATTGTTAGTGGCTCAACACATCACACTCCTCCATCAACC
TGGACGCGGCTTTATGACAATCGGATGTTACAGGCCGAAGTGCCCATAGATGTTAAGGTA
GTATATGAAGATAGAACAAAAGATAGAGTCTCCTTGGTCCAAAGCTCCAAAAGAAAACAT
GAGAGTAACAATCAGAAACGTGGACTAGCAAAAAGCTTTCAAGGTTCGATGCTGCCATTG
GATACTGGAAGCAGTGATGGTGCAATACATTGCGAAAACCAGCTTCCAAAGCACACCCTC
GCCTCAGGCCAAAGTGAACGATTCTTAGGAACACCTCGAGGGATGCCAATTTCCATTTCA
GCAGAAGAGTCTTCTCATAGGATTAGTGAGACAGGCTCAGCAGGTTGTGTTTCTGGGACG
GAAAAAGCACAAACTTTGAAGTCAAATAAGCCTCAATGCTCAAAAGAGAATTCATCTGGG
ACTTGTGTTGAGGGTGTAGAAGCCATGGGCCCGCAGATCAGGGTGTTCAAGTACATTGAG
TCATATGAAATCTTTAGAAAACAATGGATGATTTGTATGAAACCAGACAGTCATGAGCTT
CGTCAACGAGCATTTTACTTATCGATGAGAACTTTGGCCAACAATGAACTAGCCAAAATT
GGAATTTATGATCAAACCAATGAATTCGTCAAAAGTTTAGTCTCAGGTTGGGTTGATGAA
ACATTAAAGATCGGTGATCAGAGTTTTTTX
>GYY|c28280_g1; len=210  start:1  end:209
ACGCCTGGAGTTGGGCCAGTGTCTAAAGTAAAGAGAAAGCAAAGGAAAAATGACGCAGCA
CCGCAGCCCAAACGCCCCCCCACGGCGGCCACCTCTGCTCCTCCGAGGAACCCCATGTGC
TGCTGGGAAAACAAGGAGCAGGAGAAAAAGGACAGAAGGAAAATGGGGAAGCAGCGGAAG
AAAGAAAAAAACGCACAAACAGGCACTAGX
>GYY|c28997_g1; len=252  start:1  end:251
XGTCTGGACACCTCCCTGACTGTTACCACCCAGGCTGGCCTCGACTCAAACATGCTCTCC
GGGGATATCAACATAGATGGAAGTGTGACTGTTGGACCCCTGACTGCCAGCACCACCTAT
CTCCACACTTTCTCTGTTGAGCCAGCAAAGAAAGAAGCAAGACTGGAGAGCACACTGAGG
GTCAACTCTGAAATCCTGAAGCTTATGAACAAGATCAAGGCATCATATGCAAATGAGGAG
CTTCTGATTGAG
>GYY|c28082_g1; len=354  start:1  end:351
XXGGCAACCTCAGTAAAACTTGATGATAACTTGAAAAGTCGGATCCAGTATTTGGCAGAA
GTGCGGCATCGTTCAGCTCATTGGATAATGCGTGAAGCTATACGTGACTATGTAGAGCGT
GAAGAAAAACGTGAATCTTTCAAACAGGATGCATTGCGTGCTTGGGAAGTGTATCAAGAG
AATGGACTACACCTGACACTTGAAGAAGCGGACGACTGGTTAGCTAAGCTCGAAGCAGGA
GAAGATGCGGAGTTACCTGAXATGCCACGTTTGATTTGGTCTCCACCTGCTCTCTCTGAT
ATACAGCGGCTCTATGGTTTTCTTGCTAAAAAAGACAAAGACACTGCTCGTCGA
>GYY|c2173_g1; len=213  start:400  end:187; minus strand
ATGTCGAGTGCTGCTCGGCCAGCGCAGCAGACCGCTGGCGGGGCTCGGCAGCGCTGCCTA
GCCCTCGATAGCCCTTTCTCATTTCGAGCGCTCGCCAGCTTTGCCAAGGAATGGAAACGA
TCGGTGCCAGCGCTTGGCTCCACTGCCGAGCTCTGCGCCGTGGGTGTCAAAGCAGTTGTA
GATCAACAAACTGCCAGAAGCTGAGGAGTATAA
>GYY|c759_g1; len=459  start:1  end:456
GCGTTGCATCGAATTAAACCACATACTCCACCGCTTGTGCGGGCCCCCGTCAATTCCTTT
GAGTTTCACTCTTGCGAGCGTACTCCXCCAGGCGGGATACTTAACGCGTTAGCTACGGCA
CTGCTCGGGTCGATACGAGCAACACCTAGTATCCATCGTTTACGGCTAGGACTACTGGGG
TATCTAATCCCATTCGCTCCCCTAGCTTTCGTGGATCAGTGTCAGGTGCGACCTAGCAGA
GCXGCTTTCGCCACCGGTGTTCTTCCTGATCTCTACGCATTTCACCGCTACACCAGGAAT
TCCCTCTGCCCCGACCGCCCTCTAGCTTTTCTGTTTCCACCGCCTTTGGTGGTTAAGCCA
CGCGCTTTAACAGCAGACATGAAXATGCCACCTACCCACGCTTTACGCCCAATCATTCCG
GATAACGCTTGCATCCTCCGTATTACCGCGGCTGCTGGX
>GYY|c34793_g1; len=210  start:1  end:207
XXAAAGGCTGCCCAAGGATTCTCAATCAATCCTTCAAGTTCACTGGTCTTGTCTCAGTTA
ATAGACAACAGCTGTCATGATGATTGTTGGTCATTTTATCCAAACTTCCAAGCTAAXCAG
GCAACAGCTGTCATGATGATTGATGGTCACTTCAACCAAACTTGCCAAAATCACCAAGAA
AAGGTGAAAATCATGCAAAATGTGTACTAA
>GYY|c26376_g1; len=240  start:156  end:395
ATGGGGGAAGTGATGGCAGATGGGCAATCGGAGGAGACGAAGAAGAGAAGACACAATGGA
ATATGGGGATGGAAGACCTGGTCAATTATAGGTGTTGCTGTAATTTTAGCTGTTTCAGTG
GCCGCCTGTGGACGACAATCAAAAAAATCTCTGTTTGGGATCTCTACAGATGATTGTACC
TGTCTTCAGAGTGCACACAAGCTCTCTGGAATCGTGGAGGATTGTTGTTGTGACTACAAG
>GYY|c14912_g1; len=1329  start:1433  end:104; minus strand
XCCTCGCGCATGACACAATCCCTTAACAAGTTGGAGGCTCATCGAGCTGGCCAGATCCAA
GTCGTCGGCAGTTGGAATGCGAAACAGTCAGTAAAACTTCCTCAAGTGAGCTACAAGTGC
ATGGCCCTCGACCTTGAAAAAGGCCCTCCCTATGTTTCXGAAAAGGTTGTAGGGTCGCAG
GTGCTCAAGGCTCTTACGAATCTCTGCGGATGTTTACGTGGTAGCGCCCCTCCGGGCGGT
TTCATGAACGGTCCCTACACATCTCGGCATCCTAGCTGCCGCGCTTGGTTGGCGACCACG
AGTGGCTCAGCTCCCAGCTCAACTCGCTTCAAGTATGTATAAATAGAGGGAGGGGCTTTG
ACACGTTATTCCCAGATACTCACGGCATTTCAGCCAGTTGCTGTGCTCCTCAAAAAATCG
CAGTCTGCTGCTCGTAGCACATCCAAATTCATAGCACCCAATCAACAAACCGCGCCACTC
GTTTGCACCGGAAACATACTACATACCAATCTTGCAACCAGCATCATCTATCTGCCTATT
GAACTCCCAAGCTCATACTACTTCGGCAAACCATTTTCATTAAACAAAGGACCAGAAACT
GCAAAAGGCTCTGCGAATTTTGACCAGGTCGACGTGAGAGCTTCGCGACTTGTTCTTCGT
CCCGGCGAATTCATCGACCTTATTCATAAGCATCAAATCAACGGAGCCATCATAGTTTCT
TCACCATGGTTAAACATATCAAGCTCATCCAAAGCATCATCGCCATCAGTTTGGTTATCA
CAACCGTTGGGTCGACTTTTTCTGGCAGCAGCTGTTGGCCCTCXGTTTGGTGGAAAACCT
TCCAAGGCGCTCCTGAGACAAGACCTTAACATCGAAGATGAAAACAGCATGCACCTGATG
TTTCATAAAAAGAAAGGATACATTGTCACGACTTACGATAGCACGAACGAACAATTGATG
GTCAAATCCACGCATGACGATGAAGGAAAGATGATACAACTCAGACTTGTCCACATACCG
GAAAGCAAGAAGCTTGATAGTAAATTCAAGGGGACAGAGATACAAGAATTCTACCTTGCT
GCTGGAGCGTCCCGAATATGGACAATAGCTGAACTTGAGATACCTGAGGGACACAAGCTT
CAGTTGCAATTCTTGGGTTTCTTGAAAAAACTAAGCAGTGACCTCAGGCATTATATAAAA
TTACATGGTTTTGATGTCAATCTTGTCACCATGTGGTCGACTGCGAAGGCTATACCTCTG
TCAAGCCTCTCACTTGAAAGTTCTTTTCTGTGCCCTCATGGGCTTACTCATGTACCCTAC
CATATTTAA
>GYY|c24124_g1; len=231  start:229  end:1; minus strand
XXTGCAACTATCTCCATGCAATTGGTTTTTATATGTGAGAACAACAACAAATCGAACCAA
TATATCAAAACGGATATTATGGCTCCATCGGGAAGTGCTGCTTCTAAACCAGAAGTTCAA
CTGGAGTGTATATCTTACTTTGCAGATGATCTGGTAAAGCAGAGGTTCGGGAGGCTCTCT
GTGGAATAACATAATCTTGTTGTGAAGCAGAAACCGATTCTTACTTCCAGC
>GYY|c33461_g1; len=438  start:1  end:438
XXGAGCTGCTTCAAGAAACTTTGGCAGCTGAGTCCTGAAAACACCCCTTGGCTTTCTGCT
GCTGCTGGGATTGTGGATAAACAGTTCAGCTTTCACCCAGCAAGTGGGGACCCCACCGAA
ACCGACCCTGGCCCACACCTTCCTCCTGCTTCTTCATTCTCCCGTGCCCTTGCTCTTCAT
CACCTCCGTGAGCCGCCAAGAGTTTTAACCCTGCGAGAGGCAACCAGTACCTGCGGCTTT
CATGAAGAAATAAGCATACCTGCATCACACAGACGCTCACACCCACCACGGGACTGTCCC
AGGACAGTCTCAGCACAAGGTACCTACTCTCGTTTCCCCCTCAGTCTCATACACAAACTT
GAGACTTCTGGCAGAAAGGCTGCAGCATTTCAAATGAAGAGGGCACAAGAAAATAAAATG
ACAAATTATAGTTCCTAA
>GYY|c29543_g1; len=255  start:253  end:1; minus strand
XXTCCTAAACTTGCAATGCAGATATCAAAACCATTGGTTCTTCCATCAAACAAATCCACA
ACTGGAGTTGAGTTGTTTCAGAGAATGGCAGCTATTGGGGTGGAAGCTCTTAGCTCCGAA
ATTTTATCTCTGATGCCTATGGATGAACTCTTGGGTAAAACCGCTGAACAAATAGCTTTC
GAAGGCATTGCTTCGGCAATTATCCAAGGGAGGAACAAAGAAGGTGCAAGTTCGAGTGCT
GGCCGTACTATTGCT
>GYY|c28154_g1; len=249  start:1  end:244
XXAAACAAAGCGGGGGCAAAACCGGCGACGAAAATTCTACTAGCGCTATGCTTGGCGGAG
AGCAACCGCCGCGTTGCGGTGGAGGCGGGGGCCGTTGGGGCGGTTATTGAGGTGGTGGCG
GAGCTGGACGGGGCCGCGGGGGAGAGAGCGTTGGCGGCGCTTGAGCTGATGTGCACGGTG
GCTGAAGGXGGCGGAGGAGACGCGTGCGCATGCGCTCGCGGTTCCCGTGATGGTCACGAT
GATGGGGXX
>GYY|c37238_g1; len=270  start:269  end:1; minus strand
ATGAACTTGTACAGGGGGATCCTCTCCATCCAGTGGAAGTTTACAGATGGCTTGGGCGCG
GTTGATTGTTCATTGACATTTCATATATTGATCGATCAGTTTGATCGCTTCCCAAAAACT
TTTAAGCAGTATACGACTGCATCCCCTTTACTGGCCTCAACATCATTCAATAAAATCACG
GAATCTGGCATGAATCCAAAGGAGTTCATGTATGGCTTTATGCTTGCAGAGGATGAAGTG
TTGGCCAGTCGTCAGGGCAAGTGGTTTATX
>GYY|c39926_g1; len=219  start:216  end:1; minus strand
XXCAGGTTCCCAGCTGGACTCCCATTACGCTCTTTGAAGATTGCTTTATTTCGATACACA
CCATTCATTACCGTTGACCGTCACGCGCTGCTAGCCAGTATCAACACCAAAACAAAGAAA
ATCAAACATCCACCAGACTCGATCATCACTCCTGGAACGTATCGGTCCTTTCGAATCACA
AGGCTGCATCCTGCGACCCTTCTCATCACAAGCCCGAXX
>GYY|c17244_g1; len=1092  start:1598  end:509; minus strand
XXGGCCGGTTTTCCTCTGGCCCTTTCTTCTTCCAGCGTGAATGCGCCGCGCGGCGTGCGC
CATCCACTGTTGCCAGACTCCGCCACCGGCACAGAACACATCAGCAGGCCTAGTTCAGTG
ACCGCXGTGCCGGCATTCGTCCCGTCTCTCGGTGGTCTTCTTGGCCAACCGCAGTCACCA
GCAACAGCCAGCAACCACCACAAACCAGGTCTTCTCCGGCAAAGAAAGTTTCTGAACTAT
GACATAAATAAACATCCGGCCGGGTCACCTCAGAACATCCCCGCGCAAGCCCCTCGCGAC
TTGATTGAAGXGGTTAAAGCCCTTGATGGTCGTTACGAGGTCAACCAATTTGCAACTAGA
CACTATATATTGGCCAGATCCTCAGCTGGAAATGAGGCACGATCCCCATCTGGACCCAAA
AGCGAGACTXCATTTTCTGAACTAAACCGTAGTCCTCGCCAGATGTATGCCATCTATATC
CTCATCGCTCTCGCTCACATCTGCTCGGTGATTCCACCTGTCATCACCCAAGCCAACCCG
CAAGCTAGCGTACTCAGCTGTGTATCGTTGAATCTCGCCCCCGACTGCAAGGGCACCATT
GTAAACAGCTTCGGCTCTGGTTCACAAATCGCAACGTTCACCAAAGCCCAACAGACGTTT
GGTACATATAAATGCCTCTTAAGGTTCTGGATTGAGACAAACAACAATGTTGTATTAAAT
AAAGACCAATGGCTCTCGGTTGCCGACAAAATTGATGCAGACTGCAAGAGCAAACACGTG
CCCTTCTATTGGCAAAAAAGTGAAAACTTGGAAAAAGCTAAAAATTTCTTTATAGGCAAA
TTCGGTGGAGAGACAATACACATTCAGTTTCAGGTCGCGTTCCGAGCAGGAAAGACTGAA
GATGGCAGTGGAACGAATTACCGACTGCTGGAATCTACATTCGCAGAAACCCACAACCTT
ATCGGACTACTTTTTTACCATCCTGTGACCCATATCTTCCACCCAGTTGTGCAAGGCCTT
CATCATTCCATCAGAGCTTGGACTAACCTGCCACTGGCTGCCAACCGCTGGACAGCTGAC
CAACAAGTGTGG
>GYY|c24501_g1; len=168  start:1  end:168
GAAAATAATAGCTTCGTAAATCAAAGGGAGCTCTTGAAGGACCCAAACGGGGATATCAGG
AAAAACAACCGCCCAAAAAGTAATGAAACTCCGAAAGAAAAAAAAGGAAAGAAAAAAACG
AAGAGAAAGAGAAAAGAAAAACTCCAGGCCACCGTAGAAGGTATCTAA
>GYY|c29720_g1; len=114  start:219  end:108; minus strand
XXCTTTCTTGATCACCTCTTTCCTGGTGAAACACAGAAAGCATGAGATTCAACAGCGTTG
GTGGTGGTTGGACAGATGACTATTTTGGAAGTTTATGAGGCCATGCTTGTTTGA
>GYY|c24856_g1; len=78  start:76  end:1; minus strand
ATGGGTCAACGAAGACATCTAACGCAATACGAAGTGGAAAGAATACTGGAAGTGGCGAAA
AAGAGTCCTAATGGGAXX
>GYY|c33887_g1; len=225  start:1  end:224
AGGAATATTGAGCCTGTTAGCAGTACTGGCTTGATAGGAAGTAACTCAACCCTAACTGTA
GAAAAGGGTTTTCTGAAGAGACTCACTGCTGCAAAATGCATGCCCTGTATTCATATTGTG
TTATACGATGAACATGCCAXCATGCTTTCATTTAAGTACGTGTGCGTAACACCCGAACCA
GGAATCTCAGCTATGACCTTTTCACTTAGCTACGCTAAATGTCAX
>GYY|c28798_g1; len=165  start:217  end:53; minus strand
XAGCAAGCCTCCAATTGCCGACTAAGGGGAATATCTAATCCATCAATGCACTGCCGGGAG
TTCGTGTACTCTGAGATGATCTGTTCGACCAAATGGGCTGGTGGACACGGCCGCCATGGC
TCCACGGCGAAAATTGCAGCTACAATGACCCGGCGGCCAGACTGA
>GYY|c39470_g1; len=228  start:8  end:234
ATGCGGCGTAAAGCTAGCAGACTAGAAGTCGCAGAGCAGACTGACCGCTTCATAAGTGCT
TATCATCAACCTGATATGTAGACCATAAACCCGGCACAACTCATCGGTACTCTACTTGAC
CCGCCAGGGCGAAGCATTCAAAAGTCTTCAGTGCGCCACTGGCACTGCCCACCCAGGCCC
ACAGACCATCCGGCCAAGCAAGCATGCGGTGTCAGTCTGTCGGCGAXX
>GYY|c14804_g1; len=228  start:51  end:281
ATGCCGATCGTCAGGACGACTTCGTCGGTGATCTTGGTGGCGGTGGTCCCGGCAGTGTTG
GCGAGTCGAGTGCTATGTCAAGCTGTTGCTAGTTTTAATAGCGGGCTTGAACTCGGCGGG
GACGCTGGGGATTCGGAAGATCGGGAAGACGAAAAAATTGGGGGAGGCGGCATCATAGGC
GGCCAAAACGGCACTGGATTTCCCGCTTCCATGGGTAGGTTTAGGTAA
>GYY|c26238_g1; len=132  start:134  end:1; minus strand
ATGGGTGCTTTCGTTGAAGCCGCGGCTAATGATGGAGATGCAGTCAAGTTTTGCCGGGCT
AGATGCGAACACGACTCTATGTCAGAGCTCAAACCAAACGACCAGCTCAAAAACTACATA
AAAGGAGCTGAC
>GYY|c16082_g1; len=387  start:510  end:126; minus strand
XXAGGCGGAGGCGGGAGGGGGGAGGCAGGGGTAAATGCAAACCCATTCCAGCCTAGGTTC
CAAATCGGGTGGAGTCCTGGAGTGTCAGTCGCGTCGGCTAGTCCACCGACTGTGCCCGGA
AGAGAGAACTTTGGGTGGAATGAGGATAGAGGGGCTGCTGCTGGTGGGCAACAGAGTCAC
GAGTTTAGAGGAGAGGCACCAGAGAGCAATAAGTGTTCTCTTGGTGAGGTGAAGTTGAGA
GTGGGAGAAGTAAGTGTATGGGAACAGAGGCTTTTTTTGGCTATTCATACTGGTGGTGGT
GGTTGTTTTTTTGAGGGXGGTGGAGATGTGGACGGTGAAAAGGTGAGGAGATTGGAATAT
GGGATAGAAGGAGCCATAAGCTGTTGA
>GYY|c1999_g1; len=222  start:218  end:1; minus strand
XTTGGCGGAGCCACAGATAAAGGTGAATTTGAAGCGCTCCCATCCAGCTCCGCAGCACCA
AAGGATAAATTATTGGAGCCCCCTTCTCCTCATCGCAGCGCTGATCXGCAAATCAACTAC
CTCCACACCCTCAACCCGAGAGCAACCGGCCCTAAACCTGGCGCCAAGTCGGGCCACAGC
TCTCCTATCAAATCTTCTAAAAATGCTACAACGTAGACTTXX
>GYY|c23490_g1; len=279  start:278  end:1; minus strand
ACGGGCGACGGAAAAGGAAATACCGGAGCAATAGAGAAAGTACCGCAAGGGAATGCTGAA
AGAGAAATGAAACAACCAGTAAAGCTTAAAAAAGCAGAGATTTATCCTCXGTACCTTTTG
CATCATGATTTAGCTAGAACCGTCCAAGCAAAGAGCACTTTAGTTTGGAACCCCGAAACT
ACGTGAGCTACTCCAAGACAGCCTATTTATAGGGCGAACCCGTCTCTGTGGCAAAAGAGT
GGGAAGAACTTCGAGTGGGGTGACAGACCTATCGAACXX
>GYY|c18518_g2; len=348  start:58  end:405
ATGACTTGTGGAGGTCTCGCGGCGXCGAGTGGGCTCGTCAAGGAGAATCATTCAACTGAG
GTGACTTCCAGGGTGTCCTATTACTTGCAGAGGGATATGAATTCAGATGTAATAAAGAGA
TCAAACGATACTAATAGACAACATTTTTGCCCCGATGGCAACAAGACTGCATGGAAATGG
GTTCTTGAGTATTTCAGGGGTTCTGTAGCGAGGGATGGTAAGAAAAGGCCGCGAGGAATG
CTCAGGGTTTTGCTTCCTTTGGATCCTTTGGATCCTTGGGATCCTTTGGATCCTXTTGGA
GCGGCCGGTGGTGCGGCAGGGGGATCTGGAAGAATCGCTGCAGACTGA
>GYY|c15081_g1; len=159  start:159  end:1; minus strand
ATGCATTTCAGAGTCTCCCTTGTCGTACTTGCTGCTAGTTTTGTGAACGCGATTCATGGT
GGTTATCTTAAGCCAAGTATAGATACTACTCAACGTGTTGCCCTTGCGAAAAACGAAAAC
TCCGCGAGCGGCGTAGCGAGTGGCGCTGTCACCCGGGGC
>GYY|c21818_g1; len=1605  start:1  end:1600
XXACTCACAACCCCGAGCGAATATGTCTGCGCGTCGGGCGGGGGGAGGTGGAAGGTGAGC
GGGTTGAGGAAGAGCTGCCCGGCGCAGTGCGCCTGGCCAAGTGGGTTCGGATGGGCCACC
AGGACAAGGTCCGGGCCATCAGAGTTGAGCGTTGCACTCGCTGGCGTAACAGGCTGGGGA
ATTGGTGACTGGACACCTGCGTTGGCGGGTCCCTCCGTCGATGGTTGGGGGCTTGGGGTT
GAGATCGCTGCTAGAGGAGGAAGTCTGGGACGGGCCAGTGGATTGAGCTGTATGAGGGAG
GGGGTTGAGCTTCTCGGTTCATGCTCATTCGGGGCGGCAGAAGACTGGAATAAGTCTGTC
GGGAAAATTGTTCGGCATCAAGAGAGGCTCTGACGCCTAGAACGATGCCTTGAGAGGGCA
AGTTTCTGCGATAGAGGGTACGACGGCGGCCAAGGCGGCGTGTTTCTTGGCGTCCTTTTT
GTTGGACATGGGCGCGCTCCAAAATTCATTGXTGGCCTACCGGGAGGTGGGGGTCGATGG
GGGCCAGACGGAGGTGGGCGACATAGGTACTGCAAGGGTATATTGAAGTTTGTTGAAGCC
ATAGACTGGCAAGGAAGAACGGTCGCTGGGCGCGTGGGGGTAGAGGAAAGGGACAAGGTC
GTTGAGGGTGCAGACAGCATTTTCCAGGGTCAGAGGGACTGGCAGCCCATTGCTGGGTAT
GTAGTCAAGCTGGCCTTCGGTTGGGCCAGCGCGGAGGAAGGGGGTGATCCGTCTTTGAAG
AAGAGAATGGGCATCAGGATCTACTTGCACTCTGAAGTTTCAGAAAAATGTATGTTGTCA
CATGGGACAGAATCTAACAACTTGAAGCTTGATATGGAGCTGAAATGTGAXAATCCTATT
GAGCTCGCGCATAAGGTGAAAACAGTTGAGGATAATTCTGTGTACCCTTACCXGCTAGCC
TTCGAAGGCGTCGCGGCGCAGCTGGCGAAGGCCCAAGTGCAAGATAACAGGGAAGGAGAX
GAGTTGATCGGGAGGAGAAGTGACACTAACCGTGGCATGATGATTGATCAGAGTCCGACT
CAGTTGGAGGGAGGACCAGAAGTAGGTGACGTCGCAGGGAAGAATAGGTAATGGTCCGTA
GGTTTGGGGGGTTTCAAGCCAGCTGGGTTGCTGAGTAAAAAAGCTAGAGTGGAAAGCACA
GTAGTTAATAATATAGCTGAGATAATCCAAGCAGCCTCAGCAXCGTCTCCTTCCACGGAA
GAGGGCAAGGAGGAAAGAGTGACAAGGACTGAAGTAGAGTGGGACACGGTATTGGTGGAA
GCTGGTCGTATAAATAACAATCTGTGGCCAGAATGTGCTTATTCAAGGGTGGCTGATAGT
TCGGCTGGAGTCAAGAAAGGGATCAGAATCTTGCCTGCTCACGAGACAAGAGCACTTGCC
ATGGTGGTGCTCGAAACACGAATGGAATCTTTGGATTCAAAGGACTGGAACTAGTGTGCT
GGTAAAAGGGGAGTTCAAAGGGATGCGTTGATAGTCATCGGCTCTGGCAGTTCTGGCAAC
CTCATGTGCAAACAAAAAGGCCCGACGGGACGGTTCAAGCCAGXX
>GYY|c33964_g1; len=132  start:70  end:201
ATGGCAACGTTCGGACAGGTTGCATCACTATTATCTGGATTGGTCAGTATTGAAAGAGCT
TTTTCAAGGCAAAGTCTAACCCCTACCAACTCGGCTTCGTGGTTGGTGAGTCTGCACGCA
GATCCAAGGTAG
>GYY|c17402_g1; len=867  start:979  end:111; minus strand
ATGCTTTCTTTCCAAGCATTCGTCTATGCTTCTTTCTTTGTCTCGCTCGCCCTCGGTCAG
CCGCTGGTTAACAGCTTTCGCACCGTGGCACTTCCAGCTAGCGAGCTTACTCCGAGATCT
TTAGCTCACGTGTCCAATGAAAGGGTACACGATTCGAGTTCACTGAGGAAAAGGGACGTT
GACGACGACAATCAGAAGCCTTTGAGCCGTCGGGAGCTTGAAAGACGGGGACGTCTCACC
GGAGCAGCAGAGGACAAGTCGGGCTCCCCAGAGTGGAGGCGCAGCATATTGACTCGAAGC
GCTAGCGGGTCAGGCGGACATCGAACCCTCTTGACCCGTAACCTAGGCTTCACCAGCTCG
GGAGATCTTGTCGGCGGCGGCCACCATGCTCATTACAGTGCGAGTGGAGGTTTGCTGAGT
GGATTAGGCGGTCTACCCGTGGTGGGAGGTGTTCTGCAAGGAGGTCTACCCGTCGTGGGG
GATGTTCTGGGGGGATTACCTGTCGTAGGCGGACTCGTAGGCGGGCAGTCGCACCACTCG
GCACATGCGGGAGGACTTCTATCCGGTGGACTGCAGGGACTACCTGTTGTAGGTGGATTA
TTGAACGGGTCAGGAGGGCTTTTAGCAGGACTGCCAATTTTGGGTGGTGGAGGTGAAGTC
GGTGTGGGTGTGCATACCAATGTGGGAGTTGCCGCTGGCGGAAAGAATCTTAAGGGGTTC
GAGCTAGATCGAACTGAGATCACCCCTCATTCTACAAATTTCGCCATTTTTGGTCCCTTC
CCTTCCCGTCTCATTGGCATCACAAGGGTTCACGGCATTGCTTGTGCGACAAAGAGGCCC
AATATTGTTCCTGGTCGGGTCACATGA
>GYY|c40772_g1; len=228  start:225  end:1; minus strand
CTCGCCTTCAAGCTCGTTGTCCTTGGCTCATCTAAGAATTGCCACCATCCCTACTCAGCT
TTATCGATACCXCCGCTTGAGCTTGACTCCATCTTTCTAGCATGCCTGAAGACCTTCAAT
CTTTTCGTGCTCATTTGGGCCCGTGGAAGGATCCAAATCACAGCTCAAGCTCAGCCGGCG
AGCCCAGCCCGCCAAACGAAATCGACCCCCGTTCCTGGCCACTTACXX
>GYY|c4500_g1; len=648  start:50  end:697
ATGTCAGAAGTTCTGCACTCAGGTCAGCGACACCGTGTGGCCCTCGCCCTCCTTACAGAG
CTCATGTTTGGGGTCGTAGCTGAAGTCCGGCTCTCTGTCGAAGCCGAGGCAGCTCGCCTG
CTTCTTGAAATGTTCCAGGTCTGCGTCCGTCAGCGACGTCTTCTCAGCCATCAGGTACAC
AGCGTGAGTGCGGATCTCCTCGGGGAAGTCGGCGGTGAGGTTCACCAGGCGAAGGAACTT
GTTGAGGTGTCTGGCGTGGCTGTTGGCGTTGAAGAGCAGACAGCCGTCGCAGCTCGGCAG
CAGCTGAAAGGTCGTGCTGATGTTTCCCATTGATGATGACAGTGTGTTGCCCTCAATGGT
GGTGTTGACCGTGGAGCCAAAGCAGGAACCATTTATCCTGTTCTCCTGATGCAACACCAG
CTCATCGTCTCCAGACGGCGACGGGCTGAGCCTCATCCACGAGCTCGCCGTGGCCCTCAG
GATGTGGTTGTAGGCGTCGGTGTTGGTGAAGCCCATGATGAAGTTCACAGTCTTGTGAAG
CGTGGAGCGGTTGCTCAGAGACAGAGGTGTGATCAGCGGTTCGCATTCTTCAGGCGTCAG
AGCCGAGACGCTCAGAACCAGGCCGGCGAACAGGAAGTGACTGCTGAG
>GYY|c27484_g1; len=210  start:210  end:1; minus strand
ATGTCGGCTGCGTGCGCGCCGGTTACCGCCCCGAACATCATCGCCGCCAGCAAGAACCTA
CGCATCGCAACGCTCCATCCACTCTCCGAATGCGCGCTGATCATCGCCGTTAACCTTAAC
CAATCGTTGTCGTCGGCCACTATCGAACATGCAAGTTGCAACAAGTTCGACGCGAGAACG
CAAAGCAAAACGGCGCGGGATGATCCAGCX
>GYY|c38971_g1; len=267  start:392  end:122; minus strand
AGCAGCAATGTCTACTGCGCCAAGACTTGGCATCAAAAGATGAGAGGAATAAAAGTCCAA
GTTCAACTCGATGACAGTGGTGATGACATGCAAACTGCAACGATGGTGATTAACTACGAG
GCCCACGAAACCAAATTGACAAAACAGAAAAATTGCGGAGGAGGAAAATTTCTAGAGGCT
GAAGAGAATCTGAGACAAGCTAGTGAATCGGCGAAGGGAGAAAAAGCGGGAAGAACAGAA
GATGGTGGCGGAGTCACAGGTCACTGA
>GYY|c31183_g1; len=96  start:1  end:95
AAAGCTGAGAAGATAATTCAAGGACAGAACAGTAAAGTATCTTCAAATGCTCCTGAXGAG
GTTAAAACAAGAGGAGGAGAGAAAAATGATCATTGA
>GYY|c36497_g1; len=366  start:365  end:1; minus strand
XCTGATACTGCTCATACTGCCTATTATTCCGGTAAAAATGTTACAACTAATTTACCTACC
GGTGGTATTGCGACTTATACGGTTAAAGGAATTAACCAATATAATGGTAGCAATGCCCTA
AATGGGACATTTACTGCTGATTTCGGGCAGAAAAGGCTCTCCGGTTCAATAGCGAATAGC
GCATTGACCGTTGGTATTGATTCCAGAATTAGAACAGATGGTTCATTTGCAGGTAGGGCA
ACTGCTGGAAATGTTGTCGGTACAAACAGCGGTCATTTCTTTGGTGATAATGCAGATAGT
TTAGCAGGGGTTGCTACGTTTGCTTCGGACCATAGTAAAGATACCGCCTTTGGCGGAACT
AAGAAC
>GYY|c22703_g1; len=351  start:392  end:42; minus strand
XAAGCACCAGTCTCCTCATTCCTCTGTACCCAATCCAGGATTGAATTAACTCAGCCCATC
TCAGCTCAGCTTGATCTTGTAGAAGACATCCATCATAACTCAACTGGTCTCGCTCAACGC
ATTTGCCCGCTTCCGTTTTGTCAAGCTCACCTCCTAACCAATCCAAGAACAGGGGAGGCT
GTCTGTTTCATACTGAATGCTGAAATCTGAAATCACTTGAGCAGGGGAGGCTGTTGGAAT
GTTACAAATGCTCGAGTTCATTTCACACTCCTAACATGTCAAGAATTTTTTGCTACTGTC
ACTAGCAGTGGATAGATGCCATCCCTAGACTGTAATTCACATCCGGACTGA
>GYY|c33419_g1; len=240  start:239  end:1; minus strand
ATCACGATTCGAGTGGTCTTTCAGCAGGCTGGTCCACAGCCTCACATAGCTTCACGCCTC
AATCCTCAGTCTTATCTCAAAATTCTCCCACAGCATCATTCGGCTCGGTCGATCAGCAGC
CCGAACTCCGAAGACCAGCTCTGCAATCGGGACCCCAAGATTCCAGCGGGGCCAAACCAG
GACGCCGAAGCTAGATTCATTTTCGCCAGCCCAAAGAAAGCGCGTAGGCTTGCTCAACXX
>GYY|c21076_g1; len=1731  start:1733  end:1; minus strand
ACGGCCTCGTTCCCCGTGACCTTCGCTTTCCAAATCACGTCAACAAGCTGGACATTTCCA
GATTTCAGCCCCCAACATCGTTGGGACTTTCCTCCGTTGGATGGGACCCCTCACGAAGAA
ACCGAAGAGCCTTTCGGCGTCAATTTCGCGACTACGACCAACTGTTGACTGACTGCCATC
CTCGAGCCGCAGCCTCGCACCGGTGAACCACCGATATTACAGATCATGGCGCTCCAGGTT
GATATGACTGTGGATATCTCAATCGAGATTCTCTCAGTCATTGATCGTATGATTGATAGC
TTTGATGAAGGAAGAGATGGGACTCTTGCAAAGAGCAAACAGCTACTCGTTCCAATATCG
TCCGTGCTTTTCCTTTTCCTTTTCTTTTTTCTCGCGACGAGTGATAATGATGAGAACATG
CCGGXGGCCAAGCAAGCCGATCAGTTGATTTTCAACTGGGTCGCCAATGAGCACACTACT
ACCGGTTCACATAACATTCTTCTCGATGATCTTCTTGATCTTGAATTTCTGAATCGCTCG
TGTCATTAACGTGTAACCAACCTCTTGGGAATTGGAGTTCTGATTGGCCGATATCATCGT
TTTTTAAAGCAGGTTATACATGCATTCGACATAGACTCTGAACGCAGCATGCCTGGTXAC
GGGATCGCCAAGAAACATATCTTCTTGGCATTTTTGTTTCTCTGGAGTGTGAAGATCATT
TGTGGTAAACCTCACTCGCTGTTTCGCGGTAACACTGTGGACAAAGATTCXGGAAATTTT
ACTTTGACTAGAAGTGAAGCGCTCACAGCCTACTTGGTTTTGATTTTTTTTGCAGGTTTC
TCCCCTGTTATCGGGCCTTTCCTACGTGTATCTGAACCCCTATTGGCGAATTTTCTACAT
GAGTCTGACGGTTATGATCAAAATTCTTCAAGACAGTTTGTGTTCAATTTGCACTTCACA
CACAAATATGTTCATGCGATGACACCAAAACATAAAGAGGGGTCAGCTTGTATCCAAATC
CCACCAAAAACTTCCAAGAACTTCATTGAGCTTTTTTCTGGAAAAGATACTAAAACACGA
CTGTATCGCTATCTTAAXTTTAACCCTAAAGTGTCATCATCAACACTGAACCTCACAATC
ATGATGACCAGATCCTTTTTCAGTGCATTTCAAAACCCTTTCGCCTATCCTAGCACAATT
TCCAAATCAACAGCCCTTCCTCTTGTCAAGTATGACTTCCAGTTTGCAAAAGGAAGAATG
TTGTTTACCAAAGAGTGCCAATCAGGAACAGAATCTCACTATCTCTTGGCTGATTATCAG
TCAGATGTCTGAGTTTGTAAGAAATCAAAAGGGGGAGTTCCAGTTCAACAGGCCTCATCA
TGTCCAAGATGCAGATCAAATCCACATACAGCTATTTTCAGAAAGGTTGGAAGTAGTCAT
TACATGTTGCGTGGCCCCCCAGAATTTGGTTGGGGCAGCCATTGTAGTCCGATCGGGGGT
TGGAGCTCATTGTCCAGTCCTCTTGTCACCTTCACCAGCATCATGGCCTTCCAAAAGTAC
GCTCCAGACATCAAAGCAATTGCTGTCAAAATGATACTCAAAGGAAAGCTCAAAGACAAG
ATCAACCACATTTTGGGGACTAAAATTTTGGTGCAGCTTTTGGTCGATGGCACCAATTAT
TCTTGCAGACTTGATCTGTCATTGTCGACCCAAGCACATACCAAAAACGCG
>GYY|c11012_g1; len=282  start:1  end:281
CCTCCCTTGGGCCAGCCCGATGTGACTGAGCCAGCAGACCCTGAGCAAGAAGCAGGTCCA
TCGXCGGAGCCAGAGGGCAGGAGGAACATGACATCACGGAAATGGTTTCACCCAAATATC
ACTGGTGTGGAGGCAGAAAACCTACTGTTGACAAGAGGAGTTGATGGCAGTTTTTTGGCA
AGGCCTAGTAAAAGTAACCCTGGAGACTTCACACTTTCCATTAGAAGAAATGGAGCTGTC
ACCCACATTTAGAGCACTGGTGATTACTATGACCTCTATGGX
>GYY|c37378_g1; len=306  start:1  end:305
GTCAACTTCAGCAGACGGCCTATAACCAGGATTCAGGATTTTGTAGCTTTTTCTTCAGTG
CCTTGCGGACCATTGGATGAXCCGGCTGCGCTATCAGGCCCATTTCCTTTCGACGAAAGG
ACCATCGTTTCGCAAGACGGCCTTACTTCCGCCGTCACGTACTATGCTCACTCACGCCGA
CCTGCACATACCTTTAATCCTGTTGTCCCGGTTTCCATATTTCAACTTAGAATCAATCAC
AAGTTATCACTTCACCCAACGGCGGCGTGTCGAAACCAGTCAGGAATCAGAAATCACAGT
TTTCAG
>GYY|c3368_g1; len=135  start:203  end:71; minus strand
XXTGGTTACACCGACAACAAGATCCGTGCCTGGGGCGTTAGAGCAGGGCTTAAGTTTGGT
GATXTTCTGTTGGTGGGTGCGAAGGAACATGCTCTTTATGGCATGATGGATACGATAAGG
GCGACCGTGAGGTAA
>GYY|c39765_g1; len=531  start:1  end:528
CGAAATTGTGACCAGTTCACATTGGCGATCAACGGGGATGTGGCTAGCTCTGTTCAGCGG
CACATGTTCAGCAATTCCGATTACTATTCAATGCTGGAGGATGXTATGTCGATCGGGGAG
TTTTATCATCAGGGTCCAGGACAACTTCCAGGXGGCTCGGCTCCTTCGTCTGCTGGAATA
ATTGACCTGCAAGTTGTCAAGGAAACTATCCCCCCGAGTTCCGATGGGAGTGCGCCTGGA
TGCATGTCACACGAATCTAATTTCGACGTCGGTGAGGATTTGATCAGCCAGAAAAACACT
GAAACCATGCTATTGGTGTCTGGCAATCAAAGTGTTGAXATGTATCAGTATCCACATGCC
CCGGCTTTCTCAAGTTTAAACCTGAAAAATGCGAGTGCTTGTCCCACATGCATTGATACT
AGGATGACTTCTGAGGAAGATGTATCGGATGAGTTACCTTCACACCAAGATTACTGGTTT
GGTAGCTATGGTGTCGAAGAAGCTTCCGCAAAACCAAATTTTGACTCTGGX
>GYY|c17855_g1; len=744  start:1  end:744
XXCCCCATAAATCGGTATTGGGTACGGTACACCTCAATGACCGGGGATCCTGGCGGAATG
CAGCCTGAACTTAAGAGCTGCACGAGCAGTTCATAGATCGAAAACAGGAGACGTCATAAA
TGCTACCTCGCAATTGCATCAACGCCTGAATATGAAGGTGAACAAAAAGCAAAGCAGCGA
AATGTTGACATGATGTTGTTGGGGCACAGGAAATTAGTATGAGAGAATCGCGATCCAGAT
CTTCCTGCCGAACGAATCATGTTTCGTTTGCTGATTGCTACAATTAGAGATGGCTATGCC
CGCGAGCGAGAAGCTCAAGAATATCATGGAAAGACCTTGTTGATCACTAGTTCATCTTTT
ATCCCATTTTACACCCGCTTCTCCCCCAATCTGGACCTGGAATTCATTGTTTTAACAGTT
GATCAAGACCGTTTTTTTCATTCTAATCTCAAACGTTCAACCGCTCGAGCAATTCATCAC
GACGATGGCTCAATTGGTCAGTTTGAATTCGGCGGCGACCGAAGTTTTGATAAGCTTGAG
AGTAGAATAAGAGGTGATCGAAAGAATCAAGTAGTGAAGAAACGGGTTCAAAAATGGGAT
GCTTTGGGGGATGACGGTGAAGATGGCAGCGCTGATGAGGAGAAGTGTCGAGAGACTCGA
TACATCTTGACCGAATGGGCTCTGGGGTACACCGACTGGGAGAAATGTTCAAGTGTGCAA
TCCGAGGGTCTCCTCAGTGGGGXX
>GYY|c35964_g1; len=420  start:416  end:1; minus strand
XXACAGAGTCCTACCTCCCTGCAGTCCCTGGATGTGAATTCCCAGGCTGCACCCACACCT
GAGCAAAGCGGAGGCTGGGCCTTATTAGGTTCTGACTGCGGXGCTGGATCTCAGCTGCAG
GCTGTGAGTTTCGGATACCGGTGTTTCCCAGCCTTCTCCACACCTTATGTAATCACAGGT
GAXAAAGGTCCAGCCTCATTTGCAGCTGTGGTTCTTCTGCCCCAGGAAGCCAGGAAGCGT
AGATTTTTGTATTATTTGCCTCCACTTCTCCCTCCCCCAGCGTGCCACCGTGCACATATG
TTTTCTGTTTTCCTAAGCCACGGCAAAGCACAAGCAATTGCCCATTGTAAACACACCTCT
GCGTATCAACACACACCTGGCTGCACTGGATTGACCAACTTTCTGCTTCTAGGTAATGGC
>GYY|c39156_g1; len=489  start:1  end:491
XXCTCGCCGATGCACCGTGCAAAAGATAAGAATATTTTGGAAGTATCATTTCACATAATA
TACATAATCAACTCTTTAAGGGAAGGAAGCCAGATCAATGTGATAAAGTCAAAGAAACAC
ATGGCAGATGTTGAGGCCCATATGGGACTTTTGACTATCGATCTGCGGCTAGATTCCTCG
CCACCTTCACTCATCGTTCCTTTTCACCCCGGCCGAGAGAATACCAAACGTGATAAGAAG
CCGGAGCCAAAGGACGAAGTTAAAGATAAAGCTGACGCTGACGATAAAGACGCCAATGTC
GCAGGCAACAACATTCTCAACAGTATTCTTCGTACAACCCCTGGAGCTCAGGAAGCTCAT
GAGATAGGGCATTGAAGTACTAGGCCTTATAATTTGGATCAAGGCGCGATAGTCATCCTT
GAGTATTCTCTTGCCCGTCTTGAACTTCATCTTGAGCATTCGCCGATAATCTGTGTCGAT
CAATACTGA
>GYY|c27800_g1; len=288  start:1  end:287
TCAGGCTATTCGATGGCCTCCGATGAATCATCATCGCCAACGGTCAAGCTCACAGGCGAA
ATAAAAGCTCTGCGAACGATTGAAACCATGTTTATTGTTGGCGAAGCACTCGAAAAAGAT
CTTCGCATCTTCAATGAAGTTCTCATCXCTGCTCGCGCTTCTCCTTTTGGTTGGCACTCT
CTGGACATCTTGCCAAATTTTGAATGCTCTCTGGTATCAAGTACGGATCTTGGGACAAGC
AGCCAAACGGCGAAAATATATGCAGCTGGAAATGATGGACCAAACCGG
>GYY|c18979_g2; len=501  start:71  end:571
ATGGGCCTTCTATTCCCAACTGATATACTGCCACCGTGTGCAAACTTTGCAACTCATCCA
TTTCGTTACCGAAAGCTTGATCATCATXTGAAGCCTTACCTGTCGGACGCTTACCTGTCT
CCATATCACGCTCAATATTATCATCATATTTTATCAATATCTTTCCTTCGCACGCTTCCT
TCCTCGGTCGGAACAGATGTCATCAATGAAATTAATCATGTTGTCCAGACATTAATCGCG
TTGATTCTCGCTCGTTTTCAGTTCACAAGGCAGCGATTTGCCCCAGTTGAAGATTTCCCA
GGGTTTCAAAGACTGTCGTCGTTGGACTTTCAAGCTGGACTTTCGAAGCTACGACGAGTT
CATTATGATGGCAACTGCGCAAATAGGAGGAGACTACGACCATTTCGAATCGCTTTCCAT
CATCCAGTCGTCACAAGATTCGACGATCGGAGAGTCGAACGCCAAGTCTTGCTCGACCCC
CAGCGCGCCACTACGGCCGCT
>GYY|c36038_g1; len=351  start:1  end:352
XAGGGCACAGCCTTAACAAAGGCCCTTCGAGTTCAGCCTTGAGCCGTCCCAGAGAGCCCT
TCCGAGCTCGGCCTTAGGCCGTCCAGCCTCGGGGGCCGGTTGAAAGGAGCACTGGCTCGT
AGAGTCGAAGCCAGTGCAGGAGCTCCATTGATTGACGGCAGGCTGAGTGCTGAGTTTTCT
GCAGCTGCAGTTTTCGGTCACATGAGCAACAAGTAAAGCAATTCCGGTGGTTTTAAGCCA
CCATCTGCTGGGTATGGTTGGGCTGCGGACTTACTTGAAACCGGAGCACCTGGATACAAA
AATCTGATCCAAGGTCTCATACTTAGGCACGCTGCACAACGGCCTGTGTAA
>GYY|c21713_g1; len=1077  start:1  end:1075
XXCCCCGATCAGCCCCCCATCATCCCAGACGCCCTGCGCCGCAGACTCGTCAGCCCGGCC
CTCCAGCTCTCCACCAACACCGCTCTCAACTCGATCCCCTTGCTCCCCGAGCCCGCCCCA
CGCCTCGCTCGCTGCCACCAAGACTGGGCCGCCGCCACTGCAAACACTCCCGTCGCCTCC
TCCCAACCGACCTGCCGTCCACCACTGAGAGGCTCCCATACAGTCACTGCCCCTGCCCCT
GCTCCACCAAAACCCCCGATCCCCGATCTCGTCGCCGCAGCAGCACACGAGCCCCCCGGC
TCCGCCTCCCCCACCCTCGCCCTCCCCCCCGTGGATCCCXCCGCCAAGCAAGCCCACATC
GCTCAAAGCCCGCCTTGCCCTGCTCGCAAAGCGGCTCCGCCACCCGATGTCTGGCCGGCT
ACGCATGCGCTCGACCCGCTGTGCCCCGACGCCGTCTCTGAGCCGGCCGTCGCTCGTGCC
TCTGCCGACGAACACCCGGACGTCGCCATCGGXGCCGAGGCTCCACAAGTCGCCCACACC
TATGCGGCCACGCTTACCATCATCAAAGCTGGCGCCGCAGCGAGCTCGGTGCCCGATTTG
CGCCAGACCAACCCGATCGACCACGACGATGGGCCGCTCATCGGGGGCATGTACTTGCAC
AGTCCACGGACGGCGGACTCGCATGTGTCACTTGTCACTACTGCCAACGGTGGCGCTGAA
GAAGAGCCAACTCGAGTGCGAATTGCAACGGACCGATGGGATGGCCTCACGACGGTGGAC
TTGCAGCCATGTTGTAAAGAATGCTTGCGCGGAGCTGAAGAGGGATCAAAAGAAGGATAT
GTACCAAAGTTCTCTGAAGGCGCGGCTAGGTTGTTTGTCAATAGGACTTGGTTCTTGGAG
GATCTTCTTAGGGAACGTGGCATTTGTCTTGGTGACGGAGATGGTGATGGCGTGACGGGT
AATGTTGGGGAAGTGGAAAATGTTGAATGATGAGGTTATGCTAGAGTTATTAGGTTGGGA
TTTTCAGTTGTGGGTGGTTTCATCCAGGTTCAACTTCTTTATGGTTGGGTTGGGTAA
>GYY|c31142_g1; len=246  start:243  end:1; minus strand
XXCAGAGAGAAAGGATACACTGGCTATCGATGTTCGGTGGCATACATGCGACGTGCTGGG
GATGCGGCTGTGCCGAGCAGCCAATACAGTGCCCAGCAGCAGCCGAATCCCACTCGTGTG
CACAGAGGTAGTGAAGAAGACATGAACAACGCACCAACGCGGTAAGCGCACTGTATCATC
GATACTCCATCTCAACGTCTTCAAATGAGAGTTCACCCACTTGGTCCGAGTCGCTCACAT
GCGGCX
>GYY|c38538_g1; len=192  start:247  end:57; minus strand
XXTGTTGAGGTATGCAGGTTGTACAGTTGTGGACGCATGCAGGTTTATATGAATGTGTGT
GGGCAGCTCACTCCTACGAGTGTTGCAGTTTTCTTCCTCATGGCAGAGACGACTGTCACG
ACTTTGCCCACTCACACAGCAAAACCTCCCATTTCATATAGACAGGCAGGAAAGGAAGCA
GAGATGCACTAG
>GYY|c4945_g1; len=1182  start:1  end:1185
XTCGGTAACGGTTTTTACTCTTGCTGTATAAGCACTCGCAAATCCAACATCCCACCCTGC
CTTGCGGCTCGATTTGATGCGGAGCTACTCGTCGCAATCGGCTTCGATGAGCCCGTAATG
ATTCCATCTGACGAGTATTGAAAATCAAATCTATTCTATGCAAGAGCTTTAACCGCTAGC
ACCCAAGGACTCGACGGTTCAGATGGTACTCTCGATTTGCTTAGACATAGTCATGAAGGA
AGCTACGGTATGCCTATAGTGGTGACTGCTACGTTGTTAGACCTACGGTCATGTCCGATT
GATGCTGCAACTGGTCTGTGGATCTCCACCTTGACCAACGTCCGCCGCCCCACTTCATGG
GGTGTAGTAGCGAGGTCGGATGAATGTGATGGTGAAGTCGGTGGATGTGGTGGTGAGAGC
GAAGTCGAAAGGTCATAGGCCTCATGGGGATGGGGGACCTTCACTTTGACAGACTCGCTG
AACCGAACTTGGCGCTACGATCTGGCATGGTCTTTCGTCTGGAACGACTTCGACAAAACT
TCCGTTGAGCTTCCTTTGACCAAAATGCGTCCAGAGCACTCAAGAAGAACTTGTCTCTTC
AGCCTGCCTTCTCGACAGTTCTTGACCTTCTTTGACTTTGAGCTATCAACTACAACCTCG
CCCCTTCAGACTAATTCGAATATTTTTCCCGACTGTCACAATCCTTTGAACGGCACGCTC
TTTGGGCACCCCACAATCCACTCGAACCACTTTGCCTTATCTTACTTTCTTATCTCATTC
AAACCTGTTCCTAACTGGACCACGATCTTATATAGCCATACTATCAAATCTACGCCGAAT
ACTTCAAGTGGCACAACCTTCCGGTCATTATACATATTTATCTACGATCTCAGGAATATC
ATAGTAATTTCTGGACCTATCAXCATATTAGCTGAACAACATACAGTGGTTTTGTCAGCT
TCAATTCCATGTCAGACTTTCGAGGAGGXGACGGATTCCCCTCAAAAATTATTCCCCATG
GTTTTCTGCTTTCTCCTCTTGGTTCCCCAGTCTTCTTTCGGTGCCCCTTTACCTATGATC
ATGGAGAGCGCCAGCCACTTAGCACAATTAGGCGAACTCGCAAATGGAGGAGTGAAAACA
GCAACCATAGGTGCAGATGCTGCCCGGGCTGGGACTGCCGCG
>GYY|c26595_g1; len=171  start:171  end:1; minus strand
ATGATGATTCAACTATCTTACACCTTACCATTGATAGTCACTGTGCGTGAAATTGCATCA
TCTTTGTTAGAAGCCTGCTCTCATCACTGCTTCATATTTGAACAACTTGCACGCAACAAG
TTTCCATCTCACCATGCAGAAAAATCCTTGAACTGTGTCCCAGACATTAAC
>GYY|c35032_g1; len=228  start:1  end:224
XXCGGGGAGAGGGAGAAAGCAAGAAGCCCGCAGATTAGTCTATATTTATGGCGAGTATCA
GAGCGTGAAGGAGAATTGGGCATGGCTGAGCTGGAGCAGCCAATAAAGAAGCGCAAGCGC
TACGATGTCAACGATGTCGCGGCACCAGTCGGCAGCGGCAAAGTGCAGGGTCAGGAGGCA
GGTGCTTTGCTTTCGGAGGAGGAGAAGGCCAAAAAGAGGAAAAGCGXX
>GYY|c2612_g1; len=252  start:260  end:11; minus strand
XGTGTAGGAGCCCAAATAGGAATCTTGAGTAAAACTGGAAACCTGCATTTGATATCGCGT
GAAAGAAAGCGAGATTTCCAGGAGGCATTAAATCCATTAGTGTTTCTTTCCTCCCTTGAT
TCGATATCAATATTGCCTAGCAGGGCCGGTGGCGAACACGGCAACGTCGATTTAAAGCGG
CCGTGTGAGATTAACTTCCGTCCCGCTCCTCXGCAGCATCCTTCAGTCGACCCTGTCACT
GTCGCAAATTAA
>GYY|c32958_g1; len=297  start:73  end:367
ATGACATCCTCCGAAAACTTACCCAGCGTCGAAGCGTGGTCGTTTCGTGCGGCTTTCGCT
GATTCTTGGCTATCTGAAGCCTACGCACGCGACACCGAAACACTTACCAAGGCCCTTCAA
AAAACCTTCTCTAACAACAACAACAACAGTAACGATATTACTTACTCCGTCACTGAAACG
CTTGCTTGCGATTTCACTCCGCCCTTCGTCGCCCCCGAAACTCCCACTGTGTCTAACGTC
TCGGGCTCCGACCCCGAAACTCTCCCGAAACGCCAGCGTACCGCCGCCGTCGGCGXX
>GYY|c11811_g1; len=381  start:1  end:380
XGCATTGTACATTGCAAATACAGTGGGTTCATGCAGGCACGTAAGTGTACACTATGTGCA
TATGTAGTTGTAAGAAAAGATAAAGTCGGTGAGGTTAGCCCGACTGCTCAGTTTCAGACA
CCAGATGGCCTGATCTTGTGATGTAACCAACTCAGGCTGACTGAAAAATCCGCAATAGTA
GATCGAGATCTAGGTGTTTGCTGGAATGCXATGGGGGTACTTGTGCAATTTGGAATGGAT
GATTATTATCACCTACTCGAACTGTGTGAACATTTGAAACCAGGGGAAGAGCAGAGAGAA
ACCGACAAAAGAAAAGAGCAAAGGTTGACGTAGAGCATTTTAGGAAGTTATGACATACGG
CTTCAATCCGATCCACACGAG
>GYY|c20162_g1; len=630  start:896  end:267; minus strand
ATGCCTCTTGGTGCAAAAAGAGGCAATGTCCTGGCTATGTTTAGGATTATGAGGAAGGGT
TCTGCAGGATTCTCCATGTCTAACATGTTTGAGGCAGATATTXTAGGAGGACTCGATTCT
AGGCCGAAGACGGTCTCGAATCCTGAGGAATTGGGTGGGTCTTCTTTTGATTGAACATTC
GGAAGACCTGAAACTGGACATCCAAATCAAGCCCACAGTACGTAACACGACCTAAAGATG
GGTGTTGTTTCGGTCACCATGGGATCAGAAATGCTGGTCAACTCCGATCTTTATGTCAGG
CTTACTGACCGTAAATGGGTGGTTCATGTCGTGGACACCTTCCGGACCAATCCATTACCA
CAGGCCAAGAAATCTACAGGCTTCCGACAACTATTGATGATGAAGTTTTTTGAAGATACT
CCCTTACTGGTCTTCATTTTTCTTTTGGCCACGTGCAAACAGAAAATTGCCATTGCCTAC
GGCGAACCCGTGTCTCGAGTGATTTCGTCATTTGATCATCGTGAAAATCCTGCTACTATC
GGATATCATGGTACTGAAAGCAACTCTCAGGAACACATTGGTAAGCAACGTCATGGTGAG
CTACAACACAGCGTTTCAGGCGATGGTTAA
>GYY|c12977_g1; len=1584  start:1  end:1583
AGTCGGCATACAATTGACATCTTCACTTGGGGGGCATCGAAAAGCCAACGAAAGGATGGC
GCCCATTCTCCTGTGCATCAATCGGACCTCAAGGAAGTACTTGGGGCTCACTGGGCATCT
TTCCTCACCCTCAACCATTCTGACCGAATGCGAGGCCCATACTTCCTTAGGATGCAATCT
TCGCGAGTGATTTCATTCAGTGTCCCCCTTAATCGTTACTGAAAAACTCAGCCATCGAAC
CGGTCGGTTATCCGTGATGGTACCTCCTCTGCCGTCAGAGTTGTGGATGATGATCCTCAG
CAACTTGTGCCTAGGAAGTCTACCGAGTCCGGCCTCCAGTTACACGATCCACTTTACAAG
TGGGCTGTGCCTTACCACCTGGTCGATGTTGCGGCATACCATCGCCAACGGCTTGCCCAA
GTGGCAGATCAAGAGGTCATCGTAGCCGTCTTGAACCTCAGCCGCACGTTGAACGCCACT
ATGCGATATCTGCTGAAAGAACCTCCCAGATCGCTCCAGTCACTCACCTTTGATACTCTA
GAACTAGCCAACAAGCGCACTCGCATTATGCGACAGCGATATGGTGATGATTGGGGCTAC
AGAGAGATCGAAATTCTCGCGGACGTCCTGGAAAAAGCCCCTCAAATTTCAGCTTTGATT
AGGGATCATCGTCATACCTTGCGATCGCTCACCATATCAGTTCATTTTGGCTTTGGTTTT
GGGAGCGGTTATCCCAGAAAATTTTATTATGTCTTTGCAAATTTGCCTTGCTTAGAAAGC
CTTCGTTTTTTTGTTCAGTGCCATCCTTCAGGCTATCACACAACCAATGCCGTGCTCGGG
TACATGGCTGGATCACCXGAAGTTGAAGCACTTGGCATTATCCCAGCTGACCCCGGACCG
ACTGTATTCACAGCACTTGAAGGCGCCXTGTCCAACTGGAAACTCTTGAAATTCGACGCA
TCCGCAGCGGCTTCACCGAACACTCTCTGTCAAGCCTTGTCTCAAGCTXCTCATCAGACT
CTCAAGGAGCTCAACTTTGTCTACGAATTCCAACCTTTCTGCCTCGACTGCGCAAGATGG
CCATGGTGGCACCGTGGGCTTCCAGCCTCGGCAGTGCGAAATGCTTTTGCGCCATGTGTT
GCTATTGAAGTTCTTCGCGTCGCCCATTTGATCAAAAGAGAGGAACTCGGAATAGAGGAA
GAATTGGATGGCGAGTATCTCAATGGGCAGCTAGACCAAGAAGACCCGGTTTTGGGGGTC
ATGGTCGATGGAATGGTGCTACCTTTGAAGAACTTACGGGTCCTAGAGACGGCCGGAAAG
GTTTTCACAACCGTTGGGCTTACCAATAATCTGAATCTGTCAGGTTGCTCGCTATCCCAG
ATGACAATTCTGCTTTATCCCGAGTTCCCAATGGATGAATTTCTGGTCGAGCTGAAGAAG
GGACATCGTGCACTTACCAAGCTCAAGAAACTCACACTCGGCAAAACCGTGTGGAGCTCC
TCAGAATCGGCTGAGGTGCTAGATGGCCTACTTCAACTCTGCAAAGAGCGCGGGATCGAG
TTAACGATAAAGGACCAATACTGA
>GYY|c22233_g1; len=300  start:1  end:299
XGTACCGGAGGGAAAGGTGAAAAGAACCCTAGGAAAGGGAGTGCAACAGACCTGGAATCC
GATGCGCGTAAACAATCAGTCGGTCGCGGCGTAGCATCACTTGAACGGCTAATGATAGTC
AGTCCCAACGCCCCCGCTATAGAGGGCACCCCCGCTATAGAGGATAGGGCCCATAGGGGT
AGGGGCCCGTGCCTAGAATTTTATGGGCAGGGTCCCCCTGCACCTGCAGGGTCCCCGGTG
GGCGGGTGGGCGTTGGGGGGTCAGTGTAGCGCTGAACGGCGTACCTTTTGCATAATGGGX
>GYY|c22701_g1; len=315  start:315  end:1; minus strand
XCCAGACACTTGAAGGCTCGCCAGCAATCCACACGTGCGGTCAGTGATGCACGGGTGTAT
GCAACAAAGTGTCTTTTAATTTTTATCCAGAAATTATGGCAAGGCCTAGAGTACAGGTTC
TGCAGCTTGCCGATCGAGCAGCCTGATACTACAAGATGGTGGTGGTATGAGCGACGGCTC
AAAATCCCGTTGTCAGACGTGAAGATTGTAATCAACCCCAAAGGAGTGAAACGATCGAAA
CAGCAGTACTGTGACATGAGGTCTTTAACCTGCAGGGTCCTCACAGGATCTGGCGCTAAG
GCTTGTTATCTGCCX
>GYY|c23256_g1; len=237  start:236  end:1; minus strand
ACTTGGCCCGCGGGGTTCCCCGGGACGCCTGAGAGTAATGGGCGXCGAGGGGGAAAGCCG
AACGGCCTCCCTGTGCCCGGCGCAGGCGGTGCCXCCCTAGCTGGGTTCGCCGCGGCGGCG
CTGCGAGCCCCCGACACTGAGGACTTTTGGTCCAACAGTCCGACGGGGCCCGGTGCGCCG
TTCCCTCCGCCCTCTCCCCGCTCCCCGGCCCGCCGTCTTGGAGGGTGGGTGAATTGT
>GYY|c38211_g1; len=90  start:1  end:89
XGCATTAAGGAATCAGCCAAGCAGAATGACTCTGGTTGCAAACAATACTGTGCGAAGGAG
CTAGGCCAAGAGCAAACCCATCAGCATTAA
>GYY|c4808_g1; len=357  start:1  end:353
XXGCTAAATAATATTGCCAATAGAAATTTGCCTCCAAATGCTGGTCCTGTTTTTTATAAC
CAATCTGGTCCTCTAGTGCCCACACTCTGCAATCCTTACAATTCACAGCTGTCTGATCGG
CATTGCAGTGCCGGAGAAGTAAATTTCACAGATGCATCACAGGTCTGGCAAAATTACACC
TGTAAAGTTTCGTCATCTGGGAAGXTGTGTAACAACTGGAAGGATAACACCAAGTATTTA
CAGTCAGCTGGTAACAGCAGTGAATATCAGCTATGGCTTGTACCACTATACTCCATTTCT
TGTAGACCTGGAGGACTGTACTTTTGTGAGGGACACATTCAGTTTTATATCCAGAGX
>GYY|c23522_g1; len=291  start:289  end:1; minus strand
TCAAAGCAGACTCCAAACGATGGAACTCATGTGCCTGTTCAAAATTTTCATAATGGTTTT
CTACATGTGATGCACACTCGGCTTAACTTTTGCATGATAGCGGCTACTATAAAAGTAATT
AATAGTGAAAGACAGTTGGTTTGGGATCTCCAATTGGTCTTGAAAAATGTTGGTTTCTAT
AACAGCTGTTTCAAAGTTTTCATGGTTTCTTCTTATAATTGTTCTAATGTTAAGAGTAGT
CCTAGGAATCTTTTGTGGATTCATGAACACAGAGGCATTTCAAGCTCACXX
>GYY|c5017_g1; len=228  start:1  end:226
XXGGTGGGAATGGGGGCTGCTGCGGTGGTGGTTGCAATGTCAGTTGAACGAGGCACAACC
TATGACACTXTAAGTAGCATCCGGCTCTTCAGCCGGGCTTCTGCTTCAGCATGAAGCATC
CACAGTTGGGAATACTACAACATGATGAGTTTTACCTATTATTTTTCTCAAGGTCGTGAT
TATCTCTGTGGAAATGAAGGAACTCATGAACCTGTGCAGACCAATTGG
>GYY|c13390_g1; len=318  start:1  end:318
TGCAGCATGACGAGCGACCAGAGCGACGCTGAGTCCGAGCTTCACCTCAATGCAATCATT
CAAGAGCATGTTGGAAGCACCCTCGAGCAAATCTTTCCTTCGCGAAGCATAATTCCTCCT
GCTGCTTGTGGTGCTGCTTACTGGGCTTTGATCGTTGXTCAAGCTTCATGGCCTGCTCAT
GTCGGTCCCTACGTCGTCTTGGCACACGGAAACAACAACAATGGCCCCAGGCACTATGTC
TCAAAATGGATCTCGGGCTTGCCGATAGTGATCCAATACGGAATGCCTCGACTTGTCGGT
TTCGCAGCTGAGGCGAAX
>GYY|c14562_g1; len=426  start:861  end:435; minus strand
TCTGGCCAATCATCTGCGATCTGGTCAGCTAGCCTGATGTACAGTCTTGCTGACGGACCG
CCAGACTGGTCACCGGTCTGTGAGACCGGTTACCTCTCTGGCAGACCGTCTGGCAGACCT
CTGCCAGAGCTTCACCGGTCTGACAGACTGTCGGCCCGACCGCTTGTTTTGTGGCCAGAT
AGGGCGGTCGCGAGTTTCATGTCTTCCTTTAGCTTTGCCACGGAGACAGGCTTTCGGGGC
TACGTTGATTTTTCGAAAGCGAAGATCGTCTGCATGGAACTCCACTCAGGTTCCACGCGA
CGGGCTCAAGGGCACGAACTCGGACTTGCATTTTTGAGACTCGCGGCGATCGATTGGAAA
ACAGTGGCCATGTTGGCCCGGTCCTTTTTGCTCCTTAACCCTTCGGTACGGACTGTTAGG
GAATAG
>GYY|c15006_g1; len=162  start:1  end:162
CAGAAGGAGCTTGAGGGTGTTGCCAACCCCATCATGATGAAGTTCTACGGAGCTGGTGGT
GAGGGTGGCATGCCCGGCGGTATGCCCGGTGGCGGCATGCCCGGTGGCGCCCCAGGTGGT
GCCGGCGGTGATGACGGCCCAACCGTCGAGGAGGTCGACTAA
>GYY|c30914_g1; len=261  start:1  end:257
XXGCAGACTCCAGCGAAGCAGAACGTACTTACTTTGGGATGTCGGATGAGCAACGAAGCG
TGTCCTGAACTTGCAATACCCGTAATCACAGGCCCTTATGCCAATGGGCTGGTGTCGAAG
CACATGATGTACGACAACACCACCAACAAGTTCATGTGCCAATCATATTTTTTCGCAGAT
CTTCTTCAAAGGATTGGGCCCCGGCGGATGATTGATCTTTTAACCGATACTGCGATATAC
TTCCCGGCTGACAACGGCTXX
>GYY|c4089_g1; len=126  start:185  end:309
ATGGCACAAGTGAAAAATGTTGTAGACTCTTAACATGACATGATGTATAAATCCCCCAAA
AGATATGGTTCTGGAAACAAGGTTCAACAGGAAGAGAAGCAGCCTAATATAAGGCATCCA
GAGGXX
>GYY|c33275_g1; len=78  start:1  end:78
GCGGGGTGGTTCGACCGCTATTCTAAGGACGGGATTATGACGGAACGAGGAGTTGGTAGA
TACCCATTATCTGCATAG
>GYY|c25002_g1; len=255  start:252  end:1; minus strand
XXCTGCATCCTCCTGGACTTCATGTACACATCTCGGCTCAATTTGCGGGAGGGCAACATC
ATGGCTGTGATGGCCACGGCTATGTACCTGCAGATGGAGCATGTTGTGGACACTTGCCGG
AAGTTTATTAAGGCCAXGGTGAGTTGCTACCCGGGTGGAAGCGTCGGAGATGGAAGAGAT
AGTCCCCGATCAGAAACCTTTGATAATTCATGCATACAGAAAAAATACTCCTCTATGATA
TGCTGCAACCCACAT
>GYY|c24803_g1; len=246  start:1  end:244
XXATCCAACATGCTTGACCCACGAGCTTCATCAGTCACCCGGTGTGGTGCGGGTTGTGCT
GGTTTCTCACCAATCAAAGCTGCAATAGCGTTCCAGATAGCACTCAAACAACAGTACATA
ATCAACGTAGCGAGCATTTGCTGGGCTTCACCTTCTAGAGACTTTCGCGCCCAAGGATGT
TGGCGCCAGAAAATTTTCGCAGCTGACAAAAGGGATGTGCTTGCGCCGTTAAATGTGATT
TGCAXX
>GYY|c20828_g2; len=1017  start:1  end:1019
TGCCAAAGTGCATTGCAACACAAAGGACCCAAGGCACCCACAGAAGATTACAGAACGTTT
TGCATTGAGATGCACGCTTATGGAACCGCTGCTGTCAGTGATGAGCTTATGAACACGAGC
CTCGTTGCGCAGGCCAATTCCCCCCTGACTCGTAGCTCTTCCCGGCTGCACGGGGCCCGA
CTAGTTGGGCCAGTGGCTTGTGTTGAGCTTATGTCAGCAATGCCTCCXCCGTTAACGCTG
TTAGCGGATCAAGGCAGCGAGGTTGTGAATTCATATTCAATGAATGAGGCCCCGTGTTCA
CAGAAAGTGCTTGAAGTTAGAGCCAAGTCTGAXCTGAGGAAGGCGAGATTGGGTTTACCC
CAAACTGCCAATGCTCTAAATTGGTCAGCAGGAAAACAGGGTGATGATACAAGGCGCACC
AGCGGCTGGGTCTACTGGAAGACTAAGGACAGCCGTTTCGGGATATCGAGCTTGACGGTG
CGAGAACCAATTGATAGTTTACACTATTTCTTGCTTGCCTCATACGAACATATCTACATT
TCGCTGGGTTTGTATTCTACCGGTGTTGATGCACGAAACGAAAGAGTCTCCACTAGTTCT
CACATGAGGAGCTGGAGAGCAGAGAGTGAGGAACGTGGATCAAGTGCGATATAGTCATAT
CCAGGTCAAAAGGCGCTAATCATCCAGCGAGTGGACGTTCATAACAACCTACGCATGGCC
CTGCTTCTTTGGGTTAACCCCAATGAAGTGGTATTGCTCAAGAAACAGACTCCCACATAT
AGAAGCTTCGAAGGACTGAGGACTGAGXTAATCGACAAGACTATAACCATTAGTAGCTTC
TGTTTCAACGCTTCAGGACCTCGTCATCGTAGCCCAAGACGTTTGATCGGCATTGATACC
TCGTTGAAGATCAAATATAACGAGCAGACAATGAGTGCCGAACACGATTCATCTTCAACC
GACTCTTCTGCGGGATACCCTGAGTCACCAGGGTCCAGTCGCGCCCACGAGAACTCX
>GYY|c25838_g1; len=87  start:87  end:1; minus strand
ATGGTGAGGAAGAGATTAAATGTAGACGAGATAGAAGATAAGGACTCTACTGACTGTCGC
TTCTGTTTTTTTGGGCCGGTGCTAGCG
>GYY|c40192_g1; len=213  start:1  end:211
XCGGGTCTTGGCGATGCTGGTGGTTCGGTGAAGGATCCATCGTTCGAGGGTGXTAACGGA
AAGATAGTGCCTTCATCGTCTCAACACTTCGGCTTCGGAGAATGGCCGTTGAAAGGCGCG
TGGCTTGTCACGGCAATGGAGCCGACTGCAAGCACAACACCCGCCGGCTTTGGATCCACA
GATATAAGACATGGTCATTGGTGGGATCTCAGX
>GYY|c37704_g1; len=402  start:1  end:397
XGCAATGTGTGTTGTGATGACGAAACCAAGAAGCAAGGAACAACGATGCAGTACGACCCT
TCACGACCAGATCGAGAGCTATGTTGGATGTCCTACCTCACCTAACTGAAATGTGCGTCC
GACGGCCCTCGAGTGTGTGATGCAGTCTTCAAGAATAGAGTGTGCAGTTGGGGAGATGAT
TGTGACGAGGTGCAAGGGATGGACAAGAGGATGCGGTCGTGGCTGGTTGATAAGGCAAGG
CTGGTCCCTGGAXCTGTTATCAGATTCTTGAGTGCACAATCTAGTGAGTCGCCGTCACTG
AGCGAACCATGTCGGGGGGCCAATCCAGCGGGTCAGGTCAATAACTGGCCTACGATGAAT
TGTGATGGCAATGATGTTCCXGTAGGGATTGAGAGGGAAAXX
>GYY|c33911_g1; len=261  start:1  end:259
AAGAAGACCGCCCGCGTCGCCACGGTTCGCATGAACGAGACGGTCGCGATCGCCGCGCAG
CTGATGCGCGCGAGCAATATCAGCGCGCTCGTGGTCAAGGATGTCGTTCGCACCGAAGGC
AACACCGCCGCGGGCATGTTCACCGAGCGTGACGTGGTGCGCGCGATCGCCGAGCATGGC
GCGGCCGGCGCCAACATGAAGGTGTCGCAATTCGTCTCGGTGCAGCAGCTCGTCTCGTGC
ACCTCGAACGACACGCTCGXX
>GYY|c9761_g1; len=318  start:1  end:314
XXATGGGATGGGATGGGATGGGATGGCAAGGTGTACATGAAGGATTGGTTGAGCCAGTGG
CCTAAGAAAAGAAAGGGTCCGAGAGAGCGGTGAACGGTGAGAGAGTGGTGGGGTGAGGGG
GGACCTCCTGGTGAGGGTCAAAGCTCTATCAGGATTCAGGCTGATTCGAGATTGAGAGTA
GCCTACCAGCCTACGAGCCTACCACTGCAACGGGAACTTGAAGCTCAGAAGAGGAAAGAA
ATCGGXGGGAAGAGGAGAGAAGACAAGAGAAGAGGACTGAAGACTGAAGACTGGAGACTC
AAGACTCAAGACTCAAGX
>GYY|c18635_g1; len=204  start:204  end:1; minus strand
AGGGAGAAAAAGTTCAACAAAGCTGGGTTTCTCGTTGTCAGGAAAGATGTTGAAAGGAGT
GATTTTGGATTTGAGGATTGGAGAAGAGAACTTGGATTGTATAAGCGTTAAAAGAAACCA
GGTGAGAGTGAGAGTGAGGGTGTGGGTGTGGGTGAGGGTGGAGCAGGGGTTTTTGGGATT
GATTTGATGGCACGAAAGATACCX
>GYY|c29673_g1; len=201  start:200  end:1; minus strand
ATGGGAGGCTTGTGCGACAACAATCCTGCTCTTCAAAAAGAGCTTGTTCCTTCTAACGAA
GAGAATCAAAGAGCAAAGTCAGCGTGGATCGCCTACGCATTTGCTTCAGTATCGCCGCTT
CCAGTGAGCAAAAAGAAGAGAGGCGTAACGGGGCTGCATACTGTAAAGAAGACTCTAGAC
GAACGAACGAATGAGATACXX
>GYY|c6287_g1; len=96  start:289  end:383
ATGCAGATTGAGAATTTGAGTATGAACTGGCATGAGAAGATCGAGATTATATGTACAAGA
TTAGACGAGAGATGGAAGATATTTGATGAGAGTGGX
>GYY|c30787_g1; len=252  start:263  end:12; minus strand
XXTCCATGGCCAATGCCAGAAATGATAAAGAAAGTGGCAGCTGAGACAACCGGATAAGAA
TTAGTCGTGTCTTCTGGGACTACGACTTCTGAGCAACACAACACACCTGGACGACAGAGA
AGAGCTTTAGAGTCGATAGTGAAGAAAACAGCTAGCTGGACTACAAGACGTCTCTTTTAT
AGGGTGTCTAAGTACAAGCTACCTTTGATGAACGGACGCTCAGAAAGTTCGCTAGTAGAA
ATGAAAAATTAA
>GYY|c33354_g1; len=426  start:1  end:427
XAGAGCTGCGAGTCAGCACCTACATGGGTAGCAGCCCGAGGCGCCGTCAACATTTCAATT
TTCCACCATGCTGGTTCAATCACAACACGTTTTAAAAAAACACCTCAAAAAAGCGACATC
TCACAATACATACTAAAGTCTCATGCGTGGGAAGTCGATCAGCTTGTAGCTGGAGCTCCG
CAAGGACCGTGAGAAGCCGTGAGGACACTACCAGACAGGCAGACACTGCCTGTTCGAAAT
TCGGACCCTATTTCCACCCCTTCTTCTCGACCTTTTCACTGCACAAGGTTTGTTCAACTT
CAATTAACCAGGGAAGCTATCCCTACCAAATACTCGCTCTGCTGTTTCGCTCTCTTCAAA
CTACTCGCATTTACTAAGAAGTACGTGAACCAATGGCAAGCGGCTAAGCCCGATGTCGCT
TGCTGA
>GYY|c35843_g1; len=297  start:1  end:295
XXAGGTGGTTACGGCGGTGGCCTCGGGTACGGTGGCTACGGCGGAGGCTACGGCCTAGGT
GGAGGCTACGGCGGAGGTTACGGCGGAGGTTACGGCGGAGGCTACGGTGGAGGCTATGGT
GGAGGCTACGGCAATGGCTACGGCGGCGGCCTTGGCTACGGCGGAGGCTTCGGTGGTGGG
ATTGGTGGTGGCCTCGGCCTTGGTCTCGGTGTCGGTGGTGGCTTCGGCGGTGGGCTTTAC
AAGCGTAGCCTGGCCGAGCCCTCTGAGCAGCCTGAACCAACTCAACTTTCCGCGTAA
>GYY|c17760_g1; len=762  start:1145  end:383; minus strand
ATGCCTAGGATGGTCAGGGCGATTACACATAGCGACGGTTTACGATTTGACCCTTCCGTA
GGGGGTAATCGACCCAAATCGACCGTTGCTTTCGGTCTCTTGGGTCCTTTTGAGTCTCTT
TTGTCGGCGTTTTGCTTCGAGCCGAGTGAXAATCTAGGCTACCCGTCACGGTACAACGTG
CATGGTATAAGACCACCTCCTGCTGAGGACAACCAGCTCAATCACCCATCCTCCATTAAG
ATTTCCTGGTGTCTCCAACAGTCAAAATTTCTATTCCTAACTTCAACCTCGGCTTTTTCC
CAACCCAGAGTCCCATACCCCATCCTTCTCTCCGTCGTTATGTTCTCCTTCAACGCAATC
TTCGCTTTCAGCATGGCTTCACTCTTCACATTGGTTGCCTCGGCGGACCCGAATTTTACT
TGCAACAGCGGTGAAGTACAAACCGTCGTGATCGAGGATTGTATCAGAGCGGCAAACAAA
TTCGGCGGGAATGGCCGCTCTTTCTCTTTCAAACCTTACGGCAACGCCCGTTGCCAGGAA
ACATGCCAAGTTACCATAAAACTCACTTCACCTCCTGAAAACGTTAGCGGAACAAGTGAG
ACCGAAGGGATCGCCAAACTGCAGGTTGAGGATCTTATCCGAGCTGCTCTCGGTCCCCAG
CAATGCGGCAGAGTGGGTCTCGCTGCTACCGTCCCCAACTTCGCCGGGAAACAAGTAGCC
GTAGAGCTGAAGGCGGTTAAAGATCATTGCCTTGACAATTGA
>GYY|c17164_g1; len=2874  start:161  end:3033
ATGACCTTTGACATCAGTATCACCACCATCGATTCTTTCCCATTTGGXCCAACTACCCTC
GCGACACATCTCAGCACTCACAATCGTCTCCCGAATCCAACTGGCTGGCAGTGTCCCATC
ATCATGAAGCATCAACTTGTAAACATAAACACTGGGATTATTAATGGTGTACAAGAAATG
GAAATGGACTTGGAAAATGAAAGCGAAATCCAAACTCAAGTCGAAATCAAAATTCAGAAT
AAGCGCCAAAAGGAACAGGGAAATCAAAGAGAACAGCAAACAGATAGGAATGAACAATCC
GAAGCAGTCAAGCAGCCAGAAGTGGTCCCAATACCCATCAGCGCTTCTGATATCTTGCCG
GCCGCTCATAGCGCGCTCTCACTTGCCTCCATGGCCACCAAGCTTAGCTTCAGCCTCGCX
GCGTCAGTCGACCCGACTGGGCTTCGCGATCCCCAGGACGATCTTCTCGACGCTTGTGCC
GAGCCAGCTCTCACCGCTCTCGAGCCTGATCGAGTCCTCGCTCAACCTAGCCGAGTTCTC
GGCCATCACCGCCATCCAGCTGGCGGACGCGATCTCGGCCAACAGTCTCCAGCTCGCCTC
GAGTTCGATCTCGGTGTCGACCAGCTCTGTCGGGCCTATAGCTACCCCGACCTACCCTCC
CTTGACGCCCTCAAGCTCGTCCTCGTCCTCATCCGCCGCCACTGGGGCCGTCTAGTGCCC
GCCGAGCTCCCCGGACATCCCCCTGGCGAGATGGGGCCTTTTAAGCTGCTCCAGACCCTC
AAAGCCCTCTCCACCTGGGCGCTCTTACAACAGCTCACCCAGCACATCCAGGCCCGCAAG
CTCGCTCCGAGCCTTGTCCACGTCCACCCTCGTCCCGCGACCTCGGCTGAGTGCTTGAGC
GAGACGAACGAGGACGATACAGAGATGGTTTTAAGAAAGTTCCAGCGGTACATTGACCTC
TGTCTCAGCAGCTACGGCGGGCTGGGCCATGTTCTCTTTGGATCGCCCCACCCACCGCCC
CCACAGGACCAGAGACACACCTCCAACCAGTCTGCCCCAGCAAGCCAGGCCGGCCCGGGT
CCACCAGCAGCCGGGCCACCGAGCGCGCACGCGTCAGGCGTTCCTCAACCCCCAAGCCCA
CCTTCATCCGTCCACTCCGACCTCGAAGACTCCCGCTTGTTTCCCGGCTCACTTGTGCTC
GATCAGTCCGCTCCTGTTGATCTCCCACATCCACCATCCACCAATCATCAATCTAGCACT
AGTATTAGTCAGTCTCATAAGTTTAAACTGTGGGACCTTTTAACTGGAAAACATGATCAC
GATTTGTTGAGGCAATATGGGGAAGTATTTGAAGAGACAGACTTAACGGACATGGGATCA
GAAGATGGCGCGTCGCTAGTGAAGGAGCTACAAACGATGATGGGCGACGAAACGGGCGAA
GGAGGTATCCCATCTTCAGGAGATGAGCAAATCACGCTCGATTGGGAGAAGCCTCCGGCT
GGCGGCGAGGAGGAGGGGGATGGGGACCGTTCCGATGGGGAGACTGTTGAATGGGACTTT
GTAGAGGAGGGCGAGGGCGGGGAGGTCAGCTGGACGGTGGGCCCCTGCCAAACGTCGGCG
AACGCTAGGCCGAGGCCGCCAAGGTACTTTATCCTCCTCGATCGGCCAAACAAGACGGTC
ATCTTGTGCTTGAGAGGAACGTTTAGTATCGACGACTTGGCCACAGACTTGACGTGCGAA
TCGACATTGTTCGATCCGATCTTGTACTGGGATGAGCCTTGTTGGAAAAAACAAGACTTG
AACGAGACTACTAAAGTCAGACAAACATTCGAGGTTCACAGCGGCTTTAAACGAGTTGCT
GAAGAGCTTATCAGCGGTAGCTTTCCACCAAGCCAAGCTCCACXTGACGGGAGATACGAG
TGGATCAGGCTCGTCGAAACGGACAAGACTGATGCGATCGATCTGGAACGTGTTGGGGGA
GCTGCTAATAAGTCAAAGGACGGATCGGTTGCTAGGAAGTTTGACAAACTTGAAATTGTC
GGACATTCGTTGGGCGCTGGGGTGGGCACGTTGCTGGGGTTGATGTGGGCTGATCCGAGG
ACTGGGTTGAGTACTAAAAAAGGGGGTTTGCCTAGTGGGATCGAAGTTAGGGTTTATGGG
ATTTGTCCTCCGTTTGTCGAGTTCTTTTGTTCTAAAGACACAAGCAACGTTGATGCACTT
GAATGGGGACTTTTTATAAACAAAAAAACTGAACCCGATGATCTTTTGACAGTTGTXACG
ACGTCGAAGGAATTGACGAAGATCGATGGACCTATGATCAAGTCTTTAGTGAACTCGATG
GACCTTATTAGCAGACTATCATTAGGACATGTGTTAGACCTCAGGACTCTGGTAGGATGG
ATCCAGTTCTATGAAACCAGACCGGACGCGCTGGTCGAACAAGTCGAGGGATCGGGGTCG
GGAGGAGGGATCTGGAGGAGGCTGCTGGAGATCTATGGAAAGAGGTTGGGCGGTATGGGT
GGGACTGGTGCTGATGGGGCTCTGGAACTGGATGATCGTTGGATGATGGCGTTGAGGGAC
AGGTTAGAGTCTAAAACCGATCAAGCTGAGTTGTTGGTACCAACCGGAACGATCTATTGG
ATCAGACAGGATGAATTGGTCAAAGTTAAAAACGATAAAAATGAGGAAGTGTTTAGAATG
ATCGAGTTCGACTCGAGTATGTTACGTGACCATCTCGGTGGTCGAGTGAAGAGCCAATTC
GAACGTTTCATGAACCTATCTTCTTCTTCCTCATCATCATCGGATCAACTTGAAACCGCC
ACTACTCGCGTTGGTAGTACTGGTGGGAGTGCGGTTGATGGTGACGAGTTGTAA
>GYY|c34483_g1; len=243  start:27  end:271
ATGTTACCATTTAAAAGATTCAAGCTGAGAGAGAGGAAGCTAAGGAAGTTTCCAGCTGTT
GGCGGGGGTGTGTCTGTTTTCATCTTGTCTGTGAAGAAGAGTCACATAGGAGATAGGTTG
GGGCCTGCTGCTTTACCTAACACCTTTTTGGCACCAGCGACTGGTTTTGAGGAGGACAGT
TTTTCTACAGACCAGGGCCACAGGGTGTGGCAGGGTGGGGTGTGGGGGAATGATTTCGGG
ATG
>GYY|c18370_g1; len=465  start:769  end:306; minus strand
XAGCCAGAGATGGGACAAGTTGGATTGGCTTTGGCCTTTCTCAGGTACTATCGTGTGCGG
AGGCTCGAAAAGGCAGCGAGGTGGGATGATGCTTGTGGAGATAAACAGCCAATGAGCTGG
GGGCTGGGTCTACCAACGGTGAGGCCAGAAAGTGGCTATAGTACTACTACCACAAGCGAG
GGAATTGGTCAAGGGCGGTCAGAGCTCAGTGTCTCAGTCGGTTGGCCACCGGCTGGAGAC
XTGGAGGCTGGAGACTGGAGGCTGGAGGCTGGAATAATTCTAGATGGTACCCGTAGAGTC
AGCAATCCTGGCCGGACCGCGAATGTTCCTTTGCCCGGTCGGATTTATGTCCCACCACTG
ACCACCCAGCTCAACCTCAACGAGTCAACGGGGGCGACTTGGATCGAGATGGATCTAGAG
TCATGCTTTCTCAGCGAGGATGAGGAATGCCATCCCAACCTTTGA
>GYY|c37204_g1; len=234  start:1  end:231
ACTGGAATAGGGCAGCTTAGGAGAAGGCAGAAAGGAGAGGCTGTGGGAATGGCAGGGCAG
AGCAGCTGACCATCATCCTGGTGCTCCACCCAGGAGAAGGTAATGCCCCCTTTTGACGAT
TCACTGAAGCAGAGCCAAAAAGGATTAGGGAGGATGAATGAAGAGTTCATATCTXCACCT
ATTAGAGACCACAATGAGCCTGTGTTTCAGGTATTTCCTCCGTTCCTGGAGAXX
>GYY|c22284_g1; len=276  start:276  end:1; minus strand
XGCAAAGGAAATTGTCCATCAACAAAGCATGGCGTCCAAGACTACATAAAATCGCATAAA
GGAAAAAACGACCATGTCCAAAGCATGGCGTCTAATAGCAAGAAGCTCACCCAAAATCAC
TCTCCACAAAGAAAAGAAATGGTCACTGCTACTAGAAATATGGCGTTCAAATCCATTGGA
GAAAAGTGCAGTATGGTGTCTGAAAGCAAACAGAACATCAAAGAAATCGCAGGAACATTC
TCCATGGCGGCTAGGGTTTCACAAACCCTCTCTTTC
>GYY|c685_g1; len=111  start:279  end:169; minus strand
GTGATGTTTTTGGGATGCACTAGAAATCTAGAGCATAAATCAACCCTGGCCTCATTCTTC
TATAACCCATTCTCTGACTCAAAGTACATCATAGACTCTTCCAAAGTATAA
>GYY|c22124_g1; len=378  start:1  end:378
GTACATACTACAATCGCCCCGAGCCAGACCCTTGACGGCCCCACACTGGCCCGCACAGCC
CTAGACCGGCCATATCGGTATCACTACCGAAATGACCCGTCAGGACTCAGGGGCCTGCAT
CCTTTGATTACTGCCCCACCCTGGTCCGATGCTATCCACACCCTTGGGCTACGACCACAA
GACGGAGAGGTTACCGCCGCTCACCCAGCAGACCTCGCAATCCAGAGCCCCGAGCAACGA
CCCATGGCTTGATAGGCCATCGCGACCGCGCCAGGATCTATCTTATGTAGGCAGCTGGCT
GACCGAGGACGGGCAGCCAGGCCGGTCGCGAGCCGCGACACAGATCTTACCGCCGAGGGC
TCCATTGTCCGGCAGCAX
>GYY|c36617_g1; len=348  start:346  end:1; minus strand
XXCGAAAACATTGATCCTCTGAGCAACACATTTCAAGAAATCAACCAAAGATATCAGGAA
GCCCCGAAAGGTACTACTAAGCTATGGCTGCTTGCTAGCTCCGTCGTCTCATTTCTCGGG
ACTCTTGAGATGTTTTGGTGCAAAGAATTTGCCGACAGTCTTGTTGTCGTCCCACAGAGT
TTAACCGACGAAAAAAAGAGCACAAATGTGGACGAGGCACGAAGGCAGACGGCGCGCTTG
ATCCCGGCGCTCGCTGAATTAGTCAAAGATCCACTAAACGAGATTTGGATCCTTTCAGGT
CATCCACTGTCGAAACTTTTGGGGTTTTACCCAGGCGTACCCGCGGAX
>GYY|c10212_g1; len=372  start:591  end:222; minus strand
CCTCGCTCCCCTGTCGCCTCAACTCGCCAATTCGACAACCCTCAAGAAACTTGGCGTAGT
ACTACCGAAAGGTCTATGTCCCTCTACCGTTGCTATATATCATTTCTTATCTCGGGACTT
CCGCCCACTATGCCTGCGTGGATCATTAGGACCCTCTGCCTTGTTTTTGTGGTTCAAGGT
ATCGTTACATTGCCTGCAACAGTACAACCGGGATGGCCATCATGCAGTCCAAGTGAAGCT
TTGAATTGCCAGTTAACGGGCTGCCATTGCAACGGTACTCCAGTAAGCCGGGGTGGTACT
CACGACXTGAAGATTAAGGCGTTGAATACGGCTGXTGTCAAAGGAAAAACGCCCGCTTTC
CTCGCCCCTTGG
>GYY|c36813_g1; len=240  start:240  end:1; minus strand
GTGATTCGAAGATCTAGATACAGAGAATCCGCCCTTCATCCATGGACACCCGAGTCCAGG
ACAGACCAAGAAAAAGAAAAACAAGATAAAAAAACGCCATTCCCATGCGAGCCTTCAAAA
CGGAAATTGCGTCAATCAATAAAAGAACAAAATAAGAAAAGCATAATATCACGTGAAAGG
GGAGAGGGTATAAAACAACACAAGAGGGAAGAGAGAGAAGGACGTCGTCTAGAAGTCCTC
>GYY|c32670_g1; len=246  start:243  end:1; minus strand
XTAGCTCGCCTTCCAACTTCAAACATACCAGCAGCTGGAGCTGCAAATACTGCTGTTCCA
GCACCTGCAGCTACCCCAGCTCAGCCAGCACCTCCATCTGGAGGCCCTAATGCAGCTCCA
TTAGATCTTTTCCCACAGGGTCTCCCAAATTTTGGGGGTGCTGGTGCCGGGGCCGGAGCG
GGAGCTGGAGCGGGTGCTGGGGCTCTGGACTTCCTACGGAACAACCCACAGTTCCAGGCT
CTGCXX
>GYY|c12116_g1; len=120  start:338  end:219; minus strand
XCTGATGTTCCTCTGAGCCAAGTAGCTCATTTATTATCTGGTTCAGCTGAGTCAGACTTC
AGTTCACTGTTACCAGTCAACAGTATACAAGTGATTGTACCCAAGGGTGTCAAGATGTAA
>GYY|c23110_g1; len=354  start:354  end:1; minus strand
CTAGCAGTAAATCTACATGATGGTCCGCCGCTCTCCGTTTCCGTTGTTTTGCTATTTTCT
GCTGTTGCCCACGGCTCAAAGGATGGGGAGACCCAAGAACTTGTCCAATTGGTCAAACGA
GCAACCGACAATCATGCCGGTGGCCAATTTTTCAAACGTGCTGAAGCTACCAAGCTCGCC
CGTCGCATCCACTGGCCGGATAATCAGCCGCATCCCGAACGGCTACGTCCAGGGCCCCGA
CCTTACAACCGTCAGCCAAATGGGGGCAACAGTCCTTTGATTCAGGACTATCCGCCTGTC
CAGGGCTATACGCCTGGGGGCACCAATATGCCTTTTACTCAGGGTTTGCCGCGX
>GYY|c34138_g1; len=135  start:133  end:1; minus strand
ATGCGTAGAATCAGCATCTCTGGTCCTCGGGACAGTGCAAGTTCGTACGCCATACTCCAA
CATCGATCTTTACCTTTCCAATACAAATCTACTCCAAACCTCTACCTGTTCTTCTTGCGT
TGCAAAGTGTTCCXX
>GYY|c14248_g1; len=321  start:1  end:323
GCTGGGGCTGGGGCTGGGGCTGAGCCTGAGGGAGCCGCTGGGGTCGAGCCTGGTCGGGTT
CTTCTGGTTAGAGTTCGAGTTGGAGCTACGGGCGGGTGTCATATTGTACATATTCTAGAC
TGCTATCTTCACCGTTCTTCAACTCTCAAGGTCAAGTCTGCTGCTGCTGGGGCTGGCCCT
GAGGTCGGACTCGGATCCTTGGAGGGCTCTCTTGGGCTGGCGAGTCGGTCTCGGAATGCA
AGAGGCCCGCCTCTTTTATCATCTCTATCCTCTTCAAACATCCCTTCATCCCTTTGCGAT
CTCATCCTCTCATCTCTTTAA
>GYY|c26765_g1; len=162  start:1  end:159
XXGAGCGACTTGCTTGCTAGTAACGGTCAGTTCCGCGAAGCCCTCACGTTACTCAACTGT
ACCTCAATGCTCTGCTTGAGTAGTXCTGCCTCGGTAGTTGCTCAATTGCTCATTCAGACA
GGCTGCTCAGAGCATGACAAATTAGCAGACGCAGCTGTCTGA
>GYY|c40340_g1; len=267  start:1  end:265
GTTGGATTGGAATGCGACATCAACCATAACGCAGGTCCCTCGCGCGGGTTGGTTGCACAG
CTCGCCGGTTCGGCGGCAGGGATGCAAAGACCAAACCTCGCXGCGGCCGACACTATCGGC
GGTCGCGCAAGGCTAGCTTGCGGTCAGCTTCGCATGAAGCCTTCACACTCGCCCTCGGCC
CAGGCGGCGTCTTCTCCATGCTCTCACCCTGGTAGTAGCGCAGGCACATCTTGGTCAGGG
TGGCCTGGAAATAGATCTGCTGGGCXX
>GYY|c32172_g1; len=213  start:1  end:213
XTAGGGAATAAGCTTTCAGAAACTGGTGCCGCCCTCGGGACCAAGTATCCGAGGAATCCT
TGCGGGAGTCCTGCACCATGGTCAGGGTTCGAGAATCGTGTAAGCTGTGGGTTACATGGG
TGGCCAGGGCTGAAGGAACAGATAAGCCCTGGGCCAGAAGATGGCCAGGACGAGCTTACC
CCTGCTTCTGGCGGCATTTCTTTCAAAGTATAA
>GYY|c16185_g1; len=480  start:1  end:479
XTATCTCTTGGCCTTGAGCTAGXTGCTCAGCAACTTTCGATTCCCTTTGGTGAGGGTATG
GAGAATAGTCGCAGCACGAGTTTAACTTCTCCAAAGCCTCTAACATTTTCCAAACTACCT
TTCCGAAAGACGACTCTTGGTAAGACTGCTGACATATACAACATATACAAAATATATTTA
TACACAGGAAACCAGTCCTTGAAAAAGCACCAGCCAATGTTAAACGTGTCATCAGATCAG
GTGACGACCAAACAAGGATTAAACGGCATCGAACTGAAGCACGACCATTTCACCGCCGAC
ACTGAGTCGGCCTACAAACGCAGCCCGGGCTCCACGAGTGAGATATCTGGCACCGGTCGG
TACATCGGACAGCGAACAGAAATAGTCGAGTTGGTGGCTTGCGACGAGGACTTGATCAAT
GTCCCTCAAATAAACTTCATGACCCTCCTCACTCCACCATGTAACTTTGCAACTACCTAG
>GYY|c26183_g1; len=207  start:44  end:250
ATGCCGAATGAGTTCCAAAATTTGCTTTTGGTAACAGTCCTTCAACTCTCGAATAAGATC
GGGAATACTGCTCCTCCCGGTTGCAGAGCCATAATTCATAAGCAAGCGCTTTTTACCCTT
AAGGGTATCAAGTGACTCAAGCAGGGATTCGTACTCCGTGCCATTGCGGTGATTATCTCT
GCTAGCAGGCAATTACATCAACACCTX
>GYY|c4979_g1; len=372  start:1  end:372
TTCAAGTCATCTCTCCACATCGGCACAAGCACTAGAGGAGCTGGACAGAAAAAAAAGAGT
CCATTGTCCGAGCAGGCACAAGAGGCAGCCGTCACGTCTGCTGAGGCACTTGGGGTTATG
CCTTCCGTCGAGCATGAGGGTGATTCGAGAACGTCTGCTCAAGGCGGAGAAGGATTTCCA
AAAGCTCTTGACGGTAAAGAGGXTGTAAACCGATCCGGATTCGACATTCCGATATTTCTC
AAAGGACTCCTAGCAAGACTTCCCCAACAGCTTGTTAGCAGTGACAGCCCGATCAATAGC
TCTCTAAGCTTCCCTGTTCAAGATATTTTAGCAAGAACACATGCCGTCGCCAAAGTTGTT
TCTACTCTTTAA
>GYY|c30891_g1; len=87  start:1  end:85
XXGCACCTGCAGAAAGAAAATGAAAGGCTTCTGAGAGATTGGAATGATGTTCAAGGACGG
TGTGTACACAGTTTGCTTGTGGTATAA
>GYY|c1619_g1; len=219  start:357  end:575
ATGAAGGGAATCGGTTTTTCGGAGGAGGATGCAGAAGATTTGCCGGTGGTGCCTTCATGA
TGCACTGGTTATCTCAGCAGCGTATGGAGGTGCGCCGACGACTTCTGTGTCGCGTTTGTC
AAAGCGGAGGGAATGTTCCGTGGACCTGCCATCGATCGATCTCTGGTTGGCAGAAAACAC
TCCGTTCGATCGAGTGTCGATGGGGAGACTTATAACTGA
>GYY|c26453_g1; len=108  start:1  end:107
XGGAAAAGCGAAGCTGCATCCATAAATTATCTGGAGTTTCCTCTTGACATCCACTTTTTG
TCAGGGAACCCCAAAACCTCTTGTATCCGCTATGACGTGATTGAATGA
>GYY|c39691_g1; len=321  start:1  end:319
XGACCTCCCGTTGAAAAGAAACCAGCCTGGGACGCCGATGCGTGCAAGGCGGAACGAAAC
CGGACGGCAGGAGGCGGCTTGGGATTCTGGCCAACAGCTCTTGGCCAGACTCAGAAAGGT
CCGAAATCGAACGCAGTGGTGGCAGAGTATAGCTCACCAAATAAATGCTGTTGGCCTTCA
TCGCTAGCXGCTGGCCGGGGCACACCTACATACTTGACTCGGATATTAATGGTAGCCTCA
AAGGGTCTAGGATTGATTGCGCTTCAACGAGCTGTGGAGGAAGAGCATTCTAACGAAGCC
ACCTACTTTGTATCTTGCGGX
>GYY|c29982_g1; len=168  start:1  end:169
AAAGTCTACGAAGAGGACTGTAACAAAAAAGTCTACGAAGAGGATGTTGATGCTGAAGCC
GATGACTTTATCAAGTACGAGCATAAGAAGTACCAATTGGGCAAATCGATGTCCATGGAT
GCTTTTGATGCTCGTGATCAAATGAAACGTCGAGGGCTGGATACTTAA
>GYY|c25908_g1; len=228  start:225  end:1; minus strand
XCAGCAGGGGCTGGATCACTGCCCAGCAGCGGXGGGGCATTCCGGAGGCCTGGGGGTGGC
AACAGCATTGCAGTGAAGGCCCCTCCTCACTCTGACCCACAGACGCAGCTTCACCCCTGT
CCTCCAGGCCTTTGCCACACTGCAGCCCATCACTGGTCAGACCTGGCAGGTACAGTGTTT
CTCAACAGTGCATCTGGGCAGGACAGTTCTTTATACCATAGGACTGTX
>GYY|c12690_g1; len=1107  start:1286  end:177; minus strand
ATGGTGAGCTCAGGTGATGATACTCCTGATGCGAGTAATACGGATGTGTTTAGGAGTGGG
ACTTCTAGGGGATTTAGCGGGGTGATGCCTGTTGGGGGCCAGTGCCCTCCTAATTGGGGG
GTAGGGGCTAGGCTGGAGTGGTAAAAGGCTCAGAAAAATCCTGCGAAGAAAAAAACTTCT
GAGGTAATAAATAGGATTATCCCGTATCGAAGGCCTTTTTGGACAGGTGGTGTGTGGTGG
CCTTGGTATGTGCTTTCTCGTGTTACATCGCGCCATCATTGGTATATGGTTAGTGTGTTG
GTTAGTAGGCCTAGTATGAGGAGCGTTATGGAGTGGAAGTGAAATCACATGGCTAGGCCG
GAGGTCATTAGGAGGGCTGAGAGGGCCCCTGTTGGGGTCATGGGCTGGGTTTTACTATAT
GATAGGCATGTGATTGGTGGGTCATTATGTGTTGTCGTGCAGGTAGAGGCTTACTAGAAG
TGTGAAAACGAGGCTTGGATTAAGGCGACAGCGATTTCTAGGATAGTCAGTAGAATTAGA
ATTGTGAAGATGATAAGTGTAGAGGGAAGGTTAATGGTTGATATTGCTAGGGTGGCGCTT
CCAATTAGGTGCATGAGTAGGTGGCCTGCAGTAATGTTAGCGGTTAGGCGTACGGCCAGG
GCTATTGGTTGAATGAGTAGGCTGATGGTTTCGATAATAACTAGTATGGGGATAAGGGGT
GTAGGTGTGCCTTGTGGTAAGAAGTGGGCTAGGGCATTTTTAATCTTAGAGCGAAAGCCT
ATAATCACTGCGCCCGCTCATAAGGGGATGGCCATGGCTAGGTTTATAGATAGTTGGGTG
GTTGGTGTAAATGAGTGAGGCAGGAGTCCGAGGAGGTTAGTTGTGGCAATAAAAATGATT
AAGGATACTAGTATAAGAGATCAGGTTCGTCCTTTAGTGTTGTGTATGGCTATCATTTGT
TTTGAGGTTAGTTTGATTAGTCATTGTTGGGTGGTGATTAGTCGGTTGTTGATGAGATAT
TTGGAGGTGGGGATCAATAGAGGGGGAAATAGAATGATCAGTACTGCGGCGGGTAGGCCT
AGGATTGTGGGGGCAATGAATGAAGCG
>GYY|c32889_g1; len=255  start:1  end:255
XXGAAAGAGGGAGGCCTCTTTGCAGTTGAGAAAGAGGAAGGCTTCTGTCTCCGACATGCC
CCTGGGAACGGAATGTCTCCGTGTAAAACCCGATCGTACATTAGTTCTATTCTGAGACAG
GAGAAAACCGCCCTGTGGCTGGAGGCGAGATATGCTGGCGGCAATGCTGCTCTGTTACTC
TGCTACACTGAGATGTTTGGTGGAGAGAAGCATGAATCTGGCCTACGTGCACATCCGGGC
ACAGCACCTTCCCTT
>GYY|c32932_g1; len=432  start:75  end:505
ATGATATTGTCTCTCTCTTTTGTGGTGGCTATTTCTGCAGTGTTACGCCCAGTGGCTGCG
ATCCATTGCAACAAAGGGGCTGTAGATCCTGATGACTGCTATGCAGTAATGGCCGATCTT
AACTACCAAGCCGATCAGACGCTTGATAGACTCTCTAAACAAGTTCACGAGGAGATAGAC
AGTTGTTCTGXTAAGTTCATGATGTTAGAGAAAATCGTCAGTTTTAATCCTCCCAAACTG
AACCGGGTTTTTGTGGGAAATCAGATTAAAATATTTAACAGAAGACAAGTAAAGGTGTAC
GAGTCTTTTCTGCAATTTTCGGCTGCCTTACCTTCTCCTCAAGCTGAXCTTATCTCTGCT
GATTATTCATCTAGAACCAAGCAACAGCTTGATGATACCGTAAAAACTATTCTCGGGCAA
TGTCAGGCACAC
>GYY|c28951_g1; len=306  start:303  end:1; minus strand
XXCTCAAAGACCTTCTCATCCTCCATTGTGGTGCTTCTCGTACTGCTTTCAGCACTCATC
ATGACTCACCATCACACCCATGCTAACCCCCCGCCATCCAAAGAAGACCCTAACAAGGAG
TTCCATATCTTACCCGTCCTTCCTCCGGGCGGACTCGCGCAAGGCGAATTGCCCGCAAAA
TTGACCGATGGTAATAGCTTCACGGGAAGTAAGACCGTAACGGCGCAACCGGGCCCAGTG
ATCACAGATCAAATCGATGGCGTACAAGTTACCTCTTCCGAGGCACTCGACCAACGCGCT
GCAGAX
>GYY|c5267_g1; len=102  start:65  end:166
AGGTAGGTGGTGGAGAAGAGGGATGTTGAAGGTGGAGAGGTGGAGATGAGGTGTAAGATG
GGAGTGGAAAATGAAGGCAAAAGAAAAGCACAAAGGAAATGA
>GYY|c14574_g1; len=735  start:737  end:1; minus strand
ATGATTACAGGGGCTTCCATAGAAGATAGTGTCATTCAATGATCGTTGCCTTACTGTGGG
AGCACGCAAGCCGAGTGGTGGGTCCACTCTGGACTGTGACTTGGATTAATGAAAGATTAC
AATGACATTCAAGCTGGATTTCATTTATACAAGAAATATTCGGGTACGCCTGGAGCTGAA
AAGGGTCACGTGCTGTTTTCAGAGCAGTTTCTGAAGAGCGGCATTGCGTTTTGCTTCGCC
TTTTCCGTCTGCCAGTTGCTCGACACCATAAACCTCTTGCTCTTCACTCATGGCCAACCA
CGACTCTACCCTTGCGACAATGAGATTTATCAAGCTGATGTTACAGAGGATGCTTACGTG
AGTGAGCACAGGCCACCACXGCAAAACCCCGCGGTCGCTACAGTCCTCCCGCCCACGTTG
AAGTCACAAGATGTCTATAGTGCTGGTGTCTTGGAAGAGATTCTCAAGGCAACTGCTCCG
CTCAGTGCCTTCCATGACAACAAACAGGGACCTTATTTGTCGAGTGTGGATGATTGCATG
ATCTCACCCTGGGTGGCGGAGCCTAGCATAAATTTCATAAAGCTATTCCTATGGCACTCT
CGGGGACGTTGGGGTACATGTTGGCTTGGTCCGCGTGTCGAGGGGAAGCAAGCGCAACGC
TTGACTCTTGCGGACTACGGTCCTCATCTTCTCATCGCAATCCCAATCGTCCATGAAAAT
GTCCAAGACACACCC
>GYY|c36465_g1; len=150  start:275  end:129; minus strand
XXATGCTACCCTTCACCTACAGGAGCAGCCCTTCACCACTGTGTGACGGGGGACGTGTCA
CTAAACCTCTCTGAGCCXCTTGCTCTAAGCCGGCTTCCACACTCACGGAAGTTGCTTAAG
GAGCTTAGAGGCTTGTTCAATGCTGATTGA
>GYY|c31887_g1; len=246  start:242  end:1; minus strand
XXCACGAAACCTCAATACGATCGAAGCAATCAGAGCTACGCAGGTATGGCCCGCGACAAG
CTCTACTCGGTTTACAACAACCTGCCTGCTTGGTCACCCGAAGGCCAACAGAGCTCAGAT
ACTGCTAGCATTCGTTCGGATTCAGACAGTAGCAGCGTTCGCAAAGCTCCTCCTCCACCG
CCCCCACGGCGCAACCCAGCTGGCGCCGCCGCATCGTATGTTGGCGGCAAAGCATCAGCA
GCCAXX
>GYY|c30399_g1; len=228  start:1  end:226
CATCACATGGGTCGTTGCTCCCTGAAGGTTATCAAAGCCAAGTACGAATGCGAGCAGTGT
CACGCGACGAAGTACTACGGGCTATGCTCGGGACGTCACAATCCCAGATGCAAATGCCCC
GAATACGAAAACCCTGATGACGGGTCCCCCACCGCXGTGCAGAACTTCGAGGAAGTGACC
CCTGGTCGCAACCAGAACCTTGAGCTTTTGCTCCGACTCCGGCCGGXX
>GYY|c26438_g1; len=141  start:214  end:75; minus strand
XCACGACTCGAAGGCCTCGGCAACCCTGTGGCATCGGTCCAACGGCCCTTTGACCGTGTA
TTTCTCAAATTTAGAATTGCAAAGGACGATGTGTTTTCTCTGGATTGTCCGGAACTTTTG
CTTCGTCTCGTCGCGAATTGG
>GYY|c2623_g1; len=474  start:509  end:38; minus strand
XXCGCTTCAGTAGCATTACTACCTGCTTTCTTGCTTGTGTTCGAGGCTGCTAGGAGAGGA
GAATGTCTTGCTGCGGCGGCAACTGCGGGTGCGGCTCCGGCTGCAAGTGCGGCAGCGGAT
GCGGCGGATGCXAAGATGTTCCCTGATGTGGAGGCCACTGCCACCACCAAGACCATGATC
ATCGCCGCTGCCACCCACAAGGGAACTTCTGGAGGGTTCGAGATGGCGACGGAGACGGCG
GCTGCGACTGCACCACCTGCAAGTGCGGCACCAGCTGCGGCTGCTCCTGCTGCAACTGCA
ACTGAGGCCACCGTCCGCCCGGCCGGCGCTGAGCATGAGGAGCTAGGAGAGCCXCCACCA
CCACCCAGCGTATTAGCTGCTAAGTATTATGCGTGTCTGCGCCTGTCTCCGTATGGCGCG
TTAATTCCTGCAGGTGTTGGGCCCTTTGCATTGCAGGCCTTGGCATCTAAATAA
>GYY|c30604_g1; len=825  start:68  end:888
AAGGCAGCTCTTAAAGAGAAACGAGCCAGCTCCCTGCCATCTGCAGAGCCCCATTCCGTA
CGCAGCTGGCAGGAGGGGGATGATTAGCACAACCCTCATACTCAGGATCGTTTCCCTGTT
CGAGTCACTAACTACCCTTGAAATCACCCTCAAAAATTCATGAAAAATACAAATAAAAAT
GCAAATGAAAACCACAATGAGGTATCATCTCATACCTCTTCAAATGGCTACTATCAGAAA
GATGGAAAXATAACAGGAGTTGGTGAGGTTGTAGAAGAGAAATGGAGACTTTGCACCGTG
GGGGTGGGAGTGGAAGTTGCTACAGCCATTATGGAAAACAGTATGGAGTTTCCTCAAAAG
GTGAGAAACAGAACTGCCATGTGATCCAGCAATCTCACTGCTGGGTTTATATCCAAAGGA
AAGGAAATCCGTGTGTTGAAGAGGGACCTGCACGCCACGCTCACTGCGGCATTTTTCACA
ACAGCCAAGACATGACATCAACCTAAGAGTCCATCAGTGAATGAAGGXGATAAAGAAAAT
GTGGTGTATATGCACAAGGCAATACTATTCAGCCACAAGAAAGAAGGAAATCCTGTCATT
TCCAACAACATAGATGAAGCTGGAGGACATTACGCTAAGXTGAACAAGCCAGACACAGAG
ACAGAAACACTGCATGAGGCCACTTACATGTGGAATGXTATAAACATCAAACTCACAGAA
GCAGAGAGTAGAAAGGCAGCTATCAGAGGCTGGGXGGCGGGGGGTGACAACACTGGGGAG
ATGTTGGTCAGAGGTCACAAAATCTTAGTTAGACAGGAGGAATAA
>GYY|c14989_g1; len=261  start:1  end:260
ATGGGAATGGGAATGGGAATGGAATCCCTAGTCGCAGTCAGAGTCAAAGACAGGTTCGAG
ATCGACCTCGACCTCGCCCTCGACCATCACCTCCAAGTCGACCACCAGCTTCAAGAGCCG
GTCGACCCTXCATTAGCTGTTGGGCCCAACACCACCCAGTCTACACCAGCGAGTTTGAGA
TTATCAAGCAGTCACCCTCCTCCACCGGAATCTCGATCAGATGAAGGGTTCGATTCACGA
TCGGTTCAGATTCACCAGCTC
>GYY|c31519_g1; len=243  start:29  end:274
ATGAAATCCAAATCTAGCCAGTTCCAAAAAGAACACGCCGTCCAAGGAGAGGCGGCTGCG
TCAGATAGTCCAAACGTGAGGACAACAAACGCACGCTCTTGTAGAGTGTTAGAGATTCCA
CCAAATGCTAAAGTAGAAAGTGATAACAAGATAGCGAGTGAXAACAAAGAGCCTATGCAG
GACATGTCGAAATCAGAACGAGAGACGCCAGTGAAACCAAATGAAAACTCGCCCATGAAA
AAG
>GYY|c1200_g1; len=108  start:106  end:1; minus strand
ATGGTGTGCAXTAATCCTGTATCTCTCATAGCTTTTCAATCTAGAAGTAGCACAGTCTCT
GGAAACAGTACAGAACTATTCACAACAAAAAGGCAACAGCATGAGATX
>GYY|c36698_g1; len=270  start:268  end:1; minus strand
XCAGAACCTCACTCTGTTTTGGATTTTGGTATGGCTAATGATGCCGTTCTCCATGATAGA
AGCTCCCACAAAGCTGCCATCGATCAGGCTCACCACTCCGACGCGTTAGTCGCTTTAATA
CATGATCCGGCTGGCGCTTCCACTGAAGCACCGCCGCAGCGAAGCACTGCCATATTTGAT
GAATATAGTCCGACTTATTCTATCAATGAGATGGAAAAAATGCTCCGAAGCTCTAACCCT
GACCCGCTGCTTCACGTAACAAAGTCCGAX
>GYY|c14174_g1; len=213  start:211  end:1; minus strand
XCCGCTCGTCTTGGTGGAGAAGTTCTGTGGATGAGACAGGGGCGCGCGATCAATTGGGAG
CCCGAGTGGGGGGGCGXCGGGAGTGGACCGATTGATCATAGAGGCGCAGAGGACATTGTA
GGATGTGAACCATGCGCTGCAAGAGCCACGCCTGGGAGGCTGCGTGGGTCTGTTGATCAC
ACCACTCACCCGATTGTCAGACTCTGGCCCGCC
>GYY|c40483_g1; len=216  start:1  end:214
XXATTCCAGTCCCCACCATCCCCACAGGCTGGTGTGGCTGAGTGCTGCCATGGGGTAGGC
AGAGCTGTTACCCCAGGAAGGGGCTTCCCTGAGAAGTGGAGCAGGGCTGGGGGCTTGGGG
ACGGGCCTGGCTCCCGGCAGCCCCGTCGGCGGTGGGGGCACTGGAGCCCCTGAGATGCAG
GGTCCTGATGGTGGAGGGCTTAGGCCTCTCCCGGXX
>GYY|c35569_g1; len=690  start:1  end:691
GCTCATCGACGAGCCACAACCCTTGTGGTGGTTAGTTTTGTCGCCAGTACACGCCTGATC
TCAATGGATAACAGGTTGCGCTGGAGTTTTCGGCATCCAGAAATGTCTGCGCACGAAAAA
CGGTTGACTAAGGAGGGGATAGGCGGTCCATCGCTGCGCTGTGACGCCAGCAGTAAAGCT
TTTACAACCGACCTTCGAAAGCCTCACGAGCCGGTACGACTTGGTCACATCCACGGATTT
GCTACCTCGCAGAGCCATACATCCACTCGGTCATCGACGTCAGTCGTGATCTGGGAGATG
TCGTTGGGGCCGATTAACGTCCACTGACCCTTGGCTTCAAAGGCCGTTTCATACATCTGC
GGGCCAAACATTCTGGGGAATTGTCTCGAAGCGACACCCGAAACGTTTTTCGACGATGGC
TTTGGTCGGGGCGGGGCGGACATGGATGGTTGGATGCCTCCTGTGCTCTCTACAAATACT
GCAGTCCATGTTCCTCAGAGGATTATCCCATCCCCATTGGCATCTCCTCCCAGTGTCCTT
ATTTTAATCCATCCACTCACTAGACGCCTTACCAACGACCTTTCCCCAAAGTACCCTTGG
CCTGCATCGAGTCCACAGTGCCCGCATATTATAGCCTACACTCCTTATTACTTCCACCCT
GTGAACACCGTATCTCACTTCCGTCTACTG
>GYY|c34365_g1; len=228  start:226  end:1; minus strand
XXGTCCAAACGAATCTCAAACTCTAAAACGAGGGCAGAAGTAAGAGAATGGGTCACCAAG
TGGGTGGTACAGGCAAACAATGTTGCTCGACGGTGTGGTGTTGAATTTATCTTAGTAGGG
GCTAGCAAGAACCTAGGACCCCATCATTTCCAGATCTTTAGGGGTACTACCGGTGTACAG
CCTTTCATAACAGAACACATGCGTGACGAAAAATCAGACTACTTTCCC
>GYY|c40826_g1; len=231  start:231  end:1; minus strand
XCGGAAAGCGACGATTTCCGCGCTGAAGCGCACCGCTGCGCGCAATCTCGCCTGACGCGA
GAAACAAATCGTCACCGCGAAGGTGTAGATTTAGCCGATGGGAACCCCGGCGATTTAACG
GTTTTTCCAAACCCGGGCAGGCATATTGGTCCGGACATTTATGCTTCGGGAACGAACCAG
GCTAGAACTGTGACATCCTTCGGACGTGTGATCTCTGTACGTGGCTCGCAA
>GYY|c34525_g1; len=384  start:1  end:382
XGGATGGATGGATGGATGGATGAATTCAGGGTTGACAXCTTAGCCAGTGTTCACTGGTGT
GGCCGTAGCATTGGTTTATGGCTGGAATCTATTCTAATTGCTGTTCTGTCTGTTCTATCT
GTTGTTGAATGGCTTGCATATCACCCTTCGAAGGATGGATGGGTCCCCACGTAGACAGCT
ATAAAATATAGAACTGCAGCACTTCCCGGAAACCTTTCCATTTCATCAGTAGTTAGACTA
TGGATTCAGATTATGGTAATGATTTTGCCTGAATGCCTACTCTATGGCAGTCAACTTTAT
ATACCTCTCCTTGGTAATCTGCATGAGACCTATTGTGACACCATTGGTTCTGACATCTGT
ATTGAATCCTCTGGAAGTGGAGXX
>GYY|c29019_g1; len=78  start:76  end:1; minus strand
ATGTGAACATCATCAGCTATGGGACAAATTCAAACTGTGAGTTACATGACAGGATGCTGT
AAGAAGAACACAGCATXX
>GYY|c17497_g1; len=429  start:430  end:1; minus strand
CACTGTGCACCACTCCACTCCGAACCACTTCACTTCTCCCTAGCACTTTGCTTCTCCCGA
CCACCTCGCTTCTTCCAAACCCTTTCGCATCCCCACAACTACTTCCTAAGCACCAGCCGT
CTCGCGCCACTCAATCCAATGGCCCCCAAAGACGTCAAGCAGGCCGCCAAAGAGGGCAAG
CAGGTCGGAGGAGCTCCTCCTTCTGCGTCATTTCTTAGGCGCCTCTGCCTCTGCTCCCCC
GACAAGGTTCATATTATCAACCCACTGTTGTCCCTCATCGGCAAACCACACCCGATCCCC
AGAGGAGACCCACAAGAGGAAGTCGAGCAGGCTATCGATCAAGAAAGAGAGGGTAAAAAA
CAAAACGAGGAGGCTAGGACTAGCGTATTGGCGTGGCATTCTGTGCGATCTACGCCAATC
CATTTCAXX
>GYY|c33666_g1; len=249  start:247  end:1; minus strand
CTCACAGCAGCAGTGTCTCTCTGTCCTGAATGAGCTGCAGAGATGCCGCCCAAGACCATT
ATGTCGCTTATCAAAGACACACTGAGAGATCTCAAAGAGGAAGATTTCAAGGATTTCTGC
TCTGAAATTTTGGACCGCAGGGATGAGCCACGGATCAGACAGAGTGATCTGGAGCACAAG
AGTCGCCTAGAAGTCGTTGGTGTCCTGGTTAAAACCTTCACAGAGTCCAAGGTTGCGGAG
GTGGTTGXX
>GYY|c35575_g1; len=207  start:207  end:1; minus strand
ATGGACTCTCGCCAGATTATTGGATGTGGTGTAACTAGTGCAGGCATTTCTTACTCGTCT
TCTTGTCCTACTGTGCCTTCAATTCCCAATAGGTTGTTTGGGCCTCTGAAATTTGACGTT
GGAAACTCGCCTAACTCACCTTTTTCAAATCAGTTTGAGTGTGATACCATCACTTCATTG
AGTGATAGCCAGGAGCAGCACAGCCCC
>GYY|c7934_g1; len=87  start:339  end:424
ACGCCCCAATTCTTCGGTGGTGGGTTTGGAGGAAACCAATTCGGCGGTAGCCAGTATGGC
GCCGGAGGATTTGGAAACGGCGGCTAX
>GYY|c13698_g1; len=333  start:79  end:411
ATGTCTTTATTGTGGGATAGCGATTCTCAGATTCAGTATAGACAAGTTGATTCTCATCAT
CTTATCACAGTGAAGAGACAGAATGCAACAACCTGTGATCCAGAAACGTGTTTGAGAATA
AGGAGAATGGAGTCAAGCTCATCGAGGGGAGGATATGTGAACGAGGAGAGAAAAGCTGCA
TACCCAGACGACCACGAGGAAGGAGAACAGCTTCATGAGGAXCCAAGTAGTGAGACATTG
AAAGAGAACAGCTTCATGAGGATTAAATAAGAGATTGAAACACAAGCTGCGACTCTGCAG
GCAGCCACTGCACTCGGTCATCCCGACCCCAAA
>GYY|c35977_g1; len=87  start:86  end:1; minus strand
ATGAGGAGTCAGGAACCTGCCCTCAGTGAGGGACAAGACTATCCTGGCAAGTCTTCTTCC
TCTAGTTCTGTGAGACGGGAGAATAXX
>GYY|c40377_g1; len=231  start:231  end:1; minus strand
XAAAGGCTGAATGATCCTGTGGTCGAGGCTCCAGCATTCAATTTTGGAGTTATGGCTGCT
CTTTCGGATCATAGAGCCGTCAGGTGACTCGATATATACGAACTTCTTTTCGAAAAGTCC
AAGTGCTCTATTAGCGTTATGGCGTGTTTATTACGAGTAATAAATTTATATCGCACAATC
AGATTACTAGGGGACTGGGTCGATAACGGATATCTTTATCCGTCTGGGAAC
>GYY|c1916_g1; len=321  start:546  end:227; minus strand
XXTCCTGCACTCGCTTCCTTTCTGCTTGCAACTGATCGGTTTCAATACTACAAAAACTAC
AAGAAGCCTCAGCTTGACTCAATCTCTGTCTCATCAATTTCATCTTCCTCTAGTTGTACA
GAGTCAAACAGTGCGGAGTTGTCGATGTGCGTCTTTCAATGCCAGGGTAGCCCTAAAACA
TCTTATCAAAAGAGGCCTGGCGAGCCCATTAAGGTCTCATCTGAXCCTACGTCTAAGGAG
CTAAACATCACAACCAGCTCGGGGATCGGAGGAGGGAGTCCTGGTATTGGGACCTACAAA
GATAGCTCCGCACTCGCGACT
>GYY|c21822_g4; len=360  start:358  end:1; minus strand
GTAATCCGGTCCTCAAATGCTCAATGATGAATTATGGCTATATATGTGTCCTACTTTCCA
CGGCTATCGTCTCACGTCTTGCCTGTTCTGGAGTGCTATACTTCTGCTTACTCTTCCAGG
ATTGTATTTCTCTTATCTTATATCTATGATACTACGTTTACGCTACTTGAAXTAGACGGT
CGTTCTTCCAGAGTTGGTTTATTGGATGGCTACGAGCTTTTCATGTCCTGTGATACCGCC
GGTGTGAGTGATTGTGAAAGCCGAGCATGTGGCGTTTCAACCCGGGCGCACTCAGCTTGC
AGTCCGCTGAAGATTCTCATCATAGCTTTGAGTGAAAGATCAGCTTCAAAAACGATGCGX
>GYY|c40344_g1; len=336  start:1  end:333
XATGTCTTCAAACACAGCGACTATAATGCAGCCGGTGACGACGCAGCCGGCGTCTCAGGA
TCATCCACTCCTGCCATCTCCTTCGTCTCTCAACACTCACATTCAACGATCTCCGATATC
TCATCCTTTGTAGCTGAGCCTTGCCCACCGGCCTCAGCCCCCCTGCTCAACGCAAGTGCC
AAGACTTCTAGCGGGTTCCATCTCCCGCTAGCAATTTATCATACCAATCCAGCACATCAA
GAATCAGGTTGGTCAACAGGCTCAAAGGCAGCCATGATGACCATGGGCGTCGTGCCATCA
CCGCAGTTGTCTGGCCCGAGCGGGGTAAATCGAGXX
>GYY|c16191_g1; len=270  start:13  end:284
ATGACGAACATCGAGTTTGCCGTTTGGCAACTCTTCAACTTTACACCAAGTGACGTCGGG
ATTCCCTCGCCGGGTCCCTCCAGTAAGATTCCAATTTCATGACCACCATCCATCCTGTCA
GGTTTGGATGAGTATGGCGTTGGAGATATCGGCCAGACATTGTTATACCACAGATCAGGA
GATGTTGGTGATCGGCAATGAACGGCGTTGCCATCTCAAAACGTTCAAGGATGCAAGGTT
GCTAAGATCACACCCACTTTCGACGGTTGA
>GYY|c37805_g1; len=252  start:1  end:253
GGAGCTCATCTCCCTTTCATGAACTGCACAGGTTCCATCAAGATATCACTTGTTGCAATT
GTGAGGATAGTTTTATGCAACAATCGCGGTGATACTCAGCGTGGCGCCTCTCTGAGGAAG
TTTCGTTTCTGTCGCTTTACTTTTAGCACCAACGAACTAACTAGCAGCCAGGTCCTCGTT
CGGGACGCGGTTTCAAAGCCAGACACTGTTTGGTTTCAGAATATTGCTATGAAGCCTATG
CATAGCGAAGXX
>GYY|c6564_g1; len=231  start:1  end:230
XXCCCAAATTCCAATCCCTACCGAGGAGATTTGAAAAGGCCCCCTGTGGAGAGATTGCCT
ACATACTTCAAGACACACCAGGGAACGACTCCTCAATTGGGGCAAGATCTCAACCCAACC
AAGCCAATAACCATTGTTTATGTGGCCCCACCGTTGAACAGCTTCCCATCTATGTACAAG
GCCAAGCTTAACACAAGCCCCTCCGAAGGGCCTGCGAACAAGTTCGCGAAX
>GYY|c22957_g1; len=192  start:48  end:238
ATGGATGTATGGGGGCTTTCTGAGCAACXGCAAGCATTGGATTTCACGACATCAGCCATG
CGTCTCGGGATCAGAGCAATGGGCCGTGAGGCCGGGTTGGTCGCCGAAGTGAGGAGAGAG
GATACAATGCCTTCAACTGCATCCATTCTCTTATTCATCTTTTCAATTGCTGCAGTAAGG
GCCGTCAATTGA
>GYY|c33696_g1; len=537  start:538  end:1; minus strand
CTTTTGTCCCAGTCTCCAGATGATCTTCATTCTCCTCCTCCGGCCGTGGTCTCATCGACT
CCAATAAAACACCCTGACAGCCGTTGCTCTGAGTCATCCACGGXGGCAAAGCAAAGCATG
CCGTGTTCGATGATACCAATCGACACTTTTGTGTCATCGGCTCCAATCGCTGATTTCCCC
AGGTACTACATCACCATACTTTGCCCCAGCACTCAGCCAGCCGCGGGCACCXCCGCTGCG
TGGGCATGGCCTCCGGGTTGCGAGAGTCAAGCCACCGGGCTCAAAACATCCGTCACCCGT
GCCCGCCCTCGCTTCCGGTCGCTCCCAACCTGGGCTCGTAAGGTCCTTGTGAAGATCTCC
AAACTTGCTGGGTACGGTTTTGAGTATTTTCCCACCCATCATGAGCGACAGCTTGCCAAA
GCAGTGTCTCTCAAAATTATTTTAGTCATCGGTGCTGCCCTGTGCTGCCTGAAACCTGAA
CCTCCTGAGCTTGTACCTGGTGGCGGTGCTATCAGACGCGTGCAAGGTTTTGTGCGT
>GYY|c34442_g1; len=114  start:111  end:224
ATGTGTCCTCCTGATAACCCCGGXGGGGGGATATCAGGCCCGCGAGTCACGGGAGGACAC
CCCCTTCACACTACCGGAAAATCCGGTGGTGGATGGGGACCTACTGGTGTCTGA
>GYY|c7611_g1; len=210  start:209  end:1; minus strand
CTGGAGTCTGGAGTCTGGAGTCTGCCACCTGCGAGGGACTCCTCCGACAAGTCCCAACAA
TACAAGTCAAAGTGTATCTTGTACATAAAAGCGACTGTCGTGCCCAAGAACACGGCTCGG
AACTTCGGAGACCCGGATTCTGCAGTCTCAGCGAACTCGGTTGGAGCTTCCCCTCTGATC
ATTCGTGAGCTCAGTCCATCATATTACCXX
>GYY|c28500_g1; len=255  start:251  end:1; minus strand
CTCAAAGAGACCTTGAGCAAAAGTGACCCAAGAAGTGGAGAAAAACCAGCAAATGGAGXT
ACAAAAGACAACCGAGAGCTAGCTGATAGGAATAGTGATGTGCTTAAATGTATCAAAAAT
GTGAAGAGAGCAAGTCTAGGATTCAAGGAGTGGGATGGAAGACATCTTGAGXTTGTCGAG
CACTTGAAAATGATTTGTGTCCAGACCGAGTTTCCTGAGCAGGCCACTTGTCTCCTCTGG
TCTCCTGGGCACAXX
>GYY|c16597_g1; len=423  start:1  end:419
XXGAGGGGGGGACCAGTTTTTGCAAAGTACTCGGCTGAGGTACTTTTTGACCCCCCAAAC
GCGGCTGGACCXGAAGTGCACGACAAAAGTGCACTTTGGTCCAAAAAGTACTCCAAAGAG
TACTTTTTGGGGCGTTGCCGAACGCGCCCTAAGGTTTTGAGCAGAGTTGACTGTATCCCA
GCCTTCTGTAAGGTGGATCTGGAGTCTCCGTTTGCGAGGACCCCTAGCCGCGTTAGCCTG
GCAGTTGXTCAACCTACTCGTCCAGCCGGCTTTCTCGGCTTGGCAACCGACCAAGCTGGA
GCCCAGCAGGCAACAGCAAAGCAAGTAGTATACATATGTAGTACTATATCATGGGGTGGG
GGTAAAACCGCTGCTGGGCAGCTGGAGCCTGGTTGTGATGAGAGTATGACTATGGATTAT
GGX
>GYY|c2805_g1; len=294  start:5  end:296
ATGTCGCTCTTTGTGATATTTCTGTTCCTGAAGCTCGGGATTGCAACCTGGTTTATGCTT
TCACTCCTTGCCAGACCCATGGACCCTTGGGAATGGGGTCCTCTATCTCCGCTGGCAATT
GATGACTATCCGCAGACCTTCAATCAGGGTTACCAACTCAACGGCGTGAGACCGAGTCAA
GAGCCTGTGGATCAACCTCAAGGCTATCGAAGTCAATATCAAGCACACGACAATTACTTG
ACCACCATTGAGGATCCCGCTGCACAGTCAACCCCGTGTTCTTGGGCACATGXX
>GYY|c27151_g1; len=204  start:1  end:204
XGGGCAGATGCTGCAGCTGATTCTGATCCAGCAGCAGAAGATCAAGACGCTGGAGACCCT
GGAGGAGGGTCGCTGGCAGCTCTCGGAGACGATTCTGCTGAAGAAACAGCTGGGACAGTT
TCAGGTTGTGGGCGAAGGTTGCAGGTTTCAGGGAGGTTGTTTATTCCCGGCGAGATTCAG
TGTCGCCAGGTGGGGCAGGTTCTT
>GYY|c34789_g1; len=84  start:633  end:717
ATGAAACTGAGAAATGGTCCAGAAAACTGGCAAAAATTGACTTCAAAAATACTCTTCCTC
AAGATGTCAGATTTCCCACAATAA
>GYY|c31509_g1; len=243  start:241  end:1; minus strand
XCTTCTCCCGACTCACACTTTGCTCAAAAGAAACCTCTCCAAAACCTTGCCCGCTCCAAA
AACCCTAGCCGTCCTCTCCTCAATGGATTCTTGATCTCCATCCACCATGCTGCATTTCTA
TTCGCAATCTCAAAACTCTCCGTACTCAGACTCGTCATCCTCACCGTGGCCGCCTCCGAA
TGGTCTCACTCGCTCGCCTCCCTCCTCCGTCTCATCGCTGCCAAGCCCCTCGCCTCCCTC
CAX
>GYY|c37993_g1; len=240  start:1  end:239
GGCTTCTCGAAGCGATGTGATACAAAGGACTATGAAGACCCAAAGGCTCGTGAAGAAACC
TATCTXAAGAGACCTCACAAGGAAATTACGCCAAACCAAGCCGTCTGCCAAAGGCTGATC
ATGTATTTCATGATTCTTCCAACCAAGTCTATCGTTGGTATCATAACTTTTCGTATGAAG
CGCCAGAACGCCGCCATGCATATGCAAAGTGAAGAGCAGCTTTCGTCGCTCTATGCCATX
>GYY|c295_g1; len=234  start:1  end:235
AGCAAGTTGACGCAATACAAGGCCACCAAGTTGACAGAACAGGCTCCCAGGGTTGAAGTC
CATGTGGTTGAAGTTTGGTTGGATCGGGTTGAGGTCTTTGGATCAATTTTTGGAGCCAAG
AAGCGGAATTCAGAAGAAGCTTGGCTGGAGACTATTGAAGAGGAGATCGAGGGCTATCTT
TCTGTTGATTCGGATTTTCAAAAAGAAGCATCGGGTTTGATTGAGGAAGGATGA
>GYY|c30390_g1; len=273  start:270  end:1; minus strand
XCGAAATCCTGGGTCGCGGGGACGGCTGGTGCAAGCGGCATCCTCGTTGTGGCGGAGGCC
GGCGGAGGACCGGTTCTCACTTTGGTCGATCTCTCCGCCAAGGGGGTTTCCATCGACAAA
CGCCGTCAGTCCGACGACATCATTXCTGGCCGAGCTACACCTGTCGCCGCGCCTGCCGAG
TTGCTCGCCGAAGGCCCGGCAGTCGCAAAGGCTCTCGCAGCGGCCGTCAGCGAGACAACG
GCGCTTGCAGCCGCCGAGCTTGTCGGCGTCAXX
>GYY|c38235_g1; len=81  start:261  end:181; minus strand
CTTGAATGGCTCAAACAACTTTTAACTCGATGGCTGCGGACAGGCTGTGTGCAGGCGCAA
CAGTCAGGTGACACAGGCTGA
>GYY|c20551_g1; len=1701  start:1  end:1702
XXAAAATTGACTGCCAACATTTCTGAAGAGTGCAGTAGATTCCAATCCTCACTTCTATGC
TGCCATCACATCCAGCATGAACATATGGCCACCACCATTTCTGCCCTTCGTCAGAAGTTC
GCCTTCATCCATCCAGAGGTGACTGTTGACCATCTTATCATCGGGGGAGGCGTTGTCGGA
TTGGCGATCGGCCAGCAACTTGTGCGGAAGCATAGAAGCAAGTCGACATTCATCGTCGAA
CGGTCAGTGCCGGTTCTTGACGGTAGAATATATGCTTACATGGACAAGCGGGACAAGAAA
CCAGCTCCCGGAACAGTGAGGTCATCCACGCAGGCATCTACTCCCACAAGACTCTCTAAA
AACCTCACTTTGTTTGAGAGGCCGAAGACTGCTATACGATTACTGCCGTCAACACTCGAT
AGGCCATCGAAAGATTGGCAAGCTGATTATATCCACCTCGCCGCTGAATCCGAATCCCTC
CAGCGGATCCACAACAAGTGCCAGGCCATCAATGCGAGTCCAGCTCTTAGACGTGCAGTG
GGTGCAAACGAGCAGGAAGATCTGGTGCCGTTGAGGTTACTCACAGGTGAGGAGGCCATC
GAGCTGGAGCCCAACCTTAGCCACTCGGTTGGCGCCTGTTTGTACAGCCCTGAGACCGGC
ATTGTCGACTCGCATGCACTCATCACTTCGCTCGAGCATTCCATCAACGACAGCGATAAT
GGCGAGATTGTCTACGGTACTAGCGTCGTCCGAATCGACAAAGCACCCTCTGGTGCAGGC
TGGGTCGTGCAGACAAAGACAAACTCGCATCAAGACGGTGATGGAGAACGTAACAGTGTC
CTTGCTCACTGCGTTGTGAACTGTGCGGGACTAAATGCGCATAATATATACAACCATGTT
TTATATCCCAAGTCGCTCATGCTCCAGCTTGGGTTTTGCAAAGGCAACTACTACTCGTAT
AGCTCCACCACTGGCGTCGACCGCGTCCGACATCTCCTCTACCCCGTACCCGTACCCATC
GCTCAACCCAACCAGTCAACAATTGCGGGTCTCGGAACTCACCTAACATTAGACATGAAC
CGCAAGATCAAGTTCGGCCCCGACGTCCAATGGCTGCCTCCACAACTGAGGAAGATCGAT
CGAAACCTTGCAGCTGATGATGGGCCACTAGCTTCAAAACCTAAATTGTGTATATCTGAA
GAAGAGATTCAAGACTTTTGGCAGGACTCGTTAGAGACCTCTGATGATCGTCTGGACCAG
ATCTATGGATCTGTTAAACGGTACTTACCTAGTGTTCAACGAGAACATTTCGCACCTGAT
TACTCGGGAATCCGCCCGAAACTGCAAACCCCAAACAACCCCCAACAAAACGAAACCACT
CGACAGATCCTCTTTCCAAACCTCACCCAAACCAACCATGGTGATCAAGGCCACAACAAT
TCATCAAACTTGTCACTATCTGACTTTTACATTGGACAATCTGATCAAGGTTTTATAAAC
TTGATAGGAATTGAATCTCCAGGATTAACAGCATCACTTGGGATTGCTGAATTTGTAGAA
GGAATGATTTGTTCAAGAGAATCTTTAGAGGGGTCATTGAAATTATTGGCTACTGGAGGT
TCTTATCAAAGGTTTAATCAGAGGAAGAGTGATGATGAGAGAGTTTGTAGGATTGGTAAT
CTGGATGATTGGGCTTCTTGA
>GYY|c24822_g1; len=162  start:240  end:80; minus strand
XXCAAATACAAGATCGACAAGAAGAAATCTGAGACGGAGAAGAAGACTGCGAAGAAGGTT
GGGCCGAAGAAGGCGAAGAAAGCAACGCCGGGGAAGCCGAAGCAGCTGAAGTCGATCAAG
TCCCCTGCTGCTAAGAGAGCCAGGAAGGCTGCTAAGGCTTAG
>GYY|c30242_g1; len=645  start:647  end:1; minus strand
XXACACGTGAAGATATTCTTATACAAGGTAGCTCCTGAATTCAAGTCAACCACATCTGAT
ATTCAGCTGAAAGACTAGTCATCTGTTCTAACTGGAGGAAGTAGTGGCTGTGTTAGACAA
CCAAGAATCCCTGTAGTTCACTCACAGCCTGTACACTGTCCTTCACGGTTTAAGGATAAT
TTTCTTTATGCCAGTCATGTCTTATGTGGTGGTATCAAAGCTGACTACCCCTACGAGGTG
GCTGTGCTCAGTGGATACCTGTCTGGGCATAGAAAATGCCAGGGCAGGCAAACCAGCATC
AGAAGATGGCTAAGGCAGGAGTGGGGCCTTCCTGTTCACTTCCACACTTTGGTCTACTTT
GGTTTTTATGATAAAGCAGGGATAGAGGAGAAAATAACTTAGAATTCTGAAAAACTTAAA
AGCGGAGAAACGGTGACATTTAGTGACTTACTACATGTGAGAAATTGGTACTTTTCCTGG
ATTTTGCCTGGACTTTTTTCTCCCAAATTAGATATTCTAGTCATGCCTAACTATGCTATT
CTTTGTCTAGATGAACAAGAGAACTGGGCAACCCATGATCCACATCTACCTGGACAAGGA
AACAGGAAAGCCAAAGGCGATGCCACAGTGTCCTATGGAGACCCX
>GYY|c10405_g1; len=159  start:1  end:156
XXCAGTGCCAGTGCCAGTGCCAGTGCTTCTGCTAGTGCTAGTGGACGTGGGAGTGCCAAT
GCAAGTGCCAGTGGTCATGGGAGTATCAATGAAGGAXTCAAGGAGAAAGACATCAACAGA
AAACCTGTCATTGAGAAAGGCAACAAAGAGAAGGAATAA
>GYY|c2018_g1; len=156  start:156  end:1; minus strand
ATGGCTGAGTGGGTGTATGGAAGXGGTGGTGGTTGCAGTGGGAATGATTGTTGTAGTAGT
AATTTGAGTGGTGGTGGTGAAGGTGGTGGTTGTAGTGGGAATAATGGTTGATGTAGTAAT
TTTAGTGGTGGTGGTAGTGGTGGTAATGGTGGTGGT
>GYY|c29468_g1; len=228  start:327  end:100; minus strand
CTGAGCCCCGAGCCCCGCCGGGCCGCTGTGGTCAACATCACCACGAACCAGGCAGGTAGG
CGGAGAAACTCCGTCCCGCAGCGTCCTGGTCCCCCAGCTTCCCCTGCCTCAGACCCATCC
AGGGATCAGAGCTCTGCCGGGGACGTGCTGTGGGCCTTTAGGCAAGTGCCTCTCTGGCCC
TGCGCTCCTCACCAGGACCCAGAGCTGGAGGCTCTTCATTGCCTTTAG
>GYY|c27209_g1; len=144  start:206  end:64; minus strand
XTTGGCACCAGAAGAGTAAATGGCTGTGCGAGACCGGAAAGCAAGCGAAAATGTCAAGTG
ACAGTTTTCCAAAAGTTTATACCGCCATCCAAAGAGGTTGCCGGAGTCACGGATCGCTTG
TGGGAAGCAGCGAACGTGACGTGA
>GYY|c24693_g1; len=216  start:1  end:214
XXGATAAACAAGTCAGTGAAATTTTCCATGGAATATACAAAACTCAAAGAACGGCCACAA
TTGACAAAGAATCAGTGCATAAAGGGTACTGTAATTAGAGAATATGGACTACACAGCTTT
GAGGTCGACCTCTCAGTTCGACAAGAGCCACAACTATATAAGAGAAGGATAGAACTTGGC
ACAAAGGAACTTCATGTGAAACCTGAAGTCATAATX
>GYY|c16907_g1; len=1689  start:1707  end:18; minus strand
CAAATAAAACAAAACACAGGGGTAAATCCAGATCATCAAGGATTATACAGGGGAGGTGAA
AAAAGAAGCTTACCTGAGGCTCAATTCAGGCCAGCTAGAGCTGTAGTATGCAATGTTGGC
CCCCTTCAACCATGGGTTAAGGACATATGGGTGTCCCCTGAGAATGAATATGGAATGATA
ATTTTGATTAATACCTCCCTAGCTAAAACTGAAGCXATAAAAACTCCAATGAACATCCAA
CAGATATGGGGTTACACAAAGGAGCCACAGAAAGTGAAACAACAGCACAGATGGACTTTT
GGCCGTGTCTTGGCTGGGATGATAAAGGAATTGGGTGGAAGACATTTGGTCTGTGCCTCA
TACATGACCACTTACTCTXTAGCACTCTTAGCTGATAAAAACAATGTCCTGCTTAATTCT
CACACACTTATGTTTTAAGACAGATTCCAGCCCATCAAAAATAGTGAATGCAATGTAACA
AGAAACATTACCAAGTCAGACAAAGTGATGAACTGCATTCTATATGGCTGGCTTGTTTTG
TTAGTCAAAACACCAATCTGCTTTCAATGCCTGGGGCAACCTGCTGATCAACTGCATCCT
GAAAGCAGTTTGATTATCGGCAGACGGGTGAAAGCAGTGAAAGCCACTTGTGTGTGCATC
AAATCCTTTGTGGTACGATTTCTGCATGTTCGCATTCCTACTTCCTGTGGTGGCATGTCC
GCTGCCCTGGTTAGGCTAGTAAACACCAAGAGAAATAGTTGTAACTACAAAGGCCTCGGC
CGTCTTCAGAGGAGCATGTCTTTCTTGTTGGCAGGTGXTCGATCTGCTTTAAAGTTCACA
CCCCTGCGTCGCACACACGACTCGTTGGTTGCTGTCCGCGCACTGATAGCCGACCCCTCA
ATTGTCCACACGTCAATTGTTTTGAGCGGCTGGCCCGGTGTTACCTCAATGGAGTCAGCT
ATTACCTGGGTGCTTCTTACATTGGGGTACGTTGTTCTTTTGGTGCCGGCGACGGTTACC
CTGAAGCATCCAGTAAAAGGCATGGTGGTATTGGCCAAAGGCCTCGATTTATATGTACAT
CCGGACACCAGGCAGATCGGACTCCACTGATGATTTACTTTACACACTGCCATAGGATCA
GCTGATCGCCTCCATCCCACCGTGCACGTTATGGTGGTGGACTTCTTGGGTGTACCTGGG
GATCCTGGAATCGCCCAGATTCCAGTGTCAGAGGATGCCAGGCAAAGAACCAAGATGACC
ATAAGACGTCGGAGGAAACTACGCTGGACCGAAGTAAACATCGCTGTGATTCTGAGTAGG
TCAAGTGCTTGGATGGAAACCAGGAAGCTTCGTCTAACGGAAAGATATGGTCTAGAAACC
GCTGTCAGGCGCGAACGACCAAGGGTTTTAAGGATGTCTCGGACACAGCCAGTCGTTTGT
TTATCATTTCTGGAATCCGAGTGCGACGCGCATTTATATACAGCTCTTGAGGGCCACGTG
AACCAGAAGGTCTGGAATGACCCAGAAGCTGGCTTGGTGAACGTGGGTAAAAGGGCGTCA
AGCCTAAAGGAGGCCTTTGTAATCGAAAACCAACTAGAAGACTTGGAAGTTGTACAGTCC
CGCGXCGAAAGGCTTGAACTTTTCGATTTCAGAAAAATGCCCGGTGCGCCCGGGAGGCAG
GACCCTTGA
>GYY|c469_g1; len=273  start:1  end:271
XCCATTGATTGTTTCAGCGTTTGCAGTGTGACTGGGAGTGATGAGAGAAAAACTCATTGA
GGAAGGTACCCTGCTCATTGTCCAAAGAATGCAATGAAGGCTACTAGTCCAAAGTTATAC
ATCAGGTTGGATGATGAAAGACCAAATCTATTTGAATGGGCTCCAGATTTCGATGCGGAA
GCTTTAGTGCTGGAACTTGAAGATGTCCCACCTGTCGTGGCTGATCGACCGGATGGTGAG
GCCACTGGACAGTGGGGAATCTTAAGACCCGAX
>GYY|c15616_g1; len=918  start:915  end:1; minus strand
XXCTCTGAGCCTCAATCTGAAATCCAGATTCGAGCCCAAGCCTCGAGCCCAGCTCTCTCC
AGCCCAGCTCTCTCCAXGGTCACCCTTCCCATCCAAGCCCTTCTCATCCGATTCCCTACT
TACTTTATTCTCTCTTCCACATCCACATCCACATCCCCACTCCGTCCCTCCCAACTGCCC
ATCATGAAAAAACTCGTGCCCATTCAATCCACCTACCTCTTCCATCACACTCGTTATGAC
GATGAAATCAGTCATCGTCGTTTGGTCTCTGACTGGTCTGCTACGACGACTCCAAAGGTC
GAGGCCGCTCCTTTTGATTCAGATGTGGTACCCAAAATTTTGCTGCAAGTCTGTCAGCCA
ATCGGATTGTGTTTTCGTTGGGACCCAATCGACTACCACTCGGTGTCTGAAAACCTGCCG
GCAGGTATACCCAACCACATTGATCCCACCCAAATCATCAAGATGACTGTTTCTCAACGC
GACTGTCGTGCCGCCGATCCCACCACCGAGCGTCCTTCTCTCAAGCTCAGTATACTATAC
CATCCCCCTCAAAGCTTGAAGCGCTCCAAACAGTTACACCAAATGAGACCAGTCAAGAAG
AGGTGCTTCGAGCCTGTCGGTGAATCGGAGCTTGCCCCGATCATCATCATCTCTGATAAT
GATGATCCAACCGAATCATCAACCATGTCCGTCCAACACGAACTTGTCTGTCACCTCGAT
CTCGCCCGCTTGGCTCCAAGCTTGAGCAATCTCAAACGAGAAGACTCGCCTGATGCTCGG
GCAACTGGTCCCCGGCTCTTGGAGTTTTGTTATGGATCCCTTGACCAGTTCATCTGGGAC
GACAAGATAATCAACTTGGCTCGCTCACCAACTCCTGCCCGCCTCCCTCGTCCACCATCT
CCTGCTCGCGTCGCTCGT
>GYY|c12544_g1; len=222  start:1  end:221
ATATCTACTAGGTTTGTTGTTCTCATGAACCGCAAGGTTCCGTGCGAGTTTCATAGTTCT
ATCCAGTCAGGACTCAGAACTGATTCTGGTGGCTACCGCTGGTCCAGATCCGTTCAGTTG
CAGGCAGCTGCAGCCTCCAGCTTAACCAAGTCCCGCACAGGTTTTGAAGTTCTGAGACTC
TTCACCATCACTCTGGTTTCTGAGTTCCGGCCAGCACAAAAX
>GYY|c23082_g1; len=390  start:389  end:1; minus strand
XCTCCAAACCTGATTCTGCATAATCTTGTGTACATCACACGACTCTTGAGCAGTCTCATC
TATGTAGGAACCAAGTGCTCAGGAGTCTGCAGACACTTATCTGCACCTTTGGTGGTCATT
TTGGGCAAGCGCACCGATCTACAGCTGTTCCCAAAAATGCTTGCAACTGCTGTTTCACTC
ACGCCTCCTGCTTTCCTGTTTTGCTATCCTGCTTCCATGTCCAACTTTAATATGCTATCT
CTTTTCTTCCCTTCGTGTCCCCTTTTCATAGCCACAGAGACCACTGCCAATTGTCACGTT
ACACATAGAGCCTACTTCCACCCAAGTTGTATCCTCTGCGAGACAGTGTCTTATCGCCAC
TCACGTGACCGGGGATTGCACAATAATCTX
>GYY|c9945_g1; len=219  start:246  end:29; minus strand
XXCATGCAAATGGGCCCTCCCTCTACTGATGAAAACCAGCCCAGCCCTGACCCTGCAGCT
CTGGGAGAGGAGCCCAGCACTAGAAGTCGGCGGTGTTTCCATTCGGTGATCAGCACTGAA
CACAGAGGACTCACCATGGAGTTTGGGCTGAGCTGGGTTTTCCTCGTTGCTCTTTTAAGA
GGTGATTCATGGAGAAATAGAGAGACTGAGTGTGAGTGA
>GYY|c36752_g1; len=213  start:1  end:209
XXAGACCTCATAGATGCTGCGCACGCCGAACTAGCAATTGAAAACTCAGATTCGGACTGC
TCCGATTATTCCATTCCAACGAAAACAATCGCCAACTTCCTTGAAACAATGGCCGTGTCT
GATTCGGCTAGTGACTCGTCAACTGAGGAGTCGTCTATCAATTATTCAAGCAGCTTGGAA
TCTTCTGAAGAATCTTCGCTGTCGACTAATGXX
>GYY|c7115_g1; len=276  start:276  end:1; minus strand
ATTGGTTCCATGCCGAGATCAATCAACCCTTCCAAAAGTGACCGTAGTGTAGTGGCCCCT
ATCAATCTCTCCAGACCCATCACAAAACAGATTTTTCATCAATTGCCCAAGACACATTGC
ACAAAAGACACTTCATCCTTGATACTTCACCCGCTGTTCGATAGCCCAAAATCTCTTTCC
TCTCCTTCTTGTCGCAATCCGACTCACAATACCATGGTCACAACCTCGGGAAGCGTTTTC
CACTCCGTCCTGGCCATCTTGGGTGTTTGCTTTGCX
>GYY|c24356_g1; len=54  start:54  end:1; minus strand
ATGGCACAAACAGAAAAGTCCAATGATCCTACAATGGTGTCCATCCAAAGCCGC
>GYY|c2383_g1; len=300  start:1  end:298
XXTGAGACCTGTGGCTGGAACAAGTGTTTCTTTGTTAAACTGCCGTCCATACGGTCTGCT
GGAAATAAGAGTACTTATCCTCATGGCCAGGCCAAAGTGCTCAGGAAATATGCGCATCTG
CTGCCAATTTACCCCGTCATCCCGCATAGCAGTCCTTCGCAACACCCAGTTGGACCACTC
CCTCTATTTGTCACCTACCAGTGTGCTCCTCAACAGGAATGCAGCGGGAAGGCTTCAGCA
ACATGTGACCCTGGCAAGCGCATGGGCTGCGGTGGTAAATTAAACCAACAGATTAATTAG
>GYY|c5689_g1; len=468  start:1  end:465
XXGCCATTCGCACCATCCGTCACCTTGAGAAATTCTTATGGTGGCCTTCGCCCTTCGTCC
TTTCCCGTCGCTTTGAGAAAACAGGATTTAGTCAACCCGATTGGTGAAGACGCCGAAGCC
AACTTGCCCATAGTACGCAATGTTTCTTTTGATACTCAAGGTGCCCATACTAACAGTCAT
CAGGTAGAACAACCCGAATTGGCTACTCTGTTCCAGAAGCTCCCTGACTTTAAGCTTCAA
TCAACATCTTTGTCGAGTTCTGGAGCGCGGAGACTCCCTACGAAAGGCGACCTGAATGCG
CCAAAGGATATTTTCAGCTTAGAGCTGATTCATAGCTATTGGTTACTCTACGAAGACAAG
TTACTGCGGCTTTTTTCTAAGTATGGAGACCCCAACCTAGCAGATACAAGAGAAGTTTTT
CTTGGTGGGAAGGTTGCGTTCTTATTTTTCCAGAAGCAAGATACTCGX
>GYY|c18806_g1; len=795  start:882  end:88; minus strand
XXTGAAGACCCTTTTGAGAGCTACAACTTGACAAGCCTACATACAGCGGCAGCCCTCAAA
CTTTTCTCAACTTTCATCTCCGGCTCGTGTGACAATGCACCACTCACCAGCGATCCTATC
TTCTCTTCACATCCTCATCAACTAAGTAGTAGTATAATCCAAGCCCACTTGGATCTTCAC
TCCGTCGATACTAACCATCATCACGTTTTCCTTCAGACTCACCACTTATACTCACATACC
GATACCACCACCGTTCCTCTTCTAGAAGTTAGAACCCACTCAAATCTCCACTCACCTCAC
TTCTACCAATACTACATATCTACCTCCTTTCAAGTTGCACTCAGTTTTCACAATCCAATC
GAATCCCAAGACCGAACTCTACATACCACCCTTGACCCCATGTCAGTCACTTCAATCCAC
CCTTGTATATATCAGCCCCTGATCCCCTACACAAACGAGAAAGAGAATGATATCCTGTTT
TATCTACTCGCTGGTGTGACTGTCACTTCAGAGGGGTCCAGGCATCCAAGTAAGGAGGAA
ACTGCAACCCAAGCTATGGTTCTCGATCAAAATCACCTATCCACTCGATACACCATCTCC
CGTTATGAGCTGGTCAGTGTGGTTGTGCTTGGTTTGTTTTTAGTTGATCTGAAAGTTCCT
TCAAGAGTTAAGAAGCTTGCACGTGACTGTATATATCAATCTCCTAAGAACAGACGTCTC
TTTCCTGGTGGACAAGGCGAAACTTCAGCTCCCAGTCAGCTAATGGCACTATTCAGTGAT
GGAACTATAGATTAG
>GYY|c2796_g1; len=291  start:1  end:290
XAGATCACAATGTATTCAGAGCCCAAATTGCAGAGTGGAAAAGCAGGAGCTTCACAAATG
TTATCCGGTGGGAATTTCTCAGGTTCAAGTTGTCCCTCTAAGGATTTTCACAAATTTCAG
GATACCCAATTGATTGTTATGGAGAAGGTGGTGGGTTCGAATCCTGCAAAGGCATGCCTC
TGCCTGTGTTCCCCCACTACTCATGCTGGTTCTTTTCGATGCCGTCTTCATCGTTCTTCT
CAGACTCAGTGGGTGTTTATGAGGAGCAAGGGTAGCAATGGGACTATGCAG
>GYY|c32582_g1; len=135  start:336  end:202; minus strand
ATGGCTTTGTCTTTTGTCAGGGCAAGGCGTAGGGTGAAGCCTAAGGCCATCAACATATCC
CATGAAGGGCCGGCTTGTGTCTTGATGGAGTCCACTCCTCAAACGTTGGCAGAGGTTAAC
ACACCATGACAGTGG
>GYY|c15184_g3; len=252  start:285  end:33; minus strand
CTGTTGGGGATGTCATCGGACAATCATGTGCATCCATTCATCCATGCTTTCGGGAGTGGA
CCATTTGATTGAAATCAGACTGCTTTCGAAGAAAGTTCACTGCCGAGCTTAAGGATAGCT
GATGGTCTGAAAGAATTCCGGGCATCTTGAGCTCATGAACTGCTGACACCACCTGATTTT
GGAGCTTCAGAAGGTGGAAATCGTACCTTATGCATGTCTTTGGTGCCTTCAGAACGAGCG
ATAGTCACGTGA
>GYY|c39504_g1; len=516  start:1  end:515
AGCGCATATAGACTTAGGCTTGCTAACGTTTGAGGCGTCCGAATTAACTCAACAAACGAG
CTTCAGTTACAAGCTAAAACAATAGGCTTGGCGGTGTTGAGAAGGCATGTCACCACGAGG
GTCGGAGGACTTGAACTCATCGAAGGACACGACCTGCATGCCTTCAGCTTCCGTCTTCAA
CACTTTGAGCTTTTGTTTCACTTATTAGCTGCTTTTAGCCAGGCGATGAGGAGGCCTAAT
CTXATGAGCACTTGGTCAGACTTGGTCGGTCGTGTCACCATCGATAGTGTAGXTATGTAC
ATGATATACGAGCTGCCAGGTGATCATTGGTGCAAGCCTCGCATCAAGGGTGGAGCTGAA
ACTGGTTCACTCTCCGTATTGGGAGATCTTGGTGTGCAGCTGGCGATAGGAACTCATAAT
GACAAACTGTCAGGGAACGTAGATTCGGCCCGAATCACGATTCTGACCGCGAGAGGCGAT
AAGTCTCAAGGAGTTGCGGTAGCTGTTGGAACTTGA
>GYY|c31898_g1; len=123  start:202  end:322
ATGTCAAAATTCCATACCCATTTCCAAATCAAGTTGGATAGTCCATGGGCACATTCACCC
GAACTTCCAGCGATATCCTACTTGGGAGGCTGTTGCCTTCAAGGAAAGCCGAGATGCGTG
AXX
>GYY|c14862_g1; len=231  start:228  end:1; minus strand
XXAGGGAAATTTGTTGGTCGTGTATCTGAATCCGGTAAAGGGAGATGTCGGGAATGAATC
GAGGTAGAGGACGAAAACGGGGCGGAAGGATTGACAAGGCAGAGTTGGTGGTCGAAAGAT
AACCAATCAAGATTCAAGTTTGXTCAGGACAAATCGAACAGAGGCACCGGCAAGTCGAAG
GACGAAAGCCAGAAGAAAAGCAACGAACGAAATGAGCAGACAGGTCTTTCC
>GYY|c17487_g1; len=2481  start:2962  end:478; minus strand
CTCGCGTACTGCTCCAGTCGTCCTGTGAGCGGAGGAGACCTCCTCCTCCATCCAGTCCGC
TTCCTGGGGCCTCATCAGGCCCCTGAAAGTCATCATCAACCTCTTCTATCTTTCGAGCTG
ATTCCAGTGAACCGCGATGATCTCAACACTGGXGTGAGGAAGCGTACAACGCCTCGTCGT
GGTCCACGTAGTCGAGCTGTTCGAGCTGGGACTCGCGCACGAGGGTTTCCTCACCGCGCG
GAGGGGAGGACGGTGCAGATGATCGCTCCTCGCCGTGATCCGAATCCGCGACTGGGTTTG
AAGACGGCTCCTCATCACACGCTTGCGAAAAGGGGAACTGCCGTCGCATTTCATCTGCCT
CACTGCTCCCCAACGGCTGTCGCATCCCAGTCAGCTCGGCAACCCCTCCCATTCTATCAG
CTTCCTTACTCACCGACGGCGCAGAAGGTTGTGGAAGCCCAGCGACGGCCGTCGCAAGGC
GACTGCATCATCCTCCAGCACACTGTCATCTTCATAATCGGAGCTGGCGTCCATGGCCTC
GCCGCTCGCTTCGCTCACGGGGTACTCAGCAAGCCCCGTGATGCCATTCCACAGGGCAGG
CATGAATGGGATTCAATCGGCGGCGTCTTTCTGATGGGCTTGCCGGGCGGCGGTGGTCGA
TCCGATCAGCGGCTGACCGGGCGGTGGGCGATAGGAGGAGCGGCGGACCGGTACCTGCTG
CGCCAAACCCCCGGTACTCCTGATGACGCTGGTCCGCAAACCCTAATGGCAGACGCGAAT
AGGTTTCCAAATTATTTTTTGGCGAACTTGAAAGAAGAAAAACTTGGCCCGCCCAAGCAA
GAAACTTGCGTTGAGCTGTACTTAGAAGAAGAAAAGGGTCCGTCCGTTTCAGCCTGTTTC
AGCGCGGCCTTAACAAAAGGCCCTCGCTGACTTGATCCGTCCCACGGATCAAGCCGGCGA
GGGCCTTGTGTTGAGGTTGGTTTCAGCGGCCTTCGGAGCTCGGCTGTCATGATGAACTTT
GCTGAGTCTTGCAAAACCCCAAGTGAGAAAAAAAAATACAGAGGTAAAGTCACATTGGAC
CTAGGTTCAATGCTAGCTGAAGGTCCATACTCCACTTGCCGGCAGGTTTCAGATACTATC
TCCACCTCGAGCCCATTCTTTGCTGATCTAGGTTGGCGGAATCCTGGGTTTTTGATGGGA
ACCGTTGCACATTTCCGCACCCTCATCCCCTTTXCATTTGGGCCTGATTTGCATATTGAA
GCTTTTGAGCATAAACTTCATCAGCATCCAAGATGCGGGCTAGTCTTCATGGTTATTGGT
GGTGTTGTGGAGTGCGCAGGTCTTGCCTCCTCTAGTGAATTGATACGCTCCGAAGCCTCT
GCATCGCATAGCACCCAGTGGGCACTCCCAAGACTCGTCTCAGGCGAACCAAGCTCACTC
ACGGGCGCCCATATTCGGTTCGACCAACTTGACCGTCTCTATAGTGCTGAATTCCGCACC
AAAGAAATACTACCTGGGGCTGTCCACAAGAATGCCGACGAGCAAGAGCGCTATCTAAGG
GATTTCCAGTATGCGAAAACTGCCAAGGACACACCTCACATGCCCATGTTTCTCGGGCTA
TACGCGGAATGCAGCTCCACCGAACGAGTTGATCTCCTCCAAAGTGTCATTAAATGGCTT
TTGGAAGTCCAATCCATGCCCGAAGAACACGTTGGGGCATGGGTTTCGATGTTGGTAGAA
TACAGTCGTCGTCCAGCAAAGCGTAAGCGAGGTCGGACTCGCCCAGTGTCTGTCAACGAG
CAAGCCCAGGCGCTCTACGGACTTTACAGTCTCATCAGTAAATATGGTGCACATAGCATT
ATAAAGCCAGATGATCGGGAAGAAGTCATCGCGATTCCCTGGCAAGACCTTGTTCGCTAC
ATCCGTGTGGCGATTAAAGTCTTCGAGAGACGTGTAATTCGCAGATTCGATGAGGGGAAC
GTTCTACCAGTGCATCCATGGGTCAAGGAGATCTTTGCGCCGCGTAGCGAGCTTGGTGAA
GAGCTAGTAAATCATGAGCGACTTGCAGATATCACGGCCTACGAACCCGGATTTCGTAAA
ATTCGGTCTGCAATCAAGGATAAAAGCAGTCACTCTATCCTCAAAGAACTTCCAAACTTG
GAGGAGATGGCCCTGATAGAGACAGGAGGATTTTCGGCGCAAACGCAAACTGCAGCACTG
TGGTACCTTTATCACGTCGCATCCCGCCAGGACGACTGGCTTGATTCCTTGCCGAGACGA
AGGGCAGCGGAAATCTTGGATGATCTGAGCAAGAACCCGATGACCGCGAATCCAGGCTAT
ACCATAGCACGGCACAACACTAAACTCGCCGAGGAAATGGTTCACAGGTTGGAAAAAGGT
CTCAAAGCTTCGACGATTAGGAGTGGCCCGAAGTATCCCAGGAACGACTTTGTATCGXCG
GAGTTTCAGGTAGAAACATAA
>GYY|c8151_g1; len=345  start:345  end:1; minus strand
XTTGATGTTGTTGTTGTTGTTGTTGTTGATGATGTGGTTGTGGTTATGGGTAGGTTGATG
AGAGGTGTGGTTAGAGCCGGTGGAGTGGGAGGAGCCGAGTTTGGAGGGATTGAGCGAGAG
TGGGAGTGGGTTGGATGGGAAGGGTTGTTTCCCATTGTGGAAGGGAGGAAGAGGGGAAGA
GAGGAAGGGAGGAAGAATGGAGGAGTGGAGGATGAAAGATGGAGGATGAAGGGGTGGAGG
GAGAAGGGAGAAGGGAGGGGAGGAGAAGCGGTGGAGGAGAGAAGGATGAAAGGCAGTCAG
AGTCAAGGCCCAAGGGACAGCCCAGAGAGGCAGTCAAGACGGTCA
>GYY|c22106_g1; len=63  start:81  end:143
ATGGATGTAGGTTGCGAGGCAGAAGGACTTGCGAGGCAGCTGTCGTATTCTGTGTACAGA
TGA
>GYY|c17396_g1; len=114  start:135  end:248
ATGAGGATACTGGGATTTATCCCCTATTTTCGAGTGGTAGAATCAACCAAAGGAGTGAGG
GATGCCTCAGCTTGTTTCCAGCAAGGTGTCCTTCCAGCTATATGTCCGAAGTGA
>GYY|c16099_g1; len=564  start:1  end:562
XGATACAGATTCTGTGCCGAGTGCAACGACGGAACGGCACCTTACGTCATGTTGACTTGC
CCAAAGTGCCTCTACCAGGTTGGTCCCGTGGCGGAAGCCGCATCGCCCCTATGTCGAACG
TGCCGGAAATATGCTGCTTCTAGTGTAGACACCTCTTCCCAGGGCCATCAAGGTACTCTA
GTGGAAGAAAGTGAACATCATCACTCTGCCGACTATGGAGAGTACAGATTTGTGTGTCCG
CATCCAATGACGCACCAAGAGTTCAAAACCTGTTCGACGTGTTCTGATTCAATTCCTCCT
TACATCATGACTGTCTGCAACCACTGTAAAATCAAGCAGAGACTCGAATGGGAGCCCGAC
AGATGTCGCAAATGCCAGAACAAAGCGTTGAATAAGTATTACCGACAAAGAGCTCGCCAT
CGTAGTGCGGAACAAAGCCCAAATTCGGCGTCCTCCAACAGTCGCAAGGTGCTCGCAGAT
CAGATCGCTAGCCCGGCATCCACCAGCCATTCGCACCAACTGCATGAGCAGGCAGCTACA
CCTGGCGCGACTAGCTATCGTAGX
>GYY|c26021_g1; len=180  start:657  end:478; minus strand
ATGTACACAACAAACATACTCTTTCAAGGGAAGCTAGCAAAGTTACTCTCAGCTGAGACC
CTTCCAAAGATTGGGATTCTTGTTCCACTGAGGCTCAAAACTTTTTTTAAAAAGCCAGGG
TGGGGAGGTGGATTCTGGGGGAAGCTCACTCTTACTCCACAAGGAGTTAGGCTAAATTGA
>GYY|c23956_g1; len=108  start:60  end:166
ATGGCTGCACTAAGTGCTGGGCTTTATGTGATTTTTGTGTCGCTGCGTGACAACATCAAG
ATGGATCTTTGTCACTTGGGTGTTATAGTTGGXGCTCAACTTCCTTAG
>GYY|c15738_g1; len=1710  start:1933  end:224; minus strand
XCCCCACCTTCGATCCTCCCCAATGAACCTGCCCATTTCTCCCTGACCGACAACCCGCCC
TCTGCCATCCTTAACCTCTGTCTTGGCATACCCTCCCCGGACGCTCCCTTCCTGGTCCCG
CCCTCTCAGCCCAGCATTCCTGCTCAGAATGCCCATGTAAACCCACAATCTCGCTCCCAC
CCTCCAGACCAGCTGTCCTCGTCCGATGATGCCCTCCATTTAGACAGCCTGGACGAGCAA
TGGCAAGACCTCGAGTTCCGCTCCCCCCGCCCCGCCTGCCCCTCCACCCGCCCGACCACG
ACACCCTCTACTCTCCCCTCTGAGCCGGCGTCCGAGAATTTTGCTGGGCTGATGGGCTGG
GATGAGGCCTTTGCGACGGCCAACGACGAGGGCTGGACCGTCTATGCCACCTATCCTCTC
CGCGTCCTCGCCAAACACGGTCCGTCCTGCGCTCTXATCTCTCTAGCCCCTCCCGGCTCG
AGAGTGTTTGACGGCGCTCGCACTCGTCGCCGCAGTTGTCCGGAATGGCTCGCTGCGGAT
CGTCCTGCCCTTGCATCGAACCAACAACTCTTCCTCGTCGGCGGGCCCCCGAGCCCTCTC
TACTCGCCTAACAAGGTGGTCGTCTACGACGCCGCGCGTGATGAGCCCGTCGCCGCGCTC
GAGTTTCCCGCACCCGTGCTCGGGCTCGCGGCXCCGTCGGGACGTCCTGGCCGTCGCGCT
CCCGCACCGGGTCGTGCTCGTCAGTCTGCAGCCGACGATGTGCGAGGTGGCCTCGTGGGA
GACGTGTGCGAATCCGCGTGGGCTGGTCTGTGTGAGCTCGGGCATTGGGAGCAGTCTGCT
CGTCTTCCCCGGCCGCCAGCCTGGAAAGGTCCAGGTCGTCCGGCTCCCGCCTTCGACCCC
ACCCGTCCACCTGCGCCCCCACTTGCATGTCCTTCAACGGCCATCTTTGTCGCCCACACA
ACTGCCCTCGCCCGTCTCGCCATTACCCCCGCCGGCTCGCTCATCGCCACCGCCTCCGTC
ACGGGCACCATCATCCGGATCTGGGACGCCAAGTCGAGCGCACTGGTCCGCGAGCTCCGC
CGCGGCAGCGATGGCGCCGAGATATGGGGTCTCCGATTCCGTCCCGACGGCCTCGCGCTC
TGCACTAGCAGCGACAAGGGCACCGTCCATGTCTGGGACCTCCGTCCGAACGCACGCGGC
GAGGAGCATGACGGCAAGGCGGGCCGACCGCTGGCGCTCCTCAAGCCGTACTTACCCAAA
TACTTCCATTCGAGCTGGTCAGACGCTGTCTTCCGTCTTCCAGCTCCAGCGCCGGCGCCC
TCGAGAACGCTGCCGAGCGTTTTTGGGGGCCCGAGCGAGCCGGGTGGGCGCGAGAAGGTG
GCAACTGTCGAGGATGACGTGAGCGTCGTGTGTTGGGTGCTCGCAAGGCCGATGAACGAG
CCTCAGGTCGTCGCTATCACGCGTTCGGGGGGCTGGTTTAGACTCAGATTGCCTGTCCGG
ACGGTTAAGAACAACGAGTCGGACGATAAAACTGGTGGTACGTCTACTGCTGCTGGTGCT
TCTGCTGGTAGTGCTGCTGGGGTGGGGCAGACGGGTGGCACCAGGAACCCATTGGCGACG
ATCGGACAGGATAAGAATGTAGAGCTAGAGTGTGTAGAGTATCGTAGACTTGGAGAAGAT
GAAGGGTGGAGTGATGATGAGTATCAATAA
>GYY|c6666_g1; len=84  start:178  end:261
ATGAAGCTGATGGATGAACTCAAAGAGGGGCGGGATGATGATGATTTTTTGGCAACGGAC
CTCGATATCAAATGCCAGGTCATG
>GYY|c40117_g1; len=273  start:1  end:273
GACAAGGATGCGCAGAGGCTACTGAGGGCCATTACTGGCCAAGGTGAGCCCCTTTCCCCC
GGCACTTGAGACTGCCTTTTAGAGCCAATCTGTAGACCAAGGAGGAGCCAGGAAGGAGGA
ACTAGTGATGTTGGAGAAATGTTTGTGGAATGCCTTCATTCTTGTATGTCAGGCGCCACA
GTAGGTGTGTCAAACCCATTCTCACAACACCCCTGTGAGGCAAGGCTTATTATTTCCATT
TTCCAGATGAGGAAACTGGGACTCAGGGAGATT
>GYY|c27145_g1; len=204  start:204  end:1; minus strand
GCGGAGTTTCATCGTGCAGGGGGCCTCTTCGTACCGATCGAATTGCACGCGCCGTCTGAT
CTTTCGAAGATCCGCGAGACCGTCATTTTCAATTGCACCGGCTACGGTGCTCGTGCGCTG
TTTCGCGACGAGAGCATAGTTCCGGTGCGCGGCCAGATCGCCTGGCTGATCCCTCAGCCG
GATGTCAGTTACGGCGTGTTCTAC
>GYY|c22817_g1; len=210  start:1  end:210
XXAGTGCCTGCTACAGGGAATCCCGTGATAAATATTAGCTATTATGGTTGTGTGCTAGGC
ACACAGAAGGCACTACCAAAAGCTGGTAAGCAGCACAGACACGGCTCAATAAGGAAACTG
TCTACTCAAGAAAAAATTCAAGTGTTAGTATGGAAGAAACAATTCAAAGCAAGGAGAATG
ATGCCTCAGATGAGAATCATAGTACTTTAA
>GYY|c40257_g1; len=201  start:56  end:256
ATGGGCAAAGTGAAGCAAGCTGTCCCTCTTGAGCAAAGAAGAACTTCCCCGCGGCTGGCT
CTGAAACCTAAAGCTGCAACAGTGGAAGCTAAGAAAAAAGCTGTTGGAAAAAAGGCACCC
AAAGCAAAGAAGGCCAAGCCAGCAGAAAATGGAAACACCAAGGCTGAGGAGCCAAAGGCC
GAAGCCACTGAAGCCAAATGA
>GYY|c35861_g1; len=300  start:1  end:300
GTCCAGAAGACCAGACCCCGTGTGCAAAAAAGCTTCCTAACCCTTGCCAGCGAAACAGAC
CCATCGCGACCCTCAACCATGGAATCGAGCACAGAAAGGCCACCCGAGATGGAGATTGCT
GCTTTTCGGCAAGCTCTTCAACGAATCCGAGACGAATATCACCGGCTTGTCGCAGCACAA
GACTTGAGCTTACCCTTACCCCAACGAAGACTGCGCCTTGCACATCAGCTTCTTCGATTT
TTGGAAGAGTTGAATGTGATCTCTGGCTTCGTGTACACTGATGCAAGAGGTGCGCATCTG
>GYY|c12022_g1; len=1329  start:1  end:1326
XXCTACGAGTTCTACCTGGTACTTCTTGCTGTGGCCAATCTATCAAGGGTTAACCTTGCT
TTCCTTGGCCAAAACGACTTACCTGAACTTGAAGCTGAAAAGGGAGGAGTTGAGTCTCTG
AAAGCAGTCTATCCCAGTCACCAAGCTCAGCCTATAGATTTGCTTCACCAGTGGCGAAAA
CATCAGCAAGCCGTTGAAAAACCGGTAAATCGAGAATTTCACGAGAGAAAAACGTCCCAC
TCCACTGAGCTTCAGCTAGCCATGGGTGTTTCTGCTAAACTCGGCAGTTTTCCTTCAAAT
CAGCCTTCAATATTTTCATTACGCGAGGAATGTGACAAAGCACAATTTGGCGACTTCGCC
AATCCTGAACATGCGCAAGAGTGTATTCCGACATATGCCGACCCTTTTCAACTTAATCAA
ATGTGGAAACCTCGAACTGGTCTAGCTGCCCAAGTCGACTCCCTGACCACTCACCGGTTT
CAATCGCAATGGCCCACAAAAGAAAGCCACGAGGCAGACCTGCCTCCAATACTTAGTACA
TATGGGTTTTCCAGTTGTACTTCTCCACTGTTACACATGTTTCGTGATACCGAGCTGCAA
GCAGAATTGGCGTTTTCACCTACTTTTCCCACAGACCGATTCTCAGAAACGGTCGCGGCT
CAGTCTCCAGCATACCCCCAGTCCCCGGGAGATAAAAAAATGGAAAGGGAAACAAAGAGC
TCACGGGGATTTCAAAAAACTTTATCCGAGTCTTTTTTTCCAACTTCCAGATGTCACAGC
GAAGATGCAGCCCCAGAGGATACCCCGACGGGAGACTGTGAACAGATATTTCCAGGGTCA
AGCCTCACGAAAATGGGTCAGCTGTTTGTTCGTTTGGAAACTTCCTCAAATGGGTTAACT
GCTAGTGATGTATCTCCXCAATCTGCCATAGATGTCCGATTCTCTGGAAAACATTCCTCA
AAAAGGACCAAAACCCAGTATGAAGCTTCATGGTCAACTGAAGGTTATTCCGAGAAGGTG
ACGATCCCAAAAGGTGTACTAGATCCAGAAAAACATGGTTACATTAAAAGTTTGAAATCT
TTCATAAGATTGATCAAAAGCCGCACAATCCAGTCAGAGTCAGATCTGGATTGTGGATTC
TGGGTAAAGGAAAAGGATGCCAGGGAGCTATTCTATCATTGGAAAAAAGCAAAGCTTCCA
TACCCAAAACCTTTTGATGTAGAAACCATCAGGAGAAGCTATGCCCAAAATTACTTTGTG
AACATTTCTTGCACAGAAGTTAATGATCCAGTGATCTTGGTTCAGATTTCTGAAGTAGCA
GAATTCTTG
>GYY|c30254_g1; len=189  start:231  end:44; minus strand
XCTCCTCCTGCTGGTGGTGCCCCCGATATCGATTTGCCGCCTTCCCGAGTACCCACGCCT
CATCCTTCTGCCTCCGAGTCAACTTGGTCCCGGGCCATTGACCATTTTTCCATTTCCCCA
ACACCCTCCGTTGACGATGCCACTAATCCTTGTAAGTATGATCTAATAATACCCCTTCCT
TCCATTTAG
>GYY|c18694_g1; len=2070  start:1  end:2071
XXCCTGCCTCCGCTCGAGATGGCTCACCAAGCCAGCCAGTTGGTTGTCCAGCCTGTTCTC
CCATTCAACCCCAACAACATCTCCCTCCTCGACATCCTCCTGCCCCCTCTCCTCCTCGCC
TGCGCTATCCTCATCTACGACATCCAATCCCATTCTCCCAGCTACCCTTCCCATGCTGCC
CACCTCTTCAAAAACAAAACATTCCATGCCCGCTTCCTTCCCAAGCAAGCAGCCGTCGCG
TTTGGCTACTCCGTGCTACAACTCGGCATCGATCTCAAGCTGCTCGAAGAATCAAAACTC
AATCTGCCTTTCTCTTCTGCTTCAGAGACCCCAATCGTCTGTCTCCCTCGCTCTGGTCCG
CCCCCGCCACCTGGCTGGCCTCCAAGACGGTCTGTTCCATCAGTCCCGCCGACTATCTCC
ATCAACGCAACCCTCGCCACCATCCCCGXCAAGTTCGCCAAGCCACACTCGATCAGACAG
GCCCTCCTTTACGAGCTCAAGACGAACCATGCTGTCGACGTCGATCAGATCGGGGCCATC
TACCTCGTGACCATGCCCTCGTACCTCGGCATGGCCGGCATCAACCCGCTTAGTGTCTAC
TTTTGCTACCACCACCCTTCCCCCAACTCCGACGCGCTTCCGCCCCTCCACTCGGTCGTT
CTCGAGGTCCACAACACCTTTTCAGAGCGCCATGTCTACCTGCTCACCATCGGCACCAAC
GAGACGCCTGCCCCCCAACCAGGGTTTGTCTCCGCCCATCTCTCTCGCCCCGGCCCCGTC
TTGGATGACCCTTGGGGGCTTGCTGCGCTAGATTCGAGCACGAATGGCTCGTCCCCCGCG
CTTTCCACGTCTCGCCCTTCAACGACCGCTCTGGCTCCTCCGAATCTCGCTATCCGACCC
GCTCTCGCCGCTCCGGACAGGCCAGCCCAGCCCGGTCATCAACATCAAGGTTGTCCTCTT
AACTTCCACTGGCGCCAAAAAACTCTTTGCATCCCTACATGGCACGGGCGTCCCTTTGAG
CGCATCAACGCTGGCTGCTAGCTTGCTGCGGTTCCCATTCACGCTTCTGTTGACGTCTCT
GAGGATCATGTACCGTCGTTCAAGATTCACATGTGCAAACCAAGGCTAGACGTCTACCCG
CGTCCCGAGCCCTTGTATGACGGTCCGGCTGCCCTTGCCGGCCAGAACCCGGCTGCAGCG
GGTGCGAAGCGGGGCGCGGTGGGCTGGCAGCGGCCGGATTGGACGAGCGGGTGGGCAAAG
CGGATCGTGGTCGAGTTCCTGCAGCGCCGCGTCGATCGGATCGCCGAGGACTGTGCGCGT
GAACGCGCGCCGCGCCACGAAGACTACTCGGACCGCGGCGGGCTGTCTGATGATGAGCCC
GACGCGGCGCCCGTCGCCGTCGTACTCCGTCCGGCGGACCTGACGGAGCCTGAGACGACG
ATAGCCCCTGCGGCACCGACGGATGCGCGACTGGCGCCCGTCGTCTTGACGATCACTTAC
GGGTCGCCGGGGGCGTTCAAGGACATGGTTCTTTGGCCAACGCCGCTGCTCGCGCAGCGC
GTCGGCAGTGTGACCGAGGGCGGCTGGGCTGTCTCGAGCGACGCGCTGTTTGCGXCGCAT
CTTTGATGCGCCGATGCCGCCGCACGCGCAGCGACGGGCACTCCCGCTTCCCGTCCCCTG
GACGATGCGCGTCCGGACGTGGTACGTGCGCTGGCAGGTCTCGCTGATCGGGCCAGCCAC
GCGCGAGAATGCGCGACTGAGCCGGCGAGCTCGTGGCTACCGCCCCCGCTCTTTCTACCG
ATCGAGATGGGCTCCGCGTACACGTGTCCGCCGAGCCCGGTCGACTGGACGCTCGCCGGG
ACCGGGGCCGGGGCGCGCTGGCGGACGTGGGTGGTGGTGGTCGAGGCGGCGGCGATGGAG
TGGATGTACTATGTCATGGCTAAGTGGATATTCAGGTTCAGGTTTGTTGAGAATCAGGAG
CCCTGGAGTAGGCTCGCGAGGGCTGTTGATCAGCCAAGGAGCAAGGGTGGAGGAGGGATT
GGGATTGGGAGTGTGAGGAGGGAAGAGTGA
>GYY|c37541_g1; len=204  start:202  end:1; minus strand
CAGGATATTGAACCAAGTGAAATGTACTCCTCACAGCAAGGAGGGGCCCTTTTAGCAGAG
AGGAAAGGAATTTGGGGCAGGCAGAAACAGTCACACTCCATGTAATCTGCAGCTAAGAGC
CTTGTGAAATACTTGTTTTATCCACATGTTATAGGTGGAAAACACGGACTCAGAGAAGTG
ATGAAAGTTGCCCAAAGTCACAXX
>GYY|c21589_g1; len=1263  start:1484  end:220; minus strand
XXTCCTAGTGATATATGGCCAACCGCACCGGCTTTTGTTGGGTCTACTTGATTCGGAGAT
GTCGATTCGTGGATGCTAACGATCACTTTGTCGCTCGGGACTTAAGGCCCTCTCGCCCGT
CTTCCCTTTCAGGATCAGCCTCCXCAGCCTACGGCGTGTGTAGGTAACCATACGTTTCGC
CTTCCGGACTGGAAATGGGTACCGCACACATCTAATCTTGGGGCCGAGGGTTGTAAGCAA
TGCTGGGCGCTCCTCGACCCCGGTCCCAGCCAACCATCGCTAGTCGCTAAGCTGGTCGTC
GACCTCTGCAATCGCCGTCATCGCCAGCCTATTGAGGCCATCGCACTTGTCGGCAGCGTG
CACGAGGCGCCTGTAGAGAAGAGACACTCGACTAGACTATTACAAGTTGCTTGCCGCTCG
GAGTGAGTCTCAATCCGTCAGCCATCGTTGGCTGAGAGGCTGAGGATGATGGGCAATGCT
GGACAAGCTGATGGCGGTCCAGGCCCGCCGGAAGCAAAAGGCGGCGCTTCCAAGTACGAA
CCTGATGGTAGAAAGCACGCAGACGACTTTTGTGCCCCAATGACTACCCTCCCTGGACCG
CTCTGCAAGAAGAGTGACCGCCTTGCAATCCAATGCAGTGAGGATTCATGTAAAGCAGGG
CTTTTCATGCGATCGAGGCATATAACACTTAATGTTCCATTACTTTCATGCCCGGTTTTC
CAAATTCCAGAACATCTCTATCTTCGTTCTCAACATGACTGTGTAACTGAAAAAGCAGCC
TCTGGTATCAACCACCTACGTAGAAAAGTCAGATCGGTAACACCGAACAAAGTAGAACAA
TTTGGGAGCCCATTAGAAGAAGGTATCTTAGTAATCCATTCTGAATATGACTTGACAGAT
ACACATACATTCATCATCCCTTCTTTGCACTCTCTCTTGCTAACCATCATTGAGCTTGAG
ACAGATACTTGCAGGCAGTGTTGCCCAAGCTGAGTTTTGGCAGTGGAGTCCAGTATCAAA
TTGGGCACATCTGCTCAATACTTTCCTGCTTCCAAGAAGTTTGTTGGGTAGGGGAAAGGT
GGGAAATGTTGTCTGAGATCACCTTGGGTAACATTACCTACAGTTTTCTTGGAAGAAACT
TCCCAGTATATCCTTTATGGCAGTGGTATTGCTGCTGATGCTGTACTTGACATGGCAAGA
GCAAATATGCAAAACCAGGTGGCACTTATACTTGCCCCAACTAGGAGAGGTGCTCATGAC
TAG
>GYY|c24797_g1; len=231  start:1  end:230
AGATCAAAAAGGTGCAAGGTCAGTAGACAACGTCAAATAAAAGGTGTATCTACCACAGGA
GTCAAATTTAAAATAGAATCCAAGAAGGGAAGAAAGGGCCGATCGGAGTCCGTAGACACA
CCACCAAAGCCAGAGAAAGGTAAAACTCCTAGTCCTCCTGTACAAGXTTTTGCATTTGCA
GAACTAAACAAAAATAAATTCAAAAATCCATGGGAGAGTCGTCACGCTTAG
>GYY|c3468_g1; len=264  start:1  end:265
GCTCATGATACTAAAACACTTTCGAAGCACTTGGTCAACTTTCTGAATTGATGTCCGCCT
GCTACAGATCAGCAAGCACTTGCCACAAGGTACTTGTGTGCAGGTGACATGAAGTGGTAT
CTATGTGCAGATGTCCATACATATCACATGCAGATATGCCAAGCCGGGCTGCCGCCGGCT
GCTATGATTGGCAATGCTGCTAACCCAAAGGAATGTATAACCACTCCGGCTGGTTCCCGT
ACCACTTTTATTGCCCTCAGTTAT
>GYY|c30408_g1; len=255  start:1  end:252
XXCACACATCCAAAGAAGATTAAACAAGGAGGAAAGAAAAGTAATATTCAGTGGACAGCT
GAACAACCTCTGGTTTGGATCTGTTGCCAAAGTTTGTTACTGATTCGTGGCGTTCACATC
TACGAGGTTGAAATTTCACGTCCTCATTGGATTGCCATCATGAACTTTGATCGCAAAATG
TATGGAAGGATCATTTTCTTTCTGTTTGTCTCGACATATTGGGCTCCAGGTTTGGCTGTT
GATGGAGATGCTGGX
>GYY|c2213_g1; len=189  start:421  end:611
ATAGATGAAATAAGTAAGACAGTGCATAGGATAAGCACTCACAGAGAGGCGCAATTAGCT
TTCAAGTTCAGATATGAAAGATTAGTAGAGGTTGCTGAGGTTTCAGAAGGCATCATTGAG
GATGTGGCTTACATTGGGCCTTTAAAAGTGAAGCGAGGTGGTGAGAACATTTCAAGTTGG
AAAAATTAA
>GYY|c27816_g1; len=240  start:239  end:1; minus strand
XXAGGTGCTGAAGCTAAAAACTTGGATGAAGGGAAAAAGGAAGACCTGAGGACAAAGGAT
GCTTGGTCCCCAACGGTTTGGAAGATTTTGCATGAATTAAAAACTTACTCGGCTGAAGCT
CTGCAGTTTGTGACACTCATTATATCCACAATGTCCCTGCCAGATTCCCTTGTGAGATAT
AAATTCATGACAAATGCTGGTTATGTAGGCACTGTGCTTCAAGTTGATCCCTTGGCCCXX
>GYY|c13476_g1; len=1239  start:1480  end:241; minus strand
CGATCGATAGCTGCTGGTGGTAGTACACACTGCAGCCTTGTCTCAATTTTTCGATTTGTC
CCCATCGTCCTCACACCACTCATCGAAGACGACGAGATAATGGCTCAGAAGCCTCCCACC
ACCCGGCTGCTCACCGGTCACACCGGACCTGTATTCACCCTTGGTTGGTCGCTCGATGGA
CGGAAGCTTGCCAGCGGCTCAAGGGACGAGGGAATCCGCATTTGGAATCCTGAGAGAGCA
GACTACGGTAAGGCATCTGCCGAGCTCAAAGGTCATACCAGTCGAATCAACCAATTATCT
TGGGATCCAACTCATCCAGAAAGACTTGCGAGCGCTGGTGAAGATGGXCACCCTACGATT
CTGGGATATCCGACGTCAGTCTTAAAGAACCAGGGCTATTTTATGTCCATTTTTGGCCGG
CCCTTAATCGGTCGCGATCCTGTATCGACATGGCAACATCAGCACACCGTTGACGACCTA
TTCACTGCGGAGCTTTTTTTCTTAGAGGGATCCAAACCTATTCGGACTATTGAAAATGAT
TCCAAACTGTCATTTCTCAACCTCTGTTGGTCACCTGATGCCTCCGTTGTAGCGATCGGA
GATTCAAAGGATCGGTTACAATTTTATGAATCTTCGACTGGCAAAAAATTGGGGGAACAC
GTGGAATATTCTAGGAGTCCGAATGCCAGTGAAGGTCAAAAGGATCAGATAAATGAAGTA
GCCTTTTCCCATTCTGGCGATTATCTTTTTGTACCAACCGGTGCTGGGACAGTGGTGACA
TACGAATTCAAATTCGAGGGTGACTTGGTCAAACTCACCAATTTCACAGATGTGAAGCCC
ATGCTTGCATCATCAATTGCATTGACACGGATCCCAGGGGCCGGTXACATCGCACTTGGT
GGGGCGGATTCGATCGTTAGCCTGATTGACTTGAAAGAATTCTTTTGTGTCGCTACTTTT
GCACACTTGGACTCGGACGTTCGGACCATCAGCTTCTCCTACGATGGAGACTTCATTGCA
ATTGCAGGAAAAGATTTTTTCATTGACATTTCAGCAGTCTCGAGCGGCCAACAAGTTCGA
AAGATTGATAACCTTACCTACCCAGTCAATACAATTGCCTGGCATCCTTCAAAGTATTTT
CTGGCTTATGCAGGCGATGAGAAGGCTGGAAATGTTAGGGTTGCAAATTTGGTTGGATGA
AGATTGAACCAACTTGATGATGTTGGTTTGGAGCTGTAA
>GYY|c36840_g1; len=174  start:173  end:1; minus strand
ATGTTCTTGTCGAAATGGGTTCTGTATGATATTTCCATGTCGGCGCATTGTGGGTCTATT
GCTCACTCTCGTGGGCAAGGCATGCATGGTTTCTTTTTCCTTGTTTCTGCTGCTXTGTTA
GCGTCGTTCGAGTTCTGGTGCGGAAGCAGGATGAGGGCGTTGGATGGTTGGTCT
>GYY|c13261_g1; len=390  start:389  end:1; minus strand
XATGAGGATGGGGATGGGGATGGGGATGGTGATGGTGGGAGTGGTGATGGGGGTGGTGGT
GATCCTGATGATGATGAGATTACTAGTGGTATGGCTGGTAGAGGAAGAGATCGAGGTCCG
GTCGATGTTGGGCTTGAGTTTCTTGGTGGGGCTGGATTGGAAGCCATCGATGGTGACGGG
ATGGGAGATGAGGTGGATGGAAGGGCTGCAGGTGAGGAAAGAAAGCGAGTAGTGGATCGA
TCGACTCTCGTCTTGGCCGTCGGTTTGGCACGTCCAACGACCGGATTGGGCTCGGAACTT
TGGCTCAGGGAAGGCCGCGGACCAGTTGGAAGTGCXGAGTTGGGGGTAAATTCCAACTGG
TACTCGTCAACTTACAACTCAGACTCAGCX
>GYY|c39313_g1; len=705  start:153  end:859
ATAAGAGTCGTTTTCTCTCGCCTGCCATCTGATCAGGACTCATCTGGAAGCGTTTTTGGG
AGTGCTTTCCATAAAGTTCATTATAATGATAAATTTTCACTATGTGGAATTCCTTCTGGC
CATTCTGGTGCTTTACCAAAGTTTCTTTTGGATGCAGGTGAGACGCTTACTAATGCGCCC
GAAAACATCAAAAGAAGCGTTGGCCCCAACCTAAGGCGCTCTAGGCCATCCCTGGCGAAA
CGTTCATCCACAGAAAGTGAGGTTCCAGATGGCATCGAAGCAAACGATGTTGAATGTGGC
CTCGAATTCAACACTTATGATCTCGGACCTGGAAAATATTCGTGTCAAAATTCTGATCGC
CGGCAATACGAGTGCACAGCCAAAACATGCAACCTCGAAGCCGATGTCGTTTTGAGCACT
ATCGAAGACCATCCCGAAATTCCCATGAAGTGTGTGCTCGGTCCCGGGGGTGACGAGTAC
AAGGTTATAGTATCAAAATACGTGGCACATTACGAGGGTGACTTCTTGGCTGCTATGGGT
AGAAGAGACGCGCCAGCAACCACTGAAGGCGGCCATGGACTTGCTACCTCCGAGGCTTCC
CCGAAAATACAAAACGACCAAAATGTACAGAATGTTTTACTAAGGAGTATCCTCAATCAT
CGCTTTGAAGAACTCAAGAGCAGTGAGGGACCTTCGAAAAACTAG
>GYY|c25481_g1; len=195  start:190  end:384
ATGACTTGGAGCTTGAATCCTCAGACTCAAATGGAGATCTCGAAACGGATGCCATCCGAA
CCAAGGTAGCCGCCTGTTGACCTTGAAGCCTACCAAAAACCTTGGGTTGTCTTTGAACCA
CTTCCCGTAGATTCAACTGCTTCAACAACTCTTGTGATTACTATATTGATTGCAAAACGG
GATGAGGATTATTAA
>GYY|c15380_g2; len=213  start:242  end:28; minus strand
ATTGTACCAAGGGATAGAGACGGGTGTGCACAAAAGTTCCCTGGCTTCTTGAGCGCGAGG
CTTGAATCGCCGTTTACCGTTCAAGCACGTCTCATGACTCAGCCTATGTCGGACATCTTC
AATCTTTTTGCTCGCTCTGATCTTCATCTTCATTCAGGGTCGTTTCGCGCTTGCCTTTGC
CGGCACACAGACACGCTCACAGACGCGCACTGA
>GYY|c37586_g1; len=336  start:332  end:1; minus strand
XXATTTGGTGCAGATGGTAAACACTCAGTAGAAGACTTCCTTCTCATGTTTTTGCAGCTT
TGTGTTGCTCAAACAAAGGTCGCTTTTACCGACAACAAGAACTGGGGAAAGATTCGTCTT
TATTACCCCATGCCCACTGTAGATGGCTTTTTCAAACCCACTGAGGTTGTGATTAAGTCA
GATCCTGTAACCGCAGATGTCACAATCXATGATGGCCTCGGAAGAGGGCACCCATTTGTG
CTTGTGATATTCACAAAATTCGCCTCCGATTCGGGGGCGACCTTTTTAAACCCTCGCCGG
GGAGTTCTCCCCGGCTGGGGAGCCTCCTTGGCACXX
>GYY|c17056_g1; len=882  start:1  end:881
GGGCTTGAAGCCTTTACCGGTACGCCCCCTGCXCCGGTCGCCTATAAAATAGCGACTGGT
GTTGGCTTGAGGTATTACAGCCAACATTCTCTCACCTCTAATCTCATCGAACGCTCAATA
TACTCGTTAGAACACCCATTCTGCTTTCTGCGCCGCACACGTTCCGTTTGTCCAATCACC
TACAACAGGGAGTCGCCTTTCCATCGTCTGAAAGAACAATCTTCATCTCCAATGGTTTTT
GTTGTGACGATCACCGAGGGTTTCGACCGGCATGACGTTGACATGATCGACGGCACGACA
ATATTATACAGTTATACAGCCTACGAGTCGCTATACCGGGCCAATTGCCGCGCTCGAAAA
ATTATGAAAAGCCGGTGTGGCAGAGATCGCGAGGAAAGCCAGGATAGTGGGGATAGCGAG
GACTGTCTGTGGTTGGTTGACGGACACGAGGAAAACGTGAATTCGAAAACCAAGCCATAC
TACGCGGAAGTATGGGAGCCCTACAGTTTCTGCTACTGGCTTAAAGTTGAAGTCAAACGC
ATGAAACTAATCAAAGACACGGCGATCAGCGCAACTTCGAGCAAACATCCACCCGAGAAG
CCAGTCGAACAACCACCTCAACAAGGCCCAAGCCCAGAACTTGCAACGTCAGAGAGCGCA
ATCCATGCAGACCACACGGGCCAGGCTTCTCAAGAAGCGGGACCGTCGAATCACGGAAAC
TGACCGATAAAACATGGTCAACATGCCAAACTCAGCCGAAGTCTCCCGTCGGATTCTCCT
CTTCTGTATAGGTCTACGCTTCGATTCCCTTGTTCTGAGATGCTCGTTGAAGCAGGCCGT
TTTGTCGATGATAGTGGCGCTCCCATCTGTGAATCTATTTGA
>GYY|c4446_g1; len=567  start:1  end:566
XGGGTTGCAGCGGCAGAGCCAGGGTCTCCACCXCAGGAAGGACTAATCGGGCAGGGTGTG
GGGAAACAGGGAGGTTGTTCAGATGACCACGGGACACCTTTGACCCTGGCCGCTGTGGAG
TGTTTGTGCTGGTTGATGCCTTCTGGGTGTGGAATTGTTTTTCCCGGAGTGGCCTCTGCC
CTCTCCCCTAGCCTGTCTCAGATCCTGGGAGCTGGTGAGCTGCCCCCTGCAGGTGGATCG
AGTAATTGCAGGGGTTTGGCAAGGACTTTGACAGACATCCCCAGGGGTGCCCGGGAGTGT
GGGGTCCAAGCCAGGAGGGCTGTCAGCAGTGCACCTTCACCCCACAGCAGAGCAGATTTG
GCTGCTCTGTCGAGCTGGATGGATACTACTTTTTTTTTCCTTTCCCTCAAGTGGGGGTCT
CCCCCAGCTACTGGAGCTGTCAGAACAGTGAAGGCTGGTAACAATGAGTTGCACTGTGTA
AGTTTCTCGAGGCCGGGCGCAGTGGCTCATGCCACCTGTAATCCCAGCACTTTAGGTGGT
CTAGGCGGTGGATCACTTGAGGTCAXX
>GYY|c40845_g1; len=246  start:1  end:246
GTCTCTGCTTCTTCTCCACCGTTCGACGACATATTGAAGAAGGCGATTCAGAGGACGGAG
CTAATTGGTACCGCCAGCATGATGCACATGTCTCTGAGAGAGATAGGAGAAGAAGCAGAG
ACAGCCACCGCGACAATGAAAGGGAAAAGGTTCATCATCATCGAGATCATCATAGGGATA
GGAGTGAGAGAGATGACAGAAGTCGGCGAGACAAGGATAGGGATAGGGACAGGAACAGAG
ACAGAX
>GYY|c28818_g1; len=255  start:1  end:254
XXGTTTTCATCACCTTTTACTATCCTCTCTGCCCACCCAAAACCCACCAAACCAGCAGCT
GTCTGTAAAAGGGCACCAGCGTCTGCTCAAAAGCTTTGGACTGTATCTGCGCTCTGCGCT
CTGCAGAATCAAGAGTTTCCTGCAGGAGGAACTTCCAATTCAGTCCCGACTCTTTTCTTC
TCCTTCATCGTCGTCATCAGAGAGGGCCAGGCTAGCCCTCTGATCGTCGTCGTCATCGAC
GACCGGTCGTTTGTX
>GYY|c16143_g1; len=492  start:624  end:133; minus strand
AGGCTGGGATTTTGGTCAACCTTGTTGGCCATCAAAGTTTCTTATTTTGGCATGCCGTTT
GAAATCCACCAGGTTTTAGACATGACTATCAGCAGACCGCCGTTTCGAAGTGCAGGCCGG
TTCAGGAAATTGCACGTGAAATTTGGCATGACTAACCAGGCAGXTATGTATAGTGGCTAT
GAGCTTTCCAGCTTCAGACAGGCCAACATCAGCGAGGAGATGTTCAAGCGAACAGCGGGT
GCATCCTCTCTTGAAAGAAACTTGAAGCGGGACTCGGTTGGCCAACGGGCAGCGGTTCAG
CTAGTCGCCGAACAGCTACTTGAAXCCGTTTCTAGTCCAGAGTTCGGATCAGCTACGTAC
CATGTTCAGATGTGCGACGAAACACGTAAGGGTTTCCCGCAAATAGTCGCGAAAGAATAC
CCTCAAGTGGGTACTAAAAGTACCAACGTTCCTCGCGGCGACGAGCCCACAAATCGACAG
CCTTTGGCATAG
>GYY|c10305_g1; len=171  start:270  end:100; minus strand
AAACTGTCGAGCGAAATAGAAGCCATTGCGCAAAACGAACATGAAACGTCAGACATAAAC
GTTCAAGGCGATGAXGGTCGTATAGACGCTCAATCAGGGAACATTACCCGCTCCGAGCGG
CGCACTGGAAGTGGAGGAAGGGGCTCTCTAGCCGAGCAAATTAAATTGTAA
>GYY|c19352_g1; len=2295  start:1  end:2299
TTTTGTGCTCTTTCTAGCACATTGCAACCACTGTTGGTTGTGGTAACACCAAGAAGCAAA
AAGTATTGCCACCCATGTGCAACATCAACTTGCAGCGCGGACGCTTTGCCGGGTGCGGCC
ACTCCAAACGCTTTTTCAGGTCCCCCGAGCCCTGCCCGTCTGAACCGCCCATCGCATCCG
CTGAACACACCTGTGCGGGGACAGGCCTAGTCTTTTGGGGGAAAGGCTCTCTGCGATGGT
ATCTATGCTGTCATTGGAATCAAGTGTAGTGACTGTGCTCGTCGGGTGTCTGCTGAGCTT
TCTCCTATTCGTATCATGGCGAATCGTTTTGTTGAAACGCTTACAAACTACGGCTCGAGG
AAACCTTACAAACTATCAGCAAAGGACCATCTCCAGCTCGAGGGTCATTCTAAGGATTTG
ATCTGGCTCGGTCATGAGCGCCACACCTACTCAGAAACATGAGCTCACCCACTTGTTCTG
GCCGAGCGCATGCCCTTTGGATTCGAGGGGGTACTTGGTCGGCTGGCGGAAGAAGACGGT
AGTTTGTGTCGCAACACTCGCGACGGAGGGGATGACAGGTTCAGCAGGGCTGCGATCGGA
CGACCTGGCCGGTTTGTGCGAGCACACCACGGCTTGCGTCCTGGGAGAATGCTCTCCTTT
TCATCTGCCGGACCCTCAGAAACACCCCAAGATGGAGATTACTGGCTTTCGCTCGTCTAC
GTCAACGGGACGCTCAAGATAAGAGGCGATCAGCATGAGATGATCGTCGTGATACTGTAC
GACAXGACCGTCGATGCGACGGCACCACTTCCTCTCTCTGCGGCCCCTCCTCAAGCCCTC
GAACTTTCCAAACGGCTCCAGTCCATCCTCGGAGCCCAGCTCGAACGACCGTCTGGCACA
AAAGATGGTAGCTTTGACCAACTGTATCCCGAATCTGCTATGCCCAGATGGGGCAAGAGC
ATGGAAATGTCAAACGTTCTCGACTTTATCAATTGCAGTCAAGAGCTCGATGACATCTTG
CATGGGAATCCAAGAGTCAAGAAACCTTGTCGCACAACTCCCACCGCTCATTCCGAACCA
AGTCAACCAGGCCGTTTCTCCGGTTATTTGGATTCCATTCTGGTGCTTTCGACTTCCTTG
CAACAGTTTAATCTGCGATTGGTTGAGATCTCTAGCTGGCCAAGCCGATACAGAAAGATT
ACACGAGAAGAAGACAATGGCTTACCTGACCGTCGGGCTGAATACGTGATGTTATTTAAT
ACGTTGTGGTTAATTGCGAATGATATCATATTTGGCAAATCAAGTAGTGCTTATCTAATG
GACAATTCAGATCAACTGGCCTACTGGTTGGAACATCATTTACAGACTTACACCGTCACA
TTTGTAAAGTATGCTTTGGAATGGACAAACTCATATCCGGTCGGTCTGAAGCTTAACGAT
CAGCTCGGTCAAGCTTCTGCATTGGTTCAAATAGTGCAGTCGACTTTTGGCACGCTTGCA
AGTAACCTGATTCACAATTCTCAAGCCTCCAACTGGCCTCTGCATAGCTGTTATGTTTTC
AATGTTTACTTTCTCACTTCTGATTCTGGTTTXATGAGAACAGATGTTCTTAAATACGCA
TTTGTAGCGTTACCTCGAATGATCTGGATCACGGGATGCCTTAGTGTGTTTGGGAACACA
TTGGCACTGGCTATTGCCTCCGACTTCTTGACTGTCGCGACGTTTCATCTTTGGTTGATC
TACCGGATATTCACCTTTATTTTTGATTGCCAACTCAGACTTCTAGGCTTCCTTTTTAAC
ATTTTTAGAGGTCAAAAGTTTAATGTTTTGCGCGGCAGAAATGAGCCAGCAACGTACCAA
CTGGATCAGTTGATCTTAGGCACGATCCTATTCACGTTGACAATATTTTTATTTCCCACC
GTGATGGCTTTCTACATGCTCATGGGCTCAACGCGACTGTTGATTGTTGGAATCCATGCG
GTTATTGATACTGGACTGTCATTGTTGAACCACTTCCCACTGTTTGTAGTCATACTTAGA
CTCAAGGATCCAGCACGACTCCCAGCCGGTATTTGCTTCGAACCGCTTGATCACCGACAG
CCGGGGCACTTGAAAGTCAAAAATGTGCCAGTCGGGATGACTTGGATCTTTGCTGATTAC
ATCTCCCTGTGGGCCGAATTGACTTCTCATTACTCCCCTCGTCAGCTTTTCATCGGCTCT
GTTCAGGCAAACCGATCGCGCCTTTGGCTAGTTGTACGTCTTACAAGAGACCATGAGCTG
AGGATTGTGCAATGA
>GYY|c32379_g1; len=129  start:138  end:9; minus strand
ATGACCAAGGCAGATAAAAACAAATACACCGATGAGATTGAGCATCGGATCACCAAAGTT
TGTGGAAACCAAAAGACAGCGTATTATCAGTCTTGGAGTCGGTTAAAATCTCAAAACGGC
AGTGCCTGA
>GYY|c40828_g1; len=270  start:1  end:269
GGGAGGCCGAATCTGGACTACTTCGTTGACAATATCCGACTGAGACATATCCAACCACTC
ATGAGTAGGTCTGGTGGACATGAATCCCCAGGGGGAAAAGCAAGAAACGTTCCATTGCTG
GAGGTTGGATAAGAACATAATTTTAATACTCGCATGGGGATTCATTTTTTGATTCCTTTG
TTCCCATTTTTCTGCATGAAATTGTATTGCATAAAGTATTTCCAGAAACAAGGTCAAGGC
TCAAGGCCAGTCCTCACAGACAGTACTCCX
>GYY|c17226_g2; len=564  start:1  end:565
AAAGGCGCAACCACCAACCCATCCACCAACTCGTCGGCGACCCACTCCACCACCCTCACA
CTCACCACCTCTGCCTATCCCATTCGCACCTCACCTTCCCGATCCCCACGATCGGAACAT
GCGAACCTCGAGGCTGCTCAAACTCACGACTTGTTTGTCTGCGTTGGTCCTACAATTGCT
GTGGTCATCAGCATCGATGTCGTTGGTCGAATCGCCTGGAATGGGCTCCTGTCAGACATT
CGTCAAATCCCAATCGACTCAAAGGTTAAGCTTCGGTCAGGTACCCCCAAAGAAGCCTTC
ATAAGACAAGACGGCACATTCTACTGTAAAGGAGTCTCCTATAGCTATGGTCAGGTGATC
CATCCCGCGCTTTTGGCTGAAAGAGCTGACGGGTGTGATACTGAACTTCTCAAAGACAGG
ATGTCAAGCCAGGCAAGTAATCCTGAGCGTCCAGTGTCGAACGTTTGCGTTCCCGTCACT
CTCGGTCCAAGTGXCCCGAATCCGATCCCAGTGGCTCGATTAGCGTGGTGCCAATCATCA
AGCACCACGTGTATGGCAAAGCCX
>GYY|c16621_g2; len=1059  start:1054  end:1; minus strand
XXTGGTGCATCGCCTGGAGGTGGGCCCCCTGAAGTTACCGGAGGTGGAGGAGGTGGACCG
CCTGAAGTAACGGGAGGTGGTGCATCGCCTGGAGGTGGGCCCCCTGAAGTTACCGGAGGT
GGAGGAGGTGGACCGCCTGAAGTAACGGGAGGAGGTGCATCGCCTGGAGGTGGGCCGCCT
GAAGTGATCGGAGGTGGACCAGGTGGACCGCCTGAAGTTATGGCAGGCGGACCGCCTGAA
GTTATGGGAGGTGCATCGCTTGGAGTAGGTGGGCCGCCTGAAGTTACGGCAGGAGGTGAT
GGACCATTATCAGAGTTAGGAGCTGGTCTACGGGTCGAGCGCTCATGGATTGTGCCCGAG
CTGTAGTTCAAAAGAAGTGAAGAAGCCATAGCGGCCGCTAAAAAACGTTGAGAATGTATC
ATGTTGAAGGGAATTGATTTCGGGATGAAGTTCGATGGGAAGXTTCTGAAGGGCGGTCCT
TGGATGATGAAATGGGAAGACGGGAAAAAACGTTCAGATGGGTGTGGTGTTGCAGXGAAA
GATGAGTTTGAGCTGAGGAACTTCTGCGACGAAGGAGCTACTTATAGGCCATCGGAGACC
ATGGTGGCCTTCTCTGTCTCTGCTGAGCAGCCCCCTGAGAAACTTGGTTGCGGTAGACCA
TTCTCTACTCGCGTGGACTTGTCAGTTGTCAAGGCTCGGCATTGAGCAGGAAGTCACACT
GAGAGCGCTTCTCTGATTTCCGCCGGGAACAGCTGACGAACGGTGACGCCCATGATTAAT
TTTGAAGCCGTGAACAXCATGGCTCCGATGACCGCTGCATCCCAATCCGGTGATTTTCAC
CCAGACGXTAAAGCTGAAACGAAAGGAAATCTACAAACCCTGTATAGGAAGACAACGCTT
TGCGAGAGGTCCGTCGGCTTCTTCGTCCGTCACAACCTTATTGCGAACGACGGTAACAAC
GAAAGTGTTGATCTGATGTCGCTTTTGTTTAGACATAATCACCTTCATACGCTTTACCAA
GCCAACTCAAGTTGGCAAGTCGGCGAGTCTTTATCGTCC
>GYY|c20154_g1; len=291  start:103  end:393
ATGGAGAATGCAAAGGCTTTTGGGCAGGAGAAGAGCGACCAAGCTCAACAACATGCCCAA
GGCATGAAGGAGAGTGTAGAAGAGAAGGCTTGTGAGGCGAAGGAAAAGGCTTCTGAGGTC
TCCCATGGGAGCGAGGGAAAAGCACAAGGAACAGCTGAAATGGCCAAGGAGAATGCTCTT
GAGACCAAGGAACAAACTGCCTCTGTACTACAACAGGTTGGGGAGAAAGTGATGGGAGTG
ATGCACGAAGCAGCAGAGACTGCGAAGATACCCTTCAATGGAGAAAACTAG
>GYY|c21447_g1; len=1287  start:1  end:1288
XGGAAGGATAGGAAACAGGGTGTTCTAATTGAGTTTGATATCAGCCAGGTCTGCTTGCAT
CCGGTTCCAGCGTCGGGGCCTGGCCCAGCTAGCTTTGATGCCTCGGCTTTGAGCGTGTGG
ACACTTCAGATTGAACACGTGTTCGATTTTTCGGACCTGGTGGCCACTGCTATCACGAAT
TCGGTCACAGCAACGATTGGAGTCCAGAGCCCAGCATTCTCAACAATTGTCCAAATGACC
GTCTTTCGACCCTGCATTGATCTACATGCTGGACAAGTAAAACAAATCGTTGGCGGTTCG
TTGGATTTGGATCATCCCGGTCAGCTTCAGACCAATTTCGAATCAACGTCTGTGCATCCA
TGCTGCXCCAATTTTGCGACGGACCAATCGACTGTGGAATGCAATTTACTTGACGATGAT
GCCATTGATTTGATCCCAAAGGCAACCAATCGAATTCTATACCGATCTATACCGGAAGCA
CAACCTGACCGGTACTCACCAATCAAACTAGGGCCTGCAAATGATGAGGTGGCTCGCAGA
GGACTGGAGTCTTGGAGAAGGAATATTCAAATCGGCGGTGGAATCAATGATACCAATTGT
CAAGGCTGGCTAGATGCCGGAGCATCAAAGATCATCGTCACCTCTTACTTGTTTCCCGAC
TATAAACTATCGATCGAGAGACTGCGAAAATTGTCAGAAAGTGTCGGTAAAAACCATCTG
GTGATTGACCTAAGTTGCAAGCGGAAGCACTCTTCTTGGATGGTTGCTATGAACCAATGG
CGAGATTTGACAGACACGGAAGTCAATGAAGAGACACTGGCCAATCTGAGTCAATGGTGT
TCTGAATTTCTCATACACGCAGCTGATTATGAGGGTCTATGTCAAGGCATCGATACTGAA
TTGGTTAAGTGCCTTGGGCAATGGTGCCCAATTCCGGTGACTTACGCTGGTGGGGCAAAG
GCCTTGACTGATCTTGATGATGTGAAGTCTCTCTCAGGTGGAAAGGTTGACTTAACATTC
GGCAGTTCATTGGATATTTTTGGTGGTACGAAGGTCAAGTTTGCAGATGTAGTCGATTGG
AATAACAGGCAGCTTGAACTTGGAGGTTCTGCTXTTGCATCAATGGCGGCACATGATCCA
GAAGTTATTTACAAAAATCAAGAATATCAGCATCAGCACTGTCCGTGCATAGCTATCCTG
ATCGGTGGGCCTAGAAGTGCTTATCAGCAAAGCAGTAGCTCGGCGGATTTGAAGGTAGAT
ACGGTAATGCTGTACCGTGTGGAATAA
>GYY|c22508_g1; len=300  start:297  end:1; minus strand
XXCCAGGAGGGCACCGACATAAACATGTCTGAAATGCATGTCCACAGTCCGATGCATATC
AGACCGGXGGAGTCCGATATGACATCGGACAGGTTCGGTCCCGCTGGTTGTTGGTCCGAG
TTGGCATCGGACAGCTTTGGTCCGATGAGACTTAATCTCGGACCGGGTCAAATAGAGCTG
GTGTCGGACCAACCTGTCTGGCCCTCTCGTCCGAGCCGTCATCAGCCAGCAAAGGTGCGA
ACAGCACCTGCTCCTCGGACCGCTTGGTCTGAGAAGTCCCCGAAGTGGTCCGAGGAGTCT
>GYY|c5131_g1; len=339  start:338  end:1; minus strand
XXTCTCAAAGACATATTAAGACTTACGCTTTCCTTCAAAAGCAGCCAAGTGGAAGGAAAG
ACTTTCGATAGGGACCTCAAAACCTTACATCACTGAATTGCAGCAATGCCGTTCTTAGTA
GCCATCCCTCATTTCCCTAATGCTCATTATCTCCCACCATCTCAGGCATTTTACAGTGCG
TACAACAGATCATCTCTTGATCGTTCTCAGATTCATCATTTAGGTACTAATAGAGCTCGT
CACTGTTTCGAAAGTAACTCTCAAATCGACCCTGTGGCGGTCAAACAGACGTACTTGTAT
TCATTACTTTACGATCACCAATTGCGCGCGAAGGTTTTX
>GYY|c22781_g1; len=126  start:180  end:54; minus strand
ATGCACAAGCCTTCGCCCCGAACCGAATCAATCGGGGGATTCCTCCCTGTCGTCCTGGCG
CTTGCTGCTCTGCGTCTGGACTCTGGACTCTTGGCTCCACAAGAACCAGATGTTACTACC
GCCTAG
>GYY|c40426_g1; len=168  start:223  end:58; minus strand
XXACTGTGCAACTGTGAGAACATTCCAATCATGCCCATCTCTTCATGCTCATTCAAGCCC
AAGCATGGAAACAACAACTACAAGAAGATGGAAGCAACCAAGTGTGGACTCATGGAGACT
TTCATGATGGAGACCCTTAGCATGGACATGATGAACTTTTCATTCTAG
>GYY|c22929_g1; len=282  start:1  end:283
GTGGGGAAAACGGCACTGGCATGCACCCGTCTTGTTTTTGACTCGGCCTTCACCCGCAAA
TCACCCGTGCCTGGTACGGTCCGGGTTTTGAGGCTTAATCTTTTCCCACCTTTATCACGC
TGCTGGGCAGCCATCCAGAGCATTTTCAAATCGCTCACAAGAGTATCTATTGACACCTCA
ACAGCCGCTCCATTGGTCGCCCCAATGCTTCTCAAAAATGCTACTTGCACGGCTTCATGG
AATCATATCAGGAGTTATCCTTCCCCTTTCATGCCTTCATAC
>GYY|c40646_g1; len=123  start:1  end:122
XXCAAGTATGCGCCAACTTTTGGTGATAACAAGAAGAGTCATCATTTGATGGTGGGAGTG
TACAAATACGGAATGAGTAGACAAAAGTTTGCATATCGGCATCACTATACCCTGGTTCTT
TGA
>GYY|c8877_g1; len=225  start:1  end:220
XXTGAGTTTGAGTTTGAGTTTGAGXTTGGGAGTCGGATTGGGATTGTGGTTGTGATTGAG
ATTGGGATTGAGATTGGGATTGGGATTGGGATTGGAATTGGAATAGATGGCAGAGCGAGG
AAGAAGGGGAGTXAGCTTGAGAGAGAGGATGGTCAGTTGCAGGTTGAGAATGAGAATGAG
AGTGAGAATGAGAATGAGGAGAGGATCGTTGAGGCAGCTGCTGXX
>GYY|c749_g1; len=504  start:510  end:8; minus strand
ATGACCACTCCTAAACCGGCCGGGGCACTTTCTTGGGGTTTACCCGAGATGGCTTGCTCG
GGGCGAGGCCCGGCACAGAACCAAAGGATTGTGGTTTTCAACCAAAACTGTTGCGAGTGC
GTGCTGGCCATCTTTGGAGACCATTGGCCAACTGTCAATCTCATCCAATTTGXTGCTGCT
GCCATGTACTATGTACGTGCCACAGGTGGAAATACTTATTCGGTGATGGCAATCTTTCAA
GCTGTTGCTGCGAGGTTAGAAGGGCTACCCTACTGCACCATATCGGAAGCCGCCAGCATG
GATCAGGAGGTTCCCCCGGACCGTGAGCACGAGTCGTATGGCCATGCGACTCGTGCTCAC
GGTCCGGTATATGTGGCXGCTGTGGGAAGCAGGAAACAGACCGTTGTGAACACTCCAAAG
AACAACAGCCCCGTCCCCAAAAACCGCTGACATGAAGCGATCACCCCTGATCGACCGACC
CCTCCTTTGATCTGGCCAGCGTAA
>GYY|c24329_g1; len=270  start:1  end:268
GTTTTCATAGAGGTTGAAGAGTTGCTGACAGGGTTTTATTATGGGGATTTTTTCTCGGAG
TGGGTTTGGCCCGGCTGGCTCACTGGGTACACACCTAGGGTGATCAAGGGTTCTCGGAAC
TTGTTGAATGCTGTTGATGAGATTTTCGATAAGACTTCCAAGAGGAAGCAGCCGCTGGGT
ACCGGCGCATTCTTATTGCACGGTAATGAAGATTTTATTGATGTTTTGCGTAGAGTCCAA
AAAAGCGACGATTTGGATGTGCCCCTCAXX
>GYY|c897_g1; len=348  start:347  end:1; minus strand
XXCCCCCCTCTCGCCGTTCAATTCTCTAATCTTGACTTGAAGTCTTGGTAATCAAAGCAG
GCAGTACTTCAAGCCATTAAGGGAGCGCTAGACCAGCTCGGGAACCCTGCTAACGTCGAG
TATACCCTAGCCACGTCAATCTTTATCGACACCTCTACTCGGAATTATTTGAGTCCAATT
CGAAAAATCTACAAGTATCGTTCTTCCCCTGTTTGTCTTTTCTCCGGAAACGTCGTTTCA
CCGCCGCCTAAGTCATTCATTCTCGCCGAATTCTCTAAAGAACAATCACATTGCTCTACT
TCAAGAAATCACACGCACTACACCGCTGCGGGAGATTTTGATTCCACX
>GYY|c6992_g1; len=324  start:359  end:36; minus strand
TTGTATGTAGAAAGACTGTTCCCTCTAGGAACAAGTCTCTTGCCTATAAATAAGGCTGGG
ATTGGCCACCAAGGACCAATCCCCAXGGCTCCTCTCCTCTATTTACTTACAGTACAAGCA
ATCATACTTATAGTATCATATAGCGGAATCACAATACAACAGGTAATCAGCTTTTTACAG
GGGAAGAAAAAGGCTGAAACAGACAAAGGGCAATGTGACTTGAGAGATCAGTCTGAGGCC
GCTCGTAAAAAGGCAAAAGACCTGTCACTGGGAGTTGAACCCAGGTTACCAGGAGAACTC
TTGAGTCAGAACCTGGTGTCCTAA
>GYY|c14830_g1; len=384  start:646  end:264; minus strand
XCAGACTCTGAAAATGATGACCAGGTTCATTCTCAAGAGCTTCCTCAAGAGCCAGACTCT
GAAAATGATGACCAGGTTCATTCTCAAGAGCTTCCTCAAGAGCAAGAACAACCCAAGCCT
TCAAACAAACTTTCCAGTGCTTTACCCGCTGACAGCCACATCCCACCTTCTGGCTTTGTC
CCCGACTTTCTAACATCAGCCTTTGACCACTCCCTCAGTCCACCCCTCGAATTATCCTTT
CCAACGAATCATCCTCCAGCTATGAAAAATTTGGAAAAAGAAAGCACATTTCAAAATCGA
AAGTTATCCCCGCAACATTTGAAAAAGTGGTGGAAAGCCAAAGCATCCTCAATTGCCAAG
AAGATCTCGCGCCCACGATATTAG
>GYY|c28166_g1; len=153  start:153  end:1; minus strand
ATGCAAGTAGAAGACATGCCAGTCATCACCACATCGTACACATCGTGGGAATCAAACGCC
CAAGTCCCAATACGTACGACCGAGTACCCGAGAATAGGGGTATGTACAACGGGGTCGGTT
CGCCGTAGGGCAAACAAAATAAAACAGAACGAC
>GYY|c25825_g1; len=141  start:155  end:15; minus strand
ATGACAAGGAATTCTTGTGATATAAGCGGCTCTAATGAAATCGTTTTACATCGCCCGCCG
AACATCTCGCAGGCTGCCCTTTTACAACACTTCGATGATGAGAAGCAGGTTGATGAGACA
GCGACTGATATCATCCTTTGA
>GYY|c1117_g1; len=267  start:265  end:1; minus strand
CTTGAGCCAACCGCCCTCCATGTTGTTCCAGCTGCGCGTGATGGAGCCCAAGTTGTAAAT
GGTTTAGTTGGTGTTGTCGGCAACTTTCTGGGTGTCGAGACTCGTGAGAGAGAGGTGGAA
CTAGTCAAAGTCAAAGCGGCCTCTTGTCAGTGCTCGGCAGTCCGCTACATTCGTGAAGGG
TATAAGGCTTTTCGATTTGCCTTGATTAAACATCGGAACGAAATCTGTTGCTCCGCCTTG
CCCAAAGAAGTGCGAATGAGCTCCCXX
>GYY|c6572_g1; len=396  start:1  end:395
XXATCTATCCAAGGTGAGGCGGAGCAGAACCCGCCAAACAACTTCCGGAGATGCGAGGTC
TTGGACTATTACCACCCCGACTGGAAAAATGGCCGTGCACCTTCCTAATCAAACCCGGTC
AAAGCAATCAGTGCTGAGCAAATGGTGGGGGCATAGCTCTTCAACTTCAACCTCCGCTCC
GAGGTTCCCAAGCTCGGTGTGCACCAAACTATCAGACAACACTTGGCTAGTAAACCGCGC
TCAGAGGCCACGGCCATGCTCTGTTCAGTCTCTGCTGCACGGCTCGTTGTGGACATTCTT
TCTCATATGTCTTTCGGGGTAGCAGAAGTGACTGCCAAATCAGAACCACAAGCTACAATG
GGGGGAGTGAAGGAATTTCCTTGCCGCAATAAAGXX
>GYY|c24638_g1; len=231  start:1  end:229
XXGTCGAGAATAAACAACACACATTGGCTCATGGATGCTCCTAAGTGAAGGCCATATATA
AGTAGGAGCAGCATGGACAACCCCAAAGCCGCCTTGACGAAAATTTCTCTCAGCCGCTCA
GCCTATCCTACCGAGTTCCCCGGATCCTTCTACAAAGATAACGCAGACGAAGATGTCTTT
TCGTTACTTCTCTGCTATCTCCACGGCAGTGCTGATATCGTTTGCCTTGAT
>GYY|c16856_g2; len=228  start:226  end:1; minus strand
XCTGATAGCAAGCTGTACTTGTACAGCGAAGTGGTTGATGCCATGCTTCCAGGAAAAGTC
TCTAAGCTTCAGTTCACAGGAATCGTACCCGAAACCGACACAGGTGGTCAGGTCGAGTAG
ACCAAGGCGCTTGAGAGAACTCTGCTGAAGGAACTAGGCAAAATGGACCGTAACTTCGGG
AGAAGGTACGCTGTTGTTGGTGATGGAACTCXGCTTCCTGAGCTGAXX
>GYY|c31228_g1; len=174  start:336  end:165; minus strand
XXCTTCCTGCTCCCCGCAGCCGTGGCTCAAGCCTTCGTTGTATCGACAGCTTTTGTCTGG
CCCACTGACCTTAACCACTCGACGCTCGCGTTTCAGCGGGCCTCGAACTCGCTCTCTATC
TTAGGAGCTTTTAGCGTTATCAAAACGACATCTCACGCCTATGAGCTAATGTAA
>GYY|c40212_g1; len=144  start:1  end:143
XXAGATCCCAATGAGCTCCCTTGCCCCTTCCACCATGTGAGAACACAAGTAGAAGACGCT
GCTGTTAAACAGGAAAACAAGCCCTCACCAGACACCGAATCTTCTGGTGCCTTGATCTTG
GACTTCTCAGCGTCCAGACCATGA
>GYY|c39903_g1; len=147  start:1  end:146
XGCTCTGATGACTATGGGTTGCCTCCACCAAAGTTAGAACCTGCTGTTGAGTCTAAGGAC
CTTGGACCCAGCAGTCCATTATTCTTGTGCACACCAGAGTTACCACTGAAACTACTCTTC
TATGATTCTAAXGTGTTTGATCACTAA
>GYY|c36066_g1; len=231  start:45  end:275
ATGAAGCTGTTTCCTGTACGAGGGGCGTCCTTCTTAATAGCAATATTCTACTGTGGTGGT
CTTCCCATTTCAAGCTCCTCTGAAGCCATCTCAAAGGAATTGGCTGAGAACTTCAATTTT
GACATTCCTACATCTCAATCTTCAGCAGCTCTTCTTCATGCTGATGAGCTTTTTTCTGAT
GGCCTCATCAAACCCGAATTTGTTGACCCTTCAAAGATATTAGATGCCAGX
>GYY|c13306_g1; len=1791  start:1786  end:1; minus strand
XXTCCACTGCACGCGCCGCCTGAGTCGGTAACCTCAGATCCTCCGTCGCATAACGAAAAT
ATCGCGTTTTTTAAACCCGCCGCATCATCTCAGCGAACATCCCGTCAAGACGAGGGATTC
GGAGATTCTGGATACGAGTCTTCTGTCTATGCGCCGACCCAACAAACTTGGCCAAATGGA
ATTTTGTTGCCGAATGATGTGTATGGGTCGCATTATTCAATTCCATACACGATAAGCCCT
ACCACAAAGCCAGCAAGAGAGCATCAACCTCCTATTCACAGTTATTCAGTCCCATACGAT
ACTATCGACCCTGCCCAAAGGCCAGTAACTCCACACCAGCCTCTCACTCGCATCGCAGCG
GCTTCAGGAGAGGAACCATCCCCTGAACTTGGAAGTTTACCTACAACGGGAGGGCAGGAA
TCTATTCAACCTCGTCAGAAACGCCAAAAGACAGGTATTAGTAAGCTTGATATGATAAGT
GATTTCCATTTACCAATTGAAGTAGTAGTCCTTAGCTCATGGACAGCACCATCCCTGGGA
AGTTCAGTTACCAGAACAGTCCGACCAACAAGCGAGCCTCCCAATGAAACCTGCACAACA
CTTCCAGGGGAGACTGCTGAAATATATGCTTGGATTGGAGCCATCGGTCCACGGCTTACG
CCAAAACTTTCATACCGTCTCGACTTATCATTCTTCAGTACCCTTCGATGGAGTCAGAGA
ATGCTTCTCGAGGAGGAAGAAAGCGCGTCGTTGTGGGTCGCAAGTTTACAGAAAGACCAC
TTCAAGCCCCAAACTTCGAGGCACCAAAAGATCTTTGATCTCTGTATCAAAGTCGCTACG
ATAAACAGTCGCTTTGTGCGATTGTTCGGAATCGATCTTCAAGATCCAATTTATGCACAA
GAACAATCGCACCTGCAAGAGTGGCTTGTGCACTCCATATTTGTGTCGAACATTGTGTTA
CCGCGAACTCACTCTATCAATATACCACCTGACTTGAAACCCTTACCCGACCACGTCAAG
CACCTCATTGAAAATTTCCTACACCTTAGGGAAAGTCCGAATATATGGGTGGTCCGTGGT
CGAGGCCAAGCACGGACAACAATAGAGAAAGTGACTGTAGTAATCACCAAACCTGCCGTC
CACATCCTCTGGACATATTACAAGACCATGGAGGGAAAAAAATGGCAGACGCTTTTTCCG
GATAACATTGGGTTCTTGCAAGTACTCGCTTCAATAAAAGCCAAAGTACATACGGGAACG
TTCAACCAATTTTCTGAAAGAGTGCTTATTAAATTAAAAGGGCATCCGGTTTTTCCATGG
CGATCACCAATGGATCCTGCTTCTGCTAATACATTGAAAAATGTCTTTCTCCATGAGAAA
CAGCATTTTGCCAGTTACTACATCAAAAACCATTTGTTGCCATACAAAGGAXCCATGAAA
ATCCCTTCAAACAAGTGCTTCAGGAATTATATCGCCGCATGGATTCTTAAATTGACATCT
ATAAGAGTTATTCGAACCCTTACTAATAXGGATCAGGAGGAGGATAACAGTATAGTGGGA
GTGCATGTAGTTAGGTCTCAAACACAGTCTGCGGCATCATCATTGTGTTTCATGGTGGTA
AGAACAGAGGAGTGCTTGTTTGGAGATCATGCAATCAAACACCTTTCCAGTGTCTCTGAG
CTGAGTGCTCTTGGCTGTTCCCTTAGAGCTGAGACTGTGTCTCTCAAGTCTTCAATGGGG
CTAAGTGCAATCCCTACATGTTTCAGTGAAXCTGTGAATCTTCATCTCACX
>GYY|c37505_g1; len=168  start:62  end:228
ATGATTCTTGCTATATCAGGGCTGCCGTATGGATACTGGCTGGAGCTGGGTGGAGCTGAG
TCCATTGGAGCTGGATTTGXGAAGTTTTTGAGGTTTCAAGATTTGGATTCTGGTCGAGAC
CGGCCAAGCTTTGTGAGAGAAGCTGTAACGTCACCCCTTCGCGGGAGT
>GYY|c7828_g1; len=756  start:1  end:753
XXGCTTCAGGCCGGTGAGCCATTGCTTGCTGCCGTCTAGGGTTTCCTATTGGCCGTTCTC
GAGGCCGCCAACACTGCCCTCAAATCAAGTTGTTTCGGACCCACCGACAAGCTTTTCGCT
GCGACAGCTGGCTGAGGCACGTTTAGGAACAGGGATGGGAGAGAACTCGGCGGAGAGGCT
CATAATGGCCAGGTAGTCAAAGGTGCCGATGCTGATGGTGTGGGGATTGTGGCTCAACGT
AGTGGTXCCGGAGCCTCTTCTGCTTTCCCGGTTAGGTGTGGTCGTTCGAGCGGTAGCATG
AATCGCAACCGAGGGTCGGAAATGACGTCTATAGCACCCAACGGAACGCAAGTCGTCCGA
AATCTCGTCAAGACGAGCCAGGGTGGGGCGTGTGCTATGTACCTGACCCTTGTCGCCTGG
ACTGTGGATTCGCTGGGACTCATCTCCTCAGGTTTCTGCGATAGGCTTTTGATTCCTTGC
ATGTCTCAAGTCGATCACAATGACGGTCGCCCTGATCCATTCGCGAGGTCGAATTCGACA
ACCAGTACTAAGGAGATGTTTTGTGACAAAGCTCAACGGGACCCTTTAACCGAGGCTTCC
AGGGCXGCTAGAGGGGCTGGTCTTGAGCGTGAACTCCCCATACATAXGGTTACGCATCCT
GTAGTCAGTCCTGGGATTGCCATCATCTTTCTAAGCATTCTTATCACCAACAGACGACTT
CGAAAGGCTACTGTTGCTGGCCCAGTCAAACCATAA
>GYY|c1789_g1; len=117  start:1  end:116
GATTGTGCTATGATAAACAAGGCTAAXCCTGCTGATTCTCTGAAGCAAGGAACTGGAGAT
GGTCCTTCTAAGGGTTTATATTCTGGATTCCAGGAAACATGCAAACAGGACCCATAA
>GYY|c16568_g1; len=552  start:1128  end:576; minus strand
ATGCCCAGCCGAGCCGCCACGGTGGAAAACAAAAGAAGAGTCCATCCACACGCAAGACCA
ATGAAAATCGCCTCGACTGCACGAGTCGAGTTTGCCGAACTTGATGTCGCAGCCAGGCAG
CCGGGAGCAAAGTCGGATAGGACCATCCACGTGGAAGCTGTTGGAGAATCTTACGCCGCA
ATTAGTAACAAAAAAGCTGAATGGGATTTCCGGGTGTCCAGACCGGAGGTAAGCCTCGTT
ACGTCTACCCCCACTGACCGAAGGTTTTTTGCCGCCCCGCAGGCTCGGCGTCCCCACTTT
CGTGACCGGCTGGTCCTCGGCACTAAGCCTCAATGTTCACGGCCCGCTCAGTACACGGAA
TTGAGAAAATTCGAGCATTACATTTTACTGCCTGTTGTCTTTAACAATCGTTTGCGTGGC
CCGAAACCTAACATCTGTAAAATGAAGGATATATTTGCCCTTXTCGTCTTAAAAACTCCC
AAGACTTCCACGTCTGCCTTTCCAAAGCGTCTACCACCTTACCCTTACCGAAATCAGTTA
TGCGCCCCTTGA
>GYY|c16499_g1; len=537  start:533  end:1; minus strand
XXCCACTATCGTGAAGGCCCAAGCCCTGTAGCTGGGAACATCGXCGTCGTGTTACCATTG
CTGAACCCTCACGACACAAAGGTTGTTGCTGTTGTTGATCTCTCAATCAGGATGTTTTCT
AACTGCGTTCCGCTCAACATCGACTCATCGGATTCACGGTGCAATTTGTGTAATCCCAAA
GTCTGGATGTCTTCTGGCTCGAATTCTCCACCGGCTTACAGCATGGTTATAAGGGTGGCC
TTCTTGCTGGATCAAGCAGGTCTCTCTCCAACCACCTCTGCCAGCCCAGTTCCCCCTTCT
GTATCAAATCTTCACCCTAGTCCAGACGTTTTTCTTTGTGCTCTTTCAAACCGCTTTAGT
AAAGATGAAATCTTTTACCTTGCCTTTGACTTTGCTCTTTTCGCTGXTCCTTTTTCTCGT
CTTGCTTCGCTACGGCTCACGTTCCGGCGGCTTTGTATCGCAGTTGCCAAGTCAGTGGAA
TCGCTGCAGCATGCGAAAGTACCATCCGCTCCGCCTGGCAAGCCAATCGTCTGCAAX
>GYY|c35245_g1; len=138  start:412  end:277; minus strand
XXCTTGACTGGTTGTGCATCAACATATGCGGGGGAGCAGCTTGAAGAAAAAAGACCCAAA
AAAAGTGCCATGCATATCCGGAAGCAAGAACAACCGGACGTCCCGACAAATCCCATGTCT
TCTTCTTCAGACTTCTAA
>GYY|c25683_g1; len=69  start:478  end:412; minus strand
XXTGTTAGAATGGCGCCCAGCCCAATCCCATCTCCTGATGCCAGTTCTAAGTCCAGAGGC
TATTTTTGA
>GYY|c1559_g1; len=381  start:409  end:31; minus strand
CATGGAAGGAGTGATGGAGCCATTGTGACGACTCTGGCAAAACTCTCTATGGCAGTCTGG
TGTAAGAXCAATTCTCCTCCATCAGGAGGTAGGGATGCCAAGCTTGGAAGTTCTGXTGCT
AGCCCAACTTACTCGAAAAGACCAGGTATAGGAATGGTGGGGTTGGAGAGCATTTGGTGT
TTAAGAAGCGTGTTCGACGAGTCCTGCTCGATTGGCAGCTCGGAGATTGATGGATCATTG
GCATTGGAGCTTAGAGTGCATGAAGCCATTXTCACTCCGGCTCGTGCCAGCAGGCTCGAG
TGCGGTCACACGAAGCTCACCGCTAGGCATTTGTCAGTCAAGGGGGCCGGAGAGAGCTCA
GAGGCCCTGGCATGCCTCTGA
>GYY|c29079_g1; len=267  start:326  end:62; minus strand
XXCCAACGGTCACATCAACGAGCAGTCATGAGCATGACGGATGATACGGCGTTTGAGCAC
ACATACATATACATGGCXGTTGTAAGGAAATTCACAAACGGTGTTTATACTGGCATGGAC
GACCACCCCGTGGAGCTTGAGGTTCACAAAATGGAGTTTCACATAGGGCGTTGTGGTACG
GGTAGCTGGAAGAAACAAAGTGGCGGCATCAGAGATACCATGGACGGATCAGATTCGATG
GGGAAGCATAAGCTGCAGTTTCCTTGA
>GYY|c28679_g1; len=459  start:577  end:122; minus strand
XGATATATTAGTCAAGAGTCCATGGTTAAAATGCAGGATGCGAGGAGCAGCGACACAGAT
ACCTCAGCAAGGCTCAAGAACCGCAGCGCCGGTGCXCAGCCGTCCGATGCGCAGCTCACC
AGCCTGAAAGGAAGTGACTTTTTGGATACGGGACATGGACAGATCATTGGCTTACAGCTA
ACAGAAGGAGCCGXTGCTCTTAACATGACAGCAGCTGCXGCATCAGTAACACAAACAGGA
GCGCGTGGCTCTCCAGACGGCCCACAGAAGCACAGTGAGCGCTAACATGACAGTGAGGCT
CGGGATGAGTTTAAGGTTTCAAACGAGGCAGAAGAGGAACCCGTCGATATTCATTCTTCA
TTCATAGCCGGTGAACAGAAAGCGGCCTTTCCCTCAGAATACAAGAACAGAACAGAAACA
GGGAGAACAGCTACAACAAATCCGAGAACAGATCCATGA
>GYY|c24510_g1; len=444  start:443  end:1; minus strand
XCGCAGGCGGTGGTTGCGCCAACCTTCTCCTTCGCCAACAACTTTTTCGTCAAAGTCATA
GTGGGGATCCTAATCGTAGTGGTTCTTATCGCCAATGTCTACGGAATCTACCAGGCAATC
AGTGAAGCAATAGCTAAGTACATCGTGCGACAAGCTCAGAATGATGATATGTCGACTAGA
GCTGXTCCGTCGCTACACACTGGAGCAAACCTCAGCGGTGAATTCTATATGGGGCTTTGC
CCGGAAACTATCAAAAGCATAAACATCGAAGCAAGATTGCCAGGACCTGCAGAATTCGAC
TTAAATCCCCGAGCTTCGGTTGAATTTAATGACTTTAACCACACTAATAAGCGCCGTACG
ATGGCACAAAAAACGGGAACCACCTCAACCCCGCCCGATTTGACCAGCACTCGCCACCCC
TCAGCCAGCAACGGTTTATCAATC
>GYY|c21150_g1; len=3825  start:1  end:3831
CACCTGGCTCATCTCCCAAACCCATCTCGCCAGCAGCCACTTCCCTACGCCTGCCCATCT
CAACACATCGACGAGCACTCCTTCTCAGATGAAGACTCGGATTCCTTCGATCCCTCTTCC
CTCTTGCCCCCCTCCTCCATCGCCTCTCCTTCCGCCCGCCCTCTGGCTCCTTCCAACTCT
TCCGACGAGCCATATTCGAATCTAGGCACCTTTCTCAATTCAAACCATGACGACCCCACT
CTCTTCGCCATCTCAACCAACTCGCTCCCTCCCCCGCAACGTCCTTCCGTTCCGACCATC
ACTCGAGCCTCCAACACACTGCCCGAACCTCTCAGAGCTCAAGCTCTTCTGCCTCTGGCC
ATGATAGTCTGCGCACCGTCGGAGCCTGGCGAATGGGCATCAGTAGCGGCGCGTGCCAAC
GACCCTCTTGGAGGAAACCAGTCTGAGCTGCGCGAGAGCGAGATCGACACCGACTCTAGC
AAGCTCGATGGGCTCGCTCTGGACGAAGCCAGTGTGAGCTCTGAAGACTTCTCAGACGAA
GACAAGTCTGGTACAATCTATGCCGGCCATTCGCCTGCCAGAGAGCGCTCTGCGTTGGAG
CAGACTTCCAGGCGCGACCATTCCACCTCAATTCTCCAACAACCAAGCTTTCGGAGAAAT
CCAGATGGTCTGGAGGCCCGCCAGCGTCACAACCTTGCTGAGAACATTGGCCATTACAAC
AATTCCTCACATGCCCCACCAGCCTCGAATCTCTCATTATCAGACCCAAGCCACCATCAA
GATACTCAAAGCCACCATCTTTCCAACACTTCTGATGGACGAGCTCGACCCAATCTCGAT
CAAACTGTCGATCATTCTGCCTCATTTACAACACGCTCCAGGGCGTCATATTTCTTCGAT
TCGGCTAGAAAATATTGGCTGGGATCTACCACTGTTGCAACGGATGATATGAGCAAGCTT
GATGAATCGAATGGCCAGCCGACCCCTGCGACGACCCCAATGCAGGCCAGTCCAGCTGAC
AAGCAAATGCCAACCCATGTTACCAACAGAAGAAGTGTGGTCGCCCAACAGCGCCAAACA
TCAGCAAGAGCACCCCAGTCTGCAAGCTCAGATGTTCTTCCCAACTCGATGGATTCAACT
TTGTCTGGTAATGAATCTGAACTAGATCCATTCACTACCATCTTGACCAACGTGAATCCC
TCAAACGAACCCTCTCATCCAGCCTACGATTCCTACTCGCCAGATTTTACCCAGCCAGAC
ATGATGACTGCTCCAGTTGACCAGACTCCCATTGGGTTTTCAGCAAGACCCTCTTCTGCA
CCACCATTCAACAAAACACCTTCGTTTATCAGCTTTGATACATTTCAAACCGCTGGCCAG
CCCGGTCCGCAGTCTCCAGATCCCACCXCATCTTCCGAACCCGTCTCGGCCTGTGCGACG
ACCGGTCCAATCCACACCAGCGTCCAAGCTGCACTATACCCAAGAGTCGCCCCTACCTCT
CCCAGCGCTCACGCCCTCGAACTCGGCTCCGGGCAGCCGGGGAAACCCACCCTGGCTGGC
TTCGCTCGTGAAGACCCCTTCGAAGCTCCAGTTCTCGTTTGTGCCCAGCTCGCCCTCAAC
ACCACGTTTTCTGGCCACAACCAAAGCACGGTGGGGGCCATGGACATCACTCATGGCTCA
GTGACTCCTGGTGCTAAGTATGGATCCCCAGCCTCGACAAAGTTCAATTCGGTCGGATCG
GGATCACCAGTAGTCCAAAGACCAGCTTCCGCACCCACCGCAACGCCGCGGAACATCCAG
CTCCGACGCGAGTACGAGCXGCAAGTTTCTCCACTCGCCGCTCTCTGCGCGTGGCTCGCC
GCGCTCGGGCGGGGGTTCGACGTCTGGCGAGGCACGGATCCTGCACCAGTCTCACCAGAC
GATGGGCTCGATTGCGAGCCACGGGTTGGAGGGCCAGAGCTGGAGCCGGCTCCAAGACCA
GACCTTCTCGCTCCTGACGCCGAACCAGTCGTTTGGGATGGAGTTTGCGTCACCGGTTGG
GATCAGGGACTGGTGATTGAGTATCCTTCCCAAGAAGAACGCGAGACTGGTCAGGAACCT
GGTGGATTGGGAGGCCTAGAGACCGATACAGGTCTCGAGTTGTCGACCGATCGTGAAGAT
GAGACCGGAAGCACGCACGAGACTGGTAGCACCCAACGCACCTCGAATGAATCCACGCAG
TCTACGACAGATGATGATGGCCAGGACGATCGGCTCGGCGAGCGCTCACAGAGGGGCAAA
GTGGCCGTCCACACCTGGCAGCCAGACGAGACGGTCGAGCTGAGCTACACGGGTATGGCG
CTCGTTGAAGATCCGTACGGCCAAGAAGCCGAGCGTCGGGTCGTCGAGCATCCGGCGCGC
CAGCTGTCGACAGACGCCAGCATCTTTGGCCCACGCCCATCGCGCATCGCCCCCCCACCC
CATTTCTCGCCCCTCGGCATTCCTCAGCCCCGCCACCCGCCGCCGATGCCAAGCCCCCAC
TCGAGTCCACCTTCCGCGCCGAGGACTCTCCGCTGGCAGTACGGACGCATGGCGCCAGAC
CGGGCAAACGGCGAGCTGCCTGGCGGACTCGGTCGCGGCACCACGACCGATGCCGCCTTG
CCCGTCGCTGACGACGCCGTTCCTAGAGCCXCTGGAACCGCGGGGATGAGTCAGACGGCC
GCATGGGCGACTCGCCAGAGGGCCGCCGGCGGTCTCTTGCGCGCCCACCTCGCCACCGTC
ATTGCACAGGATTTGCACACTCGAAATGACACCACTGGTCGCACTGTGAACTTTGCCTTG
GGATCTCCGAGGTGTCCTCCCTCACCGGCACTATCAATGGCCGCTGAGGAATCGGTGTAT
TACTCTCCTGAAACTTCGCTTGTCCAAGATGGTCAACCGCAAGTACAGAGCGATCAAGGC
TCTGGTTCAACGCCAAAGGTCTTGCAGCAGACAGAGGTGGAAAAGGTAAATGTGGACGCG
GCGGTTGGCGGACCAAGGGATGTGGCGGGAGGCGAGGTTGAGATGGATGGTGGCGATCGG
TACCGGCTCATGGTCTCGTTTGTCACTCGTTATCTTTTTATTAATTCAACCCCACAACTA
TCGTTAAGCTGATTTCAGTTTTTACATCACCCACGATATCTTGTTCAATACGACTCGAGC
AGGATTACTGAGAACTTGAAACGAGACTTGGCGATCAAAGAGCAAATGATCATGTTACTA
TCTCAAGAGAAATCTCAAGCTTTAAAAGCTTGTTCACAAGCACAATCAAAGATTGGAAAG
ATGAAGGAAAAAGTTAAAGTTGCGGCAAGGGAACAAAGGAGGAGTAGGGTAGAGCAGAGG
GAGAAGATTGGGAAGATTGTTTGCAAGTTGAAAGAAGAGATTGAGGATGTTCGTAAAACG
AGAGCTGGTCCTAAAGGAGAAGGGGAGGAGCGAGGTGGGGGGAGCGGAGTCGAGCGTTTG
ATGGAGGGCTTGGAGGCGATTGAAAGCTTGCAGCCGGTCTTGGATGGGCATTTTGAGCGG
ACCACGACTGGAGTGGAGGAGGCTGAGAAGATGAAGCAATACGAGCTGGAGATTAGCAAC
TTGCGCGCTCAGCTGGCCGTGTTCCAGGGCCAGGCCGACCCGACGGACCCATTTGGGCGG
TATGAATCCAAAGCTGGGGCAGACAGTCAGACGAGGCTGATCGCACTCGAAGCGACCCAT
GCTGAGCATCTTAAGCGGGCAGAGGCTGCGCAAGCACTGAGCGATGGGCGTGTGGCGCAG
CTGGAGCAGACGCTCGAGGCGACCGCAGCGCAGGCGCGCGCATGG
>GYY|c15686_g2; len=567  start:1  end:564
XXGCTCGATTGGGCAGGGTTGAATCTTGCCCTCCAATCCAATCCGATTGCAAATCCTCCA
CAAGGAACGTTTGATTCTTCAACGGCCGTTGGGGCTAGCCTGAAGCTCACCTCGATTTCA
CAACATCACTTCCGAGATGATGCACTCACAATCGAGCTGCGAACGGCGAGCACAATCGAG
CAAACCAGCTGTGXAGCTGAGGCTGAGGCTGAGCCGGCTGCCGACCGAACCGAACTCGGT
CGCCCTCAGAATGAAAAGAGTGTTCGACCAGTGACGACACGAGTGACGAGGCAAACTCAG
CTGACTCTCTCGAATCATACCTCATCCTCGCCCCCAGCCTGTCGCCAATTCTCCCTCCCG
ATCCCCAAACAAGCAGGCTCCAGTCTACTTTATTCCTTATCAGGAACCATATCCTCTCAA
TCAATCGCAATCGCTCTCAAACTCCCTTTTTCGTCTCTTGACGTTTATCAATCTACTCTC
TCATCACCACCCATCCACCTCCCCCCAACTACTCCXCCGCCTGCACCGTCGTTCCGAACT
AGACTCACAAGCCGACTATATCCATGA
>GYY|c26868_g1; len=84  start:211  end:128; minus strand
ACCTCCGCCTCCTGGGTTCAAGCCTCAAGCCTCTTGAGTAGCTGGGAGTACAGGCTTGAG
CATATTAAAAAGACTGCTTTTTAA
>GYY|c20224_g2; len=984  start:1043  end:59; minus strand
ACGGCTCTTGGTGGAAATGATGATGXTATCGCTACAATGCTACTCTCCGCAGCGCATAGC
TATCCGCCTTTAGAAAGCGTTCAAAAGAGAGTCATCTCAGCGACTTTTCATGGGCCCACT
GCCCCATCAACATTCGACACACAAGAAGATAAAAATTCTGAAAGCGTTGAGCGCGAAGAA
CCGATTCCGTCCTCGTAGCTAGCTACTATTCAGGTTCCTCAAGTTGCAAGTTATCAGAAG
AAAACCGCTGATACAAAGGAGGACCCAAGTCAGCCTGCATACCCTTCTTTCAAGAGGCCA
ATAGCTGCAGCATCCAGTAGXGCTCCTACTGGAAAAGCTTCATCATACCCTCTGCCGTGC
CCGGCTATTGAACTGGAAAGTCTTGCTGTTGXTAAATTTGGCCTTGTAGCATTCCACGCT
TTAAAGCATTTTCCCGCCACGATCGAGAAAATGCGATTTACTCAGTTGCTCCCAATTTCG
ATCCTCGCCGTCAGTTGGACCCAAGCCATCAAGGGGCAAGGAGGGGGCACACCTGCCAAG
GACTGCAATAGAGGTTATTTTTGCGCGATTCACCCGGGCCGAGAGGAAGGTGTTTGTGCC
AAAGTCAAGAGCAATCCAAAACAGACATACATCGAGCCCCAGCGTCAGCTCAGAGACCCA
TATATATGTAATCTTGATCTGGATCAATATTGCTGCTCAGTTACCAGCGAAGACCTGCTG
GCTCTGAAATCTTCTGAACGAAATACGAAGATCGCCAGCTCTTGTGACCTCGTGAAACGC
GATGCTCTTGACTGTGGAAGTAAGCTTTTGGTTGCGAGATATGATGTGGTGATCAACAAC
TGCGTACAACCCTCAGGAGCGGGTCTATACATTGAACCGCTTCTCCTACTATTCTTTCGA
GTGTGTTTTATTGCAGCCTTAGCGCGAGCTTCTCGCGCGATGGCCTTTGGCAATGTCGAT
GCTATCGCTGGCTTCTGTATCTAG
>GYY|c36769_g1; len=240  start:1  end:237
XTCACAGTCGACACGTACGCTAAGCCTTCACTGGTTTGGAGAGCAGATGCCTTCGACTTT
CGCGAAGCCTACGAGACCTACGTGAACGGGAAAAGTGCAGAAAAACTGACAAAACTACAT
TTCTGGCTTGATGAGACCCTCAACAATGCAGTTGTACTAGCCAAAGAAGTTTCAGCCTCT
TGGGACAAAGAGGCAGAGTTAGCGTATAATATTGGGACCTTTTCGCGAATGCATCTAGXX
>GYY|c25178_g1; len=312  start:1  end:313
XCGACTGGACATTCGAAACCTGGAACTCGGCCTCGGCCATCTCGGCAGAGCGGGATCGGA
TGTGTGCTGACCGGTGCCGGGTTTCTCAACCGTCCCCGCGACTGTAGAGGCTATCTCATC
AACCTAGCAGAGGTTGATGAGTCATTCAACCTACAGGTTGATGAGAGCCTTACCAATGCG
CCAGGGAAAGTTCGGGAGAGGCAAGCAGGGTTGAGGAGGGGCCAGGGCTGCAGAATGTTT
GGGGGGGCCAGCCAAACTGGCGGGATTGGGGAATCTTCGAAATCTTCGAGCTGTCTTCCT
AGCTCTTCCTAG
>GYY|c6117_g1; len=261  start:370  end:110; minus strand
XATTCAGCGAGGAAGGGCTTCCAGACGATTAACAAGGCTTTTGCAGACCCTCTGATAACC
GGCAACCATGTCAAGAAGCAAGGTGGAAAGGCTAAGCCCCTGAAGCAGCCAAAGCAAGAC
AAAAAGGAGTATGATGAGCATGACCTTGCAAATATTCAAAAGAAAAAAGATGAGGAGAAG
GCCTTGAAGGAGTTAAAAGCCAAGGCACAACAAAAAGGTTCTTTTGGTGGATCTGGATTA
AAGAAAAGTGGCAAAAAATAG
>GYY|c2132_g1; len=414  start:491  end:78; minus strand
XXTCTTAAATTGTGTGTTAGAGAAGAAGTTATCAAGGAGATGAGGCCTAGAGAAGAACCA
CCAGATCTTGATGGTGATGATGATTTCAACGAAGATGAAGGTCATGTTATATTTGAAAAA
GCCAATGTTTTGAATGTAGGGAAGGATGTAGTAGAGGTTAAAAGATGCTCAATAGTCTGA
GGTGCTAACGGATTGGAGAAACTATATCTCATTGGGGTTATGAGACACTTGTGTGGATTG
GTGTCCAATAGTTCCAAGAGATCTGAAAATCTGGAAGXTTTGACATCATACCTTTACGAG
GATTATAAGGCATTTCATGTGCAAATGGTGTTCAATGGTGTTTCGAAGCTGGATGATAGT
TGCATGACTATACTAGTAGTTGGGAGCAACTCGCCAAAGCTTTCTGTTCTATGA
>GYY|c40422_g1; len=201  start:201  end:1; minus strand
CCATTTTTTGCGGGTGGCCGGGTTACTGGTTTGACCAATTGCCAATCAATCTTGCTCAAG
CTAGAATTGATTGAGCAGGTTTTTACCTATCTCAAGGTGGAACGAGCATCATTGGCCAAA
AATGGTATTCTTCAAGCTGACTCAAGAATTAGGAGATTGGGATGCCTTGAGCCAGGTCGG
CTGCTTTTTTTCAAGACACAA
>GYY|c6569_g1; len=342  start:340  end:1; minus strand
XCAGTTTCCAGCAACTCATCCGCAAAACTCCAGAGTATAGGTCAAAGTAGCAGAAGTGAG
ATCTCAGAGAGAGCTCCCATTCCCGAACCACCGGTGAGAATGGTGCGAGGAAAGTTTCAA
AAATCTCATCTGGAGCGCTTGAGGTCCAAAAAATCTCAATCAACTCGGCATAAGTTTTCT
AAGGAAAAGGTGGAAGATAAAGTACTTAAGATTGAATGTGATTTCAATTCAAATGATCCA
TATCGAATAAGAATTATTGAAACATCAGAGCTTGATCCAAAGCTCTTTGCTTGGATTGCA
TCAACACCATATCAGCTTGTTGGACATGAACGTAGACTGATX
>GYY|c34907_g1; len=246  start:245  end:1; minus strand
ATGGTCTGTGCGATGTCATCGGATCAAACCAGGCTAGAGGCCCTCCGAGCTCCCTGTGAC
ATGGCCGCTGAGCCAGGGGGAGGGGGTAGGGGGGGCGGTCTGGCCAAATTCTGACCGAGG
AATCCACTACAAGTGGTTTCAGAGAAGTCTGCCAGTTGGTTTAGCCACAAATGGAGGTTT
GCTCCTCTTTTAGTGGTGGCTTGTAACAGCAGCAGACACGGGCCGGGCCGAACCTCCGAG
CTCCXX
>GYY|c13561_g1; len=297  start:1  end:297
XXTAACTACGTGCCAGCAGCCGCGGTGATACGTAGGGTGCGAGCGTTGTCCGGATTTATT
GGGCGTAAAGGGCTCGTGGTGGTTGATCGCGTCGGAAGTGTAATCTTGGGGCTTAACCCT
GAGCGTGCTTTCGATAGGGTTGACTTGAGGAAGGTAGGGGAGAATGGAATTCCTGGTGGA
GCGGTGGAATGGCAGATATCAGGAGGAACACCGGTGGCGAAGGCGGGTCTCTGGGTAGTA
ACTGACGCTGAGGAGCXGAAAGCGTGGGTAGCGAACAGGATTAGATACCCTGGTAGT
>GYY|c36400_g1; len=201  start:1  end:201
ATGGTTGAGAATCCTGAACCCGCCAAAGAGAAGGAAACAGCAAATGGTGATGGTAATGTG
AAATCTGAAGACAGAGTACGGAGTCGTAGTTCGAAGTGCAAGAGTGATGAGAAGGTTGAG
GATTATGATGATGACGGTCATCGCTCTAGGGGTTCTAAATCTAGAGATGAGTCGCGCAAC
CATGATCGTCGGAAAGAGAGG
>GYY|c3173_g2; len=249  start:248  end:1; minus strand
XCAAGACTGAATCACATTCCTTACAACGACTCCTCTCTGTCCAGCACTTGCATCGGAATC
ACTTTCCTTCCTCCATTCTCTTTTGCCTGCTCATACATTCGCTCCTCAGAAATCATAGAA
AGCTGCCTGACTTATCGCTCGATATACTATCTTAGACCTCAAACTAACTACATTACCAAC
TCACTTTTCAAGATGCAGATCAACGTTGCTTACGTAGCAGCCGGACTCATGGCTTTCATG
AGTGCCAAC
>GYY|c24580_g1; len=90  start:89  end:1; minus strand
ATGCACATTTCAGATGGCACATTTGATTTCCACAAACCTCGATGCCCCATTTCTGCCATT
CACTACCTTTGGCATAGCCTGCAGACCCCX
>GYY|c16454_g1; len=267  start:373  end:107; minus strand
XCTTTGCTCTCCTTCTGACATGCCTTAGATCCCACCCCATTTTTCGCCTTGCTCGTTCCT
GTTTTCTATGATGAGATACAACAAGTGAAATCTGTCAATCCCATGAAGAGCTCCCTTCTA
AAAGGAGGTCGCCTAATGCTTTCAAAACACTTCCAAATAACCTCAGCTAATCACTGGGGA
TACACTCTGAGAACCTTATCTTTCCTTCCTTACAACGGTTAAGGTCTTGCTGTTATTCAA
GGAGCCATTAACCAGCTATCGCCATAA
>GYY|c39192_g1; len=258  start:257  end:1; minus strand
CGGATTGTAAGAGTGAATGGTAATCATCACCTTATCAAGATCTCTGTTTGGGCTGTTCTT
CAATCAGCGCAGACCACACGTTCAGGTGGTTCACTTCATCTTGGAGTCCTTCCTTATGAC
TCTCAGTCTCAGGTGCCACGCTTTCCTAGTACATATCTCCGTACTCAGCTTGACGATTTA
TTGGTTTGGCTCTACCTGCGGCAACTACAAATATCCCAAGTCGTTGGGTTCAGTCATCTT
TACTTTGCGGGAATCAXX
>GYY|c38559_g1; len=324  start:323  end:1; minus strand
ATCACGGTGGGTGGCCGAGTTGGGCTGACGATTCGACTCTGTACTTTCACCGGAGGAGTG
AGGATGGGTGGTGGAGXTGTTTACAGAGCGAGTCTTCCTAAAGATATGGTGCAAATTAGT
GTTGACTCGGTTGTGACTCAACGAGTCACCCCACCGGGTCTTCACGCCTTCACTCCTGCG
GCTTCGGTGGCTAACAAGAACTTCATTGCTGTGGCAACGAGACGACCCGATTCAGAGTTT
CGCCACATAGAACTCTTCGACGTCGTCTCTAAAGAGTTCACCGAGGTTACCCGGCCCGTT
TCGCCAAATTATCACCATTTAAAC
>GYY|c18003_g1; len=693  start:185  end:879
ATGGCTTTGAATGTGATTGTTGATGAGGTTTACAACCCTACTTTGAGCAGGAAAGGAGGA
GAACCATGATCGATAATGTTGTTAGCGGAGAGGACAGGAACTACATACATAGATTCCACC
GCAAAAAAACTGGGTAGAGCCCGCCTCGGTGAGCGTAATAGTGATGGTCTTCCCAGCGTA
GTCATCCGAGTCGAAAAAAAAACGACCGGACGTCACAGAGAGAGTGAGTTGGAGATGATG
GGATGAGAAACTGCTGGGTTTGAAAACCTGACGACGAAAGCCAAGCGAGAGAAAGGCCTC
GCCCTGGTATGTAGAGGTCGGGATGGAGTAGACTCTTGTGTGGGCTTGTGTGCCAACTAC
CGAACCAATATTCAGGTTTGTGGAGCTGAACCGGCGTGGGGGCGAGAGCGTCCGCCGGGG
TACTGGGCACGTCTGGGTGGGACTGGAAGTTGGGCCGGGCGTCAAGACTTGGAGAGATAA
TCCATCGAGGTCGACAAGACGCACTCTCACGCGAGCCACGCCGCCGCGGAGTTGCGTGAA
GGTCCACCGCCCATCGATAGCGAGAGCGACACGACGACAACTGAAGGTGAACAACCAGAG
GAGCTGATAGAGCTGATGGGAGCGACTGACCGACAACCCCGACAACCGAGAGCAGTGCAG
CAGCAGGCTGCTACTGCTACTGCTACTGCTAXX
>GYY|c39592_g1; len=261  start:1  end:260
XTTGCAGAACGGGGTTTTGATGGTGCCAGTATCAATGAGATGGCGAAACGTGCTAATGCT
TCGAAGGGAACCTATTATAGCCGATTCCCTTCTAAAGAAGAGCTGTTAGTCGCTGTCGTC
AGGCAAAGAATAGAAGAAGTTGAAGTCGGTCTGGACAAGACGATGAACCGCGAACCAGAT
ATTGGGAAAGCGTTAACCATTTTTGCAGAGGAAGTTCTCACGGCAATTCTCTCTGAGACA
ATGATCGCAAACTACCGGGTG
>GYY|c26855_g1; len=159  start:250  end:93; minus strand
TTAGAAAACAAAAAGAGGTATGATTATGACACTGTTCACAGATACATTGAAAGTTATGCT
ATAATCTTAAATGTGTTCAGCAATTGTACAAGTGCACACACCAGACTTGAAAAXATTAAT
TCTGTTCATGACAAGCCTCGTCAACAGACGGCGGCATAA
>GYY|c10106_g1; len=57  start:238  end:294
ATGCCTCCTCGATACCGATACAACGTCGAGCCAGACACCCAGACGGCTGAGTCGGCG
>GYY|c10655_g1; len=450  start:1  end:446
XXTAGACAAGTACTGTTCTATCTCGTTGTGGGGGCGGCGACTCTTGTTCAAATCTCGTTT
GCTGCTCCTGCCTCCTTTGATGATGTCTCTCGAGAGGCTCAGGCACTTTCCCAAGCTGGT
GGTCTGAATCTTGTAGCAATCGATGGGAAGGAACAAGCGGCAAAGGCTGCAGACAATCTA
CCGATGGCCCAACAAGCCAAGGAAGCTGGCGTCGAAAATCTTTCGGAGAAGGACAAAGCA
GGGCAACAAGCTGGAAACCCTCAACAGCTTGCTGACACCAAGGTTCAACAAGAGAATGGG
GTGGCCGATCCTAAAGACACGCCTCTCAACAATGAAAATACTTCTCACCAAAAACGAAAT
GACCCTGCCGATGCGCCGAGTGCTGAGCCACTGATTTTGAAGGCCACACCGGAAGAACAC
CAAGAGGTAAATTCAATGCCTGCTAATGXX
>GYY|c30078_g1; len=255  start:1  end:255
XGTGCTCTTCCTATGTGCCATGTTACCTTCATTAACTGTATTGCATCTGCTAATGATTCT
GTGAGGAAACAGATTATCCCAATTCTTCAGGTTTAAAAACAAACAAACCCCACAGATGCT
CAGAGAAGTCAGACACCTTGCCCACAGCTGGAAACAGGCGGAGATGGACTCAACCCAGGT
CTGCCTGGCTCCAAGGATCAGGCTCCCGACCAGTGGATGATGCTGACCCTTCACATCAAG
AATAAATTCCAAGTG
>GYY|c31160_g1; len=117  start:115  end:231
ATGTCTATTGTTTTCGGATTTCTCACCTCTGAACGATTAAACAGACGAAGGAAGGATGAA
TGGAGAGATGGATGGACGGACGGATGTGGGGGTTACCTAGACAGGGATGGTTGGGGG
>GYY|c36987_g1; len=219  start:1  end:217
XXGTTGGGAATGAGCCTCACAAGGCATAGCATGGCGGGTTTTGACATTTGGGACACTTTC
ACACTCCACACTCTTCACTTCTTGGATACTCTCAAAAGTGTCTCACAGACGATGTTTACT
CGCCTGCTTTCGTTTTATGTTCACAGGGTCGAAGCGCTCGACCATGTGGTTTTCTGTAAC
GGCTGCAAGGTGCACGGACGATTGCTTATTTGGAAATGG
>GYY|c29415_g1; len=165  start:1  end:164
XXCTTCACAACCGGTTACCCGCGAGGTAAGTCTTCAGCATCTGTGCCGCTCTTTTCCACT
CAGGATGCAGCAAAACCCGCCGCTTCTTCTCTGGTCTTCAAACCTGATCCCCTTGCAAGT
TTAATCGGGGGTGATGCACCAGGCTACAAGTTTAACCGCCCATGA
>GYY|c37484_g1; len=120  start:1  end:117
XXCTACACCACAACTTCAGGTACTTACCCTGAACTCACCATGATCAACCTGATCACTCTC
ACTTATTCGGTCACGGCACCTCAAAACCCTCAAXCTATTGATCTTCTTACTACTAGGTAA
>GYY|c6908_g1; len=72  start:71  end:1; minus strand
ATGAATTATAACAATCAGCAACAAGCGCCTGTTGGAGTTCCTCCTCCACAAGGGTATCCA
CAACCTGATCCX
>GYY|c27893_g1; len=267  start:265  end:1; minus strand
XXCAAGATCTCAGATGCACTCGGCCGCTCCGAGCTCAGCACGCCTGTCACCGTCCGTTTC
GACCCTGACAACGACGACGCCGGCAGGCCTTTCCAGTCGCCTAATGCTCTGAATCTAGCC
AACCCATCCGCGCGCGCGGCGGCTGAAGCCTACTGTCGCTCAGCTACACCTGCCCCAACT
ATGAGCGCCTCACGTGAGACCCGTCCACCCAGTGTGAAAACGCTTTTGGCGAAAATCCAC
GATCTACAAGCAGCCTACACACTTCAA
>GYY|c38676_g1; len=87  start:121  end:35; minus strand
ATGGTAGGAAAATGGGCAACATGCACTGAGGCAATATATAAGAAGAAGGAATGCGCAATT
AATCAACAAAAGCCTGCTCTTTCCTAA
>GYY|c28513_g1; len=786  start:1  end:786
XTCTCGGAGAAGATCCAACTCAAGCGCCCGAGGGCTCCTGAGGGTGGCAACCAGTCTTGT
GCAAACCTAGCAAGCGGGTGGATTATCACGCACGGCTGGCTGAGGCTGGCTGTGAGTGAC
TGGAGCATCAAACAACAGCTTGGGGAGGTTGAAAAATCAAAAATCAAACCGGTTTTTGAG
XTCCACAAGACCGGGATCGATGGTTCGGCTCTGTTCGGCTCTGTTCTCGGTCAAAGAGGA
AGTGAAGCCGACTCGTACGATCAGGATGATCAACAAGATTTTACCATTCTTGGCCAGCGA
GACGAGCTTGAGCTTGGACCACTCTTGATCCATGATTGGCCGATTGGGGCACCAGTTGCA
TACTCCTATCAGTGCCTTGCTTGCCCACACGCTTCCAACCTTGGCGCCAGCCCCCTCGCG
TTGCTTGAGCCGGCXCCGGGGCCTACATTTTTCACACCTGCTCTCATCAAGAGCCCCAAC
GACCCATGGCCTCCCATGGCCTTTCAGGCTACACACTCATGTCAAAATTCTGCTCTAGGG
CTCCGCGACCCTCGTGAAAGTGCGGACTTGACTTGGCAGCTGCGCAGACCCGGGTCTAGC
CGCACGGTGAAAAGAGCAAGGGGCCCCAAAGAGCAAGCATACGACATAGCGCCGGCGAAT
TTCGGGTGTCTTCTGAGCGAAATCGAGCCAGGAACTGTAGGTACATCTATCAAAAGAGGC
GTCGCCGGGGCTGAGGCCGACGGGCCGACGGGACCCTTGCACCAAGGGACATCCGATCTT
TACTAC
>GYY|c40062_g1; len=207  start:1  end:202
XXCGAGCTGGTTCGTGTTACATGTTCTGGTTATCCTGGAGTAGTCAAATATTGCGTTCCT
CCCAAACCCCTAGTTTGGGAGCTTCCTCGXCGTACTTCGGAATATGAGTCATGGGCACTT
CCAGGAATCGATTCAGAGGTCGAGACCGGTAGGTACTTCGATCAGCTCGACCGCCGAAAC
TATCAAGCCGAGACCTCATTTCAGGXX
>GYY|c30396_g1; len=321  start:322  end:1; minus strand
GTCAACGCACGCCAGGAGGGCACCGGAATGCAGCTTCGTTCGGCCAATAAGCGTGGCGGG
GACCAGTATGCATCTGGTTACTGATTTGATGCGGCTTTCGATTCGTCATCTCAACTCTTG
CGTGACCGCTTCTTCTGACTCGGCTCCGCACTCACAACGAATGGGAAATGCGGCATTGCC
GTCCTGGCAACATTTTGGACGGCGTCGCTCCTTGATCAGTTCGTGGGATCCATTCGTCAG
ACACCTCATACGGACCAGAAAGACATTTTACTGTCTGGCATCTACTACGGCCAAGGGTCT
CTGACGACTATCTCATATCCC
>GYY|c27412_g1; len=300  start:1  end:300
AAAGCCAGTTGCGGCGATGTTGGAGGTACTTATATTCGACGTACTCATGATGXTCCTGAT
CCACTTGACGATGTTGGCTCTAGCTCCAAGCAGCGTGATTTGTGTGGACTTGGGTCAAGC
CTAGCCATTTTCTTCGAGTCATTTTGCATATCGAACACCATCCTCGCGACCTCCGTCTTG
GCCGATTCCGCCGCTGGCTGGTCTAACTACGATGATGAXAAACTCGCCCTCTGCCATCCG
ATGACCACGCGCGAGCCTACAGAAAGTGAGGGCTATCTGGATAAGGCCTTGGCAAGCCTG
>GYY|c16758_g1; len=858  start:1  end:859
XGGGGTGTTGAGCAGGCGCTGGTCGTCTTTCCAGGTGTCCCAGCTATCAATTCAAATGAC
TTACTTCAAGCCCAACTCGATACTCCTCGCGATGGGTTCAACCGGGTGCTTCTCCTCGAG
AGAATTGAACATGAGCACCTGGCCCAGCTCATGCTCCTACACGCCGACCGGGCCCCACCT
CCGCCCGACTCCGCGGCTTCCTCACACTCCCTTTGGCAGACCGAACGATCAATGAGGTCC
GGACAGGTTTCAGGACTCAGACTGAGGCTGAATGAGGTGGTAGTCAAGTTAAGACAGTTG
GCAGACGAAGAGAAAGATAGGCTAAGGAAGGAGGTTGAGGCAGAGTGGCGTGAGAGGCTG
GATACCGATTCCGAGGATGGCGTGGATGGGTTGCTTAAACTGGATGCAACACACGCGAGT
CGGCGGCTGAGTCGAGTGGTACGAGGTTCGATGCAGTATCCACTCGCAAGACAGGCAGCA
CTTGCGATCGAAGTCCAGCTTGAGCGACTGAGGCAGCTTGATGCGGAACTCGCTTACTCG
GACCGGCTCATGAGATGGCTATCGATGGCTTACTTAGACACCCACGACCCAACAGGCAAA
GGGCACTTTGTCAGCTTGGATATCAACCTCAGCACTGCCAGCATAAGCTTGGAGTCTGAG
AATCCAGGCGAGGATGCAGGGGGAAAGACGGAACAAGATGGCAAACAGAAATCTTCGCTG
CTCTCAACTGTCAATAGGAAATGTCGATTGGGTGGGGTCCCATTAATTGGTCTGGCAGTA
CTGATGGTTATAATCGCGGGCATCGGTGCTACTGTCTACTTTTTCTTTATCCAAGGAATT
GAAGCCAAAAGACCATAA
>GYY|c22770_g1; len=264  start:262  end:1; minus strand
XXTGGGATGCTGTCTGCATGCACGGTGCTGAGTCCCCCGATCAAGGCAGCTCTGACTCAG
TCTCCCCTTGGACAGGGAGGTGCTCCAGGCCACATGCAGACGGACTCTGGAAGTGGCAAG
GACATCCCTCCTCTACCTCAGCAGCAGCCTGGAACTGAGAGGTGGGTGTTCGCCTCAGGC
CAGCTGGGACCTCTCAGCCCTGCCTTGTCTGCTCCTCACCCTAGATACTTCCAACAATGC
ACCTCTTCTCCCCAAGCCAGGGCX
>GYY|c9322_g1; len=270  start:270  end:1; minus strand
CGAGAGAAGACCTCAAAGTCGATGGCCATCAGCCTTAACCTTGAGCTGGCTGTGTTTGCT
GACCATTTAGTCGGTGTATGCGCGATGAGGGGCGGTGTGGACACGCTTGATTTGCAGGCG
CTGCCGAAAGTTTAACTGGAATTTGAACAGCCTGGAACACTGCTGAAATCATTCAAGACT
GTCAAGGGTGGTACTGAAAAACCAGACCACTCTCATCCAGGCAGTCACATGAGATGTAGA
GCTGTAAAGCCTGATGAAAAGAAATCTAXX
>GYY|c2153_g1; len=243  start:239  end:1; minus strand
XXTGGCTCCATGTCGTCCCTGTCGCTTGAATCGAGTCCGACTAGCTCGGTATCTTCCTTG
CCATCCTACTCTGCGTGTTCGCCATCGTCAGTCACGACCGAAGATGAAAATCGTGAAAAC
AAACTCATGTGCTCGCCTCGAATTGCCACTACTCAGCGGCCTCATGAATCAGGATGGGTG
AAGCAACATGAAGACACGGCCATGGGAGAGGCGTCTTTTGATGTTTCGTCAGTCAGCATG
TXX
>GYY|c38111_g1; len=405  start:402  end:1; minus strand
XXTAAGTTCCGTGAGCCTTTGGAGGGCTCTCAAAGAACGGCTACAGTGTTGCACAGTAAT
CTTTCTATTGCXGGTGTCTCATTCCCTCGACCTTCTGTGGGTCTTGTGAACACTGTTTCA
TTTGACAGTTTGTTGCAGAATGTCTGCTTCGCCACAAAAATTGGCCGACATATTCATATA
CAGTGGCACCTCTTTATAAGCATAGCCACCGTCAACAAGTTTTGCATGCATCACCACGGT
GAAGCTGTGACCGAGATCGTATGTCGATCTGCGACGGATGGAGTACCGTTTCTTACAATA
GGTGAGTTAGGGAGCCCXCCGGGCCTCCAGACAGACGTAGGGCCTACCATTGCTGATTTG
GGTCAGCAATGGGTCGCACCGAGGGGGCTTTTGCCAGCACCTGCA
>GYY|c33093_g1; len=138  start:122  end:259
ATGCCATTACACTGTCAACAGCTGCTCTCTCCACACATTCTGTATCCTCATCCGCATTTC
CCTCCTAGCTACCATCGCCTCGCGGCATTCGCTCTCCTAAGGAGAAAGCTGAAGGCCAGT
TTTGAAGTGAGTGACATT
>GYY|c14938_g1; len=75  start:253  end:181; minus strand
XXCGTCTCTGGAATCCCGGCCGATGTAATTGCCGCTGCTCTGGCCGCCGACGCCGATGCT
GCTGATGCAGCCTGA
>GYY|c17663_g1; len=744  start:397  end:1139
ATGTGAGCGGCTTGTGCGGTTGAAGAGGCGGTAGGCACCGAGGAGTTTCAGGCCTTTGAG
GGCCGGCGATGGGACACCGACAGTGGATTGCTTGGACCCCCAGAATCCCTGCCGCCGAGG
GCGGTTTTTTTCGAGGTTATGATCCTGGCTCAGGTCGAGTTTCGATGCCTTCCTAGACCC
GGAGCAGCAGAACAAACTGATCCAGCCTTGTGGCATTGTGGATTGGTGCAACGAGCAGGT
CTTAACTATXTTTTCGGTGTAAGTTGTTGTATGGTTACAACAATGGATACACTATATGCA
ATGCAAGAAATCGACCCAAACCCCGCTGGTTGTAGTGTCCCTTCAAAGATTGATGCTGAA
TTGCTCCGAAGCTTTCACCGGTTTCCCTTTCTATTTGCGTCTGAGAACGTATTGAAGGAA
GGAACTCGTAGGTTGAAAAAAGAGGGTTGTGGAAGGAGGGTAATCGAAGCCAAAAGAATC
CTTGGCGTTGTGGTATGGAGGGACCGTGGTGGTGCAGATGGGATGGAACCGAATGAAGAA
GAAATAGAGTTGGTTGAGGGATGTGGTTTTTATTCTTTCTTGGTGGGTAGAAGACCAGAG
GAGACGXCGCGGGAAGCTGCGCTGGAATTGATGAGAAGCATCGCCATGAACAGGCGTCAG
CCGCCCGACGCAAAACTCGGTCTCATTCGGACTGATCAGTTTGAACTGGACCATGTCACT
AGATTCACGTTAGTCACATCGGXX
>GYY|c22679_g1; len=78  start:218  end:142; minus strand
XTTTTACAGATGTGGAAATGGAGGCCCAGAAAGATGAAATCATCTGCCCCAGCTGTAATA
GGACTGCCCATCCACTGA
>GYY|c35908_g1; len=303  start:1  end:302
XXGGCTTTTTCCAGCGCAGTGACAACCGGCTTTGAGGGCCGAAAAGAAACTGAAAACATT
GCGATCCATGAAGCGAGTTCTTCGAGGCTCATCCTCTTTGCTTCCCAAAGGTATCTGAAA
GCTTTTTGGATGAGTATGTTTCGATTGTCTGTGTCTGCTGCCGAGTACTCTGAAAGAAAA
CTTGCTATGCCTGGTGGCTGCGATCTATTTGACTATCTTGGAGCTCCCTTAAATAACGCA
CTTGAACAGGGCGCTCATCGTCAACATGGCGGGCTGCCACAGAAGCTGGCTGAGAGTTTC
GAG
>GYY|c24732_g1; len=246  start:247  end:1; minus strand
CCAAGTTTGTCAAGTCTTGCGGGGTCTTTCACGATTGGACTTGAGCTATTGAGAAATTGT
ATTGTTATGAAAGATGACTCGACTGAGGCTAATTTTGATCTGCATGAACCAGGCGCTTTC
CTTCTGGGTTGTGTCTACTTCCATTTCAAGTCCATGTTATTTGCAGAGTGGCAGACAGGA
AAGCTCACAAAGCTTGTGGATACTCACAGCCTCGATAACGTGGTGGCACCCGACGCTCAA
GGTCTT
>GYY|c28360_g1; len=354  start:467  end:114; minus strand
ATCTGTTGCTCAAACCTGGCAGCCCCAGTTTTCAGAAGAAATATCATGCTAGATGAGTAT
GAACAGAATCACCCTTTCTCAACACAGATCATCTTTCATGACTCTGGAACAGCAGCTAAA
CAAGCAATCATAAGTCCAGGGGACACAAAGGCTAGTGGCAGGTTTCACTTAATAGTAAAA
AAGAGGACCCATGGAGAGGAAAAGAGTGGATGTATTGAATCGACGTCTATCCTCAAAAAG
AAGTTTXTTAAAGTAATACTAAGTGCAGCAGAGCTAGTAGCAGGTCTCACCTGAGGCAAA
AACGGAGGATTTGGCAAGAAAAGGCAAAGAGAAAATGAGGAAAAGAGTTTATAA
>GYY|c26697_g1; len=282  start:279  end:1; minus strand
XXTGCCAAAAACGACTTTAGAAAACCCCCTCACGAXAACCAGCAATCAGCTGTCCCTCTT
GACAACTTCACACCTCCCTATCCAGCTCCATCACCGGTGCCTGTCCCGGATCCCGATCCT
GTTCAACAACCAGTCCCGAGCCGTCGAGCGGGGCGACGACGCGACCGTCGAGCAGGTCGT
TCAGCATTCCCTCCCGATCATCGACCAGGTTGTGCGACGGCTCGCACAGGATCCGCTGGA
CCGGATCCGCCGCCCGCTCTTCTTCCAGCGCATCATCTGTTC
>GYY|c22493_g1; len=225  start:227  end:1; minus strand
TTGGGATTATTGCACAGTGTAAGAAGTGATGATCAAACAAACACCATTCTAGTTGATGGT
CAGAAGGAAGTTGTTGTCCCTGCAAAAGCTATTGAAAATAGATTGGGGGATATGAAAAGC
CTTTGCGAGAGATTGCACAACTTAAACAAATTGGATGATGTTGGATATGGCGCAGTGAGT
CATAGAGCTAGCACAATAGAGGCCAAGGCATGGCATGATAAGCXX
>GYY|c37187_g1; len=249  start:247  end:1; minus strand
XXGCTTAAATCAATCTTGAACCCGCTAAGCAGCAATAAAAATCGACCGCCAGGTCAGCCG
GGGGAAAATCAATACACCGCAGTCGATTTCGCAATTCGAGCGCTCAAAAACGAAATCTCG
GCCGATGCCTCACTCCGAAATGCGAATCTTTTCGCTGCTTTGCAGAGCTTGCGAAGCGCT
CAAAAGGCGCAGGCGCAAACGAAAAAGGCGCGAGATGCATGGGTCGCAGAAACAGGAGAG
CACTTTAGC
>GYY|c11685_g1; len=252  start:1  end:251
XXTGGGCTCATAGCCTGACAAGCAGAGTTCTTGATTGCATATAGACAAAGCTTTTAAAGC
TCAGTAGCTACCTCTATAAACACGAAGGTCTCACAAGAGTCGAGAGTTAAAGGAGCCAGC
ATCTTGGAGGTAGTGATGGAAAGGAAAGAAGTAGATATGTATATCGTGGAACTAGACGAG
GCTTTAATGAAAGCGGAAATTGATAAGTCCGCTTTGATCTGGTCGAAACCAGAGTGGCTA
AAGAAAATGTAG
>GYY|c7919_g1; len=132  start:1  end:132
XTGAACGCCTCTAAGTCAGAATCCACGCTAGATGCGGCGATATCTCTCTCCGGCTGCATC
GCGACCCGCAGTAGGGGTGCTCTTGCACTCCCAGGGGCCCGTGTCATTGGCCATCTCCGA
TGGGCGCATTAG
>GYY|c22549_g1; len=213  start:209  end:1; minus strand
XCTCCTCAATGCGCCGGCCGAGCACAAGCTTTCCCACAGAACAGTTGCCGAGGAGTCAAG
ATACATCTCGGTGTAACATGTTTCCGTGATXCGGCTCAACTGATGGCCCGTGCTTGCCTC
AGAGGCAGCCCGCCAAGACCAAGCACGCCGGTTGCTCGATTCGGCCAGCTGGGCCGGCTT
CGACGATATGACTATAGCCCGACTGCTCCCAXX
>GYY|c23994_g1; len=219  start:163  end:381
ATGGGTCCCCTAAGAAGGTCGAAAAATCCTGTTCAAATGGCTGTCGGATGGGTTAAAAGA
CAACCTCCAAAGATTAAGGCATTTTTGGCGACAATTACAGGCATTATAACTTTGATTTTT
CTGAGATTTGTTGTGCACGATCATGACAATTTGTTCGTTGCAGCAGAAGCTATTCATTCA
CTTGGAATCGCCGTCTTGATCTATAAATTGACTAAGGAG
>GYY|c40791_g1; len=75  start:230  end:156; minus strand
AAGAAAATCCCCGAATTAGCAGAAGCAGAAGAACTATTGAAAGCAGAAGAGACCCTTGAG
TCAGCTAGCATTTAA
>GYY|c23378_g1; len=81  start:1  end:81
XATGACGTGAAATTACAGAGTATAGATGCTGAAATCGATGGAAATCTGGAGAAGACTGCA
GCAGGCTGGGATGATGGTTAA
>GYY|c8679_g1; len=912  start:944  end:35; minus strand
XXCATATGGAACGTGGCAGGGATGAGCAGGCCATCTGGAATCCAGCTTAAAAGCATCAGT
CACCCAGACATTGATTTGAGATCTCTGCAGAGGGGGAAACGGCTGGGGTTTCAGCCACTT
GGAGGTCCTAATTCCCCAGCAGAGTCTGGCCGTGAGACTAGTCTCTCTGTCTCACCTGGC
GGGGTGATGTGTCCACTTCAAAGTCTCACTGGACACAGGCAGGCAAACCCTCACCGGGCA
CTTGTTCTTGCACCAGGTTTTAGCGTGGACGTTGCTAAGCCAGCATGTGGCTTCGCACAT
GTGGAGTCTTACAGTTACTCTGAAGCAAGCCCTGGXGACCCCGAATCTGACCCCGAAGTT
CTTGCTGGGCTGACTCCCTACTCGGTGTTGACTTGACCTTACACGGGAGTCAGTGTAGTC
ATGGGCGCGGAAAGCACTCAGATAAAAGGTGCTCCACCCAGTGATGAAGAATGTGTTGAT
GTCTTAAGATCGTCTTCAGATAAACAGCAAAACCGTTGGTTAAAAGCTGGTCTXAACCCA
CCTTATTTTGTTGTTGTTTGTTTTGTTTTAGACGTTTCGCAGCCTGAAGCTGTGGTTTTA
GTCTCTTTCTCTAGTGATAAGXTGGAAAAGAGGGATGAGGAAGGGGCTTTGCTGGCCCGA
CCAAAAACAAAACTAAGAACCCATGAGTGTATTCTCTCCCTTGGGCACTTGGACACCTCT
GCTAGAACATTTAGTAGACGCTGACAATTCCAAGCTAATGTAAAAGCCAAGTCTGGAGGG
TCATGGGGTGGXGAGACTAGGGTGAGGAAGTTGTTAAAGGAGGCCAAGGGGATGGCACGG
CCTTCATCTAATAGTGACAGTAGCATTTTAGAGCTAGAGGGTCTTTATCCATTGTCTAGT
TCACATGCATGA
>GYY|c30669_g1; len=132  start:261  end:130; minus strand
CTCAATTCGGTGACCATATATCAAAACCCGAATTGCAAGTTGTCCTTGATCAGGATATTT
GCATATGAGCGTTTCTACATCACAAAAATGACAACAAATTGTAAAAACTATAGGGCTGCT
CTGAAAACTTAA
>GYY|c9522_g1; len=249  start:1  end:250
AGGTTATGGAAGTGTGCAAGGTGGCAGGGGAAAGTGATGATGAGAGTAATAGTTGTAGAT
AGTAACCCTAGGCAGAGGGAGATGTCGTTTTTGCTCAGTTATGCATCCTTTCAAACGTTC
TTTAAGACTGCTGGCGATATAGGCCATGAGATTATCAAGTCAAAAGACATTGGATGTAAG
AAGTATGATGTGGAAAATTATGGATTTTACGGCGCAAAGTATCACGCTTTTAGGTTACTC
ATACCATAA
>GYY|c32548_g1; len=585  start:583  end:1; minus strand
ATGAATAAACTCGCGTTATCAACCACCGCCGCCCTTATTTTTGCCTCAGGTTCTGCTGTT
GCAGCCGATAATGCTGCTGGCGGTACACTACATTTCTCTGGTGCAGTCACTGATGCTACT
TGTACTATTAATGGTGGCGCTTCAGCCAACCTGTCAATTATATTGGAACCTATCTCAGTC
ACTCAAGCCGGACAAAAAGAAGGCTTAATTGATTCTGGTAAGAAAGCATTTTCACTGGAA
TTTTCTAACTGCCAATCCAAAGCTGTTGGTTTTGACCCAGCAACCTCTATGTTAAAAATC
CAGTTCACATCATCAAATACCATTGCTAACGATGGTAAATACCTGGTCAACCAAGAGCTC
AATGCAAACGGCAAGCCGAAAAACGTAGGTATCGCTATTGTTAAACACAGCGAAGAACAC
GCCCCTATTATGCTGAATAAGGCGTTTGATACAGGAATCAAGGGCTCTACGGCAGCACCC
GAAATTGTCGATTTCTATGCGAAATATTACAAAGTAGGTACTGCTGATGCAGATCCAGGT
AAAGXTAGTAACGATGGTTACTTATCACGTTACTTATCTATAATX
>GYY|c25141_g1; len=54  start:212  end:159; minus strand
GCTACAAAGAGAACGGTGAGTATAGCCGGGGCTGGAAGAGGCTGGGATGTTTAG
>GYY|c1097_g1; len=816  start:1  end:813
XTGTGTGGTTGCCCTCCAGCAGAACCTGGAGAGGCAGCTGGGGACAGATGTGTGCCTTCT
AXGGTTGAGTTAAAGGTTAACTGGCCTCCAGATGAGGAGCAGCACCAATTTCCAGGTGTT
CACTGCATGGTTCTGGAAATGCCCACTTTTTATAGGCACTTGTCAGAATGGCTGGTGATG
GAAGATCAACTACTGAATTACAAGTATGAACTCGGCACTTTACCTGTATTATTTCTGATC
CTCAGAGAGGTTGAXAATAACTTGCCTGAGGTCACAAGGATTTGCACTCTGGACTCCTGC
ACTACAATGTTCTTTCTTTTTTACTTTGGGCAAGGCCTAGGCCTGGCACATTTGAAAGGG
GAGTGTCCAGTTGAGACTTGGAATATATTACAGCCAACACATCCGCATTGCAGAGAAACA
TACACCCTTCTCTGGGGATATATTTACAAGGGGGAATTCAGTTGGGCCACCCTGGACACG
CTTCTTAATCTTCCTGAGGTTCTGTTGCCTCCTTATGAAGTGGGAATAACAGCACTTACT
TTACAGGATTATTATATTAGTGATAATGGGAGGGAAGAGAAAGTAATAAAAATAACAACG
GTTTTAGTGGGTGCTATTTGTAGGTACTGTGCTGTGGCTTCGACAAGCCTGGTTACATCT
GACCCTTACGCCGCCTTTGAGGCAGGTGCTGTTGCTATTCCTATTTTATAGATCAGGAAG
CTGGGGCTGAGAGGGTTTGATGATTTACTCAGGAGGACACAGCTTATGAATGACAXCACA
GGATTCTTGGCTGTGCATGACCCCAAAACCCATGXX
>GYY|c24415_g1; len=141  start:215  end:75; minus strand
ATGTAGAGAGGCCAGAGCTCTGTAGGAAGAGGTGTTACAGTAAGAAGAAAGGAGAAGAAG
CACATCCCAGCTAGAGATCTTAGACTTCAGAAGGTCAGGGATGTTGGAAGGCTGGACGAC
CAGGGATCCTCTGATCTTTAG
>GYY|c17561_g1; len=1608  start:2160  end:556; minus strand
XXCCATGATCATGATCATGATCATGGTCATGACTATGGCCACTGGCAGCCGCGCGAAGAC
GATGACGAAGATGAGAATGGTGACAACATTGCGCTTCTGGAGCGGAATCCCGCGGACCGA
CCGTCAGACCACCCGGAACGCACTTGCCCCGACTTGCCCAGCTGGCCGCCGGCCCCGCCA
AAGCCCAGTCGGACAAAGGAAGGCGAGGTGTCGGAGGCCAACCAGGCTCAGTTCTCGGCT
TGGACGCTTGTCATCGAGACACTCXCCGCCGCTGTTGCTCTCGGTCGTGGGGGGCGTTCT
GACGGGCGAGCTGCTCGAGAAGGTCCAAAGCTGGCCAGCGTTTGTGAGGGTGCCGGAACT
GTTCATCCTGCTGCCGGTGCTGATGAATCTCAAGGGGAACCTGGAAATGAATCTCGCTGC
CCGGCTGAGCACTAGTGCAAATGTCGGCGACCTCGACACGCCGGGCAGGAGACGGGCGCT
GGTCGCTGGAAATCTGACCCTGCTCCAGGTCCAGGCGCTGATCTCTCCTTCTTTGCCTCC
ATGCTCGCATTTGTTCTCGGCCTCCTCTCCCGCCACAACTTGCCCTCGATCAGAATCCCT
CCTAAACCTGGCAAGAGCTGGGGCTGGCAAAAAGGTCTCGAGGGAGGTTACTATGAGTGT
CTCCTTGTCCTTGCCGCGGGTATGCTCGCGGCAAGCGTGAACAGCGCGCTTCTCGGTGGA
CTCATGTGTGGCCTAGTGATCCTTTGTCGGCTGTTCCGCGTGAACCCAGATAACATCACC
ACTCCTGTTGCCTCCTCGCTCGGXGGACCTGCTCACGCTGGTCTTCCTCAGCCTGGCGGC
CTCGGTGCTGGTCCGCTACGCGAACACGCTCGCCTCGACCGTCGTCTTTGGCCTGCTTGT
CTGCACCGTCGGCCTGCACGCGGTGCTGACGCTGCGGAACGCATACGTGCAACGCTTCCT
GCCGTTGGCTGGGTGCCGATGTTTGTGGCCATGTTGATCTCCACCTGCACAGGGCTCGTC
CTTGAGAGCGTCGTCAGCCGGTTCGGGGGTTTTGCGACCATTGCCCCCGTGCTCACGGGG
ATCTCGGGGAATATTGGCACAGTCGCXGCTCTCCCGCCGCTCGACGGCGCTCCATGCGCA
GGCCGTCGAGCCCGGCCGGACCGTCGCGGCGATCCTGCTCGTGATGAGCACCATCATCCT
CGCCGGCTTTGCGTTCTGGAGCTCTCAAGTCGGCCCGGACCCCCAGCCGGACATGCTCTT
CTTTGCCGGCTTCATGCTCTGCAGCCTCTTTTGTGTACGTCTTACTCTAATCTGTTCACC
CCTACTAAGGCGCATCTCATGATCCTGCGAGGCTCTTCAGAGCTCGGTCTCGCTCATTCT
GGCCAACGTTCTGTCAACAAAACTGTGGGAGTACGGCTATGACCCGGACGTCTATGCGAT
CCCAATCCTGTCGTCGTTGGTGGACCTGATTGGACAAGTGAGCTTGGTAGCCACATTCGT
GGTGTTCAAATGGACATAACTCAGTAGCCGAGTGGCCGGTTCTTTGGGGGTAAGTGGATG
GGGGGTTCATGCGGGTTTGCATTCGGGAAGTCAAGAAAGCCACATTAG
>GYY|c20917_g2; len=390  start:1  end:391
XCGATCGCGCATGTCAAGATCATCAAGGCCGCCTTTAATCCCAGTGGAGTGCTTGGGGCT
TTGATTGCGGCACACAAATCTCGAAGCGAGTGGGTCGATATCCTTGAATTTTACAAACCC
AATCTCAACGGAAAGACAGATTTTGATATGATGATGCTATTGTGTATTCCGAAGAAGGGA
AAGGATCTTACCGAACTCCTCCAGGTCGATCCCTATCGCGCCCAGCCAAGGTGCTGGTTG
AATTTTGCTTGCCAGCTTCTCCTCGCCGATGACGGTGACTTGGCTATAGGATTCCCATCA
CCTGTTGACGAAGCGGTCTGTCAAGACTATGGAAGGGAAAGATGCCAGAACGGAGACATG
ATGGCAGTTCGGGCTGATAATGGTCATTAG
>GYY|c16999_g1; len=486  start:533  end:47; minus strand
XXCTTCAATTTTAGTAGTGACGGTCATGTCCAGTCTCAAGCTTTCACCATAGGGGGGTTC
TCGTTTGAGGCTTCTCGGATTGTGATATCAGGTATGCCAAGCACCGCCTTGAACGTAAAT
CCAACTGATGTCTTAAATCAGGTGGACGGGCTATCGATTTGCCCAGACGGAAACCATTCT
GAGGTGCGATATTTTCTACTTCATACCGAACTGGTGAACGTCCGTGGCCTTGTGAACCGC
GGAGGTTCAGACATGACAAGAAACGCTCAACCCGGGTGCCGTAAGATTCTCAAATACATG
AAACTCGCGGAAACTCATCCATCCCGATTCCCCAAGAAGGTCGATCTTTCCCGAAGGTTT
AGTGATATGTGCTTGAAGTATCGGTTAATCAACTGTAGACGTGGTACCACAGAAATATTT
GAGCCAGCTGCGCGATTATATGGCGGCGGTTCGGTCGGAGAATCGGCTGAAGAGCCTTGT
CAGTAG
>GYY|c18540_g2; len=285  start:285  end:1; minus strand
ATGGCCAGTCCTCCATGTCTGAGTCCGGTGTTGATCAAGAGCCTTAGTGTTAGCCAATCA
TCAGCCAATGGGAGTCCGGTATCATACAGTAGCCCACTGAGTCGAACTCAAAGCTTAGCG
GCTGGTGGTAGGAAACCACCCATCATTCTCCCTGGAATCTCTCCTGCTAATCGGGTCAGA
CAAACTGCGGCTTTGTTTGAACGAGGGAGTACTGTTAATCCGTTATTGTTACCTTGTACT
TCCCCTCTACTTCAACATCAACAACAAGAACAACAACAACTTTAT
>GYY|c22595_g1; len=213  start:228  end:18; minus strand
XXCGACGAGGGGCAAATGACACCCAATTCAATTCTTGAGAACCCATTATCATCTGGATCT
AGTGCCAGTGGAACAGTGGGGTGCAAGACCTTGGCTTCCACAGCCACAACAGATTTTGTG
AAGATGAAGAAAAATGGGAAAACACCAATACCTGCGGCGGTTGTATCTTGCAGTAGGAGA
AAAAACACCCCTCAGAGATCTCCTCTATATTAA
>GYY|c4170_g1; len=270  start:1  end:270
AAAAGAGATAAGAGAAAAGGAATAAGAGACCAGGTTGATGAATGGACAGATGCATTTTTG
GTGTGGTCTGAGTTAAGAGCTGGTGTTGAGCATGCAATAGCTAGACTGCCGAATGGAGCA
AATTTGGGAAAGCTGAAATGGTTTAAATTCAAGGTGAAACTTGGTCACAAGCAAGCCACT
CCACAAAGTGGTTACTCAGTAATGTATGATGATCAAATCTTAGCCAAACTTATCTCATCA
TACATCATTTGGATCTTGCTGGACTGGGXX
>GYY|c26708_g1; len=159  start:159  end:1; minus strand
ATGAAGTTCTACGCTGCTCAGGTTCTCGCTTTGGCCAGCATCGCCAGCGCTCTTCCTCGC
CCCAACTACGGCACTGGATCTTACACTCAGCCAAGTGCTCCTCTCTCTACCGGTGTCTCT
GGTCCTAGCTACGGATCTGGTGGCGCTAGCTCAGGCCCC
>GYY|c27778_g1; len=162  start:161  end:1; minus strand
ATGCCCGGCGATCAGGATTGGGCAGATGGGCCCGCAGCCGCCTCTGCTGAATATCCCCCT
CGACAAGCCGATCCGCCCCCTCCTCGCCGCAGTGGCCGCTCCGCCAGCCCCGGAGCTAAT
GGGAATGCTCTGCGGGCAGAAGAGAGCGCAGTCGCAGCCCXX
>GYY|c19466_g2; len=357  start:266  end:620
ATGGATTGTTGTGTTGAGTTTACTGACGAAGTAGTCGAAGATXACGTAGCACAAGGGTAT
ATACCTGATTTTGTAAACAAAGAAAGAGACCAAGATTGCCAAAGACCGAGAGCTGTCGAA
TATGAGGAGTCGTTGCTTTGTGACTTTTTTGXTGATGTTGCTGGTCGATTTTTAAGAACC
GTACTGCAGCCGACTAGAAGACAGAGGGTCCGTGACTTGCGTTCGGGTATGCACACCGGT
TGCAAAGCGGGACACAACAACAATCGAAGGAAGGCCTTCATCCTCCCCAAGTCTTTCCGC
CTTCGCCACGCGGATGCAGTGGTCTTCTTCATCCGTCGAATCCCGGCGACGCTTCAG
>GYY|c37499_g1; len=360  start:376  end:17; minus strand
TTATATAGTTGGATAGCTAAGGAGACTGTAATGACATTGCAAGAAATTGGTAAGATGAGT
CTTAAAAATTCAGGTGGATTTGTTGCCAGAATCCAATTTAGTTATATGGATGGAGATGGT
GAAAAGCATTTAAGTCAGCAAGGTAATAATATTACTCTTGGATTAACAGATACTGTTGAC
CCTGGCGATCTTGGAGTTCCTGATGGCTCAATAGTTTTTATGCATGTATTTGTGGTATGG
GGAAATGATAATGAAGCCCGTAAAGCTTTTTTATACAAAAAAGGAAGCCAAGCACTTGCC
AGCTACAATATCAGTGGTACAACATTAAGCAATGATCTTGGTTTGATCGATGTTTCGTAA
>GYY|c10404_g2; len=417  start:413  end:1; minus strand
XTTTGCAGTCGGACATCGCCTGGAAGGGCAAGCGAAATTCTACCGACGTTTCCGCTGAGT
CCTGGCTGGTCCGGCTCCAGAATCGCCXCCGTGAATTTGCGAGTGACCAATTTTCAGAGG
GCAATAGCAGGGGCATTGGCGCAAAATACTATAAAACTACTGGCTCAATTGCCAATGATT
TTGGATTTCCACACCCCCATCTCTTCCAACTGCTTTGACGTCGGCTCACTTTGGGGCATT
CGAATTGATAAGGCCAAACTTCCCGGTTGCTCACCATTGGCTCCAGCAACTTCTTCGACT
TTCCTCACCTTTCCTTCCAACAACTTTTTAGACTTTCACTCACCACTGCTCGACAGCTTC
AGGAACCTGATACTCTACATCCAATATGCACAGATCAGACCTTATCATTGTCCTCXX
>GYY|c16131_g1; len=945  start:964  end:16; minus strand
ATGGGGGACAAAAGACAACTTGAGGTTGGATGTAAGAGCGGGGGAACGGGGGATAGCAAT
AAGACTTCACAAGCCAGGGAGCTTCAGTCCGCGGACGTAGCATGCATGGTTCCTGGCAAG
CGTTTTCCAGACGAGACTGTTCCTAGCGGGTCAAACGACCAGTGCACACAGTTGCGGACG
ACGGAAATTGGCGGCGGTAGTGATGAAGAATACGGCGGTCTTGTCGATGACAATTATTCT
CCGACTTCGAGTGACGATGGAAACTGCATCGGTGTCTGCTGGCCCGAGCCATGCGATGAC
GAGTCTAGCCTTGGAGGACAGGCTTCGCACTACGCCACAGTCCGTATCGCTTCAAGCATC
AGCACAGGGGACCATGTTGGCCCTCCCGAACTGAGTTGGCTGGCTTTCAGAGACGCCCGT
CTACATCGACGGGTACTCGATATCAAGTTTGATCGATACGGTGCAGACTATCAGCCCCGG
GATGAGTTCAAAGTGAGTCTAGCTGCACTACGTCTCCATGCAAGCACTCATGCACCACTG
ACTGATGGAAGTGCACATGGGATCACTGTCGGTTCGCAGCCGTCACCGCTCGGCAAAGGT
ACACCGCCTCAGCAACATGGTAGGCATCCTTATCGGTACACATTTACGAGGAAATGCCAA
GATCAGGGACCCGACAACGAACAGGATGCAGCAGTATAAGGCTGGAGGGTCATAGTGAAA
AAGTGCATTGACATGAGTGATGGGTTGACAATGAGAGAGGCTACCGAAGGTCATGACAAA
ATCTTTGTAATTGTACTCCAGCGGCTTCGACAAAAAACCACAAGCAAACTTGTACCTCAG
CAAAGGATGAGACTTCCAGACTTCCAACCTCAACAAAAGGCTCCTCTTGATCCTTCCCGG
GCTAGCGAGGGCCTTGCATGTAAAATGACATTGTTGGCACGCTAG
>GYY|c11059_g1; len=357  start:677  end:324; minus strand
XXGTCAGAGGGGTATTACGAAACAGCAAACTTAACAAAGACAACCACCGACAAGGCCTCG
AATAAAACGGCCAATACACCTAAATCTTCCCCAAGCGCCACACCATCCACTGCXCAGCTT
GAAGACAGCGACAAGCACGAGCCCCCGTTCTGTGGTAGTGAATGGATTCGTGCTCCTTTC
TGTCCTTATGCTCACAGCAATCGGCCTTCAATGAGAAGAATCCGGGGGCGTGGAGGCAGA
AAACAAATTTTGCCTTCATTTTCCCTTTTTACGTCTCCTTTAGGTTGTTTGAAAAATGAG
ATTTTATGCCAGGATGACGACGTTACGTTACCTTCGTTACACCCCACAAGCTACTAA
>GYY|c23877_g1; len=138  start:1  end:136
XXAGTCTCGATGAAGGATCTTGTTCTGTTGAGTTTTTGGGAGCGGTTCAATGTTACAGTT
CAAGCAGAGAACAAGATACCGGTTTCAATACAGAGAGCCATGAAAGAAAAGCACAAATCA
TCAGATTCACATTTCTGA
>GYY|c30425_g1; len=234  start:1  end:237
GAACTTCAGAAACCCCTTGGCCAAGAAGCTGTGGGCAGGCAAGCCCTTCGGTCACCTGTT
GGCTACACAGACCCCTCCCCTCGTGCAGCTCAGGCAGCTCGAGGCCCCCGACCAACACTT
GCAGGGGTCCCTGCTAGTTACGCCCCACCGCCGTGGAGTTCGTACCGCTTCCTTAGAACT
TCTACAGAAGCCAAGCTCCCTGGAGCCCTGTTGGCAGCTCTAGCTTTGCAGTCG
>GYY|c22475_g1; len=246  start:245  end:1; minus strand
ATGTACAGCCGTTTTAAAAACTGTAGTCCTTTCTTGATTTTTGAAAACAAATTTGACAAG
GTTTCCCAAGTCCCAATCACTACAAACCAACGCGCCGCTCTACCAAAGCCTCCTACAACA
GATGCGGCCTGTGAGAACTCCACCCTCCCGCATAAACCGGTGGAGCTGGGCAAGGAATAC
CAGCTGAAGAGATGGATCCCATACCGTGTCGACGCCATACAAAAGTCAAGAGGTCTATTC
ATCCXX
>GYY|c37625_g1; len=207  start:1  end:203
XAGCCTGGAGCTATAGAAATGGGTGTCACTCTTCTCCCACGCAGGGAGCATGTTAXGGCA
GTTGTGAGTCCTAGTGCTGGTTGCTGCCCCTCCTCCAAGGAGCTCAGATGGCTTAGACAG
CAGTCAGCTACAGCCCAGGTGCTGGTTGCCCCTCCCACTGXGGAGTTAGGTAAGCCTAAG
CAGATCCCAGCAGAAAGGCTGTTAGGX
>GYY|c15569_g1; len=111  start:298  end:408
ATGTAGGATGAGAGCAGAGGGGCTAAAGAGAATGATCAGATGAAGAGTTGAGTGGAGTAT
AAACCAGACCAGGCCGAGGTTGAAGGATTGTCAATCGATCAAGAGAAGTGA
>GYY|c33207_g1; len=129  start:236  end:364
ATGGCAGTAATAATTATTGTGATTACCAGGAGTAACGTCTTGCGATCCAGAGGGAAAGCT
GCCATGGCAATTCCAAAAAGCAAAACGATGAATACAGCAAAGAACAAAAAGAATTGTTTG
TATAATTGA
>GYY|c37690_g1; len=102  start:255  end:155; minus strand
XAATCAACTAGCGGTGGTCGGGCCACTAGGGAGAGGAATGTGGAGGTTCGGCCACTTCCC
TTGATCAAAGATAATGTAAAAGATGTGATGTTCTATTGCTGA
>GYY|c25907_g1; len=168  start:131  end:298
ATGCCGAGATTGAGTGAAGTGTCTGGTTTGTTCTGCTGTGAGAGAAGGAAGCAGAGCAGC
TTCCACAGTGTCCACAGGGCCTCTGCAGCCACCACTGACTGCTTTCGCCCTGCTATTCTC
ACCTTAGGTGGTGATCGTGGCAGAGGTGGCCCTGGTGGCATGCGGGGX
>GYY|c8099_g1; len=297  start:310  end:12; minus strand
TTGGACCTACGAGGACTGGAATCTAAGCAGAAAAAACAGTATGAGTCCGATGGGTCAGTA
AAATGCCTCTTTAAGGGTGGCGATTGGCAACATGCTCTGAGACGCAAGTTTCAGAATCCA
ATGATTGAAAAGGCCATAACAGATTCTCGTCAGCGCTACGACGAATTTGCGAAGCACATT
CTCGATAGCTCAAAGAACAAGGATGACGATGAGATGGGGTTTCATCTTGAAGATGCGTCT
GCAAAGCACATCAAGCATGCAGGAGGAGAGAACAGATCGCTGACCTTTGTGAGTTGA
>GYY|c14490_g1; len=747  start:1  end:747
XAGAGCATCTATCCACTCCTTCCAAAGCCCAAACGCAACTTGCCTTTGAAACCCGTTCAA
CGAGGACTGCGCTGGCCCCCAATTCATCAGATTGATTTCGGTTGCCGCTACACCATGTTG
AAAAGATTAATCGCTTCCATCGTGGCCGTCCTTGCGATCGGCTTGATCGGATCCACTTCT
TCCACTGCAGTTTTCCCCATAAAAGCATCGCACGTCGATGAAAACAATTTGAACGGCTCC
CTCCATGACGATCATTACAGTCTTGACGTGAAAGTCGTGTTTGACAAAAAAACTGAATCG
CATGCACCCACTCGGCTAGACCATGCCGAGAAGGTGTGTGGCCGAGTCTGGACCAACATC
AGAGACTACACTGATGAGTATGAGCGCCCAGTGGGAGAGAAATGTCCAGCTGTATCCATC
GGTTGCTATCGAGATGGAGGGCATCGATTTGGGGCCGTTACTTTTTCCGTAGGGACGGCT
GXAGCTGATGATGCGATGATACTTACTCTGACCATTCGTCACAAATGTAAATATACAATG
ACGGCGGCCCACATCTTCGTGGTGCGATGCGCCAGCAACCTTGTCAAAGGTCCTCGCCGC
CTTGATCAGACCCGTCCCGTGACTGGAATCGCCGGGTATGCGAACATGGAAGACCTCACG
AACATGCAAGAAAATAGGCTGAGACTTTTGTTGCTTTTGCAGGTTATTCGTGGGCCGCAA
GATCTGTCAGGCCGACGGGAATCCAAG
>GYY|c38834_g1; len=483  start:1  end:483
CAAGCGCACGTTGCGAGAGTCACTAGTGGCGGTAGTCGCTCCATTACGCAAGGCACAACT
ACGGGCACCAATCATCAAATTAACACCGCGCTCGACACAAAGAAGCCCATTGAGAAGAAG
CCTGCATATGTGAATCCGGCACACCCGCACAATACGGAGCAACTGGGTATCAACGGAGGC
TCAACCGATCTACATCAGACCACAGGCCATGGCACGGCAGATCGCAACCACGTTGGAGCG
ATTGAGAGTAGTCAAACGCGGGATCAGGTACTCCAGACCACAGGCCACGGCGGCACGCTA
GACCACAAGCACGGTGGAGCGATTGAGGGTAGTCAATCGCGAACGACGGGCGCTAGCAGC
AATCACTTTGTTGACACGACGGACAAATCCAAGTCAACTCATGAATACCATAAAACATCT
ATGGATTCAGCCTCAAACACAGCTAACATAGCCGTCGACCATCACAAAGAGGGTGGTCAT
TAG
>GYY|c14027_g1; len=108  start:118  end:224
ATGGGCAAAAAGATCAAAGTTGATXTAGACTTCATTCACTCTCAAGTTCAAAATCGGGAC
ATTGATGATACAAAGAGGAACAAACCTGAAGCGGAGGAAAGATCACAT
>GYY|c10952_g1; len=135  start:296  end:162; minus strand
AGTGGATATGGTGTTGGAGGAGGATACAGCAGTGGTGGCGGCCAAGCAAGCAGCGGTTAC
AGCCAATCATCTGCTTCAAGATCCTCAGTGGCTGTCTCAAAAACAACATCAACCTCCGTC
AAGACATCTTTCTAA
>GYY|c2317_g1; len=387  start:1  end:384
GGGTCGATCAATTCAGGGCTTGAAAGGTATATCATAGCCTTAATGCTCTTTGTGATTCAG
GCTCCTGTGCCTCACGGTXACGCTGTGCCACCGGTGCCTCAAACGACTCACTGCAAGAGT
TTTTGGAGGCCTGCTTTGGGAAGTCAACTGACCTACACGGCTTTGTCCATTAAATACGAT
GCGATGCAXCACGACATGTTTGTGAGGATTGAGGGTAATGATGACCGGTCACTTTACTGG
GAAACAGTTGCTGTCGCGACTTCGGTTGCTGXTCTAGACCGGACTCACCACACCGGAAAG
CTGCGTTTTGGATGGCCTCAGCTCTTGAGGCGAAACATTATCTCCTTTTTGGGTTTATTA
CCACCAGCCCGTCCTGAAGGGTCATCA
>GYY|c35776_g1; len=240  start:137  end:376
ATGGCACTCGGGAAGCCATAGACGGAGGAAAGTGTCCTTGGTAATGGGCCAGAGAGGGCA
TCTGGAATTTCTCTCATGAACTACCTTGGCCCCAGCTTGCCTCCATCATATATAATCATT
GCAGCCGAGTTATGAGAACATCGTGTGCCTGGGCATGGCCCTCAGACCAGTGGTGCTGGC
CTCATCTGTGAGCCTGTTAGAAATTCAGATTCAGGTCGGGTGCAGTGGCTCACACCTGTA
>GYY|c23679_g1; len=351  start:1  end:347
XXGATTCACCCGCTCAACTCACCCAATCTACGAGTCGATCATCCAGTCGCTATCTTCAAG
TCAAGTACTTCTAAGCCTCTAATACCCAAACCCCCAAACCACCACCAACACATCATCAAC
ATGCGTTTCACCATCGCCTCCGTTGCCATCATGGCTGGTGCCGTCGCCGCTGTTCCTCAG
TACAGCGTCCAGCCCATCTCTCAGATCTCCGACGGTCAGATTCAGGCTCCTCCTGCCACC
AGCGCTGTTGGCTCCGCTGTCCCTCTCCCATCGCCATCTGACGTCTCCGTCCCCGCTGGT
GTCACCTCTGCCCTCTCCTCCGCTGCTGACATGACCTCCACTCTCGCCGXX
>GYY|c25321_g1; len=153  start:275  end:123; minus strand
CACCCATGCTGGGCCTCCTGGGGACAGGCTGGGCTAGCAGTCCCAACACAGTTGGCCTCC
TCTGCTCTCAGAGAGGGTCAGTCCCTTGGGGACGGTCTCCCAGGGAGAAGCAGGAGTTGT
GCCTCCGCCACCGCTGTGAGACCATTGCCATGA
>GYY|c26549_g1; len=192  start:1  end:190
XXCTGGCCAATGCCTAATTTATTAGCATTGGTGAATCATCGGAGTTTTAAAGCAGAAAAG
TAATATAATTGGAATTTAACTTGGCAGTGGTGCGTAGTCAGAGGGCAAGGAGAGACTGTT
AGGAAGCTGGTGGAAGGTTTAAGCAAGAGGAAAAGGGAGATTTCACTCAAAGCAAGGAAA
GATGAAAAGTAG
>GYY|c32586_g1; len=153  start:1  end:152
TGGTTCACGGTGTTTCGCGGCCTCATCCTGAGCTTACCAGAACTTTTTAAAGATACAAGC
GCAGGACGTATGTAGCGTGGTGGAAACTGTCATAATCTACAAGGCAAAGAAACTTTGCTA
GACTTGGCTCTTGGGTTGGCXGCTAAATCGTAA
>GYY|c14008_g1; len=330  start:327  end:1; minus strand
ATGTAAGCAAAGAGAGCCATCCAAAATAAGCAGGGCAGTAGTAGATCAGCCAAAGCTGAG
CAGGGATCGGACGAGATACGAGTTGATCAGATGAGTGTGGAGGATGGAAGTAGTAGAGAG
AGTGGCGATGAGATTGAXGAGGAGATAGCCATGACGATCGAAAGAGTCGGACAGGATAGA
ATACTAGAAXTAGAATCTCTTTCTTTTCCGGAATCCGGAGTGGAATCTATGAGATGGGTT
GGTGAGTGGTTTATGAATATATTGTATGGTCGATCAGACCACCAGTTCGAGCTTGCTCGT
CGCTCGAGTCAGAGTCAGAGTCAGAGTCXX
>GYY|c30754_g1; len=264  start:1  end:260
XXGTCGATTGAGCGTCCAATTCCAGCTATCATTCATCAATTATCCGCTTCTTCATTGGAT
CTCAGCTGGATAGCTCAGAATCCCGAATTTCAACAACGCTTCGAGATGGGTCCGCACAAC
AACAATAGCACTGTTTCTTCATCACCTCAAGACCGCCTTTCAGACTTCCAGGCTGAGAGT
TTTGAACAATTTCAGTCTCAGACATTTGATTTCAACAACACGCGATTGCTGAAGTATAGT
AGGCTCTTTTTTGAAGGTGGTGXX
>GYY|c6210_g1; len=759  start:757  end:1; minus strand
XGCTTACACGCCTTGGCTGTTCTCAGTAGCTGCTACCTGCCTGGGAATGCATCTGCCTCA
TTATGTGCCAGGCCACACCTAGGAAGGCTCAGAGCGGCACAGGCACAGGCCATGCCTCTC
ATCGATGATGTGCACACAGAGTACATCAGTGACGGXGGGGGAAGGGGAAGGAGAGTCTTC
CCGGAGGAAGACGTGAAGTGCTTCAACCAGTCTCACGTCACAGACACAAACCACGAACCC
CACTTTCTAATCCTTAAACCCGATGTTAACTGTTTTTTAATGAAAGCACTCAGGGGGAAG
AGGAGGATTCCAGGCAGACAAAATGCCATCCTCCTACTCACCTCCTTTGCACAAGTCTCC
TTGGCTGGGGAGCCTGAGCTGGCAAGACTGTGGGGGATAAAAAAAAAGGGGTCCCTGGAC
ACAACCCACAATGACAGAAAAGGAAAGAGGTGGCTGAGTGAGGCATGGTGATGGCTGCCA
CCTGGAGGGCATGGTGCTTGCAGGGTCACCCCTGAGACTGCACCCAGACACCTTCCACAC
AGGACTGAGTGTGCGGCCAATCTCACCAATCCCAGAAGGCAAGGTCTGCTGAGGACCAGG
AAGGGCTCCAGACCTCAGATCGAGGGGCCCTGCATGCCCCCAGCTCAGCAGGATGGGTGG
ACCCAAGCCATCCCCTGCCACACTCACCTCTCCCTTCTTCACCGTCATGGACTGCCGTCG
GGGTGTGATCTCCTCATTGATGCTGGACAGGAAGTTCXX
>GYY|c29813_g1; len=156  start:255  end:100; minus strand
XCTTGGATGATGTTTTCACAATATTCTCTTATTAAGATAAAGCTACTTATCGAGGATCCT
GTCCTTATCAATAGTAATCAGGTAATCCCTACGGTCCACTGTGGTTATTCCGGCTCATCT
TCACCAGAGCACATGAACATGGGGAAATTCATGTAA
>GYY|c26520_g1; len=216  start:211  end:1; minus strand
XXCACGAAGAACAGAAGCACAAAGGCGGCCGCCGCCACGTACATGAAGTGCAGCTGCGCC
GGCGGGGGCGGCTCCACGGTCTCACCTGCGGXGCACGGGGGCCAGGGGCAGGTGCCCGGA
CATCAGGCAGCGGCTACGCAGCAGGCTGGTGGCCGGGGGGCGGCGGACTGGCTCCGCGTC
CGGGCGCCTCCTCACCCACTCTCCTCCATCCCGCXX
>GYY|c6236_g1; len=258  start:323  end:65; minus strand
ATGGCTGACACGTCTATGACGCCGTCGCAAGTTTCGAAAATCATCCCACACAACGGTGAG
CGTATTGAGCCGTACCGGGACTGGGTCTATAATCGAATTGGAAGGTTGCAGTCAACGAAA
ATCGGTTTAATCAGCTTTGTCAGAGCAGTGTACTGTGCTGGGAAGGCTTATGACAGCTTC
TGCTGTCTGGCGGCTATGCCCACAACTAGCGACCAGATGGGCCAGACTCTTGTACACGAA
TCGGTCCCACATACTTGA
>GYY|c12683_g1; len=213  start:1  end:213
XXAATATCTCAGGCGGTTGTGCCTGAGATCTTCCCAGCAGTGTTGCCTGACCTGGGCTCA
GGAAGCAGTGCTCGATATGATCTCAGGAACCACTACCTGAGACATTTTTCTTGCCTAAAA
ATGACTCAGGCAGGTGTGCCTAAGAAATCTCAGGCACTAATGCCTGAGATCAACTCAGGT
AACACTGCCTGCAAAGATCTCAAGCAACACTGA
>GYY|c26656_g1; len=75  start:117  end:43; minus strand
ATGCATTACAACCCTAGTGTAGCAGAAGCATTTAATAGTGTAGAGCATATTATGCGTGAT
GTAAACAACGGGTGA
>GYY|c36229_g1; len=246  start:244  end:1; minus strand
XXCTGCTATCAGGTCTTGAAATTGGCTGGAAATAAACTTTTTGAACTTTTGTCACAATTG
AAACTGGAAGATTTATCCAAGGAAGAATTTACAAATGATAGGACCACATTAATGCTTGAG
GTAGCTAAACGTTTGAAGTCTGCGGAAGAAAAATCGAACAGTAAAATGAACCTCGTGCTC
AAATGGTCAAGGTTAAAACTAAATGATGCAAAGGATCAGATACTGGAAAAGTGGTTAAGA
TTCCCG
>GYY|c10590_g1; len=408  start:1  end:409
AAAGATGAGCGTTTCCCGGTCGCTCGATGCGCCCGGTTCACGAGCGGAGGGCGCCCGCCT
GCGAGTAAATTAGGAGGAAGCCTTATTCCTCTCACTGGAAAAAAATCGTCACAAGACATG
ACCAAAACTGCACATAAACTTCATTCACCAGTAGCCCACTTGAGATGTGCTGCAATGCCT
GAAATGAGTCAAAAGAATTTTGGTGAAAAATCGTGCTTGATCAGTGCTTGTTCAGAATTG
CACATCAAAGTTAAAAACGAGCAACAGGACTTGCACAGTTCAACAACTTTATCCAAAATA
AAATACAAATTGGAAGCGGTCATTTTGATTTACAACGTTATCAAATCCGTAGATTATGAA
GAGACTGCACACGACGGGCCTGTCAACTCGGCTGGGCTCTACCTCTGG
>GYY|c11067_g1; len=423  start:422  end:1; minus strand
XTTTTGAACAAAAAGCAATACCCGCCAAATCCCTACCTCACGAGCAAATACAAGCTGATG
CGAGAAACCTTGGAAAAGGTCATTGAGAATTACAACGCGCTTCCAGCATATCAAGAAGTC
ACCAGTGCGCTCCAGCAGCTACATGGAGATAGAATACAGCTTGAAAGTGGCTGGAAGGCT
GAGCCTACTAGACTCGCCTGGGCTGGGCGAAAACTCAAGGAAATTGGTGAAAAATTTACA
GGTCCAGAAGATGAAACGGATCTGCAATTGAAAAATGGGGCAGTCATATGGGCCACTGCA
GCTCGGAGTCATGAATTTACTGCAAACAAAGCGCTTGAGGACGGTCAACTGATGGAAGCC
TGGAAGCACTGGCGCGCCAGTCGAGAGGCACAGATGAAGCAAAACTGGCAAGGCAAACCT
GGX
>GYY|c34433_g1; len=138  start:1  end:137
XXGAATCCAGTTAATGGTACTAGGCGTAAGTTTATTGATGAGTTGGCGGTTTGCGCTGCA
GGAAAATCATCATTACCAAAAATGAGGAACATACTTGCTCTTTCCGAAAACAAAATCCGA
AAAACATGCATTGACTAA
>GYY|c12946_g1; len=270  start:268  end:1; minus strand
TTCCTGCACATCACATCCGATGTTGATTGGAGTATTCTTTTCAACCCAACTCAAGTGACT
CCCCATCTTAACCCACAAGCTTTACTCAAGAAGAATGATGCCGACCATTTCAACGAATCT
AACTTCCCCTCAACTCACTACCAGCACGTTGCCCCAGAAGTCCTCAAACCAAATTTGCGC
CCTTTCTCAAATCAATTAGCAACCGATGTCTACACGCTATGTAGTTTATTCTACCAGTTA
CTCCTCAACAAGTCTTCCTCCCAACTTTXX
>GYY|c38305_g1; len=459  start:1  end:455
XXGCCAAGTAGAGGCCCGGTAGCATATAAGAAATGTTCCATGGCTGACCTTGCTGCAGCA
CAGAAAGAGTTTCCACGCCTGGGAAAATTCTGCAAAAGGATCGTGGAACAGACTGACGCT
CTGCAGAAAGCAGAAATACTTGAGAACTCTATGGACAAATTAAGAAAGATGCCTGCCCAA
AAGATCACTCCCAGTGAATTCGAAGGATGGCTTCAGGCTTTTGCAGTTATCATGGGCGTG
GGAAACCCGCAATTTGCTCCGGATGTTCGGATGGAAACCATAACCCAATTTGGACTCCTT
GATCTGATGACCAAGTTCGACAACGGCGACCAAACCAGCACTGAAAAATACTACCAGTCA
ACTGAATCTCTACAACAGTTCTTGAAATCGAGGTTCTTGTTAATAAAAGATAGTCCTCGC
TTGAAAGAAAAAGCTAATGAGATTCACTGGGCCAGTGXX
>GYY|c34479_g1; len=117  start:116  end:1; minus strand
ATGGCCAATGTGAAGCCGTAGACACCTGAACGCCTCGGTCTGGATCTCATCCTGACCTTG
TATCCCAAAGTGTATGACCCTCTATCTCCTCCTCTGCGCATCCCCGCTCGCAAACXX
>GYY|c26268_g1; len=228  start:1  end:229
XACCAGGCCGAGAAGAGCCAGACCAACGGCGTCGTACCCGAGTACCGCTCCAACCCTCTC
TTGAGACTCTTAGCTCACTGCAAGACTTCTTTTTACGATATAGACTTGGGATGATCTATG
GGATTTGCATCGGGTAGCGCAGGTTGGCTGGAGCCTTTTGCTTTTATGGCTCGCCATGTC
ATGTGGCAAGACTTGGTTAGATATGGATCGTTTTGCAATGAAAATGGA
>GYY|c21397_g1; len=1608  start:2063  end:453; minus strand
CGAGGGTCGATCCATTTTATCATTGTTGTCATCTTTGCCCCATCAAGTGTTGGTCTTGTT
GCCAATGACAATTTATTCACAATTAATACATTGACGGAGAGACGGGAGTGCTTGTTGAGT
TGCAACTTGGCAGGTGTAGCTAAGTCACGGATAAGTTTACGCTTGAGCCACCTCGATGAC
GTCACTTGTCCGCCCTTCTCGCCAGCCCGTCAAGACAGCCGATGGCCAAATCTTGTCCAG
CAGGAATCGGGGTTGACCACCGACGATGAGCTTGAGCATGTTCAGACGGACAGCCCAAGG
AACTCTTCATCCCTCCACCAAACCGTTCCCATCGCCATCCACACTGCGACCGCTGTTAAC
CCCTTCCCTCATCAACGCCCATTTTCAAGCACTTTGACTGATACTAGTGATCAAATCAGC
TCCGCAAAATCATCTATCAGCTATCCAACCCTCTCCTCTTCTCGGTTTCTTTGTCACCAT
CCAGAAGACACTTTGAGCATCAAAGATGTCAGCTGGAAAGAACCTAACCAATCCCTATCC
GATGACGAGCCCACGAAGATGAATATGTTTCAGGCAGTCAGGGATGCGATGGCGATCGTT
TTGCAGAAGGATGAGAGCGCGGTGGTGTTTGGTGAAGATGTCGCATTCGGGGGTGTGTTC
AGGTAACAAATCGACCTGCACTCCAAGATTGACAAGCCTACCATTTGCTCCGGACTCGAA
AGATCTGGACCAAAACAAGCACAGGTTCTGAAGCGGTCATTTTGTTGCGGATTTACTAGA
TGCTCAATGGGTCTCGCTGACGAATACGGGCCGGATCGAGTGTTCAATACCCCACTCACT
GAACAAGGGATTGCTGGCTTTGGTGTTGGACTCGCTGCAATGGGTCAGACAGCAATAGCC
GAAATCCAATTTGGCGACTATATTTTTCCAGCATTTGATCAAATCGTCAACGAGGCTGCC
AAGTTGCGGTACAGGAGCGGTGGGACATACGACTGTGGTCGACTGACGATTAGAACGCCG
TGTATGGCCGTTGGGCATGGCGGATTGTACCACTCCCAGAGTCCCGAGGCGTTCTTCCAG
CACGCGGCCGGACTGAAGATTGTGATTCCCCGCTCGCCCAGCCAGGCGAAGGGTCTTCTG
CTGGCGTCAATCCGCGAACCGAACCCGGTGGTGTTTATGGAGCCCAAGATCCTCTACCGG
GCCTCGGCCGAGCATGTCCCGACGGGAGACTTCGAGCTTCCGCTCGGCAAGGCGGAGGTG
CTCCAGACCGGCGCAGATCTGACACTGATCTCGTACGGAACGCCTCTGTACACGTGCGAG
CTCGCGCTCGCGATGCTGCGCGCTCCACCGCCAGAGATTGAGAATCTTGTGCCACAGGAG
CTGCGGAGACTGAGCGTCGAGCTCATCGACTTGCGCACCATTGTCCCGCTTGACGAAGAG
TGCATTGTCGAAAGTGTCCGAAAAACCGGGCGGTGTGTGGTCGTCCATGAGGCGGCCAGG
AACGGAGGCGTTGGGGCCGAAGTAGCGGCCAGGGTGCAAGATAAATGCTTCAGTAGACTC
GAGGCTCCTGAAGACGAGTGTGTGGTTGGGACACCCCATTCCCATTAG
>GYY|c26523_g1; len=84  start:1  end:82
XXCCACGAGTTCAAAAACCGGCAACACGAGGACTGGTCCTGGCAAAACCTGGGCCAGCCA
GCGCTTGAACTGTTGATCAAGTGA
>GYY|c40165_g1; len=228  start:276  end:50; minus strand
XCGAACAATCCAGCGCCATTCAGGCCCGGGGTTTTCTTGTCGGATTCAATCGTCAACAGC
TGAAAGCTTTTAGCAGGTCCAAGTCTTGGTGGAATTAGGTCTCCACGCCTCACGCTAGCA
AGGTGTGTAGGGCGTAGGGCGTGGTGGGTAGATGGATCTTTTAGTTTTCCCGAGGTGGCT
GGAAAGTTGTTTATCCAGATATATCCTGATCCGCTCATTCCTGAATAA
>GYY|c36189_g1; len=264  start:1  end:260
XXCGCAAAGCATATGTTAAATGACTCTAAAACTGAACAATTTGTGCCATCGACACCTGAA
CTCCAAGCATATGCAAATATACTTGGGGAACAATATGAAAGTGTAGATATTACCGAAAAT
AAGGAAATAGATGGTATTATTAATCAATTGAAAGATTCAGTGAAATCTGGTGCTAATTCA
ACAACAAACGTTTCCAAGGCAAGTGTAACTGATAGCACACAGAAATATCAGGAAGCAATT
GCCGCTGATCCAGACAACGCAGXX
>GYY|c632_g1; len=276  start:273  end:1; minus strand
XCTAACAATCAAAAGAAAATAGAAAATCTGTCACAGAAAATCGAGAAGGAAACCCAGAAG
CTTGCTGCCGACAAAACGAAACTGGCGAAACTCCAAGCCAAGGTCTCAGGCAAGGGCAAA
GTAGCAGGTGTTGAGGACCCAACCAGCCAGGGAACCGGTGGAGCTGGAAATAACCCAATT
GGTCAAGGAACCATTGGAACCGACGCTAACCCCAACGGGAGTACAACCGGCGTAGCTGGA
TCTGGCACAATTACCTCCAATCCAATCGGTGGAAXX
>GYY|c39878_g1; len=306  start:368  end:65; minus strand
TATGCAAATTTGGATAGCCAGAATGCTTATTTTCATAAGCTATTCTAGAACGAAGCAATT
ATACTAAAAATAGACATCTATGATCGTCTTACCXCCATGAGAGTGCTTTTCGAGGTCTGC
TACCTAGAGCCCCTTACCTGACACAGAGACGGCGTGTGTCCGCATGCCTTGCTTTTCGCT
GTTGGCCAACCTGTGACAGACAAGAGCAAAGCTGTAAGCCCTGCAATTTCCCCAGGACCX
CCGCAACTCGGCCTCATCAAGTGGGGAACTGCCTTGGATGAGGAAGACAAAATTTTAGAT
ACGTGA
>GYY|c27886_g1; len=114  start:1  end:115
GGGAGGAAACCAACTGGGGAATATGACAAGTCAGTGGATGTGTGTAAAGGAAAACAAAGA
GATGAAACTTCTTCCAAGGTTCTTCACGTTCTTTACAATGAAGAAACTTAGTGA
>GYY|c36686_g1; len=408  start:405  end:1; minus strand
XXCTTCAATCGTGATGCCGACATCTTGTACAGCCTGTATCCTGGCAGCCAGCCCACGCCG
CACTCCGGCTCCTATTTCTTCCGGCCGACCTCAGCTCTCGACTATAGTAAAATGAACCCT
GTTGAGCCCTTCCATGCCCACCCGAATTTCCXTGTCCTTGACTTCTCCGGCTCCATGATT
GCTTTTGACCGAACTGGTCACGCCCCCAGAGCTGTACCGCCGCTTTGTCCTGTCTGCTCC
TGCTGTGCTTTGGTGTCCATCGCCCACCTCGACTCGGACGACATCTCTTCCAAACTGTGT
GCCTTCTTTGCCCCAGCTGGACCTCAACCCTTTCCTTTTCCTGCCCTCAAAGCTCGGAAT
CCGTTTCTCTTTGATGGTCTGCTCGCAAACATATCAATGTCCCTCGCX
>GYY|c2741_g1; len=96  start:94  end:1; minus strand
ATGGAGGGCCCTGAGAACTCTCACATCTACAGGAGTCTGCAGCCTGTTCCAGGCACTGGX
GGTGCAACCAAGATCACAAAAGTCCCTGTCCTCACX
>GYY|c26182_g1; len=99  start:220  end:121; minus strand
AGCGGGTCAACAGTTTTGAGCAATATAGGAACCGGAGGCGGGGTATGCTTAGATAGAGTG
AGGTATGCTTTGGCGGCAGCATCGACCGGGCGCGCTTAA
>GYY|c6136_g1; len=366  start:419  end:57; minus strand
XXCTCAGCCCCTGTGAGGAGTAACTTGACGAACCCAAAAGCATTCAGGCCTTGTGGGTCA
TTCATCAAGAGTCACCCTCAATGGACTGATGTTGACTGTGGTGTTGAACATCCAGCAACT
CATTCCTCCTTATCGCAAGGCCCTGGCATGGCTAGATTTGCCXCCGGGCCAGTGAAGGCG
CCTAATGTGCTGTTCATTGGAGGGACAGACAGCGTAGTTAACCGGTTTTTGGCTTTGXTA
AATAGCTAGAAAAAGTACAGTACATACACCATGGACAGAGTGTTGGCTGAAAAGATGTAT
TCAAAGTGGTTCAACTTGGAGCAGTCCTCCTTGGGTAAAAAATACCACAGTCTTACTGAG
TCTTAG
>GYY|c31528_g1; len=246  start:1  end:247
XXGATGCCGGCGCTGGCGACGTCGCCGCATCCCGCACTGGATGCCGCCGCTACGTCACCC
AGGCCGAGTTCGACCGCACCTATCGCAGCATCCGGCGGAGCCGGCGTTCCAGGGCAAGAA
CGTGCTGTTCGTCTCCGGCCTCAACATCGACGTCTCGCCGCCGAGGGATTTCCGTTTCCG
TTCACCAAATTCGTGCCCTGGGCGGCCTATGCGCGGCTGCGCGATGGCCGCTCGTTTCTG
CTCGAG
>GYY|c24971_g1; len=210  start:207  end:1; minus strand
XTGGGTGCTCCTGGAGCAGAAGAAGATCAAGCCACCCTTCAAACCACGCATTGTAAGXTT
GGTCCCCGTGCACGTTCAGCACCATGGGTCGGGCCCAGGTACTTGCAGGACAGGCTGCGT
GCACCCAGGAAGAGTTGGTCAGGGGATGCGTATTACAGTAAAAATGACAAAGAXCCAGAG
GTGGCTGAGGCTCTCCCTAAGACAATGTCT
>GYY|c12473_g1; len=144  start:1  end:143
XTCACTCAGGAATCACTCAAGTCAACAAAGCTCAGCAACGACTATTCAAGAAAGCCCACC
AAAGACTATTCAAGAAATCAGACTCCAGTCGGACCTCCGATCTACCTCATCGCCAGAGTA
CTACATACTTCCAACTCAAATTAA
>GYY|c7004_g1; len=93  start:1  end:90
XXTAAGGCAGXGATTAAGGATATATCGATTAATGGAACTCCAGATGGTCTCCTTAGAGAG
CTCAATAGTAATGTCATCCTTTGGGTTGAATGA
>GYY|c25330_g1; len=291  start:322  end:32; minus strand
XXCTGCTATTCTACAGATAAAGACCGGTCAACGACGTCGACGTCTGATGATATTGTCGAC
AAACCACCAGAACGAATGTGCGTCGAGGTGCAACATCCTAATCCCCCGCTCTACTCCTTG
GCTTGTTTCCTGTAAGAATACCCATATCCAGGCCCAACGGAAATAGCGGAGAATGCAAGA
AAGAATGCAGTAATCGAAAACACCACCAATGGATATGAGCTCCGCCAAAACGCTCCTGAA
AATGCAGGCATAGAAGAAAACATAGAAGCAGGAACCACAGCTCCTCTGTGA
>GYY|c36512_g1; len=240  start:237  end:1; minus strand
XTACAGAAACGTCAAGATCCTTCTTCTGGTGGTCCAAAAAAGGAAAGTGGGGCTGAGAAG
CAGAAGACAAGAAAGAGGCCAGAAAAGTCGGGCGGGGGTGATAAAAAAGATAAGCCTCCG
AAGCCCGAAGGAGAAACAAAGCCGCCAGGCTCAGGCTCCCCTCCCTCAGGCTCAGGCTCC
CCTCCCCCTGCGCCTCCACCCAAACCTCCCGGTGGCATGAGGCGGAGATCTGCATACCXX
>GYY|c26637_g1; len=246  start:245  end:1; minus strand
XATCAGCACGGTCGACCGAGACGTGATGCTCGTCGCCGTCTCGACGCCGGCCGGACGCTT
CGAACTCCTCGGAGCGGTGAGCATCCGTTCGGGCATCCTGATCGTCGAGGAAGCGCATAT
CCAGGGCTTGCGGCCGGCGCCCTCGGGCGGCAGGGCCTCAACGCCGTCGCCCGCAAGCTG
ATGGTGGAAGCCGATGTCCGAGGCCTTGTCGTTGAAGGAAGCACTCGCACGACGGGACGC
ACCCCX
>GYY|c16531_g1; len=270  start:337  end:66; minus strand
ATGAACATTCTTGACCAGGCCTGACTCAACAAGGAACTCAAGTCCAGCTTGAGCAGCTGT
GTGAAGCTTCCTGAGCTTTACTCAAGTAGCAGTTCAAGTCACCCTGGGCAGCCCCTCTTG
CTTCACACCATGAGCTGGCCTGGGCTCACTGGTATTGTAATGGACCACCTTACCAATAAC
TGGCCAGCTGGGCAACAACATGGGCTGAATCTACACCCAGCAGACCCACATGATGGAGCA
GGGGCTGATTACATCATGGGCCACTAGTGA
>GYY|c5493_g1; len=318  start:1  end:320
GTTTCAAGTCAGGGAAAGGTTGACAAATCCTCTTGGACAATGTGGAAACAAATCGCCATG
GCCCTAAATGCTGCTGGAAGGAATTTGTCCATAGCAGACCTCCCTGCCAACTTCAACCGC
GAAAGTCAATACCGCTGCATAACACCGCGAAGTTTAGGCTGTCCTAGTGATGGTACACTA
TACAGTTATAAACGTCGCGCTTCTCAGCTTTATTCTACTCAGCTACTTCAGTTCGTCTGT
GCCAACGCCGCTTCCAAGAAGGCCCGCTTGGATGACGAGATCATCCCTCCACGCCTCACT
AACCCAGACATCGTGGGA
>GYY|c37496_g1; len=216  start:1  end:212
XXGGGTAGTTACAAGGGCGGCATGATCGATACGAGCGGTGGAAAGGGTATCAAGTTTGAA
GCTAAGCCTGTCGGTAGTGCTGXTATTGTGGTGGATAATCCGCGAGGCATTCATGAAACT
ACCAAGAGGATAGACCAAAAACACGCGCCATATGCGCAAGGAGATGGCGAATACGGAGXT
TATGTTATACTAAAAGCAGCATACCCTTCATTGGCX
>GYY|c6345_g1; len=234  start:1  end:232
XXACTTCGCTCAGGATTTGGCGGCGTCCGGGCCGGCCGCGCTTGGGAAGATCATGGCTAC
CTGGCTGAAGATGAAGGGGACCACGAACGAGACGGTGGAGAAGACTTTGATGACGAGGCT
GGCAAGCATGCTGACGCGCCTCAGGAGATGGCAATGGTGGTGAAGATGAAGACTCCCTAC
ACGGAAGCACTCGCCATAGAGAGACCCGAGTACTTCCGATGGTCCCCCAAAAAX
>GYY|c28209_g1; len=129  start:1  end:130
AAATCAAAATCAACTGGATGGCGTTTCTATAACCTTGCACCAGGAAAGAAAAACTGCAAT
GGAGGACTAATTAACGCAGACTCCATCATAAGGAAAAGGGTAATCCAGAATGTCACTTTC
AATATTTAA
>GYY|c32553_g1; len=285  start:283  end:1; minus strand
XXCGACCTTGTGGTCCGTCAAATGGCCGCCGAGGAGCGAACACACCCGCTTCGGATCATC
GACCGCATTGTCCACGACCACCTCAAACGGATCGGCCGCCTGCCGCCGACGGCGAAACCT
GACAGAAATGTCCGCGCTGAGGCCGCATATTCGCGGCCACGCGACGCACCGAATGATGGG
GGCGACACAAGCAGGATCACXGTTTACGAAAAGTCGTCCGGGAAGGAAGATGGAGGTGGC
TCCCTGTCACGGGCAGCTTGCCCTTGCCGCCGGAGTGCCATGAGC
>GYY|c21281_g1; len=435  start:1  end:434
XXTGGATTCAAAAACGTGGCCTTCTTGCCCAGCTACTATACTGGCGGAGACAACTTCAAG
CCTCTCGACCCTTCTCTCAGGCAGATTAACGATGATGACAACGAGCTCGAGGTCGGAAAA
AGCGTAGCAGACACAGACGCATGGCTCATGGAACTCGAGACAGATTTTTGGTGGCTTTCC
ATTGCCCTGGCACAAGTATGTAGCTCAATGAGCGCCAGACATTGCCCACCACTCTGTCCT
AAATCAGGTACAAACTTCTCTGCTCAAGAATCTCCCTCCCCGAATGTAACTCGATCCGAT
CTCGGGCCATCATACTGGATGGCGGGAAGAGGTTTCGTTCAAAGGATCGAATTTCAGCCA
CTAAACAGTAGCCCTACCAACAACAAGAGGCTTTTGCAGAGACATGAACCTCACCGAGCC
TTATCGCCCACTTGA
>GYY|c18137_g2; len=375  start:373  end:1; minus strand
XXCCAAATTTGTGGCCAACTTTCCTTGGCTTCCTTTCCCATTTTTACTCTACGTAGGTTG
TCGCTGGTGACTGGTCATCTATGTGACCCTTCGCCCATGAGCAAACATAGTGGCCTCTTG
TTCGCCATCCTACCTCCTGCTTTCCAACGCTGTGCAGTACTCAAACCAATAAGTGCTGCA
CGTCATTTCTATGCAAAAAAAATATCCATCTCTCTTGATCCCATCTATGGGTCTCTTGAT
CTCAAGCTCAATCTACTTTGTTCTCCTGGGATCATCTCGCTGCTGAGAAACGGACTTTTT
TTCTCGGTGGATGAATCGCACCGCAACCTCCGTCCTGTTGTGTTTTGGAAAGCAGTTCAA
CTTCCGACAGCCGTX
>GYY|c12380_g1; len=648  start:643  end:1; minus strand
XTGATCCGAGAGATCAATTCCAGCATGCCTGGTAATCACTACTGTTCAGAATGGGCCCCA
TTGGCACCCGAGTCACCTGGXGTCCTCTTGACCGGTAGCAGTGGACTGAAATATGACTCA
GCTACTGGATGGGCGACGTGGGTCAGGGGAGCGCCAGCCAACTGGGTCCTATATCTGGGT
CCCTCTATCCAACCGTGGTGTACTCTCTGCGATGTGATTGTAGTGACATGTGACTCTAGT
CCAGCGTCCGCATTAGGTTTAGGGGTTAGGTTTGGTCACTCGCCGAAATTTGXTGCCGTA
AAAAACAGCCGTCGCATCGCTAAGCTGGACCTACAGCCTGAACGAGATATTTTCGTAAAA
AATGGAGGAGXTGCGACTGAGACCGTATGGGAGATACATAGTTTTTTAGAAGCTTTCCAT
TGGAAGCCCATAGTGGTCTCATTGATTCTGACGATTTCTCATCGCCATTATGTCACTGGT
GTCATCAGGACAGAGCGCGTTCATTCTGCCGTGGTTGTAGGTAGCCAXGTGAAAGCTTAC
TCAGGTGCGGAACGTCTCGTTCCTTCACCTTCCTAACTTGCGGATGCACAATCAAGCTCT
AAGGGATACGAAGTTGGTATCTGGGAGATCCTCAAGTATGACAGCCAX
>GYY|c34155_g1; len=216  start:1  end:214
XXGGATTTAATATCTCAGATGCTTAGATGGAAATGGCTTGCTTTATTAGGTGAGATATTG
GAATGGTTGGGTAATGTAGTGGGTGGCCTGAACCCTGACTGGAAATTTGGTCTCCCTGCT
TTTGAGTATCTCCATGGTGTTGCCACCCTTGCCAGCTCTATCTATCACCAGGCCTTGGGT
GTACCAACTGGTGCTCATGGAGCGTTTCGGGATTAC
>GYY|c13289_g1; len=171  start:171  end:1; minus strand
ATAGTAGGAGAAGCAGTAGAAGTTGTGATGGTGGTTCCTGCAGTTGGTGTTGGTGATTGT
TTGTCAGTTGAGGTTGATGGTGATGGTGGTGTTGTTGTAGTTGGTGGTGTTGTTGTTGAT
GCTGGTGTTGGTGCTGGTGCTGCTGGAGCTGTTGCTGTTGCTGTTGCTGTX
>GYY|c27843_g1; len=240  start:238  end:1; minus strand
CCGAACGCCGGTCCAGCCGCTGCTGGAAATGGAACTAACACCAACATTGCAAATGCTGTG
TCTGCTCCGGGTGCAGCACCACTCGGTATTCCTGGCCAAAACGTAACTGCCTTGTCGACA
CAGCCTGGAAAGCCCGCTCTGACCCGCCGACAAGTTGTTACCGGGGACAAAAATTCGCCG
GCTTCGCTCGTGAACTCCTCGACGGTCTCACCTTCGGCCGCCGGGGAGTCCTTGTCTGXX
>GYY|c27105_g1; len=195  start:1  end:194
XAGGGTAACAACAGACGCGAGACCGGAGAAATGTTTAGAGGCGACTGGCTGATTGGACAG
ATGTGAACCGAGATAGCTGGTGGTGCCCGGAGCGGCGGCGAAGTAATTTGCAGACTTGTG
CTCCAGCCCGCCAGCTCGGAGCTCATCGGCACAGTCGCAGAAACTATTTCGCGGCTGAAG
CCTGTGGATGGATAG
>GYY|c14832_g1; len=267  start:264  end:1; minus strand
XXCTTACATACCCTTGTCACTCCTCACATTCGCCCTTTCCGTCCTGGACTCTCCATCACT
GCACTTGCCCTTCCGTTCCTTCTCGATTTCAGCTGCCGGGAATACGTCTTGACCATGCAG
ATCCCTGATATTGTATTTTTTCAAATCGACCATGTTTTTGGATCATCCAAGATTCTGACT
AGAAGGCGGTCAAGTAAACCAAGGACTAACATTTGCCTCCCTGATTTTCCCACCCTCTCG
ACAGTTCGAGGTAATCGTCCCGGTAXX
>GYY|c229_g1; len=75  start:1  end:73
XXGTCTGCAGGCCAGGAAGAGAGGCCTCACCTGAACCCAACCTTGATCTTGGACTCCCAG
CCTCCAGAATTGTAA
>GYY|c32499_g1; len=582  start:579  end:1; minus strand
XXCCTCGATGCATCATACAACCGATACGAGATGTTGCGGGAAAAGCATGAAAAACCTGAA
CCGGTATGGACGAGAGCTGCCAAGCAAGTGACAGAAGTGACAGAGGAGTCTTCCAAACCT
TTGATCATCACTCAGGACCATGATCAACGCGTTGTTAGTGAGCCATGGGTGAAAAGGGTT
TTCGTTACGCCCATCAGAAATCCGTTAATCTTGGCCGTAAATACCGGCACAGACCGATTG
GCTCTCAAGATCCATCGCAAAAGAATCATCAAGGCAGAGACAACAGTTGTTTCAAAGTTG
TCTAAAGGCTATGACGCTATGTACAAAGGGGAGTTAGGGTGGGCTGAATACTACCTCAGA
CAAGCTGTCAAAGAAGACGAAAAGAGCCAGTCCCTTCAGAAAACGTACTACCAGCTCAAT
GCTCCGGTGATTGAGTTTCGGCGTATAAATAGATATAAGAAAAAGTACAACAAGTTAACA
GAATGGAAGGCTTGGATGGAAAACATGCAGCAGGATAGTATAACTAAAAAATTTAAGGAC
ATGCTTTCGCACAGAATGGACATGGAAAAAAAGTGGGAAAGX
>GYY|c33602_g1; len=111  start:1  end:110
XGGAAAAACGGGGATCGTTGGACAAAATCGGCAACGGCGAGCAAATGTTTGCAGACTGTC
GTTCTTGAAGTCAGCCGATCCGGTTCATTTAGAAACGCCTTCCACGTATAA
>GYY|c29247_g1; len=75  start:1  end:75
GGGAGACGGAAACTCAGTGATTATCCCCGTCGGAAAGCCCGCGGGAGTAGTTTTCCTGAA
CATACTGGACTATGA
>GYY|c12860_g1; len=228  start:1  end:227
XGGCATGGCGGGCGATTTCCTTTAGCTGTCGATTTGGAAGCATCAGATAGGAAAAACAAG
ATTATCAGCTATTGGGGTGACAGAGGGCTTTCAGGAGCACCGTTGCCAGCGAGGCAATGA
AAACCAGTGGATGGAAATGATCTTGATCGAGGCCAAATTGCGAGTGGAATGTTGGGTAAA
GGAGCTACTGGACCTGATCGAGAAAAGAGCTTGATCGTTGCTGTATCX
>GYY|c11332_g1; len=207  start:1  end:207
CAAATTCAACCGTCCGGGTGTCGACTCAACTACTCCAACCTTGTCGTGCTCCCATATCGA
TCTGCTGCGCTTTCTCAAACCTTGTCGTTCGCTCACCTCGAGCTTTCACAACTTGCTCGT
CGTGGTTCACATGCATATTGTCTCCAATCTCCGACGCTTGCCCCTCAACTTGAACCCGAA
CTCACATCCCGGTCTATGCTCTTGTAA
>GYY|c33947_g1; len=207  start:204  end:1; minus strand
XXAGAAGAGGAAGATGCAAAATTAGCCGATGCTTCCCCAGATTTTATGCGTCTCTCCCAG
CTTGAAAACTCCCAACTACGCAACGGTTCCCGCGCCAAAACGGAATCCCCTCCCGCCGCC
GCGCTGCATAAGAAAAAGGTTCAGCCGCAAGTCGCAAAGCTTCAAGCCAACCTTGCACTG
AAGCTCGCTAAGCGCCATTACAAACXX
>GYY|c2530_g2; len=291  start:288  end:1; minus strand
XCCACAAAACAGTCGAAAAGAAGTACTACTCATGTCCCTCCAATCCCGCGCATTCTGGAT
ACACACATATCCCTTGTGACGTCGCACATCAGGCCGCCCTATGTCATTCCTGCAGCAGAA
GGGGTGGATAGTTTCATACGCAAAAACGACAXTCTATCGAAAAACTCCTTCTCAGAGGAG
GTCGTGGCTAGTAGACTTTCCTTGAGCGACCCAAAGCTTCCCAAACCTCCAGAAGGACGC
ACCTACAXGACGATGCCGAATCCTGCCGGCTCTCTCAGTCTCGGTGGAGCA
>GYY|c32209_g1; len=108  start:1  end:107
XCTCCTCTAAGCCGAACACTTCCCGGTCTATTGACCACACCACACAATTTTTCCAAACCT
TCTTACGATCCTTACACGATGCATGAAAAGCATAACATATTGGCATGA
>GYY|c30165_g1; len=156  start:248  end:96; minus strand
XXCGGCGGCAATGTCATCAGTACACGTTGTGGCACAAATGTTGAAGATGGAGTTAACCCC
ACAAAAGAACGGCAGCCCCATCCTGTCAACTATCCTATCAACCCAATCGTGCACCTTGCT
CCXCCTTTTCCTTCACTTCAAGAACTCTTTAAGTGG
>GYY|c32530_g1; len=129  start:264  end:136; minus strand
XAGTCCCCTAGAATAAACCTAAGGAAAGTCAGGAAGCCACTCTGGTTTCCTCAACAGGAT
CAGGAGCACATCTGTCCCTGGAGATACAGACTGAAGCCAAAGTTACTTGCCCTTTATGTG
ATAGTGTGA
>GYY|c29705_g1; len=117  start:1  end:115
XXGGAGGAGCCTGCATGGGTGAGAGCAACTCGCATGAGACATGCACAAGATCGGGATATG
TGCTCTGCCCAACTCCTGCAGAACATTTTTGAGCTTGACAAGAAGAAAGATTGTTAG
>GYY|c22793_g1; len=237  start:1  end:235
XGGGAAATAGAGCCTTTCGTAGCTTCTGCTCCCTTAAACCTTGCTCAACCAGCAGTAAAG
AGTAAGAGACCTCGGTCCATTGACATTCCTGCGTCGGAAATTACTACAAATTCGGCAGCT
TCAGCTTTCTGGTATCAGGGATCAACCCAGTCCCATGATATAACTCAAGTGGTTGGTGCT
ACGGAAGGTCAAAGCAGCGAAAGCCAAGTTGTCCGGCCTATGAGGCAAAAAGAAATX
>GYY|c5544_g1; len=270  start:269  end:1; minus strand
XAACCAATCGCCGCAACTTGACAGGCAATTTTCTCATTCGCCGAGGGTAATAACCAATCA
GCCATCTGTGCAGCTGTCTACCTCGTCAGAAACAGCTACCCTGGCACCCGAGCCCTACCC
ACCATCCCAGCAGAATCGCACCCATCCTGCGCCGCTACACCTCACTCCGCGACATCGGTG
TCTTTTAGTTCGCACCAGCAGCTGCCACAGCCTACCAGCTTTCCTAATCACTCAAATGGT
TATTTTTCTGCTTTGCCTTCTCCAGTGGCX
>GYY|c22527_g1; len=150  start:150  end:1; minus strand
ATGGGTACGAAACCTGCTGAAGAACTTGAGGTGAAGGACCCTGCAAATGCCACCTCTGAG
GAAGTTGCAACCGAGGAAAACCCTGTTGTTGCTGATGAAAGTAGTGGAGATCCTAGCGCT
GAGGCCACTTCTAATGCAGGGGAAAGTGTC
>GYY|c37563_g1; len=243  start:248  end:8; minus strand
XXGAAGAAGATGCAGAAACGTGCAGATAAAATCGCCAGCAAGCTGTCTGATTCCATGATG
TCTGCTCTCGACCTCTCTGGCAATGCTGATGATGGTGTTGGTGACTAATCGACTGATCTC
ACTTCCCTTCCGCTCCAAGCACCAGTTCCGGTGGATCAGGAACAAGTTTCCCGCAGGAGA
ATGTGGACTTTCCTATTCAAGACCATGACTGCACTGGAGAGGAGGTGGGGCAAGAGCAAG
TAA
>GYY|c30251_g1; len=288  start:284  end:1; minus strand
XXCCCAGCCCTCACCACACTCCCCTTCCCCCTAAGGAGTGAGCCCAGCCCTGACTTCCCG
GCGCTGCTGGTGGAGAAGCTGCTTCAGGAACACTTGGAAGAGCAGGAGGTTGCGCCCCCA
GGTGAGTCCCCTGTATTGCTGTCATTTCTTCCCGTTGGGGGCCGTAAATACXTGATCCCT
GAGTGCTGCCGGCATCAGCAGGCTGGTTGCAGTGGGAGGCAGCCACAGTATACAGTCGGT
GCTCAGGATGCATTTGTTTTCCTTCCCCCAGCGCTGCCGCCTAAACXX
>GYY|c30680_g1; len=192  start:241  end:49; minus strand
ACAGGTGTGAGCCACCGCGCCGGACCGAGGGTGAAGGATTTTAAGAGACCCTTCCTTCAT
GCTGTGTCCAGAAGTCTTGCCCGCTCTCGCAGCCAGGAACCAAAAGTCCTGGTAGGACTG
AGAACAGTTCCTAGGCTGCCATCAGCTGGGCCTGGTGATTCAAATCCACCCAGGTGGCTA
AACTACAAATAA
>GYY|c29307_g1; len=258  start:257  end:1; minus strand
XCCATGTCTGCCCTTCAGATGCCTGTGCCCGTGCCCTACCTCGTTTCACTCAATCCCGTC
CAGCCCTCCGCGACTGGCCATGCTCACGCCCCTGACTCAGCTACGACCTCCAACATGTCG
CCTTCCAACCACTCCGCTCACTCTTCCGCCTACGCGCTTCCCCCCAGCACCGCCGCCACC
TCACCGGTGTCCAACTTCACCCAAGGATTCGGCGGCGCCGGTCTGCTCGCCAATCAGGCT
GTGAACCCTCACTCGACC
>GYY|c28894_g1; len=264  start:1  end:261
XXAATTAACATAACAAAGGAAGTAAATATGGAAAACATTGACCCAAAACTTTATCACCAT
ACGCCTACCGTCAGTGTTCGCGATAACCGTGGACTAGCTATCCGTAATATTAGTTTTCAC
CGCACTACCGCAGAAGCAAATACCGATACCCGTATTACCCGCCATCAATATAATGTCGGT
GGATATTTGAACCAAAACATTGATCCTCGCCTGTATGACGCCAAACAGACTAACAACGCT
GTACAACCGAATTTTATCTGGCGX
>GYY|c37469_g1; len=312  start:336  end:26; minus strand
XXTGCTATTTCCTCAGAGATGAACATCCCGCCACGAAACATCAAGGATATGCTTGTCCCG
AACTCAATCATTAAGGAAGAACTGAACTTTGTTGCTCCACAAGTTTCAGAGTCGAGTACT
CCCCTGAGAGAATTGTCTGGTTCCTCAGAAATTCATGCTTCCAAATCCGATTTTAAGGAA
GGAAATTTTTTTTCAAGAGAATCCAGCACTCCCACAGGAGAGGTCATCGACAAGGACCAT
CAAGGAAGTATTTTGGAAAAAAATAAGCTTACTCTGGAACTTGAAAACTTGGAAAAGAAA
GATCTTTATTAA
>GYY|c38340_g1; len=513  start:1  end:506
XXGGCAATTAGTCCGGCCATTGGATGGACGCCGTACAAAGCCTATTGCAATGTTCAGGCG
ACCCTTGCTCATCTTTGGAGCTCTGGAGATCCACAATACATTTCTCTCGGGAGTCGTAGT
CAGTTAATTACGGCGAAGATGCCAACTGATCTGCTTCCXGTTCTCATTGTATCAGCTGCT
GGGCTTTCTTTCTTACCGTATCTTGGATCGGTACGATTTTTGATCTGCAACCCTGACTCC
CTTCCXGCGATGCTCCCACCCGAGTTTCCGCACCAGACACCCACCATTGTTAAGGGAGAA
GAAGATCGGGTGGCATTCCTGAGCCCAACCGCTCAGGTGGTTGTCGAGGATGAAAAGATG
ACTCATGAGACCTCAAACTCTGCTXTGAAATTCAGCCCGGCGCTTAGCGGCAGAGXTGTA
GCCTTTCTCCATGACGAACTATCGCCAGTTGAAGGGCATGAGGCCATGACGATACAAATA
TCAAACAACAAAGCTGCATTTATACCTAGACXX
>GYY|c21338_g1; len=3618  start:1  end:3625
XXGGGGGGGAGGGAAGGGTTGAGGGAGCGCATTGTTCCTCGACGACGAGATGACCAAACT
CCAGCTCCGGTCCCTGGTCCTGCTCGCCGGCGCGCTCCGGGTGGTGCTCGGCAGGCTCGG
GCTGGAGGGCTGGCCGAATGGGTCGGCGAGGGAGGGCGTGAGGGAAGACCAGAACTGGGC
AAGGTCGAGTGGGTGGGAGTCGAGAGTGAGAGTGGGATGTATGCXGCTCAGAACCAGTGC
TCATCGGTGGGAGTCCGGGTGGGTGGTGTGAAAACTGGCGGGGCGGGTGCGGGTACGGGT
ACGGGTACGGGTCCGGGTCCGGCTGGTCGACAGGAAAAAGGAGTCGACACTCGAACTGAC
CGGCTGGCCCGGGCTCAGAAACGGGTTGCTGGCTTGGGAGGAGGCTGGCTGGCTGAAGCG
CAGCAGTTGGTGAGCATGCTCCCTGCGAGGGATGAGGGCGGTGTAGCAGCAGCACTCGGC
AAACTTCTGATTGCAGCTTTGCTATTGCAGGAAGGCCGTCGAATCGATCATCCAACTGGG
GCAGCTGGTGGTAGAATTGCCACTAGCACTGCCGCTAGCAGTGTTTGGCGCCAGTCGCAG
ATGACCCTCACCGACGTCATCGAXGCCCTAAACATGCTCGGCGTCCCGGCTGATAACAAG
AAGCGGGTGACTGGCTTGATCTCCTCCGCCTCCTCCTCCGGCCGACCCCGCGTCTCCAAA
TGGCGCTCTGGCTTGCTGGCTCACACCGTCTGGGCTCGGCTCTTGGCTGCAGCAACTGAA
GATCGAGATCGGGTTTGGATAGTATCCGGGCGGGTGATGACTCATCTGCGTGGCGTCCGG
CCGGAAACCGGCGCTCGGGAGCCCGGTACTGTTGCGCGCGCAGCCGGCCCGGTCACACCC
ATCAGCCCTTGCCATCTCCTCTTCCCGAGGGAACAACATCGACGCCAGCTCGCTTCCCAG
CTCGAGGCCATCGCCAGGCCCCCCGGGAACGCCAAAGTCGAGTGGGXTACGCCGTTCGCG
GTGGGCCGGACTGGCCAAAGTATAGCTGGAGATAGTCGGCCCCCTCCXGAAGAGCCTGTG
GCTTCCGGGTTTGACTCGGGACTGTGCTGGTGGGACATCTCCGGATCACGAGGGCGCGCG
TACTTAGATCGCTGTTTGCTAACACTCTGCTCGATCCGATCTGAGCTCGTGGCAGGGAAG
ATCCAGCAGGGATTTTACACAAGAAAAATCGTGGACAAAGAGAAGAAATACCTGTGTGGA
TCGACGATTGGGAATAAGATAGGAGCAGCTAATTACCTACGCGCTTCCAATTTCGATAGA
ATGAGATCTGTCGGTXCTGAAATAGCAGCCAGGACGATTCCTGCTGXTTATCTATTGATA
TCAAGTAGAATAATAATGGCAAATCTAGTTGGGGCTCTGGATACACGGATGGTGGGAAAT
GAGAGGTGGAATATCGTGCCTTGCGATAXGAAAAAGCAAATGGGAAGCTTTGTTGTTCTT
CAAGTCGGCCAAAAGATGAATACTCACCAGTATCGTAAGGCGCAGGAGCTCAGATCCACT
GCTCGAGCATTAGGAGCACTCACACACAAACACACGCGGACTACCACTCTTCAACACCTC
GCAAACCGTCGACGGATATGCGCAATCGGAGCCCCTCCCCACCGCAAATTCAACAGGAGA
CTCGCCGATGCAGCACCAGTCGAGATAAAAAACTCAGAGTGCCTGTCGGACTCTAGAAAA
AGGAGGGAGCTCACAATCCTCGAGGCTTAGGCAGAAAGTCAGGCGATAGACAATGAGGCA
GGGGGAAGAAGAGGTCACAGAGGAAACAAGGCAGCTGAATAGAATAGGCAATTCGACAAC
TCGCTGAACAGAGTCAGGCGGAAATTGCAGTTGAATTCAGTTGTTCAGCTTCACTCAGTC
GCGTCGGTATTTCTCCAACATGGACTCTGCAGCGTTCGGTATGCGGCTGCTAACAAGCGT
CAGGATACCAGAATCGAAAAGAGATTAGCGAGCTGGAGCCGAGCCGAGATGGATGGTATA
AGTGAGTGGGTGAGTGTGAGTCAGACTAGATCTAAGATAGGTCAGGTTCGCGTGGGCGTG
GCGTGGGCACGGGATGTGGTGGTATTCTCAGATAGTAAGAGAGAAGGTGTGGAGAACGGC
GGGCCGTTAGAAAGCTACGGCAGCGTCCCTGGAACTGTTGCTGGTCTACCATTTAGCTTC
AAGGCTAACAATAAGATAGCTACCGGCCGGCTCCAATTGGACTCAAAGCCTTTTGCCAAT
CAATTCTGGACAACTGGGATAGTTAAGACTGATGAAGTGCGAAAAAACGAGTCCCTTGGA
ACAGAAACTTATGTAGCAGACCCAAAAAGAGCAGACGAATGGATGTTCAAAATACTCTGG
TTCCGGGTAACTATATATCTTGGGTCTTGTATCACTACTTCCACCACCTTCAAAAAAACC
AGCGTAACGGAAAAGAAAAGGATAAACGACAAGAGAGATGAGCCGAGTAAGCTAAGCACA
GTGAAGTCTGAGCTTGAGATCAGACTTCCGAACCCATATCAGCAGTCAGAGGACTACATC
AGCGAGCCGTGGCATGAGCTGCACGCTTCCTATGACTACCCGAAAGGTACTTTCAGCTTT
AGCGATACCAAGTTGCTGATGAGTTTTTTAGTGCGGATACGGAAGATGGATGAGCCTGGA
GATTGAAAAATAAAATTGAGAGAGATGGATAGAATTTTTCATATCATACTAGGAAAGAGT
CAAGAACCGAAAACCACGTACAATTTGTTTCCTGAXCTGAACAAAACCGTCAAAGAATTC
TCCACCTTAGTAGTTTTCCTTGACGAAGCAGCAGAAAAAAGATAGGATGTATACGTAGAT
AGCGTTGXTATCCTAGATGAGTTGGTTCTATGTGGTGATGATGAGAAATGGCTCAGTGAG
AGGAAAGTAAATCACTATCTTTACATAGGTGGATCCTACGAAAGCTCGTCGAACGCTGCT
GTTGTGGTGTGGTTTGGCAAAGACGTAAAAGCTGCTGGACGCATGTACAATGTTGTTAAG
GTGTCGCTCGTGAGGCAGGCAGAGAGAGCCTCAGGGCTGGTTGTTGTTGGAACAGGTTGG
AACACGTCTATCCAAGTTCAACCTGCTGGAATGATGATCTATACATACAATCTACCTACC
AAGAAGCCTGGCCCACGGCACACTTACCCAAGTCTGGTTAAAAGTGGTXTAGAAGGGGTG
GAGGCCGTGGCTGGGCAGTGCCACGATACTACTACTTACTACTGACCCGAGCTGAGGAGC
GACACTGACAAAGGCTCGGCTCTAATGGCGAGGAATAAGGATGCTGATTACTCTAGGTGG
CAATCTCCCTTGAACCAAGTGGCTGCATTTGAAGAAGATGGTAGACGAGGAGCCGACGAT
GAGTTCTCTGGCTCTGGTTCTGGGGAAGAACAAAATGCTTGCTGTGATCTCGCTCGGTAA
TCGTCGGCGGTCGGGGCGGTGGTTGCGAAGAGTCTTGTTTGTCTGTTTGCCTCCAAATTC
GCGCAGAGGAGCGCCCAGAACAGCGAGAGAGACAAGATCTCGAGCTGTTGGCCGATCGAG
ACCGGAGTGGAAGCAATX
>GYY|c24275_g1; len=219  start:217  end:1; minus strand
CTTTTGCTTAGATCTGCAGACCAGACCACTTTGTTTTCGGTCAGTTTGGGGCAGGCAGCA
GTACACAGTGGAGCTGAGCTGGTTGATTCATTCCTGGATATGTGCAGAAGGAAGCTGAGA
GCTGTGACTGCCTTCAGGGCTTCCAGCTGACCCACTCACTGGGTGAGGGCACAGGCTCTG
GAATGGGCACCCTCCTCCACAGCAAGATCCGAGAAGAXX
>GYY|c39344_g1; len=90  start:243  end:154; minus strand
CGCAAGAAATCCGGCGGAGAACACAATCGTCCAAATATTGGACCTTTGATGTGGATTGGA
TTGGCTGTGATTGCAAGAACAGTCCTTTAA
>GYY|c33410_g1; len=213  start:47  end:257
ATGTCCAGAACTAAACCTATAAAGGTTCTGTGCCCACGATCTGCAGCACCTGTGAGCTAT
AATTCCAAACTAGCCAGCCCTAACTGCATCAATCTTGTTGGAATCAATCCCCATCACTTC
ATCTTTAACCCTACTATTTTCATGTATAGCTCAACTCTTTTCAGAAGGAGACACAGAGTC
ATCGCCATCAAGGCTTTTGCAAGGTCAACAGXX
>GYY|c24511_g1; len=219  start:214  end:1; minus strand
XXCCCTTTTTCCTTTTATGAAAGAATAGATTTGCAGAGTTCTGGGGTTGGGTTGCTAAGC
AAACTGCCTGGAGAGAAGAGGGTTTCAGATTTCACTAGGCCCTCCCTCTTCCACACCAAC
CCTGGXGCTGTCTGCACTGGACTTCCTCTCCCCAGCCCCACTCCTAGTCTGGTTCCTGGT
TCAGGTGAGCAGCAGCCAGATTCCATGCCCCCACCTTXX
>GYY|c35970_g1; len=483  start:1  end:481
XXGCACTGCAAAGAGTGTCGGATCCGCATGTTTAGCGCACAAGTGCCCTTTGCAGAATTC
ACCCCCACTGTCATCXCCATGCTCGGCATTCGCAACAGGTTCTTTCTGCGAATCATCGGG
CCATTCTCCTCCCGTCCTTTTGTAGATGCGGTCAAGCATTTCTGGCACATTGCGGAAGTC
GAGCTCGGACTTGGATGGGCGTATTGTGATGGTTTCGATATCCATGGTTTAGCTTTAAAA
GTTATCGGGACCTCCACTTATGTGTGCTGGCTTCAATCGGTCACTCTATCAACCCGCGAT
CAGTATGGGATACCCTCTATCAAAGAGGGGTCAGCTCTTXTCGCCGTGCCTGTTTGGGAC
TACTGTCCCTCGGCCGAGATGCAAACCCCTAACCTAAGAGAGGTACCAAGAAAGAGCCTT
CATAGCACTATCATTCAACCGAAAGACCCTGATGCTGCATATTTGGGTCATGTTGCAGCC
GAX
>GYY|c23074_g1; len=213  start:51  end:263
ATGACTTCGTTTGCTGGTTTTAAGGAGGTTTGCGATATTGTTGAGAGGAGTTTATGGACT
ATATATGTCAATGAAACTTTGACCTAAATCAATACCATGACTCCAATGATTCCAAGCCTT
GGTCTTATGTTCTATGGACTTGTGGTCTTATGTGCTGGCTTTTTGCTATTTGTGAAAGTT
GTGGCTTTGCTTCCATGCATAATCATGGTATAG
>GYY|c3343_g1; len=291  start:288  end:1; minus strand
XXCGCCTACCCACTCTCGAGCGTGCACCCGGTGGAGCAATATCTTGGAGTTTGTTGTCTA
GCACGTGCAAATGGTTGGAGTGCCTCGGTTTCTTCATGACGAATCAGGAATCCAGTCATT
CTGGCCAATTCGCTTTCTCCAGATGTTCTGCTTTCTTCCTATCTTGATTTTCTGCGTGGG
CAAGAGGACGACAAAGAGAAGAAGTTTTTCAGGAAATTGACAGCCAAAAAATGGGGCGGA
TGGGGAGGAGCCAGTGCTTCTTCCTTTCGCTATGCCATTAACGACCGATXX
>GYY|c30118_g1; len=246  start:1  end:246
XGCCGGGTCGAGGTCAGCATATTTGCTGCGAGAAAGCATCCGGGAGTGAATGCCGGGCCA
AGAGAATGGTGTCCAAAGTACATATGTGGACTGCAACACGCGGAACCGAGAACCCTACCG
GTGCTGGACCCAAGACGTAAAAAAGAATATGACAATGAAGGCAGCACTGCCCATGACTAC
ATACTCGACGATGACGTTTTGTGCGGACCGCAAGAGCTTGAAATCCGAGCCAATGTGGGC
GGCCAA
>GYY|c8795_g1; len=375  start:615  end:242; minus strand
XXTTCTGCTCAAGTTGCGACCCAGCATTTGTCGCAGCTCGCCTATCAATTCCAAGAGCTA
CTCGGTCCATATGGTAACTGTGGTGGTTGCGGAATTGGTGGTTCCTCGATTTCCACCTTT
GGGGGTATCGTCCAACAAATCGCCGTCTCATTCCAGCAGCTCCTTGTGACCTGCCAAAGT
CTTTTTCCGAATGCGTGGACTAGTATCTTGGGCAGCGCTTGGACCCCGCTCAACTACGCT
TTCCCGATCTTACTCAACATGGTCCAAGCAGCTGGCTCTCAGTTTCAAGCTACTTCTCGA
GCAGCTTCACGTCCTACTTTAGCCACATCAGTAGTCTTTCGGGCGTTATGGGTGCCTTCA
ACAGATTCGGCCTAA
>GYY|c22833_g1; len=204  start:1  end:201
XGGTATTTCGAAGTTAACCGCTGCCTTGAAGAAGCTGGATTCCTTCGGAAAACTGATTCT
ACAAAAACTGATTCTCCAGACTCAACATTTCCTAACGXTGTAAATGATATGCCCTGCCAA
AACCTTGCCATTCTAGACTATCTCAAAGATATTCATATCGCCCTCAATTTTCTCGGTCAA
AACTATTTGTCAATTTTCGCAAGX
>GYY|c34416_g1; len=78  start:1  end:77
XAAGCCTTGAACCGCACCATTGCCAAGTATGTCCGAATGGCATCATTTGACCCTGGCTGT
ACAGAACTTGCATGTTGA
>GYY|c8738_g1; len=438  start:1  end:438
GGCTGCTGTCTTCTTGTTATCGCCTGTGTTGCTTTGGTTGCGGCCGAGCCTCAAGGCGGT
ACGGGCGCCGCGCCGACCCCCACAGGAGGAAAGGACGCCGTGCTAGGGGGACCAGCCGGT
GGCAGTACTAATTCCTCTGGACTTTCCCCGACTTCGACGAGCCCATCGCCATCTGGCAGC
TCCCCGTTGCCAATGGGAAGCAAGGCTTCTGGTAGTCTCGGGGGAGGCACCTCGGACCCT
AGTTGCACCTGTCCAGGAGGCAACACCCCAACTATCAAAAGCCCTCTCGATTCCGATCCG
ACCAAGTCACCCACCGACCAACCCGTCCACACACCAGACTCGGGAGTCAGCAGCTTCTTG
GCGACTTTGTCGGGTCGAACCAAGTTTTGCTACTTGGCCGCCAACTTGATTGCAACACTC
ACGATTATATATGCTTGA
>GYY|c36771_g1; len=249  start:250  end:1; minus strand
CGGAGAGGAGAAAAAACATGGAATAAAAACATAGGAAGAGCCTTTCAGAGGCTAACAGAA
TGGTACGTGCGGAAGATTGGACAGGATCAAGTCATCTTCTGCACAACTCAATTGGCATGT
TCTAAGAGAGAAAATGCCAGAGTAGAGAAAAAAACGGAAGAAAAATCTAGCATTATACCA
TCAGAACTATACACAATGCCAATCAAAATGGAGGAAAACACTATATACAATATTGCCCTG
ACAAATGGC
>GYY|c13981_g1; len=84  start:1  end:81
XXGGTGTCCACATACTACAGCGTTGACAAGAAAAACCCXGATAAGTTTGAGCTCACTAGG
AAAACCAATGAGTTTAAGGAGTAA
>GYY|c38465_g1; len=123  start:149  end:26; minus strand
ATGGCTTGGTTCCCAAAGGTAGTAGGATCCGCCAAATCACCTTTTCGAGGTGATTTGAAG
GGAGTGATCAAAATCTGTGATTTTGATTTCGAGGTAAAAGCTCAACTAGCCAAAGATGGG
TAG
>GYY|c9992_g1; len=417  start:916  end:503; minus strand
XXAAGAAAACCTCAACCAGGCTTGGCAGTCACGGAAGTCGATTACCCTAGAAACATTACA
CACGCCGATTATGCTGTTTGCTCCCCAACTCAGTTAGGATGCTATGACGCATTTGCTTCT
GTGCCGATGGACGATGTGCCAAGTCTTTCCGTTGACCCAATCCCTGGTGTAAATTGGCTA
CCACTCTCACCCATGTCGCGCCACTCATTGCTCAACTCTTCAAGCCATCCAAATCGCAAA
CCGGACACTCAGACCATATTCTATCAGCAAAAGAGGGATGATCAGTTTGAATTTGGTGCX
GGACTTCAGCCACCAACTATCATTCAATGCGGCAGCGCAGACGTCATCACCATCAATTGC
TCACTTACATCAGAGCGCGGCCGATCCTTTATTATGGCCGACGCTACCCTTAGTTAA
>GYY|c32645_g1; len=204  start:202  end:1; minus strand
XXCTCAGGGCTCGACGAGTTCGAGGCCAACGTGACCAGCGCTCTCGCATCCACCGATACA
AGGTCAATCATCGGATCGGGCCTGCGCGCCCTTGGTGATTGCTACATCGCTGTCGGTGCG
GGCGCTCTCATCGGTCCATTGTCGCTTGATACATGTGATTTTGCCCAAGATTGGAAAGGC
AGACAAATGAGTGCAACTGCGCCX
>GYY|c17331_g1; len=1695  start:1923  end:231; minus strand
XXTCAGGGTGTCGCCGGCGCAAAGCGCCCAATAAATAGGTCATCGGGGGGAGTCATTTGT
GAACGCGTCAGAACTCCTGCGACACACCTCGTTAAAATCATTCTTCAAGATTTCAAGCGC
CAACACAGACATCGATCCCTGCTGAATTTGAGCCTCACTAAACTTGTGTCCAGACCCAAC
ATGGAACCTTCCAGCACTGGAAGCGAAAGCGCGAAAAGAAAGCTGTCTGAAACCAACCCT
GACACTCTGGTTTCACCAAATGTAGCAAAGAGAAAAGTCCCGATCGATGAGAGGGAGGAT
GTCAATGATACCCCTAAGTCTTTGGAATCTGGGACGAACTGGGCCAGACCAGCAGTGCCG
AAGGTTGATCCTGAAAAAGCGGCTACCGTCTTTCAGCAAATCGAGATTGATGAACAATCT
CAAAACAACACCCCTCAGCTCCAGATCTTTGGTATCACTGAAGCCGGCCATTCCGTCTTA
GCCCATATTCAAGATTTTTTGCCTCACTTTTGGGTTCCTGCACCCAAAGGCTGGCAAAAT
GCGGAGTGCCAGGATTTAAAGTCCGCACTCAATTCCACTCTTTCGCTTGGTGCCCTACCG
ATAATCAACGTCACCATGGCAAACAAAGAGTCTATGTGGGGCTACACTGGGAACATTCAA
TCACCCTTTTTGAAGATTACTGTGACTGACTTAGTGCAATTGAAGCGGGTCAAAGAGCTT
TTCGAAAAAGGAGATGTCAACTTTCGCGAGAAGTTTTCTGCTTGCAAAACATTCGAAAGC
AACCTGTCATATACCAAGCAATTCATGCTCGACAAAAAAGTCACTGGCATGAACTGGCTT
GAAGTTCCGGTTGGTACATATCACCTACGAGCCCCAAAGGAACATGTTTCCAAGTGCCAG
ATCGAACTAGACGCCTCCTCTGATGATTTAATCTCACATGCTCCAGAAGGAGAATGGTCA
AAGATGGCTCCGTTCCGCGTGCTAAGCTATGATATTGAATGCATTGTCCGCGGAGACATC
TTTCCAGAGCCCCGTATAGATCCGGTGATCCAAATTGCTAACCTGGTAACTATCCATGGT
TCAGCAACGCCGGTGATACGGAATGTATTTACCTTAAACACATGTTCTCCCATTGATGGC
AGTCAAGTGCTCGAATTCAAGTCCGAACGTGATCTTTTGGTCAAATGGCAGCAGTTTGTG
GAAGAGTGTGATCCGGATCTAATGATTGGATACAACACAAGTAACTTCGATATGCCTTAC
CTTTTGGACCGTGCAAAAGCTCTGAATGTGGCAAGTTTCCCCTACCTCGGCCGAATACGA
AATTCGCAGGCAAAAATCAAGGCAACGCATACATCCATCACCGTCAGGGGAAAAGTTCGG
CCTCGTGTTAACAAAGAAACGCGTCTTGATGGTCGCCTCCAGCTTGATTTACTCAAAGTG
ATACAACGAGACCACTGCTTACCCAGCAACACTTTGAATGCAGCTTCTGCTCACTTCTTG
GGCGAAAAGAAGGATGACGTGCATTACTCAATGATCACTGGTCTCCAAAATGGAACTGCG
GAATCTCGGAGACGTCTGGCTGTATACTGTCTAAAGGATGCTTACCTGCCCCAACGACTT
ATGGATAAGCTGGGGTGCTTCATTGAATATACTGAGAGGGCTCGTAAGACTGGTGTGCAA
TTCAACCAGCTTTGA
>GYY|c32589_g1; len=297  start:1  end:295
XXCAACACTAAAATCAAGAAAAAGAAGAAGAAGATGCACAACCATCCACCACCACCACCG
GATCCACACCACCACCACCCGGGGCCACCGCCGCCGCCGCACCACCACGATCCACCCCAT
GCCCTGCACCAGCCAGGTCCTCCTCCTCACCATGAACCACCGCCTCCACCTCCTCACCAC
CACGGACCGCCACCACCTGAGTTCGGCCACCCTCATCCGGGGCCCCATGCAGCTCCCCCA
GGTGGGCCAGGTCACCCGGAGCCACACAAGCCACCTCCACCTCATCACCACCACTAA
>GYY|c34851_g1; len=222  start:1  end:219
XXCTCGATGAATGACCCGGTTTCGGCTTGACCAAAGAAACCGGGGAAGCGCACGATTTTG
GGGGGCGAGTATAAAAGAGGCTTCTTGTCAGCAAGTTTGAGTGAACAAAAGATAAAGCTG
GTCCATGCAGTGTATGCACATCATCCTGXTGTGCCTGAGTTGGATGATCTTTTGTATAAA
AGAGTAGAGAAAAAGTTATGGTGGAAAGTAGCTGGGAAGTAG
>GYY|c26087_g1; len=318  start:1  end:317
XXGGTTCAATCCCCGGCGACTCCACCTTTTGCCCTTTCGGTCACTCCTGAACGTCTTTTC
CGCCCTCGAAGTAGGTACTTAATTACAATGCATGCTCCACCCAACGCTGATCCACCTAAT
CTCTTTACCCGCAACTTGTACTTACATCACAGATATAATGGGGACATGGGAAAGTTGAAT
AATTTGCTGGTGAAAGAGCCATGGGCAAAGCATATAGGAAAAGTGCTACTCTGGATGGTA
TGCGCGGCTAGTTTAAGGAATCATTTTCATTCGGCCCTTGTTGCCGAATTTTGCAGCGAC
AACATTGAAAAAACTTCG
>GYY|c40679_g1; len=282  start:1  end:279
GAACTTTTTGCATTGTTCTTCGXCGGATCCGCTGAAGACTTGTCTAAGCTAACCATTGCA
TGTGGCTCGGCCTGCCCTCAATCCGTGTCCACCACGGACCGGATGAGACGACTCATGATC
TTCATGGTATCGTTGGAATGTAACCGTTACTCCACCCAAACCGAACAAGCTTTTGAGCGT
TTCTCGACGCCTGCCTCGCTCGCGCGACGCTTAGTTCATCTGCTTGACGAGACCGTTGAT
GAAGTGCTCGCGGTTGCCAAGGTCACCACCCTCGATGAAGXX
>GYY|c27121_g1; len=105  start:1  end:103
XXAGAAGATGAAGTAGAAGAGGAACAAGAAGAAAGACAACCATCTCCTGAACCTGTGCAA
GAAAATGCTAACAGTGGTTACTATGAAGCTCACCCTGTGACGTAA
>GYY|c29436_g1; len=720  start:848  end:128; minus strand
XTGATCTGCTTGGATTACACTGTAAATGTCGTCCGTCTCCCTTCCCTTGAGCTAGCCTCA
ACCCTCACTTTGACGTCAGCCGTCGGCTTCAATCGTGACGATGATCTTCAACTGGTTGGT
TCCCTCAAATCTTCATTCGGATCTTGTCCGAATCGGTACTACTATGTAGTACTAGTGATA
TCTTCAATCGGCCACCCACCCTTACAGTACAACTTTGTCAGGTTGAATCTTGGAGCTCGG
GATGCTCAGGATGGTGGTGATGTCGTTAATGGTTGACGGCTGGGGCTGATGGATGATGGA
GAGCGAGATATTCTAAAGGGGGGTGGGATTAATCAAGTTGCCCATGGAGCTCTCGTCTCC
AAAACGCTCCCTGATCGAGTCAGAGTGATCTCTCAGCAAGTGTGTCAGGCCGGGCGTCGG
TTTCAGCCGTCGTCGTCGTTACTGGTGAGGCAGTCCGGTGTATAAGATGATGATCTTGXT
GAAGTTGCTCAAAGTGTGAAACACCAATTGGCTCGTCGAGCCCGGGGAACTTTCCGAGCA
AGCACTGCTCGGTCAAACCTCTCTGGTGTGGGTCCGCCTCATATACTCACTCATCAGTTG
TGTCAGAGTTTGTTTTGTTTTGTTGCGATTGGTGAAAAAGACGCGACGTTTTTTGATACT
ACACTTGTCCTGCATACCACCACTACTACAACTATGTACTATTACTCTAACACGTTTTAA
>GYY|c18710_g1; len=654  start:1  end:650
XXTATTGAATGGTTGGTCGAGGAGAGGGTTCCGGAACGAGGAGTTCAAGAAACGGATCAA
GACGGAGCAGAACGAGGGCGGGTGGACAAGGTGAGCAAGCAGGCTGGAGAAGAGGGCGGC
ATTGTTGAGAGGGTGATTGAGGTGGTGGGTGAGAGGGAGGTGGTGGAGGTGGAGAAATTG
GTTGAAGTAGAGAAGATTGTCGAGGTAGAGAAACTAGTCGAAGTGGAGAAGATTGTTGAA
GTGGAGAAACTAGTCGAAGTGGAGAAAATAGTCGAAGTCGAGAAGATTGTCGAAGTGGAG
AAACTAGTCGAAGTTGAGAAGATTGTCGAAGTAGTGAAAACTGTGGAGGTGGAAAAGCTG
ATTGAGCCGACCAAAGCTGTTGGTGTCGAGAAATCTGTTCAGACCGACAAGATTGCCGAC
CAGATTGTGGAGGTACCAGTTGAGAAGATTGTAAAAGTTCCAGTCGACAGGGTTGTTGAA
CGGATCGTAGAAGTCCCGGTTGAGAAGATTGTTGAGGTAGAGAGGATAGTCCAAGTGCCA
GCTGTGAAGGAACTTGTCAGCCTGACTGCCAGACAATCGGCAATGACTCAAACTGAGCTC
TGTCCCCCAAAAGCGATGGCCACTGTCGGGACCAACACCGAGGAGAGGCTAGXX
>GYY|c14325_g1; len=291  start:1  end:289
XGTGAAGGCCCAAGGGATACGATAGTAGTCGAGTTTTGGGAAGGGGTTGGAGTTGAAAGT
GAAAGTGAAATGTGATTGGGAGGCCAAGTTGAGGGTGAGTTTGAATTTAAACATCAAATT
TGCAAGCCTGAAAAGAAAAGACCCAAGAGACAAGACTACCACCCAAAAGAAGAGAGCTCG
ACCGATCCGAGTCTCAAATCTGCCACCAGCTTTGCCTCTGCCTTTGCCTCTGTCTCTGCC
ATTGCCATTGCCTTCACTTTCCCAACCAACCCCAATCCCAATCCCAATCTX
>GYY|c36998_g1; len=267  start:1  end:265
XXTGGCAAAGCGCCCGTGGTCGCATCTCTTGTTCGAGCAAGATCTGGTCGGAAAGCCGGT
TTCCATCCCGTACCACGTGCGGGACGGCTTTTCCGGATCATGCTCCAAAGGACGGATTTC
GGCGCGATGGCACAGGCCCCAGCAATGGCTCACGGCACCCCGACGGCATCAGGTCACGGG
CAGGCGAAACCCGGCGAAATCGCCATCGGCGTCATCATCGGACGCACCTCGGAATTCTTC
GACTTCTTCGTCTATGCCATTGCCTCG
>GYY|c10872_g1; len=1416  start:1  end:1414
AAAACATGGTACCCTGCTAATGATGAGCGTAACGGAAATTATCGATTGATAAAAGCAGAA
CAACGGGCTCACTCCCAATATGTTGATGAACTCCAAAGGATTCAACGTCTTCGAGATCTC
AGAGAGCAAAGGGATCTAGTGAGCCACACTTCAAGAGGTGGAATGGCGAGTGCTTTAAAT
TTTCCGATCCATGGGCAAGTTTTTCAACCGGCTGCATATAGAGCCAACCACAGCGGCCCA
CATCCTGGTGATGGTGGTCCATTTGGCGATTTCTGTGACAATCGTCGTGCGTCAAACCAT
GGATTGAATGGTCGATCGATTTCAAACCCCGCTGGCGGGAACAACTCAGCCGCGAATCAA
GCTTCCCATCAGCAAGGAGGGGCAGCAAACCATAACGACCAGCAGTCAAAATCACAGGGC
CGAGGACAAGACACTCAAAGTTCCAGTAAAAATGATGCTCGTGGTGGTCGCTCCACACCG
AACGGTGGACAACAGCAAAACTCCGGTCAAAATCAGGGGAACAAAAGTAATTCTCCCAAA
CAAACTCATCAATCGTCTAATAACCAATCGGCGAAAAATATGGATGGGACTTCGAAATCA
TTTGACAATGCTGGCAACGGCCAACGGCAAACTCAGACATCCAACATGCAATCGAGCAAT
GATACATATGCTACGAGAGAGCAAACCGACCTTGGTCGCATGAATACCGGTTGCAGAGTT
GGGAATGGATGTACTTGCTCAAAGGGTTCGAGAGTTGCTTCTCTAAATGTCCAGGCACAA
AACCACCGACATTCGACCAATGGAAATTATAGTCGTAATGATGGCGGCGGATTGCACGCC
ACTCCTGTGTCAATACTCAGAAATGCGAATTTCTATGGAGCTAGTTCCAAGCTGTCGGAC
TTCTCACCGCAGTACCTGGACTCTGGCTCGTCTACCTACAAGCCATTCAAACCTCGATCA
CCGCTCGAGCGGGATCTCTTCGGCGAATACGACTCAATTTATAGAGGACAACACCAAAGG
GAGATGCGTGACTTGAACCTCCGACTAGGCGATATGGCCTTAACCGGAAGTCGCCGATCC
TCTGGTCTTTTTTATGAGATCCTGTTTGATAGATTTTTGAATGGGTTGCCCAGATCCTTC
TTCGATAACAAXACCGGAAAGCTGAGGCAATCTGGTGCTAGTATGAACCCGGACCCAGTG
GGTTACTGTTTTGAXATTATCCCTTTAGTTGATCTTATGCCGCAGCATCAAGGTCCAATA
GTGGCACTTGCAGAGCTTGCTTTCCCAACGCCCATCAGGCTATGGCATTTGAATGTTTTC
CACGTCGATTTTTCTTGTGTATGCGCTCATAGCAAGTCATGCATTGXTAAATACAGAGCG
GGGCTTTCCGGAAAGGCACGTGGTTTGACCCCCGXX
>GYY|c35790_g1; len=69  start:195  end:261
ATGACCAAACTCAGAAACCTCCACGGAGACGGAGCACAAGATGCAGAGTGGACTCCTTCT
GGATGTTXX
>GYY|c16682_g1; len=573  start:1037  end:467; minus strand
XXCGTGCGCGCATACCTGATCAACTACGCTCGGCCGCTCATCTTTTCCACCGCGATGATG
CGTATGAACGTGCTCGCAATTGGCGGXGGCGGTGGCGGAGTTGAACAGCGAGCGGCGCCG
GCTCGTGCGTTTCTTTGTGCTCTTCAGCTCATTTGTCGGGCCTGACTGGCCGTGCGTTTG
ACAGGCTGTGGGCCGGTTGGAGAAGCTCGCGGGTCATCTCGCGCGCTTGCTCCGAAAGCT
GCTCACAAAGCATGCCATCACCCCACTCGACAACGCCTCTCCCCGGCCCGCCCACGTGCC
GTTCACAGTCCCGCCACAGCGCTCATCGGCCCCGTCGGCGGCCTCTTCTCGCCCATCGTT
CCGCTCTTCAGCGCTCAGCCACGTGCACTCGCGAGGTTCCTCTACCAGAACGGGTTCCTC
GTGCGGCCGATCGGAACGCCAACTGTACCGTCTGGAAGAGAGTCGGTTAGGGTATGTTTA
CATGCCGATCAGCGGGTCGAAATGATCGAGCGATTGGTCGCGAAACTTGACTTGTGGATC
ATCAAATCATGCCCCCAAAGACCACATCTTTAA
>GYY|c36663_g1; len=366  start:1  end:363
XXTAGGCGTTGGGCGAATGGCGTAGTCGCCTGGTCTGAAXCGAAACCAGTCAAAGGTTAT
ATTTTGAAGCTTGATCTGGTCGGAAACGGCAGAGCCATTGCTTTTGGAAGAGGAACAGGC
GCTTCGCGAGCTTGGAGGGCAGTGGCTCCCGTACTCGCTACCCAGACTGATGGTGACCAA
GGCAGTTGTTCAGATAAGAAATTTCCTGCCAAGACGGTGACTCCCGGTGGGGGAACCGTA
GATGCTCGCGGCGCCGCTGCTGGTTGGACGGCTGCTGGTGGTTCGACGGCAGGTGGCCCA
GTCAGTCCATCGACGGCCTTTGCTCCCACATGCCCGGGTTGCCGTCTCATCGCCATCCCC
AAAGXX
>GYY|c17782_g1; len=717  start:695  end:1410
ATGGCCGGAAAAAGAGTTGATTTGAATAAAAACCCCAATCATTTTACTTTTCCTGTGCGG
GTTTACCTTTTACGTCTTAGATCGGACTGCGACAGGCTGCTTGATACAGCGATTAGATTG
TACCACACATGCACATTTTTTGCGTCATCAGTCGATCCCACCACCACTCGCGAGTCGCAC
TACATAGTATCAAGAGTGAAGAGTCAAGACTCGAGAATCTAAACCGGTCACCGTCGAGGC
CTCGTTCACGGTCTCAGCCCCAAGGCCCCAGACGGGTGCAAGCTTATAACAGCGCCAGAG
CTGGGCTTGAGAGAAGACAGGCCCGGGCCTGAGAAGACTTCCAGCTCACAGACAGCAAAT
CTAGTAGTCCATGAACATGAATCCAAATCXGAAATCGAGATTCTAACCCAATTCGATCGA
TCGGATGATCCGACCGCGTCTCGAAACTCTGCTCCACTCGATCCAAATCCAAATCTGAAT
CCCAATCTCAAATCCAACCCAAATTCAAACCCAAATCCAAACCGTTGGCGAAATCCGGGT
GCTCGTCCGAGTCCCGAXCTCTCGACCGCCAAGTTGCTTAACCCAAGTCTCAAGTGTCCC
TATTCCCAAATCCCAACTGCCACACCAGCACCACATCCAAGCATCTGCTTTGAATCTGAA
TCCGAATCCAAATCCAAATCCGAAGCCGAATCCAAAGCCGAAGCCGAAGCCGAAGCC
>GYY|c34670_g1; len=237  start:237  end:1; minus strand
ATGGACCATCATCCTCAACGAGCTCTTCACCCTCTCCCTCATCCTCATTCCCACTCTCTC
GCTCTCTCTCATCCCCAGTTTGTCTCTGAGTCTCCTGAATCCAACAACAAACTCACTTCC
TCCCCTCCAATCACCACCGACTCCCGCCCATCTGGGCCCGCTGTCCCTCAGCTCCGCCGC
TCCGGCCTCGCGTCTGTGGCCGTCGTCGGCGCCATACTATTAGCAACAACCATATCX
>GYY|c35220_g1; len=255  start:251  end:1; minus strand
XXAGCGGCACCTGCGCCGGAAACGAGCGCTGCCCAGCGGGTGGCCGCGATCACCAAGCAG
CTGGATGAGCTCAAAGCGCGCGCGATCCTCGAACCGACCGAGGCGAACGTCATCGCCTAT
GTGCGGTTCCAGCGCGAACAGCTCGACCGGGCATCGACCTTTTCCGACACCTGGCAACGC
GCCCTCTGGCAGAACCCGGACCTCGACTACACXGCTGCAGCGGCCGGTCTCGACGGTCGG
CAAGCGCCTGTGGCX
>GYY|c14315_g1; len=186  start:285  end:469
ATGTCGTCGGGCTTTTCTGTTGATCCTAAGCCTCAGAAAACAATTCCGACGAATGGAGTT
TATGGTGAACGTCCGCCTGTGGCGGTGGTCAGACATATCAATGTTCCTCGCGGTCGTGCA
CTCGGCCGCGAGGAATATTGATATGTTTGGGCGGTGGTGGTGATGGAAGTTGATGGAAGT
GGTAXX
>GYY|c20037_g3; len=828  start:823  end:1; minus strand
XXCTCTCACTCTCACTCTCACTCTCCATGGCCCTCTGCTGAACTGCTCCTGCCTGCGTCT
GATCATCGGCCTGCTTCTGACTCTCAAATCTCACCAACACTCTCAACTGTCTGAGCAACT
GTCTCTCAACTCTCTGAGCAACTGTCCCCTCTTCTCACAACAATTCCCATGTTCTCCTCC
TCCACCGAGCTCTTCTCCTCCTCAGCTCTCCTCCTTCACCATCCCAAGCAGCCAATCCTT
CTCAACCATCTTCCATTCAACAGCAACCCCTCCCTCTCAAGCACCGCCCCTCAATCAGAC
TCCAACTTCCAATCACCTCACTCGCTTCCCCCCCTCCCGCTGGCACACCCTTCCTCCTCC
GCTGCTCCCTCCCCCCGCCCCTACCGCTCCCTCTCCCTCCGCCGCACCTCGTCTACCCCT
CTTTTTGGXCCTGCCCCACCACCCCCTCCCCAAGCCCAACCTCCGTCCCCCCACTCCCCC
ACGGCCTCCCTCCCCCCCGATCGCTCCCATCCCGCCCGCCCTTCCCGCCTGTCCCGTACC
CGCCCCCGACCAGACGAGCGCGATCCGCAAGGCGCGTCGGAAGCACGACCTAGACGGCTC
GACCCCCGTTCAGCCGCCGCTGGCTCACAGACGGCCACCTTCGCCTGCTACCCGTCCCTC
GCCCCCCACCTCCACAATCGACCTGGAGCGCTTCCCCCAGGAACTGCTGCTCCGGATCCT
CGCAACCCTCCTCGAGCXGCATCACGCGTGCCAACGACCATCTCCGACGCACGGGCTCAC
CAGCCACGCCAGCGACGGAGCTCGGGCGAAGATGCCCGTCTAGACGGX
>GYY|c27543_g1; len=225  start:1  end:225
AAAGATCCTAACCTGTACAACCCTGACCTTACACCACCCCCTGAAGGAAAGGTCCCTGGC
AAAGAACGCCTTCAACACCTTCACTCTTCGGGGCTCAGGACCCTTCAGTACGGCAGCCCA
AATAGGACAAAAATCGCACCAACGAAGGACATTCCACAACTCCAGGCCTTTGAGTTTTGG
CTAGGTCCAGGGGACCAGCCCAAAGAGGCATTTGGGCACCACTAA
>GYY|c811_g1; len=402  start:455  end:54; minus strand
ATAGGCCTTGGCTATTTCTCCTTGACTCGGATTGGCCCCAGCTTCTTCTGTCCTTTTCTT
ACCATCCAGATTCTCGACGGGCGTTTCAAGGAGTCCATACTTTCCATCTCATCATCGACA
CTGTCTGACAAAAACAGTGGCCTTGXGGTGGCTAACTCTGTAGCCCTCAAGCCGAGCCAG
GCTGGACCTAGTCTTATATCTCATTTTGGTCAAGACAAGACCAGAATAGTCTTACGGCCT
TTATCTCTCTTACTGCCTTTGTCTCATAACGAGAGAATCGTTTGGCTTGTTGAGCAAGAT
GGAAGGCTCACTCTGTCTGAATCTAGTCGCATAGTTTGTGATGCTGATGGTCGAAAGGGC
GGTCATGAAGAGATGCTGATGGCCTTATGCTTGGGTTTTTGA
>GYY|c529_g1; len=267  start:265  end:1; minus strand
ATGAGGAAGGGTACAAGTGGTTTCGATGAAGAAAAAGAAACGTTTATCAAAACAACAGCA
TCTGATAGTATCTACAGCCATGCAAGGAGTGAAAAGAAACCXGTTGCCAAAATGGCAGTT
ACAACAAAGGAAAAAATGAATAAAAAGAAACCGTCTGCTXATCATCCCAATCTTCGGACT
GCTCATGACACATTCCGCGAGGCGATGGTTGCAGCCATTGCTTATGACCAGCTGGAGAAT
GAGTTCACCGCACGAAGCACAACGCCX
>GYY|c28320_g1; len=537  start:546  end:9; minus strand
ATGCCATCTGTTCTGGGGTCTGCTGTACCATCATTCCTTCAAACCGTCATTCACCGCACT
AGTCAAGCAAGCCCGTTTTTTCGTGCAXCACTGCCAAATCTATGCGGGCCAGACTTCGAT
CTCGTTTGTGACCAAGTGCAGAAATCCTTCGGGTGGGCGGTCCGAGTGAGACCAGGTGTG
CTTTTAAAGTTTGGGTTTCAGTTTCCTTCAGCACGAGCAGGAGGTGGAACCGAAGTTACT
GGGTATACCAGCCTGATTTGCGGTGCTGCAGAGCCCGACTGGGTGGTCGTTCGCCAAAGG
GTTTCGCTAAGCTGTAGCATTATCAATTCGTCCAGGAAGAGTGGTAGGTTGTATAACCCT
TGTGGATTGAATCAGAAGGAAAGACCGTTTGGAAGGTTTTTGGGGATTCTGGTCTACCGT
CTAATTAGTCCTATCGATTGTTGTGCTACGGTGTGCATCGGACTGAAACGGTCCTGCTGG
GCACTGACCCAGGCCAGTCGTCTTCACAGCTTTCCTGCCAGTGCGAGATCCCCTTGA
>GYY|c31813_g1; len=399  start:399  end:1; minus strand
ATGAAGGAGCAGGAGGTCAGAAGGATACATAGACATCTCAACTCTGCATCTCACGTCAGG
AAGATTGCCTCTAAAGAAGCTGATACTGTATTTATAGAAGATGTATTCCGATTGTATAAG
GTTGGATATGGTGTGCCACAATTGGAACCTGGGAGTTTCGGTGTCAGGGATGGATAACAA
TACCAAGTAGAACACCATGAGCCTCAAGGTGGTTGAATTGATGGAGATCATGTTGGAGTT
GATAGCTTTCAAGTTTTAAGTATGATTGATGGAATGAACTTGGGATGGGGATATGAGTTT
TATGCAGGAGACTCTAGGATGAAGATGCCAGAAATGATAGGGGGGATGATGAGAGTCGTT
TTTGGCTCAAAATTTGATATTTTATGTCACCTCAACGXX
>GYY|c7757_g1; len=270  start:1  end:268
XCATGTAGCGACCCTCGAACCGTGACCGGACCAGTGCCGTACCGGTGTGTCATCCAATAT
CGATCATCAGGCACGGTGTCATTGGAGCTTGCAAACGGAAAACCGGCAGTCCGGCCGACT
TATACCTGCATCCCAGCGCTTTCTGCAGTCTCTCGGCCTCCTCTCTCCACATTTGCTCTC
TTCACGTGGCTATTGGCTATAGGCAAATTGCCTCACTTTCTCCCCACTCTTCAGTGGTCT
CCXCCTCCTGCCAATGACCATGAAAAAATG
>GYY|c19592_g1; len=1929  start:1  end:1926
XCCTCTCCTCTCCTCTCCTCTCCTGACCTGACTCTCCCTCTCACTCTGCCCCTCTCCATC
CCCATGCCCGTCCTCTTTCATTCCCTCCTCGGCCCCCTCGTCCGCCAGCTCTGCCCCAAT
ACCGTCCCGGGTCAGATCGACTACCTCATCATCCACCTCTACCTCGCTTCCGTCCTCCTC
GCCGCCCTCCTCCTCTCCCTCGCCGCCCTCTTCCGCTACCTCTTTGCTACCAATTCCCCT
CCGCCCCCGCTCTGGGCCGACGAGCAACAGACCGTCGACGTCTTCCTTGATTGGGACGCC
TGCGACCAAATCCACTTGCCTCTCCACCTCATTCTCGACCAACTCAGGGCTGCCCTCGAC
GCCTGCTGGCCACTCGCTGGCTCCGAGCGTCGTGCCAGACTCGTCTTCTCCTGCTACCTC
AACCGCGCTGACCCTCGTCGCGCGCCCCTCCTCGCCCAGCTCGAGGCCCTCGAGCAATCC
TCTGACGGCTCTGTCCTCCTCTTCGATACTGCTCCCTCTCATCTGCCCTCCGATCAGACT
GTCTCTGGGCCCGCCAAGCCGCTTTTACAAGACCTACTCAAACTCGACAGTCTCTCGACC
GGCCGACGACTGTACGTTGTCTCAACCGCCGACGATGCGATATGCCAACACGGACTGGCG
CTCCTCAAAACCCACCCGTGTCCGCCTCTGCTGTGCTACATCCCTCCCTTTGGCCTCGCC
GGGCCGACGCCTGAGCCGGCCGCGGCCGACTTTGTCTTCCGCTGGGTTGACGATCGGGTC
GTAGTCTGCGAGGAGCGTGTGGGCGTGGTGGATGAGCCTTGGGGGCAGGCCGAGCAGGCC
GAGTTCCGCCCCCTCGTCCTGCTCGTCCGGGCCTATGGTCCATCCCTCCGCCTCCAGACC
GTCACCGACGCGCTTGCCACCTGGTTCTTTGACCCCGATCGGCCCGTCGAGGACACTGCC
AAGCATGTGGACGCATACATTGAGGATGCGGTCGCAAAGGGCCTCGTTGTGCTATCAAGA
AACCCGCTTGGTGTCAAGGGCGCATACGAGGATACAACAACGGTTTTGCTAGGAGAGAAT
GCGACGACGGTCTTGCTGAGCGAGGAATCTCCGGCCGGCAGCCCAGCGTCCGTCTTCGCG
AAACACCCAACGCCTGACTCGGTGGAACGAAGTGGGGCTGACGAGGACCGACTTACGACA
ACGGGGAGTGACAGTGAGGATGTCAGCTCAAAGCAATCAGACTCTCCAACTCTCCGCGGC
AAGCTGGCTGCGGCTCTGAATGAGACGTTCCTTGCGACAAGTCGACAGGCTGAGCAGGAG
GCCGAGCAGCAGCCTTACAATGGGAAGCCACAGAAGCACAAGCAGGTGGCATCAGAGACA
GGTCCTCCGGTTAAGAAGAAGAAGAACCATGCTGGCGGCGCTGGCGGTGCGCTGCCGGCG
GCGTTTCGGGCCGTGTCTAAGACGCGTAGACGGAGCTTGAGGATGGCTAGTCCTGGCTAT
AGAAACTCAGACTCTGTCGGAGCGGGCGGGCTGATGCCGGCTGTTGAGATCGGTGGGCAG
AAGGTCAACGAGTGGGTGCGAACGGACAAGGGTGCGATGGACGAGCGAGCGACGGACGAG
TACGCGACAGACGAGCGTGTGACGGATGAGTGTGTGACAGACGAGCGTGTGACCGACGAG
CGTGCGACGGGTTTGCCACCACAGAGTGCCCCGCACAGCCGGCCGCAGTCGATTGAGCTC
GGGACGGCGGCGTGTGCATCGCCGGAGGTGCGTGCGCCAGGCTCGCTTCCAGCGCACTTG
CACAGTCTACCTTGTTCACCAGGACTATGGATGCACACGTCAAGTGGCCTGGTTGATGGA
GTGAGGGCACCGATGAGTAGTTTAGGGTTTGGGAGCTTGTATGGTAGGAGTAAGAGGGGT
ATGAATGXX
>GYY|c34905_g1; len=255  start:254  end:1; minus strand
XXCAGCCGTTTGAATACACCTCGTGATTTTGGTCTTCCAACTAAATACTTTGCTTGGGCA
GAGTGTGAGTTCGAGGGTAGTGATGTAGAGAAAGAAACTGGTCTGGACAACACTCATTAT
CCTGTGATGTTATGGCCAACTTCTGGCGATTCTGCAGGCATTTCTAATCTCTTGGTCATT
GTGGATTATCGTTATGCTCTTCAATTTATACATTTAGAAATGGAGATGAAAGGGAAATGC
ATACTGCAATTTGCC
>GYY|c16241_g1; len=912  start:908  end:1; minus strand
TGTATAGATGACAATTCAGATGAGCATACAGACATGGAGGAGATTGAGATAGTCATGCAT
CCATTGAAGCCCGTTGGATGTGATCTATGTAGAGACTCCAAAGTGTATACAGAGCAGTAT
ATGCATGTGTCAGATTCGCCAAATGAATATGAATTCTACCCAGGACTTGTACAGTGTATG
TATGXTGGTACCATGAGCGAGTGGACTGCTGCCATCTGCGTTCCCAGCCCACCCGXCACT
ACTCTCCACCTCCACGATCCACTCACCCTTGGAATCGGAATCGGAATCGGAACCGGACTC
GACATCAGAACTTGAAGCAAAACCAAGTCAGAACCAGAATCGAATGGAGACCGACTTTTG
CTAGTCAGGAGATGCACTAGAACACCGACCGACGACAAGATGCAAGTGAGCAGGACCAAG
ACGATCGGACAGCAAGACAGTCTTGTTGGTGAACAAGTAGTTGAAGGCAAGCACCAGTTT
GGGGAACAGGAATGCAGACAAGAGTGGTCAGCAGATAAAGAGAGATGTTATGGAAGCGGG
ACTAGGAAGAGCAGAGAGATGGTTAAGAAGCAGCCCAAAGCXACGACGGGTGGCGGACCA
TCTAGTGGGAGCGCCGGGGGTGTCGTTTGGCGTGTGGCTTGGAGCCAAGACGAGAGGGTG
TGGGACGGAGCXGAGTGTGGAGAGAAGTGGGAGGAGCAGTTGGGAGAGGAAGGGATGATG
GGAGAGGAAGGGATGATGGGAGAGGAAGGGATGATGGGAGAGGAAGAGAGCAGCCAGCCG
AAGCCAAAGTGGGATCGAGCCAATCTCGATCAGAACCTGGCTCGGTGGATGGTTCAGATT
CTTGCTCAACTGCCAAAGCCAACGGCCTTCCAATCGAGAACTCTCAACCTCACTCTCACT
CTCACTCTCACX
>GYY|c24282_g1; len=510  start:512  end:1; minus strand
XXCAAGATGCCAAACGACCCCATCCATTTTTCTCCTACTGAGGATACTAATTGTCCTAAA
GGCAAGAACTACAGCCACAGTCATGGCCCAATCGCAGGAAATTCGCTCCGAACCCTCGTC
CGCACAGCTTTTCTCTATTGGTCTTTAACTCTTTCCTTTAGACAACAATCGATCACCACT
GAAGTTGTCAACTCGCCCATCAGTGCCCGTCCTGTCACTCAGTCCCCAGTGGTCAATTCC
CGCTGTCAAGCCCTGGTCCTCTCTTTAGGCAGAGATTACACAAAGGCCGGTCCTGTGCCA
AGCAAGGATTCCGAAAGCTTTGATCTTTGCATTTCCGTGCCTACTGAACTGATCATATCC
TTTGCTGTCCAACAAGTGTATGCTTTTGACAAGTTCACTGTATTTACACCGCTAGATGAC
CTAGAGGTTTTTCGATGCCCCGATACTTACACAGCCAAATCCGATGCTTTAGATGCTCTT
CAAGTTCCAGATGACCGACATCAGGCTTCT
>GYY|c16379_g1; len=936  start:77  end:1010
ATGTCTTGGTTTAACAGCCAATTACAGGGTCAAACTGAAGGGCTTCGTGAAATTTTGGCA
TGTAGCCCAATGCATCATACTCAAGGCAGCCTTGGCCTCAAAGGTTTCTGGAACCAAGCT
TGGCATACATTCCCAGGAAACGAGTTGAGTATAGCTTCAATCGTCCTGAGTGGAGGAGGT
ATCTACACTTATGAGGATTCATTTGATCATGTTATTGTTGCTGTTAGCAAGGCGCCGAAG
AAACAGCTACGCGATCCATCCACTGTTCTGGCATGTAAGAATATACCTCCACAAGCATGC
AATTACAGCCAGCGCATCAACAAATACCATCAAGCAAGCACGGTACTTCTCTCGAGCTTA
ATAGTGCCCCGTCGCTTTATTACAAACACCAATATATTTGTGACACAAGAGGATAGCATT
GAGAXCGGATTGAAAATTGAAACGATTGTCCATCCAAGGGCTGATTGGGAGTGGGGGCCG
GGTAGGGTGGGGCATAGTCTAGAGCAACAAGCAACAGTGTCGCACAACCGTCACCCCAGA
AATATTGCCTCACAGGCAGAAAGCACAAGAGTGACAGAGCTATGGATCAGAGGCGAGAAA
GATCCAGATGTCGCTGATGAACCAGGAAAGACAGGCCTTGXAGGACCTGACCTTAATCAA
CACCCAATCATTGCGGGTAAGGCTGAGGTTGCGGGTGCGGGCAGCCTCCCTCACAGGGGG
TCGGCGGGTTCGGCGGGTAAGTCTGGGTTGGCGGAGGCTGGGGCTGGTATACCTGGACTG
GGGGGTGGGGGTGGGACTGTGGACAGCCTCCTTCACACGAGGGCGGTGGCGGCTGGTACA
CTTGGGGCGTTGGCGGCGGCTGCGAGCAGTCTCCCTCGCATTGGGGTGTCGGCGGCGATT
GCGAGCAACTTCCCTCGCATTTGGGCGTCGGCGGXX
>GYY|c32650_g1; len=234  start:1  end:231
XTGAGAATCGCGAACGCTATGCCAAGACCTGTTCCGTCCTGCGAAACTTCGGATGCTATG
CTCAATGAACCGGAAAGGAAATATCTTGCXGATCTAGTGCGTTGCACCGCGGAGATGCAA
GTGATGCAGAACGGAAATAAGCAGATAGATGGACTAGATGGTGCAGTCCGTCGCAACGGG
ACTGTTGCAACCGAGGCGAAAAGTCTGATGTTCATCGGTGTTCGGCCCCTCGXX
>GYY|c26925_g1; len=231  start:230  end:1; minus strand
AAAGTTTATAACAAGTGCAGCGAGAATGCCGACTGGGAAGATGGAGTTCATGATATGTAT
CAGGTTTATGGTGAAAAATCGGGAATGTACTTCTTATCGACAGGGGAAAGGTGCTTTTTA
TTTGATTCCACTAAGTTAGATAATGTTCCTAGCGGAAAAATCACACTTGATGAGTTCAAG
CCATTCTATGAAATTGACAGTAAAATATCTCAGGGACTCGAAAAAACCGCX
>GYY|c11671_g1; len=66  start:293  end:228; minus strand
ATGGTAGATATTCAGACTATCCATGCTAAGTTGGATAGTCAAGACGGAAACAGCCGAGAA
CATTGA
>GYY|c10927_g1; len=219  start:219  end:1; minus strand
GTCACAACGCTTTTCGATAGACTTTCACAAGCAAGTCTTCCACATCCAAAATTCATCAAT
TCTGTATCGCCAGTTGGCCCCACTTCTCAAGCAGAAGTAATGAAATCTGCTATTGGCTTT
ACATACTTGAAACAATCTCCAGGAGGTAGGATGAAATCTATTGACGGCGGGGTTAAGGCA
TCCCAACCTTATCAAGGCCCTGCAGGCATCGTGGCTCXX
>GYY|c30946_g1; len=246  start:1  end:245
XXGCTCACCCTCCGAAGGCAGCCTCGCCGAAGGCAGACGCGGACCGGACTTGGTCCTGCA
CAGCAGGCGCGGAGCAGCGCAGCGGGAGGACGCGAGAGGTGCTGCCCTCCCCCCGAAGTT
GGAAGCGCCTTAGTCGGGTCCAAAATGCCCAAGAAGACGCCGACGCCCATCCAGCTGACC
CCAGCCCCCGACGGCTCCGCCGTGGTTAACGGGACCAGCTCTGCGGAAACCAACTTGGAG
GCCTTG
>GYY|c38746_g1; len=210  start:1  end:209
GGTGAGAGTGCGCAAGATGAGGATAGGCAGTTGAAGGTTGTCAATGCGGATGAATAAGCG
TTGCCGAAGTTGTGTGGGCCGATCGCGGTGGCTACCTCAACCGATTCAACTAACCCTGGG
GACTAACTTGATTTTTTCGAGATTAAGTGTCCTGTTTTCTCCTATGAATCGCCTTTACCA
ACAGAGACGGATGGCTCAGTGCACACTGGX
>GYY|c2195_g1; len=84  start:279  end:362
ATGGCCCTCCGGGATGATGTCGTTCCAGATGCAGAAAAGGTTTTAACAAGTATCAATCAG
ACGATTGTTAGGAAAGCCTGTCTT
>GYY|c28559_g1; len=249  start:449  end:200; minus strand
CAATTTAGCCTGTTGGCGACAAACACATCAATCCATGGTTCAAACACATTTGCACATCTT
GGGTCCTGACACGAACTAGATGCGACTGATGATCATAAATCCACCAAACCTGGGTTTCTG
TTCCTCACTGTTCCCTACAATCCCGTCTCATTTCCCAATCACCAGTCTGCCCTCAACGCC
TTATGGAAAGTAGTTTCTTGACATCAAGGTCTTGGCTGTGCAATGGCTGTTAGATCGCAC
CCTGCATGA
>GYY|c26071_g1; len=483  start:1  end:485
XATGCAATGGAGCCAGCCAAACTTGCTCATCAATTCAGGAAAGAAACTGTGGAGGAGAGA
GAAGCCCGATGGGTGGCATTGCAAGCCACCCACCGAGAATTTCCCATGGACGGCTGGCAA
ACCAGTAAATCCAAAGACGACAACTTTTATCAGCAATTGGACAGCCAACAAGCCAGCTTT
GAGCCTGCTGAGCTCGAGGCGCTACGAAAGCCGAAGGCGACGAGGAAGGTAACCGACTCG
AGCAGAGTTGAACCCCCTAACAAGCGCAAGGAACAGCTTCCCGAACAAACGTCTGAAGAG
GTCAACACGGGCAAAACCGGAAAAGTAGCTCGTAAACTGCAGAACGCGATGCCCGATGAG
CCTCATATTTCTCATTTGCACACATACTTGAAGTCTTTTTCCGAGAAATTCTCTCATCCT
GGCTATGCTTGTGATGCAGCTTATCGGCCTGCTAAGTTTGTGGTGGAGATGTCAAAGCAT
TAA
>GYY|c39484_g1; len=489  start:485  end:1; minus strand
XCCACGGTCGAGACTGXAGCTGCAATCGGATTGCCGTTGCCATCGTGCAGAACGCTCCGA
CCTGCTAGTAAAGGGGGAAAAAAACTATTGAAACTACGCGCAAGGCCATGGTGTGTAGGA
ACGTAGTCCCGGGCATCGTTGAGTCCTCCATCCCAAGGTTATAATGTTGGCCCAGAGCGC
CGGATGCGTGXAGGAAACCAACTAGTCAACCAGTCCAATGGCACAACACAGAGTCCGCCC
AATAGCCCAACGCCGGGTCCGCCAGGCTCGCCGCCTGACGTTCTACAGGTCCGGCCTTTT
GTGTATCCAGAATCGTCTCGTGGATCCAAGCAAGAAACTTGGGTGGACAACAGCTTACCT
GATATTTTCGTTTCTGAGGGCTAAGACCTGGGAAGTGCAAAGCCCCTCAAGGGAGGTATA
AAGCTTGATXACGCTGCAATCCAAACTCCAAAAGACAAATCACATATCAAAACGATAACC
GCCATGGAC
>GYY|c11257_g1; len=726  start:153  end:876
ATGGGGCAGGACCGCCAAGTCTTCTTTGAGTATGCXATTCTCACCAACAGGTTAGTCTCA
AAGAAAGTGGTTAGTCAGCTTTGCATCAACATAGACATTGAXCTTGTCCCGGATTCAAGC
GCTCAAGAAGTGTCTGCCATTCCCGAATTACTAAGCTCCTGGAAGCTTGCTAGAGCTGCC
GTTTCGAGGCTACTCATACCACTTGACACTTTCCCTTACCTCCATGATAACTGCGCAGGA
ATTCTCTGTACCTTGCCTTTATCGCTGTCTTGCCGTCCAGAGACTACACTGCCATGTGGC
ATTCTCGACATCAACATCAAGGTGACCAAACGCTCTTTTGAACTGGACTGTGGACACTCC
CCCCAATCGGAACTGGAGGCTGGAGATGGGGTTCAGTTGAATCAGAGTTTCTTCTCCACG
TCTCGTTTGTTTGGCAATGTGTGTTGAGAGGACCGGGTTGGGGTCTACTGTGTTCTAGTC
CTAATCGGAGTCGGTAGATTTCCACAGCTGTGGAAAGTGTTTGTTAGCCXGAAGTTGATC
GTTGGAGAGTTTGCTTCGTCCATCATGCGGATGCCATTGCCAACATTCAAAACATGGCGC
TGTTTCGCCTGGCGTCCATTGATTGAGATAGTGATTGCTGCTTGGTCGGTTCTTGAGAGA
CATGTTGACAACTATGTAGGCGGACAAATTCATTCACCAAGCCAAGGGGCTCGCATTAAG
TTGGGG
>GYY|c15213_g1; len=1560  start:1  end:1562
AGTATCCTTGCGACGGGACAGCGGAAAGGCATTCTGGGCGGGAAAAATGTAGATTTTCGA
CAGGTTTCAGACCGGCTTGCAGCCAAAAAGACGGACAAACAAATCGTCTGGGTCGGACTT
GAGCCAGCTGTTTTGCCGGAGGCTTGGACATCTTCCGCTGTCGCTTTCCCTGTTGCTGCC
ATCAACATCTCGTTCCTAGTCAAGGTCTGGAAAGATGGTCTTGCAGCCGTCGGTCAACTC
TGCAGCCGAGCCAACATCCTTGATAACCTGCATCGGTGTCAGTCAATCATTCGTAGGGCC
TCTGAGCGGGGAGCCAAGATGGTCTTTCTACCAGAAGCCTCAGACTTTATAGCGCCACCA
TCGACCTATCCATCTCTAGTCAGCTCGATAGCTGACAGTCCGTTTGTCCAAGGTGTCCAA
CATTCCGCTATTCAACATTCTTGTTGGGTCTCTGTTGGCGTACACGAGAAAATTCCTGAC
GATCCTAAAAGGTGTTATAACACCAGTCTTATCATTTCTGACAAAGGCACGGTCACACAA
GCCTACCAAAAGCTCCATCTCTTTGACATTGACCTCGGTGAGGATTCGAACACGACGACA
AACGAGTCGCGATACGTCGCTCCTGGGACTCGGCTGTGTGACCCGTGTCCGACTCCGATC
GGTAAAGGTAAAGCCACCCTGACCGGCAGCGCGCCAGTGGTTGTTGTTCCACTCGGCATG
TCTATCTTGCCCATTTCTGCAAGAGAGCGAGACGGAAAGCXGAGCACGGCTGAAGCTGCT
CTTGCTGCCCTTGTCCCTGTGTGCTTTGGCAAGAAGACCGAAGCGCTGAGTTGAACCTTT
GCCATGTCTTTTCTCTCTAGTCGGACAACTCATCTGCTACGACCTAAGGTTCCCAGAACC
ATCGATCGTTCATCGATTGCGGGGCCGGAGATCATAACCTACCCCTCGGCGTTTACGATC
AGGACAGGTGGTGCACATTGGGAAACACTTTTACGAGCACGTGCGATTGAGACTCAATGT
TACGTCATAGCAGCCGCCCAAGTCGGTCCACACACGGACGACCCATCTGGCCGCCACTCT
TGGGGACACGCGATGCTGGTTGACCCATGGGGGACCGTGCTCGCGCGAGTCCCCGACGCG
TCTCCTGTCCTGCCGCCGGGCGACGAGCAGTGGAGCACGAGCTTCGCGCTTGCCGAGCTC
TGCCTGGACTCCCTCGCGGCTATGCGTGTGGCTATGCCGGTCTTGGGTCAGCGCAGGAAC
GACGTGTATCCGAAACTCGACXTGACGACGAGCGTTCCTCGGGCTGGAACTGGTGGTGTG
AACCGGTCAGATAATTGAGCTCGGCTTGTGAATAAGTTGTACTCAATATCAAGTCCACTG
TATGATCAACATGGCCCACGGGAGCTTCCTAATAATTCTGCTTGGCCTCAGGATGTTAAT
GCAAGAATGAAATCAAAAGACACAGCAGTTTTCAGAAATGTTGTGTGGCTTTTATGCTTG
AAAACGCTCTACATTCATGTTCAAGGGGTTTTTCCAATGTCATGGTCCCGACTAGCCTAA
>GYY|c5103_g1; len=828  start:967  end:143; minus strand
XXCATTTATGTGGTGTACAGTTGCAAAGGTAGTACATGTAATCCGGAGGTCAACGTGGGC
GATGGAAGAGGCGXTGATGGAAACCCGAATCGTTCTTTTGAGACTGCGTGGATTTCAACT
CGGTTCACGTTCGCCGCTACCTCATCTCAGGATGTTTGCGCCAGCAAAACTAAAGTTGCT
GGCTCCAGGACTCGTTTGAACACCATGAAGCATGTGGCCCATATCTTGAATCGTAATGGT
AGATCCGGCGGAAAACCAGCCAGTTCAAAGGACGGAXCTGAGAGTGAAATCAGGCTACAA
AAGCTCACAGCTGCTCCCAACCTATCCCGTCCGCGCCCATCAATCGCTTTGCCAGCTCTT
CCCACTTTTCTCAGGCGCTCTCGGGAATTAATCGAAAGGATAAAACTCACCACATCAGAA
ATGTTGAGGCTCTTTAATGGATACTGTTTCCTAAACCTTGTGGCTTGGGCGATATTAATC
CAGGCGATGGTTCATCATTCAATCAACGCCTTACCCCTCACTCGTCGGGAACGCCCGACA
ATAGGCGTCAAAGGAATGTACGGCGGCCAAAACCAAGTTGCTGTTAGAAGCATACCTCTT
GAXAAGAAAGATGATCGTATTCATGACCGTGCTGAGCTAATCAAATGGTAGAAAGGTCCG
ACCGAGCACTCGCACGGAACACCTCCGCCGATTGGATATCCXCTTGTCCTTGAAGTGACT
TCGGTCATCTTTTTGTACCTTCAACCAACAGTTTCTCTAGCTTCGCTGGACTATGTAGTT
TGTTTATCTCCTGTTCTCACATTTGAAGTGCATTTTGGCGTCACCTAA
>GYY|c28065_g1; len=225  start:234  end:13; minus strand
XXCGGAAACGACCATCTTTTGGCAGGGAACATCCTGGTCGTTCCGCCAGTCTTGGCTGCC
CGGGCTCGCCTCTGGACTCTATCTTCAACTCCTCTATCTTTGTACTATGAAGACGTCGCT
ATAGAGCGGACCTACGXCGATCTGCCCACAATGCCTGTTCTTCGCACCAATTCCCGTCGG
ACAGCAACTGACTGGGTGATCTTTCTTTTGGCAGGGAAAGCCTAA
>GYY|c37755_g1; len=129  start:1  end:129
GATAAAAGTTTTAGAACTTTGCTTGATCTGGAGTTAATCGAGAAATATGAXGACACATAC
CATCCTGGCGATATCCAAGGGGTTCTCCCTGGGCACCAATATCAAGTCCAAGATCAGCAG
TCTAGATAA
>GYY|c36674_g1; len=351  start:1  end:351
GTTTCTAAAAGTTGTTATGGCCACGCTGTGACTAAAACGGGTCTCGAACTTAATCATTCC
TGCGGACACCTGATTATGGGCGATTGGGATCATTTCAAAACCATCACTAAAAACACTTAC
GCCACGATTAACGGTCGCTGCAAAATAACTGTCAAATCTGAAAGCGGGCCTGACATTCAC
ATGGAAACAAAACATTATTGGGCGGCTTTTAAAGAAATAGAAGACGAATGTGATGCCCAC
CCATTGAAAGCTCTAGCTCCATATAAAGATTATACAGGCGTCCGGAACATGTACAAAGCA
ACAATCAACGGAATCACCTTTACTCTTCAACTAGACGAGTCTAAGCCGCTA
>GYY|c25778_g1; len=261  start:1  end:260
AATGAACCTGGAAGTCCGGTAAGGCCGTCTTCAACAGAGATCGAAGAGGTTGAACCACAC
GTGCCGCCAACGACTAGCATACGAGGGGCAACATCGCCCAAACACGTGGAATCTGAACAT
TCAATCAATGCTGTGAAGACTGGATCTCCCGACGGGCTCCCTCATGACACCAATCCTTCA
CCGATTTCCAAATTGAATTTCCTCTTTGAAAAATTAAACACGAAATATCTCAAAAAGATT
CAGACGAAATGGAAAATGTGX
>GYY|c2283_g1; len=378  start:390  end:14; minus strand
ATGTAGGCACTATATACCAAGCCAGAAGCAGACAGCTTCCGATTCTAGTCCCAGTTTGAT
CTAGATCATCGAGAGAAGGCCAGCTTATCAACATGCAAATTTTCTCTACATGCCAACCAC
GCCAAGCACTAGTGTGCATGTGCGTATTTCTTATTAGCTCGACCGACTCCTGTCGCXGCA
TCCTCATGTGTTGTGAAATCAGGCCGGCCGGCGGGTTATGTGCCCGAATTGTCACTGGCA
GTCGGCCACGXGGTGACAGTAGGAGGCACTGCTCTGTGCACCCCTCCTAGCCCAATGGAT
GGTCGGAGCGGCTGGTCCCAATATCAGGTCACGCCAAACTTGCCTGGACCGGATAATGCT
GCCGGCTCGCGCCCATGA
>GYY|c29099_g1; len=243  start:1  end:242
XXGTCCATCCATCCCACTTCCTCCTGGTCACCTGGAATCACTGCAAACCTCAAAGGCGAC
CTTGATGGTGTTCCGTCGCTCTCTGAAGAGGTCAAACGTCGCGCCGTTGAGTTGAAGCTC
GAAGGGTGCTGTGGCATCGGTCATTCGGGACCCGGCCGATTATCAGCATCGAGGGCGGCC
GAATATCCTCACGGACAACATTTTCAACAGCTGACTGACATGGTCAAGGAAAGCCCGGCG
TCG
>GYY|c14598_g1; len=300  start:327  end:29; minus strand
ATGGCCGAXATAGGAACAGCTCCGGTCTACAGCTCCCAGCGTGAGCGACGCAGAAGACGG
GTGATTTCTGCATTTCCATCTGAGGTACCGGGTTCATCTCACTAGGGAGTGCCAGACAGT
GGGCGCAGGTCAGTGGGTGCGTGCACCGTGCGTGAGCCGAAGCAGGGCGAGGCATTGCCT
CACTTGGGAAGCGCAAGGGGTCAGGGAGTTCCCTTTCCTAGTCAAAGAAAGGGGTGACAG
ATGGCACCTGGAAAATCGGGTCACTCCCACCCGAATATTGCGCTTTTCAGACCGGCTTAA
>GYY|c28882_g1; len=204  start:93  end:293
ATGCCCCTGCCCGCTCTGTGGAATTTCCCTGGGTGCGGCTGGGAAACGGGACTTCCCACA
ACATTCGTTCACTCAGTCGATCCACAAACCCCAGCTAAAGCCXCCTACGATGAGAAGGGC
CCTGCACTGGTGGGGACAGAGAGGTGTACACGCCATTGTTACACAGTGATGCCACAGCAG
AGGGCAGCCATCCTGGGGGATGXX
>GYY|c15595_g1; len=186  start:128  end:311
ATGTTTGATAGCTTGGCTATGGGTAACTCAATGAGTTGTATGGTACAAACAAAGGCTTCA
TCACAGACACCAAGTAGAAACAACAGTTTTTCCATGAAAGGGAAAGGGAATCCGAGAGTT
GATGAATGGAAAGATTACTATACAACTTCATTGAGCGACAGTGCGACTGTGGCTAAXCTT
ATAAXX
>GYY|c26795_g1; len=126  start:91  end:216
ATGTATGACCCAGCTGTCAGAACTTCTGGGTTCACTGAAGAACTCTACCAAAACTACAAG
TTCAGAAAACGAAAAATGAGGATTGCTGTTAGATTGATTTTTAAAGTCACTGCTCCTATT
CCGGCA
>GYY|c37489_g1; len=60  start:251  end:194; minus strand
XXCATTGACGCAAATGTTATACAGATTCAAGTCATTTCTAGCCTCAACTTGCTTGACTGA
>GYY|c20524_g1; len=816  start:815  end:1; minus strand
ATGACTGACATCAGAGCCCAGGTCAGGTCATCAAGACCGGCATTTGAAGCGCCAAAAAAA
AGGTTGGACCTACATAATGTACAAGTCAAGTTTTGCCCGCCAGCCGGCCGGCCGGTCAGT
CGGTTGAACTTGGATGAAAGAAGATGGCAAATGGCAACAGTACATATATGTATGACAGCA
AGTGACCAAGGTAAAGTAGTAGTAGTTAACTCTCATCGATCGATTGAGATTAAGCCAAGA
XCACCGGTTCAGAAGCCGGAACACTATGATTGGGGACATCCAAACGACTTTGXTGCTGTC
CGAGGCGAGACACAGCTAGAGAGAGGGACGGCACCAGTTTGGCCACGAATAGCCGGACGG
CCGGCCGAGTCGAGATGGCCTTTTGAAGACAGGAAACACGAGAAGGAGTTGAGGATAAAA
ACAGACGATGGGAGGGAATCAGAAGAGGATGATCGAATTGAGGATACAGCAGAGATTGAG
AAGCTAAAGAAGAAGAATGAAGGAGCAAGGACCAAGACGGTTGAGGAGAGTAGCAAGTTG
ACTAAATAATGTACAGCAGGCCAAGCCAAGCTAAGCCAAGCCAAGCAACTTGACAGATCC
TGATTCCCGACTCCTGATTCCCGCTTCCCGATTCCCGTCTTGATTGGACTCGAGCCGGAC
AGGTATTGACAGAGTGAGACAGACAAGGACAAGGCTAAGGTTXAGAAGGCTAAGGCTAAG
GCTAAGGCTAAGGCTAAGGCTAAGGATGAGGATGAGGCTAAGGATGAGGCXGATGAGGCC
AAGGACAGACTGAAGCCAGAGCCAGAGCCAGAGCCA
>GYY|c33857_g1; len=381  start:1  end:380
GCAGCAGACCGAGCCACATTCAGCTGCGTGACGGTGGCTCATGATGCACTTTTGCTGGCT
ATACGTGGCGCCACGAATGAATCGCTGCACGCTTCAACTCAGCAAACACTGGAGGAAACC
ATCGTCGATCAGATAGGGGGCAGCGACGATCAAGAATATAAAAACGCAGGACACCCAGGC
GGXGTTGGAAGCTTTAACACATTCAAGCTGTCCTCCGATTCTGGAAAATTAAACATAGTC
ACTTCGAAGCCATCTGATCAGCAGCAAGCAGAAATCATGCAATCGCTCTTTATATTATCG
ACTCTCTTAGCCCTCTGCGTTTTGTTGGAACATAGCTGGGCCAATCCAGACTCAGTTCGA
GATTCGAGATTAAAGGGAAXX
>GYY|c36087_g1; len=348  start:1  end:348
GAAGAATGCAAAATACCAACAGTACACGATGATGAAGAAATTCACTGTGAACTTTGTGAA
TTAGAAAATACAGAAGTTGAAGACTTAGAACCAAGATTATTTGAAGACTTTGAAAACGAA
CAAGTTGAATACATTGAAATTCAACACAAGAAGATCAAGCATACAATTCATGATGTCATG
ATGAATGATGTAGAGAAAXTTGTTGAAAAAGCACAAGAGCCAGAACACACATTAAGTTGC
GATTGTGATTTTGATTACAGTACAAATCCACTTGTTGAAGAAGTACACTCAGTTCAAGAA
CTAGAAGAACAAGAAGATTTACATGTTCACAAATTAGTAGAAAATGAA
>GYY|c18501_g1; len=147  start:649  end:503; minus strand
GAGCTCTATGACATCCCGACATTGCTCGAGGCTAAACAAGCAGAAGTGCAAGCGCTCTAC
CGGGAGCGCCAGAGGCGGCGCGAGGGTCCCGGTATTGTCATAGGCGTTCTAGAAGCCGCA
TCTACCGAGCCTGCTTCTGGCGGGTGA
>GYY|c12044_g1; len=369  start:1  end:367
XXGTTTGATCCGTGCAACCTCAGCTCGCCTTGTCTTGGGTTGTCTATCTTCATCACACCT
CGTTCGCATCCAACCCTCTACATCCCCATCATXACATTCCTTTTGGATCTTGTTGCGATG
AGTATGTATCATCAAGCGGTACTGGAGAAGTCACCACCAACAAAGTCTGCCACTCCAGCT
CCTCCAGCAGCAACGCGACCTCTTGATTTTTTACCTAGCCTTGCACCTACTCACAAAAAG
ACAAAACAAAGACCTAGACATCCACCGAGACATCTAATCCCTGCTCTTGCAGGATGGTTT
CGGTTTATTTCTGGAATGTACATAAAAGCATACCACAAGATTACCAGATTCTACCCTCAG
GAAATCGAX
>GYY|c23015_g1; len=273  start:273  end:1; minus strand
ATCGCTGCTCAGCAGCAGAAGATCGTTCCTAAGAAGGCTGTGTCTCCGACCACCCAAGCC
CCCCAGGCTCAGCAGCCTAAGCCTGCAAAGCTTCCCTCCAAGCCTCTCCCTCCAGCTCAG
GCTGTGAAGGAGGCAAAGACTGAAGTAGGACGTGGGGGAGGCCGAGGTGGTGGACGTGGA
TATGGACGTGGTCGTGGTGGGGGTGGATTTAATAGAGACCCACCCAACGAAAATTCATTC
AGTAACAGTGGATTTTCTGGTGGTCAAGGTGGC
>GYY|c3393_g1; len=282  start:49  end:329
ATGACGACCATGGTCATTGAAAACAGAGAGCAAAAAAAGGAAAGCAGTCAAGAGCCAAAC
AAACATGGTCATGAAGATGAAGGGGGTCTGAAGGGGGGAGAGAGAGAGAAGAGAAATGAA
ACAAAAAGGCATAACACAGCTACAGAGACCCAGCAAGCTAGACCAGAGCAATGTTAAGCA
TTGTTTGTCGCCAAGGAACACGGCCAGAGGGGAGCCAGCGGAGATTTGAGTGGTCACAGT
GGGGCTAGACGGGTGATGTCAGAAAAGACAGTCGCACAATXX
>GYY|c16619_g1; len=72  start:118  end:189
ATGGCCTTTGTTTCAGAGACCCACATGATGCCATTGCGGTCTGCAAAAGGCAAGGACGTG
AATGAGATCTAA
>GYY|c37753_g1; len=147  start:128  end:275
ATGATTGGAGATAGGATGACCAAGAAAGGAAAGATTGAGGAGTACGACCAAGTAGAATTA
GAAGATTGGCTTATAAAGAGAGCTTTAGAGATGAGCAATGAGATAGTTGTGGAAGCTGAT
GAGTACAAGGTAGATGCGTTTCTAAGX
>GYY|c5676_g1; len=87  start:101  end:15; minus strand
ATGGTGTTTTTCAAGTTGGGCTTGGCAAGGTCTTGATGATGCGACTCCCCTCTTGCGGTG
TTCCTCTGGGCTAGATTGACCGCATGA
>GYY|c34304_g1; len=279  start:310  end:32; minus strand
CCTATCCCTAATTCTAGCAACCGTATCCTTTTGACTACCACAAATAAATCCAGACGCAGA
AAAACTATCACCATACGAATGCGGGTTTGATCCACTAGGATCTGCCCGACTACCATTTTC
CCTACGCTTCTTCCTAGTAGCAATCCTATTCCTACTCTTCGATCTAGAAATTGCCCTCCT
CCTCCCACTGCCCTGAGGAGACCAACTCCACAACCCCACCGGAACATTCTTCTGGGCCAC
AACAGTTCTAATTTTATTAACTCTAGGACTAATTTATGA
>GYY|c11504_g1; len=849  start:848  end:1; minus strand
ATGGATCAGTACTATTGAAAGACTCATTTTTCCTTTGAATGGGTTCTCGCAGCGTGGCTC
CGTATGGCGTCGTCTCCGATTACTCCTGTTGTCGAGAGGGGACGTTGATTTGGCGGTGAC
CACGAGAGTAGGAGGGCACGACAGAAGATGCCTAATXTGTCAGGGGAGGTAAACCTTTGG
GGAAAGGGCCGTCTCAGAGGCCCGCCTGACATTCTAAGGGGAGCTTGTCXGGCAATCACA
CATCCACCGGAGAGGCAACCCTCCCCCGGTTTACCACCTTCTCTTCTTTTCATGCCACTA
GCGAGAGTGCCCGCGGAAGCTATAGAAGGCATTGAAATACTGGGTTCGATTGGTAAAGGT
GTTGTGTCTTTTCGGAGATTGGGTTGGGCTCGTTTAGAAATGGTGCTGACTATTGAATCG
XCGTTAACGTCGGACGAGAGGCGTGGTAAGCAAAGCGATTTAGCTGAGGCCACAACTCAG
CTTTCTTATGGACTTCACCCGGCTTGTTTCTTTTCGCTGTTCTGTGTTCAAAGAAACAAG
ACTGATCAGCTCAACAAAAACAACAGAATTGATGTGCTTGATGCCTTCGTGTGGAGAGCT
TTGTTTCGAGGTTGTCCACATCGTGATGTGCTTTCGCTTGAGTCGTCTAACCCATCTAAA
GCTCCTCTTGACCAACGTATCGACAATCAAAAGTCGCTCACTAGCTACTTTCAAGTAGCG
ATCCACCCAAAGCACACAGCACATCTTTTGAAATTTGGGAAGGCTGCAATGAAGGATAGC
CCGCTATCAAGCTAGTGTAGCAGGATGTCAGCCAAGCAGACTGGCGGGGATGGAATCAAG
ATGAGCGXX
>GYY|c7695_g1; len=462  start:1  end:462
XCTTGCCTGTCTAATCCGTCCTGGGGCTGGCACAAAGGCCTCCACTTGCCTAAATCCGTC
CCGGCCCCCGGAGCTGGCGAGGGGGTCCTCGAGGGCCTTGAAGGAGGGGCTCTGTTACTT
TACCACACCAACCACACCTTTTCGTGTGTCATTCTCGGGACAAATATCCGAAGGCTCTTA
TTGCCACCCTGCAATAACAACCTCACTCTTTCCTCTCACATCACCATGTTTGATCAACAA
GCCCTGTCATACATCAACGACACATGGCTACCCGCTAAACCTCCAGGACGAGGCCAATCT
TGGTCTGACGAGATGGATGAGATGGATCGAATGGCTGACAGGAGCCGCATTATTTGCCCT
GCTACCCCATCCCAAGTTCCTTCGGTTTCCCATCCATCCAACCAGGCCCCAGGCCATCAT
GTTTCTGTATTCCAGGCAACTACCCAGAGCAACCTCGCCTGA
>GYY|c15920_g1; len=576  start:1581  end:1007; minus strand
XXAAGCCACAACTCTGAAGTCACTCCACCTCCCAAGCGACCCAGGTATGATAACATGGCT
GGAAATGAAGACTTTGTAATGTTAGTGTCTAGTGAAGAAGAGGATGAGGTTCTACAGGAA
GGTCACGTAGATGATGGTGTGGTCAGCAGCGTAGACAGCGAGGAGCTGAATAGCGTCTTT
CTCGATGAGTACCCCGACTTGGGCGAGAATGAACAGCCTCCGTCCATCTTATCACCTACC
GACTTCGCTGAAATGGCTCGGCAACCGGCCAAACTGAGTCAACGTTGTAGCCTAGAACCA
GGAGAAGAGATTGAAGATGGTGAGATCTTTGATGATGACGACGAGCCAGAAGACGACGGA
GCGAACGAAGACTATGGGGGCTCGTCGGAAGGCGATGATGACGATGAAAACATTGAGCGG
CAACTCCTGGGTCAAGGCGACTACTTGCCAAGTCATGGCCGCGTTTCCCTTCCTTCACCG
ACTAGTTTCTCGGACCCCTTCATGACAAGTCGTCAAATCCCTGTCGGAGCGACTCACATT
CTCAATGGTGGCACAGAAATGTTGCTGTGCGCCTGA
>GYY|c2703_g1; len=564  start:561  end:1; minus strand
TTTTTCATGTCCTTCCCCCTGGTGATCACAGTCATAGATGCCATACTCATCAATCGTTTG
GCCGTTTATCGAGATATTCAAAAGGAACGATGGTATGATTTACAAAAGATACTAAAGGAA
GGCTCTGAGGCTTGGCTGAACGTGAGATCCATCAATGCAAGGAACGCCTCCACTGAAGAA
AAATTAGAAGCATGGCAAAAAGTGATGGATATATCAAAGCAGGCGGAGACTACGGGGCTA
CGCTTGAAGGCCAGTCTAGGACAGTTGATATATAATTTCAGGTTCACGGGATATGTATGG
GCAGCGATTCTGTCTATCACATGTGTAGTTTTTATCATATCTGTTGGXGCAGTTACTCCA
GCAGATCCACAGGCGAGTGCACTTGTCTGGACGACGTACGCTGTTCTCTTTCTTTTCGGG
GACACATTCTGCCTTGCCAGGTCAAGAAATGTCCGACTCGAGCACCACTTCTGGACGTCA
ACCAAAATCCACCCTGCACAAGCAATTTACTCAGTTACTTTTCCGAGCTATCGCAATGGT
CCTTTCCATGCTTTGTACTCTAXX
>GYY|c30944_g1; len=78  start:76  end:1; minus strand
ATGAAGATGCCAAAACTGTTTTGTGCTTCAATCGCTATAATCAAAACAGCTCTCACAAAC
AAGCCATCAGATAATCXX
>GYY|c29090_g1; len=504  start:501  end:1; minus strand
XAAACTCTCTTCGATCCATACATCACATCGACCTTGTTCACGGCTCCCGAATACGAAAAT
CGTCTACTCGGACCTCATCAGATCAAAGGCXCCACCACAACCAACATGAAGTTCATCGCA
ATAACCACACTCTGCGCAGCCCTCGCTCTCGCAACACCAGCACCAGTCACCGGTCCCGCC
GCCCCAGAGACTGTTCCAGAATTTCGCGGTGCGTTGATCGCACGCGCCGCCGCTGCAATC
CCACAACTCGAGCAGCGAGCGAGCAAGCCAAAGGGCAGCAGTGGTGGCAGCGGGAACTCA
TCTTCTGCTGCTGCTTCGGTATCACCCAGTGGTGCXGCTGATGGTCAGCGCGTTGGGGCT
GGGTGTCATGGAAGTCGTCAGATTGTGGAACTAGGAGTCGACAAACGAGAAGAGAATGAT
GCACGAGCAGCTGCACTGCCTCCACATTGAGTGTGCGATATACCTCTAAGCTGCGTCGCT
ATGCACGATCCATATGAATCTTAC
>GYY|c27255_g1; len=213  start:1  end:209
XXCGACCACGCAACTGGTTATACAGATACCCGACGCAGTACCCTCTTGCGTCAACCCACC
TTACTCACCAACAACCTACCCGTATCTGTAAATACTCTCCGTAGCTTCTCGTCTCTCGTT
GACACTGTTTCCTCTTCTCTTCTCGTTTGCTTGAACTGCATCCCATTTACCTGTGCATAT
GAGTACACATTTCCTTGTCCGAGAGTTGAAGXX
>GYY|c20539_g1; len=189  start:165  end:353
ATGTAGAXCTTCAATGCAGTAGCTAGTGTGTCAAAAGAAGGAACTTATAAGAAGACTTCC
ATCTCCGAAGTTGATGGAAGCATTTCTACTTTTGCTAATGAAGAAATAGATATTCCTAAA
ATTGGAGTTGTCTTTGTTGTAAAGAAAAGAAGGATCATCACTGTTGTCATGATTGTTGCA
ATCGCGTAA
>GYY|c10291_g1; len=204  start:204  end:1; minus strand
TGACAAGACATGAATGACATCAGACTTCAGCTTCAGACTCTCCCAAGCTCTCCCAAGACT
CAAGTCAAGTCACTTCGAGGACCTCAGTCACTTCCAAAGCCCATTGATTACCGCTCTCCT
CTTCXTGACTCTCCCAGCAAGGCCCAACTTGAAGTCGCGCCAAAGATTTCACCGGACCCG
TCTGACTCTGACTCTGACTCTGAC
>GYY|c18933_g1; len=2034  start:1025  end:3064
ATGAAGAGAAATATTCTACTTAAAGAGAAAACTCAGGATATTTTTGCTCAACTACCTATG
GTTATACCACATAATCACCCTXACATAACCATAACACCAGTGACTGATTCATCTAAGAAA
GAGATGAAGAAAAAGACATGCCAAATAGGGAATTTATTCTACCAATCCAATCATACCGGA
TCCCCCTTGACAGGTATCATCGGATTACAAGATGTCACACCACACCCGGACCCATATCCG
AGGTATAAATATCCCACAACAGGATTGTCATGGACACCTGGACACGTCGTCGCTGTGACT
AACCAAAGCGAGCACTGTCCGGAGACCCTTAATGACCGTGTGAAGATTAAAAATCCTCTC
AACACATGGTTGAGTGCACACGACACCCACACTCAATCACCCTTCAAAGATCCGGCGATC
GATGTTTGACAGTGGACTGTATCTCGTAATAAACTACTGATGTCCATGATGAGTGAGATA
TCAACCCCGCTCAAACCTTCACTCGATTCAATGCCAAAAGAAACATGCGATCGAGTGGAT
CCTGTTATGGGAAAATCCCACACTAAGCTTAACCACCCTGCAAAGTATGCTGTGCAGGAC
ACCTTCCATGCATTAATCTGGAAATCCCCATGTAAAACTCGCTGTGTGACCCACCAAGAT
AAAGACCACATGGAGAGACTCGTGCCGAGATACGAGGCTCCACGCCACTTGTGGTTAACC
AAACCTAATAATACCGTACGTCTACCGTCGCTCCGTCCAGCCCATCCGGCCTCTCTCTTC
TGTGGTATCAACCCGCGAGTAAAGCAGCTTCGGTGGCCAACAACATCGAGCGTGAGTCGG
ATTCCTCTAAGAGAAAGACCACTAGATGAACACCGTCCTACGTTTTCCACTGTGACTTAT
ACCGATCCGGGCCTGAGAGGAAAATCCACCCCAGGTAATCTTGGATTTGAAGACTCGGAT
GAAGATCAAAAACCTGTCATAAGTAAAAAGCGAAGACATAAAGGTAAGCGTGCCATCACC
CTAAACAACGAGTCAACCTGAATCAAAATAGATACTGATTCTAGTACTTGCTCGCTCATA
CTCTCCCCTGCCAATGCCACATTAATAGCGATGGCAGATAACTCGGAAGACGAAGTTATG
TCACACGACGTCGCGATCGCTGAGGGTAAACCAGGAAAGGAACTCACGATGGAACTGCTC
AGGAAGAAGGCATCACCTATCATCCGAGCACGTGCAGAACATGACTGGGGCGATTTAACC
TCGTCTGTCTTCAAACCTGACGACGGCAAGTACCTCACTATCGCAGTGCGAGCTATCGGG
AATCATCTAGGCCGATACAAACCCGCCCCAGACTCTCCCCTGACTCGCGCTCTTCTCCAA
CTGGAGATCACACCCAAAGTCTTACACAACTGTGAGCACGTCGATTATCCCTATGAGTGG
CTGGTGATAATCGCCCCCAAGGATGTCCAAAAGCTGCCGTCATACACCAACGACGTCCGA
GGCATCTTCTGTGATCCCAACAAATCGAGCCGAATGTCCTTTATCTGGACGATTCCCTTG
TACGGCAATCTTATGAAACCTGACTTCCTTCGACACGAGCTCCGAGTCGACGGCGAGAAG
CCAGAGGATTGCACCCCCATAACGGTCTCAGAGGTCCGTCCGATACAAGAAAAAACTCCC
GGGATTTGGGCCAAGTGGAAAGGCACTACAGTATGCCTAGTCTTGGACCCCACCTGTGCA
ATCTGCGGCGCCGACGAGCACCCTCCGGGCGATGAAGACTGTCCATATGAGGCTGCTTTA
GCCAAAGCTCGCTCCCGGGATGCGAAGCCCAAAATGCTCAAGGTCGGATCATCAGACGAA
GAAGATGCCGCCATCTTTTCTCCGXTTCACCCGTACATGATGACAGCTATATCCCACGCG
ATGATAGTAGTTGACAACATGACCTTTGATTGTACGGACTCGGCCTCCTCCATCCAAATC
CCAGGTCGAGACATGCCTAATGGCTTCGGTAATATACCTCCGACCGAACGGTAA
>GYY|c18075_g1; len=840  start:91  end:932
ATGGGGTATCAAGGTCTCTGCCGGCCTGATACTGATCGTGCGTCTCACACTCGGCAGCCA
GTTCAGCTTTTACTATTCCCCGTTGAAATTGAGTCAAACGCCAGTTTCAGTTCACTCTAC
GTAGACTCAGGAAAGGGTCATCAGGGAAAGTTCCGATCTCCGGCAAGCTCCGACAAGCCT
AGGTCACCTTTTATGTTCCGXCGACCTCCTACTAGAATCATGCTTCATGGCGGCCTTGAG
GCCTTGTCTGATTCTCAGCTGACCGGGCACCGAGAGAAGCTTAAAGCTGTTGTATCTCAT
CGTAACCGGCTGCCGTATAAAGAGCTCATCACAACGAACTCTTCCTTGAAAACTACATTC
CTATACCTCAGCACAGCTCAGTTCCCCAAGTTGTTTCAAATGTTGGGCTTCATCATGTTC
GTATATGGCGCTATGTCACTTGTTCGGGGGCTCGAAGCGGCCTTGGACAGCGGTGATCCA
ACCCACTCGATAAATCAACAAAGTACTGGGAGCAAAATATTGCCCGAAAAGGGCCTGGCG
CACAACTCGAGGGGCCCCACTGAAGAGCTAGTAACTGGCTTCGGTACTAGGTCACCTACC
CCACTTGCGACTTTTATCTTGGCCGGCTGGGCGTTCCTTATCTTTGCATGGACCATATTT
ATCGTAATCAGCGCATGTGAAAAGAAGACCGTAGACTCCAACCTCGGCGCGATCCGGATG
GAATCCAACGAGACAACTGCGGCTTACAGTGACGTTCTTCAAGCACACTCCATCGACGAA
CGGCTGGGTTTGAACCGTGACCATCTACCAATCTCTCAGAGCTGGGGTGACAGGCACTGA
>GYY|c24005_g1; len=60  start:60  end:1; minus strand
ATGCCTGACTATTTCCCTTTTGGTCCGAACCTCGTATCCTTGTCCGTACCTACCAAGGCG
>GYY|c40568_g1; len=201  start:244  end:45; minus strand
XTCACCACTGATGGTATAGCGTTATGGGCGTTAATTATCTTGGTCGTTTGTTATGCATTG
TGTCTATGGCAATTAAGTAAATTCCTCCGTAACCCCACTATCCAAAATCGCAAACGCGAT
GAAGCTGTCGTGGGAATATTTATGGTGCTGGGTTACTCGGTTTGCACTGCCAGCATCTTA
ATAAAGCTTGGGTTTGCTTAG
>GYY|c31523_g1; len=228  start:1  end:225
XXTCCCAAGATAAATGTAATGGAAAGAGAGCACATGTCACCGTTTCAATCTGGATTGGCA
GCTGTTGCTGGGGCTTTTAATTTTGACACAAACCCAAACTTTGTGATCGCTCCAGTTCAC
ATTCTCGCTGTAGCTGGAATTGTAATTGCTAGTAGTTTCAGTCAAGTTAGAAAGATGGAA
TTGCTAACTTCGTTTCAGTTTGTTGGGCCTTGGATGATGAAAAGAGXX
>GYY|c37317_g1; len=228  start:1  end:227
XCAATTGTGTACGCACGCGAGTGTCAACGAAGACTTCACGCTGCGCTTCCCCAGCCTACG
CCTCCTGCTAGCTATACCCTGAACCAAACATCGCCTAGATATGCCATGCCGCAGCGCCGT
ACATTCGTAACTCCGTGTCTCCACTTTTTCGTGTCATTCATTCGTAGCGAGGGTATCAAC
CATTTACGCGACCTCCTCGATCTTAGGCTTGTCGCCAGATGCGGATGX
>GYY|c4995_g1; len=210  start:206  end:1; minus strand
XTGCGCAAGGCTAATCCGXCGCAGGGTGAGCCGGCCCCTAAGACGAGCCCGAAGGGGGTA
GTCGATGGGAACCACGTTAATATTCGTGGGCCTGGTGGTGTGTGACGGATGGCGTGTGTT
GTCGGATCTTATCGGATTGATCCGGCTTCGAAGCTGTCCCGGGAAATAGCCCCACCGTAT
AGACCGTACCCGAAACCGACACAGGTGGXX
>GYY|c25988_g1; len=669  start:1  end:669
TGCAAAATCGAGTGGCCGGCGCTAGAGGCAGCGGTCCTCCAATCATCTTACGAGATGATC
ACCCCAGCACACCACGATCTCGCCATCTCCGCCGCCCCCTTGTCGCGCATCCTTCGATGC
AACTGCCCAGACTCGACGCTTCTCACCATGGGCTATAAGGATGGCCGTCTCTATTTCAAC
TGCCCTCGCAAGGACCCTTCAAAAGGCTTTGCCGGCGGGTGTGGTTTCTTTGCCTGGCTC
GACCGCTTTGCCTCGGAGCACGGTGATCCGACTTCAAACCCGGTTATTGXTATGCGTGCA
CCCAACTGTCTGGCGCAATCTCCACCGGGGGGGAGACCCGCGCCGCCGGACCGCGGGCTC
TCGCAGATGTTCCAGCGCCTCGATGTCGGAGCGCCGCAAGGCGGCGTGAGCGGCCAGCCG
GCATCGTCGTCCAAGAATGTGGTGTATGGGGCCAGTACGACAGGGGCAAGCCCCATCAAA
GAACCGCCTGTCCGTCGCTCGAAGGCCATCGAAATGAGTGCGGCGGAGATTCACATGCTG
AAGGAGATGATAGAAGGGGTTTTGGCCGATGGTGAAAGCAATGCGATCATGGCCGCAAAG
GGCTACAAAATCAAGGGCTGCTTGGAACTTGTCGAGCGTGTGCTGCAGTCTGTCTGTCCC
GATGCCTGA
>GYY|c19864_g1; len=1185  start:1  end:1184
XXGGGTGGGGTGGGTCGGCCAATTTGGCTTGTGGAGTCACAAGCGGACCCCTTTTTGGCT
GCCCTTGAAATATCCTCTAGTCACCAGTCTCATTCATACCCCCCCGCTACAGGCCCAGAA
GACCATCCATCAGCCCTACAAATTATAACCAACATCCAAACGTTTTCTTCTCCACCCCAT
TTCATGCAATCCACCACCAACCCTCACGCTGCTCAAGATCCTCCTGACTCCGAATGGACT
CAGGTCTCGATCCCGAACTTGAACCACCTCTCTGTCTCTCATACTCGCTCTCAGCCATTC
CCCTTCGCCTCCTCCCCCGACAGCTTTCGTGGCCTCCCCTCCTCTGTCCCACAAACTACG
CTGCCCTCATCAGCTACTGACCCAGTCCCGCTCCTTGCCCGGCTCGTGCCCGGTGCGAAT
CCGAACCAAGTGAGCGAGAGCGACTCGTCGACGACATTTGATGCCCAGGCATGGAAGCGG
GGCGACAGCGGCACTGGCCGGCGTGCTCGGGCGCCCAGCATGGCTGAGCCGCCGCGGGCG
TCGTTTGTCGAGGATGCCGCGTTTATGCCCGTGCCGGCCGTGGGCATGGCGCGGCGCCGG
CGCGCTGCAAGCACGCGACGTGCCAGCAAGCCCCACTTGGCTGATTCGCCXCCGGCCGAC
GTCGGATCTTGGGCCGCATTCGCAAGACCCGTGGAGCCAGCAGGGCAAGCCTACCTGGAG
GGCCTACACGGCCCGGGAGCCGCGGCGAGACGACGGGCTCGAGTTCCTCCAGGCGCTTGC
GAACCTACGGCGATGGCGGGCATTGGGCAGCCTGGGTGGCGGTCGGGGAGCAGCGGGGCG
GAGGACGAGGATGCGGACGAGCCCCGGCCGATGCATGCGGACCTGCCAACATCGGCGTTC
AACAGCGCGGCTGACGAGGATGAAGAGGATGAGCGCTGGAGCCGGAGGGCAGAGAAAAAC
CAGGATAGCGATGTGGATGAGGAGGCCGGAAGTCCGCACGGGTCGAGTTGGTGGGAAAGA
ATCGAGAACGCTGTCAGCTTGAAAACCATCCAACTCGTCGGCCTCGGTGGGCTCATCTTT
GGAATCGGAATCATCGCTGGGAGCTTAATCGGTCGAAAGATTCAAAGATCATCAAGGATC
CTCGACTTATTCAGTCCACTTCAATTTACCCATTCTTCCAACTAA
>GYY|c28318_g1; len=228  start:72  end:297
ATGTGAGTTGAGGTGCATGAGTTCACACATCCAGAAATTACTTGTGGCATACACTAGTTG
TCCCATGATATAGTGCAAGTGAACAAGTGTTGGATGTATGGACAGCCATTGTCAAAAACC
TTGGAAGTTTTTTCAGTGAAACTTGCACTCAAAAAGGTTGCAAGGTTTTTGACCAAGACT
GTTGTGTATAAACTATGTGAGCCAGTTGTTGTTGAGGTGAGTGAGAXX
>GYY|c17745_g1; len=1191  start:1348  end:158; minus strand
ATGCCTGGAGCGCAAACCGCGGAAACTCCTGCTGACAAGTTCTCGCTGAAGCGCCACTTG
CATCGATTCGTCGAACGGGGTTCAAAGGAGAGCCTTCGGGATGACTTGGTCGCTGCCTCG
GGAGAGTTTTGCGGCACTGTTACCTTCCTGCTGATCGGACTTGGTGGCGTACAAGTTGAG
ACGTCGATTGAACTTGATCCXATGACTTTCAGTCTCGTTAGACGCTCAGTTTACCAAGTG
GCACTTTTCCTCAATCCCATTGCAAATTCGATTATTCACTTGGCTGCTCACACGTCCAAT
CTCGATTCGCCGACTTCAACTTCGCAGCCCGCCAATGCTGTTCCCGGTATTAATGAATTA
ATGTCATCTCCACTTCCATGGGGTTGGGACTTTTATTCTCGTGCTGGATTTTTTATCGCX
GCGACCGGCGCTGCATTCAATCCCAACGTATCGTTTGCGTTGTTGTTGATTGGAATCATC
AGTCCTACAAGGTTTATCTTCTACACTATTGCTCAGTTCGTGGCTTCCATCGTGGCGTCG
GCCCTGCTACAGGCCCTTTTGCCGGGAGAATTGAAAGTAGCGCCGAGTTTAGGAGCAGGA
ACGAGTAAGACCCAGGGGTTGTTCATCGAAGGTTTTATAACCTGTGCATTAGTGCTGTCA
GTTCTCTTTTTGGCTGTTGAGAAGCACCGAGCAACCTATCTGGCGCCGTTGGGGATTGGC
CTCACCCTGTTCGCGTGCCACTTGTTTGCAGTTGTTTACACGGGCGCGGGCATGAATACT
GCTCGTGCTTTTGGGCCAGCAGTGGTCACAAGCTTTCCAACCGAACACTGGATATATTGG
GTGGGGCCGACGCTCGGATCACTGTTGGCGGTGGCGATATACGCCTATCAAAAATCCTTC
AAGTATTGGAAACTGAATGTCGGGCAAGACACGGACAACCCGCGCGAATCGCCTGAGCTC
TTTGTGACTCAGGTGGCAGTAGGTCCAGGGCCCGCAAGAGAGGAAGAGAAGGAAGTCAAT
CAGACACTGACAAAGAACCCGGAGAGGGAAGTTGGCAAACCGAAGCCGAACGCAACAGAA
ACCGGTCCAACACCCATCCTCATGAAGGCTCCCGAGCAGAAGACATGGTTTAAGGXTGCA
TGGTTGATTCCCCTCGGCCATGAAGCCATCACCGCCCGTCATCGCGCATAG
>GYY|c5616_g1; len=258  start:259  end:1; minus strand
ATGGACCTTGACTATTCACCTCCAAATTTTCGCCTTCAAATGATTGCTAACCAGCAAAAG
TCATTGCCCCCTGCTGCCAGGCTAAATCTCGTTTTCCCTCCATTCCCATCATTGTTCTCC
ACCTTTTTTAACTTTAAGTGGGCAGATGAAATGCTTTGGAATCAGCCCCATCACGAAGGG
TTAGGGTTTGGGGCTGATCTAGAGTGCAGGCTGAGATGGAGGGATTTGCGGATGGATAAT
CCATTTCTGGAGGCTCTX
>GYY|c30676_g1; len=222  start:1  end:222
GAGCTTTGTAAAGCCCACGGCCAGTCAATTCAAGAAAATTGCAAAGATTTTCTTCCAGCA
TTAAGGTCATTACAAAAGGCATTGACTAGGTTACATCAAGACCTTGCAGACACTTGTTCA
TCCAATGAGTATCTTCTTCGGTATTTGTGTACAGCATCAATACAAAGTTGAACAGTGAAA
GATCATGGAAACTGCTATAACTGGCTACTACTTAAGGGCTGA
>GYY|c11553_g1; len=342  start:340  end:1; minus strand
ATGGCGCCXCAGCCGGAATGGCATGGTCTTGAAGCCCCACTTCCACAAGGACTGGCAGCG
GCGCGTGGCCACGTGGTTCAACCAGCCGGCCCGTAAGATCCGCAGGTGAGCCCTGCGCTC
GGGGCTGCCCCTGGGGCTCGTGCCCGCGGCTGCGCCTTGGCTTGCGGGTGGCCGATGCCA
GGGCGGGGGGCGCTGTCTGCAACCGTCGCGGAGCGCTGGCCTGGCGGCCTTAGGCAAGXG
GTGACCGCCGCTGCGCTTCTCTCCACCAGACGTAAGGCCCGGCAAGCCAAGGCGCGCCGC
ATCGCCCCGCGCCCCGCGTCGGGTCCCATCCGGCCCATCGTG
>GYY|c30087_g1; len=258  start:254  end:1; minus strand
XXCCCTAGTGCTAAACATGCCGTCCTTGAGGCTCACGAAATGCAGTATGTTTCATCGGAT
CTATGGAGCCCTACGACCAAATTCGCTGACTTGACAAACGAAGCGCCCGCTCGACCACCG
CGACCCGCGCTGGTTGATCCCGACCTTATTCCTCATCAGTTGCTGCCGGTTATCAAATCT
TCCGTGCCGACTCAGCTGGTGAAGAAGAGCCAACCCAGGCGCCGATGGACTTCTTTCCGT
CGCACAAAGTCACAAGXX
>GYY|c12550_g1; len=522  start:517  end:1; minus strand
XXCTTCCTCGCGGTGAGTCTGATTGAAATCACATTCGGCACGTTTTTGCCCACAACACAA
GTCATTCAAGAAAAGGTGGCCGAAGTGGGCGATGGTGATGACCTTCCAGCTTGGATACAA
CATGCAGAGAGGCTTTGGGGTTGTGAGGATGGAGGAAAGCAACCTTACAAGGAGCTCATT
CCACATTCAGGGAATTCCGAGTCCGACCTCACCCCTCTGTCAGGAAAGTCATCTTTTATG
CCCTACTTTTCTTCATGCATCAATTTCCGCGAAXCTGGCCCTGAGGGTTTTCTCTTGCTG
AGGAATGACCGAAATAAACCTGATCGCTTTCACGCAGGGGGGGAGAAGAGTATGAGTGGT
GACCATGAGAGCAAGAAGCGTCAGAACATTCTTGATAATATGTCTATCAAGGGGAGGAAA
CCTGTGACCGTTGCCATTTCTGTAAAGGAACAATGTGATTATTTCCAGATAACGGATTCT
ATGATAAAAACCTATTACTATTGGAACATACTGACCGCATXX
>GYY|c13240_g1; len=222  start:1  end:223
XXTGAATCTGGAAAGGTTTTCACAGCCGCAATTGTTTTCAATCTTAAAAGATTGATATCT
CTGAAAAAGATTGCCGAGGTTTCACAGAACACGGAAGATGAGGTGTTGTTTGGTGTTAAG
ATGTCAAAAGAAAACAAGAAGCTTGAAACACAAATCGATAAGTTTGACCTCACTCATGAA
GCTTTGATTAGCAAGAAGTCACTAACGGATGTGACTTATCAA
>GYY|c22186_g1; len=420  start:417  end:1; minus strand
XTCAGGAATGATGCTGGACTGAAAATGGTTCAGAAAGCGGCGTATGAGGGTTGGACAGGC
TTATTCTATAAACTTGATCTTCTTGCGCCCGAACGACTATCCAACGACGCTGGAACTGAT
CCTGAGTGGCAACTAGCAAATCAGATTCGGTCACCTGGTCGCACGCCTGGTTCTGTAAAT
GCCGTGGCTTGGACGCTGCTCTCATATTCGTTCGCCGAATTCAAGATGGCATATGGATTT
ACGTTGGGCTATGGCACAAGTGGATTTCACAAGGATTTGAAGACTGCTGTTGTTGACGCC
GCTATCAGAAGAGCGAACCAGGCCAAGATCCATTGCAAGGTTGAAGACAAGGTTGGACCG
GTTTTGTTGAAACTCGAGACCTCCGACCTTTTCTCGCAACCCACTCACAAGACCGTACXX
>GYY|c15028_g1; len=507  start:1  end:507
GCTCCCACTAACGTCTGCGACTCTXCTTTGCCGTTGATATCAGTCTATGCGACTAAGACC
GTCTTTGTCAATGGGCCACAGCAGAGCCCAGATAGCCATCCTGCAATCGCTGGCGCTGCC
GTCACCGTCATCGTCAATCCAGCCTTTGCGACGCCGGCGGTGTACGGCAATGGGCCAGGG
CGGGGTCCGAATACGACGCCAAATGGGAACCCAAATGTAGTCGTGGCGACGGTAACAGTG
TTGAGTTCGGCGAACAAGGTGGTCTGGGATGAGTTCCGTCGGTCGGGATGGCCGACGGCG
TTGGTGATGAACTTTGTGGCTGCTTGTGCATCAGCATCGGTGTCGGCGTCGTCCATCTTG
GCGGATTGTAATGCCAAAGGTACCGCTGGTAAAACATTCTCTACATCTCGTGGGATGGCG
ACCGTCGGGCTCATGAAAGGCGTGCGCCTAGCGAAGAACTTCTCCGACGTCCGGTTAATC
ATAGTCGACCAACTTATATCAATCTGA
>GYY|c37218_g1; len=120  start:170  end:289
ATGAAAGGTAATGTAGAGATTCCTTTGTCAGAGCTTGGCAAAGCTTGGCAGAAGCCAGCA
CACAGCCTCGGCCCTCAGGTGGCCGAGCCCTTGTTCTCGCCTTCTCTCTTCCTCGAGTGA
>GYY|c20729_g2; len=1827  start:1  end:1824
XTCCCGCTCCCGCTCCCGCTCCCGCCCCCTCCTCGCGCCCTTCGTCAATTGCAAGCTCCA
GCCGGCCCGCAAGCCCCTCGCCXCCGCATCAGTGCCGCCGCCTTTCGTGCCGCCCGCTCC
GAGCGTGCCAGCGTCTCGAGCGCCCACTCCCTCCTCCTCGCTCCCCCGCCCACCACCCAC
CCAAACCTGCGCCACTCCCGCTTCCAGTCCTCTCCCACCAAGGCCGTCTCTGACTCGGGC
CACGGCTCCGCCCACATGCGCTCCCCCCGCTCAGCCCCAAGGCCCCAGCCCCTCATCCAC
CAGATTCCCGCTCGCCAGGCCCAGGCCCAAGCCCAAGCCCAGGCGCCCTCCATTCGCACC
CTTGCCCCCCTCAATGACCACGACATACTCGTGCCCCCCCGCCCCGCCTTTTACGGCTCT
CGCCCGCCACCCCGCTCCCTCAGCGCCGACATGGGCCCTCCGACAAACTACCAGXTCGGC
CAGGCCCCAGAGCACCCGGCTCCCGTTTGTCCAGCACCATGCCACCGGCAGCCATGCGAG
CGTCCGTTCCCTGCCGGTCGCGCCCGCAACCCCACGACGGACGTCGGTGACGACGACGAA
CGTGCGGAGCAGCGCCAGCTCGACCAGTGGCACTCGGACGAGGAAGACGACAACACGCCC
CCGGTGGCCCGGGAAAAGAGCCGGGACGAGGAGGATGACGAGGTGCCATTGTCACGGCTG
CGCAAGAAGAGCGCCAGCTCGGCGCGTGACTGCGCCGCCGCAGAGACCCTTGCCCGCGGC
CGCCAGCAGCTCCAGTCGCTCGAGCCCCGTGCCCCACCCTCCCCGCTCCGGCCCGCCACT
CATGTGCGACGTGCCTCGGGGACGTCAGCCTCAAGTGGCGAGTCGGCCCGGCATCGCCCA
CCGGCCGTGCCGCCATTGCCGGCTCGGGTTAGCGACGGGATGATGATGATGGTGCCCATT
GGCCCGGCATTTGCGCGGGGAAACAGTCCGACGGCCTCGTCGAGTAGTGGAAGCGGCAGC
GGCACCTGGAGCATCCCACACACGCCACACGACTCGACCGGGAACGTGTGTGTGGTCGCA
GGCGGGATCCAGAAGGGCCGGGTGATGTTCAGCGGTGCGCACCACGAGGCGCCAGCGGCG
AGCTCAAGGGCACATTTGCAGATGGGCCGCGCCGAAGGACCGACCAATGGCATCGTCCCT
CAACCTCAACAGAGGCTCGCTGCGTCCCAAGGGAGCAAGTCGATCAAGGAAGAAGCAGGA
ACCGTGCCTGTAGTCGGACCATCCGTTTGGCCAGGCGTGCCACTCGGGAGCCCGGCAAGC
CAGACTAACAGTCCGCTGATCCGGATCGATGACCTTGGTGTGCCTGCAGGCGTGGATCCA
TACTTGTACGCTGGACTGGGGGAGGAGCAAAAGTTGGAGCTGCATCATAGGAGTCAGATG
ATGATCCAGATGATGGCTGTGCAAGCTCAGGCAGCTGTGCAAATGCATGCAATTGCTTTG
TCCAGCAGTCAGGCTCCAGGGACGTGGCTAGGCGGGTCAGGCAGCAGCGAGGTTGGTGGG
AGCAGCGTGGGGCGTGGCTGGGGTGCTAGGTCAGGGCGAAGCGAGATGGGAGTCGGGACG
GGTGTGAGTAGTGTTGGGGCGAGTGGCGGTGGGGGTGGGTGGAGTGGAGGAGCTGTGGGG
CAAGGTCAGGTAGCAAGTCCGAAGAAGGGGCAAGGGAAAGGCXCCGGTGTAGGAGCCTGA
GGAGTGGCGGTTTTGAAGGCGGTTCTTGAGAAGTGGCTGAGGGATCTTGAXAAGATGAAG
CGTGTTGGAGGAATCCATGATTGGTGA
>GYY|c16602_g1; len=996  start:1  end:997
XGGGATGGGGATGGGGATGGGATTGGGCATGAGACTGGGCTGAGCCCAAGCGGGGCGAGG
AAGAACGCGTATGAGTCGGAGTTGAAGTCGGAGTTTGAGATTGGAATTGAGTTTGAGGCG
GAGTCGGAGTTTTGGAATCTTGAGTCTGAGCCAGGGGAGCAGCGACTGAGAGCGGGGAAG
AAGACGGGATGGGGATTGGCAGCTGGCTTGGCTGGAGGACACAACCTAGTGCTTTCGCGG
ACACAACATCAAGTCCAACTGCAGGCTCACGCATCTCAACACGGCCATGCCCTTGGTCTT
GGACCTGGCCAGGCTGGGTGGCATCGTGGGGCATGGACATGGGCATGCTGGGCTGGGACA
AGGGTGCAAGGATGGGTTTACCCAGTTCCTGGCAACTCGGAGAAGGCTGACAATGAGTTG
AGCTTGGTGCCCAAAAAGAAAGATAAGAAAAATATGAGAGCTTCTTGGCCAGTTGACTTT
AACCTTCAGCCCGGTCTCGAGTTACCGCACATCCTCGAGATGGGCAGCTTCTTCTCAACA
GCTGCTCGTCCTTTCTATATTTCCTTCACAAACATCCGACTCCATCGACCTCCTCCGAAG
CCAGCCCAAAGTTCAAACAGTACAGGCCCAAATCCAATTCTTCCCACCTTGACCTCGGTA
CATACTTCTCACCAGCTTCGGACCTCAAACTTTGGTCCTCTTTGGTCGAGCTTCGGGGCG
GGAAACTCCCACGTCCCAGCTGTCTCAGCGTCGCTCTTTGAAGTTTGGATTGAGCAGCAA
GAGGTCCTAGCCGCATACAGTCTGATTCTCACTTACAATATGGCTTGGTTTGGTTCGGTT
TCTAACTTGGCTTTTGATACTGCAGTAGTATACCTACATGCATGCAAAGGACCGATAAGT
ACTGGTCCTATGCAGAAGTTTGGTCCAGGGGCTCCTGGTGCTGTACCACCAGAATCATCA
CACCCGTTCAGGAATCATTCTTGGGCACAAACAGCX
>GYY|c17085_g1; len=432  start:433  end:1; minus strand
ATGATTACTCAGGGATTCAGTGAAATCCCGAGTCTCTGGAACCTGAGCCTCCCACCAAAC
ACGGCGAGTCCCCTTAGAAAGTTGCCTCAATCAGCTACCACCGGCCCCGCAGGATTTCAC
AAGAAATCCCCGGATTTCCGGGCACGAGGCAAAACCTGGCAAAAAAGACTACTGACCGCT
GGGGATGCTCTAGCCATTTTCAACTACTCCATCATCCCGTCAACTCCTTTTTTTGGATGG
CCTTGCGGGGCAGTTGGGGGACGTACATTGGTTCTGGGAGCGCTAGCTCAGGCCAGCGAC
CAGCATCCTGGGACTGCCTTGTAATCAATGAAGTCATTGAAAAAAACTGCTGCGCTTGAG
CGTCGGAACAGGGTTGATATGATGATGTCATACATGGAATCTGTCCAAGAGGCAGGGGCA
TACATTGCAGXX
>GYY|c36448_g1; len=54  start:1  end:52
XXATTGTTCTCATGCAAGAATAGAAAGGCTATAGCTCAGCCTAGGCAAAAGTAA
>GYY|c37231_g1; len=249  start:1  end:247
XXGTTTCCACCTCTTCATACTGCTGCAATGCACCCAAAGATGAAGGAAAACACATCCATA
AATCAAACCACTACTACTTTCAAATGGAAGCTCTTTGTTGCCAAAACTAAGAGTTTTTCT
GTTGGTCAGGCGCTCAAGGATCAAGACGAGCACTTCCAAAAACCATATTCACAGTATTCT
CTCTACGCAATTCAGCTTCAAATATGCGAGCCTCATGTTCTTAGGACTTCAATGGTGAGA
CATGCCTGX
>GYY|c9155_g1; len=288  start:1  end:284
XXTGAGCAACCGCATATCATTGACTATGACCCCCTGTTTTATGACATGACGTGCATCCCC
AAGGAACACAATCGGGAGTTTCCGAATCAAAATATCCTCCGTCTTACTGCGTGCTCGTAT
CCATTGAAAGGTTCAGATCGAATTCATCGTGCCCATATGGGTGATTTATTTCTTAGGGCA
CTGGCAAGAGCCGGCAGGGCACTGGCAAGAGGAGCCGCAGCTGCATCCGTGGTCGCTCAT
TTTGTATGTTTGAAGTGGTAAAAACTGGTGAAGCTTTTGGAAGTTGXX
>GYY|c38520_g1; len=261  start:260  end:1; minus strand
XTTGCGCAGCAGCACGCCGATCACGTCGCCCTCCTGCACGCCCATGCGGCGCAAACCGCC
GGCAAGGGCGGCACCGCGCGCGAGCAGCGTTTCGGCATCGGTCGGGCGATCGTCGAAGAT
CAGGTGGGCGGTCATGTGTGTCTCCTGCGCGAGGTCTCTTGGGGACGGTTGCTTAATCCA
TGCAGCATGCCGGATCGAACAGTATTGAACAATCCACGGCGAATTTCGCACACTGGTGAA
TGCGATTGGACAACGCTCTCC
>GYY|c13426_g1; len=66  start:58  end:123
ATGGGTGGCACAGCGATACAGCTAAGTAATAAGATCTACACTTGCTGATACGAGAATGGC
AGTTAA
>GYY|c29249_g1; len=1020  start:112  end:1130
ATGAATGGCGAACAAGCACCAAAAGAGGCTAAAACATTAAATTGGCTATCAAGTGAAAAA
ACGGAGACTGCGGATAAGCCTATAGATATCGGTGTAAACGTAATGCAAGATGGTTATTTA
TTGCATGGGGTGAATGTAAGTTTCACTTTAGATAATAAATCTATGGTATTTAAAGAGAAT
AATGATCGTAAAATTATAAAAAACACAGGAGTAATGGGTAAGGTATCAGTTGAAATAGTT
TCTACTGATTTAACTCCGTGTCAAGGGAATGTATATGCTTACTTGGAAAATGATACTCAA
ATAGCAGCCTCTCCTCTCCAGGTCGAGTTTACTGCTGTTCCTCAATTTGTGGCAGATCTT
AATCTTGATTTAGAAAAAAATAATGCATGGACTAATAGTGCCGATGAGAATAAGGTAGTT
GTAACTGTGTATGATCGGTTGGGTAAGGGAATTGAAAACCAAAAAATAACCTTCTATGCA
GATAGTGGGGCAACAGTAGTTCCGTCGTCGGGTATGACAGATAAAGAGGGTAAAATAACG
GCGTCAATACAATCTAATAGTGCTGGTGAAGTGATGCTAATGGCACAAGCGGGAGCTATT
GAAAAGGCTATAGCTATGTGTTTCACGTATAATCCATATCAGTTAAAGATTGGAAAATCT
CCGGCTATTCTGTCTTCATTTTCAAGCGGTATTATAGCTGGATATTTATATAAGAATGGC
GTAGGTGAACCTAATGTAACTATATCAGTATCTATGGGATTTTATCTGTCATTGAGTGAT
CAAGACAAACATATGACTACCGATAAAGATGGCTATTTCAGCTTTAGAGTTTCTTCTTCT
TATACTCGAGGGTATTCGCCTCATAATCATGTACCTCCCATGAATGAATCCGCACCGGTG
TATATAAGTTGTATTGATGXGGCGGGTATATTCTCAAACGTGGATAGAATTAACTCCAGG
GCTATATTAGGCGTTGGATATTTTGGGATGCTGATTGATGGTTACGCATTGAAAAATTAG
>GYY|c16930_g2; len=1701  start:2320  end:622; minus strand
XXTCAAAACTCACTCACACTACAGGATGATAGGATCTCCATAGGATTTGTTGACAATGTC
ACACATCTGGTGGCGGCCTCGACAACTGGAACAACAATCGATCTACTCCAAGCCGAAGCT
CAACGCTCACTCGAGTGGGGAAGGAAATTCGGAGCTATTTTTGACAAGAAGAAAGCCCAG
TTCATGATACTGACATACAAGAAACACGAAATCAATCATTTCCTATTCGGTGACCAACAA
TTAGACAGATCCGACCAAGTCAAATGGCTAGGACTCATACTGGATTCTAAACTCACATTC
TCTCCCCACCTTAACAGAGTCAAACTTCTCGGCAATCAGACCATCACCCAACTAGCCCGA
ATCAATAGAACCACCTGGGGGCTGAGAAGAAATGAGGCACGACAACTAATTTCATCTGTT
CTACTACCCAGGATCACTTTTGGCGGAATCGCATGGTTCACTGAGAGAAACAAATCAAGC
GTCATCAAACTATTGTCACTCATCTACAACCAAGCTGCTCGCCTTGTCACTGGACTAACC
AACTCATCTTCGATAGCGTTCTTGAAAGCTGATGGAGGGATGACCCCATTCCAGGACACA
CTCATCAACCTCTCTCATCGTTATGTCCTCAAAAGGCTTGCAGCACCGAACTCACACCCT
CTTAAGCAGATTCTCCAGACTGAACTGTTCGAACAACCCGCCAGACACCGCAGCCCCATC
CACTACTTAATCGACCGACACCTCCTGAACGACCAACAACTACAATCATTAGAAATAGTC
GATCCATTCTTACTCAAACCCTGGCAACCACCAGTGAAAGCCGCGATCTTTAACTTTGGG
AAAAAGAAGGAGGACGTTGTCCCAGAAATTTGATCTCAAATTCAACACGAAATTGATGCT
GGAGCTCTTGTAATATTTACGGATGGTTCTAGTGTCCCCCTTCAAGGAACTGCCGCTGCA
GCTATCGACATCACTCATAATAACTCCCTCACCGAATTCTTAGGATCAGCCTCGCGTTTC
ACTAATTTCGAAGCCAAACTACTTGGCATTGATCTGGCAGTACAACTAACCCTTAATCTG
CTTCGGAACAGTACAGAGAACCCGCCTCATTCAACTCTAGCCCTCTTTTGTGATAGTCAA
AGTGCGGTAACCACTTCCCTGGATCCATCCTCCGTGACCTCTGGACAACATATCGCGTTC
CAAAATTACACAGCCTTATCTGATCTGGCAAAAACTATCAAGATCCATTTCTATTGGTGC
CCGGGCCACCAAGGCTGTGCGGAAAATGAACGAGTAGATAAGCTTGCCAAACTAGAAGCT
ACTGACAAAGACAACCTTTCACTACAAGAGATTACCTTTCCGACCAGCCTAGCTTGTCTA
ATACAACACACGACAGAAACCATTAAAGCTCGCCCTCTTCTCTCTGCACCGGAAGCTAAG
CGAGTGGCTAATACTACTAACTTGAAAGCTGTCCGCTCAGCTCTTGACACCCTAGAAAAA
GGAGAAGCCTCCTTGATTTCGCAACTCCGGGCCAATCACTCTCCACTGAATGCTCACCTA
GCTGCGATTAATCGCTCAGACACAGAGCGATGCCCCAACTGCAGGGCTAAGGAAACAACT
GACCACTTTTTACTTTACTGCCCCAAATACAGGTCGATTCGCAAAATCTTCAGACAACGA
CTTATCAAAGAGAAGGCATGA
>GYY|c14816_g1; len=264  start:628  end:364; minus strand
ATGACCAAAGGAGGATCACACCCTGGTGCGAGTAGTGGCGCTGGAAATCAGTCCGGCGCT
GGCCATGGGTCTGGCGGCGGTGGTCATGGATCCGGTGGCGGTCGTACCCCCATGACGACC
TCAGCCGCTAGTCGTATTCAGAGCTCGGAGGCTAAAGCTTCAGGAGGCGGGGTTTCCAGC
GGCGGTTTTGCTGCGCCGCGCAAAGCGCGGCTGATAGGAATGCTAGGGGACAGTGAAGCT
TGTTCGAAGGAACTCACGCCGTAA
>GYY|c35122_g1; len=213  start:1  end:210
XAAGATTTTTATTATAATCTCCAGGAGATTGAAGTAATTAGTGTTACTGGTGGGTATTGG
TCGAGTTATAAAATATCCAACCCGATTAATATCAATACGGGCATTGATAGTGCTAAAGTA
AAAGTCACCGTAAAAGCGGGTGGTGACGATCAAATCTTTACTGCTGATAATAGTACCTAT
GTTCCTCAGCAACCGGCACCCAGTTTTGAGGXX
>GYY|c35419_g1; len=192  start:251  end:59; minus strand
ATGTCCCGCTGCTACATTACTTATTTCCCATTCGTCTCTGCAGCGCCCACCGGAACGTCA
TTGCTATTCCTCCCTTGTGCCAAAAAGGCCAAAAAGGGGTTGAAGGATGACGTCCGTTCA
GGCTGCTACATCGTAACTGCATCCCAATTCGTCTCTGGCGGGACGTTTTGCCGCGATTAT
CATCTCCCATAA
>GYY|c27277_g1; len=93  start:222  end:132; minus strand
XXAAAGCATCAGCAACAAGTTGGCAAGAAAATTGTAAGGCTTGATGTTGTGGGTGGTTTT
CTTGCTGCCAAGTTTTATTGATGATGCCCTTGA
>GYY|c39486_g1; len=186  start:184  end:1; minus strand
ATGACTGAAACAACAGCCAAAAACTATTCTCAAAATGATCTGATGGGTGAGTTCATCTAC
AAGGTCAATTCCTCAGCTTTTTCTCACCAACAAATGATGGTGACAAATGGCCAAATGGAA
GCTAAGAGGTGTTTCCCAATTGCAATGTCTGACCCTCCATTCCTCTGCACAAATTTCAGC
CCCCXX
>GYY|c35049_g1; len=117  start:329  end:213; minus strand
TTAAGTGTTGGTTGAAGTTGTGCCGATGATTGCTCACAAGGCCTTAGTATTGATGTCAAC
CTCAGTTGTGGGTTTTTGCTAGGTCAAGGAGTGTTGTCGACTGTTGACCATGTGTAA
>GYY|c13962_g1; len=123  start:1  end:121
XXATTCGATTCCATTCCATTGGAGTCCGTACCAGTCGAGTCCATTCTATTCCAGTCCATT
AGTTTCGACTCCATTGCATTCGAGTGCATTCCATTCCGTGGCTGTCCATTCCATTCCGTT
TGA
>GYY|c39272_g1; len=333  start:1  end:328
XGGGAGTCAGACAACGAAGTGAACATCAGGATGATGACACTTCTGCAGGACACACCAGGA
TGGTGTTTCAGGGAAAGGCTTCTGGATGAAGCGAAGAGGATGACGCAGGACGCGTTAAAG
GACACCTCCAGGATGGAGAATGAGAACCGGTCAGGATGATTCGGTGGGTCAGGAAGGCCA
GGGACACTTCAGGATGAAGTATCACATCGGGGTGGTGXTGAGCAGGAAGCAATAGTTCAG
GATGAAXCGATTGGCCGCAAGGCCAGAGGAAAAGTTGTCAAGGATGAGCAGGGAGCAACA
AAAGTAGCTGGAATGCTGCGAAACGAACCGGXX
>GYY|c29441_g1; len=99  start:256  end:158; minus strand
TGGGATTTTAAAAAGACAGTGAAGATAATGTCGAACTTATACCCTGGAGAGAGAACCATA
CATGGAATACTAGGCAGAGATGAATGGACTTTAGAATGA
>GYY|c9396_g1; len=666  start:19  end:685
ATGCCATCCGAGGCGTCGTTTGATGGGGTCGACTTGTTCGACCTGGCACAGCTCTCACCA
ACGGAGAAACTCCTCAAATTGTCGCCTTTGCATCCGTTCACGTCCTTTGTATCTGAATGG
ATAATGTCAACTTGCAGTGTGACAGGGACCACTAAAACGTCTACTGCTAGCGGTTGGCAG
TTGAAGCTGACATGAGTCAAATCCGGGGTTATATCCCATTCAATGCTTAATCGGACTGGC
GCAGGTGGTGTACCTGAXATGACGGCGGTCAAGATGCTACTCGCTGGCAAATCTTCTGCC
ACACAAAGCTCGATTGATGAGGTTGTCCAAGTCAAGCCGCAATCGTCGATCGAATCCTTG
TCACAGTCAGGTCTTTGGGAAACAATCGAGACTGTGTTCGCTGAGCTGAGAGAGGATGAG
GATGCCATGTTCGXCTCAGCTGCAGTTGCTCAGATGCCAGTTTGTGGTAATGTGCTTGCC
GCTTTTCCTTGCGCATGCAAGGAAAACGGAACCGGGCCAAGACCATCGAAAGGAAATCTA
GCCGAGAAGGCTGAAGAGATGGCTATCGAACCAAAAGGCTGCGGATTGCAAGTGAAGGCG
ATCGTGTGAAAGGAAGATGGTGAGAGTGGTGATAATGAAAAATGTGCGAGCCGTTTTGCG
GGTAAX
>GYY|c25156_g1; len=363  start:173  end:532
ATGTCACTGCTTGGGAAGAAXAAGTGGCAGAGTTTTTGGGCTTTGAAAAACACTTATGTG
ATTCCAGCAAAGTGGCATGCAGAGAAGTTAATGGATTTTGTCCAGTGTGATATCTGGGAC
AACTTGAAACTGCACAAGTCTCTCTTTAACCAGTCCTACACAAGTGGAATACCTGCTCTG
CCTGATGCTTCACTTAGTCATTTATACCATCTCCACATCACTTTTCAGATTGGAACCAGT
GAXCCTGCTCCTAACCCAAACACATGTGGGCCCGGGTGCACTTGCTGTATATCTGTCGTA
TTCCCAGAACCCGAGCAGACTGTGCAATTTGCACTTCAGGCACATGGACAATCTGGATCA
GXX
>GYY|c7073_g1; len=282  start:282  end:1; minus strand
CAGGACGATCCGGGCTTGAAGGAAGGTCCGAAGGAGTCATTACTCGCTAAAGCCGTTTGG
TTGGGATCTGCGTCGCTCAACTCAGTATTGAAACCATGTATGGAACTAGCATTCACAGGA
TATGCAAGAGGGTCAATGGTCCATGAGATGAGGGCGCTTAAATTCCTCCGGCTGGGCAAC
AGGGCAAAAGCCGTGGATTGTGTGAAACGCATGCAGCATGACAGGAAACAGGCCCTTCTT
GTTTACGATGAATACCAGAAACTTGGTTACGGAACGATTGAC
>GYY|c8467_g1; len=237  start:364  end:128; minus strand
XCCTCTCGCAAAGACTTTGAAGCAGTAAGTTCAGAGTTTATGAATTATGCTTATTTCCCG
GGGCTTAACCCTCAGTTCGTACTAAAAGAAAACCTTGAGCGACTCTTCCTCTCACAGGGT
GCTGCAATGCGTGATTTTGCTCAGTTTGAAGAGXTTGTCATTGGAGTACTTCACTTGAAG
AATATCAATGAACCAAAGTTCAAAGTCAAATTCTCGAATGACAACTTTTCACACTGA
>GYY|c9187_g1; len=108  start:1  end:107
XAAGAAACTTTTCTCGAAATTCAAGAGAAGATTATTCTTTGTAACCAAGAGATCAAGAAG
GGTACAGGGCCAGTCACTACAAACTGCAAGCTTATGGACTTTTTCTGA
>GYY|c17272_g1; len=1149  start:1484  end:337; minus strand
XAGCAGCAGCAGCAGCAGCAACAGCAACAGCAGCAACATCCCGTCTCGACATCGCAGACA
ATCCAGATGCGCGCGCTGATTGTGACGCAGGATGCAAGCATCATCATTGGCAAGGGCGGT
GGTCAGTCTGTTTCTATCCTGGCTTGGGCTCGGCGTCCGATTXAGAACCTAAGCACCGAT
CGTTCCCCTGGGTGGCCCAACAGACACATCAACGAGATACGCGAAAAGTCGGGTGCCCGT
GCCACAATCTCGGAAGCCGTCCCAGGCAATGCAGAGCGCATCCTGAGCGTCGGCGGTCCG
CTAGACGCGGTCTCAAAGGCCTTTGCCCTCATTGTCCGCCGGATCAACGACGAGCCATTT
GACGTGCCCTCTGTGCCCGGCTCGCGGGCAGTGACGATGCGCTTTGTGGTGCCAAACTCG
CGCATGGGTTCGGTCATTGGCAAGGCTGGGAGCAAGATCAAGGAGATCCAGGACCTCAGC
GGGGCACGGGTACAGGCCTCTGAGACGATGCTGCCTGGGAGCACAGAGCGGGTGCTATCG
ATCTCGGGGGTCGCCGATGCGGTCCACATTGCGGTCTACTATGTTGGCAACATCCTGGCT
GAGAACCAGGAGCGGATGCCGGCAAACACCACTTACCGACCGGGCGGCGGCAGTCAGGGA
AATCACCACATGGGCCACGGAGGCGGCGCACGCGCGCCCGCTGGCGGCGTCGGGCCAGCC
GGTGGCGGCGCATATGGGCCCTACGGTGCCATGCCTCCACATCACCACCATCCCCACTCC
CACCACCATCCCCACCATCATTCGAGCCCTGGTGGTGGCCCGCCGTACCCGAGCCCAGCA
CACCAACCTGGGAGCCAGACACAACAAATATTTATCCCCAATGGATTTGTTGGGGCAGTG
ATTGGCAAAGGCGGACAGAAAATTAACGAGATTAGGCAGGCTAGTGGAACACATATCAAG
ATTATGGAGCCCGGCGAAGGGGGACAGGATTCTAGTGCAAATGCAAATGAAAGGTTGGTA
ACGATTACTGGACAACAAGTTAATATTCAAATTGCAGTCTCATTGTTGTATAGTCGGCTA
GAAGCTGAGAAGCAAAAACTTGAGAACCCTGGGATGGGTGGTGGACCTGGTTCAGCTAGT
GGACTTTAA
>GYY|c38021_g1; len=465  start:462  end:1; minus strand
AGGGACGACACACACTGTCCTGACATATCTXTTGCCCGAGCAGGACATGTGAGGAACCCC
TACACCTCAGTTCTGCATTCACTTGCAACGCAGCAGATTCTTAGCCGATTGCTGAGGTTG
GAAGTTAGCATGAACGTAAGCTTGGATGGACAGGGCTATAACATGGTACATAACACCTCG
ATGTATGCATACACTTTTTGTCCACCCCTGCTGGCGCTTGGTCGACACAGGGTTTTCTTC
GGTTGAATCGATAATGACTATTCTAAAATGTCAATAGGCTTATACTGGCAGTACAAGACC
GAGAATCACGCAGATCAAGTGGATCTCATCTCACTGGAAACAGTTTACTTATCCTTGCTT
AGCTTTTGCCTTCAGTTGCAAGTTGCAGATGAAGAAGGCCTTCATGCAACCTTCCTAGGA
GTTCAAGACCAGTTTGAACAGCTCTTTTCCTGCCCAGGTCTAAXX
>GYY|c6394_g1; len=168  start:410  end:243; minus strand
XXTAGTGGGCAAACAATTCCTGCAAAGCAGCTCAAGACCGGGGTCCCAAATGCTGTACCT
GCTGAAGCAGAGGAGTTCACAGCAGCAGGAGCCGAGGCTGTGGAGGGCGGAGGCGTGGCC
GCCACGGAGGCGCTGGTTTCTGGGGGAATATACGGTCCTGTTTTTTAA
>GYY|c33252_g1; len=228  start:270  end:45; minus strand
XXAGCCCCCAGAGAAACTGATCACATCACAATCACGATGAAGAACAGATTCGCTACGATC
GAGAGGGAGACCACCTTGGCTTGCGAGCTGGCCTTCTTTATACTTGATGTTCACTACAAT
ACAAACGATCAAAAGCAGTGGCGATTTACCTTGGGTCAATTTCCGGATATCCGCAGTAGA
ATGAAATCATTCATATCTGCAGTCAATTGTTCCAGCACACGGGAATGG
>GYY|c20627_g1; len=987  start:1439  end:453; minus strand
XTGACTCTTGACTCTTGACTCTTGAAGCGACCTTGGCGGCAAGACTCTTTCGCTTGCCTA
GTTCCGTCCTATGAGTATGTACAACTAATCAATTTCCCGCCCGTCCTAGTTGTACCTTGG
CATTTTCTCATTCAGCCTGGATCCGGACAAGCACTAGCAATCCAAGGCCATTGTTCGTCT
GTCTTGCATCAGCTCGGCCCATCAAACCCAAAAATCCCACTCGAATTTGAACCTCCAAGG
CACCCAATCTTCCCACTCAACAACCAAGATCATGGACCTCCTCGACCAGAAGCTCGACCA
AATCTTACCGACTCCCTCCAGACCTACTACGCCGCCATCGAGCATTCTCTTCATCTCAAC
CTCATCCTCCTACCTCCATTCCATCACATCCACGCCCAGCCGCACAGTGACCATGCACAC
TTCGACGTCGACCCGCTCTCTAGCTCCTCGGGCCTGCCTCCTGGCCCGACCCCAGAGTTG
GATCTCGACCCTGCTCTGCGCTCCAGCCAGACCCCCAACGATGCCAGCTTCGCCAAATCG
GACACGCCCCAGCAGCCGAGCTCGTCGCCATCTGAGCTCAGCAGTCCXCCATCTTCCCTT
GATGCACACCAGTCTGAGTCACACGAGCTCGTCGAGCGATACCACCCACCGCCCCTCCCC
AGCCACGTCCCCCCACGACACACCCGCCTGTTTGAACAAGAGCATCCACCXCCGCTCGAG
AAAAGCATTCATGGCCCCGGAGCCAGCGCACCGCCTCGGCAGGCATCATTCGCTCTAGTC
TCACCAAACCCCGCTCGTCCCACTCATCTGCCTCTCTCTCCCCCGCCTACTGTCCTCGTA
CCACTTACACGCCCCCACTCCGTCACGCGCCATACCCCTCTCGAAGCCCACATCGACGAC
CCACCTTCACCGTCCAATATCACTCCCTCCACATCCACCGAGAGACGCCCCTTCCGCATC
ACGCCTCGCTCGATGAAGCCACTATGA
>GYY|c30255_g1; len=135  start:1  end:133
XXATCACTTCTTGCGCAACGTGCAAATAACGTGCTGGGAGGTCGAAGCTCGGCGGGAGGC
CGACAAGATGGGGCCCCATATAATTGTCATATTGCTCTCCTTTCTTGTCACCGAGCCGAT
AGTGACAAACAATGA
>GYY|c39383_g1; len=105  start:251  end:148; minus strand
XTCCCTCAAGAAGCTGAGTGGATAGTAACACAGATAGAAACTCTTGATGGCAACGATGTG
ACAAAACCATTCTGGAAGGCAAGTCAGAATTACAAGCCTATTTGA
>GYY|c16601_g1; len=1029  start:671  end:1694
ATGGATCGTGATGGCATGGGATCCGACGGTCTCGGTCCTGATCAGTCCATGGAGAAAGCT
TCGGCTAAGGCCACGCCCCCTCTGACAGGTCGCACAGCCGCAGTCCCTGTCGATCACCTC
GAAGTCTTCTTCGTAGCGCTCTTGTTTCAGCTTCATCGGACCACTGAAGGTCAGCGCAAC
ACCAAATCGGGCCGTCCGTGTGGGAAACACGCAGTCTGCCATGTCGACACCGAGGGCAAC
AGCCACGACGAGGTCTTCCGAGTACCCAATACCCATGCAATACCGGGGCTTGTCGCXGCG
GCAGACGTTGAGTGCATTGATAAACGACCTTCCAGAACTCGTCCTTCGACTCGCCGCCCG
ACAGTCCGCCAATGGCGTAGCCACCAACGTGCGCCATCCGGGTCGGACAAGTCATCTCGT
CTAAGCATGTCGATCGAAGTTGCGCAGAGAGACCGCCTTGAATTATCGCGAAAAGCGACT
GGCGGTGCCGGTACGCGAGGGGCGTCCTGGGCTGTCGGTGCTGCACGATGCAGCGGTCAA
GCCATCTCACGGATCTTCTCATCGCTTCTTCGACCCGTTCATGGTCCGGCAGCXGTTGTA
GCGATCACATCATCTAAXCTGCCTAATAATCTTGAGACAAACCCGCATCAAATTAACCAA
TCAGCGTCCCACCAACTCCAAAAAACTTCGGGGTTTCCTCAGGCAGGATACATATGGCCC
AACGCAAGCTCTAAAACTGTGCATTATGGGTATGTCAGTGTGTTTTGATTGAACGAACAT
CATGATATCGGTGCCAATACTTTGTTGGATCTCGATGGAACGTTCGGGCGTTAATAATAA
TTTGTCATTCGACTTGAATGGGTTCTCAAACTCGACACCTTCTTCAGTGACATGACTCAG
TTTGGXCTAGTGAGACCATCTGGAATCCACCACTATCACTTAATAAATTCTTATTCCATC
CTTGGAAAGTGTGAGCGCCTTTGGTCTGATCAAGAATGGAGGTACCTGGCCGAAGTGAAA
GATGATAAX
>GYY|c39655_g1; len=243  start:242  end:1; minus strand
TTTCCAGGGCCCTCTTTCAGGGATAGACTCGGAGGTGGGTTTAGATGTTTGGGCCAAATG
CAGGGACCCGGGAAGGCTGGGGTGAAGCTGGCCCCTGCACACAGGGGTGAGTTAGGTGAG
GGACCACAGGGTGXTGCTGAAGATCTATGGGGGGCACAGACACAAGGTGTGTGCATGAGC
CTGCCACTGGGAAGGGCTGCAATGGCTGTGGCTTCTGCTCTTAGCAAAATTAGGAAGCTG
ACX
>GYY|c38813_g1; len=222  start:219  end:1; minus strand
XCTTCACTGGGCACAGTCGTTCCTCGAGCCCCATTTCCTGCCTGGAAAATTCCTGATCGT
GCATGGCGGGCGCGATGTGAATGTGTCGATCCTGCAGAGTCAGCTCCTCAGCACGCTCCT
TACTGCTATAGACCAACXGCGGTGGAGAGCCCTCAGCAGATGATGACCGCAGCGAGTCTA
GTCGGTCGCCACTTCGCTGAGCGTGTGCTTCAAGGCGTTCXX
>GYY|c27846_g1; len=72  start:42  end:113
ATGGATTCAGAAGATTGGTCAGCCGGGGTGGGATTGGAGGATACAACCCTTGGTTCGTGT
TTGATGACTTGA
>GYY|c13909_g1; len=186  start:1  end:185
XXTGAGGTGGATTTGATGAAGTTCCCGGGTCCTCATAGGACGGCTATTGAAGCTTACCAA
CGTGGTGGAGTCTTTGATTTCCGATCTCTTGAGTTTATATACCAATGGGAGCTTGAGCGT
AGCTTGAATTGAGGTCGCGAGATGGATTTATTGACTGATAAGGATCTCCTTTGTGTCCAG
GGGTGA
>GYY|c41041_g1; len=195  start:195  end:1; minus strand
ATGACTCCATCTAGATGGTCTAGTGAGGCTGTGAATCGACAGCCACAACCCAAATTAAGC
GTTGGTATCATAAAATCAAAAAAACAGGACGGTGACGGTCTTCAAGTGGATAACAATGAC
AACATATATCTAAGCCTTAGTGTGGGCTTCGATGCGTGCTTCTGTAGATTCCAGCTCAAA
CGAGTCGGTATCCTX
>GYY|c30345_g1; len=252  start:250  end:1; minus strand
CCTGGCTATTCTGCTGTACCGCCAAAGTCGACTGGTTATGTGCCAGTACCACCGAAATCG
TCTACAACCCCCTGCCCGGAGAGCAGTTCGCCGGTGTACTCTCACCCTCCCCCACCAAAG
ACCTCGTCGGATAAGCATTATCCACCTGCGCCAAGCTCCTCGAAGTATTATCCCATCCCC
CCGAAATCTTCGAGCCACTCTGTCCCTGTCAGGTCGACCGGCTATGTGCCCGTACCGCCT
AAGTCGTCCTXX
>GYY|c13376_g1; len=414  start:413  end:1; minus strand
ATGGGTGACGAGAGGAAGGTTTTGGGGAGTGTTCGAGCTGGTTAAAAGCCGAAGCGTATT
GTGTACTGTCAGCTGGTGGATGGTACCATTCGTAAXGTGATTCGCGGGGAGAAATTGCTT
TCAAGATGGGGCCAGCAGCAGCAAATCGTACCGCCAGGTTGGACGGTTGAGACTAACAAG
CTCGTCGATAGCTGTAGACCTGGGCAACCTGCTTTCCGGACTGTGCCTGAGCTAGCGAAA
GCAGCAGATAGAAGTAAGAATGGCGGXGCCGCCGGATTATTGATAATTAACAAGTTGGAG
AAACAAGGXCTAGTTGAGAATGAGAACTGGAGGCACGATGTGGATAAGAGCAGGTTCATG
CTGTCAGGCTTGGACTCTCAACCGCTGGCCCCAGGAAACCCACGAACGCCTCAA
>GYY|c15326_g2; len=207  start:1  end:206
XCCTCGGCTAACTCTGTCTCGTCTTCGTCATCGGTCTCAATGACACTCATCCACGAACGA
AGGCCGATCGGACATCCTCACTCGCCTGTTTGTGATGACTTTCAGCCAAATAGAAGTCAG
GAACAGTGCCATGAAAATGGGGAACATGGTGTTGCTAAACGACGTCGAAGAAATAATGGG
AGCGGTAGTGGGTTGGGAAGACTTTGA
>GYY|c38434_g1; len=537  start:596  end:62; minus strand
XXCATTGGAGCAGTCGTTGATGGCCATCGCACTTCGGCCCAAGTTGATTCAGTTGAAATG
GCAGAAACACCGTCCCGAATCGCCGAAAACCAAGTTTCGCCAACCGTGTTGGAAGATTCT
GGAAAGCCCGGCTCCGAACAGTTCTCAACTCAGAATCCACTAACAGCAAACCAGCTCAAA
TCTGAAGAACAAGGACCTGGATCACGTGGAGAAATAGGGGGCAGAACTATCACTCATCTT
GAAACAGCCCCGCCTTTGAGAATAAGCAAACTCCCTCTTATACCGCCACTGAGACTTAAG
ATACCAGCAGAAGGGCTCCTCAAGGCATTTTTTGGAACTGTGGATGCAAGTGTCAAAAGC
CAATTGAAGCTCACGCTTTTCTTAGTGTGTCTGAAACTAAAGAAGTTTCAGATATACGAC
GGTTCGACCCATTTGTGGTATGAATGGAAAGCACTCCGAAAGCACAAGCCTTATCATCCG
GCGCCAATGACCATCAAAACGTTTTTCAATCCTTTCGCTATGGGGGATAGCGATTAA
>GYY|c33328_g1; len=444  start:441  end:1; minus strand
XXCAACAAAGAGCCTTACAACCCCACGTTGAAGCTCAATGACACAGCCCGCAATCGTGCT
GCTGGCGCTTGGAGATCTCCCGAATTCATGGAGCTCAAAATGGATGCCGCGGTGGCCAGT
CTGAGACCCAACGCTGAGACCTTTACACCCTCGGGAACAGAGGCACTCAGCTATTTGGGC
ATGCCAATCCCTAAAGGCTTCCGTGATAACCGGAACTCCAATTGGCAAGATCCTTGCCGA
AGAGTTGATGGGCAGGTATACCAAGTTCCTGCCCGAAGGTCGGTCTCAGATTCGGCTTCA
GCCGCGGCGACAGCTACCAAAAAGCACAGCGCTCTCGCCCATCCGCAATCTAGATAGCCA
AACCCACCTCAAGCTCCTAACACCGGTGCCACCAAGCAAGCCGGTGAGAAGGTGATCAGC
TCAAAGCGCGTGACTTTTGCCGAX
>GYY|c35353_g1; len=252  start:1  end:249
XXGGTCAACAATGATGTTTGCAAAGAGATAGGATTTAGTAAAGGGTCGGCGATTCAGTGG
CCCTTCTCCAACAAGGTCAGTGCAGTTCCTCAATTCATGTCTTTTAAGGTTGCTCAAGAA
GATAAGAATAAGAAGATTCTATCTGATCACCTGGGGTCCTCTGGATTTATGCCTTTCTCT
GCGGAAGCATATGAGCATAATCAAAGGCGTGGAATGGCCGAAGTTCAGAAATCATTCGAT
CTCGATAGGCAX
>GYY|c15890_g1; len=1296  start:1  end:1294
XXGGCAACTGCACAGGTGACTAATGCCACATCCACTTCGTTATGTTTGCACAAGGAATTC
GACCTAAGCGGTTTCTCCCGCGCCATTGCGGTGACTGTGAATAACCTGGCTAAGCACCCT
TCGTGTCATGAGTCAGGGTGCTCCCGAATAAGAGCAAATTCGCTGATGGCTAGCCGTAAC
GGTGCCGAGTCATTATGATGCCAAAGCAGTGCTCAGATACTCAAGGAGACTTGGCTGACT
AGTGGTGGGCAGTCTCTTGCAXCATCGGCTGACCCACTTCTTCTAGCGTCGAGCTCGCGG
GAAAACGCCGAGCGCACTTATTATTTTTGGCGGTACACCGTCAGTAAGCTCACGGTTCTT
GATCTTGXTCTCGAGAGGAGTCATATGAATATTTTCGCCCATGGACATGCTGGAAGAAAC
CACCAAGGCCAGCGCTCTCATGGCACCACTGAGGXTATAAAAAGACCCTCTGCTTCACCA
ACCATATACCGTCCGGCACTCTTCGCGTCACCAATCATTCCAAGCAACCTACACGGTATT
ATTCTTATAATCGACTTCTTCCCAGTCAACAGTTTTAATCTTGCCATCATGCAATCCACT
TTGATCGCATTTGTTATGATCGCGTGCAGCAGCGTCTACGGGCTCCCTACACCTCAACTT
GACGGTTATGCTTCTCAAGCATTGCCTGCTCTGACCCAGCCTCTCGGCTATGGCTCTCCA
ACAAGCGGCCTTGGACTTCCAATCCAGCCCCTTAGCACTCTTGGGAGTGTTGGCAGCATC
GTCCCCGCAGCCACCAACTCTCTGCCCATCGTGGGCTCGACAGTCCCTTCAGTCACCAAA
TCCTTGCCCATCGTGGGCTCCGGAGGTTATGGTGGCGTCGTCCCCTCAGTTACCCGCCCT
TTGCCAGTGATTGGGTCGGGTAGCTCCGGCGGCGTTGTCTCTCCAATTTCCCATTTGCCG
ATTGTCGGTGGTGCCGTTTCTCCAATCACGAATTCTTTGCCGATCGTGGGATCGGGAGGC
TACGGTGGTCTTATCCCTTCAGTTAATCAATCCCCGCCGCTCGGAGCCGTTGGTGGTATT
GTTCCTGCGGTCACTCACCCCCTTCCGCTTGTTGGAGGCCTAGTTTCCTCATTGCCAATC
GTTGGCTCTGGGGGGCTGCCCCTCTCAGTCGGCGCTGCCGCTGGCGTTCAAGCCAAGGTC
GGGGCCGCGGTTAACGCCAAGGTTGGAGCCGCCGTCGACGCCAAGGTCGGGGCTGGTGTT
GACGCCAAGGTCGGCGCCGGTGTTGACGCTAAGGTT
>GYY|c28782_g1; len=276  start:276  end:1; minus strand
ATGCAAGTTACTGGCTACGCACTTGACAAGCCGTGTGCCGACAAGTGGGGAAGCGGTTGG
CGCGGCTTCTGTGCCACAAATGACAACCCGGCCCAAGTTTACGTGGCCTACAAGAACGGG
CTTTCGGACTGTGGGAAGCCCCCAACAGGTGGTGTTGTCCAATATCTTTCGGTGATTGGG
ATGGTGCTGAGGCGCTCCCCCAATATTTACTGCACCACCAATGTCATAACCTTGACCAAC
CCAACCGCAAACTTAACAAAGGCCCTCGCTAGCTTX
>GYY|c26027_g1; len=240  start:238  end:1; minus strand
ATGAAGGCATGGCCTCACAGCGGGGCACGTTTGGCGCATGCTGTCGGAAAGACGAAGCTG
CGACAAATGCCCCGCTCAAATCTTAGCCGGCAGCTTATACTAGACAATCGTGATXTTGCT
GTGCTGGCGCATTTCCAGTTTCCTTTGATTAAATGTCCGCAGAAGTATCTGGTCAAGCTG
CTCATAGCAGCAACTGCCAACTTGCTTCTTCCTCCGGATGATGACATGAGGGGAAGTGAX
>GYY|c38218_g1; len=264  start:1  end:264
XXAGTGGACGCTACTAATCCCGGCCCATCTTCCGGATGGAGAGCCATGGCGAACGTTGCA
TGCGTGGAATTAATTGTATGGCATCTGGATGGGACTGTTCCAATCGTCTCCTCACCTCGG
ACGGATGTTTGACTGGCTTTGATTGGATCCATCGTGTATTTCTTCTGGGCCCTTGGTGGT
CGTAGCTTGGCTATCTATGCACTTCCGGCGCTTAGGCAGCTTTCTGCGGACCGTTCACAA
TATGCCCGCCAGGGTCTTGTCGCA
>GYY|c15625_g1; len=651  start:1002  end:1651
ATGCATAACCCATTCCCGAAAAGAAACAGGGTCTCGATACCGAACTTGACGAATGAAACG
ACCGAAATTTCTAAAXATTCTAACCCTTTAAGAAAGAAGCCTGAACTAGCGAAATTGTTT
CCAAGTGAGGTATTTGGAGCTGTTGGCGGTGAAGACGGAATGGATGTGCTACACTGCATT
TTTCGGCATGTATACCTTGAAAACCCCACGAAAAGACAAATCGACCCTTGCGAATCACGG
CTAAAGATGAAGCAGAAGCACCCTAGCCCCCATGAGTATGGCCAAATGAGAACTACCGAC
AGGGTGACGGCGTGGGGCGAATCTCCGGCGGCTGAGTCTAGCAATGAGTGCATAAAGGCT
GGTACAGGCACACTGGATGTGGCCGCCAGACAGTATACTACGCCAAACACATCAAATGTC
CCTCGCCGCGACGAGCXGCTAGCGAGAATACCACACACGCCCTTGCAGAATGCATCACGG
ACATCTGTCGCTGAATACGGCAGGAATACGGGCAACGAGGAGGCCATACACCCGTCATTG
CCTAACAGAGTCCGATTCGGGCTTCGTCGGATTAACTACATAAGTCCATACGGCACTCAA
CTGGGCCGTATCCCAAGCTCCTCCGGCTTGAGCCACATGGACGCGGCTGXX
>GYY|c38199_g1; len=315  start:312  end:1; minus strand
XTCATCCACAGAGACCTCAAGAGTAATAATATAGTTCTTCATGAAGACCTCACAGTGGAA
ATAGGTGATTTTGGTCTAGCCACAGTGAAATCTTGATGGAGTGGGTCCCATCAGTTTGAA
CAGTTGTCTGGATCTTTTTTGTGTATGGCACCAGAAGTCATCAGAATGCAAGATAAAAAT
TCATACAGCTTTCAGTCAGATATATATGCATTTGGGATTGTTCTGTATGAATTGATGACT
GGACAGTTACCTTATTCAAACATCAACAACAGGGACCAGATAATTTTTATGGTGGGACAA
GGATACCTATCTCXX
>GYY|c26158_g1; len=282  start:494  end:217; minus strand
XXATCATCGGCTCAAGCTGGCTTTAACGGCCCCCCAGTCACTCCACCAGCTCCACTCAGA
TCCACACCCAATTCTGAATCTTATCGTCCAGCXATGCCCATTGGTATGCATCGTGGCCCT
GGGCCAGGGACGACTCCCACTGCTGACTGGCCAGXTGCCCCCAAAAATTCAACTGCAACT
CCAACTCACTCGGGCCAGGACGATAGAGTGGCACTGCAATCAGCCAAGGCTATAGGCTAT
GCTTCCAAGTATGCTTCCAACCATGTACTACAACTTGTTTGA
>GYY|c10371_g1; len=867  start:1  end:866
AGAGGCGTTTTCAACGAGCGTAAAAAGGATGGTAACTCCTGTGGTCCTGTTCCGACTCAC
TTCACCGTTGGAATAAGAGACCCACTTCTTTCGGTTAATCGTATTATTGCAGACGCTAGC
TCATCXGCAAACAATTCAGCCGTTAAATCTTTCTCTCTTGCCCTCAAGATGCCAGCGAAA
CTTACCACTCTGATCTCTTTACACATGGGTATTCTCGCCTGTAGTCTCATCATGTTTCAT
TGTGTCGGTGCATCTCTGCTCCTCCAACGACGTCAAAGAATTCCGCCAGAACCCGTATAC
GTTGCCCTTTCTGCTGGCCCTCCCGACGACTTAACGTTACTCAAAAGGGCCCATAACAGT
CGGCATGTTGTGACAGCCGGGCCAGCAGATTCTTACACGACCCTCAAGCTCCCGCCTAGT
GAAGTTCTCCTGGGCGAGTTCGTAGGAATCAGAGATAACGCCTTTGTGCCTGATAACAAA
GCTTTGCGTCGCCCTTTTGAGACTTGGGAAATCGGTATTATCAAAACGGAGCATGGTTGT
TTGAGAGCTACTCTGGACGCACCTTATATTACTGTGACACAGTGTCAAGAAGGTGTGCTT
AACGATACCTCTTTGACTTGGATTAATTGGGGGTTCGTTCTGGATCGTGGACTTGGAGGC
TACATTCAGCCATACGGGAACCAAAGTGCAAAAGCCCTCTACAATGATGTGAACCCCTGG
CCTGGGGCTTCTTGGGGCCTGGAAGAAAACCAAGAATGGAGATCCACAGGGAAACCGCCA
CGAATGGCATTAGCCCAAGGAAGCCATATTACAATTTTGAAGTACAACCTTCAAGGTCCT
GTAGCTAATCAGACAGTGGGTTTCTAA
>GYY|c8896_g1; len=351  start:1  end:349
XXGGAGGAGCGGAACTGTCCTGTTCCGGTTCGAGCTCTGAGGGCTGGGGCTGTAGATCGC
CCCAGTGAAGGCTACCGAAAGACTGAAAGAGCTTTGGTCCCACTGGTCCAGCGGGCTAGG
ATGAAGCGGTTGGGCAACGGTGCTGTCGCGCTGGTGGCGGGGAAGCTTGCTGGAGGAGCT
TGTGCCAACGTTGGCGTCGGGTCGGGGATCAACGTTGGCAGTGAGTCAGATGCTGGGTTG
AGGTCTTCTTGGGCGGGAGGTGTCGAAGTTGTTCTTAGAAGGCCCGCGGGCTGGGCCGTT
GAAGGGGGGGAGGGAGTGGTCGAGGGCCCGAAGCAGGCGCCAGAGGGCGXX
>GYY|c15289_g1; len=450  start:541  end:93; minus strand
TTCGGTCCGAGAGAAATGACCGGGGACGCGCGTTGGGATGCCGAGAAGGTGCAGGTTGAT
TCGAAAACAAGGTTCACATCTACCCAAGCTCCACAAGGCCCAGCCATCAXGCATCCATCT
GCTGGCCTCGTCTGTGACAAGATAATTCTGGCTGCXCTGTGGGGTCCTGGAGCGCTGTCG
CGCGAACTCGGTCCGAGAAGAGACTAGCCGTTTTCAGATGTCAAAATAGGTCTCGAATAC
ATACACGTCACTGCGGCCTTCAAGCACAAACTATAGACTCAGAGGGTCCAACCAGGTTTC
CCGGTCACTGAGCCGGGATTCTCTCTGTTCGTCCAAACCGATGACCAGCAGAAGCACCGC
CACGAGATCATAGCTCTCTTCCGGTCAAGTATGAAGATTGATAAGCTGGTTCTCGCTGAA
CTCGGACTTGTGGAGACTTGGTTTCGTTGA
>GYY|c36989_g1; len=201  start:201  end:1; minus strand
CCTGGCCGGGATCGACGGGGTGCGTTCCAAGGGCGGCTGGGGGTCGACCCCGCAGGGCTA
TGTCGTGCGCCAGCTGGCGATCCTGCCCGGCGCGAAGGGGGAGACCGCAGCGGCCGTGCA
GGTGCGCACCGGGACGCACGAGCAGGGGACGAGGATCATGGACGAGGTCGCACAGGTGCT
GTGGCGCCACCGGGAGCGGCT
>GYY|c24014_g1; len=126  start:76  end:201
ATGTCTTCAGTCACTTCAGAGCTCATGAATCTTGAGGTAGACTTTTTGAAAGCTTTGGCC
ACGAATAACATTGAAGGCCTTGCAAAGTTCAACCAAGATCTGCCCTCCTTCGTGACTCGA
GCGGAA
>GYY|c26739_g1; len=270  start:1  end:270
GCTTCAGATGAATCCAAGTGTGTGTGCACGCACGTGCTTTCGTTGGGATCGTCTTATAGC
TGTTATTCCAGATACCTGCTTCACAAAGCTTCTGTGATTATTCCTACTACTGTGACGATT
CCTGCCACCCCAGTGATCGGGGAAAAGAACTTGAAATACAACTGGGATTGTAGCATTGGC
ACTGTGCAGACGCTGTGTAGCTCTCTCATGTCTGGTACTTCTTTGTTTGCTAAAGGAGXT
ATTGAGATTCAGAAAGTGGCTGCCTTCTAA
>GYY|c13299_g1; len=84  start:269  end:187; minus strand
XTACCGGCAGGGGTCATTGACCACCCAGGTCACGATCTTCAAGATATCTTCTGCTCTCTT
CTGACCAATCTGCAAGACCTATAA
>GYY|c40831_g1; len=270  start:1  end:269
XAGTTTGAGTTTGAGTTTGAGTTCGAGTTTGAGTTCGAATTCGAGTTCGAGTTCGAGTTC
GTTCGAGTTCGAGTTCGAGTTGGGCATGTGCTCTGGCTGTTCAGGTTGGCTGGCTCAAAC
TTCTGCTGCTTCTCCGAGCCCTGCGCCTGGCTAGACAACCGGGACCGTCTTGGAGTCGGC
CATTGGGATTTGGGAGTCGGGACTGCGCTTGCAAGCGCAATTCAATTCAAACTGGACTGG
CTTATTGTGGTGTATATGTACACTAAATAG
>GYY|c25849_g1; len=204  start:263  end:61; minus strand
XXCAATAAACCATCCTTCAACATGCAGTTCCAGAACATCTTCGCCGTTTTCACTACCATG
CTGGCCTTTGCGGTTGCAGCTCCCGCTGCTGAGCCTGCCCCCGCCGAGGAGAGGTTGAAC
GCCGCGACCACTACTGCAGACAGCAGAACGGCCACTTCGTTATCTGCTAGATGCATAACG
AATACACCAAGTCCAAAGGCGTGA
>GYY|c28841_g1; len=285  start:1  end:281
XXATTTCATCCGCAGTTAAGTGAAGAACGTTTAAGTATCATTGCAAAAGAACTACTCAAT
GTGCTTGATCATACCTATGAGCAGCTTTCTACACCATTAGATGATAATTATACCCGAGGT
ACCTGTACATTTGGCCGACAAAGGCAATGTCTTATCCAGCTCTGCATGAAAGGTACTTAT
GATTGGCTGAGACTAACTAATCCTGGTATGGATACGACCATCGAAATAGAAACAATCCCA
CTTCGTTTTTTTACTGATGACCCAGAAAATCCCAAAAAATCAGXX
>GYY|c22959_g1; len=66  start:194  end:259
ATGAAAAAGAGCTATGCAATATTACCTCAAAATATTAACACCATAGAAATGAGCAATGAA
CCGTGG
>GYY|c34674_g1; len=150  start:1  end:148
XTCCCCGCCTCACTTCCCCCCGCCCAGAAACTCACAGGCATAGTTGAGTTTTGGGAAAGA
TGATGATGAAAAATCCAAAACGATGTTATGGATGAAGGTATAATAGCTAGGATAGGGAAG
CAXCTCATGACTGGTCTTGATTCTGATTAA
>GYY|c33841_g1; len=66  start:266  end:203; minus strand
XXCCCGTCGTGGGCCGTGAATCCAAGGTCAACAAATAAGCGTGTAGACACGCGCCTACAG
CTATAG
>GYY|c12206_g1; len=654  start:651  end:1; minus strand
XXCCCGAGTCGGCCACGTAAAGTAGCTGAAATGGCACACAACTCCGXCAATCTTCTAGTT
GGCTTTCGATTATCAAAGCCCCCCGTGCGGATCTCTGGAGGCCCGATAGCTAAGGCTAAT
TTTCGGCAGAACAACGACCTTGACGAAGGCCATCGCTGGCCTAAACCCGAACAAGCCTTC
GACCGCCAAGACCGCCAGGACTTTGCTCACTCATCGAATTCATGTCGTAGGACTCGTGGC
GGGTCATGTGGCTTCGCCACTCTAATCGCTCGAGGTTTTCCGAGAAGATGTCCTACTGTT
GACTCTXTAAGCGATGCCCGGCCTTTGGATATGAAAGAGACCTGTGCCGGGCCTAGCTGG
GTCAAAGTACTACATCAACAAATCTCGCATGCTTCCTCTGCTGCCATCGCTGCTTTTGXT
GCTGCTGTGCGGACCGGCCCAGTGAAAGGCAGTGAXATAGTAGGAAAGACTTCTCAAATC
TTGAATTCTGATGGGCAAACGATGTATGCTGCGTTTATCGCACTACTCGCCCGAGAGGAC
GAGGGTCATGTTATATTTGAACACGGAGGGGGCTACCTTGTCCCTGAAAGTCGCCCTCAT
TTTCTGACAACACTCTCGATTCTCTGGGCTCATCTCATAACCGGTCCTGCTCCC
>GYY|c33495_g1; len=300  start:1  end:299
XGAGACGTCGCTCGTCCCCGCAAAGGACCTTGGTGCATTTTCACGGGACGGTTGAGCTGT
TCTTGGGCTCAAACCGAACCTCTCGTCTCTGTATCCAGGAGGTCTTCAGTTTTCCTCACC
CTGGAATACCTTGGAAGAAGTTCCAATGAATGGGTCTTAGCAATGCATGTGCATGCTTAT
TGTGGCTTTGCTTCTTATATATGCACACCGTTCTCTTGTACATGCCCACCATTCTGCGCG
GAGACTGTGGCAAGGCCAGTTGAGGGGGTGGTAGTTGTAGAGCGACACTTGATGAAATAA
>GYY|c31610_g1; len=324  start:1  end:321
GAGCTCGCGCTGGCTGTCCTCCTCGATCCAGCTCAGGCTACCGCTCTGTTTTGTCCTGGT
CCTGCTTTTACTGAGGACTATACTACTGGCTTTGATACTGGCTTACTGGCXGCTGGCTCA
CTGGCTCACTCGGTGCACTCTGGTGGGAATGGCAAGCTGCAGCCTGCTAGTGCTCGGTCA
GCCAGGGCCCAGCACCAGAAATCAGAATCCAGAAGAGCTAAGCTAGAGCAAGCGCTAAAG
CAGCTTAAGCAGACCCAGATTGAXGAGCCAGAGCCAGAGCAAGAGCAAGAGTCTGAACCT
GAACCTGAACCTGAACCTGAACXX
>GYY|c57_g1; len=60  start:1  end:58
XXCGCTACCAACTACCCAGGGGATTTGTTGGAGTCCATTGCACAACGCGCAAACACGTGA
>GYY|c22529_g1; len=123  start:318  end:195; minus strand
TCCCTTGCTGCCGAAGCCATAGACAGCATCATTCAAAGTACACTCTCTGCAGCTGATATA
AACCGGAGCCCTTCTGGAAAGAAAGAGGCAGATGGTGGGGCTGATCTTGACAAGAAACAA
TGA
>GYY|c19628_g1; len=2826  start:1  end:2829
XGTCCCCCCGAGTCCATTATCCTTCCACCTCCCACCACACCACCACCATCCGTCGAGGAT
TATCCCGGTCTCTTTCCATGCCTCCCTCCGCCTCCCACAGCXGCCCTCGCCCTCAACTTG
CCAACCGAGCTCTCCCCAATTTCGCTCGCGAACGCTGTTGGTAGTCTGTCATCCATCAAC
CACGAAATCCCCTCCTCATTCTCACCTTTCCAACAAAAAAAACTTACAATCTTTTTAATC
ACAGATCTTGTCGTCTTTTCAAAAGCTCAATTCTCTCCCGAAGATTATCCTGAGATTGCA
CCTCAAATAGCTAGTCTTTCAAAAGATATTGAAAATGTCCATTTCGATCAAACCCAACGA
TCTGAACAAGATGCAGAAGAACTCGAAAGATATTATGCGTCGAGGACGAAGGAGTATGAG
GAACTACAAAAACAAATCCAATCTAGTGGCGAGATTCTCGCXGCTCCTCTCCGGTTTCTT
GGCCCAATTCCAAGGCGACTTATCGTCGGTGTCGAGTTCGATAGCCGAGCTACAAGCACG
TTCGAAGCTGATCGAGACGCGGCTCGAGAGCCGTCGGCTGCTGGAGACCAATCTGACGCC
ATCATATCCACCACCATCATCCCTCCCGAACTGATCTCGACTATCATGAGCACCGAGCCC
GGCGAGCCGTGGTTGGACGCGATCAAGAGTCTCGACGTCCGCCTTACGGCGCTCCGGACG
TCATCGCTCGAGAAACGACCCCCGGAGCGTGCCGACCAGGTCGCTGAGAAGCTTCGCCTT
GTCGCTGCCGATAAGATCCGCACCTTCCTCATCGCCGCCCTGGGGCCCTTCCGGATCTCA
ATCTCGGCAAACCTCAAAATCACCCAGTCGTCGTTGTTGCTCAAGTACCGTTCCCTCTTC
GCCTTCCTCCAGCGCCACGCCGCACGGACCGCTAACGAGGTCCAGAAAGCATACGTGGGC
ACCGTGCGGTGGTACTACGAAACGGGCTTGCGTAGATATGTGAGGGCGCTGGAGAAGATC
AAAGCACGGGGCTGGCCCAAGGTCGGGCTTGCTGGGAGTCCTCAACCGGTTCAGGTGACC
CTCGATGGCTCGGTGGTAGCCCAATCTCAGCTCGAGGGAGCAGATGTGGTGCTAGCCTAC
ATGGCTGAATCCTCGACGTTTGTCATCGGAGGTTTGAGTGTTCGCATTCAGATTTCTTGC
AAATCGATTGAGGGCGTCTAAAATGCGGACCGGTTTGCTGATGCCTGCTTGGTTGCGCTC
CCCTGGCGGCCGCTCGATGGTACATGGGCATCTXAGAAACAACCGCCTGAGGCGCTGTTC
CGCTCTCTGACGCTCGTTGTCGCCGACAATGTGGTGTCGGAGTACAACTTTGTGAGCCAC
TTTTTCGGCCAACCGTCTCTTCCGAGCGGGCCTTCCAGGTCCGGCTCCCCTCTTTTCCAC
GGCCGCCATGGCATCGACTTGCCCAATGACGGCTCGAGTGCGGGCTCGGTCATGGGCGGC
GGACAAAGGATGGCCAGGAAGGGGAGCGTGATCAGTAGCGTTGCCGACTCGGATAGCATC
GTCACTGGCACTGGAAGCGAGGCGGTGGGTTCTGGAAGTGGAAGGATTGGCGAACGCAAG
TCGCACACGGCTATTGATTTGGTGTGGAAACAAATAGTTGAGCCTGTCTTCGAGTATCAC
AAGACTTTCACTCTGAAGCTGGTACCGATGACTGACTTGCCAGACACGAACAGTATCTAT
GCGATGATCCAGCTGAAGAAAGCCTTCTCAGTGCAGTTGGCAGAAGAGTGGGTGGCTGGA
GACACATCTGATGGCGATCAAGATGATGCTTTGGCCGGCATTCCAGATGCAGATGAACCG
GGAGGTGGGGAGCATGGGCGCGCTTGCGACGCAGCCTGCCCGGGAGGCGGACGTGCGGCG
GCGGGGCGCAGGTACGTGTGGCTGTTTGCAACGCTCGTAGGCATGGATATTGGGCGCGAG
GCAGAGGAGAGCAAGGTGGCGAGCGACCTGCGTAGACTTAGGGACGCCCTAGTCGCCGCT
ATCCAGGCGTCTGCGGACAGGGCGCACACCGCTCCAGACGCGCGTAAGGCGTTCCTTAAC
AGGGTGTACCAAGAAATCCAGCAGGAGCTGATGGCAGCGGCAGCTAGTCAGGTGCGCAGC
CAAGCTGAGGCGGCTATTGGAGAGAACTTGTCTGGCGGACACGGTAGTGGTCCGCCAAGG
GTTTCTTTTGGCTTGTTATGTTTGGTTGGCAGGAAATTTTTGGGTAGAATGACTCTGATC
GAGCATATCCAAGTGATGGTTGATGAGAAGAAATATATCCTCCACGGTGGTCTGTTTGTT
TTTGTTAGATTTATACGTAGTAGTGATCAGGTTCAGAAXATGACAACCCAACAAGCAAGG
GGTAGCAAGGTTGGTAAGCATCAGAAAAAGCTTGAAGCTGTGGTAGATTTCGATATGTTT
GTTGAGAAAGTTGAAACAATTTTCTGGTGGTGTGTGGTTGATAAAGTAATGAGTAGGTAT
ATGTTGATTGATGGATTGGGTAAGTGGACTATGCGTAACCAATTGTTGCTTTCCATGCAA
TCATACCGGCCATCAGTTTATCTCGATGTTTGCCATAGCTGGTGTATCAAAAGTAGCATT
GAAGACTTGCTGGGAAGCCTACCTAGCATAACACAAGTTCTTTGGCAGCCCGGCCGGCAT
GCAAAGTGCACTTTTTGCAAGTGCACTTTGCATGCCCAAACTGCAATAGGGCCGAAGAGC
AGTTCAAATCTTGTTGAAXCTGCTCTTCGGCCTGCCAACCCGTTTGACATGAGACAAGAA
CGATGA
>GYY|c3490_g1; len=222  start:221  end:1; minus strand
XXCGAGCATTTCTTGTTGCTCTGCCCTCGTTTCTTCGCCCAGAGATGCACACTCGAGTCC
CGTCTCTTCCTGTTAGGGAAGCACCACTCAATGGAACTGCTCAATGATGCCGCGGCACAC
GGCCCCATCTTACAATATATCTCCGCCACTAAAAGGATAGACTTTAGTGCCAAGGTCTTC
AAGACCCGTTATGCTTGTACACCGCCCTATACGCCCTTGCCC
>GYY|c30355_g1; len=57  start:204  end:147; minus strand
CTAAGTGCAGCAAGTGCGGCTGAAGAAGACGAGCTCTCCAATATTAACCTTAATTAG
>GYY|c25134_g1; len=1494  start:1  end:1491
XXTAGCACTGXTGCTGCACAAAGTTTCAGGAAGTACAGCACAACCACCATAGACTATAGG
GTTATCACTGTGAGGGATGACTATCATGCTTCCCATGAGACAGTTXTTGTTACTCCTGAT
TTTCAGGCAATACACAAGATGGGCTGGTGTATGATTTTTGGTTTCCATCATTACAACCAA
CCAGCTTGGCCCATTCAAGCCAGTTTTTCAAAATGCACAAGGCTACTGACCACTGTTCCT
GXTGTGAACAACCAAGAGATCCATGATTGGAATAACTTGCAAGGGGATGCAACTTACAAT
GATGTGATATGGTGTTCTGTGCTTACTGAATACAGGGATCCCAGCCAATCTATTCTATGT
TGTAGAAAGGAAATCCACAAGTGGTATGCCTTGTATTACAAATTACAATTATTCAGACAT
TCATACAATCTGGTACTAATCAGATCAGACATCCGTTTCAACAAAGACTCAATCACATCT
GCAAGCGTTGAAGACTCAGCACCTGTCTCTGTACCTGCGTGCGAATGTACTGCTAACGAA
ATCAAAGXTGTCAAGCCTGTCGTTGACCGCTATACAAAAGGAAAAGACGCATCACACGTA
GAATCGTCCATTCAGCTGCCGGAAGAAGATTTTGACAGAGTGATGCTTTTATACATGGAT
AGTXACAGCATCCAGATGTATACAGGTTTGGGAATCGGAATGAGGGAAGCCGACGAGGAG
CGGCGGGGAGGTCCCTCCCTCGAAGCCGGCCAGAAAGTTGGATGTGGGGATAACCTTCTT
CCCATCAGTTGTTTTCCAGGCCAGCTGCGATATGCAATAGTTAGAAACGCCGATGGGAAG
AAGGTCGAGGTGCGCGCAGTGGCAACAACCGGCCAGAATCCGACCAACGTGGAGCTAGAG
GGTGTTGGCATCGTCGCTCGCTCGGTGACCGTCAGAATCGTTCGATCTTTCGCTCGCCTC
GTTAACTGCTGCCGTGCTAGTGTGAGCACACGCGCTGCTTGGGTTTCACATTTCTCTGCT
TCTTCGTATCTTCGCTTTGCCTCAGACAGGCCCACTTTTTTTTTCTGCCCGGTGCATGTG
AAGTTTGAAXCTCTGAACCGGCCAGGAAAACTCGGTGAGATTCTGCATGAGACAAAAGCC
GGCCGACCAATCCGATAAGAAAGGAAAGTCCAAAAAGACTTTCAAGTGTACAACGGCGAA
GACACCGCTCAGCTCAACTTAATCTCCAATTTAAACAAAGACCAGCCGGCTCGTAAAACA
GGCAAGGCTAGGGACTTTACACAGAGGAACAGGGAGGATTGTGATATCTGGGTCTGCTCT
TATACACTTAGTCCTGGCTGCCTGGTCAAGATTCTGATTGGGCCTTTTGGTGATTTATGC
AAGGTGACTGATAAGTCTTCTGGATTATGCGCTGAGGATGACTACAAAGCACAACGTAGC
ACTGGCAAGTGGTACCAGCATGAXCTCGCTGGTCCAGTTAAGAAAAACGGCTGA
>GYY|c15609_g1; len=642  start:641  end:1; minus strand
XTGAGGGAAAGGGACACTGCAATTGGTCAGTCTAGACTCGCTTCTGACTTTATATTTCCC
CTTGACCATCTTTCTTCGCTTGCTACTCGACACCCGGTTGTTGCTATTCACTACATACCT
GCCTGGGCAGTTTTTCCTATCTGGCATTGGCCTCCTTCAGCTTGTGATGTTTACTACACC
CATGCACAACACTCCTACCTGATCAACCCCAACTCAAAAGCTCTGTACAACTTTGACGCC
AAAACAGCTXTAAAGCCCATAACTGACCCAGGAGTCTGGGTTTGCGAAGAAATCTGTTTG
AGTTTGTCGGGGTTTTCGCCGCCAGCGAGTTTGAACTTTGAGCTCGGAGACGGCTATTTT
GAGTTCAAATAGGATACAATACAGATTTTTTTCCGAGCGTATTATAAATCATGTTGTACA
GTCGTCGGCGCACCACGTTTCACAAGCGCATGTACTGCCAAACTCAATGGATTGTTGACG
GGCCAGCCCGGCCCGGCGAATGATCCCGCCCTCGGCATCATCTCCGACAGTGCCCCTCGG
CCTCGGCCCCACTCGCGCCGTGTACCAGACCAGATGACTTTTGTACTGACCAAGAGACTG
GCCCTTTATGACCCACAGCTCTCAGCAATGGCTATGCCGATX
>GYY|c19608_g1; len=1230  start:1721  end:491; minus strand
CTGTACACCACTTGTCCATGCACTCTATACATAGCGGGATGGCCGATTCGCGATCTCTTC
GGTTCTTTGGAATCACACGGAAGACGACTTTTATCCTCCACCTTCTCCCTGGTGGAGTCC
TATCATCGTAGGCAGTCCGACCTCAAGGGAAGACAGGTTAAGAAACGCGGCAGGAGACAG
AGTATCCAAGCTTCAGGAACACTAGCCCCCTCGCCTCATCTTGATCATTTTCAGAATCTG
ATCATACGAGTTCCCGGAGXTCCTCCAGTTCTCGTGGCTCAGGACGTTTTGTACCTTTCC
GTGGTTGTTTCCAATATTCAATCCTCCTTCTCGGCATCCTACTTGACCCGCTCTGTTGGC
GACCACGACTCAGTTGCCAGGCCAGCTCACCACTCAAATACAAGCTACATACTTCAGCAT
TCTGCCTTCACCCAGCACCGGAGAATCGCTACACCTAATTCAGTTCTTGTGGTGCTCAGA
AAACCGAATCTGCTCGGCTCAATCAAATTCATAGCACACAATCCGCAAACCAGACTTCTC
ATTTGCATCGCAGACATACTCTACATACCAGTTGTGCACCCACCACTTCCATGTGCTTAT
TCGACTTTTGAAGCTCGTACTTCCCCAAATCTTCTTTCATACAACAAAGCGCCGGAAACT
CCAGAAAGCCTTGAGAGTCCAATTTGGCTAGCTCGACGTAGGAGTGTCGTGACCTGGTCG
TACCCTGTGAAGAATCCACCGATCTGGTTCATAATCAGAAAAAACGGAGCCATCATXAAT
TTCTTCATGATGATTAAAAACATCAAACTCATCCAAGGCATCATCACCATCAGCTTGGTT
ATGTCCACTGTCATGTCAAACTTGTGCTTCAAGGATTGTTTGGACTTGCTCGGCCCCTCA
ACTCCCGAGGCGCTCGTGAAACAAGACATCTGCATCGAAAACGAAGACAGCGTGCACGTT
ATGGTGGATAGAAAACGCCCATTGACCCTCACAAAATACCTTAGCGATGATGATACATTG
GAAGTCAAGTCCATGGACGAGGACAAAACCCAGATGATGAAGCTCAAATTGGTCTCAATC
CCGGAAGTCGAGAACATCAATGGCGAATCTGATGAGCTGGAGATAAGAGAATTCTTGCTG
ACTGCTCAAGGGGTCGCAACAACGGAACACCTTCGCGACTACATACATCCTGGGCGCAAG
CTTCAGCTGCAGTTCTTCGGTTTCCCGTAG
>GYY|c34285_g1; len=312  start:1  end:308
XXTGAATATGGCCACACGACGGCCAAAAGTATACGACTTGAAGGAGTCGATTCGCAGGGA
GAAGGATTTGACTATAACACCCAGGGTTTAAAAGAAAGAAAGTCCAAGAAAATTACACGA
CTTGAAGGAGTCGTTTCACAGAGGGAAGGGATGGACCCCACGACCCAGGGTTTCAAAGAA
CGGGGATCCGGATGGCGAAAGAAAAGCAAGCATCATCTTGATGTCAAGTCAGATCAACAA
ACAATGGGAAGTGTTAAGTCGATGCAGCTGACCCAAGTTGTCTGCGCCGTTGCCGCCGCA
CAGAGTGCAGXX
>GYY|c8552_g1; len=282  start:279  end:1; minus strand
XXCATCAAGCTTGGCGTCTTCGATCCTGGTCCAGTTCAATAATTCACGGCGAGGGAACGA
TTAGTAAGCACTCCTTTATTTTGTGAAAGCGAXAAGATAGACTACGAAGATGCTTTCAAC
GACGGTCAAGAAGATGTGAAAGTTGGTCAAGAGGATXTGAATGAAATTGCAGGGGCGACA
AAGGACTATCAATGCAGTATTATGAGGAAGACTAAACAGGTCGGGGAGAGCAAAATAGGT
GCACAGTGAATCGAGCTCACAGGTCTCGTTCGCGCCCCCAAG
>GYY|c35691_g1; len=579  start:575  end:1; minus strand
XCGATGCCTAAGXTAGCCAGGACTGGTTTGCAAAAGTGTATTCTTTGTCATAATAAGGGT
GCGTACGXTACTGCGGAAGTCCTCATAAAGGACAGCAGTGTAGACTTTGAGGTTGGTAGA
GTTTTTGTGAGAACCCAGAGAGCCTGGCAGGCAAATGTATTGCCCGCTTTTCAGATTTTA
GAGGTTCTCACCACAACTCTACCAGAAGXTATAAAGTTTACAAAATCCATAACGGCAATT
CTTTACGAGTCATTGAGGATTGCTGTACGCCTTTGCCTAGTCGTTCTTGATGGCTACCTA
GCCGGGACCGTTGTCATCGTTGGTTCAGAATACAGCACGTTCAACATCCGTATTCCTCGT
CGXCGAGCTTTCATAGCTTCATGGGTTACCTCAGGGTTGCTCGACGTCGATAGCTGTCTA
CTATGCCACACAAGTGACAAATCCCACCGTCTTTCTTCCGCTGCTTTTGTACTTGTCTCT
GCACCCGAGTTGGGAATAGTTGCATTCCCTCGGCTCGAGGGTCTAGATCCTAAACCACGG
AAACGCGCGACAAGCACGCTTGACACGAGCCCCTCCCAX
>GYY|c25332_g1; len=240  start:267  end:27; minus strand
CCCGCGCTGACCCTTTTTAGGAGGGGGGACTGTTGTAGGCTTCTTAACTTGGAGTTGCCC
CCCTTTCTCGCGAACGAGGCATTCGCCAATCGGCTTCGTCTTTCCCTGACACCTGAAGTC
AAGAATGACCTCAGAGACCAAACTAAACGCGAAGAAGATCATAAATGCCCTGATGGTCAT
ACTTCTAAAGGTGGTCTTCATGCTGTGCCTAAAGCTAATACTTCTCTTCAAGAGGTATAA
>GYY|c126_g1; len=348  start:1  end:344
ATACACGCCGTCAAATGGATCGCATTTGCCGTCCCTCGACTCCATTATCTACTCTTCCCC
ATAACTCTCCTCGTCGCTCAAGTTCCCGGGGTGTGGCTAGACACCGCTAAGAAGATXACA
CAAAAGGTAGACGTACAACATGCCGCGCATACTTTTCGTGAGCGCCATGCAAGGTGTGAT
TGTGTGGTATACGTGTCGAGCCAAAGTGCTGCCAATGTTCGTXTCGGTGCAGGTGGATTG
TCATTGGCTGCGAGCTTCTTAAGCGTCGCAGGTACCGGTAGCACCCTTGGAGTTCATGAG
CAGGGCAACAATGAGACCGTACAGACCCAAGACTTCGGCGAAAATGXX
>GYY|c32136_g1; len=120  start:1  end:119
XAATATATCACTCAAGGTGATCCAAACTTCGAAGTAATCTAGTTCGAATGGCTAGAAATC
ATATCGACCAGAGTGAAGCGTCAACGAAGGCAACACGTGATTGCTGGTGAAGGGGGCTGG
>GYY|c7935_g1; len=324  start:323  end:1; minus strand
ATGGATTCTTTGAGCGTTCACTGTGGCGAGAAGCGTCTTXACGGAGCCCAGAGTGGCCCT
GCAAGGTTTATCGTGGATAAAACCAGAGATGGTGCAGCAAGTACTCTCATCAATCGGCCT
CCCGAAGGAAAGAAACTCCGTGGAGACGCCAAGCCGTGGGGATTCAAGAACCTCTTCCCT
CACAACAGGACGGCTTCAAACGACACAGTTCTTCCCCAAATTGCAGATTCAAGATCTGTG
TCTGCAAGTATCACGGATAAACAATCTCCTCCTCGCTTGACCATTATTTACAATGGAGTA
GTGAACGTGTATCATGTTTCTCCX
>GYY|c32031_g1; len=222  start:229  end:8; minus strand
XCAATGCTCGTAATCGCAACCGTCCTGCAAAACGGTCTCCTGGGGAGGCTTCTTGCTGAA
GTCGGGAAACGGTCAGTAAACGATGACGTTGCCAACGAGCGGCAAACACTGTTTCTGAGC
TTTTGCTGAGAAGGAAGTTGCGGGATTGGGCCTGCTCCCAGAAAACGCCCACTGCGAAAA
GGTGAAGGCGGCTCTACTCTGCCTCTGCCTCGTATGGTCTGA
>GYY|c25599_g1; len=261  start:1  end:257
XGAGGGCAGCACTTTGTGGGACCCAAGATGCCTAAATATGGGACTATATTTCAATCAAAG
AAAACCACATTGACAAATGTATGGCAACCTCAAATCTTGATGCCAATTGCTCAACCTATG
CGATTCTGCCCTGXTCTTCAAGGTGCCATTGGTGCTAGTTTTTACAAGTTGAAGTATAAT
TACTGCAGGTCCGTCTTTGGATCCTAGCAATTCAAAGTTTTCATTCTTATTCAGAAAGCA
AAACCAGTGTTTGATGAAAXX
>GYY|c36025_g1; len=141  start:78  end:216
ATGACTAXAGAGGAAGAAGCTGCGGACCTCAGGTACGTTCATTCAAATGGACACTTGTTG
ATTTCTGCTTCTGCTTGTGGGAAGAATGTGGGCTTGTTTATTGCAGATCTGGCTAACACG
ACTGCCTTAACCTCCTTAAAX
>GYY|c2504_g1; len=297  start:1  end:296
GGTCTGCCTCATCAACGTGATGAATCCGAAGGTGGGTGCGCAGTGATCGCTGTTGGAGAC
AGTAAGCGAGTCTATATCAATTGCCATCGCATGTTCGACCTGATCCTATTCGCGACGAGA
AATAAGTCTGGACTCGCCGAGGGTCCGAAAGACTCTAGCGGACATGACATGGCTACTGCA
GTGGCAGCAATTGAAAGTCTGCACTCCATCGCGTTTGATATGCTGAAGTCTTCATGATGT
TCACTCGTACTCATGGTTGAACTCGCACTGGCCAGGGAGCCTACAACTGTCCCGGXX
>GYY|c37463_g1; len=279  start:279  end:1; minus strand
ATGTCTTATCCTCCTGCCCTCGAAATTGATCTTCAGGATGACCTGAAGGACCAGGTGACT
TCCGGTGTCTCTGGTTCCTCAGATTTGCGAGTGGAGACACATGGTGCTAAGGAGTTGGCC
CCTGGCCTGTTCCCTTCTCTTCCACCCCCATCTTCCTCCCACAGTGAAAGGGGTCTCGCG
TACATATGTGTGCACACTGAGCCTGCAACTCCATCTTCCTCTAACCGTCCCACCCTGACA
CTCTCGATGTTCCCACTGCCCCCACACAGTAATCCTTXX
>GYY|c13406_g1; len=1173  start:1  end:1170
GCTCAGGCTCAGGCTCAGGCTCAGGCTTAGACACGTAGGCTTGGGGCACTTGGAGCAXCA
CTTGGGGTAGGGATTGAXGAGAATGTTGGAGGGGAAGCGACTGGCGGAAAAGAAAGAGAG
ACTGGTTACATAGAAGCAGAAGAAGCAGTCGACTGGATGGGCAGGCACCAGGACACGGAC
CAGGACAGCCAGGGAGGGACCTTGGACGGTCAAGAGCGCTCAAGCCTCCCGAGAGCGTCT
ATAGGAAGGCCTGAGGACAGACCCAGACTCAGACAGTACTACTACTCACCGACCATAGAA
CCATTGAGCCCATTACACACCAAGACGCTAGGGGACGCGACGCTAGAGCCTAAAGCCAAG
AGCAAAGCGCAAATAGCCGTGCTGAGCAATCGAGGACTCCTTCAGTCACTCATCAGACCA
TCCTCATCTACATACATACATACATACATTCATCTTCCTGACCGTGAGCGAGAGAGTGAG
CCTGGCTCACGAGTCACAGAGCTTCTCAGAGACGGTCCGTGGTTGGATTTGGTTGGATTG
GATTGGAATCTTCATGGTTATCGGATTCCCTTTGTTTCATATGTTTCAAAGTCAAAACGC
TTCTGCAAGACGAACAAAGGCTCTGTTGAGCTCCTCAAGATATCAAAAGGGGGCCCAAAT
AAACGAGAAAGTGXTGCCGATACAGGAACTGCTGTGAGAGACCACTCTTATGTGATAGCA
AGACCCACATTTGGTAATTGTATGCGCAAGGTGCTCATATCAAGGCACAGGCTAGGTGAC
GCAGTGGGATTTGGGAACGCTGGAGGCTACGCTGGTCTCCGGTTTTGGGGGGTCATGGGA
CGCGGAGGCCAAGTCATTGGATCGAGTGGGGTGTGTGGTACAACATGGGAAATGCGGGAG
GAAAAAAGGGAGGGTAGTACATACATGCATAGTAGTCTTGGACCTACAATTTTGGCCAAC
GGGTGGAGAGTGGTGGTATCTGCTAGGCCCAGTTTCGCGCATACAACAGACTCGTAACCC
TCGCTGATCATCATAAACATCAACTTTTCGACCCGTTATCTCGTCATCATTTTTTTCCGA
GGCGACGGCGACTCAATCCCTCCTAGAXCCGTCGTGGATGCTCCTGCTGGCCTCACTGGG
ACCCAACTAGCCGCGCCACATTTCTCTCCGTGA
>GYY|c8111_g1; len=273  start:269  end:1; minus strand
XXCACTGGCACTGGCACTGGCACTGGCACTGGCACTGGCACTGGCACTGGGAGGGTGTTG
GTGTTTTGGGTCTTGCTCAAGTTGGTATTTGATGTCAAAGATGATCCTCCATGCTCGGTT
CCXGCTCCGAGTAGTAGTGATAGTACTGCTACAGTTGATCCTATGGAAGCTCCTTCCGAT
CCAGGTCCTCCGCTCCGTTCCGTTCCGATCTGCCTCTCCGGCTGCTGCAGCTCAAGCGAG
CCGCTTGTAGTACCTGGCTGCTCTCCCGCCCXX
>GYY|c35918_g1; len=1155  start:1  end:1152
XATGGTGTGTTCTCGATGGATGGTGTGATTGCTGATTTGAAATCTATCTGTGATCTGGCT
GATGAATTTGATGCCCTGGTCATGGTGGATGACTCCCATGCTGTGGGTTTTGTTGGTGCT
CATGGCCGTGGTACCCATGAATATTGTGACGTTATGGATCGTATTGACATCATTACCGGC
ACTTTAGGTAAAGCATTAGGTGGTGCTTCCGGTGGCTATACCGCGGCACGTAAAGAAGTT
GTTGAGTGGCTGCGCCAACGTTCACGCCCATATCTGTTCTCTAACTCACTGGCTCCGGCG
ATTGTAGCGGCATCCATTAAGGTGCTGGATATGCTGAAAGAGGGGGATGCATTGCGTGAT
CGTCTGTGGAAGAACGCTAATCTGTTCCGTGAAAAAATGACCGCAGCAGGTTTCACGTTA
GCAGGGGCTGACCATGCGATAATTCCGGTTATGTTAGGTGATGCAAAACTGGCACAGGAA
TTTGCCGCAGAATTATTGAAAGAAAGCATTTATGTTACCGGCTTCTTCTATCCGGTAGTC
CCTAAAAATCAGGCCCGTATCCGCACGCAAATGTCAGCCGCGCATACGGAAGAGCAAATT
GAACGTGCAGTTGCGGCGTTCACGCGAATTGGTAAGCAATTGAGCGTAATTGCATAAGGC
ATCTCTATGAAAGCATTGTCAAAGTTAAAAGCGGAAGAAGGCATCTGGATGACCGATGTG
CCCGAGCCGGAGTTGGGGCACAATGATGTGATGATCAAAATCCGTAAAACAGCGATTTGT
GGTACGGATGTGCACATCTATAACTGGGATGACTGGTCGCAAAAAACCATTCCTGTGCCA
ATGGTTGTTGGTCATGAATATGTCGGTGAAGTTGTCGCTATTGGTCAGGAAGTAAAGGGT
TTTAAAATTGGTGATCGGGTGTCTGGCGAAGGGCATATTACTTGTGGTTACTGCCGTAAC
TGTCGTGGTGGCCGTACTCACTTATGCCGTAATACCATTGGCGTAGGGGTAAACCGCCCT
GGTTGTTTTGCTCAATACTTGGTTATTCCTGCATTTAATGCGTTCAAAATCCCAGATAAC
ATCTCTGATGAGCTGGCTTCTATTTTTGACCCATTTGGCAATGCTGTTCATACCGCGCTT
TCGTTTGATCTGGXX
>GYY|c13913_g1; len=654  start:652  end:1; minus strand
XTGAATATAGAATCAAAAATAGCTACAAAAGATAGGACTGGGAACAGAAGATATGGCTAT
TGTGTTACTTTTGATCAATCTGAACCAACTGAAATGACAACAGCTAACAAAAGTGATATT
CATCAAAAAATGGGAAGAGAGGAGAAAGATGGTTTGGAGAATCAACAGTTTCTGATTCCC
ATGATTTTCACACACACATACTGCACTGAGGCAGACCATCATGCTTGGTGCACATGTATT
CCTTTCCAGXTCAGGCTTGTGACAGCAAATGAATATGGCTGTGCCTTGAGAGTGAATGCG
CGAGCCCGGATGCGCCCTGCACCAGGACCGCACCCGGCGAAGACCAGGTTGTCATACATA
AGCGGTTTGCCGCGAATGGTGCAGCTGTTTGTCCAGCATGTCTTTCCCACACCACTTGCT
GGTGTGCACGAGATTGATTCTGAATTTGAACCTTGGAACCCTXCTCGTGCAATAGGTATC
GTCCCTTCGTTGTATTTGACGACTTTCCCCACGGAGAATAATGTGAAGCAAACACCTAAA
GTGGTCAAAAGATGTTGCAGAAAACTAACGCAGAGCACCATTTCGTCTATCAGTCTGGAT
TGGAACAGTAGGATGCGGGATGGTGTTTGAGGAGCAGGTGTGGTAGCTGAACTX
>GYY|c9879_g1; len=150  start:1  end:150
GTTGAGCATGACCTTTGAGCATCTTCGAGCATCCTTTTCGAGTCTCTAGCAGCACTTCCA
AATCTCTCACCGAGGAAACTCGACACTCCGCGCCCCTTGGCGCCTTTCGACACCACACTA
TTGCCGCCAACGCCGATTGGTATCATTTAA
>GYY|c7993_g1; len=420  start:419  end:1; minus strand
XXCTTGAGTGGTGCGTTTTGGACCCAGAGGGTAGCTGGTGTTCATTTTCTTGCCTCTGCC
GTTTTTCCGCTAGTCGTTGGGAACGTCTTCGACCGTGGTGATATCCGTATAGCGACGTTT
CTTTCTGGTGACTCGGGCAACTCGCCAAAAGGATATGACCGACTTTTGGGCTCCACGTTC
GTAGTCCCCGGCCAGAGTTTGCATTTCGGTGTAGGATGTGTAGATGACCCXAAAGGAGCT
GCGGTCGACTTGCTTTCTGATTTGACCTTCCCCCAGCGATTTGGCGAGTCTTTTCTTGGC
GACCCTCTGCATAGTGACCGGCCTTTGGTTTTCGGGGGTATGATGGCTTCGGAATCAAAA
GCGTTTTCTGAGAAGCCAAAGGGTGCTCCCGAAATCCGAGGAGTTTCATTCGGGGCACTX
>GYY|c12632_g1; len=1521  start:261  end:1781
ATGACGACCATGGAATCAAAAGACGTGGCGATTGGAGCCACCTACTTCATTCTGAACTCT
ACTAACTATATGACCTGGACGCCAATGATGGAGACCGAACTGTTCTTCCACAAGGTCATA
GATGTTATAGAGATGTCAGACTTGGCGATTTCGCAACTAGAGCAAACAGAGAAGACTGCG
TTTGAGGAGCGCAGCATCAAGGCATTCTACTTAATCTTCAGATGATTGAATGAAGACAAT
GTCGCCTTGCTAGGGAACTCAGACTTGGGATCGAGTAAAAACCCGAGAAAGCTGTGGAGA
ATTTTGAAAGAAACTTATGCTGATTCGAATAAAATCAACCGCGCCACGGTACTTCGAAAA
TTCATACACTTGACTTTCACTGACATGCATACTTTTGTCAAGAAAGCCGGTGATCTCCGT
CAAGAGCTGATTCGAGTTCAGATGGATGTACTGGACAAAGTTCTAGCGCACATCTTGCTG
GACAAACTTCCAGATGAATATGAAGCGTTGGTTCTACACTTAACACACTCCACAATTGAA
GAACCTTTCTCGTCTCTCCTTCAGCGCCTCGAGCAAGAATCTATGCAATTCGCGGCGAAG
AGTGAAACAGCGGCACTTCGGGCAACAGCTATGCAAGCTACTGTGGCAAAGAACAGGCTA
AAGTGCTCACACTGTGGGCGCTTGAATCACTCTGCTGATCGATGCTTTAAGTTGCATCCG
GAGCTCAGCCCGAGCTTCAAAAAGCAGCAGAAAAAGTTGGCGAACACTAGTCGATCAGAA
GATGAAGATTCTAGCCTAGTTACCACGTTCTTTGCAAGTACCTCTCTCGATGAAGACTCG
TCAGTTCTCTCTGCCTCGCTTCTCTCGTTAGGTGATGCACCCACTGAAACAACGATTGTT
GATTCAGGGTGCACTGACTTCATGTTTGTCACTGAATTCGCTTCTCCACCTACCATCAGA
TCAGCCGACGGGTTTATATTGGTGAAAGGACTAGATGGATTGAAGCGTGXTGGACAAGGG
GATGTGATATTTCAAGGACAATTCGGGCCTTTTAAAATAATCAATGCACTCCATGTTCCA
CTTCTTCCTTTAAATCTCTTTCCACTTCTTCCGGTATGGTCAAATAAGGGACAAATTGTT
CATGAAGGAAATGGAAAATTCTTTGTGCATGTAGCTCTTGACAAGAAATTCTACGACGGT
CAAATCAGCCGAAATCTACTAGTTGTCAATGAAAATACATCATTTGCCCTTCATGTACCC
CTTTCAACTTGGCACTCTCGACTAGCACAGCCTAATCTAAAGTACCTCAAGGAAACGATT
CCACGTTCTCCGGATGTCCCTTTACCAGAGGATGGGTTGCCATGTTTCTGTGAGACGTGC
ACTCTTGCCAAGTCAGCCAGGAAGTCTTTTCGGGGTTCATTCCCTATTCCGCCGCGAGTT
TTTCATACCATACACTGTGACTTGAGTGGAAAACTCACTCCAGTTTCTTTGGGCGGCGCA
AATTACTACGTCAAATTCATC
>GYY|c32372_g1; len=333  start:367  end:36; minus strand
XXTCTCGGTGCTGGAGTGCCAGGGGTCGAAGGAGTTGGGGTCTGAGAGTTGGAAGTCGTT
GCTGTACTTGGTTTCGGAGGAGCTACGAGCGCCTTCCACTTGCCTACATCTTGCAATATC
ATCCAAGAACTCTCAAAGGCAAAGTGTTTGCCGGTTTCATCAAGGAACATTTCCTTGGCA
CACCTCATCCAGTCAAGTGGAGCACTACCGGAAGGCGGATTTCTCTCAATGCAAGAGAAA
TCCCAGAAAACTTCAGAGTTGACTTCTGGAGATGACCCCATCAATGCATCAAGCTTTTCG
CTTCTCGAGCTCCGGATGGAGCATACTTGTTGA
>GYY|c36550_g1; len=216  start:1  end:215
XTGATGAGCGAATTGGCCGAGTCGGTTCAGTTTCCATTGACGGAGGAGAAGGAGACAGAG
GTGAAGCAGAGAGTTGAAGAGCTTTCACATGTTTGTGAGGCCTTAAAGGATGGATTGGAC
CCTTTGGAACGCCAAGTCCGCGAGGTTTTCCATAGGATTGTTCGCAGCCGAACAGAAGGG
CTCGATTCTCTGGGAAGAACCAACTATCATGACTAG
>GYY|c18057_g2; len=189  start:500  end:310; minus strand
ATGCTGGAAATCGGAACAGGAAAACTTGTTGAGTATGCAAGGAGATCGATAAGGATTAGA
AATATACGGCTAGGACTGTCCCCCATGAATTCTGGCGCAGCAGCCCTTGAGAAACTCGCT
CGGTTTGGGGGTTGGGCAAAGATGCGCGAAGTTAGCACAAGTGCTGCCTCCATCCTTGGC
ACTTTTTGA
>GYY|c35978_g1; len=252  start:251  end:1; minus strand
CGAAGGCTTGGGAAGGAACAAGTCCGCGATGGTCGAGAGCAGTGGACATCGGCGAACGCT
GACAAAGACGCTTCCAACTGGATGGAGGAGGTTAGCAGCAGTAGCCAGAAAGATTTTATG
TGGCTGGACCTCAGGAGTGGCCCAGCACAGTCTACGCGTTTATCAGCGAGGGAATGTTTG
AGCGATTGTGCGTTCATATTTCATGTACAAACACTCTACAACGCTCTGCATACTAGCAGA
GTGAAAAAGGAX
>GYY|c1313_g1; len=420  start:1  end:416
CATTGTCCACCCGCAGGAGGGTGCCCGCAGAGCTTCAAGAAGGTGGTTGTCACGCCTGTC
GCCCTCTGCCCTCATCGAGAAATGTAGCCACAGCTCGACGCAGGGACGGAGAAGGAAGCC
GGCAAGGGGATGGGGCAAGCATGTCTGTCTCTCAAAGGCTGGCCTTCCTGGCCGAGTCAC
CCGTTTGACACTCCTCCXCCGGATGCCGGTGGTGGTGGCATGGCCCCCCCGTATCCTGCC
TGGGCTCTGGCCTCTGCTCXTGACCTCCCTCTTGCTGTGTCTGCCXCCGTCTCTGAGAAG
CCTGGCGGCTTCTTAGCGTGGCTCAGTGTCTTCCACAAACAAGACTTCCCCGXTCCATCA
GGGAGAAACCTCGTGGCGGTCCGCGTCATGATTGTTTCCCTCTCCACACCTCTTTCTGGA
>GYY|c21004_g2; len=150  start:228  end:81; minus strand
XXTCACCCTTTCTTGGAGGTGGAGCTCGAGTTTGACCTAATCTCCTCTGGAXTTGCAGAG
GAGATTAGGTCAAGCTCGAGCCCGAATTATGGATCGAAACGAAACCGGGCCATGGTCAAG
CCGCAAGCTTCTTGGCAACAGCTGTATTAA
>GYY|c29172_g1; len=240  start:1  end:239
AAAGGTTCTATTGGTTGCCAAGAACCATTAGAAAAATGGCTAATTAAATCCACACAACTT
GTTGCAACTAGAACTTCCTTTTCTACTTTGCCCGTGTTGAAGCATAGCAAGTTCCGACCA
AAACAACCGAATTTGCATACGTATTTCACTTGCGACTGGCGTCTCAAXAATGTTGAAAAA
GCTCCTGGACGAGTTGAGGCCGCCTTGGTGAAGGTTGAACCGGTCTCTGATCTGAATCTG
>GYY|c20797_g2; len=534  start:29  end:561
ATGTGGGAAAATAGGTTCGGGAGTCAGCTGAGATGGGCTTGTTTGTTGGTAGACCAGAAA
GCCGCCTTATTGGGAGCGTCTGAGCGGGAGGCGGGCTGGCGAGCAGCCGGTGAACACAGC
CAGGACAGACAGGAAGGGGAAGGTGTTCAGXTCGTGAGGTGGTCACCTGTTGGCTGGCAG
GCAAGATGTGCAGGGCGGTGCTTAGGGACCGAGCACAAGGCTGACCTGAAAACTGGTGGG
CAGAAGTTCGCCGGCTAGATGGTGACGAAATGGGTATCACTACCTCAGTCTAATTATTAT
TTTGGTGGTACGAGCAAACGACCAGATXTGGAAGCGGGAGGGTCGGGAACTAGATATAGT
GATGCAATAATTGTATTTGAGCCCAGCACAATTCCTAGTATCTACAAATCTGCCAAAAAG
TGCGATGAGAGGGTGGAGACGGTGGGCAAACTTGATAGACACTACCAACTGGCGTCACGT
TCGCTTCGGGGACCAGAGCTGAGGCTAGATCGAGGACCTGAAGCTGGTGCCGAC
>GYY|c26303_g1; len=213  start:212  end:1; minus strand
AAGAACTCGGTGGTCATCAAGGTTCGGACTGGCTTTTGTTTTCAGCTCATCATTATTCTT
GCACCAGAGCCCCGGCCTACATTAGCCTGGCCACGCCCACCCAGCCGGCTCGCGCCTGGG
AGTGGTGTTGGGTTGAATTTTGAAAGATATCGGGCTATTTTCTGGGGGGCTCGCTGGGGA
TTCTGTTTAGGTCGGTATGGTGGGCGACTCTXX
>GYY|c32694_g1; len=399  start:1  end:399
XXGCAGTCCAACCCCGGTGGTGCCGACACCACCCCCACTGGCTCTAGCTCTAGCTCCAAG
TCGACCAGCAGCGGCGCTGCTGGTCACCTCGATGTCACCAACGCCGCTGGTCTCGGTGCC
GCTGGTGTCCTCGCTGCCATGCTTGCTTCTTCTAAACGTGACCGAGTGAAGCGGGTGCTG
GCGTTTTTCTCTTTCATGTTCTCGATTGAATAGACTACACTTAATTCAGGGAAGGTGCAA
TTCCCTTCAACAGTCTATGTTGGGCATTTCTTCTCACGAGACCCCTGGTCACGCACAACG
TCTGTTCGGGAAATTGGTTCGATGAAGAGCATGCGTACGCGCATGGGTCTAGCCGAGTTG
CAGGGGACGTGGGGAAGTGGGGGTGCGAGCTTGAAGTAA
>GYY|c407_g1; len=408  start:553  end:147; minus strand
CGGATTCGAAAATCATTTTTTGTGCTTCGACGGGGGCCGCGTGGTATATTAGTTCATGGA
AACCCTGTCTTTGACAACCTTGATATTAAGTATTTGGCACTCTACCACCAGCCATTGAAG
GTGGGGGATGAACGGTTGCTGGGAACCCGTTTTGAGAAATTAGATGGTGAATCAATAGAG
CAGCTAAACAAGATGGCAACAGCCTTTGGGAGGAAGATAGAAGATTTGAATGAACAAGCA
TACAGGGAGCTGAAAGCTCGAAAAGTTGCTCAAAAATACCGTGAGGAGCTGGCACCTTAT
GATCAGCTCATTACTCATGCAXCTCAATTCAATGGCAAGTCAATATGTATGAATCAAAGT
GTTTTCGGGGGTGAAGCCATACATACTCCAGCTGAGTATGAGTTGTAA
>GYY|c6445_g1; len=357  start:1  end:357
ATTGGGAACGGAGGCGTGGAGTTCATTGTTGGGTCTGGAACAACCTTATCAAAGGTCCTC
GTCTGCCTTAAGGTCTGGAAGCCCTCCTGGTTTGGACTAAATCATTCTCTCGACACCTCC
ATATTGTTGTCTTCCGACCGATAGAGTGACCCATCCCTCGGAGATGATTACTCTCAGCTC
GCCAAGTTCTTTTCACATCCTGCCTTTGATCTCTTGATTGTACCTTACATGTTCGCGAGC
CCGTATCTTATGCCCACCATCCGAGAGGGAACCACTAACGTCCTTGCTCAGAGTTCCAAC
CTTCACCATGCTGAAAACCCGAATAAGCGCTCAGCATTACCAACGGATGATTGTTTX
>GYY|c37562_g1; len=231  start:231  end:1; minus strand
CTTCATGCCAGCTTTGGCCAGGTGATAGGCCACGCTGACCCCCACACATCCACCACCGAT
GATGACGGTGTCCGCGGTGTCCTTCCACCTTTTTCCCAGAACTGTGGCTCCATCACTCTC
TCAGCTCGTCTCCTTGATGTGCAGCAGATGGTCCTTAAAGGAAGCCGAGCGATCGTCCGA
CAGGCGGATGATTCTCTCCGCAGCTGGACGTTGATGAGGTTCAATATCCGX
>GYY|c15083_g1; len=618  start:932  end:316; minus strand
ATGCGATCGTTCGCCTTTGCCACTGTTATCCTTGCCCTTGTTCAATCTTCCTTTTCGATG
CCAGCCATGAAGAAACGGGATCCCACACCGGGGGGCGATCTTTTGACCGGTTTGGTCGCA
GAGGTTGAAGGCATCGTGCCAGGCGGCCTTTTGTCAAACATTATCAAGCGGGCCGAACAG
GACCTCGAGACCGCCCACAACAGTCAAACCGGGAAAAGCTTACTGGCCGGTCTCCTGCCC
GACGGTCTCCTCGCCGGCCTCCTTAAACGGGATGACGAGAACCTGCACGATTCGGTAAAC
GAAACGCCAAAAAGCAGCCTCTTGAGTGGTCTTCTGGCGGGTCTCGTTAAGCGCGATGAG
GAGGACCTGAACGXCGTCTCCAAATCAAATGCAAAAAAGCAGCCTTTTGAGCGGTCTCCT
GCCAAGTGGCCTTTTGCAGGGTCTCATCAAGCGGGCCGAAAACCCGATCACCAAGGATGG
GTTAGCTCCCCGAAGCCGGCTCACCTTTACCCCCACGGCATAGTCGGTCCCGCCCCAGTG
CGCTCACACCCTCCAGACAGTAGGAAGCTTCAGTACACGTTTGAAACGGCCAACCGAGGT
GCTGCGATCAACTTTGCG
>GYY|c20263_g1; len=3519  start:1  end:3522
CGGGCGTTGCGGGATGAATGTGAGGACATGGGATCGTGGCGGATGCCTGGGGTTACACTT
GCTATGCAGAATACCGCATTATGGATACCTCGCGGCAGAGCTGTGGTATGTAGGGGGAGG
CCATCGGCTTCTAGCCTCGGCCGTGAGTGGCAGCCGTCATTCTCGCGATGGGACAAATTA
TTCGACTCAACCATCGAAAACTCCACCGGTCCATCAGCTCTCGGCXCTTCTTCAACTTCA
GCTAACAAGCTTTACTCTGATACCCTTCTCCTTCCCAAGACAACATTCCCCCTTCGACCC
TCCGATCCGGAGGAGAACGAGGCTCGGCTATGCTTGCGGACTACCAAGAACCTATGGGAC
TGGCAGTCCAAGCAGCTTGGTCGGCCATCCTGGACGATCCACGACGGTCCCCCTTATGCC
AATGGCTCGCTGCACATGGGACATGCGCTCAACAAGATCTTGAAAGACATTATCAATCGA
AATAAGCTTCTCCACGGATTCCGAGTCAATTACATTCCGGGCTTCGATTGTCACGGGTTA
CCATTAGAGCTGAAAGCGATTGACTCCGCTCGAGCCGCTTTATCAGCCGTCACTGAGCTC
GAACCGGTCCAAATTCGCGACGCTGCCAGGAAAACAGCAGCTGGCGGAGTCGAGGTACAA
GTAGAGGAGTTCAGCCGCCTTTCTATATTGGCAGACTGGCGCCATGCCTGGCGAACGATG
GATCACGACTACGAAATCAAACAACTACATTTATTTGGCCAGATGGTCAAGAACCAACTC
ATTTGTCGACACCGGAAGCCAGTTCATTTCTCACCATCTTCTGGGACGGCGCTTGCAGAG
GCAGAAATCGAATACCGCGATGACCATCTGAGTCGATCGGTATACGTCGCCTTTGATGTT
GXTGCACCGGGCACCAGTACTCCAAGCGACCATCCAGAAGCTGAACGTCTCGGCAAAGTT
GAAAATTGTGGTATGGACGACGACCCCCTGGACTCTGGTCGCCAACCAGATCAACATGCG
CCGCCTCCCAATTCTTGAAAGGCTGTTGTAGTGAGCAAGATGGCGAGATATTCGCTGGTG
AAGCGCTCCGTGAATGACTCGGGATTGGACGAAATCCTCATTTTTGCCACAAATCGGCTC
CAAACTCTCCAAGATCTTCTCTCAGATCACCCGCAAAATTTTGAGGTTATTGCAGAGCTC
AGCGGTGAAGAATTGGCATCCAGCACCTATACCCACGATTTTACTTCGATGGAACTTCCG
CTCTTCACCGCGGATCATGTTACGGTTGAAAGTGGAAGCGGACTCGTCCACACGGCCCCC
TCCCACGGGTTGGAAGATTTCCATTCCTACAGAGCCTTTATGGCTACTCATCAGCCCCAT
CAACCTGTTTCCTACATCGATATAGTAGATGATCAAGGTAGATTCAAGTGCGGCGATCAA
GAAGAATGGAAAAAGAGGCTACATGAAAAAGAAGTCTTGCAGGCAGGAAATCACGAAGTG
ATTTGTATGATGCATGAGCAGAGGAGGCTGATAGGGAAAGAAGTAATAATCCGGCATAAA
TATCCGTATGACTGGAGGACGAAGAAACCCATCTTGACCAGGATCACAAACCAATGGTTC
GTCGAGCTCGCGGATATACGTCAAAAGGCCCTTTCGATGCTACAACAAGTCGAATTCTAC
CCTAAATCGAGTAGAACACGTCTCGAATCCTTTCTCAAGTCTCGTTCAGAGTGGTGTATA
TCTCGTCAAAGGCCATGGGGAGTCCCGATCCCAGTATTATACTGTCTTGAAACCGACTTC
CCCTTGTTGACGGACCAGTCGGTCAGTTGGATCGTCGATGTCCTGAAAGTCAAGGGTGTT
GGTTATTGGTGGGATGGACCTGTTACGGACTTTATTCCGCCTGGTGTCAAGGGCAGGTTT
AGGAAAGGCGTCGACACTATGGACGTATGGTTTGATAGTGGTGTTTCCTGGTGGACATTG
GACGGGGCTCAAGCAGACATGGTTCTAGAGGGATCCGATCAGCACCGGGGATGGTTCCAA
TCGCTGCTACTAACATCAATCGCTGCCAATCACCACTTGCAAAATAACGGCCCAATTTAT
CGGTCGGTTGTGACTCATGGCTTCACTCTAGACAACCATGGCCGAAAGATGAGCAAATCA
TTGGGAAACATCCTTAGTCCGCTGGAAATAATCGATGGAAACAAGTCCAAGAAGCAGCCC
AGGTTTGGAATCGATGTACTGCGATTTTGGACAGCTTCGGTAGACTTTGCCAAAGATGTT
ACAATCGGCATCGACCAACTTTCACGTCTCTCTGATATTGTTAGAAAGATCAGATCGACT
GCGCGTTTTTTGCTTGGGAACGTCTATCGAGAGAATGATACAGAATGGAGTGAAGTTGAT
CATTCGGACCATCGATTTGGACTGATCGAAAGATATATACTTCATCTATCAAATGAGTAC
CAACGGGCAGTTCAACTTGCATATAATGAGCTGGATTTCAAGCAAGGTCAGGTGTTTTTC
CATTGGACCGCCTAGACACTCAAATCATCTAGGAAAGTGGCGAGGTCCACTGTTTCTTAC
TACACCTGGACACCATATCCTTTTGCTATCTCAAGCCCCTATCCGGGTCGAAGACATCAG
CTCAGGATATTTGTCATCAAGACACAGACTTCTTCTGTAATGTCACTTGACTTATCTTTT
GCTATGCTTCCTGATCAGTTGTACAACTCAAACACGGTTCACAACAAATACATTATCGGA
TTCTACTTTGGAATAACGAAGGATATCCTTTACAATGATTCCAAACGAAGCAAAGAGCGA
CAAAGCGTGCTTTTTGTGATGTCTCAAGTGCTGGACATCTACAAAATCGCGATCGCACCC
ATTCTTCCACACCTGGCGGAGGAAATTTCACTTCATCACACCAAAAGAGGATCACAACCT
GGTGTTTCCCATTCCAGCGTCTTTGAAGAAGGCTGGCCCACTTTGAATGACAGCTGGAAC
GATACAAAATCCGTAGACCAAATGATGCCTCTGCTTTCGATCCGAGACATGATTTTGAGC
GAGTTGGAAATGTTGCGCCAGTCAAAACAAATTCGCACTTCAGACGAAGCCGAATTAGTG
GTTGATTTGTCGGGTGCGAGTGGACAGACTCACGATGCGGTGGATGCCTTGCTAGAGCAC
GCTGGCATATTGCCGCGACTGTTCGGTTTGTCCGATGTCTCGGTCTGTAAGACTGCTAAT
GCGACGAACACAGTACTGGGCCTTGCCACGCCCTCTTGGAAGCATTCATTCGAATGGAAA
TCAGACGGTCGAACTGACTTCTCAATTAAACTCTTCCTACTTCCTCCTGGAGATCAAAAT
GTCCAAGGTGTTGGAAGTTTGCAGTTGAAGAGGGCCAGGATGTATGTGGTAGATGTGCGG
AAGTGCTTACGGAAGACCTTGTCAAAGATTGAATACCCCAACXCCAAGAATCATCTATCT
GTACCCCCTGTAGATCCACTTGCAAACTCCGGGTACTAG
>GYY|c21539_g3; len=471  start:537  end:66; minus strand
XXACCGGTCTTGAAGTCTTGTCGCGGATCAGATGATGTTGTGGAGGGTGATGGAXCTGAG
CTAGAGTCAAAGTTTGAGCAGGAAACAGAGGGGCTCTCATCGTGGGACTATGCCAAAXCT
CAGCATCCTGATCCTGTGCGGATGATTTGTATGGCCCTTCTTCAAGGTTTCATTTTAGCT
CAACAACACTGCAGAGATCATCATGAGAATGTGTTCGATATTCAACCTGCCACCAAAAGC
AAAAAACCCTATCTTTTGGATTTCAACTTAAATGATGGTGGATTTTCTGGCTGCCAGCCA
GAACTTAAACCCAAACTTTTGGTTTTTGCGAAATCTGACAAGCTTCATGAACTAGCTGAT
GGCTCCGCGTCTGACTGCTGCCTGCTGACAGACCCGTCAATGCGCAGCGGTTCTGGTCAC
TGGCCATGGGCTGCTTGCAGTTGCTTGAGTCTTTTGGACGCTGCTGCAGCT
>GYY|c25996_g1; len=507  start:1  end:504
GGGAGGGCGTACCAGCGCAGGCCCAGGGCTGCAAACCACTCCAGCCTGGGGGTGTTGGGG
TGTGGGATCAGCACCCCCTTGCAGGCCCTTCTTGAGAGGCTCAGGGATGGCCCCCTCCAT
CCCACCCAGTCAATCCCTTTGGTGCTCACGTGGGGTGCTCCAGGGGCACCTCAAGGACCA
GCTCGGGGGGCAGAAGGAAGAGTTCTGGGGGCTCATCTGGGGCCTGCAGCAGCAGGGGCA
GCACGTCGAAGCGACCGTTTCCTGGGGTCCAGCCGTGCTGAATGCAGAGCTGTGGGGAGT
GGGCCAGAGGXGGGTCCTGGGGCTGAGCCTCATGCXCCTCCTCAGGGACCCCTCCATCCA
CTGTCTCCTGCCTTCATCTCCAGGGTCCCTCATTGGCTGGGTCTCCGTGACCACCCAGGC
ACCCCTCCTTTGGTGTTTTTCATCCTTTATCTCACCGAGGCTCCCCTCTTCCTGCCTGGA
TCCCCCGAGCCTTCTCCCACTGGTTTX
>GYY|c23864_g1; len=99  start:35  end:132
ATGGTAATGGTTTCTTGGCTGATTGCAGTTGATGGAAGTATGAGGAGTGATAGAGAAACT
GATGAXGGTGTTGGTAAAGCTGTGGTTGGGGATATTTGG
>GYY|c38420_g1; len=669  start:725  end:56; minus strand
CGGGGTGAAGCAATGAATGAGTTGGGTACCACTAGCGCTCGGGGGGTCCAGGGACCAATC
GCCGGACAAATTGCAGTGGATGAGATGATTGAGGCGAAAGTAGCGGTGAAGTAGGCTGAA
ATTAGGCAAAGTGACAAGATTGAGGGGGCCATTTGCCTGTCCAGGGAAAAGCGAGCACTT
CCTTATGATCGCAGTAGTCTAATATTGCTTGGATTAGTCGTTGAGGGTCGGGTGGCAAAC
AGGTGTAGTGAGGAAGCTGGGTATGATATATGCGCTGAGAATGATTGCCTTGCGCTGGCT
CAAAAATTATGGTTCGCTTCGCATAAAACAGATCACCCTATCAGTTTGCAGTGTACTGCG
ACGAGATGGGCTGATCAGAGTTTTGCCAATTACTGCGGTACTGATAAGAGACGATAAGAC
AGTGCAGAAGGGTGGGGAAAATTAGAACTGGCCGCCAAGCGAGTTATCGCTGTGACTTTG
ACGATGGCCCACTCGTGGTCTTCGAGGGGTGCCTCCCCACTTGCTGAGACGAATAGATGA
GTAAGTGTAGGGAAGCAGGCCCGGGCTGTATGTCTGCGTGCAATGCCGGCCCAAAATTCT
AGACCTAGAACXGTGCAAGATGGCGACATGGCGATGATTGGTCGAAACTTGCTAGGAATA
GATAACTGA
>GYY|c34367_g1; len=141  start:204  end:65; minus strand
CACTAACCCGTCAATTTGGGATCCAATTCGGGATTTTCCTTGGGAGGTATCGGGAAGGAA
TTGGAATGGAATAATATCGATTCATATAGATACAXGAAGAAAAAGTTCTCTATTGATTCA
AATGCTGTACCTATGGGATAA
>GYY|c25170_g1; len=267  start:518  end:251; minus strand
GCACTAGTGGTGTGTGTGTGCTCAGTGCTCACTGCTCAGGCACGAGGGCTTAAAGCTCAA
TTGTATGTGAATGTACTCGGAATCGGTCGCGCACTCGGTCGATTTTGGGTCCAACCTTCC
TGATCACTGGGTCTAGAACTTTACTATGAGCACACCCTCGCAACTGCCCCTACCACTTCT
ACCACATCCTGCGAGCACACTTCAAGAAAGATCAACTGGCGTCCCTCAAAAATGGCCACT
GTTCCTGCTTCATTGGATGTAGTGTGA
>GYY|c35338_g1; len=303  start:1  end:300
XGGGCACCCCGTGGTTCTTTCCGTGGTGGTCGCCGAGGTGGTTTTAACGATGGAGAATCT
AAAGAGGGAGAACGTCCACGTAGGGTATTTGAACGCCGCAGTGGAACAGGGCGTGGGAAT
GAGATTAAACGTGATGGGGCTGGTCGTGGTAATTGGGGAACTCCAACTGATGAAATTGCT
CAGGAGACTGAAGAACCTGTTGCTGAAACTGAGAACACAAATGCTGAGAAGCCTTCTGGA
GAGGAAAATGCTGCAGATGCCAACAAGGAGAATCCTGTAGATGAGCAAGAAGAGAAGGAG
CXX
>GYY|c40887_g1; len=264  start:262  end:1; minus strand
XXCGTCCATTTCGAGAAACAAGTCTACGCATTCGGCTCAGGACTTGGCTTCACCTCTGTG
ATTTACGCCTACTCGTTGGGCCGAGATCCGGAAGAAGCTGAAAAGCTGGCGCTTGAGAAG
TACGACTCTGACGACACGAAGGTGAAGAAGGTGCATGTCAATCTGGCTCGCAGCCAGGAC
ATCAACCGCTACACCTTTCCTGAACAAATGGCTGGCTTTGCTAATGCCATTCAGTCTCAC
GGCGTCGCTGGAACTGAGAACCAX
>GYY|c25911_g1; len=243  start:1  end:244
XCGGGGTTGGAAGAACTAGCAACTATGGATATGAATGCACCACTGAATGTTCAAGTTCAA
GTTCAACTGCAAGAACCGCTTCACCAGATTGACAACAATTGCAGCAAGGACAATAACTGC
ACAGCTTGTTTCGTTTTGAGGACTGACATTTGGGAGGAGGAGTGCTTGCAAGGATCTGTG
GAGGGAGCGACAAAGTGCGTTGAAAAGCTAGATGTGATTGATGATGGTGGAGGTGAAAAT
TGA
>GYY|c31785_g1; len=186  start:1  end:186
ATAGAATGTGTAGTCAAGGTTCAGTGGGTGGGGTGGGATCCCAAAGATTTAAAATTGATA
AAAGCTCTCTTTTGTGGAAGTATACAACAAGAATTGAGCAACGTGTTGGAGGAGGGTATA
TATGGAAATGCAATTTTTGCCATAACCAATATAGAAGCTCATATTACCAGGTTAAACATC
ATTTGA
>GYY|c18953_g1; len=1182  start:1683  end:498; minus strand
ATGCCCCCCCGGCGTGCGCCACTCCACACTGTTGCCATXACTCCGCCACCGGCACAGATC
ACACCATTCGACCCGGGTCAGTTACCACATGCCGGCATCCGTCTCGTCACTCGCTACTCT
TATAATCTGCAACCGGCAACCACCAGCAACAACCACCAACCAGAGCCAGGTATCCACCAA
CAAAGAAAGGATCCGCACAAAGCCATCAACATCGACGGAATAAAGCTCGACGGCCTTTTC
GTTGTCAACCCATTGAAGGCTGCTGCCACCGCAACCGCATTCCGCAACTGCGATAGAAGT
CACAACCGCGCTGTGTCGACGGAATGAGGCTCGTATGGCCTTTTCGTTGTCAACCCATTG
AAGGCTGCTGCCACCGCAACCGCATTCCGCAACTGCGATAGAAGTCACAACCGCGCTGTG
TCGACGGAATGAGGCTCGTATGGCCTTTTCGTTGTCAACCCATTGAAGGCTGCTGCCACC
GCAACCGCATTCCGCAACTGCGATAGAAGTCACAACCGCGCTGTGGTTTCTACTTCAAAT
TTAGAATCATGGCCACCTAGACATTATCTAAATAGCGATATCCTCAGCTCGAAATGATGC
ATGCCCCCCTACCTGGACTCATCAGCGAGACGCATTTTCTGATCCAATCATAGTCTTCAC
CCAATGCATACCATTTACGTGCTCATCGCTCTCGCGCACATGTGCGCTGTGATTCCACCT
GTCATTGCCCAAACTATCCCAAAGGCGACAAACATGGCCTGTGAAAATGGAAATCTCTAC
TCCAGATGCAACGGTTCCATTGGTCCAGCCTGGGACTCCAACGCCATCCGCACACTCACG
GGAGAATATCAATCGCATAATGAGGGTAAATGCCAGCTTACATTTAAGGTTGAAACACCA
AAGCCTGAATTCAAGTTTTCGATGAGCAAACAGCAGTGGCTTGACGTTTCCCAGCAACTG
AACGAAGAATGCCGAACAAAGGGGAAACCTATGGTGCCGGATTATGGGGTCTTGAAGAAC
ATTCGAAATTACTACACAGGCAAATTGCTGGGACAGACTATACAAATTCAACTGGATCCT
GTCATCACCTATTCTCTGAGTTCTGAAACATCTATGACTATGGCTAACTTGGAGGCTGAA
TCTGGTCGAGACGGGAGATGGCAAGAAAACTTGTCAAGATAG
>GYY|c89_g1; len=753  start:1  end:750
XXGTTTCATTCTCCGGAAGGGAAGAACCCCGGGAAGCATTCCGGATTGGGCGGCAAGAAA
ATGTCGAAAGCAGTGGGGCAAGTTGGCAAAGGCCAACTTGTGGTTAAAAAAGATGACCAA
TATTATAAAAAGCAGGTTCATGCCCCAGTGTCTGGXGGCAGGCATTACCTTTCCAAAGTC
CTTCACGGGATGAATAAGAGCACAGGAATGATTGCCTCTGATAACCCCTTCGCATGTCTA
CTTGTCTACGAGAGCTCGGACCCCGGAGAAGAAGAAGCTGGCAATGGCCCAGTGGCAGAA
CGCATCACCGACGTTATTGCTCCCCAAGACCCGAGCCACAGTCACACATCACCAAAGTCA
TCGCCATTGGCGGCAGGAGCTGCAGAACTTGGGGCAGTTCCCAAAGGCTCTACTCCGTCG
ACACCCAAGAAAACAGCCCCCGCAGCAAATGCCAAAGCGGGCTTCGAAATCTTCGAAGTG
TCTTCAACAGAGGATCAGGATAGTGCGGCAAACCACCTTGTGCAGGAGCAGTCTTCCCCA
TCTCCAGCCAAGAGGGGCCAGGGCCCTCCGTCCTCTGAAGAATCTCTAAGGAGCTTGGCC
GACCTAGGGGCTCCACAATCCAAGGGGAAAGGGAGGCAAGCCCGCTCGCCATCCATAGCA
GGAAGCCGCGTCCGCAGAGTGCAAGGGAAGGCGCTGTCGGGCCGCCGCGGGCCTTCATCT
TCCCCAGAGATCATTGCGTACTCATCAGCCGGX
>GYY|c10822_g1; len=87  start:116  end:203
ATGCCTTTAGCTGCTGGAATCATCCAATGAGAAGATAACTTTGGAGGACTCACATACAGT
AGGGCCACTACTGCATTGCCTTTTGTG
>GYY|c40239_g1; len=276  start:275  end:1; minus strand
XTGGCGGCTCTTCTGAGTCCATCTCTCTCTCTTCCTCCTCTCAACAACAAGGTGAATCCT
GTTAGTGTCAGCACAATAGCTGCAAATACACTGCCAACCAAAAATTTCCAGCCCGTTGTC
AGAAACGGTAGAATCAACAGGTATCATTGGCTGACAAAAGCTAAGATGTCTGCAGAAGCA
GATGTACTTGCACAAGATTCTGTTGATGTTGAATCCATCGATGCAAATGATTATGGAATC
GTTAGCATGCACCATGTGGGAATACTATGTGAAAAC
>GYY|c25835_g1; len=114  start:113  end:1; minus strand
ATGGCAAATGXAAAGCCTAATGGGATAGGCAGTAAGCAAAAAGGCTTCCAAAGCCAATTG
CCTATTGGGTGATGATAATAACGAGGCGTTAAAATGAAAAAGACAGCTATCGCG
>GYY|c40025_g1; len=216  start:213  end:1; minus strand
XXCTCCGTTTGGCATTGGGAAATTCCAAGAGCATGGGGTTGGTTGGACAAGCGTTTCAAG
TGCTCGACAAAGGGACAAGTCAAGCACTTGCAAGACTCGTTTTGGGCTCGTACTGATCTT
ATCGGGCTCTTGGCGCGAAACAACGCCAAGAGTTTCTGTGGAATGTTGGCCTCATACATT
CCAGTGAGACGTGTTGAGATGGCGGAGGGATGCGCX
>GYY|c5354_g1; len=870  start:867  end:1; minus strand
XXCCGGATCCCCCCAGCCCACACTCTTCAGCCTCTGAACTTGCCTGACCCAGCCTCTCTA
GTCCTGGCGGCGCTGCCCTTGAGCTCGATGCCTGGCGCTTTGACCCCGCACTCAATGACT
GGCCTCTATGCTTCTCGCTCTCAGCTCCAATTGCCTCCGGCTCTCGATCTCCTCTACTCT
TCAGCGCGCGCTTGCACCCTTGCAATGCCTGTCCTTCCCGCTTCTCGACCTCTTCTCTGC
GCTGCCGACTCCACCGACCATCGCTTGCCACTTCACTCGACCGTCTCTCAGCAGCTCTGG
CTGCATCTCTCTGTCGCCACTGTTGCCACCTCCTCGATTGCACTCACTGTGCCCTCTAAC
CTCTCTGCTGCTCCGGCCTCTACTGGCCTTGATCACCCGCTAGCTCTCAACCTTGACTGG
CCXCCGATCACTTTGACTTGCTCCTCTCCAGCTCGTCCTGTCACCCCTGCTCTAGCTGCT
CTGTTTCTTGTCGCACTCGGCCCAGCTTTCGATTCGTCTTGTTCACCACCAGCCGTGTCT
CGATCGCCTCGACTCTCTCTGCACCACGGCTCGACTCTCCTCGTCTCTTCTGTCGCCGTC
GCCTGCCTCAAGTTCCACTGCATCGTCCTTTCACCTCTAGCGTCTCCTGGCTCGACTCCA
GAGCCTGCTTTGCTCACCACAATCATCCCGCGACTTCTCGCCGCCACGACCTCAATCGAC
CTCGATCATCCXGCATGCCTTAACTCATCCGACTGCCTCACTACCGCTGCGCCACCGGCT
CCATTTAATTGACCTCTAGCTGCTTTGCTCACCACGGCTGCGCTCCTAAGCGCCTCTAGC
GCTCACTTCGCTGCCTCCTCTCAACTCTGC
>GYY|c34492_g1; len=219  start:1  end:219
GGAAGATCGATTATACAGTATGTTCTTCGCTCTGCTCCGAAGTTTGGAAATGCCCGATGA
TATAGATTGCTCACGGAAGTCTATGATTACAAGTCGCTGCGCAATCCAGTTTTCACTTCC
TCTCATCAGCTGGCCCCTCTCAGCCCTTCTTCCACGCGCTTTCCGTCTCAAGCCAAGTCG
CAAAATCCTTCATCCCCGGATTCACCTTCTTGCATCCCT
>GYY|c28919_g1; len=531  start:1  end:530
XCGGGCGTGACGTCATTCTTCAACACTCCCCCTGGCAGCCATCGGCGCGCAGTCAAGCCG
TCTGCGGCCTTGCAGGGCCTCAGACAGGTTGCGAACAGTGAGGGGATTTGTGGAGGGCGT
TTGGGTGAAGAGTGCTATCCATGTGCTGCAGGAGATCAACTCGAACATCTTTGCAAGTCA
GCCTCCGTGCGAAGAACGTCCGTACCGTTTACTGGCAATTCAGCAATTGAGGCTTCGTTT
TACTCACTAGTATTTTTGTCAGGCCGTCATCGGTCAGTATGACTAGCTGACCAGGTGAAA
GCTCATCGCCTGCCGGCGAGGGCGGCTGGTCCAGTTTATGTATATATCGGCTGGCCTGCG
CCGCTCATTCGTTACGACGCAXCATCGACCATCCCGCCAGGTCCACCTCTCCTTGATATT
GATCCATATTCCTCTTTGATGGAAGAACAACCTAATAATTCGCGGCATTACAACGTCGAT
CCTGTTGAAAGTAATGAACGCGCTTGCAAGGAGCTCTTTCAACAAACTTAG
>GYY|c40206_g1; len=189  start:1  end:189
ATAGCATCTCATGGACAGGTTTTAGGGTTCGCGATGTCGTTAATATCTTCTATAATGCAC
GGCAAGCGTAAAACGCAGTTCAATGGGTTTTGCGAGCCTTTTCTATTGCATGCAGCTCGC
CTCGCGATGCAACCATAGAGGTCTACATATTTTGAAATCACGACAGGGACGCGGTCTCCA
AAATAATGA
>GYY|c4178_g1; len=525  start:526  end:1; minus strand
XCTCGCCTTCGACTGAATGTTGTGAAATTTTCCAGTCACCCGGATGCACCAGATGCACCT
GTCTTGCTTGAATTCCGTCAACAAGATAAACTACTAATGGGCCTGCAGGTGGTGCTCAAC
GCTTCGCTAATCGTTCTCTCAAGTAAACGCATGAGACCGACTTTGAAGATGGCAGACCAT
GAGCTCGTCGGCTTCAGCCATTTATTCGCTTTTGAATTAGCCTGGCGCACTATTCTCATC
TCTGTCTCTATCTCCACTCATCATACCCTAACTCATCCGAAAAATACTGTTCCATTACGG
AACTCTGCTCCCAATAGGTCAGTGGCAXCTGCTTACGGCCTGTTCTTCTTGGATCCTAAC
TACTCCCTTACAGAAGCGACTGTTGTTCCGGCTACTGTAGTTGTACAGGTTATGCCAGAG
CCTGCCCCAAGTCTCTGTTTGTCATTTAAAGGCCCATTGTTCGATGCTTCTTTTGTCTCT
TCCTCATGCAATCAGAAGCTTCATGCTTCTCAGGTTATGAGCCCX
>GYY|c10569_g1; len=537  start:626  end:91; minus strand
XXCGTCATTTCTCGACACATTCTCATCGCTACAGTTGCGGAGGAGCTTAGGAAAACTTCA
GATCTTTCTACTTCTACGCTTGTAATCATGCCAAGACGCAGTGGAGGAGGTGGAGGAAGG
GCAGGGGGTGCTCGTCCAGCTCGAACACCAGTTCGTAGCCCTCCACAACCAGCTCCTGCT
TCTCATGCGCCATCCCCGGCTCCAGTACAGTCTAGTGGTGGTGGGATGCTCAGTGGCATT
GGTTCTACCATAGCACAAGGGCTGGCCTTTGGAACCGGAAGTTCTATAGCACATAGAGCC
GTTGATGGAATCATGGGTCCACGTACAGTTCAACATGAGTATGCGCCTGCTGAGGGAGCG
TCTGCAGCACCTGGTGCGCCCGCTGTTGCAAACATGAGTGGACCAGATTCCTGTGGAAAT
CAAGCCAAGGCGTTCCAAGATTGCCTGAATAATTACGGGAGCGACATTTCAAAATGCCAG
TTCTATGTAGACATGCTGAATGAATGCCGCAGAGGACCTGTATCAGCCCAATTCTAA
>GYY|c21766_g1; len=2424  start:2984  end:561; minus strand
XAGAAGTGCTTTGGTGGATCTGCAAATGTCGATTCGTTGAAGGACTTTATTCCAGACCTC
GTAATAGTTGATGTACAAGGTTATACATCCACCTTTTTCTCGGCAGCTACAGCCAACCTG
AAGGATAGCTGCGCAAGCTATAACGTAGTCCCTTGGCCTGTTGACCGTCGCATCGTTTCC
CTTGCGATCAACTCGACTGAGCTTATCATTTTTCTCGTTGGCCCAXCATCACAAAAGGAA
ACAGCAATGAGGTTTATCAACATGTCCGATACTGAGTCAGAGCCCGACCCACTCACACGT
TCAACCACCAACCTGAACACCGTTTCACCGAGACTTGAAGCGTCTCAGCTGGTCAACCAT
CTCGTCGGCCAGATAGATGAACAGCCGATTTCGGAGAGCTACAATGTAGAATCGGCAGTC
CAGTTTCTCAGTCAAGTTTCTCAAAACGACTTGTCAGCCGAGGCCAATAATGAAGCCTTA
GCCAGCGCGGCGAGAGCTGTCATAGTATTCTTGAAAGTCCTACAGACGGTGATTTCGAGT
CAGGAAAGCTATAACTCGATGTCTATGTGCATCCAGAGGAGATTGGTCAAGTGTTTGGAC
ATGATTTTGAGTGAATGGTTCATAGGAGCACTATTCCTCCTCAGACAACATGTCCACGAT
CTGGCCATCCAACAAGAGCATGTCGTCTCTCCTCATATGGCGACCCTACCGGATGCCGTG
CTTGCTGCTATCATAGATTATACAAGCTGGAACCGCGTCCCCGAGAACTCAAGCGGAGGC
TGGAGAGCCGCAGATCXGGCCCCAAAGCCGCGAATCGATCCAGCTCACGGTTCGGCTTCC
GCGGCGAATGGACTGTCTTTCAAGCCTCCTTGCCGCTCCCATAACTGGCGTCAAGAGGAC
TTCGGAGATCCAAATCAAATCAGCAGCACTGTGCTTGTTGTTTGCTGCAACTTGAACCCA
CTTCCGGATAAAAAACTTGAAGAACCACTCATGGAACAATTGCTAAGCTTTCTAATGGAT
GTTCAACTCGCCGAACTCTCGTCGACGGCTATTGCCCACATGCTCTGTCTGTATATGTCG
TCTTATGGTACTTCTACCGACGAGCTTCATCCCTTCCGGCCCGCCACGGACTCCACATTA
TGGACCTTACTCGTCGAACTATTCTCAGACCCACGGTTCTTCTTTAAGAATGAAATGAAC
CAGGCACAAAAAATTGTGATGGCGCATGGGGCTTGTGTGATGCCATGGATATGGTGCCAC
GGTGACCTCTGTCCTAATCAAGAATTCCATTGGATAGAAAATTTTACCATTCTATGGATC
GCGCAAAGCTGTTCAGCCAATGACTTCGGGCCGTTAGACTTTGTGAGCTTTGTCCCCAGT
GCCATCACCAACTGCTCCTTTGGGAATTCGTGTGAACCCGGTGTGCTGCAAACCTTACTG
GCGAATGAGGGCGCAGGATTAAAACTCCTAACAGCCAATTGTATGAAATTGGGAGAATAT
CACCCCGATCCGATTTGTCCTAAAACCAGGCGCTATATCACAAGCATACTAATCCAGATG
TATCTGGAACTTTCGAGTTCGAAAGGTGCTCTTATCGATGCTGCAGTGAGAGGTGAACTG
GCAAGCTTACTCGAGAAAAGTATTCACTCCGAGATTCAACAGAGCTTTAGAAGGCCAGGT
AGAATTGAAATGATCAACTCGGTTATTCTAATGCCATCCAAGGAGCGCGATCAGCTTTTG
AGCAGCTGTCACCTGGATTTACATCGGTTTCTTGACAGTACCCTTCTAGCAATTCAAATT
TCTGCCGATCTAAAGGCCGAGAGAAAAAGTGATCATGAGCTTCAAGCGTTGGGAAATCTG
AACTTCCTCGTCAATTGGATTGAAGTGCATCCGTTTGATGAACGCCTCATCAAGCCGATA
AATTTTGTCGCCAACTTGCTTGATACACTCCACATCCCACTCAGATGTAGCCATGCCATC
ACGCTCGCAGTGGTGTCGCTAGTTCTGAGCATCGAAAAAGCTGCCGAGGAAAAGTGGAAG
CTGGGCGGAGAGCAACTTCACAAGATTGTGAACGCGCTGGTCCAAGTTTCAGAGCCAGAT
AGCGAAAAATCCTGTCTCGTGAATGCAAAATTTGTGATTATTCAAAGTTCTCGATTGGAT
TACGGTTCGAACTATCCCTTGATTCTTTTTAATGCGCTCCGAGAACAGCTGTCCAATGTC
ATTTGGATCCACAACACAACTTTGATTGAACATAAAGAGAGCCCGAGATTGATACGTATA
GCTGGAAAGGTATCAGCTCAGGAGTTAGATTCAGAAATGAGTCTGAGTCACTTCATTGCT
GATGCAATGCACCTGCTTTTCATGAATTTCAACAAAGCTACAAGTAAGCACACTATGTTT
CATGCCTCCCAAAAAATGGGATAA
>GYY|c8884_g1; len=228  start:225  end:1; minus strand
XXCGAGAAGGAATATGTAGGAGCAGAAAGGAAAGTGAGAAATGAACCCCAACGAGAGATT
TGGATTTGGCCCGGTGGAGGTTGTGCATATGTAGTTGGGCTCGGTTATCCGGTTGGGGTT
GGGTATCCGGTTGGGGCTTGTTATCCGGTTGGGGTAGTGCTCGGATCAGTTGAGCCCGCT
GTTTTGCTCAAAACGTTCGCTGCTTTCCTTCCTGACCGCTTCCTGACX
>GYY|c10731_g1; len=153  start:188  end:340
ATGGGTGAAAAAGAAAGACATTCTGAAATGCAAGTCTTGACAAATTATCAAATTGAACAC
TCTGAATTATTGCAGGGATGTTTGGGGATGCGAGTCATTGGAAAGAAGTTTTCAGCTGAA
GAAAAGGGTTTGTGGGATGGGACGGCGAAGTGA
>GYY|c28364_g1; len=312  start:1  end:311
GGTGAAAGTCGAGTCATCATATCACACATCCTTCCTTCTTGGGTGAAGAAGACAGATAAT
CATTCATCTGCTAAACAAATGAGCTCATTACAACAGCAACGAGGACTTGAGXTTCATGAT
CAAGTGGATAGGTATCAAGACTTCAGGTACAAACTAAACGTCCGATCTAGTGCCTCTACT
ACAATACACACAGCGCTGATGAAAAAGATTTTCCACTTGTCTTGCGGAACATGGTTGTGT
AGTACTGCTCAACCGGGATTGCAAAATAAAGCCAAAACGGTAAAGAGAGTGAAGAAACGA
AGTTGGGGCGCG
>GYY|c4267_g1; len=132  start:261  end:131; minus strand
XATACTGAAGGCCTTAACCCCGAAACTGACTATACTGGAGAAGGAAAGGCCGTGTAAAGA
CACAACAAGAAAGCAGAATCTGCAATCCAGGAAGAGAATCCTCACAAGAAACCAAACTTG
CCAACACCTTGA
>GYY|c35394_g1; len=921  start:927  end:1; minus strand
ATGGGGACAGCTCAGCTCTTCCTGGCCCAGAACTGGAGAGGGAGGAGGATCACAGAGAGT
AGGACAGGCAGTGTATTGGTGAGCCCTTCCCCTAAACCACTGGACATGGGGAAGTGGAGA
CCTGTCCCCACATCCATTCTGGGGTGGGGTAGTAGACCTAGAGGCCTGGGTTTCCAGTTC
CCGAGTCTGAGCGTGGGTGTGCATATATAAGTGAGTGAGGTGTCAGTGGACTCGGGTCCT
GAGGCTGTGAGGTTGGGAGTGATGGGGGTCTGGGGGCTTGCCTTGAGGCACAGGAAGGAC
CCGGAGTCTGAGGGTGGAACTAGACTCAGTCTAGAATATGTGGGGCCAATGCCACCACCT
TGGAAGGGTCCCCTTGGGTGTGTGGAAGCCGCTGGTGACTGGAGCTGCCTCCAGCCCCCT
CTTGGGGAATTCTCCACTCTCCCCTTTACTGCCACTGAAGGTGGGAAGAGCAGGTTGGCT
CTGGGAGGAGGTGGCCTGGGTTCTGCAGGGCCCTAGGGACATTGCCTCCCTCCCCAGAGC
CCTCATTTCGGTGCATTAGAGGACAAGGGGGGTGCACAGGATGTGGCTCCCATCTGTCTC
CCACCAATCTCCGCCACTCACACCTCCGCCCGCTCCCAGACGTCCAAGAATGTGAAGCAC
GTGGATGCCCGTGTTGGGGGAGGGGGAGACGCTTATCAGGCGGCCGCTGGGCTAGGGCCT
TCTTCCGCTGCCGCGGTACACCCAGAGCTACCCCCGCCTCTCCCCGGGAGGAGGAAGGAC
GGTACAGAGGGCCCTACGCCCCCTCCCCAACCATCCCCAGGGGCTGCGAGGGGAGCTGCG
GAGGAGCGGGCGCCAGCTGGATTGGGAGGGGAGCCGCTGGCCGGGGGCCCGGCTGATTTC
CTGCTGATCTCCTCCAGGAAA
>GYY|c28930_g1; len=243  start:243  end:1; minus strand
CTCGAGAGAGGTCCGGCAGTGACCGAGAGGCATCCCCGCAAGAGAGCGGCGTTCGAACCC
ATCGCCGCCXCCGGTCGCCCGCGACCCGGCGATGCGTCGGCCGATCGCGACGGTGACCGG
GGGAGTGCTCGTGCTGCTCCGGCGCTGGCGGGCATCGTGTGGGGCCTCGCCGTCGCTTTC
GATCTGCCGCCGTGGTTGCAGGTGGTCGCCGGCGCGGCGGCGGCTCCAGCGCAGAACCGA
CCX
>GYY|c36911_g1; len=162  start:160  end:1; minus strand
ATGGTCCAGXTTGTTGATCCTCATGTAGGGAACAGAATCCCAAAGCAAACAACTTCATTC
TCTAATGCAAAAGCAGAGACCCAAAGACAACACTGCTGCAAACATTACTTGGCTATTAAG
GGAAAACCAGTAGGTGGTGCTGCTGCTCCGTGTGTTCCTTCX
>GYY|c2630_g1; len=156  start:154  end:1; minus strand
ATGCGCACCACTGCACGGACATTGCCGTCGAACAACCCTGCCTCGAAAAAATACCACAAC
ACGCTCCAAATTTCTGTAACCTTCTGTCGCCCTCAATCGCCCAATGAACCCCTTCAAAAA
CACGCATGTAGATTTGCGATTAACATTGCAAGTAXX
>GYY|c37757_g1; len=186  start:216  end:33; minus strand
XXCCGTCAGCGATCCCATCGAGCAGCGGCCGAGTGTGAGGAAGAGAAGGATGAGTGGCCA
GCACTCACACCTGAAGACCCCAGACCGTCTGCCTTGCGCCGGGACTGCACTGACCACTGA
ATGAAACCCGTCAACGACGGCGGAGCTGCTAGGCGGAGAGGAAGAAAGGAACAGAAGGCT
AGGTAA
>GYY|c22060_g1; len=798  start:1  end:799
ATTGTTGTCTTGCTAACAGTGCAGCCAACCGGTCAAGACGCTTTCTTTGGGCGGCTGTGT
GTCGCTCTCTCGACTGTGCGCCTGGAGTGTGCAGGAGTGTGCTGCCTTTAAATCAAGGAT
GTGAATGTCCCTGGAAAGCGCCAGGAAGGAGGTGATCTTGCAXTGATCACTCAGGTTCAC
AGAAGAAGCAACTATAGAAGAAATAAACGGGTAGGCCAAGACAGGAAAGAGAATATGTAT
GTGTGGCATCAGAGTTGTTTGGTCTCCGTACGCGCCATAGGCCATGATGGTCTAGCGAGA
ATTTTACAGACCCCAGATTTGACCTATACTTATCTTGACTGGTTTTATCTAGTAGCTAAT
TTAATGTCAATGAAAAAGCCACAGGGATTAGAGACCAGGCGCAGTTTTGCGGTTGCGACT
GCTGCCTACTTCCATCAGACTATCAGACCTGGTGCACGCCAGAGCACAGCAGAGGTTGTG
ATCAGGGGCATTCTGGAAAAGGAAAGGATTATTGAGTGCAGGAAACGTCGCAGCACTTGG
ATGACTCTCACGAAGAGGCGGAATGAGTGTTCTTTAGGTGTTGAGAAAGTTGGGAGATGA
GTCAATCCAACGACACCGGATCGGTTGGCTGAAGTGATCCGGCCGAAGCGGAAGTGGGGT
GAAGGGAATGGGTGACGGTAGCACAAGAAAATAAAACCAAGCTGTAAAGATAAAGAGCAG
CCAGCCCGACGCCTCAGACGATTGGCGGGCTATGAGGCAATACTAGCCGATAGCGTATTA
GGCTTGTCTCAATTGTAX
>GYY|c34453_g1; len=273  start:1  end:275
TGGGGATGCAACATGTTACGCGACGATGCAGTGATTCGGTACGTCGACGTTGATGCCGCC
GCCGGGGGCTCGGCCCGCGATCCTGTTTGCCCGTGCGCGAAGGCCACTGCTGCTGTTCGC
CGTGATGGTCGGCGCAGCGTCGCTTGCGGCCTGCGCGCAATCCTCGGTCGTCAGCCAGCG
CTCGCAGGCGCTGGCGAGCCGGTCAGCCCCCGACCAACCGACGCGCGCAGCATCAGCACC
GACGCGCACGCGCGTCGCAGTCCAACGCACCCA
>GYY|c16062_g1; len=183  start:1  end:181
XXGGAAGACGAAATTGATGGGCTTGAAGAATCGAGCAATCATGGGAATGGTGGGTATTTT
GAGCAAGAGGGTGGGGTGGGTGGTGGTGGTCATACTGGACTTGTGGAGCGGAGATCGTCA
TCGTTGATTAATAATCAAGATCATTTGCAACCTCATCAACAAGTTCCTCATTGGGATAGA
TGG
>GYY|c27526_g1; len=165  start:169  end:331
ATGGCAATGCAATTGCATGCAGACGGCCCCAGTGAGGAGTCCTGAGGCAACGAGAACTAT
GTTCTAAGAGCAACAAGAGCCGGCGGATGGTGCACTCTTGCAAGCGCAGCCAACACAAGA
GCACGCCTTGCCAGCGGATTTGCAGACACATCGATCACTGGAGXX
>GYY|c29656_g1; len=207  start:1  end:203
XCATGCCATCTCGGAGCTATCAAAGGAACTGATTTCTGGAGGTCACCTTCGAAGGTGCTG
GGATGGTGGCAGAGGGGAAAGGGAGAGAAAATGGAAGGCGTTACTACCATTCCTTTCAAG
TAGCACAAGATGTGGGCACTTTACAAAAATAAGGCCTTXAAGAATATCTTCGGCCGGGCG
CCGTGGCTCACACCTGTAATCCCAGXX
>GYY|c12294_g1; len=630  start:629  end:1; minus strand
ATGCAAGGTGGCAATGGCAAAAACAAGGATTTTGGCCGATCAATTGAGTCTCAGTTAGTT
GCAGATCTGTTCCCACCATGCCAACATCGTCCACCACCCTCTCGCCATACAAATCTGGTG
CCCAATTGGCTTGCTCTGGATCAAACTGCCTCAGGACCGATTGCAGCTTCCATGCCTGCA
GCCCCCTCAAATGTGGACCCAAGCATCCGACATGTTGCTATGTTGTCTTCTGTCGCCCCC
TATGTCTATGCGACTAGTCCAAATCCAGGCCTGTCATCAAACTGGGTTGAAAGCCAGATC
ACTTGGAATGATTCCAATGACCATGATCAAGTGCTGAAACCCGGCACGGTAGAGTCACCA
CTCCCTCCAAGTCAAGGGAGTGTTTGTTTAGGCAACCCAGGCTCTATAGGCAGTCAAGTC
GAGTCTATATCTCATTCCGATTTCAATGATTCAAGCGACCAATTGATGCCACAAGGCAGA
ATTCAAAAAGTGACAATTGATTATCAACTTTATATTGTCGGTGATCTTGACTGGTCTGGC
GAATCGGCTGCAGTCAAGGCAAAGGTCAAATCAACTGTGGGAAAAATAGCTCCTCGACCT
GGCAAACCTTTGCCGGAACTGGAAGTGGAX
>GYY|c23190_g1; len=234  start:232  end:1; minus strand
CGGGGGTATATGCCTATGCCTGGTTCATTCAGTCCATCCACACGCAATGATACTACGACA
CCAGTGTCGTACCCTTGGCGGAGTCCATTTGTTTCTCAGGCAGCATCGAACCGCATCAAG
GATAGCAGAAGAAAGGGAACGAATCCTCGTGCTTTTTGGGCACGACAACTTGAGCCTACC
GGTCCCTCAGCGACTACAACCGTCTTTCTAACAGTGGTTAGCACAATTATTCXX
>GYY|c40009_g1; len=201  start:373  end:173; minus strand
CTTGGAACTGCTGAAAAAGGAATTCTCAAGGAGAGGAAGTTGGTTGGGTCATCATCCCGC
ATGCCGCTCACAAAATCTCATATTCCAACCCTTCAACTGGGTCTACGCCCTGAGGCGGTG
GCCATGGATTCATAAGAACACAAGGCTGACAGACACCATAGGCCTAGGGGACTAATCAAA
GATATCAAGCAACGTAGCTAA
>GYY|c17099_g3; len=1746  start:1748  end:1; minus strand
GCCCCTATACTTCACCTTTCGGTTTGGCAGAGACCTGTGTTTTTGGTAAACAGTCGCCTG
GATCTCTTCACTGCGACCTACTTGCGTAGGCACCCCTTCTTCCGAAGTTACGGGGCCATT
TTGCCGAGTTCCTTAGAGAGAGTTATCTCCGCCCCTGAGTTTTCTCAACCTCCXCCACCT
GTGTCGGTTTCGGGTACAGGTCTGATAAATTTATCGTGGCTAGAGCTTTTCTTGGAAGCT
GGACTACAGCACTTCGCGACCGTAGTCACTCGTACTCCTGACTCGGCTCAAAGCGTTTTC
CCCGCTTCTCATCACCTCGTTCAGTTAACCGGTAACCAACATCCGGCTGCTGCTCGCCTT
CTCCGTCCCTCTGCACAAATTTATCCGAGTACGGGATTGTTAACCCGTTGTCCATCGACT
ACGCCGTTTGGCCTCGCCTTAGGTCCTGACTAACCCGCCGCGGACGAACCTGGCGGCGGA
ACCCTTGGGGTTTCGGGGCATTGGATTCTCACCAATGTTTGCGCTACTCAAGCCGACATT
CTCACTTCCGCTTCGTCCACACCTGCTTGCCGCTAGTGCTTCACCCTATCGCGGAACGCT
CCCCTACCGATATTTGCATATCCCACAGCTTCGGCATGTCACTTAGCCCCATTCATTTTC
GGCGCAGGAGGCTTGACCAGTGAGCTATTACGCACTCTTTTAAGGATGGCTGCTTCTAGG
CAAACCTCCXTGGTTGTCTTTGCACTCCCACCTCCTTTATCACTTAGTGACAATTTCGGG
GCCTTAGCTGGTGGTCTGGGCTGTTTCCCTCTTGACGATGGAGCTTATCCCCCACCGTCT
CACTGGTTGTGTGTTCATCAGTATTCTGAGTTTGTCGAGATTTGGTACCGCTTGAGGCAG
CCCGCACCTCAACAGTGCTTTACCCCTAGAXCTTTAATCACAACCGCTGCGCCTCAACAC
ATTTGGGGAGAACCAGCTAGCTCCGGGTTCGATTGGCATTTCACCCCTAACCACACCTCA
TCCGCCGATTTTTCAACATCGGTCGGTGGGACCTCCACTTGGTGTTACCCAAGCTTCATC
CTGGACATGGTTAGATCACCCGGGTTCGGGTCTATAAACAGTGACCTTXTTTTCGCCCTC
TTCAGACTCGCTTTCGCTTTGGCTATGGCTTTTCGCCTTCACCTTGCCACTGCCTATAAG
TCGCCGGCTCTTCTTCAACAGGCACGCGGTCAGACGTTGAATCGTCCTCCCACTGCTTGT
AAGCTTXACGGTTTCATGTTCTATTTCACTCCCCTTGCGGGGTTCTTTTCACCTTTCCCT
CGCGGTACTGGTTCACTXATCGGTCACACAGTAGTATTTAGCCTTACGAGATGGTCCTCG
CTGATTCACACCGGATTCCTCGTGCCCGGTGCTACTCGGGATACAACTGACTTGGGCGCG
ACTTTCGACTACAGGACTATTACCTCCTCTGGTGCAGCTTTCAACTGCTTCGTCTAGTTT
GCCCAATCTCTTGACGTTGTCCCACAACCCCAGCTAATTAATAACTGGTTTAGGCTTGTC
CCCGTTCGCTCACCACTACTTGGGGAATCGCTTTTGCTTTCTTTTCCTCCAGCTACTAAG
ATGTTTCAGTTCGCTGGTTGGCTCATACCTGTCTATATATTCAACAGGCTGTATTTCGGG
TTGCCCCATTCGGACACCTCCGGATCAAAGCTTGCTTCCAACTCCCCGGAGCTTTTCGTC
GGTAAX
>GYY|c36288_g1; len=201  start:209  end:11; minus strand
XXCATGGGGGTGACCACAGCGTACATCACTGACACCATCACACCATTCCTGGGGGGTGCT
GACACAGCTGAAGTCAGGTACACACCAATGCCTGTTCCATAAAATCAGCAAACAGCTGCT
AGGTGAGAGCCACAGGTGAAGAAGGCTTTATACTTCCCATCTGATGATGAAATCCTTAGA
ATGGAGGGGATGATTTTATAG
>GYY|c40692_g1; len=225  start:222  end:1; minus strand
XATGTGCCAGGCAGCGCCCCGAACCGGGCTCCCCGGGTGATCCCCGGTTCACCGCCXCCG
TCGGGTTCGGTGCAGGAAGGGGACTTTGCCATGAATTCCCCTCCGGGGAATTCCGGTTTC
GGTACCGGTAAGACTCACAGACGGATTGGGGATTCACCGACCCCCCCGAAACAACGAGGG
CGCGGCGGAAATGGCGAGGTCGTGGTGTGCTGGGGTGATCATCXX
>GYY|c13151_g1; len=762  start:187  end:951
ATGGCCGTTGAAGCTGCTGCTGAGCTGGCTCGTCTTTTCAGCCCCGTCTCTATCCCACCA
CCTTTGCCACTCTGCTCAGCACTTTTCCGACCCCTCGATCCTAGTATCCAAAGTCTTTCT
TTGCCCATCTCCACTTCTTTAAGCCCAGTCTGCATCATGGGTGTTGCACCTTTCAGCCTG
CTCCGGATACTCATCCAAGTTGCTATTGCAGCCGTCTCGGCCGCAGTCATCGGCCTCATC
ATCAAGGGCTTCACAATCCTCAACCATGATGATAACGAGGTCAAGAACCTGCTGCCAGAC
GGCAAGCTCCATGCCGTTCCCATCATCGGGTCCAGCATTGCACTCTTGGTTACCTCCGCC
CTCGCCCTCGGTGXTCTCGCTGCTCAGCATGCTCTTGCTAGCTATCGGCCGGTTCGCAAG
CATCTTCAAGAAGCTTGCGGGGGTGATGCTTGGGGGTGTCTTGTTCGTGCTGACGCCGGT
CCAGCTGCAGAGACAGTTATTGCGGCGCGTCGGAGCGCGTACGTCACCGCGCCCGGGTTC
CCGGATGAACTGATCGAXGAGCCTGTTGAGCCTGTCTGGAAGGAGCTTAAGATTAAAGAC
ATCGATGTAGTCGTGGCGTACACCGTCCTTGGTTGGGTGCTCTGGGCACTCTTCTGCTTG
GCACCTTACTGGCCTTCCATTCGTCTTCAAGAGAGCGAAAAATTCAAACCACAACCTCTG
TCCCTCAACACCAACACCAACATCCCCAAGAACCAGTCATGA
>GYY|c14259_g1; len=174  start:1  end:173
XXGCAGAGGGTTGAGTTGATTTCTTCGAGCACTACTGTCTCCCTCTCTAGACTCTCACTG
CGAGTGCCAGGGGGACCGTGGCTTGAAAGGTTGAACAAGTCTAGGGTCTTGGTAGCCAAG
CCCAAGGCGAAGAACAGAGATTATCCAAAGCTCAATCAGAGAGAATCGGGCTGG
>GYY|c22370_g1; len=225  start:225  end:1; minus strand
XTTCTGGGTGTGCCATGGGCATTGGCATACAGCGAGGAGCAGATGATTGTCGAGCAGGAG
AGAGCTGAGCTGCAGGCACAGAGGGCGCAGAACGAGTTCATGGCTCCCGGTGCGCCGACA
CCTGGTCAGCCGACAGGCGCGAAGCCTGCTTTGAGACGACAAAAACTTCGATTTGGCGTT
TCGACTGATAGTTGCTCGACCCTGACCATTGAGCTCTTCACACCT
>GYY|c26455_g1; len=231  start:229  end:1; minus strand
XXCTGTGCCGAACTCGCTGACCAGGGGACTCAGTACAAGGCACAATCGACCCAATACTGC
ACCGCTGCTGGTACAAAGGTGAACACGACGACGACGACGACTCCCCCAACAGCTCGACAA
CCACCAACTCCACCTCCACCACCACCCCCGCCTCTTCCACCTCCACCAACAACACGGTCC
CCATCAGCTCTACCAGCTCGGCCTCGGGAAAAACCAACACCACTTCGCCAX
>GYY|c40332_g1; len=234  start:149  end:381
AGGGAGGAAATTCGTGCACACAGCAGAAAGCATCCGAAATGCATCACAACCCCAGAGAAC
CTGTCTAGTCATTCGCTGAATGCCCGCCCGAAGCCCAAAGGTTTCTTGGTCTTAACCCTC
GTCCATAATTCGCCATCAATCGTATCTATCCCATCTTACACTGCGTCGTCAGATCCAGCX
GGTCACACCGGGGTATCTAATTTAGCGACCGCCGCTCATGACATTCCAGTACTG
>GYY|c17738_g1; len=1143  start:1172  end:30; minus strand
XGCATTCACTATGTCCGTACATATCTTCGGCTGTTTGCGCGAGGTGGTGCTGAACATCTA
TATTACAATTTCTCTTTCTTTGACGAGCTCTCCTGTTTCGCCAGGTCTGGCCCTTTCGGA
CCAGAGGAACCTTTCAAGTTCTTTTGCTTGGCGCTAGGTAAGGCCTTCTCATCGCTCACC
TGCGGCCCAGTCTTACACGGCGATGGCACCAATGGTTTCGGGGTTGCCGCCXCTTTTCCA
GTGTCTGCTACTGTTGACGATTTGTGCAACCACTTACCTGCTTGCTCACAGGAATCGCTC
AAAGAGAATCCTTACTXCACCCTTGGTTCAGACTTGAAGGTTTATTACTCTTCTTCACAT
AGTACACTCACGTGCGAACATTGCTCAAGTGGAGATCTCCGAATGACGAAGGCCAATTTC
GAGATGCGTTGCGACAAACCCGTCACGGACGACATGAGCCATGACCTGGGAGGTTGCCCA
AAGAAGATTTTGGTCAACAAGTACAAXATGCCAGCATTGTCGAGAACCGCATTACCAGGT
GTTGCXGCAAATGCGACCAAAGTCACTTCCGCTCGTGCTTATGCAACGGCCTGCCGGCTT
AGTTTGTATGTGCACGTACAGAGCGCCGTTGAAGCGAGGCCTGGACGCAACCAGAATCTT
GCGGTTTTGCTCCGCCTCCGGCCGGGCTCACTTAGAACAAGCGAGCGGGTGAGTCATGGG
ACGTTGGCGACCGACTTCCCACGCGGACTCGAGCCTCTCTCCCTACTTCGTATCTGTTAC
CCTGCTTGTGTCTTTCTAGGTCATTGTCTTGTTTTTCGTGGAGCTGTTTTGTTTTTATGG
CTTGCTCGTTTCGGTGGTCTATCAGTTGTGAATTTCACTACCTTGTGGACGAGTGTGTCT
CCCGGCGCCCTGACGGCGAGTGTCTCTAACACCACACTAGTGGAAATTGAATCCGACCCT
ATCTTTGACAACACCGGAACGAAGTCTTCTTTCCTGATCACCCCTGTTCTTCCAGTTTTG
CCTGTTAGCTCATCCAGCAAGATGCTTCACAATTTTCAGACCAAACTTGGTAACATATCC
TTATTACTTTTAGGCACGGCAAACCCTGTTGCCAATGTTGCTCTTGTGAGCCTAGCACAT
TGA
>GYY|c22660_g1; len=393  start:1  end:392
TATGCCTTCTGCCCCAGAGGGCAGACGGTTGCTGGGATGTTTGTGAGGAGTTGGAGGCAT
GAGAATCCTTTCCCTCCTCAGCTTGCTGCGTCCATCAGTATTTACGAAGTTGCTGCCTAC
TATGGTCAAGACATTTCTGCTTCATTTGGGCAGGGAAGTAAAGGACACAGCCCTACTCTA
CCATCTTXTTCCTCTACTTTTAAGGAGGTTCGAACTGTAAAGGTGCCAGGGTCATGGCTG
GGAACATCAGTGTTCTTAGGAAACTGGAATGTTGTGGCACCATGGGAGCAGACACAACTG
GAAAAGAAACAGCAGCCAAGTGATAGGAAATTTTCCTCCAGAAGTCATCCTGTGACCGAT
ATATTCACTTCAGAAATATTCGCCTCAGGATGX
>GYY|c971_g1; len=207  start:204  end:1; minus strand
CCAATCTATGATGATGACCCATCTCTTGAAGGTAAGGAATAGTCCGGGATTATGTTTGGG
GCACACTTTAAAAACAGCCAGGCAGGGTGGCTCACATCTGTAATCCTAGCACTTTGGGGG
TCTGAGGCCAGAGGATCACTTGAGCCCGGXGAGTTGGAGGCTGCAGTGAGCTACGATTGT
CAGAAATCTGGTCACAATCATAGTGXX
>GYY|c9608_g1; len=585  start:965  end:380; minus strand
CTGAGAACCGGCTCAGCTCCTCGCCTTGATAATCTTGCGGGAGGACAAGTAGGTGTAGGG
CCAATTCGACGAACGGATGGATTATTGAGCTCCTCGCCGTACTATCGCCGTACCGCAGAC
AGCATTGATTTATTCAGACCGGATTCACAAGCCTCTGGATTAGAAATCGAACCAAATTCC
TCGCCCAGAAGTCAGCCTTCAGAGTCATCTACATTTCCCGCTACGCATTACATCCAATCG
CCAGGCTATGACCCTATGACCATCGCGCAACCAACTCCGGCGGCGCTAGCTCCAGAGACG
ACCAGAACCTTCCACTATATTTTCAATCAAACTCCCGAGATTTTTGGGACCCGTGTCCAA
TCACTTCTGTTAACGACTCCTCATCAACGCATTCTGATAGACATGACGAATGGACCGTTA
CGGAAACCAGACACTGACAAATCATTCTCACTGCAACTCGTTCTCACCTCAAGGCAAAGG
CGCTATAGTTCTCGCATTGTTGTTACGGCCCACTTAATCAAGAATATGGACCCTGTTTTA
TGTCTGCACTTAACCATTCTGTCTCGGCTTGGTGATTCATTTTGG
>GYY|c31774_g1; len=366  start:361  end:1; minus strand
XXATCCATTGCTTTACAGTACGCCCAAGTCGACATTTGTTTGAATGGTGACGTTGCTGGX
CACATTATATCAAACTGCATCGCTTTCCTCAACCTCCTTCGTAGTCGCTACCGCAGGATG
AAAAGGTCAGTTGGCGAATTACCGAAAGXTGGAAGCATAAACTCTGCCCTTGAACTTGCA
GGCCATGGCACGAGAGCTGATTGAGAGCCGGCAAGGAAACAAGCACTAGCTGGTGACTCT
GTCCGCACGAGCATATGTGATTTGTCAATTCCCGTTCCGCGGTCTGGTATTTGGGAGCTT
CCAAAGGCCCACTCTATCAACTACTCAAAGCAGTGGGGCCAAGAATATTTGGTGATTGGT
TTTCTX
>GYY|c21190_g1; len=153  start:88  end:240
ATGAGAAACCTTCTTAACCATCCGGCTTCAATAACTGTTGACTCCTTGTTGAATAACTTC
TTTTGCTCAGACACTATCTTACAAGAAGAGCGCATTTCACCTGTTTTTTTCACATCTTAC
ACCAAGGCGTTTTGGGGACTCTACATTGTGTAA
>GYY|c35994_g1; len=288  start:1  end:285
XXGGGAAAGAGCCCCAACGAAGACAATCTCACGGCTTTTACAGTCAATCGTCCTGCAGCA
ATTGCTGGAAAGATGGGGATTGATGTCGATCAATCTTCTCCCATGTCTGCGGCGAGACTT
CCTGCCTTGAGAGACTTCAAGTGGTTCTGCGGACACTTCAACATGAACTACAACCAGCGA
TCTTCTCTCGCCAGGATTCTTTTGTCCTGGACCGGGTTGTCTGCCTTAACTCCTGATCAG
ACAGTAGTGGCAACTCAGATTTCTCTCTGGAAAGGAGCTGGACTGACX
>GYY|c13671_g1; len=777  start:776  end:1; minus strand
ATGGGCGATCTTGATGGAAAAGTCCTTGATACTACTTACTACAATTGTGAATTACGAGGG
AGCAAGAGATCCTACACGTCTGGCCTCTCTATAACTGACATCACCGGAAAACCCACGCCG
TTTCCGTTGTCTTTCTCTTTAGTTCCGGTGTCGGACCTTGCCCCTGAAGCTGTATGGAAG
GGCAATGATGCGCCGACGAGTGCTTGTTTGAAGGGGTGGTTCGAATTCTCGTTTTATTTT
CTTTCCCCGGATAAGTCCTGTGTCAGTGCGCGCGACGAAGTGAGTGCACGGGGCTTGCTT
GCTGGCTCCTCTTTCXGGAAGAATTTCTTCGGGATGATTCCATCGGCGCGTTCGGCAGAG
AGGATCCGCAACATTCCGGCCGAGAAAAAGCTCTGGTTGGCGCGTGTGAGGGAAAAGCTG
TATCGCCGTGCACACGTTCGAATGAGCCTTGCGCGATGTGTGAGAGTTGTACGCATTGGA
GCAGAGGCTAGCAAAGGAGCAATGAAGGCAGATGXGCCGCCAGCCATAGAAGCAGATGAG
CTTGAAGCCAACCAGTTCCCAAGCCCTCTGGCAACCGGCCTCCTCTGGAATGGTGGTGCT
GTGGATTATXTTTTAGGATCAGGTTCATATGGATGGTATGGAGCTCGAGAGTCTAGACAT
CCGGAGCCAATTGATGACCTCGGCCATCGAAGTGAGCCCTTCGGAXCTGAGTTGATGGCA
GGCCAACCCAGACCACCAAGACCAAGACCAAGAACCAAGACCAAGACCAAGACCAAG
>GYY|c31201_g1; len=216  start:1  end:212
XXTGCTGCTGCTGCAXCAGCTCCGACTCCCGGTACTTGGTCACTGCCAGGGGGTACCTGC
CAGGCACAGGCGAAGCAGCTTGGCTCAGGGCCCTGGGCTGGCCCCCCTCAGTCCTGCCCA
GGGAACAGCCTCAGGGTCAGAATAGAGGAAGATGATTGCCTTCCCCAAGATGACAGATCA
TCTGTCCTGGGAGCAGCAGGACGGGCTGCTGTTAXX
>GYY|c31792_g1; len=363  start:360  end:1; minus strand
XCACACCACATCCCTCACCATTGCTGTATGAATTCAATAATCTCTCACTGTGTACCTATC
CAACTTGCCAGATTAACTGCTATTAACTGCTCTCAATGCAATAGGTACGAACCTGCTCTG
TGGAAGAAGGGTTGTAAGCCCTACCCACTTTTGCTCCAAGCTGGCTGTATGGAGAGACAC
CCAATCAATTCTCTTGTTCCTAAACCTGTTCACATCTGCTGCAAXAACAATGAAATGAGT
GCAAAAAAGGGAACCGCTACTTCTAGCAAAACTTTCAGGGCACAATTCAAACAATTTGAA
AACCCACATCTAATTAAACATGGGTTAAGAAAACTTGCAGGCTGGGCATGGTGGCTCACA
CXX
>GYY|c29214_g1; len=240  start:238  end:1; minus strand
XTCGAAGCTGATCTCCTGAAGACCGAGGCCGAACTACGTGCTCAGCGGTTGGTCTTTATG
CAGAAGGACCCAAAGGACTGTCCCGACGAATTTGCGCGAGAGTTTCTTCTCATGGAGAAA
CAACGCATCATCAATGAGATGCGTGCACAACAAAAGCAACAAGCCCCAACCACTCATGCA
TTGCAAACTACTACCGACACTAGCAAAGCTTCGACCAGCAAAACAGCTGAATCGACTCCX
>GYY|c23876_g1; len=63  start:1  end:61
XXGGGTGGAGATGCTGGAAATCGTGAGGATAAAATCAACGAGCTTATTATGAGGATGAAT
TAA
>GYY|c25548_g1; len=276  start:276  end:1; minus strand
GCCACGCTCAAGTCTGGCAAACCCGTGCCCTCTGCTTCCGTCTCCCACCAGGCCCCACGG
CCTGAGTCGGCCTTTCACCGGGGCGAGTCTGGCGAGTCAGAGCGCGGGTCATCGAACACC
CCGCAGCTGAAACGGTCAAAGTCTTTAATGCAGCGCATCAAGAAGGGTGTCCGGTCGCCG
AACATGCCGATTGAGTCCTCCCCCTTGTACGCAGAGCCGATTGACAGTAGCTACGAAGAG
CTCGCCAGTGGGAGTGGTGAGGGCGCCAGTCCGCCC
>GYY|c1670_g1; len=423  start:78  end:498
ATGTACAGTAATGTTAAGCGGTTAGTAAGAACTGATAGTCTGGGGAGGTATCTCCATGAA
CTACCTTTGGCAGXTCTGGACAATAAGGTCGTTTCATGCTTGATTGCGTACAAGCCATTT
TTTGTTGTCTTTTGTTCGGGCAAAGATCTTATCAGAGGTCCAAACTTCAAACCACCAAGT
TGCAATGCTCTTGGGGGGATTCAATGTCCTTCCAGTCTTCGCTTCTACCTCCAGGCAGTT
GTGAAGAGGGAAGGAACTTCCGAGGGGTTCTGGTTCACAGTGCACAGAGCCGCGGTTCAG
ATCCTGACAAGTGATCAAGGGTGTCCAACACTTTCGTATGAAACAGTCGTTGCAGATGCX
GAACATTCAAAGTCAGCAATAGTTCACCTTTGCGGATTCATGGGTGAAAACGCGATGACT
GAX
>GYY|c2814_g1; len=126  start:124  end:1; minus strand
ATGCCATGCCATGCTCCACCAAGCCAAACACATGCTTTGCGCATATGCTCAGAGACGGCG
ACCACGGCGACCACCCTTCCTGCGTGTGGAGTCGGAAGGTGTGGGGGTAACGTCCTCGAT
ACGTXX
>GYY|c40351_g1; len=57  start:240  end:184; minus strand
CTATACGTCCCCTACGCGGGTTTGCAGAGTGCTGTGATTGTGGTAAACAGTCGCTAG
>GYY|c1279_g1; len=252  start:253  end:1; minus strand
GCTCTCTCGACTCTGTACGCTCGAGCCATCTTATCAACCGTTCAATCGATCTCCCACCAG
CCTATCCTCACTTCTTTCTCATCTCTTGTGTCTTTTAAATGTCCACTTCCCCAGTCATCT
GCTTTCCAATCTGCTTTCAATCATCAAGGTCTTCATCTCCAGCTAAGCCAAAGGAATTCA
TATTTCTCTGCCAACTGCTTTGGTCCAATCTCCTCCAGATATGATGAGTATTGTCAAGCC
CCTCAACTGGCC
>GYY|c20552_g2; len=150  start:82  end:231
ATGGGTTTGTATCACCCCGCTGCCTTCCTTTTTGGCATTATCGGTTTAACATTTCATGCC
AGGTTCAGTAAACGAGACCTGCCCCTTGACCAGCTTGCCATAGATTGGACCAGCAAACTA
TTTGGTGACTCCTCCTCCATCGTTCTCAAT
>GYY|c8931_g2; len=291  start:346  end:57; minus strand
XTTATGAGCTTAGAAACAGACAGTATGCACATGAGCGAAGGAACGCTTGATGCCACCGCG
GTGGCACAGTCACACCATCGGGCAGACCAACTCTCACCGCTGGCCAAAACTTCCGAAAAC
TCTTTCATACAATCTCTAGCGTTGGCCCTTCGCTCTGACAATCACAGCGAGAGACGGGCG
CGCAGCATGCAAAAGCCGAAGTCTGCTTCTATAGAAGAAATTCCAGGGTTAGAACATTCT
GGTCAGCTTGACCCATATGCGGTGGCATGGAATGCCGCAGCCAGCTAGTGA
>GYY|c3591_g1; len=342  start:341  end:1; minus strand
ATGGCCCCCACTACCCATCCAAACATCATGCCTGCTTTCCGTTCAAGATTCATCTTGCTC
CTCTTGCTAGCAATCTCATCCAACGTGATCTCTCAGGCCCCCTCAAACTCTTCCTCCTCA
ACTCAAGTCCTCCAACCCGCCGCCGACAAGTCATCGACCCCTGTCTCCTCTGCCCCCGTC
GCCGCCGCATCCCCCGTCAAGGAATCATCAGAGTCATCCGCTCTTCCCGCTGCCGTATCA
TCTCTCCCAGCCAGCTCCCCCTCGTCCGCCCCTACTCTGCCCATCGCGTCATCAAACCCA
CTCTCTTCACTGCCCATCCAATCCGCCTCGGCCCCCCTCGCX
>GYY|c17357_g1; len=63  start:1  end:63
GATCAAGATCGGCATCCACATATGGTAAGTGCAACCCCAAGTTTAGACGATGCGACCTTT
TAG
>GYY|c37626_g1; len=249  start:1  end:248
XGGGGTTACGAGCGCGCTCGAAGGCGCGCCGGAGGACACGCCGCCGGCCCTGATTCAAAT
GCACCTGGAATTCTTGCGCAGCCAGGACTCCGAGCAACGCGCCAAATTGTCCGAGCTGGA
CCGGCAGCGGGTGCAGAAGGAGGCGGAGGCCAAGACGACGAGGCCGGAATCGCGAAGATC
GGCGCCTTGCTTCCGGTGCTGCAGGAGCGTGTCGGCGTTCGCAAGTACCTGGCAGACCGG
GAATATGGX
>GYY|c2603_g1; len=132  start:461  end:591
ATGGCTGACTTTCTCACCACCGAGTAGCGGTTTGTCGACCAGTACTCGAATCCTTCCGGG
CTGGAAGAATTCTCTGGTGGGCTTCACCTTGGCCAGACAGCACTTCGACCTGCTATCGCA
ACCGTTTGCCGX
>GYY|c30722_g1; len=141  start:141  end:1; minus strand
ATGAATCCTACATCCAATACCCCTTGGAAGAAGGCAGGTATTGACCCCCAAGGTTACTTC
ACCATTCTCCAGCCAGTTGTCACTAACAAGAAGTCTGATGATCATGTTGATGCGACCCCC
TTTACTTTTCTACATATTCGX
>GYY|c10467_g1; len=264  start:110  end:373
ATGGGTCGTTGAGTCCAGGAAAGGGAAACATTTCATGACAACATGTCAGACTATCTCAAA
TTTAGGAATGAACATGTTATCCTTCCAATTGAAAATGCGGCGACGAAACGAGCTCAAAGG
ATCATGGAAGCGAATGAATATCTCGGATCTAGGGAGATTTATCGATTGCATCTTGACGAG
AAAGAAGTAAGTTTAGCAAAGGAATTGGTAAAGTTAGGAACTTCGAAATGCTTTCCTGGT
GGAGACCAATCAGATCTCATGGCX
>GYY|c30068_g1; len=192  start:1  end:191
XXAAAAATTAAAGACTCATTTAAGTCTCATGATGGTGCATACAGATAATCCAAAGCTGTT
TCAACCCAAGTGACACCCGTCACTTATCGGAATCCTTACACCGTCTGGGAATCTCAAGTA
CATATATCCACTCGTTTCATATCGGCAACATATGGACAGCAGGATCGGCTTTCTTTCCTA
CAGACCCCGTAA
>GYY|c29607_g1; len=264  start:263  end:1; minus strand
XXGCATCTCGGCCTTGACCTTGCTGCAGATGTTGAGCAGGTGGCAGTAGAGGGCGATGCA
GTGCAGGTAGGCCAGCAGGCCAAGTCAGGGCAGGCTGAGTCGAGCAGGCCGGGCTTGCTT
GCAGGCCGAGTCGGGGCAGTGGTCTGTGATGGTGCAGCCAAGCTTGTCCATCCTGGATCC
TCCTCCGCAATTTTCTTTGCAGCACTGATTACATCTAATGTATTTTTGAGTGGTCCTTTA
CCTCAGGTAAAGTCAGTCACCTCC
>GYY|c33107_g1; len=87  start:266  end:181; minus strand
XCTCAAAGAGCACAAAGAGTCAAAATCAGAAAGTTGAAAGAGTATGAAATTAAACGCTTA
TGTCTCAAGCATACCGGAACTCTATGA
>GYY|c29842_g1; len=171  start:1  end:169
XXGATCTGCCATTTTGCCCAAACCGGTGAAAGTGAGTGTCCTCCTGGAGACGGGGCGAAG
GGGCTGAGGCCAATCATTGTGGGGAGTGCTGAGGGCGGCGCTGATXTGATAGGAGCCAAG
GCCAATCATAACGATTACCGTAGACTGGAAGGCGGACCAAGAATACGCTAA
>GYY|c14504_g2; len=207  start:206  end:1; minus strand
ATAATGCAAACAGAGTCAGACGACCCAGAACCACGGCCGGAAATAAAATCCCAATCTGGC
TCCAACGCCTATAAAGACGTGTCCATGATCGGGTTCGATGACAACGCAAGATGAGCCAAG
GCGATAAAAAGAAACGAAGTTATGCCACAAAAATCGATGAACCTCACAAACCCCTTTTTA
AATTTGAATGTCCCTACTTTCAATGXX
>GYY|c32742_g1; len=219  start:1  end:218
AGAGGCTGGACTAGCGTGGATACCCTTACTTTAGAGCTTGAGAAACCGGCCTTCAAGTTG
TGGACGGCGGACCGTAGTACTACTCCGATCTTCTCCTATCTACATACATCACCGTTGAAT
GGACATGCAGCAGCTCAAGTCATATACCACTGCGCTGCTCACCCACTCGCCGCATCGCGA
GAAATTCCCTTCAGAGGTATAGTCTATAGGGTTGACGXX
>GYY|c31501_g1; len=165  start:164  end:1; minus strand
ATGGACATGGAAGGCGGCTTTGCTGGACTCAGGAGCATTATCAGAAATTATCAAGAAACT
GTAATAGCTGTTGCAACATCAAAGAAGCCTTGCTTAAGAGATGTGGAAATTACTGAAGCT
TACGCGATTTTAGAAGAAATAAAGCTAGAGATGTTGCTCTTTCTX
>GYY|c26741_g1; len=534  start:1  end:534
XGGGAATTCCTTCAACGTCTATGGTTTGACTTTCAAAAAATAGGAGAATCTATGGACGAA
GCTATAACTACGCTTGAAGATCTCACCAAGTGCATAGAGTTTTATGAAGAGTGGCAAGAC
GAGTACATTGTCGAGCTTTTGGAGAAACACTTGATCACACCGGAATCACCAGAAAATCAA
TCTTTGCCCTTCCAATTGGTTTATTTGACTAATGAATGTACTAAGCGATGTTTGGAAGAT
CTAGGAGTGTTCGTTCGATCAATGGAGGAGTTGAAACATTGCCTTTTGTGCTTCCTCAAA
CTATTTAAACGCCAAAAGAGGAGCTTGGAGCTTTGGAAACATTTTGTAACGGAAGATCAA
GTTAACCTGCATCGAGTCTCTCAGTGGATGACTTATTGGATCGAAGTCTTGAATTGTATT
CTAAAGGCGTTTGATAGTCTCAGCAACTTGGCAAAATCACTTCACGATTTTCCTGAAAGC
TACTCCCTGCAGTTAGTTGTAGGCCCACTGTATTGGTGCATGCTATTACCTTAA
>GYY|c28998_g1; len=312  start:1  end:310
XGGACCAACATCATCAGAGTGAAAAGGCGGCGGGCGTTTTTGGCTCCCGCTATGGGCCAA
CACAAATTCACCACCCGATTCAGGATAATGGGTCATATCCCGGGCGTTGCTAGGCACAAC
GAGGTCCCCGAAGTGTACGGAACGGTGTCCGGTTTCGCCTGCGATGATXATCCTCAACAG
TTGATCATCAAAGGCTCAATCATAACGGCTGATCGCTACTACAAGTCTCCGTGTAGAGAT
GTCAGCAGGCGATGGAAATATGATGGACCTCTAGGGAGTCATCTGCATCCTCATTGTTTG
CAAACCGGCCAX
>GYY|c39647_g1; len=321  start:319  end:1; minus strand
ATGGAGATGTACAGAGTGGGTTTCATTCGTCTCTCCCATTCATCAGTGCACTTCAAATCC
ACGTCTGCAACTAGAATTGCATGCACTGCTTCTTCGCTTCCACCACAAAGACAAACAGTA
AATGGCCCTGGCATTCTCTGTGATCCCTGTGGAGGGGCAGGGTGGGTGGTCTGTGACTTC
TGTGAAGGTCAGAAGACTAATGTGAAAGCACGCAACAACCGTATGTATCGACGCTGCCCC
TCCTGTAGAGCAATTGGGTTTTTGATATGCCAGAAGTGCAAAGTCTTCAAATGTGTGACA
TTCCCTAGTGACAGCGTATXX
>GYY|c28950_g1; len=297  start:1  end:298
XCGAGGGACATTGATATGTTTGGGGGTCATCCGTGTCAGGATCTCTCAGCACATCGGTTT
CTCGCGGCCACGAGATTTGCTGTTGATGGATGGTCTGAGGACACTGGTATGTTTCAGACC
AAGTCGAATTTTATTTTTACTTTCAACCAAGTGCTTTACTCAGGTGACCGACCGCCTAAA
CCTCTGGAGTGAAAGCGAAGCCCAAATATATTGCCTCAAGAAGCTGTGGATATTCTTTGG
CTTGATGATGAAACACGTGTAGACCCAGATAAGGCGGAAACCCTGAGGAATAACTCA
>GYY|c11045_g1; len=240  start:238  end:1; minus strand
XCTGGTTTCACAGTTCCATTCCTCGTCGATGCCGTAGCAATCGAACATGGTATCTATCTT
CCTTTGCAGCCCATCCAAAAGTCGTCCAGCGTCCCATACTCCATAAATTCGTCCCTCATC
AATTAAGATGTGCACAAACAAGATGCTGGTATAGCGGTCGTCGATATGGCGGGATGTTGT
AAGGCGTCATACACTCTGATGAGAGTCGACACGCTTACTGCTCGGTCTGGAAGTAGTTXX
>GYY|c39643_g1; len=201  start:1  end:201
GGAGGTAAATGGGCCAGATGCAGGGTACCTAAAGATTACAAAATACAGGTCAAGATATAT
TGCACCGATTGCAGCTCAAATTCGTGCAAACAAAAGTCGGGCTCAAAGCAAGTGACGATG
GCGGGCAACTATAACTCAACTTGTTTCTTCGACGCCAAGGATTACAACAGTGTAGACGAT
ATAAAAAATTGTCCACTCTAG
>GYY|c34373_g1; len=276  start:275  end:1; minus strand
XCTGCCCTCGCCGTCCCGTTCCACGCCGTTTTCTGCGACTGTCTCTGTTCGCAACGGCCG
GCGCCCACACGCAACACAGCAGAGCACCCACCGCCCACCGCCCGCCXCCGATCAATGACC
GCCGCCCGTCGCAGGAGGCCTTTCGCTAGGGCACTGACGGGTTGGGCTCAGCACAGCATG
GACCCGCGACAGAGCGGTGGACGGCGCAACAGGAGCCAGACGACGGCGGAAGCCAGCGAC
CGCGACCGCGACCGCGACAACGAGTACGGCTTCACC
>GYY|c30589_g1; len=267  start:262  end:1; minus strand
XGGAAGTTTCCGTCGAACGCCCACGATGCGCAGCACGTCGTAATGTCTGTTTTGTTTTCC
TTTGTTTCCTACGATATCCACTCTTGCGCACCGGAAGATGAGTTTACGGTTATGAGGCGA
ATTGGTTTAGACGXTGTTAAGACACCTACTGTCGCTXTACAGATTGGGTCGGCTACATTA
TCAGCATTTCATGGTGCAATAGGCATGCATGATATGATAGACATCGGCGCATCATTTGCA
CAATACCATGCTCCTTGTACCTTCCXX
>GYY|c14014_g1; len=369  start:234  end:603
ATGAAGGTCACCTCAAAACTGCAGTTCTTGTCACTCATCTTCTGCCTATTTTCGCTATCA
ATAATATCCATCCCCGTGTTACCAAGAGACCTTGGCCTCCTTGGAGAGGGGTTGGTTGGC
GCTGTTGATATGATAGGCGGGTTGTTTGGCTCTGCCAAAACTAGTTCAAAAGGAATCGGC
GCAGGCGGAAGCAGGGCTGGAACTCAGAATATCGCGGAGGCCAAGCCAATCGACCCTGGG
GGTTATTTTATCTATGACAACTACTGGATGAAAGATGGTCGTGACTCGATGCATCAGAAT
GTGGATGTCTGTTGGATAGGAAAAGGGTTTCTTGTGGTCATCTTCTGGGGCGTTATTTCT
GATTTATAA
>GYY|c31087_g1; len=69  start:1  end:67
XXGGTAGACATGCCATTTGCTACTGTAGATATTCAGGATGACTGTGGAAGTAAGTACTTT
ATTAAGTAA
>GYY|c3768_g1; len=63  start:179  end:239
ATGCGGCAGCGAACCCAAGATATCAGAAGCCGTATCGTTTTGATGTTGCTGAACGAGATC
GXX
>GYY|c3853_g1; len=348  start:1  end:347
XGTGACGTTTTCTGTCGGCGCTCTGGTTTCTGCCACGACGCTCGACCAGGTGCAAGCAAG
AGAGAGAAAGAGCAAGACGGXGGAAGCTTTGGAATTGCATCTTTTGACGAGCTTTTTTTT
GGTGCTAGAGACGTTTGTGGTGTTTTAAGGGAAAAAGTGGAAGCTACGCAATGGGGATCT
TTACCAGAAGTTGTGACGATGTGGTTCTCAGTGGTCAGAGGTGCGGAAAAGGGATATGAG
CCGCACCAATTTGTAGGCAATCCGGGGTCGCCCGTCGCGGCGGTTCCTCCAGTTCCTGCC
ACAGAGTGGACGATCGGCGCGTTTCTCGCCGGCCATAGCGTTTCGAGX
>GYY|c26278_g1; len=264  start:261  end:1; minus strand
XTCGGCCGTAACAGCGCAGCTACGTCTCCTCGCATCAACACTTGGTATCAGACTCAAAAG
AAAGATTACAATACAATCAAAGCCCCAAGGGACAGTGATAAGAAGTGGTATTCAGACATT
GATGGTCGTAAAGACCGAGCACAAAGTAGGCGTCGACGCCCAACTCTCGTCGCAGXGGAG
ATGACAGATGCAACTCGGTCTCTCCCCGCATGCATGAAACAGTCATTAGATAATCAAAGG
AAACGCCTCATCAAGAGCCCATXX
>GYY|c13086_g1; len=468  start:546  end:79; minus strand
CTCACCCAGGGGTTCTCACACAACTCATACCGTGAAGCTGATCAACAGCTCTCGGCGTCG
AAGATCGGAGTGAAGAACCCTAATCGAAACTTAACAATTGTACCACCGAAAATGCGTAAA
XCTAAGTTGTTAGTCACGAGGATCATAAGTCATCACCCCCCGCCCATAGGCGGTGCTCGC
AACTTCACAGTCATCTGGATTCTGGACGATTGCAGTGGACTGGTTGAATGGAGGGCAAGT
CCACGGGCCTATTTCTTCGCGAATTTGTTTGCAGGCCCGTGGGAGGGGATTGXCGTCGAG
CTTGGTGGAGGGCAAGCGATGTCCAGGCCTGGAGCGATCTTATCCTCGTTGCAAACCGCG
AAGTCTCAGCCTAGGCGGGATTCTGTCGCGGGAATCTTTCCATACCCTTCCGGCTGGCAA
ACCGAGTTGAGCAAGTCCGATGGGGCCGCCCACAGGGCAGTGGCCTGG
>GYY|c12691_g1; len=462  start:1  end:464
GTTTTTCTCAAGAATTCCGGTTACCAGAATTCAAGGAACCAAAAACTAACGTGGAGGAGT
TTGCTTTACATTGCTTTCCAGCGGATTTTGGGTGAGAATCACATGATGAAGTTCGAATTT
CCCGGAAACGCTGTAGTGGCAATCGTTTCCGTTCTCTTCTTGGCGTGTCCAGCTATCCTC
CAATTCACTTGCCCTCATCCTGGAAAAGTGAACGGTGTTTGCTTTTACCTTAATTATAAG
CAGACAATATTCCAAGCACCAGTGGCGATCGGCGGTACACGTGCGATGACTTCTCCAACA
ATATCCCCCTCACATACTCTTTATGCTGCCCTGCCCCACCAAAATACTACAAAACTCATC
CCAGAGATATTTCGGGCTGCGAACAAAAGTAAAAGATCCGTTGATAGCAATCTGCACATT
TATTTCAACTCCCGAGAAGAACTTCCCATTCAGAAATGGTGA
>GYY|c34896_g1; len=585  start:584  end:1; minus strand
XAACAGACAAGACAACAATGGATCGCTGTCGACTATAACGACACTACCGACAGATTAGCA
CTTGTCCGAGCGGTACTGGGGGCAGCAGCAGGTTTACTAGGTATCTGCGTTTCACGGGTG
AGGAGAAGAAGCGTGGTGGAAGACGAGATAAAGACATCTCGCTCTTGCTTCCAGAGTAGA
GCTTCGTATATCATAGCTGTGATTTTTGCCATCGCATCCTTCACCAGCAXCACTGACGTC
CGCCATATGGTCTACGATTCTTCATCACCAATCGTCCGAGCGTTGCCGCGTACCAACATT
CCTGAGGAGTACAACAATAAATACACTTGTACGCGAGAATTAGCGGCATGCGTCATGTTA
CCAGTCATCACGAAACGAGATGATAGCGTGAGAAAACAGGCTTGTGATGAGACAAAAACC
GTCCGATGGCTGCTTGTGCCCATGCTTATACTAGGTTTGGGGTTGGTCGTGGGGTATGCT
GTACAGATCTGGTTTGCTAGGCGACGAACCGCTTGGGAAAGAAGGGTCGAGGGTAGGGTG
TATGTTCTGGAGAAAGCTGATGAATATTCGATGCACATCGCGACX
>GYY|c24565_g1; len=216  start:214  end:1; minus strand
XXGAGTTTCATTGTAGATGTAGTTTTCACACTTGGTGGTCTTGCTCATGAGAAGGGCTTT
GCTAAGAGCACATTTGAACTACAAATAATCACAGGAAGCATCTCAGAGGAAAGGGAGAAA
AATCTACCATCATATCCTGCTGTCAGTTTGCAGGGGGACTGGGTAGCAAAAAGTGTGAGT
GGCATTGTGGTAATTATTTGCACCGGTAGCACTCXX
>GYY|c1659_g1; len=126  start:1  end:126
XGGCCACTCCTTCCTAACCAGTGTGGAACTCTAAAGATCAAGCCAGTAGCTGAACTCAAA
AGAGGGAAAAGAATTGGGTTTAACCCTGCCTCTCTCTGGTCTTCAGACAGCCACAACAAT
ATTTAA
>GYY|c25075_g1; len=942  start:994  end:51; minus strand
TATATGTGGAGTCTCTACCATCCGGAGAAGCCCATATTTCTGTCACCTTCCGTAGAACAA
AGGACTGCCTCTAGAGAGATCCAAGCCCATATCAGAATTGXTGTGCTGAAAGTTAACCTA
TCGATAACCCTGGGATTGGCCTCTATGGACGAAACCCAGGCACCTCCTACTCAGCTTAGC
GTATCAGAAATTGTATCAGCCATCGGAAACATAAAAATCCGAGTTGTTTATGTAACAGAG
GAACGAGACCGGGCCCACGAAATCGTGGGCAATCTTCGTGTAATACATGCTACCACTATT
TTGATGTTAAGTGCCCGACTACGCGATGAAGAGCACCATTCGGAAGCCATCGACGAATTG
GACAAAACTGCTCATGAGATCTAGAAAAGTGAACCTCGGATCGGAAATGAGGATGTGGTC
ATGGCGCAAGTCCACGAATGGCTTGGTAGTCCCAGGTGACACATCCTTTTCTTTGAGGCT
TGGGAGCTCAGGGGAGTTGAGGTTTGGATGGGAATAAAGAGTCTGATTGGCAAAGTTAAG
CCGCTCGGGCTCGAAGAAAAAAGAGTCCAGATCTCCGGATCAAAAGATTCCTTCXTGAAT
CGTGATGGAGGACAGGATGTGAGGGATGACCGTTGCTGGATTGAGCCAAGCAAGGTAGCA
AAAATGAAAACGGAGCGACCATCGCGACCAGAAGGAAAGGGACTACTGCACTGCGAACCC
AGGACTGGGCTCAAAAGCCACGCCGTCCGGTCAGAGTCCGAGTCAACGATCCCACATCCT
GCCCGTCCTTCCATCTCCATTGCTGTTATCCAACGCGCCCTTCCCATCGCCTGCAGAGAC
TACGGCCCCAGCTGCCACTGGGTGTACGTACCGGCCAAAACAGCTTCGCCTCATCAATCT
GGGCGGCCCATTGTCCCGAGTGATCTTTTCCCCAATCGCTAG
>GYY|c29092_g1; len=282  start:1  end:279
XXAACGAGGAATGCACAGAGCCAGAAAGAATCACCTGTCATTAATGAATTTAAGTCAGAA
CCATCGACAGCTATCCCAGTTGTGCAGCCTGTGGAAGAGGCTCACAAGGTTCAGAAATTG
GATCCGCTAGGAATGCCTACATCCAAACCACAAGAACTGGTGAGATCGGATAGCCCCACA
GGCGAAACAAACTCGGGAGCAGATAAAGGAAAGACTAGTGCGCAACCTTCAATCGACGGC
AACGAAGCTCCAAAAGCCGATTCTGGAGCTGGAGAGGCACGX
>GYY|c22372_g1; len=372  start:373  end:1; minus strand
ATGGTCGGACGGGCAGAGGCAAAAAGAAACACGGGTCGAAAAGAGAGAGGGGAAACGGCG
ACAACTATTCGGGCGGTAAAGATTGGTGGACATGTAGGATTTAAGATGTTTGAAGCGACC
AGTTTCGATGCAAAATTTGACAAGATGGGGAACACATCCCAGCAGTTCAGCAGGTCTTTT
GCCTTGGATATTGCCACCCCGACCTTGTGCTTCCTCACATTGTTGCGAAAGGCGTGTCTT
TTGCGTCGGTATTTTGGGCAGTACATTAGGAAGTGGGGAACTGTTTCCTTAACCXCCGCA
TGCTATGAATTTGTCAGTGCTGGTGCTATTCACTCGAAAAAGGTGGTTAAAAAAGGGGAG
AGTGATTTGAAC
>GYY|c22004_g1; len=804  start:802  end:1; minus strand
XXCCCTGCATTTCCCCCTGTGATCCCGATAGCCGCGAAGAATTAACCCCCTCGCACCTTC
CAAAGCTTACTAGTTGGTGGCACATATTGCCGGCAGCAATCCAGGATTTCAATTGGTGAA
AGTCTGCTGCCCGCTGTGTATTGGAGAGCTCAAGCTGAAXCATTGAGGCAAACTTATCCA
TTCCGCGGAATCGGTAGCTCGATGGCATTGCAATCCTCTGTGGCCACACCTACCATAACT
CCCGGTGTACCCGAAGCAACTTCACAAAAACTGCGGCAGGGGGCTCCTTCTCGCACCGCC
TTTTGCAATCTGTTGATTTCACCGGTGGTTGATTTTGTGGCTGGTGCTCTGCCTGGGCTA
GAATTCAAGGCTGAGCCTGTGTTGTAGAATTGTGACCAACTGCTGGCTAGTTACATGATC
AGAGAACTGAGTGGGCGXCACTGCTTCCTGGAGCGCCTTTTGGCCCATGACTATCCATCA
ATCCCGGGGCAGCAGGGTCACTCGATCCCCGCACTGGATGTGACTGATTTGCAAGATGGG
ATGAAGCACCTGGCATTGTTCATCGGCATTCCTCCTGCTTATCCATTXAAGTCACTTCGG
TTGATCGGGTCCCTTGTCTTTATCCATTTCTTTGGTGTAGAAAGCTCTACGGCGGAATAT
GGTCAACTTTTCATCAACGAGGTCACTGTCCAGTATATCAGTTTGTTAGCTCCGGAATCT
ATTTCCTGCTCTGAGGTGTCTGGGAGTAAGCTGCATGATATCAGTGTTGCTCACCATTTC
TATATTGCCACCTACTTCACCATT
>GYY|c14839_g1; len=306  start:644  end:341; minus strand
ATGGTGCAGAGCAGTGCTATTGTGAATGAAACAGTGATCGTCGACAAGCACGTCGGCCAT
GXCTTAACATATTTTGCTGAGGCGCTGAAGGCTCTCCCAGACCAGTACCATACTGCTGAT
ACATCAACCAGCTTCGATCAAGXTTCAGCTGATATGTCTGGTGTGAAAAAGGCCATXATA
GTTTTGAGGTCGGATGTTCGGTGGCTTGGTCGCTCGGATGCAAGTAGACCGGAAGAATGA
AGGGTGAGGAGACTGAAAAGCCCCCCGAGCGAGTTCCGAAATCTTGGTGCGCTACAGAAT
GCCTAA
>GYY|c25942_g1; len=222  start:273  end:55; minus strand
XXCGCTGCGGGTGACATGGTTGTAGCTACCACXGCACCTTTGCTCTCCGCTAGGCTCACT
CTTCCGGATCTTGGCACGATGGCATGCATAAGAGCCTTAAACCCGGGCAGCCTACCAATT
GCTGATGGATTTGGTAATCCTCGTCTCGGCGTGGCGXTTCGTCTTCCAGAGATTCCGATC
ATTCTAATTCGCTCCGGTGGCCCCAGTCCTCGTTCCACCTGA
>GYY|c17342_g1; len=1032  start:1031  end:1; minus strand
ATGGCTTTCACCAAGTCTTTTGATTCACTACTAATCAGGAATGTGTCAATTCCTGTCAAT
ACAGTGCTCAAAAACTTTACTACCTTAGATCAGTCCGTCACATACAACTTCAAAGGAGTT
TCCGACAAAGTTTTGAAGGATGCCTCGTTTCAAGCAGGATGGCATTTCACTTTTGGTGGT
GTAGGTGGTCCACGACCTTACCGTGCTGTTATATCACCTCCAGCAACATTTGCTTCATCX
TTGACCACACCTGTTTTCGGATCAAAAAATTCGTCCAGTCAAACACAGTTTTTAAGGCTC
AACGCAGTTAAACGTGAAGTCGCACGCCATCGATGGCTTCAGACTCGTACAATGGCACCT
GAACCACACAGGGTTCTCATGAGGTACTATGATGAGGTTCAGACTCGTAGCGAACGGACT
GAATACGTGCTGACGAAGCCTTTACCTAGAAAGCTGCCAGCTAGGTAAAGGCCGCCTCTC
GTTACTGGGAGCTATCCAATCGCGCTTCCTGTTCGGTCGATGGGAGCCATAGGTGGATAC
TCTTATTCTAAGXCATTAGCGAATCCTATATCTATCGCAATGGAAAAGGCAATTATGTCT
TCAGCTTTTGXTGTTAACTTACCTTTTAACATTGTCCTTTCGCGATATGGTCCACAACTT
AAGTCTAGTAGACTCGCTGGAATCGAAGACCCTGGTGATAATTCAGCGGGGAATGAACCG
GAATCATCAGCTCTCGCGGATGAGGGCTTTTTTGTGATGCGACTTGGAGACTCCCACATC
AAGTCACCTACAATCTCGGTTGCAGATCCGAGTTGTCTGATTGACGGAGAGTATACAGGC
CCTCAAGAAACAGGAGAGGCTGGAAGTTTGGTAACAGCACCTGCAGCTGCTGTAAACTCA
CACCTCGGGAAAAGGCCTTTGAACCTTTGGAACGATGATCAACGCCCCGGAGATACAGAA
GCAACGGTCGAGACCAGAAAAAGGCTCAAGGGAAAGAATGAAGTACAACTTACGAGTGAA
ATGGGTAAGCXX
>GYY|c32058_g1; len=261  start:258  end:1; minus strand
XXCTCGTCTATGCCTGGGTTGAAAATGAACAGTGAGTTGGTGCATACAACATCATGGCTG
ACTCCAGGAAATGCCCATTCAGGTCTTGCTGTGACCTCACTTCATTCGGATAGAAATGAA
CGGGCTTACCCAGTCGTTGCTGTGGGTGCAGCACAACACTTTTTAAGCTCAACATCTGGA
TCTCCGTACTGTAACGATTCTTATAAAGTGCCAGTACTTGGCTCAACTTCTGCTATTGCA
TATCCAGCTGCTACGCAACCX
>GYY|c36221_g1; len=120  start:131  end:249
ATGGCGATAAGAGACAAATTACAAGATAACGTGTTAGAGGTTCTCTTGATTCATTAGGAA
AACAAGCCCCGACTGAATCGATTTATATTCAATGAACTCGAAGTCATTGCTTCTCAAGAX
>GYY|c39285_g1; len=129  start:387  end:259; minus strand
ATGAAAATGACTGGATCATGGGTTGAACGTGAGTTTGCTCAAGAXGAAGGTTCTCTTGGG
GCTTTGGTTTACTTCCTCCCAGCTGCTCCAGGGAACACTCAGGATATTTCCAAATGGCTG
CTCATTTAA
>GYY|c25226_g1; len=249  start:1  end:249
XGGCTATGTAAATTCGGCCACAGGCAAGAAGCAGACGAGCGAGAATCCCTTGGGTTTGTA
ATGAGGACTAGGATCTCCGCAGAAATCATGGCAATGGCTAAATCAGCAATCAAAGATTTC
CATTTCCTGGTTTCAAGCTCTGGTAAGATTCAGATAGCTTTGAGCAACTGTGTCTATGCG
CATTGGAGAGTTGCTGAATATGTGTGGAAGGACGATGATAGATTGGAGAAAACGCGAAAT
AAATTTAAC
>GYY|c9903_g1; len=291  start:135  end:425
ATGGTGGCAGTGGCCTTGTCCACTTCTGTCGCAGTGCACTGCAAAATGGGAGCCATTGAG
TTTGTGCAAACGTGAGGTGATGGAGCCGTTGTTCTAGCTCCTCTCTGATGAATTTGGGAC
AACTTATTGTATGGTGCACAAGCAAGGGATTGGTACATGGCTCGGATGAGATGTGATGGA
AGCGGTGTTCTGGGCGTGGTTGGTGTGGCCGAGCGGXGGCGCAAAGAAGTGGAGAGATGG
AAGGGGGGAGGTGTTGGATTGTTGTTGACTGGAGCTGGCGATGGCTTGGTT
>GYY|c4819_g2; len=585  start:585  end:1; minus strand
TGCAACTTTTCCTCAGAAAACAAACCCAGGACCAACAATCTCGTCGGGGTCGTCAGGTTG
CTCACTTTCCAGCCAATTCATGCCAAGTGGGATCCTGTCGGCTTAGCTATGCTTGCTATT
GCXGCGATCGTCTCGGGACCCGTGTTTTTCGATTCTCTCTCTGAGGTTCCGGCTGATCAG
GTCCCTACCTTCTCCCTAAGCTTGAATCTCAATGTACAAGGCTTTGAGGTTGCCTTGCGT
CCTGCAGCTGAGCTCGGCACTGGTGGGCAAGCACCAGCTGGTGCAAGCATTTGGACTCGC
CTGTGGCCAAAGTTCCCCAAATCATGGTCTGTAGGTTTAGTGCCGCTCCAAACTGCTGAC
CGGGCCGCGCAGAAAGTTTATGAACTTGACGACCATGCCGGAGAGCCTAACAATCGAATC
GTCCTCCCCCACGCTGGCTTCAAATACTTCGTCGGAGATTTCCAGCATCACTGGCACGTT
CTTGGTCGAAGCACACAAGCGATGTGTCAGCCCAGAAGCATCTGTAGGAGTTGGCGGATG
CGGCCAGAAAGAAGTTCAGAAGTTCCTATGAGGGCTCTCGAGACX
>GYY|c16522_g1; len=1212  start:1  end:1213
XAACTCTCGAACTTCAATTTGGAGAAGAGAAGCGGAGCTCTGACAGCTGATGTGGAGGGT
TTAACTGCACTAGATACATGTGATGTTCAGGTTGTGTAACAGCTTGGGCTATGTAAACCC
ATACATGTAATAACAACTACCACAGTTCTCCTCACTCTCTCCACCCCGCAGCACGACTGG
GCGCACAGACGACCTCGTCGAATTGAGGTTTTCTGTGCCACACTGCATTTTGAGGCCGCG
TTCCAAATCCACGGCCTCAAAATGCGGTGTTTTGCTCAAGGACTTGACTCTACGAGCACG
TCGTCTTCGGTTTTGGATACTGAAGACAATCGTCTTTCTAATTCGACTCATGTCGCGTTC
GAGGACAAACCCGATTCAGCTGCCGAATCGGGTTTATAATGTACACATAAATCAAGGCGG
GAAGGTTTTATCCAGTGTGCCCAACTTGTTTATTGGCGCTTGAAACAGAGCTACGTGCTT
GATGAAGGCAAGATTACCTACGCTCGTTATCCCAAAAAGCGTAACAATAGAGCCTTTCAA
ACGCTTGAGTTCGGGCCGAAAGCAATTCTTCGGGAGTGCCGTCAGGGTGAGCTTCCCGGG
TTCCTCCAGCTCTCAATTGCGTGCTTGAAAGACAAATGGCACACGTCCGAGAGAGCAATG
CTTTCTTTGAAAAAATCCCCCACAACATGCGCTGGGCATGGTAAAGTCATTTGGTCAAAG
GGACGTCTCAGCTTGATCTTCGAGTTCGATGGTGGATGGGCACATCACGTGGCCAXGACG
GATGTGAAGAGTGAAGAATTTGAGATGAAAATGAGTCTGATTGACTTTTGAGAGAGTGAA
GCGAGTACAGCAGCTGAGACAAGTACGAGGGGGTGGACGATGACCCCTGGGCAAGATTAT
GAATCGGGTTTGACCGTCAGCGCTGGATGGAATGGCGAGCATGXTGATACAGTGAGGGCG
CTTGAGGCTGGAGGCGGGGAACAAACGAGCTGGGAGGCGTCGTTTGAACGGTTCGATTGG
TCGCTAGGCTCCCAACCTGTTTTGAGTCAACCCCGAGTTGGAGGXGGCCTTGCTCGAGAG
CATTTGAGAGGGGTGGAAGGAGACGGTGACGAAGAGGGTGGGACAACGTGTCGGAGCAAA
GACTCAAAACGACTACGGGTCAGGACTACGAGGCCAGGTGGGGAGCAAATGGAAGAAAAT
GGTTTGGATTAG
>GYY|c16090_g1; len=381  start:1  end:381
GGGCCAGCCGGCACTAACTGTAAAAATATCACAAGCGCTTCAGAAGGTCTAAACATCAAA
ACAAGCGGCCCATCAAGCAACCAAACCTGTGCACTCGGCTACATACTCGGTCACCCCTAT
AAAGACCCCAAGGACTCCACAAAAATCATCCAGGGTCTACCCCAGTGCATAAACGGTACA
GGGTACCATACTCAATGTGACTCAGTTGACACTGAATCAAAGAACGCCACACCAATTGTC
TGTGAGGAATGCTTGAAACTTCCTCTGAAGACATTGGGACCTCGTGCGCACCCCACTGGG
ACCAATGAAAAGTCAACTACCACCAATGAAACCCCCCCCATCGACCGACAAACCCAAGGC
ACAGGGTTCAACGCCTACTGA
>GYY|c17574_g1; len=168  start:580  end:414; minus strand
XXTGCAGTGGCCGGAGTAGCGGCTGAAGAGGATCGAGCCGGCCCGAACCCGGCCATCTCG
CTCATCTCTTTCACTCCAAGACCAAGTCCGAACTCGAACTCGACTCCAAGAGACTTCAGC
ACTCAGCCAGCAATAGACCATTCACCGAATCACCGAGTCACCGAATAA
>GYY|c27098_g1; len=429  start:1  end:427
ACCACATACGCTGCCCTCCAGCCXCCGTTTTTTGACGCAATCAAATCAGGATTCAATGCT
TTCAGAGGAGCCAAGGATGCGAAAGGTGCAGGTGGGGTGGCCAAAGGAGTCGCCACAGGT
ACCATCGACGGGGCGAAGGCGAGCGGCCACGCAACCGATGCCAAACCCGGAGTGCTGGGA
TTCCATTCGACGACAGAACATCCTAACGGCCCTTTACCCAAGGCAACGGACCCAGTTCAT
CCGATCCAGCCAGAGACGCCTGTGACTCCCATCCGCGAAGCACCGCATTCGCCAGCTGGC
CCTCCCAGGCCACCGGATTTGCCCCCGGATTTTCCGCCTGGGTTTCCAACGCAGAAGTTT
TCCTTCCTTGGTGGATTCGCCTCAGAGAACATGCACGCCAGCGTACAACCGAACGAATGG
TCTTATGXX
>GYY|c2681_g1; len=213  start:210  end:1; minus strand
GCACGCTGTGTTGGTTTTTATCCCGGCGGGACCCAGAGCGACTCCGATTCGTCATCGGTC
GTCGTTGATTACGATCCTCGTTCGTCTGAGAGAAGATTGATTGCTCGTGATCTTGATCTT
AATCTCCCTCCTCCACCTGAAGTGGCTXTGAGTTTTTGGACTGAAGCTAATGCTGACGTG
TACGGCGATGGTGATGTGTATATAGTGACCCXX
>GYY|c28422_g1; len=225  start:1  end:225
GTCGGACTGCCAGACAGACCGGACTGCCAGCCGGTCTGCTGGCAGCGGTCTGGCCAGACA
GACCGGTCTGGCAGTCGGCAGGCTCCAGCCGAGTGGGCTCGCGGTTCTGCTCGAGCTGGC
TCAAGCAGAGTCTCGAGCCGAGCCGGCTTGAGCCTTCTTGAGCCTTCTTGAGCCGGGCTT
GAGCCGAGTCAGCTTGTGGCTCGCCCCGAGCCTGCTCAAGCCGAT
>GYY|c29245_g1; len=105  start:118  end:220
ATGGCTGAAGAACTCAACAAAAGTGCTCCAAACGAGACAGCCAAGGGCTCAAAATCGGAC
TTTAAACTTTTGAGAAAATGTCCATTCTCTACCTCCGAGCGAGXX
>GYY|c17990_g1; len=906  start:1223  end:321; minus strand
XXTGACTCCAATCCATCTCCATCCGATCACTCTCCATCCCGATCACCCTCCCTAATACTT
CCCAATCCTGATCCCGATCCTGAGGCCGACTCCACGTTGCCGATCCCGATCCCAATCCCG
ATCCCGATCCCGATCCCGGCTCAGAGCTCGTCTTACCTAACCCGCCCCACTGGCACCCGC
CGCACTCGCAATTGCCATGTCGGTCCGAACGGCCATCGTCCTGACGGTGTCTTCTTTCCT
GCTCGGTGCCCAGTTCACCCATTGGTAATCCCATCCGGCTCTCCGGCATCTCACATCCAC
CCGAGCCCAGCTCACTCTATCCTCCGCCTCCGTCCCATCAGGTCCGTCGATCACCGCACC
CTCTGGACCCAGCCCATCACTCCCGCCGCCATCACTAATGCCCTAGCCTACTACTCCCAC
CTCGACTCCCCTCCCGCCCGTCCXGCTCCGTCACCTCCTCAGCCTCGCCCACCTCGTCGT
CCTGCTCGGCCTGCTTGCGAAGCTCTGCCACCGACGCTCTCCTCCGTCTTTGACCTCGCC
AGTGTAGTTAAGTCCCCCTTCCCGGCCCGCCCGTCCATCCGTCTGTCCCCAAACACGCAC
ACCTACTCATCCCCCXCCGTCGCCTTGGCTCCCACAGTGCTCCTCATGGCCGCCGCAATC
ATACACACCTTCCAGCTCGGCCCCCTCCTCGCTGCGCTTGCCCACACCTCGGGCGCAGCG
GCCGCGCGCAATGCCCAGGCCCTCGCCGCCCTCCACACCACCATCGCCGTCGCXGCTCAC
AGGCCTCATCGCCCTCCAGCTGGCCCAGACGCTCGTCAACAGGAGCCTCGCTAAGCAAAC
CCGCCGGAATCCCAGCCACTCGGTCCACCCGAAATCATCTTGATCAAAAACAATCAAGTC
CCCTAA
>GYY|c8931_g1; len=387  start:385  end:1; minus strand
ATGCGTCGTGAGTTCCTTCATACAAGTTTGTTGTCAAACTATTGACGCCCCATCAAAAGA
ACTCAAGTCATCCATATCTTCTTACCCGGCTCACGAGTTCCAAACCTATTGTTTGGTGCT
ACACTCTTGGCTTCTCGCTCTTGTGAAATTGCGATTGGAGTTTCGCCTTGGGCATGCCAG
CGGGATGCTACATCAAGCGGAGGGGATAGGTTGTTCCGTCTATCGAAACATTCTAGCTGT
TCTCGTTGCAAGTGTGCTCCCATGTTGTCCTGGAACAGGTCCCCGAGCGACCACGCTCGT
CCCTCTGAGGCTGACAGGTCCTCACCATCTCTAGGTGACTTGAAGGAAAGCCGCGAGCCG
TCGCCAACCAGCCTTGAAGGCGCATXX
>GYY|c22166_g1; len=123  start:272  end:150; minus strand
ATTGTTGTCAGTGCTTCTGTTTCGCTGCATAGTCGATTGATGTTTGTTACAGATACAGCG
TATGAAGTGATTAATAATGGGAAGACTAAAAATATCGAAATTACGTTGAAAGCCGTTAGA
TAA
>GYY|c6434_g1; len=138  start:137  end:1; minus strand
ATGGCGTTCTCAAGGGTCGACCACCCTTTTCTTATGAGCCTTTACGAAGAAGGCTTGAGC
GAAGGAAATACCCCTGGATCTGTGGTGACGGTTATGACTTGGGCAAGGGAATCATCTAAA
AGCACAGTTTCGAGCAGX
>GYY|c32676_g1; len=294  start:30  end:321
ATGGGCTTGGCCGCTAATCCTGATGTCTTGACGCAAGAACCCGGCAAGAAACGACGGCGC
TCGTTCTTGGGGAATTTGAAAGATGATGTGGCTGCAGCAGTTTCCAAGCTTCACCAACGC
TCATTGCCTCCTCGGTTGGGGCTCGCAATAAACCCAGAAGTTTTGACTCAGGATCAAGCC
AATTTATCTTCTAAGCGTACCAGGCGATCGCTGGGAGATGGGACGTCTTTTGATAAGACC
TCGAAACTCGAACCTCGATTTTTGCACTTAGGTCTCGCGGCTAACCCAAATGXX
>GYY|c16573_g1; len=333  start:442  end:775
ATGCTCAGCTCCTTGACCCCTAACCTTTCATCTGTCCCCACCGACCCACTTTCTCTCCAC
TTGCCTTCCCCATCAGCCCCAAACACCTATACAACACCTAATCATAAGCCCCCAACAATC
TCGCCTCATTCAATTGACGCCAACCCTTCGATCCCGTCCATCAGATTAAGCATCGGAACC
TCCCCTCCGACCCCTCCCACACAGCACACCGGCTCTTCGGCCGGCACGCCCTGTCCGACG
GCCCCAAACAGGGGCGTGTTAAACCCTGCCACGACCACGCCTGCTGCTCCACATCTAGCC
TGCCCACCCCCCGCCTCTCCTCTCCCACCCCGX
>GYY|c5654_g1; len=429  start:510  end:84; minus strand
XXATTTTTTAGGACCGGCCAATATCCTAGTCATCAATATGTGAGTGCACCATACATTGAT
GCAAAXCTAAATACTGATTATGTGTGTTATAATACAGGCCACACCACTTGGAAGCCTGGA
AGCACGCCAAAATTCTTTAAGGATCAAGCGTGGCGAGTCCACGCGCATGATCGCACACAA
AGTGGCCTGTGGGAACTCGACAGTCTTGGGATTGCGCAAGACGGTTGCTTTGGAGGCAAC
AGTACTGATGCGGGGGCGCCCATTGGTCCTGGACGAGCAAGCGAGGCATGCCGCAACCCG
CCTAATCAGCACTCACCAGGCAGTTACGTCACGCCAGGTCCAGCTGGGACTCAACAAGTC
CTTGGGACTGGCAGTCAGCCAGTCAACAGTGCCATGAGCGCTGCGCAAGAGCGGTCTGAA
GACAATTAA
>GYY|c28010_g1; len=240  start:1  end:236
XXGGGCCATAATTTCCCGGGCCCTGCGGCTGATCGCAGGGAGTTTGGAGAGCTGACCGCT
CTCCCTGTTCCATCGCATACGTGTGTAGAAGAGGTGTGCGATGGGAAAGTTTTTGGGGAA
GTCGAATCGCATATGGTCTTTGTGTTGGGCACCCTTACTGAAGTCAGTACAGCCTACAAA
GAGAATGCCCTGCGGATCCATGCTGAGCCCCTTTTTGCCAATGCAACGCATCTTGCTTXX
>GYY|c22718_g1; len=330  start:1  end:329
GATACTTTTAATCAGTCAATCTCTCTCCATAGATGTCAAGACTATAGACATCAGCTCCTT
GGCCGTCTGCTTCACCAACTATGTACCCGGAAAGTTACATACCTGGATTTTCGCCTAAAA
ACCGTTTCCCTTAGCAGCTTGAAGTATGACCTGGCTTTCCACTCGTCAAACCCTATCGAG
TTTTATTTCGGTCCAGGTTTGACCGCATTTCGAAGCAGTGAAAAGTTATTTATCCTTGAT
TCACGCTGGATGCTGAGGCCCTCCAAACGCTTCATACAAAATAAATCCTCACCACTCTTT
GGCTTTTCCACGGGCCTGATGACACTTGAX
>GYY|c17107_g1; len=984  start:1164  end:180; minus strand
XACTCCCTTCTAATCGGATACTCCGGAAAAAACGATACGCCGGATGAAGGCAGGCGGCCG
GCCAAAATTCGATTCTTGGGAAGTCCTATGGAATGCGTGCGAATCGGGGCTATGAACCAG
AATCCAAGCTACAGCAAGCCCCAGTTGCGAATTGTCGTCATGGCAAAAAGAGTCTCTTTC
TTGGCTGCCTCTCGAACAGCTACTACGTCCGAACTATCTGAGGCGAAGGCAATCTCTATT
CGTGCCCCCACCGTAGTTGTGTCCATACCGCCAACTTTCAAGTTCAACAAAGGTCCTCAC
CCCACCTTCCCAAGCTTTGTCATCTTCTCTCGCCTCACGCTTCTTATCCTTGCTATGCCT
TGTGCTACGCGACGCTTTGTGGCGGCTTTCGCCCTCTTTGCAATGGTCAAGATGGAAATA
CCCTTTGCAATGGGCAAAGCGGCACCCAAAGCGGCCAGTGTGACATGCTCCGACAGATGG
AATAGTGAACCTGTCTTCAATTCTTCAACTCGCGTGATAGAGAAGGACAAAGCTTTCTGC
TCAAGTATCGAAAGGCCCGACATGAATTACGGTTGTCTTAAAGCCAAATGCGCTGCTTTG
AATCAGGACAAAAATGTCAAATCCGACACAATCCCGCTTGACAGAATGACCTTCAGAGGC
TGCTTCCACACCAACCCTGGTGGAAAATTTGACCGCAGAGGCCCAGACGGCCGCCTCATA
TTTGAGGATGTCACAGCCGATGGCTACGAGTATGAATCCGACTACATCGCGGCCTTCAAA
TATCTCCGCGGTCATGAAAAAGATTACTTCAGGTGCAGTTTCACCAACTTAGCAAAAGGA
GGATGCGAGTCACTTGCCCCAGCGATGCGTGCACAAAATTACATTGAACGTAGGATGTTC
AGTGCTGGAACCCAAAACTCGACTACAACTTGCCAGCAAGTCAGAGTTTTTTTGACATGT
GAGAATGTTTGTAAACGTCATTAA
>GYY|c28739_g1; len=258  start:258  end:1; minus strand
XTGACAATCACCGTTGCTGATGATTGTGTGTCATTGTCTGACTCAATTCCTGACAGTCAA
GTCAGAATCACTCTTCTTTCAAATCGGCACCATCCAACTTCTGGCTCCGGTTGCGATTCC
AACCCAGGCCTGATTTCAACTGCAATTATTGTTGTTTATATGACTATATTTTTCAATCCT
AGGATAAAGCTATGTCATCCTAGCTCCACCGCCAAGCACATCATCAAACATGGCGAGTTG
ATTGTGTGTCGAATCTGC
>GYY|c24335_g1; len=243  start:241  end:1; minus strand
XCGAGTTCGAATCTCGTTGGTGTCGTTGTCTTTTTACCTGTTCGCGGTTCCTCAGCTATA
CTAAGCAGCCAATGTTCCTTCAAAGCCAACTTCGTTGGTTTTCAGGCCGTTGAGGGAAAG
TGCCCAAAGGCCAACTCAACTTTTGATTAGTAGGCATGCAAGCGAATGTTTAAGGACATA
TGTGGGGGAGGCAGTGGTAGXCCTGCGGCAGCCGTGATACAACATGAAGGTGAACGCAAA
GCC
>GYY|c40797_g1; len=207  start:1  end:207
XTCGAATACGAGGTCGAGACCGACGAGACTGAAGGACTTGCCGACGAGCAGGCTGCCGGC
GAGGACGCCGGCGCCGCTGAAGGGAAGGCGACGGCCAACGTCGCAAGCGCCGCCGCCGGC
GCCGCGGCCGTGGCAGCAGCAGCGAAGCGGCGAAGGCGCTCCGCAGCCGCCGAGGACGGC
GATCTGACGGCAGGACATGCATCAGXX
>GYY|c17059_g1; len=90  start:263  end:173; minus strand
ATGGCATTTCAAGTTCAGGGCACTCGCAACTTGGTTTTGGCTGTGCCTAGAAAAACTTTT
CTAATTCCTTTGATGACTGCTGAGCTTTAA
>GYY|c26831_g1; len=216  start:4  end:216
ATGGCGAGAATAGATATCTGGTTACTAAACAGAAGCTCAGTCTGTACAAGTGCGGAATGA
GGCGTGAAGAAAGTCGGTGTTGAAATTTGGGCTGAGTCTCTTCCCAXGGGACATGAACTA
GCACTGTGCGCACGACGAGGGGTGTTTACTTGTATAGCTAACGTTCAAACAACAAAGCTC
GCTACCTCACCGCCTGCTGATGAGTCTGAGGCCCXX
>GYY|c11701_g1; len=657  start:1  end:661
XXAAAAGCGCTCATGCACCCATCATCTGCCACCTACAAGTCGGACGTGAGCCAACACAAC
CTAGGGGCCTGGAGATCTTTTGGACTACATCAGTCATTCCAGTTCGGCCAGCAGTTCGGC
CAGACTGCTCAGGAAAAAGCGTGGAGGAATCGGGCAATCCGCATGGCCTTAGCTCTCCTC
TGCGCTGGAGCGTACCCTTCCTCAACCGATGAGATGGCTATGTGCATAGTGGTGAAATAT
TCCTCGGCTTCTTCAGCCGCAATTTTGCCGATGCAAGGTCTCAGAGTGATCAGCGATGGG
GTGAACGAGTTGATTGGAGCCGGTGAACAACCCTATGTGCTGTCATCTTTAGCGATGCCC
GAATGTGCAGGCAGTGTTCCTCAGAAAACAAATGGCTTGAAATATTTAGTCCACCAGTTC
ATCGGTAAGTACATAGTACACACTGTGTTCTTAATAGGTCTTGAGGTGACTGGCGCTGGA
TACTTCCGCGACCTCGACCTCGGACGGATCATCTTAGACCAGAGGCTTTTCGACATTTGG
AGTGCTTCACAAACCGCTAGAGGCCTTGCCGGTATCAACACAATGCTTGAGGAACGACCT
GGAACGGCTCTATCTGAAGTGGCTTTGAGACTTCAAGCGTTTATCATTATGCAGTAA
>GYY|c8558_g1; len=219  start:215  end:1; minus strand
XXGGTCTCCAGCTCAGAGAGAAAAAAGAATTCTAAGGAGGTCAGCAACCCGCTCCGACTC
AAATCACCCGCACCCCAGCACACCGCCAACTTTGGCCCTGAGTCTCAGTCACTCTGACCA
GCAACCATGGCTTTTGGCATTCCTCTCACCATCCTCAGCCCTCTTCTCGTCTTCTTCCTC
TTGGTTCAGCTCACACGCTCTGGCCCCATTGCGCTCCXX
>GYY|c25020_g1; len=318  start:1  end:319
ACCACCTCTGCCCTTGAGGGTGTAGTTGGAGTCCCTGAGGTCCAGGCTTTCCATCCTGGG
GTCAGGTGTCCTTTCTCTGCCTTCTCTCCAGGACACCCCCCAGCTGAGACGGCGGTCAGG
TTCTGTGGACTGGGAGGCGGGAGGCCTGTGCTTCAGACCCAAGACTACACCCGGTTTCCT
CCAGGACGAAGGGGCTCTGATGAGATTCTGCCACCXCCTCCACACGCTTCCCCTGCTCTC
TTGACCCAGCTCTCTCCCCCACAGACTGTATCTGGGAAACCCCATGGACCCCCCCGACCT
CCTGAGCGTGGAACTGAX
>GYY|c30937_g1; len=165  start:220  end:56; minus strand
CAACTTTATGCGCCAACTGTGCAGATCAGGTTTCCTGACTATAATTCATCATTGACTCTC
AAACCTTCCAAATTCATGACCTAATAGCAGCTGACTGATACCCTGGTCTGGAATGAGCGG
GTGAACAACCTATCAGAAAGACTTCCCTGGCATCAAGCCTTCTGA
>GYY|c37481_g1; len=282  start:1  end:281
XGCCTGCCTGCCTTGAAAGCAAGAGTCCGAAACAACCTCATCCGTCGCGCTTTATGTAAA
TATTATGGGCTGTTCCAACTTCCAGCCGGTTATAAGCCATTTATGCCAGAGTTGAATAAG
GTCAGATCATTTGTGGCTGATGAATTTTTTTTGAAGAAGCTGTCAAATTGGAAGCCTAAC
TCGAACGAAGATTCTAAAACAATTGATACCTACGTGACCCGACTCATTGAAAACTTCAAT
AGACCTGAGATGAAGCATGGCAATGGTGACGTTTCTGACATG
>GYY|c20006_g1; len=4446  start:1  end:4446
CCGGGGTTCTTTACCATTTTCTCCAAACTGATCCCGTCCTGCATCTCCTGTCACTCGACT
CTATCCGCTCTCATAGTTGTCCCAGTTCTATTAGGTTTAACCAATAGACTAGGGTACTTA
TTTTCTTTTGXTGTCGCACTAGATTCTATCACATTATCAGTACAGACTCGCTCTGAAATG
TTGGTTGCAGACACGAAAGTAGTTACCCTTGGAGCCACCTACTTCACGCTCAATTCCAAT
AATTACATGACATGGACACCGATGATGGAGACAGAGCTCTACTTCCACAAGGTCATAGAT
GTCATCGAACTATCGGACTTGGCAATTCAAAAACTTGACACACCAGAGAAAGCGGCATTT
GACGAGTGAAGCATCAAGGCGTACTACTTGATCTTTAGACGCTTGAACGAGGACAATGTT
GCCCTACTTGGCAACTCGGATCTGGGATCTAGTAAGAACCCGAGGAGGCTTTGGCAAATC
CTTAAGGAAACCTACGCCTACTCGAACAAGATCAATAGAGCAACTGTTTTACGCAAGTTC
ATTCACTTAACCTTCACAGACATGCATTCCTTTGTCAAGAGGGCCGGAGATCTCCGCCAA
GAACTTGTTCGAGTTCAGATGGAAGTCCCCGACGAAGTTCTAGTGCACATTCTGTTGGAC
AAGTTACCCGACGAATATGAAGCTCTTGTGTTACACTTGACACACTCTACTATTGAGGAA
CCATTTTCCTCACTTCTTCAACGTTTGGAGCAGGAATCCATGCGATTCGGGGCCAAAAAT
GAAACTGCCACGCTCAGAGCTATGGCTTTGCAAGCTACGTCATCAAAAACTCCGATTAAA
TGTTCTCATTGTGGACGTCTCAACCATACTGTGGACCGGTGTTTCAAGATTCATCCTGAA
TTGAGCCCAAGCTATAAGAAGCAACAAAAGAAAGCTGCAAATCCTAGCCAGGCACAACCA
GACGATGAAGACAGTAAGATGATTACTACGTTCTTTGCATACACTTCACTCGAGCAACAA
CAGCTCACTGATTTCATGTTTGTCACCCGAATTCGATTCTCTTCTTATCGTCCGATCTCT
AGAAAGGTTTATATTGGGGAAAAATCAAGATGGATTGAAGCTTGTGGCCAGGGCGACGTA
GTTTTTCAAGGAATGTTTGGGCCATTCAAAATCAAGGATGCCCTACATGTACCCCTTCTC
CCCTTAAATCTTTTTCCTCTCTTTCCGGTGTGGTCGAATGGCGGACAGATACTACATAAA
GGCCATGGAGATTTCATTGTACATACAGACACCTTGAAAGTGGTTTATGACGGCAAGGTT
ACTTCAAATCTCTTAGTGATCAATGAAAATAGATCTTTCGCCTTCAGCATTCCCCTGTCT
ACATGGCACTCTCGCTTGGCGCATCCAAATCTGAAGTACCTGAAAGAAACAATTCTTCGT
TCGCCGGATGTATCAATCCCTGAAGATGGAGAACAGTGCTTTTGCGAGTCGTGTATATTG
GCAAAGTCCTGCAGAAAGTCCTTTAGGGGTTCTTTTCCAATTCCCCCAAGGCTTTTTCAC
ACGATTCATTGCGACTTGAGTGGACTGCTCTCGCCTCCGTCTTTAGGGGGAGCCCTGTAC
TATGTCAAATTCATATGTGGTCGCTCGTCTTACCGTTGGATCTACTTACTCCATCTGAAA
TCTGACTTCTACGTGGTTTTTAAGAAATTTAAGGGACTAGTGGAAAATGCGACGGGGCTC
AAGATGGCAGTGTTTGTTTCAGATGGGGCCGGAGAACTTTGTTCTCATCGGATGGAAAAT
TTTCTGAAAGACCAAGAAGTTGAACACATCACGACAGGACCTTACACACCTGAACAAAAC
CCAGTGTCAGAAAGAAGCAATCAGGTCACTACTGAAAAAGCACGGGCAATGCTATTTCAT
GCCGGTATGCCCTCAGTTTTCTGGGCTGAAGCAGTGTCGACAGCGGTGTATCTAGAGAAT
CGCACTGTCACCAAAGCGTCTGGTGGTGTAACTCCCTTTGAAGGCTTCTTTGGTCTTCCG
CCGCGCCTGAAGCACCTTTGTGTTTTTGGTTGTGCTGCATACAAGCACTTGGTGAAGAAG
GAGAGGGATGGAAAGTTTGGAAGGCACGCTGAAAAGTGCATTTTTGTGGGCTATGTTGAG
GGAACAAAAAATTTCCGACTTTTTCATCCGAAGAGGAAAGAACTTGTAATCTCTCATGAT
GTTGATTTCAATTAGGATGACTTTCCCTATCGCGAGCTTTTTCCTTCCACTGGCCCTGTC
TCCTCTTCCCTCAATGAGGACGGTCGTAATCCCCTCATTATTCGTCTTCGCCCCTCTTCT
GACGTTCAACATCCTTTACCGGCTTCGACTAATGATGCTTCAATCTTTCAAGAACTTCAA
TCCTTGGATGTTGAGCCTGCCGTCGTACCACCTCGTCCAGACATGGTTCCCCTGCCGGAG
GATGTCTCAGAATCCCCTCCCAGGAGTCCTGGAGAACAACCTTTGGCACCTCCTCCTCCT
CCTCTTTCTCCGGTTCCTGTTGATCTTCGCCGCTCGTCTCGACCGAAAGGCCCAGTTCAG
TATGTATTTGCAGCGGCTTCTGCTCCTATGGCCCTCATCTCTGTGTTAGGGGGTACCACC
AAATTGGCAATGTCTTTTGTTTCGGTACCTAACGTAATTGATCCAGACAACTTTAGGAAG
GCACTAGACTCTAAAGAAGCTCAGCACTGGTTGAATGCCCTCGATGCCGAGTTTGATTCG
CTTCAAGAGAACAGTGTGTTTGAACTGCTTGATCATGTTCCGGACGGAGTTAAACCGTTA
GGTACTCGGCCTGTTTTCACTCGAAAGTTTGATGACAATGGGGTGCTTTCAAGGTACAAA
GCTCGAGTTACTGCCCAAGGCAATCGTCAGAGGGCCGGGTTTGATTACTCGGAAACATTC
GCCCCAACTGGGCAAATAGCAACTCTCAGAGCTTTGGGGGCTTTCGCAGCAGTCCACGAC
CTAGAGTTTTGTCAGGCCGATTTTGTCACGGCCTTTCTCAACTCTCCTTTGTCGTCGGAT
GAGACAGTTTGGTTGAAATTCCCAGATGGATTCGCCTCTTTGGCTGAGAGACGTGGCGTT
GCTGCTCCAGAAACCCTTCAGAAATTAAAACACAATCCTAGTTCTTGCTGTCTTTGGGTT
AAGAAAATGATTTACGGGTTGAAGCAGGCGTCCAGGGGTTGGTACCTCACTCTGGCAGCT
TGGATGCATCAACAAGATGTCAAGACTAGTTCTGCAGATCCCTGTTTGTTTGTCCATACT
GACTCTCGTCAAATTCAAACTTTGGTTTATGTGTGGGTGGATGACCTTGCAGTTGTGGGA
CAAAGTGTTGATTGGTTTATTGCAAGACTGGGAGCTCATTTCAAAATAAAAGGCCTTGGC
CCGGTTAGAATGATTTTGGGAATGGTTGTTGAAAAAAATAGAAGGGATAAGACGCTCTCT
TTTTCACAGAAGCTCTATATTGAAGACCTCCTCGAGTCTCATGGCATGCAAGATTGCAAA
GCTATTTCTACTCCGATGCAGTCCAATCTGCCATTCGAAGAAGCCTCCGATGAAGACCAT
TCTCGCTATCTACAGTCTGGTTTCGACTTCTTATGTGCAGTTGGCTGCCTAATCTTTCTG
GCTATGGCAAAGCGGCCTGACATATGTTATGTGTCGAGTCAGCTAGCTAGTCATTCAAAG
AAACCGGGGATGTCCCATGTCGCGCACTTCAAGCGTGTACTCCGCTACCTACGTGGCTCA
GCGGATCTATGTCTCACCTATGGTGCCCCTTCCTCAAATGCGGTCTTGTCAAGTTATCAG
CAGACTGTTGTCCCTCAACTTAGGCAACCGGTGGTCTTCTCCGACTCCAATTGGGCCGGT
TGTACTCTCACTCGTCGTTCTACGTCTGGGTATTGTTTCATGATGTGTGGTGGGGCATTT
TCTTGGCAGAGCAAAAAGCAACTGACTGTAGCCCTTTCTTCAACTGAGGCGGAATACCGT
GGTTTTTTGGATGCGGGCAAGGAAGGTGTTTGGGTGAGAAGGCTCTTGTCGGATTTTGGC
TTTGATCAATTAGTTTTGACAACAATTTTTGGGGACAATCAGGGTTCCATCTTGCTTGGC
AGAAATCCGGTTTTCCACGCCAGAACCAAGCATGTCGAGATTCATTATCATTGGATCAGG
GAGAAAATTGTGGACAAATCCATTAACATCCATTTCTGTCCAACTCAAGATATGATTGCT
GATATTCTGACTAAGCCTCTGGATAGGACGAAGTTTGAGAATTTCAGGAAAGACTTGGGT
TTGTTACCACTCCCTCAACGTGGGGGXGGTGTTGGAGTAATGAAACATTATGGGCATAAC
ATTTCATTGCGGCCGGTTGAGGGAGTCGGAAAAATGGCAGGACTTATCAGTGGTGGAAAT
GTGTAA
>GYY|c40318_g1; len=102  start:175  end:274
ATGCAGGGAGCTCATTTGTTGCTCGAGGAGCCTATTCGCATGGCTTCGATCCTCGAATCT
TCCAAGACCAATTTTTTTCCAGCAATGACAAGGATTATTGXX
>GYY|c37266_g1; len=444  start:441  end:1; minus strand
XXCAGGGTGGTAGTCAGAATGGGTATCACGGTATTAACCGCTTATCCGGCAGGTAGAAAA
TCTCATGACGCCGTCACCGCAGTCATTATCATCACTGCTGTCAACAAGGGTCAAACAGGT
TTCCTATACGTGGTTCGCTTGTACGGGCAGACTCGTGAGXTCTCAAAGCCGCATTTTATA
TTTCCTATTAGCAATCCTCCTGATGAXCTGAGGAAGATTGTCGCCCATCGGGAAACTAAA
CGCCTCCACTGGGTCAGTAAAATTGCACCTTCATCACTGATAAGTGATACCCGTTTTCAA
AGGATAAACGGTGTACCGCCCAAAGGCGCCACTTTGCAGGCTACAGTGGCATTACCGGTC
ACTCGAAAGCGTCGTCTCAGACCCCCTGACATTAAGAGCAGTCACCCGAAAGCGTTCCTC
TCAAACTGCAAGAACATTGACAXX
>GYY|c9864_g1; len=246  start:49  end:293
ATGGTGACTCTTGCTGTCAGTGTTCATTCTGAGGCTGATGXTGCACATTATGAAGCCAAT
TCAAGCCATGACATGAGTTGGTCTTTGAGTCCAAATCAAACATCATACATCAGACCATCT
TTTGCTGGTGCAGGGTTTGAGGAXCCTCCACAACTTGTCAAACCCAGCCGGGAAGGTGGG
TTTGACTTATGTGGAATCCAAAACCTGACTTGTCTTGATCTGTGTGCTGCTTATGCATAT
ACCTGA
>GYY|c29781_g1; len=246  start:1  end:247
GAGGAAACCTTCAAAGATAAGCTCAGGAAGTCCATGCGGAAGCTTAAGGAAGAATCTTTG
GAAGAAATTTTGAAAGAGTTTCTTCAAGATTTGATGAAAGCGATGAAAGGCTTTATGAGC
CGCCGTTACGAAAATCTTATTGAGGGCAATTTGAAGAAAACGAAGAATCTGTGTGCTGCT
GCCTGTTTTCCATCACTGCACAAACCTGCAGCTGAAGGAAGATTTGGAGTTATTGTTCCT
GATTAG
>GYY|c36349_g1; len=252  start:263  end:14; minus strand
XCAGCCACAGCCGTCGCAGCTACGTTTGAGACGCTATACTCGTTTGGGGTGGGAGAGAAG
AAGAACAGCGACGTTTGCACTGACGGATGGGCTTXTTCTGGACCTACTGCTCAGACAAGA
GCTAGTGGTGTGCAGGTTGGATACATCGGTTATGGATATGCATGGCTATGCATAGTTTAC
GAAGCAAGTTTTACGAAATCACAAGAGATGAGAATTAACGATACCCTACCTACGATTCTG
TTCATAGTTTAA
>GYY|c33665_g1; len=312  start:313  end:1; minus strand
CTTTTATCATCTTTGTCTCTGGCACTCATTGGACTTCGGGCACTCAGTGGAGTTCTTGTG
CTCGCTGAAGTTTTAGCGCTTACTGGAGTGAGCGCAATTGGCAGACGAGCAGACTCTTCA
TTCGGACACTGAACATTGCTCAACCCTGCCGGATCAATCGGGGAATCCTCCGGTAGCTTT
GGGGCGTATCTGCTTGACTTTCTGCTGGAGTTTCAGTTGAAAGTGAACGGCTTTGGGTAT
GATGAGGAAGATGAACTGAGGCAGTTAAAGGGCCGGGTAGTTCAGGAATTGAGCAACGCT
CCTCCGGCCTCC
>GYY|c9973_g1; len=516  start:148  end:664
ATCGCAAATCTGCTCGGATCCGAAGGATCAAATGCTGCCTTCGGCGCAGGTGCAGGTGCT
CCAGAAACCTGGTTAAGGCCACCAAGAAAGGTGAATACCGTGGCGAAAAAGATCTTCGAC
TTGACAGGCATCATGGTGGCAGGCGATGGAGTTGCGAATGCTCCCGAAATTCTAAAAGGT
GTACCAGCGGACTCTGCGTTGCAATACTACAACACGCAGTACCCAGTACGCTGATCCTCG
ACTCCTAAATTCGTAGGCAGGCAAATGATGTCAAGCTCGGAAGGAACCCCGGCAAGCGAT
GTATCAGTTTTGTATTTGTTAAATGAGTGTGGCTGGAACAAAGAGTGGACGAGGTGATGT
CGGTCAATTCAGTTTAATATGGGCGAGAAATTCAGGCCAACGGGGCTTTCGGCGCTGCGT
GACTTCATTGCCAAGTCTGAAGGACATCGATCAAACTTCCGCATGCACAAACGCGCAGGC
GGTGCGTGGTCAGGGCGACAGGCTGACACAGCATAA
>GYY|c18589_g1; len=1650  start:1652  end:1; minus strand
XTCTCGCTTAACGCATTTCAGGTCTACCTCCCATGCGAGAAGGTCATCCACGGGTGCTTG
CTGACCCGCAAGCTCCGATTCGCCACAGTGCCTCACTATATTAACAAGGGGCTTAAACTG
AGGTTTGGGAGCTATGATTTCTCCCAAAAATCTGACATATCGGATAAGAACGATGAAGCG
ACTATGGATCGTCCTTCAGGACGTGACTGTCTCTTTGAGGATGTCTGGCTAATGGGTGTA
TCCATAGGGAAGCCAAAAAATGTGTTTCGATACGACTTCATGGCXGCAAGTAACTTCAGC
ATGACCGGGGTGTTTGTCCCCTCCACAGTCGGTCTGAGGGGCTTTAATTTTGAGGXTGCT
CCGCTCATAGGCGATAGTCACTACATTGCACTCAGGAGAGCTTTAATCCTTGATGGCTGG
GTTCAATGGATCGCTAAAGCCACATCCGTCAAGATTCTACTCAAGGTTACCGTTGGTTGA
CTCAAGTCATCGGTTGGCCTTTTAAAGTGCCCCAATATAATGAAATGGGCCTGTGAAAGG
GTGTTAGAAGGCTTTTTTCCCCTAAACATATCTGGCATATCAGACATGAGTCACGAAGCG
ACTCAGGATCACTACGCGAAGCATTTTTCGTCATGTTTTTCCAATGAACGTACAAAGAGG
GCAGCAAGAGCTCCCACCAAAATCCCATGGACCTTTGATATCGGTTACAAGGGGGCAAAC
CTTGGGTTCCCTTCTGGCACAAATGGATGATATCCAGCACATCCCAGGTTGATGCTTGGC
GCCGTGGTATGGATTGAGATACCGTTGATCTTTTCCTCATCTTTTGGTCATGTTAAGTAC
AGCATTGGACAGCGCTTGCAAGGAGACGTTACAGGTCGTGTAAAAATTCAGAACTGGCGA
GAGGCTTATTATGGACGAAAACTATATGGAGAAGTGTTTTTAGCTCCTAATTGTACCATG
TTTGACTCGGTGACCGATTGCTCCAATGTTTTGACCTTCAGGTCGCTACCACGAAAGGGG
AATGACAGGACGGGTCCCGAAATGACTCCTAGCGAATACTCATGGCAAGATCGAGGGAAA
TCTGGTGCCTTGCCAAATGCTGCTTCGTTGCTCTGTTCAACTCTTGCATTGGATGTGTGA
TAGGAAGTTATTTGCCGTGTCATTGTGAAATCGCAGCCACTAGCCATCTCTGGCGATTCG
GCTGGCCTTGGTGGTGAGATGATGGGCCTTCAGGTTTATGTTACGGGGACCCTGGATTGG
ACGCCTTTCGTGGACAGATGTATCAACCAGTCTAGTAGCAAGTTGAGGGCAAAACATGTT
GGTATCCCTCGTGGTGTCAAGCTGGGGGCGGCTAGAAAGCAAACCGTCATGCCTAGGGCG
GCTGATAGGAGGTCCAAAGCATATGATAGGGCTGAAGCGGCAAAGGAAGCAXTAGGAAGC
GGTAACGGTGTGTCTTTGAGTCTGAAGGGTTCAACCGATGCACAACACTTTGCTGCTCAA
TCGAGCCAGTTTGATGCTCCTGTAGGTTTTTTTGAACTTGGGCTGTTTCAAGCTGATCTA
GAGTACTGTCTTGCATCGTCAGCAAACGTCACGGGGAAAATAACCGCTTGGTGTGACATA
GAAGGACTCCGAAACAAGATGACAAAAGGX
>GYY|c10317_g1; len=369  start:1  end:367
AAAACGTCAGCACACCTCGGCCGTCTGGGGTATATTGTTATATTGTCAACTTGCACAGGA
GTCAGAACTCTTGAGCACCACGGAGAGGAAGAGTCGATTGXTCCGGCTCCGACCGAGCCG
ATGCGTGGGGCTCGAGGTGCTTGGATATGGGATGGGTTGACTCTTGTGGACCAAATGATG
CTGGCGTTTGATTTGTTCGGGGACACCGAXCTAACACCAAGACTCATAAAGTTCAGGCTT
TATGACCAAGGTGGAGGACCGGTCCTCAAGGTGGTCCTCGACTCTCGAGACTCCAGAGTG
CGCCCAGCCCGGCGGGCTGTTTCATTTATACGCAACCCCAGCCTTCTAGAACGCGCCAAC
ATGCGCCGG
>GYY|c26644_g1; len=138  start:266  end:130; minus strand
XCGGTTTTGAGAAGCCCCCAGAAGGAAAAGAAAACAAGGAGTGATATGATACCAAAGCCA
GAGGGAGTAGAAGAAGGAGAAGAGAAAATATTCAAGTTAAAGGGTGTCGTTCAAAACCGT
AGCTCCAAAAGCTCGTAG
>GYY|c1764_g1; len=258  start:1  end:255
XXGAACAAAGTCATTGAATCTACACAGTTCAGAAAGGTATCTCTAGCAACCTCCGAAAAC
CTCAGCCACCAAGCATCGCCTGTTGTTCGCATCGCGGCCTCACTCTGTCGCAACCGTAAG
TTTTATGTATCCTTCGTCCGTGTATCGGCGXCACGTCTTATCAAACCAGGATACGACGAG
TTTACTGCCAACCAGGCTGCGGTGTATGGTGACCGCCTGGAGGGCCACCGTAGCCAGCCT
GGTGCTGACCAGGAGGAG
>GYY|c20695_g2; len=285  start:411  end:127; minus strand
XGAAAAACCTACGCGGCACGTGCGGCGACAATTTCTACGACGGTTCTTCAGAAAGAAATT
CACTCCAAGATCGTACCGACTACACTAGATCAACCCGCTGGCCATAAGCTTCAACGTATC
ACGCAAGGCAGACCAAAAAACATGGCAATTGGCAGTGGTCTAACACCAAGATGCCACACT
GCCAATTGCAGTAATCACCGGTTTTCTTGCTTCTCTCAGTTCTCTCAGTTCTCTGTTCCC
CCAAGTTACAGTGTGAAAAAATTCAAAGATCCATCTTTTTTGTAG
>GYY|c10210_g1; len=156  start:275  end:121; minus strand
ATGAGTATGAAGAAGCAGGAAAATAGGCCCAAGGAATGTACTGAXCCTACTAGAGACCTA
AAGTCGAAACGACCCCAGAGCGAGGTTTCAAAGCAACCAATCGACCATAAACATCAGTAT
CGACTCATGACATCCTTGGTGATTATACCGGTATAG
>GYY|c28435_g1; len=81  start:207  end:128; minus strand
XTGGGTGTTGTAGAGACAGACAGAGAGAAATGGAAGTTGAAAGTTGTTGCTATTGTTGAT
AACACCAAGAAAACAAGATAA
>GYY|c5780_g1; len=192  start:212  end:22; minus strand
XXCAGATTTAGACAGAGTAGCAGTTGGCTGGTTGCGCAGGAGATGAGGAAGAAAGCTGAT
CGTGGCTACAAGAGGATGAGGTGCTGAGGAAGTGGAGCTGATGCCATTGATATGGCTGTT
GAAGAGCTGAGGAAAGAGAGTGTTGAGATGAGCTCATCCGAAATCCGAATTTCTGGATTC
CAGCCAGTGTAG
>GYY|c26771_g1; len=426  start:1  end:429
XXAACCACCCTCACATTCCTGTCAGCTGTCGGCAGCTTTTACACGGGCTGCTCCAAAAGA
TACCCTGCCCTCACTTACATCACCAAGGGTATGTATGAGCTCGAAGAGGTCCGGACACTT
CCCATCGGATCATCTCTTGATGTCTTCGGCCAACCAAATTTCTACTTCCTAGCCGTGTTT
CATCCGGCAATGTTTCTTCAACGGCTTGGGACGTCAATCATAGTCGCCGCCGGATGCGAT
GCACACTCTCATCTTGGCAAGTTGTTGGCGTCCATTCTCACAAAGCTTTCGACCAAGGCT
GTCTCTGTCAGATCCGTTGAATCATCTGCTATTGCTAGCACTAATACTCCAAACATCAAG
ATTCAAGGCACAGCTGAGAAGTTAGGCCACGGGCAAGATGAGATCAGGAGATCATGTAGT
TTGAGX
>GYY|c5886_g1; len=600  start:1  end:603
XTGGGGGGCAGATTATATGGCTTCGTAGCTCAGTGGCTAGAGCAAACCACCACACAGCTT
GCCATCATCTTGGCTGCTGTGATGGAGGACTGTCCCTGGTTCGAATCCAGGCGTTGCCAG
CCTATTTTTCCCACGCCCGGCTTTATTTCACGTAGCTTGCAGCTAGGAACACGGTGTTGC
GGAATGTGCGGTGTTGCCAAAGAAAATCACCCAAAAAACAGCACTGTCCTAGGTCAAGAA
GTGACTGCGATTGAAGATTTGACACATGTAAACCCCAATGGAAGAATGCTCATTGTTATC
AAAAGTGGGCTTCAAAAAGAACTGAAAACCAAAGAGAATTATCTTGAAATCTACAACAAA
ATTGCTGGTCCAAGCTGAGTAGCCAAAAACTGTGATGAACTCATGGCTACTGCTGGAAGC
AACCTGAGTCCTGGTGTGAAGGGTTTGTCTAGGTCACCCAATAATGAAAGTGACTGGCAA
TTTGTGGCCCTGCCTGTTTGGTAACTTTCCTTAGGGGATGTTTCTTGCCCATCCAGACAG
TGGATGTATTTCTTCAATGCCAATCAAAGAAGCGCACTAATGCCAGAGGCTATAAGGTAA
>GYY|c38427_g1; len=291  start:290  end:1; minus strand
XGCCTCGCGACCGGCTCCTATGAGCTTCCCGAGGAAATTCTACCCTCTGGACCACAACAC
GACCCAATTTTTCCCGATTACGATCCTAGTGGTCACAATCCAGCAGCTCAACACGACCAA
CAAGCTTGGAATGGCCTCGTGGGAAGTGCTGCTCACCACAGTAACATGCTTGGACCAGTT
TCGCTTGAGCCTCTCCAAGGCACCATTGGAATACCTTGTCTACAAGACGTATTATTCCCA
AAAGACGACCTCAACTTGCTTAGTCTGATGCCAGCCCAGCATGAACAACAC
>GYY|c4115_g1; len=288  start:285  end:1; minus strand
[truncated: 6,488,315 more chars]
