# Supplementary material for: Comparative transcriptome analysis and identification of candidate effectors in two related rust species (Gymnosporangium yamadae and Gymnosporangium asiaticum)
Source: BMC Genomics. 2017 Aug 23;18:651. doi: 10.1186/s12864-017-4059-x (PMC5567642; doi:10.1186/s12864-017-4059-x)
Supplement: Supplementary file 5 — Unigene functional annotation of G. yamadae and G. asiaticum. This file provides the unigene annotations based on seven databases: Nr, Nt, Pfam, KOG/COG, SwissProt, GO and KEGG. (ZIP 77245 kb) [file 12864_2017_4059_MOESM5_ESM.zip]

Archive with 11 entries (10 files):
- Additional file 5/
- Additional file 5/Annotation_GO.xlsx
- Additional file 5/Annotation_KO.xlsx
- Additional file 5/Annotation_KOG.xlsx
- Additional file 5/Annotation_Pfam.xlsx
- Additional file 5/BLAST_Nr.xlsx
- Additional file 5/BLAST_Nt.xlsx
- Additional file 5/Blast_Swissprot.xlsx
- Additional file 5/CAZymes(G. asiaticum).xlsx
- Additional file 5/CAZymes(G. yamadae).xlsx
- Additional file 5/ortholog groups.xlsx
