# Supplementary material for: Comparative transcriptome analysis and identification of candidate effectors in two related rust species (Gymnosporangium yamadae and Gymnosporangium asiaticum)
Source: BMC Genomics. 2017 Aug 23;18:651. doi: 10.1186/s12864-017-4059-x (PMC5567642; doi:10.1186/s12864-017-4059-x)
Supplement: Supplementary file 5 — Unigene functional annotation of G. yamadae and G. asiaticum. This file provides the unigene annotations based on seven databases: Nr, Nt, Pfam, KOG/COG, SwissProt, GO and KEGG. (ZIP 77245 kb) [file 12864_2017_4059_MOESM5_ESM.zip › Additional file 5/Annotation_GO.xlsx]

## Sheet: G. yamadae
Gene ID	Gene Ontology Biological Pathway	BP Description	Gene Ontology Molecular Function	MF Description	Gene Ontology Cellular Component	CC Description
GYY|c10002_g1	--	--	GO:0016829	lyase activity	GO:0019033//GO:0042597	viral tegument//periplasmic space
GYY|c10006_g1	GO:0007165	signal transduction	GO:0005179	hormone activity	--	--
GYY|c10010_g1	GO:0042254//GO:0006412	ribosome biogenesis//translation	GO:0003735	structural constituent of ribosome	GO:0005840//GO:0005622	ribosome//intracellular
GYY|c10012_g1	GO:0006508//GO:0006869//GO:0042157	proteolysis//lipid transport//lipoprotein metabolic process	GO:0008236//GO:0008289	serine-type peptidase activity//lipid binding	GO:0005576	extracellular region
GYY|c10014_g3	GO:0016310//GO:0009069//GO:0006468	phosphorylation//serine family amino acid metabolic process//protein phosphorylation	GO:0004672//GO:0004674//GO:0005524	protein kinase activity//protein serine/threonine kinase activity//ATP binding	--	--
GYY|c10015_g1	GO:0006508	proteolysis	GO:0004197//GO:0008234	cysteine-type endopeptidase activity//cysteine-type peptidase activity	--	--
GYY|c10016_g1	--	--	GO:0005515	protein binding	--	--
GYY|c10019_g1	GO:0015031	protein transport	--	--	GO:0016021//GO:0016020	integral component of membrane//membrane
GYY|c10020_g1	GO:0042254//GO:0006412	ribosome biogenesis//translation	GO:0003735	structural constituent of ribosome	GO:0005761//GO:0005840//GO:0005622	mitochondrial ribosome//ribosome//intracellular
GYY|c10021_g2	GO:0042967	acyl-carrier-protein biosynthetic process	GO:0016747//GO:0008080	transferase activity, transferring acyl groups other than amino-acyl groups//N-acetyltransferase activity	--	--
GYY|c10023_g1	GO:0042254//GO:0006412	ribosome biogenesis//translation	GO:0003735	structural constituent of ribosome	GO:0005840//GO:0005622	ribosome//intracellular
GYY|c10025_g1	GO:0006810//GO:0006351//GO:0006506	transport//transcription, DNA-templated//GPI anchor biosynthetic process	GO:0005215	transporter activity	GO:0005634//GO:0016020//GO:0016021	nucleus//membrane//integral component of membrane
GYY|c10026_g1	GO:0015031	protein transport	GO:0008565	protein transporter activity	--	--
GYY|c10040_g1	GO:0030437//GO:0007124//GO:0000077//GO:0001402//GO:0007265//GO:0006267//GO:0005977//GO:0051436//GO:0006270//GO:0034221	ascospore formation//pseudohyphal growth//DNA damage checkpoint//signal transduction involved in filamentous growth//Ras protein signal transduction//pre-replicative complex assembly involved in nuclear cell cycle DNA replication//glycogen metabolic process//negative regulation of ubiquitin-protein ligase activity involved in mitotic cell cycle//DNA replication initiation//fungal-type cell wall c…	GO:0019904//GO:0003688//GO:0050815	protein domain specific binding//DNA replication origin binding//phosphoserine binding	GO:0046809//GO:0005634	replication compartment//nucleus
GYY|c10042_g1	--	--	GO:0008270	zinc ion binding	GO:0005634	nucleus
GYY|c10046_g1	GO:0006810//GO:0015991//GO:0045995//GO:0007259//GO:0007165//GO:0048193//GO:0006308//GO:0015992//GO:0030168//GO:0050778//GO:0006355//GO:0030334//GO:0006606//GO:0030155//GO:0006886//GO:0051607//GO:0051258//GO:0015031	transport//ATP hydrolysis coupled proton transport//regulation of embryonic development//JAK-STAT cascade//signal transduction//Golgi vesicle transport//DNA catabolic process//proton transport//platelet activation//positive regulation of immune response//regulation of transcription, DNA-templated//regulation of cell migration//protein import into nucleus//regulation of cell adhesion//intracellula…	GO:0005125//GO:0008134//GO:0005102//GO:0042803//GO:0005524//GO:0045502//GO:0008270//GO:0008565//GO:0005515//GO:0015078//GO:0016818//GO:0008855//GO:0003677//GO:0030674	cytokine activity//transcription factor binding//receptor binding//protein homodimerization activity//ATP binding//dynein binding//zinc ion binding//protein transporter activity//protein binding//hydrogen ion transmembrane transporter activity//hydrolase activity, acting on acid anhydrides, in phosphorus-containing anhydrides//exodeoxyribonuclease VII activity//DNA binding//protein binding, bridg…	GO:0005667//GO:0030286//GO:0005737//GO:0005634//GO:0005577//GO:0016020//GO:0033179//GO:0005886//GO:0009318//GO:0016021	transcription factor complex//dynein complex//cytoplasm//nucleus//fibrinogen complex//membrane//proton-transporting V-type ATPase, V0 domain//plasma membrane//exodeoxyribonuclease VII complex//integral component of membrane
GYY|c10047_g1	GO:0030154	cell differentiation	--	--	GO:0016021	integral component of membrane
GYY|c10050_g1	--	--	--	--	GO:0016021	integral component of membrane
GYY|c10057_g1	GO:0006470	protein dephosphorylation	GO:0008138	protein tyrosine/serine/threonine phosphatase activity	--	--
GYY|c10060_g1	GO:0006810	transport	GO:0005215	transporter activity	GO:0016021//GO:0016020	integral component of membrane//membrane
GYY|c10064_g1	GO:0007264//GO:0007165//GO:0006614//GO:0007186//GO:0006000//GO:0006013	small GTPase mediated signal transduction//signal transduction//SRP-dependent cotranslational protein targeting to membrane//G-protein coupled receptor signaling pathway//fructose metabolic process//mannose metabolic process	GO:0004871//GO:0031683//GO:0005524//GO:0005525//GO:0003873//GO:0003924//GO:0019001	signal transducer activity//G-protein beta/gamma-subunit complex binding//ATP binding//GTP binding//6-phosphofructo-2-kinase activity//GTPase activity//guanyl nucleotide binding	--	--
GYY|c10065_g1	GO:0055085	transmembrane transport	GO:0022857	transmembrane transporter activity	GO:0016021	integral component of membrane
GYY|c10069_g1	--	--	GO:0016627	oxidoreductase activity, acting on the CH-CH group of donors	--	--
GYY|c10074_g1	GO:0051252	regulation of RNA metabolic process	GO:0004521//GO:0003723	endoribonuclease activity//RNA binding	--	--
GYY|c10075_g1	--	--	GO:0005515	protein binding	--	--
GYY|c10090_g1	GO:0010951//GO:0007596	negative regulation of endopeptidase activity//blood coagulation	GO:0008191	metalloendopeptidase inhibitor activity	--	--
GYY|c10092_g1	GO:0006508	proteolysis	GO:0004252	serine-type endopeptidase activity	--	--
GYY|c10093_g1	GO:0042254//GO:0006412	ribosome biogenesis//translation	GO:0003735	structural constituent of ribosome	GO:0005840	ribosome
GYY|c10094_g1	--	--	GO:0003676//GO:1901363//GO:0097159	nucleic acid binding//heterocyclic compound binding//organic cyclic compound binding	--	--
GYY|c10095_g1	GO:0016226	iron-sulfur cluster assembly	GO:0005506//GO:0051536	iron ion binding//iron-sulfur cluster binding	--	--
GYY|c10101_g1	--	--	GO:0000166//GO:0003676//GO:0004386	nucleotide binding//nucleic acid binding//helicase activity	GO:0005643	nuclear pore
GYY|c10104_g1	GO:0055114	oxidation-reduction process	GO:0016491	oxidoreductase activity	--	--
GYY|c10112_g1	GO:0019464	glycine decarboxylation via glycine cleavage system	--	--	GO:0005960	glycine cleavage complex
GYY|c10118_g1	GO:0042254//GO:0006412	ribosome biogenesis//translation	GO:0003735	structural constituent of ribosome	GO:0005840	ribosome
GYY|c10125_g1	GO:0006013//GO:0006000//GO:0007186//GO:0007264//GO:0007165	mannose metabolic process//fructose metabolic process//G-protein coupled receptor signaling pathway//small GTPase mediated signal transduction//signal transduction	GO:0019001//GO:0003924//GO:0003873//GO:0005525//GO:0005524//GO:0004871//GO:0031683	guanyl nucleotide binding//GTPase activity//6-phosphofructo-2-kinase activity//GTP binding//ATP binding//signal transducer activity//G-protein beta/gamma-subunit complex binding	--	--
GYY|c10127_g1	GO:0006352	DNA-templated transcription, initiation	GO:0046982	protein heterodimerization activity	GO:0005669	transcription factor TFIID complex
GYY|c10137_g1	GO:0042254//GO:0006412	ribosome biogenesis//translation	GO:0003735//GO:0005515	structural constituent of ribosome//protein binding	GO:0005840	ribosome
GYY|c10142_g1	GO:0006817	phosphate ion transport	GO:0005315	inorganic phosphate transmembrane transporter activity	GO:0016020	membrane
GYY|c10168_g1	--	--	GO:0051082	unfolded protein binding	--	--
GYY|c10170_g1	GO:0006355	regulation of transcription, DNA-templated	GO:0003700//GO:0003676//GO:0008270	transcription factor activity, sequence-specific DNA binding//nucleic acid binding//zinc ion binding	GO:0005667//GO:0005634	transcription factor complex//nucleus
GYY|c10178_g1	--	--	GO:0008270	zinc ion binding	--	--
GYY|c10179_g1	GO:0006412//GO:0006265//GO:0042254	translation//DNA topological change//ribosome biogenesis	GO:0003735//GO:0003677//GO:0003918	structural constituent of ribosome//DNA binding//DNA topoisomerase type II (ATP-hydrolyzing) activity	GO:0005840	ribosome
GYY|c10181_g1	GO:0042916//GO:0019700	alkylphosphonate transport//organic phosphonate catabolic process	GO:0016829	lyase activity	--	--
GYY|c10183_g1	GO:0006412//GO:0042254	translation//ribosome biogenesis	GO:0003735	structural constituent of ribosome	GO:0005840	ribosome
GYY|c10189_g1	--	--	GO:0005515	protein binding	--	--
GYY|c10191_g1	--	--	GO:0020037	heme binding	--	--
GYY|c10191_g2	--	--	GO:0020037	heme binding	--	--
GYY|c10195_g2	GO:0007155	cell adhesion	GO:0030246	carbohydrate binding	--	--
GYY|c1019_g1	GO:0000079	regulation of cyclin-dependent protein serine/threonine kinase activity	GO:0019901//GO:0016757	protein kinase binding//transferase activity, transferring glycosyl groups	--	--
GYY|c101_g1	GO:0007165	signal transduction	GO:0005509	calcium ion binding	GO:0005578	proteinaceous extracellular matrix
GYY|c10223_g1	GO:0006144	purine nucleobase metabolic process	GO:0003968	RNA-directed RNA polymerase activity	GO:0031379	RNA-directed RNA polymerase complex
GYY|c10223_g2	GO:0006144	purine nucleobase metabolic process	GO:0003968	RNA-directed RNA polymerase activity	GO:0031379	RNA-directed RNA polymerase complex
GYY|c10223_g3	GO:0006144	purine nucleobase metabolic process	GO:0003968	RNA-directed RNA polymerase activity	GO:0031379	RNA-directed RNA polymerase complex
GYY|c10224_g1	GO:0009405//GO:0009307//GO:0055114//GO:0006308	pathogenesis//DNA restriction-modification system//oxidation-reduction process//DNA catabolic process	GO:0003677//GO:0016705//GO:0020037//GO:0009036//GO:0005506	DNA binding//oxidoreductase activity, acting on paired donors, with incorporation or reduction of molecular oxygen//heme binding//Type II site-specific deoxyribonuclease activity//iron ion binding	GO:0005576//GO:0009359	extracellular region//Type II site-specific deoxyribonuclease complex
GYY|c10232_g1	GO:0015992//GO:0015986	proton transport//ATP synthesis coupled proton transport	GO:0015078	hydrogen ion transmembrane transporter activity	GO:0045263	proton-transporting ATP synthase complex, coupling factor F(o)
GYY|c10235_g1	GO:0006464//GO:0015031	cellular protein modification process//protein transport	GO:0005515	protein binding	--	--
GYY|c10239_g2	GO:0017038//GO:0007049//GO:0006298//GO:0006457//GO:0006396	protein import//cell cycle//mismatch repair//protein folding//RNA processing	GO:0042803//GO:0030983//GO:0019905//GO:0000774//GO:0051087//GO:0005524	protein homodimerization activity//mismatched DNA binding//syntaxin binding//adenyl-nucleotide exchange factor activity//chaperone binding//ATP binding	GO:0016020	membrane
GYY|c1023_g1	GO:0055114	oxidation-reduction process	GO:0016491//GO:0050660	oxidoreductase activity//flavin adenine dinucleotide binding	--	--
GYY|c10252_g1	GO:0006351	transcription, DNA-templated	GO:0003677//GO:0008270//GO:0008092//GO:0042802//GO:0005515//GO:0043130//GO:0030674	DNA binding//zinc ion binding//cytoskeletal protein binding//identical protein binding//protein binding//ubiquitin binding//protein binding, bridging	GO:0005634	nucleus
GYY|c10255_g1	--	--	--	--	GO:0019028	viral capsid
GYY|c1025_g1	GO:0006303//GO:0009069//GO:0016310	double-strand break repair via nonhomologous end joining//serine family amino acid metabolic process//phosphorylation	GO:0003677//GO:0005524//GO:0004677	DNA binding//ATP binding//DNA-dependent protein kinase activity	GO:0005958//GO:0005634	DNA-dependent protein kinase-DNA ligase 4 complex//nucleus
GYY|c10261_g1	GO:0055085	transmembrane transport	GO:0022857	transmembrane transporter activity	GO:0016021	integral component of membrane
GYY|c1026_g1	GO:0051252	regulation of RNA metabolic process	GO:0004540	ribonuclease activity	--	--
GYY|c10271_g1	GO:0006950	response to stress	GO:0005524	ATP binding	--	--
GYY|c10271_g2	GO:0006950//GO:0000902	response to stress//cell morphogenesis	GO:0005524	ATP binding	--	--
GYY|c10274_g1	--	--	--	--	GO:0016020	membrane
GYY|c10277_g1	GO:0055085	transmembrane transport	GO:0022857	transmembrane transporter activity	GO:0016021	integral component of membrane
GYY|c10278_g1	GO:0030168//GO:0051258//GO:0007165//GO:0006807	platelet activation//protein polymerization//signal transduction//nitrogen compound metabolic process	GO:0046914//GO:0005102//GO:0030674//GO:0003824	transition metal ion binding//receptor binding//protein binding, bridging//catalytic activity	GO:0005577//GO:0016021	fibrinogen complex//integral component of membrane
GYY|c10283_g1	--	--	--	--	GO:0016021	integral component of membrane
GYY|c1028_g1	--	--	--	--	GO:0016020	membrane
GYY|c10290_g1	--	--	GO:0005515	protein binding	--	--
GYY|c10297_g1	GO:0055114	oxidation-reduction process	GO:0016491//GO:0046872	oxidoreductase activity//metal ion binding	--	--
GYY|c10298_g1	GO:0006508	proteolysis	GO:0004222	metalloendopeptidase activity	--	--
GYY|c10300_g1	GO:0006812//GO:0006836	cation transport//neurotransmitter transport	GO:0005328	neurotransmitter:sodium symporter activity	GO:0016021	integral component of membrane
GYY|c10310_g1	--	--	GO:0030234	enzyme regulator activity	GO:0016020	membrane
GYY|c10315_g2	--	--	--	--	GO:0005615//GO:0005576	extracellular space//extracellular region
GYY|c10316_g1	GO:0051252	regulation of RNA metabolic process	GO:0003676//GO:0004523	nucleic acid binding//RNA-DNA hybrid ribonuclease activity	--	--
GYY|c1031_g1	GO:0005975	carbohydrate metabolic process	GO:0004553//GO:0043169//GO:0003824	hydrolase activity, hydrolyzing O-glycosyl compounds//cation binding//catalytic activity	--	--
GYY|c10329_g1	GO:0003333//GO:0006810//GO:0055085//GO:0006865	amino acid transmembrane transport//transport//transmembrane transport//amino acid transport	GO:0015171	amino acid transmembrane transporter activity	GO:0016020	membrane
GYY|c10332_g1	GO:0042254//GO:0006412	ribosome biogenesis//translation	GO:0003735	structural constituent of ribosome	GO:0005840	ribosome
GYY|c10338_g1	GO:0008152	metabolic process	GO:0016758	transferase activity, transferring hexosyl groups	--	--
GYY|c10339_g1	--	--	--	--	GO:0032040	small-subunit processome
GYY|c1033_g1	GO:0007165	signal transduction	GO:0005515//GO:0005509	protein binding//calcium ion binding	GO:0005578	proteinaceous extracellular matrix
GYY|c10346_g1	GO:0009069//GO:0016310//GO:0007178//GO:0006468	serine family amino acid metabolic process//phosphorylation//transmembrane receptor protein serine/threonine kinase signaling pathway//protein phosphorylation	GO:0005524//GO:0004675	ATP binding//transmembrane receptor protein serine/threonine kinase activity	GO:0016020	membrane
GYY|c10348_g1	GO:0016236//GO:0007264//GO:0006893//GO:0006888	macroautophagy//small GTPase mediated signal transduction//Golgi to plasma membrane transport//ER to Golgi vesicle-mediated transport	GO:0005525	GTP binding	GO:0005622	intracellular
GYY|c10353_g1	GO:0042742	defense response to bacterium	--	--	--	--
GYY|c10356_g1	--	--	GO:0003676	nucleic acid binding	--	--
GYY|c10358_g1	GO:0022904//GO:0006118	respiratory electron transport chain//obsolete electron transport	GO:0016491//GO:0009055//GO:0046872	oxidoreductase activity//electron carrier activity//metal ion binding	GO:0070469//GO:0005743//GO:0016021//GO:0016020	respiratory chain//mitochondrial inner membrane//integral component of membrane//membrane
GYY|c10361_g1	GO:0006807//GO:0006730	nitrogen compound metabolic process//one-carbon metabolic process	GO:0008270//GO:0004089	zinc ion binding//carbonate dehydratase activity	--	--
GYY|c10371_g1	GO:0007218//GO:0042811	neuropeptide signaling pathway//pheromone biosynthetic process	GO:0005184	neuropeptide hormone activity	--	--
GYY|c10372_g1	--	--	--	--	GO:0016021	integral component of membrane
GYY|c1037_g1	--	--	GO:0016798	hydrolase activity, acting on glycosyl bonds	GO:0016021	integral component of membrane
GYY|c10381_g1	GO:0010467//GO:0044238//GO:0005975//GO:0006367//GO:0006665//GO:0006807//GO:0006687//GO:0034645	gene expression//primary metabolic process//carbohydrate metabolic process//transcription initiation from RNA polymerase II promoter//sphingolipid metabolic process//nitrogen compound metabolic process//glycosphingolipid metabolic process//cellular macromolecule biosynthetic process	GO:0004348	glucosylceramidase activity	GO:0005669	transcription factor TFIID complex
GYY|c10386_g1	GO:0055114	oxidation-reduction process	GO:0005507//GO:0016491	copper ion binding//oxidoreductase activity	--	--
GYY|c10397_g1	GO:0009069//GO:0006367//GO:0016310//GO:0006468	serine family amino acid metabolic process//transcription initiation from RNA polymerase II promoter//phosphorylation//protein phosphorylation	GO:0004674//GO:0004672//GO:0005524	protein serine/threonine kinase activity//protein kinase activity//ATP binding	GO:0005672	transcription factor TFIIA complex
GYY|c10404_g1	GO:0006355	regulation of transcription, DNA-templated	GO:0003677	DNA binding	GO:0005634	nucleus
GYY|c10407_g1	GO:0006479//GO:0006481	protein methylation//C-terminal protein methylation	GO:0004671	protein C-terminal S-isoprenylcysteine carboxyl O-methyltransferase activity	GO:0016021	integral component of membrane
GYY|c1040_g1	GO:0015992//GO:0015986	proton transport//ATP synthesis coupled proton transport	GO:0015078	hydrogen ion transmembrane transporter activity	GO:0045263	proton-transporting ATP synthase complex, coupling factor F(o)
GYY|c10413_g1	GO:0006098//GO:0005982//GO:0006096//GO:0006094//GO:0005985	pentose-phosphate shunt//starch metabolic process//glycolytic process//gluconeogenesis//sucrose metabolic process	GO:0004347	glucose-6-phosphate isomerase activity	GO:0005737	cytoplasm
GYY|c1041_g1	--	--	GO:0016491	oxidoreductase activity	GO:0005634	nucleus
GYY|c10420_g1	GO:0051603//GO:0006511	proteolysis involved in cellular protein catabolic process//ubiquitin-dependent protein catabolic process	GO:0004298//GO:0004175	threonine-type endopeptidase activity//endopeptidase activity	GO:0019773//GO:0005737//GO:0005634//GO:0005839	proteasome core complex, alpha-subunit complex//cytoplasm//nucleus//proteasome core complex
GYY|c10426_g1	GO:0045454	cell redox homeostasis	GO:0016491	oxidoreductase activity	--	--
GYY|c10434_g1	--	--	--	--	GO:0016020	membrane
GYY|c10437_g1	--	--	--	--	GO:0005789//GO:0016021	endoplasmic reticulum membrane//integral component of membrane
GYY|c1043_g1	GO:0006351	transcription, DNA-templated	GO:0046983	protein dimerization activity	--	--
GYY|c10443_g1	GO:0015992//GO:0015986	proton transport//ATP synthesis coupled proton transport	GO:0015078	hydrogen ion transmembrane transporter activity	GO:0045263	proton-transporting ATP synthase complex, coupling factor F(o)
GYY|c10444_g1	GO:0006525//GO:0015074//GO:0006355//GO:0006313	arginine metabolic process//DNA integration//regulation of transcription, DNA-templated//transposition, DNA-mediated	GO:0003677//GO:0004803//GO:0003700//GO:0003676	DNA binding//transposase activity//transcription factor activity, sequence-specific DNA binding//nucleic acid binding	GO:0005667	transcription factor complex
GYY|c10460_g1	GO:0051603	proteolysis involved in cellular protein catabolic process	GO:0004298	threonine-type endopeptidase activity	GO:0005839//GO:0005634//GO:0005737	proteasome core complex//nucleus//cytoplasm
GYY|c10465_g1	--	--	--	--	GO:0016020	membrane
GYY|c10468_g1	GO:0006206//GO:0006464//GO:0006260//GO:0055114	pyrimidine nucleobase metabolic process//cellular protein modification process//DNA replication//oxidation-reduction process	GO:0016151//GO:0008998//GO:0016491	nickel cation binding//ribonucleoside-triphosphate reductase activity//oxidoreductase activity	--	--
GYY|c10472_g1	GO:0006576//GO:0007264//GO:0007165//GO:0007186	cellular biogenic amine metabolic process//small GTPase mediated signal transduction//signal transduction//G-protein coupled receptor signaling pathway	GO:0004871//GO:0031683//GO:0005524//GO:0005525//GO:0003924//GO:0019001	signal transducer activity//G-protein beta/gamma-subunit complex binding//ATP binding//GTP binding//GTPase activity//guanyl nucleotide binding	--	--
GYY|c10489_g1	GO:0006355//GO:0010038//GO:0055114	regulation of transcription, DNA-templated//response to metal ion//oxidation-reduction process	GO:0010309//GO:0045735	acireductone dioxygenase [iron(II)-requiring] activity//nutrient reservoir activity	--	--
GYY|c10492_g1	GO:0055114//GO:0008152	oxidation-reduction process//metabolic process	GO:0016491//GO:0050661//GO:0016616//GO:0050660//GO:0004499	oxidoreductase activity//NADP binding//oxidoreductase activity, acting on the CH-OH group of donors, NAD or NADP as acceptor//flavin adenine dinucleotide binding//N,N-dimethylaniline monooxygenase activity	--	--
GYY|c1049_g1	--	--	--	--	GO:0016021	integral component of membrane
GYY|c10504_g1	--	--	GO:0020037//GO:0019825	heme binding//oxygen binding	--	--
GYY|c10504_g2	--	--	GO:0019825//GO:0020037	oxygen binding//heme binding	--	--
GYY|c10506_g1	GO:0016311//GO:0008152	dephosphorylation//metabolic process	GO:0016791	phosphatase activity	--	--
GYY|c10508_g1	GO:0006508	proteolysis	GO:0008234	cysteine-type peptidase activity	--	--
GYY|c10512_g1	--	--	GO:0004867	serine-type endopeptidase inhibitor activity	--	--
GYY|c10513_g1	GO:0055114	oxidation-reduction process	GO:0020037//GO:0016705//GO:0005506	heme binding//oxidoreductase activity, acting on paired donors, with incorporation or reduction of molecular oxygen//iron ion binding	--	--
GYY|c10514_g1	GO:0006260	DNA replication	GO:0001882//GO:0003887	nucleoside binding//DNA-directed DNA polymerase activity	GO:0042575	DNA polymerase complex
GYY|c10517_g1	GO:0055114	oxidation-reduction process	GO:0008270//GO:0016491//GO:0000166	zinc ion binding//oxidoreductase activity//nucleotide binding	--	--
GYY|c10519_g1	GO:0006807//GO:0000105//GO:0009228//GO:0055114//GO:0006537	nitrogen compound metabolic process//histidine biosynthetic process//thiamine biosynthetic process//oxidation-reduction process//glutamate biosynthetic process	GO:0016627//GO:0016638//GO:0015930//GO:0018580//GO:0003824//GO:0016491//GO:0004789	oxidoreductase activity, acting on the CH-CH group of donors//oxidoreductase activity, acting on the CH-NH2 group of donors//glutamate synthase activity//nitronate monooxygenase activity//catalytic activity//oxidoreductase activity//thiamine-phosphate diphosphorylase activity	GO:0005737	cytoplasm
GYY|c10519_g2	GO:0055114//GO:0006807//GO:0006537	oxidation-reduction process//nitrogen compound metabolic process//glutamate biosynthetic process	GO:0015930//GO:0016638//GO:0018580//GO:0016491//GO:0003824	glutamate synthase activity//oxidoreductase activity, acting on the CH-NH2 group of donors//nitronate monooxygenase activity//oxidoreductase activity//catalytic activity	--	--
GYY|c10520_g1	GO:0006950	response to stress	--	--	--	--
GYY|c10522_g1	GO:0042254//GO:0006118//GO:0006412	ribosome biogenesis//obsolete electron transport//translation	GO:0009055//GO:0051537//GO:0051536//GO:0003735	electron carrier activity//2 iron, 2 sulfur cluster binding//iron-sulfur cluster binding//structural constituent of ribosome	GO:0005622//GO:0005840	intracellular//ribosome
GYY|c10523_g1	GO:0016226	iron-sulfur cluster assembly	GO:0005506//GO:0051536	iron ion binding//iron-sulfur cluster binding	--	--
GYY|c10526_g1	GO:0006412//GO:0042254	translation//ribosome biogenesis	GO:0003735	structural constituent of ribosome	GO:0005840	ribosome
GYY|c10535_g1	--	--	--	--	GO:0005576	extracellular region
GYY|c10536_g1	GO:0006542//GO:0009252//GO:0007165//GO:0006807	glutamine biosynthetic process//peptidoglycan biosynthetic process//signal transduction//nitrogen compound metabolic process	GO:0004356//GO:0005524//GO:0004871	glutamate-ammonia ligase activity//ATP binding//signal transducer activity	GO:0005737//GO:0016021	cytoplasm//integral component of membrane
GYY|c10547_g1	GO:0006355	regulation of transcription, DNA-templated	GO:0003677	DNA binding	GO:0005634	nucleus
GYY|c10554_g1	GO:0008033	tRNA processing	GO:0004810//GO:0016437	tRNA adenylyltransferase activity//tRNA cytidylyltransferase activity	--	--
GYY|c10563_g1	GO:0055114	oxidation-reduction process	GO:0016209//GO:0016491	antioxidant activity//oxidoreductase activity	--	--
GYY|c10573_g1	GO:0009395//GO:0008152	phospholipid catabolic process//metabolic process	GO:0004620	phospholipase activity	--	--
GYY|c10579_g1	GO:0000162//GO:0009094//GO:0006571//GO:0006094//GO:0006096	tryptophan biosynthetic process//L-phenylalanine biosynthetic process//tyrosine biosynthetic process//gluconeogenesis//glycolytic process	GO:0000287//GO:0004634	magnesium ion binding//phosphopyruvate hydratase activity	GO:0000015	phosphopyruvate hydratase complex
GYY|c10579_g2	GO:0006096//GO:0006094//GO:0006571//GO:0009094//GO:0000162	glycolytic process//gluconeogenesis//tyrosine biosynthetic process//L-phenylalanine biosynthetic process//tryptophan biosynthetic process	GO:0004634//GO:0000287	phosphopyruvate hydratase activity//magnesium ion binding	GO:0000015	phosphopyruvate hydratase complex
GYY|c10580_g1	GO:0015031	protein transport	--	--	GO:0016020//GO:0016021	membrane//integral component of membrane
GYY|c10591_g1	GO:0006574//GO:0006552//GO:0006633//GO:0019354//GO:0055114//GO:0006779//GO:0006568//GO:0006554//GO:0006631//GO:0006550//GO:0018874//GO:0019521//GO:0006520//GO:0006098	valine catabolic process//leucine catabolic process//fatty acid biosynthetic process//siroheme biosynthetic process//oxidation-reduction process//porphyrin-containing compound biosynthetic process//tryptophan metabolic process//lysine catabolic process//fatty acid metabolic process//isoleucine catabolic process//benzoate metabolic process//D-gluconate metabolic process//cellular amino acid metabo…	GO:0051287//GO:0004616//GO:0016491//GO:0003857//GO:0043115	NAD binding//phosphogluconate dehydrogenase (decarboxylating) activity//oxidoreductase activity//3-hydroxyacyl-CoA dehydrogenase activity//precorrin-2 dehydrogenase activity	--	--
GYY|c10597_g1	--	--	GO:0020037	heme binding	--	--
GYY|c10601_g1	GO:0006950//GO:0000012//GO:0009415//GO:0006281	response to stress//single strand break repair//response to water//DNA repair	GO:0003684	damaged DNA binding	GO:0005634	nucleus
GYY|c10606_g1	GO:0015074	DNA integration	--	--	--	--
GYY|c1060_g1	GO:0005985//GO:0006075//GO:0005982	sucrose metabolic process//(1->3)-beta-D-glucan biosynthetic process//starch metabolic process	GO:0003843	1,3-beta-D-glucan synthase activity	GO:0000148	1,3-beta-D-glucan synthase complex
GYY|c10628_g1	GO:0006119//GO:0006118//GO:0015992	oxidative phosphorylation//obsolete electron transport//proton transport	GO:0008121	ubiquinol-cytochrome-c reductase activity	--	--
GYY|c10629_g1	--	--	GO:0005515	protein binding	--	--
GYY|c10632_g1	GO:0010508	positive regulation of autophagy	--	--	--	--
GYY|c10636_g1	GO:0042254//GO:0006412	ribosome biogenesis//translation	GO:0003735	structural constituent of ribosome	GO:0005840//GO:0005622	ribosome//intracellular
GYY|c10656_g1	GO:0009405//GO:0009451//GO:0008033//GO:0032259//GO:0006464//GO:0006364//GO:0006479//GO:0046500//GO:0030488//GO:0006810	pathogenesis//RNA modification//tRNA processing//methylation//cellular protein modification process//rRNA processing//protein methylation//S-adenosylmethionine metabolic process//tRNA methylation//transport	GO:0003723//GO:0016429//GO:0004719//GO:0008168//GO:0019871	RNA binding//tRNA (adenine-N1-)-methyltransferase activity//protein-L-isoaspartate (D-aspartate) O-methyltransferase activity//methyltransferase activity//sodium channel inhibitor activity	GO:0005576//GO:0031515	extracellular region//tRNA (m1A) methyltransferase complex
GYY|c1065_g1	GO:0042254//GO:0006412	ribosome biogenesis//translation	GO:0003735	structural constituent of ribosome	GO:0015934//GO:0005840	large ribosomal subunit//ribosome
GYY|c10661_g1	GO:0006412//GO:0042254	translation//ribosome biogenesis	GO:0003735	structural constituent of ribosome	GO:0005622//GO:0005840	intracellular//ribosome
GYY|c10663_g1	GO:0006412//GO:0042254	translation//ribosome biogenesis	GO:0003735	structural constituent of ribosome	GO:0005622//GO:0005840	intracellular//ribosome
GYY|c10663_g2	GO:0042254//GO:0006412	ribosome biogenesis//translation	GO:0003735	structural constituent of ribosome	GO:0005840//GO:0005622	ribosome//intracellular
GYY|c10675_g1	GO:0006457//GO:0000413	protein folding//protein peptidyl-prolyl isomerization	GO:0003755	peptidyl-prolyl cis-trans isomerase activity	--	--
GYY|c1067_g1	GO:0006355	regulation of transcription, DNA-templated	GO:0016791//GO:0043565//GO:0003677	phosphatase activity//sequence-specific DNA binding//DNA binding	--	--
GYY|c10688_g1	GO:0055114	oxidation-reduction process	GO:0016491//GO:0046914//GO:0046872	oxidoreductase activity//transition metal ion binding//metal ion binding	--	--
GYY|c10693_g1	GO:0005992	trehalose biosynthetic process	GO:0003824	catalytic activity	--	--
GYY|c10694_g1	--	--	GO:0008270	zinc ion binding	--	--
GYY|c10695_g1	GO:0006355	regulation of transcription, DNA-templated	GO:0003700	transcription factor activity, sequence-specific DNA binding	GO:0005667	transcription factor complex
GYY|c10696_g2	GO:0006030	chitin metabolic process	GO:0008061	chitin binding	GO:0005576	extracellular region
GYY|c10701_g1	GO:0042967	acyl-carrier-protein biosynthetic process	GO:0008080	N-acetyltransferase activity	--	--
GYY|c10706_g2	GO:0009401	phosphoenolpyruvate-dependent sugar phosphotransferase system	--	--	GO:0016021//GO:0005869	integral component of membrane//dynactin complex
GYY|c10707_g1	GO:0045905//GO:0006448//GO:0006452//GO:0045901	positive regulation of translational termination//regulation of translational elongation//translational frameshifting//positive regulation of translational elongation	GO:0003746//GO:0003723//GO:0005515//GO:0043022	translation elongation factor activity//RNA binding//protein binding//ribosome binding	GO:0005840	ribosome
GYY|c1070_g1	GO:0006000//GO:0055070//GO:0006013//GO:0046486//GO:0006020//GO:0008152//GO:0015976//GO:0006094//GO:0006096	fructose metabolic process//copper ion homeostasis//mannose metabolic process//glycerolipid metabolic process//inositol metabolic process//metabolic process//carbon utilization//gluconeogenesis//glycolytic process	GO:0004807//GO:0005507	triose-phosphate isomerase activity//copper ion binding	--	--
GYY|c10715_g1	--	--	GO:0008270//GO:0046872	zinc ion binding//metal ion binding	--	--
GYY|c10716_g1	GO:0006571//GO:0006096//GO:0006094//GO:0000162//GO:0009094	tyrosine biosynthetic process//glycolytic process//gluconeogenesis//tryptophan biosynthetic process//L-phenylalanine biosynthetic process	GO:0000287//GO:0004634	magnesium ion binding//phosphopyruvate hydratase activity	GO:0000015	phosphopyruvate hydratase complex
GYY|c10727_g1	GO:0006730//GO:0006807	one-carbon metabolic process//nitrogen compound metabolic process	GO:0004089//GO:0008270	carbonate dehydratase activity//zinc ion binding	--	--
GYY|c10735_g1	GO:0046907//GO:0006508	intracellular transport//proteolysis	GO:0046872//GO:0003824//GO:0004185	metal ion binding//catalytic activity//serine-type carboxypeptidase activity	--	--
GYY|c10737_g2	--	--	GO:0005525	GTP binding	--	--
GYY|c10739_g1	GO:0009611	response to wounding	GO:0004867	serine-type endopeptidase inhibitor activity	--	--
GYY|c10744_g1	GO:0008152	metabolic process	GO:0003824	catalytic activity	--	--
GYY|c10748_g1	--	--	--	--	GO:0019028	viral capsid
GYY|c1074_g1	--	--	GO:0043531	ADP binding	--	--
GYY|c10759_g1	--	--	GO:0000062	fatty-acyl-CoA binding	--	--
GYY|c10772_g1	GO:0001522//GO:0009451	pseudouridine synthesis//RNA modification	GO:0003723//GO:0009982	RNA binding//pseudouridine synthase activity	--	--
GYY|c10779_g1	GO:0006508	proteolysis	GO:0004252	serine-type endopeptidase activity	--	--
GYY|c10786_g1	GO:0008152	metabolic process	GO:0010333//GO:0016829	terpene synthase activity//lyase activity	--	--
GYY|c1078_g1	GO:0007165//GO:0006355	signal transduction//regulation of transcription, DNA-templated	GO:0004871//GO:0003700	signal transducer activity//transcription factor activity, sequence-specific DNA binding	GO:0005634//GO:0005667	nucleus//transcription factor complex
GYY|c10790_g1	GO:0055085	transmembrane transport	GO:0022891//GO:0022857	substrate-specific transmembrane transporter activity//transmembrane transporter activity	GO:0016021	integral component of membrane
GYY|c10790_g2	GO:0000271//GO:0055085//GO:0006810	polysaccharide biosynthetic process//transmembrane transport//transport	GO:0022857//GO:0022891	transmembrane transporter activity//substrate-specific transmembrane transporter activity	GO:0016021	integral component of membrane
GYY|c10792_g1	--	--	GO:0005515	protein binding	--	--
GYY|c10800_g1	GO:0007411//GO:0016055	axon guidance//Wnt signaling pathway	--	--	GO:0005576	extracellular region
GYY|c10801_g1	--	--	--	--	GO:0016020	membrane
GYY|c10802_g1	GO:0006468	protein phosphorylation	GO:0005524//GO:0004672	ATP binding//protein kinase activity	--	--
GYY|c10804_g1	--	--	GO:0003676//GO:0005524	nucleic acid binding//ATP binding	GO:0005634	nucleus
GYY|c10806_g1	GO:0055114//GO:0006801	oxidation-reduction process//superoxide metabolic process	GO:0046872//GO:0004784	metal ion binding//superoxide dismutase activity	--	--
GYY|c1080_g1	GO:0030259//GO:0005975	lipid glycosylation//carbohydrate metabolic process	GO:0016758	transferase activity, transferring hexosyl groups	--	--
GYY|c10812_g1	--	--	GO:0016787	hydrolase activity	--	--
GYY|c10813_g1	GO:0006412//GO:0042254	translation//ribosome biogenesis	GO:0003735	structural constituent of ribosome	GO:0005622//GO:0005840	intracellular//ribosome
GYY|c10816_g1	GO:0006468	protein phosphorylation	GO:0005524//GO:0004672	ATP binding//protein kinase activity	--	--
GYY|c10838_g1	GO:0006415//GO:0006448//GO:0006200//GO:0006414	translational termination//regulation of translational elongation//obsolete ATP catabolic process//translational elongation	GO:0005524//GO:0003746//GO:0016887	ATP binding//translation elongation factor activity//ATPase activity	GO:0005840//GO:0022626	ribosome//cytosolic ribosome
GYY|c1083_g1	--	--	GO:0008171	O-methyltransferase activity	--	--
GYY|c10851_g1	--	--	--	--	GO:0016020	membrane
GYY|c10863_g1	GO:0055114//GO:0042773//GO:0006120	oxidation-reduction process//ATP synthesis coupled electron transport//mitochondrial electron transport, NADH to ubiquinone	GO:0016651	oxidoreductase activity, acting on NAD(P)H	--	--
GYY|c10867_g1	GO:0010112	regulation of systemic acquired resistance	GO:0003723	RNA binding	GO:0016021//GO:0005730	integral component of membrane//nucleolus
GYY|c10869_g1	--	--	--	--	GO:0016021	integral component of membrane
GYY|c10874_g1	GO:0055114	oxidation-reduction process	GO:0033743	peptide-methionine (R)-S-oxide reductase activity	--	--
GYY|c10886_g1	GO:0006508	proteolysis	GO:0008233	peptidase activity	--	--
GYY|c10888_g1	GO:0042254//GO:0006412	ribosome biogenesis//translation	GO:0000166//GO:0019843//GO:0003735	nucleotide binding//rRNA binding//structural constituent of ribosome	GO:0005840	ribosome
GYY|c10897_g1	GO:0042254//GO:0006412	ribosome biogenesis//translation	GO:0003735	structural constituent of ribosome	GO:0005840//GO:0005622	ribosome//intracellular
GYY|c10909_g1	GO:0055114	oxidation-reduction process	GO:0020037//GO:0016705//GO:0005506	heme binding//oxidoreductase activity, acting on paired donors, with incorporation or reduction of molecular oxygen//iron ion binding	--	--
GYY|c10912_g1	GO:0055114	oxidation-reduction process	GO:0046914//GO:0016491	transition metal ion binding//oxidoreductase activity	--	--
GYY|c10915_g1	GO:0006412//GO:0042254	translation//ribosome biogenesis	GO:0003735	structural constituent of ribosome	GO:0005840	ribosome
GYY|c10929_g1	GO:0034227//GO:0002098	tRNA thio-modification//tRNA wobble uridine modification	GO:0000049	tRNA binding	--	--
GYY|c10940_g1	GO:0055114	oxidation-reduction process	GO:0016491//GO:0046914	oxidoreductase activity//transition metal ion binding	--	--
GYY|c10942_g1	--	--	GO:0005198//GO:0019904//GO:0005515	structural molecule activity//protein domain specific binding//protein binding	GO:0019028	viral capsid
GYY|c10943_g1	GO:0006886	intracellular protein transport	--	--	GO:0005783//GO:0016021	endoplasmic reticulum//integral component of membrane
GYY|c10948_g1	--	--	--	--	GO:0016021	integral component of membrane
GYY|c1095_g1	GO:0055085	transmembrane transport	GO:0022857	transmembrane transporter activity	GO:0016021	integral component of membrane
GYY|c1097_g1	--	--	GO:0003677//GO:0046983	DNA binding//protein dimerization activity	--	--
GYY|c10980_g1	GO:0042254//GO:0006412	ribosome biogenesis//translation	GO:0003735	structural constituent of ribosome	GO:0005840//GO:0005622	ribosome//intracellular
GYY|c10986_g1	GO:0015986//GO:0000160//GO:0042157//GO:0015992//GO:0006935//GO:0006869//GO:0016310//GO:0006950//GO:0006811	ATP synthesis coupled proton transport//phosphorelay signal transduction system//lipoprotein metabolic process//proton transport//chemotaxis//lipid transport//phosphorylation//response to stress//ion transport	GO:0046872//GO:0004673//GO:0015078//GO:0000155//GO:0008289	metal ion binding//protein histidine kinase activity//hydrogen ion transmembrane transporter activity//phosphorelay sensor kinase activity//lipid binding	GO:0016021//GO:0005576//GO:0005737//GO:0045263//GO:0009365//GO:0016020//GO:0012511	integral component of membrane//extracellular region//cytoplasm//proton-transporting ATP synthase complex, coupling factor F(o)//protein histidine kinase complex//membrane//monolayer-surrounded lipid storage body
GYY|c10991_g2	GO:0042254//GO:0006412	ribosome biogenesis//translation	GO:0003735	structural constituent of ribosome	GO:0005840	ribosome
GYY|c10995_g1	--	--	GO:0005515	protein binding	GO:0005737	cytoplasm
GYY|c10996_g1	GO:0034477	U6 snRNA 3'-end processing	GO:0004518	nuclease activity	--	--
GYY|c10997_g1	GO:0006979//GO:0055114//GO:0006804//GO:0006749	response to oxidative stress//oxidation-reduction process//obsolete peroxidase reaction//glutathione metabolic process	GO:0016209//GO:0016491//GO:0004602	antioxidant activity//oxidoreductase activity//glutathione peroxidase activity	--	--
GYY|c10998_g1	GO:0015992//GO:0006123	proton transport//mitochondrial electron transport, cytochrome c to oxygen	GO:0004129	cytochrome-c oxidase activity	GO:0045277	respiratory chain complex IV
GYY|c11000_g1	GO:0009395	phospholipid catabolic process	GO:0004620	phospholipase activity	--	--
GYY|c11004_g1	GO:0006412//GO:0042254//GO:0000746	translation//ribosome biogenesis//conjugation	GO:0003735//GO:0003677//GO:0046983	structural constituent of ribosome//DNA binding//protein dimerization activity	GO:0005840	ribosome
GYY|c11004_g2	GO:0000746//GO:0006412//GO:0042254	conjugation//translation//ribosome biogenesis	GO:0003735//GO:0003677	structural constituent of ribosome//DNA binding	GO:0005840	ribosome
GYY|c11007_g1	--	--	GO:0008061	chitin binding	GO:0005737	cytoplasm
GYY|c11017_g1	GO:0055114	oxidation-reduction process	GO:0016614	oxidoreductase activity, acting on CH-OH group of donors	--	--
GYY|c1101_g1	--	--	GO:0043130	ubiquitin binding	--	--
GYY|c11024_g1	GO:0009733	response to auxin	--	--	GO:0005634	nucleus
GYY|c11031_g1	GO:0007010	cytoskeleton organization	GO:0003779	actin binding	--	--
GYY|c11033_g1	GO:0055085	transmembrane transport	GO:0022857//GO:0022891	transmembrane transporter activity//substrate-specific transmembrane transporter activity	GO:0016021	integral component of membrane
GYY|c11040_g1	GO:0006556//GO:0006555	S-adenosylmethionine biosynthetic process//methionine metabolic process	GO:0004478	methionine adenosyltransferase activity	--	--
GYY|c11040_g2	GO:0006556//GO:0006555	S-adenosylmethionine biosynthetic process//methionine metabolic process	GO:0004478	methionine adenosyltransferase activity	--	--
GYY|c11048_g1	GO:0006825	copper ion transport	GO:0005507//GO:0016531	copper ion binding//copper chaperone activity	GO:0005758	mitochondrial intermembrane space
GYY|c1104_g1	GO:0042254//GO:0006412	ribosome biogenesis//translation	GO:0003735	structural constituent of ribosome	GO:0005840//GO:0005622	ribosome//intracellular
GYY|c11052_g1	--	--	GO:0004869	cysteine-type endopeptidase inhibitor activity	--	--
GYY|c11063_g1	--	--	--	--	GO:0016021	integral component of membrane
GYY|c11070_g1	--	--	GO:0004190	aspartic-type endopeptidase activity	GO:0016021	integral component of membrane
GYY|c11073_g1	GO:0006886//GO:0006605//GO:0015031	intracellular protein transport//protein targeting//protein transport	GO:0015450	P-P-bond-hydrolysis-driven protein transmembrane transporter activity	GO:0009941//GO:0016020//GO:0005622	chloroplast envelope//membrane//intracellular
GYY|c11089_g1	GO:0031556//GO:0031554	transcriptional attenuation by ribosome//regulation of DNA-templated transcription, termination	--	--	--	--
GYY|c11095_g1	GO:0006754//GO:0006200//GO:0006812	ATP biosynthetic process//obsolete ATP catabolic process//cation transport	GO:0046872//GO:0005524//GO:0015662	metal ion binding//ATP binding//ATPase activity, coupled to transmembrane movement of ions, phosphorylative mechanism	GO:0016021	integral component of membrane
GYY|c1109_g1	--	--	GO:0003676//GO:0004527	nucleic acid binding//exonuclease activity	GO:0005622	intracellular
GYY|c11101_g1	GO:0006412//GO:0042254	translation//ribosome biogenesis	GO:0003735	structural constituent of ribosome	GO:0005840	ribosome
GYY|c11114_g1	GO:0006810	transport	--	--	GO:0005795	Golgi stack
GYY|c11123_g1	GO:0046813//GO:0061025	receptor-mediated virion attachment to host cell//membrane fusion	--	--	GO:0016021//GO:0019031	integral component of membrane//viral envelope
GYY|c11127_g1	GO:0006629	lipid metabolic process	GO:0008081	phosphoric diester hydrolase activity	--	--
GYY|c11132_g1	GO:0042254//GO:0006412	ribosome biogenesis//translation	GO:0003735	structural constituent of ribosome	GO:0005840//GO:0005622	ribosome//intracellular
GYY|c11134_g1	GO:0009069//GO:0016310//GO:0006468	serine family amino acid metabolic process//phosphorylation//protein phosphorylation	GO:0004674//GO:0005524	protein serine/threonine kinase activity//ATP binding	--	--
GYY|c1113_g1	GO:0006357//GO:0006396	regulation of transcription from RNA polymerase II promoter//RNA processing	GO:0001104	RNA polymerase II transcription cofactor activity	GO:0000176//GO:0016592	nuclear exosome (RNase complex)//mediator complex
GYY|c11154_g1	--	--	GO:0008270//GO:0003676	zinc ion binding//nucleic acid binding	--	--
GYY|c11181_g1	--	--	GO:0046872//GO:0008270	metal ion binding//zinc ion binding	--	--
GYY|c11202_g1	GO:0006508	proteolysis	GO:0004252	serine-type endopeptidase activity	--	--
GYY|c11203_g1	GO:0007010	cytoskeleton organization	GO:0003779//GO:0051087	actin binding//chaperone binding	--	--
GYY|c11205_g1	--	--	--	--	GO:0016021	integral component of membrane
GYY|c11207_g1	GO:0055114	oxidation-reduction process	GO:0016491//GO:0016616	oxidoreductase activity//oxidoreductase activity, acting on the CH-OH group of donors, NAD or NADP as acceptor	--	--
GYY|c11210_g1	GO:0018874//GO:0009712//GO:0055114//GO:0019261//GO:0042184//GO:0015833//GO:0042203//GO:0046232	benzoate metabolic process//catechol-containing compound metabolic process//oxidation-reduction process//1,4-dichlorobenzene catabolic process//xylene catabolic process//peptide transport//toluene catabolic process//carbazole catabolic process	GO:0005524//GO:0004867//GO:0005506//GO:0000166//GO:0005515//GO:0018576	ATP binding//serine-type endopeptidase inhibitor activity//iron ion binding//nucleotide binding//protein binding//catechol 1,2-dioxygenase activity	--	--
GYY|c11223_g1	--	--	GO:0008270	zinc ion binding	GO:0005634	nucleus
GYY|c11224_g1	GO:0042254//GO:0006412	ribosome biogenesis//translation	GO:0008097//GO:0003735	5S rRNA binding//structural constituent of ribosome	GO:0005840	ribosome
GYY|c11226_g1	GO:0006275//GO:0045893//GO:0006260	regulation of DNA replication//positive regulation of transcription, DNA-templated//DNA replication	GO:0003677//GO:0003688	DNA binding//DNA replication origin binding	GO:0046809//GO:0042025	replication compartment//host cell nucleus
GYY|c1124_g1	GO:0009059	macromolecule biosynthetic process	--	--	GO:0030176	integral component of endoplasmic reticulum membrane
GYY|c11252_g1	GO:0005975	carbohydrate metabolic process	GO:0005509//GO:0004571	calcium ion binding//mannosyl-oligosaccharide 1,2-alpha-mannosidase activity	GO:0016020	membrane
GYY|c11253_g1	GO:0006801//GO:0055114	superoxide metabolic process//oxidation-reduction process	GO:0046872	metal ion binding	--	--
GYY|c11258_g1	GO:0007165	signal transduction	--	--	--	--
GYY|c1125_g1	GO:0019370	leukotriene biosynthetic process	GO:0008237//GO:0008270	metallopeptidase activity//zinc ion binding	--	--
GYY|c11268_g1	--	--	GO:0008270	zinc ion binding	--	--
GYY|c11270_g1	GO:0005982//GO:0042545//GO:0005985	starch metabolic process//cell wall modification//sucrose metabolic process	GO:0030599	pectinesterase activity	GO:0005618	cell wall
GYY|c11274_g1	GO:0006869//GO:0042157	lipid transport//lipoprotein metabolic process	GO:0008289	lipid binding	GO:0005576	extracellular region
GYY|c11281_g1	GO:0005985//GO:0005975//GO:0005982	sucrose metabolic process//carbohydrate metabolic process//starch metabolic process	GO:0004650	polygalacturonase activity	--	--
GYY|c11294_g1	--	--	GO:0030570	pectate lyase activity	GO:0005576	extracellular region
GYY|c11294_g2	--	--	GO:0030570	pectate lyase activity	GO:0005576	extracellular region
GYY|c11296_g1	GO:0006198//GO:0006448//GO:0006414	cAMP catabolic process//regulation of translational elongation//translational elongation	GO:0003746//GO:0004115//GO:0008376	translation elongation factor activity//3',5'-cyclic-AMP phosphodiesterase activity//acetylgalactosaminyltransferase activity	GO:0005840//GO:0032580//GO:0005853	ribosome//Golgi cisterna membrane//eukaryotic translation elongation factor 1 complex
GYY|c11299_g1	GO:0000045	autophagosome assembly	--	--	GO:0005737	cytoplasm
GYY|c11303_g1	--	--	--	--	GO:0009986//GO:0016020	cell surface//membrane
GYY|c11308_g1	GO:0046688	response to copper ion	GO:0005507	copper ion binding	GO:0042597	periplasmic space
GYY|c11320_g1	--	--	GO:0016787	hydrolase activity	--	--
GYY|c11321_g1	--	--	--	--	GO:0019028	viral capsid
GYY|c11338_g1	GO:0035556	intracellular signal transduction	GO:0005515//GO:0008270	protein binding//zinc ion binding	--	--
GYY|c11343_g1	GO:0042254//GO:0006412	ribosome biogenesis//translation	GO:0003735	structural constituent of ribosome	GO:0005840//GO:0005622	ribosome//intracellular
GYY|c11353_g1	GO:0009089//GO:0009085//GO:0006006//GO:0006547//GO:0055114//GO:0006094//GO:0006096	lysine biosynthetic process via diaminopimelate//lysine biosynthetic process//glucose metabolic process//histidine metabolic process//oxidation-reduction process//gluconeogenesis//glycolytic process	GO:0004365//GO:0016153//GO:0016620//GO:0008839//GO:0051287//GO:0050661	glyceraldehyde-3-phosphate dehydrogenase (NAD+) (phosphorylating) activity//urocanate hydratase activity//oxidoreductase activity, acting on the aldehyde or oxo group of donors, NAD or NADP as acceptor//4-hydroxy-tetrahydrodipicolinate reductase//NAD binding//NADP binding	--	--
GYY|c11353_g2	GO:0055114	oxidation-reduction process	GO:0016620	oxidoreductase activity, acting on the aldehyde or oxo group of donors, NAD or NADP as acceptor	--	--
GYY|c11367_g1	GO:0042254//GO:0006412	ribosome biogenesis//translation	GO:0003735	structural constituent of ribosome	GO:0005840	ribosome
GYY|c11379_g2	GO:0006200	obsolete ATP catabolic process	GO:0016887//GO:0005524	ATPase activity//ATP binding	--	--
GYY|c11382_g1	--	--	GO:0003676	nucleic acid binding	--	--
GYY|c11385_g1	GO:0006508	proteolysis	GO:0004190	aspartic-type endopeptidase activity	--	--
GYY|c11388_g1	GO:0005975	carbohydrate metabolic process	GO:0004553//GO:0003824	hydrolase activity, hydrolyzing O-glycosyl compounds//catalytic activity	--	--
GYY|c11392_g1	GO:0006334	nucleosome assembly	GO:0003677//GO:0046982	DNA binding//protein heterodimerization activity	GO:0000786//GO:0005634	nucleosome//nucleus
GYY|c11394_g1	GO:0051603	proteolysis involved in cellular protein catabolic process	GO:0004298	threonine-type endopeptidase activity	GO:0005839	proteasome core complex
GYY|c11395_g1	GO:0042254//GO:0006412	ribosome biogenesis//translation	GO:0003735	structural constituent of ribosome	GO:0005840	ribosome
GYY|c11397_g1	GO:0009099//GO:0046487//GO:0006099//GO:0009097//GO:0019643//GO:0009098//GO:0008152	valine biosynthetic process//glyoxylate metabolic process//tricarboxylic acid cycle//isoleucine biosynthetic process//reductive tricarboxylic acid cycle//leucine biosynthetic process//metabolic process	GO:0003994//GO:0051539//GO:0003861	aconitate hydratase activity//4 iron, 4 sulfur cluster binding//3-isopropylmalate dehydratase activity	GO:0009316	3-isopropylmalate dehydratase complex
GYY|c11403_g1	GO:0007155	cell adhesion	GO:0010181	FMN binding	GO:0016020	membrane
GYY|c11405_g1	GO:0019089	transmission of virus	--	--	--	--
GYY|c11412_g1	GO:0006412//GO:0042254	translation//ribosome biogenesis	GO:0003735	structural constituent of ribosome	GO:0005840	ribosome
GYY|c11421_g1	GO:0006412//GO:0042254	translation//ribosome biogenesis	GO:0003735	structural constituent of ribosome	GO:0005622//GO:0005840	intracellular//ribosome
GYY|c11434_g1	GO:0006955//GO:0000902//GO:0007283	immune response//cell morphogenesis//spermatogenesis	GO:0003677	DNA binding	GO:0016020//GO:0019013//GO:0000786//GO:0005634	membrane//viral nucleocapsid//nucleosome//nucleus
GYY|c11440_g1	GO:0006265	DNA topological change	GO:0003690	double-stranded DNA binding	GO:0005576	extracellular region
GYY|c11446_g1	GO:0006886//GO:0009069//GO:0007034//GO:0016310//GO:0006457//GO:0015031//GO:0006468	intracellular protein transport//serine family amino acid metabolic process//vacuolar transport//phosphorylation//protein folding//protein transport//protein phosphorylation	GO:0004674//GO:0051082//GO:0008565//GO:0005524	protein serine/threonine kinase activity//unfolded protein binding//protein transporter activity//ATP binding	GO:0016020//GO:0005737//GO:0019028//GO:0016272	membrane//cytoplasm//viral capsid//prefoldin complex
GYY|c11454_g1	GO:0055085	transmembrane transport	--	--	GO:0016021	integral component of membrane
GYY|c11472_g1	GO:0006629	lipid metabolic process	--	--	GO:0016021//GO:0005886	integral component of membrane//plasma membrane
GYY|c11472_g2	--	--	--	--	GO:0016021	integral component of membrane
GYY|c11479_g1	GO:0008610//GO:0006633//GO:0042967	lipid biosynthetic process//fatty acid biosynthetic process//acyl-carrier-protein biosynthetic process	GO:0016747//GO:0004315	transferase activity, transferring acyl groups other than amino-acyl groups//3-oxoacyl-[acyl-carrier-protein] synthase activity	GO:0005835	fatty acid synthase complex
GYY|c11481_g1	--	--	GO:0003779	actin binding	--	--
GYY|c11484_g1	GO:0006334	nucleosome assembly	GO:0003677//GO:0046982	DNA binding//protein heterodimerization activity	GO:0005634//GO:0000786	nucleus//nucleosome
GYY|c11485_g1	GO:0000162//GO:0009094//GO:0006096//GO:0006094//GO:0006571	tryptophan biosynthetic process//L-phenylalanine biosynthetic process//glycolytic process//gluconeogenesis//tyrosine biosynthetic process	GO:0000287//GO:0004634	magnesium ion binding//phosphopyruvate hydratase activity	GO:0000015	phosphopyruvate hydratase complex
GYY|c11491_g1	GO:0006810//GO:0055085	transport//transmembrane transport	GO:0005215	transporter activity	GO:0005743//GO:0016021	mitochondrial inner membrane//integral component of membrane
GYY|c11507_g1	GO:0015948//GO:0055114	methanogenesis//oxidation-reduction process	GO:0005525	GTP binding	--	--
GYY|c11508_g2	--	--	GO:0008270	zinc ion binding	--	--
GYY|c11509_g1	GO:0006355	regulation of transcription, DNA-templated	GO:0003677//GO:0043565//GO:0003700	DNA binding//sequence-specific DNA binding//transcription factor activity, sequence-specific DNA binding	GO:0005634//GO:0005667	nucleus//transcription factor complex
GYY|c11511_g1	GO:0042254//GO:0006412	ribosome biogenesis//translation	GO:0003723//GO:0003735	RNA binding//structural constituent of ribosome	GO:0005840//GO:0015935	ribosome//small ribosomal subunit
GYY|c11513_g1	GO:0005975	carbohydrate metabolic process	GO:0004553//GO:0016787	hydrolase activity, hydrolyzing O-glycosyl compounds//hydrolase activity	--	--
GYY|c11521_g1	--	--	GO:0005509	calcium ion binding	--	--
GYY|c11525_g1	--	--	GO:0097159//GO:0003676//GO:1901363	organic cyclic compound binding//nucleic acid binding//heterocyclic compound binding	--	--
GYY|c11532_g1	GO:0045039	protein import into mitochondrial inner membrane	GO:0046872	metal ion binding	GO:0042719//GO:0005743	mitochondrial intermembrane space protein transporter complex//mitochondrial inner membrane
GYY|c11535_g1	GO:0006412//GO:0042254	translation//ribosome biogenesis	GO:0003735//GO:0003723	structural constituent of ribosome//RNA binding	GO:0005840//GO:0015935	ribosome//small ribosomal subunit
GYY|c11540_g1	--	--	GO:0016787	hydrolase activity	--	--
GYY|c11542_g1	GO:0008152	metabolic process	GO:0016491	oxidoreductase activity	--	--
GYY|c11552_g2	--	--	GO:0003676	nucleic acid binding	--	--
GYY|c11553_g1	GO:0006412//GO:0042254	translation//ribosome biogenesis	GO:0003735	structural constituent of ribosome	GO:0005622//GO:0005840	intracellular//ribosome
GYY|c11561_g1	GO:0019467	ornithine catabolic process, by decarboxylation	GO:0004857//GO:0008073	enzyme inhibitor activity//ornithine decarboxylase inhibitor activity	--	--
GYY|c11566_g1	--	--	--	--	GO:0016020	membrane
GYY|c11567_g1	GO:0007165//GO:0030521//GO:0006470//GO:0006355	signal transduction//androgen receptor signaling pathway//protein dephosphorylation//regulation of transcription, DNA-templated	GO:0004722//GO:0046872//GO:0003677//GO:0005496//GO:0003824//GO:0004882	protein serine/threonine phosphatase activity//metal ion binding//DNA binding//steroid binding//catalytic activity//androgen receptor activity	GO:0005634//GO:0008287	nucleus//protein serine/threonine phosphatase complex
GYY|c11569_g1	GO:0000724//GO:0006810//GO:0016197	double-strand break repair via homologous recombination//transport//endosomal transport	--	--	GO:0030119	AP-type membrane coat adaptor complex
GYY|c11572_g1	GO:0051603	proteolysis involved in cellular protein catabolic process	GO:0004298	threonine-type endopeptidase activity	GO:0005839	proteasome core complex
GYY|c11578_g1	GO:0006865//GO:0006810//GO:0055085//GO:0003333	amino acid transport//transport//transmembrane transport//amino acid transmembrane transport	GO:0015171	amino acid transmembrane transporter activity	GO:0016021//GO:0016020	integral component of membrane//membrane
GYY|c1157_g1	GO:0005985//GO:0000272//GO:0005982	sucrose metabolic process//polysaccharide catabolic process//starch metabolic process	GO:0008810	cellulase activity	--	--
GYY|c11580_g1	GO:0055114	oxidation-reduction process	GO:0016491//GO:0005507	oxidoreductase activity//copper ion binding	--	--
GYY|c11588_g1	GO:0015074	DNA integration	--	--	--	--
GYY|c11591_g1	GO:0051726	regulation of cell cycle	--	--	GO:0005634	nucleus
GYY|c11595_g1	GO:0006119//GO:0006118//GO:0015992	oxidative phosphorylation//obsolete electron transport//proton transport	GO:0008121	ubiquinol-cytochrome-c reductase activity	--	--
GYY|c11597_g1	GO:0055114	oxidation-reduction process	GO:0050660//GO:0016491//GO:0016614	flavin adenine dinucleotide binding//oxidoreductase activity//oxidoreductase activity, acting on CH-OH group of donors	--	--
GYY|c11599_g1	--	--	GO:0005515//GO:0019900	protein binding//kinase binding	--	--
GYY|c11601_g1	GO:0006446//GO:0006413	regulation of translational initiation//translational initiation	GO:0003743	translation initiation factor activity	GO:0019031//GO:0005840	viral envelope//ribosome
GYY|c11604_g1	--	--	GO:0003676//GO:0008026//GO:0005524	nucleic acid binding//ATP-dependent helicase activity//ATP binding	--	--
GYY|c11605_g1	GO:0042254//GO:0006412	ribosome biogenesis//translation	GO:0003723//GO:0003735	RNA binding//structural constituent of ribosome	GO:0005840//GO:0015934	ribosome//large ribosomal subunit
GYY|c11612_g1	GO:0042254//GO:0006412	ribosome biogenesis//translation	GO:0003735	structural constituent of ribosome	GO:0005840//GO:0005622	ribosome//intracellular
GYY|c11613_g1	GO:0042254//GO:0006412//GO:0006355	ribosome biogenesis//translation//regulation of transcription, DNA-templated	GO:0003677//GO:0003735	DNA binding//structural constituent of ribosome	GO:0005840//GO:0005622	ribosome//intracellular
GYY|c11619_g1	GO:0042254//GO:0006412	ribosome biogenesis//translation	GO:0003735	structural constituent of ribosome	GO:0005840//GO:0005622	ribosome//intracellular
GYY|c11620_g1	GO:0042254//GO:0006412	ribosome biogenesis//translation	GO:0003735	structural constituent of ribosome	GO:0005840//GO:0005622	ribosome//intracellular
GYY|c11621_g1	GO:0006364	rRNA processing	GO:0005515//GO:0008168	protein binding//methyltransferase activity	--	--
GYY|c11622_g1	GO:0005982//GO:0042545//GO:0005985	starch metabolic process//cell wall modification//sucrose metabolic process	GO:0030599	pectinesterase activity	GO:0005618	cell wall
GYY|c11623_g1	GO:0006281//GO:0006310	DNA repair//DNA recombination	GO:0005515//GO:0004112	protein binding//cyclic-nucleotide phosphodiesterase activity	--	--
GYY|c11629_g1	GO:0019752//GO:0009698//GO:0009058	carboxylic acid metabolic process//phenylpropanoid metabolic process//biosynthetic process	GO:0016841	ammonia-lyase activity	GO:0001772//GO:0016021//GO:0097197	immunological synapse//integral component of membrane//tetraspanin-enriched microdomain
GYY|c11632_g1	--	--	GO:0005198	structural molecule activity	GO:0019028	viral capsid
GYY|c11634_g1	GO:0006118//GO:0006122//GO:0006119//GO:0015992	obsolete electron transport//mitochondrial electron transport, ubiquinol to cytochrome c//oxidative phosphorylation//proton transport	GO:0008121	ubiquinol-cytochrome-c reductase activity	GO:0005750	mitochondrial respiratory chain complex III
GYY|c11638_g1	GO:0046999	regulation of conjugation	--	--	GO:0019867	outer membrane
GYY|c11640_g1	GO:0042545//GO:0005985//GO:0006355//GO:0005982	cell wall modification//sucrose metabolic process//regulation of transcription, DNA-templated//starch metabolic process	GO:0030599//GO:0043565//GO:0003700//GO:0016788	pectinesterase activity//sequence-specific DNA binding//transcription factor activity, sequence-specific DNA binding//hydrolase activity, acting on ester bonds	GO:0005618//GO:0005667	cell wall//transcription factor complex
GYY|c11642_g1	GO:0009073//GO:0051252//GO:0009094//GO:0000162//GO:0009423//GO:0006571	aromatic amino acid family biosynthetic process//regulation of RNA metabolic process//L-phenylalanine biosynthetic process//tryptophan biosynthetic process//chorismate biosynthetic process//tyrosine biosynthetic process	GO:0004523//GO:0004107	RNA-DNA hybrid ribonuclease activity//chorismate synthase activity	--	--
GYY|c11647_g1	GO:0006468	protein phosphorylation	GO:0005524//GO:0004672	ATP binding//protein kinase activity	--	--
GYY|c11648_g1	--	--	--	--	GO:0005576	extracellular region
GYY|c11649_g1	GO:0009097//GO:0006090//GO:0006886//GO:0009099//GO:0015031//GO:0016192//GO:0009069//GO:0016310//GO:0009098	isoleucine biosynthetic process//pyruvate metabolic process//intracellular protein transport//valine biosynthetic process//protein transport//vesicle-mediated transport//serine family amino acid metabolic process//phosphorylation//leucine biosynthetic process	GO:0005515//GO:0008565//GO:0004674//GO:0008536//GO:0003852	protein binding//protein transporter activity//protein serine/threonine kinase activity//Ran GTPase binding//2-isopropylmalate synthase activity	GO:0005643//GO:0030117	nuclear pore//membrane coat
GYY|c11655_g1	GO:0009405//GO:0019835	pathogenesis//cytolysis	--	--	GO:0019867	outer membrane
GYY|c11662_g1	--	--	GO:0003677	DNA binding	GO:0005634	nucleus
GYY|c11671_g1	GO:0009847	spore germination	--	--	GO:0016021	integral component of membrane
GYY|c11672_g1	GO:0006139	nucleobase-containing compound metabolic process	GO:0008408//GO:0003676	3'-5' exonuclease activity//nucleic acid binding	GO:0016020	membrane
GYY|c11673_g1	GO:0007015	actin filament organization	GO:0003785	actin monomer binding	--	--
GYY|c11674_g1	--	--	GO:0003676//GO:0008270	nucleic acid binding//zinc ion binding	--	--
GYY|c11678_g1	GO:0015074	DNA integration	GO:0003677	DNA binding	--	--
GYY|c11687_g1	GO:0006313	transposition, DNA-mediated	GO:0003677//GO:0004803	DNA binding//transposase activity	--	--
GYY|c11689_g1	--	--	GO:0005524	ATP binding	GO:0005856//GO:0005737	cytoskeleton//cytoplasm
GYY|c11691_g1	GO:0006412//GO:0042254//GO:0045039	translation//ribosome biogenesis//protein import into mitochondrial inner membrane	GO:0003735//GO:0046872//GO:0003723	structural constituent of ribosome//metal ion binding//RNA binding	GO:0005622//GO:0005840//GO:0005743//GO:0042719	intracellular//ribosome//mitochondrial inner membrane//mitochondrial intermembrane space protein transporter complex
GYY|c11692_g1	--	--	GO:0003676	nucleic acid binding	--	--
GYY|c11694_g1	GO:0006357	regulation of transcription from RNA polymerase II promoter	GO:0001104	RNA polymerase II transcription cofactor activity	GO:0016592	mediator complex
GYY|c11695_g1	GO:0042254//GO:0006412	ribosome biogenesis//translation	GO:0003735	structural constituent of ribosome	GO:0005840//GO:0030529	ribosome//ribonucleoprotein complex
GYY|c11703_g1	GO:0006955//GO:0030153	immune response//bacteriocin immunity	GO:0015643//GO:0051087	toxic substance binding//chaperone binding	GO:0019814	immunoglobulin complex
GYY|c11705_g1	GO:0042254//GO:0006412	ribosome biogenesis//translation	GO:0019843//GO:0003735	rRNA binding//structural constituent of ribosome	GO:0005840	ribosome
GYY|c11707_g1	GO:0006123//GO:0055114//GO:0006118//GO:0015992//GO:0009060	mitochondrial electron transport, cytochrome c to oxygen//oxidation-reduction process//obsolete electron transport//proton transport//aerobic respiration	GO:0004129//GO:0005506//GO:0020037//GO:0003677//GO:0009055	cytochrome-c oxidase activity//iron ion binding//heme binding//DNA binding//electron carrier activity	GO:0016021//GO:0045277	integral component of membrane//respiratory chain complex IV
GYY|c11708_g1	GO:0005975	carbohydrate metabolic process	GO:0005509//GO:0004571	calcium ion binding//mannosyl-oligosaccharide 1,2-alpha-mannosidase activity	GO:0016020	membrane
GYY|c11715_g1	GO:0008152	metabolic process	GO:0016491	oxidoreductase activity	GO:0016020	membrane
GYY|c1171_g1	GO:0006810	transport	GO:0015288	porin activity	GO:0016020	membrane
GYY|c11722_g1	GO:0042254//GO:0006412	ribosome biogenesis//translation	GO:0003723//GO:0003735	RNA binding//structural constituent of ribosome	GO:0005840//GO:0019028//GO:0015935	ribosome//viral capsid//small ribosomal subunit
GYY|c11726_g1	--	--	--	--	GO:0016020	membrane
GYY|c11729_g1	GO:0007165	signal transduction	GO:0005179	hormone activity	GO:0005576	extracellular region
GYY|c11730_g1	GO:0055114	oxidation-reduction process	GO:0005506//GO:0016705//GO:0020037	iron ion binding//oxidoreductase activity, acting on paired donors, with incorporation or reduction of molecular oxygen//heme binding	--	--
GYY|c11732_g1	GO:0008608	attachment of spindle microtubules to kinetochore	--	--	GO:0042729//GO:0072686	DASH complex//mitotic spindle
GYY|c11737_g1	GO:0006810	transport	GO:0005215	transporter activity	GO:0016020	membrane
GYY|c11745_g1	GO:0006412//GO:0042254	translation//ribosome biogenesis	GO:0003735	structural constituent of ribosome	GO:0005622//GO:0005840	intracellular//ribosome
GYY|c11746_g1	--	--	GO:0042302	structural constituent of cuticle	--	--
GYY|c11747_g1	GO:0007018//GO:0051258//GO:0006184	microtubule-based movement//protein polymerization//obsolete GTP catabolic process	GO:0005525//GO:0003924//GO:0005198	GTP binding//GTPase activity//structural molecule activity	GO:0005874//GO:0005737	microtubule//cytoplasm
GYY|c11748_g1	GO:0007423	sensory organ development	GO:0005212	structural constituent of eye lens	--	--
GYY|c11753_g1	GO:0006508	proteolysis	GO:0004252	serine-type endopeptidase activity	--	--
GYY|c11757_g1	GO:0055085	transmembrane transport	--	--	GO:0016021	integral component of membrane
GYY|c11767_g1	GO:0009405	pathogenesis	--	--	GO:0005576	extracellular region
GYY|c11770_g1	GO:0015031//GO:0006464	protein transport//cellular protein modification process	GO:0005515	protein binding	--	--
GYY|c11771_g1	--	--	GO:0046872	metal ion binding	--	--
GYY|c11773_g1	GO:0015031//GO:0006412//GO:0042254	protein transport//translation//ribosome biogenesis	GO:0003735	structural constituent of ribosome	GO:0005622//GO:0005840//GO:0016020	intracellular//ribosome//membrane
GYY|c11776_g1	--	--	GO:0005515	protein binding	--	--
GYY|c11779_g1	GO:0055114	oxidation-reduction process	--	--	--	--
GYY|c11782_g1	--	--	GO:0070008//GO:0004252	serine-type exopeptidase activity//serine-type endopeptidase activity	--	--
GYY|c11784_g1	GO:0015031//GO:0007264//GO:0045893	protein transport//small GTPase mediated signal transduction//positive regulation of transcription, DNA-templated	GO:0003924//GO:0005525	GTPase activity//GTP binding	GO:0005634	nucleus
GYY|c11785_g1	GO:0005975	carbohydrate metabolic process	GO:0043169//GO:0016787	cation binding//hydrolase activity	--	--
GYY|c11787_g1	GO:0005975//GO:0055114	carbohydrate metabolic process//oxidation-reduction process	GO:0016491//GO:0003824//GO:0043169	oxidoreductase activity//catalytic activity//cation binding	--	--
GYY|c11789_g1	GO:0006355	regulation of transcription, DNA-templated	GO:0008270//GO:0000981	zinc ion binding//RNA polymerase II transcription factor activity, sequence-specific DNA binding	GO:0005634	nucleus
GYY|c11793_g1	--	--	GO:0004190	aspartic-type endopeptidase activity	GO:0016021	integral component of membrane
GYY|c11794_g1	GO:0015992//GO:0006118//GO:0006119//GO:0022900	proton transport//obsolete electron transport//oxidative phosphorylation//electron transport chain	GO:0008121	ubiquinol-cytochrome-c reductase activity	GO:0070469//GO:0005743	respiratory chain//mitochondrial inner membrane
GYY|c11795_g1	GO:0015031//GO:0006464	protein transport//cellular protein modification process	GO:0005515	protein binding	--	--
GYY|c11800_g2	GO:0055114	oxidation-reduction process	GO:0016491//GO:0005507	oxidoreductase activity//copper ion binding	--	--
GYY|c11804_g1	GO:0010508//GO:0006457//GO:0007049//GO:0006355	positive regulation of autophagy//protein folding//cell cycle//regulation of transcription, DNA-templated	GO:0051082//GO:0003677//GO:0003700	unfolded protein binding//DNA binding//transcription factor activity, sequence-specific DNA binding	GO:0005667//GO:0005634//GO:0016272	transcription factor complex//nucleus//prefoldin complex
GYY|c11806_g1	GO:0019050	suppression by virus of host apoptotic process	--	--	--	--
GYY|c11807_g1	GO:0042254//GO:0006298//GO:0006412	ribosome biogenesis//mismatch repair//translation	GO:0004519//GO:0003735	endonuclease activity//structural constituent of ribosome	GO:0005840//GO:0005622	ribosome//intracellular
GYY|c11807_g2	GO:0006298//GO:0042254//GO:0006412	mismatch repair//ribosome biogenesis//translation	GO:0004519//GO:0003735	endonuclease activity//structural constituent of ribosome	GO:0005840//GO:0005622	ribosome//intracellular
GYY|c11808_g1	GO:0005975	carbohydrate metabolic process	GO:0030246//GO:0004553	carbohydrate binding//hydrolase activity, hydrolyzing O-glycosyl compounds	--	--
GYY|c11810_g1	GO:0048013	ephrin receptor signaling pathway	--	--	--	--
GYY|c11813_g1	GO:0006950//GO:0006298	response to stress//mismatch repair	GO:0030983//GO:0005524	mismatched DNA binding//ATP binding	GO:0005783//GO:0005643	endoplasmic reticulum//nuclear pore
GYY|c11814_g1	GO:0006694//GO:0016114//GO:0055114//GO:0015940	steroid biosynthetic process//terpenoid biosynthetic process//oxidation-reduction process//pantothenate biosynthetic process	GO:0004506//GO:0050661//GO:0008677//GO:0016491//GO:0071949//GO:0050660	squalene monooxygenase activity//NADP binding//2-dehydropantoate 2-reductase activity//oxidoreductase activity//FAD binding//flavin adenine dinucleotide binding	GO:0016021	integral component of membrane
GYY|c11818_g1	--	--	GO:0003779	actin binding	GO:0005622	intracellular
GYY|c11819_g1	GO:0015992//GO:0006606//GO:0015986//GO:0006355	proton transport//protein import into nucleus//ATP synthesis coupled proton transport//regulation of transcription, DNA-templated	GO:0005515//GO:0003723//GO:0015078	protein binding//RNA binding//hydrogen ion transmembrane transporter activity	GO:0000276	mitochondrial proton-transporting ATP synthase complex, coupling factor F(o)
GYY|c11823_g1	GO:0006270//GO:0006313//GO:2001256	DNA replication initiation//transposition, DNA-mediated//regulation of store-operated calcium entry	GO:0005524//GO:0004803//GO:0003678//GO:0004252//GO:0003677	ATP binding//transposase activity//DNA helicase activity//serine-type endopeptidase activity//DNA binding	GO:0005886//GO:0030176//GO:0005634//GO:0005657//GO:0042555	plasma membrane//integral component of endoplasmic reticulum membrane//nucleus//replication fork//MCM complex
GYY|c11825_g1	--	--	GO:0005509	calcium ion binding	--	--
GYY|c11827_g1	GO:0006355//GO:0045122//GO:0005975	regulation of transcription, DNA-templated//aflatoxin biosynthetic process//carbohydrate metabolic process	GO:0050840//GO:0004553//GO:0003677	extracellular matrix binding//hydrolase activity, hydrolyzing O-glycosyl compounds//DNA binding	GO:0005634//GO:0005576	nucleus//extracellular region
GYY|c11828_g1	GO:0006121//GO:0006099	mitochondrial electron transport, succinate to ubiquinone//tricarboxylic acid cycle	GO:0005506//GO:0020037	iron ion binding//heme binding	GO:0005740//GO:0016021	mitochondrial envelope//integral component of membrane
GYY|c11831_g1	GO:0006412//GO:0042254	translation//ribosome biogenesis	GO:0003735	structural constituent of ribosome	GO:0005840	ribosome
GYY|c11831_g2	GO:0042254//GO:0006412	ribosome biogenesis//translation	GO:0003735	structural constituent of ribosome	GO:0005840	ribosome
GYY|c11838_g1	GO:0009847//GO:0009069//GO:0006357//GO:0007165//GO:0006457//GO:0016310//GO:0006468//GO:0030168//GO:0051258	spore germination//serine family amino acid metabolic process//regulation of transcription from RNA polymerase II promoter//signal transduction//protein folding//phosphorylation//protein phosphorylation//platelet activation//protein polymerization	GO:0004674//GO:0051082//GO:0005096//GO:0016757//GO:0008134//GO:0005102//GO:0042803//GO:0001104//GO:0030674//GO:0045502	protein serine/threonine kinase activity//unfolded protein binding//GTPase activator activity//transferase activity, transferring glycosyl groups//transcription factor binding//receptor binding//protein homodimerization activity//RNA polymerase II transcription cofactor activity//protein binding, bridging//dynein binding	GO:0005667//GO:0016592//GO:0030286//GO:0016272//GO:0005577	transcription factor complex//mediator complex//dynein complex//prefoldin complex//fibrinogen complex
GYY|c1183_g1	GO:0017038	protein import	GO:0005524	ATP binding	GO:0016020	membrane
GYY|c11840_g1	GO:0055114//GO:0000105//GO:0006807//GO:0006537	oxidation-reduction process//histidine biosynthetic process//nitrogen compound metabolic process//glutamate biosynthetic process	GO:0015930//GO:0016638//GO:0016627//GO:0018580//GO:0016810//GO:0016491//GO:0003824	glutamate synthase activity//oxidoreductase activity, acting on the CH-NH2 group of donors//oxidoreductase activity, acting on the CH-CH group of donors//nitronate monooxygenase activity//hydrolase activity, acting on carbon-nitrogen (but not peptide) bonds//oxidoreductase activity//catalytic activity	GO:0005737	cytoplasm
GYY|c11842_g1	GO:0006741//GO:0008152//GO:0046497//GO:0006769	NADP biosynthetic process//metabolic process//nicotinate nucleotide metabolic process//nicotinamide metabolic process	GO:0003951	NAD+ kinase activity	GO:0008537	proteasome activator complex
GYY|c11843_g1	GO:0019752//GO:0006097	carboxylic acid metabolic process//glyoxylate cycle	GO:0004451	isocitrate lyase activity	--	--
GYY|c1185_g1	GO:0006334	nucleosome assembly	GO:0046982//GO:0003677	protein heterodimerization activity//DNA binding	GO:0000786//GO:0005634	nucleosome//nucleus
GYY|c11863_g1	GO:0019068	virion assembly	--	--	GO:0019031	viral envelope
GYY|c11884_g1	--	--	GO:0005515	protein binding	--	--
GYY|c11888_g1	--	--	GO:0016301	kinase activity	--	--
GYY|c11896_g1	GO:0006457//GO:0006950	protein folding//response to stress	GO:0005524//GO:0051082	ATP binding//unfolded protein binding	--	--
GYY|c118_g1	GO:0006355	regulation of transcription, DNA-templated	--	--	GO:0005622	intracellular
GYY|c11902_g1	GO:0006974//GO:0051726	cellular response to DNA damage stimulus//regulation of cell cycle	GO:0003677	DNA binding	--	--
GYY|c11907_g1	GO:0006412//GO:0042254	translation//ribosome biogenesis	GO:0003735	structural constituent of ribosome	GO:0005622//GO:0005840	intracellular//ribosome
GYY|c11913_g1	--	--	GO:0005515	protein binding	--	--
GYY|c11914_g1	--	--	--	--	GO:0016021	integral component of membrane
GYY|c11918_g1	GO:0051249//GO:0006955	regulation of lymphocyte activation//immune response	--	--	--	--
GYY|c1191_g1	--	--	--	--	GO:0016020	membrane
GYY|c11923_g1	GO:0006807//GO:0046087//GO:0009972//GO:0006206	nitrogen compound metabolic process//cytidine metabolic process//cytidine deamination//pyrimidine nucleobase metabolic process	GO:0008270//GO:0004126	zinc ion binding//cytidine deaminase activity	--	--
GYY|c11931_g1	--	--	GO:0005096	GTPase activator activity	--	--
GYY|c11935_g1	GO:0006479//GO:0006481	protein methylation//C-terminal protein methylation	GO:0004671	protein C-terminal S-isoprenylcysteine carboxyl O-methyltransferase activity	GO:0016021	integral component of membrane
GYY|c11946_g1	GO:0009228//GO:0006772	thiamine biosynthetic process//thiamine metabolic process	GO:0004417	hydroxyethylthiazole kinase activity	--	--
GYY|c11947_g1	GO:0006144	purine nucleobase metabolic process	GO:0003968	RNA-directed RNA polymerase activity	GO:0031379	RNA-directed RNA polymerase complex
GYY|c11948_g1	--	--	GO:0005096//GO:0016746	GTPase activator activity//transferase activity, transferring acyl groups	--	--
GYY|c11949_g1	GO:0006468	protein phosphorylation	GO:0005524//GO:0004672	ATP binding//protein kinase activity	--	--
GYY|c11950_g2	GO:0006801//GO:0055114	superoxide metabolic process//oxidation-reduction process	GO:0046872	metal ion binding	--	--
GYY|c11952_g1	GO:0006355//GO:0006814	regulation of transcription, DNA-templated//sodium ion transport	GO:0003677//GO:0016829	DNA binding//lyase activity	GO:0005634	nucleus
GYY|c11960_g1	GO:0050832	defense response to fungus	--	--	GO:0005576	extracellular region
GYY|c11966_g1	GO:0055085	transmembrane transport	--	--	GO:0016021//GO:0005887	integral component of membrane//integral component of plasma membrane
GYY|c11979_g1	GO:0009116	nucleoside metabolic process	GO:0003824	catalytic activity	--	--
GYY|c11980_g1	GO:0009405	pathogenesis	--	--	GO:0005576	extracellular region
GYY|c11987_g1	GO:0005975	carbohydrate metabolic process	GO:0016787//GO:0004553	hydrolase activity//hydrolase activity, hydrolyzing O-glycosyl compounds	--	--
GYY|c11987_g2	GO:0005975	carbohydrate metabolic process	GO:0004553	hydrolase activity, hydrolyzing O-glycosyl compounds	--	--
GYY|c11989_g1	GO:0006355//GO:0006457	regulation of transcription, DNA-templated//protein folding	GO:0008270//GO:0051082//GO:0003700//GO:0005524	zinc ion binding//unfolded protein binding//transcription factor activity, sequence-specific DNA binding//ATP binding	GO:0005667//GO:0005737//GO:0005634	transcription factor complex//cytoplasm//nucleus
GYY|c11994_g1	GO:0009405	pathogenesis	--	--	GO:0016021	integral component of membrane
GYY|c11997_g1	GO:0006412//GO:0042254	translation//ribosome biogenesis	GO:0003735	structural constituent of ribosome	GO:0005622//GO:0005840	intracellular//ribosome
GYY|c119_g1	GO:0006508	proteolysis	GO:0008233//GO:0004252	peptidase activity//serine-type endopeptidase activity	--	--
GYY|c12006_g1	GO:0006412//GO:0042254	translation//ribosome biogenesis	GO:0003735	structural constituent of ribosome	GO:0005840	ribosome
GYY|c12007_g1	GO:0006007	glucose catabolic process	GO:0046537//GO:0003824	2,3-bisphosphoglycerate-independent phosphoglycerate mutase activity//catalytic activity	--	--
GYY|c12015_g1	--	--	--	--	GO:0016021//GO:0016020	integral component of membrane//membrane
GYY|c12021_g1	GO:0008283//GO:0007165//GO:0006955//GO:0040007	cell proliferation//signal transduction//immune response//growth	GO:0005135//GO:0008083	interleukin-3 receptor binding//growth factor activity	GO:0005894//GO:0005576	interleukin-3 receptor complex//extracellular region
GYY|c12022_g1	--	--	GO:0046983//GO:0008270	protein dimerization activity//zinc ion binding	--	--
GYY|c12034_g1	GO:0006184//GO:0006886//GO:0007264//GO:0006913	obsolete GTP catabolic process//intracellular protein transport//small GTPase mediated signal transduction//nucleocytoplasmic transport	GO:0003729//GO:0003724//GO:0003723//GO:0003924//GO:0005525	mRNA binding//RNA helicase activity//RNA binding//GTPase activity//GTP binding	GO:0005622	intracellular
GYY|c12040_g1	GO:0006508//GO:0008152	proteolysis//metabolic process	GO:0004252//GO:0008236	serine-type endopeptidase activity//serine-type peptidase activity	--	--
GYY|c12042_g1	GO:0042549//GO:0042254//GO:0015979//GO:0006412	photosystem II stabilization//ribosome biogenesis//photosynthesis//translation	GO:0003735//GO:0005509	structural constituent of ribosome//calcium ion binding	GO:0019898//GO:0009654//GO:0005622//GO:0005840//GO:0009523	extrinsic component of membrane//photosystem II oxygen evolving complex//intracellular//ribosome//photosystem II
GYY|c12050_g1	GO:0009755	hormone-mediated signaling pathway	GO:0016787	hydrolase activity	GO:0005576	extracellular region
GYY|c12051_g1	GO:0006412//GO:0042254	translation//ribosome biogenesis	GO:0019843//GO:0003735	rRNA binding//structural constituent of ribosome	GO:0005840	ribosome
GYY|c12053_g1	GO:0044406	adhesion of symbiont to host	--	--	GO:0009289	pilus
GYY|c12055_g1	--	--	GO:0005515	protein binding	--	--
GYY|c12066_g1	--	--	GO:0005515	protein binding	--	--
GYY|c12069_g1	GO:0042254//GO:0006412	ribosome biogenesis//translation	GO:0003735	structural constituent of ribosome	GO:0005840//GO:0030529	ribosome//ribonucleoprotein complex
GYY|c1206_g1	GO:0008152//GO:0006099//GO:0019643//GO:0046487	metabolic process//tricarboxylic acid cycle//reductive tricarboxylic acid cycle//glyoxylate metabolic process	GO:0003994//GO:0051539	aconitate hydratase activity//4 iron, 4 sulfur cluster binding	--	--
GYY|c12073_g1	--	--	GO:0005515	protein binding	--	--
GYY|c12078_g1	GO:0006412//GO:0042254	translation//ribosome biogenesis	GO:0003735	structural constituent of ribosome	GO:0005840	ribosome
GYY|c12091_g1	GO:0055114//GO:0015671	oxidation-reduction process//oxygen transport	GO:0019825//GO:0005344//GO:0005506//GO:0016491//GO:0020037	oxygen binding//oxygen transporter activity//iron ion binding//oxidoreductase activity//heme binding	--	--
GYY|c12108_g1	GO:0030261	chromosome condensation	GO:0003677	DNA binding	--	--
GYY|c12110_g1	GO:0006313	transposition, DNA-mediated	--	--	--	--
GYY|c12152_g1	--	--	--	--	GO:0016021	integral component of membrane
GYY|c12155_g1	--	--	GO:0005515	protein binding	--	--
GYY|c12159_g1	GO:0055114//GO:0007304	oxidation-reduction process//chorion-containing eggshell formation	GO:0020037//GO:0005506//GO:0005213//GO:0016705	heme binding//iron ion binding//structural constituent of chorion//oxidoreductase activity, acting on paired donors, with incorporation or reduction of molecular oxygen	GO:0042600//GO:0005576	chorion//extracellular region
GYY|c12169_g1	--	--	GO:0005198	structural molecule activity	GO:0019031//GO:0019028	viral envelope//viral capsid
GYY|c12174_g1	GO:0006357	regulation of transcription from RNA polymerase II promoter	GO:0001104	RNA polymerase II transcription cofactor activity	GO:0016592	mediator complex
GYY|c12180_g1	GO:0008152	metabolic process	GO:0008168	methyltransferase activity	--	--
GYY|c12183_g1	GO:0071816	tail-anchored membrane protein insertion into ER membrane	--	--	--	--
GYY|c1218_g1	GO:0006457//GO:0000413	protein folding//protein peptidyl-prolyl isomerization	GO:0003755	peptidyl-prolyl cis-trans isomerase activity	--	--
GYY|c12195_g1	GO:0006457//GO:0000413//GO:0006325//GO:0009092	protein folding//protein peptidyl-prolyl isomerization//chromatin organization//homoserine metabolic process	GO:0003755//GO:0005527	peptidyl-prolyl cis-trans isomerase activity//macrolide binding	GO:0005634//GO:0005739	nucleus//mitochondrion
GYY|c12212_g1	GO:0042254//GO:0006412	ribosome biogenesis//translation	GO:0003723//GO:0003735//GO:0019843	RNA binding//structural constituent of ribosome//rRNA binding	GO:0015935//GO:0005622//GO:0005840	small ribosomal subunit//intracellular//ribosome
GYY|c12216_g1	GO:0006414//GO:0042254//GO:0006810//GO:0007304//GO:0015721	translational elongation//ribosome biogenesis//transport//chorion-containing eggshell formation//bile acid and bile salt transport	GO:0005213//GO:0046982//GO:0005215//GO:0003735	structural constituent of chorion//protein heterodimerization activity//transporter activity//structural constituent of ribosome	GO:0005576//GO:0005886//GO:0005840//GO:0042600	extracellular region//plasma membrane//ribosome//chorion
GYY|c12227_g1	--	--	--	--	GO:0016020	membrane
GYY|c1222_g1	GO:0009060//GO:0015992//GO:0006118//GO:0006119//GO:0006123//GO:0022900	aerobic respiration//proton transport//obsolete electron transport//oxidative phosphorylation//mitochondrial electron transport, cytochrome c to oxygen//electron transport chain	GO:0009055//GO:0020037//GO:0004129//GO:0005506	electron carrier activity//heme binding//cytochrome-c oxidase activity//iron ion binding	GO:0070469//GO:0005743//GO:0045277//GO:0016021	respiratory chain//mitochondrial inner membrane//respiratory chain complex IV//integral component of membrane
GYY|c1222_g2	GO:0015992//GO:0009060//GO:0006118//GO:0055114//GO:0006123	proton transport//aerobic respiration//obsolete electron transport//oxidation-reduction process//mitochondrial electron transport, cytochrome c to oxygen	GO:0009055//GO:0020037//GO:0005506//GO:0004129	electron carrier activity//heme binding//iron ion binding//cytochrome-c oxidase activity	GO:0016021//GO:0045277	integral component of membrane//respiratory chain complex IV
GYY|c12238_g1	GO:0009405	pathogenesis	--	--	--	--
GYY|c12238_g2	GO:0009403	toxin biosynthetic process	--	--	GO:0016020	membrane
GYY|c1223_g1	GO:0006206//GO:0006351//GO:0006144	pyrimidine nucleobase metabolic process//transcription, DNA-templated//purine nucleobase metabolic process	GO:0003677//GO:0003899	DNA binding//DNA-directed RNA polymerase activity	GO:0005730	nucleolus
GYY|c12241_g1	GO:0006508	proteolysis	GO:0004252	serine-type endopeptidase activity	GO:0019028	viral capsid
GYY|c12260_g1	GO:0006468//GO:0016310//GO:0009069	protein phosphorylation//phosphorylation//serine family amino acid metabolic process	GO:0005524//GO:0004674//GO:0016773//GO:0004672	ATP binding//protein serine/threonine kinase activity//phosphotransferase activity, alcohol group as acceptor//protein kinase activity	GO:0016020	membrane
GYY|c12264_g1	GO:0005975	carbohydrate metabolic process	--	--	--	--
GYY|c12266_g1	GO:0006355	regulation of transcription, DNA-templated	GO:0003700	transcription factor activity, sequence-specific DNA binding	GO:0005667	transcription factor complex
GYY|c12276_g1	GO:0005975	carbohydrate metabolic process	GO:0008270//GO:0005524//GO:0016773	zinc ion binding//ATP binding//phosphotransferase activity, alcohol group as acceptor	--	--
GYY|c12277_g1	GO:0000045	autophagosome assembly	--	--	GO:0005737	cytoplasm
GYY|c12278_g1	--	--	GO:0004190	aspartic-type endopeptidase activity	GO:0016021	integral component of membrane
GYY|c12279_g1	GO:0006633	fatty acid biosynthetic process	--	--	--	--
GYY|c12281_g1	GO:0008152	metabolic process	GO:0003824	catalytic activity	--	--
GYY|c12285_g1	--	--	GO:0016787	hydrolase activity	--	--
GYY|c12296_g1	--	--	GO:0042802//GO:0005515	identical protein binding//protein binding	--	--
GYY|c12298_g1	--	--	GO:0005515	protein binding	--	--
GYY|c12304_g1	GO:0015979	photosynthesis	--	--	GO:0016020//GO:0009539//GO:0009523	membrane//photosystem II reaction center//photosystem II
GYY|c12317_g1	GO:0006355	regulation of transcription, DNA-templated	--	--	GO:0005634	nucleus
GYY|c12320_g1	--	--	GO:0020037	heme binding	--	--
GYY|c12322_g1	GO:0038032	termination of G-protein coupled receptor signaling pathway	--	--	--	--
GYY|c12325_g1	GO:0006355//GO:0008152	regulation of transcription, DNA-templated//metabolic process	GO:0003700//GO:0016746	transcription factor activity, sequence-specific DNA binding//transferase activity, transferring acyl groups	GO:0005667	transcription factor complex
GYY|c12326_g1	GO:0006570//GO:0007155//GO:0006470//GO:0055114//GO:0006761//GO:0042493//GO:0046656	tyrosine metabolic process//cell adhesion//protein dephosphorylation//oxidation-reduction process//dihydrofolate biosynthetic process//response to drug//folic acid biosynthetic process	GO:0004725//GO:0008138//GO:0004146	protein tyrosine phosphatase activity//protein tyrosine/serine/threonine phosphatase activity//dihydrofolate reductase activity	GO:0016020	membrane
GYY|c12329_g1	GO:0006412//GO:0045132//GO:0042254	translation//meiotic chromosome segregation//ribosome biogenesis	GO:0003735	structural constituent of ribosome	GO:0005840//GO:0005622//GO:0005634//GO:0000775	ribosome//intracellular//nucleus//chromosome, centromeric region
GYY|c12335_g1	GO:0009069//GO:0016310//GO:0006468	serine family amino acid metabolic process//phosphorylation//protein phosphorylation	GO:0005524//GO:0004674//GO:0004672	ATP binding//protein serine/threonine kinase activity//protein kinase activity	--	--
GYY|c12338_g1	GO:0006367//GO:0006355	transcription initiation from RNA polymerase II promoter//regulation of transcription, DNA-templated	--	--	GO:0005672	transcription factor TFIIA complex
GYY|c12345_g1	GO:0055114//GO:0008152//GO:0006694//GO:0016114//GO:0016117	oxidation-reduction process//metabolic process//steroid biosynthetic process//terpenoid biosynthetic process//carotenoid biosynthetic process	GO:0050660//GO:0071949//GO:0016705//GO:0004506	flavin adenine dinucleotide binding//FAD binding//oxidoreductase activity, acting on paired donors, with incorporation or reduction of molecular oxygen//squalene monooxygenase activity	GO:0016021	integral component of membrane
GYY|c12346_g2	GO:0006807//GO:0006672	nitrogen compound metabolic process//ceramide metabolic process	GO:0016811	hydrolase activity, acting on carbon-nitrogen (but not peptide) bonds, in linear amides	GO:0016021	integral component of membrane
GYY|c12351_g1	--	--	--	--	GO:0016021	integral component of membrane
GYY|c12353_g1	GO:0035023//GO:0043087	regulation of Rho protein signal transduction//regulation of GTPase activity	GO:0005543//GO:0005089	phospholipid binding//Rho guanyl-nucleotide exchange factor activity	GO:0005622	intracellular
GYY|c12354_g1	GO:0006446//GO:0007155	regulation of translational initiation//cell adhesion	GO:0005509//GO:0043022//GO:0003743	calcium ion binding//ribosome binding//translation initiation factor activity	GO:0005852//GO:0005634//GO:0005840	eukaryotic translation initiation factor 3 complex//nucleus//ribosome
GYY|c12355_g1	GO:0048511	rhythmic process	--	--	--	--
GYY|c12362_g1	--	--	--	--	GO:0005840	ribosome
GYY|c12364_g1	GO:0006206//GO:0006144//GO:0006351	pyrimidine nucleobase metabolic process//purine nucleobase metabolic process//transcription, DNA-templated	GO:0003899//GO:0003677	DNA-directed RNA polymerase activity//DNA binding	GO:0005730	nucleolus
GYY|c12367_g1	GO:0016310//GO:0009069//GO:0006468	phosphorylation//serine family amino acid metabolic process//protein phosphorylation	GO:0005524//GO:0004674	ATP binding//protein serine/threonine kinase activity	--	--
GYY|c12370_g1	GO:0006811	ion transport	GO:0005216	ion channel activity	GO:0016020	membrane
GYY|c12375_g1	GO:0005975	carbohydrate metabolic process	GO:0004553	hydrolase activity, hydrolyzing O-glycosyl compounds	--	--
GYY|c12383_g1	GO:0000045	autophagosome assembly	--	--	GO:0005737	cytoplasm
GYY|c12385_g1	--	--	GO:0008270//GO:0043169//GO:0003676	zinc ion binding//cation binding//nucleic acid binding	--	--
GYY|c12386_g1	GO:0042254//GO:0006412	ribosome biogenesis//translation	GO:0003735	structural constituent of ribosome	GO:0005840//GO:0005622	ribosome//intracellular
GYY|c12390_g2	GO:0006413//GO:0006446	translational initiation//regulation of translational initiation	GO:0003743//GO:0003723//GO:0003676	translation initiation factor activity//RNA binding//nucleic acid binding	GO:0005840//GO:0005850	ribosome//eukaryotic translation initiation factor 2 complex
GYY|c12392_g1	GO:0006412//GO:0042254	translation//ribosome biogenesis	GO:0003735	structural constituent of ribosome	GO:0005840	ribosome
GYY|c12394_g1	GO:0055114//GO:0008152	oxidation-reduction process//metabolic process	GO:0016491//GO:0005488//GO:0050662	oxidoreductase activity//binding//coenzyme binding	--	--
GYY|c12395_g1	--	--	GO:0016788	hydrolase activity, acting on ester bonds	--	--
GYY|c12396_g1	GO:0006308	DNA catabolic process	GO:0008855	exodeoxyribonuclease VII activity	GO:0009318	exodeoxyribonuclease VII complex
GYY|c12400_g1	GO:0006461//GO:0015986//GO:0006119//GO:0006200//GO:0061025//GO:0015992//GO:0046813	protein complex assembly//ATP synthesis coupled proton transport//oxidative phosphorylation//obsolete ATP catabolic process//membrane fusion//proton transport//receptor-mediated virion attachment to host cell	GO:0046961//GO:0046933	proton-transporting ATPase activity, rotational mechanism//proton-transporting ATP synthase activity, rotational mechanism	GO:0045259//GO:0016021//GO:0019031//GO:0017119//GO:0000274	proton-transporting ATP synthase complex//integral component of membrane//viral envelope//Golgi transport complex//mitochondrial proton-transporting ATP synthase, stator stalk
GYY|c12403_g1	--	--	GO:0005096//GO:0008270	GTPase activator activity//zinc ion binding	GO:0005634	nucleus
GYY|c12404_g1	GO:0006310//GO:0015774//GO:0007165//GO:0006144//GO:0006206//GO:0006351//GO:0006281	DNA recombination//polysaccharide transport//signal transduction//purine nucleobase metabolic process//pyrimidine nucleobase metabolic process//transcription, DNA-templated//DNA repair	GO:0005515//GO:0003899//GO:0015159//GO:0005509//GO:0005524//GO:0009378	protein binding//DNA-directed RNA polymerase activity//polysaccharide transmembrane transporter activity//calcium ion binding//ATP binding//four-way junction helicase activity	GO:0016020//GO:0005657//GO:0005730//GO:0005578//GO:0009379	membrane//replication fork//nucleolus//proteinaceous extracellular matrix//Holliday junction helicase complex
GYY|c12406_g1	GO:0042254//GO:0006412	ribosome biogenesis//translation	GO:0019843//GO:0003735	rRNA binding//structural constituent of ribosome	GO:0005840	ribosome
GYY|c12406_g2	GO:0042254//GO:0006412	ribosome biogenesis//translation	GO:0003735//GO:0019843	structural constituent of ribosome//rRNA binding	GO:0005840	ribosome
GYY|c12408_g1	GO:0007186//GO:0007606//GO:0019236//GO:0006817	G-protein coupled receptor signaling pathway//sensory perception of chemical stimulus//response to pheromone//phosphate ion transport	GO:0005315//GO:0004932//GO:0008270	inorganic phosphate transmembrane transporter activity//mating-type factor pheromone receptor activity//zinc ion binding	GO:0016021//GO:0016020	integral component of membrane//membrane
GYY|c12410_g1	GO:0042546//GO:0009664	cell wall biogenesis//plant-type cell wall organization	GO:0005199	structural constituent of cell wall	GO:0005618	cell wall
GYY|c12412_g1	GO:0042254//GO:0006412	ribosome biogenesis//translation	GO:0003735	structural constituent of ribosome	GO:0005840//GO:0005622	ribosome//intracellular
GYY|c12412_g2	GO:0042254//GO:0006412//GO:0042967	ribosome biogenesis//translation//acyl-carrier-protein biosynthetic process	GO:0008080//GO:0003735	N-acetyltransferase activity//structural constituent of ribosome	GO:0005840//GO:0005622	ribosome//intracellular
GYY|c12416_g1	GO:0007165	signal transduction	--	--	--	--
GYY|c12426_g1	--	--	--	--	GO:0019013//GO:0016021	viral nucleocapsid//integral component of membrane
GYY|c12431_g1	GO:0016567	protein ubiquitination	GO:0008270//GO:0005515//GO:0046872//GO:0004842	zinc ion binding//protein binding//metal ion binding//ubiquitin-protein transferase activity	GO:0005680	anaphase-promoting complex
GYY|c12433_g1	GO:0006270//GO:0006355//GO:0000727//GO:0006271//GO:0006260//GO:0006267//GO:0006310//GO:0006268//GO:0000084//GO:0051301	DNA replication initiation//regulation of transcription, DNA-templated//double-strand break repair via break-induced replication//DNA strand elongation involved in DNA replication//DNA replication//pre-replicative complex assembly involved in nuclear cell cycle DNA replication//DNA recombination//DNA unwinding involved in DNA replication//mitotic S phase//cell division	GO:0005524//GO:0009378//GO:0003677//GO:0016887//GO:0003697//GO:0043140//GO:0008134//GO:0043142//GO:0003688	ATP binding//four-way junction helicase activity//DNA binding//ATPase activity//single-stranded DNA binding//ATP-dependent 3'-5' DNA helicase activity//transcription factor binding//single-stranded DNA-dependent ATPase activity//DNA replication origin binding	GO:0031261//GO:0009379//GO:0042555//GO:0005656//GO:0031298//GO:0005737//GO:0005657//GO:0046809//GO:0005667	DNA replication preinitiation complex//Holliday junction helicase complex//MCM complex//nuclear pre-replicative complex//replication fork protection complex//cytoplasm//replication fork//replication compartment//transcription factor complex
GYY|c12435_g1	--	--	--	--	GO:0016021	integral component of membrane
GYY|c12440_g2	GO:0055114	oxidation-reduction process	GO:0050660//GO:0004499//GO:0050661//GO:0016491	flavin adenine dinucleotide binding//N,N-dimethylaniline monooxygenase activity//NADP binding//oxidoreductase activity	--	--
GYY|c12440_g3	GO:0046168//GO:0055114//GO:0006633//GO:0006552//GO:0006574//GO:0006098//GO:0019521//GO:0006550//GO:0006631//GO:0018874//GO:0006554//GO:0006568	glycerol-3-phosphate catabolic process//oxidation-reduction process//fatty acid biosynthetic process//leucine catabolic process//valine catabolic process//pentose-phosphate shunt//D-gluconate metabolic process//isoleucine catabolic process//fatty acid metabolic process//benzoate metabolic process//lysine catabolic process//tryptophan metabolic process	GO:0051287//GO:0050661//GO:0016616//GO:0050660//GO:0004499//GO:0016491//GO:0003857//GO:0004616	NAD binding//NADP binding//oxidoreductase activity, acting on the CH-OH group of donors, NAD or NADP as acceptor//flavin adenine dinucleotide binding//N,N-dimethylaniline monooxygenase activity//oxidoreductase activity//3-hydroxyacyl-CoA dehydrogenase activity//phosphogluconate dehydrogenase (decarboxylating) activity	--	--
GYY|c12442_g1	GO:0042254//GO:0006412	ribosome biogenesis//translation	GO:0003735	structural constituent of ribosome	GO:0005840//GO:0005622	ribosome//intracellular
GYY|c12443_g1	GO:0006144//GO:0006816//GO:0007017//GO:0006351//GO:0006886//GO:0006874//GO:0006383//GO:0006206//GO:0055114//GO:0006811//GO:0007018//GO:0006270	purine nucleobase metabolic process//calcium ion transport//microtubule-based process//transcription, DNA-templated//intracellular protein transport//cellular calcium ion homeostasis//transcription from RNA polymerase III promoter//pyrimidine nucleobase metabolic process//oxidation-reduction process//ion transport//microtubule-based movement//DNA replication initiation	GO:0005525//GO:0005219//GO:0003677//GO:0003777//GO:0046872//GO:0003899//GO:0051536//GO:0005047//GO:0003924//GO:0008017//GO:0005524//GO:0046983	GTP binding//ryanodine-sensitive calcium-release channel activity//DNA binding//microtubule motor activity//metal ion binding//DNA-directed RNA polymerase activity//iron-sulfur cluster binding//signal recognition particle binding//GTPase activity//microtubule binding//ATP binding//protein dimerization activity	GO:0005786//GO:0005666//GO:0016020//GO:0045298//GO:0016021//GO:0005785//GO:0005874//GO:0005730//GO:0005622	signal recognition particle, endoplasmic reticulum targeting//DNA-directed RNA polymerase III complex//membrane//tubulin complex//integral component of membrane//signal recognition particle receptor complex//microtubule//nucleolus//intracellular
GYY|c12444_g1	GO:0006974//GO:0006334//GO:0051726	cellular response to DNA damage stimulus//nucleosome assembly//regulation of cell cycle	GO:0046982//GO:0003677	protein heterodimerization activity//DNA binding	GO:0000786//GO:0005634	nucleosome//nucleus
GYY|c12445_g1	GO:0006508//GO:0009405	proteolysis//pathogenesis	GO:0004252//GO:0008233	serine-type endopeptidase activity//peptidase activity	GO:0019867	outer membrane
GYY|c12446_g1	GO:0032801//GO:0019076//GO:0006364//GO:0006812	receptor catabolic process//viral release from host cell//rRNA processing//cation transport	GO:0008168//GO:0042302//GO:0005261	methyltransferase activity//structural constituent of cuticle//cation channel activity	GO:0033644	host cell membrane
GYY|c12447_g1	GO:0006352//GO:0006334	DNA-templated transcription, initiation//nucleosome assembly	GO:0003677//GO:0046982	DNA binding//protein heterodimerization activity	GO:0005669//GO:0005634//GO:0000786	transcription factor TFIID complex//nucleus//nucleosome
GYY|c12449_g1	GO:0055114//GO:0044262//GO:0019643//GO:0006108//GO:0006090//GO:0001300//GO:0006099//GO:0046487//GO:0001302	oxidation-reduction process//cellular carbohydrate metabolic process//reductive tricarboxylic acid cycle//malate metabolic process//pyruvate metabolic process//chronological cell aging//tricarboxylic acid cycle//glyoxylate metabolic process//replicative cell aging	GO:0030060//GO:0000166//GO:0016616//GO:0003729	L-malate dehydrogenase activity//nucleotide binding//oxidoreductase activity, acting on the CH-OH group of donors, NAD or NADP as acceptor//mRNA binding	GO:0005739	mitochondrion
GYY|c12451_g1	GO:0009405	pathogenesis	--	--	GO:0005576	extracellular region
GYY|c12455_g1	--	--	GO:0016788	hydrolase activity, acting on ester bonds	--	--
GYY|c12461_g1	GO:0015992//GO:0006119//GO:0015986	proton transport//oxidative phosphorylation//ATP synthesis coupled proton transport	GO:0005515//GO:0016881//GO:0005524//GO:0046933//GO:0046961	protein binding//acid-amino acid ligase activity//ATP binding//proton-transporting ATP synthase activity, rotational mechanism//proton-transporting ATPase activity, rotational mechanism	GO:0000275//GO:0045259	mitochondrial proton-transporting ATP synthase complex, catalytic core F(1)//proton-transporting ATP synthase complex
GYY|c12463_g1	GO:0006414//GO:0042254	translational elongation//ribosome biogenesis	GO:0003735	structural constituent of ribosome	GO:0005622//GO:0005840	intracellular//ribosome
GYY|c12465_g1	GO:0006542//GO:0006807//GO:0016032//GO:0009252	glutamine biosynthetic process//nitrogen compound metabolic process//viral process//peptidoglycan biosynthetic process	GO:0005524//GO:0004356	ATP binding//glutamate-ammonia ligase activity	GO:0042025	host cell nucleus
GYY|c12471_g1	GO:0015986//GO:0015992	ATP synthesis coupled proton transport//proton transport	GO:0015078	hydrogen ion transmembrane transporter activity	GO:0045263	proton-transporting ATP synthase complex, coupling factor F(o)
GYY|c12472_g1	--	--	GO:0005524	ATP binding	GO:0005737//GO:0005856	cytoplasm//cytoskeleton
GYY|c12474_g1	GO:0009058//GO:0005975	biosynthetic process//carbohydrate metabolic process	GO:0043169//GO:0003824	cation binding//catalytic activity	--	--
GYY|c12475_g1	GO:0006313	transposition, DNA-mediated	GO:0016788//GO:0003677//GO:0004803	hydrolase activity, acting on ester bonds//DNA binding//transposase activity	--	--
GYY|c12481_g1	--	--	--	--	GO:0019028//GO:0016020	viral capsid//membrane
GYY|c12487_g1	GO:0042254//GO:0006412	ribosome biogenesis//translation	GO:0003723//GO:0003735	RNA binding//structural constituent of ribosome	GO:0015935//GO:0005840	small ribosomal subunit//ribosome
GYY|c12499_g1	GO:0015031//GO:0006270//GO:0045333//GO:0016567//GO:0055085//GO:0030001	protein transport//DNA replication initiation//cellular respiration//protein ubiquitination//transmembrane transport//metal ion transport	GO:0004842//GO:0046873//GO:0046872//GO:0004190//GO:0008565//GO:0005515//GO:0008270	ubiquitin-protein transferase activity//metal ion transmembrane transporter activity//metal ion binding//aspartic-type endopeptidase activity//protein transporter activity//protein binding//zinc ion binding	GO:0005739//GO:0005680//GO:0016021//GO:0005634//GO:0016020	mitochondrion//anaphase-promoting complex//integral component of membrane//nucleus//membrane
GYY|c12503_g1	--	--	GO:0005515	protein binding	--	--
GYY|c12506_g1	GO:0008652//GO:0009081	cellular amino acid biosynthetic process//branched-chain amino acid metabolic process	GO:0008483	transaminase activity	--	--
GYY|c12509_g1	GO:0006412//GO:0042254	translation//ribosome biogenesis	GO:0003735	structural constituent of ribosome	GO:0005622//GO:0005840	intracellular//ribosome
GYY|c12511_g1	GO:0016310//GO:0006144//GO:0009156//GO:0006098//GO:0009116//GO:0009165	phosphorylation//purine nucleobase metabolic process//ribonucleoside monophosphate biosynthetic process//pentose-phosphate shunt//nucleoside metabolic process//nucleotide biosynthetic process	GO:0004749//GO:0016301//GO:0000287	ribose phosphate diphosphokinase activity//kinase activity//magnesium ion binding	--	--
GYY|c12514_g1	GO:0055114	oxidation-reduction process	GO:0016620	oxidoreductase activity, acting on the aldehyde or oxo group of donors, NAD or NADP as acceptor	--	--
GYY|c12516_g1	GO:0006556//GO:0009847//GO:0006869//GO:0007165//GO:0042157//GO:0006555//GO:0015992//GO:0006817//GO:0015986	S-adenosylmethionine biosynthetic process//spore germination//lipid transport//signal transduction//lipoprotein metabolic process//methionine metabolic process//proton transport//phosphate ion transport//ATP synthesis coupled proton transport	GO:0005198//GO:0008289//GO:0016301//GO:0004478//GO:0015078	structural molecule activity//lipid binding//kinase activity//methionine adenosyltransferase activity//hydrogen ion transmembrane transporter activity	GO:0019031//GO:0016020//GO:0019028//GO:0045263//GO:0005576//GO:0016021	viral envelope//membrane//viral capsid//proton-transporting ATP synthase complex, coupling factor F(o)//extracellular region//integral component of membrane
GYY|c12523_g1	GO:0007596	blood coagulation	--	--	--	--
GYY|c12524_g1	GO:0022904	respiratory electron transport chain	GO:0020037	heme binding	GO:0016020	membrane
GYY|c12529_g1	--	--	GO:0004252	serine-type endopeptidase activity	GO:0005886	plasma membrane
GYY|c1252_g1	GO:0042254//GO:0006412	ribosome biogenesis//translation	GO:0003723//GO:0003735	RNA binding//structural constituent of ribosome	GO:0005840//GO:0005622	ribosome//intracellular
GYY|c12531_g1	GO:0006694//GO:0008210//GO:0008152//GO:0055114//GO:0008209//GO:0008207	steroid biosynthetic process//estrogen metabolic process//metabolic process//oxidation-reduction process//androgen metabolic process//C21-steroid hormone metabolic process	GO:0016616//GO:0000166//GO:0003854//GO:0003824//GO:0008641//GO:0016491//GO:0050662	oxidoreductase activity, acting on the CH-OH group of donors, NAD or NADP as acceptor//nucleotide binding//3-beta-hydroxy-delta5-steroid dehydrogenase activity//catalytic activity//small protein activating enzyme activity//oxidoreductase activity//coenzyme binding	--	--
GYY|c12533_g1	--	--	GO:0046872	metal ion binding	--	--
GYY|c12538_g1	GO:0055114	oxidation-reduction process	GO:0016491	oxidoreductase activity	GO:0005739	mitochondrion
GYY|c12540_g1	GO:0042254//GO:0006412	ribosome biogenesis//translation	GO:0003735	structural constituent of ribosome	GO:0015934//GO:0005840	large ribosomal subunit//ribosome
GYY|c12546_g1	GO:0015031	protein transport	GO:0008565	protein transporter activity	GO:0016021	integral component of membrane
GYY|c12548_g1	GO:0006367//GO:0050832//GO:0042742	transcription initiation from RNA polymerase II promoter//defense response to fungus//defense response to bacterium	--	--	GO:0005672	transcription factor TFIIA complex
GYY|c12551_g1	GO:0042710	biofilm formation	--	--	--	--
GYY|c12552_g1	--	--	GO:0016757//GO:0005515	transferase activity, transferring glycosyl groups//protein binding	GO:0016020	membrane
GYY|c12553_g1	--	--	GO:0005198	structural molecule activity	GO:0019028//GO:0019031	viral capsid//viral envelope
GYY|c12558_g1	GO:0006355	regulation of transcription, DNA-templated	GO:0003677	DNA binding	--	--
GYY|c12561_g1	GO:0046836	glycolipid transport	GO:0051861//GO:0017089	glycolipid binding//glycolipid transporter activity	GO:0005737	cytoplasm
GYY|c12577_g1	GO:0006508	proteolysis	GO:0004185	serine-type carboxypeptidase activity	--	--
GYY|c12578_g1	GO:0006771//GO:0009231//GO:0006807	riboflavin metabolic process//riboflavin biosynthetic process//nitrogen compound metabolic process	GO:0003935	GTP cyclohydrolase II activity	--	--
GYY|c12579_g1	GO:0030036	actin cytoskeleton organization	GO:0003779	actin binding	GO:0015629//GO:0005737	actin cytoskeleton//cytoplasm
GYY|c12582_g1	GO:0008283//GO:0007165//GO:0006955//GO:0040007	cell proliferation//signal transduction//immune response//growth	GO:0005136//GO:0008083	interleukin-4 receptor binding//growth factor activity	GO:0005576//GO:0016516	extracellular region//interleukin-4 receptor complex
GYY|c12583_g1	GO:0030261	chromosome condensation	GO:0003677	DNA binding	GO:0016020	membrane
GYY|c12586_g1	GO:0015991//GO:0055085//GO:0006810//GO:0015992	ATP hydrolysis coupled proton transport//transmembrane transport//transport//proton transport	GO:0015078//GO:0005215	hydrogen ion transmembrane transporter activity//transporter activity	GO:0016021//GO:0033179//GO:0016020//GO:0033177	integral component of membrane//proton-transporting V-type ATPase, V0 domain//membrane//proton-transporting two-sector ATPase complex, proton-transporting domain
GYY|c12587_g1	GO:0000105	histidine biosynthetic process	--	--	--	--
GYY|c12592_g1	GO:0006448//GO:0006414	regulation of translational elongation//translational elongation	GO:0003746	translation elongation factor activity	GO:0005840	ribosome
GYY|c12597_g1	GO:0016310//GO:0006468//GO:0009069	phosphorylation//protein phosphorylation//serine family amino acid metabolic process	GO:0005524//GO:0004674//GO:0004672//GO:0016773	ATP binding//protein serine/threonine kinase activity//protein kinase activity//phosphotransferase activity, alcohol group as acceptor	GO:0016020	membrane
GYY|c12603_g1	GO:0055114	oxidation-reduction process	--	--	GO:0016020	membrane
GYY|c12604_g1	GO:0055114	oxidation-reduction process	GO:0016491	oxidoreductase activity	--	--
GYY|c12607_g1	GO:0019748//GO:0006468	secondary metabolic process//protein phosphorylation	GO:0005524//GO:0004672//GO:0016773	ATP binding//protein kinase activity//phosphotransferase activity, alcohol group as acceptor	GO:0016020	membrane
GYY|c12610_g1	GO:0006118	obsolete electron transport	GO:0009055	electron carrier activity	--	--
GYY|c12611_g1	--	--	--	--	GO:0005886	plasma membrane
GYY|c12612_g1	GO:0042254//GO:0006412	ribosome biogenesis//translation	GO:0003723//GO:0003735	RNA binding//structural constituent of ribosome	GO:0015935//GO:0005840	small ribosomal subunit//ribosome
GYY|c12615_g1	GO:0015992//GO:0006744//GO:0006814//GO:0006120	proton transport//ubiquinone biosynthetic process//sodium ion transport//mitochondrial electron transport, NADH to ubiquinone	GO:0008137	NADH dehydrogenase (ubiquinone) activity	GO:0005739	mitochondrion
GYY|c12616_g1	GO:0042254//GO:0006412//GO:0006364	ribosome biogenesis//translation//rRNA processing	GO:0003735	structural constituent of ribosome	GO:0005840//GO:0005622	ribosome//intracellular
GYY|c12620_g1	GO:0006412//GO:0042254	translation//ribosome biogenesis	GO:0003735	structural constituent of ribosome	GO:0005622//GO:0005840//GO:0015935	intracellular//ribosome//small ribosomal subunit
GYY|c12622_g1	GO:0043085//GO:0000290	positive regulation of catalytic activity//deadenylation-dependent decapping of nuclear-transcribed mRNA	GO:0008047	enzyme activator activity	--	--
GYY|c12627_g1	GO:0007165//GO:0006355	signal transduction//regulation of transcription, DNA-templated	GO:0035257//GO:0003713	nuclear hormone receptor binding//transcription coactivator activity	GO:0005667//GO:0005634	transcription factor complex//nucleus
GYY|c12629_g1	GO:0006412//GO:0042254	translation//ribosome biogenesis	GO:0003735	structural constituent of ribosome	GO:0005622//GO:0005840	intracellular//ribosome
GYY|c12631_g1	GO:0006886//GO:0016192	intracellular protein transport//vesicle-mediated transport	GO:0005198	structural molecule activity	GO:0030117//GO:0030126	membrane coat//COPI vesicle coat
GYY|c12633_g1	GO:0055114	oxidation-reduction process	GO:0020037//GO:0016705//GO:0005506	heme binding//oxidoreductase activity, acting on paired donors, with incorporation or reduction of molecular oxygen//iron ion binding	--	--
GYY|c12635_g1	GO:0006412//GO:0042254	translation//ribosome biogenesis	GO:0003735	structural constituent of ribosome	GO:0005622//GO:0005840	intracellular//ribosome
GYY|c12637_g1	GO:0055114	oxidation-reduction process	GO:0016491//GO:0016209	oxidoreductase activity//antioxidant activity	--	--
GYY|c12641_g1	GO:0000051//GO:0055114//GO:0008652	obsolete urea cycle intermediate metabolic process//oxidation-reduction process//cellular amino acid biosynthetic process	GO:0046983//GO:0005525//GO:0016620//GO:0003942	protein dimerization activity//GTP binding//oxidoreductase activity, acting on the aldehyde or oxo group of donors, NAD or NADP as acceptor//N-acetyl-gamma-glutamyl-phosphate reductase activity	GO:0005737	cytoplasm
GYY|c12650_g1	GO:0055114	oxidation-reduction process	GO:0016491//GO:0016209	oxidoreductase activity//antioxidant activity	--	--
GYY|c12651_g1	--	--	--	--	GO:0016021	integral component of membrane
GYY|c12653_g2	GO:0006396	RNA processing	GO:0003723	RNA binding	--	--
GYY|c12654_g1	GO:0009405//GO:0006810	pathogenesis//transport	GO:0019871	sodium channel inhibitor activity	GO:0005576	extracellular region
GYY|c12657_g1	GO:0016192//GO:0006812	vesicle-mediated transport//cation transport	GO:0008324	cation transmembrane transporter activity	GO:0016021	integral component of membrane
GYY|c12658_g1	GO:0019072	viral genome packaging	--	--	GO:0042025	host cell nucleus
GYY|c12665_g1	--	--	GO:0046912	transferase activity, transferring acyl groups, acyl groups converted into alkyl on transfer	--	--
GYY|c12670_g1	GO:0008610//GO:0032259//GO:0006554//GO:0046500//GO:0008152//GO:0006464//GO:0006479	lipid biosynthetic process//methylation//lysine catabolic process//S-adenosylmethionine metabolic process//metabolic process//cellular protein modification process//protein methylation	GO:0004719//GO:0018024//GO:0008168	protein-L-isoaspartate (D-aspartate) O-methyltransferase activity//histone-lysine N-methyltransferase activity//methyltransferase activity	--	--
GYY|c12671_g1	GO:0051726//GO:0006352//GO:0006974	regulation of cell cycle//DNA-templated transcription, initiation//cellular response to DNA damage stimulus	GO:0003677	DNA binding	--	--
GYY|c12672_g1	GO:0006412//GO:0042254	translation//ribosome biogenesis	GO:0003735	structural constituent of ribosome	GO:0005622//GO:0005840	intracellular//ribosome
GYY|c12672_g2	GO:0042254//GO:0006412	ribosome biogenesis//translation	GO:0003735	structural constituent of ribosome	GO:0005840//GO:0005622	ribosome//intracellular
GYY|c12674_g1	GO:0019722	calcium-mediated signaling	GO:0003676	nucleic acid binding	--	--
GYY|c12683_g1	GO:0006310//GO:0015074	DNA recombination//DNA integration	GO:0003677	DNA binding	--	--
GYY|c12686_g1	GO:0071038//GO:0071042//GO:0071051//GO:0000467//GO:0034476//GO:0071035//GO:0043629//GO:0071049//GO:0006810//GO:0034475	nuclear polyadenylation-dependent tRNA catabolic process//nuclear polyadenylation-dependent mRNA catabolic process//polyadenylation-dependent snoRNA 3'-end processing//exonucleolytic trimming to generate mature 3'-end of 5.8S rRNA from tricistronic rRNA transcript (SSU-rRNA, 5.8S rRNA, LSU-rRNA)//U5 snRNA 3'-end processing//nuclear polyadenylation-dependent rRNA catabolic process//ncRNA polyadeny…	GO:0005524//GO:0016787//GO:0003677//GO:0034459//GO:0003676//GO:0008143	ATP binding//hydrolase activity//DNA binding//ATP-dependent 3'-5' RNA helicase activity//nucleic acid binding//poly(A) binding	GO:0031499//GO:0005730	TRAMP complex//nucleolus
GYY|c12687_g1	GO:0042742	defense response to bacterium	--	--	--	--
GYY|c12690_g1	GO:0015992//GO:0015986//GO:0009966	proton transport//ATP synthesis coupled proton transport//regulation of signal transduction	GO:0015078	hydrogen ion transmembrane transporter activity	GO:0016021//GO:0000276	integral component of membrane//mitochondrial proton-transporting ATP synthase complex, coupling factor F(o)
GYY|c12695_g1	GO:0006357//GO:0006355	regulation of transcription from RNA polymerase II promoter//regulation of transcription, DNA-templated	GO:0000981//GO:0008270	RNA polymerase II transcription factor activity, sequence-specific DNA binding//zinc ion binding	GO:0005634	nucleus
GYY|c12700_g1	GO:0007165//GO:0006367	signal transduction//transcription initiation from RNA polymerase II promoter	GO:0000166//GO:0004872//GO:0003676	nucleotide binding//receptor activity//nucleic acid binding	GO:0005672	transcription factor TFIIA complex
GYY|c12701_g1	GO:0042254//GO:0006412	ribosome biogenesis//translation	GO:0003735	structural constituent of ribosome	GO:0005840//GO:0005622	ribosome//intracellular
GYY|c12704_g1	GO:0000162//GO:0009094//GO:0006571//GO:0006096//GO:0006094	tryptophan biosynthetic process//L-phenylalanine biosynthetic process//tyrosine biosynthetic process//glycolytic process//gluconeogenesis	GO:0000287//GO:0004634	magnesium ion binding//phosphopyruvate hydratase activity	GO:0000015	phosphopyruvate hydratase complex
GYY|c12706_g1	GO:0042254//GO:0006412	ribosome biogenesis//translation	GO:0003735	structural constituent of ribosome	GO:0005840//GO:0005622	ribosome//intracellular
GYY|c12707_g1	GO:0006468//GO:0016310//GO:0009069	protein phosphorylation//phosphorylation//serine family amino acid metabolic process	GO:0005524//GO:0004674//GO:0016773//GO:0004672	ATP binding//protein serine/threonine kinase activity//phosphotransferase activity, alcohol group as acceptor//protein kinase activity	GO:0016020	membrane
GYY|c12708_g1	GO:0055114	oxidation-reduction process	GO:0016491	oxidoreductase activity	--	--
GYY|c12712_g1	GO:0055114//GO:0008152//GO:0016117	oxidation-reduction process//metabolic process//carotenoid biosynthetic process	GO:0016491//GO:0016705//GO:0071949	oxidoreductase activity//oxidoreductase activity, acting on paired donors, with incorporation or reduction of molecular oxygen//FAD binding	--	--
GYY|c12718_g1	GO:0006351//GO:0006508//GO:0006144	transcription, DNA-templated//proteolysis//purine nucleobase metabolic process	GO:0003968//GO:0003723//GO:0004197	RNA-directed RNA polymerase activity//RNA binding//cysteine-type endopeptidase activity	GO:0031379	RNA-directed RNA polymerase complex
GYY|c12723_g1	GO:0006508	proteolysis	GO:0004190	aspartic-type endopeptidase activity	--	--
GYY|c12731_g1	GO:0005975	carbohydrate metabolic process	GO:0004553	hydrolase activity, hydrolyzing O-glycosyl compounds	--	--
GYY|c12738_g1	GO:0007165//GO:0050776//GO:0014068	signal transduction//regulation of immune response//positive regulation of phosphatidylinositol 3-kinase signaling	GO:0043548//GO:0005102	phosphatidylinositol 3-kinase binding//receptor binding	GO:0016020	membrane
GYY|c12741_g1	--	--	GO:0005515	protein binding	--	--
GYY|c12745_g1	GO:0006537//GO:0006807//GO:0000105//GO:0055114	glutamate biosynthetic process//nitrogen compound metabolic process//histidine biosynthetic process//oxidation-reduction process	GO:0018580//GO:0046872//GO:0016638//GO:0015930//GO:0003824//GO:0010181//GO:0020037//GO:0016491	nitronate monooxygenase activity//metal ion binding//oxidoreductase activity, acting on the CH-NH2 group of donors//glutamate synthase activity//catalytic activity//FMN binding//heme binding//oxidoreductase activity	--	--
GYY|c12748_g1	GO:0006275//GO:0006270//GO:0006260//GO:0006281//GO:0000077	regulation of DNA replication//DNA replication initiation//DNA replication//DNA repair//DNA damage checkpoint	GO:0003677//GO:0030337	DNA binding//DNA polymerase processivity factor activity	GO:0005634//GO:0030896//GO:0042575//GO:0043626	nucleus//checkpoint clamp complex//DNA polymerase complex//PCNA complex
GYY|c12750_g1	GO:0016032//GO:0016192//GO:0015991//GO:0045893//GO:0006886	viral process//vesicle-mediated transport//ATP hydrolysis coupled proton transport//positive regulation of transcription, DNA-templated//intracellular protein transport	GO:0005515//GO:0016820	protein binding//hydrolase activity, acting on acid anhydrides, catalyzing transmembrane movement of substances	GO:0000221//GO:0030117	vacuolar proton-transporting V-type ATPase, V1 domain//membrane coat
GYY|c12754_g1	GO:0007606	sensory perception of chemical stimulus	--	--	GO:0016021	integral component of membrane
GYY|c12755_g1	GO:0006308//GO:0006810	DNA catabolic process//transport	GO:0005198//GO:0008855	structural molecule activity//exodeoxyribonuclease VII activity	GO:0009318//GO:0005886	exodeoxyribonuclease VII complex//plasma membrane
GYY|c12759_g1	GO:0008152//GO:0006744//GO:0032259//GO:0009060//GO:0005975	metabolic process//ubiquinone biosynthetic process//methylation//aerobic respiration//carbohydrate metabolic process	GO:0008168//GO:0080019//GO:0004553	methyltransferase activity//fatty-acyl-CoA reductase (alcohol-forming) activity//hydrolase activity, hydrolyzing O-glycosyl compounds	GO:0005759	mitochondrial matrix
GYY|c12768_g1	GO:0042254//GO:0006412//GO:0006464	ribosome biogenesis//translation//cellular protein modification process	GO:0016151//GO:0046872//GO:0051536//GO:0003735//GO:0019843	nickel cation binding//metal ion binding//iron-sulfur cluster binding//structural constituent of ribosome//rRNA binding	GO:0005840//GO:0005622	ribosome//intracellular
GYY|c12771_g1	GO:0016567//GO:0008063	protein ubiquitination//Toll signaling pathway	GO:0005515//GO:0008270//GO:0004842//GO:0003723//GO:0046872	protein binding//zinc ion binding//ubiquitin-protein transferase activity//RNA binding//metal ion binding	GO:0005680	anaphase-promoting complex
GYY|c12775_g1	--	--	--	--	GO:0030529	ribonucleoprotein complex
GYY|c12778_g1	GO:0006448//GO:0043087//GO:0006414	regulation of translational elongation//regulation of GTPase activity//translational elongation	GO:0003746//GO:0005085	translation elongation factor activity//guanyl-nucleotide exchange factor activity	GO:0005840//GO:0005853	ribosome//eukaryotic translation elongation factor 1 complex
GYY|c12783_g1	GO:0034314//GO:0030833	Arp2/3 complex-mediated actin nucleation//regulation of actin filament polymerization	--	--	GO:0005885//GO:0015629//GO:0005856	Arp2/3 protein complex//actin cytoskeleton//cytoskeleton
GYY|c12784_g1	GO:0006357	regulation of transcription from RNA polymerase II promoter	GO:0001104	RNA polymerase II transcription cofactor activity	GO:0016592//GO:0016021	mediator complex//integral component of membrane
GYY|c12786_g1	GO:0006825//GO:0007186//GO:0034258//GO:0035434	copper ion transport//G-protein coupled receptor signaling pathway//nicotinamide riboside transport//copper ion transmembrane transport	GO:0034257//GO:0005375//GO:0004930	nicotinamide riboside transmembrane transporter activity//copper ion transmembrane transporter activity//G-protein coupled receptor activity	GO:0016020//GO:0016021	membrane//integral component of membrane
GYY|c12791_g1	GO:0009069//GO:0016310//GO:0006468	serine family amino acid metabolic process//phosphorylation//protein phosphorylation	GO:0004674//GO:0005524//GO:0004672	protein serine/threonine kinase activity//ATP binding//protein kinase activity	--	--
GYY|c12796_g1	GO:0006771//GO:0019497	riboflavin metabolic process//hexachlorocyclohexane metabolic process	GO:0003993//GO:0046872	acid phosphatase activity//metal ion binding	--	--
GYY|c12797_g1	GO:0006886//GO:0007049	intracellular protein transport//cell cycle	GO:0004252	serine-type endopeptidase activity	GO:0016021//GO:0005783	integral component of membrane//endoplasmic reticulum
GYY|c1279_g1	GO:0042549//GO:0015979	photosystem II stabilization//photosynthesis	--	--	GO:0009539//GO:0009523	photosystem II reaction center//photosystem II
GYY|c12803_g1	--	--	GO:0005515	protein binding	--	--
GYY|c12804_g1	GO:0042254//GO:0006412	ribosome biogenesis//translation	GO:0003735	structural constituent of ribosome	GO:0005840//GO:0005622	ribosome//intracellular
GYY|c12806_g1	GO:0015979	photosynthesis	--	--	GO:0016020//GO:0009522	membrane//photosystem I
GYY|c12808_g1	GO:0008152	metabolic process	--	--	--	--
GYY|c12809_g1	GO:0015976//GO:0006094//GO:0006096//GO:0006020//GO:0008152//GO:0046486//GO:0006013//GO:0006000	carbon utilization//gluconeogenesis//glycolytic process//inositol metabolic process//metabolic process//glycerolipid metabolic process//mannose metabolic process//fructose metabolic process	GO:0004807	triose-phosphate isomerase activity	--	--
GYY|c12811_g1	GO:0006412//GO:0042254	translation//ribosome biogenesis	GO:0003735	structural constituent of ribosome	GO:0005622//GO:0005840	intracellular//ribosome
GYY|c12814_g1	--	--	GO:0046332	SMAD binding	--	--
GYY|c12814_g2	--	--	GO:0016788	hydrolase activity, acting on ester bonds	--	--
GYY|c12819_g1	--	--	GO:0003824	catalytic activity	--	--
GYY|c12825_g1	GO:0006810	transport	GO:0005215	transporter activity	GO:0016020	membrane
GYY|c12828_g1	GO:0006508	proteolysis	GO:0008234	cysteine-type peptidase activity	--	--
GYY|c12829_g1	GO:0042254//GO:0006412	ribosome biogenesis//translation	GO:0003735	structural constituent of ribosome	GO:0005840//GO:0005622	ribosome//intracellular
GYY|c12833_g1	GO:0007165//GO:0051258//GO:0030168	signal transduction//protein polymerization//platelet activation	GO:0005102//GO:0030674	receptor binding//protein binding, bridging	GO:0005577	fibrinogen complex
GYY|c12841_g1	GO:0030212//GO:0045454	hyaluronan metabolic process//cell redox homeostasis	GO:0004867	serine-type endopeptidase inhibitor activity	--	--
GYY|c12843_g1	GO:0006412//GO:0042254	translation//ribosome biogenesis	GO:0003735	structural constituent of ribosome	GO:0005622//GO:0005840	intracellular//ribosome
GYY|c12845_g1	GO:0019058	viral life cycle	--	--	--	--
GYY|c12854_g1	GO:0055114	oxidation-reduction process	GO:0005506//GO:0005488//GO:0016705//GO:0020037//GO:0016491	iron ion binding//binding//oxidoreductase activity, acting on paired donors, with incorporation or reduction of molecular oxygen//heme binding//oxidoreductase activity	--	--
GYY|c12855_g1	GO:0009611	response to wounding	GO:0004867	serine-type endopeptidase inhibitor activity	--	--
GYY|c12856_g1	--	--	GO:0005515	protein binding	--	--
GYY|c12857_g1	--	--	--	--	GO:0005576	extracellular region
GYY|c12861_g1	GO:0006013//GO:0006000//GO:0006096//GO:0006094//GO:0015976//GO:0006020//GO:0006098	mannose metabolic process//fructose metabolic process//glycolytic process//gluconeogenesis//carbon utilization//inositol metabolic process//pentose-phosphate shunt	GO:0004332	fructose-bisphosphate aldolase activity	--	--
GYY|c12862_g1	GO:0016051	carbohydrate biosynthetic process	GO:0016840	carbon-nitrogen lyase activity	--	--
GYY|c12863_g1	GO:0007165//GO:0015994//GO:0033014//GO:0006783	signal transduction//chlorophyll metabolic process//tetrapyrrole biosynthetic process//heme biosynthetic process	GO:0004852//GO:0005057	uroporphyrinogen-III synthase activity//receptor signaling protein activity	--	--
GYY|c12869_g1	GO:0006468	protein phosphorylation	GO:0005524//GO:0004672	ATP binding//protein kinase activity	--	--
GYY|c12886_g1	GO:0008152	metabolic process	GO:0003723//GO:0016491	RNA binding//oxidoreductase activity	--	--
GYY|c12887_g1	GO:0015074	DNA integration	GO:0003676	nucleic acid binding	--	--
GYY|c12888_g1	--	--	--	--	GO:0016020	membrane
GYY|c12889_g1	GO:0006412//GO:0042254	translation//ribosome biogenesis	GO:0003735	structural constituent of ribosome	GO:0005622//GO:0016021//GO:0005840	intracellular//integral component of membrane//ribosome
GYY|c12890_g1	GO:0006446//GO:0006413	regulation of translational initiation//translational initiation	GO:0003676//GO:0003743//GO:0000166	nucleic acid binding//translation initiation factor activity//nucleotide binding	GO:0005840//GO:0005737	ribosome//cytoplasm
GYY|c1289_g1	GO:0006486//GO:0018279	protein glycosylation//protein N-linked glycosylation via asparagine	GO:0004579	dolichyl-diphosphooligosaccharide-protein glycotransferase activity	GO:0005783//GO:0008250//GO:0016021	endoplasmic reticulum//oligosaccharyltransferase complex//integral component of membrane
GYY|c12901_g1	GO:0031412	gas vesicle organization	--	--	GO:0031411	gas vesicle
GYY|c12903_g1	GO:0008152	metabolic process	GO:0016491	oxidoreductase activity	--	--
GYY|c12910_g1	GO:0007264	small GTPase mediated signal transduction	GO:0005525	GTP binding	--	--
GYY|c12923_g1	GO:0006950//GO:0042026	response to stress//protein refolding	GO:0005524	ATP binding	GO:0005737	cytoplasm
GYY|c12924_g1	GO:0016567	protein ubiquitination	GO:0046872//GO:0004842//GO:0008270//GO:0005515	metal ion binding//ubiquitin-protein transferase activity//zinc ion binding//protein binding	GO:0005680	anaphase-promoting complex
GYY|c12932_g2	--	--	GO:0005515	protein binding	--	--
GYY|c12935_g1	GO:0051603//GO:0006508	proteolysis involved in cellular protein catabolic process//proteolysis	GO:0004298//GO:0004175	threonine-type endopeptidase activity//endopeptidase activity	GO:0000502//GO:0005839	proteasome complex//proteasome core complex
GYY|c12938_g1	GO:0007224	smoothened signaling pathway	--	--	--	--
GYY|c1293_g1	--	--	GO:0005515	protein binding	--	--
GYY|c12951_g1	GO:0015991//GO:0015992	ATP hydrolysis coupled proton transport//proton transport	GO:0015078	hydrogen ion transmembrane transporter activity	GO:0033179//GO:0016021//GO:0033177	proton-transporting V-type ATPase, V0 domain//integral component of membrane//proton-transporting two-sector ATPase complex, proton-transporting domain
GYY|c12952_g1	GO:0006412//GO:0042254	translation//ribosome biogenesis	GO:0003735	structural constituent of ribosome	GO:0005622//GO:0005840	intracellular//ribosome
GYY|c12957_g1	GO:0006270//GO:0006446	DNA replication initiation//regulation of translational initiation	GO:0003743	translation initiation factor activity	GO:0005840//GO:0005737//GO:0005852	ribosome//cytoplasm//eukaryotic translation initiation factor 3 complex
GYY|c12958_g1	GO:0006355	regulation of transcription, DNA-templated	GO:0043565//GO:0003700	sequence-specific DNA binding//transcription factor activity, sequence-specific DNA binding	GO:0005667	transcription factor complex
GYY|c12970_g1	GO:0006308//GO:0006914//GO:0051607	DNA catabolic process//autophagy//defense response to virus	GO:0016755//GO:0008855	transferase activity, transferring amino-acyl groups//exodeoxyribonuclease VII activity	GO:0009318	exodeoxyribonuclease VII complex
GYY|c12970_g2	GO:0006914//GO:0006260//GO:0006265//GO:0006355//GO:0044237	autophagy//DNA replication//DNA topological change//regulation of transcription, DNA-templated//cellular metabolic process	GO:0003677//GO:0005524//GO:0003918//GO:0003700//GO:0043565	DNA binding//ATP binding//DNA topoisomerase type II (ATP-hydrolyzing) activity//transcription factor activity, sequence-specific DNA binding//sequence-specific DNA binding	GO:0005667//GO:0016021	transcription factor complex//integral component of membrane
GYY|c12971_g1	GO:0006355//GO:0005975	regulation of transcription, DNA-templated//carbohydrate metabolic process	GO:0005488//GO:0030246//GO:0016787//GO:0003677//GO:0003723//GO:0030145//GO:0016837	binding//carbohydrate binding//hydrolase activity//DNA binding//RNA binding//manganese ion binding//carbon-oxygen lyase activity, acting on polysaccharides	GO:0005634	nucleus
GYY|c12973_g1	GO:0006412//GO:0042254	translation//ribosome biogenesis	GO:0003735	structural constituent of ribosome	GO:0005622//GO:0005840	intracellular//ribosome
GYY|c12974_g1	GO:0015992//GO:0006120//GO:0007283//GO:0055114//GO:0006744//GO:0006814	proton transport//mitochondrial electron transport, NADH to ubiquinone//spermatogenesis//oxidation-reduction process//ubiquinone biosynthetic process//sodium ion transport	GO:0005509//GO:0008137	calcium ion binding//NADH dehydrogenase (ubiquinone) activity	--	--
GYY|c12976_g1	GO:0015992//GO:0070175//GO:0042475	proton transport//positive regulation of enamel mineralization//odontogenesis of dentin-containing tooth	GO:0015078	hydrogen ion transmembrane transporter activity	GO:0033644//GO:0055036	host cell membrane//virion membrane
GYY|c12978_g1	--	--	--	--	GO:0005747//GO:0005743	mitochondrial respiratory chain complex I//mitochondrial inner membrane
GYY|c12980_g1	GO:0042254//GO:0006412//GO:0010508	ribosome biogenesis//translation//positive regulation of autophagy	GO:0003735	structural constituent of ribosome	GO:0005840//GO:0005622	ribosome//intracellular
GYY|c12982_g1	GO:0044237	cellular metabolic process	--	--	--	--
GYY|c12988_g1	--	--	GO:0005515	protein binding	--	--
GYY|c12996_g1	GO:0006412//GO:0042254//GO:0006629	translation//ribosome biogenesis//lipid metabolic process	GO:0003735	structural constituent of ribosome	GO:0005622//GO:0005840	intracellular//ribosome
GYY|c13001_g1	GO:0006334//GO:0051726//GO:0006974	nucleosome assembly//regulation of cell cycle//cellular response to DNA damage stimulus	GO:0003677//GO:0046982	DNA binding//protein heterodimerization activity	GO:0000786//GO:0005634	nucleosome//nucleus
GYY|c13004_g1	GO:0015991//GO:0015992	ATP hydrolysis coupled proton transport//proton transport	GO:0015078	hydrogen ion transmembrane transporter activity	GO:0033177//GO:0033179//GO:0016021	proton-transporting two-sector ATPase complex, proton-transporting domain//proton-transporting V-type ATPase, V0 domain//integral component of membrane
GYY|c13010_g1	GO:0055114//GO:0006801	oxidation-reduction process//superoxide metabolic process	GO:0046872//GO:0004784	metal ion binding//superoxide dismutase activity	--	--
GYY|c13014_g1	GO:0042254//GO:0006412	ribosome biogenesis//translation	GO:0003735	structural constituent of ribosome	GO:0005840	ribosome
GYY|c13027_g1	--	--	GO:0043565	sequence-specific DNA binding	GO:0005634	nucleus
GYY|c13035_g1	GO:0055085	transmembrane transport	--	--	GO:0016021//GO:0005887	integral component of membrane//integral component of plasma membrane
GYY|c13037_g1	--	--	GO:0003677//GO:0046872	DNA binding//metal ion binding	--	--
GYY|c13038_g1	GO:0042254//GO:0006412	ribosome biogenesis//translation	GO:0003735//GO:2001070	structural constituent of ribosome//starch binding	GO:0005840	ribosome
GYY|c13045_g1	GO:0009117//GO:0005975//GO:0005982//GO:0005985	nucleotide metabolic process//carbohydrate metabolic process//starch metabolic process//sucrose metabolic process	GO:0009044	xylan 1,4-beta-xylosidase activity	--	--
GYY|c13048_g1	--	--	GO:0005515	protein binding	--	--
GYY|c13049_g1	GO:0008033//GO:0051252	tRNA processing//regulation of RNA metabolic process	GO:0000049//GO:0004526	tRNA binding//ribonuclease P activity	GO:0030677	ribonuclease P complex
GYY|c13051_g1	GO:0042254//GO:0006412//GO:0006777	ribosome biogenesis//translation//Mo-molybdopterin cofactor biosynthetic process	GO:0003735//GO:0051539	structural constituent of ribosome//4 iron, 4 sulfur cluster binding	GO:0019008//GO:0005622//GO:0005840	molybdopterin synthase complex//intracellular//ribosome
GYY|c13053_g1	GO:0006457//GO:0071705	protein folding//nitrogen compound transport	GO:0005509//GO:0051082	calcium ion binding//unfolded protein binding	GO:0005783	endoplasmic reticulum
GYY|c13055_g1	GO:0042254//GO:0006412	ribosome biogenesis//translation	GO:0003735	structural constituent of ribosome	GO:0005840	ribosome
GYY|c13060_g1	GO:0008152	metabolic process	GO:0016787	hydrolase activity	--	--
GYY|c13061_g1	GO:0042254//GO:0006412	ribosome biogenesis//translation	GO:0003735//GO:0005515	structural constituent of ribosome//protein binding	GO:0005840	ribosome
GYY|c13065_g1	GO:0006413//GO:0006412//GO:0006446//GO:0007067//GO:0042254	translational initiation//translation//regulation of translational initiation//mitotic nuclear division//ribosome biogenesis	GO:0003743//GO:0003735//GO:0019843	translation initiation factor activity//structural constituent of ribosome//rRNA binding	GO:0005840//GO:0005622//GO:0042729//GO:0072686	ribosome//intracellular//DASH complex//mitotic spindle
GYY|c13067_g1	GO:0005975	carbohydrate metabolic process	GO:0004553//GO:0043169//GO:0016787	hydrolase activity, hydrolyzing O-glycosyl compounds//cation binding//hydrolase activity	--	--
GYY|c13072_g1	--	--	GO:0016772	transferase activity, transferring phosphorus-containing groups	--	--
GYY|c13073_g1	GO:0055085	transmembrane transport	--	--	GO:0016021	integral component of membrane
GYY|c13079_g1	GO:0006364//GO:0042254//GO:0006412	rRNA processing//ribosome biogenesis//translation	GO:0003735	structural constituent of ribosome	GO:0005840//GO:0005622	ribosome//intracellular
GYY|c13079_g2	GO:0042254//GO:0006412//GO:0006364	ribosome biogenesis//translation//rRNA processing	GO:0003735	structural constituent of ribosome	GO:0005840//GO:0005622	ribosome//intracellular
GYY|c13081_g1	GO:0006412//GO:0042254	translation//ribosome biogenesis	GO:0003735	structural constituent of ribosome	GO:0005622//GO:0005840	intracellular//ribosome
GYY|c13089_g1	GO:0006144//GO:0007165//GO:0015774//GO:0006351//GO:0006206	purine nucleobase metabolic process//signal transduction//polysaccharide transport//transcription, DNA-templated//pyrimidine nucleobase metabolic process	GO:0005509//GO:0005515//GO:0015159//GO:0003899	calcium ion binding//protein binding//polysaccharide transmembrane transporter activity//DNA-directed RNA polymerase activity	GO:0005730//GO:0016020//GO:0005578	nucleolus//membrane//proteinaceous extracellular matrix
GYY|c1308_g1	GO:0019048//GO:0006355	modulation by virus of host morphology or physiology//regulation of transcription, DNA-templated	--	--	--	--
GYY|c13092_g1	GO:0006508	proteolysis	GO:0004181//GO:0008270//GO:0004180	metallocarboxypeptidase activity//zinc ion binding//carboxypeptidase activity	--	--
GYY|c13093_g1	--	--	--	--	GO:0019028	viral capsid
GYY|c13094_g1	GO:0007165//GO:0006412//GO:0042254	signal transduction//translation//ribosome biogenesis	GO:0003735//GO:0005179	structural constituent of ribosome//hormone activity	GO:0005840//GO:0005622//GO:0005576	ribosome//intracellular//extracellular region
GYY|c13100_g1	GO:0055114	oxidation-reduction process	GO:0016491	oxidoreductase activity	--	--
GYY|c13102_g1	GO:0006096//GO:0006094//GO:0055114//GO:0006006	glycolytic process//gluconeogenesis//oxidation-reduction process//glucose metabolic process	GO:0050661//GO:0051287//GO:0016620//GO:0004365	NADP binding//NAD binding//oxidoreductase activity, acting on the aldehyde or oxo group of donors, NAD or NADP as acceptor//glyceraldehyde-3-phosphate dehydrogenase (NAD+) (phosphorylating) activity	--	--
GYY|c13108_g1	--	--	--	--	GO:0005634	nucleus
GYY|c13113_g1	GO:0006950//GO:0009415	response to stress//response to water	--	--	--	--
GYY|c13116_g1	GO:0008152	metabolic process	GO:0016846	carbon-sulfur lyase activity	--	--
GYY|c13117_g1	GO:0005975//GO:0031222	carbohydrate metabolic process//arabinan catabolic process	GO:0046558	arabinan endo-1,5-alpha-L-arabinosidase activity	--	--
GYY|c13126_g1	GO:0006508	proteolysis	GO:0004252	serine-type endopeptidase activity	--	--
GYY|c13130_g1	GO:0008152	metabolic process	GO:0016740//GO:0016758	transferase activity//transferase activity, transferring hexosyl groups	--	--
GYY|c13131_g1	GO:0006367	transcription initiation from RNA polymerase II promoter	GO:0008270	zinc ion binding	GO:0005634//GO:0005672//GO:0019028	nucleus//transcription factor TFIIA complex//viral capsid
GYY|c13140_g1	GO:0007165	signal transduction	GO:0005525//GO:0005179	GTP binding//hormone activity	--	--
GYY|c13142_g2	--	--	GO:0003697	single-stranded DNA binding	GO:0016021	integral component of membrane
GYY|c13143_g1	--	--	--	--	GO:0016021	integral component of membrane
GYY|c13143_g2	--	--	--	--	GO:0016021	integral component of membrane
GYY|c13146_g2	GO:0015994//GO:0006508//GO:0015996//GO:0008152	chlorophyll metabolic process//proteolysis//chlorophyll catabolic process//metabolic process	GO:0016787//GO:0008236//GO:0047746	hydrolase activity//serine-type peptidase activity//chlorophyllase activity	--	--
GYY|c13149_g1	--	--	GO:0005515	protein binding	--	--
GYY|c13150_g1	GO:0006355	regulation of transcription, DNA-templated	GO:0003713//GO:0003677	transcription coactivator activity//DNA binding	GO:0005667	transcription factor complex
GYY|c13154_g1	--	--	GO:0008270	zinc ion binding	--	--
GYY|c13157_g1	GO:0019062	virion attachment to host cell	--	--	GO:0019028	viral capsid
GYY|c13162_g1	GO:0055114	oxidation-reduction process	GO:0005507//GO:0016491	copper ion binding//oxidoreductase activity	--	--
GYY|c13163_g1	--	--	GO:0005524//GO:0008168	ATP binding//methyltransferase activity	GO:0005737//GO:0005856	cytoplasm//cytoskeleton
GYY|c13172_g1	--	--	--	--	GO:0019028	viral capsid
GYY|c13174_g1	GO:0042254//GO:0006412	ribosome biogenesis//translation	GO:0003735	structural constituent of ribosome	GO:0005840//GO:0005622	ribosome//intracellular
GYY|c13175_g1	GO:0005975	carbohydrate metabolic process	GO:0005509//GO:0004553	calcium ion binding//hydrolase activity, hydrolyzing O-glycosyl compounds	--	--
GYY|c13175_g2	GO:0005975	carbohydrate metabolic process	GO:0003824//GO:0043169//GO:0004553//GO:0005509	catalytic activity//cation binding//hydrolase activity, hydrolyzing O-glycosyl compounds//calcium ion binding	--	--
GYY|c13176_g1	--	--	GO:0003824	catalytic activity	--	--
GYY|c13197_g1	--	--	GO:0003676	nucleic acid binding	--	--
GYY|c13203_g1	--	--	GO:0008270//GO:0046872	zinc ion binding//metal ion binding	--	--
GYY|c13205_g1	GO:0008152	metabolic process	GO:0008168//GO:0008757	methyltransferase activity//S-adenosylmethionine-dependent methyltransferase activity	--	--
GYY|c13209_g1	GO:0006888//GO:0006891//GO:0043087	ER to Golgi vesicle-mediated transport//intra-Golgi vesicle-mediated transport//regulation of GTPase activity	GO:0017112	Rab guanyl-nucleotide exchange factor activity	GO:0030008//GO:0033106	TRAPP complex//cis-Golgi network membrane
GYY|c13214_g1	GO:0007218	neuropeptide signaling pathway	GO:0003676//GO:1901363//GO:0097159	nucleic acid binding//heterocyclic compound binding//organic cyclic compound binding	GO:0005576	extracellular region
GYY|c13218_g2	GO:0045859	regulation of protein kinase activity	GO:0004860	protein kinase inhibitor activity	GO:0005576	extracellular region
GYY|c13219_g1	GO:0055114	oxidation-reduction process	GO:0016491//GO:0050660	oxidoreductase activity//flavin adenine dinucleotide binding	--	--
GYY|c1321_g1	--	--	GO:0008270	zinc ion binding	GO:0005622	intracellular
GYY|c13221_g1	GO:0042254	ribosome biogenesis	--	--	GO:0005840	ribosome
GYY|c13222_g1	--	--	--	--	GO:0016020	membrane
GYY|c13223_g1	GO:0006810	transport	--	--	GO:0016021	integral component of membrane
GYY|c13232_g1	--	--	GO:0020037//GO:0019825	heme binding//oxygen binding	--	--
GYY|c13236_g1	GO:0007264//GO:0043087	small GTPase mediated signal transduction//regulation of GTPase activity	GO:0005085	guanyl-nucleotide exchange factor activity	--	--
GYY|c13238_g1	GO:0006281	DNA repair	GO:0003824	catalytic activity	--	--
GYY|c13241_g1	GO:0006352	DNA-templated transcription, initiation	GO:0003677	DNA binding	GO:0005634	nucleus
GYY|c13242_g1	GO:0006413//GO:0006446	translational initiation//regulation of translational initiation	GO:0003743	translation initiation factor activity	GO:0005737//GO:0005852//GO:0005840	cytoplasm//eukaryotic translation initiation factor 3 complex//ribosome
GYY|c13255_g1	GO:0006355	regulation of transcription, DNA-templated	--	--	GO:0009289	pilus
GYY|c13257_g1	GO:0008152	metabolic process	GO:0003824	catalytic activity	--	--
GYY|c13260_g1	GO:0006886//GO:0007157//GO:0009405//GO:0016192	intracellular protein transport//heterophilic cell-cell adhesion via plasma membrane cell adhesion molecules//pathogenesis//vesicle-mediated transport	--	--	GO:0030132//GO:0030131//GO:0016021	clathrin coat of coated pit//clathrin adaptor complex//integral component of membrane
GYY|c13262_g1	GO:0006687//GO:0005975	glycosphingolipid metabolic process//carbohydrate metabolic process	GO:0004308	exo-alpha-sialidase activity	--	--
GYY|c13265_g1	GO:0042254//GO:0006412	ribosome biogenesis//translation	GO:0003735	structural constituent of ribosome	GO:0005840//GO:0005622	ribosome//intracellular
GYY|c13266_g1	GO:0009405	pathogenesis	--	--	--	--
GYY|c13267_g1	--	--	GO:0003723	RNA binding	--	--
GYY|c13275_g1	GO:0055085	transmembrane transport	--	--	GO:0005741	mitochondrial outer membrane
GYY|c13276_g1	GO:0000413//GO:0006457	protein peptidyl-prolyl isomerization//protein folding	GO:0003755	peptidyl-prolyl cis-trans isomerase activity	--	--
GYY|c13276_g2	GO:0006457//GO:0000413	protein folding//protein peptidyl-prolyl isomerization	GO:0003755	peptidyl-prolyl cis-trans isomerase activity	--	--
GYY|c13278_g1	GO:0055114//GO:0006099	oxidation-reduction process//tricarboxylic acid cycle	GO:0004449//GO:0051287//GO:0000287//GO:0016616	isocitrate dehydrogenase (NAD+) activity//NAD binding//magnesium ion binding//oxidoreductase activity, acting on the CH-OH group of donors, NAD or NADP as acceptor	--	--
GYY|c13278_g2	GO:0006099//GO:0055114	tricarboxylic acid cycle//oxidation-reduction process	GO:0016616//GO:0051287//GO:0000287//GO:0004449	oxidoreductase activity, acting on the CH-OH group of donors, NAD or NADP as acceptor//NAD binding//magnesium ion binding//isocitrate dehydrogenase (NAD+) activity	--	--
GYY|c13280_g1	GO:0005985//GO:0005982//GO:0005975	sucrose metabolic process//starch metabolic process//carbohydrate metabolic process	GO:0004650	polygalacturonase activity	--	--
GYY|c13281_g1	GO:0042254//GO:0006412//GO:0010112	ribosome biogenesis//translation//regulation of systemic acquired resistance	GO:0003735	structural constituent of ribosome	GO:0005840	ribosome
GYY|c13282_g1	GO:0006412//GO:0006810//GO:0042254	translation//transport//ribosome biogenesis	GO:0005215//GO:0003735	transporter activity//structural constituent of ribosome	GO:0005622//GO:0005840//GO:0016020	intracellular//ribosome//membrane
GYY|c13286_g1	--	--	GO:0003824//GO:0051536	catalytic activity//iron-sulfur cluster binding	--	--
GYY|c13294_g1	GO:0055085//GO:0007275//GO:0030001	transmembrane transport//multicellular organismal development//metal ion transport	GO:0008270//GO:0046873	zinc ion binding//metal ion transmembrane transporter activity	GO:0016020//GO:0019013//GO:0005634	membrane//viral nucleocapsid//nucleus
GYY|c13297_g1	GO:0006206//GO:0006351//GO:0006464//GO:0006144	pyrimidine nucleobase metabolic process//transcription, DNA-templated//cellular protein modification process//purine nucleobase metabolic process	GO:0016787//GO:0003677//GO:0016151//GO:0003899//GO:0046872//GO:0051536	hydrolase activity//DNA binding//nickel cation binding//DNA-directed RNA polymerase activity//metal ion binding//iron-sulfur cluster binding	GO:0005730	nucleolus
GYY|c13298_g1	GO:0006355//GO:0006914	regulation of transcription, DNA-templated//autophagy	GO:0003700//GO:0043565	transcription factor activity, sequence-specific DNA binding//sequence-specific DNA binding	GO:0005667	transcription factor complex
GYY|c13314_g1	GO:0006118//GO:0019684	obsolete electron transport//photosynthesis, light reaction	GO:0045156	electron transporter, transferring electrons within the cyclic electron transport pathway of photosynthesis activity	GO:0016021//GO:0030077	integral component of membrane//plasma membrane light-harvesting complex
GYY|c13315_g1	GO:0019079//GO:0006144	viral genome replication//purine nucleobase metabolic process	GO:0003968	RNA-directed RNA polymerase activity	GO:0031379	RNA-directed RNA polymerase complex
GYY|c13320_g1	--	--	GO:0005515	protein binding	--	--
GYY|c13323_g1	GO:0006281//GO:0043161//GO:0009082//GO:0006289	DNA repair//proteasome-mediated ubiquitin-dependent protein catabolic process//branched-chain amino acid biosynthetic process//nucleotide-excision repair	GO:0005515//GO:0003684	protein binding//damaged DNA binding	GO:0005634	nucleus
GYY|c13324_g1	GO:0006118//GO:0045454//GO:0055114	obsolete electron transport//cell redox homeostasis//oxidation-reduction process	GO:0015035//GO:0009055//GO:0016209//GO:0016491	protein disulfide oxidoreductase activity//electron carrier activity//antioxidant activity//oxidoreductase activity	--	--
GYY|c13325_g1	GO:0006397	mRNA processing	GO:0003676//GO:0000166	nucleic acid binding//nucleotide binding	--	--
GYY|c13329_g2	--	--	GO:0030570	pectate lyase activity	GO:0005576	extracellular region
GYY|c13333_g1	--	--	GO:0016872	intramolecular lyase activity	--	--
GYY|c13335_g1	GO:0006919//GO:0006270//GO:0001836//GO:0006974//GO:0006915	activation of cysteine-type endopeptidase activity involved in apoptotic process//DNA replication initiation//release of cytochrome c from mitochondria//cellular response to DNA damage stimulus//apoptotic process	--	--	--	--
GYY|c13343_g1	GO:0070206//GO:0006355	protein trimerization//regulation of transcription, DNA-templated	GO:0043565//GO:0003700//GO:0003677	sequence-specific DNA binding//transcription factor activity, sequence-specific DNA binding//DNA binding	GO:0005634//GO:0005667	nucleus//transcription factor complex
GYY|c13343_g2	GO:0016024//GO:0008654//GO:0046486	CDP-diacylglycerol biosynthetic process//phospholipid biosynthetic process//glycerolipid metabolic process	GO:0004605	phosphatidate cytidylyltransferase activity	GO:0016021	integral component of membrane
GYY|c13345_g1	GO:0042157//GO:0006869	lipoprotein metabolic process//lipid transport	GO:0008289	lipid binding	GO:0005576	extracellular region
GYY|c13347_g1	GO:0008152	metabolic process	GO:0016787	hydrolase activity	--	--
GYY|c13351_g1	--	--	GO:0003723//GO:0005198	RNA binding//structural molecule activity	--	--
GYY|c13356_g1	GO:0006807//GO:0005975	nitrogen compound metabolic process//carbohydrate metabolic process	GO:0016810	hydrolase activity, acting on carbon-nitrogen (but not peptide) bonds	--	--
GYY|c13363_g1	GO:0006412//GO:0042254	translation//ribosome biogenesis	GO:0003735	structural constituent of ribosome	GO:0005622//GO:0005840	intracellular//ribosome
GYY|c13364_g1	GO:0015986//GO:0015992//GO:0016068//GO:0006119	ATP synthesis coupled proton transport//proton transport//type I hypersensitivity//oxidative phosphorylation	GO:0046961//GO:0046933	proton-transporting ATPase activity, rotational mechanism//proton-transporting ATP synthase activity, rotational mechanism	GO:0045259//GO:0000275	proton-transporting ATP synthase complex//mitochondrial proton-transporting ATP synthase complex, catalytic core F(1)
GYY|c13365_g1	GO:0007155	cell adhesion	--	--	--	--
GYY|c13366_g1	--	--	GO:0004857	enzyme inhibitor activity	--	--
GYY|c13370_g1	--	--	GO:0008641	small protein activating enzyme activity	--	--
GYY|c13373_g1	GO:0015992//GO:0033617//GO:0006123	proton transport//mitochondrial respiratory chain complex IV assembly//mitochondrial electron transport, cytochrome c to oxygen	GO:0004129	cytochrome-c oxidase activity	GO:0005751//GO:0045277//GO:0005739	mitochondrial respiratory chain complex IV//respiratory chain complex IV//mitochondrion
GYY|c13380_g1	--	--	--	--	GO:0005634	nucleus
GYY|c13385_g1	GO:0006355	regulation of transcription, DNA-templated	GO:0003677	DNA binding	--	--
GYY|c13390_g2	GO:0055114	oxidation-reduction process	GO:0016491	oxidoreductase activity	--	--
GYY|c13392_g1	GO:0006412//GO:0042254	translation//ribosome biogenesis	GO:0005515//GO:0003735	protein binding//structural constituent of ribosome	GO:0005840	ribosome
GYY|c13396_g1	GO:0007165	signal transduction	--	--	--	--
GYY|c13398_g1	GO:0015694	mercury ion transport	GO:0015097	mercury ion transmembrane transporter activity	GO:0016020	membrane
GYY|c13401_g1	GO:0055114//GO:0006725//GO:0008152	oxidation-reduction process//cellular aromatic compound metabolic process//metabolic process	GO:0008199//GO:0003824//GO:0005506	ferric iron binding//catalytic activity//iron ion binding	--	--
GYY|c13405_g1	GO:0009307//GO:0000160//GO:0006308//GO:0055085	DNA restriction-modification system//phosphorelay signal transduction system//DNA catabolic process//transmembrane transport	GO:0009036//GO:0000287//GO:0003677//GO:0022891//GO:0022857	Type II site-specific deoxyribonuclease activity//magnesium ion binding//DNA binding//substrate-specific transmembrane transporter activity//transmembrane transporter activity	GO:0016021//GO:0009359	integral component of membrane//Type II site-specific deoxyribonuclease complex
GYY|c13410_g1	GO:0043093//GO:0000917	FtsZ-dependent cytokinesis//barrier septum assembly	GO:0005515	protein binding	GO:0005737	cytoplasm
GYY|c13411_g1	GO:0006412//GO:0042254	translation//ribosome biogenesis	GO:0003735	structural constituent of ribosome	GO:0005840//GO:0015934	ribosome//large ribosomal subunit
GYY|c13414_g1	GO:0055085	transmembrane transport	--	--	--	--
GYY|c13416_g1	GO:0006886	intracellular protein transport	--	--	GO:0005741	mitochondrial outer membrane
GYY|c13420_g1	GO:0015743//GO:0000398//GO:0006351//GO:0006260	malate transport//mRNA splicing, via spliceosome//transcription, DNA-templated//DNA replication	GO:0003677//GO:0008270//GO:0004190//GO:0017069//GO:0000166//GO:0003676//GO:0003887	DNA binding//zinc ion binding//aspartic-type endopeptidase activity//snRNA binding//nucleotide binding//nucleic acid binding//DNA-directed DNA polymerase activity	GO:0042575//GO:0016021//GO:0005634	DNA polymerase complex//integral component of membrane//nucleus
GYY|c13422_g1	GO:0009405	pathogenesis	--	--	GO:0005576	extracellular region
GYY|c13425_g1	GO:0042254//GO:0006412	ribosome biogenesis//translation	GO:0003735	structural constituent of ribosome	GO:0005840//GO:0005622	ribosome//intracellular
GYY|c13430_g1	GO:0007050//GO:0019079//GO:0006260	cell cycle arrest//viral genome replication//DNA replication	GO:0030337	DNA polymerase processivity factor activity	GO:0042575	DNA polymerase complex
GYY|c13431_g1	GO:0007010	cytoskeleton organization	GO:0003779	actin binding	--	--
GYY|c13432_g1	GO:0010994//GO:0000209//GO:0006301	free ubiquitin chain polymerization//protein polyubiquitination//postreplication repair	GO:0016881	acid-amino acid ligase activity	GO:0005737//GO:0005634//GO:0031371	cytoplasm//nucleus//ubiquitin conjugating enzyme complex
GYY|c13434_g1	GO:0007165//GO:0006810	signal transduction//transport	GO:0019871	sodium channel inhibitor activity	GO:0005576//GO:0016021	extracellular region//integral component of membrane
GYY|c13439_g1	GO:0019370//GO:0006144	leukotriene biosynthetic process//purine nucleobase metabolic process	GO:0008270//GO:0008237//GO:0004114//GO:0003677//GO:0046983	zinc ion binding//metallopeptidase activity//3',5'-cyclic-nucleotide phosphodiesterase activity//DNA binding//protein dimerization activity	--	--
GYY|c13442_g1	GO:0006206//GO:0006351//GO:0006144	pyrimidine nucleobase metabolic process//transcription, DNA-templated//purine nucleobase metabolic process	GO:0003899//GO:0003677	DNA-directed RNA polymerase activity//DNA binding	GO:0030880//GO:0005730	RNA polymerase complex//nucleolus
GYY|c13443_g1	GO:0042254//GO:0006412	ribosome biogenesis//translation	GO:0003735	structural constituent of ribosome	GO:0005840	ribosome
GYY|c13449_g1	--	--	GO:0005515	protein binding	--	--
GYY|c13451_g1	GO:0042381//GO:0042742	hemolymph coagulation//defense response to bacterium	--	--	--	--
GYY|c13452_g1	GO:0006000//GO:0006013//GO:0055114	fructose metabolic process//mannose metabolic process//oxidation-reduction process	GO:0050086//GO:0050662//GO:0000166	mannitol 2-dehydrogenase activity//coenzyme binding//nucleotide binding	--	--
GYY|c13453_g1	GO:0006457	protein folding	GO:0051082	unfolded protein binding	GO:0016272	prefoldin complex
GYY|c13458_g1	GO:0009405	pathogenesis	GO:0016757//GO:0005198	transferase activity, transferring glycosyl groups//structural molecule activity	--	--
GYY|c13461_g1	GO:0006306	DNA methylation	GO:0005524//GO:0003677//GO:0008168//GO:0004386	ATP binding//DNA binding//methyltransferase activity//helicase activity	--	--
GYY|c13464_g1	GO:0019062//GO:0055114	virion attachment to host cell//oxidation-reduction process	GO:0050660//GO:0016491	flavin adenine dinucleotide binding//oxidoreductase activity	GO:0019028	viral capsid
GYY|c13466_g1	GO:0006810	transport	GO:0005215	transporter activity	GO:0016020	membrane
GYY|c13469_g1	GO:0055114	oxidation-reduction process	GO:0005506//GO:0016705//GO:0020037	iron ion binding//oxidoreductase activity, acting on paired donors, with incorporation or reduction of molecular oxygen//heme binding	--	--
GYY|c13470_g1	GO:0016055	Wnt signaling pathway	GO:0031854	orexigenic neuropeptide QRFP receptor binding	--	--
GYY|c13471_g1	--	--	GO:0005515	protein binding	--	--
GYY|c13472_g1	--	--	GO:0003729	mRNA binding	--	--
GYY|c13473_g1	GO:0006694//GO:0009225//GO:0008207//GO:0044237//GO:0006012//GO:0008210//GO:0009117//GO:0008152//GO:0055114//GO:0008209	steroid biosynthetic process//nucleotide-sugar metabolic process//C21-steroid hormone metabolic process//cellular metabolic process//galactose metabolic process//estrogen metabolic process//nucleotide metabolic process//metabolic process//oxidation-reduction process//androgen metabolic process	GO:0003978//GO:0003824//GO:0016491//GO:0000166//GO:0016616//GO:0003854//GO:0050662	UDP-glucose 4-epimerase activity//catalytic activity//oxidoreductase activity//nucleotide binding//oxidoreductase activity, acting on the CH-OH group of donors, NAD or NADP as acceptor//3-beta-hydroxy-delta5-steroid dehydrogenase activity//coenzyme binding	--	--
GYY|c13475_g1	GO:0009306	protein secretion	--	--	GO:0016020	membrane
GYY|c13476_g1	--	--	GO:0005515	protein binding	--	--
GYY|c13480_g1	GO:0005992	trehalose biosynthetic process	GO:0003824	catalytic activity	--	--
GYY|c13483_g1	GO:0006310//GO:0055114//GO:0006281	DNA recombination//oxidation-reduction process//DNA repair	GO:0016491//GO:0005524//GO:0009378	oxidoreductase activity//ATP binding//four-way junction helicase activity	GO:0005657//GO:0009379	replication fork//Holliday junction helicase complex
GYY|c13485_g1	--	--	GO:0046983//GO:0003677	protein dimerization activity//DNA binding	--	--
GYY|c13488_g1	--	--	GO:0043565	sequence-specific DNA binding	--	--
GYY|c13490_g1	GO:0055114//GO:0008152//GO:0009085//GO:0009089	oxidation-reduction process//metabolic process//lysine biosynthetic process//lysine biosynthetic process via diaminopimelate	GO:0051287//GO:0016491//GO:0003824//GO:0016620//GO:0008839//GO:0050662	NAD binding//oxidoreductase activity//catalytic activity//oxidoreductase activity, acting on the aldehyde or oxo group of donors, NAD or NADP as acceptor//4-hydroxy-tetrahydrodipicolinate reductase//coenzyme binding	--	--
GYY|c13493_g1	GO:0042254//GO:0006412	ribosome biogenesis//translation	GO:0003735	structural constituent of ribosome	GO:0005840	ribosome
GYY|c13494_g1	GO:0005975	carbohydrate metabolic process	GO:0016773	phosphotransferase activity, alcohol group as acceptor	--	--
GYY|c13499_g1	GO:0006434//GO:0006357//GO:0006418//GO:0006566//GO:0006544//GO:0006606//GO:0006457//GO:0006563	seryl-tRNA aminoacylation//regulation of transcription from RNA polymerase II promoter//tRNA aminoacylation for protein translation//threonine metabolic process//glycine metabolic process//protein import into nucleus//protein folding//L-serine metabolic process	GO:0004828//GO:0000166//GO:0051082//GO:0008134//GO:0001104//GO:0042803//GO:0004812//GO:0045502//GO:0005524	serine-tRNA ligase activity//nucleotide binding//unfolded protein binding//transcription factor binding//RNA polymerase II transcription cofactor activity//protein homodimerization activity//aminoacyl-tRNA ligase activity//dynein binding//ATP binding	GO:0016592//GO:0005667//GO:0030286//GO:0005737//GO:0016272	mediator complex//transcription factor complex//dynein complex//cytoplasm//prefoldin complex
GYY|c1349_g1	GO:0055114	oxidation-reduction process	GO:0016491	oxidoreductase activity	--	--
GYY|c134_g1	--	--	GO:0061630	ubiquitin protein ligase activity	--	--
GYY|c13500_g1	--	--	GO:0008270//GO:0043169//GO:0005515	zinc ion binding//cation binding//protein binding	--	--
GYY|c13501_g1	GO:0006508//GO:0016567	proteolysis//protein ubiquitination	GO:0004252//GO:0046872//GO:0004842	serine-type endopeptidase activity//metal ion binding//ubiquitin-protein transferase activity	--	--
GYY|c13505_g1	GO:0006457//GO:0000413	protein folding//protein peptidyl-prolyl isomerization	GO:0003755	peptidyl-prolyl cis-trans isomerase activity	--	--
GYY|c13508_g1	GO:0006506	GPI anchor biosynthetic process	--	--	GO:0016021	integral component of membrane
GYY|c13509_g1	GO:0007165	signal transduction	--	--	--	--
GYY|c13510_g1	GO:0008152//GO:0055114	metabolic process//oxidation-reduction process	GO:0000166//GO:0008270//GO:0016491//GO:0046872	nucleotide binding//zinc ion binding//oxidoreductase activity//metal ion binding	--	--
GYY|c13512_g1	--	--	GO:0016817	hydrolase activity, acting on acid anhydrides	--	--
GYY|c13514_g1	GO:0006338	chromatin remodeling	GO:0005488//GO:0003676//GO:0005524//GO:0016818	binding//nucleic acid binding//ATP binding//hydrolase activity, acting on acid anhydrides, in phosphorus-containing anhydrides	GO:0005634	nucleus
GYY|c13515_g1	GO:0009103	lipopolysaccharide biosynthetic process	GO:0008918	lipopolysaccharide 3-alpha-galactosyltransferase activity	GO:0016021	integral component of membrane
GYY|c13517_g1	--	--	GO:0031492	nucleosomal DNA binding	GO:0005634//GO:0000785	nucleus//chromatin
GYY|c13517_g2	GO:0007049	cell cycle	GO:0005515	protein binding	--	--
GYY|c13518_g1	GO:0055114	oxidation-reduction process	GO:0016972//GO:0016817//GO:0033743	thiol oxidase activity//hydrolase activity, acting on acid anhydrides//peptide-methionine (R)-S-oxide reductase activity	--	--
GYY|c13521_g1	GO:0006952	defense response	--	--	--	--
GYY|c13525_g1	GO:0005975//GO:0071704	carbohydrate metabolic process//organic substance metabolic process	GO:0004553	hydrolase activity, hydrolyzing O-glycosyl compounds	--	--
GYY|c13528_g1	GO:0001522//GO:0042254	pseudouridine synthesis//ribosome biogenesis	GO:0030515	snoRNA binding	GO:0072588	box H/ACA RNP complex
GYY|c13529_g1	--	--	GO:0005515	protein binding	--	--
GYY|c13530_g1	GO:0006508	proteolysis	GO:0004185	serine-type carboxypeptidase activity	--	--
GYY|c13531_g1	--	--	GO:0005515	protein binding	--	--
GYY|c13533_g1	GO:0006465	signal peptide processing	GO:0008233	peptidase activity	GO:0005787//GO:0016021	signal peptidase complex//integral component of membrane
GYY|c13535_g1	GO:0008610//GO:0008152	lipid biosynthetic process//metabolic process	GO:0016747	transferase activity, transferring acyl groups other than amino-acyl groups	--	--
GYY|c13536_g1	GO:0006555//GO:0006183//GO:0006206//GO:0006228//GO:0042967//GO:0006165//GO:0019281//GO:0006241//GO:0006144	methionine metabolic process//GTP biosynthetic process//pyrimidine nucleobase metabolic process//UTP biosynthetic process//acyl-carrier-protein biosynthetic process//nucleoside diphosphate phosphorylation//L-methionine biosynthetic process from homoserine via O-succinyl-L-homoserine and cystathionine//CTP biosynthetic process//purine nucleobase metabolic process	GO:0008899//GO:0005524//GO:0004550	homoserine O-succinyltransferase activity//ATP binding//nucleoside diphosphate kinase activity	GO:0005737	cytoplasm
GYY|c13538_g1	GO:0019064//GO:0006457	fusion of virus membrane with host plasma membrane//protein folding	GO:0051082//GO:0031072	unfolded protein binding//heat shock protein binding	GO:0019867	outer membrane
GYY|c13543_g1	GO:0055085	transmembrane transport	--	--	GO:0005741	mitochondrial outer membrane
GYY|c13546_g1	--	--	GO:0016787	hydrolase activity	--	--
GYY|c13547_g1	--	--	--	--	GO:0019031	viral envelope
GYY|c13547_g2	--	--	GO:0004190	aspartic-type endopeptidase activity	GO:0016021	integral component of membrane
GYY|c13549_g1	GO:0015992//GO:0006123	proton transport//mitochondrial electron transport, cytochrome c to oxygen	GO:0004129	cytochrome-c oxidase activity	GO:0045277	respiratory chain complex IV
GYY|c13550_g1	GO:0000103//GO:0006144//GO:0006796//GO:0006351	sulfate assimilation//purine nucleobase metabolic process//phosphate-containing compound metabolic process//transcription, DNA-templated	GO:0005524//GO:0005525//GO:0016301//GO:0004020//GO:0003677	ATP binding//GTP binding//kinase activity//adenylylsulfate kinase activity//DNA binding	GO:0005634	nucleus
GYY|c13555_g1	GO:0006281	DNA repair	GO:0003908	methylated-DNA-[protein]-cysteine S-methyltransferase activity	--	--
GYY|c13555_g2	GO:0016192//GO:0006904	vesicle-mediated transport//vesicle docking involved in exocytosis	--	--	--	--
GYY|c13557_g1	GO:0019643//GO:0008152//GO:0006104//GO:0006099	reductive tricarboxylic acid cycle//metabolic process//succinyl-CoA metabolic process//tricarboxylic acid cycle	GO:0004775//GO:0016491//GO:0003824//GO:0003878//GO:0048037//GO:0000166	succinate-CoA ligase (ADP-forming) activity//oxidoreductase activity//catalytic activity//ATP citrate synthase activity//cofactor binding//nucleotide binding	GO:0042709//GO:0042645	succinate-CoA ligase complex//mitochondrial nucleoid
GYY|c13559_g1	GO:0007165	signal transduction	GO:0003676//GO:0000772	nucleic acid binding//mating pheromone activity	GO:0016020	membrane
GYY|c13563_g1	GO:0005975	carbohydrate metabolic process	GO:0030246//GO:0004553	carbohydrate binding//hydrolase activity, hydrolyzing O-glycosyl compounds	GO:0005576	extracellular region
GYY|c13565_g1	GO:0016579	protein deubiquitination	GO:0036459	ubiquitinyl hydrolase activity	--	--
GYY|c13566_g1	GO:0035444//GO:0015675	nickel cation transmembrane transport//nickel cation transport	GO:0046872//GO:0015099	metal ion binding//nickel cation transmembrane transporter activity	GO:0016021	integral component of membrane
GYY|c13567_g1	GO:0006633//GO:0006098//GO:0019521//GO:0006355//GO:0042967//GO:0055114//GO:0007165	fatty acid biosynthetic process//pentose-phosphate shunt//D-gluconate metabolic process//regulation of transcription, DNA-templated//acyl-carrier-protein biosynthetic process//oxidation-reduction process//signal transduction	GO:0004616//GO:0042974//GO:0004315//GO:0050661	phosphogluconate dehydrogenase (decarboxylating) activity//retinoic acid receptor binding//3-oxoacyl-[acyl-carrier-protein] synthase activity//NADP binding	GO:0005667//GO:0005835	transcription factor complex//fatty acid synthase complex
GYY|c13569_g1	GO:0006144//GO:0006508	purine nucleobase metabolic process//proteolysis	GO:0004197//GO:0003968//GO:0017111	cysteine-type endopeptidase activity//RNA-directed RNA polymerase activity//nucleoside-triphosphatase activity	GO:0031379	RNA-directed RNA polymerase complex
GYY|c13570_g1	GO:0006804//GO:0055114//GO:0006979	obsolete peroxidase reaction//oxidation-reduction process//response to oxidative stress	GO:0020037//GO:0004601	heme binding//peroxidase activity	--	--
GYY|c13572_g1	GO:0006505//GO:0006886	GPI anchor metabolic process//intracellular protein transport	GO:0016788	hydrolase activity, acting on ester bonds	--	--
GYY|c13573_g1	GO:0008283//GO:0007165//GO:0040007//GO:0006955	cell proliferation//signal transduction//growth//immune response	GO:0005136//GO:0008083	interleukin-4 receptor binding//growth factor activity	GO:0005576//GO:0016516	extracellular region//interleukin-4 receptor complex
GYY|c13578_g1	--	--	GO:0008270	zinc ion binding	--	--
GYY|c13579_g1	GO:0006412//GO:0042254	translation//ribosome biogenesis	GO:0003735	structural constituent of ribosome	GO:0005622//GO:0005840	intracellular//ribosome
GYY|c13580_g1	GO:0006413//GO:0006446	translational initiation//regulation of translational initiation	GO:0003723//GO:0003743	RNA binding//translation initiation factor activity	GO:0005840//GO:0005737	ribosome//cytoplasm
GYY|c13582_g1	--	--	--	--	GO:0019012//GO:0019031	virion//viral envelope
GYY|c13584_g1	GO:0007165	signal transduction	--	--	--	--
GYY|c13585_g1	GO:0055114//GO:0015992//GO:0006814//GO:0006744//GO:0006120	oxidation-reduction process//proton transport//sodium ion transport//ubiquinone biosynthetic process//mitochondrial electron transport, NADH to ubiquinone	GO:0008137	NADH dehydrogenase (ubiquinone) activity	--	--
GYY|c13587_g1	GO:0006412//GO:0042254//GO:0035556	translation//ribosome biogenesis//intracellular signal transduction	GO:0003735	structural constituent of ribosome	GO:0016020//GO:0005840	membrane//ribosome
GYY|c13589_g1	GO:0006508	proteolysis	GO:0016787//GO:0008236	hydrolase activity//serine-type peptidase activity	--	--
GYY|c13592_g1	GO:0006144//GO:0006167//GO:0046849//GO:0006166	purine nucleobase metabolic process//AMP biosynthetic process//bone remodeling//purine ribonucleoside salvage	GO:0004001//GO:0016773	adenosine kinase activity//phosphotransferase activity, alcohol group as acceptor	GO:0005634//GO:0005576//GO:0005737	nucleus//extracellular region//cytoplasm
GYY|c13596_g1	GO:0009307//GO:0006308//GO:0035556	DNA restriction-modification system//DNA catabolic process//intracellular signal transduction	GO:0009036//GO:0003677	Type II site-specific deoxyribonuclease activity//DNA binding	GO:0009359	Type II site-specific deoxyribonuclease complex
GYY|c13604_g1	GO:0050830//GO:0050829	defense response to Gram-positive bacterium//defense response to Gram-negative bacterium	--	--	--	--
GYY|c13607_g1	GO:0007264	small GTPase mediated signal transduction	GO:0005525	GTP binding	GO:0005622//GO:0016020	intracellular//membrane
GYY|c13614_g2	GO:0055114//GO:0017013	oxidation-reduction process//protein flavinylation	GO:0016491//GO:0016209	oxidoreductase activity//antioxidant activity	--	--
GYY|c13617_g1	--	--	--	--	GO:0016020	membrane
GYY|c1361_g1	GO:0006412//GO:0042254	translation//ribosome biogenesis	GO:0003735//GO:0003723	structural constituent of ribosome//RNA binding	GO:0015935//GO:0005840	small ribosomal subunit//ribosome
GYY|c13620_g1	GO:0018279//GO:0006486	protein N-linked glycosylation via asparagine//protein glycosylation	GO:0004579	dolichyl-diphosphooligosaccharide-protein glycotransferase activity	GO:0016021//GO:0005783//GO:0008250	integral component of membrane//endoplasmic reticulum//oligosaccharyltransferase complex
GYY|c13621_g1	--	--	--	--	GO:0016021	integral component of membrane
GYY|c13623_g1	--	--	GO:0005515	protein binding	--	--
GYY|c13626_g1	GO:0006813//GO:0043123//GO:0006357//GO:0045766//GO:0043066	potassium ion transport//positive regulation of I-kappaB kinase/NF-kappaB signaling//regulation of transcription from RNA polymerase II promoter//positive regulation of angiogenesis//negative regulation of apoptotic process	GO:0001104//GO:0016286	RNA polymerase II transcription cofactor activity//small conductance calcium-activated potassium channel activity	GO:0019028//GO:0016021//GO:0019867//GO:0019031//GO:0016592	viral capsid//integral component of membrane//outer membrane//viral envelope//mediator complex
GYY|c13627_g1	GO:0006200//GO:0006810//GO:0055085	obsolete ATP catabolic process//transport//transmembrane transport	GO:0042626//GO:0016887//GO:0005524	ATPase activity, coupled to transmembrane movement of substances//ATPase activity//ATP binding	GO:0016021	integral component of membrane
GYY|c13628_g1	GO:0016070	RNA metabolic process	GO:0005515//GO:0003677//GO:0003723	protein binding//DNA binding//RNA binding	--	--
GYY|c13630_g1	GO:0009987	cellular process	GO:0003676//GO:0016772//GO:0008270//GO:0016773	nucleic acid binding//transferase activity, transferring phosphorus-containing groups//zinc ion binding//phosphotransferase activity, alcohol group as acceptor	--	--
GYY|c13631_g1	--	--	GO:0005515	protein binding	--	--
GYY|c13632_g1	GO:0009395	phospholipid catabolic process	GO:0004620	phospholipase activity	--	--
GYY|c13633_g1	GO:0006355//GO:0006260	regulation of transcription, DNA-templated//DNA replication	GO:0003677//GO:0000166//GO:0051082//GO:0003887//GO:0031072//GO:0008408	DNA binding//nucleotide binding//unfolded protein binding//DNA-directed DNA polymerase activity//heat shock protein binding//3'-5' exonuclease activity	GO:0042575//GO:0005634	DNA polymerase complex//nucleus
GYY|c13634_g1	GO:0006412//GO:0042254	translation//ribosome biogenesis	GO:0003735	structural constituent of ribosome	GO:0005622//GO:0005840	intracellular//ribosome
GYY|c13635_g1	GO:0007186//GO:0043066//GO:0045766//GO:0043123//GO:0001503//GO:0007411//GO:0006810//GO:2001256//GO:0015721	G-protein coupled receptor signaling pathway//negative regulation of apoptotic process//positive regulation of angiogenesis//positive regulation of I-kappaB kinase/NF-kappaB signaling//ossification//axon guidance//transport//regulation of store-operated calcium entry//bile acid and bile salt transport	GO:0004930//GO:0005215//GO:0046982	G-protein coupled receptor activity//transporter activity//protein heterodimerization activity	GO:0016021//GO:0030176//GO:0016020//GO:0005886	integral component of membrane//integral component of endoplasmic reticulum membrane//membrane//plasma membrane
GYY|c13637_g1	--	--	--	--	GO:0016020	membrane
GYY|c13641_g1	GO:0006457//GO:0006413//GO:0006446	protein folding//translational initiation//regulation of translational initiation	GO:0003743	translation initiation factor activity	GO:0005840	ribosome
GYY|c13644_g1	GO:0006508	proteolysis	GO:0004252//GO:0008233	serine-type endopeptidase activity//peptidase activity	GO:0019012	virion
GYY|c13648_g1	GO:0006511	ubiquitin-dependent protein catabolic process	GO:0004175//GO:0005515	endopeptidase activity//protein binding	GO:0019773	proteasome core complex, alpha-subunit complex
GYY|c13649_g1	GO:0050690//GO:0006412//GO:0006366//GO:0042254	regulation of defense response to virus by virus//translation//transcription from RNA polymerase II promoter//ribosome biogenesis	GO:0003735//GO:0005537//GO:0003677	structural constituent of ribosome//mannose binding//DNA binding	GO:0005840//GO:0005665	ribosome//DNA-directed RNA polymerase II, core complex
GYY|c13652_g1	GO:0006364//GO:0006412//GO:0042254	rRNA processing//translation//ribosome biogenesis	GO:0003735	structural constituent of ribosome	GO:0005622//GO:0005840	intracellular//ribosome
GYY|c13654_g1	GO:0055114//GO:0006779	oxidation-reduction process//porphyrin-containing compound biosynthetic process	--	--	GO:0016021	integral component of membrane
GYY|c13655_g1	GO:0007165//GO:0006357	signal transduction//regulation of transcription from RNA polymerase II promoter	GO:0001104	RNA polymerase II transcription cofactor activity	GO:0016020//GO:0016592	membrane//mediator complex
GYY|c13656_g1	GO:0006412//GO:0042254	translation//ribosome biogenesis	GO:0003735	structural constituent of ribosome	GO:0005622//GO:0005840	intracellular//ribosome
GYY|c13666_g1	GO:0006508//GO:0019281//GO:0042967//GO:0006396//GO:0006555	proteolysis//L-methionine biosynthetic process from homoserine via O-succinyl-L-homoserine and cystathionine//acyl-carrier-protein biosynthetic process//RNA processing//methionine metabolic process	GO:0004222//GO:0008899//GO:0003723	metalloendopeptidase activity//homoserine O-succinyltransferase activity//RNA binding	GO:0005737//GO:0016020	cytoplasm//membrane
GYY|c13671_g1	--	--	GO:0008270	zinc ion binding	--	--
GYY|c13677_g1	--	--	GO:0004527//GO:0003676	exonuclease activity//nucleic acid binding	--	--
GYY|c13679_g1	GO:0006281	DNA repair	GO:0032934//GO:0003908	sterol binding//methylated-DNA-[protein]-cysteine S-methyltransferase activity	--	--
GYY|c13680_g1	GO:0055114	oxidation-reduction process	GO:0005506//GO:0016705//GO:0020037	iron ion binding//oxidoreductase activity, acting on paired donors, with incorporation or reduction of molecular oxygen//heme binding	--	--
GYY|c13681_g1	GO:0019087//GO:0006508	transformation of host cell by virus//proteolysis	GO:0008236	serine-type peptidase activity	--	--
GYY|c13684_g1	GO:0000902	cell morphogenesis	--	--	--	--
GYY|c13690_g1	--	--	GO:0003677	DNA binding	--	--
GYY|c13691_g1	--	--	GO:0003676//GO:0008270//GO:0043169	nucleic acid binding//zinc ion binding//cation binding	GO:0019028	viral capsid
GYY|c13696_g1	GO:0006355//GO:0019074	regulation of transcription, DNA-templated//viral RNA genome packaging	GO:0005488//GO:0003700//GO:0043565//GO:0008270	binding//transcription factor activity, sequence-specific DNA binding//sequence-specific DNA binding//zinc ion binding	GO:0019013//GO:0005667	viral nucleocapsid//transcription factor complex
GYY|c13697_g1	GO:0006810//GO:0006302//GO:0009405//GO:0006310	transport//double-strand break repair//pathogenesis//DNA recombination	GO:0003677//GO:0008200	DNA binding//ion channel inhibitor activity	GO:0005576//GO:0016021//GO:0005886//GO:0005634	extracellular region//integral component of membrane//plasma membrane//nucleus
GYY|c13699_g1	GO:0005975	carbohydrate metabolic process	GO:0004553//GO:0015926	hydrolase activity, hydrolyzing O-glycosyl compounds//glucosidase activity	--	--
GYY|c13700_g1	--	--	GO:0005515	protein binding	--	--
GYY|c13702_g1	--	--	GO:0043169//GO:0008270//GO:0003676	cation binding//zinc ion binding//nucleic acid binding	GO:0044424	intracellular part
GYY|c13704_g1	GO:0034599	cellular response to oxidative stress	--	--	GO:0005789	endoplasmic reticulum membrane
GYY|c13706_g1	GO:0006464//GO:0006412//GO:0055114//GO:0042254	cellular protein modification process//translation//oxidation-reduction process//ribosome biogenesis	GO:0019843//GO:0003735//GO:0016151//GO:0046872//GO:0033743	rRNA binding//structural constituent of ribosome//nickel cation binding//metal ion binding//peptide-methionine (R)-S-oxide reductase activity	GO:0005840//GO:0005622	ribosome//intracellular
GYY|c13707_g1	GO:0005975//GO:0006796//GO:0071704	carbohydrate metabolic process//phosphate-containing compound metabolic process//organic substance metabolic process	GO:0016301//GO:0016773	kinase activity//phosphotransferase activity, alcohol group as acceptor	--	--
GYY|c13708_g1	GO:0015992//GO:0006119//GO:0006118	proton transport//oxidative phosphorylation//obsolete electron transport	GO:0008121	ubiquinol-cytochrome-c reductase activity	--	--
GYY|c13709_g1	--	--	GO:0016881//GO:0005524	acid-amino acid ligase activity//ATP binding	--	--
GYY|c13710_g1	GO:0008104//GO:0007342//GO:0055114	protein localization//fusion of sperm to egg plasma membrane//oxidation-reduction process	GO:0016491	oxidoreductase activity	--	--
GYY|c13712_g1	GO:0055114//GO:0006779	oxidation-reduction process//porphyrin-containing compound biosynthetic process	--	--	--	--
GYY|c13713_g1	--	--	GO:0003779	actin binding	GO:0005622	intracellular
GYY|c13715_g1	GO:0006099//GO:0006118//GO:0006119//GO:0018874//GO:0019643	tricarboxylic acid cycle//obsolete electron transport//oxidative phosphorylation//benzoate metabolic process//reductive tricarboxylic acid cycle	GO:0016627//GO:0009055//GO:0000104	oxidoreductase activity, acting on the CH-CH group of donors//electron carrier activity//succinate dehydrogenase activity	GO:0045281	succinate dehydrogenase complex
GYY|c13718_g1	GO:0006886//GO:0016192	intracellular protein transport//vesicle-mediated transport	GO:0005198	structural molecule activity	GO:0030132//GO:0030130	clathrin coat of coated pit//clathrin coat of trans-Golgi network vesicle
GYY|c13719_g1	GO:0007186//GO:0002949//GO:0006184//GO:0006886//GO:0006913//GO:0007264//GO:0007165	G-protein coupled receptor signaling pathway//tRNA threonylcarbamoyladenosine modification//obsolete GTP catabolic process//intracellular protein transport//nucleocytoplasmic transport//small GTPase mediated signal transduction//signal transduction	GO:0003723//GO:0003924//GO:0003724//GO:0019001//GO:0004871//GO:0031683//GO:0005525	RNA binding//GTPase activity//RNA helicase activity//guanyl nucleotide binding//signal transducer activity//G-protein beta/gamma-subunit complex binding//GTP binding	GO:0005622	intracellular
GYY|c13720_g1	GO:0042254//GO:0006412	ribosome biogenesis//translation	GO:0003735	structural constituent of ribosome	GO:0005840//GO:0005622	ribosome//intracellular
GYY|c13721_g1	GO:0006412//GO:0007340//GO:0007342//GO:0042254	translation//acrosome reaction//fusion of sperm to egg plasma membrane//ribosome biogenesis	GO:0003735//GO:0005515	structural constituent of ribosome//protein binding	GO:0001669//GO:0005840	acrosomal vesicle//ribosome
GYY|c13722_g1	GO:0055114//GO:0045454	oxidation-reduction process//cell redox homeostasis	GO:0016491//GO:0016209	oxidoreductase activity//antioxidant activity	--	--
GYY|c13723_g1	--	--	GO:0005515	protein binding	--	--
GYY|c13724_g1	--	--	GO:0003676//GO:0003723//GO:0000166	nucleic acid binding//RNA binding//nucleotide binding	--	--
GYY|c13725_g1	GO:0031124	mRNA 3'-end processing	--	--	--	--
GYY|c13726_g1	GO:0055114//GO:0032780//GO:0030255	oxidation-reduction process//negative regulation of ATPase activity//protein secretion by the type IV secretion system	GO:0016491//GO:0042030	oxidoreductase activity//ATPase inhibitor activity	GO:0016021//GO:0005739	integral component of membrane//mitochondrion
GYY|c13728_g1	GO:0006313//GO:0015074	transposition, DNA-mediated//DNA integration	GO:0003676//GO:0004803//GO:0003677	nucleic acid binding//transposase activity//DNA binding	--	--
GYY|c13730_g1	GO:0007186//GO:0007165	G-protein coupled receptor signaling pathway//signal transduction	GO:0004871//GO:0031683//GO:0003924//GO:0019001	signal transducer activity//G-protein beta/gamma-subunit complex binding//GTPase activity//guanyl nucleotide binding	--	--
GYY|c13734_g1	GO:0008608	attachment of spindle microtubules to kinetochore	--	--	GO:0005876//GO:0042729	spindle microtubule//DASH complex
GYY|c13737_g1	--	--	GO:0016820	hydrolase activity, acting on acid anhydrides, catalyzing transmembrane movement of substances	GO:0016021//GO:0005739	integral component of membrane//mitochondrion
GYY|c13739_g1	GO:0006260//GO:0019079	DNA replication//viral genome replication	GO:0030337//GO:0003676	DNA polymerase processivity factor activity//nucleic acid binding	GO:0042575	DNA polymerase complex
GYY|c13742_g1	GO:0006511	ubiquitin-dependent protein catabolic process	GO:0031625	ubiquitin protein ligase binding	GO:0031461	cullin-RING ubiquitin ligase complex
GYY|c13744_g1	GO:0043087//GO:0035556//GO:0035023	regulation of GTPase activity//intracellular signal transduction//regulation of Rho protein signal transduction	GO:0005089//GO:0005543	Rho guanyl-nucleotide exchange factor activity//phospholipid binding	GO:0005622	intracellular
GYY|c13745_g1	GO:0006352//GO:0007304	DNA-templated transcription, initiation//chorion-containing eggshell formation	GO:0005213//GO:0003677//GO:0046982	structural constituent of chorion//DNA binding//protein heterodimerization activity	GO:0005576//GO:0042600//GO:0005634	extracellular region//chorion//nucleus
GYY|c13749_g1	GO:0006412//GO:0042254	translation//ribosome biogenesis	GO:0046872//GO:0003735	metal ion binding//structural constituent of ribosome	GO:0005622//GO:0005840	intracellular//ribosome
GYY|c1374_g1	--	--	--	--	GO:0016021	integral component of membrane
GYY|c13751_g1	GO:0006855//GO:0015893	drug transmembrane transport//drug transport	GO:0015238	drug transmembrane transporter activity	GO:0005886	plasma membrane
GYY|c13752_g1	GO:0005975//GO:0006807	carbohydrate metabolic process//nitrogen compound metabolic process	GO:0003824//GO:0016810	catalytic activity//hydrolase activity, acting on carbon-nitrogen (but not peptide) bonds	--	--
GYY|c13753_g1	GO:0006487	protein N-linked glycosylation	--	--	GO:0005789//GO:0008250//GO:0016021	endoplasmic reticulum membrane//oligosaccharyltransferase complex//integral component of membrane
GYY|c13756_g1	GO:0046950//GO:0006574//GO:0006552//GO:0006550//GO:0006696//GO:0006084//GO:0008299	cellular ketone body metabolic process//valine catabolic process//leucine catabolic process//isoleucine catabolic process//ergosterol biosynthetic process//acetyl-CoA metabolic process//isoprenoid biosynthetic process	GO:0004421	hydroxymethylglutaryl-CoA synthase activity	--	--
GYY|c13757_g1	GO:0006468//GO:0016310	protein phosphorylation//phosphorylation	GO:0016773//GO:0004672//GO:0005524	phosphotransferase activity, alcohol group as acceptor//protein kinase activity//ATP binding	GO:0016020	membrane
GYY|c13765_g1	GO:0046417	chorismate metabolic process	--	--	--	--
GYY|c13772_g1	GO:0070072//GO:0008152	vacuolar proton-transporting V-type ATPase complex assembly//metabolic process	GO:0008733	L-arabinose isomerase activity	--	--
GYY|c13774_g1	GO:0042254//GO:0006412	ribosome biogenesis//translation	GO:0003735	structural constituent of ribosome	GO:0005840	ribosome
GYY|c13777_g1	GO:0006270	DNA replication initiation	GO:0005524//GO:0003678//GO:0003677	ATP binding//DNA helicase activity//DNA binding	GO:0005634//GO:0005657//GO:0042555	nucleus//replication fork//MCM complex
GYY|c13781_g1	GO:0006418//GO:0007096	tRNA aminoacylation for protein translation//regulation of exit from mitosis	GO:0004812//GO:0005524//GO:0000166	aminoacyl-tRNA ligase activity//ATP binding//nucleotide binding	GO:0005634	nucleus
GYY|c13782_g1	GO:0006352	DNA-templated transcription, initiation	--	--	GO:0005669	transcription factor TFIID complex
GYY|c13783_g1	GO:0007131//GO:0006260	reciprocal meiotic recombination//DNA replication	--	--	GO:0005634	nucleus
GYY|c13784_g1	GO:0006094//GO:0019872//GO:0006096//GO:0016310//GO:0005985//GO:0005975//GO:0005982//GO:0006000//GO:0006013//GO:0006040//GO:0006012	gluconeogenesis//streptomycin biosynthetic process//glycolytic process//phosphorylation//sucrose metabolic process//carbohydrate metabolic process//starch metabolic process//fructose metabolic process//mannose metabolic process//amino sugar metabolic process//galactose metabolic process	GO:0005524//GO:0004396//GO:0016773	ATP binding//hexokinase activity//phosphotransferase activity, alcohol group as acceptor	--	--
GYY|c13786_g1	GO:0016310//GO:0006468	phosphorylation//protein phosphorylation	GO:0004672//GO:0005524	protein kinase activity//ATP binding	GO:0016020	membrane
GYY|c13788_g1	GO:0055114//GO:0050794	oxidation-reduction process//regulation of cellular process	GO:0003885	D-arabinono-1,4-lactone oxidase activity	GO:0016020	membrane
GYY|c13790_g1	GO:0009117//GO:0009225//GO:0006012//GO:0044237//GO:0055114	nucleotide metabolic process//nucleotide-sugar metabolic process//galactose metabolic process//cellular metabolic process//oxidation-reduction process	GO:0046872//GO:0016787//GO:0003978//GO:0000166//GO:0003676//GO:0050662//GO:0016491//GO:0003824	metal ion binding//hydrolase activity//UDP-glucose 4-epimerase activity//nucleotide binding//nucleic acid binding//coenzyme binding//oxidoreductase activity//catalytic activity	--	--
GYY|c13791_g1	GO:0006952	defense response	--	--	--	--
GYY|c13793_g1	GO:0007016	cytoskeletal anchoring at plasma membrane	GO:0008270//GO:0046872//GO:0003676//GO:0005200	zinc ion binding//metal ion binding//nucleic acid binding//structural constituent of cytoskeleton	GO:0005925//GO:0005856//GO:0001726	focal adhesion//cytoskeleton//ruffle
GYY|c13795_g1	GO:0006355	regulation of transcription, DNA-templated	GO:0005515	protein binding	GO:0005634	nucleus
GYY|c13796_g1	GO:0042254//GO:0006412	ribosome biogenesis//translation	GO:0003735	structural constituent of ribosome	GO:0005840	ribosome
GYY|c13798_g1	GO:0017004//GO:0006811//GO:0015886//GO:0006813	cytochrome complex assembly//ion transport//heme transport//potassium ion transport	GO:0005249	voltage-gated potassium channel activity	GO:0016020//GO:0016021//GO:0008076	membrane//integral component of membrane//voltage-gated potassium channel complex
GYY|c13799_g1	GO:0042254//GO:0006412	ribosome biogenesis//translation	GO:0003735	structural constituent of ribosome	GO:0005840//GO:0005622	ribosome//intracellular
GYY|c137_g1	GO:0006544//GO:0055114//GO:0006563//GO:0006566//GO:0006066	glycine metabolic process//oxidation-reduction process//L-serine metabolic process//threonine metabolic process//alcohol metabolic process	GO:0050660//GO:0016614//GO:0008812	flavin adenine dinucleotide binding//oxidoreductase activity, acting on CH-OH group of donors//choline dehydrogenase activity	--	--
GYY|c13800_g1	--	--	GO:0046983	protein dimerization activity	--	--
GYY|c13803_g1	GO:0042254//GO:0006412	ribosome biogenesis//translation	GO:0003735	structural constituent of ribosome	GO:0005840//GO:0005622	ribosome//intracellular
GYY|c13804_g1	GO:0006118//GO:0055114//GO:0008152	obsolete electron transport//oxidation-reduction process//metabolic process	GO:0050660//GO:0003995//GO:0016627	flavin adenine dinucleotide binding//acyl-CoA dehydrogenase activity//oxidoreductase activity, acting on the CH-CH group of donors	--	--
GYY|c13810_g1	GO:0042254//GO:0006412	ribosome biogenesis//translation	GO:0003735	structural constituent of ribosome	GO:0005840//GO:0005622	ribosome//intracellular
GYY|c13811_g1	GO:0006810//GO:0019068	transport//virion assembly	GO:0005215	transporter activity	GO:0016020//GO:0009512	membrane//cytochrome b6f complex
GYY|c13812_g1	--	--	GO:0008270	zinc ion binding	GO:0005622	intracellular
GYY|c13815_g1	--	--	--	--	GO:0032040	small-subunit processome
GYY|c13816_g1	GO:0019079//GO:0043154//GO:0043066	viral genome replication//negative regulation of cysteine-type endopeptidase activity involved in apoptotic process//negative regulation of apoptotic process	--	--	GO:0071986//GO:0005737	Ragulator complex//cytoplasm
GYY|c13817_g1	GO:0006468	protein phosphorylation	GO:0005524//GO:0004672	ATP binding//protein kinase activity	--	--
GYY|c13819_g1	GO:0006351	transcription, DNA-templated	GO:0003677//GO:0008270//GO:0003824	DNA binding//zinc ion binding//catalytic activity	GO:0005634	nucleus
GYY|c13823_g1	GO:0006355	regulation of transcription, DNA-templated	GO:0003700	transcription factor activity, sequence-specific DNA binding	GO:0005667	transcription factor complex
GYY|c13828_g1	GO:0006397	mRNA processing	--	--	GO:0000445	THO complex part of transcription export complex
GYY|c13831_g1	GO:0006418	tRNA aminoacylation for protein translation	GO:0000166//GO:0004812//GO:0005524	nucleotide binding//aminoacyl-tRNA ligase activity//ATP binding	--	--
GYY|c13832_g1	GO:0031144//GO:0071630	proteasome localization//nucleus-associated proteasomal ubiquitin-dependent protein catabolic process	--	--	GO:0005634	nucleus
GYY|c13833_g1	GO:0008652	cellular amino acid biosynthetic process	--	--	--	--
GYY|c13836_g1	GO:0006457	protein folding	GO:0005524//GO:0051082	ATP binding//unfolded protein binding	GO:0005832	chaperonin-containing T-complex
GYY|c13840_g1	GO:0042254//GO:0006412	ribosome biogenesis//translation	GO:0003735	structural constituent of ribosome	GO:0005840//GO:0005622	ribosome//intracellular
GYY|c13841_g1	--	--	GO:0016787	hydrolase activity	--	--
GYY|c13843_g1	GO:0008152//GO:0006810	metabolic process//transport	GO:0016788//GO:0005515	hydrolase activity, acting on ester bonds//protein binding	GO:0016020	membrane
GYY|c13851_g1	GO:0009231	riboflavin biosynthetic process	GO:0008686	3,4-dihydroxy-2-butanone-4-phosphate synthase activity	--	--
GYY|c13859_g1	--	--	GO:0005515	protein binding	--	--
GYY|c13864_g1	GO:0006508	proteolysis	GO:0004185	serine-type carboxypeptidase activity	--	--
GYY|c13865_g1	GO:0009307//GO:0006308	DNA restriction-modification system//DNA catabolic process	GO:0009036//GO:0003677//GO:0003723	Type II site-specific deoxyribonuclease activity//DNA binding//RNA binding	GO:0009359	Type II site-specific deoxyribonuclease complex
GYY|c13868_g1	GO:0006120//GO:0015992//GO:0042773//GO:0055085//GO:0015979//GO:0030001//GO:0006744//GO:0006814	mitochondrial electron transport, NADH to ubiquinone//proton transport//ATP synthesis coupled electron transport//transmembrane transport//photosynthesis//metal ion transport//ubiquinone biosynthetic process//sodium ion transport	GO:0046873//GO:0008137	metal ion transmembrane transporter activity//NADH dehydrogenase (ubiquinone) activity	GO:0005739//GO:0016020//GO:0009522//GO:0009579//GO:0016021	mitochondrion//membrane//photosystem I//thylakoid//integral component of membrane
GYY|c13871_g1	GO:0006810//GO:0055085	transport//transmembrane transport	GO:0022891//GO:0022857//GO:0005215	substrate-specific transmembrane transporter activity//transmembrane transporter activity//transporter activity	GO:0016021//GO:0016020	integral component of membrane//membrane
GYY|c13873_g1	--	--	GO:0030246	carbohydrate binding	GO:0016020	membrane
GYY|c13878_g1	GO:0015074	DNA integration	--	--	--	--
GYY|c13881_g1	--	--	GO:0005516	calmodulin binding	--	--
GYY|c13885_g1	GO:0006265	DNA topological change	GO:0003918//GO:0003677	DNA topoisomerase type II (ATP-hydrolyzing) activity//DNA binding	GO:0005694	chromosome
GYY|c13886_g1	--	--	--	--	GO:0016020	membrane
GYY|c13887_g1	GO:0048544	recognition of pollen	--	--	--	--
GYY|c13889_g1	GO:0006413//GO:0006446//GO:0015743//GO:0006367	translational initiation//regulation of translational initiation//malate transport//transcription initiation from RNA polymerase II promoter	GO:0003743	translation initiation factor activity	GO:0005840//GO:0005669	ribosome//transcription factor TFIID complex
GYY|c13893_g1	GO:0055114//GO:0006568//GO:0006355	oxidation-reduction process//tryptophan metabolic process//regulation of transcription, DNA-templated	GO:0016817//GO:0005506//GO:0045735//GO:0000334	hydrolase activity, acting on acid anhydrides//iron ion binding//nutrient reservoir activity//3-hydroxyanthranilate 3,4-dioxygenase activity	--	--
GYY|c13894_g1	GO:0015074//GO:0006313	DNA integration//transposition, DNA-mediated	GO:0003677//GO:0003676	DNA binding//nucleic acid binding	--	--
GYY|c13895_g1	GO:0016310//GO:0009069	phosphorylation//serine family amino acid metabolic process	GO:0004674	protein serine/threonine kinase activity	--	--
GYY|c13896_g1	GO:0006744//GO:0006814//GO:0006120//GO:0015992//GO:0006118	ubiquinone biosynthetic process//sodium ion transport//mitochondrial electron transport, NADH to ubiquinone//proton transport//obsolete electron transport	GO:0003954//GO:0008137	NADH dehydrogenase activity//NADH dehydrogenase (ubiquinone) activity	GO:0005739	mitochondrion
GYY|c13898_g1	GO:0015672//GO:0006812	monovalent inorganic cation transport//cation transport	GO:0005261	cation channel activity	GO:0016020	membrane
GYY|c13899_g1	GO:0005975	carbohydrate metabolic process	GO:0004553	hydrolase activity, hydrolyzing O-glycosyl compounds	--	--
GYY|c13901_g1	GO:0042742	defense response to bacterium	--	--	GO:0005576	extracellular region
GYY|c13902_g1	GO:0055114	oxidation-reduction process	GO:0016706	oxidoreductase activity, acting on paired donors, with incorporation or reduction of molecular oxygen, 2-oxoglutarate as one donor, and incorporation of one atom each of oxygen into both donors	--	--
GYY|c13904_g1	--	--	GO:0042302	structural constituent of cuticle	--	--
GYY|c13905_g1	GO:0055114	oxidation-reduction process	GO:0016702	oxidoreductase activity, acting on single donors with incorporation of molecular oxygen, incorporation of two atoms of oxygen	--	--
GYY|c13906_g1	GO:0006508//GO:0006506	proteolysis//GPI anchor biosynthetic process	GO:0004222//GO:0016758	metalloendopeptidase activity//transferase activity, transferring hexosyl groups	GO:0016021	integral component of membrane
GYY|c13907_g1	GO:0016567	protein ubiquitination	GO:0005515//GO:0008270//GO:0004842//GO:0046872	protein binding//zinc ion binding//ubiquitin-protein transferase activity//metal ion binding	GO:0005680	anaphase-promoting complex
GYY|c13924_g1	GO:0045901//GO:0006448//GO:0045905//GO:0006452	positive regulation of translational elongation//regulation of translational elongation//positive regulation of translational termination//translational frameshifting	GO:0043022//GO:0003723//GO:0003746	ribosome binding//RNA binding//translation elongation factor activity	GO:0005840	ribosome
GYY|c13933_g1	GO:0006457//GO:0000413	protein folding//protein peptidyl-prolyl isomerization	GO:0003755	peptidyl-prolyl cis-trans isomerase activity	--	--
GYY|c13933_g2	GO:0000413//GO:0006457	protein peptidyl-prolyl isomerization//protein folding	GO:0003755	peptidyl-prolyl cis-trans isomerase activity	--	--
GYY|c13934_g1	GO:0019835//GO:0009405	cytolysis//pathogenesis	--	--	GO:0019867	outer membrane
GYY|c13940_g1	GO:0006355	regulation of transcription, DNA-templated	GO:0003677	DNA binding	--	--
GYY|c13944_g1	GO:0045087//GO:0009058	innate immune response//biosynthetic process	GO:0016779	nucleotidyltransferase activity	GO:0005576	extracellular region
GYY|c13945_g1	--	--	GO:0005198	structural molecule activity	--	--
GYY|c13946_g1	GO:0007165//GO:0006952	signal transduction//defense response	GO:0005126	cytokine receptor binding	GO:0005576//GO:0016020	extracellular region//membrane
GYY|c13949_g1	GO:0042254//GO:0006412	ribosome biogenesis//translation	GO:0003735//GO:0005515	structural constituent of ribosome//protein binding	GO:0005840	ribosome
GYY|c13951_g1	--	--	GO:0003677	DNA binding	GO:0005634	nucleus
GYY|c13953_g1	--	--	GO:0003676	nucleic acid binding	--	--
GYY|c13958_g1	GO:0043087//GO:0032012//GO:0019064	regulation of GTPase activity//regulation of ARF protein signal transduction//fusion of virus membrane with host plasma membrane	GO:0005543//GO:0005086	phospholipid binding//ARF guanyl-nucleotide exchange factor activity	GO:0019031//GO:0005622	viral envelope//intracellular
GYY|c13961_g1	GO:0046034//GO:0006144	ATP metabolic process//purine nucleobase metabolic process	GO:0004017	adenylate kinase activity	--	--
GYY|c13962_g1	--	--	GO:0019239	deaminase activity	--	--
GYY|c13966_g1	GO:0015992//GO:0006123	proton transport//mitochondrial electron transport, cytochrome c to oxygen	GO:0004129	cytochrome-c oxidase activity	GO:0045277//GO:0005739	respiratory chain complex IV//mitochondrion
GYY|c13972_g1	GO:0055114	oxidation-reduction process	GO:0004519//GO:0016491	endonuclease activity//oxidoreductase activity	GO:0016021//GO:0005739//GO:0016020	integral component of membrane//mitochondrion//membrane
GYY|c13973_g1	GO:0006144//GO:0006206//GO:0006383//GO:0006351	purine nucleobase metabolic process//pyrimidine nucleobase metabolic process//transcription from RNA polymerase III promoter//transcription, DNA-templated	GO:0003677//GO:0003899	DNA binding//DNA-directed RNA polymerase activity	GO:0005730//GO:0005666	nucleolus//DNA-directed RNA polymerase III complex
GYY|c13980_g1	GO:0006118	obsolete electron transport	GO:0016491//GO:0009055	oxidoreductase activity//electron carrier activity	GO:0016020	membrane
GYY|c13983_g3	GO:0042998//GO:0006816//GO:0030001//GO:0055085//GO:0006874	positive regulation of Golgi to plasma membrane protein transport//calcium ion transport//metal ion transport//transmembrane transport//cellular calcium ion homeostasis	GO:0005219//GO:0046873//GO:0071253	ryanodine-sensitive calcium-release channel activity//metal ion transmembrane transporter activity//connexin binding	GO:0016021//GO:0005622//GO:0005802//GO:0016020	integral component of membrane//intracellular//trans-Golgi network//membrane
GYY|c13986_g1	GO:0042254//GO:0006412//GO:0006364	ribosome biogenesis//translation//rRNA processing	GO:0003735	structural constituent of ribosome	GO:0005840//GO:0005622	ribosome//intracellular
GYY|c13991_g1	--	--	GO:0003824	catalytic activity	--	--
GYY|c13995_g1	GO:0006508	proteolysis	GO:0004252	serine-type endopeptidase activity	GO:0016020//GO:0005618	membrane//cell wall
GYY|c13999_g1	GO:0006813//GO:0043462//GO:0055114//GO:0009733	potassium ion transport//regulation of ATPase activity//oxidation-reduction process//response to auxin	GO:0005506//GO:0005488//GO:0020037//GO:0016491//GO:0016705//GO:0008556	iron ion binding//binding//heme binding//oxidoreductase activity//oxidoreductase activity, acting on paired donors, with incorporation or reduction of molecular oxygen//potassium-transporting ATPase activity	GO:0005886	plasma membrane
GYY|c14001_g1	GO:0006457//GO:0015031//GO:0015991//GO:0015992//GO:0006119	protein folding//protein transport//ATP hydrolysis coupled proton transport//proton transport//oxidative phosphorylation	GO:0005524//GO:0008900//GO:0000287	ATP binding//hydrogen:potassium-exchanging ATPase activity//magnesium ion binding	GO:0016020//GO:0005889	membrane//hydrogen:potassium-exchanging ATPase complex
GYY|c14005_g2	GO:0042157//GO:0009252//GO:0006869	lipoprotein metabolic process//peptidoglycan biosynthetic process//lipid transport	GO:0008289//GO:0051082//GO:0005198//GO:0019901//GO:0016755	lipid binding//unfolded protein binding//structural molecule activity//protein kinase binding//transferase activity, transferring amino-acyl groups	GO:0005576//GO:0019031//GO:0019028	extracellular region//viral envelope//viral capsid
GYY|c14006_g1	--	--	GO:0008270//GO:0046872	zinc ion binding//metal ion binding	--	--
GYY|c14011_g1	--	--	GO:0004519//GO:0003676	endonuclease activity//nucleic acid binding	--	--
GYY|c14016_g1	GO:0042254//GO:0006412	ribosome biogenesis//translation	GO:0003735	structural constituent of ribosome	GO:0005840	ribosome
GYY|c14016_g2	GO:0042254//GO:0006412	ribosome biogenesis//translation	GO:0003723//GO:0003735	RNA binding//structural constituent of ribosome	GO:0015935//GO:0005840	small ribosomal subunit//ribosome
GYY|c14022_g1	GO:0008152//GO:0006508	metabolic process//proteolysis	GO:0008236//GO:0016787	serine-type peptidase activity//hydrolase activity	--	--
GYY|c14026_g1	GO:0009395//GO:0008152	phospholipid catabolic process//metabolic process	GO:0004620	phospholipase activity	--	--
GYY|c14028_g1	GO:0006412//GO:0042254	translation//ribosome biogenesis	GO:0003735	structural constituent of ribosome	GO:0005622//GO:0005840	intracellular//ribosome
GYY|c14029_g1	GO:0006412//GO:0042254	translation//ribosome biogenesis	GO:0003735	structural constituent of ribosome	GO:0005622//GO:0005840	intracellular//ribosome
GYY|c14029_g2	GO:0042254//GO:0006412	ribosome biogenesis//translation	GO:0003735	structural constituent of ribosome	GO:0005840//GO:0005622	ribosome//intracellular
GYY|c14032_g1	GO:0043123//GO:0045766//GO:0043066	positive regulation of I-kappaB kinase/NF-kappaB signaling//positive regulation of angiogenesis//negative regulation of apoptotic process	--	--	GO:0019031	viral envelope
GYY|c14037_g1	GO:0006400	tRNA modification	GO:0008193//GO:0000287	tRNA guanylyltransferase activity//magnesium ion binding	--	--
GYY|c14038_g1	--	--	--	--	GO:0005634	nucleus
GYY|c14039_g1	GO:0051252	regulation of RNA metabolic process	GO:0003676//GO:0005515//GO:0004523	nucleic acid binding//protein binding//RNA-DNA hybrid ribonuclease activity	--	--
GYY|c14040_g1	GO:0007165//GO:0006468	signal transduction//protein phosphorylation	GO:0004672//GO:0005524//GO:0005179	protein kinase activity//ATP binding//hormone activity	GO:0005576	extracellular region
GYY|c14047_g1	GO:0016032	viral process	--	--	--	--
GYY|c14049_g1	--	--	--	--	GO:0005634	nucleus
GYY|c14056_g1	GO:0055114	oxidation-reduction process	GO:0016491	oxidoreductase activity	--	--
GYY|c14057_g1	GO:0006064	glucuronate catabolic process	GO:0008880	glucuronate isomerase activity	--	--
GYY|c14059_g1	GO:0045444//GO:0055114	fat cell differentiation//oxidation-reduction process	GO:0010277	chlorophyllide a oxygenase [overall] activity	--	--
GYY|c14065_g1	GO:0006355//GO:0000160	regulation of transcription, DNA-templated//phosphorelay signal transduction system	GO:0003700	transcription factor activity, sequence-specific DNA binding	GO:0042025//GO:0005667	host cell nucleus//transcription factor complex
GYY|c14070_g1	--	--	--	--	GO:0016021	integral component of membrane
GYY|c14071_g1	GO:0006487	protein N-linked glycosylation	GO:0005515//GO:0003830	protein binding//beta-1,4-mannosylglycoprotein 4-beta-N-acetylglucosaminyltransferase activity	GO:0016020	membrane
GYY|c14081_g1	GO:0015986//GO:0015992	ATP synthesis coupled proton transport//proton transport	GO:0015078	hydrogen ion transmembrane transporter activity	GO:0045263	proton-transporting ATP synthase complex, coupling factor F(o)
GYY|c14088_g1	GO:0009307//GO:0006308	DNA restriction-modification system//DNA catabolic process	GO:0009036	Type II site-specific deoxyribonuclease activity	GO:0009359	Type II site-specific deoxyribonuclease complex
GYY|c14092_g1	GO:0009405	pathogenesis	--	--	GO:0005576	extracellular region
GYY|c14094_g1	GO:0055085//GO:0015992//GO:0006123	transmembrane transport//proton transport//mitochondrial electron transport, cytochrome c to oxygen	GO:0022857//GO:0004129	transmembrane transporter activity//cytochrome-c oxidase activity	GO:0016021//GO:0045277//GO:0005746	integral component of membrane//respiratory chain complex IV//mitochondrial respiratory chain
GYY|c14099_g1	GO:0015992//GO:0046034	proton transport//ATP metabolic process	GO:0005524	ATP binding	--	--
GYY|c14103_g1	--	--	GO:0005515	protein binding	--	--
GYY|c14105_g1	GO:0017004//GO:0006118	cytochrome complex assembly//obsolete electron transport	GO:0045158	electron transporter, transferring electrons within cytochrome b6/f complex of photosystem II activity	GO:0009512	cytochrome b6f complex
GYY|c14108_g1	GO:0006412//GO:0042254	translation//ribosome biogenesis	GO:0003735	structural constituent of ribosome	GO:0005622//GO:0005840	intracellular//ribosome
GYY|c14112_g1	--	--	GO:0003723	RNA binding	--	--
GYY|c14128_g1	GO:0042254//GO:0006412	ribosome biogenesis//translation	GO:0003735	structural constituent of ribosome	GO:0005840	ribosome
GYY|c14133_g1	--	--	--	--	GO:0016021	integral component of membrane
GYY|c14138_g1	--	--	--	--	GO:0016021	integral component of membrane
GYY|c14146_g1	GO:0042254//GO:0006412//GO:0015979	ribosome biogenesis//translation//photosynthesis	GO:0008270//GO:0046983//GO:0003735	zinc ion binding//protein dimerization activity//structural constituent of ribosome	GO:0009539//GO:0016020//GO:0009523//GO:0005622//GO:0005840	photosystem II reaction center//membrane//photosystem II//intracellular//ribosome
GYY|c14150_g1	GO:0015979	photosynthesis	--	--	GO:0009522//GO:0009523//GO:0009539//GO:0016020	photosystem I//photosystem II//photosystem II reaction center//membrane
GYY|c14151_g1	GO:0006308//GO:0009966//GO:0000077//GO:0006281	DNA catabolic process//regulation of signal transduction//DNA damage checkpoint//DNA repair	GO:0000014	single-stranded DNA endodeoxyribonuclease activity	--	--
GYY|c14154_g1	GO:0055114	oxidation-reduction process	GO:0016491//GO:0050661//GO:0003723	oxidoreductase activity//NADP binding//RNA binding	--	--
GYY|c14156_g1	GO:0015031//GO:0006904	protein transport//vesicle docking involved in exocytosis	--	--	GO:0000145	exocyst
GYY|c14171_g1	GO:0006260//GO:0006122//GO:0006119//GO:0006118//GO:0015992	DNA replication//mitochondrial electron transport, ubiquinol to cytochrome c//oxidative phosphorylation//obsolete electron transport//proton transport	GO:0003887//GO:0008121//GO:0003677	DNA-directed DNA polymerase activity//ubiquinol-cytochrome-c reductase activity//DNA binding	GO:0005750//GO:0005743//GO:0005740//GO:0042575	mitochondrial respiratory chain complex III//mitochondrial inner membrane//mitochondrial envelope//DNA polymerase complex
GYY|c14193_g1	GO:0006412//GO:0042254//GO:0016032	translation//ribosome biogenesis//viral process	GO:0003735	structural constituent of ribosome	GO:0005622//GO:0005840	intracellular//ribosome
GYY|c14193_g2	GO:0042254//GO:0006412	ribosome biogenesis//translation	GO:0003735	structural constituent of ribosome	GO:0005840//GO:0005622	ribosome//intracellular
GYY|c14195_g1	GO:0009405	pathogenesis	--	--	GO:0005576	extracellular region
GYY|c14196_g1	--	--	GO:0048037	cofactor binding	--	--
GYY|c14199_g1	GO:0006030	chitin metabolic process	GO:0008061	chitin binding	GO:0005576	extracellular region
GYY|c14200_g1	GO:0055085	transmembrane transport	--	--	GO:0016021	integral component of membrane
GYY|c14206_g1	GO:0015992//GO:0006119//GO:0015986	proton transport//oxidative phosphorylation//ATP synthesis coupled proton transport	GO:0046933//GO:0046961	proton-transporting ATP synthase activity, rotational mechanism//proton-transporting ATPase activity, rotational mechanism	GO:0005756//GO:0045261//GO:0045259	mitochondrial proton-transporting ATP synthase, central stalk//proton-transporting ATP synthase complex, catalytic core F(1)//proton-transporting ATP synthase complex
GYY|c14207_g1	GO:0015992//GO:0006123	proton transport//mitochondrial electron transport, cytochrome c to oxygen	GO:0004129	cytochrome-c oxidase activity	GO:0005751//GO:0045277//GO:0005743	mitochondrial respiratory chain complex IV//respiratory chain complex IV//mitochondrial inner membrane
GYY|c14213_g1	GO:0015684//GO:0007264//GO:0016032//GO:0015031	ferrous iron transport//small GTPase mediated signal transduction//viral process//protein transport	GO:0016887//GO:0003924//GO:0005525//GO:0015093//GO:0005524	ATPase activity//GTPase activity//GTP binding//ferrous iron transmembrane transporter activity//ATP binding	GO:0016021	integral component of membrane
GYY|c14219_g1	GO:0006412//GO:0042254	translation//ribosome biogenesis	GO:0003735	structural constituent of ribosome	GO:0005622//GO:0005840	intracellular//ribosome
GYY|c14221_g1	GO:0006351//GO:0055114	transcription, DNA-templated//oxidation-reduction process	GO:0050662//GO:0016491	coenzyme binding//oxidoreductase activity	--	--
GYY|c14228_g1	GO:0016192//GO:0006886//GO:0015031	vesicle-mediated transport//intracellular protein transport//protein transport	GO:0008565	protein transporter activity	GO:0044431//GO:0030131//GO:0030117	Golgi apparatus part//clathrin adaptor complex//membrane coat
GYY|c14229_g1	GO:0006412//GO:0046034//GO:0006144//GO:0042254	translation//ATP metabolic process//purine nucleobase metabolic process//ribosome biogenesis	GO:0003735//GO:0004017	structural constituent of ribosome//adenylate kinase activity	GO:0005622//GO:0005840	intracellular//ribosome
GYY|c14231_g1	GO:0006807//GO:0006144//GO:0046034//GO:0005975	nitrogen compound metabolic process//purine nucleobase metabolic process//ATP metabolic process//carbohydrate metabolic process	GO:0004017//GO:0016810	adenylate kinase activity//hydrolase activity, acting on carbon-nitrogen (but not peptide) bonds	--	--
GYY|c14233_g1	--	--	GO:0003723//GO:0005515	RNA binding//protein binding	--	--
GYY|c14240_g2	--	--	GO:0016773	phosphotransferase activity, alcohol group as acceptor	--	--
GYY|c14243_g1	GO:0043419	urea catabolic process	GO:0016151	nickel cation binding	--	--
GYY|c14244_g1	GO:0008152//GO:0055114//GO:0006118	metabolic process//oxidation-reduction process//obsolete electron transport	GO:0020037//GO:0050660//GO:0016627//GO:0046872//GO:0003995	heme binding//flavin adenine dinucleotide binding//oxidoreductase activity, acting on the CH-CH group of donors//metal ion binding//acyl-CoA dehydrogenase activity	--	--
GYY|c14245_g1	--	--	--	--	GO:0016020	membrane
GYY|c14245_g2	--	--	--	--	GO:0016020	membrane
GYY|c14246_g1	GO:0006412//GO:0042254	translation//ribosome biogenesis	GO:0003735	structural constituent of ribosome	GO:0030529//GO:0005622//GO:0005840	ribonucleoprotein complex//intracellular//ribosome
GYY|c14249_g1	GO:0006412//GO:0009401//GO:0042254//GO:0010508	translation//phosphoenolpyruvate-dependent sugar phosphotransferase system//ribosome biogenesis//positive regulation of autophagy	GO:0003735	structural constituent of ribosome	GO:0005622//GO:0016021//GO:0005840	intracellular//integral component of membrane//ribosome
GYY|c14251_g1	--	--	GO:0008270	zinc ion binding	--	--
GYY|c14255_g2	GO:0006032	chitin catabolic process	GO:0008061	chitin binding	--	--
GYY|c14259_g1	GO:0006915//GO:0032465//GO:0016567	apoptotic process//regulation of cytokinesis//protein ubiquitination	GO:0004842	ubiquitin-protein transferase activity	--	--
GYY|c14262_g1	GO:0055085//GO:0006811	transmembrane transport//ion transport	GO:0005216	ion channel activity	GO:0016020	membrane
GYY|c14265_g1	--	--	--	--	GO:0016021	integral component of membrane
GYY|c14266_g2	GO:0005975	carbohydrate metabolic process	GO:0003824//GO:0004553	catalytic activity//hydrolase activity, hydrolyzing O-glycosyl compounds	--	--
GYY|c14271_g1	--	--	GO:0003712	transcription cofactor activity	GO:0000124//GO:0005667	SAGA complex//transcription factor complex
GYY|c14272_g1	GO:0009405//GO:0006810//GO:0000079	pathogenesis//transport//regulation of cyclin-dependent protein serine/threonine kinase activity	GO:0019901//GO:0019871	protein kinase binding//sodium channel inhibitor activity	GO:0005576	extracellular region
GYY|c14274_g1	GO:0009405	pathogenesis	GO:0003950//GO:0016158//GO:0005515	NAD+ ADP-ribosyltransferase activity//3-phytase activity//protein binding	GO:0005576	extracellular region
GYY|c14275_g1	GO:0015986//GO:0015992	ATP synthesis coupled proton transport//proton transport	GO:0015078	hydrogen ion transmembrane transporter activity	GO:0000276//GO:0016021	mitochondrial proton-transporting ATP synthase complex, coupling factor F(o)//integral component of membrane
GYY|c14276_g1	--	--	--	--	GO:0005739	mitochondrion
GYY|c14277_g1	--	--	GO:0003676//GO:0008026//GO:0005524	nucleic acid binding//ATP-dependent helicase activity//ATP binding	--	--
GYY|c14278_g1	GO:0007010	cytoskeleton organization	GO:0003779	actin binding	--	--
GYY|c14283_g1	--	--	GO:0005515	protein binding	--	--
GYY|c14289_g1	GO:0008654//GO:0006470	phospholipid biosynthetic process//protein dephosphorylation	GO:0004721//GO:0016780//GO:0016787	phosphoprotein phosphatase activity//phosphotransferase activity, for other substituted phosphate groups//hydrolase activity	GO:0016020	membrane
GYY|c14294_g1	--	--	GO:0016846//GO:0005515	carbon-sulfur lyase activity//protein binding	--	--
GYY|c14294_g2	--	--	GO:0005515	protein binding	--	--
GYY|c14295_g1	--	--	GO:0004869	cysteine-type endopeptidase inhibitor activity	--	--
GYY|c14296_g1	GO:0006547//GO:0006418//GO:0006427	histidine metabolic process//tRNA aminoacylation for protein translation//histidyl-tRNA aminoacylation	GO:0005524//GO:0000166//GO:0004812//GO:0004821	ATP binding//nucleotide binding//aminoacyl-tRNA ligase activity//histidine-tRNA ligase activity	GO:0005737	cytoplasm
GYY|c14302_g1	GO:0008283//GO:0051225//GO:0040007//GO:0042157//GO:0007165//GO:0006869//GO:0006955//GO:0007067	cell proliferation//spindle assembly//growth//lipoprotein metabolic process//signal transduction//lipid transport//immune response//mitotic nuclear division	GO:0005136//GO:0008083//GO:0008289//GO:0005198	interleukin-4 receptor binding//growth factor activity//lipid binding//structural molecule activity	GO:0005634//GO:0005576//GO:0005777//GO:0000775//GO:0019028//GO:0070652//GO:0019031//GO:0016516	nucleus//extracellular region//peroxisome//chromosome, centromeric region//viral capsid//HAUS complex//viral envelope//interleukin-4 receptor complex
GYY|c14304_g1	--	--	GO:0005506	iron ion binding	--	--
GYY|c14306_g1	GO:0046487//GO:0008210//GO:0005975//GO:0044262//GO:0008209//GO:0006108//GO:0009396//GO:0055114//GO:0006694//GO:0006099//GO:0006090//GO:0019643//GO:0008207	glyoxylate metabolic process//estrogen metabolic process//carbohydrate metabolic process//cellular carbohydrate metabolic process//androgen metabolic process//malate metabolic process//folic acid-containing compound biosynthetic process//oxidation-reduction process//steroid biosynthetic process//tricarboxylic acid cycle//pyruvate metabolic process//reductive tricarboxylic acid cycle//C21-steroid …	GO:0003854//GO:0016616//GO:0000166//GO:0050662//GO:0016620//GO:0004488//GO:0051287//GO:0004553//GO:0030060//GO:0003824//GO:0016491	3-beta-hydroxy-delta5-steroid dehydrogenase activity//oxidoreductase activity, acting on the CH-OH group of donors, NAD or NADP as acceptor//nucleotide binding//coenzyme binding//oxidoreductase activity, acting on the aldehyde or oxo group of donors, NAD or NADP as acceptor//methylenetetrahydrofolate dehydrogenase (NADP+) activity//NAD binding//hydrolase activity, hydrolyzing O-glycosyl compounds…	--	--
GYY|c14309_g1	GO:0006952	defense response	GO:0004869	cysteine-type endopeptidase inhibitor activity	GO:0005576	extracellular region
GYY|c14310_g1	GO:0006952//GO:0046849	defense response//bone remodeling	GO:0004869	cysteine-type endopeptidase inhibitor activity	GO:0005576	extracellular region
GYY|c14314_g1	--	--	GO:0005524//GO:0016887	ATP binding//ATPase activity	--	--
GYY|c14317_g1	--	--	GO:0005515	protein binding	--	--
GYY|c14321_g1	GO:0006412//GO:0042254	translation//ribosome biogenesis	GO:0003735	structural constituent of ribosome	GO:0005622//GO:0005840	intracellular//ribosome
GYY|c14327_g1	GO:0042254//GO:0006412	ribosome biogenesis//translation	GO:0003735	structural constituent of ribosome	GO:0005840//GO:0005622	ribosome//intracellular
GYY|c1432_g1	GO:0022900	electron transport chain	GO:0016491//GO:0046872	oxidoreductase activity//metal ion binding	GO:0016021//GO:0044425//GO:0005739	integral component of membrane//membrane part//mitochondrion
GYY|c14332_g1	--	--	GO:0005515	protein binding	--	--
GYY|c14335_g1	GO:0055085	transmembrane transport	GO:0022891//GO:0022857	substrate-specific transmembrane transporter activity//transmembrane transporter activity	GO:0016021	integral component of membrane
GYY|c14338_g1	GO:0016567//GO:0005975//GO:0006355	protein ubiquitination//carbohydrate metabolic process//regulation of transcription, DNA-templated	GO:0004842//GO:0046872//GO:0005515//GO:0004553//GO:0008270//GO:0043565//GO:0003700//GO:0043169//GO:0061630	ubiquitin-protein transferase activity//metal ion binding//protein binding//hydrolase activity, hydrolyzing O-glycosyl compounds//zinc ion binding//sequence-specific DNA binding//transcription factor activity, sequence-specific DNA binding//cation binding//ubiquitin protein ligase activity	GO:0005667	transcription factor complex
GYY|c14343_g1	--	--	GO:0008270//GO:0003676	zinc ion binding//nucleic acid binding	--	--
GYY|c14346_g1	GO:0006508	proteolysis	GO:0004185	serine-type carboxypeptidase activity	--	--
GYY|c14347_g1	GO:0006313//GO:0015074	transposition, DNA-mediated//DNA integration	GO:0003677	DNA binding	--	--
GYY|c14348_g1	GO:0006952	defense response	--	--	GO:0005576	extracellular region
GYY|c14353_g2	GO:0015986//GO:0043065//GO:0015992//GO:0006810//GO:0006811	ATP synthesis coupled proton transport//positive regulation of apoptotic process//proton transport//transport//ion transport	GO:0015078//GO:0005215	hydrogen ion transmembrane transporter activity//transporter activity	GO:0000276//GO:0016021//GO:0016020//GO:0005740	mitochondrial proton-transporting ATP synthase complex, coupling factor F(o)//integral component of membrane//membrane//mitochondrial envelope
GYY|c14359_g1	--	--	--	--	GO:0019028	viral capsid
GYY|c14364_g1	GO:0006000//GO:0019307//GO:0009298//GO:0006013	fructose metabolic process//mannose biosynthetic process//GDP-mannose biosynthetic process//mannose metabolic process	GO:0004615	phosphomannomutase activity	GO:0005737	cytoplasm
GYY|c14365_g1	GO:0015986//GO:0015992	ATP synthesis coupled proton transport//proton transport	GO:0015078	hydrogen ion transmembrane transporter activity	--	--
GYY|c14366_g1	GO:0016192	vesicle-mediated transport	--	--	GO:0016021	integral component of membrane
GYY|c1436_g1	--	--	GO:0015002	heme-copper terminal oxidase activity	GO:0016020	membrane
GYY|c14370_g1	GO:0006508	proteolysis	GO:0004181//GO:0008270//GO:0004180	metallocarboxypeptidase activity//zinc ion binding//carboxypeptidase activity	--	--
GYY|c14371_g2	GO:0055114	oxidation-reduction process	GO:0016491	oxidoreductase activity	--	--
GYY|c14372_g1	GO:0006412//GO:0042254	translation//ribosome biogenesis	GO:0003735	structural constituent of ribosome	GO:0005622//GO:0005840	intracellular//ribosome
GYY|c14377_g1	GO:0006629	lipid metabolic process	--	--	--	--
GYY|c14384_g1	GO:0005982//GO:0000272//GO:0005985	starch metabolic process//polysaccharide catabolic process//sucrose metabolic process	GO:0016787//GO:0016161	hydrolase activity//beta-amylase activity	--	--
GYY|c14387_g1	GO:0042254//GO:0006412	ribosome biogenesis//translation	GO:0008270//GO:0003735	zinc ion binding//structural constituent of ribosome	GO:0005840//GO:0005622	ribosome//intracellular
GYY|c14392_g1	GO:0009405	pathogenesis	--	--	--	--
GYY|c14398_g1	GO:0006412//GO:0042254	translation//ribosome biogenesis	GO:0003735//GO:0003723	structural constituent of ribosome//RNA binding	GO:0005840//GO:0015935	ribosome//small ribosomal subunit
GYY|c14399_g1	GO:0050830//GO:0000084//GO:0006268//GO:0006310//GO:0006260//GO:0050829//GO:0006267//GO:0006271//GO:0000727//GO:0006270	defense response to Gram-positive bacterium//mitotic S phase//DNA unwinding involved in DNA replication//DNA recombination//DNA replication//defense response to Gram-negative bacterium//pre-replicative complex assembly involved in nuclear cell cycle DNA replication//DNA strand elongation involved in DNA replication//double-strand break repair via break-induced replication//DNA replication initiat…	GO:0003688//GO:0043142//GO:0043140//GO:0003677//GO:0009378//GO:0005524	DNA replication origin binding//single-stranded DNA-dependent ATPase activity//ATP-dependent 3'-5' DNA helicase activity//DNA binding//four-way junction helicase activity//ATP binding	GO:0046809//GO:0005657//GO:0005737//GO:0031298//GO:0005656//GO:0042555//GO:0031261//GO:0009379	replication compartment//replication fork//cytoplasm//replication fork protection complex//nuclear pre-replicative complex//MCM complex//DNA replication preinitiation complex//Holliday junction helicase complex
GYY|c14400_g1	--	--	GO:0005509	calcium ion binding	--	--
GYY|c14400_g2	--	--	GO:0005509	calcium ion binding	--	--
GYY|c14401_g1	GO:0016310	phosphorylation	GO:0004673//GO:0003723//GO:0019843	protein histidine kinase activity//RNA binding//rRNA binding	GO:0009365//GO:0005622	protein histidine kinase complex//intracellular
GYY|c14403_g1	GO:0006886//GO:0007165//GO:0019882//GO:0006955	intracellular protein transport//signal transduction//antigen processing and presentation//immune response	GO:0042289	MHC class II protein binding	GO:0042613//GO:0016020	MHC class II protein complex//membrane
GYY|c14405_g1	GO:0007165	signal transduction	GO:0005179	hormone activity	--	--
GYY|c14406_g1	GO:0006412//GO:0042254	translation//ribosome biogenesis	GO:0003735	structural constituent of ribosome	GO:0005622//GO:0005840	intracellular//ribosome
GYY|c14407_g1	GO:0006950	response to stress	--	--	GO:0019028	viral capsid
GYY|c14409_g1	--	--	--	--	GO:0016021	integral component of membrane
GYY|c14412_g1	GO:0042254	ribosome biogenesis	--	--	GO:0030529	ribonucleoprotein complex
GYY|c14413_g1	GO:0042967//GO:0006355	acyl-carrier-protein biosynthetic process//regulation of transcription, DNA-templated	GO:0003677//GO:0016747//GO:0008270//GO:0008080//GO:0003700	DNA binding//transferase activity, transferring acyl groups other than amino-acyl groups//zinc ion binding//N-acetyltransferase activity//transcription factor activity, sequence-specific DNA binding	GO:0005667//GO:0019028//GO:0032040//GO:0005634	transcription factor complex//viral capsid//small-subunit processome//nucleus
GYY|c14414_g1	GO:0007264//GO:0043087	small GTPase mediated signal transduction//regulation of GTPase activity	GO:0005085	guanyl-nucleotide exchange factor activity	--	--
GYY|c14415_g1	GO:0006357//GO:0051382//GO:0010506//GO:0006457	regulation of transcription from RNA polymerase II promoter//kinetochore assembly//regulation of autophagy//protein folding	GO:0001104//GO:0005198//GO:0051082	RNA polymerase II transcription cofactor activity//structural molecule activity//unfolded protein binding	GO:0019031//GO:0000776//GO:0016592//GO:0019028//GO:0016272//GO:0005815//GO:0005615	viral envelope//kinetochore//mediator complex//viral capsid//prefoldin complex//microtubule organizing center//extracellular space
GYY|c14416_g1	GO:0006414//GO:0042254	translational elongation//ribosome biogenesis	GO:0003735	structural constituent of ribosome	GO:0005840//GO:0005622	ribosome//intracellular
GYY|c14418_g1	GO:0006306	DNA methylation	GO:0005524//GO:0008168//GO:0004386//GO:0003677	ATP binding//methyltransferase activity//helicase activity//DNA binding	--	--
GYY|c14421_g1	GO:0006511	ubiquitin-dependent protein catabolic process	GO:0005515	protein binding	--	--
GYY|c14423_g1	GO:0055114//GO:0045893//GO:0006118	oxidation-reduction process//positive regulation of transcription, DNA-templated//obsolete electron transport	GO:0020037//GO:0005506//GO:0009055//GO:0004497//GO:0016705	heme binding//iron ion binding//electron carrier activity//monooxygenase activity//oxidoreductase activity, acting on paired donors, with incorporation or reduction of molecular oxygen	--	--
GYY|c14426_g1	GO:0007010	cytoskeleton organization	GO:0003779//GO:0003723//GO:0050840	actin binding//RNA binding//extracellular matrix binding	GO:0005576	extracellular region
GYY|c14427_g1	GO:0007264	small GTPase mediated signal transduction	GO:0005525	GTP binding	GO:0016020//GO:0005622	membrane//intracellular
GYY|c14433_g1	GO:0015992//GO:0006123	proton transport//mitochondrial electron transport, cytochrome c to oxygen	GO:0004129	cytochrome-c oxidase activity	GO:0045277//GO:0005751//GO:0005743	respiratory chain complex IV//mitochondrial respiratory chain complex IV//mitochondrial inner membrane
GYY|c14434_g1	GO:0006118//GO:0017004	obsolete electron transport//cytochrome complex assembly	GO:0045158	electron transporter, transferring electrons within cytochrome b6/f complex of photosystem II activity	GO:0009512	cytochrome b6f complex
GYY|c14438_g1	GO:0006508	proteolysis	GO:0004222//GO:0008270	metalloendopeptidase activity//zinc ion binding	GO:0031012	extracellular matrix
GYY|c14441_g1	GO:0005975	carbohydrate metabolic process	GO:0004553	hydrolase activity, hydrolyzing O-glycosyl compounds	GO:0019012	virion
GYY|c14443_g1	--	--	GO:0005515	protein binding	--	--
GYY|c14445_g2	GO:0006355	regulation of transcription, DNA-templated	GO:0003700	transcription factor activity, sequence-specific DNA binding	GO:0019028//GO:0005622//GO:0005840//GO:0005667	viral capsid//intracellular//ribosome//transcription factor complex
GYY|c14445_g3	GO:0006355	regulation of transcription, DNA-templated	GO:0003700	transcription factor activity, sequence-specific DNA binding	GO:0005622//GO:0005667	intracellular//transcription factor complex
GYY|c14445_g4	GO:0006355	regulation of transcription, DNA-templated	GO:0003700	transcription factor activity, sequence-specific DNA binding	GO:0005667//GO:0005622	transcription factor complex//intracellular
GYY|c14449_g1	--	--	GO:0046983	protein dimerization activity	--	--
GYY|c1444_g1	GO:0007275	multicellular organismal development	--	--	--	--
GYY|c14450_g1	GO:0006144//GO:0009186//GO:0055114//GO:0006206	purine nucleobase metabolic process//deoxyribonucleoside diphosphate metabolic process//oxidation-reduction process//pyrimidine nucleobase metabolic process	GO:0046914//GO:0004748	transition metal ion binding//ribonucleoside-diphosphate reductase activity, thioredoxin disulfide as acceptor	GO:0005971	ribonucleoside-diphosphate reductase complex
GYY|c14451_g1	GO:0055114//GO:0006570//GO:0006118	oxidation-reduction process//tyrosine metabolic process//obsolete electron transport	GO:0004097//GO:0005515	catechol oxidase activity//protein binding	--	--
GYY|c14453_g1	GO:0006468	protein phosphorylation	GO:0004672//GO:0016773//GO:0005524//GO:0016301	protein kinase activity//phosphotransferase activity, alcohol group as acceptor//ATP binding//kinase activity	GO:0016020	membrane
GYY|c14454_g1	GO:0006355	regulation of transcription, DNA-templated	--	--	--	--
GYY|c14455_g1	GO:0007219//GO:0045944	Notch signaling pathway//positive regulation of transcription from RNA polymerase II promoter	GO:0003713	transcription coactivator activity	GO:0016607//GO:0005667	nuclear speck//transcription factor complex
GYY|c14457_g1	GO:0015940//GO:0055114	pantothenate biosynthetic process//oxidation-reduction process	GO:0008677//GO:0008641	2-dehydropantoate 2-reductase activity//small protein activating enzyme activity	--	--
GYY|c14459_g1	--	--	GO:0005515	protein binding	--	--
GYY|c14462_g1	--	--	GO:0016787	hydrolase activity	--	--
GYY|c14463_g1	GO:0005975//GO:0071704	carbohydrate metabolic process//organic substance metabolic process	GO:0004553	hydrolase activity, hydrolyzing O-glycosyl compounds	GO:0005634	nucleus
GYY|c14463_g2	GO:0006032//GO:0016998//GO:0005975	chitin catabolic process//cell wall macromolecule catabolic process//carbohydrate metabolic process	GO:0043169//GO:0004568	cation binding//chitinase activity	--	--
GYY|c14464_g1	GO:0006352//GO:0006334//GO:0006974//GO:0051726	DNA-templated transcription, initiation//nucleosome assembly//cellular response to DNA damage stimulus//regulation of cell cycle	GO:0003677//GO:0046982//GO:0020037	DNA binding//protein heterodimerization activity//heme binding	GO:0005634//GO:0000786	nucleus//nucleosome
GYY|c14465_g1	GO:0019439	aromatic compound catabolic process	GO:0016833	oxo-acid-lyase activity	--	--
GYY|c14467_g1	GO:0006890	retrograde vesicle-mediated transport, Golgi to ER	GO:0005515//GO:0005198	protein binding//structural molecule activity	GO:0016020//GO:0030126	membrane//COPI vesicle coat
GYY|c14468_g1	GO:0055114	oxidation-reduction process	GO:0016491	oxidoreductase activity	--	--
GYY|c14469_g1	GO:0005992	trehalose biosynthetic process	GO:0003824	catalytic activity	--	--
GYY|c14470_g1	GO:0009069//GO:0016310//GO:0007165//GO:0035556//GO:0006468	serine family amino acid metabolic process//phosphorylation//signal transduction//intracellular signal transduction//protein phosphorylation	GO:0004674//GO:0005515//GO:0004672//GO:0046872//GO:0005524	protein serine/threonine kinase activity//protein binding//protein kinase activity//metal ion binding//ATP binding	GO:0031224//GO:0005622	intrinsic component of membrane//intracellular
GYY|c14471_g1	--	--	--	--	GO:0005789	endoplasmic reticulum membrane
GYY|c14472_g1	GO:0006310//GO:0006281//GO:0006260	DNA recombination//DNA repair//DNA replication	GO:0003677	DNA binding	GO:0005634	nucleus
GYY|c14474_g1	--	--	GO:0000166//GO:0003676	nucleotide binding//nucleic acid binding	--	--
GYY|c14476_g1	GO:0006810	transport	GO:0005215	transporter activity	GO:0005737//GO:0016021	cytoplasm//integral component of membrane
GYY|c14478_g1	GO:0045454//GO:0055114	cell redox homeostasis//oxidation-reduction process	GO:0016209//GO:0016491	antioxidant activity//oxidoreductase activity	--	--
GYY|c14480_g1	GO:0034080//GO:0006355	CENP-A containing nucleosome assembly//regulation of transcription, DNA-templated	GO:0003677//GO:0005198	DNA binding//structural molecule activity	GO:0019031//GO:0019028	viral envelope//viral capsid
GYY|c14483_g1	--	--	GO:0005515	protein binding	--	--
GYY|c14488_g1	GO:0009395//GO:0008152	phospholipid catabolic process//metabolic process	GO:0004620	phospholipase activity	--	--
GYY|c14491_g1	GO:0008299//GO:0045337	isoprenoid biosynthetic process//farnesyl diphosphate biosynthetic process	GO:0016740	transferase activity	GO:0005783	endoplasmic reticulum
GYY|c14492_g1	GO:0006470//GO:0006570	protein dephosphorylation//tyrosine metabolic process	GO:0004725	protein tyrosine phosphatase activity	--	--
GYY|c14494_g1	GO:0006576//GO:0007165//GO:0007186	cellular biogenic amine metabolic process//signal transduction//G-protein coupled receptor signaling pathway	GO:0005524//GO:0005525//GO:0004871//GO:0031683//GO:0019001//GO:0000166//GO:0003924//GO:0003677	ATP binding//GTP binding//signal transducer activity//G-protein beta/gamma-subunit complex binding//guanyl nucleotide binding//nucleotide binding//GTPase activity//DNA binding	--	--
GYY|c14495_g1	--	--	GO:0005509	calcium ion binding	--	--
GYY|c14496_g1	GO:0051258//GO:0007018//GO:0006184	protein polymerization//microtubule-based movement//obsolete GTP catabolic process	GO:0005525//GO:0005198//GO:0003924	GTP binding//structural molecule activity//GTPase activity	GO:0005874//GO:0005737	microtubule//cytoplasm
GYY|c14498_g1	--	--	--	--	GO:0016021	integral component of membrane
GYY|c14502_g1	GO:0006308//GO:0015074//GO:0016032	DNA catabolic process//DNA integration//viral process	GO:0008833	deoxyribonuclease IV (phage-T4-induced) activity	--	--
GYY|c14504_g1	--	--	--	--	GO:0016021//GO:0012511	integral component of membrane//monolayer-surrounded lipid storage body
GYY|c14506_g1	--	--	GO:0003676	nucleic acid binding	GO:0005634	nucleus
GYY|c14507_g1	GO:0005982//GO:0042545//GO:0005985	starch metabolic process//cell wall modification//sucrose metabolic process	GO:0030599	pectinesterase activity	GO:0005618	cell wall
GYY|c14508_g1	GO:0006357	regulation of transcription from RNA polymerase II promoter	GO:0001104	RNA polymerase II transcription cofactor activity	GO:0016592	mediator complex
GYY|c14510_g1	GO:0006541//GO:0006543//GO:0070409	glutamine metabolic process//glutamine catabolic process//carbamoyl phosphate biosynthetic process	GO:0016787	hydrolase activity	--	--
GYY|c14514_g1	--	--	--	--	GO:0005783	endoplasmic reticulum
GYY|c14516_g1	GO:0021987	cerebral cortex development	--	--	--	--
GYY|c14517_g1	GO:0006814//GO:0006744//GO:0055114//GO:0006120//GO:0006810//GO:0015992//GO:0055085	sodium ion transport//ubiquinone biosynthetic process//oxidation-reduction process//mitochondrial electron transport, NADH to ubiquinone//transport//proton transport//transmembrane transport	GO:0005215//GO:0008137//GO:0022891//GO:0022857	transporter activity//NADH dehydrogenase (ubiquinone) activity//substrate-specific transmembrane transporter activity//transmembrane transporter activity	GO:0016021//GO:0016020	integral component of membrane//membrane
GYY|c14519_g1	--	--	GO:0046872	metal ion binding	--	--
GYY|c14520_g1	--	--	GO:0003677	DNA binding	--	--
GYY|c14522_g1	GO:0006412//GO:0042254	translation//ribosome biogenesis	GO:0003735	structural constituent of ribosome	GO:0005840	ribosome
GYY|c14524_g1	--	--	GO:0008013	beta-catenin binding	GO:0016342	catenin complex
GYY|c14525_g1	--	--	--	--	GO:0005739	mitochondrion
GYY|c14527_g1	GO:0042254//GO:0006144//GO:0006171//GO:0006412	ribosome biogenesis//purine nucleobase metabolic process//cAMP biosynthetic process//translation	GO:0003735//GO:0004016	structural constituent of ribosome//adenylate cyclase activity	GO:0005840	ribosome
GYY|c14528_g1	--	--	GO:0005515	protein binding	--	--
GYY|c14528_g2	GO:0042254//GO:0006412	ribosome biogenesis//translation	GO:0003735//GO:0005515	structural constituent of ribosome//protein binding	GO:0005840	ribosome
GYY|c14529_g1	GO:0051252//GO:0008033	regulation of RNA metabolic process//tRNA processing	GO:0004540	ribonuclease activity	--	--
GYY|c14530_g1	GO:0042254	ribosome biogenesis	GO:0005515	protein binding	GO:0005634	nucleus
GYY|c14531_g1	GO:0006552//GO:0007618//GO:0006574//GO:0055114//GO:0006550//GO:0006020//GO:0008152	leucine catabolic process//mating//valine catabolic process//oxidation-reduction process//isoleucine catabolic process//inositol metabolic process//metabolic process	GO:0004491//GO:0016491	methylmalonate-semialdehyde dehydrogenase (acylating) activity//oxidoreductase activity	GO:0005576	extracellular region
GYY|c14533_g1	GO:0019605	butyrate metabolic process	GO:0005543//GO:0003779//GO:0047989	phospholipid binding//actin binding//hydroxybutyrate-dimer hydrolase activity	GO:0005615	extracellular space
GYY|c14534_g1	--	--	--	--	GO:0005840	ribosome
GYY|c14537_g1	GO:0001522//GO:0042254//GO:0031120	pseudouridine synthesis//ribosome biogenesis//snRNA pseudouridine synthesis	GO:0034513//GO:0009982	box H/ACA snoRNA binding//pseudouridine synthase activity	GO:0031429	box H/ACA snoRNP complex
GYY|c14538_g1	--	--	--	--	GO:0016021	integral component of membrane
GYY|c14541_g1	GO:0016310//GO:0007049//GO:0045859	phosphorylation//cell cycle//regulation of protein kinase activity	GO:0016538//GO:0016301	cyclin-dependent protein serine/threonine kinase regulator activity//kinase activity	--	--
GYY|c14542_g1	GO:0055114//GO:0006414//GO:0006448	oxidation-reduction process//translational elongation//regulation of translational elongation	GO:0010309//GO:0003746	acireductone dioxygenase [iron(II)-requiring] activity//translation elongation factor activity	GO:0005634//GO:0005840	nucleus//ribosome
GYY|c14543_g1	GO:0006355//GO:0042254//GO:0006412	regulation of transcription, DNA-templated//ribosome biogenesis//translation	GO:0003677//GO:0003735	DNA binding//structural constituent of ribosome	GO:0005840//GO:0005622	ribosome//intracellular
GYY|c14545_g1	GO:0009405//GO:0006810//GO:0035556	pathogenesis//transport//intracellular signal transduction	GO:0019855	calcium channel inhibitor activity	GO:0005576	extracellular region
GYY|c14555_g1	GO:0007606	sensory perception of chemical stimulus	GO:0003677	DNA binding	GO:0005576//GO:0016021	extracellular region//integral component of membrane
GYY|c14556_g1	GO:0006396//GO:0051252//GO:0008033	RNA processing//regulation of RNA metabolic process//tRNA processing	GO:0004526	ribonuclease P activity	GO:0030677	ribonuclease P complex
GYY|c14559_g1	GO:0006811	ion transport	GO:0005216	ion channel activity	GO:0016020	membrane
GYY|c14560_g1	--	--	GO:0008146	sulfotransferase activity	--	--
GYY|c14561_g1	GO:0005975	carbohydrate metabolic process	GO:0004571//GO:0005509	mannosyl-oligosaccharide 1,2-alpha-mannosidase activity//calcium ion binding	GO:0016020	membrane
GYY|c14563_g1	GO:0006570//GO:0071267//GO:0055114	tyrosine metabolic process//L-methionine salvage//oxidation-reduction process	GO:0004511//GO:0046872//GO:0003677	tyrosine 3-monooxygenase activity//metal ion binding//DNA binding	GO:0005737	cytoplasm
GYY|c14565_g1	GO:0007186	G-protein coupled receptor signaling pathway	GO:0004930	G-protein coupled receptor activity	GO:0016021	integral component of membrane
GYY|c14567_g1	GO:0009395//GO:0008152	phospholipid catabolic process//metabolic process	GO:0004620	phospholipase activity	--	--
GYY|c14568_g1	GO:0006508	proteolysis	GO:0004190	aspartic-type endopeptidase activity	--	--
GYY|c14569_g1	GO:0006950	response to stress	--	--	--	--
GYY|c14570_g1	--	--	GO:0046872//GO:0003676//GO:0016787//GO:0000166	metal ion binding//nucleic acid binding//hydrolase activity//nucleotide binding	--	--
GYY|c14571_g1	GO:0006470//GO:0006570	protein dephosphorylation//tyrosine metabolic process	GO:0008138//GO:0004725	protein tyrosine/serine/threonine phosphatase activity//protein tyrosine phosphatase activity	--	--
GYY|c14573_g1	--	--	GO:0003677	DNA binding	--	--
GYY|c14577_g1	GO:0006275//GO:0006355//GO:0016032	regulation of DNA replication//regulation of transcription, DNA-templated//viral process	--	--	--	--
GYY|c14580_g1	GO:0007165//GO:0000160//GO:0006355	signal transduction//phosphorelay signal transduction system//regulation of transcription, DNA-templated	GO:0003700//GO:0043565//GO:0003677	transcription factor activity, sequence-specific DNA binding//sequence-specific DNA binding//DNA binding	GO:0005634//GO:0005667	nucleus//transcription factor complex
GYY|c14585_g1	GO:0000413//GO:0006457	protein peptidyl-prolyl isomerization//protein folding	GO:0003755	peptidyl-prolyl cis-trans isomerase activity	--	--
GYY|c14586_g1	GO:0044237//GO:0005975	cellular metabolic process//carbohydrate metabolic process	GO:0005524//GO:0000166//GO:0016773//GO:0016301	ATP binding//nucleotide binding//phosphotransferase activity, alcohol group as acceptor//kinase activity	--	--
GYY|c14587_g1	GO:0006355	regulation of transcription, DNA-templated	GO:0005524	ATP binding	GO:0005634	nucleus
GYY|c14589_g1	GO:0006570//GO:0009821//GO:0009800//GO:0006558//GO:0006559	tyrosine metabolic process//alkaloid biosynthetic process//cinnamic acid biosynthetic process//L-phenylalanine metabolic process//L-phenylalanine catabolic process	GO:0045548	phenylalanine ammonia-lyase activity	GO:0005737	cytoplasm
GYY|c1458_g1	--	--	GO:0005515	protein binding	--	--
GYY|c14590_g1	GO:0005975	carbohydrate metabolic process	GO:0016773	phosphotransferase activity, alcohol group as acceptor	--	--
GYY|c14591_g1	--	--	GO:0046872	metal ion binding	GO:0016021	integral component of membrane
GYY|c14592_g1	GO:0006355//GO:0006351	regulation of transcription, DNA-templated//transcription, DNA-templated	GO:0003677//GO:0000981//GO:0008270	DNA binding//RNA polymerase II transcription factor activity, sequence-specific DNA binding//zinc ion binding	GO:0005634	nucleus
GYY|c14597_g1	GO:0042254//GO:0016485//GO:0006412//GO:0043085	ribosome biogenesis//protein processing//translation//positive regulation of catalytic activity	GO:0000166//GO:0003735	nucleotide binding//structural constituent of ribosome	GO:0016021//GO:0005622//GO:0005840	integral component of membrane//intracellular//ribosome
GYY|c1459_g1	GO:0006508	proteolysis	GO:0004252//GO:0005515	serine-type endopeptidase activity//protein binding	GO:0009986//GO:0016020	cell surface//membrane
GYY|c14600_g1	GO:0043248	proteasome assembly	--	--	GO:0005783	endoplasmic reticulum
GYY|c14601_g1	GO:0006446	regulation of translational initiation	GO:0003743	translation initiation factor activity	GO:0005840//GO:0005852//GO:0005737	ribosome//eukaryotic translation initiation factor 3 complex//cytoplasm
GYY|c14604_g1	GO:0055114//GO:0006006	oxidation-reduction process//glucose metabolic process	GO:0051287//GO:0050661//GO:0016620	NAD binding//NADP binding//oxidoreductase activity, acting on the aldehyde or oxo group of donors, NAD or NADP as acceptor	--	--
GYY|c14604_g2	GO:0006094//GO:0006096//GO:0055114	gluconeogenesis//glycolytic process//oxidation-reduction process	GO:0016620//GO:0000166//GO:0004365//GO:0051287	oxidoreductase activity, acting on the aldehyde or oxo group of donors, NAD or NADP as acceptor//nucleotide binding//glyceraldehyde-3-phosphate dehydrogenase (NAD+) (phosphorylating) activity//NAD binding	--	--
GYY|c14605_g1	GO:0042147//GO:0006298	retrograde transport, endosome to Golgi//mismatch repair	GO:0030983//GO:0005524	mismatched DNA binding//ATP binding	--	--
GYY|c14606_g1	GO:0005975	carbohydrate metabolic process	GO:0004553	hydrolase activity, hydrolyzing O-glycosyl compounds	--	--
GYY|c14608_g1	GO:0007154//GO:0014068//GO:0007165//GO:0050776	cell communication//positive regulation of phosphatidylinositol 3-kinase signaling//signal transduction//regulation of immune response	GO:0005102//GO:0005186//GO:0043548	receptor binding//pheromone activity//phosphatidylinositol 3-kinase binding	GO:0005576//GO:0016020	extracellular region//membrane
GYY|c14609_g1	GO:0042254//GO:0006412	ribosome biogenesis//translation	GO:0003723//GO:0003735//GO:0019843	RNA binding//structural constituent of ribosome//rRNA binding	GO:0015935//GO:0005622//GO:0005840	small ribosomal subunit//intracellular//ribosome
GYY|c14610_g1	GO:0006098//GO:0006020//GO:0015976//GO:0006096//GO:0006094//GO:0006000//GO:0006013	pentose-phosphate shunt//inositol metabolic process//carbon utilization//glycolytic process//gluconeogenesis//fructose metabolic process//mannose metabolic process	GO:0016829//GO:0004332	lyase activity//fructose-bisphosphate aldolase activity	--	--
GYY|c14610_g2	GO:0006000//GO:0006013//GO:0006098//GO:0015976//GO:0006096//GO:0006094//GO:0006020	fructose metabolic process//mannose metabolic process//pentose-phosphate shunt//carbon utilization//glycolytic process//gluconeogenesis//inositol metabolic process	GO:0004332	fructose-bisphosphate aldolase activity	--	--
GYY|c14612_g1	GO:0019354//GO:0006552//GO:0006633//GO:0006574//GO:0006779//GO:0055114//GO:0006554//GO:0006568//GO:0019521//GO:0006098//GO:0018874//GO:0006631//GO:0006550	siroheme biosynthetic process//leucine catabolic process//fatty acid biosynthetic process//valine catabolic process//porphyrin-containing compound biosynthetic process//oxidation-reduction process//lysine catabolic process//tryptophan metabolic process//D-gluconate metabolic process//pentose-phosphate shunt//benzoate metabolic process//fatty acid metabolic process//isoleucine catabolic process	GO:0051287//GO:0004616//GO:0043115//GO:0003857//GO:0016491	NAD binding//phosphogluconate dehydrogenase (decarboxylating) activity//precorrin-2 dehydrogenase activity//3-hydroxyacyl-CoA dehydrogenase activity//oxidoreductase activity	--	--
GYY|c14613_g1	GO:0006032//GO:0016998//GO:0005975	chitin catabolic process//cell wall macromolecule catabolic process//carbohydrate metabolic process	GO:0043169//GO:0004568//GO:0043130//GO:0030695//GO:0004553	cation binding//chitinase activity//ubiquitin binding//GTPase regulator activity//hydrolase activity, hydrolyzing O-glycosyl compounds	--	--
GYY|c14615_g1	GO:0055114//GO:0006801//GO:0019079	oxidation-reduction process//superoxide metabolic process//viral genome replication	GO:0046872	metal ion binding	--	--
GYY|c14616_g1	GO:0006118//GO:0022900	obsolete electron transport//electron transport chain	GO:0005506//GO:0009055//GO:0020037	iron ion binding//electron carrier activity//heme binding	GO:0042597//GO:0005783	periplasmic space//endoplasmic reticulum
GYY|c14617_g1	GO:0006520//GO:0006412//GO:0042254	cellular amino acid metabolic process//translation//ribosome biogenesis	GO:0003735//GO:0008851//GO:0003677	structural constituent of ribosome//ethanolamine ammonia-lyase activity//DNA binding	GO:0005622//GO:0005840//GO:0009350	intracellular//ribosome//ethanolamine ammonia-lyase complex
GYY|c14617_g2	GO:0042254	ribosome biogenesis	--	--	GO:0005622	intracellular
GYY|c14618_g1	GO:0055114	oxidation-reduction process	GO:0046872//GO:0016491	metal ion binding//oxidoreductase activity	--	--
GYY|c14620_g1	--	--	--	--	GO:0016021	integral component of membrane
GYY|c14623_g1	--	--	GO:0005507	copper ion binding	--	--
GYY|c14625_g1	--	--	GO:0005198	structural molecule activity	GO:0019028	viral capsid
GYY|c14627_g1	GO:0006508//GO:0015940//GO:0055114	proteolysis//pantothenate biosynthetic process//oxidation-reduction process	GO:0004197//GO:0050661//GO:0008677//GO:0016491//GO:0005488	cysteine-type endopeptidase activity//NADP binding//2-dehydropantoate 2-reductase activity//oxidoreductase activity//binding	--	--
GYY|c14628_g1	GO:0006506//GO:0006457	GPI anchor biosynthetic process//protein folding	GO:0051082//GO:0005524//GO:0016746	unfolded protein binding//ATP binding//transferase activity, transferring acyl groups	GO:0005789//GO:0005737//GO:0016021	endoplasmic reticulum membrane//cytoplasm//integral component of membrane
GYY|c14633_g1	GO:0015992//GO:0006123	proton transport//mitochondrial electron transport, cytochrome c to oxygen	GO:0004129	cytochrome-c oxidase activity	GO:0045277//GO:0005740	respiratory chain complex IV//mitochondrial envelope
GYY|c14635_g1	GO:0030001//GO:0055085	metal ion transport//transmembrane transport	GO:0046873	metal ion transmembrane transporter activity	GO:0016020	membrane
GYY|c14639_g1	GO:0007423	sensory organ development	GO:0005212	structural constituent of eye lens	--	--
GYY|c14642_g1	GO:0042254//GO:0006412	ribosome biogenesis//translation	GO:0008270//GO:0005515//GO:0046872//GO:0016787//GO:0061630//GO:0003735	zinc ion binding//protein binding//metal ion binding//hydrolase activity//ubiquitin protein ligase activity//structural constituent of ribosome	GO:0005622//GO:0005840	intracellular//ribosome
GYY|c14647_g1	GO:0042381	hemolymph coagulation	--	--	GO:0005576	extracellular region
GYY|c14653_g1	GO:0017000	antibiotic biosynthetic process	--	--	--	--
GYY|c14654_g1	GO:0006468//GO:0016310	protein phosphorylation//phosphorylation	GO:0005524//GO:0000166//GO:0004672	ATP binding//nucleotide binding//protein kinase activity	--	--
GYY|c14655_g1	GO:0051252//GO:0008033	regulation of RNA metabolic process//tRNA processing	GO:0004540//GO:0005515	ribonuclease activity//protein binding	--	--
GYY|c14659_g1	GO:0008152	metabolic process	GO:0016746	transferase activity, transferring acyl groups	--	--
GYY|c14666_g1	--	--	GO:0003824	catalytic activity	--	--
GYY|c14668_g1	GO:0000290	deadenylation-dependent decapping of nuclear-transcribed mRNA	GO:0016787	hydrolase activity	--	--
GYY|c1466_g1	GO:0015976//GO:0006096//GO:0006094//GO:0006144//GO:0006355//GO:0006352	carbon utilization//glycolytic process//gluconeogenesis//purine nucleobase metabolic process//regulation of transcription, DNA-templated//DNA-templated transcription, initiation	GO:0016987//GO:0030955//GO:0004743//GO:0003700//GO:0000287//GO:0003677	sigma factor activity//potassium ion binding//pyruvate kinase activity//transcription factor activity, sequence-specific DNA binding//magnesium ion binding//DNA binding	GO:0005667	transcription factor complex
GYY|c14671_g1	--	--	GO:0005198	structural molecule activity	GO:0019013	viral nucleocapsid
GYY|c14672_g1	GO:0005975//GO:0005982//GO:0005985	carbohydrate metabolic process//starch metabolic process//sucrose metabolic process	GO:0004650	polygalacturonase activity	--	--
GYY|c14675_g1	GO:0051258//GO:0007165//GO:0016973//GO:0030168	protein polymerization//signal transduction//poly(A)+ mRNA export from nucleus//platelet activation	GO:0030674//GO:0005102	protein binding, bridging//receptor binding	GO:0005577//GO:0005643	fibrinogen complex//nuclear pore
GYY|c14676_g1	GO:0042254//GO:0006412//GO:0006364	ribosome biogenesis//translation//rRNA processing	GO:0003735	structural constituent of ribosome	GO:0005634//GO:0034457//GO:0005732//GO:0005840//GO:0005622	nucleus//Mpp10 complex//small nucleolar ribonucleoprotein complex//ribosome//intracellular
GYY|c14676_g2	GO:0042254//GO:0045017//GO:0006412//GO:0042967//GO:0046486//GO:0006364	ribosome biogenesis//glycerolipid biosynthetic process//translation//acyl-carrier-protein biosynthetic process//glycerolipid metabolic process//rRNA processing	GO:0004144//GO:0003735	diacylglycerol O-acyltransferase activity//structural constituent of ribosome	GO:0005634//GO:0034457//GO:0005732//GO:0005840//GO:0005622	nucleus//Mpp10 complex//small nucleolar ribonucleoprotein complex//ribosome//intracellular
GYY|c14679_g1	GO:0005975	carbohydrate metabolic process	GO:0030246//GO:0004553	carbohydrate binding//hydrolase activity, hydrolyzing O-glycosyl compounds	--	--
GYY|c14681_g1	GO:0006511	ubiquitin-dependent protein catabolic process	GO:0004175	endopeptidase activity	GO:0019773	proteasome core complex, alpha-subunit complex
GYY|c14685_g1	GO:0009403//GO:0055085	toxin biosynthetic process//transmembrane transport	--	--	GO:0016021//GO:0016020	integral component of membrane//membrane
GYY|c14687_g1	--	--	GO:0046872	metal ion binding	--	--
GYY|c14688_g1	GO:0042254//GO:0006412	ribosome biogenesis//translation	GO:2001070//GO:0003735	starch binding//structural constituent of ribosome	GO:0005840	ribosome
GYY|c14689_g1	GO:0006814//GO:0006744//GO:0006120//GO:0015992//GO:0006118	sodium ion transport//ubiquinone biosynthetic process//mitochondrial electron transport, NADH to ubiquinone//proton transport//obsolete electron transport	GO:0008137//GO:0009055	NADH dehydrogenase (ubiquinone) activity//electron carrier activity	GO:0016020	membrane
GYY|c14690_g1	GO:0098542	defense response to other organism	GO:0002161	aminoacyl-tRNA editing activity	--	--
GYY|c14693_g1	--	--	GO:0003824	catalytic activity	--	--
GYY|c14694_g1	GO:0042157//GO:0006869	lipoprotein metabolic process//lipid transport	GO:0003677//GO:0008289	DNA binding//lipid binding	GO:0005576//GO:0005634	extracellular region//nucleus
GYY|c14696_g1	GO:0000902//GO:0015994//GO:0006950	cell morphogenesis//chlorophyll metabolic process//response to stress	GO:0005524//GO:0004408	ATP binding//holocytochrome-c synthase activity	GO:0005739	mitochondrion
GYY|c14699_g1	GO:0008053	mitochondrial fusion	GO:0003924	GTPase activity	GO:0016021//GO:0005741	integral component of membrane//mitochondrial outer membrane
GYY|c14701_g1	--	--	--	--	GO:0016021	integral component of membrane
GYY|c14703_g1	GO:0055114	oxidation-reduction process	GO:0005507//GO:0016491	copper ion binding//oxidoreductase activity	--	--
GYY|c14705_g1	GO:0055114	oxidation-reduction process	GO:0016491	oxidoreductase activity	--	--
GYY|c14708_g1	GO:0006508	proteolysis	GO:0004190	aspartic-type endopeptidase activity	--	--
GYY|c14710_g1	GO:0015031	protein transport	GO:0008565	protein transporter activity	--	--
GYY|c14711_g1	GO:0008152//GO:0019674//GO:0046497//GO:0000902//GO:0006741//GO:0006769//GO:0006955	metabolic process//NAD metabolic process//nicotinate nucleotide metabolic process//cell morphogenesis//NADP biosynthetic process//nicotinamide metabolic process//immune response	GO:0016301//GO:0003951	kinase activity//NAD+ kinase activity	GO:0016020	membrane
GYY|c14711_g2	GO:0051252	regulation of RNA metabolic process	GO:0016891	endoribonuclease activity, producing 5'-phosphomonoesters	--	--
GYY|c14712_g1	--	--	GO:0005515	protein binding	--	--
GYY|c14726_g1	GO:0006271//GO:0006267//GO:0006260//GO:0006270//GO:0006355//GO:0000727//GO:0006629//GO:0000084//GO:0006268//GO:0006310	DNA strand elongation involved in DNA replication//pre-replicative complex assembly involved in nuclear cell cycle DNA replication//DNA replication//DNA replication initiation//regulation of transcription, DNA-templated//double-strand break repair via break-induced replication//lipid metabolic process//mitotic S phase//DNA unwinding involved in DNA replication//DNA recombination	GO:0003677//GO:0005524//GO:0009378//GO:0005515//GO:0043142//GO:0003688//GO:0043140//GO:0008134	DNA binding//ATP binding//four-way junction helicase activity//protein binding//single-stranded DNA-dependent ATPase activity//DNA replication origin binding//ATP-dependent 3'-5' DNA helicase activity//transcription factor binding	GO:0005737//GO:0031298//GO:0005656//GO:0009379//GO:0031261//GO:0042555//GO:0005667//GO:0046809//GO:0005657	cytoplasm//replication fork protection complex//nuclear pre-replicative complex//Holliday junction helicase complex//DNA replication preinitiation complex//MCM complex//transcription factor complex//replication compartment//replication fork
GYY|c14729_g1	GO:0016310//GO:0009069//GO:0006468	phosphorylation//serine family amino acid metabolic process//protein phosphorylation	GO:0004672//GO:0004674//GO:0005524	protein kinase activity//protein serine/threonine kinase activity//ATP binding	--	--
GYY|c1472_g1	GO:0008152	metabolic process	GO:0008733	L-arabinose isomerase activity	--	--
GYY|c14730_g1	GO:0008152	metabolic process	--	--	--	--
GYY|c14733_g1	GO:0007010	cytoskeleton organization	GO:0003779	actin binding	--	--
GYY|c14734_g1	--	--	GO:0051087	chaperone binding	--	--
GYY|c14735_g1	--	--	GO:0020037	heme binding	--	--
GYY|c14736_g1	GO:0050832//GO:0042742	defense response to fungus//defense response to bacterium	--	--	--	--
GYY|c14737_g1	GO:0006508	proteolysis	GO:0004185	serine-type carboxypeptidase activity	--	--
GYY|c14738_g1	GO:0051156//GO:0006094//GO:0019872//GO:0006096//GO:0005985//GO:0005982//GO:0006012	glucose 6-phosphate metabolic process//gluconeogenesis//streptomycin biosynthetic process//glycolytic process//sucrose metabolic process//starch metabolic process//galactose metabolic process	GO:0005524//GO:0016787//GO:0004340	ATP binding//hydrolase activity//glucokinase activity	--	--
GYY|c14740_g1	GO:0006804//GO:0055114//GO:0006725//GO:0006568//GO:0015947//GO:0006979	obsolete peroxidase reaction//oxidation-reduction process//cellular aromatic compound metabolic process//tryptophan metabolic process//methane metabolic process//response to oxidative stress	GO:0004096//GO:0020037//GO:0016853//GO:0003676	catalase activity//heme binding//isomerase activity//nucleic acid binding	--	--
GYY|c14742_g1	GO:0000735//GO:0000710//GO:0032784//GO:0006200//GO:0006355//GO:0006311//GO:0009069//GO:0030466//GO:0016310//GO:0006298	removal of nonhomologous ends//meiotic mismatch repair//regulation of DNA-templated transcription, elongation//obsolete ATP catabolic process//regulation of transcription, DNA-templated//meiotic gene conversion//serine family amino acid metabolic process//chromatin silencing at silent mating-type cassette//phosphorylation//mismatch repair	GO:0016887//GO:0003677//GO:0030983//GO:0005524//GO:0032138//GO:0003700//GO:0004674//GO:0000406//GO:0000400//GO:0032137//GO:0000404//GO:0000403	ATPase activity//DNA binding//mismatched DNA binding//ATP binding//single base insertion or deletion binding//transcription factor activity, sequence-specific DNA binding//protein serine/threonine kinase activity//double-strand/single-strand DNA junction binding//four-way junction DNA binding//guanine/thymine mispair binding//heteroduplex DNA loop binding//Y-form DNA binding	GO:0005634//GO:0000228//GO:0032301//GO:0005667//GO:0032302	nucleus//nuclear chromosome//MutSalpha complex//transcription factor complex//MutSbeta complex
GYY|c14743_g1	GO:0055114	oxidation-reduction process	GO:0005506//GO:0046872//GO:0016705//GO:0020037//GO:0016491	iron ion binding//metal ion binding//oxidoreductase activity, acting on paired donors, with incorporation or reduction of molecular oxygen//heme binding//oxidoreductase activity	--	--
GYY|c14746_g1	GO:0006313	transposition, DNA-mediated	GO:0003677//GO:0004803	DNA binding//transposase activity	--	--
GYY|c14747_g1	--	--	GO:0005515	protein binding	--	--
GYY|c14751_g1	GO:0031023//GO:0006313//GO:0051225	microtubule organizing center organization//transposition, DNA-mediated//spindle assembly	GO:0004803//GO:0003677	transposase activity//DNA binding	--	--
GYY|c14755_g1	GO:0006260//GO:0006606//GO:0006810//GO:0006886//GO:0006914	DNA replication//protein import into nucleus//transport//intracellular protein transport//autophagy	--	--	GO:0005886//GO:0005783//GO:0005815//GO:0016021	plasma membrane//endoplasmic reticulum//microtubule organizing center//integral component of membrane
GYY|c14762_g1	GO:0015992//GO:0015986	proton transport//ATP synthesis coupled proton transport	GO:0015078	hydrogen ion transmembrane transporter activity	GO:0000276	mitochondrial proton-transporting ATP synthase complex, coupling factor F(o)
GYY|c14763_g1	--	--	GO:0042302	structural constituent of cuticle	GO:0019028	viral capsid
GYY|c14764_g1	GO:0016310//GO:0006468//GO:0007178//GO:0009069	phosphorylation//protein phosphorylation//transmembrane receptor protein serine/threonine kinase signaling pathway//serine family amino acid metabolic process	GO:0005524//GO:0016788//GO:0004675	ATP binding//hydrolase activity, acting on ester bonds//transmembrane receptor protein serine/threonine kinase activity	GO:0016020	membrane
GYY|c14764_g2	--	--	GO:0016788	hydrolase activity, acting on ester bonds	--	--
GYY|c14766_g1	GO:0005975	carbohydrate metabolic process	GO:0043169//GO:0004553	cation binding//hydrolase activity, hydrolyzing O-glycosyl compounds	--	--
GYY|c14767_g1	--	--	--	--	GO:0016021	integral component of membrane
GYY|c14770_g1	GO:0006355	regulation of transcription, DNA-templated	GO:0008270//GO:0043565//GO:0003700	zinc ion binding//sequence-specific DNA binding//transcription factor activity, sequence-specific DNA binding	GO:0005667	transcription factor complex
GYY|c14771_g1	GO:0015991//GO:0015992//GO:0046034	ATP hydrolysis coupled proton transport//proton transport//ATP metabolic process	GO:0016820//GO:0005524	hydrolase activity, acting on acid anhydrides, catalyzing transmembrane movement of substances//ATP binding	GO:0033180//GO:0033178	proton-transporting V-type ATPase, V1 domain//proton-transporting two-sector ATPase complex, catalytic domain
GYY|c14774_g1	--	--	GO:0005515	protein binding	--	--
GYY|c14780_g1	GO:0006355	regulation of transcription, DNA-templated	GO:0043565//GO:0003700	sequence-specific DNA binding//transcription factor activity, sequence-specific DNA binding	GO:0005667	transcription factor complex
GYY|c14784_g1	GO:0046168//GO:0009396//GO:0055114//GO:0008152//GO:0006779//GO:0006552//GO:0006633//GO:0046487//GO:0019354//GO:0006574//GO:0006631//GO:0006550//GO:0018874//GO:0006554//GO:0006568	glycerol-3-phosphate catabolic process//folic acid-containing compound biosynthetic process//oxidation-reduction process//metabolic process//porphyrin-containing compound biosynthetic process//leucine catabolic process//fatty acid biosynthetic process//glyoxylate metabolic process//siroheme biosynthetic process//valine catabolic process//fatty acid metabolic process//isoleucine catabolic process/…	GO:0051287//GO:0004488//GO:0016616//GO:0000166//GO:0043115//GO:0016491//GO:0003824//GO:0003857	NAD binding//methylenetetrahydrofolate dehydrogenase (NADP+) activity//oxidoreductase activity, acting on the CH-OH group of donors, NAD or NADP as acceptor//nucleotide binding//precorrin-2 dehydrogenase activity//oxidoreductase activity//catalytic activity//3-hydroxyacyl-CoA dehydrogenase activity	--	--
GYY|c14785_g1	GO:0007015//GO:0006897	actin filament organization//endocytosis	--	--	--	--
GYY|c14788_g1	GO:0050832//GO:0042742	defense response to fungus//defense response to bacterium	--	--	--	--
GYY|c14789_g1	GO:0055114	oxidation-reduction process	GO:0016491	oxidoreductase activity	--	--
GYY|c14792_g1	--	--	GO:0016817	hydrolase activity, acting on acid anhydrides	--	--
GYY|c14794_g1	GO:0006412//GO:0042254	translation//ribosome biogenesis	GO:0003735	structural constituent of ribosome	GO:0005840	ribosome
GYY|c14795_g1	--	--	GO:0003677	DNA binding	GO:0005634	nucleus
GYY|c14799_g1	GO:0042967//GO:0006355//GO:0006470//GO:0006351	acyl-carrier-protein biosynthetic process//regulation of transcription, DNA-templated//protein dephosphorylation//transcription, DNA-templated	GO:0004721//GO:0003712//GO:0003676//GO:0004402//GO:0008270//GO:0016787	phosphoprotein phosphatase activity//transcription cofactor activity//nucleic acid binding//histone acetyltransferase activity//zinc ion binding//hydrolase activity	GO:0005634//GO:0005667//GO:0000123	nucleus//transcription factor complex//histone acetyltransferase complex
GYY|c14799_g2	GO:0006470	protein dephosphorylation	GO:0004721//GO:0016787	phosphoprotein phosphatase activity//hydrolase activity	--	--
GYY|c14802_g1	--	--	--	--	GO:0016020	membrane
GYY|c14808_g1	GO:0006281//GO:0006508	DNA repair//proteolysis	GO:0004185//GO:0003824	serine-type carboxypeptidase activity//catalytic activity	--	--
GYY|c14813_g1	GO:0000256//GO:0006351//GO:0006144	allantoin catabolic process//transcription, DNA-templated//purine nucleobase metabolic process	GO:0050385//GO:0046983//GO:0016829	ureidoglycolate lyase activity//protein dimerization activity//lyase activity	GO:0005634	nucleus
GYY|c14816_g1	--	--	--	--	GO:0016021	integral component of membrane
GYY|c14822_g1	GO:0015986	ATP synthesis coupled proton transport	GO:0046933	proton-transporting ATP synthase activity, rotational mechanism	GO:0045259	proton-transporting ATP synthase complex
GYY|c14826_g1	GO:0006011//GO:0005982//GO:0030244//GO:0005985	UDP-glucose metabolic process//starch metabolic process//cellulose biosynthetic process//sucrose metabolic process	GO:0016760	cellulose synthase (UDP-forming) activity	GO:0016020	membrane
GYY|c14833_g1	GO:0006807//GO:0006672	nitrogen compound metabolic process//ceramide metabolic process	GO:0016811//GO:0046872//GO:0005488//GO:0003677	hydrolase activity, acting on carbon-nitrogen (but not peptide) bonds, in linear amides//metal ion binding//binding//DNA binding	GO:0016021	integral component of membrane
GYY|c14837_g1	GO:0007165	signal transduction	--	--	--	--
GYY|c14844_g1	GO:0007264//GO:0015684//GO:0006184	small GTPase mediated signal transduction//ferrous iron transport//obsolete GTP catabolic process	GO:0005525//GO:0015093//GO:0003924//GO:0016787	GTP binding//ferrous iron transmembrane transporter activity//GTPase activity//hydrolase activity	GO:0016021//GO:0016020	integral component of membrane//membrane
GYY|c14846_g1	GO:0006355//GO:0015979	regulation of transcription, DNA-templated//photosynthesis	GO:0003677	DNA binding	GO:0016020//GO:0009523//GO:0009539	membrane//photosystem II//photosystem II reaction center
GYY|c1484_g1	--	--	--	--	GO:0016021	integral component of membrane
GYY|c14850_g1	GO:0009086//GO:0032259//GO:0008652//GO:0015994//GO:0006779	methionine biosynthetic process//methylation//cellular amino acid biosynthetic process//chlorophyll metabolic process//porphyrin-containing compound biosynthetic process	GO:0003871//GO:0008270//GO:0004853	5-methyltetrahydropteroyltriglutamate-homocysteine S-methyltransferase activity//zinc ion binding//uroporphyrinogen decarboxylase activity	GO:0005737	cytoplasm
GYY|c14851_g1	GO:0006974//GO:0051726	cellular response to DNA damage stimulus//regulation of cell cycle	GO:0003677	DNA binding	--	--
GYY|c14851_g2	GO:0006352//GO:0051726//GO:0006974	DNA-templated transcription, initiation//regulation of cell cycle//cellular response to DNA damage stimulus	GO:0003677	DNA binding	--	--
GYY|c14852_g1	GO:0008616//GO:0046654//GO:0046656//GO:0006807	queuosine biosynthetic process//tetrahydrofolate biosynthetic process//folic acid biosynthetic process//nitrogen compound metabolic process	GO:0003934//GO:0033739	GTP cyclohydrolase I activity//preQ1 synthase activity	GO:0005737	cytoplasm
GYY|c14853_g1	GO:0042157//GO:0030683//GO:0000160//GO:0016310//GO:0006869	lipoprotein metabolic process//evasion or tolerance by virus of host immune response//phosphorelay signal transduction system//phosphorylation//lipid transport	GO:0000155//GO:0008289//GO:0051082//GO:0046983//GO:0005198	phosphorelay sensor kinase activity//lipid binding//unfolded protein binding//protein dimerization activity//structural molecule activity	GO:0005576//GO:0019031//GO:0009365//GO:0019028//GO:0016021	extracellular region//viral envelope//protein histidine kinase complex//viral capsid//integral component of membrane
GYY|c14856_g1	GO:0015074	DNA integration	GO:0003676	nucleic acid binding	--	--
GYY|c14857_g1	--	--	GO:0046872//GO:0020037	metal ion binding//heme binding	--	--
GYY|c14860_g1	GO:0008033//GO:0006631//GO:0055114	tRNA processing//fatty acid metabolic process//oxidation-reduction process	GO:0050151//GO:0016491//GO:0071949//GO:0050660	oleate hydratase activity//oxidoreductase activity//FAD binding//flavin adenine dinucleotide binding	--	--
GYY|c14861_g1	GO:0042254//GO:0006412	ribosome biogenesis//translation	GO:0003735	structural constituent of ribosome	GO:0005840//GO:0005622	ribosome//intracellular
GYY|c14863_g1	GO:0006355//GO:0005976//GO:0055114	regulation of transcription, DNA-templated//polysaccharide metabolic process//oxidation-reduction process	GO:0045735//GO:0016779//GO:0010309	nutrient reservoir activity//nucleotidyltransferase activity//acireductone dioxygenase [iron(II)-requiring] activity	--	--
GYY|c14866_g1	GO:0006099	tricarboxylic acid cycle	GO:0016829	lyase activity	--	--
GYY|c1486_g1	GO:0007169//GO:0006468	transmembrane receptor protein tyrosine kinase signaling pathway//protein phosphorylation	GO:0005524//GO:0004714//GO:0005515	ATP binding//transmembrane receptor protein tyrosine kinase activity//protein binding	GO:0005887	integral component of plasma membrane
GYY|c14871_g1	GO:0005975//GO:0015948//GO:0046656	carbohydrate metabolic process//methanogenesis//folic acid biosynthetic process	GO:0004571//GO:0050524//GO:0005509	mannosyl-oligosaccharide 1,2-alpha-mannosidase activity//coenzyme-B sulfoethylthiotransferase activity//calcium ion binding	GO:0016020	membrane
GYY|c14871_g2	GO:0005975	carbohydrate metabolic process	GO:0005509//GO:0004571	calcium ion binding//mannosyl-oligosaccharide 1,2-alpha-mannosidase activity	GO:0016020	membrane
GYY|c14871_g3	GO:0005975	carbohydrate metabolic process	GO:0004571//GO:0005509	mannosyl-oligosaccharide 1,2-alpha-mannosidase activity//calcium ion binding	GO:0016020	membrane
GYY|c14872_g1	--	--	GO:0005515	protein binding	--	--
GYY|c14877_g1	GO:0006027//GO:0006012//GO:0005975//GO:0046486//GO:0006687	glycosaminoglycan catabolic process//galactose metabolic process//carbohydrate metabolic process//glycerolipid metabolic process//glycosphingolipid metabolic process	GO:0004565	beta-galactosidase activity	GO:0009341	beta-galactosidase complex
GYY|c14878_g1	GO:0015992	proton transport	GO:0003676//GO:0008270//GO:0015078	nucleic acid binding//zinc ion binding//hydrogen ion transmembrane transporter activity	GO:0016021//GO:0055036//GO:0033644	integral component of membrane//virion membrane//host cell membrane
GYY|c14879_g1	GO:0006366//GO:0006352	transcription from RNA polymerase II promoter//DNA-templated transcription, initiation	GO:0008270//GO:0003677	zinc ion binding//DNA binding	GO:0005634	nucleus
GYY|c14885_g1	GO:0006457	protein folding	--	--	--	--
GYY|c14886_g1	--	--	GO:0005515	protein binding	--	--
GYY|c14894_g1	GO:0009399	nitrogen fixation	GO:0030151	molybdenum ion binding	--	--
GYY|c14897_g1	GO:0042254//GO:0001522	ribosome biogenesis//pseudouridine synthesis	--	--	--	--
GYY|c14904_g1	GO:0034229	ethanolamine transport	GO:0034228	ethanolamine transmembrane transporter activity	GO:0016021	integral component of membrane
GYY|c14905_g1	GO:0006614	SRP-dependent cotranslational protein targeting to membrane	GO:0005525	GTP binding	--	--
GYY|c14906_g1	GO:0051603	proteolysis involved in cellular protein catabolic process	GO:0004298	threonine-type endopeptidase activity	GO:0005634//GO:0005737//GO:0005839	nucleus//cytoplasm//proteasome core complex
GYY|c14907_g1	--	--	--	--	GO:0019013	viral nucleocapsid
GYY|c14908_g1	--	--	--	--	GO:0070461	SAGA-type complex
GYY|c14909_g1	GO:0006508//GO:0006281//GO:0016579//GO:0006310	proteolysis//DNA repair//protein deubiquitination//DNA recombination	GO:0009378//GO:0043169//GO:0005524//GO:0036459//GO:0008270//GO:0008233	four-way junction helicase activity//cation binding//ATP binding//ubiquitinyl hydrolase activity//zinc ion binding//peptidase activity	GO:0005657//GO:0009379	replication fork//Holliday junction helicase complex
GYY|c14911_g1	GO:0007304	chorion-containing eggshell formation	GO:0005213	structural constituent of chorion	GO:0042600//GO:0005576	chorion//extracellular region
GYY|c14914_g1	--	--	GO:0005515//GO:2001070	protein binding//starch binding	--	--
GYY|c14917_g1	GO:0006511	ubiquitin-dependent protein catabolic process	--	--	--	--
GYY|c14919_g1	GO:0007165	signal transduction	GO:0005186	pheromone activity	GO:0005615	extracellular space
GYY|c14921_g1	GO:0009415//GO:0006950	response to water//response to stress	--	--	--	--
GYY|c14922_g1	GO:0006221//GO:0009116//GO:0006206	pyrimidine nucleotide biosynthetic process//nucleoside metabolic process//pyrimidine nucleobase metabolic process	GO:0004588	orotate phosphoribosyltransferase activity	--	--
GYY|c14923_g1	GO:0051603	proteolysis involved in cellular protein catabolic process	GO:0004298	threonine-type endopeptidase activity	GO:0005737//GO:0005634//GO:0005839	cytoplasm//nucleus//proteasome core complex
GYY|c1492_g1	GO:0009058//GO:0008152	biosynthetic process//metabolic process	GO:0016787//GO:0016788	hydrolase activity//hydrolase activity, acting on ester bonds	--	--
GYY|c14933_g1	--	--	--	--	GO:0030529	ribonucleoprotein complex
GYY|c14935_g1	GO:0050765	negative regulation of phagocytosis	--	--	GO:0005622	intracellular
GYY|c1493_g1	GO:0006974//GO:0051726	cellular response to DNA damage stimulus//regulation of cell cycle	GO:0003677	DNA binding	--	--
GYY|c14951_g1	GO:0051603	proteolysis involved in cellular protein catabolic process	GO:0004298	threonine-type endopeptidase activity	GO:0005839//GO:0005634//GO:0005737	proteasome core complex//nucleus//cytoplasm
GYY|c14952_g1	GO:0007155	cell adhesion	GO:0030246	carbohydrate binding	--	--
GYY|c14956_g1	GO:0015979	photosynthesis	--	--	GO:0016020//GO:0009539//GO:0009523	membrane//photosystem II reaction center//photosystem II
GYY|c14957_g1	GO:0006511//GO:0015074	ubiquitin-dependent protein catabolic process//DNA integration	GO:0003676	nucleic acid binding	--	--
GYY|c14964_g1	GO:0055114//GO:0006412//GO:0042254	oxidation-reduction process//translation//ribosome biogenesis	GO:0016491//GO:0005506//GO:0003735	oxidoreductase activity//iron ion binding//structural constituent of ribosome	GO:0005840//GO:0005622	ribosome//intracellular
GYY|c14964_g2	GO:0055114//GO:0006412//GO:0042254	oxidation-reduction process//translation//ribosome biogenesis	GO:0016491//GO:0003735//GO:0005506	oxidoreductase activity//structural constituent of ribosome//iron ion binding	GO:0005622//GO:0005840	intracellular//ribosome
GYY|c14967_g1	--	--	--	--	GO:0005634	nucleus
GYY|c14968_g1	--	--	GO:0030246	carbohydrate binding	GO:0016020	membrane
GYY|c1496_g1	GO:0006950	response to stress	--	--	--	--
GYY|c14973_g1	GO:0015992//GO:0006120//GO:0006118//GO:0006744//GO:0006814	proton transport//mitochondrial electron transport, NADH to ubiquinone//obsolete electron transport//ubiquinone biosynthetic process//sodium ion transport	GO:0008137//GO:0003954	NADH dehydrogenase (ubiquinone) activity//NADH dehydrogenase activity	GO:0005739	mitochondrion
GYY|c14974_g1	GO:0008152	metabolic process	GO:0008168	methyltransferase activity	--	--
GYY|c14977_g1	GO:0034314	Arp2/3 complex-mediated actin nucleation	GO:0003779//GO:0005524	actin binding//ATP binding	GO:0005885	Arp2/3 protein complex
GYY|c14979_g1	--	--	GO:0005515	protein binding	--	--
GYY|c14982_g1	--	--	--	--	GO:0016021	integral component of membrane
GYY|c14985_g1	GO:0006935//GO:0007165	chemotaxis//signal transduction	GO:0005198//GO:0019904//GO:0005515//GO:0004888	structural molecule activity//protein domain specific binding//protein binding//transmembrane signaling receptor activity	GO:0019031//GO:0016020//GO:0005737//GO:0019028	viral envelope//membrane//cytoplasm//viral capsid
GYY|c14990_g1	GO:0009405//GO:0019062//GO:0007155//GO:0006508//GO:0015948	pathogenesis//virion attachment to host cell//cell adhesion//proteolysis//methanogenesis	GO:0004177//GO:0030145//GO:0008235//GO:0008168//GO:0004197	aminopeptidase activity//manganese ion binding//metalloexopeptidase activity//methyltransferase activity//cysteine-type endopeptidase activity	GO:0005737//GO:0005622	cytoplasm//intracellular
GYY|c14991_g1	--	--	GO:0003677	DNA binding	--	--
GYY|c14992_g1	GO:0006810//GO:0009405	transport//pathogenesis	GO:0008200//GO:0005515	ion channel inhibitor activity//protein binding	GO:0005576	extracellular region
GYY|c14994_g1	GO:0042742//GO:0007130//GO:0007128//GO:0070193	defense response to bacterium//synaptonemal complex assembly//meiotic prophase I//synaptonemal complex organization	--	--	GO:0000795	synaptonemal complex
GYY|c14995_g1	GO:0042742//GO:0016192	defense response to bacterium//vesicle-mediated transport	--	--	GO:0016021	integral component of membrane
GYY|c15001_g1	GO:0055114//GO:0006040	oxidation-reduction process//amino sugar metabolic process	GO:0003824//GO:0016491//GO:0050660//GO:0008762	catalytic activity//oxidoreductase activity//flavin adenine dinucleotide binding//UDP-N-acetylmuramate dehydrogenase activity	--	--
GYY|c15002_g1	GO:0032784	regulation of DNA-templated transcription, elongation	GO:0003677//GO:0031072//GO:0051082	DNA binding//heat shock protein binding//unfolded protein binding	--	--
GYY|c15004_g1	GO:0000077//GO:0006281//GO:0006974//GO:0006355	DNA damage checkpoint//DNA repair//cellular response to DNA damage stimulus//regulation of transcription, DNA-templated	GO:0003700	transcription factor activity, sequence-specific DNA binding	GO:0030896//GO:0005667//GO:0043232//GO:0031981	checkpoint clamp complex//transcription factor complex//intracellular non-membrane-bounded organelle//nuclear lumen
GYY|c15007_g1	GO:0042254//GO:0006412	ribosome biogenesis//translation	GO:0003735	structural constituent of ribosome	GO:0005840	ribosome
GYY|c15009_g1	--	--	GO:0016853	isomerase activity	GO:0009507	chloroplast
GYY|c1500_g1	--	--	--	--	GO:0016021	integral component of membrane
GYY|c15011_g1	--	--	GO:0005515	protein binding	--	--
GYY|c15015_g1	GO:0016192	vesicle-mediated transport	--	--	GO:0016021	integral component of membrane
GYY|c15016_g1	GO:0006260//GO:0006457//GO:0009408//GO:0006464	DNA replication//protein folding//response to heat//cellular protein modification process	GO:0005524//GO:0031072//GO:0051082//GO:0016151//GO:0046872	ATP binding//heat shock protein binding//unfolded protein binding//nickel cation binding//metal ion binding	GO:0005737	cytoplasm
GYY|c15017_g1	--	--	GO:0050840	extracellular matrix binding	GO:0005576//GO:0016021	extracellular region//integral component of membrane
GYY|c15018_g1	--	--	--	--	GO:0016021	integral component of membrane
GYY|c15019_g1	GO:0045901//GO:0006452//GO:0006448//GO:0045905	positive regulation of translational elongation//translational frameshifting//regulation of translational elongation//positive regulation of translational termination	GO:0043022//GO:0003723//GO:0003746	ribosome binding//RNA binding//translation elongation factor activity	GO:0005840	ribosome
GYY|c15020_g1	GO:0015979//GO:0006355	photosynthesis//regulation of transcription, DNA-templated	GO:0005515//GO:0005524	protein binding//ATP binding	GO:0009523//GO:0005634//GO:0009539	photosystem II//nucleus//photosystem II reaction center
GYY|c15024_g1	GO:0044209//GO:0006172//GO:0046034//GO:0046939//GO:0006144//GO:0006270	AMP salvage//ADP biosynthetic process//ATP metabolic process//nucleotide phosphorylation//purine nucleobase metabolic process//DNA replication initiation	GO:0005524//GO:0004017	ATP binding//adenylate kinase activity	GO:0005758	mitochondrial intermembrane space
GYY|c15025_g1	GO:0007304//GO:0000079	chorion-containing eggshell formation//regulation of cyclin-dependent protein serine/threonine kinase activity	GO:0005213//GO:0019901	structural constituent of chorion//protein kinase binding	GO:0005576//GO:0042600	extracellular region//chorion
GYY|c15027_g1	GO:0051205//GO:0016310//GO:0007018//GO:0007017	protein insertion into membrane//phosphorylation//microtubule-based movement//microtubule-based process	GO:0019901//GO:0005524//GO:0004673//GO:0008017//GO:0003777	protein kinase binding//ATP binding//protein histidine kinase activity//microtubule binding//microtubule motor activity	GO:0016021//GO:0045298//GO:0005874//GO:0009365//GO:0005875	integral component of membrane//tubulin complex//microtubule//protein histidine kinase complex//microtubule associated complex
GYY|c1502_g1	GO:0050909	sensory perception of taste	GO:0008270	zinc ion binding	GO:0016020//GO:0016021	membrane//integral component of membrane
GYY|c1502_g2	--	--	--	--	GO:0016020	membrane
GYY|c15030_g1	GO:0006352//GO:0006334	DNA-templated transcription, initiation//nucleosome assembly	GO:0046982//GO:0003677	protein heterodimerization activity//DNA binding	GO:0005634//GO:0000786	nucleus//nucleosome
GYY|c15033_g1	GO:0006412//GO:0042254	translation//ribosome biogenesis	GO:0003735//GO:0016151	structural constituent of ribosome//nickel cation binding	GO:0005622//GO:0005840	intracellular//ribosome
GYY|c15035_g1	GO:0015031//GO:0007264	protein transport//small GTPase mediated signal transduction	GO:0043395//GO:0005525	heparan sulfate proteoglycan binding//GTP binding	GO:0005578//GO:0016020	proteinaceous extracellular matrix//membrane
GYY|c15036_g1	GO:0045893//GO:0006352//GO:0006355	positive regulation of transcription, DNA-templated//DNA-templated transcription, initiation//regulation of transcription, DNA-templated	GO:0017025//GO:0008270	TBP-class protein binding//zinc ion binding	GO:0005668//GO:0005634	RNA polymerase transcription factor SL1 complex//nucleus
GYY|c15037_g1	GO:0002949//GO:0006810//GO:0006388	tRNA threonylcarbamoyladenosine modification//transport//tRNA splicing, via endonucleolytic cleavage and ligation	GO:0016301//GO:0005524//GO:0003972	kinase activity//ATP binding//RNA ligase (ATP) activity	--	--
GYY|c1503_g1	GO:0006144//GO:0008152//GO:0000103//GO:0055085//GO:0006810//GO:0015937//GO:0006355//GO:0015940//GO:0006200	purine nucleobase metabolic process//metabolic process//sulfate assimilation//transmembrane transport//transport//coenzyme A biosynthetic process//regulation of transcription, DNA-templated//pantothenate biosynthetic process//obsolete ATP catabolic process	GO:0008134//GO:0016301//GO:0005525//GO:0003924//GO:0042626//GO:0004020//GO:0004140//GO:0043531//GO:0005524//GO:0016887	transcription factor binding//kinase activity//GTP binding//GTPase activity//ATPase activity, coupled to transmembrane movement of substances//adenylylsulfate kinase activity//dephospho-CoA kinase activity//ADP binding//ATP binding//ATPase activity	GO:0005667//GO:0016021	transcription factor complex//integral component of membrane
GYY|c15042_g1	GO:0006270//GO:0000398	DNA replication initiation//mRNA splicing, via spliceosome	GO:0046935	1-phosphatidylinositol-3-kinase regulator activity	GO:0005681//GO:0005944//GO:0032040	spliceosomal complex//phosphatidylinositol 3-kinase complex, class IB//small-subunit processome
GYY|c15043_g1	GO:0055114	oxidation-reduction process	GO:0016491//GO:0016209	oxidoreductase activity//antioxidant activity	--	--
GYY|c15044_g1	GO:0006030	chitin metabolic process	GO:0008061	chitin binding	GO:0005576	extracellular region
GYY|c15045_g1	GO:0006355	regulation of transcription, DNA-templated	GO:0003677	DNA binding	--	--
GYY|c15046_g1	--	--	GO:0016772	transferase activity, transferring phosphorus-containing groups	--	--
GYY|c15047_g1	GO:0055114//GO:0006725	oxidation-reduction process//cellular aromatic compound metabolic process	GO:0003824//GO:0008199	catalytic activity//ferric iron binding	--	--
GYY|c15048_g1	--	--	GO:0005515	protein binding	--	--
GYY|c15053_g1	--	--	--	--	GO:0016020	membrane
GYY|c15054_g1	GO:0006511	ubiquitin-dependent protein catabolic process	GO:0031625	ubiquitin protein ligase binding	--	--
GYY|c15056_g1	GO:0055114	oxidation-reduction process	GO:0016491//GO:0046914//GO:0046872	oxidoreductase activity//transition metal ion binding//metal ion binding	--	--
GYY|c15058_g1	--	--	GO:0005515	protein binding	--	--
GYY|c15059_g1	GO:0008152//GO:0042967//GO:0006633	metabolic process//acyl-carrier-protein biosynthetic process//fatty acid biosynthetic process	GO:0004315//GO:0016747	3-oxoacyl-[acyl-carrier-protein] synthase activity//transferase activity, transferring acyl groups other than amino-acyl groups	GO:0005835	fatty acid synthase complex
GYY|c15062_g1	GO:0006531//GO:0006560//GO:0006522//GO:0006526	aspartate metabolic process//proline metabolic process//alanine metabolic process//arginine biosynthetic process	GO:0005524//GO:0004055	ATP binding//argininosuccinate synthase activity	GO:0005829	cytosol
GYY|c15065_g1	GO:0006606//GO:0006810	protein import into nucleus//transport	GO:0046872	metal ion binding	GO:0005886	plasma membrane
GYY|c15068_g1	--	--	GO:0016787	hydrolase activity	--	--
GYY|c15069_g1	GO:0015976//GO:0006098//GO:0005975	carbon utilization//pentose-phosphate shunt//carbohydrate metabolic process	GO:0004750//GO:0046872//GO:0016857	ribulose-phosphate 3-epimerase activity//metal ion binding//racemase and epimerase activity, acting on carbohydrates and derivatives	--	--
GYY|c15070_g1	GO:0007165//GO:0046907	signal transduction//intracellular transport	GO:0005179	hormone activity	GO:0005576//GO:0016020//GO:0005622	extracellular region//membrane//intracellular
GYY|c15072_g1	GO:0005975	carbohydrate metabolic process	GO:0046983//GO:0016832//GO:0003677	protein dimerization activity//aldehyde-lyase activity//DNA binding	GO:0016021	integral component of membrane
GYY|c15075_g1	GO:0007304//GO:0006650	chorion-containing eggshell formation//glycerophospholipid metabolic process	GO:0016779//GO:0005213//GO:0047396	nucleotidyltransferase activity//structural constituent of chorion//glycosylphosphatidylinositol diacylglycerol-lyase activity	GO:0042600//GO:0005576	chorion//extracellular region
GYY|c15076_g1	GO:0008033//GO:0055114	tRNA processing//oxidation-reduction process	GO:0016879//GO:0000166//GO:0005524//GO:0016491	ligase activity, forming carbon-nitrogen bonds//nucleotide binding//ATP binding//oxidoreductase activity	GO:0005737	cytoplasm
GYY|c15080_g1	GO:0006810	transport	--	--	GO:0016021	integral component of membrane
GYY|c15081_g1	--	--	GO:0005525//GO:0003924	GTP binding//GTPase activity	--	--
GYY|c15084_g1	GO:0009229	thiamine diphosphate biosynthetic process	GO:0030975	thiamine binding	--	--
GYY|c15087_g1	GO:0016567//GO:0090263	protein ubiquitination//positive regulation of canonical Wnt signaling pathway	--	--	--	--
GYY|c15088_g1	GO:0032259	methylation	GO:0008168//GO:0003676	methyltransferase activity//nucleic acid binding	--	--
GYY|c15089_g1	GO:2001256	regulation of store-operated calcium entry	--	--	GO:0016020//GO:0030176	membrane//integral component of endoplasmic reticulum membrane
GYY|c15090_g1	GO:0000398	mRNA splicing, via spliceosome	GO:0017070//GO:0005516//GO:0030623//GO:0003723	U6 snRNA binding//calmodulin binding//U5 snRNA binding//RNA binding	GO:0005681	spliceosomal complex
GYY|c15091_g1	GO:0042742	defense response to bacterium	--	--	--	--
GYY|c15093_g1	GO:0006412//GO:0006810//GO:0042254//GO:0009405	translation//transport//ribosome biogenesis//pathogenesis	GO:0003735//GO:0003779//GO:0019871	structural constituent of ribosome//actin binding//sodium channel inhibitor activity	GO:0005622//GO:0016021//GO:0005840//GO:0005576	intracellular//integral component of membrane//ribosome//extracellular region
GYY|c15095_g1	GO:0016310//GO:0015976//GO:0006094//GO:0006096	phosphorylation//carbon utilization//gluconeogenesis//glycolytic process	GO:0004618	phosphoglycerate kinase activity	--	--
GYY|c15097_g1	GO:0042254//GO:0006412	ribosome biogenesis//translation	GO:0003735	structural constituent of ribosome	GO:0005840//GO:0005622	ribosome//intracellular
GYY|c15098_g1	GO:0007165//GO:0000105//GO:0009405	signal transduction//histidine biosynthetic process//pathogenesis	GO:0004872//GO:0004424	receptor activity//imidazoleglycerol-phosphate dehydratase activity	GO:0016021	integral component of membrane
GYY|c1509_g1	--	--	GO:0046872	metal ion binding	--	--
GYY|c15102_g1	GO:0051016//GO:0006310	barbed-end actin filament capping//DNA recombination	GO:0003676//GO:0003677//GO:0003723//GO:0000166	nucleic acid binding//DNA binding//RNA binding//nucleotide binding	GO:0030479	actin cortical patch
GYY|c15106_g1	GO:0015701//GO:0006508//GO:0006820//GO:0006821	bicarbonate transport//proteolysis//anion transport//chloride transport	GO:0005452//GO:0004222//GO:0005198	inorganic anion exchanger activity//metalloendopeptidase activity//structural molecule activity	GO:0019028//GO:0016021	viral capsid//integral component of membrane
GYY|c15109_g1	GO:0007275	multicellular organismal development	GO:0003676	nucleic acid binding	GO:0016021//GO:0030529	integral component of membrane//ribonucleoprotein complex
GYY|c15110_g1	GO:0072488//GO:0015696//GO:0016042//GO:0007586	ammonium transmembrane transport//ammonium transport//lipid catabolic process//digestion	GO:0008519//GO:0008047	ammonium transmembrane transporter activity//enzyme activator activity	GO:0016021//GO:0016020//GO:0005576	integral component of membrane//membrane//extracellular region
GYY|c15111_g1	GO:0006144//GO:0006804//GO:0006351//GO:0006206//GO:0006979	purine nucleobase metabolic process//obsolete peroxidase reaction//transcription, DNA-templated//pyrimidine nucleobase metabolic process//response to oxidative stress	GO:0003677//GO:0004601//GO:0003899	DNA binding//peroxidase activity//DNA-directed RNA polymerase activity	GO:0005730	nucleolus
GYY|c15112_g1	GO:0006366//GO:0006355//GO:0006351	transcription from RNA polymerase II promoter//regulation of transcription, DNA-templated//transcription, DNA-templated	GO:0005488//GO:0000981//GO:0008270//GO:0003677	binding//RNA polymerase II transcription factor activity, sequence-specific DNA binding//zinc ion binding//DNA binding	GO:0005634//GO:0019031	nucleus//viral envelope
GYY|c15114_g1	--	--	GO:0005515	protein binding	--	--
GYY|c15115_g1	GO:0006850	mitochondrial pyruvate transport	--	--	GO:0005743	mitochondrial inner membrane
GYY|c15117_g1	--	--	GO:0005515	protein binding	--	--
GYY|c15118_g1	--	--	GO:0003725	double-stranded RNA binding	GO:0005886	plasma membrane
GYY|c15121_g1	GO:0007165//GO:0046008//GO:0006333	signal transduction//regulation of female receptivity, post-mating//chromatin assembly or disassembly	GO:0005179	hormone activity	GO:0005634//GO:0005576	nucleus//extracellular region
GYY|c15121_g2	GO:0006333	chromatin assembly or disassembly	--	--	GO:0005634	nucleus
GYY|c15126_g1	--	--	GO:0008270	zinc ion binding	--	--
GYY|c15128_g1	GO:0019497//GO:0006771	hexachlorocyclohexane metabolic process//riboflavin metabolic process	GO:0046872//GO:0016787//GO:0003993	metal ion binding//hydrolase activity//acid phosphatase activity	--	--
GYY|c15129_g1	GO:0042254//GO:0006412	ribosome biogenesis//translation	GO:0003735	structural constituent of ribosome	GO:0005840//GO:0005622	ribosome//intracellular
GYY|c1512_g1	GO:0030833	regulation of actin filament polymerization	GO:0003779//GO:0005515	actin binding//protein binding	GO:0005856	cytoskeleton
GYY|c15131_g1	GO:0006357	regulation of transcription from RNA polymerase II promoter	GO:0001104	RNA polymerase II transcription cofactor activity	GO:0016592	mediator complex
GYY|c15138_g1	GO:0016070	RNA metabolic process	GO:0016788//GO:0003723	hydrolase activity, acting on ester bonds//RNA binding	GO:0005737	cytoplasm
GYY|c15145_g1	GO:0005975	carbohydrate metabolic process	GO:0000166//GO:0005515//GO:0004553//GO:0016874	nucleotide binding//protein binding//hydrolase activity, hydrolyzing O-glycosyl compounds//ligase activity	--	--
GYY|c15148_g1	GO:0042967//GO:0046486	acyl-carrier-protein biosynthetic process//glycerolipid metabolic process	GO:0004144	diacylglycerol O-acyltransferase activity	--	--
GYY|c15150_g1	GO:0015992//GO:0006200//GO:0006119//GO:0015986	proton transport//obsolete ATP catabolic process//oxidative phosphorylation//ATP synthesis coupled proton transport	GO:0046961//GO:0046933	proton-transporting ATPase activity, rotational mechanism//proton-transporting ATP synthase activity, rotational mechanism	GO:0045261//GO:0005756//GO:0045259	proton-transporting ATP synthase complex, catalytic core F(1)//mitochondrial proton-transporting ATP synthase, central stalk//proton-transporting ATP synthase complex
GYY|c15151_g1	GO:0045892//GO:0030071	negative regulation of transcription, DNA-templated//regulation of mitotic metaphase/anaphase transition	GO:0005515	protein binding	GO:0005680	anaphase-promoting complex
GYY|c15154_g1	--	--	--	--	GO:0016021	integral component of membrane
GYY|c15155_g1	GO:0006265//GO:0006144//GO:0006351//GO:0006206	DNA topological change//purine nucleobase metabolic process//transcription, DNA-templated//pyrimidine nucleobase metabolic process	GO:0003676//GO:0008270//GO:0003916//GO:0005515//GO:0003899//GO:0046872//GO:0003677	nucleic acid binding//zinc ion binding//DNA topoisomerase activity//protein binding//DNA-directed RNA polymerase activity//metal ion binding//DNA binding	GO:0005694//GO:0005634//GO:0005730	chromosome//nucleus//nucleolus
GYY|c15156_g1	GO:0044765	single-organism transport	GO:0043492//GO:0000166//GO:0022892//GO:0016820//GO:0046872	ATPase activity, coupled to movement of substances//nucleotide binding//substrate-specific transporter activity//hydrolase activity, acting on acid anhydrides, catalyzing transmembrane movement of substances//metal ion binding	GO:0016020	membrane
GYY|c15160_g1	--	--	GO:0004190	aspartic-type endopeptidase activity	GO:0016021	integral component of membrane
GYY|c15161_g1	GO:0000027	ribosomal large subunit assembly	GO:0008097//GO:0042134	5S rRNA binding//rRNA primary transcript binding	GO:0030687//GO:0005730	preribosome, large subunit precursor//nucleolus
GYY|c15162_g1	GO:0042254//GO:0006412	ribosome biogenesis//translation	GO:0003735	structural constituent of ribosome	GO:0005840	ribosome
GYY|c15165_g1	GO:0006554//GO:0034968//GO:0006351//GO:0006479//GO:0006355	lysine catabolic process//histone lysine methylation//transcription, DNA-templated//protein methylation//regulation of transcription, DNA-templated	GO:0018024//GO:0003677//GO:0005515	histone-lysine N-methyltransferase activity//DNA binding//protein binding	GO:0043229//GO:0005694//GO:0005634	intracellular organelle//chromosome//nucleus
GYY|c15168_g1	GO:0006351//GO:0006144	transcription, DNA-templated//purine nucleobase metabolic process	GO:0003968//GO:0003723	RNA-directed RNA polymerase activity//RNA binding	GO:0031379	RNA-directed RNA polymerase complex
GYY|c15169_g1	GO:0006508//GO:0006144	proteolysis//purine nucleobase metabolic process	GO:0004197//GO:0003968//GO:0017111//GO:0004252	cysteine-type endopeptidase activity//RNA-directed RNA polymerase activity//nucleoside-triphosphatase activity//serine-type endopeptidase activity	GO:0031379	RNA-directed RNA polymerase complex
GYY|c1516_g1	--	--	GO:0005515	protein binding	--	--
GYY|c15170_g1	--	--	--	--	GO:0016020	membrane
GYY|c15171_g1	GO:0034724//GO:0006338//GO:0051123//GO:0070898//GO:0006355	DNA replication-independent nucleosome organization//chromatin remodeling//RNA polymerase II transcriptional preinitiation complex assembly//RNA polymerase III transcriptional preinitiation complex assembly//regulation of transcription, DNA-templated	GO:0008270//GO:0031491//GO:0008301//GO:0003677//GO:0005524//GO:0016818//GO:0043565	zinc ion binding//nucleosome binding//DNA binding, bending//DNA binding//ATP binding//hydrolase activity, acting on acid anhydrides, in phosphorus-containing anhydrides//sequence-specific DNA binding	GO:0032301//GO:0000785//GO:0005634	MutSalpha complex//chromatin//nucleus
GYY|c15171_g2	GO:0006355	regulation of transcription, DNA-templated	GO:0016818//GO:0008270//GO:0005524//GO:0003677	hydrolase activity, acting on acid anhydrides, in phosphorus-containing anhydrides//zinc ion binding//ATP binding//DNA binding	GO:0005634	nucleus
GYY|c15173_g1	GO:0015992//GO:0055114//GO:0006118//GO:0006119	proton transport//oxidation-reduction process//obsolete electron transport//oxidative phosphorylation	GO:0008121	ubiquinol-cytochrome-c reductase activity	--	--
GYY|c15174_g1	GO:0009069//GO:0033014//GO:0016310//GO:0055114	serine family amino acid metabolic process//tetrapyrrole biosynthetic process//phosphorylation//oxidation-reduction process	GO:0008883//GO:0004674//GO:0016301//GO:0050661	glutamyl-tRNA reductase activity//protein serine/threonine kinase activity//kinase activity//NADP binding	--	--
GYY|c15175_g1	--	--	GO:0046872	metal ion binding	--	--
GYY|c15176_g1	--	--	GO:0008236	serine-type peptidase activity	--	--
GYY|c15181_g1	--	--	GO:0008270//GO:0046872	zinc ion binding//metal ion binding	--	--
GYY|c15183_g1	GO:0007059//GO:0006260	chromosome segregation//DNA replication	GO:0005515//GO:0005509	protein binding//calcium ion binding	GO:0005737	cytoplasm
GYY|c15183_g2	--	--	GO:0042802//GO:0005515	identical protein binding//protein binding	--	--
GYY|c15185_g1	--	--	GO:0010181	FMN binding	--	--
GYY|c15186_g1	--	--	--	--	GO:0019013	viral nucleocapsid
GYY|c15187_g1	GO:0006412//GO:0042254	translation//ribosome biogenesis	GO:0003735	structural constituent of ribosome	GO:0005622//GO:0005840	intracellular//ribosome
GYY|c15189_g1	--	--	--	--	GO:0016021	integral component of membrane
GYY|c15190_g1	GO:1902604//GO:0015814//GO:0006811//GO:0015846	p-aminobenzoyl-glutamate transmembrane transport//p-aminobenzoyl-glutamate transport//ion transport//polyamine transport	GO:0015558	p-aminobenzoyl-glutamate uptake transmembrane transporter activity	--	--
GYY|c15194_g1	GO:0006122//GO:0006119//GO:0015992//GO:0006314//GO:0006118//GO:0009060	mitochondrial electron transport, ubiquinol to cytochrome c//oxidative phosphorylation//proton transport//intron homing//obsolete electron transport//aerobic respiration	GO:0046872//GO:0003677//GO:0009055//GO:0016491//GO:0008121//GO:0045153//GO:0004519	metal ion binding//DNA binding//electron carrier activity//oxidoreductase activity//ubiquinol-cytochrome-c reductase activity//electron transporter, transferring electrons within CoQH2-cytochrome c reductase complex activity//endonuclease activity	GO:0016021//GO:0016020//GO:0005750	integral component of membrane//membrane//mitochondrial respiratory chain complex III
GYY|c15195_g1	GO:0006412//GO:0042254	translation//ribosome biogenesis	GO:0003735	structural constituent of ribosome	GO:0005622//GO:0005840	intracellular//ribosome
GYY|c1519_g1	GO:0006412//GO:0042254	translation//ribosome biogenesis	GO:0003735	structural constituent of ribosome	GO:0005622//GO:0005840	intracellular//ribosome
GYY|c15208_g1	GO:0045454//GO:0006118	cell redox homeostasis//obsolete electron transport	GO:0009055//GO:0005515//GO:0015035	electron carrier activity//protein binding//protein disulfide oxidoreductase activity	--	--
GYY|c15208_g2	GO:0045454//GO:0006118	cell redox homeostasis//obsolete electron transport	GO:0009055//GO:0005515//GO:0015035	electron carrier activity//protein binding//protein disulfide oxidoreductase activity	--	--
GYY|c15209_g1	GO:0042254//GO:0006414	ribosome biogenesis//translational elongation	GO:0003735	structural constituent of ribosome	GO:0005840	ribosome
GYY|c15210_g1	--	--	GO:0016757	transferase activity, transferring glycosyl groups	GO:0016020	membrane
GYY|c15213_g1	GO:0006807	nitrogen compound metabolic process	GO:0016810	hydrolase activity, acting on carbon-nitrogen (but not peptide) bonds	--	--
GYY|c15217_g1	--	--	GO:0046872	metal ion binding	--	--
GYY|c15218_g1	--	--	--	--	GO:0016020	membrane
GYY|c15219_g1	GO:0044237	cellular metabolic process	GO:0005515//GO:0005488	protein binding//binding	--	--
GYY|c15225_g1	GO:0006812//GO:0015672	cation transport//monovalent inorganic cation transport	GO:0005261	cation channel activity	GO:0016020	membrane
GYY|c15231_g1	--	--	GO:0003676//GO:0000166	nucleic acid binding//nucleotide binding	--	--
GYY|c15239_g1	GO:0019048	modulation by virus of host morphology or physiology	--	--	--	--
GYY|c15240_g1	--	--	GO:0003723	RNA binding	--	--
GYY|c15242_g1	GO:0009451//GO:0008152//GO:0008033//GO:0006400	RNA modification//metabolic process//tRNA processing//tRNA modification	GO:0008176//GO:0008168	tRNA (guanine-N7-)-methyltransferase activity//methyltransferase activity	--	--
GYY|c15243_g1	GO:0042254//GO:0055085//GO:0006810//GO:0006200//GO:0006412	ribosome biogenesis//transmembrane transport//transport//obsolete ATP catabolic process//translation	GO:0016887//GO:0042626//GO:0005524//GO:0003735	ATPase activity//ATPase activity, coupled to transmembrane movement of substances//ATP binding//structural constituent of ribosome	GO:0016020//GO:0005840//GO:0016021//GO:0005622	membrane//ribosome//integral component of membrane//intracellular
GYY|c15244_g1	GO:0006412//GO:0042254	translation//ribosome biogenesis	GO:0003735	structural constituent of ribosome	GO:0005840	ribosome
GYY|c15245_g1	GO:0015031//GO:0007264//GO:0015684	protein transport//small GTPase mediated signal transduction//ferrous iron transport	GO:0005524//GO:0015093//GO:0005525//GO:0003924	ATP binding//ferrous iron transmembrane transporter activity//GTP binding//GTPase activity	GO:0016021	integral component of membrane
GYY|c15246_g1	GO:0007017//GO:0007018	microtubule-based process//microtubule-based movement	GO:0003777//GO:0005524//GO:0008017	microtubule motor activity//ATP binding//microtubule binding	GO:0005875//GO:0005874//GO:0045298	microtubule associated complex//microtubule//tubulin complex
GYY|c15247_g1	GO:0055114//GO:0045454	oxidation-reduction process//cell redox homeostasis	GO:0016209//GO:0016491	antioxidant activity//oxidoreductase activity	--	--
GYY|c15252_g1	GO:0006886//GO:0006629//GO:0006505//GO:0009058	intracellular protein transport//lipid metabolic process//GPI anchor metabolic process//biosynthetic process	GO:0016788//GO:0016787	hydrolase activity, acting on ester bonds//hydrolase activity	--	--
GYY|c15253_g1	GO:0009058//GO:0006520//GO:0006544//GO:0055114//GO:0006546//GO:0006563//GO:0006566	biosynthetic process//cellular amino acid metabolic process//glycine metabolic process//oxidation-reduction process//glycine catabolic process//L-serine metabolic process//threonine metabolic process	GO:0016740//GO:0016829//GO:0004375//GO:0030170//GO:0008233	transferase activity//lyase activity//glycine dehydrogenase (decarboxylating) activity//pyridoxal phosphate binding//peptidase activity	--	--
GYY|c15253_g2	GO:0006633//GO:0008210//GO:0006552//GO:0006574//GO:0008209//GO:0055114//GO:0008152//GO:0006554//GO:0006694//GO:0006568//GO:0008207//GO:0006550//GO:0006631//GO:0018874	fatty acid biosynthetic process//estrogen metabolic process//leucine catabolic process//valine catabolic process//androgen metabolic process//oxidation-reduction process//metabolic process//lysine catabolic process//steroid biosynthetic process//tryptophan metabolic process//C21-steroid hormone metabolic process//isoleucine catabolic process//fatty acid metabolic process//benzoate metabolic proce…	GO:0003854//GO:0016616//GO:0050662//GO:0016491//GO:0003857//GO:0003824	3-beta-hydroxy-delta5-steroid dehydrogenase activity//oxidoreductase activity, acting on the CH-OH group of donors, NAD or NADP as acceptor//coenzyme binding//oxidoreductase activity//3-hydroxyacyl-CoA dehydrogenase activity//catalytic activity	--	--
GYY|c15255_g1	--	--	GO:0016787//GO:0098599	hydrolase activity//palmitoyl hydrolase activity	--	--
GYY|c15259_g1	GO:0008033//GO:0006265	tRNA processing//DNA topological change	GO:0003916//GO:0003677//GO:0003824//GO:0004651//GO:0008168	DNA topoisomerase activity//DNA binding//catalytic activity//polynucleotide 5'-phosphatase activity//methyltransferase activity	GO:0016020//GO:0005694//GO:0016021	membrane//chromosome//integral component of membrane
GYY|c1525_g1	GO:0006810	transport	GO:0015288	porin activity	GO:0016020//GO:0019867	membrane//outer membrane
GYY|c15265_g1	--	--	GO:0003676	nucleic acid binding	--	--
GYY|c15267_g1	--	--	GO:0005515	protein binding	--	--
GYY|c15269_g1	GO:0007165//GO:0043085//GO:0009966	signal transduction//positive regulation of catalytic activity//regulation of signal transduction	GO:0008047//GO:0005515//GO:0005509	enzyme activator activity//protein binding//calcium ion binding	GO:0000139//GO:0005578	Golgi membrane//proteinaceous extracellular matrix
GYY|c15271_g1	--	--	GO:0003676//GO:0046872//GO:0008270//GO:0005515	nucleic acid binding//metal ion binding//zinc ion binding//protein binding	--	--
GYY|c15272_g1	GO:0035434//GO:0006825	copper ion transmembrane transport//copper ion transport	GO:0003676//GO:0043565//GO:0005375//GO:0003677	nucleic acid binding//sequence-specific DNA binding//copper ion transmembrane transporter activity//DNA binding	GO:0016021	integral component of membrane
GYY|c15273_g1	GO:0005975//GO:0071704	carbohydrate metabolic process//organic substance metabolic process	GO:0016868//GO:0000287	intramolecular transferase activity, phosphotransferases//magnesium ion binding	--	--
GYY|c15274_g1	--	--	--	--	GO:0005886//GO:0016021	plasma membrane//integral component of membrane
GYY|c15276_g1	--	--	GO:0005524	ATP binding	--	--
GYY|c15279_g1	--	--	GO:0005515	protein binding	--	--
GYY|c15280_g1	GO:0055114//GO:0008152	oxidation-reduction process//metabolic process	GO:0016491	oxidoreductase activity	--	--
GYY|c15282_g1	GO:0055085	transmembrane transport	--	--	--	--
GYY|c15283_g1	GO:0006810	transport	--	--	GO:0005622	intracellular
GYY|c15284_g1	--	--	GO:0005515	protein binding	--	--
GYY|c15285_g1	--	--	GO:0005524//GO:0004386//GO:0003677	ATP binding//helicase activity//DNA binding	--	--
GYY|c15287_g1	--	--	GO:0005515	protein binding	GO:0000502	proteasome complex
GYY|c15288_g1	GO:0007165//GO:0007264//GO:0007186//GO:0015684//GO:0006184	signal transduction//small GTPase mediated signal transduction//G-protein coupled receptor signaling pathway//ferrous iron transport//obsolete GTP catabolic process	GO:0031683//GO:0004871//GO:0005525//GO:0043531//GO:0015093//GO:0003924//GO:0019001	G-protein beta/gamma-subunit complex binding//signal transducer activity//GTP binding//ADP binding//ferrous iron transmembrane transporter activity//GTPase activity//guanyl nucleotide binding	GO:0016021//GO:0016020	integral component of membrane//membrane
GYY|c15290_g1	--	--	GO:0008270	zinc ion binding	--	--
GYY|c15291_g1	GO:0006355//GO:0055114	regulation of transcription, DNA-templated//oxidation-reduction process	GO:0016651//GO:0016151//GO:0003723//GO:0051287//GO:0048038	oxidoreductase activity, acting on NAD(P)H//nickel cation binding//RNA binding//NAD binding//quinone binding	--	--
GYY|c15292_g1	GO:0006352//GO:0051090	DNA-templated transcription, initiation//regulation of sequence-specific DNA binding transcription factor activity	GO:0003677//GO:0046982	DNA binding//protein heterodimerization activity	GO:0005634	nucleus
GYY|c15293_g1	GO:0015992//GO:0006120//GO:0022900//GO:0006814//GO:0006744	proton transport//mitochondrial electron transport, NADH to ubiquinone//electron transport chain//sodium ion transport//ubiquinone biosynthetic process	GO:0008137	NADH dehydrogenase (ubiquinone) activity	GO:0005739//GO:0005747	mitochondrion//mitochondrial respiratory chain complex I
GYY|c15294_g1	GO:0015976//GO:0006094//GO:0006099	carbon utilization//gluconeogenesis//tricarboxylic acid cycle	GO:0004612//GO:0005524	phosphoenolpyruvate carboxykinase (ATP) activity//ATP binding	--	--
GYY|c15295_g1	GO:0006694//GO:0009452//GO:0032259//GO:0001510//GO:0046500//GO:0008152//GO:0006464//GO:0006479	steroid biosynthetic process//7-methylguanosine RNA capping//methylation//RNA methylation//S-adenosylmethionine metabolic process//metabolic process//cellular protein modification process//protein methylation	GO:0004719//GO:0016787//GO:0008171//GO:0008168//GO:0003838	protein-L-isoaspartate (D-aspartate) O-methyltransferase activity//hydrolase activity//O-methyltransferase activity//methyltransferase activity//sterol 24-C-methyltransferase activity	GO:0005811//GO:0005741	lipid particle//mitochondrial outer membrane
GYY|c15296_g1	GO:0009059	macromolecule biosynthetic process	--	--	GO:0030176	integral component of endoplasmic reticulum membrane
GYY|c15297_g1	GO:0006570//GO:0006470	tyrosine metabolic process//protein dephosphorylation	GO:0004725//GO:0008138	protein tyrosine phosphatase activity//protein tyrosine/serine/threonine phosphatase activity	--	--
GYY|c15299_g1	GO:0006367//GO:0006281	transcription initiation from RNA polymerase II promoter//DNA repair	--	--	GO:0016021//GO:0005634	integral component of membrane//nucleus
GYY|c152_g1	GO:0007166	cell surface receptor signaling pathway	--	--	GO:0016020	membrane
GYY|c15300_g1	GO:0008033	tRNA processing	GO:0016879//GO:0005524//GO:0000166	ligase activity, forming carbon-nitrogen bonds//ATP binding//nucleotide binding	GO:0005737	cytoplasm
GYY|c15304_g1	GO:0016573	histone acetylation	--	--	--	--
GYY|c15305_g1	--	--	GO:0004867	serine-type endopeptidase inhibitor activity	--	--
GYY|c15308_g1	GO:0006468	protein phosphorylation	GO:0004672//GO:0005524//GO:0016772	protein kinase activity//ATP binding//transferase activity, transferring phosphorus-containing groups	--	--
GYY|c15309_g1	GO:0042173//GO:0006355	regulation of sporulation resulting in formation of a cellular spore//regulation of transcription, DNA-templated	GO:0005509//GO:0003700	calcium ion binding//transcription factor activity, sequence-specific DNA binding	GO:0005737//GO:0005667	cytoplasm//transcription factor complex
GYY|c15310_g3	GO:0016042//GO:0007586	lipid catabolic process//digestion	GO:0008047	enzyme activator activity	GO:0005576	extracellular region
GYY|c15313_g1	GO:0009058	biosynthetic process	GO:0016833	oxo-acid-lyase activity	--	--
GYY|c15315_g1	--	--	GO:0030170//GO:0005515	pyridoxal phosphate binding//protein binding	--	--
GYY|c15317_g1	--	--	--	--	GO:0016021	integral component of membrane
GYY|c15319_g1	GO:0006412//GO:0042254	translation//ribosome biogenesis	GO:0003735	structural constituent of ribosome	GO:0005840	ribosome
GYY|c15321_g1	GO:0006144//GO:0006464//GO:0006351//GO:0006206	purine nucleobase metabolic process//cellular protein modification process//transcription, DNA-templated//pyrimidine nucleobase metabolic process	GO:0008270//GO:0003899//GO:0003677//GO:0016151	zinc ion binding//DNA-directed RNA polymerase activity//DNA binding//nickel cation binding	GO:0005730	nucleolus
GYY|c15323_g1	GO:0006508	proteolysis	GO:0004190	aspartic-type endopeptidase activity	--	--
GYY|c15325_g1	GO:0000226//GO:0030163	microtubule cytoskeleton organization//protein catabolic process	GO:0005515	protein binding	--	--
GYY|c15327_g2	--	--	GO:0005198	structural molecule activity	GO:0019028	viral capsid
GYY|c15328_g1	GO:0006412//GO:0042254	translation//ribosome biogenesis	GO:0003735	structural constituent of ribosome	GO:0005622//GO:0005840	intracellular//ribosome
GYY|c15332_g1	GO:0006413//GO:0006446	translational initiation//regulation of translational initiation	GO:0000166//GO:0003743//GO:0003676	nucleotide binding//translation initiation factor activity//nucleic acid binding	GO:0005737//GO:0005840	cytoplasm//ribosome
GYY|c15336_g1	GO:0006812//GO:0006804//GO:0055114//GO:0006979	cation transport//obsolete peroxidase reaction//oxidation-reduction process//response to oxidative stress	GO:0008324//GO:0020037//GO:0004601	cation transmembrane transporter activity//heme binding//peroxidase activity	GO:0016021	integral component of membrane
GYY|c15338_g1	GO:0006412//GO:0042254	translation//ribosome biogenesis	GO:0003735	structural constituent of ribosome	GO:0005840	ribosome
GYY|c1533_g1	GO:0006508	proteolysis	GO:0004222	metalloendopeptidase activity	--	--
GYY|c15341_g1	GO:0006355//GO:0006144//GO:0007304//GO:0006206//GO:0006351	regulation of transcription, DNA-templated//purine nucleobase metabolic process//chorion-containing eggshell formation//pyrimidine nucleobase metabolic process//transcription, DNA-templated	GO:0003700//GO:0003899//GO:0003677//GO:0005213	transcription factor activity, sequence-specific DNA binding//DNA-directed RNA polymerase activity//DNA binding//structural constituent of chorion	GO:0042600//GO:0005730//GO:0005667//GO:0005576	chorion//nucleolus//transcription factor complex//extracellular region
GYY|c15343_g1	--	--	GO:0005524//GO:0003676//GO:0008026	ATP binding//nucleic acid binding//ATP-dependent helicase activity	--	--
GYY|c15344_g1	GO:0019079//GO:0015031//GO:0006355//GO:0030163//GO:0006281//GO:0006886//GO:0006310//GO:0006508//GO:0048870//GO:0002949	viral genome replication//protein transport//regulation of transcription, DNA-templated//protein catabolic process//DNA repair//intracellular protein transport//DNA recombination//proteolysis//cell motility//tRNA threonylcarbamoyladenosine modification	GO:0043531//GO:0009378//GO:0005524//GO:0003723//GO:0008233//GO:0003724//GO:0017111//GO:0004180//GO:0016887//GO:0016791//GO:0008134//GO:0003678//GO:0008565	ADP binding//four-way junction helicase activity//ATP binding//RNA binding//peptidase activity//RNA helicase activity//nucleoside-triphosphatase activity//carboxypeptidase activity//ATPase activity//phosphatase activity//transcription factor binding//DNA helicase activity//protein transporter activity	GO:0016021//GO:0009379//GO:0005783//GO:0005737//GO:0005657//GO:0031514//GO:0005667	integral component of membrane//Holliday junction helicase complex//endoplasmic reticulum//cytoplasm//replication fork//motile cilium//transcription factor complex
GYY|c15347_g1	GO:0007264//GO:0007165//GO:0007186//GO:0006118//GO:0050792	small GTPase mediated signal transduction//signal transduction//G-protein coupled receptor signaling pathway//obsolete electron transport//regulation of viral process	GO:0004871//GO:0031683//GO:0005525//GO:0003924//GO:0009055//GO:0019001	signal transducer activity//G-protein beta/gamma-subunit complex binding//GTP binding//GTPase activity//electron carrier activity//guanyl nucleotide binding	GO:0009512//GO:0042025	cytochrome b6f complex//host cell nucleus
GYY|c15348_g1	GO:0006952//GO:0006457	defense response//protein folding	GO:0005524//GO:0051082	ATP binding//unfolded protein binding	GO:0005737//GO:0005576	cytoplasm//extracellular region
GYY|c15349_g1	GO:0007291//GO:0006886	sperm individualization//intracellular protein transport	GO:0003924//GO:0005515//GO:0005047//GO:0005525	GTPase activity//protein binding//signal recognition particle binding//GTP binding	GO:0005785//GO:0005786	signal recognition particle receptor complex//signal recognition particle, endoplasmic reticulum targeting
GYY|c15353_g1	--	--	GO:0005524	ATP binding	--	--
GYY|c15355_g1	GO:0045893//GO:0009069//GO:0016310//GO:0006468	positive regulation of transcription, DNA-templated//serine family amino acid metabolic process//phosphorylation//protein phosphorylation	GO:0004674//GO:0004672//GO:0005524	protein serine/threonine kinase activity//protein kinase activity//ATP binding	GO:0005634	nucleus
GYY|c15356_g1	GO:0055085	transmembrane transport	GO:0022857	transmembrane transporter activity	GO:0016021	integral component of membrane
GYY|c15357_g1	GO:0042176	regulation of protein catabolic process	GO:0030234	enzyme regulator activity	GO:0000502	proteasome complex
GYY|c15358_g1	GO:0006355//GO:0019073	regulation of transcription, DNA-templated//viral DNA genome packaging	GO:0003677//GO:0003682	DNA binding//chromatin binding	GO:0000775//GO:0000785//GO:0005634	chromosome, centromeric region//chromatin//nucleus
GYY|c15359_g1	GO:0006412//GO:0042254	translation//ribosome biogenesis	GO:0003735	structural constituent of ribosome	GO:0005622//GO:0005840	intracellular//ribosome
GYY|c15359_g2	GO:0042254//GO:0006412	ribosome biogenesis//translation	GO:0003735	structural constituent of ribosome	GO:0005840//GO:0005622	ribosome//intracellular
GYY|c15360_g1	GO:0006694//GO:0008210//GO:0055114//GO:0008152//GO:0008209//GO:0008207	steroid biosynthetic process//estrogen metabolic process//oxidation-reduction process//metabolic process//androgen metabolic process//C21-steroid hormone metabolic process	GO:0016616//GO:0003854//GO:0016491//GO:0003824//GO:0005488//GO:0050662	oxidoreductase activity, acting on the CH-OH group of donors, NAD or NADP as acceptor//3-beta-hydroxy-delta5-steroid dehydrogenase activity//oxidoreductase activity//catalytic activity//binding//coenzyme binding	--	--
GYY|c15362_g1	GO:0015979	photosynthesis	--	--	GO:0009523//GO:0009539//GO:0016020	photosystem II//photosystem II reaction center//membrane
GYY|c15367_g1	GO:0007010//GO:0006414//GO:0042254	cytoskeleton organization//translational elongation//ribosome biogenesis	GO:0003779//GO:0003735	actin binding//structural constituent of ribosome	GO:0005840	ribosome
GYY|c15367_g2	GO:0007010//GO:0006414//GO:0042254	cytoskeleton organization//translational elongation//ribosome biogenesis	GO:0003779//GO:0003735	actin binding//structural constituent of ribosome	GO:0005840	ribosome
GYY|c15371_g1	--	--	GO:0003677	DNA binding	--	--
GYY|c15372_g1	GO:0007165	signal transduction	GO:0005515	protein binding	--	--
GYY|c15373_g1	GO:0055114	oxidation-reduction process	GO:0051920	peroxiredoxin activity	--	--
GYY|c15374_g1	--	--	--	--	GO:0019030	icosahedral viral capsid
GYY|c15378_g1	GO:0009555	pollen development	--	--	GO:0016021	integral component of membrane
GYY|c15381_g1	--	--	GO:0097159//GO:1901363//GO:0003676	organic cyclic compound binding//heterocyclic compound binding//nucleic acid binding	--	--
GYY|c15384_g1	GO:0032065//GO:0006468	cortical protein anchoring//protein phosphorylation	GO:0005543//GO:0005524//GO:0005515//GO:0004672	phospholipid binding//ATP binding//protein binding//protein kinase activity	GO:0005938	cell cortex
GYY|c15386_g1	GO:0006886//GO:0006352//GO:0006355//GO:0006446//GO:0006605//GO:0007165	intracellular protein transport//DNA-templated transcription, initiation//regulation of transcription, DNA-templated//regulation of translational initiation//protein targeting//signal transduction	GO:0004190//GO:0046872//GO:0003677//GO:0003743//GO:0005047//GO:0003924//GO:0005525	aspartic-type endopeptidase activity//metal ion binding//DNA binding//translation initiation factor activity//signal recognition particle binding//GTPase activity//GTP binding	GO:0005785//GO:0005737//GO:0005852//GO:0005634//GO:0016021//GO:0005669//GO:0005886//GO:0005786//GO:0005840	signal recognition particle receptor complex//cytoplasm//eukaryotic translation initiation factor 3 complex//nucleus//integral component of membrane//transcription factor TFIID complex//plasma membrane//signal recognition particle, endoplasmic reticulum targeting//ribosome
GYY|c15387_g1	GO:0043039	tRNA aminoacylation	GO:0016876//GO:0005524	ligase activity, forming aminoacyl-tRNA and related compounds//ATP binding	--	--
GYY|c15394_g1	GO:0007264//GO:0007165//GO:0006000//GO:0007186//GO:0006013	small GTPase mediated signal transduction//signal transduction//fructose metabolic process//G-protein coupled receptor signaling pathway//mannose metabolic process	GO:0031683//GO:0004871//GO:0005524//GO:0005525//GO:0003873//GO:0003924//GO:0019001	G-protein beta/gamma-subunit complex binding//signal transducer activity//ATP binding//GTP binding//6-phosphofructo-2-kinase activity//GTPase activity//guanyl nucleotide binding	GO:0005622	intracellular
GYY|c15399_g1	GO:0006281//GO:0006355	DNA repair//regulation of transcription, DNA-templated	GO:0003700//GO:0043565//GO:0003677	transcription factor activity, sequence-specific DNA binding//sequence-specific DNA binding//DNA binding	GO:0005667//GO:0005634	transcription factor complex//nucleus
GYY|c15402_g1	GO:0016055	Wnt signaling pathway	GO:0008013	beta-catenin binding	GO:0016342	catenin complex
GYY|c15406_g1	GO:0015991//GO:0015992	ATP hydrolysis coupled proton transport//proton transport	GO:0015078	hydrogen ion transmembrane transporter activity	GO:0033177//GO:0033179//GO:0016021	proton-transporting two-sector ATPase complex, proton-transporting domain//proton-transporting V-type ATPase, V0 domain//integral component of membrane
GYY|c15408_g1	GO:0008152	metabolic process	GO:0016787	hydrolase activity	--	--
GYY|c1540_g1	--	--	GO:0016817	hydrolase activity, acting on acid anhydrides	--	--
GYY|c15410_g1	--	--	GO:0017022	myosin binding	GO:0016459	myosin complex
GYY|c15411_g1	GO:0008053//GO:0044237//GO:0016567//GO:0016573//GO:0019068//GO:0007049	mitochondrial fusion//cellular metabolic process//protein ubiquitination//histone acetylation//virion assembly//cell cycle	GO:0016881//GO:0031386//GO:0003924//GO:0005198//GO:0005515//GO:0008270	acid-amino acid ligase activity//protein tag//GTPase activity//structural molecule activity//protein binding//zinc ion binding	GO:0009512//GO:0016021//GO:0005882//GO:0005741	cytochrome b6f complex//integral component of membrane//intermediate filament//mitochondrial outer membrane
GYY|c15412_g1	GO:0007096	regulation of exit from mitosis	--	--	GO:0005634	nucleus
GYY|c15413_g1	GO:0055114	oxidation-reduction process	GO:0016491//GO:0005507	oxidoreductase activity//copper ion binding	--	--
GYY|c15414_g1	GO:0016237//GO:0007154//GO:0007165//GO:0016192	microautophagy//cell communication//signal transduction//vesicle-mediated transport	--	--	GO:0016021//GO:0016020//GO:0034448	integral component of membrane//membrane//EGO complex
GYY|c15415_g1	--	--	--	--	GO:0016021//GO:0005886	integral component of membrane//plasma membrane
GYY|c15417_g1	GO:0006118//GO:0008152//GO:0055114	obsolete electron transport//metabolic process//oxidation-reduction process	GO:0003995//GO:0050660//GO:0016627	acyl-CoA dehydrogenase activity//flavin adenine dinucleotide binding//oxidoreductase activity, acting on the CH-CH group of donors	--	--
GYY|c15418_g1	--	--	--	--	GO:0016020	membrane
GYY|c15418_g2	--	--	GO:0005515	protein binding	GO:0016020	membrane
GYY|c15421_g1	--	--	--	--	GO:0016021	integral component of membrane
GYY|c15423_g1	GO:0006468	protein phosphorylation	GO:0016301//GO:0005524//GO:0004672	kinase activity//ATP binding//protein kinase activity	--	--
GYY|c15425_g1	GO:0015992//GO:0006120//GO:0055114//GO:0006814//GO:0006744	proton transport//mitochondrial electron transport, NADH to ubiquinone//oxidation-reduction process//sodium ion transport//ubiquinone biosynthetic process	GO:0008137	NADH dehydrogenase (ubiquinone) activity	GO:0005739//GO:0016021	mitochondrion//integral component of membrane
GYY|c15426_g1	--	--	GO:0008171	O-methyltransferase activity	--	--
GYY|c15427_g1	GO:0042254//GO:0006412	ribosome biogenesis//translation	GO:0003735	structural constituent of ribosome	GO:0005840	ribosome
GYY|c15428_g1	--	--	--	--	GO:0005887	integral component of plasma membrane
GYY|c15429_g1	GO:0015031//GO:0043248//GO:0006886//GO:0007165//GO:0006606//GO:0016192//GO:0015991	protein transport//proteasome assembly//intracellular protein transport//signal transduction//protein import into nucleus//vesicle-mediated transport//ATP hydrolysis coupled proton transport	GO:0008565//GO:0005515//GO:0016820//GO:0005179	protein transporter activity//protein binding//hydrolase activity, acting on acid anhydrides, catalyzing transmembrane movement of substances//hormone activity	GO:0005634//GO:0000221//GO:0005576//GO:0005737//GO:0030117	nucleus//vacuolar proton-transporting V-type ATPase, V1 domain//extracellular region//cytoplasm//membrane coat
GYY|c15430_g1	GO:0055114	oxidation-reduction process	GO:0005507//GO:0016491	copper ion binding//oxidoreductase activity	--	--
GYY|c15431_g1	GO:0042254//GO:0006412	ribosome biogenesis//translation	GO:0005515//GO:0003735	protein binding//structural constituent of ribosome	GO:0005840//GO:0005622	ribosome//intracellular
GYY|c15432_g1	GO:0000413//GO:0006457	protein peptidyl-prolyl isomerization//protein folding	GO:0003755	peptidyl-prolyl cis-trans isomerase activity	--	--
GYY|c15433_g1	GO:0006508	proteolysis	GO:0004180//GO:0004185	carboxypeptidase activity//serine-type carboxypeptidase activity	--	--
GYY|c15434_g1	GO:0006807//GO:0005975	nitrogen compound metabolic process//carbohydrate metabolic process	GO:0016810	hydrolase activity, acting on carbon-nitrogen (but not peptide) bonds	--	--
GYY|c15436_g1	--	--	GO:0016758	transferase activity, transferring hexosyl groups	GO:0005783//GO:0016021	endoplasmic reticulum//integral component of membrane
GYY|c15436_g2	--	--	GO:0016758	transferase activity, transferring hexosyl groups	GO:0005783//GO:0016021	endoplasmic reticulum//integral component of membrane
GYY|c15442_g1	GO:0019385	methanogenesis, from acetate	--	--	--	--
GYY|c15445_g1	--	--	--	--	GO:0005576	extracellular region
GYY|c15447_g1	GO:0034599//GO:0006825//GO:0035434//GO:0006879//GO:0030001	cellular response to oxidative stress//copper ion transport//copper ion transmembrane transport//cellular iron ion homeostasis//metal ion transport	GO:0005375//GO:0046872//GO:0016531	copper ion transmembrane transporter activity//metal ion binding//copper chaperone activity	GO:0005829	cytosol
GYY|c15448_g1	GO:0006412//GO:0042254	translation//ribosome biogenesis	GO:0003735	structural constituent of ribosome	GO:0005622//GO:0005840	intracellular//ribosome
GYY|c15449_g1	GO:0006457	protein folding	GO:0005524	ATP binding	GO:0005737	cytoplasm
GYY|c15450_g1	--	--	--	--	GO:0019028	viral capsid
GYY|c15451_g1	GO:0008152	metabolic process	GO:0003824	catalytic activity	--	--
GYY|c15452_g1	GO:0006614//GO:0040007//GO:0008283//GO:0006955//GO:0007165	SRP-dependent cotranslational protein targeting to membrane//growth//cell proliferation//immune response//signal transduction	GO:0042803//GO:0005136//GO:0008083//GO:0045502//GO:0008134//GO:0005525	protein homodimerization activity//interleukin-4 receptor binding//growth factor activity//dynein binding//transcription factor binding//GTP binding	GO:0005576//GO:0016021//GO:0016516//GO:0005667//GO:0030286	extracellular region//integral component of membrane//interleukin-4 receptor complex//transcription factor complex//dynein complex
GYY|c15455_g1	GO:0006508	proteolysis	GO:0004185	serine-type carboxypeptidase activity	--	--
GYY|c15456_g1	--	--	GO:0005515	protein binding	--	--
GYY|c15458_g1	GO:0015986//GO:0015992	ATP synthesis coupled proton transport//proton transport	GO:0015078	hydrogen ion transmembrane transporter activity	GO:0045263	proton-transporting ATP synthase complex, coupling factor F(o)
GYY|c1545_g1	GO:0008033//GO:0055114	tRNA processing//oxidation-reduction process	GO:0050660//GO:0016491//GO:0051287	flavin adenine dinucleotide binding//oxidoreductase activity//NAD binding	--	--
GYY|c15460_g1	GO:0006118//GO:0055114//GO:0008152	obsolete electron transport//oxidation-reduction process//metabolic process	GO:0003995//GO:0050660//GO:0016627	acyl-CoA dehydrogenase activity//flavin adenine dinucleotide binding//oxidoreductase activity, acting on the CH-CH group of donors	--	--
GYY|c15461_g1	GO:0006891	intra-Golgi vesicle-mediated transport	--	--	GO:0030173	integral component of Golgi membrane
GYY|c15465_g1	--	--	GO:0016788	hydrolase activity, acting on ester bonds	--	--
GYY|c15466_g1	GO:0002098//GO:0009405//GO:0042967//GO:0016573//GO:0042438//GO:0006357	tRNA wobble uridine modification//pathogenesis//acyl-carrier-protein biosynthetic process//histone acetylation//melanin biosynthetic process//regulation of transcription from RNA polymerase II promoter	GO:0005507//GO:0003824//GO:0004402//GO:0016747//GO:0008080//GO:0051536//GO:0045735	copper ion binding//catalytic activity//histone acetyltransferase activity//transferase activity, transferring acyl groups other than amino-acyl groups//N-acetyltransferase activity//iron-sulfur cluster binding//nutrient reservoir activity	GO:0005634//GO:0005737//GO:0033588//GO:0000123	nucleus//cytoplasm//Elongator holoenzyme complex//histone acetyltransferase complex
GYY|c15468_g1	GO:0009987	cellular process	--	--	--	--
GYY|c15469_g1	--	--	--	--	GO:0005639	integral component of nuclear inner membrane
GYY|c15472_g1	--	--	GO:0005515	protein binding	--	--
GYY|c15475_g1	GO:0006886//GO:0008152	intracellular protein transport//metabolic process	GO:0003824//GO:0005515	catalytic activity//protein binding	GO:0005622//GO:0030430	intracellular//host cell cytoplasm
GYY|c15477_g1	GO:0055114//GO:0008152//GO:0008218//GO:0006118	oxidation-reduction process//metabolic process//bioluminescence//obsolete electron transport	GO:0016491//GO:0016620//GO:0003995	oxidoreductase activity//oxidoreductase activity, acting on the aldehyde or oxo group of donors, NAD or NADP as acceptor//acyl-CoA dehydrogenase activity	--	--
GYY|c15481_g1	GO:0008152	metabolic process	GO:0003677//GO:0016787	DNA binding//hydrolase activity	--	--
GYY|c15482_g1	GO:0043066	negative regulation of apoptotic process	GO:0043027	cysteine-type endopeptidase inhibitor activity involved in apoptotic process	--	--
GYY|c15484_g1	GO:0009069//GO:0007218//GO:0016310//GO:0042742//GO:0006468	serine family amino acid metabolic process//neuropeptide signaling pathway//phosphorylation//defense response to bacterium//protein phosphorylation	GO:0004672//GO:0004674//GO:0005524	protein kinase activity//protein serine/threonine kinase activity//ATP binding	GO:0005576	extracellular region
GYY|c15485_g1	--	--	--	--	GO:0016020	membrane
GYY|c15488_g1	GO:0006200	obsolete ATP catabolic process	GO:0016887//GO:0005524	ATPase activity//ATP binding	--	--
GYY|c15488_g2	GO:0006200//GO:0006448//GO:0006414	obsolete ATP catabolic process//regulation of translational elongation//translational elongation	GO:0003746//GO:0005524//GO:0016887	translation elongation factor activity//ATP binding//ATPase activity	GO:0005840	ribosome
GYY|c15489_g1	--	--	GO:0005515	protein binding	GO:0000502	proteasome complex
GYY|c15492_g1	--	--	GO:0005515	protein binding	--	--
GYY|c15494_g1	GO:0055114	oxidation-reduction process	GO:0016730//GO:0005515	oxidoreductase activity, acting on iron-sulfur proteins as donors//protein binding	--	--
GYY|c15499_g1	GO:0006508//GO:0008152//GO:0097193//GO:0043065//GO:0090200	proteolysis//metabolic process//intrinsic apoptotic signaling pathway//positive regulation of apoptotic process//positive regulation of release of cytochrome c from mitochondria	GO:0008236//GO:0008270//GO:0016787	serine-type peptidase activity//zinc ion binding//hydrolase activity	GO:0005576//GO:0005739	extracellular region//mitochondrion
GYY|c15500_g1	GO:0055114//GO:0000105//GO:0008652//GO:0006547	oxidation-reduction process//histidine biosynthetic process//cellular amino acid biosynthetic process//histidine metabolic process	GO:0004635//GO:0008270//GO:0004399//GO:0016787//GO:0051287//GO:0016491//GO:0043169	phosphoribosyl-AMP cyclohydrolase activity//zinc ion binding//histidinol dehydrogenase activity//hydrolase activity//NAD binding//oxidoreductase activity//cation binding	--	--
GYY|c15501_g1	GO:0008380	RNA splicing	--	--	GO:0005681	spliceosomal complex
GYY|c15502_g1	GO:0006355	regulation of transcription, DNA-templated	GO:0046983//GO:0003677	protein dimerization activity//DNA binding	GO:0005634	nucleus
GYY|c15503_g2	--	--	GO:0008440	inositol-1,4,5-trisphosphate 3-kinase activity	--	--
GYY|c15506_g1	GO:0018149//GO:0007017	peptide cross-linking//microtubule-based process	--	--	GO:0005875	microtubule associated complex
GYY|c15510_g1	GO:0006850	mitochondrial pyruvate transport	GO:0003676	nucleic acid binding	GO:0005743//GO:0030529	mitochondrial inner membrane//ribonucleoprotein complex
GYY|c15514_g1	GO:0008615	pyridoxine biosynthetic process	GO:0033856	pyridoxine 5'-phosphate synthase activity	GO:0005737	cytoplasm
GYY|c15518_g1	GO:0046034//GO:0015986//GO:0015992//GO:0015991//GO:0006119//GO:0006200	ATP metabolic process//ATP synthesis coupled proton transport//proton transport//ATP hydrolysis coupled proton transport//oxidative phosphorylation//obsolete ATP catabolic process	GO:0005524//GO:0046961//GO:0046933//GO:0016820	ATP binding//proton-transporting ATPase activity, rotational mechanism//proton-transporting ATP synthase activity, rotational mechanism//hydrolase activity, acting on acid anhydrides, catalyzing transmembrane movement of substances	GO:0033178//GO:0045259//GO:0042645//GO:0005754	proton-transporting two-sector ATPase complex, catalytic domain//proton-transporting ATP synthase complex//mitochondrial nucleoid//mitochondrial proton-transporting ATP synthase, catalytic core
GYY|c15521_g1	GO:0006468	protein phosphorylation	GO:0004672//GO:0005524	protein kinase activity//ATP binding	--	--
GYY|c15522_g1	GO:0006144//GO:0006508//GO:0006890	purine nucleobase metabolic process//proteolysis//retrograde vesicle-mediated transport, Golgi to ER	GO:0004252//GO:0017111//GO:0003968//GO:0004197	serine-type endopeptidase activity//nucleoside-triphosphatase activity//RNA-directed RNA polymerase activity//cysteine-type endopeptidase activity	GO:0031379//GO:0016021	RNA-directed RNA polymerase complex//integral component of membrane
GYY|c15525_g1	GO:0042254//GO:0006412	ribosome biogenesis//translation	GO:0003735	structural constituent of ribosome	GO:0005840//GO:0005622	ribosome//intracellular
GYY|c15526_g1	--	--	--	--	GO:0032797	SMN complex
GYY|c15527_g1	GO:0005975	carbohydrate metabolic process	GO:0004553//GO:0043565//GO:0033925	hydrolase activity, hydrolyzing O-glycosyl compounds//sequence-specific DNA binding//mannosyl-glycoprotein endo-beta-N-acetylglucosaminidase activity	GO:0005737	cytoplasm
GYY|c15530_g1	GO:0050790	regulation of catalytic activity	GO:0030234	enzyme regulator activity	--	--
GYY|c15533_g1	GO:0045039//GO:0055114//GO:0006784	protein import into mitochondrial inner membrane//oxidation-reduction process//heme a biosynthetic process	GO:0016627//GO:0046872	oxidoreductase activity, acting on the CH-CH group of donors//metal ion binding	GO:0042719//GO:0005743//GO:0016021	mitochondrial intermembrane space protein transporter complex//mitochondrial inner membrane//integral component of membrane
GYY|c15536_g1	GO:0000398//GO:0015992//GO:0015991//GO:0006119	mRNA splicing, via spliceosome//proton transport//ATP hydrolysis coupled proton transport//oxidative phosphorylation	GO:0046961	proton-transporting ATPase activity, rotational mechanism	GO:0005634//GO:0033178	nucleus//proton-transporting two-sector ATPase complex, catalytic domain
GYY|c15539_g1	GO:0042254//GO:0006412	ribosome biogenesis//translation	GO:0003735	structural constituent of ribosome	GO:0005840//GO:0005622	ribosome//intracellular
GYY|c15542_g1	GO:0031505//GO:0006412//GO:0042254	fungal-type cell wall organization//translation//ribosome biogenesis	GO:0003735	structural constituent of ribosome	GO:0005622//GO:0005840	intracellular//ribosome
GYY|c15543_g1	GO:0005975	carbohydrate metabolic process	GO:0043169//GO:0004553	cation binding//hydrolase activity, hydrolyzing O-glycosyl compounds	--	--
GYY|c15544_g1	GO:0055114	oxidation-reduction process	GO:0016491//GO:0050660	oxidoreductase activity//flavin adenine dinucleotide binding	--	--
GYY|c15545_g1	--	--	GO:0008270//GO:0005515	zinc ion binding//protein binding	--	--
GYY|c15549_g1	GO:0006412//GO:0042254	translation//ribosome biogenesis	GO:0003735	structural constituent of ribosome	GO:0005840	ribosome
GYY|c15551_g1	GO:0006355//GO:0006810	regulation of transcription, DNA-templated//transport	GO:0042626//GO:0003677//GO:0005524	ATPase activity, coupled to transmembrane movement of substances//DNA binding//ATP binding	GO:0016021//GO:0005634	integral component of membrane//nucleus
GYY|c15556_g1	GO:0015031//GO:0009405	protein transport//pathogenesis	GO:0005198	structural molecule activity	GO:0019031//GO:0019028	viral envelope//viral capsid
GYY|c15563_g1	GO:0006355	regulation of transcription, DNA-templated	--	--	--	--
GYY|c15565_g1	--	--	GO:0008270	zinc ion binding	GO:0005634	nucleus
GYY|c15565_g2	--	--	GO:0005515	protein binding	--	--
GYY|c15568_g1	--	--	GO:0005515	protein binding	--	--
GYY|c1556_g1	GO:0006479//GO:0008152//GO:0055114//GO:0006554	protein methylation//metabolic process//oxidation-reduction process//lysine catabolic process	GO:0050662//GO:0008168//GO:0003824//GO:0008641//GO:0051287//GO:0016491//GO:0046872//GO:0018024//GO:0000166//GO:0008270	coenzyme binding//methyltransferase activity//catalytic activity//small protein activating enzyme activity//NAD binding//oxidoreductase activity//metal ion binding//histone-lysine N-methyltransferase activity//nucleotide binding//zinc ion binding	--	--
GYY|c15570_g1	GO:0055085	transmembrane transport	--	--	GO:0016021	integral component of membrane
GYY|c15572_g1	GO:0006508	proteolysis	GO:0004252	serine-type endopeptidase activity	--	--
GYY|c15574_g1	GO:0055085//GO:0006810	transmembrane transport//transport	GO:0005215	transporter activity	GO:0016021//GO:0016020	integral component of membrane//membrane
GYY|c15574_g2	GO:0006810//GO:0055085	transport//transmembrane transport	GO:0022857//GO:0005215	transmembrane transporter activity//transporter activity	GO:0016021//GO:0016020	integral component of membrane//membrane
GYY|c15580_g1	GO:0006974//GO:0051726	cellular response to DNA damage stimulus//regulation of cell cycle	GO:0003677	DNA binding	--	--
GYY|c15583_g1	GO:0006950	response to stress	--	--	--	--
GYY|c15589_g1	--	--	--	--	GO:0012511//GO:0016021	monolayer-surrounded lipid storage body//integral component of membrane
GYY|c15590_g1	GO:0030001	metal ion transport	GO:0046872	metal ion binding	--	--
GYY|c15592_g1	GO:0008152//GO:0007015	metabolic process//actin filament organization	GO:0016746//GO:0003785	transferase activity, transferring acyl groups//actin monomer binding	--	--
GYY|c15596_g1	GO:0008152//GO:0055114	metabolic process//oxidation-reduction process	GO:0016616//GO:0000166//GO:0048037//GO:0051287	oxidoreductase activity, acting on the CH-OH group of donors, NAD or NADP as acceptor//nucleotide binding//cofactor binding//NAD binding	--	--
GYY|c15599_g1	GO:0008033//GO:0032259	tRNA processing//methylation	GO:0052906	tRNA (guanine(37)-N(1))-methyltransferase activity	GO:0005759//GO:0005634	mitochondrial matrix//nucleus
GYY|c15602_g1	GO:0019236//GO:0007606//GO:0007186	response to pheromone//sensory perception of chemical stimulus//G-protein coupled receptor signaling pathway	GO:0004932	mating-type factor pheromone receptor activity	GO:0016021	integral component of membrane
GYY|c15604_g1	GO:0055085	transmembrane transport	GO:0005515	protein binding	GO:0016021//GO:0019031	integral component of membrane//viral envelope
GYY|c15604_g2	GO:0055085	transmembrane transport	--	--	GO:0016021	integral component of membrane
GYY|c15605_g1	GO:0006508	proteolysis	GO:0004185	serine-type carboxypeptidase activity	--	--
GYY|c15605_g2	GO:0006508	proteolysis	GO:0004185	serine-type carboxypeptidase activity	--	--
GYY|c15609_g1	GO:0006298	mismatch repair	GO:0030983//GO:0005524	mismatched DNA binding//ATP binding	--	--
GYY|c15613_g1	GO:0006364	rRNA processing	GO:0008168//GO:0005515	methyltransferase activity//protein binding	--	--
GYY|c15622_g1	GO:0007165//GO:0016192//GO:0006886//GO:0006810	signal transduction//vesicle-mediated transport//intracellular protein transport//transport	GO:0005484//GO:0004871//GO:0005515	SNAP receptor activity//signal transducer activity//protein binding	GO:0005622//GO:0016021//GO:0016020	intracellular//integral component of membrane//membrane
GYY|c15624_g1	GO:0009405	pathogenesis	--	--	GO:0005576	extracellular region
GYY|c15626_g1	GO:0055114//GO:0006098//GO:0019521	oxidation-reduction process//pentose-phosphate shunt//D-gluconate metabolic process	GO:0016616//GO:0051287//GO:0004616	oxidoreductase activity, acting on the CH-OH group of donors, NAD or NADP as acceptor//NAD binding//phosphogluconate dehydrogenase (decarboxylating) activity	--	--
GYY|c15631_g2	GO:0006388//GO:0051252	tRNA splicing, via endonucleolytic cleavage and ligation//regulation of RNA metabolic process	GO:0000213	tRNA-intron endonuclease activity	GO:0000214	tRNA-intron endonuclease complex
GYY|c15632_g1	--	--	GO:0005525	GTP binding	--	--
GYY|c15633_g1	--	--	GO:0003723	RNA binding	--	--
GYY|c15636_g1	--	--	GO:0005515	protein binding	--	--
GYY|c15638_g1	GO:0042254//GO:0006412	ribosome biogenesis//translation	GO:0003735	structural constituent of ribosome	GO:0005840//GO:0005622//GO:0030529	ribosome//intracellular//ribonucleoprotein complex
GYY|c15640_g1	GO:0009252//GO:0006542//GO:0006807	peptidoglycan biosynthetic process//glutamine biosynthetic process//nitrogen compound metabolic process	GO:0005524//GO:0004356	ATP binding//glutamate-ammonia ligase activity	GO:0005737	cytoplasm
GYY|c15641_g1	GO:0006352	DNA-templated transcription, initiation	GO:0003677	DNA binding	GO:0005669	transcription factor TFIID complex
GYY|c15643_g1	GO:0006367//GO:0032968	transcription initiation from RNA polymerase II promoter//positive regulation of transcription elongation from RNA polymerase II promoter	GO:0003677	DNA binding	GO:0005634	nucleus
GYY|c15644_g1	GO:0015074//GO:0006313//GO:0055114	DNA integration//transposition, DNA-mediated//oxidation-reduction process	GO:0003677//GO:0004803//GO:0005507//GO:0016491	DNA binding//transposase activity//copper ion binding//oxidoreductase activity	--	--
GYY|c15645_g1	GO:0000105//GO:0006547	histidine biosynthetic process//histidine metabolic process	GO:0000287//GO:0003879	magnesium ion binding//ATP phosphoribosyltransferase activity	GO:0005737	cytoplasm
GYY|c15646_g1	--	--	GO:0043169//GO:0005515	cation binding//protein binding	--	--
GYY|c15647_g1	GO:0007165//GO:0006144//GO:0008152	signal transduction//purine nucleobase metabolic process//metabolic process	GO:0004114//GO:0046872	3',5'-cyclic-nucleotide phosphodiesterase activity//metal ion binding	--	--
GYY|c15650_g1	--	--	GO:0016787	hydrolase activity	--	--
GYY|c15653_g1	GO:0006468	protein phosphorylation	GO:0005524//GO:0004672	ATP binding//protein kinase activity	--	--
GYY|c15655_g1	GO:0000390	spliceosomal complex disassembly	--	--	GO:0071008	U2-type post-mRNA release spliceosomal complex
GYY|c15658_g1	GO:0006457	protein folding	--	--	GO:0016021	integral component of membrane
GYY|c15661_g1	GO:0006352//GO:0006334	DNA-templated transcription, initiation//nucleosome assembly	GO:0046982//GO:0003677	protein heterodimerization activity//DNA binding	GO:0005634//GO:0000786//GO:0005669	nucleus//nucleosome//transcription factor TFIID complex
GYY|c15663_g1	GO:0006355//GO:0007165	regulation of transcription, DNA-templated//signal transduction	GO:0008168//GO:0008171//GO:0031704//GO:0005179//GO:0046983//GO:0003677	methyltransferase activity//O-methyltransferase activity//apelin receptor binding//hormone activity//protein dimerization activity//DNA binding	--	--
GYY|c15664_g1	--	--	--	--	GO:0016021	integral component of membrane
GYY|c15666_g1	GO:0006412//GO:0042254	translation//ribosome biogenesis	GO:0003735	structural constituent of ribosome	GO:0005840	ribosome
GYY|c15667_g1	GO:0006886//GO:0016192	intracellular protein transport//vesicle-mediated transport	GO:0005515	protein binding	GO:0030117	membrane coat
GYY|c15668_g1	GO:0006412//GO:0042254	translation//ribosome biogenesis	GO:0003735	structural constituent of ribosome	GO:0005840	ribosome
GYY|c15670_g1	--	--	GO:0046872	metal ion binding	--	--
GYY|c15675_g1	GO:0008152//GO:0055114	metabolic process//oxidation-reduction process	GO:0000166//GO:0016491	nucleotide binding//oxidoreductase activity	--	--
GYY|c15676_g1	GO:0019079//GO:0006260	viral genome replication//DNA replication	GO:0030337	DNA polymerase processivity factor activity	GO:0042575	DNA polymerase complex
GYY|c15676_g2	GO:0030683	evasion or tolerance by virus of host immune response	--	--	--	--
GYY|c15680_g1	GO:0006535	cysteine biosynthetic process from serine	GO:0016740//GO:0004124	transferase activity//cysteine synthase activity	GO:0009333	cysteine synthase complex
GYY|c15682_g1	GO:0055114	oxidation-reduction process	GO:0005488//GO:0016491//GO:0051287//GO:0016616	binding//oxidoreductase activity//NAD binding//oxidoreductase activity, acting on the CH-OH group of donors, NAD or NADP as acceptor	--	--
GYY|c15683_g1	GO:0006563//GO:0016117//GO:0006066//GO:0006566//GO:0006544//GO:0055114	L-serine metabolic process//carotenoid biosynthetic process//alcohol metabolic process//threonine metabolic process//glycine metabolic process//oxidation-reduction process	GO:0008812//GO:0016705//GO:0050660//GO:0016614//GO:0016491	choline dehydrogenase activity//oxidoreductase activity, acting on paired donors, with incorporation or reduction of molecular oxygen//flavin adenine dinucleotide binding//oxidoreductase activity, acting on CH-OH group of donors//oxidoreductase activity	--	--
GYY|c15684_g1	GO:0006754	ATP biosynthetic process	GO:0005524//GO:0016887	ATP binding//ATPase activity	GO:0000275	mitochondrial proton-transporting ATP synthase complex, catalytic core F(1)
GYY|c15685_g1	--	--	GO:0003677//GO:0043565//GO:0046982	DNA binding//sequence-specific DNA binding//protein heterodimerization activity	GO:0005622	intracellular
GYY|c15691_g1	GO:0005975	carbohydrate metabolic process	GO:0004553//GO:0003824	hydrolase activity, hydrolyzing O-glycosyl compounds//catalytic activity	--	--
GYY|c15692_g1	GO:0006397	mRNA processing	GO:0003723//GO:0003676//GO:0000166	RNA binding//nucleic acid binding//nucleotide binding	GO:0005634	nucleus
GYY|c15694_g1	GO:0009405//GO:0015992//GO:0015986	pathogenesis//proton transport//ATP synthesis coupled proton transport	GO:0015078//GO:0045735	hydrogen ion transmembrane transporter activity//nutrient reservoir activity	GO:0045263	proton-transporting ATP synthase complex, coupling factor F(o)
GYY|c15695_g1	--	--	GO:0046983	protein dimerization activity	--	--
GYY|c15697_g1	GO:0006412//GO:0042254	translation//ribosome biogenesis	GO:0003735	structural constituent of ribosome	GO:0005622//GO:0005840	intracellular//ribosome
GYY|c15698_g1	GO:0072488//GO:0015696	ammonium transmembrane transport//ammonium transport	GO:0008519	ammonium transmembrane transporter activity	GO:0016021//GO:0016020	integral component of membrane//membrane
GYY|c15701_g1	--	--	--	--	GO:0005887	integral component of plasma membrane
GYY|c15702_g1	GO:0006825	copper ion transport	GO:0005507//GO:0016531	copper ion binding//copper chaperone activity	GO:0005758	mitochondrial intermembrane space
GYY|c15703_g1	GO:0007275	multicellular organismal development	--	--	--	--
GYY|c15704_g1	GO:0016998//GO:0006032	cell wall macromolecule catabolic process//chitin catabolic process	GO:0004568	chitinase activity	--	--
GYY|c15705_g1	GO:0006355//GO:0033617	regulation of transcription, DNA-templated//mitochondrial respiratory chain complex IV assembly	GO:0003677	DNA binding	GO:0016021	integral component of membrane
GYY|c15706_g1	GO:0009231	riboflavin biosynthetic process	GO:0008531	riboflavin kinase activity	--	--
GYY|c15707_g1	GO:0009451	RNA modification	GO:0003824//GO:0051539	catalytic activity//4 iron, 4 sulfur cluster binding	--	--
GYY|c15708_g1	GO:0008608//GO:0055114	attachment of spindle microtubules to kinetochore//oxidation-reduction process	GO:0016491//GO:0005524//GO:0016209//GO:0003774	oxidoreductase activity//ATP binding//antioxidant activity//motor activity	GO:0072686//GO:0042729//GO:0016459	mitotic spindle//DASH complex//myosin complex
GYY|c15710_g1	--	--	GO:0016757	transferase activity, transferring glycosyl groups	--	--
GYY|c15711_g1	GO:0007165//GO:0007186	signal transduction//G-protein coupled receptor signaling pathway	GO:0019001//GO:0031683//GO:0004871//GO:0003924	guanyl nucleotide binding//G-protein beta/gamma-subunit complex binding//signal transducer activity//GTPase activity	--	--
GYY|c15711_g2	GO:0006260//GO:0007165//GO:0007186	DNA replication//signal transduction//G-protein coupled receptor signaling pathway	GO:0004871//GO:0031683//GO:0003887//GO:0019001//GO:0003924	signal transducer activity//G-protein beta/gamma-subunit complex binding//DNA-directed DNA polymerase activity//guanyl nucleotide binding//GTPase activity	GO:0042575	DNA polymerase complex
GYY|c15712_g1	GO:0006355//GO:0055114	regulation of transcription, DNA-templated//oxidation-reduction process	GO:0000981//GO:0051537//GO:0016491//GO:0008270	RNA polymerase II transcription factor activity, sequence-specific DNA binding//2 iron, 2 sulfur cluster binding//oxidoreductase activity//zinc ion binding	GO:0005634	nucleus
GYY|c15714_g1	GO:0006412//GO:0042254	translation//ribosome biogenesis	GO:0003735	structural constituent of ribosome	GO:0005622//GO:0005840	intracellular//ribosome
GYY|c15715_g1	GO:0015031//GO:0009306	protein transport//protein secretion	GO:0015450	P-P-bond-hydrolysis-driven protein transmembrane transporter activity	GO:0019031//GO:0016021//GO:0009941	viral envelope//integral component of membrane//chloroplast envelope
GYY|c15717_g1	GO:0000162//GO:0009094//GO:0006432//GO:0006571	tryptophan biosynthetic process//L-phenylalanine biosynthetic process//phenylalanyl-tRNA aminoacylation//tyrosine biosynthetic process	GO:0004826//GO:0005524//GO:0000049	phenylalanine-tRNA ligase activity//ATP binding//tRNA binding	GO:0009328	phenylalanine-tRNA ligase complex
GYY|c15717_g2	GO:0009094//GO:0000162//GO:0006418//GO:0006432//GO:0006571//GO:0043039	L-phenylalanine biosynthetic process//tryptophan biosynthetic process//tRNA aminoacylation for protein translation//phenylalanyl-tRNA aminoacylation//tyrosine biosynthetic process//tRNA aminoacylation	GO:0000166//GO:0004826//GO:0004812//GO:0000049//GO:0005524	nucleotide binding//phenylalanine-tRNA ligase activity//aminoacyl-tRNA ligase activity//tRNA binding//ATP binding	GO:0009328//GO:0005737	phenylalanine-tRNA ligase complex//cytoplasm
GYY|c1571_g1	GO:0006281	DNA repair	--	--	--	--
GYY|c15721_g1	--	--	GO:0005515	protein binding	--	--
GYY|c15721_g2	GO:0006412//GO:0042254	translation//ribosome biogenesis	GO:0005515//GO:0003735	protein binding//structural constituent of ribosome	GO:0005840	ribosome
GYY|c15725_g1	GO:0042254//GO:0006412	ribosome biogenesis//translation	GO:0003735	structural constituent of ribosome	GO:0005840//GO:0005622	ribosome//intracellular
GYY|c15727_g1	GO:0008152//GO:0055114	metabolic process//oxidation-reduction process	GO:0016491	oxidoreductase activity	--	--
GYY|c15728_g1	GO:0007165//GO:0030521//GO:0006355	signal transduction//androgen receptor signaling pathway//regulation of transcription, DNA-templated	GO:0005496//GO:0003677//GO:0004882	steroid binding//DNA binding//androgen receptor activity	GO:0005634	nucleus
GYY|c15729_g1	GO:0015074	DNA integration	--	--	--	--
GYY|c15732_g1	GO:0007186//GO:0006810	G-protein coupled receptor signaling pathway//transport	GO:0005215//GO:0004930	transporter activity//G-protein coupled receptor activity	GO:0016021//GO:0016020	integral component of membrane//membrane
GYY|c15733_g1	--	--	GO:0005515	protein binding	--	--
GYY|c15734_g1	GO:0042254//GO:0006412	ribosome biogenesis//translation	GO:0003735	structural constituent of ribosome	GO:0005840//GO:0015934	ribosome//large ribosomal subunit
GYY|c15735_g1	GO:0030071//GO:0031145	regulation of mitotic metaphase/anaphase transition//anaphase-promoting complex-dependent proteasomal ubiquitin-dependent protein catabolic process	--	--	GO:0005680	anaphase-promoting complex
GYY|c15737_g1	GO:0055114	oxidation-reduction process	GO:0016616//GO:0016491//GO:0051287	oxidoreductase activity, acting on the CH-OH group of donors, NAD or NADP as acceptor//oxidoreductase activity//NAD binding	--	--
GYY|c15738_g1	--	--	GO:0005515	protein binding	--	--
GYY|c15740_g1	--	--	--	--	GO:0005730//GO:0005732	nucleolus//small nucleolar ribonucleoprotein complex
GYY|c15741_g1	--	--	GO:0010181	FMN binding	--	--
GYY|c15742_g1	GO:0015672//GO:0015992	monovalent inorganic cation transport//proton transport	GO:0005451	monovalent cation:proton antiporter activity	GO:0016020	membrane
GYY|c15743_g1	--	--	GO:0003676//GO:0000166	nucleic acid binding//nucleotide binding	--	--
GYY|c15745_g1	GO:0006446	regulation of translational initiation	GO:0003743	translation initiation factor activity	GO:0005840	ribosome
GYY|c15746_g1	GO:0048250//GO:0009231//GO:0034755//GO:0008380//GO:0006826	mitochondrial iron ion transport//riboflavin biosynthetic process//iron ion transmembrane transport//RNA splicing//iron ion transport	GO:0005381	iron ion transmembrane transporter activity	GO:0005743//GO:0016021//GO:0009349	mitochondrial inner membrane//integral component of membrane//riboflavin synthase complex
GYY|c15754_g1	--	--	GO:0097159//GO:1901363	organic cyclic compound binding//heterocyclic compound binding	GO:0019028	viral capsid
GYY|c15755_g1	GO:0015693	magnesium ion transport	GO:0015095	magnesium ion transmembrane transporter activity	GO:0016021//GO:0016020	integral component of membrane//membrane
GYY|c15760_g1	GO:0015992//GO:0015986	proton transport//ATP synthesis coupled proton transport	GO:0015078	hydrogen ion transmembrane transporter activity	GO:0000276	mitochondrial proton-transporting ATP synthase complex, coupling factor F(o)
GYY|c15763_g1	GO:0006465//GO:0022900	signal peptide processing//electron transport chain	GO:0008233	peptidase activity	GO:0016021//GO:0005787	integral component of membrane//signal peptidase complex
GYY|c15764_g1	GO:0044710//GO:0055114//GO:0016117	single-organism metabolic process//oxidation-reduction process//carotenoid biosynthetic process	GO:0050660//GO:0016614//GO:0016491//GO:0016705//GO:0046935	flavin adenine dinucleotide binding//oxidoreductase activity, acting on CH-OH group of donors//oxidoreductase activity//oxidoreductase activity, acting on paired donors, with incorporation or reduction of molecular oxygen//1-phosphatidylinositol-3-kinase regulator activity	GO:0005944	phosphatidylinositol 3-kinase complex, class IB
GYY|c15767_g1	GO:0007165//GO:0006486	signal transduction//protein glycosylation	GO:0016757//GO:0005179	transferase activity, transferring glycosyl groups//hormone activity	GO:0005576	extracellular region
GYY|c15769_g1	GO:0000746	conjugation	GO:0003677	DNA binding	--	--
GYY|c15770_g1	GO:0015979	photosynthesis	--	--	GO:0009538//GO:0009522	photosystem I reaction center//photosystem I
GYY|c15774_g1	GO:0006508//GO:0006811	proteolysis//ion transport	GO:0008234	cysteine-type peptidase activity	GO:0016020	membrane
GYY|c15777_g2	GO:0006144//GO:0006351//GO:0006206	purine nucleobase metabolic process//transcription, DNA-templated//pyrimidine nucleobase metabolic process	GO:0003899	DNA-directed RNA polymerase activity	GO:0005730	nucleolus
GYY|c15778_g1	--	--	GO:0005515	protein binding	--	--
GYY|c15780_g1	GO:0006412//GO:0042254	translation//ribosome biogenesis	GO:0003735	structural constituent of ribosome	GO:0005622//GO:0005840	intracellular//ribosome
GYY|c15781_g1	GO:0070933//GO:0070932//GO:0006355//GO:0006807	histone H4 deacetylation//histone H3 deacetylation//regulation of transcription, DNA-templated//nitrogen compound metabolic process	GO:0097372//GO:0046969//GO:0046970//GO:0032041	NAD-dependent histone deacetylase activity (H3-K18 specific)//NAD-dependent histone deacetylase activity (H3-K9 specific)//NAD-dependent histone deacetylase activity (H4-K16 specific)//NAD-dependent histone deacetylase activity (H3-K14 specific)	GO:0000118//GO:0005634	histone deacetylase complex//nucleus
GYY|c15782_g1	GO:0051301//GO:0006810//GO:0016032//GO:0007067	cell division//transport//viral process//mitotic nuclear division	GO:0005515	protein binding	GO:0005874//GO:0005737	microtubule//cytoplasm
GYY|c15783_g1	--	--	--	--	GO:0016020	membrane
GYY|c15785_g1	GO:0000413//GO:0006457//GO:0007155	protein peptidyl-prolyl isomerization//protein folding//cell adhesion	GO:0003755//GO:0005515	peptidyl-prolyl cis-trans isomerase activity//protein binding	--	--
GYY|c15786_g1	GO:0007165	signal transduction	--	--	--	--
GYY|c15787_g1	GO:0006637	acyl-CoA metabolic process	GO:0043565//GO:0047617	sequence-specific DNA binding//acyl-CoA hydrolase activity	GO:0005634	nucleus
GYY|c15788_g1	--	--	--	--	GO:0016020	membrane
GYY|c15789_g1	--	--	GO:0016746	transferase activity, transferring acyl groups	--	--
GYY|c1578_g1	GO:0055085	transmembrane transport	--	--	GO:0016021	integral component of membrane
GYY|c15790_g1	GO:0009099//GO:0009082//GO:0009097//GO:0009098//GO:0015940//GO:0008152	valine biosynthetic process//branched-chain amino acid biosynthetic process//isoleucine biosynthetic process//leucine biosynthetic process//pantothenate biosynthetic process//metabolic process	GO:0004160//GO:0003824	dihydroxy-acid dehydratase activity//catalytic activity	--	--
GYY|c15791_g1	GO:0006269//GO:0006351	DNA replication, synthesis of RNA primer//transcription, DNA-templated	GO:0003896	DNA primase activity	GO:0005657//GO:0005730	replication fork//nucleolus
GYY|c15792_g1	--	--	--	--	GO:0009279	cell outer membrane
GYY|c15793_g1	GO:0006596//GO:0006352//GO:0006355	polyamine biosynthetic process//DNA-templated transcription, initiation//regulation of transcription, DNA-templated	GO:0003677//GO:0016987//GO:0003824//GO:0003700	DNA binding//sigma factor activity//catalytic activity//transcription factor activity, sequence-specific DNA binding	GO:0005667	transcription factor complex
GYY|c15795_g1	GO:0055085	transmembrane transport	GO:0022891//GO:0022857	substrate-specific transmembrane transporter activity//transmembrane transporter activity	GO:0016021	integral component of membrane
GYY|c15797_g1	GO:0042254//GO:0006412	ribosome biogenesis//translation	GO:0003735	structural constituent of ribosome	GO:0005840//GO:0005622	ribosome//intracellular
GYY|c15798_g1	--	--	GO:0005515	protein binding	--	--
GYY|c15801_g1	GO:0010508//GO:0006464//GO:0019068	positive regulation of autophagy//cellular protein modification process//virion assembly	GO:0016151	nickel cation binding	--	--
GYY|c15802_g1	GO:0007283	spermatogenesis	--	--	--	--
GYY|c15804_g1	--	--	GO:0032266//GO:0043130//GO:0005524	phosphatidylinositol-3-phosphate binding//ubiquitin binding//ATP binding	--	--
GYY|c15806_g1	--	--	GO:0004869	cysteine-type endopeptidase inhibitor activity	--	--
GYY|c15807_g1	GO:0006525//GO:0055129//GO:0055114//GO:0006561	arginine metabolic process//L-proline biosynthetic process//oxidation-reduction process//proline biosynthetic process	GO:0004735//GO:0000166	pyrroline-5-carboxylate reductase activity//nucleotide binding	--	--
GYY|c15810_g1	--	--	GO:0005515	protein binding	--	--
GYY|c15812_g1	GO:0006555//GO:0006730//GO:0006556//GO:0015948	methionine metabolic process//one-carbon metabolic process//S-adenosylmethionine biosynthetic process//methanogenesis	GO:0046872//GO:0004478//GO:0016740//GO:0005524	metal ion binding//methionine adenosyltransferase activity//transferase activity//ATP binding	--	--
GYY|c15813_g1	--	--	GO:0016787	hydrolase activity	--	--
GYY|c15813_g2	GO:0055114//GO:0008152//GO:0006508	oxidation-reduction process//metabolic process//proteolysis	GO:0016491//GO:0005507//GO:0008236//GO:0016787	oxidoreductase activity//copper ion binding//serine-type peptidase activity//hydrolase activity	--	--
GYY|c15813_g3	GO:0006508//GO:0008152	proteolysis//metabolic process	GO:0008236//GO:0016787	serine-type peptidase activity//hydrolase activity	--	--
GYY|c15815_g1	--	--	--	--	GO:0019012	virion
GYY|c15817_g1	GO:0006412//GO:0042254	translation//ribosome biogenesis	GO:0003735	structural constituent of ribosome	GO:0005622//GO:0005840	intracellular//ribosome
GYY|c15817_g2	GO:0006412//GO:0042254	translation//ribosome biogenesis	GO:0003735	structural constituent of ribosome	GO:0005622//GO:0005840	intracellular//ribosome
GYY|c15818_g1	GO:0006032//GO:0016998	chitin catabolic process//cell wall macromolecule catabolic process	GO:0004568//GO:0042302	chitinase activity//structural constituent of cuticle	--	--
GYY|c15820_g1	GO:0005985//GO:0005975//GO:0005982	sucrose metabolic process//carbohydrate metabolic process//starch metabolic process	GO:0004650	polygalacturonase activity	--	--
GYY|c15821_g1	GO:0006414//GO:0006184//GO:0006448	translational elongation//obsolete GTP catabolic process//regulation of translational elongation	GO:0005525//GO:0003746//GO:0003924	GTP binding//translation elongation factor activity//GTPase activity	GO:0005840//GO:0005622	ribosome//intracellular
GYY|c15823_g1	GO:0042254//GO:0006412	ribosome biogenesis//translation	GO:0003735	structural constituent of ribosome	GO:0005840//GO:0005622	ribosome//intracellular
GYY|c15825_g1	--	--	GO:0008270//GO:0004222	zinc ion binding//metalloendopeptidase activity	GO:0016021	integral component of membrane
GYY|c15827_g1	GO:0051252//GO:0006402	regulation of RNA metabolic process//mRNA catabolic process	GO:0003723//GO:0046872//GO:0004535	RNA binding//metal ion binding//poly(A)-specific ribonuclease activity	GO:0005737//GO:0005634	cytoplasm//nucleus
GYY|c15828_g1	GO:0006914	autophagy	--	--	--	--
GYY|c15830_g1	--	--	GO:0016881//GO:0005515//GO:0005524	acid-amino acid ligase activity//protein binding//ATP binding	--	--
GYY|c15831_g1	GO:0016192//GO:0006886//GO:0006308	vesicle-mediated transport//intracellular protein transport//DNA catabolic process	GO:0005515//GO:0008855	protein binding//exodeoxyribonuclease VII activity	GO:0016020//GO:0009318//GO:0016021//GO:0005622	membrane//exodeoxyribonuclease VII complex//integral component of membrane//intracellular
GYY|c15832_g1	GO:0042254//GO:0006412	ribosome biogenesis//translation	GO:0003735//GO:0046872	structural constituent of ribosome//metal ion binding	GO:0005840//GO:0005622	ribosome//intracellular
GYY|c15833_g1	GO:0045324//GO:0007034//GO:0006606//GO:0045053//GO:0070676//GO:0015031//GO:0006355	late endosome to vacuole transport//vacuolar transport//protein import into nucleus//protein retention in Golgi apparatus//intralumenal vesicle formation//protein transport//regulation of transcription, DNA-templated	GO:0008270//GO:0003677	zinc ion binding//DNA binding	GO:0000815	ESCRT III complex
GYY|c15834_g1	GO:0019354//GO:0055114//GO:0006779//GO:0006813//GO:0006464	siroheme biosynthetic process//oxidation-reduction process//porphyrin-containing compound biosynthetic process//potassium ion transport//cellular protein modification process	GO:0005524//GO:0016491//GO:0008641//GO:0043115	ATP binding//oxidoreductase activity//small protein activating enzyme activity//precorrin-2 dehydrogenase activity	--	--
GYY|c15836_g1	GO:0055114//GO:0006571//GO:0009094//GO:0000162	oxidation-reduction process//tyrosine biosynthetic process//L-phenylalanine biosynthetic process//tryptophan biosynthetic process	GO:0003824//GO:0004764	catalytic activity//shikimate 3-dehydrogenase (NADP+) activity	--	--
GYY|c15838_g1	GO:0008033//GO:0009451//GO:0030488	tRNA processing//RNA modification//tRNA methylation	GO:0016429	tRNA (adenine-N1-)-methyltransferase activity	GO:0031515	tRNA (m1A) methyltransferase complex
GYY|c15841_g1	GO:0009069//GO:0016310//GO:0055114//GO:0000055//GO:0006611//GO:0034501//GO:0006886//GO:0001503//GO:0006406//GO:0015031	serine family amino acid metabolic process//phosphorylation//oxidation-reduction process//ribosomal large subunit export from nucleus//protein export from nucleus//protein localization to kinetochore//intracellular protein transport//ossification//mRNA export from nucleus//protein transport	GO:0008565//GO:0004674//GO:0008536//GO:0051537//GO:0016491	protein transporter activity//protein serine/threonine kinase activity//Ran GTPase binding//2 iron, 2 sulfur cluster binding//oxidoreductase activity	GO:0000776//GO:0005643//GO:0005816	kinetochore//nuclear pore//spindle pole body
GYY|c15842_g1	--	--	GO:0005515	protein binding	--	--
GYY|c15843_g1	GO:0006118//GO:0055085//GO:0006820//GO:0044070	obsolete electron transport//transmembrane transport//anion transport//regulation of anion transport	GO:0005515//GO:0008270//GO:0015035//GO:0008308	protein binding//zinc ion binding//protein disulfide oxidoreductase activity//voltage-gated anion channel activity	GO:0016020//GO:0005741	membrane//mitochondrial outer membrane
GYY|c15844_g1	GO:0006308//GO:0006281//GO:0006260//GO:0008033	DNA catabolic process//DNA repair//DNA replication//tRNA processing	GO:0016879//GO:0005524//GO:0017108//GO:0000166	ligase activity, forming carbon-nitrogen bonds//ATP binding//5'-flap endonuclease activity//nucleotide binding	GO:0005634//GO:0033557//GO:0005737	nucleus//Slx1-Slx4 complex//cytoplasm
GYY|c15845_g1	GO:0006351	transcription, DNA-templated	GO:0043565	sequence-specific DNA binding	--	--
GYY|c15846_g1	GO:0006446//GO:0006413	regulation of translational initiation//translational initiation	GO:0003743	translation initiation factor activity	GO:0005840	ribosome
GYY|c15848_g1	GO:0045893	positive regulation of transcription, DNA-templated	--	--	GO:0005634	nucleus
GYY|c15849_g1	GO:0006260//GO:0006351//GO:0006122//GO:0006119//GO:0006874//GO:0006816//GO:0030001//GO:0055085//GO:0006355//GO:0015992//GO:0006352//GO:0006123//GO:0009297//GO:0006118	DNA replication//transcription, DNA-templated//mitochondrial electron transport, ubiquinol to cytochrome c//oxidative phosphorylation//cellular calcium ion homeostasis//calcium ion transport//metal ion transport//transmembrane transport//regulation of transcription, DNA-templated//proton transport//DNA-templated transcription, initiation//mitochondrial electron transport, cytochrome c to oxygen//…	GO:0016987//GO:0008121//GO:0003700//GO:0003677//GO:0003887//GO:0005219//GO:0003682//GO:0004129//GO:0046873	sigma factor activity//ubiquinol-cytochrome-c reductase activity//transcription factor activity, sequence-specific DNA binding//DNA binding//DNA-directed DNA polymerase activity//ryanodine-sensitive calcium-release channel activity//chromatin binding//cytochrome-c oxidase activity//metal ion transmembrane transporter activity	GO:0016021//GO:0019867//GO:0016020//GO:0000785//GO:0005634//GO:0005622//GO:0042575//GO:0000775//GO:0045277//GO:0005667	integral component of membrane//outer membrane//membrane//chromatin//nucleus//intracellular//DNA polymerase complex//chromosome, centromeric region//respiratory chain complex IV//transcription factor complex
GYY|c1584_g1	GO:0006629	lipid metabolic process	--	--	--	--
GYY|c15851_g1	GO:0042254//GO:0006412	ribosome biogenesis//translation	GO:0003735	structural constituent of ribosome	GO:0005840	ribosome
GYY|c15852_g1	GO:0006506	GPI anchor biosynthetic process	--	--	--	--
GYY|c15853_g1	GO:0006355	regulation of transcription, DNA-templated	GO:0003677	DNA binding	--	--
GYY|c15856_g1	GO:0048511	rhythmic process	--	--	GO:0019028	viral capsid
GYY|c15858_g1	--	--	GO:0005515	protein binding	--	--
GYY|c15860_g1	GO:0032968//GO:0000077	positive regulation of transcription elongation from RNA polymerase II promoter//DNA damage checkpoint	--	--	GO:0030896	checkpoint clamp complex
GYY|c15862_g1	GO:0006118	obsolete electron transport	GO:0005506//GO:0020037//GO:0009055	iron ion binding//heme binding//electron carrier activity	--	--
GYY|c15863_g2	GO:0035556	intracellular signal transduction	--	--	--	--
GYY|c15865_g1	GO:0006270	DNA replication initiation	GO:0004190//GO:0000166//GO:0005515//GO:0003676	aspartic-type endopeptidase activity//nucleotide binding//protein binding//nucleic acid binding	GO:0005737//GO:0016021	cytoplasm//integral component of membrane
GYY|c15866_g1	GO:0006355//GO:0006351	regulation of transcription, DNA-templated//transcription, DNA-templated	GO:0003700//GO:0000981//GO:0008270//GO:0003677	transcription factor activity, sequence-specific DNA binding//RNA polymerase II transcription factor activity, sequence-specific DNA binding//zinc ion binding//DNA binding	GO:0005634//GO:0005667	nucleus//transcription factor complex
GYY|c15868_g1	GO:0045227	capsule polysaccharide biosynthetic process	--	--	GO:0016021//GO:0016020	integral component of membrane//membrane
GYY|c1586_g1	--	--	GO:0046872	metal ion binding	--	--
GYY|c15870_g1	GO:0006783//GO:0015994	heme biosynthetic process//chlorophyll metabolic process	GO:0004325	ferrochelatase activity	--	--
GYY|c15871_g1	--	--	GO:0003824	catalytic activity	--	--
GYY|c15873_g1	--	--	--	--	GO:0005576	extracellular region
GYY|c15874_g1	--	--	GO:0005515	protein binding	--	--
GYY|c15876_g1	GO:0032775//GO:0006397//GO:0006306	DNA methylation on adenine//mRNA processing//DNA methylation	GO:0003723//GO:0003677//GO:0009007	RNA binding//DNA binding//site-specific DNA-methyltransferase (adenine-specific) activity	GO:0016020//GO:0005737//GO:0005634	membrane//cytoplasm//nucleus
GYY|c15879_g1	GO:0008152	metabolic process	GO:0016787	hydrolase activity	--	--
GYY|c15880_g1	GO:0042254//GO:0006412	ribosome biogenesis//translation	GO:0003723//GO:0032183//GO:0070140//GO:0019843//GO:0003735	RNA binding//SUMO binding//SUMO-specific isopeptidase activity//rRNA binding//structural constituent of ribosome	GO:0015935//GO:0005622//GO:0005840	small ribosomal subunit//intracellular//ribosome
GYY|c15883_g1	GO:0008210//GO:0006694//GO:0008207//GO:0008209//GO:0044710//GO:0055114	estrogen metabolic process//steroid biosynthetic process//C21-steroid hormone metabolic process//androgen metabolic process//single-organism metabolic process//oxidation-reduction process	GO:0003854//GO:0016616//GO:0050662//GO:0016620//GO:0003824//GO:0051287	3-beta-hydroxy-delta5-steroid dehydrogenase activity//oxidoreductase activity, acting on the CH-OH group of donors, NAD or NADP as acceptor//coenzyme binding//oxidoreductase activity, acting on the aldehyde or oxo group of donors, NAD or NADP as acceptor//catalytic activity//NAD binding	--	--
GYY|c15889_g1	GO:0006260//GO:0000079	DNA replication//regulation of cyclin-dependent protein serine/threonine kinase activity	GO:0005524//GO:0019901//GO:0003689//GO:0016757	ATP binding//protein kinase binding//DNA clamp loader activity//transferase activity, transferring glycosyl groups	GO:0005663//GO:0042575	DNA replication factor C complex//DNA polymerase complex
GYY|c15891_g1	GO:0000723//GO:0006281	telomere maintenance//DNA repair	GO:0016887//GO:0003678//GO:0003924//GO:0005524//GO:0005525//GO:0004386	ATPase activity//DNA helicase activity//GTPase activity//ATP binding//GTP binding//helicase activity	GO:0005657	replication fork
GYY|c15892_g1	GO:0005975	carbohydrate metabolic process	GO:0003824//GO:0004553	catalytic activity//hydrolase activity, hydrolyzing O-glycosyl compounds	--	--
GYY|c15894_g1	GO:0050830//GO:0050829	defense response to Gram-positive bacterium//defense response to Gram-negative bacterium	GO:0043169//GO:0005515//GO:0008270	cation binding//protein binding//zinc ion binding	--	--
GYY|c15896_g1	GO:0006754//GO:0006200//GO:0006812	ATP biosynthetic process//obsolete ATP catabolic process//cation transport	GO:0046872//GO:0005524//GO:0015662	metal ion binding//ATP binding//ATPase activity, coupled to transmembrane movement of ions, phosphorylative mechanism	GO:0016021	integral component of membrane
GYY|c15897_g1	GO:0015858//GO:0006812//GO:0006810	nucleoside transport//cation transport//transport	GO:0005415	nucleoside:sodium symporter activity	GO:0016020	membrane
GYY|c15898_g1	GO:0006858	extracellular transport	--	--	--	--
GYY|c1589_g1	GO:0006950//GO:0006457	response to stress//protein folding	GO:0051082//GO:0005524	unfolded protein binding//ATP binding	--	--
GYY|c15900_g1	GO:0006950	response to stress	--	--	--	--
GYY|c15901_g1	GO:0006606//GO:0048309//GO:0006457//GO:0070206//GO:0043093//GO:0051028//GO:0000917	protein import into nucleus//endoplasmic reticulum inheritance//protein folding//protein trimerization//FtsZ-dependent cytokinesis//mRNA transport//barrier septum assembly	GO:0051082//GO:0005198	unfolded protein binding//structural molecule activity	GO:0016021//GO:0016272//GO:0005737//GO:0005882	integral component of membrane//prefoldin complex//cytoplasm//intermediate filament
GYY|c15902_g1	GO:0071805//GO:0006744//GO:0055114//GO:0006813	potassium ion transmembrane transport//ubiquinone biosynthetic process//oxidation-reduction process//potassium ion transport	GO:0015079	potassium ion transmembrane transporter activity	GO:0005887	integral component of plasma membrane
GYY|c15904_g1	GO:0008152	metabolic process	GO:0003824	catalytic activity	GO:0016020	membrane
GYY|c15907_g1	GO:0055085	transmembrane transport	GO:0042302	structural constituent of cuticle	GO:0016021	integral component of membrane
GYY|c15908_g1	--	--	GO:0046872	metal ion binding	--	--
GYY|c15911_g1	--	--	GO:0005515	protein binding	--	--
GYY|c15911_g2	GO:0006364	rRNA processing	GO:0005515//GO:0008168	protein binding//methyltransferase activity	--	--
GYY|c15911_g3	--	--	GO:0005515	protein binding	--	--
GYY|c15913_g1	GO:0055114//GO:0042493//GO:0046656//GO:0006761	oxidation-reduction process//response to drug//folic acid biosynthetic process//dihydrofolate biosynthetic process	GO:0004146//GO:0016491	dihydrofolate reductase activity//oxidoreductase activity	--	--
GYY|c15915_g1	GO:0055114	oxidation-reduction process	GO:0016491//GO:0005515	oxidoreductase activity//protein binding	--	--
GYY|c15916_g1	--	--	--	--	GO:0005634	nucleus
GYY|c15918_g1	GO:0000398//GO:0006334	mRNA splicing, via spliceosome//nucleosome assembly	--	--	GO:0005634//GO:0005681//GO:0016021	nucleus//spliceosomal complex//integral component of membrane
GYY|c15919_g1	GO:0007154	cell communication	GO:0035091	phosphatidylinositol binding	GO:0030905	retromer complex, outer shell
GYY|c15920_g1	GO:0006850	mitochondrial pyruvate transport	GO:0003723	RNA binding	GO:0005743	mitochondrial inner membrane
GYY|c15923_g1	GO:0006468//GO:0007178//GO:0016310//GO:0000165//GO:0009069	protein phosphorylation//transmembrane receptor protein serine/threonine kinase signaling pathway//phosphorylation//MAPK cascade//serine family amino acid metabolic process	GO:0005524//GO:0004672//GO:0016773//GO:0004707	ATP binding//protein kinase activity//phosphotransferase activity, alcohol group as acceptor//MAP kinase activity	GO:0016020	membrane
GYY|c15924_g1	--	--	GO:0046872//GO:0003676//GO:0008270	metal ion binding//nucleic acid binding//zinc ion binding	--	--
GYY|c15925_g2	--	--	--	--	GO:0005576	extracellular region
GYY|c15929_g1	GO:0005975	carbohydrate metabolic process	GO:0005509//GO:0005200//GO:0004571	calcium ion binding//structural constituent of cytoskeleton//mannosyl-oligosaccharide 1,2-alpha-mannosidase activity	GO:0016020//GO:0005856//GO:0005882	membrane//cytoskeleton//intermediate filament
GYY|c15932_g2	GO:0009058//GO:0006687	biosynthetic process//glycosphingolipid metabolic process	GO:0001733	galactosylceramide sulfotransferase activity	GO:0016021//GO:0005794	integral component of membrane//Golgi apparatus
GYY|c15933_g1	GO:0055085	transmembrane transport	--	--	GO:0016021	integral component of membrane
GYY|c15935_g1	--	--	GO:0005515	protein binding	--	--
GYY|c15937_g1	GO:0006725	cellular aromatic compound metabolic process	GO:0004112//GO:0016853//GO:0003824	cyclic-nucleotide phosphodiesterase activity//isomerase activity//catalytic activity	--	--
GYY|c15939_g1	--	--	GO:0005515	protein binding	--	--
GYY|c15940_g2	--	--	--	--	GO:0005622	intracellular
GYY|c15941_g1	GO:0006412//GO:0042254	translation//ribosome biogenesis	GO:0003735	structural constituent of ribosome	GO:0005840	ribosome
GYY|c15941_g2	GO:0042254//GO:0006412	ribosome biogenesis//translation	GO:0003735	structural constituent of ribosome	GO:0005840	ribosome
GYY|c15943_g1	GO:0015995//GO:0015994//GO:0008152//GO:0016070	chlorophyll biosynthetic process//chlorophyll metabolic process//metabolic process//RNA metabolic process	GO:0005515//GO:0003677//GO:0003723//GO:0016787//GO:0046406	protein binding//DNA binding//RNA binding//hydrolase activity//magnesium protoporphyrin IX methyltransferase activity	--	--
GYY|c15946_g1	GO:0006887	exocytosis	--	--	GO:0000145	exocyst
GYY|c15948_g1	GO:0006412//GO:0042254	translation//ribosome biogenesis	GO:0003735//GO:0003723	structural constituent of ribosome//RNA binding	GO:0005840//GO:0015935	ribosome//small ribosomal subunit
GYY|c15949_g1	--	--	GO:0046872	metal ion binding	--	--
GYY|c15950_g1	GO:0006355	regulation of transcription, DNA-templated	--	--	GO:0005634	nucleus
GYY|c15953_g1	GO:0006310//GO:0006281//GO:0006260	DNA recombination//DNA repair//DNA replication	GO:0003887//GO:0003676//GO:0003678//GO:0005524//GO:0009378//GO:0016887//GO:0017111//GO:0003724//GO:0016787//GO:0003677//GO:0003723	DNA-directed DNA polymerase activity//nucleic acid binding//DNA helicase activity//ATP binding//four-way junction helicase activity//ATPase activity//nucleoside-triphosphatase activity//RNA helicase activity//hydrolase activity//DNA binding//RNA binding	GO:0005657//GO:0009360//GO:0009379//GO:0042575	replication fork//DNA polymerase III complex//Holliday junction helicase complex//DNA polymerase complex
GYY|c15956_g1	--	--	--	--	GO:0016021	integral component of membrane
GYY|c15958_g1	GO:0006563//GO:0034599//GO:0006783//GO:0006566//GO:0006544//GO:0042967//GO:0006778	L-serine metabolic process//cellular response to oxidative stress//heme biosynthetic process//threonine metabolic process//glycine metabolic process//acyl-carrier-protein biosynthetic process//porphyrin-containing compound metabolic process	GO:0030170//GO:0003870	pyridoxal phosphate binding//5-aminolevulinate synthase activity	GO:0005789//GO:0005759	endoplasmic reticulum membrane//mitochondrial matrix
GYY|c15959_g1	GO:0045892//GO:0006412//GO:0042254	negative regulation of transcription, DNA-templated//translation//ribosome biogenesis	GO:0003735//GO:0019843//GO:0003677//GO:0000166	structural constituent of ribosome//rRNA binding//DNA binding//nucleotide binding	GO:0005840	ribosome
GYY|c15962_g1	--	--	GO:0005515	protein binding	--	--
GYY|c15964_g1	GO:0006811//GO:0007268//GO:0007165	ion transport//synaptic transmission//signal transduction	GO:0004970	ionotropic glutamate receptor activity	GO:0016021//GO:0019867//GO:0016020	integral component of membrane//outer membrane//membrane
GYY|c15966_g1	GO:0007264//GO:0015031	small GTPase mediated signal transduction//protein transport	GO:0005525	GTP binding	--	--
GYY|c15967_g1	GO:0015074	DNA integration	--	--	--	--
GYY|c15968_g1	GO:0006506	GPI anchor biosynthetic process	GO:0016746	transferase activity, transferring acyl groups	GO:0016021//GO:0016020//GO:0005789	integral component of membrane//membrane//endoplasmic reticulum membrane
GYY|c15973_g1	--	--	GO:0046983//GO:0003677	protein dimerization activity//DNA binding	--	--
GYY|c15974_g1	GO:0006886//GO:0016192	intracellular protein transport//vesicle-mediated transport	--	--	--	--
GYY|c15977_g1	--	--	GO:0005515	protein binding	--	--
GYY|c15978_g1	GO:0003333//GO:0006865	amino acid transmembrane transport//amino acid transport	GO:0015171	amino acid transmembrane transporter activity	GO:0016020	membrane
GYY|c15979_g1	GO:0055085//GO:0006885//GO:0006812	transmembrane transport//regulation of pH//cation transport	GO:0015299	solute:proton antiporter activity	GO:0016021	integral component of membrane
GYY|c15980_g2	GO:0007218	neuropeptide signaling pathway	--	--	--	--
GYY|c15983_g1	--	--	--	--	GO:0016021	integral component of membrane
GYY|c15984_g1	GO:0015979	photosynthesis	GO:0005515	protein binding	GO:0016020//GO:0009539//GO:0009523	membrane//photosystem II reaction center//photosystem II
GYY|c15985_g2	GO:0016192//GO:0006886	vesicle-mediated transport//intracellular protein transport	--	--	GO:0030131	clathrin adaptor complex
GYY|c15986_g1	GO:0006464	cellular protein modification process	GO:0000166//GO:0008641	nucleotide binding//small protein activating enzyme activity	--	--
GYY|c15987_g1	--	--	GO:0005096//GO:0008270	GTPase activator activity//zinc ion binding	--	--
GYY|c15989_g1	GO:0006457//GO:0000413	protein folding//protein peptidyl-prolyl isomerization	GO:0003755	peptidyl-prolyl cis-trans isomerase activity	--	--
GYY|c15989_g2	GO:0006457//GO:0000413	protein folding//protein peptidyl-prolyl isomerization	GO:0003755	peptidyl-prolyl cis-trans isomerase activity	--	--
GYY|c1598_g1	GO:0010508//GO:0030168//GO:0006308//GO:0007165//GO:0051258	positive regulation of autophagy//platelet activation//DNA catabolic process//signal transduction//protein polymerization	GO:0008855//GO:0005102//GO:0030674	exodeoxyribonuclease VII activity//receptor binding//protein binding, bridging	GO:0005577//GO:0009318	fibrinogen complex//exodeoxyribonuclease VII complex
GYY|c15990_g1	GO:0007076//GO:0006810//GO:0006886//GO:0016192	mitotic chromosome condensation//transport//intracellular protein transport//vesicle-mediated transport	GO:0042626//GO:0005515	ATPase activity, coupled to transmembrane movement of substances//protein binding	GO:0030117	membrane coat
GYY|c15991_g1	--	--	GO:0005198	structural molecule activity	GO:0019028	viral capsid
GYY|c15995_g1	GO:0006412//GO:0042254	translation//ribosome biogenesis	GO:0003735	structural constituent of ribosome	GO:0005622//GO:0005840	intracellular//ribosome
GYY|c15996_g1	GO:0006118//GO:0015992//GO:0006120//GO:0006744//GO:0006814	obsolete electron transport//proton transport//mitochondrial electron transport, NADH to ubiquinone//ubiquinone biosynthetic process//sodium ion transport	GO:0009055//GO:0003676//GO:0008137	electron carrier activity//nucleic acid binding//NADH dehydrogenase (ubiquinone) activity	GO:0016020	membrane
GYY|c15997_g1	GO:0006511	ubiquitin-dependent protein catabolic process	GO:0031625	ubiquitin protein ligase binding	GO:0031461	cullin-RING ubiquitin ligase complex
GYY|c15998_g1	GO:0006950	response to stress	--	--	--	--
GYY|c1599_g1	GO:0000723//GO:0006281	telomere maintenance//DNA repair	GO:0005524//GO:0003678//GO:0004386	ATP binding//DNA helicase activity//helicase activity	GO:0005657	replication fork
GYY|c16000_g1	GO:0006355//GO:0007218	regulation of transcription, DNA-templated//neuropeptide signaling pathway	GO:0005184	neuropeptide hormone activity	GO:0005576//GO:0005634	extracellular region//nucleus
GYY|c16001_g1	GO:0016070//GO:0000398	RNA metabolic process//mRNA splicing, via spliceosome	GO:0003677//GO:0003723//GO:0005515	DNA binding//RNA binding//protein binding	GO:0005681	spliceosomal complex
GYY|c16005_g1	GO:0006354//GO:0006479//GO:0010452//GO:0006355	DNA-templated transcription, elongation//protein methylation//histone H3-K36 methylation//regulation of transcription, DNA-templated	GO:0046975//GO:0003677	histone methyltransferase activity (H3-K36 specific)//DNA binding	GO:0005694//GO:0005634	chromosome//nucleus
GYY|c16006_g1	--	--	GO:0005515	protein binding	--	--
GYY|c16007_g1	GO:0000162//GO:0009423//GO:0009094//GO:0009073//GO:0009058//GO:0006571	tryptophan biosynthetic process//chorismate biosynthetic process//L-phenylalanine biosynthetic process//aromatic amino acid family biosynthetic process//biosynthetic process//tyrosine biosynthetic process	GO:0003849	3-deoxy-7-phosphoheptulonate synthase activity	GO:0005739//GO:0005634	mitochondrion//nucleus
GYY|c16009_g1	GO:0042254//GO:0006412	ribosome biogenesis//translation	GO:0003735	structural constituent of ribosome	GO:0005840//GO:0005622	ribosome//intracellular
GYY|c16011_g1	GO:0006486	protein glycosylation	GO:0008378	galactosyltransferase activity	GO:0016020//GO:0016021//GO:0005794	membrane//integral component of membrane//Golgi apparatus
[truncated: 11,081 more rows]

## Sheet: G. asiaticum
Gene ID	Gene Ontology Biological Pathway	BP Description	Gene Ontology Molecular Function	MF Description	Gene Ontology Cellular Component	CC Description
GYA|c0_g1	--	--	GO:0003676	nucleic acid binding	--	--
GYA|c10008_g1	GO:0042254//GO:0006412	ribosome biogenesis//translation	GO:0003735	structural constituent of ribosome	GO:0005622//GO:0005840	intracellular//ribosome
GYA|c1005_g1	GO:0006874//GO:0006886//GO:0006810//GO:0006816//GO:0055085//GO:0006820//GO:0006811//GO:0030001	cellular calcium ion homeostasis//intracellular protein transport//transport//calcium ion transport//transmembrane transport//anion transport//ion transport//metal ion transport	GO:0005525//GO:0005219//GO:0005215//GO:0005047//GO:0004190//GO:0003924//GO:0046873	GTP binding//ryanodine-sensitive calcium-release channel activity//transporter activity//signal recognition particle binding//aspartic-type endopeptidase activity//GTPase activity//metal ion transmembrane transporter activity	GO:0016021//GO:0005622//GO:0016020//GO:0005786//GO:0005785	integral component of membrane//intracellular//membrane//signal recognition particle, endoplasmic reticulum targeting//signal recognition particle receptor complex
GYA|c10069_g1	GO:0071585//GO:0010273	detoxification of cadmium ion//detoxification of copper ion	GO:0005507//GO:0046870	copper ion binding//cadmium ion binding	GO:0005576	extracellular region
GYA|c10075_g1	GO:0006412//GO:0042254	translation//ribosome biogenesis	GO:0003735	structural constituent of ribosome	GO:0005622//GO:0005840	intracellular//ribosome
GYA|c10080_g1	--	--	--	--	GO:0005576	extracellular region
GYA|c10109_g1	GO:0055085//GO:0006827//GO:0006826	transmembrane transport//high-affinity iron ion transmembrane transport//iron ion transport	GO:0005381	iron ion transmembrane transporter activity	GO:0016020//GO:0033573	membrane//high-affinity iron permease complex
GYA|c10128_g1	GO:0006200	obsolete ATP catabolic process	GO:0016887//GO:0005524	ATPase activity//ATP binding	--	--
GYA|c10137_g1	GO:0006566//GO:0006546//GO:0006563//GO:0055114//GO:0006544	threonine metabolic process//glycine catabolic process//L-serine metabolic process//oxidation-reduction process//glycine metabolic process	GO:0004375//GO:0030170	glycine dehydrogenase (decarboxylating) activity//pyridoxal phosphate binding	--	--
GYA|c1013_g1	GO:0006094//GO:0009094//GO:0000162//GO:0006096//GO:0006571	gluconeogenesis//L-phenylalanine biosynthetic process//tryptophan biosynthetic process//glycolytic process//tyrosine biosynthetic process	GO:0004634//GO:0000287	phosphopyruvate hydratase activity//magnesium ion binding	GO:0000015	phosphopyruvate hydratase complex
GYA|c10179_g1	--	--	GO:0005515	protein binding	--	--
GYA|c10185_g1	GO:0006260	DNA replication	--	--	--	--
GYA|c10196_g1	GO:0055114	oxidation-reduction process	--	--	--	--
GYA|c10196_g2	GO:0055114	oxidation-reduction process	--	--	--	--
GYA|c10197_g1	--	--	GO:0019904	protein domain specific binding	--	--
GYA|c10199_g1	GO:0006412//GO:0042254	translation//ribosome biogenesis	GO:0003735	structural constituent of ribosome	GO:0005840//GO:0005622	ribosome//intracellular
GYA|c10201_g1	GO:0006412//GO:0042254	translation//ribosome biogenesis	GO:0003735	structural constituent of ribosome	GO:0015934//GO:0005840	large ribosomal subunit//ribosome
GYA|c10203_g1	--	--	GO:0004190	aspartic-type endopeptidase activity	GO:0016021	integral component of membrane
GYA|c10211_g1	GO:0006355	regulation of transcription, DNA-templated	GO:0005198	structural molecule activity	GO:0019028//GO:0005634	viral capsid//nucleus
GYA|c10214_g1	--	--	GO:0016798	hydrolase activity, acting on glycosyl bonds	--	--
GYA|c10215_g1	GO:0017187	peptidyl-glutamic acid carboxylation	GO:0008488	gamma-glutamyl carboxylase activity	--	--
GYA|c10217_g1	GO:0019836	hemolysis by symbiont of host erythrocytes	--	--	GO:0005576	extracellular region
GYA|c10222_g1	GO:0044237//GO:0009225//GO:0009117//GO:0006012	cellular metabolic process//nucleotide-sugar metabolic process//nucleotide metabolic process//galactose metabolic process	GO:0050662//GO:0000166//GO:0003824//GO:0003978	coenzyme binding//nucleotide binding//catalytic activity//UDP-glucose 4-epimerase activity	--	--
GYA|c10229_g1	GO:0022900//GO:0055114//GO:0006123//GO:0006119//GO:0006118//GO:0009060//GO:0015992	electron transport chain//oxidation-reduction process//mitochondrial electron transport, cytochrome c to oxygen//oxidative phosphorylation//obsolete electron transport//aerobic respiration//proton transport	GO:0005506//GO:0020037//GO:0009055//GO:0004129	iron ion binding//heme binding//electron carrier activity//cytochrome-c oxidase activity	GO:0016021//GO:0045277//GO:0070469//GO:0005743	integral component of membrane//respiratory chain complex IV//respiratory chain//mitochondrial inner membrane
GYA|c10232_g1	GO:0006804//GO:0006979	obsolete peroxidase reaction//response to oxidative stress	GO:0004601	peroxidase activity	--	--
GYA|c10236_g1	GO:0042254//GO:0006412	ribosome biogenesis//translation	GO:0003735//GO:0008270	structural constituent of ribosome//zinc ion binding	GO:0015934//GO:0005840	large ribosomal subunit//ribosome
GYA|c10251_g1	GO:0005985//GO:0006826//GO:0005982	sucrose metabolic process//iron ion transport//starch metabolic process	GO:0016157	sucrose synthase activity	--	--
GYA|c10252_g1	GO:0006888	ER to Golgi vesicle-mediated transport	--	--	GO:0005801	cis-Golgi network
GYA|c10254_g1	GO:0006412//GO:0019482//GO:0006633//GO:0042254	translation//beta-alanine metabolic process//fatty acid biosynthetic process//ribosome biogenesis	GO:0003735//GO:0050080	structural constituent of ribosome//malonyl-CoA decarboxylase activity	GO:0005840//GO:0005622	ribosome//intracellular
GYA|c10256_g1	GO:0006804//GO:0006568//GO:0015947//GO:0055114//GO:0006979	obsolete peroxidase reaction//tryptophan metabolic process//methane metabolic process//oxidation-reduction process//response to oxidative stress	GO:0020037//GO:0004096	heme binding//catalase activity	--	--
GYA|c10256_g2	GO:0006979//GO:0055114//GO:0006568//GO:0006804//GO:0015947	response to oxidative stress//oxidation-reduction process//tryptophan metabolic process//obsolete peroxidase reaction//methane metabolic process	GO:0004096//GO:0020037	catalase activity//heme binding	--	--
GYA|c10261_g1	GO:0006904//GO:0015031	vesicle docking involved in exocytosis//protein transport	--	--	GO:0000145	exocyst
GYA|c10265_g1	GO:0055085//GO:0015931//GO:0030001//GO:0006260//GO:0033227	transmembrane transport//nucleobase-containing compound transport//metal ion transport//DNA replication//dsRNA transport	GO:0051033//GO:0046873//GO:0003677	RNA transmembrane transporter activity//metal ion transmembrane transporter activity//DNA binding	GO:0016021//GO:0005664//GO:0016020	integral component of membrane//nuclear origin of replication recognition complex//membrane
GYA|c1027_g1	GO:0000413//GO:0006457	protein peptidyl-prolyl isomerization//protein folding	GO:0003755	peptidyl-prolyl cis-trans isomerase activity	--	--
GYA|c10310_g1	GO:0000413//GO:0006457	protein peptidyl-prolyl isomerization//protein folding	GO:0003755	peptidyl-prolyl cis-trans isomerase activity	--	--
GYA|c10317_g1	GO:0009069//GO:0016310//GO:0006468	serine family amino acid metabolic process//phosphorylation//protein phosphorylation	GO:0004674//GO:0005524	protein serine/threonine kinase activity//ATP binding	--	--
GYA|c10339_g1	GO:0006810	transport	GO:0005524//GO:0042626	ATP binding//ATPase activity, coupled to transmembrane movement of substances	GO:0016021	integral component of membrane
GYA|c10342_g1	GO:0055085	transmembrane transport	GO:0022857	transmembrane transporter activity	GO:0016021	integral component of membrane
GYA|c1034_g1	GO:0005975	carbohydrate metabolic process	GO:0043169//GO:0003824	cation binding//catalytic activity	--	--
GYA|c10355_g1	GO:0055085	transmembrane transport	GO:0005515	protein binding	GO:0016021	integral component of membrane
GYA|c10356_g1	GO:0019752	carboxylic acid metabolic process	GO:0016831//GO:0030170	carboxy-lyase activity//pyridoxal phosphate binding	--	--
GYA|c10357_g1	--	--	GO:0003677//GO:0008270//GO:0016747	DNA binding//zinc ion binding//transferase activity, transferring acyl groups other than amino-acyl groups	--	--
GYA|c10367_g1	--	--	GO:0016747	transferase activity, transferring acyl groups other than amino-acyl groups	--	--
GYA|c10423_g1	GO:0009405//GO:0009372	pathogenesis//quorum sensing	GO:0008233	peptidase activity	GO:0016021	integral component of membrane
GYA|c10441_g1	--	--	--	--	GO:0019012	virion
GYA|c10452_g1	--	--	GO:0043169//GO:0003824	cation binding//catalytic activity	--	--
GYA|c10459_g1	GO:0055114//GO:0006118	oxidation-reduction process//obsolete electron transport	GO:0051537//GO:0009496	2 iron, 2 sulfur cluster binding//plastoquinol--plastocyanin reductase activity	GO:0042651//GO:0009512	thylakoid membrane//cytochrome b6f complex
GYA|c10461_g1	--	--	GO:0005524	ATP binding	--	--
GYA|c10464_g1	GO:0006412//GO:0042254	translation//ribosome biogenesis	GO:0003723//GO:0003735	RNA binding//structural constituent of ribosome	GO:0015935//GO:0005840	small ribosomal subunit//ribosome
GYA|c10465_g1	GO:0006355//GO:0048870//GO:0007049	regulation of transcription, DNA-templated//cell motility//cell cycle	GO:0003700//GO:0003677//GO:0043565//GO:0019905	transcription factor activity, sequence-specific DNA binding//DNA binding//sequence-specific DNA binding//syntaxin binding	GO:0005634//GO:0005815//GO:0005667//GO:0031514	nucleus//microtubule organizing center//transcription factor complex//motile cilium
GYA|c10480_g1	GO:0006974//GO:0001836//GO:0006915//GO:0006919	cellular response to DNA damage stimulus//release of cytochrome c from mitochondria//apoptotic process//activation of cysteine-type endopeptidase activity involved in apoptotic process	--	--	--	--
GYA|c10481_g1	GO:0008152//GO:0006508	metabolic process//proteolysis	GO:0008236//GO:0016787	serine-type peptidase activity//hydrolase activity	--	--
GYA|c10482_g2	GO:0005975	carbohydrate metabolic process	GO:0005515//GO:0004553//GO:0003824	protein binding//hydrolase activity, hydrolyzing O-glycosyl compounds//catalytic activity	--	--
GYA|c10483_g1	GO:0015991//GO:0015992	ATP hydrolysis coupled proton transport//proton transport	GO:0015078	hydrogen ion transmembrane transporter activity	GO:0033177	proton-transporting two-sector ATPase complex, proton-transporting domain
GYA|c10491_g1	GO:1901135//GO:0055086//GO:0072522	carbohydrate derivative metabolic process//nucleobase-containing small molecule metabolic process//purine-containing compound biosynthetic process	GO:0016757	transferase activity, transferring glycosyl groups	--	--
GYA|c10503_g1	GO:0009089//GO:0009085//GO:0055114	lysine biosynthetic process via diaminopimelate//lysine biosynthetic process//oxidation-reduction process	GO:0008839//GO:0003824//GO:0050662	4-hydroxy-tetrahydrodipicolinate reductase//catalytic activity//coenzyme binding	--	--
GYA|c10511_g1	GO:0006886//GO:0016192	intracellular protein transport//vesicle-mediated transport	GO:0005198	structural molecule activity	GO:0030117	membrane coat
GYA|c10523_g1	GO:0051252	regulation of RNA metabolic process	GO:0003676//GO:0004523	nucleic acid binding//RNA-DNA hybrid ribonuclease activity	--	--
GYA|c10526_g1	GO:0007339//GO:0006051//GO:0005975//GO:0055114//GO:0006040	binding of sperm to zona pellucida//N-acetylmannosamine metabolic process//carbohydrate metabolic process//oxidation-reduction process//amino sugar metabolic process	GO:0016857//GO:0047465//GO:0003824	racemase and epimerase activity, acting on carbohydrates and derivatives//N-acylglucosamine-6-phosphate 2-epimerase activity//catalytic activity	GO:0005576	extracellular region
GYA|c10539_g1	GO:0055114	oxidation-reduction process	GO:0016491	oxidoreductase activity	--	--
GYA|c10573_g1	--	--	--	--	GO:0019033	viral tegument
GYA|c10574_g1	GO:0055114	oxidation-reduction process	GO:0016491	oxidoreductase activity	--	--
GYA|c10578_g1	GO:0006355//GO:0045122	regulation of transcription, DNA-templated//aflatoxin biosynthetic process	GO:0003677	DNA binding	GO:0005634	nucleus
GYA|c10590_g1	--	--	GO:0004519	endonuclease activity	--	--
GYA|c10593_g1	--	--	GO:0005201	extracellular matrix structural constituent	GO:0005578	proteinaceous extracellular matrix
GYA|c10594_g1	GO:0042246//GO:0007155	tissue regeneration//cell adhesion	--	--	GO:0016021	integral component of membrane
GYA|c10596_g1	--	--	GO:0008270	zinc ion binding	--	--
GYA|c10598_g1	GO:0006096//GO:0006020//GO:0006094//GO:0006098//GO:0015976//GO:0006000//GO:0006013	glycolytic process//inositol metabolic process//gluconeogenesis//pentose-phosphate shunt//carbon utilization//fructose metabolic process//mannose metabolic process	GO:0004332	fructose-bisphosphate aldolase activity	--	--
GYA|c10605_g1	--	--	GO:0008270//GO:0003676//GO:0046872	zinc ion binding//nucleic acid binding//metal ion binding	GO:0005622	intracellular
GYA|c10610_g1	--	--	GO:0003676//GO:0005524	nucleic acid binding//ATP binding	--	--
GYA|c10613_g1	--	--	--	--	GO:0016021	integral component of membrane
GYA|c10617_g1	GO:0042546	cell wall biogenesis	GO:0005199	structural constituent of cell wall	GO:0009277//GO:0005618	fungal-type cell wall//cell wall
GYA|c10621_g1	GO:0043631	RNA polyadenylation	GO:0004652//GO:0003924	polynucleotide adenylyltransferase activity//GTPase activity	--	--
GYA|c10624_g1	--	--	GO:0016787	hydrolase activity	--	--
GYA|c10625_g1	--	--	GO:0003676//GO:0097159//GO:0005524//GO:1901363	nucleic acid binding//organic cyclic compound binding//ATP binding//heterocyclic compound binding	--	--
GYA|c10640_g1	GO:0009405	pathogenesis	GO:0005198	structural molecule activity	--	--
GYA|c10645_g1	--	--	GO:0005515//GO:0000166//GO:0003676	protein binding//nucleotide binding//nucleic acid binding	--	--
GYA|c10658_g1	GO:0006950	response to stress	--	--	--	--
GYA|c1065_g1	--	--	GO:0003676	nucleic acid binding	--	--
GYA|c10664_g1	--	--	GO:0008233	peptidase activity	--	--
GYA|c1069_g1	GO:0006334	nucleosome assembly	GO:0046982//GO:0003677	protein heterodimerization activity//DNA binding	GO:0005634//GO:0000786	nucleus//nucleosome
GYA|c1074_g1	GO:0006260//GO:0006139	DNA replication//nucleobase-containing compound metabolic process	GO:0003887//GO:0003676//GO:0003677//GO:0016779//GO:0008408//GO:0000166	DNA-directed DNA polymerase activity//nucleic acid binding//DNA binding//nucleotidyltransferase activity//3'-5' exonuclease activity//nucleotide binding	GO:0042575	DNA polymerase complex
GYA|c10797_g1	--	--	--	--	GO:0005634	nucleus
GYA|c10800_g1	GO:0006508	proteolysis	GO:0004190	aspartic-type endopeptidase activity	--	--
GYA|c10804_g1	GO:0006508	proteolysis	GO:0008233	peptidase activity	--	--
GYA|c1080_g1	--	--	GO:0017111//GO:0005524	nucleoside-triphosphatase activity//ATP binding	--	--
GYA|c10816_g1	GO:0008152//GO:0006508	metabolic process//proteolysis	GO:0008236//GO:0016787	serine-type peptidase activity//hydrolase activity	--	--
GYA|c10818_g1	--	--	GO:0000166//GO:0003676	nucleotide binding//nucleic acid binding	--	--
GYA|c1081_g1	GO:0006810	transport	GO:0005524//GO:0042626	ATP binding//ATPase activity, coupled to transmembrane movement of substances	GO:0016021//GO:0005789	integral component of membrane//endoplasmic reticulum membrane
GYA|c10848_g1	GO:0043410//GO:0007040//GO:0001919//GO:0032439//GO:0042632//GO:0032008//GO:0071230	positive regulation of MAPK cascade//lysosome organization//regulation of receptor recycling//endosome localization//cholesterol homeostasis//positive regulation of TOR signaling//cellular response to amino acid stimulus	--	--	GO:0071986//GO:0031902//GO:0045121	Ragulator complex//late endosome membrane//membrane raft
GYA|c10858_g1	GO:0006535	cysteine biosynthetic process from serine	GO:0004124//GO:0016740	cysteine synthase activity//transferase activity	GO:0009333	cysteine synthase complex
GYA|c108_g1	GO:0015979	photosynthesis	GO:0050840	extracellular matrix binding	GO:0009522//GO:0009538//GO:0005576	photosystem I//photosystem I reaction center//extracellular region
GYA|c1090_g1	GO:0042967//GO:0006633	acyl-carrier-protein biosynthetic process//fatty acid biosynthetic process	GO:0004315	3-oxoacyl-[acyl-carrier-protein] synthase activity	GO:0005835	fatty acid synthase complex
GYA|c10917_g1	GO:0042254//GO:0006412	ribosome biogenesis//translation	GO:0003735	structural constituent of ribosome	GO:0005622//GO:0005840	intracellular//ribosome
GYA|c10939_g1	GO:0006412//GO:0042254	translation//ribosome biogenesis	GO:0003735	structural constituent of ribosome	GO:0015935//GO:0005840//GO:0005622	small ribosomal subunit//ribosome//intracellular
GYA|c1093_g1	GO:0042254//GO:0006412	ribosome biogenesis//translation	GO:0003735	structural constituent of ribosome	GO:0005622//GO:0005840	intracellular//ribosome
GYA|c10966_g1	GO:0006412//GO:0042254	translation//ribosome biogenesis	GO:0003735	structural constituent of ribosome	GO:0005840	ribosome
GYA|c1096_g1	GO:0006886//GO:0016192	intracellular protein transport//vesicle-mediated transport	GO:0005198//GO:0005515	structural molecule activity//protein binding	GO:0030117	membrane coat
GYA|c10979_g1	GO:0015886	heme transport	GO:0015232	heme transporter activity	--	--
GYA|c1097_g1	GO:0055114//GO:0045454	oxidation-reduction process//cell redox homeostasis	GO:0016209//GO:0016491	antioxidant activity//oxidoreductase activity	--	--
GYA|c10983_g1	GO:0006508//GO:0055114//GO:0006120//GO:0042773	proteolysis//oxidation-reduction process//mitochondrial electron transport, NADH to ubiquinone//ATP synthesis coupled electron transport	GO:0016651//GO:0004197	oxidoreductase activity, acting on NAD(P)H//cysteine-type endopeptidase activity	--	--
GYA|c11031_g1	GO:0008295//GO:0006596//GO:0006597//GO:0006560//GO:0006525	spermidine biosynthetic process//polyamine biosynthetic process//spermine biosynthetic process//proline metabolic process//arginine metabolic process	GO:0016829//GO:0004014	lyase activity//adenosylmethionine decarboxylase activity	--	--
GYA|c11034_g1	GO:0042254//GO:0006412	ribosome biogenesis//translation	GO:0003735	structural constituent of ribosome	GO:0005840	ribosome
GYA|c11051_g1	--	--	GO:0003676	nucleic acid binding	--	--
GYA|c1105_g1	--	--	GO:0046982//GO:0043565	protein heterodimerization activity//sequence-specific DNA binding	GO:0005622//GO:0016020	intracellular//membrane
GYA|c11076_g1	GO:0006694//GO:0008209//GO:0008207//GO:0008210//GO:0006353//GO:0008152//GO:0055114	steroid biosynthetic process//androgen metabolic process//C21-steroid hormone metabolic process//estrogen metabolic process//DNA-templated transcription, termination//metabolic process//oxidation-reduction process	GO:0003723//GO:0016491//GO:0016616//GO:0003854//GO:0003824//GO:0050662	RNA binding//oxidoreductase activity//oxidoreductase activity, acting on the CH-OH group of donors, NAD or NADP as acceptor//3-beta-hydroxy-delta5-steroid dehydrogenase activity//catalytic activity//coenzyme binding	--	--
GYA|c11076_g2	GO:0055114//GO:0008210//GO:0008207//GO:0008209//GO:0006694	oxidation-reduction process//estrogen metabolic process//C21-steroid hormone metabolic process//androgen metabolic process//steroid biosynthetic process	GO:0050662//GO:0003824//GO:0016616//GO:0003854	coenzyme binding//catalytic activity//oxidoreductase activity, acting on the CH-OH group of donors, NAD or NADP as acceptor//3-beta-hydroxy-delta5-steroid dehydrogenase activity	--	--
GYA|c1107_g1	GO:0006415//GO:0006449	translational termination//regulation of translational termination	GO:0003747	translation release factor activity	GO:0005840//GO:0018444	ribosome//translation release factor complex
GYA|c11103_g1	GO:0055114	oxidation-reduction process	GO:0005506//GO:0020037//GO:0016705	iron ion binding//heme binding//oxidoreductase activity, acting on paired donors, with incorporation or reduction of molecular oxygen	--	--
GYA|c11106_g1	GO:0007264	small GTPase mediated signal transduction	GO:0005525	GTP binding	--	--
GYA|c11106_g2	GO:0007264//GO:0006913//GO:0006886//GO:0002949//GO:0006184	small GTPase mediated signal transduction//nucleocytoplasmic transport//intracellular protein transport//tRNA threonylcarbamoyladenosine modification//obsolete GTP catabolic process	GO:0003724//GO:0003723//GO:0005525//GO:0003924	RNA helicase activity//RNA binding//GTP binding//GTPase activity	GO:0005622	intracellular
GYA|c11108_g1	GO:0042254//GO:0006412	ribosome biogenesis//translation	GO:0003735	structural constituent of ribosome	GO:0005622//GO:0005840	intracellular//ribosome
GYA|c11109_g1	GO:0006950//GO:0006810//GO:0009405	response to stress//transport//pathogenesis	GO:0008200//GO:0004190	ion channel inhibitor activity//aspartic-type endopeptidase activity	GO:0016021//GO:0005576	integral component of membrane//extracellular region
GYA|c11129_g1	--	--	GO:0003677//GO:0008270//GO:0046872	DNA binding//zinc ion binding//metal ion binding	--	--
GYA|c1113_g1	--	--	GO:0003723	RNA binding	--	--
GYA|c11151_g1	GO:0015992//GO:0006118//GO:0006119//GO:0022900	proton transport//obsolete electron transport//oxidative phosphorylation//electron transport chain	GO:0008121	ubiquinol-cytochrome-c reductase activity	GO:0070469//GO:0005743	respiratory chain//mitochondrial inner membrane
GYA|c1115_g1	GO:0008152	metabolic process	GO:0016758	transferase activity, transferring hexosyl groups	--	--
[truncated: 13,519 more rows]
