# Supplementary material for: Comparative transcriptome analysis and identification of candidate effectors in two related rust species (Gymnosporangium yamadae and Gymnosporangium asiaticum)
Source: BMC Genomics. 2017 Aug 23;18:651. doi: 10.1186/s12864-017-4059-x (PMC5567642; doi:10.1186/s12864-017-4059-x)
Supplement: Supplementary file 5 — Unigene functional annotation of G. yamadae and G. asiaticum. This file provides the unigene annotations based on seven databases: Nr, Nt, Pfam, KOG/COG, SwissProt, GO and KEGG. (ZIP 77245 kb) [file 12864_2017_4059_MOESM5_ESM.zip › Additional file 5/Annotation_KO.xlsx]

## Sheet: G. yamadae
Gene ID	1st-level(pathway)	2nd-level(pathway)	3rd-level(pathway)	Pathway id	KO id	KO Description	EC
GYY|c20580_g1	Cellular Processes	Cell growth and death	Cell cycle	ko04110	K02178	checkpoint serine/threonine-protein kinase	2.7.11.1
GYY|c15315_g1	Cellular Processes	Cell growth and death	Cell cycle	ko04110	K02180	cell cycle arrest protein BUB3
GYY|c12791_g1	Cellular Processes	Cell growth and death	Cell cycle	ko04110	K02202	cyclin-dependent kinase 7	2.7.11.22 2.7.11.23
GYY|c24826_g1	Cellular Processes	Cell growth and death	Cell cycle	ko04110	K02202	cyclin-dependent kinase 7	2.7.11.22 2.7.11.23
GYY|c20329_g1	Cellular Processes	Cell growth and death	Cell cycle	ko04110	K02209	DNA replication licensing factor MCM5	3.6.4.12
GYY|c18425_g1	Cellular Processes	Cell growth and death	Cell cycle	ko04110	K02210	DNA replication licensing factor MCM7	3.6.4.12
GYY|c12433_g1	Cellular Processes	Cell growth and death	Cell cycle	ko04110	K02212	DNA replication licensing factor MCM4	3.6.4.12
GYY|c13757_g1	Cellular Processes	Cell growth and death	Cell cycle	ko04110	K02214	cell division control protein 7	2.7.11.1
GYY|c19552_g1	Cellular Processes	Cell growth and death	Cell cycle	ko04110	K02216	serine/threonine-protein kinase Chk1	2.7.11.1
GYY|c19851_g1	Cellular Processes	Cell growth and death	Cell cycle	ko04110	K02365	separase	3.4.22.49
GYY|c21100_g1	Cellular Processes	Cell growth and death	Cell cycle	ko04110	K02537	mitotic spindle assembly checkpoint protein MAD2
GYY|c17221_g1	Cellular Processes	Cell growth and death	Cell cycle	ko04110	K02537	mitotic spindle assembly checkpoint protein MAD2
GYY|c9745_g1	Cellular Processes	Cell growth and death	Cell cycle	ko04110	K02540	DNA replication licensing factor MCM2	3.6.4.12
GYY|c21074_g1	Cellular Processes	Cell growth and death	Cell cycle	ko04110	K02541	DNA replication licensing factor MCM3	3.6.4.12
GYY|c14726_g1	Cellular Processes	Cell growth and death	Cell cycle	ko04110	K02542	DNA replication licensing factor MCM6	3.6.4.12
GYY|c14399_g1	Cellular Processes	Cell growth and death	Cell cycle	ko04110	K02542	DNA replication licensing factor MCM6	3.6.4.12
GYY|c20823_g1	Cellular Processes	Cell growth and death	Cell cycle	ko04110	K02603	origin recognition complex subunit 1
GYY|c18307_g1	Cellular Processes	Cell growth and death	Cell cycle	ko04110	K03083	glycogen synthase kinase 3 beta	2.7.11.26
GYY|c14421_g1	Cellular Processes	Cell growth and death	Cell cycle	ko04110	K03094	S-phase kinase-associated protein 1
GYY|c16514_g1	Cellular Processes	Cell growth and death	Cell cycle	ko04110	K03094	S-phase kinase-associated protein 1
GYY|c28024_g1	Cellular Processes	Cell growth and death	Cell cycle	ko04110	K03094	S-phase kinase-associated protein 1
GYY|c30141_g1	Cellular Processes	Cell growth and death	Cell cycle	ko04110	K03094	S-phase kinase-associated protein 1
GYY|c21676_g2	Cellular Processes	Cell growth and death	Cell cycle	ko04110	K03347	cullin 1
GYY|c20001_g2	Cellular Processes	Cell growth and death	Cell cycle	ko04110	K03348	anaphase-promoting complex subunit 1
GYY|c12296_g1	Cellular Processes	Cell growth and death	Cell cycle	ko04110	K03350	anaphase-promoting complex subunit 3
GYY|c19808_g1	Cellular Processes	Cell growth and death	Cell cycle	ko04110	K03353	anaphase-promoting complex subunit 6
GYY|c15151_g1	Cellular Processes	Cell growth and death	Cell cycle	ko04110	K03355	anaphase-promoting complex subunit 8
GYY|c16486_g1	Cellular Processes	Cell growth and death	Cell cycle	ko04110	K03358	anaphase-promoting complex subunit 11
GYY|c18739_g1	Cellular Processes	Cell growth and death	Cell cycle	ko04110	K03363	cell division cycle 20, cofactor of APC complex
GYY|c14774_g1	Cellular Processes	Cell growth and death	Cell cycle	ko04110	K03364	cell division cycle 20-like protein 1, cofactor of APC complex
GYY|c12924_g1	Cellular Processes	Cell growth and death	Cell cycle	ko04110	K03868	RING-box protein 1
GYY|c4603_g1	Cellular Processes	Cell growth and death	Cell cycle	ko04110	K03868	RING-box protein 1
GYY|c22702_g1	Cellular Processes	Cell growth and death	Cell cycle	ko04110	K03868	RING-box protein 1
GYY|c12748_g1	Cellular Processes	Cell growth and death	Cell cycle	ko04110	K04802	proliferating cell nuclear antigen
GYY|c15781_g1	Cellular Processes	Cell growth and death	Cell cycle	ko04110	K06067	histone deacetylase 1/2	3.5.1.98
GYY|c19878_g1	Cellular Processes	Cell growth and death	Cell cycle	ko04110	K06067	histone deacetylase 1/2	3.5.1.98
GYY|c16676_g1	Cellular Processes	Cell growth and death	Cell cycle	ko04110	K06067	histone deacetylase 1/2	3.5.1.98
GYY|c19205_g1	Cellular Processes	Cell growth and death	Cell cycle	ko04110	K06067	histone deacetylase 1/2	3.5.1.98
GYY|c13335_g1	Cellular Processes	Cell growth and death	Cell cycle	ko04110	K06628	cell division control protein 45
GYY|c27225_g1	Cellular Processes	Cell growth and death	Cell cycle	ko04110	K06630	14-3-3 protein epsilon
GYY|c5184_g1	Cellular Processes	Cell growth and death	Cell cycle	ko04110	K06630	14-3-3 protein epsilon
GYY|c10040_g1	Cellular Processes	Cell growth and death	Cell cycle	ko04110	K06630	14-3-3 protein epsilon
GYY|c10942_g1	Cellular Processes	Cell growth and death	Cell cycle	ko04110	K06630	14-3-3 protein epsilon
GYY|c2900_g1	Cellular Processes	Cell growth and death	Cell cycle	ko04110	K06630	14-3-3 protein epsilon
GYY|c40336_g1	Cellular Processes	Cell growth and death	Cell cycle	ko04110	K06630	14-3-3 protein epsilon
GYY|c35810_g1	Cellular Processes	Cell growth and death	Cell cycle	ko04110	K06630	14-3-3 protein epsilon
GYY|c16148_g1	Cellular Processes	Cell growth and death	Cell cycle	ko04110	K06630	14-3-3 protein epsilon
GYY|c23837_g1	Cellular Processes	Cell growth and death	Cell cycle	ko04110	K06630	14-3-3 protein epsilon
GYY|c37010_g1	Cellular Processes	Cell growth and death	Cell cycle	ko04110	K06630	14-3-3 protein epsilon
GYY|c2028_g1	Cellular Processes	Cell growth and death	Cell cycle	ko04110	K06630	14-3-3 protein epsilon
GYY|c13069_g1	Cellular Processes	Cell growth and death	Cell cycle	ko04110	K06630	14-3-3 protein epsilon
GYY|c11254_g1	Cellular Processes	Cell growth and death	Cell cycle	ko04110	K06630	14-3-3 protein epsilon
GYY|c39991_g1	Cellular Processes	Cell growth and death	Cell cycle	ko04110	K06630	14-3-3 protein epsilon
GYY|c18569_g1	Cellular Processes	Cell growth and death	Cell cycle	ko04110	K06634	cyclin H
GYY|c17234_g1	Cellular Processes	Cell growth and death	Cell cycle	ko04110	K06636	structural maintenance of chromosome 1
GYY|c17836_g1	Cellular Processes	Cell growth and death	Cell cycle	ko04110	K06639	cell division cycle 14	3.1.3.16 3.1.3.48
GYY|c21882_g1	Cellular Processes	Cell growth and death	Cell cycle	ko04110	K06640	serine/threonine-protein kinase ATR	2.7.11.1
GYY|c20945_g1	Cellular Processes	Cell growth and death	Cell cycle	ko04110	K06641	serine/threonine-protein kinase Chk2	2.7.11.1
GYY|c30581_g1	Cellular Processes	Cell growth and death	Cell cycle	ko04110	K06641	serine/threonine-protein kinase Chk2	2.7.11.1
GYY|c39102_g1	Cellular Processes	Cell growth and death	Cell cycle	ko04110	K06641	serine/threonine-protein kinase Chk2	2.7.11.1
GYY|c21056_g1	Cellular Processes	Cell growth and death	Cell cycle	ko04110	K06669	structural maintenance of chromosome 3 (chondroitin sulfate proteoglycan 6)
GYY|c8798_g1	Cellular Processes	Cell growth and death	Cell cycle	ko04110	K06670	cohesin complex subunit SCC1
GYY|c20177_g1	Cellular Processes	Cell growth and death	Cell cycle	ko04110	K06671	cohesin complex subunit SA-1/2
GYY|c15355_g1	Cellular Processes	Cell growth and death	Cell cycle	ko04110	K08866	serine/threonine-protein kinase TTK/MPS1	2.7.12.1
GYY|c29253_g1	Cellular Processes	Cell growth and death	Cell cycle	ko04110	K13728	mitotic spindle assembly checkpoint protein MAD2B
GYY|c19611_g1	Cellular Processes	Cell growth and death	Cell cycle	ko04110	K13728	mitotic spindle assembly checkpoint protein MAD2B
GYY|c20580_g1	Cellular Processes	Cell growth and death	Cell cycle - yeast	ko04111	K02178	checkpoint serine/threonine-protein kinase	2.7.11.1
GYY|c18376_g1	Cellular Processes	Cell growth and death	Cell cycle - yeast	ko04111	K02179	cell cycle arrest protein BUB2
GYY|c15315_g1	Cellular Processes	Cell growth and death	Cell cycle - yeast	ko04111	K02180	cell cycle arrest protein BUB3
GYY|c20329_g1	Cellular Processes	Cell growth and death	Cell cycle - yeast	ko04111	K02209	DNA replication licensing factor MCM5	3.6.4.12
GYY|c18425_g1	Cellular Processes	Cell growth and death	Cell cycle - yeast	ko04111	K02210	DNA replication licensing factor MCM7	3.6.4.12
GYY|c12433_g1	Cellular Processes	Cell growth and death	Cell cycle - yeast	ko04111	K02212	DNA replication licensing factor MCM4	3.6.4.12
GYY|c13757_g1	Cellular Processes	Cell growth and death	Cell cycle - yeast	ko04111	K02214	cell division control protein 7	2.7.11.1
GYY|c19552_g1	Cellular Processes	Cell growth and death	Cell cycle - yeast	ko04111	K02216	serine/threonine-protein kinase Chk1	2.7.11.1
GYY|c14541_g1	Cellular Processes	Cell growth and death	Cell cycle - yeast	ko04111	K02219	cyclin-dependent kinase regulatory subunit CKS1
GYY|c22829_g1	Cellular Processes	Cell growth and death	Cell cycle - yeast	ko04111	K02219	cyclin-dependent kinase regulatory subunit CKS1
GYY|c27747_g1	Cellular Processes	Cell growth and death	Cell cycle - yeast	ko04111	K02220	G2/mitotic-specific cyclin 1/2
GYY|c18045_g1	Cellular Processes	Cell growth and death	Cell cycle - yeast	ko04111	K02220	G2/mitotic-specific cyclin 1/2
GYY|c3355_g1	Cellular Processes	Cell growth and death	Cell cycle - yeast	ko04111	K02220	G2/mitotic-specific cyclin 1/2
GYY|c17766_g1	Cellular Processes	Cell growth and death	Cell cycle - yeast	ko04111	K02307	DASH complex subunit DAM1
GYY|c20843_g1	Cellular Processes	Cell growth and death	Cell cycle - yeast	ko04111	K02309	regulatory subunit for Cdc7p protein kinase
GYY|c19851_g1	Cellular Processes	Cell growth and death	Cell cycle - yeast	ko04111	K02365	separase	3.4.22.49
GYY|c21442_g1	Cellular Processes	Cell growth and death	Cell cycle - yeast	ko04111	K02515	serine/threonine-protein kinase HSL1, negative regulator of Swe1 kinase	2.7.11.-
GYY|c19871_g1	Cellular Processes	Cell growth and death	Cell cycle - yeast	ko04111	K02516	protein arginine N-methyltransferase 5	2.1.1.125
GYY|c21100_g1	Cellular Processes	Cell growth and death	Cell cycle - yeast	ko04111	K02537	mitotic spindle assembly checkpoint protein MAD2
GYY|c17221_g1	Cellular Processes	Cell growth and death	Cell cycle - yeast	ko04111	K02537	mitotic spindle assembly checkpoint protein MAD2
GYY|c9745_g1	Cellular Processes	Cell growth and death	Cell cycle - yeast	ko04111	K02540	DNA replication licensing factor MCM2	3.6.4.12
GYY|c21074_g1	Cellular Processes	Cell growth and death	Cell cycle - yeast	ko04111	K02541	DNA replication licensing factor MCM3	3.6.4.12
GYY|c14726_g1	Cellular Processes	Cell growth and death	Cell cycle - yeast	ko04111	K02542	DNA replication licensing factor MCM6	3.6.4.12
GYY|c14399_g1	Cellular Processes	Cell growth and death	Cell cycle - yeast	ko04111	K02542	DNA replication licensing factor MCM6	3.6.4.12
GYY|c17439_g1	Cellular Processes	Cell growth and death	Cell cycle - yeast	ko04111	K02555	M-phase inducer tyrosine phosphatase	3.1.3.48
GYY|c20823_g1	Cellular Processes	Cell growth and death	Cell cycle - yeast	ko04111	K02603	origin recognition complex subunit 1
GYY|c21508_g1	Cellular Processes	Cell growth and death	Cell cycle - yeast	ko04111	K02831	ser/thr/tyr protein kinase RAD53	2.7.11.-
GYY|c14421_g1	Cellular Processes	Cell growth and death	Cell cycle - yeast	ko04111	K03094	S-phase kinase-associated protein 1
GYY|c16514_g1	Cellular Processes	Cell growth and death	Cell cycle - yeast	ko04111	K03094	S-phase kinase-associated protein 1
GYY|c28024_g1	Cellular Processes	Cell growth and death	Cell cycle - yeast	ko04111	K03094	S-phase kinase-associated protein 1
GYY|c30141_g1	Cellular Processes	Cell growth and death	Cell cycle - yeast	ko04111	K03094	S-phase kinase-associated protein 1
GYY|c21701_g1	Cellular Processes	Cell growth and death	Cell cycle - yeast	ko04111	K03114	mitosis inhibitor protein kinase SWE1	2.7.11.1
GYY|c21676_g2	Cellular Processes	Cell growth and death	Cell cycle - yeast	ko04111	K03347	cullin 1
GYY|c20001_g2	Cellular Processes	Cell growth and death	Cell cycle - yeast	ko04111	K03348	anaphase-promoting complex subunit 1
GYY|c12296_g1	Cellular Processes	Cell growth and death	Cell cycle - yeast	ko04111	K03350	anaphase-promoting complex subunit 3
GYY|c19808_g1	Cellular Processes	Cell growth and death	Cell cycle - yeast	ko04111	K03353	anaphase-promoting complex subunit 6
GYY|c15151_g1	Cellular Processes	Cell growth and death	Cell cycle - yeast	ko04111	K03355	anaphase-promoting complex subunit 8
GYY|c16486_g1	Cellular Processes	Cell growth and death	Cell cycle - yeast	ko04111	K03358	anaphase-promoting complex subunit 11
GYY|c18594_g1	Cellular Processes	Cell growth and death	Cell cycle - yeast	ko04111	K03361	F-box and WD-40 domain protein CDC4
GYY|c17589_g1	Cellular Processes	Cell growth and death	Cell cycle - yeast	ko04111	K03361	F-box and WD-40 domain protein CDC4
GYY|c39744_g1	Cellular Processes	Cell growth and death	Cell cycle - yeast	ko04111	K03361	F-box and WD-40 domain protein CDC4
GYY|c18739_g1	Cellular Processes	Cell growth and death	Cell cycle - yeast	ko04111	K03363	cell division cycle 20, cofactor of APC complex
GYY|c14774_g1	Cellular Processes	Cell growth and death	Cell cycle - yeast	ko04111	K03364	cell division cycle 20-like protein 1, cofactor of APC complex
GYY|c15667_g1	Cellular Processes	Cell growth and death	Cell cycle - yeast	ko04111	K03456	serine/threonine-protein phosphatase 2A regulatory subunit A
GYY|c23297_g1	Cellular Processes	Cell growth and death	Cell cycle - yeast	ko04111	K03456	serine/threonine-protein phosphatase 2A regulatory subunit A
GYY|c12924_g1	Cellular Processes	Cell growth and death	Cell cycle - yeast	ko04111	K03868	RING-box protein 1
GYY|c4603_g1	Cellular Processes	Cell growth and death	Cell cycle - yeast	ko04111	K03868	RING-box protein 1
GYY|c22702_g1	Cellular Processes	Cell growth and death	Cell cycle - yeast	ko04111	K03868	RING-box protein 1
GYY|c17765_g1	Cellular Processes	Cell growth and death	Cell cycle - yeast	ko04111	K04354	serine/threonine-protein phosphatase 2A regulatory subunit B
GYY|c29299_g1	Cellular Processes	Cell growth and death	Cell cycle - yeast	ko04111	K04382	serine/threonine-protein phosphatase 2A catalytic subunit	3.1.3.16
GYY|c14289_g1	Cellular Processes	Cell growth and death	Cell cycle - yeast	ko04111	K04382	serine/threonine-protein phosphatase 2A catalytic subunit	3.1.3.16
GYY|c14799_g1	Cellular Processes	Cell growth and death	Cell cycle - yeast	ko04111	K04382	serine/threonine-protein phosphatase 2A catalytic subunit	3.1.3.16
GYY|c14799_g2	Cellular Processes	Cell growth and death	Cell cycle - yeast	ko04111	K04382	serine/threonine-protein phosphatase 2A catalytic subunit	3.1.3.16
GYY|c27377_g1	Cellular Processes	Cell growth and death	Cell cycle - yeast	ko04111	K04563	cyclin-dependent kinase	2.7.11.22
GYY|c31226_g1	Cellular Processes	Cell growth and death	Cell cycle - yeast	ko04111	K04563	cyclin-dependent kinase	2.7.11.22
GYY|c8162_g1	Cellular Processes	Cell growth and death	Cell cycle - yeast	ko04111	K04563	cyclin-dependent kinase	2.7.11.22
GYY|c24742_g1	Cellular Processes	Cell growth and death	Cell cycle - yeast	ko04111	K04563	cyclin-dependent kinase	2.7.11.22
GYY|c13335_g1	Cellular Processes	Cell growth and death	Cell cycle - yeast	ko04111	K06628	cell division control protein 45
GYY|c17234_g1	Cellular Processes	Cell growth and death	Cell cycle - yeast	ko04111	K06636	structural maintenance of chromosome 1
GYY|c17836_g1	Cellular Processes	Cell growth and death	Cell cycle - yeast	ko04111	K06639	cell division cycle 14	3.1.3.16 3.1.3.48
GYY|c20945_g1	Cellular Processes	Cell growth and death	Cell cycle - yeast	ko04111	K06641	serine/threonine-protein kinase Chk2	2.7.11.1
GYY|c30581_g1	Cellular Processes	Cell growth and death	Cell cycle - yeast	ko04111	K06641	serine/threonine-protein kinase Chk2	2.7.11.1
GYY|c39102_g1	Cellular Processes	Cell growth and death	Cell cycle - yeast	ko04111	K06641	serine/threonine-protein kinase Chk2	2.7.11.1
GYY|c21130_g1	Cellular Processes	Cell growth and death	Cell cycle - yeast	ko04111	K06653	CDK inhibitor PHO81
GYY|c36970_g1	Cellular Processes	Cell growth and death	Cell cycle - yeast	ko04111	K06660	cell cycle serine/threonine-protein kinase CDC5/MSD2	2.7.11.21
GYY|c19517_g1	Cellular Processes	Cell growth and death	Cell cycle - yeast	ko04111	K06660	cell cycle serine/threonine-protein kinase CDC5/MSD2	2.7.11.21
GYY|c38306_g1	Cellular Processes	Cell growth and death	Cell cycle - yeast	ko04111	K06666	glucose repression regulatory protein TUP1
GYY|c13648_g1	Cellular Processes	Cell growth and death	Cell cycle - yeast	ko04111	K06666	glucose repression regulatory protein TUP1
GYY|c21056_g1	Cellular Processes	Cell growth and death	Cell cycle - yeast	ko04111	K06669	structural maintenance of chromosome 3 (chondroitin sulfate proteoglycan 6)
GYY|c8798_g1	Cellular Processes	Cell growth and death	Cell cycle - yeast	ko04111	K06670	cohesin complex subunit SCC1
GYY|c20177_g1	Cellular Processes	Cell growth and death	Cell cycle - yeast	ko04111	K06671	cohesin complex subunit SA-1/2
GYY|c20103_g1	Cellular Processes	Cell growth and death	Cell cycle - yeast	ko04111	K06674	structural maintenance of chromosome 2
GYY|c21932_g2	Cellular Processes	Cell growth and death	Cell cycle - yeast	ko04111	K06675	structural maintenance of chromosome 4
GYY|c16680_g1	Cellular Processes	Cell growth and death	Cell cycle - yeast	ko04111	K06676	condensin complex subunit 2
GYY|c15990_g1	Cellular Processes	Cell growth and death	Cell cycle - yeast	ko04111	K06677	condensin complex subunit 1
GYY|c17111_g1	Cellular Processes	Cell growth and death	Cell cycle - yeast	ko04111	K06678	condensin complex subunit 3
GYY|c40807_g1	Cellular Processes	Cell growth and death	Cell cycle - yeast	ko04111	K06679	mitotic spindle assembly checkpoint protein MAD1
GYY|c40347_g1	Cellular Processes	Cell growth and death	Cell cycle - yeast	ko04111	K06682	Gtp-binding protein of the ras superfamily involved in termination of M-phase
GYY|c15347_g1	Cellular Processes	Cell growth and death	Cell cycle - yeast	ko04111	K06682	Gtp-binding protein of the ras superfamily involved in termination of M-phase
GYY|c37834_g1	Cellular Processes	Cell growth and death	Cell cycle - yeast	ko04111	K06685	MOB kinase activator 1
GYY|c20096_g1	Cellular Processes	Cell growth and death	Cell cycle - yeast	ko04111	K06685	MOB kinase activator 1
GYY|c20321_g1	Cellular Processes	Cell growth and death	Cell cycle - yeast	ko04111	K06685	MOB kinase activator 1
GYY|c15355_g1	Cellular Processes	Cell growth and death	Cell cycle - yeast	ko04111	K08866	serine/threonine-protein kinase TTK/MPS1	2.7.12.1
GYY|c20998_g1	Cellular Processes	Cell growth and death	Cell cycle - yeast	ko04111	K09175	regulatory factor X, other
GYY|c17426_g1	Cellular Processes	Cell growth and death	Cell cycle - yeast	ko04111	K09202	regulatory protein SWI5
GYY|c10290_g1	Cellular Processes	Cell growth and death	Cell cycle - yeast	ko04111	K10259	F-box and WD-40 domain protein MET30
GYY|c20345_g1	Cellular Processes	Cell growth and death	Cell cycle - yeast	ko04111	K18669	dual specificity tyrosine-phosphorylation-regulated kinase 2/3/4	2.7.12.1
GYY|c35900_g1	Cellular Processes	Cell growth and death	Cell cycle - yeast	ko04111	K18669	dual specificity tyrosine-phosphorylation-regulated kinase 2/3/4	2.7.12.1
GYY|c36700_g1	Cellular Processes	Cell growth and death	Cell cycle - yeast	ko04111	K04371	mitogen-activated protein kinase 1/3	2.7.11.24
GYY|c25597_g1	Cellular Processes	Cell growth and death	Cell cycle - yeast	ko04111	K04371	mitogen-activated protein kinase 1/3	2.7.11.24
GYY|c26638_g1	Cellular Processes	Cell growth and death	Cell cycle - yeast	ko04111	K04371	mitogen-activated protein kinase 1/3	2.7.11.24
GYY|c17494_g1	Cellular Processes	Cell growth and death	Cell cycle - yeast	ko04111	K04371	mitogen-activated protein kinase 1/3	2.7.11.24
GYY|c37005_g1	Cellular Processes	Cell growth and death	Cell cycle - yeast	ko04111	K04371	mitogen-activated protein kinase 1/3	2.7.11.24
GYY|c16167_g1	Cellular Processes	Cell growth and death	Cell cycle - yeast	ko04111	K04371	mitogen-activated protein kinase 1/3	2.7.11.24
GYY|c40642_g1	Cellular Processes	Cell growth and death	Cell cycle - yeast	ko04111	K04371	mitogen-activated protein kinase 1/3	2.7.11.24
GYY|c37542_g1	Cellular Processes	Cell growth and death	Cell cycle - yeast	ko04111	K04371	mitogen-activated protein kinase 1/3	2.7.11.24
GYY|c36563_g1	Cellular Processes	Cell growth and death	Cell cycle - Caulobacter	ko04112	K01338	ATP-dependent Lon protease	3.4.21.53
GYY|c37343_g1	Cellular Processes	Cell growth and death	Cell cycle - Caulobacter	ko04112	K01338	ATP-dependent Lon protease	3.4.21.53
GYY|c36682_g1	Cellular Processes	Cell growth and death	Cell cycle - Caulobacter	ko04112	K01338	ATP-dependent Lon protease	3.4.21.53
GYY|c16118_g1	Cellular Processes	Cell growth and death	Cell cycle - Caulobacter	ko04112	K01338	ATP-dependent Lon protease	3.4.21.53
GYY|c20019_g1	Cellular Processes	Cell growth and death	Cell cycle - Caulobacter	ko04112	K01358	ATP-dependent Clp protease, protease subunit	3.4.21.92
GYY|c24631_g1	Cellular Processes	Cell growth and death	Cell cycle - Caulobacter	ko04112	K01358	ATP-dependent Clp protease, protease subunit	3.4.21.92
GYY|c34256_g1	Cellular Processes	Cell growth and death	Cell cycle - Caulobacter	ko04112	K01358	ATP-dependent Clp protease, protease subunit	3.4.21.92
GYY|c24629_g1	Cellular Processes	Cell growth and death	Cell cycle - Caulobacter	ko04112	K03544	ATP-dependent Clp protease ATP-binding subunit ClpX
GYY|c21688_g1	Cellular Processes	Cell growth and death	Cell cycle - Caulobacter	ko04112	K03544	ATP-dependent Clp protease ATP-binding subunit ClpX
GYY|c31217_g1	Cellular Processes	Cell growth and death	Cell cycle - Caulobacter	ko04112	K03544	ATP-dependent Clp protease ATP-binding subunit ClpX
GYY|c21399_g1	Cellular Processes	Cell growth and death	Meiosis - yeast	ko04113	K01768	adenylate cyclase	4.6.1.1
GYY|c20580_g1	Cellular Processes	Cell growth and death	Meiosis - yeast	ko04113	K02178	checkpoint serine/threonine-protein kinase	2.7.11.1
GYY|c20329_g1	Cellular Processes	Cell growth and death	Meiosis - yeast	ko04113	K02209	DNA replication licensing factor MCM5	3.6.4.12
GYY|c18425_g1	Cellular Processes	Cell growth and death	Meiosis - yeast	ko04113	K02210	DNA replication licensing factor MCM7	3.6.4.12
GYY|c12433_g1	Cellular Processes	Cell growth and death	Meiosis - yeast	ko04113	K02212	DNA replication licensing factor MCM4	3.6.4.12
GYY|c13757_g1	Cellular Processes	Cell growth and death	Meiosis - yeast	ko04113	K02214	cell division control protein 7	2.7.11.1
GYY|c19552_g1	Cellular Processes	Cell growth and death	Meiosis - yeast	ko04113	K02216	serine/threonine-protein kinase Chk1	2.7.11.1
GYY|c20843_g1	Cellular Processes	Cell growth and death	Meiosis - yeast	ko04113	K02309	regulatory subunit for Cdc7p protein kinase
GYY|c19851_g1	Cellular Processes	Cell growth and death	Meiosis - yeast	ko04113	K02365	separase	3.4.22.49
GYY|c21100_g1	Cellular Processes	Cell growth and death	Meiosis - yeast	ko04113	K02537	mitotic spindle assembly checkpoint protein MAD2
GYY|c17221_g1	Cellular Processes	Cell growth and death	Meiosis - yeast	ko04113	K02537	mitotic spindle assembly checkpoint protein MAD2
GYY|c9745_g1	Cellular Processes	Cell growth and death	Meiosis - yeast	ko04113	K02540	DNA replication licensing factor MCM2	3.6.4.12
GYY|c21074_g1	Cellular Processes	Cell growth and death	Meiosis - yeast	ko04113	K02541	DNA replication licensing factor MCM3	3.6.4.12
GYY|c14726_g1	Cellular Processes	Cell growth and death	Meiosis - yeast	ko04113	K02542	DNA replication licensing factor MCM6	3.6.4.12
GYY|c14399_g1	Cellular Processes	Cell growth and death	Meiosis - yeast	ko04113	K02542	DNA replication licensing factor MCM6	3.6.4.12
GYY|c20823_g1	Cellular Processes	Cell growth and death	Meiosis - yeast	ko04113	K02603	origin recognition complex subunit 1
GYY|c21508_g1	Cellular Processes	Cell growth and death	Meiosis - yeast	ko04113	K02831	ser/thr/tyr protein kinase RAD53	2.7.11.-
GYY|c21701_g1	Cellular Processes	Cell growth and death	Meiosis - yeast	ko04113	K03114	mitosis inhibitor protein kinase SWE1	2.7.11.1
GYY|c20001_g2	Cellular Processes	Cell growth and death	Meiosis - yeast	ko04113	K03348	anaphase-promoting complex subunit 1
GYY|c12296_g1	Cellular Processes	Cell growth and death	Meiosis - yeast	ko04113	K03350	anaphase-promoting complex subunit 3
GYY|c19808_g1	Cellular Processes	Cell growth and death	Meiosis - yeast	ko04113	K03353	anaphase-promoting complex subunit 6
GYY|c15151_g1	Cellular Processes	Cell growth and death	Meiosis - yeast	ko04113	K03355	anaphase-promoting complex subunit 8
GYY|c16486_g1	Cellular Processes	Cell growth and death	Meiosis - yeast	ko04113	K03358	anaphase-promoting complex subunit 11
GYY|c18739_g1	Cellular Processes	Cell growth and death	Meiosis - yeast	ko04113	K03363	cell division cycle 20, cofactor of APC complex
GYY|c15667_g1	Cellular Processes	Cell growth and death	Meiosis - yeast	ko04113	K03456	serine/threonine-protein phosphatase 2A regulatory subunit A
GYY|c23297_g1	Cellular Processes	Cell growth and death	Meiosis - yeast	ko04113	K03456	serine/threonine-protein phosphatase 2A regulatory subunit A
GYY|c17517_g1	Cellular Processes	Cell growth and death	Meiosis - yeast	ko04113	K04345	protein kinase A	2.7.11.11
GYY|c26215_g1	Cellular Processes	Cell growth and death	Meiosis - yeast	ko04113	K04345	protein kinase A	2.7.11.11
GYY|c7709_g1	Cellular Processes	Cell growth and death	Meiosis - yeast	ko04113	K04345	protein kinase A	2.7.11.11
GYY|c19502_g1	Cellular Processes	Cell growth and death	Meiosis - yeast	ko04113	K04345	protein kinase A	2.7.11.11
GYY|c20358_g1	Cellular Processes	Cell growth and death	Meiosis - yeast	ko04113	K04345	protein kinase A	2.7.11.11
GYY|c29299_g1	Cellular Processes	Cell growth and death	Meiosis - yeast	ko04113	K04382	serine/threonine-protein phosphatase 2A catalytic subunit	3.1.3.16
GYY|c14289_g1	Cellular Processes	Cell growth and death	Meiosis - yeast	ko04113	K04382	serine/threonine-protein phosphatase 2A catalytic subunit	3.1.3.16
GYY|c14799_g1	Cellular Processes	Cell growth and death	Meiosis - yeast	ko04113	K04382	serine/threonine-protein phosphatase 2A catalytic subunit	3.1.3.16
GYY|c14799_g2	Cellular Processes	Cell growth and death	Meiosis - yeast	ko04113	K04382	serine/threonine-protein phosphatase 2A catalytic subunit	3.1.3.16
GYY|c27377_g1	Cellular Processes	Cell growth and death	Meiosis - yeast	ko04113	K04563	cyclin-dependent kinase	2.7.11.22
GYY|c31226_g1	Cellular Processes	Cell growth and death	Meiosis - yeast	ko04113	K04563	cyclin-dependent kinase	2.7.11.22
GYY|c8162_g1	Cellular Processes	Cell growth and death	Meiosis - yeast	ko04113	K04563	cyclin-dependent kinase	2.7.11.22
GYY|c24742_g1	Cellular Processes	Cell growth and death	Meiosis - yeast	ko04113	K04563	cyclin-dependent kinase	2.7.11.22
GYY|c22634_g1	Cellular Processes	Cell growth and death	Meiosis - yeast	ko04113	K06269	serine/threonine-protein phosphatase PP1 catalytic subunit	3.1.3.16
GYY|c17837_g1	Cellular Processes	Cell growth and death	Meiosis - yeast	ko04113	K06269	serine/threonine-protein phosphatase PP1 catalytic subunit	3.1.3.16
GYY|c19468_g1	Cellular Processes	Cell growth and death	Meiosis - yeast	ko04113	K06269	serine/threonine-protein phosphatase PP1 catalytic subunit	3.1.3.16
GYY|c13335_g1	Cellular Processes	Cell growth and death	Meiosis - yeast	ko04113	K06628	cell division control protein 45
GYY|c17234_g1	Cellular Processes	Cell growth and death	Meiosis - yeast	ko04113	K06636	structural maintenance of chromosome 1
GYY|c17836_g1	Cellular Processes	Cell growth and death	Meiosis - yeast	ko04113	K06639	cell division cycle 14	3.1.3.16 3.1.3.48
GYY|c36970_g1	Cellular Processes	Cell growth and death	Meiosis - yeast	ko04113	K06660	cell cycle serine/threonine-protein kinase CDC5/MSD2	2.7.11.21
GYY|c19517_g1	Cellular Processes	Cell growth and death	Meiosis - yeast	ko04113	K06660	cell cycle serine/threonine-protein kinase CDC5/MSD2	2.7.11.21
GYY|c21056_g1	Cellular Processes	Cell growth and death	Meiosis - yeast	ko04113	K06669	structural maintenance of chromosome 3 (chondroitin sulfate proteoglycan 6)
GYY|c20177_g1	Cellular Processes	Cell growth and death	Meiosis - yeast	ko04113	K06671	cohesin complex subunit SA-1/2
GYY|c40807_g1	Cellular Processes	Cell growth and death	Meiosis - yeast	ko04113	K06679	mitotic spindle assembly checkpoint protein MAD1
GYY|c7962_g1	Cellular Processes	Cell growth and death	Meiosis - yeast	ko04113	K08139	MFS transporter, SP family, sugar:H+ symporter
GYY|c3885_g1	Cellular Processes	Cell growth and death	Meiosis - yeast	ko04113	K08139	MFS transporter, SP family, sugar:H+ symporter
GYY|c31215_g1	Cellular Processes	Cell growth and death	Meiosis - yeast	ko04113	K08139	MFS transporter, SP family, sugar:H+ symporter
GYY|c40817_g1	Cellular Processes	Cell growth and death	Meiosis - yeast	ko04113	K08139	MFS transporter, SP family, sugar:H+ symporter
GYY|c23112_g1	Cellular Processes	Cell growth and death	Meiosis - yeast	ko04113	K08139	MFS transporter, SP family, sugar:H+ symporter
GYY|c32973_g1	Cellular Processes	Cell growth and death	Meiosis - yeast	ko04113	K08139	MFS transporter, SP family, sugar:H+ symporter
GYY|c5233_g1	Cellular Processes	Cell growth and death	Meiosis - yeast	ko04113	K08139	MFS transporter, SP family, sugar:H+ symporter
GYY|c13609_g1	Cellular Processes	Cell growth and death	Meiosis - yeast	ko04113	K08139	MFS transporter, SP family, sugar:H+ symporter
GYY|c1095_g1	Cellular Processes	Cell growth and death	Meiosis - yeast	ko04113	K08139	MFS transporter, SP family, sugar:H+ symporter
GYY|c19981_g1	Cellular Processes	Cell growth and death	Meiosis - yeast	ko04113	K10872	meiotic recombination protein DMC1
GYY|c19186_g1	Cellular Processes	Cell growth and death	Meiosis - yeast	ko04113	K10878	meiotic recombination protein SPO11
GYY|c16206_g1	Cellular Processes	Cell growth and death	Meiosis - yeast	ko04113	K11584	serine/threonine-protein phosphatase 2A regulatory subunit B'
GYY|c36772_g1	Cellular Processes	Cell growth and death	Meiosis - yeast	ko04113	K11584	serine/threonine-protein phosphatase 2A regulatory subunit B'
GYY|c18204_g1	Cellular Processes	Cell growth and death	Meiosis - yeast	ko04113	K12761	carbon catabolite-derepressing protein kinase	2.7.11.1
GYY|c35886_g1	Cellular Processes	Cell growth and death	Meiosis - yeast	ko04113	K12761	carbon catabolite-derepressing protein kinase	2.7.11.1
GYY|c36820_g1	Cellular Processes	Cell growth and death	Meiosis - yeast	ko04113	K12761	carbon catabolite-derepressing protein kinase	2.7.11.1
GYY|c34110_g1	Cellular Processes	Cell growth and death	Meiosis - yeast	ko04113	K12761	carbon catabolite-derepressing protein kinase	2.7.11.1
GYY|c24410_g1	Cellular Processes	Cell growth and death	Meiosis - yeast	ko04113	K12761	carbon catabolite-derepressing protein kinase	2.7.11.1
GYY|c32727_g1	Cellular Processes	Cell growth and death	Meiosis - yeast	ko04113	K12761	carbon catabolite-derepressing protein kinase	2.7.11.1
GYY|c9640_g1	Cellular Processes	Cell growth and death	Meiosis - yeast	ko04113	K12763	protein SOK2
GYY|c16038_g1	Cellular Processes	Cell growth and death	Meiosis - yeast	ko04113	K12765	meiosis induction protein kinase IME2/SME1	2.7.11.1
GYY|c20799_g2	Cellular Processes	Cell growth and death	Meiosis - yeast	ko04113	K12767	serine/threonine-protein kinase RIM15	2.7.11.1
GYY|c36175_g1	Cellular Processes	Cell growth and death	Meiosis - yeast	ko04113	K12767	serine/threonine-protein kinase RIM15	2.7.11.1
GYY|c21934_g1	Cellular Processes	Cell growth and death	Meiosis - yeast	ko04113	K12780	meiotic recombination protein REC8, fungi type
GYY|c27747_g1	Cellular Processes	Cell growth and death	Meiosis - yeast	ko04113	K02220	G2/mitotic-specific cyclin 1/2
GYY|c18045_g1	Cellular Processes	Cell growth and death	Meiosis - yeast	ko04113	K02220	G2/mitotic-specific cyclin 1/2
GYY|c3355_g1	Cellular Processes	Cell growth and death	Meiosis - yeast	ko04113	K02220	G2/mitotic-specific cyclin 1/2
GYY|c15711_g2	Cellular Processes	Cell growth and death	Meiosis - yeast	ko04113	K04640	guanine nucleotide-binding protein subunit alpha, other
GYY|c17579_g1	Cellular Processes	Cell growth and death	Meiosis - yeast	ko04113	K04640	guanine nucleotide-binding protein subunit alpha, other
GYY|c13730_g1	Cellular Processes	Cell growth and death	Meiosis - yeast	ko04113	K04640	guanine nucleotide-binding protein subunit alpha, other
GYY|c17104_g1	Cellular Processes	Cell growth and death	Meiosis - yeast	ko04113	K04640	guanine nucleotide-binding protein subunit alpha, other
GYY|c15711_g1	Cellular Processes	Cell growth and death	Meiosis - yeast	ko04113	K04640	guanine nucleotide-binding protein subunit alpha, other
GYY|c17903_g1	Cellular Processes	Cell growth and death	Meiosis - yeast	ko04113	K04640	guanine nucleotide-binding protein subunit alpha, other
GYY|c20032_g1	Cellular Processes	Cell growth and death	Meiosis - yeast	ko04113	K04640	guanine nucleotide-binding protein subunit alpha, other
GYY|c17143_g1	Cellular Processes	Cell growth and death	Meiosis - yeast	ko04113	K04640	guanine nucleotide-binding protein subunit alpha, other
GYY|c34610_g1	Cellular Processes	Cell growth and death	Meiosis - yeast	ko04113	K04640	guanine nucleotide-binding protein subunit alpha, other
GYY|c22779_g1	Cellular Processes	Cell growth and death	Meiosis - yeast	ko04113	K07203	FKBP12-rapamycin complex-associated protein
GYY|c21923_g1	Cellular Processes	Cell growth and death	Meiosis - yeast	ko04113	K07203	FKBP12-rapamycin complex-associated protein
GYY|c31811_g1	Cellular Processes	Cell growth and death	Meiosis - yeast	ko04113	K07203	FKBP12-rapamycin complex-associated protein
GYY|c26826_g1	Cellular Processes	Cell growth and death	Meiosis - yeast	ko04113	K07827	GTPase KRas
GYY|c15288_g1	Cellular Processes	Cell growth and death	Meiosis - yeast	ko04113	K07827	GTPase KRas
GYY|c37357_g1	Cellular Processes	Cell growth and death	Meiosis - yeast	ko04113	K07827	GTPase KRas
GYY|c14844_g1	Cellular Processes	Cell growth and death	Meiosis - yeast	ko04113	K07827	GTPase KRas
GYY|c20580_g1	Cellular Processes	Cell growth and death	Oocyte meiosis	ko04114	K02178	checkpoint serine/threonine-protein kinase	2.7.11.1
GYY|c11521_g1	Cellular Processes	Cell growth and death	Oocyte meiosis	ko04114	K02183	calmodulin
GYY|c16163_g1	Cellular Processes	Cell growth and death	Oocyte meiosis	ko04114	K02183	calmodulin
GYY|c13089_g1	Cellular Processes	Cell growth and death	Oocyte meiosis	ko04114	K02183	calmodulin
GYY|c30828_g1	Cellular Processes	Cell growth and death	Oocyte meiosis	ko04114	K02183	calmodulin
GYY|c12404_g1	Cellular Processes	Cell growth and death	Oocyte meiosis	ko04114	K02183	calmodulin
GYY|c24307_g1	Cellular Processes	Cell growth and death	Oocyte meiosis	ko04114	K02183	calmodulin
GYY|c28532_g1	Cellular Processes	Cell growth and death	Oocyte meiosis	ko04114	K02183	calmodulin
GYY|c25560_g1	Cellular Processes	Cell growth and death	Oocyte meiosis	ko04114	K02183	calmodulin
GYY|c8403_g1	Cellular Processes	Cell growth and death	Oocyte meiosis	ko04114	K02183	calmodulin
GYY|c30635_g1	Cellular Processes	Cell growth and death	Oocyte meiosis	ko04114	K02183	calmodulin
GYY|c33448_g1	Cellular Processes	Cell growth and death	Oocyte meiosis	ko04114	K02183	calmodulin
GYY|c26807_g1	Cellular Processes	Cell growth and death	Oocyte meiosis	ko04114	K02183	calmodulin
GYY|c19851_g1	Cellular Processes	Cell growth and death	Oocyte meiosis	ko04114	K02365	separase	3.4.22.49
GYY|c21100_g1	Cellular Processes	Cell growth and death	Oocyte meiosis	ko04114	K02537	mitotic spindle assembly checkpoint protein MAD2
GYY|c17221_g1	Cellular Processes	Cell growth and death	Oocyte meiosis	ko04114	K02537	mitotic spindle assembly checkpoint protein MAD2
GYY|c14421_g1	Cellular Processes	Cell growth and death	Oocyte meiosis	ko04114	K03094	S-phase kinase-associated protein 1
GYY|c16514_g1	Cellular Processes	Cell growth and death	Oocyte meiosis	ko04114	K03094	S-phase kinase-associated protein 1
GYY|c28024_g1	Cellular Processes	Cell growth and death	Oocyte meiosis	ko04114	K03094	S-phase kinase-associated protein 1
GYY|c30141_g1	Cellular Processes	Cell growth and death	Oocyte meiosis	ko04114	K03094	S-phase kinase-associated protein 1
GYY|c21676_g2	Cellular Processes	Cell growth and death	Oocyte meiosis	ko04114	K03347	cullin 1
GYY|c20001_g2	Cellular Processes	Cell growth and death	Oocyte meiosis	ko04114	K03348	anaphase-promoting complex subunit 1
GYY|c12296_g1	Cellular Processes	Cell growth and death	Oocyte meiosis	ko04114	K03350	anaphase-promoting complex subunit 3
GYY|c19808_g1	Cellular Processes	Cell growth and death	Oocyte meiosis	ko04114	K03353	anaphase-promoting complex subunit 6
GYY|c15151_g1	Cellular Processes	Cell growth and death	Oocyte meiosis	ko04114	K03355	anaphase-promoting complex subunit 8
GYY|c16486_g1	Cellular Processes	Cell growth and death	Oocyte meiosis	ko04114	K03358	anaphase-promoting complex subunit 11
GYY|c21559_g1	Cellular Processes	Cell growth and death	Oocyte meiosis	ko04114	K03362	F-box and WD-40 domain protein 1/11
GYY|c18739_g1	Cellular Processes	Cell growth and death	Oocyte meiosis	ko04114	K03363	cell division cycle 20, cofactor of APC complex
GYY|c15667_g1	Cellular Processes	Cell growth and death	Oocyte meiosis	ko04114	K03456	serine/threonine-protein phosphatase 2A regulatory subunit A
GYY|c23297_g1	Cellular Processes	Cell growth and death	Oocyte meiosis	ko04114	K03456	serine/threonine-protein phosphatase 2A regulatory subunit A
GYY|c12924_g1	Cellular Processes	Cell growth and death	Oocyte meiosis	ko04114	K03868	RING-box protein 1
GYY|c4603_g1	Cellular Processes	Cell growth and death	Oocyte meiosis	ko04114	K03868	RING-box protein 1
GYY|c22702_g1	Cellular Processes	Cell growth and death	Oocyte meiosis	ko04114	K03868	RING-box protein 1
GYY|c17517_g1	Cellular Processes	Cell growth and death	Oocyte meiosis	ko04114	K04345	protein kinase A	2.7.11.11
GYY|c26215_g1	Cellular Processes	Cell growth and death	Oocyte meiosis	ko04114	K04345	protein kinase A	2.7.11.11
GYY|c7709_g1	Cellular Processes	Cell growth and death	Oocyte meiosis	ko04114	K04345	protein kinase A	2.7.11.11
GYY|c19502_g1	Cellular Processes	Cell growth and death	Oocyte meiosis	ko04114	K04345	protein kinase A	2.7.11.11
GYY|c20358_g1	Cellular Processes	Cell growth and death	Oocyte meiosis	ko04114	K04345	protein kinase A	2.7.11.11
GYY|c19505_g1	Cellular Processes	Cell growth and death	Oocyte meiosis	ko04114	K04348	serine/threonine-protein phosphatase 2B catalytic subunit	3.1.3.16
GYY|c36700_g1	Cellular Processes	Cell growth and death	Oocyte meiosis	ko04114	K04371	mitogen-activated protein kinase 1/3	2.7.11.24
GYY|c25597_g1	Cellular Processes	Cell growth and death	Oocyte meiosis	ko04114	K04371	mitogen-activated protein kinase 1/3	2.7.11.24
GYY|c26638_g1	Cellular Processes	Cell growth and death	Oocyte meiosis	ko04114	K04371	mitogen-activated protein kinase 1/3	2.7.11.24
GYY|c17494_g1	Cellular Processes	Cell growth and death	Oocyte meiosis	ko04114	K04371	mitogen-activated protein kinase 1/3	2.7.11.24
GYY|c37005_g1	Cellular Processes	Cell growth and death	Oocyte meiosis	ko04114	K04371	mitogen-activated protein kinase 1/3	2.7.11.24
GYY|c16167_g1	Cellular Processes	Cell growth and death	Oocyte meiosis	ko04114	K04371	mitogen-activated protein kinase 1/3	2.7.11.24
GYY|c40642_g1	Cellular Processes	Cell growth and death	Oocyte meiosis	ko04114	K04371	mitogen-activated protein kinase 1/3	2.7.11.24
GYY|c37542_g1	Cellular Processes	Cell growth and death	Oocyte meiosis	ko04114	K04371	mitogen-activated protein kinase 1/3	2.7.11.24
GYY|c29299_g1	Cellular Processes	Cell growth and death	Oocyte meiosis	ko04114	K04382	serine/threonine-protein phosphatase 2A catalytic subunit	3.1.3.16
GYY|c14289_g1	Cellular Processes	Cell growth and death	Oocyte meiosis	ko04114	K04382	serine/threonine-protein phosphatase 2A catalytic subunit	3.1.3.16
GYY|c14799_g1	Cellular Processes	Cell growth and death	Oocyte meiosis	ko04114	K04382	serine/threonine-protein phosphatase 2A catalytic subunit	3.1.3.16
GYY|c14799_g2	Cellular Processes	Cell growth and death	Oocyte meiosis	ko04114	K04382	serine/threonine-protein phosphatase 2A catalytic subunit	3.1.3.16
GYY|c19122_g1	Cellular Processes	Cell growth and death	Oocyte meiosis	ko04114	K06268	serine/threonine-protein phosphatase 2B regulatory subunit
GYY|c8149_g1	Cellular Processes	Cell growth and death	Oocyte meiosis	ko04114	K06268	serine/threonine-protein phosphatase 2B regulatory subunit
GYY|c22634_g1	Cellular Processes	Cell growth and death	Oocyte meiosis	ko04114	K06269	serine/threonine-protein phosphatase PP1 catalytic subunit	3.1.3.16
GYY|c17837_g1	Cellular Processes	Cell growth and death	Oocyte meiosis	ko04114	K06269	serine/threonine-protein phosphatase PP1 catalytic subunit	3.1.3.16
GYY|c19468_g1	Cellular Processes	Cell growth and death	Oocyte meiosis	ko04114	K06269	serine/threonine-protein phosphatase PP1 catalytic subunit	3.1.3.16
GYY|c27225_g1	Cellular Processes	Cell growth and death	Oocyte meiosis	ko04114	K06630	14-3-3 protein epsilon
GYY|c5184_g1	Cellular Processes	Cell growth and death	Oocyte meiosis	ko04114	K06630	14-3-3 protein epsilon
GYY|c10040_g1	Cellular Processes	Cell growth and death	Oocyte meiosis	ko04114	K06630	14-3-3 protein epsilon
GYY|c10942_g1	Cellular Processes	Cell growth and death	Oocyte meiosis	ko04114	K06630	14-3-3 protein epsilon
GYY|c2900_g1	Cellular Processes	Cell growth and death	Oocyte meiosis	ko04114	K06630	14-3-3 protein epsilon
GYY|c40336_g1	Cellular Processes	Cell growth and death	Oocyte meiosis	ko04114	K06630	14-3-3 protein epsilon
GYY|c35810_g1	Cellular Processes	Cell growth and death	Oocyte meiosis	ko04114	K06630	14-3-3 protein epsilon
GYY|c16148_g1	Cellular Processes	Cell growth and death	Oocyte meiosis	ko04114	K06630	14-3-3 protein epsilon
GYY|c23837_g1	Cellular Processes	Cell growth and death	Oocyte meiosis	ko04114	K06630	14-3-3 protein epsilon
GYY|c37010_g1	Cellular Processes	Cell growth and death	Oocyte meiosis	ko04114	K06630	14-3-3 protein epsilon
GYY|c2028_g1	Cellular Processes	Cell growth and death	Oocyte meiosis	ko04114	K06630	14-3-3 protein epsilon
GYY|c13069_g1	Cellular Processes	Cell growth and death	Oocyte meiosis	ko04114	K06630	14-3-3 protein epsilon
GYY|c11254_g1	Cellular Processes	Cell growth and death	Oocyte meiosis	ko04114	K06630	14-3-3 protein epsilon
GYY|c39991_g1	Cellular Processes	Cell growth and death	Oocyte meiosis	ko04114	K06630	14-3-3 protein epsilon
GYY|c17234_g1	Cellular Processes	Cell growth and death	Oocyte meiosis	ko04114	K06636	structural maintenance of chromosome 1
GYY|c21056_g1	Cellular Processes	Cell growth and death	Oocyte meiosis	ko04114	K06669	structural maintenance of chromosome 3 (chondroitin sulfate proteoglycan 6)
GYY|c40807_g1	Cellular Processes	Cell growth and death	Oocyte meiosis	ko04114	K06679	mitotic spindle assembly checkpoint protein MAD1
GYY|c16206_g1	Cellular Processes	Cell growth and death	Oocyte meiosis	ko04114	K11584	serine/threonine-protein phosphatase 2A regulatory subunit B'
GYY|c36772_g1	Cellular Processes	Cell growth and death	Oocyte meiosis	ko04114	K11584	serine/threonine-protein phosphatase 2A regulatory subunit B'
GYY|c29253_g1	Cellular Processes	Cell growth and death	Oocyte meiosis	ko04114	K13728	mitotic spindle assembly checkpoint protein MAD2B
GYY|c19611_g1	Cellular Processes	Cell growth and death	Oocyte meiosis	ko04114	K13728	mitotic spindle assembly checkpoint protein MAD2B
GYY|c14571_g1	Cellular Processes	Cell growth and death	p53 signaling pathway	ko04115	K01110	phosphatidylinositol-3,4,5-trisphosphate 3-phosphatase and dual-specificity protein phosphatase PTEN	3.1.3.16 3.1.3.48 3.1.3.67
GYY|c19552_g1	Cellular Processes	Cell growth and death	p53 signaling pathway	ko04115	K02216	serine/threonine-protein kinase Chk1	2.7.11.1
GYY|c21882_g1	Cellular Processes	Cell growth and death	p53 signaling pathway	ko04115	K06640	serine/threonine-protein kinase ATR	2.7.11.1
GYY|c20945_g1	Cellular Processes	Cell growth and death	p53 signaling pathway	ko04115	K06641	serine/threonine-protein kinase Chk2	2.7.11.1
GYY|c30581_g1	Cellular Processes	Cell growth and death	p53 signaling pathway	ko04115	K06641	serine/threonine-protein kinase Chk2	2.7.11.1
GYY|c39102_g1	Cellular Processes	Cell growth and death	p53 signaling pathway	ko04115	K06641	serine/threonine-protein kinase Chk2	2.7.11.1
GYY|c33662_g1	Cellular Processes	Cell growth and death	p53 signaling pathway	ko04115	K08738	cytochrome c
GYY|c8523_g1	Cellular Processes	Cell growth and death	p53 signaling pathway	ko04115	K08738	cytochrome c
GYY|c28813_g1	Cellular Processes	Cell growth and death	p53 signaling pathway	ko04115	K08738	cytochrome c
GYY|c16358_g1	Cellular Processes	Cell growth and death	p53 signaling pathway	ko04115	K08738	cytochrome c
GYY|c21353_g1	Cellular Processes	Cell growth and death	p53 signaling pathway	ko04115	K10134	etoposide-induced 2.4 mRNA
GYY|c33720_g1	Cellular Processes	Cell growth and death	p53 signaling pathway	ko04115	K10808	ribonucleoside-diphosphate reductase subunit M2	1.17.4.1
GYY|c29425_g1	Cellular Processes	Cell growth and death	p53 signaling pathway	ko04115	K10808	ribonucleoside-diphosphate reductase subunit M2	1.17.4.1
GYY|c14450_g1	Cellular Processes	Cell growth and death	p53 signaling pathway	ko04115	K10808	ribonucleoside-diphosphate reductase subunit M2	1.17.4.1
GYY|c18037_g1	Cellular Processes	Cell growth and death	Apoptosis	ko04210	K01173	endonuclease G, mitochondrial
GYY|c17517_g1	Cellular Processes	Cell growth and death	Apoptosis	ko04210	K04345	protein kinase A	2.7.11.11
GYY|c26215_g1	Cellular Processes	Cell growth and death	Apoptosis	ko04210	K04345	protein kinase A	2.7.11.11
GYY|c7709_g1	Cellular Processes	Cell growth and death	Apoptosis	ko04210	K04345	protein kinase A	2.7.11.11
GYY|c19502_g1	Cellular Processes	Cell growth and death	Apoptosis	ko04210	K04345	protein kinase A	2.7.11.11
GYY|c20358_g1	Cellular Processes	Cell growth and death	Apoptosis	ko04210	K04345	protein kinase A	2.7.11.11
GYY|c19505_g1	Cellular Processes	Cell growth and death	Apoptosis	ko04210	K04348	serine/threonine-protein phosphatase 2B catalytic subunit	3.1.3.16
GYY|c1928_g1	Cellular Processes	Cell growth and death	Apoptosis	ko04210	K04739	cAMP-dependent protein kinase regulator
GYY|c17366_g1	Cellular Processes	Cell growth and death	Apoptosis	ko04210	K04739	cAMP-dependent protein kinase regulator
GYY|c19122_g1	Cellular Processes	Cell growth and death	Apoptosis	ko04210	K06268	serine/threonine-protein phosphatase 2B regulatory subunit
GYY|c8149_g1	Cellular Processes	Cell growth and death	Apoptosis	ko04210	K06268	serine/threonine-protein phosphatase 2B regulatory subunit
GYY|c33662_g1	Cellular Processes	Cell growth and death	Apoptosis	ko04210	K08738	cytochrome c
GYY|c8523_g1	Cellular Processes	Cell growth and death	Apoptosis	ko04210	K08738	cytochrome c
GYY|c28813_g1	Cellular Processes	Cell growth and death	Apoptosis	ko04210	K08738	cytochrome c
GYY|c16358_g1	Cellular Processes	Cell growth and death	Apoptosis	ko04210	K08738	cytochrome c
GYY|c26111_g1	Cellular Processes	Cell motility	Regulation of actin cytoskeleton	ko04810	K00889	1-phosphatidylinositol-4-phosphate 5-kinase	2.7.1.68
GYY|c16036_g1	Cellular Processes	Cell motility	Regulation of actin cytoskeleton	ko04810	K00889	1-phosphatidylinositol-4-phosphate 5-kinase	2.7.1.68
GYY|c18373_g1	Cellular Processes	Cell motility	Regulation of actin cytoskeleton	ko04810	K00921	1-phosphatidylinositol-3-phosphate 5-kinase	2.7.1.150
GYY|c16250_g1	Cellular Processes	Cell motility	Regulation of actin cytoskeleton	ko04810	K03099	son of sevenless
GYY|c36700_g1	Cellular Processes	Cell motility	Regulation of actin cytoskeleton	ko04810	K04371	mitogen-activated protein kinase 1/3	2.7.11.24
GYY|c25597_g1	Cellular Processes	Cell motility	Regulation of actin cytoskeleton	ko04810	K04371	mitogen-activated protein kinase 1/3	2.7.11.24
GYY|c26638_g1	Cellular Processes	Cell motility	Regulation of actin cytoskeleton	ko04810	K04371	mitogen-activated protein kinase 1/3	2.7.11.24
GYY|c17494_g1	Cellular Processes	Cell motility	Regulation of actin cytoskeleton	ko04810	K04371	mitogen-activated protein kinase 1/3	2.7.11.24
GYY|c37005_g1	Cellular Processes	Cell motility	Regulation of actin cytoskeleton	ko04810	K04371	mitogen-activated protein kinase 1/3	2.7.11.24
GYY|c16167_g1	Cellular Processes	Cell motility	Regulation of actin cytoskeleton	ko04810	K04371	mitogen-activated protein kinase 1/3	2.7.11.24
GYY|c40642_g1	Cellular Processes	Cell motility	Regulation of actin cytoskeleton	ko04810	K04371	mitogen-activated protein kinase 1/3	2.7.11.24
GYY|c37542_g1	Cellular Processes	Cell motility	Regulation of actin cytoskeleton	ko04810	K04371	mitogen-activated protein kinase 1/3	2.7.11.24
GYY|c16629_g1	Cellular Processes	Cell motility	Regulation of actin cytoskeleton	ko04810	K04392	Ras-related C3 botulinum toxin substrate 1
GYY|c32925_g1	Cellular Processes	Cell motility	Regulation of actin cytoskeleton	ko04810	K04392	Ras-related C3 botulinum toxin substrate 1
GYY|c26530_g1	Cellular Processes	Cell motility	Regulation of actin cytoskeleton	ko04810	K04392	Ras-related C3 botulinum toxin substrate 1
GYY|c29532_g1	Cellular Processes	Cell motility	Regulation of actin cytoskeleton	ko04810	K04393	cell division control protein 42
GYY|c20667_g1	Cellular Processes	Cell motility	Regulation of actin cytoskeleton	ko04810	K04393	cell division control protein 42
GYY|c14453_g1	Cellular Processes	Cell motility	Regulation of actin cytoskeleton	ko04810	K04409	p21-activated kinase 1	2.7.11.1
GYY|c28839_g1	Cellular Processes	Cell motility	Regulation of actin cytoskeleton	ko04810	K04409	p21-activated kinase 1	2.7.11.1
GYY|c14427_g1	Cellular Processes	Cell motility	Regulation of actin cytoskeleton	ko04810	K04513	Ras homolog gene family, member A
GYY|c29015_g1	Cellular Processes	Cell motility	Regulation of actin cytoskeleton	ko04810	K04513	Ras homolog gene family, member A
GYY|c16687_g1	Cellular Processes	Cell motility	Regulation of actin cytoskeleton	ko04810	K04513	Ras homolog gene family, member A
GYY|c6826_g1	Cellular Processes	Cell motility	Regulation of actin cytoskeleton	ko04810	K04513	Ras homolog gene family, member A
GYY|c39984_g1	Cellular Processes	Cell motility	Regulation of actin cytoskeleton	ko04810	K04513	Ras homolog gene family, member A
GYY|c28029_g1	Cellular Processes	Cell motility	Regulation of actin cytoskeleton	ko04810	K04513	Ras homolog gene family, member A
GYY|c33773_g1	Cellular Processes	Cell motility	Regulation of actin cytoskeleton	ko04810	K04513	Ras homolog gene family, member A
GYY|c35710_g1	Cellular Processes	Cell motility	Regulation of actin cytoskeleton	ko04810	K05692	actin beta/gamma 1
GYY|c27296_g1	Cellular Processes	Cell motility	Regulation of actin cytoskeleton	ko04810	K05692	actin beta/gamma 1
GYY|c30209_g1	Cellular Processes	Cell motility	Regulation of actin cytoskeleton	ko04810	K05692	actin beta/gamma 1
GYY|c38526_g1	Cellular Processes	Cell motility	Regulation of actin cytoskeleton	ko04810	K05692	actin beta/gamma 1
GYY|c29111_g1	Cellular Processes	Cell motility	Regulation of actin cytoskeleton	ko04810	K05692	actin beta/gamma 1
GYY|c35439_g1	Cellular Processes	Cell motility	Regulation of actin cytoskeleton	ko04810	K05692	actin beta/gamma 1
GYY|c5909_g1	Cellular Processes	Cell motility	Regulation of actin cytoskeleton	ko04810	K05692	actin beta/gamma 1
GYY|c24495_g1	Cellular Processes	Cell motility	Regulation of actin cytoskeleton	ko04810	K05692	actin beta/gamma 1
GYY|c38290_g1	Cellular Processes	Cell motility	Regulation of actin cytoskeleton	ko04810	K05692	actin beta/gamma 1
GYY|c7049_g1	Cellular Processes	Cell motility	Regulation of actin cytoskeleton	ko04810	K05692	actin beta/gamma 1
GYY|c25027_g1	Cellular Processes	Cell motility	Regulation of actin cytoskeleton	ko04810	K05692	actin beta/gamma 1
GYY|c4062_g1	Cellular Processes	Cell motility	Regulation of actin cytoskeleton	ko04810	K05692	actin beta/gamma 1
GYY|c20244_g1	Cellular Processes	Cell motility	Regulation of actin cytoskeleton	ko04810	K05692	actin beta/gamma 1
GYY|c9168_g1	Cellular Processes	Cell motility	Regulation of actin cytoskeleton	ko04810	K05692	actin beta/gamma 1
GYY|c15057_g1	Cellular Processes	Cell motility	Regulation of actin cytoskeleton	ko04810	K05692	actin beta/gamma 1
GYY|c13163_g1	Cellular Processes	Cell motility	Regulation of actin cytoskeleton	ko04810	K05692	actin beta/gamma 1
GYY|c22344_g1	Cellular Processes	Cell motility	Regulation of actin cytoskeleton	ko04810	K05692	actin beta/gamma 1
GYY|c27351_g1	Cellular Processes	Cell motility	Regulation of actin cytoskeleton	ko04810	K05692	actin beta/gamma 1
GYY|c12472_g1	Cellular Processes	Cell motility	Regulation of actin cytoskeleton	ko04810	K05692	actin beta/gamma 1
GYY|c4209_g1	Cellular Processes	Cell motility	Regulation of actin cytoskeleton	ko04810	K05692	actin beta/gamma 1
GYY|c23059_g1	Cellular Processes	Cell motility	Regulation of actin cytoskeleton	ko04810	K05692	actin beta/gamma 1
GYY|c31167_g1	Cellular Processes	Cell motility	Regulation of actin cytoskeleton	ko04810	K05692	actin beta/gamma 1
GYY|c8996_g1	Cellular Processes	Cell motility	Regulation of actin cytoskeleton	ko04810	K05692	actin beta/gamma 1
GYY|c11689_g1	Cellular Processes	Cell motility	Regulation of actin cytoskeleton	ko04810	K05692	actin beta/gamma 1
GYY|c27335_g1	Cellular Processes	Cell motility	Regulation of actin cytoskeleton	ko04810	K05692	actin beta/gamma 1
GYY|c21422_g1	Cellular Processes	Cell motility	Regulation of actin cytoskeleton	ko04810	K05747	Wiskott-Aldrich syndrome protein
GYY|c12783_g1	Cellular Processes	Cell motility	Regulation of actin cytoskeleton	ko04810	K05754	actin related protein 2/3 complex, subunit 5
GYY|c19519_g1	Cellular Processes	Cell motility	Regulation of actin cytoskeleton	ko04810	K05755	actin related protein 2/3 complex, subunit 4
GYY|c16521_g1	Cellular Processes	Cell motility	Regulation of actin cytoskeleton	ko04810	K05756	actin related protein 2/3 complex, subunit 3
GYY|c19560_g1	Cellular Processes	Cell motility	Regulation of actin cytoskeleton	ko04810	K05757	actin related protein 2/3 complex, subunit 1A/1B
GYY|c26642_g1	Cellular Processes	Cell motility	Regulation of actin cytoskeleton	ko04810	K05757	actin related protein 2/3 complex, subunit 1A/1B
GYY|c1512_g1	Cellular Processes	Cell motility	Regulation of actin cytoskeleton	ko04810	K05757	actin related protein 2/3 complex, subunit 1A/1B
GYY|c37545_g1	Cellular Processes	Cell motility	Regulation of actin cytoskeleton	ko04810	K05758	actin related protein 2/3 complex, subunit 2
GYY|c16138_g1	Cellular Processes	Cell motility	Regulation of actin cytoskeleton	ko04810	K05758	actin related protein 2/3 complex, subunit 2
GYY|c35461_g1	Cellular Processes	Cell motility	Regulation of actin cytoskeleton	ko04810	K05758	actin related protein 2/3 complex, subunit 2
GYY|c24241_g1	Cellular Processes	Cell motility	Regulation of actin cytoskeleton	ko04810	K05759	profilin
GYY|c6463_g1	Cellular Processes	Cell motility	Regulation of actin cytoskeleton	ko04810	K05759	profilin
GYY|c12579_g1	Cellular Processes	Cell motility	Regulation of actin cytoskeleton	ko04810	K05759	profilin
GYY|c35209_g1	Cellular Processes	Cell motility	Regulation of actin cytoskeleton	ko04810	K05759	profilin
GYY|c22386_g1	Cellular Processes	Cell motility	Regulation of actin cytoskeleton	ko04810	K05759	profilin
GYY|c16312_g1	Cellular Processes	Cell motility	Regulation of actin cytoskeleton	ko04810	K05765	cofilin
GYY|c40486_g1	Cellular Processes	Cell motility	Regulation of actin cytoskeleton	ko04810	K05765	cofilin
GYY|c9642_g1	Cellular Processes	Cell motility	Regulation of actin cytoskeleton	ko04810	K05765	cofilin
GYY|c11818_g1	Cellular Processes	Cell motility	Regulation of actin cytoskeleton	ko04810	K05765	cofilin
GYY|c38671_g1	Cellular Processes	Cell motility	Regulation of actin cytoskeleton	ko04810	K05765	cofilin
GYY|c21216_g1	Cellular Processes	Cell motility	Regulation of actin cytoskeleton	ko04810	K05767	Ras GTPase-activating-like protein IQGAP2/3
GYY|c30600_g1	Cellular Processes	Cell motility	Regulation of actin cytoskeleton	ko04810	K05768	gelsolin
GYY|c22634_g1	Cellular Processes	Cell motility	Regulation of actin cytoskeleton	ko04810	K06269	serine/threonine-protein phosphatase PP1 catalytic subunit	3.1.3.16
GYY|c17837_g1	Cellular Processes	Cell motility	Regulation of actin cytoskeleton	ko04810	K06269	serine/threonine-protein phosphatase PP1 catalytic subunit	3.1.3.16
GYY|c19468_g1	Cellular Processes	Cell motility	Regulation of actin cytoskeleton	ko04810	K06269	serine/threonine-protein phosphatase PP1 catalytic subunit	3.1.3.16
GYY|c26826_g1	Cellular Processes	Cell motility	Regulation of actin cytoskeleton	ko04810	K07827	GTPase KRas
GYY|c15288_g1	Cellular Processes	Cell motility	Regulation of actin cytoskeleton	ko04810	K07827	GTPase KRas
GYY|c37357_g1	Cellular Processes	Cell motility	Regulation of actin cytoskeleton	ko04810	K07827	GTPase KRas
GYY|c14844_g1	Cellular Processes	Cell motility	Regulation of actin cytoskeleton	ko04810	K07827	GTPase KRas
GYY|c14495_g1	Cellular Processes	Cell motility	Regulation of actin cytoskeleton	ko04810	K12757	myosin regulatory light chain 12
GYY|c14571_g1	Cellular Processes	Cellular commiunity	Focal adhesion	ko04510	K01110	phosphatidylinositol-3,4,5-trisphosphate 3-phosphatase and dual-specificity protein phosphatase PTEN	3.1.3.16 3.1.3.48 3.1.3.67
GYY|c33208_g1	Cellular Processes	Cellular commiunity	Focal adhesion	ko04510	K02677	classical protein kinase C	2.7.11.13
GYY|c30804_g1	Cellular Processes	Cellular commiunity	Focal adhesion	ko04510	K02677	classical protein kinase C	2.7.11.13
GYY|c14470_g1	Cellular Processes	Cellular commiunity	Focal adhesion	ko04510	K02677	classical protein kinase C	2.7.11.13
GYY|c18307_g1	Cellular Processes	Cellular commiunity	Focal adhesion	ko04510	K03083	glycogen synthase kinase 3 beta	2.7.11.26
GYY|c16250_g1	Cellular Processes	Cellular commiunity	Focal adhesion	ko04510	K03099	son of sevenless
GYY|c36700_g1	Cellular Processes	Cellular commiunity	Focal adhesion	ko04510	K04371	mitogen-activated protein kinase 1/3	2.7.11.24
GYY|c25597_g1	Cellular Processes	Cellular commiunity	Focal adhesion	ko04510	K04371	mitogen-activated protein kinase 1/3	2.7.11.24
GYY|c26638_g1	Cellular Processes	Cellular commiunity	Focal adhesion	ko04510	K04371	mitogen-activated protein kinase 1/3	2.7.11.24
GYY|c17494_g1	Cellular Processes	Cellular commiunity	Focal adhesion	ko04510	K04371	mitogen-activated protein kinase 1/3	2.7.11.24
GYY|c37005_g1	Cellular Processes	Cellular commiunity	Focal adhesion	ko04510	K04371	mitogen-activated protein kinase 1/3	2.7.11.24
GYY|c16167_g1	Cellular Processes	Cellular commiunity	Focal adhesion	ko04510	K04371	mitogen-activated protein kinase 1/3	2.7.11.24
GYY|c40642_g1	Cellular Processes	Cellular commiunity	Focal adhesion	ko04510	K04371	mitogen-activated protein kinase 1/3	2.7.11.24
GYY|c37542_g1	Cellular Processes	Cellular commiunity	Focal adhesion	ko04510	K04371	mitogen-activated protein kinase 1/3	2.7.11.24
GYY|c16629_g1	Cellular Processes	Cellular commiunity	Focal adhesion	ko04510	K04392	Ras-related C3 botulinum toxin substrate 1
GYY|c32925_g1	Cellular Processes	Cellular commiunity	Focal adhesion	ko04510	K04392	Ras-related C3 botulinum toxin substrate 1
GYY|c26530_g1	Cellular Processes	Cellular commiunity	Focal adhesion	ko04510	K04392	Ras-related C3 botulinum toxin substrate 1
GYY|c29532_g1	Cellular Processes	Cellular commiunity	Focal adhesion	ko04510	K04393	cell division control protein 42
GYY|c20667_g1	Cellular Processes	Cellular commiunity	Focal adhesion	ko04510	K04393	cell division control protein 42
GYY|c14453_g1	Cellular Processes	Cellular commiunity	Focal adhesion	ko04510	K04409	p21-activated kinase 1	2.7.11.1
GYY|c28839_g1	Cellular Processes	Cellular commiunity	Focal adhesion	ko04510	K04409	p21-activated kinase 1	2.7.11.1
GYY|c14427_g1	Cellular Processes	Cellular commiunity	Focal adhesion	ko04510	K04513	Ras homolog gene family, member A
GYY|c29015_g1	Cellular Processes	Cellular commiunity	Focal adhesion	ko04510	K04513	Ras homolog gene family, member A
GYY|c16687_g1	Cellular Processes	Cellular commiunity	Focal adhesion	ko04510	K04513	Ras homolog gene family, member A
GYY|c6826_g1	Cellular Processes	Cellular commiunity	Focal adhesion	ko04510	K04513	Ras homolog gene family, member A
GYY|c39984_g1	Cellular Processes	Cellular commiunity	Focal adhesion	ko04510	K04513	Ras homolog gene family, member A
GYY|c28029_g1	Cellular Processes	Cellular commiunity	Focal adhesion	ko04510	K04513	Ras homolog gene family, member A
GYY|c33773_g1	Cellular Processes	Cellular commiunity	Focal adhesion	ko04510	K04513	Ras homolog gene family, member A
GYY|c35710_g1	Cellular Processes	Cellular commiunity	Focal adhesion	ko04510	K05692	actin beta/gamma 1
GYY|c27296_g1	Cellular Processes	Cellular commiunity	Focal adhesion	ko04510	K05692	actin beta/gamma 1
GYY|c30209_g1	Cellular Processes	Cellular commiunity	Focal adhesion	ko04510	K05692	actin beta/gamma 1
GYY|c38526_g1	Cellular Processes	Cellular commiunity	Focal adhesion	ko04510	K05692	actin beta/gamma 1
GYY|c29111_g1	Cellular Processes	Cellular commiunity	Focal adhesion	ko04510	K05692	actin beta/gamma 1
GYY|c35439_g1	Cellular Processes	Cellular commiunity	Focal adhesion	ko04510	K05692	actin beta/gamma 1
GYY|c5909_g1	Cellular Processes	Cellular commiunity	Focal adhesion	ko04510	K05692	actin beta/gamma 1
GYY|c24495_g1	Cellular Processes	Cellular commiunity	Focal adhesion	ko04510	K05692	actin beta/gamma 1
GYY|c38290_g1	Cellular Processes	Cellular commiunity	Focal adhesion	ko04510	K05692	actin beta/gamma 1
GYY|c7049_g1	Cellular Processes	Cellular commiunity	Focal adhesion	ko04510	K05692	actin beta/gamma 1
GYY|c25027_g1	Cellular Processes	Cellular commiunity	Focal adhesion	ko04510	K05692	actin beta/gamma 1
GYY|c4062_g1	Cellular Processes	Cellular commiunity	Focal adhesion	ko04510	K05692	actin beta/gamma 1
GYY|c20244_g1	Cellular Processes	Cellular commiunity	Focal adhesion	ko04510	K05692	actin beta/gamma 1
GYY|c9168_g1	Cellular Processes	Cellular commiunity	Focal adhesion	ko04510	K05692	actin beta/gamma 1
GYY|c15057_g1	Cellular Processes	Cellular commiunity	Focal adhesion	ko04510	K05692	actin beta/gamma 1
GYY|c13163_g1	Cellular Processes	Cellular commiunity	Focal adhesion	ko04510	K05692	actin beta/gamma 1
GYY|c22344_g1	Cellular Processes	Cellular commiunity	Focal adhesion	ko04510	K05692	actin beta/gamma 1
GYY|c27351_g1	Cellular Processes	Cellular commiunity	Focal adhesion	ko04510	K05692	actin beta/gamma 1
GYY|c12472_g1	Cellular Processes	Cellular commiunity	Focal adhesion	ko04510	K05692	actin beta/gamma 1
GYY|c4209_g1	Cellular Processes	Cellular commiunity	Focal adhesion	ko04510	K05692	actin beta/gamma 1
GYY|c23059_g1	Cellular Processes	Cellular commiunity	Focal adhesion	ko04510	K05692	actin beta/gamma 1
GYY|c31167_g1	Cellular Processes	Cellular commiunity	Focal adhesion	ko04510	K05692	actin beta/gamma 1
GYY|c8996_g1	Cellular Processes	Cellular commiunity	Focal adhesion	ko04510	K05692	actin beta/gamma 1
GYY|c11689_g1	Cellular Processes	Cellular commiunity	Focal adhesion	ko04510	K05692	actin beta/gamma 1
GYY|c27335_g1	Cellular Processes	Cellular commiunity	Focal adhesion	ko04510	K05692	actin beta/gamma 1
GYY|c22634_g1	Cellular Processes	Cellular commiunity	Focal adhesion	ko04510	K06269	serine/threonine-protein phosphatase PP1 catalytic subunit	3.1.3.16
GYY|c17837_g1	Cellular Processes	Cellular commiunity	Focal adhesion	ko04510	K06269	serine/threonine-protein phosphatase PP1 catalytic subunit	3.1.3.16
GYY|c19468_g1	Cellular Processes	Cellular commiunity	Focal adhesion	ko04510	K06269	serine/threonine-protein phosphatase PP1 catalytic subunit	3.1.3.16
GYY|c21280_g1	Cellular Processes	Cellular commiunity	Focal adhesion	ko04510	K06276	3-phosphoinositide dependent protein kinase-1	2.7.11.1
GYY|c14495_g1	Cellular Processes	Cellular commiunity	Focal adhesion	ko04510	K12757	myosin regulatory light chain 12
GYY|c31991_g1	Cellular Processes	Cellular commiunity	Adherens junction	ko04520	K03097	casein kinase II subunit alpha	2.7.11.1
GYY|c12707_g1	Cellular Processes	Cellular commiunity	Adherens junction	ko04520	K03097	casein kinase II subunit alpha	2.7.11.1
GYY|c24397_g1	Cellular Processes	Cellular commiunity	Adherens junction	ko04520	K03097	casein kinase II subunit alpha	2.7.11.1
GYY|c28268_g1	Cellular Processes	Cellular commiunity	Adherens junction	ko04520	K03097	casein kinase II subunit alpha	2.7.11.1
GYY|c17313_g1	Cellular Processes	Cellular commiunity	Adherens junction	ko04520	K03115	casein kinase II subunit beta
GYY|c16591_g1	Cellular Processes	Cellular commiunity	Adherens junction	ko04520	K03115	casein kinase II subunit beta
GYY|c37176_g1	Cellular Processes	Cellular commiunity	Adherens junction	ko04520	K03115	casein kinase II subunit beta
GYY|c36700_g1	Cellular Processes	Cellular commiunity	Adherens junction	ko04520	K04371	mitogen-activated protein kinase 1/3	2.7.11.24
GYY|c25597_g1	Cellular Processes	Cellular commiunity	Adherens junction	ko04520	K04371	mitogen-activated protein kinase 1/3	2.7.11.24
GYY|c26638_g1	Cellular Processes	Cellular commiunity	Adherens junction	ko04520	K04371	mitogen-activated protein kinase 1/3	2.7.11.24
GYY|c17494_g1	Cellular Processes	Cellular commiunity	Adherens junction	ko04520	K04371	mitogen-activated protein kinase 1/3	2.7.11.24
GYY|c37005_g1	Cellular Processes	Cellular commiunity	Adherens junction	ko04520	K04371	mitogen-activated protein kinase 1/3	2.7.11.24
GYY|c16167_g1	Cellular Processes	Cellular commiunity	Adherens junction	ko04520	K04371	mitogen-activated protein kinase 1/3	2.7.11.24
GYY|c40642_g1	Cellular Processes	Cellular commiunity	Adherens junction	ko04520	K04371	mitogen-activated protein kinase 1/3	2.7.11.24
GYY|c37542_g1	Cellular Processes	Cellular commiunity	Adherens junction	ko04520	K04371	mitogen-activated protein kinase 1/3	2.7.11.24
GYY|c16629_g1	Cellular Processes	Cellular commiunity	Adherens junction	ko04520	K04392	Ras-related C3 botulinum toxin substrate 1
GYY|c32925_g1	Cellular Processes	Cellular commiunity	Adherens junction	ko04520	K04392	Ras-related C3 botulinum toxin substrate 1
GYY|c26530_g1	Cellular Processes	Cellular commiunity	Adherens junction	ko04520	K04392	Ras-related C3 botulinum toxin substrate 1
GYY|c29532_g1	Cellular Processes	Cellular commiunity	Adherens junction	ko04520	K04393	cell division control protein 42
GYY|c20667_g1	Cellular Processes	Cellular commiunity	Adherens junction	ko04520	K04393	cell division control protein 42
GYY|c14427_g1	Cellular Processes	Cellular commiunity	Adherens junction	ko04520	K04513	Ras homolog gene family, member A
GYY|c29015_g1	Cellular Processes	Cellular commiunity	Adherens junction	ko04520	K04513	Ras homolog gene family, member A
GYY|c16687_g1	Cellular Processes	Cellular commiunity	Adherens junction	ko04520	K04513	Ras homolog gene family, member A
GYY|c6826_g1	Cellular Processes	Cellular commiunity	Adherens junction	ko04520	K04513	Ras homolog gene family, member A
GYY|c39984_g1	Cellular Processes	Cellular commiunity	Adherens junction	ko04520	K04513	Ras homolog gene family, member A
GYY|c28029_g1	Cellular Processes	Cellular commiunity	Adherens junction	ko04520	K04513	Ras homolog gene family, member A
GYY|c33773_g1	Cellular Processes	Cellular commiunity	Adherens junction	ko04520	K04513	Ras homolog gene family, member A
GYY|c35710_g1	Cellular Processes	Cellular commiunity	Adherens junction	ko04520	K05692	actin beta/gamma 1
GYY|c27296_g1	Cellular Processes	Cellular commiunity	Adherens junction	ko04520	K05692	actin beta/gamma 1
GYY|c30209_g1	Cellular Processes	Cellular commiunity	Adherens junction	ko04520	K05692	actin beta/gamma 1
GYY|c38526_g1	Cellular Processes	Cellular commiunity	Adherens junction	ko04520	K05692	actin beta/gamma 1
GYY|c29111_g1	Cellular Processes	Cellular commiunity	Adherens junction	ko04520	K05692	actin beta/gamma 1
GYY|c35439_g1	Cellular Processes	Cellular commiunity	Adherens junction	ko04520	K05692	actin beta/gamma 1
GYY|c5909_g1	Cellular Processes	Cellular commiunity	Adherens junction	ko04520	K05692	actin beta/gamma 1
GYY|c24495_g1	Cellular Processes	Cellular commiunity	Adherens junction	ko04520	K05692	actin beta/gamma 1
GYY|c38290_g1	Cellular Processes	Cellular commiunity	Adherens junction	ko04520	K05692	actin beta/gamma 1
GYY|c7049_g1	Cellular Processes	Cellular commiunity	Adherens junction	ko04520	K05692	actin beta/gamma 1
GYY|c25027_g1	Cellular Processes	Cellular commiunity	Adherens junction	ko04520	K05692	actin beta/gamma 1
GYY|c4062_g1	Cellular Processes	Cellular commiunity	Adherens junction	ko04520	K05692	actin beta/gamma 1
GYY|c20244_g1	Cellular Processes	Cellular commiunity	Adherens junction	ko04520	K05692	actin beta/gamma 1
GYY|c9168_g1	Cellular Processes	Cellular commiunity	Adherens junction	ko04520	K05692	actin beta/gamma 1
GYY|c15057_g1	Cellular Processes	Cellular commiunity	Adherens junction	ko04520	K05692	actin beta/gamma 1
GYY|c13163_g1	Cellular Processes	Cellular commiunity	Adherens junction	ko04520	K05692	actin beta/gamma 1
GYY|c22344_g1	Cellular Processes	Cellular commiunity	Adherens junction	ko04520	K05692	actin beta/gamma 1
GYY|c27351_g1	Cellular Processes	Cellular commiunity	Adherens junction	ko04520	K05692	actin beta/gamma 1
GYY|c12472_g1	Cellular Processes	Cellular commiunity	Adherens junction	ko04520	K05692	actin beta/gamma 1
GYY|c4209_g1	Cellular Processes	Cellular commiunity	Adherens junction	ko04520	K05692	actin beta/gamma 1
GYY|c23059_g1	Cellular Processes	Cellular commiunity	Adherens junction	ko04520	K05692	actin beta/gamma 1
GYY|c31167_g1	Cellular Processes	Cellular commiunity	Adherens junction	ko04520	K05692	actin beta/gamma 1
GYY|c8996_g1	Cellular Processes	Cellular commiunity	Adherens junction	ko04520	K05692	actin beta/gamma 1
GYY|c11689_g1	Cellular Processes	Cellular commiunity	Adherens junction	ko04520	K05692	actin beta/gamma 1
GYY|c27335_g1	Cellular Processes	Cellular commiunity	Adherens junction	ko04520	K05692	actin beta/gamma 1
GYY|c21422_g1	Cellular Processes	Cellular commiunity	Adherens junction	ko04520	K05747	Wiskott-Aldrich syndrome protein
GYY|c14571_g1	Cellular Processes	Cellular commiunity	Tight junction	ko04530	K01110	phosphatidylinositol-3,4,5-trisphosphate 3-phosphatase and dual-specificity protein phosphatase PTEN	3.1.3.16 3.1.3.48 3.1.3.67
GYY|c33208_g1	Cellular Processes	Cellular commiunity	Tight junction	ko04530	K02677	classical protein kinase C	2.7.11.13
GYY|c30804_g1	Cellular Processes	Cellular commiunity	Tight junction	ko04530	K02677	classical protein kinase C	2.7.11.13
GYY|c14470_g1	Cellular Processes	Cellular commiunity	Tight junction	ko04530	K02677	classical protein kinase C	2.7.11.13
GYY|c31991_g1	Cellular Processes	Cellular commiunity	Tight junction	ko04530	K03097	casein kinase II subunit alpha	2.7.11.1
GYY|c12707_g1	Cellular Processes	Cellular commiunity	Tight junction	ko04530	K03097	casein kinase II subunit alpha	2.7.11.1
GYY|c24397_g1	Cellular Processes	Cellular commiunity	Tight junction	ko04530	K03097	casein kinase II subunit alpha	2.7.11.1
GYY|c28268_g1	Cellular Processes	Cellular commiunity	Tight junction	ko04530	K03097	casein kinase II subunit alpha	2.7.11.1
GYY|c17313_g1	Cellular Processes	Cellular commiunity	Tight junction	ko04530	K03115	casein kinase II subunit beta
GYY|c16591_g1	Cellular Processes	Cellular commiunity	Tight junction	ko04530	K03115	casein kinase II subunit beta
GYY|c37176_g1	Cellular Processes	Cellular commiunity	Tight junction	ko04530	K03115	casein kinase II subunit beta
GYY|c15667_g1	Cellular Processes	Cellular commiunity	Tight junction	ko04530	K03456	serine/threonine-protein phosphatase 2A regulatory subunit A
GYY|c23297_g1	Cellular Processes	Cellular commiunity	Tight junction	ko04530	K03456	serine/threonine-protein phosphatase 2A regulatory subunit A
GYY|c17765_g1	Cellular Processes	Cellular commiunity	Tight junction	ko04530	K04354	serine/threonine-protein phosphatase 2A regulatory subunit B
GYY|c29299_g1	Cellular Processes	Cellular commiunity	Tight junction	ko04530	K04382	serine/threonine-protein phosphatase 2A catalytic subunit	3.1.3.16
GYY|c14289_g1	Cellular Processes	Cellular commiunity	Tight junction	ko04530	K04382	serine/threonine-protein phosphatase 2A catalytic subunit	3.1.3.16
GYY|c14799_g1	Cellular Processes	Cellular commiunity	Tight junction	ko04530	K04382	serine/threonine-protein phosphatase 2A catalytic subunit	3.1.3.16
GYY|c14799_g2	Cellular Processes	Cellular commiunity	Tight junction	ko04530	K04382	serine/threonine-protein phosphatase 2A catalytic subunit	3.1.3.16
GYY|c29532_g1	Cellular Processes	Cellular commiunity	Tight junction	ko04530	K04393	cell division control protein 42
GYY|c20667_g1	Cellular Processes	Cellular commiunity	Tight junction	ko04530	K04393	cell division control protein 42
GYY|c14427_g1	Cellular Processes	Cellular commiunity	Tight junction	ko04530	K04513	Ras homolog gene family, member A
GYY|c29015_g1	Cellular Processes	Cellular commiunity	Tight junction	ko04530	K04513	Ras homolog gene family, member A
GYY|c16687_g1	Cellular Processes	Cellular commiunity	Tight junction	ko04530	K04513	Ras homolog gene family, member A
GYY|c6826_g1	Cellular Processes	Cellular commiunity	Tight junction	ko04530	K04513	Ras homolog gene family, member A
GYY|c39984_g1	Cellular Processes	Cellular commiunity	Tight junction	ko04530	K04513	Ras homolog gene family, member A
GYY|c28029_g1	Cellular Processes	Cellular commiunity	Tight junction	ko04530	K04513	Ras homolog gene family, member A
GYY|c33773_g1	Cellular Processes	Cellular commiunity	Tight junction	ko04530	K04513	Ras homolog gene family, member A
GYY|c35710_g1	Cellular Processes	Cellular commiunity	Tight junction	ko04530	K05692	actin beta/gamma 1
GYY|c27296_g1	Cellular Processes	Cellular commiunity	Tight junction	ko04530	K05692	actin beta/gamma 1
GYY|c30209_g1	Cellular Processes	Cellular commiunity	Tight junction	ko04530	K05692	actin beta/gamma 1
GYY|c38526_g1	Cellular Processes	Cellular commiunity	Tight junction	ko04530	K05692	actin beta/gamma 1
GYY|c29111_g1	Cellular Processes	Cellular commiunity	Tight junction	ko04530	K05692	actin beta/gamma 1
GYY|c35439_g1	Cellular Processes	Cellular commiunity	Tight junction	ko04530	K05692	actin beta/gamma 1
GYY|c5909_g1	Cellular Processes	Cellular commiunity	Tight junction	ko04530	K05692	actin beta/gamma 1
GYY|c24495_g1	Cellular Processes	Cellular commiunity	Tight junction	ko04530	K05692	actin beta/gamma 1
GYY|c38290_g1	Cellular Processes	Cellular commiunity	Tight junction	ko04530	K05692	actin beta/gamma 1
GYY|c7049_g1	Cellular Processes	Cellular commiunity	Tight junction	ko04530	K05692	actin beta/gamma 1
GYY|c25027_g1	Cellular Processes	Cellular commiunity	Tight junction	ko04530	K05692	actin beta/gamma 1
GYY|c4062_g1	Cellular Processes	Cellular commiunity	Tight junction	ko04530	K05692	actin beta/gamma 1
GYY|c20244_g1	Cellular Processes	Cellular commiunity	Tight junction	ko04530	K05692	actin beta/gamma 1
GYY|c9168_g1	Cellular Processes	Cellular commiunity	Tight junction	ko04530	K05692	actin beta/gamma 1
GYY|c15057_g1	Cellular Processes	Cellular commiunity	Tight junction	ko04530	K05692	actin beta/gamma 1
GYY|c13163_g1	Cellular Processes	Cellular commiunity	Tight junction	ko04530	K05692	actin beta/gamma 1
GYY|c22344_g1	Cellular Processes	Cellular commiunity	Tight junction	ko04530	K05692	actin beta/gamma 1
GYY|c27351_g1	Cellular Processes	Cellular commiunity	Tight junction	ko04530	K05692	actin beta/gamma 1
GYY|c12472_g1	Cellular Processes	Cellular commiunity	Tight junction	ko04530	K05692	actin beta/gamma 1
GYY|c4209_g1	Cellular Processes	Cellular commiunity	Tight junction	ko04530	K05692	actin beta/gamma 1
GYY|c23059_g1	Cellular Processes	Cellular commiunity	Tight junction	ko04530	K05692	actin beta/gamma 1
GYY|c31167_g1	Cellular Processes	Cellular commiunity	Tight junction	ko04530	K05692	actin beta/gamma 1
GYY|c8996_g1	Cellular Processes	Cellular commiunity	Tight junction	ko04530	K05692	actin beta/gamma 1
GYY|c11689_g1	Cellular Processes	Cellular commiunity	Tight junction	ko04530	K05692	actin beta/gamma 1
GYY|c27335_g1	Cellular Processes	Cellular commiunity	Tight junction	ko04530	K05692	actin beta/gamma 1
GYY|c20388_g1	Cellular Processes	Cellular commiunity	Tight junction	ko04530	K06101	histone-lysine N-methyltransferase ASH1L	2.1.1.43
GYY|c16194_g1	Cellular Processes	Cellular commiunity	Tight junction	ko04530	K06111	exocyst complex component 4
GYY|c26826_g1	Cellular Processes	Cellular commiunity	Tight junction	ko04530	K07827	GTPase KRas
GYY|c15288_g1	Cellular Processes	Cellular commiunity	Tight junction	ko04530	K07827	GTPase KRas
GYY|c37357_g1	Cellular Processes	Cellular commiunity	Tight junction	ko04530	K07827	GTPase KRas
GYY|c14844_g1	Cellular Processes	Cellular commiunity	Tight junction	ko04530	K07827	GTPase KRas
GYY|c21340_g1	Cellular Processes	Cellular commiunity	Tight junction	ko04530	K10352	myosin heavy chain
GYY|c35019_g1	Cellular Processes	Cellular commiunity	Tight junction	ko04530	K10352	myosin heavy chain
GYY|c22171_g1	Cellular Processes	Cellular commiunity	Tight junction	ko04530	K10352	myosin heavy chain
GYY|c14495_g1	Cellular Processes	Cellular commiunity	Tight junction	ko04530	K12757	myosin regulatory light chain 12
GYY|c33208_g1	Cellular Processes	Cellular commiunity	Gap junction	ko04540	K02677	classical protein kinase C	2.7.11.13
GYY|c30804_g1	Cellular Processes	Cellular commiunity	Gap junction	ko04540	K02677	classical protein kinase C	2.7.11.13
GYY|c14470_g1	Cellular Processes	Cellular commiunity	Gap junction	ko04540	K02677	classical protein kinase C	2.7.11.13
GYY|c16250_g1	Cellular Processes	Cellular commiunity	Gap junction	ko04540	K03099	son of sevenless
GYY|c17517_g1	Cellular Processes	Cellular commiunity	Gap junction	ko04540	K04345	protein kinase A	2.7.11.11
GYY|c26215_g1	Cellular Processes	Cellular commiunity	Gap junction	ko04540	K04345	protein kinase A	2.7.11.11
GYY|c7709_g1	Cellular Processes	Cellular commiunity	Gap junction	ko04540	K04345	protein kinase A	2.7.11.11
GYY|c19502_g1	Cellular Processes	Cellular commiunity	Gap junction	ko04540	K04345	protein kinase A	2.7.11.11
GYY|c20358_g1	Cellular Processes	Cellular commiunity	Gap junction	ko04540	K04345	protein kinase A	2.7.11.11
GYY|c36700_g1	Cellular Processes	Cellular commiunity	Gap junction	ko04540	K04371	mitogen-activated protein kinase 1/3	2.7.11.24
GYY|c25597_g1	Cellular Processes	Cellular commiunity	Gap junction	ko04540	K04371	mitogen-activated protein kinase 1/3	2.7.11.24
GYY|c26638_g1	Cellular Processes	Cellular commiunity	Gap junction	ko04540	K04371	mitogen-activated protein kinase 1/3	2.7.11.24
GYY|c17494_g1	Cellular Processes	Cellular commiunity	Gap junction	ko04540	K04371	mitogen-activated protein kinase 1/3	2.7.11.24
GYY|c37005_g1	Cellular Processes	Cellular commiunity	Gap junction	ko04540	K04371	mitogen-activated protein kinase 1/3	2.7.11.24
GYY|c16167_g1	Cellular Processes	Cellular commiunity	Gap junction	ko04540	K04371	mitogen-activated protein kinase 1/3	2.7.11.24
GYY|c40642_g1	Cellular Processes	Cellular commiunity	Gap junction	ko04540	K04371	mitogen-activated protein kinase 1/3	2.7.11.24
GYY|c37542_g1	Cellular Processes	Cellular commiunity	Gap junction	ko04540	K04371	mitogen-activated protein kinase 1/3	2.7.11.24
GYY|c22609_g1	Cellular Processes	Cellular commiunity	Gap junction	ko04540	K04464	mitogen-activated protein kinase 7	2.7.11.24
GYY|c15923_g1	Cellular Processes	Cellular commiunity	Gap junction	ko04540	K04464	mitogen-activated protein kinase 7	2.7.11.24
GYY|c34018_g1	Cellular Processes	Cellular commiunity	Gap junction	ko04540	K07374	tubulin alpha
GYY|c1993_g1	Cellular Processes	Cellular commiunity	Gap junction	ko04540	K07374	tubulin alpha
GYY|c5251_g1	Cellular Processes	Cellular commiunity	Gap junction	ko04540	K07374	tubulin alpha
GYY|c31045_g1	Cellular Processes	Cellular commiunity	Gap junction	ko04540	K07374	tubulin alpha
GYY|c29406_g1	Cellular Processes	Cellular commiunity	Gap junction	ko04540	K07374	tubulin alpha
GYY|c36157_g1	Cellular Processes	Cellular commiunity	Gap junction	ko04540	K07374	tubulin alpha
GYY|c32494_g1	Cellular Processes	Cellular commiunity	Gap junction	ko04540	K07374	tubulin alpha
GYY|c14496_g1	Cellular Processes	Cellular commiunity	Gap junction	ko04540	K07374	tubulin alpha
GYY|c26012_g1	Cellular Processes	Cellular commiunity	Gap junction	ko04540	K07374	tubulin alpha
GYY|c36212_g1	Cellular Processes	Cellular commiunity	Gap junction	ko04540	K07374	tubulin alpha
GYY|c26940_g1	Cellular Processes	Cellular commiunity	Gap junction	ko04540	K07374	tubulin alpha
GYY|c39345_g1	Cellular Processes	Cellular commiunity	Gap junction	ko04540	K07374	tubulin alpha
GYY|c33616_g1	Cellular Processes	Cellular commiunity	Gap junction	ko04540	K07374	tubulin alpha
GYY|c39831_g1	Cellular Processes	Cellular commiunity	Gap junction	ko04540	K07374	tubulin alpha
GYY|c36490_g1	Cellular Processes	Cellular commiunity	Gap junction	ko04540	K07374	tubulin alpha
GYY|c11747_g1	Cellular Processes	Cellular commiunity	Gap junction	ko04540	K07374	tubulin alpha
GYY|c33265_g1	Cellular Processes	Cellular commiunity	Gap junction	ko04540	K07374	tubulin alpha
GYY|c35462_g1	Cellular Processes	Cellular commiunity	Gap junction	ko04540	K07374	tubulin alpha
GYY|c25464_g1	Cellular Processes	Cellular commiunity	Gap junction	ko04540	K07374	tubulin alpha
GYY|c37171_g1	Cellular Processes	Cellular commiunity	Gap junction	ko04540	K07374	tubulin alpha
GYY|c25653_g1	Cellular Processes	Cellular commiunity	Gap junction	ko04540	K07374	tubulin alpha
GYY|c24275_g1	Cellular Processes	Cellular commiunity	Gap junction	ko04540	K07375	tubulin beta
GYY|c13058_g1	Cellular Processes	Cellular commiunity	Gap junction	ko04540	K07375	tubulin beta
GYY|c19667_g1	Cellular Processes	Cellular commiunity	Gap junction	ko04540	K07375	tubulin beta
GYY|c39247_g1	Cellular Processes	Cellular commiunity	Gap junction	ko04540	K07375	tubulin beta
GYY|c26790_g1	Cellular Processes	Cellular commiunity	Gap junction	ko04540	K07375	tubulin beta
GYY|c30842_g1	Cellular Processes	Cellular commiunity	Gap junction	ko04540	K07375	tubulin beta
GYY|c19772_g1	Cellular Processes	Cellular commiunity	Gap junction	ko04540	K07375	tubulin beta
GYY|c26826_g1	Cellular Processes	Cellular commiunity	Gap junction	ko04540	K07827	GTPase KRas
GYY|c15288_g1	Cellular Processes	Cellular commiunity	Gap junction	ko04540	K07827	GTPase KRas
GYY|c37357_g1	Cellular Processes	Cellular commiunity	Gap junction	ko04540	K07827	GTPase KRas
GYY|c14844_g1	Cellular Processes	Cellular commiunity	Gap junction	ko04540	K07827	GTPase KRas
GYY|c18307_g1	Cellular Processes	Cellular commiunity	Signaling pathways regulating pluripotency of stem cells	ko04550	K03083	glycogen synthase kinase 3 beta	2.7.11.26
GYY|c36700_g1	Cellular Processes	Cellular commiunity	Signaling pathways regulating pluripotency of stem cells	ko04550	K04371	mitogen-activated protein kinase 1/3	2.7.11.24
GYY|c25597_g1	Cellular Processes	Cellular commiunity	Signaling pathways regulating pluripotency of stem cells	ko04550	K04371	mitogen-activated protein kinase 1/3	2.7.11.24
GYY|c26638_g1	Cellular Processes	Cellular commiunity	Signaling pathways regulating pluripotency of stem cells	ko04550	K04371	mitogen-activated protein kinase 1/3	2.7.11.24
GYY|c17494_g1	Cellular Processes	Cellular commiunity	Signaling pathways regulating pluripotency of stem cells	ko04550	K04371	mitogen-activated protein kinase 1/3	2.7.11.24
GYY|c37005_g1	Cellular Processes	Cellular commiunity	Signaling pathways regulating pluripotency of stem cells	ko04550	K04371	mitogen-activated protein kinase 1/3	2.7.11.24
GYY|c16167_g1	Cellular Processes	Cellular commiunity	Signaling pathways regulating pluripotency of stem cells	ko04550	K04371	mitogen-activated protein kinase 1/3	2.7.11.24
GYY|c40642_g1	Cellular Processes	Cellular commiunity	Signaling pathways regulating pluripotency of stem cells	ko04550	K04371	mitogen-activated protein kinase 1/3	2.7.11.24
GYY|c37542_g1	Cellular Processes	Cellular commiunity	Signaling pathways regulating pluripotency of stem cells	ko04550	K04371	mitogen-activated protein kinase 1/3	2.7.11.24
GYY|c19028_g1	Cellular Processes	Cellular commiunity	Signaling pathways regulating pluripotency of stem cells	ko04550	K04441	p38 MAP kinase	2.7.11.24
GYY|c31066_g1	Cellular Processes	Cellular commiunity	Signaling pathways regulating pluripotency of stem cells	ko04550	K04441	p38 MAP kinase	2.7.11.24
GYY|c26826_g1	Cellular Processes	Cellular commiunity	Signaling pathways regulating pluripotency of stem cells	ko04550	K07827	GTPase KRas
GYY|c15288_g1	Cellular Processes	Cellular commiunity	Signaling pathways regulating pluripotency of stem cells	ko04550	K07827	GTPase KRas
GYY|c37357_g1	Cellular Processes	Cellular commiunity	Signaling pathways regulating pluripotency of stem cells	ko04550	K07827	GTPase KRas
GYY|c14844_g1	Cellular Processes	Cellular commiunity	Signaling pathways regulating pluripotency of stem cells	ko04550	K07827	GTPase KRas
GYY|c18367_g1	Cellular Processes	Cellular commiunity	Signaling pathways regulating pluripotency of stem cells	ko04550	K14439	SWI/SNF-related matrix-associated actin-dependent regulator of chromatin subfamily A containing DEAD/H box 1	3.6.4.12
GYY|c18807_g1	Cellular Processes	Transport and catabolism	Regulation of autophagy	ko04140	K00914	phosphatidylinositol 3-kinase	2.7.1.137
GYY|c15174_g1	Cellular Processes	Transport and catabolism	Regulation of autophagy	ko04140	K08269	serine/threonine-protein kinase ULK/ATG1	2.7.11.1
GYY|c20768_g1	Cellular Processes	Transport and catabolism	Regulation of autophagy	ko04140	K08269	serine/threonine-protein kinase ULK/ATG1	2.7.11.1
GYY|c19526_g1	Cellular Processes	Transport and catabolism	Regulation of autophagy	ko04140	K08332	vacuolar protein 8
GYY|c25892_g1	Cellular Processes	Transport and catabolism	Regulation of autophagy	ko04140	K08332	vacuolar protein 8
GYY|c38983_g1	Cellular Processes	Transport and catabolism	Regulation of autophagy	ko04140	K08333	phosphoinositide-3-kinase, regulatory subunit 4	2.7.11.1
GYY|c37715_g1	Cellular Processes	Transport and catabolism	Regulation of autophagy	ko04140	K08334	beclin 1
GYY|c18653_g1	Cellular Processes	Transport and catabolism	Regulation of autophagy	ko04140	K08334	beclin 1
GYY|c14457_g1	Cellular Processes	Transport and catabolism	Regulation of autophagy	ko04140	K08337	ubiquitin-like modifier-activating enzyme ATG7
GYY|c28393_g1	Cellular Processes	Transport and catabolism	Regulation of autophagy	ko04140	K08337	ubiquitin-like modifier-activating enzyme ATG7
GYY|c26678_g1	Cellular Processes	Transport and catabolism	Regulation of autophagy	ko04140	K08339	autophagy-related protein 5
GYY|c12383_g1	Cellular Processes	Transport and catabolism	Regulation of autophagy	ko04140	K08341	GABA(A) receptor-associated protein
GYY|c5683_g1	Cellular Processes	Transport and catabolism	Regulation of autophagy	ko04140	K08341	GABA(A) receptor-associated protein
GYY|c11299_g1	Cellular Processes	Transport and catabolism	Regulation of autophagy	ko04140	K08341	GABA(A) receptor-associated protein
GYY|c8958_g1	Cellular Processes	Transport and catabolism	Regulation of autophagy	ko04140	K08341	GABA(A) receptor-associated protein
GYY|c16953_g1	Cellular Processes	Transport and catabolism	Regulation of autophagy	ko04140	K08342	cysteine protease ATG4	3.4.22.-
GYY|c27213_g1	Cellular Processes	Transport and catabolism	Regulation of autophagy	ko04140	K08343	ubiquitin-like-conjugating enzyme ATG3	6.3.2.19
GYY|c16753_g1	Cellular Processes	Transport and catabolism	Regulation of autophagy	ko04140	K08343	ubiquitin-like-conjugating enzyme ATG3	6.3.2.19
GYY|c15255_g1	Cellular Processes	Transport and catabolism	Lysosome	ko04142	K01074	palmitoyl-protein thioesterase	3.1.2.22
GYY|c30936_g1	Cellular Processes	Transport and catabolism	Lysosome	ko04142	K01074	palmitoyl-protein thioesterase	3.1.2.22
GYY|c1617_g1	Cellular Processes	Transport and catabolism	Lysosome	ko04142	K01192	beta-mannosidase	3.2.1.25
GYY|c38436_g1	Cellular Processes	Transport and catabolism	Lysosome	ko04142	K01192	beta-mannosidase	3.2.1.25
GYY|c38880_g1	Cellular Processes	Transport and catabolism	Lysosome	ko04142	K01192	beta-mannosidase	3.2.1.25
GYY|c16778_g1	Cellular Processes	Transport and catabolism	Lysosome	ko04142	K01279	tripeptidyl-peptidase I	3.4.14.9
GYY|c13644_g1	Cellular Processes	Transport and catabolism	Lysosome	ko04142	K01279	tripeptidyl-peptidase I	3.4.14.9
GYY|c26344_g1	Cellular Processes	Transport and catabolism	Lysosome	ko04142	K01279	tripeptidyl-peptidase I	3.4.14.9
GYY|c35625_g1	Cellular Processes	Transport and catabolism	Lysosome	ko04142	K01279	tripeptidyl-peptidase I	3.4.14.9
GYY|c6627_g1	Cellular Processes	Transport and catabolism	Lysosome	ko04142	K01279	tripeptidyl-peptidase I	3.4.14.9
GYY|c33226_g1	Cellular Processes	Transport and catabolism	Lysosome	ko04142	K01279	tripeptidyl-peptidase I	3.4.14.9
GYY|c30122_g1	Cellular Processes	Transport and catabolism	Lysosome	ko04142	K01279	tripeptidyl-peptidase I	3.4.14.9
GYY|c35456_g1	Cellular Processes	Transport and catabolism	Lysosome	ko04142	K02144	V-type H+-transporting ATPase subunit H
GYY|c30545_g1	Cellular Processes	Transport and catabolism	Lysosome	ko04142	K02144	V-type H+-transporting ATPase subunit H
GYY|c17930_g1	Cellular Processes	Transport and catabolism	Lysosome	ko04142	K02144	V-type H+-transporting ATPase subunit H
GYY|c30493_g1	Cellular Processes	Transport and catabolism	Lysosome	ko04142	K02144	V-type H+-transporting ATPase subunit H
GYY|c28984_g1	Cellular Processes	Transport and catabolism	Lysosome	ko04142	K02146	V-type H+-transporting ATPase subunit d
GYY|c25554_g1	Cellular Processes	Transport and catabolism	Lysosome	ko04142	K02146	V-type H+-transporting ATPase subunit d
GYY|c18266_g2	Cellular Processes	Transport and catabolism	Lysosome	ko04142	K02146	V-type H+-transporting ATPase subunit d
GYY|c18266_g1	Cellular Processes	Transport and catabolism	Lysosome	ko04142	K02146	V-type H+-transporting ATPase subunit d
GYY|c40021_g1	Cellular Processes	Transport and catabolism	Lysosome	ko04142	K02154	V-type H+-transporting ATPase subunit a
GYY|c21328_g1	Cellular Processes	Transport and catabolism	Lysosome	ko04142	K02154	V-type H+-transporting ATPase subunit a
GYY|c36725_g1	Cellular Processes	Transport and catabolism	Lysosome	ko04142	K02154	V-type H+-transporting ATPase subunit a
GYY|c37950_g1	Cellular Processes	Transport and catabolism	Lysosome	ko04142	K02154	V-type H+-transporting ATPase subunit a
GYY|c38512_g1	Cellular Processes	Transport and catabolism	Lysosome	ko04142	K02155	V-type H+-transporting ATPase 16kDa proteolipid subunit
GYY|c9621_g1	Cellular Processes	Transport and catabolism	Lysosome	ko04142	K02155	V-type H+-transporting ATPase 16kDa proteolipid subunit
GYY|c25898_g1	Cellular Processes	Transport and catabolism	Lysosome	ko04142	K02155	V-type H+-transporting ATPase 16kDa proteolipid subunit
GYY|c17545_g1	Cellular Processes	Transport and catabolism	Lysosome	ko04142	K02155	V-type H+-transporting ATPase 16kDa proteolipid subunit
GYY|c13004_g1	Cellular Processes	Transport and catabolism	Lysosome	ko04142	K02155	V-type H+-transporting ATPase 16kDa proteolipid subunit
GYY|c12586_g1	Cellular Processes	Transport and catabolism	Lysosome	ko04142	K02155	V-type H+-transporting ATPase 16kDa proteolipid subunit
GYY|c12951_g1	Cellular Processes	Transport and catabolism	Lysosome	ko04142	K02155	V-type H+-transporting ATPase 16kDa proteolipid subunit
GYY|c29482_g1	Cellular Processes	Transport and catabolism	Lysosome	ko04142	K02155	V-type H+-transporting ATPase 16kDa proteolipid subunit
GYY|c39153_g1	Cellular Processes	Transport and catabolism	Lysosome	ko04142	K03661	V-type H+-transporting ATPase 21kDa proteolipid subunit
GYY|c6395_g1	Cellular Processes	Transport and catabolism	Lysosome	ko04142	K03661	V-type H+-transporting ATPase 21kDa proteolipid subunit
GYY|c24226_g1	Cellular Processes	Transport and catabolism	Lysosome	ko04142	K03661	V-type H+-transporting ATPase 21kDa proteolipid subunit
GYY|c15406_g1	Cellular Processes	Transport and catabolism	Lysosome	ko04142	K03661	V-type H+-transporting ATPase 21kDa proteolipid subunit
GYY|c20609_g1	Cellular Processes	Transport and catabolism	Lysosome	ko04142	K04646	clathrin heavy chain
GYY|c7332_g1	Cellular Processes	Transport and catabolism	Lysosome	ko04142	K04646	clathrin heavy chain
GYY|c34278_g1	Cellular Processes	Transport and catabolism	Lysosome	ko04142	K04646	clathrin heavy chain
GYY|c21431_g1	Cellular Processes	Transport and catabolism	Lysosome	ko04142	K12350	sphingomyelin phosphodiesterase	3.1.4.12
GYY|c15892_g1	Cellular Processes	Transport and catabolism	Lysosome	ko04142	K12373	hexosaminidase	3.2.1.52
GYY|c19569_g1	Cellular Processes	Transport and catabolism	Lysosome	ko04142	K12385	Niemann-Pick C1 protein
GYY|c15393_g1	Cellular Processes	Transport and catabolism	Lysosome	ko04142	K12386	cystinosin
GYY|c22722_g1	Cellular Processes	Transport and catabolism	Lysosome	ko04142	K12386	cystinosin
GYY|c36447_g1	Cellular Processes	Transport and catabolism	Lysosome	ko04142	K12386	cystinosin
GYY|c6203_g1	Cellular Processes	Transport and catabolism	Lysosome	ko04142	K12391	AP-1 complex subunit gamma-1
GYY|c15985_g2	Cellular Processes	Transport and catabolism	Lysosome	ko04142	K12393	AP-1 complex subunit mu
GYY|c25039_g1	Cellular Processes	Transport and catabolism	Lysosome	ko04142	K12393	AP-1 complex subunit mu
GYY|c18928_g1	Cellular Processes	Transport and catabolism	Lysosome	ko04142	K12393	AP-1 complex subunit mu
GYY|c2003_g1	Cellular Processes	Transport and catabolism	Lysosome	ko04142	K12393	AP-1 complex subunit mu
GYY|c36719_g1	Cellular Processes	Transport and catabolism	Lysosome	ko04142	K12396	AP-3 complex subunit delta-1
GYY|c21511_g2	Cellular Processes	Transport and catabolism	Lysosome	ko04142	K12396	AP-3 complex subunit delta-1
GYY|c21899_g1	Cellular Processes	Transport and catabolism	Lysosome	ko04142	K12399	AP-3 complex subunit sigma
GYY|c15605_g1	Cellular Processes	Transport and catabolism	Lysosome	ko04142	K13289	cathepsin A (carboxypeptidase C)	3.4.16.5
GYY|c27656_g1	Cellular Processes	Transport and catabolism	Lysosome	ko04142	K13289	cathepsin A (carboxypeptidase C)	3.4.16.5
GYY|c32299_g1	Cellular Processes	Transport and catabolism	Lysosome	ko04142	K13289	cathepsin A (carboxypeptidase C)	3.4.16.5
GYY|c25956_g1	Cellular Processes	Transport and catabolism	Lysosome	ko04142	K13289	cathepsin A (carboxypeptidase C)	3.4.16.5
GYY|c12265_g1	Cellular Processes	Transport and catabolism	Lysosome	ko04142	K13289	cathepsin A (carboxypeptidase C)	3.4.16.5
GYY|c14346_g1	Cellular Processes	Transport and catabolism	Lysosome	ko04142	K13289	cathepsin A (carboxypeptidase C)	3.4.16.5
GYY|c38351_g1	Cellular Processes	Transport and catabolism	Lysosome	ko04142	K13289	cathepsin A (carboxypeptidase C)	3.4.16.5
GYY|c17254_g1	Cellular Processes	Transport and catabolism	Lysosome	ko04142	K13289	cathepsin A (carboxypeptidase C)	3.4.16.5
GYY|c31894_g1	Cellular Processes	Transport and catabolism	Lysosome	ko04142	K13289	cathepsin A (carboxypeptidase C)	3.4.16.5
GYY|c26111_g1	Cellular Processes	Transport and catabolism	Endocytosis	ko04144	K00889	1-phosphatidylinositol-4-phosphate 5-kinase	2.7.1.68
GYY|c16036_g1	Cellular Processes	Transport and catabolism	Endocytosis	ko04144	K00889	1-phosphatidylinositol-4-phosphate 5-kinase	2.7.1.68
GYY|c21517_g1	Cellular Processes	Transport and catabolism	Endocytosis	ko04144	K01115	phospholipase D1/2	3.1.4.4
GYY|c32433_g1	Cellular Processes	Transport and catabolism	Endocytosis	ko04144	K01115	phospholipase D1/2	3.1.4.4
GYY|c21324_g2	Cellular Processes	Transport and catabolism	Endocytosis	ko04144	K01115	phospholipase D1/2	3.1.4.4
GYY|c39723_g1	Cellular Processes	Transport and catabolism	Endocytosis	ko04144	K03283	heat shock 70kDa protein 1/8
GYY|c29527_g1	Cellular Processes	Transport and catabolism	Endocytosis	ko04144	K03283	heat shock 70kDa protein 1/8
GYY|c25213_g1	Cellular Processes	Transport and catabolism	Endocytosis	ko04144	K03283	heat shock 70kDa protein 1/8
GYY|c30011_g1	Cellular Processes	Transport and catabolism	Endocytosis	ko04144	K03283	heat shock 70kDa protein 1/8
GYY|c34664_g1	Cellular Processes	Transport and catabolism	Endocytosis	ko04144	K03283	heat shock 70kDa protein 1/8
GYY|c6255_g1	Cellular Processes	Transport and catabolism	Endocytosis	ko04144	K03283	heat shock 70kDa protein 1/8
GYY|c13517_g1	Cellular Processes	Transport and catabolism	Endocytosis	ko04144	K03283	heat shock 70kDa protein 1/8
GYY|c22822_g1	Cellular Processes	Transport and catabolism	Endocytosis	ko04144	K03283	heat shock 70kDa protein 1/8
GYY|c5945_g1	Cellular Processes	Transport and catabolism	Endocytosis	ko04144	K03283	heat shock 70kDa protein 1/8
GYY|c31500_g1	Cellular Processes	Transport and catabolism	Endocytosis	ko04144	K03283	heat shock 70kDa protein 1/8
GYY|c10271_g2	Cellular Processes	Transport and catabolism	Endocytosis	ko04144	K03283	heat shock 70kDa protein 1/8
GYY|c22347_g1	Cellular Processes	Transport and catabolism	Endocytosis	ko04144	K03283	heat shock 70kDa protein 1/8
GYY|c11825_g1	Cellular Processes	Transport and catabolism	Endocytosis	ko04144	K03283	heat shock 70kDa protein 1/8
GYY|c35815_g1	Cellular Processes	Transport and catabolism	Endocytosis	ko04144	K03283	heat shock 70kDa protein 1/8
GYY|c26286_g1	Cellular Processes	Transport and catabolism	Endocytosis	ko04144	K03283	heat shock 70kDa protein 1/8
GYY|c11825_g2	Cellular Processes	Transport and catabolism	Endocytosis	ko04144	K03283	heat shock 70kDa protein 1/8
GYY|c40372_g1	Cellular Processes	Transport and catabolism	Endocytosis	ko04144	K03283	heat shock 70kDa protein 1/8
GYY|c9853_g1	Cellular Processes	Transport and catabolism	Endocytosis	ko04144	K03283	heat shock 70kDa protein 1/8
GYY|c7125_g1	Cellular Processes	Transport and catabolism	Endocytosis	ko04144	K03283	heat shock 70kDa protein 1/8
GYY|c13684_g1	Cellular Processes	Transport and catabolism	Endocytosis	ko04144	K03283	heat shock 70kDa protein 1/8
GYY|c5377_g1	Cellular Processes	Transport and catabolism	Endocytosis	ko04144	K03283	heat shock 70kDa protein 1/8
GYY|c30348_g1	Cellular Processes	Transport and catabolism	Endocytosis	ko04144	K03283	heat shock 70kDa protein 1/8
GYY|c18543_g1	Cellular Processes	Transport and catabolism	Endocytosis	ko04144	K03283	heat shock 70kDa protein 1/8
GYY|c38887_g1	Cellular Processes	Transport and catabolism	Endocytosis	ko04144	K03283	heat shock 70kDa protein 1/8
GYY|c4022_g1	Cellular Processes	Transport and catabolism	Endocytosis	ko04144	K03283	heat shock 70kDa protein 1/8
GYY|c13517_g2	Cellular Processes	Transport and catabolism	Endocytosis	ko04144	K03283	heat shock 70kDa protein 1/8
GYY|c29532_g1	Cellular Processes	Transport and catabolism	Endocytosis	ko04144	K04393	cell division control protein 42
GYY|c20667_g1	Cellular Processes	Transport and catabolism	Endocytosis	ko04144	K04393	cell division control protein 42
GYY|c14427_g1	Cellular Processes	Transport and catabolism	Endocytosis	ko04144	K04513	Ras homolog gene family, member A
GYY|c29015_g1	Cellular Processes	Transport and catabolism	Endocytosis	ko04144	K04513	Ras homolog gene family, member A
GYY|c16687_g1	Cellular Processes	Transport and catabolism	Endocytosis	ko04144	K04513	Ras homolog gene family, member A
GYY|c6826_g1	Cellular Processes	Transport and catabolism	Endocytosis	ko04144	K04513	Ras homolog gene family, member A
GYY|c39984_g1	Cellular Processes	Transport and catabolism	Endocytosis	ko04144	K04513	Ras homolog gene family, member A
GYY|c28029_g1	Cellular Processes	Transport and catabolism	Endocytosis	ko04144	K04513	Ras homolog gene family, member A
GYY|c33773_g1	Cellular Processes	Transport and catabolism	Endocytosis	ko04144	K04513	Ras homolog gene family, member A
GYY|c20609_g1	Cellular Processes	Transport and catabolism	Endocytosis	ko04144	K04646	clathrin heavy chain
GYY|c7332_g1	Cellular Processes	Transport and catabolism	Endocytosis	ko04144	K04646	clathrin heavy chain
GYY|c34278_g1	Cellular Processes	Transport and catabolism	Endocytosis	ko04144	K04646	clathrin heavy chain
GYY|c15475_g1	Cellular Processes	Transport and catabolism	Endocytosis	ko04144	K04705	signal transducing adaptor molecule
GYY|c21422_g1	Cellular Processes	Transport and catabolism	Endocytosis	ko04144	K05747	Wiskott-Aldrich syndrome protein
GYY|c12783_g1	Cellular Processes	Transport and catabolism	Endocytosis	ko04144	K05754	actin related protein 2/3 complex, subunit 5
GYY|c19519_g1	Cellular Processes	Transport and catabolism	Endocytosis	ko04144	K05755	actin related protein 2/3 complex, subunit 4
GYY|c16521_g1	Cellular Processes	Transport and catabolism	Endocytosis	ko04144	K05756	actin related protein 2/3 complex, subunit 3
GYY|c19560_g1	Cellular Processes	Transport and catabolism	Endocytosis	ko04144	K05757	actin related protein 2/3 complex, subunit 1A/1B
GYY|c26642_g1	Cellular Processes	Transport and catabolism	Endocytosis	ko04144	K05757	actin related protein 2/3 complex, subunit 1A/1B
GYY|c1512_g1	Cellular Processes	Transport and catabolism	Endocytosis	ko04144	K05757	actin related protein 2/3 complex, subunit 1A/1B
GYY|c37545_g1	Cellular Processes	Transport and catabolism	Endocytosis	ko04144	K05758	actin related protein 2/3 complex, subunit 2
GYY|c16138_g1	Cellular Processes	Transport and catabolism	Endocytosis	ko04144	K05758	actin related protein 2/3 complex, subunit 2
GYY|c35461_g1	Cellular Processes	Transport and catabolism	Endocytosis	ko04144	K05758	actin related protein 2/3 complex, subunit 2
GYY|c33656_g1	Cellular Processes	Transport and catabolism	Endocytosis	ko04144	K07889	Ras-related protein Rab-5C
GYY|c2239_g1	Cellular Processes	Transport and catabolism	Endocytosis	ko04144	K07889	Ras-related protein Rab-5C
GYY|c16491_g2	Cellular Processes	Transport and catabolism	Endocytosis	ko04144	K07889	Ras-related protein Rab-5C
GYY|c16491_g1	Cellular Processes	Transport and catabolism	Endocytosis	ko04144	K07889	Ras-related protein Rab-5C
GYY|c33989_g1	Cellular Processes	Transport and catabolism	Endocytosis	ko04144	K07889	Ras-related protein Rab-5C
GYY|c15035_g1	Cellular Processes	Transport and catabolism	Endocytosis	ko04144	K07889	Ras-related protein Rab-5C
GYY|c17535_g1	Cellular Processes	Transport and catabolism	Endocytosis	ko04144	K07897	Ras-related protein Rab-7A
GYY|c35655_g1	Cellular Processes	Transport and catabolism	Endocytosis	ko04144	K07901	Ras-related protein Rab-8A
GYY|c27490_g1	Cellular Processes	Transport and catabolism	Endocytosis	ko04144	K07901	Ras-related protein Rab-8A
GYY|c15245_g1	Cellular Processes	Transport and catabolism	Endocytosis	ko04144	K07901	Ras-related protein Rab-8A
GYY|c40410_g1	Cellular Processes	Transport and catabolism	Endocytosis	ko04144	K07901	Ras-related protein Rab-8A
GYY|c18152_g1	Cellular Processes	Transport and catabolism	Endocytosis	ko04144	K07904	Ras-related protein Rab-11A
GYY|c27392_g1	Cellular Processes	Transport and catabolism	Endocytosis	ko04144	K07937	ADP-ribosylation factor 1
GYY|c10125_g1	Cellular Processes	Transport and catabolism	Endocytosis	ko04144	K07937	ADP-ribosylation factor 1
GYY|c3181_g1	Cellular Processes	Transport and catabolism	Endocytosis	ko04144	K07937	ADP-ribosylation factor 1
GYY|c10348_g1	Cellular Processes	Transport and catabolism	Endocytosis	ko04144	K07937	ADP-ribosylation factor 1
GYY|c36281_g1	Cellular Processes	Transport and catabolism	Endocytosis	ko04144	K07937	ADP-ribosylation factor 1
GYY|c10064_g1	Cellular Processes	Transport and catabolism	Endocytosis	ko04144	K07937	ADP-ribosylation factor 1
GYY|c5321_g1	Cellular Processes	Transport and catabolism	Endocytosis	ko04144	K07937	ADP-ribosylation factor 1
GYY|c37806_g1	Cellular Processes	Transport and catabolism	Endocytosis	ko04144	K07937	ADP-ribosylation factor 1
GYY|c40833_g1	Cellular Processes	Transport and catabolism	Endocytosis	ko04144	K07937	ADP-ribosylation factor 1
GYY|c22222_g1	Cellular Processes	Transport and catabolism	Endocytosis	ko04144	K07937	ADP-ribosylation factor 1
GYY|c32734_g1	Cellular Processes	Transport and catabolism	Endocytosis	ko04144	K07937	ADP-ribosylation factor 1
GYY|c38029_g1	Cellular Processes	Transport and catabolism	Endocytosis	ko04144	K07937	ADP-ribosylation factor 1
GYY|c15394_g1	Cellular Processes	Transport and catabolism	Endocytosis	ko04144	K07937	ADP-ribosylation factor 1
GYY|c6485_g1	Cellular Processes	Transport and catabolism	Endocytosis	ko04144	K07937	ADP-ribosylation factor 1
GYY|c23143_g1	Cellular Processes	Transport and catabolism	Endocytosis	ko04144	K07941	ADP-ribosylation factor 6
GYY|c18896_g1	Cellular Processes	Transport and catabolism	Endocytosis	ko04144	K07941	ADP-ribosylation factor 6
GYY|c18422_g1	Cellular Processes	Transport and catabolism	Endocytosis	ko04144	K10364	capping protein (actin filament) muscle Z-line, alpha
GYY|c29593_g1	Cellular Processes	Transport and catabolism	Endocytosis	ko04144	K10364	capping protein (actin filament) muscle Z-line, alpha
GYY|c17034_g1	Cellular Processes	Transport and catabolism	Endocytosis	ko04144	K10365	capping protein (actin filament) muscle Z-line, beta
GYY|c22706_g1	Cellular Processes	Transport and catabolism	Endocytosis	ko04144	K10591	E3 ubiquitin-protein ligase NEDD4	6.3.2.19
GYY|c22666_g1	Cellular Processes	Transport and catabolism	Endocytosis	ko04144	K10591	E3 ubiquitin-protein ligase NEDD4	6.3.2.19
GYY|c16713_g1	Cellular Processes	Transport and catabolism	Endocytosis	ko04144	K10591	E3 ubiquitin-protein ligase NEDD4	6.3.2.19
GYY|c37227_g1	Cellular Processes	Transport and catabolism	Endocytosis	ko04144	K10591	E3 ubiquitin-protein ligase NEDD4	6.3.2.19
GYY|c29558_g1	Cellular Processes	Transport and catabolism	Endocytosis	ko04144	K11824	AP-2 complex subunit alpha
GYY|c18135_g1	Cellular Processes	Transport and catabolism	Endocytosis	ko04144	K11824	AP-2 complex subunit alpha
GYY|c13260_g1	Cellular Processes	Transport and catabolism	Endocytosis	ko04144	K11826	AP-2 complex subunit mu-1
GYY|c10026_g1	Cellular Processes	Transport and catabolism	Endocytosis	ko04144	K11827	AP-2 complex subunit sigma-1
GYY|c24079_g1	Cellular Processes	Transport and catabolism	Endocytosis	ko04144	K11827	AP-2 complex subunit sigma-1
GYY|c20716_g1	Cellular Processes	Transport and catabolism	Endocytosis	ko04144	K11827	AP-2 complex subunit sigma-1
GYY|c34461_g1	Cellular Processes	Transport and catabolism	Endocytosis	ko04144	K11827	AP-2 complex subunit sigma-1
GYY|c21019_g3	Cellular Processes	Transport and catabolism	Endocytosis	ko04144	K11839	ubiquitin carboxyl-terminal hydrolase 8	3.4.19.12
GYY|c21717_g1	Cellular Processes	Transport and catabolism	Endocytosis	ko04144	K11866	STAM-binding protein	3.4.19.12
GYY|c18240_g1	Cellular Processes	Transport and catabolism	Endocytosis	ko04144	K12182	hepatocyte growth factor-regulated tyrosine kinase substrate
GYY|c21290_g1	Cellular Processes	Transport and catabolism	Endocytosis	ko04144	K12183	ESCRT-I complex subunit TSG101
GYY|c20540_g1	Cellular Processes	Transport and catabolism	Endocytosis	ko04144	K12188	ESCRT-II complex subunit VPS22
GYY|c30330_g1	Cellular Processes	Transport and catabolism	Endocytosis	ko04144	K12191	charged multivesicular body protein 2A
GYY|c15833_g1	Cellular Processes	Transport and catabolism	Endocytosis	ko04144	K12191	charged multivesicular body protein 2A
GYY|c16086_g1	Cellular Processes	Transport and catabolism	Endocytosis	ko04144	K12193	charged multivesicular body protein 3
GYY|c16656_g1	Cellular Processes	Transport and catabolism	Endocytosis	ko04144	K12194	charged multivesicular body protein 4
GYY|c20943_g1	Cellular Processes	Transport and catabolism	Endocytosis	ko04144	K12195	charged multivesicular body protein 6
GYY|c35552_g1	Cellular Processes	Transport and catabolism	Endocytosis	ko04144	K12196	vacuolar protein-sorting-associated protein 4
GYY|c19983_g1	Cellular Processes	Transport and catabolism	Endocytosis	ko04144	K12196	vacuolar protein-sorting-associated protein 4
GYY|c37550_g1	Cellular Processes	Transport and catabolism	Endocytosis	ko04144	K12197	charged multivesicular body protein 1
GYY|c16242_g1	Cellular Processes	Transport and catabolism	Endocytosis	ko04144	K12197	charged multivesicular body protein 1
GYY|c23503_g1	Cellular Processes	Transport and catabolism	Endocytosis	ko04144	K12197	charged multivesicular body protein 1
GYY|c11446_g1	Cellular Processes	Transport and catabolism	Endocytosis	ko04144	K12198	charged multivesicular body protein 5
GYY|c13353_g1	Cellular Processes	Transport and catabolism	Endocytosis	ko04144	K12199	vacuolar protein sorting-associated protein VTA1
GYY|c17899_g1	Cellular Processes	Transport and catabolism	Endocytosis	ko04144	K12471	epsin
GYY|c19409_g3	Cellular Processes	Transport and catabolism	Endocytosis	ko04144	K12471	epsin
GYY|c546_g1	Cellular Processes	Transport and catabolism	Endocytosis	ko04144	K12472	epidermal growth factor receptor substrate 15
GYY|c32785_g1	Cellular Processes	Transport and catabolism	Endocytosis	ko04144	K12472	epidermal growth factor receptor substrate 15
GYY|c17811_g2	Cellular Processes	Transport and catabolism	Endocytosis	ko04144	K12472	epidermal growth factor receptor substrate 15
GYY|c29512_g1	Cellular Processes	Transport and catabolism	Endocytosis	ko04144	K12486	stromal membrane-associated protein
GYY|c15987_g1	Cellular Processes	Transport and catabolism	Endocytosis	ko04144	K12486	stromal membrane-associated protein
GYY|c8641_g1	Cellular Processes	Transport and catabolism	Endocytosis	ko04144	K12486	stromal membrane-associated protein
GYY|c18060_g1	Cellular Processes	Transport and catabolism	Endocytosis	ko04144	K12492	ADP-ribosylation factor GTPase-activating protein 1
GYY|c12403_g1	Cellular Processes	Transport and catabolism	Endocytosis	ko04144	K12493	ADP-ribosylation factor GTPase-activating protein 2/3
GYY|c20049_g1	Cellular Processes	Transport and catabolism	Endocytosis	ko04144	K12562	amphiphysin
GYY|c28085_g1	Cellular Processes	Transport and catabolism	Endocytosis	ko04144	K12562	amphiphysin
GYY|c8161_g1	Cellular Processes	Transport and catabolism	Endocytosis	ko04144	K12562	amphiphysin
GYY|c30363_g1	Cellular Processes	Transport and catabolism	Endocytosis	ko04144	K12562	amphiphysin
GYY|c23100_g1	Cellular Processes	Transport and catabolism	Endocytosis	ko04144	K12562	amphiphysin
GYY|c18697_g1	Cellular Processes	Transport and catabolism	Endocytosis	ko04144	K17917	sorting nexin-1/2
GYY|c16699_g1	Cellular Processes	Transport and catabolism	Endocytosis	ko04144	K17918	sorting nexin-3/12
GYY|c17901_g1	Cellular Processes	Transport and catabolism	Endocytosis	ko04144	K17919	sorting nexin-4
GYY|c21632_g1	Cellular Processes	Transport and catabolism	Endocytosis	ko04144	K18442	brefeldin A-inhibited guanine nucleotide-exchange protein
GYY|c21321_g2	Cellular Processes	Transport and catabolism	Endocytosis	ko04144	K18443	golgi-specific brefeldin A-resistance guanine nucleotide exchange factor 1
GYY|c21321_g1	Cellular Processes	Transport and catabolism	Endocytosis	ko04144	K18443	golgi-specific brefeldin A-resistance guanine nucleotide exchange factor 1
GYY|c17007_g1	Cellular Processes	Transport and catabolism	Endocytosis	ko04144	K18466	vacuolar protein sorting-associated protein 26
GYY|c21170_g1	Cellular Processes	Transport and catabolism	Endocytosis	ko04144	K18467	vacuolar protein sorting-associated protein 29
GYY|c40514_g1	Cellular Processes	Transport and catabolism	Endocytosis	ko04144	K18468	vacuolar protein sorting-associated protein 35
GYY|c17484_g1	Cellular Processes	Transport and catabolism	Endocytosis	ko04144	K18468	vacuolar protein sorting-associated protein 35
GYY|c34042_g1	Cellular Processes	Transport and catabolism	Endocytosis	ko04144	K19366	spartin
GYY|c18807_g1	Cellular Processes	Transport and catabolism	Phagosome	ko04145	K00914	phosphatidylinositol 3-kinase	2.7.1.137
GYY|c18373_g1	Cellular Processes	Transport and catabolism	Phagosome	ko04145	K00921	1-phosphatidylinositol-3-phosphate 5-kinase	2.7.1.150
GYY|c35456_g1	Cellular Processes	Transport and catabolism	Phagosome	ko04145	K02144	V-type H+-transporting ATPase subunit H
GYY|c30545_g1	Cellular Processes	Transport and catabolism	Phagosome	ko04145	K02144	V-type H+-transporting ATPase subunit H
GYY|c17930_g1	Cellular Processes	Transport and catabolism	Phagosome	ko04145	K02144	V-type H+-transporting ATPase subunit H
GYY|c30493_g1	Cellular Processes	Transport and catabolism	Phagosome	ko04145	K02144	V-type H+-transporting ATPase subunit H
GYY|c26812_g1	Cellular Processes	Transport and catabolism	Phagosome	ko04145	K02145	V-type H+-transporting ATPase subunit A	3.6.3.14
GYY|c38562_g1	Cellular Processes	Transport and catabolism	Phagosome	ko04145	K02145	V-type H+-transporting ATPase subunit A	3.6.3.14
GYY|c16314_g1	Cellular Processes	Transport and catabolism	Phagosome	ko04145	K02145	V-type H+-transporting ATPase subunit A	3.6.3.14
GYY|c33185_g1	Cellular Processes	Transport and catabolism	Phagosome	ko04145	K02145	V-type H+-transporting ATPase subunit A	3.6.3.14
GYY|c28984_g1	Cellular Processes	Transport and catabolism	Phagosome	ko04145	K02146	V-type H+-transporting ATPase subunit d
GYY|c25554_g1	Cellular Processes	Transport and catabolism	Phagosome	ko04145	K02146	V-type H+-transporting ATPase subunit d
GYY|c18266_g2	Cellular Processes	Transport and catabolism	Phagosome	ko04145	K02146	V-type H+-transporting ATPase subunit d
GYY|c18266_g1	Cellular Processes	Transport and catabolism	Phagosome	ko04145	K02146	V-type H+-transporting ATPase subunit d
GYY|c14771_g1	Cellular Processes	Transport and catabolism	Phagosome	ko04145	K02147	V-type H+-transporting ATPase subunit B
GYY|c20350_g1	Cellular Processes	Transport and catabolism	Phagosome	ko04145	K02148	V-type H+-transporting ATPase subunit C
GYY|c30383_g1	Cellular Processes	Transport and catabolism	Phagosome	ko04145	K02148	V-type H+-transporting ATPase subunit C
GYY|c38135_g1	Cellular Processes	Transport and catabolism	Phagosome	ko04145	K02149	V-type H+-transporting ATPase subunit D
GYY|c16715_g1	Cellular Processes	Transport and catabolism	Phagosome	ko04145	K02149	V-type H+-transporting ATPase subunit D
GYY|c40039_g1	Cellular Processes	Transport and catabolism	Phagosome	ko04145	K02150	V-type H+-transporting ATPase subunit E
GYY|c15536_g1	Cellular Processes	Transport and catabolism	Phagosome	ko04145	K02150	V-type H+-transporting ATPase subunit E
GYY|c17783_g1	Cellular Processes	Transport and catabolism	Phagosome	ko04145	K02151	V-type H+-transporting ATPase subunit F
GYY|c32482_g1	Cellular Processes	Transport and catabolism	Phagosome	ko04145	K02151	V-type H+-transporting ATPase subunit F
GYY|c34611_g1	Cellular Processes	Transport and catabolism	Phagosome	ko04145	K02151	V-type H+-transporting ATPase subunit F
GYY|c4580_g1	Cellular Processes	Transport and catabolism	Phagosome	ko04145	K02151	V-type H+-transporting ATPase subunit F
GYY|c21092_g1	Cellular Processes	Transport and catabolism	Phagosome	ko04145	K02152	V-type H+-transporting ATPase subunit G
GYY|c8471_g1	Cellular Processes	Transport and catabolism	Phagosome	ko04145	K02153	V-type H+-transporting ATPase subunit e
GYY|c33321_g1	Cellular Processes	Transport and catabolism	Phagosome	ko04145	K02153	V-type H+-transporting ATPase subunit e
GYY|c38438_g1	Cellular Processes	Transport and catabolism	Phagosome	ko04145	K02153	V-type H+-transporting ATPase subunit e
GYY|c40021_g1	Cellular Processes	Transport and catabolism	Phagosome	ko04145	K02154	V-type H+-transporting ATPase subunit a
GYY|c21328_g1	Cellular Processes	Transport and catabolism	Phagosome	ko04145	K02154	V-type H+-transporting ATPase subunit a
GYY|c36725_g1	Cellular Processes	Transport and catabolism	Phagosome	ko04145	K02154	V-type H+-transporting ATPase subunit a
GYY|c37950_g1	Cellular Processes	Transport and catabolism	Phagosome	ko04145	K02154	V-type H+-transporting ATPase subunit a
GYY|c38512_g1	Cellular Processes	Transport and catabolism	Phagosome	ko04145	K02155	V-type H+-transporting ATPase 16kDa proteolipid subunit
GYY|c9621_g1	Cellular Processes	Transport and catabolism	Phagosome	ko04145	K02155	V-type H+-transporting ATPase 16kDa proteolipid subunit
GYY|c25898_g1	Cellular Processes	Transport and catabolism	Phagosome	ko04145	K02155	V-type H+-transporting ATPase 16kDa proteolipid subunit
GYY|c17545_g1	Cellular Processes	Transport and catabolism	Phagosome	ko04145	K02155	V-type H+-transporting ATPase 16kDa proteolipid subunit
GYY|c13004_g1	Cellular Processes	Transport and catabolism	Phagosome	ko04145	K02155	V-type H+-transporting ATPase 16kDa proteolipid subunit
GYY|c12586_g1	Cellular Processes	Transport and catabolism	Phagosome	ko04145	K02155	V-type H+-transporting ATPase 16kDa proteolipid subunit
GYY|c12951_g1	Cellular Processes	Transport and catabolism	Phagosome	ko04145	K02155	V-type H+-transporting ATPase 16kDa proteolipid subunit
GYY|c29482_g1	Cellular Processes	Transport and catabolism	Phagosome	ko04145	K02155	V-type H+-transporting ATPase 16kDa proteolipid subunit
GYY|c39153_g1	Cellular Processes	Transport and catabolism	Phagosome	ko04145	K03661	V-type H+-transporting ATPase 21kDa proteolipid subunit
GYY|c6395_g1	Cellular Processes	Transport and catabolism	Phagosome	ko04145	K03661	V-type H+-transporting ATPase 21kDa proteolipid subunit
GYY|c24226_g1	Cellular Processes	Transport and catabolism	Phagosome	ko04145	K03661	V-type H+-transporting ATPase 21kDa proteolipid subunit
GYY|c15406_g1	Cellular Processes	Transport and catabolism	Phagosome	ko04145	K03661	V-type H+-transporting ATPase 21kDa proteolipid subunit
GYY|c16629_g1	Cellular Processes	Transport and catabolism	Phagosome	ko04145	K04392	Ras-related C3 botulinum toxin substrate 1
GYY|c32925_g1	Cellular Processes	Transport and catabolism	Phagosome	ko04145	K04392	Ras-related C3 botulinum toxin substrate 1
GYY|c26530_g1	Cellular Processes	Transport and catabolism	Phagosome	ko04145	K04392	Ras-related C3 botulinum toxin substrate 1
GYY|c35710_g1	Cellular Processes	Transport and catabolism	Phagosome	ko04145	K05692	actin beta/gamma 1
GYY|c27296_g1	Cellular Processes	Transport and catabolism	Phagosome	ko04145	K05692	actin beta/gamma 1
GYY|c30209_g1	Cellular Processes	Transport and catabolism	Phagosome	ko04145	K05692	actin beta/gamma 1
GYY|c38526_g1	Cellular Processes	Transport and catabolism	Phagosome	ko04145	K05692	actin beta/gamma 1
GYY|c29111_g1	Cellular Processes	Transport and catabolism	Phagosome	ko04145	K05692	actin beta/gamma 1
GYY|c35439_g1	Cellular Processes	Transport and catabolism	Phagosome	ko04145	K05692	actin beta/gamma 1
GYY|c5909_g1	Cellular Processes	Transport and catabolism	Phagosome	ko04145	K05692	actin beta/gamma 1
GYY|c24495_g1	Cellular Processes	Transport and catabolism	Phagosome	ko04145	K05692	actin beta/gamma 1
GYY|c38290_g1	Cellular Processes	Transport and catabolism	Phagosome	ko04145	K05692	actin beta/gamma 1
GYY|c7049_g1	Cellular Processes	Transport and catabolism	Phagosome	ko04145	K05692	actin beta/gamma 1
GYY|c25027_g1	Cellular Processes	Transport and catabolism	Phagosome	ko04145	K05692	actin beta/gamma 1
GYY|c4062_g1	Cellular Processes	Transport and catabolism	Phagosome	ko04145	K05692	actin beta/gamma 1
GYY|c20244_g1	Cellular Processes	Transport and catabolism	Phagosome	ko04145	K05692	actin beta/gamma 1
GYY|c9168_g1	Cellular Processes	Transport and catabolism	Phagosome	ko04145	K05692	actin beta/gamma 1
GYY|c15057_g1	Cellular Processes	Transport and catabolism	Phagosome	ko04145	K05692	actin beta/gamma 1
GYY|c13163_g1	Cellular Processes	Transport and catabolism	Phagosome	ko04145	K05692	actin beta/gamma 1
GYY|c22344_g1	Cellular Processes	Transport and catabolism	Phagosome	ko04145	K05692	actin beta/gamma 1
GYY|c27351_g1	Cellular Processes	Transport and catabolism	Phagosome	ko04145	K05692	actin beta/gamma 1
GYY|c12472_g1	Cellular Processes	Transport and catabolism	Phagosome	ko04145	K05692	actin beta/gamma 1
GYY|c4209_g1	Cellular Processes	Transport and catabolism	Phagosome	ko04145	K05692	actin beta/gamma 1
GYY|c23059_g1	Cellular Processes	Transport and catabolism	Phagosome	ko04145	K05692	actin beta/gamma 1
GYY|c31167_g1	Cellular Processes	Transport and catabolism	Phagosome	ko04145	K05692	actin beta/gamma 1
GYY|c8996_g1	Cellular Processes	Transport and catabolism	Phagosome	ko04145	K05692	actin beta/gamma 1
GYY|c11689_g1	Cellular Processes	Transport and catabolism	Phagosome	ko04145	K05692	actin beta/gamma 1
GYY|c27335_g1	Cellular Processes	Transport and catabolism	Phagosome	ko04145	K05692	actin beta/gamma 1
GYY|c32174_g1	Cellular Processes	Transport and catabolism	Phagosome	ko04145	K07342	protein transport protein SEC61 subunit gamma and related proteins
GYY|c11073_g1	Cellular Processes	Transport and catabolism	Phagosome	ko04145	K07342	protein transport protein SEC61 subunit gamma and related proteins
GYY|c17364_g1	Cellular Processes	Transport and catabolism	Phagosome	ko04145	K07342	protein transport protein SEC61 subunit gamma and related proteins
GYY|c33859_g1	Cellular Processes	Transport and catabolism	Phagosome	ko04145	K07342	protein transport protein SEC61 subunit gamma and related proteins
GYY|c34018_g1	Cellular Processes	Transport and catabolism	Phagosome	ko04145	K07374	tubulin alpha
GYY|c1993_g1	Cellular Processes	Transport and catabolism	Phagosome	ko04145	K07374	tubulin alpha
GYY|c5251_g1	Cellular Processes	Transport and catabolism	Phagosome	ko04145	K07374	tubulin alpha
GYY|c31045_g1	Cellular Processes	Transport and catabolism	Phagosome	ko04145	K07374	tubulin alpha
GYY|c29406_g1	Cellular Processes	Transport and catabolism	Phagosome	ko04145	K07374	tubulin alpha
GYY|c36157_g1	Cellular Processes	Transport and catabolism	Phagosome	ko04145	K07374	tubulin alpha
GYY|c32494_g1	Cellular Processes	Transport and catabolism	Phagosome	ko04145	K07374	tubulin alpha
GYY|c14496_g1	Cellular Processes	Transport and catabolism	Phagosome	ko04145	K07374	tubulin alpha
GYY|c26012_g1	Cellular Processes	Transport and catabolism	Phagosome	ko04145	K07374	tubulin alpha
GYY|c36212_g1	Cellular Processes	Transport and catabolism	Phagosome	ko04145	K07374	tubulin alpha
GYY|c26940_g1	Cellular Processes	Transport and catabolism	Phagosome	ko04145	K07374	tubulin alpha
GYY|c39345_g1	Cellular Processes	Transport and catabolism	Phagosome	ko04145	K07374	tubulin alpha
GYY|c33616_g1	Cellular Processes	Transport and catabolism	Phagosome	ko04145	K07374	tubulin alpha
GYY|c39831_g1	Cellular Processes	Transport and catabolism	Phagosome	ko04145	K07374	tubulin alpha
GYY|c36490_g1	Cellular Processes	Transport and catabolism	Phagosome	ko04145	K07374	tubulin alpha
GYY|c11747_g1	Cellular Processes	Transport and catabolism	Phagosome	ko04145	K07374	tubulin alpha
GYY|c33265_g1	Cellular Processes	Transport and catabolism	Phagosome	ko04145	K07374	tubulin alpha
GYY|c35462_g1	Cellular Processes	Transport and catabolism	Phagosome	ko04145	K07374	tubulin alpha
GYY|c25464_g1	Cellular Processes	Transport and catabolism	Phagosome	ko04145	K07374	tubulin alpha
GYY|c37171_g1	Cellular Processes	Transport and catabolism	Phagosome	ko04145	K07374	tubulin alpha
GYY|c25653_g1	Cellular Processes	Transport and catabolism	Phagosome	ko04145	K07374	tubulin alpha
GYY|c24275_g1	Cellular Processes	Transport and catabolism	Phagosome	ko04145	K07375	tubulin beta
GYY|c13058_g1	Cellular Processes	Transport and catabolism	Phagosome	ko04145	K07375	tubulin beta
GYY|c19667_g1	Cellular Processes	Transport and catabolism	Phagosome	ko04145	K07375	tubulin beta
GYY|c39247_g1	Cellular Processes	Transport and catabolism	Phagosome	ko04145	K07375	tubulin beta
GYY|c26790_g1	Cellular Processes	Transport and catabolism	Phagosome	ko04145	K07375	tubulin beta
GYY|c30842_g1	Cellular Processes	Transport and catabolism	Phagosome	ko04145	K07375	tubulin beta
GYY|c19772_g1	Cellular Processes	Transport and catabolism	Phagosome	ko04145	K07375	tubulin beta
GYY|c33656_g1	Cellular Processes	Transport and catabolism	Phagosome	ko04145	K07889	Ras-related protein Rab-5C
GYY|c2239_g1	Cellular Processes	Transport and catabolism	Phagosome	ko04145	K07889	Ras-related protein Rab-5C
GYY|c16491_g2	Cellular Processes	Transport and catabolism	Phagosome	ko04145	K07889	Ras-related protein Rab-5C
GYY|c16491_g1	Cellular Processes	Transport and catabolism	Phagosome	ko04145	K07889	Ras-related protein Rab-5C
GYY|c33989_g1	Cellular Processes	Transport and catabolism	Phagosome	ko04145	K07889	Ras-related protein Rab-5C
GYY|c15035_g1	Cellular Processes	Transport and catabolism	Phagosome	ko04145	K07889	Ras-related protein Rab-5C
GYY|c17535_g1	Cellular Processes	Transport and catabolism	Phagosome	ko04145	K07897	Ras-related protein Rab-7A
GYY|c29446_g1	Cellular Processes	Transport and catabolism	Phagosome	ko04145	K08008	NADPH oxidase
GYY|c23703_g1	Cellular Processes	Transport and catabolism	Phagosome	ko04145	K08008	NADPH oxidase
GYY|c16808_g1	Cellular Processes	Transport and catabolism	Phagosome	ko04145	K08008	NADPH oxidase
GYY|c22148_g1	Cellular Processes	Transport and catabolism	Phagosome	ko04145	K08008	NADPH oxidase
GYY|c21025_g1	Cellular Processes	Transport and catabolism	Phagosome	ko04145	K08008	NADPH oxidase
GYY|c5650_g1	Cellular Processes	Transport and catabolism	Phagosome	ko04145	K08008	NADPH oxidase
GYY|c21554_g4	Cellular Processes	Transport and catabolism	Phagosome	ko04145	K08008	NADPH oxidase
GYY|c24765_g1	Cellular Processes	Transport and catabolism	Phagosome	ko04145	K08054	calnexin
GYY|c39180_g1	Cellular Processes	Transport and catabolism	Phagosome	ko04145	K08054	calnexin
GYY|c20613_g1	Cellular Processes	Transport and catabolism	Phagosome	ko04145	K08054	calnexin
GYY|c24549_g1	Cellular Processes	Transport and catabolism	Phagosome	ko04145	K08054	calnexin
GYY|c24017_g1	Cellular Processes	Transport and catabolism	Phagosome	ko04145	K08054	calnexin
GYY|c15622_g1	Cellular Processes	Transport and catabolism	Phagosome	ko04145	K08488	syntaxin 7
GYY|c31202_g1	Cellular Processes	Transport and catabolism	Phagosome	ko04145	K08488	syntaxin 7
GYY|c15414_g1	Cellular Processes	Transport and catabolism	Phagosome	ko04145	K08517	vesicle transport protein SEC22
GYY|c33881_g1	Cellular Processes	Transport and catabolism	Phagosome	ko04145	K09481	protein transport protein SEC61 subunit beta
GYY|c23420_g1	Cellular Processes	Transport and catabolism	Phagosome	ko04145	K09481	protein transport protein SEC61 subunit beta
GYY|c21949_g1	Cellular Processes	Transport and catabolism	Phagosome	ko04145	K10413	dynein heavy chain 1, cytosolic
GYY|c20742_g1	Cellular Processes	Transport and catabolism	Phagosome	ko04145	K10415	dynein intermediate chain, cytosolic
GYY|c19203_g1	Cellular Processes	Transport and catabolism	Phagosome	ko04145	K10416	dynein light intermediate chain 1, cytosolic
GYY|c7797_g1	Cellular Processes	Transport and catabolism	Phagosome	ko04145	K10956	protein transport protein SEC61 subunit alpha
GYY|c34243_g1	Cellular Processes	Transport and catabolism	Phagosome	ko04145	K10956	protein transport protein SEC61 subunit alpha
GYY|c10580_g1	Cellular Processes	Transport and catabolism	Phagosome	ko04145	K10956	protein transport protein SEC61 subunit alpha
GYY|c10019_g1	Cellular Processes	Transport and catabolism	Phagosome	ko04145	K10956	protein transport protein SEC61 subunit alpha
GYY|c28778_g1	Cellular Processes	Transport and catabolism	Phagosome	ko04145	K10956	protein transport protein SEC61 subunit alpha
GYY|c7227_g1	Cellular Processes	Transport and catabolism	Phagosome	ko04145	K10956	protein transport protein SEC61 subunit alpha
GYY|c18240_g1	Cellular Processes	Transport and catabolism	Phagosome	ko04145	K12182	hepatocyte growth factor-regulated tyrosine kinase substrate
GYY|c40856_g1	Cellular Processes	Transport and catabolism	Peroxisome	ko04146	K00031	isocitrate dehydrogenase	1.1.1.42
GYY|c24351_g1	Cellular Processes	Transport and catabolism	Peroxisome	ko04146	K00031	isocitrate dehydrogenase	1.1.1.42
GYY|c19954_g1	Cellular Processes	Transport and catabolism	Peroxisome	ko04146	K00031	isocitrate dehydrogenase	1.1.1.42
GYY|c32060_g1	Cellular Processes	Transport and catabolism	Peroxisome	ko04146	K00031	isocitrate dehydrogenase	1.1.1.42
GYY|c38287_g1	Cellular Processes	Transport and catabolism	Peroxisome	ko04146	K00031	isocitrate dehydrogenase	1.1.1.42
GYY|c16070_g1	Cellular Processes	Transport and catabolism	Peroxisome	ko04146	K00232	acyl-CoA oxidase	1.3.3.6
GYY|c17951_g1	Cellular Processes	Transport and catabolism	Peroxisome	ko04146	K00232	acyl-CoA oxidase	1.3.3.6
GYY|c20726_g1	Cellular Processes	Transport and catabolism	Peroxisome	ko04146	K00273	D-amino-acid oxidase	1.4.3.3
GYY|c16401_g1	Cellular Processes	Transport and catabolism	Peroxisome	ko04146	K00306	sarcosine oxidase / L-pipecolate oxidase	1.5.3.1 1.5.3.7
GYY|c8114_g1	Cellular Processes	Transport and catabolism	Peroxisome	ko04146	K00624	carnitine O-acetyltransferase	2.3.1.7
GYY|c15789_g1	Cellular Processes	Transport and catabolism	Peroxisome	ko04146	K00624	carnitine O-acetyltransferase	2.3.1.7
GYY|c36414_g1	Cellular Processes	Transport and catabolism	Peroxisome	ko04146	K00830	alanine-glyoxylate transaminase / serine-glyoxylate transaminase / serine-pyruvate transaminase	2.6.1.44 2.6.1.45 2.6.1.51
GYY|c30752_g1	Cellular Processes	Transport and catabolism	Peroxisome	ko04146	K00830	alanine-glyoxylate transaminase / serine-glyoxylate transaminase / serine-pyruvate transaminase	2.6.1.44 2.6.1.45 2.6.1.51
GYY|c17537_g1	Cellular Processes	Transport and catabolism	Peroxisome	ko04146	K00830	alanine-glyoxylate transaminase / serine-glyoxylate transaminase / serine-pyruvate transaminase	2.6.1.44 2.6.1.45 2.6.1.51
GYY|c25890_g1	Cellular Processes	Transport and catabolism	Peroxisome	ko04146	K00869	mevalonate kinase	2.7.1.36
GYY|c32412_g1	Cellular Processes	Transport and catabolism	Peroxisome	ko04146	K00869	mevalonate kinase	2.7.1.36
GYY|c34660_g1	Cellular Processes	Transport and catabolism	Peroxisome	ko04146	K00869	mevalonate kinase	2.7.1.36
GYY|c21822_g1	Cellular Processes	Transport and catabolism	Peroxisome	ko04146	K01640	hydroxymethylglutaryl-CoA lyase	4.1.3.4
GYY|c36909_g1	Cellular Processes	Transport and catabolism	Peroxisome	ko04146	K01897	long-chain acyl-CoA synthetase	6.2.1.3
GYY|c18380_g1	Cellular Processes	Transport and catabolism	Peroxisome	ko04146	K01897	long-chain acyl-CoA synthetase	6.2.1.3
GYY|c16931_g2	Cellular Processes	Transport and catabolism	Peroxisome	ko04146	K01897	long-chain acyl-CoA synthetase	6.2.1.3
GYY|c20743_g1	Cellular Processes	Transport and catabolism	Peroxisome	ko04146	K03426	NAD+ diphosphatase	3.6.1.22
GYY|c3729_g1	Cellular Processes	Transport and catabolism	Peroxisome	ko04146	K03426	NAD+ diphosphatase	3.6.1.22
GYY|c3729_g2	Cellular Processes	Transport and catabolism	Peroxisome	ko04146	K03426	NAD+ diphosphatase	3.6.1.22
GYY|c28896_g1	Cellular Processes	Transport and catabolism	Peroxisome	ko04146	K03781	catalase	1.11.1.6
GYY|c3239_g1	Cellular Processes	Transport and catabolism	Peroxisome	ko04146	K03781	catalase	1.11.1.6
GYY|c31170_g1	Cellular Processes	Transport and catabolism	Peroxisome	ko04146	K03781	catalase	1.11.1.6
GYY|c26527_g1	Cellular Processes	Transport and catabolism	Peroxisome	ko04146	K03781	catalase	1.11.1.6
GYY|c30837_g1	Cellular Processes	Transport and catabolism	Peroxisome	ko04146	K03781	catalase	1.11.1.6
GYY|c23271_g1	Cellular Processes	Transport and catabolism	Peroxisome	ko04146	K03781	catalase	1.11.1.6
GYY|c2252_g2	Cellular Processes	Transport and catabolism	Peroxisome	ko04146	K03781	catalase	1.11.1.6
GYY|c7054_g1	Cellular Processes	Transport and catabolism	Peroxisome	ko04146	K03781	catalase	1.11.1.6
GYY|c29257_g1	Cellular Processes	Transport and catabolism	Peroxisome	ko04146	K03781	catalase	1.11.1.6
GYY|c38368_g1	Cellular Processes	Transport and catabolism	Peroxisome	ko04146	K03781	catalase	1.11.1.6
GYY|c2252_g1	Cellular Processes	Transport and catabolism	Peroxisome	ko04146	K03781	catalase	1.11.1.6
GYY|c19047_g1	Cellular Processes	Transport and catabolism	Peroxisome	ko04146	K03781	catalase	1.11.1.6
GYY|c24327_g1	Cellular Processes	Transport and catabolism	Peroxisome	ko04146	K04564	superoxide dismutase, Fe-Mn family	1.15.1.1
GYY|c10806_g1	Cellular Processes	Transport and catabolism	Peroxisome	ko04146	K04564	superoxide dismutase, Fe-Mn family	1.15.1.1
GYY|c23052_g1	Cellular Processes	Transport and catabolism	Peroxisome	ko04146	K04564	superoxide dismutase, Fe-Mn family	1.15.1.1
GYY|c13010_g1	Cellular Processes	Transport and catabolism	Peroxisome	ko04146	K04564	superoxide dismutase, Fe-Mn family	1.15.1.1
GYY|c8816_g1	Cellular Processes	Transport and catabolism	Peroxisome	ko04146	K04564	superoxide dismutase, Fe-Mn family	1.15.1.1
GYY|c26047_g1	Cellular Processes	Transport and catabolism	Peroxisome	ko04146	K04564	superoxide dismutase, Fe-Mn family	1.15.1.1
GYY|c36569_g1	Cellular Processes	Transport and catabolism	Peroxisome	ko04146	K04564	superoxide dismutase, Fe-Mn family	1.15.1.1
GYY|c39645_g1	Cellular Processes	Transport and catabolism	Peroxisome	ko04146	K04564	superoxide dismutase, Fe-Mn family	1.15.1.1
GYY|c20225_g1	Cellular Processes	Transport and catabolism	Peroxisome	ko04146	K04564	superoxide dismutase, Fe-Mn family	1.15.1.1
GYY|c30455_g1	Cellular Processes	Transport and catabolism	Peroxisome	ko04146	K04564	superoxide dismutase, Fe-Mn family	1.15.1.1
GYY|c36305_g1	Cellular Processes	Transport and catabolism	Peroxisome	ko04146	K04564	superoxide dismutase, Fe-Mn family	1.15.1.1
GYY|c29828_g1	Cellular Processes	Transport and catabolism	Peroxisome	ko04146	K04564	superoxide dismutase, Fe-Mn family	1.15.1.1
GYY|c29895_g1	Cellular Processes	Transport and catabolism	Peroxisome	ko04146	K04564	superoxide dismutase, Fe-Mn family	1.15.1.1
GYY|c25460_g1	Cellular Processes	Transport and catabolism	Peroxisome	ko04146	K04564	superoxide dismutase, Fe-Mn family	1.15.1.1
GYY|c14615_g1	Cellular Processes	Transport and catabolism	Peroxisome	ko04146	K04565	superoxide dismutase, Cu-Zn family	1.15.1.1
GYY|c5892_g1	Cellular Processes	Transport and catabolism	Peroxisome	ko04146	K04565	superoxide dismutase, Cu-Zn family	1.15.1.1
GYY|c11253_g1	Cellular Processes	Transport and catabolism	Peroxisome	ko04146	K04565	superoxide dismutase, Cu-Zn family	1.15.1.1
GYY|c40166_g1	Cellular Processes	Transport and catabolism	Peroxisome	ko04146	K04565	superoxide dismutase, Cu-Zn family	1.15.1.1
GYY|c30360_g1	Cellular Processes	Transport and catabolism	Peroxisome	ko04146	K04565	superoxide dismutase, Cu-Zn family	1.15.1.1
GYY|c34286_g1	Cellular Processes	Transport and catabolism	Peroxisome	ko04146	K04565	superoxide dismutase, Cu-Zn family	1.15.1.1
GYY|c346_g1	Cellular Processes	Transport and catabolism	Peroxisome	ko04146	K07513	acetyl-CoA acyltransferase 1	2.3.1.16
GYY|c18294_g1	Cellular Processes	Transport and catabolism	Peroxisome	ko04146	K07513	acetyl-CoA acyltransferase 1	2.3.1.16
GYY|c22721_g1	Cellular Processes	Transport and catabolism	Peroxisome	ko04146	K07513	acetyl-CoA acyltransferase 1	2.3.1.16
GYY|c13535_g1	Cellular Processes	Transport and catabolism	Peroxisome	ko04146	K07513	acetyl-CoA acyltransferase 1	2.3.1.16
GYY|c19373_g1	Cellular Processes	Transport and catabolism	Peroxisome	ko04146	K07513	acetyl-CoA acyltransferase 1	2.3.1.16
GYY|c31006_g1	Cellular Processes	Transport and catabolism	Peroxisome	ko04146	K07513	acetyl-CoA acyltransferase 1	2.3.1.16
GYY|c26840_g1	Cellular Processes	Transport and catabolism	Peroxisome	ko04146	K07513	acetyl-CoA acyltransferase 1	2.3.1.16
GYY|c12637_g1	Cellular Processes	Transport and catabolism	Peroxisome	ko04146	K11187	peroxiredoxin 5, atypical 2-Cys peroxiredoxin	1.11.1.15
GYY|c23163_g1	Cellular Processes	Transport and catabolism	Peroxisome	ko04146	K11187	peroxiredoxin 5, atypical 2-Cys peroxiredoxin	1.11.1.15
GYY|c23293_g1	Cellular Processes	Transport and catabolism	Peroxisome	ko04146	K11517	(S)-2-hydroxy-acid oxidase	1.1.3.15
GYY|c10519_g1	Cellular Processes	Transport and catabolism	Peroxisome	ko04146	K11517	(S)-2-hydroxy-acid oxidase	1.1.3.15
GYY|c17066_g1	Cellular Processes	Transport and catabolism	Peroxisome	ko04146	K12663	delta(3,5)-Delta(2,4)-dienoyl-CoA isomerase	5.3.3.-
GYY|c16152_g1	Cellular Processes	Transport and catabolism	Peroxisome	ko04146	K13237	peroxisomal 2,4-dienoyl-CoA reductase	1.3.1.34
GYY|c32456_g1	Cellular Processes	Transport and catabolism	Peroxisome	ko04146	K13279	peroxiredoxin 1	1.11.1.15
GYY|c18181_g1	Cellular Processes	Transport and catabolism	Peroxisome	ko04146	K13335	peroxin-16
GYY|c21619_g1	Cellular Processes	Transport and catabolism	Peroxisome	ko04146	K13336	peroxin-3
GYY|c17236_g1	Cellular Processes	Transport and catabolism	Peroxisome	ko04146	K13337	peroxin-19
GYY|c21884_g1	Cellular Processes	Transport and catabolism	Peroxisome	ko04146	K13338	peroxin-1
GYY|c21887_g1	Cellular Processes	Transport and catabolism	Peroxisome	ko04146	K13339	peroxin-6
GYY|c18627_g1	Cellular Processes	Transport and catabolism	Peroxisome	ko04146	K13341	peroxin-7
GYY|c16400_g1	Cellular Processes	Transport and catabolism	Peroxisome	ko04146	K13342	peroxin-5
GYY|c21110_g1	Cellular Processes	Transport and catabolism	Peroxisome	ko04146	K13342	peroxin-5
GYY|c38532_g1	Cellular Processes	Transport and catabolism	Peroxisome	ko04146	K13342	peroxin-5
GYY|c19414_g1	Cellular Processes	Transport and catabolism	Peroxisome	ko04146	K13343	peroxin-14
GYY|c18263_g1	Cellular Processes	Transport and catabolism	Peroxisome	ko04146	K13344	peroxin-13
GYY|c28202_g1	Cellular Processes	Transport and catabolism	Peroxisome	ko04146	K13344	peroxin-13
GYY|c20833_g1	Cellular Processes	Transport and catabolism	Peroxisome	ko04146	K13345	peroxin-12
GYY|c18134_g1	Cellular Processes	Transport and catabolism	Peroxisome	ko04146	K13346	peroxin-10
GYY|c18282_g1	Cellular Processes	Transport and catabolism	Peroxisome	ko04146	K13348	protein Mpv17
GYY|c10283_g1	Cellular Processes	Transport and catabolism	Peroxisome	ko04146	K13348	protein Mpv17
GYY|c21398_g2	Cellular Processes	Transport and catabolism	Peroxisome	ko04146	K13348	protein Mpv17
GYY|c14498_g1	Cellular Processes	Transport and catabolism	Peroxisome	ko04146	K13348	protein Mpv17
GYY|c29202_g1	Cellular Processes	Transport and catabolism	Peroxisome	ko04146	K13348	protein Mpv17
GYY|c8619_g1	Cellular Processes	Transport and catabolism	Peroxisome	ko04146	K13350	peroxisomal membrane protein 4
GYY|c24516_g1	Cellular Processes	Transport and catabolism	Peroxisome	ko04146	K13352	peroxin-11B
GYY|c18377_g1	Cellular Processes	Transport and catabolism	Peroxisome	ko04146	K13352	peroxin-11B
GYY|c16321_g1	Cellular Processes	Transport and catabolism	Peroxisome	ko04146	K13354	solute carrier family 25 (peroxisomal adenine nucleotide transporter), member 17
GYY|c15243_g1	Cellular Processes	Transport and catabolism	Peroxisome	ko04146	K15628	ATP-binding cassette, subfamily D (ALD), peroxisomal long-chain fatty acid import protein
GYY|c19719_g1	Cellular Processes	Transport and catabolism	Peroxisome	ko04146	K15628	ATP-binding cassette, subfamily D (ALD), peroxisomal long-chain fatty acid import protein
GYY|c1503_g1	Environmental Information Processing	Membrane transport	ABC transporters	ko02010	K05658	ATP-binding cassette, subfamily B (MDR/TAP), member 1	3.6.3.44
GYY|c27557_g1	Environmental Information Processing	Membrane transport	ABC transporters	ko02010	K05658	ATP-binding cassette, subfamily B (MDR/TAP), member 1	3.6.3.44
GYY|c2733_g1	Environmental Information Processing	Membrane transport	ABC transporters	ko02010	K05658	ATP-binding cassette, subfamily B (MDR/TAP), member 1	3.6.3.44
GYY|c38712_g1	Environmental Information Processing	Membrane transport	ABC transporters	ko02010	K05658	ATP-binding cassette, subfamily B (MDR/TAP), member 1	3.6.3.44
GYY|c13627_g1	Environmental Information Processing	Membrane transport	ABC transporters	ko02010	K05663	mitochondrial ABC transporter ATM
GYY|c17897_g1	Environmental Information Processing	Membrane transport	ABC transporters	ko02010	K08711	ATP-binding cassette, subfamily G (WHITE), member 2, PDR
GYY|c31395_g1	Environmental Information Processing	Membrane transport	ABC transporters	ko02010	K08711	ATP-binding cassette, subfamily G (WHITE), member 2, PDR
GYY|c15243_g1	Environmental Information Processing	Membrane transport	ABC transporters	ko02010	K15628	ATP-binding cassette, subfamily D (ALD), peroxisomal long-chain fatty acid import protein
GYY|c19719_g1	Environmental Information Processing	Membrane transport	ABC transporters	ko02010	K15628	ATP-binding cassette, subfamily D (ALD), peroxisomal long-chain fatty acid import protein
GYY|c34299_g1	Environmental Information Processing	Membrane transport	Bacterial secretion system	ko03070	K03106	signal recognition particle subunit SRP54
GYY|c39983_g1	Environmental Information Processing	Signal transduction	Two-component system	ko02020	K00411	ubiquinol-cytochrome c reductase iron-sulfur subunit	1.10.2.2
GYY|c34013_g1	Environmental Information Processing	Signal transduction	Two-component system	ko02020	K00411	ubiquinol-cytochrome c reductase iron-sulfur subunit	1.10.2.2
GYY|c38915_g1	Environmental Information Processing	Signal transduction	Two-component system	ko02020	K00411	ubiquinol-cytochrome c reductase iron-sulfur subunit	1.10.2.2
GYY|c17856_g1	Environmental Information Processing	Signal transduction	Two-component system	ko02020	K00411	ubiquinol-cytochrome c reductase iron-sulfur subunit	1.10.2.2
GYY|c26656_g1	Environmental Information Processing	Signal transduction	Two-component system	ko02020	K00412	ubiquinol-cytochrome c reductase cytochrome b subunit
GYY|c9780_g1	Environmental Information Processing	Signal transduction	Two-component system	ko02020	K00412	ubiquinol-cytochrome c reductase cytochrome b subunit
GYY|c16043_g7	Environmental Information Processing	Signal transduction	Two-component system	ko02020	K00412	ubiquinol-cytochrome c reductase cytochrome b subunit
GYY|c36041_g1	Environmental Information Processing	Signal transduction	Two-component system	ko02020	K00412	ubiquinol-cytochrome c reductase cytochrome b subunit
GYY|c35518_g1	Environmental Information Processing	Signal transduction	Two-component system	ko02020	K00412	ubiquinol-cytochrome c reductase cytochrome b subunit
GYY|c30214_g1	Environmental Information Processing	Signal transduction	Two-component system	ko02020	K00412	ubiquinol-cytochrome c reductase cytochrome b subunit
GYY|c37418_g1	Environmental Information Processing	Signal transduction	Two-component system	ko02020	K00412	ubiquinol-cytochrome c reductase cytochrome b subunit
GYY|c5152_g1	Environmental Information Processing	Signal transduction	Two-component system	ko02020	K00412	ubiquinol-cytochrome c reductase cytochrome b subunit
GYY|c22647_g1	Environmental Information Processing	Signal transduction	Two-component system	ko02020	K00412	ubiquinol-cytochrome c reductase cytochrome b subunit
GYY|c15194_g1	Environmental Information Processing	Signal transduction	Two-component system	ko02020	K00412	ubiquinol-cytochrome c reductase cytochrome b subunit
GYY|c39985_g1	Environmental Information Processing	Signal transduction	Two-component system	ko02020	K00412	ubiquinol-cytochrome c reductase cytochrome b subunit
GYY|c9293_g1	Environmental Information Processing	Signal transduction	Two-component system	ko02020	K00412	ubiquinol-cytochrome c reductase cytochrome b subunit
GYY|c3558_g1	Environmental Information Processing	Signal transduction	Two-component system	ko02020	K00412	ubiquinol-cytochrome c reductase cytochrome b subunit
GYY|c13980_g1	Environmental Information Processing	Signal transduction	Two-component system	ko02020	K00412	ubiquinol-cytochrome c reductase cytochrome b subunit
GYY|c10358_g1	Environmental Information Processing	Signal transduction	Two-component system	ko02020	K00412	ubiquinol-cytochrome c reductase cytochrome b subunit
GYY|c15862_g1	Environmental Information Processing	Signal transduction	Two-component system	ko02020	K00413	ubiquinol-cytochrome c reductase cytochrome c1 subunit
GYY|c24500_g1	Environmental Information Processing	Signal transduction	Two-component system	ko02020	K00413	ubiquinol-cytochrome c reductase cytochrome c1 subunit
GYY|c40274_g1	Environmental Information Processing	Signal transduction	Two-component system	ko02020	K00413	ubiquinol-cytochrome c reductase cytochrome c1 subunit
GYY|c23017_g1	Environmental Information Processing	Signal transduction	Two-component system	ko02020	K00413	ubiquinol-cytochrome c reductase cytochrome c1 subunit
GYY|c15059_g1	Environmental Information Processing	Signal transduction	Two-component system	ko02020	K00626	acetyl-CoA C-acetyltransferase	2.3.1.9
GYY|c34737_g1	Environmental Information Processing	Signal transduction	Two-component system	ko02020	K00626	acetyl-CoA C-acetyltransferase	2.3.1.9
GYY|c28080_g1	Environmental Information Processing	Signal transduction	Two-component system	ko02020	K00626	acetyl-CoA C-acetyltransferase	2.3.1.9
GYY|c34972_g1	Environmental Information Processing	Signal transduction	Two-component system	ko02020	K01077	alkaline phosphatase	3.1.3.1
GYY|c20363_g1	Environmental Information Processing	Signal transduction	Two-component system	ko02020	K01077	alkaline phosphatase	3.1.3.1
GYY|c31137_g1	Environmental Information Processing	Signal transduction	Two-component system	ko02020	K01113	alkaline phosphatase D	3.1.3.1
GYY|c21520_g1	Environmental Information Processing	Signal transduction	Two-component system	ko02020	K01113	alkaline phosphatase D	3.1.3.1
GYY|c5923_g2	Environmental Information Processing	Signal transduction	Two-component system	ko02020	K01915	glutamine synthetase	6.3.1.2
GYY|c12465_g1	Environmental Information Processing	Signal transduction	Two-component system	ko02020	K01915	glutamine synthetase	6.3.1.2
GYY|c39388_g1	Environmental Information Processing	Signal transduction	Two-component system	ko02020	K01915	glutamine synthetase	6.3.1.2
GYY|c40096_g1	Environmental Information Processing	Signal transduction	Two-component system	ko02020	K01915	glutamine synthetase	6.3.1.2
GYY|c5923_g1	Environmental Information Processing	Signal transduction	Two-component system	ko02020	K01915	glutamine synthetase	6.3.1.2
GYY|c20559_g1	Environmental Information Processing	Signal transduction	Two-component system	ko02020	K01915	glutamine synthetase	6.3.1.2
GYY|c29506_g1	Environmental Information Processing	Signal transduction	Two-component system	ko02020	K01915	glutamine synthetase	6.3.1.2
GYY|c22438_g1	Environmental Information Processing	Signal transduction	Two-component system	ko02020	K01915	glutamine synthetase	6.3.1.2
GYY|c10536_g1	Environmental Information Processing	Signal transduction	Two-component system	ko02020	K01915	glutamine synthetase	6.3.1.2
GYY|c15640_g1	Environmental Information Processing	Signal transduction	Two-component system	ko02020	K01915	glutamine synthetase	6.3.1.2
GYY|c37283_g1	Environmental Information Processing	Signal transduction	Two-component system	ko02020	K01915	glutamine synthetase	6.3.1.2
GYY|c19893_g1	Environmental Information Processing	Signal transduction	Two-component system	ko02020	K02259	cytochrome c oxidase assembly protein subunit 15
GYY|c33662_g1	Environmental Information Processing	Signal transduction	Two-component system	ko02020	K08738	cytochrome c
GYY|c8523_g1	Environmental Information Processing	Signal transduction	Two-component system	ko02020	K08738	cytochrome c
GYY|c28813_g1	Environmental Information Processing	Signal transduction	Two-component system	ko02020	K08738	cytochrome c
GYY|c16358_g1	Environmental Information Processing	Signal transduction	Two-component system	ko02020	K08738	cytochrome c
GYY|c19194_g1	Environmental Information Processing	Signal transduction	Two-component system	ko02020	K11230	mitogen-activated protein kinase kinase kinase	2.7.11.25
GYY|c39217_g1	Environmental Information Processing	Signal transduction	Two-component system	ko02020	K11231	osomolarity two-component system, sensor histidine kinase SLN1	2.7.13.3
GYY|c16605_g1	Environmental Information Processing	Signal transduction	Two-component system	ko02020	K11232	osomolarity two-component system, phosphorelay intermediate protein YPD1
GYY|c14580_g1	Environmental Information Processing	Signal transduction	Two-component system	ko02020	K15859	osomolarity two-component system, response regulator SKN7
GYY|c33208_g1	Environmental Information Processing	Signal transduction	MAPK signaling pathway	ko04010	K02677	classical protein kinase C	2.7.11.13
GYY|c30804_g1	Environmental Information Processing	Signal transduction	MAPK signaling pathway	ko04010	K02677	classical protein kinase C	2.7.11.13
GYY|c14470_g1	Environmental Information Processing	Signal transduction	MAPK signaling pathway	ko04010	K02677	classical protein kinase C	2.7.11.13
GYY|c16250_g1	Environmental Information Processing	Signal transduction	MAPK signaling pathway	ko04010	K03099	son of sevenless
GYY|c39723_g1	Environmental Information Processing	Signal transduction	MAPK signaling pathway	ko04010	K03283	heat shock 70kDa protein 1/8
GYY|c29527_g1	Environmental Information Processing	Signal transduction	MAPK signaling pathway	ko04010	K03283	heat shock 70kDa protein 1/8
GYY|c25213_g1	Environmental Information Processing	Signal transduction	MAPK signaling pathway	ko04010	K03283	heat shock 70kDa protein 1/8
GYY|c30011_g1	Environmental Information Processing	Signal transduction	MAPK signaling pathway	ko04010	K03283	heat shock 70kDa protein 1/8
GYY|c34664_g1	Environmental Information Processing	Signal transduction	MAPK signaling pathway	ko04010	K03283	heat shock 70kDa protein 1/8
GYY|c6255_g1	Environmental Information Processing	Signal transduction	MAPK signaling pathway	ko04010	K03283	heat shock 70kDa protein 1/8
GYY|c13517_g1	Environmental Information Processing	Signal transduction	MAPK signaling pathway	ko04010	K03283	heat shock 70kDa protein 1/8
GYY|c22822_g1	Environmental Information Processing	Signal transduction	MAPK signaling pathway	ko04010	K03283	heat shock 70kDa protein 1/8
GYY|c5945_g1	Environmental Information Processing	Signal transduction	MAPK signaling pathway	ko04010	K03283	heat shock 70kDa protein 1/8
GYY|c31500_g1	Environmental Information Processing	Signal transduction	MAPK signaling pathway	ko04010	K03283	heat shock 70kDa protein 1/8
GYY|c10271_g2	Environmental Information Processing	Signal transduction	MAPK signaling pathway	ko04010	K03283	heat shock 70kDa protein 1/8
GYY|c22347_g1	Environmental Information Processing	Signal transduction	MAPK signaling pathway	ko04010	K03283	heat shock 70kDa protein 1/8
GYY|c11825_g1	Environmental Information Processing	Signal transduction	MAPK signaling pathway	ko04010	K03283	heat shock 70kDa protein 1/8
GYY|c35815_g1	Environmental Information Processing	Signal transduction	MAPK signaling pathway	ko04010	K03283	heat shock 70kDa protein 1/8
GYY|c26286_g1	Environmental Information Processing	Signal transduction	MAPK signaling pathway	ko04010	K03283	heat shock 70kDa protein 1/8
GYY|c11825_g2	Environmental Information Processing	Signal transduction	MAPK signaling pathway	ko04010	K03283	heat shock 70kDa protein 1/8
GYY|c40372_g1	Environmental Information Processing	Signal transduction	MAPK signaling pathway	ko04010	K03283	heat shock 70kDa protein 1/8
GYY|c9853_g1	Environmental Information Processing	Signal transduction	MAPK signaling pathway	ko04010	K03283	heat shock 70kDa protein 1/8
GYY|c7125_g1	Environmental Information Processing	Signal transduction	MAPK signaling pathway	ko04010	K03283	heat shock 70kDa protein 1/8
GYY|c13684_g1	Environmental Information Processing	Signal transduction	MAPK signaling pathway	ko04010	K03283	heat shock 70kDa protein 1/8
GYY|c5377_g1	Environmental Information Processing	Signal transduction	MAPK signaling pathway	ko04010	K03283	heat shock 70kDa protein 1/8
GYY|c30348_g1	Environmental Information Processing	Signal transduction	MAPK signaling pathway	ko04010	K03283	heat shock 70kDa protein 1/8
GYY|c18543_g1	Environmental Information Processing	Signal transduction	MAPK signaling pathway	ko04010	K03283	heat shock 70kDa protein 1/8
GYY|c38887_g1	Environmental Information Processing	Signal transduction	MAPK signaling pathway	ko04010	K03283	heat shock 70kDa protein 1/8
GYY|c4022_g1	Environmental Information Processing	Signal transduction	MAPK signaling pathway	ko04010	K03283	heat shock 70kDa protein 1/8
GYY|c13517_g2	Environmental Information Processing	Signal transduction	MAPK signaling pathway	ko04010	K03283	heat shock 70kDa protein 1/8
GYY|c17517_g1	Environmental Information Processing	Signal transduction	MAPK signaling pathway	ko04010	K04345	protein kinase A	2.7.11.11
GYY|c26215_g1	Environmental Information Processing	Signal transduction	MAPK signaling pathway	ko04010	K04345	protein kinase A	2.7.11.11
GYY|c7709_g1	Environmental Information Processing	Signal transduction	MAPK signaling pathway	ko04010	K04345	protein kinase A	2.7.11.11
GYY|c19502_g1	Environmental Information Processing	Signal transduction	MAPK signaling pathway	ko04010	K04345	protein kinase A	2.7.11.11
GYY|c20358_g1	Environmental Information Processing	Signal transduction	MAPK signaling pathway	ko04010	K04345	protein kinase A	2.7.11.11
GYY|c19505_g1	Environmental Information Processing	Signal transduction	MAPK signaling pathway	ko04010	K04348	serine/threonine-protein phosphatase 2B catalytic subunit	3.1.3.16
GYY|c36700_g1	Environmental Information Processing	Signal transduction	MAPK signaling pathway	ko04010	K04371	mitogen-activated protein kinase 1/3	2.7.11.24
GYY|c25597_g1	Environmental Information Processing	Signal transduction	MAPK signaling pathway	ko04010	K04371	mitogen-activated protein kinase 1/3	2.7.11.24
GYY|c26638_g1	Environmental Information Processing	Signal transduction	MAPK signaling pathway	ko04010	K04371	mitogen-activated protein kinase 1/3	2.7.11.24
GYY|c17494_g1	Environmental Information Processing	Signal transduction	MAPK signaling pathway	ko04010	K04371	mitogen-activated protein kinase 1/3	2.7.11.24
GYY|c37005_g1	Environmental Information Processing	Signal transduction	MAPK signaling pathway	ko04010	K04371	mitogen-activated protein kinase 1/3	2.7.11.24
GYY|c16167_g1	Environmental Information Processing	Signal transduction	MAPK signaling pathway	ko04010	K04371	mitogen-activated protein kinase 1/3	2.7.11.24
GYY|c40642_g1	Environmental Information Processing	Signal transduction	MAPK signaling pathway	ko04010	K04371	mitogen-activated protein kinase 1/3	2.7.11.24
GYY|c37542_g1	Environmental Information Processing	Signal transduction	MAPK signaling pathway	ko04010	K04371	mitogen-activated protein kinase 1/3	2.7.11.24
GYY|c16629_g1	Environmental Information Processing	Signal transduction	MAPK signaling pathway	ko04010	K04392	Ras-related C3 botulinum toxin substrate 1
GYY|c32925_g1	Environmental Information Processing	Signal transduction	MAPK signaling pathway	ko04010	K04392	Ras-related C3 botulinum toxin substrate 1
GYY|c26530_g1	Environmental Information Processing	Signal transduction	MAPK signaling pathway	ko04010	K04392	Ras-related C3 botulinum toxin substrate 1
GYY|c29532_g1	Environmental Information Processing	Signal transduction	MAPK signaling pathway	ko04010	K04393	cell division control protein 42
GYY|c20667_g1	Environmental Information Processing	Signal transduction	MAPK signaling pathway	ko04010	K04393	cell division control protein 42
GYY|c14453_g1	Environmental Information Processing	Signal transduction	MAPK signaling pathway	ko04010	K04409	p21-activated kinase 1	2.7.11.1
GYY|c28839_g1	Environmental Information Processing	Signal transduction	MAPK signaling pathway	ko04010	K04409	p21-activated kinase 1	2.7.11.1
GYY|c19028_g1	Environmental Information Processing	Signal transduction	MAPK signaling pathway	ko04010	K04441	p38 MAP kinase	2.7.11.24
GYY|c31066_g1	Environmental Information Processing	Signal transduction	MAPK signaling pathway	ko04010	K04441	p38 MAP kinase	2.7.11.24
GYY|c20722_g2	Environmental Information Processing	Signal transduction	MAPK signaling pathway	ko04010	K04459	dual specificity MAP kinase phosphatase	3.1.3.16 3.1.3.48
GYY|c21346_g1	Environmental Information Processing	Signal transduction	MAPK signaling pathway	ko04010	K04459	dual specificity MAP kinase phosphatase	3.1.3.16 3.1.3.48
GYY|c17177_g1	Environmental Information Processing	Signal transduction	MAPK signaling pathway	ko04010	K04460	serine/threonine-protein phosphatase 5	3.1.3.16
GYY|c22609_g1	Environmental Information Processing	Signal transduction	MAPK signaling pathway	ko04010	K04464	mitogen-activated protein kinase 7	2.7.11.24
GYY|c15923_g1	Environmental Information Processing	Signal transduction	MAPK signaling pathway	ko04010	K04464	mitogen-activated protein kinase 7	2.7.11.24
GYY|c19122_g1	Environmental Information Processing	Signal transduction	MAPK signaling pathway	ko04010	K06268	serine/threonine-protein phosphatase 2B regulatory subunit
GYY|c8149_g1	Environmental Information Processing	Signal transduction	MAPK signaling pathway	ko04010	K06268	serine/threonine-protein phosphatase 2B regulatory subunit
GYY|c26826_g1	Environmental Information Processing	Signal transduction	MAPK signaling pathway	ko04010	K07827	GTPase KRas
GYY|c15288_g1	Environmental Information Processing	Signal transduction	MAPK signaling pathway	ko04010	K07827	GTPase KRas
GYY|c37357_g1	Environmental Information Processing	Signal transduction	MAPK signaling pathway	ko04010	K07827	GTPase KRas
GYY|c14844_g1	Environmental Information Processing	Signal transduction	MAPK signaling pathway	ko04010	K07827	GTPase KRas
GYY|c21948_g1	Environmental Information Processing	Signal transduction	MAPK signaling pathway	ko04010	K16342	cytosolic phospholipase A2	3.1.1.4
GYY|c31247_g1	Environmental Information Processing	Signal transduction	MAPK signaling pathway	ko04010	K16342	cytosolic phospholipase A2	3.1.1.4
GYY|c18730_g1	Environmental Information Processing	Signal transduction	MAPK signaling pathway - yeast	ko04011	K01759	lactoylglutathione lyase	4.4.1.5
GYY|c33208_g1	Environmental Information Processing	Signal transduction	MAPK signaling pathway - yeast	ko04011	K02677	classical protein kinase C	2.7.11.13
GYY|c30804_g1	Environmental Information Processing	Signal transduction	MAPK signaling pathway - yeast	ko04011	K02677	classical protein kinase C	2.7.11.13
GYY|c14470_g1	Environmental Information Processing	Signal transduction	MAPK signaling pathway - yeast	ko04011	K02677	classical protein kinase C	2.7.11.13
GYY|c29532_g1	Environmental Information Processing	Signal transduction	MAPK signaling pathway - yeast	ko04011	K04393	cell division control protein 42
GYY|c20667_g1	Environmental Information Processing	Signal transduction	MAPK signaling pathway - yeast	ko04011	K04393	cell division control protein 42
GYY|c14453_g1	Environmental Information Processing	Signal transduction	MAPK signaling pathway - yeast	ko04011	K04409	p21-activated kinase 1	2.7.11.1
GYY|c28839_g1	Environmental Information Processing	Signal transduction	MAPK signaling pathway - yeast	ko04011	K04409	p21-activated kinase 1	2.7.11.1
GYY|c19028_g1	Environmental Information Processing	Signal transduction	MAPK signaling pathway - yeast	ko04011	K04441	p38 MAP kinase	2.7.11.24
GYY|c31066_g1	Environmental Information Processing	Signal transduction	MAPK signaling pathway - yeast	ko04011	K04441	p38 MAP kinase	2.7.11.24
GYY|c22609_g1	Environmental Information Processing	Signal transduction	MAPK signaling pathway - yeast	ko04011	K04464	mitogen-activated protein kinase 7	2.7.11.24
GYY|c15923_g1	Environmental Information Processing	Signal transduction	MAPK signaling pathway - yeast	ko04011	K04464	mitogen-activated protein kinase 7	2.7.11.24
GYY|c14427_g1	Environmental Information Processing	Signal transduction	MAPK signaling pathway - yeast	ko04011	K04513	Ras homolog gene family, member A
GYY|c29015_g1	Environmental Information Processing	Signal transduction	MAPK signaling pathway - yeast	ko04011	K04513	Ras homolog gene family, member A
GYY|c16687_g1	Environmental Information Processing	Signal transduction	MAPK signaling pathway - yeast	ko04011	K04513	Ras homolog gene family, member A
GYY|c6826_g1	Environmental Information Processing	Signal transduction	MAPK signaling pathway - yeast	ko04011	K04513	Ras homolog gene family, member A
GYY|c39984_g1	Environmental Information Processing	Signal transduction	MAPK signaling pathway - yeast	ko04011	K04513	Ras homolog gene family, member A
GYY|c28029_g1	Environmental Information Processing	Signal transduction	MAPK signaling pathway - yeast	ko04011	K04513	Ras homolog gene family, member A
GYY|c33773_g1	Environmental Information Processing	Signal transduction	MAPK signaling pathway - yeast	ko04011	K04513	Ras homolog gene family, member A
GYY|c9555_g1	Environmental Information Processing	Signal transduction	MAPK signaling pathway - yeast	ko04011	K07973	guanine nucleotide-binding protein subunit gamma, other
GYY|c20651_g1	Environmental Information Processing	Signal transduction	MAPK signaling pathway - yeast	ko04011	K08294	mitogen-activated protein kinase kinase	2.7.12.2
GYY|c21678_g2	Environmental Information Processing	Signal transduction	MAPK signaling pathway - yeast	ko04011	K09448	transcriptional enhancer factor
GYY|c17823_g1	Environmental Information Processing	Signal transduction	MAPK signaling pathway - yeast	ko04011	K11215	transcription factor STE12
GYY|c17711_g1	Environmental Information Processing	Signal transduction	MAPK signaling pathway - yeast	ko04011	K11215	transcription factor STE12
GYY|c10170_g1	Environmental Information Processing	Signal transduction	MAPK signaling pathway - yeast	ko04011	K11215	transcription factor STE12
GYY|c21582_g1	Environmental Information Processing	Signal transduction	MAPK signaling pathway - yeast	ko04011	K11215	transcription factor STE12
GYY|c12335_g1	Environmental Information Processing	Signal transduction	MAPK signaling pathway - yeast	ko04011	K11226	mitogen-activated protein kinase kinase	2.7.12.2
GYY|c1998_g1	Environmental Information Processing	Signal transduction	MAPK signaling pathway - yeast	ko04011	K11226	mitogen-activated protein kinase kinase	2.7.12.2
GYY|c16598_g1	Environmental Information Processing	Signal transduction	MAPK signaling pathway - yeast	ko04011	K11226	mitogen-activated protein kinase kinase	2.7.12.2
GYY|c14040_g1	Environmental Information Processing	Signal transduction	MAPK signaling pathway - yeast	ko04011	K11226	mitogen-activated protein kinase kinase	2.7.12.2
GYY|c19789_g1	Environmental Information Processing	Signal transduction	MAPK signaling pathway - yeast	ko04011	K11226	mitogen-activated protein kinase kinase	2.7.12.2
GYY|c11647_g1	Environmental Information Processing	Signal transduction	MAPK signaling pathway - yeast	ko04011	K11227	mitogen-activated protein kinase kinase	2.7.12.2
GYY|c25826_g1	Environmental Information Processing	Signal transduction	MAPK signaling pathway - yeast	ko04011	K11227	mitogen-activated protein kinase kinase	2.7.12.2
GYY|c19412_g1	Environmental Information Processing	Signal transduction	MAPK signaling pathway - yeast	ko04011	K11228	mitogen-activated protein kinase kinase kinase	2.7.11.1
GYY|c36328_g1	Environmental Information Processing	Signal transduction	MAPK signaling pathway - yeast	ko04011	K11228	mitogen-activated protein kinase kinase kinase	2.7.11.1
GYY|c38199_g1	Environmental Information Processing	Signal transduction	MAPK signaling pathway - yeast	ko04011	K11229	mitogen-activated protein kinase kinase kinase	2.7.11.1
GYY|c21451_g2	Environmental Information Processing	Signal transduction	MAPK signaling pathway - yeast	ko04011	K11229	mitogen-activated protein kinase kinase kinase	2.7.11.1
GYY|c38954_g1	Environmental Information Processing	Signal transduction	MAPK signaling pathway - yeast	ko04011	K11229	mitogen-activated protein kinase kinase kinase	2.7.11.1
GYY|c19194_g1	Environmental Information Processing	Signal transduction	MAPK signaling pathway - yeast	ko04011	K11230	mitogen-activated protein kinase kinase kinase	2.7.11.25
GYY|c39217_g1	Environmental Information Processing	Signal transduction	MAPK signaling pathway - yeast	ko04011	K11231	osomolarity two-component system, sensor histidine kinase SLN1	2.7.13.3
GYY|c16605_g1	Environmental Information Processing	Signal transduction	MAPK signaling pathway - yeast	ko04011	K11232	osomolarity two-component system, phosphorelay intermediate protein YPD1
GYY|c18554_g1	Environmental Information Processing	Signal transduction	MAPK signaling pathway - yeast	ko04011	K11236	cell division control protein 24
GYY|c16888_g1	Environmental Information Processing	Signal transduction	MAPK signaling pathway - yeast	ko04011	K11236	cell division control protein 24
GYY|c20342_g1	Environmental Information Processing	Signal transduction	MAPK signaling pathway - yeast	ko04011	K11237	bud emergence protein 1
GYY|c18531_g1	Environmental Information Processing	Signal transduction	MAPK signaling pathway - yeast	ko04011	K11237	bud emergence protein 1
GYY|c20893_g1	Environmental Information Processing	Signal transduction	MAPK signaling pathway - yeast	ko04011	K11237	bud emergence protein 1
GYY|c18159_g1	Environmental Information Processing	Signal transduction	MAPK signaling pathway - yeast	ko04011	K11237	bud emergence protein 1
GYY|c8418_g1	Environmental Information Processing	Signal transduction	MAPK signaling pathway - yeast	ko04011	K11237	bud emergence protein 1
GYY|c21375_g3	Environmental Information Processing	Signal transduction	MAPK signaling pathway - yeast	ko04011	K11240	tyrosine-protein phosphatase	3.1.3.48
GYY|c15456_g1	Environmental Information Processing	Signal transduction	MAPK signaling pathway - yeast	ko04011	K11246	SHO1 osmosensor
GYY|c26847_g1	Environmental Information Processing	Signal transduction	MAPK signaling pathway - yeast	ko04011	K00706	1,3-beta-glucan synthase	2.4.1.34
GYY|c23624_g1	Environmental Information Processing	Signal transduction	MAPK signaling pathway - yeast	ko04011	K00706	1,3-beta-glucan synthase	2.4.1.34
GYY|c35296_g1	Environmental Information Processing	Signal transduction	MAPK signaling pathway - yeast	ko04011	K00706	1,3-beta-glucan synthase	2.4.1.34
GYY|c20758_g1	Environmental Information Processing	Signal transduction	MAPK signaling pathway - yeast	ko04011	K00706	1,3-beta-glucan synthase	2.4.1.34
GYY|c37398_g1	Environmental Information Processing	Signal transduction	MAPK signaling pathway - yeast	ko04011	K00706	1,3-beta-glucan synthase	2.4.1.34
GYY|c1060_g1	Environmental Information Processing	Signal transduction	MAPK signaling pathway - yeast	ko04011	K00706	1,3-beta-glucan synthase	2.4.1.34
GYY|c28896_g1	Environmental Information Processing	Signal transduction	MAPK signaling pathway - yeast	ko04011	K03781	catalase	1.11.1.6
GYY|c3239_g1	Environmental Information Processing	Signal transduction	MAPK signaling pathway - yeast	ko04011	K03781	catalase	1.11.1.6
GYY|c31170_g1	Environmental Information Processing	Signal transduction	MAPK signaling pathway - yeast	ko04011	K03781	catalase	1.11.1.6
GYY|c26527_g1	Environmental Information Processing	Signal transduction	MAPK signaling pathway - yeast	ko04011	K03781	catalase	1.11.1.6
GYY|c30837_g1	Environmental Information Processing	Signal transduction	MAPK signaling pathway - yeast	ko04011	K03781	catalase	1.11.1.6
GYY|c23271_g1	Environmental Information Processing	Signal transduction	MAPK signaling pathway - yeast	ko04011	K03781	catalase	1.11.1.6
GYY|c2252_g2	Environmental Information Processing	Signal transduction	MAPK signaling pathway - yeast	ko04011	K03781	catalase	1.11.1.6
GYY|c7054_g1	Environmental Information Processing	Signal transduction	MAPK signaling pathway - yeast	ko04011	K03781	catalase	1.11.1.6
GYY|c29257_g1	Environmental Information Processing	Signal transduction	MAPK signaling pathway - yeast	ko04011	K03781	catalase	1.11.1.6
GYY|c38368_g1	Environmental Information Processing	Signal transduction	MAPK signaling pathway - yeast	ko04011	K03781	catalase	1.11.1.6
GYY|c2252_g1	Environmental Information Processing	Signal transduction	MAPK signaling pathway - yeast	ko04011	K03781	catalase	1.11.1.6
GYY|c19047_g1	Environmental Information Processing	Signal transduction	MAPK signaling pathway - yeast	ko04011	K03781	catalase	1.11.1.6
GYY|c36700_g1	Environmental Information Processing	Signal transduction	MAPK signaling pathway - yeast	ko04011	K04371	mitogen-activated protein kinase 1/3	2.7.11.24
GYY|c25597_g1	Environmental Information Processing	Signal transduction	MAPK signaling pathway - yeast	ko04011	K04371	mitogen-activated protein kinase 1/3	2.7.11.24
GYY|c26638_g1	Environmental Information Processing	Signal transduction	MAPK signaling pathway - yeast	ko04011	K04371	mitogen-activated protein kinase 1/3	2.7.11.24
GYY|c17494_g1	Environmental Information Processing	Signal transduction	MAPK signaling pathway - yeast	ko04011	K04371	mitogen-activated protein kinase 1/3	2.7.11.24
GYY|c37005_g1	Environmental Information Processing	Signal transduction	MAPK signaling pathway - yeast	ko04011	K04371	mitogen-activated protein kinase 1/3	2.7.11.24
GYY|c16167_g1	Environmental Information Processing	Signal transduction	MAPK signaling pathway - yeast	ko04011	K04371	mitogen-activated protein kinase 1/3	2.7.11.24
GYY|c40642_g1	Environmental Information Processing	Signal transduction	MAPK signaling pathway - yeast	ko04011	K04371	mitogen-activated protein kinase 1/3	2.7.11.24
GYY|c37542_g1	Environmental Information Processing	Signal transduction	MAPK signaling pathway - yeast	ko04011	K04371	mitogen-activated protein kinase 1/3	2.7.11.24
GYY|c15711_g2	Environmental Information Processing	Signal transduction	MAPK signaling pathway - yeast	ko04011	K04640	guanine nucleotide-binding protein subunit alpha, other
GYY|c17579_g1	Environmental Information Processing	Signal transduction	MAPK signaling pathway - yeast	ko04011	K04640	guanine nucleotide-binding protein subunit alpha, other
GYY|c13730_g1	Environmental Information Processing	Signal transduction	MAPK signaling pathway - yeast	ko04011	K04640	guanine nucleotide-binding protein subunit alpha, other
GYY|c17104_g1	Environmental Information Processing	Signal transduction	MAPK signaling pathway - yeast	ko04011	K04640	guanine nucleotide-binding protein subunit alpha, other
GYY|c15711_g1	Environmental Information Processing	Signal transduction	MAPK signaling pathway - yeast	ko04011	K04640	guanine nucleotide-binding protein subunit alpha, other
GYY|c17903_g1	Environmental Information Processing	Signal transduction	MAPK signaling pathway - yeast	ko04011	K04640	guanine nucleotide-binding protein subunit alpha, other
GYY|c20032_g1	Environmental Information Processing	Signal transduction	MAPK signaling pathway - yeast	ko04011	K04640	guanine nucleotide-binding protein subunit alpha, other
GYY|c17143_g1	Environmental Information Processing	Signal transduction	MAPK signaling pathway - yeast	ko04011	K04640	guanine nucleotide-binding protein subunit alpha, other
GYY|c34610_g1	Environmental Information Processing	Signal transduction	MAPK signaling pathway - yeast	ko04011	K04640	guanine nucleotide-binding protein subunit alpha, other
GYY|c26826_g1	Environmental Information Processing	Signal transduction	MAPK signaling pathway - yeast	ko04011	K07827	GTPase KRas
GYY|c15288_g1	Environmental Information Processing	Signal transduction	MAPK signaling pathway - yeast	ko04011	K07827	GTPase KRas
GYY|c37357_g1	Environmental Information Processing	Signal transduction	MAPK signaling pathway - yeast	ko04011	K07827	GTPase KRas
GYY|c14844_g1	Environmental Information Processing	Signal transduction	MAPK signaling pathway - yeast	ko04011	K07827	GTPase KRas
GYY|c19315_g1	Environmental Information Processing	Signal transduction	MAPK signaling pathway - yeast	ko04011	K09265	MADS-box transcription factor, other eukaryote
GYY|c15502_g1	Environmental Information Processing	Signal transduction	MAPK signaling pathway - yeast	ko04011	K09265	MADS-box transcription factor, other eukaryote
GYY|c22358_g1	Environmental Information Processing	Signal transduction	MAPK signaling pathway - yeast	ko04011	K09265	MADS-box transcription factor, other eukaryote
GYY|c33208_g1	Environmental Information Processing	Signal transduction	ErbB signaling pathway	ko04012	K02677	classical protein kinase C	2.7.11.13
GYY|c30804_g1	Environmental Information Processing	Signal transduction	ErbB signaling pathway	ko04012	K02677	classical protein kinase C	2.7.11.13
GYY|c14470_g1	Environmental Information Processing	Signal transduction	ErbB signaling pathway	ko04012	K02677	classical protein kinase C	2.7.11.13
GYY|c18307_g1	Environmental Information Processing	Signal transduction	ErbB signaling pathway	ko04012	K03083	glycogen synthase kinase 3 beta	2.7.11.26
GYY|c16250_g1	Environmental Information Processing	Signal transduction	ErbB signaling pathway	ko04012	K03099	son of sevenless
GYY|c36700_g1	Environmental Information Processing	Signal transduction	ErbB signaling pathway	ko04012	K04371	mitogen-activated protein kinase 1/3	2.7.11.24
GYY|c25597_g1	Environmental Information Processing	Signal transduction	ErbB signaling pathway	ko04012	K04371	mitogen-activated protein kinase 1/3	2.7.11.24
GYY|c26638_g1	Environmental Information Processing	Signal transduction	ErbB signaling pathway	ko04012	K04371	mitogen-activated protein kinase 1/3	2.7.11.24
GYY|c17494_g1	Environmental Information Processing	Signal transduction	ErbB signaling pathway	ko04012	K04371	mitogen-activated protein kinase 1/3	2.7.11.24
GYY|c37005_g1	Environmental Information Processing	Signal transduction	ErbB signaling pathway	ko04012	K04371	mitogen-activated protein kinase 1/3	2.7.11.24
GYY|c16167_g1	Environmental Information Processing	Signal transduction	ErbB signaling pathway	ko04012	K04371	mitogen-activated protein kinase 1/3	2.7.11.24
GYY|c40642_g1	Environmental Information Processing	Signal transduction	ErbB signaling pathway	ko04012	K04371	mitogen-activated protein kinase 1/3	2.7.11.24
GYY|c37542_g1	Environmental Information Processing	Signal transduction	ErbB signaling pathway	ko04012	K04371	mitogen-activated protein kinase 1/3	2.7.11.24
GYY|c14453_g1	Environmental Information Processing	Signal transduction	ErbB signaling pathway	ko04012	K04409	p21-activated kinase 1	2.7.11.1
GYY|c28839_g1	Environmental Information Processing	Signal transduction	ErbB signaling pathway	ko04012	K04409	p21-activated kinase 1	2.7.11.1
GYY|c22779_g1	Environmental Information Processing	Signal transduction	ErbB signaling pathway	ko04012	K07203	FKBP12-rapamycin complex-associated protein
GYY|c21923_g1	Environmental Information Processing	Signal transduction	ErbB signaling pathway	ko04012	K07203	FKBP12-rapamycin complex-associated protein
GYY|c31811_g1	Environmental Information Processing	Signal transduction	ErbB signaling pathway	ko04012	K07203	FKBP12-rapamycin complex-associated protein
GYY|c26826_g1	Environmental Information Processing	Signal transduction	ErbB signaling pathway	ko04012	K07827	GTPase KRas
GYY|c15288_g1	Environmental Information Processing	Signal transduction	ErbB signaling pathway	ko04012	K07827	GTPase KRas
GYY|c37357_g1	Environmental Information Processing	Signal transduction	ErbB signaling pathway	ko04012	K07827	GTPase KRas
GYY|c14844_g1	Environmental Information Processing	Signal transduction	ErbB signaling pathway	ko04012	K07827	GTPase KRas
GYY|c16250_g1	Environmental Information Processing	Signal transduction	MAPK signaling pathway - fly	ko04013	K03099	son of sevenless
GYY|c36700_g1	Environmental Information Processing	Signal transduction	MAPK signaling pathway - fly	ko04013	K04371	mitogen-activated protein kinase 1/3	2.7.11.24
GYY|c25597_g1	Environmental Information Processing	Signal transduction	MAPK signaling pathway - fly	ko04013	K04371	mitogen-activated protein kinase 1/3	2.7.11.24
GYY|c26638_g1	Environmental Information Processing	Signal transduction	MAPK signaling pathway - fly	ko04013	K04371	mitogen-activated protein kinase 1/3	2.7.11.24
GYY|c17494_g1	Environmental Information Processing	Signal transduction	MAPK signaling pathway - fly	ko04013	K04371	mitogen-activated protein kinase 1/3	2.7.11.24
GYY|c37005_g1	Environmental Information Processing	Signal transduction	MAPK signaling pathway - fly	ko04013	K04371	mitogen-activated protein kinase 1/3	2.7.11.24
GYY|c16167_g1	Environmental Information Processing	Signal transduction	MAPK signaling pathway - fly	ko04013	K04371	mitogen-activated protein kinase 1/3	2.7.11.24
GYY|c40642_g1	Environmental Information Processing	Signal transduction	MAPK signaling pathway - fly	ko04013	K04371	mitogen-activated protein kinase 1/3	2.7.11.24
GYY|c37542_g1	Environmental Information Processing	Signal transduction	MAPK signaling pathway - fly	ko04013	K04371	mitogen-activated protein kinase 1/3	2.7.11.24
GYY|c26826_g1	Environmental Information Processing	Signal transduction	MAPK signaling pathway - fly	ko04013	K07827	GTPase KRas
GYY|c15288_g1	Environmental Information Processing	Signal transduction	MAPK signaling pathway - fly	ko04013	K07827	GTPase KRas
GYY|c37357_g1	Environmental Information Processing	Signal transduction	MAPK signaling pathway - fly	ko04013	K07827	GTPase KRas
GYY|c14844_g1	Environmental Information Processing	Signal transduction	MAPK signaling pathway - fly	ko04013	K07827	GTPase KRas
GYY|c21517_g1	Environmental Information Processing	Signal transduction	Ras signaling pathway	ko04014	K01115	phospholipase D1/2	3.1.4.4
GYY|c32433_g1	Environmental Information Processing	Signal transduction	Ras signaling pathway	ko04014	K01115	phospholipase D1/2	3.1.4.4
GYY|c21324_g2	Environmental Information Processing	Signal transduction	Ras signaling pathway	ko04014	K01115	phospholipase D1/2	3.1.4.4
GYY|c11521_g1	Environmental Information Processing	Signal transduction	Ras signaling pathway	ko04014	K02183	calmodulin
GYY|c16163_g1	Environmental Information Processing	Signal transduction	Ras signaling pathway	ko04014	K02183	calmodulin
GYY|c13089_g1	Environmental Information Processing	Signal transduction	Ras signaling pathway	ko04014	K02183	calmodulin
GYY|c30828_g1	Environmental Information Processing	Signal transduction	Ras signaling pathway	ko04014	K02183	calmodulin
GYY|c12404_g1	Environmental Information Processing	Signal transduction	Ras signaling pathway	ko04014	K02183	calmodulin
GYY|c24307_g1	Environmental Information Processing	Signal transduction	Ras signaling pathway	ko04014	K02183	calmodulin
GYY|c28532_g1	Environmental Information Processing	Signal transduction	Ras signaling pathway	ko04014	K02183	calmodulin
GYY|c25560_g1	Environmental Information Processing	Signal transduction	Ras signaling pathway	ko04014	K02183	calmodulin
GYY|c8403_g1	Environmental Information Processing	Signal transduction	Ras signaling pathway	ko04014	K02183	calmodulin
GYY|c30635_g1	Environmental Information Processing	Signal transduction	Ras signaling pathway	ko04014	K02183	calmodulin
GYY|c33448_g1	Environmental Information Processing	Signal transduction	Ras signaling pathway	ko04014	K02183	calmodulin
GYY|c26807_g1	Environmental Information Processing	Signal transduction	Ras signaling pathway	ko04014	K02183	calmodulin
GYY|c33208_g1	Environmental Information Processing	Signal transduction	Ras signaling pathway	ko04014	K02677	classical protein kinase C	2.7.11.13
GYY|c30804_g1	Environmental Information Processing	Signal transduction	Ras signaling pathway	ko04014	K02677	classical protein kinase C	2.7.11.13
GYY|c14470_g1	Environmental Information Processing	Signal transduction	Ras signaling pathway	ko04014	K02677	classical protein kinase C	2.7.11.13
GYY|c16250_g1	Environmental Information Processing	Signal transduction	Ras signaling pathway	ko04014	K03099	son of sevenless
GYY|c17517_g1	Environmental Information Processing	Signal transduction	Ras signaling pathway	ko04014	K04345	protein kinase A	2.7.11.11
GYY|c26215_g1	Environmental Information Processing	Signal transduction	Ras signaling pathway	ko04014	K04345	protein kinase A	2.7.11.11
GYY|c7709_g1	Environmental Information Processing	Signal transduction	Ras signaling pathway	ko04014	K04345	protein kinase A	2.7.11.11
GYY|c19502_g1	Environmental Information Processing	Signal transduction	Ras signaling pathway	ko04014	K04345	protein kinase A	2.7.11.11
GYY|c20358_g1	Environmental Information Processing	Signal transduction	Ras signaling pathway	ko04014	K04345	protein kinase A	2.7.11.11
GYY|c36700_g1	Environmental Information Processing	Signal transduction	Ras signaling pathway	ko04014	K04371	mitogen-activated protein kinase 1/3	2.7.11.24
GYY|c25597_g1	Environmental Information Processing	Signal transduction	Ras signaling pathway	ko04014	K04371	mitogen-activated protein kinase 1/3	2.7.11.24
GYY|c26638_g1	Environmental Information Processing	Signal transduction	Ras signaling pathway	ko04014	K04371	mitogen-activated protein kinase 1/3	2.7.11.24
GYY|c17494_g1	Environmental Information Processing	Signal transduction	Ras signaling pathway	ko04014	K04371	mitogen-activated protein kinase 1/3	2.7.11.24
GYY|c37005_g1	Environmental Information Processing	Signal transduction	Ras signaling pathway	ko04014	K04371	mitogen-activated protein kinase 1/3	2.7.11.24
GYY|c16167_g1	Environmental Information Processing	Signal transduction	Ras signaling pathway	ko04014	K04371	mitogen-activated protein kinase 1/3	2.7.11.24
GYY|c40642_g1	Environmental Information Processing	Signal transduction	Ras signaling pathway	ko04014	K04371	mitogen-activated protein kinase 1/3	2.7.11.24
GYY|c37542_g1	Environmental Information Processing	Signal transduction	Ras signaling pathway	ko04014	K04371	mitogen-activated protein kinase 1/3	2.7.11.24
GYY|c16629_g1	Environmental Information Processing	Signal transduction	Ras signaling pathway	ko04014	K04392	Ras-related C3 botulinum toxin substrate 1
GYY|c32925_g1	Environmental Information Processing	Signal transduction	Ras signaling pathway	ko04014	K04392	Ras-related C3 botulinum toxin substrate 1
GYY|c26530_g1	Environmental Information Processing	Signal transduction	Ras signaling pathway	ko04014	K04392	Ras-related C3 botulinum toxin substrate 1
GYY|c29532_g1	Environmental Information Processing	Signal transduction	Ras signaling pathway	ko04014	K04393	cell division control protein 42
GYY|c20667_g1	Environmental Information Processing	Signal transduction	Ras signaling pathway	ko04014	K04393	cell division control protein 42
GYY|c14453_g1	Environmental Information Processing	Signal transduction	Ras signaling pathway	ko04014	K04409	p21-activated kinase 1	2.7.11.1
GYY|c28839_g1	Environmental Information Processing	Signal transduction	Ras signaling pathway	ko04014	K04409	p21-activated kinase 1	2.7.11.1
GYY|c14427_g1	Environmental Information Processing	Signal transduction	Ras signaling pathway	ko04014	K04513	Ras homolog gene family, member A
GYY|c29015_g1	Environmental Information Processing	Signal transduction	Ras signaling pathway	ko04014	K04513	Ras homolog gene family, member A
GYY|c16687_g1	Environmental Information Processing	Signal transduction	Ras signaling pathway	ko04014	K04513	Ras homolog gene family, member A
GYY|c6826_g1	Environmental Information Processing	Signal transduction	Ras signaling pathway	ko04014	K04513	Ras homolog gene family, member A
GYY|c39984_g1	Environmental Information Processing	Signal transduction	Ras signaling pathway	ko04014	K04513	Ras homolog gene family, member A
GYY|c28029_g1	Environmental Information Processing	Signal transduction	Ras signaling pathway	ko04014	K04513	Ras homolog gene family, member A
GYY|c33773_g1	Environmental Information Processing	Signal transduction	Ras signaling pathway	ko04014	K04513	Ras homolog gene family, member A
GYY|c16706_g1	Environmental Information Processing	Signal transduction	Ras signaling pathway	ko04014	K04536	guanine nucleotide-binding protein G(I)/G(S)/G(T) subunit beta-1
GYY|c26055_g1	Environmental Information Processing	Signal transduction	Ras signaling pathway	ko04014	K04536	guanine nucleotide-binding protein G(I)/G(S)/G(T) subunit beta-1
GYY|c28593_g1	Environmental Information Processing	Signal transduction	Ras signaling pathway	ko04014	K04536	guanine nucleotide-binding protein G(I)/G(S)/G(T) subunit beta-1
GYY|c26826_g1	Environmental Information Processing	Signal transduction	Ras signaling pathway	ko04014	K07827	GTPase KRas
GYY|c15288_g1	Environmental Information Processing	Signal transduction	Ras signaling pathway	ko04014	K07827	GTPase KRas
GYY|c37357_g1	Environmental Information Processing	Signal transduction	Ras signaling pathway	ko04014	K07827	GTPase KRas
GYY|c14844_g1	Environmental Information Processing	Signal transduction	Ras signaling pathway	ko04014	K07827	GTPase KRas
GYY|c33656_g1	Environmental Information Processing	Signal transduction	Ras signaling pathway	ko04014	K07889	Ras-related protein Rab-5C
GYY|c2239_g1	Environmental Information Processing	Signal transduction	Ras signaling pathway	ko04014	K07889	Ras-related protein Rab-5C
GYY|c16491_g2	Environmental Information Processing	Signal transduction	Ras signaling pathway	ko04014	K07889	Ras-related protein Rab-5C
GYY|c16491_g1	Environmental Information Processing	Signal transduction	Ras signaling pathway	ko04014	K07889	Ras-related protein Rab-5C
GYY|c33989_g1	Environmental Information Processing	Signal transduction	Ras signaling pathway	ko04014	K07889	Ras-related protein Rab-5C
GYY|c15035_g1	Environmental Information Processing	Signal transduction	Ras signaling pathway	ko04014	K07889	Ras-related protein Rab-5C
GYY|c23143_g1	Environmental Information Processing	Signal transduction	Ras signaling pathway	ko04014	K07941	ADP-ribosylation factor 6
GYY|c18896_g1	Environmental Information Processing	Signal transduction	Ras signaling pathway	ko04014	K07941	ADP-ribosylation factor 6
GYY|c20169_g1	Environmental Information Processing	Signal transduction	Ras signaling pathway	ko04014	K08773	RalA-binding protein 1
GYY|c21090_g1	Environmental Information Processing	Signal transduction	Ras signaling pathway	ko04014	K10632	BRCA1-associated protein	6.3.2.19
GYY|c21948_g1	Environmental Information Processing	Signal transduction	Ras signaling pathway	ko04014	K16342	cytosolic phospholipase A2	3.1.1.4
GYY|c31247_g1	Environmental Information Processing	Signal transduction	Ras signaling pathway	ko04014	K16342	cytosolic phospholipase A2	3.1.1.4
GYY|c22190_g1	Environmental Information Processing	Signal transduction	Ras signaling pathway	ko04014	K17637	exocyst complex component 2
GYY|c20456_g1	Environmental Information Processing	Signal transduction	Ras signaling pathway	ko04014	K17637	exocyst complex component 2
GYY|c27381_g1	Environmental Information Processing	Signal transduction	Ras signaling pathway	ko04014	K17637	exocyst complex component 2
GYY|c11521_g1	Environmental Information Processing	Signal transduction	Rap1 signaling pathway	ko04015	K02183	calmodulin
GYY|c16163_g1	Environmental Information Processing	Signal transduction	Rap1 signaling pathway	ko04015	K02183	calmodulin
GYY|c13089_g1	Environmental Information Processing	Signal transduction	Rap1 signaling pathway	ko04015	K02183	calmodulin
GYY|c30828_g1	Environmental Information Processing	Signal transduction	Rap1 signaling pathway	ko04015	K02183	calmodulin
GYY|c12404_g1	Environmental Information Processing	Signal transduction	Rap1 signaling pathway	ko04015	K02183	calmodulin
GYY|c24307_g1	Environmental Information Processing	Signal transduction	Rap1 signaling pathway	ko04015	K02183	calmodulin
GYY|c28532_g1	Environmental Information Processing	Signal transduction	Rap1 signaling pathway	ko04015	K02183	calmodulin
GYY|c25560_g1	Environmental Information Processing	Signal transduction	Rap1 signaling pathway	ko04015	K02183	calmodulin
GYY|c8403_g1	Environmental Information Processing	Signal transduction	Rap1 signaling pathway	ko04015	K02183	calmodulin
GYY|c30635_g1	Environmental Information Processing	Signal transduction	Rap1 signaling pathway	ko04015	K02183	calmodulin
GYY|c33448_g1	Environmental Information Processing	Signal transduction	Rap1 signaling pathway	ko04015	K02183	calmodulin
GYY|c26807_g1	Environmental Information Processing	Signal transduction	Rap1 signaling pathway	ko04015	K02183	calmodulin
GYY|c33208_g1	Environmental Information Processing	Signal transduction	Rap1 signaling pathway	ko04015	K02677	classical protein kinase C	2.7.11.13
GYY|c30804_g1	Environmental Information Processing	Signal transduction	Rap1 signaling pathway	ko04015	K02677	classical protein kinase C	2.7.11.13
GYY|c14470_g1	Environmental Information Processing	Signal transduction	Rap1 signaling pathway	ko04015	K02677	classical protein kinase C	2.7.11.13
GYY|c36700_g1	Environmental Information Processing	Signal transduction	Rap1 signaling pathway	ko04015	K04371	mitogen-activated protein kinase 1/3	2.7.11.24
GYY|c25597_g1	Environmental Information Processing	Signal transduction	Rap1 signaling pathway	ko04015	K04371	mitogen-activated protein kinase 1/3	2.7.11.24
GYY|c26638_g1	Environmental Information Processing	Signal transduction	Rap1 signaling pathway	ko04015	K04371	mitogen-activated protein kinase 1/3	2.7.11.24
GYY|c17494_g1	Environmental Information Processing	Signal transduction	Rap1 signaling pathway	ko04015	K04371	mitogen-activated protein kinase 1/3	2.7.11.24
GYY|c37005_g1	Environmental Information Processing	Signal transduction	Rap1 signaling pathway	ko04015	K04371	mitogen-activated protein kinase 1/3	2.7.11.24
GYY|c16167_g1	Environmental Information Processing	Signal transduction	Rap1 signaling pathway	ko04015	K04371	mitogen-activated protein kinase 1/3	2.7.11.24
GYY|c40642_g1	Environmental Information Processing	Signal transduction	Rap1 signaling pathway	ko04015	K04371	mitogen-activated protein kinase 1/3	2.7.11.24
GYY|c37542_g1	Environmental Information Processing	Signal transduction	Rap1 signaling pathway	ko04015	K04371	mitogen-activated protein kinase 1/3	2.7.11.24
GYY|c16629_g1	Environmental Information Processing	Signal transduction	Rap1 signaling pathway	ko04015	K04392	Ras-related C3 botulinum toxin substrate 1
GYY|c32925_g1	Environmental Information Processing	Signal transduction	Rap1 signaling pathway	ko04015	K04392	Ras-related C3 botulinum toxin substrate 1
GYY|c26530_g1	Environmental Information Processing	Signal transduction	Rap1 signaling pathway	ko04015	K04392	Ras-related C3 botulinum toxin substrate 1
GYY|c29532_g1	Environmental Information Processing	Signal transduction	Rap1 signaling pathway	ko04015	K04393	cell division control protein 42
GYY|c20667_g1	Environmental Information Processing	Signal transduction	Rap1 signaling pathway	ko04015	K04393	cell division control protein 42
GYY|c19028_g1	Environmental Information Processing	Signal transduction	Rap1 signaling pathway	ko04015	K04441	p38 MAP kinase	2.7.11.24
GYY|c31066_g1	Environmental Information Processing	Signal transduction	Rap1 signaling pathway	ko04015	K04441	p38 MAP kinase	2.7.11.24
GYY|c14427_g1	Environmental Information Processing	Signal transduction	Rap1 signaling pathway	ko04015	K04513	Ras homolog gene family, member A
GYY|c29015_g1	Environmental Information Processing	Signal transduction	Rap1 signaling pathway	ko04015	K04513	Ras homolog gene family, member A
GYY|c16687_g1	Environmental Information Processing	Signal transduction	Rap1 signaling pathway	ko04015	K04513	Ras homolog gene family, member A
GYY|c6826_g1	Environmental Information Processing	Signal transduction	Rap1 signaling pathway	ko04015	K04513	Ras homolog gene family, member A
GYY|c39984_g1	Environmental Information Processing	Signal transduction	Rap1 signaling pathway	ko04015	K04513	Ras homolog gene family, member A
GYY|c28029_g1	Environmental Information Processing	Signal transduction	Rap1 signaling pathway	ko04015	K04513	Ras homolog gene family, member A
GYY|c33773_g1	Environmental Information Processing	Signal transduction	Rap1 signaling pathway	ko04015	K04513	Ras homolog gene family, member A
GYY|c35710_g1	Environmental Information Processing	Signal transduction	Rap1 signaling pathway	ko04015	K05692	actin beta/gamma 1
GYY|c27296_g1	Environmental Information Processing	Signal transduction	Rap1 signaling pathway	ko04015	K05692	actin beta/gamma 1
GYY|c30209_g1	Environmental Information Processing	Signal transduction	Rap1 signaling pathway	ko04015	K05692	actin beta/gamma 1
GYY|c38526_g1	Environmental Information Processing	Signal transduction	Rap1 signaling pathway	ko04015	K05692	actin beta/gamma 1
GYY|c29111_g1	Environmental Information Processing	Signal transduction	Rap1 signaling pathway	ko04015	K05692	actin beta/gamma 1
GYY|c35439_g1	Environmental Information Processing	Signal transduction	Rap1 signaling pathway	ko04015	K05692	actin beta/gamma 1
GYY|c5909_g1	Environmental Information Processing	Signal transduction	Rap1 signaling pathway	ko04015	K05692	actin beta/gamma 1
GYY|c24495_g1	Environmental Information Processing	Signal transduction	Rap1 signaling pathway	ko04015	K05692	actin beta/gamma 1
GYY|c38290_g1	Environmental Information Processing	Signal transduction	Rap1 signaling pathway	ko04015	K05692	actin beta/gamma 1
GYY|c7049_g1	Environmental Information Processing	Signal transduction	Rap1 signaling pathway	ko04015	K05692	actin beta/gamma 1
GYY|c25027_g1	Environmental Information Processing	Signal transduction	Rap1 signaling pathway	ko04015	K05692	actin beta/gamma 1
GYY|c4062_g1	Environmental Information Processing	Signal transduction	Rap1 signaling pathway	ko04015	K05692	actin beta/gamma 1
GYY|c20244_g1	Environmental Information Processing	Signal transduction	Rap1 signaling pathway	ko04015	K05692	actin beta/gamma 1
GYY|c9168_g1	Environmental Information Processing	Signal transduction	Rap1 signaling pathway	ko04015	K05692	actin beta/gamma 1
GYY|c15057_g1	Environmental Information Processing	Signal transduction	Rap1 signaling pathway	ko04015	K05692	actin beta/gamma 1
GYY|c13163_g1	Environmental Information Processing	Signal transduction	Rap1 signaling pathway	ko04015	K05692	actin beta/gamma 1
GYY|c22344_g1	Environmental Information Processing	Signal transduction	Rap1 signaling pathway	ko04015	K05692	actin beta/gamma 1
GYY|c27351_g1	Environmental Information Processing	Signal transduction	Rap1 signaling pathway	ko04015	K05692	actin beta/gamma 1
GYY|c12472_g1	Environmental Information Processing	Signal transduction	Rap1 signaling pathway	ko04015	K05692	actin beta/gamma 1
GYY|c4209_g1	Environmental Information Processing	Signal transduction	Rap1 signaling pathway	ko04015	K05692	actin beta/gamma 1
GYY|c23059_g1	Environmental Information Processing	Signal transduction	Rap1 signaling pathway	ko04015	K05692	actin beta/gamma 1
GYY|c31167_g1	Environmental Information Processing	Signal transduction	Rap1 signaling pathway	ko04015	K05692	actin beta/gamma 1
GYY|c8996_g1	Environmental Information Processing	Signal transduction	Rap1 signaling pathway	ko04015	K05692	actin beta/gamma 1
GYY|c11689_g1	Environmental Information Processing	Signal transduction	Rap1 signaling pathway	ko04015	K05692	actin beta/gamma 1
GYY|c27335_g1	Environmental Information Processing	Signal transduction	Rap1 signaling pathway	ko04015	K05692	actin beta/gamma 1
GYY|c24241_g1	Environmental Information Processing	Signal transduction	Rap1 signaling pathway	ko04015	K05759	profilin
GYY|c6463_g1	Environmental Information Processing	Signal transduction	Rap1 signaling pathway	ko04015	K05759	profilin
GYY|c12579_g1	Environmental Information Processing	Signal transduction	Rap1 signaling pathway	ko04015	K05759	profilin
GYY|c35209_g1	Environmental Information Processing	Signal transduction	Rap1 signaling pathway	ko04015	K05759	profilin
GYY|c22386_g1	Environmental Information Processing	Signal transduction	Rap1 signaling pathway	ko04015	K05759	profilin
GYY|c26826_g1	Environmental Information Processing	Signal transduction	Rap1 signaling pathway	ko04015	K07827	GTPase KRas
GYY|c15288_g1	Environmental Information Processing	Signal transduction	Rap1 signaling pathway	ko04015	K07827	GTPase KRas
GYY|c37357_g1	Environmental Information Processing	Signal transduction	Rap1 signaling pathway	ko04015	K07827	GTPase KRas
GYY|c14844_g1	Environmental Information Processing	Signal transduction	Rap1 signaling pathway	ko04015	K07827	GTPase KRas
GYY|c11521_g1	Environmental Information Processing	Signal transduction	Calcium signaling pathway	ko04020	K02183	calmodulin
GYY|c16163_g1	Environmental Information Processing	Signal transduction	Calcium signaling pathway	ko04020	K02183	calmodulin
GYY|c13089_g1	Environmental Information Processing	Signal transduction	Calcium signaling pathway	ko04020	K02183	calmodulin
GYY|c30828_g1	Environmental Information Processing	Signal transduction	Calcium signaling pathway	ko04020	K02183	calmodulin
GYY|c12404_g1	Environmental Information Processing	Signal transduction	Calcium signaling pathway	ko04020	K02183	calmodulin
GYY|c24307_g1	Environmental Information Processing	Signal transduction	Calcium signaling pathway	ko04020	K02183	calmodulin
GYY|c28532_g1	Environmental Information Processing	Signal transduction	Calcium signaling pathway	ko04020	K02183	calmodulin
GYY|c25560_g1	Environmental Information Processing	Signal transduction	Calcium signaling pathway	ko04020	K02183	calmodulin
GYY|c8403_g1	Environmental Information Processing	Signal transduction	Calcium signaling pathway	ko04020	K02183	calmodulin
GYY|c30635_g1	Environmental Information Processing	Signal transduction	Calcium signaling pathway	ko04020	K02183	calmodulin
GYY|c33448_g1	Environmental Information Processing	Signal transduction	Calcium signaling pathway	ko04020	K02183	calmodulin
GYY|c26807_g1	Environmental Information Processing	Signal transduction	Calcium signaling pathway	ko04020	K02183	calmodulin
GYY|c33208_g1	Environmental Information Processing	Signal transduction	Calcium signaling pathway	ko04020	K02677	classical protein kinase C	2.7.11.13
GYY|c30804_g1	Environmental Information Processing	Signal transduction	Calcium signaling pathway	ko04020	K02677	classical protein kinase C	2.7.11.13
GYY|c14470_g1	Environmental Information Processing	Signal transduction	Calcium signaling pathway	ko04020	K02677	classical protein kinase C	2.7.11.13
GYY|c17517_g1	Environmental Information Processing	Signal transduction	Calcium signaling pathway	ko04020	K04345	protein kinase A	2.7.11.11
GYY|c26215_g1	Environmental Information Processing	Signal transduction	Calcium signaling pathway	ko04020	K04345	protein kinase A	2.7.11.11
GYY|c7709_g1	Environmental Information Processing	Signal transduction	Calcium signaling pathway	ko04020	K04345	protein kinase A	2.7.11.11
GYY|c19502_g1	Environmental Information Processing	Signal transduction	Calcium signaling pathway	ko04020	K04345	protein kinase A	2.7.11.11
GYY|c20358_g1	Environmental Information Processing	Signal transduction	Calcium signaling pathway	ko04020	K04345	protein kinase A	2.7.11.11
GYY|c19505_g1	Environmental Information Processing	Signal transduction	Calcium signaling pathway	ko04020	K04348	serine/threonine-protein phosphatase 2B catalytic subunit	3.1.3.16
GYY|c29128_g1	Environmental Information Processing	Signal transduction	Calcium signaling pathway	ko04020	K04718	sphingosine kinase	2.7.1.91
GYY|c24412_g1	Environmental Information Processing	Signal transduction	Calcium signaling pathway	ko04020	K05853	Ca2+ transporting ATPase, sarcoplasmic/endoplasmic reticulum	3.6.3.8
GYY|c32201_g1	Environmental Information Processing	Signal transduction	Calcium signaling pathway	ko04020	K05853	Ca2+ transporting ATPase, sarcoplasmic/endoplasmic reticulum	3.6.3.8
GYY|c25801_g1	Environmental Information Processing	Signal transduction	Calcium signaling pathway	ko04020	K05853	Ca2+ transporting ATPase, sarcoplasmic/endoplasmic reticulum	3.6.3.8
GYY|c24385_g1	Environmental Information Processing	Signal transduction	Calcium signaling pathway	ko04020	K05853	Ca2+ transporting ATPase, sarcoplasmic/endoplasmic reticulum	3.6.3.8
GYY|c39323_g1	Environmental Information Processing	Signal transduction	Calcium signaling pathway	ko04020	K05853	Ca2+ transporting ATPase, sarcoplasmic/endoplasmic reticulum	3.6.3.8
GYY|c23553_g1	Environmental Information Processing	Signal transduction	Calcium signaling pathway	ko04020	K05853	Ca2+ transporting ATPase, sarcoplasmic/endoplasmic reticulum	3.6.3.8
GYY|c26307_g1	Environmental Information Processing	Signal transduction	Calcium signaling pathway	ko04020	K05853	Ca2+ transporting ATPase, sarcoplasmic/endoplasmic reticulum	3.6.3.8
GYY|c19184_g1	Environmental Information Processing	Signal transduction	Calcium signaling pathway	ko04020	K05853	Ca2+ transporting ATPase, sarcoplasmic/endoplasmic reticulum	3.6.3.8
GYY|c29484_g1	Environmental Information Processing	Signal transduction	Calcium signaling pathway	ko04020	K05857	phosphatidylinositol phospholipase C, delta	3.1.4.11
GYY|c20999_g1	Environmental Information Processing	Signal transduction	Calcium signaling pathway	ko04020	K05857	phosphatidylinositol phospholipase C, delta	3.1.4.11
GYY|c9558_g1	Environmental Information Processing	Signal transduction	Calcium signaling pathway	ko04020	K05863	solute carrier family 25 (mitochondrial adenine nucleotide translocator), member 4/5/6/31
GYY|c13705_g1	Environmental Information Processing	Signal transduction	Calcium signaling pathway	ko04020	K05863	solute carrier family 25 (mitochondrial adenine nucleotide translocator), member 4/5/6/31
GYY|c7981_g1	Environmental Information Processing	Signal transduction	Calcium signaling pathway	ko04020	K05863	solute carrier family 25 (mitochondrial adenine nucleotide translocator), member 4/5/6/31
GYY|c18629_g2	Environmental Information Processing	Signal transduction	Calcium signaling pathway	ko04020	K05863	solute carrier family 25 (mitochondrial adenine nucleotide translocator), member 4/5/6/31
GYY|c31410_g1	Environmental Information Processing	Signal transduction	Calcium signaling pathway	ko04020	K05863	solute carrier family 25 (mitochondrial adenine nucleotide translocator), member 4/5/6/31
GYY|c6913_g1	Environmental Information Processing	Signal transduction	Calcium signaling pathway	ko04020	K05863	solute carrier family 25 (mitochondrial adenine nucleotide translocator), member 4/5/6/31
GYY|c20769_g1	Environmental Information Processing	Signal transduction	Calcium signaling pathway	ko04020	K05863	solute carrier family 25 (mitochondrial adenine nucleotide translocator), member 4/5/6/31
GYY|c37708_g1	Environmental Information Processing	Signal transduction	Calcium signaling pathway	ko04020	K05863	solute carrier family 25 (mitochondrial adenine nucleotide translocator), member 4/5/6/31
GYY|c18629_g1	Environmental Information Processing	Signal transduction	Calcium signaling pathway	ko04020	K05863	solute carrier family 25 (mitochondrial adenine nucleotide translocator), member 4/5/6/31
GYY|c12039_g1	Environmental Information Processing	Signal transduction	Calcium signaling pathway	ko04020	K05863	solute carrier family 25 (mitochondrial adenine nucleotide translocator), member 4/5/6/31
GYY|c20769_g2	Environmental Information Processing	Signal transduction	Calcium signaling pathway	ko04020	K05863	solute carrier family 25 (mitochondrial adenine nucleotide translocator), member 4/5/6/31
GYY|c11491_g1	Environmental Information Processing	Signal transduction	Calcium signaling pathway	ko04020	K05863	solute carrier family 25 (mitochondrial adenine nucleotide translocator), member 4/5/6/31
GYY|c19122_g1	Environmental Information Processing	Signal transduction	Calcium signaling pathway	ko04020	K06268	serine/threonine-protein phosphatase 2B regulatory subunit
GYY|c8149_g1	Environmental Information Processing	Signal transduction	Calcium signaling pathway	ko04020	K06268	serine/threonine-protein phosphatase 2B regulatory subunit
GYY|c15432_g1	Environmental Information Processing	Signal transduction	Calcium signaling pathway	ko04020	K09565	peptidyl-prolyl isomerase F (cyclophilin D)	5.2.1.8
GYY|c14791_g1	Environmental Information Processing	Signal transduction	Calcium signaling pathway	ko04020	K09565	peptidyl-prolyl isomerase F (cyclophilin D)	5.2.1.8
GYY|c15843_g1	Environmental Information Processing	Signal transduction	Calcium signaling pathway	ko04020	K15040	voltage-dependent anion channel protein 2
GYY|c36745_g1	Environmental Information Processing	Signal transduction	Calcium signaling pathway	ko04020	K15040	voltage-dependent anion channel protein 2
GYY|c13543_g1	Environmental Information Processing	Signal transduction	Calcium signaling pathway	ko04020	K15040	voltage-dependent anion channel protein 2
GYY|c17697_g1	Environmental Information Processing	Signal transduction	cGMP - PKG signaling pathway	ko04022	K01539	sodium/potassium-transporting ATPase subunit alpha	3.6.3.9
GYY|c11521_g1	Environmental Information Processing	Signal transduction	cGMP - PKG signaling pathway	ko04022	K02183	calmodulin
GYY|c16163_g1	Environmental Information Processing	Signal transduction	cGMP - PKG signaling pathway	ko04022	K02183	calmodulin
GYY|c13089_g1	Environmental Information Processing	Signal transduction	cGMP - PKG signaling pathway	ko04022	K02183	calmodulin
GYY|c30828_g1	Environmental Information Processing	Signal transduction	cGMP - PKG signaling pathway	ko04022	K02183	calmodulin
GYY|c12404_g1	Environmental Information Processing	Signal transduction	cGMP - PKG signaling pathway	ko04022	K02183	calmodulin
GYY|c24307_g1	Environmental Information Processing	Signal transduction	cGMP - PKG signaling pathway	ko04022	K02183	calmodulin
GYY|c28532_g1	Environmental Information Processing	Signal transduction	cGMP - PKG signaling pathway	ko04022	K02183	calmodulin
GYY|c25560_g1	Environmental Information Processing	Signal transduction	cGMP - PKG signaling pathway	ko04022	K02183	calmodulin
GYY|c8403_g1	Environmental Information Processing	Signal transduction	cGMP - PKG signaling pathway	ko04022	K02183	calmodulin
GYY|c30635_g1	Environmental Information Processing	Signal transduction	cGMP - PKG signaling pathway	ko04022	K02183	calmodulin
GYY|c33448_g1	Environmental Information Processing	Signal transduction	cGMP - PKG signaling pathway	ko04022	K02183	calmodulin
GYY|c26807_g1	Environmental Information Processing	Signal transduction	cGMP - PKG signaling pathway	ko04022	K02183	calmodulin
GYY|c19505_g1	Environmental Information Processing	Signal transduction	cGMP - PKG signaling pathway	ko04022	K04348	serine/threonine-protein phosphatase 2B catalytic subunit	3.1.3.16
GYY|c36700_g1	Environmental Information Processing	Signal transduction	cGMP - PKG signaling pathway	ko04022	K04371	mitogen-activated protein kinase 1/3	2.7.11.24
GYY|c25597_g1	Environmental Information Processing	Signal transduction	cGMP - PKG signaling pathway	ko04022	K04371	mitogen-activated protein kinase 1/3	2.7.11.24
GYY|c26638_g1	Environmental Information Processing	Signal transduction	cGMP - PKG signaling pathway	ko04022	K04371	mitogen-activated protein kinase 1/3	2.7.11.24
GYY|c17494_g1	Environmental Information Processing	Signal transduction	cGMP - PKG signaling pathway	ko04022	K04371	mitogen-activated protein kinase 1/3	2.7.11.24
GYY|c37005_g1	Environmental Information Processing	Signal transduction	cGMP - PKG signaling pathway	ko04022	K04371	mitogen-activated protein kinase 1/3	2.7.11.24
GYY|c16167_g1	Environmental Information Processing	Signal transduction	cGMP - PKG signaling pathway	ko04022	K04371	mitogen-activated protein kinase 1/3	2.7.11.24
GYY|c40642_g1	Environmental Information Processing	Signal transduction	cGMP - PKG signaling pathway	ko04022	K04371	mitogen-activated protein kinase 1/3	2.7.11.24
GYY|c37542_g1	Environmental Information Processing	Signal transduction	cGMP - PKG signaling pathway	ko04022	K04371	mitogen-activated protein kinase 1/3	2.7.11.24
GYY|c14427_g1	Environmental Information Processing	Signal transduction	cGMP - PKG signaling pathway	ko04022	K04513	Ras homolog gene family, member A
GYY|c29015_g1	Environmental Information Processing	Signal transduction	cGMP - PKG signaling pathway	ko04022	K04513	Ras homolog gene family, member A
GYY|c16687_g1	Environmental Information Processing	Signal transduction	cGMP - PKG signaling pathway	ko04022	K04513	Ras homolog gene family, member A
GYY|c6826_g1	Environmental Information Processing	Signal transduction	cGMP - PKG signaling pathway	ko04022	K04513	Ras homolog gene family, member A
GYY|c39984_g1	Environmental Information Processing	Signal transduction	cGMP - PKG signaling pathway	ko04022	K04513	Ras homolog gene family, member A
GYY|c28029_g1	Environmental Information Processing	Signal transduction	cGMP - PKG signaling pathway	ko04022	K04513	Ras homolog gene family, member A
GYY|c33773_g1	Environmental Information Processing	Signal transduction	cGMP - PKG signaling pathway	ko04022	K04513	Ras homolog gene family, member A
GYY|c24412_g1	Environmental Information Processing	Signal transduction	cGMP - PKG signaling pathway	ko04022	K05853	Ca2+ transporting ATPase, sarcoplasmic/endoplasmic reticulum	3.6.3.8
GYY|c32201_g1	Environmental Information Processing	Signal transduction	cGMP - PKG signaling pathway	ko04022	K05853	Ca2+ transporting ATPase, sarcoplasmic/endoplasmic reticulum	3.6.3.8
GYY|c25801_g1	Environmental Information Processing	Signal transduction	cGMP - PKG signaling pathway	ko04022	K05853	Ca2+ transporting ATPase, sarcoplasmic/endoplasmic reticulum	3.6.3.8
GYY|c24385_g1	Environmental Information Processing	Signal transduction	cGMP - PKG signaling pathway	ko04022	K05853	Ca2+ transporting ATPase, sarcoplasmic/endoplasmic reticulum	3.6.3.8
GYY|c39323_g1	Environmental Information Processing	Signal transduction	cGMP - PKG signaling pathway	ko04022	K05853	Ca2+ transporting ATPase, sarcoplasmic/endoplasmic reticulum	3.6.3.8
GYY|c23553_g1	Environmental Information Processing	Signal transduction	cGMP - PKG signaling pathway	ko04022	K05853	Ca2+ transporting ATPase, sarcoplasmic/endoplasmic reticulum	3.6.3.8
GYY|c26307_g1	Environmental Information Processing	Signal transduction	cGMP - PKG signaling pathway	ko04022	K05853	Ca2+ transporting ATPase, sarcoplasmic/endoplasmic reticulum	3.6.3.8
GYY|c19184_g1	Environmental Information Processing	Signal transduction	cGMP - PKG signaling pathway	ko04022	K05853	Ca2+ transporting ATPase, sarcoplasmic/endoplasmic reticulum	3.6.3.8
GYY|c9558_g1	Environmental Information Processing	Signal transduction	cGMP - PKG signaling pathway	ko04022	K05863	solute carrier family 25 (mitochondrial adenine nucleotide translocator), member 4/5/6/31
GYY|c13705_g1	Environmental Information Processing	Signal transduction	cGMP - PKG signaling pathway	ko04022	K05863	solute carrier family 25 (mitochondrial adenine nucleotide translocator), member 4/5/6/31
GYY|c7981_g1	Environmental Information Processing	Signal transduction	cGMP - PKG signaling pathway	ko04022	K05863	solute carrier family 25 (mitochondrial adenine nucleotide translocator), member 4/5/6/31
GYY|c18629_g2	Environmental Information Processing	Signal transduction	cGMP - PKG signaling pathway	ko04022	K05863	solute carrier family 25 (mitochondrial adenine nucleotide translocator), member 4/5/6/31
GYY|c31410_g1	Environmental Information Processing	Signal transduction	cGMP - PKG signaling pathway	ko04022	K05863	solute carrier family 25 (mitochondrial adenine nucleotide translocator), member 4/5/6/31
GYY|c6913_g1	Environmental Information Processing	Signal transduction	cGMP - PKG signaling pathway	ko04022	K05863	solute carrier family 25 (mitochondrial adenine nucleotide translocator), member 4/5/6/31
GYY|c20769_g1	Environmental Information Processing	Signal transduction	cGMP - PKG signaling pathway	ko04022	K05863	solute carrier family 25 (mitochondrial adenine nucleotide translocator), member 4/5/6/31
GYY|c37708_g1	Environmental Information Processing	Signal transduction	cGMP - PKG signaling pathway	ko04022	K05863	solute carrier family 25 (mitochondrial adenine nucleotide translocator), member 4/5/6/31
GYY|c18629_g1	Environmental Information Processing	Signal transduction	cGMP - PKG signaling pathway	ko04022	K05863	solute carrier family 25 (mitochondrial adenine nucleotide translocator), member 4/5/6/31
GYY|c12039_g1	Environmental Information Processing	Signal transduction	cGMP - PKG signaling pathway	ko04022	K05863	solute carrier family 25 (mitochondrial adenine nucleotide translocator), member 4/5/6/31
GYY|c20769_g2	Environmental Information Processing	Signal transduction	cGMP - PKG signaling pathway	ko04022	K05863	solute carrier family 25 (mitochondrial adenine nucleotide translocator), member 4/5/6/31
GYY|c11491_g1	Environmental Information Processing	Signal transduction	cGMP - PKG signaling pathway	ko04022	K05863	solute carrier family 25 (mitochondrial adenine nucleotide translocator), member 4/5/6/31
GYY|c19122_g1	Environmental Information Processing	Signal transduction	cGMP - PKG signaling pathway	ko04022	K06268	serine/threonine-protein phosphatase 2B regulatory subunit
GYY|c8149_g1	Environmental Information Processing	Signal transduction	cGMP - PKG signaling pathway	ko04022	K06268	serine/threonine-protein phosphatase 2B regulatory subunit
GYY|c22634_g1	Environmental Information Processing	Signal transduction	cGMP - PKG signaling pathway	ko04022	K06269	serine/threonine-protein phosphatase PP1 catalytic subunit	3.1.3.16
GYY|c17837_g1	Environmental Information Processing	Signal transduction	cGMP - PKG signaling pathway	ko04022	K06269	serine/threonine-protein phosphatase PP1 catalytic subunit	3.1.3.16
GYY|c19468_g1	Environmental Information Processing	Signal transduction	cGMP - PKG signaling pathway	ko04022	K06269	serine/threonine-protein phosphatase PP1 catalytic subunit	3.1.3.16
GYY|c15432_g1	Environmental Information Processing	Signal transduction	cGMP - PKG signaling pathway	ko04022	K09565	peptidyl-prolyl isomerase F (cyclophilin D)	5.2.1.8
GYY|c14791_g1	Environmental Information Processing	Signal transduction	cGMP - PKG signaling pathway	ko04022	K09565	peptidyl-prolyl isomerase F (cyclophilin D)	5.2.1.8
GYY|c15843_g1	Environmental Information Processing	Signal transduction	cGMP - PKG signaling pathway	ko04022	K15040	voltage-dependent anion channel protein 2
GYY|c36745_g1	Environmental Information Processing	Signal transduction	cGMP - PKG signaling pathway	ko04022	K15040	voltage-dependent anion channel protein 2
GYY|c13543_g1	Environmental Information Processing	Signal transduction	cGMP - PKG signaling pathway	ko04022	K15040	voltage-dependent anion channel protein 2
GYY|c16070_g1	Environmental Information Processing	Signal transduction	cAMP signaling pathway	ko04024	K00232	acyl-CoA oxidase	1.3.3.6
GYY|c17951_g1	Environmental Information Processing	Signal transduction	cAMP signaling pathway	ko04024	K00232	acyl-CoA oxidase	1.3.3.6
GYY|c21517_g1	Environmental Information Processing	Signal transduction	cAMP signaling pathway	ko04024	K01115	phospholipase D1/2	3.1.4.4
GYY|c32433_g1	Environmental Information Processing	Signal transduction	cAMP signaling pathway	ko04024	K01115	phospholipase D1/2	3.1.4.4
GYY|c21324_g2	Environmental Information Processing	Signal transduction	cAMP signaling pathway	ko04024	K01115	phospholipase D1/2	3.1.4.4
GYY|c17697_g1	Environmental Information Processing	Signal transduction	cAMP signaling pathway	ko04024	K01539	sodium/potassium-transporting ATPase subunit alpha	3.6.3.9
GYY|c11521_g1	Environmental Information Processing	Signal transduction	cAMP signaling pathway	ko04024	K02183	calmodulin
GYY|c16163_g1	Environmental Information Processing	Signal transduction	cAMP signaling pathway	ko04024	K02183	calmodulin
GYY|c13089_g1	Environmental Information Processing	Signal transduction	cAMP signaling pathway	ko04024	K02183	calmodulin
GYY|c30828_g1	Environmental Information Processing	Signal transduction	cAMP signaling pathway	ko04024	K02183	calmodulin
GYY|c12404_g1	Environmental Information Processing	Signal transduction	cAMP signaling pathway	ko04024	K02183	calmodulin
GYY|c24307_g1	Environmental Information Processing	Signal transduction	cAMP signaling pathway	ko04024	K02183	calmodulin
GYY|c28532_g1	Environmental Information Processing	Signal transduction	cAMP signaling pathway	ko04024	K02183	calmodulin
GYY|c25560_g1	Environmental Information Processing	Signal transduction	cAMP signaling pathway	ko04024	K02183	calmodulin
GYY|c8403_g1	Environmental Information Processing	Signal transduction	cAMP signaling pathway	ko04024	K02183	calmodulin
GYY|c30635_g1	Environmental Information Processing	Signal transduction	cAMP signaling pathway	ko04024	K02183	calmodulin
GYY|c33448_g1	Environmental Information Processing	Signal transduction	cAMP signaling pathway	ko04024	K02183	calmodulin
GYY|c26807_g1	Environmental Information Processing	Signal transduction	cAMP signaling pathway	ko04024	K02183	calmodulin
GYY|c17517_g1	Environmental Information Processing	Signal transduction	cAMP signaling pathway	ko04024	K04345	protein kinase A	2.7.11.11
GYY|c26215_g1	Environmental Information Processing	Signal transduction	cAMP signaling pathway	ko04024	K04345	protein kinase A	2.7.11.11
GYY|c7709_g1	Environmental Information Processing	Signal transduction	cAMP signaling pathway	ko04024	K04345	protein kinase A	2.7.11.11
GYY|c19502_g1	Environmental Information Processing	Signal transduction	cAMP signaling pathway	ko04024	K04345	protein kinase A	2.7.11.11
GYY|c20358_g1	Environmental Information Processing	Signal transduction	cAMP signaling pathway	ko04024	K04345	protein kinase A	2.7.11.11
GYY|c36700_g1	Environmental Information Processing	Signal transduction	cAMP signaling pathway	ko04024	K04371	mitogen-activated protein kinase 1/3	2.7.11.24
GYY|c25597_g1	Environmental Information Processing	Signal transduction	cAMP signaling pathway	ko04024	K04371	mitogen-activated protein kinase 1/3	2.7.11.24
GYY|c26638_g1	Environmental Information Processing	Signal transduction	cAMP signaling pathway	ko04024	K04371	mitogen-activated protein kinase 1/3	2.7.11.24
GYY|c17494_g1	Environmental Information Processing	Signal transduction	cAMP signaling pathway	ko04024	K04371	mitogen-activated protein kinase 1/3	2.7.11.24
GYY|c37005_g1	Environmental Information Processing	Signal transduction	cAMP signaling pathway	ko04024	K04371	mitogen-activated protein kinase 1/3	2.7.11.24
GYY|c16167_g1	Environmental Information Processing	Signal transduction	cAMP signaling pathway	ko04024	K04371	mitogen-activated protein kinase 1/3	2.7.11.24
GYY|c40642_g1	Environmental Information Processing	Signal transduction	cAMP signaling pathway	ko04024	K04371	mitogen-activated protein kinase 1/3	2.7.11.24
GYY|c37542_g1	Environmental Information Processing	Signal transduction	cAMP signaling pathway	ko04024	K04371	mitogen-activated protein kinase 1/3	2.7.11.24
GYY|c16629_g1	Environmental Information Processing	Signal transduction	cAMP signaling pathway	ko04024	K04392	Ras-related C3 botulinum toxin substrate 1
GYY|c32925_g1	Environmental Information Processing	Signal transduction	cAMP signaling pathway	ko04024	K04392	Ras-related C3 botulinum toxin substrate 1
GYY|c26530_g1	Environmental Information Processing	Signal transduction	cAMP signaling pathway	ko04024	K04392	Ras-related C3 botulinum toxin substrate 1
GYY|c14453_g1	Environmental Information Processing	Signal transduction	cAMP signaling pathway	ko04024	K04409	p21-activated kinase 1	2.7.11.1
GYY|c28839_g1	Environmental Information Processing	Signal transduction	cAMP signaling pathway	ko04024	K04409	p21-activated kinase 1	2.7.11.1
GYY|c14427_g1	Environmental Information Processing	Signal transduction	cAMP signaling pathway	ko04024	K04513	Ras homolog gene family, member A
GYY|c29015_g1	Environmental Information Processing	Signal transduction	cAMP signaling pathway	ko04024	K04513	Ras homolog gene family, member A
GYY|c16687_g1	Environmental Information Processing	Signal transduction	cAMP signaling pathway	ko04024	K04513	Ras homolog gene family, member A
GYY|c6826_g1	Environmental Information Processing	Signal transduction	cAMP signaling pathway	ko04024	K04513	Ras homolog gene family, member A
GYY|c39984_g1	Environmental Information Processing	Signal transduction	cAMP signaling pathway	ko04024	K04513	Ras homolog gene family, member A
GYY|c28029_g1	Environmental Information Processing	Signal transduction	cAMP signaling pathway	ko04024	K04513	Ras homolog gene family, member A
GYY|c33773_g1	Environmental Information Processing	Signal transduction	cAMP signaling pathway	ko04024	K04513	Ras homolog gene family, member A
GYY|c22634_g1	Environmental Information Processing	Signal transduction	cAMP signaling pathway	ko04024	K06269	serine/threonine-protein phosphatase PP1 catalytic subunit	3.1.3.16
GYY|c17837_g1	Environmental Information Processing	Signal transduction	cAMP signaling pathway	ko04024	K06269	serine/threonine-protein phosphatase PP1 catalytic subunit	3.1.3.16
GYY|c19468_g1	Environmental Information Processing	Signal transduction	cAMP signaling pathway	ko04024	K06269	serine/threonine-protein phosphatase PP1 catalytic subunit	3.1.3.16
GYY|c31991_g1	Environmental Information Processing	Signal transduction	NF-kappa B signaling pathway	ko04064	K03097	casein kinase II subunit alpha	2.7.11.1
GYY|c12707_g1	Environmental Information Processing	Signal transduction	NF-kappa B signaling pathway	ko04064	K03097	casein kinase II subunit alpha	2.7.11.1
GYY|c24397_g1	Environmental Information Processing	Signal transduction	NF-kappa B signaling pathway	ko04064	K03097	casein kinase II subunit alpha	2.7.11.1
GYY|c28268_g1	Environmental Information Processing	Signal transduction	NF-kappa B signaling pathway	ko04064	K03097	casein kinase II subunit alpha	2.7.11.1
GYY|c17313_g1	Environmental Information Processing	Signal transduction	NF-kappa B signaling pathway	ko04064	K03115	casein kinase II subunit beta
GYY|c16591_g1	Environmental Information Processing	Signal transduction	NF-kappa B signaling pathway	ko04064	K03115	casein kinase II subunit beta
GYY|c37176_g1	Environmental Information Processing	Signal transduction	NF-kappa B signaling pathway	ko04064	K03115	casein kinase II subunit beta
GYY|c39606_g1	Environmental Information Processing	Signal transduction	NF-kappa B signaling pathway	ko04064	K10577	ubiquitin-conjugating enzyme E2 I	6.3.2.19
GYY|c18016_g1	Environmental Information Processing	Signal transduction	NF-kappa B signaling pathway	ko04064	K10577	ubiquitin-conjugating enzyme E2 I	6.3.2.19
GYY|c38752_g1	Environmental Information Processing	Signal transduction	NF-kappa B signaling pathway	ko04064	K10577	ubiquitin-conjugating enzyme E2 I	6.3.2.19
GYY|c36545_g1	Environmental Information Processing	Signal transduction	NF-kappa B signaling pathway	ko04064	K11987	prostaglandin-endoperoxide synthase 2	1.14.99.1
GYY|c4668_g1	Environmental Information Processing	Signal transduction	HIF-1 signaling pathway	ko04066	K00134	glyceraldehyde 3-phosphate dehydrogenase	1.2.1.12
GYY|c14604_g1	Environmental Information Processing	Signal transduction	HIF-1 signaling pathway	ko04066	K00134	glyceraldehyde 3-phosphate dehydrogenase	1.2.1.12
GYY|c37316_g1	Environmental Information Processing	Signal transduction	HIF-1 signaling pathway	ko04066	K00134	glyceraldehyde 3-phosphate dehydrogenase	1.2.1.12
GYY|c2446_g1	Environmental Information Processing	Signal transduction	HIF-1 signaling pathway	ko04066	K00134	glyceraldehyde 3-phosphate dehydrogenase	1.2.1.12
GYY|c11353_g2	Environmental Information Processing	Signal transduction	HIF-1 signaling pathway	ko04066	K00134	glyceraldehyde 3-phosphate dehydrogenase	1.2.1.12
GYY|c32428_g1	Environmental Information Processing	Signal transduction	HIF-1 signaling pathway	ko04066	K00134	glyceraldehyde 3-phosphate dehydrogenase	1.2.1.12
GYY|c14604_g2	Environmental Information Processing	Signal transduction	HIF-1 signaling pathway	ko04066	K00134	glyceraldehyde 3-phosphate dehydrogenase	1.2.1.12
GYY|c25878_g1	Environmental Information Processing	Signal transduction	HIF-1 signaling pathway	ko04066	K00134	glyceraldehyde 3-phosphate dehydrogenase	1.2.1.12
GYY|c29930_g1	Environmental Information Processing	Signal transduction	HIF-1 signaling pathway	ko04066	K00134	glyceraldehyde 3-phosphate dehydrogenase	1.2.1.12
GYY|c25010_g1	Environmental Information Processing	Signal transduction	HIF-1 signaling pathway	ko04066	K00134	glyceraldehyde 3-phosphate dehydrogenase	1.2.1.12
GYY|c31720_g1	Environmental Information Processing	Signal transduction	HIF-1 signaling pathway	ko04066	K00134	glyceraldehyde 3-phosphate dehydrogenase	1.2.1.12
GYY|c8430_g1	Environmental Information Processing	Signal transduction	HIF-1 signaling pathway	ko04066	K00134	glyceraldehyde 3-phosphate dehydrogenase	1.2.1.12
GYY|c4849_g1	Environmental Information Processing	Signal transduction	HIF-1 signaling pathway	ko04066	K00134	glyceraldehyde 3-phosphate dehydrogenase	1.2.1.12
GYY|c12514_g1	Environmental Information Processing	Signal transduction	HIF-1 signaling pathway	ko04066	K00134	glyceraldehyde 3-phosphate dehydrogenase	1.2.1.12
GYY|c4507_g1	Environmental Information Processing	Signal transduction	HIF-1 signaling pathway	ko04066	K00134	glyceraldehyde 3-phosphate dehydrogenase	1.2.1.12
GYY|c37948_g1	Environmental Information Processing	Signal transduction	HIF-1 signaling pathway	ko04066	K00134	glyceraldehyde 3-phosphate dehydrogenase	1.2.1.12
GYY|c5038_g1	Environmental Information Processing	Signal transduction	HIF-1 signaling pathway	ko04066	K00134	glyceraldehyde 3-phosphate dehydrogenase	1.2.1.12
GYY|c11353_g1	Environmental Information Processing	Signal transduction	HIF-1 signaling pathway	ko04066	K00134	glyceraldehyde 3-phosphate dehydrogenase	1.2.1.12
GYY|c36552_g1	Environmental Information Processing	Signal transduction	HIF-1 signaling pathway	ko04066	K00134	glyceraldehyde 3-phosphate dehydrogenase	1.2.1.12
GYY|c13102_g1	Environmental Information Processing	Signal transduction	HIF-1 signaling pathway	ko04066	K00134	glyceraldehyde 3-phosphate dehydrogenase	1.2.1.12
GYY|c9119_g1	Environmental Information Processing	Signal transduction	HIF-1 signaling pathway	ko04066	K00134	glyceraldehyde 3-phosphate dehydrogenase	1.2.1.12
GYY|c31224_g1	Environmental Information Processing	Signal transduction	HIF-1 signaling pathway	ko04066	K00134	glyceraldehyde 3-phosphate dehydrogenase	1.2.1.12
GYY|c36637_g1	Environmental Information Processing	Signal transduction	HIF-1 signaling pathway	ko04066	K00134	glyceraldehyde 3-phosphate dehydrogenase	1.2.1.12
GYY|c7503_g1	Environmental Information Processing	Signal transduction	HIF-1 signaling pathway	ko04066	K00134	glyceraldehyde 3-phosphate dehydrogenase	1.2.1.12
GYY|c25767_g1	Environmental Information Processing	Signal transduction	HIF-1 signaling pathway	ko04066	K00134	glyceraldehyde 3-phosphate dehydrogenase	1.2.1.12
GYY|c38433_g1	Environmental Information Processing	Signal transduction	HIF-1 signaling pathway	ko04066	K00161	pyruvate dehydrogenase E1 component alpha subunit	1.2.4.1
GYY|c35858_g1	Environmental Information Processing	Signal transduction	HIF-1 signaling pathway	ko04066	K00161	pyruvate dehydrogenase E1 component alpha subunit	1.2.4.1
GYY|c18455_g1	Environmental Information Processing	Signal transduction	HIF-1 signaling pathway	ko04066	K00161	pyruvate dehydrogenase E1 component alpha subunit	1.2.4.1
GYY|c23468_g1	Environmental Information Processing	Signal transduction	HIF-1 signaling pathway	ko04066	K00162	pyruvate dehydrogenase E1 component beta subunit	1.2.4.1
GYY|c37579_g1	Environmental Information Processing	Signal transduction	HIF-1 signaling pathway	ko04066	K00162	pyruvate dehydrogenase E1 component beta subunit	1.2.4.1
GYY|c13257_g1	Environmental Information Processing	Signal transduction	HIF-1 signaling pathway	ko04066	K00162	pyruvate dehydrogenase E1 component beta subunit	1.2.4.1
GYY|c28053_g1	Environmental Information Processing	Signal transduction	HIF-1 signaling pathway	ko04066	K00844	hexokinase	2.7.1.1
GYY|c32068_g1	Environmental Information Processing	Signal transduction	HIF-1 signaling pathway	ko04066	K00844	hexokinase	2.7.1.1
GYY|c13784_g1	Environmental Information Processing	Signal transduction	HIF-1 signaling pathway	ko04066	K00844	hexokinase	2.7.1.1
GYY|c14586_g1	Environmental Information Processing	Signal transduction	HIF-1 signaling pathway	ko04066	K00844	hexokinase	2.7.1.1
GYY|c40786_g1	Environmental Information Processing	Signal transduction	HIF-1 signaling pathway	ko04066	K01689	enolase	4.2.1.11
GYY|c30922_g1	Environmental Information Processing	Signal transduction	HIF-1 signaling pathway	ko04066	K01689	enolase	4.2.1.11
GYY|c27437_g1	Environmental Information Processing	Signal transduction	HIF-1 signaling pathway	ko04066	K01689	enolase	4.2.1.11
GYY|c29459_g1	Environmental Information Processing	Signal transduction	HIF-1 signaling pathway	ko04066	K01689	enolase	4.2.1.11
GYY|c34913_g1	Environmental Information Processing	Signal transduction	HIF-1 signaling pathway	ko04066	K01689	enolase	4.2.1.11
GYY|c30361_g1	Environmental Information Processing	Signal transduction	HIF-1 signaling pathway	ko04066	K01689	enolase	4.2.1.11
GYY|c10716_g1	Environmental Information Processing	Signal transduction	HIF-1 signaling pathway	ko04066	K01689	enolase	4.2.1.11
GYY|c31387_g1	Environmental Information Processing	Signal transduction	HIF-1 signaling pathway	ko04066	K01689	enolase	4.2.1.11
GYY|c11485_g1	Environmental Information Processing	Signal transduction	HIF-1 signaling pathway	ko04066	K01689	enolase	4.2.1.11
GYY|c8776_g1	Environmental Information Processing	Signal transduction	HIF-1 signaling pathway	ko04066	K01689	enolase	4.2.1.11
GYY|c33225_g1	Environmental Information Processing	Signal transduction	HIF-1 signaling pathway	ko04066	K01689	enolase	4.2.1.11
GYY|c10579_g1	Environmental Information Processing	Signal transduction	HIF-1 signaling pathway	ko04066	K01689	enolase	4.2.1.11
GYY|c32647_g1	Environmental Information Processing	Signal transduction	HIF-1 signaling pathway	ko04066	K01689	enolase	4.2.1.11
GYY|c12704_g1	Environmental Information Processing	Signal transduction	HIF-1 signaling pathway	ko04066	K01689	enolase	4.2.1.11
GYY|c10579_g2	Environmental Information Processing	Signal transduction	HIF-1 signaling pathway	ko04066	K01689	enolase	4.2.1.11
GYY|c33208_g1	Environmental Information Processing	Signal transduction	HIF-1 signaling pathway	ko04066	K02677	classical protein kinase C	2.7.11.13
GYY|c30804_g1	Environmental Information Processing	Signal transduction	HIF-1 signaling pathway	ko04066	K02677	classical protein kinase C	2.7.11.13
GYY|c14470_g1	Environmental Information Processing	Signal transduction	HIF-1 signaling pathway	ko04066	K02677	classical protein kinase C	2.7.11.13
GYY|c27288_g1	Environmental Information Processing	Signal transduction	HIF-1 signaling pathway	ko04066	K02991	small subunit ribosomal protein S6e
GYY|c9679_g1	Environmental Information Processing	Signal transduction	HIF-1 signaling pathway	ko04066	K02991	small subunit ribosomal protein S6e
GYY|c12980_g1	Environmental Information Processing	Signal transduction	HIF-1 signaling pathway	ko04066	K02991	small subunit ribosomal protein S6e
GYY|c14249_g1	Environmental Information Processing	Signal transduction	HIF-1 signaling pathway	ko04066	K02991	small subunit ribosomal protein S6e
GYY|c13363_g1	Environmental Information Processing	Signal transduction	HIF-1 signaling pathway	ko04066	K02991	small subunit ribosomal protein S6e
GYY|c13720_g1	Environmental Information Processing	Signal transduction	HIF-1 signaling pathway	ko04066	K02991	small subunit ribosomal protein S6e
GYY|c30246_g1	Environmental Information Processing	Signal transduction	HIF-1 signaling pathway	ko04066	K02991	small subunit ribosomal protein S6e
GYY|c19417_g1	Environmental Information Processing	Signal transduction	HIF-1 signaling pathway	ko04066	K03259	translation initiation factor 4E
GYY|c35652_g1	Environmental Information Processing	Signal transduction	HIF-1 signaling pathway	ko04066	K03259	translation initiation factor 4E
GYY|c16668_g1	Environmental Information Processing	Signal transduction	HIF-1 signaling pathway	ko04066	K03259	translation initiation factor 4E
GYY|c12924_g1	Environmental Information Processing	Signal transduction	HIF-1 signaling pathway	ko04066	K03868	RING-box protein 1
GYY|c4603_g1	Environmental Information Processing	Signal transduction	HIF-1 signaling pathway	ko04066	K03868	RING-box protein 1
GYY|c22702_g1	Environmental Information Processing	Signal transduction	HIF-1 signaling pathway	ko04066	K03868	RING-box protein 1
GYY|c36700_g1	Environmental Information Processing	Signal transduction	HIF-1 signaling pathway	ko04066	K04371	mitogen-activated protein kinase 1/3	2.7.11.24
GYY|c25597_g1	Environmental Information Processing	Signal transduction	HIF-1 signaling pathway	ko04066	K04371	mitogen-activated protein kinase 1/3	2.7.11.24
GYY|c26638_g1	Environmental Information Processing	Signal transduction	HIF-1 signaling pathway	ko04066	K04371	mitogen-activated protein kinase 1/3	2.7.11.24
GYY|c17494_g1	Environmental Information Processing	Signal transduction	HIF-1 signaling pathway	ko04066	K04371	mitogen-activated protein kinase 1/3	2.7.11.24
GYY|c37005_g1	Environmental Information Processing	Signal transduction	HIF-1 signaling pathway	ko04066	K04371	mitogen-activated protein kinase 1/3	2.7.11.24
GYY|c16167_g1	Environmental Information Processing	Signal transduction	HIF-1 signaling pathway	ko04066	K04371	mitogen-activated protein kinase 1/3	2.7.11.24
GYY|c40642_g1	Environmental Information Processing	Signal transduction	HIF-1 signaling pathway	ko04066	K04371	mitogen-activated protein kinase 1/3	2.7.11.24
GYY|c37542_g1	Environmental Information Processing	Signal transduction	HIF-1 signaling pathway	ko04066	K04371	mitogen-activated protein kinase 1/3	2.7.11.24
GYY|c22779_g1	Environmental Information Processing	Signal transduction	HIF-1 signaling pathway	ko04066	K07203	FKBP12-rapamycin complex-associated protein
GYY|c21923_g1	Environmental Information Processing	Signal transduction	HIF-1 signaling pathway	ko04066	K07203	FKBP12-rapamycin complex-associated protein
GYY|c31811_g1	Environmental Information Processing	Signal transduction	HIF-1 signaling pathway	ko04066	K07203	FKBP12-rapamycin complex-associated protein
GYY|c29446_g1	Environmental Information Processing	Signal transduction	HIF-1 signaling pathway	ko04066	K08008	NADPH oxidase
GYY|c23703_g1	Environmental Information Processing	Signal transduction	HIF-1 signaling pathway	ko04066	K08008	NADPH oxidase
GYY|c16808_g1	Environmental Information Processing	Signal transduction	HIF-1 signaling pathway	ko04066	K08008	NADPH oxidase
GYY|c22148_g1	Environmental Information Processing	Signal transduction	HIF-1 signaling pathway	ko04066	K08008	NADPH oxidase
GYY|c21025_g1	Environmental Information Processing	Signal transduction	HIF-1 signaling pathway	ko04066	K08008	NADPH oxidase
GYY|c5650_g1	Environmental Information Processing	Signal transduction	HIF-1 signaling pathway	ko04066	K08008	NADPH oxidase
GYY|c21554_g4	Environmental Information Processing	Signal transduction	HIF-1 signaling pathway	ko04066	K08008	NADPH oxidase
GYY|c14571_g1	Environmental Information Processing	Signal transduction	FoxO signaling pathway	ko04068	K01110	phosphatidylinositol-3,4,5-trisphosphate 3-phosphatase and dual-specificity protein phosphatase PTEN	3.1.3.16 3.1.3.48 3.1.3.67
GYY|c16250_g1	Environmental Information Processing	Signal transduction	FoxO signaling pathway	ko04068	K03099	son of sevenless
GYY|c28896_g1	Environmental Information Processing	Signal transduction	FoxO signaling pathway	ko04068	K03781	catalase	1.11.1.6
GYY|c3239_g1	Environmental Information Processing	Signal transduction	FoxO signaling pathway	ko04068	K03781	catalase	1.11.1.6
GYY|c31170_g1	Environmental Information Processing	Signal transduction	FoxO signaling pathway	ko04068	K03781	catalase	1.11.1.6
GYY|c26527_g1	Environmental Information Processing	Signal transduction	FoxO signaling pathway	ko04068	K03781	catalase	1.11.1.6
GYY|c30837_g1	Environmental Information Processing	Signal transduction	FoxO signaling pathway	ko04068	K03781	catalase	1.11.1.6
GYY|c23271_g1	Environmental Information Processing	Signal transduction	FoxO signaling pathway	ko04068	K03781	catalase	1.11.1.6
GYY|c2252_g2	Environmental Information Processing	Signal transduction	FoxO signaling pathway	ko04068	K03781	catalase	1.11.1.6
GYY|c7054_g1	Environmental Information Processing	Signal transduction	FoxO signaling pathway	ko04068	K03781	catalase	1.11.1.6
GYY|c29257_g1	Environmental Information Processing	Signal transduction	FoxO signaling pathway	ko04068	K03781	catalase	1.11.1.6
GYY|c38368_g1	Environmental Information Processing	Signal transduction	FoxO signaling pathway	ko04068	K03781	catalase	1.11.1.6
GYY|c2252_g1	Environmental Information Processing	Signal transduction	FoxO signaling pathway	ko04068	K03781	catalase	1.11.1.6
GYY|c19047_g1	Environmental Information Processing	Signal transduction	FoxO signaling pathway	ko04068	K03781	catalase	1.11.1.6
GYY|c36700_g1	Environmental Information Processing	Signal transduction	FoxO signaling pathway	ko04068	K04371	mitogen-activated protein kinase 1/3	2.7.11.24
GYY|c25597_g1	Environmental Information Processing	Signal transduction	FoxO signaling pathway	ko04068	K04371	mitogen-activated protein kinase 1/3	2.7.11.24
GYY|c26638_g1	Environmental Information Processing	Signal transduction	FoxO signaling pathway	ko04068	K04371	mitogen-activated protein kinase 1/3	2.7.11.24
GYY|c17494_g1	Environmental Information Processing	Signal transduction	FoxO signaling pathway	ko04068	K04371	mitogen-activated protein kinase 1/3	2.7.11.24
GYY|c37005_g1	Environmental Information Processing	Signal transduction	FoxO signaling pathway	ko04068	K04371	mitogen-activated protein kinase 1/3	2.7.11.24
GYY|c16167_g1	Environmental Information Processing	Signal transduction	FoxO signaling pathway	ko04068	K04371	mitogen-activated protein kinase 1/3	2.7.11.24
GYY|c40642_g1	Environmental Information Processing	Signal transduction	FoxO signaling pathway	ko04068	K04371	mitogen-activated protein kinase 1/3	2.7.11.24
GYY|c37542_g1	Environmental Information Processing	Signal transduction	FoxO signaling pathway	ko04068	K04371	mitogen-activated protein kinase 1/3	2.7.11.24
GYY|c19028_g1	Environmental Information Processing	Signal transduction	FoxO signaling pathway	ko04068	K04441	p38 MAP kinase	2.7.11.24
GYY|c31066_g1	Environmental Information Processing	Signal transduction	FoxO signaling pathway	ko04068	K04441	p38 MAP kinase	2.7.11.24
GYY|c24327_g1	Environmental Information Processing	Signal transduction	FoxO signaling pathway	ko04068	K04564	superoxide dismutase, Fe-Mn family	1.15.1.1
GYY|c10806_g1	Environmental Information Processing	Signal transduction	FoxO signaling pathway	ko04068	K04564	superoxide dismutase, Fe-Mn family	1.15.1.1
GYY|c23052_g1	Environmental Information Processing	Signal transduction	FoxO signaling pathway	ko04068	K04564	superoxide dismutase, Fe-Mn family	1.15.1.1
GYY|c13010_g1	Environmental Information Processing	Signal transduction	FoxO signaling pathway	ko04068	K04564	superoxide dismutase, Fe-Mn family	1.15.1.1
GYY|c8816_g1	Environmental Information Processing	Signal transduction	FoxO signaling pathway	ko04068	K04564	superoxide dismutase, Fe-Mn family	1.15.1.1
GYY|c26047_g1	Environmental Information Processing	Signal transduction	FoxO signaling pathway	ko04068	K04564	superoxide dismutase, Fe-Mn family	1.15.1.1
GYY|c36569_g1	Environmental Information Processing	Signal transduction	FoxO signaling pathway	ko04068	K04564	superoxide dismutase, Fe-Mn family	1.15.1.1
GYY|c39645_g1	Environmental Information Processing	Signal transduction	FoxO signaling pathway	ko04068	K04564	superoxide dismutase, Fe-Mn family	1.15.1.1
GYY|c20225_g1	Environmental Information Processing	Signal transduction	FoxO signaling pathway	ko04068	K04564	superoxide dismutase, Fe-Mn family	1.15.1.1
GYY|c30455_g1	Environmental Information Processing	Signal transduction	FoxO signaling pathway	ko04068	K04564	superoxide dismutase, Fe-Mn family	1.15.1.1
GYY|c36305_g1	Environmental Information Processing	Signal transduction	FoxO signaling pathway	ko04068	K04564	superoxide dismutase, Fe-Mn family	1.15.1.1
GYY|c29828_g1	Environmental Information Processing	Signal transduction	FoxO signaling pathway	ko04068	K04564	superoxide dismutase, Fe-Mn family	1.15.1.1
GYY|c29895_g1	Environmental Information Processing	Signal transduction	FoxO signaling pathway	ko04068	K04564	superoxide dismutase, Fe-Mn family	1.15.1.1
GYY|c25460_g1	Environmental Information Processing	Signal transduction	FoxO signaling pathway	ko04068	K04564	superoxide dismutase, Fe-Mn family	1.15.1.1
GYY|c21280_g1	Environmental Information Processing	Signal transduction	FoxO signaling pathway	ko04068	K06276	3-phosphoinositide dependent protein kinase-1	2.7.11.1
GYY|c26826_g1	Environmental Information Processing	Signal transduction	FoxO signaling pathway	ko04068	K07827	GTPase KRas
GYY|c15288_g1	Environmental Information Processing	Signal transduction	FoxO signaling pathway	ko04068	K07827	GTPase KRas
GYY|c37357_g1	Environmental Information Processing	Signal transduction	FoxO signaling pathway	ko04068	K07827	GTPase KRas
GYY|c14844_g1	Environmental Information Processing	Signal transduction	FoxO signaling pathway	ko04068	K07827	GTPase KRas
GYY|c12383_g1	Environmental Information Processing	Signal transduction	FoxO signaling pathway	ko04068	K08341	GABA(A) receptor-associated protein
GYY|c5683_g1	Environmental Information Processing	Signal transduction	FoxO signaling pathway	ko04068	K08341	GABA(A) receptor-associated protein
GYY|c11299_g1	Environmental Information Processing	Signal transduction	FoxO signaling pathway	ko04068	K08341	GABA(A) receptor-associated protein
GYY|c8958_g1	Environmental Information Processing	Signal transduction	FoxO signaling pathway	ko04068	K08341	GABA(A) receptor-associated protein
GYY|c27128_g1	Environmental Information Processing	Signal transduction	FoxO signaling pathway	ko04068	K11434	protein arginine N-methyltransferase 1	2.1.1.-
GYY|c16430_g1	Environmental Information Processing	Signal transduction	FoxO signaling pathway	ko04068	K11434	protein arginine N-methyltransferase 1	2.1.1.-
GYY|c20631_g1	Environmental Information Processing	Signal transduction	FoxO signaling pathway	ko04068	K11838	ubiquitin carboxyl-terminal hydrolase 7	3.4.19.12
GYY|c17388_g1	Environmental Information Processing	Signal transduction	FoxO signaling pathway	ko04068	K13303	serum/glucocorticoid-regulated kinase 2	2.7.11.1
GYY|c18812_g1	Environmental Information Processing	Signal transduction	FoxO signaling pathway	ko04068	K13303	serum/glucocorticoid-regulated kinase 2	2.7.11.1
GYY|c13630_g1	Environmental Information Processing	Signal transduction	Phosphatidylinositol signaling system	ko04070	K00888	phosphatidylinositol 4-kinase	2.7.1.67
GYY|c35287_g1	Environmental Information Processing	Signal transduction	Phosphatidylinositol signaling system	ko04070	K00888	phosphatidylinositol 4-kinase	2.7.1.67
GYY|c19389_g1	Environmental Information Processing	Signal transduction	Phosphatidylinositol signaling system	ko04070	K00888	phosphatidylinositol 4-kinase	2.7.1.67
GYY|c16473_g1	Environmental Information Processing	Signal transduction	Phosphatidylinositol signaling system	ko04070	K00888	phosphatidylinositol 4-kinase	2.7.1.67
GYY|c26111_g1	Environmental Information Processing	Signal transduction	Phosphatidylinositol signaling system	ko04070	K00889	1-phosphatidylinositol-4-phosphate 5-kinase	2.7.1.68
GYY|c16036_g1	Environmental Information Processing	Signal transduction	Phosphatidylinositol signaling system	ko04070	K00889	1-phosphatidylinositol-4-phosphate 5-kinase	2.7.1.68
GYY|c18807_g1	Environmental Information Processing	Signal transduction	Phosphatidylinositol signaling system	ko04070	K00914	phosphatidylinositol 3-kinase	2.7.1.137
GYY|c18373_g1	Environmental Information Processing	Signal transduction	Phosphatidylinositol signaling system	ko04070	K00921	1-phosphatidylinositol-3-phosphate 5-kinase	2.7.1.150
GYY|c13343_g2	Environmental Information Processing	Signal transduction	Phosphatidylinositol signaling system	ko04070	K00981	phosphatidate cytidylyltransferase	2.7.7.41
GYY|c29472_g1	Environmental Information Processing	Signal transduction	Phosphatidylinositol signaling system	ko04070	K00981	phosphatidate cytidylyltransferase	2.7.7.41
GYY|c9660_g1	Environmental Information Processing	Signal transduction	Phosphatidylinositol signaling system	ko04070	K00999	CDP-diacylglycerol--inositol 3-phosphatidyltransferase	2.7.8.11
GYY|c20668_g1	Environmental Information Processing	Signal transduction	Phosphatidylinositol signaling system	ko04070	K01092	myo-inositol-1(or 4)-monophosphatase	3.1.3.25
GYY|c14571_g1	Environmental Information Processing	Signal transduction	Phosphatidylinositol signaling system	ko04070	K01110	phosphatidylinositol-3,4,5-trisphosphate 3-phosphatase and dual-specificity protein phosphatase PTEN	3.1.3.16 3.1.3.48 3.1.3.67
GYY|c11521_g1	Environmental Information Processing	Signal transduction	Phosphatidylinositol signaling system	ko04070	K02183	calmodulin
GYY|c16163_g1	Environmental Information Processing	Signal transduction	Phosphatidylinositol signaling system	ko04070	K02183	calmodulin
GYY|c13089_g1	Environmental Information Processing	Signal transduction	Phosphatidylinositol signaling system	ko04070	K02183	calmodulin
GYY|c30828_g1	Environmental Information Processing	Signal transduction	Phosphatidylinositol signaling system	ko04070	K02183	calmodulin
GYY|c12404_g1	Environmental Information Processing	Signal transduction	Phosphatidylinositol signaling system	ko04070	K02183	calmodulin
GYY|c24307_g1	Environmental Information Processing	Signal transduction	Phosphatidylinositol signaling system	ko04070	K02183	calmodulin
GYY|c28532_g1	Environmental Information Processing	Signal transduction	Phosphatidylinositol signaling system	ko04070	K02183	calmodulin
GYY|c25560_g1	Environmental Information Processing	Signal transduction	Phosphatidylinositol signaling system	ko04070	K02183	calmodulin
GYY|c8403_g1	Environmental Information Processing	Signal transduction	Phosphatidylinositol signaling system	ko04070	K02183	calmodulin
GYY|c30635_g1	Environmental Information Processing	Signal transduction	Phosphatidylinositol signaling system	ko04070	K02183	calmodulin
GYY|c33448_g1	Environmental Information Processing	Signal transduction	Phosphatidylinositol signaling system	ko04070	K02183	calmodulin
GYY|c26807_g1	Environmental Information Processing	Signal transduction	Phosphatidylinositol signaling system	ko04070	K02183	calmodulin
GYY|c33208_g1	Environmental Information Processing	Signal transduction	Phosphatidylinositol signaling system	ko04070	K02677	classical protein kinase C	2.7.11.13
GYY|c30804_g1	Environmental Information Processing	Signal transduction	Phosphatidylinositol signaling system	ko04070	K02677	classical protein kinase C	2.7.11.13
GYY|c14470_g1	Environmental Information Processing	Signal transduction	Phosphatidylinositol signaling system	ko04070	K02677	classical protein kinase C	2.7.11.13
GYY|c29484_g1	Environmental Information Processing	Signal transduction	Phosphatidylinositol signaling system	ko04070	K05857	phosphatidylinositol phospholipase C, delta	3.1.4.11
GYY|c20999_g1	Environmental Information Processing	Signal transduction	Phosphatidylinositol signaling system	ko04070	K05857	phosphatidylinositol phospholipase C, delta	3.1.4.11
GYY|c17870_g1	Environmental Information Processing	Signal transduction	Sphingolipid signaling pathway	ko04071	K00654	serine palmitoyltransferase	2.3.1.50
GYY|c21038_g1	Environmental Information Processing	Signal transduction	Sphingolipid signaling pathway	ko04071	K00654	serine palmitoyltransferase	2.3.1.50
GYY|c24778_g1	Environmental Information Processing	Signal transduction	Sphingolipid signaling pathway	ko04071	K00654	serine palmitoyltransferase	2.3.1.50
GYY|c8270_g1	Environmental Information Processing	Signal transduction	Sphingolipid signaling pathway	ko04071	K00654	serine palmitoyltransferase	2.3.1.50
GYY|c14571_g1	Environmental Information Processing	Signal transduction	Sphingolipid signaling pathway	ko04071	K01110	phosphatidylinositol-3,4,5-trisphosphate 3-phosphatase and dual-specificity protein phosphatase PTEN	3.1.3.16 3.1.3.48 3.1.3.67
GYY|c21517_g1	Environmental Information Processing	Signal transduction	Sphingolipid signaling pathway	ko04071	K01115	phospholipase D1/2	3.1.4.4
GYY|c32433_g1	Environmental Information Processing	Signal transduction	Sphingolipid signaling pathway	ko04071	K01115	phospholipase D1/2	3.1.4.4
GYY|c21324_g2	Environmental Information Processing	Signal transduction	Sphingolipid signaling pathway	ko04071	K01115	phospholipase D1/2	3.1.4.4
GYY|c8365_g1	Environmental Information Processing	Signal transduction	Sphingolipid signaling pathway	ko04071	K01634	sphinganine-1-phosphate aldolase	4.1.2.27
GYY|c16905_g1	Environmental Information Processing	Signal transduction	Sphingolipid signaling pathway	ko04071	K01634	sphinganine-1-phosphate aldolase	4.1.2.27
GYY|c33208_g1	Environmental Information Processing	Signal transduction	Sphingolipid signaling pathway	ko04071	K02677	classical protein kinase C	2.7.11.13
GYY|c30804_g1	Environmental Information Processing	Signal transduction	Sphingolipid signaling pathway	ko04071	K02677	classical protein kinase C	2.7.11.13
GYY|c14470_g1	Environmental Information Processing	Signal transduction	Sphingolipid signaling pathway	ko04071	K02677	classical protein kinase C	2.7.11.13
GYY|c15667_g1	Environmental Information Processing	Signal transduction	Sphingolipid signaling pathway	ko04071	K03456	serine/threonine-protein phosphatase 2A regulatory subunit A
GYY|c23297_g1	Environmental Information Processing	Signal transduction	Sphingolipid signaling pathway	ko04071	K03456	serine/threonine-protein phosphatase 2A regulatory subunit A
GYY|c17765_g1	Environmental Information Processing	Signal transduction	Sphingolipid signaling pathway	ko04071	K04354	serine/threonine-protein phosphatase 2A regulatory subunit B
GYY|c36700_g1	Environmental Information Processing	Signal transduction	Sphingolipid signaling pathway	ko04071	K04371	mitogen-activated protein kinase 1/3	2.7.11.24
GYY|c25597_g1	Environmental Information Processing	Signal transduction	Sphingolipid signaling pathway	ko04071	K04371	mitogen-activated protein kinase 1/3	2.7.11.24
GYY|c26638_g1	Environmental Information Processing	Signal transduction	Sphingolipid signaling pathway	ko04071	K04371	mitogen-activated protein kinase 1/3	2.7.11.24
GYY|c17494_g1	Environmental Information Processing	Signal transduction	Sphingolipid signaling pathway	ko04071	K04371	mitogen-activated protein kinase 1/3	2.7.11.24
GYY|c37005_g1	Environmental Information Processing	Signal transduction	Sphingolipid signaling pathway	ko04071	K04371	mitogen-activated protein kinase 1/3	2.7.11.24
GYY|c16167_g1	Environmental Information Processing	Signal transduction	Sphingolipid signaling pathway	ko04071	K04371	mitogen-activated protein kinase 1/3	2.7.11.24
GYY|c40642_g1	Environmental Information Processing	Signal transduction	Sphingolipid signaling pathway	ko04071	K04371	mitogen-activated protein kinase 1/3	2.7.11.24
GYY|c37542_g1	Environmental Information Processing	Signal transduction	Sphingolipid signaling pathway	ko04071	K04371	mitogen-activated protein kinase 1/3	2.7.11.24
GYY|c29299_g1	Environmental Information Processing	Signal transduction	Sphingolipid signaling pathway	ko04071	K04382	serine/threonine-protein phosphatase 2A catalytic subunit	3.1.3.16
GYY|c14289_g1	Environmental Information Processing	Signal transduction	Sphingolipid signaling pathway	ko04071	K04382	serine/threonine-protein phosphatase 2A catalytic subunit	3.1.3.16
GYY|c14799_g1	Environmental Information Processing	Signal transduction	Sphingolipid signaling pathway	ko04071	K04382	serine/threonine-protein phosphatase 2A catalytic subunit	3.1.3.16
GYY|c14799_g2	Environmental Information Processing	Signal transduction	Sphingolipid signaling pathway	ko04071	K04382	serine/threonine-protein phosphatase 2A catalytic subunit	3.1.3.16
GYY|c16629_g1	Environmental Information Processing	Signal transduction	Sphingolipid signaling pathway	ko04071	K04392	Ras-related C3 botulinum toxin substrate 1
GYY|c32925_g1	Environmental Information Processing	Signal transduction	Sphingolipid signaling pathway	ko04071	K04392	Ras-related C3 botulinum toxin substrate 1
GYY|c26530_g1	Environmental Information Processing	Signal transduction	Sphingolipid signaling pathway	ko04071	K04392	Ras-related C3 botulinum toxin substrate 1
GYY|c19028_g1	Environmental Information Processing	Signal transduction	Sphingolipid signaling pathway	ko04071	K04441	p38 MAP kinase	2.7.11.24
GYY|c31066_g1	Environmental Information Processing	Signal transduction	Sphingolipid signaling pathway	ko04071	K04441	p38 MAP kinase	2.7.11.24
GYY|c14427_g1	Environmental Information Processing	Signal transduction	Sphingolipid signaling pathway	ko04071	K04513	Ras homolog gene family, member A
GYY|c29015_g1	Environmental Information Processing	Signal transduction	Sphingolipid signaling pathway	ko04071	K04513	Ras homolog gene family, member A
GYY|c16687_g1	Environmental Information Processing	Signal transduction	Sphingolipid signaling pathway	ko04071	K04513	Ras homolog gene family, member A
GYY|c6826_g1	Environmental Information Processing	Signal transduction	Sphingolipid signaling pathway	ko04071	K04513	Ras homolog gene family, member A
GYY|c39984_g1	Environmental Information Processing	Signal transduction	Sphingolipid signaling pathway	ko04071	K04513	Ras homolog gene family, member A
GYY|c28029_g1	Environmental Information Processing	Signal transduction	Sphingolipid signaling pathway	ko04071	K04513	Ras homolog gene family, member A
GYY|c33773_g1	Environmental Information Processing	Signal transduction	Sphingolipid signaling pathway	ko04071	K04513	Ras homolog gene family, member A
GYY|c17617_g1	Environmental Information Processing	Signal transduction	Sphingolipid signaling pathway	ko04071	K04712	sphingolipid delta-4 desaturase	1.14.-.-
GYY|c29128_g1	Environmental Information Processing	Signal transduction	Sphingolipid signaling pathway	ko04071	K04718	sphingosine kinase	2.7.1.91
GYY|c21280_g1	Environmental Information Processing	Signal transduction	Sphingolipid signaling pathway	ko04071	K06276	3-phosphoinositide dependent protein kinase-1	2.7.11.1
GYY|c26826_g1	Environmental Information Processing	Signal transduction	Sphingolipid signaling pathway	ko04071	K07827	GTPase KRas
GYY|c15288_g1	Environmental Information Processing	Signal transduction	Sphingolipid signaling pathway	ko04071	K07827	GTPase KRas
GYY|c37357_g1	Environmental Information Processing	Signal transduction	Sphingolipid signaling pathway	ko04071	K07827	GTPase KRas
GYY|c14844_g1	Environmental Information Processing	Signal transduction	Sphingolipid signaling pathway	ko04071	K07827	GTPase KRas
GYY|c16206_g1	Environmental Information Processing	Signal transduction	Sphingolipid signaling pathway	ko04071	K11584	serine/threonine-protein phosphatase 2A regulatory subunit B'
GYY|c36772_g1	Environmental Information Processing	Signal transduction	Sphingolipid signaling pathway	ko04071	K11584	serine/threonine-protein phosphatase 2A regulatory subunit B'
GYY|c21431_g1	Environmental Information Processing	Signal transduction	Sphingolipid signaling pathway	ko04071	K12350	sphingomyelin phosphodiesterase	3.1.4.12
GYY|c14571_g1	Environmental Information Processing	Signal transduction	mTOR signaling pathway	ko04150	K01110	phosphatidylinositol-3,4,5-trisphosphate 3-phosphatase and dual-specificity protein phosphatase PTEN	3.1.3.16 3.1.3.48 3.1.3.67
GYY|c33208_g1	Environmental Information Processing	Signal transduction	mTOR signaling pathway	ko04150	K02677	classical protein kinase C	2.7.11.13
GYY|c30804_g1	Environmental Information Processing	Signal transduction	mTOR signaling pathway	ko04150	K02677	classical protein kinase C	2.7.11.13
GYY|c14470_g1	Environmental Information Processing	Signal transduction	mTOR signaling pathway	ko04150	K02677	classical protein kinase C	2.7.11.13
GYY|c27288_g1	Environmental Information Processing	Signal transduction	mTOR signaling pathway	ko04150	K02991	small subunit ribosomal protein S6e
GYY|c9679_g1	Environmental Information Processing	Signal transduction	mTOR signaling pathway	ko04150	K02991	small subunit ribosomal protein S6e
GYY|c12980_g1	Environmental Information Processing	Signal transduction	mTOR signaling pathway	ko04150	K02991	small subunit ribosomal protein S6e
GYY|c14249_g1	Environmental Information Processing	Signal transduction	mTOR signaling pathway	ko04150	K02991	small subunit ribosomal protein S6e
GYY|c13363_g1	Environmental Information Processing	Signal transduction	mTOR signaling pathway	ko04150	K02991	small subunit ribosomal protein S6e
GYY|c13720_g1	Environmental Information Processing	Signal transduction	mTOR signaling pathway	ko04150	K02991	small subunit ribosomal protein S6e
GYY|c30246_g1	Environmental Information Processing	Signal transduction	mTOR signaling pathway	ko04150	K02991	small subunit ribosomal protein S6e
GYY|c17914_g1	Environmental Information Processing	Signal transduction	mTOR signaling pathway	ko04150	K03258	translation initiation factor 4B
GYY|c19417_g1	Environmental Information Processing	Signal transduction	mTOR signaling pathway	ko04150	K03259	translation initiation factor 4E
GYY|c35652_g1	Environmental Information Processing	Signal transduction	mTOR signaling pathway	ko04150	K03259	translation initiation factor 4E
GYY|c16668_g1	Environmental Information Processing	Signal transduction	mTOR signaling pathway	ko04150	K03259	translation initiation factor 4E
GYY|c36700_g1	Environmental Information Processing	Signal transduction	mTOR signaling pathway	ko04150	K04371	mitogen-activated protein kinase 1/3	2.7.11.24
GYY|c25597_g1	Environmental Information Processing	Signal transduction	mTOR signaling pathway	ko04150	K04371	mitogen-activated protein kinase 1/3	2.7.11.24
GYY|c26638_g1	Environmental Information Processing	Signal transduction	mTOR signaling pathway	ko04150	K04371	mitogen-activated protein kinase 1/3	2.7.11.24
GYY|c17494_g1	Environmental Information Processing	Signal transduction	mTOR signaling pathway	ko04150	K04371	mitogen-activated protein kinase 1/3	2.7.11.24
GYY|c37005_g1	Environmental Information Processing	Signal transduction	mTOR signaling pathway	ko04150	K04371	mitogen-activated protein kinase 1/3	2.7.11.24
GYY|c16167_g1	Environmental Information Processing	Signal transduction	mTOR signaling pathway	ko04150	K04371	mitogen-activated protein kinase 1/3	2.7.11.24
GYY|c40642_g1	Environmental Information Processing	Signal transduction	mTOR signaling pathway	ko04150	K04371	mitogen-activated protein kinase 1/3	2.7.11.24
GYY|c37542_g1	Environmental Information Processing	Signal transduction	mTOR signaling pathway	ko04150	K04371	mitogen-activated protein kinase 1/3	2.7.11.24
GYY|c21280_g1	Environmental Information Processing	Signal transduction	mTOR signaling pathway	ko04150	K06276	3-phosphoinositide dependent protein kinase-1	2.7.11.1
GYY|c22779_g1	Environmental Information Processing	Signal transduction	mTOR signaling pathway	ko04150	K07203	FKBP12-rapamycin complex-associated protein
GYY|c21923_g1	Environmental Information Processing	Signal transduction	mTOR signaling pathway	ko04150	K07203	FKBP12-rapamycin complex-associated protein
GYY|c31811_g1	Environmental Information Processing	Signal transduction	mTOR signaling pathway	ko04150	K07203	FKBP12-rapamycin complex-associated protein
GYY|c22411_g1	Environmental Information Processing	Signal transduction	mTOR signaling pathway	ko04150	K07204	regulatory associated protein of mTOR
GYY|c5306_g1	Environmental Information Processing	Signal transduction	mTOR signaling pathway	ko04150	K07204	regulatory associated protein of mTOR
GYY|c22348_g1	Environmental Information Processing	Signal transduction	mTOR signaling pathway	ko04150	K07204	regulatory associated protein of mTOR
GYY|c15284_g1	Environmental Information Processing	Signal transduction	mTOR signaling pathway	ko04150	K07204	regulatory associated protein of mTOR
GYY|c40771_g1	Environmental Information Processing	Signal transduction	mTOR signaling pathway	ko04150	K07204	regulatory associated protein of mTOR
GYY|c26717_g1	Environmental Information Processing	Signal transduction	mTOR signaling pathway	ko04150	K07204	regulatory associated protein of mTOR
GYY|c33166_g1	Environmental Information Processing	Signal transduction	mTOR signaling pathway	ko04150	K07204	regulatory associated protein of mTOR
GYY|c16574_g1	Environmental Information Processing	Signal transduction	mTOR signaling pathway	ko04150	K07208	Ras homolog enriched in brain
GYY|c19715_g1	Environmental Information Processing	Signal transduction	mTOR signaling pathway	ko04150	K08266	G protein beta subunit-like
GYY|c15174_g1	Environmental Information Processing	Signal transduction	mTOR signaling pathway	ko04150	K08269	serine/threonine-protein kinase ULK/ATG1	2.7.11.1
GYY|c20768_g1	Environmental Information Processing	Signal transduction	mTOR signaling pathway	ko04150	K08269	serine/threonine-protein kinase ULK/ATG1	2.7.11.1
GYY|c20887_g1	Environmental Information Processing	Signal transduction	mTOR signaling pathway	ko04150	K08272	calcium binding protein 39
GYY|c27566_g1	Environmental Information Processing	Signal transduction	mTOR signaling pathway	ko04150	K08272	calcium binding protein 39
GYY|c19358_g1	Environmental Information Processing	Signal transduction	mTOR signaling pathway	ko04150	K16185	Ras-related GTP-binding protein A/B
GYY|c32859_g1	Environmental Information Processing	Signal transduction	mTOR signaling pathway	ko04150	K16185	Ras-related GTP-binding protein A/B
GYY|c9383_g1	Environmental Information Processing	Signal transduction	mTOR signaling pathway	ko04150	K16186	Ras-related GTP-binding protein C/D
GYY|c35819_g1	Environmental Information Processing	Signal transduction	PI3K-Akt signaling pathway	ko04151	K00693	glycogen(starch) synthase	2.4.1.11
GYY|c16279_g1	Environmental Information Processing	Signal transduction	PI3K-Akt signaling pathway	ko04151	K00693	glycogen(starch) synthase	2.4.1.11
GYY|c33724_g1	Environmental Information Processing	Signal transduction	PI3K-Akt signaling pathway	ko04151	K00693	glycogen(starch) synthase	2.4.1.11
GYY|c14571_g1	Environmental Information Processing	Signal transduction	PI3K-Akt signaling pathway	ko04151	K01110	phosphatidylinositol-3,4,5-trisphosphate 3-phosphatase and dual-specificity protein phosphatase PTEN	3.1.3.16 3.1.3.48 3.1.3.67
GYY|c27288_g1	Environmental Information Processing	Signal transduction	PI3K-Akt signaling pathway	ko04151	K02991	small subunit ribosomal protein S6e
GYY|c9679_g1	Environmental Information Processing	Signal transduction	PI3K-Akt signaling pathway	ko04151	K02991	small subunit ribosomal protein S6e
GYY|c12980_g1	Environmental Information Processing	Signal transduction	PI3K-Akt signaling pathway	ko04151	K02991	small subunit ribosomal protein S6e
GYY|c14249_g1	Environmental Information Processing	Signal transduction	PI3K-Akt signaling pathway	ko04151	K02991	small subunit ribosomal protein S6e
GYY|c13363_g1	Environmental Information Processing	Signal transduction	PI3K-Akt signaling pathway	ko04151	K02991	small subunit ribosomal protein S6e
GYY|c13720_g1	Environmental Information Processing	Signal transduction	PI3K-Akt signaling pathway	ko04151	K02991	small subunit ribosomal protein S6e
GYY|c30246_g1	Environmental Information Processing	Signal transduction	PI3K-Akt signaling pathway	ko04151	K02991	small subunit ribosomal protein S6e
GYY|c18307_g1	Environmental Information Processing	Signal transduction	PI3K-Akt signaling pathway	ko04151	K03083	glycogen synthase kinase 3 beta	2.7.11.26
GYY|c16250_g1	Environmental Information Processing	Signal transduction	PI3K-Akt signaling pathway	ko04151	K03099	son of sevenless
GYY|c17914_g1	Environmental Information Processing	Signal transduction	PI3K-Akt signaling pathway	ko04151	K03258	translation initiation factor 4B
GYY|c19417_g1	Environmental Information Processing	Signal transduction	PI3K-Akt signaling pathway	ko04151	K03259	translation initiation factor 4E
GYY|c35652_g1	Environmental Information Processing	Signal transduction	PI3K-Akt signaling pathway	ko04151	K03259	translation initiation factor 4E
GYY|c16668_g1	Environmental Information Processing	Signal transduction	PI3K-Akt signaling pathway	ko04151	K03259	translation initiation factor 4E
GYY|c15667_g1	Environmental Information Processing	Signal transduction	PI3K-Akt signaling pathway	ko04151	K03456	serine/threonine-protein phosphatase 2A regulatory subunit A
GYY|c23297_g1	Environmental Information Processing	Signal transduction	PI3K-Akt signaling pathway	ko04151	K03456	serine/threonine-protein phosphatase 2A regulatory subunit A
GYY|c16702_g1	Environmental Information Processing	Signal transduction	PI3K-Akt signaling pathway	ko04151	K04079	molecular chaperone HtpG
GYY|c39047_g1	Environmental Information Processing	Signal transduction	PI3K-Akt signaling pathway	ko04151	K04079	molecular chaperone HtpG
GYY|c35025_g1	Environmental Information Processing	Signal transduction	PI3K-Akt signaling pathway	ko04151	K04079	molecular chaperone HtpG
GYY|c20846_g1	Environmental Information Processing	Signal transduction	PI3K-Akt signaling pathway	ko04151	K04079	molecular chaperone HtpG
GYY|c38957_g1	Environmental Information Processing	Signal transduction	PI3K-Akt signaling pathway	ko04151	K04079	molecular chaperone HtpG
GYY|c1589_g1	Environmental Information Processing	Signal transduction	PI3K-Akt signaling pathway	ko04151	K04079	molecular chaperone HtpG
GYY|c26160_g1	Environmental Information Processing	Signal transduction	PI3K-Akt signaling pathway	ko04151	K04079	molecular chaperone HtpG
GYY|c33248_g1	Environmental Information Processing	Signal transduction	PI3K-Akt signaling pathway	ko04151	K04079	molecular chaperone HtpG
GYY|c40964_g1	Environmental Information Processing	Signal transduction	PI3K-Akt signaling pathway	ko04151	K04079	molecular chaperone HtpG
GYY|c38608_g1	Environmental Information Processing	Signal transduction	PI3K-Akt signaling pathway	ko04151	K04079	molecular chaperone HtpG
GYY|c39402_g1	Environmental Information Processing	Signal transduction	PI3K-Akt signaling pathway	ko04151	K04079	molecular chaperone HtpG
GYY|c39184_g1	Environmental Information Processing	Signal transduction	PI3K-Akt signaling pathway	ko04151	K04079	molecular chaperone HtpG
GYY|c40294_g1	Environmental Information Processing	Signal transduction	PI3K-Akt signaling pathway	ko04151	K04079	molecular chaperone HtpG
GYY|c25864_g1	Environmental Information Processing	Signal transduction	PI3K-Akt signaling pathway	ko04151	K04079	molecular chaperone HtpG
GYY|c29197_g1	Environmental Information Processing	Signal transduction	PI3K-Akt signaling pathway	ko04151	K04079	molecular chaperone HtpG
GYY|c30610_g1	Environmental Information Processing	Signal transduction	PI3K-Akt signaling pathway	ko04151	K04079	molecular chaperone HtpG
GYY|c33023_g1	Environmental Information Processing	Signal transduction	PI3K-Akt signaling pathway	ko04151	K04079	molecular chaperone HtpG
[truncated: 9,086 more rows]

## Sheet: G. asiaticum
Gene ID	Gene Ontology Biological Pathway	BP Description	Gene Ontology Molecular Function	MF Description	Gene Ontology Cellular Component	CC Description
GYA|c0_g1	--	--	GO:0003676	nucleic acid binding	--	--
GYA|c10008_g1	GO:0042254//GO:0006412	ribosome biogenesis//translation	GO:0003735	structural constituent of ribosome	GO:0005622//GO:0005840	intracellular//ribosome
GYA|c1005_g1	GO:0006874//GO:0006886//GO:0006810//GO:0006816//GO:0055085//GO:0006820//GO:0006811//GO:0030001	cellular calcium ion homeostasis//intracellular protein transport//transport//calcium ion transport//transmembrane transport//anion transport//ion transport//metal ion transport	GO:0005525//GO:0005219//GO:0005215//GO:0005047//GO:0004190//GO:0003924//GO:0046873	GTP binding//ryanodine-sensitive calcium-release channel activity//transporter activity//signal recognition particle binding//aspartic-type endopeptidase activity//GTPase activity//metal ion transmembrane transporter activity	GO:0016021//GO:0005622//GO:0016020//GO:0005786//GO:0005785	integral component of membrane//intracellular//membrane//signal recognition particle, endoplasmic reticulum targeting//signal recognition particle receptor complex
GYA|c10069_g1	GO:0071585//GO:0010273	detoxification of cadmium ion//detoxification of copper ion	GO:0005507//GO:0046870	copper ion binding//cadmium ion binding	GO:0005576	extracellular region
GYA|c10075_g1	GO:0006412//GO:0042254	translation//ribosome biogenesis	GO:0003735	structural constituent of ribosome	GO:0005622//GO:0005840	intracellular//ribosome
GYA|c10080_g1	--	--	--	--	GO:0005576	extracellular region
GYA|c10109_g1	GO:0055085//GO:0006827//GO:0006826	transmembrane transport//high-affinity iron ion transmembrane transport//iron ion transport	GO:0005381	iron ion transmembrane transporter activity	GO:0016020//GO:0033573	membrane//high-affinity iron permease complex
GYA|c10128_g1	GO:0006200	obsolete ATP catabolic process	GO:0016887//GO:0005524	ATPase activity//ATP binding	--	--
GYA|c10137_g1	GO:0006566//GO:0006546//GO:0006563//GO:0055114//GO:0006544	threonine metabolic process//glycine catabolic process//L-serine metabolic process//oxidation-reduction process//glycine metabolic process	GO:0004375//GO:0030170	glycine dehydrogenase (decarboxylating) activity//pyridoxal phosphate binding	--	--
GYA|c1013_g1	GO:0006094//GO:0009094//GO:0000162//GO:0006096//GO:0006571	gluconeogenesis//L-phenylalanine biosynthetic process//tryptophan biosynthetic process//glycolytic process//tyrosine biosynthetic process	GO:0004634//GO:0000287	phosphopyruvate hydratase activity//magnesium ion binding	GO:0000015	phosphopyruvate hydratase complex
GYA|c10179_g1	--	--	GO:0005515	protein binding	--	--
GYA|c10185_g1	GO:0006260	DNA replication	--	--	--	--
GYA|c10196_g1	GO:0055114	oxidation-reduction process	--	--	--	--
GYA|c10196_g2	GO:0055114	oxidation-reduction process	--	--	--	--
GYA|c10197_g1	--	--	GO:0019904	protein domain specific binding	--	--
GYA|c10199_g1	GO:0006412//GO:0042254	translation//ribosome biogenesis	GO:0003735	structural constituent of ribosome	GO:0005840//GO:0005622	ribosome//intracellular
GYA|c10201_g1	GO:0006412//GO:0042254	translation//ribosome biogenesis	GO:0003735	structural constituent of ribosome	GO:0015934//GO:0005840	large ribosomal subunit//ribosome
GYA|c10203_g1	--	--	GO:0004190	aspartic-type endopeptidase activity	GO:0016021	integral component of membrane
GYA|c10211_g1	GO:0006355	regulation of transcription, DNA-templated	GO:0005198	structural molecule activity	GO:0019028//GO:0005634	viral capsid//nucleus
GYA|c10214_g1	--	--	GO:0016798	hydrolase activity, acting on glycosyl bonds	--	--
GYA|c10215_g1	GO:0017187	peptidyl-glutamic acid carboxylation	GO:0008488	gamma-glutamyl carboxylase activity	--	--
GYA|c10217_g1	GO:0019836	hemolysis by symbiont of host erythrocytes	--	--	GO:0005576	extracellular region
GYA|c10222_g1	GO:0044237//GO:0009225//GO:0009117//GO:0006012	cellular metabolic process//nucleotide-sugar metabolic process//nucleotide metabolic process//galactose metabolic process	GO:0050662//GO:0000166//GO:0003824//GO:0003978	coenzyme binding//nucleotide binding//catalytic activity//UDP-glucose 4-epimerase activity	--	--
GYA|c10229_g1	GO:0022900//GO:0055114//GO:0006123//GO:0006119//GO:0006118//GO:0009060//GO:0015992	electron transport chain//oxidation-reduction process//mitochondrial electron transport, cytochrome c to oxygen//oxidative phosphorylation//obsolete electron transport//aerobic respiration//proton transport	GO:0005506//GO:0020037//GO:0009055//GO:0004129	iron ion binding//heme binding//electron carrier activity//cytochrome-c oxidase activity	GO:0016021//GO:0045277//GO:0070469//GO:0005743	integral component of membrane//respiratory chain complex IV//respiratory chain//mitochondrial inner membrane
GYA|c10232_g1	GO:0006804//GO:0006979	obsolete peroxidase reaction//response to oxidative stress	GO:0004601	peroxidase activity	--	--
GYA|c10236_g1	GO:0042254//GO:0006412	ribosome biogenesis//translation	GO:0003735//GO:0008270	structural constituent of ribosome//zinc ion binding	GO:0015934//GO:0005840	large ribosomal subunit//ribosome
GYA|c10251_g1	GO:0005985//GO:0006826//GO:0005982	sucrose metabolic process//iron ion transport//starch metabolic process	GO:0016157	sucrose synthase activity	--	--
GYA|c10252_g1	GO:0006888	ER to Golgi vesicle-mediated transport	--	--	GO:0005801	cis-Golgi network
GYA|c10254_g1	GO:0006412//GO:0019482//GO:0006633//GO:0042254	translation//beta-alanine metabolic process//fatty acid biosynthetic process//ribosome biogenesis	GO:0003735//GO:0050080	structural constituent of ribosome//malonyl-CoA decarboxylase activity	GO:0005840//GO:0005622	ribosome//intracellular
GYA|c10256_g1	GO:0006804//GO:0006568//GO:0015947//GO:0055114//GO:0006979	obsolete peroxidase reaction//tryptophan metabolic process//methane metabolic process//oxidation-reduction process//response to oxidative stress	GO:0020037//GO:0004096	heme binding//catalase activity	--	--
GYA|c10256_g2	GO:0006979//GO:0055114//GO:0006568//GO:0006804//GO:0015947	response to oxidative stress//oxidation-reduction process//tryptophan metabolic process//obsolete peroxidase reaction//methane metabolic process	GO:0004096//GO:0020037	catalase activity//heme binding	--	--
GYA|c10261_g1	GO:0006904//GO:0015031	vesicle docking involved in exocytosis//protein transport	--	--	GO:0000145	exocyst
GYA|c10265_g1	GO:0055085//GO:0015931//GO:0030001//GO:0006260//GO:0033227	transmembrane transport//nucleobase-containing compound transport//metal ion transport//DNA replication//dsRNA transport	GO:0051033//GO:0046873//GO:0003677	RNA transmembrane transporter activity//metal ion transmembrane transporter activity//DNA binding	GO:0016021//GO:0005664//GO:0016020	integral component of membrane//nuclear origin of replication recognition complex//membrane
GYA|c1027_g1	GO:0000413//GO:0006457	protein peptidyl-prolyl isomerization//protein folding	GO:0003755	peptidyl-prolyl cis-trans isomerase activity	--	--
GYA|c10310_g1	GO:0000413//GO:0006457	protein peptidyl-prolyl isomerization//protein folding	GO:0003755	peptidyl-prolyl cis-trans isomerase activity	--	--
GYA|c10317_g1	GO:0009069//GO:0016310//GO:0006468	serine family amino acid metabolic process//phosphorylation//protein phosphorylation	GO:0004674//GO:0005524	protein serine/threonine kinase activity//ATP binding	--	--
GYA|c10339_g1	GO:0006810	transport	GO:0005524//GO:0042626	ATP binding//ATPase activity, coupled to transmembrane movement of substances	GO:0016021	integral component of membrane
GYA|c10342_g1	GO:0055085	transmembrane transport	GO:0022857	transmembrane transporter activity	GO:0016021	integral component of membrane
GYA|c1034_g1	GO:0005975	carbohydrate metabolic process	GO:0043169//GO:0003824	cation binding//catalytic activity	--	--
GYA|c10355_g1	GO:0055085	transmembrane transport	GO:0005515	protein binding	GO:0016021	integral component of membrane
GYA|c10356_g1	GO:0019752	carboxylic acid metabolic process	GO:0016831//GO:0030170	carboxy-lyase activity//pyridoxal phosphate binding	--	--
GYA|c10357_g1	--	--	GO:0003677//GO:0008270//GO:0016747	DNA binding//zinc ion binding//transferase activity, transferring acyl groups other than amino-acyl groups	--	--
GYA|c10367_g1	--	--	GO:0016747	transferase activity, transferring acyl groups other than amino-acyl groups	--	--
GYA|c10423_g1	GO:0009405//GO:0009372	pathogenesis//quorum sensing	GO:0008233	peptidase activity	GO:0016021	integral component of membrane
GYA|c10441_g1	--	--	--	--	GO:0019012	virion
GYA|c10452_g1	--	--	GO:0043169//GO:0003824	cation binding//catalytic activity	--	--
GYA|c10459_g1	GO:0055114//GO:0006118	oxidation-reduction process//obsolete electron transport	GO:0051537//GO:0009496	2 iron, 2 sulfur cluster binding//plastoquinol--plastocyanin reductase activity	GO:0042651//GO:0009512	thylakoid membrane//cytochrome b6f complex
GYA|c10461_g1	--	--	GO:0005524	ATP binding	--	--
GYA|c10464_g1	GO:0006412//GO:0042254	translation//ribosome biogenesis	GO:0003723//GO:0003735	RNA binding//structural constituent of ribosome	GO:0015935//GO:0005840	small ribosomal subunit//ribosome
GYA|c10465_g1	GO:0006355//GO:0048870//GO:0007049	regulation of transcription, DNA-templated//cell motility//cell cycle	GO:0003700//GO:0003677//GO:0043565//GO:0019905	transcription factor activity, sequence-specific DNA binding//DNA binding//sequence-specific DNA binding//syntaxin binding	GO:0005634//GO:0005815//GO:0005667//GO:0031514	nucleus//microtubule organizing center//transcription factor complex//motile cilium
GYA|c10480_g1	GO:0006974//GO:0001836//GO:0006915//GO:0006919	cellular response to DNA damage stimulus//release of cytochrome c from mitochondria//apoptotic process//activation of cysteine-type endopeptidase activity involved in apoptotic process	--	--	--	--
GYA|c10481_g1	GO:0008152//GO:0006508	metabolic process//proteolysis	GO:0008236//GO:0016787	serine-type peptidase activity//hydrolase activity	--	--
GYA|c10482_g2	GO:0005975	carbohydrate metabolic process	GO:0005515//GO:0004553//GO:0003824	protein binding//hydrolase activity, hydrolyzing O-glycosyl compounds//catalytic activity	--	--
GYA|c10483_g1	GO:0015991//GO:0015992	ATP hydrolysis coupled proton transport//proton transport	GO:0015078	hydrogen ion transmembrane transporter activity	GO:0033177	proton-transporting two-sector ATPase complex, proton-transporting domain
GYA|c10491_g1	GO:1901135//GO:0055086//GO:0072522	carbohydrate derivative metabolic process//nucleobase-containing small molecule metabolic process//purine-containing compound biosynthetic process	GO:0016757	transferase activity, transferring glycosyl groups	--	--
GYA|c10503_g1	GO:0009089//GO:0009085//GO:0055114	lysine biosynthetic process via diaminopimelate//lysine biosynthetic process//oxidation-reduction process	GO:0008839//GO:0003824//GO:0050662	4-hydroxy-tetrahydrodipicolinate reductase//catalytic activity//coenzyme binding	--	--
GYA|c10511_g1	GO:0006886//GO:0016192	intracellular protein transport//vesicle-mediated transport	GO:0005198	structural molecule activity	GO:0030117	membrane coat
GYA|c10523_g1	GO:0051252	regulation of RNA metabolic process	GO:0003676//GO:0004523	nucleic acid binding//RNA-DNA hybrid ribonuclease activity	--	--
GYA|c10526_g1	GO:0007339//GO:0006051//GO:0005975//GO:0055114//GO:0006040	binding of sperm to zona pellucida//N-acetylmannosamine metabolic process//carbohydrate metabolic process//oxidation-reduction process//amino sugar metabolic process	GO:0016857//GO:0047465//GO:0003824	racemase and epimerase activity, acting on carbohydrates and derivatives//N-acylglucosamine-6-phosphate 2-epimerase activity//catalytic activity	GO:0005576	extracellular region
GYA|c10539_g1	GO:0055114	oxidation-reduction process	GO:0016491	oxidoreductase activity	--	--
GYA|c10573_g1	--	--	--	--	GO:0019033	viral tegument
GYA|c10574_g1	GO:0055114	oxidation-reduction process	GO:0016491	oxidoreductase activity	--	--
GYA|c10578_g1	GO:0006355//GO:0045122	regulation of transcription, DNA-templated//aflatoxin biosynthetic process	GO:0003677	DNA binding	GO:0005634	nucleus
GYA|c10590_g1	--	--	GO:0004519	endonuclease activity	--	--
GYA|c10593_g1	--	--	GO:0005201	extracellular matrix structural constituent	GO:0005578	proteinaceous extracellular matrix
GYA|c10594_g1	GO:0042246//GO:0007155	tissue regeneration//cell adhesion	--	--	GO:0016021	integral component of membrane
GYA|c10596_g1	--	--	GO:0008270	zinc ion binding	--	--
GYA|c10598_g1	GO:0006096//GO:0006020//GO:0006094//GO:0006098//GO:0015976//GO:0006000//GO:0006013	glycolytic process//inositol metabolic process//gluconeogenesis//pentose-phosphate shunt//carbon utilization//fructose metabolic process//mannose metabolic process	GO:0004332	fructose-bisphosphate aldolase activity	--	--
GYA|c10605_g1	--	--	GO:0008270//GO:0003676//GO:0046872	zinc ion binding//nucleic acid binding//metal ion binding	GO:0005622	intracellular
GYA|c10610_g1	--	--	GO:0003676//GO:0005524	nucleic acid binding//ATP binding	--	--
GYA|c10613_g1	--	--	--	--	GO:0016021	integral component of membrane
GYA|c10617_g1	GO:0042546	cell wall biogenesis	GO:0005199	structural constituent of cell wall	GO:0009277//GO:0005618	fungal-type cell wall//cell wall
GYA|c10621_g1	GO:0043631	RNA polyadenylation	GO:0004652//GO:0003924	polynucleotide adenylyltransferase activity//GTPase activity	--	--
GYA|c10624_g1	--	--	GO:0016787	hydrolase activity	--	--
GYA|c10625_g1	--	--	GO:0003676//GO:0097159//GO:0005524//GO:1901363	nucleic acid binding//organic cyclic compound binding//ATP binding//heterocyclic compound binding	--	--
GYA|c10640_g1	GO:0009405	pathogenesis	GO:0005198	structural molecule activity	--	--
GYA|c10645_g1	--	--	GO:0005515//GO:0000166//GO:0003676	protein binding//nucleotide binding//nucleic acid binding	--	--
GYA|c10658_g1	GO:0006950	response to stress	--	--	--	--
GYA|c1065_g1	--	--	GO:0003676	nucleic acid binding	--	--
GYA|c10664_g1	--	--	GO:0008233	peptidase activity	--	--
GYA|c1069_g1	GO:0006334	nucleosome assembly	GO:0046982//GO:0003677	protein heterodimerization activity//DNA binding	GO:0005634//GO:0000786	nucleus//nucleosome
GYA|c1074_g1	GO:0006260//GO:0006139	DNA replication//nucleobase-containing compound metabolic process	GO:0003887//GO:0003676//GO:0003677//GO:0016779//GO:0008408//GO:0000166	DNA-directed DNA polymerase activity//nucleic acid binding//DNA binding//nucleotidyltransferase activity//3'-5' exonuclease activity//nucleotide binding	GO:0042575	DNA polymerase complex
GYA|c10797_g1	--	--	--	--	GO:0005634	nucleus
GYA|c10800_g1	GO:0006508	proteolysis	GO:0004190	aspartic-type endopeptidase activity	--	--
GYA|c10804_g1	GO:0006508	proteolysis	GO:0008233	peptidase activity	--	--
GYA|c1080_g1	--	--	GO:0017111//GO:0005524	nucleoside-triphosphatase activity//ATP binding	--	--
GYA|c10816_g1	GO:0008152//GO:0006508	metabolic process//proteolysis	GO:0008236//GO:0016787	serine-type peptidase activity//hydrolase activity	--	--
GYA|c10818_g1	--	--	GO:0000166//GO:0003676	nucleotide binding//nucleic acid binding	--	--
GYA|c1081_g1	GO:0006810	transport	GO:0005524//GO:0042626	ATP binding//ATPase activity, coupled to transmembrane movement of substances	GO:0016021//GO:0005789	integral component of membrane//endoplasmic reticulum membrane
GYA|c10848_g1	GO:0043410//GO:0007040//GO:0001919//GO:0032439//GO:0042632//GO:0032008//GO:0071230	positive regulation of MAPK cascade//lysosome organization//regulation of receptor recycling//endosome localization//cholesterol homeostasis//positive regulation of TOR signaling//cellular response to amino acid stimulus	--	--	GO:0071986//GO:0031902//GO:0045121	Ragulator complex//late endosome membrane//membrane raft
GYA|c10858_g1	GO:0006535	cysteine biosynthetic process from serine	GO:0004124//GO:0016740	cysteine synthase activity//transferase activity	GO:0009333	cysteine synthase complex
GYA|c108_g1	GO:0015979	photosynthesis	GO:0050840	extracellular matrix binding	GO:0009522//GO:0009538//GO:0005576	photosystem I//photosystem I reaction center//extracellular region
GYA|c1090_g1	GO:0042967//GO:0006633	acyl-carrier-protein biosynthetic process//fatty acid biosynthetic process	GO:0004315	3-oxoacyl-[acyl-carrier-protein] synthase activity	GO:0005835	fatty acid synthase complex
GYA|c10917_g1	GO:0042254//GO:0006412	ribosome biogenesis//translation	GO:0003735	structural constituent of ribosome	GO:0005622//GO:0005840	intracellular//ribosome
GYA|c10939_g1	GO:0006412//GO:0042254	translation//ribosome biogenesis	GO:0003735	structural constituent of ribosome	GO:0015935//GO:0005840//GO:0005622	small ribosomal subunit//ribosome//intracellular
GYA|c1093_g1	GO:0042254//GO:0006412	ribosome biogenesis//translation	GO:0003735	structural constituent of ribosome	GO:0005622//GO:0005840	intracellular//ribosome
GYA|c10966_g1	GO:0006412//GO:0042254	translation//ribosome biogenesis	GO:0003735	structural constituent of ribosome	GO:0005840	ribosome
GYA|c1096_g1	GO:0006886//GO:0016192	intracellular protein transport//vesicle-mediated transport	GO:0005198//GO:0005515	structural molecule activity//protein binding	GO:0030117	membrane coat
GYA|c10979_g1	GO:0015886	heme transport	GO:0015232	heme transporter activity	--	--
GYA|c1097_g1	GO:0055114//GO:0045454	oxidation-reduction process//cell redox homeostasis	GO:0016209//GO:0016491	antioxidant activity//oxidoreductase activity	--	--
GYA|c10983_g1	GO:0006508//GO:0055114//GO:0006120//GO:0042773	proteolysis//oxidation-reduction process//mitochondrial electron transport, NADH to ubiquinone//ATP synthesis coupled electron transport	GO:0016651//GO:0004197	oxidoreductase activity, acting on NAD(P)H//cysteine-type endopeptidase activity	--	--
GYA|c11031_g1	GO:0008295//GO:0006596//GO:0006597//GO:0006560//GO:0006525	spermidine biosynthetic process//polyamine biosynthetic process//spermine biosynthetic process//proline metabolic process//arginine metabolic process	GO:0016829//GO:0004014	lyase activity//adenosylmethionine decarboxylase activity	--	--
GYA|c11034_g1	GO:0042254//GO:0006412	ribosome biogenesis//translation	GO:0003735	structural constituent of ribosome	GO:0005840	ribosome
GYA|c11051_g1	--	--	GO:0003676	nucleic acid binding	--	--
GYA|c1105_g1	--	--	GO:0046982//GO:0043565	protein heterodimerization activity//sequence-specific DNA binding	GO:0005622//GO:0016020	intracellular//membrane
GYA|c11076_g1	GO:0006694//GO:0008209//GO:0008207//GO:0008210//GO:0006353//GO:0008152//GO:0055114	steroid biosynthetic process//androgen metabolic process//C21-steroid hormone metabolic process//estrogen metabolic process//DNA-templated transcription, termination//metabolic process//oxidation-reduction process	GO:0003723//GO:0016491//GO:0016616//GO:0003854//GO:0003824//GO:0050662	RNA binding//oxidoreductase activity//oxidoreductase activity, acting on the CH-OH group of donors, NAD or NADP as acceptor//3-beta-hydroxy-delta5-steroid dehydrogenase activity//catalytic activity//coenzyme binding	--	--
GYA|c11076_g2	GO:0055114//GO:0008210//GO:0008207//GO:0008209//GO:0006694	oxidation-reduction process//estrogen metabolic process//C21-steroid hormone metabolic process//androgen metabolic process//steroid biosynthetic process	GO:0050662//GO:0003824//GO:0016616//GO:0003854	coenzyme binding//catalytic activity//oxidoreductase activity, acting on the CH-OH group of donors, NAD or NADP as acceptor//3-beta-hydroxy-delta5-steroid dehydrogenase activity	--	--
GYA|c1107_g1	GO:0006415//GO:0006449	translational termination//regulation of translational termination	GO:0003747	translation release factor activity	GO:0005840//GO:0018444	ribosome//translation release factor complex
GYA|c11103_g1	GO:0055114	oxidation-reduction process	GO:0005506//GO:0020037//GO:0016705	iron ion binding//heme binding//oxidoreductase activity, acting on paired donors, with incorporation or reduction of molecular oxygen	--	--
GYA|c11106_g1	GO:0007264	small GTPase mediated signal transduction	GO:0005525	GTP binding	--	--
GYA|c11106_g2	GO:0007264//GO:0006913//GO:0006886//GO:0002949//GO:0006184	small GTPase mediated signal transduction//nucleocytoplasmic transport//intracellular protein transport//tRNA threonylcarbamoyladenosine modification//obsolete GTP catabolic process	GO:0003724//GO:0003723//GO:0005525//GO:0003924	RNA helicase activity//RNA binding//GTP binding//GTPase activity	GO:0005622	intracellular
GYA|c11108_g1	GO:0042254//GO:0006412	ribosome biogenesis//translation	GO:0003735	structural constituent of ribosome	GO:0005622//GO:0005840	intracellular//ribosome
GYA|c11109_g1	GO:0006950//GO:0006810//GO:0009405	response to stress//transport//pathogenesis	GO:0008200//GO:0004190	ion channel inhibitor activity//aspartic-type endopeptidase activity	GO:0016021//GO:0005576	integral component of membrane//extracellular region
GYA|c11129_g1	--	--	GO:0003677//GO:0008270//GO:0046872	DNA binding//zinc ion binding//metal ion binding	--	--
GYA|c1113_g1	--	--	GO:0003723	RNA binding	--	--
GYA|c11151_g1	GO:0015992//GO:0006118//GO:0006119//GO:0022900	proton transport//obsolete electron transport//oxidative phosphorylation//electron transport chain	GO:0008121	ubiquinol-cytochrome-c reductase activity	GO:0070469//GO:0005743	respiratory chain//mitochondrial inner membrane
GYA|c1115_g1	GO:0008152	metabolic process	GO:0016758	transferase activity, transferring hexosyl groups	--	--
GYA|c11192_g1	GO:0015031	protein transport	GO:0008565	protein transporter activity	GO:0016021	integral component of membrane
GYA|c11194_g1	GO:0006633//GO:0008610//GO:0042967	fatty acid biosynthetic process//lipid biosynthetic process//acyl-carrier-protein biosynthetic process	GO:0016747//GO:0004315	transferase activity, transferring acyl groups other than amino-acyl groups//3-oxoacyl-[acyl-carrier-protein] synthase activity	GO:0016020//GO:0005835	membrane//fatty acid synthase complex
GYA|c111_g1	GO:0055114	oxidation-reduction process	GO:0004174	electron-transferring-flavoprotein dehydrogenase activity	GO:0005869	dynactin complex
GYA|c11217_g1	GO:0006420//GO:0006525//GO:0006560	arginyl-tRNA aminoacylation//arginine metabolic process//proline metabolic process	GO:0005524//GO:0005094//GO:0004814	ATP binding//Rho GDP-dissociation inhibitor activity//arginine-tRNA ligase activity	GO:0005737	cytoplasm
GYA|c11229_g2	GO:0045893	positive regulation of transcription, DNA-templated	GO:0016829	lyase activity	GO:0042597//GO:0005634	periplasmic space//nucleus
GYA|c11246_g1	GO:0006869//GO:0031412//GO:0006308//GO:0042157//GO:0015743//GO:0008053	lipid transport//gas vesicle organization//DNA catabolic process//lipoprotein metabolic process//malate transport//mitochondrial fusion	GO:0008289//GO:0005198//GO:0008855//GO:0003924	lipid binding//structural molecule activity//exodeoxyribonuclease VII activity//GTPase activity	GO:0009318//GO:0005741//GO:0016021//GO:0031411//GO:0005576//GO:0019028//GO:0019031	exodeoxyribonuclease VII complex//mitochondrial outer membrane//integral component of membrane//gas vesicle//extracellular region//viral capsid//viral envelope
GYA|c1124_g1	GO:0030001	metal ion transport	GO:0046872	metal ion binding	--	--
GYA|c11261_g1	GO:0006298	mismatch repair	GO:0016887//GO:0003724//GO:0030983//GO:0003723//GO:0043531//GO:0005524//GO:0003924//GO:0005525	ATPase activity//RNA helicase activity//mismatched DNA binding//RNA binding//ADP binding//ATP binding//GTPase activity//GTP binding	--	--
GYA|c11261_g3	GO:0007165//GO:0015684//GO:0006810//GO:0006576	signal transduction//ferrous iron transport//transport//cellular biogenic amine metabolic process	GO:0003724//GO:0016887//GO:0003723//GO:0005524//GO:0004872//GO:0015093//GO:0003924//GO:0005525	RNA helicase activity//ATPase activity//RNA binding//ATP binding//receptor activity//ferrous iron transmembrane transporter activity//GTPase activity//GTP binding	GO:0016020//GO:0016021	membrane//integral component of membrane
GYA|c11261_g4	--	--	GO:0005524//GO:0016887	ATP binding//ATPase activity	GO:0019028	viral capsid
GYA|c11263_g1	GO:0046487//GO:0006108//GO:0006412//GO:0044262//GO:0019643//GO:0055114//GO:0006090//GO:0042254	glyoxylate metabolic process//malate metabolic process//translation//cellular carbohydrate metabolic process//reductive tricarboxylic acid cycle//oxidation-reduction process//pyruvate metabolic process//ribosome biogenesis	GO:0003735//GO:0000166//GO:0030060//GO:0016491	structural constituent of ribosome//nucleotide binding//L-malate dehydrogenase activity//oxidoreductase activity	GO:0005840//GO:0005622	ribosome//intracellular
GYA|c11267_g1	GO:0006098//GO:0055114//GO:0019521	pentose-phosphate shunt//oxidation-reduction process//D-gluconate metabolic process	GO:0003677//GO:0050661//GO:0004616	DNA binding//NADP binding//phosphogluconate dehydrogenase (decarboxylating) activity	--	--
GYA|c11274_g1	GO:0006725	cellular aromatic compound metabolic process	GO:0016853	isomerase activity	--	--
GYA|c11292_g1	GO:0055085	transmembrane transport	GO:0022891//GO:0022857	substrate-specific transmembrane transporter activity//transmembrane transporter activity	GO:0016021	integral component of membrane
GYA|c11293_g1	GO:0006011//GO:0005985//GO:0005982//GO:0030244	UDP-glucose metabolic process//sucrose metabolic process//starch metabolic process//cellulose biosynthetic process	GO:0016760	cellulose synthase (UDP-forming) activity	GO:0016020	membrane
GYA|c11315_g1	GO:0007264//GO:0006260//GO:0015996//GO:0015994	small GTPase mediated signal transduction//DNA replication//chlorophyll catabolic process//chlorophyll metabolic process	GO:0047746//GO:0003677//GO:0016887//GO:0005524//GO:0005525//GO:0003924	chlorophyllase activity//DNA binding//ATPase activity//ATP binding//GTP binding//GTPase activity	--	--
GYA|c11321_g1	GO:0006508//GO:0050790	proteolysis//regulation of catalytic activity	GO:0008234//GO:0004197	cysteine-type peptidase activity//cysteine-type endopeptidase activity	--	--
GYA|c11323_g1	GO:0006334//GO:0006352	nucleosome assembly//DNA-templated transcription, initiation	GO:0046982//GO:0003677	protein heterodimerization activity//DNA binding	GO:0005669//GO:0005634//GO:0000786	transcription factor TFIID complex//nucleus//nucleosome
GYA|c1133_g1	GO:0015696//GO:0072488	ammonium transport//ammonium transmembrane transport	GO:0008519	ammonium transmembrane transporter activity	GO:0016021//GO:0016020	integral component of membrane//membrane
GYA|c11345_g1	GO:0007411//GO:0000902//GO:0019087//GO:0006955	axon guidance//cell morphogenesis//transformation of host cell by virus//immune response	GO:0020037	heme binding	GO:0016021//GO:0016020	integral component of membrane//membrane
GYA|c11347_g2	GO:0006563//GO:0055114//GO:0006544//GO:0006566//GO:0006546	L-serine metabolic process//oxidation-reduction process//glycine metabolic process//threonine metabolic process//glycine catabolic process	GO:0004375	glycine dehydrogenase (decarboxylating) activity	--	--
GYA|c1134_g1	GO:0006412//GO:0042254	translation//ribosome biogenesis	GO:0003735	structural constituent of ribosome	GO:0005840	ribosome
GYA|c11351_g1	GO:0006355//GO:0007264	regulation of transcription, DNA-templated//small GTPase mediated signal transduction	GO:0005525	GTP binding	GO:0005622//GO:0016020//GO:0005634	intracellular//membrane//nucleus
GYA|c11353_g1	GO:0007186//GO:0007631//GO:0007187//GO:0022410	G-protein coupled receptor signaling pathway//feeding behavior//G-protein coupled receptor signaling pathway, coupled to cyclic nucleotide second messenger//circadian sleep/wake cycle process	GO:0016499	orexin receptor activity	GO:0016021	integral component of membrane
GYA|c11360_g1	GO:0006412//GO:0042254	translation//ribosome biogenesis	GO:0003735	structural constituent of ribosome	GO:0005622//GO:0005840	intracellular//ribosome
GYA|c11365_g1	GO:0006547	histidine metabolic process	GO:0004398	histidine decarboxylase activity	--	--
GYA|c11367_g1	GO:0019752	carboxylic acid metabolic process	GO:0016831//GO:0003824//GO:0030170	carboxy-lyase activity//catalytic activity//pyridoxal phosphate binding	--	--
GYA|c11381_g1	GO:0006807//GO:0005975	nitrogen compound metabolic process//carbohydrate metabolic process	GO:0016810	hydrolase activity, acting on carbon-nitrogen (but not peptide) bonds	--	--
GYA|c11386_g1	GO:0006412//GO:0042254	translation//ribosome biogenesis	GO:0003735	structural constituent of ribosome	GO:0005840	ribosome
GYA|c1138_g1	GO:0008360	regulation of cell shape	--	--	GO:0016020	membrane
GYA|c1139_g1	GO:0055114//GO:0006979//GO:0006804	oxidation-reduction process//response to oxidative stress//obsolete peroxidase reaction	GO:0004601//GO:0020037	peroxidase activity//heme binding	--	--
GYA|c11417_g1	GO:0015992//GO:0015986	proton transport//ATP synthesis coupled proton transport	GO:0015078	hydrogen ion transmembrane transporter activity	--	--
GYA|c1144_g1	--	--	GO:0003723	RNA binding	--	--
GYA|c11486_g1	GO:0006807//GO:0009252	nitrogen compound metabolic process//peptidoglycan biosynthetic process	GO:0004356	glutamate-ammonia ligase activity	--	--
GYA|c11491_g1	GO:0006457//GO:0000413	protein folding//protein peptidyl-prolyl isomerization	GO:0003755	peptidyl-prolyl cis-trans isomerase activity	--	--
GYA|c11497_g1	GO:0051258//GO:0007018//GO:0006184	protein polymerization//microtubule-based movement//obsolete GTP catabolic process	GO:0003924//GO:0005525//GO:0005198	GTPase activity//GTP binding//structural molecule activity	GO:0005737//GO:0005874	cytoplasm//microtubule
GYA|c11504_g1	GO:0055085//GO:0006493	transmembrane transport//protein O-linked glycosylation	GO:0000030	mannosyltransferase activity	GO:0000136//GO:0016020//GO:0016021	alpha-1,6-mannosyltransferase complex//membrane//integral component of membrane
GYA|c11506_g1	GO:0008380	RNA splicing	--	--	GO:0005681	spliceosomal complex
GYA|c11508_g1	GO:0006508	proteolysis	GO:0004222//GO:0008270	metalloendopeptidase activity//zinc ion binding	GO:0005576	extracellular region
GYA|c11516_g1	GO:0015979	photosynthesis	--	--	GO:0009538//GO:0009522	photosystem I reaction center//photosystem I
GYA|c11517_g1	GO:0009395	phospholipid catabolic process	GO:0004620	phospholipase activity	--	--
GYA|c11537_g1	GO:0006396	RNA processing	--	--	GO:0005622	intracellular
GYA|c11545_g1	GO:0042254//GO:0006412	ribosome biogenesis//translation	GO:0003735	structural constituent of ribosome	GO:0005840	ribosome
GYA|c11548_g1	GO:0006355	regulation of transcription, DNA-templated	--	--	GO:0005634	nucleus
GYA|c11548_g2	GO:0006355	regulation of transcription, DNA-templated	--	--	GO:0005634	nucleus
GYA|c11583_g1	GO:0042967	acyl-carrier-protein biosynthetic process	GO:0016747//GO:0008080	transferase activity, transferring acyl groups other than amino-acyl groups//N-acetyltransferase activity	--	--
GYA|c11588_g1	GO:0007017	microtubule-based process	--	--	GO:0005875	microtubule associated complex
GYA|c1158_g1	GO:0000413//GO:0006457	protein peptidyl-prolyl isomerization//protein folding	GO:0003755	peptidyl-prolyl cis-trans isomerase activity	--	--
GYA|c11604_g1	--	--	GO:0005515	protein binding	--	--
GYA|c11606_g1	GO:0005975	carbohydrate metabolic process	GO:0004571//GO:0005509	mannosyl-oligosaccharide 1,2-alpha-mannosidase activity//calcium ion binding	GO:0016020	membrane
GYA|c1162_g1	GO:0009405	pathogenesis	--	--	GO:0005576	extracellular region
GYA|c11670_g1	GO:0042254//GO:0006412	ribosome biogenesis//translation	GO:0003735	structural constituent of ribosome	GO:0005622//GO:0005840	intracellular//ribosome
GYA|c11685_g1	GO:0005975//GO:0006508//GO:0006144	carbohydrate metabolic process//proteolysis//purine nucleobase metabolic process	GO:0004252//GO:0003968//GO:0004553//GO:0016817//GO:0004197//GO:0070008	serine-type endopeptidase activity//RNA-directed RNA polymerase activity//hydrolase activity, hydrolyzing O-glycosyl compounds//hydrolase activity, acting on acid anhydrides//cysteine-type endopeptidase activity//serine-type exopeptidase activity	GO:0031379	RNA-directed RNA polymerase complex
GYA|c11694_g1	GO:0071705//GO:0006814//GO:0008654//GO:0015931//GO:0071436//GO:0015740//GO:0006874//GO:0006090//GO:0055085//GO:0006525//GO:0015858//GO:0030001//GO:0033227//GO:0006810//GO:0006560	nitrogen compound transport//sodium ion transport//phospholipid biosynthetic process//nucleobase-containing compound transport//sodium ion export//C4-dicarboxylate transport//cellular calcium ion homeostasis//pyruvate metabolic process//transmembrane transport//arginine metabolic process//nucleoside transport//metal ion transport//dsRNA transport//transport//proline metabolic process	GO:0008948//GO:0051033//GO:0016780//GO:0015556//GO:0030234//GO:0015081//GO:0004252//GO:0004190//GO:0005337//GO:0046873	oxaloacetate decarboxylase activity//RNA transmembrane transporter activity//phosphotransferase activity, for other substituted phosphate groups//C4-dicarboxylate transmembrane transporter activity//enzyme regulator activity//sodium ion transmembrane transporter activity//serine-type endopeptidase activity//aspartic-type endopeptidase activity//nucleoside transmembrane transporter activity//metal…	GO:0016020//GO:0005886//GO:0016021//GO:0005789//GO:0030176//GO:0019031	membrane//plasma membrane//integral component of membrane//endoplasmic reticulum membrane//integral component of endoplasmic reticulum membrane//viral envelope
GYA|c11721_g1	GO:0005975	carbohydrate metabolic process	GO:0005509//GO:0004571	calcium ion binding//mannosyl-oligosaccharide 1,2-alpha-mannosidase activity	GO:0016020	membrane
GYA|c11725_g1	GO:0006508	proteolysis	GO:0008233//GO:0004197	peptidase activity//cysteine-type endopeptidase activity	--	--
GYA|c11727_g1	GO:0055114	oxidation-reduction process	GO:0000166//GO:0008270//GO:0016491	nucleotide binding//zinc ion binding//oxidoreductase activity	--	--
GYA|c11750_g1	GO:0007165//GO:0007186	signal transduction//G-protein coupled receptor signaling pathway	GO:0031683//GO:0000166//GO:0005524//GO:0003924//GO:0019001//GO:0003677//GO:0004871	G-protein beta/gamma-subunit complex binding//nucleotide binding//ATP binding//GTPase activity//guanyl nucleotide binding//DNA binding//signal transducer activity	--	--
GYA|c1175_g1	GO:0006508	proteolysis	GO:0008233	peptidase activity	--	--
GYA|c11789_g1	--	--	GO:0005198	structural molecule activity	GO:0019028	viral capsid
GYA|c11802_g1	GO:0005975	carbohydrate metabolic process	GO:0004553	hydrolase activity, hydrolyzing O-glycosyl compounds	--	--
GYA|c11803_g1	--	--	--	--	GO:0016020	membrane
GYA|c1180_g1	--	--	GO:0005515	protein binding	--	--
GYA|c11816_g1	GO:0042254//GO:0006412//GO:0035556	ribosome biogenesis//translation//intracellular signal transduction	GO:0003735	structural constituent of ribosome	GO:0005840	ribosome
GYA|c11822_g1	--	--	--	--	GO:0016020	membrane
GYA|c11826_g1	--	--	GO:0016787//GO:0003676//GO:0003677//GO:0005524	hydrolase activity//nucleic acid binding//DNA binding//ATP binding	--	--
GYA|c11837_g1	GO:0055085//GO:0015979	transmembrane transport//photosynthesis	--	--	GO:0016021//GO:0009522	integral component of membrane//photosystem I
GYA|c11855_g1	GO:0006412//GO:0042254	translation//ribosome biogenesis	GO:0003735	structural constituent of ribosome	GO:0005840	ribosome
GYA|c11868_g1	GO:0040007//GO:0010207//GO:0015979//GO:0007165//GO:0006955//GO:0008283//GO:0009236	growth//photosystem II assembly//photosynthesis//signal transduction//immune response//cell proliferation//cobalamin biosynthetic process	GO:0008083//GO:0048472//GO:0005137	growth factor activity//threonine-phosphate decarboxylase activity//interleukin-5 receptor binding	GO:0016021//GO:0005576//GO:0005895	integral component of membrane//extracellular region//interleukin-5 receptor complex
GYA|c11874_g1	GO:0006508	proteolysis	GO:0004190	aspartic-type endopeptidase activity	--	--
GYA|c11875_g1	GO:0006468	protein phosphorylation	GO:0004672//GO:0005524//GO:0016773	protein kinase activity//ATP binding//phosphotransferase activity, alcohol group as acceptor	GO:0016020	membrane
GYA|c11880_g1	GO:0007052//GO:0031122//GO:0035058	mitotic spindle organization//cytoplasmic microtubule organization//nonmotile primary cilium assembly	--	--	GO:0005813//GO:0097546	centrosome//ciliary base
GYA|c11890_g1	GO:0006388	tRNA splicing, via endonucleolytic cleavage and ligation	GO:0003972//GO:0005524	RNA ligase (ATP) activity//ATP binding	--	--
GYA|c11897_g1	GO:0019064//GO:0007165	fusion of virus membrane with host plasma membrane//signal transduction	GO:0016788//GO:0046789	hydrolase activity, acting on ester bonds//host cell surface receptor binding	GO:0009986//GO:0019031	cell surface//viral envelope
GYA|c11921_g1	GO:0007015	actin filament organization	GO:0003785	actin monomer binding	--	--
GYA|c11927_g1	GO:0006952//GO:0009712//GO:0055114//GO:0046232//GO:0042184//GO:0018874//GO:0019261//GO:0042203//GO:0015833	defense response//catechol-containing compound metabolic process//oxidation-reduction process//carbazole catabolic process//xylene catabolic process//benzoate metabolic process//1,4-dichlorobenzene catabolic process//toluene catabolic process//peptide transport	GO:0005506//GO:0000166//GO:0005515//GO:0018576//GO:0004867//GO:0005524	iron ion binding//nucleotide binding//protein binding//catechol 1,2-dioxygenase activity//serine-type endopeptidase inhibitor activity//ATP binding	GO:0016020	membrane
GYA|c11928_g1	GO:0006807//GO:0006730	nitrogen compound metabolic process//one-carbon metabolic process	GO:0008270//GO:0004089	zinc ion binding//carbonate dehydratase activity	--	--
GYA|c11932_g1	--	--	GO:0005515	protein binding	--	--
GYA|c11934_g1	GO:0008654	phospholipid biosynthetic process	GO:0016780	phosphotransferase activity, for other substituted phosphate groups	GO:0016020	membrane
GYA|c11938_g1	--	--	--	--	GO:0016021	integral component of membrane
GYA|c11943_g1	GO:0000413//GO:0006457	protein peptidyl-prolyl isomerization//protein folding	GO:0003755	peptidyl-prolyl cis-trans isomerase activity	--	--
GYA|c11943_g2	GO:0006457//GO:0000413	protein folding//protein peptidyl-prolyl isomerization	GO:0003755	peptidyl-prolyl cis-trans isomerase activity	--	--
GYA|c11947_g1	--	--	GO:0005515	protein binding	--	--
GYA|c11967_g1	GO:0006351	transcription, DNA-templated	GO:0003677	DNA binding	GO:0005634	nucleus
GYA|c11969_g1	GO:0006184	obsolete GTP catabolic process	GO:0005525//GO:0003924	GTP binding//GTPase activity	--	--
GYA|c11974_g1	--	--	GO:0004519	endonuclease activity	--	--
GYA|c12009_g1	GO:0006810//GO:0006200	transport//obsolete ATP catabolic process	GO:0042626//GO:0005524//GO:0008270	ATPase activity, coupled to transmembrane movement of substances//ATP binding//zinc ion binding	GO:0016020//GO:0016021	membrane//integral component of membrane
GYA|c12023_g1	GO:0006412//GO:0042254	translation//ribosome biogenesis	GO:0003735	structural constituent of ribosome	GO:0005840	ribosome
GYA|c12030_g1	GO:0006412//GO:0042254	translation//ribosome biogenesis	GO:0003735	structural constituent of ribosome	GO:0005840	ribosome
GYA|c1205_g1	--	--	GO:0016491	oxidoreductase activity	--	--
GYA|c12085_g1	GO:0055114	oxidation-reduction process	GO:0005506//GO:0020037//GO:0016705	iron ion binding//heme binding//oxidoreductase activity, acting on paired donors, with incorporation or reduction of molecular oxygen	--	--
GYA|c12086_g1	GO:0016032//GO:0016070	viral process//RNA metabolic process	--	--	GO:0019012	virion
GYA|c12113_g1	GO:0000245	spliceosomal complex assembly	--	--	GO:0005634	nucleus
GYA|c1212_g1	--	--	GO:0005515	protein binding	--	--
GYA|c12161_g1	GO:0042254//GO:0006412	ribosome biogenesis//translation	GO:0003735	structural constituent of ribosome	GO:0005840	ribosome
GYA|c12169_g1	GO:0005975	carbohydrate metabolic process	GO:0016787//GO:0004553	hydrolase activity//hydrolase activity, hydrolyzing O-glycosyl compounds	--	--
GYA|c12199_g1	GO:0006303	double-strand break repair via nonhomologous end joining	--	--	--	--
GYA|c12224_g1	GO:0015992//GO:0006123	proton transport//mitochondrial electron transport, cytochrome c to oxygen	GO:0004129	cytochrome-c oxidase activity	GO:0045277	respiratory chain complex IV
GYA|c12229_g1	GO:0044267//GO:0016310//GO:0006468	cellular protein metabolic process//phosphorylation//protein phosphorylation	GO:0000166//GO:0005524//GO:0004672	nucleotide binding//ATP binding//protein kinase activity	--	--
GYA|c12235_g1	GO:0006412//GO:0042254	translation//ribosome biogenesis	GO:0003735	structural constituent of ribosome	GO:0005840	ribosome
GYA|c12242_g1	GO:0055114	oxidation-reduction process	GO:0016491//GO:0005507	oxidoreductase activity//copper ion binding	--	--
GYA|c122_g1	GO:0009372	quorum sensing	--	--	--	--
GYA|c12312_g1	GO:0008152	metabolic process	GO:0003824	catalytic activity	--	--
GYA|c12351_g1	GO:0006811//GO:0055085	ion transport//transmembrane transport	GO:0005216	ion channel activity	GO:0016020	membrane
GYA|c1235_g1	GO:0006629//GO:0007186//GO:0055085//GO:0046486	lipid metabolic process//G-protein coupled receptor signaling pathway//transmembrane transport//glycerolipid metabolic process	GO:0008962//GO:0004930	phosphatidylglycerophosphatase activity//G-protein coupled receptor activity	GO:0016021	integral component of membrane
GYA|c12370_g1	GO:0006096//GO:0006020//GO:0006094//GO:0046486//GO:0008152//GO:0006000//GO:0015976//GO:0006013	glycolytic process//inositol metabolic process//gluconeogenesis//glycerolipid metabolic process//metabolic process//fructose metabolic process//carbon utilization//mannose metabolic process	GO:0004807	triose-phosphate isomerase activity	--	--
GYA|c12380_g1	GO:0006555//GO:0015948//GO:0006730//GO:0006556	methionine metabolic process//methanogenesis//one-carbon metabolic process//S-adenosylmethionine biosynthetic process	GO:0046872//GO:0005524//GO:0004478	metal ion binding//ATP binding//methionine adenosyltransferase activity	--	--
GYA|c12383_g1	GO:0007186//GO:0007264//GO:0006777//GO:0006000//GO:0006614//GO:0007165//GO:0006013	G-protein coupled receptor signaling pathway//small GTPase mediated signal transduction//Mo-molybdopterin cofactor biosynthetic process//fructose metabolic process//SRP-dependent cotranslational protein targeting to membrane//signal transduction//mannose metabolic process	GO:0004871//GO:0019001//GO:0016887//GO:0005525//GO:0003924//GO:0031683//GO:0005524//GO:0003873	signal transducer activity//guanyl nucleotide binding//ATPase activity//GTP binding//GTPase activity//G-protein beta/gamma-subunit complex binding//ATP binding//6-phosphofructo-2-kinase activity	GO:0005622	intracellular
GYA|c12388_g2	GO:0015992//GO:0006814//GO:0006120//GO:0006744//GO:0042773//GO:0055114	proton transport//sodium ion transport//mitochondrial electron transport, NADH to ubiquinone//ubiquinone biosynthetic process//ATP synthesis coupled electron transport//oxidation-reduction process	GO:0008137//GO:0016651	NADH dehydrogenase (ubiquinone) activity//oxidoreductase activity, acting on NAD(P)H	GO:0070469//GO:0005743//GO:0016021	respiratory chain//mitochondrial inner membrane//integral component of membrane
GYA|c12393_g1	GO:0006468	protein phosphorylation	GO:0004672//GO:0016773//GO:0005524	protein kinase activity//phosphotransferase activity, alcohol group as acceptor//ATP binding	GO:0016020	membrane
GYA|c12396_g1	GO:0016567	protein ubiquitination	GO:0005515//GO:0004842//GO:0008270//GO:0046872	protein binding//ubiquitin-protein transferase activity//zinc ion binding//metal ion binding	GO:0005680	anaphase-promoting complex
GYA|c12398_g1	GO:0055114	oxidation-reduction process	GO:0016714	oxidoreductase activity, acting on paired donors, with incorporation or reduction of molecular oxygen, reduced pteridine as one donor, and incorporation of one atom of oxygen	GO:0016021//GO:0005576	integral component of membrane//extracellular region
GYA|c12416_g1	--	--	GO:0008270	zinc ion binding	GO:0008537	proteasome activator complex
GYA|c12426_g1	GO:0006118//GO:0019684	obsolete electron transport//photosynthesis, light reaction	GO:0045156	electron transporter, transferring electrons within the cyclic electron transport pathway of photosynthesis activity	GO:0030077//GO:0016021	plasma membrane light-harvesting complex//integral component of membrane
GYA|c12437_g1	--	--	GO:0016887//GO:0005524	ATPase activity//ATP binding	--	--
GYA|c12446_g1	GO:0006313	transposition, DNA-mediated	GO:0003677//GO:0004803	DNA binding//transposase activity	--	--
GYA|c12457_g1	GO:0042254//GO:0006412	ribosome biogenesis//translation	GO:0003735	structural constituent of ribosome	GO:0005840	ribosome
GYA|c12459_g1	--	--	GO:0042302	structural constituent of cuticle	--	--
GYA|c12459_g2	--	--	GO:0042302	structural constituent of cuticle	--	--
GYA|c12464_g1	--	--	GO:0005515	protein binding	--	--
GYA|c1246_g1	GO:0051252	regulation of RNA metabolic process	GO:0003676//GO:0004523	nucleic acid binding//RNA-DNA hybrid ribonuclease activity	--	--
GYA|c12473_g1	GO:0019062//GO:0007155//GO:0019058	virion attachment to host cell//cell adhesion//viral life cycle	--	--	--	--
GYA|c12479_g1	GO:0051726//GO:0006974	regulation of cell cycle//cellular response to DNA damage stimulus	GO:0003677	DNA binding	--	--
GYA|c12486_g1	GO:0007217	tachykinin receptor signaling pathway	--	--	--	--
GYA|c1250_g1	GO:0051028	mRNA transport	--	--	GO:0005634	nucleus
GYA|c12513_g1	GO:0006412//GO:0042254	translation//ribosome biogenesis	GO:0003735	structural constituent of ribosome	GO:0005622//GO:0005840	intracellular//ribosome
GYA|c12519_g1	--	--	GO:0003824	catalytic activity	--	--
GYA|c12519_g2	--	--	GO:0003824	catalytic activity	--	--
GYA|c12524_g1	--	--	--	--	GO:0019028	viral capsid
GYA|c12542_g1	--	--	GO:0003676	nucleic acid binding	--	--
GYA|c12551_g1	GO:0042157//GO:0034220	lipoprotein metabolic process//ion transmembrane transport	--	--	GO:0005576	extracellular region
GYA|c12557_g1	--	--	GO:0005515	protein binding	--	--
GYA|c12559_g1	GO:0000011	vacuole inheritance	GO:0005515	protein binding	--	--
GYA|c12572_g1	--	--	GO:0005515	protein binding	--	--
GYA|c12576_g1	GO:0019060	intracellular transport of viral protein in host cell	GO:0003677	DNA binding	--	--
GYA|c12589_g1	GO:0006355	regulation of transcription, DNA-templated	GO:0003700	transcription factor activity, sequence-specific DNA binding	GO:0005667	transcription factor complex
GYA|c12596_g1	GO:0055114	oxidation-reduction process	GO:0005488	binding	--	--
GYA|c12598_g1	GO:0006355	regulation of transcription, DNA-templated	--	--	GO:0005634	nucleus
GYA|c12600_g1	GO:0042967//GO:0006633	acyl-carrier-protein biosynthetic process//fatty acid biosynthetic process	GO:0016747//GO:0004315	transferase activity, transferring acyl groups other than amino-acyl groups//3-oxoacyl-[acyl-carrier-protein] synthase activity	GO:0016020//GO:0005835	membrane//fatty acid synthase complex
GYA|c12613_g1	GO:0015979	photosynthesis	--	--	GO:0009538//GO:0009522	photosystem I reaction center//photosystem I
GYA|c12616_g2	GO:0006397	mRNA processing	GO:0004252//GO:0003723	serine-type endopeptidase activity//RNA binding	GO:0005737//GO:0005886//GO:0005634	cytoplasm//plasma membrane//nucleus
GYA|c12619_g1	GO:0006457	protein folding	--	--	GO:0005737	cytoplasm
GYA|c12627_g1	GO:0055085	transmembrane transport	--	--	GO:0016021	integral component of membrane
GYA|c12629_g1	GO:0016310	phosphorylation	GO:0004673	protein histidine kinase activity	GO:0009365	protein histidine kinase complex
GYA|c12634_g1	--	--	--	--	GO:0016021	integral component of membrane
GYA|c12642_g1	GO:0055085	transmembrane transport	--	--	--	--
GYA|c12642_g2	GO:0055085	transmembrane transport	--	--	--	--
GYA|c12653_g1	GO:0006021//GO:0008654//GO:0019872	inositol biosynthetic process//phospholipid biosynthetic process//streptomycin biosynthetic process	GO:0000166//GO:0004512	nucleotide binding//inositol-3-phosphate synthase activity	--	--
GYA|c12656_g1	--	--	--	--	GO:0019028	viral capsid
GYA|c12664_g1	GO:0055114	oxidation-reduction process	GO:0016972//GO:0046872	thiol oxidase activity//metal ion binding	--	--
GYA|c1266_g1	--	--	--	--	GO:0031083	BLOC-1 complex
GYA|c12673_g1	GO:0006118//GO:0055114	obsolete electron transport//oxidation-reduction process	GO:0009055//GO:0019120//GO:0020037//GO:0016705//GO:0005506//GO:0004497	electron carrier activity//hydrolase activity, acting on acid halide bonds, in C-halide compounds//heme binding//oxidoreductase activity, acting on paired donors, with incorporation or reduction of molecular oxygen//iron ion binding//monooxygenase activity	--	--
GYA|c12674_g1	GO:0055114	oxidation-reduction process	GO:0016491//GO:0046914	oxidoreductase activity//transition metal ion binding	--	--
GYA|c12678_g1	--	--	GO:0005515	protein binding	--	--
GYA|c12690_g1	GO:0006412//GO:0042254//GO:0006364	translation//ribosome biogenesis//rRNA processing	GO:0003735	structural constituent of ribosome	GO:0005622//GO:0005840	intracellular//ribosome
GYA|c12691_g1	GO:0006313	transposition, DNA-mediated	GO:0003677//GO:0004803	DNA binding//transposase activity	--	--
GYA|c12716_g1	--	--	GO:0004659	prenyltransferase activity	GO:0016021	integral component of membrane
GYA|c12724_g1	GO:0045454//GO:0006118//GO:0031047	cell redox homeostasis//obsolete electron transport//gene silencing by RNA	GO:0005515//GO:0009055//GO:0015035	protein binding//electron carrier activity//protein disulfide oxidoreductase activity	--	--
GYA|c1272_g1	GO:0005975	carbohydrate metabolic process	GO:0004553	hydrolase activity, hydrolyzing O-glycosyl compounds	--	--
GYA|c12761_g1	GO:0006418	tRNA aminoacylation for protein translation	GO:0005524//GO:0004812//GO:0000166	ATP binding//aminoacyl-tRNA ligase activity//nucleotide binding	--	--
GYA|c12768_g1	GO:0022904//GO:0006118	respiratory electron transport chain//obsolete electron transport	GO:0009055//GO:0046872//GO:0016491	electron carrier activity//metal ion binding//oxidoreductase activity	GO:0016020//GO:0070469//GO:0005739//GO:0016021	membrane//respiratory chain//mitochondrion//integral component of membrane
GYA|c12768_g2	GO:0022904//GO:0006118	respiratory electron transport chain//obsolete electron transport	GO:0046872//GO:0009055//GO:0016747//GO:0016491	metal ion binding//electron carrier activity//transferase activity, transferring acyl groups other than amino-acyl groups//oxidoreductase activity	GO:0005739//GO:0070469//GO:0016020//GO:0016021	mitochondrion//respiratory chain//membrane//integral component of membrane
GYA|c12788_g1	GO:0042754//GO:0006184//GO:0045892//GO:0006414//GO:0006448	negative regulation of circadian rhythm//obsolete GTP catabolic process//negative regulation of transcription, DNA-templated//translational elongation//regulation of translational elongation	GO:0003924//GO:0005525//GO:0003746	GTPase activity//GTP binding//translation elongation factor activity	GO:0005622//GO:0005840	intracellular//ribosome
GYA|c12820_g1	GO:0055114	oxidation-reduction process	GO:0020037//GO:0016705//GO:0005506	heme binding//oxidoreductase activity, acting on paired donors, with incorporation or reduction of molecular oxygen//iron ion binding	--	--
GYA|c12823_g1	GO:0006813//GO:0006566//GO:0016117//GO:0055114//GO:0006563//GO:0006544//GO:0006066	potassium ion transport//threonine metabolic process//carotenoid biosynthetic process//oxidation-reduction process//L-serine metabolic process//glycine metabolic process//alcohol metabolic process	GO:0016614//GO:0050660//GO:0008812//GO:0071949//GO:0016705//GO:0016491	oxidoreductase activity, acting on CH-OH group of donors//flavin adenine dinucleotide binding//choline dehydrogenase activity//FAD binding//oxidoreductase activity, acting on paired donors, with incorporation or reduction of molecular oxygen//oxidoreductase activity	--	--
GYA|c1282_g1	GO:0008652//GO:0009086	cellular amino acid biosynthetic process//methionine biosynthetic process	GO:0003871//GO:0008270	5-methyltetrahydropteroyltriglutamate-homocysteine S-methyltransferase activity//zinc ion binding	GO:0016020	membrane
GYA|c1282_g2	GO:0009086//GO:0008652	methionine biosynthetic process//cellular amino acid biosynthetic process	GO:0003871//GO:0008270	5-methyltetrahydropteroyltriglutamate-homocysteine S-methyltransferase activity//zinc ion binding	--	--
GYA|c12861_g1	GO:0007131	reciprocal meiotic recombination	--	--	--	--
GYA|c12870_g1	GO:0006364	rRNA processing	GO:0005515//GO:0008168	protein binding//methyltransferase activity	--	--
GYA|c12870_g2	--	--	GO:0005515	protein binding	--	--
GYA|c12880_g1	GO:0007005//GO:0007031//GO:0048285	mitochondrion organization//peroxisome organization//organelle fission	GO:0005525//GO:0003924//GO:0000166//GO:0042802	GTP binding//GTPase activity//nucleotide binding//identical protein binding	GO:0043231//GO:0044444	intracellular membrane-bounded organelle//cytoplasmic part
GYA|c12895_g1	GO:0055114	oxidation-reduction process	GO:0016706	oxidoreductase activity, acting on paired donors, with incorporation or reduction of molecular oxygen, 2-oxoglutarate as one donor, and incorporation of one atom each of oxygen into both donors	--	--
GYA|c12902_g1	GO:0015979	photosynthesis	--	--	GO:0009523//GO:0009507	photosystem II//chloroplast
GYA|c12905_g1	GO:0009405	pathogenesis	GO:0005198	structural molecule activity	--	--
GYA|c12907_g1	GO:0055114//GO:0006351//GO:0006120//GO:0006144	oxidation-reduction process//transcription, DNA-templated//mitochondrial electron transport, NADH to ubiquinone//purine nucleobase metabolic process	GO:0003968	RNA-directed RNA polymerase activity	GO:0031379	RNA-directed RNA polymerase complex
GYA|c12964_g1	GO:0001819//GO:0008284//GO:0010884	positive regulation of cytokine production//positive regulation of cell proliferation//positive regulation of lipid storage	--	--	--	--
GYA|c12964_g2	GO:0006754//GO:0006812	ATP biosynthetic process//cation transport	GO:0005524//GO:0046872//GO:0015662	ATP binding//metal ion binding//ATPase activity, coupled to transmembrane movement of ions, phosphorylative mechanism	GO:0016021	integral component of membrane
GYA|c12966_g1	GO:0042254//GO:0006412	ribosome biogenesis//translation	GO:0003735	structural constituent of ribosome	GO:0005622//GO:0005840	intracellular//ribosome
GYA|c12974_g1	GO:0006412//GO:0042254	translation//ribosome biogenesis	GO:0003735	structural constituent of ribosome	GO:0005840//GO:0005622	ribosome//intracellular
GYA|c12985_g1	GO:0006825//GO:0035434	copper ion transport//copper ion transmembrane transport	GO:0005375	copper ion transmembrane transporter activity	GO:0016021	integral component of membrane
GYA|c12994_g1	GO:0042254//GO:0006412	ribosome biogenesis//translation	GO:0003723//GO:0003735	RNA binding//structural constituent of ribosome	GO:0005840//GO:0015935	ribosome//small ribosomal subunit
GYA|c13015_g1	GO:0000921	septin ring assembly	--	--	GO:0005940//GO:0016021	septin ring//integral component of membrane
GYA|c13016_g1	GO:0055114	oxidation-reduction process	GO:0016491	oxidoreductase activity	--	--
GYA|c13021_g1	GO:0042710	biofilm formation	--	--	--	--
GYA|c13033_g1	GO:0055085//GO:0030001	transmembrane transport//metal ion transport	GO:0046873	metal ion transmembrane transporter activity	GO:0016020	membrane
GYA|c13042_g1	GO:0006950	response to stress	--	--	--	--
GYA|c13050_g1	--	--	GO:0005198	structural molecule activity	--	--
GYA|c13076_g1	GO:0015979	photosynthesis	--	--	GO:0009522//GO:0009538	photosystem I//photosystem I reaction center
GYA|c13091_g1	GO:0006535	cysteine biosynthetic process from serine	GO:0004124//GO:0016740	cysteine synthase activity//transferase activity	GO:0009333	cysteine synthase complex
GYA|c13108_g1	GO:0009069//GO:0016310//GO:0006468	serine family amino acid metabolic process//phosphorylation//protein phosphorylation	GO:0005524//GO:0004674//GO:0004672	ATP binding//protein serine/threonine kinase activity//protein kinase activity	--	--
GYA|c13108_g2	GO:0016310//GO:0006468//GO:0009069	phosphorylation//protein phosphorylation//serine family amino acid metabolic process	GO:0005524//GO:0004674//GO:0004672	ATP binding//protein serine/threonine kinase activity//protein kinase activity	--	--
GYA|c13140_g1	GO:0007010	cytoskeleton organization	GO:0003779	actin binding	--	--
GYA|c13171_g1	GO:0006118//GO:0055114//GO:0006119//GO:0006879//GO:0015992	obsolete electron transport//oxidation-reduction process//oxidative phosphorylation//cellular iron ion homeostasis//proton transport	GO:0016491//GO:0008199//GO:0008121//GO:0046872	oxidoreductase activity//ferric iron binding//ubiquinol-cytochrome-c reductase activity//metal ion binding	--	--
GYA|c13177_g1	GO:0006508//GO:0016032	proteolysis//viral process	GO:0004197	cysteine-type endopeptidase activity	--	--
GYA|c13191_g1	GO:0009405//GO:0017038	pathogenesis//protein import	--	--	GO:0016020	membrane
GYA|c131_g1	GO:0006810	transport	GO:0005215	transporter activity	GO:0016020	membrane
GYA|c13220_g1	GO:0005975//GO:0008152	carbohydrate metabolic process//metabolic process	GO:0016798//GO:0004553	hydrolase activity, acting on glycosyl bonds//hydrolase activity, hydrolyzing O-glycosyl compounds	--	--
GYA|c13245_g1	GO:0006479	protein methylation	GO:0008168	methyltransferase activity	--	--
GYA|c13248_g1	GO:0006508	proteolysis	GO:0004252	serine-type endopeptidase activity	--	--
GYA|c13270_g1	--	--	--	--	GO:0005634	nucleus
GYA|c13272_g1	GO:0055114//GO:0007018//GO:0008207//GO:0008210//GO:0008152//GO:0008209//GO:0006694//GO:0007017	oxidation-reduction process//microtubule-based movement//C21-steroid hormone metabolic process//estrogen metabolic process//metabolic process//androgen metabolic process//steroid biosynthetic process//microtubule-based process	GO:0051287//GO:0003854//GO:0016616//GO:0003824//GO:0003777//GO:0005524//GO:0050662//GO:0016491//GO:0008017	NAD binding//3-beta-hydroxy-delta5-steroid dehydrogenase activity//oxidoreductase activity, acting on the CH-OH group of donors, NAD or NADP as acceptor//catalytic activity//microtubule motor activity//ATP binding//coenzyme binding//oxidoreductase activity//microtubule binding	GO:0005874//GO:0045298	microtubule//tubulin complex
GYA|c13285_g2	--	--	GO:0004386//GO:0097159//GO:0005524//GO:1901363//GO:0003676	helicase activity//organic cyclic compound binding//ATP binding//heterocyclic compound binding//nucleic acid binding	--	--
GYA|c13294_g1	GO:0008033//GO:0055114	tRNA processing//oxidation-reduction process	GO:0016491//GO:0050660	oxidoreductase activity//flavin adenine dinucleotide binding	--	--
GYA|c13307_g1	--	--	GO:0016787	hydrolase activity	--	--
GYA|c13320_g1	GO:0000746	conjugation	GO:0003677	DNA binding	--	--
GYA|c13326_g1	GO:0015074	DNA integration	--	--	--	--
GYA|c13333_g1	GO:0008210//GO:0008209//GO:0006694//GO:0008207//GO:0055114	estrogen metabolic process//androgen metabolic process//steroid biosynthetic process//C21-steroid hormone metabolic process//oxidation-reduction process	GO:0016491//GO:0003854//GO:0016616	oxidoreductase activity//3-beta-hydroxy-delta5-steroid dehydrogenase activity//oxidoreductase activity, acting on the CH-OH group of donors, NAD or NADP as acceptor	--	--
GYA|c13335_g1	GO:0006812//GO:0008152	cation transport//metabolic process	GO:0015662//GO:0005524	ATPase activity, coupled to transmembrane movement of ions, phosphorylative mechanism//ATP binding	GO:0016020	membrane
GYA|c13339_g1	--	--	GO:0005515	protein binding	--	--
GYA|c13342_g1	GO:0032324	molybdopterin cofactor biosynthetic process	--	--	--	--
GYA|c13360_g1	GO:0006508	proteolysis	GO:0008234//GO:0004197	cysteine-type peptidase activity//cysteine-type endopeptidase activity	GO:0016021	integral component of membrane
GYA|c13412_g1	GO:0006811	ion transport	GO:0005216	ion channel activity	GO:0016020	membrane
GYA|c13431_g1	GO:0055085	transmembrane transport	--	--	--	--
GYA|c13444_g1	--	--	GO:0016787	hydrolase activity	--	--
GYA|c13447_g1	GO:0015031//GO:0006464	protein transport//cellular protein modification process	GO:0005515	protein binding	--	--
GYA|c13447_g2	GO:0015031//GO:0006464	protein transport//cellular protein modification process	GO:0005515	protein binding	--	--
GYA|c13451_g1	GO:0006813//GO:0055114//GO:0006069	potassium ion transport//oxidation-reduction process//ethanol oxidation	GO:0051903//GO:0046872//GO:0016491//GO:0008270//GO:0000166//GO:0051287	S-(hydroxymethyl)glutathione dehydrogenase activity//metal ion binding//oxidoreductase activity//zinc ion binding//nucleotide binding//NAD binding	--	--
GYA|c13473_g1	GO:0007186//GO:0007165//GO:0007264	G-protein coupled receptor signaling pathway//signal transduction//small GTPase mediated signal transduction	GO:0003924//GO:0005525//GO:0031683//GO:0019001//GO:0004871	GTPase activity//GTP binding//G-protein beta/gamma-subunit complex binding//guanyl nucleotide binding//signal transducer activity	--	--
GYA|c13485_g1	GO:0006412//GO:0042254	translation//ribosome biogenesis	GO:0003735	structural constituent of ribosome	GO:0005840//GO:0005622	ribosome//intracellular
GYA|c13490_g1	GO:0015031	protein transport	GO:0008565	protein transporter activity	GO:0016021	integral component of membrane
GYA|c13497_g1	--	--	--	--	GO:0005576	extracellular region
GYA|c134_g1	GO:0055114	oxidation-reduction process	GO:0005507//GO:0016491	copper ion binding//oxidoreductase activity	--	--
GYA|c13505_g1	GO:0051252//GO:0042157//GO:0006396//GO:0015992//GO:0006869//GO:0030168//GO:0006308//GO:0051258//GO:0010508//GO:0042262//GO:0015986//GO:0007165	regulation of RNA metabolic process//lipoprotein metabolic process//RNA processing//proton transport//lipid transport//platelet activation//DNA catabolic process//protein polymerization//positive regulation of autophagy//DNA protection//ATP synthesis coupled proton transport//signal transduction	GO:0051082//GO:0005525//GO:0005198//GO:0005102//GO:0008289//GO:0000175//GO:0030674//GO:0008855//GO:0003924//GO:0003690//GO:0003723//GO:0015078	unfolded protein binding//GTP binding//structural molecule activity//receptor binding//lipid binding//3'-5'-exoribonuclease activity//protein binding, bridging//exodeoxyribonuclease VII activity//GTPase activity//double-stranded DNA binding//RNA binding//hydrogen ion transmembrane transporter activity	GO:0005577//GO:0016021//GO:0009318//GO:0045263//GO:0019031//GO:0019028//GO:0005576	fibrinogen complex//integral component of membrane//exodeoxyribonuclease VII complex//proton-transporting ATP synthase complex, coupling factor F(o)//viral envelope//viral capsid//extracellular region
GYA|c13511_g1	GO:0051252	regulation of RNA metabolic process	GO:0003676//GO:0004523	nucleic acid binding//RNA-DNA hybrid ribonuclease activity	--	--
GYA|c13530_g1	GO:0015986//GO:0006119//GO:0015992	ATP synthesis coupled proton transport//oxidative phosphorylation//proton transport	GO:0046961//GO:0046933	proton-transporting ATPase activity, rotational mechanism//proton-transporting ATP synthase activity, rotational mechanism	GO:0045259//GO:0045261	proton-transporting ATP synthase complex//proton-transporting ATP synthase complex, catalytic core F(1)
GYA|c13545_g1	GO:0006118//GO:0045454	obsolete electron transport//cell redox homeostasis	GO:0009055//GO:0005515//GO:0015035	electron carrier activity//protein binding//protein disulfide oxidoreductase activity	--	--
GYA|c13553_g1	GO:0015074	DNA integration	GO:0003723//GO:0003676	RNA binding//nucleic acid binding	--	--
GYA|c13556_g1	--	--	GO:0016798	hydrolase activity, acting on glycosyl bonds	--	--
GYA|c13559_g1	GO:0008152	metabolic process	GO:0050662//GO:0003824//GO:0016491	coenzyme binding//catalytic activity//oxidoreductase activity	--	--
GYA|c13568_g1	GO:0015979//GO:0042549	photosynthesis//photosystem II stabilization	--	--	GO:0009539//GO:0009523	photosystem II reaction center//photosystem II
GYA|c13571_g1	GO:0006744//GO:0055114//GO:0006120//GO:0015992//GO:0006814	ubiquinone biosynthetic process//oxidation-reduction process//mitochondrial electron transport, NADH to ubiquinone//proton transport//sodium ion transport	GO:0008137	NADH dehydrogenase (ubiquinone) activity	--	--
GYA|c13592_g1	--	--	--	--	GO:0016020	membrane
GYA|c13600_g1	--	--	GO:0042302	structural constituent of cuticle	--	--
GYA|c13601_g1	GO:0045444	fat cell differentiation	--	--	GO:0005634	nucleus
GYA|c13607_g1	GO:0006571//GO:0006094//GO:0009094//GO:0000162//GO:0006096	tyrosine biosynthetic process//gluconeogenesis//L-phenylalanine biosynthetic process//tryptophan biosynthetic process//glycolytic process	GO:0000287//GO:0004634	magnesium ion binding//phosphopyruvate hydratase activity	GO:0000015	phosphopyruvate hydratase complex
GYA|c13628_g1	GO:0006952//GO:0009607	defense response//response to biotic stimulus	--	--	--	--
GYA|c13630_g1	GO:0006813//GO:0055085	potassium ion transport//transmembrane transport	GO:0005267//GO:0022857	potassium channel activity//transmembrane transporter activity	GO:0016020//GO:0016021	membrane//integral component of membrane
GYA|c13635_g1	GO:0043248	proteasome assembly	--	--	GO:0005783	endoplasmic reticulum
GYA|c13662_g1	GO:0009252	peptidoglycan biosynthetic process	GO:0016755	transferase activity, transferring amino-acyl groups	--	--
GYA|c13683_g1	GO:0006801//GO:0055114	superoxide metabolic process//oxidation-reduction process	GO:0016491//GO:0005507//GO:0046872	oxidoreductase activity//copper ion binding//metal ion binding	--	--
GYA|c13688_g1	GO:0006412//GO:0042254	translation//ribosome biogenesis	GO:0000166//GO:0003735	nucleotide binding//structural constituent of ribosome	GO:0005840	ribosome
GYA|c1369_g1	--	--	GO:0005509	calcium ion binding	--	--
GYA|c13708_g1	GO:0006032//GO:0016998	chitin catabolic process//cell wall macromolecule catabolic process	GO:0004568//GO:0008061	chitinase activity//chitin binding	--	--
GYA|c13711_g1	GO:0030001	metal ion transport	GO:0046872	metal ion binding	--	--
GYA|c13719_g1	GO:0006508	proteolysis	GO:0004222//GO:0008270	metalloendopeptidase activity//zinc ion binding	GO:0031012	extracellular matrix
GYA|c1372_g1	GO:0015992//GO:0015986	proton transport//ATP synthesis coupled proton transport	GO:0015078	hydrogen ion transmembrane transporter activity	GO:0000276	mitochondrial proton-transporting ATP synthase complex, coupling factor F(o)
GYA|c13738_g1	GO:0006857//GO:0006810	oligopeptide transport//transport	GO:0005215	transporter activity	GO:0016021	integral component of membrane
GYA|c13746_g1	GO:0006412//GO:0042254	translation//ribosome biogenesis	GO:0003735	structural constituent of ribosome	GO:0005840//GO:0005622	ribosome//intracellular
GYA|c1374_g1	GO:2000123	positive regulation of stomatal complex development	GO:0016829	lyase activity	GO:0042597	periplasmic space
GYA|c13753_g1	--	--	GO:0008270	zinc ion binding	--	--
GYA|c13771_g1	GO:0006914//GO:0043093//GO:0006457//GO:0010508//GO:0007264//GO:0000917//GO:0006355//GO:0006886	autophagy//FtsZ-dependent cytokinesis//protein folding//positive regulation of autophagy//small GTPase mediated signal transduction//barrier septum assembly//regulation of transcription, DNA-templated//intracellular protein transport	GO:0051087//GO:0008092//GO:0043565//GO:0042803//GO:0003677//GO:0000774//GO:0005096//GO:0051082//GO:0003700	chaperone binding//cytoskeletal protein binding//sequence-specific DNA binding//protein homodimerization activity//DNA binding//adenyl-nucleotide exchange factor activity//GTPase activator activity//unfolded protein binding//transcription factor activity, sequence-specific DNA binding	GO:0005737//GO:0005667//GO:0005794//GO:0005634//GO:0019898//GO:0005801//GO:0016020	cytoplasm//transcription factor complex//Golgi apparatus//nucleus//extrinsic component of membrane//cis-Golgi network//membrane
GYA|c13773_g1	GO:0000002	mitochondrial genome maintenance	--	--	GO:0005634	nucleus
GYA|c13777_g1	GO:0042254//GO:0006412	ribosome biogenesis//translation	GO:0003735	structural constituent of ribosome	GO:0005840	ribosome
GYA|c13796_g1	GO:0045905//GO:0006452//GO:0045901//GO:0006448	positive regulation of translational termination//translational frameshifting//positive regulation of translational elongation//regulation of translational elongation	GO:0043022//GO:0003723//GO:0003746	ribosome binding//RNA binding//translation elongation factor activity	GO:0005840	ribosome
GYA|c13805_g1	GO:0006771//GO:0019497	riboflavin metabolic process//hexachlorocyclohexane metabolic process	GO:0046872//GO:0003993	metal ion binding//acid phosphatase activity	--	--
GYA|c13819_g1	--	--	GO:0005524	ATP binding	--	--
GYA|c1386_g1	--	--	GO:0050840	extracellular matrix binding	GO:0005576	extracellular region
GYA|c13871_g1	GO:0006435//GO:0006544//GO:0006563//GO:0006566	threonyl-tRNA aminoacylation//glycine metabolic process//L-serine metabolic process//threonine metabolic process	GO:0005524//GO:0008270//GO:0004829	ATP binding//zinc ion binding//threonine-tRNA ligase activity	GO:0005737	cytoplasm
GYA|c13879_g1	GO:0015992//GO:0015986//GO:0055114	proton transport//ATP synthesis coupled proton transport//oxidation-reduction process	GO:0016491//GO:0071949//GO:0015078	oxidoreductase activity//FAD binding//hydrogen ion transmembrane transporter activity	GO:0000276	mitochondrial proton-transporting ATP synthase complex, coupling factor F(o)
GYA|c13887_g1	GO:0007212//GO:0016192//GO:0048268//GO:0006334	dopamine receptor signaling pathway//vesicle-mediated transport//clathrin coat assembly//nucleosome assembly	GO:0004252//GO:0032051	serine-type endopeptidase activity//clathrin light chain binding	GO:0016021//GO:0005634//GO:0005886	integral component of membrane//nucleus//plasma membrane
GYA|c13892_g1	GO:0007131	reciprocal meiotic recombination	GO:0003677//GO:0008270	DNA binding//zinc ion binding	GO:0005622	intracellular
GYA|c1389_g1	--	--	GO:0030246	carbohydrate binding	--	--
GYA|c13903_g1	--	--	GO:0005515	protein binding	--	--
GYA|c13910_g1	GO:0005975	carbohydrate metabolic process	GO:0016773//GO:0005524	phosphotransferase activity, alcohol group as acceptor//ATP binding	GO:0016020	membrane
GYA|c13914_g1	--	--	--	--	GO:0005921	gap junction
GYA|c13931_g1	GO:0006313//GO:0015074	transposition, DNA-mediated//DNA integration	GO:0003677	DNA binding	--	--
GYA|c13935_g1	GO:0006353	DNA-templated transcription, termination	--	--	--	--
GYA|c13936_g1	GO:0006313//GO:0007165//GO:0015074	transposition, DNA-mediated//signal transduction//DNA integration	GO:0005179//GO:0003677//GO:0003676	hormone activity//DNA binding//nucleic acid binding	--	--
GYA|c13938_g1	--	--	--	--	GO:0030430	host cell cytoplasm
GYA|c13955_g1	GO:0030474//GO:0019072//GO:0030168//GO:0051258//GO:0071988//GO:0007165//GO:0006914	spindle pole body duplication//viral genome packaging//platelet activation//protein polymerization//protein localization to spindle pole body//signal transduction//autophagy	GO:0008134//GO:0005102//GO:0045502//GO:0030674//GO:0042803	transcription factor binding//receptor binding//dynein binding//protein binding, bridging//protein homodimerization activity	GO:0030286//GO:0005577//GO:0019867//GO:0017119//GO:0042025//GO:0005667	dynein complex//fibrinogen complex//outer membrane//Golgi transport complex//host cell nucleus//transcription factor complex
GYA|c13956_g1	GO:0015947//GO:0055114	methane metabolic process//oxidation-reduction process	GO:0030058	amine dehydrogenase activity	GO:0042597	periplasmic space
GYA|c1395_g1	--	--	GO:0005525	GTP binding	--	--
GYA|c13962_g3	--	--	GO:0005524	ATP binding	--	--
GYA|c13999_g1	--	--	GO:0046872	metal ion binding	--	--
GYA|c1399_g1	GO:0016032	viral process	GO:0005198	structural molecule activity	GO:0016020	membrane
GYA|c14024_g2	GO:0007165	signal transduction	--	--	--	--
GYA|c14025_g1	GO:0008152	metabolic process	GO:0003824	catalytic activity	--	--
GYA|c14027_g1	--	--	GO:0015002	heme-copper terminal oxidase activity	GO:0016020	membrane
GYA|c1402_g1	--	--	GO:0008168	methyltransferase activity	--	--
GYA|c14033_g1	GO:0006810//GO:0055085	transport//transmembrane transport	GO:0005215	transporter activity	GO:0016020	membrane
GYA|c14072_g1	GO:0006810	transport	GO:0005215	transporter activity	GO:0016020	membrane
GYA|c14076_g1	GO:0043065//GO:0090200//GO:0097193	positive regulation of apoptotic process//positive regulation of release of cytochrome c from mitochondria//intrinsic apoptotic signaling pathway	--	--	GO:0005739	mitochondrion
GYA|c14083_g1	GO:0006974//GO:0006915	cellular response to DNA damage stimulus//apoptotic process	--	--	--	--
GYA|c14088_g1	GO:0015979	photosynthesis	GO:0005509	calcium ion binding	GO:0009654//GO:0019898//GO:0009523	photosystem II oxygen evolving complex//extrinsic component of membrane//photosystem II
GYA|c14089_g1	GO:0006355//GO:0007165//GO:0043401	regulation of transcription, DNA-templated//signal transduction//steroid hormone mediated signaling pathway	GO:0003677//GO:0030284//GO:0005496	DNA binding//estrogen receptor activity//steroid binding	GO:0005634	nucleus
GYA|c14090_g1	GO:0006810	transport	GO:0005215//GO:0005198	transporter activity//structural molecule activity	GO:0019031//GO:0016020	viral envelope//membrane
GYA|c14108_g1	GO:0042254//GO:0006412	ribosome biogenesis//translation	GO:0003735	structural constituent of ribosome	GO:0005840	ribosome
GYA|c14117_g1	--	--	GO:0000166//GO:0003676	nucleotide binding//nucleic acid binding	--	--
GYA|c14126_g1	GO:0000079	regulation of cyclin-dependent protein serine/threonine kinase activity	GO:0016757//GO:0019901	transferase activity, transferring glycosyl groups//protein kinase binding	--	--
GYA|c14127_g1	GO:0055114//GO:0009085//GO:0006094//GO:0009089//GO:0006006//GO:0006096	oxidation-reduction process//lysine biosynthetic process//gluconeogenesis//lysine biosynthetic process via diaminopimelate//glucose metabolic process//glycolytic process	GO:0051287//GO:0004365//GO:0008839//GO:0016620//GO:0050661	NAD binding//glyceraldehyde-3-phosphate dehydrogenase (NAD+) (phosphorylating) activity//4-hydroxy-tetrahydrodipicolinate reductase//oxidoreductase activity, acting on the aldehyde or oxo group of donors, NAD or NADP as acceptor//NADP binding	--	--
GYA|c14128_g1	--	--	GO:0046983//GO:0003677	protein dimerization activity//DNA binding	--	--
GYA|c14129_g1	--	--	GO:0005515	protein binding	--	--
GYA|c14129_g2	--	--	GO:0005515	protein binding	--	--
GYA|c14130_g1	GO:0042254//GO:0006412	ribosome biogenesis//translation	GO:0046872//GO:0003735//GO:0003677	metal ion binding//structural constituent of ribosome//DNA binding	GO:0005622//GO:0005840	intracellular//ribosome
GYA|c14137_g1	GO:0015694	mercury ion transport	GO:0015097	mercury ion transmembrane transporter activity	GO:0016020	membrane
GYA|c14140_g1	GO:0042254//GO:0009987	ribosome biogenesis//cellular process	--	--	GO:0005622//GO:0030529	intracellular//ribonucleoprotein complex
GYA|c14140_g2	GO:0042254	ribosome biogenesis	--	--	GO:0005622	intracellular
GYA|c14146_g1	GO:0007165	signal transduction	GO:0005179	hormone activity	GO:0005576	extracellular region
GYA|c14159_g1	GO:0006308//GO:0006259	DNA catabolic process//DNA metabolic process	GO:0004531//GO:0003677//GO:0046983	deoxyribonuclease II activity//DNA binding//protein dimerization activity	--	--
GYA|c14162_g1	GO:0006118//GO:0006810	obsolete electron transport//transport	GO:0009055//GO:0016491//GO:0005215	electron carrier activity//oxidoreductase activity//transporter activity	GO:0016020	membrane
GYA|c14167_g1	GO:0006508//GO:0043086	proteolysis//negative regulation of catalytic activity	GO:0042802//GO:0004252	identical protein binding//serine-type endopeptidase activity	--	--
GYA|c14168_g2	GO:0006412//GO:0042254	translation//ribosome biogenesis	GO:0003735	structural constituent of ribosome	GO:0005840//GO:0005622	ribosome//intracellular
GYA|c14173_g1	GO:0006313	transposition, DNA-mediated	GO:0004803//GO:0003677//GO:0016788	transposase activity//DNA binding//hydrolase activity, acting on ester bonds	--	--
GYA|c14182_g1	GO:0006810//GO:0055085	transport//transmembrane transport	--	--	GO:0016021	integral component of membrane
GYA|c14185_g1	--	--	GO:0008270//GO:0046872	zinc ion binding//metal ion binding	--	--
GYA|c14187_g1	GO:0006886	intracellular protein transport	GO:0005509	calcium ion binding	GO:0005783//GO:0016021	endoplasmic reticulum//integral component of membrane
GYA|c14189_g1	GO:0031554//GO:0031556	regulation of DNA-templated transcription, termination//transcriptional attenuation by ribosome	--	--	--	--
GYA|c14192_g1	GO:0006313	transposition, DNA-mediated	GO:0004803//GO:0003677	transposase activity//DNA binding	--	--
GYA|c14193_g1	GO:0055114	oxidation-reduction process	GO:0008270//GO:0004800	zinc ion binding//thyroxine 5'-deiodinase activity	--	--
GYA|c14197_g1	GO:0008152	metabolic process	GO:0003824	catalytic activity	--	--
GYA|c14208_g1	GO:0005975	carbohydrate metabolic process	GO:0004553	hydrolase activity, hydrolyzing O-glycosyl compounds	--	--
GYA|c1420_g1	GO:0055114	oxidation-reduction process	GO:0005488	binding	--	--
GYA|c14220_g1	GO:0006309	apoptotic DNA fragmentation	GO:0016787	hydrolase activity	GO:0005737//GO:0005634	cytoplasm//nucleus
GYA|c14228_g1	GO:0006807//GO:0006623//GO:0032511//GO:0007034//GO:0009058	nitrogen compound metabolic process//protein targeting to vacuole//late endosome to vacuole transport via multivesicular body sorting pathway//vacuolar transport//biosynthetic process	GO:0003933	GTP cyclohydrolase activity	GO:0005770	late endosome
GYA|c14232_g1	GO:0006334	nucleosome assembly	GO:0046982//GO:0003677	protein heterodimerization activity//DNA binding	GO:0005634//GO:0000786	nucleus//nucleosome
GYA|c14233_g1	GO:0051252	regulation of RNA metabolic process	GO:0004523//GO:0003676	RNA-DNA hybrid ribonuclease activity//nucleic acid binding	--	--
GYA|c14233_g2	--	--	GO:0004252	serine-type endopeptidase activity	GO:0005886	plasma membrane
GYA|c14243_g1	GO:0006412//GO:0042254	translation//ribosome biogenesis	GO:0003735	structural constituent of ribosome	GO:0005622//GO:0005840	intracellular//ribosome
GYA|c14251_g1	GO:0016567	protein ubiquitination	GO:0046872//GO:0008270//GO:0005515//GO:0004842	metal ion binding//zinc ion binding//protein binding//ubiquitin-protein transferase activity	GO:0005680	anaphase-promoting complex
GYA|c1425_g1	GO:0055114//GO:0042981	oxidation-reduction process//regulation of apoptotic process	GO:0051287//GO:0016620	NAD binding//oxidoreductase activity, acting on the aldehyde or oxo group of donors, NAD or NADP as acceptor	--	--
GYA|c14263_g1	GO:0005975	carbohydrate metabolic process	GO:0043169//GO:0004553	cation binding//hydrolase activity, hydrolyzing O-glycosyl compounds	--	--
GYA|c14266_g1	GO:0015991//GO:0015992	ATP hydrolysis coupled proton transport//proton transport	GO:0015078	hydrogen ion transmembrane transporter activity	GO:0033177	proton-transporting two-sector ATPase complex, proton-transporting domain
GYA|c14282_g1	GO:0006810//GO:0055114	transport//oxidation-reduction process	GO:0010309//GO:0045735//GO:0005215	acireductone dioxygenase [iron(II)-requiring] activity//nutrient reservoir activity//transporter activity	GO:0016020	membrane
GYA|c14286_g1	GO:0005975	carbohydrate metabolic process	GO:0005509//GO:0004571	calcium ion binding//mannosyl-oligosaccharide 1,2-alpha-mannosidase activity	GO:0016020	membrane
GYA|c14292_g1	GO:0009415//GO:0006950	response to water//response to stress	--	--	--	--
GYA|c14297_g1	--	--	GO:0042302	structural constituent of cuticle	--	--
GYA|c14301_g1	GO:0006810	transport	GO:0005215	transporter activity	GO:0016020	membrane
GYA|c14329_g1	GO:0009451//GO:0009297//GO:0030488//GO:0008033	RNA modification//pilus assembly//tRNA methylation//tRNA processing	GO:0016429	tRNA (adenine-N1-)-methyltransferase activity	GO:0031515//GO:0019867	tRNA (m1A) methyltransferase complex//outer membrane
GYA|c14330_g1	GO:0015689	molybdate ion transport	GO:0015098	molybdate ion transmembrane transporter activity	--	--
GYA|c14337_g1	GO:0015992//GO:0006754//GO:0006200//GO:0006119//GO:0006812	proton transport//ATP biosynthetic process//obsolete ATP catabolic process//oxidative phosphorylation//cation transport	GO:0008553//GO:0046872//GO:0005524	hydrogen-exporting ATPase activity, phosphorylative mechanism//metal ion binding//ATP binding	GO:0016021	integral component of membrane
GYA|c14352_g1	GO:0006139	nucleobase-containing compound metabolic process	GO:0008408//GO:0003676	3'-5' exonuclease activity//nucleic acid binding	--	--
GYA|c14363_g1	GO:0006614	SRP-dependent cotranslational protein targeting to membrane	GO:0008312//GO:0030942//GO:0005047	7S RNA binding//endoplasmic reticulum signal peptide binding//signal recognition particle binding	GO:0005786	signal recognition particle, endoplasmic reticulum targeting
GYA|c14363_g2	GO:0071988//GO:0030474	protein localization to spindle pole body//spindle pole body duplication	--	--	--	--
GYA|c14370_g1	GO:0007155//GO:0055114	cell adhesion//oxidation-reduction process	GO:0016620	oxidoreductase activity, acting on the aldehyde or oxo group of donors, NAD or NADP as acceptor	--	--
GYA|c14380_g1	--	--	GO:0005515	protein binding	--	--
GYA|c14384_g1	GO:0009405	pathogenesis	--	--	GO:0005576	extracellular region
GYA|c14386_g1	GO:0006310//GO:0055114	DNA recombination//oxidation-reduction process	GO:0003677//GO:0000166//GO:0016620	DNA binding//nucleotide binding//oxidoreductase activity, acting on the aldehyde or oxo group of donors, NAD or NADP as acceptor	GO:0005727	extrachromosomal circular DNA
GYA|c14394_g1	GO:0019646//GO:0015992//GO:0006123	aerobic electron transport chain//proton transport//mitochondrial electron transport, cytochrome c to oxygen	GO:0015002//GO:0004129	heme-copper terminal oxidase activity//cytochrome-c oxidase activity	GO:0005739//GO:0045277//GO:0016020//GO:0016021	mitochondrion//respiratory chain complex IV//membrane//integral component of membrane
GYA|c14413_g1	GO:0006810	transport	GO:0005215	transporter activity	GO:0016020	membrane
GYA|c14416_g1	--	--	--	--	GO:0016021	integral component of membrane
GYA|c14423_g1	GO:0042254//GO:0006412	ribosome biogenesis//translation	GO:0003735	structural constituent of ribosome	GO:0005840//GO:0005622	ribosome//intracellular
GYA|c14423_g2	GO:0006412//GO:0042254	translation//ribosome biogenesis	GO:0003735	structural constituent of ribosome	GO:0005622//GO:0005840	intracellular//ribosome
GYA|c14437_g1	GO:0042549//GO:0006412//GO:0015979//GO:0042254	photosystem II stabilization//translation//photosynthesis//ribosome biogenesis	GO:0005509//GO:0003735//GO:0008097	calcium ion binding//structural constituent of ribosome//5S rRNA binding	GO:0005840//GO:0009523//GO:0019898//GO:0009654//GO:0005622	ribosome//photosystem II//extrinsic component of membrane//photosystem II oxygen evolving complex//intracellular
GYA|c1443_g1	--	--	--	--	GO:0016021	integral component of membrane
GYA|c14440_g1	GO:0055114//GO:0006120	oxidation-reduction process//mitochondrial electron transport, NADH to ubiquinone	--	--	--	--
GYA|c14444_g1	GO:0055114//GO:0043065	oxidation-reduction process//positive regulation of apoptotic process	GO:0005515//GO:0016491//GO:0010181	protein binding//oxidoreductase activity//FMN binding	GO:0005740//GO:0005794//GO:0016021	mitochondrial envelope//Golgi apparatus//integral component of membrane
GYA|c14473_g1	GO:0015979	photosynthesis	--	--	GO:0009507//GO:0009523	chloroplast//photosystem II
GYA|c14474_g1	--	--	GO:0005094	Rho GDP-dissociation inhibitor activity	GO:0005737	cytoplasm
GYA|c14481_g1	--	--	GO:0046983//GO:0003677	protein dimerization activity//DNA binding	--	--
GYA|c14482_g1	GO:0006550//GO:0006631//GO:0055114//GO:0006552//GO:0008152//GO:0006568//GO:0018874//GO:0006554//GO:0006633//GO:0006574	isoleucine catabolic process//fatty acid metabolic process//oxidation-reduction process//leucine catabolic process//metabolic process//tryptophan metabolic process//benzoate metabolic process//lysine catabolic process//fatty acid biosynthetic process//valine catabolic process	GO:0050662//GO:0000166//GO:0003824//GO:0016491//GO:0003857	coenzyme binding//nucleotide binding//catalytic activity//oxidoreductase activity//3-hydroxyacyl-CoA dehydrogenase activity	--	--
GYA|c14485_g1	GO:0009405	pathogenesis	--	--	GO:0005576	extracellular region
GYA|c14486_g1	GO:0009847	spore germination	--	--	GO:0016021	integral component of membrane
GYA|c14488_g1	GO:0006574//GO:0006633//GO:0018874//GO:0006568//GO:0006554//GO:0006550//GO:0006631//GO:0055114//GO:0006552	valine catabolic process//fatty acid biosynthetic process//benzoate metabolic process//tryptophan metabolic process//lysine catabolic process//isoleucine catabolic process//fatty acid metabolic process//oxidation-reduction process//leucine catabolic process	GO:0003857//GO:0016491	3-hydroxyacyl-CoA dehydrogenase activity//oxidoreductase activity	--	--
GYA|c1449_g1	GO:0006508//GO:0043086	proteolysis//negative regulation of catalytic activity	GO:0042802//GO:0004252	identical protein binding//serine-type endopeptidase activity	--	--
GYA|c144_g1	GO:0006412//GO:0042254	translation//ribosome biogenesis	GO:0003723//GO:0003735	RNA binding//structural constituent of ribosome	GO:0005840	ribosome
GYA|c14500_g1	--	--	GO:0005515	protein binding	--	--
GYA|c14522_g1	GO:0006810//GO:0006857	transport//oligopeptide transport	GO:0005215	transporter activity	GO:0016020//GO:0016021	membrane//integral component of membrane
GYA|c14522_g2	GO:0006810	transport	GO:0005215	transporter activity	GO:0016020	membrane
GYA|c14534_g1	GO:0008654	phospholipid biosynthetic process	GO:0016780	phosphotransferase activity, for other substituted phosphate groups	GO:0016020	membrane
GYA|c14571_g1	--	--	GO:0046983	protein dimerization activity	--	--
GYA|c14585_g1	GO:0055114	oxidation-reduction process	GO:0016491//GO:0008270//GO:0046872//GO:0000166	oxidoreductase activity//zinc ion binding//metal ion binding//nucleotide binding	--	--
GYA|c14586_g1	--	--	GO:0003779	actin binding	--	--
GYA|c14614_g2	--	--	GO:0046872	metal ion binding	--	--
GYA|c14628_g1	--	--	GO:0046983	protein dimerization activity	--	--
GYA|c14635_g1	--	--	GO:0003676	nucleic acid binding	--	--
GYA|c14635_g2	GO:0006351//GO:0006206//GO:0006144	transcription, DNA-templated//pyrimidine nucleobase metabolic process//purine nucleobase metabolic process	GO:0003899	DNA-directed RNA polymerase activity	GO:0005634//GO:0005730	nucleus//nucleolus
GYA|c14638_g1	--	--	GO:0003824	catalytic activity	--	--
GYA|c14645_g1	GO:0006308	DNA catabolic process	GO:0045145	single-stranded DNA 5'-3' exodeoxyribonuclease activity	--	--
GYA|c14652_g1	--	--	--	--	GO:0016021	integral component of membrane
GYA|c14654_g1	GO:0045454//GO:0000398//GO:0055114	cell redox homeostasis//mRNA splicing, via spliceosome//oxidation-reduction process	GO:0016491//GO:0016209//GO:0051539	oxidoreductase activity//antioxidant activity//4 iron, 4 sulfur cluster binding	GO:0005681	spliceosomal complex
GYA|c14654_g2	GO:0006118//GO:0045454//GO:0055114//GO:0000398	obsolete electron transport//cell redox homeostasis//oxidation-reduction process//mRNA splicing, via spliceosome	GO:0016491//GO:0015035//GO:0016209//GO:0009055	oxidoreductase activity//protein disulfide oxidoreductase activity//antioxidant activity//electron carrier activity	GO:0005681	spliceosomal complex
GYA|c14656_g1	GO:0005975	carbohydrate metabolic process	GO:0004571//GO:0005509	mannosyl-oligosaccharide 1,2-alpha-mannosidase activity//calcium ion binding	GO:0016020	membrane
GYA|c14656_g2	GO:0005975	carbohydrate metabolic process	GO:0008168//GO:0005509//GO:0004571	methyltransferase activity//calcium ion binding//mannosyl-oligosaccharide 1,2-alpha-mannosidase activity	GO:0016020	membrane
GYA|c14672_g1	GO:0042546	cell wall biogenesis	GO:0005199	structural constituent of cell wall	GO:0005618//GO:0009277	cell wall//fungal-type cell wall
GYA|c14676_g1	--	--	GO:0005515	protein binding	--	--
GYA|c14681_g1	GO:0051726	regulation of cell cycle	--	--	--	--
GYA|c14692_g1	GO:0006729	tetrahydrobiopterin biosynthetic process	GO:0008124	4-alpha-hydroxytetrahydrobiopterin dehydratase activity	--	--
GYA|c14700_g1	GO:0043039//GO:0007165//GO:0006430//GO:0009085//GO:0006418//GO:0006955	tRNA aminoacylation//signal transduction//lysyl-tRNA aminoacylation//lysine biosynthetic process//tRNA aminoacylation for protein translation//immune response	GO:0005524//GO:0000166//GO:0000049//GO:0003676//GO:0005125//GO:0004812//GO:0004824	ATP binding//nucleotide binding//tRNA binding//nucleic acid binding//cytokine activity//aminoacyl-tRNA ligase activity//lysine-tRNA ligase activity	GO:0005737//GO:0005576	cytoplasm//extracellular region
GYA|c14708_g1	GO:0042254//GO:0006412	ribosome biogenesis//translation	GO:0003735//GO:0005515	structural constituent of ribosome//protein binding	GO:0005840	ribosome
GYA|c14715_g1	GO:0007187//GO:0007608	G-protein coupled receptor signaling pathway, coupled to cyclic nucleotide second messenger//sensory perception of smell	GO:0004984//GO:0005549	olfactory receptor activity//odorant binding	GO:0016020	membrane
GYA|c14721_g1	--	--	GO:0008270	zinc ion binding	GO:0005622	intracellular
GYA|c14734_g2	--	--	GO:0005515	protein binding	GO:0016021	integral component of membrane
GYA|c14735_g1	--	--	--	--	GO:0005639	integral component of nuclear inner membrane
GYA|c14742_g1	GO:0007010	cytoskeleton organization	GO:0003779	actin binding	--	--
GYA|c14747_g1	--	--	GO:0005198	structural molecule activity	--	--
GYA|c14750_g1	--	--	--	--	GO:0019028	viral capsid
GYA|c14753_g1	GO:0009069//GO:0016310	serine family amino acid metabolic process//phosphorylation	GO:0004674	protein serine/threonine kinase activity	--	--
GYA|c14766_g2	GO:0006334	nucleosome assembly	GO:0003677	DNA binding	GO:0000786//GO:0005634	nucleosome//nucleus
GYA|c14769_g1	--	--	GO:0005515	protein binding	--	--
GYA|c14771_g1	--	--	GO:0004190	aspartic-type endopeptidase activity	GO:0016021	integral component of membrane
GYA|c14773_g1	GO:0050790	regulation of catalytic activity	GO:0030234	enzyme regulator activity	--	--
GYA|c1477_g1	GO:0015992	proton transport	GO:0015078	hydrogen ion transmembrane transporter activity	GO:0055036//GO:0033644	virion membrane//host cell membrane
GYA|c1480_g1	GO:0045860//GO:0030011//GO:0006184//GO:0000921	positive regulation of protein kinase activity//maintenance of cell polarity//obsolete GTP catabolic process//septin ring assembly	GO:0005545//GO:0032947//GO:0005525//GO:0003924	1-phosphatidylinositol binding//protein complex scaffold//GTP binding//GTPase activity	GO:0032160//GO:0031105//GO:0005937//GO:0000144	septin filament array//septin complex//mating projection//cellular bud neck septin ring
GYA|c14813_g1	GO:0016070	RNA metabolic process	GO:0004112	cyclic-nucleotide phosphodiesterase activity	GO:0005622	intracellular
GYA|c14817_g1	GO:0007165	signal transduction	GO:0005186//GO:0015002	pheromone activity//heme-copper terminal oxidase activity	GO:0005615//GO:0016020	extracellular space//membrane
GYA|c14819_g1	--	--	GO:0046983//GO:0008270	protein dimerization activity//zinc ion binding	--	--
GYA|c14829_g1	GO:0006813	potassium ion transport	GO:0005249	voltage-gated potassium channel activity	GO:0008076	voltage-gated potassium channel complex
GYA|c14852_g1	GO:0007155	cell adhesion	--	--	GO:0016020	membrane
GYA|c14853_g1	GO:0019069	viral capsid assembly	--	--	GO:0042025	host cell nucleus
GYA|c14854_g1	GO:0006801//GO:0055114	superoxide metabolic process//oxidation-reduction process	GO:0046872	metal ion binding	--	--
GYA|c14854_g2	GO:0006801//GO:0008152//GO:0055114	superoxide metabolic process//metabolic process//oxidation-reduction process	GO:0016491//GO:0046872	oxidoreductase activity//metal ion binding	--	--
GYA|c14863_g1	GO:0006412//GO:0006355//GO:0042254	translation//regulation of transcription, DNA-templated//ribosome biogenesis	GO:0003735//GO:0003677//GO:0003700	structural constituent of ribosome//DNA binding//transcription factor activity, sequence-specific DNA binding	GO:0005667//GO:0005840//GO:0005622	transcription factor complex//ribosome//intracellular
GYA|c14866_g1	GO:0000079	regulation of cyclin-dependent protein serine/threonine kinase activity	GO:0019901	protein kinase binding	--	--
GYA|c14867_g1	--	--	GO:0005515//GO:0003676//GO:1901363//GO:0097159	protein binding//nucleic acid binding//heterocyclic compound binding//organic cyclic compound binding	--	--
GYA|c14872_g1	--	--	GO:0005094	Rho GDP-dissociation inhibitor activity	GO:0005737	cytoplasm
GYA|c14879_g2	--	--	GO:0046872	metal ion binding	GO:0045202	synapse
GYA|c14882_g1	GO:0019079//GO:0005982//GO:0042545//GO:0005985	viral genome replication//starch metabolic process//cell wall modification//sucrose metabolic process	GO:0003723//GO:0008270//GO:0030599//GO:0016787	RNA binding//zinc ion binding//pectinesterase activity//hydrolase activity	GO:0005618	cell wall
GYA|c14885_g1	GO:0006260	DNA replication	GO:0003887//GO:0003677	DNA-directed DNA polymerase activity//DNA binding	GO:0042575	DNA polymerase complex
GYA|c14886_g1	GO:0006007	glucose catabolic process	GO:0046537//GO:0003824	2,3-bisphosphoglycerate-independent phosphoglycerate mutase activity//catalytic activity	--	--
GYA|c14887_g1	GO:0000398	mRNA splicing, via spliceosome	--	--	--	--
GYA|c14891_g1	GO:0042254//GO:0006412	ribosome biogenesis//translation	GO:0003735	structural constituent of ribosome	GO:0005840//GO:0032040//GO:0005622	ribosome//small-subunit processome//intracellular
GYA|c14904_g1	GO:0016310	phosphorylation	GO:0016772//GO:0016301//GO:0005524	transferase activity, transferring phosphorus-containing groups//kinase activity//ATP binding	--	--
GYA|c14906_g1	GO:0015986//GO:0006810	ATP synthesis coupled proton transport//transport	GO:0042626	ATPase activity, coupled to transmembrane movement of substances	GO:0033178	proton-transporting two-sector ATPase complex, catalytic domain
GYA|c1490_g1	--	--	GO:0005524//GO:0016887	ATP binding//ATPase activity	--	--
GYA|c14911_g1	GO:0006120//GO:0006814//GO:0015992//GO:0055114//GO:0006744	mitochondrial electron transport, NADH to ubiquinone//sodium ion transport//proton transport//oxidation-reduction process//ubiquinone biosynthetic process	GO:0008137	NADH dehydrogenase (ubiquinone) activity	--	--
GYA|c14914_g1	GO:0042773//GO:0055114//GO:0006814//GO:0015992//GO:0006120//GO:0045444//GO:0006744	ATP synthesis coupled electron transport//oxidation-reduction process//sodium ion transport//proton transport//mitochondrial electron transport, NADH to ubiquinone//fat cell differentiation//ubiquinone biosynthetic process	GO:0008137	NADH dehydrogenase (ubiquinone) activity	--	--
GYA|c14917_g1	GO:0006810//GO:0006412//GO:0042254	transport//translation//ribosome biogenesis	GO:0003735	structural constituent of ribosome	GO:0005643//GO:0005622//GO:0005840	nuclear pore//intracellular//ribosome
GYA|c14918_g1	GO:0006952	defense response	--	--	GO:0005576	extracellular region
GYA|c1492_g1	GO:0007186//GO:0007264//GO:0007165//GO:0006013//GO:0006000	G-protein coupled receptor signaling pathway//small GTPase mediated signal transduction//signal transduction//mannose metabolic process//fructose metabolic process	GO:0004871//GO:0019001//GO:0005525//GO:0003924//GO:0005524//GO:0003873//GO:0031683	signal transducer activity//guanyl nucleotide binding//GTP binding//GTPase activity//ATP binding//6-phosphofructo-2-kinase activity//G-protein beta/gamma-subunit complex binding	GO:0005622	intracellular
GYA|c14938_g1	GO:0045017//GO:0006066//GO:0046486//GO:0042967	glycerolipid biosynthetic process//alcohol metabolic process//glycerolipid metabolic process//acyl-carrier-protein biosynthetic process	GO:0004144//GO:0004026	diacylglycerol O-acyltransferase activity//alcohol O-acetyltransferase activity	--	--
GYA|c1494_g1	--	--	GO:0003723	RNA binding	--	--
GYA|c14969_g1	GO:0042254//GO:0015979//GO:0006412	ribosome biogenesis//photosynthesis//translation	GO:0008270//GO:0046983//GO:0003735	zinc ion binding//protein dimerization activity//structural constituent of ribosome	GO:0005622//GO:0009539//GO:0009523//GO:0005840//GO:0016020	intracellular//photosystem II reaction center//photosystem II//ribosome//membrane
GYA|c14974_g1	--	--	GO:0016787	hydrolase activity	--	--
GYA|c14980_g1	--	--	GO:0005515	protein binding	--	--
GYA|c14981_g1	GO:0043044	ATP-dependent chromatin remodeling	--	--	GO:0016586	RSC complex
GYA|c14990_g1	--	--	GO:0005515	protein binding	--	--
GYA|c14998_g1	--	--	GO:0005507	copper ion binding	--	--
GYA|c15026_g1	GO:0042254//GO:0006412	ribosome biogenesis//translation	GO:0003735	structural constituent of ribosome	GO:0005622//GO:0005840	intracellular//ribosome
GYA|c15032_g1	GO:0050832//GO:0042742	defense response to fungus//defense response to bacterium	--	--	GO:0016020	membrane
GYA|c15045_g1	GO:0006260//GO:0006412//GO:0015074//GO:0006313//GO:0042254	DNA replication//translation//DNA integration//transposition, DNA-mediated//ribosome biogenesis	GO:0003735//GO:0003676//GO:0003677//GO:0003887	structural constituent of ribosome//nucleic acid binding//DNA binding//DNA-directed DNA polymerase activity	GO:0005840//GO:0042575//GO:0005622	ribosome//DNA polymerase complex//intracellular
GYA|c15061_g1	GO:0006230//GO:0006206//GO:0008152	TMP biosynthetic process//pyrimidine nucleobase metabolic process//metabolic process	GO:0050662//GO:0005524//GO:0003824//GO:0004797//GO:0016491	coenzyme binding//ATP binding//catalytic activity//thymidine kinase activity//oxidoreductase activity	--	--
GYA|c15068_g1	--	--	GO:0005507	copper ion binding	--	--
GYA|c15081_g1	GO:0055085	transmembrane transport	GO:0022857//GO:0022891	transmembrane transporter activity//substrate-specific transmembrane transporter activity	GO:0016021	integral component of membrane
GYA|c15082_g1	GO:0055085	transmembrane transport	--	--	--	--
GYA|c15098_g1	GO:0006118	obsolete electron transport	GO:0009055//GO:0005507	electron carrier activity//copper ion binding	--	--
GYA|c15103_g1	--	--	GO:0008270	zinc ion binding	--	--
GYA|c15134_g1	--	--	GO:0030414	peptidase inhibitor activity	GO:0005576	extracellular region
GYA|c15136_g1	GO:0030244	cellulose biosynthetic process	--	--	GO:0019867	outer membrane
GYA|c15138_g1	GO:0005975	carbohydrate metabolic process	GO:0004553	hydrolase activity, hydrolyzing O-glycosyl compounds	--	--
GYA|c15153_g1	GO:0006457//GO:0006950	protein folding//response to stress	GO:0005524//GO:0051082	ATP binding//unfolded protein binding	--	--
GYA|c15165_g1	--	--	--	--	GO:0016021	integral component of membrane
GYA|c15167_g1	GO:0000398	mRNA splicing, via spliceosome	--	--	--	--
GYA|c15169_g1	GO:0006633//GO:0055114//GO:0015940	fatty acid biosynthetic process//oxidation-reduction process//pantothenate biosynthetic process	GO:0016491//GO:0008770//GO:0046914	oxidoreductase activity//[acyl-carrier-protein] phosphodiesterase activity//transition metal ion binding	--	--
GYA|c15177_g1	GO:0042254//GO:0006412	ribosome biogenesis//translation	GO:0003735	structural constituent of ribosome	GO:0005840//GO:0005622	ribosome//intracellular
GYA|c15195_g1	GO:0006118//GO:0055114//GO:0006537	obsolete electron transport//oxidation-reduction process//glutamate biosynthetic process	GO:0010181//GO:0016040//GO:0005506//GO:0050660//GO:0051536	FMN binding//glutamate synthase (NADH) activity//iron ion binding//flavin adenine dinucleotide binding//iron-sulfur cluster binding	--	--
GYA|c15202_g1	GO:0006355	regulation of transcription, DNA-templated	GO:0046872//GO:0008270	metal ion binding//zinc ion binding	--	--
GYA|c15235_g1	GO:0009094//GO:0006571//GO:0000162	L-phenylalanine biosynthetic process//tyrosine biosynthetic process//tryptophan biosynthetic process	GO:0004425	indole-3-glycerol-phosphate synthase activity	--	--
GYA|c15241_g1	GO:0055114	oxidation-reduction process	GO:0016714	oxidoreductase activity, acting on paired donors, with incorporation or reduction of molecular oxygen, reduced pteridine as one donor, and incorporation of one atom of oxygen	--	--
GYA|c15247_g1	GO:0055085//GO:0016032	transmembrane transport//viral process	--	--	GO:0016021	integral component of membrane
GYA|c15255_g1	GO:0006810	transport	--	--	GO:0016020	membrane
GYA|c1525_g1	GO:0006508	proteolysis	GO:0004190	aspartic-type endopeptidase activity	--	--
GYA|c15271_g1	--	--	--	--	GO:0016020	membrane
GYA|c15285_g1	GO:0051301//GO:0006810//GO:0007067	cell division//transport//mitotic nuclear division	GO:0005515	protein binding	GO:0005874//GO:0005737	microtubule//cytoplasm
GYA|c1532_g1	GO:0009306//GO:0045454	protein secretion//cell redox homeostasis	--	--	GO:0005788	endoplasmic reticulum lumen
GYA|c15351_g1	GO:0051252	regulation of RNA metabolic process	GO:0004523//GO:0003676	RNA-DNA hybrid ribonuclease activity//nucleic acid binding	--	--
GYA|c15364_g1	GO:0042254//GO:0006265//GO:0006412	ribosome biogenesis//DNA topological change//translation	GO:0003918//GO:0003677//GO:0003735	DNA topoisomerase type II (ATP-hydrolyzing) activity//DNA binding//structural constituent of ribosome	GO:0005840	ribosome
GYA|c15386_g1	GO:0007186	G-protein coupled receptor signaling pathway	GO:0004930	G-protein coupled receptor activity	GO:0016021	integral component of membrane
GYA|c1538_g1	GO:0006313	transposition, DNA-mediated	GO:0003677	DNA binding	--	--
GYA|c15404_g1	GO:0006508	proteolysis	GO:0008233	peptidase activity	--	--
GYA|c15412_g1	GO:0006200	obsolete ATP catabolic process	GO:0005524//GO:0016887//GO:0005525	ATP binding//ATPase activity//GTP binding	--	--
GYA|c15416_g1	GO:0009405	pathogenesis	--	--	GO:0016020	membrane
GYA|c15421_g1	GO:0022900//GO:0006118	electron transport chain//obsolete electron transport	GO:0005506//GO:0020037//GO:0009055	iron ion binding//heme binding//electron carrier activity	GO:0042597	periplasmic space
GYA|c15443_g1	GO:0055114	oxidation-reduction process	GO:0016491	oxidoreductase activity	--	--
GYA|c1544_g1	GO:0015774//GO:0006629//GO:0060478//GO:0006897//GO:0007342	polysaccharide transport//lipid metabolic process//acrosomal vesicle exocytosis//endocytosis//fusion of sperm to egg plasma membrane	GO:0005509//GO:0005515//GO:0015159	calcium ion binding//protein binding//polysaccharide transmembrane transporter activity	GO:0005886//GO:0016020	plasma membrane//membrane
GYA|c15457_g1	--	--	GO:0003677	DNA binding	--	--
GYA|c15483_g1	GO:0051252	regulation of RNA metabolic process	GO:0004523//GO:0003676	RNA-DNA hybrid ribonuclease activity//nucleic acid binding	--	--
GYA|c15491_g1	GO:0006094//GO:0006020//GO:0006096//GO:0006013//GO:0006098//GO:0005975//GO:0006000//GO:0015976	gluconeogenesis//inositol metabolic process//glycolytic process//mannose metabolic process//pentose-phosphate shunt//carbohydrate metabolic process//fructose metabolic process//carbon utilization	GO:0016832//GO:0008270//GO:0004332	aldehyde-lyase activity//zinc ion binding//fructose-bisphosphate aldolase activity	--	--
GYA|c15496_g1	GO:0006468	protein phosphorylation	GO:0004672//GO:0005524	protein kinase activity//ATP binding	--	--
GYA|c15508_g1	GO:0006857//GO:0006810	oligopeptide transport//transport	GO:0005215	transporter activity	GO:0016021//GO:0016020	integral component of membrane//membrane
GYA|c1551_g1	GO:0006508	proteolysis	GO:0004252	serine-type endopeptidase activity	--	--
GYA|c15521_g1	GO:0042254//GO:0006412	ribosome biogenesis//translation	GO:0003735	structural constituent of ribosome	GO:0005622//GO:0005840	intracellular//ribosome
GYA|c15575_g1	GO:0006571//GO:0000162//GO:0006094//GO:0009094//GO:0006096	tyrosine biosynthetic process//tryptophan biosynthetic process//gluconeogenesis//L-phenylalanine biosynthetic process//glycolytic process	GO:0000287//GO:0004634	magnesium ion binding//phosphopyruvate hydratase activity	GO:0000015	phosphopyruvate hydratase complex
GYA|c15577_g1	GO:0006357	regulation of transcription from RNA polymerase II promoter	GO:0001104	RNA polymerase II transcription cofactor activity	GO:0016592	mediator complex
GYA|c15580_g1	GO:0055085//GO:0071973//GO:0006865//GO:0003333//GO:0006810	transmembrane transport//bacterial-type flagellum-dependent cell motility//amino acid transport//amino acid transmembrane transport//transport	GO:0005198//GO:0015171	structural molecule activity//amino acid transmembrane transporter activity	GO:0016020//GO:0016021	membrane//integral component of membrane
GYA|c15580_g2	GO:0006865//GO:0055085//GO:0006810	amino acid transport//transmembrane transport//transport	--	--	GO:0016020	membrane
GYA|c15589_g1	--	--	--	--	GO:0005921	gap junction
GYA|c15602_g1	--	--	GO:0003924	GTPase activity	--	--
GYA|c15616_g1	GO:0006270	DNA replication initiation	--	--	--	--
GYA|c15618_g1	--	--	--	--	GO:0005887	integral component of plasma membrane
GYA|c15623_g1	GO:0055085//GO:0030001	transmembrane transport//metal ion transport	GO:0046873	metal ion transmembrane transporter activity	GO:0016020	membrane
GYA|c15644_g1	GO:0055085//GO:0006118//GO:0007411	transmembrane transport//obsolete electron transport//axon guidance	GO:0015035	protein disulfide oxidoreductase activity	GO:0016020//GO:0016021//GO:0009276	membrane//integral component of membrane//Gram-negative-bacterium-type cell wall
GYA|c15645_g1	GO:0022904//GO:0006357	respiratory electron transport chain//regulation of transcription from RNA polymerase II promoter	GO:0016651//GO:0001104	oxidoreductase activity, acting on NAD(P)H//RNA polymerase II transcription cofactor activity	GO:0016592//GO:0005743	mediator complex//mitochondrial inner membrane
GYA|c15673_g1	GO:0006950	response to stress	--	--	GO:0016021	integral component of membrane
GYA|c1570_g1	GO:0006468	protein phosphorylation	GO:0005524//GO:0004672	ATP binding//protein kinase activity	--	--
GYA|c15710_g1	--	--	--	--	GO:0016020	membrane
GYA|c15714_g1	GO:0055114	oxidation-reduction process	GO:0016491//GO:0051537	oxidoreductase activity//2 iron, 2 sulfur cluster binding	--	--
GYA|c15714_g2	GO:0055114//GO:0006119//GO:0006118//GO:0015992	oxidation-reduction process//oxidative phosphorylation//obsolete electron transport//proton transport	GO:0008121	ubiquinol-cytochrome-c reductase activity	--	--
GYA|c15733_g1	--	--	GO:0008270	zinc ion binding	--	--
GYA|c15741_g1	GO:0006810//GO:0009405	transport//pathogenesis	GO:0019871	sodium channel inhibitor activity	GO:0005576	extracellular region
GYA|c15749_g1	--	--	GO:0005515	protein binding	--	--
GYA|c1574_g1	--	--	GO:0008270//GO:0004663	zinc ion binding//Rab geranylgeranyltransferase activity	GO:0005968	Rab-protein geranylgeranyltransferase complex
GYA|c15774_g1	GO:0055114	oxidation-reduction process	GO:0005507//GO:0016491	copper ion binding//oxidoreductase activity	--	--
GYA|c1577_g1	GO:0046677//GO:0015992//GO:0015986//GO:0006119	response to antibiotic//proton transport//ATP synthesis coupled proton transport//oxidative phosphorylation	GO:0046961//GO:0046933	proton-transporting ATPase activity, rotational mechanism//proton-transporting ATP synthase activity, rotational mechanism	GO:0045261//GO:0045259	proton-transporting ATP synthase complex, catalytic core F(1)//proton-transporting ATP synthase complex
GYA|c15780_g1	GO:0055114	oxidation-reduction process	--	--	--	--
GYA|c15788_g1	GO:0007165	signal transduction	GO:0016301//GO:0004519	kinase activity//endonuclease activity	--	--
GYA|c15801_g1	--	--	GO:0005515//GO:0005524//GO:0016881	protein binding//ATP binding//acid-amino acid ligase activity	--	--
GYA|c15801_g2	GO:0015031//GO:0006464//GO:0007160	protein transport//cellular protein modification process//cell-matrix adhesion	GO:0005509//GO:0005515	calcium ion binding//protein binding	GO:0005576	extracellular region
GYA|c15877_g1	--	--	GO:0003779//GO:0003676	actin binding//nucleic acid binding	GO:0005622	intracellular
GYA|c15878_g1	GO:0055114	oxidation-reduction process	GO:0000166//GO:0016620//GO:0016491	nucleotide binding//oxidoreductase activity, acting on the aldehyde or oxo group of donors, NAD or NADP as acceptor//oxidoreductase activity	--	--
GYA|c15892_g1	GO:0015986//GO:0015992	ATP synthesis coupled proton transport//proton transport	GO:0015078	hydrogen ion transmembrane transporter activity	GO:0000276	mitochondrial proton-transporting ATP synthase complex, coupling factor F(o)
GYA|c158_g1	GO:0042254//GO:0006412	ribosome biogenesis//translation	GO:0003735	structural constituent of ribosome	GO:0005840//GO:0005622	ribosome//intracellular
GYA|c15913_g1	GO:0006144//GO:0019083	purine nucleobase metabolic process//viral transcription	GO:0003968	RNA-directed RNA polymerase activity	GO:0031379	RNA-directed RNA polymerase complex
GYA|c15921_g1	GO:0006306//GO:0055114	DNA methylation//oxidation-reduction process	GO:0008170//GO:0016491//GO:0003677	N-methyltransferase activity//oxidoreductase activity//DNA binding	--	--
GYA|c15929_g1	GO:0055114	oxidation-reduction process	GO:0005506//GO:0020037//GO:0016705	iron ion binding//heme binding//oxidoreductase activity, acting on paired donors, with incorporation or reduction of molecular oxygen	--	--
GYA|c15935_g1	--	--	GO:0005524	ATP binding	--	--
GYA|c15965_g1	GO:0044419	interspecies interaction between organisms	--	--	--	--
GYA|c15966_g1	--	--	--	--	GO:0016021//GO:0016020	integral component of membrane//membrane
GYA|c15968_g1	GO:0006355	regulation of transcription, DNA-templated	GO:0003677	DNA binding	--	--
GYA|c1598_g1	GO:0006412//GO:0018279//GO:0042254	translation//protein N-linked glycosylation via asparagine//ribosome biogenesis	GO:0003723//GO:0003735//GO:0019843	RNA binding//structural constituent of ribosome//rRNA binding	GO:0005840//GO:0005789//GO:0015935	ribosome//endoplasmic reticulum membrane//small ribosomal subunit
GYA|c15992_g1	GO:0042254//GO:0006412	ribosome biogenesis//translation	GO:0003735	structural constituent of ribosome	GO:0005840	ribosome
GYA|c1600_g1	GO:0006629//GO:0006508	lipid metabolic process//proteolysis	GO:0004190	aspartic-type endopeptidase activity	--	--
GYA|c16028_g1	--	--	GO:0005515	protein binding	--	--
GYA|c16033_g1	GO:0055114	oxidation-reduction process	GO:0016705//GO:0020037//GO:0005506	oxidoreductase activity, acting on paired donors, with incorporation or reduction of molecular oxygen//heme binding//iron ion binding	--	--
GYA|c16036_g2	--	--	GO:0050840	extracellular matrix binding	GO:0005576	extracellular region
GYA|c16039_g1	GO:0005975	carbohydrate metabolic process	GO:0043169//GO:0004553	cation binding//hydrolase activity, hydrolyzing O-glycosyl compounds	--	--
GYA|c16039_g2	GO:0005975	carbohydrate metabolic process	GO:0004553//GO:0043169	hydrolase activity, hydrolyzing O-glycosyl compounds//cation binding	--	--
GYA|c1603_g1	GO:0006412//GO:0042254	translation//ribosome biogenesis	GO:0003735	structural constituent of ribosome	GO:0005840	ribosome
GYA|c16057_g1	GO:0055114	oxidation-reduction process	GO:0016747//GO:0016702	transferase activity, transferring acyl groups other than amino-acyl groups//oxidoreductase activity, acting on single donors with incorporation of molecular oxygen, incorporation of two atoms of oxygen	--	--
GYA|c16062_g1	GO:0007165//GO:0006869//GO:0008608//GO:0042157	signal transduction//lipid transport//attachment of spindle microtubules to kinetochore//lipoprotein metabolic process	GO:0004871//GO:0008289//GO:0004857	signal transducer activity//lipid binding//enzyme inhibitor activity	GO:0005576//GO:0016020//GO:0072686//GO:0042729	extracellular region//membrane//mitotic spindle//DASH complex
GYA|c16063_g1	GO:0008152	metabolic process	GO:0016491	oxidoreductase activity	--	--
GYA|c16076_g1	GO:0006364	rRNA processing	GO:0005515//GO:0008168	protein binding//methyltransferase activity	--	--
GYA|c16078_g1	GO:0005975//GO:0000902//GO:0006304	carbohydrate metabolic process//cell morphogenesis//DNA modification	GO:0003677//GO:0016773//GO:0003824	DNA binding//phosphotransferase activity, alcohol group as acceptor//catalytic activity	--	--
GYA|c16078_g2	GO:0000902//GO:0005975	cell morphogenesis//carbohydrate metabolic process	GO:0016773	phosphotransferase activity, alcohol group as acceptor	--	--
GYA|c16079_g1	GO:0006334	nucleosome assembly	GO:0005515//GO:0003677	protein binding//DNA binding	GO:0005634//GO:0000786	nucleus//nucleosome
GYA|c1607_g1	GO:0051252	regulation of RNA metabolic process	GO:0004523//GO:0003676	RNA-DNA hybrid ribonuclease activity//nucleic acid binding	--	--
GYA|c16084_g1	GO:0006950	response to stress	--	--	GO:0016021	integral component of membrane
GYA|c16084_g2	GO:0006950	response to stress	--	--	GO:0016021	integral component of membrane
GYA|c16090_g1	GO:0055114	oxidation-reduction process	GO:0008270//GO:0046872//GO:0000166//GO:0016491	zinc ion binding//metal ion binding//nucleotide binding//oxidoreductase activity	--	--
GYA|c16094_g1	GO:0055114//GO:0008152//GO:0006118	oxidation-reduction process//metabolic process//obsolete electron transport	GO:0050660//GO:0016627//GO:0003995	flavin adenine dinucleotide binding//oxidoreductase activity, acting on the CH-CH group of donors//acyl-CoA dehydrogenase activity	--	--
GYA|c16095_g1	--	--	GO:0008237	metallopeptidase activity	--	--
GYA|c16100_g1	GO:0006355	regulation of transcription, DNA-templated	GO:0043565//GO:0003700	sequence-specific DNA binding//transcription factor activity, sequence-specific DNA binding	GO:0005667	transcription factor complex
GYA|c16101_g1	GO:0019079//GO:0006351//GO:0015878//GO:0006144	viral genome replication//transcription, DNA-templated//biotin transport//purine nucleobase metabolic process	GO:0015225//GO:0003723//GO:0003968	biotin transporter activity//RNA binding//RNA-directed RNA polymerase activity	GO:0005886//GO:0031379	plasma membrane//RNA-directed RNA polymerase complex
GYA|c16104_g1	--	--	GO:0046872	metal ion binding	--	--
GYA|c16105_g1	--	--	GO:0005506	iron ion binding	--	--
GYA|c1610_g1	GO:0055114//GO:0009396//GO:0055085//GO:0046487//GO:0016055	oxidation-reduction process//folic acid-containing compound biosynthetic process//transmembrane transport//glyoxylate metabolic process//Wnt signaling pathway	GO:0004488//GO:0003824	methylenetetrahydrofolate dehydrogenase (NADP+) activity//catalytic activity	--	--
GYA|c16110_g1	GO:0019082//GO:0015992//GO:0006119	viral protein processing//proton transport//oxidative phosphorylation	GO:0004427//GO:0003677//GO:0009678	inorganic diphosphatase activity//DNA binding//hydrogen-translocating pyrophosphatase activity	GO:0016020	membrane
GYA|c16113_g1	GO:0007155//GO:0042246	cell adhesion//tissue regeneration	--	--	GO:0016021	integral component of membrane
GYA|c16114_g1	GO:0006355	regulation of transcription, DNA-templated	GO:0003700//GO:0043565	transcription factor activity, sequence-specific DNA binding//sequence-specific DNA binding	GO:0005667	transcription factor complex
GYA|c16121_g1	--	--	GO:0005515	protein binding	--	--
GYA|c16128_g1	GO:0006412//GO:0042254	translation//ribosome biogenesis	GO:0003735	structural constituent of ribosome	GO:0005622//GO:0005840	intracellular//ribosome
GYA|c16129_g1	GO:0051301//GO:0032955	cell division//regulation of barrier septum assembly	--	--	--	--
GYA|c16131_g1	GO:0006508	proteolysis	GO:0004252	serine-type endopeptidase activity	GO:0030288	outer membrane-bounded periplasmic space
GYA|c16133_g1	GO:0006007	glucose catabolic process	GO:0003824//GO:0046537	catalytic activity//2,3-bisphosphoglycerate-independent phosphoglycerate mutase activity	--	--
GYA|c16136_g1	GO:0006367	transcription initiation from RNA polymerase II promoter	--	--	GO:0005634	nucleus
GYA|c16152_g3	GO:0006950	response to stress	--	--	GO:0016021	integral component of membrane
GYA|c16156_g1	GO:0055085//GO:0006810	transmembrane transport//transport	GO:0005215	transporter activity	GO:0016021//GO:0005743	integral component of membrane//mitochondrial inner membrane
GYA|c16168_g1	GO:0050776//GO:0007165//GO:0014068	regulation of immune response//signal transduction//positive regulation of phosphatidylinositol 3-kinase signaling	GO:0043548//GO:0005102	phosphatidylinositol 3-kinase binding//receptor binding	GO:0016020	membrane
GYA|c16176_g1	GO:0051726//GO:0006974	regulation of cell cycle//cellular response to DNA damage stimulus	GO:0003677	DNA binding	--	--
GYA|c16183_g1	GO:0044765	single-organism transport	--	--	--	--
GYA|c16185_g1	GO:0008152	metabolic process	GO:0016787	hydrolase activity	--	--
GYA|c16196_g1	GO:0045893	positive regulation of transcription, DNA-templated	--	--	GO:0005634	nucleus
GYA|c16199_g1	GO:0045454//GO:0006118	cell redox homeostasis//obsolete electron transport	GO:0005515//GO:0009055//GO:0015035	protein binding//electron carrier activity//protein disulfide oxidoreductase activity	--	--
GYA|c16203_g1	GO:0051225//GO:0006914//GO:0008608//GO:0015031//GO:0048870//GO:0006886	spindle assembly//autophagy//attachment of spindle microtubules to kinetochore//protein transport//cell motility//intracellular protein transport	GO:0008565	protein transporter activity	GO:0031514//GO:0016020//GO:0005737//GO:0072686//GO:0070652//GO:0042729	motile cilium//membrane//cytoplasm//mitotic spindle//HAUS complex//DASH complex
GYA|c16205_g1	GO:0007618	mating	--	--	GO:0005576	extracellular region
GYA|c16210_g1	GO:0006807//GO:0006730	nitrogen compound metabolic process//one-carbon metabolic process	GO:0004089//GO:0008270	carbonate dehydratase activity//zinc ion binding	--	--
GYA|c16211_g1	GO:0006013//GO:0005975	mannose metabolic process//carbohydrate metabolic process	GO:0008270//GO:0004559//GO:0030246	zinc ion binding//alpha-mannosidase activity//carbohydrate binding	--	--
GYA|c16216_g1	GO:0000917//GO:0009401//GO:0043093	barrier septum assembly//phosphoenolpyruvate-dependent sugar phosphotransferase system//FtsZ-dependent cytokinesis	--	--	GO:0005737	cytoplasm
GYA|c16218_g1	GO:0007165//GO:0007268	signal transduction//synaptic transmission	GO:0030550	acetylcholine receptor inhibitor activity	GO:0005576	extracellular region
GYA|c16235_g1	GO:0015774//GO:0007165	polysaccharide transport//signal transduction	GO:0015159//GO:0005515//GO:0005509	polysaccharide transmembrane transporter activity//protein binding//calcium ion binding	GO:0016020//GO:0005578	membrane//proteinaceous extracellular matrix
GYA|c16235_g2	GO:0007165//GO:0006351//GO:0006206//GO:0006144//GO:0015774	signal transduction//transcription, DNA-templated//pyrimidine nucleobase metabolic process//purine nucleobase metabolic process//polysaccharide transport	GO:0005509//GO:0015159//GO:0005515//GO:0003899	calcium ion binding//polysaccharide transmembrane transporter activity//protein binding//DNA-directed RNA polymerase activity	GO:0016020//GO:0005578//GO:0005730	membrane//proteinaceous extracellular matrix//nucleolus
GYA|c16235_g3	GO:0007165	signal transduction	GO:0005515//GO:0005509	protein binding//calcium ion binding	GO:0005578	proteinaceous extracellular matrix
GYA|c16236_g1	--	--	GO:0005515	protein binding	--	--
GYA|c16243_g1	GO:0007165	signal transduction	GO:0005509	calcium ion binding	GO:0005578	proteinaceous extracellular matrix
GYA|c16250_g1	GO:0006118//GO:0045454	obsolete electron transport//cell redox homeostasis	GO:0009055//GO:0005515//GO:0015035	electron carrier activity//protein binding//protein disulfide oxidoreductase activity	--	--
GYA|c16255_g1	GO:0006446//GO:0016310//GO:0006468//GO:0009069//GO:0006886	regulation of translational initiation//phosphorylation//protein phosphorylation//serine family amino acid metabolic process//intracellular protein transport	GO:0005515//GO:0004674//GO:0004672//GO:0000049//GO:0042803//GO:0005524	protein binding//protein serine/threonine kinase activity//protein kinase activity//tRNA binding//protein homodimerization activity//ATP binding	GO:0016020//GO:0005801	membrane//cis-Golgi network
GYA|c16256_g1	GO:0006118	obsolete electron transport	GO:0015035	protein disulfide oxidoreductase activity	--	--
GYA|c16260_g1	GO:0015074//GO:0006313	DNA integration//transposition, DNA-mediated	GO:0003677	DNA binding	--	--
GYA|c16261_g1	GO:0006310//GO:0042138	DNA recombination//meiotic DNA double-strand break formation	GO:0005525	GTP binding	--	--
GYA|c16263_g1	GO:0006120//GO:0015992//GO:0006814//GO:0006744//GO:0055114	mitochondrial electron transport, NADH to ubiquinone//proton transport//sodium ion transport//ubiquinone biosynthetic process//oxidation-reduction process	GO:0008137	NADH dehydrogenase (ubiquinone) activity	--	--
GYA|c16264_g1	GO:0055114	oxidation-reduction process	GO:0020037//GO:0016705//GO:0005506	heme binding//oxidoreductase activity, acting on paired donors, with incorporation or reduction of molecular oxygen//iron ion binding	--	--
GYA|c16264_g3	GO:0055114	oxidation-reduction process	GO:0016705//GO:0020037//GO:0005506	oxidoreductase activity, acting on paired donors, with incorporation or reduction of molecular oxygen//heme binding//iron ion binding	--	--
GYA|c16279_g1	GO:0000746//GO:0008380	conjugation//RNA splicing	GO:0016836	hydro-lyase activity	GO:0005681	spliceosomal complex
GYA|c16281_g1	GO:0006955//GO:0008283//GO:0040007//GO:0007165	immune response//cell proliferation//growth//signal transduction	GO:0005129//GO:0008083	granulocyte macrophage colony-stimulating factor receptor binding//growth factor activity	GO:0005576	extracellular region
GYA|c16285_g1	GO:0042254//GO:0006412	ribosome biogenesis//translation	GO:0003735	structural constituent of ribosome	GO:0005840//GO:0005622	ribosome//intracellular
GYA|c16289_g1	GO:0006446//GO:0006413	regulation of translational initiation//translational initiation	GO:0003743	translation initiation factor activity	GO:0005840	ribosome
GYA|c16295_g1	GO:0006412//GO:0042254	translation//ribosome biogenesis	GO:0005515//GO:0003735	protein binding//structural constituent of ribosome	GO:0005840	ribosome
GYA|c16295_g2	GO:0006412//GO:0042254	translation//ribosome biogenesis	GO:0003735	structural constituent of ribosome	GO:0005840	ribosome
GYA|c16297_g1	--	--	GO:0046872	metal ion binding	--	--
GYA|c16300_g1	GO:0009069//GO:0016310//GO:0006468//GO:0007178	serine family amino acid metabolic process//phosphorylation//protein phosphorylation//transmembrane receptor protein serine/threonine kinase signaling pathway	GO:0004675//GO:0005524	transmembrane receptor protein serine/threonine kinase activity//ATP binding	GO:0016020	membrane
GYA|c1630_g1	--	--	GO:0019825//GO:0004857//GO:0008270	oxygen binding//enzyme inhibitor activity//zinc ion binding	GO:0005634	nucleus
GYA|c16331_g1	GO:0042742	defense response to bacterium	--	--	--	--
GYA|c16331_g2	--	--	GO:0003677	DNA binding	GO:0019013	viral nucleocapsid
GYA|c16339_g1	--	--	GO:0005198	structural molecule activity	--	--
GYA|c16346_g1	--	--	GO:0008270//GO:0046872	zinc ion binding//metal ion binding	--	--
GYA|c16358_g1	--	--	--	--	GO:0016021	integral component of membrane
GYA|c16359_g1	--	--	GO:0005525	GTP binding	--	--
GYA|c16365_g1	--	--	GO:0005198	structural molecule activity	GO:0019028	viral capsid
GYA|c16369_g1	GO:0000154//GO:0006396	rRNA modification//RNA processing	GO:0016433	rRNA (adenine) methyltransferase activity	--	--
GYA|c16373_g1	--	--	GO:0008270	zinc ion binding	--	--
GYA|c16380_g1	GO:0006352	DNA-templated transcription, initiation	--	--	GO:0005634	nucleus
GYA|c16384_g1	GO:0042254//GO:0006412	ribosome biogenesis//translation	GO:0008270//GO:0003735//GO:0046983	zinc ion binding//structural constituent of ribosome//protein dimerization activity	GO:0005622//GO:0005840	intracellular//ribosome
GYA|c16392_g1	--	--	GO:0051539	4 iron, 4 sulfur cluster binding	--	--
GYA|c16393_g1	GO:0042254//GO:0006412	ribosome biogenesis//translation	GO:0019843//GO:0003735	rRNA binding//structural constituent of ribosome	GO:0005840	ribosome
GYA|c16403_g1	GO:0006412//GO:0042254	translation//ribosome biogenesis	GO:0003735	structural constituent of ribosome	GO:0005622//GO:0005840	intracellular//ribosome
GYA|c1641_g1	--	--	GO:0003824	catalytic activity	--	--
GYA|c16423_g1	GO:0019229	regulation of vasoconstriction	--	--	GO:0005576	extracellular region
GYA|c16429_g1	--	--	--	--	GO:0005634	nucleus
GYA|c16438_g1	GO:0006952//GO:0009607	defense response//response to biotic stimulus	--	--	--	--
GYA|c16448_g1	GO:0009847	spore germination	--	--	GO:0016021	integral component of membrane
GYA|c1644_g1	GO:0015675//GO:0006631//GO:0035444//GO:0006351//GO:0006206//GO:0006144//GO:0055114	nickel cation transport//fatty acid metabolic process//nickel cation transmembrane transport//transcription, DNA-templated//pyrimidine nucleobase metabolic process//purine nucleobase metabolic process//oxidation-reduction process	GO:0046872//GO:0045300//GO:0015099//GO:0016491//GO:0003677//GO:0003899	metal ion binding//acyl-[acyl-carrier-protein] desaturase activity//nickel cation transmembrane transporter activity//oxidoreductase activity//DNA binding//DNA-directed RNA polymerase activity	GO:0005634//GO:0016021//GO:0005730	nucleus//integral component of membrane//nucleolus
GYA|c16476_g1	GO:0009405	pathogenesis	--	--	--	--
GYA|c1647_g1	GO:0006357	regulation of transcription from RNA polymerase II promoter	GO:0001104	RNA polymerase II transcription cofactor activity	GO:0016592	mediator complex
GYA|c16499_g1	GO:0006486//GO:0006810	protein glycosylation//transport	GO:0005215//GO:0004576	transporter activity//oligosaccharyl transferase activity	GO:0008250//GO:0016020	oligosaccharyltransferase complex//membrane
GYA|c1650_g1	GO:0055114	oxidation-reduction process	GO:0003676//GO:0008270//GO:0016491//GO:0016209	nucleic acid binding//zinc ion binding//oxidoreductase activity//antioxidant activity	--	--
GYA|c16510_g1	GO:0018342	protein prenylation	GO:0008318	protein prenyltransferase activity	--	--
GYA|c16513_g1	--	--	--	--	GO:0016020	membrane
GYA|c16515_g1	GO:0006020//GO:0006096//GO:0006094//GO:0006098//GO:0006000//GO:0015976//GO:0006013	inositol metabolic process//glycolytic process//gluconeogenesis//pentose-phosphate shunt//fructose metabolic process//carbon utilization//mannose metabolic process	GO:0004332	fructose-bisphosphate aldolase activity	--	--
GYA|c1651_g1	GO:0006412//GO:0042254	translation//ribosome biogenesis	GO:0003735//GO:0046872//GO:0016787	structural constituent of ribosome//metal ion binding//hydrolase activity	GO:0005622//GO:0005840	intracellular//ribosome
GYA|c16522_g1	GO:0006950//GO:0006813//GO:0006811	response to stress//potassium ion transport//ion transport	GO:0005249	voltage-gated potassium channel activity	GO:0008076//GO:0016020	voltage-gated potassium channel complex//membrane
GYA|c16525_g1	GO:0006950//GO:0015986//GO:0042157//GO:0015992//GO:0006869	response to stress//ATP synthesis coupled proton transport//lipoprotein metabolic process//proton transport//lipid transport	GO:0015078//GO:0008289	hydrogen ion transmembrane transporter activity//lipid binding	GO:0045263//GO:0005576	proton-transporting ATP synthase complex, coupling factor F(o)//extracellular region
GYA|c16526_g1	GO:0055085	transmembrane transport	--	--	--	--
GYA|c16538_g1	GO:0006355	regulation of transcription, DNA-templated	--	--	--	--
GYA|c16540_g1	GO:0006807//GO:0005975	nitrogen compound metabolic process//carbohydrate metabolic process	GO:0016810	hydrolase activity, acting on carbon-nitrogen (but not peptide) bonds	--	--
GYA|c16560_g1	GO:0006886//GO:0006888	intracellular protein transport//ER to Golgi vesicle-mediated transport	--	--	GO:0030127	COPII vesicle coat
GYA|c16562_g1	--	--	GO:0046872//GO:0008270//GO:0003676	metal ion binding//zinc ion binding//nucleic acid binding	GO:0005622	intracellular
GYA|c16562_g2	--	--	GO:0046872	metal ion binding	--	--
GYA|c16565_g1	GO:0006412//GO:0042254	translation//ribosome biogenesis	GO:0003735	structural constituent of ribosome	GO:0005840	ribosome
GYA|c16566_g1	GO:0008152//GO:0006508	metabolic process//proteolysis	GO:0008236//GO:0016787	serine-type peptidase activity//hydrolase activity	--	--
GYA|c1656_g1	GO:0006807//GO:0006542//GO:0009252	nitrogen compound metabolic process//glutamine biosynthetic process//peptidoglycan biosynthetic process	GO:0000166//GO:0016874//GO:0004356	nucleotide binding//ligase activity//glutamate-ammonia ligase activity	--	--
GYA|c16579_g1	GO:0008608	attachment of spindle microtubules to kinetochore	--	--	GO:0072686//GO:0042729	mitotic spindle//DASH complex
GYA|c16588_g1	GO:0006412//GO:0006351//GO:0042254//GO:0006269	translation//transcription, DNA-templated//ribosome biogenesis//DNA replication, synthesis of RNA primer	GO:0003735//GO:0003723//GO:0003896//GO:0008270//GO:0004386	structural constituent of ribosome//RNA binding//DNA primase activity//zinc ion binding//helicase activity	GO:0005840//GO:0005622//GO:0005657//GO:0005730	ribosome//intracellular//replication fork//nucleolus
GYA|c16589_g1	GO:0045895//GO:0007531	positive regulation of mating-type specific transcription, DNA-templated//mating type determination	GO:0008301	DNA binding, bending	GO:0005634	nucleus
GYA|c16592_g1	--	--	GO:0003676//GO:0003723	nucleic acid binding//RNA binding	--	--
GYA|c16594_g1	GO:0006952//GO:0009607//GO:0006915//GO:0016567//GO:0032465	defense response//response to biotic stimulus//apoptotic process//protein ubiquitination//regulation of cytokinesis	GO:0004842	ubiquitin-protein transferase activity	--	--
GYA|c16599_g1	GO:0006313//GO:0015074	transposition, DNA-mediated//DNA integration	GO:0003676//GO:0004803//GO:0003677	nucleic acid binding//transposase activity//DNA binding	--	--
GYA|c16610_g1	GO:0009664//GO:0042546	plant-type cell wall organization//cell wall biogenesis	GO:0046872//GO:0005199	metal ion binding//structural constituent of cell wall	GO:0005618	cell wall
GYA|c16618_g1	--	--	GO:0016301	kinase activity	--	--
GYA|c16621_g1	GO:0007096	regulation of exit from mitosis	--	--	GO:0005634	nucleus
GYA|c16622_g1	--	--	--	--	GO:0005576	extracellular region
GYA|c16628_g1	GO:0015979//GO:0042549	photosynthesis//photosystem II stabilization	GO:0005509	calcium ion binding	GO:0019898//GO:0009654//GO:0009523	extrinsic component of membrane//photosystem II oxygen evolving complex//photosystem II
GYA|c1662_g1	GO:0015992//GO:0015991//GO:0046034//GO:0015986//GO:0006119	proton transport//ATP hydrolysis coupled proton transport//ATP metabolic process//ATP synthesis coupled proton transport//oxidative phosphorylation	GO:0046933//GO:0016887//GO:0016820//GO:0005525//GO:0003723//GO:0003724//GO:0046961//GO:0003924//GO:0005524	proton-transporting ATP synthase activity, rotational mechanism//ATPase activity//hydrolase activity, acting on acid anhydrides, catalyzing transmembrane movement of substances//GTP binding//RNA binding//RNA helicase activity//proton-transporting ATPase activity, rotational mechanism//GTPase activity//ATP binding	GO:0033178//GO:0045259//GO:0045261	proton-transporting two-sector ATPase complex, catalytic domain//proton-transporting ATP synthase complex//proton-transporting ATP synthase complex, catalytic core F(1)
GYA|c16637_g1	GO:0055114	oxidation-reduction process	GO:0016491	oxidoreductase activity	--	--
GYA|c16641_g1	GO:0006915//GO:0006974	apoptotic process//cellular response to DNA damage stimulus	--	--	--	--
GYA|c16666_g1	GO:0032259	methylation	GO:0003723	RNA binding	GO:0005845	mRNA cap binding complex
GYA|c16672_g1	GO:0006355	regulation of transcription, DNA-templated	GO:0003677//GO:0003682	DNA binding//chromatin binding	GO:0000785//GO:0005634//GO:0000775	chromatin//nucleus//chromosome, centromeric region
GYA|c16677_g1	GO:0008360	regulation of cell shape	--	--	GO:0016021	integral component of membrane
GYA|c16681_g1	GO:0006468//GO:0016310//GO:0009069	protein phosphorylation//phosphorylation//serine family amino acid metabolic process	GO:0004672//GO:0005524//GO:0004674	protein kinase activity//ATP binding//protein serine/threonine kinase activity	--	--
GYA|c16682_g1	--	--	GO:0003676//GO:0005524	nucleic acid binding//ATP binding	--	--
GYA|c16684_g1	GO:0006468	protein phosphorylation	GO:0005524//GO:0004672	ATP binding//protein kinase activity	--	--
GYA|c16692_g1	--	--	GO:0019843//GO:0003723	rRNA binding//RNA binding	GO:0005622	intracellular
GYA|c16692_g2	--	--	GO:0019843//GO:0003723	rRNA binding//RNA binding	GO:0005622	intracellular
[truncated: 12,878 more rows]
