# Supplementary material for: Comparative transcriptome analysis and identification of candidate effectors in two related rust species (Gymnosporangium yamadae and Gymnosporangium asiaticum)
Source: BMC Genomics. 2017 Aug 23;18:651. doi: 10.1186/s12864-017-4059-x (PMC5567642; doi:10.1186/s12864-017-4059-x)
Supplement: Supplementary file 5 — Unigene functional annotation of G. yamadae and G. asiaticum. This file provides the unigene annotations based on seven databases: Nr, Nt, Pfam, KOG/COG, SwissProt, GO and KEGG. (ZIP 77245 kb) [file 12864_2017_4059_MOESM5_ESM.zip › Additional file 5/Annotation_KOG.xlsx]

## Sheet: G. yamadae
Gene ID	KOG ID	Abbreviation	KOG Description
GYY|c14654_g1	KOG0585	T	Ca2+/calmodulin-dependent protein kinase kinase beta and related serine/threonine protein kinases
GYY|c20345_g1	KOG0667	R	Dual-specificity tyrosine-phosphorylation regulated kinase
GYY|c16702_g1	KOG0019	O	Molecular chaperone (HSP90 family)
GYY|c14995_g1	KOG0859	U	Synaptobrevin/VAMP-like protein
GYY|c24509_g1	KOG4441	TR	Proteins containing BTB/POZ and Kelch domains, involved in regulatory/signal transduction processes
GYY|c20391_g2	KOG2655	DZU	Septin family protein (P-loop GTPase)
GYY|c12207_g1	KOG0767	C	Mitochondrial phosphate carrier protein
GYY|c14742_g1	KOG0219	L	Mismatch repair ATPase MSH2 (MutS family)
GYY|c14445_g2	KOG1767	J	40S ribosomal protein S25
GYY|c30511_g1	KOG0865	O	Cyclophilin type peptidyl-prolyl cis-trans isomerase
GYY|c39851_g1	KOG3003	O	Molecular chaperone of the GrpE family
GYY|c33235_g1	KOG3398	K	Transcription factor MBF1
GYY|c11569_g1	KOG3343	U	Vesicle coat complex COPI, zeta subunit
GYY|c15723_g1	KOG3017	S	Defense-related protein containing SCP domain
GYY|c21270_g1	KOG0236	P	Sulfate/bicarbonate/oxalate exchanger SAT-1 and related transporters (SLC26 family)
GYY|c17217_g1	KOG4685	J	tRNA splicing endonuclease SEN2
GYY|c28109_g1	KOG4665	C	ATP synthase F0 subunit 6 and related proteins
GYY|c17203_g1	KOG1843	S	Uncharacterized conserved protein
GYY|c21580_g1	KOG1860	UD	Nuclear protein export factor
GYY|c8541_g1	KOG3467	B	Histone H4
GYY|c29596_g1	KOG0560	P	Sulfite reductase (ferredoxin)
GYY|c16005_g1	KOG4442	U	Clathrin coat binding protein/Huntingtin interacting protein HIP1, involved in regulation of endocytosis
GYY|c39723_g1	KOG0101	O	Molecular chaperones HSP70/HSC70, HSP70 superfamily
GYY|c20050_g1	KOG2298	J	Glycyl-tRNA synthetase and related class II tRNA synthetase
GYY|c13126_g1	KOG3627	E	Trypsin
GYY|c18782_g1	KOG1278	U	Endosomal membrane proteins, EMP70
GYY|c21794_g1	KOG0188	J	Alanyl-tRNA synthetase
GYY|c20791_g1	KOG0751	C	Mitochondrial aspartate/glutamate carrier protein Aralar/Citrin (contains EF-hand Ca2+-binding domains)
GYY|c24492_g1	KOG0435	J	Leucyl-tRNA synthetase
GYY|c20049_g1	KOG3771	U	Amphiphysin
GYY|c26649_g1	KOG3204	J	60S ribosomal protein L13a
GYY|c34018_g1	KOG1376	Z	Alpha tubulin
GYY|c14377_g1	KOG4231	I	Intracellular membrane-bound Ca2+-independent phospholipase A2
GYY|c38447_g1	KOG2451	C	Aldehyde dehydrogenase
GYY|c21681_g1	KOG1991	YU	Nuclear transport receptor RANBP7/RANBP8 (importin beta superfamily)
GYY|c20492_g1	KOG1154	E	Gamma-glutamyl kinase
GYY|c28966_g1	KOG4258	T	Insulin/growth factor receptor (contains protein kinase domain)
GYY|c10597_g1	KOG1110	R	Putative steroid membrane receptor Hpr6.6/25-Dx
GYY|c30037_g1	KOG1575	C	Voltage-gated shaker-like K+ channel, subunit beta/KCNAB
GYY|c17460_g1	KOG3301	J	Ribosomal protein S4
GYY|c16694_g1	KOG1922	TZ	Rho GTPase effector BNI1 and related formins
GYY|c15959_g1	KOG1751	J	60s ribosomal protein L23
GYY|c6543_g1	KOG1494	C	NAD-dependent malate dehydrogenase
GYY|c14737_g1	KOG1282	OE	Serine carboxypeptidases (lysosomal cathepsin A)
GYY|c26075_g1	KOG4203	TZ	Armadillo/beta-Catenin/plakoglobin
GYY|c39417_g1	KOG0336	A	ATP-dependent RNA helicase
GYY|c8527_g1	KOG2239	K	Transcription factor containing NAC and TS-N domains
GYY|c15974_g1	KOG2079	U	Vacuolar assembly/sorting protein VPS8
GYY|c18147_g1	KOG3234	R	Acetyltransferase, (GNAT) family
GYY|c37522_g1	KOG1026	TU	Nerve growth factor receptor TRKA and related tyrosine kinases
GYY|c12791_g1	KOG0659	DKL	Cdk activating kinase (CAK)/RNA polymerase II transcription initiation/nucleotide excision repair factor TFIIH/TFIIK, kinase subunit CDK7
GYY|c33709_g1	KOG1286	E	Amino acid transporters
GYY|c15343_g1	KOG0328	J	Predicted ATP-dependent RNA helicase FAL1, involved in rRNA maturation, DEAD-box superfamily
GYY|c39047_g1	KOG0019	O	Molecular chaperone (HSP90 family)
GYY|c23625_g1	KOG2450	C	Aldehyde dehydrogenase
GYY|c16768_g1	KOG0578	T	p21-activated serine/threonine protein kinase
GYY|c22573_g1	KOG0886	J	40S ribosomal protein S2
GYY|c32820_g1	KOG4153	G	Fructose 1,6-bisphosphate aldolase
GYY|c23647_g1	KOG1106	S	Uncharacterized conserved protein
GYY|c35902_g1	KOG3366	C	Mitochondrial F1F0-ATP synthase, subunit d/ATP7
GYY|c18398_g1	KOG4144	R	Arylalkylamine N-acetyltransferase
GYY|c36048_g1	KOG0927	R	Predicted transporter (ABC superfamily)
GYY|c34181_g1	KOG0255	R	Synaptic vesicle transporter SVOP and related transporters (major facilitator superfamily)
GYY|c29308_g1	KOG0458	J	Elongation factor 1 alpha
GYY|c23819_g1	KOG0407	J	40S ribosomal protein S14
GYY|c16651_g1	KOG2238	R	Uncharacterized conserved protein TEX2, contains PH domain
GYY|c40078_g1	KOG3301	J	Ribosomal protein S4
GYY|c20703_g1	KOG0583	T	Serine/threonine protein kinase
GYY|c40313_g1	KOG1389	I	3-oxoacyl CoA thiolase
GYY|c11012_g1	KOG0790	T	Protein tyrosine phosphatase Corkscrew and related SH2 domain enzymes
GYY|c36563_g1	KOG2004	O	Mitochondrial ATP-dependent protease PIM1/LON
GYY|c13634_g1	KOG3464	J	60S ribosomal protein L44
GYY|c19043_g1	KOG4842	D	Protein involved in sister chromatid separation and/or segregation
GYY|c20681_g1	KOG0602	G	Neutral trehalase
GYY|c4870_g1	KOG1395	E	Tryptophan synthase beta chain
GYY|c19700_g1	KOG0679	Z	Actin-related protein - Arp4p/Act3p
GYY|c16750_g1	KOG1744	B	Histone H2B
GYY|c16162_g1	KOG0378	J	40S ribosomal protein S4
GYY|c25177_g1	KOG2855	G	Ribokinase
GYY|c15667_g1	KOG0211	T	Protein phosphatase 2A regulatory subunit A and related proteins
GYY|c25002_g1	KOG4441	TR	Proteins containing BTB/POZ and Kelch domains, involved in regulatory/signal transduction processes
GYY|c29527_g1	KOG0101	O	Molecular chaperones HSP70/HSC70, HSP70 superfamily
GYY|c8371_g1	KOG1773	R	Stress responsive protein
GYY|c34683_g1	KOG1411	E	Aspartate aminotransferase/Glutamic oxaloacetic transaminase AAT1/GOT2
GYY|c40164_g1	KOG3499	J	60S ribosomal protein L38
GYY|c14245_g1	KOG2946	S	Uncharacterized conserved protein
GYY|c21185_g1	KOG2472	J	Phenylalanyl-tRNA synthetase beta subunit
GYY|c30375_g1	KOG3111	G	D-ribulose-5-phosphate 3-epimerase
GYY|c32142_g1	KOG1241	YU	Karyopherin (importin) beta 1
GYY|c17492_g1	KOG0714	O	Molecular chaperone (DnaJ superfamily)
GYY|c18236_g1	KOG2265	T	Nuclear distribution protein NUDC
GYY|c17685_g1	KOG1572	V	Predicted protein tyrosine phosphatase
GYY|c16273_g1	KOG0942	O	E3 ubiquitin protein ligase
GYY|c21083_g1	KOG1539	R	WD repeat protein
GYY|c15242_g1	KOG1271	R	Methyltransferases
GYY|c23483_g1	KOG1336	R	Monodehydroascorbate/ferredoxin reductase
GYY|c26277_g1	KOG2806	G	Chitinase
GYY|c7877_g1	KOG0888	F	Nucleoside diphosphate kinase
GYY|c37013_g1	KOG1637	J	Threonyl-tRNA synthetase
GYY|c15129_g1	KOG3436	J	60S ribosomal protein L35
GYY|c31796_g1	KOG0024	Q	Sorbitol dehydrogenase
GYY|c12690_g1	KOG4664	C	Cytochrome oxidase subunit III and related proteins
GYY|c17858_g1	KOG2766	S	Predicted membrane protein
GYY|c17816_g2	KOG3071	I	Fatty acyl-CoA elongase/Polyunsaturated fatty acid specific elongation enzyme
GYY|c33164_g1	KOG2713	J	Mitochondrial tryptophanyl-tRNA synthetase
GYY|c17905_g1	KOG0800	O	FOG: Predicted E3 ubiquitin ligase
GYY|c21728_g1	KOG2100	O	Dipeptidyl aminopeptidase
GYY|c18981_g1	KOG4655	A	U3 small nucleolar ribonucleoprotein (snoRNP) component
GYY|c29821_g1	KOG0901	J	60S ribosomal protein L14/L17/L23
GYY|c33208_g1	KOG0690	T	Serine/threonine protein kinase
GYY|c16258_g1	KOG1745	B	Histones H3 and H4
GYY|c20197_g1	KOG2644	EH	3'-phosphoadenosine 5'-phosphosulfate sulfotransferase (PAPS reductase)/FAD synthetase and related enzymes
GYY|c23041_g1	KOG0009	JO	Ubiquitin-like/40S ribosomal S30 protein fusion
GYY|c21102_g1	KOG3034	R	Isoamyl acetate-hydrolyzing esterase and related enzymes
GYY|c21215_g1	KOG2187	J	tRNA uracil-5-methyltransferase and related tRNA-modifying enzymes
GYY|c15475_g1	KOG2199	T	Signal transducing adaptor protein STAM/STAM2
GYY|c14453_g1	KOG0578	T	p21-activated serine/threonine protein kinase
GYY|c19793_g1	KOG0213	A	Splicing factor 3b, subunit 1
GYY|c36810_g1	KOG1254	C	ATP-citrate lyase
GYY|c19345_g1	KOG0627	K	Heat shock transcription factor
GYY|c35759_g1	KOG2099	G	Glycogen phosphorylase
GYY|c35156_g1	KOG0896	O	Ubiquitin-conjugating enzyme E2
GYY|c17084_g1	KOG1453	T	Chimaerin and related Rho GTPase activating proteins
GYY|c23386_g1	KOG1748	CIQ	Acyl carrier protein/NADH-ubiquinone oxidoreductase, NDUFAB1/SDAP subunit
GYY|c15574_g1	KOG2532	G	Permease of the major facilitator superfamily
GYY|c35025_g1	KOG0019	O	Molecular chaperone (HSP90 family)
GYY|c16922_g1	KOG0010	OR	Ubiquitin-like protein
GYY|c34118_g1	KOG0069	C	Glyoxylate/hydroxypyruvate reductase (D-isomer-specific 2-hydroxy acid dehydrogenase superfamily)
GYY|c13364_g1	KOG3495	C	Mitochondrial F1F0-ATP synthase, subunit epsilon/ATP15
GYY|c19420_g1	KOG3347	F	Predicted nucleotide kinase/nuclear protein involved oxidative stress response
GYY|c26768_g1	KOG4604	S	Uncharacterized conserved protein
GYY|c12783_g1	KOG3380	Z	Actin-related protein Arp2/3 complex, subunit ARPC5
GYY|c30259_g1	KOG2451	C	Aldehyde dehydrogenase
GYY|c27151_g1	KOG0619	R	FOG: Leucine rich repeat
GYY|c16094_g1	KOG3387	AJ	60S ribosomal protein 15.5kD/SNU13, NHP2/L7A family (includes ribonuclease P subunit p38), involved in splicing
GYY|c24557_g1	KOG1200	I	Mitochondrial/plastidial beta-ketoacyl-ACP reductase
GYY|c20402_g1	KOG0340	A	ATP-dependent RNA helicase
GYY|c21371_g1	KOG1248	S	Uncharacterized conserved protein
GYY|c28661_g1	KOG0453	CE	Aconitase/homoaconitase (aconitase superfamily)
GYY|c21866_g1	KOG3613	K	Dopey and related predicted leucine zipper transcription factors
GYY|c21961_g1	KOG0216	K	RNA polymerase I, second largest subunit
GYY|c27321_g1	KOG0465	J	Mitochondrial elongation factor
GYY|c21250_g1	KOG1178	Q	Non-ribosomal peptide synthetase/alpha-aminoadipate reductase and related enzymes
GYY|c36384_g1	KOG0406	O	Glutathione S-transferase
GYY|c12338_g1	KOG3463	K	Transcription initiation factor IIA, gamma subunit
GYY|c22405_g1	KOG1215	T	Low-density lipoprotein receptors containing Ca2+-binding EGF-like domains
GYY|c17651_g1	KOG3188	S	Uncharacterized conserved protein
GYY|c15738_g1	KOG2111	S	Uncharacterized conserved protein, contains WD40 repeats
GYY|c26066_g1	KOG0036	F	Predicted mitochondrial carrier protein
GYY|c18950_g1	KOG2914	R	Predicted haloacid-halidohydrolase and related hydrolases
GYY|c39476_g1	KOG1461	J	Translation initiation factor 2B, epsilon subunit (eIF-2Bepsilon/GCD6)
GYY|c33357_g1	KOG3627	E	Trypsin
GYY|c34322_g1	KOG0980	Z	Actin-binding protein SLA2/Huntingtin-interacting protein Hip1
GYY|c40095_g1	KOG1773	R	Stress responsive protein
GYY|c20060_g1	KOG0242	Z	Kinesin-like protein
GYY|c33480_g1	KOG2799	C	Succinyl-CoA synthetase, beta subunit
GYY|c13476_g1	KOG1407	S	WD40 repeat protein
GYY|c25511_g1	KOG3083	O	Prohibitin
GYY|c17057_g1	KOG2905	K	Transcription initiation factor IIF, small subunit (RAP30)
GYY|c23293_g1	KOG0538	C	Glycolate oxidase
GYY|c18262_g1	KOG2498	T	IK cytokine down-regulator of HLA class II
GYY|c19352_g1	KOG1183	MO	N-acetylglucosaminyltransferase complex, subunit PIG-Q/GPI1, required for phosphatidylinositol biosynthesis
GYY|c24854_g1	KOG2711	C	Glycerol-3-phosphate dehydrogenase/dihydroxyacetone 3-phosphate reductase
GYY|c18522_g1	KOG0816	A	Protein involved in mRNA turnover
GYY|c38358_g1	KOG1527	H	Uroporphyrin III methyltransferase
GYY|c20846_g1	KOG0019	O	Molecular chaperone (HSP90 family)
GYY|c21447_g1	KOG3055	E	Phosphoribosylformimino-5-aminoimidazole carboxamide ribonucleotide (ProFAR) isomerase
GYY|c7754_g1	KOG3025	C	Mitochondrial F1F0-ATP synthase, subunit c/ATP9/proteolipid
GYY|c25259_g1	KOG0857	J	60s ribosomal protein L10
GYY|c29616_g1	KOG0400	J	40S ribosomal protein S13
GYY|c21942_g1	KOG0210	P	P-type ATPase
GYY|c18823_g1	KOG3030	I	Lipid phosphate phosphatase and related enzymes of the PAP2 family
GYY|c21405_g1	KOG2409	J	KRR1-interacting protein involved in 40S ribosome biogenesis
GYY|c24816_g1	KOG0417	O	Ubiquitin-protein ligase
GYY|c9290_g1	KOG1192	GC	UDP-glucuronosyl and UDP-glucosyl transferase
GYY|c40786_g1	KOG2670	G	Enolase
GYY|c18483_g1	KOG0800	O	FOG: Predicted E3 ubiquitin ligase
GYY|c15027_g1	KOG0247	Z	Kinesin-like protein
GYY|c20528_g1	KOG0240	Z	Kinesin (SMY1 subfamily)
GYY|c19232_g1	KOG2659	Z	LisH motif-containing protein
GYY|c11884_g1	KOG0001	OR	Ubiquitin and ubiquitin-like proteins
GYY|c38037_g1	KOG2452	F	Formyltetrahydrofolate dehydrogenase
GYY|c21629_g1	KOG1051	O	Chaperone HSP104 and related ATP-dependent Clp proteases
GYY|c18282_g1	KOG1944	R	Peroxisomal membrane protein MPV17 and related proteins
GYY|c19410_g1	KOG2732	L	DNA polymerase delta, regulatory subunit 55
GYY|c28689_g1	KOG1767	J	40S ribosomal protein S25
GYY|c13221_g2	KOG3166	J	60S ribosomal protein L7A
GYY|c14850_g1	KOG2263	E	Methionine synthase II (cobalamin-independent)
GYY|c19941_g1	KOG3365	C	NADH:ubiquinone oxidoreductase, NDUFA5/B13 subunit
GYY|c14580_g1	KOG0627	K	Heat shock transcription factor
GYY|c20097_g1	KOG2094	L	Predicted DNA damage inducible protein
GYY|c21187_g1	KOG2805	J	tRNA (5-methylaminomethyl-2-thiouridylate)-methyltransferase
GYY|c4607_g1	KOG1283	O	Serine carboxypeptidases
GYY|c19664_g1	KOG1196	R	Predicted NAD-dependent oxidoreductase
GYY|c19160_g1	KOG2799	C	Succinyl-CoA synthetase, beta subunit
GYY|c21592_g1	KOG2299	L	Ribonuclease HI
GYY|c18975_g1	KOG3024	S	Uncharacterized conserved protein
GYY|c1214_g1	KOG1646	J	40S ribosomal protein S6
GYY|c11621_g1	KOG0001	OR	Ubiquitin and ubiquitin-like proteins
GYY|c19334_g1	KOG0975	E	Branched chain aminotransferase BCAT1, pyridoxal phosphate enzymes type IV superfamily
GYY|c801_g1	KOG2988	J	60S ribosomal protein L30
GYY|c8681_g1	KOG0187	J	40S ribosomal protein S17
GYY|c39118_g1	KOG0364	O	Chaperonin complex component, TCP-1 gamma subunit (CCT3)
GYY|c24065_g1	KOG0200	T	Fibroblast/platelet-derived growth factor receptor and related receptor tyrosine kinases
GYY|c34149_g1	KOG3158	O	HSP90 co-chaperone p23
GYY|c16722_g1	KOG0114	R	Predicted RNA-binding protein (RRM superfamily)
GYY|c19580_g1	KOG2346	S	Uncharacterized conserved protein
GYY|c35972_g1	KOG1037	KLO	NAD+ ADP-ribosyltransferase Parp, required for poly-ADP ribosylation of nuclear proteins
GYY|c33581_g1	KOG2450	C	Aldehyde dehydrogenase
GYY|c21700_g2	KOG0834	D	CDK9 kinase-activating protein cyclin T
GYY|c15137_g1	KOG3158	O	HSP90 co-chaperone p23
GYY|c40289_g1	KOG2772	G	Transaldolase
GYY|c17561_g1	KOG3788	P	Predicted divalent cation transporter
GYY|c9558_g1	KOG0749	C	Mitochondrial ADP/ATP carrier proteins
GYY|c18630_g1	KOG0991	L	Replication factor C, subunit RFC2
GYY|c482_g1	KOG3464	J	60S ribosomal protein L44
GYY|c16076_g2	KOG4150	A	Predicted ATP-dependent RNA helicase
GYY|c227_g1	KOG3494	C	Ubiquinol cytochrome c oxidoreductase, subunit QCR9
GYY|c18711_g1	KOG2062	O	26S proteasome regulatory complex, subunit RPN2/PSMD1
GYY|c37206_g1	KOG0361	O	Chaperonin complex component, TCP-1 eta subunit (CCT7)
GYY|c13745_g1	KOG3334	K	Transcription initiation factor TFIID, subunit TAF9 (also component of histone acetyltransferase SAGA)
GYY|c22823_g1	KOG1394	IQ	3-oxoacyl-(acyl-carrier-protein) synthase (I and II)
GYY|c19054_g1	KOG4391	R	Predicted alpha/beta hydrolase BEM46
GYY|c5050_g1	KOG3714	O	Meprin A metalloprotease
GYY|c39709_g1	KOG0397	J	60S ribosomal protein L11
GYY|c16450_g1	KOG0223	G	Aquaporin (major intrinsic protein family)
GYY|c24166_g1	KOG0197	T	Tyrosine kinases
GYY|c32174_g1	KOG3498	U	Preprotein translocase, gamma subunit
GYY|c17618_g1	KOG0417	O	Ubiquitin-protein ligase
GYY|c25671_g1	KOG3627	E	Trypsin
GYY|c21653_g3	KOG1943	O	Beta-tubulin folding cofactor D
GYY|c13793_g1	KOG4400	O	E3 ubiquitin ligase interacting with arginine methyltransferase
GYY|c24229_g1	KOG0273	B	Beta-transducin family (WD-40 repeat) protein
GYY|c35710_g1	KOG0676	Z	Actin and related proteins
GYY|c18225_g1	KOG0924	A	mRNA splicing factor ATP-dependent RNA helicase
GYY|c5925_g1	KOG2353	PT	L-type voltage-dependent Ca2+ channel, alpha2/delta subunit
GYY|c26656_g1	KOG4663	C	Cytochrome b
GYY|c22094_g1	KOG1577	R	Aldo/keto reductase family proteins
GYY|c16607_g1	KOG1336	R	Monodehydroascorbate/ferredoxin reductase
GYY|c25213_g1	KOG0100	O	Molecular chaperones GRP78/BiP/KAR2, HSP70 superfamily
GYY|c41039_g1	KOG1668	K	Elongation factor 1 beta/delta chain
GYY|c19011_g1	KOG1677	R	CCCH-type Zn-finger protein
GYY|c30904_g1	KOG3627	E	Trypsin
GYY|c12854_g1	KOG0157	QI	Cytochrome P450 CYP4/CYP19/CYP26 subfamilies
GYY|c17819_g1	KOG1947	R	Leucine rich repeat proteins, some proteins contain F-box
GYY|c21397_g1	KOG0524	C	Pyruvate dehydrogenase E1, beta subunit
GYY|c18499_g1	KOG1768	J	40s ribosomal protein S26
GYY|c20233_g1	KOG1878	K	Nuclear receptor coregulator SMRT/SMRTER, contains Myb-like domains
GYY|c32510_g1	KOG0356	O	Mitochondrial chaperonin, Cpn60/Hsp60p
GYY|c19992_g1	KOG3417	T	Ras1 guanine nucleotide exchange factor
GYY|c8257_g1	KOG1678	J	60s ribosomal protein L15
GYY|c8497_g1	KOG1725	U	Protein involved in membrane traffic (YOP1/TB2/DP1/HVA22 family)
GYY|c21480_g1	KOG0923	A	mRNA splicing factor ATP-dependent RNA helicase
GYY|c21587_g2	KOG1432	R	Predicted DNA repair exonuclease SIA1
GYY|c4344_g1	KOG2436	E	Acetylglutamate kinase/acetylglutamate synthase
GYY|c23998_g1	KOG2684	BK	Sirtuin 5 and related class III sirtuins (SIR2 family)
GYY|c19178_g1	KOG4392	K	RNA polymerase, subunit L
GYY|c13343_g2	KOG1440	I	CDP-diacylglycerol synthase
GYY|c24171_g1	KOG1735	Z	Actin depolymerizing factor
GYY|c26494_g1	KOG0634	E	Aromatic amino acid aminotransferase and related proteins
GYY|c5726_g1	KOG1803	L	DNA helicase
GYY|c27090_g1	KOG2772	G	Transaldolase
GYY|c34283_g1	KOG1495	C	Lactate dehydrogenase
GYY|c24697_g1	KOG3766	K	Polycomb group protein SCM/L(3)MBT (tumor-supressor in Drosophila and humans)
GYY|c16286_g1	KOG2450	C	Aldehyde dehydrogenase
GYY|c38164_g1	KOG1727	DZ	Microtubule-binding protein (translationally controlled tumor protein)
GYY|c21075_g2	KOG0519	T	Sensory transduction histidine kinase
GYY|c16312_g1	KOG1735	Z	Actin depolymerizing factor
GYY|c26812_g1	KOG1352	C	Vacuolar H+-ATPase V1 sector, subunit A
GYY|c9014_g1	KOG1721	R	FOG: Zn-finger
GYY|c21904_g2	KOG2671	L	Putative RNA methylase
GYY|c24275_g1	KOG1375	Z	Beta tubulin
GYY|c26305_g1	KOG0105	A	Alternative splicing factor ASF/SF2 (RRM superfamily)
GYY|c26816_g1	KOG3382	C	NADH:ubiquinone oxidoreductase, B17.2 subunit
GYY|c9084_g1	KOG1586	U	Protein required for fusion of vesicles in vesicular transport, alpha-SNAP
GYY|c37374_g1	KOG1339	O	Aspartyl protease
GYY|c33188_g1	KOG1180	I	Acyl-CoA synthetase
GYY|c13709_g1	KOG0417	O	Ubiquitin-protein ligase
GYY|c17367_g1	KOG3448	A	Predicted snRNP core protein
GYY|c16039_g1	KOG0898	J	40S ribosomal protein S15
GYY|c17331_g1	KOG0969	L	DNA polymerase delta, catalytic subunit
GYY|c38499_g1	KOG2579	R	Ficolin and related extracellular proteins
GYY|c19566_g1	KOG3519	T	Invasion-inducing protein TIAM1/CDC24 and related RhoGEF GTPases
GYY|c35593_g1	KOG0134	CR	NADH:flavin oxidoreductase/12-oxophytodienoate reductase
GYY|c20715_g1	KOG0981	L	DNA topoisomerase I
GYY|c21798_g1	KOG2047	A	mRNA splicing factor
GYY|c22068_g1	KOG1535	R	Predicted fumarylacetoacetate hydralase
GYY|c18050_g1	KOG2749	A	mRNA cleavage and polyadenylation factor IA/II complex, subunit CLP1
GYY|c17306_g1	KOG3902	K	Histone acetyltransferase PCAF/SAGA, subunit SUPT3H/SPT3
GYY|c8927_g1	KOG3412	J	60S ribosomal protein L28
GYY|c35790_g1	KOG0003	J	Ubiquitin/60s ribosomal protein L40 fusion
GYY|c9783_g1	KOG2767	J	Translation initiation factor 5 (eIF-5)
GYY|c32991_g1	KOG3418	J	60S ribosomal protein L27
GYY|c32886_g1	KOG0555	J	Asparaginyl-tRNA synthetase
GYY|c18682_g1	KOG1870	O	Ubiquitin C-terminal hydrolase
GYY|c18261_g1	KOG2015	O	NEDD8-activating complex, catalytic component UBA3
GYY|c21212_g1	KOG2487	KL	RNA polymerase II transcription initiation/nucleotide excision repair factor TFIIH, subunit TFB4
GYY|c27379_g1	KOG3687	DT	Tuberin - Rap/ran-GTPase-activating protein
GYY|c38715_g1	KOG4258	T	Insulin/growth factor receptor (contains protein kinase domain)
GYY|c247_g1	KOG2854	G	Possible pfkB family carbohydrate kinase
GYY|c14571_g1	KOG2283	TR	Clathrin coat dissociation kinase GAK/PTEN/Auxilin and related tyrosine phosphatases
GYY|c16845_g1	KOG1282	OE	Serine carboxypeptidases (lysosomal cathepsin A)
GYY|c24327_g1	KOG0876	P	Manganese superoxide dismutase
GYY|c9671_g1	KOG1779	J	40s ribosomal protein S27
GYY|c24315_g1	KOG1577	R	Aldo/keto reductase family proteins
GYY|c18332_g1	KOG3045	A	Predicted RNA methylase involved in rRNA processing
GYY|c37770_g1	KOG0901	J	60S ribosomal protein L14/L17/L23
GYY|c8474_g1	KOG3382	C	NADH:ubiquinone oxidoreductase, B17.2 subunit
GYY|c15213_g1	KOG0807	E	Carbon-nitrogen hydrolase
GYY|c18095_g1	KOG2478	K	Putative RNA polymerase II regulator
GYY|c18011_g1	KOG1336	R	Monodehydroascorbate/ferredoxin reductase
GYY|c10118_g1	KOG3411	J	40S ribosomal protein S19
GYY|c33013_g1	KOG0196	T	Tyrosine kinase, EPH (ephrin) receptor family
GYY|c33190_g1	KOG1178	Q	Non-ribosomal peptide synthetase/alpha-aminoadipate reductase and related enzymes
GYY|c10806_g1	KOG0876	P	Manganese superoxide dismutase
GYY|c39460_g1	KOG0490	R	Transcription factor, contains HOX domain
GYY|c21610_g1	KOG0201	T	Serine/threonine protein kinase
GYY|c34304_g1	KOG4662	C	NADH dehydrogenase subunit 3 and related proteins
GYY|c20970_g1	KOG0865	O	Cyclophilin type peptidyl-prolyl cis-trans isomerase
GYY|c13705_g1	KOG0749	C	Mitochondrial ADP/ATP carrier proteins
GYY|c17933_g1	KOG3199	H	Nicotinamide mononucleotide adenylyl transferase
GYY|c24855_g1	KOG2941	O	Beta-1,4-mannosyltransferase
GYY|c18144_g1	KOG0590	D	Checkpoint kinase and related serine/threonine protein kinases
GYY|c19449_g1	KOG0143	QR	Iron/ascorbate family oxidoreductases
GYY|c7962_g1	KOG0254	R	Predicted transporter (major facilitator superfamily)
GYY|c33102_g1	KOG0571	E	Asparagine synthase (glutamine-hydrolyzing)
GYY|c16106_g1	KOG2151	KDR	Predicted transcriptional regulator
GYY|c17745_g1	KOG0223	G	Aquaporin (major intrinsic protein family)
GYY|c10407_g1	KOG2628	O	Farnesyl cysteine-carboxyl methyltransferase
GYY|c11553_g1	KOG3295	J	60S Ribosomal protein L13
GYY|c12825_g1	KOG0224	G	Aquaporin (major intrinsic protein family)
GYY|c19100_g1	KOG2645	R	Type I phosphodiesterase/nucleotide pyrophosphatase
GYY|c18993_g1	KOG0960	O	Mitochondrial processing peptidase, beta subunit, and related enzymes (insulinase superfamily)
GYY|c18621_g1	KOG1020	BDL	Sister chromatid cohesion protein SCC2/Nipped-B
GYY|c14016_g2	KOG0898	J	40S ribosomal protein S15
GYY|c17329_g1	KOG1363	T	Predicted regulator of the ubiquitin pathway (contains UAS and UBX domains)
GYY|c36284_g1	KOG0867	O	Glutathione S-transferase
GYY|c38462_g1	KOG2450	C	Aldehyde dehydrogenase
GYY|c14421_g1	KOG1724	O	SCF ubiquitin ligase, Skp1 component
GYY|c24162_g1	KOG0527	K	HMG-box transcription factor
GYY|c22911_g1	KOG1633	B	F-box protein JEMMA and related proteins with JmjC, PHD, F-box and LRR domains
GYY|c25315_g1	KOG4019	TR	Calcineurin-mediated signaling pathway inhibitor DSCR1
GYY|c20945_g1	KOG0595	OUT	Serine/threonine-protein kinase involved in autophagy
GYY|c16766_g1	KOG1864	O	Ubiquitin-specific protease
GYY|c21312_g2	KOG1578	P	Predicted carbonic anhydrase involved in protection against oxidative damage
GYY|c10449_g1	KOG3412	J	60S ribosomal protein L28
GYY|c38099_g1	KOG3153	H	Thiamine pyrophosphokinase
GYY|c15537_g1	KOG3772	D	M-phase inducer phosphatase
GYY|c7897_g1	KOG0405	Q	Pyridine nucleotide-disulphide oxidoreductase
GYY|c17833_g1	KOG1208	Q	Dehydrogenases with different specificities (related to short-chain alcohol dehydrogenases)
GYY|c15332_g1	KOG2314	J	Translation initiation factor 3, subunit b (eIF-3b)
GYY|c26504_g1	KOG0419	O	Ubiquitin-protein ligase
GYY|c17272_g1	KOG2190	AR	PolyC-binding proteins alphaCP-1 and related KH domain proteins
GYY|c15460_g1	KOG0140	I	Medium-chain acyl-CoA dehydrogenase
GYY|c33106_g1	KOG1691	U	emp24/gp25L/p24 family of membrane trafficking proteins
GYY|c16601_g1	KOG3908	A	Queuine-tRNA ribosyltransferase
GYY|c18279_g1	KOG1268	M	Glucosamine 6-phosphate synthetases, contain amidotransferase and phosphosugar isomerase domains
GYY|c40860_g1	KOG3173	R	Predicted Zn-finger protein
GYY|c29940_g1	KOG3291	J	Ribosomal protein S7
GYY|c18317_g1	KOG4093	S	Uncharacterized conserved protein
GYY|c30349_g1	KOG2948	R	Predicted metal-binding protein
GYY|c17100_g1	KOG1732	J	60S ribosomal protein L21
GYY|c12797_g1	KOG1962	V	B-cell receptor-associated protein and related proteins
GYY|c31162_g1	KOG3504	J	60S ribosomal protein L29
GYY|c30011_g1	KOG0101	O	Molecular chaperones HSP70/HSC70, HSP70 superfamily
GYY|c17361_g1	KOG2617	C	Citrate synthase
GYY|c38199_g1	KOG0193	T	Serine/threonine protein kinase RAF
GYY|c34067_g1	KOG1641	O	Mitochondrial chaperonin
GYY|c19922_g1	KOG0475	P	Cl- channel CLC-3 and related proteins (CLC superfamily)
GYY|c5793_g1	KOG4680	R	Uncharacterized conserved protein, contains ML domain
GYY|c19073_g1	KOG1600	I	Fatty acid desaturase
GYY|c21901_g1	KOG3420	J	Predicted RNA methylase
GYY|c28219_g1	KOG1215	T	Low-density lipoprotein receptors containing Ca2+-binding EGF-like domains
GYY|c34671_g1	KOG1756	B	Histone 2A
GYY|c26834_g1	KOG0831	I	Acyl-CoA:diacylglycerol acyltransferase (DGAT)
GYY|c22149_g1	KOG2210	T	Oxysterol-binding protein
GYY|c30041_g1	KOG3627	E	Trypsin
GYY|c16529_g1	KOG1727	DZ	Microtubule-binding protein (translationally controlled tumor protein)
GYY|c36215_g1	KOG1590	S	Uncharacterized conserved protein
GYY|c19628_g1	KOG1961	UZ	Vacuolar sorting protein VPS52/suppressor of actin Sac2
GYY|c18762_g1	KOG0643	JT	Translation initiation factor 3, subunit i (eIF-3i)/TGF-beta receptor-interacting protein (TRIP-1)
GYY|c12674_g1	KOG0118	R	FOG: RRM domain
GYY|c15418_g2	KOG3090	O	Prohibitin-like protein
GYY|c15501_g1	KOG2808	A	U5 snRNP-associated RNA splicing factor
GYY|c35918_g1	KOG1360	H	5-aminolevulinate synthase
GYY|c19761_g1	KOG0236	P	Sulfate/bicarbonate/oxalate exchanger SAT-1 and related transporters (SLC26 family)
GYY|c29512_g1	KOG0703	T	Predicted GTPase-activating protein
GYY|c40328_g1	KOG1284	H	Bifunctional GTP cyclohydrolase II/3,4-dihydroxy-2butanone-4-phosphate synthase
GYY|c6173_g1	KOG4389	T	Acetylcholinesterase/Butyrylcholinesterase
GYY|c36700_g1	KOG0660	T	Mitogen-activated protein kinase
GYY|c17870_g1	KOG1357	O	Serine palmitoyltransferase
GYY|c28053_g1	KOG1369	G	Hexokinase
GYY|c29888_g1	KOG0056	P	Heavy metal exporter HMT1, ABC superfamily
GYY|c15650_g1	KOG1385	F	Nucleoside phosphatase
GYY|c9229_g1	KOG2107	S	Uncharacterized conserved protein, contains double-stranded beta-helix domain
GYY|c24840_g1	KOG0254	R	Predicted transporter (major facilitator superfamily)
GYY|c455_g1	KOG0907	O	Thioredoxin
GYY|c17117_g1	KOG2068	K	MOT2 transcription factor
GYY|c29941_g1	KOG1507	BD	Nucleosome assembly protein NAP-1
GYY|c27296_g1	KOG0676	Z	Actin and related proteins
GYY|c39465_g1	KOG0497	I	Oxidosqualene-lanosterol cyclase and related proteins
GYY|c28699_g1	KOG1779	J	40s ribosomal protein S27
GYY|c20263_g1	KOG0433	J	Isoleucyl-tRNA synthetase
GYY|c4469_g1	KOG1563	C	Mitochondrial protein Surfeit 1/SURF1/SHY1, required for expression of cytochrome oxidase
GYY|c17015_g1	KOG0073	UZ	GTP-binding ADP-ribosylation factor-like protein ARL2
GYY|c38512_g1	KOG0232	C	Vacuolar H+-ATPase V0 sector, subunits c/c'
GYY|c19889_g1	KOG2689	O	Predicted ubiquitin regulatory protein
GYY|c21100_g1	KOG3285	DZ	Spindle assembly checkpoint protein
GYY|c34664_g1	KOG0101	O	Molecular chaperones HSP70/HSC70, HSP70 superfamily
GYY|c10189_g1	KOG0513	I	Ca2+-independent phospholipase A2
GYY|c16524_g1	KOG0879	O	U-snRNP-associated cyclophilin type peptidyl-prolyl cis-trans isomerase
GYY|c35189_g1	KOG1215	T	Low-density lipoprotein receptors containing Ca2+-binding EGF-like domains
GYY|c20659_g1	KOG2977	R	Glycosyltransferase
GYY|c37550_g1	KOG3232	U	Vacuolar assembly/sorting protein DID2
GYY|c20076_g1	KOG1234	R	ABC (ATP binding cassette) 1 protein
GYY|c2773_g1	KOG1339	O	Aspartyl protease
GYY|c13001_g1	KOG1745	B	Histones H3 and H4
GYY|c15572_g1	KOG3627	E	Trypsin
GYY|c20381_g1	KOG1536	H	Biotin holocarboxylase synthetase/biotin-protein ligase
GYY|c34211_g1	KOG2323	G	Pyruvate kinase
GYY|c3153_g1	KOG2766	S	Predicted membrane protein
GYY|c35617_g1	KOG0055	Q	Multidrug/pheromone exporter, ABC superfamily
GYY|c30092_g1	KOG0907	O	Thioredoxin
GYY|c37766_g1	KOG0123	AJ	Polyadenylate-binding protein (RRM superfamily)
GYY|c2244_g2	KOG1401	E	Acetylornithine aminotransferase
GYY|c19855_g1	KOG0547	U	Translocase of outer mitochondrial membrane complex, subunit TOM70/TOM72
GYY|c16263_g2	KOG0693	I	Myo-inositol-1-phosphate synthase
GYY|c37666_g1	KOG0157	QI	Cytochrome P450 CYP4/CYP19/CYP26 subfamilies
GYY|c21914_g1	KOG1078	U	Vesicle coat complex COPI, gamma subunit
GYY|c17010_g1	KOG1730	O	Thioredoxin-like protein
GYY|c21223_g1	KOG2262	T	Sexual differentiation process protein ISP4
GYY|c13865_g1	KOG2190	AR	PolyC-binding proteins alphaCP-1 and related KH domain proteins
GYY|c2951_g1	KOG0001	OR	Ubiquitin and ubiquitin-like proteins
GYY|c19194_g1	KOG4645	T	MAPKKK (MAP kinase kinase kinase) SSK2 and related serine/threonine protein kinases
GYY|c20980_g1	KOG3187	R	Protein tyrosine phosphatase-like protein PTPLA (contains Pro instead of catalytic Arg)
GYY|c39369_g1	KOG0600	D	Cdc2-related protein kinase
GYY|c19658_g1	KOG4690	S	Uncharacterized conserved protein
GYY|c6463_g1	KOG1755	Z	Profilin
GYY|c32967_g1	KOG0918	P	Selenium-binding protein
GYY|c22167_g1	KOG1714	J	60s ribosomal protein L18
GYY|c33493_g1	KOG0077	U	Vesicle coat complex COPII, GTPase subunit SAR1
GYY|c15682_g1	KOG0024	Q	Sorbitol dehydrogenase
GYY|c18969_g1	KOG2295	R	C2H2 Zn-finger protein
GYY|c17245_g1	KOG4098	O	Molecular chaperone Prefoldin, subunit 2
GYY|c13073_g1	KOG2532	G	Permease of the major facilitator superfamily
GYY|c37581_g1	KOG1756	B	Histone 2A
GYY|c20890_g1	KOG1996	A	mRNA splicing factor
GYY|c11813_g1	KOG1835	S	Uncharacterized conserved protein
GYY|c31991_g1	KOG0668	TDK	Casein kinase II, alpha subunit
GYY|c15393_g1	KOG3145	E	Cystine transporter Cystinosin
GYY|c26548_g1	KOG1255	C	Succinyl-CoA synthetase, alpha subunit
GYY|c35715_g1	KOG3196	C	NADH:ubiquinone oxidoreductase, NDUFV2/24 kD subunit
GYY|c35312_g2	KOG4295	O	Serine proteinase inhibitor (KU family)
GYY|c8303_g1	KOG1037	KLO	NAD+ ADP-ribosyltransferase Parp, required for poly-ADP ribosylation of nuclear proteins
GYY|c18677_g1	KOG0834	D	CDK9 kinase-activating protein cyclin T
GYY|c19556_g1	KOG0864	U	Ran-binding protein RANBP1 and related RanBD domain proteins
GYY|c22634_g1	KOG0374	TR	Serine/threonine specific protein phosphatase PP1, catalytic subunit
GYY|c32328_g1	KOG0054	Q	Multidrug resistance-associated protein/mitoxantrone resistance protein, ABC superfamily
GYY|c29996_g1	KOG1773	R	Stress responsive protein
GYY|c7896_g1	KOG1728	J	40S ribosomal protein S11
GYY|c31027_g1	KOG0361	O	Chaperonin complex component, TCP-1 eta subunit (CCT7)
GYY|c19079_g1	KOG3607	O	Meltrins, fertilins and related Zn-dependent metalloproteinases of the ADAMs family
GYY|c10737_g1	KOG0469	J	Elongation factor 2
GYY|c16231_g1	KOG3406	J	40S ribosomal protein S12
GYY|c33703_g1	KOG3239	R	Density-regulated protein related to translation initiation factor 1 (eIF-1/SUI1)
GYY|c36719_g1	KOG1059	U	Vesicle coat complex AP-3, delta subunit
GYY|c21908_g1	KOG3322	A	Ribonucleases P/MRP protein subunit
GYY|c35048_g1	KOG0888	F	Nucleoside diphosphate kinase
GYY|c21224_g1	KOG0442	L	Structure-specific endonuclease ERCC1-XPF, catalytic component XPF/ERCC4
GYY|c15698_g1	KOG0682	P	Ammonia permease
GYY|c13986_g1	KOG0887	J	60S ribosomal protein L35A/L37
GYY|c37482_g1	KOG1543	O	Cysteine proteinase Cathepsin L
GYY|c16940_g1	KOG0769	C	Predicted mitochondrial carrier protein
GYY|c21711_g1	KOG0949	R	Predicted helicase, DEAD-box superfamily
GYY|c24186_g1	KOG1176	I	Acyl-CoA synthetase
GYY|c15090_g1	KOG1795	A	U5 snRNP spliceosome subunit
GYY|c27788_g1	KOG0054	Q	Multidrug resistance-associated protein/mitoxantrone resistance protein, ABC superfamily
GYY|c32612_g1	KOG4767	C	Cytochrome c oxidase, subunit II, and related proteins
GYY|c20701_g1	KOG1942	L	DNA helicase, TBP-interacting protein
GYY|c18199_g1	KOG1488	J	Translational repressor Pumilio/PUF3 and related RNA-binding proteins (Puf superfamily)
GYY|c11252_g1	KOG2431	G	1, 2-alpha-mannosidase
GYY|c36842_g1	KOG1013	U	Synaptic vesicle protein rabphilin-3A
GYY|c21696_g1	KOG0127	A	Nucleolar protein fibrillarin NOP77 (RRM superfamily)
GYY|c27225_g1	KOG0841	O	Multifunctional chaperone (14-3-3 family)
GYY|c26764_g1	KOG0118	R	FOG: RRM domain
GYY|c17102_g1	KOG4812	R	Golgi-associated protein/Nedd4 WW domain-binding protein
GYY|c2000_g1	KOG3406	J	40S ribosomal protein S12
GYY|c861_g1	KOG3392	A	Exon-exon junction complex, Magoh component
GYY|c19456_g1	KOG0436	J	Methionyl-tRNA synthetase
GYY|c30922_g1	KOG2670	G	Enolase
GYY|c20291_g1	KOG4628	O	Predicted E3 ubiquitin ligase
GYY|c33139_g1	KOG1565	OW	Gelatinase A and related matrix metalloproteases
GYY|c36105_g1	KOG3152	K	TBP-binding protein, activator of basal transcription (contains rrm motif)
GYY|c17749_g1	KOG1322	M	GDP-mannose pyrophosphorylase/mannose-1-phosphate guanylyltransferase
GYY|c35201_g1	KOG4742	R	Predicted chitinase
GYY|c39153_g1	KOG0233	C	Vacuolar H+-ATPase V0 sector, subunit c''
GYY|c37400_g1	KOG1696	J	60s ribosomal protein L19
GYY|c27995_g1	KOG1218	T	Proteins containing Ca2+-binding EGF-like domains
GYY|c17889_g1	KOG0725	R	Reductases with broad range of substrate specificities
GYY|c33898_g1	KOG0753	C	Mitochondrial fatty acid anion carrier protein/Uncoupling protein
GYY|c23763_g1	KOG3736	O	Polypeptide N-acetylgalactosaminyltransferase
GYY|c5974_g1	KOG1339	O	Aspartyl protease
GYY|c28155_g1	KOG0900	J	40S ribosomal protein S20
GYY|c24144_g1	KOG3459	A	Small nuclear ribonucleoprotein (snRNP) Sm core protein
GYY|c33920_g1	KOG0752	C	Mitochondrial solute carrier protein
GYY|c14029_g1	KOG3295	J	60S Ribosomal protein L13
GYY|c38326_g1	KOG0002	J	60s ribosomal protein L39
GYY|c22756_g1	KOG0357	O	Chaperonin complex component, TCP-1 epsilon subunit (CCT5)
GYY|c21308_g1	KOG2743	H	Cobalamin synthesis protein
GYY|c9780_g1	KOG4663	C	Cytochrome b
GYY|c35229_g1	KOG1158	C	NADP/FAD dependent oxidoreductase
GYY|c20844_g2	KOG0927	R	Predicted transporter (ABC superfamily)
GYY|c20019_g1	KOG0840	O	ATP-dependent Clp protease, proteolytic subunit
GYY|c6090_g1	KOG0673	F	Thymidylate synthase
GYY|c12561_g1	KOG3221	G	Glycolipid transfer protein
GYY|c21375_g3	KOG1716	V	Dual specificity phosphatase
GYY|c16487_g1	KOG1412	E	Aspartate aminotransferase/Glutamic oxaloacetic transaminase AAT2/GOT1
GYY|c9227_g1	KOG3204	J	60S ribosomal protein L13a
GYY|c19571_g2	KOG3998	U	Putative cargo transport protein ERV29
GYY|c33463_g1	KOG0610	R	Putative serine/threonine protein kinase
GYY|c36216_g1	KOG1367	G	3-phosphoglycerate kinase
GYY|c13223_g1	KOG1691	U	emp24/gp25L/p24 family of membrane trafficking proteins
GYY|c15554_g1	KOG3303	L	Predicted alpha-helical protein, potentially involved in replication/repair
GYY|c37033_g1	KOG0922	A	DEAH-box RNA helicase
GYY|c18212_g1	KOG2865	C	NADH:ubiquinone oxidoreductase, NDUFA9/39kDa subunit
GYY|c19224_g1	KOG2867	DT	Phosphotyrosyl phosphatase activator
GYY|c26826_g1	KOG0395	R	Ras-related GTPase
GYY|c39453_g1	KOG3235	R	Subunit of the major N alpha-acetyltransferase
GYY|c20589_g1	KOG3237	S	Uncharacterized conserved protein
GYY|c22851_g1	KOG0523	G	Transketolase
GYY|c19401_g4	KOG0381	R	HMG box-containing protein
GYY|c20973_g1	KOG3385	U	V-SNARE
GYY|c28762_g1	KOG2239	K	Transcription factor containing NAC and TS-N domains
GYY|c15968_g1	KOG1443	S	Predicted integral membrane protein
GYY|c38502_g1	KOG1269	IR	SAM-dependent methyltransferases
GYY|c4668_g1	KOG0657	G	Glyceraldehyde 3-phosphate dehydrogenase
GYY|c32574_g1	KOG0725	R	Reductases with broad range of substrate specificities
GYY|c29355_g1	KOG0462	J	Elongation factor-type GTP-binding protein
GYY|c36304_g1	KOG1581	G	UDP-galactose transporter related protein
GYY|c22205_g1	KOG4759	J	Ribosome recycling factor
GYY|c17279_g1	KOG2345	KIT	Serine/threonine protein kinase/TGF-beta stimulated factor
GYY|c36841_g1	KOG0356	O	Mitochondrial chaperonin, Cpn60/Hsp60p
GYY|c22147_g1	KOG0578	T	p21-activated serine/threonine protein kinase
GYY|c18673_g1	KOG0412	U	Golgi transport complex COD1 protein
GYY|c18511_g1	KOG1246	R	DNA-binding protein jumonji/RBP2/SMCY, contains JmjC domain
GYY|c22976_g1	KOG0465	J	Mitochondrial elongation factor
GYY|c13146_g2	KOG1516	R	Carboxylesterase and related proteins
GYY|c22563_g1	KOG0176	O	20S proteasome, regulatory subunit alpha type PSMA5/PUP2
GYY|c20563_g1	KOG1058	U	Vesicle coat complex COPI, beta subunit
GYY|c36372_g1	KOG0865	O	Cyclophilin type peptidyl-prolyl cis-trans isomerase
GYY|c29479_g1	KOG3184	J	60S ribosomal protein L7
GYY|c20195_g1	KOG3073	J	Protein required for 18S rRNA maturation and 40S ribosome biogenesis
GYY|c23099_g1	KOG2332	P	Ferritin
GYY|c21151_g1	KOG0583	T	Serine/threonine protein kinase
GYY|c31917_g1	KOG2719	R	Metalloprotease
GYY|c26175_g1	KOG1865	O	Ubiquitin carboxyl-terminal hydrolase
GYY|c18352_g1	KOG1311	R	DHHC-type Zn-finger proteins
GYY|c36787_g1	KOG1237	E	H+/oligopeptide symporter
GYY|c30834_g1	KOG1371	M	UDP-glucose 4-epimerase/UDP-sulfoquinovose synthase
GYY|c17743_g1	KOG3413	P	Mitochondrial matrix protein frataxin, involved in Fe/S protein biosynthesis
GYY|c32486_g1	KOG0727	O	26S proteasome regulatory complex, ATPase RPT3
GYY|c21258_g1	KOG1145	J	Mitochondrial translation initiation factor 2 (IF-2; GTPase)
GYY|c23052_g1	KOG0876	P	Manganese superoxide dismutase
GYY|c15652_g1	KOG1982	L	Nuclear 5'-3' exoribonuclease-interacting protein, Rai1p
GYY|c19119_g1	KOG2634	A	Initiator tRNA phosphoribosyl-transferase
GYY|c37579_g1	KOG0524	C	Pyruvate dehydrogenase E1, beta subunit
GYY|c33619_g1	KOG0962	L	DNA repair protein RAD50, ABC-type ATPase/SMC superfamily
GYY|c20087_g1	KOG2357	S	Uncharacterized conserved protein
GYY|c30191_g1	KOG0055	Q	Multidrug/pheromone exporter, ABC superfamily
GYY|c28896_g1	KOG0047	P	Catalase
GYY|c19014_g1	KOG1541	R	Predicted protein carboxyl methylase
GYY|c19082_g1	KOG2682	BK	NAD-dependent histone deacetylases and class I sirtuins (SIR2 family)
GYY|c16822_g1	KOG1402	E	Ornithine aminotransferase
GYY|c18405_g1	KOG1286	E	Amino acid transporters
GYY|c16319_g1	KOG3127	F	Deoxycytidylate deaminase
GYY|c21625_g1	KOG0598	RT	Ribosomal protein S6 kinase and related proteins
GYY|c15348_g1	KOG0360	O	Chaperonin complex component, TCP-1 alpha subunit (CCT1)
GYY|c40675_g1	KOG0399	E	Glutamate synthase
GYY|c15421_g1	KOG1773	R	Stress responsive protein
GYY|c16254_g1	KOG0175	O	20S proteasome, regulatory subunit beta type PSMB5/PSMB8/PRE2
GYY|c18874_g1	KOG1481	E	Cysteine synthase
GYY|c18350_g1	KOG1572	V	Predicted protein tyrosine phosphatase
GYY|c24661_g1	KOG1712	F	Adenine phosphoribosyl transferases
GYY|c40970_g1	KOG0785	E	Isocitrate dehydrogenase, alpha subunit
GYY|c26279_g1	KOG3436	J	60S ribosomal protein L35
GYY|c25558_g1	KOG1534	K	Putative transcription factor FET5
GYY|c31119_g1	KOG1286	E	Amino acid transporters
GYY|c17220_g1	KOG1680	I	Enoyl-CoA hydratase
GYY|c29432_g1	KOG3205	T	Rho GDP-dissociation inhibitor
GYY|c15817_g1	KOG1790	J	60s ribosomal protein L34
GYY|c9140_g1	KOG3500	C	Vacuolar H+-ATPase V0 sector, subunit M9.7 (M9.2)
GYY|c25597_g1	KOG0660	T	Mitogen-activated protein kinase
GYY|c19326_g1	KOG0234	G	Fructose-6-phosphate 2-kinase/fructose-2,6-biphosphatase
GYY|c11691_g1	KOG3479	U	Mitochondrial import inner membrane translocase, subunit TIM9
GYY|c13579_g1	KOG3505	J	Mitochondrial/chloroplast ribosomal protein L33-like
GYY|c24753_g1	KOG3754	H	Gamma-glutamylcysteine synthetase
GYY|c30596_g1	KOG1683	I	Hydroxyacyl-CoA dehydrogenase/enoyl-CoA hydratase
GYY|c36632_g1	KOG0279	T	G protein beta subunit-like protein
GYY|c36027_g1	KOG3184	J	60S ribosomal protein L7
GYY|c8584_g1	KOG3839	U	Lectin VIP36, involved in the transport of glycoproteins carrying high mannose-type glycans
GYY|c28964_g1	KOG1283	O	Serine carboxypeptidases
GYY|c19179_g1	KOG0778	O	Protease, Ulp1 family
GYY|c15499_g1	KOG1515	V	Arylacetamide deacetylase
GYY|c21755_g1	KOG0748	RT	Predicted membrane proteins, contain hemolysin III domain
GYY|c17952_g1	KOG2084	B	Predicted histone tail methylase containing SET domain
GYY|c12944_g1	KOG1742	J	60s ribosomal protein L15/L27
GYY|c16155_g1	KOG3392	A	Exon-exon junction complex, Magoh component
GYY|c38841_g1	KOG2938	F	Predicted inosine-uridine preferring nucleoside hydrolase
GYY|c21885_g1	KOG0929	U	Guanine nucleotide exchange factor
GYY|c33049_g1	KOG0037	T	Ca2+-binding protein, EF-Hand protein superfamily
GYY|c17182_g1	KOG1579	E	Homocysteine S-methyltransferase
GYY|c16023_g1	KOG1756	B	Histone 2A
GYY|c26646_g1	KOG3210	H	Imidazoleglycerol-phosphate synthase subunit H-like
GYY|c15897_g1	KOG3747	FP	Concentrative Na+-nucleoside cotransporter CNT1/CNT2
GYY|c346_g1	KOG1389	I	3-oxoacyl CoA thiolase
GYY|c39065_g1	KOG0454	E	3-isopropylmalate dehydratase (aconitase superfamily)
GYY|c17878_g1	KOG0691	O	Molecular chaperone (DnaJ superfamily)
GYY|c14438_g1	KOG3714	O	Meprin A metalloprotease
GYY|c2017_g1	KOG1668	K	Elongation factor 1 beta/delta chain
GYY|c15338_g1	KOG1742	J	60s ribosomal protein L15/L27
GYY|c16927_g1	KOG2323	G	Pyruvate kinase
GYY|c20874_g1	KOG1827	BK	Chromatin remodeling complex RSC, subunit RSC1/Polybromo and related proteins
GYY|c23596_g1	KOG0200	T	Fibroblast/platelet-derived growth factor receptor and related receptor tyrosine kinases
GYY|c19729_g1	KOG3745	U	Exocyst subunit - Sec10p
GYY|c18766_g1	KOG1521	K	RNA polymerase I and III, subunit RPA40/RPC40
GYY|c28650_g1	KOG4668	C	NADH dehydrogenase subunits 2, 5, and related proteins
GYY|c31857_g1	KOG1415	O	Ubiquitin C-terminal hydrolase UCHL1
GYY|c22281_g1	KOG2738	O	Putative methionine aminopeptidase
GYY|c16153_g1	KOG1425	Z	Microfibrillar-associated protein MFAP1
GYY|c20831_g2	KOG2711	C	Glycerol-3-phosphate dehydrogenase/dihydroxyacetone 3-phosphate reductase
GYY|c15432_g1	KOG0865	O	Cyclophilin type peptidyl-prolyl cis-trans isomerase
GYY|c21894_g1	KOG0920	A	ATP-dependent RNA helicase A
GYY|c20336_g1	KOG0995	D	Centromere-associated protein HEC1
GYY|c21125_g2	KOG0953	A	Mitochondrial RNA helicase SUV3, DEAD-box superfamily
GYY|c21854_g1	KOG0987	D	DNA helicase PIF1/RRM3
GYY|c26792_g1	KOG3166	J	60S ribosomal protein L7A
GYY|c18661_g1	KOG3026	A	Splicing factor SPF30
GYY|c21340_g1	KOG0161	Z	Myosin class II heavy chain
GYY|c20848_g1	KOG1208	Q	Dehydrogenases with different specificities (related to short-chain alcohol dehydrogenases)
GYY|c6754_g1	KOG4400	O	E3 ubiquitin ligase interacting with arginine methyltransferase
GYY|c17187_g2	KOG3424	J	40S ribosomal protein S24
GYY|c21366_g1	KOG1979	L	DNA mismatch repair protein - MLH1 family
GYY|c21974_g1	KOG1075	R	FOG: Reverse transcriptase
GYY|c22183_g1	KOG1668	K	Elongation factor 1 beta/delta chain
GYY|c25052_g1	KOG0223	G	Aquaporin (major intrinsic protein family)
GYY|c34374_g1	KOG1307	PT	K+-dependent Ca2+/Na+ exchanger NCKX1 and related proteins
GYY|c36606_g1	KOG0564	E	5,10-methylenetetrahydrofolate reductase
GYY|c19970_g2	KOG2571	M	Chitin synthase/hyaluronan synthase (glycosyltransferases)
GYY|c1993_g1	KOG1376	Z	Alpha tubulin
GYY|c25725_g1	KOG2870	C	NADH:ubiquinone oxidoreductase, NDUFS2/49 kDa subunit
GYY|c20868_g1	KOG2383	R	Predicted ATPase
GYY|c20934_g1	KOG1913	K	Regucalcin gene promoter region-related protein (RGPR)
GYY|c36714_g1	KOG0557	C	Dihydrolipoamide acetyltransferase
GYY|c1795_g1	KOG1678	J	60s ribosomal protein L15
GYY|c15990_g1	KOG0414	BD	Chromosome condensation complex Condensin, subunit D2
GYY|c27128_g1	KOG1499	OKT	Protein arginine N-methyltransferase PRMT1 and related enzymes
GYY|c37791_g1	KOG1533	R	Predicted GTPase
GYY|c18132_g1	KOG2540	O	Cytochrome oxidase assembly factor COX11
GYY|c19721_g1	KOG4342	G	Alpha-mannosidase
GYY|c3349_g1	KOG0725	R	Reductases with broad range of substrate specificities
GYY|c27140_g1	KOG0762	C	Mitochondrial carrier protein
GYY|c16210_g1	KOG2104	U	Nuclear transport factor 2
GYY|c16847_g1	KOG2890	S	Predicted membrane protein
GYY|c37487_g1	KOG0252	P	Inorganic phosphate transporter
GYY|c19932_g1	KOG0158	Q	Cytochrome P450 CYP3/CYP5/CYP6/CYP9 subfamilies
GYY|c18304_g1	KOG3490	K	Transcription elongation factor SPT4
GYY|c35729_g1	KOG2535	BK	RNA polymerase II elongator complex, subunit ELP3/histone acetyltransferase
GYY|c17780_g1	KOG2913	S	Predicted membrane protein
GYY|c21037_g1	KOG3272	R	Predicted coiled-coil protein
GYY|c30652_g1	KOG2854	G	Possible pfkB family carbohydrate kinase
GYY|c18931_g1	KOG3328	R	HGG motif-containing thioesterase
GYY|c37958_g1	KOG3106	U	ER lumen protein retaining receptor
GYY|c32635_g1	KOG2719	R	Metalloprotease
GYY|c8719_g1	KOG0420	O	Ubiquitin-protein ligase
GYY|c39185_g1	KOG3094	S	Predicted membrane protein
GYY|c20811_g1	KOG2058	U	Ypt/Rab GTPase activating protein
GYY|c34287_g1	KOG0450	G	2-oxoglutarate dehydrogenase, E1 subunit
GYY|c37328_g1	KOG1618	R	Predicted phosphatase
GYY|c18289_g1	KOG1381	H	Para-hydroxybenzoate-polyprenyl transferase
GYY|c17754_g1	KOG2835	F	Phosphoribosylamidoimidazole-succinocarboxamide synthase
GYY|c17827_g2	KOG1516	R	Carboxylesterase and related proteins
GYY|c13525_g1	KOG2806	G	Chitinase
GYY|c18777_g1	KOG1627	J	Translation elongation factor EF-1 gamma
GYY|c16952_g1	KOG0815	J	60S acidic ribosomal protein P0
GYY|c18427_g1	KOG0198	T	MEKK and related serine/threonine protein kinases
GYY|c16186_g1	KOG1678	J	60s ribosomal protein L15
GYY|c14610_g2	KOG1557	G	Fructose-biphosphate aldolase
GYY|c19656_g1	KOG2294	K	Transcription factor of the Forkhead/HNF3 family
GYY|c15910_g1	KOG3094	S	Predicted membrane protein
GYY|c18087_g1	KOG0831	I	Acyl-CoA:diacylglycerol acyltransferase (DGAT)
GYY|c13143_g1	KOG1773	R	Stress responsive protein
GYY|c16020_g1	KOG1472	BK	Histone acetyltransferase SAGA/ADA, catalytic subunit PCAF/GCN5 and related proteins
GYY|c16969_g1	KOG2403	C	Succinate dehydrogenase, flavoprotein subunit
GYY|c39519_g1	KOG1322	M	GDP-mannose pyrophosphorylase/mannose-1-phosphate guanylyltransferase
GYY|c35645_g1	KOG0830	J	40S ribosomal protein SA (P40)/Laminin receptor 1
GYY|c20066_g1	KOG2388	M	UDP-N-acetylglucosamine pyrophosphorylase
GYY|c28063_g1	KOG4012	B	Histone H1
GYY|c20530_g1	KOG2464	D	Serine/threonine kinase (haspin family)
GYY|c29105_g1	KOG0197	T	Tyrosine kinases
GYY|c4088_g1	KOG1178	Q	Non-ribosomal peptide synthetase/alpha-aminoadipate reductase and related enzymes
GYY|c13414_g1	KOG2262	T	Sexual differentiation process protein ISP4
GYY|c19910_g1	KOG2867	DT	Phosphotyrosyl phosphatase activator
GYY|c28970_g1	KOG0786	E	3-isopropylmalate dehydrogenase
GYY|c16912_g1	KOG0726	O	26S proteasome regulatory complex, ATPase RPT2
GYY|c21126_g2	KOG1822	S	Uncharacterized conserved protein
GYY|c6554_g1	KOG2799	C	Succinyl-CoA synthetase, beta subunit
GYY|c13094_g1	KOG3486	J	40S ribosomal protein S21
GYY|c4988_g1	KOG1095	T	Protein tyrosine kinase
GYY|c29545_g1	KOG0559	C	Dihydrolipoamide succinyltransferase (2-oxoglutarate dehydrogenase, E2 subunit)
GYY|c21056_g1	KOG0964	D	Structural maintenance of chromosome protein 3 (sister chromatid cohesion complex Cohesin, subunit SMC3)
GYY|c16402_g1	KOG1443	S	Predicted integral membrane protein
GYY|c22101_g1	KOG0638	E	4-hydroxyphenylpyruvate dioxygenase
GYY|c19169_g1	KOG0967	L	ATP-dependent DNA ligase I
GYY|c17552_g1	KOG3630	YU	Nuclear pore complex, Nup214/CAN component
GYY|c16039_g2	KOG0898	J	40S ribosomal protein S15
GYY|c40105_g1	KOG0865	O	Cyclophilin type peptidyl-prolyl cis-trans isomerase
GYY|c18752_g1	KOG2958	C	Galactose-1-phosphate uridylyltransferase
GYY|c18258_g1	KOG0053	E	Cystathionine beta-lyases/cystathionine gamma-synthases
GYY|c27437_g1	KOG2670	G	Enolase
GYY|c38309_g1	KOG0817	I	Acyl-CoA-binding protein
GYY|c37340_g1	KOG1046	EO	Puromycin-sensitive aminopeptidase and related aminopeptidases
GYY|c24629_g1	KOG0736	O	Peroxisome assembly factor 2 containing the AAA+-type ATPase domain
GYY|c17237_g1	KOG3456	C	NADH:ubiquinone oxidoreductase, NDUFS6/13 kDa subunit
GYY|c19057_g1	KOG1774	A	Small nuclear ribonucleoprotein E
GYY|c30388_g1	KOG3143	E	Imidazoleglycerol-phosphate dehydratase
GYY|c26151_g1	KOG3406	J	40S ribosomal protein S12
GYY|c37028_g1	KOG0871	K	Class 2 transcription repressor NC2, beta subunit (Dr1)
GYY|c17517_g1	KOG0616	T	cAMP-dependent protein kinase catalytic subunit (PKA)
GYY|c18641_g1	KOG2889	S	Predicted PRP38-like splicing factor
GYY|c21741_g2	KOG0334	A	RNA helicase
GYY|c13965_g1	KOG0705	T	GTPase-activating protein Centaurin gamma (contains Ras-like GTPase, PH and ankyrin repeat domains)
GYY|c12707_g1	KOG0668	TDK	Casein kinase II, alpha subunit
GYY|c15697_g1	KOG3436	J	60S ribosomal protein L35
GYY|c21574_g1	KOG2198	J	tRNA cytosine-5-methylases and related enzymes of the NOL1/NOP2/sun superfamily
GYY|c19187_g1	KOG1193	O	Arginyl-tRNA-protein transferase
GYY|c33172_g1	KOG0255	R	Synaptic vesicle transporter SVOP and related transporters (major facilitator superfamily)
GYY|c17980_g1	KOG1399	Q	Flavin-containing monooxygenase
GYY|c33699_g1	KOG0875	J	60S ribosomal protein L5
GYY|c18918_g1	KOG1011	TU	Neurotransmitter release regulator, UNC-13
GYY|c21404_g1	KOG0895	O	Ubiquitin-conjugating enzyme
GYY|c21471_g1	KOG3051	J	RNA binding/translational regulation protein of the SUA5 family
GYY|c23794_g1	KOG2002	P	TPR-containing nuclear phosphoprotein that regulates K(+) uptake
GYY|c33680_g1	KOG2087	T	Glycoprotein hormone receptor
GYY|c29787_g1	KOG0393	R	Ras-related small GTPase, Rho type
GYY|c18767_g1	KOG1552	R	Predicted alpha/beta hydrolase
GYY|c18920_g1	KOG1843	S	Uncharacterized conserved protein
GYY|c19411_g1	KOG0663	R	Protein kinase PITSLRE and related kinases
GYY|c26166_g1	KOG0867	O	Glutathione S-transferase
GYY|c19433_g1	KOG2427	S	Uncharacterized conserved protein
GYY|c13170_g1	KOG3184	J	60S ribosomal protein L7
GYY|c37718_g1	KOG2670	G	Enolase
GYY|c22477_g1	KOG1026	TU	Nerve growth factor receptor TRKA and related tyrosine kinases
GYY|c15742_g1	KOG1435	IT	Sterol reductase/lamin B receptor
GYY|c23270_g1	KOG0875	J	60S ribosomal protein L5
GYY|c28537_g1	KOG1350	C	F0F1-type ATP synthase, beta subunit
GYY|c21074_g1	KOG0479	L	DNA replication licensing factor, MCM3 component
GYY|c39720_g1	KOG0460	J	Mitochondrial translation elongation factor Tu
GYY|c12406_g1	KOG3255	J	60S ribosomal protein L9
GYY|c13461_g1	KOG0298	L	DEAD box-containing helicase-like transcription factor/DNA repair protein
GYY|c13276_g2	KOG0865	O	Cyclophilin type peptidyl-prolyl cis-trans isomerase
GYY|c27972_g1	KOG1047	IOVE	Bifunctional leukotriene A4 hydrolase/aminopeptidase LTA4H
GYY|c1459_g1	KOG1217	T	Fibrillins and related proteins containing Ca2+-binding EGF-like domains
GYY|c8503_g1	KOG1745	B	Histones H3 and H4
GYY|c19569_g1	KOG1933	I	Cholesterol transport protein (Niemann-Pick C disease protein)
GYY|c19812_g1	KOG1509	D	Predicted nucleic acid-binding protein ASMTL
GYY|c34826_g1	KOG3167	A	Box H/ACA snoRNP component, involved in ribosomal RNA pseudouridinylation
GYY|c21528_g1	KOG1602	I	Cis-prenyltransferase
GYY|c13649_g1	KOG0886	J	40S ribosomal protein S2
GYY|c2579_g1	KOG1385	F	Nucleoside phosphatase
GYY|c13691_g1	KOG4400	O	E3 ubiquitin ligase interacting with arginine methyltransferase
GYY|c15179_g1	KOG2866	S	Uncharacterized conserved protein
GYY|c19768_g1	KOG1550	MOT	Extracellular protein SEL-1 and related proteins
GYY|c15231_g1	KOG0118	R	FOG: RRM domain
GYY|c33401_g1	KOG4472	G	Glycolipid 2-alpha-mannosyltransferase (alpha-1,2-mannosyltransferase)
GYY|c7366_g1	KOG1370	H	S-adenosylhomocysteine hydrolase
GYY|c20036_g1	KOG1302	U	Vacuolar sorting protein VPS33/slp1 (Sec1 family)
GYY|c15810_g1	KOG1973	B	Chromatin remodeling protein, contains PHD Zn-finger
GYY|c32726_g1	KOG0176	O	20S proteasome, regulatory subunit alpha type PSMA5/PUP2
GYY|c27747_g1	KOG0653	D	Cyclin B and related kinase-activating proteins
GYY|c3597_g1	KOG3468	C	NADH:ubiquinone oxidoreductase, NDUFB7/B18 subunit
GYY|c17399_g1	KOG1120	P	Fe-S cluster biosynthesis protein ISA1 (contains a HesB-like domain)
GYY|c13505_g1	KOG0865	O	Cyclophilin type peptidyl-prolyl cis-trans isomerase
GYY|c9116_g1	KOG0981	L	DNA topoisomerase I
GYY|c32373_g1	KOG0888	F	Nucleoside diphosphate kinase
GYY|c34765_g1	KOG1003	Z	Actin filament-coating protein tropomyosin
GYY|c17857_g2	KOG0001	OR	Ubiquitin and ubiquitin-like proteins
GYY|c16299_g1	KOG0308	S	Conserved WD40 repeat-containing protein
GYY|c21809_g1	KOG0253	R	Synaptic vesicle transporter SV2 (major facilitator superfamily)
GYY|c36310_g1	KOG0605	R	NDR and related serine/threonine kinases
GYY|c17575_g1	KOG3283	J	40S ribosomal protein S8
GYY|c16980_g1	KOG3401	J	60S ribosomal protein L26
GYY|c18917_g1	KOG3154	S	Uncharacterized conserved protein
GYY|c18970_g1	KOG4472	G	Glycolipid 2-alpha-mannosyltransferase (alpha-1,2-mannosyltransferase)
GYY|c6395_g1	KOG0233	C	Vacuolar H+-ATPase V0 sector, subunit c''
GYY|c17049_g1	KOG0350	A	DEAD-box ATP-dependent RNA helicase
GYY|c5759_g1	KOG3025	C	Mitochondrial F1F0-ATP synthase, subunit c/ATP9/proteolipid
GYY|c22226_g1	KOG3295	J	60S Ribosomal protein L13
GYY|c21925_g2	KOG3147	G	6-phosphogluconolactonase - like protein
GYY|c19276_g1	KOG1798	L	DNA polymerase epsilon, catalytic subunit A
GYY|c21104_g1	KOG2619	GE	Fucosyltransferase
GYY|c20878_g1	KOG0379	R	Kelch repeat-containing proteins
GYY|c19907_g1	KOG1970	DL	Checkpoint RAD17-RFC complex, RAD17/RAD24 component
GYY|c15098_g1	KOG3143	E	Imidazoleglycerol-phosphate dehydratase
GYY|c35590_g1	KOG0888	F	Nucleoside diphosphate kinase
GYY|c10508_g1	KOG1543	O	Cysteine proteinase Cathepsin L
GYY|c28544_g1	KOG1768	J	40s ribosomal protein S26
GYY|c27454_g1	KOG0452	AJ	RNA-binding translational regulator IRP (aconitase superfamily)
GYY|c35153_g1	KOG0580	D	Serine/threonine protein kinase
GYY|c19455_g1	KOG3332	M	N-acetylglucosaminyl phosphatidylinositol de-N-acetylase
GYY|c25455_g1	KOG1526	C	NADP-dependent isocitrate dehydrogenase
GYY|c38208_g1	KOG1641	O	Mitochondrial chaperonin
GYY|c39739_g1	KOG0725	R	Reductases with broad range of substrate specificities
GYY|c20621_g1	KOG2335	J	tRNA-dihydrouridine synthase
GYY|c38957_g1	KOG0019	O	Molecular chaperone (HSP90 family)
GYY|c36866_g1	KOG0817	I	Acyl-CoA-binding protein
GYY|c18217_g1	KOG4208	R	Nucleolar RNA-binding protein NIFK
GYY|c8863_g1	KOG1577	R	Aldo/keto reductase family proteins
GYY|c31039_g1	KOG0449	G	Succinate dehydrogenase, cytochrome b subunit
GYY|c36116_g1	KOG0523	G	Transketolase
GYY|c21858_g1	KOG4652	B	HORMA domain
GYY|c19470_g1	KOG2874	JD	rRNA processing protein
GYY|c13715_g1	KOG0449	G	Succinate dehydrogenase, cytochrome b subunit
GYY|c17026_g1	KOG2221	U	PDZ-domain interacting protein EPI64, contains TBC domain
GYY|c9344_g1	KOG3399	R	Predicted Yippee-type zinc-binding protein
GYY|c20675_g1	KOG0529	O	Protein geranylgeranyltransferase type II, alpha subunit
GYY|c37454_g1	KOG1471	I	Phosphatidylinositol transfer protein SEC14 and related proteins
GYY|c19794_g1	KOG0156	Q	Cytochrome P450 CYP2 subfamily
GYY|c20682_g1	KOG1689	A	mRNA cleavage factor I subunit
GYY|c35750_g1	KOG0048	K	Transcription factor, Myb superfamily
GYY|c38473_g1	KOG0865	O	Cyclophilin type peptidyl-prolyl cis-trans isomerase
GYY|c12932_g2	KOG1550	MOT	Extracellular protein SEL-1 and related proteins
GYY|c19555_g1	KOG0677	Z	Actin-related protein Arp2/3 complex, subunit Arp2
GYY|c12415_g1	KOG1784	A	Small Nuclear ribonucleoprotein splicing factor
GYY|c14615_g1	KOG0441	P	Cu2+/Zn2+ superoxide dismutase SOD1
GYY|c26689_g1	KOG0052	J	Translation elongation factor EF-1 alpha/Tu
GYY|c15449_g1	KOG1641	O	Mitochondrial chaperonin
GYY|c19020_g1	KOG0133	LT	Deoxyribodipyrimidine photolyase/cryptochrome
GYY|c15165_g1	KOG4442	U	Clathrin coat binding protein/Huntingtin interacting protein HIP1, involved in regulation of endocytosis
GYY|c16906_g1	KOG3277	S	Uncharacterized conserved protein
GYY|c7833_g1	KOG2431	G	1, 2-alpha-mannosidase
GYY|c39277_g1	KOG1080	BK	Histone H3 (Lys4) methyltransferase complex, subunit SET1 and related methyltransferases
GYY|c21773_g1	KOG0351	L	ATP-dependent DNA helicase
GYY|c8218_g1	KOG1687	C	NADH-ubiquinone oxidoreductase, NUFS7/PSST/20 kDa subunit
GYY|c20897_g1	KOG0730	O	AAA+-type ATPase
GYY|c30899_g1	KOG0197	T	Tyrosine kinases
GYY|c19893_g1	KOG2725	O	Cytochrome oxidase assembly factor COX15
GYY|c30926_g1	KOG1367	G	3-phosphoglycerate kinase
GYY|c1589_g1	KOG0019	O	Molecular chaperone (HSP90 family)
GYY|c28854_g1	KOG0156	Q	Cytochrome P450 CYP2 subfamily
GYY|c16584_g1	KOG0875	J	60S ribosomal protein L5
GYY|c5251_g1	KOG1376	Z	Alpha tubulin
GYY|c19547_g1	KOG1649	BK	SWI-SNF chromatin remodeling complex, Snf5 subunit
GYY|c1503_g1	KOG0058	U	Peptide exporter, ABC superfamily
GYY|c18791_g1	KOG4305	T	RhoGEF GTPase
GYY|c3294_g1	KOG3503	A	H/ACA snoRNP complex, subunit NOP10
GYY|c19956_g1	KOG1863	O	Ubiquitin carboxyl-terminal hydrolase
GYY|c26700_g1	KOG0788	T	S-adenosylmethionine decarboxylase
GYY|c23315_g1	KOG2240	K	RNA polymerase II general transcription factor BTF3 and related proteins
GYY|c9621_g1	KOG0232	C	Vacuolar H+-ATPase V0 sector, subunits c/c'
GYY|c31075_g1	KOG2405	L	Predicted 3'-5' exonuclease
GYY|c30641_g1	KOG0191	O	Thioredoxin/protein disulfide isomerase
GYY|c21918_g1	KOG0467	J	Translation elongation factor 2/ribosome biogenesis protein RIA1 and related proteins
GYY|c20230_g1	KOG0721	O	Molecular chaperone (DnaJ superfamily)
GYY|c20456_g1	KOG2347	U	Sec5 subunit of exocyst complex
GYY|c26843_g1	KOG0222	Q	Phenylalanine and histidine ammonia-lyase
GYY|c15939_g1	KOG2084	B	Predicted histone tail methylase containing SET domain
GYY|c19161_g1	KOG4206	A	Spliceosomal protein snRNP-U1A/U2B
GYY|c12633_g1	KOG0684	Q	Cytochrome P450
GYY|c15414_g1	KOG0862	U	Synaptobrevin/VAMP-like protein SEC22
GYY|c21349_g1	KOG0065	Q	Pleiotropic drug resistance proteins (PDR1-15), ABC superfamily
GYY|c27704_g1	KOG1217	T	Fibrillins and related proteins containing Ca2+-binding EGF-like domains
GYY|c14527_g1	KOG1714	J	60s ribosomal protein L18
GYY|c21001_g1	KOG2575	GE	Glucosyltransferase - Alg6p
GYY|c25890_g1	KOG1075	R	FOG: Reverse transcriptase
GYY|c21219_g1	KOG3009	R	Predicted carbohydrate kinase, contains PfkB domain
GYY|c25953_g1	KOG4222	T	Axon guidance receptor Dscam
GYY|c7357_g1	KOG1727	DZ	Microtubule-binding protein (translationally controlled tumor protein)
GYY|c19899_g1	KOG1374	Z	Gamma tubulin
GYY|c30209_g1	KOG0676	Z	Actin and related proteins
GYY|c27710_g1	KOG2764	RV	Putative transcriptional regulator DJ-1
GYY|c35560_g1	KOG1515	V	Arylacetamide deacetylase
GYY|c13780_g1	KOG3344	J	40s ribosomal protein s10
GYY|c21663_g1	KOG1402	E	Ornithine aminotransferase
GYY|c37419_g1	KOG0419	O	Ubiquitin-protein ligase
GYY|c10137_g1	KOG0004	J	Ubiquitin/40S ribosomal protein S27a fusion
GYY|c16984_g1	KOG3170	T	Conserved phosducin-like protein
GYY|c19380_g1	KOG1426	S	FOG: RCC1 domain
GYY|c29799_g1	KOG3354	G	Gluconate kinase
GYY|c2240_g1	KOG0523	G	Transketolase
GYY|c37102_g1	KOG3370	F	dUTPase
GYY|c19211_g1	KOG2262	T	Sexual differentiation process protein ISP4
GYY|c37927_g1	KOG4767	C	Cytochrome c oxidase, subunit II, and related proteins
GYY|c37657_g1	KOG1715	J	Mitochondrial/chloroplast ribosomal protein L12
GYY|c21411_g1	KOG4521	YU	Nuclear pore complex, Nup160 component
GYY|c19122_g1	KOG0034	T	Ca2+/calmodulin-dependent protein phosphatase (calcineurin subunit B), EF-Hand superfamily protein
GYY|c372_g1	KOG1217	T	Fibrillins and related proteins containing Ca2+-binding EGF-like domains
GYY|c21509_g1	KOG1967	LK	DNA repair/transcription protein Mms19
GYY|c13868_g1	KOG4668	C	NADH dehydrogenase subunits 2, 5, and related proteins
GYY|c10014_g3	KOG0583	T	Serine/threonine protein kinase
GYY|c5920_g1	KOG2650	S	Zinc carboxypeptidase
GYY|c39281_g1	KOG3003	O	Molecular chaperone of the GrpE family
GYY|c24165_g1	KOG0652	O	26S proteasome regulatory complex, ATPase RPT5
GYY|c21678_g2	KOG3841	K	TEF-1 and related transcription factor, TEAD family
GYY|c6675_g1	KOG2772	G	Transaldolase
GYY|c4069_g1	KOG1397	P	Ca2+/H+ antiporter VCX1 and related proteins
GYY|c12771_g1	KOG0828	O	Predicted E3 ubiquitin ligase
GYY|c16298_g1	KOG2392	V	Serpin
GYY|c13757_g1	KOG1167	L	Serine/threonine protein kinase of the CDC7 subfamily involved in DNA synthesis, repair and recombination
GYY|c15636_g1	KOG3129	O	26S proteasome regulatory complex, subunit PSMD9
GYY|c32201_g1	KOG0202	P	Ca2+ transporting ATPase
GYY|c13325_g1	KOG2253	A	U1 snRNP complex, subunit SNU71 and related PWI-motif proteins
GYY|c13035_g1	KOG2533	G	Permease of the major facilitator superfamily
GYY|c16267_g1	KOG4183	K	RNA polymerase I 49 kDa subunit
GYY|c38526_g1	KOG0676	Z	Actin and related proteins
GYY|c20507_g1	KOG1550	MOT	Extracellular protein SEL-1 and related proteins
GYY|c15725_g1	KOG1697	J	Mitochondrial/chloroplast ribosomal protein S9
GYY|c9114_g1	KOG2084	B	Predicted histone tail methylase containing SET domain
GYY|c8258_g1	KOG0714	O	Molecular chaperone (DnaJ superfamily)
GYY|c16035_g1	KOG3210	H	Imidazoleglycerol-phosphate synthase subunit H-like
GYY|c7905_g1	KOG1335	C	Dihydrolipoamide dehydrogenase
GYY|c20953_g1	KOG0192	T	Tyrosine kinase specific for activated (GTP-bound) p21cdc42Hs
GYY|c21257_g1	KOG3818	L	DNA polymerase epsilon, subunit B
GYY|c19760_g1	KOG3565	Z	Cdc42-interacting protein CIP4
GYY|c17848_g1	KOG4664	C	Cytochrome oxidase subunit III and related proteins
GYY|c13512_g1	KOG1295	A	Nonsense-mediated decay protein Upf3
GYY|c10179_g1	KOG3353	J	60S ribosomal protein L22
GYY|c21459_g2	KOG3291	J	Ribosomal protein S7
GYY|c19722_g1	KOG0845	YU	Nuclear pore complex, Nup98 component (sc Nup145/Nup100/Nup116)
GYY|c27529_g1	KOG3163	R	Uncharacterized conserved protein related to ribosomal protein S8E
GYY|c12366_g1	KOG2403	C	Succinate dehydrogenase, flavoprotein subunit
GYY|c35254_g1	KOG1254	C	ATP-citrate lyase
GYY|c30447_g1	KOG1366	O	Alpha-macroglobulin
GYY|c21962_g1	KOG1127	A	TPR repeat-containing protein
GYY|c7235_g1	KOG3387	AJ	60S ribosomal protein 15.5kD/SNU13, NHP2/L7A family (includes ribonuclease P subunit p38), involved in splicing
GYY|c12533_g1	KOG3699	TZ	Cytoskeletal protein Adducin
GYY|c28142_g1	KOG0652	O	26S proteasome regulatory complex, ATPase RPT5
GYY|c26513_g1	KOG2869	J	Meiotic cell division protein Pelota/DOM34
GYY|c17312_g1	KOG1284	H	Bifunctional GTP cyclohydrolase II/3,4-dihydroxy-2butanone-4-phosphate synthase
GYY|c33195_g1	KOG0003	J	Ubiquitin/60s ribosomal protein L40 fusion
GYY|c15711_g2	KOG0085	T	G protein subunit Galphaq/Galphay, small G protein superfamily
GYY|c30090_g1	KOG1865	O	Ubiquitin carboxyl-terminal hydrolase
GYY|c38042_g1	KOG0814	R	Glyoxylase
GYY|c18698_g1	KOG3017	S	Defense-related protein containing SCP domain
GYY|c20037_g1	KOG1674	R	Cyclin
GYY|c21764_g1	KOG0054	Q	Multidrug resistance-associated protein/mitoxantrone resistance protein, ABC superfamily
GYY|c19125_g1	KOG0332	A	ATP-dependent RNA helicase
GYY|c38425_g1	KOG3525	O	Subtilisin-like proprotein convertase
GYY|c19071_g1	KOG0766	C	Predicted mitochondrial carrier protein
GYY|c8753_g1	KOG1727	DZ	Microtubule-binding protein (translationally controlled tumor protein)
GYY|c18620_g2	KOG2150	K	CCR4-NOT transcriptional regulation complex, NOT5 subunit
GYY|c17579_g1	KOG0082	DT	G-protein alpha subunit (small G protein superfamily)
GYY|c23834_g1	KOG0678	Z	Actin-related protein Arp2/3 complex, subunit Arp3
GYY|c21193_g1	KOG2571	M	Chitin synthase/hyaluronan synthase (glycosyltransferases)
GYY|c40856_g1	KOG1526	C	NADP-dependent isocitrate dehydrogenase
GYY|c35752_g1	KOG3428	A	Small nuclear ribonucleoprotein SMD1 and related snRNPs
GYY|c1765_g1	KOG3627	E	Trypsin
GYY|c18316_g1	KOG0023	Q	Alcohol dehydrogenase, class V
GYY|c37054_g1	KOG1094	T	Discoidin domain receptor DDR1
GYY|c16706_g1	KOG0286	R	G-protein beta subunit
GYY|c35965_g1	KOG0875	J	60S ribosomal protein L5
GYY|c14610_g1	KOG1557	G	Fructose-biphosphate aldolase
GYY|c35580_g1	KOG4767	C	Cytochrome c oxidase, subunit II, and related proteins
GYY|c8627_g1	KOG3205	T	Rho GDP-dissociation inhibitor
GYY|c22137_g1	KOG0523	G	Transketolase
GYY|c12829_g1	KOG1741	J	Mitochondrial/chloroplast ribosomal protein S14/S29
GYY|c21157_g1	KOG2989	S	Uncharacterized conserved protein
GYY|c20059_g2	KOG0569	G	Permease of the major facilitator superfamily
GYY|c15830_g1	KOG0417	O	Ubiquitin-protein ligase
GYY|c20389_g1	KOG1474	K	Transcription initiation factor TFIID, subunit BDF1 and related bromodomain proteins
GYY|c31613_g1	KOG1488	J	Translational repressor Pumilio/PUF3 and related RNA-binding proteins (Puf superfamily)
GYY|c31742_g1	KOG1110	R	Putative steroid membrane receptor Hpr6.6/25-Dx
GYY|c28596_g1	KOG0084	TU	GTPase Rab1/YPT1, small G protein superfamily, and related GTP-binding proteins
GYY|c14294_g1	KOG1217	T	Fibrillins and related proteins containing Ca2+-binding EGF-like domains
GYY|c24391_g1	KOG1872	O	Ubiquitin-specific protease
GYY|c17866_g1	KOG2160	O	Armadillo/beta-catenin-like repeat-containing protein
GYY|c17947_g1	KOG2684	BK	Sirtuin 5 and related class III sirtuins (SIR2 family)
GYY|c8994_g1	KOG3077	S	Uncharacterized conserved protein
GYY|c38298_g1	KOG1367	G	3-phosphoglycerate kinase
GYY|c15489_g1	KOG1555	O	26S proteasome regulatory complex, subunit RPN11
GYY|c34360_g1	KOG2854	G	Possible pfkB family carbohydrate kinase
GYY|c5713_g1	KOG2790	HE	Phosphoserine aminotransferase
GYY|c17891_g1	KOG2769	A	Putative u4/u6 small nuclear ribonucleoprotein
GYY|c24752_g1	KOG2741	GQ	Dimeric dihydrodiol dehydrogenase
GYY|c30616_g1	KOG0346	A	RNA helicase
GYY|c29076_g1	KOG1370	H	S-adenosylhomocysteine hydrolase
GYY|c39976_g1	KOG1393	I	Hydroxymethylglutaryl-CoA synthase
GYY|c21914_g4	KOG1078	U	Vesicle coat complex COPI, gamma subunit
GYY|c32681_g1	KOG0419	O	Ubiquitin-protein ligase
GYY|c19975_g2	KOG2545	S	Conserved membrane protein
GYY|c11695_g1	KOG0901	J	60S ribosomal protein L14/L17/L23
GYY|c20416_g1	KOG4593	D	Mitotic checkpoint protein MAD1
GYY|c21124_g1	KOG2667	U	COPII vesicle protein
GYY|c28548_g1	KOG1367	G	3-phosphoglycerate kinase
GYY|c21279_g1	KOG0053	E	Cystathionine beta-lyases/cystathionine gamma-synthases
GYY|c21659_g1	KOG0732	O	AAA+-type ATPase containing the bromodomain
GYY|c37881_g1	KOG1316	E	Argininosuccinate lyase
GYY|c14696_g1	KOG0103	O	Molecular chaperones HSP105/HSP110/SSE1, HSP70 superfamily
GYY|c17860_g1	KOG4612	J	Mitochondrial ribosomal protein L34
GYY|c36909_g1	KOG1256	I	Long-chain acyl-CoA synthetases (AMP-forming)
GYY|c29111_g1	KOG0676	Z	Actin and related proteins
GYY|c18613_g1	KOG3282	S	Uncharacterized conserved protein
GYY|c31215_g1	KOG0254	R	Predicted transporter (major facilitator superfamily)
GYY|c19714_g1	KOG1116	IT	Sphingosine kinase, involved in sphingolipid metabolism
GYY|c28791_g1	KOG0197	T	Tyrosine kinases
GYY|c25028_g1	KOG1051	O	Chaperone HSP104 and related ATP-dependent Clp proteases
GYY|c24642_g1	KOG3192	O	Mitochondrial J-type chaperone
GYY|c32348_g1	KOG3398	K	Transcription factor MBF1
GYY|c8366_g1	KOG1596	A	Fibrillarin and related nucleolar RNA-binding proteins
GYY|c16920_g1	KOG3076	G	5'-phosphoribosylglycinamide formyltransferase
GYY|c39365_g1	KOG0181	O	20S proteasome, regulatory subunit alpha type PSMA2/PRE8
GYY|c18769_g1	KOG2417	T	Predicted G-protein coupled receptor
GYY|c20926_g1	KOG2806	G	Chitinase
GYY|c32223_g1	KOG0052	J	Translation elongation factor EF-1 alpha/Tu
GYY|c32669_g1	KOG3017	S	Defense-related protein containing SCP domain
GYY|c29532_g1	KOG0393	R	Ras-related small GTPase, Rho type
GYY|c22411_g1	KOG1517	D	Guanine nucleotide binding protein MIP1
GYY|c15110_g1	KOG0682	P	Ammonia permease
GYY|c40515_g1	KOG0584	R	Serine/threonine protein kinase
GYY|c17961_g1	KOG2872	H	Uroporphyrinogen decarboxylase
GYY|c29200_g1	KOG1679	I	Enoyl-CoA hydratase
GYY|c25346_g1	KOG0005	DO	Ubiquitin-like protein
GYY|c20501_g1	KOG0725	R	Reductases with broad range of substrate specificities
GYY|c13991_g1	KOG1379	T	Serine/threonine protein phosphatase
GYY|c21913_g1	KOG1983	U	Tomosyn and related SNARE-interacting proteins
GYY|c10737_g2	KOG0469	J	Elongation factor 2
GYY|c21851_g1	KOG1012	R	Ca2+-dependent lipid-binding protein CLB1/vesicle protein vp115/Granuphilin A, contains C2 domain
GYY|c21633_g1	KOG0619	R	FOG: Leucine rich repeat
GYY|c38562_g1	KOG1352	C	Vacuolar H+-ATPase V1 sector, subunit A
GYY|c17721_g1	KOG0276	U	Vesicle coat complex COPI, beta' subunit
GYY|c16233_g1	KOG0901	J	60S ribosomal protein L14/L17/L23
GYY|c16252_g1	KOG0254	R	Predicted transporter (major facilitator superfamily)
GYY|c20785_g1	KOG3423	K	Transcription initiation factor TFIID, subunit TAF10 (also component of histone acetyltransferase SAGA)
GYY|c5184_g1	KOG0841	O	Multifunctional chaperone (14-3-3 family)
GYY|c15209_g1	KOG1762	J	60s acidic ribosomal protein P1
GYY|c20535_g1	KOG1633	B	F-box protein JEMMA and related proteins with JmjC, PHD, F-box and LRR domains
GYY|c8311_g1	KOG1871	O	Ubiquitin-specific protease
GYY|c27439_g1	KOG1096	F	Adenosine monophosphate deaminase
GYY|c18819_g1	KOG0392	K	SNF2 family DNA-dependent ATPase domain-containing protein
GYY|c9997_g1	KOG2403	C	Succinate dehydrogenase, flavoprotein subunit
GYY|c12579_g1	KOG1755	Z	Profilin
GYY|c19477_g1	KOG1286	E	Amino acid transporters
GYY|c18567_g1	KOG1783	A	Small nuclear ribonucleoprotein F
GYY|c20027_g2	KOG3754	H	Gamma-glutamylcysteine synthetase
GYY|c19623_g1	KOG2771	A	Subunit of tRNA-specific adenosine-34 deaminase
GYY|c21950_g1	KOG2855	G	Ribokinase
GYY|c17877_g1	KOG1879	G	UDP-glucose:glycoprotein glucosyltransferase
GYY|c20437_g1	KOG1051	O	Chaperone HSP104 and related ATP-dependent Clp proteases
GYY|c18204_g1	KOG0583	T	Serine/threonine protein kinase
GYY|c16961_g1	KOG2228	L	Origin recognition complex, subunit 4
GYY|c19191_g1	KOG0207	P	Cation transport ATPase
GYY|c36368_g1	KOG2849	R	Placental protein 11
GYY|c14536_g1	KOG1605	K	TFIIF-interacting CTD phosphatase, including NLI-interacting factor (involved in RNA polymerase II regulation)
GYY|c14335_g1	KOG0254	R	Predicted transporter (major facilitator superfamily)
GYY|c13493_g1	KOG0857	J	60s ribosomal protein L10
GYY|c20760_g1	KOG0220	L	Mismatch repair ATPase MSH4 (MutS family)
GYY|c24397_g1	KOG0668	TDK	Casein kinase II, alpha subunit
GYY|c37427_g1	KOG1641	O	Mitochondrial chaperonin
GYY|c20074_g1	KOG2551	E	Phospholipase/carboxyhydrolase
GYY|c22677_g1	KOG1628	J	40S ribosomal protein S3A
GYY|c10656_g1	KOG1596	A	Fibrillarin and related nucleolar RNA-binding proteins
GYY|c31045_g1	KOG1376	Z	Alpha tubulin
GYY|c18425_g1	KOG0482	L	DNA replication licensing factor, MCM7 component
GYY|c21419_g1	KOG1164	T	Casein kinase (serine/threonine/tyrosine protein kinase)
GYY|c13191_g1	KOG0439	U	VAMP-associated protein involved in inositol metabolism
GYY|c36421_g1	KOG4400	O	E3 ubiquitin ligase interacting with arginine methyltransferase
GYY|c36963_g1	KOG0360	O	Chaperonin complex component, TCP-1 alpha subunit (CCT1)
GYY|c18760_g1	KOG0776	H	Geranylgeranyl pyrophosphate synthase/Polyprenyl synthetase
GYY|c19955_g1	KOG0730	O	AAA+-type ATPase
GYY|c27652_g1	KOG0557	C	Dihydrolipoamide acetyltransferase
GYY|c21514_g1	KOG2292	O	Oligosaccharyltransferase, STT3 subunit
GYY|c10991_g2	KOG0886	J	40S ribosomal protein S2
GYY|c21487_g1	KOG2553	J	Pseudouridylate synthase
GYY|c20113_g1	KOG0787	T	Dehydrogenase kinase
GYY|c21331_g1	KOG1889	I	Putative phosphoinositide phosphatase
GYY|c15911_g2	KOG0001	OR	Ubiquitin and ubiquitin-like proteins
GYY|c17282_g1	KOG1137	A	mRNA cleavage and polyadenylation factor II complex, BRR5 (CPSF subunit)
GYY|c20543_g1	KOG0686	OT	COP9 signalosome, subunit CSN1
GYY|c30319_g1	KOG0118	R	FOG: RRM domain
GYY|c17673_g1	KOG3348	T	BolA (bacterial stress-induced morphogen)-related protein
GYY|c32947_g1	KOG2772	G	Transaldolase
GYY|c22236_g1	KOG0865	O	Cyclophilin type peptidyl-prolyl cis-trans isomerase
GYY|c19784_g1	KOG1208	Q	Dehydrogenases with different specificities (related to short-chain alcohol dehydrogenases)
GYY|c27964_g1	KOG0035	Z	Ca2+-binding actin-bundling protein (actinin), alpha chain (EF-Hand protein superfamily)
GYY|c38784_g1	KOG0200	T	Fibroblast/platelet-derived growth factor receptor and related receptor tyrosine kinases
GYY|c11526_g1	KOG0469	J	Elongation factor 2
GYY|c18256_g1	KOG2721	S	Uncharacterized conserved protein
GYY|c21493_g1	KOG4200	S	Uncharacterized conserved protein
GYY|c23752_g1	KOG1745	B	Histones H3 and H4
GYY|c39073_g1	KOG0867	O	Glutathione S-transferase
GYY|c39901_g1	KOG0725	R	Reductases with broad range of substrate specificities
GYY|c30289_g1	KOG0410	R	Predicted GTP binding protein
GYY|c9859_g1	KOG0023	Q	Alcohol dehydrogenase, class V
GYY|c10386_g1	KOG1263	Q	Multicopper oxidases
GYY|c18477_g1	KOG1644	A	U2-associated snRNP A' protein
GYY|c37343_g1	KOG2004	O	Mitochondrial ATP-dependent protease PIM1/LON
GYY|c12511_g1	KOG1448	FE	Ribose-phosphate pyrophosphokinase
GYY|c18431_g1	KOG1458	G	Fructose-1,6-bisphosphatase
GYY|c5420_g1	KOG2264	T	Exostosin EXT1L
GYY|c37918_g1	KOG0118	R	FOG: RRM domain
GYY|c26965_g1	KOG1439	O	RAB proteins geranylgeranyltransferase component A (RAB escort protein)
GYY|c16456_g1	KOG3487	U	TRAPP 20 K subunit
GYY|c8542_g1	KOG3043	R	Predicted hydrolase related to dienelactone hydrolase
GYY|c21467_g1	KOG2571	M	Chitin synthase/hyaluronan synthase (glycosyltransferases)
GYY|c7862_g1	KOG1506	H	S-adenosylmethionine synthetase
GYY|c21807_g1	KOG1263	Q	Multicopper oxidases
GYY|c20801_g2	KOG0012	L	DNA damage inducible protein
GYY|c36039_g1	KOG1746	DO	Defender against cell death protein/oligosaccharyltransferase, epsilon subunit
GYY|c29655_g1	KOG2638	G	UDP-glucose pyrophosphorylase
GYY|c10277_g1	KOG0254	R	Predicted transporter (major facilitator superfamily)
GYY|c28486_g1	KOG0157	QI	Cytochrome P450 CYP4/CYP19/CYP26 subfamilies
GYY|c32246_g1	KOG3157	R	Proline synthetase co-transcribed protein
GYY|c13799_g1	KOG3424	J	40S ribosomal protein S24
GYY|c13518_g1	KOG3399	R	Predicted Yippee-type zinc-binding protein
GYY|c21018_g1	KOG2542	S	Uncharacterized conserved protein (YdiU family)
GYY|c19212_g1	KOG4484	S	Uncharacterized conserved protein
GYY|c22185_g1	KOG2599	H	Pyridoxal/pyridoxine/pyridoxamine kinase
GYY|c17764_g2	KOG0911	O	Glutaredoxin-related protein
GYY|c29459_g1	KOG2670	G	Enolase
GYY|c37655_g1	KOG2970	S	Predicted membrane protein
GYY|c18422_g1	KOG0836	Z	F-actin capping protein, alpha subunit
GYY|c18873_g1	KOG0032	T	Ca2+/calmodulin-dependent protein kinase, EF-Hand protein superfamily
GYY|c13048_g1	KOG2753	R	Uncharacterized conserved protein, contains PCI domain
GYY|c29265_g1	KOG1252	E	Cystathionine beta-synthase and related enzymes
GYY|c22587_g1	KOG3627	E	Trypsin
GYY|c34404_g1	KOG1762	J	60s acidic ribosomal protein P1
GYY|c18300_g1	KOG3355	O	Mitochondrial sulfhydryl oxidase involved in the biogenesis of cytosolic Fe/S proteins
GYY|c37324_g1	KOG3070	J	Predicted RNA-binding protein containing PIN domain and invovled in translation or RNA processing
GYY|c37086_g1	KOG0465	J	Mitochondrial elongation factor
GYY|c4436_g1	KOG3141	J	Mitochondrial/chloroplast ribosomal protein L3
GYY|c21192_g1	KOG2387	F	CTP synthase (UTP-ammonia lyase)
GYY|c25633_g1	KOG1668	K	Elongation factor 1 beta/delta chain
GYY|c20886_g1	KOG0743	O	AAA+-type ATPase
GYY|c28536_g1	KOG1742	J	60s ribosomal protein L15/L27
GYY|c27215_g1	KOG2572	AJ	Ribosome biogenesis protein - Nop58p/Nop5p
GYY|c13707_g1	KOG2517	G	Ribulose kinase and related carbohydrate kinases
GYY|c39416_g1	KOG2202	A	U2 snRNP splicing factor, small subunit, and related proteins
GYY|c7594_g1	KOG0062	EJ	ATPase component of ABC transporters with duplicated ATPase domains/Translation elongation factor EF-3b
GYY|c36479_g1	KOG1131	KL	RNA polymerase II transcription initiation/nucleotide excision repair factor TFIIH, 5'-3' helicase subunit RAD3
GYY|c33723_g1	KOG0241	Z	Kinesin-like protein
GYY|c17445_g1	KOG1779	J	40s ribosomal protein S27
GYY|c19330_g1	KOG2317	J	Putative translation initiation inhibitor UK114/IBM1
GYY|c2807_g1	KOG2084	B	Predicted histone tail methylase containing SET domain
GYY|c40957_g1	KOG3070	J	Predicted RNA-binding protein containing PIN domain and invovled in translation or RNA processing
GYY|c20046_g1	KOG1338	S	Uncharacterized conserved protein
GYY|c18062_g1	KOG2289	T	Rhomboid family proteins
GYY|c29406_g1	KOG1376	Z	Alpha tubulin
GYY|c33305_g1	KOG0544	O	FKBP-type peptidyl-prolyl cis-trans isomerase
GYY|c18592_g1	KOG0564	E	5,10-methylenetetrahydrofolate reductase
GYY|c38626_g1	KOG1662	C	Mitochondrial F1F0-ATP synthase, subunit OSCP/ATP5
GYY|c17259_g1	KOG1773	R	Stress responsive protein
GYY|c24184_g1	KOG0022	Q	Alcohol dehydrogenase, class III
GYY|c12383_g1	KOG1654	Z	Microtubule-associated anchor protein involved in autophagy and membrane trafficking
GYY|c34038_g1	KOG0076	U	GTP-binding ADP-ribosylation factor-like protein yARL3
GYY|c22313_g1	KOG3271	J	Translation initiation factor 5A (eIF-5A)
GYY|c29411_g1	KOG0530	O	Protein farnesyltransferase, alpha subunit/protein geranylgeranyltransferase type I, alpha subunit
GYY|c18193_g1	KOG3121	Z	Dynactin, subunit p25
GYY|c38981_g1	KOG0254	R	Predicted transporter (major facilitator superfamily)
GYY|c15255_g1	KOG2541	IO	Palmitoyl protein thioesterase
GYY|c31424_g1	KOG0010	OR	Ubiquitin-like protein
GYY|c21435_g1	KOG0238	IE	3-Methylcrotonyl-CoA carboxylase, biotin-containing subunit/Propionyl-CoA carboxylase, alpha chain/Acetyl-CoA carboxylase, biotin carboxylase subunit
GYY|c26160_g1	KOG0019	O	Molecular chaperone (HSP90 family)
GYY|c17724_g1	KOG0952	A	DNA/RNA helicase MER3/SLH1, DEAD-box superfamily
GYY|c27907_g1	KOG0859	U	Synaptobrevin/VAMP-like protein
GYY|c20155_g1	KOG2613	J	NMD protein affecting ribosome stability and mRNA decay
GYY|c17717_g1	KOG4019	TR	Calcineurin-mediated signaling pathway inhibitor DSCR1
GYY|c17384_g1	KOG1530	P	Rhodanese-related sulfurtransferase
GYY|c19715_g1	KOG0315	R	G-protein beta subunit-like protein (contains WD40 repeats)
GYY|c20104_g1	KOG0062	EJ	ATPase component of ABC transporters with duplicated ATPase domains/Translation elongation factor EF-3b
GYY|c19338_g1	KOG3800	O	Predicted E3 ubiquitin ligase containing RING finger, subunit of transcription/repair factor TFIIH and CDK-activating kinase assembly factor
GYY|c17339_g1	KOG1121	L	Tam3-transposase (Ac family)
GYY|c28313_g1	KOG3984	F	Purine nucleoside phosphorylase
GYY|c7491_g1	KOG1475	A	Ribosomal protein RPL1/RPL2/RL4L4
GYY|c21867_g2	KOG0390	L	DNA repair protein, SNF2 family
GYY|c24208_g1	KOG1907	F	Phosphoribosylformylglycinamidine synthase
GYY|c20920_g1	KOG0354	R	DEAD-box like helicase
GYY|c18018_g1	KOG1088	S	Uncharacterized conserved protein
GYY|c17946_g1	KOG2636	A	Splicing factor 3a, subunit 3
GYY|c26424_g1	KOG0068	E	D-3-phosphoglycerate dehydrogenase, D-isomer-specific 2-hydroxy acid dehydrogenase superfamily
GYY|c18726_g1	KOG0725	R	Reductases with broad range of substrate specificities
GYY|c21484_g1	KOG1992	YU	Nuclear export receptor CSE1/CAS (importin beta superfamily)
GYY|c18815_g1	KOG3391	K	Transcriptional co-repressor component
GYY|c36157_g1	KOG1376	Z	Alpha tubulin
GYY|c19024_g1	KOG3758	S	Uncharacterized conserved protein
GYY|c27647_g1	KOG1145	J	Mitochondrial translation initiation factor 2 (IF-2; GTPase)
GYY|c32474_g1	KOG1051	O	Chaperone HSP104 and related ATP-dependent Clp proteases
GYY|c12463_g2	KOG0815	J	60S acidic ribosomal protein P0
GYY|c18599_g1	KOG0504	R	FOG: Ankyrin repeat
GYY|c18541_g1	KOG4347	R	GTPase-activating protein VRP
GYY|c10625_g1	KOG4770	C	NADH dehydrogenase subunit 1
GYY|c37153_g1	KOG0559	C	Dihydrolipoamide succinyltransferase (2-oxoglutarate dehydrogenase, E2 subunit)
GYY|c15145_g1	KOG0417	O	Ubiquitin-protein ligase
GYY|c17043_g1	KOG4626	GOT	O-linked N-acetylglucosamine transferase OGT
GYY|c20936_g1	KOG1263	Q	Multicopper oxidases
GYY|c30534_g1	KOG2467	E	Glycine/serine hydroxymethyltransferase
GYY|c15605_g1	KOG1282	OE	Serine carboxypeptidases (lysosomal cathepsin A)
GYY|c19866_g1	KOG0820	A	Ribosomal RNA adenine dimethylase
GYY|c14568_g1	KOG1339	O	Aspartyl protease
GYY|c15521_g1	KOG0598	RT	Ribosomal protein S6 kinase and related proteins
GYY|c20002_g1	KOG1490	R	GTP-binding protein CRFG/NOG1 (ODN superfamily)
GYY|c16320_g1	KOG0151	R	Predicted splicing regulator, contains RRM, SWAP and RPR domains
GYY|c29299_g1	KOG0371	T	Serine/threonine protein phosphatase 2A, catalytic subunit
GYY|c8695_g1	KOG0460	J	Mitochondrial translation elongation factor Tu
GYY|c20767_g1	KOG2321	R	WD40 repeat protein
GYY|c35904_g1	KOG0571	E	Asparagine synthase (glutamine-hydrolyzing)
GYY|c22349_g1	KOG0156	Q	Cytochrome P450 CYP2 subfamily
GYY|c35945_g1	KOG1668	K	Elongation factor 1 beta/delta chain
GYY|c23382_g1	KOG0027	T	Calmodulin and related proteins (EF-Hand superfamily)
GYY|c12890_g1	KOG0122	J	Translation initiation factor 3, subunit g (eIF-3g)
GYY|c40106_g1	KOG3460	A	Small nuclear ribonucleoprotein (snRNP) LSM3
GYY|c23838_g1	KOG2282	C	NADH-ubiquinone oxidoreductase, NDUFS1/75 kDa subunit
GYY|c13702_g1	KOG3454	A	U1 snRNP-specific protein C
GYY|c19906_g1	KOG1260	C	Isocitrate lyase
GYY|c25879_g1	KOG2495	C	NADH-dehydrogenase (ubiquinone)
GYY|c17921_g1	KOG2382	R	Predicted alpha/beta hydrolase
GYY|c19451_g1	KOG1438	E	Anthranilate phosphoribosyltransferase
GYY|c18894_g1	KOG2366	G	Alpha-D-galactosidase (melibiase)
GYY|c35591_g1	KOG0785	E	Isocitrate dehydrogenase, alpha subunit
GYY|c10040_g1	KOG0841	O	Multifunctional chaperone (14-3-3 family)
GYY|c4093_g1	KOG0865	O	Cyclophilin type peptidyl-prolyl cis-trans isomerase
GYY|c37416_g1	KOG2392	V	Serpin
GYY|c17075_g1	KOG3138	R	Predicted N-acetyltransferase
GYY|c8113_g1	KOG0381	R	HMG box-containing protein
GYY|c18394_g1	KOG1558	P	Fe2+/Zn2+ regulated transporter
GYY|c19124_g1	KOG2877	I	sn-1,2-diacylglycerol ethanolamine- and cholinephosphotranferases
GYY|c20220_g1	KOG0920	A	ATP-dependent RNA helicase A
GYY|c32759_g1	KOG3075	G	Ribose 5-phosphate isomerase
GYY|c36650_g1	KOG2102	J	Exosomal 3'-5' exoribonuclease complex, subunit Rrp44/Dis3
GYY|c13620_g1	KOG2291	O	Oligosaccharyltransferase, alpha subunit (ribophorin I)
GYY|c15985_g2	KOG0937	U	Adaptor complexes medium subunit family
GYY|c20362_g1	KOG2114	U	Vacuolar assembly/sorting protein PEP5/VPS11
GYY|c21969_g1	KOG2746	K	HMG-box transcription factor Capicua and related proteins
GYY|c20256_g1	KOG1575	C	Voltage-gated shaker-like K+ channel, subunit beta/KCNAB
GYY|c34465_g1	KOG2804	I	Phosphorylcholine transferase/cholinephosphate cytidylyltransferase
GYY|c21611_g2	KOG0469	J	Elongation factor 2
GYY|c29622_g1	KOG2753	R	Uncharacterized conserved protein, contains PCI domain
GYY|c30963_g1	KOG3627	E	Trypsin
GYY|c17621_g2	KOG0378	J	40S ribosomal protein S4
GYY|c12745_g1	KOG0538	C	Glycolate oxidase
GYY|c1374_g1	KOG1773	R	Stress responsive protein
GYY|c18465_g1	KOG3068	A	mRNA splicing factor
GYY|c16821_g1	KOG3299	S	Uncharacterized conserved protein
GYY|c21829_g1	KOG1939	E	Oxoprolinase
GYY|c9465_g1	KOG1778	K	CREB binding protein/P300 and related TAZ Zn-finger proteins
GYY|c20508_g1	KOG1764	C	5'-AMP-activated protein kinase, gamma subunit
GYY|c15271_g1	KOG1040	A	Polyadenylation factor I complex, subunit, Yth1 (CPSF subunit)
GYY|c35718_g1	KOG3426	C	NADH:ubiquinone oxidoreductase, NDUFA6/B14 subunit
GYY|c34093_g1	KOG0254	R	Predicted transporter (major facilitator superfamily)
GYY|c18238_g1	KOG0857	J	60s ribosomal protein L10
GYY|c16562_g1	KOG0415	O	Predicted peptidyl prolyl cis-trans isomerase
GYY|c14289_g1	KOG0372	GT	Serine/threonine specific protein phosphatase involved in glycogen accumulation, PP2A-related
GYY|c13627_g1	KOG0057	U	Mitochondrial Fe/S cluster exporter, ABC superfamily
GYY|c8688_g1	KOG2806	G	Chitinase
GYY|c27392_g1	KOG0070	U	GTP-binding ADP-ribosylation factor Arf1
GYY|c31391_g1	KOG0046	Z	Ca2+-binding actin-bundling protein (fimbrin/plastin), EF-Hand protein superfamily
GYY|c20207_g1	KOG3789	P	Nitrogen permease regulator NLRG/NPR2
GYY|c5243_g1	KOG0254	R	Predicted transporter (major facilitator superfamily)
GYY|c24382_g1	KOG0537	C	Cytochrome b5
GYY|c33248_g1	KOG0019	O	Molecular chaperone (HSP90 family)
GYY|c29719_g1	KOG0327	J	Translation initiation factor 4F, helicase subunit (eIF-4A) and related helicases
GYY|c17106_g1	KOG3168	K	U1 snRNP component
GYY|c17587_g1	KOG3400	K	RNA polymerase subunit 8
GYY|c31499_g1	KOG3070	J	Predicted RNA-binding protein containing PIN domain and invovled in translation or RNA processing
GYY|c16486_g1	KOG1493	DO	Anaphase-promoting complex (APC), subunit 11
GYY|c18692_g1	KOG2672	H	Lipoate synthase
GYY|c17859_g1	KOG0758	C	Mitochondrial carnitine-acylcarnitine carrier protein
GYY|c27584_g1	KOG1079	K	Transcriptional repressor EZH1
GYY|c22722_g1	KOG3145	E	Cystine transporter Cystinosin
GYY|c10790_g2	KOG0569	G	Permease of the major facilitator superfamily
GYY|c21019_g3	KOG1868	O	Ubiquitin C-terminal hydrolase
GYY|c15841_g1	KOG2020	YU	Nuclear transport receptor CRM1/MSN5 (importin beta superfamily)
GYY|c20483_g1	KOG3085	R	Predicted hydrolase (HAD superfamily)
GYY|c23213_g1	KOG1688	U	Golgi proteins involved in ER retention (RER)
GYY|c19317_g1	KOG1813	O	Predicted E3 ubiquitin ligase
GYY|c9441_g1	KOG0052	J	Translation elongation factor EF-1 alpha/Tu
GYY|c24987_g1	KOG1215	T	Low-density lipoprotein receptors containing Ca2+-binding EGF-like domains
GYY|c33356_g1	KOG0242	Z	Kinesin-like protein
GYY|c17599_g1	KOG3244	H	Protein involved in ubiquinone biosynthesis
GYY|c40156_g1	KOG0605	R	NDR and related serine/threonine kinases
GYY|c16575_g1	KOG0523	G	Transketolase
GYY|c32936_g1	KOG2762	G	Mannosyltransferase
GYY|c36902_g1	KOG4062	L	6-O-methylguanine-DNA methyltransferase MGMT/MGT1, involved in DNA repair
GYY|c18821_g1	KOG0386	BK	Chromatin remodeling complex SWI/SNF, component SWI2 and related ATPases (DNA/RNA helicase superfamily)
GYY|c17556_g1	KOG3295	J	60S Ribosomal protein L13
GYY|c20743_g1	KOG3084	L	NADH pyrophosphatase I of the Nudix family of hydrolases
GYY|c11919_g1	KOG3301	J	Ribosomal protein S4
GYY|c29856_g1	KOG2298	J	Glycyl-tRNA synthetase and related class II tRNA synthetase
GYY|c39606_g1	KOG0424	O	Ubiquitin-protein ligase
GYY|c39107_g1	KOG1051	O	Chaperone HSP104 and related ATP-dependent Clp proteases
GYY|c8651_g1	KOG0187	J	40S ribosomal protein S17
GYY|c18914_g1	KOG0254	R	Predicted transporter (major facilitator superfamily)
GYY|c26206_g1	KOG2263	E	Methionine synthase II (cobalamin-independent)
GYY|c29990_g1	KOG1628	J	40S ribosomal protein S3A
GYY|c27557_g1	KOG0055	Q	Multidrug/pheromone exporter, ABC superfamily
GYY|c17765_g1	KOG1354	T	Serine/threonine protein phosphatase 2A, regulatory subunit
GYY|c8781_g1	KOG3502	J	40S ribosomal protein S28
GYY|c34270_g1	KOG0465	J	Mitochondrial elongation factor
GYY|c3126_g1	KOG0122	J	Translation initiation factor 3, subunit g (eIF-3g)
GYY|c8988_g1	KOG0725	R	Reductases with broad range of substrate specificities
GYY|c19511_g1	KOG0052	J	Translation elongation factor EF-1 alpha/Tu
GYY|c31373_g1	KOG2419	I	Phosphatidylserine decarboxylase
GYY|c24036_g1	KOG0557	C	Dihydrolipoamide acetyltransferase
GYY|c21810_g1	KOG0065	Q	Pleiotropic drug resistance proteins (PDR1-15), ABC superfamily
GYY|c15292_g1	KOG2549	K	Transcription initiation factor TFIID, subunit TAF6 (also component of histone acetyltransferase SAGA)
GYY|c20004_g1	KOG2864	D	Nuclear division RFT1 protein
GYY|c14467_g1	KOG3081	U	Vesicle coat complex COPI, epsilon subunit
GYY|c21317_g1	KOG0549	O	FKBP-type peptidyl-prolyl cis-trans isomerase
GYY|c37598_g1	KOG2595	T	Predicted GTPase activator protein
GYY|c27757_g1	KOG0027	T	Calmodulin and related proteins (EF-Hand superfamily)
GYY|c1109_g1	KOG3242	A	Oligoribonuclease (3'->5' exoribonuclease)
GYY|c35882_g1	KOG0450	G	2-oxoglutarate dehydrogenase, E1 subunit
GYY|c19966_g1	KOG2172	S	Uncharacterized conserved protein
GYY|c34239_g1	KOG4720	I	Ethanolamine kinase
GYY|c16629_g1	KOG0393	R	Ras-related small GTPase, Rho type
GYY|c6290_g1	KOG3181	J	40S ribosomal protein S3
GYY|c36084_g1	KOG3250	OT	COP9 signalosome, subunit CSN7
GYY|c19844_g1	KOG1198	CR	Zinc-binding oxidoreductase
GYY|c20997_g1	KOG0155	K	Transcription factor CA150
GYY|c10942_g1	KOG0841	O	Multifunctional chaperone (14-3-3 family)
GYY|c21603_g1	KOG0118	R	FOG: RRM domain
GYY|c38032_g1	KOG0329	A	ATP-dependent RNA helicase
GYY|c205_g1	KOG1202	I	Animal-type fatty acid synthase and related proteins
GYY|c6255_g1	KOG0101	O	Molecular chaperones HSP70/HSC70, HSP70 superfamily
GYY|c29161_g1	KOG4169	IR	15-hydroxyprostaglandin dehydrogenase and related dehydrogenases
GYY|c12444_g1	KOG1745	B	Histones H3 and H4
GYY|c21457_g1	KOG1068	J	Exosomal 3'-5' exoribonuclease complex, subunit Rrp41 and related exoribonucleases
GYY|c20431_g1	KOG1188	R	WD40 repeat protein
GYY|c18895_g1	KOG1096	F	Adenosine monophosphate deaminase
GYY|c22278_g1	KOG1506	H	S-adenosylmethionine synthetase
GYY|c21262_g1	KOG2998	S	Uncharacterized conserved protein
GYY|c28572_g1	KOG1778	K	CREB binding protein/P300 and related TAZ Zn-finger proteins
GYY|c15287_g1	KOG0687	O	26S proteasome regulatory complex, subunit RPN7/PSMD6
GYY|c20348_g1	KOG1442	GOU	GDP-fucose transporter
GYY|c14427_g1	KOG0393	R	Ras-related small GTPase, Rho type
GYY|c28197_g1	KOG1687	C	NADH-ubiquinone oxidoreductase, NUFS7/PSST/20 kDa subunit
GYY|c28554_g1	KOG1565	OW	Gelatinase A and related matrix metalloproteases
GYY|c19409_g2	KOG2456	C	Aldehyde dehydrogenase
GYY|c17352_g1	KOG1455	I	Lysophospholipase
GYY|c16460_g1	KOG0293	S	WD40 repeat-containing protein
GYY|c39226_g1	KOG4665	C	ATP synthase F0 subunit 6 and related proteins
GYY|c35787_g1	KOG1721	R	FOG: Zn-finger
GYY|c17988_g1	KOG2642	OKIT	Alpha-1,2 glucosyltransferase/transcriptional activator
GYY|c27282_g1	KOG0156	Q	Cytochrome P450 CYP2 subfamily
GYY|c16070_g1	KOG0136	I	Acyl-CoA oxidase
GYY|c17783_g1	KOG3432	C	Vacuolar H+-ATPase V1 sector, subunit F
GYY|c23874_g1	KOG4100	S	Uncharacterized conserved protein
GYY|c27046_g1	KOG1768	J	40s ribosomal protein S26
GYY|c39554_g1	KOG4664	C	Cytochrome oxidase subunit III and related proteins
GYY|c16152_g1	KOG0725	R	Reductases with broad range of substrate specificities
GYY|c18264_g1	KOG0326	A	ATP-dependent RNA helicase
GYY|c27199_g1	KOG0196	T	Tyrosine kinase, EPH (ephrin) receptor family
GYY|c28827_g1	KOG1065	G	Maltase glucoamylase and related hydrolases, glycosyl hydrolase family 31
GYY|c22519_g1	KOG3361	C	Iron binding protein involved in Fe-S cluster formation
GYY|c17897_g1	KOG0065	Q	Pleiotropic drug resistance proteins (PDR1-15), ABC superfamily
GYY|c20183_g1	KOG3925	S	Uncharacterized conserved protein
GYY|c18824_g1	KOG4718	B	Non-SMC (structural maintenance of chromosomes) element 1 protein (NSE1)
GYY|c38428_g1	KOG1026	TU	Nerve growth factor receptor TRKA and related tyrosine kinases
GYY|c6183_g1	KOG0440	D	Cell cycle-associated protein Mob1-1
GYY|c13420_g1	KOG4206	A	Spliceosomal protein snRNP-U1A/U2B
GYY|c20686_g1	KOG4582	R	Uncharacterized conserved protein, contains ZZ-type Zn-finger
GYY|c22960_g1	KOG1547	DTZ	Septin CDC10 and related P-loop GTPases
GYY|c17558_g1	KOG3278	J	Mitochondrial/chloroplast ribosomal protein L28
GYY|c16690_g1	KOG1550	MOT	Extracellular protein SEL-1 and related proteins
GYY|c18778_g1	KOG4142	I	Phospholipid methyltransferase
GYY|c40181_g1	KOG1483	P	Zn2+ transporter ZNT1 and related Cd2+/Zn2+ transporters (cation diffusion facilitator superfamily)
GYY|c38366_g1	KOG0397	J	60S ribosomal protein L11
GYY|c32666_g1	KOG0918	P	Selenium-binding protein
GYY|c25381_g1	KOG1618	R	Predicted phosphatase
GYY|c19516_g1	KOG2458	R	Endoplasmic reticulum protein EP58, contains filamin rod domain and KDEL motif
GYY|c11312_g2	KOG2297	J	Predicted translation factor, contains W2 domain
GYY|c35649_g1	KOG4571	K	Activating transcription factor 4
GYY|c5583_g1	KOG3311	J	Ribosomal protein S18
GYY|c4250_g1	KOG0084	TU	GTPase Rab1/YPT1, small G protein superfamily, and related GTP-binding proteins
GYY|c12768_g1	KOG3475	J	60S ribosomal protein L37
GYY|c27352_g1	KOG1481	E	Cysteine synthase
GYY|c21111_g1	KOG1369	G	Hexokinase
GYY|c3787_g1	KOG0874	I	Sphingolipid hydroxylase
GYY|c39970_g1	KOG1263	Q	Multicopper oxidases
GYY|c16876_g1	KOG4114	O	Cytochrome c oxidase assembly protein PET191
GYY|c18811_g1	KOG2713	J	Mitochondrial tryptophanyl-tRNA synthetase
GYY|c12637_g1	KOG0541	O	Alkyl hydroperoxide reductase/peroxiredoxin
GYY|c16762_g1	KOG1161	P	Protein involved in vacuolar polyphosphate accumulation, contains SPX domain
GYY|c17072_g1	KOG0139	I	Short-chain acyl-CoA dehydrogenase
GYY|c15860_g1	KOG1999	K	RNA polymerase II transcription elongation factor DSIF/SUPT5H/SPT5
GYY|c25771_g1	KOG0197	T	Tyrosine kinases
GYY|c21273_g1	KOG3417	T	Ras1 guanine nucleotide exchange factor
GYY|c18472_g2	KOG1248	S	Uncharacterized conserved protein
GYY|c36829_g1	KOG0196	T	Tyrosine kinase, EPH (ephrin) receptor family
GYY|c21769_g1	KOG0261	K	RNA polymerase III, large subunit
GYY|c2333_g1	KOG0833	F	Cytidine deaminase
GYY|c16451_g1	KOG0223	G	Aquaporin (major intrinsic protein family)
GYY|c25030_g1	KOG1771	MO	GPI-alpha-mannosyltransferase III (GPI10/PIG-B) involved in glycosylphosphatidylinositol anchor biosynthesis
GYY|c30382_g1	KOG1071	J	Mitochondrial translation elongation factor EF-Tsmt, catalyzes nucleotide exchange on EF-Tumt
GYY|c35457_g1	KOG3087	R	Serine/threonine protein kinase
GYY|c192_g1	KOG0258	E	Alanine aminotransferase
GYY|c22690_g1	KOG0328	J	Predicted ATP-dependent RNA helicase FAL1, involved in rRNA maturation, DEAD-box superfamily
GYY|c22430_g1	KOG2450	C	Aldehyde dehydrogenase
GYY|c15580_g1	KOG1745	B	Histones H3 and H4
GYY|c16160_g1	KOG0713	O	Molecular chaperone (DnaJ superfamily)
GYY|c34072_g1	KOG1531	C	F0F1-type ATP synthase, gamma subunit
GYY|c23924_g1	KOG3464	J	60S ribosomal protein L44
GYY|c38406_g1	KOG1543	O	Cysteine proteinase Cathepsin L
GYY|c17368_g1	KOG0327	J	Translation initiation factor 4F, helicase subunit (eIF-4A) and related helicases
GYY|c20626_g1	KOG2115	U	Vacuolar sorting protein VPS45
GYY|c21502_g1	KOG1515	V	Arylacetamide deacetylase
GYY|c23267_g1	KOG1317	C	Fumarase
GYY|c28190_g1	KOG0058	U	Peptide exporter, ABC superfamily
GYY|c16245_g1	KOG2424	K	Protein involved in transcription start site selection
GYY|c16533_g2	KOG0009	JO	Ubiquitin-like/40S ribosomal S30 protein fusion
GYY|c25912_g1	KOG1481	E	Cysteine synthase
GYY|c16040_g1	KOG3218	K	RNA polymerase, 25-kDa subunit (common to polymerases I, II and III)
GYY|c18649_g1	KOG1865	O	Ubiquitin carboxyl-terminal hydrolase
GYY|c24233_g1	KOG0166	U	Karyopherin (importin) alpha
GYY|c21932_g2	KOG0996	BD	Structural maintenance of chromosome protein 4 (chromosome condensation complex Condensin, subunit C)
GYY|c13347_g1	KOG1618	R	Predicted phosphatase
GYY|c36088_g1	KOG1603	P	Copper chaperone
GYY|c25821_g1	KOG3398	K	Transcription factor MBF1
GYY|c28172_g1	KOG1406	I	Peroxisomal 3-ketoacyl-CoA-thiolase P-44/SCP2
GYY|c30252_g1	KOG1745	B	Histones H3 and H4
GYY|c13655_g1	KOG3475	J	60S ribosomal protein L37
GYY|c19443_g1	KOG1470	I	Phosphatidylinositol transfer protein PDR16 and related proteins
GYY|c24702_g1	KOG2450	C	Aldehyde dehydrogenase
GYY|c39039_g1	KOG3460	A	Small nuclear ribonucleoprotein (snRNP) LSM3
GYY|c38948_g1	KOG3214	S	Uncharacterized Zn ribbon-containing protein
GYY|c13517_g1	KOG0101	O	Molecular chaperones HSP70/HSC70, HSP70 superfamily
GYY|c4656_g1	KOG2616	E	Pyridoxalphosphate-dependent enzyme/predicted threonine synthase
GYY|c6531_g1	KOG3412	J	60S ribosomal protein L28
GYY|c21133_g1	KOG0646	R	WD40 repeat protein
GYY|c28579_g1	KOG1940	R	Zn-finger protein
GYY|c35741_g1	KOG1651	O	Glutathione peroxidase
GYY|c21600_g1	KOG1470	I	Phosphatidylinositol transfer protein PDR16 and related proteins
GYY|c8101_g1	KOG0223	G	Aquaporin (major intrinsic protein family)
GYY|c6743_g1	KOG1714	J	60s ribosomal protein L18
GYY|c28730_g1	KOG0254	R	Predicted transporter (major facilitator superfamily)
GYY|c18424_g1	KOG4600	J	Mitochondrial ribosomal protein MRP7 (L2)
GYY|c20602_g1	KOG0783	S	Uncharacterized conserved protein, contains ankyrin and BTB/POZ domains
GYY|c26638_g1	KOG0660	T	Mitogen-activated protein kinase
GYY|c19145_g1	KOG1590	S	Uncharacterized conserved protein
GYY|c30113_g1	KOG0103	O	Molecular chaperones HSP105/HSP110/SSE1, HSP70 superfamily
GYY|c8479_g1	KOG0583	T	Serine/threonine protein kinase
GYY|c30044_g1	KOG1471	I	Phosphatidylinositol transfer protein SEC14 and related proteins
GYY|c36286_g1	KOG1506	H	S-adenosylmethionine synthetase
GYY|c15349_g1	KOG1946	K	RNA polymerase I transcription factor UAF
GYY|c24226_g1	KOG0233	C	Vacuolar H+-ATPase V0 sector, subunit c''
GYY|c20047_g1	KOG0790	T	Protein tyrosine phosphatase Corkscrew and related SH2 domain enzymes
GYY|c11509_g1	KOG0627	K	Heat shock transcription factor
GYY|c19699_g2	KOG2180	U	Late Golgi protein sorting complex, subunit Vps53
GYY|c6323_g1	KOG1745	B	Histones H3 and H4
GYY|c18188_g1	KOG3228	S	Uncharacterized conserved protein
GYY|c29191_g1	KOG1441	GE	Glucose-6-phosphate/phosphate and phosphoenolpyruvate/phosphate antiporter
GYY|c21684_g1	KOG1616	G	Protein involved in Snf1 protein kinase complex assembly
GYY|c32868_g1	KOG3311	J	Ribosomal protein S18
GYY|c27345_g1	KOG1897	L	Damage-specific DNA binding complex, subunit DDB1
GYY|c38952_g1	KOG1242	J	Protein containing adaptin N-terminal region
GYY|c34109_g1	KOG0182	O	20S proteasome, regulatory subunit alpha type PSMA6/SCL1
GYY|c26705_g1	KOG0193	T	Serine/threonine protein kinase RAF
GYY|c9285_g1	KOG0191	O	Thioredoxin/protein disulfide isomerase
GYY|c29952_g1	KOG3342	U	Signal peptidase I
GYY|c19758_g1	KOG2118	S	Predicted membrane protein, contains two CBS domains
GYY|c18328_g1	KOG0794	K	CDK8 kinase-activating protein cyclin C
GYY|c35439_g1	KOG0676	Z	Actin and related proteins
GYY|c12706_g1	KOG3434	J	60S ribosomal protein L22
GYY|c17647_g1	KOG1703	TZ	Adaptor protein Enigma and related PDZ-LIM proteins
GYY|c12923_g1	KOG0356	O	Mitochondrial chaperonin, Cpn60/Hsp60p
GYY|c18131_g1	KOG2661	O	Peptidase family M48
GYY|c2900_g1	KOG0841	O	Multifunctional chaperone (14-3-3 family)
GYY|c17506_g1	KOG0235	G	Phosphoglycerate mutase
GYY|c4851_g1	KOG0254	R	Predicted transporter (major facilitator superfamily)
GYY|c21710_g1	KOG2203	R	GTP-binding protein
GYY|c34797_g1	KOG2143	S	Uncharacterized conserved protein
GYY|c33720_g1	KOG1567	F	Ribonucleotide reductase, beta subunit
GYY|c36014_g1	KOG0292	U	Vesicle coat complex COPI, alpha subunit
GYY|c37034_g1	KOG0852	O	Alkyl hydroperoxide reductase, thiol specific antioxidant and related enzymes
GYY|c19469_g1	KOG4232	I	Delta 6-fatty acid desaturase/delta-8 sphingolipid desaturase
GYY|c13335_g1	KOG2475	L	CDC45 (cell division cycle 45)-like protein
GYY|c27799_g1	KOG0887	J	60S ribosomal protein L35A/L37
GYY|c16439_g1	KOG1667	R	Zn2+-binding protein Melusin/RAR1, contains CHORD domain
GYY|c21914_g3	KOG1078	U	Vesicle coat complex COPI, gamma subunit
GYY|c20011_g1	KOG3005	R	GIY-YIG type nuclease
GYY|c18714_g1	KOG2729	OUT	ER vesicle integral membrane protein involved in establishing cell polarity, signaling and protein degradation
GYY|c25888_g1	KOG0102	O	Molecular chaperones mortalin/PBP74/GRP75, HSP70 superfamily
GYY|c29120_g1	KOG2278	J	RNA:NAD 2'-phosphotransferase TPT1
GYY|c30296_g1	KOG1306	PT	Ca2+/Na+ exchanger NCX1 and related proteins
GYY|c36430_g1	KOG0452	AJ	RNA-binding translational regulator IRP (aconitase superfamily)
GYY|c33127_g1	KOG0819	U	Annexin
GYY|c5008_g1	KOG3135	R	1,4-benzoquinone reductase-like; Trp repressor binding protein-like/protoplast-secreted protein
GYY|c10492_g1	KOG1399	Q	Flavin-containing monooxygenase
GYY|c16100_g1	KOG3976	C	Mitochondrial F1F0-ATP synthase, subunit b/ATP4
GYY|c13297_g1	KOG3507	K	DNA-directed RNA polymerase, subunit RPB7.0
GYY|c25475_g1	KOG2262	T	Sexual differentiation process protein ISP4
GYY|c32975_g1	KOG3714	O	Meprin A metalloprotease
GYY|c20141_g1	KOG2973	S	Uncharacterized conserved protein
GYY|c24423_g1	KOG0402	J	60S ribosomal protein L37
GYY|c19007_g1	KOG1618	R	Predicted phosphatase
GYY|c36367_g1	KOG1795	A	U5 snRNP spliceosome subunit
GYY|c35743_g1	KOG0712	O	Molecular chaperone (DnaJ superfamily)
GYY|c20160_g1	KOG1919	A	RNA pseudouridylate synthases
GYY|c21471_g2	KOG3051	J	RNA binding/translational regulation protein of the SUA5 family
GYY|c5991_g1	KOG3196	C	NADH:ubiquinone oxidoreductase, NDUFV2/24 kD subunit
GYY|c14511_g1	KOG4068	S	Uncharacterized conserved protein
GYY|c888_g1	KOG1555	O	26S proteasome regulatory complex, subunit RPN11
GYY|c12335_g1	KOG0581	T	Mitogen-activated protein kinase kinase (MAP2K)
GYY|c21155_g1	KOG1339	O	Aspartyl protease
GYY|c27220_g1	KOG1922	TZ	Rho GTPase effector BNI1 and related formins
GYY|c26338_g1	KOG1198	CR	Zinc-binding oxidoreductase
GYY|c25518_g1	KOG3627	E	Trypsin
GYY|c18445_g1	KOG0258	E	Alanine aminotransferase
GYY|c19403_g1	KOG3359	O	Dolichyl-phosphate-mannose:protein O-mannosyl transferase
GYY|c38347_g1	KOG2960	R	Protein involved in thiamine biosynthesis and DNA damage tolerance
GYY|c17258_g1	KOG0191	O	Thioredoxin/protein disulfide isomerase
GYY|c2778_g2	KOG0253	R	Synaptic vesicle transporter SV2 (major facilitator superfamily)
GYY|c11993_g1	KOG1026	TU	Nerve growth factor receptor TRKA and related tyrosine kinases
GYY|c40964_g1	KOG0019	O	Molecular chaperone (HSP90 family)
GYY|c21492_g1	KOG1721	R	FOG: Zn-finger
GYY|c24792_g1	KOG3405	K	RNA polymerase subunit K
GYY|c3599_g1	KOG0446	UR	Vacuolar sorting protein VPS1, dynamin, and related proteins
GYY|c17871_g1	KOG0171	O	Mitochondrial inner membrane protease, subunit IMP1
GYY|c15653_g1	KOG1290	T	Serine/threonine protein kinase
GYY|c29756_g1	KOG0888	F	Nucleoside diphosphate kinase
GYY|c34702_g1	KOG2854	G	Possible pfkB family carbohydrate kinase
GYY|c12155_g1	KOG0001	OR	Ubiquitin and ubiquitin-like proteins
GYY|c36970_g1	KOG0575	D	Polo-like serine/threonine protein kinase
GYY|c20328_g1	KOG3836	K	HLH transcription factor EBF/Olf-1 and related DNA binding proteins
GYY|c36871_g1	KOG0053	E	Cystathionine beta-lyases/cystathionine gamma-synthases
GYY|c4308_g1	KOG3113	S	Uncharacterized conserved protein
GYY|c14108_g1	KOG2309	J	60s ribosomal protein L2/L8
GYY|c16699_g1	KOG2527	U	Sorting nexin SNX11
GYY|c20063_g1	KOG0287	L	Postreplication repair protein RAD18
GYY|c21166_g1	KOG2396	R	HAT (Half-A-TPR) repeat-containing protein
GYY|c20274_g1	KOG1726	V	HVA22/DP1 gene product-related proteins
GYY|c36195_g1	KOG0099	T	G protein subunit Galphas, small G protein superfamily
GYY|c4517_g1	KOG2650	S	Zinc carboxypeptidase
GYY|c40572_g1	KOG1475	A	Ribosomal protein RPL1/RPL2/RL4L4
GYY|c10888_g1	KOG1751	J	60s ribosomal protein L23
GYY|c32482_g1	KOG3432	C	Vacuolar H+-ATPase V1 sector, subunit F
GYY|c28264_g1	KOG1973	B	Chromatin remodeling protein, contains PHD Zn-finger
GYY|c6074_g1	KOG0975	E	Branched chain aminotransferase BCAT1, pyridoxal phosphate enzymes type IV superfamily
GYY|c19837_g1	KOG2210	T	Oxysterol-binding protein
GYY|c21230_g1	KOG2617	C	Citrate synthase
GYY|c16723_g1	KOG3214	S	Uncharacterized Zn ribbon-containing protein
GYY|c19798_g1	KOG2440	G	Pyrophosphate-dependent phosphofructo-1-kinase
GYY|c36041_g1	KOG4663	C	Cytochrome b
GYY|c19545_g1	KOG2481	A	Protein required for normal rRNA processing
GYY|c14604_g1	KOG0657	G	Glyceraldehyde 3-phosphate dehydrogenase
GYY|c4792_g1	KOG3291	J	Ribosomal protein S7
GYY|c34311_g1	KOG0424	O	Ubiquitin-protein ligase
GYY|c20256_g2	KOG1575	C	Voltage-gated shaker-like K+ channel, subunit beta/KCNAB
GYY|c12871_g1	KOG1767	J	40S ribosomal protein S25
GYY|c29519_g1	KOG1178	Q	Non-ribosomal peptide synthetase/alpha-aminoadipate reductase and related enzymes
GYY|c39711_g1	KOG1175	I	Acyl-CoA synthetase
GYY|c38651_g1	KOG0460	J	Mitochondrial translation elongation factor Tu
GYY|c26465_g1	KOG1735	Z	Actin depolymerizing factor
GYY|c40880_g1	KOG1575	C	Voltage-gated shaker-like K+ channel, subunit beta/KCNAB
GYY|c19759_g1	KOG2532	G	Permease of the major facilitator superfamily
GYY|c32494_g1	KOG1376	Z	Alpha tubulin
GYY|c16859_g1	KOG0553	R	TPR repeat-containing protein
GYY|c13710_g1	KOG1809	U	Vacuolar protein sorting-associated protein
GYY|c15447_g1	KOG1603	P	Copper chaperone
GYY|c6050_g1	KOG3057	C	Cytochrome c oxidase, subunit VIb/COX12
GYY|c38794_g1	KOG0967	L	ATP-dependent DNA ligase I
GYY|c19720_g1	KOG2273	U	Membrane coat complex Retromer, subunit VPS5/SNX1, Sorting nexins, and related PX domain-containing proteins
GYY|c15461_g1	KOG0963	K	Transcription factor/CCAAT displacement protein CDP1
GYY|c21458_g1	KOG2968	R	Predicted esterase of the alpha-beta hydrolase superfamily (Neuropathy target esterase), contains cAMP-binding domains
GYY|c16831_g1	KOG1650	P	Predicted K+/H+-antiporter
GYY|c18835_g1	KOG2840	R	Uncharacterized conserved protein with similarity to predicted ATPase of the PP-loop superfamily
GYY|c36319_g1	KOG0749	C	Mitochondrial ADP/ATP carrier proteins
GYY|c19062_g1	KOG2851	L	Eukaryotic-type DNA primase, catalytic (small) subunit
GYY|c15413_g1	KOG1263	Q	Multicopper oxidases
GYY|c19924_g1	KOG0460	J	Mitochondrial translation elongation factor Tu
GYY|c40652_g1	KOG1078	U	Vesicle coat complex COPI, gamma subunit
GYY|c10381_g1	KOG4011	K	Transcription initiation factor TFIID, subunit TAF7
GYY|c21967_g3	KOG1001	KL	Helicase-like transcription factor HLTF/DNA helicase RAD5, DEAD-box superfamily
GYY|c22822_g1	KOG0101	O	Molecular chaperones HSP70/HSC70, HSP70 superfamily
GYY|c7122_g1	KOG3217	T	Protein tyrosine phosphatase
GYY|c28530_g1	KOG0725	R	Reductases with broad range of substrate specificities
GYY|c18780_g1	KOG0531	T	Protein phosphatase 1, regulatory subunit, and related proteins
GYY|c24395_g1	KOG1839	R	Uncharacterized protein CLU1/cluA/TIF31 involved in mitochondrial morphology/distribution, also found associated with eIF-3
GYY|c19936_g1	KOG2920	R	Predicted methyltransferase
GYY|c35731_g1	KOG2815	J	Mitochondrial/choloroplast ribosomal protein S15
GYY|c18001_g1	KOG1087	U	Cytosolic sorting protein GGA2/TOM1
GYY|c28809_g1	KOG0730	O	AAA+-type ATPase
GYY|c28912_g1	KOG1543	O	Cysteine proteinase Cathepsin L
GYY|c11532_g1	KOG3480	U	Mitochondrial import inner membrane translocase, subunits TIM10/TIM12
GYY|c36128_g1	KOG1494	C	NAD-dependent malate dehydrogenase
GYY|c2295_g1	KOG4056	U	Translocase of outer mitochondrial membrane complex, subunit TOM20
GYY|c22496_g1	KOG4077	C	Cytochrome c oxidase, subunit Va/COX6
GYY|c36893_g1	KOG0118	R	FOG: RRM domain
GYY|c34700_g1	KOG1131	KL	RNA polymerase II transcription initiation/nucleotide excision repair factor TFIIH, 5'-3' helicase subunit RAD3
GYY|c20235_g1	KOG1228	S	Uncharacterized conserved protein
GYY|c38608_g1	KOG0020	O	Endoplasmic reticulum glucose-regulated protein (GRP94/endoplasmin), HSP90 family
GYY|c40419_g1	KOG0204	P	Calcium transporting ATPase
GYY|c14418_g1	KOG4439	KL	RNA polymerase II transcription termination factor TTF2/lodestar, DEAD-box superfamily
GYY|c14492_g1	KOG0790	T	Protein tyrosine phosphatase Corkscrew and related SH2 domain enzymes
GYY|c39402_g1	KOG0019	O	Molecular chaperone (HSP90 family)
GYY|c20729_g1	KOG2250	E	Glutamate/leucine/phenylalanine/valine dehydrogenases
GYY|c17546_g1	KOG2102	J	Exosomal 3'-5' exoribonuclease complex, subunit Rrp44/Dis3
GYY|c25039_g1	KOG0937	U	Adaptor complexes medium subunit family
GYY|c31170_g1	KOG0047	P	Catalase
GYY|c26187_g1	KOG0156	Q	Cytochrome P450 CYP2 subfamily
GYY|c10863_g1	KOG4845	C	NADH dehydrogenase, subunit 4
GYY|c20574_g1	KOG1617	I	CDP-alcohol phosphatidyltransferase/Phosphatidylglycerol-phosphate synthase
GYY|c35851_g1	KOG1260	C	Isocitrate lyase
GYY|c4719_g1	KOG1252	E	Cystathionine beta-synthase and related enzymes
GYY|c20192_g1	KOG0384	K	Chromodomain-helicase DNA-binding protein
GYY|c20865_g1	KOG0386	BK	Chromatin remodeling complex SWI/SNF, component SWI2 and related ATPases (DNA/RNA helicase superfamily)
GYY|c15280_g1	KOG1208	Q	Dehydrogenases with different specificities (related to short-chain alcohol dehydrogenases)
GYY|c15721_g1	KOG0003	J	Ubiquitin/60s ribosomal protein L40 fusion
GYY|c15641_g1	KOG1744	B	Histone H2B
GYY|c19641_g2	KOG1816	O	Ubiquitin fusion-degradation protein
GYY|c19799_g1	KOG0455	E	Homoserine dehydrogenase
GYY|c14445_g3	KOG1767	J	40S ribosomal protein S25
GYY|c29651_g1	KOG2806	G	Chitinase
GYY|c2397_g1	KOG1336	R	Monodehydroascorbate/ferredoxin reductase
GYY|c32299_g1	KOG1282	OE	Serine carboxypeptidases (lysosomal cathepsin A)
GYY|c17116_g1	KOG1691	U	emp24/gp25L/p24 family of membrane trafficking proteins
GYY|c20398_g2	KOG4254	H	Phytoene desaturase
GYY|c14320_g2	KOG0537	C	Cytochrome b5
GYY|c15831_g1	KOG1666	U	V-SNARE
GYY|c18016_g1	KOG0424	O	Ubiquitin-protein ligase
GYY|c10897_g1	KOG0875	J	60S ribosomal protein L5
GYY|c34455_g1	KOG0100	O	Molecular chaperones GRP78/BiP/KAR2, HSP70 superfamily
GYY|c6815_g1	KOG2351	K	RNA polymerase II, fourth largest subunit
GYY|c26630_g1	KOG1439	O	RAB proteins geranylgeranyltransferase component A (RAB escort protein)
GYY|c18579_g1	KOG0537	C	Cytochrome b5
GYY|c4096_g1	KOG0469	J	Elongation factor 2
GYY|c27708_g1	KOG1122	A	tRNA and rRNA cytosine-C5-methylase (nucleolar protein NOL1/NOP2)
GYY|c18388_g1	KOG1964	YU	Nuclear pore complex, rNup107 component (sc Nup84)
GYY|c36766_g1	KOG1037	KLO	NAD+ ADP-ribosyltransferase Parp, required for poly-ADP ribosylation of nuclear proteins
GYY|c12412_g1	KOG1694	J	60s ribosomal protein L6
GYY|c37045_g1	KOG2617	C	Citrate synthase
GYY|c28754_g1	KOG1753	J	40S ribosomal protein S16
GYY|c30996_g1	KOG1540	H	Ubiquinone biosynthesis methyltransferase COQ5
GYY|c38752_g1	KOG0424	O	Ubiquitin-protein ligase
GYY|c40480_g1	KOG3017	S	Defense-related protein containing SCP domain
GYY|c26510_g1	KOG1200	I	Mitochondrial/plastidial beta-ketoacyl-ACP reductase
GYY|c36494_g1	KOG0118	R	FOG: RRM domain
GYY|c19676_g3	KOG1516	R	Carboxylesterase and related proteins
GYY|c18571_g1	KOG0691	O	Molecular chaperone (DnaJ superfamily)
GYY|c16409_g1	KOG3320	J	40S ribosomal protein S7
GYY|c24003_g1	KOG1080	BK	Histone H3 (Lys4) methyltransferase complex, subunit SET1 and related methyltransferases
GYY|c34493_g1	KOG2099	G	Glycogen phosphorylase
GYY|c6188_g1	KOG0886	J	40S ribosomal protein S2
GYY|c16257_g1	KOG0402	J	60S ribosomal protein L37
GYY|c21374_g1	KOG1148	J	Glutaminyl-tRNA synthetase
GYY|c20720_g1	KOG2515	MU	Mannosyltransferase
GYY|c19249_g1	KOG2638	G	UDP-glucose pyrophosphorylase
GYY|c37240_g1	KOG1635	O	Peptide methionine sulfoxide reductase
GYY|c40543_g1	KOG2509	J	Seryl-tRNA synthetase
GYY|c37377_g1	KOG0001	OR	Ubiquitin and ubiquitin-like proteins
GYY|c11521_g1	KOG0027	T	Calmodulin and related proteins (EF-Hand superfamily)
GYY|c20430_g1	KOG3914	S	WD repeat protein WDR4
GYY|c17360_g2	KOG4313	F	Thiamine pyrophosphokinase
GYY|c21654_g1	KOG2858	R	Uncharacterized conserved protein
GYY|c21178_g1	KOG1035	J	eIF-2alpha kinase GCN2
GYY|c14711_g1	KOG2178	G	Predicted sugar kinase
GYY|c37407_g1	KOG0235	G	Phosphoglycerate mutase
GYY|c18160_g1	KOG0598	RT	Ribosomal protein S6 kinase and related proteins
GYY|c22512_g1	KOG1775	A	U6 snRNA-associated Sm-like protein
GYY|c33482_g1	KOG1601	K	GATA-4/5/6 transcription factors
GYY|c19074_g1	KOG1602	I	Cis-prenyltransferase
GYY|c19440_g1	KOG2398	D	Predicted proline-serine-threonine phosphatase-interacting protein (PSTPIP)
GYY|c17426_g1	KOG1721	R	FOG: Zn-finger
GYY|c4104_g1	KOG1773	R	Stress responsive protein
GYY|c13696_g1	KOG1601	K	GATA-4/5/6 transcription factors
GYY|c20785_g2	KOG0583	T	Serine/threonine protein kinase
GYY|c12445_g1	KOG1153	O	Subtilisin-related protease/Vacuolar protease B
GYY|c20813_g1	KOG0324	S	Uncharacterized conserved protein
GYY|c22201_g1	KOG1662	C	Mitochondrial F1F0-ATP synthase, subunit OSCP/ATP5
GYY|c5533_g1	KOG3627	E	Trypsin
GYY|c15892_g1	KOG2499	G	Beta-N-acetylhexosaminidase
GYY|c29738_g1	KOG4665	C	ATP synthase F0 subunit 6 and related proteins
GYY|c11691_g2	KOG3479	U	Mitochondrial import inner membrane translocase, subunit TIM9
GYY|c40347_g1	KOG1673	R	Ras GTPases
GYY|c39515_g1	KOG0815	J	60S acidic ribosomal protein P0
GYY|c6827_g1	KOG1506	H	S-adenosylmethionine synthetase
GYY|c32877_g1	KOG4170	I	2-enoyl-CoA hydratase/3-hydroxyacyl-CoA dehydrogenase/Peroxisomal 3-ketoacyl-CoA-thiolase, sterol-binding domain and related enzymes
GYY|c11831_g2	KOG1475	A	Ribosomal protein RPL1/RPL2/RL4L4
GYY|c37659_g1	KOG2670	G	Enolase
GYY|c14913_g1	KOG0542	L	Predicted exonuclease
GYY|c21134_g2	KOG1290	T	Serine/threonine protein kinase
GYY|c16361_g1	KOG2532	G	Permease of the major facilitator superfamily
GYY|c19934_g1	KOG0032	T	Ca2+/calmodulin-dependent protein kinase, EF-Hand protein superfamily
GYY|c40502_g1	KOG4582	R	Uncharacterized conserved protein, contains ZZ-type Zn-finger
GYY|c5391_g1	KOG3184	J	60S ribosomal protein L7
GYY|c21440_g1	KOG0045	OT	Cytosolic Ca2+-dependent cysteine protease (calpain), large subunit (EF-Hand protein superfamily)
GYY|c18519_g1	KOG2055	R	WD40 repeat protein
GYY|c19044_g1	KOG2887	U	Membrane protein involved in ER to Golgi transport
GYY|c13719_g1	KOG0096	U	GTPase Ran/TC4/GSP1 (nuclear protein transport pathway), small G protein superfamily
GYY|c21090_g1	KOG0804	R	Cytoplasmic Zn-finger protein BRAP2 (BRCA1 associated protein)
GYY|c20124_g1	KOG2841	L	Structure-specific endonuclease ERCC1-XPF, ERCC1 component
GYY|c39710_g1	KOG3403	J	Translation initiation factor 1A (eIF-1A)
GYY|c14400_g1	KOG0027	T	Calmodulin and related proteins (EF-Hand superfamily)
GYY|c14918_g1	KOG1742	J	60s ribosomal protein L15/L27
GYY|c15740_g1	KOG3460	A	Small nuclear ribonucleoprotein (snRNP) LSM3
GYY|c2048_g1	KOG4077	C	Cytochrome c oxidase, subunit Va/COX6
GYY|c12195_g1	KOG0544	O	FKBP-type peptidyl-prolyl cis-trans isomerase
GYY|c13221_g1	KOG3166	J	60S ribosomal protein L7A
GYY|c40295_g1	KOG2153	JU	Protein involved in the nuclear export of pre-ribosomes
GYY|c17469_g1	KOG3319	S	Predicted membrane protein
GYY|c994_g1	KOG1050	G	Trehalose-6-phosphate synthase component TPS1 and related subunits
GYY|c40336_g1	KOG0841	O	Multifunctional chaperone (14-3-3 family)
GYY|c32456_g1	KOG0852	O	Alkyl hydroperoxide reductase, thiol specific antioxidant and related enzymes
GYY|c29875_g1	KOG3506	J	40S ribosomal protein S29
GYY|c5968_g1	KOG1557	G	Fructose-biphosphate aldolase
GYY|c24920_g1	KOG0594	R	Protein kinase PCTAIRE and related kinases
GYY|c17986_g1	KOG0746	J	60S ribosomal protein L3 and related proteins
GYY|c32296_g1	KOG1339	O	Aspartyl protease
GYY|c32333_g1	KOG1179	I	Very long-chain acyl-CoA synthetase/fatty acid transporter
GYY|c28013_g1	KOG0254	R	Predicted transporter (major facilitator superfamily)
GYY|c26331_g1	KOG2638	G	UDP-glucose pyrophosphorylase
GYY|c17341_g2	KOG0676	Z	Actin and related proteins
GYY|c19975_g1	KOG1050	G	Trehalose-6-phosphate synthase component TPS1 and related subunits
GYY|c17222_g1	KOG0714	O	Molecular chaperone (DnaJ superfamily)
GYY|c19165_g1	KOG2525	H	Folylpolyglutamate synthase
GYY|c21801_g1	KOG0967	L	ATP-dependent DNA ligase I
GYY|c20108_g1	KOG2680	K	DNA helicase TIP49, TBP-interacting protein
GYY|c20592_g1	KOG1487	T	GTP-binding protein DRG1 (ODN superfamily)
GYY|c16727_g1	KOG0242	Z	Kinesin-like protein
GYY|c19261_g1	KOG3275	T	Zinc-binding protein of the histidine triad (HIT) family
GYY|c31968_g1	KOG3806	K	Predicted transcription factor
GYY|c40207_g1	KOG1742	J	60s ribosomal protein L15/L27
GYY|c25078_g1	KOG2517	G	Ribulose kinase and related carbohydrate kinases
GYY|c20329_g1	KOG0481	L	DNA replication licensing factor, MCM5 component
GYY|c16932_g1	KOG1289	E	Amino acid transporters
GYY|c18250_g1	KOG2395	U	Protein involved in vacuole import and degradation
GYY|c17438_g1	KOG3146	I	Dolichyl pyrophosphate phosphatase and related acid phosphatases
GYY|c37050_g1	KOG1268	M	Glucosamine 6-phosphate synthetases, contain amidotransferase and phosphosugar isomerase domains
GYY|c21957_g2	KOG1144	J	Translation initiation factor 5B (eIF-5B)
GYY|c17275_g1	KOG2118	S	Predicted membrane protein, contains two CBS domains
GYY|c26960_g1	KOG1215	T	Low-density lipoprotein receptors containing Ca2+-binding EGF-like domains
GYY|c2484_g1	KOG0469	J	Elongation factor 2
GYY|c15481_g1	KOG1516	R	Carboxylesterase and related proteins
GYY|c16345_g1	KOG1018	F	Cytosine deaminase FCY1 and related enzymes
GYY|c19247_g1	KOG0466	J	Translation initiation factor 2, gamma subunit (eIF-2gamma; GTPase)
GYY|c13817_g1	KOG1095	T	Protein tyrosine kinase
GYY|c35150_g1	KOG1549	E	Cysteine desulfurase NFS1
GYY|c21507_g1	KOG2600	A	U3 small nucleolar ribonucleoprotein (snoRNP) subunit - Mpp10p
GYY|c5923_g2	KOG0683	E	Glutamine synthetase
GYY|c21917_g1	KOG0462	J	Elongation factor-type GTP-binding protein
GYY|c15781_g1	KOG1342	B	Histone deacetylase complex, catalytic component RPD3
GYY|c16719_g1	KOG2803	I	Choline phosphate cytidylyltransferase/Predicted CDP-ethanolamine synthase
GYY|c13790_g1	KOG1371	M	UDP-glucose 4-epimerase/UDP-sulfoquinovose synthase
GYY|c4059_g1	KOG0407	J	40S ribosomal protein S14
GYY|c17716_g1	KOG0894	O	Ubiquitin-protein ligase
GYY|c18208_g1	KOG0393	R	Ras-related small GTPase, Rho type
GYY|c40379_g1	KOG1284	H	Bifunctional GTP cyclohydrolase II/3,4-dihydroxy-2butanone-4-phosphate synthase
GYY|c20923_g1	KOG2901	S	Uncharacterized conserved protein
GYY|c19292_g1	KOG0215	K	RNA polymerase III, second largest subunit
GYY|c32614_g1	KOG3086	R	Predicted dioxygenase
GYY|c14977_g1	KOG0678	Z	Actin-related protein Arp2/3 complex, subunit Arp3
GYY|c17840_g1	KOG3458	C	NADH:ubiquinone oxidoreductase, NDUFA8/PGIV/19 kDa subunit
GYY|c25775_g1	KOG3141	J	Mitochondrial/chloroplast ribosomal protein L3
GYY|c21583_g1	KOG1282	OE	Serine carboxypeptidases (lysosomal cathepsin A)
GYY|c18314_g1	KOG0529	O	Protein geranylgeranyltransferase type II, alpha subunit
GYY|c33965_g1	KOG0204	P	Calcium transporting ATPase
GYY|c16163_g1	KOG0027	T	Calmodulin and related proteins (EF-Hand superfamily)
GYY|c39360_g1	KOG2108	L	3'-5' DNA helicase
GYY|c21511_g2	KOG1059	U	Vesicle coat complex AP-3, delta subunit
GYY|c19987_g1	KOG2268	TR	Serine/threonine protein kinase
GYY|c36816_g1	KOG0404	O	Thioredoxin reductase
GYY|c15605_g2	KOG1282	OE	Serine carboxypeptidases (lysosomal cathepsin A)
GYY|c11613_g1	KOG0400	J	40S ribosomal protein S13
GYY|c8477_g2	KOG1744	B	Histone H2B
GYY|c17853_g1	KOG2663	E	Acetolactate synthase, small subunit
GYY|c18109_g1	KOG0026	E	Anthranilate synthase, beta chain
GYY|c29966_g1	KOG1268	M	Glucosamine 6-phosphate synthetases, contain amidotransferase and phosphosugar isomerase domains
GYY|c20764_g1	KOG2983	S	Uncharacterized conserved protein
GYY|c12614_g1	KOG2317	J	Putative translation initiation inhibitor UK114/IBM1
GYY|c27106_g1	KOG3166	J	60S ribosomal protein L7A
GYY|c22589_g1	KOG1208	Q	Dehydrogenases with different specificities (related to short-chain alcohol dehydrogenases)
GYY|c21619_g1	KOG4444	MU	Peroxisomal assembly protein PEX3
GYY|c18841_g1	KOG2034	U	Vacuolar sorting protein PEP3/VPS18
GYY|c28764_g1	KOG3419	J	Mitochondrial/chloroplast ribosomal protein S16
GYY|c22866_g1	KOG3627	E	Trypsin
GYY|c21898_g1	KOG1752	O	Glutaredoxin and related proteins
GYY|c28196_g1	KOG0004	J	Ubiquitin/40S ribosomal protein S27a fusion
GYY|c7383_g1	KOG0896	O	Ubiquitin-conjugating enzyme E2
GYY|c15948_g1	KOG3181	J	40S ribosomal protein S3
GYY|c19529_g1	KOG4519	I	Phosphomevalonate kinase
GYY|c10661_g1	KOG3499	J	60S ribosomal protein L38
GYY|c21559_g2	KOG0274	R	Cdc4 and related F-box and WD-40 proteins
GYY|c33901_g1	KOG0113	A	U1 small nuclear ribonucleoprotein (RRM superfamily)
GYY|c24958_g1	KOG1601	K	GATA-4/5/6 transcription factors
GYY|c17103_g1	KOG2313	T	Stress-induced protein UVI31+
GYY|c27714_g1	KOG0386	BK	Chromatin remodeling complex SWI/SNF, component SWI2 and related ATPases (DNA/RNA helicase superfamily)
GYY|c13840_g1	KOG0878	J	60S ribosomal protein L32
GYY|c17198_g1	KOG1131	KL	RNA polymerase II transcription initiation/nucleotide excision repair factor TFIIH, 5'-3' helicase subunit RAD3
GYY|c36250_g1	KOG1317	C	Fumarase
GYY|c19193_g1	KOG1721	R	FOG: Zn-finger
GYY|c24656_g1	KOG3540	R	Beta amyloid precursor protein
GYY|c7761_g1	KOG0327	J	Translation initiation factor 4F, helicase subunit (eIF-4A) and related helicases
GYY|c18456_g1	KOG2227	LD	Pre-initiation complex, subunit CDC6, AAA+ superfamily ATPase
GYY|c6676_g1	KOG0156	Q	Cytochrome P450 CYP2 subfamily
GYY|c17841_g1	KOG1317	C	Fumarase
GYY|c20523_g1	KOG1367	G	3-phosphoglycerate kinase
GYY|c10060_g1	KOG0223	G	Aquaporin (major intrinsic protein family)
GYY|c15408_g1	KOG2914	R	Predicted haloacid-halidohydrolase and related hydrolases
GYY|c20316_g1	KOG1140	O	N-end rule pathway, recognition component UBR1
GYY|c26585_g1	KOG3418	J	60S ribosomal protein L27
GYY|c19953_g1	KOG0519	T	Sensory transduction histidine kinase
GYY|c20779_g1	KOG2262	T	Sexual differentiation process protein ISP4
GYY|c21548_g1	KOG0961	O	Predicted Zn2+-dependent endopeptidase, insulinase superfamily
GYY|c38461_g1	KOG1335	C	Dihydrolipoamide dehydrogenase
GYY|c6008_g1	KOG0417	O	Ubiquitin-protein ligase
GYY|c16703_g1	KOG4407	R	Predicted Rho GTPase-activating protein
GYY|c19673_g1	KOG1142	K	Transcription initiation factor TFIID, subunit TAF12 (also component of histone acetyltransferase SAGA)
GYY|c13690_g1	KOG1756	B	Histone 2A
GYY|c8234_g1	KOG3499	J	60S ribosomal protein L38
GYY|c20434_g1	KOG4629	M	Predicted mechanosensitive ion channel
GYY|c20086_g1	KOG2980	T	Integral membrane protease of the rhomboid family involved in different forms of regulated intramembrane proteolysis
GYY|c21871_g1	KOG0590	D	Checkpoint kinase and related serine/threonine protein kinases
GYY|c13756_g1	KOG1393	I	Hydroxymethylglutaryl-CoA synthase
GYY|c12577_g1	KOG1282	OE	Serine carboxypeptidases (lysosomal cathepsin A)
GYY|c31651_g1	KOG4635	U	Vacuolar import and degradation protein
GYY|c27483_g1	KOG1289	E	Amino acid transporters
GYY|c19519_g1	KOG1876	Z	Actin-related protein Arp2/3 complex, subunit ARPC4
GYY|c8369_g1	KOG3070	J	Predicted RNA-binding protein containing PIN domain and invovled in translation or RNA processing
GYY|c28230_g1	KOG1628	J	40S ribosomal protein S3A
GYY|c20628_g1	KOG2604	U	Subunit of cis-Golgi transport vesicle tethering complex - Sec34p
GYY|c39152_g1	KOG0538	C	Glycolate oxidase
GYY|c19412_g1	KOG0198	T	MEKK and related serine/threonine protein kinases
GYY|c20820_g1	KOG2072	J	Translation initiation factor 3, subunit a (eIF-3a)
GYY|c38937_g1	KOG1196	R	Predicted NAD-dependent oxidoreductase
GYY|c13282_g1	KOG3464	J	60S ribosomal protein L44
GYY|c19061_g1	KOG4305	T	RhoGEF GTPase
GYY|c10125_g1	KOG0070	U	GTP-binding ADP-ribosylation factor Arf1
GYY|c19281_g1	KOG1825	R	Fry-like conserved proteins
GYY|c19895_g1	KOG1661	O	Protein-L-isoaspartate(D-aspartate) O-methyltransferase
GYY|c19337_g1	KOG0835	R	Cyclin L
GYY|c7091_g1	KOG3173	R	Predicted Zn-finger protein
GYY|c19365_g1	KOG1805	L	DNA replication helicase
GYY|c12952_g1	KOG0002	J	60s ribosomal protein L39
GYY|c21551_g1	KOG3847	I	Phospholipase A2 (platelet-activating factor acetylhydrolase in humans)
GYY|c23408_g1	KOG1507	BD	Nucleosome assembly protein NAP-1
GYY|c5945_g1	KOG0101	O	Molecular chaperones HSP70/HSC70, HSP70 superfamily
GYY|c16674_g1	KOG1974	L	DNA topoisomerase I-interacting protein
GYY|c20943_g1	KOG2910	R	Uncharacterized conserved protein predicted to be involved in protein sorting
GYY|c17273_g1	KOG0262	K	RNA polymerase I, large subunit
GYY|c16314_g1	KOG1352	C	Vacuolar H+-ATPase V1 sector, subunit A
GYY|c27013_g1	KOG3049	C	Succinate dehydrogenase, Fe-S protein subunit
GYY|c13864_g1	KOG1282	OE	Serine carboxypeptidases (lysosomal cathepsin A)
GYY|c36976_g1	KOG1217	T	Fibrillins and related proteins containing Ca2+-binding EGF-like domains
GYY|c19358_g1	KOG3886	T	GTP-binding protein
GYY|c31900_g1	KOG0252	P	Inorganic phosphate transporter
GYY|c21674_g1	KOG0172	E	Lysine-ketoglutarate reductase/saccharopine dehydrogenase
GYY|c19126_g1	KOG2358	O	NifU-like domain-containing proteins
GYY|c29028_g1	KOG1370	H	S-adenosylhomocysteine hydrolase
GYY|c18278_g1	KOG1102	R	Rab6 GTPase activator GAPCenA and related TBC domain proteins
GYY|c38058_g1	KOG2760	U	Vacuolar sorting protein VPS36
GYY|c35438_g1	KOG1252	E	Cystathionine beta-synthase and related enzymes
GYY|c39137_g1	KOG4759	J	Ribosome recycling factor
GYY|c14304_g1	KOG2403	C	Succinate dehydrogenase, flavoprotein subunit
GYY|c15418_g1	KOG3090	O	Prohibitin-like protein
GYY|c18175_g1	KOG3297	K	DNA-directed RNA polymerase subunit E'
GYY|c18822_g1	KOG2414	E	Putative Xaa-Pro aminopeptidase
GYY|c19177_g1	KOG2367	E	Alpha-isopropylmalate synthase/homocitrate synthase
GYY|c16277_g1	KOG0205	P	Plasma membrane H+-transporting ATPase
GYY|c21928_g1	KOG1737	I	Oxysterol-binding protein
GYY|c21360_g1	KOG2141	T	Protein involved in high osmolarity signaling pathway
GYY|c27377_g1	KOG0594	R	Protein kinase PCTAIRE and related kinases
GYY|c16058_g1	KOG0715	O	Molecular chaperone (DnaJ superfamily)
GYY|c11073_g1	KOG3498	U	Preprotein translocase, gamma subunit
GYY|c14366_g1	KOG0860	U	Synaptobrevin/VAMP-like protein
GYY|c21010_g1	KOG0810	U	SNARE protein Syntaxin 1 and related proteins
GYY|c35045_g1	KOG1339	O	Aspartyl protease
GYY|c13677_g1	KOG3407	S	Uncharacterized conserved protein
GYY|c16321_g1	KOG0769	C	Predicted mitochondrial carrier protein
GYY|c9784_g1	KOG0900	J	40S ribosomal protein S20
GYY|c17823_g1	KOG1721	R	FOG: Zn-finger
GYY|c5385_g1	KOG0161	Z	Myosin class II heavy chain
GYY|c20073_g1	KOG2102	J	Exosomal 3'-5' exoribonuclease complex, subunit Rrp44/Dis3
GYY|c17899_g1	KOG2056	F	Equilibrative nucleoside transporter protein
GYY|c19067_g1	KOG1377	F	Uridine 5'- monophosphate synthase/orotate phosphoribosyltransferase
GYY|c18898_g1	KOG4121	YU	Nuclear pore complex, Nup133 component (sc Nup133)
GYY|c16212_g1	KOG2309	J	60s ribosomal protein L2/L8
GYY|c12241_g1	KOG3627	E	Trypsin
GYY|c22545_g1	KOG0196	T	Tyrosine kinase, EPH (ephrin) receptor family
GYY|c17034_g1	KOG3174	Z	F-actin capping protein, beta subunit
GYY|c37316_g1	KOG0657	G	Glyceraldehyde 3-phosphate dehydrogenase
GYY|c33644_g1	KOG1575	C	Voltage-gated shaker-like K+ channel, subunit beta/KCNAB
GYY|c40111_g1	KOG2951	G	Inositol monophosphatase
GYY|c35518_g1	KOG4663	C	Cytochrome b
GYY|c5174_g1	KOG0157	QI	Cytochrome P450 CYP4/CYP19/CYP26 subfamilies
GYY|c17155_g1	KOG3348	T	BolA (bacterial stress-induced morphogen)-related protein
GYY|c23442_g1	KOG4237	WT	Extracellular matrix protein slit, contains leucine-rich and EGF-like repeats
GYY|c12385_g1	KOG4400	O	E3 ubiquitin ligase interacting with arginine methyltransferase
GYY|c19377_g1	KOG2806	G	Chitinase
GYY|c19881_g1	KOG2938	F	Predicted inosine-uridine preferring nucleoside hydrolase
GYY|c14676_g1	KOG3434	J	60S ribosomal protein L22
GYY|c14956_g1	KOG4143	T	Sigma receptor and C-8 sterol isomerase
GYY|c34687_g1	KOG2555	F	AICAR transformylase/IMP cyclohydrolase/methylglyoxal synthase
GYY|c21201_g1	KOG0017	R	FOG: Transposon-encoded proteins with TYA, reverse transcriptase, integrase domains in various combinations
GYY|c19349_g1	KOG0323	K	TFIIF-interacting CTD phosphatases, including NLI-interacting factor
GYY|c39517_g1	KOG1205	Q	Predicted dehydrogenase
GYY|c31357_g1	KOG1638	I	Steroid reductase
GYY|c21186_g1	KOG2573	AJ	Ribosome biogenesis protein - Nop56p/Sik1p
GYY|c21000_g1	KOG2159	J	tRNA nucleotidyltransferase/poly(A) polymerase
GYY|c26049_g1	KOG0899	J	Mitochondrial/chloroplast ribosomal protein S19
GYY|c5909_g1	KOG0676	Z	Actin and related proteins
GYY|c4841_g1	KOG1215	T	Low-density lipoprotein receptors containing Ca2+-binding EGF-like domains
GYY|c39880_g1	KOG3017	S	Defense-related protein containing SCP domain
GYY|c15313_g1	KOG1224	J	Para-aminobenzoate (PABA) synthase ABZ1
GYY|c8952_g1	KOG3470	O	Beta-tubulin folding cofactor A
GYY|c4351_g1	KOG1643	G	Triosephosphate isomerase
GYY|c37335_g1	KOG0865	O	Cyclophilin type peptidyl-prolyl cis-trans isomerase
GYY|c18462_g1	KOG0900	J	40S ribosomal protein S20
GYY|c34913_g1	KOG2670	G	Enolase
GYY|c32594_g1	KOG4600	J	Mitochondrial ribosomal protein MRP7 (L2)
GYY|c10563_g1	KOG0541	O	Alkyl hydroperoxide reductase/peroxiredoxin
GYY|c33629_g1	KOG2743	H	Cobalamin synthesis protein
GYY|c10779_g1	KOG3627	E	Trypsin
GYY|c17515_g1	KOG1227	R	Putative methyltransferase
GYY|c19775_g1	KOG0605	R	NDR and related serine/threonine kinases
GYY|c9145_g1	KOG0861	U	SNARE protein YKT6, synaptobrevin/VAMP syperfamily
GYY|c21412_g1	KOG0598	RT	Ribosomal protein S6 kinase and related proteins
GYY|c32599_g1	KOG0682	P	Ammonia permease
GYY|c35054_g1	KOG0203	P	Na+/K+ ATPase, alpha subunit
GYY|c9317_g1	KOG4770	C	NADH dehydrogenase subunit 1
GYY|c37056_g1	KOG2854	G	Possible pfkB family carbohydrate kinase
GYY|c17494_g1	KOG0660	T	Mitogen-activated protein kinase
GYY|c14426_g1	KOG1960	A	Predicted RNA-binding protein, contains KH domains
GYY|c34075_g1	KOG2002	P	TPR-containing nuclear phosphoprotein that regulates K(+) uptake
GYY|c25977_g1	KOG4668	C	NADH dehydrogenase subunits 2, 5, and related proteins
GYY|c19891_g1	KOG1349	O	Gpi-anchor transamidase
GYY|c767_g1	KOG3163	R	Uncharacterized conserved protein related to ribosomal protein S8E
GYY|c29016_g1	KOG4770	C	NADH dehydrogenase subunit 1
GYY|c15851_g1	KOG0901	J	60S ribosomal protein L14/L17/L23
GYY|c34260_g1	KOG0622	E	Ornithine decarboxylase
GYY|c16410_g1	KOG1342	B	Histone deacetylase complex, catalytic component RPD3
GYY|c17499_g1	KOG2468	I	Dolichol kinase
GYY|c18048_g1	KOG3574	P	Acetyl-CoA transporter
GYY|c21291_g1	KOG2385	S	Uncharacterized conserved protein
GYY|c5306_g1	KOG1517	D	Guanine nucleotide binding protein MIP1
GYY|c19553_g1	KOG0550	O	Molecular chaperone (DnaJ superfamily)
GYY|c31666_g1	KOG2855	G	Ribokinase
GYY|c15369_g1	KOG2855	G	Ribokinase
GYY|c25605_g1	KOG2772	G	Transaldolase
GYY|c19180_g1	KOG0268	A	Sof1-like rRNA processing protein (contains WD40 repeats)
GYY|c21011_g1	KOG3823	S	Uncharacterized conserved protein
GYY|c20961_g1	KOG1382	R	Multiple inositol polyphosphate phosphatase
GYY|c35552_g1	KOG0739	O	AAA+-type ATPase
GYY|c40799_g1	KOG1305	E	Amino acid transporter protein
GYY|c32440_g1	KOG1215	T	Low-density lipoprotein receptors containing Ca2+-binding EGF-like domains
GYY|c36285_g1	KOG0910	O	Thioredoxin-like protein
GYY|c37672_g1	KOG0580	D	Serine/threonine protein kinase
GYY|c23352_g1	KOG1727	DZ	Microtubule-binding protein (translationally controlled tumor protein)
GYY|c21322_g1	KOG1343	B	Histone deacetylase complex, catalytic component HDA1
GYY|c16717_g1	KOG1769	O	Ubiquitin-like proteins
GYY|c38354_g1	KOG0638	E	4-hydroxyphenylpyruvate dioxygenase
GYY|c6294_g1	KOG0864	U	Ran-binding protein RANBP1 and related RanBD domain proteins
GYY|c17416_g1	KOG1873	O	Ubiquitin-specific protease
GYY|c15433_g1	KOG1282	OE	Serine carboxypeptidases (lysosomal cathepsin A)
GYY|c32628_g1	KOG1355	F	Adenylosuccinate synthase
GYY|c12298_g1	KOG0001	OR	Ubiquitin and ubiquitin-like proteins
GYY|c19791_g1	KOG1287	E	Amino acid transporters
GYY|c14508_g1	KOG3169	K	RNA polymerase II transcriptional regulation mediator
GYY|c17388_g1	KOG0598	RT	Ribosomal protein S6 kinase and related proteins
GYY|c6203_g1	KOG1062	U	Vesicle coat complex AP-1, gamma subunit
GYY|c352_g1	KOG2309	J	60s ribosomal protein L2/L8
GYY|c35297_g1	KOG1317	C	Fumarase
GYY|c22945_g1	KOG0077	U	Vesicle coat complex COPII, GTPase subunit SAR1
GYY|c17807_g1	KOG0741	O	AAA+-type ATPase
GYY|c40208_g1	KOG0173	O	20S proteasome, regulatory subunit beta type PSMB7/PSMB10/PUP1
GYY|c18244_g1	KOG0691	O	Molecular chaperone (DnaJ superfamily)
GYY|c5079_g1	KOG1290	T	Serine/threonine protein kinase
GYY|c17495_g1	KOG3767	R	Sideroflexin
GYY|c26699_g1	KOG1494	C	NAD-dependent malate dehydrogenase
GYY|c26057_g1	KOG1595	R	CCCH-type Zn-finger protein
GYY|c21383_g1	KOG2370	T	Cactin
GYY|c25859_g1	KOG1215	T	Low-density lipoprotein receptors containing Ca2+-binding EGF-like domains
GYY|c33921_g1	KOG0252	P	Inorganic phosphate transporter
GYY|c21506_g1	KOG1286	E	Amino acid transporters
GYY|c22420_g1	KOG1095	T	Protein tyrosine kinase
GYY|c22779_g1	KOG0891	L	DNA-dependent protein kinase
GYY|c35303_g1	KOG1637	J	Threonyl-tRNA synthetase
GYY|c9679_g1	KOG1646	J	40S ribosomal protein S6
GYY|c401_g1	KOG0052	J	Translation elongation factor EF-1 alpha/Tu
GYY|c14573_g1	KOG1756	B	Histone 2A
GYY|c28110_g1	KOG1370	H	S-adenosylhomocysteine hydrolase
GYY|c35134_g1	KOG2262	T	Sexual differentiation process protein ISP4
GYY|c37327_g1	KOG4505	P	Na+/H+ antiporter
GYY|c38282_g1	KOG1263	Q	Multicopper oxidases
GYY|c14933_g1	KOG1646	J	40S ribosomal protein S6
GYY|c32406_g1	KOG1252	E	Cystathionine beta-synthase and related enzymes
GYY|c29661_g1	KOG0731	O	AAA+-type ATPase containing the peptidase M41 domain
GYY|c10356_g1	KOG0123	AJ	Polyadenylate-binding protein (RRM superfamily)
GYY|c9929_g1	KOG3627	E	Trypsin
GYY|c53_g1	KOG1153	O	Subtilisin-related protease/Vacuolar protease B
GYY|c16792_g1	KOG2603	O	Oligosaccharyltransferase, gamma subunit
GYY|c28888_g1	KOG0682	P	Ammonia permease
GYY|c1998_g1	KOG0581	T	Mitogen-activated protein kinase kinase (MAP2K)
GYY|c21438_g1	KOG1803	L	DNA helicase
GYY|c23325_g1	KOG0616	T	cAMP-dependent protein kinase catalytic subunit (PKA)
GYY|c2614_g1	KOG0832	J	Mitochondrial/chloroplast ribosomal protein S2
GYY|c25972_g1	KOG0465	J	Mitochondrial elongation factor
GYY|c30911_g1	KOG0239	Z	Kinesin (KAR3 subfamily)
GYY|c17938_g1	KOG0141	EI	Isovaleryl-CoA dehydrogenase
GYY|c17989_g1	KOG3046	K	Transcription factor, subunit of SRB subcomplex of RNA polymerase II
GYY|c16164_g1	KOG2455	E	Delta-1-pyrroline-5-carboxylate dehydrogenase
GYY|c26263_g1	KOG2332	P	Ferritin
[truncated: 5,643 more rows]

## Sheet: G. asiaticum
Gene ID	KOG ID	Abbreviation	KOG Description
GYA|c24581_g1	KOG0526	KLB	Nucleosome-binding factor SPN, POB3 subunit
GYA|c29011_g1	KOG0453	CE	Aconitase/homoaconitase (aconitase superfamily)
GYA|c35424_g1	KOG0906	TU	Phosphatidylinositol 3-kinase VPS34, involved in signal transduction
GYA|c35496_g1	KOG1506	H	S-adenosylmethionine synthetase
GYA|c216_g1	KOG0888	F	Nucleoside diphosphate kinase
GYA|c21890_g1	KOG0123	AJ	Polyadenylate-binding protein (RRM superfamily)
GYA|c31802_g1	KOG0749	C	Mitochondrial ADP/ATP carrier proteins
GYA|c31711_g1	KOG0156	Q	Cytochrome P450 CYP2 subfamily
GYA|c27119_g1	KOG0490	R	Transcription factor, contains HOX domain
GYA|c40511_g1	KOG0868	O	Glutathione S-transferase
GYA|c34587_g1	KOG1376	Z	Alpha tubulin
GYA|c11491_g1	KOG0546	O	HSP90 co-chaperone CPR7/Cyclophilin
GYA|c29492_g1	KOG4077	C	Cytochrome c oxidase, subunit Va/COX6
GYA|c25391_g1	KOG3712	K	RFX family transcription factor
GYA|c39298_g1	KOG3544	W	Collagens (type IV and type XIII), and related proteins
GYA|c28123_g1	KOG1641	O	Mitochondrial chaperonin
GYA|c39075_g1	KOG0569	G	Permease of the major facilitator superfamily
GYA|c11423_g1	KOG3467	B	Histone H4
GYA|c27061_g1	KOG3037	R	Cell membrane glycoprotein
GYA|c20771_g3	KOG2671	L	Putative RNA methylase
GYA|c27273_g1	KOG0618	T	Serine/threonine phosphatase 2C containing leucine-rich repeats, similar to SCN circadian oscillatory protein (SCOP)
GYA|c40778_g1	KOG1737	I	Oxysterol-binding protein
GYA|c33740_g1	KOG2972	S	Uncharacterized conserved protein
GYA|c17097_g1	KOG0046	Z	Ca2+-binding actin-bundling protein (fimbrin/plastin), EF-Hand protein superfamily
GYA|c34638_g1	KOG3230	U	Vacuolar assembly/sorting protein DID4
GYA|c23849_g1	KOG1620	KIT	Inositol polyphosphate multikinase, component of the ARGR transcription regulatory complex
GYA|c34596_g1	KOG2456	C	Aldehyde dehydrogenase
GYA|c5815_g1	KOG4824	M	Apolipoprotein D/Lipocalin
GYA|c24762_g1	KOG1375	Z	Beta tubulin
GYA|c45257_g1	KOG0712	O	Molecular chaperone (DnaJ superfamily)
GYA|c1180_g1	KOG1769	O	Ubiquitin-like proteins
GYA|c34668_g1	KOG2620	C	Prohibitins and stomatins of the PID superfamily
GYA|c14228_g1	KOG3232	U	Vacuolar assembly/sorting protein DID2
GYA|c169_g1	KOG1470	I	Phosphatidylinositol transfer protein PDR16 and related proteins
GYA|c22313_g1	KOG3087	R	Serine/threonine protein kinase
GYA|c34804_g1	KOG0254	R	Predicted transporter (major facilitator superfamily)
GYA|c35904_g1	KOG3022	D	Predicted ATPase, nucleotide-binding
GYA|c44349_g1	KOG0118	R	FOG: RRM domain
GYA|c18000_g1	KOG0004	J	Ubiquitin/40S ribosomal protein S27a fusion
GYA|c11822_g1	KOG1134	R	Uncharacterized conserved protein
GYA|c37604_g1	KOG1773	R	Stress responsive protein
GYA|c3371_g1	KOG1506	H	S-adenosylmethionine synthetase
GYA|c29353_g1	KOG0378	J	40S ribosomal protein S4
GYA|c16969_g1	KOG1164	T	Casein kinase (serine/threonine/tyrosine protein kinase)
GYA|c44019_g1	KOG1577	R	Aldo/keto reductase family proteins
GYA|c25266_g1	KOG0035	Z	Ca2+-binding actin-bundling protein (actinin), alpha chain (EF-Hand protein superfamily)
GYA|c34993_g1	KOG0232	C	Vacuolar H+-ATPase V0 sector, subunits c/c'
GYA|c43114_g1	KOG3867	R	Sulfatase
GYA|c11386_g1	KOG0886	J	40S ribosomal protein S2
GYA|c10196_g1	KOG0023	Q	Alcohol dehydrogenase, class V
GYA|c27266_g3	KOG1105	K	Transcription elongation factor TFIIS/Cofactor of enhancer-binding protein Sp1
GYA|c37542_g1	KOG0279	T	G protein beta subunit-like protein
GYA|c23313_g1	KOG2586	H	Pyridoxamine-phosphate oxidase
GYA|c22290_g1	KOG0542	L	Predicted exonuclease
GYA|c26060_g1	KOG0229	T	Phosphatidylinositol-4-phosphate 5-kinase
GYA|c7444_g1	KOG0730	O	AAA+-type ATPase
GYA|c24394_g1	KOG2256	J	Predicted protein involved in nuclear export of pre-ribosomes
GYA|c21950_g1	KOG4209	A	Splicing factor RNPS1, SR protein superfamily
GYA|c24153_g1	KOG0698	T	Serine/threonine protein phosphatase
GYA|c41760_g1	KOG0815	J	60S acidic ribosomal protein P0
GYA|c4495_g1	KOG3320	J	40S ribosomal protein S7
GYA|c23340_g1	KOG3070	J	Predicted RNA-binding protein containing PIN domain and invovled in translation or RNA processing
GYA|c28210_g1	KOG1180	I	Acyl-CoA synthetase
GYA|c26627_g1	KOG0437	J	Leucyl-tRNA synthetase
GYA|c36619_g1	KOG4750	E	Serine O-acetyltransferase
GYA|c43023_g1	KOG0898	J	40S ribosomal protein S15
GYA|c26188_g1	KOG3745	U	Exocyst subunit - Sec10p
GYA|c32695_g1	KOG0098	U	GTPase Rab2, small G protein superfamily
GYA|c20335_g1	KOG0760	C	Mitochondrial carrier protein MRS3/4
GYA|c22775_g1	KOG0384	K	Chromodomain-helicase DNA-binding protein
GYA|c24950_g1	KOG1339	O	Aspartyl protease
GYA|c21987_g1	KOG1373	UO	Transport protein Sec61, alpha subunit
GYA|c43804_g1	KOG3057	C	Cytochrome c oxidase, subunit VIb/COX12
GYA|c44271_g1	KOG0927	R	Predicted transporter (ABC superfamily)
GYA|c23146_g2	KOG1737	I	Oxysterol-binding protein
GYA|c22138_g1	KOG1475	A	Ribosomal protein RPL1/RPL2/RL4L4
GYA|c40559_g1	KOG0101	O	Molecular chaperones HSP70/HSC70, HSP70 superfamily
GYA|c25443_g1	KOG2459	MO	GPI transamidase complex, GPI17/PIG-S component, involved in glycosylphosphatidylinositol anchor biosynthesis
GYA|c23661_g2	KOG0342	A	ATP-dependent RNA helicase pitchoune
GYA|c42014_g1	KOG4230	H	C1-tetrahydrofolate synthase
GYA|c7955_g2	KOG2450	C	Aldehyde dehydrogenase
GYA|c27539_g1	KOG3106	U	ER lumen protein retaining receptor
GYA|c44873_g1	KOG1369	G	Hexokinase
GYA|c28125_g1	KOG4580	UO	Component of vacuolar transporter chaperone (Vtc) involved in vacuole fusion
GYA|c39115_g1	KOG2630	E	Enolase-phosphatase E-1
GYA|c43808_g1	KOG1292	F	Xanthine/uracil transporters
GYA|c23155_g1	KOG2971	J	RNA-binding protein required for biogenesis of the ribosomal 60S subunit
GYA|c11583_g1	KOG2488	R	Acetyltransferase (GNAT) domain-containing protein
GYA|c35946_g1	KOG0406	O	Glutathione S-transferase
GYA|c27018_g1	KOG0550	O	Molecular chaperone (DnaJ superfamily)
GYA|c38312_g1	KOG1465	J	Translation initiation factor 2B, beta subunit (eIF-2Bbeta/GCD7)
GYA|c22523_g1	KOG1741	J	Mitochondrial/chloroplast ribosomal protein S14/S29
GYA|c21108_g1	KOG0647	A	mRNA export protein (contains WD40 repeats)
GYA|c23422_g2	KOG0651	O	26S proteasome regulatory complex, ATPase RPT4
GYA|c39280_g1	KOG1014	I	17 beta-hydroxysteroid dehydrogenase type 3, HSD17B3
GYA|c24049_g1	KOG0253	R	Synaptic vesicle transporter SV2 (major facilitator superfamily)
GYA|c25379_g1	KOG2108	L	3'-5' DNA helicase
GYA|c31412_g1	KOG0712	O	Molecular chaperone (DnaJ superfamily)
GYA|c43610_g1	KOG3492	J	Ribosome biogenesis protein NIP7
GYA|c18705_g1	KOG1289	E	Amino acid transporters
GYA|c24128_g1	KOG2747	B	Histone acetyltransferase (MYST family)
GYA|c24268_g3	KOG1114	O	Tripeptidyl peptidase II
GYA|c40931_g1	KOG0734	O	AAA+-type ATPase containing the peptidase M41 domain
GYA|c25705_g1	KOG3339	R	Predicted glycosyltransferase
GYA|c22601_g1	KOG4373	R	Predicted 3'-5' exonuclease
GYA|c21245_g1	KOG4400	O	E3 ubiquitin ligase interacting with arginine methyltransferase
GYA|c29731_g1	KOG4203	TZ	Armadillo/beta-Catenin/plakoglobin
GYA|c23308_g1	KOG0001	OR	Ubiquitin and ubiquitin-like proteins
GYA|c18789_g1	KOG0693	I	Myo-inositol-1-phosphate synthase
GYA|c29274_g1	KOG0393	R	Ras-related small GTPase, Rho type
GYA|c22279_g1	KOG0086	U	GTPase Rab4, small G protein superfamily
GYA|c24202_g1	KOG1844	R	PHD Zn-finger proteins
GYA|c24251_g1	KOG3502	J	40S ribosomal protein S28
GYA|c39038_g1	KOG1002	L	Nucleotide excision repair protein RAD16
GYA|c33774_g1	KOG0987	D	DNA helicase PIF1/RRM3
GYA|c27248_g1	KOG2054	S	Nucleolar RNA-associated protein (NRAP)
GYA|c21034_g1	KOG1754	J	40S ribosomal protein S15/S22
GYA|c24104_g1	KOG0581	T	Mitogen-activated protein kinase kinase (MAP2K)
GYA|c41054_g1	KOG0856	O	Predicted pilin-like transcription factor
GYA|c20760_g1	KOG0469	J	Elongation factor 2
GYA|c25965_g1	KOG1223	E	Isochorismate synthase
GYA|c39252_g1	KOG0440	D	Cell cycle-associated protein Mob1-1
GYA|c26863_g1	KOG2978	R	Dolichol-phosphate mannosyltransferase
GYA|c40604_g1	KOG4203	TZ	Armadillo/beta-Catenin/plakoglobin
GYA|c23946_g1	KOG1782	A	Small Nuclear ribonucleoprotein splicing factor
GYA|c21472_g1	KOG3114	S	Uncharacterized conserved protein
GYA|c22237_g1	KOG0598	RT	Ribosomal protein S6 kinase and related proteins
GYA|c12724_g1	KOG1752	O	Glutaredoxin and related proteins
GYA|c24990_g1	KOG1816	O	Ubiquitin fusion-degradation protein
GYA|c23104_g1	KOG0440	D	Cell cycle-associated protein Mob1-1
GYA|c43077_g1	KOG0407	J	40S ribosomal protein S14
GYA|c34967_g1	KOG3311	J	Ribosomal protein S18
GYA|c39572_g1	KOG2799	C	Succinyl-CoA synthetase, beta subunit
GYA|c26169_g1	KOG2084	B	Predicted histone tail methylase containing SET domain
GYA|c24295_g1	KOG1455	I	Lysophospholipase
GYA|c34480_g1	KOG0108	A	mRNA cleavage and polyadenylation factor I complex, subunit RNA15
GYA|c26425_g1	KOG1069	J	Exosomal 3'-5' exoribonuclease complex, subunit Rrp46
GYA|c22547_g1	KOG3985	F	Methylthioadenosine phosphorylase MTAP
GYA|c44377_g1	KOG1523	Z	Actin-related protein Arp2/3 complex, subunit ARPC1/p41-ARC
GYA|c14534_g1	KOG3240	I	Phosphatidylinositol synthase
GYA|c26082_g1	KOG1385	F	Nucleoside phosphatase
GYA|c23610_g2	KOG1605	K	TFIIF-interacting CTD phosphatase, including NLI-interacting factor (involved in RNA polymerase II regulation)
GYA|c20901_g1	KOG0643	JT	Translation initiation factor 3, subunit i (eIF-3i)/TGF-beta receptor-interacting protein (TRIP-1)
GYA|c23359_g1	KOG2785	R	C2H2-type Zn-finger protein
GYA|c42947_g1	KOG1755	Z	Profilin
GYA|c35549_g1	KOG1543	O	Cysteine proteinase Cathepsin L
GYA|c40461_g1	KOG0082	DT	G-protein alpha subunit (small G protein superfamily)
GYA|c23544_g1	KOG1561	K	CCAAT-binding factor, subunit B (HAP2)
GYA|c13719_g1	KOG3714	O	Meprin A metalloprotease
GYA|c26206_g2	KOG1001	KL	Helicase-like transcription factor HLTF/DNA helicase RAD5, DEAD-box superfamily
GYA|c24040_g1	KOG0206	R	P-type ATPase
GYA|c30716_g1	KOG1577	R	Aldo/keto reductase family proteins
GYA|c34632_g1	KOG1627	J	Translation elongation factor EF-1 gamma
GYA|c26203_g1	KOG0879	O	U-snRNP-associated cyclophilin type peptidyl-prolyl cis-trans isomerase
GYA|c9041_g1	KOG3467	B	Histone H4
GYA|c42213_g1	KOG4693	R	Uncharacterized conserved protein, contains kelch repeat
GYA|c40862_g1	KOG0788	T	S-adenosylmethionine decarboxylase
GYA|c24490_g1	KOG3946	O	Glutaminyl cyclase
GYA|c26524_g1	KOG2445	YU	Nuclear pore complex component (sc Seh1)
GYA|c43328_g1	KOG0100	O	Molecular chaperones GRP78/BiP/KAR2, HSP70 superfamily
GYA|c1074_g1	KOG0968	L	DNA polymerase zeta, catalytic subunit
GYA|c23370_g1	KOG1261	C	Malate synthase
GYA|c26182_g1	KOG1336	R	Monodehydroascorbate/ferredoxin reductase
GYA|c30550_g1	KOG0205	P	Plasma membrane H+-transporting ATPase
GYA|c30954_g1	KOG0749	C	Mitochondrial ADP/ATP carrier proteins
GYA|c34313_g1	KOG3882	R	Tetraspanin family integral membrane protein
GYA|c31198_g1	KOG1722	J	60s ribosomal protein L24
GYA|c24842_g4	KOG4121	YU	Nuclear pore complex, Nup133 component (sc Nup133)
GYA|c23582_g1	KOG1176	I	Acyl-CoA synthetase
GYA|c25345_g1	KOG3084	L	NADH pyrophosphatase I of the Nudix family of hydrolases
GYA|c26680_g1	KOG1089	R	Myotubularin-related phosphatidylinositol 3-phosphate 3-phosphatase MTM6
GYA|c30994_g1	KOG1543	O	Cysteine proteinase Cathepsin L
GYA|c39422_g1	KOG0523	G	Transketolase
GYA|c27630_g1	KOG3595	Z	Dyneins, heavy chain
GYA|c26414_g1	KOG2571	M	Chitin synthase/hyaluronan synthase (glycosyltransferases)
GYA|c41703_g1	KOG1339	O	Aspartyl protease
GYA|c28469_g1	KOG0928	U	Pattern-formation protein/guanine nucleotide exchange factor
GYA|c30900_g1	KOG1180	I	Acyl-CoA synthetase
GYA|c27628_g2	KOG0319	A	WD40-repeat-containing subunit of the 18S rRNA processing complex
GYA|c26879_g1	KOG1974	L	DNA topoisomerase I-interacting protein
GYA|c19904_g1	KOG3149	K	Transcription initiation factor IIF, auxiliary subunit
GYA|c41656_g1	KOG2968	R	Predicted esterase of the alpha-beta hydrolase superfamily (Neuropathy target esterase), contains cAMP-binding domains
GYA|c26429_g1	KOG1060	U	Vesicle coat complex AP-3, beta subunit
GYA|c25300_g1	KOG0700	T	Protein phosphatase 2C/pyruvate dehydrogenase (lipoamide) phosphatase
GYA|c20790_g1	KOG0446	UR	Vacuolar sorting protein VPS1, dynamin, and related proteins
GYA|c26684_g1	KOG0029	Q	Amine oxidase
GYA|c43003_g1	KOG0266	R	WD40 repeat-containing protein
GYA|c20622_g1	KOG0416	O	Ubiquitin-protein ligase
GYA|c23400_g1	KOG2700	F	Adenylosuccinate lyase
GYA|c21573_g1	KOG2479	J	Translation initiation factor 3, subunit d (eIF-3d)
GYA|c37078_g1	KOG1063	BK	RNA polymerase II elongator complex, subunit ELP2, WD repeat superfamily
GYA|c26032_g1	KOG2455	E	Delta-1-pyrroline-5-carboxylate dehydrogenase
GYA|c31787_g1	KOG1557	G	Fructose-biphosphate aldolase
GYA|c40107_g1	KOG2262	T	Sexual differentiation process protein ISP4
GYA|c25008_g1	KOG2145	J	Cytoplasmic tryptophanyl-tRNA synthetase
GYA|c27617_g1	KOG4145	F	Allantoicase
GYA|c31518_g1	KOG0865	O	Cyclophilin type peptidyl-prolyl cis-trans isomerase
GYA|c24763_g1	KOG1160	C	Fe-S oxidoreductase
GYA|c5482_g1	KOG0100	O	Molecular chaperones GRP78/BiP/KAR2, HSP70 superfamily
GYA|c40341_g1	KOG0625	G	Phosphoglucomutase
GYA|c27475_g1	KOG0136	I	Acyl-CoA oxidase
GYA|c25694_g1	KOG0496	G	Beta-galactosidase
GYA|c27010_g1	KOG3854	S	SPRT-like metalloprotease
GYA|c26402_g2	KOG0308	S	Conserved WD40 repeat-containing protein
GYA|c40135_g1	KOG1752	O	Glutaredoxin and related proteins
GYA|c25168_g1	KOG0301	I	Phospholipase A2-activating protein (contains WD40 repeats)
GYA|c21567_g1	KOG2472	J	Phenylalanyl-tRNA synthetase beta subunit
GYA|c26122_g1	KOG0226	R	RNA-binding proteins
GYA|c26922_g1	KOG2134	L	Polynucleotide kinase 3' phosphatase
GYA|c1335_g1	KOG3403	J	Translation initiation factor 1A (eIF-1A)
GYA|c27046_g1	KOG0058	U	Peptide exporter, ABC superfamily
GYA|c23657_g1	KOG2848	I	1-acyl-sn-glycerol-3-phosphate acyltransferase
GYA|c32180_g1	KOG3185	J	Translation initiation factor 6 (eIF-6)
GYA|c30273_g1	KOG1697	J	Mitochondrial/chloroplast ribosomal protein S9
GYA|c24771_g1	KOG1303	E	Amino acid transporters
GYA|c40918_g1	KOG0191	O	Thioredoxin/protein disulfide isomerase
GYA|c23848_g2	KOG1339	O	Aspartyl protease
GYA|c36252_g1	KOG0988	A	RNA-directed RNA polymerase QDE-1 required for posttranscriptional gene silencing and RNA interference
GYA|c27008_g3	KOG2226	R	Proteins containing regions of low-complexity
GYA|c38175_g1	KOG0875	J	60S ribosomal protein L5
GYA|c19736_g1	KOG1748	CIQ	Acyl carrier protein/NADH-ubiquinone oxidoreductase, NDUFAB1/SDAP subunit
GYA|c22519_g1	KOG2154	J	Predicted nucleolar protein involved in ribosome biogenesis
GYA|c23270_g1	KOG0715	O	Molecular chaperone (DnaJ superfamily)
GYA|c20825_g1	KOG0936	U	Clathrin adaptor complex, small subunit
GYA|c42158_g1	KOG3529	R	Radixin, moesin and related proteins of the ERM family
GYA|c9139_g1	KOG2166	D	Cullins
GYA|c33544_g1	KOG1232	C	Proteins containing the FAD binding domain
GYA|c20340_g1	KOG1197	CR	Predicted quinone oxidoreductase
GYA|c41021_g1	KOG0205	P	Plasma membrane H+-transporting ATPase
GYA|c27164_g1	KOG2079	U	Vacuolar assembly/sorting protein VPS8
GYA|c18216_g1	KOG3467	B	Histone H4
GYA|c31921_g1	KOG0201	T	Serine/threonine protein kinase
GYA|c25411_g2	KOG0585	T	Ca2+/calmodulin-dependent protein kinase kinase beta and related serine/threonine protein kinases
GYA|c22699_g1	KOG2104	U	Nuclear transport factor 2
GYA|c38254_g1	KOG1768	J	40s ribosomal protein S26
GYA|c32964_g1	KOG0867	O	Glutathione S-transferase
GYA|c23520_g1	KOG2797	E	Prephenate dehydratase
GYA|c23356_g1	KOG0454	E	3-isopropylmalate dehydratase (aconitase superfamily)
GYA|c41292_g1	KOG0026	E	Anthranilate synthase, beta chain
GYA|c20584_g1	KOG0154	R	RNA-binding protein RBM5 and related proteins, contain G-patch and RRM domains
GYA|c25884_g1	KOG3789	P	Nitrogen permease regulator NLRG/NPR2
GYA|c15714_g2	KOG1671	C	Ubiquinol cytochrome c reductase, subunit RIP1
GYA|c31547_g1	KOG0462	J	Elongation factor-type GTP-binding protein
GYA|c3927_g2	KOG1263	Q	Multicopper oxidases
GYA|c25332_g1	KOG2423	R	Nucleolar GTPase
GYA|c27204_g2	KOG3359	O	Dolichyl-phosphate-mannose:protein O-mannosyl transferase
GYA|c16264_g1	KOG0684	Q	Cytochrome P450
GYA|c6960_g1	KOG1339	O	Aspartyl protease
GYA|c15063_g1	KOG2960	R	Protein involved in thiamine biosynthesis and DNA damage tolerance
GYA|c23490_g1	KOG3405	K	RNA polymerase subunit K
GYA|c24188_g1	KOG0987	D	DNA helicase PIF1/RRM3
GYA|c29726_g1	KOG0100	O	Molecular chaperones GRP78/BiP/KAR2, HSP70 superfamily
GYA|c34822_g1	KOG0746	J	60S ribosomal protein L3 and related proteins
GYA|c24252_g1	KOG1626	C	Inorganic pyrophosphatase/Nucleosome remodeling factor, subunit NURF38
GYA|c15616_g1	KOG2475	L	CDC45 (cell division cycle 45)-like protein
GYA|c32354_g1	KOG2495	C	NADH-dehydrogenase (ubiquinone)
GYA|c26029_g1	KOG0797	Z	Actin-related protein
GYA|c25089_g1	KOG3414	AD	Component of the U4/U6.U5 snRNP/mitosis protein DIM1
GYA|c23508_g1	KOG3064	A	RNA-binding nuclear protein (MAK16) containing a distinct C4 Zn-finger
GYA|c29022_g1	KOG0583	T	Serine/threonine protein kinase
GYA|c43835_g1	KOG2472	J	Phenylalanyl-tRNA synthetase beta subunit
GYA|c23241_g1	KOG2923	S	Uncharacterized conserved protein
GYA|c25569_g1	KOG0031	Z	Myosin regulatory light chain, EF-Hand protein superfamily
GYA|c42573_g1	KOG3544	W	Collagens (type IV and type XIII), and related proteins
GYA|c44718_g1	KOG0460	J	Mitochondrial translation elongation factor Tu
GYA|c37245_g1	KOG2770	E	Aminomethyl transferase
GYA|c21327_g1	KOG1354	T	Serine/threonine protein phosphatase 2A, regulatory subunit
GYA|c26891_g1	KOG0701	A	dsRNA-specific nuclease Dicer and related ribonucleases
GYA|c20653_g1	KOG3194	DL	Checkpoint 9-1-1 complex, RAD1 component
GYA|c23973_g1	KOG2299	L	Ribonuclease HI
GYA|c41457_g1	KOG1494	C	NAD-dependent malate dehydrogenase
GYA|c24669_g1	KOG1379	T	Serine/threonine protein phosphatase
GYA|c40802_g1	KOG2936	S	Uncharacterized conserved protein
GYA|c40798_g1	KOG3316	U	Transport protein particle (TRAPP) complex subunit
GYA|c23913_g2	KOG1415	O	Ubiquitin C-terminal hydrolase UCHL1
GYA|c40324_g1	KOG2241	J	tRNA-binding protein
GYA|c22410_g1	KOG4115	DN	Dynein-associated protein Roadblock
GYA|c31912_g1	KOG0840	O	ATP-dependent Clp protease, proteolytic subunit
GYA|c29282_g1	KOG3126	P	Porin/voltage-dependent anion-selective channel protein
GYA|c29661_g1	KOG0327	J	Translation initiation factor 4F, helicase subunit (eIF-4A) and related helicases
GYA|c23826_g1	KOG1773	R	Stress responsive protein
GYA|c41686_g1	KOG0527	K	HMG-box transcription factor
GYA|c17680_g1	KOG0898	J	40S ribosomal protein S15
GYA|c35901_g1	KOG0453	CE	Aconitase/homoaconitase (aconitase superfamily)
GYA|c34025_g1	KOG0406	O	Glutathione S-transferase
GYA|c35668_g1	KOG1668	K	Elongation factor 1 beta/delta chain
GYA|c7496_g1	KOG0425	O	Ubiquitin-protein ligase
GYA|c34555_g1	KOG0724	O	Zuotin and related molecular chaperones (DnaJ superfamily), contains DNA-binding domains
GYA|c23015_g1	KOG0703	T	Predicted GTPase-activating protein
GYA|c28168_g1	KOG4210	K	Nuclear localization sequence binding protein
GYA|c19171_g1	KOG1646	J	40S ribosomal protein S6
GYA|c32547_g1	KOG3424	J	40S ribosomal protein S24
GYA|c36152_g1	KOG3954	C	Electron transfer flavoprotein, alpha subunit
GYA|c13796_g1	KOG3271	J	Translation initiation factor 5A (eIF-5A)
GYA|c34227_g1	KOG2608	OU	Endoplasmic reticulum membrane-associated oxidoreductin involved in disulfide bond formation
GYA|c21233_g1	KOG0080	R	GTPase Rab18, small G protein superfamily
GYA|c39937_g1	KOG1226	TW	Integrin beta subunit (N-terminal portion of extracellular region)
GYA|c42023_g1	KOG0052	J	Translation elongation factor EF-1 alpha/Tu
GYA|c33785_g1	KOG0223	G	Aquaporin (major intrinsic protein family)
GYA|c35158_g1	KOG0055	Q	Multidrug/pheromone exporter, ABC superfamily
GYA|c32231_g1	KOG0537	C	Cytochrome b5
GYA|c31110_g1	KOG0453	CE	Aconitase/homoaconitase (aconitase superfamily)
GYA|c31760_g1	KOG4580	UO	Component of vacuolar transporter chaperone (Vtc) involved in vacuole fusion
GYA|c21649_g1	KOG2656	BK	DNA methyltransferase 1-associated protein-1
GYA|c32525_g1	KOG0003	J	Ubiquitin/60s ribosomal protein L40 fusion
GYA|c27005_g1	KOG3359	O	Dolichyl-phosphate-mannose:protein O-mannosyl transferase
GYA|c26028_g1	KOG0633	E	Histidinol phosphate aminotransferase
GYA|c25909_g1	KOG1059	U	Vesicle coat complex AP-3, delta subunit
GYA|c28945_g1	KOG1557	G	Fructose-biphosphate aldolase
GYA|c37224_g1	KOG0335	A	ATP-dependent RNA helicase
GYA|c34126_g1	KOG0156	Q	Cytochrome P450 CYP2 subfamily
GYA|c2939_g1	KOG0118	R	FOG: RRM domain
GYA|c20580_g1	KOG1483	P	Zn2+ transporter ZNT1 and related Cd2+/Zn2+ transporters (cation diffusion facilitator superfamily)
GYA|c41429_g1	KOG0070	U	GTP-binding ADP-ribosylation factor Arf1
GYA|c29500_g1	KOG0481	L	DNA replication licensing factor, MCM5 component
GYA|c31102_g1	KOG0408	J	Mitochondrial/chloroplast ribosomal protein S11
GYA|c43047_g1	KOG4205	A	RNA-binding protein musashi/mRNA cleavage and polyadenylation factor I complex, subunit HRP1
GYA|c28441_g1	KOG4600	J	Mitochondrial ribosomal protein MRP7 (L2)
GYA|c35455_g1	KOG0773	K	Transcription factor MEIS1 and related HOX domain proteins
GYA|c25676_g1	KOG3847	I	Phospholipase A2 (platelet-activating factor acetylhydrolase in humans)
GYA|c22983_g1	KOG4213	A	RNA-binding protein La
GYA|c25506_g1	KOG1548	K	Transcription elongation factor TAT-SF1
GYA|c26302_g1	KOG2936	S	Uncharacterized conserved protein
GYA|c20836_g1	KOG0374	TR	Serine/threonine specific protein phosphatase PP1, catalytic subunit
GYA|c28776_g1	KOG0156	Q	Cytochrome P450 CYP2 subfamily
GYA|c26530_g1	KOG4389	T	Acetylcholinesterase/Butyrylcholinesterase
GYA|c23989_g1	KOG3313	O	Molecular chaperone Prefoldin, subunit 3
GYA|c20786_g1	KOG2035	DL	Replication factor C, subunit RFC3
GYA|c44895_g1	KOG0830	J	40S ribosomal protein SA (P40)/Laminin receptor 1
GYA|c27800_g1	KOG0657	G	Glyceraldehyde 3-phosphate dehydrogenase
GYA|c25314_g1	KOG0739	O	AAA+-type ATPase
GYA|c28213_g1	KOG0327	J	Translation initiation factor 4F, helicase subunit (eIF-4A) and related helicases
GYA|c35366_g1	KOG0123	AJ	Polyadenylate-binding protein (RRM superfamily)
GYA|c6945_g1	KOG0065	Q	Pleiotropic drug resistance proteins (PDR1-15), ABC superfamily
GYA|c22233_g1	KOG3459	A	Small nuclear ribonucleoprotein (snRNP) Sm core protein
GYA|c21717_g1	KOG2773	KU	Apoptosis antagonizing transcription factor/protein transport protein
GYA|c23147_g1	KOG2821	K	RNA polymerase II transcription elongation factor Elongin/SIII, subunit elongin A
GYA|c37285_g1	KOG0460	J	Mitochondrial translation elongation factor Tu
GYA|c26819_g1	KOG3017	S	Defense-related protein containing SCP domain
GYA|c24645_g1	KOG0725	R	Reductases with broad range of substrate specificities
GYA|c21816_g1	KOG0927	R	Predicted transporter (ABC superfamily)
GYA|c24171_g1	KOG0676	Z	Actin and related proteins
GYA|c35477_g1	KOG1339	O	Aspartyl protease
GYA|c44207_g1	KOG0985	U	Vesicle coat protein clathrin, heavy chain
GYA|c21159_g1	KOG2726	J	Mitochondrial polypeptide chain release factor
GYA|c5994_g2	KOG0652	O	26S proteasome regulatory complex, ATPase RPT5
GYA|c41587_g1	KOG2298	J	Glycyl-tRNA synthetase and related class II tRNA synthetase
GYA|c23594_g1	KOG0203	P	Na+/K+ ATPase, alpha subunit
GYA|c24352_g1	KOG1618	R	Predicted phosphatase
GYA|c44686_g1	KOG1376	Z	Alpha tubulin
GYA|c25374_g1	KOG2161	G	Glucosidase I
GYA|c32487_g1	KOG3430	Z	Dynein light chain type 1
GYA|c45021_g1	KOG1421	R	Predicted signaling-associated protein (contains a PDZ domain)
GYA|c26353_g1	KOG2217	A	U4/U6.U5 snRNP associated protein
GYA|c29057_g1	KOG3440	C	Ubiquinol cytochrome c reductase, subunit QCR7
GYA|c37561_g1	KOG3422	J	Mitochondrial ribosomal protein L16
GYA|c12437_g1	KOG0054	Q	Multidrug resistance-associated protein/mitoxantrone resistance protein, ABC superfamily
GYA|c16589_g1	KOG0527	K	HMG-box transcription factor
GYA|c27484_g1	KOG1183	MO	N-acetylglucosaminyltransferase complex, subunit PIG-Q/GPI1, required for phosphatidylinositol biosynthesis
GYA|c25641_g2	KOG1242	J	Protein containing adaptin N-terminal region
GYA|c31990_g1	KOG0594	R	Protein kinase PCTAIRE and related kinases
GYA|c30991_g1	KOG0554	J	Asparaginyl-tRNA synthetase (mitochondrial)
GYA|c23034_g1	KOG1617	I	CDP-alcohol phosphatidyltransferase/Phosphatidylglycerol-phosphate synthase
GYA|c25215_g1	KOG2965	E	Arginase
GYA|c43596_g1	KOG4153	G	Fructose 1,6-bisphosphate aldolase
GYA|c20565_g1	KOG1721	R	FOG: Zn-finger
GYA|c40845_g1	KOG4742	R	Predicted chitinase
GYA|c38122_g1	KOG0829	J	60S ribosomal protein L18A
GYA|c37410_g1	KOG1058	U	Vesicle coat complex COPI, beta subunit
GYA|c20822_g1	KOG2780	A	Ribosome biogenesis protein RPF1, contains IMP4 domain
GYA|c21952_g1	KOG4774	S	Uncharacterized conserved protein
GYA|c17961_g2	KOG0749	C	Mitochondrial ADP/ATP carrier proteins
GYA|c39558_g1	KOG0784	E	Isocitrate dehydrogenase, gamma subunit
GYA|c44795_g1	KOG1448	FE	Ribose-phosphate pyrophosphokinase
GYA|c23740_g1	KOG0653	D	Cyclin B and related kinase-activating proteins
GYA|c39164_g1	KOG1282	OE	Serine carboxypeptidases (lysosomal cathepsin A)
GYA|c35569_g1	KOG0161	Z	Myosin class II heavy chain
GYA|c27547_g1	KOG0890	TBLD	Protein kinase of the PI-3 kinase family involved in mitotic growth, DNA repair and meiotic recombination
GYA|c25206_g1	KOG0265	A	U5 snRNP-specific protein-like factor and related proteins
GYA|c24942_g1	KOG2294	K	Transcription factor of the Forkhead/HNF3 family
GYA|c23091_g1	KOG0800	O	FOG: Predicted E3 ubiquitin ligase
GYA|c16809_g1	KOG1770	J	Translation initiation factor 1 (eIF-1/SUI1)
GYA|c25328_g1	KOG2571	M	Chitin synthase/hyaluronan synthase (glycosyltransferases)
GYA|c43231_g1	KOG0039	PQ	Ferric reductase, NADH/NADPH oxidase and related proteins
GYA|c21872_g1	KOG0534	HC	NADH-cytochrome b-5 reductase
GYA|c34735_g1	KOG3418	J	60S ribosomal protein L27
GYA|c26288_g1	KOG2654	S	Uncharacterized conserved protein
GYA|c32997_g1	KOG0749	C	Mitochondrial ADP/ATP carrier proteins
GYA|c31170_g1	KOG1411	E	Aspartate aminotransferase/Glutamic oxaloacetic transaminase AAT1/GOT2
GYA|c8310_g1	KOG1756	B	Histone 2A
GYA|c22584_g1	KOG2959	K	Transcriptional regulator
GYA|c28274_g1	KOG0327	J	Translation initiation factor 4F, helicase subunit (eIF-4A) and related helicases
GYA|c26393_g1	KOG0598	RT	Ribosomal protein S6 kinase and related proteins
GYA|c4051_g2	KOG0101	O	Molecular chaperones HSP70/HSC70, HSP70 superfamily
GYA|c23373_g1	KOG1716	V	Dual specificity phosphatase
GYA|c20946_g2	KOG1745	B	Histones H3 and H4
GYA|c33221_g1	KOG1004	J	Exosomal 3'-5' exoribonuclease complex subunit Rrp40
GYA|c30880_g1	KOG1565	OW	Gelatinase A and related matrix metalloproteases
GYA|c25284_g1	KOG0266	R	WD40 repeat-containing protein
GYA|c33066_g1	KOG0393	R	Ras-related small GTPase, Rho type
GYA|c23433_g1	KOG0018	D	Structural maintenance of chromosome protein 1 (sister chromatid cohesion complex Cohesin, subunit SMC1)
GYA|c21061_g1	KOG0841	O	Multifunctional chaperone (14-3-3 family)
GYA|c27557_g1	KOG0691	O	Molecular chaperone (DnaJ superfamily)
GYA|c37800_g1	KOG2703	R	C4-type Zn-finger protein
GYA|c42343_g1	KOG4665	C	ATP synthase F0 subunit 6 and related proteins
GYA|c32045_g1	KOG2333	R	Uncharacterized conserved protein
GYA|c39180_g1	KOG0069	C	Glyoxylate/hydroxypyruvate reductase (D-isomer-specific 2-hydroxy acid dehydrogenase superfamily)
GYA|c21914_g1	KOG3202	U	SNARE protein TLG1/Syntaxin 6
GYA|c31939_g1	KOG2597	R	Predicted aminopeptidase of the M17 family
GYA|c29547_g1	KOG0885	O	Peptidyl-prolyl cis-trans isomerase
GYA|c40072_g1	KOG1458	G	Fructose-1,6-bisphosphatase
GYA|c25425_g1	KOG3332	M	N-acetylglucosaminyl phosphatidylinositol de-N-acetylase
GYA|c32244_g1	KOG0223	G	Aquaporin (major intrinsic protein family)
GYA|c30771_g1	KOG3204	J	60S ribosomal protein L13a
GYA|c26394_g1	KOG0516	Z	Dystonin, GAS (Growth-arrest-specific protein), and related proteins
GYA|c22573_g1	KOG2817	O	Predicted E3 ubiquitin ligase
GYA|c23735_g1	KOG2624	I	Triglyceride lipase-cholesterol esterase
GYA|c25928_g1	KOG1871	O	Ubiquitin-specific protease
GYA|c34138_g1	KOG0223	G	Aquaporin (major intrinsic protein family)
GYA|c1829_g1	KOG0453	CE	Aconitase/homoaconitase (aconitase superfamily)
GYA|c23336_g1	KOG2703	R	C4-type Zn-finger protein
GYA|c30142_g1	KOG2571	M	Chitin synthase/hyaluronan synthase (glycosyltransferases)
GYA|c23367_g1	KOG0379	R	Kelch repeat-containing proteins
GYA|c37728_g1	KOG0539	I	Sphingolipid fatty acid hydroxylase
GYA|c40022_g1	KOG1557	G	Fructose-biphosphate aldolase
GYA|c20328_g1	KOG1352	C	Vacuolar H+-ATPase V1 sector, subunit A
GYA|c30671_g1	KOG1370	H	S-adenosylhomocysteine hydrolase
GYA|c26317_g1	KOG3184	J	60S ribosomal protein L7
GYA|c21781_g1	KOG3162	J	Mitochondrial/chloroplast ribosomal protein S18
GYA|c22723_g1	KOG0677	Z	Actin-related protein Arp2/3 complex, subunit Arp2
GYA|c34860_g1	KOG0583	T	Serine/threonine protein kinase
GYA|c11106_g2	KOG0096	U	GTPase Ran/TC4/GSP1 (nuclear protein transport pathway), small G protein superfamily
GYA|c25677_g1	KOG2804	I	Phosphorylcholine transferase/cholinephosphate cytidylyltransferase
GYA|c22202_g1	KOG3122	K	DNA-directed RNA polymerase III subunit
GYA|c14423_g2	KOG3434	J	60S ribosomal protein L22
GYA|c38850_g1	KOG1678	J	60s ribosomal protein L15
GYA|c34796_g1	KOG0940	O	Ubiquitin protein ligase RSP5/NEDD4
GYA|c43156_g1	KOG1376	Z	Alpha tubulin
GYA|c23748_g1	KOG1108	R	Predicted heme/steroid binding protein
GYA|c35807_g1	KOG0683	E	Glutamine synthetase
GYA|c31230_g1	KOG0368	I	Acetyl-CoA carboxylase
GYA|c27326_g1	KOG4653	S	Uncharacterized conserved protein
GYA|c28060_g1	KOG0182	O	20S proteasome, regulatory subunit alpha type PSMA6/SCL1
GYA|c24679_g1	KOG1443	S	Predicted integral membrane protein
GYA|c36769_g1	KOG4230	H	C1-tetrahydrofolate synthase
GYA|c45009_g1	KOG1052	PET	Glutamate-gated kainate-type ion channel receptor subunit GluR5 and related subunits
GYA|c21436_g1	KOG0449	G	Succinate dehydrogenase, cytochrome b subunit
GYA|c29625_g1	KOG2322	T	N-methyl-D-aspartate receptor glutamate-binding subunit
GYA|c40613_g1	KOG3927	P	Na+/K+ ATPase, beta subunit
GYA|c22130_g1	KOG3487	U	TRAPP 20 K subunit
GYA|c28519_g1	KOG1753	J	40S ribosomal protein S16
GYA|c27592_g1	KOG1968	L	Replication factor C, subunit RFC1 (large subunit)
GYA|c23689_g1	KOG3364	M	Membrane protein involved in organellar division
GYA|c39965_g1	KOG3003	O	Molecular chaperone of the GrpE family
GYA|c35072_g1	KOG3090	O	Prohibitin-like protein
GYA|c15580_g1	KOG1286	E	Amino acid transporters
GYA|c27516_g1	KOG1890	I	Phosphoinositide phosphatase SAC1
GYA|c5879_g1	KOG0407	J	40S ribosomal protein S14
GYA|c27637_g1	KOG1178	Q	Non-ribosomal peptide synthetase/alpha-aminoadipate reductase and related enzymes
GYA|c26923_g1	KOG0595	OUT	Serine/threonine-protein kinase involved in autophagy
GYA|c23344_g1	KOG0960	O	Mitochondrial processing peptidase, beta subunit, and related enzymes (insulinase superfamily)
GYA|c25849_g1	KOG0546	O	HSP90 co-chaperone CPR7/Cyclophilin
GYA|c40190_g1	KOG0479	L	DNA replication licensing factor, MCM3 component
GYA|c24189_g1	KOG1186	Q	Copper amine oxidase
GYA|c32917_g1	KOG0553	R	TPR repeat-containing protein
GYA|c28359_g1	KOG0047	P	Catalase
GYA|c34741_g1	KOG0156	Q	Cytochrome P450 CYP2 subfamily
GYA|c28514_g1	KOG0254	R	Predicted transporter (major facilitator superfamily)
GYA|c32796_g1	KOG1158	C	NADP/FAD dependent oxidoreductase
GYA|c41937_g1	KOG0657	G	Glyceraldehyde 3-phosphate dehydrogenase
GYA|c23967_g1	KOG0666	K	Cyclin C-dependent kinase CDK8
GYA|c26635_g1	KOG2004	O	Mitochondrial ATP-dependent protease PIM1/LON
GYA|c28319_g1	KOG1339	O	Aspartyl protease
GYA|c21737_g2	KOG3983	U	Golgi protein
GYA|c25910_g1	KOG2467	E	Glycine/serine hydroxymethyltransferase
GYA|c38032_g1	KOG0876	P	Manganese superoxide dismutase
GYA|c26886_g1	KOG0730	O	AAA+-type ATPase
GYA|c43669_g1	KOG0559	C	Dihydrolipoamide succinyltransferase (2-oxoglutarate dehydrogenase, E2 subunit)
GYA|c26706_g3	KOG1550	MOT	Extracellular protein SEL-1 and related proteins
GYA|c26740_g1	KOG2422	S	Uncharacterized conserved protein
GYA|c30311_g1	KOG1376	Z	Alpha tubulin
GYA|c25359_g1	KOG2765	S	Predicted membrane protein
GYA|c1069_g1	KOG1756	B	Histone 2A
GYA|c26511_g1	KOG1518	H	Coproporphyrinogen III oxidase CPO/HEM13
GYA|c44923_g1	KOG3135	R	1,4-benzoquinone reductase-like; Trp repressor binding protein-like/protoplast-secreted protein
GYA|c27581_g1	KOG1134	R	Uncharacterized conserved protein
GYA|c40898_g1	KOG4209	A	Splicing factor RNPS1, SR protein superfamily
GYA|c21900_g1	KOG1241	YU	Karyopherin (importin) beta 1
GYA|c7738_g1	KOG1756	B	Histone 2A
GYA|c36245_g1	KOG1815	O	Predicted E3 ubiquitin ligase
GYA|c25297_g1	KOG3589	T	G protein signaling regulators
GYA|c19575_g1	KOG2976	O	Protein involved in autophagy and nutrient starvation
GYA|c19622_g1	KOG1263	Q	Multicopper oxidases
GYA|c24562_g1	KOG1546	DO	Metacaspase involved in regulation of apoptosis
GYA|c23555_g1	KOG1470	I	Phosphatidylinositol transfer protein PDR16 and related proteins
GYA|c28646_g1	KOG4163	J	Prolyl-tRNA synthetase
GYA|c33159_g1	KOG0767	C	Mitochondrial phosphate carrier protein
GYA|c38981_g1	KOG3025	C	Mitochondrial F1F0-ATP synthase, subunit c/ATP9/proteolipid
GYA|c23736_g1	KOG2165	DO	Anaphase-promoting complex (APC), subunit 2
GYA|c22894_g1	KOG2144	J	Tyrosyl-tRNA synthetase, cytoplasmic
GYA|c25039_g1	KOG0748	RT	Predicted membrane proteins, contain hemolysin III domain
GYA|c22966_g1	KOG1424	R	Predicted GTP-binding protein MMR1
GYA|c24818_g1	KOG2388	M	UDP-N-acetylglucosamine pyrophosphorylase
GYA|c43163_g1	KOG3984	F	Purine nucleoside phosphorylase
GYA|c34299_g1	KOG3166	J	60S ribosomal protein L7A
GYA|c27162_g1	KOG0583	T	Serine/threonine protein kinase
GYA|c10310_g1	KOG0865	O	Cyclophilin type peptidyl-prolyl cis-trans isomerase
GYA|c30975_g1	KOG1253	J	tRNA methyltransferase
GYA|c22549_g1	KOG3475	J	60S ribosomal protein L37
GYA|c26753_g1	KOG4144	R	Arylalkylamine N-acetyltransferase
GYA|c27334_g1	KOG0204	P	Calcium transporting ATPase
GYA|c344_g1	KOG1371	M	UDP-glucose 4-epimerase/UDP-sulfoquinovose synthase
GYA|c34645_g1	KOG3353	J	60S ribosomal protein L22
GYA|c26035_g2	KOG1301	U	Vesicle trafficking protein Sly1 (Sec1 family)
GYA|c24857_g1	KOG0970	L	DNA polymerase alpha, catalytic subunit
GYA|c26127_g2	KOG0242	Z	Kinesin-like protein
GYA|c42857_g1	KOG0869	K	CCAAT-binding factor, subunit A (HAP3)
GYA|c25996_g1	KOG1558	P	Fe2+/Zn2+ regulated transporter
GYA|c43435_g1	KOG4663	C	Cytochrome b
GYA|c23902_g1	KOG2431	G	1, 2-alpha-mannosidase
GYA|c11588_g1	KOG3430	Z	Dynein light chain type 1
GYA|c37536_g1	KOG2653	G	6-phosphogluconate dehydrogenase
GYA|c45185_g1	KOG1721	R	FOG: Zn-finger
GYA|c40449_g1	KOG0531	T	Protein phosphatase 1, regulatory subunit, and related proteins
GYA|c21502_g1	KOG0725	R	Reductases with broad range of substrate specificities
GYA|c18000_g2	KOG0004	J	Ubiquitin/40S ribosomal protein S27a fusion
GYA|c25940_g1	KOG0484	K	Transcription factor PHOX2/ARIX, contains HOX domain
GYA|c25118_g2	KOG0872	I	Sterol C5 desaturase
GYA|c19869_g1	KOG0878	J	60S ribosomal protein L32
GYA|c19771_g2	KOG0400	J	40S ribosomal protein S13
GYA|c36641_g1	KOG3464	J	60S ribosomal protein L44
GYA|c3772_g1	KOG0254	R	Predicted transporter (major facilitator superfamily)
GYA|c40202_g1	KOG1575	C	Voltage-gated shaker-like K+ channel, subunit beta/KCNAB
GYA|c37834_g1	KOG3070	J	Predicted RNA-binding protein containing PIN domain and invovled in translation or RNA processing
GYA|c1097_g1	KOG0910	O	Thioredoxin-like protein
GYA|c18098_g1	KOG3467	B	Histone H4
GYA|c30095_g1	KOG0819	U	Annexin
GYA|c43743_g1	KOG0103	O	Molecular chaperones HSP105/HSP110/SSE1, HSP70 superfamily
GYA|c23879_g1	KOG2509	J	Seryl-tRNA synthetase
GYA|c24760_g1	KOG1622	F	GMP synthase
GYA|c37913_g1	KOG2263	E	Methionine synthase II (cobalamin-independent)
GYA|c17011_g1	KOG1208	Q	Dehydrogenases with different specificities (related to short-chain alcohol dehydrogenases)
GYA|c20654_g1	KOG0046	Z	Ca2+-binding actin-bundling protein (fimbrin/plastin), EF-Hand protein superfamily
GYA|c24067_g1	KOG1339	O	Aspartyl protease
GYA|c33355_g1	KOG0327	J	Translation initiation factor 4F, helicase subunit (eIF-4A) and related helicases
GYA|c44794_g1	KOG3181	J	40S ribosomal protein S3
GYA|c42769_g1	KOG3460	A	Small nuclear ribonucleoprotein (snRNP) LSM3
GYA|c42522_g1	KOG1339	O	Aspartyl protease
GYA|c42201_g1	KOG3204	J	60S ribosomal protein L13a
GYA|c39639_g1	KOG0819	U	Annexin
GYA|c23276_g1	KOG2387	F	CTP synthase (UTP-ammonia lyase)
GYA|c24351_g1	KOG3342	U	Signal peptidase I
GYA|c28491_g1	KOG1491	R	Predicted GTP-binding protein (ODN superfamily)
GYA|c42399_g1	KOG3283	J	40S ribosomal protein S8
GYA|c24347_g1	KOG4112	U	Signal peptidase subunit
GYA|c34253_g1	KOG0279	T	G protein beta subunit-like protein
GYA|c23275_g1	KOG3092	TDK	Casein kinase II, beta subunit
GYA|c20954_g1	KOG0714	O	Molecular chaperone (DnaJ superfamily)
GYA|c28025_g1	KOG1231	C	Proteins containing the FAD binding domain
GYA|c22373_g1	KOG3765	G	Predicted glycosyltransferase
GYA|c43692_g1	KOG2161	G	Glucosidase I
GYA|c26541_g1	KOG0996	BD	Structural maintenance of chromosome protein 4 (chromosome condensation complex Condensin, subunit C)
GYA|c11261_g4	KOG0062	EJ	ATPase component of ABC transporters with duplicated ATPase domains/Translation elongation factor EF-3b
GYA|c26587_g1	KOG0924	A	mRNA splicing factor ATP-dependent RNA helicase
GYA|c11486_g1	KOG0683	E	Glutamine synthetase
GYA|c36496_g1	KOG3421	J	60S ribosomal protein L14
GYA|c35887_g1	KOG0170	O	E3 ubiquitin protein ligase
GYA|c26396_g1	KOG3005	R	GIY-YIG type nuclease
GYA|c43193_g1	KOG0683	E	Glutamine synthetase
GYA|c23661_g1	KOG0342	A	ATP-dependent RNA helicase pitchoune
GYA|c36423_g1	KOG0668	TDK	Casein kinase II, alpha subunit
GYA|c26400_g1	KOG2253	A	U1 snRNP complex, subunit SNU71 and related PWI-motif proteins
GYA|c26253_g2	KOG4652	B	HORMA domain
GYA|c26371_g1	KOG2262	T	Sexual differentiation process protein ISP4
GYA|c16562_g2	KOG1721	R	FOG: Zn-finger
GYA|c21687_g1	KOG0726	O	26S proteasome regulatory complex, ATPase RPT2
GYA|c34710_g1	KOG0370	R	Multifunctional pyrimidine synthesis protein CAD (includes carbamoyl-phophate synthetase, aspartate transcarbamylase, and glutamine amidotransferase)
GYA|c37073_g1	KOG1231	C	Proteins containing the FAD binding domain
GYA|c24905_g1	KOG3170	T	Conserved phosducin-like protein
GYA|c38564_g1	KOG3173	R	Predicted Zn-finger protein
GYA|c29867_g1	KOG4211	A	Splicing factor hnRNP-F and related RNA-binding proteins
GYA|c29160_g1	KOG1831	K	Negative regulator of transcription
GYA|c35246_g1	KOG0042	C	Glycerol-3-phosphate dehydrogenase
GYA|c24478_g1	KOG0017	R	FOG: Transposon-encoded proteins with TYA, reverse transcriptase, integrase domains in various combinations
GYA|c21827_g2	KOG1751	J	60s ribosomal protein L23
GYA|c26059_g1	KOG2370	T	Cactin
GYA|c15992_g1	KOG0397	J	60S ribosomal protein L11
GYA|c29027_g1	KOG0712	O	Molecular chaperone (DnaJ superfamily)
GYA|c37639_g1	KOG0211	T	Protein phosphatase 2A regulatory subunit A and related proteins
GYA|c40699_g1	KOG1557	G	Fructose-biphosphate aldolase
GYA|c41055_g1	KOG1735	Z	Actin depolymerizing factor
GYA|c23614_g1	KOG3966	TV	p53-mediated apoptosis protein EI24/PIG8
GYA|c21264_g1	KOG1752	O	Glutaredoxin and related proteins
GYA|c24632_g1	KOG3169	K	RNA polymerase II transcriptional regulation mediator
GYA|c25934_g1	KOG0118	R	FOG: RRM domain
GYA|c34143_g1	KOG0327	J	Translation initiation factor 4F, helicase subunit (eIF-4A) and related helicases
GYA|c21244_g1	KOG1756	B	Histone 2A
GYA|c23564_g1	KOG3463	K	Transcription initiation factor IIA, gamma subunit
GYA|c32023_g1	KOG3882	R	Tetraspanin family integral membrane protein
GYA|c1600_g1	KOG1339	O	Aspartyl protease
GYA|c26648_g1	KOG1050	G	Trehalose-6-phosphate synthase component TPS1 and related subunits
GYA|c24912_g1	KOG2887	U	Membrane protein involved in ER to Golgi transport
GYA|c24324_g1	KOG1263	Q	Multicopper oxidases
GYA|c3325_g1	KOG0187	J	40S ribosomal protein S17
GYA|c32391_g1	KOG0227	A	Splicing factor 3a, subunit 2
GYA|c22998_g1	KOG1628	J	40S ribosomal protein S3A
GYA|c26289_g1	KOG0540	EI	3-Methylcrotonyl-CoA carboxylase, non-biotin containing subunit/Acetyl-CoA carboxylase carboxyl transferase, subunit beta
GYA|c30240_g1	KOG0171	O	Mitochondrial inner membrane protease, subunit IMP1
GYA|c9659_g1	KOG1753	J	40S ribosomal protein S16
GYA|c31556_g1	KOG3298	K	DNA-directed RNA polymerase subunit E'
GYA|c23491_g1	KOG1004	J	Exosomal 3'-5' exoribonuclease complex subunit Rrp40
GYA|c44734_g1	KOG0785	E	Isocitrate dehydrogenase, alpha subunit
GYA|c31828_g1	KOG0374	TR	Serine/threonine specific protein phosphatase PP1, catalytic subunit
GYA|c25709_g1	KOG2738	O	Putative methionine aminopeptidase
GYA|c22152_g1	KOG1745	B	Histones H3 and H4
GYA|c27027_g2	KOG1716	V	Dual specificity phosphatase
GYA|c25547_g2	KOG2090	O	Metalloendopeptidase family - mitochondrial intermediate peptidase
GYA|c32866_g1	KOG0161	Z	Myosin class II heavy chain
GYA|c34334_g1	KOG1745	B	Histones H3 and H4
GYA|c28354_g1	KOG0878	J	60S ribosomal protein L32
GYA|c24846_g1	KOG0758	C	Mitochondrial carnitine-acylcarnitine carrier protein
GYA|c30071_g1	KOG0583	T	Serine/threonine protein kinase
GYA|c35575_g1	KOG0390	L	DNA repair protein, SNF2 family
GYA|c23717_g1	KOG2854	G	Possible pfkB family carbohydrate kinase
GYA|c22312_g1	KOG2927	U	Membrane component of ER protein translocation complex
GYA|c35416_g1	KOG1744	B	Histone H2B
GYA|c31190_g1	KOG0174	O	20S proteasome, regulatory subunit beta type PSMB6/PSMB9/PRE3
GYA|c22781_g1	KOG1195	J	Arginyl-tRNA synthetase
GYA|c2986_g1	KOG1184	EH	Thiamine pyrophosphate-requiring enzyme
GYA|c17859_g1	KOG3103	U	Rab GTPase interacting factor, Golgi membrane protein
GYA|c25551_g1	KOG0157	QI	Cytochrome P450 CYP4/CYP19/CYP26 subfamilies
GYA|c35837_g1	KOG1322	M	GDP-mannose pyrophosphorylase/mannose-1-phosphate guanylyltransferase
GYA|c9123_g1	KOG1696	J	60s ribosomal protein L19
GYA|c40713_g1	KOG0750	C	Mitochondrial solute carrier protein
GYA|c38758_g1	KOG2992	Y	Nucleolar GTPase/ATPase p130
GYA|c35930_g1	KOG3502	J	40S ribosomal protein S28
GYA|c35530_g1	KOG4166	EH	Thiamine pyrophosphate-requiring enzyme
GYA|c40818_g1	KOG0563	G	Glucose-6-phosphate 1-dehydrogenase
GYA|c27393_g1	KOG1468	J	Predicted translation initiation factor related to eIF-2B alpha/beta/delta subunits (CIG2/IDI2)
GYA|c24675_g1	KOG0266	R	WD40 repeat-containing protein
GYA|c37253_g1	KOG0020	O	Endoplasmic reticulum glucose-regulated protein (GRP94/endoplasmin), HSP90 family
GYA|c23374_g1	KOG2781	A	U3 small nucleolar ribonucleoprotein (snoRNP) component
GYA|c43251_g1	KOG0190	O	Protein disulfide isomerase (prolyl 4-hydroxylase beta subunit)
GYA|c33856_g1	KOG0788	T	S-adenosylmethionine decarboxylase
GYA|c30216_g1	KOG3239	R	Density-regulated protein related to translation initiation factor 1 (eIF-1/SUI1)
GYA|c21227_g1	KOG2020	YU	Nuclear transport receptor CRM1/MSN5 (importin beta superfamily)
GYA|c32156_g1	KOG0813	R	Glyoxylase
GYA|c25505_g1	KOG1597	K	Transcription initiation factor TFIIB
GYA|c7285_g1	KOG3411	J	40S ribosomal protein S19
GYA|c27041_g1	KOG1587	Z	Cytoplasmic dynein intermediate chain
GYA|c24248_g2	KOG2783	J	Phenylalanyl-tRNA synthetase
GYA|c24502_g1	KOG3189	I	Phosphomannomutase
GYA|c40185_g1	KOG3398	K	Transcription factor MBF1
GYA|c17992_g2	KOG3025	C	Mitochondrial F1F0-ATP synthase, subunit c/ATP9/proteolipid
GYA|c41877_g1	KOG1774	A	Small nuclear ribonucleoprotein E
GYA|c25743_g1	KOG0019	O	Molecular chaperone (HSP90 family)
GYA|c28825_g1	KOG1158	C	NADP/FAD dependent oxidoreductase
GYA|c21772_g1	KOG1745	B	Histones H3 and H4
GYA|c8989_g1	KOG1376	Z	Alpha tubulin
GYA|c23360_g1	KOG1158	C	NADP/FAD dependent oxidoreductase
GYA|c19269_g1	KOG3183	R	Predicted Zn-finger protein
GYA|c32678_g1	KOG1698	J	Mitochondrial/chloroplast ribosomal protein L19
GYA|c25788_g1	KOG1047	IOVE	Bifunctional leukotriene A4 hydrolase/aminopeptidase LTA4H
GYA|c8837_g1	KOG3181	J	40S ribosomal protein S3
GYA|c40329_g1	KOG2040	E	Glycine dehydrogenase (decarboxylating)
GYA|c21354_g1	KOG3399	R	Predicted Yippee-type zinc-binding protein
GYA|c37622_g1	KOG3504	J	60S ribosomal protein L29
GYA|c21750_g1	KOG1770	J	Translation initiation factor 1 (eIF-1/SUI1)
GYA|c44878_g1	KOG0780	U	Signal recognition particle, subunit Srp54
GYA|c28831_g1	KOG0082	DT	G-protein alpha subunit (small G protein superfamily)
GYA|c35205_g1	KOG0580	D	Serine/threonine protein kinase
GYA|c34669_g1	KOG0254	R	Predicted transporter (major facilitator superfamily)
GYA|c24468_g1	KOG3823	S	Uncharacterized conserved protein
GYA|c21534_g1	KOG3469	C	Cytochrome c oxidase, subunit VIa/COX13
GYA|c33605_g1	KOG0876	P	Manganese superoxide dismutase
GYA|c30376_g1	KOG0160	Z	Myosin class V heavy chain
GYA|c7038_g1	KOG1603	P	Copper chaperone
GYA|c25472_g2	KOG2382	R	Predicted alpha/beta hydrolase
GYA|c24850_g1	KOG4472	G	Glycolipid 2-alpha-mannosyltransferase (alpha-1,2-mannosyltransferase)
GYA|c37714_g1	KOG0497	I	Oxidosqualene-lanosterol cyclase and related proteins
GYA|c21694_g1	KOG0855	O	Alkyl hydroperoxide reductase, thiol specific antioxidant and related enzymes
GYA|c24096_g1	KOG1432	R	Predicted DNA repair exonuclease SIA1
GYA|c24162_g1	KOG3406	J	40S ribosomal protein S12
GYA|c26480_g1	KOG0118	R	FOG: RRM domain
GYA|c22476_g1	KOG3505	J	Mitochondrial/chloroplast ribosomal protein L33-like
GYA|c41404_g1	KOG0182	O	20S proteasome, regulatory subunit alpha type PSMA6/SCL1
GYA|c35885_g1	KOG2617	C	Citrate synthase
GYA|c21411_g1	KOG2552	R	Major facilitator superfamily permease - Cdc91p
GYA|c40546_g1	KOG0085	T	G protein subunit Galphaq/Galphay, small G protein superfamily
GYA|c41977_g1	KOG1637	J	Threonyl-tRNA synthetase
GYA|c24569_g1	KOG1389	I	3-oxoacyl CoA thiolase
GYA|c26402_g1	KOG0308	S	Conserved WD40 repeat-containing protein
GYA|c2648_g1	KOG0603	T	Ribosomal protein S6 kinase
GYA|c30292_g1	KOG3280	J	Mitochondrial/chloroplast ribosomal protein L17
GYA|c21827_g1	KOG3452	J	60S ribosomal protein L36
GYA|c26440_g1	KOG0321	S	WD40 repeat-containing protein L2DTL
GYA|c38852_g1	KOG0123	AJ	Polyadenylate-binding protein (RRM superfamily)
GYA|c4078_g1	KOG0158	Q	Cytochrome P450 CYP3/CYP5/CYP6/CYP9 subfamilies
GYA|c33080_g1	KOG0877	J	40S ribosomal protein S2/30S ribosomal protein S5
GYA|c19608_g1	KOG2525	H	Folylpolyglutamate synthase
GYA|c30452_g1	KOG0332	A	ATP-dependent RNA helicase
GYA|c22369_g2	KOG3069	L	Peroxisomal NUDIX hydrolase
GYA|c28098_g1	KOG1241	YU	Karyopherin (importin) beta 1
GYA|c34621_g1	KOG0174	O	20S proteasome, regulatory subunit beta type PSMB6/PSMB9/PRE3
GYA|c24042_g1	KOG0342	A	ATP-dependent RNA helicase pitchoune
GYA|c23732_g1	KOG3259	O	Peptidyl-prolyl cis-trans isomerase
GYA|c25604_g2	KOG0234	G	Fructose-6-phosphate 2-kinase/fructose-2,6-biphosphatase
GYA|c25070_g1	KOG2615	R	Permease of the major facilitator superfamily
GYA|c36000_g1	KOG0865	O	Cyclophilin type peptidyl-prolyl cis-trans isomerase
GYA|c39059_g1	KOG1732	J	60S ribosomal protein L21
GYA|c23278_g1	KOG0758	C	Mitochondrial carnitine-acylcarnitine carrier protein
GYA|c833_g2	KOG0746	J	60S ribosomal protein L3 and related proteins
GYA|c41942_g1	KOG0693	I	Myo-inositol-1-phosphate synthase
GYA|c44945_g1	KOG1742	J	60s ribosomal protein L15/L27
GYA|c42917_g1	KOG1336	R	Monodehydroascorbate/ferredoxin reductase
GYA|c11545_g1	KOG0400	J	40S ribosomal protein S13
GYA|c36074_g1	KOG1322	M	GDP-mannose pyrophosphorylase/mannose-1-phosphate guanylyltransferase
GYA|c42347_g1	KOG0118	R	FOG: RRM domain
GYA|c21171_g1	KOG4178	I	Soluble epoxide hydrolase
GYA|c34666_g1	KOG1268	M	Glucosamine 6-phosphate synthetases, contain amidotransferase and phosphosugar isomerase domains
GYA|c24803_g1	KOG2045	LD	5'-3' exonuclease XRN1/KEM1/SEP1 involved in DNA strand exchange and mRNA turnover
GYA|c27467_g1	KOG2631	G	Class II aldolase/adducin N-terminal domain protein
GYA|c7291_g1	KOG0749	C	Mitochondrial ADP/ATP carrier proteins
GYA|c32042_g1	KOG3406	J	40S ribosomal protein S12
GYA|c29323_g1	KOG1795	A	U5 snRNP spliceosome subunit
GYA|c21039_g1	KOG2771	A	Subunit of tRNA-specific adenosine-34 deaminase
GYA|c35226_g1	KOG0590	D	Checkpoint kinase and related serine/threonine protein kinases
GYA|c42120_g1	KOG0887	J	60S ribosomal protein L35A/L37
GYA|c43605_g1	KOG1727	DZ	Microtubule-binding protein (translationally controlled tumor protein)
GYA|c24215_g1	KOG1116	IT	Sphingosine kinase, involved in sphingolipid metabolism
GYA|c42165_g1	KOG0356	O	Mitochondrial chaperonin, Cpn60/Hsp60p
GYA|c32019_g1	KOG0118	R	FOG: RRM domain
GYA|c29614_g1	KOG0698	T	Serine/threonine protein phosphatase
GYA|c16722_g1	KOG1164	T	Casein kinase (serine/threonine/tyrosine protein kinase)
GYA|c24831_g1	KOG3937	A	mRNA splicing factor
GYA|c1102_g1	KOG3184	J	60S ribosomal protein L7
GYA|c26877_g1	KOG2291	O	Oligosaccharyltransferase, alpha subunit (ribophorin I)
GYA|c25217_g1	KOG1014	I	17 beta-hydroxysteroid dehydrogenase type 3, HSD17B3
GYA|c22614_g2	KOG2317	J	Putative translation initiation inhibitor UK114/IBM1
GYA|c27620_g1	KOG1967	LK	DNA repair/transcription protein Mms19
GYA|c22154_g1	KOG3454	A	U1 snRNP-specific protein C
GYA|c22196_g1	KOG3351	R	Predicted nucleotidyltransferase
GYA|c40834_g1	KOG0157	QI	Cytochrome P450 CYP4/CYP19/CYP26 subfamilies
GYA|c1941_g1	KOG1728	J	40S ribosomal protein S11
GYA|c21310_g1	KOG0594	R	Protein kinase PCTAIRE and related kinases
GYA|c26786_g1	KOG1878	K	Nuclear receptor coregulator SMRT/SMRTER, contains Myb-like domains
GYA|c12370_g1	KOG1643	G	Triosephosphate isomerase
GYA|c43492_g1	KOG1458	G	Fructose-1,6-bisphosphatase
GYA|c33347_g1	KOG1688	U	Golgi proteins involved in ER retention (RER)
GYA|c22043_g1	KOG3373	E	Glycine cleavage system H protein (lipoate-binding)
GYA|c43033_g1	KOG1543	O	Cysteine proteinase Cathepsin L
GYA|c32734_g1	KOG0346	A	RNA helicase
GYA|c29944_g1	KOG1724	O	SCF ubiquitin ligase, Skp1 component
GYA|c25102_g1	KOG1721	R	FOG: Zn-finger
GYA|c35725_g1	KOG0101	O	Molecular chaperones HSP70/HSC70, HSP70 superfamily
GYA|c27803_g1	KOG0254	R	Predicted transporter (major facilitator superfamily)
GYA|c34460_g1	KOG1590	S	Uncharacterized conserved protein
GYA|c26447_g1	KOG0725	R	Reductases with broad range of substrate specificities
GYA|c28932_g1	KOG4441	TR	Proteins containing BTB/POZ and Kelch domains, involved in regulatory/signal transduction processes
GYA|c24782_g1	KOG0548	O	Molecular co-chaperone STI1
GYA|c41163_g1	KOG0198	T	MEKK and related serine/threonine protein kinases
GYA|c20417_g1	KOG0047	P	Catalase
GYA|c38153_g1	KOG0386	BK	Chromatin remodeling complex SWI/SNF, component SWI2 and related ATPases (DNA/RNA helicase superfamily)
GYA|c34575_g1	KOG0065	Q	Pleiotropic drug resistance proteins (PDR1-15), ABC superfamily
GYA|c17796_g1	KOG1263	Q	Multicopper oxidases
GYA|c8261_g1	KOG1779	J	40s ribosomal protein S27
GYA|c27203_g1	KOG0736	O	Peroxisome assembly factor 2 containing the AAA+-type ATPase domain
GYA|c34098_g1	KOG1043	S	Ca2+-binding transmembrane protein LETM1/MRS7
GYA|c16657_g1	KOG3344	J	40s ribosomal protein s10
GYA|c28707_g1	KOG2309	J	60s ribosomal protein L2/L8
GYA|c30416_g1	KOG1685	S	Uncharacterized conserved protein
GYA|c18429_g1	KOG0401	J	Translation initiation factor 4F, ribosome/mRNA-bridging subunit (eIF-4G)
GYA|c14129_g1	KOG0001	OR	Ubiquitin and ubiquitin-like proteins
GYA|c765_g1	KOG1475	A	Ribosomal protein RPL1/RPL2/RL4L4
GYA|c29448_g1	KOG4351	S	Uncharacterized conserved protein
GYA|c22570_g1	KOG0908	O	Thioredoxin-like protein
GYA|c28992_g1	KOG0096	U	GTPase Ran/TC4/GSP1 (nuclear protein transport pathway), small G protein superfamily
GYA|c35058_g1	KOG1646	J	40S ribosomal protein S6
GYA|c20753_g1	KOG0829	J	60S ribosomal protein L18A
GYA|c24719_g1	KOG4364	B	Chromatin assembly factor-I
GYA|c33854_g1	KOG2550	F	IMP dehydrogenase/GMP reductase
GYA|c43510_g1	KOG0835	R	Cyclin L
GYA|c40800_g1	KOG1389	I	3-oxoacyl CoA thiolase
GYA|c22531_g2	KOG0393	R	Ras-related small GTPase, Rho type
GYA|c23500_g1	KOG2355	RK	Predicted ABC-type transport, ATPase component/CCR4 associated factor
GYA|c26235_g1	KOG0432	J	Valyl-tRNA synthetase
GYA|c24910_g1	KOG0731	O	AAA+-type ATPase containing the peptidase M41 domain
GYA|c22653_g1	KOG4011	K	Transcription initiation factor TFIID, subunit TAF7
GYA|c37900_g1	KOG2638	G	UDP-glucose pyrophosphorylase
GYA|c29053_g1	KOG1367	G	3-phosphoglycerate kinase
GYA|c29286_g1	KOG0062	EJ	ATPase component of ABC transporters with duplicated ATPase domains/Translation elongation factor EF-3b
GYA|c37574_g1	KOG0878	J	60S ribosomal protein L32
GYA|c26189_g1	KOG1838	R	Alpha/beta hydrolase
GYA|c27243_g1	KOG1140	O	N-end rule pathway, recognition component UBR1
GYA|c39471_g1	KOG0136	I	Acyl-CoA oxidase
GYA|c44268_g1	KOG0400	J	40S ribosomal protein S13
GYA|c36240_g1	KOG2107	S	Uncharacterized conserved protein, contains double-stranded beta-helix domain
GYA|c26242_g2	KOG1933	I	Cholesterol transport protein (Niemann-Pick C disease protein)
GYA|c19696_g1	KOG0865	O	Cyclophilin type peptidyl-prolyl cis-trans isomerase
GYA|c43366_g1	KOG3506	J	40S ribosomal protein S29
GYA|c44461_g1	KOG2262	T	Sexual differentiation process protein ISP4
GYA|c26480_g2	KOG2600	A	U3 small nucleolar ribonucleoprotein (snoRNP) subunit - Mpp10p
GYA|c44253_g1	KOG0832	J	Mitochondrial/chloroplast ribosomal protein S2
GYA|c14906_g1	KOG1727	DZ	Microtubule-binding protein (translationally controlled tumor protein)
GYA|c22586_g1	KOG3142	U	Prenylated rab acceptor 1
GYA|c43927_g1	KOG3436	J	60S ribosomal protein L35
GYA|c39002_g1	KOG0638	E	4-hydroxyphenylpyruvate dioxygenase
GYA|c41046_g1	KOG2332	P	Ferritin
GYA|c24902_g1	KOG3140	S	Predicted membrane protein
GYA|c30556_g1	KOG0731	O	AAA+-type ATPase containing the peptidase M41 domain
GYA|c23640_g1	KOG1752	O	Glutaredoxin and related proteins
GYA|c7019_g1	KOG1370	H	S-adenosylhomocysteine hydrolase
GYA|c20563_g1	KOG0541	O	Alkyl hydroperoxide reductase/peroxiredoxin
GYA|c25999_g1	KOG1680	I	Enoyl-CoA hydratase
GYA|c40575_g1	KOG0800	O	FOG: Predicted E3 ubiquitin ligase
GYA|c22670_g1	KOG1727	DZ	Microtubule-binding protein (translationally controlled tumor protein)
GYA|c15602_g1	KOG1375	Z	Beta tubulin
GYA|c44215_g1	KOG0267	D	Microtubule severing protein katanin p80 subunit B (contains WD40 repeats)
GYA|c24951_g1	KOG1335	C	Dihydrolipoamide dehydrogenase
GYA|c1747_g1	KOG1370	H	S-adenosylhomocysteine hydrolase
GYA|c27329_g2	KOG2236	S	Uncharacterized conserved protein
GYA|c28903_g1	KOG1441	GE	Glucose-6-phosphate/phosphate and phosphoenolpyruvate/phosphate antiporter
GYA|c29113_g1	KOG1252	E	Cystathionine beta-synthase and related enzymes
GYA|c28865_g1	KOG0356	O	Mitochondrial chaperonin, Cpn60/Hsp60p
GYA|c22242_g2	KOG0101	O	Molecular chaperones HSP70/HSC70, HSP70 superfamily
GYA|c27400_g1	KOG1801	A	tRNA-splicing endonuclease positive effector (SEN1)
GYA|c34776_g1	KOG2189	C	Vacuolar H+-ATPase V0 sector, subunit a
GYA|c24832_g1	KOG3800	O	Predicted E3 ubiquitin ligase containing RING finger, subunit of transcription/repair factor TFIIH and CDK-activating kinase assembly factor
GYA|c24248_g1	KOG2783	J	Phenylalanyl-tRNA synthetase
GYA|c34838_g1	KOG0100	O	Molecular chaperones GRP78/BiP/KAR2, HSP70 superfamily
GYA|c42810_g1	KOG0379	R	Kelch repeat-containing proteins
GYA|c30780_g1	KOG0726	O	26S proteasome regulatory complex, ATPase RPT2
GYA|c6971_g1	KOG3311	J	Ribosomal protein S18
GYA|c40579_g1	KOG4261	Z	Talin
GYA|c39977_g1	KOG0625	G	Phosphoglucomutase
GYA|c9409_g1	KOG0192	T	Tyrosine kinase specific for activated (GTP-bound) p21cdc42Hs
GYA|c29906_g1	KOG0101	O	Molecular chaperones HSP70/HSC70, HSP70 superfamily
GYA|c32957_g1	KOG1458	G	Fructose-1,6-bisphosphatase
GYA|c1065_g1	KOG3591	O	Alpha crystallins
GYA|c191_g1	KOG2160	O	Armadillo/beta-catenin-like repeat-containing protein
GYA|c19624_g1	KOG3001	BK	Dosage compensation regulatory complex/histone acetyltransferase complex, subunit MSL-3/MRG15/EAF3, and related CHROMO domain-containing proteins
GYA|c38654_g1	KOG2038	JK	CAATT-binding transcription factor/60S ribosomal subunit biogenesis protein
GYA|c20249_g1	KOG3496	O	Cytochrome c oxidase assembly protein/Cu2+ chaperone COX17
GYA|c26871_g1	KOG1341	P	Na+/K+ transporter
GYA|c20897_g1	KOG3010	R	Methyltransferase
GYA|c17261_g1	KOG0157	QI	Cytochrome P450 CYP4/CYP19/CYP26 subfamilies
GYA|c23905_g1	KOG0012	L	DNA damage inducible protein
GYA|c685_g1	KOG1543	O	Cysteine proteinase Cathepsin L
GYA|c11969_g1	KOG0469	J	Elongation factor 2
GYA|c25771_g1	KOG2446	G	Glucose-6-phosphate isomerase
GYA|c32092_g1	KOG1315	R	Predicted DHHC-type Zn-finger protein
GYA|c24470_g1	KOG1311	R	DHHC-type Zn-finger proteins
GYA|c23159_g1	KOG0968	L	DNA polymerase zeta, catalytic subunit
GYA|c15026_g1	KOG3504	J	60S ribosomal protein L29
GYA|c27146_g2	KOG1361	L	Predicted hydrolase involved in interstrand cross-link repair
GYA|c25291_g1	KOG4589	D	Cell division protein FtsJ
GYA|c18553_g2	KOG4664	C	Cytochrome oxidase subunit III and related proteins
GYA|c21769_g1	KOG3046	K	Transcription factor, subunit of SRB subcomplex of RNA polymerase II
GYA|c43132_g1	KOG3353	J	60S ribosomal protein L22
GYA|c24644_g1	KOG3385	U	V-SNARE
GYA|c35840_g1	KOG0157	QI	Cytochrome P450 CYP4/CYP19/CYP26 subfamilies
GYA|c26888_g1	KOG2463	O	Predicted RNA-binding protein Nob1p involved in 26S proteasome assembly
GYA|c24359_g1	KOG0296	S	Angio-associated migratory cell protein (contains WD40 repeats)
GYA|c5623_g1	KOG0537	C	Cytochrome b5
GYA|c34357_g1	KOG3361	C	Iron binding protein involved in Fe-S cluster formation
GYA|c34877_g1	KOG2592	S	Tumor differentially expressed (TDE) protein
GYA|c43589_g1	KOG2768	J	Translation initiation factor 2, beta subunit (eIF-2beta)
GYA|c26750_g1	KOG2360	D	Proliferation-associated nucleolar protein (NOL1)
GYA|c22779_g1	KOG4146	O	Ubiquitin-like protein
GYA|c22395_g1	KOG4205	A	RNA-binding protein musashi/mRNA cleavage and polyadenylation factor I complex, subunit HRP1
GYA|c21043_g1	KOG0570	K	Transcriptional coactivator
GYA|c26571_g1	KOG2375	A	Protein interacting with poly(A)-binding protein
GYA|c37091_g1	KOG0638	E	4-hydroxyphenylpyruvate dioxygenase
GYA|c23200_g1	KOG3095	K	Transcription initiation factor IIE, beta subunit
GYA|c25668_g1	KOG1611	R	Predicted short chain-type dehydrogenase
GYA|c43109_g1	KOG2898	I	Predicted phosphate acyltransferase, contains PlsC domain
GYA|c23869_g1	KOG4442	U	Clathrin coat binding protein/Huntingtin interacting protein HIP1, involved in regulation of endocytosis
GYA|c26125_g2	KOG0988	A	RNA-directed RNA polymerase QDE-1 required for posttranscriptional gene silencing and RNA interference
GYA|c23600_g1	KOG0887	J	60S ribosomal protein L35A/L37
GYA|c37954_g1	KOG1502	V	Flavonol reductase/cinnamoyl-CoA reductase
GYA|c32858_g1	KOG1050	G	Trehalose-6-phosphate synthase component TPS1 and related subunits
GYA|c33853_g1	KOG1965	P	Sodium/hydrogen exchanger protein
GYA|c23797_g1	KOG0557	C	Dihydrolipoamide acetyltransferase
GYA|c24874_g1	KOG1325	I	Lysophospholipase
GYA|c22792_g1	KOG3015	C	F1-ATP synthase assembly protein
GYA|c39980_g1	KOG2480	I	3-hydroxy-3-methylglutaryl-CoA (HMG-CoA) reductase
GYA|c31865_g1	KOG0134	CR	NADH:flavin oxidoreductase/12-oxophytodienoate reductase
GYA|c22214_g1	KOG3480	U	Mitochondrial import inner membrane translocase, subunits TIM10/TIM12
GYA|c26025_g1	KOG0531	T	Protein phosphatase 1, regulatory subunit, and related proteins
GYA|c32718_g1	KOG3482	A	Small nuclear ribonucleoprotein (snRNP) SMF
GYA|c35630_g1	KOG0148	AJ	Apoptosis-promoting RNA-binding protein TIA-1/TIAR (RRM superfamily)
GYA|c33537_g1	KOG0788	T	S-adenosylmethionine decarboxylase
GYA|c26469_g1	KOG3203	J	Mitochondrial/chloroplast ribosomal protein L13
GYA|c43088_g1	KOG0497	I	Oxidosqualene-lanosterol cyclase and related proteins
GYA|c27303_g1	KOG2248	L	3'-5' exonuclease
GYA|c16826_g2	KOG1005	LB	Telomerase catalytic subunit/reverse transcriptase TERT
GYA|c24965_g1	KOG3244	H	Protein involved in ubiquinone biosynthesis
GYA|c23146_g1	KOG1737	I	Oxysterol-binding protein
GYA|c11928_g1	KOG1578	P	Predicted carbonic anhydrase involved in protection against oxidative damage
GYA|c6377_g1	KOG1754	J	40S ribosomal protein S15/S22
GYA|c26547_g1	KOG0800	O	FOG: Predicted E3 ubiquitin ligase
GYA|c22278_g1	KOG0657	G	Glyceraldehyde 3-phosphate dehydrogenase
GYA|c22556_g1	KOG3689	T	Cyclic nucleotide phosphodiesterase
GYA|c38218_g1	KOG3255	J	60S ribosomal protein L9
GYA|c27579_g1	KOG0110	R	RNA-binding protein (RRM superfamily)
GYA|c466_g1	KOG1558	P	Fe2+/Zn2+ regulated transporter
GYA|c20235_g1	KOG1097	F	Adenine deaminase/adenosine deaminase
GYA|c23424_g1	KOG3370	F	dUTPase
GYA|c21169_g1	KOG4614	O	Inner membrane protein required for assembly of the F0 sector of ATP synthase
GYA|c25005_g1	KOG2415	C	Electron transfer flavoprotein ubiquinone oxidoreductase
GYA|c24897_g1	KOG3460	A	Small nuclear ribonucleoprotein (snRNP) LSM3
GYA|c3635_g1	KOG0767	C	Mitochondrial phosphate carrier protein
GYA|c16702_g1	KOG0887	J	60S ribosomal protein L35A/L37
GYA|c32300_g1	KOG1071	J	Mitochondrial translation elongation factor EF-Tsmt, catalyzes nucleotide exchange on EF-Tumt
GYA|c26555_g1	KOG0446	UR	Vacuolar sorting protein VPS1, dynamin, and related proteins
GYA|c24964_g1	KOG2410	E	Gamma-glutamyltransferase
GYA|c22128_g1	KOG3283	J	40S ribosomal protein S8
GYA|c42662_g1	KOG0098	U	GTPase Rab2, small G protein superfamily
GYA|c26990_g1	KOG3098	S	Uncharacterized conserved protein
GYA|c5260_g1	KOG0082	DT	G-protein alpha subunit (small G protein superfamily)
GYA|c22327_g1	KOG2603	O	Oligosaccharyltransferase, gamma subunit
GYA|c23583_g1	KOG4697	U	Integral membrane protein involved in transport between the late Golgi and endosome
GYA|c22187_g1	KOG3354	G	Gluconate kinase
GYA|c41516_g1	KOG3528	S	FOG: PDZ domain
GYA|c40066_g1	KOG1002	L	Nucleotide excision repair protein RAD16
GYA|c36943_g1	KOG1748	CIQ	Acyl carrier protein/NADH-ubiquinone oxidoreductase, NDUFAB1/SDAP subunit
GYA|c45140_g1	KOG2239	K	Transcription factor containing NAC and TS-N domains
GYA|c522_g1	KOG3484	D	Cyclin-dependent protein kinase CDC28, regulatory subunit CKS1, and related proteins
GYA|c23634_g2	KOG1725	U	Protein involved in membrane traffic (YOP1/TB2/DP1/HVA22 family)
GYA|c25673_g1	KOG2524	H	Cobyrinic acid a,c-diamide synthase
GYA|c25171_g1	KOG1049	A	Polyadenylation factor I complex, subunit FIP1
GYA|c26229_g2	KOG0136	I	Acyl-CoA oxidase
GYA|c37338_g1	KOG1651	O	Glutathione peroxidase
GYA|c33073_g1	KOG1862	R	GYF domain containing proteins
GYA|c33447_g1	KOG0258	E	Alanine aminotransferase
GYA|c28203_g1	KOG1714	J	60s ribosomal protein L18
GYA|c45219_g1	KOG0100	O	Molecular chaperones GRP78/BiP/KAR2, HSP70 superfamily
GYA|c31642_g1	KOG1947	R	Leucine rich repeat proteins, some proteins contain F-box
GYA|c26056_g1	KOG3925	S	Uncharacterized conserved protein
GYA|c24949_g1	KOG0433	J	Isoleucyl-tRNA synthetase
GYA|c38512_g1	KOG1237	E	H+/oligopeptide symporter
GYA|c36887_g1	KOG1678	J	60s ribosomal protein L15
GYA|c44670_g1	KOG0254	R	Predicted transporter (major facilitator superfamily)
GYA|c31178_g1	KOG0203	P	Na+/K+ ATPase, alpha subunit
GYA|c35104_g1	KOG1038	KL	Mitochondrial/chloroplast DNA-directed RNA polymerase RPO41, provides primers for DNA replication-initiation
GYA|c44325_g1	KOG0712	O	Molecular chaperone (DnaJ superfamily)
GYA|c34252_g1	KOG0927	R	Predicted transporter (ABC superfamily)
GYA|c29277_g1	KOG0399	E	Glutamate synthase
GYA|c28768_g1	KOG4163	J	Prolyl-tRNA synthetase
GYA|c31331_g1	KOG0205	P	Plasma membrane H+-transporting ATPase
GYA|c25920_g1	KOG0254	R	Predicted transporter (major facilitator superfamily)
GYA|c32025_g1	KOG3449	J	60S acidic ribosomal protein P2
GYA|c3778_g1	KOG2653	G	6-phosphogluconate dehydrogenase
GYA|c11875_g1	KOG0032	T	Ca2+/calmodulin-dependent protein kinase, EF-Hand protein superfamily
GYA|c27025_g1	KOG2573	AJ	Ribosome biogenesis protein - Nop56p/Sik1p
GYA|c28342_g1	KOG1697	J	Mitochondrial/chloroplast ribosomal protein S9
GYA|c32330_g1	KOG0084	TU	GTPase Rab1/YPT1, small G protein superfamily, and related GTP-binding proteins
GYA|c21495_g1	KOG0329	A	ATP-dependent RNA helicase
GYA|c25269_g1	KOG0385	K	Chromatin remodeling complex WSTF-ISWI, small subunit
GYA|c42265_g1	KOG0746	J	60S ribosomal protein L3 and related proteins
GYA|c14370_g1	KOG0657	G	Glyceraldehyde 3-phosphate dehydrogenase
GYA|c26813_g2	KOG0566	U	Inositol-1,4,5-triphosphate 5-phosphatase (synaptojanin), INP51/INP52/INP53 family
GYA|c27191_g1	KOG2436	E	Acetylglutamate kinase/acetylglutamate synthase
GYA|c24366_g1	KOG1897	L	Damage-specific DNA binding complex, subunit DDB1
GYA|c25835_g1	KOG0268	A	Sof1-like rRNA processing protein (contains WD40 repeats)
GYA|c23611_g1	KOG1470	I	Phosphatidylinositol transfer protein PDR16 and related proteins
GYA|c20031_g1	KOG0749	C	Mitochondrial ADP/ATP carrier proteins
GYA|c41398_g1	KOG1458	G	Fructose-1,6-bisphosphatase
GYA|c8671_g1	KOG0676	Z	Actin and related proteins
GYA|c24754_g1	KOG2072	J	Translation initiation factor 3, subunit a (eIF-3a)
GYA|c36065_g1	KOG3259	O	Peptidyl-prolyl cis-trans isomerase
GYA|c19823_g1	KOG1721	R	FOG: Zn-finger
GYA|c12030_g1	KOG1754	J	40S ribosomal protein S15/S22
GYA|c29098_g1	KOG1261	C	Malate synthase
GYA|c28506_g1	KOG1752	O	Glutaredoxin and related proteins
GYA|c27069_g1	KOG1499	OKT	Protein arginine N-methyltransferase PRMT1 and related enzymes
GYA|c1564_g1	KOG3544	W	Collagens (type IV and type XIII), and related proteins
GYA|c32752_g1	KOG1393	I	Hydroxymethylglutaryl-CoA synthase
GYA|c21560_g1	KOG4067	S	Uncharacterized conserved protein
GYA|c27792_g1	KOG3003	O	Molecular chaperone of the GrpE family
GYA|c28015_g1	KOG0118	R	FOG: RRM domain
GYA|c42149_g1	KOG0032	T	Ca2+/calmodulin-dependent protein kinase, EF-Hand protein superfamily
GYA|c24958_g1	KOG1208	Q	Dehydrogenases with different specificities (related to short-chain alcohol dehydrogenases)
GYA|c44155_g1	KOG0065	Q	Pleiotropic drug resistance proteins (PDR1-15), ABC superfamily
GYA|c28148_g1	KOG0725	R	Reductases with broad range of substrate specificities
GYA|c28048_g1	KOG1724	O	SCF ubiquitin ligase, Skp1 component
GYA|c23685_g1	KOG1760	O	Molecular chaperone Prefoldin, subunit 4
GYA|c27062_g1	KOG1721	R	FOG: Zn-finger
GYA|c31595_g1	KOG0118	R	FOG: RRM domain
GYA|c35603_g1	KOG0266	R	WD40 repeat-containing protein
GYA|c26745_g1	KOG4503	S	Uncharacterized conserved membrane protein
GYA|c21002_g1	KOG0417	O	Ubiquitin-protein ligase
GYA|c31800_g1	KOG0523	G	Transketolase
GYA|c29803_g1	KOG0252	P	Inorganic phosphate transporter
GYA|c17974_g1	KOG2890	S	Predicted membrane protein
GYA|c26667_g1	KOG0313	Z	Microtubule binding protein YTM1 (contains WD40 repeats)
GYA|c27402_g1	KOG0504	R	FOG: Ankyrin repeat
GYA|c7441_g1	KOG0678	Z	Actin-related protein Arp2/3 complex, subunit Arp3
GYA|c23886_g1	KOG1395	E	Tryptophan synthase beta chain
GYA|c23745_g1	KOG2223	TR	Uncharacterized conserved protein, contains TBC domain
GYA|c26865_g1	KOG1649	BK	SWI-SNF chromatin remodeling complex, Snf5 subunit
GYA|c1714_g2	KOG0054	Q	Multidrug resistance-associated protein/mitoxantrone resistance protein, ABC superfamily
GYA|c5621_g1	KOG1494	C	NAD-dependent malate dehydrogenase
GYA|c34810_g1	KOG2012	O	Ubiquitin activating enzyme UBA1
GYA|c27256_g2	KOG2137	T	Protein kinase
GYA|c24813_g1	KOG2527	U	Sorting nexin SNX11
GYA|c21106_g1	KOG1721	R	FOG: Zn-finger
GYA|c21923_g1	KOG4203	TZ	Armadillo/beta-Catenin/plakoglobin
GYA|c43895_g1	KOG1575	C	Voltage-gated shaker-like K+ channel, subunit beta/KCNAB
GYA|c38291_g1	KOG0223	G	Aquaporin (major intrinsic protein family)
GYA|c16289_g1	KOG1770	J	Translation initiation factor 1 (eIF-1/SUI1)
GYA|c36165_g1	KOG0571	E	Asparagine synthase (glutamine-hydrolyzing)
GYA|c27287_g1	KOG2321	R	WD40 repeat protein
GYA|c28424_g1	KOG0875	J	60S ribosomal protein L5
GYA|c41513_g1	KOG3205	T	Rho GDP-dissociation inhibitor
GYA|c22544_g1	KOG0764	C	Mitochondrial FAD carrier protein
GYA|c36367_g1	KOG3406	J	40S ribosomal protein S12
GYA|c27628_g1	KOG0319	A	WD40-repeat-containing subunit of the 18S rRNA processing complex
GYA|c24320_g1	KOG3088	U	Secretory carrier membrane protein
GYA|c27815_g1	KOG2448	E	Dihydroxy-acid dehydratase
GYA|c31635_g1	KOG0712	O	Molecular chaperone (DnaJ superfamily)
GYA|c41846_g1	KOG0022	Q	Alcohol dehydrogenase, class III
GYA|c15364_g1	KOG3353	J	60S ribosomal protein L22
GYA|c19888_g1	KOG1097	F	Adenine deaminase/adenosine deaminase
GYA|c22371_g1	KOG2908	O	26S proteasome regulatory complex, subunit RPN9/PSMD13
GYA|c25867_g1	KOG3400	K	RNA polymerase subunit 8
GYA|c26843_g1	KOG2616	E	Pyridoxalphosphate-dependent enzyme/predicted threonine synthase
GYA|c20857_g1	KOG0255	R	Synaptic vesicle transporter SVOP and related transporters (major facilitator superfamily)
GYA|c26913_g1	KOG0939	OK	E3 ubiquitin-protein ligase/Putative upstream regulatory element binding protein
GYA|c23459_g1	KOG3139	R	N-acetyltransferase
GYA|c26617_g2	KOG1437	MW	Fasciclin and related adhesion glycoproteins
GYA|c34043_g1	KOG1257	C	NADP+-dependent malic enzyme
GYA|c34999_g1	KOG1646	J	40S ribosomal protein S6
GYA|c24952_g1	KOG1552	R	Predicted alpha/beta hydrolase
GYA|c24711_g1	KOG3190	S	Uncharacterized conserved protein
GYA|c23389_g1	KOG0021	Q	Glutathione synthetase
GYA|c26322_g1	KOG2149	S	Uncharacterized conserved protein
GYA|c24987_g1	KOG2776	R	Metallopeptidase
GYA|c24270_g2	KOG2437	T	Muskelin
GYA|c23315_g1	KOG1743	P	Ferric reductase-like proteins
GYA|c36514_g1	KOG0254	R	Predicted transporter (major facilitator superfamily)
GYA|c27357_g1	KOG2124	T	Glycosylphosphatidylinositol anchor synthesis protein
GYA|c31731_g1	KOG2262	T	Sexual differentiation process protein ISP4
GYA|c40318_g1	KOG0258	E	Alanine aminotransferase
GYA|c29228_g1	KOG0190	O	Protein disulfide isomerase (prolyl 4-hydroxylase beta subunit)
GYA|c24367_g1	KOG2967	S	Uncharacterized conserved protein
GYA|c35130_g1	KOG1885	J	Lysyl-tRNA synthetase (class II)
GYA|c21934_g1	KOG0343	A	RNA Helicase
GYA|c38292_g1	KOG0959	O	N-arginine dibasic convertase NRD1 and related Zn2+-dependent endopeptidases, insulinase superfamily
GYA|c27626_g1	KOG1020	BDL	Sister chromatid cohesion protein SCC2/Nipped-B
GYA|c27314_g1	KOG2476	S	Uncharacterized conserved protein
GYA|c34878_g1	KOG2779	I	N-myristoyl transferase
GYA|c27050_g1	KOG0906	TU	Phosphatidylinositol 3-kinase VPS34, involved in signal transduction
GYA|c1775_g2	KOG1257	C	NADP+-dependent malic enzyme
GYA|c38667_g1	KOG4716	O	Thioredoxin reductase
GYA|c26584_g2	KOG0184	O	20S proteasome, regulatory subunit alpha type PSMA3/PRE10
GYA|c24030_g1	KOG1246	R	DNA-binding protein jumonji/RBP2/SMCY, contains JmjC domain
GYA|c14083_g1	KOG2240	K	RNA polymerase II general transcription factor BTF3 and related proteins
GYA|c23363_g1	KOG3334	K	Transcription initiation factor TFIID, subunit TAF9 (also component of histone acetyltransferase SAGA)
GYA|c26784_g2	KOG2571	M	Chitin synthase/hyaluronan synthase (glycosyltransferases)
GYA|c29976_g1	KOG2095	L	DNA polymerase iota/DNA damage inducible protein
GYA|c22953_g1	KOG3140	S	Predicted membrane protein
GYA|c34157_g1	KOG0399	E	Glutamate synthase
GYA|c33348_g1	KOG0841	O	Multifunctional chaperone (14-3-3 family)
GYA|c38713_g1	KOG2882	P	p-Nitrophenyl phosphatase
GYA|c25793_g1	KOG2989	S	Uncharacterized conserved protein
GYA|c9070_g1	KOG3311	J	Ribosomal protein S18
GYA|c27948_g1	KOG2957	C	Vacuolar H+-ATPase V0 sector, subunit d
GYA|c35616_g1	KOG2309	J	60s ribosomal protein L2/L8
GYA|c21611_g1	KOG3344	J	40s ribosomal protein s10
GYA|c38285_g1	KOG1317	C	Fumarase
GYA|c26902_g1	KOG2458	R	Endoplasmic reticulum protein EP58, contains filamin rod domain and KDEL motif
GYA|c41663_g1	KOG3660	T	Sodium-neurotransmitter symporter
GYA|c32882_g1	KOG1196	R	Predicted NAD-dependent oxidoreductase
GYA|c33469_g1	KOG0416	O	Ubiquitin-protein ligase
GYA|c34640_g1	KOG0254	R	Predicted transporter (major facilitator superfamily)
GYA|c34295_g1	KOG0916	M	1,3-beta-glucan synthase/callose synthase catalytic subunit
GYA|c35808_g1	KOG0859	U	Synaptobrevin/VAMP-like protein
GYA|c25602_g1	KOG0143	QR	Iron/ascorbate family oxidoreductases
GYA|c22192_g1	KOG0794	K	CDK8 kinase-activating protein cyclin C
GYA|c21893_g1	KOG1279	B	Chromatin remodeling factor subunit and related transcription factors
GYA|c24026_g1	KOG2330	A	Splicing factor 3b, subunit 2
GYA|c30540_g1	KOG0118	R	FOG: RRM domain
GYA|c26389_g1	KOG1721	R	FOG: Zn-finger
GYA|c26170_g1	KOG3332	M	N-acetylglucosaminyl phosphatidylinositol de-N-acetylase
GYA|c27576_g1	KOG2159	J	tRNA nucleotidyltransferase/poly(A) polymerase
GYA|c27598_g2	KOG0735	O	AAA+-type ATPase
GYA|c34233_g1	KOG0017	R	FOG: Transposon-encoded proteins with TYA, reverse transcriptase, integrase domains in various combinations
GYA|c23239_g1	KOG0721	O	Molecular chaperone (DnaJ superfamily)
GYA|c43084_g1	KOG0560	P	Sulfite reductase (ferredoxin)
GYA|c25061_g1	KOG4086	KL	Transcriptional regulator SOH1
GYA|c24258_g1	KOG4411	I	Phytoene/squalene synthetase
GYA|c38800_g1	KOG1269	IR	SAM-dependent methyltransferases
GYA|c22847_g1	KOG1528	FP	Salt-sensitive 3'-phosphoadenosine-5'-phosphatase HAL2/SAL1
GYA|c40346_g1	KOG0927	R	Predicted transporter (ABC superfamily)
GYA|c25442_g1	KOG0975	E	Branched chain aminotransferase BCAT1, pyridoxal phosphate enzymes type IV superfamily
GYA|c4505_g2	KOG1790	J	60s ribosomal protein L34
GYA|c23000_g1	KOG3069	L	Peroxisomal NUDIX hydrolase
GYA|c22333_g1	KOG2245	A	Poly(A) polymerase and related nucleotidyltransferases
GYA|c38380_g1	KOG0254	R	Predicted transporter (major facilitator superfamily)
GYA|c38287_g1	KOG3403	J	Translation initiation factor 1A (eIF-1A)
GYA|c20883_g1	KOG2345	KIT	Serine/threonine protein kinase/TGF-beta stimulated factor
GYA|c24814_g1	KOG3788	P	Predicted divalent cation transporter
GYA|c30797_g1	KOG3257	J	Mitochondrial/chloroplast ribosomal protein L11
GYA|c27596_g1	KOG0054	Q	Multidrug resistance-associated protein/mitoxantrone resistance protein, ABC superfamily
GYA|c34358_g1	KOG1770	J	Translation initiation factor 1 (eIF-1/SUI1)
GYA|c39151_g1	KOG3449	J	60S acidic ribosomal protein P2
GYA|c41732_g1	KOG0211	T	Protein phosphatase 2A regulatory subunit A and related proteins
GYA|c24405_g1	KOG0324	S	Uncharacterized conserved protein
GYA|c25069_g1	KOG0370	R	Multifunctional pyrimidine synthesis protein CAD (includes carbamoyl-phophate synthetase, aspartate transcarbamylase, and glutamine amidotransferase)
GYA|c31133_g1	KOG0749	C	Mitochondrial ADP/ATP carrier proteins
GYA|c23999_g1	KOG0185	O	20S proteasome, regulatory subunit beta type PSMB4/PRE4
GYA|c26531_g1	KOG0724	O	Zuotin and related molecular chaperones (DnaJ superfamily), contains DNA-binding domains
GYA|c22246_g1	KOG0627	K	Heat shock transcription factor
GYA|c36932_g1	KOG1411	E	Aspartate aminotransferase/Glutamic oxaloacetic transaminase AAT1/GOT2
GYA|c8366_g2	KOG3493	O	Ubiquitin-like protein
GYA|c22242_g1	KOG0101	O	Molecular chaperones HSP70/HSC70, HSP70 superfamily
GYA|c31390_g1	KOG2440	G	Pyrophosphate-dependent phosphofructo-1-kinase
GYA|c23115_g1	KOG0627	K	Heat shock transcription factor
GYA|c20873_g1	KOG1046	EO	Puromycin-sensitive aminopeptidase and related aminopeptidases
GYA|c22633_g1	KOG0072	U	GTP-binding ADP-ribosylation factor-like protein ARL1
GYA|c31348_g1	KOG1745	B	Histones H3 and H4
GYA|c38317_g1	KOG3321	J	Mitochondrial ribosomal protein S10
GYA|c13683_g1	KOG0441	P	Cu2+/Zn2+ superoxide dismutase SOD1
GYA|c26935_g1	KOG0420	O	Ubiquitin-protein ligase
GYA|c32087_g1	KOG1678	J	60s ribosomal protein L15
GYA|c39459_g1	KOG1173	DO	Anaphase-promoting complex (APC), Cdc16 subunit
GYA|c39881_g1	KOG1668	K	Elongation factor 1 beta/delta chain
GYA|c29469_g1	KOG1298	I	Squalene monooxygenase
GYA|c37549_g1	KOG3418	J	60S ribosomal protein L27
GYA|c25686_g2	KOG2673	S	Uncharacterized conserved protein, contains PSP domain
GYA|c37843_g1	KOG2260	D	Cell division cycle 37 protein, CDC37
GYA|c26504_g1	KOG2171	YU	Karyopherin (importin) beta 3
GYA|c298_g1	KOG0815	J	60S acidic ribosomal protein P0
GYA|c40102_g1	KOG0781	U	Signal recognition particle receptor, alpha subunit
GYA|c35660_g1	KOG2617	C	Citrate synthase
GYA|c20662_g1	KOG1721	R	FOG: Zn-finger
GYA|c35350_g1	KOG0342	A	ATP-dependent RNA helicase pitchoune
GYA|c22175_g1	KOG3126	P	Porin/voltage-dependent anion-selective channel protein
GYA|c41132_g1	KOG0054	Q	Multidrug resistance-associated protein/mitoxantrone resistance protein, ABC superfamily
GYA|c20525_g2	KOG3493	O	Ubiquitin-like protein
GYA|c19943_g1	KOG1721	R	FOG: Zn-finger
GYA|c36007_g1	KOG0366	O	Protein geranylgeranyltransferase type II, beta subunit
GYA|c29495_g1	KOG0065	Q	Pleiotropic drug resistance proteins (PDR1-15), ABC superfamily
GYA|c26361_g1	KOG1414	K	Transcriptional activator FOSB/c-Fos and related bZIP transcription factors
GYA|c23960_g1	KOG2178	G	Predicted sugar kinase
GYA|c33512_g1	KOG4770	C	NADH dehydrogenase subunit 1
GYA|c19214_g1	KOG1755	Z	Profilin
GYA|c26765_g1	KOG0586	R	Serine/threonine protein kinase
GYA|c21536_g1	KOG3467	B	Histone H4
GYA|c42282_g1	KOG0653	D	Cyclin B and related kinase-activating proteins
GYA|c18650_g1	KOG2431	G	1, 2-alpha-mannosidase
GYA|c20806_g1	KOG0157	QI	Cytochrome P450 CYP4/CYP19/CYP26 subfamilies
GYA|c41119_g1	KOG2245	A	Poly(A) polymerase and related nucleotidyltransferases
GYA|c3982_g1	KOG1254	C	ATP-citrate lyase
GYA|c22386_g2	KOG2571	M	Chitin synthase/hyaluronan synthase (glycosyltransferases)
GYA|c21655_g1	KOG1537	E	Homoserine kinase
GYA|c22809_g1	KOG0652	O	26S proteasome regulatory complex, ATPase RPT5
GYA|c25695_g1	KOG1459	I	Squalene synthetase
GYA|c24607_g1	KOG0252	P	Inorganic phosphate transporter
GYA|c42832_g1	KOG1051	O	Chaperone HSP104 and related ATP-dependent Clp proteases
GYA|c14863_g1	KOG1779	J	40s ribosomal protein S27
GYA|c22445_g1	KOG2313	T	Stress-induced protein UVI31+
GYA|c28512_g1	KOG1164	T	Casein kinase (serine/threonine/tyrosine protein kinase)
GYA|c16705_g1	KOG0102	O	Molecular chaperones mortalin/PBP74/GRP75, HSP70 superfamily
GYA|c25949_g2	KOG2028	L	ATPase related to the helicase subunit of the Holliday junction resolvase
GYA|c19927_g1	KOG2670	G	Enolase
GYA|c34968_g1	KOG1257	C	NADP+-dependent malic enzyme
GYA|c44809_g1	KOG0856	O	Predicted pilin-like transcription factor
GYA|c37886_g1	KOG1375	Z	Beta tubulin
GYA|c37436_g1	KOG1271	R	Methyltransferases
GYA|c30149_g1	KOG0746	J	60S ribosomal protein L3 and related proteins
GYA|c35160_g1	KOG2298	J	Glycyl-tRNA synthetase and related class II tRNA synthetase
GYA|c22326_g1	KOG0002	J	60s ribosomal protein L39
GYA|c40706_g1	KOG2764	RV	Putative transcriptional regulator DJ-1
GYA|c33198_g1	KOG3254	J	Mitochondrial/chloroplast ribosomal protein L6
GYA|c21547_g1	KOG0106	A	Alternative splicing factor SRp55/B52/SRp75 (RRM superfamily)
GYA|c25693_g1	KOG4727	R	U1-like Zn-finger protein
GYA|c23607_g1	KOG0238	IE	3-Methylcrotonyl-CoA carboxylase, biotin-containing subunit/Propionyl-CoA carboxylase, alpha chain/Acetyl-CoA carboxylase, biotin carboxylase subunit
GYA|c31394_g1	KOG0875	J	60S ribosomal protein L5
GYA|c1775_g1	KOG1257	C	NADP+-dependent malic enzyme
GYA|c23158_g1	KOG0811	U	SNARE protein PEP12/VAM3/Syntaxin 7/Syntaxin 17
GYA|c30536_g1	KOG3086	R	Predicted dioxygenase
GYA|c35922_g1	KOG0370	R	Multifunctional pyrimidine synthesis protein CAD (includes carbamoyl-phophate synthetase, aspartate transcarbamylase, and glutamine amidotransferase)
GYA|c39063_g1	KOG2663	E	Acetolactate synthase, small subunit
GYA|c14232_g1	KOG1745	B	Histones H3 and H4
GYA|c21186_g1	KOG1944	R	Peroxisomal membrane protein MPV17 and related proteins
GYA|c43875_g1	KOG1196	R	Predicted NAD-dependent oxidoreductase
GYA|c40983_g1	KOG0474	P	Cl- channel CLC-7 and related proteins (CLC superfamily)
GYA|c28615_g1	KOG1353	C	F0F1-type ATP synthase, alpha subunit
GYA|c26960_g1	KOG2063	U	Vacuolar assembly/sorting proteins VPS39/VAM6/VPS3
GYA|c36454_g1	KOG0776	H	Geranylgeranyl pyrophosphate synthase/Polyprenyl synthetase
GYA|c8038_g1	KOG1668	K	Elongation factor 1 beta/delta chain
GYA|c24045_g1	KOG3022	D	Predicted ATPase, nucleotide-binding
GYA|c38787_g1	KOG1170	I	Diacylglycerol kinase
GYA|c27397_g1	KOG1825	R	Fry-like conserved proteins
GYA|c221_g1	KOG4019	TR	Calcineurin-mediated signaling pathway inhibitor DSCR1
GYA|c26145_g1	KOG0369	C	Pyruvate carboxylase
GYA|c34641_g1	KOG1754	J	40S ribosomal protein S15/S22
GYA|c23290_g1	KOG3108	L	Single-stranded DNA-binding replication protein A (RPA), medium (30 kD) subunit
GYA|c27418_g1	KOG1178	Q	Non-ribosomal peptide synthetase/alpha-aminoadipate reductase and related enzymes
GYA|c26536_g2	KOG1706	E	Argininosuccinate synthase
GYA|c29580_g1	KOG1678	J	60s ribosomal protein L15
GYA|c35733_g1	KOG2451	C	Aldehyde dehydrogenase
GYA|c23808_g1	KOG2009	K	Transcription initiation factor TFIIIB, Bdp1 subunit
GYA|c23636_g1	KOG1212	JIT	Amidases
GYA|c27295_g1	KOG1063	BK	RNA polymerase II elongator complex, subunit ELP2, WD repeat superfamily
GYA|c1138_g1	KOG0101	O	Molecular chaperones HSP70/HSC70, HSP70 superfamily
GYA|c15877_g1	KOG1735	Z	Actin depolymerizing factor
GYA|c25899_g1	KOG0242	Z	Kinesin-like protein
GYA|c25827_g1	KOG0942	O	E3 ubiquitin protein ligase
GYA|c40106_g1	KOG1754	J	40S ribosomal protein S15/S22
GYA|c1134_g1	KOG1714	J	60s ribosomal protein L18
GYA|c34721_g1	KOG1628	J	40S ribosomal protein S3A
GYA|c591_g1	KOG1350	C	F0F1-type ATP synthase, beta subunit
GYA|c34135_g1	KOG0469	J	Elongation factor 2
GYA|c16789_g1	KOG0417	O	Ubiquitin-protein ligase
GYA|c39229_g1	KOG1251	TE	Serine racemase
GYA|c40491_g1	KOG4626	GOT	O-linked N-acetylglucosamine transferase OGT
GYA|c23149_g1	KOG4140	B	Nuclear protein Ataxin-7
GYA|c37328_g1	KOG1815	O	Predicted E3 ubiquitin ligase
GYA|c36934_g1	KOG1453	T	Chimaerin and related Rho GTPase activating proteins
GYA|c26255_g2	KOG2090	O	Metalloendopeptidase family - mitochondrial intermediate peptidase
GYA|c27603_g1	KOG0368	I	Acetyl-CoA carboxylase
GYA|c4477_g1	KOG2309	J	60s ribosomal protein L2/L8
GYA|c37225_g1	KOG1184	EH	Thiamine pyrophosphate-requiring enzyme
GYA|c28309_g1	KOG0327	J	Translation initiation factor 4F, helicase subunit (eIF-4A) and related helicases
GYA|c44168_g1	KOG3453	C	Cytochrome c
GYA|c42464_g1	KOG0103	O	Molecular chaperones HSP105/HSP110/SSE1, HSP70 superfamily
GYA|c43408_g1	KOG2442	R	Uncharacterized conserved protein, contains PA domain
GYA|c43624_g1	KOG0368	I	Acetyl-CoA carboxylase
GYA|c24112_g1	KOG1517	D	Guanine nucleotide binding protein MIP1
GYA|c27461_g2	KOG3949	BK	RNA polymerase II elongator complex, subunit ELP4
GYA|c18754_g1	KOG3090	O	Prohibitin-like protein
GYA|c28656_g1	KOG0402	J	60S ribosomal protein L37
GYA|c23618_g1	KOG0361	O	Chaperonin complex component, TCP-1 eta subunit (CCT7)
GYA|c21734_g1	KOG3265	KB	Histone chaperone involved in gene silencing
GYA|c25011_g1	KOG0750	C	Mitochondrial solute carrier protein
GYA|c22060_g1	KOG0138	E	Glutaryl-CoA dehydrogenase
GYA|c29586_g1	KOG0693	I	Myo-inositol-1-phosphate synthase
GYA|c21765_g1	KOG3217	T	Protein tyrosine phosphatase
GYA|c42015_g1	KOG1670	J	Translation initiation factor 4F, cap-binding subunit (eIF-4E) and related cap-binding proteins
GYA|c21417_g1	KOG2641	T	Predicted seven transmembrane receptor - rhodopsin family
GYA|c31658_g1	KOG0676	Z	Actin and related proteins
GYA|c33039_g1	KOG1507	BD	Nucleosome assembly protein NAP-1
GYA|c25854_g1	KOG1624	J	Mitochondrial/chloroplast ribosomal protein L4
GYA|c26580_g1	KOG2294	K	Transcription factor of the Forkhead/HNF3 family
GYA|c43431_g1	KOG1339	O	Aspartyl protease
GYA|c23885_g1	KOG0583	T	Serine/threonine protein kinase
GYA|c22001_g1	KOG0024	Q	Sorbitol dehydrogenase
GYA|c5300_g1	KOG3271	J	Translation initiation factor 5A (eIF-5A)
GYA|c20113_g1	KOG1233	R	Alkyl-dihydroxyacetonephosphate synthase
GYA|c36036_g1	KOG2268	TR	Serine/threonine protein kinase
GYA|c40736_g1	KOG0024	Q	Sorbitol dehydrogenase
GYA|c31920_g1	KOG4223	TU	Reticulocalbin, calumenin, DNA supercoiling factor, and related Ca2+-binding proteins of the CREC family (EF-Hand protein superfamily)
GYA|c5619_g1	KOG2332	P	Ferritin
GYA|c35661_g1	KOG3495	C	Mitochondrial F1F0-ATP synthase, subunit epsilon/ATP15
GYA|c26079_g1	KOG4305	T	RhoGEF GTPase
GYA|c27608_g1	KOG1810	D	Cell cycle-associated protein
GYA|c21311_g1	KOG4409	R	Predicted hydrolase/acyltransferase (alpha/beta hydrolase superfamily)
GYA|c41850_g1	KOG1753	J	40S ribosomal protein S16
GYA|c27424_g1	KOG2385	S	Uncharacterized conserved protein
GYA|c44100_g1	KOG1668	K	Elongation factor 1 beta/delta chain
GYA|c26711_g1	KOG3857	C	Alcohol dehydrogenase, class IV
GYA|c37768_g1	KOG3544	W	Collagens (type IV and type XIII), and related proteins
GYA|c25571_g2	KOG2169	K	Zn-finger transcription factor
GYA|c25157_g1	KOG1602	I	Cis-prenyltransferase
GYA|c18920_g2	KOG1745	B	Histones H3 and H4
GYA|c34075_g1	KOG3398	K	Transcription factor MBF1
GYA|c22125_g1	KOG0009	JO	Ubiquitin-like/40S ribosomal S30 protein fusion
GYA|c40814_g1	KOG4664	C	Cytochrome oxidase subunit III and related proteins
GYA|c23756_g1	KOG2414	E	Putative Xaa-Pro aminopeptidase
GYA|c41193_g1	KOG0469	J	Elongation factor 2
GYA|c19775_g2	KOG1224	J	Para-aminobenzoate (PABA) synthase ABZ1
GYA|c31045_g1	KOG0856	O	Predicted pilin-like transcription factor
GYA|c32628_g1	KOG0211	T	Protein phosphatase 2A regulatory subunit A and related proteins
GYA|c24834_g2	KOG2268	TR	Serine/threonine protein kinase
GYA|c42172_g1	KOG1426	S	FOG: RCC1 domain
GYA|c24491_g1	KOG3164	R	Uncharacterized proteins of PilT N-term./Vapc superfamily
GYA|c28239_g1	KOG4020	S	Protein DRE2, required for cell viability
GYA|c41096_g1	KOG0356	O	Mitochondrial chaperonin, Cpn60/Hsp60p
GYA|c41569_g1	KOG2042	O	Ubiquitin fusion degradation protein-2
GYA|c25873_g1	KOG4232	I	Delta 6-fatty acid desaturase/delta-8 sphingolipid desaturase
GYA|c25122_g1	KOG0583	T	Serine/threonine protein kinase
GYA|c37598_g1	KOG1038	KL	Mitochondrial/chloroplast DNA-directed RNA polymerase RPO41, provides primers for DNA replication-initiation
GYA|c24692_g1	KOG3471	KL	RNA polymerase II transcription initiation/nucleotide excision repair factor TFIIH, subunit TFB2
GYA|c20868_g1	KOG0223	G	Aquaporin (major intrinsic protein family)
GYA|c7359_g1	KOG2104	U	Nuclear transport factor 2
GYA|c34300_g1	KOG0846	J	Mitochondrial/chloroplast ribosomal protein L15/L10
GYA|c27498_g2	KOG0987	D	DNA helicase PIF1/RRM3
GYA|c29467_g1	KOG0895	O	Ubiquitin-conjugating enzyme
GYA|c27383_g1	KOG0450	G	2-oxoglutarate dehydrogenase, E1 subunit
GYA|c45030_g1	KOG3418	J	60S ribosomal protein L27
GYA|c32580_g1	KOG0544	O	FKBP-type peptidyl-prolyl cis-trans isomerase
GYA|c28432_g1	KOG1947	R	Leucine rich repeat proteins, some proteins contain F-box
GYA|c32643_g1	KOG0223	G	Aquaporin (major intrinsic protein family)
GYA|c33890_g1	KOG0013	S	Uncharacterized conserved protein
GYA|c22921_g1	KOG1205	Q	Predicted dehydrogenase
GYA|c14049_g1	KOG3223	S	Uncharacterized conserved protein
GYA|c40636_g1	KOG2658	C	NADH:ubiquinone oxidoreductase, NDUFV1/51kDa subunit
GYA|c24606_g1	KOG1282	OE	Serine carboxypeptidases (lysosomal cathepsin A)
GYA|c25794_g1	KOG1467	J	Translation initiation factor 2B, delta subunit (eIF-2Bdelta/GCD2)
GYA|c31956_g1	KOG0048	K	Transcription factor, Myb superfamily
GYA|c35009_g1	KOG4209	A	Splicing factor RNPS1, SR protein superfamily
GYA|c30204_g1	KOG0381	R	HMG box-containing protein
GYA|c31736_g1	KOG3057	C	Cytochrome c oxidase, subunit VIb/COX12
GYA|c28880_g1	KOG0279	T	G protein beta subunit-like protein
GYA|c23472_g1	KOG3497	K	DNA-directed RNA polymerase, subunit RPB10
GYA|c23591_g1	KOG1124	R	FOG: TPR repeat
GYA|c26284_g1	KOG0948	A	Nuclear exosomal RNA helicase MTR4, DEAD-box superfamily
GYA|c26677_g1	KOG1402	E	Ornithine aminotransferase
GYA|c27033_g1	KOG2084	B	Predicted histone tail methylase containing SET domain
GYA|c40011_g1	KOG1600	I	Fatty acid desaturase
GYA|c7232_g1	KOG1455	I	Lysophospholipase
GYA|c24099_g1	KOG0326	A	ATP-dependent RNA helicase
GYA|c11263_g1	KOG1494	C	NAD-dependent malate dehydrogenase
GYA|c28562_g1	KOG0460	J	Mitochondrial translation elongation factor Tu
GYA|c24195_g1	KOG1149	J	Glutamyl-tRNA synthetase (mitochondrial)
GYA|c20348_g1	KOG3181	J	40S ribosomal protein S3
GYA|c16846_g1	KOG3204	J	60S ribosomal protein L13a
GYA|c23096_g1	KOG1318	K	Helix loop helix transcription factor EB
GYA|c33338_g1	KOG0021	Q	Glutathione synthetase
GYA|c41381_g1	KOG0560	P	Sulfite reductase (ferredoxin)
GYA|c26372_g1	KOG2778	O	Ubiquitin C-terminal hydrolase
GYA|c37241_g1	KOG1775	A	U6 snRNA-associated Sm-like protein
GYA|c5352_g1	KOG1186	Q	Copper amine oxidase
GYA|c10197_g1	KOG0841	O	Multifunctional chaperone (14-3-3 family)
GYA|c38334_g1	KOG3166	J	60S ribosomal protein L7A
GYA|c23079_g1	KOG1762	J	60s acidic ribosomal protein P1
GYA|c14801_g2	KOG3412	J	60S ribosomal protein L28
GYA|c5434_g1	KOG1543	O	Cysteine proteinase Cathepsin L
GYA|c41664_g1	KOG1282	OE	Serine carboxypeptidases (lysosomal cathepsin A)
GYA|c23404_g1	KOG1644	A	U2-associated snRNP A' protein
GYA|c30120_g1	KOG0730	O	AAA+-type ATPase
GYA|c27480_g1	KOG0370	R	Multifunctional pyrimidine synthesis protein CAD (includes carbamoyl-phophate synthetase, aspartate transcarbamylase, and glutamine amidotransferase)
GYA|c24605_g1	KOG1909	AYT	Ran GTPase-activating protein
GYA|c10511_g1	KOG0276	U	Vesicle coat complex COPI, beta' subunit
GYA|c20494_g2	KOG0052	J	Translation elongation factor EF-1 alpha/Tu
GYA|c27196_g1	KOG1875	K	Thyroid hormone receptor-associated coactivator complex component (TRAP170)
GYA|c43348_g1	KOG0203	P	Na+/K+ ATPase, alpha subunit
GYA|c20287_g1	KOG0857	J	60s ribosomal protein L10
GYA|c38020_g1	KOG1677	R	CCCH-type Zn-finger protein
GYA|c30162_g1	KOG1651	O	Glutathione peroxidase
GYA|c7076_g1	KOG1376	Z	Alpha tubulin
GYA|c25182_g1	KOG1355	F	Adenylosuccinate synthase
GYA|c42809_g1	KOG2263	E	Methionine synthase II (cobalamin-independent)
GYA|c40550_g1	KOG0901	J	60S ribosomal protein L14/L17/L23
GYA|c44773_g1	KOG2815	J	Mitochondrial/choloroplast ribosomal protein S15
GYA|c29514_g1	KOG0800	O	FOG: Predicted E3 ubiquitin ligase
GYA|c26129_g1	KOG2519	L	5'-3' exonuclease
GYA|c25662_g1	KOG2623	J	Tyrosyl-tRNA synthetase
GYA|c24731_g1	KOG1669	J	Predicted mRNA cap-binding protein related to eIF-4E
GYA|c24074_g1	KOG4122	J	Mitochondrial/chloroplast ribosomal protein L36
GYA|c5924_g1	KOG3009	R	Predicted carbohydrate kinase, contains PfkB domain
GYA|c26464_g1	KOG1299	U	Vacuolar sorting protein VPS45/Stt10 (Sec1 family)
GYA|c26493_g2	KOG1304	E	Amino acid transporters
GYA|c40746_g1	KOG0524	C	Pyruvate dehydrogenase E1, beta subunit
GYA|c6513_g1	KOG0658	G	Glycogen synthase kinase-3
GYA|c19222_g1	KOG4102	S	Uncharacterized conserved protein
GYA|c28258_g1	KOG0441	P	Cu2+/Zn2+ superoxide dismutase SOD1
GYA|c34337_g1	KOG1986	U	Vesicle coat complex COPII, subunit SEC23
GYA|c22869_g1	KOG1680	I	Enoyl-CoA hydratase
GYA|c6255_g1	KOG4664	C	Cytochrome oxidase subunit III and related proteins
GYA|c39032_g1	KOG0274	R	Cdc4 and related F-box and WD-40 proteins
GYA|c22960_g1	KOG1521	K	RNA polymerase I and III, subunit RPA40/RPC40
GYA|c34727_g1	KOG1433	L	DNA repair protein RAD51/RHP55
GYA|c25403_g1	KOG3228	S	Uncharacterized conserved protein
GYA|c22607_g1	KOG3072	I	Long chain fatty acid elongase
GYA|c24297_g1	KOG2495	C	NADH-dehydrogenase (ubiquinone)
GYA|c42500_g1	KOG0370	R	Multifunctional pyrimidine synthesis protein CAD (includes carbamoyl-phophate synthetase, aspartate transcarbamylase, and glutamine amidotransferase)
GYA|c43017_g1	KOG1751	J	60s ribosomal protein L23
GYA|c23493_g1	KOG0934	U	Clathrin adaptor complex, small subunit
GYA|c27598_g1	KOG0735	O	AAA+-type ATPase
GYA|c41659_g1	KOG1767	J	40S ribosomal protein S25
GYA|c26179_g1	KOG1831	K	Negative regulator of transcription
GYA|c42561_g1	KOG0441	P	Cu2+/Zn2+ superoxide dismutase SOD1
GYA|c22857_g1	KOG2517	G	Ribulose kinase and related carbohydrate kinases
GYA|c32334_g1	KOG1616	G	Protein involved in Snf1 protein kinase complex assembly
GYA|c28186_g1	KOG0045	OT	Cytosolic Ca2+-dependent cysteine protease (calpain), large subunit (EF-Hand protein superfamily)
GYA|c23324_g1	KOG2734	S	Uncharacterized conserved protein
GYA|c24167_g1	KOG1305	E	Amino acid transporter protein
GYA|c14769_g1	KOG0303	Z	Actin-binding protein Coronin, contains WD40 repeats
GYA|c22948_g1	KOG4206	A	Spliceosomal protein snRNP-U1A/U2B
GYA|c34330_g1	KOG0123	AJ	Polyadenylate-binding protein (RRM superfamily)
GYA|c35640_g1	KOG0363	O	Chaperonin complex component, TCP-1 beta subunit (CCT2)
GYA|c38558_g1	KOG2082	P	K+/Cl- cotransporter KCC1 and related transporters
GYA|c13367_g1	KOG0103	O	Molecular chaperones HSP105/HSP110/SSE1, HSP70 superfamily
GYA|c44117_g1	KOG0017	R	FOG: Transposon-encoded proteins with TYA, reverse transcriptase, integrase domains in various combinations
GYA|c26797_g1	KOG2323	G	Pyruvate kinase
GYA|c37337_g1	KOG3686	T	Rap1-GTPase-activating protein (Rap1GAP)
GYA|c21585_g1	KOG3380	Z	Actin-related protein Arp2/3 complex, subunit ARPC5
GYA|c26971_g2	KOG0620	K	Glucose-repressible alcohol dehydrogenase transcriptional effector CCR4 and related proteins
GYA|c37831_g1	KOG0749	C	Mitochondrial ADP/ATP carrier proteins
GYA|c36552_g1	KOG2110	S	Uncharacterized conserved protein, contains WD40 repeats
GYA|c5475_g1	KOG0329	A	ATP-dependent RNA helicase
GYA|c29700_g1	KOG1540	H	Ubiquinone biosynthesis methyltransferase COQ5
GYA|c22553_g1	KOG2806	G	Chitinase
GYA|c31753_g1	KOG2936	S	Uncharacterized conserved protein
GYA|c19138_g1	KOG0003	J	Ubiquitin/60s ribosomal protein L40 fusion
GYA|c34976_g1	KOG3025	C	Mitochondrial F1F0-ATP synthase, subunit c/ATP9/proteolipid
GYA|c34407_g1	KOG0872	I	Sterol C5 desaturase
GYA|c43460_g1	KOG0872	I	Sterol C5 desaturase
GYA|c2744_g1	KOG4767	C	Cytochrome c oxidase, subunit II, and related proteins
GYA|c32722_g1	KOG1827	BK	Chromatin remodeling complex RSC, subunit RSC1/Polybromo and related proteins
GYA|c25365_g1	KOG0997	S	Uncharacterized conserved protein Sand
GYA|c22621_g1	KOG1434	DL	Meiotic recombination protein Dmc1
GYA|c8387_g2	KOG0101	O	Molecular chaperones HSP70/HSC70, HSP70 superfamily
GYA|c29454_g1	KOG0409	R	Predicted dehydrogenase
GYA|c32055_g1	KOG0693	I	Myo-inositol-1-phosphate synthase
GYA|c39534_g1	KOG0254	R	Predicted transporter (major facilitator superfamily)
GYA|c35013_g1	KOG1572	V	Predicted protein tyrosine phosphatase
GYA|c27254_g1	KOG0348	A	ATP-dependent RNA helicase
GYA|c39649_g1	KOG0224	G	Aquaporin (major intrinsic protein family)
GYA|c26963_g1	KOG2593	K	Transcription initiation factor IIE, alpha subunit
GYA|c27015_g1	KOG2615	R	Permease of the major facilitator superfamily
GYA|c24232_g2	KOG0969	L	DNA polymerase delta, catalytic subunit
GYA|c14918_g2	KOG1075	R	FOG: Reverse transcriptase
GYA|c33261_g1	KOG1215	T	Low-density lipoprotein receptors containing Ca2+-binding EGF-like domains
GYA|c40599_g1	KOG4513	G	Phosphoglycerate mutase
GYA|c16295_g1	KOG0003	J	Ubiquitin/60s ribosomal protein L40 fusion
GYA|c3704_g1	KOG1471	I	Phosphatidylinositol transfer protein SEC14 and related proteins
GYA|c26049_g1	KOG2595	T	Predicted GTPase activator protein
GYA|c24041_g1	KOG2707	O	Predicted metalloprotease with chaperone activity (RNAse H/HSP70 fold)
GYA|c34318_g1	KOG1744	B	Histone H2B
GYA|c40337_g1	KOG0394	R	Ras-related GTPase
GYA|c27529_g1	KOG1798	L	DNA polymerase epsilon, catalytic subunit A
GYA|c42803_g1	KOG0190	O	Protein disulfide isomerase (prolyl 4-hydroxylase beta subunit)
GYA|c26178_g1	KOG0939	OK	E3 ubiquitin-protein ligase/Putative upstream regulatory element binding protein
GYA|c20821_g1	KOG4135	G	Predicted phosphoglucosamine acetyltransferase
GYA|c27422_g1	KOG1972	S	Uncharacterized conserved protein
GYA|c20258_g1	KOG4773	C	NADPH oxidase
GYA|c17961_g1	KOG0749	C	Mitochondrial ADP/ATP carrier proteins
GYA|c6814_g1	KOG0817	I	Acyl-CoA-binding protein
GYA|c23784_g2	KOG4618	S	Uncharacterized conserved protein
GYA|c23724_g1	KOG0295	S	WD40 repeat-containing protein
GYA|c43216_g1	KOG2107	S	Uncharacterized conserved protein, contains double-stranded beta-helix domain
GYA|c8184_g1	KOG0100	O	Molecular chaperones GRP78/BiP/KAR2, HSP70 superfamily
GYA|c43360_g1	KOG0279	T	G protein beta subunit-like protein
GYA|c41011_g1	KOG0101	O	Molecular chaperones HSP70/HSC70, HSP70 superfamily
GYA|c27507_g1	KOG1046	EO	Puromycin-sensitive aminopeptidase and related aminopeptidases
GYA|c28322_g1	KOG0223	G	Aquaporin (major intrinsic protein family)
GYA|c29231_g1	KOG0767	C	Mitochondrial phosphate carrier protein
GYA|c18629_g2	KOG0611	R	Predicted serine/threonine protein kinase
GYA|c42104_g1	KOG2913	S	Predicted membrane protein
GYA|c15935_g1	KOG0356	O	Mitochondrial chaperonin, Cpn60/Hsp60p
GYA|c24454_g1	KOG2915	J	tRNA(1-methyladenosine) methyltransferase, subunit GCD14
GYA|c21790_g1	KOG2533	G	Permease of the major facilitator superfamily
GYA|c26391_g1	KOG0646	R	WD40 repeat protein
GYA|c1834_g1	KOG2189	C	Vacuolar H+-ATPase V0 sector, subunit a
GYA|c18117_g1	KOG1732	J	60S ribosomal protein L21
GYA|c23846_g1	KOG4178	I	Soluble epoxide hydrolase
GYA|c27341_g1	KOG0054	Q	Multidrug resistance-associated protein/mitoxantrone resistance protein, ABC superfamily
GYA|c27205_g1	KOG3013	A	Exosomal 3'-5' exoribonuclease complex, subunit Rrp4
GYA|c42323_g1	KOG0202	P	Ca2+ transporting ATPase
GYA|c26996_g1	KOG2495	C	NADH-dehydrogenase (ubiquinone)
GYA|c24970_g1	KOG0616	T	cAMP-dependent protein kinase catalytic subunit (PKA)
GYA|c31225_g1	KOG1390	I	Acetyl-CoA acetyltransferase
GYA|c33904_g1	KOG1721	R	FOG: Zn-finger
GYA|c24073_g1	KOG2689	O	Predicted ubiquitin regulatory protein
GYA|c29821_g1	KOG1643	G	Triosephosphate isomerase
GYA|c20727_g1	KOG3255	J	60S ribosomal protein L9
GYA|c36336_g1	KOG3567	O	Peptidylglycine alpha-amidating monooxygenase
GYA|c4505_g1	KOG1790	J	60s ribosomal protein L34
GYA|c41319_g1	KOG0698	T	Serine/threonine protein phosphatase
GYA|c31841_g1	KOG1565	OW	Gelatinase A and related matrix metalloproteases
GYA|c27450_g2	KOG1913	K	Regucalcin gene promoter region-related protein (RGPR)
GYA|c42268_g1	KOG0450	G	2-oxoglutarate dehydrogenase, E1 subunit
GYA|c23422_g1	KOG0651	O	26S proteasome regulatory complex, ATPase RPT4
GYA|c26027_g1	KOG0467	J	Translation elongation factor 2/ribosome biogenesis protein RIA1 and related proteins
GYA|c36919_g1	KOG3401	J	60S ribosomal protein L26
GYA|c43711_g1	KOG3078	F	Adenylate kinase
GYA|c23049_g1	KOG4455	S	Uncharacterized conserved protein
GYA|c21421_g1	KOG1848	S	Uncharacterized conserved protein
GYA|c26085_g1	KOG1061	U	Vesicle coat complex AP-1/AP-2/AP-4, beta subunit
GYA|c23453_g1	KOG1906	L	DNA polymerase sigma
GYA|c34140_g1	KOG0019	O	Molecular chaperone (HSP90 family)
GYA|c33244_g1	KOG1756	B	Histone 2A
GYA|c27624_g1	KOG1070	A	rRNA processing protein Rrp5
GYA|c26270_g2	KOG0323	K	TFIIF-interacting CTD phosphatases, including NLI-interacting factor
GYA|c25586_g1	KOG1147	J	Glutamyl-tRNA synthetase
GYA|c18920_g1	KOG1745	B	Histones H3 and H4
GYA|c36783_g1	KOG3449	J	60S acidic ribosomal protein P2
GYA|c32219_g1	KOG2330	A	Splicing factor 3b, subunit 2
GYA|c27343_g2	KOG3598	K	Thyroid hormone receptor-associated protein complex, subunit TRAP230
GYA|c17319_g2	KOG0065	Q	Pleiotropic drug resistance proteins (PDR1-15), ABC superfamily
GYA|c34569_g1	KOG2201	H	Pantothenate kinase PanK and related proteins
GYA|c22003_g1	KOG1349	O	Gpi-anchor transamidase
GYA|c22359_g1	KOG1458	G	Fructose-1,6-bisphosphatase
GYA|c30303_g1	KOG0254	R	Predicted transporter (major facilitator superfamily)
GYA|c23686_g1	KOG1018	F	Cytosine deaminase FCY1 and related enzymes
GYA|c14108_g1	KOG0004	J	Ubiquitin/40S ribosomal protein S27a fusion
GYA|c22123_g1	KOG1446	ABO	Histone H3 (Lys4) methyltransferase complex and RNA cleavage factor II complex, subunit SWD2
GYA|c28449_g1	KOG2988	J	60S ribosomal protein L30
GYA|c25452_g1	KOG2793	A	Putative N2,N2-dimethylguanosine tRNA methyltransferase
GYA|c42991_g1	KOG1367	G	3-phosphoglycerate kinase
GYA|c26295_g1	KOG2635	U	Medium subunit of clathrin adaptor complex
GYA|c27477_g1	KOG0772	S	Uncharacterized conserved protein, contains WD40 repeat
GYA|c22097_g1	KOG3017	S	Defense-related protein containing SCP domain
GYA|c35871_g1	KOG2833	I	Mevalonate pyrophosphate decarboxylase
GYA|c42431_g1	KOG1163	T	Casein kinase (serine/threonine/tyrosine protein kinase)
GYA|c25244_g1	KOG1256	I	Long-chain acyl-CoA synthetases (AMP-forming)
GYA|c23626_g1	KOG3448	A	Predicted snRNP core protein
GYA|c25552_g1	KOG3368	U	Transport protein particle (TRAPP) complex subunit
GYA|c3706_g1	KOG2670	G	Enolase
GYA|c39433_g1	KOG1995	R	Conserved Zn-finger protein
GYA|c23182_g1	KOG0379	R	Kelch repeat-containing proteins
GYA|c25165_g1	KOG4018	S	Uncharacterized conserved protein, contains RWD domain
GYA|c36062_g1	KOG0927	R	Predicted transporter (ABC superfamily)
GYA|c38036_g1	KOG0857	J	60s ribosomal protein L10
GYA|c24784_g1	KOG4400	O	E3 ubiquitin ligase interacting with arginine methyltransferase
GYA|c26528_g1	KOG4208	R	Nucleolar RNA-binding protein NIFK
GYA|c40067_g1	KOG0438	J	Mitochondrial/chloroplast ribosomal protein L2
GYA|c25018_g1	KOG4372	R	Predicted alpha/beta hydrolase
GYA|c39592_g1	KOG1003	Z	Actin filament-coating protein tropomyosin
GYA|c40355_g1	KOG3946	O	Glutaminyl cyclase
GYA|c36854_g1	KOG1254	C	ATP-citrate lyase
GYA|c35696_g1	KOG0867	O	Glutathione S-transferase
GYA|c20421_g1	KOG0552	O	FKBP-type peptidyl-prolyl cis-trans isomerase
GYA|c22243_g1	KOG2450	C	Aldehyde dehydrogenase
GYA|c44787_g1	KOG0324	S	Uncharacterized conserved protein
GYA|c35382_g1	KOG1375	Z	Beta tubulin
GYA|c41455_g1	KOG0802	O	E3 ubiquitin ligase
GYA|c3850_g1	KOG0583	T	Serine/threonine protein kinase
GYA|c21839_g2	KOG1441	GE	Glucose-6-phosphate/phosphate and phosphoenolpyruvate/phosphate antiporter
GYA|c24756_g1	KOG0688	J	Peptide chain release factor 1 (eRF1)
GYA|c34150_g1	KOG1754	J	40S ribosomal protein S15/S22
GYA|c34010_g1	KOG0639	B	Transducin-like enhancer of split protein (contains WD40 repeats)
GYA|c23698_g1	KOG0815	J	60S acidic ribosomal protein P0
GYA|c26600_g1	KOG0715	O	Molecular chaperone (DnaJ superfamily)
GYA|c2450_g1	KOG0590	D	Checkpoint kinase and related serine/threonine protein kinases
GYA|c27405_g1	KOG2406	K	MADS box transcription factor
GYA|c29359_g1	KOG1123	KL	RNA polymerase II transcription initiation/nucleotide excision repair factor TFIIH, 3'-5' helicase subunit SSL2
GYA|c27160_g1	KOG1001	KL	Helicase-like transcription factor HLTF/DNA helicase RAD5, DEAD-box superfamily
GYA|c28693_g1	KOG1750	J	Mitochondrial/chloroplast ribosomal protein S12
GYA|c37485_g1	KOG1523	Z	Actin-related protein Arp2/3 complex, subunit ARPC1/p41-ARC
GYA|c23262_g1	KOG2273	U	Membrane coat complex Retromer, subunit VPS5/SNX1, Sorting nexins, and related PX domain-containing proteins
GYA|c38734_g1	KOG1110	R	Putative steroid membrane receptor Hpr6.6/25-Dx
GYA|c28580_g1	KOG1298	I	Squalene monooxygenase
GYA|c44710_g1	KOG1752	O	Glutaredoxin and related proteins
GYA|c37845_g1	KOG0052	J	Translation elongation factor EF-1 alpha/Tu
GYA|c25405_g1	KOG3237	S	Uncharacterized conserved protein
GYA|c27635_g1	KOG1931	R	Putative transmembrane protein
GYA|c26011_g1	KOG2684	BK	Sirtuin 5 and related class III sirtuins (SIR2 family)
GYA|c35665_g1	KOG1291	P	Mn2+ and Fe2+ transporters of the NRAMP family
GYA|c14025_g1	KOG1176	I	Acyl-CoA synthetase
GYA|c39257_g1	KOG0465	J	Mitochondrial elongation factor
GYA|c20941_g1	KOG1745	B	Histones H3 and H4
GYA|c23300_g1	KOG3263	R	Nucleic acid binding protein
GYA|c24409_g1	KOG2326	L	DNA-binding subunit of a DNA-dependent protein kinase (Ku80 autoantigen)
GYA|c24356_g1	KOG2496	DKL	Cdk activating kinase (CAK)/RNA polymerase II transcription initiation/nucleotide excision repair factor TFIIH/TFIIK, cyclin H subunit
GYA|c18879_g1	KOG1088	S	Uncharacterized conserved protein
GYA|c15061_g1	KOG0725	R	Reductases with broad range of substrate specificities
GYA|c24386_g1	KOG1260	C	Isocitrate lyase
GYA|c30895_g1	KOG0712	O	Molecular chaperone (DnaJ superfamily)
GYA|c40498_g1	KOG0399	E	Glutamate synthase
GYA|c1492_g1	KOG0070	U	GTP-binding ADP-ribosylation factor Arf1
GYA|c42828_g1	KOG1651	O	Glutathione peroxidase
GYA|c41237_g1	KOG0070	U	GTP-binding ADP-ribosylation factor Arf1
GYA|c23145_g1	KOG4661	K	Hsp27-ERE-TATA-binding protein/Scaffold attachment factor (SAF-B)
GYA|c25226_g1	KOG0876	P	Manganese superoxide dismutase
GYA|c24307_g1	KOG3230	U	Vacuolar assembly/sorting protein DID4
GYA|c24981_g1	KOG0069	C	Glyoxylate/hydroxypyruvate reductase (D-isomer-specific 2-hydroxy acid dehydrogenase superfamily)
GYA|c21692_g1	KOG0050	AD	mRNA splicing protein CDC5 (Myb superfamily)
GYA|c7305_g1	KOG1370	H	S-adenosylhomocysteine hydrolase
GYA|c35083_g1	KOG4163	J	Prolyl-tRNA synthetase
GYA|c35133_g1	KOG1180	I	Acyl-CoA synthetase
GYA|c21986_g1	KOG0266	R	WD40 repeat-containing protein
GYA|c38113_g1	KOG1335	C	Dihydrolipoamide dehydrogenase
GYA|c26907_g1	KOG0061	Q	Transporter, ABC superfamily (Breast cancer resistance protein)
GYA|c4018_g1	KOG2960	R	Protein involved in thiamine biosynthesis and DNA damage tolerance
GYA|c4137_g1	KOG1185	EH	Thiamine pyrophosphate-requiring enzyme
GYA|c23912_g1	KOG2304	I	3-hydroxyacyl-CoA dehydrogenase
GYA|c27158_g1	KOG0213	A	Splicing factor 3b, subunit 1
GYA|c24655_g1	KOG0806	E	Carbon-nitrogen hydrolase
GYA|c23557_g1	KOG1188	R	WD40 repeat protein
GYA|c23641_g1	KOG4136	TI	Predicted mitochondrial cholesterol transporter
GYA|c41169_g1	KOG3017	S	Defense-related protein containing SCP domain
GYA|c30206_g1	KOG0739	O	AAA+-type ATPase
GYA|c33935_g1	KOG1570	J	60S ribosomal protein L10A
GYA|c42859_g1	KOG3196	C	NADH:ubiquinone oxidoreductase, NDUFV2/24 kD subunit
GYA|c45101_g1	KOG0188	J	Alanyl-tRNA synthetase
GYA|c13285_g2	KOG0351	L	ATP-dependent DNA helicase
GYA|c39531_g1	KOG3424	J	40S ribosomal protein S24
GYA|c40591_g1	KOG0537	C	Cytochrome b5
GYA|c23784_g1	KOG0227	A	Splicing factor 3a, subunit 2
GYA|c23018_g1	KOG1448	FE	Ribose-phosphate pyrophosphokinase
GYA|c14708_g1	KOG0003	J	Ubiquitin/60s ribosomal protein L40 fusion
GYA|c35465_g1	KOG3183	R	Predicted Zn-finger protein
GYA|c29241_g1	KOG3502	J	40S ribosomal protein S28
GYA|c41078_g1	KOG1487	T	GTP-binding protein DRG1 (ODN superfamily)
GYA|c37368_g1	KOG0620	K	Glucose-repressible alcohol dehydrogenase transcriptional effector CCR4 and related proteins
GYA|c1290_g1	KOG3109	R	Haloacid dehalogenase-like hydrolase
GYA|c5309_g1	KOG2107	S	Uncharacterized conserved protein, contains double-stranded beta-helix domain
GYA|c31273_g1	KOG3719	I	Carnitine O-acyltransferase CPT2/YAT1
GYA|c11347_g2	KOG2040	E	Glycine dehydrogenase (decarboxylating)
GYA|c27236_g1	KOG1795	A	U5 snRNP spliceosome subunit
GYA|c23519_g1	KOG4540	UI	Putative lipase essential for disintegration of autophagic bodies inside the vacuole
GYA|c41896_g1	KOG3449	J	60S acidic ribosomal protein P2
GYA|c20366_g1	KOG0191	O	Thioredoxin/protein disulfide isomerase
GYA|c25073_g1	KOG1227	R	Putative methyltransferase
GYA|c37626_g1	KOG1745	B	Histones H3 and H4
GYA|c23181_g1	KOG0725	R	Reductases with broad range of substrate specificities
GYA|c24567_g1	KOG2066	U	Vacuolar assembly/sorting protein VPS41
GYA|c41521_g1	KOG3434	J	60S ribosomal protein L22
GYA|c41472_g1	KOG3147	G	6-phosphogluconolactonase - like protein
GYA|c23229_g1	KOG2711	C	Glycerol-3-phosphate dehydrogenase/dihydroxyacetone 3-phosphate reductase
GYA|c26343_g2	KOG1978	L	DNA mismatch repair protein - MLH2/PMS1/Pms2 family
GYA|c20516_g1	KOG3292	S	Predicted membrane protein
GYA|c26609_g1	KOG2319	U	Vacuolar assembly/sorting protein VPS9
GYA|c28380_g1	KOG4767	C	Cytochrome c oxidase, subunit II, and related proteins
GYA|c26827_g1	KOG2132	BT	Uncharacterized conserved protein, contains JmjC domain
GYA|c27441_g1	KOG2141	T	Protein involved in high osmolarity signaling pathway
GYA|c25746_g1	KOG0254	R	Predicted transporter (major facilitator superfamily)
GYA|c20643_g1	KOG2944	G	Glyoxalase
GYA|c27492_g1	KOG3251	U	Golgi SNAP receptor complex member
GYA|c19104_g1	KOG0901	J	60S ribosomal protein L14/L17/L23
GYA|c20642_g1	KOG3197	R	Predicted hydrolases of HD superfamily
GYA|c26421_g1	KOG0756	C	Mitochondrial tricarboxylate/dicarboxylate carrier proteins
GYA|c36684_g1	KOG1340	IG	Prosaposin
GYA|c26958_g1	KOG1599	Q	Uricase (urate oxidase)
GYA|c22063_g1	KOG3424	J	40S ribosomal protein S24
GYA|c22583_g2	KOG1435	IT	Sterol reductase/lamin B receptor
GYA|c22783_g1	KOG3372	U	Signal peptidase complex subunit
GYA|c24556_g1	KOG1535	R	Predicted fumarylacetoacetate hydralase
GYA|c14974_g1	KOG1455	I	Lysophospholipase
GYA|c35513_g1	KOG0729	O	26S proteasome regulatory complex, ATPase RPT1
GYA|c37906_g1	KOG4155	R	FOG: WD40 repeat
GYA|c12479_g1	KOG1745	B	Histones H3 and H4
GYA|c26622_g2	KOG3754	H	Gamma-glutamylcysteine synthetase
GYA|c27063_g1	KOG1418	P	Tandem pore domain K+ channel
GYA|c31819_g1	KOG0927	R	Predicted transporter (ABC superfamily)
GYA|c27618_g1	KOG0497	I	Oxidosqualene-lanosterol cyclase and related proteins
GYA|c33511_g1	KOG0741	O	AAA+-type ATPase
GYA|c11351_g1	KOG0393	R	Ras-related small GTPase, Rho type
GYA|c346_g1	KOG2467	E	Glycine/serine hydroxymethyltransferase
GYA|c39186_g1	KOG0370	R	Multifunctional pyrimidine synthesis protein CAD (includes carbamoyl-phophate synthetase, aspartate transcarbamylase, and glutamine amidotransferase)
GYA|c35958_g1	KOG0070	U	GTP-binding ADP-ribosylation factor Arf1
GYA|c36459_g1	KOG0819	U	Annexin
GYA|c10574_g1	KOG0404	O	Thioredoxin reductase
GYA|c35511_g1	KOG0123	AJ	Polyadenylate-binding protein (RRM superfamily)
GYA|c26727_g1	KOG0299	A	U3 snoRNP-associated protein (contains WD40 repeats)
GYA|c6736_g1	KOG0203	P	Na+/K+ ATPase, alpha subunit
GYA|c22830_g1	KOG4842	D	Protein involved in sister chromatid separation and/or segregation
GYA|c34457_g1	KOG0213	A	Splicing factor 3b, subunit 1
GYA|c44018_g1	KOG0052	J	Translation elongation factor EF-1 alpha/Tu
GYA|c21434_g1	KOG0504	R	FOG: Ankyrin repeat
GYA|c28088_g1	KOG0634	E	Aromatic amino acid aminotransferase and related proteins
GYA|c15801_g1	KOG0417	O	Ubiquitin-protein ligase
GYA|c25504_g2	KOG1438	E	Anthranilate phosphoribosyltransferase
GYA|c26309_g1	KOG2420	I	Phosphatidylserine decarboxylase
GYA|c22666_g3	KOG0419	O	Ubiquitin-protein ligase
GYA|c7_g1	KOG3424	J	40S ribosomal protein S24
GYA|c40596_g1	KOG0092	U	GTPase Rab5/YPT51 and related small G protein superfamily GTPases
GYA|c24136_g1	KOG3719	I	Carnitine O-acyltransferase CPT2/YAT1
GYA|c44558_g1	KOG1110	R	Putative steroid membrane receptor Hpr6.6/25-Dx
GYA|c22383_g1	KOG4812	R	Golgi-associated protein/Nedd4 WW domain-binding protein
GYA|c36393_g1	KOG1254	C	ATP-citrate lyase
GYA|c27628_g3	KOG0319	A	WD40-repeat-containing subunit of the 18S rRNA processing complex
GYA|c28754_g1	KOG3232	U	Vacuolar assembly/sorting protein DID2
GYA|c34471_g1	KOG2653	G	6-phosphogluconate dehydrogenase
GYA|c22971_g1	KOG3036	R	Protein involved in cell differentiation/sexual development
GYA|c26543_g2	KOG0411	S	Uncharacterized membrane protein
GYA|c14286_g1	KOG2431	G	1, 2-alpha-mannosidase
GYA|c25105_g1	KOG0046	Z	Ca2+-binding actin-bundling protein (fimbrin/plastin), EF-Hand protein superfamily
GYA|c34509_g1	KOG3422	J	Mitochondrial ribosomal protein L16
GYA|c23332_g1	KOG3839	U	Lectin VIP36, involved in the transport of glycoproteins carrying high mannose-type glycans
GYA|c26581_g1	KOG1879	G	UDP-glucose:glycoprotein glucosyltransferase
GYA|c34718_g1	KOG3295	J	60S Ribosomal protein L13
GYA|c23666_g1	KOG3196	C	NADH:ubiquinone oxidoreductase, NDUFV2/24 kD subunit
GYA|c25480_g1	KOG2103	S	Uncharacterized conserved protein
GYA|c38353_g1	KOG1198	CR	Zinc-binding oxidoreductase
GYA|c19643_g1	KOG1678	J	60s ribosomal protein L15
GYA|c41019_g1	KOG2112	I	Lysophospholipase
GYA|c42393_g1	KOG0254	R	Predicted transporter (major facilitator superfamily)
GYA|c25597_g1	KOG0133	LT	Deoxyribodipyrimidine photolyase/cryptochrome
GYA|c26564_g2	KOG2788	G	Glycosyltransferase
GYA|c13688_g1	KOG1751	J	60s ribosomal protein L23
GYA|c16709_g1	KOG0178	O	20S proteasome, regulatory subunit alpha type PSMA4/PRE9
GYA|c31200_g1	KOG3094	S	Predicted membrane protein
GYA|c23292_g1	KOG0605	R	NDR and related serine/threonine kinases
GYA|c32638_g1	KOG0855	O	Alkyl hydroperoxide reductase, thiol specific antioxidant and related enzymes
GYA|c23747_g1	KOG2957	C	Vacuolar H+-ATPase V0 sector, subunit d
GYA|c21866_g1	KOG0372	GT	Serine/threonine specific protein phosphatase involved in glycogen accumulation, PP2A-related
GYA|c26903_g1	KOG0160	Z	Myosin class V heavy chain
GYA|c26278_g1	KOG0274	R	Cdc4 and related F-box and WD-40 proteins
GYA|c21864_g1	KOG2599	H	Pyridoxal/pyridoxine/pyridoxamine kinase
GYA|c38644_g1	KOG0157	QI	Cytochrome P450 CYP4/CYP19/CYP26 subfamilies
GYA|c25925_g1	KOG1315	R	Predicted DHHC-type Zn-finger protein
GYA|c21651_g1	KOG1696	J	60s ribosomal protein L19
GYA|c33941_g1	KOG1184	EH	Thiamine pyrophosphate-requiring enzyme
GYA|c4717_g1	KOG4189	S	Uncharacterized conserved protein
GYA|c38633_g1	KOG2775	R	Metallopeptidase
GYA|c25110_g1	KOG2098	A	Predicted N6-adenine RNA methylase
GYA|c24291_g1	KOG4077	C	Cytochrome c oxidase, subunit Va/COX6
GYA|c41611_g1	KOG0985	U	Vesicle coat protein clathrin, heavy chain
GYA|c18919_g2	KOG0101	O	Molecular chaperones HSP70/HSC70, HSP70 superfamily
GYA|c22614_g1	KOG2316	R	Predicted ATPase (PP-loop superfamily)
GYA|c23987_g1	KOG0817	I	Acyl-CoA-binding protein
GYA|c31126_g1	KOG0224	G	Aquaporin (major intrinsic protein family)
GYA|c4132_g1	KOG2944	G	Glyoxalase
GYA|c29414_g1	KOG0084	TU	GTPase Rab1/YPT1, small G protein superfamily, and related GTP-binding proteins
GYA|c22057_g1	KOG0862	U	Synaptobrevin/VAMP-like protein SEC22
GYA|c40438_g1	KOG3353	J	60S ribosomal protein L22
GYA|c30063_g1	KOG0725	R	Reductases with broad range of substrate specificities
GYA|c28541_g1	KOG1790	J	60s ribosomal protein L34
GYA|c25859_g1	KOG3417	T	Ras1 guanine nucleotide exchange factor
GYA|c41982_g1	KOG1753	J	40S ribosomal protein S16
GYA|c40530_g1	KOG2183	OR	Prolylcarboxypeptidase (angiotensinase C)
GYA|c24830_g1	KOG0598	RT	Ribosomal protein S6 kinase and related proteins
GYA|c25875_g1	KOG1602	I	Cis-prenyltransferase
GYA|c22166_g1	KOG1164	T	Casein kinase (serine/threonine/tyrosine protein kinase)
GYA|c22759_g1	KOG1721	R	FOG: Zn-finger
GYA|c26276_g1	KOG3417	T	Ras1 guanine nucleotide exchange factor
GYA|c26251_g3	KOG0472	S	Leucine-rich repeat protein
GYA|c20619_g1	KOG0875	J	60S ribosomal protein L5
GYA|c26408_g1	KOG1282	OE	Serine carboxypeptidases (lysosomal cathepsin A)
GYA|c9482_g1	KOG1376	Z	Alpha tubulin
GYA|c45407_g1	KOG2118	S	Predicted membrane protein, contains two CBS domains
GYA|c44394_g1	KOG1156	B	N-terminal acetyltransferase
GYA|c12416_g1	KOG4470	O	Proteasome activator subunit
GYA|c21915_g1	KOG0177	O	20S proteasome, regulatory subunit beta type PSMB2/PRE1
GYA|c27474_g1	KOG4626	GOT	O-linked N-acetylglucosamine transferase OGT
GYA|c26535_g1	KOG3147	G	6-phosphogluconolactonase - like protein
GYA|c22645_g1	KOG1471	I	Phosphatidylinositol transfer protein SEC14 and related proteins
GYA|c26764_g1	KOG2878	R	Predicted kinase
GYA|c27116_g1	KOG0809	U	SNARE protein TLG2/Syntaxin 16
GYA|c26219_g1	KOG1765	J	Regulator of ribosome synthesis
GYA|c44743_g1	KOG0863	O	20S proteasome, regulatory subunit alpha type PSMA1/PRE5
GYA|c43006_g1	KOG3114	S	Uncharacterized conserved protein
GYA|c20304_g1	KOG0538	C	Glycolate oxidase
GYA|c23267_g1	KOG2973	S	Uncharacterized conserved protein
GYA|c28227_g1	KOG1742	J	60s ribosomal protein L15/L27
GYA|c44069_g1	KOG4580	UO	Component of vacuolar transporter chaperone (Vtc) involved in vacuole fusion
GYA|c4051_g1	KOG0101	O	Molecular chaperones HSP70/HSC70, HSP70 superfamily
GYA|c3958_g1	KOG1773	R	Stress responsive protein
GYA|c38082_g1	KOG1755	Z	Profilin
GYA|c32537_g1	KOG0123	AJ	Polyadenylate-binding protein (RRM superfamily)
GYA|c33649_g1	KOG2262	T	Sexual differentiation process protein ISP4
GYA|c37072_g1	KOG1773	R	Stress responsive protein
GYA|c23124_g1	KOG0643	JT	Translation initiation factor 3, subunit i (eIF-3i)/TGF-beta receptor-interacting protein (TRIP-1)
GYA|c6154_g1	KOG0829	J	60S ribosomal protein L18A
GYA|c27328_g1	KOG1291	P	Mn2+ and Fe2+ transporters of the NRAMP family
GYA|c18473_g1	KOG0749	C	Mitochondrial ADP/ATP carrier proteins
GYA|c26249_g1	KOG1929	L	Nucleotide excision repair factor NEF2, RAD4/CUT5 component
GYA|c27830_g1	KOG0054	Q	Multidrug resistance-associated protein/mitoxantrone resistance protein, ABC superfamily
GYA|c38789_g1	KOG0123	AJ	Polyadenylate-binding protein (RRM superfamily)
GYA|c22903_g1	KOG0901	J	60S ribosomal protein L14/L17/L23
GYA|c29127_g1	KOG0405	Q	Pyridine nucleotide-disulphide oxidoreductase
GYA|c18614_g2	KOG0710	O	Molecular chaperone (small heat-shock protein Hsp26/Hsp42)
GYA|c26468_g1	KOG0370	R	Multifunctional pyrimidine synthesis protein CAD (includes carbamoyl-phophate synthetase, aspartate transcarbamylase, and glutamine amidotransferase)
GYA|c24961_g1	KOG2061	R	Uncharacterized MYND Zn-finger protein
GYA|c24854_g1	KOG2189	C	Vacuolar H+-ATPase V0 sector, subunit a
GYA|c31799_g1	KOG1751	J	60s ribosomal protein L23
GYA|c38453_g1	KOG0205	P	Plasma membrane H+-transporting ATPase
GYA|c21825_g1	KOG3285	DZ	Spindle assembly checkpoint protein
GYA|c35613_g1	KOG0022	Q	Alcohol dehydrogenase, class III
GYA|c22993_g1	KOG1721	R	FOG: Zn-finger
GYA|c31528_g1	KOG0069	C	Glyoxylate/hydroxypyruvate reductase (D-isomer-specific 2-hydroxy acid dehydrogenase superfamily)
GYA|c24743_g1	KOG2125	T	Glycosylphosphatidylinositol anchor synthesis protein
GYA|c20789_g1	KOG0380	I	Sterol O-acyltransferase/Diacylglycerol O-acyltransferase
GYA|c26015_g1	KOG2595	T	Predicted GTPase activator protein
GYA|c7043_g1	KOG0598	RT	Ribosomal protein S6 kinase and related proteins
GYA|c25998_g1	KOG4141	L	DNA repair and recombination protein RAD52/RAD22
GYA|c23249_g1	KOG1745	B	Histones H3 and H4
GYA|c21792_g1	KOG4147	S	Uncharacterized conserved protein
GYA|c22325_g1	KOG0376	R	Serine-threonine phosphatase 2A, catalytic subunit
GYA|c39237_g1	KOG3719	I	Carnitine O-acyltransferase CPT2/YAT1
GYA|c23548_g1	KOG2637	S	Uncharacterized conserved protein
GYA|c25752_g1	KOG4071	S	Uncharacterized conserved protein
GYA|c31240_g1	KOG0800	O	FOG: Predicted E3 ubiquitin ligase
GYA|c21366_g1	KOG3466	C	NADH:ubiquinone oxidoreductase, NDUFB9/B22 subunit
GYA|c34423_g1	KOG0867	O	Glutathione S-transferase
GYA|c23788_g1	KOG3186	D	Mitotic spindle checkpoint protein
GYA|c44330_g1	KOG0878	J	60S ribosomal protein L32
GYA|c5695_g1	KOG0657	G	Glyceraldehyde 3-phosphate dehydrogenase
GYA|c24135_g1	KOG1508	L	DNA replication factor/protein phosphatase inhibitor SET/SPR-2
GYA|c27348_g1	KOG0519	T	Sensory transduction histidine kinase
GYA|c28162_g1	KOG1753	J	40S ribosomal protein S16
GYA|c4625_g1	KOG0888	F	Nucleoside diphosphate kinase
GYA|c32557_g1	KOG2169	K	Zn-finger transcription factor
GYA|c36678_g1	KOG0893	J	60S ribosomal protein L31
GYA|c34018_g1	KOG0406	O	Glutathione S-transferase
GYA|c42827_g1	KOG0258	E	Alanine aminotransferase
GYA|c25312_g1	KOG3310	H	Riboflavin synthase alpha chain
GYA|c37382_g1	KOG1289	E	Amino acid transporters
GYA|c29681_g1	KOG2262	T	Sexual differentiation process protein ISP4
GYA|c33790_g1	KOG0462	J	Elongation factor-type GTP-binding protein
GYA|c25406_g1	KOG1263	Q	Multicopper oxidases
GYA|c43666_g1	KOG0841	O	Multifunctional chaperone (14-3-3 family)
GYA|c25904_g1	KOG2584	F	Dihydroorotase and related enzymes
GYA|c2960_g1	KOG2945	R	Predicted RNA-binding protein
GYA|c24373_g1	KOG0147	K	Transcriptional coactivator CAPER (RRM superfamily)
GYA|c36894_g1	KOG1459	I	Squalene synthetase
GYA|c24056_g1	KOG0712	O	Molecular chaperone (DnaJ superfamily)
GYA|c6179_g1	KOG0419	O	Ubiquitin-protein ligase
GYA|c27204_g1	KOG3359	O	Dolichyl-phosphate-mannose:protein O-mannosyl transferase
GYA|c26911_g1	KOG1920	K	IkappaB kinase complex, IKAP component
GYA|c25890_g1	KOG2262	T	Sexual differentiation process protein ISP4
GYA|c26728_g1	KOG0236	P	Sulfate/bicarbonate/oxalate exchanger SAT-1 and related transporters (SLC26 family)
GYA|c14481_g1	KOG1121	L	Tam3-transposase (Ac family)
GYA|c34507_g1	KOG0469	J	Elongation factor 2
GYA|c26596_g2	KOG3964	I	Phosphatidylglycerolphosphate synthase
GYA|c41242_g1	KOG2282	C	NADH-ubiquinone oxidoreductase, NDUFS1/75 kDa subunit
GYA|c26588_g1	KOG2830	T	Protein phosphatase 2A-associated protein
GYA|c21817_g1	KOG0285	A	Pleiotropic regulator 1
GYA|c27473_g1	KOG2172	S	Uncharacterized conserved protein
GYA|c20603_g1	KOG3361	C	Iron binding protein involved in Fe-S cluster formation
GYA|c24535_g1	KOG2786	E	Putative glutamate/ornithine acetyltransferase
GYA|c38739_g1	KOG2546	TZ	Abl interactor ABI-1, contains SH3 domain
GYA|c1420_g1	KOG0023	Q	Alcohol dehydrogenase, class V
GYA|c24597_g1	KOG2576	K	Glucosyltransferase - Alg8p
GYA|c45148_g1	KOG3544	W	Collagens (type IV and type XIII), and related proteins
GYA|c4547_g1	KOG0191	O	Thioredoxin/protein disulfide isomerase
GYA|c40477_g1	KOG1021	GMW	Acetylglucosaminyltransferase EXT1/exostosin 1
GYA|c34940_g1	KOG0756	C	Mitochondrial tricarboxylate/dicarboxylate carrier proteins
GYA|c26662_g1	KOG1176	I	Acyl-CoA synthetase
GYA|c27301_g1	KOG1998	T	Signaling protein DOCK180
GYA|c43569_g1	KOG2005	O	26S proteasome regulatory complex, subunit RPN1/PSMD2
GYA|c34746_g1	KOG2323	G	Pyruvate kinase
GYA|c42836_g1	KOG1121	L	Tam3-transposase (Ac family)
GYA|c27131_g1	KOG2340	S	Uncharacterized conserved protein
GYA|c25303_g1	KOG4690	S	Uncharacterized conserved protein
GYA|c41064_g1	KOG0876	P	Manganese superoxide dismutase
GYA|c43327_g1	KOG0175	O	20S proteasome, regulatory subunit beta type PSMB5/PSMB8/PRE2
GYA|c32329_g1	KOG3499	J	60S ribosomal protein L38
GYA|c9508_g1	KOG0082	DT	G-protein alpha subunit (small G protein superfamily)
GYA|c22918_g1	KOG0395	R	Ras-related GTPase
GYA|c24999_g1	KOG0602	G	Neutral trehalase
GYA|c27790_g1	KOG3106	U	ER lumen protein retaining receptor
GYA|c23971_g1	KOG0585	T	Ca2+/calmodulin-dependent protein kinase kinase beta and related serine/threonine protein kinases
GYA|c24032_g1	KOG1479	F	Nucleoside transporter
GYA|c36233_g1	KOG1727	DZ	Microtubule-binding protein (translationally controlled tumor protein)
GYA|c27444_g1	KOG4505	P	Na+/H+ antiporter
GYA|c17970_g1	KOG0003	J	Ubiquitin/60s ribosomal protein L40 fusion
GYA|c36862_g1	KOG0544	O	FKBP-type peptidyl-prolyl cis-trans isomerase
GYA|c890_g1	KOG1035	J	eIF-2alpha kinase GCN2
GYA|c24939_g1	KOG2992	Y	Nucleolar GTPase/ATPase p130
GYA|c17888_g1	KOG1870	O	Ubiquitin C-terminal hydrolase
GYA|c26591_g1	KOG3178	R	Hydroxyindole-O-methyltransferase and related SAM-dependent methyltransferases
GYA|c33172_g1	KOG1577	R	Aldo/keto reductase family proteins
GYA|c3993_g1	KOG1353	C	F0F1-type ATP synthase, alpha subunit
GYA|c31822_g1	KOG0541	O	Alkyl hydroperoxide reductase/peroxiredoxin
GYA|c20427_g1	KOG0865	O	Cyclophilin type peptidyl-prolyl cis-trans isomerase
GYA|c13335_g1	KOG0205	P	Plasma membrane H+-transporting ATPase
GYA|c27434_g1	KOG3420	J	Predicted RNA methylase
GYA|c27139_g1	KOG2339	S	Uncharacterized conserved protein
GYA|c23893_g1	KOG2240	K	RNA polymerase II general transcription factor BTF3 and related proteins
GYA|c40816_g1	KOG0773	K	Transcription factor MEIS1 and related HOX domain proteins
GYA|c22985_g1	KOG1579	E	Homocysteine S-methyltransferase
GYA|c28012_g1	KOG0888	F	Nucleoside diphosphate kinase
GYA|c44791_g1	KOG0876	P	Manganese superoxide dismutase
GYA|c27274_g1	KOG0732	O	AAA+-type ATPase containing the bromodomain
GYA|c24549_g1	KOG2491	Y	Nuclear matrix protein
GYA|c39232_g1	KOG3387	AJ	60S ribosomal protein 15.5kD/SNU13, NHP2/L7A family (includes ribonuclease P subunit p38), involved in splicing
GYA|c22363_g1	KOG3412	J	60S ribosomal protein L28
GYA|c41879_g1	KOG0788	T	S-adenosylmethionine decarboxylase
GYA|c40026_g1	KOG2049	J	Translational repressor MPT5/PUF4 and related RNA-binding proteins (Puf superfamily)
GYA|c27159_g1	KOG4497	R	Uncharacterized conserved protein WDR8, contains WD repeats
GYA|c38809_g1	KOG1404	E	Alanine-glyoxylate aminotransferase AGT2
GYA|c43739_g1	KOG1164	T	Casein kinase (serine/threonine/tyrosine protein kinase)
GYA|c22339_g1	KOG2208	I	Vigilin
GYA|c41377_g1	KOG1278	U	Endosomal membrane proteins, EMP70
GYA|c26263_g1	KOG0600	D	Cdc2-related protein kinase
GYA|c23343_g1	KOG0261	K	RNA polymerase III, large subunit
GYA|c27124_g1	KOG3657	L	Mitochondrial DNA polymerase gamma, catalytic subunit
GYA|c39436_g1	KOG3166	J	60S ribosomal protein L7A
GYA|c33297_g1	KOG2190	AR	PolyC-binding proteins alphaCP-1 and related KH domain proteins
GYA|c22026_g1	KOG1919	A	RNA pseudouridylate synthases
GYA|c23712_g1	KOG0710	O	Molecular chaperone (small heat-shock protein Hsp26/Hsp42)
GYA|c7572_g1	KOG2624	I	Triglyceride lipase-cholesterol esterase
GYA|c9616_g1	KOG0674	O	Calreticulin
GYA|c26813_g1	KOG0565	U	Inositol polyphosphate 5-phosphatase and related proteins
GYA|c42129_g1	KOG3275	T	Zinc-binding protein of the histidine triad (HIT) family
GYA|c26126_g1	KOG2273	U	Membrane coat complex Retromer, subunit VPS5/SNX1, Sorting nexins, and related PX domain-containing proteins
GYA|c39483_g1	KOG0190	O	Protein disulfide isomerase (prolyl 4-hydroxylase beta subunit)
GYA|c34283_g1	KOG2621	C	Prohibitins and stomatins of the PID superfamily
GYA|c13545_g1	KOG1752	O	Glutaredoxin and related proteins
GYA|c23228_g1	KOG2905	K	Transcription initiation factor IIF, small subunit (RAP30)
GYA|c40231_g1	KOG0832	J	Mitochondrial/chloroplast ribosomal protein S2
GYA|c42566_g1	KOG1164	T	Casein kinase (serine/threonine/tyrosine protein kinase)
GYA|c34639_g1	KOG1390	I	Acetyl-CoA acetyltransferase
GYA|c23051_g1	KOG1589	S	Uncharacterized conserved protein
GYA|c22836_g1	KOG1099	DR	SAM-dependent methyltransferase/cell division protein FtsJ
GYA|c28819_g1	KOG3475	J	60S ribosomal protein L37
GYA|c20972_g1	KOG4604	S	Uncharacterized conserved protein
GYA|c29331_g1	KOG0205	P	Plasma membrane H+-transporting ATPase
GYA|c25437_g1	KOG3770	I	Acid sphingomyelinase and PHM5 phosphate metabolism protein
GYA|c7241_g1	KOG1628	J	40S ribosomal protein S3A
GYA|c38563_g1	KOG1393	I	Hydroxymethylglutaryl-CoA synthase
GYA|c34173_g1	KOG0471	G	Alpha-amylase
GYA|c9505_g1	KOG1543	O	Cysteine proteinase Cathepsin L
GYA|c42462_g1	KOG1494	C	NAD-dependent malate dehydrogenase
GYA|c24227_g1	KOG1505	I	Lysophosphatidic acid acyltransferase LPAAT and related acyltransferases
GYA|c25021_g1	KOG1853	Z	LIS1-interacting protein NUDE
GYA|c42606_g1	KOG0867	O	Glutathione S-transferase
GYA|c22208_g1	KOG0359	O	Chaperonin complex component, TCP-1 zeta subunit (CCT6)
GYA|c19321_g4	KOG0065	Q	Pleiotropic drug resistance proteins (PDR1-15), ABC superfamily
GYA|c17319_g1	KOG0065	Q	Pleiotropic drug resistance proteins (PDR1-15), ABC superfamily
GYA|c28757_g1	KOG0683	E	Glutamine synthetase
GYA|c32355_g1	KOG1373	UO	Transport protein Sec61, alpha subunit
GYA|c27392_g1	KOG3717	I	Carnitine O-acyltransferase CRAT
GYA|c27932_g1	KOG2529	J	Pseudouridine synthase
GYA|c28877_g1	KOG1773	R	Stress responsive protein
GYA|c43497_g1	KOG1712	F	Adenine phosphoribosyl transferases
GYA|c38939_g1	KOG0449	G	Succinate dehydrogenase, cytochrome b subunit
GYA|c25774_g1	KOG0114	R	Predicted RNA-binding protein (RRM superfamily)
GYA|c29730_g1	KOG3411	J	40S ribosomal protein S19
GYA|c42862_g1	KOG0658	G	Glycogen synthase kinase-3
GYA|c23950_g1	KOG0955	R	PHD finger protein BR140/LIN-49
GYA|c20837_g1	KOG4143	T	Sigma receptor and C-8 sterol isomerase
GYA|c31088_g1	KOG1654	Z	Microtubule-associated anchor protein involved in autophagy and membrane trafficking
GYA|c39005_g1	KOG1001	KL	Helicase-like transcription factor HLTF/DNA helicase RAD5, DEAD-box superfamily
GYA|c21885_g1	KOG0134	CR	NADH:flavin oxidoreductase/12-oxophytodienoate reductase
GYA|c29678_g1	KOG0887	J	60S ribosomal protein L35A/L37
GYA|c27462_g1	KOG1357	O	Serine palmitoyltransferase
GYA|c25436_g1	KOG2590	OJ	RNA-binding protein LARP/SRO9 and related La domain proteins
GYA|c22450_g1	KOG0166	U	Karyopherin (importin) alpha
GYA|c26564_g1	KOG2788	G	Glycosyltransferase
GYA|c22171_g1	KOG3382	C	NADH:ubiquinone oxidoreductase, B17.2 subunit
GYA|c5405_g1	KOG0103	O	Molecular chaperones HSP105/HSP110/SSE1, HSP70 superfamily
GYA|c26577_g1	KOG0653	D	Cyclin B and related kinase-activating proteins
GYA|c27496_g3	KOG0632	P	Phytochelatin synthase
GYA|c7927_g1	KOG0952	A	DNA/RNA helicase MER3/SLH1, DEAD-box superfamily
GYA|c22651_g3	KOG0254	R	Predicted transporter (major facilitator superfamily)
GYA|c12870_g1	KOG0001	OR	Ubiquitin and ubiquitin-like proteins
GYA|c30016_g1	KOG3882	R	Tetraspanin family integral membrane protein
GYA|c25271_g1	KOG3285	DZ	Spindle assembly checkpoint protein
GYA|c26108_g1	KOG2617	C	Citrate synthase
GYA|c31574_g1	KOG0078	TU	GTP-binding protein SEC4, small G protein superfamily, and related Ras family GTP-binding proteins
GYA|c25619_g2	KOG1282	OE	Serine carboxypeptidases (lysosomal cathepsin A)
GYA|c25626_g1	KOG4231	I	Intracellular membrane-bound Ca2+-independent phospholipase A2
GYA|c19979_g1	KOG0836	Z	F-actin capping protein, alpha subunit
GYA|c25589_g1	KOG0612	T	Rho-associated, coiled-coil containing protein kinase
GYA|c24616_g1	KOG0251	TU	Clathrin assembly protein AP180 and related proteins, contain ENTH domain
GYA|c25852_g1	KOG1865	O	Ubiquitin carboxyl-terminal hydrolase
GYA|c26055_g1	KOG0605	R	NDR and related serine/threonine kinases
GYA|c26577_g2	KOG3336	U	Predicted member of the intramitochondrial sorting protein family
GYA|c38648_g1	KOG0460	J	Mitochondrial translation elongation factor Tu
GYA|c31270_g1	KOG3311	J	Ribosomal protein S18
GYA|c26747_g1	KOG1176	I	Acyl-CoA synthetase
GYA|c34914_g1	KOG0817	I	Acyl-CoA-binding protein
GYA|c27060_g1	KOG0223	G	Aquaporin (major intrinsic protein family)
GYA|c28249_g1	KOG1543	O	Cysteine proteinase Cathepsin L
GYA|c2182_g1	KOG1430	IE	C-3 sterol dehydrogenase/3-beta-hydroxysteroid dehydrogenase and related dehydrogenases
GYA|c38756_g1	KOG4701	M	Chitinase
GYA|c35815_g1	KOG0254	R	Predicted transporter (major facilitator superfamily)
GYA|c33629_g1	KOG0342	A	ATP-dependent RNA helicase pitchoune
GYA|c5735_g1	KOG1597	K	Transcription initiation factor TFIIB
GYA|c42969_g1	KOG1721	R	FOG: Zn-finger
GYA|c26136_g1	KOG1641	O	Mitochondrial chaperonin
GYA|c23090_g1	KOG3763	A	mRNA export factor TAP/MEX67
GYA|c25055_g1	KOG0834	D	CDK9 kinase-activating protein cyclin T
GYA|c28697_g1	KOG4664	C	Cytochrome oxidase subunit III and related proteins
GYA|c6831_g1	KOG0907	O	Thioredoxin
GYA|c25665_g3	KOG0585	T	Ca2+/calmodulin-dependent protein kinase kinase beta and related serine/threonine protein kinases
GYA|c9866_g1	KOG0901	J	60S ribosomal protein L14/L17/L23
GYA|c21250_g1	KOG4203	TZ	Armadillo/beta-Catenin/plakoglobin
GYA|c36757_g1	KOG0019	O	Molecular chaperone (HSP90 family)
GYA|c43658_g1	KOG1474	K	Transcription initiation factor TFIID, subunit BDF1 and related bromodomain proteins
GYA|c26007_g1	KOG2867	DT	Phosphotyrosyl phosphatase activator
GYA|c41077_g1	KOG1749	J	40S ribosomal protein S23
GYA|c26013_g2	KOG0032	T	Ca2+/calmodulin-dependent protein kinase, EF-Hand protein superfamily
GYA|c23918_g1	KOG3984	F	Purine nucleoside phosphorylase
GYA|c22959_g1	KOG2662	P	Magnesium transporters: CorA family
GYA|c40375_g1	KOG0890	TBLD	Protein kinase of the PI-3 kinase family involved in mitotic growth, DNA repair and meiotic recombination
GYA|c10625_g1	KOG0338	A	ATP-dependent RNA helicase
GYA|c20494_g1	KOG0052	J	Translation elongation factor EF-1 alpha/Tu
GYA|c25062_g1	KOG2892	H	Porphobilinogen deaminase
GYA|c39342_g1	KOG3480	U	Mitochondrial import inner membrane translocase, subunits TIM10/TIM12
GYA|c32022_g1	KOG2309	J	60s ribosomal protein L2/L8
GYA|c35961_g1	KOG0469	J	Elongation factor 2
GYA|c26798_g1	KOG4299	R	PHD Zn-finger protein
GYA|c26214_g1	KOG2730	R	Methylase
GYA|c44952_g1	KOG1735	Z	Actin depolymerizing factor
GYA|c37015_g1	KOG2758	J	Translation initiation factor 3, subunit e (eIF-3e)
GYA|c24231_g1	KOG0417	O	Ubiquitin-protein ligase
GYA|c41450_g1	KOG0620	K	Glucose-repressible alcohol dehydrogenase transcriptional effector CCR4 and related proteins
GYA|c29627_g1	KOG1577	R	Aldo/keto reductase family proteins
GYA|c40858_g1	KOG3406	J	40S ribosomal protein S12
GYA|c26368_g1	KOG1290	T	Serine/threonine protein kinase
GYA|c25127_g1	KOG4165	E	Gamma-glutamyl phosphate reductase
GYA|c24062_g1	KOG2439	Y	Nuclear architecture related protein
GYA|c23443_g1	KOG1497	OT	COP9 signalosome, subunit CSN4
GYA|c22816_g1	KOG3113	S	Uncharacterized conserved protein
GYA|c23682_g1	KOG1329	I	Phospholipase D1
GYA|c20473_g1	KOG3464	J	60S ribosomal protein L44
GYA|c29735_g1	KOG0840	O	ATP-dependent Clp protease, proteolytic subunit
GYA|c36005_g1	KOG1426	S	FOG: RCC1 domain
GYA|c24935_g1	KOG0816	A	Protein involved in mRNA turnover
GYA|c30249_g1	KOG0878	J	60S ribosomal protein L32
GYA|c33991_g1	KOG0674	O	Calreticulin
GYA|c23842_g1	KOG2329	I	Alkaline ceramidase
GYA|c31840_g1	KOG0541	O	Alkyl hydroperoxide reductase/peroxiredoxin
GYA|c35618_g1	KOG0157	QI	Cytochrome P450 CYP4/CYP19/CYP26 subfamilies
GYA|c15153_g1	KOG1727	DZ	Microtubule-binding protein (translationally controlled tumor protein)
GYA|c32225_g1	KOG0441	P	Cu2+/Zn2+ superoxide dismutase SOD1
GYA|c23440_g1	KOG3075	G	Ribose 5-phosphate isomerase
GYA|c24290_g1	KOG0746	J	60S ribosomal protein L3 and related proteins
GYA|c33521_g1	KOG0019	O	Molecular chaperone (HSP90 family)
[truncated: 6,003 more rows]
