# Supplementary material for: Comparative transcriptome analysis and identification of candidate effectors in two related rust species (Gymnosporangium yamadae and Gymnosporangium asiaticum)
Source: BMC Genomics. 2017 Aug 23;18:651. doi: 10.1186/s12864-017-4059-x (PMC5567642; doi:10.1186/s12864-017-4059-x)
Supplement: Supplementary file 5 — Unigene functional annotation of G. yamadae and G. asiaticum. This file provides the unigene annotations based on seven databases: Nr, Nt, Pfam, KOG/COG, SwissProt, GO and KEGG. (ZIP 77245 kb) [file 12864_2017_4059_MOESM5_ESM.zip › Additional file 5/Annotation_Pfam.xlsx]

## Sheet: G. yamadae
Gene ID	PFAM ID	PFAM description
GYY|c21104_g4	PF00852	Glycosyltransferase family 10 (fucosyltransferase) C-term
GYY|c40557_g1	PF15898	cGMP-dependent protein kinase interacting domain
GYY|c26475_g1	PF01593	Flavin containing amine oxidoreductase
GYY|c18163_g1	PF09749	Uncharacterised conserved protein
GYY|c14886_g1	PF00400	WD domain, G-beta repeat
GYY|c10661_g1	PF01781	Ribosomal L38e protein family
GYY|c15109_g1	PF06638	Strabismus protein
GYY|c31694_g1	PF01113//PF00044//PF02254//PF02826	Dihydrodipicolinate reductase, N-terminus//Glyceraldehyde 3-phosphate dehydrogenase, NAD binding domain//TrkA-N domain//D-isomer specific 2-hydroxyacid dehydrogenase, NAD binding domain
GYY|c11052_g1	PF00031	Cystatin domain
GYY|c10715_g1	PF01439//PF02068	Metallothionein//Plant PEC family metallothionein
GYY|c20094_g1	PF00352	Transcription factor TFIID (or TATA-binding protein, TBP)
GYY|c14103_g1	PF00240	Ubiquitin family
GYY|c38558_g1	PF02936	Cytochrome c oxidase subunit IV
GYY|c11040_g1	PF02773	S-adenosylmethionine synthetase, C-terminal domain
GYY|c7726_g1	PF00967	Barwin family
GYY|c12238_g1	PF07886	BA14K-like protein
GYY|c19826_g1	PF08493//PF01070	Aflatoxin regulatory protein//FMN-dependent dehydrogenase
GYY|c20796_g1	PF03838	Recombination protein U
GYY|c24516_g1	PF05648	Peroxisomal biogenesis factor 11 (PEX11)
GYY|c40697_g1	PF09269//PF00682	Domain of unknown function (DUF1967)//HMGL-like
GYY|c22437_g1	PF00578//PF00085//PF08534	AhpC/TSA family//Thioredoxin//Redoxin
GYY|c39246_g1	PF15245	Transcription cofactor vestigial-like protein 4
GYY|c24549_g1	PF02724//PF00262	CDC45-like protein//Calreticulin family
GYY|c38502_g1	PF01728//PF01189//PF05175//PF01135//PF09445//PF01209//PF00107//PF08241	FtsJ-like methyltransferase//16S rRNA methyltransferase RsmF//Methyltransferase small domain//Protein-L-isoaspartate(D-aspartate) O-methyltransferase (PCMT)//RNA cap guanine-N2 methyltransferase//ubiE/COQ5 methyltransferase family//Zinc-binding dehydrogenase//Methyltransferase domain
GYY|c13634_g1	PF00935	Ribosomal protein L44
GYY|c19205_g1	PF04931	DNA polymerase phi
GYY|c17435_g1	PF00270	DEAD/DEAH box helicase
GYY|c8165_g1	PF00070//PF07992//PF13241//PF01134	Pyridine nucleotide-disulphide oxidoreductase//Pyridine nucleotide-disulphide oxidoreductase//Putative NAD(P)-binding//Glucose inhibited division protein A
GYY|c21953_g1	PF08165//PF03327	FerA (NUC095) domain//Herpesvirus capsid shell protein VP19C
GYY|c19756_g1	PF00270//PF07652//PF04851//PF04408//PF00448	DEAD/DEAH box helicase//Flavivirus DEAD domain//Type III restriction enzyme, res subunit//Helicase associated domain (HA2)//SRP54-type protein, GTPase domain
GYY|c25897_g1	PF00330	Aconitase family (aconitate hydratase)
GYY|c9255_g1	PF00347//PF16782	Ribosomal protein L6//Nucleotide exchange factor SIL1
GYY|c16952_g1	PF00466	Ribosomal protein L10
GYY|c21814_g1	PF04851//PF04408//PF00270//PF03368	Type III restriction enzyme, res subunit//Helicase associated domain (HA2)//DEAD/DEAH box helicase//Dicer dimerisation domain
GYY|c31224_g1	PF02826//PF01113//PF00044	D-isomer specific 2-hydroxyacid dehydrogenase, NAD binding domain//Dihydrodipicolinate reductase, N-terminus//Glyceraldehyde 3-phosphate dehydrogenase, NAD binding domain
GYY|c18469_g1	PF01513//PF00781	ATP-NAD kinase//Diacylglycerol kinase catalytic domain
GYY|c9789_g1	PF04758//PF01213	Ribosomal protein S30//Adenylate cyclase associated (CAP) N terminal
GYY|c24696_g1	PF02929	Beta galactosidase small chain
GYY|c27338_g1	PF03368	Dicer dimerisation domain
GYY|c13873_g1	PF03388//PF00139	Legume-like lectin family//Legume lectin domain
GYY|c17002_g1	PF01398	JAB1/Mov34/MPN/PAD-1 ubiquitin protease
GYY|c38683_g1	PF00318	Ribosomal protein S2
GYY|c18299_g1	PF08240//PF08541//PF00107	Alcohol dehydrogenase GroES-like domain//3-Oxoacyl-[acyl-carrier-protein (ACP)] synthase III C terminal//Zinc-binding dehydrogenase
GYY|c16125_g1	PF04851//PF00270	Type III restriction enzyme, res subunit//DEAD/DEAH box helicase
GYY|c11746_g1	PF00379	Insect cuticle protein
GYY|c35643_g1	PF09815//PF00119	XK-related protein//ATP synthase A chain
GYY|c34044_g1	PF02911//PF05823	Formyl transferase, C-terminal domain//Nematode fatty acid retinoid binding protein (Gp-FAR-1)
GYY|c22210_g1	PF00270	DEAD/DEAH box helicase
GYY|c21599_g1	PF06450//PF00129//PF06003	Bacterial Na+/H+ antiporter B (NhaB)//Class I Histocompatibility antigen, domains alpha 1 and 2//Survival motor neuron protein (SMN)
GYY|c6485_g1	PF01926//PF04670//PF08477//PF00025//PF00503//PF00071//PF01591	50S ribosome-binding GTPase//Gtr1/RagA G protein conserved region//Ras of Complex, Roc, domain of DAPkinase//ADP-ribosylation factor family//G-protein alpha subunit//Ras family//6-phosphofructo-2-kinase
GYY|c18676_g1	PF05648	Peroxisomal biogenesis factor 11 (PEX11)
GYY|c18405_g1	PF13520//PF00324	Amino acid permease//Amino acid permease
GYY|c2092_g1	PF05793	Transcription initiation factor IIF, alpha subunit (TFIIF-alpha)
GYY|c29410_g1	PF00529//PF00873	HlyD membrane-fusion protein of T1SS//AcrB/AcrD/AcrF family
GYY|c17736_g1	PF06213//PF03985//PF05187	Cobalamin biosynthesis protein CobT//Paf1//Electron transfer flavoprotein-ubiquinone oxidoreductase, 4Fe-4S
GYY|c31957_g1	PF06578	YOP proteins translocation protein K (YscK)
GYY|c32566_g1	PF00083	Sugar (and other) transporter
GYY|c16601_g2	PF07927	HicA toxin of bacterial toxin-antitoxin,
GYY|c21812_g1	PF00985//PF05320//PF00400	Merozoite Surface Antigen 2 (MSA-2) family//Poxvirus DNA-directed RNA polymerase 19 kDa subunit//WD domain, G-beta repeat
GYY|c21809_g1	PF07690//PF00083//PF03967//PF06963	Major Facilitator Superfamily//Sugar (and other) transporter//Photosynthetic reaction centre, H-chain N-terminal region//Ferroportin1 (FPN1)
GYY|c2200_g1	PF02419	PsbL protein
GYY|c33483_g1	PF05401//PF05891//PF05148//PF01209//PF05175//PF03141//PF08241	Nodulation protein S (NodS)//AdoMet dependent proline di-methyltransferase//Hypothetical methyltransferase//ubiE/COQ5 methyltransferase family//Methyltransferase small domain//Putative S-adenosyl-L-methionine-dependent methyltransferase//Methyltransferase domain
GYY|c31589_g1	PF00583	Acetyltransferase (GNAT) family
GYY|c29438_g1	PF03492	SAM dependent carboxyl methyltransferase
GYY|c16966_g1	PF05324//PF00264	Sperm antigen HE2//Common central domain of tyrosinase
GYY|c27100_g1	PF16987	KIX domain
GYY|c33840_g1	PF00488	MutS domain V
GYY|c25718_g1	PF03495	Clostridial binary toxin B/anthrax toxin PA
GYY|c8161_g1	PF05121//PF06456//PF03114	Gas vesicle protein K//Arfaptin-like domain//BAR domain
GYY|c20241_g1	PF08240//PF08061//PF02826//PF03446//PF00107	Alcohol dehydrogenase GroES-like domain//P68HR (NUC004) repeat//D-isomer specific 2-hydroxyacid dehydrogenase, NAD binding domain//NAD binding domain of 6-phosphogluconate dehydrogenase//Zinc-binding dehydrogenase
GYY|c10300_g1	PF00209	Sodium:neurotransmitter symporter family
GYY|c17898_g1	PF00646//PF12937//PF01193	F-box domain//F-box-like//RNA polymerase Rpb3/Rpb11 dimerisation domain
GYY|c38037_g1	PF05893//PF00171	Acyl-CoA reductase (LuxC)//Aldehyde dehydrogenase family
GYY|c28719_g1	PF13683//PF00665	Integrase core domain//Integrase core domain
GYY|c33104_g1	PF04616	Glycosyl hydrolases family 43
GYY|c10991_g2	PF00298	Ribosomal protein L11, RNA binding domain
GYY|c17572_g1	PF00005//PF00004	ABC transporter//ATPase family associated with various cellular activities (AAA)
GYY|c19505_g1	PF01529//PF02344//PF00149	DHHC palmitoyltransferase//Myc leucine zipper domain//Calcineurin-like phosphoesterase
GYY|c19024_g1	PF03081	Exo70 exocyst complex subunit
GYY|c37008_g1	PF00305	Lipoxygenase
GYY|c2252_g1	PF00199	Catalase
GYY|c23710_g1	PF00191//PF00940	Annexin//DNA-dependent RNA polymerase
GYY|c7689_g1	PF00098	Zinc knuckle
GYY|c4989_g1	PF16367//PF00076	RNA recognition motif//RNA recognition motif. (a.k.a. RRM, RBD, or RNP domain)
GYY|c37370_g1	PF00665	Integrase core domain
GYY|c37961_g1	PF00231	ATP synthase
GYY|c2852_g1	PF14144//PF07819//PF01764//PF00326	Seed dormancy control//PGAP1-like protein//Lipase (class 3)//Prolyl oligopeptidase family
GYY|c35712_g1	PF00665	Integrase core domain
GYY|c24941_g1	PF01554	MatE
GYY|c9525_g1	PF00665	Integrase core domain
GYY|c36101_g1	PF08220	DeoR-like helix-turn-helix domain
GYY|c19937_g1	PF16367//PF00076	RNA recognition motif//RNA recognition motif. (a.k.a. RRM, RBD, or RNP domain)
GYY|c19477_g1	PF06026//PF01623//PF13520//PF00116//PF00324//PF00957	Ribose 5-phosphate isomerase A (phosphoriboisomerase A)//Carlavirus putative nucleic acid binding protein//Amino acid permease//Cytochrome C oxidase subunit II, periplasmic domain//Amino acid permease//Synaptobrevin
GYY|c40249_g1	PF00507	NADH-ubiquinone/plastoquinone oxidoreductase, chain 3
GYY|c777_g1	PF15048//PF04277//PF07127	Organic solute transporter subunit beta protein//Oxaloacetate decarboxylase, gamma chain//Late nodulin protein
GYY|c14911_g1	PF04625	DEC-1 protein, N-terminal region
GYY|c14577_g1	PF00508	E2 (early) protein, N terminal
GYY|c28749_g1	PF00481	Protein phosphatase 2C
GYY|c32128_g1	PF01581	FMRFamide related peptide family
GYY|c34428_g1	PF00622	SPRY domain
GYY|c23270_g1	PF00861	Ribosomal L18p/L5e family
GYY|c9687_g1	PF14304	Transcription termination and cleavage factor C-terminal
GYY|c10779_g1	PF00089	Trypsin
GYY|c11730_g1	PF00067	Cytochrome P450
GYY|c15817_g1	PF01199	Ribosomal protein L34e
GYY|c17758_g1	PF16839	Nematode antimicrobial peptide
GYY|c24934_g1	PF02554	Carbon starvation protein CstA
GYY|c34387_g1	PF07714	Protein tyrosine kinase
GYY|c21978_g1	PF16588//PF06689	C2H2 zinc-finger//ClpX C4-type zinc finger
GYY|c15596_g1	PF00389	D-isomer specific 2-hydroxyacid dehydrogenase, catalytic domain
GYY|c40036_g1	PF00006	ATP synthase alpha/beta family, nucleotide-binding domain
GYY|c17440_g1	PF14863	Alkyl sulfatase dimerisation
GYY|c19506_g1	PF04082//PF00172	Fungal specific transcription factor domain//Fungal Zn(2)-Cys(6) binuclear cluster domain
GYY|c15059_g1	PF08545//PF00108//PF02803	3-Oxoacyl-[acyl-carrier-protein (ACP)] synthase III//Thiolase, N-terminal domain//Thiolase, C-terminal domain
GYY|c20454_g1	PF00368//PF02460	Hydroxymethylglutaryl-coenzyme A reductase//Patched family
GYY|c13592_g1	PF07448	Secreted phosphoprotein 24 (Spp-24)
GYY|c29372_g1	PF03193//PF00931//PF02367//PF05970//PF01637//PF02562//PF00004//PF05496//PF00005	Protein of unknown function, DUF258//NB-ARC domain//Threonylcarbamoyl adenosine biosynthesis protein TsaE//PIF1-like helicase//Archaeal ATPase//PhoH-like protein//ATPase family associated with various cellular activities (AAA)//Holliday junction DNA helicase ruvB N-terminus//ABC transporter
GYY|c17116_g1	PF01105	emp24/gp25L/p24 family/GOLD
GYY|c20651_g1	PF00069//PF07714//PF06293	Protein kinase domain//Protein tyrosine kinase//Lipopolysaccharide kinase (Kdo/WaaP) family
GYY|c16965_g1	PF15715//PF00125	PCNA-associated factor//Core histone H2A/H2B/H3/H4
GYY|c15574_g1	PF03137//PF07690	Organic Anion Transporter Polypeptide (OATP) family//Major Facilitator Superfamily
GYY|c13823_g1	PF01047	MarR family
GYY|c15777_g2	PF03874	RNA polymerase Rpb4
GYY|c18116_g1	PF01926//PF03144	50S ribosome-binding GTPase//Elongation factor Tu domain 2
GYY|c13569_g1	PF08727	Poliovirus 3A protein like
GYY|c20638_g1	PF01532	Glycosyl hydrolase family 47
GYY|c21732_g1	PF01676//PF01663//PF13103	Metalloenzyme superfamily//Type I phosphodiesterase / nucleotide pyrophosphatase//TonB C terminal
GYY|c38277_g1	PF01442	Apolipoprotein A1/A4/E domain
GYY|c30846_g1	PF00008	EGF-like domain
GYY|c24397_g1	PF00069	Protein kinase domain
GYY|c17222_g1	PF03788	LrgA family
GYY|c21087_g1	PF00155	Aminotransferase class I and II
GYY|c21922_g1	PF00272//PF11421	Cecropin family//ATP synthase F1 beta subunit
GYY|c2099_g1	PF02015	Glycosyl hydrolase family 45
GYY|c19790_g1	PF00215	Orotidine 5'-phosphate decarboxylase / HUMPS family
GYY|c19799_g1	PF00742//PF03447	Homoserine dehydrogenase//Homoserine dehydrogenase, NAD binding domain
GYY|c27025_g1	PF06714//PF00854//PF03137//PF02839//PF07690	Gp5 N-terminal OB domain//POT family//Organic Anion Transporter Polypeptide (OATP) family//Carbohydrate binding domain//Major Facilitator Superfamily
GYY|c16761_g1	PF00520	Ion transport protein
GYY|c21419_g1	PF07714//PF00069//PF05445//PF06293	Protein tyrosine kinase//Protein kinase domain//Poxvirus serine/threonine protein kinase//Lipopolysaccharide kinase (Kdo/WaaP) family
GYY|c28004_g1	PF00245	Alkaline phosphatase
GYY|c17620_g1	PF08121//PF00297	Waglerin family//Ribosomal protein L3
GYY|c17183_g1	PF17070	30S ribosomal protein Thx
GYY|c688_g1	PF00137	ATP synthase subunit C
GYY|c35941_g1	PF00285	Citrate synthase
GYY|c15002_g1	PF01272//PF00684	Transcription elongation factor, GreA/GreB, C-term//DnaJ central domain
GYY|c32820_g1	PF01070//PF01116//PF08013	FMN-dependent dehydrogenase//Fructose-bisphosphate aldolase class-II//Tagatose 6 phosphate kinase
GYY|c26417_g1	PF01625	Peptide methionine sulfoxide reductase
GYY|c16194_g1	PF00739//PF04048	Trans-activation protein X//Sec8 exocyst complex component specific domain
GYY|c21549_g1	PF07992//PF12831//PF02852//PF02737//PF01494//PF00070//PF01593//PF13241//PF03721//PF01134//PF01266//PF02882//PF06039	Pyridine nucleotide-disulphide oxidoreductase//FAD dependent oxidoreductase//Pyridine nucleotide-disulphide oxidoreductase, dimerisation domain//3-hydroxyacyl-CoA dehydrogenase, NAD binding domain//FAD binding domain//Pyridine nucleotide-disulphide oxidoreductase//Flavin containing amine oxidoreductase//Putative NAD(P)-binding//UDP-glucose/GDP-mannose dehydrogenase family, NAD binding domain//Glu…
GYY|c24364_g1	PF07836//PF01857	DmpG-like communication domain//Retinoblastoma-associated protein B domain
GYY|c38006_g1	PF01080	Presenilin
GYY|c20314_g1	PF03852	DNA mismatch endonuclease Vsr
GYY|c24169_g1	PF07247//PF00198	Alcohol acetyltransferase//2-oxoacid dehydrogenases acyltransferase (catalytic domain)
GYY|c40696_g1	PF00005	ABC transporter
GYY|c21578_g1	PF08573//PF06005//PF05837	DNA repair protein endonuclease SAE2/CtIP C-terminus//Protein of unknown function (DUF904)//Centromere protein H (CENP-H)
GYY|c19838_g1	PF00076	RNA recognition motif. (a.k.a. RRM, RBD, or RNP domain)
GYY|c18408_g1	PF01218//PF03734	Coproporphyrinogen III oxidase//L,D-transpeptidase catalytic domain
GYY|c21472_g1	PF08074	CHDCT2 (NUC038) domain
GYY|c26493_g1	PF15462	Bartter syndrome, infantile, with sensorineural deafness (Barttin)
GYY|c25250_g1	PF00333//PF03719	Ribosomal protein S5, N-terminal domain//Ribosomal protein S5, C-terminal domain
GYY|c39526_g1	PF00165//PF12833	Bacterial regulatory helix-turn-helix proteins, AraC family//Helix-turn-helix domain
GYY|c17403_g1	PF03184//PF00665	DDE superfamily endonuclease//Integrase core domain
GYY|c17651_g1	PF01956	Integral membrane protein DUF106
GYY|c15785_g1	PF06009//PF13176//PF13414//PF00160	Laminin Domain II//Tetratricopeptide repeat//TPR repeat//Cyclophilin type peptidyl-prolyl cis-trans isomerase/CLD
GYY|c16242_g1	PF03357	Snf7
GYY|c20042_g1	PF00817//PF00378//PF16113	impB/mucB/samB family//Enoyl-CoA hydratase/isomerase//Enoyl-CoA hydratase/isomerase
GYY|c41027_g1	PF00709	Adenylosuccinate synthetase
GYY|c36358_g1	PF09171	Domain of unknown function (DUF1886)
GYY|c18149_g1	PF00989	PAS fold
GYY|c15138_g1	PF08845	Toxin SymE, type I toxin-antitoxin system
GYY|c24863_g1	PF08471	Class II vitamin B12-dependent ribonucleotide reductase
GYY|c32062_g1	PF03403//PF04857	Platelet-activating factor acetylhydrolase, isoform II//CAF1 family ribonuclease
GYY|c28676_g1	PF03147//PF00216	Ferredoxin-fold anticodon binding domain//Bacterial DNA-binding protein
GYY|c36275_g1	PF00403	Heavy-metal-associated domain
GYY|c37660_g1	PF00076//PF16367	RNA recognition motif. (a.k.a. RRM, RBD, or RNP domain)//RNA recognition motif
GYY|c21480_g1	PF00645//PF00270//PF04408//PF01426//PF00437//PF00448//PF03650	Poly(ADP-ribose) polymerase and DNA-Ligase Zn-finger region//DEAD/DEAH box helicase//Helicase associated domain (HA2)//BAH domain//Type II/IV secretion system protein//SRP54-type protein, GTPase domain//Uncharacterised protein family (UPF0041)
GYY|c16767_g1	PF00309	Sigma-54 factor, Activator interacting domain (AID)
GYY|c19749_g1	PF01119//PF08676	DNA mismatch repair protein, C-terminal domain//MutL C terminal dimerisation domain
GYY|c23625_g1	PF00171//PF05893	Aldehyde dehydrogenase family//Acyl-CoA reductase (LuxC)
GYY|c25998_g1	PF04718	Mitochondrial ATP synthase g subunit
GYY|c24278_g1	PF04072	Leucine carboxyl methyltransferase
GYY|c40195_g1	PF01663	Type I phosphodiesterase / nucleotide pyrophosphatase
GYY|c29525_g1	PF00795	Carbon-nitrogen hydrolase
GYY|c16578_g1	PF08416//PF05927	Phosphotyrosine-binding domain//Penaeidin
GYY|c34317_g1	PF04995	Heme exporter protein D (CcmD)
GYY|c27325_g1	PF02088	Ornatin
GYY|c18042_g1	PF01691	Adenovirus E1B 19K protein / small t-antigen
GYY|c9227_g1	PF00572//PF14718	Ribosomal protein L13//Soluble lytic murein transglycosylase L domain
GYY|c40274_g1	PF02167	Cytochrome C1 family
GYY|c40174_g1	PF01073//PF01370//PF00106	3-beta hydroxysteroid dehydrogenase/isomerase family//NAD dependent epimerase/dehydratase family//short chain dehydrogenase
GYY|c20117_g1	PF05192//PF00488//PF05188//PF01624//PF05190	MutS domain III//MutS domain V//MutS domain II//MutS domain I//MutS family domain IV
GYY|c15543_g1	PF00332	Glycosyl hydrolases family 17
GYY|c20779_g1	PF14138//PF03169	Cytochrome c oxidase assembly protein COX16//OPT oligopeptide transporter protein
GYY|c17325_g1	PF00481	Protein phosphatase 2C
GYY|c21201_g1	PF00098	Zinc knuckle
GYY|c36365_g1	PF03759	PRONE (Plant-specific Rop nucleotide exchanger)
GYY|c7251_g1	PF02347//PF01053//PF00155	Glycine cleavage system P-protein//Cys/Met metabolism PLP-dependent enzyme//Aminotransferase class I and II
GYY|c16812_g1	PF02297	Cytochrome oxidase c subunit VIb
GYY|c21386_g1	PF12937//PF12090//PF00646	F-box-like//Spt20 family//F-box domain
GYY|c21849_g1	PF01031	Dynamin central region
GYY|c29497_g1	PF13895	Immunoglobulin domain
GYY|c33064_g1	PF00831//PF11629//PF02070	Ribosomal L29 protein//C terminal SARAH domain of Mst1//Neuromedin U
GYY|c32672_g1	PF02702//PF00005//PF13304	Osmosensitive K+ channel His kinase sensor domain//ABC transporter//AAA domain, putative AbiEii toxin, Type IV TA system
GYY|c36829_g1	PF01404	Ephrin receptor ligand binding domain
GYY|c12862_g1	PF08714	Formaldehyde-activating enzyme (Fae)
GYY|c15319_g1	PF00411	Ribosomal protein S11
GYY|c19171_g1	PF09297	NADH pyrophosphatase zinc ribbon domain
GYY|c16931_g2	PF00501	AMP-binding enzyme
GYY|c22144_g1	PF01402	Ribbon-helix-helix protein, copG family
GYY|c8701_g1	PF02450	Lecithin:cholesterol acyltransferase
GYY|c34533_g1	PF07645//PF00008	Calcium-binding EGF domain//EGF-like domain
GYY|c19399_g1	PF12937	F-box-like
GYY|c1545_g1	PF02826//PF12831//PF07992//PF01134	D-isomer specific 2-hydroxyacid dehydrogenase, NAD binding domain//FAD dependent oxidoreductase//Pyridine nucleotide-disulphide oxidoreductase//Glucose inhibited division protein A
GYY|c21680_g1	PF03876	SHS2 domain found in N terminus of Rpb7p/Rpc25p/MJ0397
GYY|c4375_g1	PF00075	RNase H
GYY|c16267_g1	PF06870	A49-like RNA polymerase I associated factor
GYY|c37733_g1	PF00348	Polyprenyl synthetase
GYY|c8405_g1	PF08777//PF16367//PF00076	RNA binding motif//RNA recognition motif//RNA recognition motif. (a.k.a. RRM, RBD, or RNP domain)
GYY|c19148_g1	PF08702//PF06156//PF01331//PF04977//PF01166//PF11365//PF13851//PF01486//PF00170//PF09726//PF07926//PF08912//PF06005//PF05837	Fibrinogen alpha/beta chain family//Protein of unknown function (DUF972)//mRNA capping enzyme, catalytic domain//Septum formation initiator//TSC-22/dip/bun family//Protein of unknown function (DUF3166)//Growth-arrest specific micro-tubule binding//K-box region//bZIP transcription factor//Transmembrane protein//TPR/MLP1/MLP2-like protein//Rho Binding//Protein of unknown function (DUF904)//Centrome…
GYY|c26626_g1	PF00335	Tetraspanin family
GYY|c27656_g1	PF00450	Serine carboxypeptidase
GYY|c23301_g1	PF08042//PF00491	PqqA family//Arginase family
GYY|c22314_g1	PF09107	Elongation factor SelB, winged helix
GYY|c39481_g1	PF02784	Pyridoxal-dependent decarboxylase, pyridoxal binding domain
GYY|c8805_g1	PF02666	Phosphatidylserine decarboxylase
GYY|c24066_g1	PF00026//PF04451	Eukaryotic aspartyl protease//Large eukaryotic DNA virus major capsid protein
GYY|c36583_g1	PF02836	Glycosyl hydrolases family 2, TIM barrel domain
GYY|c32279_g1	PF09497//PF03211	Transcription mediator complex subunit Med12//Pectate lyase
GYY|c15246_g1	PF00225	Kinesin motor domain
GYY|c18174_g1	PF12937//PF00646	F-box-like//F-box domain
GYY|c40437_g1	PF06316	Enterobacterial Ail/Lom protein
GYY|c37833_g1	PF00089	Trypsin
GYY|c20760_g1	PF07500//PF00488//PF02033//PF05188//PF09749//PF05190//PF00646//PF05192	Transcription factor S-II (TFIIS), central domain//MutS domain V//Ribosome-binding factor A//MutS domain II//Uncharacterised conserved protein//MutS family domain IV//F-box domain//MutS domain III
GYY|c24436_g1	PF00096//PF13465	Zinc finger, C2H2 type//Zinc-finger double domain
GYY|c26707_g1	PF08545//PF00366	3-Oxoacyl-[acyl-carrier-protein (ACP)] synthase III//Ribosomal protein S17
GYY|c5892_g1	PF00080	Copper/zinc superoxide dismutase (SODC)
GYY|c15879_g1	PF07859	alpha/beta hydrolase fold
GYY|c34607_g1	PF04690	YABBY protein
GYY|c10863_g1	PF00420//PF01059	NADH-ubiquinone/plastoquinone oxidoreductase chain 4L//NADH-ubiquinone oxidoreductase chain 4, amino terminus
GYY|c20397_g1	PF00977//PF02581	Histidine biosynthesis protein//Thiamine monophosphate synthase/TENI
GYY|c26179_g1	PF00076	RNA recognition motif. (a.k.a. RRM, RBD, or RNP domain)
GYY|c18292_g1	PF00130	Phorbol esters/diacylglycerol binding domain (C1 domain)
GYY|c5696_g1	PF00112	Papain family cysteine protease
GYY|c5460_g1	PF00647	Elongation factor 1 gamma, conserved domain
GYY|c38495_g1	PF02790//PF00116	Cytochrome C oxidase subunit II, transmembrane domain//Cytochrome C oxidase subunit II, periplasmic domain
GYY|c2771_g1	PF00089	Trypsin
GYY|c7723_g2	PF00146	NADH dehydrogenase
GYY|c29489_g1	PF01322//PF02458	Cytochrome C'//Transferase family
GYY|c4030_g1	PF03213	Poxvirus P35 protein
GYY|c34926_g1	PF02228//PF13895	Major core protein p19//Immunoglobulin domain
GYY|c18060_g1	PF01412	Putative GTPase activating protein for Arf
GYY|c4341_g2	PF07488	Glycosyl hydrolase family 67 middle domain
GYY|c34909_g1	PF01169//PF02233	Uncharacterized protein family UPF0016//NAD(P) transhydrogenase beta subunit
GYY|c33707_g1	PF00175	Oxidoreductase NAD-binding domain
GYY|c30671_g1	PF04958	Arginine N-succinyltransferase beta subunit
GYY|c5152_g1	PF00032	Cytochrome b(C-terminal)/b6/petD
GYY|c24476_g1	PF08240	Alcohol dehydrogenase GroES-like domain
GYY|c31826_g1	PF08654	DASH complex subunit Dad2
GYY|c39018_g1	PF00083	Sugar (and other) transporter
GYY|c14240_g2	PF00454	Phosphatidylinositol 3- and 4-kinase
GYY|c14597_g1	PF01158//PF16099//PF06105	Ribosomal protein L36e//Recq-mediated genome instability protein 1, C-terminal OB-fold//Aph-1 protein
GYY|c19493_g1	PF08509	Adenylate cyclase G-alpha binding domain
GYY|c6076_g1	PF10440	Ubiquitin-binding WIYLD domain
GYY|c21088_g1	PF00098	Zinc knuckle
GYY|c28830_g1	PF02623	FliW protein
GYY|c19514_g1	PF13691//PF02112	tRNase Z endonuclease//cAMP phosphodiesterases class-II
GYY|c22818_g1	PF08534//PF10417//PF00578	Redoxin//C-terminal domain of 1-Cys peroxiredoxin//AhpC/TSA family
GYY|c7382_g1	PF03067	Chitin binding domain
GYY|c10813_g1	PF01158	Ribosomal protein L36e
GYY|c23696_g1	PF00331	Glycosyl hydrolase family 10
GYY|c18736_g1	PF08649//PF00005//PF12270//PF13304	DASH complex subunit Dad1//ABC transporter//Cytochrome c oxidase subunit IV//AAA domain, putative AbiEii toxin, Type IV TA system
GYY|c21559_g2	PF00646//PF12937	F-box domain//F-box-like
GYY|c40450_g1	PF00048//PF00107	Small cytokines (intecrine/chemokine), interleukin-8 like//Zinc-binding dehydrogenase
GYY|c37827_g1	PF02912	Aminoacyl tRNA synthetase class II, N-terminal domain
GYY|c16494_g1	PF00347	Ribosomal protein L6
GYY|c13175_g2	PF02806	Alpha amylase, C-terminal all-beta domain
GYY|c35354_g1	PF00160	Cyclophilin type peptidyl-prolyl cis-trans isomerase/CLD
GYY|c34955_g1	PF11654//PF05875	Protein of unknown function (DUF2665)//Ceramidase
GYY|c17831_g1	PF13520//PF00324	Amino acid permease//Amino acid permease
GYY|c35392_g1	PF12513	Mitochondrial degradasome RNA helicase subunit C terminal
GYY|c20400_g2	PF09771//PF08395	Transmembrane protein 188//7tm Chemosensory receptor
GYY|c19412_g1	PF11705//PF05132//PF06179//PF00536//PF00069//PF07714//PF07647//PF05470//PF03153//PF04147//PF04006	DNA-directed RNA polymerase III subunit Rpc31//RNA polymerase III RPC4//Surfeit locus protein 5 subunit 22 of Mediator complex//SAM domain (Sterile alpha motif)//Protein kinase domain//Protein tyrosine kinase//SAM domain (Sterile alpha motif)//Eukaryotic translation initiation factor 3 subunit 8 N-terminus//Transcription factor IIA, alpha/beta subunit//Nop14-like family//Mpp10 protein
GYY|c19309_g1	PF05008//PF02714//PF00322	Vesicle transport v-SNARE protein N-terminus//Calcium-dependent channel, 7TM region, putative phosphate//Endothelin family
GYY|c8184_g1	PF05887	Procyclic acidic repetitive protein (PARP)
GYY|c20166_g1	PF08449//PF04142//PF00892	UAA transporter family//Nucleotide-sugar transporter//EamA-like transporter family
GYY|c29848_g1	PF13606//PF00023	Ankyrin repeat//Ankyrin repeat
GYY|c33127_g1	PF00191	Annexin
GYY|c22167_g1	PF11654	Protein of unknown function (DUF2665)
GYY|c11918_g1	PF15681	Lymphocyte activation family X
GYY|c20133_g1	PF01764	Lipase (class 3)
GYY|c17006_g1	PF02214	BTB/POZ domain
GYY|c8902_g1	PF00274	Fructose-bisphosphate aldolase class-I
GYY|c36818_g1	PF02100	Ornithine decarboxylase antizyme
GYY|c31722_g1	PF00190	Cupin
GYY|c19355_g1	PF07690//PF00083//PF06203	Major Facilitator Superfamily//Sugar (and other) transporter//CCT motif
GYY|c33539_g1	PF04828	Glutathione-dependent formaldehyde-activating enzyme
GYY|c29128_g1	PF00781	Diacylglycerol kinase catalytic domain
GYY|c20524_g1	PF00288	GHMP kinases N terminal domain
GYY|c13461_g1	PF00176	SNF2 family N-terminal domain
GYY|c21363_g1	PF00400	WD domain, G-beta repeat
GYY|c11980_g1	PF08115	SFI toxin family
GYY|c29739_g1	PF01273	LBP / BPI / CETP family, N-terminal domain
GYY|c25899_g1	PF07496	CW-type Zinc Finger
GYY|c16456_g1	PF04099//PF04628	Sybindin-like family//Sedlin, N-terminal conserved region
GYY|c13470_g1	PF11109//PF05923	Orexigenic neuropeptide Qrfp/P518//APC cysteine-rich region
GYY|c16840_g1	PF16499	Alpha galactosidase A
GYY|c18856_g1	PF00036//PF16045//PF03832//PF00520	EF hand//LisH//WSK motif//Ion transport protein
GYY|c16985_g1	PF06414//PF00448	Zeta toxin//SRP54-type protein, GTPase domain
GYY|c19358_g1	PF00158//PF08477//PF04670//PF00005//PF00071//PF04548//PF03193//PF01926	Sigma-54 interaction domain//Ras of Complex, Roc, domain of DAPkinase//Gtr1/RagA G protein conserved region//ABC transporter//Ras family//AIG1 family//Protein of unknown function, DUF258//50S ribosome-binding GTPase
GYY|c20418_g1	PF04508//PF10186	Viral A-type inclusion protein repeat//Vacuolar sorting 38 and autophagy-related subunit 14
GYY|c17884_g1	PF00479//PF02781	Glucose-6-phosphate dehydrogenase, NAD binding domain//Glucose-6-phosphate dehydrogenase, C-terminal domain
GYY|c21234_g1	PF15550	Draxin
GYY|c19948_g1	PF03770	Inositol polyphosphate kinase
GYY|c34477_g1	PF02119	Flagellar P-ring protein
GYY|c27034_g1	PF15494//PF00530	Scavenger receptor cysteine-rich domain//Scavenger receptor cysteine-rich domain
GYY|c34678_g1	PF02515	CoA-transferase family III
GYY|c17535_g1	PF01637//PF08477//PF00735//PF00025//PF01585//PF00005//PF04670//PF10662//PF07728//PF00071//PF01926//PF03193	Archaeal ATPase//Ras of Complex, Roc, domain of DAPkinase//Septin//ADP-ribosylation factor family//G-patch domain//ABC transporter//Gtr1/RagA G protein conserved region//Ethanolamine utilisation - propanediol utilisation//AAA domain (dynein-related subfamily)//Ras family//50S ribosome-binding GTPase//Protein of unknown function, DUF258
GYY|c3676_g2	PF10099//PF05868//PF03872	Anti-sigma-K factor rskA//Rotavirus major outer capsid protein VP7//Anti sigma-E protein RseA, N-terminal domain
GYY|c15551_g1	PF04689//PF06422	DNA binding protein S1FA//CDR ABC transporter
GYY|c34339_g1	PF00400	WD domain, G-beta repeat
GYY|c18446_g1	PF00400	WD domain, G-beta repeat
GYY|c16042_g1	PF03605	Anaerobic c4-dicarboxylate membrane transporter
GYY|c18969_g1	PF00076//PF04675	RNA recognition motif. (a.k.a. RRM, RBD, or RNP domain)//DNA ligase N terminus
GYY|c5827_g1	PF03244	Photosystem I reaction centre subunit VI
GYY|c19807_g1	PF01135	Protein-L-isoaspartate(D-aspartate) O-methyltransferase (PCMT)
GYY|c33862_g1	PF12106//PF00069//PF07714	Colicin C terminal ribonuclease domain//Protein kinase domain//Protein tyrosine kinase
GYY|c36820_g1	PF03332//PF00069//PF07714	Eukaryotic phosphomannomutase//Protein kinase domain//Protein tyrosine kinase
GYY|c36109_g1	PF03973	Triabin
GYY|c27303_g1	PF00237	Ribosomal protein L22p/L17e
GYY|c21981_g1	PF02562//PF00437//PF00158//PF14532//PF00005//PF08532//PF00004//PF10662//PF06414//PF07728//PF07726//PF02367//PF03193//PF07931//PF03028	PhoH-like protein//Type II/IV secretion system protein//Sigma-54 interaction domain//Sigma-54 interaction domain//ABC transporter//Beta-galactosidase trimerisation domain//ATPase family associated with various cellular activities (AAA)//Ethanolamine utilisation - propanediol utilisation//Zeta toxin//AAA domain (dynein-related subfamily)//ATPase family associated with various cellular activities (…
GYY|c38472_g1	PF00069//PF07714	Protein kinase domain//Protein tyrosine kinase
GYY|c21626_g1	PF06090	Inositol-pentakisphosphate 2-kinase
GYY|c36653_g1	PF00191	Annexin
GYY|c25771_g1	PF00069//PF07714	Protein kinase domain//Protein tyrosine kinase
GYY|c35848_g1	PF02212	Dynamin GTPase effector domain
GYY|c18240_g1	PF03127//PF07127//PF00790//PF01363	GAT domain//Late nodulin protein//VHS domain//FYVE zinc finger
GYY|c6343_g1	PF02514	CobN/Magnesium Chelatase
GYY|c9887_g1	PF03184//PF00665	DDE superfamily endonuclease//Integrase core domain
GYY|c29902_g1	PF02390	Putative methyltransferase
GYY|c14433_g1	PF02284	Cytochrome c oxidase subunit Va
GYY|c22326_g1	PF00334	Nucleoside diphosphate kinase
GYY|c17593_g1	PF04216//PF05426	Protein involved in formate dehydrogenase formation//Alginate lyase
GYY|c23155_g1	PF02901	Pyruvate formate lyase-like
GYY|c20140_g1	PF11808	Domain of unknown function (DUF3329)
GYY|c37661_g1	PF04772	Influenza B matrix protein 2 (BM2)
GYY|c15095_g1	PF00162	Phosphoglycerate kinase
GYY|c25317_g1	PF00918//PF00214	Gastrin/cholecystokinin family//Calcitonin / CGRP / IAPP family
GYY|c21622_g2	PF01276	Orn/Lys/Arg decarboxylase, major domain
GYY|c35731_g1	PF00312	Ribosomal protein S15
GYY|c20887_g1	PF06422//PF07478//PF10176	CDR ABC transporter//D-ala D-ala ligase C-terminus//Protein of unknown function (DUF2370)
GYY|c16845_g1	PF00283//PF04410//PF00450	Cytochrome b559, alpha (gene psbE) and beta (gene psbF)subunits//Gar1/Naf1 RNA binding region//Serine carboxypeptidase
GYY|c14919_g1	PF16590	Exocrine gland-secreting peptide
GYY|c16006_g1	PF00400	WD domain, G-beta repeat
GYY|c21008_g1	PF06645	Microsomal signal peptidase 12 kDa subunit (SPC12)
GYY|c16980_g1	PF16906	Ribosomal proteins L26 eukaryotic, L24P archaeal
GYY|c20603_g1	PF05887	Procyclic acidic repetitive protein (PARP)
GYY|c27661_g1	PF00324//PF13520	Amino acid permease//Amino acid permease
GYY|c18760_g1	PF00348	Polyprenyl synthetase
GYY|c40199_g1	PF02113	D-Ala-D-Ala carboxypeptidase 3 (S13) family
GYY|c32551_g1	PF12906	RING-variant domain
GYY|c32285_g1	PF00757//PF09064	Furin-like cysteine rich region//Thrombomodulin like fifth domain, EGF-like
GYY|c24929_g1	PF15243//PF01701	Anaphase-promoting complex subunit 15//Photosystem I reaction centre subunit IX / PsaJ
GYY|c11800_g2	PF07731	Multicopper oxidase
GYY|c19591_g1	PF07542	ATP12 chaperone protein
GYY|c35998_g1	PF02868//PF01447	Thermolysin metallopeptidase, alpha-helical domain//Thermolysin metallopeptidase, catalytic domain
GYY|c26277_g1	PF00704	Glycosyl hydrolases family 18
GYY|c22957_g1	PF04513//PF06667	Baculovirus polyhedron envelope protein, PEP, C terminus//Phage shock protein B
GYY|c11638_g1	PF05818	Enterobacterial TraT complement resistance protein
GYY|c4168_g1	PF05434	TMEM9
GYY|c8651_g1	PF00833	Ribosomal S17
GYY|c17662_g1	PF05337	Macrophage colony stimulating factor-1 (CSF-1)
GYY|c14516_g1	PF12258	Microcephalin protein
GYY|c20343_g1	PF09730	Microtubule-associated protein Bicaudal-D
GYY|c7701_g1	PF09243	Mitochondrial small ribosomal subunit Rsm22
GYY|c22181_g1	PF07714//PF00069	Protein tyrosine kinase//Protein kinase domain
GYY|c37596_g1	PF00160	Cyclophilin type peptidyl-prolyl cis-trans isomerase/CLD
GYY|c9621_g1	PF00137	ATP synthase subunit C
GYY|c27142_g1	PF00692	dUTPase
GYY|c17225_g1	PF00856//PF05033	SET domain//Pre-SET motif
GYY|c20914_g1	PF03009	Glycerophosphoryl diester phosphodiesterase family
GYY|c13079_g1	PF01782//PF01247	RimM N-terminal domain//Ribosomal protein L35Ae
GYY|c38794_g1	PF04623//PF04675	Adenovirus E1B protein N-terminus//DNA ligase N terminus
GYY|c17362_g1	PF11380//PF07498	Stealth protein CR2, conserved region 2//Rho termination factor, N-terminal domain
GYY|c4596_g1	PF02714	Calcium-dependent channel, 7TM region, putative phosphate
GYY|c31831_g1	PF10417	C-terminal domain of 1-Cys peroxiredoxin
GYY|c3657_g1	PF01808	AICARFT/IMPCHase bienzyme
GYY|c21330_g1	PF08631	Meiosis protein SPO22/ZIP4 like
GYY|c14907_g1	PF00937	Coronavirus nucleocapsid protein
GYY|c38287_g1	PF00180	Isocitrate/isopropylmalate dehydrogenase
GYY|c32564_g1	PF10399	Ubiquitinol-cytochrome C reductase Fe-S subunit TAT signal
GYY|c21219_g1	PF01397	Terpene synthase, N-terminal domain
GYY|c13420_g1	PF04931//PF06524//PF00076//PF01080//PF11744	DNA polymerase phi//NOA36 protein//RNA recognition motif. (a.k.a. RRM, RBD, or RNP domain)//Presenilin//Aluminium activated malate transporter
GYY|c36630_g1	PF02897	Prolyl oligopeptidase, N-terminal beta-propeller domain
GYY|c30993_g1	PF06434	Aconitate hydratase 2 N-terminus
GYY|c30153_g1	PF02018	Carbohydrate binding domain
GYY|c24695_g1	PF00258	Flavodoxin
GYY|c4223_g1	PF03492	SAM dependent carboxyl methyltransferase
GYY|c23168_g1	PF15898//PF01166//PF10186	cGMP-dependent protein kinase interacting domain//TSC-22/dip/bun family//Vacuolar sorting 38 and autophagy-related subunit 14
GYY|c31643_g1	PF00462	Glutaredoxin
GYY|c35246_g1	PF01151	GNS1/SUR4 family
GYY|c11253_g1	PF00080	Copper/zinc superoxide dismutase (SODC)
GYY|c13691_g1	PF00098//PF05531	Zinc knuckle//Nucleopolyhedrovirus P10 protein
GYY|c9501_g1	PF06344	Parechovirus Genome-linked protein
GYY|c32607_g1	PF07714//PF00069	Protein tyrosine kinase//Protein kinase domain
GYY|c18424_g1	PF01016	Ribosomal L27 protein
GYY|c39203_g1	PF03492	SAM dependent carboxyl methyltransferase
GYY|c37045_g1	PF01494//PF00285	FAD binding domain//Citrate synthase
GYY|c31920_g1	PF00141	Peroxidase
GYY|c13365_g1	PF06009	Laminin Domain II
GYY|c35278_g1	PF00253	Ribosomal protein S14p/S29e
GYY|c35187_g1	PF00879	Defensin propeptide
GYY|c19613_g1	PF10503//PF01738//PF00326//PF02230	Esterase PHB depolymerase//Dienelactone hydrolase family//Prolyl oligopeptidase family//Phospholipase/Carboxylesterase
GYY|c37327_g1	PF00999	Sodium/hydrogen exchanger family
GYY|c35708_g1	PF02376	CUT domain
GYY|c16392_g1	PF00124//PF05680	Photosynthetic reaction centre protein//ATP synthase E chain
GYY|c34206_g1	PF00297	Ribosomal protein L3
GYY|c26972_g1	PF04851	Type III restriction enzyme, res subunit
GYY|c40256_g1	PF13606//PF00023	Ankyrin repeat//Ankyrin repeat
GYY|c14040_g1	PF00236//PF00069//PF07714	Glycoprotein hormone//Protein kinase domain//Protein tyrosine kinase
GYY|c35703_g1	PF00106	short chain dehydrogenase
GYY|c18768_g2	PF01398	JAB1/Mov34/MPN/PAD-1 ubiquitin protease
GYY|c18170_g1	PF02845	CUE domain
GYY|c31341_g1	PF01221	Dynein light chain type 1
GYY|c40461_g1	PF13404	AsnC-type helix-turn-helix domain
GYY|c2263_g1	PF04627	Mitochondrial ATP synthase epsilon chain
GYY|c16486_g1	PF00097//PF13639//PF11789//PF12906//PF12861//PF12678	Zinc finger, C3HC4 type (RING finger)//Ring finger domain//Zinc-finger of the MIZ type in Nse subunit//RING-variant domain//Anaphase-promoting complex subunit 11 RING-H2 finger//RING-H2 zinc finger
GYY|c29255_g1	PF07714//PF00069	Protein tyrosine kinase//Protein kinase domain
GYY|c15129_g1	PF00831	Ribosomal L29 protein
GYY|c19579_g2	PF05104	Ribosome receptor lysine/proline rich region
GYY|c20995_g1	PF03798//PF01546	TLC domain//Peptidase family M20/M25/M40
GYY|c23854_g1	PF00332	Glycosyl hydrolases family 17
GYY|c22436_g1	PF02724//PF03896//PF15957	CDC45-like protein//Translocon-associated protein (TRAP), alpha subunit//Commissureless
GYY|c18108_g1	PF00382//PF01857//PF01667//PF02984	Transcription factor TFIIB repeat//Retinoblastoma-associated protein B domain//Ribosomal protein S27//Cyclin, C-terminal domain
GYY|c21348_g1	PF12106//PF01019	Colicin C terminal ribonuclease domain//Gamma-glutamyltranspeptidase
GYY|c37311_g1	PF01602	Adaptin N terminal region
GYY|c10019_g1	PF00344	SecY translocase
GYY|c13933_g1	PF00160	Cyclophilin type peptidyl-prolyl cis-trans isomerase/CLD
GYY|c35669_g1	PF00337	Galactoside-binding lectin
GYY|c30704_g1	PF04719//PF15510	hTAFII28-like protein conserved region//Centromere kinetochore component W
GYY|c3586_g1	PF01083	Cutinase
GYY|c31590_g1	PF02421//PF01926//PF03193	Ferrous iron transport protein B//50S ribosome-binding GTPase//Protein of unknown function, DUF258
GYY|c16802_g1	PF00450	Serine carboxypeptidase
GYY|c31206_g1	PF00549	CoA-ligase
GYY|c24942_g1	PF00105	Zinc finger, C4 type (two domains)
GYY|c21016_g1	PF01234//PF12919	NNMT/PNMT/TEMT family//TcdA/TcdB catalytic glycosyltransferase domain
GYY|c19103_g1	PF01092	Ribosomal protein S6e
GYY|c12611_g1	PF06687	SUR7/PalI family
GYY|c3718_g1	PF01347	Lipoprotein amino terminal region
GYY|c40929_g1	PF08619	Alkali metal cation/H+ antiporter Nha1 C terminus
GYY|c32444_g1	PF13520//PF01061//PF00324	Amino acid permease//ABC-2 type transporter//Amino acid permease
GYY|c25045_g1	PF02171	Piwi domain
GYY|c11203_g1	PF15836//PF01213	SSTK-interacting protein, TSSK6-activating co-chaperone protein//Adenylate cyclase associated (CAP) N terminal
GYY|c10948_g1	PF01151	GNS1/SUR4 family
GYY|c34309_g1	PF05470	Eukaryotic translation initiation factor 3 subunit 8 N-terminus
GYY|c31797_g1	PF08398	Parvovirus coat protein VP1
GYY|c28332_g1	PF03222	Tryptophan/tyrosine permease family
GYY|c7854_g1	PF01004	Flavivirus envelope glycoprotein M
GYY|c15253_g1	PF02347//PF01212//PF00155//PF01053//PF09028//PF05889	Glycine cleavage system P-protein//Beta-eliminating lyase//Aminotransferase class I and II//Cys/Met metabolism PLP-dependent enzyme//Mac 1//O-phosphoseryl-tRNA(Sec) selenium transferase, SepSecS
GYY|c21819_g1	PF14955//PF00999	Mitochondrial ribosome subunit S24//Sodium/hydrogen exchanger family
GYY|c29930_g1	PF08587//PF02800	Ubiquitin associated domain (UBA)//Glyceraldehyde 3-phosphate dehydrogenase, C-terminal domain
GYY|c21525_g1	PF03950	tRNA synthetases class I (E and Q), anti-codon binding domain
GYY|c16046_g1	PF10426	Recombination-activating protein 1 zinc-finger domain
GYY|c37847_g1	PF02866	lactate/malate dehydrogenase, alpha/beta C-terminal domain
GYY|c36192_g1	PF00067	Cytochrome P450
GYY|c18167_g1	PF07936//PF06206//PF02914	Potassium-channel blocking toxin//CpeT/CpcT family (DUF1001)//Bacteriophage Mu transposase
GYY|c16594_g1	PF02444	Hepatitis E virus ORF-2 (Putative capsid protein)
GYY|c30310_g1	PF11606	Family 31 carbohydrate binding protein
GYY|c15712_g1	PF00355//PF00172	Rieske [2Fe-2S] domain//Fungal Zn(2)-Cys(6) binuclear cluster domain
GYY|c22035_g1	PF01166	TSC-22/dip/bun family
GYY|c25823_g1	PF05859	Mis12 protein
GYY|c20387_g1	PF00176//PF04851	SNF2 family N-terminal domain//Type III restriction enzyme, res subunit
GYY|c18818_g1	PF00646//PF12937	F-box domain//F-box-like
GYY|c34871_g1	PF02948	Amelogenin
GYY|c21065_g1	PF08168//PF00290	NUC205 domain//Tryptophan synthase alpha chain
GYY|c5377_g1	PF02792	Mago nashi protein
GYY|c36741_g1	PF04827	Plant transposon protein
GYY|c21352_g1	PF08657//PF08702	DASH complex subunit Spc34//Fibrinogen alpha/beta chain family
GYY|c21541_g1	PF00804	Syntaxin
GYY|c19913_g1	PF01926//PF02421//PF01057	50S ribosome-binding GTPase//Ferrous iron transport protein B//Parvovirus non-structural protein NS1
GYY|c17919_g1	PF03951//PF08107	Glutamine synthetase, beta-Grasp domain//Pleurocidin family
GYY|c20221_g1	PF00501	AMP-binding enzyme
GYY|c19374_g1	PF00487//PF11960	Fatty acid desaturase//Domain of unknown function (DUF3474)
GYY|c11154_g1	PF00098	Zinc knuckle
GYY|c15708_g1	PF08650//PF00578//PF00063//PF08653	DASH complex subunit Dad4//AhpC/TSA family//Myosin head (motor domain)//DASH complex subunit Dam1
GYY|c38792_g1	PF07228//PF00481	Stage II sporulation protein E (SpoIIE)//Protein phosphatase 2C
GYY|c32668_g1	PF04124	Dor1-like family
GYY|c13276_g1	PF00160	Cyclophilin type peptidyl-prolyl cis-trans isomerase/CLD
GYY|c17224_g1	PF02724//PF06524//PF04889//PF04147//PF03286//PF04931//PF07267//PF10486	CDC45-like protein//NOA36 protein//Cwf15/Cwc15 cell cycle control protein//Nop14-like family//Pox virus Ag35 surface protein//DNA polymerase phi//Nucleopolyhedrovirus capsid protein P87//Phosphoinositide 3-kinase gamma adapter protein p101 subunit
GYY|c40448_g1	PF05797	Yeast trans-acting factor (REP1/REP2)
GYY|c23874_g1	PF07749//PF02877	Endoplasmic reticulum protein ERp29, C-terminal domain//Poly(ADP-ribose) polymerase, regulatory domain
GYY|c2160_g1	PF01655	Ribosomal protein L32
GYY|c6338_g1	PF03144	Elongation factor Tu domain 2
GYY|c20330_g2	PF01008	Initiation factor 2 subunit family
GYY|c13679_g1	PF02870	6-O-methylguanine DNA methyltransferase, ribonuclease-like domain
GYY|c33253_g1	PF00501	AMP-binding enzyme
GYY|c29010_g1	PF00330	Aconitase family (aconitate hydratase)
GYY|c14608_g1	PF05842//PF07213	Euplotes octocarinatus mating pheromone protein//DAP10 membrane protein
GYY|c29074_g1	PF00846	Hantavirus nucleocapsid protein
GYY|c24987_g1	PF00057//PF06687	Low-density lipoprotein receptor domain class A//SUR7/PalI family
GYY|c15292_g1	PF00125//PF02969//PF07571	Core histone H2A/H2B/H3/H4//TATA box binding protein associated factor (TAF)//TAF6 C-terminal HEAT repeat domain
GYY|c5248_g1	PF01116	Fructose-bisphosphate aldolase class-II
GYY|c20287_g1	PF12937	F-box-like
GYY|c17378_g1	PF13302//PF08445//PF14895//PF00583//PF13673//PF13508//PF12568	Acetyltransferase (GNAT) domain//FR47-like protein//Protein phosphatase 1 inhibitor//Acetyltransferase (GNAT) family//Acetyltransferase (GNAT) domain//Acetyltransferase (GNAT) domain//Acetyltransferase (GNAT) domain
GYY|c20112_g1	PF14820	Small proline-rich 2
GYY|c31038_g1	PF01274	Malate synthase
GYY|c20617_g1	PF00587//PF00202	tRNA synthetase class II core domain (G, H, P, S and T)//Aminotransferase class-III
GYY|c19529_g1	PF00288	GHMP kinases N terminal domain
GYY|c21817_g1	PF01924	Hydrogenase formation hypA family
GYY|c8912_g1	PF01158	Ribosomal protein L36e
GYY|c14853_g1	PF01692//PF04513//PF05478//PF01442//PF07464//PF07730//PF03938	Paramyxovirus non-structural protein C//Baculovirus polyhedron envelope protein, PEP, C terminus//Prominin//Apolipoprotein A1/A4/E domain//Apolipophorin-III precursor (apoLp-III)//Histidine kinase//Outer membrane protein (OmpH-like)
GYY|c20726_g2	PF07992//PF00070//PF01266	Pyridine nucleotide-disulphide oxidoreductase//Pyridine nucleotide-disulphide oxidoreductase//FAD dependent oxidoreductase
GYY|c19659_g1	PF04147//PF04406	Nop14-like family//Type IIB DNA topoisomerase
GYY|c30467_g1	PF02073	Thermophilic metalloprotease (M29)
GYY|c38325_g1	PF12767	Transcriptional regulator of RNA polII, SAGA, subunit
GYY|c285_g1	PF01990	ATP synthase (F/14-kDa) subunit
GYY|c19044_g1	PF04178//PF04647//PF05204	Got1/Sft2-like family//Accessory gene regulator B//Homing endonuclease
GYY|c40285_g1	PF00930	Dipeptidyl peptidase IV (DPP IV) N-terminal region
GYY|c18178_g1	PF11593	Mediator complex subunit 3 fungal
GYY|c24705_g1	PF08711	TFIIS helical bundle-like domain
GYY|c34489_g1	PF05393//PF05743	Human adenovirus early E3A glycoprotein//UEV domain
GYY|c21328_g1	PF01496	V-type ATPase 116kDa subunit family
GYY|c20089_g1	PF03938//PF07544//PF05615//PF07926//PF00992//PF13851	Outer membrane protein (OmpH-like)//RNA polymerase II transcription mediator complex subunit 9//Tho complex subunit 7//TPR/MLP1/MLP2-like protein//Troponin//Growth-arrest specific micro-tubule binding
GYY|c30060_g1	PF01070	FMN-dependent dehydrogenase
GYY|c39952_g1	PF04097	Nup93/Nic96
GYY|c11691_g1	PF01649	Ribosomal protein S20
GYY|c34817_g1	PF00083	Sugar (and other) transporter
GYY|c38005_g1	PF03370	Carbohydrate/starch-binding module (family 21)
GYY|c25645_g1	PF07714	Protein tyrosine kinase
GYY|c28650_g1	PF06687//PF00420//PF00507	SUR7/PalI family//NADH-ubiquinone/plastoquinone oxidoreductase chain 4L//NADH-ubiquinone/plastoquinone oxidoreductase, chain 3
GYY|c26011_g1	PF00076	RNA recognition motif. (a.k.a. RRM, RBD, or RNP domain)
GYY|c30365_g1	PF00530	Scavenger receptor cysteine-rich domain
GYY|c17816_g2	PF01151//PF03160//PF05093	GNS1/SUR4 family//Calx-beta domain//Cytokine-induced anti-apoptosis inhibitor 1, Fe-S biogenesis
GYY|c25091_g1	PF06459//PF00487//PF02862//PF03985//PF05091//PF01080//PF12326//PF07565//PF16965//PF03153//PF13965	Ryanodine Receptor TM 4-6//Fatty acid desaturase//DDHD domain//Paf1//Eukaryotic translation initiation factor 3 subunit 7 (eIF-3)//Presenilin//N-glycosylation protein//Band 3 cytoplasmic domain//Ceramide synthase regulator//Transcription factor IIA, alpha/beta subunit//dsRNA-gated channel SID-1
GYY|c21024_g1	PF05225//PF01590	helix-turn-helix, Psq domain//GAF domain
GYY|c9247_g1	PF07479	NAD-dependent glycerol-3-phosphate dehydrogenase C-terminus
GYY|c10998_g1	PF02935	Cytochrome c oxidase subunit VIIc
GYY|c24752_g1	PF01408	Oxidoreductase family, NAD-binding Rossmann fold
GYY|c35346_g1	PF02852//PF07992	Pyridine nucleotide-disulphide oxidoreductase, dimerisation domain//Pyridine nucleotide-disulphide oxidoreductase
GYY|c19961_g1	PF00010	Helix-loop-helix DNA-binding domain
GYY|c14465_g1	PF07836	DmpG-like communication domain
GYY|c39849_g1	PF04444//PF01197	Catechol dioxygenase N terminus//Ribosomal protein L31
GYY|c12326_g1	PF00102//PF01130//PF06442//PF00782	Protein-tyrosine phosphatase//CD36 family//R67 dihydrofolate reductase//Dual specificity phosphatase, catalytic domain
GYY|c27256_g1	PF06645	Microsomal signal peptidase 12 kDa subunit (SPC12)
GYY|c22673_g1	PF01925//PF00230	Sulfite exporter TauE/SafE//Major intrinsic protein
GYY|c13706_g1	PF01641//PF01155//PF01907	SelR domain//Hydrogenase/urease nickel incorporation, metallochaperone, hypA//Ribosomal protein L37e
GYY|c12394_g1	PF08125	Mannitol dehydrogenase C-terminal domain
GYY|c13580_g1	PF01652	Eukaryotic initiation factor 4E
GYY|c23515_g1	PF04177	TAP42-like family
GYY|c12845_g1	PF05851	Lentivirus virion infectivity factor (VIF)
GYY|c18340_g1	PF05509//PF07651//PF06273	TraY domain//ANTH domain//Plant specific eukaryotic initiation factor 4B
GYY|c9344_g1	PF04777//PF02367	Erv1 / Alr family//Threonylcarbamoyl adenosine biosynthesis protein TsaE
GYY|c11353_g1	PF02826//PF02800//PF00044//PF01113//PF01175	D-isomer specific 2-hydroxyacid dehydrogenase, NAD binding domain//Glyceraldehyde 3-phosphate dehydrogenase, C-terminal domain//Glyceraldehyde 3-phosphate dehydrogenase, NAD binding domain//Dihydrodipicolinate reductase, N-terminus//Urocanase
GYY|c18390_g1	PF03811	InsA N-terminal domain
GYY|c11674_g1	PF00098	Zinc knuckle
GYY|c21318_g1	PF03790	KNOX1 domain
GYY|c10573_g1	PF01735	Lysophospholipase catalytic domain
GYY|c20466_g1	PF06179//PF01553	Surfeit locus protein 5 subunit 22 of Mediator complex//Acyltransferase
GYY|c33115_g1	PF00580	UvrD/REP helicase N-terminal domain
GYY|c35965_g1	PF00861	Ribosomal L18p/L5e family
GYY|c30326_g1	PF01434	Peptidase family M41
GYY|c22369_g1	PF04428	Choline kinase N terminus
GYY|c15265_g1	PF00076	RNA recognition motif. (a.k.a. RRM, RBD, or RNP domain)
GYY|c35177_g1	PF08777//PF00076	RNA binding motif//RNA recognition motif. (a.k.a. RRM, RBD, or RNP domain)
GYY|c30783_g1	PF00082	Subtilase family
GYY|c21858_g1	PF00628//PF07496//PF01047	PHD-finger//CW-type Zinc Finger//MarR family
GYY|c19068_g1	PF13895//PF01702	Immunoglobulin domain//Queuine tRNA-ribosyltransferase
GYY|c34690_g1	PF03073	TspO/MBR family
GYY|c17360_g2	PF00293	NUDIX domain
GYY|c13140_g1	PF15172//PF04548	Prolactin-releasing peptide//AIG1 family
GYY|c5653_g1	PF00430	ATP synthase B/B' CF(0)
GYY|c20793_g1	PF02535	ZIP Zinc transporter
GYY|c6194_g1	PF04689	DNA binding protein S1FA
GYY|c28071_g1	PF01399	PCI domain
GYY|c23369_g1	PF01900//PF00171	Rpp14/Pop5 family//Aldehyde dehydrogenase family
GYY|c36878_g1	PF00008//PF04863	EGF-like domain//Alliinase EGF-like domain
GYY|c27382_g1	PF00026	Eukaryotic aspartyl protease
GYY|c38912_g1	PF13855//PF00560	Leucine rich repeat//Leucine Rich Repeat
GYY|c14802_g1	PF02714	Calcium-dependent channel, 7TM region, putative phosphate
GYY|c22143_g1	PF03659	Glycosyl hydrolase family 71
GYY|c30817_g1	PF07574	Nse1 non-SMC component of SMC5-6 complex
GYY|c40037_g1	PF04931	DNA polymerase phi
GYY|c30405_g1	PF10401	Interferon-regulatory factor 3
GYY|c13480_g1	PF02358	Trehalose-phosphatase
GYY|c17076_g2	PF15234	Linker for activation of T-cells
GYY|c8781_g2	PF01200	Ribosomal protein S28e
GYY|c21477_g1	PF05365	Ubiquinol-cytochrome C reductase, UQCRX/QCR9 like
GYY|c8623_g1	PF00318	Ribosomal protein S2
GYY|c19061_g1	PF00621	RhoGEF domain
GYY|c33463_g1	PF00069	Protein kinase domain
GYY|c14133_g1	PF01679	Proteolipid membrane potential modulator
GYY|c1040_g1	PF04911	ATP synthase j chain
GYY|c39664_g1	PF00026	Eukaryotic aspartyl protease
GYY|c16769_g1	PF03600//PF00939	Citrate transporter//Sodium:sulfate symporter transmembrane region
GYY|c32356_g1	PF01059	NADH-ubiquinone oxidoreductase chain 4, amino terminus
GYY|c24025_g1	PF01433	Peptidase family M1
GYY|c7257_g1	PF00201	UDP-glucoronosyl and UDP-glucosyl transferase
GYY|c23012_g1	PF00155//PF02515//PF10766	Aminotransferase class I and II//CoA-transferase family III//Multidrug efflux pump-associated protein AcrZ
GYY|c15937_g1	PF14552//PF07823	Tautomerase enzyme//Cyclic phosphodiesterase-like protein
GYY|c20196_g1	PF07994	Myo-inositol-1-phosphate synthase
GYY|c24092_g1	PF00076	RNA recognition motif. (a.k.a. RRM, RBD, or RNP domain)
GYY|c18304_g1	PF02150	RNA polymerases M/15 Kd subunit
GYY|c8835_g1	PF11593	Mediator complex subunit 3 fungal
GYY|c35773_g1	PF00410//PF00347	Ribosomal protein S8//Ribosomal protein L6
GYY|c30970_g1	PF00853	Runt domain
GYY|c74_g1	PF03530//PF01735	Calcium-activated SK potassium channel//Lysophospholipase catalytic domain
GYY|c40924_g1	PF02606	Tetraacyldisaccharide-1-P 4'-kinase
GYY|c27542_g1	PF06446	Hepcidin
GYY|c20630_g1	PF13414//PF13176//PF00407//PF13371//PF13181//PF00515//PF13174	TPR repeat//Tetratricopeptide repeat//Pathogenesis-related protein Bet v I family//Tetratricopeptide repeat//Tetratricopeptide repeat//Tetratricopeptide repeat//Tetratricopeptide repeat
GYY|c28896_g1	PF00199	Catalase
GYY|c20883_g1	PF00798//PF00560//PF12937//PF00515//PF13414//PF13371//PF01258//PF00646	Arenavirus glycoprotein//Leucine Rich Repeat//F-box-like//Tetratricopeptide repeat//TPR repeat//Tetratricopeptide repeat//Prokaryotic dksA/traR C4-type zinc finger//F-box domain
GYY|c16313_g1	PF00270//PF06862	DEAD/DEAH box helicase//Utp25, U3 small nucleolar RNA-associated SSU processome protein 25
GYY|c34228_g1	PF10584	Proteasome subunit A N-terminal signature
GYY|c22655_g1	PF00125	Core histone H2A/H2B/H3/H4
GYY|c21198_g1	PF00775//PF07714//PF00069//PF16367	Dioxygenase//Protein tyrosine kinase//Protein kinase domain//RNA recognition motif
GYY|c19052_g1	PF00076//PF08649//PF00658//PF16367	RNA recognition motif. (a.k.a. RRM, RBD, or RNP domain)//DASH complex subunit Dad1//Poly-adenylate binding protein, unique domain//RNA recognition motif
GYY|c30277_g1	PF00528	Binding-protein-dependent transport system inner membrane component
GYY|c40224_g1	PF00141	Peroxidase
GYY|c16663_g1	PF14634//PF13639//PF12861//PF17123//PF12906//PF03854//PF00097//PF12678	zinc-RING finger domain//Ring finger domain//Anaphase-promoting complex subunit 11 RING-H2 finger//RING-like zinc finger//RING-variant domain//P-11 zinc finger//Zinc finger, C3HC4 type (RING finger)//RING-H2 zinc finger
GYY|c4109_g1	PF00337	Galactoside-binding lectin
GYY|c27941_g1	PF02535//PF16647	ZIP Zinc transporter//Granulocyte colony-stimulating factor
GYY|c35054_g1	PF01414	Delta serrate ligand
GYY|c14740_g1	PF03184//PF01361//PF00199	DDE superfamily endonuclease//Tautomerase enzyme//Catalase
GYY|c39573_g1	PF00575	S1 RNA binding domain
GYY|c33616_g1	PF00091	Tubulin/FtsZ family, GTPase domain
GYY|c18649_g1	PF00443//PF15499	Ubiquitin carboxyl-terminal hydrolase//Ubiquitin-specific peptidase-like, SUMO isopeptidase
GYY|c14384_g1	PF04909//PF01373	Amidohydrolase//Glycosyl hydrolase family 14
GYY|c25596_g1	PF08179	Small acid-soluble spore protein P family
GYY|c1584_g1	PF00487	Fatty acid desaturase
GYY|c13584_g1	PF00620	RhoGAP domain
GYY|c29878_g1	PF00821	Phosphoenolpyruvate carboxykinase
GYY|c10021_g2	PF13673//PF13508//PF08445//PF00583	Acetyltransferase (GNAT) domain//Acetyltransferase (GNAT) domain//FR47-like protein//Acetyltransferase (GNAT) family
GYY|c8613_g1	PF13492//PF13185//PF01590	GAF domain//GAF domain//GAF domain
GYY|c38721_g1	PF02966//PF00085	Mitosis protein DIM1//Thioredoxin
GYY|c21140_g1	PF03104	DNA polymerase family B, exonuclease domain
GYY|c17678_g1	PF00789	UBX domain
GYY|c21075_g2	PF00072	Response regulator receiver domain
GYY|c18482_g1	PF03533	SPO11 homologue
GYY|c31371_g1	PF00205	Thiamine pyrophosphate enzyme, central domain
GYY|c31432_g1	PF00116	Cytochrome C oxidase subunit II, periplasmic domain
GYY|c29532_g1	PF00071	Ras family
GYY|c19850_g1	PF02690//PF04057//PF01336	Na+/Pi-cotransporter//Replication factor-A protein 1, N-terminal domain//OB-fold nucleic acid binding domain
GYY|c30867_g1	PF15150//PF00441	Phorbol-12-myristate-13-acetate-induced//Acyl-CoA dehydrogenase, C-terminal domain
GYY|c12471_g1	PF04911	ATP synthase j chain
GYY|c20774_g1	PF04851//PF00895//PF08658//PF00176	Type III restriction enzyme, res subunit//ATP synthase protein 8//Rad54 N terminal//SNF2 family N-terminal domain
GYY|c31204_g1	PF00107	Zinc-binding dehydrogenase
GYY|c1171_g1	PF00267	Gram-negative porin
GYY|c31998_g1	PF00089	Trypsin
GYY|c35134_g1	PF03169	OPT oligopeptide transporter protein
GYY|c19289_g1	PF07931	Chloramphenicol phosphotransferase-like protein
GYY|c39007_g1	PF00430//PF15952	ATP synthase B/B' CF(0)//Enhancer of split M4 family
GYY|c32925_g1	PF00071	Ras family
GYY|c22107_g1	PF00069//PF07714	Protein kinase domain//Protein tyrosine kinase
GYY|c13262_g1	PF02973	Sialidase, N-terminal domain
GYY|c16464_g1	PF12861	Anaphase-promoting complex subunit 11 RING-H2 finger
GYY|c19010_g1	PF05175//PF02005//PF03602	Methyltransferase small domain//N2,N2-dimethylguanosine tRNA methyltransferase//Conserved hypothetical protein 95
GYY|c24925_g1	PF08923//PF00274//PF03492	Mitogen-activated protein kinase kinase 1 interacting//Fructose-bisphosphate aldolase class-I//SAM dependent carboxyl methyltransferase
GYY|c19008_g1	PF03739	Predicted permease YjgP/YjgQ family
GYY|c26664_g1	PF01179	Copper amine oxidase, enzyme domain
GYY|c22999_g1	PF01442//PF14722	Apolipoprotein A1/A4/E domain//Ki-ras-induced actin-interacting protein-IP3R-interacting domain
GYY|c37348_g1	PF06703//PF07690	Microsomal signal peptidase 25 kDa subunit (SPC25)//Major Facilitator Superfamily
GYY|c38519_g1	PF06021//PF00734	Aralkyl acyl-CoA:amino acid N-acyltransferase//Fungal cellulose binding domain
GYY|c21975_g1	PF01007	Inward rectifier potassium channel
GYY|c27600_g1	PF07678	A-macroglobulin complement component
GYY|c15460_g1	PF02771//PF00441//PF02770	Acyl-CoA dehydrogenase, N-terminal domain//Acyl-CoA dehydrogenase, C-terminal domain//Acyl-CoA dehydrogenase, middle domain
GYY|c23523_g1	PF00375	Sodium:dicarboxylate symporter family
GYY|c9534_g1	PF00111	2Fe-2S iron-sulfur cluster binding domain
GYY|c5486_g1	PF03051//PF00112	Peptidase C1-like family//Papain family cysteine protease
GYY|c25163_g1	PF14560//PF00240//PF04452	Ubiquitin-like domain//Ubiquitin family//RNA methyltransferase
GYY|c28124_g1	PF08926	Domain of unknown function (DUF1908)
GYY|c20668_g1	PF00459	Inositol monophosphatase family
GYY|c35037_g1	PF04434	SWIM zinc finger
GYY|c34731_g1	PF06152	Phage minor capsid protein 2
GYY|c12583_g1	PF01825//PF07382	GPCR proteolysis site, GPS, motif//Histone H1-like nucleoprotein HC2
GYY|c40231_g1	PF14560//PF00240	Ubiquitin-like domain//Ubiquitin family
GYY|c13933_g2	PF00160	Cyclophilin type peptidyl-prolyl cis-trans isomerase/CLD
GYY|c20669_g1	PF04706//PF00734	Dickkopf N-terminal cysteine-rich region//Fungal cellulose binding domain
GYY|c35043_g1	PF04117//PF05524//PF09726//PF14817//PF04111	Mpv17 / PMP22 family//PEP-utilising enzyme, N-terminal//Transmembrane protein//HAUS augmin-like complex subunit 5//Autophagy protein Apg6
GYY|c18563_g1	PF00171//PF01208//PF10278	Aldehyde dehydrogenase family//Uroporphyrinogen decarboxylase (URO-D)//Mediator of RNA pol II transcription subunit 19
GYY|c17641_g1	PF01213//PF00782//PF00102	Adenylate cyclase associated (CAP) N terminal//Dual specificity phosphatase, catalytic domain//Protein-tyrosine phosphatase
GYY|c20608_g1	PF07478//PF02786//PF00682//PF02655//PF05896	D-ala D-ala ligase C-terminus//Carbamoyl-phosphate synthase L chain, ATP binding domain//HMGL-like//ATP-grasp domain//Na(+)-translocating NADH-quinone reductase subunit A (NQRA)
GYY|c15973_g1	PF05699//PF14372	hAT family C-terminal dimerisation region//Domain of unknown function (DUF4413)
GYY|c20026_g1	PF01884//PF02367//PF09107//PF03193	PcrB family//Threonylcarbamoyl adenosine biosynthesis protein TsaE//Elongation factor SelB, winged helix//Protein of unknown function, DUF258
GYY|c25259_g1	PF00252	Ribosomal protein L16p/L10e
GYY|c25397_g1	PF00472	RF-1 domain
GYY|c32455_g1	PF08988//PF07730	Type III secretion system, cytoplasmic E component of needle//Histidine kinase
GYY|c20129_g1	PF00076	RNA recognition motif. (a.k.a. RRM, RBD, or RNP domain)
GYY|c25326_g1	PF06682	SOCE-associated regulatory factor of calcium homoeostasis
GYY|c19432_g1	PF00515//PF13181//PF00564//PF13176//PF01787//PF13414	Tetratricopeptide repeat//Tetratricopeptide repeat//PB1 domain//Tetratricopeptide repeat//Ilarvirus coat protein//TPR repeat
GYY|c26096_g1	PF08220	DeoR-like helix-turn-helix domain
GYY|c18805_g1	PF05793//PF02724//PF07904//PF13895	Transcription initiation factor IIF, alpha subunit (TFIIF-alpha)//CDC45-like protein//Chromatin modification-related protein EAF7//Immunoglobulin domain
GYY|c21874_g1	PF06309	Torsin
GYY|c23903_g1	PF02519	Auxin responsive protein
GYY|c36545_g1	PF00067	Cytochrome P450
GYY|c35566_g1	PF04542//PF04539	Sigma-70 region 2//Sigma-70 region 3
GYY|c14679_g1	PF00553	Cellulose binding domain
GYY|c29483_g1	PF02196	Raf-like Ras-binding domain
GYY|c35636_g1	PF00227	Proteasome subunit
GYY|c13320_g1	PF00646	F-box domain
GYY|c38235_g1	PF00649	Copper fist DNA binding domain
GYY|c11843_g1	PF00463	Isocitrate lyase family
GYY|c36966_g1	PF02969//PF00125	TATA box binding protein associated factor (TAF)//Core histone H2A/H2B/H3/H4
GYY|c20831_g1	PF08288	PIGA (GPI anchor biosynthesis)
GYY|c30407_g1	PF00313	'Cold-shock' DNA-binding domain
GYY|c37176_g1	PF06479//PF01214	Ribonuclease 2-5A//Casein kinase II regulatory subunit
GYY|c20945_g1	PF00069//PF07714//PF06293	Protein kinase domain//Protein tyrosine kinase//Lipopolysaccharide kinase (Kdo/WaaP) family
GYY|c18028_g1	PF10590//PF01243//PF12766	Pyridoxine 5'-phosphate oxidase C-terminal dimerisation region//Pyridoxamine 5'-phosphate oxidase//Pyridoxamine 5'-phosphate oxidase
GYY|c10386_g1	PF07731//PF07732//PF00394	Multicopper oxidase//Multicopper oxidase//Multicopper oxidase
GYY|c12603_g1	PF00146	NADH dehydrogenase
GYY|c28489_g1	PF01717	Cobalamin-independent synthase, Catalytic domain
GYY|c17782_g1	PF11575//PF07448	FhuF 2Fe-2S C-terminal domain//Secreted phosphoprotein 24 (Spp-24)
GYY|c14283_g1	PF00240//PF14560	Ubiquitin family//Ubiquitin-like domain
GYY|c16536_g1	PF06480//PF11857	FtsH Extracellular//Domain of unknown function (DUF3377)
GYY|c20288_g1	PF09726	Transmembrane protein
GYY|c1928_g1	PF08769//PF02881	Sporulation initiation factor Spo0A C terminal//SRP54-type protein, helical bundle domain
GYY|c9682_g1	PF01003	Flavivirus capsid protein C
GYY|c7897_g1	PF07992//PF00070//PF01593	Pyridine nucleotide-disulphide oxidoreductase//Pyridine nucleotide-disulphide oxidoreductase//Flavin containing amine oxidoreductase
GYY|c36849_g1	PF00085//PF01323	Thioredoxin//DSBA-like thioredoxin domain
GYY|c19587_g2	PF00854	POT family
GYY|c18457_g1	PF02671//PF16525	Paired amphipathic helix repeat//Haemophore, haem-binding
GYY|c21887_g1	PF05496//PF06257//PF00158//PF07724//PF01695//PF07726//PF00910//PF07728//PF00004//PF06068//PF01637//PF02562//PF08797//PF14532//PF01057//PF02367//PF02224	Holliday junction DNA helicase ruvB N-terminus//Biofilm formation stimulator VEG//Sigma-54 interaction domain//AAA domain (Cdc48 subfamily)//IstB-like ATP binding protein//ATPase family associated with various cellular activities (AAA)//RNA helicase//AAA domain (dynein-related subfamily)//ATPase family associated with various cellular activities (AAA)//TIP49 C-terminus//Archaeal ATPase//PhoH-like…
GYY|c28795_g1	PF00262	Calreticulin family
GYY|c13868_g1	PF01544//PF02392	CorA-like Mg2+ transporter protein//Ycf4
GYY|c25446_g1	PF10415//PF12601	Fumarase C C-terminus//Rubivirus non-structural protein
GYY|c21791_g1	PF09258//PF11894	Glycosyl transferase family 64 domain//Nuclear pore complex scaffold, nucleoporins 186/192/205
GYY|c21799_g1	PF02527//PF02966//PF16367//PF00230//PF00076	rRNA small subunit methyltransferase G//Mitosis protein DIM1//RNA recognition motif//Major intrinsic protein//RNA recognition motif. (a.k.a. RRM, RBD, or RNP domain)
GYY|c16138_g1	PF04045//PF02271//PF15220//PF09258	Arp2/3 complex, 34 kD subunit p34-Arc//Ubiquinol-cytochrome C reductase complex 14kD subunit//Hypoxia-inducible lipid droplet-associated//Glycosyl transferase family 64 domain
GYY|c20412_g1	PF00400	WD domain, G-beta repeat
GYY|c18939_g2	PF01715	IPP transferase
GYY|c16043_g2	PF01844//PF01233//PF01348	HNH endonuclease//Myristoyl-CoA:protein N-myristoyltransferase, N-terminal domain//Type II intron maturase
GYY|c38744_g1	PF02258	Shiga-like toxin beta subunit
GYY|c39152_g1	PF01070//PF00478//PF01645//PF00977//PF03060//PF01180	FMN-dependent dehydrogenase//IMP dehydrogenase / GMP reductase domain//Conserved region in glutamate synthase//Histidine biosynthesis protein//Nitronate monooxygenase//Dihydroorotate dehydrogenase
GYY|c37972_g1	PF08654//PF07886	DASH complex subunit Dad2//BA14K-like protein
GYY|c26678_g1	PF04106	Autophagy protein Apg5
GYY|c18962_g1	PF00856	SET domain
GYY|c21914_g4	PF02899//PF08752	Phage integrase, N-terminal SAM-like domain//Coatomer gamma subunit appendage platform subdomain
GYY|c27771_g1	PF04273	Putative phosphatase (DUF442)
GYY|c30213_g1	PF00587	tRNA synthetase class II core domain (G, H, P, S and T)
GYY|c16254_g1	PF00227	Proteasome subunit
GYY|c12631_g1	PF01602	Adaptin N terminal region
GYY|c13666_g1	PF04204//PF01435//PF01805	Homoserine O-succinyltransferase//Peptidase family M48//Surp module
GYY|c33771_g1	PF08241//PF01209	Methyltransferase domain//ubiE/COQ5 methyltransferase family
GYY|c10628_g1	PF02939	UcrQ family
GYY|c35526_g1	PF08043	Xin repeat
GYY|c751_g1	PF00057	Low-density lipoprotein receptor domain class A
GYY|c12887_g1	PF03184//PF00665	DDE superfamily endonuclease//Integrase core domain
GYY|c482_g1	PF00935	Ribosomal protein L44
GYY|c15568_g1	PF00646//PF12937	F-box domain//F-box-like
GYY|c18045_g1	PF02984//PF04805	Cyclin, C-terminal domain//E10-like protein conserved region
GYY|c32433_g1	PF01940	Integral membrane protein DUF92
GYY|c26676_g1	PF07647//PF00536	SAM domain (Sterile alpha motif)//SAM domain (Sterile alpha motif)
GYY|c26537_g1	PF00710	Asparaginase
GYY|c12890_g1	PF00076	RNA recognition motif. (a.k.a. RRM, RBD, or RNP domain)
GYY|c2004_g1	PF00080	Copper/zinc superoxide dismutase (SODC)
GYY|c38865_g1	PF01185	Fungal hydrophobin
GYY|c4367_g1	PF02969//PF02291//PF00125	TATA box binding protein associated factor (TAF)//Transcription initiation factor IID, 31kD subunit//Core histone H2A/H2B/H3/H4
GYY|c37484_g1	PF02714	Calcium-dependent channel, 7TM region, putative phosphate
GYY|c20613_g1	PF00262	Calreticulin family
GYY|c20809_g1	PF01734//PF11815//PF01795	Patatin-like phospholipase//Domain of unknown function (DUF3336)//MraW methylase family
GYY|c33314_g1	PF01159//PF02535	Ribosomal protein L6e//ZIP Zinc transporter
GYY|c19354_g1	PF03811	InsA N-terminal domain
GYY|c33516_g1	PF00098	Zinc knuckle
GYY|c27632_g1	PF00069//PF07714	Protein kinase domain//Protein tyrosine kinase
GYY|c13630_g1	PF11522//PF16588	Yeast phosphatidylinositol-4-OH kinase Pik1//C2H2 zinc-finger
GYY|c26120_g1	PF00031//PF00666	Cystatin domain//Cathelicidin
GYY|c14860_g1	PF06100//PF01134//PF01266//PF12831//PF01593//PF07992	MCRA family//Glucose inhibited division protein A//FAD dependent oxidoreductase//FAD dependent oxidoreductase//Flavin containing amine oxidoreductase//Pyridine nucleotide-disulphide oxidoreductase
GYY|c40079_g1	PF06495	Fruit fly transformer protein
GYY|c29028_g1	PF05221	S-adenosyl-L-homocysteine hydrolase
GYY|c17429_g1	PF07724//PF00158//PF06068//PF00004//PF01434//PF05496//PF07728//PF02367//PF01695	AAA domain (Cdc48 subfamily)//Sigma-54 interaction domain//TIP49 C-terminus//ATPase family associated with various cellular activities (AAA)//Peptidase family M41//Holliday junction DNA helicase ruvB N-terminus//AAA domain (dynein-related subfamily)//Threonylcarbamoyl adenosine biosynthesis protein TsaE//IstB-like ATP binding protein
GYY|c36973_g1	PF09264	Vibrio cholerae sialidase, lectin insertion
GYY|c18632_g1	PF08656//PF02684//PF04513//PF08653	DASH complex subunit Dad3//Lipid-A-disaccharide synthetase//Baculovirus polyhedron envelope protein, PEP, C terminus//DASH complex subunit Dam1
GYY|c1639_g1	PF05316	Mitochondrial ribosomal protein (VAR1)
GYY|c3928_g1	PF05722	Ustilago B locus mating-type protein
GYY|c34778_g1	PF05773//PF05743	RWD domain//UEV domain
GYY|c30885_g1	PF08619	Alkali metal cation/H+ antiporter Nha1 C terminus
GYY|c10181_g1	PF06007	Phosphonate metabolism protein PhnJ
GYY|c19656_g1	PF00250	Forkhead domain
GYY|c7896_g1	PF00366	Ribosomal protein S17
GYY|c22641_g1	PF00018//PF14604	SH3 domain//Variant SH3 domain
GYY|c37163_g1	PF01073//PF00106	3-beta hydroxysteroid dehydrogenase/isomerase family//short chain dehydrogenase
GYY|c39207_g1	PF04977	Septum formation initiator
GYY|c26997_g1	PF13545//PF01325//PF13413//PF01047//PF01381//PF04545//PF00531//PF12844//PF09048	Crp-like helix-turn-helix domain//Iron dependent repressor, N-terminal DNA binding domain//Helix-turn-helix domain//MarR family//Helix-turn-helix//Sigma-70, region 4//Death domain//Helix-turn-helix domain//Cro
GYY|c16450_g1	PF00230	Major intrinsic protein
GYY|c31569_g1	PF02535//PF01554	ZIP Zinc transporter//MatE
GYY|c18472_g2	PF03611	PTS system sugar-specific permease component
GYY|c4758_g1	PF01294	Ribosomal protein L13e
GYY|c26504_g1	PF05773	RWD domain
GYY|c38911_g1	PF00822	PMP-22/EMP/MP20/Claudin family
GYY|c21694_g1	PF14634	zinc-RING finger domain
GYY|c30799_g1	PF01544//PF06657//PF04111//PF16331//PF06156//PF16716//PF08287//PF07926//PF05837//PF03233//PF10473//PF04632//PF02482//PF01025//PF10186//PF04977//PF13851//PF01496//PF16326//PF01920//PF08651//PF05615//PF07989//PF07851//PF04871//PF04513//PF00038//PF06810//PF07544//PF09726	CorA-like Mg2+ transporter protein//Centrosome microtubule-binding domain of Cep57//Autophagy protein Apg6//TolA binding protein trimerisation//Protein of unknown function (DUF972)//Bone marrow stromal antigen 2//Spc19//TPR/MLP1/MLP2-like protein//Centromere protein H (CENP-H)//Aphid transmission protein//Leucine-rich repeats of kinetochore protein Cenp-F/LEK1//Fusaric acid resistance protein fam…
GYY|c17467_g1	PF01412	Putative GTPase activating protein for Arf
GYY|c37481_g1	PF04152	Mre11 DNA-binding presumed domain
GYY|c15171_g1	PF08073	CHDNT (NUC034) domain
GYY|c17334_g1	PF01399	PCI domain
GYY|c38784_g1	PF07714	Protein tyrosine kinase
GYY|c17322_g1	PF01370	NAD dependent epimerase/dehydratase family
GYY|c14434_g1	PF03742	PetN
GYY|c16353_g1	PF01300	Telomere recombination
GYY|c28202_g1	PF04088	Peroxin 13, N-terminal region
GYY|c18578_g1	PF11734	TilS substrate C-terminal domain
GYY|c8128_g1	PF06881	RNA polymerase II transcription factor SIII (Elongin) subunit A
GYY|c22597_g1	PF04061//PF02267	ORMDL family//ADP-ribosyl cyclase
GYY|c39073_g1	PF13417//PF02798//PF13409	Glutathione S-transferase, N-terminal domain//Glutathione S-transferase, N-terminal domain//Glutathione S-transferase, N-terminal domain
GYY|c18531_g1	PF14604//PF00018//PF00787	Variant SH3 domain//SH3 domain//PX domain
GYY|c16130_g1	PF05434//PF03073	TMEM9//TspO/MBR family
GYY|c9574_g1	PF02075	Crossover junction endodeoxyribonuclease RuvC
GYY|c20776_g1	PF00176//PF04851//PF00270	SNF2 family N-terminal domain//Type III restriction enzyme, res subunit//DEAD/DEAH box helicase
GYY|c11678_g1	PF14659	Phage integrase, N-terminal SAM-like domain
GYY|c14057_g1	PF02614	Glucuronate isomerase
GYY|c21779_g1	PF05046	Mitochondrial large subunit ribosomal protein (Img2)
GYY|c40960_g1	PF04281//PF11081//PF04931//PF02724//PF06524//PF04889	Mitochondrial import receptor subunit Tom22//Protein of unknown function (DUF2890)//DNA polymerase phi//CDC45-like protein//NOA36 protein//Cwf15/Cwc15 cell cycle control protein
GYY|c4928_g1	PF06701	Mib_herc2
GYY|c33225_g1	PF00113	Enolase, C-terminal TIM barrel domain
GYY|c1722_g1	PF00394	Multicopper oxidase
GYY|c16617_g1	PF05399	Ectropic viral integration site 2A protein (EVI2A)
GYY|c20893_g1	PF14604//PF00018//PF00787	Variant SH3 domain//SH3 domain//PX domain
GYY|c28457_g1	PF01336	OB-fold nucleic acid binding domain
GYY|c15609_g1	PF05192	MutS domain III
GYY|c10137_g1	PF14560//PF01599//PF00240	Ubiquitin-like domain//Ribosomal protein S27a//Ubiquitin family
GYY|c9477_g1	PF04277	Oxaloacetate decarboxylase, gamma chain
GYY|c22397_g1	PF00795	Carbon-nitrogen hydrolase
GYY|c16007_g1	PF00793	DAHP synthetase I family
GYY|c9545_g1	PF15150	Phorbol-12-myristate-13-acetate-induced
GYY|c40107_g1	PF15715	PCNA-associated factor
GYY|c22265_g1	PF00301	Rubredoxin
GYY|c19761_g1	PF00916	Sulfate permease family
GYY|c12511_g1	PF14572//PF00156	Phosphoribosyl synthetase-associated domain//Phosphoribosyl transferase domain
GYY|c31329_g1	PF00164	Ribosomal protein S12/S23
GYY|c21548_g1	PF04081	DNA polymerase delta, subunit 4
GYY|c20832_g1	PF02771	Acyl-CoA dehydrogenase, N-terminal domain
GYY|c9541_g1	PF00334	Nucleoside diphosphate kinase
GYY|c10371_g1	PF05874	Pheromone biosynthesis activating neuropeptide (PBAN)
GYY|c12731_g1	PF04616	Glycosyl hydrolases family 43
GYY|c22778_g1	PF05199	GMC oxidoreductase
GYY|c6531_g1	PF11593	Mediator complex subunit 3 fungal
GYY|c20577_g1	PF06743//PF00076//PF13414//PF02419//PF01757	FAST kinase-like protein, subdomain 1//RNA recognition motif. (a.k.a. RRM, RBD, or RNP domain)//TPR repeat//PsbL protein//Acyltransferase family
GYY|c21257_g1	PF04042	DNA polymerase alpha/epsilon subunit B
GYY|c21441_g1	PF00564	PB1 domain
GYY|c4253_g1	PF05144	Phage replication protein CRI
GYY|c23416_g1	PF08506	Cse1
GYY|c14635_g1	PF02535	ZIP Zinc transporter
GYY|c8349_g1	PF05443//PF01282	ROS/MUCR transcriptional regulator protein//Ribosomal protein S24e
GYY|c40507_g1	PF00122	E1-E2 ATPase
GYY|c20451_g1	PF05793//PF00254	Transcription initiation factor IIF, alpha subunit (TFIIF-alpha)//FKBP-type peptidyl-prolyl cis-trans isomerase
GYY|c10695_g1	PF07531	NHR1 homology to TAF
GYY|c5660_g1	PF00008//PF07645	EGF-like domain//Calcium-binding EGF domain
GYY|c28206_g1	PF00253	Ribosomal protein S14p/S29e
GYY|c26527_g1	PF00199	Catalase
GYY|c11572_g1	PF00227	Proteasome subunit
GYY|c36285_g1	PF01323//PF00085//PF00578//PF08534	DSBA-like thioredoxin domain//Thioredoxin//AhpC/TSA family//Redoxin
GYY|c36216_g1	PF00162	Phosphoglycerate kinase
GYY|c4621_g1	PF00004//PF03193//PF13304//PF00005//PF01926//PF06414//PF00910	ATPase family associated with various cellular activities (AAA)//Protein of unknown function, DUF258//AAA domain, putative AbiEii toxin, Type IV TA system//ABC transporter//50S ribosome-binding GTPase//Zeta toxin//RNA helicase
GYY|c39157_g1	PF00743	Flavin-binding monooxygenase-like
GYY|c34680_g1	PF15798	Proline-rich AKT1 substrate 1
GYY|c20431_g1	PF00400	WD domain, G-beta repeat
GYY|c9029_g1	PF00107	Zinc-binding dehydrogenase
GYY|c22448_g1	PF15234	Linker for activation of T-cells
GYY|c19988_g1	PF04628	Sedlin, N-terminal conserved region
GYY|c8320_g1	PF00665//PF03184	Integrase core domain//DDE superfamily endonuclease
GYY|c34552_g1	PF05525	Branched-chain amino acid transport protein
GYY|c32054_g1	PF00419	Fimbrial protein
GYY|c19113_g1	PF00498	FHA domain
GYY|c16230_g1	PF06596	Photosystem II reaction centre X protein (PsbX)
GYY|c38810_g1	PF08622	Svf1-like
GYY|c21072_g1	PF03650//PF01979	Uncharacterised protein family (UPF0041)//Amidohydrolase family
GYY|c19677_g1	PF04777	Erv1 / Alr family
GYY|c30547_g1	PF02866	lactate/malate dehydrogenase, alpha/beta C-terminal domain
GYY|c35870_g1	PF01547//PF02402//PF00413	Bacterial extracellular solute-binding protein//Lysis protein//Matrixin
GYY|c33969_g1	PF06955	Xyloglucan endo-transglycosylase (XET) C-terminus
GYY|c14851_g2	PF15715//PF02291//PF00125	PCNA-associated factor//Transcription initiation factor IID, 31kD subunit//Core histone H2A/H2B/H3/H4
GYY|c29806_g1	PF10417	C-terminal domain of 1-Cys peroxiredoxin
GYY|c36505_g1	PF03932	CutC family
GYY|c35347_g1	PF00886	Ribosomal protein S16
GYY|c9703_g1	PF00466	Ribosomal protein L10
GYY|c28601_g1	PF00764	Arginosuccinate synthase
GYY|c39530_g1	PF02566	OsmC-like protein
GYY|c8641_g1	PF01412	Putative GTPase activating protein for Arf
GYY|c33254_g1	PF00276//PF03850	Ribosomal protein L23//Transcription factor Tfb4
GYY|c16772_g1	PF00779	BTK motif
GYY|c22646_g1	PF06467	MYM-type Zinc finger with FCS sequence motif
GYY|c21301_g2	PF14984	CD24 protein
GYY|c20103_g1	PF05121//PF06470//PF00038//PF13304	Gas vesicle protein K//SMC proteins Flexible Hinge Domain//Intermediate filament protein//AAA domain, putative AbiEii toxin, Type IV TA system
GYY|c30242_g1	PF06989//PF03347	BAALC N-terminus//Vibrio thermostable direct hemolysin
GYY|c29590_g1	PF00076	RNA recognition motif. (a.k.a. RRM, RBD, or RNP domain)
GYY|c31026_g1	PF00067	Cytochrome P450
GYY|c21007_g1	PF01529	DHHC palmitoyltransferase
GYY|c14455_g1	PF09596	MamL-1 domain
GYY|c20176_g1	PF08477//PF13304//PF00004//PF03266//PF03796//PF00005//PF00448//PF07728//PF00910//PF03193//PF00931//PF02367	Ras of Complex, Roc, domain of DAPkinase//AAA domain, putative AbiEii toxin, Type IV TA system//ATPase family associated with various cellular activities (AAA)//NTPase//DnaB-like helicase C terminal domain//ABC transporter//SRP54-type protein, GTPase domain//AAA domain (dynein-related subfamily)//RNA helicase//Protein of unknown function, DUF258//NB-ARC domain//Threonylcarbamoyl adenosine biosynt…
GYY|c24405_g1	PF00930	Dipeptidyl peptidase IV (DPP IV) N-terminal region
GYY|c21862_g1	PF01239	Protein prenyltransferase alpha subunit repeat
GYY|c16602_g1	PF00333	Ribosomal protein S5, N-terminal domain
GYY|c9643_g1	PF00076	RNA recognition motif. (a.k.a. RRM, RBD, or RNP domain)
GYY|c13671_g1	PF06220	U1 zinc finger
GYY|c23834_g1	PF04265	Thiamin pyrophosphokinase, vitamin B1 binding domain
GYY|c20894_g1	PF00152	tRNA synthetases class II (D, K and N)
GYY|c19238_g1	PF07714//PF00069//PF06293	Protein tyrosine kinase//Protein kinase domain//Lipopolysaccharide kinase (Kdo/WaaP) family
GYY|c21310_g1	PF01142//PF01494	tRNA pseudouridine synthase D (TruD)//FAD binding domain
GYY|c16263_g2	PF07994	Myo-inositol-1-phosphate synthase
GYY|c29713_g1	PF01506	Hepatitis C virus non-structural 5a protein membrane anchor
GYY|c21456_g1	PF00150//PF02449//PF04909	Cellulase (glycosyl hydrolase family 5)//Beta-galactosidase//Amidohydrolase
GYY|c13483_g1	PF07499//PF07992	RuvA, C-terminal domain//Pyridine nucleotide-disulphide oxidoreductase
GYY|c8534_g1	PF07127	Late nodulin protein
GYY|c39058_g1	PF00306	ATP synthase alpha/beta chain, C terminal domain
GYY|c27523_g1	PF00895	ATP synthase protein 8
GYY|c25461_g1	PF05162	Ribosomal protein L41
GYY|c20547_g1	PF00793	DAHP synthetase I family
GYY|c12633_g1	PF00067	Cytochrome P450
GYY|c19184_g1	PF07178//PF01780//PF00122	TraL protein//Ribosomal L37ae protein family//E1-E2 ATPase
GYY|c25955_g1	PF10414//PF00285//PF04736	Sirohaem synthase dimerisation region//Citrate synthase//Eclosion hormone
GYY|c18456_g1	PF01695//PF00004//PF03969//PF00910//PF06213//PF07728	IstB-like ATP binding protein//ATPase family associated with various cellular activities (AAA)//AFG1-like ATPase//RNA helicase//Cobalamin biosynthesis protein CobT//AAA domain (dynein-related subfamily)
GYY|c21822_g2	PF15170//PF00397	Calcium/calmodulin-dependent protein kinase II inhibitor//WW domain
GYY|c36860_g1	PF04931	DNA polymerase phi
GYY|c15698_g1	PF00909	Ammonium Transporter Family
GYY|c16881_g1	PF03930	Recombinase Flp protein N-terminus
GYY|c320_g1	PF00155//PF02515	Aminotransferase class I and II//CoA-transferase family III
GYY|c7387_g1	PF12831//PF01494//PF00070//PF07992//PF01266//PF01134	FAD dependent oxidoreductase//FAD binding domain//Pyridine nucleotide-disulphide oxidoreductase//Pyridine nucleotide-disulphide oxidoreductase//FAD dependent oxidoreductase//Glucose inhibited division protein A
GYY|c5192_g1	PF00042	Globin
GYY|c34668_g1	PF16049	Frog antimicrobial peptide
GYY|c26113_g1	PF00033//PF00230	Cytochrome b/b6/petB//Major intrinsic protein
GYY|c17104_g1	PF00025//PF00503	ADP-ribosylation factor family//G-protein alpha subunit
GYY|c2832_g1	PF09810	Exonuclease V - a 5' deoxyribonuclease
GYY|c15866_g1	PF04082//PF00172//PF02319	Fungal specific transcription factor domain//Fungal Zn(2)-Cys(6) binuclear cluster domain//E2F/DP family winged-helix DNA-binding domain
GYY|c20244_g2	PF01247//PF01782	Ribosomal protein L35Ae//RimM N-terminal domain
GYY|c2220_g1	PF01914	MarC family integral membrane protein
GYY|c20310_g1	PF01061//PF03193//PF13304//PF00005//PF01580//PF06422//PF01926	ABC-2 type transporter//Protein of unknown function, DUF258//AAA domain, putative AbiEii toxin, Type IV TA system//ABC transporter//FtsK/SpoIIIE family//CDR ABC transporter//50S ribosome-binding GTPase
GYY|c18800_g1	PF00320	GATA zinc finger
GYY|c27603_g1	PF04082	Fungal specific transcription factor domain
GYY|c20214_g1	PF00408//PF02878//PF02880	Phosphoglucomutase/phosphomannomutase, C-terminal domain//Phosphoglucomutase/phosphomannomutase, alpha/beta/alpha domain I//Phosphoglucomutase/phosphomannomutase, alpha/beta/alpha domain III
GYY|c27545_g1	PF06929	Rotavirus VP3 protein
GYY|c20069_g1	PF04218//PF09177//PF06008	CENP-B N-terminal DNA-binding domain//Syntaxin 6, N-terminal//Laminin Domain I
GYY|c33018_g1	PF08613	Cyclin
GYY|c22949_g1	PF07714	Protein tyrosine kinase
GYY|c39110_g1	PF03610	PTS system fructose IIA component
GYY|c35748_g1	PF16866//PF00628	PHD-finger//PHD-finger
GYY|c39710_g1	PF01176	Translation initiation factor 1A / IF-1
GYY|c20711_g1	PF11654	Protein of unknown function (DUF2665)
GYY|c19389_g1	PF03823//PF00454//PF07155	Neurokinin B//Phosphatidylinositol 3- and 4-kinase//ECF-type riboflavin transporter, S component
GYY|c32420_g1	PF12937	F-box-like
GYY|c36597_g1	PF08241//PF01209	Methyltransferase domain//ubiE/COQ5 methyltransferase family
GYY|c11825_g1	PF13499	EF-hand domain pair
GYY|c20611_g1	PF07714//PF00069//PF06293	Protein tyrosine kinase//Protein kinase domain//Lipopolysaccharide kinase (Kdo/WaaP) family
GYY|c11509_g1	PF00447	HSF-type DNA-binding
GYY|c25673_g1	PF07724	AAA domain (Cdc48 subfamily)
GYY|c27895_g1	PF02099	Josephin
GYY|c18229_g1	PF01155	Hydrogenase/urease nickel incorporation, metallochaperone, hypA
GYY|c6546_g1	PF16866	PHD-finger
GYY|c19370_g1	PF04147	Nop14-like family
GYY|c14871_g3	PF01532	Glycosyl hydrolase family 47
GYY|c14528_g1	PF00240//PF14560	Ubiquitin family//Ubiquitin-like domain
GYY|c15624_g1	PF02918	Pertussis toxin, subunit 2 and 3, C-terminal domain
GYY|c23391_g1	PF03083	Sugar efflux transporter for intercellular exchange
GYY|c13473_g1	PF00106//PF01370//PF01073	short chain dehydrogenase//NAD dependent epimerase/dehydratase family//3-beta hydroxysteroid dehydrogenase/isomerase family
GYY|c12976_g1	PF00599//PF15757	Influenza Matrix protein (M2)//Amelotin
GYY|c29650_g1	PF00160	Cyclophilin type peptidyl-prolyl cis-trans isomerase/CLD
GYY|c19849_g1	PF09026//PF00454//PF04546//PF01679	Centromere protein B dimerisation domain//Phosphatidylinositol 3- and 4-kinase//Sigma-70, non-essential region//Proteolipid membrane potential modulator
GYY|c21033_g1	PF13414//PF13176//PF13374//PF13371//PF00771//PF13181//PF13174//PF11575//PF00515//PF07721	TPR repeat//Tetratricopeptide repeat//Tetratricopeptide repeat//Tetratricopeptide repeat//FHIPEP family//Tetratricopeptide repeat//Tetratricopeptide repeat//FhuF 2Fe-2S C-terminal domain//Tetratricopeptide repeat//Tetratricopeptide repeat
GYY|c38199_g1	PF00069//PF07714	Protein kinase domain//Protein tyrosine kinase
GYY|c6294_g1	PF00638	RanBP1 domain
GYY|c14610_g2	PF00274	Fructose-bisphosphate aldolase class-I
GYY|c13604_g1	PF14862	Big defensin
GYY|c14049_g1	PF08168	NUC205 domain
GYY|c7434_g1	PF07382	Histone H1-like nucleoprotein HC2
GYY|c21925_g2	PF01182//PF07968	Glucosamine-6-phosphate isomerases/6-phosphogluconolactonase//Leukocidin/Hemolysin toxin family
GYY|c26157_g1	PF00069	Protein kinase domain
GYY|c8737_g1	PF02882//PF00106	Tetrahydrofolate dehydrogenase/cyclohydrolase, NAD(P)-binding domain//short chain dehydrogenase
GYY|c21677_g2	PF16093	Proteasome assembly chaperone 4
GYY|c8545_g1	PF02794//PF00228//PF03184//PF00665	RTX toxin acyltransferase family//Bowman-Birk serine protease inhibitor family//DDE superfamily endonuclease//Integrase core domain
GYY|c18156_g1	PF06596	Photosystem II reaction centre X protein (PsbX)
GYY|c23571_g1	PF01006	Hepatitis C virus non-structural protein NS4a
GYY|c22305_g1	PF07690//PF00083	Major Facilitator Superfamily//Sugar (and other) transporter
GYY|c40112_g1	PF04568	Mitochondrial ATPase inhibitor, IATP
GYY|c31777_g1	PF03171	2OG-Fe(II) oxygenase superfamily
GYY|c23246_g1	PF13639//PF00097//PF14634	Ring finger domain//Zinc finger, C3HC4 type (RING finger)//zinc-RING finger domain
GYY|c32548_g1	PF00419	Fimbrial protein
GYY|c18194_g1	PF03152//PF06495	Ubiquitin fusion degradation protein UFD1//Fruit fly transformer protein
GYY|c20966_g1	PF04616	Glycosyl hydrolases family 43
GYY|c3584_g1	PF01245	Ribosomal protein L19
GYY|c20477_g1	PF00512//PF03368//PF00072//PF01213//PF02867	His Kinase A (phospho-acceptor) domain//Dicer dimerisation domain//Response regulator receiver domain//Adenylate cyclase associated (CAP) N terminal//Ribonucleotide reductase, barrel domain
GYY|c23578_g1	PF04355	SmpA / OmlA family
GYY|c902_g1	PF01609//PF04827	Transposase DDE domain//Plant transposon protein
GYY|c27885_g1	PF08912	Rho Binding
GYY|c12433_g1	PF07728//PF00158//PF00493//PF07726	AAA domain (dynein-related subfamily)//Sigma-54 interaction domain//MCM2/3/5 family//ATPase family associated with various cellular activities (AAA)
GYY|c24311_g1	PF07714//PF00069//PF06293	Protein tyrosine kinase//Protein kinase domain//Lipopolysaccharide kinase (Kdo/WaaP) family
GYY|c16167_g1	PF07714//PF00069//PF00528//PF06293	Protein tyrosine kinase//Protein kinase domain//Binding-protein-dependent transport system inner membrane component//Lipopolysaccharide kinase (Kdo/WaaP) family
GYY|c36603_g1	PF02736	Myosin N-terminal SH3-like domain
GYY|c3294_g1	PF04135//PF08911	Nucleolar RNA-binding protein, Nop10p family//NUP50 (Nucleoporin 50 kDa)
GYY|c20049_g1	PF03114//PF14604//PF00018	BAR domain//Variant SH3 domain//SH3 domain
GYY|c40090_g1	PF02100	Ornithine decarboxylase antizyme
GYY|c23283_g1	PF06281	Protein of unknown function (DUF1035)
GYY|c8565_g1	PF00487//PF11960	Fatty acid desaturase//Domain of unknown function (DUF3474)
GYY|c13641_g1	PF01253//PF01346	Translation initiation factor SUI1//Domain amino terminal to FKBP-type peptidyl-prolyl isomerase
GYY|c23902_g1	PF01601	Coronavirus S2 glycoprotein
GYY|c34654_g1	PF02865	STAT protein, protein interaction domain
GYY|c8101_g1	PF00230	Major intrinsic protein
GYY|c9947_g1	PF02944	BESS motif
GYY|c39132_g1	PF07392	Cyclin-dependent kinase inhibitor 2a p19Arf N-terminus
GYY|c32946_g1	PF07525	SOCS box
GYY|c38903_g1	PF01445	Viral small hydrophobic protein
GYY|c20475_g1	PF06958//PF07648	S-type Pyocin//Kazal-type serine protease inhibitor domain
GYY|c13094_g1	PF01249//PF00236	Ribosomal protein S21e//Glycoprotein hormone
GYY|c30587_g1	PF00956	Nucleosome assembly protein (NAP)
GYY|c14979_g1	PF02845	CUE domain
GYY|c30596_g1	PF00725	3-hydroxyacyl-CoA dehydrogenase, C-terminal domain
GYY|c34786_g1	PF06355	Aegerolysin
GYY|c31088_g1	PF05367	Phage endonuclease I
GYY|c13174_g1	PF01197	Ribosomal protein L31
GYY|c21801_g2	PF13851	Growth-arrest specific micro-tubule binding
GYY|c12531_g1	PF00106//PF01073//PF00899//PF01370	short chain dehydrogenase//3-beta hydroxysteroid dehydrogenase/isomerase family//ThiF family//NAD dependent epimerase/dehydratase family
GYY|c18214_g1	PF02701	Dof domain, zinc finger
GYY|c3347_g1	PF13855	Leucine rich repeat
GYY|c34178_g1	PF04988//PF02901	A-kinase anchoring protein 95 (AKAP95)//Pyruvate formate lyase-like
GYY|c17213_g1	PF01198//PF01121//PF01667//PF04732	Ribosomal protein L31e//Dephospho-CoA kinase//Ribosomal protein S27//Intermediate filament head (DNA binding) region
GYY|c35987_g1	PF00830	Ribosomal L28 family
GYY|c23924_g1	PF00935	Ribosomal protein L44
GYY|c19013_g1	PF00933//PF12106//PF01150	Glycosyl hydrolase family 3 N terminal domain//Colicin C terminal ribonuclease domain//GDA1/CD39 (nucleoside phosphatase) family
GYY|c20173_g1	PF09202//PF04810	Rio2, N-terminal//Sec23/Sec24 zinc finger
GYY|c15175_g1	PF00096	Zinc finger, C2H2 type
GYY|c17571_g1	PF00002//PF03178//PF00951//PF00122//PF01402	7 transmembrane receptor (Secretin family)//CPSF A subunit region//Arterivirus GL envelope glycoprotein//E1-E2 ATPase//Ribbon-helix-helix protein, copG family
GYY|c23944_g1	PF00378//PF01343//PF01972	Enoyl-CoA hydratase/isomerase//Peptidase family S49//Serine dehydrogenase proteinase
GYY|c19632_g1	PF07690	Major Facilitator Superfamily
GYY|c8430_g1	PF00044//PF01113//PF02826	Glyceraldehyde 3-phosphate dehydrogenase, NAD binding domain//Dihydrodipicolinate reductase, N-terminus//D-isomer specific 2-hydroxyacid dehydrogenase, NAD binding domain
GYY|c16795_g1	PF10181	GPI-GlcNAc transferase complex, PIG-H component
GYY|c17638_g1	PF05063	MT-A70
GYY|c32809_g1	PF02774//PF04319	Semialdehyde dehydrogenase, dimerisation domain//NifZ domain
GYY|c15183_g2	PF13414//PF13176//PF13374//PF13181//PF00515//PF07721//PF13174	TPR repeat//Tetratricopeptide repeat//Tetratricopeptide repeat//Tetratricopeptide repeat//Tetratricopeptide repeat//Tetratricopeptide repeat//Tetratricopeptide repeat
GYY|c29403_g1	PF04353//PF05509	Regulator of RNA polymerase sigma(70) subunit, Rsd/AlgQ//TraY domain
GYY|c29596_g1	PF11799//PF01077	impB/mucB/samB family C-terminal domain//Nitrite and sulphite reductase 4Fe-4S domain
GYY|c10358_g1	PF00032//PF00033//PF13631	Cytochrome b(C-terminal)/b6/petD//Cytochrome b/b6/petB//Cytochrome b(N-terminal)/b6/petB
GYY|c32211_g1	PF00105	Zinc finger, C4 type (two domains)
GYY|c27783_g1	PF01758	Sodium Bile acid symporter family
GYY|c17763_g1	PF00005//PF03266	ABC transporter//NTPase
GYY|c21280_g2	PF12142	Polyphenol oxidase middle domain
GYY|c29003_g1	PF03542	Tuberin
GYY|c37775_g1	PF01048	Phosphorylase superfamily
GYY|c33411_g1	PF12242//PF00107	NAD(P)H binding domain of trans-2-enoyl-CoA reductase//Zinc-binding dehydrogenase
GYY|c13983_g3	PF15281//PF05887//PF02535//PF06459	Consortin C-terminus//Procyclic acidic repetitive protein (PARP)//ZIP Zinc transporter//Ryanodine Receptor TM 4-6
GYY|c26689_g1	PF03144	Elongation factor Tu domain 2
GYY|c40508_g1	PF00083	Sugar (and other) transporter
GYY|c24713_g1	PF02297	Cytochrome oxidase c subunit VIb
GYY|c18197_g1	PF14672//PF14719//PF00155//PF01053//PF04587	Late cornified envelope//Phosphotyrosine interaction domain (PTB/PID)//Aminotransferase class I and II//Cys/Met metabolism PLP-dependent enzyme//ADP-specific Phosphofructokinase/Glucokinase conserved region
GYY|c33067_g1	PF02931	Neurotransmitter-gated ion-channel ligand binding domain
GYY|c19508_g1	PF00082//PF07365//PF00008	Subtilase family//Alpha conotoxin precursor//EGF-like domain
GYY|c38980_g1	PF05648	Peroxisomal biogenesis factor 11 (PEX11)
GYY|c29302_g1	PF17068	Required for respiratory growth protein 8 mitochondrial
GYY|c34836_g1	PF13855	Leucine rich repeat
GYY|c21312_g3	PF00484	Carbonic anhydrase
GYY|c12169_g1	PF04513	Baculovirus polyhedron envelope protein, PEP, C terminus
GYY|c20392_g1	PF04135//PF00494	Nucleolar RNA-binding protein, Nop10p family//Squalene/phytoene synthase
GYY|c25469_g1	PF14631	Fanconi anaemia protein FancD2 nuclease
GYY|c39665_g1	PF00295	Glycosyl hydrolases family 28
GYY|c35913_g1	PF02738	Molybdopterin-binding domain of aldehyde dehydrogenase
GYY|c18634_g1	PF06293//PF07714//PF00069	Lipopolysaccharide kinase (Kdo/WaaP) family//Protein tyrosine kinase//Protein kinase domain
GYY|c27485_g1	PF03169	OPT oligopeptide transporter protein
GYY|c29817_g1	PF02836	Glycosyl hydrolases family 2, TIM barrel domain
GYY|c5798_g1	PF02984	Cyclin, C-terminal domain
GYY|c3949_g1	PF02773	S-adenosylmethionine synthetase, C-terminal domain
GYY|c32316_g1	PF00238	Ribosomal protein L14p/L23e
GYY|c19300_g1	PF01813//PF03791	ATP synthase subunit D//KNOX2 domain
GYY|c13744_g1	PF00621//PF00610	RhoGEF domain//Domain found in Dishevelled, Egl-10, and Pleckstrin (DEP)
GYY|c12889_g1	PF01914//PF00833	MarC family integral membrane protein//Ribosomal S17
GYY|c39560_g1	PF00295	Glycosyl hydrolases family 28
GYY|c5475_g1	PF02064	MAS20 protein import receptor
GYY|c19379_g1	PF01019	Gamma-glutamyltranspeptidase
GYY|c39537_g1	PF00759	Glycosyl hydrolase family 9
GYY|c985_g1	PF00332	Glycosyl hydrolases family 17
GYY|c19462_g1	PF00867//PF01367//PF02742//PF00752	XPG I-region//5'-3' exonuclease, C-terminal SAM fold//Iron dependent repressor, metal binding and dimerisation domain//XPG N-terminal domain
GYY|c34701_g1	PF07714	Protein tyrosine kinase
GYY|c28799_g1	PF01380	SIS domain
GYY|c16263_g1	PF07994//PF03006	Myo-inositol-1-phosphate synthase//Haemolysin-III related
GYY|c17778_g1	PF00252	Ribosomal protein L16p/L10e
GYY|c18513_g1	PF13145//PF00639	PPIC-type PPIASE domain//PPIC-type PPIASE domain
GYY|c25537_g1	PF00201	UDP-glucoronosyl and UDP-glucosyl transferase
GYY|c28140_g1	PF03552	Cellulose synthase
GYY|c20559_g1	PF00120	Glutamine synthetase, catalytic domain
GYY|c40457_g1	PF00112	Papain family cysteine protease
GYY|c2015_g1	PF03229	Alphavirus glycoprotein J
GYY|c17954_g1	PF08675//PF00676	RNA binding domain//Dehydrogenase E1 component
GYY|c22358_g1	PF00319//PF05710	SRF-type transcription factor (DNA-binding and dimerisation domain)//Coiled coil
GYY|c19706_g1	PF13912//PF01363//PF16622//PF13465//PF00096//PF07297//PF02892//PF08558	C2H2-type zinc finger//FYVE zinc finger//zinc-finger C2H2-type//Zinc-finger double domain//Zinc finger, C2H2 type//Dolichol phosphate-mannose biosynthesis regulatory protein (DPM2)//BED zinc finger//Telomere repeat binding factor (TRF)
GYY|c30699_g1	PF02990	Endomembrane protein 70
GYY|c30346_g1	PF00444	Ribosomal protein L36
GYY|c18470_g1	PF03852//PF01625	DNA mismatch endonuclease Vsr//Peptide methionine sulfoxide reductase
GYY|c12392_g1	PF00237	Ribosomal protein L22p/L17e
GYY|c7862_g1	PF02772	S-adenosylmethionine synthetase, central domain
GYY|c37186_g1	PF08755	Hemimethylated DNA-binding protein YccV like
GYY|c39460_g1	PF00412	LIM domain
GYY|c30744_g1	PF02145	Rap/ran-GAP
GYY|c18899_g1	PF09606	ARC105 or Med15 subunit of Mediator complex non-fungal
GYY|c21969_g1	PF03871	RNA polymerase Rpb5, N-terminal domain
GYY|c30397_g1	PF06888	Putative Phosphatase
GYY|c32588_g1	PF00085//PF00578	Thioredoxin//AhpC/TSA family
GYY|c29668_g1	PF00085	Thioredoxin
GYY|c40468_g1	PF05063	MT-A70
GYY|c28732_g1	PF04758	Ribosomal protein S30
GYY|c36856_g1	PF01158	Ribosomal protein L36e
GYY|c15544_g1	PF08031	Berberine and berberine like
GYY|c37409_g1	PF09307	CLIP, MHC2 interacting
GYY|c17218_g1	PF12833//PF03193//PF01926//PF01580//PF00735//PF04111	Helix-turn-helix domain//Protein of unknown function, DUF258//50S ribosome-binding GTPase//FtsK/SpoIIIE family//Septin//Autophagy protein Apg6
GYY|c29618_g1	PF02939	UcrQ family
GYY|c21356_g1	PF14634//PF00097//PF12678//PF17123//PF12906//PF12861//PF13639	zinc-RING finger domain//Zinc finger, C3HC4 type (RING finger)//RING-H2 zinc finger//RING-like zinc finger//RING-variant domain//Anaphase-promoting complex subunit 11 RING-H2 finger//Ring finger domain
GYY|c20602_g1	PF00559//PF00023//PF00651//PF13606	Retroviral Vif (Viral infectivity) protein//Ankyrin repeat//BTB/POZ domain//Ankyrin repeat
GYY|c22819_g1	PF00892//PF08449	EamA-like transporter family//UAA transporter family
GYY|c14317_g1	PF00240//PF14560	Ubiquitin family//Ubiquitin-like domain
GYY|c36828_g1	PF11744	Aluminium activated malate transporter
GYY|c11281_g1	PF00295	Glycosyl hydrolases family 28
GYY|c18644_g1	PF07415//PF01909	Gammaherpesvirus latent membrane protein (LMP2) protein//Nucleotidyltransferase domain
GYY|c12695_g1	PF00172	Fungal Zn(2)-Cys(6) binuclear cluster domain
GYY|c23572_g1	PF01063	Amino-transferase class IV
GYY|c15530_g1	PF08114	ATPase proteolipid family
GYY|c19251_g1	PF00642	Zinc finger C-x8-C-x5-C-x3-H type (and similar)
GYY|c34241_g1	PF00757	Furin-like cysteine rich region
GYY|c34362_g1	PF15050	SCIMP protein
GYY|c5604_g1	PF04901//PF00096	Receptor activity modifying family//Zinc finger, C2H2 type
GYY|c15287_g1	PF01399	PCI domain
GYY|c23720_g1	PF07690//PF00083//PF04893	Major Facilitator Superfamily//Sugar (and other) transporter//Yip1 domain
GYY|c20626_g1	PF03370	Carbohydrate/starch-binding module (family 21)
GYY|c32687_g1	PF08074//PF16326//PF17060//PF10392//PF03285//PF09090	CHDCT2 (NUC038) domain//ABC transporter C-terminal domain//Monopolar spindle protein 2//Golgi transport complex subunit 5//Paralemmin//MIF4G like
GYY|c16550_g1	PF00989//PF11593	PAS fold//Mediator complex subunit 3 fungal
GYY|c14321_g1	PF00253	Ribosomal protein S14p/S29e
GYY|c15245_g1	PF03193//PF01926//PF00071//PF02421//PF04670//PF00004//PF00735//PF00025//PF08477	Protein of unknown function, DUF258//50S ribosome-binding GTPase//Ras family//Ferrous iron transport protein B//Gtr1/RagA G protein conserved region//ATPase family associated with various cellular activities (AAA)//Septin//ADP-ribosylation factor family//Ras of Complex, Roc, domain of DAPkinase
GYY|c16252_g1	PF04288//PF00083//PF07690	MukE-like family//Sugar (and other) transporter//Major Facilitator Superfamily
GYY|c40088_g1	PF00069//PF07714	Protein kinase domain//Protein tyrosine kinase
GYY|c20672_g2	PF04192	Utp21 specific WD40 associated putative domain
GYY|c30278_g1	PF02866	lactate/malate dehydrogenase, alpha/beta C-terminal domain
GYY|c23700_g1	PF00443	Ubiquitin carboxyl-terminal hydrolase
GYY|c14309_g1	PF00031//PF00666	Cystatin domain//Cathelicidin
GYY|c16613_g1	PF02737	3-hydroxyacyl-CoA dehydrogenase, NAD binding domain
GYY|c25954_g1	PF01198//PF03852	Ribosomal protein L31e//DNA mismatch endonuclease Vsr
GYY|c13469_g1	PF00067	Cytochrome P450
GYY|c26775_g1	PF09446	VMA21-like domain
GYY|c23770_g1	PF05296	Taste receptor protein (TAS2R)
GYY|c16553_g2	PF13411	MerR HTH family regulatory protein
GYY|c19035_g1	PF00646//PF15966	F-box domain//F-box
GYY|c14785_g1	PF12761	Actin cytoskeleton-regulatory complex protein END3
GYY|c32069_g1	PF00115	Cytochrome C and Quinol oxidase polypeptide I
GYY|c13816_g1	PF16672	Ragulator complex protein LAMTOR5
GYY|c15323_g1	PF01828	Peptidase A4 family
GYY|c15891_g1	PF00004//PF00005//PF01443//PF02689//PF02562//PF05970//PF03193//PF07728	ATPase family associated with various cellular activities (AAA)//ABC transporter//Viral (Superfamily 1) RNA helicase//Helicase//PhoH-like protein//PIF1-like helicase//Protein of unknown function, DUF258//AAA domain (dynein-related subfamily)
GYY|c13131_g1	PF06524//PF07267//PF03153	NOA36 protein//Nucleopolyhedrovirus capsid protein P87//Transcription factor IIA, alpha/beta subunit
GYY|c19456_g1	PF00133//PF05428//PF09334//PF08264	tRNA synthetases class I (I, L, M and V)//Corticotropin-releasing factor binding protein (CRF-BP)//tRNA synthetases class I (M)//Anticodon-binding domain of tRNA
GYY|c8301_g2	PF03007//PF07247	Wax ester synthase-like Acyl-CoA acyltransferase domain//Alcohol acetyltransferase
GYY|c22530_g1	PF05476	PET122
GYY|c31943_g1	PF03727	Hexokinase
GYY|c21342_g1	PF07850	Renin receptor-like protein
GYY|c1279_g1	PF01737	YCF9
GYY|c16390_g1	PF04911	ATP synthase j chain
GYY|c38848_g1	PF04453	Organic solvent tolerance protein
GYY|c16221_g2	PF01929	Ribosomal protein L14
GYY|c23679_g1	PF00399	Yeast PIR protein repeat
GYY|c10986_g1	PF01442//PF07851//PF04119//PF02895//PF16785//PF02932//PF00430//PF07464//PF01277	Apolipoprotein A1/A4/E domain//TMPIT-like protein//Heat shock protein 9/12//Signal transducing histidine kinase, homodimeric domain//Small metal-binding protein//Neurotransmitter-gated ion-channel transmembrane region//ATP synthase B/B' CF(0)//Apolipophorin-III precursor (apoLp-III)//Oleosin
GYY|c15016_g1	PF00684//PF01155	DnaJ central domain//Hydrogenase/urease nickel incorporation, metallochaperone, hypA
GYY|c6368_g1	PF14724	Mitochondrial-associated sphingomyelin phosphodiesterase
GYY|c19086_g1	PF01321//PF00706	Creatinase/Prolidase N-terminal domain//Anenome neurotoxin
GYY|c20460_g2	PF02671	Paired amphipathic helix repeat
GYY|c21436_g2	PF13508//PF13673//PF00583//PF08445	Acetyltransferase (GNAT) domain//Acetyltransferase (GNAT) domain//Acetyltransferase (GNAT) family//FR47-like protein
GYY|c22996_g1	PF03348	Serine incorporator (Serinc)
GYY|c18104_g1	PF10186//PF04977	Vacuolar sorting 38 and autophagy-related subunit 14//Septum formation initiator
GYY|c31349_g1	PF06624	Ribosome associated membrane protein RAMP4
GYY|c34610_g1	PF00503	G-protein alpha subunit
GYY|c14968_g1	PF03388//PF00139	Legume-like lectin family//Legume lectin domain
GYY|c29794_g1	PF01428	AN1-like Zinc finger
GYY|c32436_g1	PF01380	SIS domain
GYY|c18338_g1	PF00326//PF15360	Prolyl oligopeptidase family//APJ endogenous ligand
GYY|c34454_g1	PF12822	Protein of unknown function (DUF3816)
GYY|c20524_g4	PF07236//PF01613	Phytoreovirus S7 protein//Flavin reductase like domain
GYY|c21737_g1	PF00160//PF02133//PF00957//PF13499	Cyclophilin type peptidyl-prolyl cis-trans isomerase/CLD//Permease for cytosine/purines, uracil, thiamine, allantoin//Synaptobrevin//EF-hand domain pair
GYY|c36814_g1	PF01434	Peptidase family M41
GYY|c10744_g1	PF01063	Amino-transferase class IV
GYY|c21483_g1	PF00451	Scorpion short toxin, BmKK2
GYY|c18053_g1	PF13302	Acetyltransferase (GNAT) domain
GYY|c5620_g1	PF10510	Phosphatidylinositol-glycan biosynthesis class S protein
GYY|c7104_g1	PF02975	Methylamine dehydrogenase, L chain
GYY|c19547_g1	PF04855	SNF5 / SMARCB1 / INI1
GYY|c20283_g1	PF05983	MED7 protein
GYY|c31692_g1	PF15785	Serine/threonine-protein kinase smg-1
GYY|c29320_g1	PF00276	Ribosomal protein L23
GYY|c15853_g1	PF00046//PF05920	Homeobox domain//Homeobox KN domain
GYY|c24402_g1	PF02083	Urotensin II
GYY|c21210_g1	PF00026	Eukaryotic aspartyl protease
GYY|c31438_g1	PF01047//PF09339//PF01325//PF03444//PF00165	MarR family//IclR helix-turn-helix domain//Iron dependent repressor, N-terminal DNA binding domain//Winged helix-turn-helix transcription repressor, HrcA DNA-binding//Bacterial regulatory helix-turn-helix proteins, AraC family
GYY|c19124_g1	PF03460//PF01066	Nitrite/Sulfite reductase ferredoxin-like half domain//CDP-alcohol phosphatidyltransferase
GYY|c20661_g1	PF05920	Homeobox KN domain
GYY|c19730_g1	PF06424//PF07655//PF01690	PRP1 splicing factor, N-terminal//Secretin N-terminal domain//Potato leaf roll virus readthrough protein
GYY|c33208_g1	PF00069//PF07714	Protein kinase domain//Protein tyrosine kinase
GYY|c20063_g1	PF15750//PF03125//PF00097//PF14634//PF13639//PF11789	Ubiquitin-binding zinc-finger//C. elegans Sre G protein-coupled chemoreceptor//Zinc finger, C3HC4 type (RING finger)//zinc-RING finger domain//Ring finger domain//Zinc-finger of the MIZ type in Nse subunit
GYY|c20542_g1	PF01428	AN1-like Zinc finger
GYY|c40194_g1	PF03193//PF04444//PF00025//PF00176//PF08477//PF00071	Protein of unknown function, DUF258//Catechol dioxygenase N terminus//ADP-ribosylation factor family//SNF2 family N-terminal domain//Ras of Complex, Roc, domain of DAPkinase//Ras family
GYY|c40777_g1	PF14631	Fanconi anaemia protein FancD2 nuclease
GYY|c11694_g1	PF04934	MED6 mediator sub complex component
GYY|c1864_g1	PF15200	Keratinocyte differentiation-associated
GYY|c18941_g1	PF09029//PF06423	5-aminolevulinate synthase presequence//GWT1
GYY|c22077_g1	PF06293//PF00069//PF07714	Lipopolysaccharide kinase (Kdo/WaaP) family//Protein kinase domain//Protein tyrosine kinase
GYY|c21868_g1	PF00973//PF09377//PF15220	Paramyxovirus nucleocapsid protein//SBDS protein C-terminal domain//Hypoxia-inducible lipid droplet-associated
GYY|c16822_g1	PF00155//PF03811//PF00202	Aminotransferase class I and II//InsA N-terminal domain//Aminotransferase class-III
GYY|c24892_g1	PF01272	Transcription elongation factor, GreA/GreB, C-term
GYY|c18285_g1	PF10584	Proteasome subunit A N-terminal signature
GYY|c28486_g1	PF00067	Cytochrome P450
GYY|c20334_g1	PF02444	Hepatitis E virus ORF-2 (Putative capsid protein)
GYY|c767_g1	PF02936	Cytochrome c oxidase subunit IV
GYY|c35375_g1	PF02347	Glycine cleavage system P-protein
GYY|c14527_g1	PF01295	Adenylate cyclase, class-I
GYY|c16548_g1	PF01522//PF03065	Polysaccharide deacetylase//Glycosyl hydrolase family 57
GYY|c18926_g1	PF00069//PF07714	Protein kinase domain//Protein tyrosine kinase
GYY|c25002_g1	PF00651	BTB/POZ domain
GYY|c36766_g1	PF00644	Poly(ADP-ribose) polymerase catalytic domain
GYY|c21383_g1	PF09732//PF05313	Cactus-binding C-terminus of cactin protein//Poxvirus P21 membrane protein
GYY|c26184_g1	PF00676	Dehydrogenase E1 component
GYY|c4404_g1	PF15150	Phorbol-12-myristate-13-acetate-induced
GYY|c27752_g1	PF06667	Phage shock protein B
GYY|c37427_g1	PF00166	Chaperonin 10 Kd subunit
GYY|c7780_g1	PF00558	Vpu protein
GYY|c21408_g1	PF00454//PF02260//PF13181//PF06645//PF02259	Phosphatidylinositol 3- and 4-kinase//FATC domain//Tetratricopeptide repeat//Microsomal signal peptidase 12 kDa subunit (SPC12)//FAT domain
GYY|c4313_g1	PF04061	ORMDL family
GYY|c20156_g1	PF05247//PF00549//PF00285//PF02629	Flagellar transcriptional activator (FlhD)//CoA-ligase//Citrate synthase//CoA binding domain
GYY|c3787_g1	PF04116//PF05225	Fatty acid hydroxylase superfamily//helix-turn-helix, Psq domain
GYY|c2077_g1	PF00067	Cytochrome P450
GYY|c14559_g1	PF01036	Bacteriorhodopsin-like protein
GYY|c24233_g1	PF00514	Armadillo/beta-catenin-like repeat
GYY|c2274_g1	PF01290	Thymosin beta-4 family
GYY|c20222_g1	PF01585//PF06632	G-patch domain//DNA double-strand break repair and V(D)J recombination protein XRCC4
GYY|c16713_g1	PF00168//PF00632//PF00397	C2 domain//HECT-domain (ubiquitin-transferase)//WW domain
GYY|c39495_g1	PF00125	Core histone H2A/H2B/H3/H4
GYY|c14471_g1	PF03896	Translocon-associated protein (TRAP), alpha subunit
GYY|c21507_g1	PF16093//PF05038//PF04006	Proteasome assembly chaperone 4//Cytochrome Cytochrome b558 alpha-subunit//Mpp10 protein
GYY|c30829_g1	PF04537	Herpesvirus UL55 protein
GYY|c13323_g1	PF00240//PF09280//PF08046	Ubiquitin family//XPC-binding domain//IlvGEDA operon leader peptide
GYY|c26178_g1	PF00069//PF07714	Protein kinase domain//Protein tyrosine kinase
GYY|c36381_g1	PF07359	Liver-expressed antimicrobial peptide 2 precursor (LEAP-2)
GYY|c8153_g1	PF01780//PF13465//PF02892//PF06581	Ribosomal L37ae protein family//Zinc-finger double domain//BED zinc finger//Mad1 and Cdc20-bound-Mad2 binding
GYY|c25965_g1	PF00510	Cytochrome c oxidase subunit III
GYY|c29172_g1	PF13867	Sin3 binding region of histone deacetylase complex subunit SAP30
GYY|c19217_g1	PF00282	Pyridoxal-dependent decarboxylase conserved domain
GYY|c13722_g1	PF08534//PF00085//PF00578	Redoxin//Thioredoxin//AhpC/TSA family
GYY|c36418_g1	PF17121	Zinc finger, C3HC4 type (RING finger)
GYY|c21285_g1	PF08140	Crustacean cuticle protein repeat
GYY|c25353_g1	PF00104	Ligand-binding domain of nuclear hormone receptor
GYY|c37361_g1	PF14984	CD24 protein
GYY|c19722_g1	PF16740//PF00831	Spindle and kinetochore-associated protein 2//Ribosomal L29 protein
GYY|c15870_g1	PF00762	Ferrochelatase
GYY|c13907_g1	PF14634//PF00628//PF12861//PF17123//PF12906//PF13639//PF00097//PF17121//PF12678	zinc-RING finger domain//PHD-finger//Anaphase-promoting complex subunit 11 RING-H2 finger//RING-like zinc finger//RING-variant domain//Ring finger domain//Zinc finger, C3HC4 type (RING finger)//Zinc finger, C3HC4 type (RING finger)//RING-H2 zinc finger
GYY|c25819_g1	PF02836	Glycosyl hydrolases family 2, TIM barrel domain
GYY|c16498_g1	PF04513	Baculovirus polyhedron envelope protein, PEP, C terminus
GYY|c8925_g1	PF00333	Ribosomal protein S5, N-terminal domain
GYY|c39558_g1	PF00155	Aminotransferase class I and II
GYY|c40837_g1	PF00722	Glycosyl hydrolases family 16
GYY|c15833_g1	PF05443//PF03357//PF07926	ROS/MUCR transcriptional regulator protein//Snf7//TPR/MLP1/MLP2-like protein
GYY|c15433_g1	PF00450	Serine carboxypeptidase
GYY|c21506_g1	PF13520//PF03845//PF00324	Amino acid permease//Spore germination protein//Amino acid permease
GYY|c11807_g2	PF01198//PF03852	Ribosomal protein L31e//DNA mismatch endonuclease Vsr
GYY|c8841_g1	PF08727//PF00125	Poliovirus 3A protein like//Core histone H2A/H2B/H3/H4
GYY|c12277_g1	PF04110	Ubiquitin-like autophagy protein Apg12
GYY|c20873_g1	PF02799//PF08264//PF09334//PF00749//PF13603//PF00133//PF10458	Myristoyl-CoA:protein N-myristoyltransferase, C-terminal domain//Anticodon-binding domain of tRNA//tRNA synthetases class I (M)//tRNA synthetases class I (E and Q), catalytic domain//Leucyl-tRNA synthetase, Domain 2//tRNA synthetases class I (I, L, M and V)//Valyl tRNA synthetase tRNA binding arm
GYY|c29098_g1	PF02985	HEAT repeat
GYY|c37307_g1	PF13895	Immunoglobulin domain
GYY|c13582_g1	PF03286//PF03910	Pox virus Ag35 surface protein//Adenovirus minor core protein PV
GYY|c19426_g1	PF05326//PF02854//PF08264//PF02985	Seminal vesicle autoantigen (SVA)//MIF4G domain//Anticodon-binding domain of tRNA//HEAT repeat
GYY|c5854_g1	PF02087	Nitrophorin
GYY|c36039_g1	PF02109	DAD family
GYY|c8425_g1	PF00572//PF06809//PF01808	Ribosomal protein L13//Neural proliferation differentiation control-1 protein (NPDC1)//AICARFT/IMPCHase bienzyme
GYY|c11508_g2	PF01529	DHHC palmitoyltransferase
GYY|c75_g1	PF08145	BOP1NT (NUC169) domain
GYY|c20359_g1	PF03169	OPT oligopeptide transporter protein
GYY|c4397_g1	PF03647	Transmembrane proteins 14C
GYY|c27316_g1	PF01225	Mur ligase family, catalytic domain
GYY|c30966_g1	PF12906	RING-variant domain
GYY|c12932_g2	PF13174	Tetratricopeptide repeat
GYY|c18107_g1	PF00840	Glycosyl hydrolase family 7
GYY|c21577_g1	PF04851//PF00270//PF04077	Type III restriction enzyme, res subunit//DEAD/DEAH box helicase//DsrH like protein
GYY|c13364_g1	PF01620//PF04627	Ribonuclease (pollen allergen)//Mitochondrial ATP synthase epsilon chain
GYY|c18703_g1	PF02390//PF05175	Putative methyltransferase//Methyltransferase small domain
GYY|c21870_g1	PF01648//PF00106	4'-phosphopantetheinyl transferase superfamily//short chain dehydrogenase
GYY|c31521_g1	PF00237	Ribosomal protein L22p/L17e
GYY|c15156_g1	PF00122	E1-E2 ATPase
GYY|c19398_g1	PF10417	C-terminal domain of 1-Cys peroxiredoxin
GYY|c29285_g1	PF00542	Ribosomal protein L7/L12 C-terminal domain
GYY|c455_g1	PF00085	Thioredoxin
GYY|c14851_g1	PF15715//PF00125	PCNA-associated factor//Core histone H2A/H2B/H3/H4
GYY|c28430_g1	PF03222	Tryptophan/tyrosine permease family
GYY|c27841_g1	PF02272//PF08022	DHHA1 domain//FAD-binding domain
GYY|c18422_g1	PF01267	F-actin capping protein alpha subunit
GYY|c8497_g1	PF05241	Emopamil binding protein
GYY|c18318_g1	PF13414//PF13181//PF13174//PF08026//PF00515	TPR repeat//Tetratricopeptide repeat//Tetratricopeptide repeat//Bee antimicrobial peptide//Tetratricopeptide repeat
GYY|c10346_g1	PF08515	Transforming growth factor beta type I GS-motif
GYY|c496_g1	PF00091	Tubulin/FtsZ family, GTPase domain
GYY|c15315_g1	PF00400//PF01053	WD domain, G-beta repeat//Cys/Met metabolism PLP-dependent enzyme
GYY|c20962_g1	PF16952	Glutamine synthetase N-terminal domain
GYY|c30134_g1	PF00735//PF01926	Septin//50S ribosome-binding GTPase
GYY|c9845_g3	PF01499	Herpesvirus UL25 family
GYY|c39808_g1	PF04689	DNA binding protein S1FA
GYY|c13048_g1	PF01399	PCI domain
GYY|c13265_g1	PF01249	Ribosomal protein S21e
GYY|c27150_g1	PF02076	Pheromone A receptor
GYY|c28647_g1	PF00332	Glycosyl hydrolases family 17
GYY|c22459_g1	PF02118	Srg family chemoreceptor
GYY|c5379_g1	PF10538	Immunoreceptor tyrosine-based activation motif
GYY|c15801_g1	PF10186//PF01155//PF03052	Vacuolar sorting 38 and autophagy-related subunit 14//Hydrogenase/urease nickel incorporation, metallochaperone, hypA//Adenoviral protein L1 52/55-kDa
GYY|c34278_g1	PF00484//PF08254	Carbonic anhydrase//Threonine leader peptide
GYY|c17781_g1	PF02909	Tetracyclin repressor, C-terminal all-alpha domain
GYY|c27922_g1	PF00282	Pyridoxal-dependent decarboxylase conserved domain
GYY|c33761_g1	PF07716//PF03131//PF00170	Basic region leucine zipper//bZIP Maf transcription factor//bZIP transcription factor
GYY|c18443_g1	PF01083//PF07819	Cutinase//PGAP1-like protein
GYY|c4580_g1	PF01219//PF01990//PF00631	Prokaryotic diacylglycerol kinase//ATP synthase (F/14-kDa) subunit//GGL domain
GYY|c21769_g1	PF05000//PF03554//PF04998//PF04983//PF00623//PF04997//PF02532	RNA polymerase Rpb1, domain 4//UL73 viral envelope glycoprotein//RNA polymerase Rpb1, domain 5//RNA polymerase Rpb1, domain 3//RNA polymerase Rpb1, domain 2//RNA polymerase Rpb1, domain 1//Photosystem II reaction centre I protein (PSII 4.8 kDa protein)
GYY|c33088_g1	PF08240	Alcohol dehydrogenase GroES-like domain
GYY|c5897_g1	PF00116//PF02790	Cytochrome C oxidase subunit II, periplasmic domain//Cytochrome C oxidase subunit II, transmembrane domain
GYY|c21059_g1	PF07531//PF02845//PF15384//PF09382//PF07517//PF00270	NHR1 homology to TAF//CUE domain//PAXX, PAralog of XRCC4 and XLF, also called C9orf142//RQC domain//SecA DEAD-like domain//DEAD/DEAH box helicase
GYY|c15780_g1	PF01632	Ribosomal protein L35
GYY|c40474_g1	PF00472	RF-1 domain
GYY|c37932_g1	PF00353//PF08548	Hemolysin-type calcium-binding repeat (2 copies)//Peptidase M10 serralysin C terminal
GYY|c34280_g1	PF00887	Acyl CoA binding protein
GYY|c15732_g1	PF00003//PF03137	7 transmembrane sweet-taste receptor of 3 GCPR//Organic Anion Transporter Polypeptide (OATP) family
GYY|c11521_g1	PF13405//PF13833//PF00036//PF13499//PF13202	EF-hand domain//EF-hand domain pair//EF hand//EF-hand domain pair//EF hand
GYY|c14738_g1	PF01674//PF02685	Lipase (class 2)//Glucokinase
GYY|c39206_g1	PF00018	SH3 domain
GYY|c28510_g1	PF00450	Serine carboxypeptidase
GYY|c12683_g1	PF00589	Phage integrase family
GYY|c16241_g1	PF03125//PF03846	C. elegans Sre G protein-coupled chemoreceptor//Cell division inhibitor SulA
GYY|c14538_g1	PF03073	TspO/MBR family
GYY|c35626_g1	PF08089	Huwentoxin-II family
GYY|c18002_g1	PF10440//PF04839//PF09110	Ubiquitin-binding WIYLD domain//Plastid and cyanobacterial ribosomal protein (PSRP-3 / Ycf65)//HAND
GYY|c19843_g2	PF08395	7tm Chemosensory receptor
GYY|c17514_g1	PF04811//PF04810//PF04815	Sec23/Sec24 trunk domain//Sec23/Sec24 zinc finger//Sec23/Sec24 helical domain
GYY|c16180_g1	PF02935	Cytochrome c oxidase subunit VIIc
GYY|c18033_g1	PF01442//PF15291	Apolipoprotein A1/A4/E domain//Dermcidin, antibiotic peptide
GYY|c21688_g1	PF02224//PF00503//PF02367//PF03193//PF00437//PF02562//PF14532//PF00493//PF00004//PF00910//PF07728//PF01695//PF00158//PF07724//PF05496//PF00005//PF00270//PF01443	Cytidylate kinase//G-protein alpha subunit//Threonylcarbamoyl adenosine biosynthesis protein TsaE//Protein of unknown function, DUF258//Type II/IV secretion system protein//PhoH-like protein//Sigma-54 interaction domain//MCM2/3/5 family//ATPase family associated with various cellular activities (AAA)//RNA helicase//AAA domain (dynein-related subfamily)//IstB-like ATP binding protein//Sigma-54 int…
GYY|c22375_g1	PF00005	ABC transporter
GYY|c18436_g1	PF01083	Cutinase
GYY|c16598_g1	PF00069//PF07714	Protein kinase domain//Protein tyrosine kinase
GYY|c26264_g1	PF01056	Myc amino-terminal region
GYY|c16534_g1	PF03169	OPT oligopeptide transporter protein
GYY|c19975_g1	PF00982//PF07664//PF15681//PF15138//PF02430	Glycosyltransferase family 20//Ferrous iron transport protein B C terminus//Lymphocyte activation family X//Syncollin//Apical membrane antigen 1
GYY|c11434_g1	PF01254//PF05083//PF00937	Nuclear transition protein 2//LST-1 protein//Coronavirus nucleocapsid protein
GYY|c40367_g1	PF04689	DNA binding protein S1FA
GYY|c21564_g1	PF05195	Aminopeptidase P, N-terminal domain
GYY|c39298_g1	PF00664	ABC transporter transmembrane region
GYY|c7706_g1	PF03248	Rer1 family
GYY|c29904_g1	PF02128	Fungalysin metallopeptidase (M36)
GYY|c26630_g1	PF10237	Probable N6-adenine methyltransferase
GYY|c20686_g1	PF00569	Zinc finger, ZZ type
GYY|c19523_g1	PF11593//PF01545	Mediator complex subunit 3 fungal//Cation efflux family
GYY|c34169_g1	PF01370	NAD dependent epimerase/dehydratase family
GYY|c35025_g1	PF00183	Hsp90 protein
GYY|c23996_g1	PF04198	Putative sugar-binding domain
GYY|c8910_g1	PF06638	Strabismus protein
GYY|c40252_g1	PF03810	Importin-beta N-terminal domain
GYY|c15806_g1	PF00031	Cystatin domain
GYY|c33098_g1	PF06624	Ribosome associated membrane protein RAMP4
GYY|c4032_g1	PF08052	PyrBI operon leader peptide
GYY|c12935_g1	PF00227	Proteasome subunit
GYY|c17666_g1	PF13414//PF00637//PF13181//PF01258	TPR repeat//Region in Clathrin and VPS//Tetratricopeptide repeat//Prokaryotic dksA/traR C4-type zinc finger
GYY|c20835_g1	PF05073	Baculovirus P24 capsid protein
GYY|c19272_g1	PF00282	Pyridoxal-dependent decarboxylase conserved domain
GYY|c27430_g1	PF00171	Aldehyde dehydrogenase family
GYY|c19951_g1	PF05399	Ectropic viral integration site 2A protein (EVI2A)
GYY|c19694_g1	PF01432//PF07124	Peptidase family M3//Phytoreovirus outer capsid protein P8
GYY|c24460_g1	PF00089	Trypsin
GYY|c4849_g1	PF00044	Glyceraldehyde 3-phosphate dehydrogenase, NAD binding domain
GYY|c17811_g1	PF01299	Lysosome-associated membrane glycoprotein (Lamp)
GYY|c30373_g1	PF00397	WW domain
GYY|c26516_g1	PF06524	NOA36 protein
GYY|c25475_g1	PF03169//PF03376	OPT oligopeptide transporter protein//Adenovirus E3B protein
GYY|c20878_g1	PF07646//PF01344	Kelch motif//Kelch motif
GYY|c1641_g1	PF13307	Helicase C-terminal domain
GYY|c34590_g1	PF07525	SOCS box
GYY|c13828_g1	PF05615	Tho complex subunit 7
GYY|c11382_g1	PF16276	Nucleophosmin C-terminal domain
GYY|c35101_g1	PF00191	Annexin
GYY|c21681_g1	PF02985//PF03810	HEAT repeat//Importin-beta N-terminal domain
GYY|c30406_g1	PF01284//PF15168	Membrane-associating domain//Triple QxxK/R motif-containing protein family
GYY|c19196_g1	PF02144	Repair protein Rad1/Rec1/Rad17
GYY|c15997_g1	PF00888	Cullin family
GYY|c7427_g1	PF01580	FtsK/SpoIIIE family
GYY|c12627_g1	PF08815	Nuclear receptor coactivator
GYY|c8028_g1	PF01064	Activin types I and II receptor domain
GYY|c17700_g1	PF03930	Recombinase Flp protein N-terminus
GYY|c14463_g1	PF09468//PF00704	Ydr279p protein family (RNase H2 complex component)//Glycosyl hydrolases family 18
GYY|c21846_g2	PF00646//PF12937//PF15761	F-box domain//F-box-like//Immortalisation up-regulated protein
GYY|c312_g1	PF00451//PF12549	Scorpion short toxin, BmKK2//Tyrosine hydroxylase N terminal
GYY|c29954_g1	PF06390//PF05887	Neuroendocrine-specific golgi protein P55 (NESP55)//Procyclic acidic repetitive protein (PARP)
GYY|c29021_g1	PF11109	Orexigenic neuropeptide Qrfp/P518
GYY|c40130_g1	PF01104	Bunyavirus non-structural protein NS-s
GYY|c29519_g1	PF02861//PF00501	Clp amino terminal domain, pathogenicity island component//AMP-binding enzyme
GYY|c40635_g1	PF06973	Domain of unknown function (DUF1297)
GYY|c30155_g1	PF01522	Polysaccharide deacetylase
GYY|c13753_g1	PF05817//PF03694	Oligosaccharyltransferase subunit Ribophorin II//Erg28 like protein
GYY|c25242_g1	PF01080//PF08118//PF04147//PF06524//PF02724//PF04931//PF03286//PF02064//PF05132//PF06213//PF01698	Presenilin//Yeast mitochondrial distribution and morphology (MDM) proteins//Nop14-like family//NOA36 protein//CDC45-like protein//DNA polymerase phi//Pox virus Ag35 surface protein//MAS20 protein import receptor//RNA polymerase III RPC4//Cobalamin biosynthesis protein CobT//Floricaula / Leafy protein
GYY|c21357_g1	PF02291//PF02969//PF00125//PF03847	Transcription initiation factor IID, 31kD subunit//TATA box binding protein associated factor (TAF)//Core histone H2A/H2B/H3/H4//Transcription initiation factor TFIID subunit A
GYY|c19894_g1	PF00447	HSF-type DNA-binding
GYY|c16336_g1	PF02724	CDC45-like protein
GYY|c14681_g1	PF10584	Proteasome subunit A N-terminal signature
GYY|c25600_g1	PF05439	Jumping translocation breakpoint protein (JTB)
GYY|c15589_g1	PF01277	Oleosin
GYY|c26623_g1	PF03727	Hexokinase
GYY|c7173_g1	PF08704	tRNA methyltransferase complex GCD14 subunit
GYY|c25410_g1	PF01679	Proteolipid membrane potential modulator
GYY|c16009_g1	PF01282	Ribosomal protein S24e
GYY|c6949_g1	PF08240	Alcohol dehydrogenase GroES-like domain
GYY|c9366_g1	PF02261	Aspartate decarboxylase
GYY|c30389_g1	PF01312	FlhB HrpN YscU SpaS Family
GYY|c16083_g1	PF09458	H-type lectin domain
GYY|c16921_g1	PF03604	DNA directed RNA polymerase, 7 kDa subunit
GYY|c27027_g1	PF03099	Biotin/lipoate A/B protein ligase family
GYY|c36271_g1	PF13463//PF01325//PF01726//PF13404//PF01047	Winged helix DNA-binding domain//Iron dependent repressor, N-terminal DNA binding domain//LexA DNA binding domain//AsnC-type helix-turn-helix domain//MarR family
GYY|c32028_g1	PF09103	BRCA2, oligonucleotide/oligosaccharide-binding, domain 1
GYY|c21209_g1	PF06003//PF07721//PF13174//PF13414//PF13176	Survival motor neuron protein (SMN)//Tetratricopeptide repeat//Tetratricopeptide repeat//TPR repeat//Tetratricopeptide repeat
GYY|c15300_g1	PF11734	TilS substrate C-terminal domain
GYY|c35173_g1	PF04966	Carbohydrate-selective porin, OprB family
GYY|c18290_g3	PF00075	RNase H
GYY|c25436_g1	PF04898	Glutamate synthase central domain
GYY|c20961_g1	PF00328//PF00253	Histidine phosphatase superfamily (branch 2)//Ribosomal protein S14p/S29e
GYY|c2399_g1	PF02605	Photosystem I reaction centre subunit XI
GYY|c30727_g1	PF01294	Ribosomal protein L13e
GYY|c38706_g1	PF01437	Plexin repeat
GYY|c6471_g1	PF00076	RNA recognition motif. (a.k.a. RRM, RBD, or RNP domain)
GYY|c17644_g1	PF16093	Proteasome assembly chaperone 4
GYY|c29846_g1	PF08112	ATP synthase epsilon subunit
GYY|c16997_g1	PF05175//PF01209//PF01555//PF08241	Methyltransferase small domain//ubiE/COQ5 methyltransferase family//DNA methylase//Methyltransferase domain
GYY|c19869_g4	PF00320	GATA zinc finger
GYY|c32122_g1	PF06815	Reverse transcriptase connection domain
GYY|c37508_g1	PF00119//PF04420	ATP synthase A chain//CHD5-like protein
GYY|c18931_g1	PF01643//PF05313//PF05459	Acyl-ACP thioesterase//Poxvirus P21 membrane protein//Herpesvirus transcriptional regulator family
GYY|c24279_g1	PF00082	Subtilase family
GYY|c19177_g1	PF00646//PF00682//PF08502	F-box domain//HMGL-like//LeuA allosteric (dimerisation) domain
GYY|c16023_g1	PF00125	Core histone H2A/H2B/H3/H4
GYY|c4418_g1	PF00085//PF05856	Thioredoxin//ARP2/3 complex 20 kDa subunit (ARPC4)
GYY|c24262_g1	PF05184	Saposin-like type B, region 1
GYY|c4507_g1	PF02826//PF00619//PF00044//PF02800	D-isomer specific 2-hydroxyacid dehydrogenase, NAD binding domain//Caspase recruitment domain//Glyceraldehyde 3-phosphate dehydrogenase, NAD binding domain//Glyceraldehyde 3-phosphate dehydrogenase, C-terminal domain
GYY|c36430_g1	PF00694	Aconitase C-terminal domain
GYY|c20838_g1	PF00651//PF00105	BTB/POZ domain//Zinc finger, C4 type (two domains)
GYY|c36976_g1	PF00008//PF07645	EGF-like domain//Calcium-binding EGF domain
GYY|c14813_g1	PF04617//PF12125//PF04115	Hox9 activation region//D domain of beta-TrCP//Ureidoglycolate hydrolase
GYY|c30926_g1	PF00162	Phosphoglycerate kinase
GYY|c16815_g1	PF00937//PF00214	Coronavirus nucleocapsid protein//Calcitonin / CGRP / IAPP family
GYY|c20352_g1	PF12242//PF15673//PF00106	NAD(P)H binding domain of trans-2-enoyl-CoA reductase//Domain of unknown function (DUF4664)//short chain dehydrogenase
GYY|c16527_g1	PF02219	Methylenetetrahydrofolate reductase
GYY|c27907_g1	PF00957	Synaptobrevin
GYY|c38699_g1	PF02357	Transcription termination factor nusG
GYY|c5321_g1	PF00503//PF00071//PF01591//PF08477//PF00025//PF04670//PF01926	G-protein alpha subunit//Ras family//6-phosphofructo-2-kinase//Ras of Complex, Roc, domain of DAPkinase//ADP-ribosylation factor family//Gtr1/RagA G protein conserved region//50S ribosome-binding GTPase
GYY|c18105_g1	PF02156	Glycosyl hydrolase family 26
GYY|c36272_g1	PF13181//PF00515//PF04053//PF13414//PF00637	Tetratricopeptide repeat//Tetratricopeptide repeat//Coatomer WD associated region//TPR repeat//Region in Clathrin and VPS
GYY|c31600_g1	PF05964	F/Y-rich N-terminus
GYY|c18529_g1	PF01155	Hydrogenase/urease nickel incorporation, metallochaperone, hypA
GYY|c18954_g1	PF11045//PF04921//PF01609//PF04827	Putative inner membrane protein of Enterobacteriaceae//XAP5, circadian clock regulator//Transposase DDE domain//Plant transposon protein
GYY|c35116_g1	PF03114	BAR domain
GYY|c25364_g1	PF07361	Cytochrome b562
GYY|c36614_g1	PF00874	PRD domain
GYY|c16432_g1	PF01730//PF03028	UreF//Dynein heavy chain and region D6 of dynein motor
GYY|c30072_g1	PF04355	SmpA / OmlA family
GYY|c39291_g1	PF00180	Isocitrate/isopropylmalate dehydrogenase
GYY|c36579_g1	PF02233	NAD(P) transhydrogenase beta subunit
GYY|c39712_g1	PF00887	Acyl CoA binding protein
GYY|c39093_g1	PF01239	Protein prenyltransferase alpha subunit repeat
GYY|c20059_g1	PF02212//PF00083	Dynamin GTPase effector domain//Sugar (and other) transporter
GYY|c18721_g1	PF00076//PF00642//PF09107	RNA recognition motif. (a.k.a. RRM, RBD, or RNP domain)//Zinc finger C-x8-C-x5-C-x3-H type (and similar)//Elongation factor SelB, winged helix
GYY|c10520_g1	PF00582	Universal stress protein family
GYY|c8426_g1	PF02185	Hr1 repeat
GYY|c16014_g1	PF01738	Dienelactone hydrolase family
GYY|c260_g1	PF00098//PF04136	Zinc knuckle//Sec34-like family
GYY|c17364_g1	PF00584//PF05185	SecE/Sec61-gamma subunits of protein translocation complex//PRMT5 arginine-N-methyltransferase
GYY|c39506_g1	PF09596//PF00172	MamL-1 domain//Fungal Zn(2)-Cys(6) binuclear cluster domain
GYY|c25572_g1	PF00107	Zinc-binding dehydrogenase
GYY|c13895_g1	PF08587	Ubiquitin associated domain (UBA)
GYY|c5091_g1	PF10541	Nuclear envelope localisation domain
GYY|c17049_g1	PF03334//PF00270//PF07652//PF04851	Na+/H+ antiporter subunit//DEAD/DEAH box helicase//Flavivirus DEAD domain//Type III restriction enzyme, res subunit
GYY|c16085_g1	PF16719//PF00001	SAWADEE domain//7 transmembrane receptor (rhodopsin family)
GYY|c16224_g1	PF05502	Dynactin p62 family
GYY|c24398_g1	PF05153	Myo-inositol oxygenase
GYY|c16567_g1	PF12937//PF00646	F-box-like//F-box domain
GYY|c6545_g1	PF00254	FKBP-type peptidyl-prolyl cis-trans isomerase
GYY|c34884_g1	PF01343	Peptidase family S49
GYY|c40246_g1	PF00644	Poly(ADP-ribose) polymerase catalytic domain
GYY|c37740_g1	PF00067	Cytochrome P450
GYY|c25398_g1	PF00023//PF13606	Ankyrin repeat//Ankyrin repeat
GYY|c15015_g1	PF04178	Got1/Sft2-like family
GYY|c19346_g1	PF00076//PF08777	RNA recognition motif. (a.k.a. RRM, RBD, or RNP domain)//RNA binding motif
GYY|c37637_g1	PF05354//PF14859	Phage Head-Tail Attachment//Colicin M
GYY|c38054_g1	PF02188	GoLoco motif
GYY|c21161_g1	PF00579	tRNA synthetases class I (W and Y)
GYY|c4047_g1	PF07225//PF12937	NADH-ubiquinone oxidoreductase B15 subunit (NDUFB4)//F-box-like
GYY|c38246_g1	PF04055	Radical SAM superfamily
GYY|c36471_g1	PF04421	Mss4 protein
GYY|c38300_g1	PF04958//PF05294	Arginine N-succinyltransferase beta subunit//Scorpion short toxin
GYY|c14737_g1	PF00450	Serine carboxypeptidase
GYY|c6289_g1	PF09117//PF00793	MiAMP1//DAHP synthetase I family
GYY|c10232_g1	PF00430	ATP synthase B/B' CF(0)
GYY|c39783_g1	PF00343	Carbohydrate phosphorylase
GYY|c9726_g1	PF15550	Draxin
GYY|c18301_g1	PF01381//PF12844	Helix-turn-helix//Helix-turn-helix domain
GYY|c4958_g1	PF07690//PF00083	Major Facilitator Superfamily//Sugar (and other) transporter
GYY|c13570_g1	PF00141	Peroxidase
GYY|c29637_g1	PF01083	Cutinase
GYY|c31008_g1	PF16331//PF00831	TolA binding protein trimerisation//Ribosomal L29 protein
GYY|c23459_g1	PF05706//PF02219	Cyclin-dependent kinase inhibitor 3 (CDKN3)//Methylenetetrahydrofolate reductase
GYY|c19109_g1	PF04479	RTA1 like protein
GYY|c14742_g1	PF00488//PF11629//PF05192//PF03449//PF05190//PF05188//PF01624//PF09271	MutS domain V//C terminal SARAH domain of Mst1//MutS domain III//Transcription elongation factor, N-terminal//MutS family domain IV//MutS domain II//MutS domain I//LAG1, DNA binding
GYY|c12607_g1	PF04655//PF07714//PF00069//PF06293	Aminoglycoside/hydroxyurea antibiotic resistance kinase//Protein tyrosine kinase//Protein kinase domain//Lipopolysaccharide kinase (Kdo/WaaP) family
GYY|c36459_g1	PF01293	Phosphoenolpyruvate carboxykinase
GYY|c39862_g1	PF06723	MreB/Mbl protein
GYY|c41040_g1	PF01292	Prokaryotic cytochrome b561
GYY|c13631_g1	PF00397	WW domain
GYY|c39212_g1	PF00298	Ribosomal protein L11, RNA binding domain
GYY|c14421_g1	PF03931//PF01466//PF00651	Skp1 family, tetramerisation domain//Skp1 family, dimerisation domain//BTB/POZ domain
GYY|c13756_g1	PF08540//PF01154	Hydroxymethylglutaryl-coenzyme A synthase C terminal//Hydroxymethylglutaryl-coenzyme A synthase N terminal
GYY|c21974_g1	PF03051//PF02979//PF00075	Peptidase C1-like family//Nitrile hydratase, alpha chain//RNase H
GYY|c9487_g1	PF13683//PF00665	Integrase core domain//Integrase core domain
GYY|c21380_g1	PF02386	Cation transport protein
GYY|c28237_g1	PF05821	NADH-ubiquinone oxidoreductase ASHI subunit (CI-ASHI or NDUFB8)
GYY|c37426_g1	PF07690	Major Facilitator Superfamily
GYY|c21644_g1	PF00172	Fungal Zn(2)-Cys(6) binuclear cluster domain
GYY|c5773_g1	PF07174	Fibronectin-attachment protein (FAP)
GYY|c19256_g1	PF08997	Ubiquinol-cytochrome C reductase complex, 6.4kD protein
GYY|c17993_g1	PF00318//PF10186	Ribosomal protein S2//Vacuolar sorting 38 and autophagy-related subunit 14
GYY|c40727_g1	PF00039	Fibronectin type I domain
GYY|c15721_g1	PF14560//PF00240	Ubiquitin-like domain//Ubiquitin family
GYY|c37221_g1	PF05694	56kDa selenium binding protein (SBP56)
GYY|c26888_g1	PF03720//PF00752	UDP-glucose/GDP-mannose dehydrogenase family, UDP binding domain//XPG N-terminal domain
GYY|c29527_g1	PF08360	QacR-like protein, C-terminal region
GYY|c40799_g1	PF03222	Tryptophan/tyrosine permease family
GYY|c39749_g1	PF02186	TFIIE beta subunit core domain
GYY|c11913_g1	PF00646//PF12937	F-box domain//F-box-like
GYY|c10329_g1	PF00324//PF13520	Amino acid permease//Amino acid permease
GYY|c31144_g1	PF07731	Multicopper oxidase
GYY|c19725_g1	PF00573//PF03488	Ribosomal protein L4/L1 family//Nematode insulin-related peptide beta type
GYY|c21571_g1	PF00098//PF00013//PF13014//PF02535	Zinc knuckle//KH domain//KH domain//ZIP Zinc transporter
GYY|c20943_g1	PF02350//PF03357	UDP-N-acetylglucosamine 2-epimerase//Snf7
GYY|c14445_g2	PF04162//PF08220	Gyrovirus capsid protein (VP1)//DeoR-like helix-turn-helix domain
GYY|c24607_g1	PF01091	PTN/MK heparin-binding protein family, C-terminal domain
GYY|c32708_g1	PF03222	Tryptophan/tyrosine permease family
GYY|c17324_g1	PF05631//PF00847	Sugar-tranasporters, 12 TM//AP2 domain
GYY|c13886_g1	PF04893	Yip1 domain
GYY|c19991_g1	PF07678//PF00432	A-macroglobulin complement component//Prenyltransferase and squalene oxidase repeat
GYY|c24199_g1	PF01554//PF04205	MatE//FMN-binding domain
GYY|c20027_g1	PF03074	Glutamate-cysteine ligase
GYY|c35303_g1	PF00587	tRNA synthetase class II core domain (G, H, P, S and T)
GYY|c38627_g1	PF07714//PF00069	Protein tyrosine kinase//Protein kinase domain
GYY|c28554_g1	PF00413//PF01400	Matrixin//Astacin (Peptidase family M12A)
GYY|c6699_g1	PF01245	Ribosomal protein L19
GYY|c34320_g1	PF04410	Gar1/Naf1 RNA binding region
GYY|c31367_g1	PF02146	Sir2 family
GYY|c27454_g1	PF00694	Aconitase C-terminal domain
GYY|c17377_g1	PF07721//PF01020//PF00515//PF13181//PF13176//PF13374//PF13414	Tetratricopeptide repeat//Ribosomal L40e family//Tetratricopeptide repeat//Tetratricopeptide repeat//Tetratricopeptide repeat//Tetratricopeptide repeat//TPR repeat
GYY|c14310_g1	PF07448//PF00031//PF00666	Secreted phosphoprotein 24 (Spp-24)//Cystatin domain//Cathelicidin
GYY|c30641_g1	PF00578//PF00085	AhpC/TSA family//Thioredoxin
GYY|c23706_g1	PF00295	Glycosyl hydrolases family 28
GYY|c17901_g1	PF00787	PX domain
GYY|c26100_g1	PF01497	Periplasmic binding protein
GYY|c20865_g1	PF00439//PF03118	Bromodomain//Bacterial RNA polymerase, alpha chain C terminal domain
GYY|c13788_g1	PF04030	D-arabinono-1,4-lactone oxidase
GYY|c22354_g1	PF07340	Cytomegalovirus IE1 protein
GYY|c20012_g1	PF00102//PF00782	Protein-tyrosine phosphatase//Dual specificity phosphatase, catalytic domain
GYY|c17857_g1	PF00240//PF14560	Ubiquitin family//Ubiquitin-like domain
GYY|c18341_g1	PF16326//PF06393	ABC transporter C-terminal domain//BH3 interacting domain (BID)
GYY|c36595_g1	PF02482	Sigma 54 modulation protein / S30EA ribosomal protein
GYY|c38747_g1	PF08527	Protein-arginine deiminase (PAD) middle domain
GYY|c38758_g1	PF04813//PF04812	Hepatocyte nuclear factor 1 (HNF-1), alpha isoform C terminus//Hepatocyte nuclear factor 1 (HNF-1), beta isoform C terminus
GYY|c17043_g1	PF01479	S4 domain
GYY|c37651_g1	PF01654	Cytochrome bd terminal oxidase subunit I
GYY|c17190_g1	PF01532	Glycosyl hydrolase family 47
GYY|c39814_g1	PF04597	Ribophorin I
GYY|c37826_g1	PF00254	FKBP-type peptidyl-prolyl cis-trans isomerase
GYY|c16322_g1	PF00407//PF02163//PF06280	Pathogenesis-related protein Bet v I family//Peptidase family M50//Fn3-like domain
GYY|c15106_g1	PF00955//PF03122//PF02163	HCO3- transporter family//Herpes virus major capsid protein//Peptidase family M50
GYY|c39390_g1	PF07714	Protein tyrosine kinase
GYY|c18459_g1	PF06723	MreB/Mbl protein
GYY|c17143_g1	PF04670//PF07931//PF01926//PF00493//PF00503//PF00025//PF08477	Gtr1/RagA G protein conserved region//Chloramphenicol phosphotransferase-like protein//50S ribosome-binding GTPase//MCM2/3/5 family//G-protein alpha subunit//ADP-ribosylation factor family//Ras of Complex, Roc, domain of DAPkinase
GYY|c25613_g1	PF00150	Cellulase (glycosyl hydrolase family 5)
GYY|c15091_g1	PF10439	Bacteriocin class II with double-glycine leader peptide
GYY|c21720_g1	PF16331//PF10473	TolA binding protein trimerisation//Leucine-rich repeats of kinetochore protein Cenp-F/LEK1
GYY|c18503_g1	PF08496//PF01350	Peptidase family S49 N-terminal//Flavivirus non-structural protein NS4A
GYY|c26399_g1	PF00400	WD domain, G-beta repeat
GYY|c27761_g1	PF00873	AcrB/AcrD/AcrF family
GYY|c36281_g1	PF00025	ADP-ribosylation factor family
GYY|c18794_g1	PF04909//PF08447//PF01026	Amidohydrolase//PAS fold//TatD related DNase
GYY|c39624_g1	PF03300//PF00069	Tenuivirus non-structural, movement protein NS4//Protein kinase domain
GYY|c16487_g1	PF00155	Aminotransferase class I and II
GYY|c30332_g1	PF00313	'Cold-shock' DNA-binding domain
GYY|c1662_g1	PF06379	L-rhamnose-proton symport protein (RhaT)
GYY|c6399_g2	PF00130	Phorbol esters/diacylglycerol binding domain (C1 domain)
GYY|c30382_g1	PF00889	Elongation factor TS
GYY|c25951_g1	PF05479//PF06754	Photosystem I reaction centre subunit N (PSAN or PSI-N)//Phosphonate metabolism protein PhnG
GYY|c372_g1	PF07645//PF00008	Calcium-binding EGF domain//EGF-like domain
GYY|c1533_g1	PF02102//PF14521	Deuterolysin metalloprotease (M35) family//Lysine-specific metallo-endopeptidase
GYY|c21761_g1	PF02136	Nuclear transport factor 2 (NTF2) domain
GYY|c19863_g1	PF10468	Carboxypeptidase inhibitor I68
GYY|c666_g1	PF03211//PF08516	Pectate lyase//ADAM cysteine-rich
GYY|c33023_g1	PF00183	Hsp90 protein
GYY|c6321_g1	PF06293//PF00069//PF07714	Lipopolysaccharide kinase (Kdo/WaaP) family//Protein kinase domain//Protein tyrosine kinase
GYY|c17040_g1	PF08671	Anti-repressor SinI
GYY|c3008_g1	PF00975//PF00326	Thioesterase domain//Prolyl oligopeptidase family
GYY|c25427_g1	PF01250	Ribosomal protein S6
GYY|c4862_g1	PF00462//PF13417	Glutaredoxin//Glutathione S-transferase, N-terminal domain
GYY|c33029_g1	PF00849	RNA pseudouridylate synthase
GYY|c23204_g1	PF04856	Securin sister-chromatid separation inhibitor
GYY|c39281_g1	PF16867//PF01025	Dimethlysulfonioproprionate lyase//GrpE
GYY|c14016_g1	PF00203	Ribosomal protein S19
GYY|c15876_g1	PF05869//PF06003//PF05887	DNA N-6-adenine-methyltransferase (Dam)//Survival motor neuron protein (SMN)//Procyclic acidic repetitive protein (PARP)
GYY|c15804_g1	PF00004//PF11605	ATPase family associated with various cellular activities (AAA)//Vacuolar protein sorting protein 36 Vps36
GYY|c17051_g1	PF01733	Nucleoside transporter
GYY|c21730_g1	PF00514//PF00397//PF04494	Armadillo/beta-catenin-like repeat//WW domain//WD40 associated region in TFIID subunit, NTD2 domain
GYY|c20982_g1	PF00481	Protein phosphatase 2C
GYY|c17843_g1	PF08653	DASH complex subunit Dam1
GYY|c23794_g1	PF13174//PF00515//PF13181//PF13176//PF13414	Tetratricopeptide repeat//Tetratricopeptide repeat//Tetratricopeptide repeat//Tetratricopeptide repeat//TPR repeat
GYY|c40614_g1	PF00977	Histidine biosynthesis protein
GYY|c1877_g1	PF04545//PF00325//PF13545//PF05732//PF02796//PF01047	Sigma-70, region 4//Bacterial regulatory proteins, crp family//Crp-like helix-turn-helix domain//Firmicute plasmid replication protein (RepL)//Helix-turn-helix domain of resolvase//MarR family
GYY|c15297_g1	PF00782//PF00102	Dual specificity phosphatase, catalytic domain//Protein-tyrosine phosphatase
GYY|c6489_g1	PF01212//PF02310	Beta-eliminating lyase//B12 binding domain
GYY|c21935_g1	PF10447//PF15985	Exosome component EXOSC1/CSL4//KH domain
GYY|c40123_g1	PF00001	7 transmembrane receptor (rhodopsin family)
GYY|c24384_g1	PF00076	RNA recognition motif. (a.k.a. RRM, RBD, or RNP domain)
GYY|c21502_g1	PF00326//PF07859//PF04988	Prolyl oligopeptidase family//alpha/beta hydrolase fold//A-kinase anchoring protein 95 (AKAP95)
GYY|c24142_g1	PF09360	Iron-binding zinc finger CDGSH type
GYY|c32773_g1	PF00208//PF05088	Glutamate/Leucine/Phenylalanine/Valine dehydrogenase//Bacterial NAD-glutamate dehydrogenase
GYY|c19222_g1	PF01764	Lipase (class 3)
GYY|c28986_g1	PF05375	Pacifastin inhibitor (LCMII)
GYY|c15485_g1	PF01061	ABC-2 type transporter
GYY|c21930_g1	PF02562//PF00437//PF04851//PF04408//PF01580//PF00270	PhoH-like protein//Type II/IV secretion system protein//Type III restriction enzyme, res subunit//Helicase associated domain (HA2)//FtsK/SpoIIIE family//DEAD/DEAH box helicase
GYY|c21613_g1	PF03403//PF01101	Platelet-activating factor acetylhydrolase, isoform II//HMG14 and HMG17
GYY|c21437_g1	PF04715	Anthranilate synthase component I, N terminal region
GYY|c36154_g1	PF00241	Cofilin/tropomyosin-type actin-binding protein
GYY|c26812_g1	PF00006//PF05463	ATP synthase alpha/beta family, nucleotide-binding domain//Sclerostin (SOST)
GYY|c11810_g1	PF01404	Ephrin receptor ligand binding domain
GYY|c8113_g1	PF12326	N-glycosylation protein
GYY|c32483_g1	PF02254//PF02826//PF01408//PF00044	TrkA-N domain//D-isomer specific 2-hydroxyacid dehydrogenase, NAD binding domain//Oxidoreductase family, NAD-binding Rossmann fold//Glyceraldehyde 3-phosphate dehydrogenase, NAD binding domain
GYY|c19316_g1	PF01872	RibD C-terminal domain
GYY|c19857_g1	PF02666	Phosphatidylserine decarboxylase
GYY|c26511_g1	PF00465//PF06403	Iron-containing alcohol dehydrogenase//Lamprin
GYY|c9359_g1	PF01498//PF03184	Transposase//DDE superfamily endonuclease
GYY|c16860_g1	PF06954	Resistin
GYY|c21138_g1	PF10156	Subunit 17 of Mediator complex
GYY|c31646_g1	PF00107	Zinc-binding dehydrogenase
GYY|c31461_g1	PF00889	Elongation factor TS
GYY|c20320_g1	PF03266//PF05496//PF00005//PF01443//PF00519//PF01695//PF07726//PF07728//PF03153//PF00910//PF00004//PF11705//PF06068//PF00437//PF02367//PF06524//PF10662//PF02224	NTPase//Holliday junction DNA helicase ruvB N-terminus//ABC transporter//Viral (Superfamily 1) RNA helicase//Papillomavirus helicase//IstB-like ATP binding protein//ATPase family associated with various cellular activities (AAA)//AAA domain (dynein-related subfamily)//Transcription factor IIA, alpha/beta subunit//RNA helicase//ATPase family associated with various cellular activities (AAA)//DNA-d…
GYY|c15150_g1	PF02823	ATP synthase, Delta/Epsilon chain, beta-sandwich domain
GYY|c35146_g1	PF02321	Outer membrane efflux protein
GYY|c16037_g1	PF07690//PF00083	Major Facilitator Superfamily//Sugar (and other) transporter
GYY|c19085_g1	PF08476	Viral D10 N-terminal
GYY|c16401_g1	PF01134//PF01266	Glucose inhibited division protein A//FAD dependent oxidoreductase
GYY|c11274_g1	PF01442	Apolipoprotein A1/A4/E domain
GYY|c34075_g1	PF13181//PF00515//PF13174//PF13414//PF13374//PF13176	Tetratricopeptide repeat//Tetratricopeptide repeat//Tetratricopeptide repeat//TPR repeat//Tetratricopeptide repeat//Tetratricopeptide repeat
GYY|c23356_g1	PF05038	Cytochrome Cytochrome b558 alpha-subunit
GYY|c20485_g1	PF07496	CW-type Zinc Finger
GYY|c30227_g1	PF14631	Fanconi anaemia protein FancD2 nuclease
GYY|c33720_g1	PF00268	Ribonucleotide reductase, small chain
GYY|c24531_g1	PF05722	Ustilago B locus mating-type protein
GYY|c27258_g1	PF00028	Cadherin domain
GYY|c26310_g1	PF00083//PF07690	Sugar (and other) transporter//Major Facilitator Superfamily
GYY|c24714_g1	PF04670	Gtr1/RagA G protein conserved region
GYY|c19676_g3	PF00326//PF07859	Prolyl oligopeptidase family//alpha/beta hydrolase fold
GYY|c19957_g1	PF06617//PF00163	M-phase inducer phosphatase//Ribosomal protein S4/S9 N-terminal domain
GYY|c12285_g1	PF04909	Amidohydrolase
GYY|c15989_g1	PF00160	Cyclophilin type peptidyl-prolyl cis-trans isomerase/CLD
GYY|c37663_g1	PF13580//PF01380	SIS domain//SIS domain
GYY|c38057_g1	PF14622//PF00636	Ribonuclease-III-like//Ribonuclease III domain
GYY|c25311_g1	PF01090	Ribosomal protein S19e
GYY|c15701_g1	PF06305	Protein of unknown function (DUF1049)
GYY|c8208_g1	PF00646//PF12937	F-box domain//F-box-like
GYY|c19168_g1	PF07552//PF06072//PF03335	Spore Coat Protein X and V domain//Alphaherpesvirus tegument protein US9//Phage tail fibre repeat
GYY|c14708_g1	PF00026	Eukaryotic aspartyl protease
GYY|c13517_g2	PF02491	SHS2 domain inserted in FTSA
GYY|c16888_g1	PF00621	RhoGEF domain
GYY|c10118_g1	PF01090	Ribosomal protein S19e
GYY|c17410_g1	PF08911//PF00665	NUP50 (Nucleoporin 50 kDa)//Integrase core domain
GYY|c21434_g1	PF00931//PF01695//PF07728//PF06414	NB-ARC domain//IstB-like ATP binding protein//AAA domain (dynein-related subfamily)//Zeta toxin
GYY|c36305_g1	PF00081	Iron/manganese superoxide dismutases, alpha-hairpin domain
GYY|c35856_g1	PF16622//PF02119	zinc-finger C2H2-type//Flagellar P-ring protein
GYY|c24261_g1	PF00085//PF00578	Thioredoxin//AhpC/TSA family
GYY|c32667_g1	PF00190//PF02311	Cupin//AraC-like ligand binding domain
GYY|c2259_g1	PF02434	Fringe-like
GYY|c14736_g1	PF00967	Barwin family
GYY|c20548_g1	PF02765//PF03368	Telomeric single stranded DNA binding POT1/CDC13//Dicer dimerisation domain
GYY|c16279_g1	PF05693//PF04815	Glycogen synthase//Sec23/Sec24 helical domain
GYY|c26219_g1	PF01250	Ribosomal protein S6
GYY|c23553_g1	PF00122	E1-E2 ATPase
GYY|c21172_g1	PF00076//PF02837	RNA recognition motif. (a.k.a. RRM, RBD, or RNP domain)//Glycosyl hydrolases family 2, sugar binding domain
GYY|c37574_g1	PF07127	Late nodulin protein
GYY|c29027_g1	PF00839	Cysteine rich repeat
GYY|c2036_g1	PF00487	Fatty acid desaturase
GYY|c14647_g1	PF08026	Bee antimicrobial peptide
GYY|c18857_g1	PF04446	tRNAHis guanylyltransferase
GYY|c16824_g1	PF01670	Glycosyl hydrolase family 12
GYY|c26414_g1	PF00141	Peroxidase
GYY|c28833_g1	PF00076//PF08675//PF16367	RNA recognition motif. (a.k.a. RRM, RBD, or RNP domain)//RNA binding domain//RNA recognition motif
GYY|c30524_g1	PF00112	Papain family cysteine protease
GYY|c20815_g1	PF03823	Neurokinin B
GYY|c25608_g1	PF03901	Alg9-like mannosyltransferase family
GYY|c16591_g1	PF01214	Casein kinase II regulatory subunit
GYY|c18746_g1	PF00230	Major intrinsic protein
GYY|c15025_g1	PF04625//PF08613	DEC-1 protein, N-terminal region//Cyclin
GYY|c33495_g1	PF02950	Conotoxin
GYY|c33282_g1	PF13895	Immunoglobulin domain
GYY|c36617_g1	PF02358	Trehalose-phosphatase
GYY|c21664_g1	PF01080//PF01770//PF11744//PF02862//PF16965//PF02487//PF06524	Presenilin//Reduced folate carrier//Aluminium activated malate transporter//DDHD domain//Ceramide synthase regulator//CLN3 protein//NOA36 protein
GYY|c16585_g1	PF00270	DEAD/DEAH box helicase
GYY|c21337_g2	PF04772	Influenza B matrix protein 2 (BM2)
GYY|c24126_g1	PF02366	Dolichyl-phosphate-mannose-protein mannosyltransferase
GYY|c10047_g1	PF06816	NOTCH protein
GYY|c8598_g1	PF01716	Manganese-stabilising protein / photosystem II polypeptide
GYY|c10101_g1	PF08911	NUP50 (Nucleoporin 50 kDa)
GYY|c9404_g1	PF07714//PF00069	Protein tyrosine kinase//Protein kinase domain
GYY|c15702_g1	PF05051	Cytochrome C oxidase copper chaperone (COX17)
GYY|c28441_g1	PF00146	NADH dehydrogenase
GYY|c21575_g1	PF01442	Apolipoprotein A1/A4/E domain
GYY|c26542_g1	PF09446	VMA21-like domain
GYY|c16269_g1	PF01283	Ribosomal protein S26e
GYY|c9294_g1	PF01608	I/LWEQ domain
GYY|c18765_g1	PF01008	Initiation factor 2 subunit family
GYY|c18657_g1	PF14634//PF13639//PF12861//PF11789//PF04564//PF16685//PF00097//PF12678	zinc-RING finger domain//Ring finger domain//Anaphase-promoting complex subunit 11 RING-H2 finger//Zinc-finger of the MIZ type in Nse subunit//U-box domain//zinc RING finger of MSL2//Zinc finger, C3HC4 type (RING finger)//RING-H2 zinc finger
GYY|c15253_g2	PF02737//PF01073//PF01370//PF00106	3-hydroxyacyl-CoA dehydrogenase, NAD binding domain//3-beta hydroxysteroid dehydrogenase/isomerase family//NAD dependent epimerase/dehydratase family//short chain dehydrogenase
GYY|c15697_g1	PF00831	Ribosomal L29 protein
GYY|c33581_g1	PF00171	Aldehyde dehydrogenase family
GYY|c38435_g1	PF13417//PF02798//PF13409	Glutathione S-transferase, N-terminal domain//Glutathione S-transferase, N-terminal domain//Glutathione S-transferase, N-terminal domain
GYY|c21397_g1	PF02780	Transketolase, C-terminal domain
GYY|c25887_g1	PF02383	SacI homology domain
GYY|c12653_g2	PF01805	Surp module
GYY|c15769_g1	PF05509	TraY domain
GYY|c37763_g1	PF02046	Cytochrome c oxidase subunit VIa
GYY|c18609_g1	PF11538	Snurportin1
GYY|c31173_g1	PF02435	Levansucrase/Invertase
GYY|c18600_g1	PF13414//PF00515	TPR repeat//Tetratricopeptide repeat
GYY|c18618_g1	PF00404	Dockerin type I repeat
GYY|c16132_g2	PF05891//PF08241	AdoMet dependent proline di-methyltransferase//Methyltransferase domain
GYY|c22468_g1	PF03898	Satellite tobacco necrosis virus coat protein
GYY|c34493_g1	PF00343	Carbohydrate phosphorylase
GYY|c37547_g1	PF07664//PF04226	Ferrous iron transport protein B C terminus//Transglycosylase associated protein
GYY|c37696_g1	PF06072//PF05739	Alphaherpesvirus tegument protein US9//SNARE domain
GYY|c22572_g1	PF01433	Peptidase family M1
GYY|c8325_g1	PF09066//PF02178	Beta2-adaptin appendage, C-terminal sub-domain//AT hook motif
GYY|c15556_g1	PF09392//PF04513	Type III secretion needle MxiH, YscF, SsaG, EprI, PscF, EscF//Baculovirus polyhedron envelope protein, PEP, C terminus
GYY|c29672_g1	PF05132	RNA polymerase III RPC4
GYY|c26095_g1	PF00560//PF03188	Leucine Rich Repeat//Eukaryotic cytochrome b561
GYY|c38049_g1	PF00309	Sigma-54 factor, Activator interacting domain (AID)
GYY|c26267_g1	PF00005//PF13304//PF00004//PF00025//PF03193//PF10662//PF06414//PF00503//PF07728//PF00448	ABC transporter//AAA domain, putative AbiEii toxin, Type IV TA system//ATPase family associated with various cellular activities (AAA)//ADP-ribosylation factor family//Protein of unknown function, DUF258//Ethanolamine utilisation - propanediol utilisation//Zeta toxin//G-protein alpha subunit//AAA domain (dynein-related subfamily)//SRP54-type protein, GTPase domain
GYY|c31543_g1	PF06524//PF04889	NOA36 protein//Cwf15/Cwc15 cell cycle control protein
GYY|c31735_g1	PF00067	Cytochrome P450
GYY|c11902_g1	PF15715//PF00125	PCNA-associated factor//Core histone H2A/H2B/H3/H4
GYY|c13521_g1	PF01097	Arthropod defensin
GYY|c19812_g1	PF02545	Maf-like protein
GYY|c25656_g1	PF09339//PF01047//PF13545//PF13463	IclR helix-turn-helix domain//MarR family//Crp-like helix-turn-helix domain//Winged helix DNA-binding domain
GYY|c12806_g1	PF01241	Photosystem I psaG / psaK
GYY|c26942_g1	PF01392	Fz domain
GYY|c14816_g1	PF06140	Interferon-induced 6-16 family
GYY|c34396_g1	PF04277	Oxaloacetate decarboxylase, gamma chain
GYY|c40164_g1	PF01781	Ribosomal L38e protein family
GYY|c37385_g1	PF10417	C-terminal domain of 1-Cys peroxiredoxin
GYY|c14423_g1	PF02959//PF00067	HTLV Tax//Cytochrome P450
GYY|c13236_g1	PF00617	RasGEF domain
GYY|c18652_g1	PF08447//PF00989	PAS fold//PAS fold
GYY|c15658_g1	PF04103//PF00254	CD20-like family//FKBP-type peptidyl-prolyl cis-trans isomerase
GYY|c33706_g1	PF03279	Bacterial lipid A biosynthesis acyltransferase
GYY|c27243_g1	PF00697//PF02291//PF00125	N-(5'phosphoribosyl)anthranilate (PRA) isomerase//Transcription initiation factor IID, 31kD subunit//Core histone H2A/H2B/H3/H4
GYY|c911_g1	PF03647	Transmembrane proteins 14C
GYY|c32408_g1	PF01428	AN1-like Zinc finger
GYY|c19842_g1	PF05115	Cytochrome B6-F complex subunit VI (PetL)
GYY|c21948_g1	PF01735	Lysophospholipase catalytic domain
GYY|c12970_g1	PF16716//PF04111//PF16715//PF02601	Bone marrow stromal antigen 2//Autophagy protein Apg6//Cyclodipeptide synthase//Exonuclease VII, large subunit
GYY|c30357_g1	PF02517	CAAX protease self-immunity
GYY|c20937_g1	PF02686	Glu-tRNAGln amidotransferase C subunit
GYY|c21700_g2	PF05700	Breast carcinoma amplified sequence 2 (BCAS2)
GYY|c20580_g1	PF00069//PF07714	Protein kinase domain//Protein tyrosine kinase
GYY|c16047_g1	PF01912	eIF-6 family
GYY|c13962_g1	PF00962	Adenosine/AMP deaminase
GYY|c27908_g1	PF07690//PF00083	Major Facilitator Superfamily//Sugar (and other) transporter
GYY|c20311_g1	PF02872	5'-nucleotidase, C-terminal domain
GYY|c26199_g1	PF00403	Heavy-metal-associated domain
GYY|c6006_g1	PF00156	Phosphoribosyl transferase domain
GYY|c19409_g2	PF00171	Aldehyde dehydrogenase family
GYY|c39458_g1	PF06524	NOA36 protein
GYY|c15087_g1	PF15926	E3 ubiquitin-protein ligase RNF220
GYY|c13176_g1	PF03328	HpcH/HpaI aldolase/citrate lyase family
GYY|c33629_g1	PF03193	Protein of unknown function, DUF258
GYY|c12577_g1	PF00450	Serine carboxypeptidase
GYY|c2178_g1	PF02599//PF00575	Global regulator protein family//S1 RNA binding domain
GYY|c16453_g1	PF00172	Fungal Zn(2)-Cys(6) binuclear cluster domain
GYY|c28718_g1	PF00657	GDSL-like Lipase/Acylhydrolase
GYY|c37955_g1	PF00935	Ribosomal protein L44
GYY|c25454_g1	PF01105	emp24/gp25L/p24 family/GOLD
GYY|c18983_g1	PF00270//PF00005//PF04408	DEAD/DEAH box helicase//ABC transporter//Helicase associated domain (HA2)
GYY|c36361_g1	PF01779	Ribosomal L29e protein family
GYY|c19897_g1	PF01667//PF00448//PF00580//PF04851//PF00437//PF02562//PF09416//PF00270//PF01443//PF00004	Ribosomal protein S27//SRP54-type protein, GTPase domain//UvrD/REP helicase N-terminal domain//Type III restriction enzyme, res subunit//Type II/IV secretion system protein//PhoH-like protein//RNA helicase (UPF2 interacting domain)//DEAD/DEAH box helicase//Viral (Superfamily 1) RNA helicase//ATPase family associated with various cellular activities (AAA)
GYY|c29716_g1	PF02201	SWIB/MDM2 domain
GYY|c27799_g1	PF01247	Ribosomal protein L35Ae
GYY|c21104_g1	PF00212//PF00852	Atrial natriuretic peptide//Glycosyltransferase family 10 (fucosyltransferase) C-term
GYY|c12988_g1	PF00400	WD domain, G-beta repeat
GYY|c19878_g1	PF02943	Ferredoxin thioredoxin reductase catalytic beta chain
GYY|c19854_g2	PF00205//PF04574//PF01284//PF02146	Thiamine pyrophosphate enzyme, central domain//Protein of unknown function (DUF592)//Membrane-associating domain//Sir2 family
GYY|c34595_g1	PF02864	STAT protein, DNA binding domain
GYY|c25233_g1	PF05510//PF10541	Sarcoglycan alpha/epsilon//Nuclear envelope localisation domain
GYY|c30803_g1	PF02364	1,3-beta-glucan synthase component
GYY|c28388_g1	PF01323//PF00462	DSBA-like thioredoxin domain//Glutaredoxin
GYY|c15076_g1	PF02668//PF09179	Taurine catabolism dioxygenase TauD, TfdA family//TilS substrate binding domain
GYY|c19025_g2	PF04879	Molybdopterin oxidoreductase Fe4S4 domain
GYY|c37076_g1	PF00076	RNA recognition motif. (a.k.a. RRM, RBD, or RNP domain)
GYY|c7562_g1	PF07711	Rab geranylgeranyl transferase alpha-subunit, insert domain
GYY|c28532_g1	PF10591//PF13499//PF13202//PF12763//PF00036//PF13833//PF13405	Secreted protein acidic and rich in cysteine Ca binding region//EF-hand domain pair//EF hand//Cytoskeletal-regulatory complex EF hand//EF hand//EF-hand domain pair//EF-hand domain
GYY|c14668_g1	PF05652	Scavenger mRNA decapping enzyme (DcpS) N-terminal
GYY|c16051_g1	PF05028//PF16367//PF00076	Poly (ADP-ribose) glycohydrolase (PARG)//RNA recognition motif//RNA recognition motif. (a.k.a. RRM, RBD, or RNP domain)
GYY|c6405_g1	PF01352	KRAB box
GYY|c9705_g1	PF01185	Fungal hydrophobin
GYY|c35485_g1	PF12142	Polyphenol oxidase middle domain
GYY|c23898_g1	PF05750	Rubella capsid protein
GYY|c14764_g2	PF00657	GDSL-like Lipase/Acylhydrolase
GYY|c27574_g1	PF01048	Phosphorylase superfamily
GYY|c18619_g1	PF02269	Transcription initiation factor IID, 18kD subunit
GYY|c10191_g2	PF01231	Indoleamine 2,3-dioxygenase
GYY|c5567_g1	PF04685	Protein of unknown function, DUF608
GYY|c12671_g1	PF00125//PF02291//PF15715	Core histone H2A/H2B/H3/H4//Transcription initiation factor IID, 31kD subunit//PCNA-associated factor
GYY|c29931_g1	PF01404	Ephrin receptor ligand binding domain
GYY|c21661_g1	PF01266//PF01494//PF07992//PF00070	FAD dependent oxidoreductase//FAD binding domain//Pyridine nucleotide-disulphide oxidoreductase//Pyridine nucleotide-disulphide oxidoreductase
GYY|c18776_g2	PF00468	Ribosomal protein L34
GYY|c17382_g1	PF00250	Forkhead domain
GYY|c14733_g1	PF01213	Adenylate cyclase associated (CAP) N terminal
GYY|c21126_g2	PF02985//PF03402//PF04079//PF01602//PF00514//PF10541//PF05745	HEAT repeat//Vomeronasal organ pheromone receptor family, V1R//Putative transcriptional regulators (Ypuh-like)//Adaptin N terminal region//Armadillo/beta-catenin-like repeat//Nuclear envelope localisation domain//Chlamydia 15 kDa cysteine-rich outer membrane protein (CRPA)
GYY|c24849_g1	PF03060//PF00478	Nitronate monooxygenase//IMP dehydrogenase / GMP reductase domain
GYY|c7219_g1	PF00252	Ribosomal protein L16p/L10e
GYY|c32361_g1	PF07580	M26 IgA1-specific Metallo-endopeptidase C-terminal region
GYY|c20780_g1	PF00924	Mechanosensitive ion channel
GYY|c41039_g1	PF05209//PF00736	Septum formation inhibitor MinC, N-terminal domain//EF-1 guanine nucleotide exchange domain
GYY|c34399_g1	PF00956	Nucleosome assembly protein (NAP)
GYY|c33329_g1	PF00578//PF00085//PF08534	AhpC/TSA family//Thioredoxin//Redoxin
GYY|c23712_g1	PF04410	Gar1/Naf1 RNA binding region
GYY|c18380_g1	PF00501//PF01960	AMP-binding enzyme//ArgJ family
GYY|c31039_g1	PF01127	Succinate dehydrogenase/Fumarate reductase transmembrane subunit
GYY|c15818_g1	PF08184//PF00182	Cuticle protein 7 isoform family//Chitinase class I
GYY|c15964_g1	PF00060//PF04103//PF05745	Ligand-gated ion channel//CD20-like family//Chlamydia 15 kDa cysteine-rich outer membrane protein (CRPA)
GYY|c40964_g1	PF00183	Hsp90 protein
GYY|c23484_g1	PF01704	UTP--glucose-1-phosphate uridylyltransferase
GYY|c21611_g2	PF06743	FAST kinase-like protein, subdomain 1
GYY|c35615_g1	PF15178//PF00704//PF03943	Mitochondrial import receptor subunit TOM5 homolog//Glycosyl hydrolases family 18//TAP C-terminal domain
GYY|c19832_g1	PF00552	Integrase DNA binding domain
GYY|c18727_g1	PF00348//PF07307	Polyprenyl synthetase//Heptaprenyl diphosphate synthase (HEPPP synthase) subunit 1
GYY|c12687_g1	PF10439	Bacteriocin class II with double-glycine leader peptide
GYY|c26849_g1	PF03783//PF00095//PF02011	Curli production assembly/transport component CsgG//WAP-type (Whey Acidic Protein) 'four-disulfide core'//Glycosyl hydrolase family 48
GYY|c20264_g1	PF00899	ThiF family
GYY|c39467_g1	PF00069	Protein kinase domain
GYY|c15911_g1	PF00240//PF14560	Ubiquitin family//Ubiquitin-like domain
GYY|c21380_g2	PF01213//PF02386	Adenylate cyclase associated (CAP) N terminal//Cation transport protein
GYY|c18486_g1	PF04683	Proteasome complex subunit Rpn13 ubiquitin receptor
GYY|c20409_g1	PF02460//PF00810	Patched family//ER lumen protein retaining receptor
GYY|c21399_g1	PF00481//PF08509//PF13855//PF00560//PF00211	Protein phosphatase 2C//Adenylate cyclase G-alpha binding domain//Leucine rich repeat//Leucine Rich Repeat//Adenylate and Guanylate cyclase catalytic domain
GYY|c34231_g1	PF00026	Eukaryotic aspartyl protease
GYY|c20783_g1	PF03184	DDE superfamily endonuclease
GYY|c18193_g1	PF07959	L-fucokinase
GYY|c17653_g1	PF01176//PF02391	Translation initiation factor 1A / IF-1//MoaE protein
GYY|c5008_g1	PF00646	F-box domain
GYY|c21802_g1	PF05843//PF13414//PF00575//PF08463//PF13174//PF03689	Suppressor of forked protein (Suf)//TPR repeat//S1 RNA binding domain//EcoEI R protein C-terminal//Tetratricopeptide repeat//Nepovirus coat protein, N-terminal domain
GYY|c5444_g2	PF10503//PF07859	Esterase PHB depolymerase//alpha/beta hydrolase fold
GYY|c27195_g1	PF05121	Gas vesicle protein K
GYY|c21052_g1	PF13465//PF00250//PF00498	Zinc-finger double domain//Forkhead domain//FHA domain
GYY|c38541_g1	PF02570	Precorrin-8X methylmutase
GYY|c37790_g1	PF05531	Nucleopolyhedrovirus P10 protein
GYY|c37666_g1	PF00067	Cytochrome P450
GYY|c264_g1	PF13409//PF00462//PF13417//PF02798	Glutathione S-transferase, N-terminal domain//Glutaredoxin//Glutathione S-transferase, N-terminal domain//Glutathione S-transferase, N-terminal domain
GYY|c9745_g1	PF07726//PF12619//PF00493//PF00158//PF07728	ATPase family associated with various cellular activities (AAA)//Mini-chromosome maintenance protein 2//MCM2/3/5 family//Sigma-54 interaction domain//AAA domain (dynein-related subfamily)
GYY|c14488_g1	PF01735	Lysophospholipase catalytic domain
GYY|c17177_g1	PF13174//PF00515//PF13181//PF00149//PF08121//PF13414	Tetratricopeptide repeat//Tetratricopeptide repeat//Tetratricopeptide repeat//Calcineurin-like phosphoesterase//Waglerin family//TPR repeat
GYY|c16739_g1	PF13405//PF13833//PF00036//PF12763//PF10591//PF13499//PF13202	EF-hand domain//EF-hand domain pair//EF hand//Cytoskeletal-regulatory complex EF hand//Secreted protein acidic and rich in cysteine Ca binding region//EF-hand domain pair//EF hand
GYY|c4245_g1	PF00149	Calcineurin-like phosphoesterase
GYY|c5699_g1	PF00115	Cytochrome C and Quinol oxidase polypeptide I
GYY|c24839_g1	PF16367//PF00076	RNA recognition motif//RNA recognition motif. (a.k.a. RRM, RBD, or RNP domain)
GYY|c38345_g1	PF05676	NADH-ubiquinone oxidoreductase B18 subunit (NDUFB7)
GYY|c35390_g1	PF00160	Cyclophilin type peptidyl-prolyl cis-trans isomerase/CLD
GYY|c23313_g1	PF00042	Globin
GYY|c23097_g1	PF04431	Pectate lyase, N terminus
GYY|c39629_g1	PF00578//PF08534	AhpC/TSA family//Redoxin
GYY|c37849_g1	PF05436	Mating factor alpha precursor N-terminus
GYY|c15475_g1	PF14604//PF00790//PF03127//PF02444//PF01063//PF00018	Variant SH3 domain//VHS domain//GAT domain//Hepatitis E virus ORF-2 (Putative capsid protein)//Amino-transferase class IV//SH3 domain
GYY|c9430_g1	PF00324	Amino acid permease
GYY|c20786_g1	PF08053	Tryptophanase operon leader peptide
GYY|c21866_g1	PF02985	HEAT repeat
GYY|c27309_g1	PF01176	Translation initiation factor 1A / IF-1
GYY|c11481_g1	PF16711	Actin-binding domain of plant-specific actin-binding protein
GYY|c19867_g1	PF00096//PF13465//PF13912//PF07975	Zinc finger, C2H2 type//Zinc-finger double domain//C2H2-type zinc finger//TFIIH C1-like domain
GYY|c29371_g1	PF13895	Immunoglobulin domain
GYY|c13924_g1	PF01287	Eukaryotic elongation factor 5A hypusine, DNA-binding OB fold
GYY|c14195_g1	PF08116	PhTx neurotoxin family
GYY|c19616_g2	PF05509	TraY domain
GYY|c35388_g1	PF14604//PF00018	Variant SH3 domain//SH3 domain
GYY|c15225_g1	PF05197	TRIC channel
GYY|c33855_g1	PF00420	NADH-ubiquinone/plastoquinone oxidoreductase chain 4L
GYY|c8816_g1	PF02777	Iron/manganese superoxide dismutases, C-terminal domain
GYY|c19286_g1	PF05843	Suppressor of forked protein (Suf)
GYY|c21331_g2	PF02383	SacI homology domain
GYY|c16914_g1	PF12250//PF04889//PF02724//PF05681	Arabinofuranosyltransferase N terminal//Cwf15/Cwc15 cell cycle control protein//CDC45-like protein//Fumarate hydratase (Fumerase)
GYY|c436_g1	PF07429//PF13895	4-alpha-L-fucosyltransferase glycosyl transferase group 56//Immunoglobulin domain
GYY|c7083_g1	PF09198	Bacteriophage T4 beta-glucosyltransferase
GYY|c16724_g1	PF15168	Triple QxxK/R motif-containing protein family
GYY|c8474_g1	PF05071	NADH ubiquinone oxidoreductase subunit NDUFA12
GYY|c36970_g1	PF08100//PF07714//PF00069	Dimerisation domain//Protein tyrosine kinase//Protein kinase domain
GYY|c25463_g1	PF00465	Iron-containing alcohol dehydrogenase
GYY|c33131_g1	PF08534//PF00578	Redoxin//AhpC/TSA family
GYY|c26606_g1	PF00162	Phosphoglycerate kinase
GYY|c28247_g1	PF00069//PF07714	Protein kinase domain//Protein tyrosine kinase
GYY|c18981_g1	PF01479//PF00163	S4 domain//Ribosomal protein S4/S9 N-terminal domain
GYY|c14370_g1	PF02244//PF00246	Carboxypeptidase activation peptide//Zinc carboxypeptidase
GYY|c17277_g1	PF01151	GNS1/SUR4 family
GYY|c37418_g1	PF00032	Cytochrome b(C-terminal)/b6/petD
GYY|c15269_g1	PF13405//PF13833//PF00036//PF12763//PF13499//PF10591//PF13202	EF-hand domain//EF-hand domain pair//EF hand//Cytoskeletal-regulatory complex EF hand//EF-hand domain pair//Secreted protein acidic and rich in cysteine Ca binding region//EF hand
GYY|c23273_g1	PF01048	Phosphorylase superfamily
GYY|c31168_g1	PF00667	FAD binding domain
GYY|c22907_g1	PF01543	Hepatitis C virus capsid protein
GYY|c18391_g1	PF04736	Eclosion hormone
GYY|c16409_g1	PF01251	Ribosomal protein S7e
GYY|c16258_g1	PF15715//PF00125	PCNA-associated factor//Core histone H2A/H2B/H3/H4
GYY|c23111_g1	PF00704	Glycosyl hydrolases family 18
GYY|c6345_g1	PF04858	TH1 protein
GYY|c16147_g1	PF00297	Ribosomal protein L3
GYY|c13010_g1	PF02777//PF00081	Iron/manganese superoxide dismutases, C-terminal domain//Iron/manganese superoxide dismutases, alpha-hairpin domain
GYY|c14346_g1	PF00450	Serine carboxypeptidase
GYY|c16609_g1	PF16622//PF02176//PF13465//PF00096	zinc-finger C2H2-type//TRAF-type zinc finger//Zinc-finger double domain//Zinc finger, C2H2 type
GYY|c5526_g1	PF00410	Ribosomal protein S8
GYY|c12597_g1	PF00069//PF07714//PF06293	Protein kinase domain//Protein tyrosine kinase//Lipopolysaccharide kinase (Kdo/WaaP) family
GYY|c2836_g1	PF00141	Peroxidase
GYY|c5174_g1	PF00067	Cytochrome P450
GYY|c31842_g1	PF00645//PF06049	Poly(ADP-ribose) polymerase and DNA-Ligase Zn-finger region//Coagulation Factor V LSPD Repeat
GYY|c25690_g1	PF03623//PF00669	Focal adhesion targeting region//Bacterial flagellin N-terminal helical region
GYY|c22467_g1	PF01344//PF07646	Kelch motif//Kelch motif
GYY|c15590_g1	PF00403	Heavy-metal-associated domain
GYY|c29613_g1	PF09009	Exotoxin A catalytic
GYY|c37788_g1	PF00685	Sulfotransferase domain
GYY|c20825_g1	PF00069//PF07714	Protein kinase domain//Protein tyrosine kinase
GYY|c17882_g1	PF00067	Cytochrome P450
GYY|c18933_g1	PF08300	Hepatitis C virus non-structural 5a zinc finger domain
GYY|c19583_g1	PF01734	Patatin-like phospholipase
GYY|c17633_g1	PF11698//PF02985//PF00514	V-ATPase subunit H//HEAT repeat//Armadillo/beta-catenin-like repeat
GYY|c31650_g1	PF13895	Immunoglobulin domain
GYY|c18850_g1	PF00150	Cellulase (glycosyl hydrolase family 5)
GYY|c34870_g1	PF01193	RNA polymerase Rpb3/Rpb11 dimerisation domain
GYY|c21045_g1	PF00487//PF06432	Fatty acid desaturase//Phosphatidylinositol N-acetylglucosaminyltransferase
GYY|c17118_g1	PF01779	Ribosomal L29e protein family
GYY|c9067_g1	PF02058	Guanylin precursor
GYY|c5198_g1	PF00703	Glycosyl hydrolases family 2
GYY|c16842_g1	PF09771	Transmembrane protein 188
GYY|c19470_g1	PF00013//PF13014	KH domain//KH domain
GYY|c2705_g1	PF01349	Flavivirus non-structural protein NS4B
GYY|c25962_g1	PF01637//PF00006	Archaeal ATPase//ATP synthase alpha/beta family, nucleotide-binding domain
GYY|c39275_g1	PF00349	Hexokinase
GYY|c24186_g1	PF00501	AMP-binding enzyme
GYY|c31832_g1	PF01044	Vinculin family
GYY|c20824_g1	PF00512//PF01590//PF00360//PF00072//PF08446	His Kinase A (phospho-acceptor) domain//GAF domain//Phytochrome region//Response regulator receiver domain//PAS fold
GYY|c13958_g1	PF02346	Chordopoxvirus multifunctional envelope protein A27
GYY|c40031_g1	PF06963	Ferroportin1 (FPN1)
GYY|c13536_g1	PF04204//PF00334	Homoserine O-succinyltransferase//Nucleoside diphosphate kinase
GYY|c12587_g1	PF08047	Histidine operon leader peptide
GYY|c21488_g1	PF01637//PF00076//PF00340	Archaeal ATPase//RNA recognition motif. (a.k.a. RRM, RBD, or RNP domain)//Interleukin-1 / 18
GYY|c19607_g1	PF00328	Histidine phosphatase superfamily (branch 2)
GYY|c31302_g1	PF00167	Fibroblast growth factor
GYY|c12786_g1	PF04145//PF04973//PF01925//PF00003	Ctr copper transporter family//Nicotinamide mononucleotide transporter//Sulfite exporter TauE/SafE//7 transmembrane sweet-taste receptor of 3 GCPR
GYY|c16898_g1	PF07690//PF00083	Major Facilitator Superfamily//Sugar (and other) transporter
GYY|c37530_g1	PF02689//PF01443	Helicase//Viral (Superfamily 1) RNA helicase
GYY|c20108_g1	PF06414//PF07728//PF06068//PF00004//PF05496//PF03796	Zeta toxin//AAA domain (dynein-related subfamily)//TIP49 C-terminus//ATPase family associated with various cellular activities (AAA)//Holliday junction DNA helicase ruvB N-terminus//DnaB-like helicase C terminal domain
GYY|c22959_g1	PF00196//PF08281	Bacterial regulatory proteins, luxR family//Sigma-70, region 4
GYY|c18237_g1	PF02984	Cyclin, C-terminal domain
GYY|c18581_g1	PF00672//PF00498	HAMP domain//FHA domain
GYY|c18071_g1	PF00264	Common central domain of tyrosinase
GYY|c18195_g1	PF00069//PF07714//PF02831	Protein kinase domain//Protein tyrosine kinase//gpW
GYY|c26585_g1	PF01777	Ribosomal L27e protein family
GYY|c23255_g1	PF07347	NADH:ubiquinone oxidoreductase subunit B14.5a (Complex I-B14.5a)
GYY|c24665_g1	PF02401	LytB protein
GYY|c18147_g1	PF02148//PF02966//PF13508//PF13673//PF01398//PF02443//PF00583//PF08445//PF00085	Zn-finger in ubiquitin-hydrolases and other protein//Mitosis protein DIM1//Acetyltransferase (GNAT) domain//Acetyltransferase (GNAT) domain//JAB1/Mov34/MPN/PAD-1 ubiquitin protease//Circovirus capsid protein//Acetyltransferase (GNAT) family//FR47-like protein//Thioredoxin
GYY|c22509_g1	PF00067	Cytochrome P450
GYY|c11205_g1	PF01679	Proteolipid membrane potential modulator
GYY|c4588_g1	PF01649	Ribosomal protein S20
GYY|c6567_g1	PF02507	Photosystem I reaction centre subunit III
GYY|c18491_g1	PF06236//PF08702//PF05929//PF04513	Tyrosinase co-factor MelC1//Fibrinogen alpha/beta chain family//Phage capsid scaffolding protein (GPO) serine peptidase//Baculovirus polyhedron envelope protein, PEP, C terminus
GYY|c36427_g1	PF02668	Taurine catabolism dioxygenase TauD, TfdA family
GYY|c22734_g1	PF03169//PF01284//PF00033//PF02028//PF11654	OPT oligopeptide transporter protein//Membrane-associating domain//Cytochrome b/b6/petB//BCCT, betaine/carnitine/choline family transporter//Protein of unknown function (DUF2665)
GYY|c3126_g1	PF00076	RNA recognition motif. (a.k.a. RRM, RBD, or RNP domain)
GYY|c19664_g1	PF00107	Zinc-binding dehydrogenase
GYY|c33009_g1	PF07714	Protein tyrosine kinase
GYY|c32290_g1	PF00227	Proteasome subunit
GYY|c16929_g1	PF06420	Mitochondrial genome maintenance MGM101
GYY|c15514_g1	PF03740	Pyridoxal phosphate biosynthesis protein PdxJ
GYY|c39588_g1	PF05506	Domain of unknown function (DUF756)
GYY|c19811_g1	PF02833	DHHA2 domain
GYY|c14128_g1	PF00573	Ribosomal protein L4/L1 family
GYY|c40100_g1	PF01523	Putative modulator of DNA gyrase
GYY|c34193_g1	PF06817	Reverse transcriptase thumb domain
GYY|c17531_g1	PF12937	F-box-like
GYY|c25628_g1	PF00481	Protein phosphatase 2C
GYY|c16306_g1	PF01940	Integral membrane protein DUF92
GYY|c30141_g1	PF01466	Skp1 family, dimerisation domain
GYY|c25953_g1	PF13895	Immunoglobulin domain
GYY|c23151_g1	PF00076//PF16367	RNA recognition motif. (a.k.a. RRM, RBD, or RNP domain)//RNA recognition motif
GYY|c19382_g1	PF12740//PF00067	Chlorophyllase enzyme//Cytochrome P450
GYY|c79_g1	PF02315	Methanol dehydrogenase beta subunit
GYY|c16438_g1	PF00366	Ribosomal protein S17
GYY|c39980_g1	PF01779	Ribosomal L29e protein family
GYY|c16329_g2	PF05324	Sperm antigen HE2
GYY|c18217_g1	PF00076	RNA recognition motif. (a.k.a. RRM, RBD, or RNP domain)
GYY|c21144_g1	PF08613	Cyclin
GYY|c19609_g1	PF04939	Ribosome biogenesis regulatory protein (RRS1)
GYY|c24823_g1	PF04589//PF01545	RFX1 transcription activation region//Cation efflux family
GYY|c28970_g1	PF00180	Isocitrate/isopropylmalate dehydrogenase
GYY|c21776_g1	PF07569//PF08625//PF09384//PF00400	TUP1-like enhancer of split//Utp13 specific WD40 associated domain//UTP15 C terminal//WD domain, G-beta repeat
GYY|c23580_g1	PF01118	Semialdehyde dehydrogenase, NAD binding domain
GYY|c33072_g1	PF04625	DEC-1 protein, N-terminal region
GYY|c20818_g1	PF15333//PF04851//PF00270	TATA box-binding protein-associated factor 1D//Type III restriction enzyme, res subunit//DEAD/DEAH box helicase
GYY|c30101_g1	PF05531//PF06667	Nucleopolyhedrovirus P10 protein//Phage shock protein B
GYY|c13894_g1	PF00665//PF03184//PF01498	Integrase core domain//DDE superfamily endonuclease//Transposase
GYY|c1727_g1	PF02984	Cyclin, C-terminal domain
[truncated: 10,181 more rows]

## Sheet: G. asiaticum
Gene ID	PFAM ID	PFAM description
GYA|c27896_g1	PF12937//PF00646	F-box-like//F-box domain
GYA|c26393_g1	PF00069//PF00168//PF07714	Protein kinase domain//C2 domain//Protein tyrosine kinase
GYA|c26757_g1	PF11654//PF01588	Protein of unknown function (DUF2665)//Putative tRNA binding domain
GYA|c35978_g1	PF00330	Aconitase family (aconitate hydratase)
GYA|c43609_g1	PF04758	Ribosomal protein S30
GYA|c22830_g1	PF11522	Yeast phosphatidylinositol-4-OH kinase Pik1
GYA|c43202_g1	PF02233	NAD(P) transhydrogenase beta subunit
GYA|c23611_g1	PF00874	PRD domain
GYA|c37900_g1	PF01704	UTP--glucose-1-phosphate uridylyltransferase
GYA|c27978_g1	PF07992	Pyridine nucleotide-disulphide oxidoreductase
GYA|c43479_g1	PF03969//PF02553	AFG1-like ATPase//Cobalt transport protein component CbiN
GYA|c617_g1	PF00437//PF00931//PF03193//PF00910//PF03969//PF01695//PF00004//PF05970	Type II/IV secretion system protein//NB-ARC domain//Protein of unknown function, DUF258//RNA helicase//AFG1-like ATPase//IstB-like ATP binding protein//ATPase family associated with various cellular activities (AAA)//PIF1-like helicase
GYA|c25297_g1	PF00610	Domain found in Dishevelled, Egl-10, and Pleckstrin (DEP)
GYA|c41112_g1	PF01565	FAD binding domain
GYA|c27071_g1	PF02417	Chromate transporter
GYA|c23587_g1	PF10150//PF00616	Ribonuclease E/G family//GTPase-activator protein for Ras-like GTPase
GYA|c24245_g1	PF00751//PF07967	DM DNA binding domain//C3HC zinc finger-like
GYA|c24478_g1	PF00098//PF07544	Zinc knuckle//RNA polymerase II transcription mediator complex subunit 9
GYA|c707_g1	PF00098	Zinc knuckle
GYA|c5924_g1	PF04227	Indigoidine synthase A like protein
GYA|c21201_g1	PF08447//PF00989	PAS fold//PAS fold
GYA|c37523_g1	PF11654	Protein of unknown function (DUF2665)
GYA|c37473_g1	PF17096	Altered inheritance of mitochondria protein 3
GYA|c23877_g1	PF01699	Sodium/calcium exchanger protein
GYA|c34987_g1	PF00240	Ubiquitin family
GYA|c21843_g1	PF01602//PF02985//PF00664//PF11698	Adaptin N terminal region//HEAT repeat//ABC transporter transmembrane region//V-ATPase subunit H
GYA|c25359_g1	PF01757//PF06027//PF00892	Acyltransferase family//Solute carrier family 35//EamA-like transporter family
GYA|c9852_g1	PF05842//PF09172//PF00868//PF11593	Euplotes octocarinatus mating pheromone protein//Domain of unknown function (DUF1943)//Transglutaminase family//Mediator complex subunit 3 fungal
GYA|c25294_g2	PF07945//PF12919	Janus-atracotoxin//TcdA/TcdB catalytic glycosyltransferase domain
GYA|c23474_g1	PF06703	Microsomal signal peptidase 25 kDa subunit (SPC25)
GYA|c39752_g1	PF03184//PF00665	DDE superfamily endonuclease//Integrase core domain
GYA|c26760_g1	PF00149//PF02872	Calcineurin-like phosphoesterase//5'-nucleotidase, C-terminal domain
GYA|c8162_g1	PF04758	Ribosomal protein S30
GYA|c26135_g1	PF09269	Domain of unknown function (DUF1967)
GYA|c22903_g1	PF00238	Ribosomal protein L14p/L23e
GYA|c45106_g1	PF13085	2Fe-2S iron-sulfur cluster binding domain
GYA|c26837_g1	PF05602	Cleft lip and palate transmembrane protein 1 (CLPTM1)
GYA|c28025_g1	PF02913	FAD linked oxidases, C-terminal domain
GYA|c31448_g1	PF01609	Transposase DDE domain
GYA|c28863_g1	PF01380	SIS domain
GYA|c27191_g1	PF01118	Semialdehyde dehydrogenase, NAD binding domain
GYA|c27033_g1	PF07926//PF07851//PF00569//PF00856//PF04632	TPR/MLP1/MLP2-like protein//TMPIT-like protein//Zinc finger, ZZ type//SET domain//Fusaric acid resistance protein family
GYA|c26977_g1	PF00069//PF07714	Protein kinase domain//Protein tyrosine kinase
GYA|c24895_g1	PF00840	Glycosyl hydrolase family 7
GYA|c23742_g1	PF00278	Pyridoxal-dependent decarboxylase, C-terminal sheet domain
GYA|c26936_g1	PF01184	GPR1/FUN34/yaaH family
GYA|c8445_g1	PF01873//PF00320//PF01412	Domain found in IF2B/IF5//GATA zinc finger//Putative GTPase activating protein for Arf
GYA|c28414_g1	PF01434//PF01191	Peptidase family M41//RNA polymerase Rpb5, C-terminal domain
GYA|c25246_g3	PF09177//PF06008	Syntaxin 6, N-terminal//Laminin Domain I
GYA|c1607_g1	PF00075	RNase H
GYA|c42036_g1	PF00217	ATP:guanido phosphotransferase, C-terminal catalytic domain
GYA|c41516_g1	PF00595//PF13180	PDZ domain (Also known as DHR or GLGF)//PDZ domain
GYA|c36718_g1	PF00316	Fructose-1-6-bisphosphatase
GYA|c27265_g1	PF03811	InsA N-terminal domain
GYA|c25741_g1	PF00225	Kinesin motor domain
GYA|c26915_g1	PF07690	Major Facilitator Superfamily
GYA|c31337_g1	PF00982	Glycosyltransferase family 20
GYA|c40596_g1	PF07465//PF00071	Photosystem I protein M (PsaM)//Ras family
GYA|c19775_g2	PF04715//PF07722//PF05832	Anthranilate synthase component I, N terminal region//Peptidase C26//Eukaryotic protein of unknown function (DUF846)
GYA|c29888_g1	PF01209//PF09445//PF08241	ubiE/COQ5 methyltransferase family//RNA cap guanine-N2 methyltransferase//Methyltransferase domain
GYA|c11938_g1	PF05602	Cleft lip and palate transmembrane protein 1 (CLPTM1)
GYA|c39932_g1	PF02444	Hepatitis E virus ORF-2 (Putative capsid protein)
GYA|c21587_g1	PF08117	Ptu family
GYA|c22968_g1	PF04799//PF07851	fzo-like conserved region//TMPIT-like protein
GYA|c24029_g1	PF03977//PF10890//PF16048	Na+-transporting oxaloacetate decarboxylase beta subunit//Protein of unknown function (DUF2741)//Frog antimicrobial peptide
GYA|c40540_g1	PF00416	Ribosomal protein S13/S18
GYA|c38737_g1	PF02966//PF08534//PF02794//PF00085//PF00578	Mitosis protein DIM1//Redoxin//RTX toxin acyltransferase family//Thioredoxin//AhpC/TSA family
GYA|c20135_g1	PF03719	Ribosomal protein S5, C-terminal domain
GYA|c27114_g1	PF13949	ALIX V-shaped domain binding to HIV
GYA|c29221_g1	PF00122	E1-E2 ATPase
GYA|c34429_g1	PF04083	Partial alpha/beta-hydrolase lipase region
GYA|c18006_g1	PF03604//PF01873//PF08063//PF05180//PF03367//PF01096//PF02150	DNA directed RNA polymerase, 7 kDa subunit//Domain found in IF2B/IF5//PADR1 (NUC008) domain//DNL zinc finger//ZPR1 zinc-finger domain//Transcription factor S-II (TFIIS)//RNA polymerases M/15 Kd subunit
GYA|c232_g1	PF01200	Ribosomal protein S28e
GYA|c42285_g1	PF00004	ATPase family associated with various cellular activities (AAA)
GYA|c25486_g1	PF00320	GATA zinc finger
GYA|c28636_g1	PF04554//PF01844	Extensin-like region//HNH endonuclease
GYA|c44342_g1	PF01516	Orbivirus helicase VP6
GYA|c39479_g1	PF01293	Phosphoenolpyruvate carboxykinase
GYA|c37218_g1	PF10590	Pyridoxine 5'-phosphate oxidase C-terminal dimerisation region
GYA|c28346_g1	PF02775//PF01701	Thiamine pyrophosphate enzyme, C-terminal TPP binding domain//Photosystem I reaction centre subunit IX / PsaJ
GYA|c24997_g1	PF11593	Mediator complex subunit 3 fungal
GYA|c27301_g1	PF08988//PF11770//PF02289	Type III secretion system, cytoplasmic E component of needle//GRB2-binding adapter (GAPT)//Cyclohydrolase (MCH)
GYA|c10804_g1	PF05547	Immune inhibitor A peptidase M6
GYA|c44630_g1	PF00163//PF01479	Ribosomal protein S4/S9 N-terminal domain//S4 domain
GYA|c38269_g1	PF00307	Calponin homology (CH) domain
GYA|c20889_g1	PF00320	GATA zinc finger
GYA|c33039_g1	PF00956//PF11629	Nucleosome assembly protein (NAP)//C terminal SARAH domain of Mst1
GYA|c24813_g1	PF00787	PX domain
GYA|c22498_g1	PF01254//PF10152	Nuclear transition protein 2//Predicted coiled-coil domain-containing protein (DUF2360)
GYA|c43001_g1	PF03328//PF00224	HpcH/HpaI aldolase/citrate lyase family//Pyruvate kinase, barrel domain
GYA|c25405_g1	PF03998	Utp11 protein
GYA|c4822_g1	PF05699	hAT family C-terminal dimerisation region
GYA|c33599_g1	PF02038//PF06305	ATP1G1/PLM/MAT8 family//Protein of unknown function (DUF1049)
GYA|c19981_g1	PF00436	Single-strand binding protein family
GYA|c21651_g1	PF01280	Ribosomal protein L19e
GYA|c3248_g1	PF00732//PF05834//PF01266//PF07992	GMC oxidoreductase//Lycopene cyclase protein//FAD dependent oxidoreductase//Pyridine nucleotide-disulphide oxidoreductase
GYA|c30201_g1	PF06723//PF01968	MreB/Mbl protein//Hydantoinase/oxoprolinase
GYA|c24788_g1	PF04610	TrbL/VirB6 plasmid conjugal transfer protein
GYA|c38859_g1	PF01699	Sodium/calcium exchanger protein
GYA|c9669_g2	PF00075	RNase H
GYA|c27638_g1	PF00573	Ribosomal protein L4/L1 family
GYA|c26657_g1	PF03661	Uncharacterised protein family (UPF0121)
GYA|c26472_g1	PF00176//PF04851	SNF2 family N-terminal domain//Type III restriction enzyme, res subunit
GYA|c21440_g1	PF05060//PF00549//PF02786	N-acetylglucosaminyltransferase II (MGAT2)//CoA-ligase//Carbamoyl-phosphate synthase L chain, ATP binding domain
GYA|c23779_g1	PF00501	AMP-binding enzyme
GYA|c24382_g1	PF01654	Cytochrome bd terminal oxidase subunit I
GYA|c18627_g1	PF00665//PF03184//PF01498	Integrase core domain//DDE superfamily endonuclease//Transposase
GYA|c22987_g1	PF10503	Esterase PHB depolymerase
GYA|c6031_g1	PF04186	FxsA cytoplasmic membrane protein
GYA|c29565_g1	PF01472	PUA domain
GYA|c24665_g1	PF01762	Galactosyltransferase
GYA|c37966_g1	PF00575	S1 RNA binding domain
GYA|c20208_g2	PF02805	Metal binding domain of Ada
GYA|c24164_g1	PF00400//PF08490	WD domain, G-beta repeat//Domain of unknown function (DUF1744)
GYA|c26161_g2	PF08397	IRSp53/MIM homology domain
GYA|c6698_g2	PF00861	Ribosomal L18p/L5e family
GYA|c36903_g1	PF15150	Phorbol-12-myristate-13-acetate-induced
GYA|c16839_g1	PF01251	Ribosomal protein S7e
GYA|c22192_g1	PF00382//PF02984	Transcription factor TFIIB repeat//Cyclin, C-terminal domain
GYA|c35357_g1	PF10843	Protein of unknown function (DUF2578)
GYA|c23644_g1	PF00639//PF13145	PPIC-type PPIASE domain//PPIC-type PPIASE domain
GYA|c14734_g2	PF00018//PF03601//PF14604	SH3 domain//Conserved hypothetical protein 698//Variant SH3 domain
GYA|c25081_g1	PF14991//PF00070//PF02737//PF01494//PF02468//PF05834//PF01134//PF13241//PF12831//PF02826//PF07992//PF02852//PF01266	Protein melan-A//Pyridine nucleotide-disulphide oxidoreductase//3-hydroxyacyl-CoA dehydrogenase, NAD binding domain//FAD binding domain//Photosystem II reaction centre N protein (psbN)//Lycopene cyclase protein//Glucose inhibited division protein A//Putative NAD(P)-binding//FAD dependent oxidoreductase//D-isomer specific 2-hydroxyacid dehydrogenase, NAD binding domain//Pyridine nucleotide-disulph…
GYA|c8252_g1	PF06596	Photosystem II reaction centre X protein (PsbX)
GYA|c27292_g2	PF16094//PF01422	Proteasome assembly chaperone 4//NF-X1 type zinc finger
GYA|c27611_g1	PF08446//PF00072//PF00360//PF00512//PF01590	PAS fold//Response regulator receiver domain//Phytochrome region//His Kinase A (phospho-acceptor) domain//GAF domain
GYA|c144_g1	PF01479	S4 domain
GYA|c15177_g1	PF01667	Ribosomal protein S27
GYA|c26850_g1	PF00424	REV protein (anti-repression trans-activator protein)
GYA|c20633_g1	PF07465//PF04042	Photosystem I protein M (PsaM)//DNA polymerase alpha/epsilon subunit B
GYA|c26767_g1	PF08290//PF04851//PF00270	Hepatitis core protein, putative zinc finger//Type III restriction enzyme, res subunit//DEAD/DEAH box helicase
GYA|c41942_g1	PF07994	Myo-inositol-1-phosphate synthase
GYA|c9166_g1	PF01532	Glycosyl hydrolase family 47
GYA|c6952_g1	PF00126//PF16711	Bacterial regulatory helix-turn-helix protein, lysR family//Actin-binding domain of plant-specific actin-binding protein
GYA|c2162_g1	PF02123	Viral RNA-directed RNA-polymerase
GYA|c22993_g1	PF01165//PF00096//PF13465	Ribosomal protein S21//Zinc finger, C2H2 type//Zinc-finger double domain
GYA|c22107_g1	PF11789//PF02891//PF02845	Zinc-finger of the MIZ type in Nse subunit//MIZ/SP-RING zinc finger//CUE domain
GYA|c1799_g1	PF00146	NADH dehydrogenase
GYA|c30743_g1	PF09207	Yeast killer toxin
GYA|c28945_g1	PF00274	Fructose-bisphosphate aldolase class-I
GYA|c41549_g1	PF01735	Lysophospholipase catalytic domain
GYA|c27336_g1	PF01623//PF03169	Carlavirus putative nucleic acid binding protein//OPT oligopeptide transporter protein
GYA|c29980_g1	PF04977//PF08702//PF05405	Septum formation initiator//Fibrinogen alpha/beta chain family//Mitochondrial ATP synthase B chain precursor (ATP-synt_B)
GYA|c21398_g1	PF08597//PF01372	Translation initiation factor eIF3 subunit//Melittin
GYA|c37849_g1	PF05261	TraM protein, DNA-binding
GYA|c30675_g1	PF04810	Sec23/Sec24 zinc finger
GYA|c21790_g1	PF07690	Major Facilitator Superfamily
GYA|c44488_g1	PF01299//PF14620	Lysosome-associated membrane glycoprotein (Lamp)//YpeB sporulation
GYA|c23842_g1	PF16934//PF06422//PF05875//PF03006	Two-component Enterococcus faecalis cytolysin (EFC)//CDR ABC transporter//Ceramidase//Haemolysin-III related
GYA|c34294_g1	PF08122	NADH-ubiquinone oxidoreductase B12 subunit family
GYA|c37059_g1	PF00676	Dehydrogenase E1 component
GYA|c22257_g1	PF09596//PF03504//PF00080	MamL-1 domain//Chlamydia cysteine-rich outer membrane protein 6//Copper/zinc superoxide dismutase (SODC)
GYA|c21260_g2	PF01292	Prokaryotic cytochrome b561
GYA|c28142_g1	PF00514//PF02985//PF04869//PF11698	Armadillo/beta-catenin-like repeat//HEAT repeat//Uso1 / p115 like vesicle tethering protein, head region//V-ATPase subunit H
GYA|c25072_g1	PF00892	EamA-like transporter family
GYA|c26562_g2	PF06072	Alphaherpesvirus tegument protein US9
GYA|c14208_g1	PF16499	Alpha galactosidase A
GYA|c25787_g1	PF05531//PF08702//PF06005//PF00324//PF04108//PF00170//PF04513	Nucleopolyhedrovirus P10 protein//Fibrinogen alpha/beta chain family//Protein of unknown function (DUF904)//Amino acid permease//Autophagy protein Apg17//bZIP transcription factor//Baculovirus polyhedron envelope protein, PEP, C terminus
GYA|c40466_g1	PF00923	Transaldolase
GYA|c44759_g1	PF02007//PF01113//PF01073//PF01370	Tetrahydromethanopterin S-methyltransferase MtrH subunit//Dihydrodipicolinate reductase, N-terminus//3-beta hydroxysteroid dehydrogenase/isomerase family//NAD dependent epimerase/dehydratase family
GYA|c28999_g1	PF09830	ATP adenylyltransferase
GYA|c24220_g1	PF00098	Zinc knuckle
GYA|c37175_g1	PF04911	ATP synthase j chain
GYA|c12457_g1	PF00573	Ribosomal protein L4/L1 family
GYA|c22643_g1	PF02031	Streptomyces extracellular neutral proteinase (M7) family
GYA|c2390_g1	PF06814	Lung seven transmembrane receptor
GYA|c30407_g1	PF01738	Dienelactone hydrolase family
GYA|c25582_g1	PF00018//PF14604	SH3 domain//Variant SH3 domain
GYA|c24424_g1	PF02854	MIF4G domain
GYA|c18305_g1	PF01280	Ribosomal protein L19e
GYA|c31184_g1	PF00067	Cytochrome P450
GYA|c23558_g1	PF00168	C2 domain
GYA|c26251_g3	PF13855//PF00560	Leucine rich repeat//Leucine Rich Repeat
GYA|c27477_g1	PF00400	WD domain, G-beta repeat
GYA|c22433_g1	PF00105	Zinc finger, C4 type (two domains)
GYA|c25952_g4	PF13851//PF05557//PF07926	Growth-arrest specific micro-tubule binding//Mitotic checkpoint protein//TPR/MLP1/MLP2-like protein
GYA|c39151_g1	PF12844	Helix-turn-helix domain
GYA|c25699_g1	PF04082	Fungal specific transcription factor domain
GYA|c37174_g1	PF06481//PF08597	COX Aromatic Rich Motif//Translation initiation factor eIF3 subunit
GYA|c36944_g1	PF00069//PF07714	Protein kinase domain//Protein tyrosine kinase
GYA|c27047_g1	PF03153	Transcription factor IIA, alpha/beta subunit
GYA|c35540_g1	PF00067	Cytochrome P450
GYA|c43852_g1	PF07992	Pyridine nucleotide-disulphide oxidoreductase
GYA|c21268_g1	PF04147	Nop14-like family
GYA|c8744_g1	PF03604//PF07649//PF01667	DNA directed RNA polymerase, 7 kDa subunit//C1-like domain//Ribosomal protein S27
GYA|c22000_g1	PF00102//PF00782	Protein-tyrosine phosphatase//Dual specificity phosphatase, catalytic domain
GYA|c33802_g1	PF04827//PF01609	Plant transposon protein//Transposase DDE domain
GYA|c44177_g1	PF04683	Proteasome complex subunit Rpn13 ubiquitin receptor
GYA|c34138_g1	PF00230	Major intrinsic protein
GYA|c27309_g3	PF09494//PF09179	Slx4 endonuclease//TilS substrate binding domain
GYA|c2123_g1	PF00122	E1-E2 ATPase
GYA|c30093_g1	PF01810//PF05393	LysE type translocator//Human adenovirus early E3A glycoprotein
GYA|c12691_g1	PF01527	Transposase
GYA|c2878_g1	PF07989	Centrosomin N-terminal motif 1
GYA|c6178_g1	PF00704	Glycosyl hydrolases family 18
GYA|c29492_g1	PF08015//PF02284	Fungal mating-type pheromone//Cytochrome c oxidase subunit Va
GYA|c25574_g1	PF03099	Biotin/lipoate A/B protein ligase family
GYA|c9411_g1	PF02874	ATP synthase alpha/beta family, beta-barrel domain
GYA|c24298_g1	PF01467//PF03014//PF04939	Cytidylyltransferase-like//Structural protein 2//Ribosome biogenesis regulatory protein (RRS1)
GYA|c18919_g2	PF01968//PF06723//PF02782	Hydantoinase/oxoprolinase//MreB/Mbl protein//FGGY family of carbohydrate kinases, C-terminal domain
GYA|c25373_g1	PF15151	Response gene to complement 32 protein family
GYA|c23584_g2	PF02477	Nucleocapsid N protein
GYA|c17796_g1	PF07731	Multicopper oxidase
GYA|c30364_g1	PF07650//PF00013//PF13014	KH domain//KH domain//KH domain
GYA|c44039_g1	PF01115	F-actin capping protein, beta subunit
GYA|c40772_g1	PF11081	Protein of unknown function (DUF2890)
GYA|c19247_g2	PF02064//PF00125//PF03847	MAS20 protein import receptor//Core histone H2A/H2B/H3/H4//Transcription initiation factor TFIID subunit A
GYA|c28050_g1	PF00454	Phosphatidylinositol 3- and 4-kinase
GYA|c24292_g1	PF06723//PF14942//PF06988//PF08804	MreB/Mbl protein//Organelle biogenesis, Muted-like protein//NifT/FixU protein//gp32 DNA binding protein like
GYA|c21729_g2	PF15360	APJ endogenous ligand
GYA|c12724_g1	PF13417//PF02798//PF03470//PF00462//PF01323	Glutathione S-transferase, N-terminal domain//Glutathione S-transferase, N-terminal domain//XS zinc finger domain//Glutaredoxin//DSBA-like thioredoxin domain
GYA|c10199_g1	PF01280	Ribosomal protein L19e
GYA|c34500_g1	PF02936	Cytochrome c oxidase subunit IV
GYA|c9902_g1	PF00075	RNase H
GYA|c25980_g1	PF01142	tRNA pseudouridine synthase D (TruD)
GYA|c26129_g2	PF00752//PF00867	XPG N-terminal domain//XPG I-region
GYA|c25289_g1	PF02826//PF00106//PF00056//PF01370//PF12242//PF02737//PF00107//PF00542//PF02882	D-isomer specific 2-hydroxyacid dehydrogenase, NAD binding domain//short chain dehydrogenase//lactate/malate dehydrogenase, NAD binding domain//NAD dependent epimerase/dehydratase family//NAD(P)H binding domain of trans-2-enoyl-CoA reductase//3-hydroxyacyl-CoA dehydrogenase, NAD binding domain//Zinc-binding dehydrogenase//Ribosomal protein L7/L12 C-terminal domain//Tetrahydrofolate dehydrogenase/…
GYA|c32088_g1	PF00081	Iron/manganese superoxide dismutases, alpha-hairpin domain
GYA|c26301_g1	PF04811//PF04810//PF06112//PF04815	Sec23/Sec24 trunk domain//Sec23/Sec24 zinc finger//Gammaherpesvirus capsid protein//Sec23/Sec24 helical domain
GYA|c26764_g1	PF00004//PF03266//PF00931//PF00005//PF06414//PF00910//PF07728	ATPase family associated with various cellular activities (AAA)//NTPase//NB-ARC domain//ABC transporter//Zeta toxin//RNA helicase//AAA domain (dynein-related subfamily)
GYA|c45396_g1	PF08168	NUC205 domain
GYA|c42423_g1	PF01738	Dienelactone hydrolase family
GYA|c40399_g1	PF00873//PF00403	AcrB/AcrD/AcrF family//Heavy-metal-associated domain
GYA|c27632_g1	PF16048//PF09265	Frog antimicrobial peptide//Cytokinin dehydrogenase 1, FAD and cytokinin binding
GYA|c28610_g1	PF00487	Fatty acid desaturase
GYA|c36150_g1	PF00010//PF08650	Helix-loop-helix DNA-binding domain//DASH complex subunit Dad4
GYA|c26590_g1	PF00962	Adenosine/AMP deaminase
GYA|c27216_g2	PF01764//PF04636	Lipase (class 3)//PA26 p53-induced protein (sestrin)
GYA|c22995_g1	PF08164	Apoptosis-antagonizing transcription factor, C-terminal
GYA|c24670_g1	PF04513	Baculovirus polyhedron envelope protein, PEP, C terminus
GYA|c45009_g1	PF10613	Ligated ion channel L-glutamate- and glycine-binding site
GYA|c3958_g1	PF01679	Proteolipid membrane potential modulator
GYA|c34634_g1	PF00313	'Cold-shock' DNA-binding domain
GYA|c34244_g1	PF03495	Clostridial binary toxin B/anthrax toxin PA
GYA|c25788_g1	PF09127//PF01433	Leukotriene A4 hydrolase, C-terminal//Peptidase family M1
GYA|c32679_g1	PF07714//PF00069	Protein tyrosine kinase//Protein kinase domain
GYA|c33267_g1	PF00463	Isocitrate lyase family
GYA|c44788_g1	PF07464//PF04513//PF03938//PF01442//PF04147	Apolipophorin-III precursor (apoLp-III)//Baculovirus polyhedron envelope protein, PEP, C terminus//Outer membrane protein (OmpH-like)//Apolipoprotein A1/A4/E domain//Nop14-like family
GYA|c26698_g1	PF03099	Biotin/lipoate A/B protein ligase family
GYA|c42982_g1	PF01632	Ribosomal protein L35
GYA|c39777_g1	PF07714//PF06293//PF00069	Protein tyrosine kinase//Lipopolysaccharide kinase (Kdo/WaaP) family//Protein kinase domain
GYA|c23302_g1	PF01593//PF01266//PF07992//PF00070//PF12831//PF06100	Flavin containing amine oxidoreductase//FAD dependent oxidoreductase//Pyridine nucleotide-disulphide oxidoreductase//Pyridine nucleotide-disulphide oxidoreductase//FAD dependent oxidoreductase//MCRA family
GYA|c34957_g1	PF02782	FGGY family of carbohydrate kinases, C-terminal domain
GYA|c20637_g1	PF03868//PF01159	Ribosomal protein L6, N-terminal domain//Ribosomal protein L6e
GYA|c17389_g1	PF06220//PF01780	U1 zinc finger//Ribosomal L37ae protein family
GYA|c2879_g1	PF08240	Alcohol dehydrogenase GroES-like domain
GYA|c240_g1	PF02205//PF01290	WH2 motif//Thymosin beta-4 family
GYA|c39484_g1	PF00118	TCP-1/cpn60 chaperonin family
GYA|c31574_g1	PF07728//PF01926//PF00493//PF03193//PF08477//PF00735//PF04670//PF00025//PF00071	AAA domain (dynein-related subfamily)//50S ribosome-binding GTPase//MCM2/3/5 family//Protein of unknown function, DUF258//Ras of Complex, Roc, domain of DAPkinase//Septin//Gtr1/RagA G protein conserved region//ADP-ribosylation factor family//Ras family
GYA|c27551_g1	PF01480//PF05412//PF04408//PF00437//PF00448//PF00270	PWI domain//Equine arterivirus Nsp2-type cysteine proteinase//Helicase associated domain (HA2)//Type II/IV secretion system protein//SRP54-type protein, GTPase domain//DEAD/DEAH box helicase
GYA|c24156_g1	PF04627//PF07690//PF04767	Mitochondrial ATP synthase epsilon chain//Major Facilitator Superfamily//DNA-binding 11 kDa phosphoprotein
GYA|c25601_g1	PF00789	UBX domain
GYA|c2085_g1	PF00032	Cytochrome b(C-terminal)/b6/petD
GYA|c31646_g1	PF04921	XAP5, circadian clock regulator
GYA|c35780_g1	PF07271	Cytadhesin P30/P32
GYA|c36261_g1	PF15957	Commissureless
GYA|c8125_g1	PF01443//PF02399	Viral (Superfamily 1) RNA helicase//Origin of replication binding protein
GYA|c30062_g1	PF04546//PF05793//PF04931//PF03286//PF03985	Sigma-70, non-essential region//Transcription initiation factor IIF, alpha subunit (TFIIF-alpha)//DNA polymerase phi//Pox virus Ag35 surface protein//Paf1
GYA|c23531_g1	PF15453	Protein incorporated later into Tight Junctions
GYA|c26806_g2	PF07714//PF00069	Protein tyrosine kinase//Protein kinase domain
GYA|c43654_g1	PF00795	Carbon-nitrogen hydrolase
GYA|c19835_g1	PF02085//PF01282	Class III cytochrome C family//Ribosomal protein S24e
GYA|c34382_g1	PF04137	Endoplasmic Reticulum Oxidoreductin 1 (ERO1)
GYA|c23783_g1	PF03357//PF01920//PF09596//PF10018//PF09036//PF04871//PF14620//PF07195//PF10473//PF04111//PF07817//PF08702	Snf7//Prefoldin subunit//MamL-1 domain//Vitamin-D-receptor interacting Mediator subunit 4//Bcr-Abl oncoprotein oligomerisation domain//Uso1 / p115 like vesicle tethering protein, C terminal region//YpeB sporulation//Flagellar hook-associated protein 2 C-terminus//Leucine-rich repeats of kinetochore protein Cenp-F/LEK1//Autophagy protein Apg6//GLE1-like protein//Fibrinogen alpha/beta chain family
GYA|c44183_g1	PF05175	Methyltransferase small domain
GYA|c23662_g1	PF05920//PF02836//PF02837	Homeobox KN domain//Glycosyl hydrolases family 2, TIM barrel domain//Glycosyl hydrolases family 2, sugar binding domain
GYA|c26157_g1	PF09293	T4 RNase H, C terminal
GYA|c23850_g3	PF03721	UDP-glucose/GDP-mannose dehydrogenase family, NAD binding domain
GYA|c10075_g1	PF00253	Ribosomal protein S14p/S29e
GYA|c24345_g1	PF07847	Protein of unknown function (DUF1637)
GYA|c28269_g1	PF07690//PF00083	Major Facilitator Superfamily//Sugar (and other) transporter
GYA|c20152_g1	PF05656	Protein of unknown function (DUF805)
GYA|c2152_g1	PF02932//PF06624	Neurotransmitter-gated ion-channel transmembrane region//Ribosome associated membrane protein RAMP4
GYA|c28446_g1	PF01000	RNA polymerase Rpb3/RpoA insert domain
GYA|c3850_g1	PF00069//PF07714	Protein kinase domain//Protein tyrosine kinase
GYA|c25326_g2	PF00069//PF06293//PF07714	Protein kinase domain//Lipopolysaccharide kinase (Kdo/WaaP) family//Protein tyrosine kinase
GYA|c35928_g1	PF00282	Pyridoxal-dependent decarboxylase conserved domain
GYA|c29736_g1	PF00166	Chaperonin 10 Kd subunit
GYA|c27447_g1	PF01273//PF04437	LBP / BPI / CETP family, N-terminal domain//RINT-1 / TIP-1 family
GYA|c28391_g1	PF13912	C2H2-type zinc finger
GYA|c45118_g1	PF08656	DASH complex subunit Dad3
GYA|c7441_g1	PF04265	Thiamin pyrophosphokinase, vitamin B1 binding domain
GYA|c23701_g1	PF00899	ThiF family
GYA|c24423_g2	PF13465	Zinc-finger double domain
GYA|c21508_g1	PF00892//PF04142//PF08449	EamA-like transporter family//Nucleotide-sugar transporter//UAA transporter family
GYA|c43881_g1	PF00316	Fructose-1-6-bisphosphatase
GYA|c3766_g1	PF00735//PF00071//PF02367//PF00025//PF00503//PF08477	Septin//Ras family//Threonylcarbamoyl adenosine biosynthesis protein TsaE//ADP-ribosylation factor family//G-protein alpha subunit//Ras of Complex, Roc, domain of DAPkinase
GYA|c38800_g1	PF01728//PF02390//PF08123//PF08241//PF05724//PF05175//PF09445//PF01209//PF00891//PF01135	FtsJ-like methyltransferase//Putative methyltransferase//Histone methylation protein DOT1//Methyltransferase domain//Thiopurine S-methyltransferase (TPMT)//Methyltransferase small domain//RNA cap guanine-N2 methyltransferase//ubiE/COQ5 methyltransferase family//O-methyltransferase//Protein-L-isoaspartate(D-aspartate) O-methyltransferase (PCMT)
GYA|c4879_g1	PF09174	Maf1 regulator
GYA|c42949_g1	PF00491	Arginase family
GYA|c25191_g1	PF01053	Cys/Met metabolism PLP-dependent enzyme
GYA|c30667_g1	PF03557	Bunyavirus glycoprotein G1
GYA|c25933_g1	PF04265	Thiamin pyrophosphokinase, vitamin B1 binding domain
GYA|c26503_g1	PF07886//PF02133	BA14K-like protein//Permease for cytosine/purines, uracil, thiamine, allantoin
GYA|c24146_g1	PF04716	ETC complex I subunit conserved region
GYA|c9659_g1	PF00538//PF00380	linker histone H1 and H5 family//Ribosomal protein S9/S16
GYA|c44439_g1	PF00199	Catalase
GYA|c1272_g1	PF00759	Glycosyl hydrolase family 9
GYA|c5879_g1	PF00411	Ribosomal protein S11
GYA|c24989_g1	PF02146	Sir2 family
GYA|c31670_g1	PF05757	Oxygen evolving enhancer protein 3 (PsbQ)
GYA|c26909_g1	PF13380	CoA binding domain
GYA|c42311_g1	PF05390	Yeast cell wall synthesis protein KRE9/KNH1
GYA|c32180_g1	PF01912	eIF-6 family
GYA|c28981_g1	PF00032	Cytochrome b(C-terminal)/b6/petD
GYA|c24110_g2	PF00854	POT family
GYA|c30632_g1	PF16588	C2H2 zinc-finger
GYA|c1180_g1	PF00240	Ubiquitin family
GYA|c8261_g1	PF01667	Ribosomal protein S27
GYA|c26882_g1	PF05699//PF02892//PF02771//PF14372	hAT family C-terminal dimerisation region//BED zinc finger//Acyl-CoA dehydrogenase, N-terminal domain//Domain of unknown function (DUF4413)
GYA|c11345_g1	PF05297//PF05434//PF05038//PF15957//PF05083	Herpesvirus latent membrane protein 1 (LMP1)//TMEM9//Cytochrome Cytochrome b558 alpha-subunit//Commissureless//LST-1 protein
GYA|c39545_g1	PF02100	Ornithine decarboxylase antizyme
GYA|c8123_g1	PF01159	Ribosomal protein L6e
GYA|c18773_g1	PF16839	Nematode antimicrobial peptide
GYA|c43443_g1	PF00623//PF04997	RNA polymerase Rpb1, domain 2//RNA polymerase Rpb1, domain 1
GYA|c21178_g1	PF08449//PF15108//PF00892//PF08168//PF06027	UAA transporter family//Voltage-dependent calcium channel gamma-like subunit protein family//EamA-like transporter family//NUC205 domain//Solute carrier family 35
GYA|c3766_g2	PF00910//PF01926//PF00503//PF00071//PF00025//PF02367//PF04670//PF00735//PF08477	RNA helicase//50S ribosome-binding GTPase//G-protein alpha subunit//Ras family//ADP-ribosylation factor family//Threonylcarbamoyl adenosine biosynthesis protein TsaE//Gtr1/RagA G protein conserved region//Septin//Ras of Complex, Roc, domain of DAPkinase
GYA|c22061_g1	PF05175	Methyltransferase small domain
GYA|c40794_g1	PF08267//PF01717	Cobalamin-independent synthase, N-terminal domain//Cobalamin-independent synthase, Catalytic domain
GYA|c32753_g1	PF04700//PF01795	Structural glycoprotein p40/gp41 conserved region//MraW methylase family
GYA|c20739_g1	PF03184//PF00612//PF00665//PF01498	DDE superfamily endonuclease//IQ calmodulin-binding motif//Integrase core domain//Transposase
GYA|c43037_g1	PF00892	EamA-like transporter family
GYA|c37497_g1	PF07994	Myo-inositol-1-phosphate synthase
GYA|c29538_g1	PF00187	Chitin recognition protein
GYA|c27314_g2	PF08911	NUP50 (Nucleoporin 50 kDa)
GYA|c4611_g1	PF00118	TCP-1/cpn60 chaperonin family
GYA|c16423_g1	PF00322	Endothelin family
GYA|c28302_g1	PF09207	Yeast killer toxin
GYA|c23002_g1	PF00158//PF00493//PF07726//PF07728//PF01805	Sigma-54 interaction domain//MCM2/3/5 family//ATPase family associated with various cellular activities (AAA)//AAA domain (dynein-related subfamily)//Surp module
GYA|c31516_g1	PF03006	Haemolysin-III related
GYA|c40784_g1	PF08335	GlnD PII-uridylyltransferase
GYA|c6898_g1	PF06464	DMAP1-binding Domain
GYA|c26935_g1	PF05743//PF05773	UEV domain//RWD domain
GYA|c23666_g1	PF01231//PF15319	Indoleamine 2,3-dioxygenase//RAD9, RAD1, HUS1-interacting nuclear orphan protein
GYA|c27340_g1	PF04851//PF01637//PF00004//PF02689//PF00437//PF05970//PF02562	Type III restriction enzyme, res subunit//Archaeal ATPase//ATPase family associated with various cellular activities (AAA)//Helicase//Type II/IV secretion system protein//PIF1-like helicase//PhoH-like protein
GYA|c30148_g1	PF00105	Zinc finger, C4 type (two domains)
GYA|c40231_g1	PF00318//PF10458	Ribosomal protein S2//Valyl tRNA synthetase tRNA binding arm
GYA|c32403_g1	PF02178	AT hook motif
GYA|c27164_g1	PF00400//PF02511//PF04625//PF00637	WD domain, G-beta repeat//Thymidylate synthase complementing protein//DEC-1 protein, N-terminal region//Region in Clathrin and VPS
GYA|c27314_g1	PF00098	Zinc knuckle
GYA|c31530_g1	PF12937//PF06817	F-box-like//Reverse transcriptase thumb domain
GYA|c29957_g1	PF00487//PF00119	Fatty acid desaturase//ATP synthase A chain
GYA|c37307_g1	PF01263	Aldose 1-epimerase
GYA|c37886_g1	PF00091	Tubulin/FtsZ family, GTPase domain
GYA|c27068_g1	PF00806//PF01577//PF00076//PF01873	Pumilio-family RNA binding repeat//Potyvirus P1 protease//RNA recognition motif. (a.k.a. RRM, RBD, or RNP domain)//Domain found in IF2B/IF5
GYA|c36501_g1	PF06105	Aph-1 protein
GYA|c22544_g1	PF04277	Oxaloacetate decarboxylase, gamma chain
GYA|c26438_g1	PF13181	Tetratricopeptide repeat
GYA|c30002_g1	PF02136	Nuclear transport factor 2 (NTF2) domain
GYA|c40768_g1	PF08625	Utp13 specific WD40 associated domain
GYA|c7470_g1	PF13912	C2H2-type zinc finger
GYA|c43971_g1	PF05818	Enterobacterial TraT complement resistance protein
GYA|c22238_g1	PF05993	Reovirus major virion structural protein Mu-1/Mu-1C (M2)
GYA|c11927_g1	PF04444//PF02822//PF08352//PF13174//PF01437//PF00321	Catechol dioxygenase N terminus//Antistasin family//Oligopeptide/dipeptide transporter, C-terminal region//Tetratricopeptide repeat//Plexin repeat//Plant thionin
GYA|c9469_g1	PF00884//PF01663	Sulfatase//Type I phosphodiesterase / nucleotide pyrophosphatase
GYA|c27514_g1	PF00075	RNase H
GYA|c17300_g1	PF01231	Indoleamine 2,3-dioxygenase
GYA|c43791_g1	PF00069//PF07714	Protein kinase domain//Protein tyrosine kinase
GYA|c24922_g1	PF00285	Citrate synthase
GYA|c45403_g1	PF06298	Photosystem II protein Y (PsbY)
GYA|c37196_g1	PF00127	Copper binding proteins, plastocyanin/azurin family
GYA|c21980_g1	PF00227	Proteasome subunit
GYA|c32502_g1	PF00769//PF05529	Ezrin/radixin/moesin family//B-cell receptor-associated protein 31-like
GYA|c31538_g1	PF00380	Ribosomal protein S9/S16
GYA|c23427_g1	PF08911	NUP50 (Nucleoporin 50 kDa)
GYA|c9937_g1	PF03964	Chorion family 2
GYA|c27285_g1	PF00107//PF02826//PF08240	Zinc-binding dehydrogenase//D-isomer specific 2-hydroxyacid dehydrogenase, NAD binding domain//Alcohol dehydrogenase GroES-like domain
GYA|c25721_g1	PF01070//PF03060//PF00478//PF01645//PF00977	FMN-dependent dehydrogenase//Nitronate monooxygenase//IMP dehydrogenase / GMP reductase domain//Conserved region in glutamate synthase//Histidine biosynthesis protein
GYA|c37911_g1	PF10461	Peptidase S68
GYA|c39746_g1	PF00649	Copper fist DNA binding domain
GYA|c43578_g1	PF05648	Peroxisomal biogenesis factor 11 (PEX11)
GYA|c43489_g1	PF00137	ATP synthase subunit C
GYA|c39576_g1	PF13181//PF00637//PF02840//PF13176//PF00515	Tetratricopeptide repeat//Region in Clathrin and VPS//Prp18 domain//Tetratricopeptide repeat//Tetratricopeptide repeat
GYA|c25782_g1	PF05478//PF04048//PF00130//PF01544//PF03131//PF10473//PF00620//PF07926	Prominin//Sec8 exocyst complex component specific domain//Phorbol esters/diacylglycerol binding domain (C1 domain)//CorA-like Mg2+ transporter protein//bZIP Maf transcription factor//Leucine-rich repeats of kinetochore protein Cenp-F/LEK1//RhoGAP domain//TPR/MLP1/MLP2-like protein
GYA|c29331_g1	PF00122	E1-E2 ATPase
GYA|c17777_g1	PF00098	Zinc knuckle
GYA|c18938_g1	PF00076//PF16367//PF12235	RNA recognition motif. (a.k.a. RRM, RBD, or RNP domain)//RNA recognition motif//Fragile X-related 1 protein core C terminal
GYA|c3182_g1	PF00056//PF02056	lactate/malate dehydrogenase, NAD binding domain//Family 4 glycosyl hydrolase
GYA|c36230_g1	PF08392	FAE1/Type III polyketide synthase-like protein
GYA|c25240_g1	PF02820//PF06293//PF07714//PF00069	mbt repeat//Lipopolysaccharide kinase (Kdo/WaaP) family//Protein tyrosine kinase//Protein kinase domain
GYA|c34287_g1	PF01477	PLAT/LH2 domain
GYA|c26364_g1	PF00892//PF08815	EamA-like transporter family//Nuclear receptor coactivator
GYA|c10480_g1	PF15150	Phorbol-12-myristate-13-acetate-induced
GYA|c24068_g2	PF08141//PF00573	Small acid-soluble spore protein H family//Ribosomal protein L4/L1 family
GYA|c4816_g1	PF05493//PF05210	ATP synthase subunit H//Sprouty protein (Spry)
GYA|c24918_g1	PF00856	SET domain
GYA|c43333_g1	PF00128//PF15233	Alpha amylase, catalytic domain//Synaptonemal complex central element protein 1
GYA|c21100_g1	PF05722	Ustilago B locus mating-type protein
GYA|c20611_g1	PF02156	Glycosyl hydrolase family 26
GYA|c24038_g1	PF02770//PF02771//PF00441	Acyl-CoA dehydrogenase, middle domain//Acyl-CoA dehydrogenase, N-terminal domain//Acyl-CoA dehydrogenase, C-terminal domain
GYA|c23723_g2	PF09061//PF07473	Stirrup//Spasmodic peptide gm9a; conotoxin from Conus species
GYA|c27167_g1	PF07651//PF00023//PF13606	ANTH domain//Ankyrin repeat//Ankyrin repeat
GYA|c24115_g1	PF00646//PF12937	F-box domain//F-box-like
GYA|c20717_g1	PF00424	REV protein (anti-repression trans-activator protein)
GYA|c22690_g1	PF01253	Translation initiation factor SUI1
GYA|c21338_g1	PF17123//PF12678//PF14634//PF12861//PF03854//PF13639//PF00097	RING-like zinc finger//RING-H2 zinc finger//zinc-RING finger domain//Anaphase-promoting complex subunit 11 RING-H2 finger//P-11 zinc finger//Ring finger domain//Zinc finger, C3HC4 type (RING finger)
GYA|c22943_g1	PF04140//PF02544	Isoprenylcysteine carboxyl methyltransferase (ICMT) family//3-oxo-5-alpha-steroid 4-dehydrogenase
GYA|c24945_g1	PF00397	WW domain
GYA|c29763_g1	PF00069	Protein kinase domain
GYA|c38848_g1	PF04420	CHD5-like protein
GYA|c22022_g1	PF03999	Microtubule associated protein (MAP65/ASE1 family)
GYA|c24500_g1	PF07213//PF02480	DAP10 membrane protein//Alphaherpesvirus glycoprotein E
GYA|c27247_g1	PF04851//PF00270//PF00580	Type III restriction enzyme, res subunit//DEAD/DEAH box helicase//UvrD/REP helicase N-terminal domain
GYA|c27274_g1	PF06578//PF07726//PF07724//PF14532//PF00004//PF00158//PF05496//PF06068//PF02562//PF00910//PF04851//PF07728//PF01057//PF01695//PF00005	YOP proteins translocation protein K (YscK)//ATPase family associated with various cellular activities (AAA)//AAA domain (Cdc48 subfamily)//Sigma-54 interaction domain//ATPase family associated with various cellular activities (AAA)//Sigma-54 interaction domain//Holliday junction DNA helicase ruvB N-terminus//TIP49 C-terminus//PhoH-like protein//RNA helicase//Type III restriction enzyme, res subu…
GYA|c5906_g1	PF01077	Nitrite and sulphite reductase 4Fe-4S domain
GYA|c26013_g1	PF00069	Protein kinase domain
GYA|c33550_g1	PF06910//PF07195//PF02705	Male enhanced antigen 1 (MEA1)//Flagellar hook-associated protein 2 C-terminus//K+ potassium transporter
GYA|c36834_g1	PF00106//PF00146//PF01370	short chain dehydrogenase//NADH dehydrogenase//NAD dependent epimerase/dehydratase family
GYA|c21808_g1	PF02482//PF16048	Sigma 54 modulation protein / S30EA ribosomal protein//Frog antimicrobial peptide
GYA|c37869_g1	PF13409	Glutathione S-transferase, N-terminal domain
GYA|c37833_g1	PF07966//PF00026//PF12639	A1 Propeptide//Eukaryotic aspartyl protease//DNase/tRNase domain of colicin-like bacteriocin
GYA|c2018_g1	PF06189	5'-nucleotidase
GYA|c21520_g1	PF03184	DDE superfamily endonuclease
GYA|c20450_g2	PF15180	Neuropeptides B and W
GYA|c26376_g2	PF08287//PF07851//PF01159	Spc19//TMPIT-like protein//Ribosomal protein L6e
GYA|c38988_g1	PF00241	Cofilin/tropomyosin-type actin-binding protein
GYA|c31068_g1	PF13405//PF10591//PF13202//PF13833//PF13499//PF00036	EF-hand domain//Secreted protein acidic and rich in cysteine Ca binding region//EF hand//EF-hand domain pair//EF-hand domain pair//EF hand
GYA|c30610_g1	PF00821	Phosphoenolpyruvate carboxykinase
GYA|c25669_g1	PF00070//PF14860//PF00106//PF00588//PF01370//PF07992//PF01073//PF04851	Pyridine nucleotide-disulphide oxidoreductase//DrrA phosphatidylinositol 4-phosphate binding domain//short chain dehydrogenase//SpoU rRNA Methylase family//NAD dependent epimerase/dehydratase family//Pyridine nucleotide-disulphide oxidoreductase//3-beta hydroxysteroid dehydrogenase/isomerase family//Type III restriction enzyme, res subunit
GYA|c21411_g1	PF06728	GPI transamidase subunit PIG-U
GYA|c43297_g1	PF00335	Tetraspanin family
GYA|c24100_g1	PF13724//PF00060//PF00176	DNA-binding domain//Ligand-gated ion channel//SNF2 family N-terminal domain
GYA|c29321_g1	PF01593	Flavin containing amine oxidoreductase
GYA|c28904_g1	PF05875//PF06687	Ceramidase//SUR7/PalI family
GYA|c40145_g1	PF02535	ZIP Zinc transporter
GYA|c14090_g1	PF00971//PF00230	EIAV coat protein, gp90//Major intrinsic protein
GYA|c34967_g1	PF00416	Ribosomal protein S13/S18
GYA|c19195_g1	PF10278//PF05091	Mediator of RNA pol II transcription subunit 19//Eukaryotic translation initiation factor 3 subunit 7 (eIF-3)
GYA|c7462_g1	PF00227	Proteasome subunit
GYA|c17223_g2	PF00487	Fatty acid desaturase
GYA|c42048_g1	PF01554	MatE
GYA|c38712_g1	PF01527//PF04539//PF00046	Transposase//Sigma-70 region 3//Homeobox domain
GYA|c18705_g1	PF13520//PF00324	Amino acid permease//Amino acid permease
GYA|c30325_g1	PF06156	Protein of unknown function (DUF972)
GYA|c23494_g1	PF01527//PF14862	Transposase//Big defensin
GYA|c7198_g1	PF01522	Polysaccharide deacetylase
GYA|c44913_g1	PF02038//PF02480//PF10954//PF04893	ATP1G1/PLM/MAT8 family//Alphaherpesvirus glycoprotein E//Protein of unknown function (DUF2755)//Yip1 domain
GYA|c25704_g1	PF00437//PF00270//PF00005//PF00910//PF00493//PF07728//PF02799//PF05496//PF14532//PF02224//PF01443//PF00503//PF01695//PF15453//PF02367//PF00158//PF00004//PF07724	Type II/IV secretion system protein//DEAD/DEAH box helicase//ABC transporter//RNA helicase//MCM2/3/5 family//AAA domain (dynein-related subfamily)//Myristoyl-CoA:protein N-myristoyltransferase, C-terminal domain//Holliday junction DNA helicase ruvB N-terminus//Sigma-54 interaction domain//Cytidylate kinase//Viral (Superfamily 1) RNA helicase//G-protein alpha subunit//IstB-like ATP binding protein…
GYA|c35622_g1	PF08541	3-Oxoacyl-[acyl-carrier-protein (ACP)] synthase III C terminal
GYA|c32095_g1	PF04546//PF10176	Sigma-70, non-essential region//Protein of unknown function (DUF2370)
GYA|c5467_g1	PF02187	Growth-Arrest-Specific Protein 2 Domain
GYA|c19321_g4	PF01061	ABC-2 type transporter
GYA|c26174_g1	PF00070//PF01266//PF08491//PF05834//PF07992//PF01494	Pyridine nucleotide-disulphide oxidoreductase//FAD dependent oxidoreductase//Squalene epoxidase//Lycopene cyclase protein//Pyridine nucleotide-disulphide oxidoreductase//FAD binding domain
GYA|c16346_g1	PF01439//PF02068//PF00131	Metallothionein//Plant PEC family metallothionein//Metallothionein
GYA|c35644_g1	PF02202	Tachykinin family
GYA|c3807_g1	PF00324	Amino acid permease
GYA|c21435_g2	PF05438	Thyrotropin-releasing hormone (TRH)
GYA|c20502_g1	PF01770	Reduced folate carrier
GYA|c37575_g1	PF01361	Tautomerase enzyme
GYA|c21866_g1	PF00149	Calcineurin-like phosphoesterase
GYA|c27357_g2	PF01663//PF01676//PF04987//PF00884	Type I phosphodiesterase / nucleotide pyrophosphatase//Metalloenzyme superfamily//Phosphatidylinositolglycan class N (PIG-N)//Sulfatase
GYA|c16063_g1	PF00106	short chain dehydrogenase
GYA|c41377_g1	PF02990	Endomembrane protein 70
GYA|c27354_g1	PF00502	Phycobilisome protein
GYA|c44438_g1	PF00365	Phosphofructokinase
GYA|c43391_g1	PF05460	Origin recognition complex subunit 6 (ORC6)
GYA|c22849_g2	PF06524	NOA36 protein
GYA|c20881_g1	PF01484//PF04420	Nematode cuticle collagen N-terminal domain//CHD5-like protein
GYA|c29105_g1	PF02516//PF00230	Oligosaccharyl transferase STT3 subunit//Major intrinsic protein
GYA|c33727_g1	PF01135//PF02784	Protein-L-isoaspartate(D-aspartate) O-methyltransferase (PCMT)//Pyridoxal-dependent decarboxylase, pyridoxal binding domain
GYA|c24511_g2	PF10390	RNA polymerase II elongation factor ELL
GYA|c24565_g1	PF04795//PF00325	PAPA-1-like conserved region//Bacterial regulatory proteins, crp family
GYA|c29880_g1	PF00463//PF01274	Isocitrate lyase family//Malate synthase
GYA|c3184_g1	PF00097//PF13639//PF12861//PF12678	Zinc finger, C3HC4 type (RING finger)//Ring finger domain//Anaphase-promoting complex subunit 11 RING-H2 finger//RING-H2 zinc finger
GYA|c23208_g1	PF06929	Rotavirus VP3 protein
GYA|c41354_g1	PF01093	Clusterin
GYA|c10236_g1	PF02891//PF00237	MIZ/SP-RING zinc finger//Ribosomal protein L22p/L17e
GYA|c42286_g1	PF00528	Binding-protein-dependent transport system inner membrane component
GYA|c42288_g1	PF03446//PF00393//PF14833	NAD binding domain of 6-phosphogluconate dehydrogenase//6-phosphogluconate dehydrogenase, C-terminal domain//NAD-binding of NADP-dependent 3-hydroxyisobutyrate dehydrogenase
GYA|c25603_g1	PF04777	Erv1 / Alr family
GYA|c1630_g1	PF01152//PF04043//PF08783	Bacterial-like globin//Plant invertase/pectin methylesterase inhibitor//DWNN domain
GYA|c28219_g1	PF08782	c-SKI Smad4 binding domain
GYA|c2999_g1	PF01789	PsbP
GYA|c19321_g6	PF01061	ABC-2 type transporter
GYA|c22213_g1	PF01679	Proteolipid membrane potential modulator
GYA|c28063_g1	PF17122	Zinc-finger
GYA|c20778_g1	PF03184//PF01475//PF01498	DDE superfamily endonuclease//Ferric uptake regulator family//Transposase
GYA|c31756_g1	PF02046	Cytochrome c oxidase subunit VIa
GYA|c40115_g1	PF02878	Phosphoglucomutase/phosphomannomutase, alpha/beta/alpha domain I
GYA|c40595_g1	PF00858//PF00528//PF07578	Amiloride-sensitive sodium channel//Binding-protein-dependent transport system inner membrane component//Lipid A Biosynthesis N-terminal domain
GYA|c31317_g1	PF08675//PF00501	RNA binding domain//AMP-binding enzyme
GYA|c27975_g1	PF04647//PF13631	Accessory gene regulator B//Cytochrome b(N-terminal)/b6/petB
GYA|c29274_g1	PF08477//PF00071	Ras of Complex, Roc, domain of DAPkinase//Ras family
GYA|c27362_g1	PF00795	Carbon-nitrogen hydrolase
GYA|c27651_g1	PF00836	Stathmin family
GYA|c42414_g1	PF01198	Ribosomal protein L31e
GYA|c35946_g1	PF02798//PF13417//PF13409	Glutathione S-transferase, N-terminal domain//Glutathione S-transferase, N-terminal domain//Glutathione S-transferase, N-terminal domain
GYA|c17170_g1	PF00240//PF14560	Ubiquitin family//Ubiquitin-like domain
GYA|c29867_g1	PF00076	RNA recognition motif. (a.k.a. RRM, RBD, or RNP domain)
GYA|c43687_g1	PF02514	CobN/Magnesium Chelatase
GYA|c37436_g1	PF08241//PF05175//PF07757//PF02390//PF05401	Methyltransferase domain//Methyltransferase small domain//Predicted AdoMet-dependent methyltransferase//Putative methyltransferase//Nodulation protein S (NodS)
GYA|c6984_g1	PF02309	AUX/IAA family
GYA|c37299_g1	PF03764	Elongation factor G, domain IV
GYA|c36454_g1	PF00348	Polyprenyl synthetase
GYA|c44826_g1	PF05392//PF00075	Cytochrome C oxidase chain VIIB//RNase H
GYA|c17808_g1	PF08397	IRSp53/MIM homology domain
GYA|c39285_g1	PF02892	BED zinc finger
GYA|c33327_g1	PF04006	Mpp10 protein
GYA|c27220_g1	PF09515	Thiamine transporter protein (Thia_YuaJ)
GYA|c9007_g1	PF14672	Late cornified envelope
GYA|c27498_g3	PF02562//PF05970//PF00005//PF03832//PF03193//PF02367	PhoH-like protein//PIF1-like helicase//ABC transporter//WSK motif//Protein of unknown function, DUF258//Threonylcarbamoyl adenosine biosynthesis protein TsaE
GYA|c20517_g1	PF01688//PF01599	Alphaherpesvirus glycoprotein I//Ribosomal protein S27a
GYA|c37345_g1	PF05476	PET122
GYA|c24790_g1	PF00910//PF01926//PF00005//PF00931//PF03193//PF13304//PF02985//PF02367	RNA helicase//50S ribosome-binding GTPase//ABC transporter//NB-ARC domain//Protein of unknown function, DUF258//AAA domain, putative AbiEii toxin, Type IV TA system//HEAT repeat//Threonylcarbamoyl adenosine biosynthesis protein TsaE
GYA|c28195_g1	PF00091	Tubulin/FtsZ family, GTPase domain
GYA|c44332_g1	PF14833//PF03446	NAD-binding of NADP-dependent 3-hydroxyisobutyrate dehydrogenase//NAD binding domain of 6-phosphogluconate dehydrogenase
GYA|c37758_g1	PF00462//PF00085//PF00578//PF08534	Glutaredoxin//Thioredoxin//AhpC/TSA family//Redoxin
GYA|c28178_g1	PF06090	Inositol-pentakisphosphate 2-kinase
GYA|c36076_g1	PF07714//PF00069	Protein tyrosine kinase//Protein kinase domain
GYA|c73_g1	PF13597//PF06397	Anaerobic ribonucleoside-triphosphate reductase//Desulfoferrodoxin, N-terminal domain
GYA|c22958_g1	PF14604//PF08417//PF01623//PF00018	Variant SH3 domain//Pheophorbide a oxygenase//Carlavirus putative nucleic acid binding protein//SH3 domain
GYA|c23677_g1	PF00069	Protein kinase domain
GYA|c43346_g1	PF00278	Pyridoxal-dependent decarboxylase, C-terminal sheet domain
GYA|c18740_g1	PF15291//PF02816	Dermcidin, antibiotic peptide//Alpha-kinase family
GYA|c24739_g1	PF15966//PF00646	F-box//F-box domain
GYA|c14769_g1	PF00400	WD domain, G-beta repeat
GYA|c26346_g1	PF08314	Secretory pathway protein Sec39
GYA|c24364_g1	PF03650//PF01063	Uncharacterised protein family (UPF0041)//Amino-transferase class IV
GYA|c22527_g1	PF02944	BESS motif
GYA|c25280_g1	PF10392//PF04124//PF00619	Golgi transport complex subunit 5//Dor1-like family//Caspase recruitment domain
GYA|c3437_g1	PF00083	Sugar (and other) transporter
GYA|c32879_g1	PF00847	AP2 domain
GYA|c25384_g1	PF07655//PF06112	Secretin N-terminal domain//Gammaherpesvirus capsid protein
GYA|c26916_g1	PF02687//PF01529//PF00219	FtsX-like permease family//DHHC palmitoyltransferase//Insulin-like growth factor binding protein
GYA|c122_g1	PF11657	Transcriptional activator TraM
GYA|c23638_g1	PF16944	Fungal potassium channel
GYA|c3000_g1	PF04979	Protein phosphatase inhibitor 2 (IPP-2)
GYA|c39591_g1	PF02066	Metallothionein family 11
GYA|c24248_g1	PF01409//PF03147	tRNA synthetases class II core domain (F)//Ferredoxin-fold anticodon binding domain
GYA|c36322_g1	PF08416	Phosphotyrosine-binding domain
GYA|c18273_g1	PF00895//PF07095	ATP synthase protein 8//Intracellular growth attenuator protein IgaA
GYA|c10137_g1	PF01053//PF02347	Cys/Met metabolism PLP-dependent enzyme//Glycine cleavage system P-protein
GYA|c28651_g1	PF08649	DASH complex subunit Dad1
GYA|c33085_g1	PF00282//PF06689	Pyridoxal-dependent decarboxylase conserved domain//ClpX C4-type zinc finger
GYA|c37578_g1	PF04568//PF04977	Mitochondrial ATPase inhibitor, IATP//Septum formation initiator
GYA|c19643_g1	PF00827	Ribosomal L15
GYA|c28587_g1	PF02171	Piwi domain
GYA|c22434_g1	PF02056//PF00056//PF01073//PF02866	Family 4 glycosyl hydrolase//lactate/malate dehydrogenase, NAD binding domain//3-beta hydroxysteroid dehydrogenase/isomerase family//lactate/malate dehydrogenase, alpha/beta C-terminal domain
GYA|c26809_g2	PF07580	M26 IgA1-specific Metallo-endopeptidase C-terminal region
GYA|c32030_g1	PF00227	Proteasome subunit
GYA|c35190_g1	PF01283	Ribosomal protein S26e
GYA|c37526_g1	PF00232	Glycosyl hydrolase family 1
GYA|c29362_g1	PF03009//PF01352	Glycerophosphoryl diester phosphodiesterase family//KRAB box
GYA|c23449_g1	PF06373	Cocaine and amphetamine regulated transcript protein (CART)
GYA|c45080_g1	PF01609	Transposase DDE domain
GYA|c31270_g1	PF00416	Ribosomal protein S13/S18
GYA|c20508_g1	PF03242	Late embryogenesis abundant protein
GYA|c25501_g1	PF09573//PF04568//PF10384	TaqI restriction endonuclease//Mitochondrial ATPase inhibitor, IATP//Centromere protein Scm3
GYA|c21644_g1	PF05197	TRIC channel
GYA|c21350_g1	PF06367	Diaphanous FH3 Domain
GYA|c32359_g1	PF14672	Late cornified envelope
GYA|c41447_g1	PF02714	Calcium-dependent channel, 7TM region, putative phosphate
GYA|c26451_g2	PF00547	Urease, gamma subunit
GYA|c35506_g1	PF00230	Major intrinsic protein
GYA|c37494_g1	PF00056	lactate/malate dehydrogenase, NAD binding domain
GYA|c41619_g1	PF00392//PF11593//PF07702	Bacterial regulatory proteins, gntR family//Mediator complex subunit 3 fungal//UTRA domain
GYA|c27363_g1	PF01402//PF02714	Ribbon-helix-helix protein, copG family//Calcium-dependent channel, 7TM region, putative phosphate
GYA|c22263_g1	PF04995	Heme exporter protein D (CcmD)
GYA|c27103_g2	PF06386//PF04977//PF06156//PF00170//PF06320//PF06005//PF07716//PF17078	Gas vesicle synthesis protein GvpL/GvpF//Septum formation initiator//Protein of unknown function (DUF972)//bZIP transcription factor//GCN5-like protein 1 (GCN5L1)//Protein of unknown function (DUF904)//Basic region leucine zipper//SWI5-dependent HO expression protein 3
GYA|c4487_g1	PF00319//PF16276	SRF-type transcription factor (DNA-binding and dimerisation domain)//Nucleophosmin C-terminal domain
GYA|c32343_g1	PF00831	Ribosomal L29 protein
GYA|c11725_g1	PF01650//PF00656	Peptidase C13 family//Caspase domain
GYA|c23044_g1	PF00264	Common central domain of tyrosinase
GYA|c28833_g1	PF07992	Pyridine nucleotide-disulphide oxidoreductase
GYA|c25045_g1	PF04277//PF15957	Oxaloacetate decarboxylase, gamma chain//Commissureless
GYA|c30140_g1	PF00403	Heavy-metal-associated domain
GYA|c34551_g1	PF00582	Universal stress protein family
GYA|c23570_g1	PF02829//PF02845	3H domain//CUE domain
GYA|c22561_g1	PF02297	Cytochrome oxidase c subunit VIb
GYA|c7486_g1	PF06955	Xyloglucan endo-transglycosylase (XET) C-terminus
GYA|c13688_g1	PF00276	Ribosomal protein L23
GYA|c23392_g1	PF00895//PF08613	ATP synthase protein 8//Cyclin
GYA|c36897_g1	PF00356//PF01498	Bacterial regulatory proteins, lacI family//Transposase
GYA|c35461_g1	PF02271	Ubiquinol-cytochrome C reductase complex 14kD subunit
GYA|c36987_g1	PF02183	Homeobox associated leucine zipper
GYA|c33072_g1	PF05495	CHY zinc finger
GYA|c37070_g1	PF00984	UDP-glucose/GDP-mannose dehydrogenase family, central domain
GYA|c7591_g2	PF01600//PF08417	Coronavirus S1 glycoprotein//Pheophorbide a oxygenase
GYA|c44606_g1	PF00172	Fungal Zn(2)-Cys(6) binuclear cluster domain
GYA|c6736_g1	PF00122	E1-E2 ATPase
GYA|c22786_g1	PF02148//PF02993	Zn-finger in ubiquitin-hydrolases and other protein//Minor capsid protein VI
GYA|c25434_g1	PF02148//PF04847	Zn-finger in ubiquitin-hydrolases and other protein//Calcipressin
GYA|c27243_g1	PF02207//PF02617//PF01299	Putative zinc finger in N-recognin (UBR box)//ATP-dependent Clp protease adaptor protein ClpS//Lysosome-associated membrane glycoprotein (Lamp)
GYA|c4686_g1	PF02817	e3 binding domain
GYA|c35859_g1	PF00071	Ras family
GYA|c27092_g2	PF07941	Potassium channel Kv1.4 tandem inactivation domain
GYA|c26940_g1	PF05201//PF05183	Glutamyl-tRNAGlu reductase, N-terminal domain//RNA dependent RNA polymerase
GYA|c22450_g1	PF02985//PF00514//PF01749//PF10508//PF01602//PF09175//PF00207//PF11698	HEAT repeat//Armadillo/beta-catenin-like repeat//Importin beta binding domain//Proteasome non-ATPase 26S subunit//Adaptin N terminal region//Domain of unknown function (DUF1944)//Alpha-2-macroglobulin family//V-ATPase subunit H
GYA|c24264_g1	PF02311//PF01238	AraC-like ligand binding domain//Phosphomannose isomerase type I
GYA|c27407_g1	PF06083//PF00849	Interleukin-17//RNA pseudouridylate synthase
GYA|c31221_g1	PF00069//PF07714//PF06293	Protein kinase domain//Protein tyrosine kinase//Lipopolysaccharide kinase (Kdo/WaaP) family
GYA|c26440_g2	PF00400	WD domain, G-beta repeat
GYA|c31194_g1	PF07690	Major Facilitator Superfamily
GYA|c23730_g2	PF07178	TraL protein
GYA|c19382_g1	PF08138	Sex peptide (SP) family
GYA|c24369_g1	PF01213//PF02907	Adenylate cyclase associated (CAP) N terminal//Hepatitis C virus NS3 protease
GYA|c25460_g1	PF00241	Cofilin/tropomyosin-type actin-binding protein
GYA|c23463_g1	PF06743	FAST kinase-like protein, subdomain 1
GYA|c31163_g1	PF02601	Exonuclease VII, large subunit
GYA|c19815_g1	PF00241	Cofilin/tropomyosin-type actin-binding protein
GYA|c30520_g1	PF05648	Peroxisomal biogenesis factor 11 (PEX11)
GYA|c28645_g1	PF04977//PF02183//PF05920//PF00046	Septum formation initiator//Homeobox associated leucine zipper//Homeobox KN domain//Homeobox domain
GYA|c28401_g1	PF00982	Glycosyltransferase family 20
GYA|c22189_g1	PF01105	emp24/gp25L/p24 family/GOLD
GYA|c19557_g1	PF16656	Purple acid Phosphatase, N-terminal domain
GYA|c44407_g1	PF05463	Sclerostin (SOST)
GYA|c28107_g1	PF15761	Immortalisation up-regulated protein
GYA|c36869_g1	PF00083//PF07690	Sugar (and other) transporter//Major Facilitator Superfamily
GYA|c30900_g1	PF00501	AMP-binding enzyme
GYA|c1097_g1	PF00578//PF00085//PF08534	AhpC/TSA family//Thioredoxin//Redoxin
GYA|c21525_g1	PF12937//PF00646	F-box-like//F-box domain
GYA|c24083_g1	PF04042//PF01336	DNA polymerase alpha/epsilon subunit B//OB-fold nucleic acid binding domain
GYA|c24098_g1	PF01207	Dihydrouridine synthase (Dus)
GYA|c30760_g1	PF03193//PF00005//PF00931//PF00485//PF07728//PF01926//PF01637//PF00910//PF00735//PF00004//PF02224//PF13304	Protein of unknown function, DUF258//ABC transporter//NB-ARC domain//Phosphoribulokinase / Uridine kinase family//AAA domain (dynein-related subfamily)//50S ribosome-binding GTPase//Archaeal ATPase//RNA helicase//Septin//ATPase family associated with various cellular activities (AAA)//Cytidylate kinase//AAA domain, putative AbiEii toxin, Type IV TA system
GYA|c38644_g1	PF00067	Cytochrome P450
GYA|c24356_g1	PF00382	Transcription factor TFIIB repeat
GYA|c34839_g1	PF10399	Ubiquitinol-cytochrome C reductase Fe-S subunit TAT signal
GYA|c18973_g1	PF00143	Interferon alpha/beta domain
GYA|c2681_g1	PF04851//PF00270//PF11593	Type III restriction enzyme, res subunit//DEAD/DEAH box helicase//Mediator complex subunit 3 fungal
GYA|c34538_g1	PF00575	S1 RNA binding domain
GYA|c27466_g2	PF04851//PF01369//PF02631//PF00270	Type III restriction enzyme, res subunit//Sec7 domain//RecX family//DEAD/DEAH box helicase
GYA|c43267_g1	PF01738	Dienelactone hydrolase family
GYA|c34525_g1	PF01252	Signal peptidase (SPase) II
GYA|c34456_g1	PF04750	FAR-17a/AIG1-like protein
GYA|c28246_g1	PF02038	ATP1G1/PLM/MAT8 family
GYA|c7684_g1	PF04145	Ctr copper transporter family
GYA|c34750_g1	PF00004//PF00931//PF01637//PF00910//PF00306//PF00006	ATPase family associated with various cellular activities (AAA)//NB-ARC domain//Archaeal ATPase//RNA helicase//ATP synthase alpha/beta chain, C terminal domain//ATP synthase alpha/beta family, nucleotide-binding domain
GYA|c12634_g1	PF03694	Erg28 like protein
GYA|c28496_g1	PF02405	Permease MlaE
GYA|c35002_g1	PF12603	Protein of unknown function (DUF3770)
GYA|c19911_g1	PF03153	Transcription factor IIA, alpha/beta subunit
GYA|c23863_g1	PF03311	Cornichon protein
GYA|c25851_g1	PF08534//PF00255//PF00578	Redoxin//Glutathione peroxidase//AhpC/TSA family
GYA|c27361_g1	PF01008	Initiation factor 2 subunit family
GYA|c20712_g3	PF03184	DDE superfamily endonuclease
GYA|c91_g1	PF01450	Acetohydroxy acid isomeroreductase, catalytic domain
GYA|c14891_g1	PF04147//PF00886	Nop14-like family//Ribosomal protein S16
GYA|c7803_g1	PF06990	Galactose-3-O-sulfotransferase
GYA|c24533_g1	PF00180	Isocitrate/isopropylmalate dehydrogenase
GYA|c19866_g1	PF08496//PF03989//PF01770	Peptidase family S49 N-terminal//DNA gyrase C-terminal domain, beta-propeller//Reduced folate carrier
GYA|c17696_g1	PF02150	RNA polymerases M/15 Kd subunit
GYA|c8275_g1	PF13903	PMP-22/EMP/MP20/Claudin tight junction
GYA|c25194_g1	PF02174	PTB domain (IRS-1 type)
GYA|c27095_g1	PF06046//PF01016	Exocyst complex component Sec6//Ribosomal L27 protein
GYA|c18297_g1	PF03188	Eukaryotic cytochrome b561
GYA|c26927_g1	PF10541	Nuclear envelope localisation domain
GYA|c39147_g1	PF08300	Hepatitis C virus non-structural 5a zinc finger domain
GYA|c39292_g1	PF06723	MreB/Mbl protein
GYA|c32857_g1	PF08241//PF01209	Methyltransferase domain//ubiE/COQ5 methyltransferase family
GYA|c31134_g1	PF00085//PF00578	Thioredoxin//AhpC/TSA family
GYA|c19333_g1	PF13631	Cytochrome b(N-terminal)/b6/petB
GYA|c24324_g1	PF03307//PF00394//PF07732//PF07731	Adenovirus 15.3kD protein in E3 region//Multicopper oxidase//Multicopper oxidase//Multicopper oxidase
GYA|c40238_g1	PF00319	SRF-type transcription factor (DNA-binding and dimerisation domain)
GYA|c26926_g1	PF03783//PF08676	Curli production assembly/transport component CsgG//MutL C terminal dimerisation domain
GYA|c26042_g1	PF00096	Zinc finger, C2H2 type
GYA|c21563_g1	PF00299	Squash family serine protease inhibitor
GYA|c22910_g4	PF05460	Origin recognition complex subunit 6 (ORC6)
GYA|c31443_g1	PF03030	Inorganic H+ pyrophosphatase
GYA|c23922_g1	PF08039	Mitochondrial proteolipid
GYA|c37057_g1	PF00098	Zinc knuckle
GYA|c25483_g1	PF03229//PF07859	Alphavirus glycoprotein J//alpha/beta hydrolase fold
GYA|c33352_g1	PF02140	Galactose binding lectin domain
GYA|c33525_g1	PF04931//PF04889//PF02724	DNA polymerase phi//Cwf15/Cwc15 cell cycle control protein//CDC45-like protein
GYA|c13473_g1	PF04670//PF00071//PF00025//PF00503//PF08477	Gtr1/RagA G protein conserved region//Ras family//ADP-ribosylation factor family//G-protein alpha subunit//Ras of Complex, Roc, domain of DAPkinase
GYA|c31541_g1	PF08100	Dimerisation domain
GYA|c34647_g1	PF05743//PF05773	UEV domain//RWD domain
GYA|c39801_g1	PF00160	Cyclophilin type peptidyl-prolyl cis-trans isomerase/CLD
GYA|c22608_g1	PF00293	NUDIX domain
GYA|c23496_g1	PF01256	Carbohydrate kinase
GYA|c27360_g1	PF04472//PF05791	Protein of unknown function (DUF552)//Bacillus haemolytic enterotoxin (HBL)
GYA|c25795_g1	PF04851//PF14634//PF13639//PF15715//PF00097//PF00176//PF12678//PF01363//PF04889	Type III restriction enzyme, res subunit//zinc-RING finger domain//Ring finger domain//PCNA-associated factor//Zinc finger, C3HC4 type (RING finger)//SNF2 family N-terminal domain//RING-H2 zinc finger//FYVE zinc finger//Cwf15/Cwc15 cell cycle control protein
GYA|c30460_g1	PF03030	Inorganic H+ pyrophosphatase
GYA|c23793_g1	PF02815//PF03462//PF03073//PF00472	MIR domain//PCRF domain//TspO/MBR family//RF-1 domain
GYA|c35636_g1	PF00924	Mechanosensitive ion channel
GYA|c24515_g1	PF01613	Flavin reductase like domain
GYA|c30855_g1	PF00102//PF00782	Protein-tyrosine phosphatase//Dual specificity phosphatase, catalytic domain
GYA|c42920_g1	PF05681	Fumarate hydratase (Fumerase)
GYA|c25257_g1	PF08492//PF01363//PF00642//PF00076	SRP72 RNA-binding domain//FYVE zinc finger//Zinc finger C-x8-C-x5-C-x3-H type (and similar)//RNA recognition motif. (a.k.a. RRM, RBD, or RNP domain)
GYA|c28643_g1	PF00861	Ribosomal L18p/L5e family
GYA|c11868_g1	PF11264//PF02025//PF03186	Thylakoid formation protein//Interleukin 5//CobD/Cbib protein
GYA|c11974_g1	PF14528	LAGLIDADG-like domain
GYA|c16705_g1	PF02970	Tubulin binding cofactor A
GYA|c32825_g1	PF00083	Sugar (and other) transporter
GYA|c33943_g1	PF10843	Protein of unknown function (DUF2578)
GYA|c19897_g1	PF15168	Triple QxxK/R motif-containing protein family
GYA|c40459_g1	PF00160	Cyclophilin type peptidyl-prolyl cis-trans isomerase/CLD
GYA|c34350_g1	PF02935	Cytochrome c oxidase subunit VIIc
GYA|c24741_g1	PF02706	Chain length determinant protein
GYA|c14981_g1	PF08586	RSC complex, Rsc14/Ldb7 subunit
GYA|c25031_g1	PF07690	Major Facilitator Superfamily
GYA|c24877_g1	PF13414//PF13174//PF13181//PF00515//PF13176//PF13371	TPR repeat//Tetratricopeptide repeat//Tetratricopeptide repeat//Tetratricopeptide repeat//Tetratricopeptide repeat//Tetratricopeptide repeat
GYA|c26171_g1	PF16685//PF12678//PF02793//PF14634//PF00097//PF12861//PF13639	zinc RING finger of MSL2//RING-H2 zinc finger//Hormone receptor domain//zinc-RING finger domain//Zinc finger, C3HC4 type (RING finger)//Anaphase-promoting complex subunit 11 RING-H2 finger//Ring finger domain
GYA|c25568_g2	PF01842	ACT domain
GYA|c25432_g1	PF00713//PF00137	Hirudin//ATP synthase subunit C
GYA|c41422_g1	PF09567	MamI restriction endonuclease
GYA|c34157_g1	PF01645	Conserved region in glutamate synthase
GYA|c25886_g1	PF15453	Protein incorporated later into Tight Junctions
GYA|c38232_g1	PF01249	Ribosomal protein S21e
GYA|c37978_g1	PF09360	Iron-binding zinc finger CDGSH type
GYA|c3907_g1	PF00240	Ubiquitin family
GYA|c26946_g2	PF06821//PF09462	Serine hydrolase//Mus7/MMS22 family
GYA|c23323_g1	PF00397	WW domain
GYA|c21596_g1	PF01002	Flavivirus non-structural protein NS2B
GYA|c24134_g5	PF06495	Fruit fly transformer protein
GYA|c30975_g1	PF06689//PF01096//PF05191//PF02005	ClpX C4-type zinc finger//Transcription factor S-II (TFIIS)//Adenylate kinase, active site lid//N2,N2-dimethylguanosine tRNA methyltransferase
GYA|c26020_g1	PF02538	Hydantoinase B/oxoprolinase
GYA|c12673_g1	PF10778//PF00067	Halocarboxylic acid dehydrogenase DehI//Cytochrome P450
GYA|c41229_g1	PF00107	Zinc-binding dehydrogenase
GYA|c22466_g1	PF13304//PF06472//PF00004//PF14822//PF00005	AAA domain, putative AbiEii toxin, Type IV TA system//ABC transporter transmembrane region 2//ATPase family associated with various cellular activities (AAA)//Vasohibin//ABC transporter
GYA|c3874_g1	PF00071//PF08477	Ras family//Ras of Complex, Roc, domain of DAPkinase
GYA|c44142_g1	PF00253	Ribosomal protein S14p/S29e
GYA|c31691_g1	PF00335	Tetraspanin family
GYA|c38728_g1	PF00479	Glucose-6-phosphate dehydrogenase, NAD binding domain
GYA|c29652_g1	PF00484	Carbonic anhydrase
GYA|c45185_g1	PF13912//PF01428//PF02207//PF13465//PF16622//PF00096//PF00412//PF02892	C2H2-type zinc finger//AN1-like Zinc finger//Putative zinc finger in N-recognin (UBR box)//Zinc-finger double domain//zinc-finger C2H2-type//Zinc finger, C2H2 type//LIM domain//BED zinc finger
GYA|c12524_g1	PF00767	Potyvirus coat protein
GYA|c14189_g1	PF08053	Tryptophanase operon leader peptide
GYA|c42720_g2	PF03661	Uncharacterised protein family (UPF0121)
GYA|c26796_g1	PF00257	Dehydrin
GYA|c22012_g1	PF00175//PF08022//PF08030	Oxidoreductase NAD-binding domain//FAD-binding domain//Ferric reductase NAD binding domain
GYA|c27382_g1	PF01637	Archaeal ATPase
GYA|c28382_g1	PF07859//PF00326	alpha/beta hydrolase fold//Prolyl oligopeptidase family
GYA|c36832_g1	PF02126	Phosphotriesterase family
GYA|c40521_g1	PF01450	Acetohydroxy acid isomeroreductase, catalytic domain
GYA|c34407_g1	PF04116	Fatty acid hydroxylase superfamily
GYA|c21138_g1	PF10192//PF00462//PF00085//PF00578	Rhodopsin-like GPCR transmembrane domain//Glutaredoxin//Thioredoxin//AhpC/TSA family
GYA|c29134_g1	PF10414	Sirohaem synthase dimerisation region
GYA|c16692_g2	PF01479//PF00163	S4 domain//Ribosomal protein S4/S9 N-terminal domain
GYA|c34443_g1	PF04082	Fungal specific transcription factor domain
GYA|c25660_g1	PF07647//PF00536//PF12601	SAM domain (Sterile alpha motif)//SAM domain (Sterile alpha motif)//Rubivirus non-structural protein
GYA|c26227_g1	PF04053//PF00637//PF00515//PF01726//PF09268//PF13414	Coatomer WD associated region//Region in Clathrin and VPS//Tetratricopeptide repeat//LexA DNA binding domain//Clathrin, heavy-chain linker//TPR repeat
GYA|c32487_g1	PF01221	Dynein light chain type 1
GYA|c28816_g1	PF13405//PF10591//PF13202//PF13833//PF13499//PF00036	EF-hand domain//Secreted protein acidic and rich in cysteine Ca binding region//EF hand//EF-hand domain pair//EF-hand domain pair//EF hand
GYA|c40166_g1	PF01090	Ribosomal protein S19e
GYA|c25900_g1	PF01284	Membrane-associating domain
GYA|c43132_g1	PF00237	Ribosomal protein L22p/L17e
GYA|c26512_g2	PF03402//PF04560	Vomeronasal organ pheromone receptor family, V1R//RNA polymerase Rpb2, domain 7
GYA|c8388_g1	PF08655	DASH complex subunit Ask1
GYA|c22470_g1	PF15894	Inhibitor of glucose uptake transporter SgrT
GYA|c24260_g1	PF02049	Flagellar hook-basal body complex protein FliE
GYA|c31572_g1	PF09040	Gastric H+/K+-ATPase, N terminal domain
GYA|c41530_g1	PF15050	SCIMP protein
GYA|c21524_g1	PF01249	Ribosomal protein S21e
GYA|c23012_g1	PF04142//PF08449	Nucleotide-sugar transporter//UAA transporter family
GYA|c23699_g1	PF08120//PF02990	Tamulustoxin family//Endomembrane protein 70
GYA|c28239_g1	PF04771//PF05093	Chicken anaemia virus VP-3 protein//Cytokine-induced anti-apoptosis inhibitor 1, Fe-S biogenesis
GYA|c21454_g1	PF01735//PF10576//PF01734	Lysophospholipase catalytic domain//Iron-sulfur binding domain of endonuclease III//Patatin-like phospholipase
GYA|c26151_g1	PF04121	Nuclear pore protein 84 / 107
GYA|c25938_g1	PF12297//PF01940//PF04277//PF02653//PF02950	Ellis van Creveld protein 2 like protein//Integral membrane protein DUF92//Oxaloacetate decarboxylase, gamma chain//Branched-chain amino acid transport system / permease component//Conotoxin
GYA|c27311_g1	PF00253//PF01426	Ribosomal protein S14p/S29e//BAH domain
GYA|c6045_g1	PF02076//PF04037	Pheromone A receptor//Domain of unknown function (DUF382)
GYA|c22053_g1	PF00230//PF06728	Major intrinsic protein//GPI transamidase subunit PIG-U
GYA|c20222_g1	PF00202	Aminotransferase class-III
GYA|c25127_g1	PF00171	Aldehyde dehydrogenase family
GYA|c13177_g1	PF05381	Tymovirus endopeptidase
GYA|c23977_g1	PF00955	HCO3- transporter family
GYA|c39897_g1	PF07808	RED-like protein N-terminal region
GYA|c24244_g1	PF00978	RNA dependent RNA polymerase
GYA|c40507_g1	PF05817	Oligosaccharyltransferase subunit Ribophorin II
GYA|c23551_g1	PF09064	Thrombomodulin like fifth domain, EGF-like
GYA|c36242_g1	PF17051	Cytochrome C oxidase assembly factor 2
GYA|c27062_g1	PF00096//PF16622//PF13465//PF02176	Zinc finger, C2H2 type//zinc-finger C2H2-type//Zinc-finger double domain//TRAF-type zinc finger
GYA|c25035_g2	PF01428//PF00412//PF13912//PF00096//PF02176//PF16622//PF13465	AN1-like Zinc finger//LIM domain//C2H2-type zinc finger//Zinc finger, C2H2 type//TRAF-type zinc finger//zinc-finger C2H2-type//Zinc-finger double domain
GYA|c969_g1	PF00026	Eukaryotic aspartyl protease
GYA|c31514_g1	PF00420	NADH-ubiquinone/plastoquinone oxidoreductase chain 4L
GYA|c27369_g1	PF11421	ATP synthase F1 beta subunit
GYA|c29590_g1	PF01373	Glycosyl hydrolase family 14
GYA|c24631_g1	PF14833//PF03446//PF05710	NAD-binding of NADP-dependent 3-hydroxyisobutyrate dehydrogenase//NAD binding domain of 6-phosphogluconate dehydrogenase//Coiled coil
GYA|c22143_g1	PF00728	Glycosyl hydrolase family 20, catalytic domain
GYA|c22811_g1	PF00096//PF13465//PF13912	Zinc finger, C2H2 type//Zinc-finger double domain//C2H2-type zinc finger
GYA|c27604_g1	PF02603	HPr Serine kinase N terminus
GYA|c27564_g1	PF00069//PF06293//PF04655//PF08026//PF00196//PF07714	Protein kinase domain//Lipopolysaccharide kinase (Kdo/WaaP) family//Aminoglycoside/hydroxyurea antibiotic resistance kinase//Bee antimicrobial peptide//Bacterial regulatory proteins, luxR family//Protein tyrosine kinase
GYA|c8975_g1	PF08802//PF00355	Cytochrome B6-F complex Fe-S subunit//Rieske [2Fe-2S] domain
GYA|c20391_g1	PF07655//PF03964//PF10439	Secretin N-terminal domain//Chorion family 2//Bacteriocin class II with double-glycine leader peptide
GYA|c27579_g1	PF02150//PF00076//PF01458	RNA polymerases M/15 Kd subunit//RNA recognition motif. (a.k.a. RRM, RBD, or RNP domain)//Uncharacterized protein family (UPF0051)
GYA|c32378_g1	PF01754	A20-like zinc finger
GYA|c16988_g1	PF04130	Spc97 / Spc98 family
GYA|c36496_g1	PF01929//PF09064	Ribosomal protein L14//Thrombomodulin like fifth domain, EGF-like
GYA|c16129_g1	PF03776	Septum formation topological specificity factor MinE
GYA|c20856_g1	PF07714//PF00069	Protein tyrosine kinase//Protein kinase domain
GYA|c14243_g1	PF01200	Ribosomal protein S28e
GYA|c29744_g1	PF06925	Monogalactosyldiacylglycerol (MGDG) synthase
GYA|c38973_g1	PF00382	Transcription factor TFIIB repeat
GYA|c27841_g1	PF00448	SRP54-type protein, GTPase domain
GYA|c23880_g1	PF03348	Serine incorporator (Serinc)
GYA|c27326_g1	PF06418//PF00392	CTP synthase N-terminus//Bacterial regulatory proteins, gntR family
GYA|c37430_g1	PF02771	Acyl-CoA dehydrogenase, N-terminal domain
GYA|c42431_g1	PF00069	Protein kinase domain
GYA|c35787_g1	PF02446//PF16557	4-alpha-glucanotransferase//CUT1-like DNA-binding domain of SATB
GYA|c24743_g1	PF01676//PF01663	Metalloenzyme superfamily//Type I phosphodiesterase / nucleotide pyrophosphatase
GYA|c42418_g1	PF16944	Fungal potassium channel
GYA|c24757_g2	PF00443	Ubiquitin carboxyl-terminal hydrolase
GYA|c26121_g3	PF00967	Barwin family
GYA|c20746_g2	PF02196	Raf-like Ras-binding domain
GYA|c39329_g1	PF01855	Pyruvate flavodoxin/ferredoxin oxidoreductase, thiamine diP-bdg
GYA|c28400_g1	PF01609//PF04827	Transposase DDE domain//Plant transposon protein
GYA|c4121_g1	PF03996	Hemagglutinin esterase
GYA|c25101_g1	PF08245//PF02875	Mur ligase middle domain//Mur ligase family, glutamate ligase domain
GYA|c27337_g1	PF00107	Zinc-binding dehydrogenase
GYA|c33605_g1	PF02777	Iron/manganese superoxide dismutases, C-terminal domain
GYA|c23834_g1	PF00106//PF01370//PF08111	short chain dehydrogenase//NAD dependent epimerase/dehydratase family//Pea-VEAacid family
GYA|c27606_g1	PF01263	Aldose 1-epimerase
GYA|c43511_g1	PF02936	Cytochrome c oxidase subunit IV
GYA|c40256_g1	PF02790//PF00116	Cytochrome C oxidase subunit II, transmembrane domain//Cytochrome C oxidase subunit II, periplasmic domain
GYA|c27964_g1	PF00432//PF07678	Prenyltransferase and squalene oxidase repeat//A-macroglobulin complement component
GYA|c32102_g1	PF05369	Monomethylamine methyltransferase MtmB
GYA|c21206_g1	PF02209	Villin headpiece domain
GYA|c22718_g1	PF07714//PF06293//PF00069	Protein tyrosine kinase//Lipopolysaccharide kinase (Kdo/WaaP) family//Protein kinase domain
GYA|c29248_g1	PF00075	RNase H
GYA|c18167_g1	PF16517//PF02517	Novel Ras effector 1 C-terminal SARAH (Sav/Rassf/Hpo) domain//CAAX protease self-immunity
GYA|c44242_g1	PF03435	Saccharopine dehydrogenase NADP binding domain
GYA|c24480_g1	PF13413	Helix-turn-helix domain
GYA|c21498_g1	PF06422//PF03006	CDR ABC transporter//Haemolysin-III related
GYA|c1949_g1	PF01363	FYVE zinc finger
GYA|c21779_g1	PF02581//PF01729	Thiamine monophosphate synthase/TENI//Quinolinate phosphoribosyl transferase, C-terminal domain
GYA|c27596_g2	PF00437//PF00005//PF00931//PF01580//PF13304//PF01926//PF07728	Type II/IV secretion system protein//ABC transporter//NB-ARC domain//FtsK/SpoIIIE family//AAA domain, putative AbiEii toxin, Type IV TA system//50S ribosome-binding GTPase//AAA domain (dynein-related subfamily)
GYA|c38364_g1	PF05083	LST-1 protein
GYA|c21110_g1	PF01779	Ribosomal L29e protein family
GYA|c10624_g1	PF03659	Glycosyl hydrolase family 71
GYA|c30303_g1	PF00083	Sugar (and other) transporter
GYA|c22513_g1	PF03718//PF00069//PF06293//PF07714//PF11791	Glycosyl hydrolase family 49//Protein kinase domain//Lipopolysaccharide kinase (Kdo/WaaP) family//Protein tyrosine kinase//Aconitate B N-terminal domain
GYA|c33486_g1	PF00501	AMP-binding enzyme
GYA|c22260_g1	PF02724//PF06459//PF02487//PF04101	CDC45-like protein//Ryanodine Receptor TM 4-6//CLN3 protein//Glycosyltransferase family 28 C-terminal domain
GYA|c16128_g1	PF01200	Ribosomal protein S28e
GYA|c15714_g1	PF00355	Rieske [2Fe-2S] domain
GYA|c13962_g3	PF01443	Viral (Superfamily 1) RNA helicase
GYA|c33637_g1	PF03176	MMPL family
GYA|c27730_g1	PF00862//PF00185//PF00156	Sucrose synthase//Aspartate/ornithine carbamoyltransferase, Asp/Orn binding domain//Phosphoribosyl transferase domain
GYA|c27472_g1	PF00400	WD domain, G-beta repeat
GYA|c23287_g1	PF12937//PF00646	F-box-like//F-box domain
GYA|c43463_g1	PF00843	Arenavirus nucleocapsid protein
GYA|c32058_g1	PF00112	Papain family cysteine protease
GYA|c20112_g1	PF08702//PF07926//PF02050//PF04108//PF07464//PF03945//PF01025//PF06160//PF03095//PF04513//PF05478	Fibrinogen alpha/beta chain family//TPR/MLP1/MLP2-like protein//Flagellar FliJ protein//Autophagy protein Apg17//Apolipophorin-III precursor (apoLp-III)//delta endotoxin, N-terminal domain//GrpE//Septation ring formation regulator, EzrA//Phosphotyrosyl phosphate activator (PTPA) protein//Baculovirus polyhedron envelope protein, PEP, C terminus//Prominin
GYA|c14266_g1	PF00137	ATP synthase subunit C
GYA|c37622_g1	PF01779	Ribosomal L29e protein family
GYA|c44126_g1	PF00242	DNA polymerase (viral) N-terminal domain
GYA|c42086_g1	PF00255//PF08534//PF00578	Glutathione peroxidase//Redoxin//AhpC/TSA family
GYA|c28487_g1	PF08777//PF00076	RNA binding motif//RNA recognition motif. (a.k.a. RRM, RBD, or RNP domain)
GYA|c14297_g1	PF01484	Nematode cuticle collagen N-terminal domain
GYA|c40414_g1	PF03547	Membrane transport protein
GYA|c23337_g1	PF00437//PF06414//PF00910//PF01695//PF07728//PF00158//PF00004//PF03266//PF05496//PF01580//PF14532	Type II/IV secretion system protein//Zeta toxin//RNA helicase//IstB-like ATP binding protein//AAA domain (dynein-related subfamily)//Sigma-54 interaction domain//ATPase family associated with various cellular activities (AAA)//NTPase//Holliday junction DNA helicase ruvB N-terminus//FtsK/SpoIIIE family//Sigma-54 interaction domain
GYA|c35077_g1	PF00933	Glycosyl hydrolase family 3 N terminal domain
GYA|c25055_g1	PF02984	Cyclin, C-terminal domain
GYA|c19721_g1	PF01157	Ribosomal protein L21e
GYA|c36065_g1	PF13145//PF00639	PPIC-type PPIASE domain//PPIC-type PPIASE domain
GYA|c21204_g1	PF17060//PF10473//PF01499	Monopolar spindle protein 2//Leucine-rich repeats of kinetochore protein Cenp-F/LEK1//Herpesvirus UL25 family
GYA|c21325_g1	PF13741	Mitochondrial ribosomal protein S25
GYA|c23362_g1	PF11698//PF00514//PF02985//PF15320	V-ATPase subunit H//Armadillo/beta-catenin-like repeat//HEAT repeat//mRNA cap methylation, RNMT-activating mini protein
GYA|c23437_g1	PF03114//PF04513//PF03133	BAR domain//Baculovirus polyhedron envelope protein, PEP, C terminus//Tubulin-tyrosine ligase family
GYA|c21965_g1	PF01209//PF05401//PF08241	ubiE/COQ5 methyltransferase family//Nodulation protein S (NodS)//Methyltransferase domain
GYA|c27367_g1	PF01566//PF03699//PF00085	Natural resistance-associated macrophage protein//Uncharacterised protein family (UPF0182)//Thioredoxin
GYA|c43302_g1	PF04546//PF05823//PF06559//PF00006//PF00804	Sigma-70, non-essential region//Nematode fatty acid retinoid binding protein (Gp-FAR-1)//2'-deoxycytidine 5'-triphosphate deaminase (DCD)//ATP synthase alpha/beta family, nucleotide-binding domain//Syntaxin
GYA|c35660_g1	PF00285	Citrate synthase
GYA|c25626_g2	PF00758	Erythropoietin/thrombopoietin
GYA|c29268_g1	PF00227	Proteasome subunit
GYA|c22852_g1	PF00044//PF02800	Glyceraldehyde 3-phosphate dehydrogenase, NAD binding domain//Glyceraldehyde 3-phosphate dehydrogenase, C-terminal domain
GYA|c43923_g1	PF03141//PF05175	Putative S-adenosyl-L-methionine-dependent methyltransferase//Methyltransferase small domain
GYA|c26961_g1	PF01818	Bacteriophage translational regulator
GYA|c26341_g1	PF02121	Phosphatidylinositol transfer protein
GYA|c38151_g1	PF00278	Pyridoxal-dependent decarboxylase, C-terminal sheet domain
GYA|c45138_g1	PF00075	RNase H
GYA|c26934_g1	PF14659//PF00069//PF06293//PF07714	Phage integrase, N-terminal SAM-like domain//Protein kinase domain//Lipopolysaccharide kinase (Kdo/WaaP) family//Protein tyrosine kinase
GYA|c27328_g2	PF01566	Natural resistance-associated macrophage protein
GYA|c24353_g1	PF04624//PF01797//PF00382	Dec-1 repeat//Transposase IS200 like//Transcription factor TFIIB repeat
GYA|c19753_g1	PF00437//PF01580//PF00503	Type II/IV secretion system protein//FtsK/SpoIIIE family//G-protein alpha subunit
GYA|c17561_g1	PF01596	O-methyltransferase
GYA|c28957_g1	PF00044	Glyceraldehyde 3-phosphate dehydrogenase, NAD binding domain
GYA|c42373_g1	PF01634	ATP phosphoribosyltransferase
GYA|c20855_g1	PF07690	Major Facilitator Superfamily
GYA|c26367_g1	PF00270//PF04408//PF06281	DEAD/DEAH box helicase//Helicase associated domain (HA2)//Protein of unknown function (DUF1035)
GYA|c27454_g1	PF13374//PF01609	Tetratricopeptide repeat//Transposase DDE domain
GYA|c24706_g1	PF07989//PF05700	Centrosomin N-terminal motif 1//Breast carcinoma amplified sequence 2 (BCAS2)
GYA|c39103_g1	PF00076//PF16367	RNA recognition motif. (a.k.a. RRM, RBD, or RNP domain)//RNA recognition motif
GYA|c39911_g1	PF08395//PF04790//PF00804//PF08649//PF05656//PF01250//PF05739//PF02346	7tm Chemosensory receptor//Sarcoglycan complex subunit protein//Syntaxin//DASH complex subunit Dad1//Protein of unknown function (DUF805)//Ribosomal protein S6//SNARE domain//Chordopoxvirus multifunctional envelope protein A27
GYA|c35149_g1	PF12285	Protein of unknown function (DUF3621)
GYA|c30162_g1	PF00255	Glutathione peroxidase
GYA|c27218_g1	PF04679//PF04675//PF01068	ATP dependent DNA ligase C terminal region//DNA ligase N terminus//ATP dependent DNA ligase domain
GYA|c40279_g1	PF00113	Enolase, C-terminal TIM barrel domain
GYA|c32284_g1	PF02823	ATP synthase, Delta/Epsilon chain, beta-sandwich domain
GYA|c32489_g1	PF14138	Cytochrome c oxidase assembly protein COX16
GYA|c35713_g1	PF08597//PF03079	Translation initiation factor eIF3 subunit//ARD/ARD' family
GYA|c20168_g1	PF09061//PF00095	Stirrup//WAP-type (Whey Acidic Protein) 'four-disulfide core'
GYA|c39551_g1	PF04117	Mpv17 / PMP22 family
GYA|c7738_g1	PF00125	Core histone H2A/H2B/H3/H4
GYA|c26269_g1	PF09507	DNA polymerase subunit Cdc27
GYA|c6800_g1	PF01294	Ribosomal protein L13e
GYA|c21383_g1	PF00333	Ribosomal protein S5, N-terminal domain
GYA|c25627_g1	PF07448	Secreted phosphoprotein 24 (Spp-24)
GYA|c27603_g1	PF02655//PF06072//PF08326//PF02786//PF07478	ATP-grasp domain//Alphaherpesvirus tegument protein US9//Acetyl-CoA carboxylase, central region//Carbamoyl-phosphate synthase L chain, ATP binding domain//D-ala D-ala ligase C-terminus
GYA|c37426_g1	PF01204//PF07966	Trehalase//A1 Propeptide
GYA|c21215_g1	PF00069//PF03938//PF07714//PF01496	Protein kinase domain//Outer membrane protein (OmpH-like)//Protein tyrosine kinase//V-type ATPase 116kDa subunit family
GYA|c27473_g1	PF04615	Utp14 protein
GYA|c27085_g1	PF05431	Insecticidal Crystal Toxin, P42
GYA|c24975_g1	PF02213//PF09174	GYF domain//Maf1 regulator
GYA|c35428_g1	PF00306	ATP synthase alpha/beta chain, C terminal domain
GYA|c25720_g1	PF12235	Fragile X-related 1 protein core C terminal
GYA|c26540_g1	PF15340//PF02084	Cooperator of PRMT5 family//Bindin
GYA|c43076_g1	PF02985//PF11698	HEAT repeat//V-ATPase subunit H
GYA|c24503_g1	PF00743	Flavin-binding monooxygenase-like
GYA|c978_g1	PF13417//PF13409//PF02798	Glutathione S-transferase, N-terminal domain//Glutathione S-transferase, N-terminal domain//Glutathione S-transferase, N-terminal domain
GYA|c31806_g1	PF01625	Peptide methionine sulfoxide reductase
GYA|c24371_g2	PF00646	F-box domain
GYA|c34851_g1	PF00651//PF02135	BTB/POZ domain//TAZ zinc finger
GYA|c24362_g1	PF03248	Rer1 family
GYA|c16513_g1	PF05887	Procyclic acidic repetitive protein (PARP)
GYA|c35735_g1	PF00464	Serine hydroxymethyltransferase
GYA|c40552_g1	PF00410	Ribosomal protein S8
GYA|c25901_g1	PF00400	WD domain, G-beta repeat
GYA|c22350_g1	PF00475	Imidazoleglycerol-phosphate dehydratase
GYA|c30015_g1	PF03030	Inorganic H+ pyrophosphatase
GYA|c35594_g1	PF01350	Flavivirus non-structural protein NS4A
GYA|c6909_g1	PF12235	Fragile X-related 1 protein core C terminal
GYA|c37013_g1	PF03659	Glycosyl hydrolase family 71
GYA|c34437_g1	PF07690	Major Facilitator Superfamily
GYA|c41178_g1	PF04795	PAPA-1-like conserved region
GYA|c20835_g1	PF05091	Eukaryotic translation initiation factor 3 subunit 7 (eIF-3)
GYA|c35130_g1	PF01336	OB-fold nucleic acid binding domain
GYA|c40472_g1	PF02728	Copper amine oxidase, N3 domain
GYA|c18853_g1	PF12937//PF00646	F-box-like//F-box domain
GYA|c23860_g1	PF11716	Mycothiol maleylpyruvate isomerase N-terminal domain
GYA|c34260_g1	PF00217	ATP:guanido phosphotransferase, C-terminal catalytic domain
GYA|c21327_g1	PF00400	WD domain, G-beta repeat
GYA|c45235_g1	PF06495	Fruit fly transformer protein
GYA|c186_g1	PF00923	Transaldolase
GYA|c35376_g1	PF00305	Lipoxygenase
GYA|c44642_g1	PF01554	MatE
GYA|c43167_g1	PF02285	Cytochrome oxidase c subunit VIII
GYA|c43679_g1	PF04546//PF04889//PF14102	Sigma-70, non-essential region//Cwf15/Cwc15 cell cycle control protein//Capsule biosynthesis CapC
GYA|c9460_g1	PF08030	Ferric reductase NAD binding domain
GYA|c38829_g1	PF01907	Ribosomal protein L37e
GYA|c23132_g1	PF01764//PF00975//PF07819//PF02230	Lipase (class 3)//Thioesterase domain//PGAP1-like protein//Phospholipase/Carboxylesterase
GYA|c28048_g1	PF01466//PF03931	Skp1 family, dimerisation domain//Skp1 family, tetramerisation domain
GYA|c24282_g1	PF03102//PF02305	NeuB family//Capsid protein (F protein)
GYA|c37396_g1	PF00328	Histidine phosphatase superfamily (branch 2)
GYA|c23519_g1	PF01764	Lipase (class 3)
GYA|c21584_g1	PF02060	Slow voltage-gated potassium channel
GYA|c25828_g1	PF02959//PF00118	HTLV Tax//TCP-1/cpn60 chaperonin family
GYA|c12459_g1	PF01484	Nematode cuticle collagen N-terminal domain
GYA|c33205_g1	PF00462	Glutaredoxin
GYA|c27169_g1	PF02770//PF05192//PF01624//PF05188//PF00488//PF05190	Acyl-CoA dehydrogenase, middle domain//MutS domain III//MutS domain I//MutS domain II//MutS domain V//MutS family domain IV
GYA|c11789_g1	PF00901	Orbivirus outer capsid protein VP5
GYA|c30187_g1	PF13304//PF00437//PF03193//PF03205//PF00931//PF00005//PF09547//PF07728//PF02367//PF00004//PF05970//PF02562//PF01926//PF01637//PF10662//PF02456//PF01695	AAA domain, putative AbiEii toxin, Type IV TA system//Type II/IV secretion system protein//Protein of unknown function, DUF258//Molybdopterin guanine dinucleotide synthesis protein B//NB-ARC domain//ABC transporter//Stage IV sporulation protein A (spore_IV_A)//AAA domain (dynein-related subfamily)//Threonylcarbamoyl adenosine biosynthesis protein TsaE//ATPase family associated with various cellul…
GYA|c27615_g1	PF00661//PF01352//PF00150//PF00128	Viral matrix protein//KRAB box//Cellulase (glycosyl hydrolase family 5)//Alpha amylase, catalytic domain
GYA|c34327_g1	PF00201//PF01370	UDP-glucoronosyl and UDP-glucosyl transferase//NAD dependent epimerase/dehydratase family
GYA|c25022_g1	PF06291//PF10018	Bor protein//Vitamin-D-receptor interacting Mediator subunit 4
GYA|c23601_g1	PF05151	Photosystem II reaction centre M protein (PsbM)
GYA|c6447_g1	PF01929	Ribosomal protein L14
GYA|c26547_g1	PF00097//PF13639//PF14634//PF12678//PF17123	Zinc finger, C3HC4 type (RING finger)//Ring finger domain//zinc-RING finger domain//RING-H2 zinc finger//RING-like zinc finger
GYA|c22654_g1	PF03874	RNA polymerase Rpb4
GYA|c42238_g1	PF00658	Poly-adenylate binding protein, unique domain
GYA|c23887_g1	PF01086	Clathrin light chain
GYA|c28176_g1	PF04725	Photosystem II 10 kDa polypeptide PsbR
GYA|c40600_g1	PF03822	NAF domain
GYA|c24701_g1	PF00400	WD domain, G-beta repeat
GYA|c24534_g1	PF01926//PF03764//PF03144	50S ribosome-binding GTPase//Elongation factor G, domain IV//Elongation factor Tu domain 2
GYA|c21772_g1	PF15715//PF00125	PCNA-associated factor//Core histone H2A/H2B/H3/H4
GYA|c27431_g1	PF05745//PF15682//PF01602//PF02985//PF04079//PF00514	Chlamydia 15 kDa cysteine-rich outer membrane protein (CRPA)//Musculoskeletal, temporally activated-embryonic nuclear protein 1//Adaptin N terminal region//HEAT repeat//Putative transcriptional regulators (Ypuh-like)//Armadillo/beta-catenin-like repeat
GYA|c25610_g1	PF00018//PF00564//PF03271//PF14604	SH3 domain//PB1 domain//EB1-like C-terminal motif//Variant SH3 domain
GYA|c19558_g1	PF03095	Phosphotyrosyl phosphate activator (PTPA) protein
GYA|c27228_g1	PF00122//PF07525	E1-E2 ATPase//SOCS box
GYA|c24664_g1	PF01234//PF08241	NNMT/PNMT/TEMT family//Methyltransferase domain
GYA|c30124_g1	PF00282	Pyridoxal-dependent decarboxylase conserved domain
GYA|c22033_g1	PF00038	Intermediate filament protein
GYA|c21038_g3	PF06160	Septation ring formation regulator, EzrA
GYA|c26871_g2	PF03165	MH1 domain
GYA|c38052_g1	PF05896	Na(+)-translocating NADH-quinone reductase subunit A (NQRA)
GYA|c31444_g1	PF01500//PF01316//PF01527//PF01498	Keratin, high sulfur B2 protein//Arginine repressor, DNA binding domain//Transposase//Transposase
GYA|c39520_g1	PF01209	ubiE/COQ5 methyltransferase family
GYA|c17933_g1	PF02060//PF00335	Slow voltage-gated potassium channel//Tetraspanin family
GYA|c12396_g1	PF12678//PF00097//PF13639//PF12861	RING-H2 zinc finger//Zinc finger, C3HC4 type (RING finger)//Ring finger domain//Anaphase-promoting complex subunit 11 RING-H2 finger
GYA|c24762_g1	PF00091	Tubulin/FtsZ family, GTPase domain
GYA|c40483_g1	PF00131	Metallothionein
GYA|c44452_g1	PF05875	Ceramidase
GYA|c44772_g1	PF08240	Alcohol dehydrogenase GroES-like domain
GYA|c25664_g1	PF10483//PF08117//PF00160	Elongator subunit Iki1//Ptu family//Cyclophilin type peptidyl-prolyl cis-trans isomerase/CLD
GYA|c26625_g1	PF05196//PF04179	PTN/MK heparin-binding protein family, N-terminal domain//Initiator tRNA phosphoribosyl transferase
GYA|c41307_g1	PF01221	Dynein light chain type 1
GYA|c14126_g1	PF13506	Glycosyl transferase family 21
GYA|c22895_g1	PF01019//PF04162//PF00237	Gamma-glutamyltranspeptidase//Gyrovirus capsid protein (VP1)//Ribosomal protein L22p/L17e
GYA|c303_g1	PF07525	SOCS box
GYA|c38216_g1	PF00085	Thioredoxin
GYA|c25137_g1	PF09088	MIF4G like
GYA|c35911_g1	PF03169	OPT oligopeptide transporter protein
GYA|c34985_g1	PF02268	Transcription initiation factor IIA, gamma subunit, helical domain
GYA|c27757_g1	PF00187//PF01609	Chitin recognition protein//Transposase DDE domain
GYA|c23643_g1	PF02866//PF01118//PF02882//PF00056//PF01370//PF01073	lactate/malate dehydrogenase, alpha/beta C-terminal domain//Semialdehyde dehydrogenase, NAD binding domain//Tetrahydrofolate dehydrogenase/cyclohydrolase, NAD(P)-binding domain//lactate/malate dehydrogenase, NAD binding domain//NAD dependent epimerase/dehydratase family//3-beta hydroxysteroid dehydrogenase/isomerase family
GYA|c7683_g1	PF16093	Proteasome assembly chaperone 4
GYA|c22717_g1	PF00487//PF00324//PF13520	Fatty acid desaturase//Amino acid permease//Amino acid permease
GYA|c44100_g1	PF00736	EF-1 guanine nucleotide exchange domain
GYA|c26342_g1	PF05175	Methyltransferase small domain
GYA|c45307_g1	PF08031	Berberine and berberine like
GYA|c23477_g1	PF02005//PF03602//PF05175	N2,N2-dimethylguanosine tRNA methyltransferase//Conserved hypothetical protein 95//Methyltransferase small domain
GYA|c19689_g1	PF03178	CPSF A subunit region
GYA|c13447_g1	PF05743//PF05773	UEV domain//RWD domain
GYA|c8513_g1	PF00232//PF00150	Glycosyl hydrolase family 1//Cellulase (glycosyl hydrolase family 5)
GYA|c20790_g1	PF01926//PF00005//PF05309//PF02212//PF01031//PF08477//PF13304//PF00071	50S ribosome-binding GTPase//ABC transporter//TraE protein//Dynamin GTPase effector domain//Dynamin central region//Ras of Complex, Roc, domain of DAPkinase//AAA domain, putative AbiEii toxin, Type IV TA system//Ras family
GYA|c23909_g2	PF02185	Hr1 repeat
GYA|c28395_g1	PF01373	Glycosyl hydrolase family 14
GYA|c24370_g1	PF04135//PF00253	Nucleolar RNA-binding protein, Nop10p family//Ribosomal protein S14p/S29e
GYA|c19012_g1	PF02900//PF00407	Catalytic LigB subunit of aromatic ring-opening dioxygenase//Pathogenesis-related protein Bet v I family
GYA|c43625_g1	PF04487	CITED
GYA|c33422_g1	PF13903//PF00137	PMP-22/EMP/MP20/Claudin tight junction//ATP synthase subunit C
GYA|c26348_g2	PF06470//PF05805//PF13304//PF00644	SMC proteins Flexible Hinge Domain//L6 membrane protein//AAA domain, putative AbiEii toxin, Type IV TA system//Poly(ADP-ribose) polymerase catalytic domain
GYA|c40655_g1	PF08326	Acetyl-CoA carboxylase, central region
GYA|c30220_g1	PF00464	Serine hydroxymethyltransferase
GYA|c27639_g1	PF07926//PF09177//PF13397//PF13176//PF09726//PF01166//PF13851//PF13414//PF17078//PF00515//PF09026	TPR/MLP1/MLP2-like protein//Syntaxin 6, N-terminal//RNA polymerase-binding protein//Tetratricopeptide repeat//Transmembrane protein//TSC-22/dip/bun family//Growth-arrest specific micro-tubule binding//TPR repeat//SWI5-dependent HO expression protein 3//Tetratricopeptide repeat//Centromere protein B dimerisation domain
GYA|c43812_g1	PF03150	Di-haem cytochrome c peroxidase
GYA|c42044_g1	PF06596	Photosystem II reaction centre X protein (PsbX)
GYA|c20941_g1	PF02291//PF00125	Transcription initiation factor IID, 31kD subunit//Core histone H2A/H2B/H3/H4
GYA|c24997_g2	PF06305//PF12464	Protein of unknown function (DUF1049)//Maltose acetyltransferase
GYA|c18146_g1	PF02407//PF04479	Putative viral replication protein//RTA1 like protein
GYA|c41025_g1	PF15460	Something about silencing, SAS, complex subunit 4
GYA|c4528_g1	PF03814	Potassium-transporting ATPase A subunit
GYA|c10339_g1	PF06422	CDR ABC transporter
GYA|c30378_g1	PF00806	Pumilio-family RNA binding repeat
GYA|c22269_g1	PF08354//PF00439	Domain of unknown function (DUF1729)//Bromodomain
GYA|c8306_g1	PF02892	BED zinc finger
GYA|c21734_g1	PF04729	ASF1 like histone chaperone
GYA|c4688_g1	PF03964//PF08015//PF09726//PF00096//PF13465	Chorion family 2//Fungal mating-type pheromone//Transmembrane protein//Zinc finger, C2H2 type//Zinc-finger double domain
GYA|c31370_g1	PF06156//PF02201//PF05524//PF04111	Protein of unknown function (DUF972)//SWIB/MDM2 domain//PEP-utilising enzyme, N-terminal//Autophagy protein Apg6
GYA|c26109_g1	PF00892//PF04142//PF08449	EamA-like transporter family//Nucleotide-sugar transporter//UAA transporter family
GYA|c26026_g2	PF06160	Septation ring formation regulator, EzrA
GYA|c40795_g1	PF01645	Conserved region in glutamate synthase
GYA|c26608_g1	PF05970//PF00004//PF02367//PF03266//PF02689//PF01443//PF07728//PF01695	PIF1-like helicase//ATPase family associated with various cellular activities (AAA)//Threonylcarbamoyl adenosine biosynthesis protein TsaE//NTPase//Helicase//Viral (Superfamily 1) RNA helicase//AAA domain (dynein-related subfamily)//IstB-like ATP binding protein
GYA|c33577_g1	PF12861//PF06112//PF12678	Anaphase-promoting complex subunit 11 RING-H2 finger//Gammaherpesvirus capsid protein//RING-H2 zinc finger
GYA|c22774_g1	PF00085	Thioredoxin
GYA|c3713_g2	PF00407	Pathogenesis-related protein Bet v I family
GYA|c38942_g1	PF00955	HCO3- transporter family
GYA|c5319_g1	PF00732	GMC oxidoreductase
GYA|c27345_g1	PF07926//PF01583	TPR/MLP1/MLP2-like protein//Adenylylsulphate kinase
GYA|c22240_g1	PF00781	Diacylglycerol kinase catalytic domain
GYA|c15935_g1	PF00118	TCP-1/cpn60 chaperonin family
GYA|c23675_g2	PF03006	Haemolysin-III related
GYA|c34946_g1	PF00005//PF13304	ABC transporter//AAA domain, putative AbiEii toxin, Type IV TA system
GYA|c22550_g1	PF00107//PF03435//PF03721//PF02737//PF02826//PF02254	Zinc-binding dehydrogenase//Saccharopine dehydrogenase NADP binding domain//UDP-glucose/GDP-mannose dehydrogenase family, NAD binding domain//3-hydroxyacyl-CoA dehydrogenase, NAD binding domain//D-isomer specific 2-hydroxyacid dehydrogenase, NAD binding domain//TrkA-N domain
GYA|c11321_g1	PF08127//PF03051//PF00112	Peptidase family C1 propeptide//Peptidase C1-like family//Papain family cysteine protease
GYA|c26416_g1	PF11057//PF07340//PF00076//PF13414//PF00647	Cortexin of kidney//Cytomegalovirus IE1 protein//RNA recognition motif. (a.k.a. RRM, RBD, or RNP domain)//TPR repeat//Elongation factor 1 gamma, conserved domain
GYA|c20280_g1	PF02294	7kD DNA-binding domain
GYA|c36742_g1	PF05460	Origin recognition complex subunit 6 (ORC6)
GYA|c21351_g1	PF05318	Tombusvirus movement protein
GYA|c27650_g1	PF10890	Protein of unknown function (DUF2741)
GYA|c24831_g1	PF14630	Origin recognition complex (ORC) subunit 5 C-terminus
GYA|c25612_g1	PF04824//PF03169	Conserved region of Rad21 / Rec8 like protein//OPT oligopeptide transporter protein
GYA|c26912_g1	PF00584	SecE/Sec61-gamma subunits of protein translocation complex
GYA|c6460_g1	PF08240	Alcohol dehydrogenase GroES-like domain
GYA|c40499_g1	PF00521//PF16557	DNA gyrase/topoisomerase IV, subunit A//CUT1-like DNA-binding domain of SATB
GYA|c44232_g1	PF01842	ACT domain
GYA|c36444_g1	PF00172	Fungal Zn(2)-Cys(6) binuclear cluster domain
GYA|c29120_g1	PF00160	Cyclophilin type peptidyl-prolyl cis-trans isomerase/CLD
GYA|c23198_g1	PF02959	HTLV Tax
GYA|c25701_g1	PF00038//PF04513//PF03938//PF05791	Intermediate filament protein//Baculovirus polyhedron envelope protein, PEP, C terminus//Outer membrane protein (OmpH-like)//Bacillus haemolytic enterotoxin (HBL)
GYA|c13447_g2	PF05773//PF05743	RWD domain//UEV domain
GYA|c23418_g1	PF01553	Acyltransferase
GYA|c44955_g1	PF11722	CCCH zinc finger in TRM13 protein
GYA|c26638_g1	PF01660//PF01443	Viral methyltransferase//Viral (Superfamily 1) RNA helicase
GYA|c29614_g1	PF00481	Protein phosphatase 2C
GYA|c25865_g1	PF01080//PF02535	Presenilin//ZIP Zinc transporter
GYA|c36915_g1	PF05656//PF06687	Protein of unknown function (DUF805)//SUR7/PalI family
GYA|c27145_g1	PF00732//PF12831//PF05199//PF01134//PF07992//PF01494	GMC oxidoreductase//FAD dependent oxidoreductase//GMC oxidoreductase//Glucose inhibited division protein A//Pyridine nucleotide-disulphide oxidoreductase//FAD binding domain
GYA|c24067_g1	PF00026	Eukaryotic aspartyl protease
GYA|c44195_g1	PF06404	Phytosulfokine precursor protein (PSK)
GYA|c40724_g1	PF00106//PF12242	short chain dehydrogenase//NAD(P)H binding domain of trans-2-enoyl-CoA reductase
GYA|c25436_g1	PF04625	DEC-1 protein, N-terminal region
GYA|c1610_g1	PF00763//PF05923//PF04120	Tetrahydrofolate dehydrogenase/cyclohydrolase, catalytic domain//APC cysteine-rich region//Low affinity iron permease
GYA|c5373_g1	PF09458//PF11545//PF09496	H-type lectin domain//Cell surface heme-binding protein Shp//Cenp-O kinetochore centromere component
GYA|c17261_g1	PF00067//PF01176	Cytochrome P450//Translation initiation factor 1A / IF-1
GYA|c35349_g1	PF00464	Serine hydroxymethyltransferase
GYA|c40259_g1	PF00171	Aldehyde dehydrogenase family
GYA|c22881_g1	PF01087//PF02744	Galactose-1-phosphate uridyl transferase, N-terminal domain//Galactose-1-phosphate uridyl transferase, C-terminal domain
GYA|c21923_g1	PF00156	Phosphoribosyl transferase domain
GYA|c21181_g1	PF01135//PF08241//PF05175//PF01209//PF09445	Protein-L-isoaspartate(D-aspartate) O-methyltransferase (PCMT)//Methyltransferase domain//Methyltransferase small domain//ubiE/COQ5 methyltransferase family//RNA cap guanine-N2 methyltransferase
GYA|c27464_g1	PF13499//PF12763//PF00036//PF00018//PF14604//PF13405//PF02205	EF-hand domain pair//Cytoskeletal-regulatory complex EF hand//EF hand//SH3 domain//Variant SH3 domain//EF-hand domain//WH2 motif
GYA|c21999_g1	PF12501//PF00400//PF06005	Phosphate ATP-binding cassette transporter//WD domain, G-beta repeat//Protein of unknown function (DUF904)
GYA|c27034_g1	PF02732//PF01215	ERCC4 domain//Cytochrome c oxidase subunit Vb
GYA|c27312_g1	PF07819//PF02891//PF11789//PF13639//PF00097//PF14634//PF07859	PGAP1-like protein//MIZ/SP-RING zinc finger//Zinc-finger of the MIZ type in Nse subunit//Ring finger domain//Zinc finger, C3HC4 type (RING finger)//zinc-RING finger domain//alpha/beta hydrolase fold
GYA|c6279_g2	PF00656//PF01650	Caspase domain//Peptidase C13 family
GYA|c43732_g1	PF02786	Carbamoyl-phosphate synthase L chain, ATP binding domain
GYA|c43675_g1	PF05173	Dihydrodipicolinate reductase, C-terminus
GYA|c43053_g1	PF00560//PF13374	Leucine Rich Repeat//Tetratricopeptide repeat
GYA|c21836_g1	PF00001	7 transmembrane receptor (rhodopsin family)
GYA|c26368_g1	PF00069	Protein kinase domain
GYA|c11031_g1	PF01536	Adenosylmethionine decarboxylase
GYA|c19939_g1	PF00076	RNA recognition motif. (a.k.a. RRM, RBD, or RNP domain)
GYA|c12656_g1	PF06112	Gammaherpesvirus capsid protein
GYA|c37121_g1	PF08446	PAS fold
GYA|c24217_g1	PF01155//PF12678//PF01363//PF14634//PF00097//PF00412//PF13639	Hydrogenase/urease nickel incorporation, metallochaperone, hypA//RING-H2 zinc finger//FYVE zinc finger//zinc-RING finger domain//Zinc finger, C3HC4 type (RING finger)//LIM domain//Ring finger domain
GYA|c12716_g1	PF01040	UbiA prenyltransferase family
GYA|c25097_g1	PF03323	Bacillus/Clostridium GerA spore germination protein
GYA|c34323_g1	PF00861	Ribosomal L18p/L5e family
GYA|c34253_g1	PF00400	WD domain, G-beta repeat
GYA|c16826_g2	PF06632	DNA double-strand break repair and V(D)J recombination protein XRCC4
GYA|c20733_g1	PF00607	gag gene protein p24 (core nucleocapsid protein)
GYA|c26055_g1	PF06293//PF07714//PF00069//PF03276	Lipopolysaccharide kinase (Kdo/WaaP) family//Protein tyrosine kinase//Protein kinase domain//Spumavirus gag protein
GYA|c36752_g1	PF06390	Neuroendocrine-specific golgi protein P55 (NESP55)
GYA|c23401_g1	PF04004	Leo1-like protein
GYA|c21750_g1	PF01253	Translation initiation factor SUI1
GYA|c36877_g1	PF10598	RNA recognition motif of the spliceosomal PrP8
GYA|c35001_g1	PF07669//PF05175//PF02384	Eco57I restriction-modification methylase//Methyltransferase small domain//N-6 DNA Methylase
GYA|c34364_g1	PF00172	Fungal Zn(2)-Cys(6) binuclear cluster domain
GYA|c14829_g1	PF03521	Kv2 voltage-gated K+ channel
GYA|c20058_g2	PF07690//PF00083	Major Facilitator Superfamily//Sugar (and other) transporter
GYA|c38401_g1	PF13409//PF13417	Glutathione S-transferase, N-terminal domain//Glutathione S-transferase, N-terminal domain
GYA|c36984_g1	PF02979	Nitrile hydratase, alpha chain
GYA|c1139_g1	PF00141	Peroxidase
GYA|c34792_g1	PF01625	Peptide methionine sulfoxide reductase
GYA|c34194_g1	PF08392	FAE1/Type III polyketide synthase-like protein
GYA|c40773_g1	PF02285	Cytochrome oxidase c subunit VIII
GYA|c26755_g1	PF13414//PF13174//PF13181//PF13371//PF13374//PF13176//PF00515	TPR repeat//Tetratricopeptide repeat//Tetratricopeptide repeat//Tetratricopeptide repeat//Tetratricopeptide repeat//Tetratricopeptide repeat//Tetratricopeptide repeat
GYA|c26419_g1	PF13409//PF13417	Glutathione S-transferase, N-terminal domain//Glutathione S-transferase, N-terminal domain
GYA|c28932_g1	PF00651	BTB/POZ domain
GYA|c17138_g1	PF01716	Manganese-stabilising protein / photosystem II polypeptide
GYA|c20461_g2	PF00085	Thioredoxin
GYA|c4048_g1	PF03131	bZIP Maf transcription factor
GYA|c28870_g1	PF07749	Endoplasmic reticulum protein ERp29, C-terminal domain
GYA|c27396_g1	PF12515//PF04117	Ca2+-ATPase N terminal autoinhibitory domain//Mpv17 / PMP22 family
GYA|c41047_g1	PF04043	Plant invertase/pectin methylesterase inhibitor
GYA|c44710_g1	PF03575//PF01323//PF00462//PF00085	Peptidase family S51//DSBA-like thioredoxin domain//Glutaredoxin//Thioredoxin
GYA|c31606_g1	PF03822//PF00069	NAF domain//Protein kinase domain
GYA|c833_g2	PF00297	Ribosomal protein L3
GYA|c23020_g1	PF03540	Transcription initiation factor TFIID 23-30kDa subunit
GYA|c31070_g1	PF00579	tRNA synthetases class I (W and Y)
GYA|c17720_g2	PF05699	hAT family C-terminal dimerisation region
GYA|c37629_g1	PF01842//PF05088//PF13291	ACT domain//Bacterial NAD-glutamate dehydrogenase//ACT domain
GYA|c15421_g1	PF07361	Cytochrome b562
GYA|c2132_g1	PF01123	Staphylococcal/Streptococcal toxin, OB-fold domain
GYA|c29188_g1	PF02826//PF00106//PF12242	D-isomer specific 2-hydroxyacid dehydrogenase, NAD binding domain//short chain dehydrogenase//NAD(P)H binding domain of trans-2-enoyl-CoA reductase
GYA|c34122_g1	PF07225	NADH-ubiquinone oxidoreductase B15 subunit (NDUFB4)
GYA|c36849_g1	PF02309	AUX/IAA family
GYA|c12169_g1	PF00704	Glycosyl hydrolases family 18
GYA|c23259_g1	PF00646//PF12937//PF00048	F-box domain//F-box-like//Small cytokines (intecrine/chemokine), interleukin-8 like
GYA|c14817_g1	PF00510//PF16590	Cytochrome c oxidase subunit III//Exocrine gland-secreting peptide
GYA|c35549_g1	PF00112//PF02822	Papain family cysteine protease//Antistasin family
GYA|c10214_g1	PF04227	Indigoidine synthase A like protein
GYA|c26629_g2	PF07714//PF00069	Protein tyrosine kinase//Protein kinase domain
GYA|c22618_g1	PF07690//PF02985	Major Facilitator Superfamily//HEAT repeat
GYA|c36964_g1	PF01153	Glypican
GYA|c23823_g1	PF02430//PF01632	Apical membrane antigen 1//Ribosomal protein L35
GYA|c25719_g1	PF08650//PF01586//PF04827//PF05201	DASH complex subunit Dad4//Myogenic Basic domain//Plant transposon protein//Glutamyl-tRNAGlu reductase, N-terminal domain
GYA|c21235_g1	PF00083	Sugar (and other) transporter
GYA|c23852_g1	PF02800	Glyceraldehyde 3-phosphate dehydrogenase, C-terminal domain
GYA|c27048_g1	PF07462	Merozoite surface protein 1 (MSP1) C-terminus
GYA|c316_g1	PF00967	Barwin family
GYA|c23700_g1	PF02311	AraC-like ligand binding domain
GYA|c32053_g1	PF00112	Papain family cysteine protease
GYA|c42312_g1	PF00323//PF01484//PF01097	Mammalian defensin//Nematode cuticle collagen N-terminal domain//Arthropod defensin
GYA|c45010_g1	PF04061	ORMDL family
GYA|c20221_g1	PF08447	PAS fold
GYA|c24019_g2	PF05859	Mis12 protein
GYA|c30197_g1	PF01113//PF01118//PF01073//PF01370	Dihydrodipicolinate reductase, N-terminus//Semialdehyde dehydrogenase, NAD binding domain//3-beta hydroxysteroid dehydrogenase/isomerase family//NAD dependent epimerase/dehydratase family
GYA|c26158_g1	PF05375	Pacifastin inhibitor (LCMII)
GYA|c6724_g1	PF01956	Integral membrane protein DUF106
GYA|c19762_g1	PF08241	Methyltransferase domain
GYA|c32785_g1	PF01862//PF00836	Pyruvoyl-dependent arginine decarboxylase (PvlArgDC)//Stathmin family
GYA|c33777_g1	PF00487	Fatty acid desaturase
GYA|c17119_g1	PF02993	Minor capsid protein VI
GYA|c26116_g1	PF00069//PF07714	Protein kinase domain//Protein tyrosine kinase
GYA|c27954_g1	PF00232	Glycosyl hydrolase family 1
GYA|c26622_g2	PF03074	Glutamate-cysteine ligase
GYA|c40324_g1	PF01588//PF08715	Putative tRNA binding domain//Papain like viral protease
GYA|c31417_g1	PF02056//PF00056//PF08655	Family 4 glycosyl hydrolase//lactate/malate dehydrogenase, NAD binding domain//DASH complex subunit Ask1
GYA|c17102_g1	PF02671	Paired amphipathic helix repeat
GYA|c26672_g1	PF01207	Dihydrouridine synthase (Dus)
GYA|c25509_g1	PF01926//PF02421//PF08477//PF00503//PF00025//PF00071//PF04670	50S ribosome-binding GTPase//Ferrous iron transport protein B//Ras of Complex, Roc, domain of DAPkinase//G-protein alpha subunit//ADP-ribosylation factor family//Ras family//Gtr1/RagA G protein conserved region
GYA|c1917_g1	PF00076	RNA recognition motif. (a.k.a. RRM, RBD, or RNP domain)
GYA|c20142_g1	PF13718//PF03040//PF15180//PF00430//PF00973	GNAT acetyltransferase 2//CemA family//Neuropeptides B and W//ATP synthase B/B' CF(0)//Paramyxovirus nucleocapsid protein
GYA|c30161_g1	PF05739	SNARE domain
GYA|c24947_g1	PF13417//PF13409//PF02798	Glutathione S-transferase, N-terminal domain//Glutathione S-transferase, N-terminal domain//Glutathione S-transferase, N-terminal domain
GYA|c21893_g1	PF00569//PF04433	Zinc finger, ZZ type//SWIRM domain
GYA|c12768_g1	PF00033//PF13631	Cytochrome b/b6/petB//Cytochrome b(N-terminal)/b6/petB
GYA|c24914_g2	PF00582	Universal stress protein family
GYA|c21099_g1	PF01328	Peroxidase, family 2
GYA|c27560_g1	PF03445//PF04977//PF00620	Putative nucleotidyltransferase DUF294//Septum formation initiator//RhoGAP domain
GYA|c33964_g1	PF07074	Translocon-associated protein, gamma subunit (TRAP-gamma)
GYA|c36615_g1	PF00036//PF13499//PF13405	EF hand//EF-hand domain pair//EF-hand domain
GYA|c6227_g1	PF00137//PF07460	ATP synthase subunit C//NUMOD3 motif (2 copies)
GYA|c23598_g1	PF00530//PF00967	Scavenger receptor cysteine-rich domain//Barwin family
GYA|c30454_g1	PF02309	AUX/IAA family
GYA|c35709_g1	PF13414//PF00515//PF13176	TPR repeat//Tetratricopeptide repeat//Tetratricopeptide repeat
GYA|c40198_g1	PF01200//PF02130	Ribosomal protein S28e//Uncharacterized protein family UPF0054
GYA|c9459_g1	PF00484	Carbonic anhydrase
GYA|c25810_g1	PF00931//PF00005//PF03193//PF00437//PF05049//PF01926//PF04670//PF00735//PF01580//PF08477//PF04548	NB-ARC domain//ABC transporter//Protein of unknown function, DUF258//Type II/IV secretion system protein//Interferon-inducible GTPase (IIGP)//50S ribosome-binding GTPase//Gtr1/RagA G protein conserved region//Septin//FtsK/SpoIIIE family//Ras of Complex, Roc, domain of DAPkinase//AIG1 family
GYA|c24897_g1	PF01106//PF08040	NifU-like domain//MNLL subunit
GYA|c12907_g1	PF00602//PF01059	Influenza RNA-dependent RNA polymerase subunit PB1//NADH-ubiquinone oxidoreductase chain 4, amino terminus
GYA|c27341_g1	PF13304//PF09573//PF01926//PF00437//PF00664//PF00005//PF03193	AAA domain, putative AbiEii toxin, Type IV TA system//TaqI restriction endonuclease//50S ribosome-binding GTPase//Type II/IV secretion system protein//ABC transporter transmembrane region//ABC transporter//Protein of unknown function, DUF258
GYA|c23329_g1	PF02771//PF00441//PF02770	Acyl-CoA dehydrogenase, N-terminal domain//Acyl-CoA dehydrogenase, C-terminal domain//Acyl-CoA dehydrogenase, middle domain
GYA|c24974_g1	PF02487	CLN3 protein
GYA|c28808_g1	PF00607	gag gene protein p24 (core nucleocapsid protein)
GYA|c27428_g1	PF12814	Meiotic cell cortex C-terminal pleckstrin homology
GYA|c27273_g1	PF13855//PF00560//PF08509//PF00211//PF00481	Leucine rich repeat//Leucine Rich Repeat//Adenylate cyclase G-alpha binding domain//Adenylate and Guanylate cyclase catalytic domain//Protein phosphatase 2C
GYA|c24149_g1	PF05750	Rubella capsid protein
GYA|c26950_g1	PF00225	Kinesin motor domain
GYA|c25089_g1	PF00085//PF00076//PF02966	Thioredoxin//RNA recognition motif. (a.k.a. RRM, RBD, or RNP domain)//Mitosis protein DIM1
GYA|c21218_g1	PF09494	Slx4 endonuclease
GYA|c25383_g1	PF08613//PF11770	Cyclin//GRB2-binding adapter (GAPT)
GYA|c31624_g1	PF07690	Major Facilitator Superfamily
GYA|c32507_g1	PF00076	RNA recognition motif. (a.k.a. RRM, RBD, or RNP domain)
GYA|c26389_g1	PF00096//PF02200//PF13465//PF01015//PF00486//PF13912	Zinc finger, C2H2 type//STE like transcription factor//Zinc-finger double domain//Ribosomal S3Ae family//Transcriptional regulatory protein, C terminal//C2H2-type zinc finger
GYA|c8880_g1	PF00733	Asparagine synthase
GYA|c27204_g2	PF02815//PF02366	MIR domain//Dolichyl-phosphate-mannose-protein mannosyltransferase
GYA|c22300_g1	PF00096//PF00366	Zinc finger, C2H2 type//Ribosomal protein S17
GYA|c22021_g1	PF03824	High-affinity nickel-transport protein
GYA|c19406_g1	PF00646//PF12937	F-box domain//F-box-like
GYA|c27253_g2	PF04728	Lipoprotein leucine-zipper
GYA|c16698_g1	PF11427	Tc3 transposase
GYA|c27863_g1	PF06305	Protein of unknown function (DUF1049)
GYA|c22911_g1	PF00076	RNA recognition motif. (a.k.a. RRM, RBD, or RNP domain)
GYA|c27372_g1	PF15957	Commissureless
GYA|c32957_g1	PF00316	Fructose-1-6-bisphosphatase
GYA|c23201_g1	PF01926//PF09061//PF01903//PF03144	50S ribosome-binding GTPase//Stirrup//CbiX//Elongation factor Tu domain 2
GYA|c7796_g1	PF00236	Glycoprotein hormone
GYA|c34135_g1	PF01926	50S ribosome-binding GTPase
GYA|c7849_g1	PF00876	Innexin
GYA|c22060_g1	PF00441//PF02771//PF02770	Acyl-CoA dehydrogenase, C-terminal domain//Acyl-CoA dehydrogenase, N-terminal domain//Acyl-CoA dehydrogenase, middle domain
GYA|c26586_g1	PF00400//PF06957//PF00637//PF04053	WD domain, G-beta repeat//Coatomer (COPI) alpha subunit C-terminus//Region in Clathrin and VPS//Coatomer WD associated region
GYA|c31661_g1	PF03242	Late embryogenesis abundant protein
GYA|c3047_g1	PF00241	Cofilin/tropomyosin-type actin-binding protein
GYA|c24390_g1	PF07714//PF00069	Protein tyrosine kinase//Protein kinase domain
GYA|c21812_g1	PF13180//PF00595	PDZ domain//PDZ domain (Also known as DHR or GLGF)
GYA|c41225_g1	PF02531	PsaD
GYA|c23253_g1	PF06723	MreB/Mbl protein
GYA|c40923_g1	PF10255	RNA polymerase I-associated factor PAF67
GYA|c21891_g1	PF00106	short chain dehydrogenase
GYA|c27138_g1	PF04732//PF15750//PF12106	Intermediate filament head (DNA binding) region//Ubiquitin-binding zinc-finger//Colicin C terminal ribonuclease domain
GYA|c35489_g1	PF00270	DEAD/DEAH box helicase
GYA|c35385_g1	PF01848	Hok/gef family
GYA|c41773_g1	PF00403	Heavy-metal-associated domain
GYA|c30369_g1	PF00423	Haemagglutinin-neuraminidase
GYA|c30455_g1	PF01409	tRNA synthetases class II core domain (F)
GYA|c27496_g2	PF05023	Phytochelatin synthase
GYA|c31621_g1	PF00076//PF16367//PF08777	RNA recognition motif. (a.k.a. RRM, RBD, or RNP domain)//RNA recognition motif//RNA binding motif
GYA|c39321_g1	PF00923	Transaldolase
GYA|c32178_g1	PF05199	GMC oxidoreductase
GYA|c30081_g1	PF13895	Immunoglobulin domain
GYA|c32322_g1	PF01249	Ribosomal protein S21e
GYA|c25422_g1	PF00083//PF00854//PF07648	Sugar (and other) transporter//POT family//Kazal-type serine protease inhibitor domain
GYA|c38567_g1	PF00270	DEAD/DEAH box helicase
GYA|c28582_g1	PF07716//PF00170	Basic region leucine zipper//bZIP transcription factor
GYA|c25122_g1	PF00069//PF06293//PF07714	Protein kinase domain//Lipopolysaccharide kinase (Kdo/WaaP) family//Protein tyrosine kinase
GYA|c39833_g1	PF07127	Late nodulin protein
GYA|c40751_g1	PF02969//PF03847//PF00125//PF02291	TATA box binding protein associated factor (TAF)//Transcription initiation factor TFIID subunit A//Core histone H2A/H2B/H3/H4//Transcription initiation factor IID, 31kD subunit
GYA|c21385_g1	PF00312//PF08069//PF00292	Ribosomal protein S15//Ribosomal S13/S15 N-terminal domain//'Paired box' domain
GYA|c25629_g1	PF07859//PF00326	alpha/beta hydrolase fold//Prolyl oligopeptidase family
GYA|c40998_g1	PF00187	Chitin recognition protein
GYA|c1115_g1	PF00201	UDP-glucoronosyl and UDP-glucosyl transferase
GYA|c41804_g1	PF00392//PF08220	Bacterial regulatory proteins, gntR family//DeoR-like helix-turn-helix domain
GYA|c32364_g1	PF00067	Cytochrome P450
GYA|c2180_g1	PF05297	Herpesvirus latent membrane protein 1 (LMP1)
GYA|c27178_g1	PF08072//PF00769//PF12090	BDHCT (NUC031) domain//Ezrin/radixin/moesin family//Spt20 family
GYA|c22065_g1	PF01174	SNO glutamine amidotransferase family
GYA|c25430_g1	PF03194//PF07724//PF08477//PF02562//PF05529//PF00158//PF02367//PF00004//PF01695//PF05531//PF06309//PF13304//PF06068//PF05496//PF07728//PF00910//PF00005//PF01583//PF02861//PF00437	LUC7 N_terminus//AAA domain (Cdc48 subfamily)//Ras of Complex, Roc, domain of DAPkinase//PhoH-like protein//B-cell receptor-associated protein 31-like//Sigma-54 interaction domain//Threonylcarbamoyl adenosine biosynthesis protein TsaE//ATPase family associated with various cellular activities (AAA)//IstB-like ATP binding protein//Nucleopolyhedrovirus P10 protein//Torsin//AAA domain, putative AbiE…
GYA|c27591_g1	PF08211//PF05456	Cytidine and deoxycytidylate deaminase zinc-binding region//Eukaryotic translation initiation factor 4E binding protein (EIF4EBP)
GYA|c16365_g1	PF00513	Late Protein L2
GYA|c43096_g1	PF00056//PF02866	lactate/malate dehydrogenase, NAD binding domain//lactate/malate dehydrogenase, alpha/beta C-terminal domain
GYA|c25423_g1	PF02907//PF09119	Hepatitis C virus NS3 protease//SicP binding
GYA|c25465_g1	PF05864//PF09111	Chordopoxvirus DNA-directed RNA polymerase 7 kDa polypeptide (RPO7)//SLIDE
GYA|c659_g1	PF00033//PF01292	Cytochrome b/b6/petB//Prokaryotic cytochrome b561
GYA|c43506_g1	PF01118	Semialdehyde dehydrogenase, NAD binding domain
GYA|c30935_g1	PF00160	Cyclophilin type peptidyl-prolyl cis-trans isomerase/CLD
GYA|c32323_g1	PF13520//PF00324	Amino acid permease//Amino acid permease
GYA|c40845_g1	PF00182	Chitinase class I
GYA|c18949_g1	PF00080	Copper/zinc superoxide dismutase (SODC)
GYA|c33614_g1	PF11593	Mediator complex subunit 3 fungal
GYA|c27762_g1	PF06257	Biofilm formation stimulator VEG
GYA|c41113_g1	PF02514	CobN/Magnesium Chelatase
GYA|c45302_g1	PF07503//PF00320//PF02944	HypF finger//GATA zinc finger//BESS motif
GYA|c5692_g1	PF00122	E1-E2 ATPase
GYA|c14747_g1	PF03335	Phage tail fibre repeat
GYA|c23412_g1	PF00309	Sigma-54 factor, Activator interacting domain (AID)
GYA|c17890_g2	PF02434	Fringe-like
GYA|c10917_g1	PF16320	Ribosomal protein L7/L12 dimerisation domain
GYA|c27277_g1	PF03767	HAD superfamily, subfamily IIIB (Acid phosphatase)
GYA|c20225_g1	PF01299	Lysosome-associated membrane glycoprotein (Lamp)
GYA|c29499_g1	PF00737	Photosystem II 10 kDa phosphoprotein
GYA|c31818_g1	PF00992	Troponin
GYA|c36634_g1	PF02022	Integrase Zinc binding domain
GYA|c22921_g1	PF12242//PF00293//PF00106	NAD(P)H binding domain of trans-2-enoyl-CoA reductase//NUDIX domain//short chain dehydrogenase
GYA|c7252_g1	PF01095	Pectinesterase
GYA|c24183_g2	PF06293//PF08115//PF07714//PF00069	Lipopolysaccharide kinase (Kdo/WaaP) family//SFI toxin family//Protein tyrosine kinase//Protein kinase domain
GYA|c37549_g1	PF01777	Ribosomal L27e protein family
GYA|c28757_g1	PF00120	Glutamine synthetase, catalytic domain
GYA|c3017_g1	PF01215	Cytochrome c oxidase subunit Vb
GYA|c23756_g1	PF05195	Aminopeptidase P, N-terminal domain
GYA|c44535_g1	PF00076	RNA recognition motif. (a.k.a. RRM, RBD, or RNP domain)
GYA|c12229_g1	PF00069	Protein kinase domain
GYA|c23975_g1	PF04940	Sensors of blue-light using FAD
GYA|c20697_g1	PF15510	Centromere kinetochore component W
GYA|c28106_g1	PF01155	Hydrogenase/urease nickel incorporation, metallochaperone, hypA
GYA|c39590_g1	PF00069	Protein kinase domain
GYA|c23293_g1	PF02269	Transcription initiation factor IID, 18kD subunit
GYA|c39260_g1	PF01068	ATP dependent DNA ligase domain
GYA|c7201_g1	PF03169	OPT oligopeptide transporter protein
GYA|c24616_g1	PF07651//PF09798	ANTH domain//DNA damage checkpoint protein
GYA|c1598_g1	PF01479//PF03345	S4 domain//Oligosaccharyltransferase 48 kDa subunit beta
GYA|c44972_g1	PF07714//PF00069	Protein tyrosine kinase//Protein kinase domain
GYA|c23104_g1	PF01441	Lipoprotein
GYA|c24650_g1	PF01852	START domain
GYA|c20289_g1	PF13912	C2H2-type zinc finger
GYA|c20738_g1	PF00036//PF13499//PF12763//PF13833//PF13202//PF10591//PF13405	EF hand//EF-hand domain pair//Cytoskeletal-regulatory complex EF hand//EF-hand domain pair//EF hand//Secreted protein acidic and rich in cysteine Ca binding region//EF-hand domain
GYA|c27287_g1	PF08159	NUC153 domain
GYA|c42457_g1	PF13855	Leucine rich repeat
GYA|c23356_g1	PF00694//PF00330	Aconitase C-terminal domain//Aconitase family (aconitate hydratase)
GYA|c23657_g1	PF01553	Acyltransferase
GYA|c22392_g1	PF15460	Something about silencing, SAS, complex subunit 4
GYA|c30772_g1	PF00190	Cupin
GYA|c44348_g1	PF02179	BAG domain
GYA|c463_g1	PF01757	Acyltransferase family
GYA|c40439_g1	PF09110	HAND
GYA|c353_g1	PF00937//PF04790	Coronavirus nucleocapsid protein//Sarcoglycan complex subunit protein
GYA|c14879_g2	PF05715	Piccolo Zn-finger
GYA|c37342_g1	PF00069//PF03822	Protein kinase domain//NAF domain
GYA|c33136_g1	PF01781	Ribosomal L38e protein family
GYA|c25158_g1	PF12537	The Golgi pH Regulator (GPHR) Family N-terminal
GYA|c38803_g1	PF04607	Region found in RelA / SpoT proteins
GYA|c28700_g1	PF00400//PF10584	WD domain, G-beta repeat//Proteasome subunit A N-terminal signature
GYA|c40149_g1	PF02252	Proteasome activator pa28 beta subunit
GYA|c29123_g1	PF00332	Glycosyl hydrolases family 17
GYA|c8458_g1	PF06723//PF01968	MreB/Mbl protein//Hydantoinase/oxoprolinase
GYA|c20719_g1	PF03636//PF02135//PF00149	Glycosyl hydrolase family 65, N-terminal domain//TAZ zinc finger//Calcineurin-like phosphoesterase
GYA|c40479_g1	PF00240//PF14560	Ubiquitin family//Ubiquitin-like domain
GYA|c5482_g1	PF03480//PF07851//PF07778	Bacterial extracellular solute-binding protein, family 7//TMPIT-like protein//Mis6
GYA|c23077_g1	PF05786	Condensin complex subunit 2
GYA|c35345_g1	PF04758	Ribosomal protein S30
GYA|c23718_g1	PF00822//PF06687	PMP-22/EMP/MP20/Claudin family//SUR7/PalI family
GYA|c23810_g2	PF15185	Bcl-2-modifying factor, apoptosis
GYA|c20756_g1	PF07174	Fibronectin-attachment protein (FAP)
GYA|c675_g1	PF11883	Domain of unknown function (DUF3403)
GYA|c38947_g1	PF00570//PF00633	HRDC domain//Helix-hairpin-helix motif
GYA|c29175_g1	PF00736//PF06305	EF-1 guanine nucleotide exchange domain//Protein of unknown function (DUF1049)
GYA|c6530_g1	PF01929	Ribosomal protein L14
GYA|c26422_g1	PF14943	Mitochondrial ribosome subunit S26
GYA|c17314_g3	PF01028	Eukaryotic DNA topoisomerase I, catalytic core
GYA|c27815_g1	PF00920	Dehydratase family
GYA|c28510_g1	PF01667	Ribosomal protein S27
GYA|c26597_g1	PF09090//PF08024	MIF4G like//Ant antimicrobial peptide
GYA|c34949_g1	PF00895	ATP synthase protein 8
GYA|c38028_g1	PF01365	RIH domain
GYA|c41064_g1	PF02777	Iron/manganese superoxide dismutases, C-terminal domain
GYA|c42803_g1	PF00085//PF01628//PF03444	Thioredoxin//HrcA protein C terminal domain//Winged helix-turn-helix transcription repressor, HrcA DNA-binding
GYA|c42103_g1	PF07645	Calcium-binding EGF domain
GYA|c2387_g1	PF00096	Zinc finger, C2H2 type
GYA|c44271_g1	PF00005//PF03193//PF00004//PF13304//PF00910//PF06414//PF01926	ABC transporter//Protein of unknown function, DUF258//ATPase family associated with various cellular activities (AAA)//AAA domain, putative AbiEii toxin, Type IV TA system//RNA helicase//Zeta toxin//50S ribosome-binding GTPase
GYA|c22798_g2	PF05046	Mitochondrial large subunit ribosomal protein (Img2)
GYA|c38032_g1	PF02777	Iron/manganese superoxide dismutases, C-terminal domain
GYA|c21887_g1	PF00227//PF10584	Proteasome subunit//Proteasome subunit A N-terminal signature
GYA|c10317_g1	PF02816	Alpha-kinase family
GYA|c14232_g1	PF00125	Core histone H2A/H2B/H3/H4
GYA|c21649_g1	PF05499//PF15964	DNA methyltransferase 1-associated protein 1 (DMAP1)//Centrosomal colon cancer autoantigen protein family
GYA|c12380_g1	PF02772//PF02773	S-adenosylmethionine synthetase, central domain//S-adenosylmethionine synthetase, C-terminal domain
GYA|c39155_g1	PF02714	Calcium-dependent channel, 7TM region, putative phosphate
GYA|c22735_g2	PF00191//PF04226	Annexin//Transglycosylase associated protein
GYA|c25797_g1	PF00215//PF10510	Orotidine 5'-phosphate decarboxylase / HUMPS family//Phosphatidylinositol-glycan biosynthesis class S protein
GYA|c32097_g1	PF02866	lactate/malate dehydrogenase, alpha/beta C-terminal domain
GYA|c37717_g1	PF01198	Ribosomal protein L31e
GYA|c21111_g1	PF04145	Ctr copper transporter family
GYA|c34983_g1	PF07886	BA14K-like protein
GYA|c7023_g1	PF09402	Man1-Src1p-C-terminal domain
GYA|c41951_g1	PF00578//PF00085//PF08534	AhpC/TSA family//Thioredoxin//Redoxin
GYA|c20328_g1	PF02874//PF00006//PF00306//PF15683	ATP synthase alpha/beta family, beta-barrel domain//ATP synthase alpha/beta family, nucleotide-binding domain//ATP synthase alpha/beta chain, C terminal domain//Testis development-related protein
GYA|c27014_g1	PF12906//PF00097//PF00628//PF12861//PF13639//PF12678//PF00130	RING-variant domain//Zinc finger, C3HC4 type (RING finger)//PHD-finger//Anaphase-promoting complex subunit 11 RING-H2 finger//Ring finger domain//RING-H2 zinc finger//Phorbol esters/diacylglycerol binding domain (C1 domain)
GYA|c9398_g1	PF01532	Glycosyl hydrolase family 47
GYA|c27584_g1	PF00620	RhoGAP domain
GYA|c40931_g1	PF00910//PF04851//PF06414//PF01057//PF01695//PF07728//PF00437//PF05496//PF00004//PF00158//PF02367//PF02562//PF06068	RNA helicase//Type III restriction enzyme, res subunit//Zeta toxin//Parvovirus non-structural protein NS1//IstB-like ATP binding protein//AAA domain (dynein-related subfamily)//Type II/IV secretion system protein//Holliday junction DNA helicase ruvB N-terminus//ATPase family associated with various cellular activities (AAA)//Sigma-54 interaction domain//Threonylcarbamoyl adenosine biosynthesis pr…
GYA|c20929_g1	PF00025	ADP-ribosylation factor family
GYA|c19574_g1	PF08057	Erythromycin resistance leader peptide
GYA|c4625_g1	PF00334//PF01701	Nucleoside diphosphate kinase//Photosystem I reaction centre subunit IX / PsaJ
GYA|c22007_g1	PF12658//PF01527//PF05920//PF00046	Telomere capping, CST complex subunit//Transposase//Homeobox KN domain//Homeobox domain
GYA|c25438_g1	PF00290	Tryptophan synthase alpha chain
GYA|c20363_g1	PF00096	Zinc finger, C2H2 type
GYA|c44436_g1	PF01158	Ribosomal protein L36e
GYA|c16684_g1	PF00069	Protein kinase domain
GYA|c33601_g1	PF13520//PF00324	Amino acid permease//Amino acid permease
GYA|c16912_g1	PF04145	Ctr copper transporter family
GYA|c43516_g1	PF01738	Dienelactone hydrolase family
GYA|c27484_g1	PF05024//PF00721//PF01421	N-acetylglucosaminyl transferase component (Gpi1)//Virus coat protein (TMV like)//Reprolysin (M12B) family zinc metalloprotease
GYA|c31629_g1	PF02096	60Kd inner membrane protein
GYA|c26800_g1	PF01266//PF07992//PF02254//PF02826//PF02558//PF03721//PF12831//PF06100//PF05834//PF01134//PF13241//PF01593//PF01494//PF00070//PF02737	FAD dependent oxidoreductase//Pyridine nucleotide-disulphide oxidoreductase//TrkA-N domain//D-isomer specific 2-hydroxyacid dehydrogenase, NAD binding domain//Ketopantoate reductase PanE/ApbA//UDP-glucose/GDP-mannose dehydrogenase family, NAD binding domain//FAD dependent oxidoreductase//MCRA family//Lycopene cyclase protein//Glucose inhibited division protein A//Putative NAD(P)-binding//Flavin c…
GYA|c24884_g2	PF00174	Oxidoreductase molybdopterin binding domain
GYA|c1781_g1	PF00175//PF08030	Oxidoreductase NAD-binding domain//Ferric reductase NAD binding domain
GYA|c20400_g1	PF08402	TOBE domain
GYA|c36326_g1	PF02237//PF00080	Biotin protein ligase C terminal domain//Copper/zinc superoxide dismutase (SODC)
GYA|c32214_g1	PF03348//PF02487//PF02535//PF03896//PF13965	Serine incorporator (Serinc)//CLN3 protein//ZIP Zinc transporter//Translocon-associated protein (TRAP), alpha subunit//dsRNA-gated channel SID-1
GYA|c40925_g1	PF03161	LAGLIDADG DNA endonuclease family
GYA|c22005_g1	PF13176//PF00515//PF13374//PF13181//PF13414//PF13174	Tetratricopeptide repeat//Tetratricopeptide repeat//Tetratricopeptide repeat//Tetratricopeptide repeat//TPR repeat//Tetratricopeptide repeat
GYA|c12761_g1	PF00133	tRNA synthetases class I (I, L, M and V)
GYA|c22890_g1	PF01498//PF00665//PF03184	Transposase//Integrase core domain//DDE superfamily endonuclease
GYA|c6107_g1	PF02959//PF03144	HTLV Tax//Elongation factor Tu domain 2
GYA|c43592_g1	PF16974	High-affinity nitrate transporter accessory
GYA|c37854_g1	PF06624	Ribosome associated membrane protein RAMP4
GYA|c27637_g1	PF00501	AMP-binding enzyme
GYA|c24880_g1	PF10483//PF09807	Elongator subunit Iki1//Elongation complex protein 6
GYA|c2548_g1	PF00232	Glycosyl hydrolase family 1
GYA|c22787_g1	PF04117	Mpv17 / PMP22 family
GYA|c12690_g1	PF01249	Ribosomal protein S21e
GYA|c41800_g1	PF03611	PTS system sugar-specific permease component
GYA|c38020_g1	PF08352//PF00642	Oligopeptide/dipeptide transporter, C-terminal region//Zinc finger C-x8-C-x5-C-x3-H type (and similar)
GYA|c13568_g1	PF01737	YCF9
GYA|c43580_g1	PF01215	Cytochrome c oxidase subunit Vb
GYA|c21658_g1	PF08022//PF00175//PF08030	FAD-binding domain//Oxidoreductase NAD-binding domain//Ferric reductase NAD binding domain
GYA|c43984_g1	PF01282	Ribosomal protein S24e
GYA|c12576_g1	PF02438//PF09197	Late 100kD protein//Rap1, DNA-binding
GYA|c22298_g1	PF02805	Metal binding domain of Ada
GYA|c26041_g1	PF02253	Phospholipase A1
GYA|c25570_g1	PF07995//PF00787	Glucose / Sorbosone dehydrogenase//PX domain
GYA|c26753_g1	PF13508//PF00583//PF04421//PF13673	Acetyltransferase (GNAT) domain//Acetyltransferase (GNAT) family//Mss4 protein//Acetyltransferase (GNAT) domain
GYA|c34145_g1	PF01043//PF07517	SecA preprotein cross-linking domain//SecA DEAD-like domain
GYA|c36053_g1	PF00083//PF07690//PF03823	Sugar (and other) transporter//Major Facilitator Superfamily//Neurokinin B
GYA|c3705_g2	PF04494	WD40 associated region in TFIID subunit, NTD2 domain
GYA|c22290_g1	PF03810//PF01398	Importin-beta N-terminal domain//JAB1/Mov34/MPN/PAD-1 ubiquitin protease
GYA|c22603_g1	PF05199	GMC oxidoreductase
GYA|c10201_g1	PF16906	Ribosomal proteins L26 eukaryotic, L24P archaeal
GYA|c38305_g1	PF02254//PF02826	TrkA-N domain//D-isomer specific 2-hydroxyacid dehydrogenase, NAD binding domain
GYA|c36919_g1	PF16906	Ribosomal proteins L26 eukaryotic, L24P archaeal
GYA|c12616_g2	PF08496//PF06003	Peptidase family S49 N-terminal//Survival motor neuron protein (SMN)
GYA|c35633_g1	PF13897//PF05672//PF05279//PF02841	Golgi-dynamics membrane-trafficking//MAP7 (E-MAP-115) family//Aspartyl beta-hydroxylase N-terminal region//Guanylate-binding protein, C-terminal domain
GYA|c15026_g1	PF01779	Ribosomal L29e protein family
GYA|c37534_g1	PF04277//PF01210	Oxaloacetate decarboxylase, gamma chain//NAD-dependent glycerol-3-phosphate dehydrogenase N-terminus
GYA|c25904_g1	PF01979//PF00240	Amidohydrolase family//Ubiquitin family
GYA|c21420_g1	PF00071//PF00025//PF08477	Ras family//ADP-ribosylation factor family//Ras of Complex, Roc, domain of DAPkinase
GYA|c25782_g2	PF00412//PF02367	LIM domain//Threonylcarbamoyl adenosine biosynthesis protein TsaE
GYA|c23084_g3	PF08417//PF03632//PF03636	Pheophorbide a oxygenase//Glycosyl hydrolase family 65 central catalytic domain//Glycosyl hydrolase family 65, N-terminal domain
GYA|c26747_g1	PF00501//PF01344	AMP-binding enzyme//Kelch motif
GYA|c27401_g1	PF00093	von Willebrand factor type C domain
GYA|c20282_g1	PF00082	Subtilase family
GYA|c21712_g1	PF05743//PF02346	UEV domain//Chordopoxvirus multifunctional envelope protein A27
GYA|c24413_g1	PF00501//PF04218	AMP-binding enzyme//CENP-B N-terminal DNA-binding domain
GYA|c25025_g1	PF00267	Gram-negative porin
GYA|c25656_g1	PF00175//PF08030	Oxidoreductase NAD-binding domain//Ferric reductase NAD binding domain
GYA|c39163_g1	PF07887	Calmodulin binding protein-like
GYA|c24198_g2	PF06156//PF04977//PF00170//PF07839//PF09798//PF07716//PF06005//PF01166	Protein of unknown function (DUF972)//Septum formation initiator//bZIP transcription factor//Plant calmodulin-binding domain//DNA damage checkpoint protein//Basic region leucine zipper//Protein of unknown function (DUF904)//TSC-22/dip/bun family
GYA|c41715_g1	PF00067	Cytochrome P450
GYA|c24990_g1	PF16093//PF01567//PF03152	Proteasome assembly chaperone 4//Hantavirus glycoprotein G1//Ubiquitin fusion degradation protein UFD1
GYA|c22894_g1	PF00579//PF00465	tRNA synthetases class I (W and Y)//Iron-containing alcohol dehydrogenase
GYA|c38494_g1	PF05784	Betaherpesvirus UL82/83 protein N terminus
GYA|c25974_g1	PF00004//PF02367//PF05496//PF02562//PF01695	ATPase family associated with various cellular activities (AAA)//Threonylcarbamoyl adenosine biosynthesis protein TsaE//Holliday junction DNA helicase ruvB N-terminus//PhoH-like protein//IstB-like ATP binding protein
GYA|c34570_g1	PF07992//PF01494//PF05834//PF01134//PF01266//PF12831//PF00070	Pyridine nucleotide-disulphide oxidoreductase//FAD binding domain//Lycopene cyclase protein//Glucose inhibited division protein A//FAD dependent oxidoreductase//FAD dependent oxidoreductase//Pyridine nucleotide-disulphide oxidoreductase
GYA|c31386_g1	PF00995	Sec1 family
GYA|c35938_g1	PF13202	EF hand
GYA|c25420_g1	PF04523	Herpes virus tegument protein U30
GYA|c24934_g1	PF08509	Adenylate cyclase G-alpha binding domain
GYA|c33677_g1	PF15880//PF02252	NADH dehydrogenase [ubiquinone] flavoprotein 3, mitochondrial//Proteasome activator pa28 beta subunit
GYA|c7117_g1	PF04568	Mitochondrial ATPase inhibitor, IATP
GYA|c23724_g1	PF01344//PF00400	Kelch motif//WD domain, G-beta repeat
GYA|c29535_g1	PF13903//PF12297	PMP-22/EMP/MP20/Claudin tight junction//Ellis van Creveld protein 2 like protein
GYA|c7903_g1	PF00111	2Fe-2S iron-sulfur cluster binding domain
GYA|c38069_g1	PF01588	Putative tRNA binding domain
GYA|c13485_g1	PF00164	Ribosomal protein S12/S23
GYA|c18004_g1	PF00270	DEAD/DEAH box helicase
GYA|c41667_g1	PF00307	Calponin homology (CH) domain
GYA|c28225_g1	PF05996	Ferredoxin-dependent bilin reductase
GYA|c25016_g1	PF00335	Tetraspanin family
GYA|c20499_g1	PF00887//PF10410	Acyl CoA binding protein//DnaB-helicase binding domain of primase
GYA|c26455_g1	PF06422//PF02879//PF07819//PF02450	CDR ABC transporter//Phosphoglucomutase/phosphomannomutase, alpha/beta/alpha domain II//PGAP1-like protein//Lecithin:cholesterol acyltransferase
GYA|c36873_g1	PF05856	ARP2/3 complex 20 kDa subunit (ARPC4)
GYA|c42326_g1	PF03193//PF00071//PF00025//PF08477//PF01926	Protein of unknown function, DUF258//Ras family//ADP-ribosylation factor family//Ras of Complex, Roc, domain of DAPkinase//50S ribosome-binding GTPase
GYA|c13171_g1	PF00210//PF10399//PF02915	Ferritin-like domain//Ubiquitinol-cytochrome C reductase Fe-S subunit TAT signal//Rubrerythrin
GYA|c27174_g1	PF00296//PF00149	Luciferase-like monooxygenase//Calcineurin-like phosphoesterase
GYA|c3193_g1	PF01764	Lipase (class 3)
GYA|c44214_g1	PF00582	Universal stress protein family
GYA|c36132_g1	PF03910	Adenovirus minor core protein PV
GYA|c36343_g1	PF00175//PF01336//PF08030	Oxidoreductase NAD-binding domain//OB-fold nucleic acid binding domain//Ferric reductase NAD binding domain
GYA|c25480_g1	PF00612//PF05493	IQ calmodulin-binding motif//ATP synthase subunit H
GYA|c20896_g1	PF01299	Lysosome-associated membrane glycoprotein (Lamp)
GYA|c43287_g1	PF00380//PF02459	Ribosomal protein S9/S16//Adenoviral DNA terminal protein
GYA|c26806_g1	PF00069//PF07714	Protein kinase domain//Protein tyrosine kinase
GYA|c22571_g2	PF04140//PF14777	Isoprenylcysteine carboxyl methyltransferase (ICMT) family//Cilia BBSome complex subunit 10
GYA|c25554_g1	PF15088	NADH dehydrogenase [ubiquinone] 1 subunit C1, mitochondrial
GYA|c23966_g1	PF12937//PF00646	F-box-like//F-box domain
GYA|c21850_g1	PF00106	short chain dehydrogenase
GYA|c1124_g1	PF00403	Heavy-metal-associated domain
GYA|c35205_g1	PF00069//PF07714	Protein kinase domain//Protein tyrosine kinase
GYA|c43407_g1	PF05706	Cyclin-dependent kinase inhibitor 3 (CDKN3)
GYA|c26852_g1	PF04988//PF05405//PF00096//PF15666//PF11770//PF13912	A-kinase anchoring protein 95 (AKAP95)//Mitochondrial ATP synthase B chain precursor (ATP-synt_B)//Zinc finger, C2H2 type//Germinal center-associated lymphoma//GRB2-binding adapter (GAPT)//C2H2-type zinc finger
GYA|c27383_g1	PF04851//PF00676	Type III restriction enzyme, res subunit//Dehydrogenase E1 component
GYA|c39356_g1	PF12937//PF00646	F-box-like//F-box domain
GYA|c24434_g1	PF11629//PF00227//PF10584	C terminal SARAH domain of Mst1//Proteasome subunit//Proteasome subunit A N-terminal signature
GYA|c19187_g1	PF00230	Major intrinsic protein
GYA|c2373_g1	PF09289	Follistatin/Osteonectin-like EGF domain
GYA|c32974_g1	PF03552	Cellulose synthase
GYA|c2684_g1	PF06668	Inter-alpha-trypsin inhibitor heavy chain C-terminus
GYA|c25253_g1	PF12937//PF00646	F-box-like//F-box domain
GYA|c30987_g1	PF08541	3-Oxoacyl-[acyl-carrier-protein (ACP)] synthase III C terminal
GYA|c13662_g1	PF02388	FemAB family
GYA|c7447_g1	PF02276	Photosynthetic reaction centre cytochrome C subunit
GYA|c39042_g1	PF00795	Carbon-nitrogen hydrolase
GYA|c29303_g1	PF00038	Intermediate filament protein
GYA|c31500_g1	PF01158	Ribosomal protein L36e
GYA|c16133_g1	PF10143	2,3-bisphosphoglycerate-independent phosphoglycerate mutase
GYA|c34481_g1	PF05773//PF05743	RWD domain//UEV domain
GYA|c23339_g1	PF00575//PF14641	S1 RNA binding domain//Helix-turn-helix DNA-binding domain of SPT6
GYA|c24727_g1	PF08649	DASH complex subunit Dad1
GYA|c25339_g1	PF08911//PF00638	NUP50 (Nucleoporin 50 kDa)//RanBP1 domain
GYA|c21927_g1	PF00432	Prenyltransferase and squalene oxidase repeat
GYA|c32486_g1	PF00067	Cytochrome P450
GYA|c28113_g1	PF00487	Fatty acid desaturase
GYA|c39510_g1	PF01985//PF08367	CRS1 / YhbY (CRM) domain//Peptidase M16C associated
GYA|c21769_g1	PF12070//PF09748//PF07931	Protein of unknown function (DUF3550/UPF0682)//Transcription factor subunit Med10 of Mediator complex//Chloramphenicol phosphotransferase-like protein
GYA|c26411_g1	PF00892//PF06423	EamA-like transporter family//GWT1
GYA|c26813_g1	PF03160	Calx-beta domain
GYA|c35284_g1	PF05184	Saposin-like type B, region 1
GYA|c27353_g1	PF01926//PF08142//PF07728//PF00004//PF03266	50S ribosome-binding GTPase//AARP2CN (NUC121) domain//AAA domain (dynein-related subfamily)//ATPase family associated with various cellular activities (AAA)//NTPase
GYA|c425_g1	PF12937	F-box-like
GYA|c15575_g1	PF00113	Enolase, C-terminal TIM barrel domain
GYA|c21735_g1	PF05773//PF05743	RWD domain//UEV domain
GYA|c22044_g1	PF01369//PF00830	Sec7 domain//Ribosomal L28 family
GYA|c21856_g1	PF01523	Putative modulator of DNA gyrase
GYA|c14742_g1	PF02209	Villin headpiece domain
GYA|c25398_g1	PF00755//PF07460	Choline/Carnitine o-acyltransferase//NUMOD3 motif (2 copies)
GYA|c25758_g1	PF03435//PF00070//PF00899//PF02254//PF07992//PF13241	Saccharopine dehydrogenase NADP binding domain//Pyridine nucleotide-disulphide oxidoreductase//ThiF family//TrkA-N domain//Pyridine nucleotide-disulphide oxidoreductase//Putative NAD(P)-binding
GYA|c23299_g1	PF01001//PF01694	Hepatitis C virus non-structural protein NS4b//Rhomboid family
GYA|c39672_g1	PF01667//PF16685//PF00097//PF13639//PF14634	Ribosomal protein S27//zinc RING finger of MSL2//Zinc finger, C3HC4 type (RING finger)//Ring finger domain//zinc-RING finger domain
GYA|c19631_g1	PF00672	HAMP domain
GYA|c3448_g1	PF00676//PF13292	Dehydrogenase E1 component//1-deoxy-D-xylulose-5-phosphate synthase
GYA|c40013_g1	PF02365	No apical meristem (NAM) protein
GYA|c33950_g1	PF13013	F-box-like domain
GYA|c37765_g1	PF13851	Growth-arrest specific micro-tubule binding
GYA|c24770_g1	PF08477//PF00071//PF00025//PF04670//PF00735//PF00493//PF01926//PF03193	Ras of Complex, Roc, domain of DAPkinase//Ras family//ADP-ribosylation factor family//Gtr1/RagA G protein conserved region//Septin//MCM2/3/5 family//50S ribosome-binding GTPase//Protein of unknown function, DUF258
GYA|c41998_g1	PF00831	Ribosomal L29 protein
GYA|c44279_g1	PF00180	Isocitrate/isopropylmalate dehydrogenase
GYA|c21523_g1	PF10576	Iron-sulfur binding domain of endonuclease III
GYA|c11932_g1	PF00789	UBX domain
GYA|c26654_g3	PF02342	TerD domain
GYA|c21153_g1	PF04889	Cwf15/Cwc15 cell cycle control protein
GYA|c21493_g1	PF01347//PF01184//PF02985//PF00514	Lipoprotein amino terminal region//GPR1/FUN34/yaaH family//HEAT repeat//Armadillo/beta-catenin-like repeat
GYA|c11947_g1	PF00400	WD domain, G-beta repeat
GYA|c25899_g1	PF08702//PF00225	Fibrinogen alpha/beta chain family//Kinesin motor domain
GYA|c5070_g1	PF00141	Peroxidase
GYA|c22772_g1	PF03694	Erg28 like protein
GYA|c1205_g1	PF01070	FMN-dependent dehydrogenase
GYA|c18152_g1	PF04124	Dor1-like family
GYA|c36188_g1	PF00365	Phosphofructokinase
GYA|c4270_g1	PF02701	Dof domain, zinc finger
GYA|c3897_g1	PF01940	Integral membrane protein DUF92
GYA|c26917_g1	PF00288//PF10541//PF01053//PF00155	GHMP kinases N terminal domain//Nuclear envelope localisation domain//Cys/Met metabolism PLP-dependent enzyme//Aminotransferase class I and II
GYA|c25287_g1	PF01623	Carlavirus putative nucleic acid binding protein
GYA|c23218_g1	PF13374//PF06584//PF13414//PF11593//PF04767	Tetratricopeptide repeat//DIRP//TPR repeat//Mediator complex subunit 3 fungal//DNA-binding 11 kDa phosphoprotein
GYA|c3050_g1	PF06422	CDR ABC transporter
GYA|c22952_g1	PF07716//PF00170//PF02993//PF05531	Basic region leucine zipper//bZIP transcription factor//Minor capsid protein VI//Nucleopolyhedrovirus P10 protein
GYA|c18669_g1	PF00802	Pneumovirus attachment glycoprotein G
GYA|c16255_g1	PF04136//PF07714//PF01344//PF00069	Sec34-like family//Protein tyrosine kinase//Kelch motif//Protein kinase domain
GYA|c23796_g1	PF00621	RhoGEF domain
GYA|c24225_g1	PF05529//PF02312	B-cell receptor-associated protein 31-like//Core binding factor beta subunit
GYA|c29981_g1	PF00335	Tetraspanin family
GYA|c28094_g1	PF12906	RING-variant domain
GYA|c31939_g1	PF00883	Cytosol aminopeptidase family, catalytic domain
GYA|c26602_g1	PF01398//PF13508	JAB1/Mov34/MPN/PAD-1 ubiquitin protease//Acetyltransferase (GNAT) domain
GYA|c41702_g1	PF01467	Cytidylyltransferase-like
GYA|c40640_g1	PF07992	Pyridine nucleotide-disulphide oxidoreductase
GYA|c31861_g1	PF00298	Ribosomal protein L11, RNA binding domain
GYA|c27584_g2	PF05236	Transcription initiation factor TFIID component TAF4 family
GYA|c41366_g1	PF00347	Ribosomal protein L6
GYA|c13108_g1	PF00069//PF07714	Protein kinase domain//Protein tyrosine kinase
GYA|c21987_g1	PF00344	SecY translocase
GYA|c25337_g1	PF08299	Bacterial dnaA protein helix-turn-helix
GYA|c38648_g1	PF03144	Elongation factor Tu domain 2
GYA|c4284_g1	PF00046//PF05920//PF06005//PF02183//PF06156//PF04977	Homeobox domain//Homeobox KN domain//Protein of unknown function (DUF904)//Homeobox associated leucine zipper//Protein of unknown function (DUF972)//Septum formation initiator
GYA|c39994_g1	PF00080	Copper/zinc superoxide dismutase (SODC)
GYA|c20944_g1	PF03144	Elongation factor Tu domain 2
GYA|c43258_g1	PF07236//PF00420	Phytoreovirus S7 protein//NADH-ubiquinone/plastoquinone oxidoreductase chain 4L
GYA|c45257_g1	PF00825	Ribonuclease P
GYA|c9132_g1	PF08240	Alcohol dehydrogenase GroES-like domain
GYA|c31204_g1	PF13409//PF13417//PF02798	Glutathione S-transferase, N-terminal domain//Glutathione S-transferase, N-terminal domain//Glutathione S-transferase, N-terminal domain
GYA|c28354_g1	PF01655//PF07988	Ribosomal protein L32//LMSTEN motif
GYA|c42061_g1	PF01699	Sodium/calcium exchanger protein
GYA|c32226_g1	PF01235	Sodium:alanine symporter family
GYA|c35749_g1	PF04045	Arp2/3 complex, 34 kD subunit p34-Arc
GYA|c28141_g1	PF13241//PF07992//PF00070//PF00743	Putative NAD(P)-binding//Pyridine nucleotide-disulphide oxidoreductase//Pyridine nucleotide-disulphide oxidoreductase//Flavin-binding monooxygenase-like
GYA|c26641_g1	PF10288	Cytoplasmic tRNA 2-thiolation protein 2
GYA|c27377_g1	PF00083//PF04263//PF04265	Sugar (and other) transporter//Thiamin pyrophosphokinase, catalytic domain//Thiamin pyrophosphokinase, vitamin B1 binding domain
GYA|c22329_g2	PF07359	Liver-expressed antimicrobial peptide 2 precursor (LEAP-2)
GYA|c22955_g1	PF00366	Ribosomal protein S17
GYA|c35211_g1	PF02271//PF11806	Ubiquinol-cytochrome C reductase complex 14kD subunit//Domain of unknown function (DUF3327)
GYA|c35796_g1	PF00082	Subtilase family
GYA|c24422_g1	PF00076//PF03770	RNA recognition motif. (a.k.a. RRM, RBD, or RNP domain)//Inositol polyphosphate kinase
GYA|c41500_g1	PF06703//PF03030	Microsomal signal peptidase 25 kDa subunit (SPC25)//Inorganic H+ pyrophosphatase
GYA|c23938_g1	PF14991//PF00384//PF00205//PF09326//PF00111//PF10588	Protein melan-A//Molybdopterin oxidoreductase//Thiamine pyrophosphate enzyme, central domain//NADH-ubiquinone oxidoreductase subunit G, C-terminal//2Fe-2S iron-sulfur cluster binding domain//NADH-ubiquinone oxidoreductase-G iron-sulfur binding region
GYA|c29705_g1	PF01738	Dienelactone hydrolase family
GYA|c37354_g1	PF13545//PF01047//PF08281//PF04545//PF01381	Crp-like helix-turn-helix domain//MarR family//Sigma-70, region 4//Sigma-70, region 4//Helix-turn-helix
GYA|c22723_g1	PF06723	MreB/Mbl protein
GYA|c22181_g1	PF05191//PF05495//PF12387	Adenylate kinase, active site lid//CHY zinc finger//Pestivirus NS2 peptidase
GYA|c1829_g1	PF00330	Aconitase family (aconitate hydratase)
GYA|c26138_g1	PF00270//PF08925//PF06777//PF13307//PF06733//PF04851//PF08100	DEAD/DEAH box helicase//Domain of Unknown Function (DUF1907)//Helical and beta-bridge domain//Helicase C-terminal domain//DEAD_2//Type III restriction enzyme, res subunit//Dimerisation domain
GYA|c26819_g1	PF02376	CUT domain
GYA|c39874_g1	PF01113//PF02866//PF01073//PF00056//PF01118//PF02882	Dihydrodipicolinate reductase, N-terminus//lactate/malate dehydrogenase, alpha/beta C-terminal domain//3-beta hydroxysteroid dehydrogenase/isomerase family//lactate/malate dehydrogenase, NAD binding domain//Semialdehyde dehydrogenase, NAD binding domain//Tetrahydrofolate dehydrogenase/cyclohydrolase, NAD(P)-binding domain
GYA|c34075_g1	PF12844//PF13413//PF01381	Helix-turn-helix domain//Helix-turn-helix domain//Helix-turn-helix
GYA|c24087_g1	PF04252//PF02311//PF02839	Predicted SAM-dependent RNA methyltransferase//AraC-like ligand binding domain//Carbohydrate binding domain
GYA|c26658_g2	PF11857	Domain of unknown function (DUF3377)
GYA|c23007_g1	PF00326//PF07859	Prolyl oligopeptidase family//alpha/beta hydrolase fold
GYA|c23836_g2	PF05454//PF02480//PF01366	Dystroglycan (Dystrophin-associated glycoprotein 1)//Alphaherpesvirus glycoprotein E//Herpesvirus processing and transport protein
GYA|c25767_g1	PF02780	Transketolase, C-terminal domain
GYA|c4486_g1	PF00732	GMC oxidoreductase
GYA|c25175_g1	PF04082//PF00172	Fungal specific transcription factor domain//Fungal Zn(2)-Cys(6) binuclear cluster domain
GYA|c24262_g1	PF02675//PF00684//PF01757	S-adenosylmethionine decarboxylase//DnaJ central domain//Acyltransferase family
GYA|c22242_g2	PF15020//PF00421	Cation channel sperm-associated protein subunit delta//Photosystem II protein
GYA|c32961_g1	PF00840//PF02022	Glycosyl hydrolase family 7//Integrase Zinc binding domain
GYA|c23288_g3	PF01182	Glucosamine-6-phosphate isomerases/6-phosphogluconolactonase
GYA|c32302_g1	PF00075	RNase H
GYA|c40541_g1	PF01157	Ribosomal protein L21e
GYA|c18011_g1	PF01522	Polysaccharide deacetylase
GYA|c435_g1	PF01498	Transposase
GYA|c45287_g1	PF00164	Ribosomal protein S12/S23
GYA|c7822_g1	PF15432	Accessory Sec secretory system ASP3
GYA|c22153_g1	PF02101//PF02076//PF00001	Ocular albinism type 1 protein//Pheromone A receptor//7 transmembrane receptor (rhodopsin family)
GYA|c43156_g1	PF00091	Tubulin/FtsZ family, GTPase domain
GYA|c35692_g1	PF00755	Choline/Carnitine o-acyltransferase
GYA|c36259_g1	PF01428//PF16855	AN1-like Zinc finger//Small outer capsid protein
GYA|c25546_g1	PF01372	Melittin
GYA|c25595_g2	PF06412	Conjugal transfer protein TraD
GYA|c27193_g1	PF10473//PF05531	Leucine-rich repeats of kinetochore protein Cenp-F/LEK1//Nucleopolyhedrovirus P10 protein
GYA|c25102_g1	PF13912//PF00426//PF13465//PF00096	C2H2-type zinc finger//Outer Capsid protein VP4 (Hemagglutinin)//Zinc-finger double domain//Zinc finger, C2H2 type
GYA|c39990_g1	PF02126	Phosphotriesterase family
GYA|c25761_g1	PF09830//PF01876	ATP adenylyltransferase//RNase P subunit p30
GYA|c22951_g1	PF07714//PF05445//PF00069	Protein tyrosine kinase//Poxvirus serine/threonine protein kinase//Protein kinase domain
GYA|c35576_g1	PF01370	NAD dependent epimerase/dehydratase family
GYA|c28210_g1	PF00501	AMP-binding enzyme
GYA|c25227_g1	PF04062	ARP2/3 complex ARPC3 (21 kDa) subunit
GYA|c41663_g1	PF00209	Sodium:neurotransmitter symporter family
GYA|c44168_g1	PF00034//PF13442	Cytochrome c//Cytochrome C oxidase, cbb3-type, subunit III
GYA|c18221_g3	PF02435	Levansucrase/Invertase
GYA|c24758_g1	PF07714//PF00069	Protein tyrosine kinase//Protein kinase domain
GYA|c12479_g1	PF00125//PF15715	Core histone H2A/H2B/H3/H4//PCNA-associated factor
GYA|c26621_g1	PF01872	RibD C-terminal domain
GYA|c21714_g1	PF05053//PF09726	Menin//Transmembrane protein
GYA|c31841_g1	PF00413	Matrixin
GYA|c19979_g1	PF01267	F-actin capping protein alpha subunit
GYA|c43073_g1	PF01783	Ribosomal L32p protein family
GYA|c38135_g1	PF15191//PF00899//PF07829	Synaptonemal complex central element protein 3//ThiF family//Alpha-A conotoxin PIVA-like protein
GYA|c23275_g1	PF03286//PF05460//PF04147//PF01214	Pox virus Ag35 surface protein//Origin recognition complex subunit 6 (ORC6)//Nop14-like family//Casein kinase II regulatory subunit
GYA|c34692_g1	PF00587	tRNA synthetase class II core domain (G, H, P, S and T)
GYA|c16036_g2	PF07174	Fibronectin-attachment protein (FAP)
GYA|c25315_g1	PF05773	RWD domain
GYA|c22700_g1	PF02070	Neuromedin U
GYA|c20830_g1	PF09771	Transmembrane protein 188
GYA|c28588_g1	PF00370	FGGY family of carbohydrate kinases, N-terminal domain
GYA|c40802_g1	PF09229	Activator of Hsp90 ATPase, N-terminal
GYA|c24228_g1	PF02535//PF01080	ZIP Zinc transporter//Presenilin
GYA|c23790_g2	PF00450	Serine carboxypeptidase
GYA|c29597_g1	PF04989//PF00274	Cephalosporin hydroxylase//Fructose-bisphosphate aldolase class-I
GYA|c35531_g1	PF03896//PF06305	Translocon-associated protein (TRAP), alpha subunit//Protein of unknown function (DUF1049)
GYA|c37536_g1	PF14833//PF00393//PF08256//PF03446	NAD-binding of NADP-dependent 3-hydroxyisobutyrate dehydrogenase//6-phosphogluconate dehydrogenase, C-terminal domain//Aurein-like antibiotic peptide//NAD binding domain of 6-phosphogluconate dehydrogenase
GYA|c26540_g2	PF00257//PF04889//PF15761//PF01080	Dehydrin//Cwf15/Cwc15 cell cycle control protein//Immortalisation up-regulated protein//Presenilin
GYA|c10596_g1	PF04434	SWIM zinc finger
GYA|c42028_g1	PF02839	Carbohydrate binding domain
GYA|c21295_g1	PF12937	F-box-like
GYA|c21803_g1	PF07829	Alpha-A conotoxin PIVA-like protein
GYA|c34736_g1	PF00168	C2 domain
GYA|c24470_g1	PF01363//PF01529	FYVE zinc finger//DHHC palmitoyltransferase
GYA|c25746_g1	PF07690//PF00083//PF03137//PF02066	Major Facilitator Superfamily//Sugar (and other) transporter//Organic Anion Transporter Polypeptide (OATP) family//Metallothionein family 11
GYA|c25023_g2	PF04625//PF01426	DEC-1 protein, N-terminal region//BAH domain
GYA|c21118_g1	PF00633	Helix-hairpin-helix motif
GYA|c44867_g1	PF00067	Cytochrome P450
GYA|c26799_g1	PF01229//PF00501	Glycosyl hydrolases family 39//AMP-binding enzyme
GYA|c28409_g1	PF00749//PF00750	tRNA synthetases class I (E and Q), catalytic domain//tRNA synthetases class I (R)
GYA|c11347_g2	PF02347	Glycine cleavage system P-protein
GYA|c37327_g1	PF00076	RNA recognition motif. (a.k.a. RRM, RBD, or RNP domain)
GYA|c37820_g1	PF00347	Ribosomal protein L6
GYA|c39688_g1	PF00164	Ribosomal protein S12/S23
GYA|c26707_g2	PF03664	Glycosyl hydrolase family 62
GYA|c24752_g1	PF00977//PF00834	Histidine biosynthesis protein//Ribulose-phosphate 3 epimerase family
GYA|c24818_g1	PF01704	UTP--glucose-1-phosphate uridylyltransferase
GYA|c34850_g1	PF00660	Seripauperin and TIP1 family
GYA|c9763_g1	PF08534//PF03493//PF00578	Redoxin//Calcium-activated BK potassium channel alpha subunit//AhpC/TSA family
GYA|c31955_g1	PF03893	Lipase 3 N-terminal region
GYA|c231_g1	PF02790	Cytochrome C oxidase subunit II, transmembrane domain
GYA|c41657_g1	PF00450	Serine carboxypeptidase
GYA|c26040_g1	PF03847//PF02291//PF00125	Transcription initiation factor TFIID subunit A//Transcription initiation factor IID, 31kD subunit//Core histone H2A/H2B/H3/H4
GYA|c44952_g1	PF00241	Cofilin/tropomyosin-type actin-binding protein
GYA|c35215_g1	PF05972	APC 15 residue motif
GYA|c16176_g1	PF15715//PF00125	PCNA-associated factor//Core histone H2A/H2B/H3/H4
GYA|c29380_g1	PF08397//PF01576//PF16716//PF04979//PF08702//PF07464	IRSp53/MIM homology domain//Myosin tail//Bone marrow stromal antigen 2//Protein phosphatase inhibitor 2 (IPP-2)//Fibrinogen alpha/beta chain family//Apolipophorin-III precursor (apoLp-III)
GYA|c38360_g1	PF00770	Adenovirus endoprotease
GYA|c22408_g1	PF03461//PF00170//PF07716//PF03131	TRCF domain//bZIP transcription factor//Basic region leucine zipper//bZIP Maf transcription factor
GYA|c35128_g1	PF05460	Origin recognition complex subunit 6 (ORC6)
GYA|c43898_g1	PF00133	tRNA synthetases class I (I, L, M and V)
GYA|c30711_g1	PF06403	Lamprin
GYA|c16235_g1	PF12763//PF10591//PF13202//PF13833//PF02563//PF13499//PF00036//PF13405	Cytoskeletal-regulatory complex EF hand//Secreted protein acidic and rich in cysteine Ca binding region//EF hand//EF-hand domain pair//Polysaccharide biosynthesis/export protein//EF-hand domain pair//EF hand//EF-hand domain
GYA|c24568_g1	PF04568//PF00573//PF00646//PF15966//PF12937	Mitochondrial ATPase inhibitor, IATP//Ribosomal protein L4/L1 family//F-box domain//F-box//F-box-like
GYA|c35931_g1	PF03069//PF02536//PF06467	Acetamidase/Formamidase family//mTERF//MYM-type Zinc finger with FCS sequence motif
GYA|c241_g1	PF00042	Globin
GYA|c28081_g1	PF14634//PF12906//PF00097//PF07904//PF03854//PF13639//PF07503//PF17123//PF12678//PF12861//PF11789	zinc-RING finger domain//RING-variant domain//Zinc finger, C3HC4 type (RING finger)//Chromatin modification-related protein EAF7//P-11 zinc finger//Ring finger domain//HypF finger//RING-like zinc finger//RING-H2 zinc finger//Anaphase-promoting complex subunit 11 RING-H2 finger//Zinc-finger of the MIZ type in Nse subunit
GYA|c27044_g1	PF07650//PF00013//PF13184//PF13014	KH domain//KH domain//NusA-like KH domain//KH domain
GYA|c41096_g1	PF00118	TCP-1/cpn60 chaperonin family
GYA|c21132_g1	PF03211//PF09398	Pectate lyase//FOP N terminal dimerisation domain
GYA|c26671_g1	PF12515	Ca2+-ATPase N terminal autoinhibitory domain
GYA|c29657_g1	PF03106	WRKY DNA -binding domain
GYA|c43669_g1	PF15886//PF00198	Carbohydrate binding domain (family 32)//2-oxoacid dehydrogenases acyltransferase (catalytic domain)
GYA|c26462_g1	PF08445//PF13508//PF02799//PF01233	FR47-like protein//Acetyltransferase (GNAT) domain//Myristoyl-CoA:protein N-myristoyltransferase, C-terminal domain//Myristoyl-CoA:protein N-myristoyltransferase, N-terminal domain
GYA|c32122_g1	PF04602	Mycobacterial cell wall arabinan synthesis protein
GYA|c14917_g1	PF04097//PF01092	Nup93/Nic96//Ribosomal protein S6e
GYA|c21848_g1	PF08022//PF03788//PF08030	FAD-binding domain//LrgA family//Ferric reductase NAD binding domain
GYA|c28903_g1	PF00892//PF08449	EamA-like transporter family//UAA transporter family
GYA|c37964_g1	PF01268	Formate--tetrahydrofolate ligase
GYA|c23905_g1	PF09668//PF09280	Aspartyl protease//XPC-binding domain
GYA|c21432_g1	PF01648	4'-phosphopantetheinyl transferase superfamily
GYA|c25916_g1	PF00319	SRF-type transcription factor (DNA-binding and dimerisation domain)
GYA|c19104_g1	PF00238	Ribosomal protein L14p/L23e
GYA|c26119_g1	PF00069//PF07714	Protein kinase domain//Protein tyrosine kinase
GYA|c16740_g1	PF00311//PF01623	Phosphoenolpyruvate carboxylase//Carlavirus putative nucleic acid binding protein
GYA|c26409_g3	PF00276	Ribosomal protein L23
GYA|c437_g1	PF01373	Glycosyl hydrolase family 14
GYA|c43002_g1	PF00091	Tubulin/FtsZ family, GTPase domain
GYA|c40832_g1	PF02737//PF05891//PF02558//PF00106//PF02882//PF12242//PF01370	3-hydroxyacyl-CoA dehydrogenase, NAD binding domain//AdoMet dependent proline di-methyltransferase//Ketopantoate reductase PanE/ApbA//short chain dehydrogenase//Tetrahydrofolate dehydrogenase/cyclohydrolase, NAD(P)-binding domain//NAD(P)H binding domain of trans-2-enoyl-CoA reductase//NAD dependent epimerase/dehydratase family
GYA|c31908_g1	PF12143	Protein of unknown function (DUF_B2219)
GYA|c17975_g1	PF00096	Zinc finger, C2H2 type
GYA|c43927_g1	PF04905//PF00831	NAB conserved region 2 (NCD2)//Ribosomal L29 protein
GYA|c24712_g1	PF00400	WD domain, G-beta repeat
GYA|c11129_g1	PF02892//PF13912//PF16622//PF13465//PF00096//PF05495	BED zinc finger//C2H2-type zinc finger//zinc-finger C2H2-type//Zinc-finger double domain//Zinc finger, C2H2 type//CHY zinc finger
GYA|c12974_g1	PF01929	Ribosomal protein L14
GYA|c7028_g1	PF06374	NADH-ubiquinone oxidoreductase subunit b14.5b (NDUFC2)
GYA|c26476_g1	PF02902	Ulp1 protease family, C-terminal catalytic domain
GYA|c27501_g1	PF00313	'Cold-shock' DNA-binding domain
GYA|c26710_g1	PF00282//PF00989//PF08447//PF10717	Pyridoxal-dependent decarboxylase conserved domain//PAS fold//PAS fold//Occlusion-derived virus envelope protein ODV-E18
GYA|c16136_g1	PF04719	hTAFII28-like protein conserved region
GYA|c25034_g1	PF02152	Dihydroneopterin aldolase
GYA|c22374_g1	PF02330	Mitochondrial glycoprotein
GYA|c38287_g1	PF01176	Translation initiation factor 1A / IF-1
GYA|c43067_g1	PF09034//PF14942	TRADD, N-terminal domain//Organelle biogenesis, Muted-like protein
GYA|c35435_g1	PF00584	SecE/Sec61-gamma subunits of protein translocation complex
GYA|c9707_g1	PF00665//PF03184//PF04840//PF00320//PF01527//PF08369//PF01498	Integrase core domain//DDE superfamily endonuclease//Vps16, C-terminal region//GATA zinc finger//Transposase//Proto-chlorophyllide reductase 57 kD subunit//Transposase
GYA|c1926_g1	PF01738	Dienelactone hydrolase family
GYA|c29743_g1	PF03650	Uncharacterised protein family (UPF0041)
GYA|c23424_g1	PF00692	dUTPase
GYA|c26266_g1	PF03169//PF09171	OPT oligopeptide transporter protein//Domain of unknown function (DUF1886)
GYA|c22977_g1	PF04066//PF02773//PF02772//PF00438	Multiple resistance and pH regulation protein F (MrpF / PhaF)//S-adenosylmethionine synthetase, C-terminal domain//S-adenosylmethionine synthetase, central domain//S-adenosylmethionine synthetase, N-terminal domain
GYA|c38053_g1	PF13520//PF00324	Amino acid permease//Amino acid permease
GYA|c29514_g1	PF17123//PF12678//PF14634//PF13639//PF00097	RING-like zinc finger//RING-H2 zinc finger//zinc-RING finger domain//Ring finger domain//Zinc finger, C3HC4 type (RING finger)
GYA|c24516_g1	PF04767	DNA-binding 11 kDa phosphoprotein
GYA|c35158_g1	PF07728//PF02456//PF01637//PF00154//PF01926//PF06414//PF00931//PF00485//PF00005//PF01583//PF03193//PF00437//PF02224//PF13304//PF01580	AAA domain (dynein-related subfamily)//Adenovirus IVa2 protein//Archaeal ATPase//recA bacterial DNA recombination protein//50S ribosome-binding GTPase//Zeta toxin//NB-ARC domain//Phosphoribulokinase / Uridine kinase family//ABC transporter//Adenylylsulphate kinase//Protein of unknown function, DUF258//Type II/IV secretion system protein//Cytidylate kinase//AAA domain, putative AbiEii toxin, Type …
GYA|c24748_g1	PF02770//PF00441//PF04771//PF02771	Acyl-CoA dehydrogenase, middle domain//Acyl-CoA dehydrogenase, C-terminal domain//Chicken anaemia virus VP-3 protein//Acyl-CoA dehydrogenase, N-terminal domain
GYA|c34027_g1	PF02080//PF08638//PF01008//PF03847	TrkA-C domain//Mediator complex subunit MED14//Initiation factor 2 subunit family//Transcription initiation factor TFIID subunit A
GYA|c27641_g1	PF01075	Glycosyltransferase family 9 (heptosyltransferase)
GYA|c22605_g1	PF00069//PF07714//PF12549	Protein kinase domain//Protein tyrosine kinase//Tyrosine hydroxylase N terminal
GYA|c25098_g1	PF00069//PF06293//PF04726//PF07714	Protein kinase domain//Lipopolysaccharide kinase (Kdo/WaaP) family//Microvirus J protein//Protein tyrosine kinase
GYA|c43916_g1	PF01484	Nematode cuticle collagen N-terminal domain
GYA|c23596_g1	PF02775//PF02780	Thiamine pyrophosphate enzyme, C-terminal TPP binding domain//Transketolase, C-terminal domain
GYA|c22783_g1	PF04573	Signal peptidase subunit
GYA|c29346_g1	PF00412	LIM domain
GYA|c24715_g1	PF00150	Cellulase (glycosyl hydrolase family 5)
GYA|c26325_g2	PF01017	STAT protein, all-alpha domain
GYA|c10617_g1	PF01185	Fungal hydrophobin
GYA|c5812_g1	PF00026	Eukaryotic aspartyl protease
GYA|c25665_g1	PF07714//PF00069	Protein tyrosine kinase//Protein kinase domain
GYA|c24259_g1	PF03587//PF07714//PF00069	EMG1/NEP1 methyltransferase//Protein tyrosine kinase//Protein kinase domain
GYA|c41757_g1	PF00335	Tetraspanin family
GYA|c21567_g1	PF03483//PF01409//PF03484	B3/4 domain//tRNA synthetases class II core domain (F)//tRNA synthetase B5 domain
GYA|c41992_g1	PF02939//PF10890	UcrQ family//Protein of unknown function (DUF2741)
GYA|c26549_g1	PF02854	MIF4G domain
GYA|c25346_g3	PF01198	Ribosomal protein L31e
GYA|c37569_g1	PF01185	Fungal hydrophobin
GYA|c24737_g1	PF11883//PF10156	Domain of unknown function (DUF3403)//Subunit 17 of Mediator complex
GYA|c17918_g1	PF12641	Flavodoxin domain
GYA|c4554_g1	PF00106	short chain dehydrogenase
GYA|c20066_g1	PF06624	Ribosome associated membrane protein RAMP4
GYA|c24909_g1	PF04097	Nup93/Nic96
GYA|c23422_g2	PF06309//PF06596//PF00004	Torsin//Photosystem II reaction centre X protein (PsbX)//ATPase family associated with various cellular activities (AAA)
GYA|c25865_g2	PF01213//PF03184	Adenylate cyclase associated (CAP) N terminal//DDE superfamily endonuclease
GYA|c22985_g1	PF08187	Myoactive tetradecapeptides family
GYA|c42272_g1	PF02358//PF03445	Trehalose-phosphatase//Putative nucleotidyltransferase DUF294
GYA|c22409_g1	PF00579	tRNA synthetases class I (W and Y)
GYA|c24671_g2	PF00957	Synaptobrevin
GYA|c26581_g1	PF01501//PF06427	Glycosyl transferase family 8//UDP-glucose:Glycoprotein Glucosyltransferase
GYA|c26952_g1	PF08022//PF00175//PF08030//PF05739	FAD-binding domain//Oxidoreductase NAD-binding domain//Ferric reductase NAD binding domain//SNARE domain
GYA|c36276_g1	PF01509	TruB family pseudouridylate synthase (N terminal domain)
GYA|c21994_g1	PF05887	Procyclic acidic repetitive protein (PARP)
GYA|c44551_g1	PF04110	Ubiquitin-like autophagy protein Apg12
GYA|c252_g1	PF07487	SopE GEF domain
GYA|c32813_g1	PF00736	EF-1 guanine nucleotide exchange domain
GYA|c20861_g1	PF01090	Ribosomal protein S19e
GYA|c23875_g1	PF06085//PF08131//PF01105//PF00789//PF00107	Lipoprotein Rz1 precursor//Defensin-like peptide family//emp24/gp25L/p24 family/GOLD//UBX domain//Zinc-binding dehydrogenase
GYA|c13910_g1	PF03348//PF03727	Serine incorporator (Serinc)//Hexokinase
GYA|c17829_g1	PF00784	MyTH4 domain
GYA|c41135_g1	PF00862	Sucrose synthase
GYA|c24734_g2	PF03169//PF00832	OPT oligopeptide transporter protein//Ribosomal L39 protein
GYA|c42593_g1	PF00254	FKBP-type peptidyl-prolyl cis-trans isomerase
GYA|c41163_g1	PF07714//PF00069	Protein tyrosine kinase//Protein kinase domain
GYA|c26114_g1	PF01623	Carlavirus putative nucleic acid binding protein
GYA|c23223_g1	PF07731//PF07732//PF05964//PF00394	Multicopper oxidase//Multicopper oxidase//F/Y-rich N-terminus//Multicopper oxidase
GYA|c14645_g1	PF09810	Exonuclease V - a 5' deoxyribonuclease
GYA|c26139_g1	PF05365//PF11421	Ubiquinol-cytochrome C reductase, UQCRX/QCR9 like//ATP synthase F1 beta subunit
GYA|c26687_g1	PF01429//PF01465	Methyl-CpG binding domain//GRIP domain
GYA|c26298_g1	PF01467	Cytidylyltransferase-like
GYA|c29545_g1	PF00131	Metallothionein
GYA|c33405_g1	PF06756	Chorion protein S19 C-terminal
GYA|c10605_g1	PF00096//PF13465	Zinc finger, C2H2 type//Zinc-finger double domain
GYA|c36527_g1	PF07425	Pardaxin
GYA|c35432_g1	PF00316	Fructose-1-6-bisphosphatase
GYA|c31918_g1	PF00160	Cyclophilin type peptidyl-prolyl cis-trans isomerase/CLD
GYA|c34370_g1	PF01926//PF07728//PF03193//PF00005//PF08477//PF00025//PF00071//PF00735//PF04670	50S ribosome-binding GTPase//AAA domain (dynein-related subfamily)//Protein of unknown function, DUF258//ABC transporter//Ras of Complex, Roc, domain of DAPkinase//ADP-ribosylation factor family//Ras family//Septin//Gtr1/RagA G protein conserved region
GYA|c22625_g1	PF06179//PF04501	Surfeit locus protein 5 subunit 22 of Mediator complex//Baculovirus major capsid protein VP39
GYA|c5309_g1	PF03079//PF02311	ARD/ARD' family//AraC-like ligand binding domain
GYA|c24661_g1	PF11808//PF14622	Domain of unknown function (DUF3329)//Ribonuclease-III-like
GYA|c24903_g1	PF05887	Procyclic acidic repetitive protein (PARP)
GYA|c25513_g1	PF01026//PF08447//PF04909	TatD related DNase//PAS fold//Amidohydrolase
GYA|c41573_g1	PF01522	Polysaccharide deacetylase
GYA|c36963_g1	PF02309//PF00196//PF01325//PF01047//PF09339//PF13545//PF04703//PF01022	AUX/IAA family//Bacterial regulatory proteins, luxR family//Iron dependent repressor, N-terminal DNA binding domain//MarR family//IclR helix-turn-helix domain//Crp-like helix-turn-helix domain//FaeA-like protein//Bacterial regulatory protein, arsR family
GYA|c41639_g1	PF01475	Ferric uptake regulator family
GYA|c23583_g1	PF08496	Peptidase family S49 N-terminal
GYA|c26125_g2	PF05183	RNA dependent RNA polymerase
GYA|c2124_g1	PF00262	Calreticulin family
GYA|c21301_g1	PF07690	Major Facilitator Superfamily
GYA|c43670_g1	PF00162	Phosphoglycerate kinase
GYA|c22939_g2	PF00270//PF04851	DEAD/DEAH box helicase//Type III restriction enzyme, res subunit
GYA|c23472_g1	PF01194	RNA polymerases N / 8 kDa subunit
GYA|c1812_g1	PF09268	Clathrin, heavy-chain linker
GYA|c41472_g1	PF01182	Glucosamine-6-phosphate isomerases/6-phosphogluconolactonase
GYA|c21911_g1	PF08057//PF08264//PF09334//PF00133//PF02427	Erythromycin resistance leader peptide//Anticodon-binding domain of tRNA//tRNA synthetases class I (M)//tRNA synthetases class I (I, L, M and V)//Photosystem I reaction centre subunit IV / PsaE
GYA|c43513_g1	PF01158	Ribosomal protein L36e
GYA|c22129_g1	PF00620	RhoGAP domain
GYA|c44445_g1	PF05743	UEV domain
GYA|c19333_g2	PF00032	Cytochrome b(C-terminal)/b6/petD
GYA|c37362_g1	PF00481	Protein phosphatase 2C
GYA|c24958_g1	PF03092//PF12464//PF00106	BT1 family//Maltose acetyltransferase//short chain dehydrogenase
GYA|c26149_g1	PF01018//PF06109	GTP1/OBG//Haemolysin E (HlyE)
GYA|c26699_g3	PF05033	Pre-SET motif
GYA|c44356_g1	PF05199	GMC oxidoreductase
GYA|c33797_g1	PF13673	Acetyltransferase (GNAT) domain
GYA|c24195_g1	PF04512//PF00749	Baculovirus polyhedron envelope protein, PEP, N terminus//tRNA synthetases class I (E and Q), catalytic domain
GYA|c44517_g1	PF04137	Endoplasmic Reticulum Oxidoreductin 1 (ERO1)
GYA|c27133_g1	PF00036//PF00520//PF07930//PF13405	EF hand//Ion transport protein//D-aminopeptidase, domain B//EF-hand domain
GYA|c2939_g1	PF16367//PF00076	RNA recognition motif//RNA recognition motif. (a.k.a. RRM, RBD, or RNP domain)
GYA|c21816_g1	PF00006//PF06414//PF02421//PF01926//PF00005//PF00931//PF03193//PF00437//PF08477//PF13304//PF00448//PF00735//PF03266//PF02367	ATP synthase alpha/beta family, nucleotide-binding domain//Zeta toxin//Ferrous iron transport protein B//50S ribosome-binding GTPase//ABC transporter//NB-ARC domain//Protein of unknown function, DUF258//Type II/IV secretion system protein//Ras of Complex, Roc, domain of DAPkinase//AAA domain, putative AbiEii toxin, Type IV TA system//SRP54-type protein, GTPase domain//Septin//NTPase//Threonylcarb…
GYA|c31088_g1	PF04110	Ubiquitin-like autophagy protein Apg12
GYA|c21731_g1	PF00462	Glutaredoxin
GYA|c39172_g1	PF02882//PF07992	Tetrahydrofolate dehydrogenase/cyclohydrolase, NAD(P)-binding domain//Pyridine nucleotide-disulphide oxidoreductase
GYA|c24920_g1	PF07819//PF01764	PGAP1-like protein//Lipase (class 3)
GYA|c24742_g1	PF00162	Phosphoglycerate kinase
GYA|c20036_g1	PF04879	Molybdopterin oxidoreductase Fe4S4 domain
GYA|c23488_g1	PF13176//PF00515//PF13371//PF13374//PF13181//PF13414//PF13174	Tetratricopeptide repeat//Tetratricopeptide repeat//Tetratricopeptide repeat//Tetratricopeptide repeat//Tetratricopeptide repeat//TPR repeat//Tetratricopeptide repeat
GYA|c36423_g1	PF00069//PF11791	Protein kinase domain//Aconitate B N-terminal domain
GYA|c24003_g1	PF03357	Snf7
GYA|c36118_g1	PF00515	Tetratricopeptide repeat
GYA|c33220_g1	PF00704	Glycosyl hydrolases family 18
GYA|c41182_g1	PF02309	AUX/IAA family
GYA|c17514_g3	PF00241	Cofilin/tropomyosin-type actin-binding protein
GYA|c33162_g1	PF00628//PF00130	PHD-finger//Phorbol esters/diacylglycerol binding domain (C1 domain)
GYA|c2089_g1	PF04554	Extensin-like region
GYA|c45193_g1	PF10589	NADH-ubiquinone oxidoreductase-F iron-sulfur binding region
GYA|c25345_g1	PF09296//PF09297	NADH pyrophosphatase-like rudimentary NUDIX domain//NADH pyrophosphatase zinc ribbon domain
GYA|c22547_g1	PF01048	Phosphorylase superfamily
GYA|c35659_g1	PF11057	Cortexin of kidney
GYA|c22659_g1	PF01114	Colipase, N-terminal domain
GYA|c25421_g1	PF00984//PF03446//PF03435//PF03721//PF01210//PF02737//PF03720	UDP-glucose/GDP-mannose dehydrogenase family, central domain//NAD binding domain of 6-phosphogluconate dehydrogenase//Saccharopine dehydrogenase NADP binding domain//UDP-glucose/GDP-mannose dehydrogenase family, NAD binding domain//NAD-dependent glycerol-3-phosphate dehydrogenase N-terminus//3-hydroxyacyl-CoA dehydrogenase, NAD binding domain//UDP-glucose/GDP-mannose dehydrogenase family, UDP bin…
GYA|c35733_g1	PF00171	Aldehyde dehydrogenase family
GYA|c36818_g1	PF00274	Fructose-bisphosphate aldolase class-I
GYA|c43995_g1	PF01590	GAF domain
GYA|c37168_g1	PF04183	IucA / IucC family
GYA|c8281_g1	PF08493	Aflatoxin regulatory protein
GYA|c14185_g1	PF02068//PF01439	Plant PEC family metallothionein//Metallothionein
GYA|c34058_g1	PF01000	RNA polymerase Rpb3/RpoA insert domain
GYA|c4692_g1	PF12678//PF17122//PF13639//PF12861//PF00097//PF14634	RING-H2 zinc finger//Zinc-finger//Ring finger domain//Anaphase-promoting complex subunit 11 RING-H2 finger//Zinc finger, C3HC4 type (RING finger)//zinc-RING finger domain
GYA|c13796_g1	PF01287	Eukaryotic elongation factor 5A hypusine, DNA-binding OB fold
GYA|c38254_g1	PF01283	Ribosomal protein S26e
GYA|c19018_g1	PF00076//PF00432//PF02323//PF05964	RNA recognition motif. (a.k.a. RRM, RBD, or RNP domain)//Prenyltransferase and squalene oxidase repeat//Egg-laying hormone precursor//F/Y-rich N-terminus
GYA|c38406_g1	PF00031	Cystatin domain
GYA|c20578_g1	PF06414//PF00448	Zeta toxin//SRP54-type protein, GTPase domain
GYA|c35876_g1	PF00632	HECT-domain (ubiquitin-transferase)
GYA|c26181_g1	PF00512//PF00672//PF00072	His Kinase A (phospho-acceptor) domain//HAMP domain//Response regulator receiver domain
GYA|c25523_g1	PF14604	Variant SH3 domain
GYA|c38428_g1	PF08202//PF00260//PF04758	Mis12-Mtw1 protein family//Protamine P1//Ribosomal protein S30
GYA|c27270_g2	PF05460//PF00018//PF06017//PF09044//PF14604	Origin recognition complex subunit 6 (ORC6)//SH3 domain//Unconventional myosin tail, actin- and lipid-binding//Kp4//Variant SH3 domain
GYA|c40911_g1	PF07710	P53 tetramerisation motif
GYA|c36114_g1	PF04827//PF01609	Plant transposon protein//Transposase DDE domain
GYA|c26412_g1	PF06221	Putative zinc finger motif, C2HC5-type
GYA|c27307_g1	PF10186	Vacuolar sorting 38 and autophagy-related subunit 14
GYA|c21646_g1	PF01652//PF03552//PF03006	Eukaryotic initiation factor 4E//Cellulose synthase//Haemolysin-III related
GYA|c40546_g1	PF00025//PF00488//PF01580//PF07931//PF00493//PF00503	ADP-ribosylation factor family//MutS domain V//FtsK/SpoIIIE family//Chloramphenicol phosphotransferase-like protein//MCM2/3/5 family//G-protein alpha subunit
GYA|c34196_g1	PF15750//PF01155	Ubiquitin-binding zinc-finger//Hydrogenase/urease nickel incorporation, metallochaperone, hypA
GYA|c35148_g1	PF00125//PF02291//PF02969	Core histone H2A/H2B/H3/H4//Transcription initiation factor IID, 31kD subunit//TATA box binding protein associated factor (TAF)
GYA|c26349_g1	PF04147	Nop14-like family
GYA|c26478_g1	PF07780//PF00270//PF00788//PF06733//PF13307	Spb1 C-terminal domain//DEAD/DEAH box helicase//Ras association (RalGDS/AF-6) domain//DEAD_2//Helicase C-terminal domain
GYA|c12551_g1	PF01990//PF04691	ATP synthase (F/14-kDa) subunit//Apolipoprotein C-I (ApoC-1)
GYA|c34911_g1	PF03376	Adenovirus E3B protein
GYA|c29679_g1	PF16855	Small outer capsid protein
GYA|c43910_g1	PF03030	Inorganic H+ pyrophosphatase
GYA|c3704_g1	PF03325	Herpesvirus polymerase accessory protein
GYA|c39354_g1	PF13145	PPIC-type PPIASE domain
GYA|c33519_g1	PF14862	Big defensin
GYA|c42163_g1	PF06273	Plant specific eukaryotic initiation factor 4B
GYA|c34666_g1	PF01380	SIS domain
GYA|c24612_g1	PF02535	ZIP Zinc transporter
GYA|c23545_g1	PF10104//PF00528	Di-sulfide bridge nucleocytoplasmic transport domain//Binding-protein-dependent transport system inner membrane component
GYA|c41953_g1	PF02823	ATP synthase, Delta/Epsilon chain, beta-sandwich domain
GYA|c41062_g1	PF01484	Nematode cuticle collagen N-terminal domain
GYA|c41719_g1	PF06736	Protein of unknown function (DUF1211)
GYA|c18802_g1	PF01151	GNS1/SUR4 family
GYA|c30044_g1	PF00795	Carbon-nitrogen hydrolase
GYA|c27993_g1	PF00163	Ribosomal protein S4/S9 N-terminal domain
GYA|c34535_g1	PF00034//PF13442	Cytochrome c//Cytochrome C oxidase, cbb3-type, subunit III
GYA|c38747_g1	PF00709	Adenylosuccinate synthetase
GYA|c25484_g1	PF01399	PCI domain
GYA|c42579_g1	PF04192	Utp21 specific WD40 associated putative domain
GYA|c43029_g1	PF03635	Vacuolar protein sorting-associated protein 35
GYA|c26216_g2	PF04625//PF05887//PF06390	DEC-1 protein, N-terminal region//Procyclic acidic repetitive protein (PARP)//Neuroendocrine-specific golgi protein P55 (NESP55)
GYA|c32064_g1	PF04650	YSIRK type signal peptide
GYA|c14867_g1	PF00514//PF00076//PF16367	Armadillo/beta-catenin-like repeat//RNA recognition motif. (a.k.a. RRM, RBD, or RNP domain)//RNA recognition motif
GYA|c41213_g1	PF05782	Extracellular matrix protein 1 (ECM1)
GYA|c33768_g1	PF13380//PF02629	CoA binding domain//CoA binding domain
GYA|c39389_g1	PF00067	Cytochrome P450
GYA|c20660_g1	PF06390	Neuroendocrine-specific golgi protein P55 (NESP55)
GYA|c20696_g1	PF00833	Ribosomal S17
GYA|c25309_g1	PF00347	Ribosomal protein L6
GYA|c24436_g1	PF06046//PF04546//PF04732//PF05615//PF04513//PF04147//PF02262	Exocyst complex component Sec6//Sigma-70, non-essential region//Intermediate filament head (DNA binding) region//Tho complex subunit 7//Baculovirus polyhedron envelope protein, PEP, C terminus//Nop14-like family//CBL proto-oncogene N-terminal domain 1
GYA|c28359_g1	PF00199	Catalase
GYA|c21528_g1	PF02229	Transcriptional Coactivator p15 (PC4)
GYA|c34266_g1	PF03171	2OG-Fe(II) oxygenase superfamily
GYA|c5509_g1	PF00366	Ribosomal protein S17
GYA|c37783_g1	PF05782	Extracellular matrix protein 1 (ECM1)
GYA|c21280_g1	PF02230//PF00326//PF07819//PF00975//PF01738	Phospholipase/Carboxylesterase//Prolyl oligopeptidase family//PGAP1-like protein//Thioesterase domain//Dienelactone hydrolase family
GYA|c25764_g1	PF01494//PF01134//PF00743//PF00070//PF02737//PF02358//PF07992//PF03446//PF01266//PF12831//PF03721//PF01210	FAD binding domain//Glucose inhibited division protein A//Flavin-binding monooxygenase-like//Pyridine nucleotide-disulphide oxidoreductase//3-hydroxyacyl-CoA dehydrogenase, NAD binding domain//Trehalose-phosphatase//Pyridine nucleotide-disulphide oxidoreductase//NAD binding domain of 6-phosphogluconate dehydrogenase//FAD dependent oxidoreductase//FAD dependent oxidoreductase//UDP-glucose/GDP-mann…
GYA|c30211_g1	PF00326//PF07859	Prolyl oligopeptidase family//alpha/beta hydrolase fold
GYA|c15673_g1	PF04479	RTA1 like protein
GYA|c26501_g1	PF01348	Type II intron maturase
GYA|c27864_g1	PF05309	TraE protein
GYA|c25927_g1	PF12749//PF14622	Eukaryotic metallothionein//Ribonuclease-III-like
GYA|c21443_g1	PF01335//PF02993	Death effector domain//Minor capsid protein VI
GYA|c42269_g1	PF07062	Clc-like
GYA|c22638_g1	PF01733//PF04061	Nucleoside transporter//ORMDL family
GYA|c44219_g1	PF00069//PF07714	Protein kinase domain//Protein tyrosine kinase
GYA|c45030_g1	PF01777	Ribosomal L27e protein family
GYA|c26548_g1	PF01080//PF07535//PF04086	Presenilin//DBF zinc finger//Signal recognition particle, alpha subunit, N-terminal
GYA|c32444_g1	PF07851	TMPIT-like protein
GYA|c25117_g1	PF01435	Peptidase family M48
GYA|c28970_g1	PF04931	DNA polymerase phi
GYA|c23549_g2	PF04824	Conserved region of Rad21 / Rec8 like protein
GYA|c1090_g1	PF08545	3-Oxoacyl-[acyl-carrier-protein (ACP)] synthase III
GYA|c37738_g1	PF00220	Neurohypophysial hormones, N-terminal Domain
GYA|c4854_g1	PF03615	GCM motif protein
GYA|c26391_g1	PF00400	WD domain, G-beta repeat
GYA|c234_g1	PF08445//PF05399//PF03376	FR47-like protein//Ectropic viral integration site 2A protein (EVI2A)//Adenovirus E3B protein
GYA|c131_g1	PF00230	Major intrinsic protein
GYA|c21839_g2	PF00892//PF04142//PF08449	EamA-like transporter family//Nucleotide-sugar transporter//UAA transporter family
GYA|c34315_g1	PF03419	Sporulation factor SpoIIGA
GYA|c29332_g1	PF00069	Protein kinase domain
GYA|c19171_g1	PF01092	Ribosomal protein S6e
GYA|c24928_g1	PF02449//PF00331	Beta-galactosidase//Glycosyl hydrolase family 10
GYA|c15202_g1	PF03387//PF02068//PF01439	Herpesvirus UL46 protein//Plant PEC family metallothionein//Metallothionein
GYA|c24765_g2	PF00122	E1-E2 ATPase
GYA|c40025_g1	PF02399	Origin of replication binding protein
GYA|c25210_g1	PF12861//PF13639//PF00097//PF14634//PF12678//PF02216//PF17123	Anaphase-promoting complex subunit 11 RING-H2 finger//Ring finger domain//Zinc finger, C3HC4 type (RING finger)//zinc-RING finger domain//RING-H2 zinc finger//B domain//RING-like zinc finger
GYA|c12600_g1	PF08545//PF08392	3-Oxoacyl-[acyl-carrier-protein (ACP)] synthase III//FAE1/Type III polyketide synthase-like protein
GYA|c14233_g1	PF00075	RNase H
GYA|c21175_g1	PF00732//PF01373//PF01266//PF05834//PF07992	GMC oxidoreductase//Glycosyl hydrolase family 14//FAD dependent oxidoreductase//Lycopene cyclase protein//Pyridine nucleotide-disulphide oxidoreductase
GYA|c29613_g1	PF14955	Mitochondrial ribosome subunit S24
GYA|c11721_g1	PF01532	Glycosyl hydrolase family 47
GYA|c14130_g1	PF00096//PF13465//PF01780//PF02892	Zinc finger, C2H2 type//Zinc-finger double domain//Ribosomal L37ae protein family//BED zinc finger
GYA|c7477_g1	PF01493	GXGXG motif
GYA|c34700_g1	PF00085//PF01323	Thioredoxin//DSBA-like thioredoxin domain
GYA|c35302_g1	PF13947	Wall-associated receptor kinase galacturonan-binding
GYA|c27970_g1	PF01608	I/LWEQ domain
GYA|c35661_g1	PF04627	Mitochondrial ATP synthase epsilon chain
GYA|c22691_g1	PF10538	Immunoreceptor tyrosine-based activation motif
GYA|c28670_g1	PF02653	Branched-chain amino acid transport system / permease component
GYA|c40110_g1	PF07992	Pyridine nucleotide-disulphide oxidoreductase
GYA|c18354_g1	PF06988	NifT/FixU protein
GYA|c40570_g1	PF04889	Cwf15/Cwc15 cell cycle control protein
GYA|c34787_g1	PF02487	CLN3 protein
GYA|c25104_g1	PF00621//PF06046	RhoGEF domain//Exocyst complex component Sec6
GYA|c31776_g1	PF00355	Rieske [2Fe-2S] domain
GYA|c28224_g1	PF05309	TraE protein
GYA|c38010_g1	PF05405	Mitochondrial ATP synthase B chain precursor (ATP-synt_B)
GYA|c3516_g1	PF03211	Pectate lyase
GYA|c27470_g1	PF01266//PF01494//PF07992//PF00070//PF12831	FAD dependent oxidoreductase//FAD binding domain//Pyridine nucleotide-disulphide oxidoreductase//Pyridine nucleotide-disulphide oxidoreductase//FAD dependent oxidoreductase
GYA|c41306_g1	PF01736	Polyomavirus agnoprotein
GYA|c38672_g1	PF00931	NB-ARC domain
GYA|c44190_g1	PF00370	FGGY family of carbohydrate kinases, N-terminal domain
GYA|c28273_g1	PF04117//PF04839	Mpv17 / PMP22 family//Plastid and cyanobacterial ribosomal protein (PSRP-3 / Ycf65)
GYA|c25062_g1	PF03900//PF01379	Porphobilinogen deaminase, C-terminal domain//Porphobilinogen deaminase, dipyromethane cofactor binding domain
GYA|c25923_g1	PF06554	Olfactory marker protein
GYA|c1956_g1	PF08941	USP8 interacting
GYA|c40871_g1	PF13506	Glycosyl transferase family 21
GYA|c35569_g1	PF02736//PF03242	Myosin N-terminal SH3-like domain//Late embryogenesis abundant protein
GYA|c34074_g1	PF00067	Cytochrome P450
GYA|c32448_g1	PF00076//PF00937//PF06495	RNA recognition motif. (a.k.a. RRM, RBD, or RNP domain)//Coronavirus nucleocapsid protein//Fruit fly transformer protein
GYA|c30963_g1	PF02022	Integrase Zinc binding domain
GYA|c36405_g1	PF00501	AMP-binding enzyme
GYA|c27630_g1	PF03028//PF01580//PF00004//PF00437//PF07728//PF01695//PF00769	Dynein heavy chain and region D6 of dynein motor//FtsK/SpoIIIE family//ATPase family associated with various cellular activities (AAA)//Type II/IV secretion system protein//AAA domain (dynein-related subfamily)//IstB-like ATP binding protein//Ezrin/radixin/moesin family
GYA|c28737_g1	PF00796	Photosystem I reaction centre subunit VIII
GYA|c20271_g1	PF07714//PF06293//PF00069	Protein tyrosine kinase//Lipopolysaccharide kinase (Kdo/WaaP) family//Protein kinase domain
GYA|c25392_g1	PF08088	Conotoxin I-superfamily
GYA|c2694_g1	PF05463//PF00412	Sclerostin (SOST)//LIM domain
GYA|c41249_g1	PF13292//PF00676//PF02775	1-deoxy-D-xylulose-5-phosphate synthase//Dehydrogenase E1 component//Thiamine pyrophosphate enzyme, C-terminal TPP binding domain
GYA|c39459_g1	PF13414//PF13181//PF00515	TPR repeat//Tetratricopeptide repeat//Tetratricopeptide repeat
GYA|c3825_g1	PF00238	Ribosomal protein L14p/L23e
GYA|c25646_g1	PF02178	AT hook motif
GYA|c32220_g1	PF08392//PF08545//PF01239	FAE1/Type III polyketide synthase-like protein//3-Oxoacyl-[acyl-carrier-protein (ACP)] synthase III//Protein prenyltransferase alpha subunit repeat
GYA|c3864_g1	PF08655	DASH complex subunit Ask1
GYA|c24892_g2	PF01466	Skp1 family, dimerisation domain
GYA|c21883_g1	PF00468	Ribosomal protein L34
GYA|c24804_g1	PF02146	Sir2 family
GYA|c45199_g1	PF02535	ZIP Zinc transporter
GYA|c37159_g1	PF01484	Nematode cuticle collagen N-terminal domain
GYA|c36751_g1	PF00272	Cecropin family
GYA|c23343_g1	PF05000//PF04997//PF00623//PF10568//PF04998//PF04983	RNA polymerase Rpb1, domain 4//RNA polymerase Rpb1, domain 1//RNA polymerase Rpb1, domain 2//Outer mitochondrial membrane transport complex protein//RNA polymerase Rpb1, domain 5//RNA polymerase Rpb1, domain 3
GYA|c25044_g1	PF08241	Methyltransferase domain
GYA|c14423_g2	PF01776	Ribosomal L22e protein family
GYA|c16203_g1	PF14817//PF08655//PF04111//PF04871//PF13851	HAUS augmin-like complex subunit 5//DASH complex subunit Ask1//Autophagy protein Apg6//Uso1 / p115 like vesicle tethering protein, C terminal region//Growth-arrest specific micro-tubule binding
GYA|c29130_g1	PF03664//PF00069	Glycosyl hydrolase family 62//Protein kinase domain
GYA|c41521_g1	PF05745//PF01776	Chlamydia 15 kDa cysteine-rich outer membrane protein (CRPA)//Ribosomal L22e protein family
GYA|c28384_g1	PF00141	Peroxidase
GYA|c18629_g2	PF07714//PF00069	Protein tyrosine kinase//Protein kinase domain
[truncated: 10,741 more rows]
