# Supplementary material for: Comparative transcriptome analysis and identification of candidate effectors in two related rust species (Gymnosporangium yamadae and Gymnosporangium asiaticum)
Source: BMC Genomics. 2017 Aug 23;18:651. doi: 10.1186/s12864-017-4059-x (PMC5567642; doi:10.1186/s12864-017-4059-x)
Supplement: Supplementary file 5 — Unigene functional annotation of G. yamadae and G. asiaticum. This file provides the unigene annotations based on seven databases: Nr, Nt, Pfam, KOG/COG, SwissProt, GO and KEGG. (ZIP 77245 kb) [file 12864_2017_4059_MOESM5_ESM.zip › Additional file 5/BLAST_Nr.xlsx]

## Sheet: G. yamadae
Query id	Query length	Hit1_gi	Hit1_acc	Hit1_length	Hit1_qStart	Hit1_qEnd	Hit1_hStart	Hit1_hEnd	Hit1_alignLength	Hit1_identity	Hit1_positive	Hit1_percentIdentity	Hit1_score	Hit1_eValue	Hit1_description	Hit2_gi	Hit2_acc	Hit2_length	Hit2_qStart	Hit2_qEnd	Hit2_hStart	Hit2_hEnd	Hit2_alignLength	Hit2_identity	Hit2_positive	Hit2_percentIdentity	Hit2_score	Hit2_eValue	Hit2_description	Hit3_gi	Hit3_acc	Hit3_length	Hit3_qStart	Hit3_qEnd	Hit3_hStart	Hit3_hEnd	Hit3_alignLength	Hit3_identity	Hit3_positive	Hit3_percentIdentity	Hit3_score	Hit3_eValue	Hit3_description	Hit4_gi	Hit4_acc	Hit4_length	Hit4_qStart	Hit4_qEnd	Hit4_hStart
GYY|c14654_g1	2782	599362027	XP_007405263.1	407	1157	2029	2	298	298	172	224	57.7181	902	4.9922e-109	hypothetical protein MELLADRAFT_91015 [Melampsora larici-populina 98AG31]>gi|328862527|gb|EGG11628.1| hypothetical protein MELLADRAFT_91015 [Melampsora larici-populina 98AG31]	758370259	CEP07308.1	445	812	2008	16	404	403	176	246	43.6725	785	1.11044e-91	hypothetical protein [Parasitella parasitica]	727145473	CEG72046.1	396	848	2005	17	383	391	169	235	43.2225	778	2.78021e-91	Putative CAMKK/CAMKK-META protein kinase [Rhizopus microsporus]	511009261	EPB90508.1	465	833	2026	10
GYY|c20345_g1	2293	599429322	XP_007418785.1	483	444	1436	67	397	331	288	312	87.0091	1590	0	hypothetical protein MELLADRAFT_51129 [Melampsora larici-populina 98AG31]>gi|328848741|gb|EGF97941.1| hypothetical protein MELLADRAFT_51129 [Melampsora larici-populina 98AG31]	634352394	KDE07522.1	2389	447	1442	1962	2295	334	270	298	80.8383	1574	0	CMGC/DYRK/DYRK2 protein kinase [Microbotryum violaceum p1A1 Lamole]	695538260	XP_009542468.1	538	378	1448	94	450	358	255	298	71.2291	1431	0	hypothetical protein HETIRDRAFT_379660 [Heterobasidion irregulare TC 32-1]>gi|575070019|gb|ETW85630.1| hypothetical protein HETIRDRAFT_379660 [Heterobasidion irregulare TC 32-1]	752367762	KIO25568.1	573	378	1430	118
GYY|c16702_g1	2944	331215769	XP_003320564.1	708	285	2408	1	708	708	669	688	94.4915	3181	0	heat shock protein 83 [Puccinia graminis f. sp. tritici CRL 75-36-700-3]>gi|309299554|gb|EFP76145.1| heat shock protein 83 [Puccinia graminis f. sp. tritici CRL 75-36-700-3]	599357488	XP_007404410.1	707	285	2408	1	707	709	644	667	90.8322	3132	0	hypothetical protein MELLADRAFT_70683 [Melampsora larici-populina 98AG31]>gi|328862935|gb|EGG12035.1| hypothetical protein MELLADRAFT_70683 [Melampsora larici-populina 98AG31]	472584935	EMS22510.1	697	297	2408	2	697	704	568	619	80.6818	2827	0	molecular chaperone HtpG [Rhodosporidium toruloides NP11]>gi|647400930|emb|CDR46785.1| RHTO0S13e01772g1_1 [Rhodosporidium toruloides]	634351937	KDE07091.1	707	288	2408	3
GYY|c14995_g1	1403	331225094	XP_003325218.1	231	289	969	2	231	231	180	208	77.9221	966	1.87126e-126	hypothetical protein PGTG_06755 [Puccinia graminis f. sp. tritici CRL 75-36-700-3]>gi|309304208|gb|EFP80799.1| hypothetical protein PGTG_06755 [Puccinia graminis f. sp. tritici CRL 75-36-700-3]	599412533	XP_007414340.1	231	283	969	1	231	231	150	182	64.9351	800	1.46543e-101	hypothetical protein MELLADRAFT_72811 [Melampsora larici-populina 98AG31]>gi|328853215|gb|EGG02355.1| hypothetical protein MELLADRAFT_72811 [Melampsora larici-populina 98AG31]	754376715	KIP09341.1	223	283	969	1	220	231	116	169	50.2165	615	5.96804e-74	hypothetical protein PHLGIDRAFT_116439 [Phlebiopsis gigantea 11061_1 CR5-6]	750969451	KIK26268.1	223	283	966	1
GYY|c20089_g1	2540	403168008	XP_003327723.2	941	124	2448	40	780	800	383	491	47.875	1287	8.49704e-160	hypothetical protein PGTG_09257 [Puccinia graminis f. sp. tritici CRL 75-36-700-3]>gi|375167295|gb|EFP83304.2| hypothetical protein PGTG_09257 [Puccinia graminis f. sp. tritici CRL 75-36-700-3]	599367129	XP_007406231.1	1167	106	1038	60	346	317	152	190	47.9495	530	1.75387e-53	hypothetical protein MELLADRAFT_115444 [Melampsora larici-populina 98AG31]>gi|328861659|gb|EGG10762.1| hypothetical protein MELLADRAFT_115444 [Melampsora larici-populina 98AG31]	820660732	CDZ98816.1	1171	358	555	128	193	66	44	53	66.6667	216	2.22731e-15	HAP1, N-terminal [Xanthophyllomyces dendrorhous]	358056942	GAA97292.1	1036	355	1035	136
GYY|c20391_g2	5151	403157886	XP_003307252.2	529	1195	2730	33	482	513	247	329	48.1481	1088	2.5659e-129	hypothetical protein PGTG_00202 [Puccinia graminis f. sp. tritici CRL 75-36-700-3]>gi|375163592|gb|EFP74246.2| hypothetical protein PGTG_00202 [Puccinia graminis f. sp. tritici CRL 75-36-700-3]	599352383	XP_007403503.1	399	1396	2577	26	399	402	142	229	35.3234	560	1.29276e-59	hypothetical protein MELLADRAFT_86717 [Melampsora larici-populina 98AG31]>gi|328863466|gb|EGG12565.1| hypothetical protein MELLADRAFT_86717 [Melampsora larici-populina 98AG31]	751177231	KIL63205.1	583	1363	2589	87	566	485	140	222	28.866	429	3.42876e-41	hypothetical protein M378DRAFT_12265 [Amanita muscaria Koide BX008]	449548877	EMD39843.1	605	1882	2604	89
GYY|c12207_g1	386	636595295	XP_008028986.1	308	1	384	165	292	128	118	121	92.1875	629	7.31063e-80	hypothetical protein SETTUDRAFT_164656 [Setosphaeria turcica Et28A]>gi|482806130|gb|EOA83203.1| hypothetical protein SETTUDRAFT_164656 [Setosphaeria turcica Et28A]	396480170	XP_003840932.1	304	1	384	161	288	128	114	120	89.0625	611	3.80091e-77	similar to mitochondrial phosphate carrier protein [Leptosphaeria maculans JN3]>gi|312217505|emb|CBX97453.1| similar to mitochondrial phosphate carrier protein [Leptosphaeria maculans JN3]	628071615	XP_007700461.1	308	1	384	165	292	128	114	119	89.0625	608	9.64515e-77	hypothetical protein COCSADRAFT_37597 [Bipolaris sorokiniana ND90Pr]>gi|451850545|gb|EMD63847.1| hypothetical protein COCSADRAFT_37597 [Bipolaris sorokiniana ND90Pr]	189206796	XP_001939732.1	308	1	384	165
GYY|c14742_g1	3448	403160122	XP_003320671.2	980	327	2960	90	980	892	748	807	83.8565	3770	0	DNA mismatch repair protein MSH2 [Puccinia graminis f. sp. tritici CRL 75-36-700-3]>gi|375169419|gb|EFP76252.2| DNA mismatch repair protein MSH2 [Puccinia graminis f. sp. tritici CRL 75-36-700-3]	599420266	XP_007416313.1	963	327	2960	89	963	881	686	781	77.8661	3625	0	hypothetical protein MELLADRAFT_118031 [Melampsora larici-populina 98AG31]>gi|328851311|gb|EGG00467.1| hypothetical protein MELLADRAFT_118031 [Melampsora larici-populina 98AG31]	646284580	KDQ06534.1	958	339	2951	85	955	886	485	647	54.7404	2473	0	hypothetical protein BOTBODRAFT_140987 [Botryobasidium botryosum FD-172 SS1]	634349228	KDE04567.1	963	327	2942	96
GYY|c14463_g2	366	403163738	XP_003323801.2	425	3	188	36	98	63	33	52	52.381	195	6.12234e-16	hypothetical protein PGTG_05703 [Puccinia graminis f. sp. tritici CRL 75-36-700-3]>gi|375164430|gb|EFP79382.2| hypothetical protein PGTG_05703 [Puccinia graminis f. sp. tritici CRL 75-36-700-3]	331222276	XP_003323812.1	428	42	212	32	88	57	33	45	57.8947	191	2.03097e-15	hypothetical protein PGTG_05714 [Puccinia graminis f. sp. tritici CRL 75-36-700-3]>gi|309302802|gb|EFP79393.1| hypothetical protein PGTG_05714 [Puccinia graminis f. sp. tritici CRL 75-36-700-3]	599422129	XP_007416758.1	417	3	200	23	91	69	35	52	50.7246	180	6.87489e-14	family 18 glycoside hydrolase [Melampsora larici-populina 98AG31]>gi|328850813|gb|EGF99973.1| family 18 glycoside hydrolase [Melampsora larici-populina 98AG31]	599418282	XP_007415811.1	416	9	188	28
GYY|c14445_g2	558	189208963	XP_001940814.1	97	25	315	1	97	97	95	96	97.9381	377	9.35229e-44	40S ribosomal protein S25 [Pyrenophora tritici-repentis Pt-1C-BFP]>gi|187976907|gb|EDU43533.1| 40S ribosomal protein S25 [Pyrenophora tritici-repentis Pt-1C-BFP]	636592857	XP_008027767.1	97	25	315	1	97	97	95	95	97.9381	372	5.9883e-43	hypothetical protein SETTUDRAFT_164015 [Setosphaeria turcica Et28A]>gi|482808423|gb|EOA85356.1| hypothetical protein SETTUDRAFT_164015 [Setosphaeria turcica Et28A]	169598452	XP_001792649.1	97	25	315	1	97	97	93	94	95.8763	367	3.18921e-42	hypothetical protein SNOG_02030 [Phaeosphaeria nodorum SN15]>gi|111069122|gb|EAT90242.1| hypothetical protein SNOG_02030 [Phaeosphaeria nodorum SN15]	330916953	XP_003297620.1	95	94	315	22
GYY|c30511_g1	318	385305007	EIF49005.1	161	195	317	121	161	41	33	39	80.4878	167	2.68394e-13	peptidyl-prolyl cis-trans isomerase [Brettanomyces bruxellensis AWRI1499]	729700203	CEJ02767.1	143	195	317	103	143	41	32	38	78.0488	165	4.48875e-13	Putative Peptidyl-prolyl cis-trans isomerase [Rhizopus microsporus]	727131744	CEG84408.1	164	195	317	124	164	41	33	38	80.4878	165	5.48087e-13	Putative Peptidyl-prolyl cis-trans isomerase A1 [Rhizopus microsporus]	749872377	KIJ42421.1	162	195	317	122
GYY|c25553_g1	628	403161356	XP_003321704.2	777	134	472	61	172	113	91	103	80.531	493	5.40857e-55	hypothetical protein PGTG_03241 [Puccinia graminis f. sp. tritici CRL 75-36-700-3]>gi|375171234|gb|EFP77285.2| hypothetical protein PGTG_03241 [Puccinia graminis f. sp. tritici CRL 75-36-700-3]	599421402	XP_007416586.1	846	146	472	1	112	112	71	86	63.3929	378	5.38655e-39	hypothetical protein MELLADRAFT_112093 [Melampsora larici-populina 98AG31]>gi|328851024|gb|EGG00183.1| hypothetical protein MELLADRAFT_112093 [Melampsora larici-populina 98AG31]	858051595	CDW98197.1	98	275	472	1	66	66	45	56	68.1818	271	9.97804e-28	hypothetical protein, partial [Sporisorium scitamineum]	813208868	GAO50135.1	710	149	472	1
GYY|c39851_g1	230	682332424	KFY30973.1	231	1	228	36	111	76	76	76	100	204	1.38908e-18	hypothetical protein V493_01500 [Pseudogymnoascus pannorum VKM F-4281 (FW-2241)]	682292553	KFY08268.1	231	1	228	36	111	76	73	73	96.0526	203	1.95625e-18	hypothetical protein V492_06391 [Pseudogymnoascus pannorum VKM F-4246]	682354068	KFY44554.1	231	1	228	36	111	76	73	73	96.0526	203	2.12026e-18	hypothetical protein V494_01423 [Pseudogymnoascus pannorum VKM F-4513 (FW-928)]	682454315	KFZ12806.1	231	1	228	36
GYY|c38855_g1	545	628085586	XP_007704643.1	544	293	544	460	543	84	78	82	92.8571	429	3.14029e-47	hypothetical protein COCSADRAFT_152037 [Bipolaris sorokiniana ND90Pr]>gi|451846320|gb|EMD59630.1| hypothetical protein COCSADRAFT_152037 [Bipolaris sorokiniana ND90Pr]	627830982	XP_007686788.1	544	293	544	460	543	84	76	81	90.4762	420	4.983e-46	hypothetical protein COCMIDRAFT_92216 [Bipolaris oryzae ATCC 44560]>gi|576933172|gb|EUC46702.1| hypothetical protein COCMIDRAFT_92216 [Bipolaris oryzae ATCC 44560]	451994428	EMD86898.1	544	293	544	460	543	84	76	81	90.4762	420	4.983e-46	hypothetical protein COCHEDRAFT_1145769 [Bipolaris maydis C5]>gi|477587022|gb|ENI04105.1| hypothetical protein COCC4DRAFT_41492 [Bipolaris maydis ATCC 48331]	163931307	ABY48860.1	544	293	544	460
GYY|c21390_g1	1938	331217568	XP_003321462.1	475	829	1788	14	322	333	179	215	53.7538	731	6.33428e-86	hypothetical protein PGTG_02999 [Puccinia graminis f. sp. tritici CRL 75-36-700-3]>gi|309300452|gb|EFP77043.1| hypothetical protein PGTG_02999 [Puccinia graminis f. sp. tritici CRL 75-36-700-3]	599417140	XP_007415456.1	478	829	1794	18	329	337	143	183	42.4332	495	2.87e-52	hypothetical protein MELLADRAFT_73010 [Melampsora larici-populina 98AG31]>gi|328852207|gb|EGG01355.1| hypothetical protein MELLADRAFT_73010 [Melampsora larici-populina 98AG31]	820654680	CED82293.1	504	814	1782	5	322	345	108	153	31.3043	251	3.3563e-20	hypothetical protein [Xanthophyllomyces dendrorhous]>gi|820658550|emb|CDZ97480.1| hypothetical protein [Xanthophyllomyces dendrorhous]	568454714	XP_006460693.1	469	880	1782	9
GYY|c33235_g1	686	748498226	XP_011120761.1	158	523	684	105	158	54	54	54	100	270	1.03182e-26	hypothetical protein AOL_s00075g148 [Arthrobotrys oligospora ATCC 24927]>gi|345567794|gb|EGX50722.1| hypothetical protein AOL_s00075g148 [Arthrobotrys oligospora ATCC 24927]	748494280	XP_011109332.1	158	523	684	105	158	54	51	54	94.4444	264	9.11007e-26	hypothetical protein H072_3352 [Dactylellina haptotyla CBS 200.50]>gi|526202255|gb|EPS42669.1| hypothetical protein H072_3352 [Dactylellina haptotyla CBS 200.50]	296425411	XP_002842235.1	151	541	684	103	150	48	42	47	87.5	222	7.60165e-20	hypothetical protein [Tuber melanosporum Mel28]>gi|295638496|emb|CAZ86426.1| unnamed protein product [Tuber melanosporum]	549054052	CCX07060.1	155	544	684	105
GYY|c24138_g1	267	627916579	XP_007691719.1	201	63	266	131	201	71	57	64	80.2817	289	7.83435e-31	hypothetical protein COCMIDRAFT_105267 [Bipolaris oryzae ATCC 44560]>gi|628231909|ref|XP_007716523.1| hypothetical protein COCCADRAFT_40415 [Bipolaris zeicola 26-R-13]>gi|452004195|gb|EMD96651.1| hypothetical protein COCHEDRAFT_1162555 [Bipolaris maydis C5]>gi|477581659|gb|ENH98783.1| hypothetical protein COCC4DRAFT_182370 [Bipolaris maydis ATCC 48331]>gi|576914840|gb|EUC29171.1| hypothetical pro…	330921531	XP_003299458.1	201	63	266	131	201	71	57	65	80.2817	288	8.90316e-31	hypothetical protein PTT_10457 [Pyrenophora teres f. teres 0-1]>gi|311326833|gb|EFQ92427.1| hypothetical protein PTT_10457 [Pyrenophora teres f. teres 0-1]	636579403	XP_008021040.1	201	63	266	131	201	71	57	64	80.2817	288	9.29089e-31	hypothetical protein SETTUDRAFT_162607 [Setosphaeria turcica Et28A]>gi|482815435|gb|EOA92110.1| hypothetical protein SETTUDRAFT_162607 [Setosphaeria turcica Et28A]	189195824	XP_001934250.1	201	63	266	131
GYY|c5101_g1	468	701779641	KGQ13031.1	1004	2	376	587	700	125	43	64	34.4	153	9.38616e-10	Cellulose synthase catalytic subunit [Beauveria bassiana D1-5]
GYY|c32844_g1	256	599364972	XP_007405794.1	570	18	254	458	536	79	73	78	92.4051	405	2.32094e-45	hypothetical protein MELLADRAFT_42039 [Melampsora larici-populina 98AG31]>gi|328862090|gb|EGG11192.1| hypothetical protein MELLADRAFT_42039 [Melampsora larici-populina 98AG31]	403165865	XP_003890027.1	419	18	254	322	400	79	69	77	87.3418	393	2.01874e-44	hypothetical protein PGTG_21315 [Puccinia graminis f. sp. tritici CRL 75-36-700-3]>gi|375165943|gb|EHS63023.1| hypothetical protein PGTG_21315 [Puccinia graminis f. sp. tritici CRL 75-36-700-3]	599363849	XP_007405578.1	624	3	254	512	597	86	61	71	70.9302	332	4.06536e-35	hypothetical protein MELLADRAFT_92386 [Melampsora larici-populina 98AG31]>gi|328861874|gb|EGG10976.1| hypothetical protein MELLADRAFT_92386 [Melampsora larici-populina 98AG31]	820660608	CDZ98692.1	1052	9	254	921
GYY|c17215_g1	4937	403171282	XP_003330532.2	1845	999	4802	271	1532	1329	599	767	45.0715	1811	0	hypothetical protein PGTG_12069 [Puccinia graminis f. sp. tritici CRL 75-36-700-3]>gi|375169111|gb|EFP86113.2| hypothetical protein PGTG_12069 [Puccinia graminis f. sp. tritici CRL 75-36-700-3]
GYY|c11569_g1	1842	331232691	XP_003329007.1	218	1028	1675	2	218	218	195	203	89.4495	1004	2.26732e-130	hypothetical protein PGTG_10747 [Puccinia graminis f. sp. tritici CRL 75-36-700-3]>gi|309307997|gb|EFP84588.1| hypothetical protein PGTG_10747 [Puccinia graminis f. sp. tritici CRL 75-36-700-3]	599427895	XP_007418342.1	213	1028	1675	2	213	216	174	195	80.5556	915	4.62071e-117	hypothetical protein MELLADRAFT_73607 [Melampsora larici-populina 98AG31]>gi|328849212|gb|EGF98397.1| hypothetical protein MELLADRAFT_73607 [Melampsora larici-populina 98AG31]	358057454	GAA96803.1	212	1028	1672	2	212	218	133	174	61.0092	681	2.3601e-82	hypothetical protein E5Q_03475 [Mixia osmundae IAM 14324]>gi|658162028|gb|KEI36749.1| hypothetical protein L969DRAFT_97145 [Mixia osmundae IAM 14324]	634349550	KDE04861.1	197	1040	1675	3
GYY|c15723_g1	606	331245039	XP_003335158.1	266	1	186	204	265	62	47	51	75.8065	259	2.19732e-24	hypothetical protein PGTG_16765 [Puccinia graminis f. sp. tritici CRL 75-36-700-3]>gi|309314148|gb|EFP90739.1| hypothetical protein PGTG_16765 [Puccinia graminis f. sp. tritici CRL 75-36-700-3]	599379805	XP_007408509.1	289	1	192	226	289	64	42	51	65.625	239	1.3288e-21	secreted protein [Melampsora larici-populina 98AG31]>gi|328859201|gb|EGG08311.1| secreted protein [Melampsora larici-populina 98AG31]	403176510	XP_003335156.2	250	1	186	188	249	62	39	46	62.9032	221	2.789e-19	hypothetical protein PGTG_16763 [Puccinia graminis f. sp. tritici CRL 75-36-700-3]>gi|375172281|gb|EFP90737.2| hypothetical protein PGTG_16763 [Puccinia graminis f. sp. tritici CRL 75-36-700-3]	599391921	XP_007410703.1	236	1	186	173
GYY|c34585_g1	253	636577747	XP_008020212.1	118	8	253	1	82	82	57	69	69.5122	282	7.85393e-31	hypothetical protein SETTUDRAFT_30258 [Setosphaeria turcica Et28A]>gi|482815070|gb|EOA91745.1| hypothetical protein SETTUDRAFT_30258 [Setosphaeria turcica Et28A]	189190792	XP_001931735.1	116	26	253	7	80	76	56	66	73.6842	270	5.49435e-29	conserved hypothetical protein [Pyrenophora tritici-repentis Pt-1C-BFP]>gi|187973341|gb|EDU40840.1| conserved hypothetical protein [Pyrenophora tritici-repentis Pt-1C-BFP]	628199323	XP_007710520.1	118	8	253	1	82	82	55	66	67.0732	268	1.10489e-28	hypothetical protein COCCADRAFT_35263 [Bipolaris zeicola 26-R-13]>gi|576921011|gb|EUC35158.1| hypothetical protein COCCADRAFT_35263 [Bipolaris zeicola 26-R-13]	628059320	XP_007695860.1	118	8	253	1
GYY|c21270_g1	2823	599376078	XP_007407881.1	666	524	2512	3	665	664	445	538	67.0181	2080	0	hypothetical protein MELLADRAFT_77271 [Melampsora larici-populina 98AG31]>gi|328859799|gb|EGG08907.1| hypothetical protein MELLADRAFT_77271 [Melampsora larici-populina 98AG31]	403173776	XP_003332812.2	690	515	2515	58	690	669	433	518	64.7235	1921	0	hypothetical protein PGTG_14477 [Puccinia graminis f. sp. tritici CRL 75-36-700-3]>gi|375170688|gb|EFP88393.2| hypothetical protein PGTG_14477 [Puccinia graminis f. sp. tritici CRL 75-36-700-3]	599413157	XP_007414426.1	669	518	2512	4	667	669	398	496	59.4918	1773	0	hypothetical protein MELLADRAFT_117560 [Melampsora larici-populina 98AG31]>gi|328853301|gb|EGG02441.1| hypothetical protein MELLADRAFT_117560 [Melampsora larici-populina 98AG31]	598031131	XP_007344938.1	624	569	2449	5
GYY|c17217_g1	1488	331228639	XP_003326986.1	399	259	1401	5	399	396	266	315	67.1717	1326	6.91451e-178	hypothetical protein PGTG_08763 [Puccinia graminis f. sp. tritici CRL 75-36-700-3]>gi|309305976|gb|EFP82567.1| hypothetical protein PGTG_08763 [Puccinia graminis f. sp. tritici CRL 75-36-700-3]	599389872	XP_007410350.1	388	391	1356	15	387	376	170	219	45.2128	757	1.5731e-92	hypothetical protein MELLADRAFT_86553 [Melampsora larici-populina 98AG31]>gi|328857399|gb|EGG06516.1| hypothetical protein MELLADRAFT_86553 [Melampsora larici-populina 98AG31]	358059909	GAA94339.1	378	259	1185	64	378	327	156	203	47.7064	685	5.49881e-82	hypothetical protein E5Q_00990 [Mixia osmundae IAM 14324]>gi|658162725|gb|KEI37443.1| hypothetical protein L969DRAFT_202577 [Mixia osmundae IAM 14324]	402223402	EJU03466.1	415	259	1299	32
GYY|c21476_g2	2183	599425391	XP_007417565.1	353	790	1749	8	353	354	152	212	42.9379	494	5.82996e-53	hypothetical protein MELLADRAFT_73447 [Melampsora larici-populina 98AG31]>gi|328849981|gb|EGF99152.1| hypothetical protein MELLADRAFT_73447 [Melampsora larici-populina 98AG31]	599425394	XP_007417566.1	319	790	1611	8	307	308	139	184	45.1299	440	4.58855e-46	hypothetical protein MELLADRAFT_79538 [Melampsora larici-populina 98AG31]>gi|328849983|gb|EGF99154.1| hypothetical protein MELLADRAFT_79538, partial [Melampsora larici-populina 98AG31]	599430837	XP_007419249.1	305	790	1749	8	305	353	122	175	34.5609	365	7.38602e-36	hypothetical protein MELLADRAFT_76180 [Melampsora larici-populina 98AG31]>gi|328848245|gb|EGF97482.1| hypothetical protein MELLADRAFT_76180 [Melampsora larici-populina 98AG31]	634352845	KDE07947.1	197	1105	1518	23
GYY|c21286_g1	2376	403179953	XP_003338245.2	548	588	2054	45	548	508	248	325	48.8189	1224	4.14115e-156	hypothetical protein PGTG_19861 [Puccinia graminis f. sp. tritici CRL 75-36-700-3]>gi|375165578|gb|EFP93826.2| hypothetical protein PGTG_19861 [Puccinia graminis f. sp. tritici CRL 75-36-700-3]	331240009	XP_003332656.1	578	531	2027	33	550	519	232	315	44.7013	1145	6.35635e-144	hypothetical protein PGTG_14321 [Puccinia graminis f. sp. tritici CRL 75-36-700-3]>gi|309311646|gb|EFP88237.1| hypothetical protein PGTG_14321 [Puccinia graminis f. sp. tritici CRL 75-36-700-3]	403176096	XP_003334816.2	468	588	1802	44	464	425	218	279	51.2941	1056	2.43154e-132	hypothetical protein PGTG_16157 [Puccinia graminis f. sp. tritici CRL 75-36-700-3]>gi|375172100|gb|EFP90397.2| hypothetical protein PGTG_16157 [Puccinia graminis f. sp. tritici CRL 75-36-700-3]	331226432	XP_003325886.1	446	588	1727	44
GYY|c28109_g1	218	726972439	YP_009110276.1	258	6	164	155	207	53	28	38	52.8302	138	2.29414e-09	ATPase subunit 6 (mitochondrion) [Galactomyces candidum]>gi|720569514|emb|CDI44093.1| ATPase subunit 6 (mitochondrion) [Galactomyces candidum]	567919	AAA67534.1	259	6	203	156	221	66	29	44	43.9394	134	1.09275e-08	oli2 (mitochondrion) [Saccharomyces cerevisiae]>gi|7544635|gb|AAA32149.2| ATPase subunit 6 (oli2) [Saccharomyces cerevisiae]>gi|152030929|gb|ABS28692.1| ATP synthase F0 subunit 6 [Saccharomyces cerevisiae YJM789]>gi|768457671|gb|AJU15449.1| F1F0 ATP synthase subunit 6 (mitochondrion) [Saccharomyces cerevisiae YJM451]>gi|768457693|gb|AJU15469.1| F1F0 ATP synthase subunit 6 (mitochondrion) [Sacchar…	224588079	YP_002640607.1	259	6	203	156	221	66	28	44	42.4242	133	1.32862e-08	ATP synthase F0 subunit 6 [Saccharomyces pastorianus Weihenstephan 34/70]>gi|193584769|gb|ACF19672.1| ATP synthase F0 subunit 6 [Saccharomyces pastorianus Weihenstephan 34/70]	768457627	AJU15409.1	259	6	203	156
GYY|c14361_g1	1428	403167948	XP_003327663.2	197	120	674	1	179	186	113	135	60.7527	485	4.42862e-55	hypothetical protein PGTG_09197 [Puccinia graminis f. sp. tritici CRL 75-36-700-3]>gi|375167269|gb|EFP83244.2| hypothetical protein PGTG_09197 [Puccinia graminis f. sp. tritici CRL 75-36-700-3]	599428344	XP_007418479.1	133	120	509	1	123	130	86	101	66.1538	443	7.43964e-50	hypothetical protein MELLADRAFT_40931 [Melampsora larici-populina 98AG31]>gi|328849034|gb|EGF98223.1| hypothetical protein MELLADRAFT_40931 [Melampsora larici-populina 98AG31]	358057144	GAA97051.1	185	201	665	3	160	161	70	95	43.4783	278	3.11906e-26	hypothetical protein E5Q_03726 [Mixia osmundae IAM 14324]>gi|658162203|gb|KEI36923.1| hypothetical protein L969DRAFT_79376 [Mixia osmundae IAM 14324]	597975775	XP_007328501.1	175	213	506	6
GYY|c17203_g1	1381	599399359	XP_007412031.1	298	354	1241	1	298	298	248	270	83.2215	1286	5.61659e-174	hypothetical protein MELLADRAFT_72327 [Melampsora larici-populina 98AG31]>gi|328855466|gb|EGG04592.1| hypothetical protein MELLADRAFT_72327 [Melampsora larici-populina 98AG31]	331245377	XP_003335325.1	293	354	1241	1	293	301	248	269	82.392	1269	1.82541e-171	hypothetical protein PGTG_17178 [Puccinia graminis f. sp. tritici CRL 75-36-700-3]>gi|309314315|gb|EFP90906.1| hypothetical protein PGTG_17178 [Puccinia graminis f. sp. tritici CRL 75-36-700-3]	358054517	GAA99443.1	279	462	1241	1	260	260	190	222	73.0769	1038	9.79879e-137	hypothetical protein E5Q_06142 [Mixia osmundae IAM 14324]>gi|658165365|gb|KEI40077.1| hypothetical protein L969DRAFT_86697 [Mixia osmundae IAM 14324]	472581983	EMS19691.1	293	366	1241	1
GYY|c21580_g1	5451	403171618	XP_003330821.2	1139	3984	5093	24	393	370	317	338	85.6757	1713	0	hypothetical protein PGTG_12358 [Puccinia graminis f. sp. tritici CRL 75-36-700-3]>gi|375169263|gb|EFP86402.2| hypothetical protein PGTG_12358 [Puccinia graminis f. sp. tritici CRL 75-36-700-3]	599426445	XP_007417901.1	341	3984	4973	1	336	336	258	286	76.7857	1360	8.57407e-170	hypothetical protein MELLADRAFT_40627 [Melampsora larici-populina 98AG31]>gi|328849626|gb|EGF98803.1| hypothetical protein MELLADRAFT_40627, partial [Melampsora larici-populina 98AG31]	358056524	GAA97493.1	1471	4029	5090	107	456	356	213	257	59.8315	1052	1.01748e-115	hypothetical protein E5Q_04171 [Mixia osmundae IAM 14324]>gi|658167229|gb|KEI41938.1| hypothetical protein L969DRAFT_42828 [Mixia osmundae IAM 14324]	814542597	CEQ40146.1	1453	3993	5105	220
GYY|c35845_g1	276	615399878	XP_007579926.1	165	3	275	43	133	91	67	79	73.6264	380	7.45805e-45	putative general amidase protein [Neofusicoccum parvum UCRNP2]>gi|485929132|gb|EOD52606.1| putative general amidase protein [Neofusicoccum parvum UCRNP2]	119499543	XP_001266529.1	554	3	272	436	525	90	63	74	70	337	7.02761e-36	fatty-acid amide hydrolase [Neosartorya fischeri NRRL 181]>gi|119414693|gb|EAW24632.1| fatty-acid amide hydrolase [Neosartorya fischeri NRRL 181]	317028297	XP_001390467.2	552	3	272	434	523	90	60	74	66.6667	335	1.08803e-35	general amidase-B [Aspergillus niger CBS 513.88]>gi|350632969|gb|EHA21336.1| amidase-B [Aspergillus niger ATCC 1015]	358374320	GAA90913.1	552	3	272	434
GYY|c8541_g1	1045	331212345	XP_003307442.1	104	443	688	23	104	82	82	82	100	418	9.77453e-48	histone H4 [Puccinia graminis f. sp. tritici CRL 75-36-700-3]>gi|331214011|ref|XP_003319687.1| histone H4 [Puccinia graminis f. sp. tritici CRL 75-36-700-3]>gi|331224795|ref|XP_003325069.1| histone H4 [Puccinia graminis f. sp. tritici CRL 75-36-700-3]>gi|331224915|ref|XP_003325129.1| histone H4 [Puccinia graminis f. sp. tritici CRL 75-36-700-3]>gi|331226130|ref|XP_003325735.1| histone H4 [Puccini…	589270530	XP_007000995.1	103	443	688	22	103	82	82	82	100	417	1.10119e-47	hypothetical protein TREMEDRAFT_42124 [Tremella mesenterica DSM 1558]>gi|589273650|ref|XP_007002555.1| hypothetical protein TREMEDRAFT_42806 [Tremella mesenterica DSM 1558]>gi|589283906|ref|XP_007007683.1| hypothetical protein TREMEDRAFT_74756 [Tremella mesenterica DSM 1558]>gi|392573470|gb|EIW66610.1| hypothetical protein TREMEDRAFT_74756 [Tremella mesenterica DSM 1558]>gi|392578272|gb|EIW71400.…	599402585	XP_007412644.1	93	443	688	12	93	82	82	82	100	416	1.20351e-47	hypothetical protein MELLADRAFT_37633 [Melampsora larici-populina 98AG31]>gi|328855054|gb|EGG04183.1| hypothetical protein MELLADRAFT_37633 [Melampsora larici-populina 98AG31]	58261382	XP_568101.1	103	443	688	22
GYY|c19577_g1	1925	403171051	XP_003330295.2	319	986	1873	3	306	306	96	153	31.3725	279	1.46602e-24	hypothetical protein PGTG_11632 [Puccinia graminis f. sp. tritici CRL 75-36-700-3]>gi|375169013|gb|EFP85876.2| hypothetical protein PGTG_11632 [Puccinia graminis f. sp. tritici CRL 75-36-700-3]	599428069	XP_007418393.1	551	869	1786	166	467	309	92	157	29.7735	279	1.49125e-23	hypothetical protein MELLADRAFT_113621 [Melampsora larici-populina 98AG31]>gi|328849145|gb|EGF98331.1| hypothetical protein MELLADRAFT_113621 [Melampsora larici-populina 98AG31]	599400868	XP_007412320.1	491	665	1648	55	391	337	83	159	24.6291	170	3.03833e-12	hypothetical protein MELLADRAFT_78313 [Melampsora larici-populina 98AG31]>gi|328855402|gb|EGG04529.1| hypothetical protein MELLADRAFT_78313 [Melampsora larici-populina 98AG31]	599359424	XP_007404783.1	387	659	1522	107
GYY|c29596_g1	554	748483601	XP_011117999.1	1526	2	502	1360	1526	167	167	167	100	842	6.35797e-102	hypothetical protein AOL_s00006g388 [Arthrobotrys oligospora ATCC 24927]>gi|345570701|gb|EGX53522.1| hypothetical protein AOL_s00006g388 [Arthrobotrys oligospora ATCC 24927]	748479566	XP_011106379.1	1534	2	502	1368	1534	167	152	163	91.018	779	3.08724e-93	hypothetical protein H072_387 [Dactylellina haptotyla CBS 200.50]>gi|526205497|gb|EPS45642.1| hypothetical protein H072_387 [Dactylellina haptotyla CBS 200.50]	582957188	EWC45407.1	1539	2	502	1373	1539	167	148	160	88.6228	763	6.32247e-91	hypothetical protein DRE_00806 [Drechslerella stenobrocha 248]	573975448	XP_006665669.1	1535	2	502	1368
GYY|c16005_g1	1028	403167549	XP_003327326.2	974	240	674	78	219	145	105	115	72.4138	555	1.92608e-73	histone-lysine N-methyltransferase SETD2 [Puccinia graminis f. sp. tritici CRL 75-36-700-3]>gi|375167080|gb|EFP82907.2| histone-lysine N-methyltransferase SETD2 [Puccinia graminis f. sp. tritici CRL 75-36-700-3]	599394954	XP_007411266.1	1098	240	635	156	304	149	80	102	53.6913	423	3.43493e-59	hypothetical protein MELLADRAFT_78094 [Melampsora larici-populina 98AG31]>gi|328856222|gb|EGG05344.1| hypothetical protein MELLADRAFT_78094 [Melampsora larici-populina 98AG31]	751023344	KIK65045.1	896	240	587	52	168	117	67	86	57.265	378	1.17261e-49	hypothetical protein GYMLUDRAFT_70967 [Gymnopus luxurians FD-317 M1]	763719689	KJA17180.1	895	240	716	80
GYY|c39723_g1	427	53829560	AAU94659.1	454	2	427	22	163	142	119	127	83.8028	637	4.96772e-79	HSP70 [Rhizophlyctis rosea]	34014921	AAQ56218.1	203	2	427	21	162	142	111	128	78.169	608	6.04241e-78	heat shock protein 70 [Pneumocystis murina]	729715695	CEI88073.1	287	2	424	51	191	141	111	128	78.7234	616	6.65637e-78	Putative Hsp71-like protein [Rhizopus microsporus]	859417242	KMP10084.1	263	2	427	50
GYY|c20050_g1	2592	403165407	XP_003325424.2	718	131	1996	40	669	630	524	570	83.1746	2687	0	glycyl-tRNA synthetase [Puccinia graminis f. sp. tritici CRL 75-36-700-3]>gi|375165710|gb|EFP81005.2| glycyl-tRNA synthetase [Puccinia graminis f. sp. tritici CRL 75-36-700-3]	599421095	XP_007416509.1	658	161	1996	2	612	612	444	529	72.549	2415	0	hypothetical protein MELLADRAFT_39835 [Melampsora larici-populina 98AG31]>gi|328851152|gb|EGG00310.1| hypothetical protein MELLADRAFT_39835 [Melampsora larici-populina 98AG31]	472587902	EMS25398.1	691	155	1996	35	646	617	420	493	68.0713	2201	0	glycyl-tRNA synthetase [Rhodosporidium toruloides NP11]>gi|647401594|emb|CDR47948.1| RHTO0S15e04060g1_1 [Rhodosporidium toruloides]	402216494	EJT96581.1	661	164	1996	3
GYY|c21436_g2	323	331247197	XP_003336228.1	136	148	321	20	77	58	33	42	56.8966	160	2.36953e-12	hypothetical protein PGTG_17809 [Puccinia graminis f. sp. tritici CRL 75-36-700-3]>gi|309315218|gb|EFP91809.1| hypothetical protein PGTG_17809 [Puccinia graminis f. sp. tritici CRL 75-36-700-3]
GYY|c16898_g1	2091	599429071	XP_007418702.1	484	906	1919	140	483	344	205	264	59.593	1126	1.35599e-164	hypothetical protein MELLADRAFT_73670 [Melampsora larici-populina 98AG31]>gi|328848836|gb|EGF98032.1| hypothetical protein MELLADRAFT_73670 [Melampsora larici-populina 98AG31]	403166174	XP_003326070.2	481	906	1922	141	479	340	208	249	61.1765	1077	1.74077e-161	MFS transporter, SHS family, lactate transporter [Puccinia graminis f. sp. tritici CRL 75-36-700-3]>gi|375166102|gb|EFP81651.2| MFS transporter, SHS family, lactate transporter [Puccinia graminis f. sp. tritici CRL 75-36-700-3]	568461602	XP_006462978.1	497	906	1922	134	477	345	176	233	51.0145	883	2.07936e-120	hypothetical protein AGABI2DRAFT_194019 [Agaricus bisporus var. bisporus H97]>gi|426196229|gb|EKV46158.1| hypothetical protein AGABI2DRAFT_194019 [Agaricus bisporus var. bisporus H97]	597983089	XP_007330284.1	497	906	1922	134
GYY|c14947_g1	695	595774678	XP_007265882.1	75	283	489	6	70	69	50	54	72.4638	133	3.80888e-08	hypothetical protein FOMMEDRAFT_121947 [Fomitiporia mediterranea MF3/22]>gi|393218793|gb|EJD04281.1| hypothetical protein FOMMEDRAFT_121947 [Fomitiporia mediterranea MF3/22]	818162510	KKP02423.1	79	283	492	3	68	70	54	56	77.1429	128	1.79283e-07	hypothetical protein THAR02_05489 [Trichoderma harzianum]	835899665	KLU91039.1	86	286	492	6	70	69	48	55	69.5652	127	3.04332e-07	hypothetical protein MAPG_09563 [Magnaporthiopsis poae ATCC 64411]	358390950	EHK40355.1	80	292	492	4
GYY|c13126_g1	958	821083249	KKY36680.1	277	73	738	48	271	227	89	123	39.207	405	5.03471e-44	putative trypsin-like protease [Diaporthe ampelina]	729184771	CEJ90625.1	252	55	756	18	249	241	91	126	37.7593	395	6.59717e-43	hypothetical protein VHEMI06393 [Torrubiella hemipterigena]	361126520	EHK98516.1	271	73	750	42	270	232	82	123	35.3448	385	3.16765e-41	putative Trypsin [Glarea lozoyensis 74030]	636764751	XP_008084549.1	281	73	750	52
GYY|c18782_g1	3525	403167980	XP_003889809.1	622	449	1600	239	622	384	342	371	89.0625	1601	0	hypothetical protein PGTG_21546 [Puccinia graminis f. sp. tritici CRL 75-36-700-3]>gi|375167282|gb|EHS63371.1| hypothetical protein PGTG_21546 [Puccinia graminis f. sp. tritici CRL 75-36-700-3]	599428350	XP_007418481.1	626	449	1603	242	626	385	319	357	82.8571	1559	0	hypothetical protein MELLADRAFT_46095 [Melampsora larici-populina 98AG31]>gi|328849036|gb|EGF98225.1| hypothetical protein MELLADRAFT_46095 [Melampsora larici-populina 98AG31]	358059530	GAA94687.1	637	449	1597	254	637	384	241	300	62.7604	1164	0	hypothetical protein E5Q_01340 [Mixia osmundae IAM 14324]>gi|658164919|gb|KEI39632.1| hypothetical protein L969DRAFT_623066 [Mixia osmundae IAM 14324]	630175497	XP_007843549.1	630	449	1600	246
GYY|c21794_g1	3747	403169458	XP_003328904.2	1012	318	3158	53	1008	956	744	834	77.8243	3924	0	alanyl-tRNA synthetase [Puccinia graminis f. sp. tritici CRL 75-36-700-3]>gi|375167967|gb|EFP84485.2| alanyl-tRNA synthetase [Puccinia graminis f. sp. tritici CRL 75-36-700-3]	599384917	XP_007409403.1	966	318	3065	13	927	916	664	779	72.4891	3632	0	hypothetical protein MELLADRAFT_48072 [Melampsora larici-populina 98AG31]>gi|328858383|gb|EGG07496.1| hypothetical protein MELLADRAFT_48072 [Melampsora larici-populina 98AG31]	472586541	EMS24060.1	957	318	3065	8	922	919	587	710	63.8738	3084	0	alanine-tRNA synthetase [Rhodosporidium toruloides NP11]>gi|647397945|emb|CDR41401.1| RHTO0S06e01508g1_1 [Rhodosporidium toruloides]	342320045	EGU11988.1	957	318	3065	8
GYY|c1961_g1	308	821086537	KKY39863.1	421	20	277	1	86	86	50	69	58.1395	291	1.20362e-29	putative nf-x1 finger and helicase domain [Diaporthe ampelina]	799240500	KJZ69945.1	1874	5	307	1469	1571	103	55	75	53.3981	290	2.48805e-28	hypothetical protein HIM_10668 [Hirsutella minnesotensis 3608]	589101541	XP_006962793.1	1803	11	307	1382	1482	101	51	71	50.495	277	1.65029e-26	predicted protein [Trichoderma reesei QM6a]>gi|340521039|gb|EGR51274.1| predicted protein [Trichoderma reesei QM6a]	572281302	ETS04326.1	1799	11	307	1378
GYY|c20791_g1	3146	403175070	XP_003889043.1	676	971	2923	27	676	651	552	595	84.7926	2864	0	hypothetical protein, variant [Puccinia graminis f. sp. tritici CRL 75-36-700-3]>gi|403175072|ref|XP_003333946.2| hypothetical protein PGTG_15676 [Puccinia graminis f. sp. tritici CRL 75-36-700-3]>gi|375171442|gb|EHS64371.1| hypothetical protein, variant [Puccinia graminis f. sp. tritici CRL 75-36-700-3]>gi|375171443|gb|EFP89527.2| hypothetical protein PGTG_15676 [Puccinia graminis f. sp. tritici…	599384448	XP_007409325.1	670	992	2932	19	665	651	543	581	83.4101	2741	0	hypothetical protein MELLADRAFT_77633 [Melampsora larici-populina 98AG31]>gi|328858305|gb|EGG07418.1| hypothetical protein MELLADRAFT_77633 [Melampsora larici-populina 98AG31]	358058880	GAA95278.1	701	992	2938	48	691	653	417	504	63.8591	2161	0	hypothetical protein E5Q_01934 [Mixia osmundae IAM 14324]>gi|658166518|gb|KEI41228.1| hypothetical protein L969DRAFT_84990 [Mixia osmundae IAM 14324]	599350306	XP_007391070.1	685	992	2923	38
GYY|c1794_g1	277	331234467	XP_003329893.1	480	2	277	167	258	92	55	69	59.7826	313	8.95715e-33	hypothetical protein PGTG_11830 [Puccinia graminis f. sp. tritici CRL 75-36-700-3]>gi|309308883|gb|EFP85474.1| hypothetical protein PGTG_11830 [Puccinia graminis f. sp. tritici CRL 75-36-700-3]	814543123	CEQ39500.1	565	2	277	156	248	93	49	64	52.6882	262	2.40291e-25	SPOSA6832_01026, partial [Sporidiobolus salmonicolor]	472586270	EMS23798.1	578	2	274	163	253	91	42	60	46.1538	244	7.51398e-23	integral membrane protein [Rhodosporidium toruloides NP11]>gi|647397644|emb|CDR40853.1| RHTO0S05e07954g1_1 [Rhodosporidium toruloides]	727150597	CEG67544.1	384	2	277	94
GYY|c24492_g1	237	701777603	KGQ11292.1	1355	2	235	100	177	78	73	75	93.5897	419	3.97379e-46	Leucine--tRNA ligase [Beauveria bassiana D1-5]	671688897	CDS03215.1	911	20	235	135	206	72	47	53	65.2778	263	2.48428e-25	hypothetical protein LRAMOSA00617 [Absidia idahoensis var. thermophila]	661176164	CDH60752.1	912	2	235	135	213	79	49	56	62.0253	258	1.38701e-24	leucyl-trna synthetase [Lichtheimia corymbifera JMRC:FSU:9682]	511000851	EPB82363.1	918	20	235	144
GYY|c20049_g1	2113	331233142	XP_003329232.1	478	140	976	1	279	279	222	253	79.5699	1148	6.73528e-147	hypothetical protein PGTG_10284 [Puccinia graminis f. sp. tritici CRL 75-36-700-3]>gi|309308222|gb|EFP84813.1| hypothetical protein PGTG_10284 [Puccinia graminis f. sp. tritici CRL 75-36-700-3]	599397454	XP_007411717.1	470	140	994	1	285	285	214	256	75.0877	1111	1.92184e-141	hypothetical protein MELLADRAFT_48993 [Melampsora larici-populina 98AG31]>gi|328855840|gb|EGG04964.1| hypothetical protein MELLADRAFT_48993 [Melampsora larici-populina 98AG31]	557998243	EST07706.1	414	131	985	1	288	288	149	214	51.7361	773	3.61732e-92	amphiphysin [Pseudozyma brasiliensis GHG001]	58258523	XP_566674.1	433	146	994	6
GYY|c26649_g1	283	528893572	EPZ33870.1	201	44	283	5	84	80	49	61	61.25	279	2.71872e-29	60S ribosomal protein L13a [Rozella allomycis CSF55]	575476990	XP_006677789.1	201	44	283	5	84	80	50	62	62.5	275	8.38387e-29	hypothetical protein BATDEDRAFT_16384 [Batrachochytrium dendrobatidis JAM81]>gi|328771281|gb|EGF81321.1| hypothetical protein BATDEDRAFT_16384 [Batrachochytrium dendrobatidis JAM81]	692170013	KGG52418.1	203	50	283	7	84	78	48	63	61.5385	274	1.4122e-28	60S ribosomal protein L16 [Mitosporidium daphniae]	562970152	ESW95899.1	200	44	283	6
GYY|c34018_g1	287	26419422	AAN78301.1	453	2	286	257	351	95	81	89	85.2632	464	2.58148e-54	alpha-tubulin [Encephalitozoon intestinalis]	30088550	AAN35141.1	384	2	286	236	330	95	80	89	84.2105	459	3.67507e-54	alpha-tubulin [Nowakowskiella elegans]	53829609	AAU94683.1	333	2	286	177	271	95	80	88	84.2105	454	7.37998e-54	alpha-tubulin [Rhizophlyctis rosea]	30088552	AAN35142.1	384	2	286	236
GYY|c15947_g1	2402	403166179	XP_003326075.2	310	1166	1972	9	275	273	178	200	65.2015	747	6.47481e-89	hypothetical protein PGTG_07905 [Puccinia graminis f. sp. tritici CRL 75-36-700-3]>gi|375166104|gb|EFP81656.2| hypothetical protein PGTG_07905 [Puccinia graminis f. sp. tritici CRL 75-36-700-3]	599406122	XP_007413293.1	287	1007	1771	14	261	269	138	152	51.3011	549	5.34141e-61	hypothetical protein MELLADRAFT_65585 [Melampsora larici-populina 98AG31]>gi|328854366|gb|EGG03499.1| hypothetical protein MELLADRAFT_65585 [Melampsora larici-populina 98AG31]	358054852	GAA99065.1	760	1151	1807	372	618	260	106	133	40.7692	354	3.63817e-32	hypothetical protein E5Q_05754 [Mixia osmundae IAM 14324]>gi|658164455|gb|KEI39168.1| hypothetical protein L969DRAFT_17105 [Mixia osmundae IAM 14324]	647394834	CDR36068.1	468	1142	1807	131
GYY|c2316_g1	205	627843633	XP_007689251.1	310	3	203	232	298	67	64	66	95.5224	334	7.08538e-37	hypothetical protein COCMIDRAFT_98669 [Bipolaris oryzae ATCC 44560]>gi|576930678|gb|EUC44254.1| hypothetical protein COCMIDRAFT_98669 [Bipolaris oryzae ATCC 44560]	451992699	EMD85178.1	311	3	203	233	299	67	63	65	94.0299	329	3.80252e-36	hypothetical protein COCHEDRAFT_1035709 [Bipolaris maydis C5]>gi|477582252|gb|ENH99363.1| hypothetical protein COCC4DRAFT_153439 [Bipolaris maydis ATCC 48331]	330934713	XP_003304669.1	311	3	203	233	299	67	63	65	94.0299	328	5.55057e-36	hypothetical protein PTT_17318 [Pyrenophora teres f. teres 0-1]>gi|311318551|gb|EFQ87170.1| hypothetical protein PTT_17318 [Pyrenophora teres f. teres 0-1]	628208567	XP_007712675.1	310	3	203	232
GYY|c37591_g1	212	599362716	XP_007405386.1	269	3	86	15	41	28	23	26	82.1429	110	4.6198e-06	hypothetical protein MELLADRAFT_70763 [Melampsora larici-populina 98AG31]>gi|328862650|gb|EGG11751.1| hypothetical protein MELLADRAFT_70763 [Melampsora larici-populina 98AG31]	403178905	XP_003337266.2	341	3	86	91	117	28	24	26	85.7143	113	5.79305e-06	40S ribosomal protein S3 [Puccinia graminis f. sp. tritici CRL 75-36-700-3]>gi|375164530|gb|EFP92847.2| small subunit ribosomal protein S3e [Puccinia graminis f. sp. tritici CRL 75-36-700-3]	403173943	XP_003332971.2	265	3	86	15	41	28	23	26	82.1429	109	8.54918e-06	40S ribosomal protein S3 [Puccinia graminis f. sp. tritici CRL 75-36-700-3]>gi|375170763|gb|EFP88552.2| 40S ribosomal protein S3 [Puccinia graminis f. sp. tritici CRL 75-36-700-3]
GYY|c38576_g1	248	628059004	XP_007695759.1	507	1	204	1	68	68	61	62	89.7059	201	3.15924e-17	hypothetical protein COCSADRAFT_167314 [Bipolaris sorokiniana ND90Pr]>gi|451854754|gb|EMD68046.1| hypothetical protein COCSADRAFT_167314 [Bipolaris sorokiniana ND90Pr]	627878752	XP_007690215.1	507	1	204	1	68	68	61	62	89.7059	201	3.38459e-17	hypothetical protein COCMIDRAFT_7292 [Bipolaris oryzae ATCC 44560]>gi|576929649|gb|EUC43252.1| hypothetical protein COCMIDRAFT_7292 [Bipolaris oryzae ATCC 44560]	452000912	EMD93372.1	507	1	204	1	68	68	61	62	89.7059	198	1.01846e-16	hypothetical protein COCHEDRAFT_1131599 [Bipolaris maydis C5]>gi|477590105|gb|ENI07180.1| hypothetical protein COCC4DRAFT_191924 [Bipolaris maydis ATCC 48331]	636579171	XP_008020924.1	507	1	204	1
GYY|c14377_g1	2833	331239100	XP_003332204.1	1380	145	1638	798	1292	516	256	329	49.6124	937	2.58168e-105	hypothetical protein PGTG_13571 [Puccinia graminis f. sp. tritici CRL 75-36-700-3]>gi|309311194|gb|EFP87785.1| hypothetical protein PGTG_13571 [Puccinia graminis f. sp. tritici CRL 75-36-700-3]	648161172	KDR74883.1	647	541	1629	11	380	387	128	193	33.0749	318	8.39489e-28	hypothetical protein GALMADRAFT_249794 [Galerina marginata CBS 339.88]	749758520	KII83594.1	348	535	1509	6	325	331	120	174	36.2538	307	1.68226e-27	hypothetical protein PLICRDRAFT_444669 [Plicaturopsis crispa FD-325 SS-3]	646393470	KDQ57927.1	415	535	1461	72
GYY|c25017_g1	241	599356503	XP_007404254.1	885	6	239	606	683	78	55	61	70.5128	284	4.69495e-28	hypothetical protein MELLADRAFT_32967 [Melampsora larici-populina 98AG31]>gi|328862779|gb|EGG11879.1| hypothetical protein MELLADRAFT_32967 [Melampsora larici-populina 98AG31]	599418892	XP_007415984.1	187	48	239	112	175	64	38	43	59.375	190	9.72921e-17	hypothetical protein MELLADRAFT_111598 [Melampsora larici-populina 98AG31]>gi|328851560|gb|EGG00713.1| hypothetical protein MELLADRAFT_111598 [Melampsora larici-populina 98AG31]	695566953	XP_009549970.1	820	6	239	592	660	78	40	50	51.2821	191	1.35696e-15	hypothetical protein HETIRDRAFT_388025 [Heterobasidion irregulare TC 32-1]>gi|575062340|gb|ETW77958.1| hypothetical protein HETIRDRAFT_388025 [Heterobasidion irregulare TC 32-1]	403178120	XP_003336565.2	803	3	239	489
GYY|c1646_g1	254	615457825	XP_007596916.1	348	4	252	204	287	84	36	51	42.8571	191	2.94714e-16	pectinesterase [Colletotrichum fioriniae PJ7]>gi|588898364|gb|EXF79459.1| pectinesterase [Colletotrichum fioriniae PJ7]	748484588	XP_011107393.1	343	4	252	198	281	84	36	50	42.8571	186	1.53768e-15	hypothetical protein H072_1401 [Dactylellina haptotyla CBS 200.50]>gi|526204423|gb|EPS44632.1| hypothetical protein H072_1401 [Dactylellina haptotyla CBS 200.50]	530478637	EQB57968.1	349	4	252	205	288	84	35	52	41.6667	184	3.57531e-15	pectinesterase [Colletotrichum gloeosporioides Cg-14]	827076489	XP_008099646.1	344	4	252	200
GYY|c38447_g1	437	752281042	GAM83021.1	493	6	437	305	447	144	57	94	39.5833	288	2.16949e-28	hypothetical protein ANO11243_010070 [fungal sp. No.11243]	255724190	XP_002547024.1	287	6	437	95	237	144	59	92	40.9722	276	2.06823e-27	aldehyde dehydrogenase 9 [Candida tropicalis MYA-3404]>gi|255724202|ref|XP_002547030.1| aldehyde dehydrogenase [Candida tropicalis MYA-3404]>gi|240134915|gb|EER34469.1| aldehyde dehydrogenase 9 [Candida tropicalis MYA-3404]>gi|240134921|gb|EER34475.1| aldehyde dehydrogenase [Candida tropicalis MYA-3404]	255724214	XP_002547036.1	499	6	437	307	449	144	56	90	38.8889	277	7.51532e-27	aldehyde dehydrogenase, mitochondrial precursor [Candida tropicalis MYA-3404]>gi|240134927|gb|EER34481.1| aldehyde dehydrogenase, mitochondrial precursor [Candida tropicalis MYA-3404]	241951058	XP_002418251.1	499	6	437	307
GYY|c19162_g1	8630	331249462	XP_003337348.1	1989	3294	7814	503	1989	1539	856	1042	55.6205	3388	0	hypothetical protein PGTG_19047 [Puccinia graminis f. sp. tritici CRL 75-36-700-3]>gi|309316338|gb|EFP92929.1| hypothetical protein PGTG_19047 [Puccinia graminis f. sp. tritici CRL 75-36-700-3]	599425199	XP_007417510.1	285	6963	7814	11	285	287	177	213	61.6725	764	8.60259e-88	hypothetical protein MELLADRAFT_75954 [Melampsora larici-populina 98AG31]>gi|328850035|gb|EGF99205.1| hypothetical protein MELLADRAFT_75954 [Melampsora larici-populina 98AG31]	403174110	XP_003333123.2	262	6909	7466	56	241	188	116	148	61.7021	522	1.02365e-55	hypothetical protein PGTG_14670 [Puccinia graminis f. sp. tritici CRL 75-36-700-3]>gi|375170834|gb|EFP88704.2| hypothetical protein PGTG_14670 [Puccinia graminis f. sp. tritici CRL 75-36-700-3]	472582235	EMS19931.1	576	7041	7613	357
GYY|c11897_g1	1673	331212083	XP_003307311.1	366	294	1250	53	366	344	122	175	35.4651	422	1.15611e-43	hypothetical protein PGTG_00261 [Puccinia graminis f. sp. tritici CRL 75-36-700-3]>gi|309297714|gb|EFP74305.1| hypothetical protein PGTG_00261 [Puccinia graminis f. sp. tritici CRL 75-36-700-3]	599352422	XP_007403511.1	357	276	722	42	180	149	72	105	48.3221	376	1.34482e-37	hypothetical protein MELLADRAFT_100971 [Melampsora larici-populina 98AG31]>gi|328863474|gb|EGG12573.1| hypothetical protein MELLADRAFT_100971 [Melampsora larici-populina 98AG31]	763730484	KJA27890.1	373	384	725	23	133	119	41	65	34.4538	159	3.05323e-09	hypothetical protein HYPSUDRAFT_35069 [Hypholoma sublateritium FD-334 SS-4]
GYY|c21681_g1	4036	403170979	XP_003330222.2	1201	215	3367	144	1192	1057	732	871	69.2526	3688	0	hypothetical protein PGTG_11132 [Puccinia graminis f. sp. tritici CRL 75-36-700-3]>gi|375168973|gb|EFP85803.2| hypothetical protein PGTG_11132 [Puccinia graminis f. sp. tritici CRL 75-36-700-3]	599423928	XP_007417183.1	785	1073	3364	1	775	776	510	627	65.7216	2656	0	hypothetical protein MELLADRAFT_118269 [Melampsora larici-populina 98AG31]>gi|328850387|gb|EGF99552.1| hypothetical protein MELLADRAFT_118269 [Melampsora larici-populina 98AG31]	634347655	KDE03158.1	1071	164	2944	3	936	953	371	550	38.9297	1635	0	hypothetical protein MVLG_06352 [Microbotryum violaceum p1A1 Lamole]	813208359	GAO50444.1	1046	170	2941	2
GYY|c20492_g1	1907	331235473	XP_003330397.1	466	101	1564	19	463	492	348	387	70.7317	1623	0	glutamate 5-kinase [Puccinia graminis f. sp. tritici CRL 75-36-700-3]>gi|309309387|gb|EFP85978.1| glutamate 5-kinase [Puccinia graminis f. sp. tritici CRL 75-36-700-3]	599384649	XP_007409359.1	482	107	1564	26	482	499	301	353	60.3206	1359	1.8659e-179	hypothetical protein MELLADRAFT_85778 [Melampsora larici-populina 98AG31]>gi|328858339|gb|EGG07452.1| hypothetical protein MELLADRAFT_85778 [Melampsora larici-populina 98AG31]	358055885	GAA98230.1	434	89	1540	7	425	502	248	309	49.4024	1034	2.02536e-131	hypothetical protein E5Q_04913 [Mixia osmundae IAM 14324]>gi|658165907|gb|KEI40618.1| hypothetical protein L969DRAFT_93162 [Mixia osmundae IAM 14324]	646297485	KDQ18643.1	494	107	1546	6
GYY|c39937_g1	305	302408797	XP_003002233.1	256	2	304	76	177	102	73	85	71.5686	304	1.95431e-32	trypsin [Verticillium alfalfae VaMs.102]>gi|261359154|gb|EEY21582.1| trypsin [Verticillium alfalfae VaMs.102]	697079065	XP_009653342.1	256	2	304	76	177	102	73	85	71.5686	304	2.36336e-32	trypsin [Verticillium dahliae VdLs.17]>gi|37992773|gb|AAR06593.1| extracellular trypsin protease [Verticillium dahliae]>gi|346971034|gb|EGY14486.1| trypsin [Verticillium dahliae VdLs.17]	330921084	XP_003299277.1	263	2	292	90	186	97	61	82	62.8866	277	2.12734e-28	hypothetical protein PTT_10235 [Pyrenophora teres f. teres 0-1]>gi|311327119|gb|EFQ92628.1| hypothetical protein PTT_10235 [Pyrenophora teres f. teres 0-1]	156052735	XP_001592294.1	271	2	304	87
GYY|c10597_g1	404	396465646	XP_003837431.1	130	79	402	23	130	108	90	96	83.3333	493	1.06001e-61	similar to progesterone binding protein [Leptosphaeria maculans JN3]>gi|312213989|emb|CBX93991.1| similar to progesterone binding protein [Leptosphaeria maculans JN3]	452003349	EMD95806.1	129	91	402	23	126	104	91	94	87.5	490	3.01685e-61	hypothetical protein COCHEDRAFT_1221515 [Bipolaris maydis C5]>gi|477593598|gb|ENI10667.1| hypothetical protein COCC4DRAFT_55328 [Bipolaris maydis ATCC 48331]	628055935	XP_007694854.1	129	91	402	23	126	104	91	94	87.5	488	7.36135e-61	hypothetical protein COCSADRAFT_155737 [Bipolaris sorokiniana ND90Pr]>gi|451856275|gb|EMD69566.1| hypothetical protein COCSADRAFT_155737 [Bipolaris sorokiniana ND90Pr]	627819963	XP_007682821.1	129	91	402	23
GYY|c30037_g1	324	701777561	KGQ11258.1	1292	1	201	966	1032	67	55	60	82.0896	313	2.47994e-31	1-deoxy-D-xylulose-5-phosphate synthase [Beauveria bassiana D1-5]	671690052	CDS04792.1	341	1	192	1	62	64	39	46	60.9375	211	8.83321e-19	hypothetical protein LRAMOSA07322 [Absidia idahoensis var. thermophila]	671695155	CDS09875.1	352	1	207	6	72	69	38	50	55.0725	204	9.9495e-18	hypothetical protein LRAMOSA02552 [Absidia idahoensis var. thermophila]	661185072	CDH52716.1	353	1	201	9
GYY|c17460_g1	616	595503185	EXX79184.1	190	55	597	1	180	181	149	165	82.3204	782	2.49699e-103	ribosomal 40S subunit protein S9A [Rhizophagus irregularis DAOM 197198w]	552918284	ESA03224.1	186	55	597	1	180	181	149	165	82.3204	780	4.43063e-103	hypothetical protein GLOINDRAFT_243564 [Rhizophagus irregularis DAOM 181602]	595459333	EXX62810.1	197	55	576	14	187	174	145	161	83.3333	773	6.14686e-102	ribosomal 40S subunit protein S9A [Rhizophagus irregularis DAOM 197198w]	671689717	CDS04034.1	190	55	582	5
GYY|c34216_g1	397	189192378	XP_001932528.1	72	171	335	1	55	55	50	51	90.9091	215	1.2444e-20	hypothetical protein PTRG_02195 [Pyrenophora tritici-repentis Pt-1C-BFP]>gi|187974134|gb|EDU41633.1| hypothetical protein PTRG_02195 [Pyrenophora tritici-repentis Pt-1C-BFP]	627822131	XP_007683905.1	69	168	335	1	56	56	52	53	92.8571	210	6.4985e-20	hypothetical protein COCMIDRAFT_55876, partial [Bipolaris oryzae ATCC 44560]>gi|628064889|ref|XP_007697642.1| hypothetical protein COCSADRAFT_57223, partial [Bipolaris sorokiniana ND90Pr]>gi|628187480|ref|XP_007707763.1| hypothetical protein COCCADRAFT_50062, partial [Bipolaris zeicola 26-R-13]>gi|451853445|gb|EMD66739.1| hypothetical protein COCSADRAFT_57223, partial [Bipolaris sorokiniana ND90P…	636591471	XP_008027074.1	110	168	335	1	55	56	47	50	83.9286	194	3.21942e-17	hypothetical protein SETTUDRAFT_41935 [Setosphaeria turcica Et28A]>gi|482807754|gb|EOA84687.1| hypothetical protein SETTUDRAFT_41935 [Setosphaeria turcica Et28A]	615409637	XP_007583042.1	67	243	335	1
GYY|c16694_g1	2237	331213259	XP_003319311.1	1565	521	2116	994	1515	533	407	456	76.3602	1934	0	hypothetical protein PGTG_01485 [Puccinia graminis f. sp. tritici CRL 75-36-700-3]>gi|309298301|gb|EFP74892.1| hypothetical protein PGTG_01485 [Puccinia graminis f. sp. tritici CRL 75-36-700-3]	599372880	XP_007407268.1	1540	536	2113	971	1481	527	401	447	76.0911	1823	0	hypothetical protein MELLADRAFT_115763 [Melampsora larici-populina 98AG31]>gi|328860435|gb|EGG09541.1| hypothetical protein MELLADRAFT_115763 [Melampsora larici-populina 98AG31]	749867430	KIJ37716.1	1370	812	2116	802	1215	439	184	283	41.9134	742	3.63633e-81	hypothetical protein M422DRAFT_177632 [Sphaerobolus stellatus SS14]	353242791	CCA74403.1	622	881	2107	59
GYY|c14266_g2	755	599386642	XP_007409733.1	383	1	753	113	363	251	162	196	64.5418	894	7.97652e-117	family 26 glycoside hydrolase [Melampsora larici-populina 98AG31]>gi|328857658|gb|EGG06773.1| family 26 glycoside hydrolase [Melampsora larici-populina 98AG31]	403166678	XP_003326566.2	487	1	753	220	469	251	158	191	62.9482	903	8.84426e-117	hypothetical protein PGTG_07544 [Puccinia graminis f. sp. tritici CRL 75-36-700-3]>gi|375166667|gb|EFP82147.2| hypothetical protein PGTG_07544 [Puccinia graminis f. sp. tritici CRL 75-36-700-3]	599394942	XP_007411263.1	478	1	753	211	460	251	152	193	60.5578	886	2.48974e-114	family 26 glycoside hydrolase [Melampsora larici-populina 98AG31]>gi|328856219|gb|EGG05341.1| family 26 glycoside hydrolase [Melampsora larici-populina 98AG31]	403160683	XP_003321147.2	460	4	753	190
GYY|c15959_g1	1265	331211677	XP_003307108.1	158	660	1121	1	154	154	145	150	94.1558	648	2.29769e-80	60S ribosomal protein L25 [Puccinia graminis f. sp. tritici CRL 75-36-700-3]>gi|2507312|sp|P51997.2|RL25_PUCGR RecName: Full=60S ribosomal protein L25>gi|1707876|gb|AAB41938.1| ribosomal protein L25 [Puccinia graminis f. sp. avenae]>gi|309297511|gb|EFP74102.1| 60S ribosomal protein L25 [Puccinia graminis f. sp. tritici CRL 75-36-700-3]	599416911	XP_007415385.1	158	660	1121	1	154	154	135	146	87.6623	607	2.62199e-74	hypothetical protein MELLADRAFT_50145 [Melampsora larici-populina 98AG31]>gi|328852136|gb|EGG01284.1| hypothetical protein MELLADRAFT_50145 [Melampsora larici-populina 98AG31]	598023948	XP_007341451.1	163	660	1025	38	159	122	93	110	76.2295	504	6.49839e-59	hypothetical protein AURDEDRAFT_160456 [Auricularia delicata TFB-10046 SS5]>gi|393243039|gb|EJD50555.1| hypothetical protein AURDEDRAFT_160456 [Auricularia delicata TFB-10046 SS5]	761949618	KIY69304.1	155	660	1025	30
GYY|c6543_g1	1451	599399922	XP_007412140.1	347	150	1184	1	345	345	290	317	84.058	1469	0	hypothetical protein MELLADRAFT_44122 [Melampsora larici-populina 98AG31]>gi|328855575|gb|EGG04701.1| hypothetical protein MELLADRAFT_44122 [Melampsora larici-populina 98AG31]	331245457	XP_003335365.1	353	153	1184	3	349	347	287	314	82.7089	1411	0	malate dehydrogenase, NAD-dependent [Puccinia graminis f. sp. tritici CRL 75-36-700-3]>gi|309314355|gb|EFP90946.1| malate dehydrogenase, NAD-dependent [Puccinia graminis f. sp. tritici CRL 75-36-700-3]	358057969	GAA96214.1	346	177	1184	5	343	339	232	281	68.4366	1192	1.32771e-158	hypothetical protein E5Q_02878 [Mixia osmundae IAM 14324]>gi|658167497|gb|KEI42206.1| hypothetical protein L969DRAFT_69061 [Mixia osmundae IAM 14324]	757321601	KIR27685.1	338	246	1184	26
GYY|c14737_g1	2297	403171037	XP_003889451.1	409	989	1876	118	408	296	207	242	69.9324	1078	9.79102e-137	hypothetical protein PGTG_21811 [Puccinia graminis f. sp. tritici CRL 75-36-700-3]>gi|375169006|gb|EHS63794.1| hypothetical protein PGTG_21811 [Puccinia graminis f. sp. tritici CRL 75-36-700-3]	751692696	KIM42681.1	509	980	2011	2	338	344	157	216	45.6395	832	3.98007e-130	hypothetical protein M413DRAFT_444355 [Hebeloma cylindrosporum h7]	751173132	KIL59166.1	535	980	1915	61	364	312	162	210	51.9231	860	6.83282e-130	hypothetical protein M378DRAFT_15030 [Amanita muscaria Koide BX008]	630346801	XP_007862701.1	510	980	1846	57
GYY|c26075_g1	250	692169707	KGG52167.1	167	111	242	123	166	44	28	34	63.6364	153	1.55598e-11	uracil phosphoribosyltransferase [Mitosporidium daphniae]	757323360	KIR29435.1	68	111	248	20	65	46	26	34	56.5217	144	7.82738e-11	hypothetical protein I309_01499 [Cryptococcus gattii LA55]>gi|757328552|gb|KIR34602.1| hypothetical protein I352_02853 [Cryptococcus gattii MMRL2647]>gi|757333430|gb|KIR39462.1| hypothetical protein I313_04483 [Cryptococcus gattii Ram5]>gi|757367999|gb|KIR73797.1| hypothetical protein I310_02470 [Cryptococcus gattii CA1014]>gi|757387966|gb|KIR93289.1| hypothetical protein I304_02953 [Cryptococcus…	686626648	KGB77968.1	85	111	248	37	82	46	26	34	56.5217	144	1.05315e-10	uracil phosphoribosyltransferase [Cryptococcus gattii R265]	552936504	ESA19815.1	216	117	248	170
GYY|c39417_g1	232	763725717	KJA23145.1	762	15	200	134	195	62	36	44	58.0645	187	4.09197e-15	hypothetical protein HYPSUDRAFT_40307 [Hypholoma sublateritium FD-334 SS-4]	597989797	XP_007331917.1	670	3	200	4	69	66	32	49	48.4848	184	9.65762e-15	hypothetical protein AGABI1DRAFT_43493, partial [Agaricus bisporus var. burnettii JB137-S8]>gi|409076944|gb|EKM77312.1| hypothetical protein AGABI1DRAFT_43493, partial [Agaricus bisporus var. burnettii JB137-S8]	568462783	XP_006463365.1	761	3	200	116	181	66	32	49	48.4848	182	1.65522e-14	hypothetical protein AGABI2DRAFT_120189 [Agaricus bisporus var. bisporus H97]>gi|426195290|gb|EKV45220.1| hypothetical protein AGABI2DRAFT_120189 [Agaricus bisporus var. bisporus H97]	751697020	KIM46998.1	670	15	218	133
GYY|c10323_g1	720	403166695	XP_003326574.2	218	133	720	14	211	198	80	116	40.404	392	1.00076e-43	hypothetical protein PGTG_07552 [Puccinia graminis f. sp. tritici CRL 75-36-700-3]>gi|375166675|gb|EFP82155.2| hypothetical protein PGTG_07552 [Puccinia graminis f. sp. tritici CRL 75-36-700-3]	403165502	XP_003325493.2	477	145	714	275	466	195	81	117	41.5385	405	2.56567e-43	hypothetical protein PGTG_07326 [Puccinia graminis f. sp. tritici CRL 75-36-700-3]>gi|375165749|gb|EFP81074.2| hypothetical protein PGTG_07326 [Puccinia graminis f. sp. tritici CRL 75-36-700-3]	331219569	XP_003322461.1	468	145	714	269	460	197	84	116	42.6396	381	4.66567e-40	hypothetical protein PGTG_03998 [Puccinia graminis f. sp. tritici CRL 75-36-700-3]>gi|309301451|gb|EFP78042.1| hypothetical protein PGTG_03998 [Puccinia graminis f. sp. tritici CRL 75-36-700-3]	331225643	XP_003325492.1	476	145	714	274
GYY|c8527_g1	761	121483702	ABM54184.1	207	104	727	1	207	208	203	205	97.5962	594	7.06091e-74	PEAt1 [Alternaria tenuissima]	636580117	XP_008021397.1	207	104	727	1	207	208	196	201	94.2308	584	1.89917e-72	hypothetical protein SETTUDRAFT_166568 [Setosphaeria turcica Et28A]>gi|482813916|gb|EOA90594.1| hypothetical protein SETTUDRAFT_166568 [Setosphaeria turcica Et28A]	330928820	XP_003302410.1	209	104	727	1	209	209	196	204	93.7799	582	4.81055e-72	hypothetical protein PTT_14214 [Pyrenophora teres f. teres 0-1]>gi|311322229|gb|EFQ89470.1| hypothetical protein PTT_14214 [Pyrenophora teres f. teres 0-1]	189199386	XP_001936030.1	209	104	727	1
GYY|c40588_g1	363	169611492	XP_001799164.1	158	127	363	97	158	79	42	49	53.1646	194	7.823e-17	hypothetical protein SNOG_08860 [Phaeosphaeria nodorum SN15]>gi|111062908|gb|EAT84028.1| hypothetical protein SNOG_08860 [Phaeosphaeria nodorum SN15]	636588107	XP_008025392.1	150	145	360	94	146	72	38	44	52.7778	168	2.97011e-13	hypothetical protein SETTUDRAFT_88249 [Setosphaeria turcica Et28A]>gi|482809990|gb|EOA86796.1| hypothetical protein SETTUDRAFT_88249 [Setosphaeria turcica Et28A]	189194219	XP_001933448.1	153	133	345	98	151	71	35	43	49.2958	162	1.94569e-12	conserved hypothetical protein [Pyrenophora tritici-repentis Pt-1C-BFP]>gi|187979012|gb|EDU45638.1| conserved hypothetical protein [Pyrenophora tritici-repentis Pt-1C-BFP]	330931255	XP_003303330.1	153	133	345	98
GYY|c34090_g1	290	628201807	XP_007711108.1	559	1	288	427	522	96	73	77	76.0417	375	4.18283e-41	hypothetical protein COCCADRAFT_92919 [Bipolaris zeicola 26-R-13]>gi|576920493|gb|EUC34649.1| hypothetical protein COCCADRAFT_92919 [Bipolaris zeicola 26-R-13]>gi|578489894|gb|EUN27315.1| hypothetical protein COCVIDRAFT_37630 [Bipolaris victoriae FI3]	627819825	XP_007682752.1	560	1	288	427	522	96	72	76	75	371	1.89943e-40	hypothetical protein COCMIDRAFT_81233 [Bipolaris oryzae ATCC 44560]>gi|576937287|gb|EUC50776.1| hypothetical protein COCMIDRAFT_81233 [Bipolaris oryzae ATCC 44560]	452003022	EMD95479.1	549	1	288	417	512	96	71	77	73.9583	368	3.9293e-40	hypothetical protein COCHEDRAFT_1165572 [Bipolaris maydis C5]>gi|477593273|gb|ENI10342.1| hypothetical protein COCC4DRAFT_67370 [Bipolaris maydis ATCC 48331]	628056461	XP_007695004.1	559	1	288	427
GYY|c29313_g1	238	477524545	ENH76483.1	809	1	234	384	459	79	41	51	51.8987	193	6.21574e-16	C6 transcription factor [Colletotrichum orbiculare MAFF 240422]	615477839	XP_007603176.1	760	1	234	329	405	83	43	52	51.8072	190	1.71346e-15	hypothetical protein CFIO01_12255 [Colletotrichum fioriniae PJ7]>gi|588890463|gb|EXF73183.1| hypothetical protein CFIO01_12255 [Colletotrichum fioriniae PJ7]	380482668	CCF41098.1	574	1	234	389	462	82	40	51	48.7805	184	8.4836e-15	hypothetical protein CH063_11479 [Colletotrichum higginsianum]	530460712	EQB43990.1	1442	1	234	1011
GYY|c12738_g1	1123	331218990	XP_003322172.1	207	194	712	25	207	184	93	115	50.5435	363	2.99999e-38	hypothetical protein PGTG_03709 [Puccinia graminis f. sp. tritici CRL 75-36-700-3]>gi|309301162|gb|EFP77753.1| hypothetical protein PGTG_03709 [Puccinia graminis f. sp. tritici CRL 75-36-700-3]	403161860	XP_003322171.2	199	194	496	25	125	101	65	84	64.3564	360	7.40698e-38	hypothetical protein PGTG_03708 [Puccinia graminis f. sp. tritici CRL 75-36-700-3]>gi|375171958|gb|EFP77752.2| hypothetical protein PGTG_03708 [Puccinia graminis f. sp. tritici CRL 75-36-700-3]	154794558	ABS86310.1	193	194	496	13	113	101	64	76	63.3663	337	1.23867e-34	hesp-379-like protein [Melampsora medusae f. sp. deltoidis]	154794524	ABS86293.1	205	194	496	25
GYY|c15974_g1	5525	403176298	XP_003334988.2	2137	788	4429	425	1846	1442	632	825	43.828	2751	0	hypothetical protein PGTG_16595 [Puccinia graminis f. sp. tritici CRL 75-36-700-3]>gi|375172190|gb|EFP90569.2| hypothetical protein PGTG_16595 [Puccinia graminis f. sp. tritici CRL 75-36-700-3]	599367056	XP_007406216.1	1263	941	4414	92	1259	1225	550	755	44.898	2589	0	hypothetical protein MELLADRAFT_33801 [Melampsora larici-populina 98AG31]>gi|328861644|gb|EGG10747.1| hypothetical protein MELLADRAFT_33801, partial [Melampsora larici-populina 98AG31]	634352572	KDE07693.1	1745	941	4477	369	1644	1310	481	695	36.7176	1901	0	hypothetical protein MVLG_02152 [Microbotryum violaceum p1A1 Lamole]	636606041	XP_008034155.1	1289	941	4429	17
GYY|c17937_g1	2839	331234837	XP_003330079.1	662	648	2342	138	661	578	307	362	53.1142	1152	3.42053e-142	hypothetical protein PGTG_10989 [Puccinia graminis f. sp. tritici CRL 75-36-700-3]>gi|309309069|gb|EFP85660.1| hypothetical protein PGTG_10989 [Puccinia graminis f. sp. tritici CRL 75-36-700-3]	599352971	XP_007403603.1	663	645	2063	208	663	520	245	292	47.1154	860	1.18198e-99	hypothetical protein MELLADRAFT_58492 [Melampsora larici-populina 98AG31]>gi|328863566|gb|EGG12665.1| hypothetical protein MELLADRAFT_58492 [Melampsora larici-populina 98AG31]	814541541	CEQ41027.1	393	1644	2006	5	128	124	73	88	58.871	386	2.23125e-37	SPOSA6832_02711 [Sporidiobolus salmonicolor]	403164121	XP_003890185.1	191	648	1292	1
GYY|c18147_g1	1722	403167862	XP_003327605.2	180	1037	1573	1	176	179	133	155	74.3017	705	1.07655e-86	hypothetical protein PGTG_09139 [Puccinia graminis f. sp. tritici CRL 75-36-700-3]>gi|375167231|gb|EFP83186.2| hypothetical protein PGTG_09139 [Puccinia graminis f. sp. tritici CRL 75-36-700-3]	646293395	KDQ14569.1	183	1040	1573	1	177	179	107	134	59.7765	549	8.26702e-64	hypothetical protein BOTBODRAFT_346040 [Botryobasidium botryosum FD-172 SS1]	358054196	GAA99732.1	179	1049	1573	1	169	175	109	133	62.2857	546	2.61415e-63	hypothetical protein E5Q_06435 [Mixia osmundae IAM 14324]>gi|658162913|gb|KEI37630.1| hypothetical protein L969DRAFT_52334 [Mixia osmundae IAM 14324]	751181153	KIL67099.1	183	1037	1573	1
GYY|c18847_g1	2504	403174377	XP_003333356.2	623	184	2070	11	623	679	274	364	40.3535	1141	2.88908e-142	hypothetical protein PGTG_15140 [Puccinia graminis f. sp. tritici CRL 75-36-700-3]>gi|375170949|gb|EFP88937.2| hypothetical protein PGTG_15140 [Puccinia graminis f. sp. tritici CRL 75-36-700-3]	599385745	XP_007409549.1	573	343	2067	58	566	592	250	328	42.2297	1111	1.92171e-138	family 5 glycoside hydrolase [Melampsora larici-populina 98AG31]>gi|328857993|gb|EGG07107.1| family 5 glycoside hydrolase [Melampsora larici-populina 98AG31]	403174407	XP_003333378.2	589	301	2064	43	578	594	236	341	39.7306	1110	4.41302e-138	hypothetical protein PGTG_15162 [Puccinia graminis f. sp. tritici CRL 75-36-700-3]>gi|375170963|gb|EFP88959.2| hypothetical protein PGTG_15162 [Puccinia graminis f. sp. tritici CRL 75-36-700-3]	599400771	XP_007412297.1	554	451	2073	11
GYY|c12791_g1	1535	403175008	XP_003333897.2	367	343	1428	1	366	369	324	338	87.8049	1718	0	CMGC/CDK/CDK7 protein kinase [Puccinia graminis f. sp. tritici CRL 75-36-700-3]>gi|375171414|gb|EFP89478.2| CMGC/CDK/CDK7 protein kinase [Puccinia graminis f. sp. tritici CRL 75-36-700-3]	599357435	XP_007404399.1	362	343	1428	1	361	362	312	331	86.1878	1681	0	hypothetical protein MELLADRAFT_32688 [Melampsora larici-populina 98AG31]>gi|328862924|gb|EGG12024.1| hypothetical protein MELLADRAFT_32688 [Melampsora larici-populina 98AG31]	472580644	EMS18428.1	361	343	1398	11	358	352	230	281	65.3409	1261	2.09293e-168	cyclin-dependent protein kinase [Rhodosporidium toruloides NP11]>gi|647397131|emb|CDR39924.1| RHTO0S04e12090g1_1 [Rhodosporidium toruloides]	814539834	CEQ42836.1	367	343	1398	11
GYY|c15343_g1	2240	599425562	XP_007417615.1	395	270	1394	21	395	375	366	373	97.6	1967	0	hypothetical protein MELLADRAFT_50777 [Melampsora larici-populina 98AG31]>gi|328849915|gb|EGF99087.1| hypothetical protein MELLADRAFT_50777 [Melampsora larici-populina 98AG31]	751839588	CEL59782.1	393	276	1394	21	393	373	351	361	94.1019	1883	0	ATP-dependent RNA helicase FAL1 [Rhizoctonia solani AG-1 IB]	552913464	ERZ98750.1	397	255	1394	18	397	380	347	365	91.3158	1876	0	hypothetical protein GLOINDRAFT_339458 [Rhizophagus irregularis DAOM 181602]>gi|595438395|gb|EXX52159.1| Fal1p [Rhizophagus irregularis DAOM 197198w]	597910748	XP_007302673.1	396	264	1394	20
GYY|c18211_g1	3834	403159070	XP_003319727.2	896	326	2221	118	756	644	407	499	63.1988	2016	0	hypothetical protein PGTG_01901 [Puccinia graminis f. sp. tritici CRL 75-36-700-3]>gi|375166576|gb|EFP75308.2| hypothetical protein PGTG_01901 [Puccinia graminis f. sp. tritici CRL 75-36-700-3]	599413118	XP_007414420.1	552	326	1912	10	546	565	133	244	23.5398	308	1.05382e-26	hypothetical protein MELLADRAFT_91388 [Melampsora larici-populina 98AG31]>gi|328853295|gb|EGG02435.1| hypothetical protein MELLADRAFT_91388 [Melampsora larici-populina 98AG31]	403172547	XP_003331668.2	1008	368	2134	52	653	627	155	264	24.7209	299	6.27645e-25	hypothetical protein PGTG_12833 [Puccinia graminis f. sp. tritici CRL 75-36-700-3]>gi|375169898|gb|EFP87249.2| hypothetical protein PGTG_12833 [Puccinia graminis f. sp. tritici CRL 75-36-700-3]	667643449	XP_008593556.1	657	320	1426	3
GYY|c28090_g1	205	407927764	EKG20650.1	432	3	200	282	347	66	57	62	86.3636	320	2.78862e-34	PGAP1-like protein [Macrophomina phaseolina MS6]	615426400	XP_007588311.1	404	3	200	255	320	66	57	61	86.3636	317	5.72808e-34	putative pgap1-like protein [Neofusicoccum parvum UCRNP2]>gi|485917211|gb|EOD44255.1| putative pgap1-like protein [Neofusicoccum parvum UCRNP2]	821060585	KKY16074.1	965	3	203	134	200	67	57	64	85.0746	316	1.21703e-32	putative glutamate carboxypeptidase [Diplodia seriata]	759226489	KIW03475.1	335	15	200	191
GYY|c24412_g1	267	189205471	XP_001939070.1	1006	6	140	965	1006	45	39	39	86.6667	183	2.2686e-14	hypothetical protein PTRG_08738 [Pyrenophora tritici-repentis Pt-1C-BFP]>gi|187975163|gb|EDU41789.1| hypothetical protein PTRG_08738 [Pyrenophora tritici-repentis Pt-1C-BFP]	330932901	XP_003303962.1	1004	3	140	962	1004	46	38	39	82.6087	175	2.96197e-13	hypothetical protein PTT_16365 [Pyrenophora teres f. teres 0-1]>gi|311319724|gb|EFQ87945.1| hypothetical protein PTT_16365 [Pyrenophora teres f. teres 0-1]	628236025	XP_007717189.1	1006	3	140	962	1006	46	38	39	82.6087	173	4.5543e-13	hypothetical protein COCCADRAFT_9134 [Bipolaris zeicola 26-R-13]>gi|576914137|gb|EUC28513.1| hypothetical protein COCCADRAFT_9134 [Bipolaris zeicola 26-R-13]	628074883	XP_007702095.1	1006	6	140	963
GYY|c15794_g1	1496	599380407	XP_007408623.1	177	663	1181	7	177	173	108	130	62.4277	485	3.97683e-55	secreted protein [Melampsora larici-populina 98AG31]>gi|328858747|gb|EGG07858.1| secreted protein [Melampsora larici-populina 98AG31]	331227539	XP_003326438.1	183	642	1178	1	182	183	104	124	56.8306	467	1.85536e-52	hypothetical protein PGTG_08268 [Puccinia graminis f. sp. tritici CRL 75-36-700-3]>gi|309305428|gb|EFP82019.1| hypothetical protein PGTG_08268 [Puccinia graminis f. sp. tritici CRL 75-36-700-3]	599380420	XP_007408624.1	175	696	1181	18	175	162	87	116	53.7037	349	6.5947e-36	secreted protein [Melampsora larici-populina 98AG31]>gi|328858748|gb|EGG07859.1| secreted protein [Melampsora larici-populina 98AG31]	752358621	KIO16859.1	198	591	1181	10
GYY|c39047_g1	347	729717441	CEI86384.1	195	42	347	1	102	102	83	95	81.3725	431	1.06909e-51	Putative Heat shock protein 90-1 [Rhizopus microsporus]	729697829	CEJ04800.1	700	42	347	1	102	102	84	94	82.3529	433	1.94713e-48	Putative Heat shock protein 82 [Rhizopus microsporus]	727145332	CEG72304.1	699	42	347	1	102	102	83	95	81.3725	431	3.14437e-48	Putative Heat shock protein 90 [Rhizopus microsporus]	671688883	CDS03201.1	701	42	347	1
GYY|c30784_g1	232	759283231	KIW59733.1	509	73	231	222	274	53	41	49	77.3585	236	4.67328e-22	hypothetical protein, variant [Exophiala xenobiotica]	759283230	KIW59732.1	598	73	231	311	363	53	41	49	77.3585	237	5.14607e-22	hypothetical protein PV05_00004 [Exophiala xenobiotica]	169620026	XP_001803425.1	1191	73	231	327	379	53	41	47	77.3585	234	2.65877e-21	hypothetical protein SNOG_13214 [Phaeosphaeria nodorum SN15]>gi|160703951|gb|EAT79541.2| hypothetical protein SNOG_13214 [Phaeosphaeria nodorum SN15]	629669611	XP_007796757.1	617	73	231	330
GYY|c18578_g1	1901	331218724	XP_003322039.1	755	742	1056	314	435	122	73	87	59.8361	327	2.63831e-29	hypothetical protein PGTG_03576 [Puccinia graminis f. sp. tritici CRL 75-36-700-3]>gi|309301029|gb|EFP77620.1| hypothetical protein PGTG_03576 [Puccinia graminis f. sp. tritici CRL 75-36-700-3]	599392808	XP_007410856.1	1032	670	1056	829	969	144	74	95	51.3889	313	2.56614e-27	hypothetical protein MELLADRAFT_78014 [Melampsora larici-populina 98AG31]>gi|328856680|gb|EGG05800.1| hypothetical protein MELLADRAFT_78014 [Melampsora larici-populina 98AG31]	331250953	XP_003338080.1	176	721	873	78	128	51	41	46	80.3922	219	1.23068e-17	hypothetical protein PGTG_19556 [Puccinia graminis f. sp. tritici CRL 75-36-700-3]>gi|309317070|gb|EFP93661.1| hypothetical protein PGTG_19556 [Puccinia graminis f. sp. tritici CRL 75-36-700-3]
GYY|c16459_g1	3614	403169937	XP_003329357.2	1285	2175	2501	147	255	112	56	76	50	280	1.23042e-22	hypothetical protein PGTG_10409 [Puccinia graminis f. sp. tritici CRL 75-36-700-3]>gi|375168486|gb|EFP84938.2| hypothetical protein PGTG_10409 [Puccinia graminis f. sp. tritici CRL 75-36-700-3]	599365265	XP_007405854.1	1277	2208	2402	444	504	66	30	43	45.4545	147	6.22788e-07	hypothetical protein MELLADRAFT_115312 [Melampsora larici-populina 98AG31]>gi|328862150|gb|EGG11252.1| hypothetical protein MELLADRAFT_115312 [Melampsora larici-populina 98AG31]
GYY|c18305_g1	536	578483070	EUN20678.1	84	244	477	1	78	78	62	67	79.4872	264	3.14793e-27	hypothetical protein COCVIDRAFT_43164 [Bipolaris victoriae FI3]	627917493	XP_007692013.1	83	244	477	1	78	78	62	66	79.4872	263	5.87478e-27	hypothetical protein COCMIDRAFT_106100 [Bipolaris oryzae ATCC 44560]>gi|576927801|gb|EUC41470.1| hypothetical protein COCMIDRAFT_106100 [Bipolaris oryzae ATCC 44560]	452000708	EMD93169.1	86	244	477	1	78	78	61	65	78.2051	257	3.95783e-26	hypothetical protein COCHEDRAFT_1173100 [Bipolaris maydis C5]>gi|477583137|gb|ENI00238.1| hypothetical protein COCC4DRAFT_206225 [Bipolaris maydis ATCC 48331]	628072541	XP_007700924.1	84	244	477	1
GYY|c23146_g1	359	330913120	XP_003296195.1	106	12	317	1	102	102	73	91	71.5686	407	2.7995e-49	hypothetical protein PTT_05309 [Pyrenophora teres f. teres 0-1]>gi|311331868|gb|EFQ95711.1| hypothetical protein PTT_05309 [Pyrenophora teres f. teres 0-1]	189190982	XP_001931830.1	386	3	317	278	382	105	75	96	71.4286	421	4.18572e-48	conserved hypothetical protein [Pyrenophora tritici-repentis Pt-1C-BFP]>gi|187973436|gb|EDU40935.1| conserved hypothetical protein [Pyrenophora tritici-repentis Pt-1C-BFP]	636579149	XP_008020913.1	107	12	320	1	103	103	69	84	66.9903	378	7.45503e-45	hypothetical protein SETTUDRAFT_162450 [Setosphaeria turcica Et28A]>gi|482815214|gb|EOA91889.1| hypothetical protein SETTUDRAFT_162450 [Setosphaeria turcica Et28A]	627921072	XP_007693177.1	104	12	320	1
GYY|c34884_g1	423	701779694	KGQ13075.1	949	2	373	491	614	124	71	94	57.2581	344	3.79929e-35	Protease 4 [Beauveria bassiana D1-5]
GYY|c18481_g1	1542	403171082	XP_003889456.1	367	145	663	102	276	175	123	147	70.2857	710	7.68283e-90	hypothetical protein PGTG_21816 [Puccinia graminis f. sp. tritici CRL 75-36-700-3]>gi|375169027|gb|EHS63799.1| hypothetical protein PGTG_21816 [Puccinia graminis f. sp. tritici CRL 75-36-700-3]	403177747	XP_003336199.2	446	124	705	115	309	195	97	133	49.7436	525	9.98769e-58	hypothetical protein PGTG_17780 [Puccinia graminis f. sp. tritici CRL 75-36-700-3]>gi|375173186|gb|EFP91780.2| hypothetical protein PGTG_17780 [Puccinia graminis f. sp. tritici CRL 75-36-700-3]	599413783	XP_007414531.1	382	136	663	73	249	177	90	120	50.8475	500	1.09405e-54	hypothetical protein MELLADRAFT_72825 [Melampsora larici-populina 98AG31]>gi|328853133|gb|EGG02274.1| hypothetical protein MELLADRAFT_72825 [Melampsora larici-populina 98AG31]	599401996	XP_007412529.1	370	16	684	7
GYY|c21278_g1	4209	403179319	XP_003337668.2	801	418	2817	9	801	800	639	697	79.875	3305	0	urease gamma subunit [Puccinia graminis f. sp. tritici CRL 75-36-700-3]>gi|375164852|gb|EFP93249.2| urease gamma subunit [Puccinia graminis f. sp. tritici CRL 75-36-700-3]	599414781	XP_007414786.1	858	379	2817	44	858	815	631	710	77.4233	3288	0	hypothetical protein MELLADRAFT_45014 [Melampsora larici-populina 98AG31]>gi|328852809|gb|EGG01952.1| hypothetical protein MELLADRAFT_45014 [Melampsora larici-populina 98AG31]	403162203	XP_003322447.2	726	379	2520	44	712	714	541	592	75.7703	2708	0	urease [Puccinia graminis f. sp. tritici CRL 75-36-700-3]>gi|375172508|gb|EFP78028.2| urease [Puccinia graminis f. sp. tritici CRL 75-36-700-3]	634352100	KDE07242.1	843	379	2817	44
GYY|c36438_g1	270	768696071	KJJ25155.1	633	1	270	539	628	90	89	90	98.8889	481	1.28185e-55	Sugar transporter [Penicillium solitum]	700454370	KGO44215.1	633	1	270	539	628	90	87	89	96.6667	468	8.75871e-54	Major facilitator superfamily domain, general substrate transporter [Penicillium expansum]>gi|700460034|gb|KGO49387.1| Major facilitator superfamily domain, general substrate transporter [Penicillium expansum]>gi|700461946|gb|KGO51052.1| Major facilitator superfamily domain, general substrate transporter [Penicillium expansum]	425768825	EKV07337.1	633	1	270	539	628	90	82	86	91.1111	451	2.01964e-51	Galactose-proton symport, putative [Penicillium digitatum Pd1]>gi|425770158|gb|EKV08631.1| Galactose-proton symport, putative [Penicillium digitatum PHI26]	255942425	XP_002561981.1	633	1	270	539
GYY|c22707_g1	247	701771172	KGQ06018.1	479	73	213	1	47	47	35	43	74.4681	185	4.34497e-15	putative ATP-dependent helicase yoaA [Beauveria bassiana D1-5]
GYY|c23625_g1	977	575488472	XP_006683530.1	498	22	912	21	321	302	144	199	47.6821	673	5.10677e-81	hypothetical protein BATDEDRAFT_15187 [Batrachochytrium dendrobatidis JAM81]>gi|328765704|gb|EGF75847.1| hypothetical protein BATDEDRAFT_15187 [Batrachochytrium dendrobatidis JAM81]	751829530	CEL62963.1	361	28	951	14	321	312	144	200	46.1538	630	3.36913e-76	aldehyde dehydrogenase (NAD+) [Rhizoctonia solani AG-1 IB]	599124266	XP_007389301.1	500	1	909	24	330	307	142	195	46.2541	638	7.9399e-76	aldehyde dehydrogenase [Punctularia strigosozonata HHB-11173 SS5]>gi|390594054|gb|EIN03470.1| aldehyde dehydrogenase [Punctularia strigosozonata HHB-11173 SS5]	751687631	KIM37635.1	500	1	918	21
GYY|c14601_g1	1302	403168509	XP_003328134.2	224	908	1093	127	188	62	37	47	59.6774	196	9.50354e-15	hypothetical protein PGTG_09428 [Puccinia graminis f. sp. tritici CRL 75-36-700-3]>gi|375167532|gb|EFP83715.2| hypothetical protein PGTG_09428 [Puccinia graminis f. sp. tritici CRL 75-36-700-3]	599367351	XP_007406279.1	236	911	1093	135	195	61	35	47	57.377	189	8.00997e-14	hypothetical protein MELLADRAFT_70956 [Melampsora larici-populina 98AG31]>gi|328861707|gb|EGG10810.1| hypothetical protein MELLADRAFT_70956 [Melampsora larici-populina 98AG31]
GYY|c14391_g1	678	189188312	XP_001930495.1	245	189	677	1	162	163	129	145	79.1411	684	1.91606e-87	conserved hypothetical protein [Pyrenophora tritici-repentis Pt-1C-BFP]>gi|187972101|gb|EDU39600.1| conserved hypothetical protein [Pyrenophora tritici-repentis Pt-1C-BFP]	330917826	XP_003297972.1	245	189	677	1	162	163	127	144	77.9141	678	1.87506e-86	hypothetical protein PTT_08549 [Pyrenophora teres f. teres 0-1]>gi|311329074|gb|EFQ93935.1| hypothetical protein PTT_08549 [Pyrenophora teres f. teres 0-1]	636581231	XP_008021954.1	252	189	677	1	162	163	132	140	80.9816	669	5.35436e-85	hypothetical protein SETTUDRAFT_125692 [Setosphaeria turcica Et28A]>gi|482813311|gb|EOA90002.1| hypothetical protein SETTUDRAFT_125692 [Setosphaeria turcica Et28A]	169622946	XP_001804881.1	271	189	677	1
GYY|c21886_g1	2929	599406365	XP_007413340.1	561	1087	2664	36	514	555	243	308	43.7838	969	2.65297e-116	family 32 glycosyltransferase [Melampsora larici-populina 98AG31]>gi|328854413|gb|EGG03546.1| family 32 glycosyltransferase [Melampsora larici-populina 98AG31]	691793488	CDO71282.1	519	1738	2520	35	298	268	143	183	53.3582	749	2.84132e-85	Glycosyltransferase Family 32 protein [Trametes cinnabarina]	164662991	XP_001732617.1	695	1717	2475	78	333	257	138	181	53.6965	752	6.32001e-84	hypothetical protein MGL_0392 [Malassezia globosa CBS 7966]>gi|159106520|gb|EDP45403.1| hypothetical protein MGL_0392 [Malassezia globosa CBS 7966]	673525966	CDI52367.1	542	1711	2469	97
GYY|c16768_g1	2656	331225443	XP_003325392.1	809	1181	2218	435	799	365	310	315	84.9315	1578	0	STE/STE20/PAKA protein kinase [Puccinia graminis f. sp. tritici CRL 75-36-700-3]>gi|309304382|gb|EFP80973.1| STE/STE20/PAKA protein kinase [Puccinia graminis f. sp. tritici CRL 75-36-700-3]	599415623	XP_007415032.1	784	1181	2218	406	774	369	306	317	82.9268	1569	0	p21-activated serine/threonine protein kinase [Melampsora larici-populina 98AG31]>gi|328852542|gb|EGG01687.1| p21-activated serine/threonine protein kinase [Melampsora larici-populina 98AG31]	864422087	CRX79182.1	775	1181	2218	426	765	355	277	307	78.0282	1431	0	hypothetical protein ls5931a1_00005, partial [Leucosporidium scottii]	864422076	CRX79172.1	796	1181	2218	447
GYY|c7467_g1	403	403167128	XP_003326931.2	189	1	390	59	188	130	81	100	62.3077	455	3.54928e-55	hypothetical protein PGTG_08468 [Puccinia graminis f. sp. tritici CRL 75-36-700-3]>gi|375166870|gb|EFP82512.2| hypothetical protein PGTG_08468 [Puccinia graminis f. sp. tritici CRL 75-36-700-3]	331228530	XP_003326932.1	184	1	381	57	182	127	69	94	54.3307	378	1.27091e-43	hypothetical protein PGTG_08469 [Puccinia graminis f. sp. tritici CRL 75-36-700-3]>gi|309305922|gb|EFP82513.1| hypothetical protein PGTG_08469 [Puccinia graminis f. sp. tritici CRL 75-36-700-3]	599379073	XP_007408379.1	181	19	384	60	180	122	64	78	52.459	329	2.51721e-36	hypothetical protein MELLADRAFT_74551 [Melampsora larici-populina 98AG31]>gi|328859071|gb|EGG08181.1| hypothetical protein MELLADRAFT_74551 [Melampsora larici-populina 98AG31]	589282722	XP_007007091.1	178	28	222	76
GYY|c14898_g1	925	83026497	ABB96284.1	176	136	375	75	156	82	42	50	51.2195	217	1.30968e-18	hesp-C49 [Melampsora lini]	599370101	XP_007406797.1	178	136	375	75	156	82	40	49	48.7805	207	3.57718e-17	secreted protein [Melampsora larici-populina 98AG31]>gi|328860638|gb|EGG09743.1| secreted protein [Melampsora larici-populina 98AG31]	403168177	XP_003327850.2	161	31	375	18	144	127	42	63	33.0709	161	5.48439e-11	hypothetical protein PGTG_08617 [Puccinia graminis f. sp. tritici CRL 75-36-700-3]>gi|375167384|gb|EFP83431.2| hypothetical protein PGTG_08617 [Puccinia graminis f. sp. tritici CRL 75-36-700-3]
GYY|c36553_g1	291	189195860	XP_001934268.1	553	3	161	1	53	54	44	48	81.4815	234	1.82946e-21	membrane transporter [Pyrenophora tritici-repentis Pt-1C-BFP]>gi|187980147|gb|EDU46773.1| membrane transporter [Pyrenophora tritici-repentis Pt-1C-BFP]	330921563	XP_003299474.1	582	3	161	1	53	54	43	46	79.6296	227	1.86385e-20	hypothetical protein PTT_10473 [Pyrenophora teres f. teres 0-1]>gi|311326849|gb|EFQ92443.1| hypothetical protein PTT_10473 [Pyrenophora teres f. teres 0-1]	627918660	XP_007692386.1	580	3	161	1	53	53	28	34	52.8302	157	6.05689e-11	hypothetical protein COCMIDRAFT_107090 [Bipolaris oryzae ATCC 44560]>gi|576927409|gb|EUC41097.1| hypothetical protein COCMIDRAFT_107090 [Bipolaris oryzae ATCC 44560]	396461573	XP_003835398.1	705	36	236	84
GYY|c22573_g1	249	761923120	KIY44514.1	165	24	248	91	165	75	55	67	73.3333	310	1.79036e-34	hypothetical protein FISHEDRAFT_67431 [Fistulina hepatica ATCC 64428]	749767704	KII92136.1	165	24	248	91	165	75	53	68	70.6667	306	6.87006e-34	hypothetical protein PLICRDRAFT_172272 [Plicaturopsis crispa FD-325 SS-3]	646300665	KDQ21818.1	165	24	248	91	165	75	54	67	72	302	2.99724e-33	hypothetical protein BOTBODRAFT_26227 [Botryobasidium botryosum FD-172 SS1]	751695144	KIM45124.1	165	30	248	91
GYY|c32820_g1	1175	701779913	KGQ13274.1	254	308	1066	1	253	253	157	194	62.0553	847	2.62544e-109	D-tagatose-1,6-bisphosphate aldolase subunit GatY [Beauveria bassiana D1-5]	530479887	EQB58994.1	291	431	1141	11	251	246	87	131	35.3659	344	1.68252e-34	fructose-bisphosphate aldolase class-II [Colletotrichum gloeosporioides Cg-14]	596668658	XP_007276519.1	291	431	1141	11	251	246	86	131	34.9593	342	3.10264e-34	fructose-bisphosphate aldolase [Colletotrichum gloeosporioides Nara gc5]>gi|429859648|gb|ELA34423.1| fructose-bisphosphate aldolase [Colletotrichum gloeosporioides Nara gc5]	615446456	XP_007593371.1	288	440	1141	11
GYY|c23647_g1	201	628189233	XP_007708195.1	179	1	189	1	63	63	61	63	96.8254	329	1.81573e-37	hypothetical protein COCCADRAFT_85289 [Bipolaris zeicola 26-R-13]>gi|576923409|gb|EUC37527.1| hypothetical protein COCCADRAFT_85289 [Bipolaris zeicola 26-R-13]>gi|578494010|gb|EUN31399.1| hypothetical protein COCVIDRAFT_87724 [Bipolaris victoriae FI3]	452000866	EMD93326.1	179	1	189	1	63	63	60	63	95.2381	325	6.26566e-37	hypothetical protein COCHEDRAFT_1020467 [Bipolaris maydis C5]>gi|477590150|gb|ENI07225.1| hypothetical protein COCC4DRAFT_133205 [Bipolaris maydis ATCC 48331]	627833682	XP_007687644.1	179	1	189	1	63	63	60	63	95.2381	325	6.40206e-37	hypothetical protein COCMIDRAFT_94433 [Bipolaris oryzae ATCC 44560]>gi|576932319|gb|EUC45863.1| hypothetical protein COCMIDRAFT_94433 [Bipolaris oryzae ATCC 44560]	169606346	XP_001796593.1	179	1	189	1
GYY|c16512_g1	2798	331220341	XP_003322846.1	386	920	1477	22	209	189	130	151	68.7831	533	2.02893e-57	hypothetical protein PGTG_04383 [Puccinia graminis f. sp. tritici CRL 75-36-700-3]>gi|309301836|gb|EFP78427.1| hypothetical protein PGTG_04383 [Puccinia graminis f. sp. tritici CRL 75-36-700-3]	599377772	XP_007408173.1	671	977	1492	290	475	186	112	128	60.2151	484	1.1792e-48	hypothetical protein MELLADRAFT_77367 [Melampsora larici-populina 98AG31]>gi|328859478|gb|EGG08587.1| hypothetical protein MELLADRAFT_77367 [Melampsora larici-populina 98AG31]	403175948	XP_003334678.2	331	1091	1300	95	165	72	36	53	50	173	8.67112e-11	hypothetical protein PGTG_16537 [Puccinia graminis f. sp. tritici CRL 75-36-700-3]>gi|375171822|gb|EFP90259.2| hypothetical protein PGTG_16537 [Puccinia graminis f. sp. tritici CRL 75-36-700-3]	403175291	XP_003334131.2	331	1091	1300	95
GYY|c35902_g1	261	821057973	KKY13741.1	174	2	259	8	93	86	84	86	97.6744	438	1.45943e-53	putative atp synthase d mitochondrial [Diplodia seriata]	407925078	EKG18099.1	213	2	259	47	132	86	79	81	91.8605	409	9.65626e-49	ATPase F0 complex subunit D mitochondrial [Macrophomina phaseolina MS6]	615423692	XP_007587524.1	174	2	259	8	93	86	77	80	89.5349	397	2.16892e-47	putative atp synthase d mitochondrial protein [Neofusicoccum parvum UCRNP2]>gi|485918330|gb|EOD45007.1| putative atp synthase d mitochondrial protein [Neofusicoccum parvum UCRNP2]	189199378	XP_001936026.1	169	2	259	8
GYY|c18398_g1	1819	599418681	XP_007415930.1	148	1259	1702	1	148	149	82	104	55.0336	414	6.71321e-45	hypothetical protein MELLADRAFT_30398 [Melampsora larici-populina 98AG31]>gi|328851704|gb|EGG00856.1| hypothetical protein MELLADRAFT_30398, partial [Melampsora larici-populina 98AG31]	331216836	XP_003321097.1	153	792	1019	77	149	76	56	61	73.6842	287	1.03315e-41	hypothetical protein PGTG_02139 [Puccinia graminis f. sp. tritici CRL 75-36-700-3]>gi|309300087|gb|EFP76678.1| hypothetical protein PGTG_02139 [Puccinia graminis f. sp. tritici CRL 75-36-700-3]	597980877	XP_007363365.1	381	1130	1720	2	208	209	86	117	41.1483	351	5.91008e-34	acyl-CoA N-acyltransferase [Dichomitus squalens LYAD-421 SS1]>gi|395331266|gb|EJF63647.1| acyl-CoA N-acyltransferase [Dichomitus squalens LYAD-421 SS1]	358054032	GAA99831.1	326	1151	1702	6
GYY|c30919_g1	222	758972880	XP_011386499.1	1436	3	104	1282	1316	35	23	25	65.7143	124	1.06718e-06	hypothetical protein UMAG_00706 [Ustilago maydis 521]>gi|757949835|gb|KIS72298.1| hypothetical protein UMAG_00706 [Ustilago maydis 521]	511009883	EPB91115.1	421	3	128	281	322	42	21	28	50	120	1.76031e-06	hypothetical protein HMPREF1544_01995 [Mucor circinelloides f. circinelloides 1006PhL]	595487618	EXX73300.1	845	3	101	713	745	33	20	24	60.6061	121	1.78433e-06	Gat2p [Rhizophagus irregularis DAOM 197198w]	552922046	ESA06354.1	300	3	101	8
GYY|c23666_g1	254	628054267	XP_007694364.1	97	1	213	1	71	71	66	68	92.9577	357	2.42113e-42	hypothetical protein COCSADRAFT_32710 [Bipolaris sorokiniana ND90Pr]>gi|451856783|gb|EMD70074.1| hypothetical protein COCSADRAFT_32710 [Bipolaris sorokiniana ND90Pr]	627865494	XP_007689854.1	97	1	213	1	71	71	65	67	91.5493	352	1.14391e-41	hypothetical protein COCMIDRAFT_100285 [Bipolaris oryzae ATCC 44560]>gi|628240948|ref|XP_007717927.1| hypothetical protein COCCADRAFT_9722 [Bipolaris zeicola 26-R-13]>gi|477589226|gb|ENI06303.1| hypothetical protein COCC4DRAFT_39472 [Bipolaris maydis ATCC 48331]>gi|576913313|gb|EUC27761.1| hypothetical protein COCCADRAFT_9722 [Bipolaris zeicola 26-R-13]>gi|576930060|gb|EUC43651.1| hypothetical pr…	636586839	XP_008024758.1	97	1	213	1	71	71	64	67	90.1408	347	6.22164e-41	hypothetical protein SETTUDRAFT_168960 [Setosphaeria turcica Et28A]>gi|482810723|gb|EOA87516.1| hypothetical protein SETTUDRAFT_168960 [Setosphaeria turcica Et28A]	330932472	XP_003303786.1	97	1	213	1
GYY|c32857_g1	269	768679758	KJJ09771.1	194	94	171	169	194	26	23	24	88.4615	125	1.31305e-07	5-aminolevulinate synthase [Penicillium solitum]
GYY|c36048_g1	259	671142515	XP_008710809.1	1062	21	257	533	611	79	34	54	43.038	156	9.1194e-11	hypothetical protein HMPREF1541_00281 [Cyphellophora europaea CBS 101466]>gi|568123512|gb|ETN46097.1| hypothetical protein HMPREF1541_00281 [Cyphellophora europaea CBS 101466]	630344159	XP_007861380.1	727	21	215	327	391	65	35	46	53.8462	155	9.23228e-11	hypothetical protein GLOTRDRAFT_69388 [Gloeophyllum trabeum ATCC 11539]>gi|521731057|gb|EPQ61140.1| hypothetical protein GLOTRDRAFT_69388 [Gloeophyllum trabeum ATCC 11539]	472586193	EMS23721.1	1117	9	233	533	607	75	35	52	46.6667	155	9.53821e-11	elongation factor 3 [Rhodosporidium toruloides NP11]>gi|647397721|emb|CDR40957.1| RHTO0S05e09714g1_1 [Rhodosporidium toruloides]	658164733	KEI39446.1	1102	18	215	535
GYY|c31007_g1	285	396460308	XP_003834766.1	330	1	279	110	201	94	56	71	59.5745	282	7.57793e-29	hypothetical protein LEMA_P069090.1 [Leptosphaeria maculans JN3]>gi|312211316|emb|CBX91401.1| hypothetical protein LEMA_P069090.1 [Leptosphaeria maculans JN3]	636587917	XP_008025297.1	329	1	285	114	204	95	51	72	53.6842	269	6.39028e-27	hypothetical protein SETTUDRAFT_87863 [Setosphaeria turcica Et28A]>gi|482809864|gb|EOA86670.1| hypothetical protein SETTUDRAFT_87863 [Setosphaeria turcica Et28A]	628204042	XP_007711564.1	320	1	279	111	199	93	49	69	52.6882	258	1.57459e-25	hypothetical protein COCCADRAFT_4471 [Bipolaris zeicola 26-R-13]>gi|576919971|gb|EUC34136.1| hypothetical protein COCCADRAFT_4471 [Bipolaris zeicola 26-R-13]	578495517	EUN32898.1	320	1	279	111
GYY|c21446_g1	4409	403164559	XP_003324649.2	1254	77	1588	193	695	534	252	314	47.191	745	2.30626e-78	hypothetical protein PGTG_06186 [Puccinia graminis f. sp. tritici CRL 75-36-700-3]>gi|375165215|gb|EFP80230.2| hypothetical protein PGTG_06186 [Puccinia graminis f. sp. tritici CRL 75-36-700-3]	599363244	XP_007405466.1	1223	77	1624	188	709	550	201	288	36.5455	590	2.38817e-59	hypothetical protein MELLADRAFT_92211 [Melampsora larici-populina 98AG31]>gi|328861762|gb|EGG10864.1| hypothetical protein MELLADRAFT_92211 [Melampsora larici-populina 98AG31]
GYY|c29308_g1	249	511004689	EPB86052.1	473	3	236	232	312	81	43	56	53.0864	216	2.33924e-19	hypothetical protein HMPREF1544_07128 [Mucor circinelloides f. circinelloides 1006PhL]	758361504	CEP16061.1	782	3	236	541	621	81	42	56	51.8519	216	6.77244e-19	hypothetical protein [Parasitella parasitica]	595439824	EXX53017.1	474	3	236	235	313	81	44	52	54.321	208	3.19371e-18	Hbs1p [Rhizophagus irregularis DAOM 197198w]	552939600	ESA22676.1	475	3	236	235
GYY|c23819_g1	222	748515770	XP_011124566.1	151	1	204	73	140	68	68	68	100	263	9.31264e-28	hypothetical protein AOL_s00097g431 [Arthrobotrys oligospora ATCC 24927]>gi|345563817|gb|EGX46801.1| hypothetical protein AOL_s00097g431 [Arthrobotrys oligospora ATCC 24927]	666864969	KEZ41593.1	150	1	204	72	139	68	67	67	98.5294	263	9.79495e-28	hypothetical protein SAPIO_CDS7769 [Scedosporium apiospermum]	671150847	XP_008714365.1	151	1	204	73	140	68	68	68	100	263	9.93102e-28	40S ribosomal protein S14 [Cyphellophora europaea CBS 101466]>gi|568120027|gb|ETN42629.1| 40S ribosomal protein S14 [Cyphellophora europaea CBS 101466]	667831940	XP_007780139.1	151	1	204	73
GYY|c16651_g1	4238	599392919	XP_007410880.1	1127	1014	4214	1	1023	1092	554	710	50.7326	2232	0	hypothetical protein MELLADRAFT_116739 [Melampsora larici-populina 98AG31]>gi|328856704|gb|EGG05824.1| hypothetical protein MELLADRAFT_116739 [Melampsora larici-populina 98AG31]	403164171	XP_003890129.1	1019	2277	4214	1	648	656	409	494	62.3476	1819	0	hypothetical protein PGTG_21131 [Puccinia graminis f. sp. tritici CRL 75-36-700-3]>gi|375164917|gb|EHS62810.1| hypothetical protein PGTG_21131 [Puccinia graminis f. sp. tritici CRL 75-36-700-3]	358054054	GAA99853.1	1086	2583	3998	96	568	486	275	349	56.5844	1488	0	hypothetical protein E5Q_06556 [Mixia osmundae IAM 14324]>gi|658167634|gb|KEI42343.1| hypothetical protein L969DRAFT_91794 [Mixia osmundae IAM 14324]	864422152	CRX79246.1	1302	2718	3998	62
GYY|c33866_g1	263	169618772	XP_001802799.1	987	3	263	705	791	87	78	81	89.6552	419	2.69822e-46	hypothetical protein SNOG_12578 [Phaeosphaeria nodorum SN15]>gi|160703677|gb|EAT79876.2| hypothetical protein SNOG_12578 [Phaeosphaeria nodorum SN15]	396459307	XP_003834266.1	1080	3	263	793	880	88	75	82	85.2273	396	4.86137e-43	hypothetical protein LEMA_P059350.1 [Leptosphaeria maculans JN3]>gi|312210815|emb|CBX90901.1| hypothetical protein LEMA_P059350.1 [Leptosphaeria maculans JN3]	615427983	XP_007588813.1	360	3	263	69	155	87	70	81	80.4598	380	7.02323e-43	putative c2h2 finger domain protein [Neofusicoccum parvum UCRNP2]>gi|485916377|gb|EOD43732.1| putative c2h2 finger domain protein [Neofusicoccum parvum UCRNP2]	189210661	XP_001941662.1	1036	3	263	751
GYY|c24195_g1	228	599400280	XP_007412212.1	282	2	151	1	50	50	31	35	62	162	1.37154e-12	hypothetical protein MELLADRAFT_72374 [Melampsora larici-populina 98AG31]>gi|328855294|gb|EGG04421.1| hypothetical protein MELLADRAFT_72374 [Melampsora larici-populina 98AG31]	331251310	XP_003338254.1	270	2	151	1	51	51	31	39	60.7843	157	5.89793e-12	hypothetical protein PGTG_19870 [Puccinia graminis f. sp. tritici CRL 75-36-700-3]>gi|309317244|gb|EFP93835.1| hypothetical protein PGTG_19870 [Puccinia graminis f. sp. tritici CRL 75-36-700-3]	472587314	EMS24813.1	269	2	151	1	51	51	30	35	58.8235	138	3.31516e-09	Cell wall beta-glucan synthesis family protein [Rhodosporidium toruloides NP11]>gi|647401241|emb|CDR47348.1| RHTO0S14e02410g1_1 [Rhodosporidium toruloides]	636614099	XP_008038184.1	258	8	151	1
GYY|c40078_g1	230	402222786	EJU02852.1	194	1	228	84	159	76	63	72	82.8947	330	2.40032e-37	40S ribosomal protein S9 [Dacryopinax sp. DJM-731 SS1]	302673469	XP_003026421.1	193	1	228	84	159	76	61	72	80.2632	329	3.8772e-37	40S ribosomal protein S9 [Schizophyllum commune H4-8]>gi|300100103|gb|EFI91518.1| 40S ribosomal protein S9 [Schizophyllum commune H4-8]	751681535	KIM31691.1	192	1	228	84	159	76	60	72	78.9474	327	8.46181e-37	hypothetical protein M408DRAFT_236801 [Serendipita vermifera MAFF 305830]	550806316	ERS98231.1	190	1	228	82
GYY|c20703_g1	3865	403171437	XP_003330673.2	1503	695	3694	284	1288	1040	683	780	65.6731	3191	0	CAMK/CAMKL/KIN1 protein kinase [Puccinia graminis f. sp. tritici CRL 75-36-700-3]>gi|375169183|gb|EFP86254.2| CAMK/CAMKL/KIN1 protein kinase [Puccinia graminis f. sp. tritici CRL 75-36-700-3]	599377295	XP_007408107.1	1016	704	3685	1	890	1038	595	676	57.3218	2584	0	hypothetical protein MELLADRAFT_115980 [Melampsora larici-populina 98AG31]>gi|328859412|gb|EGG08521.1| hypothetical protein MELLADRAFT_115980 [Melampsora larici-populina 98AG31]	658166536	KEI41246.1	1298	2078	3811	268	823	589	369	422	62.6486	1792	0	hypothetical protein L969DRAFT_15266 [Mixia osmundae IAM 14324]	358058862	GAA95260.1	1298	2078	3811	268
GYY|c21076_g1	1733	403171161	XP_003330383.2	382	2	358	9	120	123	43	58	34.9593	146	1.48607e-07	hypothetical protein PGTG_11720 [Puccinia graminis f. sp. tritici CRL 75-36-700-3]>gi|375169057|gb|EFP85964.2| hypothetical protein PGTG_11720 [Puccinia graminis f. sp. tritici CRL 75-36-700-3]	403175178	XP_003889034.1	302	2	190	1	63	63	25	42	39.6825	142	3.01285e-07	hypothetical protein PGTG_22221 [Puccinia graminis f. sp. tritici CRL 75-36-700-3]>gi|375171487|gb|EHS64389.1| hypothetical protein PGTG_22221 [Puccinia graminis f. sp. tritici CRL 75-36-700-3]	403178384	XP_003336824.2	170	8	190	1	61	61	28	39	45.9016	136	4.05822e-07	hypothetical protein PGTG_18230 [Puccinia graminis f. sp. tritici CRL 75-36-700-3]>gi|375164132|gb|EFP92405.2| hypothetical protein PGTG_18230 [Puccinia graminis f. sp. tritici CRL 75-36-700-3]
GYY|c40313_g1	268	528892220	EPZ32623.1	407	164	268	374	406	35	27	30	77.1429	129	1.63151e-07	3-ketoacyl-CoA thiolase A, peroxisomal [Rozella allomycis CSF55]
GYY|c2348_g1	1532	403180329	XP_003338642.2	621	3	929	295	620	342	105	148	30.7018	297	3.39549e-26	hypothetical protein PGTG_20123 [Puccinia graminis f. sp. tritici CRL 75-36-700-3]>gi|375166185|gb|EFP94223.2| hypothetical protein PGTG_20123 [Puccinia graminis f. sp. tritici CRL 75-36-700-3]	403178358	XP_003336798.2	598	3	929	272	597	342	105	147	30.7018	286	9.8537e-25	hypothetical protein PGTG_18366 [Puccinia graminis f. sp. tritici CRL 75-36-700-3]>gi|375164120|gb|EFP92379.2| hypothetical protein PGTG_18366 [Puccinia graminis f. sp. tritici CRL 75-36-700-3]	599420762	XP_007416430.1	466	225	518	334	434	101	29	54	28.7129	145	1.83284e-07	hypothetical protein MELLADRAFT_93707 [Melampsora larici-populina 98AG31]>gi|328851073|gb|EGG00231.1| hypothetical protein MELLADRAFT_93707 [Melampsora larici-populina 98AG31]	599365544	XP_007405914.1	567	255	542	354
GYY|c16405_g2	849	599414143	XP_007414602.1	216	6	248	123	203	81	51	63	62.963	260	2.85635e-24	hypothetical protein MELLADRAFT_91663 [Melampsora larici-populina 98AG31]>gi|328852923|gb|EGG02065.1| hypothetical protein MELLADRAFT_91663 [Melampsora larici-populina 98AG31]	403173416	XP_003889221.1	277	39	266	195	270	76	35	49	46.0526	166	3.75698e-11	hypothetical protein PGTG_21891 [Puccinia graminis f. sp. tritici CRL 75-36-700-3]>gi|375170532|gb|EHS64141.1| hypothetical protein PGTG_21891 [Puccinia graminis f. sp. tritici CRL 75-36-700-3]	403166637	XP_003326533.2	278	39	266	196	271	76	33	47	43.4211	157	6.00628e-10	hypothetical protein PGTG_07511 [Puccinia graminis f. sp. tritici CRL 75-36-700-3]>gi|375166650|gb|EFP82114.2| hypothetical protein PGTG_07511 [Puccinia graminis f. sp. tritici CRL 75-36-700-3]
GYY|c36563_g1	533	701777547	KGQ11244.1	782	22	531	560	729	170	152	160	89.4118	800	1.99175e-99	Lon protease [Beauveria bassiana D1-5]	575482646	XP_006680617.1	645	34	531	464	633	170	91	117	53.5294	447	2.18892e-49	hypothetical protein BATDEDRAFT_12969 [Batrachochytrium dendrobatidis JAM81]>gi|328768691|gb|EGF78737.1| hypothetical protein BATDEDRAFT_12969 [Batrachochytrium dendrobatidis JAM81]	656909973	KEF55651.1	929	22	531	746	919	174	85	125	48.8506	448	7.37624e-49	lon protease like 2, peroxisomal [Exophiala aquamarina CBS 119918]	759210056	KIV87402.1	972	22	531	789
GYY|c13634_g1	1261	115442940	XP_001218277.1	81	870	1088	9	81	73	66	69	90.411	336	1.60768e-35	60S ribosomal protein L44 [Aspergillus terreus NIH2624]>gi|114188146|gb|EAU29846.1| 60S ribosomal protein L44 [Aspergillus terreus NIH2624]	511002020	EPB83469.1	117	870	1088	45	117	73	65	69	89.0411	335	5.79234e-35	60S ribosomal protein L44 [Mucor circinelloides f. circinelloides 1006PhL]	758349422	GAN08336.1	106	870	1088	34	106	73	65	69	89.0411	334	6.04638e-35	60S ribosomal protein L42 [Mucor ambiguus]>gi|758364726|emb|CEP12841.1| hypothetical protein [Parasitella parasitica]	758360313	CEP17426.1	158	870	1091	85
GYY|c19043_g1	1476	403171139	XP_003330366.2	348	390	1343	1	332	333	185	239	55.5556	849	6.51812e-107	hypothetical protein PGTG_11703 [Puccinia graminis f. sp. tritici CRL 75-36-700-3]>gi|375169048|gb|EFP85947.2| hypothetical protein PGTG_11703 [Puccinia graminis f. sp. tritici CRL 75-36-700-3]	599424359	XP_007417281.1	331	462	1298	13	283	280	146	189	52.1429	628	3.23156e-74	hypothetical protein MELLADRAFT_118292 [Melampsora larici-populina 98AG31]>gi|328850351|gb|EGF99517.1| hypothetical protein MELLADRAFT_118292 [Melampsora larici-populina 98AG31]	302687612	XP_003033486.1	322	492	1310	3	263	279	107	146	38.3513	371	2.34579e-37	hypothetical protein SCHCODRAFT_15527 [Schizophyllum commune H4-8]>gi|300107180|gb|EFI98583.1| hypothetical protein SCHCODRAFT_15527 [Schizophyllum commune H4-8]	597999497	XP_007368173.1	325	459	968	107
GYY|c20681_g1	3085	331251410	XP_003338302.1	797	74	1963	12	676	666	484	553	72.6727	2559	0	alpha,alpha-trehalase [Puccinia graminis f. sp. tritici CRL 75-36-700-3]>gi|309317292|gb|EFP93883.1| alpha,alpha-trehalase [Puccinia graminis f. sp. tritici CRL 75-36-700-3]	331249568	XP_003337400.1	797	74	1963	12	676	666	484	553	72.6727	2559	0	alpha,alpha-trehalase [Puccinia graminis f. sp. tritici CRL 75-36-700-3]>gi|309316390|gb|EFP92981.1| alpha,alpha-trehalase [Puccinia graminis f. sp. tritici CRL 75-36-700-3]	691788723	CDO75191.1	724	32	1963	4	629	646	398	491	61.6099	2070	0	hypothetical protein BN946_scf184866.g32 [Trametes cinnabarina]	630960688	XP_007876752.1	878	122	1963	170
GYY|c30271_g1	316	748516026	XP_011124630.1	875	1	138	740	785	46	46	46	100	236	3.19171e-21	hypothetical protein AOL_s00097g495 [Arthrobotrys oligospora ATCC 24927]>gi|345563762|gb|EGX46747.1| hypothetical protein AOL_s00097g495 [Arthrobotrys oligospora ATCC 24927]	748502552	XP_011110949.1	870	1	138	724	770	47	32	39	68.0851	158	7.80359e-11	hypothetical protein H072_5063 [Dactylellina haptotyla CBS 200.50]>gi|526200414|gb|EPS41046.1| hypothetical protein H072_5063 [Dactylellina haptotyla CBS 200.50]
GYY|c4870_g1	317	330931741	XP_003303520.1	1596	1	315	552	656	105	97	103	92.381	537	1.62528e-61	hypothetical protein PTT_15757 [Pyrenophora teres f. teres 0-1]>gi|311320440|gb|EFQ88385.1| hypothetical protein PTT_15757 [Pyrenophora teres f. teres 0-1]	189200414	XP_001936544.1	731	1	315	552	656	105	97	103	92.381	527	1.85698e-61	tryptophan synthase beta chain [Pyrenophora tritici-repentis Pt-1C-BFP]>gi|187983643|gb|EDU49131.1| tryptophan synthase beta chain [Pyrenophora tritici-repentis Pt-1C-BFP]	636580903	XP_008021790.1	1600	1	315	550	654	105	95	104	90.4762	533	5.8329e-61	hypothetical protein SETTUDRAFT_102073 [Setosphaeria turcica Et28A]>gi|482814491|gb|EOA91169.1| hypothetical protein SETTUDRAFT_102073 [Setosphaeria turcica Et28A]	396463453	XP_003836337.1	720	1	315	544
GYY|c14509_g1	1339	403160238	XP_003890586.1	435	505	1338	101	374	280	91	134	32.5	289	3.61533e-26	hypothetical protein PGTG_20873 [Puccinia graminis f. sp. tritici CRL 75-36-700-3]>gi|375169472|gb|EHS63891.1| hypothetical protein PGTG_20873 [Puccinia graminis f. sp. tritici CRL 75-36-700-3]	403176739	XP_003888851.1	306	550	1230	10	237	228	67	119	29.386	281	1.04289e-25	hypothetical protein PGTG_22443 [Puccinia graminis f. sp. tritici CRL 75-36-700-3]>gi|375172377|gb|EHS64627.1| hypothetical protein PGTG_22443 [Puccinia graminis f. sp. tritici CRL 75-36-700-3]	599366496	XP_007406120.1	326	553	1242	43	275	239	74	119	30.9623	236	1.43935e-19	hypothetical protein MELLADRAFT_93659 [Melampsora larici-populina 98AG31]>gi|328861548|gb|EGG10651.1| hypothetical protein MELLADRAFT_93659 [Melampsora larici-populina 98AG31]	403176729	XP_003335352.2	277	547	1128	14
GYY|c19700_g1	2237	599387050	XP_007409821.1	475	287	1645	22	475	454	309	370	68.0617	1556	0	hypothetical protein MELLADRAFT_48318 [Melampsora larici-populina 98AG31]>gi|328857746|gb|EGG06861.1| hypothetical protein MELLADRAFT_48318 [Melampsora larici-populina 98AG31]	331235341	XP_003330331.1	469	287	1645	22	469	459	309	372	67.3203	1511	0	hypothetical protein PGTG_11668 [Puccinia graminis f. sp. tritici CRL 75-36-700-3]>gi|309309321|gb|EFP85912.1| hypothetical protein PGTG_11668 [Puccinia graminis f. sp. tritici CRL 75-36-700-3]	358060863	GAA93379.1	461	287	1645	22	461	478	213	287	44.5607	991	3.25957e-123	hypothetical protein E5Q_00019 [Mixia osmundae IAM 14324]>gi|658162850|gb|KEI37567.1| hypothetical protein L969DRAFT_19049 [Mixia osmundae IAM 14324]	814543310	CEQ39687.1	443	287	1645	25
GYY|c10050_g1	342	396465960	XP_003837588.1	894	1	330	727	836	110	96	106	87.2727	337	1.10703e-34	hypothetical protein LEMA_P038220.1 [Leptosphaeria maculans JN3]>gi|312214146|emb|CBX94148.1| hypothetical protein LEMA_P038220.1 [Leptosphaeria maculans JN3]	636578825	XP_008020751.1	476	1	330	309	418	110	95	102	86.3636	329	1.31239e-34	hypothetical protein SETTUDRAFT_162283 [Setosphaeria turcica Et28A]>gi|482814944|gb|EOA91619.1| hypothetical protein SETTUDRAFT_162283 [Setosphaeria turcica Et28A]	628085086	XP_007704393.1	483	1	330	316	425	110	95	104	86.3636	321	2.0645e-33	hypothetical protein COCSADRAFT_250003 [Bipolaris sorokiniana ND90Pr]>gi|451846897|gb|EMD60206.1| hypothetical protein COCSADRAFT_250003 [Bipolaris sorokiniana ND90Pr]	330923495	XP_003300263.1	483	1	330	316
GYY|c25625_g1	212	700449254	KGO39437.1	580	1	72	2	25	24	24	24	100	116	6.73021e-06	Zinc finger, C2H2 [Penicillium expansum]>gi|700467213|gb|KGO55831.1| Zinc finger, C2H2 [Penicillium expansum]>gi|700471153|gb|KGO59434.1| Zinc finger, C2H2 [Penicillium expansum]	768694089	KJJ23304.1	571	1	72	1	24	24	24	24	100	116	7.54844e-06	Zinc finger C2H2 [Penicillium solitum]>gi|902271479|emb|CRL24832.1| Zinc finger, C2H2-like [Penicillium camemberti]
GYY|c34305_g1	203	751348992	KIL86714.1	155	2	202	24	90	67	67	67	100	352	4.0512e-41	hypothetical protein FAVG1_09970 [Fusarium avenaceum]	685848975	XP_009251530.1	155	2	202	24	90	67	62	64	92.5373	326	2.74423e-37	hypothetical protein FPSE_00135 [Fusarium pseudograminearum CS3096]>gi|408400603|gb|EKJ79681.1| hypothetical protein FPSE_00135 [Fusarium pseudograminearum CS3096]	758198301	XP_011321521.1	155	2	202	24	90	67	62	64	92.5373	325	3.59468e-37	import receptor subunit tom-22 [Fusarium graminearum PH-1]>gi|558858939|gb|ESU09022.1| import receptor subunit tom-22 [Fusarium graminearum PH-1]>gi|596553094|gb|EYB32366.1| hypothetical protein FG05_04115 [Fusarium graminearum]>gi|699040040|emb|CEF79066.1| unnamed protein product [Fusarium graminearum]	729183172	CEJ92102.1	153	2	202	22
GYY|c16750_g1	711	575471300	XP_006674943.1	93	206	475	3	92	90	73	84	81.1111	402	7.73378e-47	histone H2b, partial [Batrachochytrium dendrobatidis JAM81]>gi|328773201|gb|EGF83238.1| histone H2b, partial [Batrachochytrium dendrobatidis JAM81]	575472680	XP_006675633.1	131	206	475	41	130	90	73	84	81.1111	403	1.66524e-46	hypothetical protein BATDEDRAFT_29269 [Batrachochytrium dendrobatidis JAM81]>gi|328773306|gb|EGF83343.1| hypothetical protein BATDEDRAFT_29269 [Batrachochytrium dendrobatidis JAM81]	751354112	KIL91834.1	137	206	475	46	135	90	73	85	81.1111	401	3.33399e-46	hypothetical protein FAVG1_05451 [Fusarium avenaceum]	820656154	CDZ96553.1	142	206	478	51
GYY|c32993_g1	286	671683969	CDS13003.1	171	92	283	97	162	66	33	46	50	168	1.99982e-13	hypothetical protein LRAMOSA05187 [Absidia idahoensis var. thermophila]	384497664	EIE88155.1	169	98	283	90	153	64	32	45	50	164	5.78519e-13	3-hydroxyanthranilate 3,4-dioxygenase [Rhizopus delemar RA 99-880]	661186790	CDH50918.1	194	98	283	120	183	64	31	44	48.4375	161	1.8595e-12	3-hydroxyanthranilate-dioxygenase [Lichtheimia corymbifera JMRC:FSU:9682]	727152095	CEG65823.1	171	92	283	97
GYY|c8073_g1	385	821064934	KKY20183.1	1917	179	379	1851	1917	67	66	66	98.5075	193	4.0891e-15	putative glucan synthase [Diplodia seriata]	615423505	XP_007587468.1	1919	179	382	1852	1919	68	55	62	80.8824	180	2.11274e-13	putative -beta-glucan synthase component gls1 protein [Neofusicoccum parvum UCRNP2]>gi|485918360|gb|EOD45034.1| putative -beta-glucan synthase component gls1 protein [Neofusicoccum parvum UCRNP2]	407917301	EKG10621.1	1754	179	382	1685	1754	70	56	60	80	163	3.55405e-11	Glycosyl transferase family 48 [Macrophomina phaseolina MS6]	615422734	XP_007587228.1	2410	284	385	1804
GYY|c16162_g1	216	552925553	ESA09463.1	214	1	186	153	214	62	42	53	67.7419	245	1.40187e-24	hypothetical protein GLOINDRAFT_348663, partial [Rhizophagus irregularis DAOM 181602]	595481083	EXX69255.1	242	1	186	181	242	62	42	53	67.7419	244	3.56134e-24	ribosomal 40S subunit protein S4A [Rhizophagus irregularis DAOM 197198w]	595481082	EXX69254.1	230	1	186	169	230	62	42	53	67.7419	242	4.40781e-24	ribosomal 40S subunit protein S4A [Rhizophagus irregularis DAOM 197198w]	595481081	EXX69253.1	260	1	186	199
GYY|c25177_g1	285	169615423	XP_001801127.1	326	3	284	228	321	94	85	90	90.4255	363	1.34096e-40	hypothetical protein SNOG_10869 [Phaeosphaeria nodorum SN15]>gi|160702957|gb|EAT81368.2| hypothetical protein SNOG_10869 [Phaeosphaeria nodorum SN15]	189210166	XP_001941415.1	326	3	284	228	321	94	84	90	89.3617	306	2.90453e-32	ribokinase [Pyrenophora tritici-repentis Pt-1C-BFP]>gi|187977508|gb|EDU44134.1| ribokinase [Pyrenophora tritici-repentis Pt-1C-BFP]	330923186	XP_003300140.1	347	3	284	249	342	94	84	90	89.3617	305	6.03198e-32	hypothetical protein PTT_11297 [Pyrenophora teres f. teres 0-1]>gi|311325881|gb|EFQ91766.1| hypothetical protein PTT_11297 [Pyrenophora teres f. teres 0-1]	396492108	XP_003843716.1	326	3	284	228
GYY|c30621_g1	554	701777277	KGQ11007.1	161	79	507	1	145	145	100	120	68.9655	499	2.76384e-61	Periplasmic protein CpxP [Beauveria bassiana D1-5]
GYY|c17047_g1	269	595490930	EXX74627.1	95	19	261	15	95	81	73	76	90.1235	369	4.79639e-44	hypothetical protein RirG_049370 [Rhizophagus irregularis DAOM 197198w]	627818379	XP_007682039.1	185	52	255	7	74	68	52	56	76.4706	253	1.08921e-25	hypothetical protein BAUCODRAFT_80761 [Baudoinia compniacensis UAMH 10762]>gi|449294788|gb|EMC90814.1| hypothetical protein BAUCODRAFT_80761 [Baudoinia compniacensis UAMH 10762]	528286647	CCU83264.1	67	52	261	7	67	70	49	52	70	216	1.99131e-21	hypothetical protein similar to rRNA intron-encoded homing endonuclease [Blumeria graminis f. sp. hordei DH14]>gi|751744254|gb|KIM92493.1| hypothetical protein OIDMADRAFT_139577 [Oidiodendron maius Zn]	751744808	KIM93011.1	74	52	261	7
GYY|c31210_g1	266	189191746	XP_001932212.1	640	76	264	289	358	72	38	45	52.7778	159	2.79531e-11	woronin body major protein [Pyrenophora tritici-repentis Pt-1C-BFP]>gi|187973818|gb|EDU41317.1| woronin body major protein [Pyrenophora tritici-repentis Pt-1C-BFP]	330946353	XP_003306750.1	751	76	264	398	467	72	37	45	51.3889	156	8.36321e-11	hypothetical protein PTT_19961 [Pyrenophora teres f. teres 0-1]>gi|311315613|gb|EFQ85141.1| hypothetical protein PTT_19961 [Pyrenophora teres f. teres 0-1]	627913623	XP_007690891.1	647	76	264	319	387	71	34	43	47.8873	138	1.60689e-08	hypothetical protein COCMIDRAFT_7863 [Bipolaris oryzae ATCC 44560]>gi|576928950|gb|EUC42574.1| hypothetical protein COCMIDRAFT_7863 [Bipolaris oryzae ATCC 44560]	628210722	XP_007713079.1	635	76	264	307
GYY|c15667_g1	2370	331226772	XP_003326055.1	682	383	2251	60	682	623	562	595	90.2087	2792	0	protein phosphatase 2 (formerly 2A), regulatory subunit A [Puccinia graminis f. sp. tritici CRL 75-36-700-3]>gi|309305045|gb|EFP81636.1| protein phosphatase 2 (formerly 2A), regulatory subunit A [Puccinia graminis f. sp. tritici CRL 75-36-700-3]	599420409	XP_007416349.1	623	380	2248	1	623	623	540	587	86.6774	2709	0	hypothetical protein MELLADRAFT_79246 [Melampsora larici-populina 98AG31]>gi|328851173|gb|EGG00330.1| hypothetical protein MELLADRAFT_79246 [Melampsora larici-populina 98AG31]	573028884	ETS62111.1	589	449	2173	7	580	575	394	481	68.5217	2038	0	hypothetical protein PaG_03671 [Pseudozyma aphidis DSM 70725]	358060845	GAA93463.1	657	386	2173	60
GYY|c30587_g1	251	748492897	XP_011119736.1	346	26	250	40	114	75	74	75	98.6667	404	1.57343e-46	hypothetical protein AOL_s00054g118 [Arthrobotrys oligospora ATCC 24927]>gi|345568526|gb|EGX51419.1| hypothetical protein AOL_s00054g118 [Arthrobotrys oligospora ATCC 24927]	748508179	XP_011112187.1	353	2	250	49	132	84	59	69	70.2381	325	5.2288e-35	hypothetical protein H072_6390 [Dactylellina haptotyla CBS 200.50]>gi|526198873|gb|EPS39846.1| hypothetical protein H072_6390 [Dactylellina haptotyla CBS 200.50]	582959209	EWC47411.1	351	2	250	39	122	84	54	66	64.2857	292	2.21268e-30	hypothetical protein DRE_00379 [Drechslerella stenobrocha 248]	549055342	CCX05810.1	302	2	241	32
GYY|c18636_g1	1610	599357648	XP_007404435.1	373	466	1011	126	318	194	57	90	29.3814	197	5.55203e-14	hypothetical protein MELLADRAFT_101976 [Melampsora larici-populina 98AG31]>gi|328862960|gb|EGG12060.1| hypothetical protein MELLADRAFT_101976 [Melampsora larici-populina 98AG31]	599360111	XP_007404922.1	1390	457	996	960	1149	191	53	97	27.7487	201	6.24805e-14	hypothetical protein MELLADRAFT_90744 [Melampsora larici-populina 98AG31]>gi|328862186|gb|EGG11287.1| hypothetical protein MELLADRAFT_90744 [Melampsora larici-populina 98AG31]	599399992	XP_007412155.1	450	421	948	185	374	191	55	89	28.7958	196	1.11662e-13	hypothetical protein MELLADRAFT_108209 [Melampsora larici-populina 98AG31]>gi|328855590|gb|EGG04716.1| hypothetical protein MELLADRAFT_108209 [Melampsora larici-populina 98AG31]	403174205	XP_003889161.1	580	457	1008	361
GYY|c38400_g1	369	821065866	KKY21071.1	985	3	221	913	985	73	70	71	95.8904	376	7.38376e-40	putative plasma membrane h+-atpase [Diplodia seriata]	407918221	EKG11493.1	988	3	221	915	987	73	62	68	84.9315	342	3.5393e-35	ATPase P-type H+ transporting proton pump [Macrophomina phaseolina MS6]	615410308	XP_007583257.1	987	3	221	915	987	73	64	68	87.6712	340	6.1548e-35	putative plasma membrane h+-atpase pma1 protein [Neofusicoccum parvum UCRNP2]>gi|485924450|gb|EOD49255.1| putative plasma membrane h+-atpase pma1 protein [Neofusicoccum parvum UCRNP2]	759232428	KIW09398.1	1043	3	221	969
GYY|c33194_g1	400	403162776	XP_003322944.2	216	1	327	107	216	110	57	70	51.8182	299	1.60009e-31	hypothetical protein PGTG_04481 [Puccinia graminis f. sp. tritici CRL 75-36-700-3]>gi|375173075|gb|EFP78525.2| hypothetical protein PGTG_04481 [Puccinia graminis f. sp. tritici CRL 75-36-700-3]	403177530	XP_003336030.2	214	1	327	105	214	110	54	69	49.0909	286	1.07033e-29	hypothetical protein PGTG_17665 [Puccinia graminis f. sp. tritici CRL 75-36-700-3]>gi|375172909|gb|EFP91611.2| hypothetical protein PGTG_17665 [Puccinia graminis f. sp. tritici CRL 75-36-700-3]	599411092	XP_007414138.1	225	1	327	116	225	110	54	72	49.0909	277	3.19488e-28	secreted protein [Melampsora larici-populina 98AG31]>gi|328853310|gb|EGG02449.1| secreted protein [Melampsora larici-populina 98AG31]	403177485	XP_003335998.2	253	1	327	144
GYY|c30403_g1	205	596698500	XP_007282106.1	613	64	204	24	70	47	36	42	76.5957	216	2.44982e-19	flavin-containing monooxygenase [Colletotrichum gloeosporioides Nara gc5]>gi|429853803|gb|ELA28852.1| flavin-containing monooxygenase [Colletotrichum gloeosporioides Nara gc5]	630032957	XP_007838080.1	640	61	204	22	69	48	34	42	70.8333	204	1.07036e-17	hypothetical protein PFICI_11308 [Pestalotiopsis fici W106-1]>gi|573057559|gb|ETS77434.1| hypothetical protein PFICI_11308 [Pestalotiopsis fici W106-1]	477537462	ENH88913.1	640	76	204	26	69	44	29	36	65.9091	168	9.6071e-13	flavin-containing monooxygenase [Colletotrichum orbiculare MAFF 240422]	631235866	XP_007912855.1	643	97	204	38
GYY|c19295_g1	3172	403169664	XP_003329097.2	875	1541	2584	522	874	353	230	289	65.1558	1175	9.3791e-142	hypothetical protein PGTG_10837 [Puccinia graminis f. sp. tritici CRL 75-36-700-3]>gi|375168358|gb|EFP84678.2| hypothetical protein PGTG_10837 [Puccinia graminis f. sp. tritici CRL 75-36-700-3]	599398275	XP_007411840.1	156	2114	2593	2	155	160	82	114	51.25	444	1.26829e-47	hypothetical protein MELLADRAFT_72281 [Melampsora larici-populina 98AG31]>gi|328855624|gb|EGG04749.1| hypothetical protein MELLADRAFT_72281 [Melampsora larici-populina 98AG31]	472588511	EMS25983.1	665	1622	2572	348	660	319	96	162	30.094	335	9.90016e-30	ERCC4 domain containing protein [Rhodosporidium toruloides NP11]>gi|647396303|emb|CDR38351.1| RHTO0S03e08548g1_1 [Rhodosporidium toruloides]	634352204	KDE07342.1	817	1655	2557	512
GYY|c18020_g1	1576	403164991	XP_003325030.2	1132	135	1463	642	1080	449	274	339	61.0245	1407	4.41724e-180	hypothetical protein PGTG_06567 [Puccinia graminis f. sp. tritici CRL 75-36-700-3]>gi|375165488|gb|EFP80611.2| hypothetical protein PGTG_06567 [Puccinia graminis f. sp. tritici CRL 75-36-700-3]	343781350	AEM55578.1	491	111	1466	1	459	474	264	339	55.6962	1328	2.30563e-176	ketopantoate reductase-like protein [Puccinia striiformis f. sp. tritici]	599376861	XP_007408029.1	278	309	1403	1	278	369	156	198	42.2764	660	3.3886e-79	hypothetical protein MELLADRAFT_26951 [Melampsora larici-populina 98AG31]>gi|328859334|gb|EGG08443.1| hypothetical protein MELLADRAFT_26951, partial [Melampsora larici-populina 98AG31]	472584691	EMS22277.1	595	111	1430	1
GYY|c32368_g1	265	451993959	EMD86431.1	729	1	264	452	539	88	83	84	94.3182	439	1.14803e-49	glycoside hydrolase family 37 protein [Bipolaris maydis C5]>gi|477589305|gb|ENI06382.1| glycoside hydrolase family 37 protein [Bipolaris maydis ATCC 48331]	628194673	XP_007709507.1	729	1	264	452	539	88	82	84	93.1818	438	1.42761e-49	glycoside hydrolase family 37 protein [Bipolaris zeicola 26-R-13]>gi|576922100|gb|EUC36232.1| glycoside hydrolase family 37 protein [Bipolaris zeicola 26-R-13]>gi|578495159|gb|EUN32542.1| glycoside hydrolase family 37 protein [Bipolaris victoriae FI3]	627920110	XP_007692858.1	729	1	264	452	539	88	82	84	93.1818	438	1.57632e-49	glycoside hydrolase family 37 protein [Bipolaris oryzae ATCC 44560]>gi|576926913|gb|EUC40631.1| glycoside hydrolase family 37 protein [Bipolaris oryzae ATCC 44560]	330939119	XP_003305818.1	729	1	264	452
GYY|c29527_g1	238	459366949	EMG46109.1	135	2	238	24	102	79	67	74	84.8101	364	4.73145e-43	Heat shock protein SSA1, partial [Candida maltosa Xu316]	158515354	ABW69475.1	162	2	238	39	117	79	64	72	81.0127	352	7.49836e-41	heat shock protein 70, partial [Trichophyton terrestre]	146413226	XP_001482584.1	173	2	238	38	116	79	65	74	82.2785	349	2.33504e-40	heat shock 70 kd protein cognate 1 [Meyerozyma guilliermondii ATCC 6260]>gi|146393348|gb|EDK41506.1| heat shock 70 kd protein cognate 1 [Meyerozyma guilliermondii ATCC 6260]	158515326	ABW69461.1	162	2	238	39
GYY|c40260_g1	227	396486103	XP_003842333.1	280	1	225	120	194	75	62	68	82.6667	341	4.11589e-38	hypothetical protein LEMA_P080930.1 [Leptosphaeria maculans JN3]>gi|312218909|emb|CBX98854.1| hypothetical protein LEMA_P080930.1 [Leptosphaeria maculans JN3]	636581879	XP_008022278.1	281	1	225	120	194	75	59	70	78.6667	336	2.49875e-37	hypothetical protein SETTUDRAFT_167287 [Setosphaeria turcica Et28A]>gi|482813741|gb|EOA90432.1| hypothetical protein SETTUDRAFT_167287 [Setosphaeria turcica Et28A]	189208091	XP_001940379.1	307	1	222	148	221	74	58	67	78.3784	326	1.45512e-35	conserved hypothetical protein [Pyrenophora tritici-repentis Pt-1C-BFP]>gi|187976472|gb|EDU43098.1| conserved hypothetical protein [Pyrenophora tritici-repentis Pt-1C-BFP]	628207652	XP_007712443.1	281	1	222	121
GYY|c17164_g1	3507	403163523	XP_003323583.2	828	1441	2928	306	826	557	178	281	31.9569	719	1.21981e-77	hypothetical protein PGTG_05485 [Puccinia graminis f. sp. tritici CRL 75-36-700-3]>gi|375164336|gb|EFP79164.2| hypothetical protein PGTG_05485 [Puccinia graminis f. sp. tritici CRL 75-36-700-3]	599389883	XP_007410351.1	873	556	2799	73	796	863	252	354	29.2005	674	1.22071e-71	lipase class 3 [Melampsora larici-populina 98AG31]>gi|328857400|gb|EGG06517.1| lipase class 3 [Melampsora larici-populina 98AG31]	358057438	GAA96787.1	854	1804	2931	544	854	396	118	166	29.798	369	1.81467e-33	hypothetical protein E5Q_03458 [Mixia osmundae IAM 14324]>gi|658162015|gb|KEI36736.1| hypothetical protein L969DRAFT_26474 [Mixia osmundae IAM 14324]	758975277	XP_011387693.1	889	1783	2916	550
GYY|c23375_g1	261	748479785	XP_011117314.1	557	3	260	351	436	86	86	86	100	470	1.38249e-54	hypothetical protein AOL_s00004g362 [Arthrobotrys oligospora ATCC 24927]>gi|345571515|gb|EGX54329.1| hypothetical protein AOL_s00004g362 [Arthrobotrys oligospora ATCC 24927]	748500427	XP_011110525.1	610	3	260	404	489	86	85	85	98.8372	463	2.94286e-53	hypothetical protein H072_4628 [Dactylellina haptotyla CBS 200.50]>gi|526200895|gb|EPS41503.1| hypothetical protein H072_4628 [Dactylellina haptotyla CBS 200.50]	549053129	CCX07970.1	809	3	260	603	688	86	73	79	84.8837	400	4.96662e-44	Similar to Phosphoenolpyruvate carboxykinase [ATP]; acc. no. Q96UL8 [Pyronema omphalodes CBS 100304]	813207854	GAO50988.1	1541	3	260	350
GYY|c8371_g1	993	599418562	XP_007415896.1	73	442	609	5	60	56	35	47	62.5	206	5.13104e-18	hypothetical protein MELLADRAFT_75718 [Melampsora larici-populina 98AG31]>gi|328851670|gb|EGG00822.1| hypothetical protein MELLADRAFT_75718 [Melampsora larici-populina 98AG31]	403179230	XP_003888580.1	98	409	624	1	72	72	37	51	51.3889	204	1.77888e-17	hypothetical protein, variant [Puccinia graminis f. sp. tritici CRL 75-36-700-3]>gi|375164811|gb|EHS62787.1| hypothetical protein, variant [Puccinia graminis f. sp. tritici CRL 75-36-700-3]	358059149	GAA95088.1	61	442	612	1	57	57	34	46	59.6491	196	1.22577e-16	hypothetical protein E5Q_01743 [Mixia osmundae IAM 14324]>gi|658163386|gb|KEI38102.1| hypothetical protein L969DRAFT_18886 [Mixia osmundae IAM 14324]	403179232	XP_003337598.2	106	397	597	18
GYY|c34683_g1	223	320586560	EFW99230.1	420	84	221	375	420	46	41	44	89.1304	218	6.16832e-20	aspartate aminotransferase [Grosmannia clavigera kw1407]	596655890	XP_007274116.1	212	84	221	167	212	46	40	42	86.9565	211	1.22457e-19	aspartate aminotransferase [Colletotrichum gloeosporioides Nara gc5]>gi|429862053|gb|ELA36712.1| aspartate aminotransferase [Colletotrichum gloeosporioides Nara gc5]	302406951	XP_003001311.1	87	87	221	42	86	45	36	42	80	198	8.0649e-19	aspartate aminotransferase [Verticillium alfalfae VaMs.102]>gi|261359818|gb|EEY22246.1| aspartate aminotransferase [Verticillium alfalfae VaMs.102]	189194151	XP_001933414.1	455	84	221	410
GYY|c40164_g1	273	831347435	XP_012743564.1	82	2	196	18	82	65	65	65	100	320	6.96569e-37	60S ribosomal protein L38 [Pseudogymnoascus destructans 20631-21]>gi|440632045|gb|ELR01964.1| 60S ribosomal protein L38 [Pseudogymnoascus destructans 20631-21]>gi|682259237|gb|KFX87464.1| hypothetical protein V490_08230 [Pseudogymnoascus pannorum VKM F-3557]>gi|682277543|gb|KFX99593.1| hypothetical protein O988_03765 [Pseudogymnoascus pannorum VKM F-3808]>gi|682306611|gb|KFY16306.1| hypothetical …	751755614	KIN03790.1	82	2	196	18	82	65	59	62	90.7692	293	9.73544e-33	hypothetical protein OIDMADRAFT_18032 [Oidiodendron maius Zn]	597585301	XP_007295707.1	82	2	196	18	82	65	57	62	87.6923	286	9.75809e-32	60S ribosomal protein L38 [Marssonina brunnea f. sp. 'multigermtubi' MB_m1]>gi|406861085|gb|EKD14141.1| 60S ribosomal protein L38 [Marssonina brunnea f. sp. 'multigermtubi' MB_m1]	636756293	XP_008080320.1	82	2	196	18
GYY|c14245_g1	997	331234973	XP_003330147.1	281	299	988	68	281	235	191	202	81.2766	792	1.62348e-101	hypothetical protein PGTG_11057 [Puccinia graminis f. sp. tritici CRL 75-36-700-3]>gi|309309137|gb|EFP85728.1| hypothetical protein PGTG_11057 [Puccinia graminis f. sp. tritici CRL 75-36-700-3]	599352809	XP_007403573.1	288	299	997	70	288	240	189	201	78.75	781	1.09158e-99	hypothetical protein MELLADRAFT_70412 [Melampsora larici-populina 98AG31]>gi|328863536|gb|EGG12635.1| hypothetical protein MELLADRAFT_70412 [Melampsora larici-populina 98AG31]	634351138	KDE06343.1	272	299	997	63	272	235	132	171	56.1702	531	1.71854e-62	hypothetical protein MVLG_03380 [Microbotryum violaceum p1A1 Lamole]	358054496	GAA99422.1	275	299	943	86
GYY|c21185_g1	2801	331213943	XP_003319653.1	635	317	2242	1	635	644	496	561	77.0186	2566	0	phenylalanyl-tRNA synthetase, beta subunit [Puccinia graminis f. sp. tritici CRL 75-36-700-3]>gi|309298643|gb|EFP75234.1| phenylalanyl-tRNA synthetase, beta subunit [Puccinia graminis f. sp. tritici CRL 75-36-700-3]	599365164	XP_007405834.1	623	317	2242	1	623	645	486	556	75.3488	2555	0	hypothetical protein MELLADRAFT_115324 [Melampsora larici-populina 98AG31]>gi|328862130|gb|EGG11232.1| hypothetical protein MELLADRAFT_115324 [Melampsora larici-populina 98AG31]	472586750	EMS24269.1	692	317	2242	1	692	701	379	479	54.0656	1833	0	phenylalanyl-tRNA synthetase beta chain [Rhodosporidium toruloides NP11]>gi|647398163|emb|CDR41791.1| RHTO0S06e06414g1_1 [Rhodosporidium toruloides]	634351574	KDE06749.1	683	317	2242	1
GYY|c30375_g1	343	701780095	KGQ13440.1	2331	2	340	338	449	114	54	81	47.3684	269	2.93923e-25	Tryptophan--tRNA ligase [Beauveria bassiana D1-5]	595773890	XP_007265488.1	230	2	343	72	180	116	51	70	43.9655	201	1.27865e-17	Ribulose-phosphate 3-epimerase [Fomitiporia mediterranea MF3/22]>gi|393218399|gb|EJD03887.1| Ribulose-phosphate 3-epimerase [Fomitiporia mediterranea MF3/22]	459368818	EMG47425.1	231	2	343	76	183	114	44	66	38.5965	201	1.60491e-17	Ribulose-phosphate 3-epimerase [Candida maltosa Xu316]	672827015	KFH71905.1	225	2	343	69
GYY|c29173_g1	216	636583857	XP_008023267.1	353	3	158	1	52	52	47	49	90.3846	257	1.41164e-25	hypothetical protein SETTUDRAFT_159872 [Setosphaeria turcica Et28A]>gi|482812789|gb|EOA89508.1| hypothetical protein SETTUDRAFT_159872 [Setosphaeria turcica Et28A]	578487040	EUN24504.1	352	3	158	1	52	52	44	48	84.6154	246	3.92193e-24	hypothetical protein COCVIDRAFT_18141 [Bipolaris victoriae FI3]	628205082	XP_007711819.1	352	3	158	1	52	52	44	48	84.6154	246	3.92193e-24	hypothetical protein COCCADRAFT_36361 [Bipolaris zeicola 26-R-13]>gi|576919740|gb|EUC33909.1| hypothetical protein COCCADRAFT_36361 [Bipolaris zeicola 26-R-13]	451999625	EMD92087.1	352	3	158	1
GYY|c32142_g1	408	661185332	CDH52511.1	863	26	406	568	693	127	57	82	44.8819	280	1.00119e-26	arm repeat-containing protein [Lichtheimia corymbifera JMRC:FSU:9682]	671693800	CDS08530.1	863	26	406	568	693	127	56	80	44.0945	276	3.52713e-26	hypothetical protein LRAMOSA09891 [Absidia idahoensis var. thermophila]	588253594	XP_006955979.1	863	17	406	565	693	130	53	82	40.7692	270	2.01379e-25	ARM repeat-containing protein [Wallemia sebi CBS 633.66]>gi|388583855|gb|EIM24156.1| ARM repeat-containing protein [Wallemia sebi CBS 633.66]	661184261	CDH53442.1	863	2	406	560
GYY|c17492_g1	2139	403161936	XP_003322230.2	447	292	1632	1	443	451	260	349	57.6497	1366	5.8643e-180	hypothetical protein PGTG_03767 [Puccinia graminis f. sp. tritici CRL 75-36-700-3]>gi|375171991|gb|EFP77811.2| hypothetical protein PGTG_03767 [Puccinia graminis f. sp. tritici CRL 75-36-700-3]	599393219	XP_007410945.1	464	292	1626	1	453	459	242	324	52.7233	1217	2.66715e-157	hypothetical protein MELLADRAFT_116707 [Melampsora larici-populina 98AG31]>gi|328856769|gb|EGG05889.1| hypothetical protein MELLADRAFT_116707 [Melampsora larici-populina 98AG31]	403180402	XP_003338711.2	209	292	915	1	209	211	130	162	61.6114	669	1.19066e-79	hypothetical protein PGTG_20240, partial [Puccinia graminis f. sp. tritici CRL 75-36-700-3]>gi|375166894|gb|EFP94292.2| hypothetical protein PGTG_20240, partial [Puccinia graminis f. sp. tritici CRL 75-36-700-3]	814540418	CEQ42175.1	500	298	1632	5
GYY|c19933_g1	2367	403163140	XP_003323257.2	324	993	1712	80	324	246	132	169	53.6585	535	1.02759e-58	hypothetical protein PGTG_04794 [Puccinia graminis f. sp. tritici CRL 75-36-700-3]>gi|375163931|gb|EFP78838.2| hypothetical protein PGTG_04794 [Puccinia graminis f. sp. tritici CRL 75-36-700-3]	599389018	XP_007410200.1	355	993	1661	97	355	259	95	123	36.6795	272	3.03132e-23	hypothetical protein MELLADRAFT_71900 [Melampsora larici-populina 98AG31]>gi|328857249|gb|EGG06366.1| hypothetical protein MELLADRAFT_71900 [Melampsora larici-populina 98AG31]	331221166	XP_003323258.1	103	530	727	27	92	66	41	46	62.1212	211	4.27683e-17	hypothetical protein PGTG_04795 [Puccinia graminis f. sp. tritici CRL 75-36-700-3]>gi|309302248|gb|EFP78839.1| hypothetical protein PGTG_04795 [Puccinia graminis f. sp. tritici CRL 75-36-700-3]
GYY|c18236_g1	1138	403159339	XP_003890625.1	194	334	915	1	194	194	175	189	90.2062	810	9.52695e-105	hypothetical protein PGTG_20660 [Puccinia graminis f. sp. tritici CRL 75-36-700-3]>gi|375168053|gb|EHS63564.1| hypothetical protein PGTG_20660 [Puccinia graminis f. sp. tritici CRL 75-36-700-3]	599427455	XP_007418214.1	194	337	915	1	193	193	164	187	84.9741	774	2.26351e-99	hypothetical protein MELLADRAFT_54195 [Melampsora larici-populina 98AG31]>gi|328849282|gb|EGF98465.1| hypothetical protein MELLADRAFT_54195 [Melampsora larici-populina 98AG31]	358060804	GAA93575.1	317	337	918	123	316	194	144	166	74.2268	690	4.85534e-85	hypothetical protein E5Q_00219 [Mixia osmundae IAM 14324]>gi|658163213|gb|KEI37929.1| hypothetical protein L969DRAFT_51484 [Mixia osmundae IAM 14324]	598008727	XP_007336428.1	191	337	906	1
GYY|c17685_g1	2434	403161234	XP_003321604.2	371	929	1321	241	371	131	118	125	90.0763	667	3.46753e-80	hypothetical protein PGTG_03141 [Puccinia graminis f. sp. tritici CRL 75-36-700-3]>gi|375171180|gb|EFP77185.2| hypothetical protein PGTG_03141 [Puccinia graminis f. sp. tritici CRL 75-36-700-3]	599388789	XP_007410161.1	329	929	1318	199	328	130	104	119	80	589	2.91478e-66	hypothetical protein MELLADRAFT_77769 [Melampsora larici-populina 98AG31]>gi|328857605|gb|EGG06721.1| hypothetical protein MELLADRAFT_77769 [Melampsora larici-populina 98AG31]	634350577	KDE05819.1	476	929	1306	342	468	127	88	103	69.2913	494	3.04087e-53	hypothetical protein MVLG_03763 [Microbotryum violaceum p1A1 Lamole]	674216194	GAK68293.1	549	929	1306	391
GYY|c20901_g1	2286	403174617	XP_003333568.2	483	681	1217	118	311	194	110	142	56.701	566	1.28424e-137	hypothetical protein PGTG_14990 [Puccinia graminis f. sp. tritici CRL 75-36-700-3]>gi|375171050|gb|EFP89149.2| hypothetical protein PGTG_14990 [Puccinia graminis f. sp. tritici CRL 75-36-700-3]	599382267	XP_007408995.1	493	681	1217	142	321	180	109	133	60.5556	587	1.30358e-135	family 71 glycoside hydrolase [Melampsora larici-populina 98AG31]>gi|328858551|gb|EGG07663.1| family 71 glycoside hydrolase [Melampsora larici-populina 98AG31]	599363242	XP_007405465.1	542	1280	1807	342	538	199	79	113	39.6985	368	8.74392e-89	family 71 glycoside hydrolase [Melampsora larici-populina 98AG31]>gi|328861761|gb|EGG10863.1| family 71 glycoside hydrolase [Melampsora larici-populina 98AG31]	403164568	XP_003890108.1	468	621	1217	45
GYY|c39570_g1	290	748517428	XP_011124973.1	562	9	290	431	524	94	94	94	100	232	3.86054e-21	hypothetical protein AOL_s00109g190 [Arthrobotrys oligospora ATCC 24927]>gi|345563347|gb|EGX46349.1| hypothetical protein AOL_s00109g190 [Arthrobotrys oligospora ATCC 24927]	748504786	XP_011111397.1	546	207	284	414	439	26	25	26	96.1538	144	3.1816e-09	hypothetical protein H072_5518 [Dactylellina haptotyla CBS 200.50]>gi|526199852|gb|EPS40612.1| hypothetical protein H072_5518 [Dactylellina haptotyla CBS 200.50]
GYY|c39785_g1	230	169595218	XP_001791033.1	440	1	210	371	439	70	47	57	67.1429	249	2.94364e-24	hypothetical protein SNOG_00343 [Phaeosphaeria nodorum SN15]>gi|111070718|gb|EAT91838.1| hypothetical protein SNOG_00343 [Phaeosphaeria nodorum SN15]	628208077	XP_007712551.1	448	1	210	377	445	70	44	56	62.8571	243	2.2056e-23	hypothetical protein COCCADRAFT_96812 [Bipolaris zeicola 26-R-13]>gi|576918975|gb|EUC33159.1| hypothetical protein COCCADRAFT_96812 [Bipolaris zeicola 26-R-13]	627827066	XP_007685570.1	448	1	207	377	444	69	44	55	63.7681	242	3.39663e-23	hypothetical protein COCMIDRAFT_24302 [Bipolaris oryzae ATCC 44560]>gi|576934400|gb|EUC47915.1| hypothetical protein COCMIDRAFT_24302 [Bipolaris oryzae ATCC 44560]	628066991	XP_007698302.1	448	1	207	377
GYY|c16273_g1	4146	331219944	XP_003322648.1	1126	814	3594	211	1126	928	658	762	70.9052	3224	0	hypothetical protein PGTG_04185 [Puccinia graminis f. sp. tritici CRL 75-36-700-3]>gi|309301638|gb|EFP78229.1| hypothetical protein PGTG_04185 [Puccinia graminis f. sp. tritici CRL 75-36-700-3]	599399841	XP_007412123.1	471	2182	3594	1	471	471	382	429	81.104	1982	0	hypothetical protein MELLADRAFT_37268 [Melampsora larici-populina 98AG31]>gi|328855558|gb|EGG04684.1| hypothetical protein MELLADRAFT_37268 [Melampsora larici-populina 98AG31]	634352084	KDE07226.1	1139	847	3594	234	1139	953	440	592	46.17	1890	0	hypothetical protein MVLG_02449 [Microbotryum violaceum p1A1 Lamole]	472585572	EMS23123.1	1185	910	3594	256
GYY|c35103_g1	248	169603031	XP_001794937.1	714	1	159	641	694	54	33	43	61.1111	167	2.27177e-12	hypothetical protein SNOG_04522 [Phaeosphaeria nodorum SN15]>gi|160706313|gb|EAT88282.2| hypothetical protein SNOG_04522 [Phaeosphaeria nodorum SN15]	330936011	XP_003305213.1	743	4	159	694	743	52	31	39	59.6154	162	1.05937e-11	hypothetical protein PTT_17995 [Pyrenophora teres f. teres 0-1]>gi|311317862|gb|EFQ86691.1| hypothetical protein PTT_17995 [Pyrenophora teres f. teres 0-1]
GYY|c21083_g1	3488	403169222	XP_003328711.2	1004	19	2448	1	804	810	586	681	72.3457	3118	0	hypothetical protein PGTG_10670 [Puccinia graminis f. sp. tritici CRL 75-36-700-3]>gi|375167855|gb|EFP84292.2| hypothetical protein PGTG_10670 [Puccinia graminis f. sp. tritici CRL 75-36-700-3]	599359810	XP_007404856.1	808	559	2448	3	624	634	413	503	65.142	2173	0	hypothetical protein MELLADRAFT_32760 [Melampsora larici-populina 98AG31]>gi|328863381|gb|EGG12481.1| hypothetical protein MELLADRAFT_32760 [Melampsora larici-populina 98AG31]	648159932	KDR73654.1	959	31	2445	33	783	827	355	508	42.9262	1628	0	hypothetical protein GALMADRAFT_100477 [Galerina marginata CBS 339.88]	599114466	XP_007385538.1	954	31	2445	37
GYY|c20646_g1	1831	599355818	XP_007404115.1	630	351	458	247	281	36	28	34	77.7778	151	6.27965e-08	hypothetical protein MELLADRAFT_73794 [Melampsora larici-populina 98AG31]>gi|328864078|gb|EGG13177.1| hypothetical protein MELLADRAFT_73794 [Melampsora larici-populina 98AG31]	403177953	XP_003336384.2	681	351	458	175	210	36	25	32	69.4444	141	1.00486e-06	hypothetical protein PGTG_18416 [Puccinia graminis f. sp. tritici CRL 75-36-700-3]>gi|375173277|gb|EFP91965.2| hypothetical protein PGTG_18416 [Puccinia graminis f. sp. tritici CRL 75-36-700-3]
GYY|c15242_g1	1307	331246390	XP_003335828.1	267	163	945	5	265	261	175	206	67.0498	913	2.13997e-118	hypothetical protein PGTG_17365 [Puccinia graminis f. sp. tritici CRL 75-36-700-3]>gi|309314818|gb|EFP91409.1| hypothetical protein PGTG_17365 [Puccinia graminis f. sp. tritici CRL 75-36-700-3]	599357925	XP_007404497.1	201	169	684	10	181	175	110	133	62.8571	542	8.12589e-64	hypothetical protein MELLADRAFT_59341 [Melampsora larici-populina 98AG31]>gi|328863022|gb|EGG12122.1| hypothetical protein MELLADRAFT_59341 [Melampsora larici-populina 98AG31]	749760078	KII85032.1	232	172	942	1	228	258	111	149	43.0233	530	1.35706e-61	hypothetical protein PLICRDRAFT_328781 [Plicaturopsis crispa FD-325 SS-3]	752349915	KIO08970.1	235	172	939	1
GYY|c31005_g1	235	189204816	XP_001938743.1	490	2	235	386	463	78	54	67	69.2308	301	2.72344e-31	nuclear localization protein [Pyrenophora tritici-repentis Pt-1C-BFP]>gi|187985842|gb|EDU51330.1| nuclear localization protein [Pyrenophora tritici-repentis Pt-1C-BFP]	451996634	EMD89100.1	462	2	235	358	435	78	55	64	70.5128	295	1.67466e-30	hypothetical protein COCHEDRAFT_1140950 [Bipolaris maydis C5]>gi|477588100|gb|ENI05180.1| hypothetical protein COCC4DRAFT_169354 [Bipolaris maydis ATCC 48331]	330930456	XP_003303042.1	490	2	235	386	463	78	53	64	67.9487	294	2.2477e-30	hypothetical protein PTT_15065 [Pyrenophora teres f. teres 0-1]>gi|311321264|gb|EFQ88877.1| hypothetical protein PTT_15065 [Pyrenophora teres f. teres 0-1]	636597025	XP_008029851.1	493	2	235	389
GYY|c23483_g1	291	817545908	KKO74590.1	308	16	276	211	299	89	34	48	38.2022	130	1.23065e-07	thioredoxin-disulfide reductase [Nosema ceranae]	300706606	XP_002995555.1	308	28	276	215	299	85	33	46	38.8235	130	1.27944e-07	hypothetical protein NCER_101513 [Nosema ceranae BRL01]>gi|239604708|gb|EEQ81884.1| hypothetical protein NCER_101513 [Nosema ceranae BRL01]	378756068	EHY66093.1	320	1	288	209	313	105	36	56	34.2857	129	1.6649e-07	thioredoxin-disulfide reductase [Nematocida sp. 1 ERTm2]	672236516	KFG26236.1	320	1	288	209
GYY|c26277_g1	228	330934204	XP_003304456.1	376	2	226	134	208	75	69	73	92	363	1.85926e-40	hypothetical protein PTT_17054 [Pyrenophora teres f. teres 0-1]>gi|311318916|gb|EFQ87452.1| hypothetical protein PTT_17054 [Pyrenophora teres f. teres 0-1]	628062070	XP_007696745.1	377	2	226	135	209	75	68	73	90.6667	361	3.05374e-40	glycoside hydrolase family 18 protein [Bipolaris sorokiniana ND90Pr]>gi|451853677|gb|EMD66970.1| glycoside hydrolase family 18 protein [Bipolaris sorokiniana ND90Pr]	189203029	XP_001937850.1	376	2	226	134	208	75	68	72	90.6667	358	9.3643e-40	chitinase 1 precursor [Pyrenophora tritici-repentis Pt-1C-BFP]>gi|187984949|gb|EDU50437.1| chitinase 1 precursor [Pyrenophora tritici-repentis Pt-1C-BFP]	452001979	EMD94438.1	376	2	226	134
GYY|c15970_g1	1616	599374340	XP_007407542.1	200	745	1059	86	190	106	39	57	36.7925	143	6.48749e-08	hypothetical protein MELLADRAFT_115854 [Melampsora larici-populina 98AG31]>gi|328860075|gb|EGG09182.1| hypothetical protein MELLADRAFT_115854 [Melampsora larici-populina 98AG31]
GYY|c7877_g1	485	681095803	CDP25932.1	153	3	443	5	151	147	101	126	68.7075	581	3.94743e-74	Putative nucleoside diphosphate kinase [Podospora anserina S mat+]	576045850	XP_006696798.1	152	3	443	6	152	147	98	124	66.6667	568	3.54083e-72	putative nucleoside protein [Chaetomium thermophilum var. thermophilum DSM 1495]>gi|340904812|gb|EGS17180.1| putative nucleoside protein [Chaetomium thermophilum var. thermophilum DSM 1495]	407926119	EKG19089.1	152	3	443	5	151	147	97	121	65.9864	560	5.26368e-71	Nucleoside diphosphate kinase [Macrophomina phaseolina MS6]	70984978	XP_747995.1	153	3	443	5
GYY|c37013_g1	258	701779721	KGQ13100.1	780	1	258	286	371	86	85	86	98.8372	486	5.04999e-56	Threonine--tRNA ligase [Beauveria bassiana D1-5]	452838229	EME40170.1	765	10	255	339	420	82	50	62	60.9756	290	6.33205e-29	hypothetical protein DOTSEDRAFT_138049 [Dothistroma septosporum NZE10]	875288312	KMU81923.1	572	13	258	184	265	82	49	61	59.7561	280	6.73027e-28	threonyl-tRNA synthetase [Coccidioides immitis RMSCC 3703]	751833848	CEL59014.1	726	13	255	367
GYY|c15129_g1	599	627922185	XP_007693543.1	125	185	559	1	125	125	113	118	90.4	581	7.00587e-74	hypothetical protein COCMIDRAFT_31019 [Bipolaris oryzae ATCC 44560]>gi|628081402|ref|XP_007702551.1| hypothetical protein COCSADRAFT_29073 [Bipolaris sorokiniana ND90Pr]>gi|628233214|ref|XP_007716733.1| hypothetical protein COCCADRAFT_29884 [Bipolaris zeicola 26-R-13]>gi|451848456|gb|EMD61762.1| hypothetical protein COCSADRAFT_29073 [Bipolaris sorokiniana ND90Pr]>gi|576914618|gb|EUC28962.1| hypot…	169607581	XP_001797210.1	164	185	598	27	164	138	115	124	83.3333	581	2.34986e-73	hypothetical protein SNOG_06849 [Phaeosphaeria nodorum SN15]>gi|160701442|gb|EAT85500.2| hypothetical protein SNOG_06849 [Phaeosphaeria nodorum SN15]	636597517	XP_008030097.1	125	185	559	1	125	125	113	117	90.4	577	2.70026e-73	hypothetical protein SETTUDRAFT_34648 [Setosphaeria turcica Et28A]>gi|482804781|gb|EOA81880.1| hypothetical protein SETTUDRAFT_34648 [Setosphaeria turcica Et28A]	451998891	EMD91354.1	126	185	556	3
GYY|c34358_g1	223	748514938	XP_011124364.1	516	151	222	394	417	24	24	24	100	126	3.50714e-07	hypothetical protein AOL_s00097g229 [Arthrobotrys oligospora ATCC 24927]>gi|345564008|gb|EGX46990.1| hypothetical protein AOL_s00097g229 [Arthrobotrys oligospora ATCC 24927]
GYY|c31796_g1	553	701777285	KGQ11015.1	727	22	552	551	727	177	156	171	88.1356	849	6.15361e-107	Putative 8-amino-7-oxononanoate synthase/2-amino-3-ketobutyrate coenzyme A ligase [Beauveria bassiana D1-5]	671695739	CDS10459.1	359	22	546	178	359	184	63	96	34.2391	232	1.33563e-20	hypothetical protein LRAMOSA03135 [Absidia idahoensis var. thermophila]	358057660	GAA96425.1	407	49	552	206	389	186	52	95	27.957	229	4.65436e-20	hypothetical protein E5Q_03092 [Mixia osmundae IAM 14324]>gi|658164745|gb|KEI39458.1| hypothetical protein L969DRAFT_23901 [Mixia osmundae IAM 14324]	661182618	CDH54937.1	360	22	546	179
GYY|c12690_g1	1617	452849723	YP_007475368.1	277	849	1610	18	273	256	142	177	55.4688	593	2.5555e-69	cytochrome c oxidase subunit 3 (mitochondrion) [Microbotryum lychnidis-dioicae]>gi|445067441|gb|AGE14582.1| cytochrome c oxidase subunit 3 (mitochondrion) [Microbotryum lychnidis-dioicae]	452849759	YP_007475403.1	273	849	1610	14	269	256	141	176	55.0781	593	3.10758e-69	cytochrome c oxidase subunit 3 (mitochondrion) [Microbotryum cf. violaceum BFL-2013]>gi|445067477|gb|AGE14617.1| cytochrome c oxidase subunit 3 (mitochondrion) [Microbotryum cf. violaceum BFL-2013]	11467579	NP_043725.1	274	849	1610	13	268	256	138	176	53.9062	590	7.44867e-69	cytochrome oxidase subunit 3 (mitochondrion) [Allomyces macrogynus]>gi|1169058|sp|P80439.1|COX3_ALLMA RecName: Full=Cytochrome c oxidase subunit 3; AltName: Full=Cytochrome c oxidase polypeptide III (mitochondrion) [Allomyces macrogynus]>gi|1236409|gb|AAC49226.1| cytochrome oxidase subunit 3 (mitochondrion) [Allomyces macrogynus]	642277351	YP_009034547.1	265	849	1610	6
GYY|c24659_g1	237	667742308	KFA80879.1	258	3	236	16	93	78	67	72	85.8974	371	1.21619e-42	hypothetical protein S40288_11604 [Stachybotrys chartarum IBT 40288]	667526894	KFA55216.1	265	3	236	16	93	78	67	72	85.8974	371	1.30735e-42	hypothetical protein S40293_10092 [Stachybotrys chartarum IBT 40293]	666405517	KEY71010.1	412	3	236	170	247	78	67	72	85.8974	368	7.22315e-41	hypothetical protein S7711_10065 [Stachybotrys chartarum IBT 7711]	829144760	KLP15589.1	337	3	236	236
GYY|c17858_g1	1911	751734726	KIM83020.1	391	356	1393	10	359	352	203	260	57.6705	994	5.14307e-126	hypothetical protein PILCRDRAFT_819814 [Piloderma croceum F 1598]	749762648	KII87432.1	388	470	1393	53	360	308	191	241	62.013	986	6.21998e-125	hypothetical protein PLICRDRAFT_43071 [Plicaturopsis crispa FD-325 SS-3]	749898074	KIJ65691.1	387	335	1432	8	386	380	211	266	55.5263	984	1.36257e-124	hypothetical protein HYDPIDRAFT_131062 [Hydnomerulius pinastri MD-312]	599401340	XP_007401153.1	393	452	1444	58
GYY|c23374_g1	233	330919050	XP_003298452.1	255	2	202	1	67	67	66	67	98.5075	357	1.35588e-40	hypothetical protein PTT_09187 [Pyrenophora teres f. teres 0-1]>gi|311328319|gb|EFQ93444.1| hypothetical protein PTT_09187 [Pyrenophora teres f. teres 0-1]	189206808	XP_001939738.1	255	2	202	1	67	67	65	67	97.0149	355	2.38952e-40	hypothetical protein PTRG_09406 [Pyrenophora tritici-repentis Pt-1C-BFP]>gi|187975831|gb|EDU42457.1| hypothetical protein PTRG_09406 [Pyrenophora tritici-repentis Pt-1C-BFP]	169598758	XP_001792802.1	185	2	202	1	67	67	64	66	95.5224	346	8.22733e-40	hypothetical protein SNOG_02187 [Phaeosphaeria nodorum SN15]>gi|160704463|gb|EAT90399.2| hypothetical protein SNOG_02187 [Phaeosphaeria nodorum SN15]	636595311	XP_008028994.1	256	2	202	1
GYY|c19967_g1	2831	403176695	XP_003335324.2	393	985	2220	1	390	420	231	283	55	1124	1.09838e-141	hypothetical protein PGTG_17177 [Puccinia graminis f. sp. tritici CRL 75-36-700-3]>gi|375172359|gb|EFP90905.2| hypothetical protein PGTG_17177 [Puccinia graminis f. sp. tritici CRL 75-36-700-3]	599416723	XP_007415324.1	129	1798	2226	1	129	144	64	83	44.4444	235	8.33722e-20	hypothetical protein MELLADRAFT_75619 [Melampsora larici-populina 98AG31]>gi|328852327|gb|EGG01474.1| hypothetical protein MELLADRAFT_75619 [Melampsora larici-populina 98AG31]
GYY|c17816_g2	2382	599376295	XP_007407925.1	287	763	1611	1	283	283	236	257	83.3922	1163	7.30966e-151	hypothetical protein MELLADRAFT_42723 [Melampsora larici-populina 98AG31]>gi|328859843|gb|EGG08951.1| hypothetical protein MELLADRAFT_42723 [Melampsora larici-populina 98AG31]	403164398	XP_003324468.2	309	763	1584	1	274	274	227	250	82.8467	1115	2.69615e-143	hypothetical protein PGTG_05274 [Puccinia graminis f. sp. tritici CRL 75-36-700-3]>gi|375165011|gb|EFP80049.2| hypothetical protein PGTG_05274 [Puccinia graminis f. sp. tritici CRL 75-36-700-3]	634354738	KDE09745.1	305	805	1584	23	281	261	176	203	67.433	812	1.72891e-98	hypothetical protein MVLG_00145 [Microbotryum violaceum p1A1 Lamole]	472583047	EMS20709.1	293	805	1584	18
GYY|c33164_g1	236	701780095	KGQ13440.1	2331	3	233	913	989	77	57	67	74.026	309	3.37688e-31	Tryptophan--tRNA ligase [Beauveria bassiana D1-5]	752367756	KIO25562.1	343	3	233	244	322	79	30	48	37.9747	153	6.18087e-11	hypothetical protein M407DRAFT_42123, partial [Tulasnella calospora MUT 4182]	745752400	XP_002175913.2	370	3	233	271	347	77	31	43	40.2597	146	5.36219e-10	tryptophan-tRNA ligase Msw1 [Schizosaccharomyces japonicus yFS275]>gi|530774833|gb|EEB09620.2| tryptophan-tRNA ligase Msw1 [Schizosaccharomyces japonicus yFS275]	527297562	EPS98378.1	375	3	233	277
GYY|c17905_g1	2562	358059703	GAA94572.1	501	1500	2207	217	483	267	85	133	31.8352	345	7.96636e-32	hypothetical protein E5Q_01223 [Mixia osmundae IAM 14324]	358059702	GAA94571.1	502	1500	2207	218	484	267	85	133	31.8352	345	8.09761e-32	hypothetical protein E5Q_01224 [Mixia osmundae IAM 14324]>gi|658165637|gb|KEI40349.1| hypothetical protein L969DRAFT_86984 [Mixia osmundae IAM 14324]	595487860	EXX73463.1	410	1452	2201	132	369	261	70	117	26.8199	248	5.35531e-25	hypothetical protein RirG_060260 [Rhizophagus irregularis DAOM 197198w]	661183645	CDH53894.1	362	1443	2210	127
GYY|c21728_g1	3290	403160483	XP_003320982.2	768	931	3030	19	724	733	346	472	47.2033	1589	0	hypothetical protein PGTG_02024 [Puccinia graminis f. sp. tritici CRL 75-36-700-3]>gi|375170266|gb|EFP76563.2| hypothetical protein PGTG_02024 [Puccinia graminis f. sp. tritici CRL 75-36-700-3]	599383225	XP_007409147.1	768	931	3114	1	725	759	328	453	43.2148	1429	6.45506e-180	acylpeptide hydrolase [Melampsora larici-populina 98AG31]>gi|328858703|gb|EGG07815.1| acylpeptide hydrolase [Melampsora larici-populina 98AG31]	630353433	XP_007866017.1	714	937	3009	4	666	712	223	338	31.3202	754	1.92684e-83	alpha/beta-hydrolase [Gloeophyllum trabeum ATCC 11539]>gi|521725787|gb|EPQ56015.1| alpha/beta-hydrolase [Gloeophyllum trabeum ATCC 11539]	749871878	KIJ41939.1	715	940	3012	3
GYY|c25336_g1	458	701777436	KGQ11146.1	359	88	453	15	138	124	80	99	64.5161	419	1.82241e-47	Outer membrane pore protein E [Beauveria bassiana D1-5]
GYY|c36185_g1	239	701777304	KGQ11034.1	1007	72	239	676	731	56	31	42	55.3571	180	3.77084e-14	GTP-binding protein typA/BipA [Beauveria bassiana D1-5]	639562578	KDN40261.1	287	51	239	191	253	63	25	38	39.6825	131	3.88701e-08	epoxide hydrolase N-termina [Tilletiaria anomala UBC 951]	667726777	KFA68250.1	491	81	239	137	188	53	27	35	50.9434	131	9.26843e-08	hypothetical protein S40285_01600 [Stachybotrys chlorohalonata IBT 40285]	751841344	CEL55607.1	200	99	233	118
GYY|c18981_g1	1346	403172065	XP_003331209.2	190	464	919	40	190	152	108	130	71.0526	610	6.93562e-74	hypothetical protein PGTG_13172 [Puccinia graminis f. sp. tritici CRL 75-36-700-3]>gi|375169696|gb|EFP86790.2| hypothetical protein PGTG_13172 [Puccinia graminis f. sp. tritici CRL 75-36-700-3]	599354615	XP_007403900.1	190	464	919	40	190	152	99	128	65.1316	571	4.21116e-68	hypothetical protein MELLADRAFT_76384 [Melampsora larici-populina 98AG31]>gi|328863863|gb|EGG12962.1| hypothetical protein MELLADRAFT_76384 [Melampsora larici-populina 98AG31]	751677070	KIM27245.1	182	464	919	40	182	152	91	119	59.8684	519	1.49765e-60	hypothetical protein M408DRAFT_330150 [Serendipita vermifera MAFF 305830]	402226082	EJU06142.1	182	464	919	40
GYY|c29821_g1	282	169621113	XP_001803967.1	133	39	281	1	81	81	81	81	100	407	2.9129e-49	hypothetical protein SNOG_13761 [Phaeosphaeria nodorum SN15]>gi|111057665|gb|EAT78785.1| hypothetical protein SNOG_13761 [Phaeosphaeria nodorum SN15]	189206620	XP_001939644.1	133	39	281	1	81	81	81	81	100	407	3.04223e-49	mitochondrial 54S ribosomal protein YmL38/YmL34 [Pyrenophora tritici-repentis Pt-1C-BFP]>gi|330937801|ref|XP_003305629.1| mitochondrial 54S ribosomal protein YmL38/YmL34 [Pyrenophora teres f. teres 0-1]>gi|187975737|gb|EDU42363.1| 50S ribosomal protein L14 [Pyrenophora tritici-repentis Pt-1C-BFP]>gi|311317251|gb|EFQ86275.1| hypothetical protein PTT_18536 [Pyrenophora teres f. teres 0-1]	396480351	XP_003840975.1	133	39	281	1	81	81	80	81	98.7654	403	1.07214e-48	similar to mitochondrial ribosomal protein L14 [Leptosphaeria maculans JN3]>gi|627918299|ref|XP_007692270.1| hypothetical protein COCMIDRAFT_40578 [Bipolaris oryzae ATCC 44560]>gi|628071409|ref|XP_007700358.1| hypothetical protein COCSADRAFT_37169 [Bipolaris sorokiniana ND90Pr]>gi|628217262|ref|XP_007714277.1| hypothetical protein COCCADRAFT_38469 [Bipolaris zeicola 26-R-13]>gi|312217548|emb|CBX9…	636594857	XP_008028767.1	133	39	281	1
GYY|c5642_g1	435	599373792	XP_007407436.1	239	90	431	119	231	114	70	91	61.4035	416	1.47844e-48	secreted protein [Melampsora larici-populina 98AG31]>gi|328859969|gb|EGG09076.1| secreted protein [Melampsora larici-populina 98AG31]	599416452	XP_007415250.1	220	90	431	96	207	114	52	74	45.614	282	7.95513e-29	secreted protein [Melampsora larici-populina 98AG31]>gi|328852253|gb|EGG01400.1| secreted protein [Melampsora larici-populina 98AG31]	599377825	XP_007408181.1	234	90	431	111	224	114	49	71	42.9825	280	2.07468e-28	hypothetical protein MELLADRAFT_105011 [Melampsora larici-populina 98AG31]>gi|328859486|gb|EGG08595.1| hypothetical protein MELLADRAFT_105011 [Melampsora larici-populina 98AG31]	599413412	XP_007414473.1	236	90	434	97
GYY|c33208_g1	246	754372451	KIP05161.1	551	110	244	351	395	45	28	34	62.2222	166	2.34692e-12	hypothetical protein PHLGIDRAFT_31013 [Phlebiopsis gigantea 11061_1 CR5-6]	672826455	KFH71345.1	609	110	244	386	430	45	28	34	62.2222	165	3.32802e-12	AGC/AKT protein kinase [Mortierella verticillata NRRL 6337]	618804201	XP_007304880.1	546	92	244	347	398	52	30	37	57.6923	162	7.56725e-12	AGC/Akt protein kinase [Stereum hirsutum FP-91666 SS1]>gi|389744799|gb|EIM85981.1| AGC/Akt protein kinase [Stereum hirsutum FP-91666 SS1]	443918534	ELU38979.1	404	110	244	356
GYY|c16258_g1	1473	331215421	XP_003320391.1	161	521	985	11	161	155	117	129	75.4839	531	3.72615e-62	histone H3-like centromeric protein A [Puccinia graminis f. sp. tritici CRL 75-36-700-3]>gi|309299381|gb|EFP75972.1| histone H3-like centromeric protein A [Puccinia graminis f. sp. tritici CRL 75-36-700-3]	599358351	XP_007404578.1	107	521	841	1	107	107	91	98	85.0467	412	1.21772e-45	hypothetical protein MELLADRAFT_32803 [Melampsora larici-populina 98AG31]>gi|328863103|gb|EGG12203.1| hypothetical protein MELLADRAFT_32803, partial [Melampsora larici-populina 98AG31]	630178945	XP_007844670.1	168	545	1072	1	162	182	103	121	56.5934	392	4.86256e-42	histone H3 [Moniliophthora roreri MCA 2997]>gi|554914972|gb|ESK96071.1| histone H3 [Moniliophthora roreri MCA 2997]	761954399	KIY74031.1	139	545	919	10
GYY|c20197_g1	1650	403167421	XP_003327205.2	244	507	1091	53	244	199	122	145	61.3065	576	4.71541e-67	hypothetical protein PGTG_08982 [Puccinia graminis f. sp. tritici CRL 75-36-700-3]>gi|375167005|gb|EFP82786.2| hypothetical protein PGTG_08982 [Puccinia graminis f. sp. tritici CRL 75-36-700-3]	403172783	XP_003331923.2	244	507	1091	53	244	199	122	145	61.3065	575	6.39891e-67	hypothetical protein PGTG_13875 [Puccinia graminis f. sp. tritici CRL 75-36-700-3]>gi|375169996|gb|EFP87504.2| hypothetical protein PGTG_13875 [Puccinia graminis f. sp. tritici CRL 75-36-700-3]	588262229	XP_006960258.1	208	504	1088	24	208	196	84	124	42.8571	439	7.98638e-48	adenine nucleotide alpha hydrolases-like protein [Wallemia sebi CBS 633.66]>gi|388579426|gb|EIM19750.1| adenine nucleotide alpha hydrolases-like protein [Wallemia sebi CBS 633.66]	814539692	CEQ42934.1	335	510	1136	71
GYY|c21102_g1	1558	403175247	XP_003334097.2	345	469	1464	7	342	339	193	242	56.9322	820	4.06091e-102	hypothetical protein PGTG_15641 [Puccinia graminis f. sp. tritici CRL 75-36-700-3]>gi|375171518|gb|EFP89678.2| hypothetical protein PGTG_15641 [Puccinia graminis f. sp. tritici CRL 75-36-700-3]	599358559	XP_007404612.1	333	484	1461	6	330	330	188	239	56.9697	785	3.41515e-97	hypothetical protein MELLADRAFT_89292 [Melampsora larici-populina 98AG31]>gi|328863137|gb|EGG12237.1| hypothetical protein MELLADRAFT_89292 [Melampsora larici-populina 98AG31]	636604365	XP_008033317.1	288	586	1470	2	259	300	96	154	32	314	6.68741e-30	hypothetical protein TRAVEDRAFT_160022 [Trametes versicolor FP-101664 SS1]>gi|392572012|gb|EIW65184.1| hypothetical protein TRAVEDRAFT_160022 [Trametes versicolor FP-101664 SS1]	598000643	XP_007368478.1	283	619	1458	3
GYY|c35029_g1	293	628074235	XP_007701771.1	279	1	291	91	185	97	71	80	73.1959	329	7.51406e-36	hypothetical protein COCSADRAFT_172852 [Bipolaris sorokiniana ND90Pr]>gi|451849082|gb|EMD62386.1| hypothetical protein COCSADRAFT_172852 [Bipolaris sorokiniana ND90Pr]	169620525	XP_001803674.1	279	4	291	92	186	96	72	81	75	328	7.83872e-36	hypothetical protein SNOG_13462 [Phaeosphaeria nodorum SN15]>gi|111058226|gb|EAT79346.1| hypothetical protein SNOG_13462 [Phaeosphaeria nodorum SN15]	627914541	XP_007691106.1	279	1	291	91	185	97	70	80	72.1649	326	1.80693e-35	hypothetical protein COCMIDRAFT_103672 [Bipolaris oryzae ATCC 44560]>gi|576928747|gb|EUC42378.1| hypothetical protein COCMIDRAFT_103672 [Bipolaris oryzae ATCC 44560]	628215109	XP_007713924.1	279	1	291	91
GYY|c21215_g1	3426	673527578	CDI53900.1	556	1565	2248	312	550	240	124	167	51.6667	645	2.36905e-118	related to TRM2-tRNA(m5U54)methyltransferase [Melanopsichium pennsylvanicum 4]	557995807	EST05347.1	944	1565	2248	313	551	242	123	164	50.8264	639	3.37966e-118	hypothetical protein PSEUBRA_SCAF6g00890 [Pseudozyma brasiliensis GHG001]	19113979	NP_593067.1	527	1562	2251	296	523	242	120	155	49.5868	601	8.06033e-115	tRNA (uracil(54)-C(5))-methyltransferase [Schizosaccharomyces pombe 972h-]>gi|1351598|sp|Q09833.1|YAD7_SCHPO RecName: Full=tRNA (uracil(54)-C(5))-methyltransferase>gi|1022352|emb|CAA91208.1| tRNA (m5U54) methyltransferase Trm2 (predicted) [Schizosaccharomyces pombe]	758978757	XP_011389428.1	574	1565	2251	321
GYY|c8622_g1	285	331247492	XP_003336374.1	399	10	285	256	347	92	70	77	76.087	307	4.34083e-32	hypothetical protein PGTG_18406 [Puccinia graminis f. sp. tritici CRL 75-36-700-3]>gi|309315364|gb|EFP91955.1| hypothetical protein PGTG_18406 [Puccinia graminis f. sp. tritici CRL 75-36-700-3]	599352735	XP_007403558.1	403	7	285	256	348	93	60	73	64.5161	259	1.81933e-25	hypothetical protein MELLADRAFT_41419 [Melampsora larici-populina 98AG31]>gi|328863521|gb|EGG12620.1| hypothetical protein MELLADRAFT_41419 [Melampsora larici-populina 98AG31]	751736819	KIM85107.1	369	7	282	259	351	93	52	71	55.914	229	2.58583e-21	hypothetical protein PILCRDRAFT_817965 [Piloderma croceum F 1598]	599115826	XP_007385983.1	434	4	282	258
GYY|c15475_g1	2429	599391148	XP_007410579.1	649	674	2404	13	548	586	380	435	64.8464	1829	0	hypothetical protein MELLADRAFT_77861 [Melampsora larici-populina 98AG31]>gi|328857223|gb|EGG06341.1| hypothetical protein MELLADRAFT_77861 [Melampsora larici-populina 98AG31]	403173612	XP_003332667.2	708	674	2296	83	624	555	381	448	68.6486	1814	0	hypothetical protein PGTG_14332 [Puccinia graminis f. sp. tritici CRL 75-36-700-3]>gi|375170621|gb|EFP88248.2| hypothetical protein PGTG_14332 [Puccinia graminis f. sp. tritici CRL 75-36-700-3]	646385956	KDQ51057.1	511	977	2296	1	451	466	197	290	42.2747	907	1.93263e-109	hypothetical protein JAAARDRAFT_140862 [Jaapia argillacea MUCL 33604]	646287883	KDQ09769.1	434	959	2275	7
GYY|c14453_g1	2867	403173595	XP_003332651.2	768	403	2499	35	760	746	466	519	62.4665	1998	0	STE/STE20/PAKA protein kinase [Puccinia graminis f. sp. tritici CRL 75-36-700-3]>gi|375170615|gb|EFP88232.2| STE/STE20/PAKA protein kinase [Puccinia graminis f. sp. tritici CRL 75-36-700-3]	512779674	AGO06022.1	772	403	2157	234	764	594	312	382	52.5253	1417	7.65946e-180	serine/threonine kinase [Volvariella volvacea]	599379746	XP_007408496.1	733	403	1293	427	724	298	252	269	84.5638	1380	7.68769e-175	putative serine/threonine protein kinase [Melampsora larici-populina 98AG31]>gi|328859188|gb|EGG08298.1| putative serine/threonine protein kinase [Melampsora larici-populina 98AG31]	74700556	Q4P5N0.1	746	403	1299	439
GYY|c19793_g1	4032	403169331	XP_003328786.2	1240	135	3866	1	1240	1246	1158	1198	92.9374	5788	0	hypothetical protein PGTG_10087 [Puccinia graminis f. sp. tritici CRL 75-36-700-3]>gi|375167912|gb|EFP84367.2| hypothetical protein PGTG_10087 [Puccinia graminis f. sp. tritici CRL 75-36-700-3]	648209092	AIC33804.1	1239	189	3866	19	1239	1229	1123	1159	91.3751	5548	0	splicing factor 3B subunit 1 [Puccinia cf. psidii AE-2014]	599385023	XP_007409426.1	1198	393	3866	43	1198	1163	1074	1108	92.3474	5422	0	hypothetical protein MELLADRAFT_35537 [Melampsora larici-populina 98AG31]>gi|328858406|gb|EGG07519.1| hypothetical protein MELLADRAFT_35537 [Melampsora larici-populina 98AG31]	634354074	KDE09112.1	1252	213	3866	26
GYY|c29882_g1	252	768699339	KJJ28211.1	517	3	251	3	85	83	82	82	98.7952	438	3.13862e-50	Mycolic acid cyclopropane synthase [Penicillium solitum]	700450848	KGO40920.1	517	3	251	3	85	83	80	81	96.3855	431	2.73374e-49	Mycolic acid cyclopropane synthase [Penicillium expansum]>gi|700461714|gb|KGO50849.1| Mycolic acid cyclopropane synthase [Penicillium expansum]>gi|700473633|gb|KGO61666.1| Mycolic acid cyclopropane synthase [Penicillium expansum]	425766977	EKV05565.1	517	3	251	3	85	83	80	81	96.3855	431	3.39331e-49	Cyclopropane-fatty-acyl-phospholipid synthase, putative [Penicillium digitatum Pd1]>gi|425780128|gb|EKV18146.1| Cyclopropane-fatty-acyl-phospholipid synthase, putative [Penicillium digitatum PHI26]	700493710	KGO77491.1	517	3	251	3
GYY|c29539_g1	718	751013502	KIK55252.1	133	18	395	11	130	129	46	61	35.6589	142	4.65359e-09	hypothetical protein GYMLUDRAFT_175880 [Gymnopus luxurians FD-317 M1]	751013501	KIK55251.1	134	18	407	8	131	135	46	64	34.0741	134	7.69253e-08	hypothetical protein GYMLUDRAFT_248853 [Gymnopus luxurians FD-317 M1]
GYY|c36810_g1	231	330938221	XP_003305705.1	486	2	229	200	275	76	75	76	98.6842	397	9.26285e-45	hypothetical protein PTT_18620 [Pyrenophora teres f. teres 0-1]>gi|311317131|gb|EFQ86172.1| hypothetical protein PTT_18620 [Pyrenophora teres f. teres 0-1]	189189552	XP_001931115.1	486	2	229	200	275	76	75	76	98.6842	397	9.26285e-45	ATP-citrate synthase (ATP-citrate (pro-S-)-lyase) [Pyrenophora tritici-repentis Pt-1C-BFP]>gi|187972721|gb|EDU40220.1| ATP-citrate synthase (ATP-citrate (pro-S-)-lyase) [Pyrenophora tritici-repentis Pt-1C-BFP]	627820837	XP_007683258.1	486	2	229	200	275	76	74	74	97.3684	387	3.20466e-43	hypothetical protein COCMIDRAFT_22241 [Bipolaris oryzae ATCC 44560]>gi|576936635|gb|EUC50128.1| hypothetical protein COCMIDRAFT_22241 [Bipolaris oryzae ATCC 44560]	628226272	XP_007715680.1	486	2	229	200
GYY|c5849_g1	226	768699566	KJJ28421.1	162	2	226	3	77	75	74	74	98.6667	368	2.04551e-43	hypothetical protein U727_00430100131 [Penicillium solitum]	700452305	KGO42287.1	162	2	226	3	77	75	72	73	96	364	1.02579e-42	hypothetical protein PEXP_052390 [Penicillium expansum]>gi|700467750|gb|KGO56329.1| hypothetical protein PEX2_079360 [Penicillium expansum]>gi|700476317|gb|KGO64105.1| hypothetical protein PEX1_042600 [Penicillium expansum]	425768215	EKV06748.1	162	2	226	3	77	75	68	70	90.6667	341	2.83475e-39	hypothetical protein PDIP_77130 [Penicillium digitatum Pd1]>gi|425770445|gb|EKV08918.1| hypothetical protein PDIG_67820 [Penicillium digitatum PHI26]	255933778	XP_002558268.1	162	2	226	3
GYY|c19345_g1	3559	403160769	XP_003321214.2	924	911	2632	143	702	605	304	379	50.2479	1213	1.91983e-145	hypothetical protein PGTG_02256 [Puccinia graminis f. sp. tritici CRL 75-36-700-3]>gi|375170390|gb|EFP76795.2| hypothetical protein PGTG_02256 [Puccinia graminis f. sp. tritici CRL 75-36-700-3]	403179597	XP_003337927.2	209	1865	2503	18	204	214	103	121	48.1308	410	3.94493e-42	hypothetical protein PGTG_18922 [Puccinia graminis f. sp. tritici CRL 75-36-700-3]>gi|375165127|gb|EFP93508.2| hypothetical protein PGTG_18922 [Puccinia graminis f. sp. tritici CRL 75-36-700-3]	758362705	CEP14950.1	379	2180	2539	59	174	120	73	91	60.8333	413	8.10706e-41	hypothetical protein [Parasitella parasitica]	599387563	XP_007409924.1	75	2279	2503	1
GYY|c22847_g1	216	475664304	EMT62099.1	474	13	129	182	220	39	22	30	56.4103	128	1.90695e-07	hypothetical protein FOC4_g10015179 [Fusarium oxysporum f. sp. cubense race 4]	673527714	CDI54032.1	530	7	132	202	243	42	23	33	54.7619	128	1.92029e-07	related to lipoamide acyltransferase component of branched-chain alpha-keto acid dehydrogenase complex, mitochondrial precursor [Melanopsichium pennsylvanicum 4]	591479959	EXM11019.1	488	13	129	182	220	39	22	30	56.4103	128	2.08684e-07	2-oxoisovalerate dehydrogenase E2 component (dihydrolipoyl transacylase) [Fusarium oxysporum f. sp. cubense tropical race 4 54006]	477507566	ENH60860.1	474	13	129	182
GYY|c33807_g1	252	701779982	KGQ13333.1	567	1	252	477	560	84	71	78	84.5238	360	3.39972e-39	NAD-dependent malic enzyme [Beauveria bassiana D1-5]	401882640	EJT46890.1	627	1	252	529	621	93	37	49	39.7849	130	1.42897e-07	malate dehydrogenase [Trichosporon asahii var. asahii CBS 2479]	406700695	EKD03860.1	614	1	252	516	608	93	37	49	39.7849	130	1.49508e-07	malate dehydrogenase [Trichosporon asahii var. asahii CBS 8904]	549051521	CCX30701.1	609	1	234	523
GYY|c37582_g1	210	578491895	EUN29299.1	339	3	179	281	339	59	43	55	72.8814	269	1.97813e-27	hypothetical protein COCVIDRAFT_14202 [Bipolaris victoriae FI3]	628200489	XP_007710790.1	354	3	179	296	354	59	43	55	72.8814	269	2.3953e-27	hypothetical protein COCCADRAFT_92220 [Bipolaris zeicola 26-R-13]>gi|576920794|gb|EUC34945.1| hypothetical protein COCCADRAFT_92220 [Bipolaris zeicola 26-R-13]	627829986	XP_007686483.1	354	3	179	296	354	59	42	55	71.1864	265	9.5629e-27	hypothetical protein COCMIDRAFT_35456 [Bipolaris oryzae ATCC 44560]>gi|576933496|gb|EUC47022.1| hypothetical protein COCMIDRAFT_35456 [Bipolaris oryzae ATCC 44560]	451999687	EMD92149.1	354	3	179	296
GYY|c35156_g1	482	599393615	XP_007411026.1	139	1	327	7	115	109	69	83	63.3028	363	1.7587e-41	hypothetical protein MELLADRAFT_87802 [Melampsora larici-populina 98AG31]>gi|328856416|gb|EGG05537.1| hypothetical protein MELLADRAFT_87802 [Melampsora larici-populina 98AG31]	639563701	KDN41333.1	140	1	327	5	113	109	66	85	60.5505	356	2.18304e-40	UBC-like protein [Tilletiaria anomala UBC 951]	331250437	XP_003337827.1	139	1	327	7	115	109	66	82	60.5505	351	1.11482e-39	ubiquitin-conjugating enzyme E2 [Puccinia graminis f. sp. tritici CRL 75-36-700-3]>gi|309316817|gb|EFP93408.1| ubiquitin-conjugating enzyme E2 [Puccinia graminis f. sp. tritici CRL 75-36-700-3]	640923793	KDN67918.1	140	1	327	6
GYY|c17709_g1	1776	403160970	XP_003321367.2	353	231	1235	1	350	383	191	232	49.8695	900	4.15521e-113	hypothetical protein PGTG_02409 [Puccinia graminis f. sp. tritici CRL 75-36-700-3]>gi|375170473|gb|EFP76948.2| hypothetical protein PGTG_02409 [Puccinia graminis f. sp. tritici CRL 75-36-700-3]	331239161	XP_003332234.1	307	231	1235	1	304	339	173	213	51.0324	833	1.05148e-103	hypothetical protein PGTG_14530 [Puccinia graminis f. sp. tritici CRL 75-36-700-3]>gi|309311224|gb|EFP87815.1| hypothetical protein PGTG_14530 [Puccinia graminis f. sp. tritici CRL 75-36-700-3]	599431145	XP_007419338.1	301	252	1229	9	293	327	151	196	46.1774	709	2.02745e-85	hypothetical protein MELLADRAFT_70027 [Melampsora larici-populina 98AG31]>gi|328848136|gb|EGF97385.1| hypothetical protein MELLADRAFT_70027 [Melampsora larici-populina 98AG31]	599407541	XP_007413535.1	267	252	1127	9
GYY|c17084_g1	3783	599415226	XP_007414919.1	1237	1678	3732	507	1215	750	366	467	48.8	1453	5.06177e-176	hypothetical protein MELLADRAFT_91892 [Melampsora larici-populina 98AG31]>gi|328852675|gb|EGG01819.1| hypothetical protein MELLADRAFT_91892 [Melampsora larici-populina 98AG31]	403159196	XP_003319842.2	1302	2905	3732	922	1199	279	208	240	74.552	1137	1.77041e-130	hypothetical protein PGTG_00754 [Puccinia graminis f. sp. tritici CRL 75-36-700-3]>gi|375167992|gb|EFP75423.2| hypothetical protein PGTG_00754 [Puccinia graminis f. sp. tritici CRL 75-36-700-3]	634354363	KDE09382.1	1237	1957	3720	659	1234	619	226	312	36.5105	808	6.86801e-87	hypothetical protein MVLG_00288 [Microbotryum violaceum p1A1 Lamole]	472585021	EMS22587.1	1143	2905	3732	872
GYY|c23386_g1	550	302698011	XP_003038684.1	129	96	347	45	128	84	50	64	59.5238	265	8.46885e-27	hypothetical protein SCHCODRAFT_64587 [Schizophyllum commune H4-8]>gi|300112381|gb|EFJ03782.1| hypothetical protein SCHCODRAFT_64587 [Schizophyllum commune H4-8]	763731750	KJA29152.1	120	96	347	36	119	84	47	66	55.9524	258	9.38509e-26	hypothetical protein HYPSUDRAFT_32517 [Hypholoma sublateritium FD-334 SS-4]	658167440	KEI42149.1	146	105	347	65	145	81	48	65	59.2593	256	3.02029e-25	hypothetical protein L969DRAFT_68958 [Mixia osmundae IAM 14324]	674221907	GAK61862.1	130	57	347	36
GYY|c15574_g1	623	403166624	XP_003326523.2	454	3	623	150	356	207	122	157	58.9372	520	1.25634e-60	hypothetical protein PGTG_07501 [Puccinia graminis f. sp. tritici CRL 75-36-700-3]>gi|375166644|gb|EFP82104.2| hypothetical protein PGTG_07501 [Puccinia graminis f. sp. tritici CRL 75-36-700-3]	599390470	XP_007410456.1	432	3	623	69	276	209	109	146	52.1531	434	2.89454e-48	hypothetical protein MELLADRAFT_43581 [Melampsora larici-populina 98AG31]>gi|328857100|gb|EGG06218.1| hypothetical protein MELLADRAFT_43581 [Melampsora larici-populina 98AG31]	403173428	XP_003332499.2	307	3	461	22	174	153	86	111	56.2092	410	7.12704e-46	hypothetical protein PGTG_12527 [Puccinia graminis f. sp. tritici CRL 75-36-700-3]>gi|375170537|gb|EFP88080.2| hypothetical protein PGTG_12527 [Puccinia graminis f. sp. tritici CRL 75-36-700-3]	403166628	XP_003326527.2	520	3	623	150
GYY|c38370_g1	652	241959296	XP_002422367.1	184	6	302	84	182	99	46	62	46.4646	221	1.35572e-19	retroelement polyprotein, pseudogene, putative [Candida dubliniensis CD36]>gi|223645712|emb|CAX40373.1| retroelement polyprotein, pseudogene, putative [Candida dubliniensis CD36]	241947923	XP_002416684.1	317	6	302	217	315	99	46	62	46.4646	224	2.24035e-19	polyprotein (fragment), putative, partial [Candida dubliniensis CD36]>gi|223640022|emb|CAX44266.1| polyprotein (fragment), putative, partial [Candida dubliniensis CD36]	712867431	KGU16350.1	1496	6	302	1396	1494	99	44	62	44.4444	231	4.85615e-19	hypothetical protein MG7_06404, partial [Candida albicans P34048]	449544881	EMD35853.1	395	3	290	296
GYY|c17784_g1	1245	331243534	XP_003334410.1	140	848	1177	12	126	115	55	73	47.8261	224	2.49091e-19	hypothetical protein PGTG_16279 [Puccinia graminis f. sp. tritici CRL 75-36-700-3]>gi|309313400|gb|EFP89991.1| hypothetical protein PGTG_16279 [Puccinia graminis f. sp. tritici CRL 75-36-700-3]	403161982	XP_003890435.1	140	848	1177	12	126	115	54	73	46.9565	221	7.10648e-19	hypothetical protein PGTG_20983 [Puccinia graminis f. sp. tritici CRL 75-36-700-3]>gi|375172012|gb|EHS64521.1| hypothetical protein PGTG_20983 [Puccinia graminis f. sp. tritici CRL 75-36-700-3]	599416661	XP_007415305.1	112	851	1174	7	112	108	39	71	36.1111	174	1.04655e-12	hypothetical protein MELLADRAFT_111018 [Melampsora larici-populina 98AG31]>gi|328852308|gb|EGG01455.1| hypothetical protein MELLADRAFT_111018 [Melampsora larici-populina 98AG31]
GYY|c35025_g1	286	367038329	XP_003649545.1	702	3	284	532	625	94	89	92	94.6809	392	4.69025e-43	hypothetical protein THITE_2153075 [Thielavia terrestris NRRL 8126]>gi|346996806|gb|AEO63209.1| hypothetical protein THITE_2153075 [Thielavia terrestris NRRL 8126]	296811140	XP_002845908.1	703	6	284	536	628	93	87	90	93.5484	390	7.84833e-43	ATP-dependent molecular chaperone HSC82 [Arthroderma otae CBS 113480]>gi|238843296|gb|EEQ32958.1| ATP-dependent molecular chaperone HSC82 [Arthroderma otae CBS 113480]	607931530	EZF65793.1	617	6	284	450	542	93	87	90	93.5484	388	8.0948e-43	hsp90-like protein, partial [Trichophyton rubrum CBS 289.86]	302500644	XP_003012315.1	703	6	284	536
GYY|c18214_g2	1378	331235137	XP_003330229.1	486	106	531	314	462	150	76	96	50.6667	321	4.34461e-30	hypothetical protein PGTG_11139 [Puccinia graminis f. sp. tritici CRL 75-36-700-3]>gi|309309219|gb|EFP85810.1| hypothetical protein PGTG_11139 [Puccinia graminis f. sp. tritici CRL 75-36-700-3]	599386546	XP_007409705.1	396	103	327	287	360	75	46	52	61.3333	210	8.69533e-16	hypothetical protein MELLADRAFT_62738 [Melampsora larici-populina 98AG31]>gi|328858149|gb|EGG07263.1| hypothetical protein MELLADRAFT_62738 [Melampsora larici-populina 98AG31]
GYY|c16922_g1	1427	331230664	XP_003327996.1	359	276	1292	12	359	349	265	292	75.9312	982	7.25926e-127	hypothetical protein PGTG_09290 [Puccinia graminis f. sp. tritici CRL 75-36-700-3]>gi|309306986|gb|EFP83577.1| hypothetical protein PGTG_09290 [Puccinia graminis f. sp. tritici CRL 75-36-700-3]	599422895	XP_007416939.1	391	663	1289	18	226	209	152	185	72.7273	683	9.4861e-82	hypothetical protein MELLADRAFT_112416 [Melampsora larici-populina 98AG31]>gi|328850632|gb|EGF99794.1| hypothetical protein MELLADRAFT_112416 [Melampsora larici-populina 98AG31]	634347641	KDE03144.1	408	675	1286	10	222	214	110	145	51.4019	424	4.89476e-44	hypothetical protein MVLG_06339 [Microbotryum violaceum p1A1 Lamole]	58263394	XP_569107.1	396	687	1292	5
GYY|c34118_g1	275	748536193	KIH86503.1	348	3	209	258	326	69	34	50	49.2754	179	2.28782e-14	D-3-phosphoglycerate dehydrogenase [Sporothrix brasiliensis 5110]	780593633	KJR84292.1	348	3	209	258	326	69	34	49	49.2754	178	3.01644e-14	D-3-phosphoglycerate dehydrogenase [Sporothrix schenckii 1099-18]	550811365	ERT03277.1	348	3	209	258	326	69	34	49	49.2754	178	3.01644e-14	hypothetical protein HMPREF1624_01583 [Sporothrix schenckii ATCC 58251]	452843077	EME45012.1	362	3	227	276
GYY|c12602_g1	2030	403158791	XP_003319496.2	441	610	1791	41	434	394	290	344	73.6041	1683	0	hypothetical protein PGTG_01670 [Puccinia graminis f. sp. tritici CRL 75-36-700-3]>gi|375166460|gb|EFP75077.2| hypothetical protein PGTG_01670 [Puccinia graminis f. sp. tritici CRL 75-36-700-3]	599381693	XP_007408873.1	365	730	1650	58	364	307	232	271	75.57	1323	2.98531e-175	hypothetical protein MELLADRAFT_85138 [Melampsora larici-populina 98AG31]>gi|328858997|gb|EGG08108.1| hypothetical protein MELLADRAFT_85138 [Melampsora larici-populina 98AG31]	403169333	XP_003328787.2	461	577	1791	44	447	405	227	304	56.0494	1296	8.49732e-170	hypothetical protein PGTG_10088 [Puccinia graminis f. sp. tritici CRL 75-36-700-3]>gi|375167913|gb|EFP84368.2| hypothetical protein PGTG_10088 [Puccinia graminis f. sp. tritici CRL 75-36-700-3]	599383573	XP_007409197.1	394	694	1722	37
GYY|c19325_g1	2386	331212021	XP_003307280.1	886	577	2088	152	751	633	208	304	32.8594	697	3.92804e-76	hypothetical protein PGTG_00230 [Puccinia graminis f. sp. tritici CRL 75-36-700-3]>gi|309297683|gb|EFP74274.1| hypothetical protein PGTG_00230 [Puccinia graminis f. sp. tritici CRL 75-36-700-3]
GYY|c24660_g1	240	768710405	KJJ36667.1	304	3	239	45	124	80	45	58	56.25	241	1.89277e-23	Histidine phosphatase superfamily branch 1 [Aspergillus flavus AF70]	238490598	XP_002376536.1	304	3	239	45	124	80	45	58	56.25	241	2.09161e-23	conserved hypothetical protein [Aspergillus flavus NRRL3357]>gi|220696949|gb|EED53290.1| conserved hypothetical protein [Aspergillus flavus NRRL3357]	391865832	EIT75111.1	304	3	239	45	124	80	45	58	56.25	241	2.17686e-23	putative phosphoglycerate mutase [Aspergillus oryzae 3.042]>gi|635509467|gb|KDE81430.1| putative phosphoglycerate mutase [Aspergillus oryzae 100-8]	156043195	XP_001588154.1	433	3	239	44
GYY|c33608_g1	264	628192043	XP_007708868.1	919	108	263	867	918	52	43	50	82.6923	224	6.98119e-20	glycosyltransferase family 20 protein [Bipolaris zeicola 26-R-13]>gi|576922717|gb|EUC36842.1| glycosyltransferase family 20 protein [Bipolaris zeicola 26-R-13]	628081048	XP_007702374.1	919	108	263	867	918	52	42	49	80.7692	223	1.10958e-19	glycosyltransferase family 20 protein [Bipolaris sorokiniana ND90Pr]>gi|451848732|gb|EMD62037.1| glycosyltransferase family 20 protein [Bipolaris sorokiniana ND90Pr]	578494591	EUN31977.1	919	108	263	867	918	52	42	49	80.7692	220	2.67011e-19	glycosyltransferase family 20 protein [Bipolaris victoriae FI3]	627887646	XP_007690401.1	919	108	263	867
GYY|c13364_g1	573	671684646	CDS13663.1	66	327	509	4	66	63	22	38	34.9206	119	1.26066e-06	hypothetical protein LRAMOSA05837 [Absidia idahoensis var. thermophila]	661182936	CDH54638.1	66	327	509	4	66	63	21	37	33.3333	115	5.81398e-06	predicted protein [Lichtheimia corymbifera JMRC:FSU:9682]
GYY|c19420_g1	1184	331215501	XP_003320431.1	231	498	842	113	227	115	90	105	78.2609	409	1.40558e-61	hypothetical protein PGTG_01343 [Puccinia graminis f. sp. tritici CRL 75-36-700-3]>gi|309299421|gb|EFP76012.1| hypothetical protein PGTG_01343 [Puccinia graminis f. sp. tritici CRL 75-36-700-3]	695575336	XP_009552057.1	183	501	857	67	183	119	74	93	62.1849	326	4.2868e-48	hypothetical protein HETIRDRAFT_430314 [Heterobasidion irregulare TC 32-1]>gi|575060185|gb|ETW75806.1| hypothetical protein HETIRDRAFT_430314 [Heterobasidion irregulare TC 32-1]	630343693	XP_007861147.1	186	501	845	69	181	115	73	89	63.4783	319	9.6464e-48	P-loop containing nucleoside triphosphate hydrolase protein [Gloeophyllum trabeum ATCC 11539]>gi|521730746|gb|EPQ60829.1| P-loop containing nucleoside triphosphate hydrolase protein [Gloeophyllum trabeum ATCC 11539]	750971810	KIK28617.1	187	501	839	66
GYY|c26768_g1	230	396476716	XP_003840100.1	97	3	203	1	68	68	61	64	89.7059	305	1.34142e-34	similar to DUF543 domain-containing protein [Leptosphaeria maculans JN3]>gi|312216671|emb|CBX96621.1| similar to DUF543 domain-containing protein [Leptosphaeria maculans JN3]	169614457	XP_001800645.1	96	3	203	1	67	67	57	61	85.0746	296	2.22794e-33	hypothetical protein SNOG_10371 [Phaeosphaeria nodorum SN15]>gi|111061586|gb|EAT82706.1| hypothetical protein SNOG_10371 [Phaeosphaeria nodorum SN15]	330922678	XP_003299929.1	96	3	203	1	67	67	58	61	86.5672	296	2.45594e-33	hypothetical protein PTT_11041 [Pyrenophora teres f. teres 0-1]>gi|311326177|gb|EFQ91976.1| hypothetical protein PTT_11041 [Pyrenophora teres f. teres 0-1]	189199838	XP_001936256.1	96	3	203	1
GYY|c12783_g1	1322	403163314	XP_003323405.2	313	146	622	155	313	159	139	147	87.4214	584	1.3429e-68	hypothetical protein PGTG_04942 [Puccinia graminis f. sp. tritici CRL 75-36-700-3]>gi|375164004|gb|EFP78986.2| hypothetical protein PGTG_04942 [Puccinia graminis f. sp. tritici CRL 75-36-700-3]	599395690	XP_007411420.1	160	152	619	1	159	159	106	129	66.6667	466	3.92003e-53	hypothetical protein MELLADRAFT_36782 [Melampsora larici-populina 98AG31]>gi|328856376|gb|EGG05498.1| hypothetical protein MELLADRAFT_36782 [Melampsora larici-populina 98AG31]	749765590	KII90182.1	195	152	622	40	195	159	95	116	59.7484	411	1.08232e-44	hypothetical protein PLICRDRAFT_40376 [Plicaturopsis crispa FD-325 SS-3]	827764118	KLO18707.1	156	152	622	1
GYY|c20095_g1	3432	630361761	XP_007870155.1	529	1596	2291	54	285	232	138	179	59.4828	753	5.24458e-85	hypothetical protein GLOTRDRAFT_48944 [Gloeophyllum trabeum ATCC 11539]>gi|521720988|gb|EPQ51414.1| hypothetical protein GLOTRDRAFT_48944 [Gloeophyllum trabeum ATCC 11539]	646389130	KDQ53919.1	527	1596	2381	22	283	262	143	191	54.5802	743	1.22804e-83	hypothetical protein JAAARDRAFT_182696 [Jaapia argillacea MUCL 33604]	599419414	XP_007416101.1	500	1596	2354	14	266	253	125	181	49.4071	723	2.3825e-81	hypothetical protein MELLADRAFT_39584 [Melampsora larici-populina 98AG31]>gi|328851493|gb|EGG00647.1| hypothetical protein MELLADRAFT_39584 [Melampsora larici-populina 98AG31]	630361811	XP_007870180.1	522	1596	2429	2
GYY|c16094_g1	826	403160313	XP_003320846.2	127	260	628	5	127	123	120	122	97.561	630	4.33907e-80	ribonucleoprotein-associated protein [Puccinia graminis f. sp. tritici CRL 75-36-700-3]>gi|375169504|gb|EFP76427.2| ribonucleoprotein-associated protein [Puccinia graminis f. sp. tritici CRL 75-36-700-3]	599404610	XP_007413021.1	125	260	628	3	125	123	118	122	95.935	623	3.97837e-79	hypothetical protein MELLADRAFT_109067 [Melampsora larici-populina 98AG31]>gi|328854442|gb|EGG03574.1| hypothetical protein MELLADRAFT_109067 [Melampsora larici-populina 98AG31]	472587863	EMS25359.1	126	260	637	1	126	126	109	120	86.5079	589	6.07528e-74	U4/U6 small nuclear ribonucleoprotein SNU13 [Rhodosporidium toruloides NP11]>gi|647401635|emb|CDR48012.1| RHTO0S15e04940g1_1 [Rhodosporidium toruloides]	814542870	CEQ39901.1	126	260	637	1
GYY|c24557_g1	256	759331114	KIX07440.1	297	3	254	58	142	85	32	56	37.6471	170	1.64774e-13	hypothetical protein Z518_02093 [Rhinocladiella mackenziei CBS 650.93]	666397168	KEY63917.1	311	3	254	67	151	85	40	54	47.0588	169	2.38895e-13	hypothetical protein S7711_10238 [Stachybotrys chartarum IBT 7711]	19386934	AAL87045.1	263	3	254	13	96	84	41	55	48.8095	168	2.56995e-13	ketoreductase [Mycosphaerella pini]>gi|452837150|gb|EME39093.1| ketoreductase [Dothistroma septosporum NZE10]	632912093	KDB11923.1	294	3	254	55
GYY|c19961_g1	7615	331214075	XP_003319719.1	1556	2047	6828	1	1556	1638	754	977	46.0317	2793	0	hypothetical protein PGTG_01893 [Puccinia graminis f. sp. tritici CRL 75-36-700-3]>gi|403159061|ref|XP_003890753.1| hypothetical protein, variant [Puccinia graminis f. sp. tritici CRL 75-36-700-3]>gi|309298709|gb|EFP75300.1| hypothetical protein PGTG_01893 [Puccinia graminis f. sp. tritici CRL 75-36-700-3]>gi|375166573|gb|EHS63198.1| hypothetical protein, variant [Puccinia graminis f. sp. tritici…	599380433	XP_007408628.1	211	6295	6816	19	208	194	68	111	35.0515	255	4.68939e-21	hypothetical protein MELLADRAFT_77437 [Melampsora larici-populina 98AG31]>gi|328858752|gb|EGG07863.1| hypothetical protein MELLADRAFT_77437 [Melampsora larici-populina 98AG31]	472582383	EMS20075.1	1227	3829	4212	410	533	128	62	93	48.4375	267	1.2443e-20	HLH transcription factor [Rhodosporidium toruloides NP11]>gi|647400288|emb|CDR45623.1| RHTO0S11e02718g1_1 [Rhodosporidium toruloides]	342319111	EGU11062.1	1238	3829	4173	422
GYY|c20308_g1	4050	403167926	XP_003327647.2	947	1130	3700	32	945	960	401	508	41.7708	1343	2.02963e-162	hypothetical protein PGTG_09181 [Puccinia graminis f. sp. tritici CRL 75-36-700-3]>gi|375167260|gb|EFP83228.2| hypothetical protein PGTG_09181 [Puccinia graminis f. sp. tritici CRL 75-36-700-3]	599366410	XP_007406104.1	996	2294	3700	21	486	486	238	297	48.9712	875	1.50683e-96	hypothetical protein MELLADRAFT_115506 [Melampsora larici-populina 98AG31]>gi|328861532|gb|EGG10635.1| hypothetical protein MELLADRAFT_115506 [Melampsora larici-populina 98AG31]	820658117	CDZ97091.1	965	2309	3697	56	468	472	136	211	28.8136	360	3.444e-32	Invasion-inducing protein TIAM1/CDC24 and related RhoGEF GTPases [Xanthophyllomyces dendrorhous]	634348270	KDE03690.1	1113	2291	2746	449
GYY|c20551_g1	1986	331243961	XP_003334622.1	508	86	1696	3	508	545	306	392	56.1468	1419	0	hypothetical protein PGTG_16481 [Puccinia graminis f. sp. tritici CRL 75-36-700-3]>gi|309313612|gb|EFP90203.1| hypothetical protein PGTG_16481 [Puccinia graminis f. sp. tritici CRL 75-36-700-3]	599377183	XP_007408086.1	490	92	1696	6	490	540	277	349	51.2963	1221	3.1544e-158	hypothetical protein MELLADRAFT_104896 [Melampsora larici-populina 98AG31]>gi|328859391|gb|EGG08500.1| hypothetical protein MELLADRAFT_104896 [Melampsora larici-populina 98AG31]	472586294	EMS23822.1	447	104	1696	5	447	541	234	312	43.2532	915	3.39327e-113	FAD dependent oxidoreductase [Rhodosporidium toruloides NP11]>gi|647397620|emb|CDR40803.1| RHTO0S05e07426g1_1 [Rhodosporidium toruloides]	636608381	XP_008035325.1	433	113	1558	15
GYY|c23744_g1	254	628083598	XP_007703649.1	454	3	254	350	433	84	62	73	73.8095	324	1.93639e-34	hypothetical protein COCSADRAFT_40257 [Bipolaris sorokiniana ND90Pr]>gi|451847324|gb|EMD60632.1| hypothetical protein COCSADRAFT_40257 [Bipolaris sorokiniana ND90Pr]	578487218	EUN24679.1	454	3	254	350	433	84	61	73	72.619	320	6.42794e-34	hypothetical protein COCVIDRAFT_17984 [Bipolaris victoriae FI3]	628214106	XP_007713765.1	454	3	254	350	433	84	61	73	72.619	320	7.38408e-34	hypothetical protein COCCADRAFT_99940 [Bipolaris zeicola 26-R-13]>gi|576917752|gb|EUC31966.1| hypothetical protein COCCADRAFT_99940 [Bipolaris zeicola 26-R-13]	451997747	EMD90212.1	454	3	254	350
GYY|c3882_g1	378	403169210	XP_003328703.2	480	2	376	120	275	156	56	84	35.8974	273	1.15169e-26	hypothetical protein PGTG_10662 [Puccinia graminis f. sp. tritici CRL 75-36-700-3]>gi|375167850|gb|EFP84284.2| hypothetical protein PGTG_10662 [Puccinia graminis f. sp. tritici CRL 75-36-700-3]	403173713	XP_003332762.2	478	2	376	129	284	156	57	78	36.5385	266	1.17206e-25	hypothetical protein PGTG_14427 [Puccinia graminis f. sp. tritici CRL 75-36-700-3]>gi|375170661|gb|EFP88343.2| hypothetical protein PGTG_14427 [Puccinia graminis f. sp. tritici CRL 75-36-700-3]	403159620	XP_003320216.2	479	2	376	128	283	156	56	83	35.8974	260	6.64019e-25	hypothetical protein PGTG_01128 [Puccinia graminis f. sp. tritici CRL 75-36-700-3]>gi|375168174|gb|EFP75797.2| hypothetical protein PGTG_01128 [Puccinia graminis f. sp. tritici CRL 75-36-700-3]	599391682	XP_007410664.1	443	5	376	101
GYY|c20402_g1	439	331222935	XP_003324141.1	502	280	438	58	110	53	50	51	94.3396	262	1.15875e-36	hypothetical protein PGTG_06043 [Puccinia graminis f. sp. tritici CRL 75-36-700-3]>gi|309303131|gb|EFP79722.1| hypothetical protein PGTG_06043 [Puccinia graminis f. sp. tritici CRL 75-36-700-3]	667829056	XP_007778697.1	520	280	435	127	178	52	38	40	73.0769	197	9.609e-24	ATP-dependent RNA helicase DBP8 [Coniosporium apollinis CBS 100218]>gi|494826298|gb|EON63380.1| ATP-dependent RNA helicase DBP8 [Coniosporium apollinis CBS 100218]	599400079	XP_007412179.1	447	280	438	44	96	53	44	49	83.0189	240	8.56259e-22	hypothetical protein MELLADRAFT_53003 [Melampsora larici-populina 98AG31]>gi|328855261|gb|EGG04388.1| hypothetical protein MELLADRAFT_53003 [Melampsora larici-populina 98AG31]	660956595	KEP45632.1	227	274	438	126
GYY|c21371_g1	2360	403173592	XP_003332646.2	683	48	1994	3	657	687	276	418	40.1747	1070	1.51256e-131	hypothetical protein PGTG_14311 [Puccinia graminis f. sp. tritici CRL 75-36-700-3]>gi|375170614|gb|EFP88227.2| hypothetical protein PGTG_14311 [Puccinia graminis f. sp. tritici CRL 75-36-700-3]	814541672	CEQ40898.1	1305	42	1223	677	1031	396	146	228	36.8687	593	2.2254e-61	SPOSA6832_02553, partial [Sporidiobolus salmonicolor]	358060497	GAA93902.1	1288	48	1172	664	1009	375	144	216	38.4	591	3.04335e-61	hypothetical protein E5Q_00548 [Mixia osmundae IAM 14324]>gi|658168055|gb|KEI42764.1| hypothetical protein L969DRAFT_57619 [Mixia osmundae IAM 14324]	85082271	XP_956881.1	1275	42	1223	635
GYY|c28661_g1	225	396461823	XP_003835523.1	811	1	225	266	340	75	65	71	86.6667	347	7.80365e-37	similar to mitochondrial aconitate hydratase [Leptosphaeria maculans JN3]>gi|312212074|emb|CBX92158.1| similar to mitochondrial aconitate hydratase [Leptosphaeria maculans JN3]	636599947	XP_008031312.1	1329	1	225	772	846	75	66	70	88	347	1.67492e-36	hypothetical protein SETTUDRAFT_44927 [Setosphaeria turcica Et28A]>gi|482804046|gb|EOA81171.1| hypothetical protein SETTUDRAFT_44927 [Setosphaeria turcica Et28A]	169604686	XP_001795764.1	483	1	225	263	337	75	64	70	85.3333	338	1.79917e-36	hypothetical protein SNOG_05358 [Phaeosphaeria nodorum SN15]>gi|160706623|gb|EAT87749.2| hypothetical protein SNOG_05358 [Phaeosphaeria nodorum SN15]	452005285	EMD97741.1	1122	1	225	607
GYY|c21866_g1	6361	403158262	XP_003307577.2	1872	233	5794	16	1868	1856	1350	1563	72.7371	6671	0	hypothetical protein PGTG_00527 [Puccinia graminis f. sp. tritici CRL 75-36-700-3]>gi|375163744|gb|EFP74571.2| hypothetical protein PGTG_00527 [Puccinia graminis f. sp. tritici CRL 75-36-700-3]	599361888	XP_007405239.1	1890	254	5794	23	1890	1882	1223	1483	64.9841	5964	0	hypothetical protein MELLADRAFT_91046 [Melampsora larici-populina 98AG31]>gi|328862503|gb|EGG11604.1| hypothetical protein MELLADRAFT_91046 [Melampsora larici-populina 98AG31]	634347773	KDE03256.1	1851	422	5794	58	1851	1843	831	1179	45.0895	3838	0	hypothetical protein MVLG_06250 [Microbotryum violaceum p1A1 Lamole]	472583406	EMS21049.1	1857	425	5788	53
GYY|c21961_g1	4471	331233519	XP_003329420.1	1224	3	3545	26	1224	1199	937	1043	78.1485	5037	0	DNA-directed RNA polymerase I subunit A2 [Puccinia graminis f. sp. tritici CRL 75-36-700-3]>gi|309308410|gb|EFP85001.1| DNA-directed RNA polymerase I subunit A2 [Puccinia graminis f. sp. tritici CRL 75-36-700-3]	599411716	XP_007414229.1	1214	3	3545	31	1211	1196	897	1011	75	4800	0	hypothetical protein MELLADRAFT_49804 [Melampsora larici-populina 98AG31]>gi|328853401|gb|EGG02540.1| hypothetical protein MELLADRAFT_49804 [Melampsora larici-populina 98AG31]	472587252	EMS24751.1	1235	3	3545	33	1235	1204	776	917	64.4518	4064	0	DNA-directed RNA polymerase I subunit RPA2 [Rhodosporidium toruloides NP11]>gi|647401179|emb|CDR47245.1| RHTO0S14e01024g1_1 [Rhodosporidium toruloides]	646299964	KDQ21118.1	1218	3	3545	9
GYY|c30274_g1	443	189203233	XP_001937952.1	141	1	264	54	141	88	65	77	73.8636	347	3.15529e-39	conserved hypothetical protein [Pyrenophora tritici-repentis Pt-1C-BFP]>gi|187985051|gb|EDU50539.1| conserved hypothetical protein [Pyrenophora tritici-repentis Pt-1C-BFP]	330921141	XP_003299302.1	141	1	264	54	141	88	64	76	72.7273	343	9.67724e-39	hypothetical protein PTT_10261 [Pyrenophora teres f. teres 0-1]>gi|311327087|gb|EFQ92603.1| hypothetical protein PTT_10261 [Pyrenophora teres f. teres 0-1]	452001702	EMD94161.1	139	1	261	54	138	87	62	71	71.2644	314	2.53972e-34	hypothetical protein COCHEDRAFT_1222733 [Bipolaris maydis C5]>gi|477590465|gb|ENI07539.1| hypothetical protein COCC4DRAFT_190590 [Bipolaris maydis ATCC 48331]	627840446	XP_007689168.1	139	1	261	54
GYY|c27321_g1	387	336242490	XP_003343012.1	619	87	386	516	614	100	50	68	50	269	1.44935e-25	hypothetical protein SMAC_09726 [Sordaria macrospora k-hell]>gi|380086686|emb|CCC14613.1| unnamed protein product [Sordaria macrospora k-hell]	758348116	GAN09590.1	777	18	386	645	760	127	47	76	37.0079	205	7.51695e-17	elongation factor G mitochondrial [Mucor ambiguus]	511010461	EPB91682.1	752	78	386	645	742	103	41	66	39.8058	204	9.45042e-17	elongation factor G, mitochondrial [Mucor circinelloides f. circinelloides 1006PhL]	367000732	XP_003685101.1	756	66	353	660
GYY|c17578_g1	1427	331237366	XP_003331340.1	277	412	993	87	277	195	103	135	52.8205	376	1.2672e-38	hypothetical protein PGTG_12662 [Puccinia graminis f. sp. tritici CRL 75-36-700-3]>gi|309310330|gb|EFP86921.1| hypothetical protein PGTG_12662 [Puccinia graminis f. sp. tritici CRL 75-36-700-3]	599355705	XP_007404094.1	279	421	849	122	267	147	84	105	57.1429	339	1.80345e-33	hypothetical protein MELLADRAFT_101078 [Melampsora larici-populina 98AG31]>gi|328864057|gb|EGG13156.1| hypothetical protein MELLADRAFT_101078 [Melampsora larici-populina 98AG31]
GYY|c21250_g1	4598	403166838	XP_003326705.2	1355	347	4027	133	1354	1239	855	989	69.0073	4380	0	L-aminoadipate-semialdehyde dehydrogenase [Puccinia graminis f. sp. tritici CRL 75-36-700-3]>gi|375166735|gb|EFP82286.2| L-aminoadipate-semialdehyde dehydrogenase [Puccinia graminis f. sp. tritici CRL 75-36-700-3]	599427998	XP_007418372.1	1438	449	4027	228	1421	1209	802	960	66.3358	4101	0	hypothetical protein MELLADRAFT_54227 [Melampsora larici-populina 98AG31]>gi|328849155|gb|EGF98341.1| hypothetical protein MELLADRAFT_54227 [Melampsora larici-populina 98AG31]	634353487	KDE08553.1	1503	458	4027	284	1470	1203	685	870	56.941	3489	0	L-aminoadipate-semialdehyde dehydrogenase [Microbotryum violaceum p1A1 Lamole]	595769962	XP_007263524.1	1428	347	4027	213
GYY|c8710_g1	1939	403174391	XP_003333368.2	727	529	1386	130	448	320	139	180	43.4375	545	2.11913e-57	hypothetical protein PGTG_15152 [Puccinia graminis f. sp. tritici CRL 75-36-700-3]>gi|375170955|gb|EFP88949.2| hypothetical protein PGTG_15152 [Puccinia graminis f. sp. tritici CRL 75-36-700-3]	599391638	XP_007410653.1	223	877	1404	51	223	181	65	94	35.9116	256	3.81746e-22	hypothetical protein MELLADRAFT_72004 [Melampsora larici-populina 98AG31]>gi|328856883|gb|EGG06002.1| hypothetical protein MELLADRAFT_72004, partial [Melampsora larici-populina 98AG31]	342319739	EGU11686.1	798	1180	1428	161	239	83	38	51	45.7831	193	6.5519e-13	Proteophosphoglycan ppg4 [Rhodotorula glutinis ATCC 204091]	647397398	CDR40374.1	819	1180	1368	177
GYY|c37621_g1	228	596688897	XP_007280331.1	581	1	114	542	579	38	37	37	97.3684	196	1.79713e-16	hypothetical protein CGGC5_9146 [Colletotrichum gloeosporioides Nara gc5]>gi|429855669|gb|ELA30615.1| hypothetical protein CGGC5_9146 [Colletotrichum gloeosporioides Nara gc5]	380477713	CCF44001.1	381	10	114	345	379	35	29	32	82.8571	158	1.41204e-11	hypothetical protein CH063_13544 [Colletotrichum higginsianum]	615449481	XP_007594322.1	589	13	102	554	583	30	23	26	76.6667	126	4.7344e-07	hypothetical protein CFIO01_00651 [Colletotrichum fioriniae PJ7]>gi|588901687|gb|EXF82137.1| hypothetical protein CFIO01_00651 [Colletotrichum fioriniae PJ7]	827076215	XP_008099514.1	575	1	114	532
GYY|c18966_g1	1040	331229286	XP_003327309.1	185	256	492	47	130	84	38	54	45.2381	168	1.33497e-11	hypothetical protein PGTG_09858 [Puccinia graminis f. sp. tritici CRL 75-36-700-3]>gi|309306299|gb|EFP82890.1| hypothetical protein PGTG_09858 [Puccinia graminis f. sp. tritici CRL 75-36-700-3]
GYY|c25707_g1	1499	331221010	XP_003323180.1	474	145	1398	74	450	431	129	209	29.9304	456	7.90338e-48	hypothetical protein PGTG_04717 [Puccinia graminis f. sp. tritici CRL 75-36-700-3]>gi|309302170|gb|EFP78761.1| hypothetical protein PGTG_04717 [Puccinia graminis f. sp. tritici CRL 75-36-700-3]	403172085	XP_003331229.2	265	241	729	68	229	168	71	96	42.2619	308	2.28556e-29	hypothetical protein PGTG_13192 [Puccinia graminis f. sp. tritici CRL 75-36-700-3]>gi|375169705|gb|EFP86810.2| hypothetical protein PGTG_13192 [Puccinia graminis f. sp. tritici CRL 75-36-700-3]	331211789	XP_003307164.1	422	145	1398	74	405	430	111	180	25.814	275	4.63548e-24	hypothetical protein PGTG_00114 [Puccinia graminis f. sp. tritici CRL 75-36-700-3]>gi|309297567|gb|EFP74158.1| hypothetical protein PGTG_00114 [Puccinia graminis f. sp. tritici CRL 75-36-700-3]	599391441	XP_007410620.1	497	157	1059	120
GYY|c36384_g1	240	759223372	KIW00378.1	274	18	218	40	106	67	32	45	47.7612	157	6.66573e-12	hypothetical protein PV09_08088 [Verruconis gallopava]	727150086	CEG68021.1	227	9	218	14	83	70	30	44	42.8571	155	9.96711e-12	hypothetical protein RMATCC62417_04358 [Rhizopus microsporus]	729699079	CEJ03765.1	227	9	218	14	83	70	30	44	42.8571	155	1.00665e-11	hypothetical protein RMCBS344292_17742 [Rhizopus microsporus]>gi|729707617|emb|CEI95867.1| hypothetical protein RMCBS344292_10043 [Rhizopus microsporus]	751710210	KIM59268.1	258	21	218	37
GYY|c12338_g1	1068	599425789	XP_007417689.1	122	382	738	1	119	119	109	112	91.5966	577	4.25086e-71	hypothetical protein MELLADRAFT_73472 [Melampsora larici-populina 98AG31]>gi|328849869|gb|EGF99042.1| hypothetical protein MELLADRAFT_73472 [Melampsora larici-populina 98AG31]	331227790	XP_003326563.1	122	370	738	1	120	123	104	110	84.5528	530	4.33594e-64	transcription initiation factor TFIIA small subunit [Puccinia graminis f. sp. tritici CRL 75-36-700-3]>gi|309305553|gb|EFP82144.1| transcription initiation factor TFIIA small subunit [Puccinia graminis f. sp. tritici CRL 75-36-700-3]	358054967	GAA99034.1	585	397	702	484	585	102	74	90	72.549	418	2.58838e-43	hypothetical protein E5Q_05723 [Mixia osmundae IAM 14324]>gi|658167665|gb|KEI42374.1| hypothetical protein L969DRAFT_44413 [Mixia osmundae IAM 14324]	465797034	CCU97790.1	113	403	702	8
GYY|c16296_g1	1882	331212659	XP_003307599.1	499	262	588	28	135	109	75	94	68.8073	384	1.70724e-37	hypothetical protein PGTG_00549 [Puccinia graminis f. sp. tritici CRL 75-36-700-3]>gi|309298002|gb|EFP74593.1| hypothetical protein PGTG_00549 [Puccinia graminis f. sp. tritici CRL 75-36-700-3]	403158293	XP_003307606.2	757	259	588	53	160	110	81	94	73.6364	390	2.69191e-37	hypothetical protein PGTG_00556 [Puccinia graminis f. sp. tritici CRL 75-36-700-3]>gi|375163757|gb|EFP74600.2| hypothetical protein PGTG_00556 [Puccinia graminis f. sp. tritici CRL 75-36-700-3]	599366339	XP_007406087.1	483	262	597	35	146	112	73	91	65.1786	371	6.49381e-36	hypothetical protein MELLADRAFT_103301 [Melampsora larici-populina 98AG31]>gi|328861515|gb|EGG10618.1| hypothetical protein MELLADRAFT_103301 [Melampsora larici-populina 98AG31]	749768371	KII92803.1	430	274	588	1
GYY|c17651_g1	1180	331242725	XP_003334008.1	290	153	1010	1	290	290	220	246	75.8621	907	6.84673e-118	hypothetical protein PGTG_15738 [Puccinia graminis f. sp. tritici CRL 75-36-700-3]>gi|331247692|ref|XP_003336473.1| hypothetical protein PGTG_18144 [Puccinia graminis f. sp. tritici CRL 75-36-700-3]>gi|309312998|gb|EFP89589.1| hypothetical protein PGTG_15738 [Puccinia graminis f. sp. tritici CRL 75-36-700-3]>gi|309315463|gb|EFP92054.1| hypothetical protein PGTG_18144 [Puccinia graminis f. sp. tri…	599368909	XP_007406582.1	279	147	1010	1	279	289	208	236	71.9723	875	3.26496e-113	hypothetical protein MELLADRAFT_42342 [Melampsora larici-populina 98AG31]>gi|328861177|gb|EGG10281.1| hypothetical protein MELLADRAFT_42342 [Melampsora larici-populina 98AG31]	630968622	XP_007880719.1	279	156	995	4	279	292	142	179	48.6301	517	1.09887e-59	hypothetical protein PFL1_04999 [Pseudozyma flocculosa PF-1]>gi|521583682|gb|EPQ27461.1| hypothetical protein PFL1_04999 [Pseudozyma flocculosa PF-1]	630174147	XP_007843111.1	268	156	980	9
GYY|c15738_g1	1933	331246983	XP_003336122.1	604	263	1579	139	584	487	248	288	50.924	917	1.26576e-111	hypothetical protein PGTG_17559 [Puccinia graminis f. sp. tritici CRL 75-36-700-3]>gi|309315112|gb|EFP91703.1| hypothetical protein PGTG_17559 [Puccinia graminis f. sp. tritici CRL 75-36-700-3]	331223843	XP_003324594.1	567	263	1579	139	547	485	214	256	44.1237	761	3.14062e-89	hypothetical protein PGTG_05400 [Puccinia graminis f. sp. tritici CRL 75-36-700-3]>gi|309303584|gb|EFP80175.1| hypothetical protein PGTG_05400 [Puccinia graminis f. sp. tritici CRL 75-36-700-3]	599398395	XP_007411856.1	242	752	1564	1	242	275	143	183	52	640	1.22957e-75	hypothetical protein MELLADRAFT_27382 [Melampsora larici-populina 98AG31]>gi|328855640|gb|EGG04765.1| hypothetical protein MELLADRAFT_27382, partial [Melampsora larici-populina 98AG31]	814544082	CEQ38976.1	560	515	1564	30
GYY|c26066_g1	466	451994899	EMD87368.1	319	128	466	207	319	113	109	112	96.4602	576	2.3785e-71	hypothetical protein COCHEDRAFT_1023516 [Bipolaris maydis C5]>gi|477589490|gb|ENI06566.1| hypothetical protein COCC4DRAFT_31321 [Bipolaris maydis ATCC 48331]	396478188	XP_003840475.1	398	128	466	286	398	113	109	111	96.4602	573	6.65044e-70	hypothetical protein LEMA_P101270.1 [Leptosphaeria maculans JN3]>gi|312217047|emb|CBX96996.1| hypothetical protein LEMA_P101270.1 [Leptosphaeria maculans JN3]	189195248	XP_001933962.1	316	128	466	204	316	113	107	111	94.6903	566	8.49266e-70	mitochondrial DNA replication protein YHM2 [Pyrenophora tritici-repentis Pt-1C-BFP]>gi|187979841|gb|EDU46467.1| mitochondrial DNA replication protein YHM2 [Pyrenophora tritici-repentis Pt-1C-BFP]	169597903	XP_001792375.1	312	128	466	200
GYY|c19297_g2	954	403174664	XP_003333606.2	794	491	952	115	263	157	99	113	63.0573	473	8.47221e-51	hypothetical protein PGTG_15028 [Puccinia graminis f. sp. tritici CRL 75-36-700-3]>gi|375171070|gb|EFP89187.2| hypothetical protein PGTG_15028 [Puccinia graminis f. sp. tritici CRL 75-36-700-3]
GYY|c21567_g1	5066	599425997	XP_007417757.1	718	3016	3444	143	299	157	54	84	34.3949	178	1.58679e-10	hypothetical protein MELLADRAFT_73488 [Melampsora larici-populina 98AG31]>gi|328849777|gb|EGF98951.1| hypothetical protein MELLADRAFT_73488 [Melampsora larici-populina 98AG31]
GYY|c18950_g1	4341	599404141	XP_007412934.1	404	1067	2287	1	389	415	304	334	73.253	1336	6.2729e-168	hypothetical protein MELLADRAFT_117253 [Melampsora larici-populina 98AG31]>gi|328854689|gb|EGG03820.1| hypothetical protein MELLADRAFT_117253 [Melampsora larici-populina 98AG31]	403169140	XP_003889665.1	385	1070	2287	1	377	410	299	325	72.9268	1278	9.39743e-160	hypothetical protein, variant [Puccinia graminis f. sp. tritici CRL 75-36-700-3]>gi|375167819|gb|EHS63520.1| hypothetical protein, variant [Puccinia graminis f. sp. tritici CRL 75-36-700-3]	403169142	XP_003328659.2	396	1070	2287	12	388	410	299	325	72.9268	1276	2.58605e-159	hypothetical protein PGTG_10618 [Puccinia graminis f. sp. tritici CRL 75-36-700-3]>gi|375167820|gb|EFP84240.2| hypothetical protein PGTG_10618 [Puccinia graminis f. sp. tritici CRL 75-36-700-3]	599366775	XP_007406168.1	375	1070	2287	1
GYY|c39476_g1	230	189191640	XP_001932159.1	705	2	229	361	436	76	69	73	90.7895	374	7.54449e-41	translation initiation factor eIF-2B subunit epsilon [Pyrenophora tritici-repentis Pt-1C-BFP]>gi|187973765|gb|EDU41264.1| translation initiation factor eIF-2B subunit epsilon [Pyrenophora tritici-repentis Pt-1C-BFP]	627818483	XP_007682081.1	709	2	229	361	436	76	67	72	88.1579	363	2.72331e-39	hypothetical protein COCMIDRAFT_21211 [Bipolaris oryzae ATCC 44560]>gi|576937733|gb|EUC51219.1| hypothetical protein COCMIDRAFT_21211 [Bipolaris oryzae ATCC 44560]	330927036	XP_003301712.1	705	2	229	361	436	76	66	72	86.8421	359	9.28599e-39	hypothetical protein PTT_13286 [Pyrenophora teres f. teres 0-1]>gi|311323346|gb|EFQ90196.1| hypothetical protein PTT_13286 [Pyrenophora teres f. teres 0-1]	628066288	XP_007698081.1	707	2	229	361
GYY|c39318_g1	500	330928629	XP_003302337.1	266	39	500	113	266	154	107	128	69.4805	553	2.13753e-68	hypothetical protein PTT_14111 [Pyrenophora teres f. teres 0-1]>gi|311322348|gb|EFQ89544.1| hypothetical protein PTT_14111 [Pyrenophora teres f. teres 0-1]	189209173	XP_001940919.1	266	39	500	113	266	154	105	129	68.1818	539	2.83948e-66	conserved hypothetical protein [Pyrenophora tritici-repentis Pt-1C-BFP]>gi|187977012|gb|EDU43638.1| conserved hypothetical protein [Pyrenophora tritici-repentis Pt-1C-BFP]	628053785	XP_007694223.1	265	39	476	120	265	146	97	122	66.4384	491	5.06604e-59	hypothetical protein COCSADRAFT_32180 [Bipolaris sorokiniana ND90Pr]>gi|451856182|gb|EMD69473.1| hypothetical protein COCSADRAFT_32180 [Bipolaris sorokiniana ND90Pr]	628195779	XP_007709666.1	265	39	485	117
GYY|c17386_g1	969	331240178	XP_003332740.1	522	2	535	79	269	199	94	118	47.2362	355	9.26013e-50	hypothetical protein PGTG_14405 [Puccinia graminis f. sp. tritici CRL 75-36-700-3]>gi|309311730|gb|EFP88321.1| hypothetical protein PGTG_14405 [Puccinia graminis f. sp. tritici CRL 75-36-700-3]	599405105	XP_007413108.1	162	633	890	8	95	88	51	60	57.9545	261	3.25544e-28	hypothetical protein MELLADRAFT_90043 [Melampsora larici-populina 98AG31]>gi|328854529|gb|EGG03661.1| hypothetical protein MELLADRAFT_90043 [Melampsora larici-populina 98AG31]
GYY|c18694_g1	2450	403158398	XP_003307693.2	723	29	2008	4	697	723	297	406	41.0788	1138	7.69648e-141	hypothetical protein PGTG_00643 [Puccinia graminis f. sp. tritici CRL 75-36-700-3]>gi|375163799|gb|EFP74687.2| hypothetical protein PGTG_00643 [Puccinia graminis f. sp. tritici CRL 75-36-700-3]	634348648	KDE04035.1	633	182	1696	66	529	532	175	251	32.8947	514	4.57377e-53	hypothetical protein MVLG_05536 [Microbotryum violaceum p1A1 Lamole]	658167956	KEI42665.1	1131	182	1624	56	465	490	171	232	34.898	502	4.79236e-50	hypothetical protein L969DRAFT_42355 [Mixia osmundae IAM 14324]	358056081	GAA97978.1	1130	182	1624	56
GYY|c36812_g1	283	818157232	KKO98198.1	261	55	234	201	261	61	27	37	44.2623	119	2.41445e-06	hypothetical protein THAR02_09698 [Trichoderma harzianum]
GYY|c33357_g1	247	396486725	XP_003842467.1	265	125	247	224	264	41	28	35	68.2927	152	4.27784e-11	similar to trypsin-like protease 1 [Leptosphaeria maculans JN3]>gi|312219044|emb|CBX98988.1| similar to trypsin-like protease 1 [Leptosphaeria maculans JN3]	169605891	XP_001796366.1	263	122	247	222	263	42	26	34	61.9048	145	4.43515e-10	hypothetical protein SNOG_05978 [Phaeosphaeria nodorum SN15]>gi|160706866|gb|EAT87042.2| hypothetical protein SNOG_05978 [Phaeosphaeria nodorum SN15]	361126520	EHK98516.1	271	119	247	227	270	44	29	36	65.9091	143	8.07218e-10	putative Trypsin [Glarea lozoyensis 74030]	636764751	XP_008084549.1	281	119	247	237
GYY|c27488_g1	273	761341740	KIY02631.1	235	31	219	28	93	66	26	38	39.3939	118	2.49397e-06	hypothetical protein Z520_01096 [Fonsecaea multimorphosa CBS 102226]
GYY|c27318_g1	206	511371877	AGN74493.1	806	2	205	14	81	68	53	60	77.9412	205	1.0337e-17	NADH dehydrogenase subunit 5 (mitochondrion) [Glarea lozoyensis 74030]	339906240	YP_004733053.1	924	2	205	14	81	68	53	59	77.9412	201	4.16212e-17	NADH dehydrogenase subunit 5 (mitochondrion) [Phialocephala subalpina]>gi|336326760|gb|AEI52986.1| NADH dehydrogenase subunit 5 (mitochondrion) [Phialocephala subalpina]	568192644	YP_008965410.1	725	2	205	14	81	68	53	60	77.9412	200	4.31057e-17	Nad5 (mitochondrion) [Rhynchosporium orthosporum]>gi|564736913|gb|AHC02385.1| Nad5 (mitochondrion) [Rhynchosporium orthosporum]	568192549	YP_008965330.1	789	2	205	14
GYY|c34322_g1	245	189202412	XP_001937542.1	1050	98	244	1002	1050	49	47	48	95.9184	240	4.23419e-22	ANTH domain containing protein [Pyrenophora tritici-repentis Pt-1C-BFP]>gi|187984641|gb|EDU50129.1| ANTH domain containing protein [Pyrenophora tritici-repentis Pt-1C-BFP]	330926963	XP_003301684.1	1050	98	244	1002	1050	49	47	48	95.9184	240	4.27528e-22	hypothetical protein PTT_13246 [Pyrenophora teres f. teres 0-1]>gi|311323403|gb|EFQ90236.1| hypothetical protein PTT_13246 [Pyrenophora teres f. teres 0-1]	578494113	EUN31501.1	1053	98	238	1007	1053	47	46	47	97.8723	237	1.09274e-21	hypothetical protein COCVIDRAFT_87198 [Bipolaris victoriae FI3]	628183488	XP_007706821.1	1056	98	238	1010
GYY|c40095_g1	211	858060813	CDW95399.1	57	34	204	1	57	57	48	53	84.2105	251	5.03709e-27	hypothetical protein [Sporisorium scitamineum]	673524467	CDI50937.1	57	34	204	1	57	57	48	52	84.2105	248	1.23634e-26	conserved hypothetical protein [Melanopsichium pennsylvanicum 4]	323507503	CBQ67374.1	57	34	204	1	57	57	47	52	82.4561	246	2.39152e-26	conserved hypothetical protein [Sporisorium reilianum SRZ2]>gi|388852536|emb|CCF53699.1| uncharacterized protein UHOR_00047 [Ustilago hordei]	758973068	XP_011386593.1	57	34	204	1
GYY|c9770_g1	432	189192921	XP_001932799.1	86	25	282	1	86	86	81	85	94.186	441	3.56487e-54	hypothetical protein PTRG_02466 [Pyrenophora tritici-repentis Pt-1C-BFP]>gi|187978363|gb|EDU44989.1| hypothetical protein PTRG_02466 [Pyrenophora tritici-repentis Pt-1C-BFP]	452000802	EMD93262.1	86	25	282	1	86	86	79	84	91.8605	430	1.33017e-52	hypothetical protein COCHEDRAFT_1020438 [Bipolaris maydis C5]>gi|477590215|gb|ENI07290.1| hypothetical protein COCC4DRAFT_31265 [Bipolaris maydis ATCC 48331]	628217087	XP_007714249.1	86	25	282	1	86	86	80	83	93.0233	430	1.41979e-52	hypothetical protein COCCADRAFT_38449 [Bipolaris zeicola 26-R-13]>gi|576917234|gb|EUC31464.1| hypothetical protein COCCADRAFT_38449 [Bipolaris zeicola 26-R-13]>gi|578494080|gb|EUN31469.1| hypothetical protein COCVIDRAFT_34079 [Bipolaris victoriae FI3]	627920288	XP_007692917.1	86	25	282	1
GYY|c20060_g1	2938	599358116	XP_007404532.1	650	1222	2307	15	398	388	253	298	65.2062	1347	1.0717e-170	hypothetical protein MELLADRAFT_59372 [Melampsora larici-populina 98AG31]>gi|328863057|gb|EGG12157.1| hypothetical protein MELLADRAFT_59372 [Melampsora larici-populina 98AG31]	403177311	XP_003335856.2	702	1222	2301	75	435	367	254	291	69.2098	1319	6.20857e-166	hypothetical protein PGTG_17393 [Puccinia graminis f. sp. tritici CRL 75-36-700-3]>gi|375172817|gb|EFP91437.2| hypothetical protein PGTG_17393 [Puccinia graminis f. sp. tritici CRL 75-36-700-3]	597918860	XP_007313774.1	700	1291	2310	4	332	347	162	217	46.6859	744	9.70664e-83	hypothetical protein SERLADRAFT_433519 [Serpula lacrymans var. lacrymans S7.9]>gi|336375333|gb|EGO03669.1| hypothetical protein SERLA73DRAFT_83760 [Serpula lacrymans var. lacrymans S7.3]>gi|336388388|gb|EGO29532.1| hypothetical protein SERLADRAFT_433519 [Serpula lacrymans var. lacrymans S7.9]	630199504	XP_007851279.1	742	1291	2184	62
GYY|c33480_g1	210	701777629	KGQ11316.1	1045	2	208	516	584	69	67	67	97.1014	348	7.53378e-37	Succinyl-CoA ligase [ADP-forming] subunit beta [Beauveria bassiana D1-5]	672824882	KFH69774.1	435	2	208	179	247	69	26	40	37.6812	124	5.11193e-07	succinyl-CoA synthetase beta subunit [Mortierella verticillata NRRL 6337]	766474476	AJR98551.1	427	2	208	169	237	69	26	36	37.6812	121	1.0828e-06	Lsc2p [Saccharomyces cerevisiae YJM1415]>gi|766475465|gb|AJS00536.1| Lsc2p [Saccharomyces cerevisiae YJM1433]>gi|766479882|gb|AJS03491.1| Lsc2p [Saccharomyces cerevisiae YJM1450]	323308919	EGA62151.1	427	2	208	169
GYY|c20697_g1	1191	403160418	XP_003320924.2	457	492	998	286	454	169	109	137	64.497	531	2.19573e-91	hypothetical protein PGTG_02946 [Puccinia graminis f. sp. tritici CRL 75-36-700-3]>gi|375169550|gb|EFP76505.2| hypothetical protein PGTG_02946 [Puccinia graminis f. sp. tritici CRL 75-36-700-3]	599389659	XP_007410310.1	455	492	1001	283	452	170	96	129	56.4706	477	7.12479e-73	hypothetical protein MELLADRAFT_86626 [Melampsora larici-populina 98AG31]>gi|328857359|gb|EGG06476.1| hypothetical protein MELLADRAFT_86626 [Melampsora larici-populina 98AG31]	599380427	XP_007408625.1	390	480	1001	213	387	175	96	129	54.8571	438	2.09099e-69	hypothetical protein MELLADRAFT_85153 [Melampsora larici-populina 98AG31]>gi|328858749|gb|EGG07860.1| hypothetical protein MELLADRAFT_85153 [Melampsora larici-populina 98AG31]	599380429	XP_007408626.1	361	480	1001	185
GYY|c13476_g1	1480	331227373	XP_003326355.1	322	286	1380	1	321	365	286	306	78.3562	1527	0	hypothetical protein PGTG_08185 [Puccinia graminis f. sp. tritici CRL 75-36-700-3]>gi|309305345|gb|EFP81936.1| hypothetical protein PGTG_08185 [Puccinia graminis f. sp. tritici CRL 75-36-700-3]	599391548	XP_007410635.1	303	289	1341	1	301	353	236	269	66.8555	1209	1.11068e-161	hypothetical protein MELLADRAFT_36373 [Melampsora larici-populina 98AG31]>gi|328856865|gb|EGG05984.1| hypothetical protein MELLADRAFT_36373, partial [Melampsora larici-populina 98AG31]	671684790	CDS13807.1	353	298	1356	50	343	359	136	187	37.883	610	3.01882e-71	hypothetical protein LRAMOSA05981 [Absidia idahoensis var. thermophila]	672825580	KFH70471.1	324	298	1359	21
GYY|c18598_g1	1630	403167132	XP_003326934.2	364	715	1329	84	308	232	97	121	41.8103	300	3.77139e-31	hypothetical protein PGTG_08471 [Puccinia graminis f. sp. tritici CRL 75-36-700-3]>gi|375166871|gb|EFP82515.2| hypothetical protein PGTG_08471 [Puccinia graminis f. sp. tritici CRL 75-36-700-3]
GYY|c26139_g1	255	451997415	EMD89880.1	491	2	253	87	172	87	64	71	73.5632	208	4.37316e-18	hypothetical protein COCHEDRAFT_1022064 [Bipolaris maydis C5]>gi|477592837|gb|ENI09907.1| hypothetical protein COCC4DRAFT_29778 [Bipolaris maydis ATCC 48331]	578490489	EUN27904.1	634	2	253	87	172	87	64	71	73.5632	208	5.8903e-18	hypothetical protein COCVIDRAFT_25849 [Bipolaris victoriae FI3]	636598579	XP_008030628.1	590	2	253	87	170	86	61	70	70.9302	201	5.22224e-17	hypothetical protein SETTUDRAFT_24029 [Setosphaeria turcica Et28A]>gi|482804530|gb|EOA81642.1| hypothetical protein SETTUDRAFT_24029 [Setosphaeria turcica Et28A]	628183535	XP_007706833.1	635	2	253	87
GYY|c18046_g1	3310	403159293	XP_003319928.2	1346	374	1741	533	983	468	279	345	59.6154	1264	2.51414e-162	hypothetical protein PGTG_00840 [Puccinia graminis f. sp. tritici CRL 75-36-700-3]>gi|375168034|gb|EFP75509.2| hypothetical protein PGTG_00840 [Puccinia graminis f. sp. tritici CRL 75-36-700-3]	599415287	XP_007414932.1	810	773	1924	196	608	414	223	273	53.8647	1020	1.31354e-119	hypothetical protein MELLADRAFT_110704 [Melampsora larici-populina 98AG31]>gi|328852688|gb|EGG01832.1| hypothetical protein MELLADRAFT_110704 [Melampsora larici-populina 98AG31]	472585059	EMS22625.1	854	770	1870	176	545	384	123	196	32.0312	387	9.5842e-36	hypothetical protein RHTO_07978 [Rhodosporidium toruloides NP11]>gi|647403380|emb|CDR49508.1| RHTO0S27e01156g1_1 [Rhodosporidium toruloides]	342319588	EGU11535.1	851	770	1738	176
GYY|c19388_g1	1999	331233753	XP_003329537.1	422	268	1449	2	408	428	172	248	40.1869	592	2.84243e-66	hypothetical protein PGTG_11287 [Puccinia graminis f. sp. tritici CRL 75-36-700-3]>gi|309308527|gb|EFP85118.1| hypothetical protein PGTG_11287 [Puccinia graminis f. sp. tritici CRL 75-36-700-3]
GYY|c25511_g1	277	144954330	ABP04241.1	282	130	276	234	282	49	49	49	100	157	1.30452e-11	protein elicitor peat 2 [Alternaria tenuissima]	189198970	XP_001935822.1	282	130	276	234	282	49	47	49	95.9184	155	2.2983e-11	mitochondrial prohibitin complex protein 1 [Pyrenophora tritici-repentis Pt-1C-BFP]>gi|187982921|gb|EDU48409.1| mitochondrial prohibitin complex protein 1 [Pyrenophora tritici-repentis Pt-1C-BFP]	636588605	XP_008025641.1	282	130	276	234	282	49	40	47	81.6327	144	9.71382e-10	hypothetical protein SETTUDRAFT_163194 [Setosphaeria turcica Et28A]>gi|482810361|gb|EOA87167.1| hypothetical protein SETTUDRAFT_163194 [Setosphaeria turcica Et28A]	631370722	XP_007919741.1	283	130	276	235
GYY|c17057_g1	1268	599386847	XP_007409768.1	356	157	1062	1	304	305	231	253	75.7377	1077	4.25768e-142	hypothetical protein MELLADRAFT_77731 [Melampsora larici-populina 98AG31]>gi|328857693|gb|EGG06808.1| hypothetical protein MELLADRAFT_77731 [Melampsora larici-populina 98AG31]	403168797	XP_003328399.2	357	157	1062	1	301	302	224	260	74.1722	1006	2.75852e-131	hypothetical protein PGTG_09693 [Puccinia graminis f. sp. tritici CRL 75-36-700-3]>gi|375167664|gb|EFP83980.2| hypothetical protein PGTG_09693 [Puccinia graminis f. sp. tritici CRL 75-36-700-3]	814539513	CEQ43124.1	416	160	1044	11	351	346	118	174	34.104	458	2.56421e-49	SPOSA6832_05025 [Sporidiobolus salmonicolor]	667787170	XP_007872724.1	339	247	1056	35
GYY|c23293_g1	244	93279062	2CDH	226	2	244	2	82	81	79	80	97.5309	364	6.6815e-42	Chain 0, Architecture Of The Thermomyces Lanuginosus Fungal Fatty Acid Synthase At 5 Angstrom Resolution.>gi|93279063|pdb|2CDH|1 Chain 1, Architecture Of The Thermomyces Lanuginosus Fungal Fatty Acid Synthase At 5 Angstrom Resolution.>gi|93279064|pdb|2CDH|2 Chain 2, Architecture Of The Thermomyces Lanuginosus Fungal Fatty Acid Synthase At 5 Angstrom Resolution.>gi|93279065|pdb|2CDH|3 Chain 3, Arc…	672822793	KFH67687.1	418	2	244	68	159	92	46	61	50	181	1.27053e-14	hypothetical protein MVEG_06419 [Mortierella verticillata NRRL 6337]	615418797	XP_007585970.1	344	2	244	43	124	82	41	58	50	175	4.69472e-14	putative fmn-dependent dehydrogenase family protein [Neofusicoccum parvum UCRNP2]>gi|485920575|gb|EOD46555.1| putative fmn-dependent dehydrogenase family protein [Neofusicoccum parvum UCRNP2]	821068385	KKY23510.1	680	2	244	408
GYY|c902_g1	202	403159653	XP_003890645.1	310	6	197	204	266	64	43	50	67.1875	216	3.21911e-20	hypothetical protein PGTG_20678 [Puccinia graminis f. sp. tritici CRL 75-36-700-3]>gi|375168189|gb|EHS63584.1| hypothetical protein PGTG_20678 [Puccinia graminis f. sp. tritici CRL 75-36-700-3]	403160884	XP_003890524.1	421	3	197	317	380	65	40	50	61.5385	214	1.99281e-19	hypothetical protein PGTG_20815 [Puccinia graminis f. sp. tritici CRL 75-36-700-3]>gi|375170436|gb|EHS64115.1| hypothetical protein PGTG_20815 [Puccinia graminis f. sp. tritici CRL 75-36-700-3]	331221924	XP_003323636.1	367	3	143	277	322	47	26	33	55.3191	132	3.44068e-08	hypothetical protein PGTG_05538 [Puccinia graminis f. sp. tritici CRL 75-36-700-3]>gi|309302626|gb|EFP79217.1| hypothetical protein PGTG_05538 [Puccinia graminis f. sp. tritici CRL 75-36-700-3]
GYY|c19678_g1	1422	403161947	XP_003322237.2	258	187	999	5	256	273	126	173	46.1538	598	6.36712e-71	hypothetical protein PGTG_03774 [Puccinia graminis f. sp. tritici CRL 75-36-700-3]>gi|375171996|gb|EFP77818.2| hypothetical protein PGTG_03774 [Puccinia graminis f. sp. tritici CRL 75-36-700-3]	599413788	XP_007414532.1	223	445	990	49	216	186	71	110	38.172	329	1.05389e-32	hypothetical protein MELLADRAFT_66481 [Melampsora larici-populina 98AG31]>gi|328853134|gb|EGG02275.1| hypothetical protein MELLADRAFT_66481 [Melampsora larici-populina 98AG31]	472583239	EMS20882.1	264	511	933	94	231	145	54	79	37.2414	193	4.5961e-14	translation initiation factor IF3 [Rhodosporidium toruloides NP11]>gi|647401719|emb|CDR48074.1| RHTO0S16e00694g1_1 [Rhodosporidium toruloides]	727154872	CEG63729.1	226	574	930	93
GYY|c18262_g1	2447	331222723	XP_003324035.1	539	779	2368	1	533	567	285	356	50.2646	887	3.37863e-106	hypothetical protein PGTG_05937 [Puccinia graminis f. sp. tritici CRL 75-36-700-3]>gi|309303025|gb|EFP79616.1| hypothetical protein PGTG_05937 [Puccinia graminis f. sp. tritici CRL 75-36-700-3]	599396431	XP_007411566.1	303	1664	2368	1	245	249	149	173	59.8394	584	1.20877e-65	hypothetical protein MELLADRAFT_88268 [Melampsora larici-populina 98AG31]>gi|328856078|gb|EGG05201.1| hypothetical protein MELLADRAFT_88268 [Melampsora larici-populina 98AG31]	754370219	KIP03017.1	428	1652	2368	1	199	249	97	123	38.9558	317	1.32411e-28	hypothetical protein PHLGIDRAFT_268850 [Phlebiopsis gigantea 11061_1 CR5-6]	752351707	KIO10758.1	431	1640	2368	1
GYY|c11798_g1	866	403161707	XP_003322014.2	48	261	404	1	48	48	40	47	83.3333	153	7.61955e-11	hypothetical protein PGTG_03551 [Puccinia graminis f. sp. tritici CRL 75-36-700-3]>gi|375171893|gb|EFP77595.2| hypothetical protein PGTG_03551 [Puccinia graminis f. sp. tritici CRL 75-36-700-3]
GYY|c22490_g1	323	330936365	XP_003305361.1	389	6	269	302	389	88	85	87	96.5909	464	1.06297e-54	hypothetical protein PTT_18176 [Pyrenophora teres f. teres 0-1]>gi|311317660|gb|EFQ86547.1| hypothetical protein PTT_18176 [Pyrenophora teres f. teres 0-1]	189188124	XP_001930401.1	388	6	269	301	388	88	83	87	94.3182	461	3.68737e-54	conserved hypothetical protein [Pyrenophora tritici-repentis Pt-1C-BFP]>gi|187972007|gb|EDU39506.1| conserved hypothetical protein [Pyrenophora tritici-repentis Pt-1C-BFP]	628083430	XP_007703565.1	383	3	269	295	383	89	83	88	93.2584	460	3.99891e-54	hypothetical protein COCSADRAFT_29772 [Bipolaris sorokiniana ND90Pr]>gi|451847245|gb|EMD60553.1| hypothetical protein COCSADRAFT_29772 [Bipolaris sorokiniana ND90Pr]	451997822	EMD90287.1	383	3	269	295
GYY|c19352_g1	2322	403174939	XP_003889068.1	554	472	2082	15	540	563	319	380	56.6607	1365	2.03709e-177	hypothetical protein PGTG_22182 [Puccinia graminis f. sp. tritici CRL 75-36-700-3]>gi|375171386|gb|EHS64358.1| hypothetical protein PGTG_22182 [Puccinia graminis f. sp. tritici CRL 75-36-700-3]	599353834	XP_007403772.1	573	457	2271	7	573	624	275	351	44.0705	1025	1.97507e-126	hypothetical protein MELLADRAFT_101405 [Melampsora larici-populina 98AG31]>gi|328863735|gb|EGG12834.1| hypothetical protein MELLADRAFT_101405 [Melampsora larici-populina 98AG31]	358060129	GAA94188.1	655	511	2253	95	638	610	209	307	34.2623	656	3.34508e-72	hypothetical protein E5Q_00836 [Mixia osmundae IAM 14324]>gi|658166349|gb|KEI41060.1| hypothetical protein L969DRAFT_93569 [Mixia osmundae IAM 14324]	639574314	KDN51679.1	361	1129	2253	1
GYY|c12273_g1	412	627922338	XP_007693592.1	163	1	399	35	163	133	95	109	71.4286	496	1.19756e-61	hypothetical protein COCMIDRAFT_110248 [Bipolaris oryzae ATCC 44560]>gi|576926098|gb|EUC39894.1| hypothetical protein COCMIDRAFT_110248 [Bipolaris oryzae ATCC 44560]	578484376	EUN21903.1	146	1	399	12	146	139	94	108	67.6259	476	9.19693e-59	hypothetical protein COCVIDRAFT_65258, partial [Bipolaris victoriae FI3]	628247811	XP_007719026.1	150	1	399	12	150	140	90	106	64.2857	451	5.96338e-55	hypothetical protein COCCADRAFT_65836, partial [Bipolaris zeicola 26-R-13]>gi|576911871|gb|EUC26669.1| hypothetical protein COCCADRAFT_65836, partial [Bipolaris zeicola 26-R-13]	827059641	XP_008091410.1	182	1	399	43
GYY|c4055_g1	817	331217734	XP_003321545.1	649	544	816	218	307	91	51	64	56.044	252	1.2031e-21	hypothetical protein PGTG_03082 [Puccinia graminis f. sp. tritici CRL 75-36-700-3]>gi|309300535|gb|EFP77126.1| hypothetical protein PGTG_03082 [Puccinia graminis f. sp. tritici CRL 75-36-700-3]
GYY|c24854_g1	225	748496258	XP_011120366.1	411	2	190	349	411	63	63	63	100	329	2.11529e-35	hypothetical protein AOL_s00054g748 [Arthrobotrys oligospora ATCC 24927]>gi|345568111|gb|EGX51012.1| hypothetical protein AOL_s00054g748 [Arthrobotrys oligospora ATCC 24927]	748496357	XP_011109746.1	412	5	187	352	412	61	50	55	81.9672	256	2.16755e-25	hypothetical protein H072_3783 [Dactylellina haptotyla CBS 200.50]>gi|526201815|gb|EPS42265.1| hypothetical protein H072_3783 [Dactylellina haptotyla CBS 200.50]	242796143	XP_002482738.1	374	2	178	309	367	59	42	49	71.1864	217	5.63973e-20	glycerol 3-phosphate dehydrogenase (GfdA), putative [Talaromyces stipitatus ATCC 10500]>gi|218719326|gb|EED18746.1| glycerol 3-phosphate dehydrogenase (GfdA), putative [Talaromyces stipitatus ATCC 10500]	242796134	XP_002482736.1	418	2	178	353
GYY|c18522_g1	1349	403161337	XP_003321692.2	235	40	744	1	235	235	191	218	81.2766	967	6.40067e-127	hypothetical protein PGTG_03229 [Puccinia graminis f. sp. tritici CRL 75-36-700-3]>gi|375171226|gb|EFP77273.2| hypothetical protein PGTG_03229 [Puccinia graminis f. sp. tritici CRL 75-36-700-3]	648209082	AIC33799.1	235	40	744	1	235	235	189	218	80.4255	944	2.22673e-123	ribosomal P0 like-protein [Puccinia cf. psidii AE-2014]	599426234	XP_007417830.1	234	40	738	1	233	233	171	202	73.3906	856	3.36704e-110	hypothetical protein MELLADRAFT_76009 [Melampsora larici-populina 98AG31]>gi|328849725|gb|EGF98900.1| hypothetical protein MELLADRAFT_76009 [Melampsora larici-populina 98AG31]	358056987	GAA97118.1	230	40	675	1
GYY|c38358_g1	599	748506599	XP_011122340.1	574	48	599	391	574	184	184	184	100	970	1.25809e-126	hypothetical protein AOL_s00079g163 [Arthrobotrys oligospora ATCC 24927]>gi|345565995|gb|EGX48942.1| hypothetical protein AOL_s00079g163 [Arthrobotrys oligospora ATCC 24927]	748519922	XP_011115193.1	572	48	596	391	572	183	147	165	80.3279	794	3.62827e-100	hypothetical protein H072_9635 [Dactylellina haptotyla CBS 200.50]>gi|526195132|gb|EPS36817.1| hypothetical protein H072_9635 [Dactylellina haptotyla CBS 200.50]	752278044	GAM86376.1	563	48	596	350	534	185	124	148	67.027	680	2.82804e-83	hypothetical protein ANO11243_043900 [fungal sp. No.11243]	296419364	XP_002839282.1	525	54	596	340
GYY|c39857_g1	378	636597847	XP_008030262.1	118	232	372	72	118	47	45	46	95.7447	147	1.85723e-10	hypothetical protein SETTUDRAFT_165452 [Setosphaeria turcica Et28A]>gi|482804784|gb|EOA81883.1| hypothetical protein SETTUDRAFT_165452 [Setosphaeria turcica Et28A]	451998895	EMD91358.1	118	232	372	72	118	47	45	47	95.7447	144	4.94925e-10	hypothetical protein COCHEDRAFT_1175196 [Bipolaris maydis C5]>gi|477591811|gb|ENI08883.1| hypothetical protein COCC4DRAFT_161707 [Bipolaris maydis ATCC 48331]	578483865	EUN21412.1	118	232	372	72	118	47	44	46	93.617	140	1.59605e-09	hypothetical protein COCVIDRAFT_114065 [Bipolaris victoriae FI3]	628081610	XP_007702655.1	118	232	372	72
GYY|c17226_g2	565	403175351	XP_003334190.2	255	119	565	1	118	149	71	87	47.651	327	1.80505e-34	hypothetical protein PGTG_15427 [Puccinia graminis f. sp. tritici CRL 75-36-700-3]>gi|375171565|gb|EFP89771.2| hypothetical protein PGTG_15427 [Puccinia graminis f. sp. tritici CRL 75-36-700-3]	648209070	AIC33793.1	249	167	565	7	108	133	63	85	47.3684	308	9.85062e-32	peptidase [Puccinia cf. psidii AE-2014]	599417777	XP_007415653.1	286	119	565	22	154	168	58	75	34.5238	184	2.4605e-14	hypothetical protein MELLADRAFT_92800 [Melampsora larici-populina 98AG31]>gi|328851903|gb|EGG01053.1| hypothetical protein MELLADRAFT_92800 [Melampsora larici-populina 98AG31]
GYY|c24375_g1	251	748525426	XP_011126898.1	440	1	249	248	330	83	83	83	100	465	1.12263e-54	hypothetical protein AOL_s00188g348 [Arthrobotrys oligospora ATCC 24927]>gi|345561353|gb|EGX44443.1| hypothetical protein AOL_s00188g348 [Arthrobotrys oligospora ATCC 24927]	748518916	XP_011114933.1	639	1	249	239	321	83	63	68	75.9036	362	2.82341e-39	hypothetical protein H072_9334 [Dactylellina haptotyla CBS 200.50]>gi|526195481|gb|EPS37075.1| hypothetical protein H072_9334 [Dactylellina haptotyla CBS 200.50]	582959807	EWC48005.1	410	1	249	241	323	83	61	68	73.494	349	3.71701e-38	hypothetical protein DRE_02584 [Drechslerella stenobrocha 248]	358374625	GAA91215.1	453	1	228	239
GYY|c20846_g1	4356	599398450	XP_007411866.1	928	2186	3691	336	823	503	368	420	73.161	1804	0	hypothetical protein MELLADRAFT_88520 [Melampsora larici-populina 98AG31]>gi|328855650|gb|EGG04775.1| hypothetical protein MELLADRAFT_88520 [Melampsora larici-populina 98AG31]	634348225	KDE03651.1	822	2183	3547	303	752	455	255	339	56.044	1272	7.75275e-153	hypothetical protein MVLG_05901 [Microbotryum violaceum p1A1 Lamole]	358059081	GAA95020.1	816	2186	3703	291	784	514	253	340	49.2218	1248	1.48712e-149	hypothetical protein E5Q_01675 [Mixia osmundae IAM 14324]	658161477	KEI36202.1	799	2186	3703	291
GYY|c38397_g1	253	396461032	XP_003835128.1	185	2	250	67	150	84	68	74	80.9524	351	2.02268e-40	similar to ankyrin repeat protein [Leptosphaeria maculans JN3]>gi|312211678|emb|CBX91763.1| similar to ankyrin repeat protein [Leptosphaeria maculans JN3]	628208807	XP_007712731.1	185	2	253	68	151	84	65	73	77.381	349	4.25562e-40	hypothetical protein COCCADRAFT_97358 [Bipolaris zeicola 26-R-13]>gi|576918780|gb|EUC32968.1| hypothetical protein COCCADRAFT_97358 [Bipolaris zeicola 26-R-13]	628084032	XP_007703866.1	185	2	253	68	151	84	65	73	77.381	349	5.05662e-40	hypothetical protein COCSADRAFT_98659 [Bipolaris sorokiniana ND90Pr]>gi|451847239|gb|EMD60547.1| hypothetical protein COCSADRAFT_98659 [Bipolaris sorokiniana ND90Pr]	627824230	XP_007684674.1	185	2	253	68
GYY|c39397_g1	383	667516428	KFA45923.1	656	6	347	349	466	120	38	67	31.6667	150	1.1662e-09	hypothetical protein S40293_10177 [Stachybotrys chartarum IBT 40293]	701768166	KGQ03548.1	159	57	347	51	150	102	34	60	33.3333	140	2.69793e-09	hypothetical protein BBAD15_g11217 [Beauveria bassiana D1-5]	154274349	XP_001538026.1	1838	6	347	1527	1634	114	37	59	32.4561	141	2.15562e-08	predicted protein [Histoplasma capsulatum NAm1]>gi|150415634|gb|EDN10987.1| predicted protein [Histoplasma capsulatum NAm1]	154271075	XP_001536391.1	1139	6	347	825
GYY|c21447_g1	1506	331238637	XP_003331973.1	263	236	1093	1	255	286	197	220	68.8811	1014	8.29512e-133	phosphoribosylformimino-5-aminoimidazole carboxamide ribotide isomerase [Puccinia graminis f. sp. tritici CRL 75-36-700-3]>gi|309310963|gb|EFP87554.1| phosphoribosylformimino-5-aminoimidazole carboxamide ribotide isomerase [Puccinia graminis f. sp. tritici CRL 75-36-700-3]	599423741	XP_007417134.1	252	236	1084	1	248	283	183	215	64.6643	932	1.49663e-120	hypothetical protein MELLADRAFT_53976 [Melampsora larici-populina 98AG31]>gi|328850436|gb|EGF99601.1| hypothetical protein MELLADRAFT_53976 [Melampsora larici-populina 98AG31]	472588651	EMS26123.1	256	239	1090	3	252	284	164	198	57.7465	836	3.64924e-106	1-(5-phosphoribosyl)-5-[(5-phosphoribosylamino)methylideneamino]imidazole-4-carboxamide isomerase [Rhodosporidium toruloides NP11]>gi|647396440|emb|CDR38644.1| RHTO0S03e11694g1_1 [Rhodosporidium toruloides]	763727058	KJA24477.1	269	239	1084	7
GYY|c25060_g1	222	403164860	XP_003324934.2	372	2	184	132	194	63	42	51	66.6667	189	5.74003e-16	hypothetical protein PGTG_06471 [Puccinia graminis f. sp. tritici CRL 75-36-700-3]>gi|375165430|gb|EFP80515.2| hypothetical protein PGTG_06471 [Puccinia graminis f. sp. tritici CRL 75-36-700-3]
GYY|c7754_g1	431	425777871	EKV16026.1	150	1	366	1	122	122	122	122	100	390	9.57045e-46	Putative ATP synthase protein 9 [Penicillium digitatum Pd1]>gi|425779998|gb|EKV18021.1| Putative ATP synthase protein 9 [Penicillium digitatum PHI26]>gi|700455611|gb|KGO45333.1| ATPase, F0/V0 complex, subunit C [Penicillium expansum]>gi|700475233|gb|KGO63185.1| ATPase, F0/V0 complex, subunit C [Penicillium expansum]>gi|700479609|gb|KGO66683.1| ATPase, F0/V0 complex, subunit C [Penicillium expansu…	700478152	KGO65586.1	150	1	366	1	122	122	121	122	99.1803	387	2.5597e-45	ATPase, F0/V0 complex, subunit C [Penicillium italicum]	255956353	XP_002568929.1	150	1	366	1	122	122	119	120	97.541	378	8.03978e-44	Pc21g19380 [Penicillium rubens Wisconsin 54-1255]>gi|62952900|gb|AAY23173.1| putative ATP synthase protein 9 [Penicillium chrysogenum]>gi|211590640|emb|CAP96835.1| Pc21g19380 [Penicillium rubens Wisconsin 54-1255]>gi|584412499|emb|CDM31267.1| ATP synthase subunit 9, mitochondrial [Penicillium roqueforti FM164]	859263381	CEJ58136.1	153	1	360	2
GYY|c24597_g1	209	759226637	KIW03623.1	281	1	72	147	170	24	24	24	100	129	6.33221e-08	hypothetical protein PV09_05375 [Verruconis gallopava]	628208385	XP_007712628.1	287	1	156	128	179	52	47	51	90.3846	127	1.02962e-07	hypothetical protein COCCADRAFT_97134 [Bipolaris zeicola 26-R-13]>gi|576918854|gb|EUC33040.1| hypothetical protein COCCADRAFT_97134 [Bipolaris zeicola 26-R-13]	627834487	XP_007687900.1	287	1	156	128	179	52	48	51	92.3077	127	1.11513e-07	hypothetical protein COCMIDRAFT_95059 [Bipolaris oryzae ATCC 44560]>gi|576932052|gb|EUC45601.1| hypothetical protein COCMIDRAFT_95059 [Bipolaris oryzae ATCC 44560]	578485307	EUN22807.1	268	1	156	109
GYY|c25259_g1	293	750994528	KIK36956.1	216	2	283	115	208	94	58	72	61.7021	318	6.2045e-35	hypothetical protein CY34DRAFT_810828 [Suillus luteus UH-Slu-Lm8-n1]	751743477	KIM91750.1	216	2	280	115	207	93	59	72	63.4409	316	1.16519e-34	hypothetical protein PILCRDRAFT_857 [Piloderma croceum F 1598]	751059015	KIK93868.1	216	2	280	115	207	93	58	73	62.3656	316	1.57128e-34	hypothetical protein PAXRUDRAFT_12396 [Paxillus rubicundulus Ve08.2h10]	646287139	KDQ09044.1	216	2	280	115
GYY|c15655_g1	3269	331238609	XP_003331959.1	900	569	3169	13	897	893	494	634	55.3191	1912	0	hypothetical protein PGTG_13911 [Puccinia graminis f. sp. tritici CRL 75-36-700-3]>gi|309310949|gb|EFP87540.1| hypothetical protein PGTG_13911 [Puccinia graminis f. sp. tritici CRL 75-36-700-3]	599389114	XP_007410218.1	950	509	3199	1	905	921	452	607	49.0771	1671	0	hypothetical protein MELLADRAFT_106674 [Melampsora larici-populina 98AG31]>gi|328857267|gb|EGG06384.1| hypothetical protein MELLADRAFT_106674 [Melampsora larici-populina 98AG31]	472585316	EMS22870.1	864	617	2749	152	845	745	256	379	34.3624	624	2.08414e-65	GC-rich sequence DNA-binding factor [Rhodosporidium toruloides NP11]>gi|647399574|emb|CDR44447.1| RHTO0S09e04346g1_1 [Rhodosporidium toruloides]	342320212	EGU12154.1	864	617	2749	152
GYY|c29616_g1	258	145237464	XP_001391379.1	151	3	242	1	80	80	62	72	77.5	338	8.6803e-39	40S ribosomal protein S13 [Aspergillus niger CBS 513.88]>gi|134075851|emb|CAL00230.1| unnamed protein product [Aspergillus niger]>gi|350635496|gb|EHA23857.1| hypothetical protein ASPNIDRAFT_200276 [Aspergillus niger ATCC 1015]>gi|358369531|dbj|GAA86145.1| 40S ribosomal protein S13-1 [Aspergillus kawachii IFO 4308]	552911684	ERZ97313.1	140	3	242	1	80	80	63	73	78.75	335	1.4058e-38	hypothetical protein GLOINDRAFT_11716 [Rhizophagus irregularis DAOM 181602]	599359688	XP_007393073.1	151	3	242	1	80	80	63	71	78.75	335	2.61286e-38	hypothetical protein PHACADRAFT_251540 [Phanerochaete carnosa HHB-10118-sp]>gi|409048249|gb|EKM57727.1| hypothetical protein PHACADRAFT_251540 [Phanerochaete carnosa HHB-10118-sp]	595783626	XP_007270356.1	151	3	242	1
GYY|c16429_g1	587	403157654	XP_003307053.2	845	2	262	759	845	87	54	67	62.069	313	2.4431e-30	hypothetical protein PGTG_00003 [Puccinia graminis f. sp. tritici CRL 75-36-700-3]>gi|375163502|gb|EFP74047.2| hypothetical protein PGTG_00003 [Puccinia graminis f. sp. tritici CRL 75-36-700-3]	403157656	XP_003307054.2	856	2	262	770	856	87	53	69	60.9195	312	3.5447e-30	hypothetical protein PGTG_00004 [Puccinia graminis f. sp. tritici CRL 75-36-700-3]>gi|375163503|gb|EFP74048.2| hypothetical protein PGTG_00004 [Puccinia graminis f. sp. tritici CRL 75-36-700-3]	695546958	XP_009544707.1	799	2	256	709	793	85	52	62	61.1765	291	2.09436e-27	glycoside hydrolase family 3 protein [Heterobasidion irregulare TC 32-1]>gi|575067082|gb|ETW82695.1| glycoside hydrolase family 3 protein [Heterobasidion irregulare TC 32-1]	827058696	XP_008090949.1	762	2	265	676
GYY|c30916_g1	211	599102777	XP_007381697.1	954	2	208	267	336	70	33	44	47.1429	153	1.28225e-10	NAD-dependent epimerase/dehydratase [Punctularia strigosozonata HHB-11173 SS5]>gi|390600791|gb|EIN10185.1| NAD-dependent epimerase/dehydratase [Punctularia strigosozonata HHB-11173 SS5]	597985095	XP_007364449.1	1011	2	205	260	331	72	30	48	41.6667	151	1.99206e-10	NAD-dependent epimerase/dehydratase [Dichomitus squalens LYAD-421 SS1]>gi|395330720|gb|EJF63103.1| NAD-dependent epimerase/dehydratase [Dichomitus squalens LYAD-421 SS1]	336371079	EGN99419.1	641	77	205	293	335	43	21	30	48.8372	129	1.28111e-07	hypothetical protein SERLA73DRAFT_108917, partial [Serpula lacrymans var. lacrymans S7.3]	752336491	KIN95652.1	1017	2	205	266
GYY|c40308_g1	248	552919685	ESA04445.1	196	8	205	3	66	66	28	36	42.4242	119	7.88279e-07	hypothetical protein GLOINDRAFT_336252 [Rhizophagus irregularis DAOM 181602]>gi|595492780|gb|EXX76030.1| hypothetical protein RirG_036800 [Rhizophagus irregularis DAOM 197198w]
GYY|c18344_g1	1357	403173305	XP_003332389.2	320	651	1049	89	221	133	102	120	76.6917	572	1.11265e-96	hypothetical protein PGTG_13774 [Puccinia graminis f. sp. tritici CRL 75-36-700-3]>gi|375170220|gb|EFP87970.2| hypothetical protein PGTG_13774 [Puccinia graminis f. sp. tritici CRL 75-36-700-3]	599386589	XP_007409717.1	323	651	1268	18	222	210	131	154	62.381	632	2.10968e-75	hypothetical protein MELLADRAFT_48252 [Melampsora larici-populina 98AG31]>gi|328857642|gb|EGG06757.1| hypothetical protein MELLADRAFT_48252 [Melampsora larici-populina 98AG31]	814542346	CEQ40348.1	316	651	1076	77	218	142	72	96	50.7042	396	4.64851e-65	SPOSA6832_01984, partial [Sporidiobolus salmonicolor]	358054351	GAA99277.1	319	651	1166	49
GYY|c21942_g1	4696	403169901	XP_003329320.2	1278	2401	4116	707	1278	572	501	544	87.5874	2665	0	phospholipid-translocating ATPase [Puccinia graminis f. sp. tritici CRL 75-36-700-3]>gi|375168470|gb|EFP84901.2| phospholipid-translocating ATPase [Puccinia graminis f. sp. tritici CRL 75-36-700-3]	599419229	XP_007416063.1	1240	2401	4116	670	1240	572	498	540	87.0629	2648	0	putative aminophospholipid translocase [Melampsora larici-populina 98AG31]>gi|328851455|gb|EGG00609.1| putative aminophospholipid translocase [Melampsora larici-populina 98AG31]	752365657	KIO23507.1	1018	2401	4107	451	1017	569	426	492	74.8682	2326	0	hypothetical protein M407DRAFT_214524 [Tulasnella calospora MUT 4182]	646290001	KDQ11220.1	1131	2401	4107	564
GYY|c7589_g1	359	330930053	XP_003302873.1	288	1	348	157	272	116	95	104	81.8966	510	2.41706e-62	hypothetical protein PTT_14857 [Pyrenophora teres f. teres 0-1]>gi|311321501|gb|EFQ89049.1| hypothetical protein PTT_14857 [Pyrenophora teres f. teres 0-1]	169600917	XP_001793881.1	288	1	348	159	274	116	91	103	78.4483	505	1.33018e-61	hypothetical protein SNOG_03313 [Phaeosphaeria nodorum SN15]>gi|160705545|gb|EAT90044.2| hypothetical protein SNOG_03313 [Phaeosphaeria nodorum SN15]	189211127	XP_001941894.1	288	1	348	157	272	116	93	104	80.1724	503	2.2089e-61	conserved hypothetical protein [Pyrenophora tritici-repentis Pt-1C-BFP]>gi|187977987|gb|EDU44613.1| conserved hypothetical protein [Pyrenophora tritici-repentis Pt-1C-BFP]	627818881	XP_007682280.1	286	4	339	158
GYY|c18823_g1	1953	331243408	XP_003334347.1	384	275	1204	58	367	310	233	264	75.1613	1067	8.22229e-137	hypothetical protein PGTG_16216 [Puccinia graminis f. sp. tritici CRL 75-36-700-3]>gi|309313337|gb|EFP89928.1| hypothetical protein PGTG_16216 [Puccinia graminis f. sp. tritici CRL 75-36-700-3]	599419031	XP_007416018.1	355	254	1168	23	321	305	192	232	62.9508	792	2.48992e-96	hypothetical protein MELLADRAFT_117984 [Melampsora larici-populina 98AG31]>gi|328851594|gb|EGG00747.1| hypothetical protein MELLADRAFT_117984 [Melampsora larici-populina 98AG31]	599432174	XP_007419671.1	195	524	1054	2	178	177	127	149	71.7514	541	7.72457e-62	hypothetical protein MELLADRAFT_41323 [Melampsora larici-populina 98AG31]>gi|328847697|gb|EGF97060.1| hypothetical protein MELLADRAFT_41323, partial [Melampsora larici-populina 98AG31]	634348439	KDE03843.1	302	392	1168	23
GYY|c21405_g1	2518	403161254	XP_003321622.2	696	509	2041	126	644	525	335	420	63.8095	1293	1.76288e-166	hypothetical protein PGTG_03159 [Puccinia graminis f. sp. tritici CRL 75-36-700-3]>gi|375171189|gb|EFP77203.2| hypothetical protein PGTG_03159 [Puccinia graminis f. sp. tritici CRL 75-36-700-3]	599388791	XP_007410162.1	704	509	2077	114	647	536	292	388	54.4776	1000	9.69326e-134	hypothetical protein MELLADRAFT_86393 [Melampsora larici-populina 98AG31]>gi|328857606|gb|EGG06722.1| hypothetical protein MELLADRAFT_86393 [Melampsora larici-populina 98AG31]	358059231	GAA94919.1	690	596	2086	100	586	526	212	317	40.3042	592	6.28281e-75	hypothetical protein E5Q_01574 [Mixia osmundae IAM 14324]>gi|658162603|gb|KEI37321.1| hypothetical protein L969DRAFT_609411 [Mixia osmundae IAM 14324]	472583000	EMS20662.1	689	587	1999	132
GYY|c8319_g1	1809	403162764	XP_003322933.2	488	577	1665	131	487	374	94	143	25.1337	197	1.27035e-13	hypothetical protein PGTG_04470 [Puccinia graminis f. sp. tritici CRL 75-36-700-3]>gi|375173071|gb|EFP78514.2| hypothetical protein PGTG_04470 [Puccinia graminis f. sp. tritici CRL 75-36-700-3]	331217427	XP_003321392.1	462	577	1689	79	461	397	98	153	24.6851	192	4.95296e-13	hypothetical protein PGTG_02434 [Puccinia graminis f. sp. tritici CRL 75-36-700-3]>gi|309300382|gb|EFP76973.1| hypothetical protein PGTG_02434 [Puccinia graminis f. sp. tritici CRL 75-36-700-3]	331229406	XP_003327369.1	220	1459	1653	151	215	65	30	40	46.1538	140	1.95593e-07	hypothetical protein PGTG_09918 [Puccinia graminis f. sp. tritici CRL 75-36-700-3]>gi|309306359|gb|EFP82950.1| hypothetical protein PGTG_09918 [Puccinia graminis f. sp. tritici CRL 75-36-700-3]	403170029	XP_003329436.2	357	1459	1653	288
GYY|c35391_g1	234	768691834	KJJ21203.1	172	3	233	53	129	77	76	77	98.7013	396	1.7302e-47	hypothetical protein U727_00432760241 [Penicillium solitum]	700483481	KGO69762.1	177	3	233	58	134	77	75	77	97.4026	393	7.65097e-47	hypothetical protein PITC_043260 [Penicillium italicum]	700458741	KGO48217.1	179	3	233	60	136	77	75	77	97.4026	392	9.32526e-47	hypothetical protein PEXP_040490 [Penicillium expansum]>gi|700473209|gb|KGO61304.1| hypothetical protein PEX2_081620 [Penicillium expansum]>gi|700481395|gb|KGO68059.1| hypothetical protein PEX1_071300 [Penicillium expansum]	255955317	XP_002568411.1	171	3	233	52
GYY|c24816_g1	261	169599847	XP_001793346.1	147	3	260	10	95	86	86	86	100	461	1.80201e-57	hypothetical protein SNOG_02749 [Phaeosphaeria nodorum SN15]>gi|396499094|ref|XP_003845389.1| similar to ubiquitin-conjugating enzyme E2 [Leptosphaeria maculans JN3]>gi|111068360|gb|EAT89480.1| hypothetical protein SNOG_02749 [Phaeosphaeria nodorum SN15]>gi|312221970|emb|CBY01910.1| similar to ubiquitin-conjugating enzyme E2 [Leptosphaeria maculans JN3]>gi|751750004|gb|KIM98187.1| hypothetical pr…	821081918	KKY35399.1	147	3	260	10	95	86	84	86	97.6744	458	5.17554e-57	putative ubiquitin-conjugating enzyme [Diaporthe ampelina]	831339807	XP_012739756.1	147	3	260	10	95	86	85	86	98.8372	458	5.89708e-57	ubiquitin-conjugating enzyme E2-16 kDa [Pseudogymnoascus destructans 20631-21]>gi|440633911|gb|ELR03830.1| ubiquitin-conjugating enzyme E2-16 kDa [Pseudogymnoascus destructans 20631-21]	512194942	EPE10698.1	147	3	260	10
GYY|c9290_g1	332	759284207	KIW60709.1	549	75	299	360	434	75	29	52	38.6667	182	3.72967e-14	hypothetical protein PV05_00908 [Exophiala xenobiotica]	759323698	KIX00032.1	541	60	299	352	431	82	33	52	40.2439	175	3.30107e-13	hypothetical protein Z518_10959 [Rhinocladiella mackenziei CBS 650.93]	595466061	EXX65360.1	424	78	332	227	311	85	29	52	34.1176	172	5.82283e-13	hypothetical protein RirG_134050 [Rhizophagus irregularis DAOM 197198w]	552919521	ESA04298.1	581	78	332	384
GYY|c40786_g1	223	575477584	XP_006678086.1	434	3	221	202	274	73	63	68	86.3014	331	1.14478e-35	hypothetical protein BATDEDRAFT_87345 [Batrachochytrium dendrobatidis JAM81]>gi|328771058|gb|EGF81098.1| hypothetical protein BATDEDRAFT_87345 [Batrachochytrium dendrobatidis JAM81]	387233047	AFJ73493.1	436	3	221	202	274	73	61	67	83.5616	331	1.19751e-35	enloase [Neocallimastix frontalis]	671685515	CDS14531.1	436	3	221	202	274	73	62	66	84.9315	329	2.41788e-35	Putative Enolase [Absidia idahoensis var. thermophila]	729707947	CEI95576.1	437	3	218	203
GYY|c18483_g1	2682	403175745	XP_003888965.1	788	186	2036	16	614	657	330	406	50.2283	1330	2.22351e-167	hypothetical protein PGTG_22271 [Puccinia graminis f. sp. tritici CRL 75-36-700-3]>gi|375171738|gb|EHS64458.1| hypothetical protein PGTG_22271 [Puccinia graminis f. sp. tritici CRL 75-36-700-3]	472581223	EMS18967.1	795	186	2000	62	678	677	240	338	35.4505	691	3.61816e-75	zinc finger, RING-type protein [Rhodosporidium toruloides NP11]>gi|647399981|emb|CDR45014.1| RHTO0S10e04192g1_1 [Rhodosporidium toruloides]	599427351	XP_007418180.1	638	432	1352	1	292	332	171	208	51.506	673	5.63411e-74	hypothetical protein MELLADRAFT_79676 [Melampsora larici-populina 98AG31]>gi|328849348|gb|EGF98530.1| hypothetical protein MELLADRAFT_79676 [Melampsora larici-populina 98AG31]	597976231	XP_007362182.1	610	180	2000	38
GYY|c15027_g1	3280	403165723	XP_003325699.2	927	687	3026	53	842	796	550	641	69.0955	2490	0	hypothetical protein PGTG_06901 [Puccinia graminis f. sp. tritici CRL 75-36-700-3]>gi|375165886|gb|EFP81280.2| hypothetical protein PGTG_06901 [Puccinia graminis f. sp. tritici CRL 75-36-700-3]	599368947	XP_007406590.1	1226	699	2954	423	1167	761	498	584	65.4402	2111	0	hypothetical protein MELLADRAFT_76966 [Melampsora larici-populina 98AG31]>gi|328861185|gb|EGG10289.1| hypothetical protein MELLADRAFT_76966 [Melampsora larici-populina 98AG31]	634347581	KDE03095.1	1103	711	2822	75	795	759	321	441	42.2925	1109	1.19577e-129	hypothetical protein MVLG_06392 [Microbotryum violaceum p1A1 Lamole]	749875821	KIJ45660.1	792	762	2528	76
GYY|c20528_g1	3772	331227163	XP_003326250.1	977	605	3490	1	977	977	884	927	90.4811	4422	0	hypothetical protein PGTG_08080 [Puccinia graminis f. sp. tritici CRL 75-36-700-3]>gi|309305240|gb|EFP81831.1| hypothetical protein PGTG_08080 [Puccinia graminis f. sp. tritici CRL 75-36-700-3]	599392295	XP_007410755.1	961	605	3490	1	961	965	864	912	89.5337	4359	0	hypothetical protein MELLADRAFT_116637 [Melampsora larici-populina 98AG31]>gi|328856985|gb|EGG06104.1| hypothetical protein MELLADRAFT_116637 [Melampsora larici-populina 98AG31]	814540415	CEQ42306.1	941	608	3493	2	937	968	639	764	66.0124	3012	0	SPOSA6832_04098, partial [Sporidiobolus salmonicolor]	634351568	KDE06743.1	965	680	3487	3
GYY|c19232_g1	1765	403159820	XP_003320385.2	265	858	1571	3	242	240	200	219	83.3333	1004	4.75971e-130	hypothetical protein PGTG_01297 [Puccinia graminis f. sp. tritici CRL 75-36-700-3]>gi|375168257|gb|EFP75966.2| hypothetical protein PGTG_01297 [Puccinia graminis f. sp. tritici CRL 75-36-700-3]	599429621	XP_007418873.1	262	831	1586	9	262	256	195	221	76.1719	1000	1.51892e-129	hypothetical protein MELLADRAFT_73683 [Melampsora larici-populina 98AG31]>gi|328848642|gb|EGF97846.1| hypothetical protein MELLADRAFT_73683 [Melampsora larici-populina 98AG31]	358053958	GAA99923.1	270	885	1595	3	242	240	145	179	60.4167	751	4.02074e-92	hypothetical protein E5Q_06626 [Mixia osmundae IAM 14324]>gi|658166181|gb|KEI40892.1| hypothetical protein L969DRAFT_59941 [Mixia osmundae IAM 14324]	751065707	KIL00251.1	234	900	1577	3
GYY|c40509_g1	206	701779737	KGQ13114.1	1745	2	205	628	695	68	63	66	92.6471	337	4.02221e-35	FeS cluster assembly protein sufB [Beauveria bassiana D1-5]
GYY|c11884_g1	315	627921060	XP_007693173.1	175	1	315	24	128	105	105	105	100	528	7.0413e-67	hypothetical protein COCMIDRAFT_109160, partial [Bipolaris oryzae ATCC 44560]>gi|576926557|gb|EUC40302.1| hypothetical protein COCMIDRAFT_109160, partial [Bipolaris oryzae ATCC 44560]	2641213	AAB86858.1	139	1	315	2	106	105	104	105	99.0476	524	9.4181e-67	polyubiquitin, partial [Schizophyllum commune]	164661299	XP_001731772.1	154	1	315	2	106	105	104	105	99.0476	525	1.25668e-66	hypothetical protein MGL_1040 [Malassezia globosa CBS 7966]>gi|159105673|gb|EDP44558.1| hypothetical protein MGL_1040 [Malassezia globosa CBS 7966]	215451253	EEB90152.1	153	1	315	2
GYY|c38037_g1	872	701771301	KGQ06115.1	694	32	871	226	505	281	133	180	47.331	629	2.50554e-73	Gamma-aminobutyraldehyde dehydrogenase [Beauveria bassiana D1-5]	636598057	XP_008030367.1	499	32	871	23	305	284	117	171	41.1972	513	5.88679e-58	hypothetical protein SETTUDRAFT_165532 [Setosphaeria turcica Et28A]>gi|482804925|gb|EOA82024.1| hypothetical protein SETTUDRAFT_165532 [Setosphaeria turcica Et28A]	302419047	XP_003007354.1	496	32	871	22	303	284	120	171	42.2535	507	4.04301e-57	aldehyde dehydrogenase [Verticillium alfalfae VaMs.102]>gi|261353005|gb|EEY15433.1| aldehyde dehydrogenase [Verticillium alfalfae VaMs.102]	627834665	XP_007687957.1	499	32	871	23
GYY|c21629_g1	3612	403174814	XP_003333736.2	839	265	2061	236	839	606	496	547	81.8482	2572	0	ATP-dependent Clp protease ATP-binding subunit ClpB [Puccinia graminis f. sp. tritici CRL 75-36-700-3]>gi|375171330|gb|EFP89317.2| ATP-dependent Clp protease ATP-binding subunit ClpB [Puccinia graminis f. sp. tritici CRL 75-36-700-3]	599365483	XP_007405903.1	826	271	2061	228	822	597	480	537	80.402	2513	0	hypothetical protein MELLADRAFT_47014 [Melampsora larici-populina 98AG31]>gi|328861330|gb|EGG10433.1| hypothetical protein MELLADRAFT_47014 [Melampsora larici-populina 98AG31]	302687704	XP_003033532.1	736	283	2061	141	735	598	354	450	59.1973	1774	0	hypothetical protein SCHCODRAFT_54163 [Schizophyllum commune H4-8]>gi|300107226|gb|EFI98629.1| hypothetical protein SCHCODRAFT_54163, partial [Schizophyllum commune H4-8]	618818120	XP_007311635.1	738	307	2061	148
GYY|c18282_g1	1394	331223045	XP_003324196.1	197	520	837	72	178	107	65	82	60.7477	350	5.95044e-36	hypothetical protein PGTG_06098 [Puccinia graminis f. sp. tritici CRL 75-36-700-3]>gi|331234883|ref|XP_003330102.1| hypothetical protein PGTG_11012 [Puccinia graminis f. sp. tritici CRL 75-36-700-3]>gi|309303186|gb|EFP79777.1| hypothetical protein PGTG_06098 [Puccinia graminis f. sp. tritici CRL 75-36-700-3]>gi|309309092|gb|EFP85683.1| hypothetical protein PGTG_11012 [Puccinia graminis f. sp. tri…	402216946	EJT97029.1	209	520	846	68	176	109	46	73	42.2018	267	1.58004e-24	hypothetical protein DACRYDRAFT_85461 [Dacryopinax sp. DJM-731 SS1]	814542120	CEQ40543.1	226	520	879	73	201	129	44	69	34.1085	219	1.10908e-17	SPOSA6832_02164 [Sporidiobolus salmonicolor]	597901626	XP_007298112.1	199	526	1149	18
GYY|c24462_g1	640	701777547	KGQ11244.1	782	17	178	728	781	54	41	45	75.9259	214	3.65302e-17	Lon protease [Beauveria bassiana D1-5]
GYY|c25998_g1	218	330906623	XP_003295541.1	204	3	122	165	204	40	36	37	90	202	1.75469e-18	hypothetical protein PTT_01532 [Pyrenophora teres f. teres 0-1]>gi|311333101|gb|EFQ96369.1| hypothetical protein PTT_01532 [Pyrenophora teres f. teres 0-1]	189197061	XP_001934868.1	204	3	122	165	204	40	36	37	90	202	1.98401e-18	conserved hypothetical protein [Pyrenophora tritici-repentis Pt-1C-BFP]>gi|187980816|gb|EDU47442.1| conserved hypothetical protein [Pyrenophora tritici-repentis Pt-1C-BFP]	628085316	XP_007704508.1	205	3	122	166	205	40	36	37	90	198	6.97669e-18	hypothetical protein COCSADRAFT_40872 [Bipolaris sorokiniana ND90Pr]>gi|451846392|gb|EMD59702.1| hypothetical protein COCSADRAFT_40872 [Bipolaris sorokiniana ND90Pr]	636578597	XP_008020637.1	207	9	122	170
GYY|c17874_g1	1878	331246184	XP_003335726.1	333	1130	1498	44	181	138	67	77	48.5507	279	1.56779e-24	hypothetical protein PGTG_17164 [Puccinia graminis f. sp. tritici CRL 75-36-700-3]>gi|309314716|gb|EFP91307.1| hypothetical protein PGTG_17164 [Puccinia graminis f. sp. tritici CRL 75-36-700-3]	403165704	XP_003325685.2	99	632	841	24	93	70	39	50	55.7143	201	5.14894e-16	hypothetical protein PGTG_06887 [Puccinia graminis f. sp. tritici CRL 75-36-700-3]>gi|375165878|gb|EFP81266.2| hypothetical protein PGTG_06887 [Puccinia graminis f. sp. tritici CRL 75-36-700-3]	599429630	XP_007418877.1	305	620	826	229	297	69	35	46	50.7246	158	2.79409e-09	hypothetical protein MELLADRAFT_79796 [Melampsora larici-populina 98AG31]>gi|328848646|gb|EGF97850.1| hypothetical protein MELLADRAFT_79796 [Melampsora larici-populina 98AG31]
GYY|c17027_g1	1801	403170839	XP_003330117.2	215	687	1181	48	212	165	129	145	78.1818	692	4.54239e-84	hypothetical protein PGTG_11027 [Puccinia graminis f. sp. tritici CRL 75-36-700-3]>gi|375168912|gb|EFP85698.2| hypothetical protein PGTG_11027 [Puccinia graminis f. sp. tritici CRL 75-36-700-3]	599355511	XP_007404060.1	226	687	1187	57	222	167	130	142	77.8443	689	1.75123e-83	hypothetical protein MELLADRAFT_86888 [Melampsora larici-populina 98AG31]>gi|328864023|gb|EGG13122.1| hypothetical protein MELLADRAFT_86888 [Melampsora larici-populina 98AG31]	599355544	XP_007404063.1	216	687	1187	50	212	167	128	139	76.6467	658	4.66231e-79	hypothetical protein MELLADRAFT_101134 [Melampsora larici-populina 98AG31]>gi|328864026|gb|EGG13125.1| hypothetical protein MELLADRAFT_101134 [Melampsora larici-populina 98AG31]	358060260	GAA94014.1	217	687	1187	50
GYY|c40112_g1	444	189196911	XP_001934793.1	104	102	413	1	104	104	96	100	92.3077	489	3.39507e-61	conserved hypothetical protein [Pyrenophora tritici-repentis Pt-1C-BFP]>gi|187980741|gb|EDU47367.1| conserved hypothetical protein [Pyrenophora tritici-repentis Pt-1C-BFP]	330915974	XP_003297242.1	105	102	413	2	105	104	95	100	91.3462	486	9.94779e-61	hypothetical protein PTT_07577 [Pyrenophora teres f. teres 0-1]>gi|311330190|gb|EFQ94659.1| hypothetical protein PTT_07577 [Pyrenophora teres f. teres 0-1]	627827556	XP_007685723.1	104	102	413	1	104	104	89	99	85.5769	463	2.70872e-57	hypothetical protein COCMIDRAFT_89200 [Bipolaris oryzae ATCC 44560]>gi|576934319|gb|EUC47835.1| hypothetical protein COCMIDRAFT_89200 [Bipolaris oryzae ATCC 44560]	169616916	XP_001801873.1	104	102	413	1
GYY|c40056_g1	237	189192805	XP_001932741.1	375	3	236	298	375	78	70	74	89.7436	367	5.36247e-41	mitochondrial GTPase 2 [Pyrenophora tritici-repentis Pt-1C-BFP]>gi|187978305|gb|EDU44931.1| mitochondrial GTPase 2 [Pyrenophora tritici-repentis Pt-1C-BFP]	330922285	XP_003299782.1	555	3	236	478	555	78	69	73	88.4615	363	9.45385e-40	hypothetical protein PTT_10841 [Pyrenophora teres f. teres 0-1]>gi|311326440|gb|EFQ92140.1| hypothetical protein PTT_10841 [Pyrenophora teres f. teres 0-1]	452001051	EMD93511.1	516	3	236	439	516	78	66	73	84.6154	350	4.98878e-38	hypothetical protein COCHEDRAFT_30625 [Bipolaris maydis C5]	477589966	ENI07041.1	546	3	236	469
GYY|c18712_g1	1536	599409602	XP_007413911.1	350	304	1005	102	341	240	94	151	39.1667	385	5.55242e-39	hypothetical protein MELLADRAFT_109864 [Melampsora larici-populina 98AG31]>gi|328853661|gb|EGG02798.1| hypothetical protein MELLADRAFT_109864 [Melampsora larici-populina 98AG31]
GYY|c19410_g1	2156	403166950	XP_003326790.2	550	147	1139	6	338	336	212	256	63.0952	1053	1.5132e-131	hypothetical protein PGTG_08327 [Puccinia graminis f. sp. tritici CRL 75-36-700-3]>gi|375166794|gb|EFP82371.2| hypothetical protein PGTG_08327 [Puccinia graminis f. sp. tritici CRL 75-36-700-3]	599379724	XP_007408493.1	480	126	1139	1	331	342	166	228	48.538	846	6.10421e-102	hypothetical protein MELLADRAFT_35023 [Melampsora larici-populina 98AG31]>gi|328859185|gb|EGG08295.1| hypothetical protein MELLADRAFT_35023 [Melampsora larici-populina 98AG31]	472587118	EMS24617.1	455	147	1139	4	339	349	151	197	43.2665	603	4.0671e-67	DNA polymerase delta subunit 2 [Rhodosporidium toruloides NP11]>gi|647394696|emb|CDR35929.1| RHTO0S01e10374g1_1 [Rhodosporidium toruloides]	813208235	GAO50669.1	489	147	1139	32
GYY|c28689_g1	265	552923934	ESA07901.1	108	3	98	30	61	32	22	25	68.75	121	2.89575e-07	hypothetical protein GLOINDRAFT_349310 [Rhizophagus irregularis DAOM 181602]>gi|595481852|gb|EXX69759.1| ribosomal 40S subunit protein S25A [Rhizophagus irregularis DAOM 197198w]	672827184	KFH72074.1	116	3	98	33	64	32	20	25	62.5	115	1.92332e-06	S25 ribosomal protein [Mortierella verticillata NRRL 6337]	672817509	KFH62414.1	117	3	98	33	64	32	20	25	62.5	114	2.25694e-06	S25 ribosomal protein [Mortierella verticillata NRRL 6337]	528890427	EPZ31024.1	95	3	98	20
GYY|c13221_g2	317	627833673	XP_007687641.1	264	23	316	1	98	98	92	98	93.8776	437	6.2503e-52	hypothetical protein COCMIDRAFT_94457 [Bipolaris oryzae ATCC 44560]>gi|628189229|ref|XP_007708194.1| hypothetical protein COCCADRAFT_85388 [Bipolaris zeicola 26-R-13]>gi|576923406|gb|EUC37524.1| hypothetical protein COCCADRAFT_85388 [Bipolaris zeicola 26-R-13]>gi|576932316|gb|EUC45860.1| hypothetical protein COCMIDRAFT_94457 [Bipolaris oryzae ATCC 44560]>gi|578494013|gb|EUN31402.1| hypothetical p…	452000863	EMD93323.1	264	23	316	1	98	98	92	98	93.8776	437	6.45546e-52	hypothetical protein COCHEDRAFT_1095471 [Bipolaris maydis C5]>gi|477590153|gb|ENI07228.1| hypothetical protein COCC4DRAFT_133310 [Bipolaris maydis ATCC 48331]	636579249	XP_008020963.1	264	23	316	1	98	98	91	98	92.8571	429	8.54366e-51	hypothetical protein SETTUDRAFT_162520 [Setosphaeria turcica Et28A]>gi|482815293|gb|EOA91968.1| hypothetical protein SETTUDRAFT_162520 [Setosphaeria turcica Et28A]	628058915	XP_007695730.1	264	23	316	1
GYY|c14850_g1	2902	403160078	XP_003320636.2	770	119	2428	1	770	770	679	724	88.1818	3694	0	5-methyltetrahydropteroyltriglutamate-homocysteine methyltransferase [Puccinia graminis f. sp. tritici CRL 75-36-700-3]>gi|375169400|gb|EFP76217.2| 5-methyltetrahydropteroyltriglutamate-homocysteine methyltransferase [Puccinia graminis f. sp. tritici CRL 75-36-700-3]	599418822	XP_007415965.1	776	119	2425	1	775	775	677	726	87.3548	3670	0	hypothetical protein MELLADRAFT_79168 [Melampsora larici-populina 98AG31]>gi|328851541|gb|EGG00694.1| hypothetical protein MELLADRAFT_79168 [Melampsora larici-populina 98AG31]	634346427	KDE02228.1	769	119	2425	1	768	773	513	605	66.3648	2690	0	5-methyltetrahydropteroyltriglutamate-homocysteine methyltransferase [Microbotryum violaceum p1A1 Lamole]	358059181	GAA95120.1	771	119	2422	1
GYY|c24063_g1	217	403176986	XP_003335588.2	557	1	216	336	407	72	62	67	86.1111	323	2.90858e-34	hypothetical protein PGTG_16914 [Puccinia graminis f. sp. tritici CRL 75-36-700-3]>gi|375172678|gb|EFP91169.2| hypothetical protein PGTG_16914 [Puccinia graminis f. sp. tritici CRL 75-36-700-3]	1764098	AAB39866.1	561	1	216	340	411	72	57	63	79.1667	298	9.10703e-31	putative permease [Uromyces viciae-fabae]	599397180	XP_007411669.1	579	1	216	332	403	72	53	65	73.6111	294	4.64638e-30	hypothetical protein MELLADRAFT_37139 [Melampsora larici-populina 98AG31]>gi|328855792|gb|EGG04916.1| hypothetical protein MELLADRAFT_37139 [Melampsora larici-populina 98AG31]	599427865	XP_007418332.1	547	1	213	326
GYY|c27396_g1	256	396489201	XP_003843046.1	553	46	255	485	552	70	51	61	72.8571	217	3.2336e-19	similar to MFS quinate transporter [Leptosphaeria maculans JN3]>gi|312219624|emb|CBX99567.1| similar to MFS quinate transporter [Leptosphaeria maculans JN3]	628087398	XP_007705549.1	552	46	255	486	551	70	47	57	67.1429	212	1.63026e-18	hypothetical protein COCSADRAFT_41671 [Bipolaris sorokiniana ND90Pr]>gi|451845237|gb|EMD58550.1| hypothetical protein COCSADRAFT_41671 [Bipolaris sorokiniana ND90Pr]	578487135	EUN24597.1	552	46	255	486	551	70	47	56	67.1429	209	4.06084e-18	hypothetical protein COCVIDRAFT_105532 [Bipolaris victoriae FI3]	627920357	XP_007692940.1	552	46	255	486
GYY|c19941_g1	1553	331236650	XP_003330983.1	243	748	1371	36	243	208	139	169	66.8269	642	3.92885e-77	hypothetical protein PGTG_12946 [Puccinia graminis f. sp. tritici CRL 75-36-700-3]>gi|309309973|gb|EFP86564.1| hypothetical protein PGTG_12946 [Puccinia graminis f. sp. tritici CRL 75-36-700-3]	599409596	XP_007413909.1	213	748	1356	11	213	206	100	149	48.5437	464	1.89903e-51	hypothetical protein MELLADRAFT_13951 [Melampsora larici-populina 98AG31]>gi|328853659|gb|EGG02796.1| hypothetical protein MELLADRAFT_13951 [Melampsora larici-populina 98AG31]	342321416	EGU13350.1	155	760	1158	23	147	133	59	85	44.3609	246	1.02486e-21	hypothetical protein RTG_00526 [Rhodotorula glutinis ATCC 204091]	472587226	EMS24725.1	155	760	1158	23
GYY|c14580_g1	3205	403163296	XP_003323392.2	687	1568	2038	390	554	166	106	125	63.8554	530	4.59944e-54	hypothetical protein PGTG_04929 [Puccinia graminis f. sp. tritici CRL 75-36-700-3]>gi|375163996|gb|EFP78973.2| hypothetical protein PGTG_04929 [Puccinia graminis f. sp. tritici CRL 75-36-700-3]	634347100	KDE02703.1	616	1607	1981	403	524	125	83	100	66.4	458	3.14233e-45	hypothetical protein MVLG_06765 [Microbotryum violaceum p1A1 Lamole]	443897723	GAC75062.1	343	1607	1981	128	249	125	80	99	64	435	3.25146e-44	heat shock transcription factor, partial [Pseudozyma antarctica T-34]	814539928	CEQ42706.1	694	1607	1993	485
GYY|c6935_g1	1932	331248290	XP_003336769.1	347	638	1672	2	346	345	234	277	67.8261	1118	3.26613e-145	hypothetical protein PGTG_18337 [Puccinia graminis f. sp. tritici CRL 75-36-700-3]>gi|309315759|gb|EFP92350.1| hypothetical protein PGTG_18337 [Puccinia graminis f. sp. tritici CRL 75-36-700-3]	599397036	XP_007411649.1	327	638	1633	1	326	339	183	239	53.9823	752	6.87692e-91	hypothetical protein MELLADRAFT_72173 [Melampsora larici-populina 98AG31]>gi|328856161|gb|EGG05284.1| hypothetical protein MELLADRAFT_72173 [Melampsora larici-populina 98AG31]	599429685	XP_007418894.1	326	671	1633	1	306	322	177	225	54.9689	743	1.3403e-89	hypothetical protein MELLADRAFT_73688 [Melampsora larici-populina 98AG31]>gi|328848619|gb|EGF97824.1| hypothetical protein MELLADRAFT_73688 [Melampsora larici-populina 98AG31]	342320121	EGU12064.1	339	629	1639	10
GYY|c39875_g1	503	71148679	AAZ28935.1	1394	3	503	1016	1179	171	62	95	36.2573	277	1.18142e-25	polyprotein [Phanerochaete chrysosporium RP-78]	399169867	CCE29311.1	491	3	503	123	287	172	57	94	33.1395	236	8.29886e-21	uncharacterized protein CPUR_03004 [Claviceps purpurea 20.1]	595434714	EXX50149.1	1303	3	503	923	1093	175	58	95	33.1429	229	2.04593e-19	gag-pol fusion protein [Rhizophagus irregularis DAOM 197198w]	751709037	KIM58110.1	1057	3	503	693
GYY|c13553_g1	1264	628065135	XP_007697721.1	245	298	777	77	229	160	86	104	53.75	144	4.72428e-08	hypothetical protein COCSADRAFT_295458 [Bipolaris sorokiniana ND90Pr]>gi|451852866|gb|EMD66160.1| hypothetical protein COCSADRAFT_295458 [Bipolaris sorokiniana ND90Pr]	578488132	EUN25580.1	236	298	777	67	220	162	89	106	54.9383	140	1.52105e-07	hypothetical protein COCVIDRAFT_39078 [Bipolaris victoriae FI3]	628182492	XP_007706593.1	236	298	777	67	220	162	89	106	54.9383	140	1.52105e-07	hypothetical protein COCCADRAFT_81274 [Bipolaris zeicola 26-R-13]>gi|576925038|gb|EUC39144.1| hypothetical protein COCCADRAFT_81274 [Bipolaris zeicola 26-R-13]	452002433	EMD94891.1	237	298	777	71
GYY|c20097_g1	2777	403161534	XP_003321856.2	562	533	1294	1	280	280	196	219	70	1048	1.04953e-146	hypothetical protein PGTG_03393 [Puccinia graminis f. sp. tritici CRL 75-36-700-3]>gi|375171309|gb|EFP77437.2| hypothetical protein PGTG_03393 [Puccinia graminis f. sp. tritici CRL 75-36-700-3]	358060315	GAA94069.1	664	281	1309	17	367	351	185	234	52.7066	920	1.68247e-108	hypothetical protein E5Q_00716 [Mixia osmundae IAM 14324]>gi|658167072|gb|KEI41782.1| hypothetical protein L969DRAFT_71614 [Mixia osmundae IAM 14324]	634349949	KDE05235.1	845	173	1294	97	463	380	189	250	49.7368	898	2.0489e-103	hypothetical protein MVLG_04370 [Microbotryum violaceum p1A1 Lamole]	751695319	KIM45299.1	650	341	1285	17
GYY|c25656_g1	659	530464755	EQB47035.1	125	158	526	2	122	123	34	57	27.6423	121	2.77331e-06	hypothetical protein CGLO_13869 [Colletotrichum gloeosporioides Cg-14]
GYY|c19594_g1	2859	403176234	XP_003334936.2	922	687	1913	340	806	477	108	200	22.6415	242	2.33236e-18	hypothetical protein PGTG_16543 [Puccinia graminis f. sp. tritici CRL 75-36-700-3]>gi|375172160|gb|EFP90517.2| hypothetical protein PGTG_16543 [Puccinia graminis f. sp. tritici CRL 75-36-700-3]	599413400	XP_007414471.1	959	633	1769	499	886	410	93	176	22.6829	216	3.1377e-15	hypothetical protein MELLADRAFT_91538 [Melampsora larici-populina 98AG31]>gi|328853073|gb|EGG02214.1| hypothetical protein MELLADRAFT_91538 [Melampsora larici-populina 98AG31]
GYY|c31336_g1	250	666410525	KEY75052.1	630	10	204	525	598	75	32	44	42.6667	140	8.30634e-09	hypothetical protein S7711_01517 [Stachybotrys chartarum IBT 7711]	672826894	KFH71784.1	638	10	198	546	624	79	33	46	41.7722	139	9.29014e-09	hypothetical protein MVEG_02079 [Mortierella verticillata NRRL 6337]	667732079	KFA71597.1	630	10	204	525	598	75	32	44	42.6667	139	9.39759e-09	hypothetical protein S40288_03687 [Stachybotrys chartarum IBT 40288]	667527821	KFA55900.1	630	10	204	525
GYY|c21187_g1	1900	646311969	KDQ33110.1	369	254	484	119	195	77	41	56	53.2468	225	1.80236e-28	hypothetical protein PLEOSDRAFT_1073433 [Pleurotus ostreatus PC15]	751680825	KIM30983.1	364	254	493	111	198	88	43	62	48.8636	212	1.13044e-26	hypothetical protein M408DRAFT_327893 [Serendipita vermifera MAFF 305830]	751698738	KIM48670.1	365	227	484	119	209	91	39	60	42.8571	200	1.08078e-25	hypothetical protein M413DRAFT_15030 [Hebeloma cylindrosporum h7]	575519703	XP_006689122.1	376	254	505	131
GYY|c4607_g1	581	403159620	XP_003320216.2	479	1	318	375	479	106	57	79	53.7736	323	1.21551e-32	hypothetical protein PGTG_01128 [Puccinia graminis f. sp. tritici CRL 75-36-700-3]>gi|375168174|gb|EFP75797.2| hypothetical protein PGTG_01128 [Puccinia graminis f. sp. tritici CRL 75-36-700-3]	403169210	XP_003328703.2	480	4	306	373	473	101	54	78	53.4653	323	1.48297e-32	hypothetical protein PGTG_10662 [Puccinia graminis f. sp. tritici CRL 75-36-700-3]>gi|375167850|gb|EFP84284.2| hypothetical protein PGTG_10662 [Puccinia graminis f. sp. tritici CRL 75-36-700-3]	403173713	XP_003332762.2	478	4	318	374	478	105	54	71	51.4286	301	1.4239e-29	hypothetical protein PGTG_14427 [Puccinia graminis f. sp. tritici CRL 75-36-700-3]>gi|375170661|gb|EFP88343.2| hypothetical protein PGTG_14427 [Puccinia graminis f. sp. tritici CRL 75-36-700-3]	403173721	XP_003332767.2	498	4	309	394
GYY|c19664_g1	1951	599385700	XP_007409541.1	365	201	1262	1	365	365	223	277	61.0959	1161	2.80014e-151	hypothetical protein MELLADRAFT_77683 [Melampsora larici-populina 98AG31]>gi|328857985|gb|EGG07099.1| hypothetical protein MELLADRAFT_77683 [Melampsora larici-populina 98AG31]	501750725	CCG84704.1	346	216	1250	4	343	348	163	225	46.8391	775	5.21587e-94	protein of unknown function [Taphrina deformans PYCC 5710]	549050342	CCX10566.1	388	210	1250	40	384	351	169	229	48.1481	763	1.39228e-91	Similar to Zinc-type alcohol dehydrogenase-like protein PB24D3.08c; acc. no. Q9C0Y6 [Pyronema omphalodes CBS 100304]	156054878	XP_001593365.1	350	210	1262	2
GYY|c19160_g1	1849	331222831	XP_003324089.1	419	157	1377	1	408	408	371	393	90.9314	1975	0	succinyl-CoA synthetase beta subunit [Puccinia graminis f. sp. tritici CRL 75-36-700-3]>gi|309303079|gb|EFP79670.1| succinyl-CoA synthetase beta subunit [Puccinia graminis f. sp. tritici CRL 75-36-700-3]	599403934	XP_007412897.1	418	157	1377	1	407	407	348	377	85.5037	1859	0	hypothetical protein MELLADRAFT_89885 [Melampsora larici-populina 98AG31]>gi|328854652|gb|EGG03783.1| hypothetical protein MELLADRAFT_89885 [Melampsora larici-populina 98AG31]	634353709	KDE08768.1	419	208	1377	15	408	394	303	341	76.9036	1575	0	succinyl-CoA ligase [GDP-forming] subunit beta, hydrogenosomal [Microbotryum violaceum p1A1 Lamole]	358057369	GAA96718.1	735	223	1377	333
GYY|c36097_g1	331	599369973	XP_007406778.1	478	43	330	63	158	96	63	74	65.625	360	6.66497e-39	family 5 glycoside hydrolase [Melampsora larici-populina 98AG31]>gi|328860619|gb|EGG09724.1| family 5 glycoside hydrolase [Melampsora larici-populina 98AG31]	599377558	XP_007408147.1	471	58	330	54	144	91	61	67	67.033	327	2.12401e-34	family 5 glycoside hydrolase [Melampsora larici-populina 98AG31]>gi|328859452|gb|EGG08561.1| family 5 glycoside hydrolase [Melampsora larici-populina 98AG31]	599356300	XP_007404213.1	426	79	330	30	113	84	58	66	69.0476	326	2.38585e-34	family 5 glycoside hydrolase [Melampsora larici-populina 98AG31]>gi|328862738|gb|EGG11838.1| family 5 glycoside hydrolase [Melampsora larici-populina 98AG31]	599370169	XP_007406809.1	479	91	330	84
GYY|c21592_g1	3908	331234733	XP_003330025.1	349	1514	2341	76	349	277	207	229	74.7292	1087	3.12247e-135	hypothetical protein PGTG_10935 [Puccinia graminis f. sp. tritici CRL 75-36-700-3]>gi|309309015|gb|EFP85606.1| hypothetical protein PGTG_10935 [Puccinia graminis f. sp. tritici CRL 75-36-700-3]	403176173	XP_003334882.2	349	1514	2341	76	349	277	206	228	74.3682	1080	1.97936e-134	hypothetical protein PGTG_16050 [Puccinia graminis f. sp. tritici CRL 75-36-700-3]>gi|375172135|gb|EFP90463.2| hypothetical protein PGTG_16050 [Puccinia graminis f. sp. tritici CRL 75-36-700-3]	403176171	XP_003888919.1	320	1748	2344	75	271	199	154	166	77.3869	806	3.06125e-107	hypothetical protein, variant, partial [Puccinia graminis f. sp. tritici CRL 75-36-700-3]>gi|375172134|gb|EHS64560.1| hypothetical protein, variant, partial [Puccinia graminis f. sp. tritici CRL 75-36-700-3]	599427324	XP_007418173.1	279	1514	2344	6
GYY|c25982_g1	258	189199428	XP_001936051.1	307	179	256	275	300	26	25	26	96.1538	133	2.76906e-08	RING finger domain containing protein [Pyrenophora tritici-repentis Pt-1C-BFP]>gi|187983150|gb|EDU48638.1| RING finger domain containing protein [Pyrenophora tritici-repentis Pt-1C-BFP]	330944938	XP_003306461.1	311	179	256	279	304	26	25	26	96.1538	132	3.88778e-08	hypothetical protein PTT_19603 [Pyrenophora teres f. teres 0-1]>gi|311316025|gb|EFQ85437.1| hypothetical protein PTT_19603 [Pyrenophora teres f. teres 0-1]	627826116	XP_007685277.1	312	179	256	280	305	26	24	25	92.3077	130	8.99492e-08	hypothetical protein COCMIDRAFT_87867 [Bipolaris oryzae ATCC 44560]>gi|576934762|gb|EUC48273.1| hypothetical protein COCMIDRAFT_87867 [Bipolaris oryzae ATCC 44560]	396464035	XP_003836628.1	301	179	256	268
GYY|c28805_g1	508	552924104	ESA08046.1	293	4	282	129	224	98	42	62	42.8571	176	2.33902e-13	hypothetical protein GLOINDRAFT_212418 [Rhizophagus irregularis DAOM 181602]>gi|595442706|gb|EXX54534.1| Env9p [Rhizophagus irregularis DAOM 197198w]	640914955	KDN59898.1	288	7	228	151	221	75	30	51	40	148	1.7688e-09	putative carbonyl reductase [Colletotrichum sublineola]	380484062	CCF40235.1	288	7	228	151	221	74	29	48	39.1892	146	3.45528e-09	carbonyl reductase [Colletotrichum higginsianum]	477535760	ENH87259.1	287	7	228	151
GYY|c18975_g1	2270	403165131	XP_003325167.2	444	325	1317	76	406	331	257	289	77.6435	1408	0	hypothetical protein PGTG_06704 [Puccinia graminis f. sp. tritici CRL 75-36-700-3]>gi|375165540|gb|EFP80748.2| hypothetical protein PGTG_06704 [Puccinia graminis f. sp. tritici CRL 75-36-700-3]	599405683	XP_007413211.1	369	328	1413	1	369	370	216	274	58.3784	1059	1.62188e-134	hypothetical protein MELLADRAFT_117311 [Melampsora larici-populina 98AG31]>gi|328854284|gb|EGG03417.1| hypothetical protein MELLADRAFT_117311 [Melampsora larici-populina 98AG31]	472582185	EMS19881.1	363	388	1308	19	349	333	137	185	41.1411	603	8.81284e-68	cytoplasm protein [Rhodosporidium toruloides NP11]>gi|647399712|emb|CDR44653.1| RHTO0S09e07382g1_1 [Rhodosporidium toruloides]	358059859	GAA94422.1	753	319	1317	387
GYY|c40297_g1	290	169595310	XP_001791079.1	247	3	86	220	247	28	25	27	89.2857	129	8.48878e-08	hypothetical protein SNOG_00393 [Phaeosphaeria nodorum SN15]>gi|111070768|gb|EAT91888.1| hypothetical protein SNOG_00393 [Phaeosphaeria nodorum SN15]
GYY|c18631_g1	2206	403159029	XP_003319691.2	528	478	1728	99	526	428	241	315	56.3084	1274	9.82031e-165	hypothetical protein PGTG_01865 [Puccinia graminis f. sp. tritici CRL 75-36-700-3]>gi|375166559|gb|EFP75272.2| hypothetical protein PGTG_01865 [Puccinia graminis f. sp. tritici CRL 75-36-700-3]	599427203	XP_007418137.1	502	511	1731	79	498	440	199	277	45.2273	981	2.70872e-121	family 31 glycosyltransferase [Melampsora larici-populina 98AG31]>gi|599429313|ref|XP_007418783.1| family 31 glycosyltransferase [Melampsora larici-populina 98AG31]>gi|328848765|gb|EGF97964.1| family 31 glycosyltransferase [Melampsora larici-populina 98AG31]>gi|328849408|gb|EGF98589.1| family 31 glycosyltransferase [Melampsora larici-populina 98AG31]	589272472	XP_007001966.1	421	817	1719	102	381	320	119	172	37.1875	544	4.13709e-59	hypothetical protein TREMEDRAFT_67449 [Tremella mesenterica DSM 1558]>gi|392580479|gb|EIW73606.1| hypothetical protein TREMEDRAFT_67449 [Tremella mesenterica DSM 1558]	831333527	KLT43079.1	326	817	1716	10
GYY|c35450_g1	273	671686179	CDS10745.1	898	15	191	553	617	65	32	39	49.2308	158	4.49443e-11	hypothetical protein LRAMOSA11231 [Absidia idahoensis var. thermophila]	661184695	CDH52856.1	891	15	191	549	613	65	31	39	47.6923	154	1.47987e-10	s-adenosyl-l-methionine-dependentmethyltransferase [Lichtheimia corymbifera JMRC:FSU:9682]	672821177	KFH66073.1	1650	9	158	1211	1275	65	29	38	44.6154	142	7.85219e-09	hypothetical protein MVEG_08174 [Mortierella verticillata NRRL 6337]	595488440	EXX73600.1	1360	9	158	1004
GYY|c38528_g1	386	748492599	XP_011119678.1	768	2	385	631	758	128	128	128	100	682	5.06456e-83	hypothetical protein AOL_s00054g60 [Arthrobotrys oligospora ATCC 24927]>gi|345568769|gb|EGX51661.1| hypothetical protein AOL_s00054g60 [Arthrobotrys oligospora ATCC 24927]	748488555	XP_011108188.1	772	2	385	636	763	128	112	123	87.5	620	4.60612e-74	hypothetical protein H072_2200 [Dactylellina haptotyla CBS 200.50]>gi|526203542|gb|EPS43811.1| hypothetical protein H072_2200 [Dactylellina haptotyla CBS 200.50]	582959022	EWC47225.1	1043	2	385	628	755	128	111	118	86.7188	606	2.10026e-71	3-isopropylmalate dehydratase [Drechslerella stenobrocha 248]	407924081	EKG17139.1	314	2	385	174
GYY|c32129_g1	1078	525588780	EPS35030.1	321	11	775	66	320	256	142	185	55.4688	757	2.60321e-95	putative alpha-L-arabinofuranosidase [Penicillium oxalicum 114-2]	768686185	KJJ15899.1	322	11	775	67	321	256	142	184	55.4688	748	5.83832e-94	Glycoside hydrolase family 43 [Penicillium solitum]	255946555	XP_002564045.1	322	11	775	67	321	255	140	174	54.902	738	2.10451e-92	Pc20g15730 [Penicillium rubens Wisconsin 54-1255]>gi|211588780|emb|CAP86902.1| Pc20g15730 [Penicillium rubens Wisconsin 54-1255]	814596745	KKF92057.1	323	11	781	66
GYY|c24662_g1	215	748503442	XP_011121752.1	359	2	214	277	347	71	71	71	100	370	1.19042e-41	hypothetical protein AOL_s00078g187 [Arthrobotrys oligospora ATCC 24927]>gi|345566756|gb|EGX49698.1| hypothetical protein AOL_s00078g187 [Arthrobotrys oligospora ATCC 24927]	582956922	EWC45144.1	361	2	214	277	350	74	65	68	87.8378	325	3.07392e-35	hypothetical protein DRE_06032 [Drechslerella stenobrocha 248]	748502836	XP_011111005.1	363	2	214	280	351	72	64	70	88.8889	321	1.32272e-34	hypothetical protein H072_5119 [Dactylellina haptotyla CBS 200.50]>gi|526200323|gb|EPS40959.1| hypothetical protein H072_5119 [Dactylellina haptotyla CBS 200.50]	549044299	CCX15911.1	345	26	214	265
GYY|c10275_g1	1676	331233513	XP_003329417.1	426	295	1500	11	417	408	196	288	48.0392	966	2.47343e-122	hypothetical protein PGTG_11167 [Puccinia graminis f. sp. tritici CRL 75-36-700-3]>gi|309308407|gb|EFP84998.1| hypothetical protein PGTG_11167 [Puccinia graminis f. sp. tritici CRL 75-36-700-3]	331244826	XP_003335052.1	489	289	1419	62	464	403	142	217	35.2357	617	4.4068e-70	hypothetical protein PGTG_16659 [Puccinia graminis f. sp. tritici CRL 75-36-700-3]>gi|309314042|gb|EFP90633.1| hypothetical protein PGTG_16659 [Puccinia graminis f. sp. tritici CRL 75-36-700-3]	331215213	XP_003320287.1	436	295	1419	41	409	388	119	202	30.6701	457	6.86396e-48	hypothetical protein PGTG_01199 [Puccinia graminis f. sp. tritici CRL 75-36-700-3]>gi|309299277|gb|EFP75868.1| hypothetical protein PGTG_01199 [Puccinia graminis f. sp. tritici CRL 75-36-700-3]	630963312	XP_007878064.1	510	295	1419	39
GYY|c11621_g1	871	749769072	KII93501.1	348	130	870	24	275	252	235	242	93.254	1193	7.11864e-162	hypothetical protein PLICRDRAFT_694663 [Plicaturopsis crispa FD-325 SS-3]	807748727	XP_012179158.1	312	157	870	2	239	238	231	235	97.0588	1188	1.05322e-161	predicted protein [Fibroporia radiculosa]>gi|403413175|emb|CCL99875.1| predicted protein [Fibroporia radiculosa]	632912077	KDB11907.1	305	175	870	1	232	232	230	232	99.1379	1183	5.6799e-161	ubiquitin [Ustilaginoidea virens]>gi|781083691|dbj|GAO17576.1| hypothetical protein UVI_049620 [Ustilaginoidea virens]	336372565	EGO00904.1	312	175	870	1
GYY|c21690_g1	2226	403164298	XP_003890145.1	805	754	879	584	625	42	34	37	80.9524	181	2.6177e-11	hypothetical protein PGTG_21147 [Puccinia graminis f. sp. tritici CRL 75-36-700-3]>gi|375164970|gb|EHS62826.1| hypothetical protein PGTG_21147 [Puccinia graminis f. sp. tritici CRL 75-36-700-3]
GYY|c32837_g1	257	672819040	KFH63939.1	302	167	256	251	280	30	22	25	73.3333	121	1.16304e-06	hypothetical protein MVEG_09764 [Mortierella verticillata NRRL 6337]	672822820	KFH67714.1	273	167	256	222	251	30	22	25	73.3333	117	4.54633e-06	hypothetical protein MVEG_06446 [Mortierella verticillata NRRL 6337]	758350673	GAN07138.1	278	125	253	228	271	44	23	28	52.2727	116	4.91198e-06	conserved hypothetical protein [Mucor ambiguus]	758366445	CEP11109.1	275	125	253	225
GYY|c15472_g1	2728	331228685	XP_003327009.1	834	838	1950	152	563	421	165	233	39.1924	545	5.62459e-56	hypothetical protein PGTG_08786 [Puccinia graminis f. sp. tritici CRL 75-36-700-3]>gi|309305999|gb|EFP82590.1| hypothetical protein PGTG_08786 [Puccinia graminis f. sp. tritici CRL 75-36-700-3]	599428066	XP_007418392.1	663	838	2382	158	663	554	164	264	29.6029	478	5.90926e-48	hypothetical protein MELLADRAFT_113618 [Melampsora larici-populina 98AG31]>gi|328849142|gb|EGF98328.1| hypothetical protein MELLADRAFT_113618 [Melampsora larici-populina 98AG31]	403179679	XP_003337992.2	332	940	1752	31	314	302	118	158	39.0728	310	4.98206e-28	hypothetical protein PGTG_19527 [Puccinia graminis f. sp. tritici CRL 75-36-700-3]>gi|375165166|gb|EFP93573.2| hypothetical protein PGTG_19527 [Puccinia graminis f. sp. tritici CRL 75-36-700-3]	443920343	ELU40280.1	593	760	1308	114
GYY|c25635_g1	354	330929031	XP_003302493.1	255	2	82	229	255	27	24	27	88.8889	120	2.95086e-06	hypothetical protein PTT_14325 [Pyrenophora teres f. teres 0-1]>gi|311322123|gb|EFQ89409.1| hypothetical protein PTT_14325 [Pyrenophora teres f. teres 0-1]	189202914	XP_001937793.1	255	2	82	229	255	27	23	27	85.1852	117	7.2381e-06	eukaryotic translation initiation factor 4E [Pyrenophora tritici-repentis Pt-1C-BFP]>gi|187984892|gb|EDU50380.1| eukaryotic translation initiation factor 4E [Pyrenophora tritici-repentis Pt-1C-BFP]	627827566	XP_007685726.1	254	2	82	228	254	27	23	26	85.1852	117	8.2355e-06	hypothetical protein COCMIDRAFT_3310 [Bipolaris oryzae ATCC 44560]>gi|576934161|gb|EUC47678.1| hypothetical protein COCMIDRAFT_3310 [Bipolaris oryzae ATCC 44560]	628183595	XP_007706847.1	254	2	82	228
GYY|c33677_g1	298	451897796	CCT61146.1	555	43	144	521	554	34	29	31	85.2941	168	1.87446e-12	hypothetical protein [Leptosphaeria maculans JN3]	169599096	XP_001792971.1	564	43	144	531	564	34	28	31	82.3529	164	8.53926e-12	hypothetical protein SNOG_02364 [Phaeosphaeria nodorum SN15]>gi|160704534|gb|EAT90576.2| hypothetical protein SNOG_02364 [Phaeosphaeria nodorum SN15]	452002365	EMD94823.1	554	43	132	524	553	30	27	27	90	153	2.03176e-10	hypothetical protein COCHEDRAFT_1201345 [Bipolaris maydis C5]>gi|477584793|gb|ENI01884.1| hypothetical protein COCC4DRAFT_74862 [Bipolaris maydis ATCC 48331]	636592697	XP_008027687.1	585	43	132	555
GYY|c26924_g1	283	169605949	XP_001796395.1	554	1	282	247	340	94	86	88	91.4894	434	2.29528e-49	hypothetical protein SNOG_06007 [Phaeosphaeria nodorum SN15]>gi|111065951|gb|EAT87071.1| hypothetical protein SNOG_06007 [Phaeosphaeria nodorum SN15]	189198225	XP_001935450.1	552	1	282	244	337	94	85	88	90.4255	426	3.3328e-48	histidine permease [Pyrenophora tritici-repentis Pt-1C-BFP]>gi|187981398|gb|EDU48024.1| histidine permease [Pyrenophora tritici-repentis Pt-1C-BFP]	330918201	XP_003298132.1	461	1	282	153	246	94	84	86	89.3617	422	4.73974e-48	hypothetical protein PTT_08739 [Pyrenophora teres f. teres 0-1]>gi|311328846|gb|EFQ93762.1| hypothetical protein PTT_08739 [Pyrenophora teres f. teres 0-1]	396487725	XP_003842706.1	555	1	282	247
GYY|c20194_g1	3833	599416638	XP_007415298.1	647	2326	2736	118	255	142	83	105	58.4507	372	2.38429e-34	hypothetical protein MELLADRAFT_92181 [Melampsora larici-populina 98AG31]>gi|328852301|gb|EGG01448.1| hypothetical protein MELLADRAFT_92181 [Melampsora larici-populina 98AG31]	403159430	XP_003320044.2	340	2308	2583	98	192	95	53	66	55.7895	260	2.17511e-21	hypothetical protein PGTG_00956 [Puccinia graminis f. sp. tritici CRL 75-36-700-3]>gi|375168092|gb|EFP75625.2| hypothetical protein PGTG_00956 [Puccinia graminis f. sp. tritici CRL 75-36-700-3]	403179719	XP_003338020.2	443	2308	2583	201	295	95	53	66	55.7895	258	6.70074e-21	hypothetical protein PGTG_19654 [Puccinia graminis f. sp. tritici CRL 75-36-700-3]>gi|375165184|gb|EFP93601.2| hypothetical protein PGTG_19654 [Puccinia graminis f. sp. tritici CRL 75-36-700-3]	634354362	KDE09381.1	521	2329	2793	93
GYY|c18827_g1	2942	599367295	XP_007406264.1	1135	951	1826	657	1004	357	113	156	31.6527	184	1.8985e-11	hypothetical protein MELLADRAFT_93449 [Melampsora larici-populina 98AG31]>gi|328861692|gb|EGG10795.1| hypothetical protein MELLADRAFT_93449 [Melampsora larici-populina 98AG31]
GYY|c15916_g1	1476	331221593	XP_003323471.1	285	491	1141	40	246	221	97	134	43.8914	345	3.72068e-34	hypothetical protein PGTG_05008 [Puccinia graminis f. sp. tritici CRL 75-36-700-3]>gi|309302461|gb|EFP79052.1| hypothetical protein PGTG_05008 [Puccinia graminis f. sp. tritici CRL 75-36-700-3]	599420921	XP_007416471.1	265	515	1057	52	221	183	55	98	30.0546	202	2.75827e-15	hypothetical protein MELLADRAFT_112016 [Melampsora larici-populina 98AG31]>gi|328851114|gb|EGG00272.1| hypothetical protein MELLADRAFT_112016 [Melampsora larici-populina 98AG31]
GYY|c19334_g1	1808	331236191	XP_003330755.1	425	297	1436	46	425	380	292	330	76.8421	1594	0	branched-chain amino acid aminotransferase [Puccinia graminis f. sp. tritici CRL 75-36-700-3]>gi|309309745|gb|EFP86336.1| branched-chain amino acid aminotransferase [Puccinia graminis f. sp. tritici CRL 75-36-700-3]	599429833	XP_007418937.1	397	270	1433	3	396	394	252	309	63.9594	1369	0	hypothetical protein MELLADRAFT_69772 [Melampsora larici-populina 98AG31]>gi|328848582|gb|EGF97789.1| hypothetical protein MELLADRAFT_69772 [Melampsora larici-populina 98AG31]	353239927	CCA71818.1	429	318	1436	55	427	373	228	280	61.126	1240	7.57167e-163	probable BAT1-branched chain amino acid aminotransferase, mitochondrial [Piriformospora indica DSM 11827]	472585126	EMS22692.1	442	318	1436	69
GYY|c801_g1	341	384483893	EIE76073.1	108	3	296	1	98	98	72	81	73.4694	388	2.23287e-46	60S ribosomal protein [Rhizopus delemar RA 99-880]>gi|384487275|gb|EIE79455.1| 60S ribosomal protein [Rhizopus delemar RA 99-880]	384494263	EIE84754.1	108	3	296	1	98	98	72	81	73.4694	386	3.52259e-46	60S ribosomal protein [Rhizopus delemar RA 99-880]	758364567	CEP13030.1	108	3	296	1	98	98	71	81	72.449	386	4.4727e-46	hypothetical protein [Parasitella parasitica]	727143036	CEG74732.1	108	3	296	1
GYY|c16136_g1	2061	331240318	XP_003332810.1	386	692	1741	1	374	374	266	300	71.123	1316	9.44004e-174	hypothetical protein PGTG_14475 [Puccinia graminis f. sp. tritici CRL 75-36-700-3]>gi|309311800|gb|EFP88391.1| hypothetical protein PGTG_14475 [Puccinia graminis f. sp. tritici CRL 75-36-700-3]	599375552	XP_007407783.1	388	698	1807	1	367	379	251	284	66.2269	1191	7.2218e-155	hypothetical protein MELLADRAFT_84363 [Melampsora larici-populina 98AG31]>gi|328859701|gb|EGG08809.1| hypothetical protein MELLADRAFT_84363 [Melampsora larici-populina 98AG31]	761930351	KIY51322.1	426	995	1801	4	287	292	95	165	32.5342	421	1.07905e-42	hypothetical protein FISHEDRAFT_70962 [Fistulina hepatica ATCC 64428]	588258467	XP_006958394.1	376	992	1759	23
GYY|c8681_g1	567	661179307	CDH58005.1	140	109	459	1	117	117	86	100	73.5043	454	1.10323e-54	40s ribosomal protein s17 [Lichtheimia corymbifera JMRC:FSU:9682]>gi|671694850|emb|CDS09572.1| Putative 40S ribosomal protein S17-B [Absidia idahoensis var. thermophila]	661184254	CDH53435.1	141	109	483	1	123	125	88	102	70.4	448	7.81322e-54	40s ribosomal protein s17 [Lichtheimia corymbifera JMRC:FSU:9682]	671687857	CDS12406.1	142	109	483	1	123	125	88	102	70.4	448	8.05522e-54	Putative 40S ribosomal protein S17-B [Absidia idahoensis var. thermophila]	671687696	CDS12245.1	141	109	483	1
GYY|c39118_g1	257	759261467	KIW37996.1	564	1	255	333	417	85	65	77	76.4706	368	2.74911e-40	T-complex protein 1 subunit gamma [Exophiala oligosperma]	656915251	KEF60830.1	515	1	255	285	369	85	66	77	77.6471	367	3.0404e-40	T-complex protein 1 subunit gamma [Exophiala aquamarina CBS 119918]	759217459	KIV94797.1	565	1	255	335	419	85	66	77	77.6471	367	3.42727e-40	T-complex protein 1 subunit gamma [Exophiala mesophila]	684160691	XP_009154223.1	562	1	255	332
GYY|c34149_g1	246	729711692	CEI91946.1	166	1	243	7	86	81	31	49	38.2716	151	2.34176e-11	hypothetical protein RMCBS344292_06222 [Rhizopus microsporus]	727145128	CEG72482.1	166	1	243	7	86	81	31	48	38.2716	150	3.58005e-11	hypothetical protein RMATCC62417_08035 [Rhizopus microsporus]>gi|729716905|emb|CEI86920.1| hypothetical protein RMCBS344292_01343 [Rhizopus microsporus]	599408092	XP_007402477.1	205	1	246	7	99	94	39	58	41.4894	144	2.65197e-10	hypothetical protein PHACADRAFT_107836 [Phanerochaete carnosa HHB-10118-sp]>gi|409039350|gb|EKM48971.1| hypothetical protein PHACADRAFT_107836 [Phanerochaete carnosa HHB-10118-sp]	661176663	CDH60308.1	169	1	243	7
GYY|c28994_g1	521	189189370	XP_001931024.1	613	2	133	569	613	45	37	37	82.2222	144	1.51596e-08	hypothetical protein PTRG_00691 [Pyrenophora tritici-repentis Pt-1C-BFP]>gi|187972630|gb|EDU40129.1| hypothetical protein PTRG_00691 [Pyrenophora tritici-repentis Pt-1C-BFP]	330923648	XP_003300325.1	907	2	133	570	614	45	35	35	77.7778	134	2.56313e-07	hypothetical protein PTT_11535 [Pyrenophora teres f. teres 0-1]>gi|311325613|gb|EFQ91590.1| hypothetical protein PTT_11535 [Pyrenophora teres f. teres 0-1]
GYY|c26883_g1	245	682373976	KFY58763.1	1642	43	183	218	262	47	27	34	57.4468	135	3.91976e-08	hypothetical protein V496_05966 [Pseudogymnoascus pannorum VKM F-4515 (FW-2607)]>gi|682421139|gb|KFY90398.1| hypothetical protein V498_05992 [Pseudogymnoascus pannorum VKM F-4517 (FW-2822)]	661183107	CDH54472.1	604	10	171	196	251	58	29	40	50	134	4.81581e-08	upf0061-domain-containing protein [Lichtheimia corymbifera JMRC:FSU:9682]	758360087	CEP17535.1	586	10	171	189	243	57	30	40	52.6316	133	6.28388e-08	hypothetical protein [Parasitella parasitica]	759291775	KIW68191.1	680	49	210	272
GYY|c24890_g1	213	701768599	KGQ03892.1	703	1	213	591	661	71	64	71	90.1408	351	8.96497e-38	putative metalloprotease yebA [Beauveria bassiana D1-5]
GYY|c17533_g1	1291	403163366	XP_003323438.2	150	310	708	1	133	133	114	124	85.7143	507	1.94642e-59	hypothetical protein PGTG_04975 [Puccinia graminis f. sp. tritici CRL 75-36-700-3]>gi|375164027|gb|EFP79019.2| hypothetical protein PGTG_04975 [Puccinia graminis f. sp. tritici CRL 75-36-700-3]	599414358	XP_007414673.1	143	310	708	1	133	133	100	117	75.188	451	3.20329e-51	hypothetical protein MELLADRAFT_110434 [Melampsora larici-populina 98AG31]>gi|328852994|gb|EGG02136.1| hypothetical protein MELLADRAFT_110434 [Melampsora larici-populina 98AG31]	646286979	KDQ08886.1	149	319	735	3	137	139	71	95	51.0791	319	2.64915e-32	hypothetical protein BOTBODRAFT_59094 [Botryobasidium botryosum FD-172 SS1]	646286977	KDQ08884.1	150	310	705	1
GYY|c14199_g1	1654	403176667	XP_003335299.2	336	279	1400	1	333	394	127	173	32.2335	282	3.5662e-25	hypothetical protein PGTG_17079 [Puccinia graminis f. sp. tritici CRL 75-36-700-3]>gi|375172347|gb|EFP90880.2| hypothetical protein PGTG_17079 [Puccinia graminis f. sp. tritici CRL 75-36-700-3]	599388189	XP_007410044.1	867	363	518	30	81	52	31	39	59.6154	194	3.43307e-13	hypothetical protein MELLADRAFT_86440 [Melampsora larici-populina 98AG31]>gi|328857488|gb|EGG06604.1| hypothetical protein MELLADRAFT_86440 [Melampsora larici-populina 98AG31]
GYY|c34735_g1	251	330935007	XP_003304794.1	463	125	250	416	457	42	33	38	78.5714	172	2.79764e-13	hypothetical protein PTT_17470 [Pyrenophora teres f. teres 0-1]>gi|311318450|gb|EFQ87113.1| hypothetical protein PTT_17470 [Pyrenophora teres f. teres 0-1]	636582923	XP_008022800.1	420	125	250	372	413	42	33	38	78.5714	170	4.82822e-13	hypothetical protein SETTUDRAFT_175823 [Setosphaeria turcica Et28A]>gi|482813205|gb|EOA89909.1| hypothetical protein SETTUDRAFT_175823 [Setosphaeria turcica Et28A]	189194573	XP_001933625.1	429	125	250	382	423	42	32	37	76.1905	167	1.23606e-12	conserved hypothetical protein [Pyrenophora tritici-repentis Pt-1C-BFP]>gi|187979189|gb|EDU45815.1| conserved hypothetical protein [Pyrenophora tritici-repentis Pt-1C-BFP]	578486274	EUN23752.1	466	125	250	414
GYY|c34364_g1	268	656905542	KEF51291.1	387	1	267	221	309	89	60	68	67.4157	322	3.05152e-34	hypothetical protein A1O9_12641 [Exophiala aquamarina CBS 119918]	671151313	XP_008714566.1	422	1	267	257	345	89	50	68	56.1798	233	8.77606e-22	hypothetical protein HMPREF1541_01988 [Cyphellophora europaea CBS 101466]>gi|568120228|gb|ETN42830.1| hypothetical protein HMPREF1541_01988 [Cyphellophora europaea CBS 101466]
GYY|c15415_g1	1969	403166040	XP_003325953.2	242	552	1223	1	227	227	134	171	59.0308	552	9.36389e-63	hypothetical protein PGTG_07783 [Puccinia graminis f. sp. tritici CRL 75-36-700-3]>gi|375166046|gb|EFP81534.2| hypothetical protein PGTG_07783 [Puccinia graminis f. sp. tritici CRL 75-36-700-3]	599393327	XP_007410969.1	619	570	1217	1	215	216	113	151	52.3148	404	1.45051e-39	hypothetical protein MELLADRAFT_87634 [Melampsora larici-populina 98AG31]>gi|328856793|gb|EGG05913.1| hypothetical protein MELLADRAFT_87634 [Melampsora larici-populina 98AG31]	751683610	KIM33762.1	540	558	1121	34	212	189	80	111	42.328	291	3.69593e-25	hypothetical protein M408DRAFT_60648 [Serendipita vermifera MAFF 305830]	403166036	XP_003325950.2	676	570	1223	1
GYY|c16722_g1	1191	331212215	XP_003307377.1	122	276	635	1	120	120	114	117	95	513	4.59971e-61	hypothetical protein PGTG_00327 [Puccinia graminis f. sp. tritici CRL 75-36-700-3]>gi|309297780|gb|EFP74371.1| hypothetical protein PGTG_00327 [Puccinia graminis f. sp. tritici CRL 75-36-700-3]	599369958	XP_007406774.1	122	276	635	1	120	120	113	116	94.1667	496	1.78002e-58	hypothetical protein MELLADRAFT_95176 [Melampsora larici-populina 98AG31]>gi|328860615|gb|EGG09720.1| hypothetical protein MELLADRAFT_95176 [Melampsora larici-populina 98AG31]	634348603	KDE03994.1	124	276	563	1	96	96	75	83	78.125	392	3.36789e-43	pre-mRNA branch site protein p14 [Microbotryum violaceum p1A1 Lamole]	814542756	CEQ39787.1	116	300	560	4
GYY|c1891_g1	758	331215311	XP_003320336.1	585	357	734	437	562	131	55	66	41.9847	190	6.37087e-14	hypothetical protein PGTG_01248 [Puccinia graminis f. sp. tritici CRL 75-36-700-3]>gi|309299326|gb|EFP75917.1| hypothetical protein PGTG_01248 [Puccinia graminis f. sp. tritici CRL 75-36-700-3]
GYY|c19580_g1	1734	403167945	XP_003327661.2	305	642	1394	48	300	262	167	192	63.7405	729	1.83753e-88	hypothetical protein PGTG_09195 [Puccinia graminis f. sp. tritici CRL 75-36-700-3]>gi|375167268|gb|EFP83242.2| hypothetical protein PGTG_09195 [Puccinia graminis f. sp. tritici CRL 75-36-700-3]	599426550	XP_007417932.1	258	642	1400	12	254	269	117	163	43.4944	451	1.06348e-48	hypothetical protein MELLADRAFT_76017 [Melampsora larici-populina 98AG31]>gi|328849636|gb|EGF98813.1| hypothetical protein MELLADRAFT_76017 [Melampsora larici-populina 98AG31]	634349735	KDE05034.1	308	648	1184	93	290	199	90	121	45.2261	412	9.81576e-43	hypothetical protein MVLG_04577 [Microbotryum violaceum p1A1 Lamole]	814543898	CEQ38792.1	311	636	1229	62
GYY|c15845_g1	972	634353479	KDE08545.1	104	115	402	1	100	100	45	62	45	209	4.70139e-18	hypothetical protein MVLG_01322 [Microbotryum violaceum p1A1 Lamole]	814540625	CEQ42084.1	107	115	402	1	97	97	45	62	46.3918	208	5.40695e-18	SPOSA6832_03870, partial [Sporidiobolus salmonicolor]	472585704	EMS23255.1	105	115	393	1	93	93	41	56	44.086	202	3.90745e-17	hypothetical protein RHTO_07597 [Rhodosporidium toruloides NP11]>gi|647400609|emb|CDR46239.1| RHTO0S12e01904g1_1 [Rhodosporidium toruloides]	331215755	XP_003320557.1	98	130	402	8
GYY|c35972_g1	335	802092265	KKA21966.1	1332	36	239	358	425	68	22	44	32.3529	131	1.93692e-08	hypothetical protein T310_4028 [Rasamsonia emersonii CBS 393.64]	575476974	XP_006677781.1	468	3	245	181	261	81	26	49	32.0988	135	5.75303e-08	hypothetical protein BATDEDRAFT_16284 [Batrachochytrium dendrobatidis JAM81]>gi|328771465|gb|EGF81505.1| hypothetical protein BATDEDRAFT_16284 [Batrachochytrium dendrobatidis JAM81]	531979538	EQL30125.1	707	87	239	414	464	51	22	37	43.1373	129	2.30708e-07	hypothetical protein BDFG_07309 [Blastomyces dermatitidis ATCC 26199]	239607663	EEQ84650.1	770	87	239	477
GYY|c33581_g1	201	671692041	CDS06775.1	523	2	196	155	219	65	47	54	72.3077	271	4.10392e-27	hypothetical protein LRAMOSA09300 [Absidia idahoensis var. thermophila]	528892194	EPZ32599.1	492	2	199	120	185	66	48	57	72.7273	270	4.38694e-27	Alpha-aminoadipic semialdehyde dehydrogenase [Rozella allomycis CSF55]	661181616	CDH55904.1	523	2	196	155	219	65	47	54	72.3077	269	6.18052e-27	aldehyde dehydrogenase [Lichtheimia corymbifera JMRC:FSU:9682]	672822614	KFH67508.1	542	2	199	171
GYY|c21700_g2	978	403164969	XP_003325012.2	543	415	960	165	348	186	101	129	54.3011	515	1.74286e-57	hypothetical protein PGTG_06549 [Puccinia graminis f. sp. tritici CRL 75-36-700-3]>gi|375165478|gb|EFP80593.2| hypothetical protein PGTG_06549 [Puccinia graminis f. sp. tritici CRL 75-36-700-3]	599414315	XP_007414658.1	203	697	951	137	201	85	42	54	49.4118	220	9.34074e-19	hypothetical protein MELLADRAFT_27456 [Melampsora larici-populina 98AG31]>gi|328852979|gb|EGG02121.1| hypothetical protein MELLADRAFT_27456, partial [Melampsora larici-populina 98AG31]	331213353	XP_003319358.1	175	604	960	53	164	129	47	64	36.4341	177	5.19205e-13	hypothetical protein PGTG_01532 [Puccinia graminis f. sp. tritici CRL 75-36-700-3]>gi|309298348|gb|EFP74939.1| hypothetical protein PGTG_01532 [Puccinia graminis f. sp. tritici CRL 75-36-700-3]	331250294	XP_003337757.1	303	703	912	16
GYY|c8114_g1	297	330932707	XP_003303880.1	607	3	191	539	601	63	62	63	98.4127	358	1.60148e-38	hypothetical protein PTT_16269 [Pyrenophora teres f. teres 0-1]>gi|311319833|gb|EFQ88024.1| hypothetical protein PTT_16269 [Pyrenophora teres f. teres 0-1]	627916387	XP_007691658.1	608	3	191	540	602	63	61	63	96.8254	356	2.66094e-38	hypothetical protein COCMIDRAFT_8514 [Bipolaris oryzae ATCC 44560]>gi|576928148|gb|EUC41801.1| hypothetical protein COCMIDRAFT_8514 [Bipolaris oryzae ATCC 44560]	189198249	XP_001935462.1	607	3	191	539	601	63	60	63	95.2381	354	5.07523e-38	carnitine O-acetyltransferase [Pyrenophora tritici-repentis Pt-1C-BFP]>gi|187981410|gb|EDU48036.1| carnitine O-acetyltransferase [Pyrenophora tritici-repentis Pt-1C-BFP]	451993441	EMD85914.1	608	3	191	540
GYY|c30208_g1	251	595481686	EXX69629.1	2533	3	221	1080	1151	73	40	48	54.7945	194	9.18115e-16	hypothetical protein RirG_094320 [Rhizophagus irregularis DAOM 197198w]	552908684	ERZ94816.1	3987	3	221	1080	1151	73	40	48	54.7945	194	1.05713e-15	hypothetical protein GLOINDRAFT_334620 [Rhizophagus irregularis DAOM 181602]	671686250	CDS10814.1	4101	3	197	1055	1117	65	33	47	50.7692	183	2.66798e-14	hypothetical protein LRAMOSA11300 [Absidia idahoensis var. thermophila]	661178376	CDH58859.1	4039	3	197	1013
GYY|c15137_g1	739	599402908	XP_007412697.1	155	235	672	1	145	146	107	122	73.2877	448	7.12963e-53	hypothetical protein MELLADRAFT_37697 [Melampsora larici-populina 98AG31]>gi|328854774|gb|EGG03904.1| hypothetical protein MELLADRAFT_37697 [Melampsora larici-populina 98AG31]	331238641	XP_003331975.1	261	253	672	4	139	140	106	121	75.7143	446	3.25941e-51	hypothetical protein PGTG_13927 [Puccinia graminis f. sp. tritici CRL 75-36-700-3]>gi|309310965|gb|EFP87556.1| hypothetical protein PGTG_13927 [Puccinia graminis f. sp. tritici CRL 75-36-700-3]	302698545	XP_003038951.1	212	235	663	1	143	148	70	94	47.2973	268	1.19169e-25	hypothetical protein SCHCODRAFT_255743 [Schizophyllum commune H4-8]>gi|300112648|gb|EFJ04049.1| hypothetical protein SCHCODRAFT_255743 [Schizophyllum commune H4-8]	598001905	XP_007368799.1	218	253	663	5
GYY|c40289_g1	218	821063957	KKY19242.1	313	2	217	194	265	72	62	69	86.1111	333	1.05087e-36	putative transaldolase [Phaeomoniella chlamydospora]	752278806	GAM85621.1	323	2	217	205	276	72	62	68	86.1111	332	2.07994e-36	hypothetical protein ANO11243_036280 [fungal sp. No.11243]	453085034	EMF13077.1	324	2	217	205	276	72	61	69	84.7222	330	3.68753e-36	transaldolase [Sphaerulina musiva SO2202]	407921584	EKG14725.1	325	2	217	205
GYY|c17561_g1	2160	599377028	XP_007408061.1	494	651	1838	116	491	399	229	293	57.3935	1037	6.98441e-130	hypothetical protein MELLADRAFT_115969 [Melampsora larici-populina 98AG31]>gi|328859366|gb|EGG08475.1| hypothetical protein MELLADRAFT_115969 [Melampsora larici-populina 98AG31]	331245757	XP_003335514.1	600	1026	1931	122	435	314	215	250	68.4713	890	5.96458e-107	hypothetical protein PGTG_16957 [Puccinia graminis f. sp. tritici CRL 75-36-700-3]>gi|309314504|gb|EFP91095.1| hypothetical protein PGTG_16957 [Puccinia graminis f. sp. tritici CRL 75-36-700-3]	634351455	KDE06634.1	583	600	1844	171	557	422	197	262	46.6825	842	5.17802e-100	hypothetical protein MVLG_02988 [Microbotryum violaceum p1A1 Lamole]	658161916	KEI36637.1	1073	666	1844	650
GYY|c9558_g1	229	748482847	XP_011117860.1	306	2	229	196	271	76	76	76	100	395	9.56212e-46	hypothetical protein AOL_s00006g249 [Arthrobotrys oligospora ATCC 24927]>gi|345570562|gb|EGX53383.1| hypothetical protein AOL_s00006g249 [Arthrobotrys oligospora ATCC 24927]	367055620	XP_003658188.1	316	2	229	206	281	76	71	73	93.4211	371	4.44544e-42	ADP/ATP carrier protein [Thielavia terrestris NRRL 8126]>gi|347005454|gb|AEO71852.1| hypothetical protein THITE_2171720 [Thielavia terrestris NRRL 8126]	770304363	KJK62353.1	312	2	229	206	281	76	71	73	93.4211	369	6.45006e-42	Mitochondrial carrier protein [Aspergillus parasiticus SU-1]	582960141	EWC48323.1	306	2	229	196
GYY|c13746_g1	3392	599432224	XP_007419691.1	671	1104	2693	34	544	554	244	316	44.0433	1017	1.23211e-120	hypothetical protein MELLADRAFT_114642 [Melampsora larici-populina 98AG31]>gi|328847656|gb|EGF97039.1| hypothetical protein MELLADRAFT_114642 [Melampsora larici-populina 98AG31]	599405065	XP_007413102.1	919	1104	2654	283	780	541	241	311	44.5471	1028	2.1152e-119	hypothetical protein MELLADRAFT_109169 [Melampsora larici-populina 98AG31]>gi|328854523|gb|EGG03655.1| hypothetical protein MELLADRAFT_109169 [Melampsora larici-populina 98AG31]	331240134	XP_003332718.1	211	1170	1781	3	209	209	130	162	62.201	642	5.27252e-74	hypothetical protein PGTG_14383 [Puccinia graminis f. sp. tritici CRL 75-36-700-3]>gi|309311708|gb|EFP88299.1| hypothetical protein PGTG_14383 [Puccinia graminis f. sp. tritici CRL 75-36-700-3]	646398410	KDQ62561.1	335	1140	2132	69
GYY|c18630_g1	1689	403163867	XP_003323926.2	342	565	1518	2	323	322	272	302	84.472	1473	0	replication factor C subunit 4 [Puccinia graminis f. sp. tritici CRL 75-36-700-3]>gi|375164648|gb|EFP79507.2| replication factor C subunit 4 [Puccinia graminis f. sp. tritici CRL 75-36-700-3]	599397429	XP_007411710.1	349	565	1527	1	329	330	272	302	82.4242	1458	0	hypothetical protein MELLADRAFT_72257 [Melampsora larici-populina 98AG31]>gi|328855833|gb|EGG04957.1| hypothetical protein MELLADRAFT_72257 [Melampsora larici-populina 98AG31]	827766089	KLO20668.1	343	565	1524	4	324	321	249	279	77.5701	1337	2.42137e-179	P-loop containing nucleoside triphosphate hydrolase protein [Schizopora paradoxa]	630342101	XP_007860351.1	341	565	1485	16
GYY|c482_g1	372	661176669	CDH60314.1	106	18	329	1	104	104	84	91	80.7692	430	1.27706e-52	60s ribosomal protein l44 [Lichtheimia corymbifera JMRC:FSU:9682]>gi|661186771|emb|CDH50899.1| 60s ribosomal protein l44 [Lichtheimia corymbifera JMRC:FSU:9682]>gi|671684006|emb|CDS13040.1| Putative 60S ribosomal protein L44 [Absidia idahoensis var. thermophila]>gi|671695027|emb|CDS09747.1| Putative 60S ribosomal protein L44 [Absidia idahoensis var. thermophila]	576043988	XP_006695867.1	106	18	329	1	104	104	84	90	80.7692	424	1.02928e-51	60S ribosomal protein L44-like protein [Chaetomium thermophilum var. thermophilum DSM 1495]>gi|340924019|gb|EGS18922.1| 60S ribosomal protein L44-like protein [Chaetomium thermophilum var. thermophilum DSM 1495]	681092396	CDP22801.1	106	18	329	1	104	104	83	90	79.8077	422	2.10877e-51	Putative cytosolic 60S ribosomal protein Rpl36a [Podospora anserina S mat+]	557723020	GAD98216.1	106	18	329	1
GYY|c16076_g2	3365	599395121	XP_007411301.1	916	1561	3330	327	916	590	398	502	67.4576	2204	0	hypothetical protein MELLADRAFT_22633 [Melampsora larici-populina 98AG31]>gi|328856257|gb|EGG05379.1| hypothetical protein MELLADRAFT_22633, partial [Melampsora larici-populina 98AG31]	647402027	CDR48334.1	1390	1123	3330	529	1227	740	398	520	53.7838	2085	0	RHTO0S17e01420g1_1 [Rhodosporidium toruloides]	358055138	GAA98907.1	1214	1123	3330	445	1139	736	390	510	52.9891	2031	0	hypothetical protein E5Q_05595 [Mixia osmundae IAM 14324]>gi|658163793|gb|KEI38508.1| hypothetical protein L969DRAFT_76721 [Mixia osmundae IAM 14324]	472582771	EMS20442.1	1373	1123	3330	529
GYY|c14616_g1	599	799312361	XP_012046172.1	411	14	400	233	362	130	57	78	43.8462	252	4.63733e-23	protein disulfide-isomerase [Cryptococcus neoformans var. grubii H99]>gi|540392720|gb|AFR92209.2| protein disulfide-isomerase [Cryptococcus neoformans var. grubii H99]	58258147	XP_566486.1	411	14	400	233	362	130	53	76	40.7692	233	1.75745e-20	disulfide-isomerase precursor [Cryptococcus neoformans var. neoformans JEC21]>gi|134106093|ref|XP_778057.1| hypothetical protein CNBA0600 [Cryptococcus neoformans var. neoformans B-3501A]>gi|50260760|gb|EAL23410.1| hypothetical protein CNBA0600 [Cryptococcus neoformans var. neoformans B-3501A]>gi|57222623|gb|AAW40667.1| disulfide-isomerase precursor, putative [Cryptococcus neoformans var. neoform…	757327583	KIR33635.1	408	14	400	230	359	130	53	76	40.7692	230	5.26418e-20	protein disulfide-isomerase domain [Cryptococcus gattii MMRL2647]	686622446	KGB74644.1	408	14	400	230
GYY|c17670_g1	1422	403173633	XP_003332685.2	339	120	1046	32	337	309	242	275	78.3172	1303	1.16408e-175	hypothetical protein PGTG_14350 [Puccinia graminis f. sp. tritici CRL 75-36-700-3]>gi|375170630|gb|EFP88266.2| hypothetical protein PGTG_14350 [Puccinia graminis f. sp. tritici CRL 75-36-700-3]	599420023	XP_007416254.1	249	135	959	8	249	275	165	202	60	874	2.83152e-112	hypothetical protein MELLADRAFT_67802 [Melampsora larici-populina 98AG31]>gi|328851252|gb|EGG00408.1| hypothetical protein MELLADRAFT_67802 [Melampsora larici-populina 98AG31]	599362827	XP_007393646.1	291	138	1046	3	291	303	157	203	51.8152	771	3.38449e-96	hypothetical protein PHACADRAFT_207160 [Phanerochaete carnosa HHB-10118-sp]>gi|409048849|gb|EKM58327.1| hypothetical protein PHACADRAFT_207160 [Phanerochaete carnosa HHB-10118-sp]	749760099	KII85053.1	319	87	986	17
GYY|c22923_g1	507	331234220	XP_003329770.1	946	12	506	529	692	168	79	101	47.0238	303	2.52946e-29	hypothetical protein PGTG_11520 [Puccinia graminis f. sp. tritici CRL 75-36-700-3]>gi|309308760|gb|EFP85351.1| hypothetical protein PGTG_11520 [Puccinia graminis f. sp. tritici CRL 75-36-700-3]
GYY|c24288_g1	353	403160418	XP_003320924.2	457	7	351	15	133	119	53	77	44.5378	274	4.55669e-27	hypothetical protein PGTG_02946 [Puccinia graminis f. sp. tritici CRL 75-36-700-3]>gi|375169550|gb|EFP76505.2| hypothetical protein PGTG_02946 [Puccinia graminis f. sp. tritici CRL 75-36-700-3]	403171423	XP_003330663.2	472	7	282	24	110	92	43	53	46.7391	198	2.21982e-16	hypothetical protein PGTG_12200 [Puccinia graminis f. sp. tritici CRL 75-36-700-3]>gi|375169177|gb|EFP86244.2| hypothetical protein PGTG_12200 [Puccinia graminis f. sp. tritici CRL 75-36-700-3]	827761203	KLO15824.1	568	7	342	66	177	119	46	62	38.6555	184	3.04216e-14	MFS general substrate transporter [Schizopora paradoxa]	827757117	KLO11805.1	179	7	297	19
GYY|c227_g1	314	636592157	XP_008027417.1	66	36	233	1	66	66	62	64	93.9394	328	4.85167e-38	hypothetical protein SETTUDRAFT_163697 [Setosphaeria turcica Et28A]>gi|482807967|gb|EOA84900.1| hypothetical protein SETTUDRAFT_163697 [Setosphaeria turcica Et28A]	628064718	XP_007697587.1	66	36	233	1	66	66	58	61	87.8788	315	4.61039e-36	hypothetical protein COCSADRAFT_35133 [Bipolaris sorokiniana ND90Pr]>gi|451853332|gb|EMD66626.1| hypothetical protein COCSADRAFT_35133 [Bipolaris sorokiniana ND90Pr]	396500492	XP_003845732.1	66	36	233	1	66	66	55	62	83.3333	306	1.09108e-34	similar to ubiquinol-cytochrome c reductase complex 7.3 kda protein [Leptosphaeria maculans JN3]>gi|312222313|emb|CBY02253.1| similar to ubiquinol-cytochrome c reductase complex 7.3 kda protein [Leptosphaeria maculans JN3]	169600643	XP_001793744.1	66	36	233	1
GYY|c18711_g1	4255	331226080	XP_003325710.1	1057	901	3795	80	1057	984	796	864	80.8943	3849	0	hypothetical protein PGTG_06912 [Puccinia graminis f. sp. tritici CRL 75-36-700-3]>gi|309304700|gb|EFP81291.1| hypothetical protein PGTG_06912 [Puccinia graminis f. sp. tritici CRL 75-36-700-3]	599417861	XP_007415679.1	1033	901	3795	80	1033	967	748	828	77.3526	3632	0	hypothetical protein MELLADRAFT_50220 [Melampsora larici-populina 98AG31]>gi|328851929|gb|EGG01079.1| hypothetical protein MELLADRAFT_50220 [Melampsora larici-populina 98AG31]	634350074	KDE05351.1	1032	910	3618	140	1029	918	541	663	58.9325	2468	0	hypothetical protein MVLG_04266 [Microbotryum violaceum p1A1 Lamole]	472583923	EMS21539.1	1034	910	3702	109
GYY|c37206_g1	253	511008814	EPB90070.1	552	136	252	5	43	39	32	35	82.0513	171	5.84205e-13	T-complex protein 1 subunit eta [Mucor circinelloides f. circinelloides 1006PhL]	758358020	CEP19571.1	555	136	252	4	42	39	32	34	82.0513	169	9.82189e-13	hypothetical protein [Parasitella parasitica]	384495754	EIE86245.1	561	121	252	11	54	44	33	36	75	168	1.35456e-12	T-complex protein 1 subunit eta [Rhizopus delemar RA 99-880]	729707648	CEI95855.1	363	142	252	5
GYY|c13745_g1	1626	331216968	XP_003321163.1	222	188	769	21	214	194	166	180	85.567	693	9.2552e-85	hypothetical protein PGTG_02205 [Puccinia graminis f. sp. tritici CRL 75-36-700-3]>gi|309300153|gb|EFP76744.1| hypothetical protein PGTG_02205 [Puccinia graminis f. sp. tritici CRL 75-36-700-3]	599357040	XP_007404351.1	216	191	769	16	208	195	161	174	82.5641	651	1.55012e-78	transcription initiation factor TFIID subunit 9 [Melampsora larici-populina 98AG31]>gi|328862876|gb|EGG11976.1| transcription initiation factor TFIID subunit 9 [Melampsora larici-populina 98AG31]	358060165	GAA94224.1	210	209	598	4	138	135	81	101	60	362	3.63145e-37	hypothetical protein E5Q_00873 [Mixia osmundae IAM 14324]>gi|658166386|gb|KEI41097.1| hypothetical protein L969DRAFT_45844 [Mixia osmundae IAM 14324]	727147422	CEG70512.1	176	209	595	9
GYY|c6460_g1	754	749849690	KIJ22827.1	1437	8	634	1216	1432	225	78	110	34.6667	266	2.66741e-23	hypothetical protein M422DRAFT_276688 [Sphaerobolus stellatus SS14]	691787613	CDO75950.1	587	8	607	370	579	221	75	108	33.9367	233	1.98689e-19	hypothetical protein BN946_scf184810.g4 [Trametes cinnabarina]	691786219	CDO76876.1	978	8	607	761	970	221	75	109	33.9367	233	3.36251e-19	hypothetical protein BN946_scf184591.g1 [Trametes cinnabarina]	691787108	CDO76243.1	978	8	607	761
GYY|c22823_g1	210	636755065	XP_008079706.1	430	5	208	139	206	68	48	61	70.5882	263	2.76144e-26	Thiolase-like protein [Glarea lozoyensis ATCC 20868]>gi|512204266|gb|EPE33089.1| Thiolase-like protein [Glarea lozoyensis ATCC 20868]	575473996	XP_006676291.1	434	2	208	138	206	69	49	58	71.0145	263	2.78401e-26	hypothetical protein BATDEDRAFT_85512 [Batrachochytrium dendrobatidis JAM81]>gi|328773922|gb|EGF83959.1| hypothetical protein BATDEDRAFT_85512 [Batrachochytrium dendrobatidis JAM81]	631380754	XP_007924757.1	432	5	208	136	203	68	50	58	73.5294	263	2.857e-26	hypothetical protein MYCFIDRAFT_152395 [Pseudocercospora fijiensis CIRAD86]>gi|452984376|gb|EME84133.1| hypothetical protein MYCFIDRAFT_152395 [Pseudocercospora fijiensis CIRAD86]	751759203	KIN07376.1	429	5	208	138
GYY|c19054_g1	1737	403159500	XP_003320109.2	321	545	1477	8	319	312	222	265	71.1538	1152	1.19335e-151	hypothetical protein PGTG_01021 [Puccinia graminis f. sp. tritici CRL 75-36-700-3]>gi|375168121|gb|EFP75690.2| hypothetical protein PGTG_01021 [Puccinia graminis f. sp. tritici CRL 75-36-700-3]	599403178	XP_007412753.1	296	557	1381	12	287	276	192	222	69.5652	1013	4.84084e-131	esterase/lipase [Melampsora larici-populina 98AG31]>gi|328854830|gb|EGG03960.1| esterase/lipase [Melampsora larici-populina 98AG31]	634349051	KDE04404.1	354	569	1396	32	293	276	136	173	49.2754	664	3.0526e-78	hypothetical protein MVLG_05194 [Microbotryum violaceum p1A1 Lamole]	729715318	CEI88431.1	347	563	1396	21
GYY|c5050_g1	1130	672828249	KFH73138.1	252	310	822	43	222	180	63	99	35	274	2.51825e-25	hypothetical protein MVEG_00359 [Mortierella verticillata NRRL 6337]	552927971	ESA11859.1	274	322	879	31	205	188	56	98	29.7872	251	4.13755e-22	hypothetical protein GLOINDRAFT_27813 [Rhizophagus irregularis DAOM 181602]	640921238	KDN65623.1	466	316	906	37	247	214	65	99	30.3738	231	1.34905e-18	hypothetical protein CSUB01_11267 [Colletotrichum sublineola]	552908986	ERZ95068.1	273	322	906	22
GYY|c30151_g1	568	599353991	XP_007403802.1	559	3	479	246	393	161	68	86	42.236	219	3.70492e-18	hypothetical protein MELLADRAFT_58772 [Melampsora larici-populina 98AG31]>gi|328863765|gb|EGG12864.1| hypothetical protein MELLADRAFT_58772 [Melampsora larici-populina 98AG31]	331215311	XP_003320336.1	585	3	452	252	395	153	74	91	48.366	142	2.92682e-08	hypothetical protein PGTG_01248 [Puccinia graminis f. sp. tritici CRL 75-36-700-3]>gi|309299326|gb|EFP75917.1| hypothetical protein PGTG_01248 [Puccinia graminis f. sp. tritici CRL 75-36-700-3]
GYY|c29670_g1	268	451994788	EMD87257.1	423	2	268	228	316	89	68	71	76.4045	373	2.4946e-41	hypothetical protein COCHEDRAFT_1033709 [Bipolaris maydis C5]>gi|477583248|gb|ENI00348.1| hypothetical protein COCC4DRAFT_44445 [Bipolaris maydis ATCC 48331]	628194246	XP_007709409.1	423	2	268	228	316	89	68	71	76.4045	372	2.7376e-41	hypothetical protein COCCADRAFT_88625 [Bipolaris zeicola 26-R-13]>gi|576922161|gb|EUC36292.1| hypothetical protein COCCADRAFT_88625 [Bipolaris zeicola 26-R-13]	578485037	EUN22543.1	423	2	268	228	316	89	68	71	76.4045	372	2.79474e-41	hypothetical protein COCVIDRAFT_41653 [Bipolaris victoriae FI3]	628084410	XP_007704055.1	423	2	268	228
GYY|c9706_g1	1079	403161193	XP_003321580.2	461	376	1077	220	461	242	157	187	64.876	843	2.56219e-106	hypothetical protein PGTG_03117 [Puccinia graminis f. sp. tritici CRL 75-36-700-3]>gi|375171160|gb|EFP77161.2| hypothetical protein PGTG_03117 [Puccinia graminis f. sp. tritici CRL 75-36-700-3]	403161463	XP_003321804.2	467	376	1077	231	467	237	134	169	56.5401	725	1.26281e-88	hypothetical protein PGTG_03341 [Puccinia graminis f. sp. tritici CRL 75-36-700-3]>gi|375171279|gb|EFP77385.2| hypothetical protein PGTG_03341 [Puccinia graminis f. sp. tritici CRL 75-36-700-3]	599375156	XP_007407682.1	506	376	1047	246	506	261	132	166	50.5747	666	2.21389e-79	hypothetical protein MELLADRAFT_104282 [Melampsora larici-populina 98AG31]>gi|328860215|gb|EGG09322.1| hypothetical protein MELLADRAFT_104282 [Melampsora larici-populina 98AG31]	599388812	XP_007410167.1	374	520	1059	187
GYY|c16450_g1	1046	407926147	EKG19117.1	367	317	943	127	333	210	83	119	39.5238	316	2.20733e-30	Major intrinsic protein [Macrophomina phaseolina MS6]	821073225	KKY28157.1	325	248	943	90	321	235	83	127	35.3191	311	5.07898e-30	putative mip family channel protein [Diplodia seriata]	28372057	CAD66431.1	291	317	1003	23	252	232	82	125	35.3448	307	1.11455e-29	aquaporin [Blumeria graminis]>gi|528301808|emb|CCU74754.1| Aquaporin 1 [Blumeria graminis f. sp. hordei DH14]	521781558	EPQ67778.1	291	317	1003	23
GYY|c32174_g1	222	169596036	XP_001791442.1	69	1	171	1	57	57	57	57	100	292	4.79998e-33	hypothetical protein SNOG_00767 [Phaeosphaeria nodorum SN15]>gi|111071142|gb|EAT92262.1| hypothetical protein SNOG_00767 [Phaeosphaeria nodorum SN15]	189202442	XP_001937557.1	69	1	171	1	57	57	55	57	96.4912	289	1.2735e-32	conserved hypothetical protein [Pyrenophora tritici-repentis Pt-1C-BFP]>gi|330926939|ref|XP_003301672.1| hypothetical protein PTT_13234 [Pyrenophora teres f. teres 0-1]>gi|627829696|ref|XP_007686391.1| hypothetical protein COCMIDRAFT_3940 [Bipolaris oryzae ATCC 44560]>gi|628068339|ref|XP_007698823.1| hypothetical protein COCSADRAFT_170235 [Bipolaris sorokiniana ND90Pr]>gi|636599085|ref|XP_0080308…	628203447	XP_007711511.1	69	1	171	1	57	57	54	57	94.7368	287	2.28674e-32	hypothetical protein COCCADRAFT_4431 [Bipolaris zeicola 26-R-13]>gi|576920031|gb|EUC34195.1| hypothetical protein COCCADRAFT_4431 [Bipolaris zeicola 26-R-13]>gi|578492266|gb|EUN29667.1| hypothetical protein COCVIDRAFT_92259 [Bipolaris victoriae FI3]	396467798	XP_003838029.1	66	1	171	1
GYY|c17618_g1	1626	599375883	XP_007407843.1	252	1074	1517	7	154	148	117	134	79.0541	592	1.78968e-69	hypothetical protein MELLADRAFT_47703 [Melampsora larici-populina 98AG31]>gi|328859761|gb|EGG08869.1| hypothetical protein MELLADRAFT_47703 [Melampsora larici-populina 98AG31]	403164663	XP_003324738.2	271	1074	1517	10	157	148	103	127	69.5946	535	7.3216e-61	ubiquitin-conjugating enzyme E2 D/E [Puccinia graminis f. sp. tritici CRL 75-36-700-3]>gi|375165260|gb|EFP80319.2| ubiquitin-conjugating enzyme E2 D/E [Puccinia graminis f. sp. tritici CRL 75-36-700-3]	342320762	EGU12701.1	184	1068	1514	12	160	150	99	117	66	474	3.41948e-53	Ubiquitin carrier protein [Rhodotorula glutinis ATCC 204091]	472588579	EMS26051.1	184	1068	1514	12
GYY|c25671_g1	367	629736801	XP_007826684.1	309	11	316	31	133	106	41	63	38.6792	191	7.53355e-16	Peptidase S1/S6, chymotrypsin/Hap [Metarhizium robertsii ARSEF 23]>gi|322702390|gb|EFY94045.1| Peptidase S1/S6, chymotrypsin/Hap [Metarhizium robertsii ARSEF 23]	33312549	AAQ04074.1	244	32	325	25	123	103	42	64	40.7767	179	2.03644e-14	trypsin-like protease [Conidiobolus coronatus]	169605891	XP_001796366.1	263	14	319	34	138	108	45	59	41.6667	171	2.57394e-13	hypothetical protein SNOG_05978 [Phaeosphaeria nodorum SN15]>gi|160706866|gb|EAT87042.2| hypothetical protein SNOG_05978 [Phaeosphaeria nodorum SN15]	770387705	KJK73735.1	356	11	316	39
GYY|c21653_g3	467	599352892	XP_007403589.1	939	31	465	500	644	145	63	98	43.4483	334	1.08502e-33	hypothetical protein MELLADRAFT_86847 [Melampsora larici-populina 98AG31]>gi|328863552|gb|EGG12651.1| hypothetical protein MELLADRAFT_86847 [Melampsora larici-populina 98AG31]	403176134	XP_003334850.2	1187	1	465	710	881	172	75	103	43.6047	333	2.16289e-33	hypothetical protein PGTG_16018 [Puccinia graminis f. sp. tritici CRL 75-36-700-3]>gi|375172118|gb|EFP90431.2| hypothetical protein PGTG_16018 [Puccinia graminis f. sp. tritici CRL 75-36-700-3]	674222367	GAK62322.1	1179	7	465	719	873	160	56	74	35	173	3.0682e-12	TBCD protein [Pseudozyma antarctica]	573030370	ETS63593.1	1179	28	465	719
GYY|c21787_g1	1119	403162587	XP_003890300.1	632	37	387	449	572	131	48	65	36.6412	178	9.7341e-12	hypothetical protein PGTG_21039 [Puccinia graminis f. sp. tritici CRL 75-36-700-3]>gi|375172998|gb|EHS64779.1| hypothetical protein PGTG_21039 [Puccinia graminis f. sp. tritici CRL 75-36-700-3]	599419884	XP_007416220.1	523	43	402	397	503	120	40	65	33.3333	171	6.55778e-11	hypothetical protein MELLADRAFT_111754 [Melampsora larici-populina 98AG31]>gi|328851418|gb|EGG00573.1| hypothetical protein MELLADRAFT_111754 [Melampsora larici-populina 98AG31]
GYY|c13793_g1	1089	396477991	XP_003840426.1	196	8	583	3	196	194	173	174	89.1753	689	9.61889e-87	similar to zinc knuckle domain-containing protein [Leptosphaeria maculans JN3]>gi|312216998|emb|CBX96947.1| similar to zinc knuckle domain-containing protein [Leptosphaeria maculans JN3]	189195318	XP_001933997.1	189	8	583	3	189	192	174	174	90.625	654	1.35495e-81	cellular nucleic acid binding protein [Pyrenophora tritici-repentis Pt-1C-BFP]>gi|187979876|gb|EDU46502.1| cellular nucleic acid binding protein [Pyrenophora tritici-repentis Pt-1C-BFP]	816332734	KKK13621.1	177	29	583	5	176	185	127	139	68.6486	566	1.10369e-68	zinc knuckle domain protein [Aspergillus ochraceoroseus]>gi|816346748|gb|KKK22858.1| zinc knuckle domain protein [Aspergillus rambellii]	145238910	XP_001392102.1	171	29	583	5
GYY|c27789_g1	272	169617722	XP_001802275.1	560	1	141	515	560	47	37	39	78.7234	139	1.04031e-08	hypothetical protein SNOG_12042 [Phaeosphaeria nodorum SN15]>gi|160703468|gb|EAT80454.2| hypothetical protein SNOG_12042 [Phaeosphaeria nodorum SN15]	156042494	XP_001587804.1	460	1	141	414	460	47	25	33	53.1915	124	9.05141e-07	hypothetical protein SS1G_11044 [Sclerotinia sclerotiorum 1980]>gi|154695431|gb|EDN95169.1| hypothetical protein SS1G_11044 [Sclerotinia sclerotiorum 1980 UF-70]	563296569	ESZ96767.1	474	1	141	428	474	47	28	34	59.5745	120	2.7796e-06	phosphatidylinositol transfer protein CSR1 [Sclerotinia borealis F-4157]
GYY|c24229_g1	260	528895189	EPZ35310.1	445	47	259	345	415	71	38	58	53.5211	227	7.91457e-21	hypothetical protein O9G_000706 [Rozella allomycis CSF55]	384485188	EIE77368.1	370	47	259	269	339	71	37	54	52.1127	221	1.90195e-20	hypothetical protein RO3G_02072 [Rhizopus delemar RA 99-880]	758355629	GAN02320.1	560	2	259	444	529	86	38	61	44.186	224	3.36877e-20	F-box-like/WD repeat-containing protein TBL1XR1 [Mucor ambiguus]	758362126	CEP15423.1	565	2	259	449
GYY|c36370_g1	264	667827736	XP_007778038.1	211	14	100	116	144	29	21	25	72.4138	119	1.143e-06	hypothetical protein W97_01945 [Coniosporium apollinis CBS 100218]>gi|494825567|gb|EON62721.1| hypothetical protein W97_01945 [Coniosporium apollinis CBS 100218]
GYY|c35710_g1	280	126542055	ABO16472.1	141	3	209	1	69	69	67	69	97.1014	361	2.72334e-42	actin [Moniliophthora perniciosa]	630216751	XP_007856898.1	438	3	209	1	69	69	67	69	97.1014	376	1.02532e-41	actin [Moniliophthora roreri MCA 2997]>gi|554900880|gb|ESK83800.1| actin [Moniliophthora roreri MCA 2997]	18150808	AAL61814.1	186	3	209	1	69	69	67	69	97.1014	361	1.13324e-41	putative actin [Paxillus involutus]	113212	P10982.1	140	3	209	3
GYY|c18225_g1	4833	599386163	XP_007409624.1	1247	2103	4028	591	1247	657	584	612	88.8889	3006	0	hypothetical protein MELLADRAFT_116367 [Melampsora larici-populina 98AG31]>gi|328858068|gb|EGG07182.1| hypothetical protein MELLADRAFT_116367 [Melampsora larici-populina 98AG31]	403175672	XP_003888971.1	1329	2184	4028	715	1329	615	567	595	92.1951	2975	0	adenosinetriphosphatase [Puccinia graminis f. sp. tritici CRL 75-36-700-3]>gi|375171705|gb|EHS64444.1| adenosinetriphosphatase [Puccinia graminis f. sp. tritici CRL 75-36-700-3]	342321602	EGU13535.1	1303	2184	4028	699	1303	615	478	542	77.7236	2488	0	Pre-mRNA splicing factor [Rhodotorula glutinis ATCC 204091]	472588242	EMS25714.1	1302	2184	4028	698
GYY|c26444_g1	272	169611292	XP_001799064.1	611	26	166	30	76	47	30	40	63.8298	167	2.7837e-12	hypothetical protein SNOG_08756 [Phaeosphaeria nodorum SN15]>gi|160702259|gb|EAT83924.2| hypothetical protein SNOG_08756 [Phaeosphaeria nodorum SN15]	627819617	XP_007682648.1	769	26	166	28	74	47	33	39	70.2128	167	3.20344e-12	hypothetical protein COCMIDRAFT_652 [Bipolaris oryzae ATCC 44560]>gi|576937315|gb|EUC50804.1| hypothetical protein COCMIDRAFT_652 [Bipolaris oryzae ATCC 44560]	628232131	XP_007716556.1	769	26	166	28	74	47	33	38	70.2128	164	7.49292e-12	hypothetical protein COCCADRAFT_8617 [Bipolaris zeicola 26-R-13]>gi|576914808|gb|EUC29141.1| hypothetical protein COCCADRAFT_8617 [Bipolaris zeicola 26-R-13]	578495508	EUN32889.1	769	26	166	28
GYY|c26656_g1	596	156494364	YP_001427390.1	408	1	270	1	90	90	85	86	94.4444	439	2.77806e-49	cytochrome b [Phaeosphaeria nodorum SN15]>gi|156106271|gb|ABU49434.1| cytochrome b (mitochondrion) [Phaeosphaeria nodorum SN15]	813423946	YP_009131606.1	385	1	270	1	90	90	80	85	88.8889	422	4.96772e-47	cytochrome b (mitochondrion) [Shiraia bambusicola]>gi|754252133|gb|AJI44510.1| cytochrome b (mitochondrion) [Shiraia bambusicola]	6014884	O48334.1	393	1	270	1	90	90	77	86	85.5556	417	3.02345e-46	RecName: Full=Cytochrome b; AltName: Full=Complex III subunit 3; AltName: Full=Complex III subunit III; AltName: Full=Cytochrome b-c1 complex subunit 3; AltName: Full=Ubiquinol-cytochrome-c reductase complex cytochrome b subunit (mitochondrion) [Venturia inaequalis]>gi|2760355|gb|AAB95255.1| cytochrome b [Venturia inaequalis]>gi|2905759|gb|AAC03553.1| cytochrome b (mitochondrion) [Venturia inaequ…	511371873	AGN74489.1	388	1	270	1
GYY|c22094_g1	311	701780205	KGQ13544.1	1314	3	311	8	110	103	82	94	79.6117	445	2.85123e-49	2,5-diketo-D-gluconic acid reductase A [Beauveria bassiana D1-5]	255728101	XP_002548976.1	303	3	311	7	109	103	62	83	60.1942	347	2.94518e-38	GCY protein [Candida tropicalis MYA-3404]>gi|240133292|gb|EER32848.1| GCY protein [Candida tropicalis MYA-3404]	448111201	XP_004201787.1	294	3	308	15	116	102	61	79	59.8039	340	2.9108e-37	Piso0_001988 [Millerozyma farinosa CBS 7064]>gi|359464776|emb|CCE88481.1| Piso0_001988 [Millerozyma farinosa CBS 7064]	448097188	XP_004198608.1	294	3	308	15
GYY|c22626_g1	234	189190480	XP_001931579.1	898	2	232	269	345	77	75	76	97.4026	327	5.64895e-34	DigA protein [Pyrenophora tritici-repentis Pt-1C-BFP]>gi|187973185|gb|EDU40684.1| DigA protein [Pyrenophora tritici-repentis Pt-1C-BFP]	330939470	XP_003305851.1	965	2	232	316	392	77	75	76	97.4026	327	6.7799e-34	hypothetical protein PTT_18802 [Pyrenophora teres f. teres 0-1]>gi|311316945|gb|EFQ86038.1| hypothetical protein PTT_18802 [Pyrenophora teres f. teres 0-1]	636583497	XP_008023087.1	965	2	232	316	392	77	73	76	94.8052	321	3.81265e-33	hypothetical protein SETTUDRAFT_159670 [Setosphaeria turcica Et28A]>gi|482812546|gb|EOA89265.1| hypothetical protein SETTUDRAFT_159670 [Setosphaeria turcica Et28A]	169611999	XP_001799417.1	958	2	232	307
GYY|c2047_g1	399	336241346	XP_003342819.1	129	29	391	33	120	121	46	57	38.0165	173	5.00975e-14	hypothetical protein SMAC_10010 [Sordaria macrospora k-hell]
GYY|c16055_g1	965	403163506	XP_003323565.2	186	292	750	34	186	153	120	136	78.4314	560	3.33728e-68	hypothetical protein PGTG_05467 [Puccinia graminis f. sp. tritici CRL 75-36-700-3]>gi|375164328|gb|EFP79146.2| hypothetical protein PGTG_05467 [Puccinia graminis f. sp. tritici CRL 75-36-700-3]	599403234	XP_007412762.1	209	292	735	42	209	168	105	120	62.5	419	8.59879e-47	hypothetical protein MELLADRAFT_72482 [Melampsora larici-populina 98AG31]>gi|328854839|gb|EGG03969.1| hypothetical protein MELLADRAFT_72482 [Melampsora larici-populina 98AG31]	342319243	EGU11193.1	187	340	657	68	172	119	45	69	37.8151	177	6.19459e-13	hypothetical protein RTG_02996 [Rhodotorula glutinis ATCC 204091]	472584175	EMS21781.1	187	340	657	68
GYY|c26572_g1	212	330916920	XP_003297608.1	562	3	200	488	553	66	57	60	86.3636	291	9.30691e-30	hypothetical protein PTT_08074 [Pyrenophora teres f. teres 0-1]>gi|311329612|gb|EFQ94295.1| hypothetical protein PTT_08074 [Pyrenophora teres f. teres 0-1]	628243598	XP_007718366.1	570	3	200	496	561	66	53	59	80.303	288	2.24227e-29	hypothetical protein COCCADRAFT_10058 [Bipolaris zeicola 26-R-13]>gi|576912805|gb|EUC27326.1| hypothetical protein COCCADRAFT_10058 [Bipolaris zeicola 26-R-13]	578487921	EUN25372.1	570	3	200	496	561	66	53	59	80.303	288	2.26524e-29	hypothetical protein COCVIDRAFT_103814 [Bipolaris victoriae FI3]	628071089	XP_007700198.1	570	3	200	496
GYY|c16607_g1	1912	331226521	XP_003325930.1	417	397	1644	1	417	419	258	323	61.5752	1163	6.28003e-151	hypothetical protein PGTG_07760 [Puccinia graminis f. sp. tritici CRL 75-36-700-3]>gi|309304920|gb|EFP81511.1| hypothetical protein PGTG_07760 [Puccinia graminis f. sp. tritici CRL 75-36-700-3]	599428041	XP_007418384.1	423	403	1629	5	421	418	212	294	50.7177	1016	6.69743e-129	hypothetical protein MELLADRAFT_76099 [Melampsora larici-populina 98AG31]>gi|328849159|gb|EGF98345.1| hypothetical protein MELLADRAFT_76099 [Melampsora larici-populina 98AG31]	472585153	EMS22719.1	381	412	1515	29	378	378	137	196	36.2434	375	5.96986e-37	FAD-dependent pyridine nucleotide-disulfide oxidoreductase [Rhodosporidium toruloides NP11]>gi|647400081|emb|CDR45186.1| RHTO0S10e06392g1_1 [Rhodosporidium toruloides]	814541952	CEQ40677.1	387	412	1620	5
GYY|c20900_g1	2238	639565216	KDN42787.1	593	299	1354	65	410	388	138	193	35.567	496	2.22026e-58	hypothetical protein RSAG8_06541, partial [Rhizoctonia solani AG-8 WAC10335]	751838269	CEL61815.1	595	299	1354	67	412	388	130	182	33.5052	488	1.24509e-57	hypothetical protein RSOLAG1IB_04565 [Rhizoctonia solani AG-1 IB]	471907825	CCO28464.1	567	299	1354	39	384	388	130	182	33.5052	487	1.69269e-57	hypothetical protein BN14_02459 [Rhizoctonia solani AG-1 IB]	576986967	EUC59703.1	995	299	1354	468
GYY|c17598_g1	996	403162280	XP_003322521.2	240	279	902	20	230	211	96	132	45.4976	480	2.57456e-55	hypothetical protein PGTG_04058 [Puccinia graminis f. sp. tritici CRL 75-36-700-3]>gi|375172539|gb|EFP78102.2| hypothetical protein PGTG_04058 [Puccinia graminis f. sp. tritici CRL 75-36-700-3]	331217772	XP_003321564.1	251	279	890	34	240	207	95	128	45.8937	474	2.2019e-54	hypothetical protein PGTG_03101 [Puccinia graminis f. sp. tritici CRL 75-36-700-3]>gi|309300554|gb|EFP77145.1| hypothetical protein PGTG_03101 [Puccinia graminis f. sp. tritici CRL 75-36-700-3]	403159457	XP_003320065.2	253	246	890	38	251	216	92	126	42.5926	414	1.53073e-45	hypothetical protein PGTG_00977 [Puccinia graminis f. sp. tritici CRL 75-36-700-3]>gi|375168102|gb|EFP75646.2| hypothetical protein PGTG_00977 [Puccinia graminis f. sp. tritici CRL 75-36-700-3]	331214754	XP_003320058.1	254	246	890	39
GYY|c25213_g1	353	757318758	KIR24885.1	323	18	350	69	179	111	85	96	76.5766	461	1.14945e-54	hsp70-like protein, partial [Cryptococcus gattii LA55]>gi|761933945|gb|KIY54761.1| hsp70-like protein, partial [Cryptococcus gattii 99/473]	646302724	KDQ23873.1	673	6	353	422	537	116	90	100	77.5862	471	1.23467e-53	hypothetical protein PLEOSDRAFT_62237 [Pleurotus ostreatus PC15]	686628244	KGB79180.1	371	18	353	127	238	112	85	97	75.8929	455	2.59632e-53	luminal binding protein [Cryptococcus gattii R265]>gi|757321326|gb|KIR27412.1| glucose-regulated protein [Cryptococcus gattii LA55]>gi|757332405|gb|KIR38441.1| glucose-regulated protein [Cryptococcus gattii Ram5]>gi|757364619|gb|KIR70427.1| glucose-regulated protein [Cryptococcus gattii CA1014]>gi|757385036|gb|KIR90368.1| glucose-regulated protein [Cryptococcus gattii CBS 10090]>gi|757391750|gb|K…	757326204	KIR32262.1	371	18	353	127
GYY|c36993_g1	210	342674148	AEL31281.1	1951	2	94	1	33	33	26	28	78.7879	126	4.77827e-07	beta-(1,3)-glucan synthase [Alternaria infectoria]	636582491	XP_008022584.1	1955	2	94	1	30	31	25	27	80.6452	118	5.17775e-06	glycosyltransferase family 48 protein [Setosphaeria turcica Et28A]>gi|482812899|gb|EOA89603.1| glycosyltransferase family 48 protein [Setosphaeria turcica Et28A]	189200617	XP_001936645.1	1943	2	94	1	32	32	25	27	78.125	117	7.93958e-06	1,3-beta-glucan synthase component GLS2 [Pyrenophora tritici-repentis Pt-1C-BFP]>gi|187983744|gb|EDU49232.1| 1,3-beta-glucan synthase component GLS2 [Pyrenophora tritici-repentis Pt-1C-BFP]
GYY|c41039_g1	215	814542520	CEQ40069.1	226	1	213	118	188	71	54	61	76.0563	283	5.21692e-30	SPOSA6832_01651, partial [Sporidiobolus salmonicolor]	672824296	KFH69189.1	211	1	213	103	173	71	53	60	74.6479	281	5.62127e-30	hypothetical protein MVEG_05990 [Mortierella verticillata NRRL 6337]	331212225	XP_003307382.1	224	1	213	116	186	71	53	62	74.6479	282	6.05688e-30	elongation factor EF-1 beta subunit [Puccinia graminis f. sp. tritici CRL 75-36-700-3]>gi|309297785|gb|EFP74376.1| elongation factor EF-1 beta subunit [Puccinia graminis f. sp. tritici CRL 75-36-700-3]	672825336	KFH70227.1	208	1	213	100
GYY|c19015_g1	1906	403170675	XP_003329984.2	355	619	1083	67	222	156	46	74	29.4872	159	1.66385e-17	hypothetical protein PGTG_11921 [Puccinia graminis f. sp. tritici CRL 75-36-700-3]>gi|375168836|gb|EFP85565.2| hypothetical protein PGTG_11921 [Puccinia graminis f. sp. tritici CRL 75-36-700-3]	599378111	XP_007408221.1	267	625	1083	64	217	156	46	78	29.4872	143	1.08463e-11	hypothetical protein MELLADRAFT_104936 [Melampsora larici-populina 98AG31]>gi|328859526|gb|EGG08635.1| hypothetical protein MELLADRAFT_104936 [Melampsora larici-populina 98AG31]	403166760	XP_003326622.2	314	407	1231	14	281	298	71	126	23.8255	153	1.65427e-08	hypothetical protein PGTG_07600 [Puccinia graminis f. sp. tritici CRL 75-36-700-3]>gi|375166703|gb|EFP82203.2| hypothetical protein PGTG_07600 [Puccinia graminis f. sp. tritici CRL 75-36-700-3]	599377805	XP_007408178.1	338	619	1083	67
GYY|c19011_g1	4207	636603641	XP_008032955.1	761	1084	1350	423	510	89	69	76	77.5281	404	8.82344e-38	hypothetical protein TRAVEDRAFT_139454 [Trametes versicolor FP-101664 SS1]>gi|392571357|gb|EIW64529.1| hypothetical protein TRAVEDRAFT_139454 [Trametes versicolor FP-101664 SS1]	449550650	EMD41614.1	780	1084	1344	442	528	87	65	73	74.7126	399	4.29083e-37	hypothetical protein CERSUDRAFT_128533 [Ceriporiopsis subvermispora B]	597916189	XP_007312439.1	344	1084	1338	3	87	85	61	72	71.7647	383	5.19086e-37	hypothetical protein SERLADRAFT_454858 [Serpula lacrymans var. lacrymans S7.9]>gi|336376373|gb|EGO04708.1| hypothetical protein SERLA73DRAFT_173919 [Serpula lacrymans var. lacrymans S7.3]>gi|336389412|gb|EGO30555.1| hypothetical protein SERLADRAFT_454858 [Serpula lacrymans var. lacrymans S7.9]	751698380	KIM48357.1	848	1063	1308	520
GYY|c30904_g1	260	667660771	XP_008602217.1	245	5	247	25	105	84	33	49	39.2857	143	7.0908e-10	Peptidase cysteine/serine, trypsin [Beauveria bassiana ARSEF 2860]>gi|400594245|gb|EJP62101.1| Peptidase cysteine/serine, trypsin [Beauveria bassiana ARSEF 2860]	628073477	XP_007701392.1	261	8	244	30	112	84	33	44	39.2857	142	9.74208e-10	hypothetical protein COCSADRAFT_120286 [Bipolaris sorokiniana ND90Pr]>gi|451849858|gb|EMD63161.1| hypothetical protein COCSADRAFT_120286 [Bipolaris sorokiniana ND90Pr]	701773495	KGQ07895.1	252	2	250	20	102	86	34	46	39.5349	141	1.2136e-09	Mite allergen Der p 3 [Beauveria bassiana D1-5]	629736801	XP_007826684.1	309	5	241	32
GYY|c12854_g1	2493	403168808	XP_003328408.2	473	1456	2175	252	466	242	132	168	54.5455	724	2.94462e-126	hypothetical protein PGTG_09702 [Puccinia graminis f. sp. tritici CRL 75-36-700-3]>gi|375167669|gb|EFP83989.2| hypothetical protein PGTG_09702 [Puccinia graminis f. sp. tritici CRL 75-36-700-3]	403167765	XP_003327521.2	429	1474	2163	221	425	232	132	165	56.8966	735	4.4816e-124	hypothetical protein PGTG_09055 [Puccinia graminis f. sp. tritici CRL 75-36-700-3]>gi|375167191|gb|EFP83102.2| hypothetical protein PGTG_09055 [Puccinia graminis f. sp. tritici CRL 75-36-700-3]	403162972	XP_003323121.2	542	1456	2169	329	541	240	136	171	56.6667	740	6.82539e-120	hypothetical protein PGTG_04658 [Puccinia graminis f. sp. tritici CRL 75-36-700-3]>gi|375163854|gb|EFP78702.2| hypothetical protein PGTG_04658 [Puccinia graminis f. sp. tritici CRL 75-36-700-3]	599401874	XP_007412501.1	543	1456	2172	322
GYY|c17819_g1	2418	403158083	XP_003307421.2	641	323	2143	60	640	617	372	446	60.2917	1698	0	hypothetical protein PGTG_00371 [Puccinia graminis f. sp. tritici CRL 75-36-700-3]>gi|375163671|gb|EFP74415.2| hypothetical protein PGTG_00371 [Puccinia graminis f. sp. tritici CRL 75-36-700-3]	599414395	XP_007414682.1	680	644	2143	186	679	501	295	374	58.8822	1487	0	hypothetical protein MELLADRAFT_78849 [Melampsora larici-populina 98AG31]>gi|328853003|gb|EGG02145.1| hypothetical protein MELLADRAFT_78849 [Melampsora larici-populina 98AG31]	358055672	GAA98017.1	1551	323	2128	49	610	612	230	343	37.5817	898	4.99556e-101	hypothetical protein E5Q_04697 [Mixia osmundae IAM 14324]>gi|658166122|gb|KEI40833.1| hypothetical protein L969DRAFT_46361 [Mixia osmundae IAM 14324]	472585176	EMS22742.1	641	644	2137	157
GYY|c17299_g1	1617	599353749	XP_007403752.1	354	1029	1430	31	164	134	57	81	42.5373	295	7.5076e-27	hypothetical protein MELLADRAFT_58699 [Melampsora larici-populina 98AG31]>gi|328863715|gb|EGG12814.1| hypothetical protein MELLADRAFT_58699 [Melampsora larici-populina 98AG31]	646292129	KDQ13310.1	172	1044	1451	11	148	138	47	76	34.058	238	2.14955e-20	hypothetical protein BOTBODRAFT_45272 [Botryobasidium botryosum FD-172 SS1]	646283461	KDQ05546.1	302	1044	1424	13	141	129	46	73	35.6589	231	1.14414e-18	hypothetical protein BOTBODRAFT_40018 [Botryobasidium botryosum FD-172 SS1]	646292429	KDQ13608.1	302	1044	1424	16
GYY|c21319_g1	5540	403162404	XP_003322633.2	1182	1599	3458	363	983	626	205	351	32.7476	537	8.17347e-53	hypothetical protein PGTG_04170 [Puccinia graminis f. sp. tritici CRL 75-36-700-3]>gi|375172592|gb|EFP78214.2| hypothetical protein PGTG_04170 [Puccinia graminis f. sp. tritici CRL 75-36-700-3]
GYY|c21397_g1	2063	331215305	XP_003320333.1	432	385	1689	32	432	440	290	338	65.9091	1498	0	2-oxoisovalerate dehydrogenase E1 component, beta subunit [Puccinia graminis f. sp. tritici CRL 75-36-700-3]>gi|309299323|gb|EFP75914.1| 2-oxoisovalerate dehydrogenase E1 component, beta subunit [Puccinia graminis f. sp. tritici CRL 75-36-700-3]	599354500	XP_007403884.1	338	385	1473	1	338	377	261	303	69.2308	1396	0	hypothetical protein MELLADRAFT_87178 [Melampsora larici-populina 98AG31]>gi|328863847|gb|EGG12946.1| hypothetical protein MELLADRAFT_87178 [Melampsora larici-populina 98AG31]	353239036	CCA70962.1	433	385	1617	53	433	420	252	308	60	1319	1.58385e-173	probable branched-chain alpha-keto acid dehydrogenase e1-beta subunit [Piriformospora indica DSM 11827]	302690462	XP_003034910.1	334	385	1503	1
GYY|c39668_g1	237	403178564	XP_003336999.2	190	21	161	121	167	47	27	39	57.4468	160	1.53355e-12	hypothetical protein PGTG_18712 [Puccinia graminis f. sp. tritici CRL 75-36-700-3]>gi|375164213|gb|EFP92580.2| hypothetical protein PGTG_18712 [Puccinia graminis f. sp. tritici CRL 75-36-700-3]	403178568	XP_003337002.2	1777	21	161	1708	1754	47	28	39	59.5745	160	1.98116e-11	hypothetical protein PGTG_18715 [Puccinia graminis f. sp. tritici CRL 75-36-700-3]>gi|375164215|gb|EFP92583.2| hypothetical protein PGTG_18715 [Puccinia graminis f. sp. tritici CRL 75-36-700-3]	599423184	XP_007417007.1	1765	3	161	1689	1741	53	25	37	47.1698	132	1.12858e-07	Hypothetical protein MELLADRAFT_94139 [Melampsora larici-populina 98AG31]>gi|328850549|gb|EGF99712.1| Hypothetical protein MELLADRAFT_94139 [Melampsora larici-populina 98AG31]	402216800	EJT96883.1	1692	6	209	1618
GYY|c18499_g1	581	692169609	KGG52092.1	855	300	491	754	817	64	52	55	81.25	296	4.11095e-28	hypothetical protein DI09_20p90 [Mitosporidium daphniae]	639565888	KDN43435.1	155	297	575	10	102	93	65	75	69.8925	266	1.8414e-26	hypothetical protein K437DRAFT_257496 [Tilletiaria anomala UBC 951]	358059548	GAA94705.1	126	297	491	18	82	65	45	53	69.2308	263	2.29567e-26	hypothetical protein E5Q_01358 [Mixia osmundae IAM 14324]>gi|658164903|gb|KEI39616.1| hypothetical protein L969DRAFT_457966 [Mixia osmundae IAM 14324]	576984007	EUC56750.1	130	297	491	18
GYY|c38779_g1	725	599426691	XP_007417976.1	520	2	640	314	518	213	105	141	49.2958	445	8.95841e-49	hypothetical protein MELLADRAFT_45958 [Melampsora larici-populina 98AG31]>gi|328849544|gb|EGF98722.1| hypothetical protein MELLADRAFT_45958 [Melampsora larici-populina 98AG31]	599386202	XP_007409634.1	461	101	628	266	445	182	81	116	44.5055	398	2.1465e-42	hypothetical protein MELLADRAFT_35740 [Melampsora larici-populina 98AG31]>gi|328858078|gb|EGG07192.1| hypothetical protein MELLADRAFT_35740, partial [Melampsora larici-populina 98AG31]	576992159	EUC64839.1	524	2	640	314	522	214	84	132	39.2523	382	5.56978e-40	MFS general substrate transporter [Rhizoctonia solani AG-3 Rhs1AP]	660970060	KEP53879.1	524	2	640	314
GYY|c20233_g1	2877	403164310	XP_003324379.2	1208	1569	2690	34	410	388	209	261	53.866	823	1.67728e-90	hypothetical protein PGTG_05185 [Puccinia graminis f. sp. tritici CRL 75-36-700-3]>gi|375164975|gb|EFP79960.2| hypothetical protein PGTG_05185 [Puccinia graminis f. sp. tritici CRL 75-36-700-3]	674221475	GAK62877.1	2247	1878	2654	1227	1465	266	98	134	36.8421	318	3.2738e-27	hypothetical protein PAN0_002d1079 [Pseudozyma antarctica]	443895450	GAC72796.1	2124	1878	2654	1151	1389	266	98	134	36.8421	317	3.94333e-27	hypothetical protein PANT_7d00280 [Pseudozyma antarctica T-34]	599392994	XP_007410895.1	100	1995	2285	1
GYY|c32510_g1	361	646283970	KDQ05960.1	534	2	361	282	401	120	80	99	66.6667	317	1.04608e-32	hypothetical protein BOTBODRAFT_122070, partial [Botryobasidium botryosum FD-172 SS1]	575486556	XP_006682572.1	588	2	361	309	428	120	67	86	55.8333	261	9.77235e-25	hypothetical protein BATDEDRAFT_18035 [Batrachochytrium dendrobatidis JAM81]>gi|328766742|gb|EGF76795.1| hypothetical protein BATDEDRAFT_18035, partial [Batrachochytrium dendrobatidis JAM81]	691788659	CDO75214.1	600	2	361	313	433	121	69	90	57.0248	247	9.59012e-23	hypothetical protein BN946_scf184958.g2 [Trametes cinnabarina]	169867040	XP_001840101.1	600	2	361	310
GYY|c39482_g1	234	701777555	KGQ11252.1	912	1	234	474	551	78	68	75	87.1795	383	1.21982e-41	Ubiquinol oxidase subunit 1 [Beauveria bassiana D1-5]
GYY|c19992_g1	2588	599359916	XP_007404880.1	1463	862	1698	1120	1404	285	214	246	75.0877	1159	2.03013e-136	hypothetical protein MELLADRAFT_101565 [Melampsora larici-populina 98AG31]>gi|328863405|gb|EGG12505.1| hypothetical protein MELLADRAFT_101565 [Melampsora larici-populina 98AG31]	403161673	XP_003321979.2	1850	919	1698	1458	1717	260	205	237	78.8462	1095	2.50695e-126	hypothetical protein PGTG_03516 [Puccinia graminis f. sp. tritici CRL 75-36-700-3]>gi|375171880|gb|EFP77560.2| hypothetical protein PGTG_03516 [Puccinia graminis f. sp. tritici CRL 75-36-700-3]	814544053	CEQ38947.1	738	196	1698	122	699	597	210	314	35.1759	878	3.32118e-102	SPOSA6832_00428, partial [Sporidiobolus salmonicolor]	472582928	EMS20590.1	1271	940	1698	979
GYY|c8257_g1	1105	599414809	XP_007414800.1	201	108	710	1	201	201	195	198	97.0149	1017	3.31777e-136	hypothetical protein MELLADRAFT_91790 [Melampsora larici-populina 98AG31]>gi|328852823|gb|EGG01966.1| hypothetical protein MELLADRAFT_91790 [Melampsora larici-populina 98AG31]	331219477	XP_003322415.1	201	108	710	1	201	201	193	199	96.0199	1014	8.84972e-136	60S ribosomal protein L15 [Puccinia graminis f. sp. tritici CRL 75-36-700-3]>gi|309301405|gb|EFP77996.1| 60S ribosomal protein L15-B [Puccinia graminis f. sp. tritici CRL 75-36-700-3]	634348904	KDE04267.1	201	108	710	1	201	201	179	188	89.0547	943	6.26023e-125	60S ribosomal protein L15-B [Microbotryum violaceum p1A1 Lamole]	402221975	EJU02043.1	201	108	710	1
GYY|c8497_g1	373	672823093	KFH67987.1	179	3	284	68	163	96	41	60	42.7083	210	6.0582e-19	hypothetical protein MVEG_06717 [Mortierella verticillata NRRL 6337]	758364257	CEP13264.1	769	36	296	659	745	87	37	53	42.5287	219	1.05321e-18	hypothetical protein [Parasitella parasitica]	511010522	EPB91743.1	174	6	299	66	165	100	42	58	42	206	1.98449e-18	hypothetical protein HMPREF1544_01455 [Mucor circinelloides f. circinelloides 1006PhL]	758348194	GAN09497.1	317	18	287	103
GYY|c25113_g1	234	628085888	XP_007704794.1	1038	3	233	76	151	78	47	56	60.2564	221	1.38144e-19	hypothetical protein COCSADRAFT_185038 [Bipolaris sorokiniana ND90Pr]>gi|451846522|gb|EMD59832.1| hypothetical protein COCSADRAFT_185038 [Bipolaris sorokiniana ND90Pr]	451994646	EMD87116.1	751	3	233	88	163	78	47	56	60.2564	220	1.40473e-19	hypothetical protein COCHEDRAFT_1114587 [Bipolaris maydis C5]>gi|477586807|gb|ENI03890.1| hypothetical protein COCC4DRAFT_141470 [Bipolaris maydis ATCC 48331]	627917591	XP_007692045.1	733	3	233	74	149	78	47	55	60.2564	219	1.67698e-19	hypothetical protein COCMIDRAFT_8853 [Bipolaris oryzae ATCC 44560]>gi|576927752|gb|EUC41423.1| hypothetical protein COCMIDRAFT_8853 [Bipolaris oryzae ATCC 44560]	578484231	EUN21763.1	724	3	233	66
GYY|c32768_g1	264	452001801	EMD94260.1	1743	188	262	694	718	25	24	25	96	127	5.7031e-07	hypothetical protein COCHEDRAFT_1130717 [Bipolaris maydis C5]>gi|477590368|gb|ENI07442.1| hypothetical protein COCC4DRAFT_163352 [Bipolaris maydis ATCC 48331]	578491409	EUN28816.1	1749	188	262	694	718	25	24	25	96	127	5.75887e-07	hypothetical protein COCVIDRAFT_94424 [Bipolaris victoriae FI3]	627828016	XP_007685866.1	1858	188	262	817	841	25	24	25	96	126	7.73339e-07	hypothetical protein COCMIDRAFT_89538 [Bipolaris oryzae ATCC 44560]>gi|576934100|gb|EUC47618.1| hypothetical protein COCMIDRAFT_89538 [Bipolaris oryzae ATCC 44560]	628073645	XP_007701476.1	1831	188	262	791
GYY|c21480_g1	4566	599359952	XP_007404886.1	1057	2568	4565	376	1041	666	624	652	93.6937	3154	0	hypothetical protein MELLADRAFT_46519 [Melampsora larici-populina 98AG31]>gi|328863411|gb|EGG12511.1| hypothetical protein MELLADRAFT_46519 [Melampsora larici-populina 98AG31]	403161883	XP_003322192.2	1074	2568	4565	396	1061	666	623	652	93.5435	3152	0	adenosinetriphosphatase [Puccinia graminis f. sp. tritici CRL 75-36-700-3]>gi|375171968|gb|EFP77773.2| adenosinetriphosphatase [Puccinia graminis f. sp. tritici CRL 75-36-700-3]	342319142	EGU11092.1	1115	2589	4562	430	1087	660	523	589	79.2424	2619	0	Pre-mRNA splicing factor [Rhodotorula glutinis ATCC 204091]	634347203	KDE02783.1	1128	2577	4553	450
GYY|c21587_g2	3237	403175665	XP_003334430.2	808	433	2490	105	802	703	434	543	61.7354	2199	0	hypothetical protein PGTG_15859 [Puccinia graminis f. sp. tritici CRL 75-36-700-3]>gi|375171702|gb|EFP90011.2| hypothetical protein PGTG_15859 [Puccinia graminis f. sp. tritici CRL 75-36-700-3]	599373961	XP_007407467.1	745	436	2490	28	723	697	421	525	60.4017	2064	0	hypothetical protein MELLADRAFT_77196 [Melampsora larici-populina 98AG31]>gi|328860000|gb|EGG09107.1| hypothetical protein MELLADRAFT_77196 [Melampsora larici-populina 98AG31]	589273382	XP_007002421.1	673	499	2193	93	643	591	219	310	37.0558	800	3.60772e-90	hypothetical protein TREMEDRAFT_28090 [Tremella mesenterica DSM 1558]>gi|392577895|gb|EIW71023.1| hypothetical protein TREMEDRAFT_28090 [Tremella mesenterica DSM 1558]	630182597	XP_007845847.1	674	601	2193	108
GYY|c4344_g1	2350	403177963	XP_003336396.2	741	249	2102	60	739	691	377	462	54.5586	1384	1.8241e-177	hypothetical protein PGTG_18428 [Puccinia graminis f. sp. tritici CRL 75-36-700-3]>gi|375173281|gb|EFP91977.2| hypothetical protein PGTG_18428 [Puccinia graminis f. sp. tritici CRL 75-36-700-3]	599399910	XP_007412137.1	564	258	2105	1	564	640	340	420	53.125	1319	3.23525e-170	hypothetical protein MELLADRAFT_37277 [Melampsora larici-populina 98AG31]>gi|328855572|gb|EGG04698.1| hypothetical protein MELLADRAFT_37277, partial [Melampsora larici-populina 98AG31]	472580672	EMS18456.1	694	249	2102	49	693	670	311	405	46.4179	1141	6.32833e-142	amino-acid N-acetyltransferase [Rhodosporidium toruloides NP11]>gi|647397158|emb|CDR39974.1| RHTO0S04e12728g1_1 [Rhodosporidium toruloides]	342319432	EGU11381.1	963	249	2129	49
GYY|c15748_g1	1697	403176157	XP_003334870.2	404	374	1354	28	403	385	168	205	43.6364	675	2.11417e-79	hypothetical protein PGTG_16038 [Puccinia graminis f. sp. tritici CRL 75-36-700-3]>gi|375172128|gb|EFP90451.2| hypothetical protein PGTG_16038 [Puccinia graminis f. sp. tritici CRL 75-36-700-3]	599352768	XP_007403566.1	317	365	1024	3	231	232	128	157	55.1724	622	1.15393e-72	hypothetical protein MELLADRAFT_101062 [Melampsora larici-populina 98AG31]>gi|328863529|gb|EGG12628.1| hypothetical protein MELLADRAFT_101062 [Melampsora larici-populina 98AG31]	358055995	GAA98340.1	367	383	781	164	286	137	54	74	39.4161	211	8.37324e-16	hypothetical protein E5Q_05025 [Mixia osmundae IAM 14324]>gi|658165795|gb|KEI40506.1| hypothetical protein L969DRAFT_59238 [Mixia osmundae IAM 14324]	358058174	GAA95966.1	370	401	874	35
GYY|c23998_g1	250	628188543	XP_007708027.1	493	3	248	340	421	82	82	82	100	320	8.63118e-34	hypothetical protein COCCADRAFT_22769 [Bipolaris zeicola 26-R-13]>gi|576923466|gb|EUC37583.1| hypothetical protein COCCADRAFT_22769 [Bipolaris zeicola 26-R-13]>gi|578488347|gb|EUN25792.1| hypothetical protein COCVIDRAFT_102514 [Bipolaris victoriae FI3]	627922016	XP_007693490.1	493	3	248	340	421	82	82	82	100	319	9.06763e-34	hypothetical protein COCMIDRAFT_109961 [Bipolaris oryzae ATCC 44560]>gi|576926212|gb|EUC39992.1| hypothetical protein COCMIDRAFT_109961 [Bipolaris oryzae ATCC 44560]	628081736	XP_007702718.1	493	3	248	340	421	82	82	82	100	319	1.06183e-33	hypothetical protein COCSADRAFT_96538 [Bipolaris sorokiniana ND90Pr]>gi|451848038|gb|EMD61344.1| hypothetical protein COCSADRAFT_96538 [Bipolaris sorokiniana ND90Pr]	330933769	XP_003304292.1	484	3	248	341
GYY|c19178_g1	1088	599376022	XP_007407873.1	159	372	731	1	120	120	103	114	85.8333	570	1.68764e-69	hypothetical protein MELLADRAFT_34668 [Melampsora larici-populina 98AG31]>gi|328859791|gb|EGG08899.1| hypothetical protein MELLADRAFT_34668 [Melampsora larici-populina 98AG31]	634352442	KDE07570.1	138	369	731	1	121	121	70	96	57.8512	400	1.70978e-44	hypothetical protein MVLG_02239 [Microbotryum violaceum p1A1 Lamole]	342320371	EGU12312.1	130	387	731	1	115	115	73	92	63.4783	398	2.8225e-44	DNA-directed RNA polymerase II [Rhodotorula glutinis ATCC 204091]	472584779	EMS22354.1	130	387	731	1
GYY|c18071_g1	1596	403170836	XP_003330114.2	396	411	1361	23	373	352	178	233	50.5682	926	3.3283e-117	hypothetical protein PGTG_11024 [Puccinia graminis f. sp. tritici CRL 75-36-700-3]>gi|375168911|gb|EFP85695.2| hypothetical protein PGTG_11024 [Puccinia graminis f. sp. tritici CRL 75-36-700-3]	599383701	XP_007409218.1	344	411	1427	1	344	350	152	204	43.4286	760	4.83978e-93	hypothetical protein MELLADRAFT_85700 [Melampsora larici-populina 98AG31]>gi|328858198|gb|EGG07311.1| hypothetical protein MELLADRAFT_85700 [Melampsora larici-populina 98AG31]	599413783	XP_007414531.1	382	414	1331	77	381	307	127	186	41.3681	662	3.98757e-78	hypothetical protein MELLADRAFT_72825 [Melampsora larici-populina 98AG31]>gi|328853133|gb|EGG02274.1| hypothetical protein MELLADRAFT_72825 [Melampsora larici-populina 98AG31]	403177747	XP_003336199.2	446	414	1331	123
GYY|c13343_g2	2249	599396372	XP_007411555.1	365	883	2082	1	365	400	287	322	71.75	1515	0	hypothetical protein MELLADRAFT_43988 [Melampsora larici-populina 98AG31]>gi|328856067|gb|EGG05190.1| hypothetical protein MELLADRAFT_43988 [Melampsora larici-populina 98AG31]	358060181	GAA94240.1	687	721	2085	251	687	455	246	317	54.0659	1320	3.5615e-169	hypothetical protein E5Q_00889 [Mixia osmundae IAM 14324]>gi|658166401|gb|KEI41112.1| hypothetical protein L969DRAFT_86355 [Mixia osmundae IAM 14324]	472584042	EMS21658.1	646	715	2073	196	640	459	255	321	55.5556	1307	8.49404e-168	phosphatidate cytidylyltransferase [Rhodosporidium toruloides NP11]>gi|647400316|emb|CDR45684.1| RHTO0S11e03312g1_1 [Rhodosporidium toruloides]	814540341	CEQ42348.1	635	676	2058	193
GYY|c39381_g1	234	835891013	KLU83158.1	332	23	229	209	279	71	29	42	40.8451	158	9.93608e-12	pectinesterase [Magnaporthiopsis poae ATCC 64411]	380486652	CCF38560.1	315	35	229	192	258	67	30	39	44.7761	155	1.94377e-11	pectinesterase, partial [Colletotrichum higginsianum]	636594009	XP_008028343.1	336	35	229	214	280	67	29	41	43.2836	149	1.78087e-10	carbohydrate esterase family 8 protein [Setosphaeria turcica Et28A]>gi|482806826|gb|EOA83878.1| carbohydrate esterase family 8 protein [Setosphaeria turcica Et28A]	242805779	XP_002484603.1	330	20	229	208
GYY|c19342_g1	1893	403175602	XP_003888997.1	560	1143	1634	390	560	172	50	95	29.0698	203	2.78652e-14	hypothetical protein PGTG_22305 [Puccinia graminis f. sp. tritici CRL 75-36-700-3]>gi|375171675|gb|EHS64434.1| hypothetical protein PGTG_22305 [Puccinia graminis f. sp. tritici CRL 75-36-700-3]
GYY|c34058_g1	252	636600167	XP_008031422.1	914	1	252	398	481	84	67	78	79.7619	370	1.00942e-39	hypothetical protein SETTUDRAFT_166232 [Setosphaeria turcica Et28A]>gi|482803682|gb|EOA80807.1| hypothetical protein SETTUDRAFT_166232 [Setosphaeria turcica Et28A]	330936330	XP_003305344.1	716	1	252	199	282	84	68	77	80.9524	356	3.2667e-38	hypothetical protein PTT_18159 [Pyrenophora teres f. teres 0-1]>gi|311317687|gb|EFQ86573.1| hypothetical protein PTT_18159 [Pyrenophora teres f. teres 0-1]	189193637	XP_001933157.1	915	1	252	398	481	84	68	77	80.9524	357	6.75459e-38	secretion pathway protein Sls2/Rcy1 [Pyrenophora tritici-repentis Pt-1C-BFP]>gi|187978721|gb|EDU45347.1| secretion pathway protein Sls2/Rcy1 [Pyrenophora tritici-repentis Pt-1C-BFP]	628080946	XP_007702323.1	910	1	228	398
GYY|c26494_g1	268	636591389	XP_008027033.1	500	1	267	215	301	89	68	78	76.4045	272	4.59789e-27	hypothetical protein SETTUDRAFT_32464 [Setosphaeria turcica Et28A]>gi|482808315|gb|EOA85248.1| hypothetical protein SETTUDRAFT_32464 [Setosphaeria turcica Et28A]	396489445	XP_003843106.1	511	1	267	220	306	89	72	80	80.8989	266	3.98681e-26	hypothetical protein LEMA_P088660.1 [Leptosphaeria maculans JN3]>gi|312219684|emb|CBX99627.1| hypothetical protein LEMA_P088660.1 [Leptosphaeria maculans JN3]	452002362	EMD94820.1	488	1	267	198	284	89	67	75	75.2809	259	2.79993e-25	hypothetical protein COCHEDRAFT_1019793 [Bipolaris maydis C5]>gi|477584796|gb|ENI01887.1| hypothetical protein COCC4DRAFT_33854 [Bipolaris maydis ATCC 48331]	578491979	EUN29382.1	488	1	267	198
GYY|c19231_g1	1484	331226414	XP_003325877.1	252	380	1069	23	250	233	121	162	51.9313	607	4.58948e-72	hypothetical protein PGTG_07079 [Puccinia graminis f. sp. tritici CRL 75-36-700-3]>gi|309304867|gb|EFP81458.1| hypothetical protein PGTG_07079 [Puccinia graminis f. sp. tritici CRL 75-36-700-3]	599368422	XP_007406482.1	165	374	841	7	164	158	77	104	48.7342	326	6.07067e-33	hypothetical protein MELLADRAFT_71078 [Melampsora larici-populina 98AG31]>gi|328861077|gb|EGG10181.1| hypothetical protein MELLADRAFT_71078 [Melampsora larici-populina 98AG31]	403179873	XP_003338179.2	137	380	781	1	135	137	65	86	47.4453	299	1.41384e-29	hypothetical protein PGTG_19787 [Puccinia graminis f. sp. tritici CRL 75-36-700-3]>gi|375165394|gb|EFP93760.2| hypothetical protein PGTG_19787 [Puccinia graminis f. sp. tritici CRL 75-36-700-3]	618810562	XP_007307969.1	183	476	952	28
GYY|c29336_g1	298	627833905	XP_007687712.1	302	2	115	265	302	38	37	38	97.3684	194	1.10604e-16	hypothetical protein COCMIDRAFT_5094 [Bipolaris oryzae ATCC 44560]>gi|628235995|ref|XP_007717184.1| hypothetical protein COCCADRAFT_30248 [Bipolaris zeicola 26-R-13]>gi|576914132|gb|EUC28508.1| hypothetical protein COCCADRAFT_30248 [Bipolaris zeicola 26-R-13]>gi|576932216|gb|EUC45762.1| hypothetical protein COCMIDRAFT_5094 [Bipolaris oryzae ATCC 44560]>gi|578485221|gb|EUN22723.1| hypothetical pro…	451998418	EMD90882.1	302	2	115	265	302	38	37	38	97.3684	194	1.10604e-16	hypothetical protein COCHEDRAFT_1137023 [Bipolaris maydis C5]>gi|477588955|gb|ENI06033.1| hypothetical protein COCC4DRAFT_80938 [Bipolaris maydis ATCC 48331]	628080864	XP_007702282.1	302	2	115	265	302	38	37	38	97.3684	194	1.20979e-16	hypothetical protein COCSADRAFT_147093 [Bipolaris sorokiniana ND90Pr]>gi|451848609|gb|EMD61914.1| hypothetical protein COCSADRAFT_147093 [Bipolaris sorokiniana ND90Pr]	636599917	XP_008031297.1	302	2	115	265
GYY|c5726_g1	265	443918069	ELU38648.1	682	2	265	522	610	97	42	53	43.299	149	5.35516e-10	DNA-binding protein SMUBP-2 [Rhizoctonia solani AG-1 IA]	528894631	EPZ34811.1	1242	2	262	802	882	87	35	45	40.2299	148	1.19719e-09	AAA domain-containing protein [Rozella allomycis CSF55]	471898873	CCO30563.1	322	2	265	152	240	97	41	51	42.268	142	2.0474e-09	DNA-binding protein SMUBP-2 EC=3.6.4.12 [Rhizoctonia solani AG-1 IB]	511005851	EPB87178.1	668	2	262	447
GYY|c27090_g1	426	701780450	KGQ13761.1	338	1	396	207	338	132	114	123	86.3636	619	8.1358e-78	Transaldolase A [Beauveria bassiana D1-5]	672828883	KFH73772.1	322	28	396	194	320	128	74	83	57.8125	345	3.21744e-37	transaldolase [Mortierella verticillata NRRL 6337]	758366051	CEP11508.1	322	10	396	188	320	133	73	84	54.8872	343	6.84261e-37	hypothetical protein [Parasitella parasitica]	748558099	GAM36557.1	324	1	396	188
GYY|c34283_g1	262	552914567	ERZ99847.1	304	3	260	143	224	86	39	54	45.3488	184	2.2369e-15	hypothetical protein GLOINDRAFT_980 [Rhizophagus irregularis DAOM 181602]>gi|595448538|gb|EXX57815.1| hypothetical protein RirG_203700 [Rhizophagus irregularis DAOM 197198w]	661181469	CDH56046.1	336	9	260	175	254	84	34	51	40.4762	169	3.98691e-13	lactate dehydrogenase [Lichtheimia corymbifera JMRC:FSU:9682]	671690951	CDS05689.1	282	9	260	122	201	84	35	52	41.6667	165	7.58779e-13	hypothetical protein LRAMOSA08217 [Absidia idahoensis var. thermophila]	189208183	XP_001940425.1	329	3	260	169
GYY|c19083_g1	1596	403164373	XP_003324445.2	372	536	1012	10	200	191	72	100	37.6963	285	1.74551e-25	hypothetical protein PGTG_05251 [Puccinia graminis f. sp. tritici CRL 75-36-700-3]>gi|375165001|gb|EFP80026.2| hypothetical protein PGTG_05251 [Puccinia graminis f. sp. tritici CRL 75-36-700-3]	599393612	XP_007411025.1	685	602	1318	65	314	268	76	114	28.3582	230	1.33532e-17	hypothetical protein MELLADRAFT_78032 [Melampsora larici-populina 98AG31]>gi|328856415|gb|EGG05536.1| hypothetical protein MELLADRAFT_78032 [Melampsora larici-populina 98AG31]	599409655	XP_007413923.1	598	602	1570	159	458	338	91	137	26.9231	210	3.04544e-15	hypothetical protein MELLADRAFT_66115 [Melampsora larici-populina 98AG31]>gi|328853673|gb|EGG02810.1| hypothetical protein MELLADRAFT_66115 [Melampsora larici-populina 98AG31]	403160197	XP_003320748.2	594	602	1546	34
GYY|c32122_g1	345	701779629	KGQ13021.1	1391	1	342	226	339	114	99	106	86.8421	553	1.47867e-63	Formate dehydrogenase-O major subunit [Beauveria bassiana D1-5]	701777518	KGQ11215.1	789	1	345	243	357	115	82	94	71.3043	463	2.10408e-52	Formate dehydrogenase, nitrate-inducible, major subunit [Beauveria bassiana D1-5]
GYY|c24279_g1	233	476403556	AGI63878.1	497	20	232	210	279	71	43	52	60.5634	176	6.76944e-14	hypothetical protein CGSP_10271 [Colletotrichum gloeosporioides]>gi|530469087|gb|EQB50319.1| hypothetical protein CGLO_10271 [Colletotrichum gloeosporioides Cg-14]	596648170	XP_007272707.1	1315	20	232	210	279	71	43	52	60.5634	175	1.81303e-13	subtilisin-like protease [Colletotrichum gloeosporioides Nara gc5]>gi|429863858|gb|ELA38265.1| subtilisin-like protease [Colletotrichum gloeosporioides Nara gc5]	615474157	XP_007602022.1	791	20	232	207	276	71	43	53	60.5634	175	1.85972e-13	PA domain-containing protein [Colletotrichum fioriniae PJ7]>gi|588891825|gb|EXF74286.1| PA domain-containing protein [Colletotrichum fioriniae PJ7]	640923280	KDN67451.1	971	17	232	204
GYY|c16286_g1	2271	403164006	XP_003324090.2	527	321	1901	1	527	527	429	475	81.4042	2350	0	aldehyde dehydrogenase (NAD+) [Puccinia graminis f. sp. tritici CRL 75-36-700-3]>gi|375164704|gb|EFP79671.2| aldehyde dehydrogenase (NAD+) [Puccinia graminis f. sp. tritici CRL 75-36-700-3]	599367726	XP_007406345.1	523	357	1901	10	523	519	383	454	73.7958	2138	0	hypothetical protein MELLADRAFT_47157 [Melampsora larici-populina 98AG31]>gi|328860940|gb|EGG10044.1| hypothetical protein MELLADRAFT_47157 [Melampsora larici-populina 98AG31]	831333985	KLT43533.1	496	381	1883	10	496	501	272	344	54.2914	1408	0	putative aldehyde dehydrogenase [Trichosporon oleaginosus]	658167292	KEI42001.1	500	321	1877	1
GYY|c37274_g1	226	628081554	XP_007702627.1	213	117	224	3	38	36	34	36	94.4444	168	1.14077e-13	hypothetical protein COCSADRAFT_39328 [Bipolaris sorokiniana ND90Pr]>gi|451848324|gb|EMD61630.1| hypothetical protein COCSADRAFT_39328 [Bipolaris sorokiniana ND90Pr]	627834536	XP_007687916.1	213	117	224	3	38	36	34	36	94.4444	168	1.17491e-13	hypothetical protein COCMIDRAFT_5255 [Bipolaris oryzae ATCC 44560]>gi|628208966|ref|XP_007712771.1| hypothetical protein COCCADRAFT_97410 [Bipolaris zeicola 26-R-13]>gi|576918735|gb|EUC32924.1| hypothetical protein COCCADRAFT_97410 [Bipolaris zeicola 26-R-13]>gi|576931990|gb|EUC45540.1| hypothetical protein COCMIDRAFT_5255 [Bipolaris oryzae ATCC 44560]>gi|578490797|gb|EUN28210.1| hypothetical pro…	451999042	EMD91505.1	213	117	224	3	38	36	34	36	94.4444	168	1.19824e-13	hypothetical protein COCHEDRAFT_1136117 [Bipolaris maydis C5]>gi|477591665|gb|ENI08737.1| hypothetical protein COCC4DRAFT_57468 [Bipolaris maydis ATCC 48331]	189189816	XP_001931247.1	212	114	224	3
GYY|c16526_g1	1707	599404837	XP_007413058.1	513	82	1536	20	505	486	311	381	63.9918	1575	0	hypothetical protein MELLADRAFT_49465 [Melampsora larici-populina 98AG31]>gi|328854479|gb|EGG03611.1| hypothetical protein MELLADRAFT_49465 [Melampsora larici-populina 98AG31]	403173384	XP_003332461.2	509	43	1536	9	509	501	311	389	62.0758	1562	0	hypothetical protein PGTG_13846 [Puccinia graminis f. sp. tritici CRL 75-36-700-3]>gi|375170251|gb|EFP88042.2| hypothetical protein PGTG_13846 [Puccinia graminis f. sp. tritici CRL 75-36-700-3]	403174242	XP_003333223.2	518	22	1560	1	516	517	309	386	59.7679	1548	0	hypothetical protein PGTG_14143 [Puccinia graminis f. sp. tritici CRL 75-36-700-3]>gi|375170890|gb|EFP88804.2| hypothetical protein PGTG_14143 [Puccinia graminis f. sp. tritici CRL 75-36-700-3]	599405255	XP_007413134.1	559	16	1527	35
GYY|c31672_g1	252	396468291	XP_003838138.1	500	1	210	349	421	73	45	57	61.6438	210	2.25422e-18	hypothetical protein LEMA_P116620.1 [Leptosphaeria maculans JN3]>gi|312214705|emb|CBX94659.1| hypothetical protein LEMA_P116620.1 [Leptosphaeria maculans JN3]	189202098	XP_001937385.1	644	1	225	485	560	77	49	56	63.6364	156	5.53962e-11	hypothetical protein PTRG_07053 [Pyrenophora tritici-repentis Pt-1C-BFP]>gi|187984484|gb|EDU49972.1| hypothetical protein PTRG_07053 [Pyrenophora tritici-repentis Pt-1C-BFP]	330907760	XP_003295928.1	458	1	246	299	381	84	49	58	58.3333	151	1.77714e-10	hypothetical protein PTT_03768 [Pyrenophora teres f. teres 0-1]>gi|311332345|gb|EFQ95976.1| hypothetical protein PTT_03768 [Pyrenophora teres f. teres 0-1]	636599507	XP_008031092.1	509	1	222	350
GYY|c38164_g1	283	358056284	GAA97767.1	167	85	282	66	131	66	39	49	59.0909	209	2.28521e-19	hypothetical protein E5Q_04446 [Mixia osmundae IAM 14324]>gi|658167144|gb|KEI41853.1| hypothetical protein L969DRAFT_68380 [Mixia osmundae IAM 14324]	241957938	XP_002421688.1	167	85	282	66	131	66	36	47	54.5455	195	2.20251e-17	microtubule and mitochondria-interacting protein, putative; translation machinery-associated protein, putative; translationally-controlled tumor protein homolog, putative [Candida dubliniensis CD36]>gi|223645033|emb|CAX39627.1| microtubule and mitochondria-interacting protein, putative [Candida dubliniensis CD36]	691788119	CDO75581.1	173	85	282	72	137	66	36	48	54.5455	193	4.77765e-17	hypothetical protein BN946_scf184858.g21 [Trametes cinnabarina]	639559555	KDN37411.1	167	82	282	65
GYY|c21075_g2	1184	813208316	GAO50577.1	3332	4	1113	1861	2216	380	122	194	32.1053	264	3.74474e-22	hypothetical protein G7K_4701-t1 [Saitoella complicata NRRL Y-17804]	820657623	CED84853.1	2299	4	1113	1908	2250	377	122	183	32.3607	262	6.45895e-22	multi-sensor hybrid histidine kinase [Xanthophyllomyces dendrorhous]	820657232	CED84462.1	811	4	1113	378	749	387	128	183	33.0749	245	5.05997e-20	multi-sensor hybrid histidine kinase [Xanthophyllomyces dendrorhous]	813207833	GAO50967.1	2760	4	1113	2310
GYY|c16312_g1	770	189190434	XP_001931556.1	151	283	735	1	151	151	146	149	96.6887	697	3.25062e-90	cofilin [Pyrenophora tritici-repentis Pt-1C-BFP]>gi|187973162|gb|EDU40661.1| cofilin [Pyrenophora tritici-repentis Pt-1C-BFP]	636583163	XP_008022920.1	151	283	735	1	151	151	144	151	95.3642	694	8.10926e-90	hypothetical protein SETTUDRAFT_37828 [Setosphaeria turcica Et28A]>gi|482812592|gb|EOA89311.1| hypothetical protein SETTUDRAFT_37828 [Setosphaeria turcica Et28A]	578492936	EUN30332.1	151	283	735	1	151	151	143	150	94.702	693	1.26693e-89	hypothetical protein COCVIDRAFT_13251 [Bipolaris victoriae FI3]	628063712	XP_007697269.1	151	283	735	1
GYY|c37060_g1	269	628086582	XP_007705141.1	567	1	267	244	332	89	84	87	94.382	493	9.55679e-58	hypothetical protein COCSADRAFT_175963 [Bipolaris sorokiniana ND90Pr]>gi|451846121|gb|EMD59432.1| hypothetical protein COCSADRAFT_175963 [Bipolaris sorokiniana ND90Pr]	451994904	EMD87373.1	567	1	267	244	332	89	84	87	94.382	492	1.36016e-57	hypothetical protein COCHEDRAFT_1184295 [Bipolaris maydis C5]>gi|477589495|gb|ENI06571.1| hypothetical protein COCC4DRAFT_192430 [Bipolaris maydis ATCC 48331]	578486485	EUN23959.1	567	1	267	244	332	89	84	87	94.382	491	1.57286e-57	hypothetical protein COCVIDRAFT_107448 [Bipolaris victoriae FI3]	628206859	XP_007712252.1	567	1	267	244
GYY|c26812_g1	305	748486774	XP_011118607.1	610	2	304	369	469	101	101	101	100	539	6.57304e-64	hypothetical protein AOL_s00007g404 [Arthrobotrys oligospora ATCC 24927]>gi|345569795|gb|EGX52621.1| hypothetical protein AOL_s00007g404 [Arthrobotrys oligospora ATCC 24927]	582959166	EWC47368.1	561	2	304	320	420	101	93	98	92.0792	504	4.08961e-59	V-type proton ATPase catalytic subunit A [Drechslerella stenobrocha 248]	347835329	CCD49901.1	265	2	304	24	124	101	87	93	86.1386	471	4.56038e-57	hypothetical protein BofuT4_P096090.1 [Botrytis cinerea T4]	751751334	KIM99514.1	683	2	304	442
GYY|c18275_g1	3431	599401209	XP_007412369.1	700	182	2170	4	662	665	375	486	56.391	2091	0	family 5 glycoside hydrolase [Melampsora larici-populina 98AG31]>gi|328855112|gb|EGG04240.1| family 5 glycoside hydrolase [Melampsora larici-populina 98AG31]	634349759	KDE05055.1	766	185	2191	42	748	710	319	422	44.9296	1493	0	hypothetical protein MVLG_04497 [Microbotryum violaceum p1A1 Lamole]>gi|634349760|gb|KDE05056.1| hypothetical protein, variant [Microbotryum violaceum p1A1 Lamole]	358058843	GAA95241.1	709	191	2203	7	684	697	299	406	42.8981	1362	2.45545e-170	hypothetical protein E5Q_01897 [Mixia osmundae IAM 14324]>gi|658166555|gb|KEI41265.1| glycoside hydrolase family 5 protein [Mixia osmundae IAM 14324]	646300169	KDQ21322.1	756	185	2155	34
GYY|c9014_g1	1928	599382806	XP_007409082.1	922	206	400	50	114	65	61	64	93.8462	358	6.11634e-33	hypothetical protein MELLADRAFT_85503 [Melampsora larici-populina 98AG31]>gi|328858638|gb|EGG07750.1| hypothetical protein MELLADRAFT_85503 [Melampsora larici-populina 98AG31]	403171757	XP_003889415.1	786	206	394	49	111	63	61	62	96.8254	354	1.49736e-32	zinc-finger protein CreA/MIG, variant [Puccinia graminis f. sp. tritici CRL 75-36-700-3]>gi|403171759|ref|XP_003330954.2| zinc-finger protein CreA/MIG [Puccinia graminis f. sp. tritici CRL 75-36-700-3]>gi|375169322|gb|EHS63854.1| zinc-finger protein CreA/MIG, variant [Puccinia graminis f. sp. tritici CRL 75-36-700-3]>gi|375169323|gb|EFP86535.2| zinc-finger protein CreA/MIG [Puccinia graminis f. s…	443925031	ELU43960.1	486	206	400	44	108	65	55	60	84.6154	316	1.31091e-28	zf-C2H2 domain-containing protein [Rhizoctonia solani AG-1 IA]	660969139	KEP53091.1	668	206	400	40
GYY|c21904_g2	1482	403158549	XP_003319254.2	459	633	1481	6	263	285	191	225	67.0175	1014	5.36494e-130	hypothetical protein PGTG_01428 [Puccinia graminis f. sp. tritici CRL 75-36-700-3]>gi|375166354|gb|EFP74835.2| hypothetical protein PGTG_01428 [Puccinia graminis f. sp. tritici CRL 75-36-700-3]	599391510	XP_007410629.1	398	639	1481	1	235	281	165	206	58.7189	852	1.38825e-106	hypothetical protein MELLADRAFT_36361 [Melampsora larici-populina 98AG31]>gi|328856859|gb|EGG05978.1| hypothetical protein MELLADRAFT_36361 [Melampsora larici-populina 98AG31]	749768100	KII92532.1	421	648	1481	12	258	283	118	162	41.6961	549	1.38441e-61	hypothetical protein PLICRDRAFT_155122 [Plicaturopsis crispa FD-325 SS-3]	336371739	EGO00079.1	402	633	1481	3
GYY|c24275_g1	217	23263922	AAN16263.1	229	3	215	28	104	80	47	57	58.75	170	6.69818e-14	beta-tubulin, partial [Cladonia rappii]	20429154	CAD30550.1	267	3	215	63	139	80	48	57	60	166	3.27912e-13	putative beta-tubulin [Gigaspora margarita]	32816013	AAP88367.1	272	3	215	68	144	80	48	57	60	165	3.56415e-13	beta tubulin [Rhizophagus intraradices]	32816015	AAP88368.1	263	3	215	59
GYY|c29233_g1	210	599101682	XP_007381338.1	69	3	95	39	69	31	19	25	61.2903	113	1.48456e-06	transcription cofactor Pc4, partial [Punctularia strigosozonata HHB-11173 SS5]>gi|390602418|gb|EIN11811.1| transcription cofactor Pc4, partial [Punctularia strigosozonata HHB-11173 SS5]
GYY|c22909_g1	282	169609108	XP_001797973.1	298	11	139	256	297	43	33	35	76.7442	127	2.31504e-07	hypothetical protein SNOG_07639 [Phaeosphaeria nodorum SN15]>gi|160701783|gb|EAT85105.2| hypothetical protein SNOG_07639 [Phaeosphaeria nodorum SN15]	636580085	XP_008021381.1	302	11	82	260	283	24	22	23	91.6667	127	2.66145e-07	hypothetical protein SETTUDRAFT_101920 [Setosphaeria turcica Et28A]>gi|482813895|gb|EOA90573.1| hypothetical protein SETTUDRAFT_101920 [Setosphaeria turcica Et28A]	628070325	XP_007699816.1	324	11	82	281	304	24	21	23	87.5	126	3.28739e-07	hypothetical protein COCSADRAFT_36894 [Bipolaris sorokiniana ND90Pr]>gi|451851014|gb|EMD64315.1| hypothetical protein COCSADRAFT_36894 [Bipolaris sorokiniana ND90Pr]	628223339	XP_007715207.1	325	11	82	281
GYY|c19143_g1	1063	331246855	XP_003336058.1	126	186	521	1	112	112	90	99	80.3571	486	1.62269e-57	hypothetical protein PGTG_17495 [Puccinia graminis f. sp. tritici CRL 75-36-700-3]>gi|309315048|gb|EFP91639.1| hypothetical protein PGTG_17495 [Puccinia graminis f. sp. tritici CRL 75-36-700-3]	599386184	XP_007409627.1	129	186	524	1	115	115	86	100	74.7826	469	6.46005e-55	hypothetical protein MELLADRAFT_86012 [Melampsora larici-populina 98AG31]>gi|328858071|gb|EGG07185.1| hypothetical protein MELLADRAFT_86012 [Melampsora larici-populina 98AG31]	155970647	ABU41922.1	125	186	521	1	111	112	65	87	58.0357	363	2.32425e-39	hypothetical protein [Dactylellina haptotyla]	557997497	EST06970.1	123	192	524	2
GYY|c8384_g1	3195	331245069	XP_003335172.1	928	535	3195	46	921	912	415	548	45.5044	1708	0	hypothetical protein PGTG_16779 [Puccinia graminis f. sp. tritici CRL 75-36-700-3]>gi|309314162|gb|EFP90753.1| hypothetical protein PGTG_16779 [Puccinia graminis f. sp. tritici CRL 75-36-700-3]	599427000	XP_007418072.1	880	967	3195	53	770	784	323	445	41.199	1194	2.7114e-144	hypothetical protein MELLADRAFT_95512 [Melampsora larici-populina 98AG31]>gi|328849499|gb|EGF98678.1| hypothetical protein MELLADRAFT_95512 [Melampsora larici-populina 98AG31]	758985990	XP_011391983.1	829	988	1872	430	762	348	89	153	25.5747	237	9.8305e-18	MAP kinase pathway-interacting protein [Ustilago maydis 521]>gi|13925747|gb|AAK49432.1|AF268070_1 MAP kinase pathway-interacting Ubc2 [Ustilago maydis]>gi|757943780|gb|KIS66261.1| MAP kinase pathway-interacting protein [Ustilago maydis 521]	388856606	CCF49723.1	857	988	1887	432
GYY|c28350_g1	1766	403164963	XP_003890079.1	690	519	950	275	415	144	47	75	32.6389	225	7.65501e-17	hypothetical protein PGTG_21269 [Puccinia graminis f. sp. tritici CRL 75-36-700-3]>gi|375165475|gb|EHS62919.1| hypothetical protein PGTG_21269 [Puccinia graminis f. sp. tritici CRL 75-36-700-3]	403166058	XP_003325968.2	645	519	950	268	408	144	47	75	32.6389	224	8.39983e-17	hypothetical protein PGTG_07798 [Puccinia graminis f. sp. tritici CRL 75-36-700-3]>gi|375166054|gb|EFP81549.2| hypothetical protein PGTG_07798 [Puccinia graminis f. sp. tritici CRL 75-36-700-3]	331215243	XP_003320302.1	866	519	1085	158	366	210	61	92	29.0476	223	1.23718e-16	hypothetical protein PGTG_01214 [Puccinia graminis f. sp. tritici CRL 75-36-700-3]>gi|309299292|gb|EFP75883.1| hypothetical protein PGTG_01214 [Puccinia graminis f. sp. tritici CRL 75-36-700-3]	403159655	XP_003320243.2	530	519	848	230
GYY|c13900_g1	3207	331246142	XP_003335705.1	390	1046	2155	22	390	375	185	250	49.3333	883	1.89914e-105	hypothetical protein PGTG_17143 [Puccinia graminis f. sp. tritici CRL 75-36-700-3]>gi|309314695|gb|EFP91286.1| hypothetical protein PGTG_17143 [Puccinia graminis f. sp. tritici CRL 75-36-700-3]	599369441	XP_007406690.1	452	1046	2227	25	452	433	169	240	39.03	687	3.3223e-77	hypothetical protein MELLADRAFT_71039 [Melampsora larici-populina 98AG31]>gi|328861285|gb|EGG10389.1| hypothetical protein MELLADRAFT_71039 [Melampsora larici-populina 98AG31]	403165434	XP_003325448.2	492	1121	2233	17	414	410	120	209	29.2683	393	1.31693e-37	hypothetical protein PGTG_07281 [Puccinia graminis f. sp. tritici CRL 75-36-700-3]>gi|375165720|gb|EFP81029.2| hypothetical protein PGTG_07281 [Puccinia graminis f. sp. tritici CRL 75-36-700-3]	599407791	XP_007413580.1	409	1154	1894	116
GYY|c1871_g2	410	403161606	XP_003321918.2	310	15	410	76	207	134	38	74	28.3582	170	9.1046e-13	hypothetical protein PGTG_03455 [Puccinia graminis f. sp. tritici CRL 75-36-700-3]>gi|375171851|gb|EFP77499.2| hypothetical protein PGTG_03455 [Puccinia graminis f. sp. tritici CRL 75-36-700-3]	403163949	XP_003890165.1	258	18	410	76	206	131	33	73	25.1908	156	4.70079e-11	hypothetical protein, variant [Puccinia graminis f. sp. tritici CRL 75-36-700-3]>gi|375164682|gb|EHS62748.1| hypothetical protein, variant [Puccinia graminis f. sp. tritici CRL 75-36-700-3]	331222721	XP_003324034.1	310	18	410	76	206	131	33	73	25.1908	156	6.86251e-11	hypothetical protein PGTG_05936 [Puccinia graminis f. sp. tritici CRL 75-36-700-3]>gi|309303024|gb|EFP79615.1| hypothetical protein PGTG_05936 [Puccinia graminis f. sp. tritici CRL 75-36-700-3]	599375257	XP_007407711.1	271	45	407	78
GYY|c26816_g1	212	330939526	XP_003305859.1	137	3	212	10	79	70	65	67	92.8571	362	6.39329e-43	hypothetical protein PTT_18810 [Pyrenophora teres f. teres 0-1]>gi|311316953|gb|EFQ86046.1| hypothetical protein PTT_18810 [Pyrenophora teres f. teres 0-1]	451999535	EMD91997.1	137	3	212	10	79	70	64	68	91.4286	361	9.14338e-43	hypothetical protein COCHEDRAFT_1021013 [Bipolaris maydis C5]>gi|477585432|gb|ENI02520.1| hypothetical protein COCC4DRAFT_33398 [Bipolaris maydis ATCC 48331]	628061738	XP_007696638.1	137	3	212	10	79	70	64	68	91.4286	361	9.6527e-43	hypothetical protein COCSADRAFT_34542 [Bipolaris sorokiniana ND90Pr]>gi|451854458|gb|EMD67751.1| hypothetical protein COCSADRAFT_34542 [Bipolaris sorokiniana ND90Pr]	636583695	XP_008023186.1	137	3	212	10
GYY|c2720_g1	556	331243693	XP_003334489.1	546	1	252	51	134	84	33	48	39.2857	162	7.83333e-11	hypothetical protein PGTG_15918 [Puccinia graminis f. sp. tritici CRL 75-36-700-3]>gi|309313479|gb|EFP90070.1| hypothetical protein PGTG_15918 [Puccinia graminis f. sp. tritici CRL 75-36-700-3]
GYY|c9084_g1	1430	331227403	XP_003326370.1	291	139	1011	1	291	291	264	281	90.7216	1338	0	hypothetical protein PGTG_08200 [Puccinia graminis f. sp. tritici CRL 75-36-700-3]>gi|309305360|gb|EFP81951.1| hypothetical protein PGTG_08200 [Puccinia graminis f. sp. tritici CRL 75-36-700-3]	599372197	XP_007407158.1	291	139	1011	1	291	291	241	271	82.8179	1261	4.38251e-170	hypothetical protein MELLADRAFT_71234 [Melampsora larici-populina 98AG31]>gi|328860325|gb|EGG09431.1| hypothetical protein MELLADRAFT_71234 [Melampsora larici-populina 98AG31]	358054282	GAA99208.1	288	235	1008	30	287	258	170	201	65.8915	917	4.66154e-118	hypothetical protein E5Q_05901 [Mixia osmundae IAM 14324]>gi|658165119|gb|KEI39831.1| hypothetical protein L969DRAFT_72967 [Mixia osmundae IAM 14324]	472585337	EMS22891.1	289	235	1008	31
GYY|c32302_g1	508	701780759	KGQ14034.1	483	1	480	63	221	162	82	105	50.6173	384	2.30815e-41	putative L,D-transpeptidase ErfK/SrfK [Beauveria bassiana D1-5]
GYY|c18228_g1	2636	331225271	XP_003325306.1	520	856	2208	22	466	451	378	409	83.8137	1959	0	hypothetical protein PGTG_07139 [Puccinia graminis f. sp. tritici CRL 75-36-700-3]>gi|309304296|gb|EFP80887.1| hypothetical protein PGTG_07139 [Puccinia graminis f. sp. tritici CRL 75-36-700-3]	599391385	XP_007410611.1	526	763	2169	32	501	471	395	431	83.8641	1951	0	family 4 carbohydrate esterase [Melampsora larici-populina 98AG31]>gi|328856841|gb|EGG05960.1| family 4 carbohydrate esterase [Melampsora larici-populina 98AG31]	618809885	XP_007307638.1	513	760	2130	18	481	464	305	368	65.7328	1582	0	hypothetical protein STEHIDRAFT_83725 [Stereum hirsutum FP-91666 SS1]>gi|389742364|gb|EIM83551.1| hypothetical protein STEHIDRAFT_83725 [Stereum hirsutum FP-91666 SS1]	695531523	XP_009540641.1	513	856	2145	14
GYY|c37374_g1	247	599359312	XP_007404760.1	484	3	203	149	215	67	48	56	71.6418	277	6.25597e-28	aspartic peptidase A1 [Melampsora larici-populina 98AG31]>gi|328863285|gb|EGG12385.1| aspartic peptidase A1 [Melampsora larici-populina 98AG31]	403160495	XP_003320991.2	354	6	215	66	133	70	47	58	67.1429	256	2.18661e-25	hypothetical protein PGTG_02033 [Puccinia graminis f. sp. tritici CRL 75-36-700-3]>gi|375170271|gb|EFP76572.2| hypothetical protein PGTG_02033 [Puccinia graminis f. sp. tritici CRL 75-36-700-3]	660968904	KEP52895.1	440	3	242	93	170	80	45	58	56.25	228	3.60301e-21	aspartic protease [Rhizoctonia solani 123E]	576991255	EUC63957.1	440	3	242	93
GYY|c33188_g1	233	758359439	CEP18264.1	681	26	232	190	259	70	31	43	44.2857	126	4.09528e-07	hypothetical protein [Parasitella parasitica]	156045509	XP_001589310.1	700	104	232	237	279	43	25	30	58.1395	124	7.85888e-07	hypothetical protein SS1G_09944 [Sclerotinia sclerotiorum 1980]>gi|154694338|gb|EDN94076.1| hypothetical protein SS1G_09944 [Sclerotinia sclerotiorum 1980 UF-70]	511004026	EPB85407.1	663	2	232	161	237	77	25	42	32.4675	122	1.48216e-06	hypothetical protein HMPREF1544_07778 [Mucor circinelloides f. circinelloides 1006PhL]	631245343	XP_007917593.1	694	113	232	234
GYY|c18946_g1	931	403160238	XP_003890586.1	435	2	553	5	187	185	61	100	32.973	266	7.00065e-24	hypothetical protein PGTG_20873 [Puccinia graminis f. sp. tritici CRL 75-36-700-3]>gi|375169472|gb|EHS63891.1| hypothetical protein PGTG_20873 [Puccinia graminis f. sp. tritici CRL 75-36-700-3]	599366538	XP_007406127.1	458	86	520	4	153	150	48	72	32	175	9.77695e-12	hypothetical protein MELLADRAFT_115495 [Melampsora larici-populina 98AG31]>gi|328861555|gb|EGG10658.1| hypothetical protein MELLADRAFT_115495 [Melampsora larici-populina 98AG31]	599385020	XP_007409425.1	444	17	517	12	178	170	49	79	28.8235	160	7.41634e-10	hypothetical protein MELLADRAFT_116242 [Melampsora larici-populina 98AG31]>gi|328858405|gb|EGG07518.1| hypothetical protein MELLADRAFT_116242 [Melampsora larici-populina 98AG31]	599406490	XP_007413353.1	333	2	445	27
GYY|c13709_g1	1672	403160795	XP_003321237.2	241	1016	1270	157	241	85	82	84	96.4706	440	1.39461e-73	ubiquitin-conjugating enzyme E2 D/E [Puccinia graminis f. sp. tritici CRL 75-36-700-3]>gi|375170400|gb|EFP76818.2| ubiquitin-conjugating enzyme E2 D/E [Puccinia graminis f. sp. tritici CRL 75-36-700-3]	599387565	XP_007409925.1	147	1016	1270	63	147	85	80	84	94.1176	433	4.53931e-72	hypothetical protein MELLADRAFT_48301 [Melampsora larici-populina 98AG31]>gi|328857850|gb|EGG06965.1| hypothetical protein MELLADRAFT_48301 [Melampsora larici-populina 98AG31]	598045943	XP_007352344.1	147	1016	1270	63	147	85	76	83	89.4118	410	9.12324e-70	ubiquitin-conjugating enzyme E2 [Auricularia delicata TFB-10046 SS5]>gi|393231975|gb|EJD39562.1| ubiquitin-conjugating enzyme E2 [Auricularia delicata TFB-10046 SS5]	646394183	KDQ58597.1	147	1016	1270	63
GYY|c17367_g1	1102	331243742	XP_003334513.1	96	574	858	2	96	95	92	95	96.8421	488	5.54224e-58	U6 snRNA-associated Sm-like protein LSm2 [Puccinia graminis f. sp. tritici CRL 75-36-700-3]>gi|309313503|gb|EFP90094.1| U6 snRNA-associated Sm-like protein LSm2 [Puccinia graminis f. sp. tritici CRL 75-36-700-3]	634354351	KDE09370.1	97	577	858	2	95	94	76	89	80.8511	422	2.84995e-48	U6 snRNA-associated Sm-like protein LSm2 [Microbotryum violaceum p1A1 Lamole]	599427420	XP_007418203.1	161	598	849	23	106	84	80	84	95.2381	425	6.72033e-48	hypothetical protein MELLADRAFT_113458 [Melampsora larici-populina 98AG31]>gi|328849372|gb|EGF98554.1| hypothetical protein MELLADRAFT_113458 [Melampsora larici-populina 98AG31]	758981413	XP_011390349.1	96	574	858	2
GYY|c34675_g1	229	171682312	XP_001906099.1	988	3	224	2	75	74	39	48	52.7027	145	1.6349e-09	hypothetical protein [Podospora anserina S mat+]>gi|170941115|emb|CAP66765.1| unnamed protein product [Podospora anserina S mat+]>gi|681098605|emb|CDP28500.1| Putative ATP-dependent DNA helicase [Podospora anserina S mat+]	729185240	CEJ91094.1	992	6	224	9	81	73	39	49	53.4247	137	1.7296e-08	hypothetical protein VHEMI06831 [Torrubiella hemipterigena]	729700516	CEJ02483.1	237	18	224	9	77	69	34	46	49.2754	129	5.0554e-08	hypothetical protein RMCBS344292_16486 [Rhizopus microsporus]	743647013	KID78079.1	992	27	227	9
GYY|c16039_g1	639	552912859	ERZ98248.1	149	183	518	38	149	112	100	107	89.2857	535	2.13268e-66	hypothetical protein GLOINDRAFT_287866 [Rhizophagus irregularis DAOM 181602]>gi|595451463|gb|EXX59241.1| ribosomal 40S subunit protein S15 [Rhizophagus irregularis DAOM 197198w]	595451464	EXX59242.1	112	183	518	1	112	112	100	107	89.2857	527	8.80494e-66	ribosomal 40S subunit protein S15 [Rhizophagus irregularis DAOM 197198w]	575479820	XP_006679204.1	151	183	518	40	151	112	96	106	85.7143	529	1.61898e-65	hypothetical protein BATDEDRAFT_88603 [Batrachochytrium dendrobatidis JAM81]>gi|328770147|gb|EGF80189.1| hypothetical protein BATDEDRAFT_88603 [Batrachochytrium dendrobatidis JAM81]	667785648	XP_007871963.1	145	183	518	34
GYY|c17331_g1	1923	403171115	XP_003330341.2	1055	219	1721	5	511	514	334	394	64.9805	1792	0	DNA polymerase delta subunit 1 [Puccinia graminis f. sp. tritici CRL 75-36-700-3]>gi|375169039|gb|EFP85922.2| DNA polymerase delta subunit 1 [Puccinia graminis f. sp. tritici CRL 75-36-700-3]	599401713	XP_007412471.1	1067	216	1619	31	513	486	322	385	66.2551	1764	0	hypothetical protein MELLADRAFT_53062 [Melampsora larici-populina 98AG31]>gi|328855214|gb|EGG04342.1| hypothetical protein MELLADRAFT_53062 [Melampsora larici-populina 98AG31]	634350802	KDE06027.1	1123	219	1625	103	571	472	268	343	56.7797	1459	0	DNA polymerase delta catalytic subunit [Microbotryum violaceum p1A1 Lamole]	820654263	CDZ96215.1	1025	234	1742	19
GYY|c36431_g1	367	331232775	XP_003329049.1	270	2	151	221	270	50	32	37	64	163	3.74129e-12	hypothetical protein PGTG_10789 [Puccinia graminis f. sp. tritici CRL 75-36-700-3]>gi|309308039|gb|EFP84630.1| hypothetical protein PGTG_10789 [Puccinia graminis f. sp. tritici CRL 75-36-700-3]	599398255	XP_007411836.1	272	2	136	219	263	45	25	33	55.5556	134	4.43273e-08	hypothetical protein MELLADRAFT_124554 [Melampsora larici-populina 98AG31]>gi|328855620|gb|EGG04745.1| hypothetical protein MELLADRAFT_124554 [Melampsora larici-populina 98AG31]
GYY|c13238_g1	1051	599412360	XP_007414316.1	183	161	493	95	181	111	51	60	45.9459	226	1.24806e-19	hypothetical protein MELLADRAFT_110193 [Melampsora larici-populina 98AG31]>gi|328853191|gb|EGG02331.1| hypothetical protein MELLADRAFT_110193 [Melampsora larici-populina 98AG31]	170111765	XP_001887086.1	107	158	493	31	100	112	40	52	35.7143	160	5.63802e-11	predicted protein [Laccaria bicolor S238N-H82]>gi|164638129|gb|EDR02409.1| predicted protein, partial [Laccaria bicolor S238N-H82]	358383111	EHK20780.1	167	158	493	53	151	112	38	58	33.9286	161	1.05772e-10	hypothetical protein TRIVIDRAFT_49803 [Trichoderma virens Gv29-8]	646387044	KDQ52025.1	204	158	493	117
GYY|c19566_g1	2192	403169145	XP_003328661.2	690	820	1989	154	543	402	170	239	42.2886	741	3.22256e-84	hypothetical protein PGTG_10620 [Puccinia graminis f. sp. tritici CRL 75-36-700-3]>gi|375167821|gb|EFP84242.2| hypothetical protein PGTG_10620 [Puccinia graminis f. sp. tritici CRL 75-36-700-3]	599404136	XP_007412933.1	952	922	2028	500	847	407	129	179	31.6953	453	1.70243e-44	hypothetical protein MELLADRAFT_109034 [Melampsora larici-populina 98AG31]>gi|328854688|gb|EGG03819.1| hypothetical protein MELLADRAFT_109034 [Melampsora larici-populina 98AG31]	511008093	EPB89365.1	637	799	1557	17	220	253	82	117	32.4111	321	1.82495e-28	hypothetical protein HMPREF1544_03874 [Mucor circinelloides f. circinelloides 1006PhL]	661186041	CDH52034.1	663	784	1545	434
GYY|c35593_g1	305	330915812	XP_003297182.1	408	1	303	188	288	101	98	100	97.0297	540	6.71711e-66	hypothetical protein PTT_07498 [Pyrenophora teres f. teres 0-1]>gi|311330316|gb|EFQ94743.1| hypothetical protein PTT_07498 [Pyrenophora teres f. teres 0-1]	189203387	XP_001938029.1	408	1	303	188	288	101	97	100	96.0396	538	1.70519e-65	12-oxophytodienoate reductase 1 [Pyrenophora tritici-repentis Pt-1C-BFP]>gi|187985128|gb|EDU50616.1| 12-oxophytodienoate reductase 1 [Pyrenophora tritici-repentis Pt-1C-BFP]	636584171	XP_008023424.1	414	1	303	194	294	101	91	99	90.099	519	1.35274e-62	hypothetical protein SETTUDRAFT_168005 [Setosphaeria turcica Et28A]>gi|482812011|gb|EOA88743.1| hypothetical protein SETTUDRAFT_168005 [Setosphaeria turcica Et28A]	169602385	XP_001794614.1	392	1	303	173
GYY|c32444_g1	540	599425895	XP_007417724.1	660	2	520	254	424	173	80	108	46.2428	379	4.05416e-40	hypothetical protein MELLADRAFT_113068 [Melampsora larici-populina 98AG31]>gi|328849863|gb|EGF99036.1| hypothetical protein MELLADRAFT_113068 [Melampsora larici-populina 98AG31]	331213109	XP_003319236.1	668	2	526	263	434	175	77	107	44	379	4.61633e-40	hypothetical protein PGTG_01410 [Puccinia graminis f. sp. tritici CRL 75-36-700-3]>gi|309298226|gb|EFP74817.1| hypothetical protein PGTG_01410 [Puccinia graminis f. sp. tritici CRL 75-36-700-3]	403170038	XP_003329443.2	751	2	526	346	517	175	68	107	38.8571	346	3.12091e-35	hypothetical protein PGTG_11193 [Puccinia graminis f. sp. tritici CRL 75-36-700-3]>gi|375168538|gb|EFP85024.2| hypothetical protein PGTG_11193 [Puccinia graminis f. sp. tritici CRL 75-36-700-3]	403171213	XP_003330442.2	701	2	526	293
GYY|c20715_g1	3451	599384938	XP_007409406.1	937	770	2782	276	937	671	493	558	73.4724	2483	0	hypothetical protein MELLADRAFT_116253 [Melampsora larici-populina 98AG31]>gi|328858386|gb|EGG07499.1| hypothetical protein MELLADRAFT_116253 [Melampsora larici-populina 98AG31]	814541365	CEQ41349.1	828	902	2782	214	828	627	373	463	59.4896	1935	0	SPOSA6832_03069, partial [Sporidiobolus salmonicolor]	358057102	GAA97009.1	863	902	2782	240	863	642	371	456	57.7882	1927	0	hypothetical protein E5Q_03683 [Mixia osmundae IAM 14324]	588262621	XP_006960454.1	767	902	2782	147
GYY|c21798_g1	4003	331224929	XP_003325136.1	1074	185	3295	6	1047	1057	760	874	71.9016	3808	0	hypothetical protein PGTG_06673 [Puccinia graminis f. sp. tritici CRL 75-36-700-3]>gi|309304126|gb|EFP80717.1| hypothetical protein PGTG_06673 [Puccinia graminis f. sp. tritici CRL 75-36-700-3]	599375713	XP_007407817.1	1023	161	3268	8	997	1044	752	851	72.0307	3745	0	hypothetical protein MELLADRAFT_104717 [Melampsora larici-populina 98AG31]>gi|328859735|gb|EGG08843.1| hypothetical protein MELLADRAFT_104717 [Melampsora larici-populina 98AG31]	634351062	KDE06272.1	1031	266	3148	49	933	967	526	656	54.395	2576	0	pre-mRNA-splicing factor SYF1 [Microbotryum violaceum p1A1 Lamole]	597934114	XP_007321401.1	996	269	3334	42
GYY|c22068_g1	1339	403177031	XP_003335622.2	238	3	530	1	176	176	139	156	78.9773	775	6.55933e-98	hypothetical protein PGTG_16394 [Puccinia graminis f. sp. tritici CRL 75-36-700-3]>gi|375172698|gb|EFP91203.2| hypothetical protein PGTG_16394 [Puccinia graminis f. sp. tritici CRL 75-36-700-3]	599362245	XP_007405300.1	230	3	530	1	176	176	122	146	69.3182	679	1.14147e-83	hypothetical protein MELLADRAFT_46825 [Melampsora larici-populina 98AG31]>gi|328862564|gb|EGG11665.1| hypothetical protein MELLADRAFT_46825 [Melampsora larici-populina 98AG31]	358055982	GAA98327.1	229	3	530	1	176	176	107	136	60.7955	608	4.60485e-73	hypothetical protein E5Q_05012 [Mixia osmundae IAM 14324]>gi|658165808|gb|KEI40519.1| hypothetical protein L969DRAFT_93073 [Mixia osmundae IAM 14324]	597906994	XP_007300796.1	230	3	530	1
GYY|c18050_g1	2034	403178336	XP_003336784.2	459	655	1536	178	459	294	228	254	77.551	1161	0	hypothetical protein PGTG_18352 [Puccinia graminis f. sp. tritici CRL 75-36-700-3]>gi|375164111|gb|EFP92365.2| hypothetical protein PGTG_18352 [Puccinia graminis f. sp. tritici CRL 75-36-700-3]	599396991	XP_007411645.1	503	661	1641	177	503	328	213	270	64.939	1089	3.90935e-138	hypothetical protein MELLADRAFT_88142 [Melampsora larici-populina 98AG31]>gi|328856157|gb|EGG05280.1| hypothetical protein MELLADRAFT_88142 [Melampsora larici-populina 98AG31]	814541747	CEQ40973.1	507	613	1641	162	507	352	155	230	44.0341	668	3.66687e-85	SPOSA6832_02639, partial [Sporidiobolus salmonicolor]	358057386	GAA96735.1	514	655	1641	182
GYY|c17306_g1	1859	403159742	XP_003320320.2	426	569	1798	13	426	421	322	361	76.4846	1559	0	hypothetical protein PGTG_01232 [Puccinia graminis f. sp. tritici CRL 75-36-700-3]>gi|375168224|gb|EFP75901.2| hypothetical protein PGTG_01232 [Puccinia graminis f. sp. tritici CRL 75-36-700-3]	599370080	XP_007406795.1	393	569	1774	5	393	403	302	335	74.938	1467	0	hypothetical protein MELLADRAFT_47347 [Melampsora larici-populina 98AG31]>gi|328860636|gb|EGG09741.1| hypothetical protein MELLADRAFT_47347 [Melampsora larici-populina 98AG31]	658162854	KEI37571.1	375	569	1777	1	375	416	175	242	42.0673	751	2.02538e-90	hypothetical protein L969DRAFT_89521 [Mixia osmundae IAM 14324]	358060563	GAA93713.1	386	569	1777	1
GYY|c8927_g1	457	552926611	ESA10514.1	142	14	361	2	118	117	52	75	44.4444	254	2.23861e-25	hypothetical protein GLOINDRAFT_348172 [Rhizophagus irregularis DAOM 181602]>gi|595477942|gb|EXX67641.1| hypothetical protein RirG_112590 [Rhizophagus irregularis DAOM 197198w]>gi|595477944|gb|EXX67643.1| hypothetical protein RirG_112590 [Rhizophagus irregularis DAOM 197198w]	595477943	EXX67642.1	127	14	331	2	108	107	45	67	42.0561	227	1.3284e-21	hypothetical protein RirG_112590 [Rhizophagus irregularis DAOM 197198w]	672826747	KFH71637.1	140	14	331	2	107	107	49	69	45.7944	220	2.34083e-20	ribosomal protein L28e [Mortierella verticillata NRRL 6337]	758984332	XP_011391375.1	153	8	364	1
GYY|c9783_g1	399	169621021	XP_001803921.1	416	273	398	363	404	42	36	38	85.7143	190	3.56133e-15	hypothetical protein SNOG_13714 [Phaeosphaeria nodorum SN15]>gi|111057618|gb|EAT78738.1| hypothetical protein SNOG_13714 [Phaeosphaeria nodorum SN15]	396479995	XP_003840889.1	416	273	398	364	405	42	34	37	80.9524	180	8.60058e-14	similar to eukaryotic translation initiation factor 5 [Leptosphaeria maculans JN3]>gi|312217462|emb|CBX97410.1| similar to eukaryotic translation initiation factor 5 [Leptosphaeria maculans JN3]	636595923	XP_008029300.1	415	273	398	363	404	42	33	36	78.5714	174	4.93666e-13	hypothetical protein SETTUDRAFT_94318 [Setosphaeria turcica Et28A]>gi|482806566|gb|EOA83639.1| hypothetical protein SETTUDRAFT_94318 [Setosphaeria turcica Et28A]	189206640	XP_001939654.1	416	273	398	363
GYY|c32991_g1	289	599360041	XP_007404907.1	136	8	289	36	130	95	50	69	52.6316	279	6.55978e-30	hypothetical protein MELLADRAFT_41606 [Melampsora larici-populina 98AG31]>gi|599430818|ref|XP_007419243.1| hypothetical protein MELLADRAFT_46213 [Melampsora larici-populina 98AG31]>gi|328848253|gb|EGF97489.1| hypothetical protein MELLADRAFT_46213 [Melampsora larici-populina 98AG31]>gi|328863432|gb|EGG12532.1| hypothetical protein MELLADRAFT_41606 [Melampsora larici-populina 98AG31]	410078239	XP_003956701.1	136	14	289	38	130	93	51	70	54.8387	276	1.68873e-29	hypothetical protein KAFR_0C05750 [Kazachstania africana CBS 2517]>gi|372463285|emb|CCF57566.1| hypothetical protein KAFR_0C05750 [Kazachstania africana CBS 2517]	255717981	XP_002555271.1	136	11	289	37	130	94	50	70	53.1915	275	2.56751e-29	60S ribosomal protein L27 [Lachancea thermotolerans]>gi|238936655|emb|CAR24834.1| KLTH0G05346p [Lachancea thermotolerans CBS 6340]	6321798	NP_011874.1	136	14	289	38
GYY|c32886_g1	212	672823310	KFH68203.1	571	3	176	414	471	58	44	52	75.8621	247	1.48927e-23	asparaginyl-tRNA synthetase [Mortierella verticillata NRRL 6337]	552915072	ESA00353.1	565	3	176	408	465	58	42	52	72.4138	239	1.63288e-22	hypothetical protein GLOINDRAFT_338584 [Rhizophagus irregularis DAOM 181602]	661176605	CDH60342.1	555	3	176	398	455	58	41	49	70.6897	225	1.57619e-20	asparaginyl-trna synthetase [Lichtheimia corymbifera JMRC:FSU:9682]	671688651	CDS02969.1	555	3	176	398
GYY|c18682_g1	4126	599390909	XP_007410531.1	1423	55	3345	156	1274	1194	590	730	49.4137	2488	0	ubiquitin C-terminal hydrolase [Melampsora larici-populina 98AG31]>gi|328857175|gb|EGG06293.1| ubiquitin C-terminal hydrolase [Melampsora larici-populina 98AG31]	403166985	XP_003326813.2	1410	55	2925	12	1014	1045	538	665	51.4833	2379	0	S-formylglutathione hydrolase [Puccinia graminis f. sp. tritici CRL 75-36-700-3]>gi|375166808|gb|EFP82394.2| S-formylglutathione hydrolase [Puccinia graminis f. sp. tritici CRL 75-36-700-3]	749846074	KIJ20849.1	1203	91	3345	41	1046	1119	379	535	33.8695	1197	8.38719e-139	hypothetical protein PAXINDRAFT_165689 [Paxillus involutus ATCC 200175]	751060929	KIK95662.1	1277	91	3321	116
GYY|c18261_g1	2004	599424242	XP_007417255.1	434	122	1441	1	401	441	284	333	64.3991	1372	0	hypothetical protein MELLADRAFT_118283 [Melampsora larici-populina 98AG31]>gi|328850283|gb|EGF99449.1| hypothetical protein MELLADRAFT_118283 [Melampsora larici-populina 98AG31]	403177884	XP_003336318.2	493	131	1492	74	492	465	284	336	61.0753	1359	6.51723e-179	ubiquitin-activating enzyme E1 C [Puccinia graminis f. sp. tritici CRL 75-36-700-3]>gi|375173246|gb|EFP91899.2| ubiquitin-activating enzyme E1 C [Puccinia graminis f. sp. tritici CRL 75-36-700-3]	403158360	XP_003307658.2	673	125	1492	253	672	467	276	336	59.1006	1299	2.82288e-167	ubiquitin-activating enzyme E1 C [Puccinia graminis f. sp. tritici CRL 75-36-700-3]>gi|375163786|gb|EFP74652.2| ubiquitin-activating enzyme E1 C [Puccinia graminis f. sp. tritici CRL 75-36-700-3]	695539858	XP_009542852.1	434	125	1486	17
GYY|c16682_g1	1037	814540303	CEQ42310.1	452	479	1036	282	441	189	72	96	38.0952	251	1.30563e-21	SPOSA6832_04123 [Sporidiobolus salmonicolor]	684157514	XP_009152635.1	422	494	1036	257	405	183	67	88	36.612	237	7.571e-20	aminotransferase [Exophiala dermatitidis NIH/UT8656]>gi|378725715|gb|EHY52174.1| aminotransferase [Exophiala dermatitidis NIH/UT8656]	759295904	KIW72318.1	471	494	1036	292	440	187	67	85	35.8289	235	2.38485e-19	hypothetical protein PV04_00522 [Capronia semiimmersa]	759295905	KIW72319.1	435	494	1036	256
GYY|c34175_g1	259	169604860	XP_001795851.1	108	55	258	3	69	68	58	64	85.2941	212	7.49184e-24	hypothetical protein SNOG_05446 [Phaeosphaeria nodorum SN15]>gi|111066717|gb|EAT87837.1| hypothetical protein SNOG_05446 [Phaeosphaeria nodorum SN15]	630035577	XP_007839055.1	108	55	258	3	69	68	55	60	80.8824	204	6.06478e-23	hypothetical protein PFICI_12283 [Pestalotiopsis fici W106-1]>gi|573055428|gb|ETS75339.1| hypothetical protein PFICI_12283 [Pestalotiopsis fici W106-1]	330912657	XP_003296028.1	108	73	258	3	64	62	54	58	87.0968	194	7.97116e-22	hypothetical protein PTT_04439 [Pyrenophora teres f. teres 0-1]>gi|311332164|gb|EFQ95878.1| hypothetical protein PTT_04439 [Pyrenophora teres f. teres 0-1]	255931901	XP_002557507.1	145	73	258	3
GYY|c33098_g1	332	628207922	XP_007712511.1	67	72	230	1	53	53	44	48	83.0189	217	2.54301e-21	hypothetical protein COCCADRAFT_36972 [Bipolaris zeicola 26-R-13]>gi|576919031|gb|EUC33214.1| hypothetical protein COCCADRAFT_36972 [Bipolaris zeicola 26-R-13]>gi|578488721|gb|EUN26162.1| hypothetical protein COCVIDRAFT_38609 [Bipolaris victoriae FI3]	189193995	XP_001933336.1	67	72	230	1	53	53	44	47	83.0189	212	1.424e-20	hypothetical protein PTRG_03003 [Pyrenophora tritici-repentis Pt-1C-BFP]>gi|187978900|gb|EDU45526.1| hypothetical protein PTRG_03003 [Pyrenophora tritici-repentis Pt-1C-BFP]	627919297	XP_007692583.1	66	72	227	1	52	52	43	47	82.6923	211	1.83767e-20	hypothetical protein COCMIDRAFT_107582, partial [Bipolaris oryzae ATCC 44560]>gi|576927200|gb|EUC40900.1| hypothetical protein COCMIDRAFT_107582, partial [Bipolaris oryzae ATCC 44560]	628080808	XP_007702254.1	66	72	227	1
GYY|c20603_g1	2545	403172415	XP_003331539.2	607	250	984	28	286	263	120	158	45.6274	453	3.58211e-45	hypothetical protein PGTG_13339 [Puccinia graminis f. sp. tritici CRL 75-36-700-3]>gi|375169843|gb|EFP87120.2| hypothetical protein PGTG_13339 [Puccinia graminis f. sp. tritici CRL 75-36-700-3]	403163944	XP_003324028.2	206	769	921	101	151	51	27	38	52.9412	164	3.2236e-10	hypothetical protein PGTG_05930 [Puccinia graminis f. sp. tritici CRL 75-36-700-3]>gi|375164680|gb|EFP79609.2| hypothetical protein PGTG_05930 [Puccinia graminis f. sp. tritici CRL 75-36-700-3]	814543486	CEQ39179.1	230	583	942	92	197	121	38	61	31.405	144	1.14457e-07	SPOSA6832_00683, partial [Sporidiobolus salmonicolor]	752358167	KIO16487.1	228	622	936	106
GYY|c33413_g1	217	169623446	XP_001805130.1	271	3	152	222	271	50	39	44	78	210	2.6769e-19	hypothetical protein SNOG_14964 [Phaeosphaeria nodorum SN15]>gi|160704986|gb|EAT77507.2| hypothetical protein SNOG_14964 [Phaeosphaeria nodorum SN15]	396462202	XP_003835712.1	289	3	149	239	287	49	32	41	65.3061	185	6.96893e-16	similar to haloacid dehalogenase-like hydrolase domain-containing protein 1A [Leptosphaeria maculans JN3]>gi|312212264|emb|CBX92347.1| similar to haloacid dehalogenase-like hydrolase domain-containing protein 1A [Leptosphaeria maculans JN3]	330932110	XP_003303650.1	287	3	137	239	283	45	33	39	73.3333	181	2.36522e-15	hypothetical protein PTT_15961 [Pyrenophora teres f. teres 0-1]>gi|311320179|gb|EFQ88233.1| hypothetical protein PTT_15961 [Pyrenophora teres f. teres 0-1]	667824830	XP_007776586.1	287	42	149	250
GYY|c21212_g1	1642	403163144	XP_003323260.2	322	648	1586	1	313	315	235	281	74.6032	1267	1.8508e-169	hypothetical protein PGTG_04797 [Puccinia graminis f. sp. tritici CRL 75-36-700-3]>gi|375163932|gb|EFP78841.2| hypothetical protein PGTG_04797 [Puccinia graminis f. sp. tritici CRL 75-36-700-3]	599415667	XP_007415046.1	316	654	1571	5	308	309	193	244	62.4595	1051	7.64582e-137	hypothetical protein MELLADRAFT_110826 [Melampsora larici-populina 98AG31]>gi|328852556|gb|EGG01701.1| hypothetical protein MELLADRAFT_110826 [Melampsora larici-populina 98AG31]	634348188	KDE03618.1	336	645	1556	12	328	321	174	224	54.2056	845	1.2368e-105	hypothetical protein MVLG_05913 [Microbotryum violaceum p1A1 Lamole]	358060458	GAA93863.1	331	642	1559	9
GYY|c27379_g1	238	752371325	KIO29079.1	1170	3	182	922	980	61	35	41	57.377	154	1.34359e-10	hypothetical protein M407DRAFT_173772 [Tulasnella calospora MUT 4182]	646295872	KDQ17034.1	2032	3	182	1780	1838	61	33	39	54.0984	150	5.16046e-10	hypothetical protein BOTBODRAFT_129351 [Botryobasidium botryosum FD-172 SS1]	472588130	EMS25602.1	2073	3	173	1809	1865	58	30	41	51.7241	148	9.64977e-10	tuberin [Rhodosporidium toruloides NP11]>gi|647403593|emb|CDR49690.1| RHTO0S30e00320g1_1 [Rhodosporidium toruloides]	302677428	XP_003028397.1	585	3	182	344
GYY|c27885_g1	271	636592627	XP_008027652.1	675	2	271	230	319	90	77	83	85.5556	397	5.3521e-44	hypothetical protein SETTUDRAFT_172128 [Setosphaeria turcica Et28A]>gi|482808264|gb|EOA85197.1| hypothetical protein SETTUDRAFT_172128 [Setosphaeria turcica Et28A]	189209171	XP_001940918.1	672	2	271	231	320	90	75	84	83.3333	382	6.17896e-42	predicted protein [Pyrenophora tritici-repentis Pt-1C-BFP]>gi|187977011|gb|EDU43637.1| predicted protein [Pyrenophora tritici-repentis Pt-1C-BFP]	330933547	XP_003304210.1	683	2	271	242	331	90	74	84	82.2222	379	1.89442e-41	hypothetical protein PTT_16705 [Pyrenophora teres f. teres 0-1]>gi|311319331|gb|EFQ87702.1| hypothetical protein PTT_16705 [Pyrenophora teres f. teres 0-1]	628223926	XP_007715302.1	675	2	271	231
GYY|c23439_g1	275	189188654	XP_001930666.1	267	3	185	207	267	61	53	58	86.8852	284	1.46778e-29	glutathione S-transferase II [Pyrenophora tritici-repentis Pt-1C-BFP]>gi|187972272|gb|EDU39771.1| glutathione S-transferase II [Pyrenophora tritici-repentis Pt-1C-BFP]	330947972	XP_003307021.1	267	3	185	207	267	61	53	58	86.8852	284	1.57925e-29	hypothetical protein PTT_20342 [Pyrenophora teres f. teres 0-1]>gi|311315200|gb|EFQ84908.1| hypothetical protein PTT_20342 [Pyrenophora teres f. teres 0-1]	636595483	XP_008029080.1	267	3	185	207	267	61	49	55	80.3279	260	5.34367e-26	hypothetical protein SETTUDRAFT_164764 [Setosphaeria turcica Et28A]>gi|482806265|gb|EOA83338.1| hypothetical protein SETTUDRAFT_164764 [Setosphaeria turcica Et28A]	477587637	ENI04718.1	267	3	185	207
GYY|c19969_g1	1997	403171845	XP_003889393.1	588	646	1521	4	327	326	120	178	36.8098	318	2.43713e-28	hypothetical protein PGTG_21943 [Puccinia graminis f. sp. tritici CRL 75-36-700-3]>gi|375169601|gb|EHS63925.1| hypothetical protein PGTG_21943 [Puccinia graminis f. sp. tritici CRL 75-36-700-3]
GYY|c11648_g1	635	169606818	XP_001796829.1	96	265	501	19	96	79	67	74	84.8101	350	2.17209e-39	hypothetical protein SNOG_06459 [Phaeosphaeria nodorum SN15]>gi|111065170|gb|EAT86290.1| hypothetical protein SNOG_06459 [Phaeosphaeria nodorum SN15]	636577515	XP_008020096.1	112	265	456	50	112	64	45	53	70.3125	232	9.50429e-22	hypothetical protein SETTUDRAFT_18525 [Setosphaeria turcica Et28A]>gi|482815189|gb|EOA91864.1| hypothetical protein SETTUDRAFT_18525 [Setosphaeria turcica Et28A]	189190926	XP_001931802.1	89	265	483	18	89	73	48	56	65.7534	227	2.82992e-21	predicted protein [Pyrenophora tritici-repentis Pt-1C-BFP]>gi|187973408|gb|EDU40907.1| predicted protein [Pyrenophora tritici-repentis Pt-1C-BFP]	615400569	XP_007580144.1	98	265	483	26
GYY|c17564_g1	1167	403171519	XP_003330741.2	276	72	329	27	112	86	61	69	70.9302	291	2.23995e-27	hypothetical protein PGTG_12278 [Puccinia graminis f. sp. tritici CRL 75-36-700-3]>gi|375169216|gb|EFP86322.2| hypothetical protein PGTG_12278 [Puccinia graminis f. sp. tritici CRL 75-36-700-3]	599361785	XP_007405218.1	206	72	395	13	105	108	44	63	40.7407	158	4.35278e-11	hypothetical protein MELLADRAFT_102524 [Melampsora larici-populina 98AG31]>gi|328862482|gb|EGG11583.1| hypothetical protein MELLADRAFT_102524 [Melampsora larici-populina 98AG31]	634351987	KDE07134.1	364	72	356	15	111	97	31	57	31.9588	157	2.56889e-09	hypothetical protein, variant [Microbotryum violaceum p1A1 Lamole]	636626575	XP_008044422.1	213	84	347	10
GYY|c38865_g1	730	748484551	XP_011118181.1	142	77	481	1	135	135	135	135	100	591	1.47834e-74	hypothetical protein AOL_s00006g570 [Arthrobotrys oligospora ATCC 24927]>gi|345570369|gb|EGX53192.1| hypothetical protein AOL_s00006g570 [Arthrobotrys oligospora ATCC 24927]	629660521	XP_007793854.1	136	77	481	1	129	137	52	85	37.9562	179	4.63121e-14	putative rodlet peptide protein [Eutypa lata UCREL1]>gi|471566878|gb|EMR67061.1| putative rodlet peptide protein [Eutypa lata UCREL1]	525588618	EPS34868.1	163	77	481	1	156	156	48	81	30.7692	180	5.57908e-14	hypothetical protein PDE_09832 [Penicillium oxalicum 114-2]	859271040	CEJ54630.1	152	92	481	10
GYY|c13663_g1	1598	403159221	XP_003319858.2	339	245	1246	13	339	345	164	213	47.5362	784	9.33036e-97	hypothetical protein PGTG_00770 [Puccinia graminis f. sp. tritici CRL 75-36-700-3]>gi|375168002|gb|EFP75439.2| hypothetical protein PGTG_00770 [Puccinia graminis f. sp. tritici CRL 75-36-700-3]	599415222	XP_007414917.1	334	245	1246	2	334	339	153	206	45.1327	702	1.46873e-84	secreted protein [Melampsora larici-populina 98AG31]>gi|328852673|gb|EGG01817.1| secreted protein [Melampsora larici-populina 98AG31]	599384897	XP_007409398.1	186	245	769	26	186	175	107	126	61.1429	559	1.58758e-65	secreted protein [Melampsora larici-populina 98AG31]>gi|328858378|gb|EGG07491.1| secreted protein [Melampsora larici-populina 98AG31]	532166771	AGT80111.1	332	245	676	192
GYY|c247_g1	292	189208690	XP_001940678.1	356	3	290	9	104	96	93	94	96.875	483	4.763e-58	adenosine kinase [Pyrenophora tritici-repentis Pt-1C-BFP]>gi|187976771|gb|EDU43397.1| adenosine kinase [Pyrenophora tritici-repentis Pt-1C-BFP]	452002346	EMD94804.1	348	3	290	9	104	96	92	94	95.8333	479	1.97417e-57	hypothetical protein COCHEDRAFT_1019788 [Bipolaris maydis C5]>gi|477584393|gb|ENI01485.1| hypothetical protein COCC4DRAFT_33861 [Bipolaris maydis ATCC 48331]	627918975	XP_007692479.1	348	3	290	9	104	96	92	94	95.8333	478	2.49897e-57	hypothetical protein COCMIDRAFT_107304 [Bipolaris oryzae ATCC 44560]>gi|576927321|gb|EUC41014.1| hypothetical protein COCMIDRAFT_107304 [Bipolaris oryzae ATCC 44560]	330931792	XP_003303539.1	348	3	290	9
GYY|c14571_g1	1002	528894374	EPZ34584.1	319	123	905	2	262	262	125	178	47.7099	665	6.0053e-82	Protein-tyrosine phosphatase domain-containing protein [Rozella allomycis CSF55]	672821832	KFH66727.1	682	129	896	3	265	265	112	162	42.2642	543	1.78704e-60	hypothetical protein MVEG_07252 [Mortierella verticillata NRRL 6337]	758353845	GAN04065.1	256	129	731	3	205	204	94	132	46.0784	496	1.43995e-57	phosphatidylinositol 3,4,5-trisphosphate 3-phosphatase and dual-specificity protein phosphatase PTEN-like [Mucor ambiguus]	511010783	EPB91999.1	256	129	731	3
GYY|c16845_g1	2019	403169210	XP_003328703.2	480	140	1570	4	479	480	272	345	56.6667	1429	0	hypothetical protein PGTG_10662 [Puccinia graminis f. sp. tritici CRL 75-36-700-3]>gi|375167850|gb|EFP84284.2| hypothetical protein PGTG_10662 [Puccinia graminis f. sp. tritici CRL 75-36-700-3]	403173713	XP_003332762.2	478	155	1600	1	475	485	231	312	47.6289	1188	2.76795e-153	hypothetical protein PGTG_14427 [Puccinia graminis f. sp. tritici CRL 75-36-700-3]>gi|375170661|gb|EFP88343.2| hypothetical protein PGTG_14427 [Puccinia graminis f. sp. tritici CRL 75-36-700-3]	403159620	XP_003320216.2	479	146	1600	1	479	488	221	314	45.2869	1137	1.12488e-145	hypothetical protein PGTG_01128 [Puccinia graminis f. sp. tritici CRL 75-36-700-3]>gi|375168174|gb|EFP75797.2| hypothetical protein PGTG_01128 [Puccinia graminis f. sp. tritici CRL 75-36-700-3]	403173721	XP_003332767.2	498	155	1510	42
GYY|c24327_g1	249	529279957	AGS80276.1	191	3	224	118	191	74	74	74	100	396	3.97579e-47	manganese superoxide dismutase [Alternaria alternata]	330939069	XP_003305809.1	217	3	224	144	217	74	74	74	100	396	8.18469e-47	hypothetical protein PTT_18747 [Pyrenophora teres f. teres 0-1]>gi|311317020|gb|EFQ86095.1| hypothetical protein PTT_18747 [Pyrenophora teres f. teres 0-1]	189201790	XP_001937231.1	249	3	224	176	249	74	73	74	98.6486	395	3.00744e-46	superoxide dismutase, mitochondrial precursor [Pyrenophora tritici-repentis Pt-1C-BFP]>gi|187984330|gb|EDU49818.1| superoxide dismutase, mitochondrial precursor [Pyrenophora tritici-repentis Pt-1C-BFP]	628234846	XP_007716998.1	217	3	224	144
GYY|c9671_g1	373	597967875	XP_007360034.1	93	6	263	8	93	86	67	74	77.907	367	3.27013e-43	40S ribosomal protein S27 [Dichomitus squalens LYAD-421 SS1]>gi|395334097|gb|EJF66473.1| 40S ribosomal protein S27 [Dichomitus squalens LYAD-421 SS1]	568436862	XP_006454760.1	83	15	263	1	83	83	66	74	79.5181	365	4.99438e-43	40S ribosomal protein S27 [Agaricus bisporus var. bisporus H97]>gi|426201860|gb|EKV51783.1| 40S ribosomal protein S27 [Agaricus bisporus var. bisporus H97]	599395680	XP_007411417.1	83	15	263	1	83	83	68	73	81.9277	362	1.34027e-42	hypothetical protein MELLADRAFT_87975 [Melampsora larici-populina 98AG31]>gi|328856373|gb|EGG05495.1| hypothetical protein MELLADRAFT_87975 [Melampsora larici-populina 98AG31]	646390065	KDQ54756.1	83	15	263	1
GYY|c24315_g1	352	330926716	XP_003301578.1	329	1	255	245	329	85	80	84	94.1176	433	1.8538e-50	hypothetical protein PTT_13114 [Pyrenophora teres f. teres 0-1]>gi|311323536|gb|EFQ90334.1| hypothetical protein PTT_13114 [Pyrenophora teres f. teres 0-1]	189204374	XP_001938522.1	329	1	255	245	329	85	79	84	92.9412	425	2.58648e-49	aldehyde reductase 1 [Pyrenophora tritici-repentis Pt-1C-BFP]>gi|187985621|gb|EDU51109.1| aldehyde reductase 1 [Pyrenophora tritici-repentis Pt-1C-BFP]	301017125	BAJ11917.1	329	1	255	245	329	85	78	82	91.7647	418	3.37571e-48	glycerol dehydrogenase [Bipolaris maydis]>gi|451996805|gb|EMD89271.1| hypothetical protein COCHEDRAFT_1108497 [Bipolaris maydis C5]>gi|477587932|gb|ENI05012.1| hypothetical protein COCC4DRAFT_138615 [Bipolaris maydis ATCC 48331]	578488042	EUN25491.1	329	1	252	245
GYY|c36612_g1	268	189188072	XP_001930375.1	447	3	179	389	447	59	43	47	72.8814	204	1.21991e-17	RNA-binding protein [Pyrenophora tritici-repentis Pt-1C-BFP]>gi|187971981|gb|EDU39480.1| RNA-binding protein [Pyrenophora tritici-repentis Pt-1C-BFP]	330922100	XP_003299696.1	447	3	179	389	447	59	42	46	71.1864	200	4.84898e-17	hypothetical protein PTT_10747 [Pyrenophora teres f. teres 0-1]>gi|311326521|gb|EFQ92208.1| hypothetical protein PTT_10747 [Pyrenophora teres f. teres 0-1]	451997934	EMD90399.1	446	9	179	393	446	57	40	44	70.1754	173	2.60696e-13	hypothetical protein COCHEDRAFT_1106955 [Bipolaris maydis C5]>gi|477592318|gb|ENI09389.1| hypothetical protein COCC4DRAFT_127970 [Bipolaris maydis ATCC 48331]	628083520	XP_007703610.1	445	42	179	400
GYY|c20976_g1	2933	403161664	XP_003890399.1	376	1280	2233	28	366	346	172	217	49.711	422	3.26056e-42	hypothetical protein, variant [Puccinia graminis f. sp. tritici CRL 75-36-700-3]>gi|375171877|gb|EHS64485.1| hypothetical protein, variant [Puccinia graminis f. sp. tritici CRL 75-36-700-3]	331218584	XP_003321969.1	397	1280	2233	49	387	347	175	215	50.4323	423	3.69477e-42	hypothetical protein PGTG_03506 [Puccinia graminis f. sp. tritici CRL 75-36-700-3]>gi|309300959|gb|EFP77550.1| hypothetical protein PGTG_03506 [Puccinia graminis f. sp. tritici CRL 75-36-700-3]
GYY|c18332_g1	1665	599398973	XP_007411955.1	395	317	922	89	307	221	125	158	56.5611	624	1.43809e-82	hypothetical protein MELLADRAFT_78249 [Melampsora larici-populina 98AG31]>gi|328855739|gb|EGG04864.1| hypothetical protein MELLADRAFT_78249 [Melampsora larici-populina 98AG31]	331215017	XP_003320189.1	386	50	928	8	298	308	136	166	44.1558	580	1.75939e-74	hypothetical protein PGTG_01101 [Puccinia graminis f. sp. tritici CRL 75-36-700-3]>gi|309299179|gb|EFP75770.1| hypothetical protein PGTG_01101 [Puccinia graminis f. sp. tritici CRL 75-36-700-3]	648209033	AIC33774.1	369	317	799	86	243	162	97	120	59.8765	478	1.37444e-70	S-adenosylmethionine-dependent methyltransferase [Puccinia cf. psidii AE-2014]	634353825	KDE08875.1	431	320	922	188
GYY|c32567_g1	228	401888358	EJT52316.1	293	57	227	225	282	58	31	38	53.4483	143	9.89747e-10	hypothetical protein A1Q1_04527 [Trichosporon asahii var. asahii CBS 2479]>gi|406696417|gb|EKC99707.1| hypothetical protein A1Q2_06017 [Trichosporon asahii var. asahii CBS 8904]	752275199	GAM89889.1	319	87	227	221	267	47	26	34	55.3191	141	2.03094e-09	hypothetical protein ANO11243_079290 [fungal sp. No.11243]	430812429	CCJ30159.1	307	93	227	248	292	45	26	33	57.7778	139	3.64076e-09	unnamed protein product, partial [Pneumocystis jirovecii]	134112277	XP_775114.1	334	93	227	225
GYY|c11671_g1	1418	443916946	ELU37844.1	67	482	610	9	51	43	28	35	65.1163	142	1.21066e-08	hypothetical protein AG1IA_08121 [Rhizoctonia solani AG-1 IA]	442769813	YP_007374883.1	57	461	556	1	32	32	24	25	75	118	5.04664e-07	hypothetical protein Pra_mt0305 (mitochondrion) (mitochondrion) [Phlebia radiata]>gi|441414400|emb|CCF07373.1| hypothetical protein Pra_mt0305 (mitochondrion) (mitochondrion) [Phlebia radiata]	253993956	ACT52854.1	167	1173	1262	100	129	30	26	27	86.6667	125	8.03996e-06	mitochondrial DNA [Polyporus grammocephalus]
GYY|c37770_g1	229	242786687	XP_002480854.1	140	2	229	65	140	76	76	76	100	391	4.30621e-47	60S ribosomal protein L23 [Talaromyces stipitatus ATCC 10500]>gi|218721001|gb|EED20420.1| alkaline serine protease [Talaromyces stipitatus ATCC 10500]	212543435	XP_002151872.1	115	2	229	40	115	76	76	76	100	388	5.0213e-47	60S ribosomal protein L23 [Talaromyces marneffei ATCC 18224]>gi|210066779|gb|EEA20872.1| alkaline serine protease [Talaromyces marneffei ATCC 18224]	748557105	GAM36887.1	139	2	229	64	139	76	76	76	100	390	5.54464e-47	alkaline serine protease [Talaromyces cellulolyticus]	212543433	XP_002151871.1	139	2	229	64
GYY|c8474_g1	436	330939526	XP_003305859.1	137	3	377	13	137	125	110	117	88	610	4.18612e-79	hypothetical protein PTT_18810 [Pyrenophora teres f. teres 0-1]>gi|311316953|gb|EFQ86046.1| hypothetical protein PTT_18810 [Pyrenophora teres f. teres 0-1]	636583695	XP_008023186.1	137	3	374	13	136	124	104	114	83.871	583	5.10214e-75	hypothetical protein SETTUDRAFT_167884 [Setosphaeria turcica Et28A]>gi|482812682|gb|EOA89401.1| hypothetical protein SETTUDRAFT_167884 [Setosphaeria turcica Et28A]	451999535	EMD91997.1	137	3	374	13	136	124	105	111	84.6774	577	3.70813e-74	hypothetical protein COCHEDRAFT_1021013 [Bipolaris maydis C5]>gi|477585432|gb|ENI02520.1| hypothetical protein COCC4DRAFT_33398 [Bipolaris maydis ATCC 48331]	169612425	XP_001799630.1	137	3	377	13
GYY|c5751_g1	352	599387969	XP_007409999.1	628	4	351	230	345	116	88	101	75.8621	434	1.25855e-48	hypothetical protein MELLADRAFT_106478 [Melampsora larici-populina 98AG31]>gi|328857443|gb|EGG06559.1| hypothetical protein MELLADRAFT_106478 [Melampsora larici-populina 98AG31]	599403326	XP_007412778.1	627	1	351	234	350	117	88	100	75.2137	423	3.64107e-47	hypothetical protein MELLADRAFT_108871 [Melampsora larici-populina 98AG31]>gi|328854855|gb|EGG03985.1| hypothetical protein MELLADRAFT_108871 [Melampsora larici-populina 98AG31]	599403141	XP_007412745.1	631	1	351	233	349	117	87	99	74.359	415	4.4973e-46	hypothetical protein MELLADRAFT_72481 [Melampsora larici-populina 98AG31]>gi|328854822|gb|EGG03952.1| hypothetical protein MELLADRAFT_72481 [Melampsora larici-populina 98AG31]	751740591	KIM88869.1	622	4	351	208
GYY|c19167_g1	1435	599382110	XP_007408954.1	743	864	1196	627	734	111	70	87	63.0631	380	7.42567e-37	hypothetical protein MELLADRAFT_105622 [Melampsora larici-populina 98AG31]>gi|328858510|gb|EGG07622.1| hypothetical protein MELLADRAFT_105622 [Melampsora larici-populina 98AG31]	331249325	XP_003337280.1	514	852	1202	377	490	117	70	90	59.8291	321	6.64753e-30	hypothetical protein PGTG_18779 [Puccinia graminis f. sp. tritici CRL 75-36-700-3]>gi|309316270|gb|EFP92861.1| hypothetical protein PGTG_18779 [Puccinia graminis f. sp. tritici CRL 75-36-700-3]	331237536	XP_003331425.1	514	852	1202	377	490	117	70	90	59.8291	317	2.33853e-29	hypothetical protein PGTG_12747 [Puccinia graminis f. sp. tritici CRL 75-36-700-3]>gi|309310415|gb|EFP87006.1| hypothetical protein PGTG_12747 [Puccinia graminis f. sp. tritici CRL 75-36-700-3]	331252528	XP_003338811.1	1098	891	1178	901
GYY|c10670_g1	443	403161417	XP_003890478.1	1250	3	437	131	283	154	57	87	37.013	236	1.43115e-20	hypothetical protein PGTG_20933 [Puccinia graminis f. sp. tritici CRL 75-36-700-3]>gi|375171261|gb|EHS64322.1| hypothetical protein PGTG_20933 [Puccinia graminis f. sp. tritici CRL 75-36-700-3]	599422025	XP_007416731.1	309	3	437	127	272	146	55	85	37.6712	221	1.25219e-19	hypothetical protein MELLADRAFT_39963 [Melampsora larici-populina 98AG31]>gi|328850780|gb|EGF99940.1| hypothetical protein MELLADRAFT_39963 [Melampsora larici-populina 98AG31]	599362202	XP_007405291.1	322	3	437	130	275	146	51	81	34.9315	220	1.38567e-19	hypothetical protein MELLADRAFT_59634 [Melampsora larici-populina 98AG31]>gi|328862555|gb|EGG11656.1| hypothetical protein MELLADRAFT_59634 [Melampsora larici-populina 98AG31]	599400721	XP_007412288.1	191	3	437	33
[truncated: 13,537 more rows]
[truncated: 92 more columns]

## Sheet: G. asiaticum
Query id	Query length	Hit1_gi	Hit1_acc	Hit1_length	Hit1_qStart	Hit1_qEnd	Hit1_hStart	Hit1_hEnd	Hit1_alignLength	Hit1_identity	Hit1_positive	Hit1_percentIdentity	Hit1_score	Hit1_eValue	Hit1_description	Hit2_gi	Hit2_acc	Hit2_length	Hit2_qStart	Hit2_qEnd	Hit2_hStart	Hit2_hEnd	Hit2_alignLength	Hit2_identity	Hit2_positive	Hit2_percentIdentity	Hit2_score	Hit2_eValue	Hit2_description	Hit3_gi	Hit3_acc	Hit3_length	Hit3_qStart	Hit3_qEnd	Hit3_hStart	Hit3_hEnd	Hit3_alignLength	Hit3_identity	Hit3_positive	Hit3_percentIdentity	Hit3_score	Hit3_eValue	Hit3_description	Hit4_gi	Hit4_acc	Hit4_length	Hit4_qStart	Hit4_qEnd	Hit4_hStart
[truncated: 15,159 more rows]
[truncated: 92 more columns]
