# Supplementary material for: Comparative transcriptome analysis and identification of candidate effectors in two related rust species (Gymnosporangium yamadae and Gymnosporangium asiaticum)
Source: BMC Genomics. 2017 Aug 23;18:651. doi: 10.1186/s12864-017-4059-x (PMC5567642; doi:10.1186/s12864-017-4059-x)
Supplement: Supplementary file 5 — Unigene functional annotation of G. yamadae and G. asiaticum. This file provides the unigene annotations based on seven databases: Nr, Nt, Pfam, KOG/COG, SwissProt, GO and KEGG. (ZIP 77245 kb) [file 12864_2017_4059_MOESM5_ESM.zip › Additional file 5/BLAST_Nt.xlsx]

## Sheet: G. yamadae
Query id	Query length	Hit1_gi	Hit1_acc	Hit1_length	Hit1_qStart	Hit1_qEnd	Hit1_hStart	Hit1_hEnd	Hit1_alignLength	Hit1_identity	Hit1_positive	Hit1_percentIdentity	Hit1_score	Hit1_eValue	Hit1_description	Hit2_gi	Hit2_acc	Hit2_length	Hit2_qStart	Hit2_qEnd	Hit2_hStart	Hit2_hEnd	Hit2_alignLength	Hit2_identity	Hit2_positive	Hit2_percentIdentity	Hit2_score	Hit2_eValue	Hit2_description	Hit3_gi	Hit3_acc	Hit3_length	Hit3_qStart	Hit3_qEnd	Hit3_hStart	Hit3_hEnd	Hit3_alignLength	Hit3_identity	Hit3_positive	Hit3_percentIdentity	Hit3_score	Hit3_eValue	Hit3_description	Hit4_gi	Hit4_acc	Hit4_length	Hit4_qStart	Hit4_qEnd	Hit4_hStart
GYY|c26540_g1	830	219521903	NG_009244.1	144673	1	830	77912	78741	830	830	830	100	830	0	Homo sapiens breakpoint cluster region (BCR), RefSeqGene on chromosome 22	487344	U07000.1	152141	1	830	87354	88183	830	830	830	100	830	0	Human breakpoint cluster region (BCR) gene, complete cds	5103006	AP000343.1	111249	1	830	10502	11331	830	830	830	100	830	0	Homo sapiens genomic DNA, chromosome 22q11.2, clone KB282B12	160333991	AC138021.34	201832	1	830	198872
GYY|c20345_g1	2293	599429321	XM_007418723.1	1981	447	1417	202	1172	977	798	798	81.6786	434	0	Melampsora larici-populina 98AG31 hypothetical protein (MELLADRAFT_51129), partial mRNA	66817489	XM_637506.1	2511	886	1024	1286	1424	140	111	111	79.2857	52	1.2832e-15	Dictyostelium discoideum AX4 hypothetical protein (dyrk1) mRNA, complete cds
GYY|c29899_g1	208	327180727	NG_028257.1	37734	1	208	18777	18984	208	208	208	100	208	1.90796e-103	Homo sapiens interleukin 17 receptor A (IL17RA), RefSeqGene (LRG_355) on chromosome 22	7109502	AC006946.20	193159	1	208	118250	118457	208	208	208	100	208	1.90796e-103	Homo sapiens Chromosome 22q11 Pac Clone p109l3 in CES region, complete sequence	34849944	AC091672.11	172406	2	203	159042	159245	204	192	192	94.1176	167	1.18126e-80	Papio anubis clone rp41-367l20, complete sequence	694981622	XM_003317078.3	2945	58	171	437
GYY|c16702_g1	2944	403159999	XM_003320516.2	2727	284	2321	122	2159	2039	1719	1719	84.306	1078	0	Puccinia graminis f. sp. tritici CRL 75-36-700-3 heat shock protein 83 (PGTG_02586), mRNA	599357487	XM_007404348.1	2563	282	2409	161	2285	2140	1759	1759	82.1963	983	0	Melampsora larici-populina 98AG31 hypothetical protein (MELLADRAFT_70683), mRNA	302690979	XM_003035123.1	2341	306	2296	25	2003	2018	1576	1576	78.0971	659	0	Schizophyllum commune H4-8 heat-shock protein 90, mRNA	333827656	JF412506.1	2207	315	2296	63
GYY|c24302_g1	227	168480128	NG_007311.1	82502	1	227	18298	18524	227	227	227	100	227	5.79495e-114	Homo sapiens Fanconi anemia, complementation group D2 (FANCD2), RefSeqGene (LRG_306) on chromosome 3	34189661	BC013582.2	2479	1	227	627	853	227	227	227	100	227	5.79495e-114	Homo sapiens Fanconi anemia, complementation group D2, mRNA (cDNA clone IMAGE:3876190), complete cds	17223146	AC007999.13	80914	1	227	65588	65814	227	227	227	100	227	5.79495e-114	Homo sapiens 3q25-26 BAC CTB-177N7 (California Institute of Technology BAC Library) complete sequence	15431046	AC069461.2	193214	1	227	68838
GYY|c35620_g1	384	300116169	NG_023240.1	39518	1	384	33344	33727	384	382	382	99.4792	378	0	Homo sapiens EWS RNA-binding protein 1 (EWSR1), RefSeqGene on chromosome 22	155369374	AC138066.34	185674	1	384	117913	118296	384	382	382	99.4792	378	0	Pan troglodytes clone rp43-27g23, complete sequence	5881547	AC000026.3	126312	1	384	22432	22815	384	382	382	99.4792	378	0	Homo sapiens Chromosome 22q12 BAC Clone 58b8 In Meningioma Deletion Region, complete sequence	4559399	AC002059.3	173029	1	384	14284
GYY|c27651_g1	428	260656001	NG_013034.1	428549	1	428	422507	422934	428	428	428	100	428	0	Homo sapiens regulatory associated protein of MTOR, complex 1 (RPTOR), RefSeqGene on chromosome 17	27777605	AC127496.5	166274	1	428	85629	86056	428	428	428	100	428	0	Homo sapiens chromosome 17, clone CTD-2561B21, complete sequence	150378630	AC197452.3	203752	1	428	121776	122199	432	391	391	90.5093	303	6.62688e-156	MACACA MULATTA BAC clone CH250-359J10 from chromosome 16, complete sequence	251823857	NM_001163034.1	6382	129	247	4022
GYY|c23602_g1	259	282165866	AC216281.3	33970	1	259	7795	8053	259	259	259	100	259	1.09216e-131	Homo sapiens FOSMID clone ABC13-48725900K15 from chromosome 2, complete sequence	302393638	AC242046.1	45919	1	259	15626	15884	259	258	258	99.6139	256	5.08132e-130	Homo sapiens FOSMID clone WI2-3623H7 from chromosome 2, complete sequence	20304074	AC114810.4	119249	1	259	29751	30009	259	258	258	99.6139	256	5.08132e-130	Homo sapiens BAC clone RP11-1293J14 from 2, complete sequence	767913259	XR_922679.1	1552	53	139	1374
GYY|c40360_g1	210	767887194	XR_955743.1	1052	1	210	786	995	210	210	210	100	210	1.49171e-104	PREDICTED: Homo sapiens putative uncharacterized protein FLJ46235 (LOC105379733), misc_RNA	313103143	AC243064.2	20026	1	210	3613	3822	210	210	210	100	210	1.49171e-104	Homo sapiens FOSMID clone WI2-2570G11 from chromosome 7, complete sequence	310616791	AC242588.3	43836	1	210	1584	1793	210	210	210	100	210	1.49171e-104	Homo sapiens FOSMID clone WI2-3730E15 from chromosome 7, complete sequence	295393216	AC240527.2	37229	1	210	23754
GYY|c32283_g1	362	36787718	BX571874.1	349907	1	362	78963	79324	362	336	336	92.8177	284	2.01349e-145	Photorhabdus luminescens subsp. laumondii TTO1 complete genome; segment 16/17	822095036	CP011104.1	5147098	1	362	2393004	2393365	362	322	322	88.9503	242	4.48354e-122	Photorhabdus temperata subsp. thracensis strain DSM 15199, complete genome	253778933	FM162591.1	5064808	1	345	4697371	4697715	345	306	306	88.6957	228	2.71755e-114	Photorhabdus asymbiotica ATCC43949 complete genome	211638349	FM211050.1	129980	1	345	38371
GYY|c31347_g1	275	584593202	NG_006082.2	13502	45	275	3780	4010	231	231	231	100	231	4.29642e-116	Homo sapiens glucuronidase, beta pseudogene (LOC653080) on chromosome 5	353731113	AC245690.2	204277	45	275	113673	113903	231	231	231	100	231	4.29642e-116	Homo sapiens BAC clone CH17-39B16 from chromosome 5, complete sequence	340805945	AC243922.2	228876	45	275	69949	70179	231	231	231	100	231	4.29642e-116	Homo sapiens BAC clone CH17-160G8 from chromosome 5, complete sequence	310616792	AC242614.2	39016	45	275	14259
GYY|c24509_g1	219	755553452	XM_006522041.2	3696	1	219	1543	1761	219	219	219	100	219	1.55608e-109	PREDICTED: Mus musculus kelch-like 22 (Klhl22), transcript variant X3, mRNA >gnl|BL_ORD_ID|27561153 PREDICTED: Mus musculus kelch-like 22 (Klhl22), transcript variant X3, mRNA	755553451	XM_006522040.2	3137	1	219	984	1202	219	219	219	100	219	1.55608e-109	PREDICTED: Mus musculus kelch-like 22 (Klhl22), transcript variant X2, mRNA >gnl|BL_ORD_ID|27561152 PREDICTED: Mus musculus kelch-like 22 (Klhl22), transcript variant X2, mRNA	568995142	XM_006522039.1	2622	1	219	469	687	219	219	219	100	219	1.55608e-109	PREDICTED: Mus musculus kelch-like 22 (Klhl22), transcript variant X1, mRNA >gnl|BL_ORD_ID|17216342 PREDICTED: Mus musculus kelch-like 22 (Klhl22), transcript variant X1, mRNA	159032011	NM_145479.4	2633	1	219	465
GYY|c12207_g1	386	636595294	XM_008030795.1	1313	4	380	708	1084	378	312	312	82.5397	179	5.05483e-87	Setosphaeria turcica Et28A hypothetical protein mRNA	189206795	XM_001939697.1	1166	1	359	633	991	360	289	289	80.2778	146	1.11765e-68	Pyrenophora tritici-repentis Pt-1C-BFP mitochondrial phosphate carrier protein, mRNA	330918696	XM_003298274.1	927	2	359	491	851	363	290	290	79.8898	140	2.41929e-65	Pyrenophora teres f. teres 0-1 hypothetical protein, mRNA	702066557	FO905637.1	415005	1	223	317374
GYY|c30301_g1	324	8977892	AL359937.1	4376	1	324	141	464	324	324	324	100	324	1.03459e-167	Homo sapiens mRNA; cDNA DKFZp762N226 (from clone DKFZp762N226) >gnl|BL_ORD_ID|395445 Homo sapiens genomic DNA; cDNA DKFZp762N226 (from clone DKFZp762N226)	5420326	Z84718.2	76798	1	324	7969	8292	324	324	324	100	324	1.03459e-167	Human DNA sequence from clone CTA-322B1 on chromosome 22q11-12, complete sequence	9937243	AF240786.1	118999	1	324	92837	93160	324	323	323	99.6914	321	4.81349e-166	Homo sapiens glutathione S-transferase theta 2 (GSTT2) and glutathione S-transferase theta 1 (GSTT1) genes, complete cds	13383328	AB057594.1	12090	1	324	2110
GYY|c32285_g1	341	222144288	NG_009492.1	321999	1	341	246922	247262	341	341	341	100	341	3.8831e-177	Homo sapiens insulin-like growth factor 1 receptor (IGF1R), RefSeqGene on chromosome 15	32402492	AY332722.1	309626	1	341	242274	242614	341	341	341	100	341	3.8831e-177	Homo sapiens insulin-like growth factor 1 receptor (IGF1R) gene, complete cds	18677461	AC069029.9	191018	1	341	94015	94355	341	341	341	100	341	3.8831e-177	Homo sapiens chromosome 15, clone RP11-654A16, complete sequence	767984002	XM_011521516.1	10421	1	185	262
GYY|c16440_g5	310	699448650	KM221327.1	1452	1	310	5	314	310	310	310	100	310	5.96916e-160	Uncultured bacterium clone 12-2B-94 16S ribosomal RNA gene, partial sequence	425484027	JX855727.1	498	1	310	4	313	310	310	310	100	310	5.96916e-160	Uncultured bacterium clone Dr268 16S ribosomal RNA gene, partial sequence	425484007	JX855707.1	535	1	310	4	313	310	310	310	100	310	5.96916e-160	Uncultured bacterium clone Dr225 16S ribosomal RNA gene, partial sequence	242878210	GQ215671.1	800	1	310	3
GYY|c36526_g1	413	568872463	XM_006489325.1	1949	1	413	675	1087	413	412	412	99.7579	410	0	PREDICTED: Citrus sinensis FRIGIDA-like protein 4a-like (LOC102629518), mRNA	567853542	XM_006419872.1	988	86	413	661	988	328	327	327	99.6951	325	3.75632e-168	Citrus clementina hypothetical protein (CICLE_v100047532mg) mRNA, partial cds	743785972	XM_011028223.1	1989	4	407	707	1110	405	343	343	84.6914	218	1.13693e-108	PREDICTED: Populus euphratica FRIGIDA-like protein 4a (LOC105127099), mRNA	566184111	XM_002311591.2	1999	10	407	720
GYY|c14742_g1	3448	685289266	XM_009137333.1	2960	628	694	2596	2662	68	58	58	85.2941	37	4.22568e-07	PREDICTED: Brassica rapa DNA mismatch repair protein MSH2 (LOC103859754), mRNA
GYY|c14445_g2	558	189208962	XM_001940779.1	576	3	558	18	572	558	508	508	91.0394	405	0	Pyrenophora tritici-repentis Pt-1C-BFP 40S ribosomal protein S25, partial mRNA	636592856	XM_008029576.1	626	2	557	1	557	561	497	497	88.5918	364	0	Setosphaeria turcica Et28A hypothetical protein mRNA	169598451	XM_001792597.1	552	10	552	8	549	549	469	469	85.4281	302	3.16085e-155	Phaeosphaeria nodorum SN15 hypothetical protein partial mRNA	628188339	XM_007709787.1	291	28	318	1
GYY|c24770_g1	234	649147236	KJ904072.1	858	1	234	67	300	234	234	234	100	234	7.7106e-118	Synthetic construct Homo sapiens clone ccsbBroadEn_13466 CSNK1G2-AS1 gene, encodes complete protein	168740706	CU688706.1	1113	1	234	18	251	234	234	234	100	234	7.7106e-118	Synthetic construct Homo sapiens gateway clone IMAGE:100016867 5' read C19orf34 mRNA	20809997	BC029585.1	1281	1	234	356	589	234	234	234	100	234	7.7106e-118	Homo sapiens chromosome 19 open reading frame 34, mRNA (cDNA clone MGC:39696 IMAGE:5271543), complete cds	12018383	AC005306.2	42569	1	234	3979
GYY|c30511_g1	318	167522141	XM_001745357.1	654	201	317	389	505	117	98	98	83.7607	60	5.78778e-21	Monosiga brevicollis MX1 predicted protein MONBRDRAFT_36864 mRNA, complete cds
GYY|c39851_g1	230	831352374	XM_012890577.1	1706	1	230	162	391	230	207	207	90	161	2.87659e-77	Pseudogymnoascus destructans 20631-21 hypothetical protein mRNA
GYY|c38855_g1	545	636578534	XM_008022415.1	2013	154	544	1445	1835	396	321	321	81.0606	166	1.23275e-79	Setosphaeria turcica Et28A hypothetical protein mRNA	628212158	XM_007715235.1	1635	294	544	1378	1628	251	214	214	85.259	140	3.50104e-65	Bipolaris zeicola 26-R-13 hypothetical protein partial mRNA	517312918	HF679025.1	5039164	443	544	314892	314993	103	92	92	89.3204	69	1.0301e-25	Fusarium fujikuroi IMI 58289 draft genome, chromosome FFUJ_chr03	831337535	XM_012883169.1	1933	435	517	1549
GYY|c34673_g1	258	588282806	NG_007873.3	212438	1	258	136336	136593	258	258	258	100	258	3.91072e-131	Homo sapiens B-Raf proto-oncogene, serine/threonine kinase (BRAF), RefSeqGene (LRG_299) on chromosome 7	187473251	EU600171.1	194260	1	258	133340	133597	258	258	258	100	258	3.91072e-131	Homo sapiens v-raf murine sarcoma viral oncogene homolog B1 (BRAF) gene, complete cds	123187521	AC187613.3	192362	1	258	139756	140013	258	258	258	100	258	3.91072e-131	Pan troglodytes BAC clone CH251-638E24 from chromosome 7, complete sequence	4508150	AC006344.2	127447	1	258	109937
GYY|c35581_g1	255	743884622	XM_011039024.1	1496	1	255	850	1106	259	221	221	85.3282	142	1.17617e-66	PREDICTED: Populus euphratica GPI-anchored protein LORELEI-like (LOC105134566), mRNA	743917712	XM_011004546.1	1274	1	255	898	1154	259	205	205	79.1506	94	5.66924e-40	PREDICTED: Populus euphratica GPI-anchored protein LORELEI-like (LOC105109751), mRNA	566201166	XM_006376437.1	495	1	102	397	495	102	97	97	95.098	85	5.70948e-35	Populus trichocarpa hypothetical protein (POPTR_0013s13550g) mRNA, complete cds	156523314	AC209043.1	112046	4	255	73929
GYY|c22738_g1	209	18182760	AC093555.2	163790	1	209	79907	80115	209	209	209	100	209	5.33499e-104	Homo sapiens chromosome 3 clone RP11-30A19, complete sequence
GYY|c29929_g1	330	77993039	CT033768.1	121254	1	60	72777	72836	61	55	55	90.1639	42	6.11742e-11	Medicago truncatula chromosome 5 clone mte1-72b19, COMPLETE SEQUENCE
GYY|c33449_g1	267	16756348	AC012495.9	215359	1	267	92853	93119	267	267	267	100	267	4.03847e-136	Homo sapiens BAC clone RP11-327F6 from 2, complete sequence
GYY|c33235_g1	686	748498225	XM_011122459.1	477	520	686	311	477	167	167	167	100	167	4.37327e-80	Arthrobotrys oligospora ATCC 24927 hypothetical protein mRNA
GYY|c24138_g1	267	627916578	XM_007693529.1	606	105	263	394	552	159	140	140	88.0503	102	2.13409e-44	Bipolaris oryzae ATCC 44560 hypothetical protein partial mRNA	702067001	FO906141.1	654683	109	267	497217	497375	159	138	138	86.7925	96	4.61948e-41	Leptosphaeria maculans brassicae wa74_scaffold00945 complete sequence	396461692	XM_003835410.1	597	109	267	390	548	159	138	138	86.7925	96	4.61948e-41	Leptosphaeria maculans JN3 similar to protein MSF1 (LEMA_P047990.1) mRNA, complete cds	396462088	NW_003533848.1	1888674	109	267	844740
GYY|c5101_g1	468	568858682	XM_006482814.1	3789	1	468	2536	3003	468	459	459	98.0769	441	0	PREDICTED: Citrus sinensis cellulose synthase A catalytic subunit 3 [UDP-forming]-like (LOC102617105), transcript variant X4, mRNA	568858680	XM_006482813.1	3726	1	468	2473	2940	468	459	459	98.0769	441	0	PREDICTED: Citrus sinensis cellulose synthase A catalytic subunit 3 [UDP-forming]-like (LOC102617105), transcript variant X3, mRNA	568858678	XM_006482812.1	3799	1	468	2546	3013	468	459	459	98.0769	441	0	PREDICTED: Citrus sinensis cellulose synthase A catalytic subunit 3 [UDP-forming]-like (LOC102617105), transcript variant X2, mRNA	568858676	XM_006482811.1	3800	1	468	2547
GYY|c4588_g1	309	902619892	CP011989.1	5329725	1	309	4523886	4524194	309	306	306	99.0291	300	2.15433e-154	Klebsiella pneumoniae UHKPC33, complete genome	902613520	CP011985.1	5322270	1	309	4515113	4515421	309	306	306	99.0291	300	2.15433e-154	Klebsiella pneumoniae UHKPC07, complete genome	902606058	CP011976.1	5393855	1	309	4588257	4588565	309	306	306	99.0291	300	2.15433e-154	Klebsiella pneumoniae DMC1097, complete genome	902598956	CP011980.1	5308211	1	309	4502360
GYY|c37597_g1	328	567919983	XM_006451935.1	2059	1	328	509	836	328	328	328	100	328	6.26773e-170	Citrus clementina hypothetical protein (CICLE_v10009198mg) mRNA, complete cds	567919981	XM_006451934.1	5588	1	328	4580	4907	328	328	328	100	328	6.26773e-170	Citrus clementina hypothetical protein (CICLE_v10007271mg) mRNA, complete cds	567919979	XM_006451933.1	5771	1	328	4763	5090	328	328	328	100	328	6.26773e-170	Citrus clementina hypothetical protein (CICLE_v10007271mg) mRNA, complete cds	567919977	XM_006451932.1	5687	1	328	4679
GYY|c1075_g1	403	767955209	XM_011518006.1	4266	1	402	2094	2495	402	395	395	98.2587	381	0	PREDICTED: Homo sapiens SPATA31 subfamily A, member 1 (SPATA31A1), transcript variant X1, mRNA	609874331	NM_001085452.2	4259	1	402	2056	2457	402	395	395	98.2587	381	0	Homo sapiens SPATA31 subfamily A, member 1 (SPATA31A1), mRNA	194380127	AK302569.1	4141	1	402	2056	2457	402	395	395	98.2587	381	0	Homo sapiens cDNA FLJ56363 complete cds	38143417	BX664726.5	144571	1	402	85389
GYY|c6990_g1	373	189571665	NG_007996.1	40808	1	373	33528	33900	373	373	373	100	373	0	Homo sapiens mitogen-activated protein kinase kinase 2 (MAP2K2), RefSeqGene on chromosome 19	24580354	AC016586.9	205642	1	373	120266	120638	373	373	373	100	373	0	Homo sapiens chromosome 19 clone CTD-2622I13, complete sequence	34532931	AK126446.1	2925	1	223	1542	1764	223	223	223	100	223	1.69023e-111	Homo sapiens cDNA FLJ44482 fis, clone UTERU2033172, moderately similar to DUAL SPECIFICITY MITOGEN-ACTIVATED PROTEIN KINASE KINASE 2	768003122	XM_011528133.1	1443	160	223	946
GYY|c8541_g1	1045	799325450	XM_012193481.1	609	371	691	182	496	321	270	270	84.1121	165	8.77211e-79	Cryptococcus neoformans var. grubii H99 histone H4 mRNA	598012022	XM_007337224.1	427	374	681	35	336	309	262	262	84.7896	164	3.15501e-78	Auricularia delicata TFB-10046 SS5 histone-fold-containing protein (AURDEDRAFT_110073), mRNA	675167000	XM_008894137.1	636	369	693	80	397	326	271	271	83.1288	156	8.83438e-74	Phytophthora parasitica INRA-310 histone H4 mRNA	299740293	XM_001838853.2	574	404	691	96
GYY|c29596_g1	554	748483600	XM_011119697.1	4581	1	505	4077	4581	505	505	505	100	505	0	Arthrobotrys oligospora ATCC 24927 hypothetical protein mRNA
GYY|c28892_g1	219	21629402	AC090691.16	180766	1	199	119796	119994	199	199	199	100	199	2.0416e-98	Homo sapiens chromosome 8, clone RP11-338B22, complete sequence	339895989	AC245186.1	39784	1	199	35151	35349	199	198	198	99.4975	196	9.49865e-97	Homo sapiens FOSMID clone ABC18-1030A19 from chromosome 8, complete sequence	34535631	AK128318.1	3259	1	199	2814	3012	199	197	197	98.995	193	4.41929e-95	Homo sapiens cDNA FLJ46459 fis, clone THYMU3020970	694925451	XR_681755.1	3896	34	127	1630
GYY|c4426_g1	217	36783455	BX571859.1	349483	1	172	171646	171817	172	167	167	97.093	157	4.49751e-75	Photorhabdus luminescens subsp. laumondii TTO1 complete genome; segment 1/17	253778933	FM162591.1	5064808	12	217	125949	126154	206	188	188	91.2621	152	2.70681e-72	Photorhabdus asymbiotica ATCC43949 complete genome	822095036	CP011104.1	5147098	4	217	2065829	2066042	218	188	188	86.2385	124	9.94423e-57	Photorhabdus temperata subsp. thracensis strain DSM 15199, complete genome
GYY|c39723_g1	427	559797918	KC521444.1	2344	1	427	238	664	427	418	418	97.8923	400	0	Schizothorax prenanti heat shock protein Hsc70 (Hsc70) mRNA, complete cds	28569549	AY195744.1	2207	1	427	258	684	427	418	418	97.8923	400	0	Carassius auratus gibelio heat shock cognate 70 kDa protein mRNA, complete cds	33598989	AY219845.1	1935	1	427	138	564	427	417	417	97.6581	397	0	Cyprinus carpio constitutive heat shock protein HSC70-2 (hsc70-2) mRNA, partial cds	29467492	AB092840.1	2208	1	426	101
GYY|c20050_g1	2592	628273638	XM_007729537.1	1974	767	880	595	711	118	96	96	81.3559	49	6.7607e-14	Capronia coronata CBS 617.96 glycyl-tRNA synthetase 1 partial mRNA
GYY|c13126_g1	958	734623401	XM_010741396.1	994	3	899	34	914	907	743	743	81.9184	397	0	PREDICTED: Larimichthys crocea trypsin-like (LOC104927340), mRNA	657595029	XM_008303935.1	948	4	767	14	777	765	639	639	83.5294	386	0	PREDICTED: Stegastes partitus trypsin-like (LOC103373925), mRNA	1399810	U58945.1	879	3	788	21	804	792	655	655	82.702	374	0	Dissostichus mawsoni pretrypsinogen-like serine protease mRNA, complete cds	4809135	AF134323.1	888	10	788	1
GYY|c21794_g1	3747	367017929	XM_003683415.1	2871	420	1269	115	964	866	608	608	70.2079	76	9.60281e-29	Torulaspora delbrueckii hypothetical protein (TDEL0H03930) mRNA, complete cds	359750743	HE616749.1	833973	420	1269	669003	669852	866	608	608	70.2079	76	9.60281e-29	Torulaspora delbrueckii CBS 1146 chromosome 8, complete genome	834774835	CP011785.1	940994	420	1269	770390	771239	867	607	607	70.0115	70	2.07864e-25	Torulaspora delbrueckii strain NRRL Y-50541 chromosome 8 sequence
GYY|c38775_g1	203	61675814	AC118585.18	153334	1	203	76551	76753	203	199	199	98.0296	191	5.22758e-94	Pan troglodytes clone rp43-26n14, complete sequence	311213958	AC242915.2	44349	4	203	41691	41890	200	196	196	98	188	2.43216e-92	Homo sapiens FOSMID clone ABC7-42444800N20 from chromosome 14, complete sequence	7804769	AF232261.1	301	4	203	68	267	200	196	196	98	188	2.43216e-92	Homo sapiens NF1-14B pseudogene, exon 12b	62721021	AY898796.1	8946	4	203	447
GYY|c20791_g1	3146	599384447	XM_007409263.1	2515	1101	2858	271	2022	1766	1333	1333	75.4813	456	0	Melampsora larici-populina 98AG31 hypothetical protein (MELLADRAFT_77633), mRNA
GYY|c27299_g1	258	160358346	NG_007066.1	104953	1	258	69519	69776	258	256	256	99.2248	252	8.46521e-128	Homo sapiens fms-related tyrosine kinase 3 (FLT3), RefSeqGene (LRG_457) on chromosome 13	12666292	AL445262.7	23121	1	258	19047	19304	258	256	256	99.2248	252	8.46521e-128	Human DNA sequence from clone RP11-9D14 on chromosome 13, complete sequence	113951816	AC187504.2	164721	1	258	17764	18015	258	236	236	91.4729	189	8.89498e-93	Rhesus macaque BAC clone CH250-41H12 from chromosome unknown, complete sequence	767977518	XM_011535018.1	3022	143	251	912
GYY|c23387_g1	227	170014706	NG_007456.1	89695	1	227	74060	74286	227	227	227	100	227	5.79495e-114	Homo sapiens v-kit Hardy-Zuckerman 4 feline sarcoma viral oncogene homolog (KIT), RefSeqGene (LRG_307) on chromosome 4	1817732	U63834.1	89603	1	227	75300	75526	227	227	227	100	227	5.79495e-114	Human KIT protein and alternatively spliced KIT protein (KIT) gene, complete cds	15991754	AC092545.3	96638	1	227	29357	29583	227	227	227	100	227	5.79495e-114	Homo sapiens BAC clone RP11-586A2 from 4, complete sequence	34099	X69310.1	1540	1	227	141
GYY|c24492_g1	237	899729770	CP012127.1	4609522	1	237	663251	663487	237	237	237	100	237	1.67317e-119	Escherichia coli strain DH1Ec169, complete genome	899725419	CP012126.1	4612363	1	237	664511	664747	237	237	237	100	237	1.67317e-119	Escherichia coli strain DH1Ec104, complete genome	899721066	CP012125.1	4614223	1	237	664511	664747	237	237	237	100	237	1.67317e-119	Escherichia coli strain DH1Ec095, complete genome	874075390	CP007442.1	4936576	1	237	644371
GYY|c40188_g1	402	116744056	DQ850062.1	1159	1	397	561	958	398	370	370	92.9648	313	1.7091e-161	Lithognathus mormyrus clone lithmor432 mRNA sequence	303305914	HM543456.1	5594	1	398	3265	3662	398	366	366	91.9598	302	2.22656e-155	Sparus aurata complement component c3 (C3) mRNA, complete cds	339269294	HM563078.1	5076	1	402	3214	3615	403	352	352	87.3449	249	6.45911e-126	Dicentrarchus labrax complement component c3-1 (C3) mRNA, complete cds	339269296	HM563079.1	4875	1	402	3013
GYY|c4879_g1	357	61675814	AC118585.18	153334	1	357	10824	11180	357	348	348	97.479	330	5.32157e-171	Pan troglodytes clone rp43-26n14, complete sequence	18042431	AC018804.9	195514	1	357	123013	123369	357	347	347	97.1989	327	2.47588e-169	Homo sapiens BAC clone RP11-397H17 from 2, complete sequence	764013693	FO704662.5	180486	1	357	110027	110383	357	345	345	96.6387	321	5.35935e-166	Human DNA sequence from clone RP11-244H18 on chromosome 14, complete sequence	95147514	AC185993.3	156992	1	357	41614
GYY|c23817_g1	231	34368177	BX649005.1	5503	1	231	1095	1325	231	231	231	100	231	3.53411e-116	Homo sapiens mRNA; cDNA DKFZp686M0890 (from clone DKFZp686M0890)	2463200	AJ000512.1	5718	1	231	1255	1485	231	231	231	100	231	3.53411e-116	Homo sapiens sgk gene	11691187	AL135839.15	113673	1	231	26183	26413	231	230	230	99.5671	228	1.64426e-114	Human DNA sequence from clone RP1-188K17 on chromosome 6q22.22-23.3, complete sequence	694918393	XM_009452040.1	3009	63	231	367
GYY|c34018_g1	287	848913071	XM_012999227.1	1536	2	282	772	1052	281	239	239	85.0534	155	7.98532e-74	PREDICTED: Erythranthe guttatus tubulin alpha-3 chain-like (LOC105974156), mRNA	769794201	XM_006858882.2	1778	2	285	889	1172	284	240	240	84.507	152	3.71521e-72	PREDICTED: Amborella trichopoda tubulin alpha-3 chain (LOC18448826), mRNA	731393223	XM_002285685.3	1792	2	287	926	1211	286	238	238	83.2168	142	1.34571e-66	PREDICTED: Vitis vinifera tubulin alpha-3 chain (LOC100260286), mRNA	123678228	AM462249.1	55664	2	269	31141
GYY|c38576_g1	248	169606385	XM_001796561.1	1573	1	93	161	253	93	76	76	81.7204	42	4.42844e-11	Phaeosphaeria nodorum SN15 hypothetical protein partial mRNA
GYY|c30729_g1	258	23396308	AC124658.5	163126	1	257	148988	149244	257	257	257	100	257	1.40654e-130	Homo sapiens chromosome 11, clone RP11-655D12, complete sequence	28261647	AC079296.5	194686	1	257	192434	192690	257	257	257	100	257	1.40654e-130	Homo sapiens chromosome 11, clone RP11-467K18, complete sequence	8052236	AJ400877.1	256164	1	257	121869	122125	257	257	257	100	257	1.40654e-130	Homo sapiens ASCL3 gene, CEGP1 gene, C11orf14 gene, C11orf15 gene, C11orf16 gene and C11orf17 gene	187233428	AC214198.7	167675	1	257	63294
GYY|c37140_g1	271	568820025	XM_006464470.1	4172	1	271	972	1242	271	271	271	100	271	2.45466e-138	PREDICTED: Citrus sinensis cellulose synthase A catalytic subunit 2 [UDP-forming]-like (LOC102610101), mRNA	567870566	XM_006427842.1	3336	1	271	930	1200	271	271	271	100	271	2.45466e-138	Citrus clementina hypothetical protein (CICLE_v10024766mg) mRNA, complete cds	567870564	XM_006427841.1	4153	1	271	930	1200	271	271	271	100	271	2.45466e-138	Citrus clementina hypothetical protein (CICLE_v10024766mg) mRNA, complete cds	816206785	KP769979.1	3291	1	271	663
GYY|c1646_g1	254	270141054	BT108006.1	1515	6	245	884	1122	240	202	202	84.1667	125	3.30186e-57	Picea glauca clone GQ03115_L18 mRNA sequence
GYY|c38447_g1	437	899729770	CP012127.1	4609522	1	437	1469027	1469463	437	437	437	100	437	0	Escherichia coli strain DH1Ec169, complete genome	899725419	CP012126.1	4612363	1	437	1471283	1471719	437	437	437	100	437	0	Escherichia coli strain DH1Ec104, complete genome	899721066	CP012125.1	4614223	1	437	1471282	1471718	437	437	437	100	437	0	Escherichia coli strain DH1Ec095, complete genome	857137982	CP011495.1	4678046	1	437	2741237
GYY|c25524_g1	258	899729770	CP012127.1	4609522	1	258	4060059	4060316	258	258	258	100	258	3.91072e-131	Escherichia coli strain DH1Ec169, complete genome	899725419	CP012126.1	4612363	1	258	4062894	4063151	258	258	258	100	258	3.91072e-131	Escherichia coli strain DH1Ec104, complete genome	899721066	CP012125.1	4614223	1	258	4064762	4065019	258	258	258	100	258	3.91072e-131	Escherichia coli strain DH1Ec095, complete genome	857137982	CP011495.1	4678046	1	258	663192
GYY|c32700_g1	649	584200551	KC795275.1	578	147	551	63	464	408	336	336	82.3529	187	3.14409e-91	Capsicum annuum stress-induced protein 20 mRNA, complete cds	21490	X04401.1	560	148	551	12	418	410	335	335	81.7073	180	2.44779e-87	Potato mRNA for light inducible tissue-specific ST-LS1 gene	697151657	XM_009631759.1	608	148	537	65	460	396	324	324	81.8182	177	1.13884e-85	PREDICTED: Nicotiana tomentosiformis photosystem II 10 kDa polypeptide, chloroplastic (LOC104120075), mRNA	22668	X70088.1	639	148	537	42
GYY|c26716_g1	227	585789369	NG_033950.1	582330	1	227	437560	437786	227	227	227	100	227	5.79495e-114	Homo sapiens adhesion G protein-coupled receptor L3 (ADGRL3), RefSeqGene on chromosome 4	220942169	AC225889.3	43395	1	227	39489	39715	227	227	227	100	227	5.79495e-114	Homo sapiens FOSMID clone ABC8-5698349N15 from chromosome unknown, complete sequence	15638869	AC092663.2	110158	1	227	83631	83857	227	227	227	100	227	5.79495e-114	Homo sapiens BAC clone RP11-517B1 from 4, complete sequence
GYY|c28966_g1	249	768002294	XM_011527989.1	9623	1	249	800	1048	249	249	249	100	249	3.78094e-126	PREDICTED: Homo sapiens insulin receptor (INSR), transcript variant X2, mRNA	768002290	XM_011527988.1	9659	1	249	800	1048	249	249	249	100	249	3.78094e-126	PREDICTED: Homo sapiens insulin receptor (INSR), transcript variant X1, mRNA	665506105	AC255430.1	73227	1	249	32355	32603	249	249	249	100	249	3.78094e-126	Homo sapiens chromosome 19 clone CH17-267H8, complete sequence	210032107	NG_008852.1	188746	1	249	31087
GYY|c31213_g1	243	210140861	AK244780.1	1777	132	240	123	234	112	101	101	90.1786	77	1.5123e-30	Glycine max cDNA, clone: GMFL01-13-O08	823157913	XM_012623385.1	975	136	243	139	243	108	98	98	90.7407	76	5.43921e-30	PREDICTED: Gossypium raimondii uncharacterized LOC105794281 (LOC105794281), mRNA	823157911	XM_012623384.1	1577	136	243	2	106	108	98	98	90.7407	76	5.43921e-30	PREDICTED: Gossypium raimondii S-adenosylmethionine decarboxylase proenzyme (LOC105794279), mRNA	210141465	AK245384.1	1840	137	240	210
GYY|c30037_g1	324	899729770	CP012127.1	4609522	1	324	438367	438690	324	324	324	100	324	1.03459e-167	Escherichia coli strain DH1Ec169, complete genome	899725419	CP012126.1	4612363	1	324	438367	438690	324	324	324	100	324	1.03459e-167	Escherichia coli strain DH1Ec104, complete genome	899721066	CP012125.1	4614223	1	324	438367	438690	324	324	324	100	324	1.03459e-167	Escherichia coli strain DH1Ec095, complete genome	857137982	CP011495.1	4678046	1	324	1644217
GYY|c17460_g1	616	38571717	BC062833.1	728	11	616	13	618	606	571	571	94.2244	501	0	Danio rerio ribosomal protein S9, mRNA (cDNA clone MGC:77664 IMAGE:6997162), complete cds	37748739	BC059492.1	718	3	616	11	625	615	575	575	93.4959	494	0	Danio rerio ribosomal protein S9, mRNA (cDNA clone MGC:73129 IMAGE:4789909), complete cds	238550170	NM_200852.3	738	11	616	29	634	606	568	568	93.7294	492	0	Danio rerio ribosomal protein S9 (rps9), mRNA	597786959	XM_007256870.1	733	11	616	57
GYY|c34216_g1	397	189192377	XM_001932493.1	1083	139	343	465	669	207	181	181	87.4396	127	4.20411e-58	Pyrenophora tritici-repentis Pt-1C-BFP hypothetical protein, mRNA
GYY|c16694_g1	2237	403158610	XM_003319263.2	4806	2013	2113	3091	3191	102	83	83	81.3725	44	3.50399e-11	Puccinia graminis f. sp. tritici CRL 75-36-700-3 hypothetical protein (PGTG_01485), mRNA
GYY|c27696_g1	248	499137525	NG_033239.1	163021	1	248	139010	139257	248	248	248	100	248	1.35357e-125	Homo sapiens mechanistic target of rapamycin (serine/threonine kinase) (MTOR), RefSeqGene (LRG_734) on chromosome 1	10436771	AK024393.1	6210	1	248	203	450	248	248	248	100	248	1.35357e-125	Homo sapiens cDNA FLJ14331 fis, clone PLACE4000320	15808186	AL391561.20	75525	1	248	13874	14121	248	248	248	100	248	1.35357e-125	Human DNA sequence from clone RP11-99P18 on chromosome 1, complete sequence	14329962	AL359082.16	41372	1	248	29157
GYY|c39116_g1	263	300934780	NG_023402.1	140282	1	263	129705	129967	263	261	261	99.2395	257	1.4378e-130	Homo sapiens Janus kinase 1 (JAK1), RefSeqGene on chromosome 1	17155073	AC093427.2	131877	1	263	53936	54198	263	261	261	99.2395	257	1.4378e-130	Homo sapiens chromosome 1 clone RP5-1080K5, complete sequence	795476274	XM_011770614.1	4991	1	66	2605	2670	66	66	66	100	66	2.15781e-24	PREDICTED: Macaca nemestrina Janus kinase 1 (JAK1), transcript variant X4, mRNA	795476269	XM_011770613.1	6131	1	66	3745
GYY|c15959_g1	1265	831339015	XM_012883907.1	758	666	983	215	532	322	244	244	75.7764	84	1.13703e-33	Pseudogymnoascus destructans 20631-21 large subunit ribosomal protein L23Ae mRNA	470423488	XM_004337555.1	633	646	874	404	632	230	180	180	78.2609	79	6.84318e-31	Acanthamoeba castellanii str. Neff ribosomal protein L23, putative (ACA1_164710) mRNA, complete cds	628326910	XM_007745405.1	477	709	887	232	410	181	143	143	79.0055	65	4.14778e-23	Cladophialophora psammophila CBS 110553 large subunit ribosomal protein L23Ae partial mRNA	303278565	XM_003058530.1	647	646	984	137
GYY|c6543_g1	1451	697994107	KM113485.1	1050	863	928	726	791	66	58	58	87.8788	42	2.91476e-10	Scytosiphon dotyi isolate ULXR-2009447 malate dehydrogenase (malate dehydrogenase) mRNA, complete cds
GYY|c26075_g1	250	304308996	CP002170.1	839615	1	250	693168	693418	251	250	250	99.6016	247	4.9136e-125	Mycoplasma hyorhinis HUB-1, complete genome	557878761	CP006849.1	837447	1	250	691173	691422	251	249	249	99.2032	244	2.28608e-123	Mycoplasma hyorhinis DBS 1050, complete genome	422035092	CP003914.1	836897	1	250	692102	692352	251	249	249	99.2032	244	2.28608e-123	Mycoplasma hyorhinis SK76, complete genome	367460291	CP003231.1	837480	1	250	691190
GYY|c39417_g1	232	899729770	CP012127.1	4609522	1	232	3939781	3940012	232	232	232	100	232	9.87553e-117	Escherichia coli strain DH1Ec169, complete genome	899725419	CP012126.1	4612363	1	232	3942616	3942847	232	232	232	100	232	9.87553e-117	Escherichia coli strain DH1Ec104, complete genome	899721066	CP012125.1	4614223	1	232	3944484	3944715	232	232	232	100	232	9.87553e-117	Escherichia coli strain DH1Ec095, complete genome	857137982	CP011495.1	4678046	1	232	542916
GYY|c8527_g1	761	121483701	EF030819.1	624	101	727	1	624	627	617	617	98.4051	595	0	Alternaria tenuissima PEAt1 (PEAt1) mRNA, complete cds	636580116	XM_008023206.1	861	1	759	1	756	760	684	684	90	529	0	Setosphaeria turcica Et28A hypothetical protein mRNA	189199385	XM_001935995.1	682	101	742	38	682	645	590	590	91.4729	478	0	Pyrenophora tritici-repentis Pt-1C-BFP conserved hypothetical protein, mRNA	330928819	XM_003302362.1	630	101	727	1
GYY|c18147_g1	1722	413968727	CP003284.1	4329264	79	130	2125975	2126026	52	46	46	88.4615	34	9.72367e-06	Anabaena sp. 90 chromosome chANA01, complete sequence
GYY|c37522_g1	211	335057569	NG_029066.1	23073	1	211	19803	20013	211	211	211	100	211	4.1708e-105	Homo sapiens discoidin domain receptor tyrosine kinase 1 (DDR1), RefSeqGene on chromosome 6	114306781	AB103608.1	14673	1	211	11508	11718	211	211	211	100	211	4.1708e-105	Homo sapiens gene for DDR protein, complete cds	113531090	CU104670.1	169455	1	211	62305	62515	211	211	211	100	211	4.1708e-105	Gorilla DNA sequence from clone CH255-48E14, complete sequence	86197963	AB202100.1	14673	1	211	11508
GYY|c35430_g1	266	339895982	AC243733.3	222700	1	266	122327	122592	266	266	266	100	266	1.44629e-135	Homo sapiens BAC clone CH17-311D9 from chromosome unknown, complete sequence	330688500	AC243744.3	207161	1	266	31071	31336	266	266	266	100	266	1.44629e-135	Homo sapiens BAC clone CH17-328I21 from chromosome unknown, complete sequence	326937545	AC243950.2	198984	1	266	184408	184673	266	266	266	100	266	1.44629e-135	Homo sapiens BAC clone CH17-472L15 from chromosome unknown, complete sequence	19881787	AC020757.5	159153	1	266	17172
GYY|c15343_g1	2240	599092562	XM_007378296.1	1409	297	1306	129	1138	1013	783	783	77.2952	320	1.31099e-164	Punctularia strigosozonata HHB-11173 SS5 DEAD-domain-containing protein (PUNSTDRAFT_94499), mRNA	611993682	XM_007482904.1	1715	276	1372	205	1301	1108	817	817	73.7365	224	3.04583e-111	PREDICTED: Monodelphis domestica eukaryotic translation initiation factor 4A3 (EIF4A3), mRNA	724904394	XM_010379720.1	1570	289	1383	209	1303	1105	809	809	73.2127	207	8.58922e-102	PREDICTED: Rhinopithecus roxellana eukaryotic translation initiation factor 4A3 (EIF4A3), mRNA	821013713	XM_003280939.3	1554	289	1383	187
GYY|c32165_g1	303	36787718	BX571874.1	349907	1	303	97100	97402	303	293	293	96.6997	273	2.1527e-139	Photorhabdus luminescens subsp. laumondii TTO1 complete genome; segment 16/17	822095036	CP011104.1	5147098	1	301	2371455	2371755	301	279	279	92.691	235	2.86462e-118	Photorhabdus temperata subsp. thracensis strain DSM 15199, complete genome	253778933	FM162591.1	5064808	1	301	4715058	4715358	301	276	276	91.6944	226	2.88496e-113	Photorhabdus asymbiotica ATCC43949 complete genome	211638349	FM211050.1	129980	1	301	56058
GYY|c39047_g1	347	567921315	XM_006452601.1	3026	1	347	131	477	347	343	343	98.8473	335	8.56918e-174	Citrus clementina hypothetical protein (CICLE_v10007633mg) mRNA, complete cds	572153041	NM_001288915.1	2103	42	347	1	306	306	306	306	100	306	1.13227e-157	Citrus sinensis HSP90 protein (HSP90), mRNA >gnl|BL_ORD_ID|12763792 Citrus sinensis clone b Hsp90 (hsp90) mRNA, complete cds	381144429	JQ281797.1	2103	42	347	1	306	306	301	301	98.366	291	2.46834e-149	Citrus sinensis clone a Hsp90 (hsp90) mRNA, complete cds	747044525	XM_011091234.1	2431	57	346	142
GYY|c36765_g1	278	557878761	CP006849.1	837447	1	278	581733	582010	278	278	278	100	278	3.24565e-142	Mycoplasma hyorhinis DBS 1050, complete genome	367460291	CP003231.1	837480	1	278	581750	582027	278	278	278	100	278	3.24565e-142	Mycoplasma hyorhinis GDL-1, complete genome	330723203	CP002669.1	829709	1	278	730742	731019	278	278	278	100	278	3.24565e-142	Mycoplasma hyorhinis MCLD, complete genome	304308996	CP002170.1	839615	1	278	582134
GYY|c33612_g1	240	595077259	AC254992.1	144638	1	240	90454	90693	240	240	240	100	240	3.64913e-121	Homo sapiens chromosome 15 clone VMRC54-329C5, complete sequence	595077258	AC254991.1	161478	1	240	87915	88154	240	240	240	100	240	3.64913e-121	Homo sapiens chromosome 15 clone VMRC54-479I6, complete sequence	595077257	AC254990.1	169323	1	240	161765	162004	240	240	240	100	240	3.64913e-121	Homo sapiens chromosome 15 clone VMRC53-221J9, complete sequence	595077255	AC254988.1	160207	1	240	138691
GYY|c34884_g1	423	36785705	BX571867.1	336609	7	422	210582	210997	416	385	385	92.5481	323	4.98698e-167	Photorhabdus luminescens subsp. laumondii TTO1 complete genome; segment 9/17	822095036	CP011104.1	5147098	1	403	4296109	4296510	403	348	348	86.3524	237	3.1987e-119	Photorhabdus temperata subsp. thracensis strain DSM 15199, complete genome	253778933	FM162591.1	5064808	1	399	2214639	2215037	400	335	335	83.75	204	7.0725e-101	Photorhabdus asymbiotica ATCC43949 complete genome	684200017	CP008920.1	4285951	15	148	3555497
GYY|c21278_g1	4209	403179318	XM_003337620.2	3033	1132	2786	1080	2734	1665	1264	1264	75.9159	452	0	Puccinia graminis f. sp. tritici CRL 75-36-700-3 urease gamma subunit (PGTG_19195), mRNA	662231943	AP014613.1	3095417	1852	2205	3052239	3052592	357	262	262	73.3894	69	8.40687e-25	Alcanivorax sp. NBRC 101098 DNA, complete genome	110645972	AM286690.1	3120143	1852	2205	3076457	3076810	357	262	262	73.3894	69	8.40687e-25	Alcanivorax borkumensis SK2, complete genome	615414666	XM_007584592.1	2484	1757	2166	1433
GYY|c1094_g1	287	21758773	AK098688.1	1299	1	287	268	554	287	279	279	97.2125	263	7.33538e-134	Homo sapiens cDNA FLJ25822 fis, clone TST07893	22658393	BC031237.1	1288	1	287	225	511	287	279	279	97.2125	263	7.33538e-134	Homo sapiens hypothetical protein LOC338579, mRNA (cDNA clone IMAGE:4838843), complete cds	34191639	BC043208.2	3649	1	287	1807	2093	287	278	278	96.8641	260	3.41282e-132	Homo sapiens hypothetical protein LOC338579, mRNA (cDNA clone IMAGE:5295086)	767997704	XM_011525666.1	2916	5	287	1151
GYY|c36378_g1	305	28557940	AC138356.3	190274	1	305	12481	12785	305	305	305	100	305	3.52766e-157	Homo sapiens chromosome 8, clone RP11-863K10, complete sequence	28467201	AC130304.12	161953	1	305	108699	109003	305	305	305	100	305	3.52766e-157	Homo sapiens chromosome 8, clone RP11-205M5, complete sequence	5926688	AP000501.1	178348	1	305	139162	139466	305	305	305	100	305	3.52766e-157	Homo sapiens genomic DNA, chromosome 8p11.2, clone:91h23 to 9-41	767950765	XM_005273471.3	2865	128	297	1316
GYY|c36438_g1	270	255942424	XM_002561935.1	1902	4	264	1618	1878	261	241	241	92.3372	201	1.99962e-99	Penicillium chrysogenum Wisconsin 54-1255 hypothetical protein (Pc18g01360) mRNA, complete cds	211586580	AM920433.1	1591038	12	264	323339	323591	253	233	233	92.0949	193	5.59916e-95	Penicillium chrysogenum Wisconsin 54-1255 complete genome, contig Pc00c18
GYY|c22707_g1	247	899729770	CP012127.1	4609522	1	247	1875326	1875572	247	247	247	100	247	4.84567e-125	Escherichia coli strain DH1Ec169, complete genome	899725419	CP012126.1	4612363	1	247	1877940	1878186	247	247	247	100	247	4.84567e-125	Escherichia coli strain DH1Ec104, complete genome	899721066	CP012125.1	4614223	1	247	1877939	1878185	247	247	247	100	247	4.84567e-125	Escherichia coli strain DH1Ec095, complete genome	874075390	CP007442.1	4936576	1	247	1855841
GYY|c23625_g1	977	36786846	BX571871.1	349944	1	977	241522	242498	978	918	918	93.865	797	0	Photorhabdus luminescens subsp. laumondii TTO1 complete genome; segment 13/17	822095036	CP011104.1	5147098	5	975	3426134	3427104	971	872	872	89.8043	674	0	Photorhabdus temperata subsp. thracensis strain DSM 15199, complete genome	253778933	FM162591.1	5064808	5	975	1225693	1226663	971	857	857	88.2595	629	0	Photorhabdus asymbiotica ATCC43949 complete genome
GYY|c28280_g1	209	767948686	XM_011516557.1	2506	1	209	907	1115	209	209	209	100	209	5.33499e-104	PREDICTED: Homo sapiens eukaryotic translation initiation factor 4H (EIF4H), transcript variant X2, mRNA	767948684	XM_011516556.1	2581	1	209	982	1190	209	209	209	100	209	5.33499e-104	PREDICTED: Homo sapiens eukaryotic translation initiation factor 4H (EIF4H), transcript variant X1, mRNA	210032457	NG_008869.1	29724	1	209	26127	26335	209	209	209	100	209	5.33499e-104	Homo sapiens eukaryotic translation initiation factor 4H (EIF4H), RefSeqGene on chromosome 7	14702179	NM_031992.1	2486	1	209	889
GYY|c14391_g1	678	169622945	XM_001804829.1	816	261	667	73	479	411	316	316	76.8856	122	4.47514e-55	Phaeosphaeria nodorum SN15 hypothetical protein partial mRNA
GYY|c28082_g1	351	36785405	BX571866.1	349652	1	351	268203	268553	351	341	341	97.151	321	5.2601e-166	Photorhabdus luminescens subsp. laumondii TTO1 complete genome; segment 8/17
GYY|c759_g1	456	296981720	HM288125.1	1310	1	456	438	893	456	452	452	99.1228	444	0	Uncultured bacterium clone ncd655a11c1 16S ribosomal RNA gene, partial sequence	296981614	HM288019.1	1310	1	456	438	893	456	451	451	98.9035	441	0	Uncultured bacterium clone ncd653b03c1 16S ribosomal RNA gene, partial sequence	507147452	KF037454.1	1457	1	456	461	916	456	431	431	94.5175	381	0	Uncultured bacterium clone HL1011 16S ribosomal RNA gene, partial sequence	507147711	KF037713.1	1454	1	456	459
GYY|c37941_g1	214	899729770	CP012127.1	4609522	1	214	241792	242005	214	214	214	100	214	9.11479e-107	Escherichia coli strain DH1Ec169, complete genome	899725419	CP012126.1	4612363	1	214	241792	242005	214	214	214	100	214	9.11479e-107	Escherichia coli strain DH1Ec104, complete genome	899721066	CP012125.1	4614223	1	214	241792	242005	214	214	214	100	214	9.11479e-107	Escherichia coli strain DH1Ec095, complete genome	857137982	CP011495.1	4678046	1	214	1460312
GYY|c16768_g1	2656	599415622	XM_007414970.1	2971	1336	2249	1551	2463	918	764	764	83.2244	451	0	Melampsora larici-populina 98AG31 p21-activated serine/threonine protein kinase (MELLADRAFT_124623), mRNA	685952927	XM_009271919.1	1947	1505	2238	1204	1937	740	559	559	75.5405	191	8.00503e-93	Wallemia ichthyophaga EXF-994 Serine/threonine-protein kinase shk2 partial mRNA	343427318	FQ311442.1	1115737	369	828	827096	827555	462	365	365	79.0043	169	1.35861e-80	Sporisorium reilianum SRZ2 chromosome 20 complete DNA sequence	758977552	XM_011390526.1	2484	369	828	338
GYY|c33461_g1	531	224809238	NG_011443.1	252549	1	531	120828	121358	531	531	531	100	531	0	Homo sapiens ets variant 6 (ETV6), RefSeqGene (LRG_609) on chromosome 12	14578073	AC084358.19	169949	1	531	2287	2817	531	531	531	100	531	0	Homo sapiens 12p BAC RP11-418C2 (Roswell Park Cancer Institute Human BAC Library) complete sequence	850480667	CP011888.1	224538689	1	51	203184467	203184516	51	49	49	96.0784	44	7.91113e-12	Ovis canadensis canadensis isolate 43U chromosome 3 sequence
GYY|c23797_g1	305	36785992	BX571868.1	345829	1	305	203394	203699	306	302	302	98.6928	293	1.65291e-150	Photorhabdus luminescens subsp. laumondii TTO1 complete genome; segment 10/17	822095036	CP011104.1	5147098	4	305	4003834	4004136	303	297	297	98.0198	284	1.66465e-145	Photorhabdus temperata subsp. thracensis strain DSM 15199, complete genome	253778933	FM162591.1	5064808	4	299	1965232	1965528	297	289	289	97.3064	272	7.79984e-139	Photorhabdus asymbiotica ATCC43949 complete genome	754496488	FO818637.1	4635301	4	305	2333071
GYY|c29543_g1	253	697169614	XM_009595407.1	3193	33	249	1883	2102	220	179	179	81.3636	95	1.56206e-40	PREDICTED: Nicotiana tomentosiformis uncharacterized LOC104090343 (LOC104090343), mRNA	698481147	XM_009789283.1	2852	33	249	1885	2104	220	178	178	80.9091	92	7.26755e-39	PREDICTED: Nicotiana sylvestris uncharacterized LOC104235495 (LOC104235495), transcript variant X2, mRNA	698481144	XM_009789282.1	3039	33	249	1885	2104	220	178	178	80.9091	92	7.26755e-39	PREDICTED: Nicotiana sylvestris uncharacterized LOC104235495 (LOC104235495), transcript variant X1, mRNA	565371830	XM_006352442.1	2905	15	253	1829
GYY|c28154_g1	244	568844383	XM_006476006.1	1605	1	244	1037	1280	244	244	244	100	244	2.22287e-123	PREDICTED: Citrus sinensis U-box domain-containing protein 26-like (LOC102616782), mRNA	567917301	XM_006450594.1	2197	1	244	988	1231	244	241	241	98.7705	235	2.23865e-118	Citrus clementina hypothetical protein (CICLE_v10008902mg) mRNA, complete cds
GYY|c22573_g1	249	334362292	HQ441045.1	550	1	249	270	518	250	226	226	90.4	177	4.0011e-86	Epinephelus coioides ribosomal protein L12 mRNA, complete cds	835971004	XM_004565736.2	661	17	249	388	620	233	207	207	88.8412	155	6.79066e-74	PREDICTED: Maylandia zebra ribosomal protein L12 (rpl12), mRNA	56360737	CR718691.2	665	18	249	405	636	232	206	206	88.7931	154	2.44236e-73	Tetraodon nigroviridis full-length cDNA	56358449	CR713972.2	623	18	249	384
GYY|c31641_g1	452	260656001	NG_013034.1	428549	1	452	368806	369257	452	451	451	99.7788	449	0	Homo sapiens regulatory associated protein of MTOR, complex 1 (RPTOR), RefSeqGene on chromosome 17	27777605	AC127496.5	166274	1	452	139306	139757	452	451	451	99.7788	449	0	Homo sapiens chromosome 17, clone CTD-2561B21, complete sequence	150378630	AC197452.3	203752	2	452	68906	69341	452	404	404	89.3805	299	1.17629e-153	MACACA MULATTA BAC clone CH250-359J10 from chromosome 16, complete sequence	817276201	XM_012452786.1	8815	20	282	3683
GYY|c32820_g1	1175	899729770	CP012127.1	4609522	1	1175	2158432	2159606	1175	1175	1175	100	1175	0	Escherichia coli strain DH1Ec169, complete genome	899725419	CP012126.1	4612363	1	1175	2161046	2162220	1175	1175	1175	100	1175	0	Escherichia coli strain DH1Ec104, complete genome	899721066	CP012125.1	4614223	1	1175	2161045	2162219	1175	1175	1175	100	1175	0	Escherichia coli strain DH1Ec095, complete genome	857137982	CP011495.1	4678046	1	1175	3415944
GYY|c23647_g1	201	627833681	XM_007689454.1	540	2	180	10	188	179	149	149	83.2402	89	2.59824e-37	Bipolaris oryzae ATCC 44560 hypothetical protein partial mRNA
GYY|c34171_g1	240	568830948	XM_006469681.1	1190	1	240	47	286	240	240	240	100	240	3.64913e-121	PREDICTED: Citrus sinensis xyloglucan endotransglucosylase/hydrolase protein 9-like (LOC102627322), mRNA	567910266	XM_006447384.1	1202	1	240	53	292	240	240	240	100	240	3.64913e-121	Citrus clementina hypothetical protein (CICLE_v10016129mg) mRNA, complete cds	567910264	XM_006447383.1	1689	1	240	53	292	240	240	240	100	240	3.64913e-121	Citrus clementina hypothetical protein (CICLE_v10016129mg) mRNA, complete cds
GYY|c35073_g1	268	36786846	BX571871.1	349944	1	268	85467	85734	268	260	260	97.0149	244	2.4757e-123	Photorhabdus luminescens subsp. laumondii TTO1 complete genome; segment 13/17	822095036	CP011104.1	5147098	1	268	3376133	3376408	276	251	251	90.942	197	3.31784e-97	Photorhabdus temperata subsp. thracensis strain DSM 15199, complete genome	253778933	FM162591.1	5064808	1	268	1310348	1310617	270	242	242	89.6296	185	1.5546e-90	Photorhabdus asymbiotica ATCC43949 complete genome	211637919	FM211044.1	155540	1	268	143407
GYY|c26362_g1	253	36784604	BX571863.1	349318	1	253	323506	323758	253	248	248	98.0237	238	5.0169e-120	Photorhabdus luminescens subsp. laumondii TTO1 complete genome; segment 5/17	822095036	CP011104.1	5147098	1	253	3358247	3358499	253	246	246	97.2332	232	1.08597e-116	Photorhabdus temperata subsp. thracensis strain DSM 15199, complete genome
GYY|c288_g1	284	568832109	XM_006470223.1	751	1	284	456	739	284	284	284	100	284	1.53613e-145	PREDICTED: Citrus sinensis glutaredoxin-like (LOC102630010), mRNA	567908468	XM_006446485.1	1048	1	284	584	867	284	276	276	97.1831	260	3.37251e-132	Citrus clementina hypothetical protein (CICLE_v10017265mg) mRNA, complete cds	119367474	EF122400.1	324	200	284	238	322	85	85	85	100	85	6.45532e-35	Citrus cv. Shiranuhi putative glutaredoxin mRNA, complete cds	764618743	XM_004304593.2	616	198	266	342
GYY|c35902_g1	261	615423691	XM_007587462.1	525	1	261	20	280	261	236	236	90.4215	186	4.19361e-91	Neofusicoccum parvum UCRNP2 putative atp synthase d mitochondrial protein mRNA	685417418	XM_009229300.1	845	23	195	187	359	175	148	148	84.5714	92	7.53182e-39	Gaeumannomyces graminis var. tritici R3-111a-1 ATP synthase subunit D mRNA	389646970	XM_003721069.1	739	1	261	78	338	262	205	205	78.2443	90	9.74303e-38	Magnaporthe oryzae 70-15 ATP synthase subunit D (MGG_18003) mRNA, complete cds	627824954	XM_007686712.1	510	3	259	22
GYY|c24856_g1	229	36785115	BX571865.1	348813	2	229	272035	272261	228	211	211	92.5439	176	1.31288e-85	Photorhabdus luminescens subsp. laumondii TTO1 complete genome; segment 7/17	822095036	CP011104.1	5147098	5	229	4828552	4828775	225	197	197	87.5556	140	1.35056e-65	Photorhabdus temperata subsp. thracensis strain DSM 15199, complete genome	253778933	FM162591.1	5064808	5	217	2960459	2960670	213	185	185	86.8545	128	6.32817e-59	Photorhabdus asymbiotica ATCC43949 complete genome
GYY|c30919_g1	222	568864636	XM_006485636.1	1719	1	222	990	1211	222	221	221	99.5495	219	1.58104e-109	PREDICTED: Citrus sinensis GATA transcription factor 8-like (LOC102625190), mRNA	567887829	XM_006436374.1	2347	1	222	1613	1834	222	221	221	99.5495	219	1.58104e-109	Citrus clementina hypothetical protein (CICLE_v10032018mg) mRNA, complete cds	567887827	XM_006436373.1	1719	1	222	985	1206	222	221	221	99.5495	219	1.58104e-109	Citrus clementina hypothetical protein (CICLE_v10032018mg) mRNA, complete cds	567887825	XM_006436372.1	1665	1	222	931
GYY|c24722_g1	223	527464322	KF456581.1	367	1	223	61	283	223	223	223	100	223	9.49809e-112	Homo sapiens chromosome 19 WGS contig WGS_CHS_AC011510.7_66507 genomic sequence	10947023	AC011510.7	129402	1	223	66411	66633	223	222	222	99.5516	220	4.41903e-110	Homo sapiens chromosome 19 clone CTD-2195B23, complete sequence	213688469	AC215267.4	162176	1	218	76041	76258	218	203	203	93.1193	173	5.9222e-84	MACACA MULATTA BAC clone CH250-461M11 from chromosome unknown, complete sequence	675718304	XM_003812464.2	4942	1	145	1218
GYY|c32857_g1	269	211583076	AM920428.1	3889175	6	269	2592966	2593225	266	216	216	81.203	112	5.94208e-50	Penicillium chrysogenum Wisconsin 54-1255 complete genome, contig Pc00c13
GYY|c24884_g1	287	46488015	AY598423.1	79079	1	287	75862	76148	287	287	287	100	287	3.34115e-147	Homo sapiens Fanconi anemia, complementation group A (FANCA) gene, partial cds	21755380	AK096004.1	2094	1	287	1383	1669	287	287	287	100	287	3.34115e-147	Homo sapiens cDNA FLJ38685 fis, clone KIDNE2000909	31745197	AC010538.9	210031	1	287	1469	1755	287	287	287	100	287	3.34115e-147	Homo sapiens chromosome 16 clone RP11-368I7, complete sequence	225703130	NG_011706.1	86107	1	287	81447
GYY|c33887_g1	224	392996961	AC245464.3	203050	1	224	110520	110743	224	224	224	100	224	2.65465e-112	Homo sapiens BAC clone CH17-336L6 from chromosome 3, complete sequence	384368012	AC246794.2	201404	1	224	188714	188937	224	224	224	100	224	2.65465e-112	Homo sapiens BAC clone CH17-442A19 from chromosome 3, complete sequence	167412463	EU410304.1	203057	1	224	86880	87103	224	224	224	100	224	2.65465e-112	Vaccinia virus GLV-1h68, complete genome	189458818	NM_001128148.1	5100	1	224	4584
GYY|c34512_g1	272	767999126	XM_011526135.1	2216	1	272	1089	1360	272	272	272	100	272	6.85353e-139	PREDICTED: Homo sapiens B-cell CLL/lymphoma 2 (BCL2), transcript variant X4, mRNA	767999124	XR_935248.1	1857	1	272	868	1139	272	272	272	100	272	6.85353e-139	PREDICTED: Homo sapiens B-cell CLL/lymphoma 2 (BCL2), transcript variant X3, misc_RNA	767999123	XR_935247.1	3474	1	272	1089	1360	272	272	272	100	272	6.85353e-139	PREDICTED: Homo sapiens B-cell CLL/lymphoma 2 (BCL2), transcript variant X2, misc_RNA	767999122	XR_935246.1	2078	1	272	1089
GYY|c36048_g1	259	255576682	XM_002529184.1	1923	4	239	718	953	236	203	203	86.0169	137	7.20629e-64	Ricinus communis abc transporter, putative, mRNA	566179949	XM_002309995.2	2494	4	246	830	1072	245	209	209	85.3061	135	9.32192e-63	Populus trichocarpa ABC transporter family protein (POPTR_0007s06620g) mRNA, complete cds	743837947	XM_011027294.1	2472	4	239	899	1134	238	203	203	85.2941	131	1.55989e-60	PREDICTED: Populus euphratica ABC transporter F family member 5 (LOC105126428), mRNA	747105254	XM_011102597.1	2678	7	257	947
GYY|c26245_g1	432	568820614	XM_006464742.1	961	1	432	59	490	432	431	431	99.7685	429	0	PREDICTED: Citrus sinensis ethylene-responsive transcription factor 4-like (LOC102616520), mRNA	567919551	XM_006451719.1	1072	1	432	53	484	432	431	431	99.7685	429	0	Citrus clementina hypothetical protein (CICLE_v10009484mg) mRNA, complete cds	702377617	XM_010064548.1	1164	123	384	153	420	272	225	225	82.7206	124	2.14406e-56	PREDICTED: Eucalyptus grandis ethylene-responsive transcription factor 4-like (LOC104450115), mRNA	823217383	XM_012585907.1	903	133	384	176
GYY|c23490_g1	353	576094751	KF873612.1	17098	1	353	1122	1474	353	353	353	100	353	0	Pampus argenteus mitochondrion, complete genome	530852140	KF373560.1	17694	1	353	1122	1474	353	353	353	100	353	0	Pampus echinogaster mitochondrion, complete genome	197282819	EU357803.1	17694	1	353	1122	1474	353	353	353	100	353	0	Pampus sp. LY-2009 mitochondrion, complete genome	733372854	KM288588.1	16560	1	353	1123
GYY|c34181_g1	250	9581607	AL353625.5	148250	1	250	123196	123445	250	250	250	100	250	1.05611e-126	Human DNA sequence from clone RP11-288H12 on chromosome 6, complete sequence	8894602	AJ276053.1	1342	1	250	318	567	250	250	250	100	250	1.05611e-126	Homo sapiens partial oct1 gene for organic cation transporter, exons 5 and 6	823673695	KR711677.1	1797	98	213	907	1022	116	116	116	100	116	3.26512e-52	Synthetic construct Homo sapiens clone CCSBHm_00028429 SLC22A1 (SLC22A1) mRNA, encodes complete protein	823673691	KR711675.1	1797	98	213	907
GYY|c35602_g1	223	734601394	XM_010729297.1	2195	1	223	490	712	223	211	211	94.6188	187	9.77071e-92	PREDICTED: Larimichthys crocea serine/arginine-rich splicing factor 11 (srsf11), transcript variant X5, mRNA	734601392	XM_010729296.1	2100	1	223	377	599	223	211	211	94.6188	187	9.77071e-92	PREDICTED: Larimichthys crocea serine/arginine-rich splicing factor 11 (srsf11), transcript variant X4, mRNA	734601390	XM_010729295.1	2079	1	223	356	578	223	211	211	94.6188	187	9.77071e-92	PREDICTED: Larimichthys crocea serine/arginine-rich splicing factor 11 (srsf11), transcript variant X3, mRNA	734601388	XM_010729294.1	2211	1	223	488
GYY|c29308_g1	249	734619670	XM_010739346.1	3210	1	243	1609	1851	243	224	224	92.1811	186	3.97289e-91	PREDICTED: Larimichthys crocea HBS1-like translational GTPase (hbs1l), transcript variant X1, mRNA	835875295	XM_004541938.2	3351	1	243	1611	1853	243	220	220	90.535	174	1.86153e-84	PREDICTED: Maylandia zebra HBS1-like translational GTPase (hbs1l), transcript variant X1, mRNA	584004497	XM_006797188.1	2803	1	243	1597	1839	243	220	220	90.535	174	1.86153e-84	PREDICTED: Neolamprologus brichardi HBS1-like protein-like (LOC102779476), transcript variant X1, mRNA	554806956	XM_005914341.1	3379	1	243	1635
GYY|c4500_g1	697	116745198	DQ850941.1	233	1	223	1	225	225	211	211	93.7778	182	2.03994e-88	Lithognathus mormyrus clone lmos3p10c01 mRNA sequence	831570555	XM_012879301.1	828	125	186	605	666	62	54	54	87.0968	38	2.28443e-08	PREDICTED: Fundulus heteroclitus uncharacterized LOC105937796 (LOC105937796), mRNA	831570543	XM_012879298.1	832	125	186	595	656	62	54	54	87.0968	38	2.28443e-08	PREDICTED: Fundulus heteroclitus uncharacterized LOC105937794 (LOC105937794), transcript variant X2, mRNA	831570540	XM_012879297.1	795	125	186	558
GYY|c23819_g1	222	748515769	XM_011126264.1	456	1	222	217	438	222	222	222	100	222	3.39823e-111	Arthrobotrys oligospora ATCC 24927 hypothetical protein mRNA	748501354	XM_011112412.1	1758	4	217	223	436	214	204	204	95.3271	184	4.52207e-90	Dactylellina haptotyla CBS 200.50 hypothetical protein mRNA	667831939	XM_007781949.1	456	1	198	217	414	198	170	170	85.8586	114	3.69933e-51	Coniosporium apollinis CBS 100218 40S ribosomal protein S14 partial mRNA	322367326	HQ121511.1	558	1	203	248
GYY|c27484_g1	229	736032532	CP010313.1	9224208	76	211	1995182	1995316	138	112	112	81.1594	57	1.86192e-19	Bradyrhizobium japonicum strain E109, complete genome	627779227	CP007569.1	9583027	76	211	6729949	6730083	138	112	112	81.1594	57	1.86192e-19	Bradyrhizobium japonicum SEMIA 5079 genome	354952622	AP012206.1	9207384	76	211	1974755	1974889	138	112	112	81.1594	57	1.86192e-19	Bradyrhizobium japonicum USDA 6 DNA, complete genome
GYY|c33866_g1	263	702073661	FO906008.1	782495	3	161	772925	773083	159	131	131	82.3899	75	2.1426e-29	Leptosphaeria maculans lepidii ibcn84_scaffold00016 complete sequence
GYY|c31183_g1	246	29725862	AC018793.12	202956	1	246	67074	67319	246	246	246	100	246	1.73467e-124	Homo sapiens chromosome 11, clone RP11-437G21, complete sequence	215820690	AC226748.3	41284	1	246	21386	21631	246	245	245	99.5935	243	8.07063e-123	Homo sapiens FOSMID clone ABC13-47658300K24 from chromosome unknown, complete sequence	14994116	AF391284.1	19956	1	246	14993	15239	247	243	243	98.3806	234	8.12793e-118	Homo sapiens 11p15.5 clone LOH11A, partial sequence	262231885	AC234847.2	40499	1	246	16221
GYY|c36497_g1	365	36786547	BX571870.1	348505	1	364	290630	290993	364	318	318	87.3626	226	3.54743e-113	Photorhabdus luminescens subsp. laumondii TTO1 complete genome; segment 12/17
GYY|c4599_g1	212	685042170	LN590695.1	18435467	53	173	14815726	14815846	121	120	120	99.1736	118	2.09437e-53	Cyprinus carpio genome assembly common carp genome ,scaffold LG23	685042599	LN591124.1	1313578	53	173	1177292	1177412	121	113	113	93.3884	97	9.88301e-42	Cyprinus carpio genome assembly common carp genome ,scaffold 000028823	542204941	XM_003437783.2	2945	32	206	1844	2018	177	134	134	75.7062	46	2.21632e-13	PREDICTED: Oreochromis niloticus gelsolin-like (LOC100699882), mRNA	583983571	XM_006787009.1	2946	169	206	1903
GYY|c40078_g1	230	568859316	XM_006483124.1	918	1	230	338	567	230	230	230	100	230	1.26471e-115	PREDICTED: Citrus sinensis 40S ribosomal protein S9-2-like (LOC102625078), mRNA	568859318	XM_006483125.1	911	1	230	350	579	230	229	229	99.5652	227	5.8841e-114	PREDICTED: Citrus sinensis 40S ribosomal protein S9-2-like (LOC102625367), mRNA	567892284	XM_006438600.1	1071	1	230	348	577	230	229	229	99.5652	227	5.8841e-114	Citrus clementina hypothetical protein (CICLE_v10032800mg) mRNA, complete cds	567892286	XM_006438601.1	537	10	230	209
GYY|c11012_g1	281	586940408	NG_022213.2	1986	1	281	113	399	287	272	272	94.7735	239	1.57242e-120	Homo sapiens protein tyrosine phosphatase, non-receptor type 11 pseudogene (LOC344593) on chromosome 3	15808435	AC074043.12	192322	1	281	35372	35658	287	272	272	94.7735	239	1.57242e-120	Homo sapiens 3 BAC RP11-561O4 (Roswell Park Cancer Institute Human BAC Library) complete sequence	694948515	XM_001164580.4	2035	1	281	107	393	287	268	268	93.3798	227	7.36768e-114	PREDICTED: Pan troglodytes tyrosine-protein phosphatase non-receptor type 11 (LOC104001066), mRNA	586598056	NG_021842.2	1480	1	281	114
GYY|c3368_g1	203	684172933	XM_009162088.1	1701	164	203	1436	1475	40	38	38	95	34	9.86552e-07	Exophiala dermatitidis NIH/UT8656 guanine nucleotide-binding protein subunit beta-like protein mRNA	684172931	XM_009162087.1	3423	164	203	2815	2854	40	38	38	95	34	9.86552e-07	Exophiala dermatitidis NIH/UT8656 hypothetical protein mRNA	631383017	XM_007927698.1	1207	164	203	952	991	40	38	38	95	34	9.86552e-07	Pseudocercospora fijiensis CIRAD86 G protein beta subunit mRNA	628241179	XM_007725431.1	951	164	203	900
GYY|c35964_g1	416	31873461	BX537720.1	4349	1	416	2684	3099	416	416	416	100	416	0	Homo sapiens genomic DNA; cDNA DKFZp686O01244 (from clone DKFZp686O01244)	1532158	U61375.1	39825	1	416	36482	36897	416	416	416	100	416	0	Human cosmid LL12NC01-N-184C4, ETV6 gene, exons 4 and 5 and partial cds	224809238	NG_011443.1	252549	1	416	233533	233948	416	415	415	99.7596	413	0	Homo sapiens ets variant 6 (ETV6), RefSeqGene (LRG_609) on chromosome 12	14578073	AC084358.19	169949	1	416	114992
GYY|c36563_g1	533	36787140	BX571872.1	348498	3	533	23831	24361	531	502	502	94.5386	444	0	Photorhabdus luminescens subsp. laumondii TTO1 complete genome; segment 14/17	822095036	CP011104.1	5147098	3	533	690087	690617	531	471	471	88.7006	351	0	Photorhabdus temperata subsp. thracensis strain DSM 15199, complete genome	253778933	FM162591.1	5064808	11	533	4018117	4018639	523	461	461	88.1453	337	1.0524e-174	Photorhabdus asymbiotica ATCC43949 complete genome	788042861	CP011078.1	3699725	25	533	3230101
GYY|c38538_g1	247	685042158	LN590683.1	27918166	1	244	1949255	1949498	244	244	244	100	244	2.25447e-123	Cyprinus carpio genome assembly common carp genome ,scaffold LG38
GYY|c13634_g1	1261	403168586	XM_003328147.2	444	871	1084	229	440	214	189	189	88.3178	138	1.08624e-63	Puccinia graminis f. sp. tritici CRL 75-36-700-3 60S ribosomal protein L42 (PGTG_09489), mRNA	327308119	XM_003238703.1	321	868	1077	111	320	212	181	181	85.3774	117	5.12578e-52	Trichophyton rubrum CBS 118892 60S ribosomal protein L42, partial mRNA	121698186	XM_001267741.1	354	868	1077	144	353	210	179	179	85.2381	117	5.12578e-52	Aspergillus clavatus NRRL 1 60S ribosomal protein L42, partial mRNA	367019265	XM_003658870.1	862	868	1076	173
GYY|c20681_g1	3085	403179047	XM_003337352.2	2680	218	1569	386	1737	1362	1011	1011	74.2291	299	8.55161e-153	Puccinia graminis f. sp. tritici CRL 75-36-700-3 alpha,alpha-trehalase (PGTG_18994), mRNA
GYY|c30271_g1	316	748516025	XM_011126328.1	2628	1	316	2040	2355	316	316	316	100	316	2.81733e-163	Arthrobotrys oligospora ATCC 24927 hypothetical protein mRNA
GYY|c32958_g1	367	568856876	XM_006481936.1	923	1	367	59	425	367	367	367	100	367	0	PREDICTED: Citrus sinensis uncharacterized LOC102616903 (LOC102616903), mRNA	567875748	XM_006430401.1	1337	1	365	57	429	374	359	359	95.9893	324	1.18747e-167	Citrus clementina hypothetical protein (CICLE_v10012618mg) mRNA, complete cds
GYY|c31756_g1	208	684138037	KF694989.1	2418	1	208	838	1045	208	208	208	100	208	1.90796e-103	Citrus suavissima cultivar Ougan mandarin sucrose synthase mRNA, complete cds	568841279	XM_006474524.1	2780	1	208	979	1186	208	208	208	100	208	1.90796e-103	PREDICTED: Citrus sinensis sucrose synthase-like (LOC102616003), transcript variant X8, mRNA	568841277	XM_006474523.1	2968	1	208	1167	1374	208	208	208	100	208	1.90796e-103	PREDICTED: Citrus sinensis sucrose synthase-like (LOC102616003), transcript variant X7, mRNA	568841275	XM_006474522.1	2714	1	208	913
GYY|c10050_g1	342	702066524	FO905604.1	55257	7	322	15841	16156	316	253	253	80.0633	127	3.56887e-58	Leptosphaeria biglobosa brassicae b35_scaffold00060 complete sequence	146324800	XM_742425.2	1422	40	313	967	1240	284	214	214	75.3521	64	3.75006e-23	Aspergillus fumigatus Af293 amino acid transporter (AFUA_8G07200), partial mRNA	119485836	XM_001262260.1	1422	40	313	967	1240	282	208	208	73.7589	52	1.75712e-16	Neosartorya fischeri NRRL 181 amino acid transporter, putative (NFIA_100010) partial mRNA
GYY|c25625_g1	212	211585052	AM920431.1	3716833	1	212	3296775	3296982	213	188	188	88.2629	135	7.42687e-63	Penicillium chrysogenum Wisconsin 54-1255 complete genome, contig Pc00c16
GYY|c34305_g1	203	685848974	XM_009253255.1	468	1	203	69	271	203	178	178	87.6847	128	5.49298e-59	Fusarium pseudograminearum CS3096 hypothetical protein partial mRNA
GYY|c16750_g1	711	242374234	FP100950.1	777	1	711	18	728	711	704	704	99.0155	690	0	Phyllostachys edulis cDNA clone: bphylf025o03, full insert sequence	242386048	FP098654.1	777	1	711	18	728	711	703	703	98.8748	687	0	Phyllostachys edulis cDNA clone: bphylf002m09, full insert sequence	242384243	FP092887.1	698	31	711	18	698	681	673	673	98.8253	657	0	Phyllostachys edulis cDNA clone: bphylf002e11, full insert sequence	242386408	FP099013.1	777	1	711	21
GYY|c23526_g1	209	269954735	NG_016018.1	30181	1	209	27557	27765	209	209	209	100	209	5.33499e-104	Homo sapiens nucleophosmin (nucleolar phosphoprotein B23, numatrin) (NPM1), RefSeqGene (LRG_458) on chromosome 5	17921222	AC093246.3	175154	1	209	84604	84812	209	209	209	100	209	5.33499e-104	Homo sapiens chromosome 5 clone RP11-117L6, complete sequence
GYY|c22233_g1	299	109657682	DQ647874.1	2461	1	91	254	344	91	90	90	98.9011	88	1.4704e-36	Araucaria araucana large subunit ribosomal RNA gene, partial sequence; mitochondrial	109657681	DQ647873.1	2937	1	91	573	667	95	90	90	94.7368	78	5.32604e-31	Phyllocladus aspleniifolius large subunit ribosomal RNA gene, partial sequence; mitochondrial	66969425	DQ008837.1	3014	1	91	602	696	95	90	90	94.7368	78	5.32604e-31	Podocarpus macrophyllus large subunit ribosomal RNA gene, partial sequence; mitochondrial	511370494	KC784953.1	107736	1	82	40556
GYY|c31552_g1	273	767968356	XM_005274051.2	11380	1	273	1760	2032	273	273	273	100	273	1.91351e-139	PREDICTED: Homo sapiens remodeling and spacing factor 1 (RSF1), transcript variant X1, mRNA	261858179	AB527448.1	4340	1	273	1614	1886	273	273	273	100	273	1.91351e-139	Synthetic construct DNA, clone: pF1KB7334, Homo sapiens RSF1 gene for remodeling and spacing factor 1, without stop codon, in Flexi system	157169673	BC153210.1	4387	1	273	1639	1911	273	273	273	100	273	1.91351e-139	Synthetic construct Homo sapiens clone IMAGE:100016320, MGC:184229 remodeling and spacing factor 1 (RSF1) mRNA, encodes complete protein	151554974	BC148326.1	4387	1	273	1639
GYY|c23256_g1	236	551866875	HG502269.1	1726	1	236	310	545	236	236	236	100	236	6.01967e-119	TPA: Homo sapiens long non-coding RNA OTTHUMT00000053246.2 (LINC00092 gene), lincRNA	18307333	AL159167.23	74903	1	236	51410	51645	236	236	236	100	236	6.01967e-119	Human DNA sequence from clone RP11-346B7 on chromosome 9, complete sequence	201025394	NR_024129.1	1805	1	236	305	540	236	236	236	100	236	6.01967e-119	Homo sapiens long intergenic non-protein coding RNA 92 (LINC00092), long non-coding RNA >gnl|BL_ORD_ID|1093033 Homo sapiens, clone IMAGE:5192035, mRNA	426362408	XM_004048309.1	1379	1	236	801
GYY|c38211_g1	235	14547270	AL589935.8	91912	1	235	43382	43616	235	235	235	100	235	2.15445e-118	Human DNA sequence from clone RP11-154D6 on chromosome 6, complete sequence
GYY|c32993_g1	286	736197092	XM_010774830.1	1616	1	286	553	838	286	252	252	88.1119	184	6.0196e-90	PREDICTED: Notothenia coriiceps 3-hydroxyanthranilate 3,4-dioxygenase (haao), mRNA	323650069	HQ206523.1	642	1	286	70	355	286	252	252	88.1119	184	6.0196e-90	Perca flavescens clone Pf_550 3-hydroxyanthranilate 34-dioxygenase (Haao) mRNA, partial cds	657536266	XM_008276523.1	1238	8	286	360	638	279	246	246	88.172	180	1.00729e-87	PREDICTED: Stegastes partitus 3-hydroxyanthranilate 3,4-dioxygenase (haao), mRNA	734620213	XM_010739643.1	2167	1	286	550
GYY|c36223_g1	293	226442848	NG_011785.1	144453	1	293	84278	84570	293	293	293	100	293	1.57999e-150	Homo sapiens insulin-like growth factor 2 receptor (IGF2R), RefSeqGene on chromosome 6	30962028	AY293855.1	139947	1	293	80511	80803	293	293	293	100	293	1.57999e-150	Homo sapiens insulin-like growth factor 2 receptor (IGF2R) gene, complete cds	15628184	AF069333.2	138376	1	293	80200	80492	293	293	293	100	293	1.57999e-150	Homo sapiens insulin-like growth factor II receptor (IGF2R) gene, partial cds	9581607	AL353625.5	148250	1	293	35390
GYY|c16162_g1	216	53933235	NM_001005589.1	888	1	213	602	815	214	200	200	93.4579	171	7.38009e-83	Danio rerio ribosomal protein S4, X-linked (rps4x), mRNA >gnl|BL_ORD_ID|2884648 Danio rerio ribosomal protein S4, X-linked, mRNA (cDNA clone MGC:92076 IMAGE:7046733), complete cds	597801445	XM_007242015.1	973	1	201	716	916	201	179	179	89.0547	135	7.59191e-63	PREDICTED: Astyanax mexicanus 40S ribosomal protein S4-like (LOC103022029), mRNA	318037366	NM_001200140.1	861	1	198	603	800	198	176	176	88.8889	132	3.53217e-61	Ictalurus punctatus 40S ribosomal protein S4 (LOC100304558), mRNA >gnl|BL_ORD_ID|1515306 Ictalurus punctatus 40S ribosomal protein S4 mRNA, complete cds	655876450	XM_002720107.2	937	7	191	685
GYY|c15006_g1	405	1850543	U87808.1	617	1	405	193	597	405	404	404	99.7531	402	0	Alternaria alternata hsp70 mRNA, partial cds	270135246	BT102198.1	1764	1	405	1355	1758	405	404	404	99.7531	401	0	Picea glauca clone GQ0168_I02 mRNA sequence	636579268	XM_008022782.1	2174	1	392	1783	2156	399	336	336	84.2105	194	2.44355e-95	Setosphaeria turcica Et28A hypothetical protein partial mRNA	628058877	XM_007697528.1	2207	1	394	1812
GYY|c25484_g1	1488	119393858	EF134717.1	1339	196	1488	45	1337	1293	1285	1285	99.3813	1269	0	Acanthopagrus schlegelii warm temperature acclimation-related 65 kDa protein mRNA, complete cds	224551741	FJ664124.1	1599	143	1484	37	1378	1343	1289	1289	95.9792	1180	0	Sparus aurata warm temperature acclimation-related 65 kDa protein mRNA, complete cds	119444381	EF136379.1	1709	143	1473	67	1403	1343	1179	1179	87.7885	842	0	Dicentrarchus labrax warm temperature acclimation-related 65 kDa protein (Wap65) mRNA, complete cds	294610609	BK006867.1	1693	143	1473	70
GYY|c30621_g1	554	899729770	CP012127.1	4609522	1	554	4080204	4080757	554	554	554	100	554	0	Escherichia coli strain DH1Ec169, complete genome	899725419	CP012126.1	4612363	1	554	4083039	4083592	554	554	554	100	554	0	Escherichia coli strain DH1Ec104, complete genome	899721066	CP012125.1	4614223	1	554	4084907	4085460	554	554	554	100	554	0	Escherichia coli strain DH1Ec095, complete genome	857137982	CP011495.1	4678046	1	554	683337
GYY|c17047_g1	269	398360280	JX132337.1	1074	2	269	350	617	268	263	263	98.1343	253	2.46871e-128	Pinus environmental sample clone CEss650 18S ribosomal RNA gene, partial sequence >gnl|BL_ORD_ID|13378981 Pinus environmental sample clone CEss682 18S ribosomal RNA gene, partial sequence	374347431	AB115773.1	1697	2	269	891	1158	268	263	263	98.1343	253	2.46871e-128	Cunninghamia lanceolata gene for 18S ribosomal RNA, partial sequence	374347430	AB107898.1	1732	2	269	891	1158	268	263	263	98.1343	253	2.46871e-128	Metasequoia glyptostroboides gene for 18S ribosomal RNA, complete cds	374347429	AB107897.1	1700	2	269	893
GYY|c31210_g1	266	242383986	FP097785.1	1437	76	117	370	411	42	42	42	100	42	4.79919e-11	Phyllostachys edulis cDNA clone: bphyem203d11, full insert sequence
GYY|c33275_g1	241	211587300	AM920435.1	3652229	1	241	1694131	1694373	243	235	235	96.7078	218	6.22321e-109	Penicillium chrysogenum Wisconsin 54-1255 complete genome, contig Pc00c20
GYY|c30587_g1	251	748492896	XM_011121434.1	1041	27	251	119	343	225	225	225	100	225	8.37779e-113	Arthrobotrys oligospora ATCC 24927 hypothetical protein mRNA
GYY|c25002_g1	252	166235119	NG_007149.1	31135	1	252	18693	18944	252	252	252	100	252	8.23948e-128	Homo sapiens B-cell CLL/lymphoma 6 (BCL6), RefSeqGene on chromosome 3	21039695	AC072022.19	125395	1	252	51182	51433	252	252	252	100	252	8.23948e-128	Homo sapiens 3 BAC RP11-211G3 (Roswell Park Cancer Institute Human BAC Library) complete sequence	767927343	XM_011513062.1	3145	114	252	361	498	139	138	138	99.2806	135	9.03319e-63	PREDICTED: Homo sapiens B-cell CLL/lymphoma 6 (BCL6), transcript variant X2, mRNA	767927342	XM_005247694.2	6910	114	252	3958
GYY|c26103_g1	209	261860959	AB528838.1	674	1	209	115	323	209	209	209	100	209	5.33499e-104	Synthetic construct DNA, clone: pF1KE0465, Homo sapiens C4orf40 gene for chromosome 4 open reading frame 40, without stop codon, in Flexi system	156071475	NM_214711.3	4814	1	209	295	503	209	209	209	100	209	5.33499e-104	Homo sapiens proline rich 27 (PRR27), mRNA	148922125	BC146696.1	697	1	209	125	333	209	209	209	100	209	5.33499e-104	Synthetic construct Homo sapiens clone IMAGE:100002483, MGC:165142 chromosome 4 open reading frame 40 (C4orf40) mRNA, encodes complete protein	117645761	AM393471.1	699	1	209	126
GYY|c7921_g1	437	568842728	XM_006475224.1	2345	1	437	1281	1717	437	434	434	99.3135	428	0	PREDICTED: Citrus sinensis chitin-inducible gibberellin-responsive protein 1-like (LOC102607440), mRNA	567920243	XM_006452065.1	2655	1	437	1316	1752	437	434	434	99.3135	428	0	Citrus clementina hypothetical protein (CICLE_v10007843mg) mRNA, complete cds	332429797	JF440647.1	1597	14	437	648	1071	424	417	417	98.3491	403	0	Citrus medica var. sarcodactylis GRAS family transcription factor mRNA, complete cds	566154747	XM_006370534.1	2348	4	437	1415
GYY|c30403_g1	205	596698499	XM_007282044.1	1842	64	199	70	205	137	106	106	77.3723	43	9.91055e-12	Colletotrichum gloeosporioides Nara gc5 flavin-containing monooxygenase (CGGC5_10619), partial mRNA
GYY|c32368_g1	265	628194672	XM_007711317.1	2190	1	265	1353	1617	266	222	222	83.4586	133	1.23788e-61	Bipolaris zeicola 26-R-13 glycoside hydrolase family 37 protein partial mRNA
GYY|c29527_g1	238	33598989	AY219845.1	1935	1	238	852	1089	238	237	237	99.5798	235	2.17499e-118	Cyprinus carpio constitutive heat shock protein HSC70-2 (hsc70-2) mRNA, partial cds	559797918	KC521444.1	2344	1	238	952	1189	238	231	231	97.0588	217	2.20598e-108	Schizothorax prenanti heat shock protein Hsc70 (Hsc70) mRNA, complete cds	685042195	LN590720.1	7320473	1	238	1805366	1805603	238	230	230	96.6387	214	1.02634e-106	Cyprinus carpio genome assembly common carp genome ,scaffold LG19	520689325	JX854454.1	1418	1	238	226
GYY|c23375_g1	261	748479784	XM_011119012.1	1674	1	261	1050	1310	261	261	261	100	261	8.51761e-133	Arthrobotrys oligospora ATCC 24927 hypothetical protein mRNA	748500426	XM_011112223.1	1833	1	261	1209	1469	261	237	237	90.8046	189	9.01358e-93	Dactylellina haptotyla CBS 200.50 hypothetical protein mRNA	596725221	XM_007286981.1	1686	1	202	1121	1322	205	163	163	79.5122	76	5.90543e-30	Colletotrichum gloeosporioides Nara gc5 phosphoenolpyruvate carboxykinase (CGGC5_14504), partial mRNA
GYY|c29349_g1	230	343962602	NG_029793.1	75430	1	230	34430	34659	230	230	230	100	230	1.26471e-115	Homo sapiens DOT1-like histone H3K79 methyltransferase (DOT1L), RefSeqGene on chromosome 19	2995576	AC004490.1	39143	1	230	12394	12623	230	230	230	100	230	1.26471e-115	Homo sapiens chromosome 19, cosmid R29381, complete sequence	255708525	AC206022.3	177897	1	230	91605	91834	230	227	227	98.6957	221	1.27368e-110	Pan troglodytes BAC clone CH251-458E14 from chromosome 19, complete sequence	154240778	AC143896.2	171683	1	230	5716
GYY|c34483_g1	271	340523097	NG_029467.1	349932	1	271	143232	143502	271	271	271	100	271	2.45466e-138	Homo sapiens protein tyrosine kinase 2 (PTK2), RefSeqGene on chromosome 8	22539131	AC105009.13	175936	1	271	60585	60855	271	271	271	100	271	2.45466e-138	Homo sapiens chromosome 8, clone RP11-188K5, complete sequence	768020421	XM_011529496.1	6348	170	232	6134	6197	64	57	57	89.0625	42	4.90218e-11	PREDICTED: Homo sapiens DIP2 disco-interacting protein 2 homolog A (Drosophila) (DIP2A), transcript variant X9, mRNA	768020416	XM_011529495.1	6471	170	232	6257
GYY|c30955_g1	338	114731565	DQ987914.1	13352	1	338	11210	11547	338	338	338	100	338	1.78903e-175	Homo sapiens sulfotransferase family, cytosolic, 1C, member 2 (SULT1C2) gene, complete cds	8117876	AF186263.1	10365	1	338	9725	10062	338	338	338	100	338	1.78903e-175	Homo sapiens sulfotransferase 1C2 (SULT1C2) gene, complete cds	14589744	AC068941.7	101127	1	338	26976	27313	338	338	338	100	338	1.78903e-175	Homo sapiens BAC clone RP11-465O11 from 2, complete sequence	767917581	XM_005263919.2	2622	145	338	951
GYY|c37204_g1	231	41324125	AY525126.1	22461	1	231	15881	16111	231	231	231	100	231	3.53411e-116	Homo sapiens signal transducer and activator of transcription 2, 113kDa (STAT2) gene, complete cds	28557832	AC025574.19	60153	1	231	45736	45966	231	231	231	100	231	3.53411e-116	Homo sapiens 12 BAC RP11-348M3 (Roswell Park Cancer Institute Human BAC Library) complete sequence	1293919	U18671.1	18648	1	231	14699	14931	233	229	229	98.2833	220	4.60412e-110	Human Stat2 gene, complete cds	146149409	AC193044.4	181329	1	231	53530
GYY|c34683_g1	223	169620775	XM_001803747.1	2628	79	223	2191	2335	145	127	127	87.5862	91	2.27003e-38	Phaeosphaeria nodorum SN15 hypothetical protein partial mRNA	596655889	XM_007274054.1	639	101	215	505	619	115	105	105	91.3043	85	4.91376e-35	Colletotrichum gloeosporioides Nara gc5 aspartate aminotransferase (CGGC5_339), partial mRNA	768311757	CP010985.1	3402923	97	215	864687	864805	119	103	103	86.5546	71	2.97831e-27	Verticillium dahliae VdLs.17 chromosome 6, complete sequence	697090912	XM_009659995.1	1359	97	215	1225
GYY|c30465_g1	383	226938109	AC235559.3	41144	1	383	31414	31796	383	383	383	100	383	0	Homo sapiens FOSMID clone ABC11-47161400A10 from chromosome unknown, complete sequence	117606563	EF064756.1	20927	1	383	5314	5696	383	383	383	100	383	0	Homo sapiens CD22 molecule (CD22) gene, complete cds	115265488	AB253795.1	18154	1	383	3305	3687	383	383	383	100	383	0	Homo sapiens CD22 gene for CD22 antigen, complete cds, variation at nt. 17612 to 17614	115265486	AB253794.1	18150	1	383	3305
GYY|c40164_g1	273	831347434	XM_012888110.1	497	1	271	132	404	273	269	269	98.5348	260	3.22471e-132	Pseudogymnoascus destructans 20631-21 60S ribosomal protein L38 mRNA	615452625	XM_007595244.1	249	2	187	52	237	189	155	155	82.0106	84	2.22e-34	Colletotrichum fioriniae PJ7 60S ribosomal protein L38 mRNA	255936282	XM_002559122.1	240	52	129	102	179	78	72	72	92.3077	60	4.87392e-21	Penicillium chrysogenum Wisconsin 54-1255 hypothetical protein (Pc13g07380) mRNA, complete cds	211583076	AM920428.1	3889175	52	129	1801441
GYY|c27402_g1	223	3970939	AC006123.1	45858	1	223	20576	20798	223	223	223	100	223	9.49809e-112	Homo sapiens chromosome 19, cosmid R28177, complete sequence	821001993	XM_012509243.1	6776	1	72	411	482	72	72	72	100	72	8.28083e-28	PREDICTED: Nomascus leucogenys CREB regulated transcription coactivator 1 (CRTC1), mRNA	768001598	XM_006722710.2	6543	1	72	411	482	72	72	72	100	72	8.28083e-28	PREDICTED: Homo sapiens CREB regulated transcription coactivator 1 (CRTC1), transcript variant X6, mRNA	768001595	XM_005259836.2	6594	1	72	411
GYY|c36813_g1	240	211588786	AM920436.1	5624362	1	240	1783292	1783517	241	216	216	89.6266	158	1.39874e-75	Penicillium chrysogenum Wisconsin 54-1255 complete genome, contig Pc00c21
GYY|c30375_g1	343	731425694	XM_002284736.3	1324	1	342	485	826	342	302	302	88.3041	222	5.54275e-111	PREDICTED: Vitis vinifera ribulose-phosphate 3-epimerase, chloroplastic (LOC100267206), mRNA	702258246	XM_010031879.1	1328	1	342	558	899	342	302	302	88.3041	222	5.54275e-111	PREDICTED: Eucalyptus grandis ribulose-phosphate 3-epimerase, chloroplastic (LOC104420003), mRNA	349724774	FQ393522.1	1313	1	342	469	810	342	302	302	88.3041	222	5.54275e-111	Vitis vinifera clone SS0AFA25YJ18	349711262	FQ396328.1	1256	1	342	469
GYY|c32670_g1	243	270151188	BT118074.1	1682	3	139	793	950	158	126	126	79.7468	51	4.29496e-16	Picea glauca clone GQ04002_A15 mRNA sequence	224284591	BT070518.1	1696	3	139	798	955	158	125	125	79.1139	48	1.99825e-14	Picea sitchensis clone WS02733_P11 unknown mRNA
GYY|c32142_g1	408	590309400	KC816625.1	7872	1	408	1808	2215	408	407	407	99.7549	405	0	Cloning vector pCDF_duet_notag_T7_impbeta-T5_alpha_co, complete sequence	449784878	NM_001276453.1	3951	1	408	1777	2184	408	407	407	99.7549	405	0	Homo sapiens karyopherin (importin) beta 1 (KPNB1), transcript variant 2, mRNA	449784877	NM_002265.5	4276	1	408	2102	2509	408	407	407	99.7549	405	0	Homo sapiens karyopherin (importin) beta 1 (KPNB1), transcript variant 1, mRNA	221046229	AK316421.1	3168	1	408	1998
GYY|c39452_g1	323	576597919	KF866299.1	127774	1	323	83956	84282	328	321	321	97.8659	304	1.35274e-156	Juniperus scopulorum chloroplast, complete genome	576597753	KF866297.1	127659	1	323	84056	84382	328	321	321	97.8659	304	1.35274e-156	Juniperus bermudiana chloroplast, complete genome	576598002	KF866300.1	127770	1	323	101957	102283	328	320	320	97.561	301	6.29366e-155	Juniperus virginiana chloroplast, complete genome	576597836	KF866298.1	127744	1	323	101824
GYY|c18236_g1	1138	630173106	XM_007844579.1	576	338	570	337	569	233	183	183	78.5408	83	3.67173e-33	Moniliophthora roreri MCA 2997 nuclear movement protein partial mRNA	597901615	XM_007298045.1	576	338	570	337	569	235	182	182	77.4468	74	3.6978e-28	Stereum hirsutum FP-91666 SS1 nuclear movement protein nudC (STEHIDRAFT_48283), partial mRNA
GYY|c17685_g1	2434	403161233	XM_003321556.2	2000	1007	1315	1072	1380	309	238	238	77.0227	96	4.73299e-40	Puccinia graminis f. sp. tritici CRL 75-36-700-3 hypothetical protein (PGTG_03141), mRNA
GYY|c39570_g1	290	748517427	XM_011126671.1	1689	1	290	1291	1580	290	290	290	100	290	7.26616e-149	Arthrobotrys oligospora ATCC 24927 hypothetical protein mRNA
GYY|c39529_g1	225	254039583	NG_012386.1	60286	1	225	38431	38655	225	225	225	100	225	7.41936e-113	Homo sapiens tuberous sclerosis 1 (TSC1), RefSeqGene (LRG_486) on chromosome 9	12584769	AL445645.10	199113	1	225	154828	155052	225	225	225	100	225	7.41936e-113	Human DNA sequence from clone RP11-295G24 on chromosome 9, complete sequence	2599243	AC002096.1	39805	1	225	37611	37835	225	225	225	100	225	7.41936e-113	Homo sapiens chromosome 9q34, clone 63G10, complete sequence	34193445	BC047772.2	1702	1	202	1486
GYY|c30891_g1	253	21070659	AC094085.3	85977	1	253	74453	74705	253	253	253	100	253	2.30134e-128	Homo sapiens chromosome 5 clone CTD-2110K23, complete sequence	11863030	AC034211.4	112902	1	253	12928	13180	253	253	253	100	253	2.30134e-128	Homo sapiens chromosome 5 clone CTC-556K20, complete sequence	60115829	AY940097.1	279061	1	253	119747	119999	253	253	253	100	253	2.30134e-128	Homo sapiens X-ray repair complementing defective repair in Chinese hamster cells 4 (XRCC4) gene, complete cds	5706605	AF055281.1	617	1	253	348
GYY|c37831_g1	214	767958187	XM_011518979.1	8710	1	214	3592	3805	214	214	214	100	214	9.11479e-107	PREDICTED: Homo sapiens tuberous sclerosis 1 (TSC1), transcript variant X3, mRNA	694937768	XM_001168992.3	8626	1	214	3514	3727	214	214	214	100	214	9.11479e-107	PREDICTED: Pan troglodytes tuberous sclerosis 1 (TSC1), mRNA	675769320	XM_003822411.2	8543	1	214	3428	3641	214	214	214	100	214	9.11479e-107	PREDICTED: Pan paniscus tuberous sclerosis 1 (TSC1), transcript variant X5, mRNA	675769317	XM_003822410.2	8693	1	214	3578
GYY|c23483_g1	291	557878761	CP006849.1	837447	1	291	542623	542913	291	291	291	100	291	2.02812e-149	Mycoplasma hyorhinis DBS 1050, complete genome	422035092	CP003914.1	836897	1	291	543481	543771	291	291	291	100	291	2.02812e-149	Mycoplasma hyorhinis SK76, complete genome	367460291	CP003231.1	837480	1	291	542640	542930	291	291	291	100	291	2.02812e-149	Mycoplasma hyorhinis GDL-1, complete genome	330723203	CP002669.1	829709	1	291	769838
GYY|c25547_g1	228	194376125	AK301255.1	933	1	228	284	511	228	228	228	100	228	1.61947e-114	Homo sapiens cDNA FLJ59770 complete cds, highly similar to T-cell surface glycoprotein CD3 epsilon chain precursor	167234370	NG_007383.1	18596	1	228	13113	13340	228	228	228	100	228	1.61947e-114	Homo sapiens CD3e molecule, epsilon (CD3-TCR complex) (CD3E), RefSeqGene (LRG_38) on chromosome 11	92444249	BC033578.1	2681	1	228	724	951	228	228	228	100	228	1.61947e-114	Homo sapiens cDNA clone IMAGE:5228542, with apparent retained intron	21749619	AK091285.1	2538	1	228	1763
GYY|c7877_g1	485	197247049	BC164902.1	529	1	445	51	495	446	388	388	86.9955	271	4.66178e-138	Danio rerio non-metastatic cells 2, protein (NM23B) expressed in, mRNA (cDNA clone MGC:192077 IMAGE:100060386), complete cds	33416408	BC055613.1	663	1	448	84	531	449	390	390	86.8597	271	4.66178e-138	Danio rerio non-metastatic cells 2, protein (NM23B) expressed in, mRNA (cDNA clone MGC:66352 IMAGE:5604388), complete cds	597737169	XM_007230764.1	608	3	450	29	477	449	389	389	86.637	268	2.16892e-136	PREDICTED: Astyanax mexicanus nucleoside diphosphate kinase A2-like (LOC103034272), transcript variant X2, mRNA	597737167	XM_007230763.1	696	3	450	117
GYY|c37013_g1	258	899729770	CP012127.1	4609522	1	258	1782227	1782484	258	258	258	100	258	3.91072e-131	Escherichia coli strain DH1Ec169, complete genome	899725419	CP012126.1	4612363	1	258	1784841	1785098	258	258	258	100	258	3.91072e-131	Escherichia coli strain DH1Ec104, complete genome	899721066	CP012125.1	4614223	1	258	1784840	1785097	258	258	258	100	258	3.91072e-131	Escherichia coli strain DH1Ec095, complete genome	857137982	CP011495.1	4678046	1	258	3054932
GYY|c15129_g1	599	169607580	XM_001797158.1	716	1	543	134	675	548	482	482	87.9562	344	1.53056e-178	Phaeosphaeria nodorum SN15 hypothetical protein partial mRNA	189188919	XM_001930764.1	617	1	541	4	549	551	471	471	85.4809	303	9.47597e-156	Pyrenophora tritici-repentis Pt-1C-BFP 60S ribosomal protein L35, partial mRNA	636597516	XM_008031906.1	378	182	550	10	378	371	328	328	88.4097	240	9.95705e-121	Setosphaeria turcica Et28A hypothetical protein partial mRNA	396462715	XM_003835921.1	378	182	544	16
GYY|c34358_g1	223	748514937	XM_011126062.1	1551	1	223	1030	1252	223	223	223	100	223	9.49809e-112	Arthrobotrys oligospora ATCC 24927 hypothetical protein mRNA
GYY|c34153_g1	218	899729770	CP012127.1	4609522	1	218	2490609	2490826	218	218	218	100	218	5.56673e-109	Escherichia coli strain DH1Ec169, complete genome	899725419	CP012126.1	4612363	1	218	2494075	2494292	218	218	218	100	218	5.56673e-109	Escherichia coli strain DH1Ec104, complete genome	899721066	CP012125.1	4614223	1	218	2494074	2494291	218	218	218	100	218	5.56673e-109	Escherichia coli strain DH1Ec095, complete genome	857137982	CP011495.1	4678046	1	218	3749871
GYY|c39148_g1	264	721672983	XM_003579174.2	1779	3	258	163	418	262	214	214	81.6794	112	5.81619e-50	PREDICTED: Brachypodium distachyon cyclin-D5-2-like (LOC100821457), mRNA
GYY|c31796_g1	553	36788042	BX571875.1	124056	19	552	53803	54336	534	507	507	94.9438	453	0	Photorhabdus luminescens subsp. laumondii TTO1 complete genome; segment 17/17	822095036	CP011104.1	5147098	19	552	1836977	1837510	534	496	496	92.8839	420	0	Photorhabdus temperata subsp. thracensis strain DSM 15199, complete genome	253778933	FM162591.1	5064808	19	549	5011015	5011545	531	473	473	89.0772	357	0	Photorhabdus asymbiotica ATCC43949 complete genome	899729770	CP012127.1	4609522	15	553	3763523
GYY|c25908_g1	225	300360510	NG_023340.1	31674	1	225	19335	19559	225	225	225	100	225	7.41936e-113	Homo sapiens smoothened, frizzled class receptor (SMO), RefSeqGene on chromosome 7	12025623	AC011005.7	217615	1	225	128722	128946	225	225	225	100	225	7.41936e-113	Homo sapiens chromosome 7 clone RP11-286H14, complete sequence	4324952	AF114820.1	2153	1	225	1246	1470	225	225	225	100	225	7.41936e-113	Homo sapiens smoothened (SMO) gene, exon 2	11386323	AC083866.2	170528	1	225	52602
GYY|c12690_g1	1617	806640606	KP346019.1	16567	1	1617	8366	9982	1617	1616	1616	99.9382	1614	0	Homo sapiens isolate Burman614 mitochondrion, complete genome	806640074	KP345981.1	16566	1	1617	8365	9981	1617	1616	1616	99.9382	1614	0	Homo sapiens isolate Burman071 mitochondrion, complete genome	397183744	JX153392.1	16571	1	1617	8370	9986	1617	1616	1616	99.9382	1614	0	Homo sapiens isolate 2488437 mitochondrion, complete genome	397179796	JX153110.1	16570	1	1617	8369
GYY|c29780_g1	256	117414196	AC003098.2	94750	1	256	80183	80438	256	256	256	100	256	5.01386e-130	Homo sapiens chromosome 17, clone RP5-905N1, complete sequence	164696132	AK311368.1	2271	1	221	546	766	221	219	219	99.095	215	3.10418e-107	Homo sapiens cDNA, FLJ18410	821026430	XM_012497705.1	3395	137	256	1039	1158	120	120	120	100	120	2.00519e-54	PREDICTED: Nomascus leucogenys membrane protein, palmitoylated 3 (MAGUK p55 subfamily member 3) (MPP3), transcript variant X2, mRNA	821026429	XM_003270769.3	2830	137	256	474
GYY|c38412_g1	334	568844147	XM_006475894.1	2068	1	334	1504	1837	334	334	334	100	334	2.95443e-173	PREDICTED: Citrus sinensis ferrochelatase-2, chloroplastic-like (LOC102610167), mRNA	567917599	XM_006450743.1	2037	1	334	1474	1807	334	332	332	99.4012	328	6.39521e-170	Citrus clementina hypothetical protein (CICLE_v10008171mg) mRNA, complete cds	567917597	XM_006450742.1	2061	1	334	1498	1831	334	332	332	99.4012	328	6.39521e-170	Citrus clementina hypothetical protein (CICLE_v10008171mg) mRNA, complete cds	567917595	XM_006450741.1	1959	1	334	1396
GYY|c32889_g1	255	34535389	AK128156.1	2890	1	255	2451	2705	255	255	255	100	255	1.79522e-129	Homo sapiens cDNA FLJ46279 fis, clone TESTI4030319	28625410	AL929554.20	119883	1	255	29962	30216	255	255	255	100	255	1.79522e-129	Human DNA sequence from clone RP11-350O14 on chromosome 9, complete sequence	506441402	AC253576.2	218920	2	255	2737	2991	256	236	236	92.1875	194	1.45825e-95	Homo sapiens BAC clone CH17-262A2 from chromosome 4, complete sequence	357197637	JN675028.1	4303	2	255	447
GYY|c30115_g1	201	9581779	AL121950.8	118524	1	201	86636	86836	202	191	191	94.5545	168	3.15371e-81	Human DNA sequence from clone RP3-442L6 on chromosome 6, complete sequence	9828129	AL121974.16	90901	1	155	3593	3747	155	141	141	90.9677	113	1.18346e-50	Human DNA sequence from clone RP3-417L20 on chromosome 6p12-21.3, complete sequence	26189923	AJ459965.1	137520	1	201	91412	91616	209	177	177	84.689	107	2.56174e-47	Equus caballus CRISP3 gene for cysteine-rich secretory protein 3 and TPX1 gene for testis specific protein 1	821031615	XM_012505392.1	2225	1	95	559
GYY|c33164_g1	236	36783455	BX571859.1	349483	4	236	79451	79683	233	222	222	95.279	200	6.19245e-99	Photorhabdus luminescens subsp. laumondii TTO1 complete genome; segment 1/17	253778933	FM162591.1	5064808	4	233	68930	69159	230	207	207	90	161	2.96376e-77	Photorhabdus asymbiotica ATCC43949 complete genome
GYY|c36868_g1	229	23462999	AC127382.4	179507	1	229	19300	19528	229	229	229	100	229	4.52572e-115	Homo sapiens BAC clone RP11-1380M11 from UL, complete sequence	15294298	AC018501.9	202070	1	229	13014	13242	229	229	229	100	229	4.52572e-115	Homo sapiens chromosome 3 clone RP11-283K15 map 3p, complete sequence	24942873	AC090955.3	209168	1	229	147994	148222	229	229	229	100	229	4.52572e-115	Homo sapiens chromosome 3 clone RP11-622A14 map 3p, complete sequence	119508708	AC188791.3	201209	1	220	24833
GYY|c9063_g1	454	117606477	EF064713.1	37173	1	454	35007	35461	456	410	410	89.9123	316	4.19115e-163	Homo sapiens tumor necrosis factor receptor superfamily, member 10a (TNFRSF10A) gene, complete cds	378786656	NG_032107.1	40711	1	454	38090	38544	456	409	409	89.693	313	1.94995e-161	Homo sapiens tumor necrosis factor receptor superfamily, member 10a (TNFRSF10A), RefSeqGene on chromosome 8	22094422	AC100861.2	164692	1	454	87188	87642	456	409	409	89.693	313	1.94995e-161	Homo sapiens chromosome 8, clone RP11-1149O23, complete sequence	315365066	HQ384164.1	57077	79	454	50166
GYY|c25336_g1	458	899729770	CP012127.1	4609522	1	458	2294577	2295034	458	458	458	100	458	0	Escherichia coli strain DH1Ec169, complete genome	899725419	CP012126.1	4612363	1	458	2297191	2297648	458	458	458	100	458	0	Escherichia coli strain DH1Ec104, complete genome	899721066	CP012125.1	4614223	1	458	2297190	2297647	458	458	458	100	458	0	Escherichia coli strain DH1Ec095, complete genome	857137982	CP011495.1	4678046	1	458	3552210
GYY|c5871_g1	696	899729770	CP012127.1	4609522	89	696	3613654	3614261	608	608	608	100	608	0	Escherichia coli strain DH1Ec169, complete genome	899725419	CP012126.1	4612363	89	696	3617119	3617726	608	608	608	100	608	0	Escherichia coli strain DH1Ec104, complete genome	899721066	CP012125.1	4614223	89	696	3617118	3617725	608	608	608	100	608	0	Escherichia coli strain DH1Ec095, complete genome	857137982	CP011495.1	4678046	89	696	215548
GYY|c36185_g1	239	36783455	BX571859.1	349483	22	239	257547	257764	218	203	203	93.1193	173	6.38529e-84	Photorhabdus luminescens subsp. laumondii TTO1 complete genome; segment 1/17
GYY|c29821_g1	282	330937800	XM_003305581.1	402	39	280	1	242	242	215	215	88.843	161	3.6164e-77	Pyrenophora teres f. teres 0-1 mitochondrial 54S ribosomal protein YmL38/YmL34, partial mRNA	189206619	XM_001939609.1	623	28	280	104	356	253	220	220	86.9565	154	2.81549e-73	Pyrenophora tritici-repentis Pt-1C-BFP mitochondrial 54S ribosomal protein YmL38/YmL34, partial mRNA	396480350	XM_003840927.1	402	39	281	1	243	243	205	205	84.3621	129	2.2232e-59	Leptosphaeria maculans JN3 similar to mitochondrial ribosomal protein L14 (LEMA_P106270.1) mRNA, complete cds	702073656	FO906003.1	530576	141	281	84722
GYY|c33208_g1	246	343790959	NG_029764.1	362352	1	246	284741	284986	246	246	246	100	246	1.73467e-124	Homo sapiens v-akt murine thymoma viral oncogene homolog 3 (AKT3), RefSeqGene on chromosome 1	16973113	AL591721.7	83114	1	246	22883	23128	246	246	246	100	246	1.73467e-124	Human DNA sequence from clone RP11-269F20 on chromosome 1, complete sequence	767912018	XM_011544014.1	6290	120	246	149	275	127	127	127	100	127	2.4601e-58	PREDICTED: Homo sapiens v-akt murine thymoma viral oncogene homolog 3 (AKT3), transcript variant X7, mRNA >gnl|BL_ORD_ID|28023593 PREDICTED: Homo sapiens v-akt murine thymoma viral oncogene homolog 3 (AKT3), transcript variant X7, mRNA	767912015	XM_005272997.3	6985	120	246	844
GYY|c16258_g1	1473	658006792	XM_008340344.1	907	581	688	344	451	108	91	91	84.2593	57	1.35783e-18	PREDICTED: Malus x domestica histone H3.3 (LOC103401629), mRNA	328497242	AB623164.1	362	581	679	245	343	99	83	83	83.8384	51	2.93918e-15	Pyrus pyrifolia var. culta mRNA for histone H3, partial cds	47498377	AY521732.1	354	581	631	301	351	51	49	49	96.0784	45	6.36221e-12	Zorotypus hubbardi voucher BYU_ACZO001 histone H3 (H3) gene, partial cds	260850284	FJ943457.1	339	585	672	251
GYY|c23041_g1	217	823243862	XM_012599133.1	503	102	217	220	335	116	106	106	91.3793	86	1.32329e-35	PREDICTED: Gossypium raimondii 40S ribosomal protein S30 (LOC105776472), mRNA	731406649	XM_002282997.3	503	102	217	150	265	116	106	106	91.3793	86	1.32329e-35	PREDICTED: Vitis vinifera 40S ribosomal protein S30 (LOC100252467), mRNA	349731024	FQ389232.1	493	102	217	141	256	116	106	106	91.3793	86	1.32329e-35	Vitis vinifera clone SS0AEB20YH09 >gnl|BL_ORD_ID|11461795 Vitis vinifera clone SS0AEB20YF05	349725865	FQ393817.1	457	102	217	136
GYY|c35029_g1	293	396487269	XM_003842552.1	843	16	293	286	560	280	216	216	77.1429	84	2.405e-34	Leptosphaeria maculans JN3 hypothetical protein (LEMA_P083600.1) mRNA, complete cds	702073674	FO906021.1	1983546	37	293	673217	673470	259	200	200	77.2201	78	5.2059e-31	Leptosphaeria maculans lepidii ibcn84_scaffold00003 complete sequence	702068423	FO907059.1	317741	37	293	76666	76919	259	199	199	76.834	75	2.42207e-29	Leptosphaeria maculans brassicae wa74_scaffold00027 complete sequence	396488549	NW_003533874.1	1631710	37	293	534043
GYY|c36465_g1	275	3786153	AL031279.1	135628	1	275	81573	81847	275	273	273	99.2727	269	3.22866e-137	Human DNA sequence from clone RP1-163O16 on chromosome 1p35.1-36.13, complete sequence
GYY|c14453_g1	2867	32995285	AK110076.1	3125	614	1235	2131	2752	628	517	517	82.3248	289	2.87607e-147	Oryza sativa Japonica Group cDNA clone:002-160-F04, full insert sequence	630970725	XM_007883580.1	2721	563	1235	1859	2531	677	546	546	80.6499	280	2.89649e-142	Pseudozyma flocculosa PF-1 hypothetical protein partial mRNA	808365815	XM_012333020.1	2520	563	1235	1658	2330	680	540	540	79.4118	253	2.95862e-127	Pseudozyma hubeiensis SY62 protein kinase partial mRNA	343425375	FQ311434.1	555666	563	1235	248782
GYY|c19793_g1	4032	194758598	XM_001961513.1	4014	1458	2837	1609	2988	1393	1017	1017	73.0079	252	1.50201e-126	Drosophila ananassae GF15024 (Dana\GF15024), mRNA	647398972	LK052943.1	968495	1425	2263	126388	127226	843	635	635	75.3262	215	5.55723e-106	Rhodosporidium toruloides strain CECT1137, genomic scaffold, scaffold RHTO0S08	121716334	XM_001275775.1	3741	1414	2305	1301	2192	904	665	665	73.5619	175	9.56613e-84	Aspergillus clavatus NRRL 1 splicing factor 3B subunit 1, putative (ACLA_073860), partial mRNA
GYY|c29882_g1	252	255953486	XM_002567450.1	1554	1	252	5	256	252	237	237	94.0476	207	8.53614e-103	Penicillium chrysogenum Wisconsin 54-1255 hypothetical protein (Pc21g04500) mRNA, complete cds	211588786	AM920436.1	5624362	104	252	1074337	1074485	149	143	143	95.9732	131	1.51157e-60	Penicillium chrysogenum Wisconsin 54-1255 complete genome, contig Pc00c21
GYY|c2623_g1	509	242387874	FP099701.1	622	1	509	25	533	509	509	509	100	509	0	Phyllostachys edulis cDNA clone: bphyst032n03, full insert sequence	242389442	FP100474.1	599	69	482	42	456	425	390	390	91.7647	309	3.68924e-159	Phyllostachys edulis cDNA clone: bphyem002e14, full insert sequence	242386237	FP098843.1	595	69	482	41	455	425	390	390	91.7647	309	3.68924e-159	Phyllostachys edulis cDNA clone: bphyst035p13, full insert sequence	835956722	XM_004960460.2	690	203	448	163
GYY|c30604_g1	918	7670564	AP001610.1	132110	1	918	53109	54026	918	918	918	100	918	0	Homo sapiens genomic DNA, chromosome 21, clone:CIT2533B8, MX1-D21S171 region, complete sequence	21538699	AL773571.1	43003	1	918	35503	36418	918	914	914	99.5643	905	0	Homo sapiens chromosome 21 from cosmid LL21NC02-87D5 map 21q22.2,D21S349-MX1, complete sequence	532031	L35681.1	4683	1	918	3684	4599	918	914	914	99.5643	905	0	Homo sapiens (subclone H8 2_b9 from P1 35 H5 C8) DNA sequence	18654478	BC015819.1	1734	1	918	695
GYY|c29539_g1	718	83629104	DQ305345.1	1083	9	718	374	1083	710	709	709	99.8592	707	0	Photorhabdus luminescens strain YNd185 insecticidal crystal-related protein (icrp) gene, complete cds	36784828	BX571864.1	349071	2	712	98057	98779	725	655	655	90.3448	507	0	Photorhabdus luminescens subsp. laumondii TTO1 complete genome; segment 6/17	83629108	DQ305347.1	621	9	625	3	621	621	583	583	93.8808	504	0	Photorhabdus luminescens strain HB insecticidal crystal-related protein (icrp) gene, complete cds	83629106	DQ305346.1	621	9	625	3
GYY|c31399_g1	217	806904736	NG_029465.2	121736	1	217	100297	100513	217	217	217	100	217	1.99139e-108	Homo sapiens DNA (cytosine-5-)-methyltransferase 3 alpha (DNMT3A), RefSeqGene on chromosome 2	20429606	AC012074.9	197652	1	217	34586	34802	217	217	217	100	217	1.99139e-108	Homo sapiens BAC clone RP11-458N5 from 2, complete sequence	817287714	XR_001108387.1	1913	1	82	554	635	82	82	82	100	82	2.21433e-33	PREDICTED: Aotus nancymaae DNA (cytosine-5)-methyltransferase 3A pseudogene (LOC105721629), misc_RNA	817277237	XM_012453306.1	3061	1	82	463
GYY|c36810_g1	231	330938220	XM_003305657.1	1461	1	231	596	826	231	218	218	94.3723	192	1.69146e-94	Pyrenophora teres f. teres 0-1 hypothetical protein, mRNA	189189551	XM_001931080.1	1644	1	231	596	826	231	218	218	94.3723	192	1.69146e-94	Pyrenophora tritici-repentis Pt-1C-BFP ATP-citrate synthase (ATP-citrate (pro-S-)-lyase), mRNA	628081897	XM_007704609.1	1824	3	231	819	1047	229	209	209	91.2664	169	1.0325e-81	Cochliobolus sativus ND90Pr hypothetical protein mRNA	627820836	XM_007685068.1	1461	3	231	596
GYY|c5849_g1	226	255933777	XM_002558222.1	489	1	226	6	231	227	201	201	88.5463	148	4.74979e-70	Penicillium chrysogenum Wisconsin 54-1255 hypothetical protein (Pc12g14640) mRNA, complete cds	211581525	AM920427.1	3988431	159	226	3500938	3501005	68	63	63	92.6471	53	3.0682e-17	Penicillium chrysogenum Wisconsin 54-1255 complete genome, contig Pc00c12
GYY|c19345_g1	3559	242220149	XM_002475800.1	3171	2330	2399	1233	1302	70	64	64	91.4286	52	2.00146e-15	Postia placenta Mad-698-R predicted protein, mRNA
GYY|c40483_g1	214	37991841	AC009022.10	190577	1	214	180310	180523	214	214	214	100	214	9.11479e-107	Homo sapiens chromosome 16 clone RP11-106J23, complete sequence	29294023	AC026468.7	179673	1	214	37964	38177	214	214	214	100	214	9.11479e-107	Homo sapiens chromosome 16 clone RP11-419C5, complete sequence	9690317	AC009060.7	180596	1	214	86900	87113	214	214	214	100	214	9.11479e-107	Homo sapiens chromosome 16 clone RP11-296I10, complete sequence	239582842	AC234352.3	41037	1	214	23616
GYY|c22847_g1	216	36786846	BX571871.1	349944	1	216	104342	104557	216	210	210	97.2222	198	7.2251e-98	Photorhabdus luminescens subsp. laumondii TTO1 complete genome; segment 13/17	253778933	FM162591.1	5064808	1	216	1292954	1293169	216	201	201	93.0556	171	7.38009e-83	Photorhabdus asymbiotica ATCC43949 complete genome	822095036	CP011104.1	5147098	1	216	3499681	3499896	216	200	200	92.5926	168	3.43362e-81	Photorhabdus temperata subsp. thracensis strain DSM 15199, complete genome	755412697	CP009838.1	4534244	1	215	1006655
GYY|c33807_g1	252	899729770	CP012127.1	4609522	1	252	1533566	1533817	252	251	251	99.6032	249	3.83346e-126	Escherichia coli strain DH1Ec169, complete genome	899725419	CP012126.1	4612363	1	252	1536180	1536431	252	251	251	99.6032	249	3.83346e-126	Escherichia coli strain DH1Ec104, complete genome	899721066	CP012125.1	4614223	1	252	1536179	1536430	252	251	251	99.6032	249	3.83346e-126	Escherichia coli strain DH1Ec095, complete genome	857137982	CP011495.1	4678046	1	252	2806134
GYY|c35759_g1	214	694945168	XM_009423415.1	3611	1	214	3209	3422	214	214	214	100	214	9.11479e-107	PREDICTED: Pan troglodytes phosphorylase, glycogen, muscle (PYGM), mRNA	260593658	NG_013018.1	21327	1	214	18925	19138	214	214	214	100	214	9.11479e-107	Homo sapiens phosphorylase, glycogen, muscle (PYGM), RefSeqGene on chromosome 11	257900461	NM_001164716.1	3369	1	214	2950	3163	214	214	214	100	214	9.11479e-107	Homo sapiens phosphorylase, glycogen, muscle (PYGM), transcript variant 2, mRNA	194387905	AK299376.1	2129	1	214	1737
GYY|c35156_g1	482	290562967	BT121948.1	711	5	372	29	396	368	311	311	84.5109	197	6.33918e-97	Lepeophtheirus salmonis Atlantic form clone lsaA-evv-521-285 Ubiquitin-conjugating enzyme E2 variant 1C putative mRNA, complete cds	270138413	BT105365.1	1011	5	372	195	562	369	312	312	84.5528	197	6.33918e-97	Picea glauca clone GQ02821_I01 mRNA sequence	116786367	EF084770.1	930	5	372	85	452	369	312	312	84.5528	197	6.33918e-97	Picea sitchensis clone WS02717_G17 unknown mRNA	2982252	AF051209.1	700	5	347	1
GYY|c34525_g1	382	1764141	U81834.1	36558	1	382	26309	26690	382	382	382	100	382	0	Human cosmid LL12NC01-95H4, ETV6 gene, exon 2 and partial cds	224809238	NG_011443.1	252549	1	382	110233	110614	382	381	381	99.7382	379	0	Homo sapiens ets variant 6 (ETV6), RefSeqGene (LRG_609) on chromosome 12	15021965	AC084430.13	72022	1	382	9927	10308	382	381	381	99.7382	379	0	Homo sapiens 12p BAC RP11-96B19 (Roswell Park Cancer Institute Human BAC Library) complete sequence
GYY|c29019_g1	236	4581336	Z93783.6	83250	1	236	26971	27206	236	235	235	99.5763	233	2.80068e-117	Human DNA sequence from clone RP3-377F16 on chromosome 22, complete sequence
GYY|c394_g1	287	224809238	NG_011443.1	252549	1	287	164693	164979	287	286	286	99.6516	284	1.55449e-145	Homo sapiens ets variant 6 (ETV6), RefSeqGene (LRG_609) on chromosome 12	1621108	U63312.1	44213	1	287	10287	10573	287	286	286	99.6516	284	1.55449e-145	Homo sapiens Ets variant protein 6 (ETV6) gene, exons 1B and 3 and partial cds	14578073	AC084358.19	169949	1	287	46152	46438	287	286	286	99.6516	284	1.55449e-145	Homo sapiens 12p BAC RP11-418C2 (Roswell Park Cancer Institute Human BAC Library) complete sequence
GYY|c17084_g1	3783	403159195	XM_003319794.2	3909	406	830	55	479	426	356	356	83.5681	215	5.21095e-106	Puccinia graminis f. sp. tritici CRL 75-36-700-3 hypothetical protein (PGTG_00754), mRNA
GYY|c35575_g1	349	568842728	XM_006475224.1	2345	1	349	110	458	349	349	349	100	349	0	PREDICTED: Citrus sinensis chitin-inducible gibberellin-responsive protein 1-like (LOC102607440), mRNA	567920243	XM_006452065.1	2655	1	349	145	493	349	349	349	100	349	0	Citrus clementina hypothetical protein (CICLE_v10007843mg) mRNA, complete cds
GYY|c35025_g1	286	189202773	XM_001937688.1	2350	1	283	1595	1877	283	272	272	96.1131	250	1.23132e-126	Pyrenophora tritici-repentis Pt-1C-BFP heat shock protein 90, mRNA	330924016	XM_003300428.1	2112	1	283	1598	1880	283	269	269	95.053	241	1.24006e-121	Pyrenophora teres f. teres 0-1 hypothetical protein, mRNA	169596239	XM_001791492.1	2424	1	283	1671	1953	284	262	262	92.2535	217	2.72251e-108	Phaeosphaeria nodorum SN15 hypothetical protein partial mRNA	627918171	XM_007694041.1	2109	9	286	1603
GYY|c35977_g1	210	23355568	AC131156.6	34123	1	210	12371	12580	210	210	210	100	210	1.49171e-104	Homo sapiens 3 BAC RP11-78H24 (Roswell Park Cancer Institute Human BAC Library) complete sequence	296785147	AC239370.3	165621	1	210	19532	19741	210	200	200	95.2381	180	7.0891e-88	Chlorocebus aethiops BAC clone CH252-430L9 from chromosome 3, complete sequence
GYY|c40377_g1	231	748514363	XM_011125920.1	1026	158	231	953	1026	74	74	74	100	74	6.6696e-29	Arthrobotrys oligospora ATCC 24927 hypothetical protein mRNA
GYY|c34118_g1	275	90761111	DQ442287.1	913	1	266	564	829	266	235	235	88.3459	173	7.50117e-84	Pachysandra terminalis NADH-dependent hydroxypyruvate reductase mRNA, partial cds	595792350	XM_007199862.1	1378	9	266	851	1108	258	228	228	88.3721	168	4.51454e-81	Prunus persica hypothetical protein (PRUPE_ppa006993mg) mRNA, complete cds	255581841	XM_002531675.1	1368	3	269	814	1080	267	233	233	87.2659	165	2.10041e-79	Ricinus communis hydroxypyruvate reductase, putative, mRNA	743906506	XM_011048373.1	1600	1	275	1038
GYY|c26768_g1	230	396476715	XM_003840052.1	294	25	187	20	182	163	145	145	88.9571	109	2.32016e-48	Leptosphaeria maculans JN3 similar to DUF543 domain-containing protein (LEMA_P108860.1) mRNA, complete cds	336263309	XM_003346387.1	282	22	155	55	188	135	107	107	79.2593	50	1.45693e-15	Sordaria macrospora k-hell hypothetical protein (SMAC_05330), mRNA	758992461	XM_952042.3	998	22	146	279	403	126	100	100	79.3651	47	6.77843e-14	Neurospora crassa OR74A mitochondrial inner membrane organization protein mio10 mRNA	698987351	XM_009852355.1	936	22	146	222
GYY|c30259_g1	326	899729770	CP012127.1	4609522	1	326	1810252	1810577	326	326	326	100	326	8.05285e-169	Escherichia coli strain DH1Ec169, complete genome	899725419	CP012126.1	4612363	1	326	1812866	1813191	326	326	326	100	326	8.05285e-169	Escherichia coli strain DH1Ec104, complete genome	899721066	CP012125.1	4614223	1	326	1812865	1813190	326	326	326	100	326	8.05285e-169	Escherichia coli strain DH1Ec095, complete genome	857137982	CP011495.1	4678046	1	326	3082957
GYY|c16094_g1	826	403160312	XM_003320798.2	686	270	638	109	480	373	294	294	78.8204	133	4.22454e-61	Puccinia graminis f. sp. tritici CRL 75-36-700-3 ribonucleoprotein-associated protein (PGTG_02868), mRNA
GYY|c24557_g1	256	36784828	BX571864.1	349071	1	251	103954	104204	251	239	239	95.2191	215	3.10418e-107	Photorhabdus luminescens subsp. laumondii TTO1 complete genome; segment 6/17	822095036	CP011104.1	5147098	4	256	3565867	3566119	253	222	222	87.747	160	1.16487e-76	Photorhabdus temperata subsp. thracensis strain DSM 15199, complete genome	253778933	FM162591.1	5064808	4	256	3354743	3354995	253	209	209	82.6087	121	5.57518e-55	Photorhabdus asymbiotica ATCC43949 complete genome
GYY|c22604_g1	700	703112417	XM_010101811.1	498	193	534	156	497	346	273	273	78.9017	123	1.28676e-55	Morus notabilis Plastocyanin partial mRNA	567120836	XM_006390176.1	925	216	528	349	661	315	243	243	77.1429	97	3.65442e-41	Eutrema salsugineum hypothetical protein (EUTSA_v10019237mg) mRNA, complete cds	565350258	XM_006342026.1	1124	320	534	735	949	215	174	174	80.9302	92	2.1994e-38	PREDICTED: Solanum tuberosum plastocyanin, chloroplastic-like (LOC102583807), mRNA	698447946	XM_009773333.1	1538	319	534	1183
GYY|c24822_g1	240	189473426	EU716314.1	879	1	240	526	765	240	240	240	100	240	3.64913e-121	Camellia sinensis histone H1-like protein (H1) mRNA, complete cds
GYY|c30242_g1	647	300116169	NG_023240.1	39518	1	647	32680	33326	647	646	646	99.8454	644	0	Homo sapiens EWS RNA-binding protein 1 (EWSR1), RefSeqGene on chromosome 22	21756356	AK096787.1	2327	1	647	162	808	647	646	646	99.8454	644	0	Homo sapiens cDNA FLJ39468 fis, clone PROST2012504, highly similar to RNA-BINDING PROTEIN EWS	5881547	AC000026.3	126312	1	647	21768	22414	647	646	646	99.8454	644	0	Homo sapiens Chromosome 22q12 BAC Clone 58b8 In Meningioma Deletion Region, complete sequence	4559399	AC002059.3	173029	1	647	13620
GYY|c23228_g1	332	168480128	NG_007311.1	82502	1	332	13255	13586	332	332	332	100	332	3.7964e-172	Homo sapiens Fanconi anemia, complementation group D2 (FANCD2), RefSeqGene (LRG_306) on chromosome 3	17223146	AC007999.13	80914	1	332	70526	70857	332	332	332	100	332	3.7964e-172	Homo sapiens 3q25-26 BAC CTB-177N7 (California Institute of Technology BAC Library) complete sequence	15431046	AC069461.2	193214	1	332	63795	64126	332	332	332	100	332	3.7964e-172	Homo sapiens chromosome 3 clone RP11-1022P15 map 3p, complete sequence	84872751	DQ341263.1	76923	1	332	10253
GYY|c29468_g1	327	24416457	BC038796.1	1843	1	327	1316	1642	327	327	327	100	327	2.24664e-169	Homo sapiens EPH receptor A8, mRNA (cDNA clone IMAGE:5767875), complete cds	55770891	NM_001006943.1	1866	1	327	1386	1712	327	327	327	100	327	2.24664e-169	Homo sapiens EPH receptor A8 (EPHA8), transcript variant 2, mRNA >gnl|BL_ORD_ID|2558474 Homo sapiens EPH receptor A8, mRNA (cDNA clone IMAGE:6170274), complete cds	17065888	AL035703.21	160705	1	327	39806	40132	327	327	327	100	327	2.24664e-169	Human DNA sequence from clone RP1-61A9 on chromosome 1p35.2-36.13, complete sequence	649118568	KJ896776.1	1617	101	327	1326
GYY|c22169_g1	405	899729770	CP012127.1	4609522	1	405	3628575	3628979	405	405	405	100	405	0	Escherichia coli strain DH1Ec169, complete genome	899725419	CP012126.1	4612363	1	405	3632040	3632444	405	405	405	100	405	0	Escherichia coli strain DH1Ec104, complete genome	899721066	CP012125.1	4614223	1	405	3632039	3632443	405	405	405	100	405	0	Escherichia coli strain DH1Ec095, complete genome	857137982	CP011495.1	4678046	1	405	230469
GYY|c30506_g1	249	36787140	BX571872.1	348498	3	246	160781	161020	244	223	223	91.3934	179	3.09304e-87	Photorhabdus luminescens subsp. laumondii TTO1 complete genome; segment 14/17
GYY|c28661_g1	225	470476227	XM_004342188.1	2406	1	156	643	798	157	117	117	74.5223	36	8.6077e-08	Acanthamoeba castellanii str. Neff aconitate hydratase, mitochondrial (ACA1_115670) mRNA, complete cds
GYY|c27562_g1	658	587651954	NG_033974.1	22837	1	658	12192	12849	658	657	657	99.848	655	0	Homo sapiens BAI1-associated protein 3 (BAIAP3), RefSeqGene on chromosome 16	14336745	AE006467.1	279011	1	658	10699	11356	658	657	657	99.848	655	0	Homo sapiens 16p13.3 sequence section 6 of 8	13937339	AL031709.12	37476	1	658	8867	9524	658	657	657	99.848	655	0	Human DNA sequence from clone LA16c-316G12 on chromosome 16, complete sequence	767987811	XM_011522730.1	4190	1	161	1344
GYY|c6758_g1	315	736212833	XM_010779438.1	2900	1	315	52	366	316	274	274	86.7089	189	1.11484e-92	PREDICTED: Notothenia coriiceps inter-alpha-trypsin inhibitor heavy chain H3-like (LOC104952586), mRNA	116744602	DQ850345.1	1558	3	183	1375	1557	183	176	176	96.1749	161	4.09568e-77	Lithognathus mormyrus clone lithmor715 mRNA sequence	657781892	XM_008320345.1	3086	1	311	144	454	313	258	258	82.4281	146	8.92853e-69	PREDICTED: Cynoglossus semilaevis inter-alpha-trypsin inhibitor heavy chain H3-like (LOC103386188), mRNA	657559537	XM_008285431.1	3751	5	311	378
GYY|c21961_g1	4471	343426690	FQ311441.1	1791267	2670	3235	946673	947238	568	447	447	78.6972	203	2.88995e-99	Sporisorium reilianum SRZ2 chromosome 2 complete DNA sequence	592971024	HG934063.1	4142257	2644	3230	1184161	1184747	596	443	443	74.3289	128	1.42285e-57	Yarrowia lipolytica WSH-Z06 complete genome, chromosome YALIOE	50552683	XM_503752.1	3498	2644	3230	2624	3210	596	443	443	74.3289	128	1.42285e-57	Yarrowia lipolytica YALI0E09845p (YALI0E09845g) mRNA, complete cds	49649227	CR382131.1	4224103	2644	3230	1201801
GYY|c27321_g1	387	557878761	CP006849.1	837447	1	387	618506	618892	387	387	387	100	387	0	Mycoplasma hyorhinis DBS 1050, complete genome	422035092	CP003914.1	836897	1	387	619369	619755	387	387	387	100	387	0	Mycoplasma hyorhinis SK76, complete genome	367460291	CP003231.1	837480	1	387	618523	618909	387	387	387	100	387	0	Mycoplasma hyorhinis GDL-1, complete genome	330723203	CP002669.1	829709	1	387	693870
GYY|c35779_g1	265	636673771	KJ694314.1	2642	1	265	1193	1457	265	219	219	82.6415	127	2.67954e-58	Uncultured bacterium clone S10_CY_53 genomic sequence	39650317	BX572604.1	348068	1	265	146432	146696	269	215	215	79.9257	103	5.88284e-45	Rhodopseudomonas palustris CGA009 complete genome; segment 12/16	86570155	CP000250.1	5331656	1	263	2274050	2274312	265	210	210	79.2453	98	3.54056e-42	Rhodopseudomonas palustris HaA2, complete genome	192282182	CP001096.1	5744041	31	265	4337893
GYY|c9945_g1	246	449142621	KC162925.1	40194	1	246	5816	6061	246	246	246	100	246	1.73467e-124	Homo sapiens immunoglobulin heavy chain variable gene IGHV3-30-5 (IGHV3-30-5) gene, IGHV3-30-5*18 allele, immunoglobulin heavy chain variable gene IGHV4-31 (IGHV4-31) gene, IGHV4-31*03 allele, and immunoglobulin heavy chain variable gene IGHV3-33 (IGHV3-33) gene, IGHV3-33*01 allele, partial cds	449142617	KC162924.1	42385	1	246	20708	20953	246	246	246	100	246	1.73467e-124	Homo sapiens immunoglobulin heavy chain variable gene IGHV4-28 (IGHV4-28) gene, IGHV4-28*01 allele, immunoglobulin heavy chain variable gene IGHV3-30 (IGHV3-30) gene, IGHV3-30*18 allele, and immunoglobulin heavy chain variable gene IGHV4-30-2 (IGHV4-30-2) gene, IGHV4-30-2*06 allele, partial cds	416757749	AC244398.3	43790	1	246	22490	22735	246	246	246	100	246	1.73467e-124	Homo sapiens FOSMID clone ABC9-46294400K6 from chromosome 14, complete sequence	114841165	NG_001019.5	1279711	1	246	473234
GYY|c21250_g1	4598	630965749	XM_007881092.1	4971	1783	1927	3325	3469	147	114	114	77.551	46	5.6101e-12	Pseudozyma flocculosa PF-1 hypothetical protein partial mRNA	367053086	XM_003656874.1	4063	2726	3163	910	1344	450	320	320	71.1111	46	5.6101e-12	Thielavia terrestris NRRL 8126 hypothetical protein (THITE_2122221) mRNA, complete cds	347003384	CP003013.1	4396881	2726	3163	2805507	2805941	450	320	320	71.1111	46	5.6101e-12	Thielavia terrestris NRRL 8126 chromosome 5, complete sequence
GYY|c37621_g1	228	596688896	XM_007280269.1	1746	1	123	1624	1746	123	116	116	94.3089	102	1.78809e-44	Colletotrichum gloeosporioides Nara gc5 hypothetical protein (CGGC5_9146), partial mRNA
GYY|c36384_g1	240	564760383	KF438049.1	648	4	238	44	278	235	191	191	81.2766	103	5.24891e-45	Larix kaempferi DHAR class glutathione S-transferase (DHAR1) mRNA, complete cds
GYY|c2479_g1	625	10566899	AB027192.1	666	1	613	1	613	613	610	610	99.5106	604	0	Cyprinus carpio mRNA for myeloid protein-1, complete cds	514483148	JX477201.1	462	101	562	1	462	462	430	430	93.0736	366	0	Carassius auratus leukocyte cell-derived chemotaxin 2 mRNA, partial cds	297342800	HM138355.1	993	91	622	88	613	532	469	469	88.1579	340	2.67902e-176	Ctenopharyngodon idella leukocyte cell-derived chemotaxin 2 (lect2) mRNA, complete cds	685044439	LN592964.1	232477	3	266	30035
GYY|c22405_g1	312	15920119	AC068195.6	178147	1	312	142783	143094	312	312	312	100	312	4.64776e-161	Homo sapiens BAC clone RP11-114B24 from 2, complete sequence	17298290	AF283391.1	699	1	311	1	311	311	311	311	100	311	1.67163e-160	Homo sapiens candidate tumor suppressor protein (LRP1B) gene, exon 65	767918556	XM_011511352.1	13525	74	194	11919	12039	121	121	121	100	121	6.97523e-55	PREDICTED: Homo sapiens low density lipoprotein receptor-related protein 1B (LRP1B), transcript variant X1, mRNA	694896574	XM_009443398.1	16424	74	194	11037
GYY|c26021_g1	741	440503026	JX512459.1	88575	1	741	66609	67349	741	741	741	100	741	0	Homo sapiens v-raf-1 murine leukemia viral oncogene homolog 1 (RAF1) gene, complete cds	170650635	NG_007467.1	87571	1	741	67606	68346	741	741	741	100	741	0	Homo sapiens Raf-1 proto-oncogene, serine/threonine kinase (RAF1), RefSeqGene (LRG_413) on chromosome 3	166706818	EU332868.1	82381	1	741	62662	63402	741	741	741	100	741	0	Homo sapiens v-raf-1 murine leukemia viral oncogene homolog 1 (RAF1) gene, complete cds	30016944	AY271661.1	82374	1	741	62661
GYY|c17651_g1	1180	403178037	XM_003336425.2	1193	213	632	435	854	420	339	339	80.7143	177	2.11962e-85	Puccinia graminis f. sp. tritici CRL 75-36-700-3 hypothetical protein (PGTG_18144), mRNA	403175145	XM_003333960.2	1226	213	632	396	815	420	339	339	80.7143	177	2.11962e-85	Puccinia graminis f. sp. tritici CRL 75-36-700-3 hypothetical protein (PGTG_15738), mRNA	671683549	LK023368.1	1351323	394	437	241361	241404	44	41	41	93.1818	35	1.83495e-06	Absidia idahoensis var. thermophila genome assembly Lramosa_hybrid_454_Illumina, scaffold SCAF6
GYY|c26066_g1	466	396478187	XM_003840427.1	1197	125	452	870	1197	328	295	295	89.939	229	9.94427e-115	Leptosphaeria maculans JN3 hypothetical protein (LEMA_P101270.1) mRNA, complete cds	627881751	XM_007692109.1	2580	144	453	626	935	310	280	280	90.3226	220	1.00149e-109	Bipolaris oryzae ATCC 44560 hypothetical protein partial mRNA	628206869	XM_007714065.1	2583	144	453	626	935	310	277	277	89.3548	211	1.0086e-104	Bipolaris zeicola 26-R-13 hypothetical protein partial mRNA	628086587	XM_007706954.1	2619	144	453	626
GYY|c27608_g1	251	10801201	AF293358.1	33297	1	251	5357	5607	251	251	251	100	251	2.94991e-127	Homo sapiens desmocollin 1 (DSC1) gene, complete cds, alternatively spliced	338221706	NG_029192.1	40621	1	251	10357	10607	251	250	250	99.6016	248	1.37246e-125	Homo sapiens desmocollin 1 (DSC1), RefSeqGene on chromosome 18	20198649	AC012417.13	181552	1	251	31955	32205	251	250	250	99.6016	248	1.37246e-125	Homo sapiens chromosome 18, clone RP11-408H20, complete sequence	24850161	AC108138.6	57830	1	251	50466
GYY|c40117_g1	273	20218562	AL590133.32	192096	1	273	69585	69857	273	272	272	99.6337	270	8.9027e-138	Human DNA sequence from clone RP11-316M1 on chromosome 1, complete sequence	795469121	XM_011769232.1	1826	1	44	603	646	44	44	44	100	44	3.82146e-12	PREDICTED: Macaca nemestrina annexin A9 (ANXA9), mRNA	795306321	XM_012069520.1	1840	1	44	617	660	44	44	44	100	44	3.82146e-12	PREDICTED: Cercocebus atys annexin A9 (ANXA9), mRNA	795144158	XM_011937817.1	1838	1	44	612
GYY|c24471_g1	298	226442848	NG_011785.1	144453	1	298	86257	86554	298	298	298	100	298	2.67573e-153	Homo sapiens insulin-like growth factor 2 receptor (IGF2R), RefSeqGene on chromosome 6	30962028	AY293855.1	139947	1	298	82490	82787	298	298	298	100	298	2.67573e-153	Homo sapiens insulin-like growth factor 2 receptor (IGF2R) gene, complete cds	15628184	AF069333.2	138376	1	298	82179	82476	298	298	298	100	298	2.67573e-153	Homo sapiens insulin-like growth factor II receptor (IGF2R) gene, partial cds	9581607	AL353625.5	148250	1	298	37369
GYY|c33220_g1	270	18873872	AC037482.14	186078	1	270	9885	10154	270	269	269	99.6296	267	4.09025e-136	Homo sapiens chromosome 17, clone RP11-619M15, complete sequence	28460898	AC100808.10	148801	1	270	43084	43353	270	268	268	99.2593	264	1.90301e-134	Homo sapiens chromosome 17, clone CTD-2534H9, complete sequence	635092470	XM_008012734.1	1501	5	270	636	901	266	242	242	90.9774	194	1.55678e-95	PREDICTED: Chlorocebus sabaeus keratin-associated protein 4-12-like (LOC103243466), mRNA	635092498	XM_008012748.1	3383	5	270	1189
GYY|c27145_g1	204	295429362	CP002008.1	4655622	26	63	1092526	1092563	38	37	37	97.3684	35	2.75902e-07	Caulobacter segnis ATCC 21756, complete genome
GYY|c26918_g1	248	237820638	NG_012034.1	180795	1	248	175048	175295	248	248	248	100	248	1.35357e-125	Homo sapiens ABL proto-oncogene 1, non-receptor tyrosine kinase (ABL1), RefSeqGene on chromosome 9	71648777	DQ145721.1	176708	1	248	172059	172306	248	248	248	100	248	1.35357e-125	Homo sapiens v-abl Abelson murine leukemia viral oncogene homolog 1 (ABL1) gene, complete cds	514264	U07563.1	84539	1	248	78690	78937	248	248	248	100	248	1.35357e-125	Human proto-oncogene tyrosine-protein kinase (ABL) gene, exon 1a and exons 2-10, complete cds	17384056	AL161733.20	176466	1	248	107308
GYY|c22817_g1	663	1764141	U81834.1	36558	1	663	25408	26070	663	662	662	99.8492	660	0	Human cosmid LL12NC01-95H4, ETV6 gene, exon 2 and partial cds	224809238	NG_011443.1	252549	1	663	109332	109994	663	661	661	99.6983	657	0	Homo sapiens ets variant 6 (ETV6), RefSeqGene (LRG_609) on chromosome 12	15021965	AC084430.13	72022	1	663	10547	11209	663	661	661	99.6983	657	0	Homo sapiens 12p BAC RP11-96B19 (Roswell Park Cancer Institute Human BAC Library) complete sequence
GYY|c40257_g1	263	736243363	XR_799868.1	981	135	261	242	368	127	107	107	84.252	67	5.99952e-25	PREDICTED: Notothenia coriiceps uncharacterized LOC104959476 (LOC104959476), ncRNA
GYY|c23993_g1	253	36787441	BX571873.1	349107	4	253	292379	292628	250	237	237	94.8	211	5.12451e-105	Photorhabdus luminescens subsp. laumondii TTO1 complete genome; segment 15/17	253778933	FM162591.1	5064808	6	253	4525281	4525528	248	226	226	91.129	182	6.77117e-89	Photorhabdus asymbiotica ATCC43949 complete genome	822095036	CP011104.1	5147098	6	253	2533591	2533838	248	222	222	89.5161	170	3.17269e-82	Photorhabdus temperata subsp. thracensis strain DSM 15199, complete genome	754496488	FO818637.1	4635301	9	249	3961698
GYY|c28615_g1	216	10947023	AC011510.7	129402	1	216	66618	66833	216	216	216	100	216	7.1236e-108	Homo sapiens chromosome 19 clone CTD-2195B23, complete sequence	213688469	AC215267.4	162176	1	216	76243	76458	216	205	205	94.9074	183	1.57506e-89	MACACA MULATTA BAC clone CH250-461M11 from chromosome unknown, complete sequence	694975287	XM_003316375.3	4387	129	216	949	1036	88	88	88	100	88	1.01744e-36	PREDICTED: Pan troglodytes AXL receptor tyrosine kinase (AXL), mRNA	675718304	XM_003812464.2	4942	129	216	1348
GYY|c40940_g1	223	24960770	AC104317.2	198700	1	223	35089	35311	223	223	223	100	223	9.49809e-112	Homo sapiens chromosome 8 clone RP11-383J24 map q24.13, complete sequence	27151452	AC090192.19	198899	1	223	35090	35312	223	223	223	100	223	9.49809e-112	Homo sapiens chromosome 8, clone RP11-383J24, complete sequence	831243206	XM_003800094.2	1503	2	223	1187	1409	223	207	207	92.8251	174	1.64659e-84	PREDICTED: Otolemur garnettii SRY (sex determining region Y)-box 2 (SOX2), mRNA	829909761	XM_012736975.1	2663	2	223	1310
GYY|c25808_g1	295	284793758	AC211537.5	209051	1	295	98634	98929	296	293	293	98.9865	286	1.23954e-146	Homo sapiens BAC clone CH17-160P24 from chromosome 7, complete sequence	218511138	AC211486.4	213184	1	286	13179	13464	286	286	286	100	286	1.23954e-146	Homo sapiens BAC clone CH17-232I21 from chromosome 7, complete sequence	206725602	AC211439.4	195932	1	286	144075	144360	286	286	286	100	286	1.23954e-146	Homo sapiens BAC clone CH17-392P4 from chromosome 7, complete sequence	206725601	AC211498.6	235439	1	295	215016
GYY|c25668_g1	304	223972657	NG_009817.1	94468	1	304	48103	48406	304	304	304	100	304	1.26411e-156	Homo sapiens E1A binding protein p300 (EP300), RefSeqGene on chromosome 22	5870622	AL080243.21	176287	1	304	160094	160397	304	304	304	100	304	1.26411e-156	Human DNA sequence from clone RP11-12M9 on chromosome 22, complete sequence	820991410	XM_012507614.1	6309	102	195	1892	1985	94	94	94	100	94	6.92055e-40	PREDICTED: Nomascus leucogenys E1A binding protein p300 (EP300), mRNA	795503001	XM_011712226.1	8909	102	195	2053
GYY|c37541_g1	202	4455405	AL035070.3	156666	1	202	100744	100945	202	202	202	100	202	3.98922e-100	Human DNA sequence from clone RP5-1043L13 on chromosome 20q13.2-13.33, complete sequence
GYY|c36910_g1	220	11995645	AC073205.6	149914	1	220	116373	116592	220	220	220	100	220	4.34962e-110	Homo sapiens BAC clone RP11-323K15 from 7, complete sequence	116014470	AC190186.2	187765	1	220	38867	39086	220	219	219	99.5455	217	2.02368e-108	Pan troglodytes BAC clone CH251-581H11 from chromosome 7, complete sequence	114307008	AC190141.2	168929	1	220	157011	157230	220	219	219	99.5455	217	2.02368e-108	Pan troglodytes BAC clone CH251-443L3 from chromosome 7, complete sequence	850481938	CP011889.1	119391557	1	209	26493580
GYY|c24797_g1	239	211581525	AM920427.1	3988431	1	239	721406	721638	239	221	221	92.4686	182	6.34028e-89	Penicillium chrysogenum Wisconsin 54-1255 complete genome, contig Pc00c12
GYY|c27488_g1	273	899729770	CP012127.1	4609522	1	273	3408120	3408392	273	273	273	100	273	1.91351e-139	Escherichia coli strain DH1Ec169, complete genome	899725419	CP012126.1	4612363	1	273	3411585	3411857	273	273	273	100	273	1.91351e-139	Escherichia coli strain DH1Ec104, complete genome	899721066	CP012125.1	4614223	1	273	3411584	3411856	273	273	273	100	273	1.91351e-139	Escherichia coli strain DH1Ec095, complete genome	857137982	CP011495.1	4678046	1	273	10014
GYY|c27318_g1	206	156106270	EU053989.1	49761	1	206	35604	35809	206	197	197	95.6311	179	2.4924e-87	Phaeosphaeria nodorum SN15 mitochondrion, complete genome	702073470	FO905844.1	99119	2	202	65165	65365	201	182	182	90.5473	144	7.1287e-68	Leptosphaeria biglobosa Thlaspii ibcn65_scaffold00057 complete sequence	702068343	FO906979.1	149102	2	202	28587	28787	201	177	177	88.0597	129	1.55405e-59	Leptosphaeria maculans brassicae wa74_scaffold00107 complete sequence	396464834	NW_003533854.1	154863	2	202	23856
GYY|c34322_g1	245	189202411	XM_001937507.1	3318	94	232	3016	3154	139	125	125	89.9281	97	1.16363e-41	Pyrenophora tritici-repentis Pt-1C-BFP ANTH domain containing protein, mRNA	330926962	XM_003301636.1	3153	96	232	3016	3152	137	121	121	88.3212	89	3.25831e-37	Pyrenophora teres f. teres 0-1 hypothetical protein, mRNA	628183487	XM_007708631.1	3171	95	232	3034	3171	138	120	120	86.9565	84	1.961e-34	Bipolaris zeicola 26-R-13 hypothetical protein partial mRNA	667834847	XM_007783403.1	3174	106	235	3034
GYY|c27292_g1	284	260656001	NG_013034.1	428549	1	284	382782	383065	284	283	283	99.6479	281	7.14691e-144	Homo sapiens regulatory associated protein of MTOR, complex 1 (RPTOR), RefSeqGene on chromosome 17	27777605	AC127496.5	166274	1	284	125498	125781	284	283	283	99.6479	281	7.14691e-144	Homo sapiens chromosome 17, clone CTD-2561B21, complete sequence	150378630	AC197452.3	203752	1	284	82477	82765	291	267	267	91.7526	214	1.25665e-106	MACACA MULATTA BAC clone CH250-359J10 from chromosome 16, complete sequence	694970120	XM_009433484.1	6919	62	168	3393
GYY|c40095_g1	211	323507493	FQ311430.1	2448206	35	111	19325	19401	77	66	66	85.7143	44	2.85107e-12	Sporisorium reilianum SRZ2 chromosome 1 complete DNA sequence
GYY|c9770_g1	432	189192920	XM_001932764.1	416	11	285	37	311	276	239	239	86.5942	164	1.24554e-78	Pyrenophora tritici-repentis Pt-1C-BFP hypothetical protein, mRNA	330914337	XM_003296545.1	303	25	133	1	109	109	100	100	91.7431	82	4.77428e-33	Pyrenophora teres f. teres 0-1 hypothetical protein, mRNA	636577566	XM_008021931.1	303	170	279	188	297	110	97	97	88.1818	71	6.21976e-27	Setosphaeria turcica Et28A hypothetical protein partial mRNA	169606609	XM_001796673.1	213	208	285	135
GYY|c33480_g1	210	899729770	CP012127.1	4609522	1	210	751137	751346	210	210	210	100	210	1.49171e-104	Escherichia coli strain DH1Ec169, complete genome	899725419	CP012126.1	4612363	1	210	752397	752606	210	210	210	100	210	1.49171e-104	Escherichia coli strain DH1Ec104, complete genome	899721066	CP012125.1	4614223	1	210	752397	752606	210	210	210	100	210	1.49171e-104	Escherichia coli strain DH1Ec095, complete genome	857137982	CP011495.1	4678046	1	210	1967280
GYY|c2213_g1	717	584458492	NG_033929.1	144489	1	717	108001	108717	717	717	717	100	717	0	Homo sapiens ROS proto-oncogene 1 , receptor tyrosine kinase (ROS1), RefSeqGene on chromosome 6	2769644	Z98880.1	108260	1	717	33826	34542	717	717	717	100	717	0	Human DNA sequence from clone RP1-179P9 on chromosome 6q22, complete sequence
GYY|c39020_g1	211	41152127	NM_200773.1	1680	1	208	527	734	208	185	185	88.9423	139	4.41366e-65	Danio rerio vimentin like (viml), mRNA >gnl|BL_ORD_ID|2620362 Danio rerio zgc:73275, mRNA (cDNA clone MGC:73275 IMAGE:4786229), complete cds	685042174	LN590699.1	8395091	85	183	5721520	5721618	99	98	98	98.9899	96	3.53482e-41	Cyprinus carpio genome assembly common carp genome ,scaffold LG22	185133214	NM_001124729.1	2072	15	211	641	837	197	158	158	80.203	80	2.77152e-32	Oncorhynchus mykiss vimentin (vim), mRNA >gnl|BL_ORD_ID|845050 S.gairdneri mRNA for vimentin	588479819	CU571088.31	133422	84	183	97593
GYY|c40635_g1	292	385719282	AC243982.3	207717	1	292	119407	119698	292	292	292	100	292	5.6608e-150	Homo sapiens BAC clone CH17-315P16 from chromosome 8, complete sequence	300244491	NG_023301.1	9039	1	292	6632	6923	292	292	292	100	292	5.6608e-150	Homo sapiens defensin, beta 4A (DEFB4A), RefSeqGene on chromosome 8	45592969	AF189745.6	145275	1	292	128636	128927	292	292	292	100	292	5.6608e-150	Homo sapiens chromosome 8 clone SCb-324n11 map p23.1, complete sequence	24414471	AC131269.3	190031	1	292	175785
GYY|c19388_g1	1999	597579540	XM_007292765.1	1863	430	470	222	262	41	41	41	100	41	1.45405e-09	Marssonina brunnea f. sp. 'multigermtubi' MB_m1 DNA mismatch repair protein (MBM_04938), mRNA	821109112	XM_004455655.2	4565	430	467	3366	3403	38	38	38	100	38	6.76502e-08	PREDICTED: Dasypus novemcinctus serine/arginine-rich splicing factor 4 (SRSF4), transcript variant X5, mRNA	821109110	XM_012524140.1	4740	430	467	3541	3578	38	38	38	100	38	6.76502e-08	PREDICTED: Dasypus novemcinctus serine/arginine-rich splicing factor 4 (SRSF4), transcript variant X4, mRNA	821109109	XM_004455654.2	2437	430	467	1238
GYY|c37586_g1	332	825088250	KP975074.1	168041	1	332	138319	138650	332	325	325	97.8916	311	1.79146e-160	Citrobacter freundii strain MRSN11938 plasmid pMRVIM0912, complete sequence	800908878	KP345882.1	241963	1	332	112367	112698	332	325	325	97.8916	311	1.79146e-160	Escherichia coli strain BK32533 plasmid pBK32533, complete sequence	787519209	KJ817377.1	149715	1	332	73266	73597	332	325	325	97.8916	311	1.79146e-160	Vibrio cholerae O1 strain ICDC-1307 plasmid pVC1307, complete sequence	762036447	CP010373.2	193908	1	332	29940
GYY|c25511_g1	277	144954329	EF212880.1	849	127	277	699	849	151	151	151	100	151	1.28362e-71	Alternaria tenuissima protein elicitor peat 2 (peat2) mRNA, complete cds
GYY|c40061_g1	206	675783824	XM_008951448.1	7805	1	206	2422	2627	206	206	206	100	206	2.44006e-102	PREDICTED: Pan paniscus nuclear receptor coactivator 3 (NCOA3), transcript variant X7, mRNA	675783822	XM_008951447.1	7943	1	206	2422	2627	206	206	206	100	206	2.44006e-102	PREDICTED: Pan paniscus nuclear receptor coactivator 3 (NCOA3), transcript variant X6, mRNA	675783820	XM_008951446.1	7955	1	206	2422	2627	206	206	206	100	206	2.44006e-102	PREDICTED: Pan paniscus nuclear receptor coactivator 3 (NCOA3), transcript variant X5, mRNA	675783818	XM_008951445.1	7985	1	206	2422
GYY|c4446_g1	566	5103006	AP000343.1	111249	1	566	47644	48206	567	557	557	98.2363	534	0	Homo sapiens genomic DNA, chromosome 22q11.2, clone KB282B12	308026145	FN820221.1	879	1	566	15	578	568	557	557	98.0634	532	0	Homo sapiens t(9;22)(q34,q11) chromosomal translocation breakpoint, patient 5349 with chronic myeloid leukemia	219521903	NG_009244.1	144673	1	566	115072	115634	567	556	556	98.06	531	0	Homo sapiens breakpoint cluster region (BCR), RefSeqGene on chromosome 22	34535903	AK128501.1	3481	1	566	2175
GYY|c23293_g1	244	702366273	XM_010062499.1	1564	2	244	388	630	243	219	219	90.1235	171	8.46038e-83	PREDICTED: Eucalyptus grandis peroxisomal (S)-2-hydroxy-acid oxidase (LOC104448640), mRNA	568848328	XM_006477904.1	1700	2	243	584	825	242	217	217	89.6694	167	1.41572e-80	PREDICTED: Citrus sinensis peroxisomal (S)-2-hydroxy-acid oxidase GLO1-like (LOC102617863), mRNA	567899491	XM_006442171.1	1800	2	243	588	829	242	217	217	89.6694	167	1.41572e-80	Citrus clementina hypothetical protein (CICLE_v10020692mg) mRNA, complete cds	262068350	GQ896561.1	692	2	243	316
GYY|c5041_g1	507	525472206	AC010973.7	222218	1	507	18272	18778	507	507	507	100	507	0	Homo sapiens BAC clone RP11-148K1 from chromosome 7, complete sequence	238028972	NG_011992.1	30530	1	507	15496	16002	507	507	507	100	507	0	Homo sapiens nitric oxide synthase 3 (endothelial cell) (NOS3), RefSeqGene on chromosome 7	166706792	EU332855.1	27076	1	507	12494	13000	507	506	506	99.8028	504	0	Homo sapiens nitric oxide synthase 3 (endothelial cell) (NOS3) gene, complete cds	21686529	AF519768.1	25106	1	507	9695
GYY|c22490_g1	323	694450476	XM_009352359.1	1206	4	272	938	1206	269	269	269	100	269	3.86906e-137	PREDICTED: Pyrus x bretschneideri uncharacterized LOC103942155 (LOC103942155), mRNA	330936364	XM_003305313.1	1170	6	272	904	1170	267	227	227	85.0187	147	2.55289e-69	Pyrenophora teres f. teres 0-1 hypothetical protein, mRNA
GYY|c12273_g1	412	628247810	XM_007720836.1	450	10	399	42	450	418	305	305	72.9665	60	7.69674e-21	Bipolaris zeicola 26-R-13 hypothetical protein partial mRNA
GYY|c34238_g1	212	162145616	AC193919.3	205231	1	212	159418	159629	212	212	212	100	212	1.16612e-105	Pan troglodytes BAC clone CH251-514D24 from chromosome 10, complete sequence	15209317	AL392046.11	148271	1	212	106231	106442	212	212	212	100	212	1.16612e-105	Human DNA sequence from clone RP11-297A16 on chromosome 10, complete sequence	724946963	XM_010389416.1	555	38	209	316	487	172	168	168	97.6744	160	9.40551e-77	PREDICTED: Rhinopithecus roxellana cullin 2 (CUL2), partial mRNA	694939193	XM_009458173.1	4205	38	183	202
GYY|c24854_g1	225	748496257	XM_011122064.1	1236	1	193	1044	1236	193	193	193	100	193	4.56109e-95	Arthrobotrys oligospora ATCC 24927 hypothetical protein mRNA
GYY|c40828_g1	269	211591067	AM920437.1	6387817	1	269	5617017	5617286	272	249	249	91.5441	200	7.16157e-99	Penicillium chrysogenum Wisconsin 54-1255 complete genome, contig Pc00c22
GYY|c38358_g1	599	748506598	XM_011124038.1	1725	45	599	1171	1725	555	555	555	100	555	0	Arthrobotrys oligospora ATCC 24927 hypothetical protein mRNA
GYY|c28357_g1	283	22038501	AC011558.6	43128	2	283	10227	10508	282	245	245	86.8794	171	1.00241e-82	Homo sapiens chromosome 19 clone LLNLR-291F12, complete sequence	21752544	AK093630.1	2263	2	283	363	644	282	244	244	86.5248	168	4.66378e-81	Homo sapiens cDNA FLJ36311 fis, clone THYMU2005046, highly similar to CALPONIN H2, SMOOTH MUSCLE	50657540	AC147079.4	218644	1	257	130566	130823	260	228	228	87.6923	161	3.63092e-77	Pan troglodytes BAC clone RP43-184E24 from chromosome 7, complete sequence	55058694	AC146149.2	197136	1	257	91064
GYY|c19655_g1	1672	734647867	XM_010754843.1	2465	39	874	130	968	848	691	691	81.4858	366	0	PREDICTED: Larimichthys crocea fibrinogen alpha chain (fga), mRNA	112420062	BT026879.1	2836	48	814	81	838	769	615	615	79.974	300	1.27696e-153	Gasterosteus aculeatus clone CFW80-B01 mRNA sequence	617449638	XM_007568065.1	2599	39	899	118	960	868	663	663	76.3825	237	1.34179e-118	PREDICTED: Poecilia formosa fibrinogen alpha chain-like (LOC103149049), mRNA	658923232	XM_008403109.1	3179	39	826	707
GYY|c24375_g1	251	748525425	XM_011128596.1	1323	1	251	742	992	251	251	251	100	251	2.94991e-127	Arthrobotrys oligospora ATCC 24927 hypothetical protein mRNA
GYY|c38397_g1	253	169617170	XM_001801948.1	770	9	247	257	498	243	194	194	79.8354	93	2.02065e-39	Phaeosphaeria nodorum SN15 hypothetical protein partial mRNA
GYY|c30304_g1	315	308082062	AC241519.3	40336	1	315	1623	1937	315	315	315	100	315	1.00971e-162	Homo sapiens FOSMID clone ABC27-1745B18 from chromosome 1, complete sequence	123844147	AL139246.21	154736	1	315	113680	113994	315	315	315	100	315	1.00971e-162	Human DNA sequence from clone RP3-395M20 on chromosome 1p36.11-36.33, complete sequence	38530107	AY466111.1	11243	1	315	6087	6401	315	315	315	100	315	1.00971e-162	Homo sapiens tumor necrosis factor receptor superfamily, member 14 (herpesvirus entry mediator) (TNFRSF14) gene, complete cds	164691462	AK310076.1	1480	133	315	567
GYY|c29020_g1	286	223972698	NG_009830.1	153268	1	286	98132	98417	286	286	286	100	286	1.19696e-146	Homo sapiens ATM serine/threonine kinase (ATM), RefSeqGene (LRG_135) on chromosome 11	34364655	BX640631.1	3776	1	286	2968	3253	286	286	286	100	286	1.19696e-146	Homo sapiens genomic DNA; cDNA DKFZp686F08244 (from clone DKFZp686F08244)	28144170	AY220758.1	115612	1	286	94748	95033	286	286	286	100	286	1.19696e-146	Homo sapiens ataxia telangiectasia mutated (includes complementation groups A, C and D) (ATM) gene, partial cds	31790732	AP001925.5	180163	1	286	150006
GYY|c7754_g1	431	211588786	AM920436.1	5624362	1	431	4586873	4587305	434	425	425	97.9263	405	0	Penicillium chrysogenum Wisconsin 54-1255 complete genome, contig Pc00c21	62952899	AY836760.1	726	1	372	7	378	372	368	368	98.9247	360	0	Penicillium chrysogenum putative ATP synthase protein 9 (GA69LF) mRNA, complete cds	255956352	XM_002568883.1	453	1	366	1	366	366	362	362	98.9071	354	0	Penicillium chrysogenum Wisconsin 54-1255 hypothetical protein (Pc21g19380) mRNA, complete cds	317145863	XM_001821077.2	815	1	171	300
GYY|c25525_g1	413	570441487	KF750628.1	46713	1	412	1275	1685	412	399	399	96.8447	372	0	Scapharca kagoshimensis mitochondrion, complete genome	559767857	KF667521.1	48161	8	413	1297	1702	408	347	347	85.049	223	1.88908e-111	Anadara sativa mitochondrion, complete genome	464096850	AB729113.1	46985	8	413	1297	1702	408	345	345	84.5588	217	4.08914e-108	Scapharca broughtonii mitochondrial DNA, complete genome, isolate: Sendai_2009_C2
GYY|c24782_g1	265	11022494	AL391683.8	168373	1	265	17915	18179	265	265	265	100	265	5.17945e-135	Human DNA sequence from clone RP11-184I23 on chromosome 13, complete sequence	850486327	CP011895.1	86551329	22	249	17401717	17401954	239	184	184	76.9874	69	4.67824e-26	Ovis canadensis canadensis isolate 43U chromosome 10 sequence
GYY|c24597_g1	209	627834486	XM_007689710.1	864	1	186	355	537	186	158	158	84.9462	100	2.08881e-43	Bipolaris oryzae ATCC 44560 hypothetical protein partial mRNA	628086971	XM_007707146.1	1356	1	186	352	534	186	157	157	84.4086	97	9.7183e-42	Cochliobolus sativus ND90Pr hypothetical protein partial mRNA	330916125	XM_003297259.1	999	1	180	487	663	181	153	153	84.5304	94	4.52148e-40	Pyrenophora teres f. teres 0-1 hypothetical protein, mRNA	189207722	XM_001940160.1	1620	1	180	696
GYY|c25259_g1	293	802540697	XM_012222454.1	962	2	273	436	707	274	216	216	78.8321	98	3.96787e-42	PREDICTED: Jatropha curcas 60S ribosomal protein L10 (LOC105638624), mRNA
GYY|c29616_g1	258	731421193	XM_002279976.3	812	7	243	130	366	237	201	201	84.8101	129	2.00891e-59	PREDICTED: Vitis vinifera 40S ribosomal protein S13 (LOC100242146), mRNA	349713977	FQ386632.1	786	7	243	82	318	237	201	201	84.8101	129	2.00891e-59	Vitis vinifera clone SS0AEB29YE08	349713141	FQ386527.1	785	7	243	82	318	237	201	201	84.8101	129	2.00891e-59	Vitis vinifera clone SS0AEB29YJ17	349711781	FQ379400.1	720	7	243	82
GYY|c18344_g1	1357	403173304	XM_003332341.2	1241	709	1079	365	735	373	288	288	77.2118	116	1.98791e-51	Puccinia graminis f. sp. tritici CRL 75-36-700-3 hypothetical protein (PGTG_13774), mRNA
GYY|c29557_g1	308	298919191	NG_023033.1	67734	1	308	44370	44677	308	308	308	100	308	7.66584e-159	Homo sapiens SRC proto-oncogene, non-receptor tyrosine kinase (SRC), RefSeqGene on chromosome 20	9662889	AL133293.28	68662	1	308	6488	6795	308	308	308	100	308	7.66584e-159	Human DNA sequence from clone RP5-823N20 on chromosome 20, complete sequence	260099759	AC193869.3	209932	1	308	81303	81610	308	307	307	99.6753	305	3.56657e-157	Pan troglodytes BAC clone CH251-550F15 from chromosome 20, complete sequence	15917987	AJ342878.1	716	33	308	1
GYY|c21942_g1	4696	754346746	XM_004363403.2	4696	713	800	1116	1203	89	78	78	87.6404	55	5.69022e-17	Capsaspora owczarzaki ATCC 30864 E1-E2 ATPase mRNA	599389697	XM_007398717.1	8019	655	874	525	743	223	168	168	75.3363	54	2.04657e-16	Phanerochaete carnosa HHB-10118-sp hypothetical protein (PHACADRAFT_126225), mRNA	807761876	XM_012330343.1	3435	656	757	397	498	104	85	85	81.7308	45	2.0611e-11	Fibroporia radiculosa predicted protein partial mRNA	374106904	CP002708.1	1465717	713	756	547520
GYY|c24329_g1	268	567877582	XM_006431287.1	1675	1	268	689	956	268	268	268	100	268	1.12764e-136	Citrus clementina hypothetical protein (CICLE_v10000866mg) mRNA, complete cds	568833156	XR_369781.1	2398	1	268	686	953	268	267	267	99.6269	265	5.24642e-135	PREDICTED: Citrus sinensis cytochrome P450 71A1-like (LOC102628398), transcript variant X2, misc_RNA	568833154	XM_006470718.1	1750	1	268	686	953	268	267	267	99.6269	265	5.24642e-135	PREDICTED: Citrus sinensis cytochrome P450 71A1-like (LOC102628398), transcript variant X1, mRNA	567877584	XM_006431288.1	1233	1	268	535
GYY|c23847_g1	236	42733582	BK001432.1	23501	1	236	3029	3264	236	236	236	100	236	6.01967e-119	TPA_exp: Homo sapiens SULT1C3 (SULT1C3) gene, complete cds, alternatively spliced	9454638	AC019100.4	213475	1	236	98281	98516	236	236	236	100	236	6.01967e-119	Homo sapiens BAC clone RP11-443K8 from 2, complete sequence	635079070	XM_008008308.1	3174	1	236	2	237	236	214	214	90.678	170	2.94287e-82	PREDICTED: Chlorocebus sabaeus sulfotransferase family, cytosolic, 1C, member 3 (SULT1C3), mRNA	685583405	XM_009184896.1	3115	3	236	37
GYY|c26671_g1	216	756398257	NM_207345.3	1737	1	216	1283	1498	216	216	216	100	216	7.1236e-108	Homo sapiens C-type lectin domain family 9, member A (CLEC9A), mRNA	37181649	AY358265.1	1674	1	216	1283	1498	216	216	216	100	216	7.1236e-108	Homo sapiens clone DNA182968 HEEE9341 (UNQ9341) mRNA, complete cds	21240476	AC024224.33	165414	1	216	56153	56368	216	216	216	100	216	7.1236e-108	Homo sapiens 12 BAC RP11-133L14 (Roswell Park Cancer Institute Human BAC Library) complete sequence	675792838	XM_003829640.2	1672	1	216	1283
GYY|c6992_g1	359	403163445	XM_003890149.1	919	18	54	148	184	37	36	36	97.2973	34	1.88021e-06	Puccinia graminis f. sp. tritici CRL 75-36-700-3 hypothetical protein (PGTG_21160), mRNA
GYY|c3707_g2	231	36785705	BX571867.1	336609	4	231	255377	255604	228	222	222	97.3684	210	1.66769e-104	Photorhabdus luminescens subsp. laumondii TTO1 complete genome; segment 9/17	22035779	AJ457089.1	610	4	231	334	561	228	222	222	97.3684	210	1.66769e-104	Photorhabdus luminescens subsp. laumondii slyA gene	822095036	CP011104.1	5147098	4	231	4253919	4254147	229	218	218	95.1965	195	3.63555e-96	Photorhabdus temperata subsp. thracensis strain DSM 15199, complete genome	253778933	FM162591.1	5064808	9	221	2172456
GYY|c14697_g1	428	472825075	AC253572.3	206606	1	428	107751	108178	428	425	425	99.2991	419	0	Homo sapiens BAC clone CH17-3B23 from chromosome 1, complete sequence	303305050	AC241849.3	40124	1	428	372	799	428	424	424	99.0654	416	0	Homo sapiens FOSMID clone ABC7-42363600O8 from chromosome unknown, complete sequence	289177246	AC239804.2	199523	1	428	127924	128351	428	424	424	99.0654	416	0	Homo sapiens BAC clone CH17-78J1 from chromosome 1, complete sequence	385250242	FP565801.5	39149	1	428	38529
GYY|c35391_g1	234	255955316	XM_002568365.1	516	1	234	152	385	234	212	212	90.5983	168	3.76952e-81	Penicillium chrysogenum Wisconsin 54-1255 hypothetical protein (Pc21g13940) mRNA, complete cds	211588786	AM920436.1	5624362	1	234	3295208	3295441	234	212	212	90.5983	168	3.76952e-81	Penicillium chrysogenum Wisconsin 54-1255 complete genome, contig Pc00c21
GYY|c24816_g1	261	636591904	XM_008029100.1	824	1	259	194	452	259	233	233	89.9614	181	2.5239e-88	Setosphaeria turcica Et28A hypothetical protein mRNA	396499093	XM_003845341.1	444	1	259	26	284	259	232	232	89.5753	178	1.17426e-86	Leptosphaeria maculans JN3 similar to ubiquitin-conjugating enzyme E2 (LEMA_P006970.1) mRNA, complete cds	302900116	XM_003048151.1	1058	1	259	268	526	259	229	229	88.417	169	1.1826e-81	Nectria haematococca mpVI 77-13-4 predicted protein, mRNA	628187109	XM_007709485.1	444	1	259	26
GYY|c28166_g1	254	211591067	AM920437.1	6387817	1	254	5763558	5763812	257	240	240	93.3852	203	1.44144e-100	Penicillium chrysogenum Wisconsin 54-1255 complete genome, contig Pc00c22
GYY|c9290_g1	332	45825244	AC147070.5	153296	1	323	55129	55451	323	313	313	96.904	293	1.81699e-150	Homo sapiens chromosome 4 clone RP13-1008F15, complete sequence	42517288	AC147055.2	184963	1	323	111800	112122	323	313	313	96.904	293	1.81699e-150	Homo sapiens BAC clone RP11-1267H10 from 4, complete sequence	11120943	AC019173.4	181117	1	323	102832	103154	323	313	313	96.904	293	1.81699e-150	Homo sapiens BAC clone RP11-185H6 from 4, complete sequence	294459926	NG_017033.1	38344	1	323	22601
GYY|c2034_g1	267	568866772	XM_006486660.1	1251	1	219	82	303	222	212	212	95.4955	190	2.57206e-93	PREDICTED: Citrus sinensis aquaporin PIP2-7-like (LOC102624436), mRNA	567859859	XM_006422521.1	1304	1	219	106	327	222	212	212	95.4955	190	2.57206e-93	Citrus clementina hypothetical protein (CICLE_v10029003mg) mRNA, complete cds	567859857	XM_006422520.1	1496	1	219	106	327	222	212	212	95.4955	190	2.57206e-93	Citrus clementina hypothetical protein (CICLE_v10029003mg) mRNA, complete cds	729468975	XM_010528589.1	1110	1	184	97
GYY|c40786_g1	223	308509293	XM_003116782.1	1401	3	191	697	885	189	154	154	81.4815	84	1.7673e-34	Caenorhabditis remanei CRE-ENOL-1 protein (Cre-enol-1) mRNA, complete cds	657764801	XM_008318822.1	1839	9	188	714	893	180	144	144	80	72	8.28083e-28	PREDICTED: Cynoglossus semilaevis enolase 1, (alpha) (eno1), transcript variant X2, mRNA	657764799	XM_008318821.1	1839	9	188	714	893	180	144	144	80	72	8.28083e-28	PREDICTED: Cynoglossus semilaevis enolase 1, (alpha) (eno1), transcript variant X1, mRNA	41394392	AY522933.1	1104	12	215	544
GYY|c20528_g1	3772	631382793	XM_007927586.1	2760	2430	2793	686	1049	371	287	287	77.3585	112	9.39776e-49	Pseudocercospora fijiensis CIRAD86 hypothetical protein partial mRNA	596651770	XM_007273302.1	2790	2435	3116	363	1044	690	499	499	72.3188	109	4.37235e-47	Colletotrichum gloeosporioides Nara gc5 kinesin heavy chain (CGGC5_3083), partial mRNA	1816659	U86521.1	6050	879	1129	4769	5019	253	184	184	72.7273	44	5.94314e-11	Nectria haematococca NhRAD6 (NhRAD6) and kinesin (NhKIN1) genes, complete cds	302895332	XM_003046501.1	2805	872	1129	2209
GYY|c40509_g1	206	899729770	CP012127.1	4609522	1	206	1742975	1743180	206	206	206	100	206	2.44006e-102	Escherichia coli strain DH1Ec169, complete genome	899725419	CP012126.1	4612363	1	206	1745589	1745794	206	206	206	100	206	2.44006e-102	Escherichia coli strain DH1Ec104, complete genome	899721066	CP012125.1	4614223	1	206	1745588	1745793	206	206	206	100	206	2.44006e-102	Escherichia coli strain DH1Ec095, complete genome	857137982	CP011495.1	4678046	1	206	3015680
GYY|c11884_g1	315	747099717	XM_011099617.1	1710	1	315	1025	1339	315	272	272	86.3492	186	5.18683e-91	PREDICTED: Sesamum indicum polyubiquitin (LOC105176719), mRNA	241740188	FJ529184.1	1704	2	315	249	562	314	269	269	85.6688	179	4.03814e-87	Brassica napus ubiquitin 10.1 (UBQ10.1) mRNA, complete cds	663673445	HG975446.1	79292169	2	299	77536197	77536493	298	258	258	86.5772	177	5.22366e-86	Solanum pennellii chromosome ch07, complete genome	720001379	XM_010258042.1	1893	1	315	1250
GYY|c16856_g2	226	884902522	CP012006.1	3935688	1	226	22022	22247	226	226	226	100	226	2.07355e-113	Acinetobacter baumannii Ab04-mff, complete genome	884898580	CP012004.1	3857743	1	226	21951	22176	226	226	226	100	226	2.07355e-113	Acinetobacter baumannii ATCC 17978-mff, complete genome	846382486	LN865143.1	3928513	1	226	21885	22110	226	226	226	100	226	2.07355e-113	Acinetobacter baumannii genome assembly CIP70.10, chromosome : I	837548402	CP007549.3	3846504	1	226	3778079
GYY|c38037_g1	872	36785405	BX571866.1	349652	1	872	329336	330207	872	823	823	94.3807	725	0	Photorhabdus luminescens subsp. laumondii TTO1 complete genome; segment 8/17	822095036	CP011104.1	5147098	22	870	4590153	4591001	849	793	793	93.404	681	0	Photorhabdus temperata subsp. thracensis strain DSM 15199, complete genome	253778933	FM162591.1	5064808	1	872	1337233	1338104	872	795	795	91.1697	641	0	Photorhabdus asymbiotica ATCC43949 complete genome	211637919	FM211044.1	155540	1	872	115920
GYY|c21905_g5	208	690264301	LM882601.1	902	1	208	555	762	208	207	207	99.5192	205	8.87688e-102	Protopolystoma xenopodis genome assembly P_xenopodis_South_Africa ,scaffold PXEA_contig0147561	35822	Z14070.1	850	1	208	144	351	208	207	207	99.5192	205	8.87688e-102	H.sapiens alpha satellite DNA (clone pW29-19)	28823	X03692.1	849	1	208	144	351	208	206	206	99.0385	202	4.13001e-100	Human alphoid repetitive DNA L1.26 mapping to chromosomes 13 and 21	293651473	AB553833.1	13602	1	208	12260
GYY|c33060_g1	243	657982636	XM_008385141.1	1074	4	224	111	331	224	177	177	79.0179	80	3.25048e-32	PREDICTED: Malus x domestica PHD finger protein ALFIN-LIKE 4-like (LOC103446083), transcript variant X2, mRNA	658309757	NM_001293899.1	1063	4	224	87	307	224	177	177	79.0179	80	3.25048e-32	Malus domestica PHD finger protein ALFIN-LIKE 4-like (ALF3), mRNA >gnl|BL_ORD_ID|9263059 Malus x domestica ALF domain class transcription factor (ALF3) mRNA, complete cds	694329507	XM_009357242.1	1070	4	224	110	330	224	176	176	78.5714	77	1.5123e-30	PREDICTED: Pyrus x bretschneideri PHD finger protein ALFIN-LIKE 4-like (LOC103946526), transcript variant X2, mRNA	694329505	XM_009357241.1	1076	4	224	113
GYY|c40212_g1	221	4926888	AC006387.3	138764	1	221	133404	133624	221	221	221	100	221	1.21579e-110	Homo sapiens BAC clone CTA-360L10 from 7, complete sequence	125630373	AC192139.4	211127	1	221	67697	67917	221	215	215	97.2851	203	1.23311e-100	Pan troglodytes BAC clone CH251-590K1 from chromosome 7, complete sequence	33386989	AC146037.1	177637	1	221	162289	162509	221	215	215	97.2851	203	1.23311e-100	Pan troglodytes BAC clone RP43-44A5 from chromosome 7, complete sequence	53828907	AC149286.4	180713	1	221	63407
GYY|c24462_g1	640	36783765	BX571860.1	349287	2	640	181835	182473	639	624	624	97.6526	594	0	Photorhabdus luminescens subsp. laumondii TTO1 complete genome; segment 2/17	253778933	FM162591.1	5064808	2	640	438229	438867	639	605	605	94.6792	537	0	Photorhabdus asymbiotica ATCC43949 complete genome	822095036	CP011104.1	5147098	2	640	1432618	1433256	639	604	604	94.5227	534	0	Photorhabdus temperata subsp. thracensis strain DSM 15199, complete genome	733160500	LN681227.1	4432103	2	628	531699
GYY|c25998_g1	218	192336980	EU830593.1	787	1	218	544	761	218	218	218	100	218	5.56673e-109	Linum usitatissimum clone LU0026D12 mRNA sequence	628085315	XM_007706318.1	1110	1	129	606	734	129	114	114	88.3721	84	1.72104e-34	Cochliobolus sativus ND90Pr hypothetical protein mRNA
GYY|c39903_g1	232	15778736	AC078881.5	171068	1	232	137563	137794	232	232	232	100	232	9.87553e-117	Homo sapiens BAC clone RP11-130F10 from 4, complete sequence
GYY|c36066_g1	275	568876270	XR_372049.1	1355	1	275	466	740	275	275	275	100	275	1.49156e-140	PREDICTED: Citrus sinensis probable membrane-associated kinase regulator 6-like (LOC102626153), transcript variant X9, misc_RNA	568876269	XR_372048.1	1367	1	275	478	752	275	275	275	100	275	1.49156e-140	PREDICTED: Citrus sinensis probable membrane-associated kinase regulator 6-like (LOC102626153), transcript variant X8, misc_RNA	568876266	XR_372045.1	1340	1	275	587	861	275	275	275	100	275	1.49156e-140	PREDICTED: Citrus sinensis probable membrane-associated kinase regulator 6-like (LOC102626153), transcript variant X5, misc_RNA	568876264	XR_372043.1	1476	1	275	587
GYY|c23825_g1	239	557878761	CP006849.1	837447	1	239	215794	216032	239	239	239	100	239	1.30612e-120	Mycoplasma hyorhinis DBS 1050, complete genome	367460291	CP003231.1	837480	1	239	215794	216032	239	239	239	100	239	1.30612e-120	Mycoplasma hyorhinis GDL-1, complete genome	330723203	CP002669.1	829709	1	239	259278	259516	239	239	239	100	239	1.30612e-120	Mycoplasma hyorhinis MCLD, complete genome	422035092	CP003914.1	836897	1	239	215682
GYY|c27951_g1	299	764597587	XM_004302243.2	1434	1	299	450	748	300	266	266	88.6667	197	3.75551e-97	PREDICTED: Fragaria vesca subsp. vesca chloroplast stem-loop binding protein of 41 kDa b, chloroplastic (LOC101304884), mRNA	645221760	XM_008247976.1	1482	1	299	441	739	299	262	262	87.6254	188	3.78217e-92	PREDICTED: Prunus mume chloroplast stem-loop binding protein of 41 kDa b, chloroplastic (LOC103344349), transcript variant X4, mRNA	645221752	XM_008247955.1	1683	1	299	642	940	299	262	262	87.6254	188	3.78217e-92	PREDICTED: Prunus mume chloroplast stem-loop binding protein of 41 kDa b, chloroplastic (LOC103344349), transcript variant X1, mRNA	595836821	XM_007207273.1	1456	1	299	570
GYY|c40112_g1	444	189196910	XM_001934758.1	626	97	414	68	385	318	275	275	86.478	189	1.62482e-92	Pyrenophora tritici-repentis Pt-1C-BFP conserved hypothetical protein, mRNA	627827555	XM_007687533.1	315	101	413	1	313	315	270	270	85.7143	178	2.11676e-86	Bipolaris oryzae ATCC 44560 hypothetical protein partial mRNA	330915973	XM_003297194.1	318	101	413	4	316	313	265	265	84.6645	169	2.13178e-81	Pyrenophora teres f. teres 0-1 hypothetical protein, mRNA	628085843	XM_007706582.1	315	101	413	1
GYY|c30479_g1	293	29366940	AC012181.8	189712	1	293	138619	138911	293	293	293	100	293	1.57999e-150	Homo sapiens chromosome 16 clone RP11-325K4, complete sequence	850489142	CP011899.1	62800317	42	293	24344654	24344898	252	212	212	84.127	131	1.79456e-60	Ovis canadensis canadensis isolate 43U chromosome 14 sequence	767990935	XM_005256263.2	2852	164	293	856	985	130	130	130	100	130	6.45439e-60	PREDICTED: Homo sapiens nucleoporin 93kDa (NUP93), transcript variant X1, mRNA	426382270	XM_004057683.1	3361	164	293	919
GYY|c28689_g1	265	568867798	XM_006487155.1	627	1	265	64	328	265	263	263	99.2453	259	1.12115e-131	PREDICTED: Citrus sinensis 40S ribosomal protein S25-2-like (LOC102629500), mRNA	567861339	XM_006423261.1	779	1	265	71	337	267	263	263	98.5019	254	6.7476e-129	Citrus clementina hypothetical protein (CICLE_v10029627mg) mRNA, complete cds	567861337	XM_006423260.1	776	1	265	71	334	267	260	260	97.3783	243	8.79055e-123	Citrus clementina hypothetical protein (CICLE_v10029627mg) mRNA, complete cds	747082231	XM_011090125.1	582	1	213	60
GYY|c13221_g2	317	628189228	XM_007710004.1	795	23	317	1	295	295	267	267	90.5085	211	6.61528e-105	Bipolaris zeicola 26-R-13 hypothetical protein partial mRNA	627833672	XM_007689451.1	795	23	317	1	295	295	267	267	90.5085	211	6.61528e-105	Bipolaris oryzae ATCC 44560 hypothetical protein partial mRNA	636579248	XM_008022772.1	1211	22	317	261	556	296	265	265	89.527	203	1.85235e-100	Setosphaeria turcica Et28A hypothetical protein mRNA	189193280	XM_001932944.1	1011	41	317	72
GYY|c1789_g1	206	767899791	XR_919742.1	470	1	206	13	218	206	206	206	100	206	2.44006e-102	PREDICTED: Homo sapiens uncharacterized LOC105372456 (LOC105372456), ncRNA >gnl|BL_ORD_ID|28015958 PREDICTED: Homo sapiens uncharacterized LOC105372456 (LOC105372456), ncRNA	8886975	AC011453.4	128736	1	206	18525	18730	206	206	206	100	206	2.44006e-102	Homo sapiens chromosome 19 clone CTC-339O9, complete sequence	25140998	AC008753.9	147330	1	206	15664	15869	206	206	206	100	206	2.44006e-102	Homo sapiens chromosome 19 clone CTD-3022G6, complete sequence	156181108	EU086470.1	124511	1	201	107989
GYY|c23652_g1	263	768037971	XM_011530999.1	5622	1	263	1914	2176	263	263	263	100	263	6.64228e-134	PREDICTED: Homo sapiens retrotransposon gag domain containing 1 (RGAG1), transcript variant X2, mRNA	768037969	XM_011530998.1	5448	1	263	1740	2002	263	263	263	100	263	6.64228e-134	PREDICTED: Homo sapiens retrotransposon gag domain containing 1 (RGAG1), transcript variant X1, mRNA	284055243	NG_016402.1	44277	1	263	38033	38295	263	263	263	100	263	6.64228e-134	Homo sapiens retrotransposon gag domain containing 1 (RGAG1), RefSeqGene on chromosome X	283945634	NM_020769.2	5426	1	263	1718
GYY|c35483_g1	263	118122981	CU041291.4	135654	1	263	5514	5776	263	263	263	100	263	6.64228e-134	Human DNA sequence from clone XX-DSH1_27J20, complete sequence	16214699	AL392163.8	161103	1	263	154229	154491	263	263	263	100	263	6.64228e-134	Human DNA sequence from clone RP11-43M11 on chromosome 9, complete sequence	32400054	AL662879.5	159300	1	263	127427	127689	263	263	263	100	263	6.64228e-134	Homo sapiens chromosome 9 BAC RP11-279F22, complete sequence	767955052	XM_011517947.1	4252	140	219	3829
GYY|c27396_g1	256	636591440	XM_008028868.1	1668	163	231	1480	1548	69	61	61	88.4058	45	9.87248e-13	Setosphaeria turcica Et28A hypothetical protein partial mRNA
GYY|c13873_g1	1023	568885313	XM_006495169.1	1188	1	1023	150	1172	1023	1023	1023	100	1023	0	PREDICTED: Citrus sinensis agglutinin-2-like (LOC102630138), mRNA	11596187	AF283537.1	1053	1	1018	1	1018	1018	1017	1017	99.9018	1015	0	Citrus x paradisi lectin-related protein precursor, mRNA, complete cds	567917671	XM_006450779.1	1463	1	1023	150	1172	1023	1020	1020	99.7067	1014	0	Citrus clementina hypothetical protein (CICLE_v10009194mg) mRNA, complete cds	567917651	XM_006450769.1	1203	1	1013	100
GYY|c14580_g1	3205	891585831	XM_013167412.1	1958	1087	1144	271	328	58	52	52	89.6552	40	8.43567e-09	Schizosaccharomyces cryophilus OY26 transcription factor Prr1 mRNA
GYY|c13553_g1	1264	189211210	XM_001941901.1	1360	622	1163	612	1184	601	457	457	76.0399	125	1.83504e-56	Pyrenophora tritici-repentis Pt-1C-BFP hypothetical protein, mRNA	628065134	XM_007699531.1	985	388	852	499	948	473	359	359	75.8985	115	6.64684e-51	Cochliobolus sativus ND90Pr hypothetical protein mRNA	628182491	XM_007708403.1	711	388	828	286	711	449	335	335	74.6102	91	1.45929e-37	Bipolaris zeicola 26-R-13 hypothetical protein partial mRNA	330929714	XM_003302698.1	792	727	828	688
GYY|c28679_g1	577	685042392	LN590917.1	381839	1	577	338755	339331	577	574	574	99.4801	568	0	Cyprinus carpio genome assembly common carp genome ,scaffold 000000787	685042168	LN590693.1	20567433	1	424	20531472	20531895	436	373	373	85.5505	235	5.75926e-118	Cyprinus carpio genome assembly common carp genome ,scaffold LG3	63100517	BC095030.1	957	64	157	618	711	94	86	86	91.4894	70	3.04342e-26	Danio rerio zgc:112425, mRNA (cDNA clone MGC:109887 IMAGE:7073271), complete cds	62955566	NM_001017797.1	1321	64	157	618
GYY|c25656_g1	659	36784604	BX571863.1	349318	1	659	95874	96532	659	636	636	96.5099	590	0	Photorhabdus luminescens subsp. laumondii TTO1 complete genome; segment 5/17	822095036	CP011104.1	5147098	6	659	421728	422382	656	614	614	93.5976	528	0	Photorhabdus temperata subsp. thracensis strain DSM 15199, complete genome	253778933	FM162591.1	5064808	6	659	3742518	3743172	656	605	605	92.2256	501	0	Photorhabdus asymbiotica ATCC43949 complete genome	380751881	CP003403.1	4962173	306	601	762265
GYY|c26868_g1	211	300116169	NG_023240.1	39518	1	211	32138	32348	211	211	211	100	211	4.1708e-105	Homo sapiens EWS RNA-binding protein 1 (EWSR1), RefSeqGene on chromosome 22	5881547	AC000026.3	126312	1	211	21227	21437	211	211	211	100	211	4.1708e-105	Homo sapiens Chromosome 22q12 BAC Clone 58b8 In Meningioma Deletion Region, complete sequence	4559399	AC002059.3	173029	1	211	13078	13288	211	211	211	100	211	4.1708e-105	Homo sapiens Chromosome 22q12 PAC Clone p704f1059q13 In Meningioma Deletion Region, complete sequence	3164077	Y07848.1	80141	1	211	43009
GYY|c32881_g1	316	899729770	CP012127.1	4609522	1	316	160814	161129	316	316	316	100	316	2.81733e-163	Escherichia coli strain DH1Ec169, complete genome	899725419	CP012126.1	4612363	1	316	160814	161129	316	316	316	100	316	2.81733e-163	Escherichia coli strain DH1Ec104, complete genome	899721066	CP012125.1	4614223	1	316	160814	161129	316	316	316	100	316	2.81733e-163	Escherichia coli strain DH1Ec095, complete genome	874075390	CP007442.1	4936576	1	316	161159
GYY|c6117_g1	370	148910754	EF678716.1	583	110	307	67	264	200	167	167	83.5	99	1.42994e-42	Picea sitchensis clone WS0295_P10 unknown mRNA	148910513	EF678587.1	769	110	307	252	449	200	167	167	83.5	99	1.42994e-42	Picea sitchensis clone WS02928_N22 unknown mRNA	148910211	EF678430.1	629	110	307	72	269	200	167	167	83.5	99	1.42994e-42	Picea sitchensis clone WS02920_K05 unknown mRNA	148908785	EF677692.1	440	110	307	67
GYY|c2660_g1	459	36785705	BX571867.1	336609	1	459	154420	154878	459	447	447	97.3856	423	0	Photorhabdus luminescens subsp. laumondii TTO1 complete genome; segment 9/17	822095036	CP011104.1	5147098	2	457	4340175	4340630	457	432	432	94.5295	381	0	Photorhabdus temperata subsp. thracensis strain DSM 15199, complete genome	253778933	FM162591.1	5064808	1	457	2272904	2273359	457	423	423	92.5602	354	0	Photorhabdus asymbiotica ATCC43949 complete genome	289172388	FN667741.1	4225498	13	457	2409858
GYY|c24401_g1	308	224282141	NG_009873.1	162067	1	308	153237	153544	308	308	308	100	308	7.66584e-159	Homo sapiens CREB binding protein (CREBBP), RefSeqGene on chromosome 16	3168626	AC004760.1	44496	1	308	5641	5948	308	308	308	100	308	7.66584e-159	Homo sapiens chromosome 16, cosmid clone 316H7 (LANL), complete sequence	3097833	AC004651.1	42016	1	308	41595	41902	308	308	308	100	308	7.66584e-159	Homo sapiens chromosome 16, cosmid clone RT102 (LANL), complete sequence	29540473	AC006111.4	190814	1	308	189319
GYY|c13561_g1	297	686028499	KJ851514.1	604	1	297	234	530	297	294	294	98.9899	288	9.65539e-148	Uncultured actinobacterium clone Shb-H115 16S ribosomal RNA gene, partial sequence	768028610	KP305345.1	643	1	297	254	550	297	289	289	97.3064	273	2.10486e-139	Uncultured bacterium clone 101063 16S ribosomal RNA gene, partial sequence	768028282	KP305017.1	643	1	297	254	550	297	289	289	97.3064	273	2.10486e-139	Uncultured bacterium clone 888126 16S ribosomal RNA gene, partial sequence	643428953	KF108623.1	1345	1	297	458
GYY|c33271_g1	252	36787140	BX571872.1	348498	1	252	149044	149295	252	242	242	96.0317	222	3.91568e-111	Photorhabdus luminescens subsp. laumondii TTO1 complete genome; segment 14/17	822095036	CP011104.1	5147098	1	252	3090909	3091160	252	230	230	91.2698	186	4.02807e-91	Photorhabdus temperata subsp. thracensis strain DSM 15199, complete genome	742984403	CP010377.1	4632074	1	249	3889584	3889832	249	206	206	82.7309	120	1.96922e-54	Enterobacter cloacae strain 34983, complete genome	733160500	LN681227.1	4432103	1	252	3970165
GYY|c36400_g1	201	567859755	XM_006422469.1	2369	1	201	206	406	201	201	201	100	201	1.42634e-99	Citrus clementina hypothetical protein (CICLE_v10027985mg) mRNA, complete cds	567859753	XM_006422468.1	2393	1	201	206	406	201	201	201	100	201	1.42634e-99	Citrus clementina hypothetical protein (CICLE_v10027985mg) mRNA, complete cds	568866703	XM_006486626.1	2462	1	201	204	404	201	200	200	99.5025	198	6.6361e-98	PREDICTED: Citrus sinensis RNA-binding protein 39-like (LOC102614661), transcript variant X5, mRNA	568866701	XM_006486625.1	2486	1	201	204
GYY|c30521_g1	251	567911800	XM_006448151.1	2284	1	251	1147	1397	251	250	250	99.6016	248	1.37246e-125	Citrus clementina hypothetical protein (CICLE_v10014774mg) mRNA, complete cds	568829813	XM_006469148.1	2351	1	251	1139	1389	251	247	247	98.4064	239	1.3822e-120	PREDICTED: Citrus sinensis putative clathrin assembly protein At2g01600-like (LOC102618386), mRNA
GYY|c25982_g1	258	189199427	XM_001936016.1	1581	3	258	1045	1292	257	202	202	78.5992	87	4.47335e-36	Pyrenophora tritici-repentis Pt-1C-BFP RING finger domain containing protein, mRNA	636580286	XM_008023291.1	1514	1	258	1012	1262	266	210	210	78.9474	86	1.6089e-35	Setosphaeria turcica Et28A hypothetical protein mRNA	628070246	XM_007701587.1	1350	7	258	1097	1350	264	201	201	76.1364	64	2.73063e-23	Cochliobolus sativus ND90Pr hypothetical protein mRNA	702073666	FO906013.1	1096957	2	70	395970
GYY|c28805_g1	508	557948118	NM_001286789.1	1952	1	508	940	1447	508	508	508	100	508	0	Homo sapiens carbonyl reductase 1 (CBR1), transcript variant 2, mRNA	164695389	AK311219.1	1841	1	508	840	1347	508	508	508	100	508	0	Homo sapiens cDNA, FLJ18261	118500456	EF141836.1	7166	1	508	4179	4686	508	508	508	100	508	0	Homo sapiens carbonyl reductase 1 (CBR1) gene, complete cds	7768721	AP001724.1	340000	1	508	308214
GYY|c39592_g1	260	36784828	BX571864.1	349071	1	259	340286	340544	259	236	236	91.1197	190	2.49512e-93	Photorhabdus luminescens subsp. laumondii TTO1 complete genome; segment 6/17	253778933	FM162591.1	5064808	1	260	3199297	3199556	260	226	226	86.9231	158	1.53389e-75	Photorhabdus asymbiotica ATCC43949 complete genome
GYY|c26855_g1	250	657569869	XM_008290220.1	2581	36	249	1579	1787	214	181	181	84.5794	112	5.46369e-50	PREDICTED: Stegastes partitus acidic repeat-containing protein-like (LOC103363448), transcript variant X2, mRNA	617507821	XM_007541986.1	2036	32	156	1421	1546	126	100	100	79.3651	47	7.42655e-14	PREDICTED: Poecilia formosa prostatic spermine-binding protein-like (LOC103130565), transcript variant X2, mRNA
GYY|c35450_g1	273	453040315	NG_028016.3	104941	1	273	96353	96625	273	273	273	100	273	1.91351e-139	Homo sapiens DNA (cytosine-5-)-methyltransferase 1 (DNMT1), RefSeqGene (LRG_362) on chromosome 19	21747452	AC020931.6	129048	1	273	125614	125886	273	273	273	100	273	1.91351e-139	Homo sapiens chromosome 19 clone CTD-2240E14, complete sequence	188528756	AC193874.3	173264	1	273	132443	132715	273	271	271	99.2674	267	4.14202e-136	Pan troglodytes BAC clone CH251-477I5 from chromosome 19, complete sequence	9651521	AF202577.1	434	1	273	12
GYY|c1214_g1	202	734629792	XM_010744904.1	837	1	201	629	832	204	191	191	93.6275	163	1.90927e-78	PREDICTED: Larimichthys crocea ribosomal protein S6 (rps6), mRNA	657526619	XM_008286521.1	879	1	196	674	872	199	187	187	93.9698	161	2.4698e-77	PREDICTED: Stegastes partitus ribosomal protein S6 (rps6), mRNA	831485902	XM_012849844.1	883	1	196	679	874	196	183	183	93.3673	157	4.13285e-75	PREDICTED: Fundulus heteroclitus ribosomal protein S6 (rps6), mRNA	736203236	XM_010776787.1	873	1	201	663
GYY|c24273_g1	249	9581607	AL353625.5	148250	1	249	119196	119444	249	249	249	100	249	3.78094e-126	Human DNA sequence from clone RP11-288H12 on chromosome 6, complete sequence	8894600	AJ276051.1	1287	1	249	555	801	249	246	246	98.7952	239	1.36952e-120	Homo sapiens partial oct1 gene for organic cation transporter, exon 3	823673695	KR711677.1	1797	45	201	582	738	157	157	157	100	157	5.2495e-75	Synthetic construct Homo sapiens clone CCSBHm_00028429 SLC22A1 (SLC22A1) mRNA, encodes complete protein	823673693	KR711676.1	1797	45	201	582
GYY|c38528_g1	386	748492598	XM_011121376.1	2307	1	386	1890	2275	386	386	386	100	386	0	Arthrobotrys oligospora ATCC 24927 hypothetical protein mRNA
GYY|c40263_g1	241	702452651	XM_010027698.1	1935	154	213	976	1035	60	52	52	86.6667	36	9.27379e-08	PREDICTED: Eucalyptus grandis probable leucine-rich repeat receptor-like protein kinase At1g35710 (LOC104416290), mRNA
GYY|c24662_g1	215	748503441	XM_011123450.1	1080	1	215	828	1042	215	215	215	100	215	2.54818e-107	Arthrobotrys oligospora ATCC 24927 hypothetical protein mRNA	748502835	XM_011112703.1	1092	28	215	837	1024	188	155	155	82.4468	89	2.81348e-37	Dactylellina haptotyla CBS 200.50 hypothetical protein mRNA
GYY|c30078_g1	255	237820638	NG_012034.1	180795	1	255	125083	125337	255	255	255	100	255	1.79522e-129	Homo sapiens ABL proto-oncogene 1, non-receptor tyrosine kinase (ABL1), RefSeqGene on chromosome 9	71648777	DQ145721.1	176708	1	255	122092	122346	255	255	255	100	255	1.79522e-129	Homo sapiens v-abl Abelson murine leukemia viral oncogene homolog 1 (ABL1) gene, complete cds	514264	U07563.1	84539	1	255	36341	36595	255	255	255	100	255	1.79522e-129	Human proto-oncogene tyrosine-protein kinase (ABL) gene, exon 1a and exons 2-10, complete cds	17384056	AL161733.20	176466	1	255	57343
GYY|c5198_g1	316	665506067	AC255386.1	199362	1	316	112314	112629	316	315	315	99.6835	313	1.31078e-161	Homo sapiens chromosome 5 clone CH17-336P3, complete sequence	353731113	AC245690.2	204277	1	316	117332	117647	316	315	315	99.6835	313	1.31078e-161	Homo sapiens BAC clone CH17-39B16 from chromosome 5, complete sequence	340805945	AC243922.2	228876	1	316	86650	86965	316	315	315	99.6835	313	1.31078e-161	Homo sapiens BAC clone CH17-160G8 from chromosome 5, complete sequence	309951267	AC242262.3	38909	1	316	8779
GYY|c39155_g1	316	29366940	AC012181.8	189712	1	316	134419	134734	316	316	316	100	316	2.81733e-163	Homo sapiens chromosome 16 clone RP11-325K4, complete sequence	767990935	XM_005256263.2	2852	68	260	1402	1594	193	193	193	100	193	6.68592e-95	PREDICTED: Homo sapiens nucleoporin 93kDa (NUP93), transcript variant X1, mRNA	694963752	XM_003315115.2	2742	68	260	1460	1652	193	193	193	100	193	6.68592e-95	PREDICTED: Pan troglodytes nucleoporin 93kDa (NUP93), transcript variant X3, mRNA	694963751	XM_003315114.2	2753	68	260	1471
GYY|c11621_g1	871	255081912	XM_002508129.1	1370	175	871	264	960	697	599	599	85.9397	403	0	Micromonas sp. RCC299 chromosome 8 ubiquitin (MICPUN_60632) mRNA, complete cds	226523057	CP001575.1	1276107	175	871	455629	456325	697	599	599	85.9397	403	0	Micromonas sp. RCC299 chromosome 8, complete sequence	835981037	XM_004968063.2	1025	175	857	107	789	683	583	583	85.3587	383	0	PREDICTED: Setaria italica polyubiquitin 11 (LOC101780420), mRNA	155965253	EU081898.1	1244	174	871	332
GYY|c32837_g1	257	18997374	AC087164.9	164429	1	257	128209	128465	257	257	257	100	257	1.40029e-130	Homo sapiens chromosome 17, clone RP11-258F1, complete sequence	109809847	AC185986.3	165215	1	257	149692	149948	257	255	255	99.2218	251	3.0311e-127	Pan troglodytes BAC clone CH251-417E19 from chromosome 17, complete sequence	544497486	XM_005583054.1	1014	141	257	898	1014	117	113	113	96.5812	105	4.3909e-46	PREDICTED: Macaca fascicularis GID complex subunit 4 (GID4), mRNA	821012416	XM_003279866.2	4239	163	257	927
GYY|c37293_g1	301	36785115	BX571865.1	348813	2	301	23800	24103	306	289	289	94.4444	251	3.6265e-127	Photorhabdus luminescens subsp. laumondii TTO1 complete genome; segment 7/17	822095036	CP011104.1	5147098	8	230	5066722	5066947	227	205	205	90.3084	158	1.81093e-75	Photorhabdus temperata subsp. thracensis strain DSM 15199, complete genome	253778933	FM162591.1	5064808	11	232	3167283	3167507	226	201	201	88.9381	148	6.55951e-70	Photorhabdus asymbiotica ATCC43949 complete genome
GYY|c38676_g1	259	551883338	HG508072.1	1546	1	259	219	477	259	259	259	100	259	1.09216e-131	TPA: Homo sapiens long non-coding RNA OTTHUMT00000422565.1 (RP11-152O14.2 gene), lincRNA	333440474	NR_038233.1	1658	1	259	331	589	259	259	259	100	259	1.09216e-131	Homo sapiens long intergenic non-protein coding RNA 919 (LINC00919), long non-coding RNA >gnl|BL_ORD_ID|9542675 TPA: Homo sapiens long non-coding RNA OTTHUMT00000422564.1 (RP11-152O14.2 gene), lincRNA	75866805	BC105278.1	805	1	259	219	477	259	259	259	100	259	1.09216e-131	Homo sapiens cDNA clone IMAGE:6621742	47124579	BC070369.1	803	1	259	215
GYY|c30396_g1	322	702066548	FO905628.1	275395	91	293	132716	132926	215	189	189	87.907	129	2.58034e-59	Leptosphaeria biglobosa brassicae b35_scaffold00036 complete sequence	702073520	FO905894.1	1104049	57	293	1026498	1026742	250	212	212	84.8	127	3.33788e-58	Leptosphaeria biglobosa Thlaspii ibcn65_scaffold00007 complete sequence	702067150	FO906911.1	388614	101	293	211842	212040	203	180	180	88.67	127	3.33788e-58	Leptosphaeria maculans brassicae wa74_scaffold00175 complete sequence	396470571	NW_003533865.1	1087932	101	293	436742
GYY|c35411_g1	282	46488015	AY598423.1	79079	1	282	35999	36280	282	282	282	100	282	1.97127e-144	Homo sapiens Fanconi anemia, complementation group A (FANCA) gene, partial cds	225703130	NG_011706.1	86107	2	282	41590	41870	281	281	281	100	281	7.08996e-144	Homo sapiens Fanconi anemia, complementation group A (FANCA), RefSeqGene (LRG_495) on chromosome 16	3493327	AC005567.1	41073	2	282	29078	29358	281	281	281	100	281	7.08996e-144	Homo sapiens chromosome 16, cosmid clone 431F1 (LANL), complete sequence	2230899	Z83078.1	554	2	282	154
GYY|c39779_g1	229	544462072	XM_005567402.1	1145	2	229	364	591	228	216	216	94.7368	192	1.67446e-94	PREDICTED: Macaca fascicularis intraflagellar transport 27 homolog (Chlamydomonas) (IFT27), transcript variant X3, mRNA	685619459	XR_642470.1	1229	7	229	366	588	223	211	211	94.6188	187	1.00776e-91	PREDICTED: Papio anubis intraflagellar transport 27 (IFT27), transcript variant X3, misc_RNA	685619456	XM_009198792.1	1149	7	229	362	584	223	211	211	94.6188	187	1.00776e-91	PREDICTED: Papio anubis intraflagellar transport 27 (IFT27), transcript variant X1, mRNA	768023174	XM_006724106.2	851	49	229	121
GYY|c22770_g1	262	333033842	AC244019.2	213564	1	262	32197	32458	262	262	262	100	262	2.3786e-133	Homo sapiens BAC clone CH17-397E23 from chromosome 1, complete sequence	331284265	AC244159.2	197132	1	262	164675	164936	262	262	262	100	262	2.3786e-133	Homo sapiens BAC clone CH17-94O18 from chromosome 1, complete sequence	109138686	DQ667176.1	30370	1	262	11924	12185	262	262	262	100	262	2.3786e-133	Homo sapiens inhibitor of kappa light polypeptide gene enhancer in B-cells, kinase epsilon (IKBKE) gene, complete cds	16444684	AL354681.8	107689	1	262	14022
GYY|c33093_g1	259	13811919	AC069282.6	175938	1	259	33897	34155	259	259	259	100	259	1.09216e-131	Homo sapiens BAC clone RP11-61L9 from 7, complete sequence	213688467	AC217243.3	173233	1	259	133263	133521	259	258	258	99.6139	256	5.08132e-130	Pan troglodytes BAC clone CH251-699L16 from chromosome 7, complete sequence	124244197	AC190223.3	205238	1	259	102188	102446	259	258	258	99.6139	256	5.08132e-130	Pan troglodytes BAC clone CH251-365C10 from chromosome 7, complete sequence	40286589	AC146150.3	71347	1	259	63842
GYY|c801_g1	341	295314947	HM124762.1	468	1	339	1	339	339	325	325	95.8702	297	1.11852e-152	Hypophthalmichthys molitrix ribosomal protein L30 mRNA, complete cds	38566089	BC062278.1	483	1	341	1	341	341	318	318	93.2551	272	8.83217e-139	Danio rerio ribosomal protein L30, mRNA (cDNA clone MGC:77683 IMAGE:6997451), complete cds	41053330	NM_200028.1	607	1	341	32	372	341	318	318	93.2551	272	8.83217e-139	Danio rerio ribosomal protein L30 (rpl30), mRNA >gnl|BL_ORD_ID|1116073 Danio rerio ribosomal protein L30, mRNA (cDNA clone MGC:56640 IMAGE:5916027), complete cds	318054186	NM_001200126.1	414	1	299	13
GYY|c22679_g1	218	270048021	GU143402.1	91641	1	218	18690	18907	218	218	218	100	218	5.56673e-109	Homo sapiens transforming growth factor, beta receptor II (70/80kDa) isoform 1 (TGFBR2) gene, complete cds >gnl|BL_ORD_ID|7901531 Homo sapiens transforming growth factor, beta receptor II (70/80kDa) isoform 2 (TGFBR2) gene, complete cds	171184436	NG_007490.1	94641	1	218	21690	21907	218	218	218	100	218	5.56673e-109	Homo sapiens transforming growth factor, beta receptor II (70/80kDa) (TGFBR2), RefSeqGene on chromosome 3	50234986	AY675319.1	89014	1	218	18578	18795	218	218	218	100	218	5.56673e-109	Homo sapiens transforming growth factor, beta receptor II (70/80kDa) (TGFBR2) gene, complete cds	18376905	AC096921.2	201412	1	218	97812
GYY|c39118_g1	257	568881753	XM_006493654.1	2072	1	257	1126	1382	257	257	257	100	257	1.40029e-130	PREDICTED: Citrus sinensis T-complex protein 1 subunit gamma-like (LOC102616859), mRNA	567859347	XM_006422294.1	2497	1	257	1133	1389	257	257	257	100	257	1.40029e-130	Citrus clementina hypothetical protein (CICLE_v10004661mg) mRNA, complete cds	567859345	XM_006422293.1	2077	1	257	1133	1389	257	257	257	100	257	1.40029e-130	Citrus clementina hypothetical protein (CICLE_v10004661mg) mRNA, complete cds	567859343	XM_006422292.1	2140	1	257	1133
GYY|c24065_g1	393	224809425	NG_011536.1	55119	1	393	37995	38387	393	393	393	100	393	0	Homo sapiens fms-related tyrosine kinase 4 (FLT4), RefSeqGene on chromosome 5	28827858	AC122714.2	190024	1	393	105713	106105	393	393	393	100	393	0	Homo sapiens chromosome 5 clone RP11-451H23, complete sequence	166706741	AC192603.2	167859	1	393	102449	102841	393	390	390	99.2366	384	0	Pan troglodytes BAC clone CH251-301M16 from chromosome 5, complete sequence	767938203	XM_011534484.1	5415	129	254	2732
GYY|c34149_g1	246	568852549	XM_006479875.1	1150	1	246	254	499	246	246	246	100	246	1.73467e-124	PREDICTED: Citrus sinensis uncharacterized LOC102622672 (LOC102622672), mRNA	567903633	XM_006444242.1	1205	1	246	266	511	246	246	246	100	246	1.73467e-124	Citrus clementina hypothetical protein (CICLE_v10022431mg) mRNA, complete cds	567903631	XM_006444241.1	1202	1	246	266	511	246	246	246	100	246	1.73467e-124	Citrus clementina hypothetical protein (CICLE_v10022431mg) mRNA, complete cds	823209764	XM_012582595.1	1057	22	245	191
GYY|c34686_g1	267	568839190	XM_006473511.1	821	1	267	548	814	267	267	267	100	267	4.03847e-136	PREDICTED: Citrus sinensis thioredoxin H-type-like (LOC102630430), mRNA	30575685	AY271308.1	784	1	267	433	702	270	266	266	98.5185	256	5.26119e-130	Citrus x paradisi thioredoxin H mRNA, complete cds	567885036	XM_006435014.1	3129	2	267	2689	2951	266	258	258	96.9925	240	4.1251e-121	Citrus clementina hypothetical protein (CICLE_v10000260mg) mRNA, complete cds	567885034	XM_006435013.1	3716	2	267	3276
GYY|c28994_g1	521	628081767	XM_007704544.1	2187	71	284	1936	2148	217	189	189	87.0968	129	4.34682e-59	Cochliobolus sativus ND90Pr hypothetical protein mRNA	636598392	XM_008032344.1	2374	65	246	1821	2002	182	163	163	89.5604	125	7.27376e-57	Setosphaeria turcica Et28A hypothetical protein mRNA	189189369	XM_001930989.1	2048	22	136	1931	2048	118	102	102	86.4407	68	3.53089e-25	Pyrenophora tritici-repentis Pt-1C-BFP hypothetical protein, mRNA	628188483	XM_007709822.1	2655	16	132	1743
GYY|c26883_g1	245	590583267	XM_007014792.1	2968	1	230	1153	1382	231	208	208	90.0433	161	3.07902e-77	Theobroma cacao Uncharacterized protein (TCM_040408) mRNA, complete cds	743886620	XM_011039598.1	2297	1	242	906	1147	244	207	207	84.8361	131	1.46326e-60	PREDICTED: Populus euphratica selenoprotein O (LOC105134964), mRNA	828306450	XM_004497343.2	2133	13	212	813	1012	201	176	176	87.5622	125	3.1674e-57	PREDICTED: Cicer arietinum selenoprotein O (LOC101496865), mRNA	164519403	AC216454.1	110731	33	226	59869
GYY|c24890_g1	213	899729770	CP012127.1	4609522	1	213	1922410	1922622	213	213	213	100	213	3.26025e-106	Escherichia coli strain DH1Ec169, complete genome	899725419	CP012126.1	4612363	1	213	1925024	1925236	213	213	213	100	213	3.26025e-106	Escherichia coli strain DH1Ec104, complete genome	899721066	CP012125.1	4614223	1	213	1925023	1925235	213	213	213	100	213	3.26025e-106	Escherichia coli strain DH1Ec095, complete genome	874075390	CP007442.1	4936576	1	213	1903060
GYY|c22963_g1	424	296434305	NG_021272.1	23010	1	424	9587	10010	424	424	424	100	424	0	Homo sapiens signal transducer and activator of transcription 6, interleukin-4 induced (STAT6), RefSeqGene on chromosome 12	16156275	AF417842.2	18891	1	424	6392	6815	424	424	424	100	424	0	Homo sapiens signal transducer and activator of transcription 6, interleukin-4 induced (STAT6) gene, complete cds	11465129	AC018673.4	187099	1	424	168856	169279	424	424	424	100	424	0	Homo sapiens chromosome 12 clone RP11-145A4, complete sequence	15808422	AC023237.34	78200	1	424	39529
GYY|c37827_g1	245	899729770	CP012127.1	4609522	1	245	1779590	1779834	245	245	245	100	245	6.20969e-124	Escherichia coli strain DH1Ec169, complete genome	899725419	CP012126.1	4612363	1	245	1782204	1782448	245	245	245	100	245	6.20969e-124	Escherichia coli strain DH1Ec104, complete genome	899721066	CP012125.1	4614223	1	245	1782203	1782447	245	245	245	100	245	6.20969e-124	Escherichia coli strain DH1Ec095, complete genome	857137982	CP011495.1	4678046	1	245	3052295
GYY|c7919_g1	287	66969251	DQ008663.1	2697	1	229	2469	2697	229	214	214	93.4498	184	6.04339e-90	Metasequoia glyptostroboides 26S ribosomal RNA gene, partial sequence	30527338	AY095475.1	3309	1	216	3094	3309	216	202	202	93.5185	175	6.0863e-85	Ginkgo biloba 26S ribosomal RNA gene, partial sequence	209778920	FJ237451.1	329	1	188	1	187	188	183	183	97.3404	172	2.83168e-83	Cupressus sempervirens isolate cyplp042 putative senescence-associated protein mRNA, partial cds	347626711	FR695707.1	2589	2	284	1
GYY|c34364_g1	268	47118316	BA000040.2	9105828	2	268	3122515	3122781	267	242	242	90.6367	192	1.99682e-94	Bradyrhizobium japonicum USDA 110 DNA, complete genome	627779227	CP007569.1	9583027	2	268	4207691	4207957	267	240	240	89.8876	186	4.32236e-91	Bradyrhizobium japonicum SEMIA 5079 genome	736032532	CP010313.1	9224208	2	268	7146066	7146332	267	239	239	89.5131	183	2.011e-89	Bradyrhizobium japonicum strain E109, complete genome	354952622	AP012206.1	9207384	2	268	7112435
GYY|c35972_g1	335	265480	S54638.1	2682	1	335	1575	1909	335	335	335	100	335	8.2417e-174	{pseudogene} (A)=poly(ADP-ribose) polymerase {RFLP, duplicated region} [human, Genomic, 2682 nt]	349633	L14752.1	9254	1	335	3531	3865	335	335	335	100	335	8.2417e-174	Homo sapiens poly(ADP-ribose) polymerase pseudogene, Alu repeats and Pol-like elements	302699155	NG_002655.4	3809	1	335	2314	2648	335	334	334	99.7015	332	3.83449e-172	Homo sapiens poly (ADP-ribose) polymerase family, member 1 pseudogene 1 (PARP1P1) on chromosome 13	11878447	AL442128.7	155026	1	335	56616
GYY|c7471_g1	263	25281346	AC112643.12	96041	1	263	44513	44775	263	262	262	99.6198	260	3.09035e-132	Homo sapiens 3 BAC RP11-328G15 (Roswell Park Cancer Institute Human BAC Library) complete sequence	694905460	XM_516918.4	4226	124	263	1334	1473	140	140	140	100	140	1.5763e-65	PREDICTED: Pan troglodytes EPH receptor B3 (EPHB3), transcript variant X1, mRNA	675687049	XM_008955453.1	3755	124	263	752	891	140	140	140	100	140	1.5763e-65	PREDICTED: Pan paniscus EPH receptor B3 (EPHB3), mRNA	426343161	XM_004038138.1	4212	124	263	1315
GYY|c23378_g1	278	224809238	NG_011443.1	252549	1	278	188116	188393	278	278	278	100	278	3.24565e-142	Homo sapiens ets variant 6 (ETV6), RefSeqGene (LRG_609) on chromosome 12	1621108	U63312.1	44213	1	278	33711	33988	278	278	278	100	278	3.24565e-142	Homo sapiens Ets variant protein 6 (ETV6) gene, exons 1B and 3 and partial cds	14578073	AC084358.19	169949	1	278	69575	69852	278	278	278	100	278	3.24565e-142	Homo sapiens 12p BAC RP11-418C2 (Roswell Park Cancer Institute Human BAC Library) complete sequence
GYY|c33581_g1	201	116633352	CT833156.1	1895	2	193	708	900	193	161	161	83.4197	96	3.33734e-41	Oryza sativa (indica cultivar-group) cDNA clone:OSIGCRA114C11, full insert sequence	115479374	NM_001069816.1	1995	2	193	578	770	193	161	161	83.4197	96	3.33734e-41	Oryza sativa Japonica Group Os09g0440300 (Os09g0440300) mRNA, complete cds	37989808	AK120185.1	1976	2	193	532	724	193	161	161	83.4197	96	3.33734e-41	Oryza sativa Japonica Group cDNA clone:J013034F13, full insert sequence	37989183	AK119560.1	1995	2	193	578
GYY|c8679_g1	944	219521903	NG_009244.1	144673	1	944	74464	75407	944	943	943	99.8941	941	0	Homo sapiens breakpoint cluster region (BCR), RefSeqGene on chromosome 22	487344	U07000.1	152141	1	944	83906	84849	944	943	943	99.8941	941	0	Human breakpoint cluster region (BCR) gene, complete cds	5103006	AP000343.1	111249	1	944	7053	7996	944	943	943	99.8941	941	0	Homo sapiens genomic DNA, chromosome 22q11.2, clone KB282B12	81295545	AC148401.31	133452	470	944	71037
GYY|c8114_g1	297	330932706	XM_003303832.1	1824	1	212	1613	1824	212	180	180	84.9057	116	3.97231e-52	Pyrenophora teres f. teres 0-1 hypothetical protein, mRNA	615399321	XM_007579691.1	1920	8	211	1716	1919	205	166	166	80.9756	87	5.24873e-36	Neofusicoccum parvum UCRNP2 putative carnitine o-acetyltransferase protein mRNA	389634130	XM_003714670.1	2446	8	212	1787	1991	205	160	160	78.0488	70	1.48014e-26	Magnaporthe oryzae 70-15 carnitine O-acetyltransferase (MGG_01721) mRNA, complete cds	367045361	XM_003653013.1	2165	8	206	1865
GYY|c32548_g1	666	36783765	BX571860.1	349287	1	664	207720	208384	665	604	604	90.8271	481	0	Photorhabdus luminescens subsp. laumondii TTO1 complete genome; segment 2/17	822095036	CP011104.1	5147098	1	662	2574474	2575133	664	571	571	85.994	382	0	Photorhabdus temperata subsp. thracensis strain DSM 15199, complete genome
GYY|c30208_g1	251	301500646	NG_023435.1	194076	1	251	62420	62670	251	251	251	100	251	2.94991e-127	Homo sapiens protein kinase, DNA-activated, catalytic polypeptide (PRKDC), RefSeqGene (LRG_162) on chromosome 8	32140472	AY316117.1	187059	1	251	57671	57921	251	251	251	100	251	2.94991e-127	Homo sapiens protein kinase, DNA-activated, catalytic polypeptide (PRKDC) gene, complete cds	23396322	AC103686.4	176584	1	251	145961	146211	251	251	251	100	251	2.94991e-127	Homo sapiens chromosome 8, clone CTD-2655I2, complete sequence	18497329	U63630.4	93443	1	251	70965
GYY|c25141_g1	212	334883167	NG_029059.1	65478	1	212	48085	48296	212	212	212	100	212	1.16612e-105	Homo sapiens mitogen-activated protein kinase 9 (MAPK9), RefSeqGene on chromosome 5	17105297	AC092290.3	80527	1	212	42363	42574	212	212	212	100	212	1.16612e-105	Homo sapiens chromosome 5 clone CTD-2376K3, complete sequence	66394591	DQ066599.1	48787	1	212	33627	33838	212	212	212	100	212	1.16612e-105	Homo sapiens mitogen-activated protein kinase 9 (MAPK9) gene, complete cds	25989052	AC104115.3	115793	1	212	96788
GYY|c1097_g1	813	224809238	NG_011443.1	252549	1	813	237550	238361	813	811	811	99.754	806	0	Homo sapiens ets variant 6 (ETV6), RefSeqGene (LRG_609) on chromosome 12	14578073	AC084358.19	169949	1	813	119009	119820	813	811	811	99.754	806	0	Homo sapiens 12p BAC RP11-418C2 (Roswell Park Cancer Institute Human BAC Library) complete sequence	1621110	U63313.1	40118	1	813	2458	3269	813	810	810	99.631	803	0	Human cosmid LL12NC01-88A9, ETV6 gene, exons 6, 7 and 8 and partial cds	8745392	AF231770.1	13589	1	813	11562
GYY|c40289_g1	218	169613103	XM_001799917.1	1178	1	201	687	889	204	180	180	88.2353	130	4.61882e-60	Phaeosphaeria nodorum SN15 hypothetical protein partial mRNA	596661310	XM_007275098.1	975	1	216	614	829	219	187	187	85.3881	120	1.67302e-54	Colletotrichum gloeosporioides Nara gc5 transaldolase (CGGC5_4627), partial mRNA	398404441	XM_003853639.1	1195	1	202	712	913	206	178	178	86.4078	118	2.16418e-53	Mycosphaerella graminicola IPO323 hypothetical protein (TAL1) mRNA, complete cds	827075212	XM_008100829.1	975	1	203	627
GYY|c24415_g1	217	19387733	AC091736.2	156539	1	217	21040	21256	217	217	217	100	217	1.99139e-108	Homo sapiens chromosome 7 clone RP11-644N4, complete sequence	15789266	AC093107.3	197837	1	217	147090	147306	217	217	217	100	217	1.99139e-108	Homo sapiens chromosome 7 clone RP11-751K21, complete sequence	94403065	AC152064.3	179272	1	217	15017	15233	217	214	214	98.6175	208	2.00553e-103	Pan troglodytes BAC clone RP43-134I6 from chromosome 7, complete sequence	46402535	AC146092.2	174070	1	217	150444
GYY|c9558_g1	229	748482846	XM_011119558.1	921	1	229	585	813	229	229	229	100	229	4.52572e-115	Arthrobotrys oligospora ATCC 24927 hypothetical protein mRNA	748522501	XM_011117563.1	921	1	229	585	813	229	207	207	90.393	163	2.21251e-78	Dactylellina haptotyla CBS 200.50 hypothetical protein mRNA	156065582	XM_001598663.1	942	1	229	618	846	230	196	196	85.2174	127	2.27601e-58	Sclerotinia sclerotiorum 1980 UF-70 ADP/ATP carrier protein, partial mRNA	212527973	XM_002144108.1	1542	1	229	848
GYY|c18630_g1	1689	403163866	XM_003323878.2	1204	568	1470	149	1051	911	703	703	77.1679	279	6.08837e-142	Puccinia graminis f. sp. tritici CRL 75-36-700-3 replication factor C subunit 4 (PGTG_05828), mRNA	822490354	CP010914.1	1671606	839	1263	302544	302968	431	335	335	77.7262	137	5.27067e-63	Sporisorium scitamineum strain SSC39 chromosome 2, complete sequence	808376518	XM_012337687.1	1032	800	1470	67	738	680	496	496	72.9412	119	5.34578e-53	Pseudozyma hubeiensis SY62 hypothetical protein partial mRNA	676388840	XM_009039451.1	942	800	1263	211
GYY|c482_g1	372	802599742	XM_012217180.1	571	15	329	87	400	315	264	264	83.8095	161	4.92353e-77	PREDICTED: Jatropha curcas 60S ribosomal protein L44 (LOC105634334), mRNA	565361410	XM_006347388.1	758	14	329	108	421	317	263	263	82.9653	153	1.37864e-72	PREDICTED: Solanum tuberosum 60S ribosomal protein L44-like (LOC102592453), mRNA	224286833	BT071669.1	762	14	329	90	403	316	262	262	82.9114	153	1.37864e-72	Picea sitchensis clone WS0296_M19 unknown mRNA	224285517	BT070994.1	868	14	329	90
GYY|c32081_g1	232	24899647	AF002223.2	209932	1	183	92819	93001	183	183	183	100	183	1.71203e-89	Homo sapiens chromosome X multiple clones map q28, complete sequence	149845505	CU464047.1	179464	1	183	53786	53967	183	179	179	97.8142	170	2.88516e-82	Pan troglodytes chromosome X clone CH251-079P7 map Xq28, complete sequence	30522920	AC099568.3	116470	60	114	77452	77505	55	50	50	90.9091	39	1.91721e-09	Homo sapiens chromosome 1 clone RP5-943J3, complete sequence
GYY|c14616_g1	599	695036009	XR_671966.1	678	2	83	511	592	82	69	69	84.1463	43	3.23465e-11	PREDICTED: Musa acuminata subsp. malaccensis uncharacterized LOC103988584 (LOC103988584), ncRNA
GYY|c31963_g1	213	36785992	BX571868.1	345829	1	213	77283	77495	213	199	199	93.4272	171	7.25976e-83	Photorhabdus luminescens subsp. laumondii TTO1 complete genome; segment 10/17	253778933	FM162591.1	5064808	1	213	2068721	2068933	213	184	184	86.385	126	7.52115e-58	Photorhabdus asymbiotica ATCC43949 complete genome
GYY|c31015_g1	288	238814318	NG_012267.1	72025	1	288	60136	60423	288	288	288	100	288	9.32623e-148	Homo sapiens axin 1 (AXIN1), RefSeqGene on chromosome 16	14336687	AE006463.1	260418	1	288	29638	29925	288	288	288	100	288	9.32623e-148	Homo sapiens 16p13.3 sequence section 2 of 8	3036781	Z99754.1	22029	1	288	3189	3476	288	288	288	100	288	9.32623e-148	Human DNA sequence from clone LA16c-419C1 on chromosome 16, complete sequence	156105028	AC197388.4	211635	1	288	93771
GYY|c227_g1	314	636592156	XM_008029226.1	346	15	300	1	286	287	246	246	85.7143	163	3.15493e-78	Setosphaeria turcica Et28A hypothetical protein mRNA	189192149	XM_001932379.1	599	18	238	67	287	221	198	198	89.5928	152	4.11013e-72	Pyrenophora tritici-repentis Pt-1C-BFP hypothetical protein, mRNA	628064717	XM_007699397.1	601	4	309	28	334	309	255	255	82.5243	144	1.15088e-67	Cochliobolus sativus ND90Pr hypothetical protein mRNA	169600642	XM_001793692.1	393	32	236	63
GYY|c37499_g1	376	36787441	BX571873.1	349107	4	358	197460	197814	355	338	338	95.2113	304	1.59996e-156	Photorhabdus luminescens subsp. laumondii TTO1 complete genome; segment 15/17
GYY|c18711_g1	4255	403165740	XM_003325662.2	3634	1439	3678	474	2719	2252	1746	1746	77.5311	725	0	Puccinia graminis f. sp. tritici CRL 75-36-700-3 hypothetical protein (PGTG_06912), mRNA
GYY|c37206_g1	253	567908730	XM_006446616.1	2024	1	252	112	361	252	249	249	98.8095	242	2.99811e-122	Citrus clementina hypothetical protein (CICLE_v10014771mg) mRNA, complete cds	567908728	XM_006446615.1	2349	1	252	112	361	252	249	249	98.8095	242	2.99811e-122	Citrus clementina hypothetical protein (CICLE_v10014771mg) mRNA, complete cds	567908726	XM_006446614.1	1900	1	252	112	361	252	249	249	98.8095	242	2.99811e-122	Citrus clementina hypothetical protein (CICLE_v10014771mg) mRNA, complete cds	567908724	XM_006446613.1	1930	1	252	112
GYY|c22743_g1	399	312434069	AC243287.1	42562	1	399	33901	34299	399	399	399	100	399	0	Homo sapiens FOSMID clone ABC8-40958700F9 from chromosome 19, complete sequence	11344982	AC008537.5	169089	1	399	158997	159395	399	399	399	100	399	0	Homo sapiens chromosome 19 clone CTC-490E21, complete sequence	189217842	NG_007929.1	34098	1	399	17524	17923	400	379	379	94.75	336	2.77711e-174	Homo sapiens cytochrome P450, family 2, subfamily B, polypeptide 6 (CYP2B6), RefSeqGene on chromosome 19	82583665	DQ298753.1	29315	1	399	13038
GYY|c22823_g1	210	794805284	KP445958.1	1428	3	202	1143	1342	201	175	175	87.0647	122	1.23769e-55	Uncultured bacterium clone contig65997 genomic sequence	315599110	CP002418.1	5404117	5	210	2530417	2530622	207	179	179	86.4734	122	1.23769e-55	Rhodopseudomonas palustris DX-1, complete genome	326411376	CP002568.1	4649365	4	196	2560373	2560566	194	165	165	85.0515	106	9.70431e-47	Polymorphum gilvum SL003B-26A1, complete genome	179342784	CP001029.1	5800441	8	199	567820
GYY|c33342_g1	225	2760549	Z97989.1	155937	1	225	113318	113542	225	225	225	100	225	7.41936e-113	Human DNA sequence from clone RP1-66H14 on chromosome 6q21-22, complete sequence	767942452	XM_005266892.2	3446	149	225	1395	1471	77	77	77	100	77	1.39031e-30	PREDICTED: Homo sapiens FYN proto-oncogene, Src family tyrosine kinase (FYN), transcript variant X9, mRNA	767942451	XM_005266890.2	3602	149	225	1551	1627	77	77	77	100	77	1.39031e-30	PREDICTED: Homo sapiens FYN proto-oncogene, Src family tyrosine kinase (FYN), transcript variant X8, mRNA	767942449	XM_011535668.1	3258	149	225	1207
GYY|c29924_g1	221	253778933	FM162591.1	5064808	1	221	1264671	1264891	221	207	207	93.6652	179	2.70726e-87	Photorhabdus asymbiotica ATCC43949 complete genome	36786846	BX571871.1	349944	1	221	136940	137160	221	202	202	91.4027	164	5.90179e-79	Photorhabdus luminescens subsp. laumondii TTO1 complete genome; segment 13/17	822095036	CP011104.1	5147098	1	220	3472016	3472235	220	193	193	87.7273	139	4.66023e-65	Photorhabdus temperata subsp. thracensis strain DSM 15199, complete genome
GYY|c5050_g1	1130	657584964	XM_008298435.1	1144	249	1130	35	916	885	746	746	84.2938	465	0	PREDICTED: Stegastes partitus high choriolytic enzyme 1-like (LOC103369663), mRNA	229366335	BT082441.1	1216	243	1130	52	940	890	742	742	83.3708	444	0	Anoplopoma fimbria clone afim-evh-502-159 Low choriolytic enzyme precursor putative mRNA, complete cds	734637894	XM_010749354.1	1153	250	1130	51	928	888	730	730	82.2072	405	0	PREDICTED: Larimichthys crocea low choriolytic enzyme-like (LOC104933828), mRNA	658841741	XM_008405043.1	1082	306	1072	112
GYY|c30425_g1	237	578798586	XM_006710433.1	1815	1	237	1430	1666	237	237	237	100	237	1.67317e-119	PREDICTED: Homo sapiens enolase 1, (alpha) (ENO1), transcript variant X1, mRNA	346708295	AK378450.1	1845	1	237	1411	1647	237	237	237	100	237	1.67317e-119	Bombyx mori mRNA, clone: fmgV43K17	340523111	NG_029470.1	25093	1	237	22706	22942	237	237	237	100	237	1.67317e-119	Homo sapiens enolase 1, (alpha) (ENO1), RefSeqGene on chromosome 1	319996654	NM_001201483.1	2567	1	237	2163
GYY|c39709_g1	214	593262601	XM_007133418.1	691	137	202	414	479	66	60	60	90.9091	48	1.73236e-14	Phaseolus vulgaris hypothetical protein (PHAVU_011G182100g) mRNA, complete cds
GYY|c16450_g1	1046	658032851	XM_008353713.1	1329	349	790	509	950	450	330	330	73.3333	82	1.21054e-32	PREDICTED: Malus x domestica probable aquaporin TIP-type alpha (LOC103415378), mRNA
GYY|c37625_g1	203	13435271	AC023108.4	173794	1	203	142481	142688	208	193	193	92.7885	160	8.93524e-77	Homo sapiens BAC clone RP11-121I13 from 2, complete sequence	17149342	AC083800.13	181395	1	199	42344	42540	200	176	176	88	126	7.10562e-58	Homo sapiens 3q BAC RP11-484M3 (Roswell Park Cancer Institute Human BAC Library) complete sequence	171461016	AC214205.7	162073	1	199	6691	6892	204	173	173	84.8039	107	2.59205e-47	Macaca mulatta BAC CH250-414I24 (Children's Hospital Oakland Research Institute Rhesus macaque Adult Male BAC Library) complete sequence	150170737	AC204235.5	186857	1	199	146378
GYY|c35127_g1	249	36785405	BX571866.1	349652	1	249	155132	155380	249	236	236	94.7791	210	1.80959e-104	Photorhabdus luminescens subsp. laumondii TTO1 complete genome; segment 8/17
GYY|c24166_g1	348	298919191	NG_023033.1	67734	1	348	56399	56746	348	348	348	100	348	0	Homo sapiens SRC proto-oncogene, non-receptor tyrosine kinase (SRC), RefSeqGene on chromosome 20	9662889	AL133293.28	68662	1	348	18517	18864	348	348	348	100	348	0	Human DNA sequence from clone RP5-823N20 on chromosome 20, complete sequence	260099759	AC193869.3	209932	1	348	93362	93702	348	338	338	97.1264	314	4.05654e-162	Pan troglodytes BAC clone CH251-550F15 from chromosome 20, complete sequence	338452	K03212.1	164	115	278	1
GYY|c33207_g1	469	741902071	XR_821383.1	798	1	469	311	779	469	468	468	99.7868	466	0	PREDICTED: Bos taurus uncharacterized LOC104975838 (LOC104975838), transcript variant X2, ncRNA	741974065	XR_815358.1	801	1	469	314	782	469	467	467	99.5736	463	0	PREDICTED: Bos taurus uncharacterized LOC104975838 (LOC104975838), transcript variant X2, ncRNA	741902070	XR_821382.1	700	1	449	233	681	449	448	448	99.7773	446	0	PREDICTED: Bos taurus uncharacterized LOC104975838 (LOC104975838), transcript variant X1, ncRNA >gnl|BL_ORD_ID|26843700 PREDICTED: Bos taurus uncharacterized LOC104975838 (LOC104975838), transcript variant X1, ncRNA	850494870	CP011909.1	42086755	3	449	10519840
GYY|c32174_g1	222	169596035	XM_001791390.1	521	5	172	99	266	168	157	157	93.4524	135	7.83947e-63	Phaeosphaeria nodorum SN15 hypothetical protein partial mRNA	396467797	XM_003837981.1	201	1	147	16	162	147	138	138	93.8776	120	1.709e-54	Leptosphaeria maculans JN3 similar to transport protein Sec61 subunit gamma (LEMA_P120760.1) mRNA, complete cds	702073671	FO906018.1	1544579	28	92	999539	999603	65	62	62	95.3846	56	6.4587e-19	Leptosphaeria maculans lepidii ibcn84_scaffold00006 complete sequence	702073520	FO905894.1	1104049	28	92	231181
GYY|c25907_g1	298	300116169	NG_023240.1	39518	1	298	36334	36631	298	298	298	100	298	2.67573e-153	Homo sapiens EWS RNA-binding protein 1 (EWSR1), RefSeqGene on chromosome 22	21756356	AK096787.1	2327	1	298	1575	1872	298	298	298	100	298	2.67573e-153	Homo sapiens cDNA FLJ39468 fis, clone PROST2012504, highly similar to RNA-BINDING PROTEIN EWS	21734132	AL833489.1	4729	1	298	3978	4275	298	298	298	100	298	2.67573e-153	Homo sapiens mRNA; cDNA DKFZp686I2029 (from clone DKFZp686I2029)	5881547	AC000026.3	126312	1	298	25422
GYY|c25671_g1	367	736248060	XM_010788839.1	853	8	367	10	366	360	326	326	90.5556	256	7.50955e-130	PREDICTED: Notothenia coriiceps trypsin-3-like (LOC104960688), mRNA	116743094	DQ849715.1	831	1	298	525	831	307	291	291	94.7883	255	2.70092e-129	Lithognathus mormyrus clone lmos7p01c02 mRNA sequence	734623900	XM_010741667.1	887	1	367	69	435	367	328	328	89.3733	250	1.62553e-126	PREDICTED: Larimichthys crocea trypsin-3-like (LOC104927560), mRNA	657555170	XM_008283824.1	751	8	354	23
GYY|c30448_g1	260	702497545	XM_010039200.1	2866	4	257	901	1154	254	215	215	84.6457	137	7.23817e-64	PREDICTED: Eucalyptus grandis quinolinate synthase, chloroplastic (LOC104426219), mRNA	719984291	XM_010252726.1	2626	11	257	863	1109	247	210	210	85.0202	136	2.60331e-63	PREDICTED: Nelumbo nucifera quinolinate synthase, chloroplastic (LOC104593058), transcript variant X2, mRNA	719984288	XM_010252725.1	2704	11	257	941	1187	247	210	210	85.0202	136	2.60331e-63	PREDICTED: Nelumbo nucifera quinolinate synthase, chloroplastic (LOC104593058), transcript variant X1, mRNA	731424963	XM_002276813.3	2706	58	242	961
GYY|c13793_g1	1089	189195317	XM_001933962.1	570	7	586	6	570	583	523	523	89.7084	392	0	Pyrenophora tritici-repentis Pt-1C-BFP cellular nucleic acid binding protein, mRNA	396477990	XM_003840378.1	591	7	586	6	591	590	515	515	87.2881	358	0	Leptosphaeria maculans JN3 similar to zinc knuckle domain-containing protein (LEMA_P100780.1) mRNA, complete cds	169596940	XM_001791842.1	2596	36	774	1544	2311	775	619	619	79.871	285	1.79462e-145	Phaeosphaeria nodorum SN15 hypothetical protein partial mRNA	702066577	FO905657.1	1053189	65	477	430720
GYY|c32618_g1	238	568882963	XM_006494208.1	2933	1	238	1991	2228	238	238	238	100	238	4.67484e-120	PREDICTED: Citrus sinensis linoleate 13S-lipoxygenase 2-1, chloroplastic-like (LOC102625429), mRNA	567907310	XM_006445906.1	2938	1	238	1992	2229	238	237	237	99.5798	235	2.17499e-118	Citrus clementina hypothetical protein (CICLE_v10014209mg) mRNA, complete cds	568882993	XM_006494223.1	2516	1	238	1622	1859	238	211	211	88.6555	157	4.98217e-75	PREDICTED: Citrus sinensis linoleate 13S-lipoxygenase 2-1, chloroplastic-like (LOC102629656), mRNA	567907308	XM_006445905.1	3007	1	238	1973
GYY|c40144_g1	210	307611940	NG_027759.1	144801	1	210	136615	136824	210	210	210	100	210	1.49171e-104	Homo sapiens caspase recruitment domain family, member 11 (CARD11), RefSeqGene on chromosome 7	9665194	AC004906.3	97749	1	210	46674	46883	210	210	210	100	210	1.49171e-104	Homo sapiens PAC clone RP5-852O24 from 7, complete sequence	125628785	AC184876.2	188787	1	210	176203	176412	210	208	208	99.0476	204	3.22897e-101	Pan troglodytes BAC clone CH251-700P20 from chromosome 7, complete sequence	109689887	AC187991.1	171982	1	210	94611
GYY|c24229_g1	260	767927551	XM_011513143.1	6469	1	260	1374	1633	260	260	260	100	260	3.05004e-132	PREDICTED: Homo sapiens transducin (beta)-like 1 X-linked receptor 1 (TBL1XR1), transcript variant X9, mRNA	767927549	XM_011513142.1	6517	1	260	1422	1681	260	260	260	100	260	3.05004e-132	PREDICTED: Homo sapiens transducin (beta)-like 1 X-linked receptor 1 (TBL1XR1), transcript variant X7, mRNA	767927547	XM_011513141.1	6559	1	260	1464	1723	260	260	260	100	260	3.05004e-132	PREDICTED: Homo sapiens transducin (beta)-like 1 X-linked receptor 1 (TBL1XR1), transcript variant X6, mRNA	767927546	XM_005247771.2	6394	1	260	1299
GYY|c32816_g1	320	225703130	NG_011706.1	86107	1	320	10520	10839	320	320	320	100	320	1.70744e-165	Homo sapiens Fanconi anemia, complementation group A (FANCA), RefSeqGene (LRG_495) on chromosome 16	3493166	AC005565.1	39441	1	320	32627	32946	320	320	320	100	320	1.70744e-165	Homo sapiens chromosome 16, cosmid clone 444B9 (LANL), complete sequence	46488015	AY598423.1	79079	1	320	4911	5230	320	320	320	100	320	1.70744e-165	Homo sapiens Fanconi anemia, complementation group A (FANCA) gene, partial cds	21206245	AC092385.4	97218	1	320	90404
GYY|c35776_g1	376	7717384	AL163285.2	340000	1	376	299947	300322	376	376	376	100	376	0	Homo sapiens chromosome 21 segment HS21C085	7670564	AP001610.1	132110	1	376	57962	58337	376	376	376	100	376	0	Homo sapiens genomic DNA, chromosome 21, clone:CIT2533B8, MX1-D21S171 region, complete sequence	7670563	AP001609.1	108927	1	376	94153	94528	376	376	376	100	376	0	Homo sapiens genomic DNA, chromosome 21, clone:KB447A5, MX1-D21S171 region, complete sequence	21538699	AL773571.1	43003	1	376	40354
GYY|c23679_g1	347	189203152	XM_001937877.1	896	15	235	27	254	240	188	188	78.3333	68	2.27731e-25	Pyrenophora tritici-repentis Pt-1C-BFP hypothetical protein, mRNA	702073521	FO905895.1	1112594	106	237	866119	866245	133	110	110	82.7068	60	6.37671e-21	Leptosphaeria biglobosa Thlaspii ibcn65_scaffold00006 complete sequence	702066580	FO905660.1	1425839	97	237	1190446	1190581	142	116	116	81.6901	60	6.37671e-21	Leptosphaeria biglobosa brassicae b35_scaffold00004 complete sequence	330907661	XM_003295840.1	528	119	235	1
GYY|c25321_g1	275	308082062	AC241519.3	40336	1	275	3787	4061	275	275	275	100	275	1.49156e-140	Homo sapiens FOSMID clone ABC27-1745B18 from chromosome 1, complete sequence	123844147	AL139246.21	154736	1	275	115844	116118	275	275	275	100	275	1.49156e-140	Human DNA sequence from clone RP3-395M20 on chromosome 1p36.11-36.33, complete sequence	38530107	AY466111.1	11243	1	275	8251	8525	275	275	275	100	275	1.49156e-140	Homo sapiens tumor necrosis factor receptor superfamily, member 14 (herpesvirus entry mediator) (TNFRSF14) gene, complete cds	62087195	AB208808.1	4255	1	275	3160
GYY|c26549_g1	258	13810022	AL159973.16	76174	1	258	21416	21673	258	258	258	100	258	3.91072e-131	Human DNA sequence from clone RP11-197L7 on chromosome 13q13.1-13.3, complete sequence
GYY|c6210_g1	757	219521903	NG_009244.1	144673	1	757	98341	99097	757	757	757	100	757	0	Homo sapiens breakpoint cluster region (BCR), RefSeqGene on chromosome 22	487344	U07000.1	152141	1	757	107783	108539	757	757	757	100	757	0	Human breakpoint cluster region (BCR) gene, complete cds	5103006	AP000343.1	111249	1	757	30913	31669	757	757	757	100	757	0	Homo sapiens genomic DNA, chromosome 22q11.2, clone KB282B12	160333991	AC138021.34	201832	1	757	178530
GYY|c35710_g1	280	584002438	XM_006796176.1	1850	1	280	141	419	280	263	263	93.9286	228	2.04023e-114	PREDICTED: Neolamprologus brichardi actin, cytoplasmic 2-like (LOC102799139), mRNA	542248739	XM_003455949.2	1874	1	280	141	419	280	263	263	93.9286	228	2.04023e-114	PREDICTED: Oreochromis niloticus beta actin (LOC100534412), mRNA	548503154	XM_005750184.1	1762	1	280	41	319	280	262	262	93.5714	225	9.49226e-113	PREDICTED: Pundamilia nyererei actin, cytoplasmic 2-like (LOC102191989), mRNA	530752623	KF430616.1	1753	1	280	25
GYY|c18225_g1	4833	799329724	XM_012194377.1	4034	1968	3760	1929	3702	1812	1302	1302	71.8543	253	5.01325e-127	Cryptococcus neoformans var. grubii H99 pre-mRNA-splicing factor ATP-dependent RNA helicase PRP16 mRNA	134111986	XM_770436.1	3909	1968	3760	1856	3629	1818	1306	1306	71.8372	247	1.08518e-123	Cryptococcus neoformans var. neoformans B-3501A hypothetical protein (CNBE2430) partial mRNA	321259094	XM_003194220.1	3909	2212	3760	2081	3629	1573	1130	1130	71.8373	220	1.10846e-108	Cryptococcus gattii WM276 RNA helicase; Prp16p, partial mRNA	405120503	CP003825.1	1422463	2209	2308	657344
GYY|c26520_g1	211	346463335	JN255744.1	200728	1	211	92956	93166	211	211	211	100	211	4.1708e-105	Synthetic construct, complete sequence	170014708	NG_007458.1	58343	1	211	48171	48381	211	211	211	100	211	4.1708e-105	Homo sapiens notch 1 (NOTCH1), RefSeqGene on chromosome 9	19031459	AL592301.14	188462	1	211	146030	146240	211	211	211	100	211	4.1708e-105	Human DNA sequence from clone RP11-413M3 on chromosome 9, complete sequence	22749622	BC032414.1	3721	1	180	1
GYY|c5925_g1	360	657559537	XM_008285431.1	3751	10	342	1120	1453	335	278	278	82.9851	162	1.32047e-77	PREDICTED: Stegastes partitus inter-alpha-trypsin inhibitor heavy chain 3 (itih3), mRNA	116744602	DQ850345.1	1558	16	311	627	927	302	246	246	81.457	130	8.11763e-60	Lithognathus mormyrus clone lithmor715 mRNA sequence	768964364	XM_011621711.1	2834	10	227	747	964	221	182	182	82.3529	101	1.07261e-43	PREDICTED: Takifugu rubripes inter-alpha-trypsin inhibitor heavy chain H3-like (LOC101070262), mRNA	768946002	XM_011614153.1	2739	10	227	400
GYY|c26656_g1	596	702066528	FO905608.1	88608	1	340	39691	40028	341	310	310	90.9091	246	4.57549e-124	Leptosphaeria biglobosa brassicae b35_scaffold00056 complete sequence	156106270	EU053989.1	49761	1	319	7523	7840	319	290	290	90.9091	231	9.9745e-116	Phaeosphaeria nodorum SN15 mitochondrion, complete genome	702073470	FO905844.1	99119	69	340	82957	83226	273	247	247	90.4762	193	1.32732e-94	Leptosphaeria biglobosa Thlaspii ibcn65_scaffold00057 complete sequence	754252124	KM382246.1	39030	1	316	21304
GYY|c22094_g1	311	899729770	CP012127.1	4609522	1	311	3131090	3131400	311	311	311	100	311	1.66564e-160	Escherichia coli strain DH1Ec169, complete genome	899725419	CP012126.1	4612363	1	311	3134555	3134865	311	311	311	100	311	1.66564e-160	Escherichia coli strain DH1Ec104, complete genome	899721066	CP012125.1	4614223	1	311	3134554	3134864	311	311	311	100	311	1.66564e-160	Escherichia coli strain DH1Ec095, complete genome	874075390	CP007442.1	4936576	1	311	3272179
GYY|c22626_g1	234	330939469	XM_003305803.1	2898	2	226	952	1176	225	190	190	84.4444	120	1.81693e-54	Pyrenophora teres f. teres 0-1 hypothetical protein, mRNA
GYY|c9732_g1	458	860921485	AC269968.1	202404	1	458	115810	116267	458	454	454	99.1266	446	0	Homo sapiens BAC clone CH17-292P3 from chromosome 16, complete sequence	538260912	KC951402.2	35358	1	458	3201	3658	458	454	454	99.1266	446	0	Homo sapiens clone FOS_0037, complete sequence	398650673	AC244489.2	225833	1	458	123924	124381	458	454	454	99.1266	446	0	Homo sapiens BAC clone CH17-5A7 from chromosome unknown, complete sequence	378786728	AC245049.4	232017	1	458	47208
GYY|c28283_g1	218	27452922	AC005495.2	185252	1	218	9326	9543	218	218	218	100	218	5.56673e-109	Homo sapiens chromosome 17, clone RP11-293K20, complete sequence	21779811	AF373316.1	89	41	129	1	89	89	89	89	100	89	2.8596e-37	Homo sapiens ABC transporter ABCA6 (ABCA6) gene, exon 26	767994178	XM_006721793.2	4890	46	124	2680	2758	79	79	79	100	79	1.0358e-31	PREDICTED: Homo sapiens ATP-binding cassette, sub-family A (ABC1), member 6 (ABCA6), transcript variant X4, mRNA	767994176	XM_011524574.1	5158	46	124	2948
GYY|c2047_g1	399	240012955	CP001514.1	24943	1	225	1424	1648	225	225	225	100	225	1.40655e-112	Methylobacterium extorquens AM1 plasmid p3META1, complete sequence	240012920	CP001513.1	37858	1	225	35817	36041	225	225	225	100	225	1.40655e-112	Methylobacterium extorquens AM1 plasmid p2META1, complete sequence	240012886	CP001512.1	44195	1	225	42141	42365	225	225	225	100	225	1.40655e-112	Methylobacterium extorquens AM1 plasmid p1META1, complete sequence	240011718	CP001511.1	1261460	1	225	1008419
GYY|c26572_g1	212	330916919	XM_003297560.1	1689	3	175	1462	1634	173	148	148	85.5491	98	2.74785e-42	Pyrenophora teres f. teres 0-1 hypothetical protein, mRNA
GYY|c25213_g1	353	568844937	XM_006476274.1	2449	1	353	1438	1790	353	353	353	100	353	0	PREDICTED: Citrus sinensis luminal-binding protein 5-like (LOC102621671), mRNA	567893589	XM_006439220.1	2463	1	353	1426	1778	353	353	353	100	353	0	Citrus clementina hypothetical protein (CICLE_v10019184mg) mRNA, complete cds	590679490	XM_007040534.1	2978	6	353	1668	2015	349	317	317	90.8309	252	1.20394e-127	Theobroma cacao Heat shock protein 70 (Hsp 70) family protein (TCM_016516) mRNA, complete cds	255555658	XM_002518819.1	2298	6	353	1352
GYY|c36993_g1	210	636582490	XM_008024393.1	6305	1	145	90	231	147	127	127	86.3946	83	5.92371e-34	Setosphaeria turcica Et28A glycosyltransferase family 48 protein mRNA	189200616	XM_001936610.1	5942	1	158	46	207	164	137	137	83.5366	79	9.91247e-32	Pyrenophora tritici-repentis Pt-1C-BFP 1,3-beta-glucan synthase component GLS2, mRNA	628060499	XM_007698049.1	6078	47	152	82	186	108	98	98	90.7407	75	1.65871e-29	Cochliobolus sativus ND90Pr glycosyltransferase family 48 protein mRNA	342674147	JF742672.1	6250	1	128	133
GYY|c41039_g1	215	657588484	XM_008300362.1	674	4	215	299	510	212	193	193	91.0377	155	5.755e-74	PREDICTED: Stegastes partitus eukaryotic translation elongation factor 1 beta 2 (eef1b2), partial mRNA	734638286	XM_010749572.1	665	4	215	293	504	212	187	187	88.2075	137	5.83701e-64	PREDICTED: Larimichthys crocea eukaryotic translation elongation factor 1 beta 2 (eef1b2), mRNA	112421113	BT027887.1	759	4	207	373	576	204	173	173	84.8039	111	1.65772e-49	Gasterosteus aculeatus clone CNB54-D06 mRNA sequence	736230231	XM_010783997.1	923	4	207	514
GYY|c30904_g1	260	736296643	XM_010793333.1	907	1	260	79	338	261	211	211	80.8429	110	7.39344e-49	PREDICTED: Notothenia coriiceps serine protease 57-like (LOC104964523), mRNA	657740240	XM_008338564.1	1008	1	258	151	408	258	199	199	77.1318	81	9.76917e-33	PREDICTED: Cynoglossus semilaevis serine protease 57-like (LOC103399918), transcript variant X2, mRNA	657740238	XM_008338562.1	1003	1	258	146	403	258	199	199	77.1318	81	9.76917e-33	PREDICTED: Cynoglossus semilaevis serine protease 57-like (LOC103399918), transcript variant X1, mRNA
GYY|c21397_g1	2063	255932934	XM_002557892.1	1161	863	1283	287	713	439	315	315	71.754	52	1.15249e-15	Penicillium chrysogenum Wisconsin 54-1255 hypothetical protein (Pc12g11200) mRNA, complete cds	728050539	CP009888.1	3197498	1115	1170	2338010	2338065	56	49	49	87.5	35	3.25002e-06	Pseudoalteromonas sp. OCN003 chromosome 1, complete sequence	211581525	AM920427.1	3988431	863	897	2658823	2658857	35	35	35	100	35	3.25002e-06	Penicillium chrysogenum Wisconsin 54-1255 complete genome, contig Pc00c12
GYY|c18499_g1	581	695065585	XM_009423110.1	688	225	543	56	374	320	258	258	80.625	133	2.91771e-61	PREDICTED: Musa acuminata subsp. malaccensis 40S ribosomal protein S26-like (LOC104000946), mRNA	590591625	XM_007017008.1	719	225	543	95	413	319	257	257	80.5643	133	2.91771e-61	Theobroma cacao 40S ribosomal protein S26-2 (TCM_042279) mRNA, complete cds	764562079	XM_004294687.2	724	292	542	59	309	251	206	206	82.0717	116	8.22792e-52	PREDICTED: Fragaria vesca subsp. vesca 40S ribosomal protein S26-3-like (LOC101297916), mRNA
GYY|c32510_g1	361	899729770	CP012127.1	4609522	1	361	4346170	4346530	361	361	361	100	361	0	Escherichia coli strain DH1Ec169, complete genome	899725419	CP012126.1	4612363	1	361	4349005	4349365	361	361	361	100	361	0	Escherichia coli strain DH1Ec104, complete genome	899721066	CP012125.1	4614223	1	361	4350873	4351233	361	361	361	100	361	0	Escherichia coli strain DH1Ec095, complete genome	857137982	CP011495.1	4678046	1	361	949304
GYY|c39482_g1	234	36787140	BX571872.1	348498	1	234	36772	37005	234	221	221	94.4444	195	3.69036e-96	Photorhabdus luminescens subsp. laumondii TTO1 complete genome; segment 14/17	822095036	CP011104.1	5147098	1	231	677443	677673	231	217	217	93.9394	189	7.98822e-93	Photorhabdus temperata subsp. thracensis strain DSM 15199, complete genome	253778933	FM162591.1	5064808	1	231	4033374	4033604	231	212	212	91.7749	174	1.74142e-84	Photorhabdus asymbiotica ATCC43949 complete genome
GYY|c36189_g1	260	36785405	BX571866.1	349652	1	260	87986	88245	260	234	234	90	182	6.98662e-89	Photorhabdus luminescens subsp. laumondii TTO1 complete genome; segment 8/17	253778933	FM162591.1	5064808	1	260	2771847	2772106	260	226	226	86.9231	158	1.53389e-75	Photorhabdus asymbiotica ATCC43949 complete genome	211638222	FM211048.1	73097	1	260	40720	40979	260	226	226	86.9231	158	1.53389e-75	Photorhabdus asymbiotica subsp. asymbiotica ATCC 43949 BAC clone 6
GYY|c8257_g1	1105	403162166	XM_003322367.2	1115	72	711	101	741	642	546	546	85.0467	352	0	Puccinia graminis f. sp. tritici CRL 75-36-700-3 60S ribosomal protein L15 (PGTG_03952), mRNA	258565754	XM_002583576.1	612	144	590	37	483	450	336	336	74.6667	105	2.09874e-45	Uncinocarpus reesii 1704 60S ribosomal protein L15, mRNA	795040373	XM_012011191.1	845	103	358	104	359	259	192	192	74.1313	55	1.30859e-17	PREDICTED: Vollenhovia emeryi 60S ribosomal protein L15 (LOC105561319), mRNA	590676638	XM_007039731.1	883	456	579	400
GYY|c39878_g1	368	340523097	NG_029467.1	349932	1	368	216609	216976	368	368	368	100	368	0	Homo sapiens protein tyrosine kinase 2 (PTK2), RefSeqGene on chromosome 8	22539131	AC105009.13	175936	1	368	133936	134303	368	368	368	100	368	0	Homo sapiens chromosome 8, clone RP11-188K5, complete sequence	21909528	AC105235.7	121660	1	368	75472	75839	368	368	368	100	368	0	Homo sapiens chromosome 8, clone CTD-2014D20, complete sequence	795185293	XM_011990150.1	4858	180	233	1623
GYY|c2741_g1	210	164690770	AK309898.1	992	1	210	184	393	210	208	208	99.0476	204	3.22897e-101	Homo sapiens cDNA, FLJ99939	21747466	AC093055.3	8499	1	210	2282	2491	210	208	208	99.0476	204	3.22897e-101	Homo sapiens chromosome 19 clone LLNLF-157B1, complete sequence	94403353	AC183801.3	193838	1	210	46769	46977	210	204	204	97.1429	191	5.44158e-94	Pan troglodytes BAC clone CH251-162F3 from chromosome 19, complete sequence	3287445	AC005238.1	43690	1	210	6575
GYY|c32768_g1	264	636584496	XM_008025396.1	5716	193	264	2306	2377	72	65	65	90.2778	51	4.72446e-16	Setosphaeria turcica Et28A hypothetical protein partial mRNA
GYY|c37131_g1	312	308736979	NG_027827.1	43350	1	312	29454	29765	312	312	312	100	312	4.64776e-161	Homo sapiens lysine (K)-specific methyltransferase 2D (KMT2D), RefSeqGene on chromosome 12	22003937	AC011603.37	174400	1	312	128047	128358	312	312	312	100	312	4.64776e-161	Homo sapiens 12 BAC RP11-386G11 (Roswell Park Cancer Institute Human BAC Library) complete sequence	767975408	XM_006719616.2	20709	42	211	14960	15129	170	170	170	100	170	4.02354e-82	PREDICTED: Homo sapiens lysine (K)-specific methyltransferase 2D (KMT2D), transcript variant X11, mRNA	767975407	XR_944740.1	17130	42	211	15999
GYY|c24971_g1	207	440503024	JX512458.1	544105	1	207	511817	512023	207	207	207	100	207	6.82326e-103	Homo sapiens protein kinase C, epsilon (PRKCE) gene, complete cds	166706816	EU332867.1	539048	1	207	510304	510510	207	207	207	100	207	6.82326e-103	Homo sapiens protein kinase C, epsilon (PRKCE) gene, complete cds	10140825	AC017006.4	191953	1	207	135275	135481	207	207	207	100	207	6.82326e-103	Homo sapiens BAC clone RP11-110G2 from 2, complete sequence	821027778	XM_003262805.3	5863	157	207	2558
GYY|c40201_g1	251	595998252	XM_007217876.1	1735	8	242	1181	1415	235	194	194	82.5532	112	5.48887e-50	Prunus persica hypothetical protein (PRUPE_ppa004985mg) mRNA, complete cds	694380889	XM_009368275.1	1868	8	181	1263	1436	174	152	152	87.3563	108	9.18482e-48	PREDICTED: Pyrus x bretschneideri probable serine/threonine-protein kinase At1g01540 (LOC103956307), mRNA	823186855	XM_012634546.1	1724	1	181	1138	1318	181	154	154	85.0829	100	2.57185e-43	PREDICTED: Gossypium raimondii probable serine/threonine-protein kinase At1g01540 (LOC105802729), transcript variant X2, mRNA	823186852	XM_012634545.1	1838	1	181	1248
GYY|c23998_g1	250	330933768	XM_003304244.1	1455	3	235	1021	1253	233	207	207	88.8412	155	6.8221e-74	Pyrenophora teres f. teres 0-1 hypothetical protein, mRNA	189189407	XM_001931008.1	1455	3	235	1024	1256	233	202	202	86.6953	140	1.48721e-65	Pyrenophora tritici-repentis Pt-1C-BFP NAD-dependent histone deacetylase SIR2, mRNA	615472077	XM_007601306.1	1578	15	241	1057	1283	229	173	173	75.5459	59	1.58498e-20	Colletotrichum fioriniae PJ7 Sir2 family protein mRNA	573983960	XM_006669838.1	2094	38	196	1617
GYY|c27216_g1	217	311294698	HQ386788.1	1913	11	217	1681	1886	213	182	182	85.446	113	1.2955e-50	Paralichthys olivaceus beta-actin mRNA, complete cds	52547950	AY510710.2	1920	11	217	1669	1874	214	182	182	85.0467	110	6.02738e-49	Epinephelus coioides beta actin mRNA, complete cds	47550654	AB179839.1	1808	11	217	1567	1771	213	181	181	84.9765	110	6.02738e-49	Seriola quinqueradiata ACTB mRNA for beta-actin, partial cds	307576190	GU584189.1	1939	11	217	1683
GYY|c24171_g1	210	349710141	FQ385714.1	718	1	140	25	164	140	126	126	90	98	2.71731e-42	Vitis vinifera clone SS0AEB31YG02	731395403	XM_010653861.1	779	1	134	62	195	134	121	121	90.2985	95	1.26424e-40	PREDICTED: Vitis vinifera actin depolymerizing factor (ADF), transcript variant X1, mRNA	526117807	NM_001281190.1	664	1	140	24	163	140	125	125	89.2857	95	1.26424e-40	Vitis vinifera actin depolymerizing factor (ADF), mRNA	18874465	AF440310.1	665	1	140	25
GYY|c28209_g1	237	15383788	AC092364.3	170470	1	237	73093	73329	237	237	237	100	237	1.67317e-119	Homo sapiens chromosome 19 clone RP11-420K14, complete sequence	157278794	AC205928.3	200029	7	234	157513	157739	229	195	195	85.1528	125	3.04787e-57	Pongo abelii BAC clone CH276-262B5 from chromosome 19, complete sequence	124001836	AC192808.3	188498	7	234	96093	96319	231	193	193	83.5498	113	1.4281e-50	Pan troglodytes BAC clone CH251-378J5 from chromosome 19, complete sequence	21747433	AC010615.9	215962	93	165	100083
GYY|c32553_g1	283	254265931	FP103042.2	5943768	1	283	2493278	2493562	286	247	247	86.3636	167	1.67739e-80	Methylobacterium extorquens DM4 str. DM4 chromosome, complete genome	91802332	CP000320.1	294829	162	283	222860	222981	122	106	106	86.8852	74	8.37626e-29	Nitrobacter hamburgensis X14 plasmid 1, complete sequence
GYY|c40827_g1	215	5881547	AC000026.3	126312	1	215	15611	15825	215	215	215	100	215	2.54818e-107	Homo sapiens Chromosome 22q12 BAC Clone 58b8 In Meningioma Deletion Region, complete sequence	3164077	Y07848.1	80141	1	215	37394	37608	215	215	215	100	215	2.54818e-107	Homo sapiens EWS, gar22, rrp22 and bam22 genes	1657313	Y08806.1	40024	1	215	37394	37608	215	215	215	100	215	2.54818e-107	H.sapiens EWS gene, 5' part and flanking region	3721865	AB016207.1	2815	1	215	764
GYY|c2753_g1	258	2789439	AB005791.1	3222	1	258	1093	1351	259	257	257	99.2278	252	8.46521e-128	Homo sapiens gene, BamHI repeat region	15723829	AL603755.4	167565	3	258	164125	164380	256	253	253	98.8281	247	5.09475e-125	Human DNA sequence from clone RP11-136G2 on chromosome 6, complete sequence	178430	M26870.1	2869	47	258	123	336	214	211	211	98.5981	204	4.08029e-101	Human alphoid DNA, clone 308	330688502	AC244258.2	203099	1	258	195375
GYY|c32330_g1	386	36783455	BX571859.1	349483	1	386	84751	85136	386	372	372	96.3731	344	9.56559e-179	Photorhabdus luminescens subsp. laumondii TTO1 complete genome; segment 1/17	822095036	CP011104.1	5147098	1	386	1963078	1963462	386	358	358	92.7461	301	7.66091e-155	Photorhabdus temperata subsp. thracensis strain DSM 15199, complete genome	253778933	FM162591.1	5064808	1	383	74088	74469	383	343	343	89.5561	262	3.66658e-133	Photorhabdus asymbiotica ATCC43949 complete genome
GYY|c5726_g1	265	568862441	XM_006484629.1	3474	1	265	2497	2761	265	264	264	99.6226	262	2.40976e-133	PREDICTED: Citrus sinensis DNA-binding protein SMUBP-2-like (LOC102630173), mRNA	567889780	XM_006437348.1	3462	1	265	2421	2685	265	264	264	99.6226	262	2.40976e-133	Citrus clementina hypothetical protein (CICLE_v10030616mg) mRNA, complete cds	502171136	XM_004514938.1	3358	2	255	2362	2615	254	203	203	79.9213	101	7.60993e-44	PREDICTED: Cicer arietinum DNA-binding protein SMUBP-2 (LOC101488283), mRNA
GYY|c29134_g1	415	568827581	XM_006468068.1	2092	1	415	800	1214	415	415	415	100	415	0	PREDICTED: Citrus sinensis probable WRKY transcription factor 33-like (LOC102621617), mRNA	567878806	XM_006431899.1	2295	1	415	811	1225	415	414	414	99.759	412	0	Citrus clementina hypothetical protein (CICLE_v10000654mg) mRNA, complete cds	743819929	XM_011022705.1	2094	10	398	922	1307	397	318	318	80.1008	150	7.2278e-71	PREDICTED: Populus euphratica probable WRKY transcription factor 25 (LOC105123195), mRNA	566201397	XM_002319923.2	2172	10	398	808
GYY|c27090_g1	426	899729770	CP012127.1	4609522	1	426	2553846	2554271	426	426	426	100	426	0	Escherichia coli strain DH1Ec169, complete genome	899725419	CP012126.1	4612363	1	426	2557312	2557737	426	426	426	100	426	0	Escherichia coli strain DH1Ec104, complete genome	899721066	CP012125.1	4614223	1	426	2557311	2557736	426	426	426	100	426	0	Escherichia coli strain DH1Ec095, complete genome	857137982	CP011495.1	4678046	1	426	3819898
GYY|c34283_g1	262	557878761	CP006849.1	837447	1	262	523563	523824	262	262	262	100	262	2.3786e-133	Mycoplasma hyorhinis DBS 1050, complete genome	422035092	CP003914.1	836897	1	262	527125	527386	262	262	262	100	262	2.3786e-133	Mycoplasma hyorhinis SK76, complete genome	367460291	CP003231.1	837480	1	262	523580	523841	262	262	262	100	262	2.3786e-133	Mycoplasma hyorhinis GDL-1, complete genome	330723203	CP002669.1	829709	1	262	786196
GYY|c229_g1	327	19034004	AC012076.5	212275	1	299	77817	78115	299	296	296	98.9967	290	8.31226e-149	Homo sapiens BAC clone RP11-497D24 from 2, complete sequence	469608420	NG_033175.1	4508	208	327	854	973	120	118	118	98.3333	114	5.72242e-51	Homo sapiens leucine rich repeat (in FLII) interacting protein 1 pseudogene 1 (LRRFIP1P1) on chromosome 3	21617622	AC007823.38	127759	208	327	12963	13082	120	118	118	98.3333	114	5.72242e-51	Homo sapiens 3 BAC RP11-255C15 (Roswell Park Cancer Institute Human BAC Library) complete sequence	767920579	XM_011512166.1	2808	207	327	1114
GYY|c24697_g1	231	4902689	AL035681.13	89948	1	231	20441	20671	231	231	231	100	231	3.53411e-116	Human DNA sequence from clone RP4-756G23 on chromosome 22q13.31-13.33, complete sequence	768025981	XM_011530421.1	3262	74	231	1710	1867	158	158	158	100	158	1.34511e-75	PREDICTED: Homo sapiens l(3)mbt-like 2 (Drosophila) (L3MBTL2), transcript variant X3, mRNA	768025978	XR_937933.1	2190	74	231	1638	1795	158	158	158	100	158	1.34511e-75	PREDICTED: Homo sapiens l(3)mbt-like 2 (Drosophila) (L3MBTL2), transcript variant X2, misc_RNA	768025974	XM_011530420.1	3136	74	231	1584
GYY|c32122_g1	345	899729770	CP012127.1	4609522	1	345	4058481	4058825	345	345	345	100	345	2.35069e-179	Escherichia coli strain DH1Ec169, complete genome	899725419	CP012126.1	4612363	1	345	4061316	4061660	345	345	345	100	345	2.35069e-179	Escherichia coli strain DH1Ec104, complete genome	899721066	CP012125.1	4614223	1	345	4063184	4063528	345	345	345	100	345	2.35069e-179	Escherichia coli strain DH1Ec095, complete genome	874075390	CP007442.1	4936576	1	345	4286759
GYY|c24279_g1	233	568866841	XM_006486694.1	2802	1	233	689	921	233	233	233	100	233	2.75949e-117	PREDICTED: Citrus sinensis subtilisin-like protease-like (LOC102609127), mRNA	567859933	XM_006422558.1	2731	1	233	620	852	233	233	233	100	233	2.75949e-117	Citrus clementina hypothetical protein (CICLE_v10027859mg) mRNA, complete cds
GYY|c16286_g1	2271	403164005	XM_003324042.2	2181	393	1877	148	1632	1499	1129	1129	75.3169	375	0	Puccinia graminis f. sp. tritici CRL 75-36-700-3 aldehyde dehydrogenase (NAD+) (PGTG_05992), mRNA
GYY|c23058_g1	473	378786656	NG_032107.1	40711	1	473	4996	5468	473	473	473	100	473	0	Homo sapiens tumor necrosis factor receptor superfamily, member 10a (TNFRSF10A), RefSeqGene on chromosome 8	117606477	EF064713.1	37173	1	473	1911	2383	473	473	473	100	473	0	Homo sapiens tumor necrosis factor receptor superfamily, member 10a (TNFRSF10A) gene, complete cds	22094422	AC100861.2	164692	1	473	54094	54566	473	473	473	100	473	0	Homo sapiens chromosome 8, clone RP11-1149O23, complete sequence	27753815	AC090197.23	179322	1	473	30862
GYY|c32530_g1	264	288557422	AC239726.2	35457	1	264	26544	26807	264	264	264	100	264	1.85483e-134	Homo sapiens FOSMID clone COR2A-DD0002RPLNU_B23 from chromosome 3, complete sequence	262360157	AC238526.2	42364	1	264	26841	27104	264	264	264	100	264	1.85483e-134	Homo sapiens FOSMID clone ABC24-1892M16 from chromosome 3, complete sequence	154091222	AC204974.2	40284	1	264	25051	25314	264	264	264	100	264	1.85483e-134	Homo sapiens FOSMID clone ABC9-43852100D22 from chromosome 3, complete sequence	22549624	AC128688.4	81001	1	264	42838
GYY|c16312_g1	770	189190433	XM_001931521.1	862	268	740	156	628	473	438	438	92.6004	368	0	Pyrenophora tritici-repentis Pt-1C-BFP cofilin, mRNA	330915494	XM_003297005.1	561	280	722	119	561	443	410	410	92.5508	344	1.99379e-178	Pyrenophora teres f. teres 0-1 hypothetical protein, mRNA	636583162	XM_008024729.1	456	280	735	1	456	456	416	416	91.2281	336	5.58283e-174	Setosphaeria turcica Et28A hypothetical protein partial mRNA	628063711	XM_007699079.1	904	272	740	226
GYY|c37060_g1	269	702073503	FO905877.1	429104	1	205	181028	181232	205	176	176	85.8537	118	2.74509e-53	Leptosphaeria biglobosa Thlaspii ibcn65_scaffold00024 complete sequence
GYY|c26812_g1	305	748486773	XM_011120305.1	1833	1	305	1104	1408	305	305	305	100	305	3.52766e-157	Arthrobotrys oligospora ATCC 24927 hypothetical protein mRNA	748506462	XM_011113440.1	1866	1	305	1137	1441	307	249	249	81.1075	131	1.87739e-60	Dactylellina haptotyla CBS 200.50 hypothetical protein mRNA
GYY|c22793_g1	235	568876457	XM_006491232.1	3010	1	235	1590	1824	235	235	235	100	235	2.15445e-118	PREDICTED: Citrus sinensis auxin response factor 18-like (LOC102627122), transcript variant X1, mRNA	567904669	XM_006444760.1	1718	1	235	1241	1475	235	235	235	100	235	2.15445e-118	Citrus clementina hypothetical protein (CICLE_v100191741mg) mRNA, partial cds	568876459	XM_006491233.1	2990	1	235	1591	1804	235	214	214	91.0638	161	2.94923e-77	PREDICTED: Citrus sinensis auxin response factor 18-like (LOC102627122), transcript variant X2, mRNA	568876461	XM_006491234.1	2974	97	235	1650
GYY|c22527_g1	222	743930639	XM_011011273.1	998	129	203	134	208	75	63	63	84	39	1.82135e-09	PREDICTED: Populus euphratica cytochrome c oxidase subunit 6b-1-like (LOC105114653), mRNA	566171854	XM_002307326.2	1020	157	203	152	198	48	45	45	93.75	38	6.55073e-09	Populus trichocarpa cytochrome c oxidase 6b family protein (POPTR_0005s17330g) mRNA, complete cds	118489725	EF148703.1	985	157	203	111	157	48	45	45	93.75	38	6.55073e-09	Populus trichocarpa x Populus deltoides clone WS0136_J05 unknown mRNA	118481372	EF144387.1	956	157	203	78
GYY|c37563_g1	248	768037037	XM_011530799.1	2703	97	248	1832	1983	152	152	152	100	152	3.14476e-72	PREDICTED: Homo sapiens guanine nucleotide binding protein-like 3 (nucleolar)-like (GNL3L), transcript variant X1, mRNA	694984990	XM_003954005.2	2902	97	248	1843	1994	152	152	152	100	152	3.14476e-72	PREDICTED: Pan troglodytes guanine nucleotide binding protein-like 3 (nucleolar)-like (GNL3L), mRNA	675690332	XM_003807157.2	5197	97	248	1900	2051	152	152	152	100	152	3.14476e-72	PREDICTED: Pan paniscus guanine nucleotide binding protein-like 3 (nucleolar)-like (GNL3L), transcript variant X2, mRNA	675690329	XM_003807156.2	5103	97	248	1806
GYY|c30251_g1	284	429535861	NG_033010.1	24356	1	284	13756	14039	284	284	284	100	284	1.53613e-145	Homo sapiens phosphoinositide-3-kinase, regulatory subunit 2 (beta) (PIK3R2), RefSeqGene on chromosome 19	4558639	AC007192.1	38911	1	284	25658	25941	284	284	284	100	284	1.53613e-145	Homo sapiens chromosome 19, cosmid R27516, complete sequence	795102224	XR_001002089.1	302	166	258	1	93	93	92	92	98.9247	90	1.07259e-37	PREDICTED: Colobus angolensis palliatus uncharacterized LOC105513844 (LOC105513844), ncRNA	694973708	XM_512509.3	3965	166	252	1355
GYY|c9014_g1	1928	7267030	AJ245727.1	2925	205	352	1219	1366	149	123	123	82.5503	70	1.06066e-25	Acremonium chrysogenum cre1 gene for glucose repressor	682124590	KM277357.1	1233	212	358	178	324	147	117	117	79.5918	57	1.78746e-18	Trichoderma asperellum strain T-1 Cre1 (cre 1) gene, complete cds	615416497	XM_007585179.1	1260	202	298	193	288	97	82	82	84.5361	51	3.86917e-15	Neofusicoccum parvum UCRNP2 putative c2h2 transcription factor protein mRNA	831253135	KP635377.1	1224	212	358	178
GYY|c30680_g1	241	525472206	AC010973.7	222218	1	241	28516	28756	241	241	241	100	241	1.0195e-121	Homo sapiens BAC clone RP11-148K1 from chromosome 7, complete sequence	349732176	NG_030317.1	19291	1	241	17462	17702	241	241	241	100	241	1.0195e-121	Homo sapiens autophagy related 9B (ATG9B), RefSeqGene on chromosome 7	238028972	NG_011992.1	30530	1	241	25740	25980	241	241	241	100	241	1.0195e-121	Homo sapiens nitric oxide synthase 3 (endothelial cell) (NOS3), RefSeqGene on chromosome 7	166706792	EU332855.1	27076	1	241	22741
GYY|c28894_g1	261	27479637	AF346500.2	127816	1	261	72744	73004	261	257	257	98.4674	249	3.99099e-126	Photorhabdus luminescens strain W14 toxin complex pathogenicity island 1, partial sequence
GYY|c24275_g1	217	451327666	AC243652.4	205809	1	217	176024	176240	217	217	217	100	217	1.99139e-108	Homo sapiens BAC clone CH17-248A6 from chromosome unknown, complete sequence	349732424	AC243587.3	217483	1	217	20474	20690	217	217	217	100	217	1.99139e-108	Homo sapiens BAC clone CH17-141A19 from chromosome unknown, complete sequence	29126424	AC102941.9	174941	1	217	119224	119440	217	217	217	100	217	1.99139e-108	Homo sapiens chromosome 15, clone RP11-300A12, complete sequence	27261632	AC021360.15	147133	1	217	92289
GYY|c24060_g1	323	378786656	NG_032107.1	40711	1	323	17819	18141	323	323	323	100	323	3.70827e-167	Homo sapiens tumor necrosis factor receptor superfamily, member 10a (TNFRSF10A), RefSeqGene on chromosome 8	117606477	EF064713.1	37173	1	323	14734	15056	323	323	323	100	323	3.70827e-167	Homo sapiens tumor necrosis factor receptor superfamily, member 10a (TNFRSF10A) gene, complete cds	22094422	AC100861.2	164692	1	323	66917	67239	323	323	323	100	323	3.70827e-167	Homo sapiens chromosome 8, clone RP11-1149O23, complete sequence	27753815	AC090197.23	179322	1	323	18212
GYY|c29233_g1	210	270148792	BT115744.1	987	2	104	553	655	103	93	93	90.2913	73	2.14567e-28	Picea glauca clone GQ03705_H18 mRNA sequence	224285213	BT070836.1	750	2	104	306	408	103	93	93	90.2913	73	2.14567e-28	Picea sitchensis clone WS02753_L13 unknown mRNA	116782199	EF083056.1	763	2	104	307	409	103	93	93	90.2913	73	2.14567e-28	Picea sitchensis clone WS02717_D21 unknown mRNA
GYY|c26305_g1	228	688587325	XM_005157415.2	2162	3	223	685	905	221	210	210	95.0226	188	2.78774e-92	PREDICTED: Danio rerio serine/arginine-rich splicing factor 1a (srsf1a), transcript variant X2, mRNA	688587324	XM_005157414.2	2114	3	223	637	857	221	210	210	95.0226	188	2.78774e-92	PREDICTED: Danio rerio serine/arginine-rich splicing factor 1a (srsf1a), transcript variant X1, mRNA	157423321	BC153597.1	1255	3	223	552	772	221	210	210	95.0226	188	2.78774e-92	Danio rerio splicing factor, arginine/serine-rich 1, like, mRNA (cDNA clone MGC:174405 IMAGE:8752498), complete cds	157423198	BC153596.1	1280	3	223	575
GYY|c24511_g1	214	219521903	NG_009244.1	144673	1	214	73194	73407	214	214	214	100	214	9.11479e-107	Homo sapiens breakpoint cluster region (BCR), RefSeqGene on chromosome 22	487344	U07000.1	152141	1	214	82636	82849	214	214	214	100	214	9.11479e-107	Human breakpoint cluster region (BCR) gene, complete cds	5103006	AP000343.1	111249	1	214	5783	5996	214	214	214	100	214	9.11479e-107	Homo sapiens genomic DNA, chromosome 22q11.2, clone KB282B12	81295545	AC148401.31	133452	1	214	72253
GYY|c26816_g1	212	330939525	XM_003305811.1	414	1	212	26	237	212	185	185	87.2642	131	1.24278e-60	Pyrenophora teres f. teres 0-1 hypothetical protein, mRNA	169612424	XM_001799578.1	606	22	212	53	243	194	164	164	84.5361	101	5.90611e-44	Phaeosphaeria nodorum SN15 hypothetical protein partial mRNA	667674288	AE014134.6	23513712	68	116	2579730	2579778	49	44	44	89.7959	34	1.03848e-06	Drosophila melanogaster chromosome 2L	442625491	NM_001144298.2	618	68	116	148
GYY|c32302_g1	508	899729770	CP012127.1	4609522	1	508	1738823	1739330	508	508	508	100	508	0	Escherichia coli strain DH1Ec169, complete genome	899725419	CP012126.1	4612363	1	508	1741437	1741944	508	508	508	100	508	0	Escherichia coli strain DH1Ec104, complete genome	899721066	CP012125.1	4614223	1	508	1741436	1741943	508	508	508	100	508	0	Escherichia coli strain DH1Ec095, complete genome	857137982	CP011495.1	4678046	1	508	3011528
GYY|c33188_g1	233	568837530	XM_006472714.1	2451	1	233	764	996	233	233	233	100	233	2.75949e-117	PREDICTED: Citrus sinensis long chain acyl-CoA synthetase 9, chloroplastic-like (LOC102628813), transcript variant X2, mRNA	568837528	XM_006472713.1	2536	1	233	849	1081	233	233	233	100	233	2.75949e-117	PREDICTED: Citrus sinensis long chain acyl-CoA synthetase 9, chloroplastic-like (LOC102628813), transcript variant X1, mRNA	567883258	XM_006434125.1	2804	1	233	795	1027	233	229	229	98.2833	221	1.29298e-110	Citrus clementina hypothetical protein (CICLE_v10000466mg) mRNA, complete cds	571496398	XM_003542913.2	2574	20	233	806
GYY|c13709_g1	1672	620948902	XM_007661355.1	1150	1017	1201	254	438	187	151	151	80.7487	77	1.17814e-29	PREDICTED: Ornithorhynchus anatinus ubiquitin-conjugating enzyme E2D 4 (putative) (UBE2D4), mRNA
GYY|c34675_g1	229	772924293	CP009488.1	3546310	82	221	337854	337993	144	114	114	79.1667	50	1.44957e-15	Burkholderia ubonensis MSMB22 chromosome I, complete sequence	779742186	CP011058.1	5749967	94	141	2736376	2736423	48	44	44	91.6667	36	8.7861e-08	Paenibacillus beijingensis strain DSM 24997, complete genome	295105686	FP929047.1	3608022	192	227	509749	509785	37	36	36	97.2973	33	4.08778e-06	Gordonibacter pamelaeae 7-10-1-b draft genome	161158851	AM746676.1	13033779	176	221	1265827
GYY|c16039_g1	639	116790998	EF086558.1	955	54	517	74	540	468	400	400	85.4701	261	2.25945e-132	Picea sitchensis clone WS02911_A01 unknown mRNA	224284324	BT070382.1	808	54	517	79	545	468	398	398	85.0427	255	4.89084e-129	Picea sitchensis clone WS02725_O18 unknown mRNA	116793645	EF087588.1	853	54	517	77	543	468	398	398	85.0427	255	4.89084e-129	Picea sitchensis clone WS02717_M20 unknown mRNA	116778879	EF081649.1	792	54	517	77
GYY|c32927_g1	242	189217872	NG_007939.1	27352	1	242	19746	19987	242	242	242	100	242	2.8482e-122	Homo sapiens cytochrome P450, family 4, subfamily B, polypeptide 1 (CYP4B1), RefSeqGene on chromosome 1	94717609	DQ518907.1	23501	1	242	16205	16446	242	242	242	100	242	2.8482e-122	Homo sapiens cytochrome P450, family 4, subfamily B, polypeptide 1 (CYP4B1) gene, complete cds	17381324	AL356793.19	83072	1	242	12065	12306	242	242	242	100	242	2.8482e-122	Human DNA sequence from clone RP4-732G19 on chromosome 1p31.3-32.3, complete sequence	767902714	XM_011540833.1	1791	1	78	338
GYY|c38499_g1	275	295792345	GU982579.1	1001	1	275	537	811	275	248	248	90.1818	194	1.58962e-95	Epinephelus coioides fibrinogen beta chain precursor, mRNA, partial cds	723586558	LC010689.1	1435	2	275	473	746	275	240	240	87.2727	169	1.25521e-81	Neoditrema ransonnetii mRNA for fibrinogen beta chain, partial cds	657593004	XM_008302833.1	2041	1	274	831	1104	275	239	239	86.9091	166	5.83993e-80	PREDICTED: Stegastes partitus fibrinogen beta chain (fgb), mRNA	551518620	XM_005810750.1	1906	1	275	808
GYY|c33417_g1	260	15795427	AL359877.12	164008	1	260	126223	126482	260	260	260	100	260	3.05004e-132	Human DNA sequence from clone RP11-179A4 on chromosome 9, complete sequence	13374760	AL160052.21	149868	1	260	5722	5981	260	260	260	100	260	3.05004e-132	Human DNA sequence from clone RP11-531C18 on chromosome 9, complete sequence
GYY|c40679_g1	279	517316688	HF679027.1	4489497	206	279	3766751	3766824	74	65	65	87.8378	47	8.41904e-14	Fusarium fujikuroi IMI 58289 draft genome, chromosome FFUJ_chr05	768311755	CP010983.1	4331027	206	279	1874007	1874080	74	63	63	85.1351	41	1.8224e-10	Verticillium dahliae VdLs.17 chromosome 4, complete sequence	697090338	XM_009659780.1	1245	206	279	720	793	74	63	63	85.1351	41	1.8224e-10	Verticillium dahliae VdLs.17 60S ribosomal protein L7 partial mRNA	681102165	FO904942.1	4087160	209	279	3517258
GYY|c27121_g1	257	20429638	AC104828.4	181489	1	257	66720	66976	257	257	257	100	257	1.40029e-130	Homo sapiens BAC clone RP11-804N11 from 4, complete sequence	821000041	XM_004089003.2	2044	1	103	854	955	103	102	102	99.0291	99	9.50462e-43	PREDICTED: Nomascus leucogenys GTPase activating protein (SH3 domain) binding protein 2 (G3BP2), transcript variant X2, mRNA	821000039	XM_003265762.3	2288	1	103	854	955	103	102	102	99.0291	99	9.50462e-43	PREDICTED: Nomascus leucogenys GTPase activating protein (SH3 domain) binding protein 2 (G3BP2), transcript variant X1, mRNA	767933144	XM_011532441.1	4231	1	103	581
GYY|c20715_g1	3451	630007354	XM_007829472.1	2673	1853	2028	1747	1922	176	135	135	76.7045	53	5.39421e-16	Pestalotiopsis fici W106-1 DNA topoisomerase 1 mRNA	684172640	XM_009161942.1	2709	1296	1376	1235	1315	82	69	69	84.1463	42	7.02739e-10	Exophiala dermatitidis NIH/UT8656 DNA topoisomerase I partial mRNA
GYY|c36697_g1	236	743896953	XM_011043453.1	971	1	236	677	912	236	227	227	96.1864	209	6.1488e-104	PREDICTED: Populus euphratica 60S ribosomal protein L10 (LOC105137647), mRNA	118481759	EF144584.1	934	1	236	624	859	236	227	227	96.1864	209	6.1488e-104	Populus trichocarpa clone WS01111_F09 unknown mRNA	566245884	XM_002326027.2	952	1	236	629	851	236	216	216	91.5254	169	1.05844e-81	Populus trichocarpa 60S ribosomal protein L10 (POPTR_0019s15250g) mRNA, complete cds	118487612	EF147622.1	883	1	236	624
GYY|c36998_g1	265	806922190	AP014685.1	9780023	122	265	4323833	4323976	146	121	121	82.8767	69	4.67824e-26	Bradyrhizobium diazoefficiens DNA, complete genome, strain: NK6	47118316	BA000040.2	9105828	122	265	145008	145151	146	121	121	82.8767	69	4.67824e-26	Bradyrhizobium japonicum USDA 110 DNA, complete genome	736032532	CP010313.1	9224208	122	265	150095	150238	146	120	120	82.1918	66	2.17658e-24	Bradyrhizobium japonicum strain E109, complete genome	381356398	AP012279.1	7231841	188	265	681707
GYY|c8927_g1	457	49619150	AY648842.1	536	2	456	47	501	455	422	422	92.7473	356	0	Danio rerio 60S ribosomal protein L28 mRNA, complete cds	402743949	NM_201061.2	566	2	456	33	487	455	421	421	92.5275	353	0	Danio rerio ribosomal protein L28 (rpl28), mRNA	33416594	BC055584.1	569	2	456	36	490	455	421	421	92.5275	353	0	Danio rerio ribosomal protein L28-like, mRNA (cDNA clone MGC:66289 IMAGE:5412688), complete cds	160773428	BC155108.1	956	2	456	467
GYY|c35790_g1	261	567920347	XM_006452117.1	1800	1	261	1386	1646	261	261	261	100	261	8.51761e-133	Citrus clementina hypothetical protein (CICLE_v10008240mg) mRNA, complete cds	567920345	XM_006452116.1	1797	1	261	1383	1643	261	261	261	100	261	8.51761e-133	Citrus clementina hypothetical protein (CICLE_v10008240mg) mRNA, complete cds	568842559	XM_006475150.1	1706	1	261	1419	1680	262	258	258	98.4733	249	3.99099e-126	PREDICTED: Citrus sinensis polyubiquitin 10-like (LOC102629380), mRNA	567920341	XM_006452114.1	810	1	246	524
GYY|c9783_g1	399	628071734	XM_007702331.1	1563	237	392	1273	1428	156	123	123	78.8462	57	3.45811e-19	Cochliobolus sativus ND90Pr hypothetical protein mRNA
GYY|c32886_g1	212	512794588	KC470629.1	1080	1	207	231	437	207	193	193	93.2367	165	1.56278e-79	Hypophthalmichthys molitrix microsatellite HysdE6424-1 sequence	688604055	XM_691656.6	2471	1	203	1316	1518	203	178	178	87.6847	128	5.78208e-59	PREDICTED: Danio rerio asparaginyl-tRNA synthetase (nars), mRNA	551524460	XM_005813657.1	2294	1	212	1140	1351	212	181	181	85.3774	119	5.82313e-54	PREDICTED: Xiphophorus maculatus asparagine--tRNA ligase, cytoplasmic-like (LOC102229120), transcript variant X2, mRNA	551524458	XM_005813656.1	2397	1	212	1243
GYY|c18261_g1	2004	403177883	XM_003336270.2	1733	680	858	875	1053	179	146	146	81.5642	80	3.0458e-31	Puccinia graminis f. sp. tritici CRL 75-36-700-3 ubiquitin-activating enzyme E1 C (PGTG_17926), mRNA
GYY|c33098_g1	332	702073668	FO906015.1	1356343	163	228	475188	475253	66	57	57	86.3636	39	2.86533e-09	Leptosphaeria maculans lepidii ibcn84_scaffold00009 complete sequence
GYY|c35220_g1	251	698182810	CP009293.1	335704	5	175	215331	215503	173	148	148	85.5491	97	1.19657e-41	Novosphingobium pentaromativorans US6-1 plasmid pLA4, complete sequence
GYY|c32235_g1	434	723428434	NG_041793.1	68352	1	434	5710	6143	434	434	434	100	434	0	Homo sapiens inhibitor of kappa light polypeptide gene enhancer in B-cells, kinase beta (IKBKB), RefSeqGene on chromosome 8	27802046	AC083973.14	188573	1	434	84598	85031	434	434	434	100	434	0	Homo sapiens chromosome 8, clone RP11-231D20, complete sequence	49425144	AY663108.1	63785	1	434	2605	3039	435	434	434	99.7701	431	0	Homo sapiens inhibitor of kappa light polypeptide gene enhancer in B-cells, kinase beta (IKBKB) gene, complete cds	34367324	BX648165.1	3785	239	434	549
GYY|c27379_g1	238	125662814	NG_005895.1	46814	1	238	41820	42057	238	238	238	100	238	4.67484e-120	Homo sapiens tuberous sclerosis 2 (TSC2), RefSeqGene (LRG_487) on chromosome 16	3522919	AC005600.1	79586	1	238	62806	63043	238	238	238	100	238	4.67484e-120	Homo sapiens chromosome 16, P1 clone 109-9G (LANL), complete sequence	40556314	AC093513.3	72483	1	238	4739	4976	238	238	238	100	238	4.67484e-120	Homo sapiens chromosome 16 clone CTD-2517G10, complete sequence	28973803	AC009065.8	199759	1	238	191050
GYY|c9033_g1	318	117606477	EF064713.1	37173	1	318	29752	30069	318	318	318	100	318	2.19332e-164	Homo sapiens tumor necrosis factor receptor superfamily, member 10a (TNFRSF10A) gene, complete cds	27753815	AC090197.23	179322	1	318	3198	3515	318	318	318	100	318	2.19332e-164	Homo sapiens chromosome 8, clone RP11-177H13, complete sequence	378786656	NG_032107.1	40711	1	318	32836	33153	318	317	317	99.6855	315	1.02045e-162	Homo sapiens tumor necrosis factor receptor superfamily, member 10a (TNFRSF10A), RefSeqGene on chromosome 8	22094422	AC100861.2	164692	1	318	81934
GYY|c27223_g1	204	36785115	BX571865.1	348813	97	198	253875	253977	103	101	101	98.0583	96	3.39658e-41	Photorhabdus luminescens subsp. laumondii TTO1 complete genome; segment 7/17
GYY|c38213_g1	328	224796284	FJ744592.1	1211	1	328	74	401	328	326	326	99.3902	322	1.35673e-166	Sparus aurata type I keratin-like protein mRNA, partial cds	734610325	XM_010734213.1	1577	1	328	443	770	328	311	311	94.8171	277	1.40558e-141	PREDICTED: Larimichthys crocea keratin, type I cytoskeletal 19-like (LOC104921625), mRNA	221048056	FJ438512.1	831	1	326	415	740	326	308	308	94.4785	272	8.45938e-139	Epinephelus coioides type I keratin mRNA, partial cds	56309608	CR733782.2	1398	4	323	411
GYY|c38865_g1	730	748484550	XM_011119879.1	429	77	505	1	429	429	429	429	100	429	0	Arthrobotrys oligospora ATCC 24927 hypothetical protein mRNA
GYY|c38715_g1	364	163965398	NG_007273.1	28840	1	364	22222	22585	364	363	363	99.7253	361	0	Homo sapiens Janus kinase 3 (JAK3), RefSeqGene (LRG_77) on chromosome 19	21263105	AF513860.1	21323	1	364	16028	16391	364	363	363	99.7253	361	0	Homo sapiens Janus kinase 3 (a protein tyrosine kinase, leukocyte) (JAK3) gene, complete cds	4558769	AC007201.1	41006	1	364	10173	10536	364	363	363	99.7253	361	0	Homo sapiens chromosome 19, cosmid R34383, complete sequence	125991811	AC190237.4	159753	1	364	78670
GYY|c40824_g1	220	899729770	CP012127.1	4609522	1	220	368418	368637	220	220	220	100	220	4.34962e-110	Escherichia coli strain DH1Ec169, complete genome	899725419	CP012126.1	4612363	1	220	368418	368637	220	220	220	100	220	4.34962e-110	Escherichia coli strain DH1Ec104, complete genome	899721066	CP012125.1	4614223	1	220	368418	368637	220	220	220	100	220	4.34962e-110	Escherichia coli strain DH1Ec095, complete genome	857137982	CP011495.1	4678046	1	220	1574268
GYY|c247_g1	292	627918974	XM_007694289.1	1047	1	292	23	314	292	260	260	89.0411	196	1.31518e-96	Bipolaris oryzae ATCC 44560 hypothetical protein partial mRNA	330931791	XM_003303491.1	1047	1	290	25	314	290	257	257	88.6207	191	7.91532e-94	Pyrenophora teres f. teres 0-1 hypothetical protein, mRNA	628087515	XM_007707418.1	1566	1	292	249	540	292	258	258	88.3562	190	2.84685e-93	Cochliobolus sativus ND90Pr hypothetical protein mRNA	628188261	XM_007709768.1	1047	1	292	23
GYY|c14571_g1	1002	114841167	NG_001337.2	194564	1	921	69390	70310	921	920	920	99.8914	918	0	Homo sapiens T cell receptor beta variable orphans on chromosome 9 (TRBV/OR9) on chromosome 9	193211483	NR_023917.1	3932	1	921	651	1571	921	920	920	99.8914	918	0	Homo sapiens phosphatase and tensin homolog pseudogene 1 (functional) (PTENP1), non-coding RNA >gnl|BL_ORD_ID|5522093 TPA: Homo sapiens Processed pseudogene PTENP1 (PTENP1 gene)	14547259	AL356489.14	130639	1	921	20790	21710	921	920	920	99.8914	918	0	Human DNA sequence from clone RP11-384P7 on chromosome 9, complete sequence	34192898	BC038293.2	3433	1	921	135
GYY|c39439_g1	213	899729770	CP012127.1	4609522	1	213	3027843	3028055	213	213	213	100	213	3.26025e-106	Escherichia coli strain DH1Ec169, complete genome	899725419	CP012126.1	4612363	1	213	3031308	3031520	213	213	213	100	213	3.26025e-106	Escherichia coli strain DH1Ec104, complete genome	899721066	CP012125.1	4614223	1	213	3031307	3031519	213	213	213	100	213	3.26025e-106	Escherichia coli strain DH1Ec095, complete genome	857137982	CP011495.1	4678046	1	213	4295415
GYY|c24327_g1	249	529279956	KC923297.1	748	1	248	350	597	248	239	239	96.371	221	1.38904e-110	Alternaria alternata strain CBS 104.26 manganese superoxide dismutase mRNA, complete cds	615449954	XM_007594405.1	678	60	170	511	621	111	96	96	86.4865	66	2.02647e-24	Colletotrichum fioriniae PJ7 iron/manganese superoxide dismutase mRNA	399573742	JX076882.1	457	60	97	361	398	38	37	37	97.3684	35	3.46373e-07	Colletotrichum sp. JAC-2012b isolate MAFF238574 manganese-superoxide dismutase (Sod2) gene, partial cds >gnl|BL_ORD_ID|13431426 Colletotrichum sp. JAC-2012b isolate MAFF238575 manganese-superoxide dismutase (Sod2) gene, partial cds >gnl|BL_ORD_ID|13431426 Colletotrichum sp. JAC-2012b isolate MAFF238576 manganese-superoxide dismutase (Sod2) gene, partial cds >gnl|BL_ORD_ID|13431426 Colletotrichum …	225878717	AB462381.1	559	60	97	434
GYY|c9671_g1	373	226958508	NM_001159528.1	565	1	353	29	386	359	327	327	91.0864	259	1.64307e-131	Danio rerio ribosomal protein S27, isoform 1 (rps27.1), mRNA	92096394	BC115179.1	889	1	353	201	558	359	327	327	91.0864	259	1.64307e-131	Danio rerio cDNA clone IMAGE:7246883	66267448	BC095031.1	507	1	353	20	377	359	327	327	91.0864	259	1.64307e-131	Danio rerio zgc:109888, mRNA (cDNA clone MGC:109888 IMAGE:7073850), complete cds	197247099	BC165475.1	322	14	268	34
GYY|c24315_g1	352	189204373	XM_001938487.1	1117	8	265	740	997	258	229	229	88.7597	171	1.27908e-82	Pyrenophora tritici-repentis Pt-1C-BFP aldehyde reductase 1, mRNA	330926715	XM_003301530.1	990	1	258	733	990	258	228	228	88.3721	168	5.95098e-81	Pyrenophora teres f. teres 0-1 hypothetical protein, mRNA	636596722	XM_008031509.1	990	1	258	733	990	258	224	224	86.8217	156	2.78838e-74	Setosphaeria turcica Et28A hypothetical protein partial mRNA	628083053	XM_007705187.1	1328	4	257	827
GYY|c32567_g1	228	658033828	XM_008354210.1	1193	89	173	812	896	85	74	74	87.0588	52	1.1149e-16	PREDICTED: Malus x domestica L-ascorbate peroxidase 3, peroxisomal-like (LOC103415927), mRNA	694372139	XM_009365199.1	1196	89	173	815	899	85	73	73	85.8824	49	5.18712e-15	PREDICTED: Pyrus x bretschneideri L-ascorbate peroxidase 3, peroxisomal-like (LOC103953464), mRNA
GYY|c11671_g1	1418	122893328	EF204913.1	73242	2	1418	48259	49677	1428	1385	1385	96.9888	1289	0	Pleurotus ostreatus mitochondrion, complete genome	333470791	JF799107.1	88395	41	791	18102	18841	770	652	652	84.6753	391	0	Flammulina velutipes mitochondrion, complete genome	345843786	JN190940.1	88508	41	791	18092	18831	770	652	652	84.6753	391	0	Flammulina velutipes strain 4019-20 mitochondrion, complete genome	18654295	L47585.1	4216	40	615	936
GYY|c37770_g1	229	255942906	XM_002562176.1	423	1	229	192	420	229	225	225	98.2533	217	2.12056e-108	Penicillium chrysogenum Wisconsin 54-1255 hypothetical protein (Pc18g03860) mRNA, complete cds	211586580	AM920433.1	1591038	1	203	907175	907376	203	199	199	98.0296	190	2.16605e-93	Penicillium chrysogenum Wisconsin 54-1255 complete genome, contig Pc00c18	77813819	DQ244230.1	755	1	229	221	449	229	214	214	93.4498	184	4.68867e-90	Zea mays clone 3590 mRNA sequence	67533516	XM_657006.1	240	1	229	9
GYY|c30946_g1	245	478431120	NG_001273.3	2796	1	245	428	672	245	244	244	99.5918	242	2.88909e-122	Homo sapiens mitogen-activated protein kinase kinase 1 pseudogene 1 (MAP2K1P1) on chromosome 8	23396305	AC044849.12	149301	1	245	61413	61657	245	244	244	99.5918	242	2.88909e-122	Homo sapiens chromosome 8, clone RP11-489E7, complete sequence	17386331	AC091165.15	188456	1	245	2047	2291	245	244	244	99.5918	242	2.88909e-122	Homo sapiens chromosome 8, clone RP11-366G13, complete sequence	795651821	XR_987309.1	1239	59	245	1
GYY|c29992_g1	224	223005923	NG_009567.1	26934	1	224	15480	15703	224	224	224	100	224	2.65465e-112	Homo sapiens interleukin 7 receptor (IL7R), RefSeqGene (LRG_74) on chromosome 5	38045925	AY449709.1	23212	1	224	12436	12659	224	224	224	100	224	2.65465e-112	Homo sapiens interleukin 7 receptor (IL7R) gene, complete cds	27573303	AC112204.2	165304	1	224	77308	77531	224	224	224	100	224	2.65465e-112	Homo sapiens chromosome 5 clone RP11-79C6, complete sequence	3978156	AF043125.1	439	1	224	102
GYY|c28266_g1	210	224282141	NG_009873.1	162067	1	210	74435	74644	210	210	210	100	210	1.49171e-104	Homo sapiens CREB binding protein (CREBBP), RefSeqGene on chromosome 16	2996646	AC004495.1	35528	1	210	28127	28336	210	210	210	100	210	1.49171e-104	Homo sapiens chromosome 16, cosmid clone 400H11 (LANL), complete sequence	2996628	AC004509.1	39595	1	210	560	769	210	210	210	100	210	1.49171e-104	Homo sapiens chromosome 16, cosmid clone RT191 (LANL), complete sequence	6456149	AC007151.2	165196	1	210	124
GYY|c37755_g1	210	262072976	NG_013302.1	47998	1	210	43477	43686	210	209	209	99.5238	207	6.94023e-103	Homo sapiens catenin (cadherin-associated protein), beta 1, 88kDa (CTNNB1), RefSeqGene on chromosome 3	38372892	AY463360.1	44505	1	210	40411	40620	210	209	209	99.5238	207	6.94023e-103	Homo sapiens catenin (cadherin-associated protein), beta 1, 88kDa (CTNNB1) gene, complete cds	21617713	AC104307.2	182639	1	210	82342	82551	210	209	209	99.5238	207	6.94023e-103	Homo sapiens chromosome 3 clone RP11-527M19, complete sequence	6630774	X89591.2	631	1	210	206
GYY|c23139_g1	250	335334929	NG_012849.2	93066	26	250	82239	82463	225	225	225	100	225	8.33936e-113	Homo sapiens phosphoinositide-3-kinase, regulatory subunit 1 (alpha) (PIK3R1), RefSeqGene on chromosome 5	157787471	AC210434.2	36906	26	250	1716	1940	225	225	225	100	225	8.33936e-113	Homo sapiens FOSMID clone ABC9-41281300I15 from chromosome 5, complete sequence	15187229	AC016564.6	132573	26	250	34774	34998	225	225	225	100	225	8.33936e-113	Homo sapiens chromosome 5 clone CTC-538E9, complete sequence	221040433	AK294919.1	1468	26	236	312
GYY|c10118_g1	675	636587834	XM_008027065.1	744	37	675	53	691	644	577	577	89.5963	438	0	Setosphaeria turcica Et28A hypothetical protein mRNA	628070216	XM_007701572.1	544	5	502	16	513	500	453	453	90.6	357	0	Cochliobolus sativus ND90Pr hypothetical protein mRNA	627835888	XM_007690154.1	447	64	494	16	446	431	403	403	93.5035	347	3.73223e-180	Bipolaris oryzae ATCC 44560 hypothetical protein partial mRNA	628215680	XM_007715827.1	447	64	494	16
GYY|c14598_g1	367	22415824	AP005231.2	102488	1	341	6259	6598	341	335	335	98.2405	322	1.53609e-166	Homo sapiens genomic DNA, chromosome 18 clone:RP11-78G22, complete sequence	13493149	AC069285.8	175952	1	343	125035	125376	343	335	335	97.6676	318	2.57042e-164	Homo sapiens BAC clone RP11-196D18 from 7, complete sequence	31745085	AP000708.5	127078	1	340	118049	118387	340	333	333	97.9412	318	2.57042e-164	Homo sapiens genomic DNA, chromosome 11 clone:CMB9-32L22, complete sequence	166796092	AC216000.2	38914	1	339	13325
GYY|c33013_g1	362	25281346	AC112643.12	96041	1	362	47973	48334	362	362	362	100	362	0	Homo sapiens 3 BAC RP11-328G15 (Roswell Park Cancer Institute Human BAC Library) complete sequence	821005637	XM_012510587.1	3431	172	300	2248	2376	129	128	128	99.2248	126	1.36668e-57	PREDICTED: Nomascus leucogenys EPH receptor B3 (EPHB3), mRNA	675687049	XM_008955453.1	3755	172	295	1681	1804	124	124	124	100	124	1.76791e-56	PREDICTED: Pan paniscus EPH receptor B3 (EPHB3), mRNA	649099801	KJ891114.1	3126	172	295	1867
GYY|c28882_g1	293	308026166	FN820242.1	586	1	293	204	496	293	293	293	100	293	1.57999e-150	Homo sapiens t(9;22)(q34,q11) chromosomal translocation breakpoint, patient 6296 with acute lymphoblastic leukemia	219521903	NG_009244.1	144673	1	293	116794	117086	293	293	293	100	293	1.57999e-150	Homo sapiens breakpoint cluster region (BCR), RefSeqGene on chromosome 22	291871	L02935.1	5000	1	293	4614	4906	293	293	293	100	293	1.57999e-150	Human major breakpoint cluster region (BCR) gene, exons 1-3 and repeat regions	461029	S68012.1	1507	1	293	903
GYY|c41047_g1	239	17065671	AL159980.14	162044	1	239	74678	74916	239	239	239	100	239	1.30612e-120	Human DNA sequence from clone RP11-56M2 on chromosome 13, complete sequence	271885405	AC208889.3	175086	1	239	169769	170007	239	231	231	96.6527	215	2.86754e-107	Nomascus leucogenys BAC clone CH271-37H12 from chromosome unknown, complete sequence	7406630	AL109915.10	167018	3	239	107448	107681	237	223	223	94.0928	193	4.86678e-95	Human DNA sequence from clone RP1-120N9 on chromosome 6q13-15, complete sequence
GYY|c39460_g1	293	425905357	NG_032827.2	51332	1	293	46538	46830	293	293	293	100	293	1.57999e-150	Homo sapiens LIM domain only 1 (rhombotin 1) (LMO1), RefSeqGene on chromosome 11	22002203	AC091013.7	223741	1	293	163154	163446	293	293	293	100	293	1.57999e-150	Homo sapiens chromosome 11, clone RP11-379P15, complete sequence	11071534	AJ277662.1	174986	1	293	135615	135907	293	293	293	100	293	1.57999e-150	Homo sapiens partial TUB gene for tubby (mouse) homolog and LMO1 gene for LIM domain only 1 protein	124111155	DQ977345.1	1966	1	265	1044
GYY|c8211_g1	495	11386323	AC083866.2	170528	1	495	54517	55011	495	495	495	100	495	0	Homo sapiens chromosome 7 clone RP11-702D16, complete sequence	4324953	AF114821.1	8895	1	495	311	805	495	495	495	100	495	0	Homo sapiens smoothened (SMO) gene, exons 3 through 12 and complete cds	300360510	NG_023340.1	31674	1	495	21244	21738	495	492	492	99.3939	486	0	Homo sapiens smoothened, frizzled class receptor (SMO), RefSeqGene on chromosome 7	12025623	AC011005.7	217615	1	495	130631
GYY|c36087_g1	348	557878761	CP006849.1	837447	1	348	528606	528953	348	348	348	100	348	0	Mycoplasma hyorhinis DBS 1050, complete genome	367460291	CP003231.1	837480	1	348	528623	528970	348	348	348	100	348	0	Mycoplasma hyorhinis GDL-1, complete genome	330723203	CP002669.1	829709	1	348	781060	781407	348	348	348	100	348	0	Mycoplasma hyorhinis MCLD, complete genome	150156	L11447.1	3968	1	348	3208
GYY|c30871_g1	259	767993072	XM_011524138.1	1415	1	259	549	807	259	259	259	100	259	1.09216e-131	PREDICTED: Homo sapiens coiled-coil domain-containing protein 144B-like (LOC101929141), transcript variant X2, mRNA	649134815	KJ901205.1	2310	1	259	1013	1271	259	259	259	100	259	1.09216e-131	Synthetic construct Homo sapiens clone ccsbBroadEn_10599 CCDC144B gene, encodes complete protein	307775431	NR_036647.1	8713	1	259	1115	1373	259	259	259	100	259	1.09216e-131	Homo sapiens coiled-coil domain containing 144B (pseudogene) (CCDC144B), non-coding RNA	295054788	AC240252.3	39238	1	259	1575
GYY|c28920_g1	269	336042955	JF276429.1	53283	1	269	25366	25634	269	269	269	100	269	3.14861e-137	Homo sapiens genotype p.C634Y ret proto-oncogene tyrosine-protein kinase receptor isoform a (RET) gene, complete cds	336042953	JF273638.1	53283	1	269	25366	25634	269	269	269	100	269	3.14861e-137	Homo sapiens genotype p.R67H/V292M/R982C ret proto-oncogene tyrosine-protein kinase receptor isoform a (RET) gene, complete cds	171184431	NG_007489.1	60283	1	269	30366	30634	269	269	269	100	269	3.14861e-137	Homo sapiens ret proto-oncogene (RET), RefSeqGene (LRG_518) on chromosome 10	19919985	AC010864.11	205794	1	269	100692
GYY|c34304_g1	310	817597956	KP993138.1	16581	1	310	9690	9999	310	310	310	100	310	5.96916e-160	Cyprinus carpio haematopterus mitochondrion, complete genome	817597942	KP993137.1	16582	1	310	9690	9999	310	310	310	100	310	5.96916e-160	Cyprinus carpio isolate Zujiang mitochondrion, complete genome	817597928	KP993136.1	16581	1	310	9690	9999	310	310	310	100	310	5.96916e-160	Cyprinus carpio isolate Oujiang mitochondrion, complete genome	723005209	KM461699.1	16581	1	310	9690
GYY|c13705_g1	1421	224284447	BT070445.1	1502	188	1396	70	1287	1227	1001	1001	81.5811	535	0	Picea sitchensis clone WS0272_M22 unknown mRNA	224284312	BT070376.1	1613	188	1396	154	1371	1227	1001	1001	81.5811	535	0	Picea sitchensis clone WS02724_N18 unknown mRNA	116789128	EF085831.1	1598	188	1396	157	1374	1227	1001	1001	81.5811	535	0	Picea sitchensis clone WS0282_P01 unknown mRNA	116787639	EF085280.1	1665	188	1396	178
GYY|c37737_g1	253	226510210	NG_011805.1	1169911	1	253	418547	418799	253	253	253	100	253	2.30134e-128	Homo sapiens erb-b2 receptor tyrosine kinase 4 (ERBB4), RefSeqGene on chromosome 2	15638701	AC096547.1	129164	1	253	26671	26923	253	253	253	100	253	2.30134e-128	Homo sapiens BAC clone CTD-2016K1 from 2, complete sequence	686709816	XM_009238066.1	3783	1	96	2	97	96	96	96	100	96	4.3431e-41	PREDICTED: Pongo abelii v-erb-b2 avian erythroblastic leukemia viral oncogene homolog 4 (ERBB4), mRNA	821032901	XM_003254029.2	12503	1	78	841
GYY|c27012_g1	247	748519515	XM_011127180.1	5091	6	247	2674	2915	242	242	242	100	242	2.91634e-122	Arthrobotrys oligospora ATCC 24927 hypothetical protein mRNA
GYY|c33102_g1	267	270146895	BT113847.1	2125	1	266	1056	1322	268	242	242	90.2985	188	3.32717e-92	Picea glauca clone GQ03502_O07 mRNA sequence	148906828	EF676674.1	2265	1	266	1126	1392	268	242	242	90.2985	188	3.32717e-92	Picea sitchensis clone WS02747_G19 unknown mRNA	300432593	HM222940.1	2269	1	263	1104	1366	263	236	236	89.7338	182	7.20206e-89	Pinus pinaster asparagine synthetase mRNA, complete cds
GYY|c40568_g1	244	822095036	CP011104.1	5147098	1	244	2430548	2430791	245	229	229	93.4694	196	1.07144e-96	Photorhabdus temperata subsp. thracensis strain DSM 15199, complete genome	36787718	BX571874.1	349907	1	244	47264	47507	244	226	226	92.623	190	2.31925e-93	Photorhabdus luminescens subsp. laumondii TTO1 complete genome; segment 16/17	253778933	FM162591.1	5064808	1	244	4667221	4667464	244	220	220	90.1639	172	2.3523e-83	Photorhabdus asymbiotica ATCC43949 complete genome	211638349	FM211050.1	129980	1	244	8221
GYY|c4995_g1	206	636671608	KJ693608.1	3336	1	206	285	490	206	199	199	96.6019	185	1.15143e-90	Uncultured bacterium clone S08_CY_56 genomic sequence	695169020	CP009571.1	3859099	1	206	2741	2946	207	197	197	95.1691	176	1.1596e-85	Sphingomonas taxi strain ATCC 55669, complete genome	761896199	CP010836.1	5191536	1	206	4636017	4636222	206	192	192	93.2039	164	5.4334e-79	Sphingomonas sp. WHSC-8, complete genome	794803566	KP444240.1	382	1	206	83
GYY|c29749_g1	584	163965398	NG_007273.1	28840	1	584	11156	11739	584	584	584	100	584	0	Homo sapiens Janus kinase 3 (JAK3), RefSeqGene (LRG_77) on chromosome 19	21263105	AF513860.1	21323	1	584	4955	5538	584	584	584	100	584	0	Homo sapiens Janus kinase 3 (a protein tyrosine kinase, leukocyte) (JAK3) gene, complete cds	4558769	AC007201.1	41006	1	584	21019	21602	584	584	584	100	584	0	Homo sapiens chromosome 19, cosmid R34383, complete sequence	125991811	AC190237.4	159753	1	584	67301
GYY|c23696_g1	257	6179886	AF176570.1	1464	1	257	1162	1418	257	254	254	98.8327	248	1.41023e-125	Alternaria alternata endoxylanase (F1) mRNA, complete cds
GYY|c37066_g1	225	36785405	BX571866.1	349652	2	225	79782	80005	224	222	222	99.1071	218	5.77623e-109	Photorhabdus luminescens subsp. laumondii TTO1 complete genome; segment 8/17	822095036	CP011104.1	5147098	1	225	4652861	4653085	225	215	215	95.5556	195	3.52594e-96	Photorhabdus temperata subsp. thracensis strain DSM 15199, complete genome	253778933	FM162591.1	5064808	2	222	2779831	2780051	221	208	208	94.1176	182	5.94203e-89	Photorhabdus asymbiotica ATCC43949 complete genome	211638222	FM211048.1	73097	2	222	32775
GYY|c11553_g1	408	40556311	AC092123.4	112519	1	408	24442	24849	408	408	408	100	408	0	Homo sapiens chromosome 16 clone RP11-104N10, complete sequence	31745197	AC010538.9	210031	1	408	180375	180782	408	408	408	100	408	0	Homo sapiens chromosome 16 clone RP11-368I7, complete sequence	10439375	AK026501.1	2383	1	408	230	638	409	408	408	99.7555	405	0	Homo sapiens cDNA: FLJ22848 fis, clone KAIA897	341604766	NM_033251.2	4672	237	408	182
GYY|c36153_g1	274	748479064	XM_011118880.1	990	1	243	748	990	243	243	243	100	243	9.13156e-123	Arthrobotrys oligospora ATCC 24927 hypothetical protein mRNA
GYY|c15257_g1	295	16973035	AL513344.15	71464	110	295	20217	20402	188	170	170	90.4255	132	5.02793e-61	Human DNA sequence from clone RP11-71D4 on chromosome 1, complete sequence	9187220	AL353612.9	53864	110	295	46861	47047	189	171	171	90.4762	132	5.02793e-61	Human DNA sequence from clone RP5-986I17 on chromosome 20, complete sequence	9795661	AC009299.5	169697	124	295	133177	133348	172	158	158	91.8605	130	6.50404e-60	Homo sapiens BAC clone RP11-26B22 from 2, complete sequence	157743940	AC192200.3	180611	1	295	174720
GYY|c36249_g1	328	36786286	BX571869.1	349284	1	328	261305	261632	328	318	318	96.9512	298	2.97864e-153	Photorhabdus luminescens subsp. laumondii TTO1 complete genome; segment 11/17	822095036	CP011104.1	5147098	1	328	154148	154475	329	294	294	89.3617	223	1.46652e-111	Photorhabdus temperata subsp. thracensis strain DSM 15199, complete genome	253778933	FM162591.1	5064808	1	328	1646930	1647254	328	293	293	89.3293	221	1.89707e-110	Photorhabdus asymbiotica ATCC43949 complete genome	755433816	CP009997.1	4496569	1	220	4207695
GYY|c14016_g2	598	189203666	XM_001938134.1	731	99	584	68	553	486	450	450	92.5926	378	0	Pyrenophora tritici-repentis Pt-1C-BFP 40S ribosomal protein S15, partial mRNA	330918954	XM_003298367.1	462	100	561	1	462	462	428	428	92.6407	360	0	Pyrenophora teres f. teres 0-1 40S ribosomal protein S15, partial mRNA	636589368	XM_008027832.1	462	100	561	1	462	462	427	427	92.4242	357	0	Setosphaeria turcica Et28A hypothetical protein partial mRNA	628073228	XM_007703078.1	462	100	561	1
GYY|c36284_g1	214	169599189	XM_001792966.1	1504	2	214	275	487	213	196	196	92.0188	162	7.35169e-78	Phaeosphaeria nodorum SN15 hypothetical protein partial mRNA	396489145	XM_003842984.1	1245	5	214	201	410	210	191	191	90.9524	153	7.40389e-73	Leptosphaeria maculans JN3 similar to elongation factor 1-gamma (LEMA_P087920.1) mRNA, complete cds	628188091	XM_007709725.1	3030	4	214	201	411	211	191	191	90.5213	151	9.57753e-72	Bipolaris zeicola 26-R-13 hypothetical protein partial mRNA	636592734	XM_008029515.1	3027	1	214	201
GYY|c34485_g1	217	315365066	HQ384164.1	57077	1	217	29899	30115	217	216	216	99.5392	214	9.26503e-107	Homo sapiens tumor necrosis factor receptor superfamily, member 10b (TNFRSF10B) gene, complete cds	237858601	NG_012145.1	56055	1	217	30880	31096	217	216	216	99.5392	214	9.26503e-107	Homo sapiens tumor necrosis factor receptor superfamily, member 10b (TNFRSF10B), RefSeqGene on chromosome 8	117606475	EF064712.1	52120	1	217	27004	27220	217	216	216	99.5392	214	9.26503e-107	Homo sapiens tumor necrosis factor receptor superfamily, member 10b (TNFRSF10B) gene, complete cds	24416019	AC107959.8	211291	1	217	105787
GYY|c38462_g1	218	270148358	BT115310.1	2162	1	218	470	687	219	187	187	85.3881	122	1.29332e-55	Picea glauca clone GQ03613_P17 mRNA sequence	672140155	XM_008795661.1	1623	3	191	388	576	192	149	149	77.6042	60	3.77847e-21	PREDICTED: Phoenix dactylifera aldehyde dehydrogenase family 2 member B7, mitochondrial-like (LOC103710071), mRNA
GYY|c1752_g1	306	767908931	XM_011509395.1	10103	1	306	8396	8701	306	306	306	100	306	9.84427e-158	PREDICTED: Homo sapiens neuroblastoma breakpoint family, member 14 (NBPF14), transcript variant X1, mRNA	506327997	NM_015383.2	10080	1	306	8268	8573	306	306	306	100	306	9.84427e-158	Homo sapiens neuroblastoma breakpoint family, member 14 (NBPF14), mRNA	351734550	AC245886.2	223520	1	306	151582	151887	306	306	306	100	306	9.84427e-158	Homo sapiens BAC clone CH17-89H18 from chromosome 1, complete sequence	298566350	AC239811.3	261637	1	306	99137
GYY|c14421_g1	860	2673867	Y14856.1	486	317	532	271	486	216	178	178	82.4074	102	7.53078e-44	Antirrhinum majus mRNA for fimbriata-associated protein 1, partial	747073023	XM_011085153.1	787	329	528	395	594	200	167	167	83.5	101	2.70855e-43	PREDICTED: Sesamum indicum SKP1-like protein 1A (LOC105165986), mRNA	723736094	XM_004248606.2	768	308	530	308	530	225	182	182	80.8889	94	2.1087e-39	PREDICTED: Solanum lycopersicum SKP1-like protein 1B (LOC101246871), mRNA	723737075	XM_004248605.2	669	308	530	259
GYY|c24162_g1	220	568825424	XM_006467016.1	938	1	220	305	524	220	217	217	98.6364	211	4.3805e-105	PREDICTED: Citrus sinensis HMG1/2-like protein-like (LOC102630695), mRNA	567865324	XM_006425222.1	1094	1	220	400	619	220	217	217	98.6364	211	4.3805e-105	Citrus clementina hypothetical protein (CICLE_v10026715mg) mRNA, complete cds	567865322	XM_006425221.1	985	1	220	291	510	220	217	217	98.6364	211	4.3805e-105	Citrus clementina hypothetical protein (CICLE_v10026715mg) mRNA, complete cds	567865320	XM_006425220.1	980	1	220	286
GYY|c2707_g1	249	528524411	KC951429.2	32496	1	249	31850	32098	249	249	249	100	249	3.78094e-126	Homo sapiens clone FOS_0064, complete sequence	62176916	AC140481.3	219471	1	249	160562	160810	249	249	249	100	249	3.78094e-126	Homo sapiens BAC clone RP11-1216L17 from 2, complete sequence	27657614	AC132479.2	168824	1	249	166591	166839	249	249	249	100	249	3.78094e-126	Homo sapiens BAC clone RP11-769N11 from 2, complete sequence	15668138	AC013269.10	165797	1	249	28626
GYY|c22905_g1	208	694954636	XM_509721.4	21336	1	208	14653	14860	208	207	207	99.5192	205	8.87688e-102	PREDICTED: Pan troglodytes coiled-coil domain containing 168 (CCDC168), mRNA	675799004	XM_008957440.1	21336	1	208	14653	14860	208	207	207	99.5192	205	8.87688e-102	PREDICTED: Pan paniscus coiled-coil domain containing 168 (CCDC168), mRNA	21757277	AK097495.1	2194	1	208	770	977	208	207	207	99.5192	205	8.87688e-102	Homo sapiens cDNA FLJ40176 fis, clone TESTI2017102	767978920	XM_011521107.1	21036	1	208	14353
GYY|c26635_g1	240	169617416	XM_001802071.1	1028	13	229	305	521	217	186	186	85.7143	124	1.11233e-56	Phaeosphaeria nodorum SN15 hypothetical protein partial mRNA	667840938	XM_007786447.1	435	14	144	151	281	135	122	122	90.3704	92	6.8381e-39	Coniosporium apollinis CBS 100218 hypothetical protein partial mRNA	628086723	XM_007707022.1	902	1	225	359	583	226	180	180	79.646	87	4.11548e-36	Cochliobolus sativus ND90Pr hypothetical protein mRNA	702073676	FO906023.1	2643178	11	144	1209471
GYY|c22911_g1	231	627821560	XM_007685430.1	4644	1	231	2483	2713	231	187	187	80.9524	99	8.44649e-43	Bipolaris oryzae ATCC 44560 hypothetical protein partial mRNA	628189850	XM_007710153.1	4632	6	231	2479	2704	229	185	185	80.786	94	5.08348e-40	Bipolaris zeicola 26-R-13 hypothetical protein partial mRNA	636592422	XM_008029359.1	4668	1	223	2477	2699	223	177	177	79.3722	85	5.11957e-35	Setosphaeria turcica Et28A hypothetical protein partial mRNA	628065511	XM_007699647.1	4644	6	231	2485
GYY|c9155_g1	284	211588786	AM920436.1	5624362	31	172	1099943	1100078	143	117	117	81.8182	61	1.41724e-21	Penicillium chrysogenum Wisconsin 54-1255 complete genome, contig Pc00c21
GYY|c26068_g1	296	595077259	AC254992.1	144638	1	296	70416	70712	297	293	293	98.6532	284	1.60957e-145	Homo sapiens chromosome 15 clone VMRC54-329C5, complete sequence	595077258	AC254991.1	161478	1	296	67883	68179	297	293	293	98.6532	284	1.60957e-145	Homo sapiens chromosome 15 clone VMRC54-479I6, complete sequence	595077256	AC254989.1	155877	1	296	26228	26524	297	293	293	98.6532	284	1.60957e-145	Homo sapiens chromosome 15 clone VMRC53-365B15, complete sequence	595077252	AC254985.1	179837	1	296	49503
GYY|c38520_g1	260	240867064	CP001645.1	1323321	1	260	690667	690926	260	260	260	100	260	3.05004e-132	Ralstonia pickettii 12D chromosome 2, complete sequence	187727712	CP001069.1	1302238	1	260	246873	247132	260	260	260	100	260	3.05004e-132	Ralstonia pickettii 12J chromosome 2, complete sequence	769535856	CP010800.1	1377860	6	260	829421	829693	274	228	228	83.2117	126	9.42965e-58	Ralstonia mannitolilytica strain SN82F48 chromosome 2, complete sequence
GYY|c25315_g1	1021	748510841	XM_011125062.1	858	1	597	262	858	597	597	597	100	597	0	Arthrobotrys oligospora ATCC 24927 hypothetical protein mRNA
GYY|c29249_g1	1246	36785405	BX571866.1	349652	4	1246	8011	9250	1243	1151	1151	92.5986	965	0	Photorhabdus luminescens subsp. laumondii TTO1 complete genome; segment 8/17	253778933	FM162591.1	5064808	4	1246	2888768	2890000	1250	1079	1079	86.32	725	0	Photorhabdus asymbiotica ATCC43949 complete genome
GYY|c22328_g1	336	665506118	AC255445.1	40536	1	336	12063	12398	336	336	336	100	336	2.29909e-174	Homo sapiens chromosome 11 clone 174779_ABC12_000049072600_N4, complete sequence	665506114	AC255439.1	39278	1	336	10916	11251	336	336	336	100	336	2.29909e-174	Homo sapiens chromosome 11 clone 1201894_ABC11_2_1_000048027600_I8, complete sequence	665506065	AC255383.1	41472	1	336	16135	16470	336	336	336	100	336	2.29909e-174	Homo sapiens chromosome 11 clone 170215_ABC9_3_2_000041287500_P14, complete sequence	359718935	NG_031880.1	46112	1	336	23589
GYY|c27748_g1	211	349500966	AB209477.4	5803	1	211	655	865	211	211	211	100	211	4.1708e-105	Homo sapiens mRNA for anaplastic lymphoma kinase Ki-1 variant protein, partial cds	269999941	FJ838787.1	6222	1	211	1073	1283	211	211	211	100	211	4.1708e-105	Homo sapiens isolate A1280V mutant anaplastic lymphoma kinase (ALK) mRNA, complete cds	269999939	FJ838786.1	6222	1	211	1073	1283	211	211	211	100	211	4.1708e-105	Homo sapiens isolate R1192G mutant anaplastic lymphoma kinase (ALK) mRNA, complete cds	319803021	NM_004304.4	6267	1	211	1118
GYY|c16766_g1	3516	403164666	XM_003324693.2	4302	889	1763	1046	1938	893	688	688	77.0437	269	4.6385e-136	Puccinia graminis f. sp. tritici CRL 75-36-700-3 hypothetical protein (PGTG_06278), mRNA
GYY|c35123_g1	231	300116169	NG_023240.1	39518	2	231	35501	35730	230	230	230	100	230	1.27109e-115	Homo sapiens EWS RNA-binding protein 1 (EWSR1), RefSeqGene on chromosome 22	5881547	AC000026.3	126312	2	231	24589	24818	230	230	230	100	230	1.27109e-115	Homo sapiens Chromosome 22q12 BAC Clone 58b8 In Meningioma Deletion Region, complete sequence	4559399	AC002059.3	173029	2	231	16441	16670	230	230	230	100	230	1.27109e-115	Homo sapiens Chromosome 22q12 PAC Clone p704f1059q13 In Meningioma Deletion Region, complete sequence	3164077	Y07848.1	80141	2	231	46371
GYY|c32491_g1	265	255946084	XM_002563764.1	1575	1	260	120	382	264	233	233	88.2576	168	4.32799e-81	Penicillium chrysogenum Wisconsin 54-1255 hypothetical protein (Pc20g13300) mRNA, complete cds	211587300	AM920435.1	3652229	1	260	3082442	3082704	264	233	233	88.2576	168	4.32799e-81	Penicillium chrysogenum Wisconsin 54-1255 complete genome, contig Pc00c20
GYY|c35122_g1	210	16416898	AF346498.1	16190	1	210	7069	7278	210	210	210	100	210	1.49171e-104	Photorhabdus luminescens strain W14 toxin complex tcb locus, partial sequence	3265039	AF047457.1	7515	1	210	4349	4558	210	210	210	100	210	1.49171e-104	Photorhabdus luminescens insecticidal toxin complex protein TcbA (tcbA) gene, complete cds
GYY|c32680_g1	441	782321718	AC256234.1	218892	1	441	7510	7950	441	441	441	100	441	0	Homo sapiens BAC clone CH17-242D5 from chromosome 15, complete sequence	110556796	AC183089.3	178088	1	441	66253	66693	441	441	441	100	441	0	Homo sapiens, clone RP11-928F19, complete sequence	110556795	AC183088.2	151003	1	441	82354	82794	441	441	441	100	441	0	Homo sapiens, clone RP11-113C3, complete sequence	17488686	AC020679.7	153077	1	441	74387
GYY|c13962_g1	226	587680626	KF941199.1	2985	1	226	2036	2261	226	226	226	100	226	2.07355e-113	Homo sapiens isolate 3b satellite DYZ1 sequence	587680624	KF941197.1	3601	1	226	2652	2877	226	226	226	100	226	2.07355e-113	Homo sapiens isolate 2b satellite DYZ1 sequence	587680623	KF941196.1	3571	1	226	2622	2847	226	226	226	100	226	2.07355e-113	Homo sapiens isolate 2a satellite DYZ1 sequence	587680620	KF941193.1	3601	1	226	2652
GYY|c39272_g1	328	899729770	CP012127.1	4609522	1	328	2898636	2898963	328	328	328	100	328	6.26773e-170	Escherichia coli strain DH1Ec169, complete genome	899725419	CP012126.1	4612363	1	328	2902101	2902428	328	328	328	100	328	6.26773e-170	Escherichia coli strain DH1Ec104, complete genome	899721066	CP012125.1	4614223	1	328	2902100	2902427	328	328	328	100	328	6.26773e-170	Escherichia coli strain DH1Ec095, complete genome	857137982	CP011495.1	4678046	1	328	4166207
GYY|c29441_g1	256	340139079	NG_029448.1	33639	1	256	29228	29483	256	256	256	100	256	5.01386e-130	Homo sapiens serum/glucocorticoid regulated kinase 2 (SGK2), RefSeqGene on chromosome 20	9408718	Z98752.16	84323	1	256	60619	60874	256	256	256	100	256	5.01386e-130	Human DNA sequence from clone RP1-138B7 on chromosome 20q13.12, complete sequence	164695850	AK308502.1	1736	104	256	1135	1287	153	153	153	100	153	9.06895e-73	Homo sapiens cDNA, FLJ98543	821010757	XR_001116804.1	2154	103	256	1177
GYY|c7897_g1	421	255554155	XM_002518072.1	1491	6	301	486	781	299	218	218	72.9097	53	6.13448e-17	Ricinus communis glutathione reductase, putative, mRNA
GYY|c24054_g1	337	163965398	NG_007273.1	28840	1	337	14836	15172	337	337	337	100	337	6.41342e-175	Homo sapiens Janus kinase 3 (JAK3), RefSeqGene (LRG_77) on chromosome 19	21263105	AF513860.1	21323	1	337	8640	8976	337	337	337	100	337	6.41342e-175	Homo sapiens Janus kinase 3 (a protein tyrosine kinase, leukocyte) (JAK3) gene, complete cds	4558769	AC007201.1	41006	1	337	17586	17922	337	337	337	100	337	6.41342e-175	Homo sapiens chromosome 19, cosmid R34383, complete sequence	125991811	AC190237.4	159753	1	337	71275
GYY|c30201_g1	289	23355568	AC131156.6	34123	1	289	3453	3741	289	289	289	100	289	2.60321e-148	Homo sapiens 3 BAC RP11-78H24 (Roswell Park Cancer Institute Human BAC Library) complete sequence	296785147	AC239370.3	165621	2	289	28358	28645	288	276	276	95.8333	252	9.63153e-128	Chlorocebus aethiops BAC clone CH252-430L9 from chromosome 3, complete sequence	354792578	JN957079.1	39144	2	173	30018	30189	177	139	139	78.5311	58	6.72514e-20	Mus musculus targeted KO-first, conditional ready, lacZ-tagged mutant allele Etv5:tm1a(KOMP)Wtsi; transgenic	354780707	JN945208.1	39135	2	173	30009
GYY|c32167_g1	265	899729770	CP012127.1	4609522	1	265	1222094	1222358	265	265	265	100	265	5.17945e-135	Escherichia coli strain DH1Ec169, complete genome	899725419	CP012126.1	4612363	1	265	1223354	1223618	265	265	265	100	265	5.17945e-135	Escherichia coli strain DH1Ec104, complete genome	899721066	CP012125.1	4614223	1	265	1223354	1223618	265	265	265	100	265	5.17945e-135	Escherichia coli strain DH1Ec095, complete genome	857137982	CP011495.1	4678046	1	265	2498037
GYY|c15332_g1	3012	403171925	XM_003331059.2	2666	793	2850	173	2230	2079	1591	1591	76.5272	594	0	Puccinia graminis f. sp. tritici CRL 75-36-700-3 translation initiation factor eIF-3 subunit 9 (PGTG_13070), mRNA
GYY|c26504_g1	216	255946637	XM_002564040.1	459	4	216	159	371	213	197	197	92.4883	165	1.59751e-79	Penicillium chrysogenum Wisconsin 54-1255 hypothetical protein (Pc22g00410) mRNA, complete cds	211591067	AM920437.1	6387817	43	216	91723	91896	174	160	160	91.954	132	3.53217e-61	Penicillium chrysogenum Wisconsin 54-1255 complete genome, contig Pc00c22
GYY|c6394_g1	410	20145903	AL359742.15	86196	1	410	83998	84407	410	410	410	100	410	0	Human DNA sequence from clone RP11-125A15 on chromosome 1, complete sequence	21693600	AF524947.1	47770	1	410	24888	25297	410	409	409	99.7561	407	0	Homo sapiens ADP-ribosyltransferase (NAD+; poly (ADP-ribose) polymerase) (ADPRT) gene, complete cds	11414602	AL359704.9	171501	1	211	171291	171501	211	211	211	100	211	8.78155e-105	Human DNA sequence from clone RP11-118H4 on chromosome 1, complete sequence	178173	M29771.1	168	196	363	1
GYY|c38935_g1	363	36787718	BX571874.1	349907	26	363	105831	106168	339	328	328	96.7552	305	4.27988e-157	Photorhabdus luminescens subsp. laumondii TTO1 complete genome; segment 16/17	822095036	CP011104.1	5147098	45	363	2362695	2363011	319	300	300	94.0439	261	1.23281e-132	Photorhabdus temperata subsp. thracensis strain DSM 15199, complete genome	253778933	FM162591.1	5064808	26	363	4723783	4724116	340	306	306	90	234	1.25926e-117	Photorhabdus asymbiotica ATCC43949 complete genome	211638349	FM211050.1	129980	26	363	64783
GYY|c18279_g1	3446	597997848	XM_007367683.1	2526	1252	2090	880	1732	864	638	638	73.8426	168	6.35541e-80	Dichomitus squalens LYAD-421 SS1 L-glutamine D-fructose 6-phosphate amidotansferase (DICSQDRAFT_181912), mRNA	589272719	XM_007002028.1	2642	1249	2350	1157	2261	1117	801	801	71.7099	155	1.07104e-72	Tremella mesenterica DSM 1558 hypothetical protein (TREMEDRAFT_70994), mRNA	698997853	XM_009857606.1	4318	1455	1994	1319	1858	549	396	396	72.1311	81	1.46615e-31	Neurospora tetrasperma FGSC 2508 glucosamine-fructose-6-phosphate aminotransferase mRNA	367042917	XM_003651791.1	2699	1323	1994	1026
GYY|c39655_g1	242	5791539	AL078607.5	12070	1	242	8551	8792	242	242	242	100	242	2.8482e-122	Human DNA sequence from clone RP4-619N21 on chromosome 22, complete sequence
GYY|c24185_g1	336	229442310	BC172878.1	3150	1	336	1681	2016	336	336	336	100	336	2.29909e-174	Synthetic construct Homo sapiens clone IMAGE:9094454 spen homolog, transcriptional regulator (SPEN) gene, partial cds	168273121	AB384544.1	10886	1	336	4888	5223	336	336	336	100	336	2.29909e-174	Synthetic construct DNA, clone: pF1KA0929, Homo sapiens SPEN gene for spen homolog, transcriptional regulator, complete cds, without stop codon, in Flexi system	4455444	AL034555.2	86897	1	336	47369	47704	336	336	336	100	336	2.29909e-174	Human DNA sequence from clone RP1-134O19 on chromosome 1p36.11-36.33, complete sequence	14790189	NM_015001.2	12227	1	336	5206
GYY|c40860_g1	222	568885967	XM_006495425.1	456	1	222	130	351	222	222	222	100	222	3.39823e-111	PREDICTED: Citrus sinensis zinc finger A20 and AN1 domain-containing stress-associated protein 3-like (LOC102607438), partial mRNA	568869512	XM_006487904.1	1095	1	222	769	990	222	222	222	100	222	3.39823e-111	PREDICTED: Citrus sinensis zinc finger A20 and AN1 domain-containing stress-associated protein 3-like (LOC102616053), mRNA	567863217	XM_006424200.1	1709	1	222	780	1001	222	216	216	97.2973	204	3.44666e-101	Citrus clementina hypothetical protein (CICLE_v10029439mg) mRNA, complete cds	694375093	XM_009366026.1	920	1	123	567
GYY|c37644_g1	229	767891010	XR_959491.1	2714	1	229	1856	2084	229	229	229	100	229	4.52572e-115	PREDICTED: Homo sapiens dual specificity phosphatase 8 pseudogene 3 (DUSP8P3), misc_RNA	665506189	AC255527.1	226628	1	229	37106	37334	229	229	229	100	229	4.52572e-115	Homo sapiens chromosome 10 clone CH17-24J18, complete sequence	489917751	AC254101.3	194254	1	229	103608	103836	229	229	229	100	229	4.52572e-115	Homo sapiens BAC clone CH17-263E1 from chromosome 10, complete sequence	477507259	AC254313.3	226979	1	229	37293
GYY|c29940_g1	502	576598002	KF866300.1	127770	1	502	50239	50740	502	501	501	99.8008	499	0	Juniperus virginiana chloroplast, complete genome	576597919	KF866299.1	127774	1	502	50103	50604	502	501	501	99.8008	499	0	Juniperus scopulorum chloroplast, complete genome	576597836	KF866298.1	127744	1	502	50392	50893	502	501	501	99.8008	499	0	Juniperus monosperma chloroplast, complete genome	576597753	KF866297.1	127659	1	502	50342
GYY|c25796_g1	283	748517921	XM_011126787.1	258	79	283	54	258	205	205	205	100	205	1.26053e-101	Arthrobotrys oligospora ATCC 24927 hypothetical protein mRNA
GYY|c38650_g1	240	748503260	XM_011123416.1	597	1	240	317	556	240	240	240	100	240	3.64913e-121	Arthrobotrys oligospora ATCC 24927 hypothetical protein mRNA
GYY|c30349_g1	203	130494461	NM_021713.2	1480	1	203	513	715	203	203	203	100	203	1.11568e-100	Mus musculus melanocyte proliferating gene 1 (Myg1), mRNA	12850465	AK013232.1	1136	1	203	459	661	203	203	203	100	203	1.11568e-100	Mus musculus 10, 11 days embryo whole body cDNA, RIKEN full-length enriched library, clone:2810433J21 product:MYG1 PROTEIN (GAMM1 PROTEIN) homolog [Mus musculus], full insert sequence	12835155	AK004104.1	1165	1	203	488	690	203	203	203	100	203	1.11568e-100	Mus musculus 18-day embryo whole body cDNA, RIKEN full-length enriched library, clone:1110035C09 product:melanocyte prolifeating gene 1, full insert sequence	12832800	AK002656.1	1164	1	203	488
GYY|c15425_g1	678	156106270	EU053989.1	49761	55	665	46631	47237	612	534	534	87.2549	375	0	Phaeosphaeria nodorum SN15 mitochondrion, complete genome	702073470	FO905844.1	99119	57	678	23593	24214	624	532	532	85.2564	346	1.34863e-179	Leptosphaeria biglobosa Thlaspii ibcn65_scaffold00057 complete sequence	702066528	FO905608.1	88608	57	654	73373	73971	601	515	515	85.6905	340	2.91927e-176	Leptosphaeria biglobosa brassicae b35_scaffold00056 complete sequence	754252124	KM382246.1	39030	169	670	4589
GYY|c17100_g1	301	20386829	AL592114.13	189023	1	301	186120	186419	301	282	282	93.6877	243	1.01546e-122	Human DNA sequence from clone RP11-203F10 on chromosome 1, complete sequence	426214711	NG_005331.4	742	1	247	14	260	247	233	233	94.332	205	1.35128e-101	Homo sapiens ribosomal protein L21 pseudogene 19 (RPL21P19) on chromosome 1	62087779	AB209100.1	593	1	222	1	222	222	210	210	94.5946	186	4.92933e-91	Homo sapiens mRNA for ribosomal protein L21 variant protein	223890327	NG_009681.2	754	1	158	101
GYY|c31162_g1	206	255951367	XM_002566405.1	198	1	183	16	198	185	174	174	94.0541	150	3.29328e-71	Penicillium chrysogenum Wisconsin 54-1255 hypothetical protein (Pc22g25660) mRNA, complete cds	317139833	XM_003189157.1	684	1	182	64	245	184	166	166	90.2174	128	5.58935e-59	Aspergillus oryzae RIB40 60S ribosomal protein L29, partial mRNA	121703114	XM_001269821.1	198	1	182	16	197	184	166	166	90.2174	128	5.58935e-59	Aspergillus clavatus NRRL 1 60S ribosomal protein L29, partial mRNA	84573785	AB226085.1	703	1	182	68
GYY|c37832_g1	269	823136632	XM_012612628.1	3875	1	269	2822	3090	269	225	225	83.6431	137	7.52515e-64	PREDICTED: Gossypium raimondii ubiquitin carboxyl-terminal hydrolase 12 (LOC105786264), transcript variant X2, mRNA	823136630	XM_012612627.1	3962	1	269	2822	3090	269	225	225	83.6431	137	7.52515e-64	PREDICTED: Gossypium raimondii ubiquitin carboxyl-terminal hydrolase 12 (LOC105786264), transcript variant X1, mRNA	720086424	XM_010245533.1	2182	1	269	850	1118	272	227	227	83.4559	134	3.50111e-62	PREDICTED: Nelumbo nucifera ubiquitin carboxyl-terminal hydrolase 13-like (LOC104587807), partial mRNA	645251825	XM_008233629.1	4146	1	269	2901
GYY|c30011_g1	205	594021558	KF988865.1	2285	1	205	427	631	205	205	205	100	205	8.72557e-102	Camellia sinensis isolate Flu-down 1 cultivar Fudingdabai heat shock protein mRNA, complete cds	189380222	EU714122.1	2288	1	205	480	684	205	205	205	100	205	8.72557e-102	Camellia sinensis heat shock protein 70 mRNA, complete cds	255573626	XM_002527690.1	2627	1	203	477	679	203	180	180	88.67	134	2.5673e-62	Ricinus communis heat shock protein, putative, mRNA	571439425	XM_006574794.1	2096	4	197	305
GYY|c35353_g1	249	568829854	XM_006469168.1	1817	1	249	382	630	249	249	249	100	249	3.78094e-126	PREDICTED: Citrus sinensis protein TIFY 6B-like (LOC102623985), mRNA	567911750	XM_006448126.1	1844	1	249	316	564	249	249	249	100	249	3.78094e-126	Citrus clementina hypothetical protein (CICLE_v10015656mg) mRNA, complete cds	567911748	XM_006448125.1	1736	1	249	316	564	249	249	249	100	249	3.78094e-126	Citrus clementina hypothetical protein (CICLE_v10015656mg) mRNA, complete cds
GYY|c41019_g1	240	18042355	AC097477.2	59853	1	240	43051	43290	240	240	240	100	240	3.64913e-121	Homo sapiens BAC clone RP11-112L18 from 4, complete sequence
GYY|c7810_g1	289	255953324	XM_002567369.1	1191	1	284	847	1130	287	242	242	84.3206	149	1.74213e-70	Penicillium chrysogenum Wisconsin 54-1255 hypothetical protein (Pc21g03510) mRNA, complete cds	211588786	AM920436.1	5624362	1	275	844674	844948	278	234	234	84.1727	143	3.77104e-67	Penicillium chrysogenum Wisconsin 54-1255 complete genome, contig Pc00c21	758639	X85984.1	2266	1	278	1777	2057	285	234	234	82.1053	126	1.06343e-57	P.roqueforti aspA gene	119478345	XM_001259354.1	1188	1	284	844
GYY|c17361_g1	1744	403176699	XM_003335279.2	1980	181	1574	467	1860	1399	1105	1105	78.985	512	0	Puccinia graminis f. sp. tritici CRL 75-36-700-3 citrate synthase (PGTG_17180), mRNA	667660784	XM_008604002.1	1419	351	815	775	1233	473	333	333	70.4017	42	3.51789e-10	Beauveria bassiana ARSEF 2860 Citrate synthase partial mRNA	629709540	XM_007819826.1	1419	748	784	806	842	37	36	36	97.2973	34	9.85048e-06	Metarhizium robertsii ARSEF 23 citrate-synthase mRNA	295039428	FN796521.1	1327	748	784	664
GYY|c38199_g1	312	224028290	NG_003108.2	3556	1	312	1954	2265	312	312	312	100	312	4.64776e-161	Homo sapiens BRAF pseudogene 1 (BRAFP1) on chromosome X	7656624	AC020717.3	166434	1	312	154756	155067	312	312	312	100	312	4.64776e-161	Homo sapiens BAC clone RP11-451L9 from Xq23, complete sequence	426396473	XR_177220.1	2307	1	312	1721	2032	312	309	309	99.0385	303	4.68075e-156	PREDICTED: Gorilla gorilla gorilla serine/threonine-protein kinase B-raf-like (LOC101137993), misc_RNA	817356906	XM_012447514.1	9416	1	312	1736
GYY|c34067_g1	211	748483854	XM_011119746.1	315	1	211	55	265	211	211	211	100	211	4.1708e-105	Arthrobotrys oligospora ATCC 24927 hypothetical protein mRNA
GYY|c5793_g1	389	330921089	XM_003299232.1	957	16	300	547	831	286	240	240	83.9161	147	3.13389e-69	Pyrenophora teres f. teres 0-1 hypothetical protein, mRNA
GYY|c19073_g1	3097	599108380	XM_007383477.1	1768	890	1600	388	1098	720	542	542	75.2778	177	5.66474e-85	Punctularia strigosozonata HHB-11173 SS5 delta9-fatty acid desaturase (PUNSTDRAFT_52308), mRNA	326506753	AK360209.1	2220	963	1590	499	1126	637	485	485	76.1381	172	3.4093e-82	Hordeum vulgare subsp. vulgare mRNA for predicted protein, complete cds, clone: NIASHv1112P02	374713539	JN873145.1	1434	963	1590	293	920	634	466	466	73.5016	124	1.6433e-55	Cunninghamella echinulata delta 9-fatty acid desaturase (d9dmb) mRNA, complete cds	615465133	XM_007599129.1	1434	963	1589	276
GYY|c11303_g1	633	628070406	XM_007701667.1	1674	29	586	1037	1597	569	429	429	75.3954	139	1.47605e-64	Cochliobolus sativus ND90Pr hypothetical protein mRNA	702066567	FO905647.1	731543	275	591	450484	450803	323	250	250	77.3994	99	2.54084e-42	Leptosphaeria biglobosa brassicae b35_scaffold00017 complete sequence
GYY|c26739_g1	325	224809238	NG_011443.1	252549	1	325	118741	119065	325	325	325	100	325	2.88644e-168	Homo sapiens ets variant 6 (ETV6), RefSeqGene (LRG_609) on chromosome 12	15021965	AC084430.13	72022	1	325	1476	1800	325	325	325	100	325	2.88644e-168	Homo sapiens 12p BAC RP11-96B19 (Roswell Park Cancer Institute Human BAC Library) complete sequence	14578073	AC084358.19	169949	1	325	200	524	325	325	325	100	325	2.88644e-168	Homo sapiens 12p BAC RP11-418C2 (Roswell Park Cancer Institute Human BAC Library) complete sequence	1764141	U81834.1	36558	1	322	34814
GYY|c26658_g1	235	170560906	EU567146.1	10999	1	235	1796	2030	235	235	235	100	235	2.15445e-118	Homo sapiens solute carrier family 22 (organic anion transporter), member 6 (SLC22A6) gene, complete cds	14245764	AP001858.4	210723	1	235	9375	9609	235	235	235	100	235	2.15445e-118	Homo sapiens genomic DNA, chromosome 11q clone:RP11-959F10, complete sequence	7242613	AJ249369.1	8635	1	235	1438	1673	236	235	235	99.5763	232	1.00237e-116	Homo sapiens OAT1 gene, exons 1-10	148369012	AC202685.4	137423	1	235	103671
GYY|c30057_g1	677	899729770	CP012127.1	4609522	1	677	2763404	2764080	677	677	677	100	677	0	Escherichia coli strain DH1Ec169, complete genome	899725419	CP012126.1	4612363	1	677	2766869	2767545	677	677	677	100	677	0	Escherichia coli strain DH1Ec104, complete genome	899721066	CP012125.1	4614223	1	677	2766868	2767544	677	677	677	100	677	0	Escherichia coli strain DH1Ec095, complete genome	857137982	CP011495.1	4678046	1	677	4030973
GYY|c28219_g1	296	255652904	NG_012634.1	242504	1	296	165636	165931	296	296	296	100	296	3.43515e-152	Homo sapiens low density lipoprotein receptor-related protein 2 (LRP2), RefSeqGene on chromosome 2	19034071	AC007556.3	167358	1	296	109698	109993	296	296	296	100	296	3.43515e-152	Homo sapiens BAC clone RP11-18C9 from 2, complete sequence	767918156	XM_011511185.1	10146	1	190	8423	8612	190	190	190	100	190	2.89082e-93	PREDICTED: Homo sapiens low density lipoprotein receptor-related protein 2 (LRP2), transcript variant X3, mRNA	767918154	XM_011511184.1	13248	1	190	5935
GYY|c34671_g1	219	242384603	FP098202.1	711	1	218	219	436	218	218	218	100	218	5.59666e-109	Phyllostachys edulis cDNA clone: bbasst002j17, full insert sequence	242384544	FP098143.1	688	1	218	217	434	218	218	218	100	218	5.59666e-109	Phyllostachys edulis cDNA clone: bphyst005n18, full insert sequence	242382443	FP097230.1	697	1	218	221	438	218	218	218	100	218	5.59666e-109	Phyllostachys edulis cDNA clone: bphyst006i13, full insert sequence	242387040	FP094293.1	738	1	218	221
GYY|c26834_g1	234	615404601	XM_007581369.1	1521	1	234	1276	1509	235	211	211	89.7872	162	8.15957e-78	Neofusicoccum parvum UCRNP2 putative diacylglycerol o-acyltransferase protein mRNA	189205516	XM_001939058.1	1536	1	234	1291	1524	236	181	181	76.6949	69	4.07458e-26	Pyrenophora tritici-repentis Pt-1C-BFP diacylglycerol O-acyltransferase 2A, mRNA	330929471	XM_003302603.1	1536	1	234	1291	1524	237	181	181	76.3713	66	1.89572e-24	Pyrenophora teres f. teres 0-1 hypothetical protein, mRNA	631390039	XM_007931209.1	1272	17	119	1046
GYY|c28841_g1	281	36787140	BX571872.1	348498	1	281	105898	106178	281	267	267	95.0178	239	1.57242e-120	Photorhabdus luminescens subsp. laumondii TTO1 complete genome; segment 14/17
GYY|c29948_g1	264	270135176	BT102128.1	804	1	264	529	792	264	257	257	97.3485	243	8.75266e-123	Picea glauca clone GQ0166_P04 mRNA sequence	628221702	XM_007716759.1	1065	131	243	952	1064	113	103	103	91.1504	83	7.6851e-34	Bipolaris zeicola 26-R-13 hypothetical protein partial mRNA	628067638	XM_007700323.1	1623	130	244	1509	1623	115	104	104	90.4348	82	2.76406e-33	Cochliobolus sativus ND90Pr hypothetical protein partial mRNA	627918094	XM_007694017.1	1311	142	243	1201
GYY|c22959_g1	259	36785115	BX571865.1	348813	1	259	285548	285806	259	225	225	86.8726	157	5.49254e-75	Photorhabdus luminescens subsp. laumondii TTO1 complete genome; segment 7/17	822095036	CP011104.1	5147098	20	259	4800011	4800250	240	200	200	83.3333	120	2.03217e-54	Photorhabdus temperata subsp. thracensis strain DSM 15199, complete genome
GYY|c27505_g1	203	702073479	FO905853.1	145144	12	126	83158	83272	115	95	95	82.6087	55	2.09066e-18	Leptosphaeria biglobosa Thlaspii ibcn65_scaffold00048 complete sequence
GYY|c30041_g1	259	157065019	EU117418.1	948	1	259	191	449	259	258	258	99.6139	256	5.08132e-130	Acanthopagrus latus elastase-like serine protease mRNA, complete cds	157065017	EU117417.1	934	1	259	191	449	259	258	258	99.6139	256	5.08132e-130	Spondyliosoma cantharus elastase-like serine protease mRNA, complete cds	157065021	EU117419.1	954	1	259	191	449	259	255	255	98.4556	247	5.11739e-125	Pagrus major elastase-like serine protease mRNA, complete cds	311102195	HM754484.1	501	1	259	5
GYY|c30848_g1	355	568855048	XM_006481060.1	2250	1	355	1551	1905	355	352	352	99.1549	346	6.74527e-180	PREDICTED: Citrus sinensis uncharacterized LOC102608338 (LOC102608338), mRNA	567873826	XM_006429440.1	2255	1	355	1549	1903	355	350	350	98.5915	340	1.46009e-176	Citrus clementina hypothetical protein (CICLE_v10011494mg) mRNA, complete cds	566210128	XM_002323600.2	1530	1	355	1056	1413	359	288	288	80.2228	143	4.74327e-67	Populus trichocarpa hypothetical protein (POPTR_0016s13580g) mRNA, complete cds	821594490	LN846354.1	22682783	2	355	16385328
GYY|c16529_g1	761	694322276	XM_009353999.1	835	126	628	85	590	507	388	388	76.5286	147	6.39782e-69	PREDICTED: Pyrus x bretschneideri translationally-controlled tumor protein homolog (LOC103943662), mRNA	658049184	XM_008362054.1	820	126	628	81	586	508	388	388	76.378	146	2.30107e-68	PREDICTED: Malus x domestica translationally-controlled tumor protein homolog (LOC103423984), mRNA	659099461	XM_008452389.1	879	133	627	86	583	504	386	386	76.5873	142	3.8505e-66	PREDICTED: Cucumis melo translationally-controlled tumor protein homolog (LOC103492149), mRNA	657996562	XM_008392430.1	830	126	628	83
GYY|c31610_g1	321	852798905	XM_013033438.1	1296	261	319	258	317	60	56	56	93.3333	47	9.85644e-14	PREDICTED: Dipodomys ordii G2/mitotic-specific cyclin-B1-like (LOC105998647), mRNA	189189695	XM_001931152.1	7416	264	321	4975	5032	58	54	54	93.1034	46	3.54501e-13	Pyrenophora tritici-repentis Pt-1C-BFP predicted protein, mRNA	126135877	XM_001384426.1	2943	263	321	2255	2313	59	54	54	91.5254	44	4.58575e-12	Scheffersomyces stipitis CBS 6054 hyphally-regulated cell wall protein partial mRNA	126091161	CP000498.1	1803401	263	321	843267
GYY|c38903_g1	212	19310333	AC084149.5	64234	1	212	54565	54776	212	212	212	100	212	1.16612e-105	Homo sapiens BAC clone RP11-221F12 from 2, complete sequence
GYY|c22529_g1	318	685042717	LN591242.1	745782	11	318	644754	645048	314	249	249	79.2994	106	1.55329e-46	Cyprinus carpio genome assembly common carp genome ,scaffold 000029030
GYY|c36215_g1	254	685270778	XM_009128171.1	692	96	245	251	400	150	124	124	82.6667	72	9.57848e-28	PREDICTED: Brassica rapa mitochondrial pyruvate carrier 1-like (LOC103851326), mRNA
GYY|c126_g1	344	629684384	XM_007809297.1	630	283	344	402	463	62	61	61	98.3871	59	2.27156e-20	Metarhizium acridum CQMa 102 Vacuolar ATP synthase 16 kDa proteolipid subunit partial mRNA	629721518	XM_007823584.1	489	283	344	402	463	62	60	60	96.7742	56	1.05686e-18	Metarhizium robertsii ARSEF 23 vacuolar ATP synthase subunit C mRNA	627824088	XM_007686439.1	441	283	344	357	418	62	60	60	96.7742	56	1.05686e-18	Bipolaris oryzae ATCC 44560 hypothetical protein partial mRNA	629665894	XM_007797051.1	498	283	344	414
GYY|c1586_g1	697	768018259	XM_005260545.2	5735	1	697	1109	1805	697	697	697	100	697	0	PREDICTED: Homo sapiens zinc finger protein 217 (ZNF217), transcript variant X3, mRNA	768018254	XM_011529036.1	5881	1	697	1255	1951	697	697	697	100	697	0	PREDICTED: Homo sapiens zinc finger protein 217 (ZNF217), transcript variant X2, mRNA	768018251	XM_006723875.2	5919	1	697	1293	1989	697	697	697	100	697	0	PREDICTED: Homo sapiens zinc finger protein 217 (ZNF217), transcript variant X1, mRNA	649104214	KJ892426.1	3279	1	697	679
GYY|c40300_g1	276	10045328	AL157713.10	167292	1	276	38065	38340	276	276	276	100	276	4.16424e-141	Human DNA sequence from clone RP11-110J1 on chromosome 1q23.3-24.3, complete sequence
GYY|c15418_g2	1004	403158182	XM_003307456.2	1639	183	889	198	904	707	550	550	77.7935	236	2.8605e-118	Puccinia graminis f. sp. tritici CRL 75-36-700-3 hypothetical protein (PGTG_00454), mRNA	576044385	XM_006696003.1	927	279	894	178	793	626	446	446	71.246	76	2.51161e-29	Chaetomium thermophilum var. thermophilum DSM 1495 putative prohibitin protein (CTHT_0057460), partial mRNA	667833379	XM_007782669.1	939	266	878	162	771	623	444	444	71.2681	74	3.24897e-28	Coniosporium apollinis CBS 100218 hypothetical protein partial mRNA	389624650	XM_003709931.1	1273	350	479	440
GYY|c26582_g1	297	270140347	BT107299.1	1198	5	166	591	752	162	141	141	87.037	99	1.12019e-42	Picea glauca clone GQ03105_H16 mRNA sequence	116793540	EF087545.1	1144	5	166	754	915	162	140	140	86.4198	96	5.21173e-41	Picea sitchensis clone WS02751_M23 unknown mRNA	720057863	XM_010275800.1	1827	2	159	1481	1638	158	130	130	82.2785	74	8.84533e-29	PREDICTED: Nelumbo nucifera 4-hydroxyphenylpyruvate dioxygenase (LOC104609470), mRNA
GYY|c15501_g1	2041	403161554	XM_003321831.2	1520	751	1262	760	1271	512	420	420	82.0312	236	5.91378e-118	Puccinia graminis f. sp. tritici CRL 75-36-700-3 hypothetical protein (PGTG_03416), mRNA
GYY|c36025_g1	216	261278329	NG_013089.1	31738	1	216	3612	3827	216	216	216	100	216	7.1236e-108	Homo sapiens coiled-coil and C2 domain containing 1A (CC2D1A), RefSeqGene on chromosome 19	15451676	AC020916.8	214530	1	216	117894	118109	216	216	216	100	216	7.1236e-108	Homo sapiens chromosome 19 clone CTD-3252C9, complete sequence	635036521	XM_007995496.1	2956	1	109	413	521	109	107	107	98.1651	103	4.66716e-45	PREDICTED: Chlorocebus sabaeus chromosome 6 open reading frame, human C19orf57 (C6H19orf57), transcript variant X4, mRNA	544509200	XM_005588215.1	2764	1	109	304
GYY|c37463_g1	311	342349324	NG_029619.1	386975	1	311	295140	295450	311	311	311	100	311	1.66564e-160	Homo sapiens neurotrophic tyrosine kinase, receptor, type 3 (NTRK3), RefSeqGene on chromosome 15	15028563	AC023844.6	188788	1	311	28376	28686	311	311	311	100	311	1.66564e-160	Homo sapiens chromosome 15, clone RP11-427O16, complete sequence	11693408	AC021677.4	177762	1	311	16110	16420	311	311	311	100	311	1.66564e-160	Homo sapiens chromosome 15, clone RP11-62D2, complete sequence
GYY|c35918_g1	1152	36788042	BX571875.1	124056	1	1152	54342	55493	1152	1096	1096	95.1389	984	0	Photorhabdus luminescens subsp. laumondii TTO1 complete genome; segment 17/17	822095036	CP011104.1	5147098	1	1152	1837516	1838667	1152	1066	1066	92.5347	894	0	Photorhabdus temperata subsp. thracensis strain DSM 15199, complete genome	253778933	FM162591.1	5064808	1	1152	5011554	5012705	1152	1047	1047	90.8854	837	0	Photorhabdus asymbiotica ATCC43949 complete genome	733160500	LN681227.1	4432103	15	1150	135315
GYY|c29512_g1	262	568820347	XM_006464621.1	2077	1	262	104	365	262	262	262	100	262	2.3786e-133	PREDICTED: Citrus sinensis probable ADP-ribosylation factor GTPase-activating protein AGD5-like (LOC102628167), transcript variant X2, mRNA	568820345	XM_006464620.1	2145	1	262	104	365	262	262	262	100	262	2.3786e-133	PREDICTED: Citrus sinensis probable ADP-ribosylation factor GTPase-activating protein AGD5-like (LOC102628167), transcript variant X1, mRNA	567919965	XM_006451926.1	2164	1	262	109	370	262	262	262	100	262	2.3786e-133	Citrus clementina hypothetical protein (CICLE_v10008023mg) mRNA, complete cds	567919963	XM_006451925.1	2765	1	262	109
GYY|c40328_g1	288	899729770	CP012127.1	4609522	1	288	3158237	3158524	288	288	288	100	288	9.32623e-148	Escherichia coli strain DH1Ec169, complete genome	899725419	CP012126.1	4612363	1	288	3161702	3161989	288	288	288	100	288	9.32623e-148	Escherichia coli strain DH1Ec104, complete genome	899721066	CP012125.1	4614223	1	288	3161701	3161988	288	288	288	100	288	9.32623e-148	Escherichia coli strain DH1Ec095, complete genome	857137982	CP011495.1	4678046	1	288	4434041
GYY|c30675_g1	216	768009130	XR_935832.1	4233	1	216	149	364	216	216	216	100	216	7.1236e-108	PREDICTED: Homo sapiens zinc finger protein 808 (ZNF808), transcript variant X7, misc_RNA	768009123	XM_005258909.2	3220	1	216	235	450	216	216	216	100	216	7.1236e-108	PREDICTED: Homo sapiens zinc finger protein 808 (ZNF808), transcript variant X6, mRNA	768009120	XR_935831.1	4424	1	216	340	555	216	216	216	100	216	7.1236e-108	PREDICTED: Homo sapiens zinc finger protein 808 (ZNF808), transcript variant X5, misc_RNA	768009117	XM_011526954.1	3220	1	216	235
GYY|c36700_g1	230	403165051	XM_003325032.2	1890	40	230	983	1173	191	165	165	86.3874	113	1.38654e-50	Puccinia graminis f. sp. tritici CRL 75-36-700-3 CMGC/MAPK protein kinase (PGTG_06617), mRNA	302584013	HM535614.1	2347	4	127	1126	1249	124	102	102	82.2581	58	5.20311e-20	Puccinia striiformis f. sp. tritici strain CYR32 MAP kinase 1 gene, complete cds	323721369	HQ851366.1	1251	73	188	553	668	119	97	97	81.5126	50	1.45693e-15	Cochliobolus lunatus cell wall integrity MAP kinase (clm1) mRNA, complete cds	628194546	XM_007711287.1	3045	73	188	547
GYY|c27718_g1	274	295293233	NG_017198.1	322836	1	274	262619	262892	274	274	274	100	274	5.34244e-140	Homo sapiens Rho guanine nucleotide exchange factor (GEF) 28 (ARHGEF28), RefSeqGene on chromosome 5	19774462	AC093283.3	206254	1	274	100503	100776	274	274	274	100	274	5.34244e-140	Homo sapiens chromosome 5 clone RP11-428C6, complete sequence	850490465	CP011901.1	71803284	19	274	7771386	7771641	257	222	222	86.3813	152	3.52506e-72	Ovis canadensis canadensis isolate 43U chromosome 16 sequence	821024740	XM_004091242.2	5222	166	274	2079
GYY|c28053_g1	248	7662680	AF053330.2	2070	1	248	390	637	248	244	244	98.3871	236	6.34227e-119	Sparus aurata glucokinase (GK) mRNA, complete cds	7211439	AF169368.1	2056	1	248	388	635	248	244	244	98.3871	236	6.34227e-119	Sparus aurata glucokinase mRNA, complete cds	374351733	JQ040528.1	2080	4	248	394	638	245	232	232	94.6939	206	3.01407e-102	Lateolabrax japonicus glucokinase (GK) mRNA, complete cds	736231934	XM_010784332.1	2246	1	248	549
GYY|c9229_g1	473	628063809	XM_007699111.1	966	1	437	147	583	437	343	343	78.4897	155	1.38328e-73	Cochliobolus sativus ND90Pr hypothetical protein mRNA
GYY|c1313_g1	416	299890910	AC239881.3	33668	1	416	12622	13037	416	416	416	100	416	0	Homo sapiens FOSMID clone COR2A-DD0002SNNNU_C4 from chromosome 19, complete sequence	241982877	AC234699.3	43322	1	416	42072	42487	416	416	416	100	416	0	Homo sapiens FOSMID clone ABC10-44530800K19 from chromosome 19, complete sequence	28191395	AC016590.7	117899	1	416	60423	60838	416	416	416	100	416	0	Homo sapiens chromosome 19 clone CTD-3220F14, complete sequence	767899651	XM_011508857.1	2057	1	416	353
GYY|c24840_g1	201	568882764	XM_006494117.1	2343	1	201	1732	1932	201	197	197	98.01	189	6.68321e-93	PREDICTED: Citrus sinensis inositol transporter 1-like (LOC102619380), mRNA	567901169	XM_006443010.1	4498	1	201	3805	4005	201	197	197	98.01	189	6.68321e-93	Citrus clementina hypothetical protein (CICLE_v10020116mg) mRNA, complete cds	567901167	XM_006443009.1	2311	1	201	1618	1818	201	197	197	98.01	189	6.68321e-93	Citrus clementina hypothetical protein (CICLE_v10020116mg) mRNA, complete cds	567901165	XM_006443008.1	2456	1	201	1763
GYY|c455_g1	451	189206338	XM_001939469.1	686	16	450	109	543	441	371	371	84.127	225	1.60638e-112	Pyrenophora tritici-repentis Pt-1C-BFP thioredoxin, mRNA	330931476	XM_003303372.1	477	53	448	75	470	398	340	340	85.4271	222	7.47377e-111	Pyrenophora teres f. teres 0-1 hypothetical protein, mRNA	636588574	XM_008027435.1	1078	50	451	214	615	405	335	335	82.716	192	3.5518e-94	Setosphaeria turcica Et28A hypothetical protein mRNA	628056812	XM_007696919.1	477	50	451	72
GYY|c39293_g1	203	18653786	AC105254.3	176840	1	203	7489	7691	203	203	203	100	203	1.11568e-100	Homo sapiens BAC clone RP11-647P12 from 4, complete sequence	817315621	XM_012473063.1	9122	1	85	723	807	85	85	85	100	85	4.39923e-35	PREDICTED: Aotus nancymaae neuron-derived neurotrophic factor (NDNF), mRNA	795438141	XM_012029223.1	8811	1	85	496	580	85	85	85	100	85	4.39923e-35	PREDICTED: Cercocebus atys neuron-derived neurotrophic factor (NDNF), transcript variant X5, mRNA	795438136	XM_012029222.1	11246	1	85	2931
GYY|c29941_g1	296	568843132	XM_006475413.1	1651	1	296	453	748	296	295	295	99.6622	293	1.59822e-150	PREDICTED: Citrus sinensis nucleosome assembly protein 1;3-like (LOC102615026), transcript variant X2, mRNA	568843130	XM_006475412.1	1669	1	296	453	748	296	295	295	99.6622	293	1.59822e-150	PREDICTED: Citrus sinensis nucleosome assembly protein 1;3-like (LOC102615026), transcript variant X1, mRNA	567918979	XM_006451433.1	1893	1	296	535	830	296	295	295	99.6622	293	1.59822e-150	Citrus clementina hypothetical protein (CICLE_v10008686mg) mRNA, complete cds	567918977	XM_006451432.1	1797	1	296	439
GYY|c32694_g1	561	615410412	XM_007583228.1	1185	1	154	1032	1185	154	135	135	87.6623	97	2.89171e-41	Neofusicoccum parvum UCRNP2 putative gpi-anchored cell wall organization protein ecm33 protein mRNA
GYY|c32255_g1	220	557878761	CP006849.1	837447	1	220	486898	487117	220	220	220	100	220	4.34962e-110	Mycoplasma hyorhinis DBS 1050, complete genome	422035092	CP003914.1	836897	1	220	490460	490679	220	220	220	100	220	4.34962e-110	Mycoplasma hyorhinis SK76, complete genome	367460291	CP003231.1	837480	1	220	486915	487134	220	220	220	100	220	4.34962e-110	Mycoplasma hyorhinis GDL-1, complete genome	330723203	CP002669.1	829709	1	220	822901
GYY|c37562_g1	231	736305325	XM_010796173.1	3311	1	230	132	364	233	187	187	80.2575	93	1.82834e-39	PREDICTED: Notothenia coriiceps dimethylglycine dehydrogenase (dmgdh), mRNA	657793959	XM_008325685.1	4251	60	230	191	361	171	143	143	83.6257	87	3.95767e-36	PREDICTED: Cynoglossus semilaevis dimethylglycine dehydrogenase (dmgdh), mRNA	831497407	XM_012853914.1	3137	4	231	107	334	233	182	182	78.1116	75	1.8544e-29	PREDICTED: Fundulus heteroclitus dimethylglycine dehydrogenase (dmgdh), mRNA	617388861	XM_007548771.1	3205	1	231	141
GYY|c27296_g1	221	817281702	XM_012455575.1	1911	10	221	520	731	212	183	183	86.3208	125	2.82465e-57	PREDICTED: Aotus nancymaae actin, beta (ACTB), mRNA	725584574	XM_010345369.1	1900	10	221	500	711	212	183	183	86.3208	125	2.82465e-57	PREDICTED: Saimiri boliviensis boliviensis actin, beta (ACTB), mRNA	817341392	XM_012440928.1	1586	10	221	706	917	212	182	182	85.8491	122	1.31418e-55	PREDICTED: Aotus nancymaae actin, cytoplasmic 1-like (LOC105709102), mRNA	568854376	XM_006480742.1	1566	4	218	457
GYY|c39465_g1	275	584580383	KF636411.1	2510	135	253	552	670	119	95	95	79.8319	47	8.28215e-14	Ocimum basilicum 2,3-oxidosqualene cyclase mRNA, complete cds
GYY|c28699_g1	236	41152143	NM_200765.1	536	1	208	142	349	208	190	190	91.3462	154	2.30739e-73	Danio rerio ribosomal protein S27, isoform 2 (rps27.2), mRNA >gnl|BL_ORD_ID|2620563 Danio rerio zgc:73262, mRNA (cDNA clone MGC:73262 IMAGE:4200810), complete cds	685043502	LN592027.1	243272	100	236	135968	136104	137	136	136	99.2701	134	3.02733e-62	Cyprinus carpio genome assembly common carp genome ,scaffold 000002042	685042956	LN591481.1	194101	100	234	167696	167830	135	124	124	91.8519	102	1.86107e-44	Cyprinus carpio genome assembly common carp genome ,scaffold 000005115	37496321	BX004983.8	234489	1	102	14306
GYY|c25996_g1	504	166706792	EU332855.1	27076	1	504	9671	10174	504	503	503	99.8016	501	0	Homo sapiens nitric oxide synthase 3 (endothelial cell) (NOS3) gene, complete cds	126215647	AC147287.4	230363	1	504	15699	16202	504	503	503	99.8016	501	0	Pan troglodytes BAC clone RP43-79J12 from chromosome 7, complete sequence	50204414	AC146440.5	181369	1	504	99587	100090	504	503	503	99.8016	501	0	Pan troglodytes BAC clone RP43-11P11 from chromosome 7, complete sequence	21686529	AF519768.1	25106	1	504	6872
GYY|c34367_g1	204	675269873	KJ865401.1	159893	1	204	102887	103090	204	204	204	100	204	3.12013e-101	Citrus aurantiifolia chloroplast, complete genome	113952601	DQ864733.1	160129	1	204	103494	103697	204	204	204	100	204	3.12013e-101	Citrus sinensis chloroplast, complete genome	698352351	KM454982.1	160481	3	204	102381	102582	202	198	198	98.0198	190	1.89117e-93	Sapindus mukorossi chloroplast, complete genome	586947514	KF986530.1	160737	1	204	103772
GYY|c23449_g1	415	301500646	NG_023435.1	194076	1	415	138220	138634	415	415	415	100	415	0	Homo sapiens protein kinase, DNA-activated, catalytic polypeptide (PRKDC), RefSeqGene (LRG_162) on chromosome 8	32140472	AY316117.1	187059	1	415	133474	133888	415	415	415	100	415	0	Homo sapiens protein kinase, DNA-activated, catalytic polypeptide (PRKDC) gene, complete cds	23396322	AC103686.4	176584	1	415	69998	70412	415	415	415	100	415	0	Homo sapiens chromosome 8, clone CTD-2655I2, complete sequence	767951863	XM_011517568.1	13396	106	315	8612
GYY|c38512_g1	632	2502086	AF022926.1	956	31	497	101	567	467	390	390	83.5118	236	1.76348e-118	Vigna radiata adenosine triphosphatase mRNA, complete cds	574584668	NM_001289251.1	987	24	497	122	595	474	394	394	83.1224	234	2.28121e-117	Glycine max V-type proton ATPase 16 kDa proteolipid subunit-like (LOC100815182), mRNA	255638046	BT095062.1	989	24	497	393	866	474	394	394	83.1224	234	2.28121e-117	Soybean clone JCVI-FLGm-6L21 unknown mRNA	571491932	XM_006592018.1	1039	28	497	130
GYY|c35115_g1	232	628198295	XM_007712076.1	1518	2	231	991	1220	230	210	210	91.3043	170	2.88516e-82	Bipolaris zeicola 26-R-13 hypothetical protein partial mRNA	628074902	XM_007703915.1	1817	2	231	1049	1278	230	208	208	90.4348	164	6.24528e-79	Cochliobolus sativus ND90Pr hypothetical protein mRNA	627837298	XM_007690597.1	1518	2	231	991	1220	230	208	208	90.4348	164	6.24528e-79	Bipolaris oryzae ATCC 44560 hypothetical protein partial mRNA	636600134	XM_008033215.1	1839	2	231	994
GYY|c34664_g1	220	255948525	XM_002564984.1	1848	1	220	1449	1668	220	211	211	95.9091	193	4.44292e-95	Penicillium chrysogenum Wisconsin 54-1255 hypothetical protein (Pc22g10220) mRNA, complete cds	212541427	XM_002150833.1	2515	1	220	1606	1825	220	194	194	88.1818	142	9.96352e-67	Penicillium marneffei ATCC 18224 Hsp70 chaperone (HscA), putative, mRNA	242798752	XM_002483189.1	1988	1	220	1087	1306	221	192	192	86.8778	133	1.00343e-61	Talaromyces stipitatus ATCC 10500 Hsp70 chaperone (HscA), putative, mRNA	242798747	XM_002483188.1	2487	1	220	1586
GYY|c25820_g1	237	226442848	NG_011785.1	144453	1	237	100541	100777	237	237	237	100	237	1.67317e-119	Homo sapiens insulin-like growth factor 2 receptor (IGF2R), RefSeqGene on chromosome 6	30962028	AY293855.1	139947	1	237	96774	97010	237	237	237	100	237	1.67317e-119	Homo sapiens insulin-like growth factor 2 receptor (IGF2R) gene, complete cds	15628184	AF069333.2	138376	1	237	96463	96699	237	237	237	100	237	1.67317e-119	Homo sapiens insulin-like growth factor II receptor (IGF2R) gene, partial cds	9581607	AL353625.5	148250	1	237	51653
GYY|c30509_g1	236	36785705	BX571867.1	336609	1	236	90537	90772	236	226	226	95.7627	206	2.86076e-102	Photorhabdus luminescens subsp. laumondii TTO1 complete genome; segment 9/17	822095036	CP011104.1	5147098	1	236	4376294	4376529	236	215	215	91.1017	173	6.32528e-84	Photorhabdus temperata subsp. thracensis strain DSM 15199, complete genome	253778933	FM162591.1	5064808	1	235	2321570	2321804	235	208	208	88.5106	154	2.30739e-73	Photorhabdus asymbiotica ATCC43949 complete genome	755412697	CP009838.1	4534244	4	236	4270505
GYY|c22719_g1	237	646237114	CP007638.1	6085054	1	237	5471745	5471981	237	225	225	94.9367	201	1.72119e-99	Pseudomonas sp. WCS374 genome	387159426	CP003041.1	5962570	1	237	5357253	5357489	237	225	225	94.9367	201	1.72119e-99	Pseudomonas fluorescens A506, complete genome	785763558	CP005975.1	6136735	1	236	2397434	2397669	236	220	220	93.2203	188	2.90061e-92	Pseudomonas fluorescens PICF7, complete genome	761529391	CP010896.1	6143950	1	236	5547673
GYY|c35338_g1	300	568846542	XM_006477049.1	1818	1	300	643	942	300	299	299	99.6667	297	9.69627e-153	PREDICTED: Citrus sinensis plasminogen activator inhibitor 1 RNA-binding protein-like (LOC102609479), transcript variant X1, mRNA	567895433	XM_006440142.1	2020	1	300	705	1004	300	299	299	99.6667	297	9.69627e-153	Citrus clementina hypothetical protein (CICLE_v10020747mg) mRNA, complete cds	731438945	XM_002266015.2	1622	22	300	613	894	282	235	235	83.3333	139	6.58143e-65	PREDICTED: Vitis vinifera uncharacterized protein DDB_G0288133 (LOC100265608), mRNA	349730691	FQ389099.1	1445	22	300	592
GYY|c10189_g1	354	26454697	AC131180.3	132753	1	354	28851	29204	354	350	350	98.8701	342	1.12522e-177	Homo sapiens BAC clone RP11-316I2 from 2, complete sequence	18042431	AC018804.9	195514	1	354	123335	123688	354	349	349	98.5876	339	5.23512e-176	Homo sapiens BAC clone RP11-397H17 from 2, complete sequence	49659280	CR545463.2	42225	1	354	10133	10486	354	347	347	98.0226	333	1.13321e-172	Human DNA sequence from clone WI2-1690I13 on chromosome 22, complete sequence	61675814	AC118585.18	153334	1	354	10505
GYY|c40887_g1	262	566131152	KF551948.1	120572	1	262	80387	80648	262	257	257	98.0916	247	5.18532e-125	Vibrio cholerae strain BI144 plasmid pVCR94deltaX, complete sequence	846280687	KR091911.1	187683	1	262	104067	104328	262	256	256	97.7099	244	2.4125e-123	Salmonella enterica subsp. enterica serovar Corvallis plasmid pRH-1238, complete sequence	828952302	CP011622.1	176497	1	262	155303	155564	262	256	256	97.7099	244	2.4125e-123	Klebsiella pneumoniae strain CAV1344 plasmid pKPC_CAV1344, complete sequence	825088250	KP975074.1	168041	1	262	148361
GYY|c16524_g1	928	665815414	XM_008558140.1	1002	407	455	596	644	49	44	44	89.7959	34	5.15453e-06	PREDICTED: Microplitis demolitor peptidyl-prolyl cis-trans isomerase 6-like (LOC103577486), transcript variant X3, mRNA	665815413	XR_549418.1	1016	407	455	596	644	49	44	44	89.7959	34	5.15453e-06	PREDICTED: Microplitis demolitor peptidyl-prolyl cis-trans isomerase 6-like (LOC103577486), transcript variant X2, misc_RNA	665815411	XM_008558139.1	1074	407	455	599	647	49	44	44	89.7959	34	5.15453e-06	PREDICTED: Microplitis demolitor peptidyl-prolyl cis-trans isomerase 6-like (LOC103577486), transcript variant X1, mRNA
GYY|c35189_g1	210	306921348	AB587391.1	1742	1	210	1204	1413	210	210	210	100	210	1.49171e-104	Synthetic construct DNA, clone: pF1KB5605, Homo sapiens THBD gene for thrombomodulin, without stop codon, in Flexi system	237681095	NG_012027.1	11032	1	210	6355	6564	210	210	210	100	210	1.49171e-104	Homo sapiens thrombomodulin (THBD), RefSeqGene (LRG_168) on chromosome 20	31418461	BC053357.1	2547	1	210	1319	1528	210	210	210	100	210	1.49171e-104	Homo sapiens thrombomodulin, mRNA (cDNA clone MGC:61509 IMAGE:6007870), complete cds	40288292	NM_000361.2	4048	1	210	1355
GYY|c39250_g1	207	83699624	DQ310721.1	56353	1	207	27423	27629	207	207	207	100	207	6.82326e-103	Homo sapiens nei endonuclease VIII-like 3 (E. coli) (NEIL3) gene, complete cds	15778770	AC027627.6	191665	1	207	86250	86455	207	206	206	99.5169	203	1.14177e-100	Homo sapiens BAC clone RP11-376O6 from 4, complete sequence	820993007	XM_003276671.3	2408	1	111	419	529	111	111	111	100	111	1.58525e-49	PREDICTED: Nomascus leucogenys nei endonuclease VIII-like 3 (E. coli) (NEIL3), mRNA	694909679	XM_009448604.1	2231	1	111	424
GYY|c37550_g1	238	568823387	XM_006466035.1	923	1	238	407	644	238	238	238	100	238	4.67484e-120	PREDICTED: Citrus sinensis charged multivesicular body protein 1-like (LOC102623873), transcript variant X2, mRNA	568823385	XM_006466034.1	915	1	238	399	636	238	238	238	100	238	4.67484e-120	PREDICTED: Citrus sinensis charged multivesicular body protein 1-like (LOC102623873), transcript variant X1, mRNA	567867688	XM_006426404.1	1271	1	238	433	670	238	238	238	100	238	4.67484e-120	Citrus clementina hypothetical protein (CICLE_v10026516mg) mRNA, complete cds	743937252	XM_011014729.1	915	1	238	372
GYY|c2773_g1	805	270135112	BT102064.1	979	1	805	169	973	805	804	804	99.8758	802	0	Picea glauca clone GQ0165_H06 mRNA sequence	628188131	XM_007709736.1	1221	189	805	593	1209	624	480	480	76.9231	185	5.0988e-90	Bipolaris zeicola 26-R-13 hypothetical protein partial mRNA	636599758	XM_008033027.1	1203	177	805	572	1203	643	492	492	76.5163	177	1.42772e-85	Setosphaeria turcica Et28A hypothetical protein partial mRNA	169598425	XM_001792584.1	1284	190	805	641
GYY|c32619_g1	398	21743757	AC010320.10	220458	1	398	69089	69486	398	398	398	100	398	0	Homo sapiens chromosome 19 clone CTD-2525I3, complete sequence	821003671	XM_012509922.1	2091	303	398	1636	1731	96	96	96	100	96	7.20561e-41	PREDICTED: Nomascus leucogenys protein phosphatase 2, regulatory subunit A, alpha (PPP2R1A), mRNA	694976509	XM_001174546.3	2501	303	398	2044	2139	96	96	96	100	96	7.20561e-41	PREDICTED: Pan troglodytes protein phosphatase 2, regulatory subunit A, alpha (PPP2R1A), mRNA	675693204	XM_003807634.2	2504	303	398	2048
GYY|c25835_g1	267	36785115	BX571865.1	348813	1	238	29597	29836	240	219	219	91.25	176	1.55897e-85	Photorhabdus luminescens subsp. laumondii TTO1 complete genome; segment 7/17	822095036	CP011104.1	5147098	1	235	5059527	5059766	240	206	206	85.8333	135	9.6519e-63	Photorhabdus temperata subsp. thracensis strain DSM 15199, complete genome	253778933	FM162591.1	5064808	1	123	3161799	3161924	126	119	119	94.4444	103	5.93355e-45	Photorhabdus asymbiotica ATCC43949 complete genome
GYY|c7486_g1	234	330933146	XM_003304018.1	1623	4	233	1297	1526	231	185	185	80.0866	92	6.67503e-39	Pyrenophora teres f. teres 0-1 hypothetical protein, mRNA
GYY|c39046_g1	290	748509749	XM_011124797.1	2232	245	290	2187	2232	46	46	46	100	46	3.16343e-13	Arthrobotrys oligospora ATCC 24927 hypothetical protein mRNA
GYY|c23321_g1	393	748509517	XM_011124746.1	3174	1	393	2771	3163	393	393	393	100	393	0	Arthrobotrys oligospora ATCC 24927 hypothetical protein mRNA
GYY|c13001_g1	572	403044200	NM_001251580.2	686	129	540	81	492	414	335	335	80.9179	175	1.28874e-84	Glycine max uncharacterized LOC100306416 (LOC100306416), mRNA	255628464	BT090504.1	690	129	540	83	494	414	335	335	80.9179	175	1.28874e-84	Soybean clone JCVI-FLGm-4L17 unknown mRNA	210143513	AK286295.1	707	129	540	84	495	414	335	335	80.9179	175	1.28874e-84	Glycine max cDNA, clone: GMFL01-25-K12	694409581	XM_009381146.1	645	131	540	92
GYY|c16830_g2	1777	46241267	AY502071.1	1542	559	878	423	742	325	245	245	75.3846	80	2.69466e-31	Gibberella avenacea exoglucanase type C precursor, mRNA, complete cds	189206068	XM_001939334.1	1574	536	878	412	751	348	257	257	73.8506	68	1.2626e-24	Pyrenophora tritici-repentis Pt-1C-BFP exoglucanase 1 precursor, mRNA	330943732	XM_003306202.1	1377	530	878	405	751	355	258	258	72.6761	57	1.64488e-18	Pyrenophora teres f. teres 0-1 hypothetical protein, mRNA
GYY|c28779_g1	267	48926785	AC147649.2	150742	24	267	51259	51502	244	244	244	100	244	2.46517e-123	Homo sapiens BAC clone RP11-188B11 from UL, complete sequence	48926784	AC148027.3	148764	24	267	86323	86566	244	244	244	100	244	2.46517e-123	Homo sapiens BAC clone RP11-184H2 from UL, complete sequence	62176919	AC148030.2	157579	24	267	86014	86257	244	244	244	100	244	2.46517e-123	Homo sapiens chromosome UNKNOWN clone RP11-134K23, complete sequence	32398438	AL137218.5	137718	24	267	52711
GYY|c15572_g1	462	859772760	XM_004746004.2	1349	146	215	1033	1102	73	62	62	84.9315	37	5.31807e-08	PREDICTED: Mustela putorius furo coagulation factor VII (serum prothrombin conversion accelerator) (F7), mRNA	827418478	CP011509.1	12489432	187	221	12389678	12389712	35	35	35	100	35	6.87936e-07	Archangium gephyra strain DSM 2261, complete genome	667676433	AE013599.5	25286936	184	222	21799831	21799869	39	37	37	94.8718	33	8.89901e-06	Drosophila melanogaster chromosome 2R	665402651	NM_137767.4	1510	184	222	971
GYY|c24241_g1	225	636597224	XM_008031760.1	640	26	223	313	511	201	169	169	84.0796	102	1.76072e-44	Setosphaeria turcica Et28A hypothetical protein mRNA	628088201	XM_007707761.1	1056	26	221	604	799	196	162	162	82.6531	94	4.93021e-40	Cochliobolus sativus ND90Pr hypothetical protein mRNA	628202074	XM_007712980.1	393	72	223	242	393	152	130	130	85.5263	86	1.38051e-35	Bipolaris zeicola 26-R-13 hypothetical protein partial mRNA	627833416	XM_007689368.1	393	73	223	242
GYY|c34211_g1	243	899729770	CP012127.1	4609522	1	243	1737309	1737551	243	243	243	100	243	7.95696e-123	Escherichia coli strain DH1Ec169, complete genome	899725419	CP012126.1	4612363	1	243	1739923	1740165	243	243	243	100	243	7.95696e-123	Escherichia coli strain DH1Ec104, complete genome	899721066	CP012125.1	4614223	1	243	1739922	1740164	243	243	243	100	243	7.95696e-123	Escherichia coli strain DH1Ec095, complete genome	874075390	CP007442.1	4936576	1	243	1726834
GYY|c28285_g1	210	213385299	NG_009018.1	289701	1	210	158971	159180	210	210	210	100	210	1.49171e-104	Homo sapiens neurofibromin 1 (NF1), RefSeqGene (LRG_214) on chromosome 17	116174829	AC139072.3	38417	1	210	30728	30937	210	210	210	100	210	1.49171e-104	Homo sapiens chromosome 17, clone WI2-82658F2, complete sequence	55375982	AY796305.1	283312	1	210	155859	156068	210	210	210	100	210	1.49171e-104	Homo sapiens neurofibromin 1 (neurofibromatosis, von Recklinghausen disease, Watson disease) (NF1) gene, complete cds	3108042	AC004222.1	119136	1	210	11790
GYY|c39514_g1	241	899729770	CP012127.1	4609522	1	241	474541	474781	241	241	241	100	241	1.0195e-121	Escherichia coli strain DH1Ec169, complete genome	899725419	CP012126.1	4612363	1	241	475801	476041	241	241	241	100	241	1.0195e-121	Escherichia coli strain DH1Ec104, complete genome	899721066	CP012125.1	4614223	1	241	475801	476041	241	241	241	100	241	1.0195e-121	Escherichia coli strain DH1Ec095, complete genome	857137982	CP011495.1	4678046	1	241	1681651
GYY|c4267_g1	261	15799653	AC093835.3	197225	1	261	57827	58087	261	261	261	100	261	8.51761e-133	Homo sapiens BAC clone RP11-425A23 from 4, complete sequence	28374450	BC046128.1	1552	75	253	1350	1528	179	179	179	100	179	3.26488e-87	Homo sapiens transmembrane protein 184C, mRNA (cDNA clone MGC:57601 IMAGE:5750613), complete cds	334278805	FQ014225.5	125996	46	204	51589	51748	160	135	135	84.375	84	2.109e-34	Pig DNA sequence from clone CH242-344N9 on chromosome X, complete sequence	270297233	NG_015963.1	71001	44	221	10871
GYY|c35394_g1	939	306922359	NG_027701.1	55473	1	939	40348	41286	939	939	939	100	939	0	Homo sapiens retinoic acid receptor, alpha (RARA), RefSeqGene on chromosome 17	12965315	AC090426.1	138999	1	939	94320	95258	939	939	939	100	939	0	Homo sapiens chromosome 17 clone 205m17 map 17q21.1, complete sequence	33667252	AC080112.15	175014	1	939	78242	79180	939	939	939	100	939	0	Homo sapiens chromosome 17, clone CTD-2267D19, complete sequence	28316658	AC126392.4	37350	1	939	10675
GYY|c36911_g1	261	15626388	AL162396.18	117872	1	261	53514	53774	261	261	261	100	261	8.51761e-133	Human DNA sequence from clone RP11-82P9 on chromosome 9q31.2-32, complete sequence
GYY|c35617_g1	293	224809353	NG_011513.1	216617	1	286	164202	164487	286	285	285	99.6503	283	5.723e-145	Homo sapiens ATP-binding cassette, sub-family B (MDR/TAP), member 1 (ABCB1), RefSeqGene on chromosome 7	10122135	AC005068.2	98472	1	286	87701	87986	286	285	285	99.6503	283	5.723e-145	Homo sapiens BAC clone CTB-137N13 from 7, complete sequence	58802448	AY910577.1	213010	1	286	161138	161423	286	285	285	99.6503	283	5.723e-145	Homo sapiens ATP-binding cassette, sub-family B (MDR/TAP), member 1 (ABCB1) gene, complete cds	118142807	AC188793.3	181481	1	286	105328
GYY|c29064_g1	214	767904483	XM_011541520.1	10682	1	214	7077	7290	214	214	214	100	214	9.11479e-107	PREDICTED: Homo sapiens notch 2 (NOTCH2), transcript variant X3, mRNA	767904482	XM_005270901.2	10973	1	214	7368	7581	214	214	214	100	214	9.11479e-107	PREDICTED: Homo sapiens notch 2 (NOTCH2), transcript variant X2, mRNA	767904480	XM_011541519.1	10787	1	214	7182	7395	214	214	214	100	214	9.11479e-107	PREDICTED: Homo sapiens notch 2 (NOTCH2), transcript variant X1, mRNA	694888128	XM_513697.4	9974	1	214	6364
GYY|c36853_g1	237	748517227	XM_011126621.1	783	1	237	240	476	237	237	237	100	237	1.67317e-119	Arthrobotrys oligospora ATCC 24927 hypothetical protein mRNA
GYY|c29656_g1	203	23355568	AC131156.6	34123	1	200	3093	3292	200	200	200	100	200	5.19073e-99	Homo sapiens 3 BAC RP11-78H24 (Roswell Park Cancer Institute Human BAC Library) complete sequence	296785147	AC239370.3	165621	1	200	28804	29003	200	186	186	93	158	1.15585e-75	Chlorocebus aethiops BAC clone CH252-430L9 from chromosome 3, complete sequence	340745319	NG_029478.1	357031	167	203	26405	26441	37	37	37	100	37	2.12046e-08	Homo sapiens chondrolectin (CHODL), RefSeqGene on chromosome 21	270149333	AC212986.3	205841	158	203	41759
GYY|c30092_g1	259	557878761	CP006849.1	837447	1	259	579045	579303	259	259	259	100	259	1.09216e-131	Mycoplasma hyorhinis DBS 1050, complete genome	422035092	CP003914.1	836897	1	259	579892	580150	259	259	259	100	259	1.09216e-131	Mycoplasma hyorhinis SK76, complete genome	367460291	CP003231.1	837480	1	259	579062	579320	259	259	259	100	259	1.09216e-131	Mycoplasma hyorhinis GDL-1, complete genome	330723203	CP002669.1	829709	1	259	733449
GYY|c37766_g1	204	226358688	FJ502080.1	871	1	204	541	744	204	186	186	91.1765	150	3.25542e-71	Aristichthys nobilis clone B26 poly A binding protein, cytoplasmic 1 a mRNA, partial cds	688593228	XM_005169771.2	2564	1	204	1098	1301	204	180	180	88.2353	132	3.30181e-61	PREDICTED: Danio rerio poly(A) binding protein, cytoplasmic 1a (pabpc1a), transcript variant X1, mRNA	72534834	NM_001031676.1	2412	1	204	1070	1273	204	180	180	88.2353	132	3.30181e-61	Danio rerio poly(A) binding protein, cytoplasmic 1a (pabpc1a), mRNA >gnl|BL_ORD_ID|2306043 Danio rerio poly A binding protein, cytoplasmic 1 a, mRNA (cDNA clone MGC:109879 IMAGE:2601591), complete cds	38541221	BC062832.1	1275	1	204	1052
GYY|c2244_g2	783	899729770	CP012127.1	4609522	1	782	1811998	1812779	782	782	782	100	782	0	Escherichia coli strain DH1Ec169, complete genome	899725419	CP012126.1	4612363	1	782	1814612	1815393	782	782	782	100	782	0	Escherichia coli strain DH1Ec104, complete genome	899721066	CP012125.1	4614223	1	782	1814611	1815392	782	782	782	100	782	0	Escherichia coli strain DH1Ec095, complete genome	857137982	CP011495.1	4678046	1	782	3084703
GYY|c23341_g1	204	525472206	AC010973.7	222218	1	204	26195	26398	204	204	204	100	204	3.12013e-101	Homo sapiens BAC clone RP11-148K1 from chromosome 7, complete sequence	238028972	NG_011992.1	30530	1	204	23419	23622	204	204	204	100	204	3.12013e-101	Homo sapiens nitric oxide synthase 3 (endothelial cell) (NOS3), RefSeqGene on chromosome 7	166706792	EU332855.1	27076	1	204	20420	20623	204	204	204	100	204	3.12013e-101	Homo sapiens nitric oxide synthase 3 (endothelial cell) (NOS3) gene, complete cds	21686529	AF519768.1	25106	1	204	17621
GYY|c40009_g1	373	568860248	XM_006483574.1	944	1	373	556	927	373	372	372	99.7319	369	0	PREDICTED: Citrus sinensis cation transport regulator-like protein 2-like (LOC102621501), transcript variant X3, mRNA	568860246	XM_006483573.1	1185	1	373	797	1168	373	372	372	99.7319	369	0	PREDICTED: Citrus sinensis cation transport regulator-like protein 2-like (LOC102621501), transcript variant X2, mRNA	568860244	XM_006483572.1	1157	1	373	769	1140	373	372	372	99.7319	369	0	PREDICTED: Citrus sinensis cation transport regulator-like protein 2-like (LOC102621501), transcript variant X1, mRNA	567916181	XM_006450034.1	1471	1	373	863
GYY|c8598_g1	1157	393716191	AB623935.1	1242	1	1157	61	1217	1157	1152	1152	99.5678	1142	0	Camellia sinensis DNA, SSR marker, MSE0244	344221932	JF449385.1	1258	11	1157	63	1218	1163	1099	1099	94.497	962	0	Camellia sinensis oxygen-evolving enhancer protein (OEP1) mRNA, complete cds	349704471	FQ394899.1	1193	28	1023	33	1031	1006	824	824	81.9085	451	0	Vitis vinifera clone SS0AFA18YN22	731440275	XM_002274760.3	2132	28	1023	929
GYY|c40844_g1	207	702073673	FO906020.1	1736283	13	207	70960	71155	197	176	176	89.3401	132	3.3594e-61	Leptosphaeria maculans lepidii ibcn84_scaffold00004 complete sequence	702066528	FO905608.1	88608	20	207	73768	73951	188	168	168	89.3617	126	7.27183e-58	Leptosphaeria biglobosa brassicae b35_scaffold00056 complete sequence	396464834	NW_003533854.1	154863	13	207	132282	132473	195	172	172	88.2051	124	9.40671e-57	Leptosphaeria maculans JN3 SuperContig_30_v2 >gnl|BL_ORD_ID|9783110 Leptosphaeria maculans JN3 lm_SuperContig_30_v2 genomic supercontig, whole genome, isolate v23.1.3 >gnl|BL_ORD_ID|9783110 Leptosphaeria maculans brassicae jn3_SuperContig_30 complete sequence	702073470	FO905844.1	99119	20	207	24012
GYY|c39751_g1	255	899729770	CP012127.1	4609522	1	255	1088198	1088452	255	255	255	100	255	1.79522e-129	Escherichia coli strain DH1Ec169, complete genome	899725419	CP012126.1	4612363	1	255	1089458	1089712	255	255	255	100	255	1.79522e-129	Escherichia coli strain DH1Ec104, complete genome	899721066	CP012125.1	4614223	1	255	1089458	1089712	255	255	255	100	255	1.79522e-129	Escherichia coli strain DH1Ec095, complete genome	874075390	CP007442.1	4936576	1	255	1093002
GYY|c17099_g3	1748	225696259	FJ805926.1	4211	3	1726	1761	3483	1730	1584	1584	91.5607	1285	0	Uncultured Chroococcidiopsis sp. clone AS3_2 16S ribosomal RNA gene, partial sequence; 16S-23S ribosomal RNA intergenic spacer, complete sequence; and 23S ribosomal RNA gene, partial sequence	225696274	FJ805941.1	4022	3	1719	1572	3289	1725	1577	1577	91.4203	1273	0	Uncultured Chroococcidiopsis sp. clone NA1_11 16S ribosomal RNA gene, partial sequence; 16S-23S ribosomal RNA intergenic spacer, complete sequence; and 23S ribosomal RNA gene, partial sequence	225696268	FJ805935.1	4023	3	1719	1572	3289	1725	1577	1577	91.4203	1273	0	Uncultured Chroococcidiopsis sp. clone NA1_5 16S ribosomal RNA gene, partial sequence; 16S-23S ribosomal RNA intergenic spacer, complete sequence; and 23S ribosomal RNA gene, partial sequence	225696273	FJ805940.1	4008	3	1719	1573
GYY|c4340_g1	291	428983017	NG_033003.1	517233	1	288	432502	432789	288	284	284	98.6111	276	4.42129e-141	Homo sapiens phenylalanyl-tRNA synthetase 2, mitochondrial (FARS2), RefSeqGene on chromosome 6	373251262	AC246530.1	39081	1	288	28098	28385	288	284	284	98.6111	276	4.42129e-141	Homo sapiens FOSMID clone ABC24-429N20 from chromosome 7, complete sequence	117935594	AC193128.1	47170	1	288	41956	42243	288	284	284	98.6111	276	4.42129e-141	Homo sapiens chromosome 7 clone WI2-1787N17, complete sequence	3169107	AL022097.1	149140	1	288	110267
GYY|c36288_g1	209	198041943	NG_004336.3	1226	1	209	807	1015	209	209	209	100	209	5.33499e-104	Homo sapiens olfactory receptor, family 7, subfamily E, member 145 pseudogene (OR7E145P) on chromosome 11	20334339	AP003385.2	174074	1	209	120964	121172	209	209	209	100	209	5.33499e-104	Homo sapiens genomic DNA, chromosome 11q clone:RP11-655M14, complete sequences	300796744	NG_004264.3	1225	1	209	805	1013	209	201	201	96.1722	185	1.17128e-90	Homo sapiens olfactory receptor, family 7, subfamily E, member 129 pseudogene (OR7E129P) on chromosome 3	291327595	AC239755.3	33474	1	209	30229
GYY|c16263_g2	1635	568819434	XM_006464195.1	2103	1	1633	396	2030	1636	1564	1564	95.599	1418	0	PREDICTED: Citrus sinensis inositol-3-phosphate synthase-like (LOC102629031), mRNA	567871054	XM_006428086.1	2116	1	1633	388	2022	1636	1564	1564	95.599	1418	0	Citrus clementina hypothetical protein (CICLE_v10025400mg) mRNA, complete cds	602564	Z32632.1	1978	1	1633	296	1919	1634	1544	1544	94.492	1358	0	C.paradisi (Macf) INO1 gene	758375742	KP053396.1	1693	211	1635	255
GYY|c37666_g1	244	685042165	LN590690.1	24603915	1	190	16295983	16296172	190	190	190	100	190	2.31925e-93	Cyprinus carpio genome assembly common carp genome ,scaffold LG31	641785697	XM_008176854.1	1866	126	212	1493	1579	87	76	76	87.3563	54	9.27537e-18	PREDICTED: Chrysemys picta bellii cytochrome P450 4F22-like (LOC101933864), mRNA	641784761	XM_008176446.1	3252	126	212	1909	1995	87	76	76	87.3563	54	9.27537e-18	PREDICTED: Chrysemys picta bellii cytochrome P450 4F22-like (LOC101935523), transcript variant X3, mRNA	641784759	XM_008176445.1	2867	126	212	1524
GYY|c22370_g1	225	627819182	XM_007684241.1	438	72	222	287	437	153	135	135	88.2353	97	1.05968e-41	Bipolaris oryzae ATCC 44560 hypothetical protein partial mRNA	628247238	XM_007720741.1	465	72	222	314	464	153	134	134	87.5817	94	4.93021e-40	Bipolaris zeicola 26-R-13 hypothetical protein partial mRNA	636581988	XM_008024142.1	1003	61	220	458	618	162	139	139	85.8025	91	2.2938e-38	Setosphaeria turcica Et28A hypothetical protein mRNA
GYY|c22660_g1	392	224809238	NG_011443.1	252549	1	392	108887	109278	392	392	392	100	392	0	Homo sapiens ets variant 6 (ETV6), RefSeqGene (LRG_609) on chromosome 12	15021965	AC084430.13	72022	1	392	11263	11654	392	392	392	100	392	0	Homo sapiens 12p BAC RP11-96B19 (Roswell Park Cancer Institute Human BAC Library) complete sequence	1764141	U81834.1	36558	1	392	24963	25354	392	392	392	100	392	0	Human cosmid LL12NC01-95H4, ETV6 gene, exon 2 and partial cds
GYY|c971_g1	204	453040315	NG_028016.3	104941	47	204	79866	80023	158	157	157	99.3671	155	5.40908e-74	Homo sapiens DNA (cytosine-5-)-methyltransferase 1 (DNMT1), RefSeqGene (LRG_362) on chromosome 19	5870275	AC010077.1	46934	47	204	14879	15036	158	157	157	99.3671	155	5.40908e-74	Homo sapiens chromosome 19, cosmid R28278, complete sequence	188528756	AC193874.3	173264	47	204	115764	115921	158	156	156	98.7342	152	2.5166e-72	Pan troglodytes BAC clone CH251-477I5 from chromosome 19, complete sequence	9651508	AF202564.1	1203	51	204	1050
GYY|c13865_g1	2639	403174063	XM_003333026.2	1098	1212	2302	3	1096	1099	832	832	75.7052	291	2.04571e-148	Puccinia graminis f. sp. tritici CRL 75-36-700-3 hypothetical protein (PGTG_14860), mRNA
GYY|c22070_g1	234	211588786	AM920436.1	5624362	1	234	4362618	4362847	234	212	212	90.5983	166	4.87618e-80	Penicillium chrysogenum Wisconsin 54-1255 complete genome, contig Pc00c21
GYY|c2951_g1	318	399138608	JX081271.1	1310	30	244	72	286	216	166	166	76.8519	65	9.61673e-24	Scylla paramamosain neural precursor cell expressed developmentally down-regulated 8 mRNA, complete cds
GYY|c31989_g1	202	568865904	XM_006486245.1	2467	1	202	2248	2449	202	202	202	100	202	3.98922e-100	PREDICTED: Citrus sinensis zinc finger CCCH domain-containing protein 29-like (LOC102627293), mRNA	567886461	XM_006435690.1	2476	1	202	2253	2454	202	202	202	100	202	3.98922e-100	Citrus clementina hypothetical protein (CICLE_v10030920mg) mRNA, complete cds
GYY|c39369_g1	373	584458503	NG_033942.1	11748	1	373	8267	8639	373	373	373	100	373	0	Homo sapiens cyclin-dependent kinase 9 (CDK9), RefSeqGene on chromosome 9	161016771	NM_001261.3	2472	1	373	991	1363	373	373	373	100	373	0	Homo sapiens cyclin-dependent kinase 9 (CDK9), mRNA	12805028	BC001968.1	1753	1	373	928	1300	373	373	373	100	373	0	Homo sapiens cyclin-dependent kinase 9, mRNA (cDNA clone MGC:5166 IMAGE:3460767), complete cds	21435957	AF517840.1	6333	1	373	4889
GYY|c18030_g1	261	12666288	AL445205.14	115936	1	260	104911	105170	260	259	259	99.6154	257	1.4253e-130	Human DNA sequence from clone RP11-24J23 on chromosome 1, complete sequence	4467204	Z83844.5	166181	1	260	160251	160510	260	259	259	99.6154	257	1.4253e-130	Human DNA sequence from clone RP1-37E16 on chromosome 22, complete sequence	822885253	AC256309.1	211076	1	260	116251	116510	260	258	258	99.2308	254	6.63127e-129	Homo sapiens BAC clone CH17-66M11 from chromosome 19, complete sequence	209870125	AC226173.4	194855	1	260	169307
GYY|c31201_g1	212	27735358	AC006343.3	124877	1	212	106057	106268	212	212	212	100	212	1.16612e-105	Homo sapiens PAC clone RP4-548K24 from 7q34-q36, complete sequence	463242	X78212.1	9903	1	212	8721	8932	212	211	211	99.5283	209	5.42541e-104	H.sapiens diamine oxidase gene	62361680	AY948960.1	12696	1	212	9772	9983	212	210	210	99.0566	206	2.5242e-102	Homo sapiens amiloride-binding protein 1 (amine oxidase (copper-containing)) (ABP1) gene, complete cds	118197356	AC192002.2	193150	1	212	121453
GYY|c31792_g1	360	300116169	NG_023240.1	39518	1	360	21248	21607	360	360	360	100	360	0	Homo sapiens EWS RNA-binding protein 1 (EWSR1), RefSeqGene on chromosome 22	5881547	AC000026.3	126312	1	360	10337	10696	360	360	360	100	360	0	Homo sapiens Chromosome 22q12 BAC Clone 58b8 In Meningioma Deletion Region, complete sequence	4559399	AC002059.3	173029	1	360	2188	2547	360	360	360	100	360	0	Homo sapiens Chromosome 22q12 PAC Clone p704f1059q13 In Meningioma Deletion Region, complete sequence	3164077	Y07848.1	80141	1	360	32122
GYY|c2814_g1	211	615408421	XM_007582593.1	453	5	76	382	453	72	68	68	94.4444	60	3.63627e-21	Neofusicoccum parvum UCRNP2 putative 40s ribosomal protein s14 protein mRNA	827054902	XM_008090899.1	456	5	76	385	456	72	66	66	91.6667	54	7.87115e-18	Colletotrichum graminicola M1.001 ribosomal protein S11 partial mRNA	302891970	XM_003044821.1	653	8	78	385	455	71	65	65	91.5493	53	2.83097e-17	Nectria haematococca mpVI 77-13-4 40S ribosomal protein S14, partial mRNA	685396560	XM_009218879.1	824	5	78	509
GYY|c40351_g1	240	470486385	NR_076754.1	2950	1	240	1641	1882	242	223	223	92.1488	184	4.92513e-90	Truepera radiovictrix strain RQ-24 23S ribosomal RNA gene, complete sequence	297163432	CP002049.1	3260398	1	240	90023	90264	242	223	223	92.1488	184	4.92513e-90	Truepera radiovictrix DSM 17093, complete genome	470487319	NR_076813.1	2918	1	240	1625	1858	240	193	193	80.4167	96	4.08647e-41	Oceanithermus profundus strain 506 23S ribosomal RNA gene, complete sequence	313151615	CP002361.1	2303940	1	240	1991342
GYY|c32006_g1	211	748519393	XM_011127151.1	534	1	211	320	530	211	211	211	100	211	4.1708e-105	Arthrobotrys oligospora ATCC 24927 hypothetical protein mRNA
GYY|c32967_g1	242	270137739	BT104691.1	1687	1	242	660	901	242	209	209	86.3636	143	3.0787e-67	Picea glauca clone GQ02813_J08 mRNA sequence	294460579	BT122491.1	1845	1	242	795	1036	242	208	208	85.9504	140	1.43238e-65	Picea sitchensis clone WS0452_A13 unknown mRNA
GYY|c22167_g1	291	567139967	XM_006394873.1	1038	13	279	184	450	269	219	219	81.4126	117	1.07935e-52	Eutrema salsugineum hypothetical protein (EUTSA_v10004865mg) mRNA, complete cds	720011211	XM_010261190.1	949	11	264	110	363	255	209	209	81.9608	116	3.88203e-52	PREDICTED: Nelumbo nucifera 60S ribosomal protein L18-3 (LOC104598903), mRNA	729454102	XM_010525654.1	895	17	279	105	367	263	212	212	80.6084	110	8.40311e-49	PREDICTED: Tarenaya hassleriana 60S ribosomal protein L18-2-like (LOC104802178), mRNA	729425836	XM_010560883.1	1044	17	264	125
GYY|c31227_g1	203	168986649	AC212591.4	42947	1	203	33739	33941	203	203	203	100	203	1.11568e-100	Homo sapiens FOSMID clone ABC9-44048500C2 from chromosome 22, complete sequence	59676780	AC138581.23	199928	1	203	186534	186736	203	203	203	100	203	1.11568e-100	Pan troglodytes clone ptb-142b7, complete sequence	589269254	NG_033989.1	205207	1	203	195394	195597	204	203	203	99.5098	200	5.19073e-99	Homo sapiens cat eye syndrome chromosome region, candidate 2 (CECR2), RefSeqGene on chromosome 22	7958969	AC000052.16	190363	1	203	142911
GYY|c33493_g1	275	627825037	XM_007686739.1	570	1	275	23	297	275	250	250	90.9091	200	7.34364e-99	Bipolaris oryzae ATCC 44560 hypothetical protein partial mRNA	636580122	XM_008023209.1	876	1	275	137	411	275	249	249	90.5455	197	3.41666e-97	Setosphaeria turcica Et28A hypothetical protein mRNA	628238862	XM_007719387.1	558	1	275	11	285	275	249	249	90.5455	197	3.41666e-97	Bipolaris zeicola 26-R-13 hypothetical protein partial mRNA	628070944	XM_007701936.1	522	27	275	1
GYY|c735_g1	290	383087749	NG_012113.2	98571	1	290	74631	74920	290	290	290	100	290	7.26616e-149	Homo sapiens phosphatidylinositol-4,5-bisphosphate 3-kinase, catalytic subunit alpha (PIK3CA), RefSeqGene (LRG_310) on chromosome 3	28301920	AC076966.25	137113	1	290	105530	105819	290	290	290	100	290	7.26616e-149	Homo sapiens 3 BAC RP11-245C23 (Roswell Park Cancer Institute Human BAC Library) complete sequence	220897903	AC147388.4	164925	4	290	36422	36707	287	283	283	98.6063	274	5.69713e-140	Pan troglodytes BAC clone RP43-54J14 from chromosome 7, complete sequence	109689869	AC183548.3	180136	4	290	179368
GYY|c29607_g1	263	270265869	NG_001110.5	3618	1	263	2323	2585	263	262	262	99.6198	260	3.09035e-132	Homo sapiens catenin (cadherin-associated protein), alpha 1 pseudogene 1 (CTNNA1P1) on chromosome 5	24580358	AC091981.4	187685	1	263	37145	37407	263	262	262	99.6198	260	3.09035e-132	Homo sapiens chromosome 5 clone RP11-549L3, complete sequence	556810	Z37994.1	4950	1	263	2863	3125	263	261	261	99.2395	257	1.4378e-130	H.sapiens alpha E-catenin pseudogene	725582475	XM_010344484.1	3087	1	150	1614
GYY|c29842_g1	214	575771981	AC254828.1	151685	6	214	22645	22853	209	209	209	100	209	5.48569e-104	Homo sapiens BAC clone RP11-65I14 from chromosome 22, complete sequence	3171873	Z82192.1	4504	6	214	2376	2584	209	209	209	100	209	5.48569e-104	Human DNA sequence from clone RP1-186O1 on chromosome 22, complete sequence	685569793	XM_009217412.1	2834	6	193	2271	2462	192	179	179	93.2292	151	9.57753e-72	PREDICTED: Papio anubis family with sequence similarity 109, member B (FAM109B), transcript variant X9, mRNA	685569790	XM_009217411.1	2630	6	193	2067
GYY|c36936_g1	295	36787718	BX571874.1	349907	4	293	130189	130478	290	284	284	97.931	272	7.51308e-139	Photorhabdus luminescens subsp. laumondii TTO1 complete genome; segment 16/17	253778933	FM162591.1	5064808	1	293	4744362	4744654	293	267	267	91.1263	215	3.64706e-107	Photorhabdus asymbiotica ATCC43949 complete genome	211638349	FM211050.1	129980	1	293	85362	85654	293	267	267	91.1263	215	3.64706e-107	Photorhabdus asymbiotica subsp. asymbiotica ATCC 43949 BAC clone 8	822095036	CP011104.1	5147098	1	293	1551913
GYY|c32742_g1	218	768311753	CP010981.1	6210300	1	218	4885441	4885658	218	218	218	100	218	5.56673e-109	Verticillium dahliae VdLs.17 chromosome 2, complete sequence	675324087	CP009075.1	9275483	1	218	3169453	3169670	218	218	218	100	218	5.56673e-109	Verticillium dahliae JR2 chromosome 1, complete sequence
GYY|c31501_g1	268	567881274	XM_006433133.1	1805	111	168	1748	1805	58	58	58	100	58	6.17347e-20	Citrus clementina hypothetical protein (CICLE_v10002008mg) mRNA, complete cds
GYY|c2468_g1	201	255943694	XM_002562569.1	1392	8	124	486	602	117	109	109	93.1624	93	1.55271e-39	Penicillium chrysogenum Wisconsin 54-1255 hypothetical protein (Pc20g00530) mRNA, complete cds	211587300	AM920435.1	3652229	18	124	118198	118304	107	99	99	92.5234	83	5.6242e-34	Penicillium chrysogenum Wisconsin 54-1255 complete genome, contig Pc00c20
GYY|c28609_g1	546	36784828	BX571864.1	349071	1	546	1208	1753	546	509	509	93.2234	435	0	Photorhabdus luminescens subsp. laumondii TTO1 complete genome; segment 6/17	822095036	CP011104.1	5147098	1	546	3347279	3347824	546	494	494	90.4762	390	0	Photorhabdus temperata subsp. thracensis strain DSM 15199, complete genome	253778933	FM162591.1	5064808	4	545	3429182	3429723	542	488	488	90.0369	380	0	Photorhabdus asymbiotica ATCC43949 complete genome	211638871	FM211057.1	224057	4	545	221077
GYY|c8176_g1	302	49476502	AY563294.1	472	3	194	5	202	204	158	158	77.451	57	2.54162e-19	Alternaria macrospora major allergen alt a1 (alt a 1) gene, partial cds >gnl|BL_ORD_ID|613856 Alternaria anodae strain PPRI 12376 major allergen alt a 1 (alt a 1) gene, partial cds	717663637	KJ718711.1	472	3	194	5	202	204	157	157	76.9608	54	1.1825e-17	Alternaria novae-guineensis strain CBS 116120 major allergen alt a 1 (alt a 1) gene, partial cds >gnl|BL_ORD_ID|25909412 Alternaria novae-guineensis strain PPRI 12171 major allergen alt a 1 (alt a 1) gene, partial cds	158031423	EU139346.1	473	3	198	1	202	205	155	155	75.6098	49	7.11682e-15	Alternaria radicina strain BMP0065 major allergen alt a1 (alta1) gene, partial cds	158031391	EU139330.1	473	3	198	1
GYY|c29560_g1	374	568872412	XM_006489303.1	947	1	374	166	539	374	374	374	100	374	0	PREDICTED: Citrus sinensis PSI reaction center subunit II (PSADB), mRNA	567853470	XM_006419836.1	1049	1	374	170	543	374	374	374	100	374	0	Citrus clementina hypothetical protein (CICLE_v10005892mg) mRNA, complete cds	157678957	AB002094.1	865	1	374	99	472	374	374	374	100	374	0	Citrus sinensis psaDb mRNA for PSI reaction center subunit II, complete cds, clone: PD1210	157678729	AB002087.1	832	1	374	103
GYY|c31082_g1	206	572153065	NM_001288883.1	1217	1	206	757	962	206	205	205	99.5146	203	1.13525e-100	Citrus sinensis ACC oxidase (LOC102577997), mRNA >gnl|BL_ORD_ID|967425 Citrus sinensis ACC oxidase mRNA, complete cds	567910678	XM_006447590.1	1186	1	206	766	971	206	204	204	99.0291	200	5.2818e-99	Citrus clementina hypothetical protein (CICLE_v10015962mg) mRNA, complete cds	567910676	XM_006447589.1	1308	1	206	888	1093	206	204	204	99.0291	200	5.2818e-99	Citrus clementina hypothetical protein (CICLE_v10015962mg) mRNA, complete cds	8894569	AJ297350.1	392	1	206	164
GYY|c39647_g1	351	270149973	BT116859.1	818	15	247	388	617	238	185	185	77.7311	72	1.37826e-27	Picea glauca clone GQ03808_D09 mRNA sequence	116782333	EF083118.1	857	15	247	377	606	237	184	184	77.6371	72	1.37826e-27	Picea sitchensis clone WS02721_I19 unknown mRNA
GYY|c11045_g1	238	169617138	XM_001801932.1	736	1	33	484	516	33	33	33	100	33	4.25244e-06	Phaeosphaeria nodorum SN15 hypothetical protein partial mRNA
GYY|c22622_g1	605	36788042	BX571875.1	124056	46	605	1658	2221	564	527	527	93.4397	451	0	Photorhabdus luminescens subsp. laumondii TTO1 complete genome; segment 17/17	822095036	CP011104.1	5147098	7	605	1783851	1784447	601	521	521	86.6889	358	0	Photorhabdus temperata subsp. thracensis strain DSM 15199, complete genome	253778933	FM162591.1	5064808	1	599	4964375	4964972	602	489	489	81.2292	259	2.75852e-131	Photorhabdus asymbiotica ATCC43949 complete genome	211638476	FM211051.1	81215	1	599	67657
GYY|c37581_g1	205	702241948	XM_010049127.1	979	1	204	190	393	204	183	183	89.7059	141	3.2976e-66	PREDICTED: Eucalyptus grandis histone H2A (LOC104436374), mRNA	778693357	XM_004142034.2	851	1	204	224	427	204	179	179	87.7451	129	1.54512e-59	PREDICTED: Cucumis sativus probable histone H2A.4 (LOC101217199), mRNA	672114328	XM_008778268.1	801	1	204	71	274	204	177	177	86.7647	123	3.34459e-56	PREDICTED: Phoenix dactylifera histone H2A (LOC103696590), mRNA	747061908	XM_011079140.1	698	1	201	155
GYY|c31087_g1	211	336088647	NG_029123.1	154850	1	211	14685	14895	211	211	211	100	211	4.1708e-105	Homo sapiens A kinase (PRKA) anchor protein 7 (AKAP7), RefSeqGene on chromosome 6	11875997	AL137222.17	110724	1	211	69386	69596	211	211	211	100	211	4.1708e-105	Human DNA sequence from clone RP1-209B5 on chromosome 6, complete sequence	820978643	XM_003255709.2	3708	1	47	951	997	47	47	47	100	47	6.12797e-14	PREDICTED: Nomascus leucogenys A kinase (PRKA) anchor protein 7 (AKAP7), transcript variant X1, mRNA	795229255	XM_011951659.1	1018	1	47	457
GYY|c39436_g1	284	628069062	XM_007700995.1	1103	44	186	743	885	143	113	113	79.021	53	3.96844e-17	Cochliobolus sativus ND90Pr hypothetical protein mRNA
GYY|c33030_g1	247	270145126	BT112078.1	1402	26	231	195	391	208	161	161	77.4038	60	4.34591e-21	Picea glauca clone GQ03309_K16 mRNA sequence
GYY|c31991_g1	242	255945350	XM_002563397.1	1008	1	242	204	445	242	232	232	95.8678	212	1.35357e-105	Penicillium chrysogenum Wisconsin 54-1255 hypothetical protein (Pc20g09470) mRNA, complete cds	211587300	AM920435.1	3652229	1	242	2193591	2193832	242	232	232	95.8678	212	1.35357e-105	Penicillium chrysogenum Wisconsin 54-1255 complete genome, contig Pc00c20	121719782	XM_001276589.1	1011	1	242	204	445	242	201	201	83.0579	119	6.75919e-54	Aspergillus clavatus NRRL 1 casein kinase, putative (ACLA_058210), partial mRNA	628073498	XM_007703213.1	1709	1	240	552
GYY|c26452_g1	254	586946426	NG_033963.1	2305478	1	254	1984305	1984558	254	254	254	100	254	6.42767e-129	Homo sapiens protein tyrosine phosphatase, receptor type, D (PTPRD), RefSeqGene on chromosome 9	15723763	AL356584.21	165589	1	254	132281	132534	254	254	254	100	254	6.42767e-129	Human DNA sequence from clone RP11-60C15 on chromosome 9, complete sequence	820970304	XM_012500783.1	9489	1	103	356	458	103	103	103	100	103	5.60391e-45	PREDICTED: Nomascus leucogenys protein tyrosine phosphatase, receptor type, D (PTPRD), mRNA	767955187	XM_006716839.2	8326	1	103	472
GYY|c40616_g1	201	163965415	NG_007291.1	14761	1	201	7805	8005	201	201	201	100	201	1.42634e-99	Homo sapiens cytochrome b-245, alpha polypeptide (CYBA), RefSeqGene (LRG_52) on chromosome 16	40714624	AC116552.2	176797	1	201	18335	18535	201	201	201	100	201	1.42634e-99	Homo sapiens chromosome 16 clone RP11-21B21, complete sequence	338858136	AH002664.2	2081	1	147	191	336	147	144	144	97.9592	137	5.39046e-64	Homo sapiens cytochrome b light chain (CYBA) gene, partial cds	817302020	XM_012466061.1	2174	1	177	488
GYY|c26548_g1	259	596658919	XM_007274643.1	927	35	259	95	319	226	201	201	88.9381	150	4.27614e-71	Colletotrichum gloeosporioides Nara gc5 succinyl- ligase alpha- mitochondrial precursor (CGGC5_4183), partial mRNA	302404969	XM_003000276.1	1151	46	259	270	483	215	186	186	86.5116	127	2.61024e-58	Verticillium albo-atrum VaMs.102 succinyl-CoA ligase subunit alpha, mRNA	697077067	XM_009654354.1	1165	46	257	269	480	213	183	183	85.9155	122	1.57096e-55	Verticillium dahliae VdLs.17 succinyl-CoA ligase subunit alpha partial mRNA	827056601	XM_008091735.1	1002	35	259	95
GYY|c31196_g1	255	565373123	XM_006353065.1	2751	1	255	1623	1877	256	217	217	84.7656	138	1.96815e-64	PREDICTED: Solanum tuberosum potassium transporter 4-like (LOC102587299), mRNA	697152210	XM_009632043.1	3169	1	246	1899	2143	246	209	209	84.9593	134	3.29342e-62	PREDICTED: Nicotiana tomentosiformis potassium transporter 4-like (LOC104120299), transcript variant X2, mRNA	697152208	XM_009632042.1	3174	1	246	1904	2148	246	209	209	84.9593	134	3.29342e-62	PREDICTED: Nicotiana tomentosiformis potassium transporter 4-like (LOC104120299), transcript variant X1, mRNA	663673457	HG975451.1	83305730	1	255	8118866
GYY|c32131_g1	307	36787718	BX571874.1	349907	1	307	85109	85415	307	299	299	97.3941	283	6.03116e-145	Photorhabdus luminescens subsp. laumondii TTO1 complete genome; segment 16/17	822095036	CP011104.1	5147098	1	307	2386929	2387235	307	292	292	95.114	262	2.84601e-133	Photorhabdus temperata subsp. thracensis strain DSM 15199, complete genome	253778933	FM162591.1	5064808	1	307	4703491	4703797	307	290	290	94.4625	256	6.16053e-130	Photorhabdus asymbiotica ATCC43949 complete genome	211638349	FM211050.1	129980	1	307	44491
GYY|c23582_g1	260	702067964	FO906414.1	338889	9	157	37732	37880	149	122	122	81.8792	68	1.64633e-25	Leptosphaeria maculans brassicae wa74_scaffold00672 complete sequence	396494378	XM_003844242.1	615	9	157	261	409	149	122	122	81.8792	68	1.64633e-25	Leptosphaeria maculans JN3 predicted protein (LEMA_P019410.1) mRNA, complete cds	396496114	NW_003533877.1	3378610	9	157	2071029	2071177	149	122	122	81.8792	68	1.64633e-25	Leptosphaeria maculans JN3 SuperContig_1_v2 >gnl|BL_ORD_ID|9783133 Leptosphaeria maculans JN3 lm_SuperContig_1_v2 genomic supercontig, whole genome, isolate v23.1.3 >gnl|BL_ORD_ID|9783133 Leptosphaeria maculans brassicae jn3_SuperContig_1 complete sequence
GYY|c35715_g1	235	627818820	XM_007684060.1	789	1	233	181	413	233	211	211	90.5579	167	1.36247e-80	Bipolaris oryzae ATCC 44560 hypothetical protein partial mRNA	628225613	XM_007717385.1	789	1	233	181	413	233	207	207	88.8412	155	6.38397e-74	Bipolaris zeicola 26-R-13 hypothetical protein partial mRNA	628064270	XM_007699257.1	789	4	233	181	410	230	205	205	89.1304	155	6.38397e-74	Cochliobolus sativus ND90Pr hypothetical protein partial mRNA	636592194	XM_008029245.1	948	1	230	210
GYY|c39285_g1	427	224809238	NG_011443.1	252549	1	427	123024	123450	427	427	427	100	427	0	Homo sapiens ets variant 6 (ETV6), RefSeqGene (LRG_609) on chromosome 12	14578073	AC084358.19	169949	1	427	4483	4909	427	427	427	100	427	0	Homo sapiens 12p BAC RP11-418C2 (Roswell Park Cancer Institute Human BAC Library) complete sequence	1764140	U81833.1	40583	1	427	462	888	427	427	427	100	427	0	Human cosmid LL12NC01-132B11A, ETV6 gene, intron 2
GYY|c32326_g1	201	211583076	AM920428.1	3889175	1	201	1233867	1234062	204	182	182	89.2157	132	3.24422e-61	Penicillium chrysogenum Wisconsin 54-1255 complete genome, contig Pc00c13
GYY|c8303_g1	686	21693600	AF524947.1	47770	1	686	28575	29260	686	686	686	100	686	0	Homo sapiens ADP-ribosyltransferase (NAD+; poly (ADP-ribose) polymerase) (ADPRT) gene, complete cds	20145903	AL359742.15	86196	1	686	80036	80721	686	685	685	99.8542	683	0	Human DNA sequence from clone RP11-125A15 on chromosome 1, complete sequence	178177	M29775.1	153	116	268	1	153	153	153	153	100	153	2.65072e-72	Human NAD+ ADP-ribosyltransferase (ADPRT) gene, exon 12	194382465	AK303340.1	3371	124	259	1710
GYY|c22634_g1	716	748512035	XM_011125343.1	978	410	716	672	978	307	307	307	100	307	6.83553e-158	Arthrobotrys oligospora ATCC 24927 hypothetical protein mRNA	685849106	XM_009253321.1	975	474	709	679	914	238	197	197	82.7731	113	4.77285e-50	Fusarium pseudograminearum CS3096 hypothetical protein partial mRNA	758209595	XM_011328666.1	1296	475	709	949	1183	237	196	196	82.7004	112	1.71662e-49	Fusarium graminearum PH-1 serine/threonine-protein phosphatase PP1 mRNA	597919043	XM_007313804.1	1698	417	716	746
GYY|c38632_g1	242	218505823	NG_009175.1	116151	1	242	28150	28391	242	242	242	100	242	2.8482e-122	Homo sapiens guanylate cyclase 2F, retinal (GUCY2F), RefSeqGene on chromosome X	4493578	AL031387.4	178863	1	242	90230	90471	242	242	242	100	242	2.8482e-122	Human DNA sequence from clone RP4-596C15 on chromosome Xq23, complete sequence
GYY|c32328_g1	304	327412387	NG_028268.1	200498	1	304	191812	192115	304	304	304	100	304	1.26411e-156	Homo sapiens ATP-binding cassette, sub-family C (CFTR/MRP), member 1 (ABCC1), RefSeqGene on chromosome 16	126116093	EF419769.1	195692	1	304	188748	189051	304	304	304	100	304	1.26411e-156	Homo sapiens ATP-binding cassette, sub-family C (CFTR/MRP), member 1 (ABCC1) gene, complete cds	38524626	AC025778.8	208417	1	304	54216	54519	304	304	304	100	304	1.26411e-156	Homo sapiens chromosome 16 clone CTD-2504F3, complete sequence	29029245	AC136624.3	211896	1	304	166565
GYY|c2681_g1	210	568820614	XM_006464742.1	961	1	210	522	731	210	208	208	99.0476	204	3.22897e-101	PREDICTED: Citrus sinensis ethylene-responsive transcription factor 4-like (LOC102616520), mRNA	567919551	XM_006451719.1	1072	1	210	516	725	210	208	208	99.0476	204	3.22897e-101	Citrus clementina hypothetical protein (CICLE_v10009484mg) mRNA, complete cds
GYY|c29996_g1	398	592971023	HG934062.1	3555057	36	90	2029526	2029580	55	51	51	92.7273	43	2.0903e-11	Yarrowia lipolytica WSH-Z06 complete genome, chromosome YALIOD	210075748	XM_502906.2	174	36	90	120	174	55	51	51	92.7273	43	2.0903e-11	Yarrowia lipolytica YALI0D16665p (YALI0D16665g) mRNA, complete cds	49648093	CR382130.1	3633272	36	90	2055919	2055973	55	51	51	92.7273	43	2.0903e-11	Yarrowia lipolytica CLIB122 chromosome D complete sequence
GYY|c29741_g1	239	179342784	CP001029.1	5800441	20	212	669869	670061	193	155	155	80.3109	79	1.14681e-31	Methylobacterium populi BJ001, complete genome	770603614	CP010799.2	3503899	20	186	1346532	1346698	170	131	131	77.0588	50	1.51532e-15	Ralstonia mannitolilytica strain SN82F48 chromosome 1, complete sequence	613405377	AP014582.1	5191712	37	153	1379633	1379749	120	97	97	80.8333	48	1.96019e-14	Bordetella bronchiseptica DNA, complete genome, strain: S798	408767172	HE965806.1	5264383	37	153	2318028
GYY|c22166_g1	272	36787140	BX571872.1	348498	1	272	10437	10707	272	257	257	94.4853	226	2.55372e-113	Photorhabdus luminescens subsp. laumondii TTO1 complete genome; segment 14/17	822095036	CP011104.1	5147098	1	272	703625	703892	273	246	246	90.1099	189	9.44845e-93	Photorhabdus temperata subsp. thracensis strain DSM 15199, complete genome
GYY|c7896_g1	1004	169620839	XM_001803779.1	720	428	755	145	472	331	251	251	75.8308	88	5.36029e-36	Phaeosphaeria nodorum SN15 hypothetical protein partial mRNA	631371569	XM_007921974.1	760	441	755	172	486	319	241	241	75.5486	81	4.17318e-32	Pseudocercospora fijiensis CIRAD86 hypothetical protein mRNA	3402190	AJ005170.1	626	429	742	126	439	318	229	229	72.0126	47	3.31866e-13	Cyanophora paradoxa partial mRNA for 40S ribosomal protein S11	702066566	FO905646.1	722466	612	701	397186
GYY|c8621_g1	223	157924158	EU174359.1	831	25	223	45	243	200	193	193	96.5	178	9.84007e-87	Uncultured fungus clone G914P35FF12.T0 18S ribosomal RNA gene, partial sequence	157923618	EU173819.1	837	25	223	45	243	200	193	193	96.5	178	9.84007e-87	Uncultured fungus clone G914P31FC24.T0 18S ribosomal RNA gene, partial sequence	827355087	KP711369.1	917	25	223	427	625	200	192	192	96	175	4.57814e-85	Phoma medicaginis culture-collection MFLU:14 C0812 18S ribosomal RNA gene, partial sequence	756180756	KJ669187.1	1071	25	223	552
GYY|c23542_g1	275	21738561	AL691447.18	171255	1	275	43058	43332	275	275	275	100	275	1.49156e-140	Human DNA sequence from clone RP11-307E17 on chromosome 9, complete sequence	18650694	AL669815.5	44059	1	275	41724	41998	275	275	275	100	275	1.49156e-140	Human DNA sequence from clone RP11-565E9 on chromosome 9, complete sequence	126368869	AC184058.3	207624	1	275	156044	156318	275	272	272	98.9091	266	1.50215e-135	Pan troglodytes BAC clone CH251-65B3 from chromosome 9, complete sequence	110278528	AC183381.3	169043	1	275	162698
GYY|c31027_g1	276	330920861	XM_003299135.1	1191	1	273	868	1140	273	240	240	87.9121	174	2.09422e-84	Pyrenophora teres f. teres 0-1 hypothetical protein, mRNA	627825535	XM_007686900.1	1686	1	273	1357	1629	273	235	235	86.0806	159	4.56538e-76	Bipolaris oryzae ATCC 44560 hypothetical protein partial mRNA	702073524	FO905898.1	1494664	1	59	984236	984294	59	52	52	88.1356	38	8.37541e-09	Leptosphaeria biglobosa Thlaspii ibcn65_scaffold00003 complete sequence	702066554	FO905634.1	351772	1	59	170316
GYY|c31537_g1	244	456351576	AP012603.1	8264165	5	244	5578466	5578705	240	217	217	90.4167	171	8.46038e-83	Bradyrhizobium oligotrophicum S58 DNA, complete genome	91680938	CP000283.1	4892717	5	244	2165401	2165640	240	210	210	87.5	150	3.99232e-71	Rhodopseudomonas palustris BisB5, complete genome	192282182	CP001096.1	5744041	1	244	2211134	2211376	244	208	208	85.2459	135	8.70321e-63	Rhodopseudomonas palustris TIE-1, complete genome	39648490	BX572598.1	346879	1	244	317445
GYY|c10737_g1	397	723722294	XM_004245034.2	2935	101	396	2403	2697	300	242	242	80.6667	121	9.1003e-55	PREDICTED: Solanum lycopersicum elongation factor 2 (LOC101253404), transcript variant X3, mRNA	723722291	XM_010326725.1	2743	101	396	2211	2505	300	242	242	80.6667	121	9.1003e-55	PREDICTED: Solanum lycopersicum elongation factor 2 (LOC101253404), transcript variant X2, mRNA	723722289	XM_004245032.2	2919	101	396	2387	2681	300	242	242	80.6667	121	9.1003e-55	PREDICTED: Solanum lycopersicum elongation factor 2 (LOC101253404), transcript variant X1, mRNA	723722287	XM_004245035.2	2840	101	396	2326
GYY|c26272_g1	244	21211658	AL353783.14	136688	1	244	70876	71119	244	244	244	100	244	2.22287e-123	Human DNA sequence from clone RP11-271O3 on chromosome 9, complete sequence
GYY|c16231_g1	451	305690476	HM146123.1	518	7	447	33	473	441	413	413	93.6508	357	0	Hypophthalmichthys nobilis ribosomal protein S12 mRNA, complete cds	532164708	NM_001282177.1	504	11	448	48	486	439	410	410	93.3941	351	0	Danio rerio ribosomal protein S12 (rps12), transcript variant 2, mRNA	532164707	NM_200046.3	633	11	448	177	615	439	410	410	93.3941	351	0	Danio rerio ribosomal protein S12 (rps12), transcript variant 1, mRNA	160420152	NM_001110724.1	492	11	448	13
GYY|c25020_g1	319	816374676	AC256296.1	202050	1	319	23624	23942	319	319	319	100	319	6.11965e-165	Homo sapiens chromosome 3 clone CH17-162P3, complete sequence	384871728	AC245434.3	196024	1	319	23602	23920	319	319	319	100	319	6.11965e-165	Homo sapiens BAC clone CH17-340H12 from chromosome 3, complete sequence	343887348	NG_029779.1	52645	1	319	43539	43857	319	319	319	100	319	6.11965e-165	Homo sapiens tyrosine kinase, non-receptor, 2 (TNK2), RefSeqGene on chromosome 3	25815265	AC124944.8	121914	1	319	76932
GYY|c26936_g1	264	469832595	AC240812.3	38683	1	264	3187	3450	264	264	264	100	264	1.85483e-134	Homo sapiens FOSMID clone ABC27-1039P12 from chromosome 8, complete sequence	205361099	AC231662.3	42759	1	264	2968	3231	264	264	264	100	264	1.85483e-134	Homo sapiens FOSMID clone ABC11-49697300J6 from chromosome 8, complete sequence	116174839	AC145291.3	41705	1	264	31241	31504	264	264	264	100	264	1.85483e-134	Homo sapiens chromosome 8, clone WI2-82799H6, complete sequence	22002206	AC110280.8	91099	1	264	29262
GYY|c37266_g1	441	822095036	CP011104.1	5147098	1	441	2916256	2916696	441	434	434	98.4127	420	0	Photorhabdus temperata subsp. thracensis strain DSM 15199, complete genome	253778933	FM162591.1	5064808	50	187	3874464	3874607	145	123	123	84.8276	75	3.80079e-29	Photorhabdus asymbiotica ATCC43949 complete genome	211639073	FM211060.1	150761	50	187	30890	31033	145	123	123	84.8276	75	3.80079e-29	Photorhabdus asymbiotica subsp. asymbiotica ATCC 43949 BAC clone 20-21	36784324	BX571862.1	349519	50	187	299241
GYY|c24236_g1	251	823670141	KR709901.1	2181	1	251	617	867	251	251	251	100	251	2.94991e-127	Synthetic construct Homo sapiens clone CCSBHm_00007373 TGFBI (TGFBI) mRNA, encodes complete protein	823670139	KR709900.1	2181	1	251	617	867	251	251	251	100	251	2.94991e-127	Synthetic construct Homo sapiens clone CCSBHm_00007359 TGFBI (TGFBI) mRNA, encodes complete protein	694912513	XM_001169327.4	2915	1	251	814	1064	251	251	251	100	251	2.94991e-127	PREDICTED: Pan troglodytes transforming growth factor, beta-induced, 68kDa (TGFBI), mRNA	649153086	KJ905939.1	2181	1	251	617
GYY|c36719_g1	260	636600070	XM_008033183.1	3311	1	254	807	1060	254	206	206	81.1024	110	7.39344e-49	Setosphaeria turcica Et28A hypothetical protein partial mRNA
GYY|c39340_g1	337	189195247	XM_001933927.1	1232	1	332	304	635	332	303	303	91.2651	245	8.90446e-124	Pyrenophora tritici-repentis Pt-1C-BFP mitochondrial DNA replication protein YHM2, mRNA	330933079	XM_003303989.1	2619	1	332	217	548	332	302	302	90.9639	242	4.14284e-122	Pyrenophora teres f. teres 0-1 hypothetical protein, mRNA	636589970	XM_008028133.1	2685	1	332	226	557	332	299	299	90.0602	233	4.17226e-117	Setosphaeria turcica Et28A hypothetical protein partial mRNA	396478187	XM_003840427.1	1197	1	337	464
GYY|c38848_g1	248	899729770	CP012127.1	4609522	1	248	55235	55482	248	248	248	100	248	1.35357e-125	Escherichia coli strain DH1Ec169, complete genome	899725419	CP012126.1	4612363	1	248	55235	55482	248	248	248	100	248	1.35357e-125	Escherichia coli strain DH1Ec104, complete genome	899721066	CP012125.1	4614223	1	248	55235	55482	248	248	248	100	248	1.35357e-125	Escherichia coli strain DH1Ec095, complete genome	857137982	CP011495.1	4678046	1	248	1273756
GYY|c35048_g1	253	242386127	FP098733.1	723	1	253	34	286	253	253	253	100	253	2.30134e-128	Phyllostachys edulis cDNA clone: bphyst027c12, full insert sequence	573959767	XM_006662007.1	760	31	253	75	297	223	215	215	96.4126	199	2.40113e-98	PREDICTED: Oryza brachyantha nucleoside diphosphate kinase 1-like (LOC102713577), mRNA	347661560	BT131913.1	717	33	252	65	284	220	208	208	94.5455	184	5.23444e-90	Oryza sativa clone RRlibD00419 mRNA sequence	347660458	BT130811.1	616	33	252	330
GYY|c2428_g1	201	9407868	AL356276.9	160356	1	201	82694	82894	201	200	200	99.5025	198	6.6361e-98	Human DNA sequence from clone RP11-367J7 on chromosome 1, complete sequence	148529381	AC197392.3	193661	1	201	167256	167456	201	187	187	93.0348	159	3.1761e-76	MACACA MULATTA BAC clone CH250-576P3 from chromosome 1, complete sequence	126012596	AC196702.4	174632	1	201	108271	108471	201	187	187	93.0348	159	3.1761e-76	Rhesus Macaque BAC CH250-431P18 () complete sequence	226874817	NG_011880.1	1188197	1	201	119475
GYY|c37797_g1	201	36787140	BX571872.1	348498	1	201	94178	94378	201	188	188	93.5323	162	6.82657e-78	Photorhabdus luminescens subsp. laumondii TTO1 complete genome; segment 14/17	822095036	CP011104.1	5147098	1	198	2879651	2879848	198	185	185	93.4343	159	3.1761e-76	Photorhabdus temperata subsp. thracensis strain DSM 15199, complete genome	253778933	FM162591.1	5064808	1	200	4111986	4112185	200	182	182	91	146	5.35246e-69	Photorhabdus asymbiotica ATCC43949 complete genome
GYY|c37482_g1	261	146215993	EF530141.1	1463	1	214	927	1140	214	195	195	91.1215	157	5.54114e-75	Actinidia deliciosa cysteine protease Cp1 mRNA, complete cds	155970231	EU057180.1	1359	1	227	865	1094	232	201	201	86.6379	135	9.40442e-63	Rosa x borboniana cysteine protease mRNA, complete cds	53748482	AJ844005.1	806	19	210	261	452	192	173	173	90.1042	135	9.40442e-63	Plantago major partial mRNA for cysteine protease 1 (cpr1 gene)	764510464	XM_004287591.2	1426	1	210	931
GYY|c41018_g1	220	568867659	XM_006487089.1	1764	1	220	1463	1682	220	220	220	100	220	4.34962e-110	PREDICTED: Citrus sinensis glucan endo-1,3-beta-glucosidase 7-like (LOC102607769), mRNA	567861193	XM_006423188.1	1755	1	220	1448	1667	220	220	220	100	220	4.34962e-110	Citrus clementina hypothetical protein (CICLE_v10028372mg) mRNA, complete cds
GYY|c27724_g1	221	296434305	NG_021272.1	23010	1	221	19416	19636	221	221	221	100	221	1.21579e-110	Homo sapiens signal transducer and activator of transcription 6, interleukin-4 induced (STAT6), RefSeqGene on chromosome 12	16156275	AF417842.2	18891	1	221	16221	16441	221	221	221	100	221	1.21579e-110	Homo sapiens signal transducer and activator of transcription 6, interleukin-4 induced (STAT6) gene, complete cds	11465129	AC018673.4	187099	1	221	159287	159507	221	221	221	100	221	1.21579e-110	Homo sapiens chromosome 12 clone RP11-145A4, complete sequence	15808422	AC023237.34	78200	1	221	49358
GYY|c27667_g1	229	330929106	XM_003302474.1	456	1	229	57	285	229	209	209	91.2664	169	1.02212e-81	Pyrenophora teres f. teres 0-1 hypothetical protein, mRNA	702066531	FO905611.1	111842	1	229	50062	50290	229	207	207	90.393	163	2.21251e-78	Leptosphaeria biglobosa brassicae b35_scaffold00053 complete sequence	702073522	FO905896.1	1310647	1	229	559369	559597	229	204	204	89.083	154	2.22822e-73	Leptosphaeria biglobosa Thlaspii ibcn65_scaffold00005 complete sequence	702067933	FO906383.1	50215	1	229	29521
GYY|c24186_g1	382	899729770	CP012127.1	4609522	1	382	1869358	1869739	382	382	382	100	382	0	Escherichia coli strain DH1Ec169, complete genome	899725419	CP012126.1	4612363	1	382	1871972	1872353	382	382	382	100	382	0	Escherichia coli strain DH1Ec104, complete genome	899721066	CP012125.1	4614223	1	382	1871971	1872352	382	382	382	100	382	0	Escherichia coli strain DH1Ec095, complete genome	857137982	CP011495.1	4678046	1	382	3143262
GYY|c15090_g1	7874	403158414	XM_003307664.2	8152	466	7433	501	7469	6977	5681	5681	81.4247	3080	0	Puccinia graminis f. sp. tritici CRL 75-36-700-3 pre-mRNA-processing-splicing factor 8 (PGTG_00662), mRNA	599375763	XM_007407761.1	7200	416	7355	31	6970	6954	5541	5541	79.6808	2701	0	Melampsora larici-populina 98AG31 hypothetical protein (MELLADRAFT_42773), partial mRNA	618804366	XM_007304901.1	7208	1621	5984	1514	5880	4405	3295	3295	74.8014	1035	0	Stereum hirsutum FP-91666 SS1 pre-mRNA-processing-splicing factor (STEHIDRAFT_147606), mRNA	636612882	XM_008039385.1	7212	1492	6145	1384
GYY|c40307_g1	238	667479290	AC255551.1	213836	1	238	138511	138748	238	238	238	100	238	4.67484e-120	Homo sapiens BAC clone CH17-116G12 from chromosome 2, complete sequence	665506094	AC255417.1	202247	1	238	159271	159508	238	238	238	100	238	4.67484e-120	Homo sapiens chromosome 2 clone CH17-34I22, complete sequence	333360962	AC244255.3	198999	1	238	165414	165651	238	238	238	100	238	4.67484e-120	Homo sapiens BAC clone CH17-140P2 from chromosome 2, complete sequence	19718803	NG_000834.1	515442	1	238	44296
GYY|c24284_g1	327	485837248	NG_008807.2	850317	1	327	843510	843836	327	326	326	99.6942	324	1.04526e-167	Homo sapiens dihydropyrimidine dehydrogenase (DPYD), RefSeqGene (LRG_722) on chromosome 1	16924125	AC091608.2	154677	1	327	100453	100779	327	326	326	99.6942	324	1.04526e-167	Homo sapiens chromosome 1 clone RP11-97O14, complete sequence	795305599	XM_012069438.1	4681	79	327	2420	2668	249	240	240	96.3855	222	5.25667e-111	PREDICTED: Cercocebus atys dihydropyrimidine dehydrogenase (DPYD), transcript variant X12, mRNA	795305593	XM_012069436.1	6703	79	327	4442
GYY|c27788_g1	246	568852554	XM_006479877.1	5301	1	246	4053	4298	246	246	246	100	246	1.73467e-124	PREDICTED: Citrus sinensis ABC transporter C family member 14-like (LOC102623173), transcript variant X2, mRNA	568852552	XM_006479876.1	5296	1	246	4048	4293	246	246	246	100	246	1.73467e-124	PREDICTED: Citrus sinensis ABC transporter C family member 14-like (LOC102623173), transcript variant X1, mRNA	567903635	XM_006444243.1	5405	1	246	4088	4333	246	246	246	100	246	1.73467e-124	Citrus clementina hypothetical protein (CICLE_v10018482mg) mRNA, complete cds	526246228	JX630073.1	774	115	246	190
GYY|c32612_g1	1457	156106270	EU053989.1	49761	81	1457	21349	22722	1388	1084	1084	78.098	463	0	Phaeosphaeria nodorum SN15 mitochondrion, complete genome	835483038	KR055655.1	26918	870	1457	13663	14250	589	508	508	86.2479	345	1.0707e-178	Pseudogymnoascus pannorum strain NN050741 mitochondrion, complete genome	336326748	JN031566.1	43742	872	1457	1587	2172	587	499	499	85.0085	322	6.53577e-166	Phialocephala subalpina voucher UAMH:11012 mitochondrion, complete genome	746719348	KM042216.1	1689	870	1457	1089
GYY|c34621_g1	208	193211431	NG_008127.1	69172	1	208	37584	37791	208	208	208	100	208	1.90796e-103	Homo sapiens dynein, axonemal, intermediate chain 1 (DNAI1), RefSeqGene on chromosome 9	13443330	AL160270.19	199114	1	208	76049	76256	208	208	208	100	208	1.90796e-103	Human DNA sequence from clone RP11-296L22 on chromosome 9, complete sequence	6635408	AF190484.1	160	1	159	1	159	159	159	159	100	159	3.30765e-76	Homo sapiens dynein intermediate chain DNAI1 (DNAI1) gene, exon 8	767954815	XR_929235.1	1809	50	110	887
GYY|c37358_g1	227	770478891	NG_042060.1	34260	1	227	23152	23378	227	227	227	100	227	5.79495e-114	Homo sapiens capicua transcriptional repressor (CIC), RefSeqGene on chromosome 19	4210498	AC006486.1	111084	1	227	78543	78769	227	227	227	100	227	5.79495e-114	Homo sapiens chromosome 19, BAC CIT-B-147B23 (BC85722), complete sequence	125719266	AC193891.2	200301	1	227	39825	40051	227	225	225	99.1189	221	1.25439e-110	Pan troglodytes BAC clone CH251-704H11 from chromosome 19, complete sequence	768007609	XR_935779.1	6101	1	148	2902
GYY|c29491_g1	374	193290109	NG_008150.1	61092	1	374	46761	47134	374	374	374	100	374	0	Homo sapiens checkpoint kinase 2 (CHEK2), RefSeqGene on chromosome 22	55140703	AY800241.1	59395	1	374	46030	46403	374	374	374	100	374	0	Homo sapiens CHK2 checkpoint homolog (S. pombe) (CHEK2) gene, complete cds	6911603	AL121825.19	124337	1	374	108097	108470	374	374	374	100	374	0	Human DNA sequence from clone RP11-436C9 on chromosome 22, complete sequence	90659844	AC144518.32	186577	1	374	170448
GYY|c39634_g1	253	50284693	NG_000012.2	226150	1	253	133855	134107	253	253	253	100	253	2.30134e-128	Homo sapiens protocadherin gamma cluster (PCDHG@) on chromosome 5	14196450	NM_032091.1	3117	1	253	2689	2941	253	253	253	100	253	2.30134e-128	Homo sapiens protocadherin gamma subfamily A, 11 (PCDHGA11), transcript variant 2, mRNA	3548785	AC005618.1	176714	1	253	135170	135422	253	253	253	100	253	2.30134e-128	Homo sapiens chromosome 5, BAC clone 249h5 (LBNL H149), complete sequence	426350345	XM_004042690.1	3114	1	253	2689
GYY|c29352_g1	1064	306922359	NG_027701.1	55473	1	1064	36847	37910	1064	1064	1064	100	1064	0	Homo sapiens retinoic acid receptor, alpha (RARA), RefSeqGene on chromosome 17	12965315	AC090426.1	138999	1	1064	97696	98759	1064	1064	1064	100	1064	0	Homo sapiens chromosome 17 clone 205m17 map 17q21.1, complete sequence	33667252	AC080112.15	175014	1	1064	81618	82681	1064	1064	1064	100	1064	0	Homo sapiens chromosome 17, clone CTD-2267D19, complete sequence	28316658	AC126392.4	37350	1	1064	14051
GYY|c35585_g1	203	27479637	AF346500.2	127816	1	202	102802	103003	202	197	197	97.5248	187	8.7476e-92	Photorhabdus luminescens strain W14 toxin complex pathogenicity island 1, partial sequence	36784324	BX571862.1	349519	1	202	56660	56861	202	188	188	93.0693	160	8.93524e-77	Photorhabdus luminescens subsp. laumondii TTO1 complete genome; segment 4/17	822095036	CP011104.1	5147098	1	201	664862	665062	201	183	183	91.0448	147	1.5058e-69	Photorhabdus temperata subsp. thracensis strain DSM 15199, complete genome	289172388	FN667741.1	4225498	1	200	3039243
GYY|c31396_g1	205	568834871	XM_006471452.1	2846	1	205	932	1136	205	205	205	100	205	8.72557e-102	PREDICTED: Citrus sinensis inactive poly [ADP-ribose] polymerase RCD1-like (LOC102609831), transcript variant X2, mRNA	568834869	XM_006471451.1	2665	1	205	932	1136	205	205	205	100	205	8.72557e-102	PREDICTED: Citrus sinensis inactive poly [ADP-ribose] polymerase RCD1-like (LOC102609831), transcript variant X1, mRNA	567880360	XM_006432676.1	3528	1	205	945	1150	206	205	205	99.5146	202	4.05961e-100	Citrus clementina hypothetical protein (CICLE_v10001062mg) mRNA, complete cds	567880358	XM_006432675.1	2735	1	205	945
GYY|c31421_g1	283	260656001	NG_013034.1	428549	1	283	103816	104098	283	283	283	100	283	5.50288e-145	Homo sapiens regulatory associated protein of MTOR, complex 1 (RPTOR), RefSeqGene on chromosome 17	27803370	AC133012.5	153014	1	283	49327	49609	283	283	283	100	283	5.50288e-145	Homo sapiens chromosome 17, clone RP11-582A10, complete sequence	22004216	AC087530.8	170507	1	283	122478	122760	283	283	283	100	283	5.50288e-145	Homo sapiens chromosome 17, clone RP11-313F15, complete sequence	27764703	AC133638.7	139560	1	283	82588
GYY|c20701_g1	2114	826335169	XM_012658962.1	1416	1135	1284	715	864	152	117	117	76.9737	45	9.19821e-12	PREDICTED: Propithecus coquereli RuvB-like AAA ATPase 1 (RUVBL1), mRNA	817257502	XM_012460406.1	1923	1186	1259	1325	1398	75	65	65	86.6667	44	3.30826e-11	PREDICTED: Aotus nancymaae RuvB-like AAA ATPase 2 (RUVBL2), mRNA	829994336	XM_012754272.1	1648	1186	1322	1040	1176	140	108	108	77.1429	41	1.53919e-09	PREDICTED: Microcebus murinus RuvB-like AAA ATPase 2 (RUVBL2), transcript variant X3, mRNA	829994332	XM_012754271.1	1563	1186	1322	955
GYY|c26832_g1	269	615411931	XM_007583715.1	5103	5	261	2938	3194	259	209	209	80.695	107	3.57621e-47	Neofusicoccum parvum UCRNP2 putative lea domain protein mRNA
GYY|c34236_g1	301	163965398	NG_007273.1	28840	1	301	14474	14774	301	301	301	100	301	5.81621e-155	Homo sapiens Janus kinase 3 (JAK3), RefSeqGene (LRG_77) on chromosome 19	21263105	AF513860.1	21323	1	301	8278	8578	301	301	301	100	301	5.81621e-155	Homo sapiens Janus kinase 3 (a protein tyrosine kinase, leukocyte) (JAK3) gene, complete cds	4558769	AC007201.1	41006	1	301	17984	18284	301	301	301	100	301	5.81621e-155	Homo sapiens chromosome 19, cosmid R34383, complete sequence	125991811	AC190237.4	159753	1	301	70913
GYY|c32512_g1	433	160358346	NG_007066.1	104953	1	433	43365	43797	433	432	432	99.7691	430	0	Homo sapiens fms-related tyrosine kinase 3 (FLT3), RefSeqGene (LRG_457) on chromosome 13	12666258	AL356915.19	194520	1	433	22005	22437	433	432	432	99.7691	430	0	Human DNA sequence from clone RP11-179F17 on chromosome 13, complete sequence	649118731	KJ896823.1	3114	135	338	233	436	204	204	204	100	204	7.25385e-101	Synthetic construct Homo sapiens clone ccsbBroadEn_06217 FLT3 gene, encodes complete protein	219520401	BC144040.1	3308	135	338	232
GYY|c32564_g1	471	694399645	XM_009376660.1	495	146	330	174	355	188	147	147	78.1915	60	8.89491e-21	PREDICTED: Pyrus x bretschneideri photosystem II 5 kDa protein, chloroplastic-like (LOC103963808), mRNA	694387925	XM_009371421.1	543	146	330	222	403	188	147	147	78.1915	60	8.89491e-21	PREDICTED: Pyrus x bretschneideri photosystem II 5 kDa protein, chloroplastic-like (LOC103959077), mRNA
GYY|c22191_g1	274	307611940	NG_027759.1	144801	1	274	90189	90462	274	274	274	100	274	5.34244e-140	Homo sapiens caspase recruitment domain family, member 11 (CARD11), RefSeqGene on chromosome 7	15638956	AC092689.2	27846	1	274	26094	26367	274	274	274	100	274	5.34244e-140	Homo sapiens BAC clone RP11-809G18 from 7, complete sequence	9665194	AC004906.3	97749	1	274	248	521	274	274	274	100	274	5.34244e-140	Homo sapiens PAC clone RP5-852O24 from 7, complete sequence	125628785	AC184876.2	188787	1	274	129937
GYY|c38277_g1	308	596709458	XM_007284067.1	354	35	308	81	354	274	261	261	95.2555	235	2.91767e-118	Colletotrichum gloeosporioides Nara gc5 lea domain protein (CGGC5_1693), partial mRNA
GYY|c29106_g1	227	224282141	NG_009873.1	162067	1	227	115864	116090	227	227	227	100	227	5.79495e-114	Homo sapiens CREB binding protein (CREBBP), RefSeqGene on chromosome 16	3097833	AC004651.1	42016	1	227	4222	4448	227	227	227	100	227	5.79495e-114	Homo sapiens chromosome 16, cosmid clone RT102 (LANL), complete sequence	767986932	XM_011522382.1	4011	144	227	3050	3133	84	84	84	100	84	1.80431e-34	PREDICTED: Homo sapiens CREB binding protein (CREBBP), transcript variant X6, mRNA	767986930	XM_011522381.1	9243	144	227	2239
GYY|c18199_g1	4428	599427146	XM_007418059.1	1113	2645	3652	96	1103	1012	791	791	78.1621	345	3.30593e-178	Melampsora larici-populina 98AG31 hypothetical protein (MELLADRAFT_40771), partial mRNA	835955014	XM_004960477.2	3561	2844	2889	2096	2141	46	43	43	93.4783	37	5.43939e-07	PREDICTED: Setaria italica pumilio homolog 1-like (LOC101777670), mRNA	778701061	XM_011656656.1	4079	2844	2889	2732	2777	46	43	43	93.4783	37	5.43939e-07	PREDICTED: Cucumis sativus pumilio homolog 1-like (LOC101218007), mRNA	659123489	XM_008463469.1	4095	2844	2889	2687
GYY|c37134_g1	366	25281346	AC112643.12	96041	1	366	46407	46772	366	366	366	100	366	0	Homo sapiens 3 BAC RP11-328G15 (Roswell Park Cancer Institute Human BAC Library) complete sequence	649099801	KJ891114.1	3126	99	210	1703	1814	112	112	112	100	112	8.38438e-50	Synthetic construct Homo sapiens clone ccsbBroadEn_00508 EPHB3 gene, encodes complete protein	168278117	AB385181.1	3011	99	210	1647	1758	112	112	112	100	112	8.38438e-50	Synthetic construct DNA, clone: pF1KB7020, Homo sapiens EPHB3 gene for ephrin type-B receptor 3 precursor, complete cds, without stop codon, in Flexi system	33598961	NM_004443.3	4234	99	210	2075
GYY|c15881_g1	471	178433	M20135.1	512	42	471	81	508	432	415	415	96.0648	378	0	H.sapiens alpha satellite (alphoid) DNA, clone pHuR22	35979	X06646.1	2881	90	471	2499	2880	382	377	377	98.6911	367	0	Human alphoid-like repetitive DNA (Sau3A family) L-region	27436823	AC131274.9	158329	1	471	2130	2600	472	435	435	92.161	360	0	Homo sapiens chromosome 17, clone RP11-285M22, complete sequence	337771	M13882.1	2712	1	471	633
GYY|c24598_g1	266	818214120	KR011238.1	97460	1	266	3864	4111	266	244	244	91.7293	191	7.12073e-94	Fusarium graminearum strain CBS 104.09 mitochondrion, complete genome	808782038	KP827647.1	103844	1	266	3850	4097	266	244	244	91.7293	191	7.12073e-94	Fusarium culmorum strain CBS 139512 mitochondrion, complete genome	806462590	KP966561.1	95041	1	266	3864	4111	266	244	244	91.7293	191	7.12073e-94	Fusarium graminearum strain CBS 139513 mitochondrion, complete genome	806462533	KP966560.1	96167	1	266	3864
GYY|c36842_g1	571	187606713	AM920664.1	677	4	570	1	561	567	535	535	94.3563	468	0	Sparus aurata mRNA for perforin 1 (perf1 gene)	116744754	DQ850497.1	700	49	568	148	684	537	500	500	93.1099	418	0	Lithognathus mormyrus clone lmos8p07e05 mRNA sequence	734650479	XM_010756269.1	804	161	558	41	438	399	328	328	82.2055	185	3.55131e-90	PREDICTED: Larimichthys crocea perforin-1-like (LOC104939716), mRNA	734650481	XM_010756270.1	809	166	557	99
GYY|c23009_g1	213	21734928	AC008742.9	194624	1	213	164681	164893	213	213	213	100	213	3.26025e-106	Homo sapiens chromosome 19 clone CTD-2553C6, complete sequence	821002170	XM_012509326.1	5980	130	193	1204	1267	64	64	64	100	64	2.19733e-23	PREDICTED: Nomascus leucogenys collagen, type V, alpha 3 (COL5A3), mRNA	768002617	XM_011528042.1	6238	130	193	1351	1414	64	64	64	100	64	2.19733e-23	PREDICTED: Homo sapiens collagen, type V, alpha 3 (COL5A3), transcript variant X1, mRNA	675703739	XM_003809647.2	6052	130	193	1165
GYY|c40198_g1	297	225703130	NG_011706.1	86107	1	297	42650	42946	297	296	296	99.6633	294	4.46055e-151	Homo sapiens Fanconi anemia, complementation group A (FANCA), RefSeqGene (LRG_495) on chromosome 16	3493327	AC005567.1	41073	1	297	30138	30434	297	296	296	99.6633	294	4.46055e-151	Homo sapiens chromosome 16, cosmid clone 431F1 (LANL), complete sequence	46488015	AY598423.1	79079	1	297	37059	37357	299	297	297	99.3311	292	5.77008e-150	Homo sapiens Fanconi anemia, complementation group A (FANCA) gene, partial cds	2230900	Z83079.1	586	2	297	235
GYY|c19946_g2	233	399923202	FP885539.3	88703	1	232	10178	10412	235	207	207	88.0851	149	1.36827e-70	Human DNA sequence from clone RP11-696P19 on chromosome 16, complete sequence	29124082	AC106819.3	122793	1	232	38971	39205	235	207	207	88.0851	149	1.36827e-70	Homo sapiens chromosome 16 clone RP11-696P19, complete sequence
GYY|c32890_g1	227	343168750	NG_029669.1	59899	1	227	30960	31186	227	227	227	100	227	5.79495e-114	Homo sapiens NPR3-like, GATOR1 complex subunit (NPRL3), RefSeqGene on chromosome 16	90653001	DQ431198.1	214426	1	227	82575	82801	227	227	227	100	227	5.79495e-114	Homo sapiens interleukin 9 receptor (IL9Rps) pseudogene, complete sequence; and DNA-directed RNA polymerases III 12.5 kDa polypeptide (POLR3K), U11/U12 snRNP 25 kDa protein (C16orf33), RHBDG1 (C16orf8), DNA-3-methyladenine glycosylase (MPG), -14 gene protein (C16orf35), hemoglobin zeta subunit (HBZ), HBD (HBD), alpha globin (HBA2), alpha globin (HBA1), theta globin (HBQ1), and putative RNA-bindin…	22450568	AC010552.6	202889	1	227	171896	172122	227	227	227	100	227	5.79495e-114	Homo sapiens chromosome 16 clone RP11-568F1, complete sequence	14336674	AE006462.1	258002	1	227	102512
GYY|c27225_g1	286	568837152	XM_006472531.1	1095	1	286	75	360	286	286	286	100	286	1.19696e-146	PREDICTED: Citrus sinensis 14-3-3 protein 7-like (LOC102628987), mRNA	567882838	XM_006433915.1	1223	1	286	85	370	286	286	286	100	286	1.19696e-146	Citrus clementina hypothetical protein (CICLE_v10002186mg) mRNA, complete cds	567882836	XM_006433914.1	1229	1	286	85	370	286	286	286	100	286	1.19696e-146	Citrus clementina hypothetical protein (CICLE_v10002186mg) mRNA, complete cds	567882834	XM_006433913.1	1409	1	286	85
GYY|c26764_g1	324	568842449	XM_006475097.1	1574	1	324	1022	1345	324	324	324	100	324	1.03459e-167	PREDICTED: Citrus sinensis polyadenylate-binding protein RBP45C-like (LOC102613263), mRNA	567920613	XM_006452250.1	1627	1	324	1039	1362	324	324	324	100	324	1.03459e-167	Citrus clementina hypothetical protein (CICLE_v10008440mg) mRNA, complete cds	567920617	XM_006452252.1	1712	31	324	1154	1447	294	294	294	100	294	4.91674e-151	Citrus clementina hypothetical protein (CICLE_v10008440mg) mRNA, complete cds	567920615	XM_006452251.1	2134	1	291	1039
GYY|c31512_g1	242	14160885	AL136220.14	155084	1	242	111533	111774	242	242	242	100	242	2.8482e-122	Human DNA sequence from clone RP11-14O22 on chromosome 13q12.3-13.3, complete sequence	21743729	AC008474.9	186115	51	242	13587	13792	210	168	168	80	73	2.51857e-28	Homo sapiens chromosome 19 clone CTC-379B2, complete sequence	3548788	AC005621.1	40583	51	242	34829	35034	210	168	168	80	73	2.51857e-28	Homo sapiens chromosome 19, cosmid F19678, complete sequence	14141343	AL357274.9	133565	39	242	27138
GYY|c31208_g1	275	210147418	NG_008893.1	77986	1	275	72305	72579	275	275	275	100	275	1.49156e-140	Homo sapiens sarcoglycan, epsilon (SGCE), RefSeqGene on chromosome 7	13992795	AC069292.12	159624	1	275	14843	15117	275	275	275	100	275	1.49156e-140	Homo sapiens BAC clone RP11-648L18 from 7, complete sequence	114306988	AC189737.2	182309	1	275	36714	36988	275	273	273	99.2727	269	3.22866e-137	Pan troglodytes BAC clone CH251-597D17 from chromosome 7, complete sequence	47131426	AC146436.4	154982	1	275	136428
GYY|c32610_g1	735	899729770	CP012127.1	4609522	1	735	2517039	2517773	735	735	735	100	735	0	Escherichia coli strain DH1Ec169, complete genome	899725419	CP012126.1	4612363	1	735	2520505	2521239	735	735	735	100	735	0	Escherichia coli strain DH1Ec104, complete genome	899721066	CP012125.1	4614223	1	735	2520504	2521238	735	735	735	100	735	0	Escherichia coli strain DH1Ec095, complete genome	857137982	CP011495.1	4678046	1	735	3776301
GYY|c34356_g1	274	575010737	NG_005845.4	953	1	274	118	391	274	274	274	100	274	5.34244e-140	Homo sapiens nascent-polypeptide-associated complex alpha polypeptide pseudogene 2 (NACAP2) on chromosome 10	18860641	AC027672.12	187229	1	274	17824	18097	274	274	274	100	274	5.34244e-140	Homo sapiens chromosome 10 clone RP11-198M6, complete sequence	18476559	AL355298.11	162166	1	274	61675	61948	274	274	274	100	274	5.34244e-140	Human DNA sequence from clone RP11-781P14 on chromosome 10, complete sequence	675782873	XM_008951041.1	1119	4	274	471
GYY|c17102_g1	1878	403163468	XM_003323479.2	1766	663	1109	570	1023	463	338	338	73.0022	75	1.7158e-28	Puccinia graminis f. sp. tritici CRL 75-36-700-3 hypothetical protein (PGTG_05429), mRNA	702073654	FO906001.1	430142	689	764	250264	250339	76	69	69	90.7895	55	2.25115e-17	Leptosphaeria maculans lepidii ibcn84_scaffold00023 complete sequence
GYY|c2000_g1	271	734619644	XM_010739332.1	546	1	271	164	434	271	257	257	94.8339	229	5.4659e-115	PREDICTED: Larimichthys crocea ribosomal protein S12 (rps12), mRNA	736236543	XM_010785483.1	553	1	265	172	436	265	249	249	93.9623	217	2.56109e-108	PREDICTED: Notothenia coriiceps ribosomal protein S12 (rps12), mRNA	124300808	AB291565.1	476	1	264	96	359	264	243	243	92.0455	201	2.00806e-99	Solea senegalensis rpS12 mRNA for ribosomal protein S12, complete cds	768940835	XM_011612023.1	539	1	271	159
GYY|c861_g1	280	628218244	XM_007716204.1	462	1	173	290	462	174	147	147	84.4828	92	8.15948e-39	Bipolaris zeicola 26-R-13 hypothetical protein partial mRNA	330914073	XM_003296436.1	498	3	158	292	447	156	133	133	85.2564	87	4.91074e-36	Pyrenophora teres f. teres 0-1 hypothetical protein, mRNA
GYY|c13519_g1	257	469954124	KC357707.1	1277	1	257	85	341	257	256	256	99.6109	254	6.51493e-129	Camellia sinensis cultivar Longjing43 chalcone synthase (CHS1) mRNA, complete cds	380751737	JQ247184.1	1431	1	257	137	393	257	255	255	99.2218	251	3.0311e-127	Camellia sinensis cultivar Longjing 43 chalcone synthase (CHS2) mRNA, complete cds	325551312	HQ269804.1	1454	1	257	126	382	257	255	255	99.2218	251	3.0311e-127	Camellia nitidissima chalcone synthase (CHS) mRNA, complete cds	283945447	AB512766.1	1446	1	257	132
GYY|c30317_g1	230	748302930	KM818405.1	648	116	191	418	494	77	69	69	89.6104	52	1.12627e-16	Glycine max phi class glutathione S-transferase (GSTF13) mRNA, complete cds	351724748	NM_001250907.1	813	116	191	458	534	77	69	69	89.6104	52	1.12627e-16	Glycine max uncharacterized LOC100499911 (LOC100499911), mRNA >gnl|BL_ORD_ID|7209451 Soybean clone JCVI-FLGm-3F13 unknown mRNA	210142538	AK285416.1	860	116	191	453	529	77	69	69	89.6104	52	1.12627e-16	Glycine max cDNA, clone: GMFL01-09-B22	748302918	KM818399.1	648	116	191	418
GYY|c1090_g1	212	345478673	NG_029881.1	45079	1	212	26779	26990	212	212	212	100	212	1.16612e-105	Homo sapiens cortactin (CTTN), RefSeqGene on chromosome 11	40645043	AB036705.1	46235	1	212	28806	29017	212	212	212	100	212	1.16612e-105	Homo sapiens EMS1 gene for cortactin, partial cds	31790742	AP000487.6	177076	1	212	117914	118125	212	212	212	100	212	1.16612e-105	Homo sapiens genomic DNA, chromosome 11 clone:CMB9-66H16, complete sequence	826274094	XM_012665576.1	2943	1	98	678
GYY|c29133_g1	306	748504270	XM_011123604.1	336	206	306	236	336	101	101	101	100	101	8.95479e-44	Arthrobotrys oligospora ATCC 24927 hypothetical protein mRNA
GYY|c30922_g1	316	595803745	XM_007201993.1	1704	2	315	425	738	314	274	274	87.2611	194	1.85894e-95	Prunus persica hypothetical protein (PRUPE_ppa005779mg) mRNA, complete cds	645272257	XM_008243087.1	1865	2	315	549	862	314	273	273	86.9427	191	8.64878e-94	PREDICTED: Prunus mume enolase (LOC103339742), mRNA	9581743	AJ132580.1	1651	2	315	369	682	314	272	272	86.6242	188	4.02389e-92	Hevea brasiliensis mRNA for enolase, isoform 1	720072060	XM_010279943.1	1785	1	316	488
GYY|c11845_g1	789	330923062	XM_003300033.1	198	311	510	1	194	214	166	166	77.5701	53	1.19332e-16	Pyrenophora teres f. teres 0-1 hypothetical protein, mRNA
GYY|c35266_g1	228	17907199	AL162582.30	85786	1	228	47021	47248	228	227	227	99.5614	225	7.53468e-113	Human DNA sequence from clone RP1-276N6 on chromosome 6, complete sequence	262527276	NG_015813.1	199157	1	69	50142	50209	69	67	67	97.1014	62	3.07798e-22	Homo sapiens KIAA1109 (KIAA1109), RefSeqGene on chromosome 4	19526154	AC104658.6	140028	1	69	84278	84345	69	67	67	97.1014	62	3.07798e-22	Homo sapiens BAC clone RP11-593M6 from 4, complete sequence	28933536	AC010401.7	119154	1	61	44070
GYY|c20462_g1	1157	507148311	NR_103114.1	2876	2	1157	552	1705	1157	1108	1108	95.7649	1008	0	Acidovorax avenae subsp. avenae strain ATCC 19860 23S ribosomal RNA gene, complete sequence	407894523	CP003872.1	5196935	2	1157	1849719	1850873	1157	1108	1108	95.7649	1008	0	Acidovorax sp. KKS102, complete genome	323371659	CP002521.1	5482170	2	1157	1637028	1638181	1157	1108	1108	95.7649	1008	0	Acidovorax avenae subsp. avenae ATCC 19860, complete genome	470488608	NR_076881.1	2874	2	1157	550
GYY|c23241_g1	252	326525362	AK376757.1	4203	175	252	4126	4203	78	78	78	100	78	4.38497e-31	Hordeum vulgare subsp. vulgare mRNA for predicted protein, complete cds, clone: NIASHv3134N05
GYY|c3676_g1	296	899729770	CP012127.1	4609522	1	296	2683146	2683441	296	296	296	100	296	3.43515e-152	Escherichia coli strain DH1Ec169, complete genome	899725419	CP012126.1	4612363	1	296	2686611	2686906	296	296	296	100	296	3.43515e-152	Escherichia coli strain DH1Ec104, complete genome	899721066	CP012125.1	4614223	1	296	2686610	2686905	296	296	296	100	296	3.43515e-152	Escherichia coli strain DH1Ec095, complete genome	874075390	CP007442.1	4936576	1	296	2759786
GYY|c33139_g1	303	568860518	XM_006483701.1	1542	1	303	890	1192	303	303	303	100	303	4.52976e-156	PREDICTED: Citrus sinensis metalloendoproteinase 1-like (LOC102616119), mRNA	567891952	XM_006438434.1	1733	1	303	1088	1390	303	303	303	100	303	4.52976e-156	Citrus clementina hypothetical protein (CICLE_v10031870mg) mRNA, complete cds
GYY|c35746_g1	258	253778933	FM162591.1	5064808	7	254	232507	232754	248	220	220	88.7097	164	7.02374e-79	Photorhabdus asymbiotica ATCC43949 complete genome
GYY|c35730_g1	408	13435276	AC068123.5	98295	1	403	3296	3698	403	383	383	95.0372	343	3.65482e-178	Homo sapiens BAC clone RP11-242E13 from Y, complete sequence	112382758	AY598346.2	1441	2	403	696	1097	402	381	381	94.7761	339	6.1158e-176	Homo sapiens heterochromatic block map Yq12 transcribed DYZ1 sequence mRNA, partial sequence	30944	X06228.1	3564	112	403	3273	3564	292	270	270	92.4658	226	4.00689e-113	Human Y-chromosome specific repetitive DNA family (DYZ1) sequence	587680623	KF941196.1	3571	142	403	3311
GYY|c26247_g1	292	170014706	NG_007456.1	89695	1	292	70565	70856	292	292	292	100	292	5.6608e-150	Homo sapiens v-kit Hardy-Zuckerman 4 feline sarcoma viral oncogene homolog (KIT), RefSeqGene (LRG_307) on chromosome 4	1817732	U63834.1	89603	1	292	71805	72096	292	292	292	100	292	5.6608e-150	Human KIT protein and alternatively spliced KIT protein (KIT) gene, complete cds	15991754	AC092545.3	96638	1	292	25862	26153	292	292	292	100	292	5.6608e-150	Homo sapiens BAC clone RP11-586A2 from 4, complete sequence	34097	X69308.1	537	1	292	108
GYY|c25486_g1	294	193220939	NG_007558.2	80907	1	294	43341	43634	294	293	293	99.6599	291	2.05171e-149	Homo sapiens ATP-binding cassette, sub-family C (CFTR/MRP), member 6 (ABCC6), RefSeqGene on chromosome 16	29570377	AC138969.2	216759	1	294	204275	204568	294	293	293	99.6599	291	2.05171e-149	Homo sapiens chromosome 16 clone RP11-958N24, complete sequence	29029245	AC136624.3	211896	1	294	118125	118418	294	293	293	99.6599	291	2.05171e-149	Homo sapiens chromosome 16 clone RP11-517A5, complete sequence	25989067	AC130465.2	173911	1	294	65118
GYY|c27818_g1	284	409107862	JQ346784.1	6021	1	284	1427	1710	284	281	281	98.9437	275	1.54703e-140	Homo sapiens subtelomere HC21p 6.0 genomic sequence	38304177	AL591856.26	179693	1	284	4169	4452	284	281	281	98.9437	275	1.54703e-140	Human DNA sequence from clone RP11-426M5, complete sequence	118142805	AC183988.2	148246	1	284	4121	4404	284	278	278	97.8873	266	1.55802e-135	Pan troglodytes BAC clone CH251-191O21 from chromosome 4, complete sequence	94537070	AC182469.3	191618	1	284	4141
GYY|c38967_g1	474	568827082	XM_006467834.1	1130	8	474	348	814	467	465	465	99.5717	461	0	PREDICTED: Citrus sinensis F-box protein At1g61340-like (LOC102628480), mRNA	567913796	XM_006449149.1	1126	8	474	344	810	467	464	464	99.3576	458	0	Citrus clementina hypothetical protein (CICLE_v10016832mg) mRNA, complete cds	720071022	XM_010279636.1	1056	231	368	523	660	138	113	113	81.8841	63	1.92493e-22	PREDICTED: Nelumbo nucifera F-box protein SKIP27-like (LOC104612274), mRNA
GYY|c35201_g1	731	568850367	XM_006478823.1	1500	1	731	615	1345	731	730	730	99.8632	728	0	PREDICTED: Citrus sinensis chitinase-like protein 1-like (LOC102628916), mRNA	567901319	XM_006443085.1	1590	1	731	616	1346	731	730	730	99.8632	728	0	Citrus clementina hypothetical protein (CICLE_v10021187mg) mRNA, complete cds	349724581	FQ388415.1	1311	1	511	520	1030	514	424	424	82.4903	241	3.41522e-121	Vitis vinifera clone SS0AEB23YD23	349718411	FQ387412.1	1313	1	511	520
GYY|c39153_g1	394	116785730	EF084521.1	1017	67	394	156	483	329	280	280	85.1064	181	3.99618e-88	Picea sitchensis clone WS0287_D02 unknown mRNA
GYY|c21173_g1	6043	831511306	XM_012858738.1	1952	1660	1728	1790	1858	70	60	60	85.7143	39	5.75111e-08	PREDICTED: Fundulus heteroclitus glycogen debranching enzyme-like (LOC105922814), partial mRNA	54673774	BC085026.1	5436	1691	1734	3757	3800	44	41	41	93.1818	35	9.62364e-06	Xenopus laevis cDNA clone IMAGE:5515466
GYY|c37400_g1	286	568871716	XM_006488965.1	931	1	286	85	370	286	286	286	100	286	1.19696e-146	PREDICTED: Citrus sinensis 60S ribosomal protein L19-1-like (LOC102627110), mRNA	567852664	XM_006419433.1	971	1	286	102	387	286	286	286	100	286	1.19696e-146	Citrus clementina hypothetical protein (CICLE_v10005909mg) mRNA, complete cds	567852662	XM_006419432.1	1051	1	286	102	387	286	286	286	100	286	1.19696e-146	Citrus clementina hypothetical protein (CICLE_v10005909mg) mRNA, complete cds	645233245	XM_008225030.1	998	3	286	98
GYY|c13452_g1	388	628086079	XM_007706700.1	2259	187	388	1691	1892	205	170	170	82.9268	97	1.94854e-41	Cochliobolus sativus ND90Pr hypothetical protein mRNA
GYY|c27995_g1	212	20152637	AL590226.23	149567	1	212	96106	96317	212	212	212	100	212	1.16612e-105	Human DNA sequence from clone RP11-251M1 on chromosome 9, complete sequence	767957650	XM_011518768.1	1884	1	100	1077	1176	100	100	100	100	100	2.12422e-43	PREDICTED: Homo sapiens EGF-like-domain, multiple 7 (EGFL7), transcript variant X6, mRNA	767957648	XM_011518767.1	1887	1	100	1080	1179	100	100	100	100	100	2.12422e-43	PREDICTED: Homo sapiens EGF-like-domain, multiple 7 (EGFL7), transcript variant X5, mRNA	767957645	XM_011518766.1	2665	1	100	1858
GYY|c16800_g1	978	567914660	XM_006449581.1	1032	7	975	64	1032	969	955	955	98.5552	927	0	Citrus clementina hypothetical protein (CICLE_v10016074mg) mRNA, complete cds	567914658	XM_006449580.1	1086	60	978	83	1001	919	908	908	98.803	886	0	Citrus clementina hypothetical protein (CICLE_v10016287mg) mRNA, complete cds	568826305	XM_006467451.1	996	60	974	82	996	915	905	905	98.9071	885	0	PREDICTED: Citrus sinensis chlorophyll a-b binding protein 3C, chloroplastic-like (LOC102626435), transcript variant X2, mRNA	568826299	XM_006467448.1	1667	7	851	20
GYY|c23594_g1	441	822095036	CP011104.1	5147098	1	441	4537999	4538433	441	429	429	97.2789	402	0	Photorhabdus temperata subsp. thracensis strain DSM 15199, complete genome	253778933	FM162591.1	5064808	1	440	1716987	1717426	441	410	410	92.9705	347	2.37633e-180	Photorhabdus asymbiotica ATCC43949 complete genome	211638055	FM211045.1	90512	1	440	24683	25122	441	410	410	92.9705	347	2.37633e-180	Photorhabdus asymbiotica subsp. asymbiotica ATCC 43949 BAC clone 3
GYY|c29154_g1	232	17488735	AC027808.9	221936	1	232	183669	183900	232	232	232	100	232	9.87553e-117	Homo sapiens chromosome 15, clone RP11-351M8, complete sequence	694960881	XM_003314826.2	7317	59	232	2995	3168	174	174	174	100	174	1.72418e-84	PREDICTED: Pan troglodytes cell migration inducing protein, hyaluronan binding (CEMIP), transcript variant X2, mRNA	694960880	XM_001156578.3	7218	59	232	2896	3069	174	174	174	100	174	1.72418e-84	PREDICTED: Pan troglodytes cell migration inducing protein, hyaluronan binding (CEMIP), transcript variant X1, mRNA	675709418	XR_610498.1	3676	59	232	2701
GYY|c26042_g1	378	764020144	NR_002819.3	8758	1	378	7815	8192	378	378	378	100	378	0	Homo sapiens metastasis associated lung adenocarcinoma transcript 1 (non-protein coding) (MALAT1), long non-coding RNA	307694547	AC241892.2	44739	1	378	9560	9937	378	378	378	100	378	0	Homo sapiens FOSMID clone ABC14-1187322I23 from chromosome 11, complete sequence	209552505	FJ209305.1	7072	1	378	6532	6909	378	378	378	100	378	0	Homo sapiens MALAT1 mRNA, complete sequence	124294889	EF177381.1	8708	1	378	7815
GYY|c15904_g1	1798	628847386	XM_007774057.1	1668	745	853	580	688	109	92	92	84.4037	58	4.62851e-19	Coniophora puteana RWD-64-598 SS2 PAP2-domain-containing protein mRNA
GYY|c28049_g1	280	36786846	BX571871.1	349944	4	275	129741	130012	272	263	263	96.6912	245	7.23487e-124	Photorhabdus luminescens subsp. laumondii TTO1 complete genome; segment 13/17	822095036	CP011104.1	5147098	1	275	3479159	3479433	275	262	262	95.2727	236	7.28624e-119	Photorhabdus temperata subsp. thracensis strain DSM 15199, complete genome	253778933	FM162591.1	5064808	4	278	1271821	1272095	275	257	257	93.4545	221	1.58839e-110	Photorhabdus asymbiotica ATCC43949 complete genome	284008348	FN545246.1	138480	4	275	45288
GYY|c23186_g1	299	226529587	NG_011828.1	128026	1	299	69076	69374	299	299	299	100	299	7.4676e-154	Homo sapiens TEK tyrosine kinase, endothelial (TEK), RefSeqGene on chromosome 9	28316274	AL355433.6	177219	1	299	49735	50033	299	299	299	100	299	7.4676e-154	Homo sapiens chromosome 9 BAC RP11-179D22, complete sequence	587651918	NM_001290078.1	4343	160	299	901	1040	140	140	140	100	140	1.82303e-65	Homo sapiens TEK tyrosine kinase, endothelial (TEK), transcript variant 3, mRNA	587651916	NM_001290077.1	4658	160	299	1213
GYY|c30414_g1	209	685042334	LN590859.1	622342	44	169	595959	596084	126	126	126	100	126	7.35494e-58	Cyprinus carpio genome assembly common carp genome ,scaffold 000000529
GYY|c23763_g1	206	7243885	AC009301.3	129625	1	206	35693	35898	206	206	206	100	206	2.44006e-102	Homo sapiens BAC clone RP11-62F14 from 2, complete sequence	767915228	XM_011533106.1	2870	115	206	1745	1836	92	92	92	100	92	5.74977e-39	PREDICTED: Homo sapiens polypeptide N-acetylgalactosaminyltransferase 14 (GALNT14), transcript variant X3, mRNA	767915226	XM_011533105.1	2267	115	206	1142	1233	92	92	92	100	92	5.74977e-39	PREDICTED: Homo sapiens polypeptide N-acetylgalactosaminyltransferase 14 (GALNT14), transcript variant X2, mRNA	767915224	XM_011533104.1	2822	115	206	1697
GYY|c5974_g1	438	727572097	XM_010460305.1	1949	1	218	725	941	220	171	171	77.7273	70	2.27066e-26	PREDICTED: Camelina sativa aspartic proteinase A1 (LOC104739839), transcript variant X2, mRNA	727572095	XM_010460304.1	1902	1	218	678	894	220	171	171	77.7273	70	2.27066e-26	PREDICTED: Camelina sativa aspartic proteinase A1 (LOC104739839), transcript variant X1, mRNA	727432357	XM_010495184.1	1796	1	218	576	792	220	171	171	77.7273	70	2.27066e-26	PREDICTED: Camelina sativa aspartic proteinase A1-like (LOC104770715), transcript variant X2, mRNA	727432355	XM_010495176.1	1886	1	218	666
GYY|c28155_g1	348	702499561	XM_010039699.1	671	19	348	147	476	330	256	256	77.5758	108	1.32717e-47	PREDICTED: Eucalyptus grandis 40S ribosomal protein S20-2 (LOC104426596), mRNA	264658117	FN564403.1	357	286	347	2	63	62	58	58	93.5484	50	2.31711e-15	Pinus pinaster EST, clone MA-12-A12 (13-3XLH11)
GYY|c23657_g1	274	806922190	AP014685.1	9780023	8	262	924026	924280	256	225	225	87.8906	162	9.73188e-78	Bradyrhizobium diazoefficiens DNA, complete genome, strain: NK6	47118316	BA000040.2	9105828	8	262	6733083	6733337	256	224	224	87.5	159	4.5278e-76	Bradyrhizobium japonicum USDA 110 DNA, complete genome	381356398	AP012279.1	7231841	23	268	2284002	2284248	247	211	211	85.4251	138	2.1366e-64	Bradyrhizobium sp. S23321 DNA, complete genome	685754040	CP008762.1	3363006	39	256	3126227
GYY|c19255_g1	1075	403177291	XM_003335790.2	366	469	536	223	290	68	65	65	95.5882	59	7.60114e-20	Puccinia graminis f. sp. tritici CRL 75-36-700-3 hypothetical protein (PGTG_17375), mRNA	403170481	XM_003329776.2	357	469	536	217	284	68	63	63	92.6471	53	1.64536e-16	Puccinia graminis f. sp. tritici CRL 75-36-700-3 hypothetical protein (PGTG_11761), mRNA	672116564	XM_008783227.1	1268	469	540	706	777	72	63	63	87.5	45	4.60719e-12	PREDICTED: Phoenix dactylifera glycine-rich cell wall structural protein 2-like (LOC103701235), mRNA	161779434	EU163438.1	790	469	533	454
GYY|c23080_g1	428	27802049	AC068675.17	164611	1	419	119470	119888	419	415	415	99.0453	407	0	Homo sapiens chromosome 17, clone RP11-392O1, complete sequence	593745361	XR_449261.1	1213	188	381	548	758	212	164	164	77.3585	58	1.03767e-19	PREDICTED: Physeter catodon uncharacterized LOC102980261 (LOC102980261), ncRNA
GYY|c24144_g1	225	748494514	XM_011121731.1	339	51	225	1	175	175	175	175	100	175	4.62608e-85	Arthrobotrys oligospora ATCC 24927 hypothetical protein mRNA	758209068	XM_011328403.1	520	68	211	75	218	144	117	117	81.25	63	8.42694e-23	Fusarium graminearum PH-1 small nuclear ribonucleoprotein Sm D2 mRNA
[truncated: 11,394 more rows]
[truncated: 92 more columns]

## Sheet: G. asiaticum
Query id	Query length	Hit1_gi	Hit1_acc	Hit1_length	Hit1_qStart	Hit1_qEnd	Hit1_hStart	Hit1_hEnd	Hit1_alignLength	Hit1_identity	Hit1_positive	Hit1_percentIdentity	Hit1_score	Hit1_eValue	Hit1_description	Hit2_gi	Hit2_acc	Hit2_length	Hit2_qStart	Hit2_qEnd	Hit2_hStart	Hit2_hEnd	Hit2_alignLength	Hit2_identity	Hit2_positive	Hit2_percentIdentity	Hit2_score	Hit2_eValue	Hit2_description	Hit3_gi	Hit3_acc	Hit3_length	Hit3_qStart	Hit3_qEnd	Hit3_hStart	Hit3_hEnd	Hit3_alignLength	Hit3_identity	Hit3_positive	Hit3_percentIdentity	Hit3_score	Hit3_eValue	Hit3_description	Hit4_gi	Hit4_acc	Hit4_length	Hit4_qStart	Hit4_qEnd	Hit4_hStart
[truncated: 9,830 more rows]
[truncated: 92 more columns]
