# Supplementary material for: Comparative transcriptome analysis and identification of candidate effectors in two related rust species (Gymnosporangium yamadae and Gymnosporangium asiaticum)
Source: BMC Genomics. 2017 Aug 23;18:651. doi: 10.1186/s12864-017-4059-x (PMC5567642; doi:10.1186/s12864-017-4059-x)
Supplement: Supplementary file 5 — Unigene functional annotation of G. yamadae and G. asiaticum. This file provides the unigene annotations based on seven databases: Nr, Nt, Pfam, KOG/COG, SwissProt, GO and KEGG. (ZIP 77245 kb) [file 12864_2017_4059_MOESM5_ESM.zip › Additional file 5/Blast_Swissprot.xlsx]

## Sheet: G. yamadae
Query id	Query length	Hit1_id	Hit1_acc	Hit1_length	Hit1_qStart	Hit1_qEnd	Hit1_hStart	Hit1_hEnd	Hit1_alignLength	Hit1_identity	Hit1_positive	Hit1_percentIdentity	Hit1_score	Hit1_eValue	Hit1_description	Hit2_id	Hit2_acc	Hit2_length	Hit2_qStart	Hit2_qEnd	Hit2_hStart	Hit2_hEnd	Hit2_alignLength	Hit2_identity	Hit2_positive	Hit2_percentIdentity	Hit2_score	Hit2_eValue	Hit2_description	Hit3_id	Hit3_acc	Hit3_length	Hit3_qStart	Hit3_qEnd	Hit3_hStart	Hit3_hEnd	Hit3_alignLength	Hit3_identity	Hit3_positive	Hit3_percentIdentity	Hit3_score	Hit3_eValue	Hit3_description	Hit4_id	Hit4_acc	Hit4_length	Hit4_qStart	Hit4_qEnd	Hit4_hStart
GYY|c14654_g1	2782	O88831	KKCC2_RAT	587	845	1885	143	461	350	141	199	40.2857	580	9.37094e-63	Calcium/calmodulin-dependent protein kinase kinase 2 OS=Rattus norvegicus GN=Camkk2 PE=1 SV=1	Q96RR4	KKCC2_HUMAN	588	845	1885	144	462	350	140	199	40	577	2.41268e-62	Calcium/calmodulin-dependent protein kinase kinase 2 OS=Homo sapiens GN=CAMKK2 PE=1 SV=2	Q8C078	KKCC2_MOUSE	588	845	1885	144	462	350	141	199	40.2857	574	6.15047e-62	Calcium/calmodulin-dependent protein kinase kinase 2 OS=Mus musculus GN=Camkk2 PE=1 SV=2	Q8N5S9	KKCC1_HUMAN	505	818	1885	98
GYY|c26540_g1	830	P11274	BCR_HUMAN	1271	502	705	420	487	68	63	63	92.6471	268	2.00064e-24	Breakpoint cluster region protein OS=Homo sapiens GN=BCR PE=1 SV=2	Q6PAJ1	BCR_MOUSE	1270	508	702	424	485	65	53	55	81.5385	215	1.13473e-17	Breakpoint cluster region protein OS=Mus musculus GN=Bcr PE=1 SV=3
GYY|c20345_g1	2293	Q9NR20	DYRK4_HUMAN	520	414	1451	71	415	346	195	254	56.3584	1075	9.79239e-136	Dual specificity tyrosine-phosphorylation-regulated kinase 4 OS=Homo sapiens GN=DYRK4 PE=1 SV=2	Q8BI55	DYRK4_MOUSE	632	456	1460	199	533	335	194	249	57.9104	1085	1.18494e-135	Dual specificity tyrosine-phosphorylation-regulated kinase 4 OS=Mus musculus GN=Dyrk4 PE=2 SV=1	Q09690	POM1_SCHPO	1087	417	1445	666	1009	344	196	254	56.9767	1097	1.73243e-132	Dual specificity protein kinase pom1 OS=Schizosaccharomyces pombe (strain 972 / ATCC 24843) GN=pom1 PE=1 SV=1	Q9V3D5	DYRK2_DROME	722	450	1406	176
GYY|c29899_g1	208	Q96F46	I17RA_HUMAN	866	52	171	104	143	40	39	39	97.5	203	2.6925e-18	Interleukin-17 receptor A OS=Homo sapiens GN=IL17RA PE=1 SV=2	Q60943	I17RA_MOUSE	864	52	171	104	143	40	33	37	82.5	175	1.375e-14	Interleukin-17 receptor A OS=Mus musculus GN=Il17ra PE=1 SV=1
GYY|c16702_g1	2944	Q08277	HSP82_MAIZE	715	285	2408	8	715	715	487	585	68.1119	2342	0	Heat shock protein 82 OS=Zea mays GN=HSP82 PE=3 SV=1	P41887	HSP90_SCHPO	704	297	2408	4	704	705	500	590	70.922	2334	0	Heat shock protein 90 homolog OS=Schizosaccharomyces pombe (strain 972 / ATCC 24843) GN=swo1 PE=1 SV=2	P46598	HSP90_CANAL	707	291	2408	4	707	712	476	577	66.8539	2319	0	Heat shock protein 90 homolog OS=Candida albicans (strain SC5314 / ATCC MYA-2876) GN=HSP90 PE=3 SV=1	O43109	HSP90_PODAS	701	297	2306	2
GYY|c14995_g1	1403	Q9LFP1	VA713_ARATH	221	283	963	1	219	231	84	136	36.3636	392	1.83523e-42	Vesicle-associated membrane protein 713 OS=Arabidopsis thaliana GN=VAMP713 PE=2 SV=1	O49377	VA711_ARATH	219	283	963	1	218	229	81	136	35.3712	367	5.74259e-39	Vesicle-associated membrane protein 711 OS=Arabidopsis thaliana GN=VAMP711 PE=1 SV=2	Q9SIQ9	VA712_ARATH	219	283	963	1	218	230	86	134	37.3913	365	8.92455e-39	Vesicle-associated membrane protein 712 OS=Arabidopsis thaliana GN=VAMP712 PE=3 SV=1	Q9FMR5	VA714_ARATH	221	283	969	1
GYY|c24302_g1	227	Q9BXW9	FACD2_HUMAN	1451	2	118	193	231	39	39	39	100	198	1.51505e-17	Fanconi anemia group D2 protein OS=Homo sapiens GN=FANCD2 PE=1 SV=2	Q6IV68	FACD2_RAT	1451	2	118	193	231	39	33	37	84.6154	175	1.69834e-14	Fanconi anemia group D2 protein homolog OS=Rattus norvegicus GN=Fancd2 PE=2 SV=2	Q80V62	FACD2_MOUSE	1450	2	118	191	229	39	32	36	82.0513	171	6.276e-14	Fanconi anemia group D2 protein homolog OS=Mus musculus GN=Fancd2 PE=1 SV=2
GYY|c27651_g1	428	Q8N122	RPTOR_HUMAN	1335	129	245	1231	1269	39	39	39	100	203	2.89017e-17	Regulatory-associated protein of mTOR OS=Homo sapiens GN=RPTOR PE=1 SV=1	Q8K4Q0	RPTOR_MOUSE	1335	129	245	1231	1269	39	36	38	92.3077	193	6.68475e-16	Regulatory-associated protein of mTOR OS=Mus musculus GN=Rptor PE=1 SV=1
GYY|c32283_g1	362	P0AG99	SECG_ECOLI	110	27	362	1	110	112	88	98	78.5714	444	9.97341e-56	Protein-export membrane protein SecG OS=Escherichia coli (strain K12) GN=secG PE=1 SV=1	P0AGA0	SECG_ECOL6	110	27	362	1	110	112	88	98	78.5714	444	9.97341e-56	Protein-export membrane protein SecG OS=Escherichia coli O6:H1 (strain CFT073 / ATCC 700928 / UPEC) GN=secG PE=3 SV=1	P0AGA1	SECG_ECO57	110	27	362	1	110	112	88	98	78.5714	444	9.97341e-56	Protein-export membrane protein SecG OS=Escherichia coli O157:H7 GN=secG PE=3 SV=1	Q9HV52	SECG_PSEAE	129	39	359	6
GYY|c31347_g1	275	Q15486	GUSP1_HUMAN	140	141	263	68	108	41	32	36	78.0488	165	3.09286e-14	Putative inactive beta-glucuronidase-like protein SMA3 OS=Homo sapiens GN=GUSBP1 PE=5 SV=3	Q5R5N6	BGLR_PONAB	651	175	261	464	492	29	25	28	86.2069	139	1.30032e-09	Beta-glucuronidase OS=Pongo abelii GN=GUSB PE=2 SV=2	O77695	BGLR_CHLAE	648	175	261	461	489	29	25	27	86.2069	138	1.72125e-09	Beta-glucuronidase (Fragment) OS=Chlorocebus aethiops GN=GUSB PE=2 SV=1	P08236	BGLR_HUMAN	651	175	261	464
GYY|c24509_g1	219	Q99JN2	KLH22_MOUSE	634	1	219	115	187	73	73	73	100	395	4.93205e-45	Kelch-like protein 22 OS=Mus musculus GN=Klhl22 PE=1 SV=1	D3ZZC3	KLH22_RAT	634	1	219	115	187	73	71	72	97.2603	383	2.04323e-43	Kelch-like protein 22 OS=Rattus norvegicus GN=Klhl22 PE=1 SV=1	Q53GT1	KLH22_HUMAN	634	1	219	115	187	73	69	72	94.5205	375	2.46827e-42	Kelch-like protein 22 OS=Homo sapiens GN=KLHL22 PE=1 SV=2	D2HEW7	KLH22_AILME	634	1	219	115
GYY|c20391_g2	5151	G1UB61	CDC11_CANAL	402	1879	2598	7	204	247	68	118	27.5304	232	1.25513e-18	Septin CDC11 OS=Candida albicans (strain SC5314 / ATCC MYA-2876) GN=CDC11 PE=1 SV=1	Q59VX8	SHS1_CANAL	670	1900	2553	37	242	240	69	105	28.75	220	1.54133e-16	Septation protein 7 OS=Candida albicans (strain SC5314 / ATCC MYA-2876) GN=SEP7 PE=1 SV=1	P48008	SPN3_SCHPO	412	1900	2589	41	226	232	69	105	29.7414	210	7.96226e-16	Septin homolog spn3 OS=Schizosaccharomyces pombe (strain 972 / ATCC 24843) GN=spn3 PE=1 SV=3	Q8C650	SEP10_MOUSE	452	1381	2577	32
GYY|c12207_g1	386	P40035	PIC2_YEAST	300	7	384	161	286	126	82	96	65.0794	446	1.54238e-53	Mitochondrial phosphate carrier protein 2 OS=Saccharomyces cerevisiae (strain ATCC 204508 / S288c) GN=PIC2 PE=1 SV=1	Q9P7V8	MPCP_SCHPO	311	1	384	169	296	128	84	100	65.625	414	1.06184e-48	Probable mitochondrial phosphate carrier protein OS=Schizosaccharomyces pombe (strain 972 / ATCC 24843) GN=SPBC1703.13c PE=3 SV=1	Q8VEM8	MPCP_MOUSE	357	1	384	205	327	129	71	89	55.0388	368	1.77865e-41	Phosphate carrier protein, mitochondrial OS=Mus musculus GN=Slc25a3 PE=1 SV=1	P40614	MPCP_CAEEL	340	4	384	189
GYY|c32285_g1	341	P08069	IGF1R_HUMAN	1367	1	183	257	317	61	61	61	100	359	1.85727e-38	Insulin-like growth factor 1 receptor OS=Homo sapiens GN=IGF1R PE=1 SV=1	P24062	IGF1R_RAT	1370	4	183	258	317	60	54	57	90	326	5.48707e-34	Insulin-like growth factor 1 receptor OS=Rattus norvegicus GN=Igf1r PE=2 SV=2	Q60751	IGF1R_MOUSE	1373	4	183	258	317	60	53	56	88.3333	318	5.3609e-33	Insulin-like growth factor 1 receptor OS=Mus musculus GN=Igf1r PE=1 SV=3	O73798	IGF1R_XENLA	1358	4	183	255
GYY|c36526_g1	413	Q9LUV4	FRL4A_ARATH	532	3	410	197	332	136	120	128	88.2353	638	1.59321e-79	FRIGIDA-like protein 4a OS=Arabidopsis thaliana GN=FRL4A PE=2 SV=1	Q940H8	FRL4B_ARATH	532	3	413	194	330	137	119	129	86.8613	632	1.23462e-78	FRIGIDA-like protein 4b OS=Arabidopsis thaliana GN=FRL4B PE=1 SV=1	Q67ZB3	FRL3_ARATH	558	3	401	249	382	134	47	76	35.0746	191	5.32687e-16	FRIGIDA-like protein 3 OS=Arabidopsis thaliana GN=FRL3 PE=1 SV=1	Q5XV31	FRL5_ARATH	948	3	320	627
GYY|c14742_g1	3448	O13396	MSH2_NEUCR	937	450	2942	84	910	850	441	564	51.8824	2130	0	DNA mismatch repair protein msh-2 OS=Neurospora crassa (strain ATCC 24698 / 74-OR23-1A / CBS 708.71 / DSM 1257 / FGSC 987) GN=msh-2 PE=3 SV=1	Q3MHE4	MSH2_BOVIN	934	501	2945	87	877	821	374	533	45.5542	1792	0	DNA mismatch repair protein Msh2 OS=Bos taurus GN=MSH2 PE=2 SV=1	Q5XXB5	MSH2_CHLAE	933	570	2945	87	854	798	368	525	46.1153	1791	0	DNA mismatch repair protein Msh2 OS=Chlorocebus aethiops GN=MSH2 PE=2 SV=1	P43246	MSH2_HUMAN	934	570	2945	87
GYY|c14445_g2	558	Q7SC06	RS25_NEUCR	97	25	315	1	97	97	81	89	83.5052	324	8.31873e-37	40S ribosomal protein S25 OS=Neurospora crassa (strain ATCC 24698 / 74-OR23-1A / CBS 708.71 / DSM 1257 / FGSC 987) GN=rps-25 PE=3 SV=1	Q3E792	RS25A_YEAST	108	94	312	36	108	73	41	54	56.1644	206	2.16339e-19	40S ribosomal protein S25-A OS=Saccharomyces cerevisiae (strain ATCC 204508 / S288c) GN=RPS25A PE=1 SV=1	P0C0T4	RS25B_YEAST	108	94	312	36	108	73	41	54	56.1644	206	2.85753e-19	40S ribosomal protein S25-B OS=Saccharomyces cerevisiae (strain ATCC 204508 / S288c) GN=RPS25B PE=1 SV=1	Q75DJ1	RS25_ASHGO	108	94	312	36
GYY|c24770_g1	234	Q8NCQ2	CNAS1_HUMAN	148	104	199	1	32	32	32	32	100	158	1.93287e-13	Uncharacterized protein CSNK1G2-AS1 OS=Homo sapiens GN=CSNK1G2-AS1 PE=2 SV=2
GYY|c30511_g1	318	P91791	PPIA_HEMPU	164	195	317	124	164	41	30	33	73.1707	156	1.14961e-12	Peptidyl-prolyl cis-trans isomerase OS=Hemicentrotus pulcherrimus PE=2 SV=1	P30405	PPIF_HUMAN	207	192	317	166	207	42	30	35	71.4286	156	1.33703e-12	Peptidyl-prolyl cis-trans isomerase F, mitochondrial OS=Homo sapiens GN=PPIF PE=1 SV=1	P29117	PPIF_RAT	206	192	317	165	206	42	30	35	71.4286	156	1.48119e-12	Peptidyl-prolyl cis-trans isomerase F, mitochondrial OS=Rattus norvegicus GN=Ppif PE=1 SV=2	P30404	PPIF_BOVIN	208	192	317	167
GYY|c39851_g1	230	Q75C01	GRPE_ASHGO	212	1	93	67	97	31	22	28	70.9677	119	9.01245e-08	GrpE protein homolog, mitochondrial OS=Ashbya gossypii (strain ATCC 10895 / CBS 109.51 / FGSC 9923 / NRRL Y-1056) GN=mge1 PE=3 SV=1	P38523	GRPE_YEAST	228	1	93	83	113	31	22	28	70.9677	115	4.23187e-07	GrpE protein homolog, mitochondrial OS=Saccharomyces cerevisiae (strain ATCC 204508 / S288c) GN=MGE1 PE=1 SV=1	Q6CRQ1	GRPE_KLULA	243	1	93	98	128	31	22	27	70.9677	115	4.25645e-07	GrpE protein homolog, mitochondrial OS=Kluyveromyces lactis (strain ATCC 8585 / CBS 2359 / DSM 70799 / NBRC 1267 / NRRL Y-1140 / WM37) GN=mge1 PE=3 SV=1	Q9P5U4	GRPE_NEUCR	238	1	93	89
GYY|c38855_g1	545	P39932	STL1_YEAST	569	389	544	470	524	55	28	36	50.9091	139	6.60237e-09	Sugar transporter STL1 OS=Saccharomyces cerevisiae (strain ATCC 204508 / S288c) GN=STL1 PE=1 SV=2
GYY|c33235_g1	686	Q8TG23	MBF1_YARLI	152	544	684	103	149	47	39	44	82.9787	209	4.57903e-19	Putative multi-protein-binding factor 1 OS=Yarrowia lipolytica (strain CLIB 122 / E 150) GN=MBF1 PE=3 SV=1	O14467	MBF1_YEAST	151	541	684	102	150	49	39	45	79.5918	194	5.26619e-17	Multiprotein-bridging factor 1 OS=Saccharomyces cerevisiae (strain ATCC 204508 / S288c) GN=MBF1 PE=1 SV=2	O94700	MBF1_SCHPO	148	541	684	99	147	49	37	46	75.5102	193	7.36962e-17	Multiprotein-bridging factor 1 OS=Schizosaccharomyces pombe (strain 972 / ATCC 24843) GN=mbf1 PE=3 SV=1	Q6FJN0	MBF1_CANGA	151	541	684	102
GYY|c5101_g1	468	Q941L0	CESA3_ARATH	1065	2	466	761	915	155	145	151	93.5484	788	4.6736e-97	Cellulose synthase A catalytic subunit 3 [UDP-forming] OS=Arabidopsis thaliana GN=CESA3 PE=1 SV=2	Q84M43	CESA2_ORYSJ	1073	2	466	769	923	155	145	151	93.5484	787	5.752e-97	Probable cellulose synthase A catalytic subunit 2 [UDP-forming] OS=Oryza sativa subsp. japonica GN=CESA2 PE=2 SV=1	A2XN66	CESA2_ORYSI	1073	2	466	769	923	155	145	151	93.5484	787	5.752e-97	Probable cellulose synthase A catalytic subunit 2 [UDP-forming] OS=Oryza sativa subsp. indica GN=CESA2 PE=3 SV=1	Q84ZN6	CESA8_ORYSJ	1081	2	466	777
GYY|c32844_g1	256	P39932	STL1_YEAST	569	51	254	421	488	68	23	38	33.8235	118	6.56595e-07	Sugar transporter STL1 OS=Saccharomyces cerevisiae (strain ATCC 204508 / S288c) GN=STL1 PE=1 SV=2	P43562	YFE0_YEAST	540	39	224	434	494	62	25	38	40.3226	112	2.99656e-06	Probable metabolite transport protein YFL040W OS=Saccharomyces cerevisiae (strain ATCC 204508 / S288c) GN=YFL040W PE=1 SV=1
GYY|c11569_g1	1842	P35604	COPZ1_BOVIN	177	1037	1666	9	177	210	80	121	38.0952	349	1.34024e-36	Coatomer subunit zeta-1 OS=Bos taurus GN=COPZ1 PE=1 SV=2	Q5R5F2	COPZ1_PONAB	177	1037	1666	9	177	210	79	120	37.619	345	6.37236e-36	Coatomer subunit zeta-1 OS=Pongo abelii GN=COPZ1 PE=2 SV=1	P61924	COPZ1_MOUSE	177	1037	1666	9	177	210	79	120	37.619	345	6.37236e-36	Coatomer subunit zeta-1 OS=Mus musculus GN=Copz1 PE=2 SV=1	P61923	COPZ1_HUMAN	177	1037	1666	9
GYY|c15723_g1	606	Q40374	PR1_MEDTR	173	1	147	130	170	49	25	28	51.0204	116	2.06275e-06	Pathogenesis-related protein PR-1 OS=Medicago truncatula GN=PR-1 PE=2 SV=1	P47033	PRY3_YEAST	881	1	165	113	159	55	24	30	43.6364	118	4.12209e-06	Cell wall protein PRY3 OS=Saccharomyces cerevisiae (strain ATCC 204508 / S288c) GN=PRY3 PE=1 SV=1	Q3KPV7	PI15_XENLA	258	1	213	172	242	71	23	34	32.3944	115	7.05801e-06	Peptidase inhibitor 15 OS=Xenopus laevis GN=pi15 PE=2 SV=1	P47032	PRY1_YEAST	299	1	174	250
GYY|c4588_g1	309	B5Y237	RS20_KLEP3	87	3	218	1	72	72	71	72	98.6111	355	7.49078e-43	30S ribosomal protein S20 OS=Klebsiella pneumoniae (strain 342) GN=rpsT PE=3 SV=1	Q3Z5Y7	RS20_SHISS	87	3	218	1	72	72	70	72	97.2222	353	1.40583e-42	30S ribosomal protein S20 OS=Shigella sonnei (strain Ss046) GN=rpsT PE=3 SV=1	Q32K74	RS20_SHIDS	87	3	218	1	72	72	70	72	97.2222	353	1.40583e-42	30S ribosomal protein S20 OS=Shigella dysenteriae serotype 1 (strain Sd197) GN=rpsT PE=3 SV=1	Q326K0	RS20_SHIBS	87	3	218	1
GYY|c21270_g1	2823	P53394	SULX_YEAST	754	575	2374	93	684	613	190	319	30.9951	640	1.95663e-69	Putative sulfate transporter YPR003C OS=Saccharomyces cerevisiae (strain ATCC 204508 / S288c) GN=YPR003C PE=1 SV=1	O59782	SULH3_SCHPO	667	506	2422	19	657	658	202	342	30.6991	591	1.4871e-63	Probable sulfate permease C320.05 OS=Schizosaccharomyces pombe (strain 972 / ATCC 24843) GN=SPCC320.05 PE=3 SV=1	Q8GYH8	SUT42_ARATH	677	575	2395	48	616	620	170	287	27.4194	431	9.24696e-43	Probable sulfate transporter 4.2 OS=Arabidopsis thaliana GN=SULTR4;2 PE=2 SV=2	Q9FY46	SUT41_ARATH	685	617	2449	81
GYY|c17217_g1	1488	Q8TFH7	SEN2_SCHPO	380	259	1281	22	380	378	119	184	31.4815	387	4.89106e-40	Probable tRNA-splicing endonuclease subunit sen2 OS=Schizosaccharomyces pombe (strain 972 / ATCC 24843) GN=sen2 PE=3 SV=1	P16658	SEN2_YEAST	377	259	1143	73	377	333	111	162	33.3333	348	6.35163e-35	tRNA-splicing endonuclease subunit SEN2 OS=Saccharomyces cerevisiae (strain ATCC 204508 / S288c) GN=SEN2 PE=1 SV=1	Q9P6Y2	SEN2_NEUCR	633	262	831	440	633	199	80	113	40.201	335	3.32112e-32	Probable tRNA-splicing endonuclease subunit tsp-2 OS=Neurospora crassa (strain ATCC 24698 / 74-OR23-1A / CBS 708.71 / DSM 1257 / FGSC 987) GN=tsp-2 PE=3 SV=1	Q74ZY5	SEN2_ASHGO	356	259	1323	2
GYY|c21286_g1	2376	Q08989	YP277_YEAST	487	429	1079	9	273	270	76	108	28.1481	195	3.20347e-14	Uncharacterized protein YPL277C OS=Saccharomyces cerevisiae (strain ATCC 204508 / S288c) GN=YPL277C PE=1 SV=1	Q08912	YO389_YEAST	624	588	1079	67	272	209	63	88	30.1435	196	3.74017e-14	Uncharacterized protein YOR389W OS=Saccharomyces cerevisiae (strain ATCC 204508 / S288c) GN=YOR389W PE=1 SV=1
GYY|c28109_g1	218	Q9T9W0	ATP6_PANTR	226	6	185	129	188	60	30	39	50	151	2.73924e-12	ATP synthase subunit a OS=Pan troglodytes GN=MT-ATP6 PE=3 SV=1	Q1HRS5	ATP6_AEDAE	226	3	155	130	180	51	28	37	54.902	150	3.7364e-12	ATP synthase subunit a OS=Aedes aegypti GN=mt:ATPase6 PE=2 SV=1	Q37708	ATP6_ARTSF	219	3	155	126	176	51	27	40	52.9412	147	9.24497e-12	ATP synthase subunit a OS=Artemia franciscana GN=ATP6 PE=3 SV=1	Q9ZXX9	ATP6_PAPHA	226	3	176	128
GYY|c37597_g1	328	P27489	CB23_SOLLC	265	3	326	135	242	108	106	107	98.1481	545	4.23104e-69	Chlorophyll a-b binding protein 13, chloroplastic OS=Solanum lycopersicum GN=CAB13 PE=1 SV=1	P27523	CB23_HORVU	268	3	326	138	245	108	106	107	98.1481	539	3.04415e-68	Chlorophyll a-b binding protein of LHCII type III, chloroplastic OS=Hordeum vulgare GN=LHBC PE=2 SV=1	P12328	CB21_LEMGI	264	3	326	135	241	109	91	97	83.4862	435	1.39047e-52	Chlorophyll a-b binding protein of LHCII type I, chloroplastic OS=Lemna gibba PE=3 SV=1	P27494	CB23_TOBAC	265	3	326	136
GYY|c14361_g1	1428	P19968	NUZM_NEUCR	201	234	482	24	108	85	29	46	34.1176	122	3.00131e-06	NADH-ubiquinone oxidoreductase 21.3 kDa subunit OS=Neurospora crassa (strain ATCC 24698 / 74-OR23-1A / CBS 708.71 / DSM 1257 / FGSC 987) GN=20H10.080 PE=2 SV=2
GYY|c1075_g1	403	Q5TZJ5	S31A1_HUMAN	1347	3	401	666	798	133	130	130	97.7444	685	1.61504e-82	Spermatogenesis-associated protein 31A1 OS=Homo sapiens GN=SPATA31A1 PE=3 SV=1	Q5RGS2	S31A2_HUMAN	1347	3	401	666	798	133	130	130	97.7444	685	1.8771e-82	Spermatogenesis-associated protein 31A2 OS=Homo sapiens GN=SPATA31A2 PE=3 SV=1	Q8IWB4	S31A7_HUMAN	1347	3	401	666	798	133	129	129	96.9925	678	1.49279e-81	Spermatogenesis-associated protein 31A7 OS=Homo sapiens GN=SPATA31A7 PE=2 SV=4	Q4VX67	S31A4_HUMAN	1347	3	401	666
GYY|c17203_g1	1381	Q9URW6	YIE2_SCHPO	430	513	1118	11	213	206	104	146	50.4854	524	3.23387e-59	SH3 domain-containing protein PJ696.02 OS=Schizosaccharomyces pombe (strain 972 / ATCC 24843) GN=SPAPJ696.02 PE=1 SV=1	B0BNA1	SH3Y1_RAT	340	492	1118	9	216	211	100	138	47.3934	469	3.44547e-52	SH3 domain-containing YSC84-like protein 1 OS=Rattus norvegicus GN=Sh3yl1 PE=2 SV=1	O08641	SH3Y1_MOUSE	340	492	1118	9	216	211	100	138	47.3934	468	5.0537e-52	SH3 domain-containing YSC84-like protein 1 OS=Mus musculus GN=Sh3yl1 PE=1 SV=1	Q5RAQ2	SH3Y1_PONAB	342	489	1118	9
GYY|c21580_g1	5451	O74889	SAC31_SCHPO	1024	3978	5147	48	434	393	198	259	50.3817	932	7.995e-104	SAC3 family protein 1 OS=Schizosaccharomyces pombe (strain 972 / ATCC 24843) GN=SPCC576.05 PE=1 SV=1	Q9USI4	SAC32_SCHPO	458	4047	4979	70	387	323	132	180	40.8669	550	1.70029e-58	SAC3 family protein 2 OS=Schizosaccharomyces pombe (strain 972 / ATCC 24843) GN=SPCC70.06 PE=3 SV=1	P46674	SAC3_YEAST	1301	4047	5111	151	500	359	142	195	39.5543	546	9.24607e-55	Nuclear mRNA export protein SAC3 OS=Saccharomyces cerevisiae (strain ATCC 204508 / S288c) GN=SAC3 PE=1 SV=2	O60318	GANP_HUMAN	1980	3981	5012	622
GYY|c35845_g1	276	Q12559	AMDS_ASPOR	545	3	251	425	515	95	32	47	33.6842	109	9.71116e-06	Acetamidase OS=Aspergillus oryzae (strain ATCC 42149 / RIB 40) GN=amdS PE=3 SV=2
GYY|c8541_g1	1045	P62792	H4_PHACH	103	443	688	22	103	82	80	81	97.561	408	2.32947e-47	Histone H4 OS=Phanerochaete chrysosporium GN=H4.1 PE=3 SV=2	P62793	H4_AGABI	103	443	688	22	103	82	80	81	97.561	408	2.32947e-47	Histone H4 OS=Agaricus bisporus GN=hhfA PE=3 SV=2	Q6ZXX3	H4_USTMA	103	443	688	22	103	82	79	82	96.3415	405	6.80215e-47	Histone H4 OS=Ustilago maydis (strain 521 / FGSC 9021) GN=HHF1 PE=3 SV=4	Q6LAF1	H4_DENKL	103	443	688	22
GYY|c29596_g1	554	P47169	MET5_YEAST	1442	2	490	1278	1440	163	111	136	68.0982	606	1.47484e-70	Sulfite reductase [NADPH] subunit beta OS=Saccharomyces cerevisiae (strain ATCC 204508 / S288c) GN=MET5 PE=1 SV=1	Q1K9C2	MET5_SCHPO	1473	8	490	1308	1471	164	110	133	67.0732	565	4.43014e-65	Sulfite reductase [NADPH] subunit beta OS=Schizosaccharomyces pombe (strain 972 / ATCC 24843) GN=sir1 PE=3 SV=1	C0Z9X2	CYSI_BREBN	573	5	475	416	573	158	100	124	63.2911	513	4.57331e-60	Sulfite reductase [NADPH] hemoprotein beta-component OS=Brevibacillus brevis (strain 47 / JCM 6285 / NBRC 100599) GN=cysI PE=3 SV=1	A7Z8R5	CYSI_BACA2	571	2	475	413
GYY|c16005_g1	1028	Q5ASA5	SET2_EMENI	980	243	638	115	261	151	62	84	41.0596	257	5.07735e-33	Histone-lysine N-methyltransferase, H3 lysine-36 specific OS=Emericella nidulans (strain FGSC A4 / ATCC 38163 / CBS 112.46 / NRRL 194 / M139) GN=set2 PE=3 SV=1	Q7RZU4	SET2_NEUCR	954	243	728	58	202	162	58	84	35.8025	242	4.90944e-31	Histone-lysine N-methyltransferase, H3 lysine-36 specific OS=Neurospora crassa (strain ATCC 24698 / 74-OR23-1A / CBS 708.71 / DSM 1257 / FGSC 987) GN=set-2 PE=3 SV=1	Q2UTN6	SET2_ASPOR	965	243	638	98	245	152	56	78	36.8421	230	7.92031e-31	Histone-lysine N-methyltransferase, H3 lysine-36 specific OS=Aspergillus oryzae (strain ATCC 42149 / RIB 40) GN=set2 PE=3 SV=1	Q6C5G5	SET2_YARLI	768	243	593	7
GYY|c39723_g1	427	P08108	HSP70_ONCMY	651	2	427	52	193	142	136	139	95.7746	730	7.35615e-92	Heat shock cognate 70 kDa protein OS=Oncorhynchus mykiss GN=hsc71 PE=2 SV=2	Q9W6Y1	HSP7C_ORYLA	686	2	427	52	193	142	135	139	95.0704	723	1.52077e-90	Heat shock cognate 71 kDa protein OS=Oryzias latipes GN=hsc70 PE=2 SV=1	P63018	HSP7C_RAT	646	2	427	52	193	142	134	138	94.3662	719	3.33918e-90	Heat shock cognate 71 kDa protein OS=Rattus norvegicus GN=Hspa8 PE=1 SV=1	P63017	HSP7C_MOUSE	646	2	427	52
GYY|c20050_g1	2592	Q10179	SYG_SCHPO	652	188	1996	4	608	606	365	453	60.231	1884	0	Putative glycine--tRNA ligase OS=Schizosaccharomyces pombe (strain 972 / ATCC 24843) GN=grs1 PE=3 SV=1	P38088	SYG_YEAST	690	197	1996	35	640	607	351	433	57.8254	1779	0	Glycine--tRNA ligase 1, mitochondrial OS=Saccharomyces cerevisiae (strain ATCC 204508 / S288c) GN=GRS1 PE=1 SV=3	Q06817	SYG2_YEAST	618	209	2005	8	578	600	301	395	50.1667	1587	0	Glycine--tRNA ligase 2 OS=Saccharomyces cerevisiae (strain ATCC 204508 / S288c) GN=GRS2 PE=1 SV=1	Q5I0G4	SYG_RAT	637	209	1996	18
GYY|c16898_g1	2091	P36035	JEN1_YEAST	616	903	1811	238	551	317	103	166	32.4921	374	2.74107e-46	Carboxylic acid transporter protein homolog OS=Saccharomyces cerevisiae (strain ATCC 204508 / S288c) GN=JEN1 PE=1 SV=1	P94131	MUCK_ACIAD	413	915	1667	119	363	256	64	117	25	164	4.43958e-14	Cis,cis-muconate transport protein OS=Acinetobacter baylyi (strain ATCC 33305 / BD413 / ADP1) GN=mucK PE=3 SV=1	P39352	YJHB_ECOLI	405	903	1661	113	351	258	69	116	26.7442	161	2.78965e-10	Putative metabolite transport protein YjhB OS=Escherichia coli (strain K12) GN=yjhB PE=1 SV=2	O51798	MMLH_CUPPJ	428	469	831	6
GYY|c13126_g1	958	P35034	TRYP_PLEPL	250	10	759	1	250	250	180	204	72	922	8.02807e-123	Trypsin OS=Pleuronectes platessa PE=2 SV=1	P07477	TRY1_HUMAN	247	67	756	21	246	230	126	156	54.7826	682	1.1116e-86	Trypsin-1 OS=Homo sapiens GN=PRSS1 PE=1 SV=1	P00760	TRY1_BOVIN	246	67	756	21	246	230	121	152	52.6087	673	2.67555e-85	Cationic trypsin OS=Bos taurus PE=1 SV=3	P70059	TRY2_XENLA	244	67	756	19
GYY|c18782_g1	3525	P32802	TMN1_YEAST	667	449	1600	283	667	386	176	260	45.5959	762	3.18515e-126	Transmembrane 9 superfamily member 1 OS=Saccharomyces cerevisiae (strain ATCC 204508 / S288c) GN=EMP70 PE=1 SV=2	Q04562	TMN2_YEAST	672	449	1597	289	672	385	171	256	44.4156	733	1.03625e-117	Transmembrane 9 superfamily member 2 OS=Saccharomyces cerevisiae (strain ATCC 204508 / S288c) GN=TMN2 PE=1 SV=1	Q9LIC2	TMN7_ARATH	641	449	1627	246	641	396	187	274	47.2222	894	1.76665e-115	Transmembrane 9 superfamily member 7 OS=Arabidopsis thaliana GN=TMN7 PE=2 SV=1	Q5R8Y6	TM9S2_PONAB	663	449	1603	277
GYY|c21794_g1	3747	Q5A8K2	SYA_CANAL	969	327	3074	24	936	918	537	675	58.4967	2779	0	Alanine--tRNA ligase OS=Candida albicans (strain SC5314 / ATCC MYA-2876) GN=ALA1 PE=1 SV=1	Q5AQL1	SYA_EMENI	961	327	3059	11	922	916	535	672	58.4061	2773	0	Alanine--tRNA ligase OS=Emericella nidulans (strain FGSC A4 / ATCC 38163 / CBS 112.46 / NRRL 194 / M139) GN=ala1 PE=3 SV=2	P40825	SYA_YEAST	983	327	3017	34	929	902	534	670	59.2018	2767	0	Alanine--tRNA ligase, mitochondrial OS=Saccharomyces cerevisiae (strain ATCC 204508 / S288c) GN=ALA1 PE=1 SV=3	O13914	SYA_SCHPO	959	324	3074	9
GYY|c38775_g1	203	P21359	NF1_HUMAN	2839	35	178	616	663	48	35	38	72.9167	181	2.57096e-15	Neurofibromin OS=Homo sapiens GN=NF1 PE=1 SV=2	P97526	NF1_RAT	2820	35	178	616	663	48	29	33	60.4167	145	7.8646e-11	Neurofibromin OS=Rattus norvegicus GN=Nf1 PE=1 SV=1	Q04690	NF1_MOUSE	2841	35	178	616	665	50	26	34	52	129	6.20876e-09	Neurofibromin OS=Mus musculus GN=Nf1 PE=1 SV=1
GYY|c20791_g1	3146	Q8BH59	CMC1_MOUSE	677	1073	2773	59	619	578	273	369	47.2318	1203	2.74252e-149	Calcium-binding mitochondrial carrier protein Aralar1 OS=Mus musculus GN=Slc25a12 PE=1 SV=1	O75746	CMC1_HUMAN	678	1073	2896	20	619	619	279	382	45.0727	1201	5.79741e-149	Calcium-binding mitochondrial carrier protein Aralar1 OS=Homo sapiens GN=SLC25A12 PE=1 SV=2	Q5RBC8	CMC1_PONAB	678	1073	2773	59	619	578	271	367	46.8858	1200	7.95982e-149	Calcium-binding mitochondrial carrier protein Aralar1 OS=Pongo abelii GN=SLC25A12 PE=2 SV=1	Q54RB9	CMC_DICDI	772	992	2905	87
GYY|c1794_g1	277	P53584	YTP1_YEAST	459	38	274	177	255	79	34	50	43.038	179	4.5878e-15	Protein YTP1 OS=Saccharomyces cerevisiae (strain ATCC 204508 / S288c) GN=YTP1 PE=1 SV=1
GYY|c27299_g1	258	P36888	FLT3_HUMAN	993	142	249	438	473	36	35	35	97.2222	187	6.46017e-16	Receptor-type tyrosine-protein kinase FLT3 OS=Homo sapiens GN=FLT3 PE=1 SV=2	Q00342	FLT3_MOUSE	1000	142	249	439	474	36	33	33	91.6667	123	1.6627e-07	Receptor-type tyrosine-protein kinase FLT3 OS=Mus musculus GN=Flt3 PE=1 SV=2
GYY|c23387_g1	227	P10721	KIT_HUMAN	976	2	64	514	534	21	21	21	100	116	8.94146e-07	Mast/stem cell growth factor receptor Kit OS=Homo sapiens GN=KIT PE=1 SV=1
GYY|c24492_g1	237	A6T6A3	SYL_KLEP7	860	2	235	100	177	78	78	78	100	440	1.26387e-50	Leucine--tRNA ligase OS=Klebsiella pneumoniae subsp. pneumoniae (strain ATCC 700721 / MGH 78578) GN=leuS PE=3 SV=1	B5XZR2	SYL_KLEP3	860	2	235	100	177	78	78	78	100	440	1.26387e-50	Leucine--tRNA ligase OS=Klebsiella pneumoniae (strain 342) GN=leuS PE=3 SV=1	A9MKC8	SYL_SALAR	860	2	235	100	177	78	78	78	100	440	1.27673e-50	Leucine--tRNA ligase OS=Salmonella arizonae (strain ATCC BAA-731 / CDC346-86 / RSK2980) GN=leuS PE=3 SV=1	A4W827	SYL_ENT38	894	2	235	100
GYY|c40188_g1	402	P98093	CO3_ONCMY	1640	1	402	1059	1192	134	89	108	66.4179	484	8.2131e-55	Complement C3 (Fragment) OS=Oncorhynchus mykiss GN=c3 PE=1 SV=1	P01027	CO3_MOUSE	1663	1	393	1081	1212	132	66	89	50	332	2.20078e-34	Complement C3 OS=Mus musculus GN=C3 PE=1 SV=3	P01026	CO3_RAT	1663	7	393	1083	1212	130	64	87	49.2308	322	4.41991e-33	Complement C3 OS=Rattus norvegicus GN=C3 PE=1 SV=3	P12387	CO3_CAVPO	1666	1	393	1086
GYY|c4879_g1	357	Q6S8J3	POTEE_HUMAN	1075	141	290	168	217	50	41	41	82	204	9.68894e-18	POTE ankyrin domain family member E OS=Homo sapiens GN=POTEE PE=1 SV=3	A5A3E0	POTEF_HUMAN	1075	141	290	168	217	50	41	41	82	204	1.1723e-17	POTE ankyrin domain family member F OS=Homo sapiens GN=POTEF PE=1 SV=2	A6NI47	POTEM_HUMAN	508	141	290	168	217	50	39	40	78	196	6.61654e-17	Putative POTE ankyrin domain family member M OS=Homo sapiens GN=POTEM PE=3 SV=2	Q6S545	POTEH_HUMAN	545	141	290	205
GYY|c23817_g1	231	A7MB74	SGK1_BOVIN	431	81	173	83	113	31	30	31	96.7742	163	3.47411e-13	Serine/threonine-protein kinase Sgk1 OS=Bos taurus GN=SGK1 PE=2 SV=1	Q06226	SGK1_RAT	430	81	173	83	113	31	30	31	96.7742	160	7.8072e-13	Serine/threonine-protein kinase Sgk1 OS=Rattus norvegicus GN=Sgk1 PE=1 SV=1	Q9WVC6	SGK1_MOUSE	431	81	173	83	113	31	30	31	96.7742	160	7.98922e-13	Serine/threonine-protein kinase Sgk1 OS=Mus musculus GN=Sgk1 PE=1 SV=1	Q9XT18	SGK1_RABIT	431	81	173	83
GYY|c20049_g1	2113	O74352	HOB1_SCHPO	466	146	943	8	274	268	105	165	39.1791	492	1.10791e-52	Protein hob1 OS=Schizosaccharomyces pombe (strain 972 / ATCC 24843) GN=hob1 PE=1 SV=1	Q59LF3	RV167_CANAL	474	146	964	42	315	275	102	166	37.0909	477	1.34282e-50	Regulator of cytoskeleton and endocytosis RVS167 OS=Candida albicans (strain SC5314 / ATCC MYA-2876) GN=RVS167 PE=3 SV=1	P39743	RV167_YEAST	482	146	982	8	289	286	100	168	34.965	452	2.7283e-47	Reduced viability upon starvation protein 167 OS=Saccharomyces cerevisiae (strain ATCC 204508 / S288c) GN=RVS167 PE=1 SV=1	Q9UUM7	HOB3_SCHPO	264	146	841	8
GYY|c26649_g1	283	O65055	RL13A_PICMA	206	17	283	1	89	89	84	88	94.382	450	7.34338e-56	60S ribosomal protein L13a OS=Picea mariana GN=RPL13A PE=2 SV=1	Q9SFU1	R13A1_ARATH	206	17	283	1	89	89	79	86	88.764	436	1.0809e-53	60S ribosomal protein L13a-1 OS=Arabidopsis thaliana GN=RPL13AA PE=2 SV=1	Q9FKC0	R13A4_ARATH	206	17	283	1	89	89	78	86	87.6404	436	1.19149e-53	60S ribosomal protein L13a-4 OS=Arabidopsis thaliana GN=RPL13AD PE=2 SV=1	Q9LRX8	R13A2_ARATH	206	17	283	1
GYY|c34018_g1	287	Q02245	TBA5_MAIZE	450	2	286	258	352	95	95	95	100	524	3.6019e-64	Tubulin alpha-5 chain OS=Zea mays GN=TUBA5 PE=2 SV=1	O22349	TBA3_ELEIN	450	2	286	258	352	95	95	95	100	524	3.67939e-64	Tubulin alpha-3 chain OS=Eleusine indica GN=TUBA3 PE=2 SV=1	P33627	TBA6_MAIZE	450	2	286	258	352	95	95	95	100	524	3.83941e-64	Tubulin alpha-6 chain OS=Zea mays GN=TUBA6 PE=2 SV=1	Q43473	TBA1_HORVU	450	2	286	258
GYY|c37591_g1	212	O60128	RS3_SCHPO	249	3	113	9	44	37	22	30	59.4595	109	3.11991e-06	40S ribosomal protein S3 OS=Schizosaccharomyces pombe (strain 972 / ATCC 24843) GN=rps3 PE=1 SV=1
GYY|c30729_g1	258	Q5R7G1	NRIP3_PONAB	240	187	255	90	112	23	23	23	100	113	1.09739e-06	Nuclear receptor-interacting protein 3 OS=Pongo abelii GN=NRIP3 PE=2 SV=1	Q9NQ35	NRIP3_HUMAN	241	187	255	91	113	23	23	23	100	113	1.22282e-06	Nuclear receptor-interacting protein 3 OS=Homo sapiens GN=NRIP3 PE=1 SV=1
GYY|c37140_g1	271	Q94JQ6	CESA6_ARATH	1084	2	271	213	297	90	70	80	77.7778	309	3.27612e-32	Cellulose synthase A catalytic subunit 6 [UDP-forming] OS=Arabidopsis thaliana GN=CESA6 PE=1 SV=2	Q8L778	CESA5_ARATH	1069	2	271	201	285	90	68	79	75.5556	302	3.15429e-31	Cellulose synthase A catalytic subunit 5 [UDP-forming] OS=Arabidopsis thaliana GN=CESA5 PE=1 SV=2	O48947	CESA2_ARATH	1084	2	271	208	298	91	65	77	71.4286	294	3.97689e-30	Cellulose synthase A catalytic subunit 2 [UDP-forming] OS=Arabidopsis thaliana GN=CESA2 PE=1 SV=1	Q9SJ22	CESA9_ARATH	1088	2	271	212
GYY|c1646_g1	254	Q9LVQ0	PME31_ARATH	317	7	252	164	245	82	63	72	76.8293	348	1.39974e-39	Pectinesterase 31 OS=Arabidopsis thaliana GN=PME31 PE=1 SV=1	Q8VYZ3	PME53_ARATH	383	7	252	244	324	84	44	57	52.381	232	6.77015e-23	Probable pectinesterase 53 OS=Arabidopsis thaliana GN=PME53 PE=2 SV=1	Q9SIJ9	PME11_ARATH	352	4	252	194	275	85	38	53	44.7059	198	2.90039e-18	Putative pectinesterase 11 OS=Arabidopsis thaliana GN=PME11 PE=3 SV=1	B2VPR8	AL11B_OLEEU	364	7	252	219
GYY|c38447_g1	437	P25553	ALDA_ECOLI	479	3	437	290	434	145	145	145	100	696	1.63872e-88	Lactaldehyde dehydrogenase OS=Escherichia coli (strain K12) GN=aldA PE=1 SV=2	A9MYQ4	ABDH_SALPB	474	6	437	285	428	145	61	85	42.069	292	5.10535e-30	Gamma-aminobutyraldehyde dehydrogenase OS=Salmonella paratyphi B (strain ATCC BAA-1250 / SPB7) GN=prr PE=3 SV=1	Q8Z747	ABDH_SALTI	474	6	437	285	428	145	59	87	40.6897	286	2.84671e-29	Gamma-aminobutyraldehyde dehydrogenase OS=Salmonella typhi GN=prr PE=3 SV=2	C0Q4N4	ABDH_SALPC	474	6	437	285
GYY|c25524_g1	258	P32176	FDOG_ECOLI	1016	1	171	1	57	57	57	57	100	225	5.59654e-21	Formate dehydrogenase-O major subunit OS=Escherichia coli (strain K12) GN=fdoG PE=1 SV=5	P24183	FDNG_ECOLI	1015	1	171	1	57	57	47	49	82.4561	179	7.78326e-15	Formate dehydrogenase, nitrate-inducible, major subunit OS=Escherichia coli (strain K12) GN=fdnG PE=1 SV=3	P46448	FDXG_HAEIN	1028	1	171	1	57	57	43	49	75.4386	162	1.24849e-12	Formate dehydrogenase major subunit OS=Haemophilus influenzae (strain ATCC 51907 / DSM 11121 / KW20 / Rd) GN=fdxG PE=3 SV=2
GYY|c21681_g1	4036	O59809	IMA3_SCHPO	1029	185	2947	7	901	930	330	531	35.4839	1432	2.00023e-175	Probable importin c550.11 OS=Schizosaccharomyces pombe (strain 972 / ATCC 24843) GN=SPCC550.11 PE=3 SV=1	O95373	IPO7_HUMAN	1038	218	2911	19	875	913	249	432	27.2727	826	7.3442e-91	Importin-7 OS=Homo sapiens GN=IPO7 PE=1 SV=1	Q9EPL8	IPO7_MOUSE	1038	218	2911	19	875	913	248	432	27.1632	823	1.86759e-90	Importin-7 OS=Mus musculus GN=Ipo7 PE=1 SV=2	P46970	NMD5_YEAST	1048	185	2782	10
GYY|c32700_g1	649	Q40519	PSBR_TOBAC	136	152	529	9	136	128	108	119	84.375	488	1.73206e-60	Photosystem II 10 kDa polypeptide, chloroplastic OS=Nicotiana tabacum GN=PSBR PE=2 SV=1	P06183	PSBR_SOLTU	138	152	529	12	138	128	103	117	80.4688	449	1.5159e-54	Photosystem II 10 kDa polypeptide, chloroplastic OS=Solanum tuberosum GN=PSBR PE=2 SV=1	P49108	PSBR_BRACM	141	152	529	13	141	129	103	111	79.845	444	7.06453e-54	Photosystem II 10 kDa polypeptide, chloroplastic OS=Brassica campestris GN=PSBR PE=2 SV=1	Q40163	PSBR_SOLLC	138	152	529	12
GYY|c20492_g1	1907	P32264	PROB_YEAST	428	107	1369	11	401	436	196	268	44.9541	805	1.8367e-98	Glutamate 5-kinase OS=Saccharomyces cerevisiae (strain ATCC 204508 / S288c) GN=PRO1 PE=1 SV=2	O13810	PROB_SCHPO	402	107	1363	13	360	420	188	256	44.7619	779	6.47635e-95	Probable glutamate 5-kinase OS=Schizosaccharomyces pombe (strain 972 / ATCC 24843) GN=SPAC17H9.13c PE=3 SV=1	Q2JNZ0	PROB_SYNJB	371	107	1363	7	343	420	174	243	41.4286	703	3.1407e-84	Glutamate 5-kinase OS=Synechococcus sp. (strain JA-2-3B'a(2-13)) GN=proB PE=3 SV=2	B8HQP9	PROB_CYAP4	367	104	1387	3
GYY|c28966_g1	249	P06213	INSR_HUMAN	1382	18	248	34	110	77	77	77	100	403	6.68782e-45	Insulin receptor OS=Homo sapiens GN=INSR PE=1 SV=4	P15208	INSR_MOUSE	1372	18	248	34	110	77	77	77	100	403	7.82185e-45	Insulin receptor OS=Mus musculus GN=Insr PE=1 SV=2	P15127	INSR_RAT	1383	18	248	33	109	77	77	77	100	402	8.04906e-45	Insulin receptor OS=Rattus norvegicus GN=Insr PE=1 SV=1	Q9WTL4	INSRR_MOUSE	1300	9	248	26
GYY|c39937_g1	305	P35049	TRYP_FUSOX	248	2	298	73	170	100	58	75	58	210	6.00203e-20	Trypsin OS=Fusarium oxysporum PE=1 SV=1	P39675	DERP3_DERPT	261	2	304	75	177	103	41	58	39.8058	154	3.83322e-12	Mite allergen Der p 3 OS=Dermatophagoides pteronyssinus GN=DERP3 PE=1 SV=1	P49275	DERF3_DERFA	259	2	304	73	175	103	40	60	38.835	149	1.90137e-11	Mite allergen Der f 3 OS=Dermatophagoides farinae GN=DERF3 PE=1 SV=2	P42276	TRYDG_DROME	253	2	304	77
GYY|c10597_g1	404	Q9SK39	SBP3_ARATH	100	103	387	3	98	96	45	58	46.875	211	1.12684e-20	Probable steroid-binding protein 3 OS=Arabidopsis thaliana GN=MP3 PE=1 SV=1	Q9M2Z4	MSBP2_ARATH	233	100	387	71	167	97	39	54	40.2062	181	1.32752e-15	Membrane steroid-binding protein 2 OS=Arabidopsis thaliana GN=MSBP2 PE=1 SV=1	Q2HIW2	MAPR4_ARATH	245	103	387	42	137	96	39	55	40.625	171	3.39375e-14	Membrane-associated progesterone-binding protein 4 OS=Arabidopsis thaliana GN=MAPR4 PE=2 SV=1	Q9XFM6	MSBP1_ARATH	220	100	387	75
GYY|c30037_g1	324	P77735	YAJO_ECOLI	324	1	192	1	64	64	64	64	100	356	2.94283e-40	Uncharacterized oxidoreductase YajO OS=Escherichia coli (strain K12) GN=yajO PE=3 SV=2	B9WYE6	VRDA_ASPPA	343	1	192	1	62	64	29	40	45.3125	143	3.27553e-10	Versiconal hemiacetal acetate reductase OS=Aspergillus parasiticus GN=vrdA PE=1 SV=1	O05408	YRPG_BACSU	326	1	192	1	56	65	32	40	49.2308	134	5.36896e-09	Uncharacterized oxidoreductase YrpG OS=Bacillus subtilis (strain 168) GN=yrpG PE=3 SV=2	Q9P7U2	YI7E_SCHPO	351	1	186	9
GYY|c17460_g1	616	P29314	RS9_RAT	194	67	597	1	177	177	173	176	97.7401	898	8.00782e-122	40S ribosomal protein S9 OS=Rattus norvegicus GN=Rps9 PE=1 SV=4	A9L913	RS9_PAPAN	194	67	597	1	177	177	173	176	97.7401	898	8.00782e-122	40S ribosomal protein S9 OS=Papio anubis GN=RPS9 PE=3 SV=1	Q6ZWN5	RS9_MOUSE	194	67	597	1	177	177	173	176	97.7401	898	8.00782e-122	40S ribosomal protein S9 OS=Mus musculus GN=Rps9 PE=1 SV=3	P46781	RS9_HUMAN	194	67	597	1
GYY|c16694_g1	2237	Q6ZPF4	FMNL3_MOUSE	1028	794	2077	570	955	438	112	198	25.5708	217	1.59591e-16	Formin-like protein 3 OS=Mus musculus GN=Fmnl3 PE=1 SV=2	Q8IVF7	FMNL3_HUMAN	1028	794	2077	570	955	438	111	199	25.3425	213	3.99876e-16	Formin-like protein 3 OS=Homo sapiens GN=FMNL3 PE=1 SV=3	Q54WH2	FORA_DICDI	1218	797	2107	759	1161	441	110	206	24.9433	189	3.31052e-13	Formin-A OS=Dictyostelium discoideum GN=forA PE=1 SV=1	Q80U19	DAAM2_MOUSE	1115	887	1897	708
GYY|c27696_g1	248	P42345	MTOR_HUMAN	2549	3	89	1942	1970	29	29	29	100	156	9.70259e-12	Serine/threonine-protein kinase mTOR OS=Homo sapiens GN=MTOR PE=1 SV=1	Q9JLN9	MTOR_MOUSE	2549	3	89	1942	1970	29	29	29	100	156	1.01718e-11	Serine/threonine-protein kinase mTOR OS=Mus musculus GN=Mtor PE=1 SV=2	P42346	MTOR_RAT	2549	3	89	1942	1970	29	29	29	100	155	1.08669e-11	Serine/threonine-protein kinase mTOR OS=Rattus norvegicus GN=Mtor PE=1 SV=1	Q9VK45	TOR_DROME	2470	3	89	1863
GYY|c39116_g1	263	P23458	JAK1_HUMAN	1154	2	76	798	822	25	21	24	84	118	7.92039e-07	Tyrosine-protein kinase JAK1 OS=Homo sapiens GN=JAK1 PE=1 SV=2	P52332	JAK1_MOUSE	1153	2	76	797	821	25	21	24	84	118	8.44542e-07	Tyrosine-protein kinase JAK1 OS=Mus musculus GN=Jak1 PE=1 SV=1
GYY|c15959_g1	1265	P51997	RL25_PUCGR	158	660	1121	1	154	154	145	150	94.1558	648	2.33056e-81	60S ribosomal protein L25 OS=Puccinia graminis PE=2 SV=2	Q10330	RL25A_SCHPO	141	660	1025	16	137	122	78	101	63.9344	430	2.69576e-49	60S ribosomal protein L25-A OS=Schizosaccharomyces pombe (strain 972 / ATCC 24843) GN=rpl2501 PE=1 SV=1	O74391	RL25B_SCHPO	141	660	1025	16	137	122	78	99	63.9344	425	1.35738e-48	60S ribosomal protein L25-B OS=Schizosaccharomyces pombe (strain 972 / ATCC 24843) GN=rpl2502 PE=3 SV=1	P62752	RL23A_RAT	156	660	1025	31
GYY|c6543_g1	1451	Q9Y7R8	MDHM_SCHPO	341	246	1184	30	340	313	192	233	61.3419	972	1.54025e-126	Malate dehydrogenase, mitochondrial OS=Schizosaccharomyces pombe (strain 972 / ATCC 24843) GN=MDH1 PE=3 SV=1	P17505	MDHM_YEAST	334	237	1184	16	331	317	182	241	57.4132	916	3.26925e-118	Malate dehydrogenase, mitochondrial OS=Saccharomyces cerevisiae (strain ATCC 204508 / S288c) GN=MDH1 PE=1 SV=2	Q9ZP06	MDHM1_ARATH	341	246	1181	31	338	312	184	235	58.9744	912	1.85151e-117	Malate dehydrogenase 1, mitochondrial OS=Arabidopsis thaliana GN=At1g53240 PE=1 SV=1	Q9LKA3	MDHM2_ARATH	341	246	1181	31
GYY|c14737_g1	2297	P52718	PEPF_ASPNG	531	983	1894	43	333	306	109	174	35.6209	507	2.1893e-71	Serine-type carboxypeptidase F OS=Aspergillus niger GN=pepF PE=1 SV=3	P52719	PEPS_ASPPH	523	983	1819	59	324	279	102	157	36.5591	453	9.96475e-65	Carboxypeptidase cpdS OS=Aspergillus phoenicis GN=cpdS PE=2 SV=1	O13849	CBPY_SCHPO	1002	1331	1777	584	728	149	57	85	38.255	296	5.28738e-26	Carboxypeptidase Y OS=Schizosaccharomyces pombe (strain 972 / ATCC 24843) GN=cpy1 PE=1 SV=1	E5A7I6	CBPYA_LEPMJ	543	1247	1777	138
GYY|c26075_g1	250	P59001	UPP_XANAC	210	108	248	162	208	47	36	42	76.5957	206	9.39969e-20	Uracil phosphoribosyltransferase OS=Xanthomonas axonopodis pv. citri (strain 306) GN=upp PE=3 SV=1	Q3BS29	UPP_XANC5	210	108	248	162	208	47	36	42	76.5957	204	1.5187e-19	Uracil phosphoribosyltransferase OS=Xanthomonas campestris pv. vesicatoria (strain 85-10) GN=upp PE=3 SV=1	Q2P2V7	UPP_XANOM	210	108	248	162	208	47	36	42	76.5957	204	1.58195e-19	Uracil phosphoribosyltransferase OS=Xanthomonas oryzae pv. oryzae (strain MAFF 311018) GN=upp PE=3 SV=1	A6VQ76	UPP_ACTSZ	208	108	248	162
GYY|c39417_g1	232	Q0SYX0	RHLB_SHIF8	421	3	230	10	85	76	76	76	100	404	4.92958e-47	ATP-dependent RNA helicase RhlB OS=Shigella flexneri serotype 5b (strain 8401) GN=rhlB PE=3 SV=1	B7NTG2	RHLB_ECO7I	421	3	230	10	85	76	76	76	100	403	6.46961e-47	ATP-dependent RNA helicase RhlB OS=Escherichia coli O7:K1 (strain IAI39 / ExPEC) GN=rhlB PE=3 SV=1	B1LLV3	RHLB_ECOSM	421	3	230	10	85	76	76	76	100	403	6.60631e-47	ATP-dependent RNA helicase RhlB OS=Escherichia coli (strain SMS-3-5 / SECEC) GN=rhlB PE=3 SV=1	B7NF85	RHLB_ECOLU	421	3	230	10
GYY|c8527_g1	761	A6R641	NACA_AJECN	208	104	727	1	208	208	143	161	68.75	506	1.02421e-61	Nascent polypeptide-associated complex subunit alpha OS=Ajellomyces capsulatus (strain NAm1 / WU24) GN=EGD2 PE=3 SV=2	Q5AYK0	NACA_EMENI	203	104	727	1	203	209	136	156	65.0718	488	4.26963e-59	Nascent polypeptide-associated complex subunit alpha OS=Emericella nidulans (strain FGSC A4 / ATCC 38163 / CBS 112.46 / NRRL 194 / M139) GN=egd2 PE=3 SV=1	A2R4V1	NACA_ASPNC	202	104	727	1	202	209	138	157	66.0287	475	3.34585e-57	Nascent polypeptide-associated complex subunit alpha OS=Aspergillus niger (strain CBS 513.88 / FGSC A1513) GN=egd2 PE=3 SV=1	Q1DHR3	NACA_COCIM	205	104	727	1
GYY|c15974_g1	5525	Q0P5W1	VPS8_MOUSE	1427	902	4429	198	1273	1206	281	515	23.3002	656	6.53129e-70	Vacuolar protein sorting-associated protein 8 homolog OS=Mus musculus GN=Vps8 PE=2 SV=1	Q8N3P4	VPS8_HUMAN	1428	1499	4429	200	1080	1005	238	432	23.6816	555	1.58565e-57	Vacuolar protein sorting-associated protein 8 homolog OS=Homo sapiens GN=VPS8 PE=1 SV=3	P39702	VPS8_YEAST	1274	1904	3394	400	879	521	119	230	22.8407	345	5.7447e-31	Vacuolar protein sorting-associated protein 8 OS=Saccharomyces cerevisiae (strain ATCC 204508 / S288c) GN=VPS8 PE=1 SV=2
GYY|c7127_g1	312	Q9C6T7	FAX5_ARATH	119	137	307	63	119	57	33	44	57.8947	183	8.70703e-17	Protein FATTY ACID EXPORT 5 OS=Arabidopsis thaliana GN=FAX5 PE=3 SV=1	Q9LJU6	FAX6_ARATH	119	137	310	62	119	58	33	41	56.8966	164	3.6446e-14	Protein FATTY ACID EXPORT 6 OS=Arabidopsis thaliana GN=FAX6 PE=3 SV=1	O64847	FAX7_ARATH	108	167	304	61	106	46	22	33	47.8261	112	6.10092e-07	Protein FATTY ACID EXPORT 7 OS=Arabidopsis thaliana GN=FAX7 PE=3 SV=1
GYY|c18147_g1	1722	Q6P632	NAA20_XENTR	178	1067	1573	1	165	171	86	123	50.2924	465	9.40918e-53	N-alpha-acetyltransferase 20 OS=Xenopus tropicalis GN=naa20 PE=2 SV=1	P61600	NAA20_MOUSE	178	1067	1573	1	165	171	85	122	49.7076	458	1.09192e-51	N-alpha-acetyltransferase 20 OS=Mus musculus GN=Naa20 PE=2 SV=1	Q2PFM2	NAA20_MACFA	178	1067	1573	1	165	171	85	122	49.7076	458	1.09192e-51	N-alpha-acetyltransferase 20 OS=Macaca fascicularis GN=NAA20 PE=2 SV=1	P61599	NAA20_HUMAN	178	1067	1573	1
GYY|c37522_g1	211	Q08345	DDR1_HUMAN	913	3	164	818	871	54	51	52	94.4444	275	4.82926e-28	Epithelial discoidin domain-containing receptor 1 OS=Homo sapiens GN=DDR1 PE=1 SV=1	Q7YR43	DDR1_PANTR	909	3	164	814	867	54	51	52	94.4444	275	5.193e-28	Epithelial discoidin domain-containing receptor 1 OS=Pan troglodytes GN=DDR1 PE=3 SV=1	Q03146	DDR1_MOUSE	911	3	164	816	869	54	50	52	92.5926	271	1.47463e-27	Epithelial discoidin domain-containing receptor 1 OS=Mus musculus GN=Ddr1 PE=2 SV=2	Q63474	DDR1_RAT	910	3	164	815
GYY|c18847_g1	2504	B8NIV9	MANF_ASPFN	463	577	1011	203	320	148	45	71	30.4054	158	1.02843e-09	Probable mannan endo-1,4-beta-mannosidase F OS=Aspergillus flavus (strain ATCC 200026 / FGSC A1120 / NRRL 3357 / JCM 12722 / SRRC 167) GN=manF PE=3 SV=1	Q2U2I3	MANF_ASPOR	463	577	1011	203	320	148	45	71	30.4054	158	1.11228e-09	Probable mannan endo-1,4-beta-mannosidase F OS=Aspergillus oryzae (strain ATCC 42149 / RIB 40) GN=manF PE=3 SV=2	A1C8U0	MANF_ASPCL	436	586	1011	181	295	143	43	70	30.0699	149	1.1473e-08	Mannan endo-1,4-beta-mannosidase F OS=Aspergillus clavatus (strain ATCC 1007 / CBS 513.65 / DSM 816 / NCTC 3887 / NRRL 1) GN=manF PE=3 SV=1	Q9FZ29	MAN1_ARATH	411	511	1011	74
GYY|c35430_g1	266	Q2QL34	MP17L_HUMAN	196	2	178	45	103	59	59	59	100	305	2.16104e-34	Mpv17-like protein OS=Homo sapiens GN=MPV17L PE=1 SV=1	Q99MS3	MP17L_MOUSE	194	2	178	45	103	59	50	53	84.7458	269	5.14042e-29	Mpv17-like protein OS=Mus musculus GN=Mpv17l PE=1 SV=2	Q2KIK2	MP17L_BOVIN	196	2	175	45	102	58	40	46	68.9655	223	2.59069e-22	Mpv17-like protein OS=Bos taurus GN=MPV17L PE=2 SV=1	Q68F62	MP17L_XENLA	203	2	178	44
GYY|c12791_g1	1535	Q12126	CRK1_SCHPO	335	493	1389	10	309	302	180	235	59.6026	984	6.05704e-128	Serine/threonine-protein kinase crk1 OS=Schizosaccharomyces pombe (strain 972 / ATCC 24843) GN=crk1 PE=1 SV=1	P06242	KIN28_YEAST	306	508	1404	1	302	302	167	219	55.298	922	4.57829e-119	Serine/threonine-protein kinase KIN28 OS=Saccharomyces cerevisiae (strain ATCC 204508 / S288c) GN=KIN28 PE=1 SV=1	P50613	CDK7_HUMAN	346	403	1392	10	339	333	171	231	51.3514	917	9.17466e-118	Cyclin-dependent kinase 7 OS=Homo sapiens GN=CDK7 PE=1 SV=1	P51952	CDK7_RAT	329	424	1368	10
GYY|c15343_g1	2240	P0CQ72	FAL1_CRYNJ	396	270	1391	22	395	374	329	358	87.9679	1802	0	ATP-dependent RNA helicase FAL1 OS=Cryptococcus neoformans var. neoformans serotype D (strain JEC21 / ATCC MYA-565) GN=FAL1 PE=3 SV=1	P0CQ73	FAL1_CRYNB	396	270	1391	22	395	374	329	358	87.9679	1802	0	ATP-dependent RNA helicase FAL1 OS=Cryptococcus neoformans var. neoformans serotype D (strain B-3501A) GN=FAL1 PE=3 SV=1	Q4P184	FAL1_USTMA	397	270	1394	23	397	375	323	355	86.1333	1779	0	ATP-dependent RNA helicase FAL1 OS=Ustilago maydis (strain 521 / FGSC 9021) GN=FAL1 PE=3 SV=1	Q9P735	FAL1_NEUCR	400	273	1394	26
GYY|c18211_g1	3834	Q6CXS0	OAF3_KLULA	657	338	469	16	59	44	28	31	63.6364	153	9.28043e-09	Oleate activated transcription factor 3 OS=Kluyveromyces lactis (strain ATCC 8585 / CBS 2359 / DSM 70799 / NBRC 1267 / NRRL Y-1140 / WM37) GN=OAF3 PE=3 SV=1
GYY|c32165_g1	303	P0A7A9	IPYR_ECOLI	176	3	302	33	132	100	96	100	96	518	2.4066e-66	Inorganic pyrophosphatase OS=Escherichia coli (strain K12) GN=ppa PE=1 SV=2	P0A7B0	IPYR_ECO57	176	3	302	33	132	100	96	100	96	518	2.4066e-66	Inorganic pyrophosphatase OS=Escherichia coli O157:H7 GN=ppa PE=3 SV=2	Q8FAG0	IPYR_ECOL6	176	3	302	33	132	100	94	100	94	514	9.47666e-66	Inorganic pyrophosphatase OS=Escherichia coli O6:H1 (strain CFT073 / ATCC 700928 / UPEC) GN=ppa PE=3 SV=3	P65748	IPYR_SALTY	176	3	302	33
GYY|c39047_g1	347	Q69QQ6	HSP82_ORYSJ	699	42	347	1	102	102	97	101	95.098	509	6.93417e-60	Heat shock protein 81-2 OS=Oryza sativa subsp. japonica GN=HSP81-2 PE=2 SV=1	Q0J4P2	HSP81_ORYSJ	699	42	347	1	102	102	98	101	96.0784	509	6.93417e-60	Heat shock protein 81-1 OS=Oryza sativa subsp. japonica GN=HSP81-1 PE=3 SV=2	A2YWQ1	HSP81_ORYSI	699	42	347	1	102	102	98	101	96.0784	509	6.93417e-60	Heat shock protein 81-1 OS=Oryza sativa subsp. indica GN=HSP81-1 PE=2 SV=1	Q07078	HSP83_ORYSJ	699	42	347	1
GYY|c34884_g1	423	Q8Z6F3	SPPA_SALTI	618	2	379	493	618	126	71	90	56.3492	389	4.2883e-43	Protease 4 OS=Salmonella typhi GN=sppA PE=3 SV=1	P08395	SPPA_ECOLI	618	2	379	493	618	126	71	91	56.3492	385	1.38316e-42	Protease 4 OS=Escherichia coli (strain K12) GN=sppA PE=1 SV=2	P45243	SPPA_HAEIN	615	2	379	489	615	135	47	78	34.8148	211	1.45342e-18	Protease 4 OS=Haemophilus influenzae (strain ATCC 51907 / DSM 11121 / KW20 / Rd) GN=sppA PE=1 SV=1	Q58067	Y651_METJA	311	2	166	213
GYY|c18481_g1	1542	H2A0L0	TYRO1_PINMG	492	166	561	109	223	132	41	60	31.0606	103	6.78468e-08	Tyrosinase-like protein 1 OS=Pinctada margaritifera PE=1 SV=1	P55023	TYRO_STRLN	273	157	561	1	119	143	45	61	31.4685	128	1.08032e-06	Tyrosinase OS=Streptomyces lincolnensis GN=melC2 PE=3 SV=2	P07524	TYRO_STRAT	273	157	564	1	121	144	45	60	31.25	123	5.20021e-06	Tyrosinase OS=Streptomyces antibioticus GN=melC2 PE=3 SV=2
GYY|c21278_g1	4209	P0CS22	UREA_CRYNJ	833	364	2817	39	833	819	478	602	58.3639	2400	0	Urease OS=Cryptococcus neoformans var. neoformans serotype D (strain JEC21 / ATCC MYA-565) GN=URE1 PE=3 SV=1	P0CS23	UREA_CRYNB	833	364	2817	39	833	819	478	602	58.3639	2400	0	Urease OS=Cryptococcus neoformans var. neoformans serotype D (strain B-3501A) GN=URE1 PE=3 SV=1	Q6A3P9	UREA_ASPFU	838	379	2817	44	838	817	490	583	59.9755	2368	0	Urease OS=Neosartorya fumigata (strain ATCC MYA-4609 / Af293 / CBS 101355 / FGSC A1100) GN=ure1 PE=2 SV=2	O13465	UREA_CRYNH	833	364	2817	39
GYY|c1094_g1	287	Q9BXX2	AN30B_HUMAN	1392	5	286	298	391	94	86	89	91.4894	442	5.9547e-50	Ankyrin repeat domain-containing protein 30B OS=Homo sapiens GN=ANKRD30B PE=2 SV=3	Q9BXX3	AN30A_HUMAN	1397	5	286	320	447	128	74	79	57.8125	315	8.48006e-33	Ankyrin repeat domain-containing protein 30A OS=Homo sapiens GN=ANKRD30A PE=2 SV=3
GYY|c36378_g1	305	Q96PE1	GP124_HUMAN	1338	129	299	311	367	57	56	57	98.2456	294	6.9711e-30	G-protein coupled receptor 124 OS=Homo sapiens GN=GPR124 PE=1 SV=2	Q91ZV8	GP124_MOUSE	1336	129	299	311	367	57	51	53	89.4737	270	1.10885e-26	G-protein coupled receptor 124 OS=Mus musculus GN=Gpr124 PE=2 SV=2	Q8IWK6	AGRA3_HUMAN	1321	129	296	307	362	56	31	41	55.3571	172	1.25265e-13	Adhesion G protein-coupled receptor A3 OS=Homo sapiens GN=ADGRA3 PE=1 SV=2	Q7TT36	AGRA3_MOUSE	1310	129	296	296
GYY|c22707_g1	247	Q3Z2F2	YOAH_SHISS	59	73	246	1	58	58	58	58	100	292	5.49262e-34	UPF0181 protein YoaH OS=Shigella sonnei (strain Ss046) GN=yoaH PE=3 SV=1	Q32FR8	YOAH_SHIDS	59	73	246	1	58	58	58	58	100	292	5.49262e-34	UPF0181 protein YoaH OS=Shigella dysenteriae serotype 1 (strain Sd197) GN=yoaH PE=3 SV=1	Q321V7	YOAH_SHIBS	59	73	246	1	58	58	58	58	100	292	5.49262e-34	UPF0181 protein YoaH OS=Shigella boydii serotype 4 (strain Sb227) GN=yoaH PE=3 SV=1	B2U447	YOAH_SHIB3	59	73	246	1
GYY|c23625_g1	977	Q5HJK3	ALDA_STAAC	495	1	921	11	317	307	156	217	50.8143	756	1.86453e-94	Putative aldehyde dehydrogenase AldA OS=Staphylococcus aureus (strain COL) GN=aldA PE=3 SV=1	Q2G1J0	ALDA_STAA8	495	1	921	11	317	307	156	217	50.8143	756	1.86453e-94	Putative aldehyde dehydrogenase AldA OS=Staphylococcus aureus (strain NCTC 8325) GN=aldA PE=3 SV=1	Q2FK94	ALDA_STAA3	495	1	921	11	317	307	156	217	50.8143	756	1.86453e-94	Putative aldehyde dehydrogenase AldA OS=Staphylococcus aureus (strain USA300) GN=aldA PE=3 SV=1	Q6GKD8	ALDA_STAAR	495	1	921	11
GYY|c21886_g1	2929	Q10323	IMT3_SCHPO	356	1801	2541	29	265	250	108	155	43.2	535	6.66918e-59	Inositol phosphoceramide mannosyltransferase 3 OS=Schizosaccharomyces pombe (strain 972 / ATCC 24843) GN=SPAC17G8.11c PE=1 SV=1	P33300	SUR1_YEAST	382	1819	2517	37	256	234	107	142	45.7265	517	4.17513e-56	Mannosyl phosphorylinositol ceramide synthase SUR1 OS=Saccharomyces cerevisiae (strain ATCC 204508 / S288c) GN=SUR1 PE=1 SV=1	Q9UT67	IMT2_SCHPO	345	1729	2487	75	310	253	105	149	41.502	514	5.15069e-56	Inositol phosphoceramide mannosyltransferase 2 OS=Schizosaccharomyces pombe (strain 972 / ATCC 24843) GN=SPCC4F11.04c PE=3 SV=1	P38287	CSH1_YEAST	376	1816	2475	59
GYY|c37941_g1	214	Q47146	FADE_ECOLI	814	2	214	434	504	71	71	71	100	371	3.00341e-41	Acyl-coenzyme A dehydrogenase OS=Escherichia coli (strain K12) GN=fadE PE=2 SV=2	Q8X7R2	FADE_ECO57	814	2	214	434	504	71	71	71	100	371	3.15654e-41	Acyl-coenzyme A dehydrogenase OS=Escherichia coli O157:H7 GN=fadE PE=3 SV=2	Q8Z937	FADE_SALTI	814	2	214	434	504	71	70	71	98.5915	368	8.6134e-41	Acyl-coenzyme A dehydrogenase OS=Salmonella typhi GN=fadE PE=3 SV=1	Q8ZRJ7	FADE_SALTY	814	2	214	434
GYY|c16768_g1	2656	O14427	CLA4_CANAX	971	1295	2218	637	946	312	203	251	65.0641	1091	2.05315e-131	Serine/threonine-protein kinase CLA4 OS=Candida albicans GN=CLA4 PE=3 SV=1	Q5APR8	CLA4_CANAL	976	1295	2218	642	951	312	203	251	65.0641	1090	3.27506e-131	Serine/threonine-protein kinase CLA4 OS=Candida albicans (strain SC5314 / ATCC MYA-2876) GN=CLA4 PE=1 SV=1	Q9HFW2	CLA4_ASHGO	793	1361	2218	475	786	312	198	235	63.4615	1016	2.94218e-122	Serine/threonine-protein kinase CLA4 OS=Ashbya gossypii (strain ATCC 10895 / CBS 109.51 / FGSC 9923 / NRRL Y-1056) GN=CLA4 PE=3 SV=1	P48562	CLA4_YEAST	842	1361	2200	523
GYY|c23797_g1	305	P08200	IDH_ECOLI	416	91	303	1	70	71	60	66	84.507	300	5.65607e-32	Isocitrate dehydrogenase [NADP] OS=Escherichia coli (strain K12) GN=icd PE=1 SV=1	Q02NB5	IDH_PSEAB	418	97	300	4	71	68	46	58	67.6471	252	2.41812e-25	Isocitrate dehydrogenase [NADP] OS=Pseudomonas aeruginosa (strain UCBPP-PA14) GN=icd PE=1 SV=1	P41560	IDH1_COLMA	415	91	300	1	69	70	49	57	70	250	4.68169e-25	Isocitrate dehydrogenase [NADP] 1 OS=Colwellia maris GN=icdI PE=1 SV=2	Q9ZN36	IDH_HELPJ	425	112	300	11
GYY|c22573_g1	249	P35979	RL12_MOUSE	165	27	248	91	164	74	60	67	81.0811	320	5.37114e-37	60S ribosomal protein L12 OS=Mus musculus GN=Rpl12 PE=1 SV=2	P30050	RL12_HUMAN	165	27	248	91	164	74	60	67	81.0811	320	5.37114e-37	60S ribosomal protein L12 OS=Homo sapiens GN=RPL12 PE=1 SV=1	E2RR58	RL12_CANFA	165	27	248	91	164	74	60	67	81.0811	320	5.37114e-37	60S ribosomal protein L12 OS=Canis familiaris GN=RPL12 PE=1 SV=1	P61284	RL12_BOVIN	165	27	248	91
GYY|c31641_g1	452	Q8N122	RPTOR_HUMAN	1335	126	281	798	849	52	44	44	84.6154	219	3.39921e-19	Regulatory-associated protein of mTOR OS=Homo sapiens GN=RPTOR PE=1 SV=1	Q8K4Q0	RPTOR_MOUSE	1335	126	281	798	849	52	42	44	80.7692	213	2.16302e-18	Regulatory-associated protein of mTOR OS=Mus musculus GN=Rptor PE=1 SV=1
GYY|c32820_g1	1175	P0C8J6	GATY_ECOLI	284	305	1156	1	284	284	284	284	100	1524	0	D-tagatose-1,6-bisphosphate aldolase subunit GatY OS=Escherichia coli (strain K12) GN=gatY PE=1 SV=1	B1IYY4	GATY_ECOLC	284	305	1156	1	284	284	284	284	100	1524	0	D-tagatose-1,6-bisphosphate aldolase subunit GatY OS=Escherichia coli (strain ATCC 8739 / DSM 1576 / Crooks) GN=gatY PE=3 SV=1	A8A1W1	GATY_ECOHS	284	305	1156	1	284	284	284	284	100	1524	0	D-tagatose-1,6-bisphosphate aldolase subunit GatY OS=Escherichia coli O9:H4 (strain HS) GN=gatY PE=3 SV=1	B1X7I7	GATY_ECODH	284	305	1156	1
GYY|c23647_g1	201	Q0UPV4	PSF3_PHANO	179	1	189	1	63	63	59	62	93.6508	320	3.59637e-37	DNA replication complex GINS protein PSF3 OS=Phaeosphaeria nodorum (strain SN15 / ATCC MYA-4574 / FGSC 10173) GN=PSF3 PE=3 SV=1	Q4WQ54	PSF3_ASPFU	178	1	183	2	62	61	41	50	67.2131	226	4.20796e-23	DNA replication complex GINS protein psf3 OS=Neosartorya fumigata (strain ATCC MYA-4609 / Af293 / CBS 101355 / FGSC A1100) GN=psf3 PE=3 SV=2	Q6BYZ4	PSF3_DEBHA	176	13	186	3	60	58	33	46	56.8966	197	5.24844e-19	DNA replication complex GINS protein PSF3 OS=Debaryomyces hansenii (strain ATCC 36239 / CBS 767 / JCM 1990 / NBRC 0083 / IGC 2968) GN=PSF3 PE=3 SV=2	Q7S432	PSF3_NEUCR	218	10	183	2
GYY|c34171_g1	240	Q8LDW9	XTH9_ARATH	290	1	159	1	57	57	25	36	43.8596	113	1.17941e-06	Xyloglucan endotransglucosylase/hydrolase protein 9 OS=Arabidopsis thaliana GN=XTH9 PE=2 SV=2
GYY|c35073_g1	268	B2VF42	ZAPA_ERWT9	109	1	87	76	104	29	24	27	82.7586	120	4.00476e-08	Cell division protein ZapA OS=Erwinia tasmaniensis (strain DSM 17950 / Et1/99) GN=zapA PE=3 SV=1	C5BAT7	ZAPA_EDWI9	109	1	81	76	102	27	23	26	85.1852	115	1.89742e-07	Cell division protein ZapA OS=Edwardsiella ictaluri (strain 93-146) GN=zapA PE=3 SV=1	C6DJT9	ZAPA_PECCP	109	1	81	76	102	27	23	26	85.1852	115	2.01086e-07	Cell division protein ZapA OS=Pectobacterium carotovorum subsp. carotovorum (strain PC1) GN=zapA PE=3 SV=1	Q2NRE3	ZAPA_SODGM	109	1	81	76
GYY|c26362_g1	253	P63725	DHSC_SALTY	129	2	211	56	125	70	50	56	71.4286	263	8.23804e-29	Succinate dehydrogenase cytochrome b556 subunit OS=Salmonella typhimurium (strain LT2 / SGSC1412 / ATCC 700720) GN=sdhC PE=3 SV=1	P63726	DHSC_SALTI	129	2	211	56	125	70	50	56	71.4286	263	8.23804e-29	Succinate dehydrogenase cytochrome b556 subunit OS=Salmonella typhi GN=sdhC PE=3 SV=1	P69054	DHSC_ECOLI	129	2	211	56	125	70	46	55	65.7143	246	2.56362e-26	Succinate dehydrogenase cytochrome b556 subunit OS=Escherichia coli (strain K12) GN=sdhC PE=1 SV=1	P69055	DHSC_ECO57	129	2	211	56
GYY|c288_g1	284	Q9ZR41	GLRX_SOLLC	108	204	284	80	106	27	23	27	85.1852	123	1.8463e-08	Glutaredoxin OS=Solanum lycopersicum PE=3 SV=1	Q9FNE2	GRXC2_ARATH	111	204	284	80	107	28	21	26	75	103	8.28875e-06	Glutaredoxin-C2 OS=Arabidopsis thaliana GN=GRXC2 PE=2 SV=1
GYY|c35902_g1	261	P0C2C8	ATP7_ASPTN	173	2	259	7	92	86	63	73	73.2558	343	2.37666e-40	ATP synthase subunit d, mitochondrial OS=Aspergillus terreus (strain NIH 2624 / FGSC A1156) GN=atp7 PE=3 SV=1	Q7SI16	ATP7_NEUCR	173	2	259	7	92	86	65	73	75.5814	338	1.62019e-39	ATP synthase subunit d, mitochondrial OS=Neurospora crassa (strain ATCC 24698 / 74-OR23-1A / CBS 708.71 / DSM 1257 / FGSC 987) GN=atp7 PE=3 SV=1	O13350	ATP7_KLULA	174	2	259	8	93	86	45	64	52.3256	244	1.32398e-25	ATP synthase subunit d, mitochondrial OS=Kluyveromyces lactis (strain ATCC 8585 / CBS 2359 / DSM 70799 / NBRC 1267 / NRRL Y-1140 / WM37) GN=ATP7 PE=3 SV=4	P30902	ATP7_YEAST	174	2	259	8
GYY|c18398_g1	1819	Q9UT25	YFY2_SCHPO	165	1259	1708	5	161	157	47	78	29.9363	206	5.3028e-17	Uncharacterized N-acetyltransferase C9.02c OS=Schizosaccharomyces pombe (strain 972 / ATCC 24843) GN=SPAC9.02c PE=3 SV=1	Q12447	PAA1_YEAST	191	1247	1729	9	184	177	60	85	33.8983	202	2.5237e-16	Polyamine N-acetyltransferase 1 OS=Saccharomyces cerevisiae (strain ATCC 204508 / S288c) GN=PAA1 PE=1 SV=1	P79774	SNAT_CHICK	205	1241	1732	28	195	168	51	76	30.3571	154	3.27091e-10	Serotonin N-acetyltransferase OS=Gallus gallus GN=AANAT PE=2 SV=1	Q64666	SNAT_RAT	205	1247	1630	65
GYY|c30919_g1	222	Q9SV30	GATA8_ARATH	322	3	179	239	297	59	54	55	91.5254	307	8.3768e-34	GATA transcription factor 8 OS=Arabidopsis thaliana GN=GATA8 PE=2 SV=1	Q8VZP4	GAT10_ARATH	308	3	176	228	285	58	46	54	79.3103	276	1.95526e-29	GATA transcription factor 10 OS=Arabidopsis thaliana GN=GATA10 PE=2 SV=1	Q6DBP8	GAT11_ARATH	303	3	185	230	290	61	44	56	72.1311	273	6.04852e-29	GATA transcription factor 11 OS=Arabidopsis thaliana GN=GATA11 PE=2 SV=1	O82632	GATA9_ARATH	308	3	173	207
GYY|c24722_g1	223	P30530	UFO_HUMAN	894	2	163	254	307	54	48	50	88.8889	243	1.23517e-23	Tyrosine-protein kinase receptor UFO OS=Homo sapiens GN=AXL PE=1 SV=3	Q00993	UFO_MOUSE	888	2	163	248	301	54	38	42	70.3704	187	3.81247e-16	Tyrosine-protein kinase receptor UFO OS=Mus musculus GN=Axl PE=1 SV=2
GYY|c24884_g1	287	O15360	FANCA_HUMAN	1455	89	220	1267	1312	46	39	40	84.7826	188	7.80001e-16	Fanconi anemia group A protein OS=Homo sapiens GN=FANCA PE=1 SV=2	Q9JL70	FANCA_MOUSE	1439	89	226	1259	1306	48	25	32	52.0833	117	1.33339e-06	Fanconi anemia group A protein homolog OS=Mus musculus GN=Fanca PE=2 SV=2
GYY|c34512_g1	272	P10415	BCL2_HUMAN	239	25	246	1	74	74	74	74	100	292	6.02558e-32	Apoptosis regulator Bcl-2 OS=Homo sapiens GN=BCL2 PE=1 SV=2	P10417	BCL2_MOUSE	236	25	243	1	73	73	58	59	79.4521	216	4.93093e-21	Apoptosis regulator Bcl-2 OS=Mus musculus GN=Bcl2 PE=1 SV=3	Q9JJV8	BCL2_CRIGR	236	25	243	1	73	73	58	59	79.4521	215	6.61632e-21	Apoptosis regulator Bcl-2 OS=Cricetulus griseus GN=BCL2 PE=1 SV=1	Q6R755	BCL2_CANFA	236	25	243	1
GYY|c36048_g1	259	Q9LV93	AB5F_ARATH	692	3	257	224	308	85	78	80	91.7647	350	2.10255e-38	ABC transporter F family member 5 OS=Arabidopsis thaliana GN=ABCF5 PE=2 SV=1	Q9FIB4	AB2F_ARATH	678	3	257	210	294	85	72	75	84.7059	320	3.67509e-34	ABC transporter F family member 2 OS=Arabidopsis thaliana GN=ABCF2 PE=3 SV=2	Q9M1H3	AB4F_ARATH	723	15	251	286	364	79	39	50	49.3671	149	6.03463e-11	ABC transporter F family member 4 OS=Arabidopsis thaliana GN=ABCF4 PE=2 SV=1	P63389	YHES_ECOLI	637	21	242	119
GYY|c26245_g1	432	O80340	ERF78_ARATH	222	3	383	22	154	133	80	93	60.1504	231	2.22873e-22	Ethylene-responsive transcription factor 4 OS=Arabidopsis thaliana GN=ERF4 PE=1 SV=1	Q9FE67	ERF80_ARATH	200	192	383	30	93	64	57	60	89.0625	220	5.24148e-21	Ethylene-responsive transcription factor 9 OS=Arabidopsis thaliana GN=ERF9 PE=2 SV=1	Q40477	ERF4_TOBAC	225	192	383	24	87	64	56	60	87.5	221	5.25041e-21	Ethylene-responsive transcription factor 4 OS=Nicotiana tabacum GN=ERF4 PE=1 SV=1	Q9LW49	ERF4_NICSY	227	192	383	24
GYY|c31007_g1	285	Q0D3F2	NAS3_ORYSJ	343	76	261	110	172	63	32	41	50.7937	155	5.33653e-12	Nicotianamine synthase 3 OS=Oryza sativa subsp. japonica GN=NAS3 PE=2 SV=1	A2YQ58	NAS3_ORYSI	343	76	261	110	172	63	32	41	50.7937	155	5.33653e-12	Nicotianamine synthase 3 OS=Oryza sativa subsp. indica GN=NAS3 PE=2 SV=2	Q9FKT9	NAS2_ARATH	320	76	276	96	161	68	30	41	44.1176	137	1.20681e-09	Nicotianamine synthase 2 OS=Arabidopsis thaliana GN=NAS2 PE=2 SV=1	Q0DSH9	NAS1_ORYSJ	332	76	264	96
GYY|c21446_g1	4409	O26644	Y544_METTH	113	1247	1567	3	112	110	36	55	32.7273	140	2.87365e-08	UPF0145 protein MTH_544 OS=Methanothermobacter thermautotrophicus (strain ATCC 29096 / DSM 1053 / JCM 10044 / NBRC 100330 / Delta H) GN=MTH_544 PE=3 SV=2	Q972Q3	Y1080_SULTO	114	1253	1561	5	111	107	34	57	31.7757	140	3.07523e-08	UPF0145 protein STK_10800 OS=Sulfolobus tokodaii (strain DSM 16993 / JCM 10545 / NBRC 100140 / 7) GN=STK_10800 PE=3 SV=1	A4Z2C2	Y6695_BRASO	111	1268	1564	7	109	106	34	55	32.0755	136	8.42849e-08	UPF0145 protein BRADO6695 OS=Bradyrhizobium sp. (strain ORS278) GN=BRADO6695 PE=3 SV=1	C3NCS3	Y873_SULIY	114	1253	1552	5
GYY|c34181_g1	250	O15245	S22A1_HUMAN	554	89	211	281	321	41	39	40	95.122	219	1.35329e-20	Solute carrier family 22 member 1 OS=Homo sapiens GN=SLC22A1 PE=1 SV=2	A7MBE0	S22A1_BOVIN	563	89	208	277	316	40	38	39	95	210	2.65238e-19	Solute carrier family 22 member 1 OS=Bos taurus GN=SLC22A1 PE=2 SV=1	O77504	S22A1_RABIT	554	89	211	281	321	41	36	40	87.8049	207	7.66731e-19	Solute carrier family 22 member 1 OS=Oryctolagus cuniculus GN=SLC22A1 PE=1 SV=1	Q863T6	S22A1_PIG	554	89	208	281
GYY|c35602_g1	223	Q05519	SRS11_HUMAN	484	2	223	113	187	75	47	60	62.6667	175	9.99252e-15	Serine/arginine-rich splicing factor 11 OS=Homo sapiens GN=SRSF11 PE=1 SV=1
GYY|c29308_g1	249	Q5R6Y0	HBS1L_PONAB	684	3	248	450	531	82	67	74	81.7073	384	3.44156e-43	HBS1-like protein OS=Pongo abelii GN=HBS1L PE=2 SV=1	Q9Y450	HBS1L_HUMAN	684	3	248	450	531	82	67	74	81.7073	384	3.47659e-43	HBS1-like protein OS=Homo sapiens GN=HBS1L PE=1 SV=1	Q2KHZ2	HBS1L_BOVIN	686	3	242	452	531	80	67	73	83.75	382	6.89936e-43	HBS1-like protein OS=Bos taurus GN=HBS1L PE=2 SV=1	Q69ZS7	HBS1L_MOUSE	682	3	242	448
GYY|c23819_g1	222	P19115	RS14_NEUCR	150	1	204	72	139	68	66	68	97.0588	260	2.80872e-28	40S ribosomal protein S14 OS=Neurospora crassa (strain ATCC 24698 / 74-OR23-1A / CBS 708.71 / DSM 1257 / FGSC 987) GN=rps-14 PE=3 SV=2	Q54EG3	RS14_DICDI	152	1	219	74	146	73	62	69	84.9315	250	8.21022e-27	40S ribosomal protein S14 OS=Dictyostelium discoideum GN=rps14 PE=3 SV=1	O22584	RS14_LUPLU	150	1	204	72	139	68	62	64	91.1765	249	1.22679e-26	40S ribosomal protein S14 OS=Lupinus luteus GN=RPS14 PE=2 SV=1	P62264	RS14_MOUSE	151	1	204	73
GYY|c16651_g1	4238	Q06833	YP091_YEAST	770	2673	3998	81	547	477	148	234	31.0273	583	6.6679e-61	Uncharacterized PH domain-containing protein YPR091C OS=Saccharomyces cerevisiae (strain ATCC 204508 / S288c) GN=YPR091C PE=1 SV=1	O94464	YBR6_SCHPO	779	2793	3863	112	441	358	105	185	29.3296	434	2.11584e-42	Uncharacterized protein C23G7.06c OS=Schizosaccharomyces pombe (strain 972 / ATCC 24843) GN=SPBC23G7.06c PE=1 SV=3	Q8IWB9	TEX2_HUMAN	1127	2838	3071	1021	1098	78	27	46	34.6154	145	1.16557e-07	Testis-expressed sequence 2 protein OS=Homo sapiens GN=TEX2 PE=1 SV=2	Q6ZPJ0	TEX2_MOUSE	1128	2838	3071	1022
GYY|c4599_g1	212	Q28046	ADSV_BOVIN	715	1	210	569	640	72	44	54	61.1111	230	5.14533e-22	Adseverin OS=Bos taurus GN=SCIN PE=1 SV=1	Q5ZIV9	ADSV_CHICK	717	1	210	569	640	72	43	52	59.7222	224	3.13663e-21	Adseverin OS=Gallus gallus GN=SCIN PE=2 SV=2	Q9Y6U3	ADSV_HUMAN	715	1	210	569	640	72	42	52	58.3333	221	8.6114e-21	Adseverin OS=Homo sapiens GN=SCIN PE=1 SV=4	Q60604	ADSV_MOUSE	715	1	210	569
GYY|c40078_g1	230	Q9FLF0	RS92_ARATH	197	1	228	86	161	76	68	75	89.4737	363	4.15636e-43	40S ribosomal protein S9-2 OS=Arabidopsis thaliana GN=RPS9C PE=2 SV=1	Q9LXG1	RS91_ARATH	198	1	228	86	161	76	67	75	88.1579	359	1.24117e-42	40S ribosomal protein S9-1 OS=Arabidopsis thaliana GN=RPS9B PE=1 SV=1	P52810	RS9_PODAS	190	1	228	82	157	76	60	71	78.9474	325	1.62212e-37	40S ribosomal protein S9 OS=Podospora anserina GN=RPS9 PE=3 SV=1	P55935	RS9_DROME	195	1	228	86
GYY|c20703_g1	3865	P22987	KIN1_SCHPO	891	2579	3718	103	454	380	213	275	56.0526	1128	1.13472e-133	Protein kinase kin1 OS=Schizosaccharomyces pombe (strain 972 / ATCC 24843) GN=kin1 PE=1 SV=3	P13185	KIN1_YEAST	1064	2573	3694	105	461	376	186	245	49.4681	958	2.14673e-108	Serine/threonine protein kinase KIN1 OS=Saccharomyces cerevisiae (strain ATCC 204508 / S288c) GN=KIN1 PE=1 SV=3	P13186	KIN2_YEAST	1147	2543	3670	93	449	378	183	243	48.4127	926	1.6949e-103	Serine/threonine-protein kinase KIN2 OS=Saccharomyces cerevisiae (strain ATCC 204508 / S288c) GN=KIN2 PE=1 SV=3	O59697	PPK25_SCHPO	423	2753	3667	48
GYY|c40313_g1	268	Q56WD9	THIK2_ARATH	462	92	268	404	462	59	48	51	81.3559	245	2.30224e-24	3-ketoacyl-CoA thiolase 2, peroxisomal OS=Arabidopsis thaliana GN=PED1 PE=1 SV=2	Q570C8	THIK5_ARATH	457	131	268	405	450	46	43	44	93.4783	227	7.85141e-22	3-ketoacyl-CoA thiolase 5, peroxisomal OS=Arabidopsis thaliana GN=KAT5 PE=2 SV=2	Q8LF48	THIK1_ARATH	443	125	268	396	443	48	40	43	83.3333	213	7.64902e-20	3-ketoacyl-CoA thiolase 1, peroxisomal OS=Arabidopsis thaliana GN=KAT1 PE=2 SV=2	P09110	THIK_HUMAN	424	167	265	389
GYY|c11012_g1	281	P41499	PTN11_RAT	597	88	279	1	66	66	60	63	90.9091	323	7.74983e-35	Tyrosine-protein phosphatase non-receptor type 11 OS=Rattus norvegicus GN=Ptpn11 PE=1 SV=4	P35235	PTN11_MOUSE	597	88	279	1	66	66	60	63	90.9091	323	8.58257e-35	Tyrosine-protein phosphatase non-receptor type 11 OS=Mus musculus GN=Ptpn11 PE=1 SV=2	Q06124	PTN11_HUMAN	597	88	279	1	66	66	60	63	90.9091	323	8.58257e-35	Tyrosine-protein phosphatase non-receptor type 11 OS=Homo sapiens GN=PTPN11 PE=1 SV=2	Q90687	PTN11_CHICK	593	88	279	1
GYY|c36563_g1	533	P46067	LON_ERWAM	784	7	531	610	784	175	156	167	89.1429	830	8.5132e-105	Lon protease OS=Erwinia amylovora GN=lon PE=2 SV=1	P0A9M0	LON_ECOLI	784	7	531	610	784	175	154	163	88	805	4.21247e-101	Lon protease OS=Escherichia coli (strain K12) GN=lon PE=1 SV=1	P0A9M1	LON_ECOL6	784	7	531	610	784	175	154	163	88	805	4.21247e-101	Lon protease OS=Escherichia coli O6:H1 (strain CFT073 / ATCC 700928 / UPEC) GN=lon PE=3 SV=1	Q32JJ5	LON_SHIDS	812	40	531	610
GYY|c13634_g1	1261	P27075	RL44_CANTR	106	870	1088	34	106	73	59	64	80.8219	291	5.71086e-30	60S ribosomal protein L44 OS=Candida tropicalis GN=RPL44 PE=3 SV=2	P27074	RL44Q_CANMA	106	870	1088	34	106	73	59	64	80.8219	291	5.88215e-30	60S ribosomal protein L44 Q OS=Candida maltosa GN=RIM-C PE=3 SV=2	P48166	RL44_CAEEL	105	870	1076	37	105	69	52	62	75.3623	282	8.83204e-29	60S ribosomal protein L44 OS=Caenorhabditis elegans GN=rpl-41 PE=3 SV=2	Q9NB33	RL44_OCHTR	104	870	1076	36
GYY|c19043_g1	1476	O94580	YQ77_SCHPO	282	555	917	109	232	125	44	61	35.2	166	1.51405e-11	Ubiquitin and WLM domain-containing metalloprotease SPCC1442.07c OS=Schizosaccharomyces pombe (strain 972 / ATCC 24843) GN=SPCC1442.07c PE=3 SV=1	P38838	WSS1_YEAST	269	576	911	29	139	115	39	61	33.913	129	7.04004e-07	DNA-dependent metalloprotease WSS1 OS=Saccharomyces cerevisiae (strain ATCC 204508 / S288c) GN=WSS1 PE=1 SV=1
GYY|c20681_g1	3085	O42893	TREA_SCHPO	735	41	1963	10	603	643	336	431	52.2551	1650	0	Neutral trehalase OS=Schizosaccharomyces pombe (strain 972 / ATCC 24843) GN=ntp1 PE=1 SV=1	O42783	TREB_NEUCR	744	224	1963	68	616	584	316	411	54.1096	1632	0	Neutral trehalase OS=Neurospora crassa (strain ATCC 24698 / 74-OR23-1A / CBS 708.71 / DSM 1257 / FGSC 987) GN=treB PE=2 SV=2	O42622	TREB_MAGO7	736	224	1963	63	608	581	314	401	54.0448	1593	0	Neutral trehalase OS=Magnaporthe oryzae (strain 70-15 / ATCC MYA-4617 / FGSC 8958) GN=NTH1 PE=2 SV=2	O42777	TREB_EMENI	751	92	1963	34
GYY|c4870_g1	317	P13228	TRP_NEUCR	708	1	315	532	636	105	86	99	81.9048	477	1.19148e-55	Tryptophan synthase OS=Neurospora crassa (strain ATCC 24698 / 74-OR23-1A / CBS 708.71 / DSM 1257 / FGSC 987) GN=trp-3 PE=1 SV=1	P00931	TRP_YEAST	707	1	315	525	629	105	78	88	74.2857	413	8.96191e-47	Tryptophan synthase OS=Saccharomyces cerevisiae (strain ATCC 204508 / S288c) GN=TRP5 PE=1 SV=1	O13831	TRP_SCHPO	697	1	315	521	625	105	73	86	69.5238	388	2.07575e-43	Tryptophan synthase OS=Schizosaccharomyces pombe (strain 972 / ATCC 24843) GN=trp2 PE=2 SV=1	P16578	TRP_COPCI	705	1	309	523
GYY|c31756_g1	208	P31922	SUS1_HORVU	807	2	208	277	345	69	63	68	91.3043	351	1.55078e-38	Sucrose synthase 1 OS=Hordeum vulgare GN=SS1 PE=1 SV=1	P30298	SUS2_ORYSJ	808	2	208	277	345	69	63	68	91.3043	351	1.9929e-38	Sucrose synthase 2 OS=Oryza sativa subsp. japonica GN=SUS2 PE=1 SV=2	P04712	SUS1_MAIZE	802	2	208	277	345	69	62	67	89.8551	347	5.61825e-38	Sucrose synthase 1 OS=Zea mays GN=SH-1 PE=2 SV=1	P13708	SUSY_SOYBN	805	2	208	280
GYY|c19700_g1	2237	Q5AW89	ARP4_EMENI	472	287	1645	30	472	484	173	253	35.7438	654	6.8579e-75	Actin-related protein 4 OS=Emericella nidulans (strain FGSC A4 / ATCC 38163 / CBS 112.46 / NRRL 194 / M139) GN=arp4 PE=3 SV=1	Q4P2E8	ARP4_USTMA	534	395	1645	133	534	446	163	230	36.5471	654	3.0292e-74	Actin-related protein 4 OS=Ustilago maydis (strain 521 / FGSC 9021) GN=ARP4 PE=3 SV=1	Q4WHA3	ARP4_ASPFU	466	287	1645	24	466	484	177	250	36.5702	646	9.16254e-74	Actin-related protein 4 OS=Neosartorya fumigata (strain ATCC MYA-4609 / Af293 / CBS 101355 / FGSC A1100) GN=arp4 PE=3 SV=1	Q84M92	ARP4_ARATH	441	296	1642	23
GYY|c10050_g1	342	P38680	MTR_NEUCR	470	1	327	306	414	109	66	85	60.5505	211	3.46994e-19	N amino acid transport system protein OS=Neurospora crassa (strain ATCC 24698 / 74-OR23-1A / CBS 708.71 / DSM 1257 / FGSC 987) GN=mtr PE=3 SV=2
GYY|c34305_g1	203	Q07335	TOM22_NEUCR	154	29	202	31	87	58	35	43	60.3448	165	1.38733e-14	Mitochondrial import receptor subunit tom22 OS=Neurospora crassa (strain ATCC 24698 / 74-OR23-1A / CBS 708.71 / DSM 1257 / FGSC 987) GN=tom22 PE=2 SV=1
GYY|c16750_g1	711	P27807	H2B1_WHEAT	152	206	478	62	152	91	91	91	100	474	7.82843e-58	Histone H2B.1 OS=Triticum aestivum PE=1 SV=3	Q6ZBP3	H2B2_ORYSJ	150	206	478	60	150	91	91	91	100	473	1.09756e-57	Histone H2B.2 OS=Oryza sativa subsp. japonica GN=H2B.2 PE=3 SV=1	A2YWI3	H2B2_ORYSI	150	206	478	60	150	91	91	91	100	473	1.09756e-57	Histone H2B.2 OS=Oryza sativa subsp. indica GN=H2B.2 PE=3 SV=1	P05621	H2B2_WHEAT	150	206	478	60
GYY|c31552_g1	273	Q96T23	RSF1_HUMAN	1441	3	272	536	625	90	90	90	100	365	1.21528e-39	Remodeling and spacing factor 1 OS=Homo sapiens GN=RSF1 PE=1 SV=2
GYY|c32993_g1	286	Q5U3F8	3HAO_DANRE	287	5	286	97	190	94	66	79	70.2128	367	1.97317e-42	3-hydroxyanthranilate 3,4-dioxygenase OS=Danio rerio GN=haao PE=2 SV=1	Q6DIZ0	3HAO_XENTR	280	2	286	94	188	95	63	74	66.3158	339	1.80861e-38	3-hydroxyanthranilate 3,4-dioxygenase OS=Xenopus tropicalis GN=haao PE=2 SV=1	Q0VCA8	3HAO_BOVIN	286	2	286	94	188	95	59	77	62.1053	336	6.71016e-38	3-hydroxyanthranilate 3,4-dioxygenase OS=Bos taurus GN=HAAO PE=1 SV=1	P46952	3HAO_HUMAN	286	2	286	94
GYY|c36223_g1	293	P11717	MPRI_HUMAN	2491	87	293	783	850	69	60	64	86.9565	332	6.24811e-35	Cation-independent mannose-6-phosphate receptor OS=Homo sapiens GN=IGF2R PE=1 SV=3	P08169	MPRI_BOVIN	2499	126	293	791	846	56	45	50	80.3571	266	4.4707e-26	Cation-independent mannose-6-phosphate receptor OS=Bos taurus GN=IGF2R PE=1 SV=2	Q07113	MPRI_MOUSE	2483	117	293	776	834	59	47	52	79.661	265	4.55033e-26	Cation-independent mannose-6-phosphate receptor OS=Mus musculus GN=Igf2r PE=1 SV=1
GYY|c16162_g1	216	Q642H9	RS4X_DANRE	263	1	195	199	263	65	62	64	95.3846	327	3.99495e-37	40S ribosomal protein S4, X isoform OS=Danio rerio GN=rps4x PE=2 SV=3	O62739	RS4Y1_MONDO	263	1	192	199	262	64	60	63	93.75	320	3.1984e-36	40S ribosomal protein S4, Y isoform 1 OS=Monodelphis domestica GN=RPS4Y1 PE=2 SV=3	Q90YS0	RS4_ICTPU	263	1	195	199	263	65	61	64	93.8462	320	3.74989e-36	40S ribosomal protein S4 OS=Ictalurus punctatus GN=rps4 PE=2 SV=3	P47836	RS4_CHICK	263	1	192	199
GYY|c25484_g1	1488	Q6PHG2	HEMO_DANRE	447	198	1391	49	447	401	288	335	71.8204	1547	0	Hemopexin OS=Danio rerio GN=hpx PE=2 SV=2	P02790	HEMO_HUMAN	462	198	1478	9	462	467	150	238	32.1199	630	6.25077e-74	Hemopexin OS=Homo sapiens GN=HPX PE=1 SV=2	Q5R543	HEMO_PONAB	462	198	1478	9	462	467	149	238	31.9058	628	1.23779e-73	Hemopexin OS=Pongo abelii GN=HPX PE=2 SV=1	P20058	HEMO_RABIT	460	198	1436	46
GYY|c30621_g1	554	P0AE87	CPXP_SHIFL	166	79	531	1	151	151	151	151	100	793	9.50299e-107	Periplasmic protein CpxP OS=Shigella flexneri GN=cpxP PE=3 SV=1	P0AE85	CPXP_ECOLI	166	79	531	1	151	151	151	151	100	793	9.50299e-107	Periplasmic protein CpxP OS=Escherichia coli (strain K12) GN=cpxP PE=1 SV=1	P0AE86	CPXP_ECOL6	166	79	531	1	151	151	151	151	100	793	9.50299e-107	Periplasmic protein CpxP OS=Escherichia coli O6:H1 (strain CFT073 / ATCC 700928 / UPEC) GN=cpxP PE=3 SV=1	P77754	SPY_ECOLI	161	112	531	1
GYY|c15667_g1	2370	Q9UT08	2AAA_SCHPO	590	458	2173	10	580	573	309	427	53.9267	1567	0	Protein phosphatase PP2A regulatory subunit A OS=Schizosaccharomyces pombe (strain 972 / ATCC 24843) GN=paa1 PE=3 SV=1	Q32PI5	2AAA_BOVIN	589	449	2176	9	581	580	303	417	52.2414	1479	0	Serine/threonine-protein phosphatase 2A 65 kDa regulatory subunit A alpha isoform OS=Bos taurus GN=PPP2R1A PE=1 SV=1	P30153	2AAA_HUMAN	589	449	2176	9	581	580	304	416	52.4138	1478	0	Serine/threonine-protein phosphatase 2A 65 kDa regulatory subunit A alpha isoform OS=Homo sapiens GN=PPP2R1A PE=1 SV=4	P54612	2AAA_PIG	589	449	2176	9
GYY|c30587_g1	251	Q9HGN2	YO48_SCHPO	244	2	250	25	106	84	29	46	34.5238	118	2.23667e-07	Putative nucleosome assembly protein C36B7.08c OS=Schizosaccharomyces pombe (strain 972 / ATCC 24843) GN=SPBC36B7.08c PE=1 SV=1
GYY|c25002_g1	252	P41182	BCL6_HUMAN	706	36	251	84	158	81	53	56	65.4321	244	1.06971e-23	B-cell lymphoma 6 protein OS=Homo sapiens GN=BCL6 PE=1 SV=1	P41183	BCL6_MOUSE	707	120	251	84	127	44	43	43	97.7273	237	7.13071e-23	B-cell lymphoma 6 protein homolog OS=Mus musculus GN=Bcl6 PE=1 SV=1	Q5ZM39	BCL6_CHICK	708	120	251	84	127	44	39	43	88.6364	224	4.28836e-21	B-cell lymphoma 6 protein homolog OS=Gallus gallus GN=BCL6 PE=2 SV=1	Q6P882	ZB8AL_XENTR	455	120	245	79
GYY|c26103_g1	209	Q6MZM9	PRR27_HUMAN	219	3	209	36	104	69	69	69	100	355	8.86772e-42	Proline-rich protein 27 OS=Homo sapiens GN=PRR27 PE=2 SV=1
GYY|c7921_g1	437	Q69VG1	CIGR1_ORYSJ	571	1	435	335	479	145	101	121	69.6552	541	9.0559e-65	Chitin-inducible gibberellin-responsive protein 1 OS=Oryza sativa subsp. japonica GN=CIGR1 PE=2 SV=1	Q9LDL7	PAT1_ARATH	490	1	435	254	398	145	99	113	68.2759	502	1.08122e-59	Scarecrow-like transcription factor PAT1 OS=Arabidopsis thaliana GN=PAT1 PE=2 SV=1	Q8H125	SCL5_ARATH	597	1	435	361	505	145	90	110	62.069	470	2.42109e-54	Scarecrow-like protein 5 OS=Arabidopsis thaliana GN=SCL5 PE=2 SV=1	Q8GVE1	CIGR2_ORYSJ	544	1	435	308
GYY|c32394_g1	240	Q39513	FATB_CUPHO	415	5	238	132	209	78	54	68	69.2308	312	5.23798e-34	Palmitoyl-acyl carrier protein thioesterase, chloroplastic OS=Cuphea hookeriana GN=FATB1 PE=2 SV=1	Q9SJE2	FATB_ARATH	412	5	238	133	210	78	54	68	69.2308	308	2.32426e-33	Palmitoyl-acyl carrier protein thioesterase, chloroplastic OS=Arabidopsis thaliana GN=FATB PE=1 SV=1	Q9SQI3	FATB_GOSHI	413	2	238	127	205	79	53	66	67.0886	304	6.46729e-33	Palmitoyl-acyl carrier protein thioesterase, chloroplastic OS=Gossypium hirsutum GN=FATB1 PE=1 SV=1	Q39473	FATB_CINCA	382	2	238	100
GYY|c18020_g1	1576	Q9HDU6	PANE_SCHPO	350	117	617	5	168	174	51	81	29.3103	166	3.64245e-11	Probable 2-dehydropantoate 2-reductase OS=Schizosaccharomyces pombe (strain 972 / ATCC 24843) GN=SPBPB2B2.09c PE=3 SV=1	P38787	PANE_YEAST	379	315	983	82	245	223	58	95	26.009	166	4.34195e-11	2-dehydropantoate 2-reductase OS=Saccharomyces cerevisiae (strain ATCC 204508 / S288c) GN=PAN5 PE=1 SV=1	P0A9J5	PANE_SHIFL	303	918	1439	176	301	177	56	72	31.6384	154	6.75862e-10	2-dehydropantoate 2-reductase OS=Shigella flexneri GN=panE PE=3 SV=1	P0A9J4	PANE_ECOLI	303	918	1439	176
GYY|c32368_g1	265	O42622	TREB_MAGO7	736	1	264	453	540	88	57	70	64.7727	317	1.45474e-33	Neutral trehalase OS=Magnaporthe oryzae (strain 70-15 / ATCC MYA-4617 / FGSC 8958) GN=NTH1 PE=2 SV=2	O42783	TREB_NEUCR	744	1	264	460	548	89	50	66	56.1798	275	7.33572e-28	Neutral trehalase OS=Neurospora crassa (strain ATCC 24698 / 74-OR23-1A / CBS 708.71 / DSM 1257 / FGSC 987) GN=treB PE=2 SV=2	O42777	TREB_EMENI	751	1	264	466	553	88	57	69	64.7727	259	1.19421e-25	Neutral trehalase OS=Emericella nidulans (strain FGSC A4 / ATCC 38163 / CBS 112.46 / NRRL 194 / M139) GN=treB PE=3 SV=2	P49381	TREA_KLULA	754	1	264	481
GYY|c29527_g1	238	Q90473	HSP7C_DANRE	649	2	238	290	368	79	78	79	98.7342	414	1.60539e-47	Heat shock cognate 71 kDa protein OS=Danio rerio GN=hspa8 PE=2 SV=1	P08108	HSP70_ONCMY	651	2	238	290	368	79	77	79	97.4684	412	3.22333e-47	Heat shock cognate 70 kDa protein OS=Oncorhynchus mykiss GN=hsc71 PE=2 SV=2	Q9W6Y1	HSP7C_ORYLA	686	2	238	290	368	79	76	78	96.2025	408	1.33867e-46	Heat shock cognate 71 kDa protein OS=Oryzias latipes GN=hsc70 PE=2 SV=1	P63018	HSP7C_RAT	646	2	238	290
GYY|c23375_g1	261	Q96UL8	PCKA_EMENI	600	3	260	394	479	86	64	74	74.4186	371	1.22816e-41	Phosphoenolpyruvate carboxykinase [ATP] OS=Emericella nidulans (strain FGSC A4 / ATCC 38163 / CBS 112.46 / NRRL 194 / M139) GN=acuF PE=3 SV=3	O43112	PCKA_KLULA	543	3	260	336	421	86	65	75	75.5814	370	1.33942e-41	Phosphoenolpyruvate carboxykinase [ATP] OS=Kluyveromyces lactis (strain ATCC 8585 / CBS 2359 / DSM 70799 / NBRC 1267 / NRRL Y-1140 / WM37) GN=PCK1 PE=3 SV=2	Q753M0	PCKA_ASHGO	541	3	260	335	420	86	63	77	73.2558	369	2.03181e-41	Phosphoenolpyruvate carboxykinase [ATP] OS=Ashbya gossypii (strain ATCC 10895 / CBS 109.51 / FGSC 9923 / NRRL Y-1056) GN=PCK1 PE=3 SV=1	Q7RVS9	PCKA_NEUCR	605	3	260	399
GYY|c29349_g1	230	Q8TEK3	DOT1L_HUMAN	1739	10	87	176	201	26	22	22	84.6154	113	3.15939e-06	Histone-lysine N-methyltransferase, H3 lysine-79 specific OS=Homo sapiens GN=DOT1L PE=1 SV=2
GYY|c8371_g1	993	Q4HXT6	PMP3_GIBZE	57	442	612	1	57	57	29	42	50.8772	154	1.24165e-11	Plasma membrane proteolipid 3 OS=Gibberella zeae (strain PH-1 / ATCC MYA-4620 / FGSC 9075 / NRRL 31084) GN=PMP3 PE=3 SV=2	Q9C1W4	PMP3_SCHPO	57	442	603	4	57	54	28	38	51.8519	147	1.07411e-10	Plasma membrane proteolipid 3 OS=Schizosaccharomyces pombe (strain 972 / ATCC 24843) GN=pmp3 PE=3 SV=2	Q871V2	PMP3_NEUCR	57	442	603	4	57	54	25	40	46.2963	142	5.54222e-10	Plasma membrane proteolipid 3 OS=Neurospora crassa (strain ATCC 24698 / 74-OR23-1A / CBS 708.71 / DSM 1257 / FGSC 987) GN=pmp-1 PE=3 SV=1	Q4WYA5	PMP3_ASPFU	57	442	612	1
GYY|c30955_g1	338	O75897	ST1C4_HUMAN	302	146	256	266	302	37	37	37	100	202	1.53893e-18	Sulfotransferase 1C4 OS=Homo sapiens GN=SULT1C4 PE=1 SV=2	Q9D939	ST1C2_MOUSE	296	146	256	260	296	37	25	27	67.5676	135	3.00368e-09	Sulfotransferase 1C2 OS=Mus musculus GN=Sult1c2 PE=1 SV=1	Q7ZUS4	ST2S2_DANRE	301	47	244	231	297	67	28	38	41.791	133	6.92349e-09	Cytosolic sulfotransferase 2 OS=Danio rerio GN=sult1st2 PE=1 SV=1	Q9WUW8	ST1C2_RAT	296	146	244	260
GYY|c34683_g1	223	P46643	AAT1_ARATH	430	87	218	387	430	44	22	32	50	127	2.25648e-08	Aspartate aminotransferase, mitochondrial OS=Arabidopsis thaliana GN=ASP1 PE=1 SV=1	Q55F21	AATM_DICDI	426	108	218	383	419	37	22	31	59.4595	124	6.06458e-08	Aspartate aminotransferase, mitochondrial OS=Dictyostelium discoideum GN=aatA PE=3 SV=1	O94320	AATM_SCHPO	437	105	218	395	432	38	22	32	57.8947	124	6.63545e-08	Aspartate aminotransferase, mitochondrial OS=Schizosaccharomyces pombe (strain 972 / ATCC 24843) GN=SPBC725.01 PE=3 SV=1	O42652	AATC_SCHPO	409	93	215	366
GYY|c30465_g1	383	P20273	CD22_HUMAN	847	1	351	12	128	117	117	117	100	638	2.38884e-77	B-cell receptor CD22 OS=Homo sapiens GN=CD22 PE=1 SV=2	Q9N1E3	CD22_PONPY	330	1	345	12	126	115	110	113	95.6522	607	2.58413e-77	B-cell receptor CD22 (Fragment) OS=Pongo pygmaeus GN=CD22 PE=2 SV=1	Q9N1E4	CD22_GORGO	332	1	336	17	128	112	108	109	96.4286	598	5.41545e-76	B-cell receptor CD22 (Fragment) OS=Gorilla gorilla gorilla GN=CD22 PE=2 SV=1	Q9N1E5	CD22_PANPA	332	1	336	17
GYY|c40164_g1	273	Q9C2B9	RL38_NEUCR	80	2	181	18	77	60	45	54	75	225	1.18696e-23	60S ribosomal protein L38 OS=Neurospora crassa (strain ATCC 24698 / 74-OR23-1A / CBS 708.71 / DSM 1257 / FGSC 987) GN=rpl-38 PE=3 SV=1	Q09900	RL38B_SCHPO	74	5	172	19	73	56	32	48	57.1429	172	9.29236e-16	60S ribosomal protein L38-2 OS=Schizosaccharomyces pombe (strain 972 / ATCC 24843) GN=rpl3802 PE=3 SV=1	O22860	RL38_ARATH	69	2	160	18	68	53	35	41	66.0377	167	4.09159e-15	60S ribosomal protein L38 OS=Arabidopsis thaliana GN=RPL38A PE=3 SV=1	Q56FC8	RL38_LYSTE	76	2	181	18
GYY|c14245_g1	997	Q54RZ2	YIPF6_DICDI	182	299	892	8	182	200	83	124	41.5	297	1.99617e-30	Protein YIPF6 homolog OS=Dictyostelium discoideum GN=yipf6 PE=3 SV=2	Q28CH8	YIPF6_XENTR	233	305	922	38	227	222	90	127	40.5405	291	5.01386e-29	Protein YIPF6 OS=Xenopus tropicalis GN=yipf6 PE=2 SV=1	Q9P6P8	YIP4_SCHPO	225	302	931	43	225	212	83	121	39.1509	287	1.56968e-28	Protein YIP4 OS=Schizosaccharomyces pombe (strain 972 / ATCC 24843) GN=SPAC644.13c PE=1 SV=1	Q6IQ85	YIPF6_DANRE	240	305	901	52
GYY|c21185_g1	2801	O13432	SYFB_CANAX	592	317	2242	1	592	645	311	415	48.2171	1509	0	Phenylalanine--tRNA ligase beta subunit OS=Candida albicans GN=FRS1 PE=2 SV=3	P15624	SYFB_YEAST	595	317	2242	1	595	652	301	411	46.1656	1474	0	Phenylalanine--tRNA ligase beta subunit OS=Saccharomyces cerevisiae (strain ATCC 204508 / S288c) GN=FRS1 PE=1 SV=3	O42849	SYFB_SCHPO	589	317	2230	1	585	643	301	400	46.8118	1462	0	Phenylalanine--tRNA ligase beta subunit OS=Schizosaccharomyces pombe (strain 972 / ATCC 24843) GN=frs1 PE=3 SV=1	Q9NSD9	SYFB_HUMAN	589	317	2242	1
GYY|c27402_g1	223	Q6UUV9	CRTC1_HUMAN	634	1	162	104	154	54	33	33	61.1111	134	3.93319e-09	CREB-regulated transcription coactivator 1 OS=Homo sapiens GN=CRTC1 PE=1 SV=2	Q68ED7	CRTC1_MOUSE	630	1	162	104	154	54	33	33	61.1111	132	7.76744e-09	CREB-regulated transcription coactivator 1 OS=Mus musculus GN=Crtc1 PE=1 SV=1	Q157S1	CRTC1_RAT	630	1	162	104	154	54	33	33	61.1111	131	8.87129e-09	CREB-regulated transcription coactivator 1 OS=Rattus norvegicus GN=Crtc1 PE=1 SV=1
GYY|c30375_g1	343	Q43843	RPE_SOLTU	280	2	343	122	235	114	106	112	92.9825	578	1.00393e-73	Ribulose-phosphate 3-epimerase, chloroplastic (Fragment) OS=Solanum tuberosum PE=1 SV=1	Q9ZTP5	RPE_ORYSJ	274	2	343	116	229	114	106	114	92.9825	575	2.13216e-73	Ribulose-phosphate 3-epimerase, chloroplastic OS=Oryza sativa subsp. japonica GN=RPE PE=1 SV=2	Q43157	RPE_SPIOL	285	2	340	127	239	113	104	109	92.0354	558	9.30529e-71	Ribulose-phosphate 3-epimerase, chloroplastic OS=Spinacia oleracea GN=RPE PE=1 SV=1	P74061	RPE_SYNY3	230	2	340	70
GYY|c32142_g1	408	Q14974	IMB1_HUMAN	876	2	406	566	700	135	134	134	99.2593	702	3.31813e-86	Importin subunit beta-1 OS=Homo sapiens GN=KPNB1 PE=1 SV=2	P70168	IMB1_MOUSE	876	2	406	566	700	135	133	134	98.5185	700	8.06268e-86	Importin subunit beta-1 OS=Mus musculus GN=Kpnb1 PE=1 SV=2	P52296	IMB1_RAT	875	2	406	565	699	135	131	132	97.037	681	3.3281e-83	Importin subunit beta-1 OS=Rattus norvegicus GN=Kpnb1 PE=1 SV=1	P52297	IMB_XENLA	876	2	406	566
GYY|c39452_g1	323	B1VKH6	RR2_CRYJA	235	3	95	5	35	31	30	31	96.7742	168	4.01862e-14	30S ribosomal protein S2, chloroplastic OS=Cryptomeria japonica GN=rps2 PE=3 SV=1	A4GYP7	RR2_POPTR	236	3	92	6	35	30	25	28	83.3333	150	1.15601e-11	30S ribosomal protein S2, chloroplastic OS=Populus trichocarpa GN=rps2 PE=3 SV=1	Q14FG8	RR2_POPAL	236	3	92	6	35	30	25	28	83.3333	150	1.15601e-11	30S ribosomal protein S2, chloroplastic OS=Populus alba GN=rps2 PE=3 SV=1	Q68S17	RR2_PANGI	236	3	92	6
GYY|c17492_g1	2139	B9JGW2	DNAJ_AGRRK	382	724	924	17	70	67	32	38	47.7612	140	1.1449e-07	Chaperone protein DnaJ OS=Agrobacterium radiobacter (strain K84 / ATCC BAA-868) GN=dnaJ PE=3 SV=1	B9JZ89	DNAJ_AGRVS	380	724	924	17	70	67	33	38	49.2537	139	1.20967e-07	Chaperone protein DnaJ OS=Agrobacterium vitis (strain S4 / ATCC BAA-846) GN=dnaJ PE=3 SV=1	B8IHL2	DNAJ_METNO	388	727	924	18	70	66	31	39	46.9697	137	2.56739e-07	Chaperone protein DnaJ OS=Methylobacterium nodulans (strain ORS2060 / LMG 21967) GN=dnaJ PE=3 SV=1	P50018	DNAJ_AGRFC	377	724	924	17
GYY|c18236_g1	1138	P17624	NUDC_EMENI	198	334	915	1	198	201	103	140	51.2438	468	1.71202e-54	Nuclear movement protein nudC OS=Emericella nidulans (strain FGSC A4 / ATCC 38163 / CBS 112.46 / NRRL 194 / M139) GN=nudC PE=3 SV=1	Q63525	NUDC_RAT	332	337	807	173	331	159	89	121	55.9748	437	1.88025e-48	Nuclear migration protein nudC OS=Rattus norvegicus GN=Nudc PE=1 SV=1	O35685	NUDC_MOUSE	332	337	807	173	331	159	89	121	55.9748	434	5.00186e-48	Nuclear migration protein nudC OS=Mus musculus GN=Nudc PE=1 SV=1	Q5ZIN1	NUDC_CHICK	341	337	873	159
GYY|c17685_g1	2434	Q9ZVN4	Y1500_ARATH	215	932	1267	91	202	112	69	88	61.6071	380	9.1132e-43	Probable tyrosine-protein phosphatase At1g05000 OS=Arabidopsis thaliana GN=At1g05000 PE=1 SV=1	P53965	SIW14_YEAST	281	929	1270	154	267	114	67	86	58.7719	376	4.84635e-41	Tyrosine-protein phosphatase SIW14 OS=Saccharomyces cerevisiae (strain ATCC 204508 / S288c) GN=SIW14 PE=1 SV=1	Q1ZXG8	D1060_DICDI	166	974	1318	56	166	115	53	78	46.087	259	7.73948e-24	Probable tyrosine-protein phosphatase DG1060 OS=Dictyostelium discoideum GN=DG1060 PE=3 SV=1	Q9UUF3	YNF3_SCHPO	287	929	1255	118
GYY|c20901_g1	2286	O13716	AGN1_SCHPO	424	681	1196	88	261	180	59	101	32.7778	237	1.49003e-42	Glucan endo-1,3-alpha-glucosidase agn1 OS=Schizosaccharomyces pombe (strain 972 / ATCC 24843) GN=agn1 PE=1 SV=2	O94510	AGN2_SCHPO	433	681	1196	77	253	189	59	93	31.2169	186	8.77495e-28	Glucan endo-1,3-alpha-glucosidase agn2 OS=Schizosaccharomyces pombe (strain 972 / ATCC 24843) GN=agn2 PE=2 SV=2	B6GX22	MU71A_PENCW	445	681	1196	101	267	193	59	83	30.5699	147	9.05772e-28	Mutanase Pc12g07500 OS=Penicillium chrysogenum (strain ATCC 28089 / DSM 1075 / Wisconsin 54-1255) GN=PCH_Pc12g07500 PE=1 SV=1
GYY|c39529_g1	225	Q92574	TSC1_HUMAN	1164	88	204	343	381	39	38	38	97.4359	214	1.20933e-19	Hamartin OS=Homo sapiens GN=TSC1 PE=1 SV=2	Q9EP53	TSC1_MOUSE	1161	88	204	343	381	39	34	35	87.1795	193	6.79774e-17	Hamartin OS=Mus musculus GN=Tsc1 PE=1 SV=1	Q9Z136	TSC1_RAT	1163	88	192	343	377	35	31	32	88.5714	178	7.44738e-15	Hamartin OS=Rattus norvegicus GN=Tsc1 PE=1 SV=1
GYY|c16273_g1	4146	Q1K9C4	YFK7_SCHPO	1029	1813	3594	489	1029	595	255	345	42.8571	1084	1.98849e-125	Probable E3 ubiquitin protein ligase C167.07c OS=Schizosaccharomyces pombe (strain 972 / ATCC 24843) GN=SPAC167.07c PE=2 SV=1	Q15386	UBE3C_HUMAN	1083	1837	3594	502	1083	612	245	357	40.0327	1023	1.16353e-116	Ubiquitin-protein ligase E3C OS=Homo sapiens GN=UBE3C PE=1 SV=3	Q80U95	UBE3C_MOUSE	1083	1837	3594	502	1083	612	247	358	40.3595	1020	3.05208e-116	Ubiquitin-protein ligase E3C OS=Mus musculus GN=Ube3c PE=2 SV=2	Q8RWB8	UPL6_ARATH	1029	2401	3594	630
GYY|c37831_g1	214	Q92574	TSC1_HUMAN	1164	3	212	1089	1158	70	70	70	100	305	5.04369e-32	Hamartin OS=Homo sapiens GN=TSC1 PE=1 SV=2	Q9EP53	TSC1_MOUSE	1161	3	212	1083	1155	73	54	58	73.9726	217	3.86213e-20	Hamartin OS=Mus musculus GN=Tsc1 PE=1 SV=1	Q9Z136	TSC1_RAT	1163	3	212	1086	1157	72	55	60	76.3889	166	2.19202e-13	Hamartin OS=Rattus norvegicus GN=Tsc1 PE=1 SV=1
GYY|c21083_g1	3488	O14053	UTP21_SCHPO	902	13	2448	17	727	816	268	416	32.8431	1044	1.1921e-122	U3 small nucleolar RNA-associated protein 21 homolog OS=Schizosaccharomyces pombe (strain 972 / ATCC 24843) GN=SPCC1672.07 PE=3 SV=1	Q8NI36	WDR36_HUMAN	951	22	2442	66	771	818	252	400	30.8068	969	1.29602e-111	WD repeat-containing protein 36 OS=Homo sapiens GN=WDR36 PE=1 SV=1	Q06078	UTP21_YEAST	939	22	2445	20	741	825	233	392	28.2424	757	6.03319e-83	U3 small nucleolar RNA-associated protein 21 OS=Saccharomyces cerevisiae (strain ATCC 204508 / S288c) GN=UTP21 PE=1 SV=1	Q8YRI1	YY46_NOSS1	1526	1810	2175	1237
GYY|c15242_g1	1307	Q9P7Z3	EFM4_SCHPO	238	187	942	4	230	257	102	139	39.6887	412	2.27499e-45	Protein-lysine N-methyltransferase efm4 OS=Schizosaccharomyces pombe (strain 972 / ATCC 24843) GN=see1 PE=2 SV=1	Q5D013	MET10_DANRE	233	178	942	20	230	255	94	144	36.8627	411	2.9441e-45	Protein-lysine N-methyltransferase mettl10 OS=Danio rerio GN=mettl10 PE=2 SV=1	Q9D853	MET10_MOUSE	244	178	942	24	234	256	87	135	33.9844	366	9.52063e-39	Protein-lysine N-methyltransferase Mettl10 OS=Mus musculus GN=Mettl10 PE=2 SV=1	Q5JPI9	MET10_HUMAN	291	181	840	25
GYY|c23483_g1	291	Q98PK9	TRXB_MYCPU	307	1	291	207	303	97	49	64	50.5155	235	2.70261e-23	Thioredoxin reductase OS=Mycoplasma pulmonis (strain UAB CTIP) GN=trxB PE=3 SV=1	Q9PR71	TRXB_UREPA	309	4	270	204	295	92	38	47	41.3043	144	1.31381e-10	Thioredoxin reductase OS=Ureaplasma parvum serovar 3 (strain ATCC 700970) GN=trxB PE=3 SV=1	P80880	TRXB_BACSU	316	49	279	223	299	77	30	42	38.961	142	2.49305e-10	Thioredoxin reductase OS=Bacillus subtilis (strain 168) GN=trxB PE=1 SV=3	Q8CPY8	TRXB_STAES	310	52	279	223
GYY|c26277_g1	228	C5P230	CHI1_COCP7	427	8	223	153	232	80	32	42	40	144	1.11608e-10	Endochitinase 1 OS=Coccidioides posadasii (strain C735) GN=CTS1 PE=3 SV=1	Q1E3R8	CHI1_COCIM	427	8	223	153	232	80	32	42	40	144	1.11608e-10	Endochitinase 1 OS=Coccidioides immitis (strain RS) GN=CTS1 PE=3 SV=1	P48827	CHI42_TRIHA	423	2	226	152	234	83	32	46	38.5542	144	1.15792e-10	Endochitinase 42 OS=Trichoderma harzianum GN=chit42 PE=1 SV=1	P0CB51	CHI1_COCPS	427	8	223	153
GYY|c25547_g1	228	P07766	CD3E_HUMAN	207	55	228	60	117	58	58	58	100	309	5.55697e-35	T-cell surface glycoprotein CD3 epsilon chain OS=Homo sapiens GN=CD3E PE=1 SV=2	Q95LI5	CD3E_MACFA	198	55	228	60	108	58	36	40	62.069	160	1.45183e-13	T-cell surface glycoprotein CD3 epsilon chain OS=Macaca fascicularis GN=CD3E PE=2 SV=2	P22646	CD3E_MOUSE	189	55	222	46	99	57	25	38	43.8596	109	1.96054e-06	T-cell surface glycoprotein CD3 epsilon chain OS=Mus musculus GN=Cd3e PE=1 SV=2
GYY|c7877_g1	485	Q2EN76	NDKB_PIG	152	3	443	6	152	147	135	141	91.8367	731	6.37655e-98	Nucleoside diphosphate kinase B OS=Sus scrofa GN=NME2 PE=2 SV=1	O57535	NDK_CHICK	153	3	443	7	153	147	131	141	89.1156	729	1.20197e-97	Nucleoside diphosphate kinase OS=Gallus gallus PE=2 SV=1	Q50KA8	NDKB_CANFA	152	3	443	6	152	147	134	141	91.1565	726	3.50151e-97	Nucleoside diphosphate kinase B OS=Canis familiaris GN=NME2 PE=2 SV=1	P22392	NDKB_HUMAN	152	3	443	6
GYY|c37013_g1	258	B7M1C7	SYT_ECO8A	642	1	258	286	371	86	86	86	100	486	2.3944e-57	Threonine--tRNA ligase OS=Escherichia coli O8 (strain IAI1) GN=thrS PE=3 SV=1	Q321L0	SYT_SHIBS	642	1	258	286	371	86	86	86	100	485	2.44354e-57	Threonine--tRNA ligase OS=Shigella boydii serotype 4 (strain Sb227) GN=thrS PE=3 SV=1	B2U397	SYT_SHIB3	642	1	258	286	371	86	86	86	100	485	2.44354e-57	Threonine--tRNA ligase OS=Shigella boydii serotype 18 (strain CDC 3083-94 / BS512) GN=thrS PE=3 SV=1	B6IBD7	SYT_ECOSE	642	1	258	286
GYY|c15129_g1	599	Q8L805	RL35_WHEAT	124	185	559	1	124	125	89	100	71.2	438	2.10688e-53	60S ribosomal protein L35 OS=Triticum aestivum GN=RPL35 PE=1 SV=1	Q9M3D2	RL353_ARATH	123	188	547	3	122	120	72	96	60	353	1.27807e-40	60S ribosomal protein L35-3 OS=Arabidopsis thaliana GN=RPL35C PE=2 SV=1	Q3MHM7	RL35_BOVIN	123	185	547	3	123	121	73	91	60.3306	347	9.72713e-40	60S ribosomal protein L35 OS=Bos taurus GN=RPL35 PE=2 SV=3	Q69CJ9	RL35_OPHHA	123	185	547	3
GYY|c34153_g1	218	Q32DF7	GLK_SHIDS	321	1	216	7	78	72	72	72	100	381	1.41151e-44	Glucokinase OS=Shigella dysenteriae serotype 1 (strain Sd197) GN=glk PE=3 SV=1	Q31Y83	GLK_SHIBS	321	1	216	7	78	72	72	72	100	381	1.47276e-44	Glucokinase OS=Shigella boydii serotype 4 (strain Sb227) GN=glk PE=3 SV=1	B2TWY5	GLK_SHIB3	321	1	216	7	78	72	72	72	100	381	1.47276e-44	Glucokinase OS=Shigella boydii serotype 18 (strain CDC 3083-94 / BS512) GN=glk PE=3 SV=1	B6I6T9	GLK_ECOSE	321	1	216	7
GYY|c39148_g1	264	Q2QMW1	CCD52_ORYSJ	365	1	69	95	117	23	21	21	91.3043	124	7.8402e-08	Cyclin-D5-2 OS=Oryza sativa subsp. japonica GN=CYCD5-2 PE=2 SV=1
GYY|c31796_g1	553	Q7MY48	TDH_PHOLL	341	22	552	165	341	177	177	177	100	932	3.33945e-125	L-threonine 3-dehydrogenase OS=Photorhabdus luminescens subsp. laumondii (strain TT01) GN=tdh PE=3 SV=1	A1JHX8	TDH_YERE8	341	22	552	165	341	177	162	172	91.5254	875	1.34348e-116	L-threonine 3-dehydrogenase OS=Yersinia enterocolitica serotype O:8 / biotype 1B (strain NCTC 13174 / 8081) GN=tdh PE=3 SV=1	A8GLC6	TDH_SERP5	341	22	552	165	341	177	162	171	91.5254	874	1.61661e-116	L-threonine 3-dehydrogenase OS=Serratia proteamaculans (strain 568) GN=tdh PE=3 SV=1	B1JQW2	TDH_YERPY	341	22	552	165
GYY|c12690_g1	1617	P00414	COX3_HUMAN	261	840	1610	1	257	257	242	250	94.1634	990	1.33685e-129	Cytochrome c oxidase subunit 3 OS=Homo sapiens GN=MT-CO3 PE=1 SV=2	Q9T9W8	COX3_PANPA	261	840	1610	1	257	257	238	245	92.607	973	3.88737e-127	Cytochrome c oxidase subunit 3 OS=Pan paniscus GN=MT-CO3 PE=3 SV=1	Q9T9V9	COX3_PANTR	261	840	1610	1	257	257	237	245	92.2179	970	1.08685e-126	Cytochrome c oxidase subunit 3 OS=Pan troglodytes GN=MT-CO3 PE=3 SV=1	Q9T9Y6	COX3_GORGO	261	840	1610	1
GYY|c29780_g1	256	Q13368	MPP3_HUMAN	585	135	254	101	140	40	39	40	97.5	204	1.95096e-18	MAGUK p55 subfamily member 3 OS=Homo sapiens GN=MPP3 PE=1 SV=2	O88910	MPP3_MOUSE	568	135	254	101	140	40	38	40	95	200	7.47754e-18	MAGUK p55 subfamily member 3 OS=Mus musculus GN=Mpp3 PE=1 SV=2	O88954	MPP3_RAT	585	135	254	101	140	40	38	40	95	199	9.21699e-18	MAGUK p55 subfamily member 3 OS=Rattus norvegicus GN=Mpp3 PE=1 SV=3	A6QQZ7	MPP7_BOVIN	576	135	254	105
GYY|c38412_g1	334	P42044	HEMH_CUCSA	514	2	259	405	490	86	54	65	62.7907	297	3.539e-31	Ferrochelatase-2, chloroplastic OS=Cucumis sativus GN=HEMH PE=2 SV=1	Q69TB1	HEMH1_ORYSJ	482	2	259	397	482	86	58	66	67.4419	295	6.02423e-31	Ferrochelatase-1, chloroplastic OS=Oryza sativa subsp. japonica GN=Os09g0297000 PE=2 SV=1	P42045	HEMH_HORVU	484	2	256	399	483	85	55	65	64.7059	292	1.77509e-30	Ferrochelatase-2, chloroplastic OS=Hordeum vulgare GN=HEMH PE=2 SV=1	P42043	HEMH1_ARATH	466	2	250	380
GYY|c30115_g1	201	P54108	CRIS3_HUMAN	245	1	96	143	174	32	32	32	100	168	1.21556e-14	Cysteine-rich secretory protein 3 OS=Homo sapiens GN=CRISP3 PE=1 SV=1	Q60477	CRIS2_CAVPO	244	1	96	142	173	32	29	29	90.625	150	3.12958e-12	Cysteine-rich secretory protein 2 OS=Cavia porcellus GN=CRISP2 PE=1 SV=1	P16562	CRIS2_HUMAN	243	1	96	141	172	32	27	28	84.375	142	5.09617e-11	Cysteine-rich secretory protein 2 OS=Homo sapiens GN=CRISP2 PE=1 SV=1	O19010	CRIS3_HORSE	245	1	96	143
GYY|c17858_g1	1911	O59785	YCN8_SCHPO	505	473	1411	139	450	313	134	197	42.8115	615	6.98615e-70	Uncharacterized solute carrier family 35 member C320.08 OS=Schizosaccharomyces pombe (strain 972 / ATCC 24843) GN=SPCC320.08 PE=1 SV=1	Q8IXU6	S35F2_HUMAN	374	356	1408	2	354	357	119	193	33.3333	454	1.13922e-48	Solute carrier family 35 member F2 OS=Homo sapiens GN=SLC35F2 PE=1 SV=1	Q7TML3	S35F2_MOUSE	375	356	1360	4	334	339	114	189	33.6283	449	6.55541e-48	Solute carrier family 35 member F2 OS=Mus musculus GN=Slc35f2 PE=2 SV=2	Q5T1Q4	S35F1_HUMAN	408	458	1381	53
GYY|c23374_g1	233	P38096	LAMB_EMENI	253	2	202	1	67	67	46	51	68.6567	244	4.93475e-25	Lactam utilization protein lamB OS=Emericella nidulans (strain FGSC A4 / ATCC 38163 / CBS 112.46 / NRRL 194 / M139) GN=lamB PE=2 SV=2	B7JE03	Y3100_BACC0	253	2	181	4	63	60	33	44	55	200	7.07053e-19	UPF0271 protein BCAH820_3100 OS=Bacillus cereus (strain AH820) GN=BCAH820_3100 PE=3 SV=1	Q639M2	Y2808_BACCZ	253	2	181	4	63	60	33	44	55	200	7.21193e-19	UPF0271 protein BCE33L2808 OS=Bacillus cereus (strain ZK / E33L) GN=BCE33L2808 PE=3 SV=1	Q81BT0	Y3066_BACCR	253	2	181	4
GYY|c17816_g2	2382	P25358	ELO2_YEAST	347	814	1617	52	317	269	126	172	46.8401	536	1.3479e-59	Elongation of fatty acids protein 2 OS=Saccharomyces cerevisiae (strain ATCC 204508 / S288c) GN=ELO2 PE=1 SV=1	Q9UTF7	ELOH1_SCHPO	334	817	1617	40	307	271	127	174	46.8635	531	5.83879e-59	Putative elongation of fatty acids protein 1 OS=Schizosaccharomyces pombe (strain 972 / ATCC 24843) GN=SPAC1B2.03c PE=1 SV=1	P40319	ELO3_YEAST	345	775	1563	43	307	267	124	178	46.4419	497	2.83387e-54	Elongation of fatty acids protein 3 OS=Saccharomyces cerevisiae (strain ATCC 204508 / S288c) GN=ELO3 PE=1 SV=1	P39540	ELO1_YEAST	310	847	1605	56
GYY|c33164_g1	236	Q7NA61	SYW_PHOLL	345	3	236	243	320	78	76	78	97.4359	404	1.21009e-47	Tryptophan--tRNA ligase OS=Photorhabdus luminescens subsp. laumondii (strain TT01) GN=trpS PE=3 SV=1	Q8ZJF2	SYW_YERPE	342	3	233	241	317	77	56	67	72.7273	307	1.67307e-33	Tryptophan--tRNA ligase OS=Yersinia pestis GN=trpS PE=1 SV=2	P00954	SYW_ECOLI	334	3	233	233	309	77	55	66	71.4286	306	1.72104e-33	Tryptophan--tRNA ligase OS=Escherichia coli (strain K12) GN=trpS PE=1 SV=3	P67588	SYW_ECOL6	334	3	233	233
GYY|c9063_g1	454	O14763	TR10B_HUMAN	440	80	388	338	440	103	88	94	85.4369	468	5.98325e-55	Tumor necrosis factor receptor superfamily member 10B OS=Homo sapiens GN=TNFRSF10B PE=1 SV=2	O00220	TR10A_HUMAN	468	74	376	368	468	101	79	88	78.2178	432	1.49028e-49	Tumor necrosis factor receptor superfamily member 10A OS=Homo sapiens GN=TNFRSF10A PE=1 SV=3	Q9QZM4	TR10B_MOUSE	381	110	376	276	364	89	51	67	57.3034	270	4.38889e-27	Tumor necrosis factor receptor superfamily member 10B OS=Mus musculus GN=Tnfrsf10b PE=2 SV=3	Q9UBN6	TR10D_HUMAN	386	77	214	340
GYY|c21728_g1	3290	Q8R146	APEH_MOUSE	732	934	3009	16	684	739	204	306	27.6049	458	9.08483e-46	Acylamino-acid-releasing enzyme OS=Mus musculus GN=Apeh PE=2 SV=3	P13676	ACPH_RAT	732	934	3009	16	684	737	202	306	27.4084	441	9.69221e-44	Acylamino-acid-releasing enzyme OS=Rattus norvegicus GN=Apeh PE=1 SV=1	P13798	ACPH_HUMAN	732	934	3009	16	684	737	198	305	26.8657	435	5.31203e-43	Acylamino-acid-releasing enzyme OS=Homo sapiens GN=APEH PE=1 SV=4	P19205	ACPH_PIG	732	934	2760	97
GYY|c25336_g1	458	P06996	OMPC_ECOLI	367	88	456	25	147	123	123	123	100	646	2.78852e-82	Outer membrane protein C OS=Escherichia coli (strain K12) GN=ompC PE=1 SV=1	Q8XE41	OMPC_ECO57	367	88	456	25	147	123	121	122	98.374	637	6.90157e-81	Outer membrane protein C OS=Escherichia coli O157:H7 GN=ompC PE=3 SV=1	Q8CVW1	OMPC_ECOL6	375	88	456	25	147	123	117	121	95.122	623	9.16221e-79	Outer membrane protein C OS=Escherichia coli O6:H1 (strain CFT073 / ATCC 700928 / UPEC) GN=ompC PE=1 SV=1	P0A263	OMPC_SALTY	378	88	456	25
GYY|c37532_g1	238	Q9T070	COX6A_ARATH	102	18	236	1	69	74	36	47	48.6486	144	1.18935e-11	Cytochrome c oxidase subunit 6a, mitochondrial OS=Arabidopsis thaliana GN=COX6A PE=2 SV=1
GYY|c515_g1	296	Q7XZZ3	BAHL1_ORYSJ	339	3	281	1	109	109	47	61	43.1193	225	8.62338e-22	Probable E3 ubiquitin-protein ligase BAH1-like 1 OS=Oryza sativa subsp. japonica GN=Os03g0650900 PE=2 SV=1	A2XK56	BAHL1_ORYSI	339	3	281	1	109	109	47	61	43.1193	225	8.62338e-22	Probable E3 ubiquitin-protein ligase BAH1-like 1 OS=Oryza sativa subsp. indica GN=OsI_12825 PE=3 SV=1	Q8GW10	BAH1L_ARATH	335	3	281	1	109	109	40	57	36.6972	172	2.53641e-14	Probable E3 ubiquitin-protein ligase BAH1-like OS=Arabidopsis thaliana GN=RF178 PE=2 SV=1	B8B5U8	BAHL2_ORYSI	321	3	281	1
GYY|c5871_g1	696	Q3YW37	USPB_SHISS	111	269	601	1	111	111	111	111	100	583	6.34289e-75	Universal stress protein B OS=Shigella sonnei (strain Ss046) GN=uspB PE=3 SV=1	P0A8S8	USPB_SHIFL	111	269	601	1	111	111	111	111	100	583	6.34289e-75	Universal stress protein B OS=Shigella flexneri GN=uspB PE=3 SV=1	Q0SZH0	USPB_SHIF8	111	269	601	1	111	111	111	111	100	583	6.34289e-75	Universal stress protein B OS=Shigella flexneri serotype 5b (strain 8401) GN=uspB PE=3 SV=1	Q32AW3	USPB_SHIDS	111	269	601	1
GYY|c36185_g1	239	P0A8Y4	YIHX_SHIFL	199	69	239	138	194	57	34	42	59.6491	187	3.13661e-17	Alpha-D-glucose-1-phosphate phosphatase YihX OS=Shigella flexneri GN=yihX PE=3 SV=1	P0A8Y3	YIHX_ECOLI	199	69	239	138	194	57	34	42	59.6491	187	3.13661e-17	Alpha-D-glucose 1-phosphate phosphatase YihX OS=Escherichia coli (strain K12) GN=yihX PE=1 SV=1	P34913	HYES_HUMAN	555	84	239	157	208	52	23	33	44.2308	118	5.02024e-07	Bifunctional epoxide hydrolase 2 OS=Homo sapiens GN=EPHX2 PE=1 SV=2
GYY|c18981_g1	1346	O13835	IMP3_SCHPO	183	464	919	41	183	152	79	109	51.9737	436	1.89679e-49	U3 small nucleolar ribonucleoprotein protein imp3 OS=Schizosaccharomyces pombe (strain 972 / ATCC 24843) GN=imp3 PE=3 SV=1	P32899	IMP3_YEAST	183	464	916	41	182	151	78	110	51.6556	436	2.12752e-49	U3 small nucleolar ribonucleoprotein protein IMP3 OS=Saccharomyces cerevisiae (strain ATCC 204508 / S288c) GN=IMP3 PE=1 SV=1	Q3T0M3	IMP3_BOVIN	184	464	916	42	182	151	70	102	46.3576	398	5.63356e-44	U3 small nucleolar ribonucleoprotein protein IMP3 OS=Bos taurus GN=IMP3 PE=2 SV=1	Q921Y2	IMP3_MOUSE	184	464	916	42
GYY|c29821_g1	282	O94292	RM38_SCHPO	136	27	266	7	79	80	41	59	51.25	189	1.01793e-17	54S ribosomal protein L38, mitochondrial OS=Schizosaccharomyces pombe (strain 972 / ATCC 24843) GN=mrpl38 PE=3 SV=2	P35996	RM38_YEAST	138	39	275	1	79	82	37	55	45.122	168	1.32417e-14	54S ribosomal protein L38, mitochondrial OS=Saccharomyces cerevisiae (strain ATCC 204508 / S288c) GN=MRPL38 PE=1 SV=1	Q2LQB0	RL14_SYNAS	122	39	275	1	68	81	38	49	46.9136	129	2.59817e-09	50S ribosomal protein L14 OS=Syntrophus aciditrophicus (strain SB) GN=rplN PE=3 SV=2	B3EUL3	RL14_AMOA5	122	39	275	1
GYY|c33208_g1	246	Q9WUA6	AKT3_MOUSE	479	119	244	276	317	42	42	42	100	234	7.51439e-23	RAC-gamma serine/threonine-protein kinase OS=Mus musculus GN=Akt3 PE=1 SV=1	Q63484	AKT3_RAT	479	119	244	276	317	42	42	42	100	234	8.23348e-23	RAC-gamma serine/threonine-protein kinase OS=Rattus norvegicus GN=Akt3 PE=2 SV=2	Q9Y243	AKT3_HUMAN	479	119	244	276	317	42	42	42	100	233	1.24818e-22	RAC-gamma serine/threonine-protein kinase OS=Homo sapiens GN=AKT3 PE=1 SV=1	P31751	AKT2_HUMAN	481	119	244	280
GYY|c16258_g1	1473	Q6C0C4	H3_YARLI	139	545	928	17	138	128	83	98	64.8438	355	3.72261e-38	Histone H3 OS=Yarrowia lipolytica (strain CLIB 122 / E 150) GN=HHT1 PE=3 SV=1	P90543	H3_EUPCR	136	545	928	15	133	128	84	101	65.625	345	8.15387e-37	Histone H3 OS=Euplotes crassus PE=3 SV=3	P08437	H3_VOLCA	135	545	919	9	132	130	85	100	65.3846	343	1.20036e-36	Histone H3 OS=Volvox carteri GN=H3-I PE=3 SV=2	Q6LCW8	H32_CHLRE	135	545	919	9
GYY|c20197_g1	1650	Q6ING7	FLAD1_XENLA	496	510	1178	284	495	227	90	128	39.6476	376	1.18869e-37	FAD synthase OS=Xenopus laevis GN=flad1 PE=2 SV=1	Q68EH8	FAD1_DANRE	497	573	1100	305	471	176	83	115	47.1591	372	3.20811e-37	FAD synthase OS=Danio rerio GN=flad1 PE=2 SV=1	Q8R123	FAD1_MOUSE	492	507	1094	302	492	200	84	118	42	365	2.31666e-36	FAD synthase OS=Mus musculus GN=Flad1 PE=1 SV=1	Q8NFF5	FAD1_HUMAN	587	561	1100	395
GYY|c23041_g1	217	P49689	RS30_ARATH	62	115	201	30	58	29	27	29	93.1034	141	1.09909e-11	40S ribosomal protein S30 OS=Arabidopsis thaliana GN=RPS30A PE=3 SV=3
GYY|c21102_g1	1558	Q5AXW5	BCP1_EMENI	290	487	1461	4	286	340	100	157	29.4118	261	9.81117e-24	Protein bcp1 OS=Emericella nidulans (strain FGSC A4 / ATCC 38163 / CBS 112.46 / NRRL 194 / M139) GN=bcp1 PE=3 SV=1	Q6BII5	BCP1_DEBHA	307	625	1446	22	259	278	76	130	27.3381	228	2.96938e-19	Protein BCP1 OS=Debaryomyces hansenii (strain ATCC 36239 / CBS 767 / JCM 1990 / NBRC 0083 / IGC 2968) GN=BCP1 PE=3 SV=1	Q6C7K5	BCP1_YARLI	302	589	1419	44	267	280	84	130	30	222	1.63333e-18	Protein BCP1 OS=Yarrowia lipolytica (strain CLIB 122 / E 150) GN=BCP1 PE=3 SV=1	Q4WVS2	BCP1_ASPFU	291	631	1440	13
GYY|c35029_g1	293	G0S6T0	POM33_CHATD	287	13	288	97	194	98	53	69	54.0816	255	4.28952e-26	Nucleoporin POM33 OS=Chaetomium thermophilum (strain DSM 1495 / CBS 144.50 / IMI 039719) GN=POM33 PE=3 SV=1	Q9Y7Z5	TTS1_SCHPO	279	13	291	95	184	93	31	53	33.3333	129	1.27648e-08	Tetra-spanning protein 1 OS=Schizosaccharomyces pombe (strain 972 / ATCC 24843) GN=tts1 PE=1 SV=1
GYY|c21215_g1	3426	Q09833	YAD7_SCHPO	527	1562	2251	296	523	242	120	155	49.5868	601	7.77341e-116	tRNA (uracil(54)-C(5))-methyltransferase OS=Schizosaccharomyces pombe (strain 972 / ATCC 24843) GN=SPAC4G8.07c PE=3 SV=1	P33753	TRM2_YEAST	639	1565	2236	380	636	257	106	157	41.2451	506	1.00282e-82	tRNA (uracil(54)-C(5))-methyltransferase OS=Saccharomyces cerevisiae (strain ATCC 204508 / S288c) GN=TRM2 PE=1 SV=2	Q837V0	Y728_ENTFA	457	1556	2149	258	455	201	82	114	40.796	356	5.24235e-34	Uncharacterized RNA methyltransferase EF_0728 OS=Enterococcus faecalis (strain ATCC 700802 / V583) GN=EF_0728 PE=3 SV=1	Q81ZD6	Y333_BACAN	458	1559	2092	278
GYY|c15475_g1	2429	Q4P5J4	HSE1_USTMA	593	764	2296	1	482	518	210	310	40.5405	849	5.64764e-101	Class E vacuolar protein-sorting machinery protein HSE1 OS=Ustilago maydis (strain 521 / FGSC 9021) GN=HSE1 PE=3 SV=1	A2QW93	HSE1_ASPNC	611	728	2296	1	443	530	207	290	39.0566	773	6.44373e-90	Class E vacuolar protein-sorting machinery protein hse1 OS=Aspergillus niger (strain CBS 513.88 / FGSC A1513) GN=hse1 PE=3 SV=1	A1DFN5	HSE1_NEOFI	603	752	2296	1	473	545	212	294	38.8991	768	2.70179e-89	Class E vacuolar protein-sorting machinery protein hse1 OS=Neosartorya fischeri (strain ATCC 1020 / DSM 3700 / FGSC A1164 / NRRL 181) GN=hse1 PE=3 SV=1	A1CEK6	HSE1_ASPCL	599	728	2296	1
GYY|c14453_g1	2867	Q4P5N0	STE20_USTMA	746	403	1299	439	738	300	237	263	79	1314	7.9373e-166	Serine/threonine-protein kinase SMU1 OS=Ustilago maydis (strain 521 / FGSC 9021) GN=SMU1 PE=3 SV=1	Q6C3D7	STE20_YARLI	1125	403	1293	815	1110	298	214	248	71.8121	1166	6.62831e-140	Serine/threonine-protein kinase STE20 OS=Yarrowia lipolytica (strain CLIB 122 / E 150) GN=STE20 PE=3 SV=1	Q7RZD3	STE20_NEUCR	954	403	1296	645	940	299	206	244	68.8963	1145	1.32846e-138	Serine/threonine-protein kinase ste20 OS=Neurospora crassa (strain ATCC 24698 / 74-OR23-1A / CBS 708.71 / DSM 1257 / FGSC 987) GN=stk-4 PE=3 SV=1	Q2VWQ3	STE20_PENMA	642	406	1296	332
GYY|c19793_g1	4032	Q99NB9	SF3B1_MOUSE	1304	705	3857	268	1304	1076	733	845	68.1227	3704	0	Splicing factor 3B subunit 1 OS=Mus musculus GN=Sf3b1 PE=1 SV=1	O75533	SF3B1_HUMAN	1304	705	3857	268	1304	1076	733	845	68.1227	3704	0	Splicing factor 3B subunit 1 OS=Homo sapiens GN=SF3B1 PE=1 SV=3	O57683	SF3B1_XENLA	1307	696	3845	268	1300	1074	733	844	68.2495	3698	0	Splicing factor 3B subunit 1 OS=Xenopus laevis GN=sf3b1 PE=2 SV=1	Q10178	SF3B1_SCHPO	1205	390	3854	112
GYY|c30604_g1	918	O00370	LORF2_HUMAN	1275	371	724	1145	1267	123	64	83	52.0325	250	2.27284e-29	LINE-1 retrotransposable element ORF2 protein OS=Homo sapiens PE=1 SV=1	P11369	LORF2_MOUSE	1281	371	736	1152	1271	126	56	76	44.4444	219	6.00979e-24	LINE-1 retrotransposable element ORF2 protein OS=Mus musculus GN=Pol PE=1 SV=2	P08548	LIN1_NYCCO	1260	371	718	1144	1260	117	49	71	41.8803	167	2.26321e-18	LINE-1 reverse transcriptase homolog OS=Nycticebus coucang PE=3 SV=1
GYY|c31399_g1	217	Q1LZ53	DNM3A_RAT	908	1	81	335	361	27	27	27	100	150	3.50544e-11	DNA (cytosine-5)-methyltransferase 3A OS=Rattus norvegicus GN=Dnmt3a PE=2 SV=1	O88508	DNM3A_MOUSE	908	1	81	335	361	27	27	27	100	150	3.50544e-11	DNA (cytosine-5)-methyltransferase 3A OS=Mus musculus GN=Dnmt3a PE=1 SV=2	Q9Y6K1	DNM3A_HUMAN	912	1	81	339	365	27	27	27	100	150	3.57906e-11	DNA (cytosine-5)-methyltransferase 3A OS=Homo sapiens GN=DNMT3A PE=1 SV=4	Q4W5Z4	DNM3A_CHICK	877	1	81	304
GYY|c36810_g1	231	O13907	ACL2_SCHPO	492	14	223	211	278	70	54	61	77.1429	280	2.39443e-29	Probable ATP-citrate synthase subunit 2 OS=Schizosaccharomyces pombe (strain 972 / ATCC 24843) GN=SPAC22A12.16 PE=1 SV=1	P53585	ACLY_CAEEL	1106	47	229	180	234	61	29	39	47.541	155	7.30212e-12	Probable ATP-citrate synthase OS=Caenorhabditis elegans GN=D1005.1 PE=3 SV=1	Q91V92	ACLY_MOUSE	1091	2	226	180	248	75	36	41	48	152	1.79402e-11	ATP-citrate synthase OS=Mus musculus GN=Acly PE=1 SV=1	P16638	ACLY_RAT	1100	2	226	180
GYY|c19345_g1	3559	O14283	PRR1_SCHPO	539	2222	2536	6	109	105	48	71	45.7143	274	1.81897e-23	Transcription factor prr1 OS=Schizosaccharomyces pombe (strain 972 / ATCC 24843) GN=prr1 PE=1 SV=2	P10961	HSF_YEAST	833	2222	2527	174	275	102	51	70	50	277	1.88329e-23	Heat shock factor protein OS=Saccharomyces cerevisiae (strain ATCC 204508 / S288c) GN=HSF1 PE=1 SV=1	P38533	HSF2_MOUSE	535	2027	2527	9	164	167	56	89	33.5329	266	1.61464e-22	Heat shock factor protein 2 OS=Mus musculus GN=Hsf2 PE=2 SV=2	Q03933	HSF2_HUMAN	536	2027	2527	9
GYY|c22847_g1	216	P06959	ODP2_ECOLI	630	1	216	325	396	72	64	71	88.8889	282	2.85835e-29	Dihydrolipoyllysine-residue acetyltransferase component of pyruvate dehydrogenase complex OS=Escherichia coli (strain K12) GN=aceF PE=1 SV=3	P45118	ODP2_HAEIN	567	1	216	255	333	79	50	57	63.2911	233	1.43916e-22	Dihydrolipoyllysine-residue acetyltransferase component of pyruvate dehydrogenase complex OS=Haemophilus influenzae (strain ATCC 51907 / DSM 11121 / KW20 / Rd) GN=aceF PE=3 SV=1	P10802	ODP2_AZOVI	638	1	216	335	406	72	39	52	54.1667	171	3.75357e-14	Dihydrolipoyllysine-residue acetyltransferase component of pyruvate dehydrogenase complex OS=Azotobacter vinelandii PE=1 SV=3	Q59638	ODP2_PSEAE	547	1	216	245
GYY|c33807_g1	252	B1IRX9	MAO1_ECOLC	565	1	252	475	558	84	83	83	98.8095	421	1.49145e-48	NAD-dependent malic enzyme OS=Escherichia coli (strain ATCC 8739 / DSM 1576 / Crooks) GN=maeA PE=3 SV=1	A8A036	MAO1_ECOHS	565	1	252	475	558	84	83	83	98.8095	421	1.49145e-48	NAD-dependent malic enzyme OS=Escherichia coli O9:H4 (strain HS) GN=maeA PE=3 SV=1	P26616	MAO1_ECOLI	565	1	252	475	558	84	83	83	98.8095	421	1.53726e-48	NAD-dependent malic enzyme OS=Escherichia coli (strain K12) GN=maeA PE=1 SV=4	B1XE70	MAO1_ECODH	565	1	252	475
GYY|c35759_g1	214	Q8HXW4	PYGM_MACFA	842	2	130	800	842	43	43	43	100	227	1.56766e-21	Glycogen phosphorylase, muscle form OS=Macaca fascicularis GN=PYGM PE=2 SV=3	P11217	PYGM_HUMAN	842	2	130	800	842	43	43	43	100	227	1.58293e-21	Glycogen phosphorylase, muscle form OS=Homo sapiens GN=PYGM PE=1 SV=6	P00489	PYGM_RABIT	843	2	130	800	842	43	42	42	97.6744	221	8.55941e-21	Glycogen phosphorylase, muscle form OS=Oryctolagus cuniculus GN=PYGM PE=1 SV=3	Q9WUB3	PYGM_MOUSE	842	2	130	800
GYY|c35156_g1	482	Q9SVD7	UEV1D_ARATH	146	1	327	13	121	109	99	104	90.8257	515	2.78161e-65	Ubiquitin-conjugating enzyme E2 variant 1D OS=Arabidopsis thaliana GN=UEV1D PE=1 SV=1	Q9SJ44	UEV1C_ARATH	145	1	327	12	120	109	96	104	88.0734	503	1.40834e-63	Ubiquitin-conjugating enzyme E2 variant 1C OS=Arabidopsis thaliana GN=UEV1C PE=1 SV=1	Q9CAB6	UEV1B_ARATH	159	1	327	11	119	109	87	99	79.8165	471	1.52829e-58	Ubiquitin-conjugating enzyme E2 variant 1B OS=Arabidopsis thaliana GN=UEV1B PE=1 SV=1	Q93YP0	UEV1A_ARATH	158	1	327	11
GYY|c17084_g1	3783	Q80XD1	CHIO_MOUSE	332	2908	3720	77	332	276	90	139	32.6087	382	4.94064e-38	Beta-chimaerin OS=Mus musculus GN=Chn2 PE=2 SV=2	Q03070	CHIO_RAT	295	2908	3720	40	295	276	90	141	32.6087	378	7.24098e-38	Beta-chimaerin OS=Rattus norvegicus GN=Chn2 PE=2 SV=1	P52757	CHIO_HUMAN	468	2908	3720	213	468	276	90	139	32.6087	384	2.09381e-37	Beta-chimaerin OS=Homo sapiens GN=CHN2 PE=1 SV=2	P30337	CHIN_RAT	334	2914	3720	81
GYY|c23386_g1	550	O80800	ACPM2_ARATH	126	6	350	6	126	121	77	92	63.6364	390	1.80587e-46	Acyl carrier protein 2, mitochondrial OS=Arabidopsis thaliana GN=MTACP2 PE=1 SV=1	P53665	ACPM1_ARATH	122	3	347	5	121	119	61	78	51.2605	286	5.8397e-31	Acyl carrier protein 1, mitochondrial OS=Arabidopsis thaliana GN=MTACP1 PE=2 SV=1	P11943	ACPM_NEUCR	134	33	350	34	134	107	51	68	47.6636	229	2.26177e-22	Acyl carrier protein, mitochondrial OS=Neurospora crassa (strain ATCC 24698 / 74-OR23-1A / CBS 708.71 / DSM 1257 / FGSC 987) GN=nuo-12 PE=1 SV=2	Q10217	ACPM_SCHPO	112	3	350	6
GYY|c15574_g1	623	Q9US44	YIZG_SCHPO	499	6	623	150	353	206	74	111	35.9223	231	9.39161e-21	Uncharacterized transporter C1002.16c OS=Schizosaccharomyces pombe (strain 972 / ATCC 24843) GN=SPAC1002.16c PE=3 SV=1	Q9US37	YFZ4_SCHPO	507	3	623	152	355	207	70	112	33.8164	215	1.71889e-18	Uncharacterized transporter C1039.04 OS=Schizosaccharomyces pombe (strain 972 / ATCC 24843) GN=SPAC1039.04 PE=3 SV=1	Q10097	YAOI_SCHPO	498	6	623	152	354	206	70	106	33.9806	205	2.66545e-17	Uncharacterized transporter C11D3.18C OS=Schizosaccharomyces pombe (strain 972 / ATCC 24843) GN=SPAC11D3.18c PE=3 SV=1	Q9P6J0	YHDC_SCHPO	482	9	623	135
GYY|c38370_g1	652	P04146	COPIA_DROME	1409	6	305	1306	1405	100	41	57	41	201	2.68009e-16	Copia protein OS=Drosophila melanogaster GN=GIP PE=1 SV=3	P10978	POLX_TOBAC	1328	3	290	1231	1325	96	34	59	35.4167	175	4.2513e-13	Retrovirus-related Pol polyprotein from transposon TNT 1-94 OS=Nicotiana tabacum PE=2 SV=1
GYY|c35025_g1	286	O43109	HSP90_PODAS	701	3	284	531	624	94	86	92	91.4894	383	8.50363e-43	Heat shock protein 90 homolog OS=Podospora anserina GN=MOD-E PE=3 SV=1	P40292	HSP90_ASPFU	706	33	284	546	629	84	79	82	94.0476	347	9.73347e-38	Heat shock protein 90 OS=Neosartorya fumigata (strain ATCC MYA-4609 / Af293 / CBS 101355 / FGSC A1100) GN=hsp90 PE=1 SV=3	P46598	HSP90_CANAL	707	6	284	537	629	93	75	83	80.6452	326	7.21675e-35	Heat shock protein 90 homolog OS=Candida albicans (strain SC5314 / ATCC MYA-2876) GN=HSP90 PE=3 SV=1	P41887	HSP90_SCHPO	704	6	278	536
GYY|c16922_g1	1427	Q10169	DSK2_SCHPO	354	687	1271	3	206	209	89	119	42.5837	278	7.67961e-26	Deubiquitination-protection protein dph1 OS=Schizosaccharomyces pombe (strain 972 / ATCC 24843) GN=dph1 PE=3 SV=1	P48510	DSK2_YEAST	373	693	1145	41	211	171	70	97	40.9357	271	8.3315e-25	Ubiquitin domain-containing protein DSK2 OS=Saccharomyces cerevisiae (strain ATCC 204508 / S288c) GN=DSK2 PE=1 SV=2	Q9NIF3	UBQL_DICDI	523	687	1268	2	178	204	71	104	34.8039	183	4.26838e-13	Ubiquilin OS=Dictyostelium discoideum GN=ubqln PE=1 SV=1	Q9SII9	DSK2A_ARATH	538	687	1271	17
GYY|c34118_g1	275	P13443	DHGY_CUCSA	382	3	275	272	362	91	83	88	91.2088	456	8.98802e-55	Glycerate dehydrogenase OS=Cucumis sativus GN=HPR-A PE=2 SV=1	Q9C9W5	HPR1_ARATH	386	3	275	272	362	91	80	86	87.9121	438	4.50235e-52	Glycerate dehydrogenase HPR, peroxisomal OS=Arabidopsis thaliana GN=HPR PE=1 SV=1	Q9C4M5	GYAR_THELN	331	3	227	240	314	75	37	47	49.3333	171	2.53752e-14	Glyoxylate reductase OS=Thermococcus litoralis (strain ATCC 51850 / DSM 5473 / JCM 8560 / NS-C) GN=gyaR PE=1 SV=1	C5A1V0	GYAR_THEGJ	334	3	227	240
GYY|c13364_g1	573	Q41898	ATP5E_MAIZE	70	330	515	9	70	62	39	51	62.9032	252	2.45237e-26	ATP synthase subunit epsilon, mitochondrial OS=Zea mays PE=3 SV=1	Q06450	ATP5E_IPOBA	70	327	515	8	70	63	38	52	60.3175	240	1.32102e-24	ATP synthase subunit epsilon, mitochondrial OS=Ipomoea batatas PE=1 SV=2	Q96253	ATP5E_ARATH	70	345	515	8	64	57	37	51	64.9123	237	3.07122e-24	ATP synthase subunit epsilon, mitochondrial OS=Arabidopsis thaliana GN=At1g51650 PE=1 SV=3	Q75JK6	ATP5E_DICDI	74	348	512	5
GYY|c19420_g1	1184	Q9UU88	KAD6_SCHPO	175	501	839	65	175	113	61	86	53.9823	259	4.59969e-36	Adenylate kinase isoenzyme 6 homolog OS=Schizosaccharomyces pombe (strain 972 / ATCC 24843) GN=SPCC830.11c PE=3 SV=1	Q5EB68	KAD6_RAT	172	501	839	60	170	113	54	77	47.7876	221	1.74295e-28	Adenylate kinase isoenzyme 6 OS=Rattus norvegicus GN=Ak6 PE=2 SV=1	Q54Y03	KAD6_DICDI	175	501	839	64	174	113	58	72	51.3274	200	2.10551e-28	Adenylate kinase isoenzyme 6 homolog OS=Dictyostelium discoideum GN=DDB_G0278493 PE=3 SV=1	Q9Y3D8	KAD6_HUMAN	172	501	845	60
GYY|c26768_g1	230	Q7RYI0	MIC10_NEUCR	93	3	203	1	69	69	51	59	73.913	265	1.21892e-29	MICOS complex subunit mic10 OS=Neurospora crassa (strain ATCC 24698 / 74-OR23-1A / CBS 708.71 / DSM 1257 / FGSC 987) GN=mic10 PE=3 SV=1	Q9HFF0	MIC10_SCHPO	86	3	161	2	54	53	30	38	56.6038	158	8.08826e-14	MICOS complex subunit mic10 OS=Schizosaccharomyces pombe (strain 972 / ATCC 24843) GN=mic10 PE=3 SV=1	Q5TGZ0	MIC10_HUMAN	78	6	149	1	48	48	25	31	52.0833	140	2.36881e-11	MICOS complex subunit MIC10 OS=Homo sapiens GN=MINOS1 PE=1 SV=1	Q7TNS2	MIC10_MOUSE	76	6	149	1
GYY|c12783_g1	1322	Q9CPW4	ARPC5_MOUSE	151	164	622	11	151	153	56	85	36.6013	210	4.15089e-18	Actin-related protein 2/3 complex subunit 5 OS=Mus musculus GN=Arpc5 PE=2 SV=3	Q4KLF8	ARPC5_RAT	151	164	622	11	151	153	55	85	35.9477	206	1.40685e-17	Actin-related protein 2/3 complex subunit 5 OS=Rattus norvegicus GN=Arpc5 PE=1 SV=3	Q5R516	ARPC5_PONAB	151	164	622	11	151	153	55	85	35.9477	206	1.40685e-17	Actin-related protein 2/3 complex subunit 5 OS=Pongo abelii GN=ARPC5 PE=2 SV=3	O15511	ARPC5_HUMAN	151	164	622	11
GYY|c30259_g1	326	P76217	ASTD_ECOLI	492	1	252	1	84	84	84	84	100	298	2.01507e-31	N-succinylglutamate 5-semialdehyde dehydrogenase OS=Escherichia coli (strain K12) GN=astD PE=1 SV=1	B1XGK7	ASTD_ECODH	492	1	252	1	84	84	84	84	100	298	2.01507e-31	N-succinylglutamate 5-semialdehyde dehydrogenase OS=Escherichia coli (strain K12 / DH10B) GN=astD PE=3 SV=1	C4ZZA2	ASTD_ECOBW	492	1	252	1	84	84	84	84	100	298	2.01507e-31	N-succinylglutamate 5-semialdehyde dehydrogenase OS=Escherichia coli (strain K12 / MC4100 / BW2952) GN=astD PE=3 SV=1	Q321N8	ASTD_SHIBS	492	1	252	1
GYY|c20095_g1	3432	C8V329	FCY2_EMENI	508	1572	2360	9	279	274	100	153	36.4964	423	3.7106e-42	Purine-cytosine permease fcyB OS=Emericella nidulans (strain FGSC A4 / ATCC 38163 / CBS 112.46 / NRRL 194 / M139) GN=fcyB PE=1 SV=1	P17064	FCY2_YEAST	533	1596	2249	70	290	221	74	127	33.4842	365	8.38494e-35	Purine-cytosine permease FCY2 OS=Saccharomyces cerevisiae (strain ATCC 204508 / S288c) GN=FCY2 PE=1 SV=2	P40039	FCY21_YEAST	528	1596	2468	5	285	292	85	145	29.1096	363	1.48309e-34	Purine-cytosine permease FCY21 OS=Saccharomyces cerevisiae (strain ATCC 204508 / S288c) GN=FCY21 PE=1 SV=2	Q12119	FCY22_YEAST	530	1536	2429	11
GYY|c16094_g1	826	Q4P0K3	SNU13_USTMA	126	260	637	1	126	126	106	116	84.127	573	1.37773e-72	13 kDa ribonucleoprotein-associated protein OS=Ustilago maydis (strain 521 / FGSC 9021) GN=SNU13 PE=3 SV=1	P0CQ52	SNU13_CRYNJ	127	260	625	6	127	122	101	114	82.7869	549	5.23368e-69	13 kDa ribonucleoprotein-associated protein OS=Cryptococcus neoformans var. neoformans serotype D (strain JEC21 / ATCC MYA-565) GN=SNU13 PE=3 SV=1	P0CQ53	SNU13_CRYNB	127	260	625	6	127	122	101	114	82.7869	549	5.23368e-69	13 kDa ribonucleoprotein-associated protein OS=Cryptococcus neoformans var. neoformans serotype D (strain B-3501A) GN=SNU13 PE=3 SV=1	O74690	SNU13_SCHPO	125	260	625	4
GYY|c24557_g1	256	O32185	YUSS_BACSU	109	3	254	8	91	84	51	62	60.7143	228	8.71908e-24	Short-chain dehydrogenase/reductase homolog YusS OS=Bacillus subtilis (strain 168) GN=yusS PE=5 SV=1	P51831	FABG_BACSU	246	3	254	7	90	84	44	56	52.381	189	2.51122e-17	3-oxoacyl-[acyl-carrier-protein] reductase FabG OS=Bacillus subtilis (strain 168) GN=fabG PE=3 SV=3	P40397	YHXC_BACSU	285	3	254	44	127	84	34	53	40.4762	175	2.86237e-15	Uncharacterized oxidoreductase YhxC OS=Bacillus subtilis (strain 168) GN=yhxC PE=3 SV=2	P28643	FABG_CUPLA	320	3	251	81
GYY|c22604_g1	700	P07030	PLAS_SILLB	165	23	532	1	165	170	116	129	68.2353	540	1.17566e-67	Plastocyanin, chloroplastic OS=Silene latifolia subsp. alba GN=PETE PE=1 SV=1	P11970	PLAS2_POPNI	168	23	532	1	168	170	113	131	66.4706	516	5.16965e-64	Plastocyanin B, chloroplastic OS=Populus nigra GN=PETE PE=1 SV=2	P17340	PLAS_SOLLC	170	23	532	1	170	173	111	135	64.1618	515	7.21326e-64	Plastocyanin, chloroplastic OS=Solanum lycopersicum GN=PETE PE=2 SV=1	P00299	PLAS1_POPNI	168	23	532	1
GYY|c20551_g1	1986	P37339	LHGO_ECOLI	422	311	1105	46	269	269	83	128	30.855	236	1.38714e-19	L-2-hydroxyglutarate oxidase LhgO OS=Escherichia coli (strain K12) GN=lhgO PE=1 SV=3	Q55GI5	L2HDH_DICDI	446	302	1336	67	387	360	89	162	24.7222	206	9.72717e-16	L-2-hydroxyglutarate dehydrogenase, mitochondrial OS=Dictyostelium discoideum GN=l2hgdh PE=3 SV=1	Q5R9N7	L2HDH_PONAB	419	302	1105	90	328	269	72	112	26.7658	201	3.17317e-15	L-2-hydroxyglutarate dehydrogenase, mitochondrial OS=Pongo abelii GN=L2HGDH PE=2 SV=1	Q9H9P8	L2HDH_HUMAN	463	302	1105	90
GYY|c30242_g1	647	Q01844	EWS_HUMAN	656	3	176	372	419	58	36	38	62.069	162	1.23994e-11	RNA-binding protein EWS OS=Homo sapiens GN=EWSR1 PE=1 SV=1	Q61545	EWS_MOUSE	655	3	176	371	418	58	36	38	62.069	162	1.35472e-11	RNA-binding protein EWS OS=Mus musculus GN=Ewsr1 PE=1 SV=2	Q92804	RBP56_HUMAN	592	3	176	245	292	58	27	36	46.5517	122	1.45863e-06	TATA-binding protein-associated factor 2N OS=Homo sapiens GN=TAF15 PE=1 SV=1
GYY|c3882_g1	378	P52718	PEPF_ASPNG	531	2	376	142	297	156	45	72	28.8462	176	3.41084e-14	Serine-type carboxypeptidase F OS=Aspergillus niger GN=pepF PE=1 SV=3	P52711	CBP23_HORVU	516	23	172	169	222	54	25	34	46.2963	121	5.09854e-07	Serine carboxypeptidase II-3 OS=Hordeum vulgare GN=CXP;2-3 PE=2 SV=1	Q949Q7	SCP29_ARATH	479	23	172	119	172	54	24	36	44.4444	115	2.34386e-06	Serine carboxypeptidase-like 29 OS=Arabidopsis thaliana GN=SCPL29 PE=2 SV=1	P08818	CBP2_HORVU	476	23	172	123
GYY|c23228_g1	332	Q9BXW9	FACD2_HUMAN	1451	210	323	91	128	38	36	36	94.7368	185	3.13568e-15	Fanconi anemia group D2 protein OS=Homo sapiens GN=FANCD2 PE=1 SV=2	Q6IV68	FACD2_RAT	1451	210	323	91	128	38	31	33	81.5789	158	9.73251e-12	Fanconi anemia group D2 protein homolog OS=Rattus norvegicus GN=Fancd2 PE=2 SV=2	Q80V62	FACD2_MOUSE	1450	210	323	89	126	38	30	33	78.9474	158	9.91462e-12	Fanconi anemia group D2 protein homolog OS=Mus musculus GN=Fancd2 PE=1 SV=2
GYY|c20402_g1	439	A7E436	DBP8_SCLS1	540	280	435	149	200	52	37	39	71.1538	192	2.78774e-21	ATP-dependent RNA helicase dbp8 OS=Sclerotinia sclerotiorum (strain ATCC 18683 / 1980 / Ss-1) GN=dbp8 PE=3 SV=1	Q0U8V9	DBP8_PHANO	508	280	435	115	166	52	35	41	67.3077	188	4.9202e-21	ATP-dependent RNA helicase DBP8 OS=Phaeosphaeria nodorum (strain SN15 / ATCC MYA-4574 / FGSC 10173) GN=DBP8 PE=3 SV=1	A6SFV4	DBP8_BOTFB	545	280	435	154	205	52	37	39	71.1538	192	7.05326e-21	ATP-dependent RNA helicase dbp8 OS=Botryotinia fuckeliana (strain B05.10) GN=dbp8 PE=3 SV=1	Q0CNX1	DBP8_ASPTN	527	280	435	124
GYY|c22169_g1	405	P37194	SLP_ECOLI	188	1	396	57	188	132	132	132	100	700	4.02723e-93	Outer membrane protein slp OS=Escherichia coli (strain K12) GN=slp PE=1 SV=1	P0AA91	YEAY_ECOLI	193	1	282	60	153	94	40	58	42.5532	200	2.57471e-18	Uncharacterized lipoprotein YeaY OS=Escherichia coli (strain K12) GN=yeaY PE=3 SV=1	P0AA92	YEAY_ECOL6	193	1	282	60	153	94	40	58	42.5532	200	2.57471e-18	Uncharacterized lipoprotein YeaY OS=Escherichia coli O6:H1 (strain CFT073 / ATCC 700928 / UPEC) GN=yeaY PE=3 SV=1	P43991	Y389_HAEIN	183	1	297	55
GYY|c21371_g1	2360	Q12754	RRP12_YEAST	1228	42	1349	671	1061	436	117	219	26.8349	418	9.92842e-41	Ribosomal RNA-processing protein 12 OS=Saccharomyces cerevisiae (strain ATCC 204508 / S288c) GN=RRP12 PE=1 SV=1	Q9C0X8	RRP12_SCHPO	1163	435	1223	737	966	266	79	138	29.6992	325	1.84964e-29	Putative ribosomal RNA-processing protein 12 OS=Schizosaccharomyces pombe (strain 972 / ATCC 24843) GN=rrp12 PE=3 SV=1	Q9Y824	YON1_SCHPO	1001	483	1193	700	929	238	69	128	28.9916	304	6.70917e-27	Uncharacterized protein C1105.01 OS=Schizosaccharomyces pombe (strain 972 / ATCC 24843) GN=SPBC1105.01 PE=1 SV=2	Q5ZKD5	RRP12_CHICK	1294	483	1133	826
GYY|c30506_g1	249	Q7N0A2	SSTT_PHOLL	415	2	205	348	415	68	67	68	98.5294	343	3.39244e-38	Serine/threonine transporter SstT OS=Photorhabdus luminescens subsp. laumondii (strain TT01) GN=sstT PE=3 SV=1	B4EXQ1	SSTT_PROMH	417	2	205	348	415	68	54	64	79.4118	285	3.98016e-30	Serine/threonine transporter SstT OS=Proteus mirabilis (strain HI4320) GN=sstT PE=3 SV=1	Q32BN2	SSTT_SHIDS	414	2	205	349	414	68	55	61	80.8824	274	1.16907e-28	Serine/threonine transporter SstT OS=Shigella dysenteriae serotype 1 (strain Sd197) GN=sstT PE=3 SV=1	Q8FDE0	SSTT_ECOL6	414	2	205	349
GYY|c28661_g1	225	Q5B6D6	ACON2_EMENI	796	1	207	256	324	69	51	62	73.913	288	9.88806e-30	Putative aconitate hydratase, mitochondrial OS=Emericella nidulans (strain FGSC A4 / ATCC 38163 / CBS 112.46 / NRRL 194 / M139) GN=acoB PE=3 SV=1	P39533	ACON2_YEAST	789	1	198	244	309	66	51	57	77.2727	279	1.48073e-28	Homocitrate dehydratase, mitochondrial OS=Saccharomyces cerevisiae (strain ATCC 204508 / S288c) GN=ACO2 PE=1 SV=1	Q4WJ90	ACON2_ASPFU	799	1	207	256	324	69	50	62	72.4638	277	3.08742e-28	Putative aconitate hydratase, mitochondrial OS=Neosartorya fumigata (strain ATCC MYA-4609 / Af293 / CBS 101355 / FGSC A1100) GN=acoB PE=2 SV=1	P19414	ACON_YEAST	778	1	219	243
GYY|c27562_g1	658	O94812	BAIP3_HUMAN	1187	3	161	214	266	53	53	53	100	205	3.12369e-30	BAI1-associated protein 3 OS=Homo sapiens GN=BAIAP3 PE=1 SV=2	Q80TT2	BAIP3_MOUSE	1134	3	161	177	229	53	45	47	84.9057	173	5.60055e-24	BAI1-associated protein 3 OS=Mus musculus GN=Baiap3 PE=3 SV=3
GYY|c31829_g1	227	Q67YC9	Y4141_ARATH	206	3	155	28	77	51	30	39	58.8235	177	7.6352e-16	Uncharacterized protein At4g14100 OS=Arabidopsis thaliana GN=At4g14100 PE=2 SV=1
GYY|c21866_g1	6361	Q9Y7B3	DOP1_EMENI	1858	428	1837	28	560	534	191	291	35.7678	698	2.41898e-72	Protein dopey OS=Emericella nidulans (strain FGSC A4 / ATCC 38163 / CBS 112.46 / NRRL 194 / M139) GN=dop1 PE=1 SV=1	Q8BL99	DOP1_MOUSE	2399	422	1633	1	435	441	154	252	34.9206	634	1.47359e-64	Protein dopey-1 OS=Mus musculus GN=Dopey1 PE=2 SV=2	Q5JWR5	DOP1_HUMAN	2465	422	1633	1	435	441	155	251	35.1474	629	4.88626e-64	Protein dopey-1 OS=Homo sapiens GN=DOPEY1 PE=2 SV=1	Q3UHQ6	DOP2_MOUSE	2295	431	1543	4
GYY|c6758_g1	315	P56652	ITIH3_BOVIN	891	2	205	33	98	68	38	54	55.8824	202	1.0378e-17	Inter-alpha-trypsin inhibitor heavy chain H3 OS=Bos taurus GN=ITIH3 PE=1 SV=2	Q63416	ITIH3_RAT	887	2	286	4	98	102	47	67	46.0784	201	1.32764e-17	Inter-alpha-trypsin inhibitor heavy chain H3 OS=Rattus norvegicus GN=Itih3 PE=2 SV=1	Q9GLY5	ITIH3_RABIT	903	2	217	24	98	75	39	56	52	200	2.02845e-17	Inter-alpha-trypsin inhibitor heavy chain H3 OS=Oryctolagus cuniculus GN=ITIH3 PE=2 SV=1	P97280	ITIH3_MESAU	886	2	205	25
GYY|c21961_g1	4471	Q9P7X8	RPA2_SCHPO	1174	3	3545	2	1174	1198	684	881	57.0952	3600	0	Probable DNA-directed RNA polymerase I subunit RPA2 OS=Schizosaccharomyces pombe (strain 972 / ATCC 24843) GN=rpa2 PE=3 SV=2	P22138	RPA2_YEAST	1203	6	3545	16	1201	1200	662	838	55.1667	3323	0	DNA-directed RNA polymerase I subunit RPA135 OS=Saccharomyces cerevisiae (strain ATCC 204508 / S288c) GN=RPA135 PE=1 SV=1	Q75DS1	RPA2_ASHGO	1196	6	3545	15	1194	1202	668	846	55.574	3316	0	DNA-directed RNA polymerase I subunit RPA2 OS=Ashbya gossypii (strain ATCC 10895 / CBS 109.51 / FGSC 9923 / NRRL Y-1056) GN=RPA2 PE=3 SV=2	O74633	RPA2_NEUCR	1234	6	3629	17
GYY|c27321_g1	387	Q4AAQ6	EFG_MYCHJ	694	57	386	585	694	110	90	101	81.8182	494	1.21959e-57	Elongation factor G OS=Mycoplasma hyopneumoniae (strain J / ATCC 25934 / NCTC 10110) GN=fusA PE=3 SV=2	Q4A8T7	EFG_MYCH7	694	57	386	585	694	110	90	101	81.8182	494	1.21959e-57	Elongation factor G OS=Mycoplasma hyopneumoniae (strain 7448) GN=fusA PE=3 SV=2	Q601W8	EFG_MYCH2	694	57	386	585	694	110	90	101	81.8182	494	1.21959e-57	Elongation factor G OS=Mycoplasma hyopneumoniae (strain 232) GN=fusA PE=3 SV=1	Q4A703	EFG_MYCS5	696	66	386	585
GYY|c35779_g1	265	Q6ASD8	DDL_DESPS	322	6	260	192	276	87	40	53	45.977	185	1.88556e-16	D-alanine--D-alanine ligase OS=Desulfotalea psychrophila (strain LSv54 / DSM 12343) GN=ddl PE=3 SV=1	A1VGU5	DDL_DESVV	303	6	260	180	260	86	41	52	47.6744	182	4.10857e-16	D-alanine--D-alanine ligase OS=Desulfovibrio vulgaris subsp. vulgaris (strain DP4) GN=ddl PE=3 SV=1	Q72F80	DDL_DESVH	303	6	260	180	260	86	41	52	47.6744	181	4.69098e-16	D-alanine--D-alanine ligase OS=Desulfovibrio vulgaris (strain Hildenborough / ATCC 29579 / NCIMB 8303) GN=ddl PE=3 SV=1	A0LQR5	DDL_SYNFM	311	3	260	188
GYY|c21250_g1	4598	P40976	LYS2_SCHPO	1419	347	4024	222	1415	1255	629	840	50.1195	3021	0	L-aminoadipate-semialdehyde dehydrogenase OS=Schizosaccharomyces pombe (strain 972 / ATCC 24843) GN=lys1 PE=1 SV=3	O74298	LYS2_PENCH	1409	455	4021	194	1379	1214	614	800	50.5766	2904	0	L-aminoadipate-semialdehyde dehydrogenase large subunit OS=Penicillium chrysogenum GN=lys2 PE=3 SV=1	P07702	LYS2_YEAST	1392	389	4027	179	1370	1242	594	805	47.8261	2826	0	L-aminoadipate-semialdehyde dehydrogenase OS=Saccharomyces cerevisiae (strain ATCC 204508 / S288c) GN=LYS2 PE=1 SV=2	Q6FMI5	LYS2_CANGA	1374	458	4024	165
GYY|c36384_g1	240	Q8LE52	DHAR3_ARATH	258	3	239	59	137	79	57	73	72.1519	325	7.02456e-37	Glutathione S-transferase DHAR3, chloroplastic OS=Arabidopsis thaliana GN=DHAR3 PE=1 SV=1	Q9FRL8	DHAR2_ARATH	213	3	239	13	91	79	59	67	74.6835	320	1.86107e-36	Glutathione S-transferase DHAR2 OS=Arabidopsis thaliana GN=DHAR2 PE=1 SV=1	Q9FWR4	DHAR1_ARATH	213	3	239	13	91	79	56	64	70.8861	298	2.62882e-33	Glutathione S-transferase DHAR1, mitochondrial OS=Arabidopsis thaliana GN=DHAR1 PE=1 SV=1	Q9FG59	DHAR4_ARATH	217	3	239	13
GYY|c2479_g1	625	O62644	LECT2_BOVIN	151	101	559	6	151	153	80	110	52.2876	432	5.80134e-52	Leukocyte cell-derived chemotaxin-2 OS=Bos taurus GN=LECT2 PE=1 SV=1	O88803	LECT2_MOUSE	151	101	502	21	151	134	77	98	57.4627	423	1.20272e-50	Leukocyte cell-derived chemotaxin-2 OS=Mus musculus GN=Lect2 PE=1 SV=1	O14960	LECT2_HUMAN	151	101	559	6	151	153	78	106	50.9804	415	2.02755e-49	Leukocyte cell-derived chemotaxin-2 OS=Homo sapiens GN=LECT2 PE=1 SV=2	P08940	MIM1_CHICK	326	110	502	33
GYY|c12338_g1	1068	Q39236	T2AG_ARATH	106	406	699	4	99	98	56	77	57.1429	310	5.51332e-33	Transcription initiation factor IIA subunit 2 OS=Arabidopsis thaliana GN=TFIIA-S PE=2 SV=2	Q0DLD3	T2AG_ORYSJ	106	406	699	4	99	99	57	76	57.5758	301	1.26477e-31	Transcription initiation factor IIA subunit 2 OS=Oryza sativa subsp. japonica GN=TFIIAy PE=3 SV=1	A2XZI2	T2AG_ORYSI	106	406	699	4	99	99	57	76	57.5758	301	1.26477e-31	Transcription initiation factor IIA subunit 2 OS=Oryza sativa subsp. indica GN=TFIIAy PE=3 SV=2	C7ZPG2	T2AG_NECH7	114	406	702	8
GYY|c16296_g1	1882	Q8N448	LNX2_HUMAN	690	235	585	17	135	122	42	62	34.4262	140	1.4778e-07	Ligand of Numb protein X 2 OS=Homo sapiens GN=LNX2 PE=1 SV=1	Q91XL2	LNX2_MOUSE	687	235	585	18	136	122	43	61	35.2459	138	2.32773e-07	Ligand of Numb protein X 2 OS=Mus musculus GN=Lnx2 PE=1 SV=2	Q5R7T5	RNF41_PONAB	317	280	609	2	111	113	33	56	29.2035	133	4.42426e-07	E3 ubiquitin-protein ligase NRDP1 OS=Pongo abelii GN=RNF41 PE=2 SV=1	Q9H4P4	RNF41_HUMAN	317	280	609	2
GYY|c22405_g1	312	Q9NZR2	LRP1B_HUMAN	4599	111	194	3392	3419	28	28	28	100	149	1.52778e-10	Low-density lipoprotein receptor-related protein 1B OS=Homo sapiens GN=LRP1B PE=1 SV=2	Q9JI18	LRP1B_MOUSE	4599	111	194	3392	3419	28	26	28	92.8571	142	1.01187e-09	Low-density lipoprotein receptor-related protein 1B OS=Mus musculus GN=Lrp1b PE=1 SV=1
GYY|c17651_g1	1180	Q9P787	YNY3_SCHPO	258	156	992	2	258	286	118	164	41.2587	449	7.35685e-51	ER membrane protein complex subunit 3 OS=Schizosaccharomyces pombe (strain 972 / ATCC 24843) GN=SPBC1711.03 PE=3 SV=1	Q7SXW4	EMC3_DANRE	261	207	998	2	237	264	91	133	34.4697	311	3.48795e-31	ER membrane protein complex subunit 3 OS=Danio rerio GN=emc3 PE=2 SV=1	P36039	EMC3_YEAST	253	372	980	3	194	205	73	109	35.6098	304	2.64274e-30	ER membrane protein complex subunit 3 OS=Saccharomyces cerevisiae (strain ATCC 204508 / S288c) GN=EMC3 PE=1 SV=3	A7A082	EMC3_YEAS7	253	372	980	3
GYY|c15738_g1	1933	Q93VB2	AT18A_ARATH	425	722	1414	116	332	231	88	128	38.0952	337	1.31554e-32	Autophagy-related protein 18a OS=Arabidopsis thaliana GN=ATG18A PE=1 SV=1	Q640T2	WIPI3_XENTR	344	617	1594	15	297	326	104	149	31.9018	331	3.16496e-32	WD repeat domain phosphoinositide-interacting protein 3 OS=Xenopus tropicalis GN=wdr45b PE=2 SV=1	Q68F45	WIPI3_XENLA	344	617	1594	15	297	326	103	149	31.5951	329	4.72033e-32	WD repeat domain phosphoinositide-interacting protein 3 OS=Xenopus laevis GN=wdr45b PE=2 SV=1	Q9CR39	WIPI3_MOUSE	344	617	1594	15
GYY|c26066_g1	466	Q04013	YHM2_YEAST	314	128	466	201	314	114	78	91	68.4211	411	8.68277e-48	Citrate/oxoglutarate carrier protein OS=Saccharomyces cerevisiae (strain ATCC 204508 / S288c) GN=YHM2 PE=1 SV=1	P78763	YG1D_SCHPO	293	158	466	192	293	105	45	58	42.8571	213	1.40721e-19	Uncharacterized mitochondrial carrier C83.13 OS=Schizosaccharomyces pombe (strain 972 / ATCC 24843) GN=SPBC83.13 PE=2 SV=2	Q54S10	MCFU_DICDI	390	155	448	293	388	100	34	52	34	126	1.28493e-07	Mitochondrial substrate carrier family protein U OS=Dictyostelium discoideum GN=mcfU PE=3 SV=1	P10861	UCP1_BOVIN	288	140	442	90
GYY|c27608_g1	251	Q08554	DSC1_HUMAN	894	122	250	75	117	43	43	43	100	217	4.69174e-20	Desmocollin-1 OS=Homo sapiens GN=DSC1 PE=1 SV=2	P55849	DSC1_MOUSE	886	119	250	75	118	44	31	40	70.4545	165	4.0272e-13	Desmocollin-1 OS=Mus musculus GN=Dsc1 PE=1 SV=2	Q01107	DSC1_BOVIN	893	119	250	75	117	44	28	34	63.6364	126	6.40197e-08	Desmocollin-1 OS=Bos taurus GN=DSC1 PE=1 SV=1	Q28060	DSC3_BOVIN	896	140	250	76
GYY|c18950_g1	4341	P38773	DOG2_YEAST	246	1181	1555	84	225	144	48	72	33.3333	165	5.16497e-11	2-deoxyglucose-6-phosphate phosphatase 2 OS=Saccharomyces cerevisiae (strain ATCC 204508 / S288c) GN=DOG2 PE=1 SV=1	P38774	DOG1_YEAST	246	1181	1555	84	225	144	48	72	33.3333	165	6.56799e-11	2-deoxyglucose-6-phosphate phosphatase 1 OS=Saccharomyces cerevisiae (strain ATCC 204508 / S288c) GN=DOG1 PE=1 SV=1	Q9D5U5	HDHD1_MOUSE	234	1226	1546	96	204	121	41	58	33.8843	145	1.92226e-08	Pseudouridine-5'-phosphatase OS=Mus musculus GN=Hdhd1 PE=2 SV=1	P77366	PGMB_ECOLI	219	1187	1603	69
GYY|c24471_g1	298	P11717	MPRI_HUMAN	2491	116	298	838	898	61	61	61	100	312	2.94207e-32	Cation-independent mannose-6-phosphate receptor OS=Homo sapiens GN=IGF2R PE=1 SV=3	P08169	MPRI_BOVIN	2499	116	298	846	906	61	52	57	85.2459	265	6.11152e-26	Cation-independent mannose-6-phosphate receptor OS=Bos taurus GN=IGF2R PE=1 SV=2	Q07113	MPRI_MOUSE	2483	116	298	831	891	61	48	54	78.6885	247	1.56519e-23	Cation-independent mannose-6-phosphate receptor OS=Mus musculus GN=Igf2r PE=1 SV=1
GYY|c39476_g1	230	P56287	EI2BE_SCHPO	678	2	211	352	421	70	29	43	41.4286	163	6.16392e-13	Probable translation initiation factor eIF-2B subunit epsilon OS=Schizosaccharomyces pombe (strain 972 / ATCC 24843) GN=tif225 PE=1 SV=1	P87163	EI2BE_CANAL	732	2	208	367	435	69	25	42	36.2319	137	1.78958e-09	Translation initiation factor eIF-2B subunit epsilon OS=Candida albicans (strain SC5314 / ATCC MYA-2876) GN=GCD6 PE=3 SV=2	Q54RF3	EI2BE_DICDI	707	2	220	358	430	73	27	43	36.9863	126	4.0279e-08	Translation initiation factor eIF-2B subunit epsilon OS=Dictyostelium discoideum GN=eif2b5 PE=3 SV=1	P32501	EI2BE_YEAST	712	2	211	364
GYY|c33220_g1	270	Q9BYQ9	KRA48_HUMAN	185	183	266	1	28	28	27	27	96.4286	129	3.92558e-09	Keratin-associated protein 4-8 OS=Homo sapiens GN=KRTAP4-8 PE=2 SV=4	Q9BYQ6	KR411_HUMAN	195	183	257	1	25	25	24	25	96	122	3.43393e-08	Keratin-associated protein 4-11 OS=Homo sapiens GN=KRTAP4-11 PE=1 SV=2	Q9BYQ8	KRA49_HUMAN	210	183	266	1	28	28	25	26	89.2857	110	2.10025e-06	Keratin-associated protein 4-9 OS=Homo sapiens GN=KRTAP4-9 PE=2 SV=2	Q9BYQ7	KRA41_HUMAN	146	183	269	1
GYY|c26918_g1	248	P00519	ABL1_HUMAN	1130	38	247	559	628	70	70	70	100	290	9.17138e-30	Tyrosine-protein kinase ABL1 OS=Homo sapiens GN=ABL1 PE=1 SV=4	P00520	ABL1_MOUSE	1123	38	247	559	628	70	63	66	90	257	2.6639e-25	Tyrosine-protein kinase ABL1 OS=Mus musculus GN=Abl1 PE=1 SV=3
GYY|c23993_g1	253	Q7MZ85	TATB_PHOLL	147	5	154	1	50	50	46	48	92	165	2.45809e-14	Sec-independent protein translocase protein TatB OS=Photorhabdus luminescens subsp. laumondii (strain TT01) GN=tatB PE=3 SV=1	A1JIF6	TATB_YERE8	218	2	154	1	51	51	44	48	86.2745	162	1.02102e-13	Sec-independent protein translocase protein TatB OS=Yersinia enterocolitica serotype O:8 / biotype 1B (strain NCTC 13174 / 8081) GN=tatB PE=3 SV=1	P57048	TATB_SALTY	182	5	154	1	50	50	44	48	88	161	1.51455e-13	Sec-independent protein translocase protein TatB OS=Salmonella typhimurium (strain LT2 / SGSC1412 / ATCC 700720) GN=tatB PE=3 SV=2	Q5PKQ9	TATB_SALPA	182	5	154	1
GYY|c28615_g1	216	P30530	UFO_HUMAN	894	130	216	303	331	29	29	29	100	154	9.89263e-12	Tyrosine-protein kinase receptor UFO OS=Homo sapiens GN=AXL PE=1 SV=3	Q00993	UFO_MOUSE	888	130	216	297	325	29	24	27	82.7586	132	7.00566e-09	Tyrosine-protein kinase receptor UFO OS=Mus musculus GN=Axl PE=1 SV=2
GYY|c40940_g1	223	P54231	SOX2_SHEEP	320	119	205	292	320	29	24	26	82.7586	122	1.07218e-14	Transcription factor SOX-2 OS=Ovis aries GN=SOX2 PE=3 SV=1	P48431	SOX2_HUMAN	317	119	205	289	317	29	24	26	82.7586	122	1.07241e-14	Transcription factor SOX-2 OS=Homo sapiens GN=SOX2 PE=1 SV=1	P48432	SOX2_MOUSE	319	39	125	264	292	29	23	25	79.3103	111	1.5023e-12	Transcription factor SOX-2 OS=Mus musculus GN=Sox2 PE=1 SV=2	Q6NVN0	SOX2_XENTR	311	122	205	284
GYY|c36812_g1	283	Q9SG92	MES17_ARATH	276	49	231	215	275	61	30	39	49.1803	146	4.6518e-11	Methylesterase 17 OS=Arabidopsis thaliana GN=MES17 PE=1 SV=1	Q2V0W1	PPD_RAPSA	263	49	210	202	256	55	27	38	49.0909	140	2.4709e-10	Pheophorbidase OS=Raphanus sativus GN=PPD PE=1 SV=1	Q9FW03	MES11_ARATH	390	19	216	319	385	67	29	42	43.2836	142	3.89792e-10	Putative methylesterase 11, chloroplastic OS=Arabidopsis thaliana GN=MES11 PE=2 SV=1	F4IE65	MES13_ARATH	444	28	213	373
GYY|c25668_g1	304	Q09472	EP300_HUMAN	2414	95	193	508	540	33	30	32	90.9091	150	1.02868e-10	Histone acetyltransferase p300 OS=Homo sapiens GN=EP300 PE=1 SV=2	B2RWS6	EP300_MOUSE	2412	95	193	509	541	33	28	31	84.8485	142	9.66979e-10	Histone acetyltransferase p300 OS=Mus musculus GN=Ep300 PE=1 SV=2
GYY|c36910_g1	220	Q9Y5W8	SNX13_HUMAN	968	2	88	76	104	29	29	29	100	149	4.40462e-11	Sorting nexin-13 OS=Homo sapiens GN=SNX13 PE=1 SV=4	Q6PHS6	SNX13_MOUSE	957	2	88	76	104	29	29	29	100	147	7.12529e-11	Sorting nexin-13 OS=Mus musculus GN=Snx13 PE=2 SV=1
GYY|c33357_g1	247	P35049	TRYP_FUSOX	248	131	247	207	245	39	24	30	61.5385	124	3.09962e-08	Trypsin OS=Fusarium oxysporum PE=1 SV=1	P35035	TRY1_ANOGA	274	125	247	232	271	41	22	28	53.6585	110	3.46299e-06	Trypsin-1 OS=Anopheles gambiae GN=TRYP1 PE=2 SV=3	P24664	TRYP_SACER	227	128	247	182	224	44	26	31	59.0909	109	3.48407e-06	Trypsin OS=Saccharopolyspora erythraea PE=1 SV=1	P35036	TRY2_ANOGA	277	125	247	235
GYY|c27488_g1	273	B2U2Q4	DEF_SHIB3	169	1	258	1	86	86	86	86	100	434	6.46509e-54	Peptide deformylase OS=Shigella boydii serotype 18 (strain CDC 3083-94 / BS512) GN=def PE=3 SV=1	Q32B63	DEF_SHIDS	169	1	258	1	86	86	86	86	100	434	7.12833e-54	Peptide deformylase OS=Shigella dysenteriae serotype 1 (strain Sd197) GN=def PE=3 SV=1	Q31VZ0	DEF_SHIBS	169	1	258	1	86	86	86	86	100	434	7.12833e-54	Peptide deformylase OS=Shigella boydii serotype 4 (strain Sb227) GN=def PE=3 SV=1	B7LRQ3	DEF_ESCF3	169	1	258	1
GYY|c27318_g1	206	Q01561	NU5M_TRIRU	653	2	205	14	81	68	42	53	61.7647	169	6.3518e-14	NADH-ubiquinone oxidoreductase chain 5 OS=Trichophyton rubrum GN=ND5 PE=3 SV=2	P05510	NU5M_NEUCR	715	2	205	14	81	68	46	54	67.6471	169	7.07147e-14	NADH-ubiquinone oxidoreductase chain 5 OS=Neurospora crassa (strain ATCC 24698 / 74-OR23-1A / CBS 708.71 / DSM 1257 / FGSC 987) GN=ndh-5 PE=3 SV=2	Q35135	IEND3_NEUCR	533	2	205	14	81	68	46	54	67.6471	165	2.02646e-13	Probable intron-encoded endonuclease 3 OS=Neurospora crassa (strain ATCC 24698 / 74-OR23-1A / CBS 708.71 / DSM 1257 / FGSC 987) GN=NCU16010 PE=3 SV=2	Q35136	IEND4_NEUCR	545	2	205	14
GYY|c34322_g1	245	Q9P6L5	SLA2_SCHPO	1102	107	244	1052	1097	46	26	35	56.5217	130	1.62633e-08	Endocytosis protein end4 OS=Schizosaccharomyces pombe (strain 972 / ATCC 24843) GN=end4 PE=1 SV=2	P33338	SLA2_YEAST	968	107	244	919	962	46	24	34	52.1739	117	7.72604e-07	Protein SLA2 OS=Saccharomyces cerevisiae (strain ATCC 204508 / S288c) GN=SLA2 PE=1 SV=5
GYY|c27292_g1	284	Q8N122	RPTOR_HUMAN	1335	71	166	841	872	32	32	32	100	163	1.53621e-12	Regulatory-associated protein of mTOR OS=Homo sapiens GN=RPTOR PE=1 SV=1	Q8K4Q0	RPTOR_MOUSE	1335	71	166	841	872	32	29	32	90.625	155	1.38535e-11	Regulatory-associated protein of mTOR OS=Mus musculus GN=Rptor PE=1 SV=1
GYY|c40095_g1	211	Q4HXT6	PMP3_GIBZE	57	34	204	1	57	57	46	50	80.7018	228	1.26457e-24	Plasma membrane proteolipid 3 OS=Gibberella zeae (strain PH-1 / ATCC MYA-4620 / FGSC 9075 / NRRL 31084) GN=PMP3 PE=3 SV=2	Q6BVN0	PMP3_DEBHA	57	34	204	1	57	57	45	49	78.9474	207	1.99353e-21	Plasma membrane proteolipid 3 OS=Debaryomyces hansenii (strain ATCC 36239 / CBS 767 / JCM 1990 / NBRC 0083 / IGC 2968) GN=PMP3 PE=3 SV=1	Q871V2	PMP3_NEUCR	57	34	204	1	57	57	40	47	70.1754	207	2.0151e-21	Plasma membrane proteolipid 3 OS=Neurospora crassa (strain ATCC 24698 / 74-OR23-1A / CBS 708.71 / DSM 1257 / FGSC 987) GN=pmp-1 PE=3 SV=1	Q4WYA5	PMP3_ASPFU	57	34	204	1
GYY|c20060_g1	2938	Q3V300	KIF22_MOUSE	660	1291	2310	36	366	345	140	204	40.5797	610	5.02843e-66	Kinesin-like protein KIF22 OS=Mus musculus GN=Kif22 PE=2 SV=2	A8WFU8	KIF22_DANRE	634	1291	2307	18	348	346	141	204	40.7514	607	6.56388e-66	Kinesin-like protein KIF22 OS=Danio rerio GN=kif22 PE=2 SV=1	Q6P3R1	KIF22_XENTR	639	1291	2301	19	348	347	143	205	41.2104	605	1.3634e-65	Kinesin-like protein KIF22 OS=Xenopus tropicalis GN=kif22 PE=2 SV=1	Q5I0E8	KIF22_RAT	657	1291	2310	36
GYY|c33480_g1	210	B7M5P1	SUCC_ECO8A	388	2	208	132	200	69	69	69	100	360	5.32536e-41	Succinyl-CoA ligase [ADP-forming] subunit beta OS=Escherichia coli O8 (strain IAI1) GN=sucC PE=3 SV=1	Q0T6W6	SUCC_SHIF8	388	2	208	132	200	69	69	69	100	359	5.494e-41	Succinyl-CoA ligase [ADP-forming] subunit beta OS=Shigella flexneri serotype 5b (strain 8401) GN=sucC PE=3 SV=1	A9MJL9	SUCC_SALAR	388	2	208	132	200	69	69	69	100	359	5.66798e-41	Succinyl-CoA ligase [ADP-forming] subunit beta OS=Salmonella arizonae (strain ATCC BAA-731 / CDC346-86 / RSK2980) GN=sucC PE=3 SV=1	Q32IK3	SUCC_SHIDS	388	2	208	132
GYY|c13476_g1	1480	Q9FKT5	THOC3_ARATH	315	316	1359	13	296	349	120	172	34.384	471	1.56316e-52	THO complex subunit 3 OS=Arabidopsis thaliana GN=THO3 PE=1 SV=1	Q29RH4	THOC3_BOVIN	351	310	1359	48	331	350	106	168	30.2857	444	2.60396e-48	THO complex subunit 3 OS=Bos taurus GN=THOC3 PE=2 SV=1	Q8VE80	THOC3_MOUSE	351	310	1359	48	331	350	106	168	30.2857	444	3.29099e-48	THO complex subunit 3 OS=Mus musculus GN=Thoc3 PE=2 SV=1	Q96J01	THOC3_HUMAN	351	310	1359	48
GYY|c39020_g1	211	P48673	VIMB_CARAU	450	3	209	167	235	69	54	65	78.2609	266	9.71491e-28	Vimentin beta OS=Carassius auratus PE=2 SV=1	P48674	VIME_ONCMY	461	3	209	177	245	69	52	65	75.3623	258	1.57096e-26	Vimentin OS=Oncorhynchus mykiss GN=vim PE=2 SV=1	P24789	VIM1_XENLA	458	3	209	174	242	69	51	63	73.913	255	4.47053e-26	Vimentin-1/2 OS=Xenopus laevis GN=vim1 PE=2 SV=1	P24790	VIM4_XENLA	463	3	209	175
GYY|c40635_g1	292	O15263	DFB4A_HUMAN	64	154	291	16	61	46	43	43	93.4783	216	2.36175e-22	Beta-defensin 4A OS=Homo sapiens GN=DEFB4A PE=1 SV=1	Q9BDS9	DFB4A_MACMU	64	154	291	16	61	46	42	43	91.3043	214	5.51261e-22	Beta-defensin 4A OS=Macaca mulatta GN=DEFB4A PE=3 SV=1	Q9TT12	DFB4A_PANTR	64	154	291	16	61	46	42	42	91.3043	212	9.73248e-22	Beta-defensin 4A OS=Pan troglodytes GN=DEFB4A PE=3 SV=1	O62697	DEFB1_PIG	64	166	291	20
GYY|c40061_g1	206	Q9Y6Q9	NCOA3_HUMAN	1424	1	204	719	786	68	68	68	100	269	3.79905e-27	Nuclear receptor coactivator 3 OS=Homo sapiens GN=NCOA3 PE=1 SV=1	Q9EPU2	NCOA3_RAT	1082	10	204	421	485	65	51	56	78.4615	210	2.82143e-19	Nuclear receptor coactivator 3 (Fragment) OS=Rattus norvegicus GN=Ncoa3 PE=2 SV=1	O09000	NCOA3_MOUSE	1398	4	204	712	778	67	51	57	76.1194	207	8.99548e-19	Nuclear receptor coactivator 3 OS=Mus musculus GN=Ncoa3 PE=1 SV=2	O57539	NCOA3_XENLA	1391	7	204	719
GYY|c17057_g1	1268	O94424	T2FB_SCHPO	307	250	1044	27	252	267	103	142	38.5768	423	3.03817e-46	Transcription initiation factor IIF subunit beta OS=Schizosaccharomyces pombe (strain 972 / ATCC 24843) GN=tfg2 PE=1 SV=1	P41896	T2FB_YEAST	400	622	1053	216	358	146	56	86	38.3562	268	1.36919e-24	Transcription initiation factor IIF subunit beta OS=Saccharomyces cerevisiae (strain ATCC 204508 / S288c) GN=TFG2 PE=1 SV=2	Q03123	T2FB_XENLA	264	268	1044	20	254	260	68	120	26.1538	208	3.48983e-17	General transcription factor IIF subunit 2 OS=Xenopus laevis GN=gtf2f2 PE=2 SV=1	P41900	T2FB_DROME	277	265	1044	25
GYY|c23293_g1	244	P05414	GOX_SPIOL	369	2	244	62	142	81	79	80	97.5309	365	1.09454e-41	Peroxisomal (S)-2-hydroxy-acid oxidase OS=Spinacia oleracea PE=1 SV=1	Q6YT73	GLO5_ORYSJ	369	2	244	63	143	81	77	80	95.0617	357	1.46147e-40	Peroxisomal (S)-2-hydroxy-acid oxidase GLO5 OS=Oryza sativa subsp. japonica GN=GLO5 PE=2 SV=1	B8B7C5	GLO5_ORYSI	369	2	244	63	143	81	77	80	95.0617	357	1.46147e-40	Peroxisomal (S)-2-hydroxy-acid oxidase GLO5 OS=Oryza sativa subsp. indica GN=GLO5 PE=3 SV=1	Q9LRR9	GLO1_ARATH	367	2	244	62
GYY|c19678_g1	1422	Q8FTQ2	IF3_COREF	203	328	1005	4	202	230	63	102	27.3913	131	1.68182e-07	Translation initiation factor IF-3 OS=Corynebacterium efficiens (strain DSM 44549 / YS-314 / AJ 12310 / JCM 11189 / NBRC 100395) GN=infC PE=3 SV=2	B1ZGB8	IF3_METPB	173	571	873	38	137	104	36	53	34.6154	125	7.90299e-07	Translation initiation factor IF-3 OS=Methylobacterium populi (strain ATCC BAA-705 / NCIMB 13946 / BJ001) GN=infC PE=3 SV=1	Q8R5Y3	IF3_FUSNN	188	601	867	62	146	89	32	47	35.9551	125	1.01796e-06	Translation initiation factor IF-3 OS=Fusobacterium nucleatum subsp. nucleatum (strain ATCC 25586 / CIP 101130 / JCM 8532 / LMG 13131) GN=infC PE=3 SV=1	B7KV98	IF3_METC4	173	571	873	38
GYY|c5041_g1	507	Q9TUX8	NOS3_CANFA	1205	266	415	503	552	50	49	50	98	246	1.45387e-22	Nitric oxide synthase, endothelial OS=Canis familiaris GN=NOS3 PE=2 SV=1	P29474	NOS3_HUMAN	1203	266	415	501	550	50	49	50	98	246	1.50866e-22	Nitric oxide synthase, endothelial OS=Homo sapiens GN=NOS3 PE=1 SV=3	Q62600	NOS3_RAT	1202	266	415	500	549	50	49	50	98	245	1.67381e-22	Nitric oxide synthase, endothelial OS=Rattus norvegicus GN=Nos3 PE=1 SV=4	P70313	NOS3_MOUSE	1202	266	415	500
GYY|c18262_g1	2447	Q66HG8	RED_RAT	557	1892	2116	99	179	81	35	48	43.2099	161	5.35815e-10	Protein Red OS=Rattus norvegicus GN=Ik PE=1 SV=1	Q9Z1M8	RED_MOUSE	557	1892	2116	99	179	81	35	48	43.2099	161	5.40468e-10	Protein Red OS=Mus musculus GN=Ik PE=1 SV=2	Q5NVI3	RED_PONAB	557	1892	2116	99	179	81	35	48	43.2099	161	5.5467e-10	Protein Red OS=Pongo abelii GN=IK PE=2 SV=1	Q13123	RED_HUMAN	557	1892	2116	99
GYY|c19352_g1	2322	O14357	GPI1_SCHPO	653	1138	2271	274	624	389	122	194	31.3625	418	1.2049e-41	N-acetylglucosaminyl-phosphatidylinositol biosynthetic protein gpi1 OS=Schizosaccharomyces pombe (strain 972 / ATCC 24843) GN=gpi1 PE=2 SV=1	P53306	GPI1_YEAST	609	1132	2274	217	604	420	128	201	30.4762	364	6.59554e-35	Phosphatidylinositol N-acetylglucosaminyltransferase subunit GPI1 OS=Saccharomyces cerevisiae (strain ATCC 204508 / S288c) GN=GPI1 PE=1 SV=1	Q9QYT7	PIGQ_MOUSE	581	1633	2094	366	519	154	57	94	37.013	212	3.39681e-16	Phosphatidylinositol N-acetylglucosaminyltransferase subunit Q OS=Mus musculus GN=Pigq PE=2 SV=3	Q9BRB3	PIGQ_HUMAN	760	1642	2064	369
GYY|c34238_g1	212	Q5RCF3	CUL2_PONAB	745	65	184	1	40	40	40	40	100	214	6.19028e-20	Cullin-2 OS=Pongo abelii GN=CUL2 PE=2 SV=1	Q9D4H8	CUL2_MOUSE	745	65	184	1	40	40	40	40	100	214	6.19028e-20	Cullin-2 OS=Mus musculus GN=Cul2 PE=1 SV=2	Q13617	CUL2_HUMAN	745	65	184	1	40	40	40	40	100	214	6.19028e-20	Cullin-2 OS=Homo sapiens GN=CUL2 PE=1 SV=2
GYY|c24854_g1	225	Q6UGN0	GPD_HYPAT	427	2	187	356	417	62	39	50	62.9032	201	2.07034e-18	Glycerol-3-phosphate dehydrogenase [NAD(+)] OS=Hypocrea atroviridis GN=gld1 PE=3 SV=1	Q7Z8E7	GPD_COLGL	420	2	187	356	417	62	41	45	66.129	196	8.92977e-18	Glycerol-3-phosphate dehydrogenase [NAD(+)] OS=Colletotrichum gloeosporioides PE=2 SV=1	L7IGD3	GPD_MAGOY	433	2	187	361	422	62	36	46	58.0645	176	5.09207e-15	Glycerol-3-phosphate dehydrogenase [NAD(+)] OS=Magnaporthe oryzae (strain Y34) GN=OOU_Y34scaffold00217g6 PE=2 SV=1	P0CT11	GPD_MAGO7	433	2	187	361
GYY|c18522_g1	1349	Q9D0I8	MRT4_MOUSE	239	40	726	1	220	229	95	144	41.4847	414	1.83939e-45	mRNA turnover protein 4 homolog OS=Mus musculus GN=Mrto4 PE=2 SV=1	Q9USZ6	MRT4_SCHPO	241	40	696	1	222	222	93	138	41.8919	410	6.67804e-45	Ribosome assembly factor mrt4 OS=Schizosaccharomyces pombe (strain 972 / ATCC 24843) GN=mrt4 PE=3 SV=1	A4FV84	MRT4_BOVIN	239	40	690	1	208	217	93	136	42.8571	408	1.02664e-44	mRNA turnover protein 4 homolog OS=Bos taurus GN=MRTO4 PE=2 SV=1	Q9UKD2	MRT4_HUMAN	239	40	690	1
GYY|c549_g1	282	O65554	CIPK6_ARATH	441	1	219	367	438	73	47	55	64.3836	240	1.24929e-23	CBL-interacting serine/threonine-protein kinase 6 OS=Arabidopsis thaliana GN=CIPK6 PE=1 SV=1	Q6Z9F4	CIPK6_ORYSJ	451	1	213	368	439	72	42	54	58.3333	215	5.1396e-20	CBL-interacting protein kinase 6 OS=Oryza sativa subsp. japonica GN=CIPK6 PE=2 SV=1	Q9LWM4	CIPK5_ORYSJ	461	16	243	369	448	80	42	55	52.5	212	1.58741e-19	CBL-interacting protein kinase 5 OS=Oryza sativa subsp. japonica GN=CIPK5 PE=2 SV=1	Q60EY8	CIPKK_ORYSJ	466	34	249	380
GYY|c38358_g1	599	P36150	SUMT_YEAST	593	6	596	391	593	204	105	137	51.4706	507	7.83403e-59	Uroporphyrinogen-III C-methyltransferase OS=Saccharomyces cerevisiae (strain ATCC 204508 / S288c) GN=MET1 PE=1 SV=1	O74468	SUMT_SCHPO	496	78	596	324	495	173	92	119	53.1792	491	4.16118e-57	Probable uroporphyrinogen-III C-methyltransferase OS=Schizosaccharomyces pombe (strain 972 / ATCC 24843) GN=SPCC1739.06c PE=2 SV=1	Q58375	SUMT_METJA	242	120	578	74	228	156	60	90	38.4615	271	2.3524e-27	Uroporphyrinogen-III C-methyltransferase OS=Methanocaldococcus jannaschii (strain ATCC 43067 / DSM 2661 / JAL-1 / JCM 10045 / NBRC 100440) GN=cobA PE=3 SV=2	Q59294	HEM4_CLOJO	504	81	593	74
GYY|c28357_g1	283	Q8N2A0	CX062_HUMAN	174	7	276	75	164	90	54	57	60	234	7.17811e-24	Putative uncharacterized protein encoded by LINC00269 OS=Homo sapiens GN=LINC00269 PE=5 SV=1	Q8N976	YG039_HUMAN	141	55	276	7	80	74	47	52	63.5135	209	1.51572e-20	Putative uncharacterized protein FLJ38264 OS=Homo sapiens PE=5 SV=1	Q8WTZ3	YS049_HUMAN	238	55	279	116	190	75	45	47	60	202	5.02563e-19	Zinc finger protein ENSP00000375192 OS=Homo sapiens PE=2 SV=1	Q5JPI9	MET10_HUMAN	291	91	276	229
GYY|c19655_g1	1672	P14448	FIBA_CHICK	741	45	674	33	241	210	81	123	38.5714	389	1.22949e-38	Fibrinogen alpha chain OS=Gallus gallus GN=FGA PE=1 SV=4	P02672	FIBA_BOVIN	615	45	572	38	210	176	66	105	37.5	349	1.04612e-33	Fibrinogen alpha chain OS=Bos taurus GN=FGA PE=1 SV=5	P06399	FIBA_RAT	782	39	674	34	241	212	70	122	33.0189	340	2.94401e-32	Fibrinogen alpha chain OS=Rattus norvegicus GN=Fga PE=1 SV=3	P02671	FIBA_HUMAN	866	45	674	35
GYY|c24375_g1	251	A2QH21	EGLC_ASPNC	460	1	228	235	312	78	43	55	55.1282	244	2.48203e-24	Probable glucan endo-1,3-beta-glucosidase eglC OS=Aspergillus niger (strain CBS 513.88 / FGSC A1513) GN=eglC PE=3 SV=2	A1CD22	EGLC_ASPCL	453	1	216	235	308	74	42	50	56.7568	229	3.5773e-22	Probable glucan endo-1,3-beta-glucosidase eglC OS=Aspergillus clavatus (strain ATCC 1007 / CBS 513.65 / DSM 816 / NCTC 3887 / NRRL 1) GN=eglC PE=3 SV=1	Q2UUZ1	EGLC_ASPOR	463	1	231	235	313	79	39	53	49.3671	228	5.49136e-22	Probable glucan endo-1,3-beta-glucosidase eglC OS=Aspergillus oryzae (strain ATCC 42149 / RIB 40) GN=eglC PE=3 SV=1	Q4WG16	EGLC_ASPFU	446	1	216	235
GYY|c20846_g1	4356	Q29092	ENPL_PIG	804	2183	3499	332	755	442	190	289	42.9864	884	5.03325e-100	Endoplasmin OS=Sus scrofa GN=HSP90B1 PE=2 SV=3	P41148	ENPL_CANFA	804	2183	3499	332	755	442	190	289	42.9864	882	8.26204e-100	Endoplasmin OS=Canis familiaris GN=HSP90B1 PE=1 SV=1	Q95M18	ENPL_BOVIN	804	2183	3499	332	755	442	188	289	42.5339	877	3.68547e-99	Endoplasmin OS=Bos taurus GN=HSP90B1 PE=2 SV=1	P08110	ENPL_CHICK	795	2183	3499	331
GYY|c38397_g1	253	P53066	YGZ2_YEAST	181	8	235	60	132	77	34	50	44.1558	155	8.4478e-13	Ankyrin repeat-containing protein YGL242C OS=Saccharomyces cerevisiae (strain ATCC 204508 / S288c) GN=YGL242C PE=1 SV=1	Q9P7I0	YIT2_SCHPO	170	8	235	57	128	76	31	43	40.7895	139	1.14932e-10	Ankyrin repeat-containing protein C105.02c OS=Schizosaccharomyces pombe (strain 972 / ATCC 24843) GN=SPAC105.02c PE=3 SV=1
GYY|c30304_g1	315	Q92956	TNR14_HUMAN	283	134	226	154	184	31	31	31	100	165	1.47545e-13	Tumor necrosis factor receptor superfamily member 14 OS=Homo sapiens GN=TNFRSF14 PE=1 SV=3
GYY|c21447_g1	1506	Q6C2U0	HIS4_YARLI	264	236	1090	1	261	293	150	188	51.1945	724	3.7224e-90	1-(5-phosphoribosyl)-5-[(5-phosphoribosylamino)methylideneamino] imidazole-4-carboxamide isomerase OS=Yarrowia lipolytica (strain CLIB 122 / E 150) GN=HIS6 PE=3 SV=1	Q10184	HIS4_SCHPO	264	233	1096	5	258	288	142	188	49.3056	710	3.986e-88	1-(5-phosphoribosyl)-5-[(5-phosphoribosylamino)methylideneamino] imidazole-4-carboxamide isomerase OS=Schizosaccharomyces pombe (strain 972 / ATCC 24843) GN=SPAC3F10.09 PE=3 SV=1	Q7RXQ8	HIS4_NEUCR	257	236	1093	1	257	289	143	184	49.481	699	1.2267e-86	1-(5-phosphoribosyl)-5-[(5-phosphoribosylamino)methylideneamino] imidazole-4-carboxamide isomerase OS=Neurospora crassa (strain ATCC 24698 / 74-OR23-1A / CBS 708.71 / DSM 1257 / FGSC 987) GN=his-7 PE=3 SV=1	Q9HFV5	HIS4_CANAX	279	236	1102	1
GYY|c29020_g1	286	Q13315	ATM_HUMAN	3056	47	151	2032	2066	35	35	35	100	191	3.6162e-16	Serine-protein kinase ATM OS=Homo sapiens GN=ATM PE=1 SV=4	Q6PQD5	ATM_PIG	3057	47	151	2033	2067	35	34	34	97.1429	182	4.73191e-15	Serine-protein kinase ATM OS=Sus scrofa GN=ATM PE=3 SV=2	Q62388	ATM_MOUSE	3066	47	151	2038	2072	35	29	32	82.8571	158	7.75218e-12	Serine-protein kinase ATM OS=Mus musculus GN=Atm PE=1 SV=2
GYY|c7754_g1	431	P16000	ATP9_EMENI	143	1	366	1	115	125	81	94	64.8	137	6.97554e-10	ATP synthase subunit 9, mitochondrial OS=Emericella nidulans (strain FGSC A4 / ATCC 38163 / CBS 112.46 / NRRL 194 / M139) GN=atp9 PE=3 SV=2	P00842	ATP9_NEUCR	147	1	366	1	119	122	74	88	60.6557	123	5.25713e-08	ATP synthase subunit 9, mitochondrial OS=Neurospora crassa (strain ATCC 24698 / 74-OR23-1A / CBS 708.71 / DSM 1257 / FGSC 987) GN=oli PE=1 SV=1
GYY|c25259_g1	293	Q9SPB3	RL10_VITRI	220	2	289	115	210	96	83	90	86.4583	454	3.35591e-56	60S ribosomal protein L10 OS=Vitis riparia GN=RPL10 PE=2 SV=1	P93847	RL10_SOLME	219	2	289	115	210	96	86	88	89.5833	451	1.04925e-55	60S ribosomal protein L10 OS=Solanum melongena GN=RPL10 PE=2 SV=1	Q40592	RL10_TOBAC	150	2	289	44	139	96	85	87	88.5417	443	1.96901e-55	60S ribosomal protein L10 (Fragment) OS=Nicotiana tabacum GN=RPL10 PE=2 SV=1	O22431	RL10_PINTA	228	2	289	115
GYY|c29616_g1	258	P62302	RS13_SOYBN	151	3	242	1	80	80	78	78	97.5	406	4.55162e-50	40S ribosomal protein S13 OS=Glycine max GN=RPS13 PE=2 SV=1	P59224	RS132_ARATH	151	3	242	1	80	80	73	78	91.25	383	1.33247e-46	40S ribosomal protein S13-2 OS=Arabidopsis thaliana GN=RPS13B PE=2 SV=1	P46298	RS13_PEA	151	3	242	1	80	80	73	77	91.25	382	1.72832e-46	40S ribosomal protein S13 OS=Pisum sativum GN=RPS13 PE=2 SV=1	P59223	RS131_ARATH	151	3	242	1
GYY|c16429_g1	587	Q0CEF3	BGLL_ASPTN	736	2	262	649	736	88	47	62	53.4091	252	2.40757e-23	Probable beta-glucosidase L OS=Aspergillus terreus (strain NIH 2624 / FGSC A1156) GN=bglL PE=3 SV=1	Q5B9F2	BGLL_EMENI	737	2	262	650	737	88	47	63	53.4091	251	3.67318e-23	Probable beta-glucosidase L OS=Emericella nidulans (strain FGSC A4 / ATCC 38163 / CBS 112.46 / NRRL 194 / M139) GN=bglL PE=3 SV=1	A2QPK4	BGLD_ASPNC	754	2	271	664	753	90	42	64	46.6667	246	1.99458e-22	Probable beta-glucosidase D OS=Aspergillus niger (strain CBS 513.88 / FGSC A1513) GN=bglD PE=3 SV=2	Q4WGT3	BGLL_ASPFU	739	2	265	648
GYY|c30916_g1	211	Q2R1V8	GME2_ORYSJ	371	2	211	269	338	70	64	68	91.4286	350	1.19398e-39	GDP-mannose 3,5-epimerase 2 OS=Oryza sativa subsp. japonica GN=GME-2 PE=2 SV=2	A2Z7B3	GME1_ORYSI	378	2	211	276	345	70	62	67	88.5714	346	4.75231e-39	GDP-mannose 3,5-epimerase 1 OS=Oryza sativa subsp. indica GN=OsI_032456 PE=2 SV=1	A3C4S4	GME1_ORYSJ	378	2	211	276	345	70	62	67	88.5714	345	5.16311e-39	GDP-mannose 3,5-epimerase 1 OS=Oryza sativa subsp. japonica GN=GME-1 PE=1 SV=1	Q93VR3	GME_ARATH	377	2	211	275
GYY|c40308_g1	248	Q8H9D2	NQR_SOLTU	194	2	214	3	73	71	42	54	59.1549	222	3.69029e-22	NAD(P)H:quinone oxidoreductase OS=Solanum tuberosum PE=2 SV=1	Q9LK88	NQR_ARATH	196	2	205	10	77	68	38	56	55.8824	221	4.60263e-22	NADPH:quinone oxidoreductase OS=Arabidopsis thaliana GN=NQR PE=1 SV=1	Q941Z0	NQR1_ORYSJ	197	2	220	4	77	74	39	54	52.7027	202	2.51553e-19	Probable NADPH:quinone oxidoreductase 1 OS=Oryza sativa subsp. japonica GN=Os01g0953600 PE=2 SV=1	Q941Y8	NQR2_ORYSJ	203	5	205	9
GYY|c18344_g1	1357	Q6FWV2	ATP10_CANGA	273	283	567	174	270	97	37	53	38.1443	157	1.97234e-10	Mitochondrial ATPase complex subunit ATP10 OS=Candida glabrata (strain ATCC 2001 / CBS 138 / JCM 3761 / NBRC 0622 / NRRL Y-65) GN=ATP10 PE=3 SV=1	Q09836	ATP10_SCHPO	267	280	549	176	264	90	33	50	36.6667	146	4.22042e-09	Probable mitochondrial ATPase complex subunit atp10 OS=Schizosaccharomyces pombe (strain 972 / ATCC 24843) GN=atp10 PE=3 SV=1	Q757F3	ATP10_ASHGO	272	289	561	173	265	93	29	49	31.1828	133	2.24205e-07	Mitochondrial ATPase complex subunit ATP10 OS=Ashbya gossypii (strain ATCC 10895 / CBS 109.51 / FGSC 9923 / NRRL Y-1056) GN=ATP10 PE=3 SV=2
GYY|c29557_g1	308	P12931	SRC_HUMAN	536	2	208	1	69	69	69	69	100	309	5.97395e-33	Proto-oncogene tyrosine-protein kinase Src OS=Homo sapiens GN=SRC PE=1 SV=3	P05480	SRC_MOUSE	541	2	208	1	68	69	65	66	94.2029	286	1.27856e-29	Neuronal proto-oncogene tyrosine-protein kinase Src OS=Mus musculus GN=Src PE=1 SV=4	Q9WUD9	SRC_RAT	536	2	208	1	69	70	66	67	94.2857	277	2.52886e-28	Proto-oncogene tyrosine-protein kinase Src OS=Rattus norvegicus GN=Src PE=1 SV=4	P00523	SRC_CHICK	533	2	208	1
GYY|c21942_g1	4696	F1Q4S1	ATP9B_DANRE	1125	2431	4107	568	1123	559	352	434	62.9696	1862	0	Probable phospholipid-transporting ATPase IIB OS=Danio rerio GN=atp9b PE=3 SV=1	A1A4J6	ATP9B_BOVIN	1136	2401	4107	552	1134	586	351	440	59.8976	1842	0	Probable phospholipid-transporting ATPase IIB OS=Bos taurus GN=ATP9B PE=2 SV=1	O43861	ATP9B_HUMAN	1147	2401	4107	551	1145	598	356	443	59.5318	1837	0	Probable phospholipid-transporting ATPase IIB OS=Homo sapiens GN=ATP9B PE=2 SV=4	P98195	ATP9B_MOUSE	1146	2401	4107	550
GYY|c18823_g1	1953	Q05521	DPP1_YEAST	289	695	1051	114	228	130	54	69	41.5385	206	2.35301e-16	Diacylglycerol pyrophosphate phosphatase 1 OS=Saccharomyces cerevisiae (strain ATCC 204508 / S288c) GN=DPP1 PE=1 SV=1	Q9UUA6	DPP1_SCHPO	279	695	1051	107	221	127	49	68	38.5827	193	9.18199e-15	Probable diacylglycerol pyrophosphate phosphatase 1 OS=Schizosaccharomyces pombe (strain 972 / ATCC 24843) GN=dpp1 PE=3 SV=1	Q8LFD1	LPP3_ARATH	364	689	1123	162	299	150	60	87	40	186	1.65775e-13	Putative lipid phosphate phosphatase 3, chloroplastic OS=Arabidopsis thaliana GN=LPP3 PE=2 SV=1	Q6GQ62	PPC1B_XENLA	226	695	1114	63
GYY|c21405_g1	2518	Q09799	KRI1_SCHPO	598	593	2002	162	571	478	154	254	32.2176	350	4.5516e-43	Protein kri1 OS=Schizosaccharomyces pombe (strain 972 / ATCC 24843) GN=kri1 PE=1 SV=1	Q8VDQ9	KRI1_MOUSE	704	593	1999	118	564	498	162	235	32.5301	354	5.22444e-37	Protein KRI1 homolog OS=Mus musculus GN=Kri1 PE=1 SV=3	Q0V8M0	KRI1_BOVIN	705	593	2023	103	561	506	162	244	32.0158	338	1.59693e-35	Protein KRI1 homolog OS=Bos taurus GN=KRI1 PE=2 SV=3	Q8N9T8	KRI1_HUMAN	703	593	2002	111
GYY|c3707_g2	231	Q8KM02	SLYA_PHOLL	143	18	230	73	143	71	70	70	98.5915	346	2.5977e-41	Transcriptional regulator SlyA OS=Photorhabdus luminescens subsp. laumondii (strain TT01) GN=slyA PE=3 SV=1	Q1C786	SLYA_YERPA	143	18	230	73	143	71	50	60	70.4225	252	3.64243e-27	Transcriptional regulator SlyA OS=Yersinia pestis bv. Antiqua (strain Antiqua) GN=slyA PE=3 SV=1	B1JJ73	SLYA_YERPY	143	18	230	73	143	71	50	60	70.4225	251	4.1418e-27	Transcriptional regulator SlyA OS=Yersinia pseudotuberculosis serotype O:3 (strain YPIII) GN=slyA PE=1 SV=1	P69989	SLYA_YERPS	143	18	230	73
GYY|c14697_g1	428	Q6P3W6	NBPFA_HUMAN	841	134	235	60	93	34	34	34	100	166	1.63485e-12	Neuroblastoma breakpoint family member 10 OS=Homo sapiens GN=NBPF10 PE=2 SV=2	Q8N660	NBPFF_HUMAN	670	134	235	60	93	34	34	34	100	165	1.74651e-12	Neuroblastoma breakpoint family member 15 OS=Homo sapiens GN=NBPF15 PE=2 SV=2	Q86T75	NBPFB_HUMAN	865	134	235	60	93	34	34	34	100	166	1.75266e-12	Neuroblastoma breakpoint family member 11 OS=Homo sapiens GN=NBPF11 PE=2 SV=3	Q3BBV1	NBPFK_HUMAN	942	134	235	60
GYY|c24816_g1	261	Q9UVR2	UBC1_MAGO7	147	3	260	10	95	86	83	86	96.5116	457	9.9724e-58	Ubiquitin-conjugating enzyme E2-16 kDa OS=Magnaporthe oryzae (strain 70-15 / ATCC MYA-4617 / FGSC 8958) GN=UBC1 PE=3 SV=2	O74196	UBC1_COLGL	147	3	260	10	95	86	83	85	96.5116	454	2.83269e-57	Ubiquitin-conjugating enzyme E2-16 kDa OS=Colletotrichum gloeosporioides GN=UBC1 PE=2 SV=1	P46595	UBC4_SCHPO	147	3	260	10	95	86	80	85	93.0233	444	6.77639e-56	Ubiquitin-conjugating enzyme E2 4 OS=Schizosaccharomyces pombe (strain 972 / ATCC 24843) GN=ubc4 PE=1 SV=1	P15732	UBC5_YEAST	148	3	260	11
GYY|c9290_g1	332	P54855	UDB15_HUMAN	530	72	299	363	438	76	73	75	96.0526	406	3.22436e-46	UDP-glucuronosyltransferase 2B15 OS=Homo sapiens GN=UGT2B15 PE=1 SV=3	O75795	UDB17_HUMAN	530	72	299	363	438	76	72	75	94.7368	405	4.98122e-46	UDP-glucuronosyltransferase 2B17 OS=Homo sapiens GN=UGT2B17 PE=1 SV=1	O77649	UDB20_MACFA	530	72	299	363	438	76	69	73	90.7895	391	4.06376e-44	UDP-glucuronosyltransferase 2B20 OS=Macaca fascicularis GN=UGT2B20 PE=1 SV=1	P06133	UD2B4_HUMAN	528	72	332	357
GYY|c2034_g1	267	P93004	PIP27_ARATH	280	1	153	10	60	51	44	48	86.2745	243	1.44164e-24	Aquaporin PIP2-7 OS=Arabidopsis thaliana GN=PIP2-7 PE=1 SV=2	Q9ZVX8	PIP28_ARATH	278	1	159	6	58	53	44	49	83.0189	241	2.32224e-24	Probable aquaporin PIP2-8 OS=Arabidopsis thaliana GN=PIP2-8 PE=1 SV=1	P42767	PIP1_ATRCA	282	1	150	13	62	50	41	45	82	232	4.83024e-23	Aquaporin PIP-type OS=Atriplex canescens PE=2 SV=1	Q7XLR1	PIP26_ORYSJ	282	1	150	11
GYY|c40786_g1	223	P42894	ENO_NEOFR	436	3	221	202	274	73	61	67	83.5616	331	1.12085e-36	Enolase OS=Neocallimastix frontalis PE=3 SV=1	O74286	ENO_CUNEL	436	3	221	202	274	73	61	66	83.5616	326	6.48236e-36	Enolase (Fragment) OS=Cunninghamella elegans PE=2 SV=1	Q27527	ENO_CAEEL	434	3	221	201	273	73	58	66	79.4521	314	2.78195e-34	Enolase OS=Caenorhabditis elegans GN=enol-1 PE=1 SV=3	Q27655	ENO_FASHE	431	3	221	200
GYY|c18483_g1	2682	Q9ZV53	ATL49_ARATH	423	1857	2000	126	171	48	27	36	56.25	164	2.18097e-10	Putative RING-H2 finger protein ATL49 OS=Arabidopsis thaliana GN=ATL49 PE=3 SV=1	Q06003	GOLI_DROME	461	1857	2039	303	359	61	27	41	44.2623	156	1.80001e-09	Protein goliath OS=Drosophila melanogaster GN=gol PE=2 SV=3	Q69U49	RMR2_ORYSJ	461	1809	2003	220	282	65	28	41	43.0769	154	3.73814e-09	Receptor homology region, transmembrane domain- and RING domain-containing protein 2 OS=Oryza sativa subsp. japonica GN=RMR1 PE=2 SV=2	Q8SV35	Y733_ENCCU	305	1767	1991	233
GYY|c15027_g1	3280	E9Q5G3	KIF23_MOUSE	953	1083	2444	23	440	467	172	242	36.8308	632	3.87921e-67	Kinesin-like protein KIF23 OS=Mus musculus GN=Kif23 PE=1 SV=1	Q02241	KIF23_HUMAN	960	1083	2444	23	440	474	172	241	36.2869	630	9.41373e-67	Kinesin-like protein KIF23 OS=Homo sapiens GN=KIF23 PE=1 SV=3	O95235	KI20A_HUMAN	890	1092	2441	63	508	504	174	253	34.5238	617	2.0056e-65	Kinesin-like protein KIF20A OS=Homo sapiens GN=KIF20A PE=1 SV=1	Q29RT6	KI20A_BOVIN	888	1092	2441	62
GYY|c20528_g1	3772	O43093	KINH_SYNRA	935	614	3493	2	928	970	549	702	56.5979	2538	0	Kinesin heavy chain OS=Syncephalastrum racemosum PE=2 SV=1	Q86Z98	KINH_GIBMO	931	605	3493	3	930	993	521	686	52.4673	2266	0	Kinesin heavy chain OS=Gibberella moniliformis GN=KLP1 PE=3 SV=1	P48467	KINH_NEUCR	928	605	3493	4	927	991	510	670	51.4632	2137	0	Kinesin heavy chain OS=Neurospora crassa (strain ATCC 24698 / 74-OR23-1A / CBS 708.71 / DSM 1257 / FGSC 987) GN=kin PE=1 SV=2	Q86ZC1	KINH_BOTFU	880	776	3490	1
GYY|c19232_g1	1765	Q54X16	GID8_DICDI	228	906	1604	1	219	233	115	163	49.3562	598	3.62898e-71	Glucose-induced degradation protein 8 homolog OS=Dictyostelium discoideum GN=DDB_G0279265 PE=3 SV=2	A7SWD3	GID8_NEMVE	225	906	1565	7	213	221	90	142	40.724	468	2.11493e-52	Glucose-induced degradation protein 8 homolog OS=Nematostella vectensis GN=v1g247787 PE=3 SV=1	Q9NWU2	GID8_HUMAN	228	906	1565	10	216	221	91	144	41.1765	427	1.19991e-46	Glucose-induced degradation protein 8 homolog OS=Homo sapiens GN=GID8 PE=1 SV=1	Q9D7M1	GID8_MOUSE	228	906	1565	10
GYY|c40509_g1	206	P77499	SUFC_ECOLI	248	2	205	35	102	68	68	68	100	356	1.1023e-41	Probable ATP-dependent transporter SufC OS=Escherichia coli (strain K12) GN=sufC PE=1 SV=1	Q9CAF5	AB6I_ARATH	338	2	202	128	194	67	43	51	64.1791	227	1.22465e-22	ABC transporter I family member 6, chloroplastic OS=Arabidopsis thaliana GN=ABCI6 PE=1 SV=1	Q55791	Y075_SYNY3	256	2	202	40	106	67	42	52	62.6866	224	2.14161e-22	Probable ATP-dependent transporter slr0075 OS=Synechocystis sp. (strain PCC 6803 / Kazusa) GN=slr0075 PE=3 SV=1	P48255	ABCX_CYAPA	259	2	205	42
GYY|c11884_g1	315	P0CG83	UBIQP_HORVU	171	1	315	20	124	105	105	105	100	528	6.65011e-68	Polyubiquitin (Fragment) OS=Hordeum vulgare PE=2 SV=1	P0CH33	UBQ11_ARATH	229	1	315	2	106	105	105	105	100	528	4.97019e-67	Polyubiquitin 11 OS=Arabidopsis thaliana GN=UBQ11 PE=1 SV=1	Q3E7K8	UBQ12_ARATH	230	1	315	78	182	105	104	105	99.0476	524	1.58338e-66	Polyubiquitin 12 OS=Arabidopsis thaliana GN=UBQ12 PE=3 SV=1	P69315	UBIQP_LINUS	305	1	315	119
GYY|c38037_g1	872	Q6D6Y7	ABDH_PECAS	474	32	871	6	285	281	134	177	47.6868	636	2.67142e-77	Gamma-aminobutyraldehyde dehydrogenase OS=Pectobacterium atrosepticum (strain SCRI 1043 / ATCC BAA-672) GN=prr PE=3 SV=1	C6DD82	ABDH_PECCP	474	32	871	6	285	281	136	175	48.3986	631	1.61815e-76	Gamma-aminobutyraldehyde dehydrogenase OS=Pectobacterium carotovorum subsp. carotovorum (strain PC1) GN=prr PE=3 SV=1	A8GHZ8	ABDH_SERP5	474	32	871	6	285	281	134	178	47.6868	630	1.93949e-76	Gamma-aminobutyraldehyde dehydrogenase OS=Serratia proteamaculans (strain 568) GN=prr PE=3 SV=1	A9MYQ4	ABDH_SALPB	474	32	871	6
GYY|c21629_g1	3612	O74402	HSP78_SCHPO	803	313	2034	241	802	575	318	425	55.3043	1631	0	Heat shock protein 78, mitochondrial OS=Schizosaccharomyces pombe (strain 972 / ATCC 24843) GN=hsp78 PE=3 SV=1	P33416	HSP78_YEAST	811	343	2037	243	797	565	314	424	55.5752	1607	0	Heat shock protein 78, mitochondrial OS=Saccharomyces cerevisiae (strain ATCC 204508 / S288c) GN=HSP78 PE=1 SV=2	Q96UX5	HSP78_CANAL	812	373	2034	235	781	555	301	415	54.2342	1563	0	Heat shock protein 78, mitochondrial OS=Candida albicans (strain SC5314 / ATCC MYA-2876) GN=HSP78 PE=3 SV=1	Q98G96	CLPB_RHILO	868	364	2034	309
GYY|c33060_g1	243	Q8LA16	ALFL7_ARATH	252	3	242	12	91	80	65	74	81.25	267	2.23534e-28	PHD finger protein ALFIN-LIKE 7 OS=Arabidopsis thaliana GN=AL7 PE=1 SV=1	Q8S8M9	ALFL6_ARATH	256	3	242	12	91	80	65	73	81.25	263	8.7758e-28	PHD finger protein ALFIN-LIKE 6 OS=Arabidopsis thaliana GN=AL6 PE=2 SV=1	Q5XEM9	ALFL5_ARATH	260	3	242	13	92	80	64	77	80	263	1.17361e-27	PHD finger protein ALFIN-LIKE 5 OS=Arabidopsis thaliana GN=AL5 PE=2 SV=1	Q9M2B4	ALFL3_ARATH	250	3	242	13
GYY|c18282_g1	1394	Q7SCY7	SYM1_NEUCR	172	520	798	83	172	93	32	55	34.4086	156	1.01676e-10	Protein sym-1 OS=Neurospora crassa (strain ATCC 24698 / 74-OR23-1A / CBS 708.71 / DSM 1257 / FGSC 987) GN=sym-1 PE=3 SV=2	Q4IPX8	SYM1_GIBZE	175	520	786	90	175	89	32	50	35.9551	151	3.73158e-10	Protein SYM1 OS=Gibberella zeae (strain PH-1 / ATCC MYA-4620 / FGSC 9075 / NRRL 31084) GN=SYM1 PE=3 SV=1	P0CQ38	SYM1_CRYNJ	190	508	852	65	179	115	36	59	31.3043	146	1.71047e-09	Protein SYM1 OS=Cryptococcus neoformans var. neoformans serotype D (strain JEC21 / ATCC MYA-565) GN=SYM1 PE=3 SV=1	P0CQ39	SYM1_CRYNB	190	508	852	65
GYY|c34601_g1	330	P17407	21KD_DAUCA	193	2	202	28	94	67	40	50	59.7015	213	1.76269e-20	21 kDa protein OS=Daucus carota PE=2 SV=1
GYY|c24462_g1	640	P0ACF3	DBHA_SHIFL	90	14	283	1	90	90	76	82	84.4444	392	1.14727e-46	DNA-binding protein HU-alpha OS=Shigella flexneri GN=hupA PE=3 SV=1	E0J6W8	DBHA_ECOLW	90	14	283	1	90	90	76	82	84.4444	392	1.14727e-46	DNA-binding protein HU-alpha OS=Escherichia coli (strain ATCC 9637 / CCM 2024 / DSM 1116 / NCIMB 8666 / NRRL B-766 / W) GN=hupA PE=1 SV=1	P0ACF0	DBHA_ECOLI	90	14	283	1	90	90	76	82	84.4444	392	1.14727e-46	DNA-binding protein HU-alpha OS=Escherichia coli (strain K12) GN=hupA PE=1 SV=1	P0ACF1	DBHA_ECOL6	90	14	283	1
GYY|c23825_g1	239	P0C0J8	P46_MYCHJ	416	6	224	1	82	82	38	53	46.3415	157	2.12046e-12	46 kDa surface antigen OS=Mycoplasma hyopneumoniae (strain J / ATCC 25934 / NCTC 10110) GN=p46 PE=1 SV=1	P0C0J7	P46_MYCH2	416	6	224	1	82	82	38	53	46.3415	157	2.12046e-12	46 kDa surface antigen OS=Mycoplasma hyopneumoniae (strain 232) GN=p46 PE=3 SV=1
GYY|c27951_g1	299	Q9SA52	CP41B_ARATH	378	2	298	130	228	99	88	93	88.8889	491	7.98393e-60	Chloroplast stem-loop binding protein of 41 kDa b, chloroplastic OS=Arabidopsis thaliana GN=CSP41B PE=1 SV=1	Q9LYA9	CP41A_ARATH	406	5	298	158	254	100	39	56	39	176	9.73836e-15	Chloroplast stem-loop binding protein of 41 kDa a, chloroplastic OS=Arabidopsis thaliana GN=CSP41A PE=1 SV=1
GYY|c17027_g1	1801	P47165	XPT1_YEAST	209	687	1169	50	205	170	90	115	52.9412	419	8.63869e-46	Xanthine phosphoribosyltransferase 1 OS=Saccharomyces cerevisiae (strain ATCC 204508 / S288c) GN=XPT1 PE=1 SV=1	O13917	HPRT_SCHPO	206	687	1166	48	199	163	89	102	54.6012	393	2.68317e-42	Hypoxanthine-guanine phosphoribosyltransferase OS=Schizosaccharomyces pombe (strain 972 / ATCC 24843) GN=hpt1 PE=3 SV=1	Q04178	HPRT_YEAST	221	687	1163	48	205	170	83	104	48.8235	341	5.24443e-35	Hypoxanthine-guanine phosphoribosyltransferase OS=Saccharomyces cerevisiae (strain ATCC 204508 / S288c) GN=HPT1 PE=1 SV=1
GYY|c40112_g1	444	P01097	ATIF_YEAST	85	141	428	2	83	96	36	59	37.5	149	9.44371e-12	ATPase inhibitor, mitochondrial OS=Saccharomyces cerevisiae (strain ATCC 204508 / S288c) GN=INH1 PE=1 SV=2	P09940	ATIF_CYBJA	63	141	326	2	61	62	31	44	50	146	1.50792e-11	ATPase inhibitor, mitochondrial OS=Cyberlindnera jadinii PE=1 SV=1	P01098	STF1_YEAST	86	141	371	19	84	77	25	44	32.4675	112	1.01294e-06	ATPase-stabilizing factor 9 kDa, mitochondrial OS=Saccharomyces cerevisiae (strain ATCC 204508 / S288c) GN=STF1 PE=1 SV=2
GYY|c19410_g1	2156	P46957	DPOD2_YEAST	487	165	1067	31	323	313	108	167	34.5048	414	3.58466e-42	DNA polymerase delta small subunit OS=Saccharomyces cerevisiae (strain ATCC 204508 / S288c) GN=POL31 PE=1 SV=1	O48520	DPOD2_ARATH	440	141	1100	9	311	322	110	171	34.1615	405	2.35573e-41	DNA polymerase delta small subunit OS=Arabidopsis thaliana GN=POLD2 PE=2 SV=2	P87324	DPOD2_SCHPO	462	213	1133	23	336	324	117	175	36.1111	401	1.42296e-40	DNA polymerase subunit delta-2 OS=Schizosaccharomyces pombe (strain 972 / ATCC 24843) GN=cdc1 PE=1 SV=1	Q9LRE5	DPOD2_ORYSJ	429	222	1127	24
GYY|c30479_g1	293	Q5R822	NUP93_PONAB	819	165	293	267	309	43	43	43	100	238	1.33215e-22	Nuclear pore complex protein Nup93 OS=Pongo abelii GN=NUP93 PE=2 SV=2	Q8N1F7	NUP93_HUMAN	819	165	293	267	309	43	43	43	100	238	1.33215e-22	Nuclear pore complex protein Nup93 OS=Homo sapiens GN=NUP93 PE=1 SV=2	A5PJZ5	NUP93_BOVIN	819	165	293	267	309	43	43	43	100	238	1.33215e-22	Nuclear pore complex protein Nup93 OS=Bos taurus GN=NUP93 PE=2 SV=1	Q66HC5	NUP93_RAT	819	165	293	267
GYY|c28689_g1	265	Q8GYL5	RS253_ARATH	108	3	101	37	69	33	32	33	96.9697	167	7.22041e-15	40S ribosomal protein S25-3 OS=Arabidopsis thaliana GN=RPS25D PE=3 SV=2	Q9SIW5	RS251_ARATH	109	3	101	37	69	33	31	33	93.9394	165	1.55997e-14	40S ribosomal protein S25-1 OS=Arabidopsis thaliana GN=RPS25A PE=3 SV=3	Q9T029	RS254_ARATH	108	3	101	37	69	33	31	33	93.9394	164	1.94664e-14	40S ribosomal protein S25-4 OS=Arabidopsis thaliana GN=RPS25E PE=2 SV=1	P46301	RS25_SOLLC	108	3	101	37
GYY|c13221_g2	317	O13672	RL8_SCHPO	259	104	316	24	94	71	48	60	67.6056	277	2.35615e-29	60S ribosomal protein L8 OS=Schizosaccharomyces pombe (strain 972 / ATCC 24843) GN=rpl8 PE=1 SV=3	P29453	RL8B_YEAST	256	104	316	24	94	71	45	56	63.3803	263	2.16402e-27	60S ribosomal protein L8-B OS=Saccharomyces cerevisiae (strain ATCC 204508 / S288c) GN=RPL8B PE=1 SV=3	P17076	RL8A_YEAST	256	104	316	24	94	71	44	56	61.9718	260	7.4304e-27	60S ribosomal protein L8-A OS=Saccharomyces cerevisiae (strain ATCC 204508 / S288c) GN=RPL8A PE=1 SV=4	O57592	RL7A_TAKRU	266	104	313	29
GYY|c14850_g1	2902	Q9UT19	METE_SCHPO	764	119	2422	1	763	774	436	554	56.3307	2233	0	Probable 5-methyltetrahydropteroyltriglutamate--homocysteine methyltransferase OS=Schizosaccharomyces pombe (strain 972 / ATCC 24843) GN=met26 PE=1 SV=1	P82610	METE_CANAL	767	119	2422	1	767	780	427	539	54.7436	2128	0	5-methyltetrahydropteroyltriglutamate--homocysteine methyltransferase OS=Candida albicans (strain SC5314 / ATCC MYA-2876) GN=MET6 PE=1 SV=2	P05694	METE_YEAST	767	119	2428	1	767	778	412	527	52.9563	2074	0	5-methyltetrahydropteroyltriglutamate--homocysteine methyltransferase OS=Saccharomyces cerevisiae (strain ATCC 204508 / S288c) GN=MET6 PE=1 SV=4	Q2S338	METE_SALRD	769	119	2416	1
GYY|c23652_g1	263	Q8NET4	RGAG1_HUMAN	1388	1	261	492	578	87	87	87	100	399	2.55807e-44	Retrotransposon gag domain-containing protein 1 OS=Homo sapiens GN=RGAG1 PE=1 SV=1	Q32KG4	RGAG1_MOUSE	1339	1	261	496	582	87	50	58	57.4713	185	1.23798e-15	Retrotransposon gag domain-containing protein 1 OS=Mus musculus GN=Rgag1 PE=2 SV=1
GYY|c24063_g1	217	P38090	AGP2_YEAST	596	1	213	380	450	71	27	51	38.0282	163	5.09253e-13	General amino acid permease AGP2 OS=Saccharomyces cerevisiae (strain ATCC 204508 / S288c) GN=AGP2 PE=1 SV=1	P32487	LYP1_YEAST	611	4	213	396	465	70	29	47	41.4286	161	7.43895e-13	Lysine-specific permease OS=Saccharomyces cerevisiae (strain ATCC 204508 / S288c) GN=LYP1 PE=1 SV=2	P04817	CAN1_YEAST	590	1	201	373	439	67	30	45	44.7761	158	1.82371e-12	Arginine permease OS=Saccharomyces cerevisiae (strain ATCC 204508 / S288c) GN=CAN1 PE=1 SV=2	Q9C0V0	YQD2_SCHPO	505	13	201	313
GYY|c35483_g1	263	Q5VW36	FOCAD_HUMAN	1801	103	240	1255	1299	46	30	39	65.2174	147	1.34613e-10	Focadhesin OS=Homo sapiens GN=FOCAD PE=1 SV=1	A2AKG8	FOCAD_MOUSE	1798	103	243	1252	1297	47	27	36	57.4468	128	4.91707e-08	Focadhesin OS=Mus musculus GN=Focad PE=2 SV=1
GYY|c13873_g1	1023	Q9FG33	LRKS5_ARATH	652	246	1013	8	261	275	73	127	26.5455	184	1.22156e-13	Probable L-type lectin-domain containing receptor kinase S.5 OS=Arabidopsis thaliana GN=LECRKS5 PE=2 SV=1	Q39529	LEC2_CLAKE	290	255	1010	20	272	269	77	118	28.6245	170	2.37776e-12	Agglutinin-2 OS=Cladrastis kentukea PE=1 SV=1	P93535	LECS_STYJP	292	255	1004	28	270	264	77	114	29.1667	164	1.82665e-11	Seed lectin OS=Styphnolobium japonicum PE=2 SV=1	P02874	LEC_ONOVI	236	255	806	49
GYY|c19941_g1	1553	P0CB99	NDUA5_PONAB	116	790	1167	4	112	126	46	63	36.5079	135	3.53678e-08	NADH dehydrogenase [ubiquinone] 1 alpha subcomplex subunit 5 OS=Pongo abelii GN=NDUFA5 PE=3 SV=1	Q0MQA2	NDUA5_PANTR	116	790	1161	3	112	124	45	61	36.2903	132	8.07061e-08	NADH dehydrogenase [ubiquinone] 1 alpha subcomplex subunit 5 OS=Pan troglodytes GN=NDUFA5 PE=3 SV=3	Q16718	NDUA5_HUMAN	116	790	1161	3	112	124	45	61	36.2903	132	8.07061e-08	NADH dehydrogenase [ubiquinone] 1 alpha subcomplex subunit 5 OS=Homo sapiens GN=NDUFA5 PE=1 SV=3	Q0MQA1	NDUA5_GORGO	116	790	1161	3
GYY|c37458_g1	236	Q84WQ5	CBSX5_ARATH	391	19	234	317	388	72	32	47	44.4444	164	2.38682e-13	CBS domain-containing protein CBSX5 OS=Arabidopsis thaliana GN=CBSX5 PE=2 SV=2	Q8GZA4	CBSX6_ARATH	425	43	183	351	399	49	26	37	53.0612	131	6.85922e-09	CBS domain-containing protein CBSX6 OS=Arabidopsis thaliana GN=CBSX6 PE=1 SV=1
GYY|c29903_g1	239	Q9MF82	RT07_BETVU	148	3	98	117	148	32	25	29	78.125	138	1.38503e-10	Ribosomal protein S7, mitochondrial OS=Beta vulgaris GN=RPS7 PE=2 SV=2	Q01902	RT07_WHEAT	148	3	98	117	148	32	24	29	75	136	2.13355e-10	Ribosomal protein S7, mitochondrial OS=Triticum aestivum GN=RPS7 PE=3 SV=1	P92557	RT07_ARATH	148	3	98	117	148	32	23	28	71.875	129	1.99553e-09	Ribosomal protein S7, mitochondrial OS=Arabidopsis thaliana GN=RPS7 PE=2 SV=1	P26867	RT07_MARPO	230	3	98	199
GYY|c14580_g1	3205	Q5A4X5	SKN7_CANAL	559	1538	2005	402	548	156	65	87	41.6667	303	3.50119e-27	Transcription factor SKN7 OS=Candida albicans (strain SC5314 / ATCC MYA-2876) GN=SKN7 PE=3 SV=1	P38889	SKN7_YEAST	622	956	1312	85	193	119	60	73	50.4202	280	4.78122e-24	Transcription factor SKN7 OS=Saccharomyces cerevisiae (strain ATCC 204508 / S288c) GN=SKN7 PE=1 SV=1	O14283	PRR1_SCHPO	539	1610	1939	364	470	110	50	73	45.4545	274	1.28564e-23	Transcription factor prr1 OS=Schizosaccharomyces pombe (strain 972 / ATCC 24843) GN=prr1 PE=1 SV=2	O80982	HSFA2_ARATH	345	941	1297	38
GYY|c39875_g1	503	P10978	POLX_TOBAC	1328	3	503	956	1127	173	60	98	34.6821	255	8.71923e-24	Retrovirus-related Pol polyprotein from transposon TNT 1-94 OS=Nicotiana tabacum PE=2 SV=1	P04146	COPIA_DROME	1409	3	503	1034	1197	172	56	89	32.5581	190	2.85887e-15	Copia protein OS=Drosophila melanogaster GN=GIP PE=1 SV=3	P25600	YCH4_YEAST	308	15	503	40	199	166	43	75	25.9036	146	3.41075e-10	Putative transposon Ty5-1 protein YCL074W OS=Saccharomyces cerevisiae (strain ATCC 204508 / S288c) GN=TY5A PE=5 SV=2
GYY|c20097_g1	2777	O74944	POLK_SCHPO	547	317	1240	24	341	320	134	190	41.875	584	1.04841e-63	DNA polymerase kappa OS=Schizosaccharomyces pombe (strain 972 / ATCC 24843) GN=mug40 PE=1 SV=3	Q2A3L2	DPO4_FRATH	349	614	1213	5	206	205	93	136	45.3659	460	9.18742e-49	DNA polymerase IV OS=Francisella tularensis subsp. holarctica (strain LVS) GN=dinB PE=3 SV=1	A7NC07	DPO4_FRATF	349	614	1213	5	206	205	93	136	45.3659	460	9.18742e-49	DNA polymerase IV OS=Francisella tularensis subsp. holarctica (strain FTNF002-00 / FTA) GN=dinB PE=3 SV=1	Q0BM23	DPO4_FRATO	349	614	1213	5
GYY|c25656_g1	659	P0ACR9	MPRA_ECOLI	176	164	658	5	165	165	116	138	70.303	600	8.46356e-77	Transcriptional repressor MprA OS=Escherichia coli (strain K12) GN=mprA PE=2 SV=1	P0ACS0	MPRA_ECOL6	176	164	658	5	165	165	116	138	70.303	600	8.46356e-77	Transcriptional repressor MprA OS=Escherichia coli O6:H1 (strain CFT073 / ATCC 700928 / UPEC) GN=mprA PE=3 SV=1	P0ACS1	MPRA_ECO57	176	164	658	5	165	165	116	138	70.303	600	8.46356e-77	Transcriptional repressor MprA OS=Escherichia coli O157:H7 GN=mprA PE=3 SV=1	P62088	PRSX_ECOLX	166	170	604	16
GYY|c31336_g1	250	O49675	CCD4_ARATH	595	1	207	527	595	69	59	66	85.5072	318	2.81107e-34	Probable carotenoid cleavage dioxygenase 4, chloroplastic OS=Arabidopsis thaliana GN=CCD4 PE=1 SV=1	Q84K96	ZCD_CROSA	369	25	198	308	365	58	41	51	70.6897	221	1.91716e-21	Zeaxanthin 7,8(7',8')-cleavage dioxygenase, chromoplast OS=Crocus sativus GN=ZCD PE=1 SV=1	O65572	CCD1_ARATH	538	25	204	475	534	60	33	43	55	171	4.85565e-14	Carotenoid 9,10(9',10')-cleavage dioxygenase 1 OS=Arabidopsis thaliana GN=CCD1 PE=1 SV=2	Q94IR2	CCD1_PHAVU	543	22	204	479
GYY|c32881_g1	316	Q32JW1	SFSA_SHIDS	234	1	315	120	224	105	105	105	100	556	3.52787e-71	Sugar fermentation stimulation protein A OS=Shigella dysenteriae serotype 1 (strain Sd197) GN=sfsA PE=3 SV=1	Q83SL9	SFSA_SHIFL	234	1	315	120	224	105	105	105	100	556	3.60533e-71	Sugar fermentation stimulation protein A OS=Shigella flexneri GN=sfsA PE=3 SV=1	B6HZC1	SFSA_ECOSE	234	1	315	120	224	105	105	105	100	555	3.93258e-71	Sugar fermentation stimulation protein A OS=Escherichia coli (strain SE11) GN=sfsA PE=3 SV=1	P0A823	SFSA_ECOLI	234	1	315	120
GYY|c21187_g1	1900	Q88V96	MNMA_LACPL	374	254	484	124	202	79	40	57	50.6329	220	4.37804e-22	tRNA-specific 2-thiouridylase MnmA OS=Lactobacillus plantarum (strain ATCC BAA-793 / NCIMB 8826 / WCFS1) GN=mnmA PE=3 SV=1	Q2YT57	MNMA_STAAB	372	254	484	123	201	79	35	56	44.3038	196	1.31743e-21	tRNA-specific 2-thiouridylase MnmA OS=Staphylococcus aureus (strain bovine RF122 / ET3-1) GN=mnmA PE=3 SV=1	A8Z4F9	MNMA_STAAT	372	254	484	123	201	79	35	56	44.3038	196	1.3727e-21	tRNA-specific 2-thiouridylase MnmA OS=Staphylococcus aureus (strain USA300 / TCH1516) GN=mnmA PE=3 SV=1	Q6GG82	MNMA_STAAR	372	254	484	123
GYY|c4607_g1	581	P52718	PEPF_ASPNG	531	4	318	407	531	125	46	67	36.8	189	3.33178e-15	Serine-type carboxypeptidase F OS=Aspergillus niger GN=pepF PE=1 SV=3	Q9FFB0	SCP47_ARATH	505	19	291	398	488	91	31	52	34.0659	157	3.42521e-11	Serine carboxypeptidase-like 47 OS=Arabidopsis thaliana GN=SCPL47 PE=2 SV=1	P52719	PEPS_ASPPH	523	19	273	391	497	109	41	50	37.6147	157	4.0041e-11	Carboxypeptidase cpdS OS=Aspergillus phoenicis GN=cpdS PE=2 SV=1	Q56WF8	SCP48_ARATH	510	19	291	403
GYY|c19664_g1	1951	Q39173	P2_ARATH	343	300	1250	29	340	328	145	202	44.2073	612	4.42411e-71	NADP-dependent alkenal double bond reductase P2 OS=Arabidopsis thaliana GN=P2 PE=2 SV=2	Q9C0Y6	YKM8_SCHPO	349	252	1256	18	348	339	144	210	42.4779	611	6.39445e-71	Zinc-type alcohol dehydrogenase-like protein PB24D3.08c OS=Schizosaccharomyces pombe (strain 972 / ATCC 24843) GN=SPAPB24D3.08c PE=3 SV=1	Q39172	P1_ARATH	345	300	1244	30	340	320	138	201	43.125	601	1.58157e-69	NADP-dependent alkenal double bond reductase P1 OS=Arabidopsis thaliana GN=P1 PE=1 SV=1	Q9SLN8	DBR_TOBAC	343	300	1250	32
GYY|c2660_g1	459	P0A1S2	HNS_SALTY	137	37	429	5	135	131	95	110	72.5191	405	5.45257e-49	DNA-binding protein H-NS OS=Salmonella typhimurium (strain LT2 / SGSC1412 / ATCC 700720) GN=hns PE=1 SV=2	P0A1S3	HNS_SALTI	137	37	429	5	135	131	95	110	72.5191	405	5.45257e-49	DNA-binding protein H-NS OS=Salmonella typhi GN=hns PE=3 SV=2	Q5PCT5	HNS_SALPA	137	37	429	5	135	131	94	109	71.7557	398	5.96047e-48	DNA-binding protein H-NS OS=Salmonella paratyphi A (strain ATCC 9150 / SARB42) GN=hns PE=3 SV=3	P09120	HNS_SHIFL	137	37	429	5
GYY|c24401_g1	308	Q92793	CBP_HUMAN	2442	197	298	1598	1631	34	34	34	100	170	2.07433e-13	CREB-binding protein OS=Homo sapiens GN=CREBBP PE=1 SV=3	P45481	CBP_MOUSE	2441	197	298	1599	1632	34	34	34	100	170	2.19486e-13	CREB-binding protein OS=Mus musculus GN=Crebbp PE=1 SV=3	Q6JHU9	CBP_RAT	2442	197	298	1599	1632	34	34	34	100	170	2.25792e-13	CREB-binding protein OS=Rattus norvegicus GN=Crebbp PE=2 SV=1	B2RWS6	EP300_MOUSE	2412	197	292	1562
GYY|c19160_g1	1849	Q9P567	SUCB_NEUCR	447	166	1374	14	417	406	237	300	58.3744	1210	6.61417e-159	Probable succinyl-CoA ligase [GDP-forming] subunit beta, mitochondrial OS=Neurospora crassa (strain ATCC 24698 / 74-OR23-1A / CBS 708.71 / DSM 1257 / FGSC 987) GN=B9J10.140 PE=3 SV=1	P53587	SUCB_NEOFR	437	181	1377	5	410	408	232	305	56.8627	1204	4.72725e-158	Succinyl-CoA ligase [GDP-forming] subunit beta, hydrogenosomal OS=Neocallimastix frontalis GN=SCSB PE=2 SV=2	Q9P2R7	SUCB1_HUMAN	463	130	1377	15	434	422	234	302	55.4502	1180	4.59315e-154	Succinyl-CoA ligase [ADP-forming] subunit beta, mitochondrial OS=Homo sapiens GN=SUCLA2 PE=1 SV=3	Q9YI37	SUCB1_COLLI	413	229	1377	1
GYY|c33271_g1	252	P0A2E3	RPOD_SALTY	615	2	250	302	384	83	74	77	89.1566	382	4.18133e-43	RNA polymerase sigma factor RpoD OS=Salmonella typhimurium (strain LT2 / SGSC1412 / ATCC 700720) GN=rpoD PE=3 SV=1	P0A2E4	RPOD_SALTI	615	2	250	302	384	83	74	77	89.1566	382	4.18133e-43	RNA polymerase sigma factor RpoD OS=Salmonella typhi GN=rpoD PE=3 SV=1	P00579	RPOD_ECOLI	613	2	250	300	382	83	73	77	87.9518	380	6.93448e-43	RNA polymerase sigma factor RpoD OS=Escherichia coli (strain K12) GN=rpoD PE=1 SV=2	P32001	RPOD_BUCAP	617	2	250	304
GYY|c36097_g1	331	Q7Z9L3	EXGA_ASPOR	405	70	330	15	100	87	46	60	52.8736	248	1.19034e-24	Glucan 1,3-beta-glucosidase A OS=Aspergillus oryzae (strain ATCC 42149 / RIB 40) GN=exgA PE=1 SV=1	B8N151	EXGA_ASPFN	405	70	330	15	100	87	46	60	52.8736	248	1.19034e-24	Probable glucan 1,3-beta-glucosidase A OS=Aspergillus flavus (strain ATCC 200026 / FGSC A1120 / NRRL 3357 / JCM 12722 / SRRC 167) GN=exgA PE=3 SV=1	A2RAR6	EXGA_ASPNC	416	82	330	29	111	83	45	57	54.2169	248	1.44932e-24	Probable glucan 1,3-beta-glucosidase A OS=Aspergillus niger (strain CBS 513.88 / FGSC A1513) GN=exgA PE=3 SV=1	Q9URU6	EXG1_SCHPO	407	91	327	29
GYY|c21592_g1	3908	Q9CWY8	RNH2A_MOUSE	301	1514	2341	37	301	288	115	156	39.9306	491	9.43475e-53	Ribonuclease H2 subunit A OS=Mus musculus GN=Rnaseh2a PE=1 SV=2	Q2TBT5	RNH2A_BOVIN	299	1514	2341	37	299	283	110	151	38.8693	487	2.84329e-52	Ribonuclease H2 subunit A OS=Bos taurus GN=RNASEH2A PE=1 SV=1	Q5U209	RNH2A_RAT	301	1514	2341	37	301	288	112	155	38.8889	484	8.25134e-52	Ribonuclease H2 subunit A OS=Rattus norvegicus GN=Rnaseh2a PE=2 SV=1	O75792	RNH2A_HUMAN	299	1598	2341	37
GYY|c30521_g1	251	Q8LBH2	CAP8_ARATH	571	1	246	321	406	86	43	56	50	135	2.96293e-09	Putative clathrin assembly protein At2g01600 OS=Arabidopsis thaliana GN=At2g01600 PE=2 SV=2
GYY|c28805_g1	508	Q5RCU5	CBR1_PONAB	277	1	318	95	208	114	82	85	71.9298	397	7.20014e-46	Carbonyl reductase [NADPH] 1 OS=Pongo abelii GN=CBR1 PE=2 SV=3	P16152	CBR1_HUMAN	277	1	318	95	208	114	82	85	71.9298	397	8.53974e-46	Carbonyl reductase [NADPH] 1 OS=Homo sapiens GN=CBR1 PE=1 SV=3	Q8MI29	CBR1_MACFA	277	1	318	95	208	114	78	84	68.4211	385	4.59223e-44	Carbonyl reductase [NADPH] 1 OS=Macaca fascicularis GN=CBR1 PE=2 SV=1	P47844	CBR1_RABIT	277	1	228	133
GYY|c18975_g1	2270	Q12125	GET4_YEAST	312	340	1317	12	304	331	89	144	26.8882	244	7.05825e-21	Golgi to ER traffic protein 4 OS=Saccharomyces cerevisiae (strain ATCC 204508 / S288c) GN=GET4 PE=1 SV=1	O74432	GET4_SCHPO	303	394	1317	17	286	310	85	132	27.4194	241	1.38616e-20	Golgi to ER traffic protein 4 OS=Schizosaccharomyces pombe (strain 972 / ATCC 24843) GN=get4 PE=3 SV=1	Q7L5D6	GET4_HUMAN	327	376	1317	34	302	317	77	132	24.2902	168	3.03628e-11	Golgi to ER traffic protein 4 homolog OS=Homo sapiens GN=GET4 PE=1 SV=1	A4QNE0	GET4_XENTR	325	376	1275	32
GYY|c18631_g1	2206	Q9USX0	PVG3_SCHPO	378	868	1383	61	237	192	53	88	27.6042	178	2.37106e-12	Beta-1,3-galactosyltransferase pvg3 OS=Schizosaccharomyces pombe (strain 972 / ATCC 24843) GN=pvg3 PE=1 SV=1
GYY|c35450_g1	273	P26358	DNMT1_HUMAN	1616	9	158	1253	1302	50	49	49	98	280	3.45692e-28	DNA (cytosine-5)-methyltransferase 1 OS=Homo sapiens GN=DNMT1 PE=1 SV=2	Q92072	DNMT1_CHICK	1537	9	158	1168	1217	50	49	49	98	278	5.67941e-28	DNA (cytosine-5)-methyltransferase 1 OS=Gallus gallus GN=DNMT1 PE=1 SV=1	Q24K09	DNMT1_BOVIN	1611	9	158	1250	1299	50	48	49	96	273	3.01139e-27	DNA (cytosine-5)-methyltransferase 1 OS=Bos taurus GN=DNMT1 PE=2 SV=1	Q9Z330	DNMT1_RAT	1622	9	158	1258
GYY|c1214_g1	202	Q9YGF2	RS6_ONCMY	249	95	202	193	228	36	35	36	97.2222	161	9.88958e-14	40S ribosomal protein S6 OS=Oncorhynchus mykiss GN=rps6 PE=2 SV=1	P47838	RS6_CHICK	249	95	202	193	228	36	33	36	91.6667	155	6.31637e-13	40S ribosomal protein S6 OS=Gallus gallus GN=RPS6 PE=2 SV=1	Q5E995	RS6_BOVIN	249	95	202	193	228	36	33	36	91.6667	153	1.37281e-12	40S ribosomal protein S6 OS=Bos taurus GN=RPS6 PE=2 SV=1	P39017	RS6_XENLA	249	95	202	193
GYY|c24273_g1	249	O15245	S22A1_HUMAN	554	19	201	172	233	62	54	57	87.0968	263	1.29773e-26	Solute carrier family 22 member 1 OS=Homo sapiens GN=SLC22A1 PE=1 SV=2	O77504	S22A1_RABIT	554	46	201	172	223	52	42	47	80.7692	215	5.63195e-20	Solute carrier family 22 member 1 OS=Oryctolagus cuniculus GN=SLC22A1 PE=1 SV=1	O02713	S22A2_PIG	554	46	201	172	223	52	39	43	75	205	1.19188e-18	Solute carrier family 22 member 2 OS=Sus scrofa GN=SLC22A2 PE=2 SV=1	O70577	S22A2_MOUSE	553	46	201	173
GYY|c38528_g1	386	P55811	LEUC_RHINI	750	2	349	623	735	116	71	87	61.2069	372	1.51995e-40	3-isopropylmalate dehydratase OS=Rhizopus niveus GN=LEU1 PE=3 SV=1	P18250	LEUC_PHYB8	744	2	349	614	728	116	69	84	59.4828	360	6.85917e-39	3-isopropylmalate dehydratase OS=Phycomyces blakesleeanus (strain ATCC 8743b / FGSC 10004 / NBRC 33097 / NRRL 1555) GN=leu1 PE=3 SV=2	P55251	LEUC_RHIPU	755	5	376	628	749	125	73	86	58.4	350	1.99621e-37	3-isopropylmalate dehydratase OS=Rhizomucor pusillus GN=LEUA PE=3 SV=1	P07264	LEUC_YEAST	779	5	355	646
GYY|c33033_g1	207	Q9LYS9	B561H_ARATH	466	1	201	138	204	67	26	41	38.806	121	1.2616e-07	Cytochrome b561 and DOMON domain-containing protein At3g59070 OS=Arabidopsis thaliana GN=At3g59070 PE=3 SV=1
GYY|c32129_g1	1078	A1CLG4	ABNA_ASPCL	321	11	775	66	320	256	140	175	54.6875	716	3.54075e-90	Probable arabinan endo-1,5-alpha-L-arabinosidase A OS=Aspergillus clavatus (strain ATCC 1007 / CBS 513.65 / DSM 816 / NCTC 3887 / NRRL 1) GN=abnA PE=3 SV=1	P42256	ABNA_ASPNG	321	11	775	66	320	255	131	171	51.3725	709	4.65897e-89	Arabinan endo-1,5-alpha-L-arabinosidase A OS=Aspergillus niger GN=abnA PE=1 SV=1	A2QT85	ABNA_ASPNC	321	11	775	66	320	255	131	171	51.3725	709	5.13366e-89	Probable arabinan endo-1,5-alpha-L-arabinosidase A OS=Aspergillus niger (strain CBS 513.88 / FGSC A1513) GN=abnA PE=3 SV=1	Q4WYX7	ABNA_ASPFU	321	11	775	66
GYY|c10275_g1	1676	Q9XGY6	WAXS1_SIMCH	352	379	735	173	287	137	46	66	33.5766	137	1.55684e-07	Long-chain-alcohol O-fatty-acyltransferase OS=Simmondsia chinensis PE=1 SV=1	Q9SV07	ASAT1_ARATH	345	484	687	180	258	79	29	42	36.7089	123	7.01078e-06	Acyl-CoA--sterol O-acyltransferase 1 OS=Arabidopsis thaliana GN=ASAT1 PE=1 SV=1	Q9FJ75	WAXS4_ARATH	345	319	735	154	304	164	50	72	30.4878	123	8.43681e-06	Probable long-chain-alcohol O-fatty-acyltransferase 4 OS=Arabidopsis thaliana GN=AT4 PE=2 SV=1
GYY|c5198_g1	316	Q15486	GUSP1_HUMAN	140	41	226	18	79	62	61	61	98.3871	322	2.83912e-37	Putative inactive beta-glucuronidase-like protein SMA3 OS=Homo sapiens GN=GUSBP1 PE=5 SV=3	P08236	BGLR_HUMAN	651	29	280	225	308	84	54	61	64.2857	259	1.80281e-25	Beta-glucuronidase OS=Homo sapiens GN=GUSB PE=1 SV=2	Q5R5N6	BGLR_PONAB	651	29	232	241	308	68	51	56	75	256	3.54783e-25	Beta-glucuronidase OS=Pongo abelii GN=GUSB PE=2 SV=2	O77695	BGLR_CHLAE	648	38	229	239
GYY|c39155_g1	316	Q8N1F7	NUP93_HUMAN	819	69	260	449	512	64	64	64	100	273	2.68287e-27	Nuclear pore complex protein Nup93 OS=Homo sapiens GN=NUP93 PE=1 SV=2	Q66HC5	NUP93_RAT	819	69	260	449	512	64	63	64	98.4375	273	3.25967e-27	Nuclear pore complex protein Nup93 OS=Rattus norvegicus GN=Nup93 PE=1 SV=1	Q8BJ71	NUP93_MOUSE	819	69	260	449	512	64	63	64	98.4375	273	3.25967e-27	Nuclear pore complex protein Nup93 OS=Mus musculus GN=Nup93 PE=2 SV=1	A5PJZ5	NUP93_BOVIN	819	69	260	449
GYY|c11621_g1	871	P69309	UBIQP_AVEFA	305	175	870	1	232	232	232	232	100	1189	5.75068e-163	Polyubiquitin OS=Avena fatua PE=2 SV=2	Q1EC66	UBQ3_ARATH	306	175	870	1	232	232	232	232	100	1189	6.94262e-163	Polyubiquitin 3 OS=Arabidopsis thaliana GN=UBQ3 PE=1 SV=1	Q3E7T8	UBQ14_ARATH	305	175	870	1	232	232	232	232	100	1188	8.24602e-163	Polyubiquitin 14 OS=Arabidopsis thaliana GN=UBQ14 PE=1 SV=2	P69325	UBIQP_SOYBN	305	175	870	1
GYY|c32837_g1	257	Q9CPY6	GID4_MOUSE	217	164	256	167	197	31	31	31	100	160	2.00275e-13	Glucose-induced degradation protein 4 homolog OS=Mus musculus GN=Gid4 PE=2 SV=1	Q8IVV7	GID4_HUMAN	300	164	256	250	280	31	31	31	100	161	4.00193e-13	Glucose-induced degradation protein 4 homolog OS=Homo sapiens GN=GID4 PE=2 SV=1
GYY|c37293_g1	301	D3VC10	RMF_XENNA	52	52	207	1	52	52	46	49	88.4615	235	3.00475e-25	Ribosome modulation factor OS=Xenorhabdus nematophila (strain ATCC 19061 / DSM 3370 / LMG 1036 / NCIB 9965 / AN6) GN=rmf PE=3 SV=1	B4EVD2	RMF_PROMH	56	52	216	1	55	55	43	50	78.1818	234	4.47697e-25	Ribosome modulation factor OS=Proteus mirabilis (strain HI4320) GN=rmf PE=3 SV=1	P0AFW2	RMF_ECOLI	55	52	216	1	55	55	39	44	70.9091	205	1.10852e-20	Ribosome modulation factor OS=Escherichia coli (strain K12) GN=rmf PE=1 SV=1	P0AFW3	RMF_ECO57	55	52	216	1
GYY|c26924_g1	283	P38090	AGP2_YEAST	596	1	282	302	395	94	47	57	50	222	9.82766e-21	General amino acid permease AGP2 OS=Saccharomyces cerevisiae (strain ATCC 204508 / S288c) GN=AGP2 PE=1 SV=1	P15380	PUT4_YEAST	627	1	282	326	419	94	39	58	41.4894	210	4.39124e-19	Proline-specific permease OS=Saccharomyces cerevisiae (strain ATCC 204508 / S288c) GN=PUT4 PE=2 SV=2	P18696	PUTX_EMENI	550	1	279	254	346	93	43	60	46.2366	205	1.90641e-18	Proline-specific permease OS=Emericella nidulans (strain FGSC A4 / ATCC 38163 / CBS 112.46 / NRRL 194 / M139) GN=prnB PE=2 SV=2	P04817	CAN1_YEAST	590	1	282	299
GYY|c20194_g1	3833	Q01663	AP1_SCHPO	552	2377	2580	81	149	69	32	43	46.3768	136	9.39448e-07	AP-1-like transcription factor OS=Schizosaccharomyces pombe (strain 972 / ATCC 24843) GN=pap1 PE=1 SV=2	P56095	AP1_KLULA	583	2404	2601	49	114	66	27	44	40.9091	132	2.99062e-06	AP-1-like transcription factor OS=Kluyveromyces lactis (strain ATCC 8585 / CBS 2359 / DSM 70799 / NBRC 1267 / NRRL Y-1140 / WM37) GN=YAP1 PE=3 SV=1
GYY|c35411_g1	282	O15360	FANCA_HUMAN	1455	85	177	541	571	31	29	30	93.5484	157	9.3417e-12	Fanconi anemia group A protein OS=Homo sapiens GN=FANCA PE=1 SV=2
GYY|c39779_g1	229	Q9BW83	IFT27_HUMAN	186	22	162	1	50	50	42	43	84	197	9.74817e-19	Intraflagellar transport protein 27 homolog OS=Homo sapiens GN=IFT27 PE=1 SV=1	Q0VCN3	IFT27_BOVIN	186	22	162	1	50	50	40	42	80	190	8.41259e-18	Intraflagellar transport protein 27 homolog OS=Bos taurus GN=IFT27 PE=2 SV=1	Q9D0P8	IFT27_MOUSE	186	16	162	1	52	52	40	42	76.9231	190	1.00103e-17	Intraflagellar transport protein 27 homolog OS=Mus musculus GN=Ift27 PE=1 SV=1
GYY|c19334_g1	1808	Q54N47	BCAT_DICDI	378	321	1436	16	377	375	184	244	49.0667	937	4.14349e-119	Branched-chain-amino-acid aminotransferase OS=Dictyostelium discoideum GN=bcaA PE=3 SV=1	P47176	BCA2_YEAST	376	321	1436	6	372	376	189	243	50.266	925	2.64899e-117	Branched-chain-amino-acid aminotransferase, cytosolic OS=Saccharomyces cerevisiae (strain ATCC 204508 / S288c) GN=BAT2 PE=1 SV=1	A7SLW1	BCAT_NEMVE	405	270	1436	35	404	395	183	243	46.3291	913	3.65302e-115	Branched-chain-amino-acid aminotransferase OS=Nematostella vectensis GN=v1g246094 PE=3 SV=1	A9UZ24	BCAT_MONBE	390	291	1436	20
GYY|c801_g1	341	P58372	RL30_ICTPU	116	3	296	1	98	98	96	97	97.9592	498	6.17269e-64	60S ribosomal protein L30 OS=Ictalurus punctatus GN=rpl30 PE=3 SV=2	P67884	RL30_OPHHA	115	3	296	1	98	98	95	96	96.9388	492	5.46232e-63	60S ribosomal protein L30 OS=Ophiophagus hannah GN=RPL30 PE=3 SV=2	P67883	RL30_CHICK	115	3	296	1	98	98	95	96	96.9388	492	5.46232e-63	60S ribosomal protein L30 OS=Gallus gallus GN=RPL30 PE=3 SV=2	P62890	RL30_RAT	115	3	296	1
GYY|c8681_g1	567	P49215	RS17_SOLLC	144	109	480	1	124	124	113	122	91.129	599	1.26137e-77	40S ribosomal protein S17 OS=Solanum lycopersicum GN=RPS17 PE=2 SV=3	Q9LZ17	RS174_ARATH	141	109	483	1	129	129	109	120	84.4961	560	1.09893e-71	40S ribosomal protein S17-4 OS=Arabidopsis thaliana GN=RPS17D PE=2 SV=3	Q9SJ36	RS172_ARATH	140	109	483	1	129	129	108	119	83.7209	553	1.06716e-70	40S ribosomal protein S17-2 OS=Arabidopsis thaliana GN=RPS17B PE=2 SV=3	P49205	RS171_ARATH	141	109	483	1
GYY|c39118_g1	257	Q84WV1	TCPG_ARATH	555	1	255	312	396	85	78	83	91.7647	422	8.51507e-49	T-complex protein 1 subunit gamma OS=Arabidopsis thaliana GN=CCT3 PE=1 SV=1	P80318	TCPG_MOUSE	545	4	255	312	395	84	68	79	80.9524	372	8.31908e-42	T-complex protein 1 subunit gamma OS=Mus musculus GN=Cct3 PE=1 SV=1	P49368	TCPG_HUMAN	545	4	255	312	395	84	68	79	80.9524	371	1.04444e-41	T-complex protein 1 subunit gamma OS=Homo sapiens GN=CCT3 PE=1 SV=4	P48605	TCPG_DROME	544	1	255	314
GYY|c24065_g1	393	P35916	VGFR3_HUMAN	1363	130	267	1028	1073	46	42	44	91.3043	224	3.39807e-20	Vascular endothelial growth factor receptor 3 OS=Homo sapiens GN=FLT4 PE=1 SV=3	Q91ZT1	VGFR3_RAT	1363	130	267	1028	1073	46	41	44	89.1304	223	6.01456e-20	Vascular endothelial growth factor receptor 3 OS=Rattus norvegicus GN=Flt4 PE=1 SV=1	P35917	VGFR3_MOUSE	1363	130	267	1028	1073	46	41	44	89.1304	222	6.24786e-20	Vascular endothelial growth factor receptor 3 OS=Mus musculus GN=Flt4 PE=1 SV=1	P79701	VGFR3_COTCO	1379	130	267	1040
GYY|c34149_g1	246	P0C8Z0	Y8359_ORYSI	210	1	246	7	88	82	68	74	82.9268	344	3.86117e-40	Uncharacterized protein OsI_027940 OS=Oryza sativa subsp. indica GN=OsI_027940 PE=1 SV=2	Q6YYB0	Y8359_ORYSJ	213	1	246	7	88	82	68	74	82.9268	344	4.25816e-40	Uncharacterized protein Os08g0359500 OS=Oryza sativa subsp. japonica GN=Os08g0359500 PE=2 SV=1	Q6ID70	Y3377_ARATH	150	1	243	7	85	81	42	56	51.8519	206	3.05184e-20	Uncharacterized protein At3g03773 OS=Arabidopsis thaliana GN=At3g03773 PE=1 SV=1	Q11118	WOS2_SCHPO	186	1	231	10
GYY|c34686_g1	267	P29448	TRXH1_ARATH	114	178	267	83	112	30	19	25	63.3333	109	1.29043e-06	Thioredoxin H1 OS=Arabidopsis thaliana GN=TRX1 PE=1 SV=1	Q43636	TRXH_RICCO	118	178	267	83	112	30	18	25	60	106	3.22109e-06	Thioredoxin H-type OS=Ricinus communis PE=3 SV=1	Q07090	TRXH2_TOBAC	118	178	267	82	111	30	18	25	60	105	4.64265e-06	Thioredoxin H-type 2 OS=Nicotiana tabacum PE=3 SV=1
GYY|c26883_g1	245	A1K5T6	Y1574_AZOSB	519	1	213	171	239	71	40	54	56.338	217	2.15568e-20	UPF0061 protein azo1574 OS=Azoarcus sp. (strain BH72) GN=azo1574 PE=3 SV=1	C4LAV8	Y683_TOLAT	519	1	192	170	231	64	37	47	57.8125	206	8.29991e-19	UPF0061 protein Tola_0683 OS=Tolumonas auensis (strain DSM 9187 / TA4) GN=Tola_0683 PE=3 SV=1	Q5NYD9	Y3800_AROAE	523	1	192	175	236	64	37	47	57.8125	200	5.39494e-18	UPF0061 protein AZOSEA38000 OS=Aromatoleum aromaticum (strain EbN1) GN=AZOSEA38000 PE=3 SV=1	Q8P8F8	Y2284_XANCP	518	1	192	170
GYY|c24890_g1	213	P0AFT1	MEPM_SHIFL	440	1	213	328	398	71	71	71	100	371	2.58549e-42	Murein DD-endopeptidase MepM OS=Shigella flexneri GN=mepM PE=3 SV=1	P0AFS9	MEPM_ECOLI	440	1	213	328	398	71	71	71	100	371	2.58549e-42	Murein DD-endopeptidase MepM OS=Escherichia coli (strain K12) GN=mepM PE=1 SV=1	P0AFT0	MEPM_ECOL6	440	1	213	328	398	71	71	71	100	371	2.58549e-42	Murein DD-endopeptidase MepM OS=Escherichia coli O6:H1 (strain CFT073 / ATCC 700928 / UPEC) GN=mepM PE=3 SV=1	Q8K9M4	Y310_BUCAP	415	1	213	305
GYY|c22963_g1	424	P42226	STAT6_HUMAN	847	324	422	116	148	33	33	33	100	175	9.97316e-14	Signal transducer and activator of transcription 6 OS=Homo sapiens GN=STAT6 PE=1 SV=1	P52633	STAT6_MOUSE	837	324	422	116	148	33	25	25	75.7576	116	2.81512e-06	Signal transducer and transcription activator 6 OS=Mus musculus GN=Stat6 PE=1 SV=2
GYY|c37827_g1	245	Q321K6	SYFA_SHIBS	327	124	243	1	40	40	40	40	100	199	1.81923e-18	Phenylalanine--tRNA ligase alpha subunit OS=Shigella boydii serotype 4 (strain Sb227) GN=pheS PE=3 SV=1	B2U392	SYFA_SHIB3	327	124	243	1	40	40	40	40	100	199	1.81923e-18	Phenylalanine--tRNA ligase alpha subunit OS=Shigella boydii serotype 18 (strain CDC 3083-94 / BS512) GN=pheS PE=3 SV=1	P08312	SYFA_ECOLI	327	124	243	1	40	40	40	40	100	199	1.81923e-18	Phenylalanine--tRNA ligase alpha subunit OS=Escherichia coli (strain K12) GN=pheS PE=1 SV=2	B1IPL3	SYFA_ECOLC	327	124	243	1
GYY|c17533_g1	1291	Q9CPU4	MGST3_MOUSE	153	337	777	6	150	150	65	84	43.3333	238	4.33095e-22	Microsomal glutathione S-transferase 3 OS=Mus musculus GN=Mgst3 PE=1 SV=1	O14880	MGST3_HUMAN	152	331	708	4	124	126	54	75	42.8571	229	6.7702e-21	Microsomal glutathione S-transferase 3 OS=Homo sapiens GN=MGST3 PE=1 SV=1	Q3T100	MGST3_BOVIN	152	331	747	4	137	139	54	73	38.8489	219	2.07237e-19	Microsomal glutathione S-transferase 3 OS=Bos taurus GN=MGST3 PE=2 SV=1
GYY|c34364_g1	268	Q8GAK6	XDH_ARTNI	388	25	267	226	310	85	54	64	63.5294	278	3.55646e-29	D-xylose dehydrogenase OS=Arthrobacter nicotinovorans GN=xdh PE=1 SV=1
GYY|c16722_g1	1191	P59708	SF3B6_MOUSE	125	273	557	2	96	95	56	74	58.9474	317	1.71023e-33	Splicing factor 3B subunit 6 OS=Mus musculus GN=Sf3b6 PE=1 SV=1	Q9Y3B4	SF3B6_HUMAN	125	273	557	2	96	95	56	74	58.9474	317	1.71023e-33	Splicing factor 3B subunit 6 OS=Homo sapiens GN=SF3B6 PE=1 SV=1	Q9VRV7	SF3B6_DROME	121	288	548	4	89	87	56	74	64.3678	310	1.45941e-32	Splicing factor 3B subunit 6-like protein OS=Drosophila melanogaster GN=CG13298 PE=1 SV=1	Q9FMP4	SF3B6_ARATH	124	288	557	7
GYY|c19580_g1	1734	Q54KG3	VPS51_DICDI	917	645	1199	173	347	190	51	96	26.8421	182	1.32211e-12	Vacuolar protein sorting-associated protein 51 homolog OS=Dictyostelium discoideum GN=vps51 PE=3 SV=1	Q155U0	VPS51_DANRE	827	906	1244	27	138	113	35	66	30.9735	167	7.31589e-11	Vacuolar protein sorting-associated protein 51 homolog OS=Danio rerio GN=vps51 PE=2 SV=1	Q505L3	VPS51_XENLA	757	921	1244	24	128	108	33	61	30.5556	151	5.49457e-09	Vacuolar protein sorting-associated protein 51 homolog OS=Xenopus laevis GN=vps51 PE=2 SV=1	O01839	VPS51_CAEEL	700	699	1193	4
GYY|c35972_g1	335	Q9R152	PARP1_CRIGR	1013	3	245	728	808	81	74	74	91.358	375	7.59134e-41	Poly [ADP-ribose] polymerase 1 OS=Cricetulus griseus GN=PARP1 PE=2 SV=3	P09874	PARP1_HUMAN	1014	3	245	729	809	81	74	74	91.358	374	1.03977e-40	Poly [ADP-ribose] polymerase 1 OS=Homo sapiens GN=PARP1 PE=1 SV=4	P11103	PARP1_MOUSE	1013	3	245	728	808	81	74	74	91.358	374	1.0686e-40	Poly [ADP-ribose] polymerase 1 OS=Mus musculus GN=Parp1 PE=1 SV=3	P27008	PARP1_RAT	1014	3	245	729
GYY|c7471_g1	263	P54753	EPHB3_HUMAN	998	122	262	292	338	47	46	47	97.8723	202	5.80478e-18	Ephrin type-B receptor 3 OS=Homo sapiens GN=EPHB3 PE=1 SV=2	P54754	EPHB3_MOUSE	993	122	262	284	330	47	46	47	97.8723	202	5.90076e-18	Ephrin type-B receptor 3 OS=Mus musculus GN=Ephb3 PE=1 SV=2	Q91735	EPHB3_XENLA	974	122	262	271	317	47	31	39	65.9574	146	2.00647e-10	Ephrin type-B receptor 3 OS=Xenopus laevis GN=ephb3 PE=2 SV=1	Q07498	EPHB3_CHICK	988	122	262	264
GYY|c33581_g1	201	Q41247	AL7A1_BRANA	494	2	199	140	205	66	59	65	89.3939	331	1.11404e-36	Aldehyde dehydrogenase family 7 member A1 OS=Brassica napus GN=BTG-26 PE=1 SV=3	Q9SYG7	AL7B4_ARATH	508	2	199	137	202	66	59	65	89.3939	331	1.13964e-36	Aldehyde dehydrogenase family 7 member B4 OS=Arabidopsis thaliana GN=ALDH7B4 PE=2 SV=3	Q9ZPB7	AL7A1_MALDO	508	2	199	137	202	66	59	64	89.3939	330	2.06026e-36	Aldehyde dehydrogenase family 7 member A1 OS=Malus domestica PE=1 SV=3	P25795	AL7A1_PEA	508	2	199	137
GYY|c8114_g1	297	Q00614	CACP_CANTR	627	6	188	556	619	64	28	45	43.75	154	1.76193e-11	Carnitine O-acetyltransferase, mitochondrial OS=Candida tropicalis GN=CAT2 PE=3 SV=1	P32796	CACP_YEAST	670	3	176	599	660	62	27	43	43.5484	149	7.93263e-11	Carnitine O-acetyltransferase, mitochondrial OS=Saccharomyces cerevisiae (strain ATCC 204508 / S288c) GN=CAT2 PE=1 SV=2
GYY|c30208_g1	251	P78527	PRKDC_HUMAN	4128	3	197	1026	1090	65	65	65	100	352	9.27409e-38	DNA-dependent protein kinase catalytic subunit OS=Homo sapiens GN=PRKDC PE=1 SV=3	Q8WN22	PRKDC_CANFA	4144	3	197	1036	1100	65	63	63	96.9231	342	1.79631e-36	DNA-dependent protein kinase catalytic subunit OS=Canis familiaris GN=PRKDC PE=2 SV=1	P97313	PRKDC_MOUSE	4128	3	197	1023	1087	65	58	64	89.2308	326	2.33006e-34	DNA-dependent protein kinase catalytic subunit OS=Mus musculus GN=Prkdc PE=1 SV=3	Q8QGX4	PRKDC_CHICK	4134	3	197	1022
GYY|c15137_g1	739	Q11118	WOS2_SCHPO	186	253	639	8	124	131	52	80	39.6947	191	3.16945e-16	Protein wos2 OS=Schizosaccharomyces pombe (strain 972 / ATCC 24843) GN=wos2 PE=2 SV=1	P28707	SBA1_YEAST	216	253	669	8	141	144	51	75	35.4167	158	1.05078e-11	Co-chaperone protein SBA1 OS=Saccharomyces cerevisiae (strain ATCC 204508 / S288c) GN=SBA1 PE=1 SV=3
GYY|c40289_g1	218	J9MJK9	TAL1_FUSO4	323	2	217	205	276	72	57	65	79.1667	312	1.73835e-34	Transaldolase OS=Fusarium oxysporum f. sp. lycopersici (strain 4287 / CBS 123668 / FGSC 9935 / NRRL 34936) GN=FOXG_03074 PE=1 SV=1	O42700	TAL1_SCHPO	322	2	214	204	274	71	56	65	78.8732	299	1.07251e-32	Transaldolase OS=Schizosaccharomyces pombe (strain 972 / ATCC 24843) GN=tal1 PE=1 SV=2	Q8DLL7	TAL_THEEB	391	2	214	207	277	71	45	58	63.3803	245	6.14688e-25	Transaldolase OS=Thermosynechococcus elongatus (strain BP-1) GN=tal PE=3 SV=1	C1F2H6	TAL_ACIC5	333	2	217	207
GYY|c17561_g1	2160	Q8BYR8	S41A2_MOUSE	573	666	1841	184	558	405	131	199	32.3457	412	1.6706e-41	Solute carrier family 41 member 2 OS=Mus musculus GN=Slc41a2 PE=2 SV=1	Q5R839	S41A1_PONAB	513	711	1841	123	483	398	135	190	33.9196	406	5.93516e-41	Solute carrier family 41 member 1 OS=Pongo abelii GN=SLC41A1 PE=2 SV=1	Q8IVJ1	S41A1_HUMAN	513	711	1841	123	483	398	135	190	33.9196	406	5.93516e-41	Solute carrier family 41 member 1 OS=Homo sapiens GN=SLC41A1 PE=2 SV=2	Q8BJA2	S41A1_MOUSE	512	711	1841	122
GYY|c9558_g1	229	P02723	ADT_NEUCR	313	2	229	203	278	76	65	71	85.5263	340	1.40144e-38	ADP,ATP carrier protein OS=Neurospora crassa (strain ATCC 24698 / 74-OR23-1A / CBS 708.71 / DSM 1257 / FGSC 987) GN=aac PE=3 SV=1	Q09188	ADT_SCHPO	322	2	229	217	292	76	61	69	80.2632	329	6.0549e-37	ADP,ATP carrier protein OS=Schizosaccharomyces pombe (strain 972 / ATCC 24843) GN=anc1 PE=2 SV=1	P40941	ADT2_ARATH	385	2	229	275	350	76	60	67	78.9474	321	2.12057e-35	ADP,ATP carrier protein 2, mitochondrial OS=Arabidopsis thaliana GN=AAC2 PE=2 SV=2	P27081	ADT2_SOLTU	386	2	229	276
GYY|c18630_g1	1689	O94449	RFC4_SCHPO	342	562	1527	1	324	324	222	274	68.5185	1217	3.02771e-162	Replication factor C subunit 4 OS=Schizosaccharomyces pombe (strain 972 / ATCC 24843) GN=rfc4 PE=1 SV=1	P40339	RFC4_YEAST	323	562	1473	9	310	304	202	253	66.4474	1112	1.09689e-146	Replication factor C subunit 4 OS=Saccharomyces cerevisiae (strain ATCC 204508 / S288c) GN=RFC4 PE=1 SV=1	Q05B83	RFC2_BOVIN	352	562	1476	33	336	305	201	252	65.9016	1100	1.54626e-144	Replication factor C subunit 2 OS=Bos taurus GN=RFC2 PE=2 SV=1	Q54E21	RFC2_DICDI	338	562	1473	20
GYY|c482_g1	372	Q96499	RL44_GOSHI	105	15	329	1	105	105	101	103	96.1905	517	7.76974e-67	60S ribosomal protein L44 OS=Gossypium hirsutum GN=RPL44 PE=3 SV=3	O23290	RL36A_ARATH	105	15	329	1	105	105	98	101	93.3333	508	2.32803e-65	60S ribosomal protein L36a OS=Arabidopsis thaliana GN=RPL36AA PE=2 SV=3	P27074	RL44Q_CANMA	106	18	329	1	104	104	77	88	74.0385	396	1.79755e-48	60S ribosomal protein L44 Q OS=Candida maltosa GN=RIM-C PE=3 SV=2	P27075	RL44_CANTR	106	18	329	1
GYY|c16076_g2	3365	O13983	HRQ1_SCHPO	1063	1294	3330	338	1009	683	306	456	44.8023	1566	0	Putative ATP-dependent helicase hrq1 OS=Schizosaccharomyces pombe (strain 972 / ATCC 24843) GN=hrq1 PE=3 SV=4	Q05549	HRQ1_YEAST	1077	1285	3330	317	994	690	298	436	43.1884	1460	0	Putative ATP-dependent helicase HRQ1 OS=Saccharomyces cerevisiae (strain ATCC 204508 / S288c) GN=HRQ1 PE=1 SV=1	P50830	YPRA_BACSU	749	1303	3330	81	727	684	227	369	33.1871	882	1.30484e-101	Uncharacterized ATP-dependent helicase YprA OS=Bacillus subtilis (strain 168) GN=yprA PE=3 SV=1	Q58969	Y1574_METJA	684	1975	3330	72
GYY|c14616_g1	599	Q942L2	PDI22_ORYSJ	371	2	397	240	371	132	84	109	63.6364	450	3.43613e-52	Protein disulfide isomerase-like 2-2 OS=Oryza sativa subsp. japonica GN=PDIL2-2 PE=2 SV=1	Q75M08	PDI21_ORYSJ	366	2	397	235	366	132	85	106	64.3939	449	4.13376e-52	Protein disulfide isomerase-like 2-1 OS=Oryza sativa subsp. japonica GN=PDIL2-1 PE=2 SV=2	P38661	PDIA6_MEDSA	364	2	394	234	364	131	81	108	61.8321	432	1.29291e-49	Probable protein disulfide-isomerase A6 OS=Medicago sativa PE=2 SV=1	O22263	PDI21_ARATH	361	2	397	228
GYY|c31963_g1	213	P69806	PTND_ECOL6	286	1	213	179	248	71	59	64	83.0986	288	2.95747e-31	Mannose permease IID component OS=Escherichia coli O6:H1 (strain CFT073 / ATCC 700928 / UPEC) GN=manZ PE=3 SV=1	P69807	PTND_ECO57	286	1	213	179	248	71	59	64	83.0986	288	2.95747e-31	Mannose permease IID component OS=Escherichia coli O157:H7 GN=manZ PE=3 SV=1	P69805	PTND_ECOLI	283	1	213	176	245	71	59	64	83.0986	287	3.47238e-31	Mannose permease IID component OS=Escherichia coli (strain K12) GN=manZ PE=1 SV=2	P26382	PTFD_BACSU	275	1	213	169
GYY|c31015_g1	288	O15169	AXIN1_HUMAN	862	14	187	595	652	58	58	58	100	295	2.24395e-30	Axin-1 OS=Homo sapiens GN=AXIN1 PE=1 SV=2	O70239	AXIN1_RAT	827	14	184	592	648	57	44	47	77.193	229	1.96023e-21	Axin-1 OS=Rattus norvegicus GN=Axin1 PE=1 SV=3	O35625	AXIN1_MOUSE	863	14	184	592	648	57	43	47	75.4386	226	4.4614e-21	Axin-1 OS=Mus musculus GN=Axin1 PE=1 SV=3	O42400	AXIN1_CHICK	841	14	187	603
GYY|c227_g1	314	O74433	QCR9_SCHPO	67	57	233	6	67	62	22	35	35.4839	115	1.48918e-07	Cytochrome b-c1 complex subunit 9 OS=Schizosaccharomyces pombe (strain 972 / ATCC 24843) GN=qcr9 PE=3 SV=2	Q9XY35	QCR9_DROME	55	57	209	4	54	51	20	31	39.2157	112	3.42183e-07	Cytochrome b-c1 complex subunit 9 OS=Drosophila melanogaster GN=ox PE=3 SV=1	Q6CJX2	QCR9_KLULA	69	57	221	7	61	55	22	31	40	110	6.73663e-07	Cytochrome b-c1 complex subunit 9 OS=Kluyveromyces lactis (strain ATCC 8585 / CBS 2359 / DSM 70799 / NBRC 1267 / NRRL Y-1140 / WM37) GN=QCR9 PE=3 SV=3
GYY|c18711_g1	4255	O74762	RPN2_SCHPO	965	1225	3699	113	910	826	412	580	49.8789	1914	0	26S proteasome regulatory subunit rpn2 OS=Schizosaccharomyces pombe (strain 972 / ATCC 24843) GN=rpn2 PE=1 SV=1	O48844	PSD1A_ARATH	1004	1225	3702	108	940	849	407	582	47.9388	1869	0	26S proteasome non-ATPase regulatory subunit 1 homolog A OS=Arabidopsis thaliana GN=RPN2A PE=1 SV=1	Q5F418	PSMD1_CHICK	955	1522	3702	102	836	749	386	535	51.5354	1863	0	26S proteasome non-ATPase regulatory subunit 1 OS=Gallus gallus GN=PSMD1 PE=2 SV=1	Q99460	PSMD1_HUMAN	953	1222	3702	102
GYY|c37206_g1	253	Q9SF16	TCPH_ARATH	557	133	252	1	40	40	38	39	95	197	1.45336e-17	T-complex protein 1 subunit eta OS=Arabidopsis thaliana GN=CCT7 PE=1 SV=1	Q54ER7	TCPH_DICDI	555	133	252	1	40	40	27	33	67.5	147	9.56212e-11	T-complex protein 1 subunit eta OS=Dictyostelium discoideum GN=cct7 PE=3 SV=1	P54409	TCPH_TETPY	558	142	252	1	37	37	24	33	64.8649	136	2.19336e-09	T-complex protein 1 subunit eta OS=Tetrahymena pyriformis PE=3 SV=1	Q5ZJK8	TCPH_CHICK	553	142	252	1
GYY|c22743_g1	399	P20813	CP2B6_HUMAN	491	74	223	57	106	50	45	48	90	254	8.25824e-25	Cytochrome P450 2B6 OS=Homo sapiens GN=CYP2B6 PE=1 SV=1	O55071	CP2BJ_MOUSE	492	71	223	58	108	51	38	45	74.5098	229	2.44254e-21	Cytochrome P450 2B19 OS=Mus musculus GN=Cyp2b19 PE=2 SV=1	P24460	CP2BB_CANFA	494	71	223	57	107	51	39	47	76.4706	224	1.15576e-20	Cytochrome P450 2B11 OS=Canis familiaris GN=CYP2B11 PE=2 SV=1	P12789	CP2B5_RABIT	491	71	223	57
GYY|c13745_g1	1626	Q09869	TAF9_SCHPO	163	218	637	14	151	140	64	86	45.7143	243	3.38653e-22	Transcription initiation factor TFIID subunit 9 OS=Schizosaccharomyces pombe (strain 972 / ATCC 24843) GN=taf9 PE=1 SV=1	Q05027	TAF9_YEAST	157	215	580	29	151	123	53	77	43.0894	212	5.3881e-18	Transcription initiation factor TFIID subunit 9 OS=Saccharomyces cerevisiae (strain ATCC 204508 / S288c) GN=TAF9 PE=1 SV=1	Q5R7P7	TAF9B_PONAB	251	194	574	5	127	127	51	77	40.1575	216	6.24204e-18	Transcription initiation factor TFIID subunit 9B OS=Pongo abelii GN=TAF9B PE=2 SV=1	Q9HBM6	TAF9B_HUMAN	251	194	574	5
GYY|c22823_g1	210	P56902	FABF_RHIME	421	5	208	134	201	68	58	64	85.2941	307	2.24455e-33	3-oxoacyl-[acyl-carrier-protein] synthase 2 OS=Rhizobium meliloti (strain 1021) GN=fabF PE=3 SV=2	Q8L3X9	KASM_ARATH	461	5	208	173	240	68	47	59	69.1176	264	2.32002e-27	3-oxoacyl-[acyl-carrier-protein] synthase, mitochondrial OS=Arabidopsis thaliana GN=KAS PE=1 SV=1	Q0VCA7	OXSM_BOVIN	460	2	205	175	242	68	47	57	69.1176	249	3.08574e-25	3-oxoacyl-[acyl-carrier-protein] synthase, mitochondrial OS=Bos taurus GN=OXSM PE=2 SV=1	Q9NWU1	OXSM_HUMAN	459	2	205	174
GYY|c33342_g1	225	A1Y2K1	FYN_PIG	537	148	225	323	348	26	26	26	100	138	9.1212e-10	Tyrosine-protein kinase Fyn OS=Sus scrofa GN=FYN PE=2 SV=2	A0JNB0	FYN_BOVIN	537	148	225	323	348	26	26	26	100	138	9.20897e-10	Tyrosine-protein kinase Fyn OS=Bos taurus GN=FYN PE=2 SV=1	Q62844	FYN_RAT	537	148	225	323	348	26	26	26	100	138	9.56856e-10	Tyrosine-protein kinase Fyn OS=Rattus norvegicus GN=Fyn PE=1 SV=1	P06241	FYN_HUMAN	537	148	225	323
GYY|c29924_g1	221	Q7N145	MURD_PHOLL	436	3	221	359	431	73	68	73	93.1507	376	5.87926e-43	UDP-N-acetylmuramoylalanine--D-glutamate ligase OS=Photorhabdus luminescens subsp. laumondii (strain TT01) GN=murD PE=3 SV=1	Q326E7	MURD_SHIBS	438	3	218	362	433	72	56	63	77.7778	306	3.51984e-33	UDP-N-acetylmuramoylalanine--D-glutamate ligase OS=Shigella boydii serotype 4 (strain Sb227) GN=murD PE=3 SV=1	Q83MF9	MURD_SHIFL	438	3	218	362	433	72	56	63	77.7778	306	3.69829e-33	UDP-N-acetylmuramoylalanine--D-glutamate ligase OS=Shigella flexneri GN=murD PE=3 SV=1	Q3Z5S1	MURD_SHISS	438	3	218	362
GYY|c19054_g1	1737	P54069	BEM46_SCHPO	299	548	1471	3	296	313	125	183	39.9361	583	4.15687e-68	Protein bem46 OS=Schizosaccharomyces pombe (strain 972 / ATCC 24843) GN=bem46 PE=2 SV=3	P42840	YN60_YEAST	284	563	1396	25	280	278	102	156	36.6906	420	4.12361e-45	Uncharacterized membrane protein YNL320W OS=Saccharomyces cerevisiae (strain ATCC 204508 / S288c) GN=YNL320W PE=1 SV=1	Q5ZJL8	ABHDD_CHICK	337	560	1396	58	318	282	95	146	33.6879	386	6.35563e-40	Alpha/beta hydrolase domain-containing protein 13 OS=Gallus gallus GN=ABHD13 PE=2 SV=1	Q6IRP4	ABHDD_XENLA	336	557	1396	58
GYY|c5050_g1	1130	P31579	LCE_ORYLA	271	316	1053	34	271	248	111	154	44.7581	566	4.2446e-68	Low choriolytic enzyme OS=Oryzias latipes GN=lce PE=1 SV=1	P31581	HCE2_ORYLA	279	316	966	62	278	218	107	142	49.0826	535	1.73398e-63	High choriolytic enzyme 2 OS=Oryzias latipes GN=hceb PE=2 SV=1	P31580	HCE1_ORYLA	270	316	966	53	269	218	104	143	47.7064	533	2.87561e-63	High choriolytic enzyme 1 OS=Oryzias latipes GN=hcea PE=1 SV=1	Q6HA09	ASTL_MOUSE	435	313	876	94
GYY|c29670_g1	268	P25656	CDC50_YEAST	391	2	268	198	279	89	41	58	46.0674	221	2.79722e-21	Cell division control protein 50 OS=Saccharomyces cerevisiae (strain ATCC 204508 / S288c) GN=CDC50 PE=1 SV=1	P53740	YN8S_YEAST	393	2	268	201	282	90	42	59	46.6667	219	7.05826e-21	Uncharacterized protein YNR048W OS=Saccharomyces cerevisiae (strain ATCC 204508 / S288c) GN=YNR048W PE=1 SV=1	Q96WW4	IVN1_SCHPO	371	2	268	189	275	89	38	54	42.6966	206	2.99833e-19	Invasion protein 1 OS=Schizosaccharomyces pombe (strain 972 / ATCC 24843) GN=ivn1 PE=3 SV=1	Q1MTQ5	MUG89_SCHPO	396	2	268	211
GYY|c39709_g1	214	P42795	RL111_ARATH	182	125	214	153	182	30	27	29	90	148	5.87067e-12	60S ribosomal protein L11-1 OS=Arabidopsis thaliana GN=RPL11A PE=2 SV=2	P42794	RL112_ARATH	182	125	214	153	182	30	27	29	90	148	6.04573e-12	60S ribosomal protein L11-2 OS=Arabidopsis thaliana GN=RPL11B PE=2 SV=2	P46287	RL11_MEDSA	181	128	214	153	181	29	24	26	82.7586	131	1.1604e-09	60S ribosomal protein L11 OS=Medicago sativa GN=RPL11 PE=2 SV=1	Q0DK10	RL11_ORYSJ	182	128	214	153
GYY|c16450_g1	1046	P25818	TIP11_ARATH	251	269	1027	1	251	253	175	201	69.17	828	3.42299e-108	Aquaporin TIP1-1 OS=Arabidopsis thaliana GN=TIP1-1 PE=1 SV=1	Q41963	TIP12_ARATH	253	269	1027	1	253	254	174	196	68.5039	803	2.40962e-104	Aquaporin TIP1-2 OS=Arabidopsis thaliana GN=TIP1-2 PE=1 SV=2	O82598	TIP13_ARATH	252	269	1027	1	252	253	161	203	63.6364	790	2.61154e-102	Aquaporin TIP1-3 OS=Arabidopsis thaliana GN=TIP1-3 PE=1 SV=1	O64964	TIP11_MAIZE	250	269	1027	1
GYY|c35127_g1	249	Q7N4W0	HCAE_PHOLL	453	1	249	269	351	83	83	83	100	443	1.75611e-52	3-phenylpropionate/cinnamic acid dioxygenase subunit alpha OS=Photorhabdus luminescens subsp. laumondii (strain TT01) GN=hcaE PE=3 SV=1	Q3YZ15	HCAE_SHISS	453	1	249	269	351	83	77	80	92.7711	416	1.48926e-48	3-phenylpropionate/cinnamic acid dioxygenase subunit alpha OS=Shigella sonnei (strain Ss046) GN=hcaE PE=3 SV=1	Q31XV2	HCAE_SHIBS	453	1	249	269	351	83	77	80	92.7711	416	1.48926e-48	3-phenylpropionate/cinnamic acid dioxygenase subunit alpha OS=Shigella boydii serotype 4 (strain Sb227) GN=hcaE PE=3 SV=1	P0ABR5	HCAE_ECOLI	453	1	249	269
GYY|c24166_g1	348	P12931	SRC_HUMAN	536	121	270	185	234	50	50	50	100	266	1.52277e-26	Proto-oncogene tyrosine-protein kinase Src OS=Homo sapiens GN=SRC PE=1 SV=3	P05480	SRC_MOUSE	541	121	270	190	239	50	50	50	100	266	1.53985e-26	Neuronal proto-oncogene tyrosine-protein kinase Src OS=Mus musculus GN=Src PE=1 SV=4	Q9WUD9	SRC_RAT	536	121	270	185	234	50	50	50	100	266	1.63461e-26	Proto-oncogene tyrosine-protein kinase Src OS=Rattus norvegicus GN=Src PE=1 SV=4	P31693	SRC_RSVPA	523	121	270	179
GYY|c32174_g1	222	Q9C2D4	SC61G_NEUCR	70	1	168	3	58	56	33	46	58.9286	195	1.71222e-19	Probable protein transport protein Sec61 subunit gamma OS=Neurospora crassa (strain ATCC 24698 / 74-OR23-1A / CBS 708.71 / DSM 1257 / FGSC 987) GN=9G6.310 PE=3 SV=2	Q09827	SC61G_SCHPO	70	1	168	3	58	56	29	42	51.7857	172	4.31278e-16	Probable protein transport protein Sec61 subunit gamma OS=Schizosaccharomyces pombe (strain 972 / ATCC 24843) GN=sss1 PE=3 SV=1	P35179	SC61G_YEAST	80	1	165	17	71	55	27	42	49.0909	161	2.60171e-14	Protein transport protein SSS1 OS=Saccharomyces cerevisiae (strain ATCC 204508 / S288c) GN=SSS1 PE=1 SV=2	Q66KU2	SC61G_XENLA	68	1	171	1
GYY|c17618_g1	1626	P15731	UBC4_YEAST	148	1080	1514	5	147	145	93	108	64.1379	423	2.35408e-47	Ubiquitin-conjugating enzyme E2 4 OS=Saccharomyces cerevisiae (strain ATCC 204508 / S288c) GN=UBC4 PE=1 SV=1	P46595	UBC4_SCHPO	147	1080	1517	3	146	146	93	109	63.6986	423	2.37916e-47	Ubiquitin-conjugating enzyme E2 4 OS=Schizosaccharomyces pombe (strain 972 / ATCC 24843) GN=ubc4 PE=1 SV=1	P43102	UBC4_CANAX	147	1080	1517	3	146	146	92	109	63.0137	423	2.37916e-47	Ubiquitin-conjugating enzyme E2 4 OS=Candida albicans GN=UBC4 PE=2 SV=1	P15732	UBC5_YEAST	148	1080	1514	5
GYY|c25671_g1	367	P35033	TRY3_SALSA	238	2	325	12	119	108	82	94	75.9259	447	1.91977e-54	Trypsin-3 (Fragment) OS=Salmo salar PE=1 SV=1	P70059	TRY2_XENLA	244	5	367	4	124	121	84	103	69.4215	446	2.90878e-54	Trypsin OS=Xenopus laevis PE=2 SV=1	P08426	TRY3_RAT	247	2	367	4	128	125	87	101	69.6	436	9.32821e-53	Cationic trypsin-3 OS=Rattus norvegicus GN=Try3 PE=2 SV=1	P06871	TRY1_CANFA	246	2	367	4
GYY|c21653_g3	467	Q28205	TBCD_BOVIN	1199	1	198	820	889	71	28	42	39.4366	122	7.16238e-07	Tubulin-specific chaperone D OS=Bos taurus GN=TBCD PE=1 SV=1
GYY|c30448_g1	260	Q9FGS4	NADA_ARATH	718	1	258	220	306	87	70	80	80.4598	365	2.24664e-40	Quinolinate synthase, chloroplastic OS=Arabidopsis thaliana GN=QS PE=1 SV=1	Q2QTL0	NADA_ORYSJ	711	10	258	206	289	84	59	70	70.2381	317	1.20498e-33	Quinolinate synthase, chloroplastic OS=Oryza sativa subsp. japonica GN=Os12g0290150 PE=3 SV=2
GYY|c13793_g1	1089	P36627	BYR3_SCHPO	179	14	577	9	172	188	83	106	44.1489	331	5.09261e-35	Cellular nucleic acid-binding protein homolog OS=Schizosaccharomyces pombe (strain 972 / ATCC 24843) GN=byr3 PE=3 SV=1	Q04832	HEXP_LEIMA	271	44	580	45	238	214	83	106	38.785	280	5.45648e-27	DNA-binding protein HEXBP OS=Leishmania major GN=HEXBP PE=3 SV=1	P53849	GIS2_YEAST	153	38	580	4	151	188	66	90	35.1064	263	7.34785e-26	Zinc finger protein GIS2 OS=Saccharomyces cerevisiae (strain ATCC 204508 / S288c) GN=GIS2 PE=1 SV=1	O65639	CSP1_ARATH	299	44	580	102
GYY|c32618_g1	238	O24370	LOX21_SOLTU	899	3	236	648	725	78	59	67	75.641	338	2.18157e-36	Linoleate 13S-lipoxygenase 2-1, chloroplastic OS=Solanum tuberosum GN=LOX2.1 PE=1 SV=1	P38418	LOX2_ARATH	896	3	236	645	722	78	52	63	66.6667	307	2.95174e-32	Lipoxygenase 2, chloroplastic OS=Arabidopsis thaliana GN=LOX2 PE=1 SV=1	P38419	LOXC1_ORYSJ	924	3	236	672	749	78	50	57	64.1026	278	2.76384e-28	Lipoxygenase 7, chloroplastic OS=Oryza sativa subsp. japonica GN=CM-LOX1 PE=2 SV=2	Q84YK8	LOXC2_ORYSJ	941	3	236	689
GYY|c40144_g1	210	Q9BXL7	CAR11_HUMAN	1154	106	210	1019	1053	35	31	32	88.5714	162	9.16063e-13	Caspase recruitment domain-containing protein 11 OS=Homo sapiens GN=CARD11 PE=1 SV=3	Q8CIS0	CAR11_MOUSE	1159	106	210	1024	1058	35	29	30	82.8571	153	1.3619e-11	Caspase recruitment domain-containing protein 11 OS=Mus musculus GN=Card11 PE=1 SV=2
GYY|c24229_g1	260	Q8BHJ5	TBL1R_MOUSE	514	2	259	399	484	86	86	86	100	403	2.875e-46	F-box-like/WD repeat-containing protein TBL1XR1 OS=Mus musculus GN=Tbl1xr1 PE=1 SV=1	Q7SZM9	TB1RA_XENLA	519	2	259	404	489	86	86	86	100	403	2.95804e-46	F-box-like/WD repeat-containing protein TBL1XR1-A OS=Xenopus laevis GN=tbl1xr1-a PE=1 SV=1	Q6GPC6	TB1RB_XENLA	522	2	259	407	492	86	86	86	100	403	3.10551e-46	F-box-like/WD repeat-containing protein TBL1XR1-B OS=Xenopus laevis GN=tbl1xr1-b PE=2 SV=1	Q9BZK7	TBL1R_HUMAN	514	2	259	399
GYY|c32816_g1	320	O15360	FANCA_HUMAN	1455	67	216	95	144	50	48	49	96	240	1.33399e-22	Fanconi anemia group A protein OS=Homo sapiens GN=FANCA PE=1 SV=2	Q9JL70	FANCA_MOUSE	1439	70	207	96	138	46	30	35	65.2174	141	1.41164e-09	Fanconi anemia group A protein homolog OS=Mus musculus GN=Fanca PE=2 SV=2
GYY|c35710_g1	280	P10982	ACT1_ABSGL	140	3	209	3	71	69	65	69	94.2029	356	1.7661e-42	Actin-1 (Fragment) OS=Absidia glauca GN=ACT1 PE=3 SV=1	P43239	ACT1_PNECA	375	3	209	1	69	69	67	69	97.1014	370	3.37071e-42	Actin-1 OS=Pneumocystis carinii PE=2 SV=1	P68143	ACTB_OREMO	375	3	209	1	69	69	69	69	100	366	1.47167e-41	Actin, cytoplasmic 1 OS=Oreochromis mossambicus GN=actb PE=2 SV=1	P68142	ACTB1_TAKRU	375	3	209	1
GYY|c18225_g1	4833	Q17R09	PRP16_BOVIN	1227	2184	4028	618	1227	620	399	492	64.3548	2032	0	Pre-mRNA-splicing factor ATP-dependent RNA helicase PRP16 OS=Bos taurus GN=DHX38 PE=2 SV=1	Q92620	PRP16_HUMAN	1227	2184	4028	618	1227	620	400	491	64.5161	2030	0	Pre-mRNA-splicing factor ATP-dependent RNA helicase PRP16 OS=Homo sapiens GN=DHX38 PE=1 SV=2	P34498	MOG1_CAEEL	1131	2184	3959	527	1117	594	374	476	62.963	1932	0	Probable pre-mRNA-splicing factor ATP-dependent RNA helicase mog-1 OS=Caenorhabditis elegans GN=mog-1 PE=1 SV=2	Q9P774	PRP16_SCHPO	1173	2184	3944	578
GYY|c5925_g1	360	A6X935	ITIH4_MOUSE	942	4	360	231	349	119	66	94	55.4622	371	3.19641e-40	Inter alpha-trypsin inhibitor, heavy chain 4 OS=Mus musculus GN=Itih4 PE=1 SV=2	Q06033	ITIH3_HUMAN	890	4	357	242	358	118	65	89	55.0847	362	5.78492e-39	Inter-alpha-trypsin inhibitor heavy chain H3 OS=Homo sapiens GN=ITIH3 PE=1 SV=2	P56652	ITIH3_BOVIN	891	4	357	242	358	118	68	87	57.6271	359	1.3745e-38	Inter-alpha-trypsin inhibitor heavy chain H3 OS=Bos taurus GN=ITIH3 PE=1 SV=2	Q5RB37	ITIH3_PONAB	876	4	357	239
GYY|c26656_g1	596	O48334	CYB_VENIN	393	1	270	1	90	90	77	86	85.5556	417	3.0667e-47	Cytochrome b OS=Venturia inaequalis GN=COB PE=2 SV=1	Q6V9D6	CYB_PENMA	386	1	270	1	90	90	76	82	84.4444	403	2.92772e-45	Cytochrome b OS=Penicillium marneffei GN=cob PE=3 SV=1	Q6X9S4	CYB_ZYMTR	388	1	270	1	90	90	75	81	83.3333	403	3.23636e-45	Cytochrome b OS=Zymoseptoria tritici GN=cob PE=3 SV=1	P00161	CYB_EMEND	387	1	270	1
GYY|c22094_g1	311	Q46857	DKGA_ECOLI	275	3	311	8	110	103	103	103	100	538	5.78031e-68	2,5-diketo-D-gluconic acid reductase A OS=Escherichia coli (strain K12) GN=dkgA PE=1 SV=3	Q8XBT6	DKGA_ECO57	275	3	311	8	110	103	101	101	98.0583	529	1.31969e-66	2,5-diketo-D-gluconic acid reductase A OS=Escherichia coli O157:H7 GN=dkgA PE=3 SV=1	P58744	DKGA_SALTI	275	3	311	8	110	103	91	96	88.3495	420	2.8578e-50	Putative 2,5-diketo-D-gluconic acid reductase A OS=Salmonella typhi GN=dkgA PE=5 SV=2	Q8ZM06	DKGA_SALTY	275	3	311	8
GYY|c9732_g1	458	E9PIF3	NPIA2_HUMAN	369	165	302	42	87	46	45	45	97.8261	244	1.19578e-23	Nuclear pore complex-interacting protein family member A2 OS=Homo sapiens GN=NPIPA2 PE=3 SV=1	E9PKD4	NPIA5_HUMAN	350	165	302	23	68	46	45	45	97.8261	242	2.16749e-23	Nuclear pore complex-interacting protein family member A5 OS=Homo sapiens GN=NPIPA5 PE=2 SV=1	Q9UND3	NPIA1_HUMAN	350	165	302	23	68	46	45	45	97.8261	242	2.25357e-23	Nuclear pore complex-interacting protein family member A1 OS=Homo sapiens GN=NPIPA1 PE=2 SV=3	F8WFD2	NPIA3_HUMAN	350	165	302	23
GYY|c28283_g1	218	Q8N139	ABCA6_HUMAN	1617	47	124	1177	1202	26	26	26	100	146	1.12231e-10	ATP-binding cassette sub-family A member 6 OS=Homo sapiens GN=ABCA6 PE=1 SV=2
GYY|c2047_g1	399	P13694	TNP7_ECOLX	990	23	397	894	989	126	50	58	39.6825	200	5.41274e-17	Transposase for transposon Tn3926 OS=Escherichia coli GN=tnpA PE=3 SV=1	P06694	TNP2_ECOLX	988	23	397	892	987	126	50	58	39.6825	197	1.2101e-16	Transposase for transposon Tn21 OS=Escherichia coli GN=tnpA PE=3 SV=1	P08504	TNP5_ECOLX	994	35	397	892	982	121	39	59	32.2314	173	1.55989e-13	Transposase for transposon Tn2501 OS=Escherichia coli GN=tnpA PE=3 SV=1	P51565	TNP9_ECOLX	988	35	397	892
GYY|c16607_g1	1912	Q54NS9	AIFA_DICDI	408	406	1281	108	403	308	78	142	25.3247	183	4.51471e-13	Apoptosis-inducing factor homolog A OS=Dictyostelium discoideum GN=aifA PE=3 SV=1	Q54NS8	AIFB_DICDI	387	406	1281	86	381	307	80	145	26.0586	157	7.89676e-10	Apoptosis-inducing factor homolog B OS=Dictyostelium discoideum GN=aifB PE=3 SV=1	Q8BUE4	AIFM2_MOUSE	373	433	1281	94	361	286	75	136	26.2238	140	8.74522e-08	Apoptosis-inducing factor 2 OS=Mus musculus GN=Aifm2 PE=2 SV=1	B5FXE5	AIFM2_TAEGU	373	433	1272	96
GYY|c25213_g1	353	Q03682	BIP2_TOBAC	292	3	353	39	155	117	115	116	98.2906	595	3.82626e-76	Luminal-binding protein 2 (Fragment) OS=Nicotiana tabacum GN=BIP2 PE=2 SV=1	Q03681	BIP1_TOBAC	290	3	353	39	155	117	115	116	98.2906	594	4.28748e-76	Luminal-binding protein 1 (Fragment) OS=Nicotiana tabacum GN=BIP1 PE=2 SV=1	Q03686	BIP8_TOBAC	293	3	353	42	158	117	111	115	94.8718	581	4.84228e-74	Luminal-binding protein 8 (Fragment) OS=Nicotiana tabacum GN=BIP8 PE=2 SV=1	Q9LKR3	MD37A_ARATH	669	3	353	414
GYY|c41039_g1	215	Q9YGQ1	EF1B_CHICK	225	1	213	117	187	71	63	67	88.7324	330	4.54793e-38	Elongation factor 1-beta OS=Gallus gallus GN=EEF1B PE=2 SV=3	Q6DET9	EF1B_XENTR	228	1	213	120	190	71	63	68	88.7324	330	4.83439e-38	Elongation factor 1-beta OS=Xenopus tropicalis GN=eef1b PE=2 SV=3	Q5E983	EF1B_BOVIN	225	1	213	117	187	71	63	67	88.7324	330	5.51414e-38	Elongation factor 1-beta OS=Bos taurus GN=EEF1B PE=2 SV=3	P24534	EF1B_HUMAN	225	1	213	117
GYY|c19011_g1	4207	P47979	ZFS1_SCHPO	404	1087	1293	321	389	69	44	54	63.7681	275	4.61827e-24	Zinc finger protein zfs1 OS=Schizosaccharomyces pombe (strain 972 / ATCC 24843) GN=zfs1 PE=1 SV=1	P26651	TTP_HUMAN	326	1072	1275	104	171	68	44	52	64.7059	270	1.09305e-23	Tristetraprolin OS=Homo sapiens GN=ZFP36 PE=1 SV=1	P22893	TTP_MOUSE	319	1072	1275	96	163	68	44	51	64.7059	268	2.07526e-23	Tristetraprolin OS=Mus musculus GN=Zfp36 PE=1 SV=1	P47973	TTP_RAT	320	1072	1275	97
GYY|c29049_g1	268	Q6ZAR0	ROC1_ORYSJ	784	1	267	699	775	89	61	66	68.5393	241	3.63508e-23	Homeobox-leucine zipper protein ROC1 OS=Oryza sativa subsp. japonica GN=ROC1 PE=2 SV=1	Q0J9X2	ROC2_ORYSJ	784	1	267	700	775	89	61	65	68.5393	239	6.20358e-23	Homeobox-leucine zipper protein ROC2 OS=Oryza sativa subsp. japonica GN=ROC2 PE=2 SV=1	Q94C37	HDG2_ARATH	721	1	267	645	714	89	57	62	64.0449	234	3.08938e-22	Homeobox-leucine zipper protein HDG2 OS=Arabidopsis thaliana GN=HDG2 PE=2 SV=1	Q93V99	PDF2_ARATH	743	1	267	652
GYY|c30904_g1	260	P08311	CATG_HUMAN	255	5	259	15	101	88	45	58	51.1364	215	7.29815e-21	Cathepsin G OS=Homo sapiens GN=CTSG PE=1 SV=2	O46683	MCPT3_SHEEP	251	5	244	19	100	83	42	55	50.6024	206	1.22243e-19	Mast cell protease 3 OS=Ovis aries PE=2 SV=1	P20718	GRAH_HUMAN	246	5	259	15	101	88	42	54	47.7273	206	1.50183e-19	Granzyme H OS=Homo sapiens GN=GZMH PE=1 SV=1	O35205	GRAK_MOUSE	263	20	247	24
GYY|c12854_g1	2493	Q9ZUX1	C94C1_ARATH	495	1456	1944	298	461	166	50	89	30.1205	243	9.93623e-36	Cytochrome P450 94C1 OS=Arabidopsis thaliana GN=CYP94C1 PE=2 SV=1	Q9LMM1	C86A4_ARATH	554	1456	1962	311	489	179	63	95	35.1955	293	2.08524e-33	Cytochrome P450 86A4 OS=Arabidopsis thaliana GN=CYP86A4 PE=1 SV=1	P48422	C86A1_ARATH	513	1456	2034	306	508	203	68	113	33.4975	306	2.97761e-32	Cytochrome P450 86A1 OS=Arabidopsis thaliana GN=CYP86A1 PE=1 SV=2	Q9CAD6	C86A7_ARATH	523	1456	2034	308
GYY|c17819_g1	2418	O74999	RAD7_SCHPO	563	326	2116	9	558	620	181	285	29.1935	570	5.10188e-62	DNA repair protein rhp7 OS=Schizosaccharomyces pombe (strain 972 / ATCC 24843) GN=rhp7 PE=3 SV=1	P06779	RAD7_YEAST	565	866	2128	163	561	438	108	182	24.6575	309	4.78741e-28	DNA repair protein RAD7 OS=Saccharomyces cerevisiae (strain ATCC 204508 / S288c) GN=RAD7 PE=1 SV=3	Q9UJT9	FBXL7_HUMAN	491	1097	1984	182	461	299	72	121	24.0803	141	1.13433e-07	F-box/LRR-repeat protein 7 OS=Homo sapiens GN=FBXL7 PE=2 SV=1	Q5BJ29	FBXL7_MOUSE	491	1097	1984	182
GYY|c17299_g1	1617	Q9FFJ8	LIMYB_ARATH	449	1059	1442	1	128	128	37	55	28.9062	154	1.37726e-09	L10-interacting MYB domain-containing protein OS=Arabidopsis thaliana GN=LIMYB PE=1 SV=1
GYY|c21397_g1	2063	Q55FN7	ODBB_DICDI	370	385	1515	45	370	377	205	257	54.3767	1072	2.71541e-138	2-oxoisovalerate dehydrogenase subunit beta, mitochondrial OS=Dictyostelium discoideum GN=bkdB PE=3 SV=1	Q9LDY2	ODBB2_ARATH	358	385	1506	37	358	374	201	244	53.7433	1005	1.68627e-128	2-oxoisovalerate dehydrogenase subunit beta 2, mitochondrial OS=Arabidopsis thaliana GN=DIN4 PE=1 SV=1	P35738	ODBB_RAT	390	385	1533	59	390	383	195	251	50.9138	999	3.72442e-127	2-oxoisovalerate dehydrogenase subunit beta, mitochondrial OS=Rattus norvegicus GN=Bckdhb PE=1 SV=3	P21839	ODBB_BOVIN	392	385	1506	70
GYY|c18499_g1	581	P49206	RS261_ARATH	131	207	542	1	113	113	94	103	83.1858	322	5.19125e-36	40S ribosomal protein S26-1 OS=Arabidopsis thaliana GN=RPS26A PE=2 SV=2	Q8LPJ7	RS262_ARATH	133	207	542	1	113	113	94	103	83.1858	321	8.60011e-36	40S ribosomal protein S26-2 OS=Arabidopsis thaliana GN=RPS26B PE=2 SV=2	Q9LYK9	RS263_ARATH	130	297	542	1	82	82	71	76	86.5854	311	2.42042e-34	40S ribosomal protein S26-3 OS=Arabidopsis thaliana GN=RPS26C PE=2 SV=1	P49216	RS26_ORYSJ	133	297	542	1
GYY|c38779_g1	725	Q9C0V8	YHJ1_SCHPO	552	137	640	384	550	175	55	88	31.4286	202	1.30863e-16	Uncharacterized transporter PB10D8.01 OS=Schizosaccharomyces pombe (strain 972 / ATCC 24843) GN=SPBPB10D8.01 PE=3 SV=1	Q9C0U9	YQD3_SCHPO	570	152	640	402	568	167	45	86	26.9461	199	3.56291e-16	Uncharacterized transporter PB1C11.03 OS=Schizosaccharomyces pombe (strain 972 / ATCC 24843) GN=SPCPB1C11.03 PE=1 SV=1	Q07904	THI73_YEAST	523	5	646	333	523	214	61	105	28.5047	182	4.46865e-14	Thiamine pathway transporter THI73 OS=Saccharomyces cerevisiae (strain ATCC 204508 / S288c) GN=THI73 PE=1 SV=1	O94572	YGDF_SCHPO	497	110	643	344
GYY|c20233_g1	2877	O75376	NCOR1_HUMAN	2440	1989	2402	368	490	138	40	63	28.9855	158	2.38586e-09	Nuclear receptor corepressor 1 OS=Homo sapiens GN=NCOR1 PE=1 SV=2	Q60974	NCOR1_MOUSE	2453	1989	2402	368	490	138	40	63	28.9855	158	2.59808e-09	Nuclear receptor corepressor 1 OS=Mus musculus GN=Ncor1 PE=1 SV=1	Q4KKX4	NCOR1_XENTR	2494	1989	2402	360	482	138	38	64	27.5362	155	5.862e-09	Nuclear receptor corepressor 1 OS=Xenopus tropicalis GN=ncor1 PE=2 SV=1	Q8QG78	NCOR1_XENLA	2498	1989	2402	360
GYY|c32510_g1	361	A9MFR9	CH60_SALAR	548	2	361	284	403	120	120	120	100	505	4.44171e-60	60 kDa chaperonin OS=Salmonella arizonae (strain ATCC BAA-731 / CDC346-86 / RSK2980) GN=groL PE=3 SV=1	B5F2L0	CH60_SALA4	545	2	361	284	403	120	120	120	100	505	4.4997e-60	60 kDa chaperonin OS=Salmonella agona (strain SL483) GN=groL PE=3 SV=1	P0A1D3	CH60_SALTY	548	2	361	284	403	120	120	120	100	505	4.72899e-60	60 kDa chaperonin OS=Salmonella typhimurium (strain LT2 / SGSC1412 / ATCC 700720) GN=groL PE=3 SV=2	P0A1D4	CH60_SALTI	548	2	361	284
GYY|c39482_g1	234	P0ABI8	CYOB_ECOLI	663	1	234	474	551	78	64	72	82.0513	362	2.85097e-40	Cytochrome bo(3) ubiquinol oxidase subunit 1 OS=Escherichia coli (strain K12) GN=cyoB PE=1 SV=1	P0ABI9	CYOB_ECOL6	663	1	234	474	551	78	64	72	82.0513	362	2.85097e-40	Cytochrome bo(3) ubiquinol oxidase subunit 1 OS=Escherichia coli O6:H1 (strain CFT073 / ATCC 700928 / UPEC) GN=cyoB PE=3 SV=1	P0ABJ0	CYOB_ECO57	663	1	234	474	551	78	64	72	82.0513	362	2.85097e-40	Cytochrome bo(3) ubiquinol oxidase subunit 1 OS=Escherichia coli O157:H7 GN=cyoB PE=3 SV=1	Q89AA4	CYOB_BUCBP	659	1	234	477
GYY|c19992_g1	2588	Q8ST25	GEFG_DICDI	1556	958	1698	1311	1548	251	72	133	28.6853	274	3.85855e-23	Ras guanine nucleotide exchange factor G OS=Dictyostelium discoideum GN=gefG PE=2 SV=1	Q54PQ4	GEFA_DICDI	605	964	1500	349	516	179	58	106	32.4022	258	1.43292e-21	Ras guanine nucleotide exchange factor A OS=Dictyostelium discoideum GN=gefA PE=2 SV=1	Q13905	RPGF1_HUMAN	1077	988	1698	844	1064	242	68	123	28.0992	247	4.82783e-20	Rap guanine nucleotide exchange factor 1 OS=Homo sapiens GN=RAPGEF1 PE=1 SV=3	Q55GH9	GEFW_DICDI	1172	988	1623	942
GYY|c8257_g1	1105	Q9US22	RL15B_SCHPO	201	108	710	1	201	201	160	177	79.602	849	9.79767e-112	60S ribosomal protein L15-B OS=Schizosaccharomyces pombe (strain 972 / ATCC 24843) GN=rpl1502 PE=1 SV=1	O74895	RL15A_SCHPO	201	108	710	1	201	201	160	176	79.602	846	2.78122e-111	60S ribosomal protein L15-A OS=Schizosaccharomyces pombe (strain 972 / ATCC 24843) GN=rpl15 PE=3 SV=1	Q8X034	RL15_NEUCR	203	108	710	1	203	203	160	175	78.8177	833	2.2254e-109	60S ribosomal protein L15 OS=Neurospora crassa (strain ATCC 24698 / 74-OR23-1A / CBS 708.71 / DSM 1257 / FGSC 987) GN=rpl-15 PE=3 SV=1	P54780	RL15B_YEAST	204	108	710	1
GYY|c8497_g1	373	Q9S7V4	HA22A_ARATH	177	36	356	4	110	107	71	90	66.3551	403	1.24334e-48	HVA22-like protein a OS=Arabidopsis thaliana GN=HVA22A PE=2 SV=1	Q9SYX7	HA22B_ARATH	167	36	356	4	110	107	65	84	60.7477	370	8.15222e-44	HVA22-like protein b OS=Arabidopsis thaliana GN=HVA22B PE=2 SV=2	Q9S784	HA22C_ARATH	184	36	356	6	112	107	62	83	57.9439	351	8.76703e-41	HVA22-like protein c OS=Arabidopsis thaliana GN=HVA22C PE=2 SV=1	Q682H0	HA22F_ARATH	158	3	347	2
GYY|c11580_g1	332	P24792	ASO_CUCMA	579	1	330	372	480	110	61	82	55.4545	328	2.80229e-35	L-ascorbate oxidase OS=Cucurbita maxima GN=AAO PE=1 SV=2	P37064	ASO_CUCPM	552	1	321	345	450	107	61	79	57.0093	321	1.91566e-34	L-ascorbate oxidase OS=Cucurbita pepo var. melopepo PE=1 SV=1	P14133	ASO_CUCSA	587	1	330	377	485	110	62	78	56.3636	313	4.51714e-33	L-ascorbate oxidase OS=Cucumis sativus PE=1 SV=1	Q40588	ASO_TOBAC	578	1	330	370
GYY|c21480_g1	4566	Q10752	CDC28_SCHPO	1055	2550	4499	409	1055	650	436	543	67.0769	2187	0	Pre-mRNA-splicing factor ATP-dependent RNA helicase-like protein cdc28 OS=Schizosaccharomyces pombe (strain 972 / ATCC 24843) GN=cdc28 PE=3 SV=2	O60231	DHX16_HUMAN	1041	2583	4553	378	1022	657	421	524	64.0791	2081	0	Putative pre-mRNA-splicing factor ATP-dependent RNA helicase DHX16 OS=Homo sapiens GN=DHX16 PE=1 SV=2	Q7YR39	DHX16_PANTR	1044	2583	4553	381	1025	657	421	524	64.0791	2081	0	Putative pre-mRNA-splicing factor ATP-dependent RNA helicase DHX16 OS=Pan troglodytes GN=DHX16 PE=3 SV=1	Q767K6	DHX16_PIG	1045	2583	4499	394
GYY|c37131_g1	312	O14686	KMT2D_HUMAN	5537	42	179	4568	4613	46	46	46	100	239	2.0543e-22	Histone-lysine N-methyltransferase 2D OS=Homo sapiens GN=KMT2D PE=1 SV=2	Q6PDK2	KMT2D_MOUSE	5588	42	176	4620	4664	45	42	43	93.3333	208	2.41673e-18	Histone-lysine N-methyltransferase 2D OS=Mus musculus GN=Kmt2d PE=1 SV=2
GYY|c21587_g2	3237	Q9FMK9	PPA29_ARATH	389	571	1605	27	332	357	111	158	31.0924	309	1.84825e-28	Probable inactive purple acid phosphatase 29 OS=Arabidopsis thaliana GN=PAP29 PE=2 SV=1	Q05924	DCR2_YEAST	578	604	1563	246	518	325	98	147	30.1538	313	2.65553e-28	Phosphatase DCR2 OS=Saccharomyces cerevisiae (strain ATCC 204508 / S288c) GN=DCR2 PE=1 SV=1	Q9LU72	PPA28_ARATH	397	583	1605	42	337	346	101	140	29.1908	271	9.37603e-24	Probable inactive purple acid phosphatase 28 OS=Arabidopsis thaliana GN=PAP28 PE=2 SV=1	Q84LR6	PPA14_ARATH	401	604	1584	37
GYY|c4344_g1	2350	P0CM18	NAGS_CRYNJ	565	252	2102	8	563	643	281	362	43.7014	964	1.87965e-118	Amino-acid acetyltransferase, mitochondrial OS=Cryptococcus neoformans var. neoformans serotype D (strain JEC21 / ATCC MYA-565) GN=ARG2 PE=3 SV=1	P0CM19	NAGS_CRYNB	565	252	2102	8	563	643	281	362	43.7014	959	1.07834e-117	Amino-acid acetyltransferase, mitochondrial OS=Cryptococcus neoformans var. neoformans serotype D (strain B-3501A) GN=ARG2 PE=3 SV=1	B0CR45	NAGS_LACBS	559	252	2105	5	559	638	263	358	41.2226	949	2.64994e-116	Amino-acid acetyltransferase, mitochondrial OS=Laccaria bicolor (strain S238N-H82 / ATCC MYA-4686) GN=ARG2 PE=3 SV=1	A8N2M6	NAGS_COPC7	621	186	2102	29
GYY|c40201_g1	251	Q3EDL4	Y1154_ARATH	472	2	199	376	441	66	52	63	78.7879	284	6.38416e-30	Probable serine/threonine-protein kinase At1g01540 OS=Arabidopsis thaliana GN=At1g01540 PE=1 SV=2	Q6NKZ9	Y4345_ARATH	437	8	208	371	437	67	40	50	59.7015	204	9.87356e-19	Probable receptor-like serine/threonine-protein kinase At4g34500 OS=Arabidopsis thaliana GN=At4g34500 PE=2 SV=1	Q3EBR4	Y2394_ARATH	453	20	214	379	444	66	35	49	53.0303	181	1.5755e-15	Putative receptor-like protein kinase At2g30940 OS=Arabidopsis thaliana GN=At2g30940 PE=2 SV=2	Q9SJG2	Y2296_ARATH	494	2	205	405
GYY|c23998_g1	250	C8V3W5	HST1_EMENI	489	3	248	350	431	82	53	63	64.6341	202	2.87266e-18	NAD-dependent protein deacetylase hst1 OS=Emericella nidulans (strain FGSC A4 / ATCC 38163 / CBS 112.46 / NRRL 194 / M139) GN=AN10449 PE=3 SV=1	O94640	SIR2_SCHPO	475	6	248	322	401	81	48	62	59.2593	191	6.83272e-17	NAD-dependent histone deacetylase sir2 OS=Schizosaccharomyces pombe (strain 972 / ATCC 24843) GN=sir2 PE=1 SV=2	P06700	SIR2_YEAST	562	54	248	436	499	65	36	48	55.3846	163	5.13724e-13	NAD-dependent histone deacetylase SIR2 OS=Saccharomyces cerevisiae (strain ATCC 204508 / S288c) GN=SIR2 PE=1 SV=1	Q6FWI7	SIR2_CANGA	509	24	248	375
GYY|c19178_g1	1088	O08740	RPB11_MOUSE	117	408	731	1	112	112	54	81	48.2143	293	2.53345e-30	DNA-directed RNA polymerase II subunit RPB11 OS=Mus musculus GN=Polr2j PE=3 SV=1	P38902	RPB11_YEAST	120	399	731	1	111	111	56	73	50.4505	291	4.41013e-30	DNA-directed RNA polymerase II subunit RPB11 OS=Saccharomyces cerevisiae (strain ATCC 204508 / S288c) GN=RPB11 PE=1 SV=1	P52435	RPB11_HUMAN	117	396	731	1	108	112	55	78	49.1071	289	7.73971e-30	DNA-directed RNA polymerase II subunit RPB11-a OS=Homo sapiens GN=POLR2J PE=1 SV=1	Q32P79	RPB11_BOVIN	117	396	731	1
GYY|c18071_g1	1596	P55023	TYRO_STRLN	273	573	1322	1	230	255	66	102	25.8824	194	3.97459e-15	Tyrosinase OS=Streptomyces lincolnensis GN=melC2 PE=3 SV=2	P07524	TYRO_STRAT	273	585	1163	51	227	195	55	84	28.2051	193	6.15138e-15	Tyrosinase OS=Streptomyces antibioticus GN=melC2 PE=3 SV=2	O61363	HCYG_ENTDO	2896	552	1157	1727	1902	215	65	93	30.2326	197	2.2284e-14	Hemocyanin G-type, units Oda to Odg OS=Enteroctopus dofleini GN=ODHCY PE=1 SV=1	P12659	HCYA_ENTDO	1233	552	1157	64
GYY|c13343_g2	2249	Q9P381	CDSH_SCHPO	439	814	2070	47	423	419	175	249	41.7661	870	1.08724e-106	Putative phosphatidate cytidylyltransferase OS=Schizosaccharomyces pombe (strain 972 / ATCC 24843) GN=SPBC13A2.03 PE=1 SV=1	O95674	CDS2_HUMAN	445	610	2076	1	438	491	174	252	35.4379	735	7.88246e-87	Phosphatidate cytidylyltransferase 2 OS=Homo sapiens GN=CDS2 PE=1 SV=1	Q92903	CDS1_HUMAN	461	631	2076	35	455	482	169	245	35.0622	723	7.2025e-85	Phosphatidate cytidylyltransferase 1 OS=Homo sapiens GN=CDS1 PE=2 SV=2	O35052	CDS1_RAT	461	616	2076	30
GYY|c39381_g1	234	Q12535	PME_ASPAC	331	44	229	210	273	64	30	38	46.875	148	2.68162e-11	Pectinesterase OS=Aspergillus aculeatus GN=pme1 PE=2 SV=1	P17872	PME_ASPTU	331	20	229	209	283	75	30	44	40	135	1.44897e-09	Pectinesterase OS=Aspergillus tubingensis GN=pme1 PE=1 SV=1	Q5B7U0	PMEA_EMENI	325	2	229	210	283	77	26	38	33.7662	116	6.19187e-07	Pectinesterase A OS=Emericella nidulans (strain FGSC A4 / ATCC 38163 / CBS 112.46 / NRRL 194 / M139) GN=pmeA PE=1 SV=1	Q2UBD9	PMEA_ASPOR	324	47	229	209
GYY|c24171_g1	210	Q9ZSK2	ADF6_ARATH	146	1	153	1	52	52	38	42	73.0769	183	4.86712e-17	Actin-depolymerizing factor 6 OS=Arabidopsis thaliana GN=ADF6 PE=1 SV=1	Q8SAG3	ADF_VITVI	143	34	153	1	38	40	36	37	90	171	2.25171e-15	Actin-depolymerizing factor OS=Vitis vinifera PE=2 SV=1	Q9AY76	ADF2_ORYSJ	145	1	153	1	51	51	32	39	62.7451	156	3.46687e-13	Actin-depolymerizing factor 2 OS=Oryza sativa subsp. japonica GN=ADF2 PE=2 SV=1	Q2QLT8	ADF11_ORYSJ	145	1	153	1
GYY|c26494_g1	268	P10356	YEY2_YEAST	443	1	264	187	263	92	37	47	40.2174	112	3.24411e-06	Uncharacterized protein YER152C OS=Saccharomyces cerevisiae (strain ATCC 204508 / S288c) GN=YER152C PE=1 SV=2
GYY|c19231_g1	1484	P38876	PTH_YEAST	190	470	781	73	170	104	42	59	40.3846	166	7.28531e-12	Peptidyl-tRNA hydrolase OS=Saccharomyces cerevisiae (strain ATCC 204508 / S288c) GN=PTH1 PE=1 SV=1	Q73Q01	PTH_TREDE	203	470	889	35	165	143	51	73	35.6643	153	3.40227e-10	Peptidyl-tRNA hydrolase OS=Treponema denticola (strain ATCC 35405 / CIP 103919 / DSM 14222) GN=pth PE=3 SV=1	A5EWU9	PTH_DICNV	189	509	808	58	148	104	40	60	38.4615	145	2.64426e-09	Peptidyl-tRNA hydrolase OS=Dichelobacter nodosus (strain VCS1703A) GN=pth PE=3 SV=1	Q0RCD6	PTH_FRAAA	197	539	1012	15
GYY|c32330_g1	386	Q7NA56	AROB_PHOLL	366	1	315	1	105	105	102	103	97.1429	525	1.40682e-64	3-dehydroquinate synthase OS=Photorhabdus luminescens subsp. laumondii (strain TT01) GN=aroB PE=3 SV=1	A8GKQ7	AROB_SERP5	366	1	315	1	105	105	83	93	79.0476	440	6.00845e-52	3-dehydroquinate synthase OS=Serratia proteamaculans (strain 568) GN=aroB PE=3 SV=1	B1JIQ4	AROB_YERPY	362	1	315	1	105	105	82	92	78.0952	438	1.27362e-51	3-dehydroquinate synthase OS=Yersinia pseudotuberculosis serotype O:3 (strain YPIII) GN=aroB PE=3 SV=1	Q664M0	AROB_YERPS	362	1	315	1
GYY|c29336_g1	298	P94681	TSAC_COMTE	252	5	103	217	249	33	21	26	63.6364	108	8.03283e-06	4-formylbenzenesulfonate dehydrogenase TsaC1/TsaC2 OS=Comamonas testosteroni GN=tsaC1 PE=1 SV=1
GYY|c5726_g1	265	Q60560	SMBP2_MESAU	989	2	265	437	517	89	40	47	44.9438	152	2.59901e-11	DNA-binding protein SMUBP-2 OS=Mesocricetus auratus GN=IGHMBP2 PE=1 SV=1	P40694	SMBP2_MOUSE	993	2	169	437	492	56	31	36	55.3571	149	6.33054e-11	DNA-binding protein SMUBP-2 OS=Mus musculus GN=Ighmbp2 PE=1 SV=1	P38935	SMBP2_HUMAN	993	2	169	438	493	56	32	36	57.1429	149	8.09285e-11	DNA-binding protein SMUBP-2 OS=Homo sapiens GN=IGHMBP2 PE=1 SV=3	Q9EQN5	SMBP2_RAT	988	2	169	437
GYY|c29134_g1	415	Q8S8P5	WRK33_ARATH	519	1	195	178	242	65	59	63	90.7692	339	1.7583e-36	Probable WRKY transcription factor 33 OS=Arabidopsis thaliana GN=WRKY33 PE=1 SV=2	Q9XI90	WRKY4_ARATH	514	10	195	226	287	62	51	54	82.2581	291	6.83523e-30	Probable WRKY transcription factor 4 OS=Arabidopsis thaliana GN=WRKY4 PE=1 SV=2	Q9ZQ70	WRKY3_ARATH	513	10	195	247	308	62	50	55	80.6452	290	9.17772e-30	Probable WRKY transcription factor 3 OS=Arabidopsis thaliana GN=WRKY3 PE=2 SV=1	Q9C5T3	WRK26_ARATH	309	7	195	113
GYY|c27090_g1	426	P0A867	TALA_ECOLI	316	1	396	185	316	132	132	132	100	710	9.87558e-93	Transaldolase A OS=Escherichia coli (strain K12) GN=talA PE=3 SV=1	P0A868	TALA_ECOL6	316	1	396	185	316	132	132	132	100	710	9.87558e-93	Transaldolase A OS=Escherichia coli O6:H1 (strain CFT073 / ATCC 700928 / UPEC) GN=talA PE=3 SV=1	P0A869	TALA_ECO57	316	1	396	185	316	132	132	132	100	710	9.87558e-93	Transaldolase A OS=Escherichia coli O157:H7 GN=talA PE=3 SV=1	Q83QM8	TALA_SHIFL	316	1	396	185
GYY|c34283_g1	262	P0C0J4	LDH_MYCHY	315	3	260	144	229	86	68	74	79.0698	368	1.92341e-42	L-lactate dehydrogenase OS=Mycoplasma hyopneumoniae GN=ldh PE=3 SV=1	P0C0J3	LDH_MYCHJ	315	3	260	144	229	86	68	74	79.0698	368	1.92341e-42	L-lactate dehydrogenase OS=Mycoplasma hyopneumoniae (strain J / ATCC 25934 / NCTC 10110) GN=ldh PE=1 SV=1	Q4A8M8	LDH_MYCH7	315	3	260	144	229	86	68	74	79.0698	368	1.92341e-42	L-lactate dehydrogenase OS=Mycoplasma hyopneumoniae (strain 7448) GN=ldh PE=3 SV=1	P0C0J2	LDH_MYCH2	315	3	260	144
GYY|c229_g1	327	Q32MZ4	LRRF1_HUMAN	808	208	327	210	249	40	39	39	97.5	155	2.2209e-11	Leucine-rich repeat flightless-interacting protein 1 OS=Homo sapiens GN=LRRFIP1 PE=1 SV=2	Q66HF9	LRRF1_RAT	738	208	327	154	193	40	37	39	92.5	152	4.24872e-11	Leucine-rich repeat flightless-interacting protein 1 OS=Rattus norvegicus GN=Lrrfip1 PE=1 SV=1	Q3UZ39	LRRF1_MOUSE	729	208	327	154	193	40	37	39	92.5	149	1.16299e-10	Leucine-rich repeat flightless-interacting protein 1 OS=Mus musculus GN=Lrrfip1 PE=1 SV=2
GYY|c22819_g1	229	Q9LDX3	UTR4_ARATH	349	31	228	277	349	73	38	54	52.0548	179	1.12493e-15	UDP-galactose/UDP-glucose transporter 4 OS=Arabidopsis thaliana GN=UTR4 PE=2 SV=1	Q29Q28	UTR2_ARATH	345	31	228	274	345	73	38	47	52.0548	153	4.82583e-12	UDP-galactose/UDP-glucose transporter 2 OS=Arabidopsis thaliana GN=UTR2 PE=2 SV=1
GYY|c24697_g1	231	Q1JQD9	LMBL2_BOVIN	706	75	230	531	582	52	52	52	100	284	2.59209e-29	Lethal(3)malignant brain tumor-like protein 2 OS=Bos taurus GN=L3MBTL2 PE=2 SV=1	Q5R737	LMBL2_PONAB	705	75	230	530	581	52	52	52	100	284	2.71457e-29	Lethal(3)malignant brain tumor-like protein 2 OS=Pongo abelii GN=L3MBTL2 PE=2 SV=1	Q969R5	LMBL2_HUMAN	705	75	230	530	581	52	52	52	100	284	2.8236e-29	Lethal(3)malignant brain tumor-like protein 2 OS=Homo sapiens GN=L3MBTL2 PE=1 SV=1	P59178	LMBL2_MOUSE	703	75	230	530
GYY|c32122_g1	345	P32176	FDOG_ECOLI	1016	1	345	469	583	115	115	115	100	625	3.60487e-75	Formate dehydrogenase-O major subunit OS=Escherichia coli (strain K12) GN=fdoG PE=1 SV=5	P24183	FDNG_ECOLI	1015	1	345	469	583	115	85	98	73.913	488	3.37923e-56	Formate dehydrogenase, nitrate-inducible, major subunit OS=Escherichia coli (strain K12) GN=fdnG PE=1 SV=3	P46448	FDXG_HAEIN	1028	1	342	477	590	114	61	83	53.5088	330	1.30956e-34	Formate dehydrogenase major subunit OS=Haemophilus influenzae (strain ATCC 51907 / DSM 11121 / KW20 / Rd) GN=fdxG PE=3 SV=2	Q727P3	FDNGA_DESVH	1012	10	345	461
GYY|c30851_g1	246	A1L4X7	AHL14_ARATH	411	3	245	96	179	84	42	54	50	113	1.9514e-06	AT-hook motif nuclear-localized protein 14 OS=Arabidopsis thaliana GN=AHL14 PE=1 SV=1
GYY|c24279_g1	233	O49607	SBT16_ARATH	764	20	232	188	258	71	60	68	84.507	273	9.45066e-28	Subtilisin-like protease SBT1.6 OS=Arabidopsis thaliana GN=SBT1.6 PE=2 SV=1	O65351	SBT17_ARATH	757	20	232	195	264	71	46	55	64.7887	176	1.23567e-14	Subtilisin-like protease SBT1.7 OS=Arabidopsis thaliana GN=SBT1.7 PE=1 SV=1	Q9LLL8	SBT4E_ARATH	749	41	232	200	263	64	38	43	59.375	154	9.02319e-12	Subtilisin-like protease SBT4.14 OS=Arabidopsis thaliana GN=SBT4.14 PE=2 SV=1	Q84WS0	SBT11_ARATH	774	14	232	206
GYY|c16286_g1	2271	O74187	ALDH_AGABI	500	366	1865	13	500	502	231	311	46.0159	1155	6.10912e-148	Aldehyde dehydrogenase OS=Agaricus bisporus GN=aldA PE=3 SV=1	P41751	ALDH_ASPNG	497	396	1865	21	496	491	230	306	46.8432	1148	5.94651e-147	Aldehyde dehydrogenase OS=Aspergillus niger GN=aldA PE=3 SV=1	P40108	ALDH_DAVTA	496	393	1838	18	485	483	227	306	46.9979	1147	6.76216e-147	Aldehyde dehydrogenase OS=Davidiella tassiana GN=CLAH10 PE=1 SV=2	P08157	ALDH_EMENI	497	396	1865	20
GYY|c16526_g1	1707	O06997	YVDP_BACSU	447	133	1521	11	443	471	135	210	28.6624	295	3.20157e-27	Uncharacterized FAD-linked oxidoreductase YvdP OS=Bacillus subtilis (strain 168) GN=yvdP PE=1 SV=1	Q796Y5	YGAK_BACSU	451	145	1521	15	442	481	134	207	27.8586	277	6.06221e-25	Uncharacterized FAD-linked oxidoreductase YgaK OS=Bacillus subtilis (strain 168) GN=ygaK PE=3 SV=4	P30986	RETO_ESCCA	538	199	1521	71	516	483	127	209	26.294	245	1.4308e-20	Reticuline oxidase OS=Eschscholzia californica GN=BBE1 PE=1 SV=1	P93479	RETO_PAPSO	535	199	1521	75
GYY|c23058_g1	473	O00220	TR10A_HUMAN	468	112	393	1	94	94	94	94	100	245	2.49253e-23	Tumor necrosis factor receptor superfamily member 10A OS=Homo sapiens GN=TNFRSF10A PE=1 SV=3
GYY|c38164_g1	283	Q98SJ7	TCTP_LABRO	171	1	282	42	135	94	63	75	67.0213	276	3.74354e-30	Translationally-controlled tumor protein homolog OS=Labeo rohita GN=tpt1 PE=2 SV=1	Q9DGK4	TCTP_DANRE	171	4	282	43	135	93	63	75	67.7419	274	7.57746e-30	Translationally-controlled tumor protein homolog OS=Danio rerio GN=tpt1 PE=2 SV=1	Q6XSH4	TCTP_LATJA	170	1	282	41	134	94	54	70	57.4468	240	6.9452e-25	Translationally-controlled tumor protein homolog OS=Lateolabrax japonicus GN=tpt1 PE=2 SV=1	P43347	TCTP_CHICK	172	1	279	42
GYY|c21075_g2	1184	Q551X9	DHKF_DICDI	1109	1	201	928	993	67	34	41	50.7463	138	1.16269e-07	Hybrid signal transduction histidine kinase F OS=Dictyostelium discoideum GN=dhkF PE=3 SV=1	Q93P00	CHEY_YEREN	129	1	204	6	73	68	25	40	36.7647	123	7.19642e-07	Chemotaxis protein CheY OS=Yersinia enterocolitica GN=cheY PE=3 SV=3	P39928	SLN1_YEAST	1220	1	213	1085	1160	76	32	46	42.1053	131	7.52627e-07	Osmosensing histidine protein kinase SLN1 OS=Saccharomyces cerevisiae (strain ATCC 204508 / S288c) GN=SLN1 PE=1 SV=1	P62638	CHEB1_GEOSL	362	4	204	9
GYY|c26321_g1	226	O28341	ACD2_ARCFU	673	2	226	250	324	75	32	46	42.6667	149	3.92371e-11	Acetate--CoA ligase [ADP-forming] II OS=Archaeoglobus fulgidus (strain ATCC 49558 / VC-16 / DSM 4304 / JCM 9628 / NBRC 100126) GN=AF_1938 PE=1 SV=1	O29057	ACD1_ARCFU	685	2	226	31	105	75	28	38	37.3333	114	1.85817e-06	Acetate--CoA ligase [ADP-forming] I OS=Archaeoglobus fulgidus (strain ATCC 49558 / VC-16 / DSM 4304 / JCM 9628 / NBRC 100126) GN=AF_1211 PE=1 SV=1	Q58010	ACD_METJA	704	20	226	38	106	69	26	41	37.6812	114	1.87663e-06	Acetate--CoA ligase [ADP-forming] OS=Methanocaldococcus jannaschii (strain ATCC 43067 / DSM 2661 / JAL-1 / JCM 10045 / NBRC 100440) GN=MJ0590 PE=1 SV=1
GYY|c16312_g1	770	Q4I963	COFI_GIBZE	153	286	735	1	150	150	83	120	55.3333	405	2.54966e-47	Cofilin OS=Gibberella zeae (strain PH-1 / ATCC MYA-4620 / FGSC 9075 / NRRL 31084) GN=COF1 PE=3 SV=2	Q6BWX4	COFI_DEBHA	143	286	735	1	139	150	71	106	47.3333	339	1.24628e-37	Cofilin OS=Debaryomyces hansenii (strain ATCC 36239 / CBS 767 / JCM 1990 / NBRC 0083 / IGC 2968) GN=COF1 PE=3 SV=1	Q6CQ22	COFI_KLULA	143	286	735	1	139	150	68	103	45.3333	315	3.80111e-34	Cofilin OS=Kluyveromyces lactis (strain ATCC 8585 / CBS 2359 / DSM 70799 / NBRC 1267 / NRRL Y-1140 / WM37) GN=COF1 PE=3 SV=1	Q03048	COFI_YEAST	143	286	735	1
GYY|c37060_g1	269	Q6CMK7	SLD1_KLULA	573	1	258	235	320	86	49	63	56.9767	274	6.23257e-28	Delta(8)-fatty-acid desaturase OS=Kluyveromyces lactis (strain ATCC 8585 / CBS 2359 / DSM 70799 / NBRC 1267 / NRRL Y-1140 / WM37) GN=SLD PE=3 SV=1	Q8NKG8	SLD1_KLULC	573	1	258	235	320	86	48	63	55.814	269	2.73426e-27	Delta(8)-fatty-acid desaturase OS=Kluyveromyces lactis GN=SLD PE=1 SV=1	Q8NKG9	SLD1_LACK1	568	1	231	243	319	77	43	56	55.8442	236	1.00297e-22	Delta(8)-fatty-acid desaturase OS=Lachancea kluyveri (strain ATCC 58438 / CBS 3082 / CCRC 21498 / NBRC 1685 / JCM 7257 / NCYC 543 / NRRL Y-12651) GN=SLD PE=1 SV=1	Q3EBF7	SLD2_ARATH	449	1	240	141
GYY|c26812_g1	305	P11592	VATA_NEUCR	607	2	304	366	466	101	83	92	82.1782	454	8.88764e-53	V-type proton ATPase catalytic subunit A OS=Neurospora crassa (strain ATCC 24698 / 74-OR23-1A / CBS 708.71 / DSM 1257 / FGSC 987) GN=vma-1 PE=3 SV=1	P31400	VATA_MANSE	617	2	304	370	470	101	80	93	79.2079	451	2.41715e-52	V-type proton ATPase catalytic subunit A OS=Manduca sexta GN=VHAA PE=2 SV=1	Q27331	VATA2_DROME	614	2	304	367	467	101	79	93	78.2178	450	3.82809e-52	V-type proton ATPase catalytic subunit A isoform 2 OS=Drosophila melanogaster GN=Vha68-2 PE=1 SV=2	P48602	VATA1_DROME	614	2	304	367
GYY|c18275_g1	3431	P40566	YIS7_YEAST	764	203	1810	12	580	594	184	275	30.9764	617	7.32778e-66	Uncharacterized glycosyl hydrolase YIR007W OS=Saccharomyces cerevisiae (strain ATCC 204508 / S288c) GN=YIR007W PE=1 SV=1
GYY|c9014_g1	1928	O59958	CRE1_NEUCR	430	194	400	72	140	69	54	60	78.2609	307	1.3556e-28	DNA-binding protein cre-1 OS=Neurospora crassa (strain ATCC 24698 / 74-OR23-1A / CBS 708.71 / DSM 1257 / FGSC 987) GN=cre-1 PE=2 SV=2	O94131	CREA_GIBFU	420	194	400	58	126	69	53	60	76.8116	304	2.87186e-28	DNA-binding protein creA OS=Gibberella fujikuroi GN=CREA PE=3 SV=1	Q05620	CREA_ASPNG	427	173	400	63	138	76	54	62	71.0526	302	4.53033e-28	DNA-binding protein creA OS=Aspergillus niger GN=creA PE=3 SV=1	O94166	CREA_ASPAC	431	173	400	66
GYY|c21904_g2	1482	Q12463	TRM11_YEAST	433	660	1481	15	247	279	90	138	32.2581	328	5.73171e-32	tRNA (guanine(10)-N2)-methyltransferase OS=Saccharomyces cerevisiae (strain ATCC 204508 / S288c) GN=TRM11 PE=1 SV=1	Q6NS23	TRM11_XENLA	478	633	1478	14	256	286	87	141	30.4196	326	1.42746e-31	tRNA (guanine(10)-N2)-methyltransferase homolog OS=Xenopus laevis GN=trmt11 PE=2 SV=1	O94636	TRM11_SCHPO	469	744	1481	76	275	247	75	114	30.3644	323	3.52036e-31	tRNA (guanine(10)-N2)-methyltransferase OS=Schizosaccharomyces pombe (strain 972 / ATCC 24843) GN=trm11 PE=3 SV=2	Q5R962	TRM11_PONAB	463	633	1478	10
GYY|c24275_g1	217	Q9LKI8	TBB_THAWE	443	3	215	81	157	80	47	57	58.75	157	2.09903e-12	Tubulin beta chain OS=Thalassiosira weissflogii PE=2 SV=1	P41386	TBB_HALDI	341	3	215	7	83	80	51	57	63.75	155	2.33364e-12	Tubulin beta chain (Fragment) OS=Haliotis discus PE=2 SV=1	O17449	TBB1_MANSE	447	3	215	81	157	80	51	57	63.75	155	4.33511e-12	Tubulin beta-1 chain OS=Manduca sexta PE=2 SV=1	P30883	TBB4_XENLA	445	3	215	81
GYY|c24060_g1	323	O00220	TR10A_HUMAN	468	144	239	105	136	32	31	32	96.875	167	3.0516e-13	Tumor necrosis factor receptor superfamily member 10A OS=Homo sapiens GN=TNFRSF10A PE=1 SV=3
GYY|c29233_g1	210	O65154	KIWI_ARATH	107	3	98	73	104	32	20	28	62.5	119	3.33457e-08	RNA polymerase II transcriptional coactivator KIWI OS=Arabidopsis thaliana GN=KIWI PE=1 SV=1
GYY|c19143_g1	1063	Q9P7K6	SDO1L_SCHPO	106	201	461	9	93	89	38	55	42.6966	168	4.03293e-13	SDO1-like protein C21C3.19 OS=Schizosaccharomyces pombe (strain 972 / ATCC 24843) GN=SPBC21C3.19 PE=3 SV=1
GYY|c26305_g1	228	Q5ZML3	SRSF1_CHICK	257	110	226	157	195	39	38	39	97.4359	195	2.80621e-18	Serine/arginine-rich splicing factor 1 OS=Gallus gallus GN=SRSF1 PE=1 SV=3	Q7SXP4	SRS1A_DANRE	257	110	226	166	204	39	38	39	97.4359	194	3.80885e-18	Serine/arginine-rich splicing factor 1A OS=Danio rerio GN=srsf1a PE=2 SV=2	Q5R7H2	SRSF1_PONAB	248	110	226	157	195	39	38	39	97.4359	194	3.8449e-18	Serine/arginine-rich splicing factor 1 OS=Pongo abelii GN=SRSF1 PE=2 SV=3	Q3YLA6	SRSF1_PIG	248	110	226	157
GYY|c13900_g1	3207	O13938	YEP4_SCHPO	353	1157	1891	81	350	274	64	125	23.3577	154	3.39822e-09	UPF0658 Golgi apparatus membrane protein C23H3.04 OS=Schizosaccharomyces pombe (strain 972 / ATCC 24843) GN=SPAC23H3.04 PE=3 SV=3	Q9UUJ8	YLOA_SCHPO	361	1157	1885	68	335	274	68	127	24.8175	132	1.55599e-06	UPF0658 Golgi apparatus membrane protein C1952.10c OS=Schizosaccharomyces pombe (strain 972 / ATCC 24843) GN=SPAC1952.10c PE=3 SV=1
GYY|c26816_g1	212	Q6CG53	N7BM_YARLI	138	3	212	11	81	71	37	55	52.1127	197	2.79466e-19	NADH dehydrogenase [ubiquinone] 1 alpha subcomplex subunit N7BM OS=Yarrowia lipolytica (strain CLIB 122 / E 150) GN=N7BM PE=1 SV=1	Q54MV7	NDUAC_DICDI	138	18	212	15	79	66	30	43	45.4545	136	1.64416e-10	NADH dehydrogenase [ubiquinone] 1 alpha subcomplex subunit 12 OS=Dictyostelium discoideum GN=ndufa12 PE=2 SV=2	Q9N2W7	NDUAC_CAEEL	146	60	212	38	90	54	24	38	44.4444	134	3.87696e-10	Probable NADH dehydrogenase [ubiquinone] 1 alpha subcomplex subunit 12 OS=Caenorhabditis elegans GN=Y94H6A.8 PE=3 SV=2	Q0MQ87	NDUAC_PANTR	145	18	212	19
GYY|c9084_g1	1430	P78603	SEC17_COPC7	289	235	1008	31	288	258	142	191	55.0388	731	3.47445e-91	Vesicular-fusion protein SEC17 OS=Coprinopsis cinerea (strain Okayama-7 / 130 / ATCC MYA-4618 / FGSC 9003) GN=SEC17 PE=3 SV=2	Q9P4X4	SEC17_SCHPO	289	235	996	30	283	254	112	162	44.0945	558	1.17453e-65	Probable vesicular-fusion protein sec17 homolog OS=Schizosaccharomyces pombe (strain 972 / ATCC 24843) GN=sec17 PE=1 SV=1	P81126	SNAB_BOVIN	298	235	993	37	288	253	107	157	42.2925	542	3.82753e-63	Beta-soluble NSF attachment protein OS=Bos taurus GN=NAPB PE=1 SV=1	P54921	SNAA_RAT	295	235	993	37
GYY|c32302_g1	508	P76193	YNHG_ECOLI	334	1	507	56	224	169	169	169	100	879	1.53297e-117	Probable L,D-transpeptidase YnhG OS=Escherichia coli (strain K12) GN=ynhG PE=1 SV=1	P75954	YCFS_ECOLI	320	1	507	61	232	172	98	126	56.9767	491	2.07111e-59	Probable L,D-transpeptidase YcfS OS=Escherichia coli (strain K12) GN=ycfS PE=1 SV=1	P39176	ERFK_ECOLI	310	1	480	64	222	162	86	108	53.0864	401	4.35052e-46	Probable L,D-transpeptidase ErfK/SrfK OS=Escherichia coli (strain K12) GN=erfK PE=1 SV=2	P40680	ERFK_SALTY	309	1	504	56
GYY|c15020_g1	1506	Q708Y0	EBF2_ARATH	623	488	652	49	103	55	26	38	47.2727	147	1.34618e-08	EIN3-binding F-box protein 2 OS=Arabidopsis thaliana GN=EBF2 PE=1 SV=1	Q9SKK0	EBF1_ARATH	628	308	637	1	107	110	37	57	33.6364	141	5.98583e-08	EIN3-binding F-box protein 1 OS=Arabidopsis thaliana GN=EBF1 PE=1 SV=1
GYY|c37374_g1	247	O13340	CARP_PODAS	425	3	149	105	153	49	21	35	42.8571	126	4.22841e-08	Podosporapepsin OS=Podospora anserina GN=PAPA PE=2 SV=1	P83493	PAG6_SHEEP	380	30	203	49	107	59	24	37	40.678	125	5.12083e-08	Pregnancy-associated glycoprotein 6 OS=Ovis aries PE=1 SV=2	Q29432	PAG1_BOVIN	380	30	203	49	107	59	23	36	38.9831	120	2.17257e-07	Pregnancy-associated glycoprotein 1 OS=Bos taurus PE=1 SV=1	Q29079	PAG2_PIG	420	3	149	73
GYY|c33188_g1	233	Q9CAP8	LACS9_ARATH	691	2	232	190	261	77	53	60	68.8312	262	2.39393e-26	Long chain acyl-CoA synthetase 9, chloroplastic OS=Arabidopsis thaliana GN=LACS9 PE=2 SV=1	Q9SJD4	LACS8_ARATH	720	2	232	213	290	78	33	48	42.3077	130	1.50889e-08	Long chain acyl-CoA synthetase 8 OS=Arabidopsis thaliana GN=LACS8 PE=1 SV=1
GYY|c13709_g1	1672	O74196	UBC1_COLGL	147	1016	1270	63	147	85	76	83	89.4118	405	5.99027e-67	Ubiquitin-conjugating enzyme E2-16 kDa OS=Colletotrichum gloeosporioides GN=UBC1 PE=2 SV=1	Q9UVR2	UBC1_MAGO7	147	1016	1270	63	147	85	75	82	88.2353	398	1.58118e-66	Ubiquitin-conjugating enzyme E2-16 kDa OS=Magnaporthe oryzae (strain 70-15 / ATCC MYA-4617 / FGSC 8958) GN=UBC1 PE=3 SV=2	P46595	UBC4_SCHPO	147	1016	1270	63	147	85	73	82	85.8824	393	1.18695e-65	Ubiquitin-conjugating enzyme E2 4 OS=Schizosaccharomyces pombe (strain 972 / ATCC 24843) GN=ubc4 PE=1 SV=1	P25867	UBCD1_DROME	147	1016	1270	63
GYY|c17367_g1	1102	Q1H595	LSM2_ARATH	93	592	858	2	90	89	64	77	71.9101	362	2.01309e-40	Sm-like protein LSM2 OS=Arabidopsis thaliana GN=LSM2 PE=1 SV=1	O35900	LSM2_MOUSE	95	592	858	2	90	89	59	75	66.2921	331	5.98578e-36	U6 snRNA-associated Sm-like protein LSm2 OS=Mus musculus GN=Lsm2 PE=3 SV=1	Q9Y333	LSM2_HUMAN	95	592	858	2	90	89	59	75	66.2921	331	5.98578e-36	U6 snRNA-associated Sm-like protein LSm2 OS=Homo sapiens GN=LSM2 PE=1 SV=1	Q54TF6	LSM2_DICDI	117	574	858	2
GYY|c34675_g1	229	P03018	UVRD_ECOLI	720	12	224	1	71	71	47	55	66.1972	176	1.01981e-14	DNA helicase II OS=Escherichia coli (strain K12) GN=uvrD PE=1 SV=1	Q02322	UVRD_HAEIN	727	12	224	2	72	71	50	55	70.4225	176	1.19838e-14	DNA helicase II OS=Haemophilus influenzae (strain ATCC 51907 / DSM 11121 / KW20 / Rd) GN=uvrD PE=1 SV=2	Q05311	UVRD_SALTY	720	12	224	1	71	71	47	55	66.1972	175	1.63542e-14	DNA helicase II OS=Salmonella typhimurium (strain LT2 / SGSC1412 / ATCC 700720) GN=uvrD PE=3 SV=2	Q8NVT1	PCRA_STAAW	730	18	224	1
GYY|c16039_g1	639	O65059	RS15_PICMA	151	69	518	1	151	151	138	146	91.3907	599	4.60752e-77	40S ribosomal protein S15 OS=Picea mariana GN=RPS15 PE=2 SV=1	Q945U1	RS15_ELAOL	153	69	518	1	153	153	135	144	88.2353	580	3.56776e-74	40S ribosomal protein S15 OS=Elaeis oleifera GN=RPS15 PE=2 SV=1	P31674	RS15_ORYSJ	154	69	518	1	154	154	133	145	86.3636	570	1.00187e-72	40S ribosomal protein S15 OS=Oryza sativa subsp. japonica GN=RPS15 PE=2 SV=2	Q9FY65	RS153_ARATH	150	69	518	1
GYY|c32927_g1	242	P13584	CP4B1_HUMAN	511	1	84	204	231	28	26	26	92.8571	122	1.26588e-07	Cytochrome P450 4B1 OS=Homo sapiens GN=CYP4B1 PE=1 SV=2	P15129	CP4B1_RAT	511	1	84	204	231	28	23	25	82.1429	110	5.80078e-06	Cytochrome P450 4B1 OS=Rattus norvegicus GN=Cyp4b1 PE=1 SV=3
GYY|c17331_g1	1923	P30316	DPOD_SCHPO	1086	234	1586	83	530	454	230	314	50.6608	1222	2.14682e-152	DNA polymerase delta catalytic subunit OS=Schizosaccharomyces pombe (strain 972 / ATCC 24843) GN=pol3 PE=1 SV=2	P15436	DPOD_YEAST	1097	234	1592	95	551	460	209	299	45.4348	1100	1.63658e-134	DNA polymerase delta catalytic subunit OS=Saccharomyces cerevisiae (strain ATCC 204508 / S288c) GN=POL3 PE=1 SV=4	P46588	DPOD_CANAX	1038	165	1670	13	502	510	224	321	43.9216	1088	2.57918e-133	DNA polymerase delta catalytic subunit OS=Candida albicans GN=POL3 PE=3 SV=2	P54358	DPOD1_DROME	1092	234	1643	42
GYY|c38499_g1	275	Q02020	FIBB_CHICK	463	2	274	222	312	91	62	74	68.1319	347	1.76577e-38	Fibrinogen beta chain (Fragment) OS=Gallus gallus GN=FGB PE=1 SV=1	P02675	FIBB_HUMAN	491	2	274	248	339	92	60	74	65.2174	335	8.23587e-37	Fibrinogen beta chain OS=Homo sapiens GN=FGB PE=1 SV=2	Q8K0E8	FIBB_MOUSE	481	2	274	238	329	92	59	73	64.1304	327	1.26667e-35	Fibrinogen beta chain OS=Mus musculus GN=Fgb PE=2 SV=1	P14480	FIBB_RAT	479	2	274	236
GYY|c19566_g1	2192	Q80VK6	ARH38_MOUSE	770	817	1530	93	292	247	70	105	28.3401	176	8.30443e-12	Rho guanine nucleotide exchange factor 38 OS=Mus musculus GN=Arhgef38 PE=2 SV=2	Q09763	GEF1_SCHPO	753	820	1557	311	523	261	65	103	24.9042	173	1.8067e-11	Rho guanine nucleotide exchange factor gef1 OS=Schizosaccharomyces pombe (strain 972 / ATCC 24843) GN=gef1 PE=1 SV=1	Q9NXL2	ARH38_HUMAN	777	817	1530	93	292	250	73	107	29.2	166	1.4468e-10	Rho guanine nucleotide exchange factor 38 OS=Homo sapiens GN=ARHGEF38 PE=2 SV=2	P91620	SIF2_DROME	2061	835	1584	1430
GYY|c35593_g1	305	Q69TH6	OPR3_ORYSJ	382	1	294	187	281	98	52	63	53.0612	254	1.28338e-25	Putative 12-oxophytodienoate reductase 3 OS=Oryza sativa subsp. japonica GN=OPR3 PE=3 SV=1	B9FSC8	OPR11_ORYSJ	367	1	285	181	271	95	48	60	50.5263	242	4.94148e-24	Putative 12-oxophytodienoate reductase 11 OS=Oryza sativa subsp. japonica GN=OPR11 PE=2 SV=1	Q8GYA3	OPRL1_ARATH	324	1	294	163	256	98	47	64	47.9592	240	6.25149e-24	Putative 12-oxophytodienoate reductase-like protein 1 OS=Arabidopsis thaliana GN=At1g09400 PE=2 SV=2	Q9XG54	OPR1_SOLLC	376	1	285	190
GYY|c32444_g1	540	O59942	AAP2_NEUCR	541	8	469	226	381	159	43	71	27.044	125	3.75196e-07	Amino-acid permease 2 OS=Neurospora crassa (strain ATCC 24698 / 74-OR23-1A / CBS 708.71 / DSM 1257 / FGSC 987) GN=aap-2 PE=2 SV=2
GYY|c20715_g1	3451	P07799	TOP1_SCHPO	814	902	2782	198	814	628	347	443	55.2548	1709	0	DNA topoisomerase 1 OS=Schizosaccharomyces pombe (strain 972 / ATCC 24843) GN=top1 PE=1 SV=2	P04786	TOP1_YEAST	769	902	2782	148	769	630	328	436	52.0635	1681	0	DNA topoisomerase 1 OS=Saccharomyces cerevisiae (strain ATCC 204508 / S288c) GN=TOP1 PE=1 SV=2	Q00313	TOP1_CANAX	778	902	2782	160	778	628	318	440	50.6369	1623	0	DNA topoisomerase 1 OS=Candida albicans GN=TOP1 PE=3 SV=1	Q7YR26	TOP1_CHLAE	767	902	2782	222
GYY|c21798_g1	4003	P0CO08	SYF1_CRYNJ	1031	260	3148	35	943	988	513	656	51.9231	2434	0	Pre-mRNA-splicing factor SYF1 OS=Cryptococcus neoformans var. neoformans serotype D (strain JEC21 / ATCC MYA-565) GN=SYF1 PE=3 SV=1	P0CO09	SYF1_CRYNB	1031	260	3148	35	943	988	513	656	51.9231	2434	0	Pre-mRNA-splicing factor SYF1 OS=Cryptococcus neoformans var. neoformans serotype D (strain B-3501A) GN=SYF1 PE=3 SV=1	Q4P7S1	SYF1_USTMA	1081	260	3148	61	990	991	510	671	51.4632	2394	0	Pre-mRNA-splicing factor SYF1 OS=Ustilago maydis (strain 521 / FGSC 9021) GN=SYF1 PE=3 SV=1	Q5BH69	SYF1_EMENI	851	1487	3148	222
GYY|c36697_g1	236	Q9SPB3	RL10_VITRI	220	2	76	192	216	25	23	25	92	128	5.97876e-09	60S ribosomal protein L10 OS=Vitis riparia GN=RPL10 PE=2 SV=1	Q9M5M7	RL10_EUPES	220	2	88	192	220	29	23	25	79.3103	124	2.1328e-08	60S ribosomal protein L10 OS=Euphorbia esula GN=RPL10 PE=2 SV=1	Q40592	RL10_TOBAC	150	2	79	121	146	26	23	24	88.4615	120	3.84387e-08	60S ribosomal protein L10 (Fragment) OS=Nicotiana tabacum GN=RPL10 PE=2 SV=1	Q08770	RL102_ARATH	221	2	88	192
GYY|c29116_g1	221	Q8L518	CK2_ARATH	350	144	221	315	340	26	19	24	73.0769	106	9.99767e-06	Probable choline kinase 2 OS=Arabidopsis thaliana GN=At1g74320 PE=2 SV=1
GYY|c22068_g1	1339	Q2HJ98	FAHD1_BOVIN	221	3	515	8	179	172	81	116	47.093	479	3.83876e-55	Acylpyruvase FAHD1, mitochondrial OS=Bos taurus GN=FAHD1 PE=2 SV=1	Q5RDW0	FAHD1_PONAB	224	3	515	11	182	172	82	117	47.6744	478	5.28367e-55	Acylpyruvase FAHD1, mitochondrial OS=Pongo abelii GN=FAHD1 PE=2 SV=1	Q6P587	FAHD1_HUMAN	224	3	515	11	182	172	82	117	47.6744	478	5.62769e-55	Acylpyruvase FAHD1, mitochondrial OS=Homo sapiens GN=FAHD1 PE=1 SV=2	Q6AYQ8	FAHD1_RAT	221	3	515	8
GYY|c18050_g1	2034	B0CS49	CLP1_LACBS	487	655	1632	165	484	348	119	181	34.1954	433	8.23887e-68	mRNA cleavage and polyadenylation factor CLP1 OS=Laccaria bicolor (strain S238N-H82 / ATCC MYA-4686) GN=CLP1 PE=3 SV=1	Q4P9Z3	CLP1_USTMA	629	850	1638	319	628	314	106	165	33.758	414	1.09765e-41	mRNA cleavage and polyadenylation factor CLP1 OS=Ustilago maydis (strain 521 / FGSC 9021) GN=CLP1 PE=3 SV=1	A8PWG8	CLP1_MALGO	665	850	1638	357	664	319	96	162	30.094	375	2.3161e-36	mRNA cleavage and polyadenylation factor CLP1 OS=Malassezia globosa (strain ATCC MYA-4612 / CBS 7966) GN=CLP1 PE=3 SV=1	P0CM76	CLP1_CRYNJ	548	880	1449	212
GYY|c17306_g1	1859	P06844	SPT3_YEAST	337	911	1762	4	299	306	127	184	41.5033	541	2.58457e-61	Protein SPT3 OS=Saccharomyces cerevisiae (strain ATCC 204508 / S288c) GN=SPT3 PE=1 SV=1	O14311	SPT3_SCHPO	307	1061	1765	6	233	235	111	159	47.234	534	1.30731e-60	SAGA complex subunit spt3 OS=Schizosaccharomyces pombe (strain 972 / ATCC 24843) GN=spt3 PE=1 SV=2	O13472	SPT3_KLULA	328	971	1756	6	279	279	115	169	41.2186	485	2.09583e-53	Protein SPT3 OS=Kluyveromyces lactis (strain ATCC 8585 / CBS 2359 / DSM 70799 / NBRC 1267 / NRRL Y-1140 / WM37) GN=SPT3 PE=3 SV=1	O75486	SUPT3_HUMAN	399	1055	1774	101
GYY|c8927_g1	457	Q3T0L7	RL28_BOVIN	137	14	364	2	118	117	94	109	80.3419	517	6.14326e-66	60S ribosomal protein L28 OS=Bos taurus GN=RPL28 PE=2 SV=3	P41105	RL28_MOUSE	137	14	364	2	118	117	94	109	80.3419	517	6.6293e-66	60S ribosomal protein L28 OS=Mus musculus GN=Rpl28 PE=1 SV=2	P46779	RL28_HUMAN	137	14	364	2	118	117	94	109	80.3419	516	9.38935e-66	60S ribosomal protein L28 OS=Homo sapiens GN=RPL28 PE=1 SV=3	P17702	RL28_RAT	137	14	364	2
GYY|c32991_g1	289	Q8LCL3	RL272_ARATH	135	2	289	34	129	96	72	80	75	379	5.17322e-46	60S ribosomal protein L27-2 OS=Arabidopsis thaliana GN=RPL27B PE=2 SV=2	P51419	RL273_ARATH	135	8	289	36	129	94	71	78	75.5319	376	1.28614e-45	60S ribosomal protein L27-3 OS=Arabidopsis thaliana GN=RPL27C PE=2 SV=2	Q05462	RL27_PEA	135	8	289	36	129	94	70	80	74.4681	368	2.64596e-44	60S ribosomal protein L27 OS=Pisum sativum GN=RPL27 PE=2 SV=1	Q9SKX8	RL271_ARATH	135	8	289	36
GYY|c32886_g1	212	Q2KJG3	SYNC_BOVIN	559	3	176	402	459	58	51	55	87.931	279	4.47826e-29	Asparagine--tRNA ligase, cytoplasmic OS=Bos taurus GN=NARS PE=2 SV=3	Q8BP47	SYNC_MOUSE	559	3	176	402	459	58	49	56	84.4828	276	1.11805e-28	Asparagine--tRNA ligase, cytoplasmic OS=Mus musculus GN=Nars PE=1 SV=2	Q4R4Z1	SYNC_MACFA	558	3	176	401	458	58	50	55	86.2069	274	2.57545e-28	Asparagine--tRNA ligase, cytoplasmic OS=Macaca fascicularis GN=NARS PE=2 SV=1	O43776	SYNC_HUMAN	548	3	176	391
GYY|c18682_g1	4126	O60079	UBP12_SCHPO	979	1066	2889	306	901	635	214	321	33.7008	772	3.22521e-84	Probable ubiquitin carboxyl-terminal hydrolase 12 OS=Schizosaccharomyces pombe (strain 972 / ATCC 24843) GN=ubp12 PE=1 SV=1	B2GUZ1	UBP4_RAT	961	1054	2889	293	850	653	207	293	31.6998	676	7.00597e-72	Ubiquitin carboxyl-terminal hydrolase 4 OS=Rattus norvegicus GN=Usp4 PE=1 SV=1	P35123	UBP4_MOUSE	962	1054	2889	293	851	641	203	287	31.6693	656	2.74838e-69	Ubiquitin carboxyl-terminal hydrolase 4 OS=Mus musculus GN=Usp4 PE=1 SV=3	Q99K46	UBP11_MOUSE	921	1075	2136	255
GYY|c18261_g1	2004	Q99MI7	UBA3_RAT	462	146	1495	40	462	460	203	280	44.1304	875	5.81267e-108	NEDD8-activating enzyme E1 catalytic subunit OS=Rattus norvegicus GN=Uba3 PE=1 SV=1	Q8C878	UBA3_MOUSE	462	146	1495	40	462	460	203	280	44.1304	874	8.61647e-108	NEDD8-activating enzyme E1 catalytic subunit OS=Mus musculus GN=Uba3 PE=1 SV=2	Q8TBC4	UBA3_HUMAN	463	146	1495	40	462	460	202	279	43.913	873	1.23483e-107	NEDD8-activating enzyme E1 catalytic subunit OS=Homo sapiens GN=UBA3 PE=1 SV=2	Q5R4A0	UBA3_PONAB	463	146	1495	40
GYY|c34175_g1	259	P47131	YJ55_YEAST	105	73	258	2	63	62	32	43	51.6129	126	5.57354e-09	TMEM14 protein homolog YJR085C OS=Saccharomyces cerevisiae (strain ATCC 204508 / S288c) GN=YJR085C PE=1 SV=1
GYY|c32235_g1	434	Q9QY78	IKKB_RAT	757	237	344	1	36	36	35	35	97.2222	207	6.749e-18	Inhibitor of nuclear factor kappa-B kinase subunit beta OS=Rattus norvegicus GN=Ikbkb PE=1 SV=1	O14920	IKKB_HUMAN	756	240	344	1	35	35	35	35	100	197	1.43783e-16	Inhibitor of nuclear factor kappa-B kinase subunit beta OS=Homo sapiens GN=IKBKB PE=1 SV=1	Q95KV0	IKKB_BOVIN	756	240	344	1	35	35	34	34	97.1429	191	1.0294e-15	Inhibitor of nuclear factor kappa-B kinase subunit beta OS=Bos taurus GN=IKBKB PE=2 SV=1	O88351	IKKB_MOUSE	757	240	344	1
GYY|c21212_g1	1642	O74366	TFB4_SCHPO	297	705	1595	12	292	300	131	177	43.6667	610	2.12135e-72	RNA polymerase II transcription factor B subunit 4 OS=Schizosaccharomyces pombe (strain 972 / ATCC 24843) GN=tfb4 PE=1 SV=1	Q8VD76	TF2H3_MOUSE	309	705	1559	9	293	293	112	164	38.2253	470	5.20228e-52	General transcription factor IIH subunit 3 OS=Mus musculus GN=Gtf2h3 PE=1 SV=1	Q05B56	TF2H3_BOVIN	309	705	1559	9	293	294	113	165	38.4354	469	7.98714e-52	General transcription factor IIH subunit 3 OS=Bos taurus GN=GTF2H3 PE=2 SV=1	Q13889	TF2H3_HUMAN	308	705	1559	9
GYY|c27379_g1	238	P49815	TSC2_HUMAN	1807	3	173	1554	1610	57	57	57	100	330	4.28012e-35	Tuberin OS=Homo sapiens GN=TSC2 PE=1 SV=2	P49816	TSC2_RAT	1809	3	173	1556	1612	57	56	57	98.2456	325	2.34024e-34	Tuberin OS=Rattus norvegicus GN=Tsc2 PE=1 SV=1	Q61037	TSC2_MOUSE	1814	3	173	1555	1611	57	56	57	98.2456	325	2.34337e-34	Tuberin OS=Mus musculus GN=Tsc2 PE=1 SV=1	Q9UUG9	TSC2_SCHPO	1339	3	173	1102
GYY|c9033_g1	318	O00220	TR10A_HUMAN	468	105	203	332	363	33	27	29	81.8182	124	1.25305e-07	Tumor necrosis factor receptor superfamily member 10A OS=Homo sapiens GN=TNFRSF10A PE=1 SV=3
GYY|c11648_g1	635	Q9UVI4	THYD_CLAFS	394	265	450	333	394	62	29	37	46.7742	138	1.04713e-08	Trihydrophobin OS=Claviceps fusiformis GN=TH1 PE=1 SV=1	P52753	CRYP_CRYPA	118	274	429	61	112	52	23	29	44.2308	116	1.22013e-06	Cryparin OS=Cryphonectria parasitica GN=CRP PE=1 SV=1	Q06153	CEUL_OPHUL	100	271	453	32	95	64	28	38	43.75	113	2.39786e-06	Cerato-ulmin OS=Ophiostoma ulmi GN=CU PE=1 SV=1
GYY|c38213_g1	328	Q8JFQ6	K1C13_ONCMY	492	1	327	159	267	109	73	91	66.9725	387	1.01761e-43	Keratin, type I cytoskeletal 13 OS=Oncorhynchus mykiss GN=krt13 PE=2 SV=1	Q5R8S9	K1C19_PONAB	400	1	324	122	229	108	71	87	65.7407	376	1.28289e-42	Keratin, type I cytoskeletal 19 OS=Pongo abelii GN=KRT19 PE=2 SV=1	P08779	K1C16_HUMAN	473	10	321	162	265	104	69	87	66.3462	374	5.75938e-42	Keratin, type I cytoskeletal 16 OS=Homo sapiens GN=KRT16 PE=1 SV=4	P08727	K1C19_HUMAN	400	1	324	122
GYY|c38865_g1	730	P41746	RODL_ASPFU	159	77	481	1	152	152	49	81	32.2368	155	1.47463e-11	Hydrophobin OS=Neosartorya fumigata (strain ATCC MYA-4609 / Af293 / CBS 101355 / FGSC A1100) GN=rodA PE=2 SV=2	P28346	RODL_EMENI	157	149	481	36	150	117	37	62	31.6239	141	1.08345e-09	Rodlet protein OS=Emericella nidulans (strain FGSC A4 / ATCC 38163 / CBS 112.46 / NRRL 194 / M139) GN=rodA PE=2 SV=1
GYY|c38715_g1	364	Q62137	JAK3_MOUSE	1100	83	268	967	1028	62	44	47	70.9677	210	1.86155e-18	Tyrosine-protein kinase JAK3 OS=Mus musculus GN=Jak3 PE=1 SV=2	P52333	JAK3_HUMAN	1124	83	268	971	1032	62	44	47	70.9677	210	2.13004e-18	Tyrosine-protein kinase JAK3 OS=Homo sapiens GN=JAK3 PE=1 SV=2	Q63272	JAK3_RAT	1100	83	268	967	1028	62	42	46	67.7419	202	2.01273e-17	Tyrosine-protein kinase JAK3 OS=Rattus norvegicus GN=Jak3 PE=2 SV=1	O19064	JAK2_PIG	1131	140	268	1017
GYY|c40824_g1	220	P77569	MHPR_ECOLI	277	2	220	70	142	73	73	73	100	381	5.75964e-45	Mhp operon transcriptional activator OS=Escherichia coli (strain K12) GN=mhpR PE=3 SV=2
GYY|c247_g1	292	Q9SF85	ADK1_ARATH	344	3	281	15	107	94	46	67	48.9362	228	2.80749e-22	Adenosine kinase 1 OS=Arabidopsis thaliana GN=ADK1 PE=1 SV=1	P78825	ADK_SCHPO	340	3	287	9	98	95	47	65	49.4737	223	1.3509e-21	Adenosine kinase OS=Schizosaccharomyces pombe (strain 972 / ATCC 24843) GN=ado1 PE=2 SV=2	O49923	ADK_PHYPA	343	3	281	12	104	94	46	66	48.9362	221	2.83078e-21	Adenosine kinase OS=Physcomitrella patens subsp. patens GN=ADK PE=2 SV=1	P47143	ADK_YEAST	340	27	290	7
GYY|c14571_g1	1002	O08586	PTEN_MOUSE	403	123	920	2	267	266	257	261	96.6165	1393	0	Phosphatidylinositol 3,4,5-trisphosphate 3-phosphatase and dual-specificity protein phosphatase PTEN OS=Mus musculus GN=Pten PE=1 SV=1	P60484	PTEN_HUMAN	403	123	920	2	267	266	257	261	96.6165	1392	0	Phosphatidylinositol 3,4,5-trisphosphate 3-phosphatase and dual-specificity protein phosphatase PTEN OS=Homo sapiens GN=PTEN PE=1 SV=1	P60483	PTEN_CANFA	403	123	920	2	267	266	257	261	96.6165	1392	0	Phosphatidylinositol 3,4,5-trisphosphate 3-phosphatase and dual-specificity protein phosphatase PTEN OS=Canis familiaris GN=PTEN PE=2 SV=1	Q9PUT6	PTEN_XENLA	402	123	920	2
GYY|c39439_g1	213	P25534	UBIH_ECOLI	392	3	122	1	40	40	40	40	100	123	5.68572e-08	2-octaprenyl-6-methoxyphenol hydroxylase OS=Escherichia coli (strain K12) GN=ubiH PE=1 SV=2	P15034	AMPP_ECOLI	441	137	211	412	436	25	25	25	100	119	2.77277e-07	Xaa-Pro aminopeptidase OS=Escherichia coli (strain K12) GN=pepP PE=1 SV=2
GYY|c16845_g1	2019	P52718	PEPF_ASPNG	531	146	1432	71	531	471	155	229	32.9087	587	2.50375e-65	Serine-type carboxypeptidase F OS=Aspergillus niger GN=pepF PE=1 SV=3	P52719	PEPS_ASPPH	523	197	1426	67	495	443	141	215	31.8284	563	5.07192e-62	Carboxypeptidase cpdS OS=Aspergillus phoenicis GN=cpdS PE=2 SV=1	Q84WF0	SCP37_ARATH	487	164	1345	94	478	426	113	191	26.5258	335	6.05885e-32	Serine carboxypeptidase-like 37 OS=Arabidopsis thaliana GN=SCPL37 PE=2 SV=2	E5A7I6	CBPYA_LEPMJ	543	161	1393	143
GYY|c24327_g1	249	Q9Y783	SODM_NEUCR	245	3	218	173	243	72	60	65	83.3333	319	4.93586e-36	Superoxide dismutase [Mn], mitochondrial OS=Neurospora crassa (strain ATCC 24698 / 74-OR23-1A / CBS 708.71 / DSM 1257 / FGSC 987) GN=sod-2 PE=3 SV=1	Q3MSU9	SODB_ASPNG	210	6	209	143	208	68	45	52	66.1765	238	1.85676e-24	Superoxide dismutase [Mn], mitochondrial OS=Aspergillus niger GN=sodB PE=3 SV=1	Q877B6	SODM_ASPOR	210	3	179	142	198	59	41	50	69.4915	226	1.2622e-22	Superoxide dismutase [Mn], mitochondrial OS=Aspergillus oryzae (strain ATCC 42149 / RIB 40) GN=sodB PE=3 SV=2	Q92450	SODM_ASPFU	210	3	215	141
GYY|c9671_g1	373	Q3T0B7	RS27L_BOVIN	84	15	266	1	84	84	76	81	90.4762	381	1.94735e-46	40S ribosomal protein S27-like OS=Bos taurus GN=RPS27L PE=3 SV=3	P47904	RS27_XENLA	84	15	266	1	84	84	81	82	96.4286	373	2.81277e-45	40S ribosomal protein S27 OS=Xenopus laevis GN=rps27 PE=3 SV=2	P55833	RS27_HOMAM	84	15	266	1	84	84	69	78	82.1429	372	3.81157e-45	40S ribosomal protein S27 OS=Homarus americanus GN=RPS27 PE=3 SV=2	Q71TY3	RS27_RAT	84	15	266	1
GYY|c24315_g1	352	Q0GYU4	GLD2_HYPJE	318	1	231	241	317	77	63	72	81.8182	346	9.51197e-39	Glycerol 2-dehydrogenase (NADP(+)) OS=Hypocrea jecorina GN=gld2 PE=1 SV=1	P27800	ALDX_SPOSA	323	1	207	231	299	69	29	43	42.029	139	1.22283e-09	Aldehyde reductase 1 OS=Sporobolomyces salmonicolor GN=ARI PE=1 SV=3	Q12458	YPR1_YEAST	312	1	198	238	304	67	29	45	43.2836	133	6.92786e-09	Putative reductase 1 OS=Saccharomyces cerevisiae (strain ATCC 204508 / S288c) GN=YPR1 PE=1 SV=1	P14065	GCY1_YEAST	312	1	189	238
GYY|c18332_g1	1665	Q84JC0	RRP8_ARATH	287	362	922	68	209	187	73	102	39.0374	279	1.58648e-31	Ribosomal RNA-processing protein 8 OS=Arabidopsis thaliana GN=At5g40530 PE=2 SV=1	A8XI07	RRP8_CAEBR	332	365	925	120	263	187	73	91	39.0374	262	4.80149e-30	Ribosomal RNA-processing protein 8 OS=Caenorhabditis briggsae GN=CBG13492 PE=3 SV=1	O44410	RRP8_CAEEL	343	374	922	134	273	183	72	89	39.3443	258	9.50262e-29	Ribosomal RNA-processing protein 8 OS=Caenorhabditis elegans GN=T07A9.8 PE=3 SV=1	Q54CP1	RRP8_DICDI	390	362	919	162
GYY|c32567_g1	228	Q7XZP5	APX5_ARATH	279	30	227	197	267	71	41	51	57.7465	208	5.73609e-20	L-ascorbate peroxidase 5, peroxisomal OS=Arabidopsis thaliana GN=APX5 PE=2 SV=2	Q42564	APX3_ARATH	287	24	227	199	262	68	45	54	66.1765	207	7.654e-20	L-ascorbate peroxidase 3, peroxisomal OS=Arabidopsis thaliana GN=APX3 PE=1 SV=1	Q6ZJJ1	APX4_ORYSJ	291	30	227	199	264	66	41	51	62.1212	207	8.75025e-20	Probable L-ascorbate peroxidase 4 OS=Oryza sativa subsp. japonica GN=APX4 PE=2 SV=1	Q0JEQ2	APX3_ORYSJ	291	75	227	200
GYY|c37770_g1	229	P0CX42	RL23B_YEAST	137	2	229	62	137	76	65	71	85.5263	345	3.37977e-41	60S ribosomal protein L23-B OS=Saccharomyces cerevisiae (strain ATCC 204508 / S288c) GN=RPL23B PE=1 SV=1	P0CX41	RL23A_YEAST	137	2	229	62	137	76	65	71	85.5263	345	3.37977e-41	60S ribosomal protein L23-A OS=Saccharomyces cerevisiae (strain ATCC 204508 / S288c) GN=RPL23A PE=1 SV=1	Q07760	RL23_TOBAC	140	2	229	65	140	76	62	70	81.5789	336	8.48803e-40	60S ribosomal protein L23 OS=Nicotiana tabacum GN=RPL23 PE=2 SV=1	Q9GNE2	RL23_AEDAE	140	2	226	65
GYY|c8474_g1	436	Q6CG53	N7BM_YARLI	138	3	374	14	137	125	52	79	41.6	259	3.40353e-27	NADH dehydrogenase [ubiquinone] 1 alpha subcomplex subunit N7BM OS=Yarrowia lipolytica (strain CLIB 122 / E 150) GN=N7BM PE=1 SV=1	Q9N2W7	NDUAC_CAEEL	146	12	359	12	139	132	40	67	30.303	171	1.66577e-14	Probable NADH dehydrogenase [ubiquinone] 1 alpha subcomplex subunit 12 OS=Caenorhabditis elegans GN=Y94H6A.8 PE=3 SV=2	Q0MQ86	NDUAC_GORGO	145	9	359	19	139	125	43	57	34.4	166	8.95223e-14	NADH dehydrogenase [ubiquinone] 1 alpha subcomplex subunit 12 OS=Gorilla gorilla gorilla GN=NDUFA12 PE=2 SV=1	Q0MQ87	NDUAC_PANTR	145	9	359	19
GYY|c5751_g1	352	P25594	VBA3_YEAST	458	214	336	46	86	41	23	32	56.0976	153	2.47368e-11	Vacuolar basic amino acid transporter 3 OS=Saccharomyces cerevisiae (strain ATCC 204508 / S288c) GN=VBA3 PE=1 SV=1	P36172	VBA5_YEAST	582	214	336	170	210	41	23	32	56.0976	153	3.49851e-11	Vacuolar basic amino acid transporter 5 OS=Saccharomyces cerevisiae (strain ATCC 204508 / S288c) GN=VBA5 PE=3 SV=1	P96712	BMR3_BACSU	512	220	348	141	183	43	26	33	60.4651	149	1.12592e-10	Multidrug resistance protein 3 OS=Bacillus subtilis (strain 168) GN=bmr3 PE=1 SV=1	P33335	SGE1_YEAST	543	1	318	147
GYY|c37686_g1	355	Q9MA41	CTL1_ARATH	321	3	92	283	312	30	23	27	76.6667	132	9.76133e-09	Chitinase-like protein 1 OS=Arabidopsis thaliana GN=CTL1 PE=1 SV=1	Q9LSP9	CTL2_ARATH	333	3	86	292	319	28	21	25	75	117	1.11671e-06	Chitinase-like protein 2 OS=Arabidopsis thaliana GN=CTL2 PE=2 SV=1
GYY|c29992_g1	224	P16871	IL7RA_HUMAN	459	124	222	96	128	33	32	32	96.9697	159	1.39754e-12	Interleukin-7 receptor subunit alpha OS=Homo sapiens GN=IL7R PE=1 SV=2	Q38IC7	IL7RA_MACFA	459	124	222	96	128	33	31	31	93.9394	152	1.19166e-11	Interleukin-7 receptor subunit alpha OS=Macaca fascicularis GN=IL7R PE=2 SV=1	A5HJM1	IL7RA_CALJA	459	124	222	96	128	33	25	28	75.7576	133	4.51823e-09	Interleukin-7 receptor subunit alpha OS=Callithrix jacchus GN=IL7R PE=2 SV=1	P16872	IL7RA_MOUSE	459	124	222	96
GYY|c28266_g1	210	Q92793	CBP_HUMAN	2442	1	84	298	325	28	28	28	100	139	9.61308e-10	CREB-binding protein OS=Homo sapiens GN=CREBBP PE=1 SV=3	Q6JHU9	CBP_RAT	2442	1	84	297	324	28	26	26	92.8571	128	2.46405e-08	CREB-binding protein OS=Rattus norvegicus GN=Crebbp PE=2 SV=1	P45481	CBP_MOUSE	2441	1	84	297	324	28	26	26	92.8571	128	2.51058e-08	CREB-binding protein OS=Mus musculus GN=Crebbp PE=1 SV=3
GYY|c15213_g1	1697	Q7TQ94	NIT1_RAT	292	213	1280	10	287	366	126	167	34.4262	413	3.96913e-44	Nitrilase homolog 1 OS=Rattus norvegicus GN=Nit1 PE=2 SV=1	Q32LH4	NIT1_BOVIN	328	213	1280	46	323	360	119	159	33.0556	374	1.77102e-38	Nitrilase homolog 1 OS=Bos taurus GN=NIT1 PE=2 SV=1	Q8VDK1	NIT1_MOUSE	323	213	1280	41	318	362	119	157	32.8729	371	3.4401e-38	Nitrilase homolog 1 OS=Mus musculus GN=Nit1 PE=2 SV=2	Q86X76	NIT1_HUMAN	327	213	1280	45
GYY|c18095_g1	1652	Q9US06	PAF1_SCHPO	456	668	1525	9	255	304	96	141	31.5789	211	1.56732e-16	RNA polymerase II-associated protein 1 homolog OS=Schizosaccharomyces pombe (strain 972 / ATCC 24843) GN=SPAC664.03 PE=1 SV=2
GYY|c26709_g1	414	Q9SW70	SRP_VITRI	248	3	293	20	116	97	52	69	53.6082	261	1.14634e-26	Stress-related protein OS=Vitis riparia GN=SRP PE=2 SV=1	Q9FYF7	Y1736_ARATH	240	18	293	13	104	92	44	60	47.8261	231	1.9234e-22	REF/SRPP-like protein At1g67360 OS=Arabidopsis thaliana GN=At1g67360 PE=2 SV=1	Q9MA63	Y3550_ARATH	246	33	293	22	108	87	44	62	50.5747	229	4.74773e-22	REF/SRPP-like protein At3g05500 OS=Arabidopsis thaliana GN=At3g05500 PE=1 SV=1	O82246	Y2778_ARATH	235	24	293	41
GYY|c23139_g1	250	P26450	P85A_MOUSE	724	131	232	340	373	34	34	34	100	171	6.15208e-14	Phosphatidylinositol 3-kinase regulatory subunit alpha OS=Mus musculus GN=Pik3r1 PE=1 SV=2	P27986	P85A_HUMAN	724	131	232	340	373	34	34	34	100	171	7.24311e-14	Phosphatidylinositol 3-kinase regulatory subunit alpha OS=Homo sapiens GN=PIK3R1 PE=1 SV=2	P23727	P85A_BOVIN	724	131	232	340	373	34	34	34	100	171	7.24311e-14	Phosphatidylinositol 3-kinase regulatory subunit alpha OS=Bos taurus GN=PIK3R1 PE=1 SV=1	Q5R685	P85A_PONAB	724	131	232	340
GYY|c18011_g1	2479	Q10499	AIF1_SCHPO	611	502	2052	81	608	538	211	312	39.2193	932	8.13373e-113	Apoptosis-inducing factor 1 OS=Schizosaccharomyces pombe (strain 972 / ATCC 24843) GN=aif1 PE=3 SV=3	Q96NN9	AIFM3_HUMAN	605	439	2031	77	586	533	183	293	34.334	763	2.61095e-88	Apoptosis-inducing factor 3 OS=Homo sapiens GN=AIFM3 PE=1 SV=1	Q3TY86	AIFM3_MOUSE	605	439	2031	77	586	533	181	289	33.9587	747	4.73666e-86	Apoptosis-inducing factor 3 OS=Mus musculus GN=Aifm3 PE=2 SV=1	P43494	THCD_RHOER	427	862	1821	19
GYY|c10118_g1	675	P27073	RS19_EMENI	148	49	468	1	140	140	119	134	85	610	1.29519e-78	40S ribosomal protein S19 OS=Emericella nidulans (strain FGSC A4 / ATCC 38163 / CBS 112.46 / NRRL 194 / M139) GN=rps19 PE=3 SV=1	P07280	RS19A_YEAST	144	49	468	1	140	141	91	116	64.539	464	1.01683e-56	40S ribosomal protein S19-A OS=Saccharomyces cerevisiae (strain ATCC 204508 / S288c) GN=RPS19A PE=1 SV=2	P07281	RS19B_YEAST	144	49	468	1	140	141	90	115	63.8298	458	9.62068e-56	40S ribosomal protein S19-B OS=Saccharomyces cerevisiae (strain ATCC 204508 / S288c) GN=RPS19B PE=1 SV=2	P58234	RS19A_SCHPO	144	49	468	1
GYY|c33013_g1	362	P54753	EPHB3_HUMAN	998	171	299	601	643	43	42	43	97.6744	224	2.20297e-20	Ephrin type-B receptor 3 OS=Homo sapiens GN=EPHB3 PE=1 SV=2	Q07498	EPHB3_CHICK	988	171	299	591	633	43	41	42	95.3488	221	5.18203e-20	Ephrin type-B receptor 3 (Fragment) OS=Gallus gallus GN=EPHB3 PE=2 SV=1	P54754	EPHB3_MOUSE	993	171	299	596	638	43	42	43	97.6744	221	6.3573e-20	Ephrin type-B receptor 3 OS=Mus musculus GN=Ephb3 PE=1 SV=2	Q90344	EPHB2_COTJA	987	171	299	590
GYY|c33190_g1	205	Q70LM6	LGRB_BREPA	5162	3	170	4530	4586	57	36	44	63.1579	180	3.68548e-15	Linear gramicidin synthase subunit B OS=Brevibacillus parabrevis GN=lgrB PE=1 SV=1	P45745	DHBF_BACSU	2378	3	203	884	949	67	39	47	58.209	174	2.12736e-14	Dimodular nonribosomal peptide synthase OS=Bacillus subtilis (strain 168) GN=dhbF PE=1 SV=4	Q70LM5	LGRC_BREPA	7756	3	170	7131	7187	57	37	42	64.9123	171	5.36284e-14	Linear gramicidin synthase subunit C OS=Brevibacillus parabrevis GN=lgrC PE=3 SV=1	O30409	TYCC_BREPA	6486	3	185	1930
GYY|c27000_g1	230	Q9NQ90	ANO2_HUMAN	1003	29	229	798	867	70	37	51	52.8571	193	7.98208e-17	Anoctamin-2 OS=Homo sapiens GN=ANO2 PE=1 SV=2	Q5XXA6	ANO1_HUMAN	986	41	229	781	846	66	37	49	56.0606	191	1.15099e-16	Anoctamin-1 OS=Homo sapiens GN=ANO1 PE=1 SV=1	Q8BHY3	ANO1_MOUSE	960	41	229	755	820	66	35	49	53.0303	185	7.32047e-16	Anoctamin-1 OS=Mus musculus GN=Ano1 PE=1 SV=2	Q8CFW1	ANO2_MOUSE	1002	29	229	796
GYY|c10806_g1	214	P00447	SODM_YEAST	233	1	213	119	190	72	36	50	50	177	6.58801e-16	Superoxide dismutase [Mn], mitochondrial OS=Saccharomyces cerevisiae (strain ATCC 204508 / S288c) GN=SOD2 PE=1 SV=1	Q9UQX0	SODM_SCHPO	218	1	213	108	177	72	39	53	54.1667	175	1.24392e-15	Superoxide dismutase [Mn], mitochondrial OS=Schizosaccharomyces pombe (strain 972 / ATCC 24843) GN=sod2 PE=1 SV=1	Q9SM64	SODM_PRUPE	228	19	213	112	176	65	31	44	47.6923	169	8.31812e-15	Superoxide dismutase [Mn], mitochondrial OS=Prunus persica GN=SOD PE=2 SV=1	P09233	SODM1_MAIZE	235	19	213	119
GYY|c39460_g1	293	Q8JFQ2	RBTN1_DANRE	155	3	125	81	121	41	41	41	100	220	5.03857e-22	Rhombotin-1 OS=Danio rerio GN=lmo1 PE=2 SV=1	Q99MB5	LMO3_RAT	145	3	125	71	111	41	41	41	100	219	5.14304e-22	LIM domain only protein 3 OS=Rattus norvegicus GN=Lmo3 PE=2 SV=2	Q3B8H4	RBTN1_XENLA	156	3	125	82	122	41	41	41	100	220	5.14413e-22	Rhombotin-1 OS=Xenopus laevis GN=lmo1 PE=2 SV=1	P25800	RBTN1_HUMAN	156	3	125	82
GYY|c8211_g1	495	Q99835	SMO_HUMAN	787	192	413	178	251	74	71	72	95.9459	395	5.12635e-43	Smoothened homolog OS=Homo sapiens GN=SMO PE=1 SV=1	P97698	SMO_RAT	793	192	413	182	255	74	70	71	94.5946	391	1.6821e-42	Smoothened homolog OS=Rattus norvegicus GN=Smo PE=2 SV=1	P56726	SMO_MOUSE	793	192	413	182	255	74	70	71	94.5946	391	1.93572e-42	Smoothened homolog OS=Mus musculus GN=Smo PE=1 SV=2	O42224	SMO_CHICK	794	192	413	148
GYY|c21610_g1	3870	Q99JT2	STK26_MOUSE	416	1856	2788	1	299	313	173	223	55.2716	794	1.03494e-92	Serine/threonine-protein kinase 26 OS=Mus musculus GN=Stk26 PE=2 SV=1	Q9P289	STK26_HUMAN	416	1856	2788	1	299	313	172	223	54.9521	793	1.68512e-92	Serine/threonine-protein kinase 26 OS=Homo sapiens GN=STK26 PE=1 SV=2	O61122	SVKA_DICDI	478	1847	2701	12	282	285	156	208	54.7368	792	1.54687e-91	Serine/threonine-protein kinase svkA OS=Dictyostelium discoideum GN=svkA PE=1 SV=1	B0LT89	STK24_RAT	431	1556	2761	3
GYY|c30871_g1	259	Q3MJ40	C144B_HUMAN	725	2	259	316	401	86	86	86	100	459	2.11085e-53	Coiled-coil domain-containing protein 144B OS=Homo sapiens GN=CCDC144B PE=2 SV=1	A2RUR9	C144A_HUMAN	1427	2	259	316	401	86	85	85	98.8372	463	6.54657e-53	Coiled-coil domain-containing protein 144A OS=Homo sapiens GN=CCDC144A PE=1 SV=1	Q8IYA2	C144C_HUMAN	1237	2	259	266	351	86	85	85	98.8372	460	1.15117e-52	Putative coiled-coil domain-containing protein 144C OS=Homo sapiens GN=CCDC144CP PE=5 SV=3
GYY|c28920_g1	269	P07949	RET_HUMAN	1114	42	269	144	219	76	70	70	92.1053	361	3.34468e-39	Proto-oncogene tyrosine-protein kinase receptor Ret OS=Homo sapiens GN=RET PE=1 SV=3	G3V9H8	RET_RAT	1115	39	269	144	220	77	55	61	71.4286	292	7.30482e-30	Proto-oncogene tyrosine-protein kinase receptor Ret OS=Rattus norvegicus GN=Ret PE=1 SV=1	P35546	RET_MOUSE	1115	39	269	144	220	77	50	57	64.9351	270	6.01644e-27	Proto-oncogene tyrosine-protein kinase receptor Ret OS=Mus musculus GN=Ret PE=1 SV=2
GYY|c34304_g1	310	P24974	NU3M_CYPCA	116	1	309	14	116	103	98	99	95.1456	318	5.6859e-37	NADH-ubiquinone oxidoreductase chain 3 OS=Cyprinus carpio GN=MT-ND3 PE=3 SV=1	O78686	NU3M_CARAU	116	1	309	14	116	103	97	99	94.1748	311	7.36305e-36	NADH-ubiquinone oxidoreductase chain 3 OS=Carassius auratus GN=MT-ND3 PE=3 SV=1	P34192	NU3M_FORLA	116	1	309	14	116	103	90	94	87.3786	290	9.43091e-33	NADH-ubiquinone oxidoreductase chain 3 OS=Formosania lacustris GN=MT-ND3 PE=3 SV=1	P11629	NU3M_ONCMY	116	1	309	14
GYY|c20970_g1	2211	P18253	CYPH_SCHPO	162	1805	2056	110	162	84	36	44	42.8571	154	1.22071e-16	Peptidyl-prolyl cis-trans isomerase OS=Schizosaccharomyces pombe (strain 972 / ATCC 24843) GN=ppi1 PE=3 SV=1	Q9TW32	PPIB_DICDI	197	1805	2056	145	197	84	31	40	36.9048	128	6.28504e-14	Peptidyl-prolyl cis-trans isomerase B OS=Dictyostelium discoideum GN=cypB PE=1 SV=1	P91791	PPIA_HEMPU	164	1805	2056	112	164	84	32	39	38.0952	134	5.64527e-13	Peptidyl-prolyl cis-trans isomerase OS=Hemicentrotus pulcherrimus PE=2 SV=1	P14088	PPIA_ECHGR	162	1805	2056	110
GYY|c13705_g1	1421	P31691	ADT_ORYSJ	382	257	1387	1	371	382	292	316	76.4398	1346	0	ADP,ATP carrier protein, mitochondrial OS=Oryza sativa subsp. japonica GN=Os02g0718900 PE=2 SV=1	O49447	ADT3_ARATH	379	257	1372	5	368	372	288	318	77.4194	1344	0	ADP,ATP carrier protein 3, mitochondrial OS=Arabidopsis thaliana GN=AAC3 PE=2 SV=1	O22342	ADT1_GOSHI	386	257	1381	2	375	377	290	318	76.9231	1335	0	ADP,ATP carrier protein 1, mitochondrial OS=Gossypium hirsutum GN=ANT1 PE=2 SV=1	P25083	ADT1_SOLTU	386	257	1387	1
GYY|c37737_g1	253	Q15303	ERBB4_HUMAN	1308	2	79	27	52	26	25	26	96.1538	133	7.91575e-09	Receptor tyrosine-protein kinase erbB-4 OS=Homo sapiens GN=ERBB4 PE=1 SV=1	Q62956	ERBB4_RAT	1308	2	79	27	52	26	25	26	96.1538	133	8.61046e-09	Receptor tyrosine-protein kinase erbB-4 OS=Rattus norvegicus GN=Erbb4 PE=1 SV=3	Q61527	ERBB4_MOUSE	1308	2	79	27	52	26	25	26	96.1538	133	8.61046e-09	Receptor tyrosine-protein kinase erbB-4 OS=Mus musculus GN=Erbb4 PE=1 SV=5
GYY|c17933_g1	1917	P53204	NMA2_YEAST	395	870	1715	111	383	283	140	193	49.47	725	5.42269e-87	Nicotinamide/nicotinic acid mononucleotide adenylyltransferase 2 OS=Saccharomyces cerevisiae (strain ATCC 204508 / S288c) GN=NMA2 PE=1 SV=1	Q9UT53	NMAH_SCHPO	368	873	1616	109	350	249	137	178	55.0201	717	3.66976e-86	Nicotinamide/nicotinic acid mononucleotide adenylyltransferase OS=Schizosaccharomyces pombe (strain 972 / ATCC 24843) GN=SPAC806.06c PE=1 SV=2	Q06178	NMA1_YEAST	401	870	1616	147	389	250	134	178	53.6	714	2.13927e-85	Nicotinamide/nicotinic acid mononucleotide adenylyltransferase 1 OS=Saccharomyces cerevisiae (strain ATCC 204508 / S288c) GN=NMA1 PE=1 SV=1	F4K687	NMNAT_ARATH	238	873	1628	1
GYY|c37538_g1	231	O74832	PT127_SCHPO	524	46	231	46	108	63	26	38	41.2698	110	4.71453e-06	mRNA degradation protein pet127, mitochondrial OS=Schizosaccharomyces pombe (strain 972 / ATCC 24843) GN=pet127 PE=3 SV=1
GYY|c29025_g1	498	Q9LYG9	MSL10_ARATH	734	14	295	637	730	94	26	49	27.6596	115	4.70932e-06	Mechanosensitive ion channel protein 10 OS=Arabidopsis thaliana GN=MSL10 PE=1 SV=1	Q84M97	MSL9_ARATH	742	14	295	645	738	94	27	49	28.7234	115	6.03909e-06	Mechanosensitive ion channel protein 9 OS=Arabidopsis thaliana GN=MSL9 PE=1 SV=1	Q9SYM1	MSL6_ARATH	856	14	274	736	822	87	25	44	28.7356	115	6.13701e-06	Mechanosensitive ion channel protein 6 OS=Arabidopsis thaliana GN=MSL6 PE=1 SV=1
GYY|c24855_g1	211	Q921Q3	ALG1_MOUSE	482	2	118	373	411	39	29	33	74.359	166	1.15432e-13	Chitobiosyldiphosphodolichol beta-mannosyltransferase OS=Mus musculus GN=Alg1 PE=2 SV=3	Q5R7A2	ALG1_PONAB	464	2	118	373	411	39	29	32	74.359	163	2.88399e-13	Chitobiosyldiphosphodolichol beta-mannosyltransferase OS=Pongo abelii GN=ALG1 PE=2 SV=1	Q9BT22	ALG1_HUMAN	464	2	118	373	411	39	29	32	74.359	163	3.37259e-13	Chitobiosyldiphosphodolichol beta-mannosyltransferase OS=Homo sapiens GN=ALG1 PE=1 SV=2	Q6GMV1	ALG1L_HUMAN	187	2	118	69
GYY|c18144_g1	3356	O59763	OCA2_SCHPO	650	1531	2556	296	641	375	163	217	43.4667	744	1.55717e-83	Serine/threonine-protein kinase oca2 OS=Schizosaccharomyces pombe (strain 972 / ATCC 24843) GN=oca2 PE=1 SV=1	Q12310	PRR2_YEAST	699	1543	2523	359	666	340	138	198	40.5882	674	7.0498e-74	Serine/threonine-protein kinase PRR2 OS=Saccharomyces cerevisiae (strain ATCC 204508 / S288c) GN=PRR2 PE=1 SV=1	Q08732	HRK1_YEAST	759	1534	2244	210	431	242	125	160	51.6529	677	7.30335e-74	Serine/threonine-protein kinase HRK1 OS=Saccharomyces cerevisiae (strain ATCC 204508 / S288c) GN=HRK1 PE=1 SV=1	Q12100	RTK1_YEAST	620	1495	2556	286
GYY|c19449_g1	1473	Q84MB6	DIOX2_ARATH	332	360	815	184	332	157	69	93	43.949	308	7.47798e-50	Probable 2-oxoglutarate-dependent dioxygenase At3g49630 OS=Arabidopsis thaliana GN=At3g50210 PE=2 SV=1	Q8H113	DIN11_ARATH	357	363	815	210	351	151	62	84	41.0596	270	1.65327e-48	Probable 2-oxoglutarate-dependent dioxygenase DIN11 OS=Arabidopsis thaliana GN=DIN11 PE=2 SV=1	F4IY03	DIOX1_ARATH	332	363	815	185	326	151	61	87	40.3974	272	3.62381e-46	Probable 2-oxoglutarate-dependent dioxygenase At3g49630 OS=Arabidopsis thaliana GN=At3g49630 PE=3 SV=1	D4N500	DIOX1_PAPSO	364	459	809	218
GYY|c7962_g1	425	Q9LT15	STP10_ARATH	514	1	423	114	253	141	97	115	68.7943	418	1.69215e-47	Sugar transport protein 10 OS=Arabidopsis thaliana GN=STP10 PE=2 SV=1	P23586	STP1_ARATH	522	1	423	112	252	141	95	112	67.3759	418	2.38978e-47	Sugar transport protein 1 OS=Arabidopsis thaliana GN=STP1 PE=1 SV=2	Q9FMX3	STP11_ARATH	514	1	423	114	254	141	94	116	66.6667	416	3.60328e-47	Sugar transport protein 11 OS=Arabidopsis thaliana GN=STP11 PE=1 SV=1	Q41144	STC_RICCO	523	1	423	114
GYY|c33102_g1	267	Q43011	ASNS2_ORYSJ	591	3	263	305	391	87	84	85	96.5517	453	6.6832e-53	Asparagine synthetase [glutamine-hydrolyzing] 2 OS=Oryza sativa subsp. japonica GN=Os06g0265000 PE=2 SV=3	Q9LFU1	ASNS3_ARATH	578	3	263	305	391	87	83	84	95.4023	445	7.54697e-52	Asparagine synthetase [glutamine-hydrolyzing] 3 OS=Arabidopsis thaliana GN=ASN3 PE=2 SV=1	P31752	ASNS_ASPOF	590	3	263	305	391	87	79	85	90.8046	442	1.97603e-51	Asparagine synthetase [glutamine-hydrolyzing] OS=Asparagus officinalis PE=2 SV=2	O24661	ASNS_TRIVS	586	3	263	305
GYY|c29749_g1	584	P52333	JAK3_HUMAN	1124	3	449	275	381	149	100	101	67.1141	457	1.81583e-50	Tyrosine-protein kinase JAK3 OS=Homo sapiens GN=JAK3 PE=1 SV=2	Q63272	JAK3_RAT	1100	72	449	284	378	126	81	86	64.2857	390	1.6277e-41	Tyrosine-protein kinase JAK3 OS=Rattus norvegicus GN=Jak3 PE=2 SV=1	Q62137	JAK3_MOUSE	1100	72	449	284	378	126	81	86	64.2857	388	3.08509e-41	Tyrosine-protein kinase JAK3 OS=Mus musculus GN=Jak3 PE=1 SV=2	Q75R65	JAK2_CHICK	1129	72	446	310
GYY|c23696_g1	257	Q00177	XYNC_EMENI	327	1	120	289	327	40	23	33	57.5	125	4.15982e-08	Endo-1,4-beta-xylanase C OS=Emericella nidulans (strain FGSC A4 / ATCC 38163 / CBS 112.46 / NRRL 194 / M139) GN=xlnC PE=1 SV=1	B8NXJ2	XYNF3_ASPFN	324	1	117	287	324	39	22	31	56.4103	120	1.88494e-07	Probable endo-1,4-beta-xylanase F3 OS=Aspergillus flavus (strain ATCC 200026 / FGSC A1120 / NRRL 3357 / JCM 12722 / SRRC 167) GN=xynF3 PE=2 SV=1	O94163	XYNF1_ASPOR	327	1	117	290	327	39	22	31	56.4103	120	1.99989e-07	Endo-1,4-beta-xylanase F1 OS=Aspergillus oryzae (strain ATCC 42149 / RIB 40) GN=xynF1 PE=1 SV=1	Q96VB6	XYNF3_ASPOR	323	1	117	286
GYY|c16106_g1	2000	P87240	NOT2_SCHPO	306	651	1193	120	299	185	84	118	45.4054	438	5.37712e-47	General negative regulator of transcription subunit 2 OS=Schizosaccharomyces pombe (strain 972 / ATCC 24843) GN=not2 PE=1 SV=2	Q52JK6	VIP2_NICBE	603	615	1202	407	600	199	87	119	43.7186	421	1.05685e-42	Probable NOT transcription complex subunit VIP2 (Fragment) OS=Nicotiana benthamiana GN=VIP2 PE=1 SV=1	Q9NZN8	CNOT2_HUMAN	540	684	1217	352	536	188	80	119	42.5532	407	3.4063e-41	CCR4-NOT transcription complex subunit 2 OS=Homo sapiens GN=CNOT2 PE=1 SV=1	Q8C5L3	CNOT2_MOUSE	540	684	1217	352
GYY|c17745_g1	1495	C8ZJM1	AQY1_YEAS8	327	392	1342	20	291	318	108	152	33.9623	404	8.58074e-43	Aquaporin-1 OS=Saccharomyces cerevisiae (strain Lalvin EC1118 / Prise de mousse) GN=AQY1 PE=2 SV=1	P0CD92	AQY1_YEASX	327	392	1342	20	291	318	107	151	33.6478	398	4.53813e-42	Aquaporin-1 OS=Saccharomyces cerevisiae GN=AQY1 PE=2 SV=1	A6ZX66	AQY1_YEAS7	305	392	1342	20	291	318	107	153	33.6478	392	2.26593e-41	Aquaporin-1 OS=Saccharomyces cerevisiae (strain YJM789) GN=AQY1 PE=2 SV=1	P0CD91	AQY1_YEAST	305	392	1342	20
GYY|c10407_g1	1048	P32584	STE14_YEAST	239	72	737	18	239	229	102	143	44.5415	447	2.56636e-51	Protein-S-isoprenylcysteine O-methyltransferase OS=Saccharomyces cerevisiae (strain ATCC 204508 / S288c) GN=STE14 PE=1 SV=1	Q9EQK7	ICMT_MOUSE	283	69	722	69	277	218	95	130	43.578	427	8.2476e-48	Protein-S-isoprenylcysteine O-methyltransferase OS=Mus musculus GN=Icmt PE=2 SV=2	Q9WVM4	ICMT_RAT	232	69	719	19	226	217	93	131	42.8571	422	1.11435e-47	Protein-S-isoprenylcysteine O-methyltransferase (Fragment) OS=Rattus norvegicus GN=Icmt PE=1 SV=1	O12947	ICMT_XENLA	288	69	713	77
GYY|c37066_g1	225	Q8ZES9	LCFA_YERPE	562	1	180	1	60	60	52	56	86.6667	290	1.4696e-30	Long-chain-fatty-acid--CoA ligase OS=Yersinia pestis GN=fadD PE=3 SV=1	Q8XDR6	LCFA_ECO57	561	1	180	1	60	60	47	54	78.3333	271	7.35386e-28	Long-chain-fatty-acid--CoA ligase OS=Escherichia coli O157:H7 GN=fadD PE=3 SV=1	P69451	LCFA_ECOLI	561	1	180	1	60	60	47	54	78.3333	271	8.64517e-28	Long-chain-fatty-acid--CoA ligase OS=Escherichia coli (strain K12) GN=fadD PE=1 SV=1	P69452	LCFA_ECOL6	561	1	180	1
GYY|c11553_g1	408	P26373	RL13_HUMAN	211	254	328	5	29	25	25	25	100	149	2.73629e-11	60S ribosomal protein L13 OS=Homo sapiens GN=RPL13 PE=1 SV=4	Q56JZ1	RL13_BOVIN	211	254	328	5	29	25	24	25	96	147	4.27704e-11	60S ribosomal protein L13 OS=Bos taurus GN=RPL13 PE=2 SV=3	P41125	RL13_CHICK	211	254	328	5	29	25	24	25	96	147	4.71399e-11	60S ribosomal protein L13 OS=Gallus gallus GN=RPL13 PE=2 SV=2	Q9Z313	RL13_CRIGR	211	254	328	5
GYY|c12825_g1	1001	P43549	YFF4_YEAST	646	2	655	384	600	218	91	128	41.7431	380	2.36071e-39	Uncharacterized membrane protein YFL054C OS=Saccharomyces cerevisiae (strain ATCC 204508 / S288c) GN=YFL054C PE=1 SV=1	Q9P7T9	YI7H_SCHPO	598	2	514	347	517	171	83	104	48.538	378	4.09897e-39	Uncharacterized membrane protein C977.17 OS=Schizosaccharomyces pombe (strain 972 / ATCC 24843) GN=SPAC977.17 PE=3 SV=1	Q51389	GLPF_PSEAE	279	14	631	51	262	214	85	117	39.7196	327	1.22056e-33	Glycerol uptake facilitator protein OS=Pseudomonas aeruginosa (strain ATCC 15692 / PAO1 / 1C / PRS 101 / LMG 12228) GN=glpF PE=3 SV=2	P31140	GLPF_SHIFL	281	14	631	48
GYY|c19100_g1	2975	O94323	YGK5_SCHPO	485	1306	2382	67	425	365	155	226	42.4658	776	1.77449e-90	Uncharacterized pyrophosphatase/phosphodiesterase C725.05c OS=Schizosaccharomyces pombe (strain 972 / ATCC 24843) GN=SPBC725.05c PE=3 SV=1	Q6DYE8	ENPP3_MOUSE	874	1333	2601	161	532	437	140	210	32.0366	563	8.14928e-59	Ectonucleotide pyrophosphatase/phosphodiesterase family member 3 OS=Mus musculus GN=Enpp3 PE=1 SV=2	P97675	ENPP3_RAT	875	1333	2601	162	533	438	140	207	31.9635	555	8.57008e-58	Ectonucleotide pyrophosphatase/phosphodiesterase family member 3 OS=Rattus norvegicus GN=Enpp3 PE=1 SV=2	Q924C3	ENPP1_RAT	906	1336	2364	195
GYY|c15257_g1	295	Q86U02	CN165_HUMAN	117	71	292	41	112	75	45	52	60	205	4.1265e-20	Putative uncharacterized protein encoded by LINC00596 OS=Homo sapiens GN=LINC00596 PE=5 SV=1	Q6UX73	CP089_HUMAN	402	107	259	319	373	55	40	45	72.7273	196	1.70206e-17	UPF0764 protein C16orf89 OS=Homo sapiens GN=C16orf89 PE=1 SV=2	P51957	NEK4_HUMAN	841	124	261	456	501	46	37	40	80.4348	190	3.99039e-16	Serine/threonine-protein kinase Nek4 OS=Homo sapiens GN=NEK4 PE=1 SV=2	Q96MD7	CI085_HUMAN	179	124	258	110
GYY|c18993_g1	2042	Q9Y8B5	MPPB_LENED	466	333	1682	17	466	452	318	380	70.354	1559	0	Mitochondrial-processing peptidase subunit beta OS=Lentinula edodes GN=mppB PE=3 SV=1	P11913	MPPB_NEUCR	476	345	1682	27	472	448	266	345	59.375	1311	1.09133e-172	Mitochondrial-processing peptidase subunit beta OS=Neurospora crassa (strain ATCC 24698 / 74-OR23-1A / CBS 708.71 / DSM 1257 / FGSC 987) GN=pep PE=1 SV=1	Q9P7X1	MPPB_SCHPO	457	333	1712	3	457	462	268	344	58.0087	1301	1.85978e-171	Probable mitochondrial-processing peptidase subunit beta OS=Schizosaccharomyces pombe (strain 972 / ATCC 24843) GN=qcr1 PE=2 SV=1	Q00302	MPPB_BLAEM	465	333	1688	13
GYY|c36249_g1	328	Q7N2B5	ACCD_PHOLL	314	2	304	213	313	101	99	100	98.0198	519	1.59262e-64	Acetyl-coenzyme A carboxylase carboxyl transferase subunit beta OS=Photorhabdus luminescens subsp. laumondii (strain TT01) GN=accD PE=3 SV=1	B1JGI4	ACCD_YERPY	304	2	280	213	304	93	73	80	78.4946	362	2.41164e-41	Acetyl-coenzyme A carboxylase carboxyl transferase subunit beta OS=Yersinia pseudotuberculosis serotype O:3 (strain YPIII) GN=accD PE=3 SV=1	Q668X1	ACCD_YERPS	304	2	280	213	304	93	73	80	78.4946	362	2.41164e-41	Acetyl-coenzyme A carboxylase carboxyl transferase subunit beta OS=Yersinia pseudotuberculosis serotype I (strain IP32953) GN=accD PE=3 SV=1	A9R7U5	ACCD_YERPG	304	2	280	213
GYY|c18621_g1	7821	Q00333	NPBL_COPC7	2072	496	4641	664	2072	1492	506	794	33.9142	1747	0	Protein rad9 OS=Coprinopsis cinerea (strain Okayama-7 / 130 / ATCC MYA-4618 / FGSC 9003) GN=rad9 PE=2 SV=2	Q6KCD5	NIPBL_MOUSE	2798	1282	4653	1286	2364	1182	286	525	24.1963	572	3.80311e-57	Nipped-B-like protein OS=Mus musculus GN=Nipbl PE=1 SV=1	Q6KC79	NIPBL_HUMAN	2804	1282	4329	1406	2370	1068	257	480	24.0637	523	2.23887e-51	Nipped-B-like protein OS=Homo sapiens GN=NIPBL PE=1 SV=2	F5HSE3	NIPLA_DANRE	2381	1087	4653	828
GYY|c14016_g2	598	P34737	RS15_PODAS	152	103	495	22	152	131	120	127	91.6031	644	4.03291e-84	40S ribosomal protein S15 OS=Podospora anserina GN=RPS15 PE=3 SV=1	Q945U1	RS15_ELAOL	153	103	495	23	153	131	109	122	83.2061	589	1.09135e-75	40S ribosomal protein S15 OS=Elaeis oleifera GN=RPS15 PE=2 SV=1	O65059	RS15_PICMA	151	103	495	21	151	131	108	119	82.4427	574	1.64161e-73	40S ribosomal protein S15 OS=Picea mariana GN=RPS15 PE=2 SV=1	P31674	RS15_ORYSJ	154	103	495	24
GYY|c17329_g1	1960	Q6GQ69	FAF2B_XENLA	445	741	1709	152	430	326	88	143	26.9939	202	2.87726e-15	FAS-associated factor 2-B OS=Xenopus laevis GN=faf2-b PE=2 SV=1	Q28BP9	FAF2_XENTR	445	741	1709	152	430	326	92	142	28.2209	202	3.08965e-15	FAS-associated factor 2 OS=Xenopus tropicalis GN=faf2 PE=2 SV=1	Q2HJD0	FAF2_BOVIN	445	741	1547	152	390	269	78	124	28.9963	198	8.89852e-15	FAS-associated factor 2 OS=Bos taurus GN=FAF2 PE=2 SV=1	Q96CS3	FAF2_HUMAN	445	741	1670	152
GYY|c36284_g1	214	Q00717	STCT_EMENI	215	10	213	68	131	68	33	46	48.5294	172	3.07045e-15	Putative sterigmatocystin biosynthesis protein stcT OS=Emericella nidulans (strain FGSC A4 / ATCC 38163 / CBS 112.46 / NRRL 194 / M139) GN=stcT PE=4 SV=1	Q5Z627	EF1G3_ORYSJ	416	49	210	69	122	54	23	32	42.5926	112	2.16544e-06	Elongation factor 1-gamma 3 OS=Oryza sativa subsp. japonica GN=Os06g0571400 PE=2 SV=1	P36008	EF1G2_YEAST	412	31	213	63	127	65	27	38	41.5385	112	2.23239e-06	Elongation factor 1-gamma 2 OS=Saccharomyces cerevisiae (strain ATCC 204508 / S288c) GN=TEF4 PE=1 SV=1
GYY|c34485_g1	217	O14763	TR10B_HUMAN	440	69	179	50	86	37	34	34	91.8919	166	1.15485e-13	Tumor necrosis factor receptor superfamily member 10B OS=Homo sapiens GN=TNFRSF10B PE=1 SV=2
GYY|c38462_g1	218	Q8S528	AL2B7_ARATH	534	3	218	115	186	72	57	65	79.1667	335	4.54391e-37	Aldehyde dehydrogenase family 2 member B7, mitochondrial OS=Arabidopsis thaliana GN=ALDH2B7 PE=2 SV=2	Q9SU63	AL2B4_ARATH	538	3	218	119	190	72	52	61	72.2222	312	8.74028e-34	Aldehyde dehydrogenase family 2 member B4, mitochondrial OS=Arabidopsis thaliana GN=ALDH2B4 PE=2 SV=1	O93344	AL1A2_CHICK	518	12	215	101	168	68	33	50	48.5294	193	2.81804e-17	Retinal dehydrogenase 2 OS=Gallus gallus GN=ALDH1A2 PE=2 SV=2	Q9I8W8	AL1A2_TAEGU	517	12	215	101
GYY|c1752_g1	306	Q3BBW0	NBPF9_HUMAN	867	117	305	805	867	63	61	61	96.8254	335	1.11882e-35	Neuroblastoma breakpoint family member 9 OS=Homo sapiens GN=NBPF9 PE=2 SV=1	Q3BBV1	NBPFK_HUMAN	942	117	305	880	942	63	61	61	96.8254	335	1.23941e-35	Neuroblastoma breakpoint family member 20 OS=Homo sapiens GN=NBPF20 PE=2 SV=1	Q8N660	NBPFF_HUMAN	670	117	305	608	670	63	61	62	96.8254	330	2.35099e-35	Neuroblastoma breakpoint family member 15 OS=Homo sapiens GN=NBPF15 PE=2 SV=2	Q3BBV0	NBPF1_HUMAN	1214	117	305	1152
GYY|c14421_g1	860	Q9FHW7	SKP1B_ARATH	171	71	529	6	171	166	121	137	72.8916	525	1.50526e-64	SKP1-like protein 1B OS=Arabidopsis thaliana GN=SKP1B PE=1 SV=1	Q39255	SKP1A_ARATH	160	71	529	5	160	156	115	131	73.7179	521	3.56521e-64	SKP1-like protein 1A OS=Arabidopsis thaliana GN=SKP1A PE=1 SV=1	Q9LNT9	ASK4_ARATH	163	80	529	10	163	154	99	122	64.2857	464	1.29383e-55	SKP1-like protein 4 OS=Arabidopsis thaliana GN=ASK4 PE=1 SV=1	O49484	ASK11_ARATH	152	74	529	6
GYY|c24162_g1	220	Q42344	HMGB4_ARATH	138	10	219	59	127	70	44	60	62.8571	216	5.32127e-22	High mobility group B protein 4 OS=Arabidopsis thaliana GN=HMGB4 PE=1 SV=1	O49596	HMGB2_ARATH	144	13	216	63	128	68	45	56	66.1765	208	1.02433e-20	High mobility group B protein 2 OS=Arabidopsis thaliana GN=HMGB2 PE=1 SV=1	P93047	HMGB3_ARATH	141	13	216	60	125	68	44	54	64.7059	202	6.38777e-20	High mobility group B protein 3 OS=Arabidopsis thaliana GN=HMGB3 PE=1 SV=1	P40619	HMGL_IPONI	144	1	219	60
GYY|c2707_g1	249	P0CG39	POTEJ_HUMAN	1038	104	181	337	362	26	24	25	92.3077	119	4.37017e-07	POTE ankyrin domain family member J OS=Homo sapiens GN=POTEJ PE=3 SV=1	A5A3E0	POTEF_HUMAN	1075	104	181	374	399	26	24	25	92.3077	119	4.44605e-07	POTE ankyrin domain family member F OS=Homo sapiens GN=POTEF PE=1 SV=2	P0CG38	POTEI_HUMAN	1075	104	181	374	399	26	24	25	92.3077	119	4.83244e-07	POTE ankyrin domain family member I OS=Homo sapiens GN=POTEI PE=3 SV=1	Q6S5H5	POTEG_HUMAN	508	104	181	374
GYY|c22905_g1	208	Q8NDH2	CC168_HUMAN	2452	1	171	254	310	57	56	56	98.2456	290	7.55647e-30	Coiled-coil domain-containing protein 168 OS=Homo sapiens GN=CCDC168 PE=2 SV=2
GYY|c18936_g1	1887	P32449	AROG_YEAST	370	162	1184	28	365	342	202	252	59.0643	1045	4.89259e-135	Phospho-2-dehydro-3-deoxyheptonate aldolase, tyrosine-inhibited OS=Saccharomyces cerevisiae (strain ATCC 204508 / S288c) GN=ARO4 PE=1 SV=2	Q9UT09	AROG_SCHPO	372	144	1184	25	372	350	201	252	57.4286	1030	8.48908e-133	Phospho-2-dehydro-3-deoxyheptonate aldolase, tyrosine-inhibited OS=Schizosaccharomyces pombe (strain 972 / ATCC 24843) GN=aro4 PE=3 SV=1	Q09755	AROF_SCHPO	368	159	1220	18	367	355	193	265	54.3662	1020	2.26074e-131	Putative phospho-2-dehydro-3-deoxyheptonate aldolase OS=Schizosaccharomyces pombe (strain 972 / ATCC 24843) GN=SPAC24H6.10c PE=3 SV=1	P79023	AROG_CANAL	370	159	1220	9
GYY|c22911_g1	231	Q5AW75	JHD1_EMENI	1407	3	230	687	762	76	57	66	75	336	5.34373e-36	JmjC domain-containing histone demethylation protein 1 OS=Emericella nidulans (strain FGSC A4 / ATCC 38163 / CBS 112.46 / NRRL 194 / M139) GN=jhd1 PE=3 SV=1	Q4WHB7	JHD1_ASPFU	1418	3	230	698	773	76	55	67	72.3684	329	5.22332e-35	JmjC domain-containing histone demethylation protein 1 OS=Neosartorya fumigata (strain ATCC MYA-4609 / Af293 / CBS 101355 / FGSC A1100) GN=jhd1 PE=3 SV=1	Q6BXJ4	JHD1_DEBHA	514	3	221	336	408	73	43	54	58.9041	244	3.05157e-24	JmjC domain-containing histone demethylation protein 1 OS=Debaryomyces hansenii (strain ATCC 36239 / CBS 767 / JCM 1990 / NBRC 0083 / IGC 2968) GN=JHD1 PE=3 SV=2	Q5A847	JHD1_CANAL	478	3	212	335
GYY|c26068_g1	296	Q6ZSR3	YO027_HUMAN	168	1	213	1	71	71	70	70	98.5915	284	2.39685e-31	Putative uncharacterized protein FLJ45275, mitochondrial OS=Homo sapiens PE=5 SV=1
GYY|c25315_g1	1021	Q5RE25	RCAN2_PONAB	197	28	333	43	142	103	38	55	36.8932	159	2.19962e-11	Calcipressin-2 OS=Pongo abelii GN=RCAN2 PE=2 SV=1	A5A6I8	RCAN2_PANTR	197	28	333	43	142	103	38	55	36.8932	159	2.19962e-11	Calcipressin-2 OS=Pan troglodytes GN=RCAN2 PE=2 SV=2	Q14206	RCAN2_HUMAN	197	28	333	43	142	103	38	55	36.8932	159	2.19962e-11	Calcipressin-2 OS=Homo sapiens GN=RCAN2 PE=2 SV=3	Q4R4P5	RCAN2_MACFA	197	28	333	43
GYY|c22328_g1	336	Q9HC84	MUC5B_HUMAN	5762	3	335	1592	1702	111	111	111	100	290	4.42433e-29	Mucin-5B OS=Homo sapiens GN=MUC5B PE=1 SV=3
GYY|c27748_g1	211	Q9UM73	ALK_HUMAN	1620	1	210	56	125	70	70	70	100	241	2.44121e-23	ALK tyrosine kinase receptor OS=Homo sapiens GN=ALK PE=1 SV=3	P97793	ALK_MOUSE	1621	1	210	56	129	74	54	57	72.973	140	8.04022e-10	ALK tyrosine kinase receptor OS=Mus musculus GN=Alk PE=1 SV=2
GYY|c20945_g1	1545	O70405	ULK1_MOUSE	1051	402	716	62	170	109	42	70	38.5321	208	7.14104e-16	Serine/threonine-protein kinase ULK1 OS=Mus musculus GN=Ulk1 PE=1 SV=1	Q6PHR2	ULK3_HUMAN	472	402	713	62	162	104	42	65	40.3846	206	7.18046e-16	Serine/threonine-protein kinase ULK3 OS=Homo sapiens GN=ULK3 PE=1 SV=2	Q3U3Q1	ULK3_MOUSE	472	402	713	62	162	104	42	65	40.3846	205	8.05678e-16	Serine/threonine-protein kinase ULK3 OS=Mus musculus GN=Ulk3 PE=2 SV=1	D3ZHP7	ULK3_RAT	472	402	713	62
GYY|c16766_g1	3516	A1CW53	CREB_NEOFI	761	847	1776	160	471	312	167	227	53.5256	919	2.25163e-106	Probable ubiquitin carboxyl-terminal hydrolase creB OS=Neosartorya fischeri (strain ATCC 1020 / DSM 3700 / FGSC A1164 / NRRL 181) GN=creB PE=3 SV=2	Q4WQI1	CREB_ASPFU	775	847	1776	160	471	312	167	227	53.5256	920	2.6659e-106	Probable ubiquitin carboxyl-terminal hydrolase creB OS=Neosartorya fumigata (strain ATCC MYA-4609 / Af293 / CBS 101355 / FGSC A1100) GN=creB PE=3 SV=3	B0Y4P5	CREB_ASPFC	767	847	1776	154	465	312	167	227	53.5256	918	3.37275e-106	Probable ubiquitin carboxyl-terminal hydrolase creB OS=Neosartorya fumigata (strain CEA10 / CBS 144.89 / FGSC A1163) GN=creB PE=3 SV=1	B8NSV5	CREB_ASPFN	755	847	1776	160
GYY|c16930_g2	2320	Q03270	PO12_NASVI	410	1864	2283	32	177	146	32	67	21.9178	131	1.4571e-06	Retrovirus-related Pol polyprotein from type-1 retrotransposable element R1 2 (Fragment) OS=Nasonia vitripennis PE=3 SV=1
GYY|c10449_g1	368	Q9M0E2	RL282_ARATH	143	30	368	1	113	113	79	90	69.9115	420	1.22464e-51	60S ribosomal protein L28-2 OS=Arabidopsis thaliana GN=RPL28C PE=2 SV=1	O82204	RL281_ARATH	143	30	368	1	113	113	78	90	69.0265	406	1.7014e-49	60S ribosomal protein L28-1 OS=Arabidopsis thaliana GN=RPL28A PE=2 SV=1	Q3T0L7	RL28_BOVIN	137	39	368	1	105	110	33	59	30	156	1.10874e-12	60S ribosomal protein L28 OS=Bos taurus GN=RPL28 PE=2 SV=3	P41105	RL28_MOUSE	137	39	368	1
GYY|c32680_g1	441	P21359	NF1_HUMAN	2839	73	441	1113	1196	124	72	77	58.0645	319	2.61431e-36	Neurofibromin OS=Homo sapiens GN=NF1 PE=1 SV=2	P97526	NF1_RAT	2820	73	441	1115	1198	124	71	77	57.2581	315	6.75896e-36	Neurofibromin OS=Rattus norvegicus GN=Nf1 PE=1 SV=1	Q04690	NF1_MOUSE	2841	73	441	1115	1198	124	71	77	57.2581	315	7.77713e-36	Neurofibromin OS=Mus musculus GN=Nf1 PE=1 SV=1
GYY|c38940_g1	237	P37302	APE3_YEAST	537	3	119	471	509	39	24	30	61.5385	132	6.06873e-09	Aminopeptidase Y OS=Saccharomyces cerevisiae (strain ATCC 204508 / S288c) GN=APE3 PE=1 SV=1
GYY|c38099_g1	879	Q9H3S4	TPK1_HUMAN	243	196	873	4	204	228	79	123	34.6491	292	2.57294e-29	Thiamin pyrophosphokinase 1 OS=Homo sapiens GN=TPK1 PE=1 SV=1	Q5E9T4	TPK1_BOVIN	243	196	873	4	204	228	80	120	35.0877	288	8.50218e-29	Thiamin pyrophosphokinase 1 OS=Bos taurus GN=TPK1 PE=2 SV=1	Q9R0M5	TPK1_MOUSE	243	244	873	21	204	211	70	103	33.1754	263	2.42038e-25	Thiamin pyrophosphokinase 1 OS=Mus musculus GN=Tpk1 PE=1 SV=1	P41888	TNR3_SCHPO	569	241	873	354
GYY|c15537_g1	860	Q8WZK3	IBP1_SCHPO	138	293	712	1	136	140	38	67	27.1429	165	7.53256e-13	Dual specificity phosphatase ibp1 OS=Schizosaccharomyces pombe (strain 972 / ATCC 24843) GN=ibp1 PE=1 SV=1	Q10SX6	ACR22_ORYSJ	130	329	637	23	110	104	39	51	37.5	158	5.58489e-12	Arsenate reductase 2.2 OS=Oryza sativa subsp. japonica GN=ACR2.2 PE=1 SV=1	P42937	YCH1_YEAST	148	272	634	35	147	131	40	57	30.5344	145	5.96869e-10	CDC25-like phosphatase YCH1 OS=Saccharomyces cerevisiae (strain ATCC 204508 / S288c) GN=YCH1 PE=1 SV=1	Q8GY31	CDC25_ARATH	146	329	637	39
GYY|c4416_g1	242	Q6K5K2	Y2982_ORYSJ	1048	34	234	982	1048	68	29	41	42.6471	140	8.30308e-10	B3 domain-containing protein Os02g0598200 OS=Oryza sativa subsp. japonica GN=Os02g0598200 PE=2 SV=1	Q5N6V0	Y1054_ORYSJ	673	43	231	608	669	63	24	35	38.0952	116	1.01264e-06	B3 domain-containing protein Os01g0905400 OS=Oryza sativa subsp. japonica GN=Os01g0905400 PE=2 SV=1
GYY|c7897_g1	421	P48642	GSHRC_ORYSJ	496	1	420	161	300	140	106	120	75.7143	574	2.56049e-70	Glutathione reductase, cytosolic OS=Oryza sativa subsp. japonica GN=GRC2 PE=2 SV=2	P48641	GSHRC_ARATH	499	7	420	166	303	138	104	118	75.3623	572	6.00748e-70	Glutathione reductase, cytosolic OS=Arabidopsis thaliana GN=At3g24170 PE=2 SV=1	Q43621	GSHRC_PEA	498	7	420	165	302	138	105	122	76.087	571	9.08789e-70	Glutathione reductase, cytosolic OS=Pisum sativum PE=2 SV=1	O04955	GSHRC_BRARP	502	7	420	169
GYY|c32603_g1	207	Q9PVW7	CO8B_PAROL	588	2	205	407	474	68	57	62	83.8235	313	8.16158e-34	Complement component C8 beta chain OS=Paralichthys olivaceus GN=c8b PE=2 SV=1	Q90X85	CO8B_ONCMY	587	2	205	407	474	68	50	56	73.5294	274	2.89293e-28	Complement component C8 beta chain OS=Oncorhynchus mykiss GN=c8b PE=2 SV=1	Q8BH35	CO8B_MOUSE	589	2	202	411	477	67	36	47	53.7313	207	4.82845e-19	Complement component C8 beta chain OS=Mus musculus GN=C8b PE=1 SV=1	P55314	CO8B_RAT	589	2	184	417
GYY|c17833_g1	1732	Q6RVV4	TIC32_PEA	316	807	1421	119	316	209	68	105	32.5359	225	5.90994e-29	Short-chain dehydrogenase TIC 32, chloroplastic OS=Pisum sativum GN=TIC32 PE=1 SV=1	A2RVM0	TIC32_ARATH	322	807	1409	118	312	205	64	101	31.2195	211	1.88918e-28	Short-chain dehydrogenase TIC 32, chloroplastic OS=Arabidopsis thaliana GN=TIC32 PE=2 SV=1	O74959	YJCD_SCHPO	339	365	688	30	136	108	54	71	50	266	7.17104e-24	Uncharacterized oxidoreductase C736.13 OS=Schizosaccharomyces pombe (strain 972 / ATCC 24843) GN=SPCC736.13 PE=3 SV=1	Q6UX07	DHR13_HUMAN	377	392	676	33
GYY|c24054_g1	337	P52333	JAK3_HUMAN	1124	113	244	524	567	44	44	44	100	250	5.68725e-24	Tyrosine-protein kinase JAK3 OS=Homo sapiens GN=JAK3 PE=1 SV=2	Q62137	JAK3_MOUSE	1100	113	244	520	563	44	34	39	77.2727	196	1.06575e-16	Tyrosine-protein kinase JAK3 OS=Mus musculus GN=Jak3 PE=1 SV=2	Q63272	JAK3_RAT	1100	113	244	520	563	44	34	38	77.2727	194	2.11476e-16	Tyrosine-protein kinase JAK3 OS=Rattus norvegicus GN=Jak3 PE=2 SV=1	Q62120	JAK2_MOUSE	1129	113	250	546
GYY|c32167_g1	265	P76011	YMGE_ECOLI	84	46	237	1	64	64	64	64	100	303	3.01776e-35	UPF0410 protein ymge OS=Escherichia coli (strain K12) GN=ymgE PE=3 SV=3	P58767	YMGE_ECO27	84	1	237	1	79	79	77	78	97.4684	295	4.10307e-34	UPF0410 protein ymge OS=Escherichia coli O127:H6 (strain E2348/69 / EPEC) GN=ymgE PE=3 SV=2	P64485	YEAQ_ECOLI	82	46	237	1	63	64	45	55	70.3125	212	1.04015e-21	UPF0410 protein YeaQ OS=Escherichia coli (strain K12) GN=yeaQ PE=3 SV=1	P64486	YEAQ_ECOL6	82	46	237	1
GYY|c15332_g1	3012	Q4P6G4	EIF3B_USTMA	745	739	2916	2	709	734	375	516	51.0899	1961	0	Eukaryotic translation initiation factor 3 subunit B OS=Ustilago maydis (strain 521 / FGSC 9021) GN=PRT1 PE=3 SV=1	Q5BGH1	EIF3B_EMENI	738	793	2817	29	680	687	302	441	43.9592	1593	0	Eukaryotic translation initiation factor 3 subunit B OS=Emericella nidulans (strain FGSC A4 / ATCC 38163 / CBS 112.46 / NRRL 194 / M139) GN=prt1 PE=3 SV=1	P0CN44	EIF3B_CRYNJ	753	742	2799	37	723	716	325	447	45.3911	1592	0	Eukaryotic translation initiation factor 3 subunit B OS=Cryptococcus neoformans var. neoformans serotype D (strain JEC21 / ATCC MYA-565) GN=PRT1 PE=3 SV=1	P0CN45	EIF3B_CRYNB	753	742	2799	37
GYY|c26504_g1	216	Q96UP5	UBC2_EMENI	151	3	215	54	124	71	70	71	98.5915	378	3.80578e-46	Ubiquitin-conjugating enzyme E2 2 OS=Emericella nidulans (strain FGSC A4 / ATCC 38163 / CBS 112.46 / NRRL 194 / M139) GN=uvsJ PE=3 SV=1	Q4WLA7	UBC2_ASPFU	151	3	215	54	124	71	70	71	98.5915	378	4.19581e-46	Ubiquitin-conjugating enzyme E2 2 OS=Neosartorya fumigata (strain ATCC MYA-4609 / Af293 / CBS 101355 / FGSC A1100) GN=ubc2 PE=3 SV=1	P52493	UBC2_NEUCR	151	3	215	54	124	71	65	68	91.5493	357	6.9345e-43	Ubiquitin-conjugating enzyme E2 2 OS=Neurospora crassa (strain ATCC 24698 / 74-OR23-1A / CBS 708.71 / DSM 1257 / FGSC 987) GN=mus-8 PE=3 SV=4	P78717	UBC2_NECHA	151	3	215	54
GYY|c17272_g1	1484	P57722	PCBP3_MOUSE	371	847	1278	68	211	150	66	96	44	265	5.39602e-24	Poly(rC)-binding protein 3 OS=Mus musculus GN=Pcbp3 PE=2 SV=3	P57721	PCBP3_HUMAN	371	847	1278	68	211	150	66	96	44	265	5.39602e-24	Poly(rC)-binding protein 3 OS=Homo sapiens GN=PCBP3 PE=2 SV=2	O74919	RNC1_SCHPO	398	871	1434	91	253	191	62	103	32.4607	265	8.29672e-24	RNA-binding protein rnc1 OS=Schizosaccharomyces pombe (strain 972 / ATCC 24843) GN=rnc1 PE=1 SV=1	O19048	PCBP1_RABIT	356	865	1296	30
GYY|c17725_g1	1035	Q12314	SFM1_YEAST	213	146	508	80	203	125	66	88	52.8	359	9.92016e-39	Protein arginine N-methyltransferase SFM1 OS=Saccharomyces cerevisiae (strain ATCC 204508 / S288c) GN=SFM1 PE=1 SV=1
GYY|c15460_g1	1855	A5A6I0	ACADM_PANTR	421	611	1315	177	413	237	153	188	64.557	809	2.56834e-137	Medium-chain specific acyl-CoA dehydrogenase, mitochondrial OS=Pan troglodytes GN=ACADM PE=2 SV=1	P41367	ACADM_PIG	421	611	1315	177	413	237	150	185	63.2911	799	1.03897e-136	Medium-chain specific acyl-CoA dehydrogenase, mitochondrial OS=Sus scrofa GN=ACADM PE=1 SV=3	Q8HXY8	ACADM_MACFA	421	611	1315	177	413	237	155	187	65.4008	810	4.92254e-136	Medium-chain specific acyl-CoA dehydrogenase, mitochondrial OS=Macaca fascicularis GN=ACADM PE=2 SV=1	Q3SZB4	ACADM_BOVIN	421	611	1315	177
GYY|c33106_g1	250	Q9FVU0	P24D4_ARATH	212	2	250	116	198	83	58	74	69.8795	330	5.75522e-38	Transmembrane emp24 domain-containing protein p24delta4 OS=Arabidopsis thaliana GN=CYB PE=1 SV=1	Q6IDL4	P24D3_ARATH	217	2	250	121	203	83	56	76	67.4699	324	4.97573e-37	Transmembrane emp24 domain-containing protein p24delta3 OS=Arabidopsis thaliana GN=At1g09580 PE=1 SV=1	Q8RWM6	P24D5_ARATH	216	2	250	120	202	83	53	71	63.8554	294	1.67617e-32	Transmembrane emp24 domain-containing protein p24delta5 OS=Arabidopsis thaliana GN=At1g21900 PE=1 SV=1	Q8GYG1	P24D7_ARATH	212	2	250	116
GYY|c16601_g1	1694	Q4QQY7	TGT_XENLA	396	548	1693	69	381	382	183	236	47.9058	894	5.67149e-113	Queuine tRNA-ribosyltransferase OS=Xenopus laevis GN=qtrt1 PE=2 SV=1	Q9BXR0	TGT_HUMAN	403	503	1693	75	403	398	186	245	46.7337	881	6.2903e-111	Queuine tRNA-ribosyltransferase OS=Homo sapiens GN=QTRT1 PE=1 SV=3	Q28HC6	TGT_XENTR	396	548	1693	69	381	382	181	235	47.3822	878	1.69581e-110	Queuine tRNA-ribosyltransferase OS=Xenopus tropicalis GN=qtrt1 PE=2 SV=2	Q4QR99	TGT_RAT	403	548	1693	75
GYY|c38935_g1	363	P0ADE2	YTFK_ECOLI	68	55	258	1	68	68	52	59	76.4706	275	9.8417e-31	Uncharacterized protein YtfK OS=Escherichia coli (strain K12) GN=ytfK PE=4 SV=1	P0ADE3	YTFK_ECOL6	68	55	258	1	68	68	52	59	76.4706	275	9.8417e-31	Uncharacterized protein YtfK OS=Escherichia coli O6:H1 (strain CFT073 / ATCC 700928 / UPEC) GN=ytfK PE=4 SV=1
GYY|c18279_g1	3446	P14742	GFA1_YEAST	717	468	2579	1	717	723	433	548	59.8893	2279	0	Glutamine--fructose-6-phosphate aminotransferase [isomerizing] OS=Saccharomyces cerevisiae (strain ATCC 204508 / S288c) GN=GFA1 PE=1 SV=4	P47856	GFPT1_MOUSE	697	468	2579	1	697	715	412	534	57.6224	2155	0	Glutamine--fructose-6-phosphate aminotransferase [isomerizing] 1 OS=Mus musculus GN=Gfpt1 PE=1 SV=3	Q06210	GFPT1_HUMAN	699	468	2579	1	699	714	412	534	57.7031	2154	0	Glutamine--fructose-6-phosphate aminotransferase [isomerizing] 1 OS=Homo sapiens GN=GFPT1 PE=1 SV=3	Q09740	GFA1_SCHPO	696	468	2579	1
GYY|c24185_g1	336	Q96T58	MINT_HUMAN	3664	1	336	1668	1779	112	112	112	100	451	1.44467e-50	Msx2-interacting protein OS=Homo sapiens GN=SPEN PE=1 SV=1	Q62504	MINT_MOUSE	3644	4	246	1713	1796	84	42	55	50	172	1.69479e-13	Msx2-interacting protein OS=Mus musculus GN=Spen PE=1 SV=2
GYY|c40860_g1	222	Q9ZNU9	SAP3_ARATH	163	1	120	124	163	40	31	37	77.5	177	4.41598e-16	Zinc finger A20 and AN1 domain-containing stress-associated protein 3 OS=Arabidopsis thaliana GN=SAP3 PE=2 SV=1	Q9SZ69	SAP7_ARATH	175	1	120	136	175	40	28	38	70	172	2.53468e-15	Zinc finger A20 and AN1 domain-containing stress-associated protein 7 OS=Arabidopsis thaliana GN=SAP7 PE=1 SV=1	Q94B40	SAP6_ARATH	170	1	120	131	170	40	29	34	72.5	168	9.44261e-15	Zinc finger A20 and AN1 domain-containing stress-associated protein 6 OS=Arabidopsis thaliana GN=SAP6 PE=2 SV=2	O49663	SAP9_ARATH	176	1	117	137
GYY|c1336_g1	309	P02671	FIBA_HUMAN	866	3	164	808	862	55	43	49	78.1818	241	6.0927e-23	Fibrinogen alpha chain OS=Homo sapiens GN=FGA PE=1 SV=2	E9PV24	FIBA_MOUSE	789	3	164	731	785	55	41	48	74.5455	232	8.63224e-22	Fibrinogen alpha chain OS=Mus musculus GN=Fga PE=2 SV=1	P14448	FIBA_CHICK	741	3	164	683	737	55	39	45	70.9091	230	1.58122e-21	Fibrinogen alpha chain OS=Gallus gallus GN=FGA PE=1 SV=4	P06399	FIBA_RAT	782	3	164	724
GYY|c37644_g1	229	Q13202	DUS8_HUMAN	625	40	216	567	625	59	47	51	79.661	237	5.19799e-23	Dual specificity protein phosphatase 8 OS=Homo sapiens GN=DUSP8 PE=1 SV=2	O09112	DUS8_MOUSE	663	40	216	605	663	59	46	49	77.9661	226	1.58763e-21	Dual specificity protein phosphatase 8 OS=Mus musculus GN=Dusp8 PE=2 SV=1	Q9BY84	DUS16_HUMAN	665	40	213	608	665	59	32	40	54.2373	131	9.77143e-09	Dual specificity protein phosphatase 16 OS=Homo sapiens GN=DUSP16 PE=1 SV=1
GYY|c29940_g1	502	B1VKJ4	RR7_CRYJA	155	1	384	27	154	128	119	125	92.9688	610	1.8453e-79	30S ribosomal protein S7, chloroplastic OS=Cryptomeria japonica GN=rps7 PE=3 SV=1	Q71L24	RR7_METGY	155	1	384	27	154	128	119	124	92.9688	609	2.91576e-79	30S ribosomal protein S7, chloroplastic OS=Metasequoia glyptostroboides GN=rps7 PE=3 SV=1	P41652	RR7_PINTH	155	1	387	27	155	129	91	113	70.5426	504	1.96915e-63	30S ribosomal protein S7, chloroplastic OS=Pinus thunbergii GN=rps7 PE=3 SV=1	Q85WV2	RR7_PINKO	155	1	387	27
GYY|c24924_g1	257	Q8H8U5	IN21B_ORYSJ	244	4	252	20	68	84	36	40	42.8571	146	2.78728e-11	Protein IN2-1 homolog B OS=Oryza sativa subsp. japonica GN=GSTZ5 PE=2 SV=1	A1XBB7	IN21B_ORYSI	244	4	252	20	68	84	36	40	42.8571	146	2.78728e-11	Protein IN2-1 homolog B OS=Oryza sativa subsp. indica GN=GSTZ5 PE=1 SV=1	Q9M2W2	GSTL2_ARATH	292	145	255	79	116	38	27	30	71.0526	141	2.20322e-10	Glutathione S-transferase L2, chloroplastic OS=Arabidopsis thaliana GN=GSTL2 PE=2 SV=1	P49248	IN21_MAIZE	243	1	255	18
GYY|c18317_g1	1281	Q08971	YP225_YEAST	146	223	639	4	140	140	72	94	51.4286	368	3.52713e-40	Protein PBDC1 homolog OS=Saccharomyces cerevisiae (strain ATCC 204508 / S288c) GN=YPL225W PE=1 SV=1	O59727	YHX7_SCHPO	147	226	639	7	142	138	69	90	50	356	1.54653e-38	Protein PBDC1 homolog OS=Schizosaccharomyces pombe (strain 972 / ATCC 24843) GN=SPBC3E7.07c PE=3 SV=1	Q9D0B6	PBDC1_MOUSE	198	244	651	31	160	136	64	87	47.0588	327	7.04051e-34	Protein PBDC1 OS=Mus musculus GN=Pbdc1 PE=2 SV=1	Q9BVG4	PBDC1_HUMAN	233	229	651	26
GYY|c30349_g1	203	Q9JK81	MYG1_MOUSE	380	1	201	161	227	67	67	67	100	361	3.07794e-41	UPF0160 protein MYG1, mitochondrial OS=Mus musculus GN=Myg1 PE=1 SV=1	Q641W2	MYG1_RAT	381	1	201	162	228	67	64	67	95.5224	349	1.40432e-39	UPF0160 protein MYG1, mitochondrial OS=Rattus norvegicus GN=Myg1 PE=1 SV=1	Q9HB07	MYG1_HUMAN	376	1	201	162	228	67	63	66	94.0299	342	1.18863e-38	UPF0160 protein MYG1, mitochondrial OS=Homo sapiens GN=C12orf10 PE=1 SV=2	Q58DG1	MYG1_BOVIN	381	1	201	162
GYY|c15425_g1	678	P0CY45	NU6M_NEUCR	243	130	612	38	227	190	98	126	51.5789	346	6.90337e-38	NADH-ubiquinone oxidoreductase chain 6 OS=Neurospora crassa (strain ATCC 24698 / 74-OR23-1A / CBS 708.71 / DSM 1257 / FGSC 987) GN=ndh-6 PE=3 SV=1	P03883	YMCC_EMEND	228	136	615	50	228	179	94	122	52.514	337	8.95209e-37	Uncharacterized 25.4 kDa protein in COX3 5'region OS=Emericella nidulans PE=4 SV=1	P15959	NU6M_PODAN	221	136	615	40	219	180	94	123	52.2222	316	1.10572e-33	NADH-ubiquinone oxidoreductase chain 6 OS=Podospora anserina (strain S / ATCC MYA-4624 / DSM 980 / FGSC 10383) GN=ND6 PE=3 SV=2	Q36836	NU6M_TRIRU	203	145	615	36
GYY|c17100_g1	301	P49666	RL21_PIG	62	1	120	1	40	40	34	36	85	169	2.39518e-15	60S ribosomal protein L21 (Fragment) OS=Sus scrofa GN=RPL21 PE=2 SV=2	P46778	RL21_HUMAN	160	1	120	1	40	40	34	36	85	174	2.83055e-15	60S ribosomal protein L21 OS=Homo sapiens GN=RPL21 PE=1 SV=2	O09167	RL21_MOUSE	160	1	120	1	40	40	34	36	85	174	2.9182e-15	60S ribosomal protein L21 OS=Mus musculus GN=Rpl21 PE=2 SV=3	P20280	RL21_RAT	160	1	120	1
GYY|c12797_g1	1141	O14290	YF14_SCHPO	188	352	915	1	186	190	57	106	30	251	8.54062e-24	Uncharacterized protein C9E9.04 OS=Schizosaccharomyces pombe (strain 972 / ATCC 24843) GN=SPAC9E9.04 PE=4 SV=1	Q07451	YET3_YEAST	203	352	894	1	197	200	63	110	31.5	248	2.51489e-23	Endoplasmic reticulum transmembrane protein 3 OS=Saccharomyces cerevisiae (strain ATCC 204508 / S288c) GN=YET3 PE=1 SV=1	Q54K74	YETL_DICDI	206	370	861	7	165	165	45	81	27.2727	135	4.43314e-08	Endoplasmic reticulum transmembrane protein YET-like OS=Dictyostelium discoideum GN=DDB_G0287543 PE=3 SV=2	P35723	YET1_YEAST	206	391	894	14
GYY|c31162_g1	206	P05747	RL29_YEAST	59	1	135	6	50	45	36	41	80	194	1.40992e-19	60S ribosomal protein L29 OS=Saccharomyces cerevisiae (strain ATCC 204508 / S288c) GN=RPL29 PE=1 SV=3	Q58DW3	RL29_BOVIN	152	1	123	6	46	41	28	32	68.2927	144	1.44501e-11	60S ribosomal protein L29 OS=Bos taurus GN=RPL29 PE=2 SV=3	Q8HXB8	RL29_MACFA	157	1	123	6	46	41	28	32	68.2927	144	1.59799e-11	60S ribosomal protein L29 OS=Macaca fascicularis GN=RPL29 PE=2 SV=3	Q92366	RL29_SCHPO	61	1	159	6
GYY|c37832_g1	269	Q9FPT1	UBP12_ARATH	1116	1	267	888	976	89	76	84	85.3933	405	3.06677e-45	Ubiquitin carboxyl-terminal hydrolase 12 OS=Arabidopsis thaliana GN=UBP12 PE=1 SV=2	Q84WU2	UBP13_ARATH	1115	1	267	887	975	89	75	83	84.2697	397	4.66879e-44	Ubiquitin carboxyl-terminal hydrolase 13 OS=Arabidopsis thaliana GN=UBP13 PE=1 SV=1
GYY|c30011_g1	205	O65719	HSP7C_ARATH	649	3	203	129	195	67	65	67	97.0149	336	7.95713e-37	Heat shock 70 kDa protein 3 OS=Arabidopsis thaliana GN=HSP70-3 PE=1 SV=1	P11143	HSP70_MAIZE	645	3	203	127	193	67	65	67	97.0149	336	8.24694e-37	Heat shock 70 kDa protein OS=Zea mays GN=HSP70 PE=3 SV=2	Q9C7X7	HSP7N_ARATH	617	3	203	129	195	67	64	67	95.5224	333	1.64671e-36	Heat shock 70 kDa protein 18 OS=Arabidopsis thaliana GN=HSP70-18 PE=2 SV=1	P22953	MD37E_ARATH	651	3	203	129
GYY|c7810_g1	289	B6HL60	PEPA_PENCW	396	3	287	282	376	95	79	86	83.1579	411	6.08524e-48	Aspartic protease pep1 OS=Penicillium chrysogenum (strain ATCC 28089 / DSM 1075 / Wisconsin 54-1255) GN=pep1 PE=3 SV=1	P78735	PEPA_PENJA	394	3	287	280	374	95	74	82	77.8947	380	1.55583e-43	Aspartic protease pepA OS=Penicillium janthinellum GN=pepA PE=1 SV=1	Q12567	PEPA_ASPPH	394	3	287	280	374	95	70	82	73.6842	375	9.46083e-43	Aspartic protease pep1 OS=Aspergillus phoenicis GN=pep1 PE=1 SV=1	P41748	PEPA_ASPFU	395	3	287	281
GYY|c17361_g1	1744	C7C435	PRPC_NECHA	472	171	1469	39	471	435	251	323	57.7011	1272	2.42258e-168	2-methylcitrate synthase, mitochondrial OS=Nectria haematococca GN=mcsA PE=1 SV=1	C7C436	PRPC_GIBMO	472	171	1469	39	471	435	249	325	57.2414	1268	8.33792e-168	2-methylcitrate synthase, mitochondrial OS=Gibberella moniliformis GN=mcsA PE=1 SV=1	O00098	CISY_EMENI	474	171	1487	39	472	439	247	323	56.2642	1265	3.31225e-167	Citrate synthase, mitochondrial OS=Emericella nidulans (strain FGSC A4 / ATCC 38163 / CBS 112.46 / NRRL 194 / M139) GN=citA PE=2 SV=3	Q10306	CISY_SCHPO	483	171	1478	52
GYY|c38199_g1	312	P10533	RMIL_AVII1	367	2	310	183	285	103	95	98	92.233	508	1.60577e-62	Serine/threonine-protein kinase-transforming protein Rmil OS=Avian retrovirus IC10 GN=V-RMIL PE=3 SV=1	P27966	RMIL_AVEVR	450	2	310	199	301	103	95	98	92.233	509	1.01387e-61	Serine/threonine-protein kinase-transforming protein Rmil OS=Avian rous-associated virus type 1 GN=V-RMIL PE=3 SV=1	P28028	BRAF_MOUSE	804	2	310	610	712	103	95	98	92.233	520	2.11762e-61	Serine/threonine-protein kinase B-raf OS=Mus musculus GN=Braf PE=1 SV=3	P15056	BRAF_HUMAN	766	2	310	573
GYY|c34067_g1	211	O59804	CH10_SCHPO	104	1	210	19	88	70	46	60	65.7143	239	9.347e-26	10 kDa heat shock protein, mitochondrial OS=Schizosaccharomyces pombe (strain 972 / ATCC 24843) GN=hsp10 PE=1 SV=1	P38910	CH10_YEAST	106	1	210	19	88	70	42	59	60	222	3.13943e-23	10 kDa heat shock protein, mitochondrial OS=Saccharomyces cerevisiae (strain ATCC 204508 / S288c) GN=HSP10 PE=1 SV=1	P34893	CH10_ARATH	98	1	210	13	81	70	40	51	57.1429	184	1.00374e-17	10 kDa chaperonin OS=Arabidopsis thaliana GN=CPN10 PE=3 SV=1	Q96539	CH10_BRANA	98	1	210	13
GYY|c19922_g1	2128	Q9R279	CLCN3_CAVPO	760	314	2041	161	740	599	250	362	41.7362	1049	1.53335e-129	H(+)/Cl(-) exchange transporter 3 OS=Cavia porcellus GN=CLCN3 PE=2 SV=1	O18894	CLCN3_RABIT	818	314	2041	219	798	599	250	362	41.7362	1050	4.39494e-129	H(+)/Cl(-) exchange transporter 3 OS=Oryctolagus cuniculus GN=CLCN3 PE=2 SV=3	P51790	CLCN3_HUMAN	818	314	2041	219	798	599	250	362	41.7362	1050	4.39494e-129	H(+)/Cl(-) exchange transporter 3 OS=Homo sapiens GN=CLCN3 PE=1 SV=2	P51791	CLCN3_MOUSE	818	314	2041	219
GYY|c5793_g1	389	Q52FS9	NPC2_MAGO7	178	1	300	69	168	100	54	75	54	302	2.42483e-33	Phosphatidylglycerol/phosphatidylinositol transfer protein OS=Magnaporthe oryzae (strain 70-15 / ATCC MYA-4617 / FGSC 8958) GN=NPC2 PE=3 SV=2	Q4X136	NPC2_ASPFU	175	1	282	73	166	94	56	72	59.5745	295	2.05404e-32	Phosphatidylglycerol/phosphatidylinositol transfer protein OS=Neosartorya fumigata (strain ATCC MYA-4609 / Af293 / CBS 101355 / FGSC A1100) GN=npc2 PE=3 SV=2	Q7RZ85	NPC2_NEUCR	177	1	300	69	168	100	55	72	55	291	7.44733e-32	Phosphatidylglycerol/phosphatidylinositol transfer protein OS=Neurospora crassa (strain ATCC 24698 / 74-OR23-1A / CBS 708.71 / DSM 1257 / FGSC 987) GN=npc-2 PE=3 SV=1	O94183	NPC2_ASPOR	175	1	282	73
GYY|c19073_g1	3097	Q12618	ACO1_AJECA	476	548	1798	14	437	426	233	301	54.6948	1163	2.24989e-146	Acyl-CoA desaturase OS=Ajellomyces capsulatus GN=OLE1 PE=3 SV=1	O94523	ACO1_SCHPO	479	539	1735	52	446	401	214	287	53.3666	1060	3.41514e-131	Probable acyl-CoA desaturase OS=Schizosaccharomyces pombe (strain 972 / ATCC 24843) GN=SPCC1281.06c PE=3 SV=1	P21147	ACO1_YEAST	510	578	1867	55	487	435	187	277	42.9885	899	2.44646e-107	Acyl-CoA desaturase 1 OS=Saccharomyces cerevisiae (strain ATCC 204508 / S288c) GN=OLE1 PE=1 SV=2	Q2KIA4	SCD5_BOVIN	335	890	1732	50
GYY|c21901_g1	4152	Q9NRN9	METL5_HUMAN	209	2144	2767	2	207	210	103	146	49.0476	530	4.01762e-59	Methyltransferase-like protein 5 OS=Homo sapiens GN=METTL5 PE=1 SV=1	Q8K1A0	METL5_MOUSE	209	2144	2767	2	207	209	99	145	47.3684	525	2.09816e-58	Methyltransferase-like protein 5 OS=Mus musculus GN=Mettl5 PE=2 SV=2	Q57732	Y284_METJA	219	2150	2776	2	210	216	69	114	31.9444	295	1.23347e-27	Uncharacterized protein MJ0284 OS=Methanocaldococcus jannaschii (strain ATCC 43067 / DSM 2661 / JAL-1 / JCM 10045 / NBRC 100440) GN=MJ0284 PE=4 SV=1	Q7SFY2	MCR1_NEUCR	343	3451	3765	116
GYY|c26658_g1	235	Q4W8A3	S22A6_MACFA	550	2	103	156	189	34	32	33	94.1176	171	3.89735e-14	Solute carrier family 22 member 6 OS=Macaca fascicularis GN=SLC22A6 PE=1 SV=1	Q4U2R8	S22A6_HUMAN	563	2	103	156	189	34	32	33	94.1176	171	3.92557e-14	Solute carrier family 22 member 6 OS=Homo sapiens GN=SLC22A6 PE=1 SV=1	Q8MK48	S22A6_PIG	547	2	103	156	189	34	31	34	91.1765	170	5.03373e-14	Solute carrier family 22 member 6 OS=Sus scrofa GN=SLC22A6 PE=1 SV=2	Q864Z3	S22A6_BOVIN	549	2	103	156
GYY|c30057_g1	677	P76621	CSID_ECOLI	325	2	649	1	216	216	216	216	100	1011	1.00354e-136	Protein CsiD OS=Escherichia coli (strain K12) GN=csiD PE=1 SV=2	B1XBW5	CSID_ECODH	325	2	649	1	216	216	216	216	100	1011	1.00354e-136	Protein CsiD OS=Escherichia coli (strain K12 / DH10B) GN=csiD PE=3 SV=1	C4ZYR1	CSID_ECOBW	325	2	649	1	216	216	216	216	100	1011	1.00354e-136	Protein CsiD OS=Escherichia coli (strain K12 / MC4100 / BW2952) GN=csiD PE=3 SV=1	B7N6P3	CSID_ECOLU	325	2	649	1
GYY|c28219_g1	296	P98164	LRP2_HUMAN	4655	2	190	2737	2799	63	63	63	100	340	5.52049e-36	Low-density lipoprotein receptor-related protein 2 OS=Homo sapiens GN=LRP2 PE=1 SV=3	P98158	LRP2_RAT	4660	2	190	2738	2800	63	47	52	74.6032	258	5.11689e-25	Low-density lipoprotein receptor-related protein 2 OS=Rattus norvegicus GN=Lrp2 PE=1 SV=1	A2ARV4	LRP2_MOUSE	4660	2	190	2738	2800	63	47	52	74.6032	257	7.22099e-25	Low-density lipoprotein receptor-related protein 2 OS=Mus musculus GN=Lrp2 PE=1 SV=1	Q91ZX7	LRP1_MOUSE	4545	5	190	973
GYY|c34671_g1	219	Q6ZL42	H2A2_ORYSJ	135	2	217	40	111	72	72	72	100	260	1.49362e-28	Probable histone H2A.2 OS=Oryza sativa subsp. japonica GN=Os07g0545400 PE=2 SV=1	A2YMC6	H2A2_ORYSI	135	2	217	40	111	72	72	72	100	260	1.49362e-28	Probable histone H2A.2 OS=Oryza sativa subsp. indica GN=OsI_025469 PE=3 SV=1	Q43312	H2A7_WHEAT	134	2	217	40	111	72	71	71	98.6111	256	5.8828e-28	Protein H2A.7 OS=Triticum aestivum GN=H2A-4 PE=2 SV=3	Q84NJ4	H2A3_ORYSJ	134	2	217	40
GYY|c26834_g1	234	Q96UY2	DGT2A_UMBRA	355	1	234	273	352	80	34	55	42.5	209	6.9525e-20	Diacylglycerol O-acyltransferase 2A OS=Umbelopsis ramanniana GN=DGAT2A PE=1 SV=1	O74850	DGAT2_SCHPO	345	1	234	265	342	78	32	51	41.0256	206	1.72662e-19	Diacylglycerol O-acyltransferase 1 OS=Schizosaccharomyces pombe (strain 972 / ATCC 24843) GN=dga1 PE=1 SV=3	Q70VZ7	MOGT1_BOVIN	335	1	210	256	325	70	30	52	42.8571	200	1.17576e-18	2-acylglycerol O-acyltransferase 1 OS=Bos taurus GN=MOGAT1 PE=2 SV=1	Q96UY1	DGT2B_UMBRA	349	1	231	265
GYY|c22149_g1	215	P38755	OSH7_YEAST	437	3	215	148	222	75	37	50	49.3333	183	5.55103e-16	Oxysterol-binding protein homolog 7 OS=Saccharomyces cerevisiae (strain ATCC 204508 / S288c) GN=OSH7 PE=1 SV=1	Q9UUA1	YJX1_SCHPO	479	3	215	129	197	71	35	48	49.2958	183	6.36887e-16	Oxysterol-binding protein homolog C23B6.01c OS=Schizosaccharomyces pombe (strain 972 / ATCC 24843) GN=SPCC23B6.01c PE=1 SV=2	Q9ER64	OSBL5_MOUSE	874	6	209	469	534	68	34	50	50	185	6.71491e-16	Oxysterol-binding protein-related protein 5 OS=Mus musculus GN=Osbpl5 PE=2 SV=3	Q9BZF1	OSBL8_HUMAN	889	6	209	506
GYY|c30041_g1	259	P00774	CEL2A_RAT	271	2	259	43	128	86	51	65	59.3023	288	4.26409e-31	Chymotrypsin-like elastase family member 2A OS=Rattus norvegicus GN=Cela2a PE=2 SV=1	Q29461	CEL2A_BOVIN	269	2	259	41	126	86	52	63	60.4651	286	7.47827e-31	Chymotrypsin-like elastase family member 2A OS=Bos taurus GN=CELA2A PE=2 SV=1	P08218	CEL2B_HUMAN	269	2	259	41	126	86	52	66	60.4651	285	8.39018e-31	Chymotrypsin-like elastase family member 2B OS=Homo sapiens GN=CELA2B PE=2 SV=2	P08217	CEL2A_HUMAN	269	2	259	41
GYY|c16529_g1	761	Q9ZRX0	TCTP_PSEMZ	167	126	626	1	167	167	140	151	83.8323	742	8.36304e-98	Translationally-controlled tumor protein homolog OS=Pseudotsuga menziesii GN=TCTP PE=2 SV=1	Q5J907	TCTP_ELAGV	168	126	626	1	168	168	135	153	80.3571	720	1.72871e-94	Translationally-controlled tumor protein homolog OS=Elaeis guineensis var. tenera GN=TCTP PE=2 SV=1	Q9XHL7	TCTP_TOBAC	168	126	626	1	168	168	134	151	79.7619	709	7.07466e-93	Translationally-controlled tumor protein homolog OS=Nicotiana tabacum GN=TCTP PE=2 SV=1	Q9ZSW9	TCTP_HEVBR	168	126	626	1
GYY|c36215_g1	254	Q949R9	MPC1_ARATH	110	54	254	41	107	67	56	60	83.5821	305	2.11867e-35	Mitochondrial pyruvate carrier 1 OS=Arabidopsis thaliana GN=MPC1 PE=3 SV=1	O74847	MPC1_SCHPO	141	51	251	58	121	67	37	45	55.2239	183	6.93462e-17	Probable mitochondrial pyruvate carrier 1 OS=Schizosaccharomyces pombe (strain 972 / ATCC 24843) GN=mpc1 PE=3 SV=3	Q21828	MPC1_CAEEL	137	87	251	50	104	55	33	41	60	178	2.66652e-16	Probable mitochondrial pyruvate carrier 1 OS=Caenorhabditis elegans GN=R07E5.13 PE=3 SV=2	Q9Y5U8	MPC1_HUMAN	109	102	251	48
GYY|c19628_g1	2887	Q94KD3	VP52A_ARATH	707	393	1049	94	316	229	68	119	29.6943	258	2.02221e-21	Vacuolar protein sorting-associated protein 52 A OS=Arabidopsis thaliana GN=VPS52 PE=1 SV=1	Q9FVV6	VP52B_ARATH	701	393	1022	88	298	217	62	108	28.5714	244	1.06644e-19	Vacuolar protein sorting-associated protein 52 B OS=Arabidopsis thaliana GN=P2 PE=2 SV=1	Q9UST3	VPS52_SCHPO	508	477	1019	34	220	191	53	98	27.7487	189	2.32091e-13	Vacuolar protein sorting-associated protein 52 OS=Schizosaccharomyces pombe (strain 972 / ATCC 24843) GN=vps52 PE=3 SV=1	P39904	VPS52_YEAST	641	453	1010	73
GYY|c33492_g1	269	Q0WMZ5	OP162_ARATH	178	3	143	131	178	48	26	41	54.1667	122	3.0945e-08	Outer envelope pore protein 16-2, chloroplastic OS=Arabidopsis thaliana GN=OEP162 PE=2 SV=1
GYY|c8794_g1	677	Q9FM10	SWET5_ARATH	240	1	219	162	234	73	34	48	46.5753	145	7.217e-10	Bidirectional sugar transporter SWEET5 OS=Arabidopsis thaliana GN=SWEET5 PE=2 SV=2	Q6K4V2	SWET4_ORYSJ	259	1	171	162	218	57	32	42	56.1404	125	4.40397e-07	Bidirectional sugar transporter SWEET4 OS=Oryza sativa subsp. japonica GN=SWEET4 PE=2 SV=1	A2X3S3	SWET4_ORYSI	259	1	171	162	218	57	32	42	56.1404	125	4.40397e-07	Bidirectional sugar transporter SWEET4 OS=Oryza sativa subsp. indica GN=SWEET4 PE=2 SV=1	A2ZIM4	SWT7C_ORYSI	240	1	195	137
GYY|c18762_g1	1376	E3LB80	EIF3I_PUCGT	336	291	1298	1	336	336	309	326	91.9643	1702	0	Eukaryotic translation initiation factor 3 subunit I OS=Puccinia graminis f. sp. tritici (strain CRL 75-36-700-3 / race SCCL) GN=TIF34 PE=3 SV=2	Q4P6E2	EIF3I_USTMA	347	306	1298	1	341	342	216	262	63.1579	1108	3.01111e-147	Eukaryotic translation initiation factor 3 subunit I OS=Ustilago maydis (strain 521 / FGSC 9021) GN=TIF34 PE=3 SV=2	P0CS32	EIF3I_CRYNJ	341	300	1298	1	340	341	187	255	54.8387	1035	2.41686e-136	Eukaryotic translation initiation factor 3 subunit I OS=Cryptococcus neoformans var. neoformans serotype D (strain JEC21 / ATCC MYA-565) GN=TIF34 PE=3 SV=1	P0CS33	EIF3I_CRYNB	341	300	1298	1
GYY|c1586_g1	697	O75362	ZN217_HUMAN	1048	3	695	205	435	231	231	231	100	1234	4.78609e-161	Zinc finger protein 217 OS=Homo sapiens GN=ZNF217 PE=1 SV=1	Q92618	ZN516_HUMAN	1163	33	572	334	534	211	69	102	32.7014	232	4.18008e-20	Zinc finger protein 516 OS=Homo sapiens GN=ZNF516 PE=1 SV=1	Q7TSH3	ZN516_MOUSE	1157	33	572	322	523	207	70	97	33.8164	219	1.97817e-18	Zinc finger protein 516 OS=Mus musculus GN=Znf516 PE=1 SV=1	O15090	ZN536_HUMAN	1300	9	638	422
GYY|c12674_g1	332	Q9FNR1	RBG3_ARATH	309	2	328	12	120	109	59	89	54.1284	341	3.53694e-38	Glycine-rich RNA-binding protein 3, mitochondrial OS=Arabidopsis thaliana GN=RBG3 PE=2 SV=1	Q9LIS2	RBG4_ARATH	136	2	328	12	115	109	64	83	58.7156	321	5.60389e-37	Glycine-rich RNA-binding protein 4, mitochondrial OS=Arabidopsis thaliana GN=RBG4 PE=2 SV=1	Q9SVM8	RBG2_ARATH	158	2	328	12	115	109	59	85	54.1284	306	1.63656e-34	Glycine-rich RNA-binding protein 2, mitochondrial OS=Arabidopsis thaliana GN=RBG2 PE=1 SV=1	Q9C909	RBG5_ARATH	289	20	322	13
GYY|c15418_g2	1004	P50085	PHB2_YEAST	310	267	893	55	263	209	160	186	76.555	874	2.35615e-114	Prohibitin-2 OS=Saccharomyces cerevisiae (strain ATCC 204508 / S288c) GN=PHB2 PE=1 SV=2	O94550	PHB2_SCHPO	288	270	938	43	263	223	157	182	70.4036	820	1.16143e-106	Prohibitin-2 OS=Schizosaccharomyces pombe (strain 972 / ATCC 24843) GN=phb2 PE=1 SV=2	Q54Q31	PHB2_DICDI	293	270	887	39	244	206	132	169	64.0777	731	4.2698e-93	Prohibitin-2 OS=Dictyostelium discoideum GN=phbB PE=3 SV=1	O49460	PHB1_ARATH	288	273	896	35
GYY|c26582_g1	297	P93836	HPPD_ARATH	445	2	175	387	444	58	49	52	84.4828	174	2.57098e-14	4-hydroxyphenylpyruvate dioxygenase OS=Arabidopsis thaliana GN=HPD PE=1 SV=2	O23920	HPPD_DAUCA	442	2	166	380	434	55	46	51	83.6364	167	1.82427e-13	4-hydroxyphenylpyruvate dioxygenase OS=Daucus carota PE=2 SV=1	Q9ARF9	HPPD_PLESU	436	2	166	374	428	55	46	50	83.6364	164	5.41749e-13	4-hydroxyphenylpyruvate dioxygenase OS=Plectranthus scutellarioides PE=2 SV=1	O48604	HPPD_HORVU	434	2	166	372
GYY|c15501_g1	2041	Q6GMH0	PRP18_DANRE	342	771	1862	1	332	370	143	209	38.6486	591	6.84233e-68	Pre-mRNA-splicing factor 18 OS=Danio rerio GN=prpf18 PE=2 SV=1	Q2HJ41	PRP18_BOVIN	342	771	1565	77	332	275	125	172	45.4545	575	1.38917e-65	Pre-mRNA-splicing factor 18 OS=Bos taurus GN=PRPF18 PE=2 SV=1	Q5EAV6	PRP18_XENLA	342	789	1862	1	326	363	144	200	39.6694	574	1.90891e-65	Pre-mRNA-splicing factor 18 OS=Xenopus laevis GN=prpf18 PE=2 SV=1	Q99633	PRP18_HUMAN	342	771	1565	77
GYY|c35918_g1	1152	P0AB79	KBL_SHIFL	398	3	653	182	398	217	185	199	85.2535	985	3.87765e-129	2-amino-3-ketobutyrate coenzyme A ligase OS=Shigella flexneri GN=kbl PE=3 SV=1	P0AB77	KBL_ECOLI	398	3	653	182	398	217	185	199	85.2535	985	3.87765e-129	2-amino-3-ketobutyrate coenzyme A ligase OS=Escherichia coli (strain K12) GN=kbl PE=1 SV=1	P0AB78	KBL_ECO57	398	3	653	182	398	217	185	199	85.2535	985	3.87765e-129	2-amino-3-ketobutyrate coenzyme A ligase OS=Escherichia coli O157:H7 GN=kbl PE=3 SV=1	P37419	KBL_SALTY	398	3	653	182
GYY|c19761_g1	5073	Q09764	YA7B_SCHPO	958	2290	4650	161	917	805	327	473	40.6211	1413	1.13615e-170	Uncharacterized protein C24H6.11c OS=Schizosaccharomyces pombe (strain 972 / ATCC 24843) GN=SPAC24H6.11c PE=3 SV=1	P53273	YG35_YEAST	1036	2251	4659	193	1002	848	299	448	35.2594	1085	3.5405e-124	Uncharacterized vacuolar membrane protein YGR125W OS=Saccharomyces cerevisiae (strain ATCC 204508 / S288c) GN=YGR125W PE=1 SV=1
GYY|c29512_g1	262	Q9FL69	AGD5_ARATH	483	79	261	1	61	61	59	59	96.7213	328	6.80735e-36	Probable ADP-ribosylation factor GTPase-activating protein AGD5 OS=Arabidopsis thaliana GN=AGD5 PE=1 SV=1	Q0WQQ1	AGD15_ARATH	232	79	261	1	61	61	51	56	83.6066	280	2.30345e-30	Probable ADP-ribosylation factor GTPase-activating protein AGD15 OS=Arabidopsis thaliana GN=AGD15 PE=2 SV=1	Q8IYB5	SMAP1_HUMAN	467	100	261	10	63	54	31	46	57.4074	193	4.30859e-17	Stromal membrane-associated protein 1 OS=Homo sapiens GN=SMAP1 PE=1 SV=2	Q91VZ6	SMAP1_MOUSE	440	100	261	10
GYY|c4958_g1	500	Q06451	TPO3_YEAST	622	115	492	138	263	126	41	64	32.5397	155	4.5737e-11	Polyamine transporter 3 OS=Saccharomyces cerevisiae (strain ATCC 204508 / S288c) GN=TPO3 PE=1 SV=1	Q10084	MFS2_SCHPO	546	103	486	61	188	128	37	63	28.9062	151	1.34222e-10	Uncharacterized transporter mfs2 OS=Schizosaccharomyces pombe (strain 972 / ATCC 24843) GN=mfs2 PE=3 SV=1	P53283	TPO2_YEAST	614	163	492	145	254	110	39	57	35.4545	151	1.56863e-10	Polyamine transporter 2 OS=Saccharomyces cerevisiae (strain ATCC 204508 / S288c) GN=TPO2 PE=1 SV=1	Q07824	TPO1_YEAST	586	172	498	124
GYY|c40328_g1	288	B1LF38	RIBB_ECOSM	217	26	286	131	217	87	87	87	100	466	5.05546e-58	3,4-dihydroxy-2-butanone 4-phosphate synthase OS=Escherichia coli (strain SMS-3-5 / SECEC) GN=ribB PE=3 SV=1	B7ND35	RIBB_ECOLU	217	26	286	131	217	87	87	87	100	466	5.05546e-58	3,4-dihydroxy-2-butanone 4-phosphate synthase OS=Escherichia coli O17:K52:H18 (strain UMN026 / ExPEC) GN=ribB PE=3 SV=1	B7LQC3	RIBB_ESCF3	217	26	286	131	217	87	87	87	100	466	5.16619e-58	3,4-dihydroxy-2-butanone 4-phosphate synthase OS=Escherichia fergusonii (strain ATCC 35469 / DSM 13698 / CDC 0568-73) GN=ribB PE=3 SV=1	Q1R6T4	RIBB_ECOUT	217	26	286	131
GYY|c6173_g1	1426	P12337	EST1_RABIT	565	26	1120	187	548	397	103	158	25.9446	219	1.81425e-17	Liver carboxylesterase 1 OS=Oryctolagus cuniculus PE=1 SV=3	Q29550	EST1_PIG	566	26	1126	188	550	390	103	161	26.4103	211	1.70536e-16	Liver carboxylesterase OS=Sus scrofa PE=1 SV=1	P23953	EST1C_MOUSE	554	26	1120	187	536	385	97	161	25.1948	210	1.87292e-16	Carboxylesterase 1C OS=Mus musculus GN=Ces1c PE=1 SV=4	P16303	CES1D_RAT	565	26	1114	187
GYY|c30675_g1	216	Q8N4W9	ZN808_HUMAN	903	2	214	67	137	71	71	71	100	378	5.44211e-42	Zinc finger protein 808 OS=Homo sapiens GN=ZNF808 PE=2 SV=2	Q6ZNG1	ZN600_HUMAN	722	2	205	1	68	68	64	66	94.1176	339	4.8982e-37	Zinc finger protein 600 OS=Homo sapiens GN=ZNF600 PE=1 SV=2	Q8N823	ZN611_HUMAN	705	2	214	67	137	71	64	67	90.1408	329	1.15194e-35	Zinc finger protein 611 OS=Homo sapiens GN=ZNF611 PE=2 SV=2	Q8N8H1	ZN321_HUMAN	164	2	205	1
GYY|c36700_g1	230	O42781	MAPK2_PNECA	351	1	228	151	226	76	65	70	85.5263	389	1.80065e-45	Mitogen-activated protein kinase 2 OS=Pneumocystis carinii GN=MKP2 PE=1 SV=1	Q00859	MAPK_FUSSO	355	1	228	158	233	76	66	71	86.8421	383	1.69913e-44	Mitogen-activated protein kinase OS=Fusarium solani subsp. pisi GN=MAPK PE=2 SV=1	C4YGK0	ERK1_CANAW	415	1	228	201	276	76	64	70	84.2105	384	2.88561e-44	Extracellular signal-regulated kinase 1 OS=Candida albicans (strain WO-1) GN=CEK1 PE=3 SV=1	Q5A1D3	ERK1_CANAL	422	1	228	206
GYY|c17870_g1	2835	Q09925	LCB2_SCHPO	603	675	2150	81	559	492	265	345	53.8618	1384	2.39115e-178	Serine palmitoyltransferase 2 OS=Schizosaccharomyces pombe (strain 972 / ATCC 24843) GN=lcb2 PE=3 SV=1	P40970	LCB2_YEAST	561	624	2222	22	551	543	269	361	49.5396	1351	4.92693e-174	Serine palmitoyltransferase 2 OS=Saccharomyces cerevisiae (strain ATCC 204508 / S288c) GN=LCB2 PE=1 SV=1	P48241	LCB2_KLULA	562	690	2216	53	550	511	266	339	52.0548	1317	5.85549e-169	Serine palmitoyltransferase 2 OS=Kluyveromyces lactis (strain ATCC 8585 / CBS 2359 / DSM 70799 / NBRC 1267 / NRRL Y-1140 / WM37) GN=LCB2 PE=3 SV=2	P97363	SPTC2_MOUSE	560	645	2150	51
GYY|c27718_g1	274	P97433	ARG28_MOUSE	1693	170	274	980	1014	35	35	35	100	186	1.15664e-15	Rho guanine nucleotide exchange factor 28 OS=Mus musculus GN=Arhgef28 PE=1 SV=1	P0C6P5	ARG28_RAT	1700	170	274	982	1016	35	35	35	100	185	1.51142e-15	Rho guanine nucleotide exchange factor 28 OS=Rattus norvegicus GN=Arhgef28 PE=1 SV=1	Q8N1W1	ARG28_HUMAN	1705	170	274	983	1017	35	35	35	100	184	2.05092e-15	Rho guanine nucleotide exchange factor 28 OS=Homo sapiens GN=ARHGEF28 PE=1 SV=3	Q12802	AKP13_HUMAN	2813	170	274	2130
GYY|c28053_g1	248	P35557	HXK4_HUMAN	465	1	246	86	167	82	71	77	86.5854	399	6.39256e-46	Glucokinase OS=Homo sapiens GN=GCK PE=1 SV=1	P52792	HXK4_MOUSE	465	1	246	86	167	82	70	76	85.3659	394	2.70459e-45	Glucokinase OS=Mus musculus GN=Gck PE=2 SV=1	P17712	HXK4_RAT	465	1	246	86	167	82	69	76	84.1463	391	8.64621e-45	Glucokinase OS=Rattus norvegicus GN=Gck PE=1 SV=2	P52789	HXK2_HUMAN	917	43	246	104
GYY|c10462_g1	1480	O13689	YDYA_SCHPO	162	396	797	7	129	134	43	68	32.0896	130	1.70863e-07	Uncharacterized protein C11E3.10 OS=Schizosaccharomyces pombe (strain 972 / ATCC 24843) GN=SPAC11E3.10 PE=4 SV=2
GYY|c29888_g1	206	Q02592	HMT1_SCHPO	830	1	201	332	398	67	37	47	55.2239	183	1.02016e-15	Heavy metal tolerance protein OS=Schizosaccharomyces pombe (strain 972 / ATCC 24843) GN=hmt1 PE=2 SV=3	Q08D64	ABCB6_XENTR	849	1	183	334	395	62	22	42	35.4839	114	1.62063e-06	ATP-binding cassette sub-family B member 6, mitochondrial OS=Xenopus tropicalis GN=abcb6 PE=2 SV=1
GYY|c15650_g1	2234	Q9UT35	GDA1_SCHPO	556	458	1771	129	551	445	204	279	45.8427	899	1.64479e-109	Guanosine-diphosphatase OS=Schizosaccharomyces pombe (strain 972 / ATCC 24843) GN=gdp1 PE=3 SV=1	Q8TGG8	GDA1_ASPFU	503	482	1933	8	491	507	227	293	44.7732	876	1.06672e-106	Probable guanosine-diphosphatase OS=Neosartorya fumigata (strain ATCC MYA-4609 / Af293 / CBS 101355 / FGSC A1100) GN=gda1 PE=3 SV=2	Q9HEM6	GDA1_KLULA	522	485	1819	81	510	453	198	260	43.7086	812	3.62132e-97	Guanosine-diphosphatase OS=Kluyveromyces lactis (strain ATCC 8585 / CBS 2359 / DSM 70799 / NBRC 1267 / NRRL Y-1140 / WM37) GN=GDA1 PE=3 SV=1	Q8TGH6	GDA1_CANAL	599	482	1756	163
GYY|c9229_g1	473	Q0UG91	MTND_PHANO	175	3	428	1	142	142	116	127	81.6901	624	2.05748e-81	1,2-dihydroxy-3-keto-5-methylthiopentene dioxygenase OS=Phaeosphaeria nodorum (strain SN15 / ATCC MYA-4574 / FGSC 10173) GN=ADI1 PE=3 SV=2	A7E4S9	MTND_SCLS1	176	3	428	1	142	142	107	124	75.3521	572	1.46511e-73	1,2-dihydroxy-3-keto-5-methylthiopentene dioxygenase OS=Sclerotinia sclerotiorum (strain ATCC 18683 / 1980 / Ss-1) GN=adi1 PE=3 SV=2	C0NZU2	MTND_AJECG	176	3	428	1	142	142	101	118	71.1268	552	1.35501e-70	1,2-dihydroxy-3-keto-5-methylthiopentene dioxygenase OS=Ajellomyces capsulatus (strain G186AR / H82 / ATCC MYA-2454 / RMSCC 2432) GN=ADI1 PE=3 SV=1	Q5AQA3	MTND_EMENI	178	3	428	1
GYY|c24840_g1	201	Q8VZR6	INT1_ARATH	509	2	199	427	498	72	53	60	73.6111	155	3.31743e-12	Inositol transporter 1 OS=Arabidopsis thaliana GN=INT1 PE=1 SV=1
GYY|c455_g1	451	P29429	THIO_EMENI	110	61	360	7	106	100	59	77	59	325	2.67736e-37	Thioredoxin OS=Emericella nidulans (strain FGSC A4 / ATCC 38163 / CBS 112.46 / NRRL 194 / M139) GN=TRX1 PE=1 SV=2	P22803	TRX2_YEAST	104	52	360	2	104	103	55	74	53.3981	308	8.02338e-35	Thioredoxin-2 OS=Saccharomyces cerevisiae (strain ATCC 204508 / S288c) GN=TRX2 PE=1 SV=3	P22217	TRX1_YEAST	103	55	360	2	102	102	59	74	57.8431	306	1.25324e-34	Thioredoxin-1 OS=Saccharomyces cerevisiae (strain ATCC 204508 / S288c) GN=TRX1 PE=1 SV=3	O14463	TRX1_SCHPO	103	52	360	2
GYY|c39293_g1	203	Q8TB73	NDNF_HUMAN	568	1	84	105	132	28	28	28	100	143	1.55438e-10	Protein NDNF OS=Homo sapiens GN=NDNF PE=2 SV=2	Q6GNK9	NDNF_XENLA	569	1	84	105	132	28	24	27	85.7143	126	2.87173e-08	Protein NDNF OS=Xenopus laevis GN=ndnf PE=2 SV=1	A4IIK7	NDNF_XENTR	570	1	84	105	132	28	24	27	85.7143	126	2.92998e-08	Protein NDNF OS=Xenopus tropicalis GN=ndnf PE=2 SV=2
GYY|c17117_g1	3628	P34909	NOT4_YEAST	587	228	992	14	277	268	112	166	41.791	566	3.44835e-60	General negative regulator of transcription subunit 4 OS=Saccharomyces cerevisiae (strain ATCC 204508 / S288c) GN=MOT2 PE=1 SV=1	O95628	CNOT4_HUMAN	575	255	989	5	237	245	104	147	42.449	539	1.09121e-56	CCR4-NOT transcription complex subunit 4 OS=Homo sapiens GN=CNOT4 PE=1 SV=3	Q8BT14	CNOT4_MOUSE	575	255	989	5	237	245	104	147	42.449	539	1.10154e-56	CCR4-NOT transcription complex subunit 4 OS=Mus musculus GN=Cnot4 PE=1 SV=2	Q09818	YAC4_SCHPO	489	258	983	8
GYY|c29941_g1	296	Q9ZUP3	NAP1B_ARATH	379	2	295	89	188	100	75	88	75	401	1.43072e-46	Nucleosome assembly protein 1;2 OS=Arabidopsis thaliana GN=NAP1;2 PE=1 SV=1	Q70Z18	NAP1B_TOBAC	377	2	295	89	189	101	78	88	77.2277	394	1.58584e-45	Nucleosome assembly protein 1;2 OS=Nicotiana tabacum GN=NAP1;2 PE=1 SV=1	Q94K07	NAP1C_ARATH	374	2	295	89	188	100	73	86	73	392	2.90964e-45	Nucleosome assembly protein 1;3 OS=Arabidopsis thaliana GN=NAP1;3 PE=1 SV=1	Q70Z19	NAP1A_TOBAC	374	2	295	89
GYY|c36365_g1	241	Q9LZN0	ROGF7_ARATH	546	9	239	134	212	79	53	67	67.0886	298	1.07205e-31	Rop guanine nucleotide exchange factor 7 OS=Arabidopsis thaliana GN=ROPGEF7 PE=1 SV=1	F4K295	ROGF5_ARATH	611	9	239	166	242	77	52	61	67.5325	292	1.24626e-30	Rop guanine nucleotide exchange factor 5 OS=Arabidopsis thaliana GN=ROPGEF5 PE=2 SV=1	Q93ZY2	ROGF1_ARATH	548	12	239	154	229	76	50	64	65.7895	284	1.32751e-29	Rop guanine nucleotide exchange factor 1 OS=Arabidopsis thaliana GN=ROPGEF1 PE=1 SV=2	Q9M056	ROFG6_ARATH	579	15	233	173
GYY|c32255_g1	220	P10250	SECY_MYCCT	482	46	183	271	316	46	26	35	56.5217	131	7.25581e-09	Protein translocase subunit SecY OS=Mycoplasma capricolum subsp. capricolum (strain California kid / ATCC 27343 / NCTC 10154) GN=secY PE=3 SV=2	P47416	SECY_MYCGE	475	46	216	255	310	57	25	37	43.8596	121	1.55024e-07	Protein translocase subunit SecY OS=Mycoplasma genitalium (strain ATCC 33530 / G-37 / NCTC 10195) GN=secY PE=3 SV=1	O52351	SECY_MYCGA	498	46	183	252	297	46	22	34	47.8261	112	2.36435e-06	Protein translocase subunit SecY OS=Mycoplasma gallisepticum (strain R(low / passage 15 / clone 2)) GN=secY PE=3 SV=2
GYY|c27296_g1	221	P50138	ACT_PUCGR	375	3	221	110	182	73	73	73	100	385	8.8462e-45	Actin OS=Puccinia graminis PE=3 SV=1	Q9UVX4	ACT_COPC7	375	3	221	110	182	73	71	72	97.2603	376	2.00186e-43	Actin OS=Coprinopsis cinerea (strain Okayama-7 / 130 / ATCC MYA-4618 / FGSC 9003) GN=ACT1 PE=3 SV=1	Q9Y702	ACT1_SCHCO	375	3	221	110	182	73	71	72	97.2603	376	2.22322e-43	Actin-1 OS=Schizophyllum commune GN=ACT1 PE=2 SV=1	P30170	ACT10_SOLTU	195	3	221	92
GYY|c39465_g1	275	O82140	BAMS1_PANGI	763	6	275	119	208	90	72	78	80	405	8.20858e-46	Beta-Amyrin Synthase 1 OS=Panax ginseng GN=OSCPNY1 PE=1 SV=1	E2IUA6	TARS_KALDA	779	6	275	136	225	90	71	79	78.8889	403	2.0735e-45	Taraxerol synthase OS=Kalanchoe daigremontiana PE=1 SV=1	E7DN63	BAMS_SOLLC	761	6	275	117	206	90	71	77	78.8889	400	4.36134e-45	Beta-amyrin synthase OS=Solanum lycopersicum GN=TTS1 PE=1 SV=1	Q8W3Z1	BAMS_BETPL	779	6	275	117
GYY|c28699_g1	236	Q5RBK1	RS27_PONAB	84	2	127	43	84	42	42	42	100	215	2.86815e-22	40S ribosomal protein S27 OS=Pongo abelii GN=RPS27 PE=3 SV=3	Q3T0B7	RS27L_BOVIN	84	2	127	43	84	42	42	42	100	215	2.89911e-22	40S ribosomal protein S27-like OS=Bos taurus GN=RPS27L PE=3 SV=3	Q71TY3	RS27_RAT	84	2	127	43	84	42	42	42	100	215	3.15907e-22	40S ribosomal protein S27 OS=Rattus norvegicus GN=Rps27 PE=2 SV=3	Q6ZWU9	RS27_MOUSE	84	2	127	43
GYY|c20263_g1	3745	B0JSP4	SYI_MICAN	952	247	2457	5	704	749	321	445	42.8571	1439	2.62927e-178	Isoleucine--tRNA ligase OS=Microcystis aeruginosa (strain NIES-843) GN=ileS PE=3 SV=1	Q8DGI7	SYI_THEEB	953	253	2499	8	720	755	318	443	42.1192	1436	5.95622e-178	Isoleucine--tRNA ligase OS=Thermosynechococcus elongatus (strain BP-1) GN=ileS PE=3 SV=2	Q54CE4	SYIM_DICDI	1034	241	2505	39	772	777	315	451	40.5405	1422	6.26379e-175	Probable isoleucine--tRNA ligase, mitochondrial OS=Dictyostelium discoideum GN=mileS PE=3 SV=1	A9BDK6	SYI_PROM4	969	253	2523	15
GYY|c4469_g1	254	P53266	SHY1_YEAST	389	27	158	326	369	44	22	32	50	138	8.40287e-10	Cytochrome oxidase assembly protein SHY1 OS=Saccharomyces cerevisiae (strain ATCC 204508 / S288c) GN=SHY1 PE=1 SV=1
GYY|c25996_g1	504	Q28969	NOS3_PIG	1205	215	394	234	299	66	37	39	56.0606	153	1.33823e-10	Nitric oxide synthase, endothelial OS=Sus scrofa GN=NOS3 PE=1 SV=4	P29473	NOS3_BOVIN	1205	215	394	234	299	66	37	39	56.0606	152	1.59908e-10	Nitric oxide synthase, endothelial OS=Bos taurus GN=NOS3 PE=1 SV=3	P70313	NOS3_MOUSE	1202	215	394	231	296	66	37	39	56.0606	152	1.62678e-10	Nitric oxide synthase, endothelial OS=Mus musculus GN=Nos3 PE=1 SV=4	P29474	NOS3_HUMAN	1203	215	394	232
GYY|c17015_g1	1351	Q9D0J4	ARL2_MOUSE	184	783	1241	1	139	153	98	116	64.0523	449	7.28309e-52	ADP-ribosylation factor-like protein 2 OS=Mus musculus GN=Arl2 PE=1 SV=1	P36404	ARL2_HUMAN	184	777	1241	1	141	155	99	117	63.871	452	1.25117e-51	ADP-ribosylation factor-like protein 2 OS=Homo sapiens GN=ARL2 PE=1 SV=4	O08697	ARL2_RAT	184	783	1241	1	139	153	97	116	63.3987	444	3.18168e-51	ADP-ribosylation factor-like protein 2 OS=Rattus norvegicus GN=Arl2 PE=1 SV=1	Q2TA37	ARL2_BOVIN	184	786	1241	1
GYY|c23449_g1	415	P78527	PRKDC_HUMAN	4128	106	336	2854	2928	77	72	73	93.5065	268	1.0457e-25	DNA-dependent protein kinase catalytic subunit OS=Homo sapiens GN=PRKDC PE=1 SV=3	P97313	PRKDC_MOUSE	4128	106	336	2855	2929	77	56	62	72.7273	209	6.06096e-18	DNA-dependent protein kinase catalytic subunit OS=Mus musculus GN=Prkdc PE=1 SV=3	Q8WN22	PRKDC_CANFA	4144	106	336	2870	2944	77	50	61	64.9351	192	8.20626e-16	DNA-dependent protein kinase catalytic subunit OS=Canis familiaris GN=PRKDC PE=2 SV=1	Q8QGX4	PRKDC_CHICK	4134	106	336	2859
GYY|c38512_g1	632	P59228	VATL2_ARATH	165	13	507	1	165	165	162	163	98.1818	555	2.86246e-70	V-type proton ATPase subunit c2 OS=Arabidopsis thaliana GN=VHA-c2 PE=2 SV=1	Q43434	VATL_GOSHI	165	13	507	1	165	165	161	163	97.5758	552	8.02661e-70	V-type proton ATPase 16 kDa proteolipid subunit OS=Gossypium hirsutum GN=CVA16-2 PE=2 SV=1	Q96473	VATL_KALDA	165	13	507	1	165	165	160	163	96.9697	547	3.78863e-69	V-type proton ATPase 16 kDa proteolipid subunit OS=Kalanchoe daigremontiana PE=2 SV=1	P0DH94	VATL5_ARATH	164	25	507	4
GYY|c19889_g1	1503	Q10483	YDFB_SCHPO	240	227	985	3	240	259	69	112	26.6409	153	4.24475e-10	Uncharacterized protein C17C9.11c OS=Schizosaccharomyces pombe (strain 972 / ATCC 24843) GN=SPAC17C9.11c PE=4 SV=2	Q6NXA9	UBXN1_DANRE	294	230	880	87	292	223	65	114	29.148	129	1.01474e-06	UBX domain-containing protein 1 OS=Danio rerio GN=ubxn1 PE=2 SV=1	Q6GL77	UBXN1_XENTR	287	230	877	77	285	223	70	115	31.3901	122	7.43204e-06	UBX domain-containing protein 1 OS=Xenopus tropicalis GN=ubxn1 PE=2 SV=1
GYY|c25991_g1	260	Q6VAK4	OHP2_ORYSJ	149	2	130	1	44	44	24	29	54.5455	105	4.12872e-06	Histidine-containing phosphotransfer protein 2 OS=Oryza sativa subsp. japonica GN=OHP2 PE=1 SV=1
GYY|c21100_g1	1457	O14417	MAD2_SCHPO	203	198	395	12	73	66	26	43	39.3939	126	1.00173e-20	Mitotic spindle checkpoint component mad2 OS=Schizosaccharomyces pombe (strain 972 / ATCC 24843) GN=mad2 PE=1 SV=1	Q9LU93	MAD2_ARATH	209	409	675	76	151	89	31	46	34.8315	117	8.3582e-20	Mitotic spindle checkpoint protein MAD2 OS=Arabidopsis thaliana GN=MAD2 PE=1 SV=1	Q9XFH3	MAD2_MAIZE	208	189	395	10	74	69	26	41	37.6812	118	5.02164e-18	Mitotic spindle checkpoint protein MAD2 OS=Zea mays GN=MAD2 PE=2 SV=1	Q59VQ3	MAD2_CANAL	214	198	395	13
GYY|c34664_g1	220	Q6CQ83	HSP75_KLULA	613	2	220	482	554	73	51	64	69.863	271	9.96234e-28	Heat shock protein SSB OS=Kluyveromyces lactis (strain ATCC 8585 / CBS 2359 / DSM 70799 / NBRC 1267 / NRRL Y-1140 / WM37) GN=SSB PE=3 SV=3	P41770	HSP75_KLUMA	613	2	220	482	554	73	50	64	68.4932	268	2.63876e-27	Heat shock protein SSB OS=Kluyveromyces marxianus GN=SSB PE=3 SV=2	Q75E44	HSP75_ASHGO	613	2	220	482	554	73	49	63	67.1233	265	6.70815e-27	Heat shock protein SSB OS=Ashbya gossypii (strain ATCC 10895 / CBS 109.51 / FGSC 9923 / NRRL Y-1056) GN=SSB PE=3 SV=3	P87222	HSP75_CANAW	613	2	220	482
GYY|c25820_g1	237	P11717	MPRI_HUMAN	2491	1	72	1340	1363	24	24	24	100	135	4.51272e-09	Cation-independent mannose-6-phosphate receptor OS=Homo sapiens GN=IGF2R PE=1 SV=3	Q07113	MPRI_MOUSE	2483	1	72	1333	1356	24	23	24	95.8333	133	8.36384e-09	Cation-independent mannose-6-phosphate receptor OS=Mus musculus GN=Igf2r PE=1 SV=1	P08169	MPRI_BOVIN	2499	1	72	1349	1372	24	23	24	95.8333	131	1.4658e-08	Cation-independent mannose-6-phosphate receptor OS=Bos taurus GN=IGF2R PE=1 SV=2
GYY|c30509_g1	236	P0A9H5	BTUR_ECOLI	196	3	125	2	42	41	29	37	70.7317	152	1.92477e-12	Cob(I)yrinic acid a,c-diamide adenosyltransferase OS=Escherichia coli (strain K12) GN=btuR PE=3 SV=1	P0A9H6	BTUR_ECOL6	196	3	125	2	42	41	29	37	70.7317	152	1.92477e-12	Cob(I)yrinic acid a,c-diamide adenosyltransferase OS=Escherichia coli O6:H1 (strain CFT073 / ATCC 700928 / UPEC) GN=btuR PE=3 SV=1	P31570	BTUR_SALTY	196	3	125	2	42	41	26	37	63.4146	143	3.35074e-11	Cob(I)yrinic acid a,c-diamide adenosyltransferase OS=Salmonella typhimurium (strain LT2 / SGSC1412 / ATCC 700720) GN=btuR PE=1 SV=1	P31808	YCIK_ECOLI	252	137	235	220
GYY|c22719_g1	237	P0ACY3	YEAG_ECOLI	644	1	234	160	237	78	63	72	80.7692	347	3.50341e-38	Uncharacterized protein YeaG OS=Escherichia coli (strain K12) GN=yeaG PE=3 SV=1	P0ACY4	YEAG_ECOL6	644	1	234	160	237	78	63	72	80.7692	347	3.50341e-38	Uncharacterized protein YeaG OS=Escherichia coli O6:H1 (strain CFT073 / ATCC 700928 / UPEC) GN=yeaG PE=3 SV=1	P0ACY5	YEAG_ECO57	644	1	234	160	237	78	63	72	80.7692	347	3.50341e-38	Uncharacterized protein YeaG OS=Escherichia coli O157:H7 GN=yeaG PE=3 SV=1
GYY|c10189_g1	354	A6NI47	POTEM_HUMAN	508	142	318	212	270	59	57	58	96.6102	307	2.27505e-32	Putative POTE ankyrin domain family member M OS=Homo sapiens GN=POTEM PE=3 SV=2	Q6S545	POTEH_HUMAN	545	142	318	249	307	59	57	58	96.6102	306	3.27e-32	POTE ankyrin domain family member H OS=Homo sapiens GN=POTEH PE=2 SV=3	P0CG39	POTEJ_HUMAN	1038	142	318	175	233	59	58	59	98.3051	312	3.49073e-32	POTE ankyrin domain family member J OS=Homo sapiens GN=POTEJ PE=3 SV=1	P0CG38	POTEI_HUMAN	1075	142	318	212
GYY|c23569_g1	281	O13339	TERT_SCHPO	988	5	280	386	485	101	37	59	36.6337	171	1.01845e-13	Telomerase reverse transcriptase OS=Schizosaccharomyces pombe (strain 972 / ATCC 24843) GN=trt1 PE=1 SV=1	O70372	TERT_MOUSE	1122	2	226	493	574	83	25	46	30.1205	116	1.39317e-06	Telomerase reverse transcriptase OS=Mus musculus GN=Tert PE=1 SV=1
GYY|c19089_g1	3413	E4UUL6	MEP4_ARTGP	642	1595	2857	254	625	423	210	253	49.6454	917	1.1925e-107	Extracellular metalloproteinase 4 OS=Arthroderma gypseum (strain ATCC MYA-4604 / CBS 118893) GN=MEP4 PE=3 SV=1	B6V874	MEP4_TRITO	643	1595	2872	255	631	428	211	255	49.2991	916	1.62909e-107	Extracellular metalloproteinase 4 OS=Trichophyton tonsurans GN=MEP4 PE=1 SV=1	B6VA81	MEP4_TRIEQ	643	1595	2872	255	631	428	211	255	49.2991	916	1.62909e-107	Extracellular metalloproteinase 4 OS=Trichophyton equinum GN=MEP4 PE=1 SV=1	A1XIM6	MEP4_TRIVO	392	1595	2857	11
GYY|c16524_g1	928	P0CP82	PPIH_CRYNJ	179	251	781	6	179	177	130	145	73.4463	674	1.41382e-86	Peptidyl-prolyl cis-trans isomerase H OS=Cryptococcus neoformans var. neoformans serotype D (strain JEC21 / ATCC MYA-565) GN=CYP3 PE=3 SV=1	P0CP83	PPIH_CRYNB	179	251	781	6	179	177	130	145	73.4463	674	1.41382e-86	Peptidyl-prolyl cis-trans isomerase H OS=Cryptococcus neoformans var. neoformans serotype D (strain B-3501A) GN=CYP3 PE=3 SV=1	Q9ZVJ4	CYP22_ARATH	199	251	757	32	199	169	126	137	74.5562	668	2.75174e-85	Peptidyl-prolyl cis-trans isomerase CYP22 OS=Arabidopsis thaliana GN=CYP22 PE=2 SV=1	O43447	PPIH_HUMAN	177	251	808	1
GYY|c35189_g1	210	Q71U07	TRBM_SAISC	575	1	210	399	468	70	70	70	100	376	1.30806e-42	Thrombomodulin OS=Saimiri sciureus GN=THBD PE=3 SV=1	P07204	TRBM_HUMAN	575	1	210	399	468	70	70	70	100	376	1.30806e-42	Thrombomodulin OS=Homo sapiens GN=THBD PE=1 SV=2	Q5W7P8	TRBM_CANFA	578	1	210	400	468	70	57	62	81.4286	301	4.70872e-32	Thrombomodulin OS=Canis familiaris GN=THBD PE=2 SV=1	P06579	TRBM_BOVIN	356	1	204	175
GYY|c39250_g1	207	Q8TAT5	NEIL3_HUMAN	605	2	112	102	138	37	37	37	100	197	9.90956e-18	Endonuclease 8-like 3 OS=Homo sapiens GN=NEIL3 PE=1 SV=3	Q3MHN7	NEIL3_BOVIN	606	2	112	104	140	37	30	33	81.0811	162	5.09957e-13	Endonuclease 8-like 3 OS=Bos taurus GN=NEIL3 PE=2 SV=2	Q8K203	NEIL3_MOUSE	606	2	112	103	139	37	26	31	70.2703	140	5.42128e-10	Endonuclease 8-like 3 OS=Mus musculus GN=Neil3 PE=1 SV=1
GYY|c20659_g1	2092	O60061	ALG5_SCHPO	322	891	1745	62	319	285	125	177	43.8596	558	2.2836e-63	Dolichyl-phosphate beta-glucosyltransferase OS=Schizosaccharomyces pombe (strain 972 / ATCC 24843) GN=alg5 PE=3 SV=1	P40350	ALG5_YEAST	334	774	1727	33	328	319	128	184	40.1254	548	9.3672e-62	Dolichyl-phosphate beta-glucosyltransferase OS=Saccharomyces cerevisiae (strain ATCC 204508 / S288c) GN=ALG5 PE=1 SV=1	Q9VLQ1	ALG5_DROME	326	885	1727	64	316	282	128	172	45.3901	530	2.04732e-59	Dolichyl-phosphate beta-glucosyltransferase OS=Drosophila melanogaster GN=wol PE=1 SV=1	Q54J42	ALG5_DICDI	327	891	1727	74
GYY|c37550_g1	238	Q9SSM4	CHM1B_ARATH	203	5	238	93	170	78	76	77	97.4359	387	1.00696e-46	ESCRT-related protein CHMP1B OS=Arabidopsis thaliana GN=CHMP1B PE=1 SV=1	Q8LE58	CHM1A_ARATH	203	5	238	93	170	78	74	76	94.8718	381	9.81997e-46	ESCRT-related protein CHMP1A OS=Arabidopsis thaliana GN=CHMP1A PE=1 SV=1	Q84VG1	CHMP1_ORYSJ	205	5	238	93	170	78	72	76	92.3077	372	2.55169e-44	ESCRT-related protein CHMP1 OS=Oryza sativa subsp. japonica GN=CHMP1 PE=2 SV=1	O96552	CHMP1_DICDI	192	8	229	88
GYY|c20076_g1	2867	P27697	COQ8_YEAST	501	498	1319	57	325	274	124	180	45.2555	636	5.64729e-71	Atypical kinase COQ8, mitochondrial OS=Saccharomyces cerevisiae (strain ATCC 204508 / S288c) GN=COQ8 PE=1 SV=1	Q92338	ABCI_SCHPO	610	513	1319	171	433	269	121	170	44.9814	587	1.85467e-63	Protein ABC1 homolog, mitochondrial OS=Schizosaccharomyces pombe (strain 972 / ATCC 24843) GN=abc1 PE=2 SV=1	A3QJU3	ADCK4_DANRE	624	534	1319	180	440	269	121	173	44.9814	585	4.77923e-63	AarF domain-containing protein kinase 4 OS=Danio rerio GN=adck4 PE=3 SV=2	Q5RGU1	ADCK3_DANRE	619	462	1319	135
GYY|c2773_g1	805	E5A7T3	PEPA_LEPMJ	409	180	803	199	409	211	160	180	75.8294	845	9.45774e-110	Aspartic protease PEP1 OS=Leptosphaeria maculans (strain JN3 / isolate v23.1.3 / race Av1-4-5-6-7-8) GN=PEP1 PE=3 SV=2	Q69IF8	PEPA_PHANO	406	180	803	194	404	211	164	184	77.7251	810	1.77945e-104	Aspartic protease PEP1 OS=Phaeosphaeria nodorum (strain SN15 / ATCC MYA-4574 / FGSC 10173) GN=PEP1 PE=3 SV=1	Q06902	PEPA_ASPOR	404	186	803	198	404	209	130	158	62.201	681	3.82684e-85	Aspartic protease pep1 OS=Aspergillus oryzae (strain ATCC 42149 / RIB 40) GN=pep1 PE=1 SV=2	B8NLY9	PEPA_ASPFN	404	186	803	198
GYY|c32619_g1	398	P30153	2AAA_HUMAN	589	69	146	559	584	26	26	26	100	130	4.27962e-08	Serine/threonine-protein phosphatase 2A 65 kDa regulatory subunit A alpha isoform OS=Homo sapiens GN=PPP2R1A PE=1 SV=4	P54612	2AAA_PIG	589	69	146	559	584	26	26	26	100	130	4.35787e-08	Serine/threonine-protein phosphatase 2A 65 kDa regulatory subunit A alpha isoform OS=Sus scrofa GN=PPP2R1A PE=2 SV=2	Q76MZ3	2AAA_MOUSE	589	69	146	559	584	26	26	26	100	130	4.35787e-08	Serine/threonine-protein phosphatase 2A 65 kDa regulatory subunit A alpha isoform OS=Mus musculus GN=Ppp2r1a PE=1 SV=3	Q32PI5	2AAA_BOVIN	589	69	146	559
GYY|c7486_g1	234	P15380	PUT4_YEAST	627	27	218	516	581	66	31	41	46.9697	151	2.57202e-11	Proline-specific permease OS=Saccharomyces cerevisiae (strain ATCC 204508 / S288c) GN=PUT4 PE=2 SV=2	P32487	LYP1_YEAST	611	18	233	503	574	72	32	43	44.4444	150	3.02941e-11	Lysine-specific permease OS=Saccharomyces cerevisiae (strain ATCC 204508 / S288c) GN=LYP1 PE=1 SV=2	P43059	CAN1_CANAW	571	51	233	454	514	61	29	41	47.541	138	1.19333e-09	Lysine/arginine permease OS=Candida albicans (strain WO-1) GN=CAN1 PE=3 SV=2	P04817	CAN1_YEAST	590	18	233	481
GYY|c23321_g1	393	P00365	DHE2_NEUCR	1050	3	371	927	1049	123	74	99	60.1626	409	4.42505e-45	NAD-specific glutamate dehydrogenase OS=Neurospora crassa (strain ATCC 24698 / 74-OR23-1A / CBS 708.71 / DSM 1257 / FGSC 987) GN=gdh-1 PE=1 SV=4	Q54VI3	GLUD2_DICDI	1042	3	362	923	1042	120	62	92	51.6667	347	1.03121e-36	Glutamate dehydrogenase 2 OS=Dictyostelium discoideum GN=glud2 PE=1 SV=2	Q9USN5	GDH2_SCHPO	1106	6	359	983	1101	119	55	77	46.2185	278	2.12175e-27	Probable NAD-specific glutamate dehydrogenase OS=Schizosaccharomyces pombe (strain 972 / ATCC 24843) GN=gdh2 PE=3 SV=1	P33327	DHE2_YEAST	1092	9	359	967
GYY|c13001_g1	572	P68428	H32_WHEAT	136	133	540	1	136	136	134	135	98.5294	685	9.7711e-91	Histone H3.2 OS=Triticum aestivum PE=1 SV=2	P68427	H32_PEA	136	133	540	1	136	136	134	135	98.5294	685	9.7711e-91	Histone H3.2 OS=Pisum sativum PE=1 SV=2	P68430	H32_ONOVI	136	133	540	1	136	136	134	135	98.5294	685	9.7711e-91	Histone H3.2 OS=Onobrychis viciifolia PE=2 SV=2	P68429	H32_MEDSA	136	133	540	1
GYY|c16830_g2	1777	A1DNL0	CBHB_NEOFI	530	119	1489	4	460	462	258	302	55.8442	1222	7.09701e-160	Probable 1,4-beta-D-glucan cellobiohydrolase B OS=Neosartorya fischeri (strain ATCC 1020 / DSM 3700 / FGSC A1164 / NRRL 181) GN=cbhB PE=3 SV=1	Q4WM08	CBHB_ASPFU	532	119	1489	4	460	462	257	301	55.6277	1218	3.961e-159	Probable 1,4-beta-D-glucan cellobiohydrolase B OS=Neosartorya fumigata (strain ATCC MYA-4609 / Af293 / CBS 101355 / FGSC A1100) GN=cbhB PE=1 SV=1	B0Y8K2	CBHB_ASPFC	532	119	1489	4	460	462	257	301	55.6277	1218	3.961e-159	Probable 1,4-beta-D-glucan cellobiohydrolase B OS=Neosartorya fumigata (strain CEA10 / CBS 144.89 / FGSC A1163) GN=cbhB PE=3 SV=1	Q4WNA2	CBHA_ASPFU	452	146	1489	5
GYY|c28779_g1	267	A2A2Z9	AN18B_HUMAN	1011	62	211	868	917	50	46	47	92	133	5.58261e-10	Ankyrin repeat domain-containing protein 18B OS=Homo sapiens GN=ANKRD18B PE=1 SV=1	Q8IVF6	AN18A_HUMAN	992	62	211	859	908	50	44	47	88	127	3.07563e-09	Ankyrin repeat domain-containing protein 18A OS=Homo sapiens GN=ANKRD18A PE=2 SV=3
GYY|c15572_g1	462	P35049	TRYP_FUSOX	248	4	345	138	247	115	72	80	62.6087	329	2.69277e-36	Trypsin OS=Fusarium oxysporum PE=1 SV=1	P29787	TRY5_AEDAE	266	19	342	160	262	108	59	73	54.6296	287	5.97e-30	Trypsin 5G1 OS=Aedes aegypti GN=AAEL013712 PE=2 SV=2	P35041	TRY7_ANOGA	267	22	345	163	264	108	53	73	49.0741	277	1.25502e-28	Trypsin-7 OS=Anopheles gambiae GN=TRYP7 PE=2 SV=2	P35035	TRY1_ANOGA	274	22	342	169
GYY|c20381_g1	1144	Q9SL92	HCS1_ARATH	367	118	1038	80	366	313	90	138	28.754	286	2.75178e-27	Biotin--protein ligase 1, chloroplastic OS=Arabidopsis thaliana GN=HCS1 PE=1 SV=2	F4I4W2	HCS2_ARATH	329	298	1038	96	328	253	74	121	29.249	285	2.75978e-27	Biotin--protein ligase 2 OS=Arabidopsis thaliana GN=HCS2 PE=2 SV=1	Q920N2	BPL1_MOUSE	722	307	1038	490	720	250	90	128	36	293	3.43949e-27	Biotin--protein ligase OS=Mus musculus GN=Hlcs PE=2 SV=1	P50747	BPL1_HUMAN	726	307	1038	494
GYY|c24241_g1	225	P22271	PROF1_PHYPO	125	78	224	76	124	49	22	32	44.898	102	7.64479e-06	Profilin-A OS=Physarum polycephalum GN=PROA PE=3 SV=2
GYY|c34211_g1	243	P0AD61	KPYK1_ECOLI	470	2	241	282	361	80	80	80	100	424	1.3654e-49	Pyruvate kinase I OS=Escherichia coli (strain K12) GN=pykF PE=1 SV=1	P0AD62	KPYK1_ECO57	470	2	241	282	361	80	80	80	100	424	1.3654e-49	Pyruvate kinase I OS=Escherichia coli O157:H7 GN=pykF PE=3 SV=1	Q8Z6K2	KPYK1_SALTI	470	2	241	282	361	80	77	80	96.25	411	9.12444e-48	Pyruvate kinase I OS=Salmonella typhi GN=pykF PE=3 SV=1	P77983	KPYK1_SALTY	470	2	241	282
GYY|c28285_g1	210	P21359	NF1_HUMAN	2839	33	179	1324	1372	49	46	46	93.8776	246	6.31205e-24	Neurofibromin OS=Homo sapiens GN=NF1 PE=1 SV=2	P97526	NF1_RAT	2820	33	185	1326	1376	51	47	47	92.1569	243	1.5247e-23	Neurofibromin OS=Rattus norvegicus GN=Nf1 PE=1 SV=1	Q04690	NF1_MOUSE	2841	36	176	1327	1373	47	45	45	95.7447	237	1.10238e-22	Neurofibromin OS=Mus musculus GN=Nf1 PE=1 SV=1
GYY|c39514_g1	241	P77717	YBAY_ECOLI	190	2	241	1	80	80	80	80	100	314	7.72393e-36	Uncharacterized lipoprotein YbaY OS=Escherichia coli (strain K12) GN=ybaY PE=3 SV=1
GYY|c20078_g1	2184	O14361	PHA2_SCHPO	272	857	1363	37	185	170	54	91	31.7647	216	1.24853e-17	Putative prephenate dehydratase OS=Schizosaccharomyces pombe (strain 972 / ATCC 24843) GN=pha2 PE=3 SV=2	Q89AE5	PHEA_BUCBP	371	860	1432	118	288	191	50	96	26.178	159	4.19184e-10	P-protein OS=Buchnera aphidicola subsp. Baizongia pistaciae (strain Bp) GN=pheA PE=3 SV=1	Q9ZHY3	PHEA_NEIG1	362	878	1345	130	267	156	48	78	30.7692	157	7.79418e-10	P-protein OS=Neisseria gonorrhoeae (strain ATCC 700825 / FA 1090) GN=pheA PE=3 SV=2	Q9CEU2	PHEA_LACLA	279	857	1399	26
GYY|c3153_g1	213	O59785	YCN8_SCHPO	505	4	210	139	206	70	35	50	50	177	4.32565e-15	Uncharacterized solute carrier family 35 member C320.08 OS=Schizosaccharomyces pombe (strain 972 / ATCC 24843) GN=SPCC320.08 PE=1 SV=1	Q8IXU6	S35F2_HUMAN	374	34	195	42	96	55	26	33	47.2727	110	3.18833e-06	Solute carrier family 35 member F2 OS=Homo sapiens GN=SLC35F2 PE=1 SV=1	Q8BGK5	S35F1_MOUSE	408	34	210	58	117	60	24	37	40	109	5.29692e-06	Solute carrier family 35 member F1 OS=Mus musculus GN=Slc35f1 PE=2 SV=1	Q5T1Q4	S35F1_HUMAN	408	34	210	58
GYY|c35617_g1	293	P08183	MDR1_HUMAN	1280	117	287	277	333	57	57	57	100	287	4.33939e-29	Multidrug resistance protein 1 OS=Homo sapiens GN=ABCB1 PE=1 SV=3	P43245	MDR1_RAT	1277	117	287	276	332	57	51	55	89.4737	264	5.54605e-26	Multidrug resistance protein 1 OS=Rattus norvegicus GN=Abcb1 PE=2 SV=1	P21447	MDR1A_MOUSE	1276	117	287	273	329	57	51	55	89.4737	263	8.55146e-26	Multidrug resistance protein 1A OS=Mus musculus GN=Abcb1a PE=1 SV=3	P21448	MDR1_CRIGR	1276	117	287	274
GYY|c29064_g1	214	Q04721	NOTC2_HUMAN	2471	2	214	2355	2425	71	71	71	100	383	3.09865e-42	Neurogenic locus notch homolog protein 2 OS=Homo sapiens GN=NOTCH2 PE=1 SV=3	O35516	NOTC2_MOUSE	2470	8	214	2356	2424	69	65	67	94.2029	358	6.69572e-39	Neurogenic locus notch homolog protein 2 OS=Mus musculus GN=Notch2 PE=1 SV=1	Q9QW30	NOTC2_RAT	2471	8	214	2357	2425	69	64	67	92.7536	355	1.62611e-38	Neurogenic locus notch homolog protein 2 OS=Rattus norvegicus GN=Notch2 PE=1 SV=1	P21783	NOTC1_XENLA	2524	5	214	2424
GYY|c28134_g1	252	Q6L3L0	R1B23_SOLDE	1262	5	208	775	842	69	32	43	46.3768	141	6.78859e-10	Putative late blight resistance protein homolog R1B-23 OS=Solanum demissum GN=R1B-23 PE=3 SV=1	Q6L3N7	R1C3_SOLDE	1292	5	208	805	872	69	32	43	46.3768	141	6.8256e-10	Putative late blight resistance protein homolog R1C-3 OS=Solanum demissum GN=R1C-3 PE=3 SV=1	Q6L438	R1A6_SOLDE	1306	5	208	821	888	69	31	42	44.9275	137	2.25591e-09	Putative late blight resistance protein homolog R1A-6 OS=Solanum demissum GN=R1A-6 PE=3 SV=2	Q60CZ8	R1A10_SOLDE	1306	5	208	821
GYY|c30092_g1	259	Q8KE49	THIO2_CHLTE	109	13	258	1	85	86	32	50	37.2093	127	3.97977e-09	Thioredoxin-2 OS=Chlorobium tepidum (strain ATCC 49652 / DSM 12025 / NBRC 103806 / TLS) GN=trx2 PE=3 SV=3	P37395	THIO_CYACA	107	61	258	17	84	68	24	42	35.2941	123	1.18322e-08	Thioredoxin OS=Cyanidium caldarium GN=trxA PE=3 SV=1	O51088	THIO_BORBU	117	58	243	24	87	64	23	36	35.9375	123	1.67586e-08	Thioredoxin OS=Borrelia burgdorferi (strain ATCC 35210 / B31 / CIP 102532 / DSM 4680) GN=trxA PE=3 SV=1	P80579	THIO_ALIAC	105	34	258	5
GYY|c37766_g1	204	P29341	PABP1_MOUSE	636	1	204	254	321	68	64	67	94.1176	343	6.55375e-38	Polyadenylate-binding protein 1 OS=Mus musculus GN=Pabpc1 PE=1 SV=2	Q5R8F7	PABP1_PONAB	636	1	204	254	321	68	64	67	94.1176	343	7.03915e-38	Polyadenylate-binding protein 1 OS=Pongo abelii GN=PABPC1 PE=2 SV=1	P11940	PABP1_HUMAN	636	1	204	254	321	68	64	67	94.1176	343	7.18433e-38	Polyadenylate-binding protein 1 OS=Homo sapiens GN=PABPC1 PE=1 SV=2	P61286	PABP1_BOVIN	636	1	204	254
GYY|c2244_g2	783	B6IBG8	ASTC_ECOSE	406	29	781	1	251	251	251	251	100	1357	0	Succinylornithine transaminase OS=Escherichia coli (strain SE11) GN=astC PE=3 SV=1	P77581	ASTC_ECOLI	406	29	781	1	251	251	251	251	100	1357	0	Succinylornithine transaminase OS=Escherichia coli (strain K12) GN=astC PE=1 SV=1	B1IPI2	ASTC_ECOLC	406	29	781	1	251	251	251	251	100	1357	0	Succinylornithine transaminase OS=Escherichia coli (strain ATCC 8739 / DSM 1576 / Crooks) GN=astC PE=3 SV=1	B1XGK9	ASTC_ECODH	406	29	781	1
GYY|c23341_g1	204	P29473	NOS3_BOVIN	1205	1	111	804	840	37	35	35	94.5946	174	2.1209e-14	Nitric oxide synthase, endothelial OS=Bos taurus GN=NOS3 PE=1 SV=3	Q9TUX8	NOS3_CANFA	1205	1	111	804	840	37	35	35	94.5946	173	3.11029e-14	Nitric oxide synthase, endothelial OS=Canis familiaris GN=NOS3 PE=2 SV=1	P29474	NOS3_HUMAN	1203	1	99	802	834	33	33	33	100	167	1.7557e-13	Nitric oxide synthase, endothelial OS=Homo sapiens GN=NOS3 PE=1 SV=3	Q28969	NOS3_PIG	1205	1	111	804
GYY|c8598_g1	1157	P23322	PSBO_SOLLC	329	33	1016	1	327	328	287	307	87.5	1504	0	Oxygen-evolving enhancer protein 1, chloroplastic OS=Solanum lycopersicum GN=PSBO PE=2 SV=2	Q40459	PSBO_TOBAC	332	33	1016	1	330	331	285	307	86.1027	1485	0	Oxygen-evolving enhancer protein 1, chloroplastic OS=Nicotiana tabacum GN=PSBO PE=2 SV=1	P26320	PSBO_SOLTU	333	33	1016	1	330	331	282	302	85.1964	1471	0	Oxygen-evolving enhancer protein 1, chloroplastic OS=Solanum tuberosum GN=PSBO PE=2 SV=1	P14226	PSBO_PEA	329	33	1016	1
GYY|c19855_g1	2530	P23231	TOM70_NEUCR	624	807	2252	131	614	492	198	296	40.2439	855	2.94294e-101	Mitochondrial import receptor subunit tom70 OS=Neurospora crassa (strain ATCC 24698 / 74-OR23-1A / CBS 708.71 / DSM 1257 / FGSC 987) GN=tom70 PE=2 SV=3	O14217	TOM70_SCHPO	625	744	2252	126	621	506	192	292	37.9447	792	3.49963e-92	Probable mitochondrial import receptor subunit tom70 OS=Schizosaccharomyces pombe (strain 972 / ATCC 24843) GN=tom70 PE=1 SV=1	O94826	TOM70_HUMAN	608	735	2231	99	601	528	142	256	26.8939	412	6.35935e-41	Mitochondrial import receptor subunit TOM70 OS=Homo sapiens GN=TOMM70A PE=1 SV=1	Q75Q39	TOM70_RAT	610	729	2231	99
GYY|c39751_g1	255	A8AI31	OPGH_CITK8	842	2	253	402	485	84	84	84	100	453	1.93721e-52	Glucans biosynthesis glucosyltransferase H OS=Citrobacter koseri (strain ATCC BAA-895 / CDC 4225-83 / SGSC4696) GN=mdoH PE=3 SV=1	Q8ZQ26	OPGH_SALTY	847	2	253	402	485	84	84	84	100	453	2.03816e-52	Glucans biosynthesis glucosyltransferase H OS=Salmonella typhimurium (strain LT2 / SGSC1412 / ATCC 700720) GN=mdoH PE=3 SV=1	Q8Z7L8	OPGH_SALTI	847	2	253	402	485	84	84	84	100	453	2.10113e-52	Glucans biosynthesis glucosyltransferase H OS=Salmonella typhi GN=mdoH PE=3 SV=1	A7ME74	OPGH_CROS8	842	2	253	402
GYY|c4340_g1	291	O00370	LORF2_HUMAN	1275	1	291	369	465	97	92	93	94.8454	468	2.02429e-53	LINE-1 retrotransposable element ORF2 protein OS=Homo sapiens PE=1 SV=1	P11369	LORF2_MOUSE	1281	1	291	376	472	97	64	79	65.9794	329	1.01181e-34	LINE-1 retrotransposable element ORF2 protein OS=Mus musculus GN=Pol PE=1 SV=2	P08548	LIN1_NYCCO	1260	1	291	368	464	97	55	76	56.701	275	1.66274e-27	LINE-1 reverse transcriptase homolog OS=Nycticebus coucang PE=3 SV=1
GYY|c36288_g1	209	Q0VAX9	OLF18_MOUSE	331	6	209	239	306	68	47	55	69.1176	240	2.43559e-24	Olfactory receptor 18 OS=Mus musculus GN=Olfr18 PE=2 SV=2	Q6IFN5	O7E24_HUMAN	339	6	209	235	302	68	46	53	67.6471	228	1.14635e-22	Olfactory receptor 7E24 OS=Homo sapiens GN=OR7E24 PE=2 SV=1	O76099	OR7C1_HUMAN	320	6	209	217	284	68	43	52	63.2353	208	4.981e-20	Olfactory receptor 7C1 OS=Homo sapiens GN=OR7C1 PE=2 SV=1	O60412	OR7C2_HUMAN	319	6	209	217
GYY|c16263_g2	1635	Q9SSV4	INO1_NICPA	510	212	1633	37	510	474	455	468	95.9916	2454	0	Inositol-3-phosphate synthase OS=Nicotiana paniculata GN=INPS1 PE=2 SV=1	Q9LW96	INO1_TOBAC	510	212	1633	37	510	474	455	467	95.9916	2449	0	Inositol-3-phosphate synthase OS=Nicotiana tabacum PE=2 SV=1	Q9FYV1	INO1_SESIN	510	212	1633	37	510	474	444	465	93.6709	2407	0	Inositol-3-phosphate synthase OS=Sesamum indicum PE=2 SV=1	Q9S7U0	INO1_WHEAT	510	212	1633	37
GYY|c20269_g1	2319	A7KAM9	AT221_PENCW	592	724	1986	96	562	470	105	181	22.3404	283	7.96147e-25	Autophagy-related protein 22-1 OS=Penicillium chrysogenum (strain ATCC 28089 / DSM 1075 / Wisconsin 54-1255) GN=atg22-1 PE=3 SV=1	A1C7M3	AT221_ASPCL	610	670	2034	75	594	524	123	199	23.4733	272	2.01343e-23	Autophagy-related protein 22-1 OS=Aspergillus clavatus (strain ATCC 1007 / CBS 513.65 / DSM 816 / NCTC 3887 / NRRL 1) GN=atg22-1 PE=3 SV=1	Q2UMJ2	AT221_ASPOR	606	709	1989	100	572	482	112	199	23.2365	270	3.42008e-23	Autophagy-related protein 22-1 OS=Aspergillus oryzae (strain ATCC 42149 / RIB 40) GN=atg22-1 PE=3 SV=1	Q4WZY1	AT222_ASPFU	613	718	1989	104
GYY|c37666_g1	244	P98187	CP4F8_HUMAN	520	60	242	448	508	61	42	49	68.8525	214	6.1902e-20	Cytochrome P450 4F8 OS=Homo sapiens GN=CYP4F8 PE=1 SV=1	Q99N16	CP4F3_MOUSE	524	60	242	448	508	61	41	48	67.2131	209	3.01498e-19	Leukotriene-B(4) omega-hydroxylase 2 OS=Mus musculus GN=Cyp4f3 PE=2 SV=2	P51870	CP4F5_RAT	526	60	242	450	510	61	40	47	65.5738	208	4.50213e-19	Cytochrome P450 4F5 OS=Rattus norvegicus GN=Cyp4f5 PE=2 SV=1	Q3MID2	CP4F3_RAT	524	60	242	448
GYY|c21914_g1	209	Q0WW26	COPG_ARATH	886	3	203	628	693	67	39	53	58.209	203	2.10755e-18	Coatomer subunit gamma OS=Arabidopsis thaliana GN=At4g34450 PE=1 SV=2	Q9QZE5	COPG1_MOUSE	874	3	203	619	685	67	36	47	53.7313	194	3.81565e-17	Coatomer subunit gamma-1 OS=Mus musculus GN=Copg1 PE=2 SV=1	Q4AEF8	COPG1_RAT	874	3	203	619	685	67	36	47	53.7313	194	3.85264e-17	Coatomer subunit gamma-1 OS=Rattus norvegicus GN=Copg1 PE=2 SV=1	P53620	COPG1_BOVIN	874	3	203	619
GYY|c17010_g1	1303	Q29L80	PITH1_DROPS	211	225	776	30	207	186	52	94	27.957	172	9.18759e-13	PITH domain-containing protein GA19395 OS=Drosophila pseudoobscura pseudoobscura GN=GA19395 PE=3 SV=1	Q9VK68	PITH1_DROME	211	225	689	30	178	156	46	82	29.4872	165	7.92973e-12	PITH domain-containing protein CG6153 OS=Drosophila melanogaster GN=CG6153 PE=2 SV=1	Q9GZP4	PITH1_HUMAN	211	219	770	28	206	186	47	89	25.2688	133	1.03383e-07	PITH domain-containing protein 1 OS=Homo sapiens GN=PITHD1 PE=1 SV=1	Q6NYX8	PITH1_DANRE	210	228	770	30
GYY|c21223_g1	3281	Q9FJD1	OPT8_ARATH	733	656	2443	8	622	625	167	295	26.72	472	1.71105e-47	Oligopeptide transporter 8 OS=Arabidopsis thaliana GN=OPT8 PE=2 SV=1	Q9FME8	OPT4_ARATH	729	716	2431	26	614	597	151	276	25.2931	429	3.1271e-42	Oligopeptide transporter 4 OS=Arabidopsis thaliana GN=OPT4 PE=1 SV=1	Q9FG72	OPT1_ARATH	755	608	2431	5	638	647	163	292	25.1932	422	3.19647e-41	Oligopeptide transporter 1 OS=Arabidopsis thaliana GN=OPT1 PE=2 SV=1	O04514	OPT2_ARATH	734	659	2443	10
GYY|c13865_g1	2639	O74919	RNC1_SCHPO	398	1726	2244	94	262	173	95	123	54.9133	491	9.08538e-53	RNA-binding protein rnc1 OS=Schizosaccharomyces pombe (strain 972 / ATCC 24843) GN=rnc1 PE=1 SV=1	P57721	PCBP3_HUMAN	371	1255	2247	45	364	342	109	175	31.8713	345	2.74024e-33	Poly(rC)-binding protein 3 OS=Homo sapiens GN=PCBP3 PE=2 SV=2	P57722	PCBP3_MOUSE	371	1255	2247	45	364	342	109	175	31.8713	344	3.12299e-33	Poly(rC)-binding protein 3 OS=Mus musculus GN=Pcbp3 PE=2 SV=3	P38151	PBP2_YEAST	413	1714	2250	65
GYY|c2951_g1	318	Q9SHE7	RUB1_ARATH	156	11	259	72	154	83	76	82	91.5663	335	6.22663e-39	Ubiquitin-NEDD8-like protein RUB1 OS=Arabidopsis thaliana GN=RUB1 PE=1 SV=3	P0C073	RUB1_DESAN	153	11	256	72	153	82	75	81	91.4634	333	1.15569e-38	Ubiquitin-NEDD8-like protein RUB1 OS=Deschampsia antarctica GN=RUB1 PE=2 SV=2	P0C030	RUB1_ORYSJ	153	11	256	72	153	82	76	81	92.6829	332	1.25984e-38	Ubiquitin-NEDD8-like protein RUB1 OS=Oryza sativa subsp. japonica GN=RUB1 PE=2 SV=2	P0C031	RUB2_ORYSJ	153	11	253	72
GYY|c19194_g1	4707	O14299	WIS4_SCHPO	1401	512	4168	233	1311	1228	426	657	34.6906	1801	0	MAP kinase kinase kinase wis4 OS=Schizosaccharomyces pombe (strain 972 / ATCC 24843) GN=wis4 PE=3 SV=1	P53599	SSK2_YEAST	1579	512	4153	381	1558	1269	399	633	31.4421	1535	0	MAP kinase kinase kinase SSK2 OS=Saccharomyces cerevisiae (strain ATCC 204508 / S288c) GN=SSK2 PE=1 SV=1	O74304	WIN1_SCHPO	1436	473	4162	301	1409	1242	378	630	30.4348	1474	3.33083e-175	MAP kinase kinase kinase win1 OS=Schizosaccharomyces pombe (strain 972 / ATCC 24843) GN=win1 PE=1 SV=1	P25390	SSK22_YEAST	1331	524	4153	151
GYY|c20980_g1	2263	O14346	HACD_SCHPO	208	1186	1809	5	198	211	89	119	42.1801	342	1.03657e-34	Probable very-long-chain (3R)-3-hydroxyacyl-CoA dehydratase OS=Schizosaccharomyces pombe (strain 972 / ATCC 24843) GN=SPBC19C2.15c PE=3 SV=2	P40857	HACD_YEAST	217	1177	1800	10	206	214	76	114	35.514	255	6.69712e-23	Very-long-chain (3R)-3-hydroxyacyl-CoA dehydratase PHS1 OS=Saccharomyces cerevisiae (strain ATCC 204508 / S288c) GN=PHS1 PE=1 SV=1	Q7XSZ4	HACDA_ORYSJ	221	1291	1815	6	169	178	68	92	38.2022	249	5.25849e-22	Very-long-chain (3R)-3-hydroxyacyl-CoA dehydratase PASTICCINO 2A OS=Oryza sativa subsp. japonica GN=PAS2A PE=2 SV=2	Q5ZEJ0	HACDB_ORYSJ	221	1291	1815	6
GYY|c37587_g1	236	Q9SGP2	HSL1_ARATH	996	1	234	370	447	78	35	46	44.8718	165	4.2679e-13	Receptor-like protein kinase HSL1 OS=Arabidopsis thaliana GN=HSL1 PE=2 SV=1	P47735	RLK5_ARATH	999	1	231	378	454	77	33	47	42.8571	164	4.97813e-13	Receptor-like protein kinase 5 OS=Arabidopsis thaliana GN=RLK5 PE=1 SV=1	Q9LJM4	IKU2_ARATH	991	4	231	363	438	76	30	44	39.4737	154	1.3283e-11	Receptor-like protein kinase HAIKU2 OS=Arabidopsis thaliana GN=IKU2 PE=1 SV=1	C0LGX3	HSL2_ARATH	993	1	231	386
GYY|c39369_g1	373	Q641Z4	CDK9_RAT	372	1	249	290	372	83	83	83	100	446	7.89211e-53	Cyclin-dependent kinase 9 OS=Rattus norvegicus GN=Cdk9 PE=2 SV=1	Q99J95	CDK9_MOUSE	372	1	249	290	372	83	83	83	100	446	7.89211e-53	Cyclin-dependent kinase 9 OS=Mus musculus GN=Cdk9 PE=1 SV=1	Q5EAB2	CDK9_BOVIN	372	1	249	290	372	83	83	83	100	446	7.89211e-53	Cyclin-dependent kinase 9 OS=Bos taurus GN=CDK9 PE=2 SV=1	P50750	CDK9_HUMAN	372	1	249	290
GYY|c18030_g1	261	Q6UX73	CP089_HUMAN	402	32	202	346	402	57	33	38	57.8947	174	1.50031e-14	UPF0764 protein C16orf89 OS=Homo sapiens GN=C16orf89 PE=1 SV=2	Q8N7I0	GVQW1_HUMAN	195	32	217	124	182	62	38	44	61.2903	141	8.04376e-11	Protein GVQW1 OS=Homo sapiens GN=GVQW1 PE=2 SV=1	Q8N976	YG039_HUMAN	141	101	202	39	72	34	25	28	73.5294	127	4.75998e-09	Putative uncharacterized protein FLJ38264 OS=Homo sapiens PE=5 SV=1	Q8N2A0	CX062_HUMAN	174	101	223	123
GYY|c19658_g1	1267	Q9USH2	YJH2_SCHPO	143	479	589	56	92	37	19	28	51.3514	118	4.49398e-06	UPF0651 protein P31B10.02, mitochondrial OS=Schizosaccharomyces pombe (strain 972 / ATCC 24843) GN=SPCP31B10.02 PE=3 SV=1
GYY|c32006_g1	211	Q7SI16	ATP7_NEUCR	173	3	209	104	172	69	40	53	57.971	224	6.15627e-23	ATP synthase subunit d, mitochondrial OS=Neurospora crassa (strain ATCC 24698 / 74-OR23-1A / CBS 708.71 / DSM 1257 / FGSC 987) GN=atp7 PE=3 SV=1	O94390	ATP7_SCHPO	175	3	191	112	174	63	37	51	58.7302	220	3.00784e-22	ATP synthase subunit d, mitochondrial OS=Schizosaccharomyces pombe (strain 972 / ATCC 24843) GN=atp7 PE=3 SV=3	P0C2C8	ATP7_ASPTN	173	3	209	104	172	69	38	53	55.0725	211	5.25581e-21	ATP synthase subunit d, mitochondrial OS=Aspergillus terreus (strain NIH 2624 / FGSC A1156) GN=atp7 PE=3 SV=1	O13350	ATP7_KLULA	174	3	203	107
GYY|c6463_g1	345	P39825	PROF_SCHPO	127	6	218	1	72	72	37	51	51.3889	190	1.13706e-17	Profilin OS=Schizosaccharomyces pombe (strain 972 / ATCC 24843) GN=cdc3 PE=1 SV=1	P19984	PROF2_ACACA	126	6	218	1	71	71	34	47	47.8873	182	1.72737e-16	Profilin-2 OS=Acanthamoeba castellanii PE=1 SV=3	Q9SQI9	PROF_ARAHY	131	6	218	1	75	75	35	47	46.6667	169	1.33812e-14	Profilin OS=Arachis hypogaea PE=1 SV=1	P68696	PRO1A_ACACA	126	6	218	1
GYY|c39544_g1	524	P82353	NLTP2_PRUAR	68	93	296	1	68	68	48	58	70.5882	258	1.80163e-27	Non-specific lipid-transfer protein 2 OS=Prunus armeniaca PE=1 SV=1	P86809	NLTP2_APIGA	67	93	287	1	65	65	41	54	63.0769	239	1.25519e-24	Non-specific lipid-transfer protein 2 OS=Apium graveolens var. rapaceum PE=1 SV=1	Q43681	NLTP_VIGUN	99	75	296	26	99	74	45	55	60.8108	237	5.1322e-24	Probable non-specific lipid-transfer protein AKCS9 OS=Vigna unguiculata PE=2 SV=1	A2XBN5	NLTPX_ORYSI	96	96	296	29
GYY|c32967_g1	242	Q93WN0	SEBP2_ARATH	487	2	241	239	318	80	58	69	72.5	335	6.04139e-37	Selenium-binding protein 2 OS=Arabidopsis thaliana GN=SBP2 PE=1 SV=1	O23264	SEBP1_ARATH	490	2	241	242	321	80	59	68	73.75	327	7.28562e-36	Selenium-binding protein 1 OS=Arabidopsis thaliana GN=SBP1 PE=1 SV=1	Q9LK38	SEBP3_ARATH	480	2	241	232	311	80	55	65	68.75	313	6.88059e-34	Selenium-binding protein 3 OS=Arabidopsis thaliana GN=SBP3 PE=2 SV=1	Q6DCH7	SBP1B_XENLA	472	2	241	224
GYY|c22167_g1	291	Q940B0	RL183_ARATH	187	17	286	1	90	90	75	82	83.3333	382	8.50465e-46	60S ribosomal protein L18-3 OS=Arabidopsis thaliana GN=RPL18C PE=2 SV=1	P42791	RL182_ARATH	187	17	286	1	90	90	75	81	83.3333	379	2.12982e-45	60S ribosomal protein L18-2 OS=Arabidopsis thaliana GN=RPL18B PE=1 SV=2	O65729	RL18_CICAR	183	26	286	1	87	87	73	80	83.908	373	1.51484e-44	60S ribosomal protein L18 (Fragment) OS=Cicer arietinum GN=RPL18 PE=2 SV=1	O22254	RL181_ARATH	188	17	286	1
GYY|c33493_g1	275	Q0UKC0	SAR1_PHANO	185	3	275	5	95	91	91	91	100	475	7.12919e-60	Small COPII coat GTPase SAR1 OS=Phaeosphaeria nodorum (strain SN15 / ATCC MYA-4574 / FGSC 10173) GN=SAR1 PE=3 SV=2	P0CT17	SAR1_MAGOY	189	3	275	9	99	91	84	90	92.3077	451	3.53747e-56	Small COPII coat GTPase SAR1 OS=Magnaporthe oryzae (strain Y34) GN=SAR1 PE=2 SV=1	P0CT16	SAR1_MAGO7	189	3	275	9	99	91	84	90	92.3077	451	3.53747e-56	Small COPII coat GTPase SAR1 OS=Magnaporthe oryzae (strain 70-15 / ATCC MYA-4617 / FGSC 8958) GN=SAR1 PE=3 SV=1	Q2HA55	SAR1_CHAGB	190	3	275	9
GYY|c15682_g1	2717	Q58D31	DHSO_BOVIN	356	1246	2358	11	347	373	144	207	38.6059	590	1.47798e-66	Sorbitol dehydrogenase OS=Bos taurus GN=SORD PE=2 SV=3	Q00796	DHSO_HUMAN	357	1246	2319	12	341	362	137	203	37.8453	589	2.09787e-66	Sorbitol dehydrogenase OS=Homo sapiens GN=SORD PE=1 SV=4	Q4R639	DHSO_MACFA	357	1246	2319	12	341	360	142	201	39.4444	588	3.52103e-66	Sorbitol dehydrogenase OS=Macaca fascicularis GN=SORD PE=2 SV=3	P0DMQ6	DHSO_CHICK	355	1291	2322	24
GYY|c735_g1	290	P42336	PK3CA_HUMAN	1068	108	233	514	555	42	42	42	100	217	1.03217e-19	Phosphatidylinositol 4,5-bisphosphate 3-kinase catalytic subunit alpha isoform OS=Homo sapiens GN=PIK3CA PE=1 SV=2	P32871	PK3CA_BOVIN	1068	108	233	514	555	42	40	41	95.2381	211	6.8398e-19	Phosphatidylinositol 4,5-bisphosphate 3-kinase catalytic subunit alpha isoform OS=Bos taurus GN=PIK3CA PE=1 SV=1	P42337	PK3CA_MOUSE	1068	108	233	514	555	42	39	41	92.8571	208	1.65308e-18	Phosphatidylinositol 4,5-bisphosphate 3-kinase catalytic subunit alpha isoform OS=Mus musculus GN=Pik3ca PE=1 SV=2
GYY|c29607_g1	263	P26231	CTNA1_MOUSE	906	2	262	725	800	87	63	65	72.4138	284	6.06007e-29	Catenin alpha-1 OS=Mus musculus GN=Ctnna1 PE=1 SV=1	P35221	CTNA1_HUMAN	906	2	262	725	800	87	63	65	72.4138	284	6.4872e-29	Catenin alpha-1 OS=Homo sapiens GN=CTNNA1 PE=1 SV=1	Q59I72	CTNA1_RABIT	907	2	262	726	801	87	63	65	72.4138	284	6.49649e-29	Catenin alpha-1 OS=Oryctolagus cuniculus GN=CTNNA1 PE=3 SV=1	Q3MHM6	CTNA1_BOVIN	906	2	262	725
GYY|c36936_g1	295	P0ABC7	HFLK_ECOLI	419	139	294	75	126	52	39	48	75	151	2.57114e-11	Modulator of FtsH protease HflK OS=Escherichia coli (strain K12) GN=hflK PE=1 SV=1	P0ABC8	HFLK_ECO57	419	139	294	75	126	52	39	48	75	151	2.57114e-11	Protein HflK OS=Escherichia coli O157:H7 GN=hflK PE=3 SV=1	P57631	HFLK_BUCAI	406	202	294	83	113	31	24	27	77.4194	144	2.01916e-10	Protein HflK OS=Buchnera aphidicola subsp. Acyrthosiphon pisum (strain APS) GN=hflK PE=3 SV=1	Q8K914	HFLK_BUCAP	411	202	294	87
GYY|c2468_g1	201	P87228	SERA_SCHPO	466	1	123	165	205	41	32	37	78.0488	191	4.4061e-17	Putative D-3-phosphoglycerate dehydrogenase OS=Schizosaccharomyces pombe (strain 972 / ATCC 24843) GN=SPCC364.07 PE=1 SV=1	P40054	SERA_YEAST	469	1	123	168	208	41	31	36	75.6098	187	1.53384e-16	D-3-phosphoglycerate dehydrogenase 1 OS=Saccharomyces cerevisiae (strain ATCC 204508 / S288c) GN=SER3 PE=1 SV=1	P40510	SER33_YEAST	469	1	123	168	208	41	31	36	75.6098	186	1.81404e-16	D-3-phosphoglycerate dehydrogenase 2 OS=Saccharomyces cerevisiae (strain ATCC 204508 / S288c) GN=SER33 PE=1 SV=1	Q54UH8	SERA_DICDI	407	1	123	121
GYY|c28609_g1	546	P0ABK1	CYDA_SHIFL	522	3	545	143	323	181	152	171	83.9779	769	2.35677e-98	Cytochrome bd-I ubiquinol oxidase subunit 1 OS=Shigella flexneri GN=cydA PE=3 SV=1	P0ABJ9	CYDA_ECOLI	522	3	545	143	323	181	152	171	83.9779	769	2.35677e-98	Cytochrome bd-I ubiquinol oxidase subunit 1 OS=Escherichia coli (strain K12) GN=cydA PE=1 SV=1	P0ABK0	CYDA_ECOL6	522	3	545	143	323	181	152	171	83.9779	769	2.35677e-98	Cytochrome bd-I ubiquinol oxidase subunit 1 OS=Escherichia coli O6:H1 (strain CFT073 / ATCC 700928 / UPEC) GN=cydA PE=3 SV=1	Q09049	CYDA_AZOVI	537	6	545	145
GYY|c18969_g1	4338	B4MR46	SRRT_DROWI	1000	1280	2434	569	950	406	93	175	22.9064	256	1.11587e-20	Serrate RNA effector molecule homolog OS=Drosophila willistoni GN=Ars2 PE=3 SV=1	A4IFB1	SRRT_BOVIN	876	1385	2434	423	756	358	88	148	24.581	242	3.87372e-19	Serrate RNA effector molecule homolog OS=Bos taurus GN=SRRT PE=2 SV=1	B4J497	SRRT_DROGR	1011	1280	2434	584	962	404	92	168	22.7723	239	9.85703e-19	Serrate RNA effector molecule homolog OS=Drosophila grimshawi GN=Ars2 PE=3 SV=1	Q17FR9	SRRT_AEDAE	937	1265	2434	517
GYY|c8176_g1	302	Q5EZ82	ALTA1_ULOBO	137	3	161	13	67	55	38	42	69.0909	202	1.88764e-19	Allergen Ulo b 1 (Fragment) OS=Ulocladium botrytis GN=alta1 PE=1 SV=1	P79085	ALTA1_ALTAL	157	3	155	22	74	53	35	40	66.0377	190	1.60226e-17	Major allergen Alt a 1 OS=Alternaria alternata GN=ALTA1 PE=1 SV=1	Q5EZC5	ALTA1_PLETA	137	3	161	13	67	55	33	37	60	171	4.75484e-15	Allergen Ste b 1 (Fragment) OS=Pleospora tarda GN=alta1 PE=1 SV=1
GYY|c29560_g1	374	P32869	PSAD_CUCSA	207	2	373	35	155	124	97	104	78.2258	500	8.40223e-63	Photosystem I reaction center subunit II, chloroplastic OS=Cucumis sativus GN=psaD PE=1 SV=1	Q9S7H1	PSAD1_ARATH	208	2	292	60	156	97	93	94	95.8763	500	9.14313e-63	Photosystem I reaction center subunit II-1, chloroplastic OS=Arabidopsis thaliana GN=psaD1 PE=1 SV=1	Q9SA56	PSAD2_ARATH	204	2	289	57	152	96	92	93	95.8333	496	2.9132e-62	Photosystem I reaction center subunit II-2, chloroplastic OS=Arabidopsis thaliana GN=PSAD2 PE=1 SV=1	P12372	PSAD_SOLLC	208	2	289	61
GYY|c17245_g1	1834	A1A4P5	PFD2_BOVIN	154	355	705	11	126	117	54	82	46.1538	272	5.39385e-26	Prefoldin subunit 2 OS=Bos taurus GN=PFDN2 PE=2 SV=1	Q9UHV9	PFD2_HUMAN	154	352	705	8	126	119	52	83	43.6975	268	1.69037e-25	Prefoldin subunit 2 OS=Homo sapiens GN=PFDN2 PE=1 SV=1	B0BN18	PFD2_RAT	154	391	705	22	126	105	50	77	47.619	263	7.90225e-25	Prefoldin subunit 2 OS=Rattus norvegicus GN=Pfdn2 PE=2 SV=1	O70591	PFD2_MOUSE	154	391	705	22
GYY|c13073_g1	1889	Q10097	YAOI_SCHPO	498	228	1574	10	452	458	140	226	30.5677	486	6.96654e-52	Uncharacterized transporter C11D3.18C OS=Schizosaccharomyces pombe (strain 972 / ATCC 24843) GN=SPAC11D3.18c PE=3 SV=1	O43000	LIZ1_SCHPO	514	348	1559	21	423	421	120	201	28.5036	476	2.01577e-50	Pantothenate transporter liz1 OS=Schizosaccharomyces pombe (strain 972 / ATCC 24843) GN=liz1 PE=2 SV=2	Q9P6J0	YHDC_SCHPO	482	345	1499	32	410	390	118	202	30.2564	466	2.25539e-49	Uncharacterized transporter C1683.12 OS=Schizosaccharomyces pombe (strain 972 / ATCC 24843) GN=SPBC1683.12 PE=3 SV=1	Q9US44	YIZG_SCHPO	499	345	1499	47
GYY|c31082_g1	206	Q04644	ACCO1_CUCME	318	1	204	229	298	70	55	63	78.5714	285	9.5338e-31	1-aminocyclopropane-1-carboxylate oxidase 1 OS=Cucumis melo GN=ACO1 PE=2 SV=1	Q9MB94	ACCO_PRUMU	319	4	204	229	295	68	56	62	82.3529	283	2.1701e-30	1-aminocyclopropane-1-carboxylate oxidase OS=Prunus mume GN=ACO1 PE=2 SV=1	Q08506	ACCO1_PETHY	319	1	204	229	296	69	57	62	82.6087	280	5.73974e-30	1-aminocyclopropane-1-carboxylate oxidase 1 OS=Petunia hybrida GN=ACO1 PE=1 SV=1	Q08507	ACCO3_PETHY	320	1	204	229
GYY|c22622_g1	605	P0AE87	CPXP_SHIFL	166	89	571	1	143	165	70	93	42.4242	241	1.14361e-23	Periplasmic protein CpxP OS=Shigella flexneri GN=cpxP PE=3 SV=1	P0AE85	CPXP_ECOLI	166	89	571	1	143	165	70	93	42.4242	241	1.14361e-23	Periplasmic protein CpxP OS=Escherichia coli (strain K12) GN=cpxP PE=1 SV=1	P0AE86	CPXP_ECOL6	166	89	571	1	143	165	70	93	42.4242	241	1.14361e-23	Periplasmic protein CpxP OS=Escherichia coli O6:H1 (strain CFT073 / ATCC 700928 / UPEC) GN=cpxP PE=3 SV=1	P77754	SPY_ECOLI	161	86	571	1
GYY|c37581_g1	205	Q75L11	H2A6_ORYSJ	156	2	205	23	90	68	67	68	98.5294	231	3.80525e-24	Probable histone H2A.6 OS=Oryza sativa subsp. japonica GN=Os05g0113900 PE=2 SV=2	A2XZN0	H2A6_ORYSI	156	2	205	23	90	68	67	68	98.5294	231	3.80525e-24	Probable histone H2A.6 OS=Oryza sativa subsp. indica GN=OsI_017523 PE=3 SV=2	Q9LZ46	H2A4_ARATH	153	2	205	22	89	68	66	68	97.0588	229	9.17974e-24	Probable histone H2A.4 OS=Arabidopsis thaliana GN=At5g02560 PE=1 SV=1	Q9M531	H2A_EUPES	153	2	205	21
GYY|c20890_g1	3149	P42698	DR111_ARATH	387	251	814	211	373	194	66	92	34.0206	246	1.07791e-20	DNA-damage-repair/toleration protein DRT111, chloroplastic OS=Arabidopsis thaliana GN=DRT111 PE=1 SV=2	Q8JZX4	SPF45_MOUSE	405	239	793	239	401	186	62	94	33.3333	216	7.81076e-17	Splicing factor 45 OS=Mus musculus GN=Rbm17 PE=1 SV=1	Q96I25	SPF45_HUMAN	401	239	793	239	397	185	57	90	30.8108	215	1.00261e-16	Splicing factor 45 OS=Homo sapiens GN=RBM17 PE=1 SV=1	Q8L716	U2A2B_ARATH	589	236	535	484
GYY|c39436_g1	284	Q54SV3	ALN1_DICDI	649	5	202	584	648	66	27	42	40.9091	129	2.90805e-08	Probable allantoinase 1 OS=Dictyostelium discoideum GN=allB1 PE=3 SV=1
GYY|c33030_g1	247	F4IHJ0	SFH8_ARATH	633	38	247	382	455	74	35	43	47.2973	133	7.18741e-09	Phosphatidylinositol/phosphatidylcholine transfer protein SFH8 OS=Arabidopsis thaliana GN=SFH8 PE=2 SV=1	F4JVA6	SFH6_ARATH	614	32	241	378	453	76	34	44	44.7368	124	8.19714e-08	Phosphatidylinositol/phosphatidylcholine transfer protein SFH6 OS=Arabidopsis thaliana GN=SFH6 PE=2 SV=1
GYY|c11813_g1	6684	Q92621	NU205_HUMAN	2012	1133	5638	300	1686	1591	394	658	24.7643	739	4.67888e-77	Nuclear pore complex protein Nup205 OS=Homo sapiens GN=NUP205 PE=1 SV=3	G0S4T0	NU192_CHATD	1756	1739	5476	357	1483	1276	282	488	22.1003	338	5.92165e-30	Nucleoporin NUP192 OS=Chaetomium thermophilum (strain DSM 1495 / CBS 144.50 / IMI 039719) GN=NUP192 PE=1 SV=1	P78847	NU186_SCHPO	1647	3566	6454	52	928	995	205	371	20.603	270	5.05312e-22	Nucleoporin nup186 OS=Schizosaccharomyces pombe (strain 972 / ATCC 24843) GN=nup186 PE=2 SV=2
GYY|c31991_g1	242	P40231	CSK2A_SCHPO	332	2	241	80	159	80	62	74	77.5	356	1.18858e-40	Casein kinase II subunit alpha OS=Schizosaccharomyces pombe (strain 972 / ATCC 24843) GN=cka1 PE=2 SV=2	Q8TG13	CSK2A_NEUCR	336	29	241	78	148	71	61	70	85.9155	348	1.43668e-39	Casein kinase II subunit alpha OS=Neurospora crassa (strain ATCC 24698 / 74-OR23-1A / CBS 708.71 / DSM 1257 / FGSC 987) GN=cka PE=2 SV=1	O64816	CSK2P_ARATH	432	29	241	178	248	71	55	63	77.4648	320	4.6577e-35	Casein kinase II subunit alpha, chloroplastic OS=Arabidopsis thaliana GN=At2g23070 PE=2 SV=1	P28523	CSK2A_MAIZE	332	29	241	80
GYY|c26452_g1	254	P23468	PTPRD_HUMAN	1912	1	102	84	117	34	34	34	100	174	4.0301e-14	Receptor-type tyrosine-protein phosphatase delta OS=Homo sapiens GN=PTPRD PE=1 SV=2	Q64487	PTPRD_MOUSE	1912	1	102	84	117	34	34	34	100	174	4.30734e-14	Receptor-type tyrosine-protein phosphatase delta OS=Mus musculus GN=Ptprd PE=1 SV=3	Q64605	PTPRS_RAT	1907	1	102	93	126	34	26	30	76.4706	141	7.76023e-10	Receptor-type tyrosine-protein phosphatase S OS=Rattus norvegicus GN=Ptprs PE=1 SV=2	Q13332	PTPRS_HUMAN	1948	1	102	93
GYY|c40616_g1	201	Q61462	CY24A_MOUSE	192	3	71	20	42	23	22	23	95.6522	116	1.54495e-07	Cytochrome b-245 light chain OS=Mus musculus GN=Cyba PE=1 SV=3	Q62737	CY24A_RAT	192	3	71	20	42	23	22	23	95.6522	115	1.7863e-07	Cytochrome b-245 light chain OS=Rattus norvegicus GN=Cyba PE=2 SV=3	P13498	CY24A_HUMAN	195	3	71	20	42	23	22	23	95.6522	114	2.32108e-07	Cytochrome b-245 light chain OS=Homo sapiens GN=CYBA PE=1 SV=3	O46521	CY24A_BOVIN	191	3	71	20
GYY|c15393_g1	1604	Q9VCR7	CTNS_DROME	397	588	1319	132	365	244	109	150	44.6721	515	1.38495e-57	Cystinosin homolog OS=Drosophila melanogaster GN=CG17119 PE=1 SV=2	Q09500	CTNS_CAEEL	404	585	1334	124	363	253	108	150	42.6877	512	4.43083e-57	Cystinosin homolog OS=Caenorhabditis elegans GN=ctns-1 PE=3 SV=2	Q54WT7	CTNS_DICDI	284	591	1307	12	239	239	103	144	43.0962	494	9.70728e-56	Cystinosin homolog OS=Dictyostelium discoideum GN=ctns PE=3 SV=1	O60931	CTNS_HUMAN	367	591	1322	126
GYY|c26548_g1	259	Q9P727	SUCA_NEUCR	333	1	258	21	106	86	69	76	80.2326	366	5.2695e-42	Probable succinyl-CoA ligase [ADP-forming] subunit alpha, mitochondrial OS=Neurospora crassa (strain ATCC 24698 / 74-OR23-1A / CBS 708.71 / DSM 1257 / FGSC 987) GN=8D4.130 PE=3 SV=1	O13750	SUCA_SCHPO	331	22	258	26	104	79	56	65	70.8861	303	7.01936e-33	Probable succinyl-CoA ligase [ADP-forming] subunit alpha, mitochondrial OS=Schizosaccharomyces pombe (strain 972 / ATCC 24843) GN=SPAC16E8.17c PE=3 SV=1	P53598	SUCA_YEAST	329	1	258	15	100	86	60	68	69.7674	299	2.23546e-32	Succinyl-CoA ligase [ADP-forming] subunit alpha, mitochondrial OS=Saccharomyces cerevisiae (strain ATCC 204508 / S288c) GN=LSC1 PE=1 SV=1	Q94522	SUCA_DROME	328	19	258	22
GYY|c31196_g1	255	Q9LD18	POT4_ARATH	789	3	254	471	554	84	66	77	78.5714	329	3.05673e-35	Potassium transporter 4 OS=Arabidopsis thaliana GN=POT4 PE=1 SV=2	Q5ZC87	HAK3_ORYSJ	808	3	254	485	568	84	67	75	79.7619	321	3.66876e-34	Probable potassium transporter 3 OS=Oryza sativa subsp. japonica GN=HAK3 PE=2 SV=1	Q8H3P9	HAK7_ORYSJ	811	3	254	497	580	84	61	73	72.619	310	1.36977e-32	Potassium transporter 7 OS=Oryza sativa subsp. japonica GN=HAK7 PE=2 SV=3	Q942X8	HAK2_ORYSJ	783	3	254	469
GYY|c21534_g1	1721	P10978	POLX_TOBAC	1328	1	714	296	539	254	67	111	26.378	168	7.36574e-11	Retrovirus-related Pol polyprotein from transposon TNT 1-94 OS=Nicotiana tabacum PE=2 SV=1	P04146	COPIA_DROME	1409	7	753	271	537	277	70	117	25.2708	147	1.99899e-08	Copia protein OS=Drosophila melanogaster GN=GIP PE=1 SV=3
GYY|c32131_g1	307	A9R594	GREA_YERPG	158	3	305	3	103	101	92	96	91.0891	489	3.21e-62	Transcription elongation factor GreA OS=Yersinia pestis bv. Antiqua (strain Angola) GN=greA PE=3 SV=1	Q8ZBB3	GREA_YERPE	158	3	305	3	103	101	92	96	91.0891	489	3.21e-62	Transcription elongation factor GreA OS=Yersinia pestis GN=greA PE=3 SV=1	P64281	GREA_SALTY	158	3	302	4	103	100	86	96	86	462	3.98384e-58	Transcription elongation factor GreA OS=Salmonella typhimurium (strain LT2 / SGSC1412 / ATCC 700720) GN=greA PE=3 SV=1	P64282	GREA_SALTI	158	3	302	4
GYY|c23582_g1	260	P42114	NDUA6_NEUCR	124	1	255	3	87	85	52	65	61.1765	279	2.93163e-31	NADH-ubiquinone oxidoreductase 14.8 kDa subunit OS=Neurospora crassa (strain ATCC 24698 / 74-OR23-1A / CBS 708.71 / DSM 1257 / FGSC 987) GN=nuo14.8 PE=1 SV=3	Q02366	NDUA6_BOVIN	128	1	204	27	94	68	21	39	30.8824	116	1.48996e-07	NADH dehydrogenase [ubiquinone] 1 alpha subcomplex subunit 6 OS=Bos taurus GN=NDUFA6 PE=1 SV=2	Q9CQZ5	NDUA6_MOUSE	131	1	204	30	97	68	23	37	33.8235	112	4.79751e-07	NADH dehydrogenase [ubiquinone] 1 alpha subcomplex subunit 6 OS=Mus musculus GN=Ndufa6 PE=1 SV=1	P56556	NDUA6_HUMAN	154	1	204	53
GYY|c35715_g1	235	P40915	NDUV2_NEUCR	263	3	233	66	142	77	66	72	85.7143	372	7.66245e-44	NADH-ubiquinone oxidoreductase 24 kDa subunit, mitochondrial OS=Neurospora crassa (strain ATCC 24698 / 74-OR23-1A / CBS 708.71 / DSM 1257 / FGSC 987) GN=nuo-24 PE=2 SV=1	P19234	NDUV2_RAT	248	3	233	57	133	77	49	63	63.6364	277	7.30458e-30	NADH dehydrogenase [ubiquinone] flavoprotein 2, mitochondrial OS=Rattus norvegicus GN=Ndufv2 PE=1 SV=2	Q0MQI9	NDUV2_PANTR	249	3	233	58	134	77	49	63	63.6364	276	1.05172e-29	NADH dehydrogenase [ubiquinone] flavoprotein 2, mitochondrial OS=Pan troglodytes GN=NDUFV2 PE=2 SV=1	P04394	NDUV2_BOVIN	249	3	233	58
GYY|c35312_g2	290	P36992	AMBP_PLEPL	355	1	189	228	289	63	34	44	53.9683	184	4.62196e-16	Protein AMBP (Fragment) OS=Pleuronectes platessa PE=2 SV=1	P04366	AMBP_PIG	337	10	192	206	266	61	29	37	47.541	154	8.15328e-12	Protein AMBP (Fragment) OS=Sus scrofa GN=AMBP PE=1 SV=2	Q9WU03	SPIT2_MOUSE	252	10	201	26	88	64	28	41	43.75	150	1.04181e-11	Kunitz-type protease inhibitor 2 OS=Mus musculus GN=Spint2 PE=2 SV=1	P02760	AMBP_HUMAN	352	10	171	229
GYY|c8303_g1	686	P09874	PARP1_HUMAN	1014	125	262	537	582	46	45	46	97.8261	234	1.9779e-20	Poly [ADP-ribose] polymerase 1 OS=Homo sapiens GN=PARP1 PE=1 SV=4	P11103	PARP1_MOUSE	1013	125	262	536	581	46	44	46	95.6522	229	8.49095e-20	Poly [ADP-ribose] polymerase 1 OS=Mus musculus GN=Parp1 PE=1 SV=3	Q9R152	PARP1_CRIGR	1013	125	262	536	581	46	44	46	95.6522	229	8.80955e-20	Poly [ADP-ribose] polymerase 1 OS=Cricetulus griseus GN=PARP1 PE=2 SV=3	P18493	PARP1_BOVIN	1016	125	262	539
GYY|c18677_g1	1509	O59748	CTK2_SCHPO	335	65	685	11	206	207	59	104	28.5024	262	1.13185e-23	CTD kinase subunit beta OS=Schizosaccharomyces pombe (strain 972 / ATCC 24843) GN=lsc1 PE=1 SV=2	O74627	CG1C_SCHPO	342	152	685	41	211	179	49	93	27.3743	219	5.24406e-18	Cyclin pch1 OS=Schizosaccharomyces pombe (strain 972 / ATCC 24843) GN=pch1 PE=1 SV=1	Q6Z7H3	CCT12_ORYSJ	630	29	685	1	214	220	63	99	28.6364	209	3.23e-16	Cyclin-T1-2 OS=Oryza sativa subsp. japonica GN=CYCT1_2 PE=2 SV=2	O88874	CCNK_MOUSE	554	134	769	41
GYY|c19556_g1	2495	P40517	YRB2_YEAST	327	1572	1829	200	292	93	29	53	31.1828	157	7.80501e-10	Ran-specific GTPase-activating protein 2 OS=Saccharomyces cerevisiae (strain ATCC 204508 / S288c) GN=YRB2 PE=1 SV=1	Q09146	HBA1_SCHPO	399	1572	1811	263	344	86	35	53	40.6977	151	6.89366e-09	Brefeldin A resistance protein OS=Schizosaccharomyces pombe (strain 972 / ATCC 24843) GN=hba1 PE=1 SV=1	Q9CT10	RANB3_MOUSE	491	1584	1838	314	402	89	33	47	37.0787	149	1.38093e-08	Ran-binding protein 3 OS=Mus musculus GN=Ranbp3 PE=1 SV=2	Q54KD9	RANG_DICDI	194	1584	1781	59
GYY|c22634_g1	716	P20654	PP1_EMENI	323	416	715	224	323	100	95	97	95	516	5.76312e-62	Serine/threonine-protein phosphatase PP1 OS=Emericella nidulans (strain FGSC A4 / ATCC 38163 / CBS 112.46 / NRRL 194 / M139) GN=bimG PE=2 SV=1	P13681	PP11_SCHPO	327	419	715	224	322	99	87	90	87.8788	464	3.54965e-54	Serine/threonine-protein phosphatase PP1-1 OS=Schizosaccharomyces pombe (strain 972 / ATCC 24843) GN=dis2 PE=1 SV=1	P62142	PP1B_RAT	327	428	715	224	319	96	82	89	85.4167	455	7.59458e-53	Serine/threonine-protein phosphatase PP1-beta catalytic subunit OS=Rattus norvegicus GN=Ppp1cb PE=1 SV=3	P62143	PP1B_RABIT	327	428	715	224
GYY|c10628_g1	207	P48503	QCR8_NEUCR	107	4	129	59	100	42	22	27	52.381	112	2.53097e-07	Cytochrome b-c1 complex subunit 8 OS=Neurospora crassa (strain ATCC 24698 / 74-OR23-1A / CBS 708.71 / DSM 1257 / FGSC 987) GN=qcr-8 PE=1 SV=1
GYY|c32328_g1	304	P33527	MRP1_HUMAN	1531	50	217	1375	1430	56	56	56	100	313	2.03261e-32	Multidrug resistance-associated protein 1 OS=Homo sapiens GN=ABCC1 PE=1 SV=3	Q864R9	MRP1_MACFA	1531	50	217	1375	1430	56	55	55	98.2143	305	2.05551e-31	Multidrug resistance-associated protein 1 OS=Macaca fascicularis GN=ABCC1 PE=2 SV=1	Q8HXQ5	MRP1_BOVIN	1530	50	217	1374	1429	56	54	55	96.4286	300	9.69652e-31	Multidrug resistance-associated protein 1 OS=Bos taurus GN=ABCC1 PE=2 SV=1	Q6UR05	MRP1_CANFA	1531	50	217	1375
GYY|c29996_g1	398	Q4HXT6	PMP3_GIBZE	57	1	87	29	57	29	25	27	86.2069	123	1.52504e-08	Plasma membrane proteolipid 3 OS=Gibberella zeae (strain PH-1 / ATCC MYA-4620 / FGSC 9075 / NRRL 31084) GN=PMP3 PE=3 SV=2	Q871V2	PMP3_NEUCR	57	1	87	29	57	29	22	26	75.8621	115	1.72621e-07	Plasma membrane proteolipid 3 OS=Neurospora crassa (strain ATCC 24698 / 74-OR23-1A / CBS 708.71 / DSM 1257 / FGSC 987) GN=pmp-1 PE=3 SV=1	Q6BVN0	PMP3_DEBHA	57	4	87	30	57	28	20	26	71.4286	108	1.75639e-06	Plasma membrane proteolipid 3 OS=Debaryomyces hansenii (strain ATCC 36239 / CBS 767 / JCM 1990 / NBRC 0083 / IGC 2968) GN=PMP3 PE=3 SV=1	Q4WYA5	PMP3_ASPFU	57	1	87	29
GYY|c29741_g1	239	P0CL04	RHTA_SALTY	295	49	162	84	121	38	30	34	78.9474	152	4.84853e-12	Threonine/homoserine exporter RhtA OS=Salmonella typhimurium (strain LT2 / SGSC1412 / ATCC 700720) GN=rhtA PE=3 SV=1	E1W9W8	RHTA_SALTS	295	49	162	84	121	38	30	34	78.9474	152	4.84853e-12	Threonine/homoserine exporter RhtA OS=Salmonella typhimurium (strain SL1344) GN=rhtA PE=3 SV=1	P0AA67	RHTA_ECOLI	295	49	162	84	121	38	30	34	78.9474	152	4.89863e-12	Threonine/homoserine exporter RhtA OS=Escherichia coli (strain K12) GN=rhtA PE=1 SV=1	P0AA68	RHTA_ECOL6	295	49	162	84
GYY|c7896_g1	1004	P0CT74	RS11B_SCHPO	152	384	869	1	152	163	116	130	71.1656	578	4.25338e-72	40S ribosomal protein S11-B OS=Schizosaccharomyces pombe (strain 972 / ATCC 24843) GN=rps1102 PE=3 SV=1	P0CT73	RS11A_SCHPO	152	384	869	1	152	163	116	130	71.1656	578	4.25338e-72	40S ribosomal protein S11-A OS=Schizosaccharomyces pombe (strain 972 / ATCC 24843) GN=rps1101 PE=2 SV=1	P0CX48	RS11B_YEAST	156	384	869	1	156	163	107	130	65.6442	552	3.7245e-68	40S ribosomal protein S11-B OS=Saccharomyces cerevisiae (strain ATCC 204508 / S288c) GN=RPS11B PE=1 SV=1	P0CX47	RS11A_YEAST	156	384	869	1
GYY|c23542_g1	275	Q14929	ZN169_HUMAN	603	62	199	11	56	46	44	45	95.6522	227	1.70533e-21	Zinc finger protein 169 OS=Homo sapiens GN=ZNF169 PE=1 SV=3	P52736	ZN133_HUMAN	654	68	190	1	41	41	36	38	87.8049	191	1.45505e-16	Zinc finger protein 133 OS=Homo sapiens GN=ZNF133 PE=1 SV=2	Q9Y3M9	ZN337_HUMAN	751	68	199	9	52	44	35	37	79.5455	182	2.90739e-15	Zinc finger protein 337 OS=Homo sapiens GN=ZNF337 PE=1 SV=2	P10072	HKR1_HUMAN	659	71	202	29
GYY|c31027_g1	276	P87153	TCPH_SCHPO	558	1	276	454	545	92	65	77	70.6522	358	1.01592e-39	Probable T-complex protein 1 subunit eta OS=Schizosaccharomyces pombe (strain 972 / ATCC 24843) GN=cct7 PE=1 SV=1	Q2NKZ1	TCPH_BOVIN	543	28	276	449	531	83	53	65	63.8554	295	5.67893e-31	T-complex protein 1 subunit eta OS=Bos taurus GN=CCT7 PE=1 SV=1	P80313	TCPH_MOUSE	544	25	276	449	533	85	53	67	62.3529	286	8.62381e-30	T-complex protein 1 subunit eta OS=Mus musculus GN=Cct7 PE=1 SV=1	Q99832	TCPH_HUMAN	543	46	276	449
GYY|c19079_g1	2115	Q4WQ08	ADMB_ASPFU	785	2	883	246	544	304	129	176	42.4342	538	6.9683e-57	Disintegrin and metalloproteinase domain-containing protein B OS=Neosartorya fumigata (strain ATCC MYA-4609 / Af293 / CBS 101355 / FGSC A1100) GN=ADM-B PE=3 SV=2	D4B1G0	ADMB_ARTBC	799	11	817	260	541	284	127	158	44.7183	482	9.64391e-50	Disintegrin and metalloproteinase domain-containing protein B OS=Arthroderma benhamiae (strain ATCC MYA-4681 / CBS 112371) GN=ADM-B PE=3 SV=2	D4DCV9	ADMB_TRIVH	798	11	817	259	540	284	126	158	44.3662	478	2.6351e-49	Disintegrin and metalloproteinase domain-containing protein B OS=Trichophyton verrucosum (strain HKI 0517) GN=ADM-B PE=3 SV=2	C5FUK3	ADMB_ARTOC	796	23	817	259
GYY|c31537_g1	244	Q05065	MUTB_STRCM	733	14	244	41	117	77	65	71	84.4156	360	1.16365e-39	Methylmalonyl-CoA mutase large subunit OS=Streptomyces cinnamonensis GN=mutB PE=3 SV=1	P27253	SCPA_ECOLI	714	20	244	29	103	75	52	60	69.3333	279	1.31469e-28	Methylmalonyl-CoA mutase OS=Escherichia coli (strain K12) GN=scpA PE=1 SV=2	O86028	MUTB_RHIME	712	14	244	26	102	77	50	60	64.9351	279	1.60687e-28	Methylmalonyl-CoA mutase OS=Rhizobium meliloti (strain 1021) GN=bhbA PE=3 SV=2	P9WJK5	MUTB_MYCTU	750	14	244	50
GYY|c10737_g1	397	O23755	EF2_BETVU	843	109	396	748	843	96	85	88	88.5417	458	2.93507e-52	Elongation factor 2 OS=Beta vulgaris PE=2 SV=1	P28996	EF2_PARKE	845	109	396	750	845	96	71	84	73.9583	403	1.34736e-44	Elongation factor 2 OS=Parachlorella kessleri PE=2 SV=1	O14460	EF2_SCHPO	842	109	396	747	842	96	62	75	64.5833	336	2.53126e-35	Elongation factor 2 OS=Schizosaccharomyces pombe (strain 972 / ATCC 24843) GN=eft201 PE=1 SV=2	P29691	EF2_CAEEL	852	109	396	757
GYY|c30942_g1	265	Q0JG99	PIR7B_ORYSJ	268	9	263	158	248	91	38	52	41.7582	161	2.70949e-13	Esterase PIR7B OS=Oryza sativa subsp. japonica GN=PIR7B PE=2 SV=2	A2WYS7	PIR7B_ORYSI	268	9	263	158	248	91	38	52	41.7582	161	2.70949e-13	Esterase PIR7B OS=Oryza sativa subsp. indica GN=PIR7B PE=3 SV=2	F4IMK2	MES6_ARATH	265	3	263	155	245	91	35	51	38.4615	153	3.00271e-12	Putative methylesterase 6 OS=Arabidopsis thaliana GN=MES6 PE=2 SV=1	O80475	MES8_ARATH	272	3	254	167
GYY|c16231_g1	451	P46405	RS12_PIG	132	36	431	1	132	132	129	130	97.7273	662	6.83901e-88	40S ribosomal protein S12 OS=Sus scrofa GN=RPS12 PE=2 SV=2	P25398	RS12_HUMAN	132	36	431	1	132	132	129	130	97.7273	662	6.83901e-88	40S ribosomal protein S12 OS=Homo sapiens GN=RPS12 PE=1 SV=3	Q76I81	RS12_BOVIN	132	36	431	1	132	132	129	130	97.7273	662	6.83901e-88	40S ribosomal protein S12 OS=Bos taurus GN=RPS12 PE=2 SV=1	P84175	RS12_CHICK	132	36	431	1
GYY|c5164_g1	405	P08283	H1_PEA	265	208	405	57	122	66	50	56	75.7576	198	8.29742e-18	Histone H1 OS=Pisum sativum PE=2 SV=1	P37218	H1_SOLLC	287	217	405	54	116	63	47	54	74.6032	185	6.23578e-16	Histone H1 OS=Solanum lycopersicum PE=3 SV=1	Q9M5W4	H1_EUPES	229	220	405	50	111	62	47	55	75.8065	182	1.0495e-15	Histone H1 OS=Euphorbia esula PE=2 SV=1	P26568	H11_ARATH	274	208	405	57
[truncated: 12,562 more rows]
[truncated: 92 more columns]

## Sheet: G. asiaticum
Query id	Query length	Hit1_id	Hit1_acc	Hit1_length	Hit1_qStart	Hit1_qEnd	Hit1_hStart	Hit1_hEnd	Hit1_alignLength	Hit1_identity	Hit1_positive	Hit1_percentIdentity	Hit1_score	Hit1_eValue	Hit1_description	Hit2_id	Hit2_acc	Hit2_length	Hit2_qStart	Hit2_qEnd	Hit2_hStart	Hit2_hEnd	Hit2_alignLength	Hit2_identity	Hit2_positive	Hit2_percentIdentity	Hit2_score	Hit2_eValue	Hit2_description	Hit3_id	Hit3_acc	Hit3_length	Hit3_qStart	Hit3_qEnd	Hit3_hStart	Hit3_hEnd	Hit3_alignLength	Hit3_identity	Hit3_positive	Hit3_percentIdentity	Hit3_score	Hit3_eValue	Hit3_description	Hit4_id	Hit4_acc	Hit4_length	Hit4_qStart	Hit4_qEnd	Hit4_hStart
[truncated: 12,301 more rows]
[truncated: 92 more columns]
