# Supplementary material for: Comparative transcriptome analysis and identification of candidate effectors in two related rust species (Gymnosporangium yamadae and Gymnosporangium asiaticum)
Source: BMC Genomics. 2017 Aug 23;18:651. doi: 10.1186/s12864-017-4059-x (PMC5567642; doi:10.1186/s12864-017-4059-x)
Supplement: Supplementary file 5 — Unigene functional annotation of G. yamadae and G. asiaticum. This file provides the unigene annotations based on seven databases: Nr, Nt, Pfam, KOG/COG, SwissProt, GO and KEGG. (ZIP 77245 kb) [file 12864_2017_4059_MOESM5_ESM.zip › Additional file 5/CAZymes(G. asiaticum).xlsx]

## Sheet: Sheet1
Query	Subject	E-value	Start	End	Covered fraction	Start	End
GYA|c10251_g1;orf1	GT4	6.5e-49	4	147	0.89375	81	240
GYA|c10624_g1;orf1	GH71	3.8e-38	166	324	0.421333	5	168
GYA|c1139_g1;orf1	AA2	1.2e-32	78	251	0.678431	3	191
GYA|c11606_g1;orf1	GH47	2.5e-83	2	327	0.7287	59	380
GYA|c12169_g1;orf1	GH18	4.5e-18	165	277	0.378378	3	229
GYA|c13220_g1;orf2	GH3	6.9e-24	130	214	0.388889	1	87
GYA|c13708_g1;orf1	CBM18	2.8e-12	6	38	0.842105	19	52
GYA|c13708_g1;orf1	GH19	9.8e-68	5	207	0.874459	59	236
GYA|c14222_g1;orf1	GT4	7.6e-35	51	157	0.6625	12	123
GYA|c14286_g1;orf1	GH47	1.6e-126	3	446	0.993274	12	441
GYA|c14340_g2;orf1	GT90	3.3e-46	22	247	0.9	4	328
GYA|c14656_g2;orf1	GH47	1.8e-38	62	218	0.349776	3	157
GYA|c14882_g1;orf1	CE8	1.9e-66	5	275	0.9375	99	382
GYA|c16185_g1;orf1	CE5	1.3e-34	2	189	0.989418	59	244
GYA|c16211_g1;orf1	GH38	4.8e-39	105	255	0.557621	1	159
GYA|c1671_g1;orf1	CE16	1.9e-10	179	265	0.322097	17	118
GYA|c16855_g1;orf1	GH76	2.9e-57	11	329	0.888268	57	404
GYA|c16938_g1;orf3	GH27	6.4e-08	34	177	0.381333	85	248
GYA|c17122_g1;orf1	GH22	1.9e-38	3	122	0.97541	33	154
GYA|c17380_g1;orf1	GH35	6.7e-122	2	306	0.990228	33	335
GYA|c17507_g1;orf1	PL3	9.1e-15	103	196	0.472081	1	95
GYA|c17674_g1;orf1	GH18	9.6e-32	96	277	0.611486	1	259
GYA|c17901_g1;orf1	PL1	2.2e-41	20	199	0.886139	33	225
GYA|c18221_g2;orf1	GH32	7.2e-19	34	136	0.348123	13	137
GYA|c18227_g1;orf1	GH12	2.1e-09	52	153	0.647436	1	103
GYA|c18490_g1;orf1	GH17	1.3e-33	1	118	0.376206	8	129
GYA|c18583_g1;orf1	CE16	1.6e-10	2	142	0.524345	23	150
GYA|c18718_g1;orf1	GH16	2.2e-11	93	189	0.507937	138	308
GYA|c18800_g1;orf1	GH12	7.7e-08	4	155	0.967949	123	280
GYA|c18905_g1;orf1	CE8	4.2e-53	88	273	0.642361	2	183
GYA|c19248_g1;orf1	GT8	3.5e-53	27	256	0.891051	68	315
GYA|c19384_g1;orf1	CE10	1.9e-32	73	193	0.351906	9	158
GYA|c19390_g1;orf1	CE16	3.1e-13	110	266	0.58427	27	216
GYA|c19390_g2;orf1	CE16	4.4e-10	1	89	0.329588	108	195
GYA|c19497_g1;orf1	GH5	4.6e-31	35	274	0.869091	1	304
GYA|c19531_g1;orf1	GH43	1.6e-13	147	226	0.318548	3	102
GYA|c19653_g1;orf1	GT69	2.6e-70	35	239	0.853556	1	206
GYA|c19906_g1;orf1	PL3	7.9e-32	26	196	0.862944	94	265
GYA|c20020_g1;orf1	GH72	4.9e-97	11	311	0.961538	58	366
GYA|c20113_g1;orf1	AA7	1.5e-75	5	457	0.9869	153	619
GYA|c20148_g1;orf1	GH47	2.5e-109	1	446	0.997758	216	682
GYA|c20188_g1;orf1	GH26	7.4e-14	136	279	0.471947	205	354
GYA|c20261_g1;orf1	GH26	9.5e-14	136	254	0.389439	291	426
GYA|c20263_g1;orf1	GH125	4e-75	60	402	0.850746	21	361
GYA|c20314_g1;orf1	CE8	1.3e-17	178	266	0.305556	16	106
GYA|c20314_g1;orf2	CE8	2.6e-31	58	173	0.399306	16	129
GYA|c20368_g1;orf1	AA6	5.6e-74	1	193	0.984615	16	208
GYA|c20456_g1;orf1	GH5	3e-08	63	245	0.661818	9	386
GYA|c20464_g1;orf1	CE1	1.5e-05	102	174	0.317181	280	346
GYA|c20611_g1;orf1	GH26	2.8e-14	135	252	0.386139	269	393
GYA|c20682_g1;orf1	GH71	2.5e-53	2	229	0.605333	88	321
GYA|c20715_g1;orf1	CE8	3.1e-69	8	264	0.888889	87	350
GYA|c2073_g1;orf1	CE16	2.7e-25	2	262	0.973783	44	300
GYA|c20780_g1;orf1	PL1	3.2e-47	22	200	0.881188	144	332
GYA|c20805_g1;orf1	GH47	3.3e-135	2	446	0.995516	132	602
GYA|c20829_g1;orf1	PL1	1.4e-55	19	201	0.90099	94	295
GYA|c20864_g1;orf1	GH16	7.7e-19	39	176	0.724868	158	319
GYA|c20893_g1;orf1	CE8	3.3e-63	15	267	0.875	62	324
GYA|c20925_g1;orf1	GT1	2e-50	74	377	0.793194	122	473
GYA|c20981_g1;orf1	GH47	8.5e-57	247	445	0.443946	6	217
GYA|c21033_g1;orf1	GT26	5e-05	39	102	0.368421	56	118
GYA|c21132_g1;orf1	PL3	3.2e-27	34	196	0.822335	65	228
GYA|c2116_g1;orf1	GH26	1.9e-14	136	258	0.40264	29	157
GYA|c21193_g1;orf1	CE5	6.4e-22	63	189	0.666667	5	136
GYA|c21253_g1;orf1	GH26	6.7e-23	136	257	0.39934	184	326
GYA|c21260_g1;orf1	GH5	4.9e-12	105	210	0.381818	28	141
GYA|c21282_g1;orf1	GT32	3.8e-09	58	86	0.311111	51	79
GYA|c21311_g1;orf1	CE1	2.1e-08	28	143	0.506608	50	183
GYA|c21415_g1;orf1	CE10	1e-28	72	190	0.346041	137	271
GYA|c21543_g1;orf1	CE16	1.9e-23	1	266	0.992509	94	391
GYA|c21615_g1;orf1	AA2	1.4e-59	18	254	0.92549	144	382
GYA|c21702_g1;orf1	CE1	1.2e-07	20	208	0.828194	33	266
GYA|c21859_g1;orf1	GT23	5.8e-09	137	281	0.45283	119	267
GYA|c22075_g2;orf1	CBM12	9.9e-10	2	34	0.941176	13	45
GYA|c22143_g1;orf1	GH20	1.5e-91	8	336	0.973294	174	511
GYA|c22157_g2;orf1	GT90	4.2e-22	2	248	0.984	196	430
GYA|c22170_g2;orf1	AA9	1.8e-25	3	206	0.922727	23	260
GYA|c22194_g1;orf1	CBM12	1.5e-05	2	34	0.941176	13	45
GYA|c22222_g1;orf1	GH43	1.1e-09	24	218	0.782258	136	359
GYA|c22222_g1;orf1	CBM32	1.1e-08	10	122	0.903226	425	552
GYA|c22239_g1;orf1	GH5	6.6e-22	19	240	0.803636	109	397
GYA|c22275_g1;orf1	CE12	2.7e-09	2	162	0.761905	74	258
GYA|c22318_g1;orf1	GH43	5.5e-44	12	247	0.947581	38	325
GYA|c22335_g1;orf1	CBM63	1.3e-11	4	72	0.871795	155	229
GYA|c22337_g1;orf1	GH12	3.6e-25	2	154	0.974359	176	326
GYA|c22373_g1;orf1	GT49	1.2e-37	55	333	0.824926	267	547
GYA|c22414_g1;orf1	GH5	7.7e-28	15	257	0.88	141	440
GYA|c22528_g1;orf1	GH7	5.7e-173	2	413	0.990361	25	457
GYA|c22552_g2;orf1	GT69	9e-36	1	154	0.640167	149	298
GYA|c22552_g3;orf1	GT69	1.7e-23	150	238	0.368201	16	119
GYA|c22553_g1;orf1	GH18	2.3e-52	2	278	0.932432	40	409
GYA|c22566_g2;orf2	CE10	7.1e-21	126	234	0.316716	30	161
GYA|c22574_g1;orf1	CE10	8.8e-26	85	228	0.419355	175	343
GYA|c22585_g1;orf1	GT43	7.4e-22	11	207	0.924528	318	501
GYA|c22627_g1;orf1	CE16	6.7e-12	1	259	0.966292	90	318
GYA|c22663_g1;orf1	GT10	9.8e-51	62	334	0.783862	135	433
GYA|c22671_g1;orf1	CBM13	0.00013	46	111	0.345745	13	75
GYA|c22730_g1;orf1	GH26	9.3e-13	136	254	0.389439	184	310
GYA|c22823_g1;orf1	CBM21	8.1e-32	3	107	0.971963	303	411
GYA|c22892_g1;orf1	CBM63	4.8e-10	4	64	0.769231	194	256
GYA|c22936_g1;orf1	PL14	1.4e-47	3	163	0.8	176	353
GYA|c23007_g1;orf1	CE10	1.6e-19	82	200	0.346041	2	137
GYA|c23046_g1;orf1	GH5	6.4e-24	28	205	0.643636	348	619
GYA|c23062_g1;orf1	GT71	9.1e-49	1	264	0.996212	148	377
GYA|c23084_g3;orf1	GH65	4.4e-74	16	370	0.951613	278	624
GYA|c23101_g1;orf1	GH18	1.5e-62	4	292	0.972973	79	461
GYA|c23164_g1;orf1	GH18	8.4e-79	6	283	0.935811	129	478
GYA|c23170_g1;orf1	CE4	4.1e-25	9	123	0.876923	102	220
GYA|c23223_g1;orf1	AA1	1.7e-72	400	732	0.352068	146	528
GYA|c23314_g1;orf1	CE10	1.5e-36	36	189	0.44868	112	285
GYA|c23383_g1;orf1	GT20	8.1e-156	71	473	0.846316	312	714
GYA|c23421_g1;orf1	GT23	1.1e-06	11	230	0.688679	296	533
GYA|c23473_g1;orf1	GT32	1.9e-18	2	86	0.933333	183	265
GYA|c23568_g1;orf1	GH18	2.9e-56	7	282	0.929054	222	640
GYA|c23579_g1;orf1	CE10	7.6e-49	93	328	0.68915	327	575
GYA|c23605_g1;orf1	CE4	3.4e-26	14	122	0.830769	243	352
GYA|c23680_g1;orf2	CE14	2.1e-09	1	70	0.556452	77	138
GYA|c2369_g1;orf1	GH17	3.7e-45	189	311	0.392283	1	128
GYA|c23707_g1;orf1	CE10	5.6e-44	52	322	0.791789	46	321
GYA|c23723_g1;orf1	GT32	3.4e-10	52	87	0.388889	280	315
GYA|c23738_g1;orf1	GH16	3.5e-13	4	115	0.587302	582	730
GYA|c23738_g1;orf1	GH16	8e-11	92	189	0.513228	775	943
GYA|c23764_g2;orf3	GH47	2.3e-53	52	306	0.569507	1	272
GYA|c23777_g1;orf1	GH16	4.4e-15	18	176	0.835979	132	377
GYA|c23782_g1;orf1	GH27	1.9e-13	33	225	0.512	46	238
GYA|c23835_g2;orf1	PL15	3.3e-06	44	123	0.589552	450	538
GYA|c23845_g1;orf1	CE4	1.7e-24	7	124	0.9	190	308
GYA|c23902_g1;orf1	GH47	3.1e-148	1	445	0.995516	275	748
GYA|c23965_g1;orf1	GH16	9.3e-21	12	189	0.936508	151	437
GYA|c23978_g1;orf1	GH10	3.5e-86	11	302	0.960396	35	343
GYA|c23979_g1;orf1	GH18	4.9e-49	2	278	0.932432	44	413
GYA|c23993_g1;orf1	AA7	5.4e-69	4	217	0.465066	115	336
GYA|c24008_g1;orf1	GT8	1.1e-49	26	254	0.88716	114	351
GYA|c24086_g1;orf1	GT66	3.3e-182	7	599	0.854257	82	795
GYA|c24105_g1;orf1	GT4	5.9e-31	11	149	0.8625	222	361
GYA|c24175_g1;orf1	GH15	9.1e-21	226	359	0.368421	3	187
GYA|c24175_g1;orf1	CBM20	8.8e-22	2	88	0.955556	225	312
GYA|c24175_g1;orf2	GH15	2.2e-35	16	238	0.614958	20	242
GYA|c24208_g2;orf1	GT2	6e-14	79	162	0.494048	44	128
GYA|c24241_g1;orf1	GH3	8.5e-60	7	216	0.967593	44	257
GYA|c24274_g1;orf1	GH76	8.7e-57	13	329	0.882682	69	414
GYA|c24319_g1;orf1	GH23	2.5e-11	16	118	0.755556	244	353
GYA|c24324_g1;orf1	AA1	1.3e-66	433	724	0.30859	65	397
GYA|c24355_g1;orf1	CE5	5.4e-08	2	78	0.402116	66	135
GYA|c24355_g1;orf2	CE5	4.5e-13	113	189	0.402116	91	183
GYA|c24397_g1;orf1	CE10	9.1e-34	52	187	0.395894	91	244
GYA|c24432_g1;orf1	GT48	0	1	726	0.981055	726	1504
GYA|c24435_g1;orf1	CBM50	3.2e-06	1	40	0.975	227	270
GYA|c24528_g1;orf1	CE4	3.4e-22	7	118	0.853846	194	306
GYA|c24554_g1;orf1	GH5	1.1e-25	27	258	0.84	303	605
GYA|c24597_g1;orf1	GT57	8.1e-143	3	407	0.839917	65	480
GYA|c24608_g2;orf1	PL1	1.4e-45	20	200	0.891089	122	312
GYA|c24618_g1;orf1	GT90	4.4e-53	4	248	0.976	411	709
GYA|c24654_g1;orf1	GH32	2.1e-50	4	283	0.952218	140	510
GYA|c24665_g1;orf1	GT31	5e-05	3	73	0.364583	315	383
GYA|c24665_g1;orf1	GT31	3.6e-11	78	185	0.557292	434	520
GYA|c24704_g1;orf1	GT90	4e-66	22	248	0.904	370	622
GYA|c24715_g1;orf1	GH5	9.6e-29	36	239	0.738182	167	658
GYA|c24727_g1;orf1	CE4	2.8e-18	58	126	0.523077	28	97
GYA|c24776_g1;orf1	GH131	7.1e-36	4	247	0.952941	87	352
GYA|c24800_g1;orf2	GH109	1e-12	2	122	0.952381	10	134
GYA|c24807_g1;orf1	GH16	1.5e-16	18	187	0.89418	202	498
GYA|c24835_g1;orf2	CE1	5.4e-10	58	175	0.515419	28	161
GYA|c24865_g1;orf1	GH16	4.6e-19	4	189	0.978836	261	606
GYA|c24895_g1;orf1	GH7	6.5e-134	6	414	0.983133	119	531
GYA|c24928_g1;orf1	GH10	7.7e-84	8	301	0.966997	107	407
GYA|c24930_g1;orf1	CE16	1.3e-20	28	266	0.891386	122	404
GYA|c24938_g1;orf2	GH38	6.7e-80	3	256	0.94052	292	554
GYA|c24952_g1;orf1	CE10	1.3e-07	151	294	0.419355	186	317
GYA|c24999_g1;orf1	GH37	6.3e-123	87	489	0.818737	159	595
GYA|c25010_g1;orf2	AA4	1.1e-19	13	236	0.427203	74	312
GYA|c25059_g1;orf1	GH31	1.2e-113	81	427	0.810304	10	490
GYA|c25079_g1;orf2	GT25	8.8e-19	2	122	0.662983	126	339
GYA|c25112_g1;orf1	CE4	5.9e-11	8	128	0.923077	126	249
GYA|c25147_g1;orf2	GT39	1.1e-67	4	223	0.982063	114	353
GYA|c25163_g1;orf1	CE4	1.2e-23	8	123	0.884615	105	224
GYA|c25177_g1;orf2	GH5	5.7e-21	53	247	0.705455	125	403
GYA|c25193_g1;orf1	CE4	6.6e-26	13	125	0.861538	202	315
GYA|c25285_g1;orf1	GH18	8.3e-62	5	287	0.952703	31	409
GYA|c25294_g2;orf1	GT32	6.2e-23	6	87	0.9	216	292
GYA|c25316_g1;orf1	GH5	3.1e-18	2	124	0.443636	76	314
GYA|c25316_g1;orf2	GH5	3.2e-09	128	238	0.4	118	285
GYA|c25328_g1;orf1	GT2	8.6e-06	74	164	0.535714	469	564
GYA|c25329_g1;orf1	GH17	1.5e-28	15	306	0.935691	53	322
GYA|c25342_g1;orf1	GH37	1.1e-139	2	489	0.991853	167	757
GYA|c25358_g1;orf1	GH18	7.3e-49	5	279	0.925676	63	431
GYA|c25374_g1;orf1	GH63	1.3e-33	319	567	0.435088	615	829
GYA|c25425_g1;orf1	CE14	7.2e-09	1	123	0.983871	174	326
GYA|c25483_g1;orf1	CE10	4.6e-32	68	193	0.366569	94	239
GYA|c25489_g1;orf1	GH16	1.3e-14	4	95	0.481481	392	512
GYA|c25489_g1;orf1	GH16	2.5e-11	93	189	0.507937	573	749
GYA|c25511_g1;orf1	GT32	1.6e-08	51	86	0.388889	773	808
GYA|c25519_g1;orf1	GT90	3.3e-55	21	247	0.904	507	790
GYA|c25538_g1;orf1	CE1	1.1e-08	27	143	0.511013	142	299
GYA|c25549_g1;orf1	CE16	1.5e-26	1	266	0.992509	473	761
GYA|c25560_g1;orf1	GT22	6.6e-99	4	389	0.989717	29	453
GYA|c25563_g1;orf2	CE4	8.2e-23	7	119	0.861538	116	229
GYA|c25606_g1;orf1	GT32	1.6e-13	41	89	0.533333	318	367
GYA|c25607_g1;orf1	GH13	6.4e-30	6	289	0.946488	118	530
GYA|c25627_g1;orf1	GT69	1.1e-44	1	217	0.903766	208	429
GYA|c25629_g1;orf1	CE10	2.4e-14	74	257	0.536657	27	218
GYA|c25694_g1;orf1	GH35	3.6e-44	43	303	0.846906	7	298
GYA|c25702_g1;orf1	GH81	9.5e-115	222	620	0.639871	26	470
GYA|c25702_g1;orf2	GH81	6.7e-32	11	221	0.337621	50	331
GYA|c25715_g1;orf1	GT37	6.2e-12	71	296	0.490196	254	480
GYA|c25742_g1;orf1	GT59	2.2e-53	3	185	0.450495	89	277
GYA|c25742_g1;orf2	GT59	1.7e-62	202	404	0.5	13	215
GYA|c25756_g1;orf1	GH5	1.1e-22	20	220	0.727273	72	386
GYA|c25798_g2;orf1	GT50	2.1e-86	1	261	0.992366	169	429
GYA|c25832_g1;orf2	GH125	6.1e-88	112	402	0.721393	3	297
GYA|c25860_g1;orf1	GH5	3.3e-36	12	240	0.829091	53	334
GYA|c25984_g1;orf1	CE1	1.6e-12	14	143	0.568282	355	510
GYA|c26047_g1;orf1	CE10	2.8e-14	94	308	0.627566	555	769
GYA|c26070_g1;orf1	GT31	4.5e-14	1	81	0.416667	346	430
GYA|c26113_g1;orf1	GT49	3.9e-11	71	332	0.774481	530	873
GYA|c26140_g2;orf1	CE4	1.9e-20	10	118	0.830769	176	285
GYA|c26147_g1;orf1	GT22	4.7e-43	67	386	0.820051	24	340
GYA|c26150_g1;orf1	GH47	3.3e-138	2	446	0.995516	128	605
GYA|c26170_g1;orf1	CE14	1.5e-08	1	123	0.983871	135	247
GYA|c26225_g1;orf1	GT32	8.7e-14	8	86	0.866667	204	280
GYA|c26272_g1;orf1	GT43	6.9e-24	10	202	0.90566	191	373
GYA|c26304_g1;orf1	CE1	1.5e-09	7	81	0.325991	39	127
GYA|c26308_g1;orf1	AA2	5.9e-61	4	253	0.976471	168	421
GYA|c26313_g1;orf1	AA7	3.8e-92	7	458	0.984716	60	509
GYA|c26319_g2;orf1	GH43	1.4e-27	19	198	0.721774	141	347
GYA|c26321_g1;orf1	GT2	3.1e-13	82	164	0.488095	706	789
GYA|c26324_g1;orf1	GT25	8e-20	5	170	0.911602	118	281
GYA|c26414_g1;orf1	GT2	1.4e-14	70	164	0.559524	951	1046
GYA|c26423_g1;orf1	CE10	1.9e-10	62	278	0.633431	529	736
GYA|c26448_g1;orf1	GT2	8.8e-32	1	104	0.613095	87	218
GYA|c26486_g1;orf1	GH5	1.8e-18	27	251	0.814545	94	513
GYA|c26530_g1;orf2	CE10	5.2e-31	60	190	0.381232	116	273
GYA|c26581_g1;orf1	GT24	2.8e-124	1	248	0.995968	1324	1571
GYA|c26648_g1;orf1	GT20	6e-191	11	475	0.976842	86	573
GYA|c26668_g1;orf1	GT57	1.5e-104	3	366	0.754678	168	549
GYA|c26682_g1;orf1	GH47	3.8e-53	2	211	0.46861	67	274
GYA|c26709_g1;orf1	GH26	2.1e-22	130	282	0.50165	160	369
GYA|c26779_g1;orf1	GT15	7.4e-87	1	211	0.769231	144	357
GYA|c26780_g1;orf1	GH13	2e-43	22	293	0.906355	51	401
GYA|c26801_g1;orf1	CE1	2e-11	6	211	0.903084	667	890
GYA|c26815_g1;orf1	GT90	4e-41	17	247	0.92	573	902
GYA|c26835_g1;orf1	CE10	1.7e-55	81	313	0.680352	193	533
GYA|c26838_g1;orf1	GT58	1.8e-102	55	364	0.848901	11	320
GYA|c26863_g1;orf1	GT2	1.5e-16	1	58	0.339286	38	98
GYA|c26863_g1;orf2	GT2	2.9e-19	59	167	0.642857	5	111
GYA|c26902_g1;orf1	GT90	6.9e-66	15	248	0.932	380	651
GYA|c26938_g1;orf2	GH31	1.1e-140	2	427	0.995316	212	663
GYA|c26972_g1;orf1	GT2	2.9e-14	79	163	0.5	1507	1592
GYA|c26975_g1;orf1	GH15	1.3e-76	16	358	0.947368	72	459
GYA|c26992_g1;orf1	GT18	1.4e-14	351	565	0.311953	242	465
GYA|c27005_g1;orf1	GT39	2e-34	106	223	0.524664	60	179
GYA|c27005_g1;orf2	GT39	6.8e-30	2	105	0.461883	106	224
GYA|c27053_g2;orf1	GH20	2.5e-51	7	172	0.489614	155	323
GYA|c27053_g2;orf2	GH20	1.1e-34	172	336	0.486647	12	182
GYA|c27055_g1;orf1	GT90	1e-53	16	248	0.928	529	866
GYA|c27073_g1;orf1	GT3	1.1e-302	1	635	0.99529	34	668
GYA|c27076_g3;orf1	GT1	7.5e-48	11	379	0.963351	691	1112
GYA|c27101_g1;orf1	GH3	4.8e-57	4	216	0.981481	137	349
GYA|c27102_g1;orf1	GH79	8.5e-48	20	383	0.797802	16	361
GYA|c27113_g1;orf1	AA5	4.3e-142	547	1072	0.409836	26	617
GYA|c27142_g1;orf1	GT22	2.4e-85	2	388	0.992288	87	578
GYA|c27145_g1;orf1	AA3	1.5e-16	144	357	0.34466	39	479
GYA|c27176_g1;orf1	GT4	1.2e-33	7	159	0.95	51	236
GYA|c27204_g2;orf1	GT39	9e-64	22	223	0.901345	7	228
GYA|c27223_g1;orf1	GT1	5.7e-54	3	377	0.979058	1034	1478
GYA|c27225_g1;orf1	GT31	6.8e-05	76	158	0.427083	412	480
GYA|c27232_g1;orf1	GH63	1e-16	352	564	0.37193	761	1218
GYA|c27310_g1;orf1	GH2	8.8e-59	53	567	0.683511	78	973
GYA|c27321_g1;orf1	GT76	5.6e-64	123	407	0.697789	48	395
GYA|c27379_g1;orf1	GH133	2e-137	6	371	0.981183	1188	1647
GYA|c27544_g1;orf1	GH85	1.2e-21	14	128	0.361905	70	204
GYA|c27544_g2;orf1	GH85	9.9e-16	162	312	0.47619	1	212
GYA|c27575_g1;orf1	AA5	6.1e-147	551	1074	0.408275	81	675
GYA|c27600_g2;orf1	GH27	7.7e-91	120	374	0.677333	82	324
GYA|c27615_g1;orf1	GH13	1.3e-23	12	290	0.929766	103	510
GYA|c27615_g1;orf1	GT5	2.5e-59	1	461	0.974576	1167	1628
GYA|c27954_g1;orf1	GH1	1e-55	91	224	0.310023	2	151
GYA|c27990_g1;orf1	CBM13	1.7e-11	6	134	0.680851	19	144
GYA|c27998_g1;orf1	CBM43	7.3e-14	8	75	0.807229	2	73
GYA|c28279_g1;orf1	GH19	2.4e-19	6	93	0.376623	40	138
GYA|c28384_g1;orf1	AA2	4e-30	64	158	0.368627	1	100
GYA|c28579_g1;orf1	CBM12	1.6e-10	3	34	0.911765	13	44
GYA|c28660_g1;orf1	GH28	1.2e-36	175	279	0.32	1	113
GYA|c28987_g1;orf1	PL1	6e-30	91	167	0.376238	1	80
GYA|c29090_g1;orf1	AA2	9.7e-24	128	253	0.490196	2	109
GYA|c29123_g1;orf1	GH17	4.9e-17	205	311	0.340836	62	161
GYA|c29438_g1;orf1	CBM18	3.5e-10	6	37	0.815789	30	64
GYA|c29473_g1;orf1	AA2	8.4e-20	110	190	0.313725	3	81
GYA|c29718_g1;orf1	CE5	7.3e-18	50	131	0.428571	4	76
GYA|c30052_g1;orf1	GT51	3e-20	86	154	0.384181	1	73
GYA|c30837_g1;orf1	PL3	1.2e-11	126	196	0.35533	1	75
GYA|c30928_g1;orf1	AA2	1.4e-33	70	160	0.352941	2	96
GYA|c30937_g1;orf1	GH17	6.7e-30	17	117	0.321543	1	96
GYA|c309_g1;orf1	GH16	4.1e-12	106	174	0.359788	7	85
GYA|c31007_g1;orf1	CE10	1e-07	178	289	0.325513	1	112
GYA|c31078_g1;orf1	GT8	2.3e-16	44	145	0.392996	2	93
GYA|c31337_g1;orf1	GT20	4.6e-95	275	473	0.416842	2	200
GYA|c31584_g1;orf1	CBM48	6.7e-09	3	48	0.592105	49	107
GYA|c31999_g1;orf1	PL3	3.2e-33	53	122	0.350254	1	67
GYA|c32099_g1;orf1	GT90	1.9e-28	157	233	0.304	1	82
GYA|c32334_g1;orf1	CBM48	0.00018	16	60	0.578947	7	62
GYA|c32413_g1;orf1	CE10	8.6e-49	66	323	0.753666	41	289
GYA|c32683_g1;orf1	GH16	1.4e-05	77	142	0.343915	4	75
GYA|c32830_g1;orf1	GT2	3.8e-09	91	157	0.392857	1	65
GYA|c32977_g1;orf1	GH16	4.7e-18	64	167	0.544974	2	118
GYA|c3326_g1;orf1	CE8	1.4e-65	110	286	0.611111	4	188
GYA|c333_g1;orf1	GT90	4.1e-32	129	247	0.472	5	143
GYA|c33751_g1;orf1	GH22	1.6e-50	1	122	0.991803	21	148
GYA|c33913_g1;orf1	GH18	1.6e-46	5	279	0.925676	79	445
GYA|c33916_g1;orf1	GT2	0.00046	16	91	0.446429	4	75
GYA|c33950_g1;orf1	GT4	2.2e-40	26	154	0.8	2	146
GYA|c34020_g1;orf1	GH116	1.1e-60	1	154	0.421488	25	176
GYA|c34065_g1;orf1	GT28	8.5e-14	62	122	0.382166	1	58
GYA|c34173_g1;orf1	GH13	1.2e-65	12	293	0.939799	35	397
GYA|c34244_g1;orf1	CBM43	4.8e-11	27	82	0.662651	2	62
GYA|c34389_g1;orf1	CE8	6.6e-43	62	168	0.368056	1	105
GYA|c34414_g1;orf1	GH12	4.2e-07	62	142	0.512821	3	84
GYA|c34446_g1;orf1	AA2	7.4e-17	46	123	0.301961	2	82
GYA|c34448_g1;orf1	CBM50	9.5e-06	1	27	0.65	45	71
GYA|c34602_g1;orf1	AA6	7.4e-34	106	195	0.45641	1	90
GYA|c34714_g1;orf1	GH3	2.5e-25	105	181	0.351852	10	87
GYA|c34764_g1;orf1	CBM23	0.00029	63	120	0.351852	11	70
GYA|c34872_g1;orf1	GH3	1.4e-20	121	198	0.356481	3	79
GYA|c34889_g1;orf1	GT69	6.1e-36	1	148	0.615063	13	156
GYA|c34893_g1;orf1	GH12	2.7e-13	73	141	0.435897	6	71
GYA|c35032_g1;orf1	CBM32	1.7e-07	35	85	0.403226	21	78
GYA|c35077_g1;orf1	GH3	7.3e-30	126	215	0.412037	2	99
GYA|c3516_g1;orf1	PL3	7.7e-14	27	122	0.482234	56	151
GYA|c35685_g1;orf1	CBM21	5e-32	3	106	0.962617	19	136
GYA|c36700_g1;orf1	CE5	9e-32	1	189	0.994709	67	253
GYA|c36712_g1;orf1	CE1	6.6e-17	7	143	0.599119	2	180
GYA|c36838_g1;orf1	GH132	2.8e-129	12	303	0.960396	51	339
GYA|c36881_g1;orf1	AA2	1.2e-47	38	253	0.843137	2	216
GYA|c37008_g1;orf1	GH35	1e-87	1	231	0.749186	79	307
GYA|c37115_g1;orf1	CE13	1.4e-56	106	246	0.394366	1	140
GYA|c37311_g1;orf1	GT64	7.6e-20	160	235	0.302419	2	74
GYA|c37543_g1;orf1	GT4	1.1e-20	31	111	0.5	2	99
GYA|c37884_g1;orf1	CBM32	2.2e-08	10	73	0.508065	33	104
GYA|c38318_g1;orf1	GH9	4.5e-23	168	299	0.313397	1	143
GYA|c38650_g1;orf1	CBM45	2.9e-13	1	56	0.679012	28	77
GYA|c39231_g1;orf1	CBM18	3e-15	1	38	0.973684	24	61
GYA|c39357_g1;orf1	GH19	6.7e-28	125	231	0.458874	1	90
GYA|c39621_g1;orf1	GT4	1.9e-10	34	110	0.475	3	75
GYA|c39808_g1;orf1	GH12	3.3e-10	3	59	0.358974	59	118
GYA|c39813_g1;orf1	CE4	4.5e-27	3	123	0.923077	53	177
GYA|c40152_g1;orf1	CBM21	3.7e-12	61	107	0.429907	4	58
GYA|c40729_g1;orf1	GH19	1.7e-23	142	231	0.385281	1	70
GYA|c40826_g1;orf1	GT24	4.7e-41	70	154	0.33871	1	85
GYA|c40845_g1;orf1	GH19	7.9e-52	73	189	0.502165	1	112
GYA|c40871_g1;orf1	GT2	1.4e-19	53	117	0.380952	8	74
GYA|c40892_g1;orf1	GH75	4.8e-18	8	96	0.4	5	101
GYA|c40910_g1;orf1	PL3	9.9e-17	8	71	0.319797	20	81
GYA|c40912_g1;orf1	GH5	6.5e-12	54	145	0.330909	2	129
GYA|c40998_g1;orf1	CBM18	1.6e-09	1	34	0.868421	25	59
GYA|c41118_g1;orf1	GT32	1.6e-24	8	87	0.877778	2	76
GYA|c41570_g1;orf1	GH3	8.2e-38	13	118	0.486111	4	130
GYA|c41573_g1;orf1	CE4	6e-06	85	125	0.307692	2	43
GYA|c41983_g1;orf1	GH19	9.4e-34	128	201	0.316017	2	77
GYA|c42028_g1;orf1	CBM12	4.2e-08	2	34	0.941176	6	38
GYA|c42245_g1;orf1	AA2	5.4e-17	152	253	0.396078	1	85
GYA|c43142_g1;orf1	CBM35	2.8e-06	33	122	0.723577	12	108
GYA|c43168_g1;orf1	GH17	7.4e-26	27	311	0.913183	11	260
GYA|c43260_g1;orf1	GH17	3e-56	168	302	0.430868	1	137
GYA|c43494_g1;orf1	GH19	8.4e-34	127	231	0.450216	1	112
GYA|c43735_g1;orf1	CE1	2.1e-25	101	219	0.519824	4	136
GYA|c437_g1;orf1	GH14	6.3e-112	118	411	0.711165	2	299
GYA|c44180_g1;orf1	GT32	1.9e-16	2	69	0.744444	25	87
GYA|c44229_g1;orf1	GT32	8.5e-08	2	51	0.544444	54	98
GYA|c44338_g1;orf1	CE4	3.9e-21	10	88	0.6	3	87
GYA|c4433_g1;orf1	GH19	9.8e-29	13	101	0.380952	2	84
GYA|c44608_g1;orf1	GH132	6.1e-59	181	303	0.40264	2	122
GYA|c44923_g1;orf1	AA6	5.1e-24	21	86	0.333333	1	68
GYA|c5070_g2;orf1	AA2	6e-24	103	253	0.588235	2	155
GYA|c5497_g1;orf1	GH28	3.9e-68	62	253	0.587692	5	219
GYA|c5640_g1;orf1	PL1	6e-44	21	201	0.891089	53	246
GYA|c6042_g1;orf1	GT4	2.4e-09	22	93	0.44375	2	69
GYA|c6178_g1;orf1	GH18	1.3e-19	172	277	0.35473	10	166
GYA|c6422_g1;orf1	GT4	4.5e-09	90	149	0.36875	3	64
GYA|c6716_g1;orf1	GH17	9.9e-32	45	139	0.302251	2	97
GYA|c7198_g1;orf1	CE4	2e-07	36	117	0.623077	21	98
GYA|c7502_g1;orf1	CBM18	3.3e-07	7	38	0.815789	53	85
GYA|c7686_g1;orf1	CE5	2.9e-08	2	83	0.428571	56	130
GYA|c7686_g2;orf1	CE5	1.9e-23	78	189	0.587302	1	117
GYA|c7806_g1;orf1	GH16	4.4e-22	36	185	0.78836	52	214
GYA|c7973_g1;orf1	AA2	1.4e-61	15	253	0.933333	47	267
GYA|c8513_g1;orf1	GH5	1.2e-27	10	174	0.596364	4	210
GYA|c8741_g1;orf1	GH16	4.3e-20	12	148	0.719577	149	338
GYA|c9471_g1;orf1	CE5	1.7e-34	2	189	0.989418	90	276
GYA|c9561_g1;orf1	GH43	1.7e-12	90	219	0.520161	14	151
GYA|c9587_g1;orf1	GT90	5.4e-60	9	249	0.96	315	576
Showing 1 to 390 of 390 entries
FirstPreviousNextLast
dbCAN domain architecture
Copyright 2011 © CSBL, UGA. All rights reserved. Designed by Xizeng Mao. Database maintained by Yanbin Yin @ NIU.

## Sheet: AA
Query	Subject	E-value	Start	End	Covered fraction	Start	End
GYA|c1139_g1;orf1	AA2	1.2e-32	78	251	0.678431	3	191
GYA|c20113_g1;orf1	AA7	1.5e-75	5	457	0.9869	153	619
GYA|c20368_g1;orf1	AA6	5.6e-74	1	193	0.984615	16	208
GYA|c21615_g1;orf1	AA2	1.4e-59	18	254	0.92549	144	382
GYA|c22170_g2;orf1	AA9	1.8e-25	3	206	0.922727	23	260
GYA|c23223_g1;orf1	AA1	1.7e-72	400	732	0.352068	146	528
GYA|c23993_g1;orf1	AA7	5.4e-69	4	217	0.465066	115	336
GYA|c24324_g1;orf1	AA1	1.3e-66	433	724	0.30859	65	397
GYA|c25010_g1;orf2	AA4	1.1e-19	13	236	0.427203	74	312
GYA|c26308_g1;orf1	AA2	5.9e-61	4	253	0.976471	168	421
GYA|c26313_g1;orf1	AA7	3.8e-92	7	458	0.984716	60	509
GYA|c27113_g1;orf1	AA5	4.3e-142	547	1072	0.409836	26	617
GYA|c27145_g1;orf1	AA3	1.5e-16	144	357	0.34466	39	479
GYA|c27575_g1;orf1	AA5	6.1e-147	551	1074	0.408275	81	675
GYA|c28384_g1;orf1	AA2	4e-30	64	158	0.368627	1	100
GYA|c29090_g1;orf1	AA2	9.7e-24	128	253	0.490196	2	109
GYA|c29473_g1;orf1	AA2	8.4e-20	110	190	0.313725	3	81
GYA|c30928_g1;orf1	AA2	1.4e-33	70	160	0.352941	2	96
GYA|c34446_g1;orf1	AA2	7.4e-17	46	123	0.301961	2	82
GYA|c34602_g1;orf1	AA6	7.4e-34	106	195	0.45641	1	90
GYA|c36881_g1;orf1	AA2	1.2e-47	38	253	0.843137	2	216
GYA|c42245_g1;orf1	AA2	5.4e-17	152	253	0.396078	1	85
GYA|c44923_g1;orf1	AA6	5.1e-24	21	86	0.333333	1	68
GYA|c5070_g2;orf1	AA2	6e-24	103	253	0.588235	2	155
GYA|c7973_g1;orf1	AA2	1.4e-61	15	253	0.933333	47	267

## Sheet: CBM
Query	Subject	E-value	Start	End	Covered fraction	Start	End
GYA|c13708_g1;orf1	CBM18	2.8e-12	6	38	0.842105	19	52
GYA|c22075_g2;orf1	CBM12	9.9e-10	2	34	0.941176	13	45
GYA|c22194_g1;orf1	CBM12	1.5e-05	2	34	0.941176	13	45
GYA|c22222_g1;orf1	CBM32	1.1e-08	10	122	0.903226	425	552
GYA|c22335_g1;orf1	CBM63	1.3e-11	4	72	0.871795	155	229
GYA|c22671_g1;orf1	CBM13	0.00013	46	111	0.345745	13	75
GYA|c22823_g1;orf1	CBM21	8.1e-32	3	107	0.971963	303	411
GYA|c22892_g1;orf1	CBM63	4.8e-10	4	64	0.769231	194	256
GYA|c24175_g1;orf1	CBM20	8.8e-22	2	88	0.955556	225	312
GYA|c24435_g1;orf1	CBM50	3.2e-06	1	40	0.975	227	270
GYA|c27990_g1;orf1	CBM13	1.7e-11	6	134	0.680851	19	144
GYA|c27998_g1;orf1	CBM43	7.3e-14	8	75	0.807229	2	73
GYA|c28579_g1;orf1	CBM12	1.6e-10	3	34	0.911765	13	44
GYA|c29438_g1;orf1	CBM18	3.5e-10	6	37	0.815789	30	64
GYA|c31584_g1;orf1	CBM48	6.7e-09	3	48	0.592105	49	107
GYA|c32334_g1;orf1	CBM48	0.00018	16	60	0.578947	7	62
GYA|c34244_g1;orf1	CBM43	4.8e-11	27	82	0.662651	2	62
GYA|c34448_g1;orf1	CBM50	9.5e-06	1	27	0.65	45	71
GYA|c34764_g1;orf1	CBM23	0.00029	63	120	0.351852	11	70
GYA|c35032_g1;orf1	CBM32	1.7e-07	35	85	0.403226	21	78
GYA|c35685_g1;orf1	CBM21	5e-32	3	106	0.962617	19	136
GYA|c37884_g1;orf1	CBM32	2.2e-08	10	73	0.508065	33	104
GYA|c38650_g1;orf1	CBM45	2.9e-13	1	56	0.679012	28	77
GYA|c39231_g1;orf1	CBM18	3e-15	1	38	0.973684	24	61
GYA|c40152_g1;orf1	CBM21	3.7e-12	61	107	0.429907	4	58
GYA|c40998_g1;orf1	CBM18	1.6e-09	1	34	0.868421	25	59
GYA|c42028_g1;orf1	CBM12	4.2e-08	2	34	0.941176	6	38
GYA|c43142_g1;orf1	CBM35	2.8e-06	33	122	0.723577	12	108
GYA|c7502_g1;orf1	CBM18	3.3e-07	7	38	0.815789	53	85

## Sheet: CE
Query	Subject	E-value	Start	End	Covered fraction	Start	End
GYA|c14882_g1;orf1	CE8	1.9e-66	5	275	0.9375	99	382
GYA|c16185_g1;orf1	CE5	1.3e-34	2	189	0.989418	59	244
GYA|c1671_g1;orf1	CE16	1.9e-10	179	265	0.322097	17	118
GYA|c18583_g1;orf1	CE16	1.6e-10	2	142	0.524345	23	150
GYA|c18905_g1;orf1	CE8	4.2e-53	88	273	0.642361	2	183
GYA|c19384_g1;orf1	CE10	1.9e-32	73	193	0.351906	9	158
GYA|c19390_g1;orf1	CE16	3.1e-13	110	266	0.58427	27	216
GYA|c19390_g2;orf1	CE16	4.4e-10	1	89	0.329588	108	195
GYA|c20314_g1;orf1	CE8	1.3e-17	178	266	0.305556	16	106
GYA|c20314_g1;orf2	CE8	2.6e-31	58	173	0.399306	16	129
GYA|c20464_g1;orf1	CE1	1.5e-05	102	174	0.317181	280	346
GYA|c20715_g1;orf1	CE8	3.1e-69	8	264	0.888889	87	350
GYA|c2073_g1;orf1	CE16	2.7e-25	2	262	0.973783	44	300
GYA|c20893_g1;orf1	CE8	3.3e-63	15	267	0.875	62	324
GYA|c21193_g1;orf1	CE5	6.4e-22	63	189	0.666667	5	136
GYA|c21311_g1;orf1	CE1	2.1e-08	28	143	0.506608	50	183
GYA|c21415_g1;orf1	CE10	1e-28	72	190	0.346041	137	271
GYA|c21543_g1;orf1	CE16	1.9e-23	1	266	0.992509	94	391
GYA|c21702_g1;orf1	CE1	1.2e-07	20	208	0.828194	33	266
GYA|c22275_g1;orf1	CE12	2.7e-09	2	162	0.761905	74	258
GYA|c22566_g2;orf2	CE10	7.1e-21	126	234	0.316716	30	161
GYA|c22574_g1;orf1	CE10	8.8e-26	85	228	0.419355	175	343
GYA|c22627_g1;orf1	CE16	6.7e-12	1	259	0.966292	90	318
GYA|c23007_g1;orf1	CE10	1.6e-19	82	200	0.346041	2	137
GYA|c23170_g1;orf1	CE4	4.1e-25	9	123	0.876923	102	220
GYA|c23314_g1;orf1	CE10	1.5e-36	36	189	0.44868	112	285
GYA|c23579_g1;orf1	CE10	7.6e-49	93	328	0.68915	327	575
GYA|c23605_g1;orf1	CE4	3.4e-26	14	122	0.830769	243	352
GYA|c23680_g1;orf2	CE14	2.1e-09	1	70	0.556452	77	138
GYA|c23707_g1;orf1	CE10	5.6e-44	52	322	0.791789	46	321
GYA|c23845_g1;orf1	CE4	1.7e-24	7	124	0.9	190	308
GYA|c24355_g1;orf1	CE5	5.4e-08	2	78	0.402116	66	135
GYA|c24355_g1;orf2	CE5	4.5e-13	113	189	0.402116	91	183
GYA|c24397_g1;orf1	CE10	9.1e-34	52	187	0.395894	91	244
GYA|c24528_g1;orf1	CE4	3.4e-22	7	118	0.853846	194	306
GYA|c24727_g1;orf1	CE4	2.8e-18	58	126	0.523077	28	97
GYA|c24835_g1;orf2	CE1	5.4e-10	58	175	0.515419	28	161
GYA|c24930_g1;orf1	CE16	1.3e-20	28	266	0.891386	122	404
GYA|c24952_g1;orf1	CE10	1.3e-07	151	294	0.419355	186	317
GYA|c25112_g1;orf1	CE4	5.9e-11	8	128	0.923077	126	249
GYA|c25163_g1;orf1	CE4	1.2e-23	8	123	0.884615	105	224
GYA|c25193_g1;orf1	CE4	6.6e-26	13	125	0.861538	202	315
GYA|c25425_g1;orf1	CE14	7.2e-09	1	123	0.983871	174	326
GYA|c25483_g1;orf1	CE10	4.6e-32	68	193	0.366569	94	239
GYA|c25538_g1;orf1	CE1	1.1e-08	27	143	0.511013	142	299
GYA|c25549_g1;orf1	CE16	1.5e-26	1	266	0.992509	473	761
GYA|c25563_g1;orf2	CE4	8.2e-23	7	119	0.861538	116	229
GYA|c25629_g1;orf1	CE10	2.4e-14	74	257	0.536657	27	218
GYA|c25984_g1;orf1	CE1	1.6e-12	14	143	0.568282	355	510
GYA|c26047_g1;orf1	CE10	2.8e-14	94	308	0.627566	555	769
GYA|c26140_g2;orf1	CE4	1.9e-20	10	118	0.830769	176	285
GYA|c26170_g1;orf1	CE14	1.5e-08	1	123	0.983871	135	247
GYA|c26304_g1;orf1	CE1	1.5e-09	7	81	0.325991	39	127
GYA|c26423_g1;orf1	CE10	1.9e-10	62	278	0.633431	529	736
GYA|c26530_g1;orf2	CE10	5.2e-31	60	190	0.381232	116	273
GYA|c26801_g1;orf1	CE1	2e-11	6	211	0.903084	667	890
GYA|c26835_g1;orf1	CE10	1.7e-55	81	313	0.680352	193	533
GYA|c29718_g1;orf1	CE5	7.3e-18	50	131	0.428571	4	76
GYA|c31007_g1;orf1	CE10	1e-07	178	289	0.325513	1	112
GYA|c32413_g1;orf1	CE10	8.6e-49	66	323	0.753666	41	289
GYA|c3326_g1;orf1	CE8	1.4e-65	110	286	0.611111	4	188
GYA|c34389_g1;orf1	CE8	6.6e-43	62	168	0.368056	1	105
GYA|c36700_g1;orf1	CE5	9e-32	1	189	0.994709	67	253
GYA|c36712_g1;orf1	CE1	6.6e-17	7	143	0.599119	2	180
GYA|c37115_g1;orf1	CE13	1.4e-56	106	246	0.394366	1	140
GYA|c39813_g1;orf1	CE4	4.5e-27	3	123	0.923077	53	177
GYA|c41573_g1;orf1	CE4	6e-06	85	125	0.307692	2	43
GYA|c43735_g1;orf1	CE1	2.1e-25	101	219	0.519824	4	136
GYA|c44338_g1;orf1	CE4	3.9e-21	10	88	0.6	3	87
GYA|c7198_g1;orf1	CE4	2e-07	36	117	0.623077	21	98
GYA|c7686_g1;orf1	CE5	2.9e-08	2	83	0.428571	56	130
GYA|c7686_g2;orf1	CE5	1.9e-23	78	189	0.587302	1	117
GYA|c9471_g1;orf1	CE5	1.7e-34	2	189	0.989418	90	276

## Sheet: GH
Query	Subject	E-value	Start	End	Covered fraction	Start	End
GYA|c10624_g1;orf1	GH71	3.8e-38	166	324	0.421333	5	168
GYA|c11606_g1;orf1	GH47	2.5e-83	2	327	0.7287	59	380
GYA|c12169_g1;orf1	GH18	4.5e-18	165	277	0.378378	3	229
GYA|c13220_g1;orf2	GH3	6.9e-24	130	214	0.388889	1	87
GYA|c13708_g1;orf1	GH19	9.8e-68	5	207	0.874459	59	236
GYA|c14286_g1;orf1	GH47	1.6e-126	3	446	0.993274	12	441
GYA|c14656_g2;orf1	GH47	1.8e-38	62	218	0.349776	3	157
GYA|c16211_g1;orf1	GH38	4.8e-39	105	255	0.557621	1	159
GYA|c16855_g1;orf1	GH76	2.9e-57	11	329	0.888268	57	404
GYA|c16938_g1;orf3	GH27	6.4e-08	34	177	0.381333	85	248
GYA|c17122_g1;orf1	GH22	1.9e-38	3	122	0.97541	33	154
GYA|c17380_g1;orf1	GH35	6.7e-122	2	306	0.990228	33	335
GYA|c17674_g1;orf1	GH18	9.6e-32	96	277	0.611486	1	259
GYA|c18221_g2;orf1	GH32	7.2e-19	34	136	0.348123	13	137
GYA|c18227_g1;orf1	GH12	2.1e-09	52	153	0.647436	1	103
GYA|c18490_g1;orf1	GH17	1.3e-33	1	118	0.376206	8	129
GYA|c18718_g1;orf1	GH16	2.2e-11	93	189	0.507937	138	308
GYA|c18800_g1;orf1	GH12	7.7e-08	4	155	0.967949	123	280
GYA|c19497_g1;orf1	GH5	4.6e-31	35	274	0.869091	1	304
GYA|c19531_g1;orf1	GH43	1.6e-13	147	226	0.318548	3	102
GYA|c20020_g1;orf1	GH72	4.9e-97	11	311	0.961538	58	366
GYA|c20148_g1;orf1	GH47	2.5e-109	1	446	0.997758	216	682
GYA|c20188_g1;orf1	GH26	7.4e-14	136	279	0.471947	205	354
GYA|c20261_g1;orf1	GH26	9.5e-14	136	254	0.389439	291	426
GYA|c20263_g1;orf1	GH125	4e-75	60	402	0.850746	21	361
GYA|c20456_g1;orf1	GH5	3e-08	63	245	0.661818	9	386
GYA|c20611_g1;orf1	GH26	2.8e-14	135	252	0.386139	269	393
GYA|c20682_g1;orf1	GH71	2.5e-53	2	229	0.605333	88	321
GYA|c20805_g1;orf1	GH47	3.3e-135	2	446	0.995516	132	602
GYA|c20864_g1;orf1	GH16	7.7e-19	39	176	0.724868	158	319
GYA|c20981_g1;orf1	GH47	8.5e-57	247	445	0.443946	6	217
GYA|c2116_g1;orf1	GH26	1.9e-14	136	258	0.40264	29	157
GYA|c21253_g1;orf1	GH26	6.7e-23	136	257	0.39934	184	326
GYA|c21260_g1;orf1	GH5	4.9e-12	105	210	0.381818	28	141
GYA|c22143_g1;orf1	GH20	1.5e-91	8	336	0.973294	174	511
GYA|c22222_g1;orf1	GH43	1.1e-09	24	218	0.782258	136	359
GYA|c22239_g1;orf1	GH5	6.6e-22	19	240	0.803636	109	397
GYA|c22318_g1;orf1	GH43	5.5e-44	12	247	0.947581	38	325
GYA|c22337_g1;orf1	GH12	3.6e-25	2	154	0.974359	176	326
GYA|c22414_g1;orf1	GH5	7.7e-28	15	257	0.88	141	440
GYA|c22528_g1;orf1	GH7	5.7e-173	2	413	0.990361	25	457
GYA|c22553_g1;orf1	GH18	2.3e-52	2	278	0.932432	40	409
GYA|c22730_g1;orf1	GH26	9.3e-13	136	254	0.389439	184	310
GYA|c23046_g1;orf1	GH5	6.4e-24	28	205	0.643636	348	619
GYA|c23084_g3;orf1	GH65	4.4e-74	16	370	0.951613	278	624
GYA|c23101_g1;orf1	GH18	1.5e-62	4	292	0.972973	79	461
GYA|c23164_g1;orf1	GH18	8.4e-79	6	283	0.935811	129	478
GYA|c23568_g1;orf1	GH18	2.9e-56	7	282	0.929054	222	640
GYA|c2369_g1;orf1	GH17	3.7e-45	189	311	0.392283	1	128
GYA|c23738_g1;orf1	GH16	3.5e-13	4	115	0.587302	582	730
GYA|c23738_g1;orf1	GH16	8e-11	92	189	0.513228	775	943
GYA|c23764_g2;orf3	GH47	2.3e-53	52	306	0.569507	1	272
GYA|c23777_g1;orf1	GH16	4.4e-15	18	176	0.835979	132	377
GYA|c23782_g1;orf1	GH27	1.9e-13	33	225	0.512	46	238
GYA|c23902_g1;orf1	GH47	3.1e-148	1	445	0.995516	275	748
GYA|c23965_g1;orf1	GH16	9.3e-21	12	189	0.936508	151	437
GYA|c23978_g1;orf1	GH10	3.5e-86	11	302	0.960396	35	343
GYA|c23979_g1;orf1	GH18	4.9e-49	2	278	0.932432	44	413
GYA|c24175_g1;orf1	GH15	9.1e-21	226	359	0.368421	3	187
GYA|c24175_g1;orf2	GH15	2.2e-35	16	238	0.614958	20	242
GYA|c24241_g1;orf1	GH3	8.5e-60	7	216	0.967593	44	257
GYA|c24274_g1;orf1	GH76	8.7e-57	13	329	0.882682	69	414
GYA|c24319_g1;orf1	GH23	2.5e-11	16	118	0.755556	244	353
GYA|c24554_g1;orf1	GH5	1.1e-25	27	258	0.84	303	605
GYA|c24654_g1;orf1	GH32	2.1e-50	4	283	0.952218	140	510
GYA|c24715_g1;orf1	GH5	9.6e-29	36	239	0.738182	167	658
GYA|c24776_g1;orf1	GH131	7.1e-36	4	247	0.952941	87	352
GYA|c24800_g1;orf2	GH109	1e-12	2	122	0.952381	10	134
GYA|c24807_g1;orf1	GH16	1.5e-16	18	187	0.89418	202	498
GYA|c24865_g1;orf1	GH16	4.6e-19	4	189	0.978836	261	606
GYA|c24895_g1;orf1	GH7	6.5e-134	6	414	0.983133	119	531
GYA|c24928_g1;orf1	GH10	7.7e-84	8	301	0.966997	107	407
GYA|c24938_g1;orf2	GH38	6.7e-80	3	256	0.94052	292	554
GYA|c24999_g1;orf1	GH37	6.3e-123	87	489	0.818737	159	595
GYA|c25059_g1;orf1	GH31	1.2e-113	81	427	0.810304	10	490
GYA|c25177_g1;orf2	GH5	5.7e-21	53	247	0.705455	125	403
GYA|c25285_g1;orf1	GH18	8.3e-62	5	287	0.952703	31	409
GYA|c25316_g1;orf1	GH5	3.1e-18	2	124	0.443636	76	314
GYA|c25316_g1;orf2	GH5	3.2e-09	128	238	0.4	118	285
GYA|c25329_g1;orf1	GH17	1.5e-28	15	306	0.935691	53	322
GYA|c25342_g1;orf1	GH37	1.1e-139	2	489	0.991853	167	757
GYA|c25358_g1;orf1	GH18	7.3e-49	5	279	0.925676	63	431
GYA|c25374_g1;orf1	GH63	1.3e-33	319	567	0.435088	615	829
GYA|c25489_g1;orf1	GH16	1.3e-14	4	95	0.481481	392	512
GYA|c25489_g1;orf1	GH16	2.5e-11	93	189	0.507937	573	749
GYA|c25607_g1;orf1	GH13	6.4e-30	6	289	0.946488	118	530
GYA|c25694_g1;orf1	GH35	3.6e-44	43	303	0.846906	7	298
GYA|c25702_g1;orf1	GH81	9.5e-115	222	620	0.639871	26	470
GYA|c25702_g1;orf2	GH81	6.7e-32	11	221	0.337621	50	331
GYA|c25756_g1;orf1	GH5	1.1e-22	20	220	0.727273	72	386
GYA|c25832_g1;orf2	GH125	6.1e-88	112	402	0.721393	3	297
GYA|c25860_g1;orf1	GH5	3.3e-36	12	240	0.829091	53	334
GYA|c26150_g1;orf1	GH47	3.3e-138	2	446	0.995516	128	605
GYA|c26319_g2;orf1	GH43	1.4e-27	19	198	0.721774	141	347
GYA|c26486_g1;orf1	GH5	1.8e-18	27	251	0.814545	94	513
GYA|c26682_g1;orf1	GH47	3.8e-53	2	211	0.46861	67	274
GYA|c26709_g1;orf1	GH26	2.1e-22	130	282	0.50165	160	369
GYA|c26780_g1;orf1	GH13	2e-43	22	293	0.906355	51	401
GYA|c26938_g1;orf2	GH31	1.1e-140	2	427	0.995316	212	663
GYA|c26975_g1;orf1	GH15	1.3e-76	16	358	0.947368	72	459
GYA|c27053_g2;orf1	GH20	2.5e-51	7	172	0.489614	155	323
GYA|c27053_g2;orf2	GH20	1.1e-34	172	336	0.486647	12	182
GYA|c27101_g1;orf1	GH3	4.8e-57	4	216	0.981481	137	349
GYA|c27102_g1;orf1	GH79	8.5e-48	20	383	0.797802	16	361
GYA|c27232_g1;orf1	GH63	1e-16	352	564	0.37193	761	1218
GYA|c27310_g1;orf1	GH2	8.8e-59	53	567	0.683511	78	973
GYA|c27379_g1;orf1	GH133	2e-137	6	371	0.981183	1188	1647
GYA|c27544_g1;orf1	GH85	1.2e-21	14	128	0.361905	70	204
GYA|c27544_g2;orf1	GH85	9.9e-16	162	312	0.47619	1	212
GYA|c27600_g2;orf1	GH27	7.7e-91	120	374	0.677333	82	324
GYA|c27615_g1;orf1	GH13	1.3e-23	12	290	0.929766	103	510
GYA|c27954_g1;orf1	GH1	1e-55	91	224	0.310023	2	151
GYA|c28279_g1;orf1	GH19	2.4e-19	6	93	0.376623	40	138
GYA|c28660_g1;orf1	GH28	1.2e-36	175	279	0.32	1	113
GYA|c29123_g1;orf1	GH17	4.9e-17	205	311	0.340836	62	161
GYA|c30937_g1;orf1	GH17	6.7e-30	17	117	0.321543	1	96
GYA|c309_g1;orf1	GH16	4.1e-12	106	174	0.359788	7	85
GYA|c32683_g1;orf1	GH16	1.4e-05	77	142	0.343915	4	75
GYA|c32977_g1;orf1	GH16	4.7e-18	64	167	0.544974	2	118
GYA|c33751_g1;orf1	GH22	1.6e-50	1	122	0.991803	21	148
GYA|c33913_g1;orf1	GH18	1.6e-46	5	279	0.925676	79	445
GYA|c34020_g1;orf1	GH116	1.1e-60	1	154	0.421488	25	176
GYA|c34173_g1;orf1	GH13	1.2e-65	12	293	0.939799	35	397
GYA|c34414_g1;orf1	GH12	4.2e-07	62	142	0.512821	3	84
GYA|c34714_g1;orf1	GH3	2.5e-25	105	181	0.351852	10	87
GYA|c34872_g1;orf1	GH3	1.4e-20	121	198	0.356481	3	79
GYA|c34893_g1;orf1	GH12	2.7e-13	73	141	0.435897	6	71
GYA|c35077_g1;orf1	GH3	7.3e-30	126	215	0.412037	2	99
GYA|c36838_g1;orf1	GH132	2.8e-129	12	303	0.960396	51	339
GYA|c37008_g1;orf1	GH35	1e-87	1	231	0.749186	79	307
GYA|c38318_g1;orf1	GH9	4.5e-23	168	299	0.313397	1	143
GYA|c39357_g1;orf1	GH19	6.7e-28	125	231	0.458874	1	90
GYA|c39808_g1;orf1	GH12	3.3e-10	3	59	0.358974	59	118
GYA|c40729_g1;orf1	GH19	1.7e-23	142	231	0.385281	1	70
GYA|c40845_g1;orf1	GH19	7.9e-52	73	189	0.502165	1	112
GYA|c40892_g1;orf1	GH75	4.8e-18	8	96	0.4	5	101
GYA|c40912_g1;orf1	GH5	6.5e-12	54	145	0.330909	2	129
GYA|c41570_g1;orf1	GH3	8.2e-38	13	118	0.486111	4	130
GYA|c41983_g1;orf1	GH19	9.4e-34	128	201	0.316017	2	77
GYA|c43168_g1;orf1	GH17	7.4e-26	27	311	0.913183	11	260
GYA|c43260_g1;orf1	GH17	3e-56	168	302	0.430868	1	137
GYA|c43494_g1;orf1	GH19	8.4e-34	127	231	0.450216	1	112
GYA|c437_g1;orf1	GH14	6.3e-112	118	411	0.711165	2	299
GYA|c4433_g1;orf1	GH19	9.8e-29	13	101	0.380952	2	84
GYA|c44608_g1;orf1	GH132	6.1e-59	181	303	0.40264	2	122
GYA|c5497_g1;orf1	GH28	3.9e-68	62	253	0.587692	5	219
GYA|c6178_g1;orf1	GH18	1.3e-19	172	277	0.35473	10	166
GYA|c6716_g1;orf1	GH17	9.9e-32	45	139	0.302251	2	97
GYA|c7806_g1;orf1	GH16	4.4e-22	36	185	0.78836	52	214

## Sheet: GT
Query	Subject	E-value	Start	End	Covered fraction	Start	End
GYA|c10251_g1;orf1	GT4	6.5e-49	4	147	0.89375	81	240
GYA|c14222_g1;orf1	GT4	7.6e-35	51	157	0.6625	12	123
GYA|c14340_g2;orf1	GT90	3.3e-46	22	247	0.9	4	328
GYA|c19248_g1;orf1	GT8	3.5e-53	27	256	0.891051	68	315
GYA|c19653_g1;orf1	GT69	2.6e-70	35	239	0.853556	1	206
GYA|c20925_g1;orf1	GT1	2e-50	74	377	0.793194	122	473
GYA|c21033_g1;orf1	GT26	5e-05	39	102	0.368421	56	118
GYA|c21282_g1;orf1	GT32	3.8e-09	58	86	0.311111	51	79
GYA|c21859_g1;orf1	GT23	5.8e-09	137	281	0.45283	119	267
GYA|c22157_g2;orf1	GT90	4.2e-22	2	248	0.984	196	430
GYA|c22373_g1;orf1	GT49	1.2e-37	55	333	0.824926	267	547
GYA|c22552_g2;orf1	GT69	9e-36	1	154	0.640167	149	298
GYA|c22552_g3;orf1	GT69	1.7e-23	150	238	0.368201	16	119
GYA|c22585_g1;orf1	GT43	7.4e-22	11	207	0.924528	318	501
GYA|c22663_g1;orf1	GT10	9.8e-51	62	334	0.783862	135	433
GYA|c23062_g1;orf1	GT71	9.1e-49	1	264	0.996212	148	377
GYA|c23383_g1;orf1	GT20	8.1e-156	71	473	0.846316	312	714
GYA|c23421_g1;orf1	GT23	1.1e-06	11	230	0.688679	296	533
GYA|c23473_g1;orf1	GT32	1.9e-18	2	86	0.933333	183	265
GYA|c23723_g1;orf1	GT32	3.4e-10	52	87	0.388889	280	315
GYA|c24008_g1;orf1	GT8	1.1e-49	26	254	0.88716	114	351
GYA|c24086_g1;orf1	GT66	3.3e-182	7	599	0.854257	82	795
GYA|c24105_g1;orf1	GT4	5.9e-31	11	149	0.8625	222	361
GYA|c24208_g2;orf1	GT2	6e-14	79	162	0.494048	44	128
GYA|c24432_g1;orf1	GT48	0	1	726	0.981055	726	1504
GYA|c24597_g1;orf1	GT57	8.1e-143	3	407	0.839917	65	480
GYA|c24618_g1;orf1	GT90	4.4e-53	4	248	0.976	411	709
GYA|c24665_g1;orf1	GT31	5e-05	3	73	0.364583	315	383
GYA|c24665_g1;orf1	GT31	3.6e-11	78	185	0.557292	434	520
GYA|c24704_g1;orf1	GT90	4e-66	22	248	0.904	370	622
GYA|c25079_g1;orf2	GT25	8.8e-19	2	122	0.662983	126	339
GYA|c25147_g1;orf2	GT39	1.1e-67	4	223	0.982063	114	353
GYA|c25294_g2;orf1	GT32	6.2e-23	6	87	0.9	216	292
GYA|c25328_g1;orf1	GT2	8.6e-06	74	164	0.535714	469	564
GYA|c25511_g1;orf1	GT32	1.6e-08	51	86	0.388889	773	808
GYA|c25519_g1;orf1	GT90	3.3e-55	21	247	0.904	507	790
GYA|c25560_g1;orf1	GT22	6.6e-99	4	389	0.989717	29	453
GYA|c25606_g1;orf1	GT32	1.6e-13	41	89	0.533333	318	367
GYA|c25627_g1;orf1	GT69	1.1e-44	1	217	0.903766	208	429
GYA|c25715_g1;orf1	GT37	6.2e-12	71	296	0.490196	254	480
GYA|c25742_g1;orf1	GT59	2.2e-53	3	185	0.450495	89	277
GYA|c25742_g1;orf2	GT59	1.7e-62	202	404	0.5	13	215
GYA|c25798_g2;orf1	GT50	2.1e-86	1	261	0.992366	169	429
GYA|c26070_g1;orf1	GT31	4.5e-14	1	81	0.416667	346	430
GYA|c26113_g1;orf1	GT49	3.9e-11	71	332	0.774481	530	873
GYA|c26147_g1;orf1	GT22	4.7e-43	67	386	0.820051	24	340
GYA|c26225_g1;orf1	GT32	8.7e-14	8	86	0.866667	204	280
GYA|c26272_g1;orf1	GT43	6.9e-24	10	202	0.90566	191	373
GYA|c26321_g1;orf1	GT2	3.1e-13	82	164	0.488095	706	789
GYA|c26324_g1;orf1	GT25	8e-20	5	170	0.911602	118	281
GYA|c26414_g1;orf1	GT2	1.4e-14	70	164	0.559524	951	1046
GYA|c26448_g1;orf1	GT2	8.8e-32	1	104	0.613095	87	218
GYA|c26581_g1;orf1	GT24	2.8e-124	1	248	0.995968	1324	1571
GYA|c26648_g1;orf1	GT20	6e-191	11	475	0.976842	86	573
GYA|c26668_g1;orf1	GT57	1.5e-104	3	366	0.754678	168	549
GYA|c26779_g1;orf1	GT15	7.4e-87	1	211	0.769231	144	357
GYA|c26815_g1;orf1	GT90	4e-41	17	247	0.92	573	902
GYA|c26838_g1;orf1	GT58	1.8e-102	55	364	0.848901	11	320
GYA|c26863_g1;orf1	GT2	1.5e-16	1	58	0.339286	38	98
GYA|c26863_g1;orf2	GT2	2.9e-19	59	167	0.642857	5	111
GYA|c26902_g1;orf1	GT90	6.9e-66	15	248	0.932	380	651
GYA|c26972_g1;orf1	GT2	2.9e-14	79	163	0.5	1507	1592
GYA|c26992_g1;orf1	GT18	1.4e-14	351	565	0.311953	242	465
GYA|c27005_g1;orf1	GT39	2e-34	106	223	0.524664	60	179
GYA|c27005_g1;orf2	GT39	6.8e-30	2	105	0.461883	106	224
GYA|c27055_g1;orf1	GT90	1e-53	16	248	0.928	529	866
GYA|c27073_g1;orf1	GT3	1.1e-302	1	635	0.99529	34	668
GYA|c27076_g3;orf1	GT1	7.5e-48	11	379	0.963351	691	1112
GYA|c27142_g1;orf1	GT22	2.4e-85	2	388	0.992288	87	578
GYA|c27176_g1;orf1	GT4	1.2e-33	7	159	0.95	51	236
GYA|c27204_g2;orf1	GT39	9e-64	22	223	0.901345	7	228
GYA|c27223_g1;orf1	GT1	5.7e-54	3	377	0.979058	1034	1478
GYA|c27225_g1;orf1	GT31	6.8e-05	76	158	0.427083	412	480
GYA|c27321_g1;orf1	GT76	5.6e-64	123	407	0.697789	48	395
GYA|c27615_g1;orf1	GT5	2.5e-59	1	461	0.974576	1167	1628
GYA|c30052_g1;orf1	GT51	3e-20	86	154	0.384181	1	73
GYA|c31078_g1;orf1	GT8	2.3e-16	44	145	0.392996	2	93
GYA|c31337_g1;orf1	GT20	4.6e-95	275	473	0.416842	2	200
GYA|c32099_g1;orf1	GT90	1.9e-28	157	233	0.304	1	82
GYA|c32830_g1;orf1	GT2	3.8e-09	91	157	0.392857	1	65
GYA|c333_g1;orf1	GT90	4.1e-32	129	247	0.472	5	143
GYA|c33916_g1;orf1	GT2	0.00046	16	91	0.446429	4	75
GYA|c33950_g1;orf1	GT4	2.2e-40	26	154	0.8	2	146
GYA|c34065_g1;orf1	GT28	8.5e-14	62	122	0.382166	1	58
GYA|c34889_g1;orf1	GT69	6.1e-36	1	148	0.615063	13	156
GYA|c37311_g1;orf1	GT64	7.6e-20	160	235	0.302419	2	74
GYA|c37543_g1;orf1	GT4	1.1e-20	31	111	0.5	2	99
GYA|c39621_g1;orf1	GT4	1.9e-10	34	110	0.475	3	75
GYA|c40826_g1;orf1	GT24	4.7e-41	70	154	0.33871	1	85
GYA|c40871_g1;orf1	GT2	1.4e-19	53	117	0.380952	8	74
GYA|c41118_g1;orf1	GT32	1.6e-24	8	87	0.877778	2	76
GYA|c44180_g1;orf1	GT32	1.9e-16	2	69	0.744444	25	87
GYA|c44229_g1;orf1	GT32	8.5e-08	2	51	0.544444	54	98
GYA|c6042_g1;orf1	GT4	2.4e-09	22	93	0.44375	2	69
GYA|c6422_g1;orf1	GT4	4.5e-09	90	149	0.36875	3	64

## Sheet: PL
Query	Subject	E-value	Start	End	Covered fraction	Start	End
GYA|c17507_g1;orf1	PL3	9.1e-15	103	196	0.472081	1	95
GYA|c17901_g1;orf1	PL1	2.2e-41	20	199	0.886139	33	225
GYA|c19906_g1;orf1	PL3	7.9e-32	26	196	0.862944	94	265
GYA|c20780_g1;orf1	PL1	3.2e-47	22	200	0.881188	144	332
GYA|c20829_g1;orf1	PL1	1.4e-55	19	201	0.90099	94	295
GYA|c21132_g1;orf1	PL3	3.2e-27	34	196	0.822335	65	228
GYA|c22936_g1;orf1	PL14	1.4e-47	3	163	0.8	176	353
GYA|c23835_g2;orf1	PL15	3.3e-06	44	123	0.589552	450	538
GYA|c24608_g2;orf1	PL1	1.4e-45	20	200	0.891089	122	312
GYA|c28987_g1;orf1	PL1	6e-30	91	167	0.376238	1	80
GYA|c30837_g1;orf1	PL3	1.2e-11	126	196	0.35533	1	75
GYA|c31999_g1;orf1	PL3	3.2e-33	53	122	0.350254	1	67
GYA|c3516_g1;orf1	PL3	7.7e-14	27	122	0.482234	56	151
GYA|c40910_g1;orf1	PL3	9.9e-17	8	71	0.319797	20	81
GYA|c5640_g1;orf1	PL1	6e-44	21	201	0.891089	53	246
