# Supplementary material for: Comparative transcriptome analysis and identification of candidate effectors in two related rust species (Gymnosporangium yamadae and Gymnosporangium asiaticum)
Source: BMC Genomics. 2017 Aug 23;18:651. doi: 10.1186/s12864-017-4059-x (PMC5567642; doi:10.1186/s12864-017-4059-x)
Supplement: Supplementary file 5 — Unigene functional annotation of G. yamadae and G. asiaticum. This file provides the unigene annotations based on seven databases: Nr, Nt, Pfam, KOG/COG, SwissProt, GO and KEGG. (ZIP 77245 kb) [file 12864_2017_4059_MOESM5_ESM.zip › Additional file 5/CAZymes(G. yamadae).xlsx]

## Sheet: Sheet1
Query	Subject	E-value	Start	End	Covered fraction	Start	End
GYY|c10729_g1;orf1	CBM20	0.00023	25	75	0.555556	32	90
GYY|c11146_g1;orf1	GH5	8.2e-13	111	247	0.494545	3	177
GYY|c11388_g1;orf1	GH18	6.3e-51	2	279	0.935811	71	441
GYY|c11513_g1;orf1	GH16	1.6e-21	12	189	0.936508	134	421
GYY|c1157_g1;orf1	GH12	3.1e-21	2	137	0.865385	1	137
GYY|c11597_g1;orf1	AA7	4.2e-69	4	229	0.491266	46	279
GYY|c11622_g1;orf1	CE8	1.5e-70	3	274	0.940972	44	325
GYY|c11640_g1;orf1	CE8	2.1e-62	29	264	0.815972	8	251
GYY|c11808_g1;orf1	GH31	1.2e-141	1	427	0.997658	261	780
GYY|c11827_g1;orf1	GH16	6.7e-17	37	176	0.73545	167	330
GYY|c11892_g1;orf1	PL1	2.2e-56	25	201	0.871287	3	198
GYY|c11987_g2;orf1	GH7	4.1e-134	68	374	0.737349	1	318
GYY|c12375_g1;orf1	GH5	9.2e-15	31	157	0.458182	112	280
GYY|c12395_g1;orf2	CE16	6.8e-17	62	262	0.749064	4	206
GYY|c12455_g1;orf1	CE16	1.8e-07	2	160	0.59176	94	234
GYY|c12469_g1;orf1	PL1	8e-34	52	200	0.732673	1	162
GYY|c12486_g1;orf1	CBM13	0.00091	52	123	0.37766	37	113
GYY|c12650_g1;orf1	GH125	1.5e-76	88	379	0.723881	2	304
GYY|c12731_g1;orf1	GH43	2.1e-42	12	247	0.947581	48	337
GYY|c12774_g1;orf1	PL1	7.7e-43	22	201	0.886139	155	346
GYY|c13067_g1;orf1	GH26	2.6e-12	136	252	0.382838	254	378
GYY|c13130_g1;orf1	GT1	9.3e-40	209	378	0.442408	2	219
GYY|c13146_g2;orf1	CE10	6.2e-35	75	188	0.331378	29	158
GYY|c13329_g2;orf1	PL3	2.2e-28	40	196	0.791878	72	229
GYY|c13368_g1;orf1	GH22	2e-38	3	122	0.97541	35	156
GYY|c13525_g1;orf1	GH18	6.5e-46	4	279	0.929054	117	484
GYY|c13563_g1;orf1	CBM12	2.1e-06	2	34	0.941176	20	52
GYY|c13570_g1;orf1	AA2	2.5e-64	8	253	0.960784	23	249
GYY|c13699_g1;orf1	GH26	1.5e-13	136	263	0.419142	217	350
GYY|c13752_g1;orf1	CE4	4e-27	9	126	0.9	184	307
GYY|c13899_g1;orf1	GH16	3.6e-13	4	115	0.587302	597	745
GYY|c13899_g1;orf1	GH16	1.6e-10	93	189	0.507937	791	958
GYY|c14022_g1;orf1	CE10	1.2e-31	81	190	0.319648	144	275
GYY|c14132_g1;orf1	GH76	2.1e-24	120	242	0.340782	17	146
GYY|c14266_g2;orf1	GH26	3.6e-15	136	252	0.382838	86	210
GYY|c14384_g1;orf1	GH14	1.5e-72	1	152	0.366505	140	291
GYY|c14441_g1;orf1	GH26	1.3e-14	136	276	0.462046	202	366
GYY|c14463_g1;orf1	GH18	1.4e-36	54	276	0.75	3	305
GYY|c14507_g1;orf1	CE8	2.8e-69	16	266	0.868056	16	271
GYY|c14519_g1;orf1	GT90	1.8e-45	16	247	0.924	576	906
GYY|c14561_g1;orf1	GH47	6.3e-59	103	354	0.56278	2	274
GYY|c14581_g1;orf1	GT32	1.3e-08	51	86	0.388889	708	743
GYY|c14608_g1;orf1	GH16	2.6e-16	18	176	0.835979	85	344
GYY|c14731_g1;orf1	GH128	1.4e-52	26	224	0.883929	4	203
GYY|c14761_g1;orf1	GH79	1.5e-56	6	400	0.865934	80	464
GYY|c14764_g2;orf1	CE16	7.1e-15	145	265	0.449438	5	143
GYY|c14766_g1;orf1	GH2	1.8e-97	26	408	0.507979	78	524
GYY|c1479_g1;orf1	PL1	1.7e-18	20	85	0.321782	10	74
GYY|c14813_g1;orf2	PL14	9.3e-13	98	164	0.33	20	84
GYY|c14813_g2;orf1	PL14	8.4e-34	3	101	0.49	158	260
GYY|c14871_g2;orf1	GH47	1.3e-41	99	328	0.513453	2	230
GYY|c1492_g1;orf1	CE5	8.3e-22	57	189	0.698413	3	140
GYY|c15001_g1;orf2	AA4	3.7e-21	10	194	0.35249	139	345
GYY|c15207_g1;orf1	CE16	1.4e-12	1	263	0.981273	104	336
GYY|c15210_g1;orf1	GT31	2.4e-05	76	160	0.4375	404	474
GYY|c15336_g1;orf1	AA2	5.2e-60	18	254	0.92549	46	284
GYY|c15465_g1;orf1	CE16	1.6e-23	28	266	0.891386	119	401
GYY|c15481_g1;orf1	CE10	2e-30	69	199	0.381232	109	253
GYY|c15499_g1;orf1	CE10	6.6e-45	54	323	0.788856	63	338
GYY|c15527_g1;orf1	GH18	9.3e-34	52	283	0.780405	26	336
GYY|c15543_g1;orf1	GH17	6.8e-28	16	306	0.932476	133	401
GYY|c15683_g1;orf1	AA3	2.1e-86	84	401	0.512945	76	666
GYY|c15691_g1;orf1	GH10	3.8e-42	10	164	0.508251	60	222
GYY|c15710_g1;orf1	GT22	4.2e-54	2	387	0.989717	25	426
GYY|c15767_g1;orf1	GT8	3.5e-53	27	256	0.891051	68	315
GYY|c15813_g2;orf1	CE10	9.6e-21	85	193	0.316716	4	133
GYY|c15813_g3;orf1	CE10	5.8e-19	83	188	0.307918	1	125
GYY|c15818_g1;orf1	GH19	2.9e-93	6	231	0.974026	22	254
GYY|c15820_g1;orf2	GH28	1.5e-17	196	309	0.347692	11	131
GYY|c15852_g1;orf1	GT4	6.8e-31	11	148	0.85625	222	360
GYY|c15892_g1;orf1	GH20	7e-92	8	336	0.973294	259	596
GYY|c15929_g1;orf1	GH47	2e-126	1	445	0.995516	97	528
GYY|c15980_g1;orf1	GT90	1.2e-54	21	247	0.904	492	775
GYY|c16003_g1;orf1	GH76	2e-55	11	329	0.888268	33	380
GYY|c16011_g1;orf1	GT31	3.7e-14	1	75	0.385417	403	481
GYY|c16011_g1;orf1	GT31	4.2e-07	76	182	0.552083	522	601
GYY|c16071_g1;orf1	GH16	3e-10	92	189	0.513228	126	297
GYY|c16114_g1;orf1	GH105	1.8e-27	68	326	0.777108	190	460
GYY|c16161_g1;orf1	GH5	1.6e-27	37	239	0.734545	150	640
GYY|c16199_g1;orf1	AA9	6.7e-22	66	207	0.640909	116	268
GYY|c16249_g1;orf1	CE1	9.4e-12	26	143	0.515419	151	308
GYY|c16279_g1;orf1	GT3	2.8e-303	1	635	0.99529	32	666
GYY|c16391_g1;orf1	CBM12	1.3e-05	2	34	0.941176	6	38
GYY|c16447_g1;orf1	CE8	2.4e-104	2	286	0.986111	21	311
GYY|c16501_g1;orf1	GT69	1.8e-59	1	238	0.991632	149	411
GYY|c16504_g1;orf1	GT32	1.8e-10	52	87	0.388889	288	323
GYY|c16508_g1;orf1	GH5	1.4e-28	16	257	0.876364	140	438
GYY|c16526_g1;orf1	AA7	1e-83	5	458	0.989083	57	507
GYY|c16548_g1;orf1	CE4	3.7e-26	14	122	0.830769	214	323
GYY|c16553_g2;orf1	GT23	6e-09	136	274	0.433962	20	162
GYY|c16596_g1;orf1	AA6	5.6e-73	1	193	0.984615	10	202
GYY|c16635_g1;orf1	GT18	5.4e-12	351	560	0.304665	267	485
GYY|c16647_g1;orf1	CBM21	3.2e-32	2	107	0.981308	334	441
GYY|c16649_g1;orf2	CE4	2.4e-19	8	118	0.846154	250	361
GYY|c16659_g1;orf1	GH5	9.3e-26	28	250	0.807273	371	664
GYY|c16664_g1;orf1	GH26	3.3e-23	135	257	0.40264	146	289
GYY|c16709_g1;orf1	GH76	1.5e-53	13	329	0.882682	65	407
GYY|c16771_g1;orf1	CE4	9.4e-25	8	123	0.884615	138	257
GYY|c16824_g1;orf1	GH12	1e-15	47	155	0.692308	33	137
GYY|c16830_g2;orf1	GH7	2.1e-178	2	414	0.992771	41	476
GYY|c16840_g1;orf1	GH27	4.3e-10	26	226	0.533333	47	252
GYY|c16919_g1;orf1	GH16	3.2e-23	10	189	0.94709	76	314
GYY|c16944_g1;orf1	GH5	5.4e-14	24	133	0.396364	106	252
GYY|c16979_g1;orf1	CE4	4.1e-15	14	117	0.792308	22	128
GYY|c16983_g1;orf1	AA2	1.8e-61	3	254	0.984314	127	382
GYY|c17069_g1;orf1	AA9	1.6e-24	4	207	0.922727	58	295
GYY|c17081_g1;orf1	GH18	8.9e-50	5	279	0.925676	126	494
GYY|c17090_g1;orf1	GH131	5.3e-25	55	246	0.74902	93	310
GYY|c17171_g1;orf1	CE16	5.6e-16	59	266	0.775281	20	262
GYY|c17172_g1;orf1	AA7	7e-92	7	458	0.984716	90	539
GYY|c17176_g1;orf1	CE10	1.4e-26	74	193	0.348974	69	218
GYY|c17190_g1;orf1	GH47	1.9e-82	174	446	0.609865	37	341
GYY|c17190_g1;orf2	GH47	4.5e-53	2	180	0.399103	112	290
GYY|c17281_g1;orf1	GT1	2.1e-55	4	377	0.97644	1124	1567
GYY|c17321_g1;orf1	GT69	1.8e-43	1	217	0.903766	194	415
GYY|c17346_g1;orf1	GH18	1.3e-61	4	294	0.97973	76	461
GYY|c17347_g1;orf1	GH63	2.1e-16	352	564	0.37193	764	1221
GYY|c17372_g1;orf1	GT76	1.5e-60	123	407	0.697789	5	361
GYY|c17563_g1;orf1	GH15	2.1e-43	18	216	0.548476	86	297
GYY|c17563_g1;orf2	GH15	7.4e-28	226	358	0.365651	12	172
GYY|c17577_g1;orf2	CE10	4.2e-34	67	193	0.369501	192	349
GYY|c17609_g1;orf1	GH47	4.2e-38	300	446	0.327354	13	202
GYY|c17630_g1;orf1	GT32	4.9e-09	58	86	0.311111	279	307
GYY|c17686_g1;orf1	CE4	2.6e-23	7	124	0.9	246	364
GYY|c17688_g1;orf1	GH2	1.8e-57	52	567	0.68484	63	954
GYY|c17689_g1;orf1	GH79	1.1e-26	160	313	0.336264	2	154
GYY|c17797_g1;orf1	GH13	2.3e-31	28	277	0.832776	56	354
GYY|c17800_g1;orf1	GT22	1.3e-96	2	389	0.994859	66	487
GYY|c17877_g1;orf1	GT24	2.4e-124	1	248	0.995968	1328	1575
GYY|c17909_g1;orf1	GT71	3.3e-48	1	264	0.996212	213	442
GYY|c17940_g1;orf1	GT26	1.8e-05	40	103	0.368421	57	119
GYY|c17988_g1;orf1	GT59	1.9e-119	3	404	0.992574	84	505
GYY|c18014_g1;orf1	CE10	4.7e-15	62	216	0.451613	7	188
GYY|c18029_g1;orf1	GT2	2.9e-14	72	164	0.547619	980	1073
GYY|c18102_g1;orf1	GH76	3.8e-53	6	338	0.927374	69	428
GYY|c18105_g1;orf1	GH26	2.5e-26	80	255	0.577558	82	270
GYY|c18107_g2;orf1	GH7	7.6e-130	34	414	0.915663	2	392
GYY|c18198_g1;orf1	GT32	1.6e-16	8	86	0.866667	182	258
GYY|c18226_g1;orf1	GT4	1e-21	7	148	0.88125	219	373
GYY|c18228_g1;orf1	CE4	3.8e-11	8	128	0.923077	214	337
GYY|c18241_g1;orf1	GT90	1.5e-52	4	248	0.976	412	710
GYY|c18267_g1;orf1	GT69	5.9e-81	1	239	0.995816	265	504
GYY|c18275_g1;orf1	GH5	5.4e-30	2	238	0.858182	37	557
GYY|c18338_g1;orf1	CE1	6.5e-07	12	109	0.427313	522	624
GYY|c18338_g1;orf2	CE10	4.3e-09	169	302	0.390029	5	121
GYY|c18416_g2;orf1	CE16	2.2e-23	1	266	0.992509	62	359
GYY|c18436_g1;orf1	CE5	5.8e-33	2	189	0.989418	110	295
GYY|c18443_g1;orf1	CE5	1.1e-29	42	189	0.777778	2	153
GYY|c18453_g1;orf1	GH5	8.4e-35	27	275	0.901818	128	444
GYY|c18528_g1;orf1	AA7	6.7e-61	82	458	0.820961	1	372
GYY|c18562_g1;orf1	CE1	4.7e-07	24	209	0.814978	89	319
GYY|c18622_g1;orf1	CE1	6.3e-07	12	143	0.577093	131	302
GYY|c18631_g1;orf1	GT31	2.5e-05	3	73	0.364583	309	377
GYY|c18631_g1;orf1	GT31	5.6e-11	78	186	0.5625	428	515
GYY|c18729_g1;orf1	CE16	2.6e-30	1	266	0.992509	372	660
GYY|c18744_g1;orf1	GH71	1.8e-77	1	338	0.898667	77	422
GYY|c18753_g1;orf1	PL3	3.4e-27	26	196	0.862944	101	275
GYY|c18754_g1;orf1	GH26	2.2e-14	135	252	0.386139	267	391
GYY|c18788_g1;orf1	CE16	2.1e-23	49	264	0.805243	37	281
GYY|c18788_g2;orf1	CE16	5e-20	2	265	0.985019	48	344
GYY|c18850_g1;orf1	GH5	3.4e-21	21	222	0.730909	105	420
GYY|c18904_g1;orf1	GT25	7.8e-25	2	180	0.983425	171	439
GYY|c18942_g1;orf1	GT31	6.9e-06	69	172	0.536458	329	422
GYY|c18970_g1;orf1	GT15	2.4e-119	1	272	0.992674	157	431
GYY|c18989_g1;orf1	CBM50	1.3e-06	1	40	0.975	177	220
GYY|c19025_g1;orf1	GH15	3.6e-48	72	359	0.795014	19	357
GYY|c19025_g1;orf1	CBM20	1.1e-20	2	88	0.955556	395	482
GYY|c19054_g1;orf1	CE10	3e-06	79	208	0.378299	83	234
GYY|c19134_g1;orf1	GH105	1.9e-25	76	326	0.753012	202	465
GYY|c19198_g1;orf1	AA4	2.1e-18	31	202	0.327586	99	280
GYY|c19237_g1;orf1	CBM13	1.1e-07	48	137	0.473404	24	117
GYY|c19237_g1;orf1	CBM13	3.5e-05	28	90	0.329787	95	164
GYY|c19243_g1;orf1	GT25	9.8e-20	6	170	0.906077	137	299
GYY|c19245_g1;orf1	CE10	6.5e-49	93	328	0.68915	335	576
GYY|c19368_g1;orf2	GH65	1.2e-61	16	303	0.771505	440	702
GYY|c19377_g1;orf1	GH18	4.1e-54	2	278	0.932432	58	427
GYY|c19383_g1;orf1	GT90	4.5e-55	16	248	0.928	476	818
GYY|c19403_g1;orf1	GT39	1.5e-68	2	223	0.991031	109	347
GYY|c19429_g1;orf1	GT90	5e-66	21	248	0.908	309	562
GYY|c19455_g1;orf1	CE14	4.9e-11	1	123	0.983871	150	262
GYY|c19460_g1;orf1	GH18	3.8e-39	100	285	0.625	79	296
GYY|c19476_g1;orf1	CE4	1.2e-24	8	123	0.884615	136	255
GYY|c19499_g1;orf1	CE4	5.7e-28	3	125	0.938462	68	194
GYY|c19516_g1;orf1	GT90	9e-23	2	248	0.984	237	471
GYY|c19531_g1;orf1	CE10	4.1e-32	73	186	0.331378	152	281
GYY|c19557_g1;orf1	GT49	7.2e-13	71	332	0.774481	524	867
GYY|c19606_g1;orf1	GT2	4.5e-16	1	58	0.339286	124	184
GYY|c19606_g1;orf2	GT2	4e-19	58	167	0.64881	16	123
GYY|c19613_g1;orf1	CE1	1.7e-16	7	143	0.599119	62	245
GYY|c19642_g1;orf2	CE1	3.1e-29	9	149	0.61674	65	231
GYY|c19676_g3;orf1	CE10	1.8e-27	64	190	0.369501	93	241
GYY|c19721_g1;orf1	GH38	3.9e-80	3	256	0.94052	317	578
GYY|c19738_g1;orf1	GH5	7e-12	99	211	0.407273	44	164
GYY|c19795_g1;orf1	CE1	6.4e-10	22	143	0.53304	102	240
GYY|c19929_g1;orf1	GT49	3e-38	55	331	0.818991	267	545
GYY|c19975_g1;orf1	GT20	1.7e-191	11	475	0.976842	138	625
GYY|c20062_g1;orf3	GT39	1.2e-70	2	223	0.991031	196	437
GYY|c20139_g1;orf1	GT71	7e-14	2	98	0.363636	235	330
GYY|c20201_g1;orf1	CE10	3.7e-32	74	187	0.331378	102	232
GYY|c20226_g1;orf1	GH27	6.9e-10	224	340	0.309333	129	246
GYY|c20227_g1;orf1	AA5	2.9e-144	511	1074	0.4395	56	665
GYY|c20297_g1;orf1	CBM48	2.5e-07	8	48	0.526316	65	112
GYY|c20297_g1;orf1	GH13	1.8e-23	13	259	0.822742	195	485
GYY|c20322_g1;orf1	GT43	3.7e-23	10	202	0.90566	312	494
GYY|c20375_g2;orf1	CE5	9.3e-34	1	189	0.994709	83	269
GYY|c20398_g1;orf1	AA9	2.2e-23	6	206	0.909091	93	327
GYY|c20407_g1;orf1	PL1	1.4e-55	19	201	0.90099	94	295
GYY|c20494_g1;orf1	AA1	2.9e-66	422	721	0.317073	113	455
GYY|c20495_g1;orf1	GH5	6e-18	28	253	0.818182	110	523
GYY|c20572_g1;orf1	GT39	1.4e-65	4	223	0.982063	197	436
GYY|c20618_g2;orf1	GT32	7.2e-18	4	86	0.911111	13	92
GYY|c20632_g1;orf1	GH18	9e-55	7	282	0.929054	248	668
GYY|c20638_g1;orf1	GH47	6.6e-126	2	445	0.993274	55	507
GYY|c20647_g1;orf1	CE4	4.5e-18	4	118	0.876923	107	224
GYY|c20659_g1;orf1	GT2	2.7e-32	1	104	0.613095	96	227
GYY|c20681_g1;orf2	GH37	2e-105	2	406	0.822811	156	653
GYY|c20688_g1;orf2	GH31	2.6e-72	1	236	0.550351	149	517
GYY|c20695_g1;orf1	GH43	3e-11	73	226	0.616935	202	368
GYY|c20702_g1;orf1	GT20	1.2e-156	71	473	0.846316	285	687
GYY|c20704_g1;orf1	GH109	1.2e-11	2	122	0.952381	10	134
GYY|c20719_g1;orf1	GH47	5.5e-128	2	445	0.993274	56	507
GYY|c20720_g1;orf1	GT22	1.2e-85	2	388	0.992288	84	575
GYY|c20730_g1;orf1	GT57	3.2e-142	3	396	0.817048	60	464
GYY|c20744_g2;orf1	GH16	5.9e-14	4	95	0.481481	540	660
GYY|c20744_g2;orf1	GH16	5e-10	94	189	0.502646	722	897
GYY|c20747_g1;orf1	GH10	1.1e-83	11	301	0.957096	110	407
GYY|c20758_g1;orf1	GT48	0	1	726	0.981055	726	1504
GYY|c20759_g1;orf1	GH13	9.9e-26	12	290	0.929766	103	510
GYY|c20759_g1;orf1	GT5	2.6e-59	1	459	0.970339	1167	1626
GYY|c20773_g1;orf1	PL3	1.7e-27	17	195	0.903553	101	280
GYY|c20782_g1;orf1	GT2	2.7e-13	82	164	0.488095	706	789
GYY|c20800_g1;orf1	GT1	8.7e-51	6	379	0.97644	56	483
GYY|c20842_g1;orf1	CE10	1.6e-28	72	190	0.346041	175	309
GYY|c20901_g1;orf1	GH71	5.1e-36	64	229	0.44	35	206
GYY|c20901_g1;orf2	GH71	5.6e-22	229	364	0.36	2	147
GYY|c20908_g1;orf1	GH47	8e-137	3	444	0.988789	55	490
GYY|c20909_g1;orf1	GH131	1.3e-36	4	247	0.952941	88	353
GYY|c20926_g1;orf2	GH18	6.9e-48	5	211	0.695946	76	337
GYY|c20938_g1;orf1	AA5	2.1e-143	559	1068	0.397346	52	632
GYY|c20952_g1;orf1	GH47	1.2e-147	1	445	0.995516	303	776
GYY|c20954_g1;orf1	GH26	2.9e-21	111	282	0.564356	143	372
GYY|c20978_g1;orf1	GT43	6.2e-21	11	207	0.924528	341	524
GYY|c20989_g1;orf1	GH3	1.7e-58	4	216	0.981481	186	398
GYY|c20996_g1;orf1	GH27	5.8e-18	254	372	0.314667	337	446
GYY|c20996_g1;orf1	CBM35	0.00089	33	90	0.463415	548	609
GYY|c21001_g1;orf1	GT57	9.8e-117	3	479	0.989605	160	656
GYY|c21013_g1;orf1	AA3	2.4e-42	89	419	0.533981	219	783
GYY|c21016_g1;orf1	GT32	1.5e-13	41	89	0.533333	299	348
GYY|c21044_g1;orf1	GH13	1.2e-25	28	276	0.829431	170	445
GYY|c21093_g1;orf1	GH12	2e-14	3	155	0.974359	203	360
GYY|c21104_g1;orf1	GT10	1.9e-48	73	310	0.682997	78	336
GYY|c21104_g4;orf1	GT10	5.4e-49	98	333	0.677233	176	434
GYY|c21149_g1;orf2	GH16	7.9e-17	11	123	0.592593	88	266
GYY|c21171_g1;orf1	CE14	3.2e-07	1	123	0.983871	171	323
GYY|c21173_g1;orf1	GH133	2.8e-118	6	321	0.846774	1189	1592
GYY|c21193_g1;orf1	GT2	3.1e-13	79	162	0.494048	1578	1662
GYY|c21203_g1;orf1	GT21	3.1e-47	65	233	0.72103	19	265
GYY|c21251_g1;orf2	GH20	2.1e-22	95	238	0.424332	5	157
GYY|c21263_g1;orf1	CE10	1.6e-09	61	278	0.636364	496	704
GYY|c21461_g1;orf1	GT2	1.4e-14	79	163	0.5	560	645
GYY|c21478_g1;orf1	GH31	3.1e-142	2	427	0.995316	412	863
GYY|c21502_g1;orf1	CE10	4.8e-56	79	310	0.677419	230	569
GYY|c21514_g1;orf1	GT66	3.8e-182	7	599	0.854257	34	748
GYY|c21576_g1;orf1	GH32	7.8e-50	4	283	0.952218	134	504
GYY|c21597_g1;orf1	CE4	5.3e-21	7	118	0.853846	113	225
GYY|c21618_g1;orf1	CE1	1.2e-10	7	209	0.889868	717	937
GYY|c21651_g1;orf1	GH71	2.5e-85	1	363	0.965333	79	457
GYY|c21668_g1;orf1	AA1	3.5e-70	408	729	0.340403	98	447
GYY|c21679_g1;orf2	GH47	3.4e-77	98	418	0.717489	4	334
GYY|c21684_g1;orf1	CBM48	6.1e-05	19	66	0.618421	66	127
GYY|c21691_g1;orf1	GT8	3.2e-51	22	254	0.902724	78	318
GYY|c21699_g1;orf1	GH125	5.6e-61	214	402	0.467662	1	190
GYY|c21699_g1;orf2	GH125	4.7e-25	1	213	0.527363	96	304
GYY|c21735_g1;orf1	GH81	5.5e-150	15	602	0.94373	57	749
GYY|c21752_g1;orf1	GT1	2e-49	17	379	0.947644	746	1147
GYY|c21804_g1;orf1	GT2	9.8e-06	71	164	0.553571	400	498
GYY|c21837_g1;orf1	GH85	2.5e-19	142	269	0.403175	5	171
GYY|c21886_g1;orf1	GT32	7.8e-23	6	87	0.9	175	251
GYY|c21935_g1;orf1	CE14	3.7e-10	1	123	0.983871	113	225
GYY|c22351_g1;orf1	PL3	5e-48	61	175	0.57868	1	111
GYY|c2260_g1;orf1	CE5	1.8e-33	2	189	0.989418	56	241
GYY|c22926_g1;orf1	GT4	7.5e-26	85	145	0.375	5	65
GYY|c23867_g1;orf1	PL8	6.2e-16	107	204	0.374517	2	98
GYY|c24151_g1;orf1	GH103	3.8e-29	67	156	0.301695	2	90
GYY|c24166_g1;orf1	CBM1	9.7e-05	5	28	0.793103	11	36
GYY|c24421_g1;orf1	CBM43	2.7e-22	13	82	0.831325	4	71
GYY|c24752_g1;orf1	GH109	1.7e-07	61	115	0.428571	4	58
GYY|c25154_g1;orf1	CBM4	0.00055	54	103	0.388889	9	58
GYY|c25232_g1;orf1	CE11	6e-122	1	270	0.99262	11	283
GYY|c25374_g1;orf1	CE4	1.8e-10	66	124	0.446154	2	61
GYY|c25483_g1;orf1	CE8	1.1e-47	98	267	0.586806	2	177
GYY|c25601_g1;orf1	CBM63	9.2e-09	5	64	0.75641	26	90
GYY|c25700_g1;orf1	GH128	1.2e-19	8	85	0.34375	8	86
GYY|c25718_g1;orf1	CBM43	2.5e-11	26	82	0.674699	6	67
GYY|c25819_g1;orf1	GH5	1.8e-08	6	90	0.305455	44	140
GYY|c25891_g1;orf1	GH16	2.7e-13	20	114	0.497354	6	128
GYY|c26430_g1;orf1	CBM50	1.8e-14	1	40	0.975	103	151
GYY|c27657_g1;orf1	GH131	6.3e-33	164	246	0.321569	2	81
GYY|c27862_g1;orf1	GT4	8.2e-35	22	127	0.65625	1	122
GYY|c27973_g1;orf1	AA6	1.4e-20	1	62	0.312821	5	67
GYY|c28009_g1;orf1	AA2	2.9e-32	23	113	0.352941	2	95
GYY|c28363_g1;orf1	GT75	3.1e-76	189	343	0.44898	1	154
GYY|c28420_g1;orf1	CBM32	2.4e-08	17	110	0.75	27	134
GYY|c28718_g1;orf1	CE16	2.3e-15	3	160	0.588015	71	210
GYY|c28914_g1;orf1	GH12	9.8e-19	46	132	0.551282	5	88
GYY|c29067_g1;orf1	CE11	6.8e-121	1	270	0.99262	2	274
GYY|c29637_g1;orf1	CE5	8.3e-31	1	186	0.978836	40	231
GYY|c30155_g1;orf1	CE4	2.3e-13	7	63	0.430769	91	147
GYY|c30370_g1;orf1	GH14	6.3e-68	184	324	0.339806	1	142
GYY|c30605_g1;orf1	CBM43	1.1e-06	53	82	0.349398	1	30
GYY|c31173_g1;orf1	GH32	3.1e-10	98	188	0.307167	1	142
GYY|c31366_g1;orf1	GT4	1.6e-22	34	115	0.50625	2	100
GYY|c31375_g1;orf1	GH19	1.1e-20	30	112	0.354978	1	92
GYY|c31899_g1;orf1	CBM13	9.7e-10	23	134	0.590426	3	113
GYY|c31920_g1;orf1	AA2	4.4e-42	16	143	0.498039	10	135
GYY|c31961_g1;orf1	CE8	2.1e-22	161	265	0.361111	1	110
GYY|c31978_g1;orf1	CE8	5.2e-34	149	265	0.402778	1	121
GYY|c32129_g1;orf1	GH43	1.1e-39	47	247	0.806452	4	256
GYY|c3213_g1;orf1	AA2	2.7e-28	81	240	0.623529	1	175
GYY|c32191_g1;orf1	GH79	2.8e-19	5	163	0.347253	31	171
GYY|c32294_g1;orf1	GH18	3.4e-39	104	282	0.601351	6	233
GYY|c32294_g1;orf1	CBM5	2.8e-14	1	35	0.85	278	312
GYY|c32556_g1;orf1	CBM39	0.00075	11	43	0.340426	2	34
GYY|c32920_g1;orf1	GH128	2.2e-25	48	126	0.348214	3	84
GYY|c33319_g1;orf1	CE4	3.8e-14	49	108	0.453846	8	71
GYY|c35090_g1;orf1	CE8	7.9e-58	85	266	0.628472	1	184
GYY|c35201_g1;orf1	GH19	1.1e-51	73	231	0.683983	1	162
GYY|c35274_g1;orf1	CBM32	9.1e-06	63	115	0.419355	2	64
GYY|c3586_g1;orf1	CE5	8.8e-14	2	89	0.460317	45	125
GYY|c3610_g1;orf2	PL1	3e-31	67	201	0.663366	1	145
GYY|c37637_g1;orf1	PL1	4.1e-14	82	154	0.356436	1	80
GYY|c3782_g1;orf1	GH12	4.4e-08	107	154	0.301282	2	46
GYY|c38849_g1;orf1	GH75	4.1e-42	55	158	0.468182	2	113
GYY|c39278_g1;orf1	GH5	1.4e-13	99	274	0.636364	16	232
GYY|c39403_g1;orf1	AA6	2.1e-35	13	106	0.476923	1	96
GYY|c39944_g1;orf1	CBM57	7.5e-13	42	98	0.380952	15	76
GYY|c40139_g1;orf1	CBM32	1.5e-08	22	79	0.459677	5	79
GYY|c40191_g1;orf1	GH17	6.7e-50	1	149	0.475884	44	192
GYY|c40837_g1;orf1	GH16	3.8e-10	53	116	0.333333	1	69
GYY|c4268_g1;orf1	GH18	1.6e-52	2	278	0.932432	63	432
GYY|c4355_g1;orf1	GH5	2.7e-24	28	271	0.883636	374	690
GYY|c4400_g1;orf1	CE10	1e-40	73	205	0.387097	78	231
GYY|c5420_g1;orf1	GT64	9.5e-51	1	166	0.665323	136	301
GYY|c5691_g1;orf2	GT90	2e-11	5	117	0.448	99	215
GYY|c6215_g1;orf2	GH47	3e-32	208	381	0.387892	10	190
GYY|c666_g1;orf1	PL3	7.9e-21	68	196	0.649746	9	136
GYY|c7382_g1;orf1	AA10	2.3e-21	54	122	0.382022	1	67
GYY|c7443_g1;orf1	GH23	1.5e-11	14	119	0.777778	222	334
GYY|c7734_g1;orf1	GH12	8e-21	3	79	0.487179	96	170
GYY|c8022_g1;orf1	CE5	6e-16	1	103	0.539683	36	134
GYY|c8109_g1;orf1	GT23	1.4e-06	138	278	0.440252	134	278
GYY|c8288_g1;orf1	GH16	2.4e-21	12	189	0.936508	149	435
GYY|c8556_g1;orf2	GH3	1.3e-59	6	214	0.962963	74	286
GYY|c8688_g1;orf1	GH18	5.9e-78	5	283	0.939189	141	491
GYY|c876_g1;orf1	GH72	4.6e-46	11	162	0.483974	51	213
GYY|c8788_g1;orf1	GH71	3.1e-72	95	367	0.725333	9	297
GYY|c9006_g2;orf1	AA2	3.1e-47	6	251	0.960784	52	315
GYY|c9138_g1;orf1	GH16	4.1e-08	58	118	0.31746	2	65
GYY|c9268_g1;orf1	GH72	3.9e-42	180	311	0.419872	1	131
GYY|c9268_g1;orf1	CBM43	4.7e-10	1	72	0.855422	182	267
GYY|c9361_g1;orf1	GH28	3.2e-45	174	320	0.449231	1	151
GYY|c9373_g1;orf1	GT87	7.8e-08	3	120	0.506494	79	196
GYY|c9373_g1;orf1	GT50	6.5e-85	1	261	0.992366	143	403
GYY|c985_g1;orf1	GH17	5.7e-18	76	300	0.720257	4	183
GYY|c9871_g1;orf1	GH76	4.3e-27	98	243	0.405028	16	177
GYY|c997_g1;orf1	GH1	2.8e-69	2	136	0.312354	41	175
Showing 1 to 366 of 366 entries
FirstPreviousNextLast
dbCAN domain architecture
Copyright 2011 © CSBL, UGA. All rights reserved. Designed by Xizeng Mao. Database maintained by Yanbin Yin @ NIU.

## Sheet: AA
Query	Subject	E-value	Start	End	Covered fraction	Start	End
GYY|c11597_g1;orf1	AA7	4.2e-69	4	229	0.491266	46	279
GYY|c13570_g1;orf1	AA2	2.5e-64	8	253	0.960784	23	249
GYY|c15001_g1;orf2	AA4	3.7e-21	10	194	0.35249	139	345
GYY|c15336_g1;orf1	AA2	5.2e-60	18	254	0.92549	46	284
GYY|c15683_g1;orf1	AA3	2.1e-86	84	401	0.512945	76	666
GYY|c16199_g1;orf1	AA9	6.7e-22	66	207	0.640909	116	268
GYY|c16526_g1;orf1	AA7	1e-83	5	458	0.989083	57	507
GYY|c16596_g1;orf1	AA6	5.6e-73	1	193	0.984615	10	202
GYY|c16983_g1;orf1	AA2	1.8e-61	3	254	0.984314	127	382
GYY|c17069_g1;orf1	AA9	1.6e-24	4	207	0.922727	58	295
GYY|c17172_g1;orf1	AA7	7e-92	7	458	0.984716	90	539
GYY|c18528_g1;orf1	AA7	6.7e-61	82	458	0.820961	1	372
GYY|c19198_g1;orf1	AA4	2.1e-18	31	202	0.327586	99	280
GYY|c20227_g1;orf1	AA5	2.9e-144	511	1074	0.4395	56	665
GYY|c20398_g1;orf1	AA9	2.2e-23	6	206	0.909091	93	327
GYY|c20494_g1;orf1	AA1	2.9e-66	422	721	0.317073	113	455
GYY|c20938_g1;orf1	AA5	2.1e-143	559	1068	0.397346	52	632
GYY|c21013_g1;orf1	AA3	2.4e-42	89	419	0.533981	219	783
GYY|c21668_g1;orf1	AA1	3.5e-70	408	729	0.340403	98	447
GYY|c27973_g1;orf1	AA6	1.4e-20	1	62	0.312821	5	67
GYY|c28009_g1;orf1	AA2	2.9e-32	23	113	0.352941	2	95
GYY|c31920_g1;orf1	AA2	4.4e-42	16	143	0.498039	10	135
GYY|c3213_g1;orf1	AA2	2.7e-28	81	240	0.623529	1	175
GYY|c39403_g1;orf1	AA6	2.1e-35	13	106	0.476923	1	96
GYY|c7382_g1;orf1	AA10	2.3e-21	54	122	0.382022	1	67
GYY|c9006_g2;orf1	AA2	3.1e-47	6	251	0.960784	52	315

## Sheet: CBM
Query	Subject	E-value	Start	End	Covered fraction	Start	End
GYY|c10729_g1;orf1	CBM20	0.00023	25	75	0.555556	32	90
GYY|c12486_g1;orf1	CBM13	0.00091	52	123	0.37766	37	113
GYY|c13563_g1;orf1	CBM12	2.1e-06	2	34	0.941176	20	52
GYY|c16391_g1;orf1	CBM12	1.3e-05	2	34	0.941176	6	38
GYY|c16647_g1;orf1	CBM21	3.2e-32	2	107	0.981308	334	441
GYY|c18989_g1;orf1	CBM50	1.3e-06	1	40	0.975	177	220
GYY|c19025_g1;orf1	CBM20	1.1e-20	2	88	0.955556	395	482
GYY|c19237_g1;orf1	CBM13	1.1e-07	48	137	0.473404	24	117
GYY|c19237_g1;orf1	CBM13	3.5e-05	28	90	0.329787	95	164
GYY|c20297_g1;orf1	CBM48	2.5e-07	8	48	0.526316	65	112
GYY|c20996_g1;orf1	CBM35	0.00089	33	90	0.463415	548	609
GYY|c21684_g1;orf1	CBM48	6.1e-05	19	66	0.618421	66	127
GYY|c24166_g1;orf1	CBM1	9.7e-05	5	28	0.793103	11	36
GYY|c24421_g1;orf1	CBM43	2.7e-22	13	82	0.831325	4	71
GYY|c25154_g1;orf1	CBM4	0.00055	54	103	0.388889	9	58
GYY|c25601_g1;orf1	CBM63	9.2e-09	5	64	0.75641	26	90
GYY|c25718_g1;orf1	CBM43	2.5e-11	26	82	0.674699	6	67
GYY|c26430_g1;orf1	CBM50	1.8e-14	1	40	0.975	103	151
GYY|c28420_g1;orf1	CBM32	2.4e-08	17	110	0.75	27	134
GYY|c30605_g1;orf1	CBM43	1.1e-06	53	82	0.349398	1	30
GYY|c31899_g1;orf1	CBM13	9.7e-10	23	134	0.590426	3	113
GYY|c32294_g1;orf1	CBM5	2.8e-14	1	35	0.85	278	312
GYY|c32556_g1;orf1	CBM39	0.00075	11	43	0.340426	2	34
GYY|c35274_g1;orf1	CBM32	9.1e-06	63	115	0.419355	2	64
GYY|c39944_g1;orf1	CBM57	7.5e-13	42	98	0.380952	15	76
GYY|c40139_g1;orf1	CBM32	1.5e-08	22	79	0.459677	5	79
GYY|c9268_g1;orf1	CBM43	4.7e-10	1	72	0.855422	182	267

## Sheet: CE
Query	Subject	E-value	Start	End	Covered fraction	Start	End
GYY|c11622_g1;orf1	CE8	1.5e-70	3	274	0.940972	44	325
GYY|c11640_g1;orf1	CE8	2.1e-62	29	264	0.815972	8	251
GYY|c12395_g1;orf2	CE16	6.8e-17	62	262	0.749064	4	206
GYY|c12455_g1;orf1	CE16	1.8e-07	2	160	0.59176	94	234
GYY|c13146_g2;orf1	CE10	6.2e-35	75	188	0.331378	29	158
GYY|c13752_g1;orf1	CE4	4e-27	9	126	0.9	184	307
GYY|c14022_g1;orf1	CE10	1.2e-31	81	190	0.319648	144	275
GYY|c14507_g1;orf1	CE8	2.8e-69	16	266	0.868056	16	271
GYY|c14764_g2;orf1	CE16	7.1e-15	145	265	0.449438	5	143
GYY|c1492_g1;orf1	CE5	8.3e-22	57	189	0.698413	3	140
GYY|c15207_g1;orf1	CE16	1.4e-12	1	263	0.981273	104	336
GYY|c15465_g1;orf1	CE16	1.6e-23	28	266	0.891386	119	401
GYY|c15481_g1;orf1	CE10	2e-30	69	199	0.381232	109	253
GYY|c15499_g1;orf1	CE10	6.6e-45	54	323	0.788856	63	338
GYY|c15813_g2;orf1	CE10	9.6e-21	85	193	0.316716	4	133
GYY|c15813_g3;orf1	CE10	5.8e-19	83	188	0.307918	1	125
GYY|c16249_g1;orf1	CE1	9.4e-12	26	143	0.515419	151	308
GYY|c16447_g1;orf1	CE8	2.4e-104	2	286	0.986111	21	311
GYY|c16548_g1;orf1	CE4	3.7e-26	14	122	0.830769	214	323
GYY|c16649_g1;orf2	CE4	2.4e-19	8	118	0.846154	250	361
GYY|c16771_g1;orf1	CE4	9.4e-25	8	123	0.884615	138	257
GYY|c16979_g1;orf1	CE4	4.1e-15	14	117	0.792308	22	128
GYY|c17171_g1;orf1	CE16	5.6e-16	59	266	0.775281	20	262
GYY|c17176_g1;orf1	CE10	1.4e-26	74	193	0.348974	69	218
GYY|c17577_g1;orf2	CE10	4.2e-34	67	193	0.369501	192	349
GYY|c17686_g1;orf1	CE4	2.6e-23	7	124	0.9	246	364
GYY|c18014_g1;orf1	CE10	4.7e-15	62	216	0.451613	7	188
GYY|c18228_g1;orf1	CE4	3.8e-11	8	128	0.923077	214	337
GYY|c18338_g1;orf1	CE1	6.5e-07	12	109	0.427313	522	624
GYY|c18338_g1;orf2	CE10	4.3e-09	169	302	0.390029	5	121
GYY|c18416_g2;orf1	CE16	2.2e-23	1	266	0.992509	62	359
GYY|c18436_g1;orf1	CE5	5.8e-33	2	189	0.989418	110	295
GYY|c18443_g1;orf1	CE5	1.1e-29	42	189	0.777778	2	153
GYY|c18562_g1;orf1	CE1	4.7e-07	24	209	0.814978	89	319
GYY|c18622_g1;orf1	CE1	6.3e-07	12	143	0.577093	131	302
GYY|c18729_g1;orf1	CE16	2.6e-30	1	266	0.992509	372	660
GYY|c18788_g1;orf1	CE16	2.1e-23	49	264	0.805243	37	281
GYY|c18788_g2;orf1	CE16	5e-20	2	265	0.985019	48	344
GYY|c19054_g1;orf1	CE10	3e-06	79	208	0.378299	83	234
GYY|c19245_g1;orf1	CE10	6.5e-49	93	328	0.68915	335	576
GYY|c19455_g1;orf1	CE14	4.9e-11	1	123	0.983871	150	262
GYY|c19476_g1;orf1	CE4	1.2e-24	8	123	0.884615	136	255
GYY|c19499_g1;orf1	CE4	5.7e-28	3	125	0.938462	68	194
GYY|c19531_g1;orf1	CE10	4.1e-32	73	186	0.331378	152	281
GYY|c19613_g1;orf1	CE1	1.7e-16	7	143	0.599119	62	245
GYY|c19642_g1;orf2	CE1	3.1e-29	9	149	0.61674	65	231
GYY|c19676_g3;orf1	CE10	1.8e-27	64	190	0.369501	93	241
GYY|c19795_g1;orf1	CE1	6.4e-10	22	143	0.53304	102	240
GYY|c20201_g1;orf1	CE10	3.7e-32	74	187	0.331378	102	232
GYY|c20375_g2;orf1	CE5	9.3e-34	1	189	0.994709	83	269
GYY|c20647_g1;orf1	CE4	4.5e-18	4	118	0.876923	107	224
GYY|c20842_g1;orf1	CE10	1.6e-28	72	190	0.346041	175	309
GYY|c21171_g1;orf1	CE14	3.2e-07	1	123	0.983871	171	323
GYY|c21263_g1;orf1	CE10	1.6e-09	61	278	0.636364	496	704
GYY|c21502_g1;orf1	CE10	4.8e-56	79	310	0.677419	230	569
GYY|c21597_g1;orf1	CE4	5.3e-21	7	118	0.853846	113	225
GYY|c21618_g1;orf1	CE1	1.2e-10	7	209	0.889868	717	937
GYY|c21935_g1;orf1	CE14	3.7e-10	1	123	0.983871	113	225
GYY|c2260_g1;orf1	CE5	1.8e-33	2	189	0.989418	56	241
GYY|c25232_g1;orf1	CE11	6e-122	1	270	0.99262	11	283
GYY|c25374_g1;orf1	CE4	1.8e-10	66	124	0.446154	2	61
GYY|c25483_g1;orf1	CE8	1.1e-47	98	267	0.586806	2	177
GYY|c28718_g1;orf1	CE16	2.3e-15	3	160	0.588015	71	210
GYY|c29067_g1;orf1	CE11	6.8e-121	1	270	0.99262	2	274
GYY|c29637_g1;orf1	CE5	8.3e-31	1	186	0.978836	40	231
GYY|c30155_g1;orf1	CE4	2.3e-13	7	63	0.430769	91	147
GYY|c31961_g1;orf1	CE8	2.1e-22	161	265	0.361111	1	110
GYY|c31978_g1;orf1	CE8	5.2e-34	149	265	0.402778	1	121
GYY|c33319_g1;orf1	CE4	3.8e-14	49	108	0.453846	8	71
GYY|c35090_g1;orf1	CE8	7.9e-58	85	266	0.628472	1	184
GYY|c3586_g1;orf1	CE5	8.8e-14	2	89	0.460317	45	125
GYY|c4400_g1;orf1	CE10	1e-40	73	205	0.387097	78	231
GYY|c8022_g1;orf1	CE5	6e-16	1	103	0.539683	36	134

## Sheet: GH
Query	Subject	E-value	Start	End	Covered fraction	Start	End
GYY|c11146_g1;orf1	GH5	8.2e-13	111	247	0.494545	3	177
GYY|c11388_g1;orf1	GH18	6.3e-51	2	279	0.935811	71	441
GYY|c11513_g1;orf1	GH16	1.6e-21	12	189	0.936508	134	421
GYY|c1157_g1;orf1	GH12	3.1e-21	2	137	0.865385	1	137
GYY|c11808_g1;orf1	GH31	1.2e-141	1	427	0.997658	261	780
GYY|c11827_g1;orf1	GH16	6.7e-17	37	176	0.73545	167	330
GYY|c11987_g2;orf1	GH7	4.1e-134	68	374	0.737349	1	318
GYY|c12375_g1;orf1	GH5	9.2e-15	31	157	0.458182	112	280
GYY|c12650_g1;orf1	GH125	1.5e-76	88	379	0.723881	2	304
GYY|c12731_g1;orf1	GH43	2.1e-42	12	247	0.947581	48	337
GYY|c13067_g1;orf1	GH26	2.6e-12	136	252	0.382838	254	378
GYY|c13368_g1;orf1	GH22	2e-38	3	122	0.97541	35	156
GYY|c13525_g1;orf1	GH18	6.5e-46	4	279	0.929054	117	484
GYY|c13699_g1;orf1	GH26	1.5e-13	136	263	0.419142	217	350
GYY|c13899_g1;orf1	GH16	3.6e-13	4	115	0.587302	597	745
GYY|c13899_g1;orf1	GH16	1.6e-10	93	189	0.507937	791	958
GYY|c14132_g1;orf1	GH76	2.1e-24	120	242	0.340782	17	146
GYY|c14266_g2;orf1	GH26	3.6e-15	136	252	0.382838	86	210
GYY|c14384_g1;orf1	GH14	1.5e-72	1	152	0.366505	140	291
GYY|c14441_g1;orf1	GH26	1.3e-14	136	276	0.462046	202	366
GYY|c14463_g1;orf1	GH18	1.4e-36	54	276	0.75	3	305
GYY|c14561_g1;orf1	GH47	6.3e-59	103	354	0.56278	2	274
GYY|c14608_g1;orf1	GH16	2.6e-16	18	176	0.835979	85	344
GYY|c14731_g1;orf1	GH128	1.4e-52	26	224	0.883929	4	203
GYY|c14761_g1;orf1	GH79	1.5e-56	6	400	0.865934	80	464
GYY|c14766_g1;orf1	GH2	1.8e-97	26	408	0.507979	78	524
GYY|c14871_g2;orf1	GH47	1.3e-41	99	328	0.513453	2	230
GYY|c15527_g1;orf1	GH18	9.3e-34	52	283	0.780405	26	336
GYY|c15543_g1;orf1	GH17	6.8e-28	16	306	0.932476	133	401
GYY|c15691_g1;orf1	GH10	3.8e-42	10	164	0.508251	60	222
GYY|c15818_g1;orf1	GH19	2.9e-93	6	231	0.974026	22	254
GYY|c15820_g1;orf2	GH28	1.5e-17	196	309	0.347692	11	131
GYY|c15892_g1;orf1	GH20	7e-92	8	336	0.973294	259	596
GYY|c15929_g1;orf1	GH47	2e-126	1	445	0.995516	97	528
GYY|c16003_g1;orf1	GH76	2e-55	11	329	0.888268	33	380
GYY|c16071_g1;orf1	GH16	3e-10	92	189	0.513228	126	297
GYY|c16114_g1;orf1	GH105	1.8e-27	68	326	0.777108	190	460
GYY|c16161_g1;orf1	GH5	1.6e-27	37	239	0.734545	150	640
GYY|c16508_g1;orf1	GH5	1.4e-28	16	257	0.876364	140	438
GYY|c16659_g1;orf1	GH5	9.3e-26	28	250	0.807273	371	664
GYY|c16664_g1;orf1	GH26	3.3e-23	135	257	0.40264	146	289
GYY|c16709_g1;orf1	GH76	1.5e-53	13	329	0.882682	65	407
GYY|c16824_g1;orf1	GH12	1e-15	47	155	0.692308	33	137
GYY|c16830_g2;orf1	GH7	2.1e-178	2	414	0.992771	41	476
GYY|c16840_g1;orf1	GH27	4.3e-10	26	226	0.533333	47	252
GYY|c16919_g1;orf1	GH16	3.2e-23	10	189	0.94709	76	314
GYY|c16944_g1;orf1	GH5	5.4e-14	24	133	0.396364	106	252
GYY|c17081_g1;orf1	GH18	8.9e-50	5	279	0.925676	126	494
GYY|c17090_g1;orf1	GH131	5.3e-25	55	246	0.74902	93	310
GYY|c17190_g1;orf1	GH47	1.9e-82	174	446	0.609865	37	341
GYY|c17190_g1;orf2	GH47	4.5e-53	2	180	0.399103	112	290
GYY|c17346_g1;orf1	GH18	1.3e-61	4	294	0.97973	76	461
GYY|c17347_g1;orf1	GH63	2.1e-16	352	564	0.37193	764	1221
GYY|c17563_g1;orf1	GH15	2.1e-43	18	216	0.548476	86	297
GYY|c17563_g1;orf2	GH15	7.4e-28	226	358	0.365651	12	172
GYY|c17609_g1;orf1	GH47	4.2e-38	300	446	0.327354	13	202
GYY|c17688_g1;orf1	GH2	1.8e-57	52	567	0.68484	63	954
GYY|c17689_g1;orf1	GH79	1.1e-26	160	313	0.336264	2	154
GYY|c17797_g1;orf1	GH13	2.3e-31	28	277	0.832776	56	354
GYY|c18102_g1;orf1	GH76	3.8e-53	6	338	0.927374	69	428
GYY|c18105_g1;orf1	GH26	2.5e-26	80	255	0.577558	82	270
GYY|c18107_g2;orf1	GH7	7.6e-130	34	414	0.915663	2	392
GYY|c18275_g1;orf1	GH5	5.4e-30	2	238	0.858182	37	557
GYY|c18453_g1;orf1	GH5	8.4e-35	27	275	0.901818	128	444
GYY|c18744_g1;orf1	GH71	1.8e-77	1	338	0.898667	77	422
GYY|c18754_g1;orf1	GH26	2.2e-14	135	252	0.386139	267	391
GYY|c18850_g1;orf1	GH5	3.4e-21	21	222	0.730909	105	420
GYY|c19025_g1;orf1	GH15	3.6e-48	72	359	0.795014	19	357
GYY|c19134_g1;orf1	GH105	1.9e-25	76	326	0.753012	202	465
GYY|c19368_g1;orf2	GH65	1.2e-61	16	303	0.771505	440	702
GYY|c19377_g1;orf1	GH18	4.1e-54	2	278	0.932432	58	427
GYY|c19460_g1;orf1	GH18	3.8e-39	100	285	0.625	79	296
GYY|c19721_g1;orf1	GH38	3.9e-80	3	256	0.94052	317	578
GYY|c19738_g1;orf1	GH5	7e-12	99	211	0.407273	44	164
GYY|c20226_g1;orf1	GH27	6.9e-10	224	340	0.309333	129	246
GYY|c20297_g1;orf1	GH13	1.8e-23	13	259	0.822742	195	485
GYY|c20495_g1;orf1	GH5	6e-18	28	253	0.818182	110	523
GYY|c20632_g1;orf1	GH18	9e-55	7	282	0.929054	248	668
GYY|c20638_g1;orf1	GH47	6.6e-126	2	445	0.993274	55	507
GYY|c20681_g1;orf2	GH37	2e-105	2	406	0.822811	156	653
GYY|c20688_g1;orf2	GH31	2.6e-72	1	236	0.550351	149	517
GYY|c20695_g1;orf1	GH43	3e-11	73	226	0.616935	202	368
GYY|c20704_g1;orf1	GH109	1.2e-11	2	122	0.952381	10	134
GYY|c20719_g1;orf1	GH47	5.5e-128	2	445	0.993274	56	507
GYY|c20744_g2;orf1	GH16	5.9e-14	4	95	0.481481	540	660
GYY|c20744_g2;orf1	GH16	5e-10	94	189	0.502646	722	897
GYY|c20747_g1;orf1	GH10	1.1e-83	11	301	0.957096	110	407
GYY|c20759_g1;orf1	GH13	9.9e-26	12	290	0.929766	103	510
GYY|c20901_g1;orf1	GH71	5.1e-36	64	229	0.44	35	206
GYY|c20901_g1;orf2	GH71	5.6e-22	229	364	0.36	2	147
GYY|c20908_g1;orf1	GH47	8e-137	3	444	0.988789	55	490
GYY|c20909_g1;orf1	GH131	1.3e-36	4	247	0.952941	88	353
GYY|c20926_g1;orf2	GH18	6.9e-48	5	211	0.695946	76	337
GYY|c20952_g1;orf1	GH47	1.2e-147	1	445	0.995516	303	776
GYY|c20954_g1;orf1	GH26	2.9e-21	111	282	0.564356	143	372
GYY|c20989_g1;orf1	GH3	1.7e-58	4	216	0.981481	186	398
GYY|c20996_g1;orf1	GH27	5.8e-18	254	372	0.314667	337	446
GYY|c21044_g1;orf1	GH13	1.2e-25	28	276	0.829431	170	445
GYY|c21093_g1;orf1	GH12	2e-14	3	155	0.974359	203	360
GYY|c21149_g1;orf2	GH16	7.9e-17	11	123	0.592593	88	266
GYY|c21173_g1;orf1	GH133	2.8e-118	6	321	0.846774	1189	1592
GYY|c21251_g1;orf2	GH20	2.1e-22	95	238	0.424332	5	157
GYY|c21478_g1;orf1	GH31	3.1e-142	2	427	0.995316	412	863
GYY|c21576_g1;orf1	GH32	7.8e-50	4	283	0.952218	134	504
GYY|c21651_g1;orf1	GH71	2.5e-85	1	363	0.965333	79	457
GYY|c21679_g1;orf2	GH47	3.4e-77	98	418	0.717489	4	334
GYY|c21699_g1;orf1	GH125	5.6e-61	214	402	0.467662	1	190
GYY|c21699_g1;orf2	GH125	4.7e-25	1	213	0.527363	96	304
GYY|c21735_g1;orf1	GH81	5.5e-150	15	602	0.94373	57	749
GYY|c21837_g1;orf1	GH85	2.5e-19	142	269	0.403175	5	171
GYY|c24151_g1;orf1	GH103	3.8e-29	67	156	0.301695	2	90
GYY|c24752_g1;orf1	GH109	1.7e-07	61	115	0.428571	4	58
GYY|c25700_g1;orf1	GH128	1.2e-19	8	85	0.34375	8	86
GYY|c25819_g1;orf1	GH5	1.8e-08	6	90	0.305455	44	140
GYY|c25891_g1;orf1	GH16	2.7e-13	20	114	0.497354	6	128
GYY|c27657_g1;orf1	GH131	6.3e-33	164	246	0.321569	2	81
GYY|c28914_g1;orf1	GH12	9.8e-19	46	132	0.551282	5	88
GYY|c30370_g1;orf1	GH14	6.3e-68	184	324	0.339806	1	142
GYY|c31173_g1;orf1	GH32	3.1e-10	98	188	0.307167	1	142
GYY|c31375_g1;orf1	GH19	1.1e-20	30	112	0.354978	1	92
GYY|c32129_g1;orf1	GH43	1.1e-39	47	247	0.806452	4	256
GYY|c32191_g1;orf1	GH79	2.8e-19	5	163	0.347253	31	171
GYY|c32294_g1;orf1	GH18	3.4e-39	104	282	0.601351	6	233
GYY|c32920_g1;orf1	GH128	2.2e-25	48	126	0.348214	3	84
GYY|c35201_g1;orf1	GH19	1.1e-51	73	231	0.683983	1	162
GYY|c3782_g1;orf1	GH12	4.4e-08	107	154	0.301282	2	46
GYY|c38849_g1;orf1	GH75	4.1e-42	55	158	0.468182	2	113
GYY|c39278_g1;orf1	GH5	1.4e-13	99	274	0.636364	16	232
GYY|c40191_g1;orf1	GH17	6.7e-50	1	149	0.475884	44	192
GYY|c40837_g1;orf1	GH16	3.8e-10	53	116	0.333333	1	69
GYY|c4268_g1;orf1	GH18	1.6e-52	2	278	0.932432	63	432
GYY|c4355_g1;orf1	GH5	2.7e-24	28	271	0.883636	374	690
GYY|c6215_g1;orf2	GH47	3e-32	208	381	0.387892	10	190
GYY|c7443_g1;orf1	GH23	1.5e-11	14	119	0.777778	222	334
GYY|c7734_g1;orf1	GH12	8e-21	3	79	0.487179	96	170
GYY|c8288_g1;orf1	GH16	2.4e-21	12	189	0.936508	149	435
GYY|c8556_g1;orf2	GH3	1.3e-59	6	214	0.962963	74	286
GYY|c8688_g1;orf1	GH18	5.9e-78	5	283	0.939189	141	491
GYY|c876_g1;orf1	GH72	4.6e-46	11	162	0.483974	51	213
GYY|c8788_g1;orf1	GH71	3.1e-72	95	367	0.725333	9	297
GYY|c9138_g1;orf1	GH16	4.1e-08	58	118	0.31746	2	65
GYY|c9268_g1;orf1	GH72	3.9e-42	180	311	0.419872	1	131
GYY|c9361_g1;orf1	GH28	3.2e-45	174	320	0.449231	1	151
GYY|c985_g1;orf1	GH17	5.7e-18	76	300	0.720257	4	183
GYY|c9871_g1;orf1	GH76	4.3e-27	98	243	0.405028	16	177
GYY|c997_g1;orf1	GH1	2.8e-69	2	136	0.312354	41	175

## Sheet: GT
Query	Subject	E-value	Start	End	Covered fraction	Start	End
GYY|c13130_g1;orf1	GT1	9.3e-40	209	378	0.442408	2	219
GYY|c14519_g1;orf1	GT90	1.8e-45	16	247	0.924	576	906
GYY|c14581_g1;orf1	GT32	1.3e-08	51	86	0.388889	708	743
GYY|c15210_g1;orf1	GT31	2.4e-05	76	160	0.4375	404	474
GYY|c15710_g1;orf1	GT22	4.2e-54	2	387	0.989717	25	426
GYY|c15767_g1;orf1	GT8	3.5e-53	27	256	0.891051	68	315
GYY|c15852_g1;orf1	GT4	6.8e-31	11	148	0.85625	222	360
GYY|c15980_g1;orf1	GT90	1.2e-54	21	247	0.904	492	775
GYY|c16011_g1;orf1	GT31	3.7e-14	1	75	0.385417	403	481
GYY|c16011_g1;orf1	GT31	4.2e-07	76	182	0.552083	522	601
GYY|c16279_g1;orf1	GT3	2.8e-303	1	635	0.99529	32	666
GYY|c16501_g1;orf1	GT69	1.8e-59	1	238	0.991632	149	411
GYY|c16504_g1;orf1	GT32	1.8e-10	52	87	0.388889	288	323
GYY|c16553_g2;orf1	GT23	6e-09	136	274	0.433962	20	162
GYY|c16635_g1;orf1	GT18	5.4e-12	351	560	0.304665	267	485
GYY|c17281_g1;orf1	GT1	2.1e-55	4	377	0.97644	1124	1567
GYY|c17321_g1;orf1	GT69	1.8e-43	1	217	0.903766	194	415
GYY|c17372_g1;orf1	GT76	1.5e-60	123	407	0.697789	5	361
GYY|c17630_g1;orf1	GT32	4.9e-09	58	86	0.311111	279	307
GYY|c17800_g1;orf1	GT22	1.3e-96	2	389	0.994859	66	487
GYY|c17877_g1;orf1	GT24	2.4e-124	1	248	0.995968	1328	1575
GYY|c17909_g1;orf1	GT71	3.3e-48	1	264	0.996212	213	442
GYY|c17940_g1;orf1	GT26	1.8e-05	40	103	0.368421	57	119
GYY|c17988_g1;orf1	GT59	1.9e-119	3	404	0.992574	84	505
GYY|c18029_g1;orf1	GT2	2.9e-14	72	164	0.547619	980	1073
GYY|c18198_g1;orf1	GT32	1.6e-16	8	86	0.866667	182	258
GYY|c18226_g1;orf1	GT4	1e-21	7	148	0.88125	219	373
GYY|c18241_g1;orf1	GT90	1.5e-52	4	248	0.976	412	710
GYY|c18267_g1;orf1	GT69	5.9e-81	1	239	0.995816	265	504
GYY|c18631_g1;orf1	GT31	2.5e-05	3	73	0.364583	309	377
GYY|c18631_g1;orf1	GT31	5.6e-11	78	186	0.5625	428	515
GYY|c18904_g1;orf1	GT25	7.8e-25	2	180	0.983425	171	439
GYY|c18942_g1;orf1	GT31	6.9e-06	69	172	0.536458	329	422
GYY|c18970_g1;orf1	GT15	2.4e-119	1	272	0.992674	157	431
GYY|c19243_g1;orf1	GT25	9.8e-20	6	170	0.906077	137	299
GYY|c19383_g1;orf1	GT90	4.5e-55	16	248	0.928	476	818
GYY|c19403_g1;orf1	GT39	1.5e-68	2	223	0.991031	109	347
GYY|c19429_g1;orf1	GT90	5e-66	21	248	0.908	309	562
GYY|c19516_g1;orf1	GT90	9e-23	2	248	0.984	237	471
GYY|c19557_g1;orf1	GT49	7.2e-13	71	332	0.774481	524	867
GYY|c19606_g1;orf1	GT2	4.5e-16	1	58	0.339286	124	184
GYY|c19606_g1;orf2	GT2	4e-19	58	167	0.64881	16	123
GYY|c19929_g1;orf1	GT49	3e-38	55	331	0.818991	267	545
GYY|c19975_g1;orf1	GT20	1.7e-191	11	475	0.976842	138	625
GYY|c20062_g1;orf3	GT39	1.2e-70	2	223	0.991031	196	437
GYY|c20139_g1;orf1	GT71	7e-14	2	98	0.363636	235	330
GYY|c20322_g1;orf1	GT43	3.7e-23	10	202	0.90566	312	494
GYY|c20572_g1;orf1	GT39	1.4e-65	4	223	0.982063	197	436
GYY|c20618_g2;orf1	GT32	7.2e-18	4	86	0.911111	13	92
GYY|c20659_g1;orf1	GT2	2.7e-32	1	104	0.613095	96	227
GYY|c20702_g1;orf1	GT20	1.2e-156	71	473	0.846316	285	687
GYY|c20720_g1;orf1	GT22	1.2e-85	2	388	0.992288	84	575
GYY|c20730_g1;orf1	GT57	3.2e-142	3	396	0.817048	60	464
GYY|c20758_g1;orf1	GT48	0	1	726	0.981055	726	1504
GYY|c20759_g1;orf1	GT5	2.6e-59	1	459	0.970339	1167	1626
GYY|c20782_g1;orf1	GT2	2.7e-13	82	164	0.488095	706	789
GYY|c20800_g1;orf1	GT1	8.7e-51	6	379	0.97644	56	483
GYY|c20978_g1;orf1	GT43	6.2e-21	11	207	0.924528	341	524
GYY|c21001_g1;orf1	GT57	9.8e-117	3	479	0.989605	160	656
GYY|c21016_g1;orf1	GT32	1.5e-13	41	89	0.533333	299	348
GYY|c21104_g1;orf1	GT10	1.9e-48	73	310	0.682997	78	336
GYY|c21104_g4;orf1	GT10	5.4e-49	98	333	0.677233	176	434
GYY|c21193_g1;orf1	GT2	3.1e-13	79	162	0.494048	1578	1662
GYY|c21203_g1;orf1	GT21	3.1e-47	65	233	0.72103	19	265
GYY|c21461_g1;orf1	GT2	1.4e-14	79	163	0.5	560	645
GYY|c21514_g1;orf1	GT66	3.8e-182	7	599	0.854257	34	748
GYY|c21691_g1;orf1	GT8	3.2e-51	22	254	0.902724	78	318
GYY|c21752_g1;orf1	GT1	2e-49	17	379	0.947644	746	1147
GYY|c21804_g1;orf1	GT2	9.8e-06	71	164	0.553571	400	498
GYY|c21886_g1;orf1	GT32	7.8e-23	6	87	0.9	175	251
GYY|c22926_g1;orf1	GT4	7.5e-26	85	145	0.375	5	65
GYY|c27862_g1;orf1	GT4	8.2e-35	22	127	0.65625	1	122
GYY|c28363_g1;orf1	GT75	3.1e-76	189	343	0.44898	1	154
GYY|c31366_g1;orf1	GT4	1.6e-22	34	115	0.50625	2	100
GYY|c5420_g1;orf1	GT64	9.5e-51	1	166	0.665323	136	301
GYY|c5691_g1;orf2	GT90	2e-11	5	117	0.448	99	215
GYY|c8109_g1;orf1	GT23	1.4e-06	138	278	0.440252	134	278
GYY|c9373_g1;orf1	GT87	7.8e-08	3	120	0.506494	79	196
GYY|c9373_g1;orf1	GT50	6.5e-85	1	261	0.992366	143	403

## Sheet: PL
Query	Subject	E-value	Start	End	Covered fraction	Start	End
GYY|c11892_g1;orf1	PL1	2.2e-56	25	201	0.871287	3	198
GYY|c12469_g1;orf1	PL1	8e-34	52	200	0.732673	1	162
GYY|c12774_g1;orf1	PL1	7.7e-43	22	201	0.886139	155	346
GYY|c13329_g2;orf1	PL3	2.2e-28	40	196	0.791878	72	229
GYY|c1479_g1;orf1	PL1	1.7e-18	20	85	0.321782	10	74
GYY|c14813_g1;orf2	PL14	9.3e-13	98	164	0.33	20	84
GYY|c14813_g2;orf1	PL14	8.4e-34	3	101	0.49	158	260
GYY|c18753_g1;orf1	PL3	3.4e-27	26	196	0.862944	101	275
GYY|c20407_g1;orf1	PL1	1.4e-55	19	201	0.90099	94	295
GYY|c20773_g1;orf1	PL3	1.7e-27	17	195	0.903553	101	280
GYY|c22351_g1;orf1	PL3	5e-48	61	175	0.57868	1	111
GYY|c23867_g1;orf1	PL8	6.2e-16	107	204	0.374517	2	98
GYY|c3610_g1;orf2	PL1	3e-31	67	201	0.663366	1	145
GYY|c37637_g1;orf1	PL1	4.1e-14	82	154	0.356436	1	80
GYY|c666_g1;orf1	PL3	7.9e-21	68	196	0.649746	9	136
