# Supplementary material for: Comparative transcriptome analysis and identification of candidate effectors in two related rust species (Gymnosporangium yamadae and Gymnosporangium asiaticum)
Source: BMC Genomics. 2017 Aug 23;18:651. doi: 10.1186/s12864-017-4059-x (PMC5567642; doi:10.1186/s12864-017-4059-x)
Supplement: Supplementary file 5 — Unigene functional annotation of G. yamadae and G. asiaticum. This file provides the unigene annotations based on seven databases: Nr, Nt, Pfam, KOG/COG, SwissProt, GO and KEGG. (ZIP 77245 kb) [file 12864_2017_4059_MOESM5_ESM.zip › Additional file 5/ortholog groups.xlsx]

## Sheet: G. yamadae
gene_id	orthomcl_group	seq_id_of_best_hit	evalue_mantissa	evalue_exponent	percent_identity	percent_match
GYY|c31347_g1;orf2	NO_GROUP	ptro|ENSPTRP00000056168	2	-11	100	65
GYY|c7096_g1;orf1	NO_GROUP	osat|NP_001053981	1	-17	100	90
GYY|c36302_g1;orf1	NO_GROUP	hsap|ENSP00000389253	1	-17	100	53
GYY|c27584_g1;orf2	NO_GROUP	tnig|ENSTNIP00000003434	2	-10	100	86
GYY|c36970_g1;orf1	NO_GROUP	hsap|ENSP00000410724	3	-71	100	85
GYY|c37700_g1;orf1	NO_GROUP	mmul|XP_001115157	6	-27	100	72
GYY|c34703_g1;orf1	NO_GROUP	hsap|ENSP00000375025	5	-44	100	100
GYY|c39140_g1;orf1	NO_GROUP	ecol|AP_002063	8	-36	100	100
GYY|c28330_g1;orf1	NO_GROUP	oana|ENSOANP00000014720	3	-15	100	54
GYY|c38757_g1;orf1	NO_GROUP	mmul|XP_002805003	1	-47	100	100
GYY|c32983_g1;orf1	NO_GROUP	hsap|ENSP00000396516	6	-12	100	69
GYY|c37172_g1;orf1	NO_GROUP	ecol|AP_003676	2	-39	100	97
GYY|c23919_g1;orf1	NO_GROUP	hsap|ENSP00000381811	1	-47	100	100
GYY|c33007_g1;orf1	NO_GROUP	drer|ENSDARP00000089041	3	-20	100	100
GYY|c16331_g2;orf1	NO_GROUP	nvec|gw.6980.5.1	2	-23	100	61
GYY|c30586_g1;orf1	NO_GROUP	rnor|ENSRNOP00000049348	1	-18	100	100
GYY|c729_g1;orf1	NO_GROUP	hsap|ENSP00000387307	2	-57	100	92
GYY|c24326_g1;orf1	NO_GROUP	ecol|AP_003676	1	-38	100	100
GYY|c31033_g1;orf2	NO_GROUP	ecol|AP_001790	4	-17	100	100
GYY|c24704_g1;orf1	NO_GROUP	hsap|ENSP00000350111	1	-31	100	100
GYY|c37641_g1;orf1	NO_GROUP	oana|ENSOANP00000001028	1	-9	100	82
GYY|c27476_g1;orf1	NO_GROUP	hsap|ENSP00000316465	2	-62	100	100
GYY|c3023_g1;	NO_GROUP	hsap|ENSP00000375742	1	-21	100	52
GYY|c30675_g1;orf1	OG5_126539	hsap|ENSP00000352846	6	-38	100	100
GYY|c40582_g1;orf1	OG5_126539	hsap|ENSP00000300870	3	-42	100	100
GYY|c37264_g1;orf1	OG5_126539	hsap|ENSP00000305077	1	-37	100	100
GYY|c32927_g1;orf1	OG5_126554	hsap|ENSP00000360991	3	-9	100	74
GYY|c33250_g1;orf1	OG5_126554	hsap|ENSP00000337915	2	-12	100	94
GYY|c32277_g1;orf1	OG5_126554	ptro|ENSPTRP00000033296	8	-9	100	63
GYY|c39823_g1;orf1	OG5_126558	ptro|ENSPTRP00000014844	9	-20	100	100
GYY|c32328_g1;orf1	OG5_126561	ptro|ENSPTRP00000058520	8	-30	100	72
GYY|c36960_g1;orf1	OG5_126561	hsap|ENSP00000382340	2	-13	100	100
GYY|c35317_g1;orf1	OG5_126561	ptro|ENSPTRP00000013334	3	-33	100	87
GYY|c31295_g1;orf1	OG5_126561	hsap|ENSP00000333926	3	-14	100	54
GYY|c2469_g1;orf1	OG5_126561	hsap|ENSP00000205557	2	-29	100	64
GYY|c24512_g1;orf1	OG5_126561	hsap|ENSP00000359478	1	-21	100	66
GYY|c1250_g1;orf1	OG5_126561	hsap|ENSP00000382340	1	-25	100	56
GYY|c30429_g1;orf1	OG5_126561	ptro|ENSPTRP00000058520	3	-16	100	58
GYY|c34636_g1;orf1	OG5_126561	hsap|ENSP00000382340	1	-28	100	72
GYY|c8420_g1;orf1	OG5_126561	ptro|ENSPTRP00000058520	1	-19	100	70
GYY|c33994_g1;orf1	OG5_126561	hsap|ENSP00000205557	1	-26	100	66
GYY|c35384_g1;orf1	OG5_126561	hsap|ENSP00000285238	5	-32	100	71
GYY|c33559_g1;orf1	OG5_126561	hsap|ENSP00000382340	2	-17	100	52
GYY|c22279_g1;orf1	OG5_126561	ptro|ENSPTRP00000013334	7	-20	100	57
GYY|c32386_g1;orf1	OG5_126561	ptro|ENSPTRP00000004983	5	-19	100	52
GYY|c8503_g1;orf1	OG5_126569	atha|NP_001078516	7	-24	100	100
GYY|c30252_g1;orf1	OG5_126569	rcom|30170.m014142	4	-44	100	100
GYY|c11392_g1;orf1	OG5_126569	rcom|29900.m001544	5	-53	100	100
GYY|c12671_g1;orf1	OG5_126569	atha|NP_001078516	9	-76	100	100
GYY|c14851_g1;orf1	OG5_126569	atha|NP_001078516	9	-48	100	95
GYY|c34671_g1;orf1	OG5_126570	osat|NP_001059915	4	-36	100	100
GYY|c37890_g1;orf1	OG5_126572	atha|NP_200799	1	-15	100	100
GYY|c9646_g1;orf1	OG5_126572	afum|Afu3g05350	2	-16	100	100
GYY|c13241_g1;orf1	OG5_126573	osat|NP_001044729	1	-43	100	78
GYY|c33632_g1;orf1	OG5_126573	klac|XP_454339	2	-9	100	100
GYY|c21357_g1;orf1	OG5_126573	cneg|CNAG_07807T0	6	-23	100	100
GYY|c36966_g1;orf1	OG5_126573	klac|XP_454339	4	-16	100	100
GYY|c16331_g1;orf1	OG5_126573	cneg|CNAG_07807T0	1	-23	100	100
GYY|c18938_g1;orf1	OG5_126573	anid|AN0734	6	-30	100	100
GYY|c18938_g2;orf1	OG5_126573	ncra|NCU00212T0	2	-30	100	100
GYY|c24305_g1;orf1	OG5_126577	clup|ENSCAFP00000004846	1	-13	100	65
GYY|c22328_g1;orf1	OG5_126579	hsap|ENSP00000384815	6	-38	100	100
GYY|c37636_g1;orf1	OG5_126579	hsap|ENSP00000381008	6	-35	100	100
GYY|c30444_g1;orf1	OG5_126579	hsap|ENSP00000384815	1	-22	100	87
GYY|c13680_g1;orf1	OG5_126582	hsap|ENSP00000324648	2	-26	100	52
GYY|c28003_g1;	OG5_126582	hsap|ENSP00000260682	6	-12	100	100
GYY|c22094_g1;orf1	OG5_126583	sfle|NP_708828	3	-56	100	100
GYY|c32126_g1;orf1	OG5_126586	hsap|ENSP00000194152	1	-14	100	100
GYY|c30011_g1;orf1	OG5_126588	rcom|30025.m000589	1	-33	100	100
GYY|c5945_g1;orf1	OG5_126588	drer|ENSDARP00000090766	2	-67	100	100
GYY|c11825_g2;orf1	OG5_126588	rcom|30025.m000589	2	-35	100	100
GYY|c40372_g1;orf1	OG5_126588	ppat|estExt_Genewise1.C_3510021	2	-39	100	100
GYY|c7125_g1;orf1	OG5_126588	osat|NP_001055754	9	-44	100	100
GYY|c31831_g1;orf1	OG5_126593	drer|ENSDARP00000063876	9	-18	100	100
GYY|c32456_g1;orf1	OG5_126593	sfle|NP_706463	1	-109	100	100
GYY|c24495_g1;orf1	OG5_126595	clup|ENSCAFP00000023597	3	-19	100	100
GYY|c38290_g1;orf1	OG5_126595	rcom|29836.m000559	2	-48	100	100
GYY|c7049_g1;orf1	OG5_126595	aory|AO090701000065	2	-53	100	100
GYY|c8459_g1;orf1	OG5_126595	ptro|ENSPTRP00000034634	1	-22	100	82
GYY|c4062_g1;orf1	OG5_126595	osat|NP_001054419	1	-56	100	100
GYY|c20244_g1;orf1	OG5_126595	drer|ENSDARP00000055193	1	-176	100	100
GYY|c26165_g1;orf1	OG5_126595	cint|ENSCINP00000018112	1	-11	100	100
GYY|c8996_g1;orf1	OG5_126595	aory|AO090701000065	3	-41	100	100
GYY|c4209_g1;orf1	OG5_126595	ptro|ENSPTRP00000016618	3	-36	100	100
GYY|c11689_g1;orf1	OG5_126595	anid|AN6542	8	-55	100	97
GYY|c35617_g1;orf1	OG5_126596	ptro|ENSPTRP00000033133	2	-27	100	80
GYY|c29456_g1;orf1	OG5_126600	tnig|ENSTNIP00000010266	1	-21	100	59
GYY|c34018_g1;orf1	OG5_126605	ppat|e_gw1.215.113.1	8	-55	100	100
GYY|c1993_g1;orf1	OG5_126605	rcom|30170.m013630	6	-37	100	100
GYY|c32494_g1;orf1	OG5_126605	rcom|30170.m013630	3	-31	100	100
GYY|c36212_g1;orf1	OG5_126605	rcom|30170.m013630	2	-36	100	100
GYY|c25653_g1;orf1	OG5_126605	atha|NP_197479	2	-62	100	100
GYY|c24186_g1;orf1	OG5_126609	ecol|AP_002424	3	-72	100	100
GYY|c33044_g1;orf1	OG5_126609	sfle|NP_707317	7	-69	100	100
GYY|c30106_g1;orf1	OG5_126609	sfle|NP_707317	2	-98	100	100
GYY|c38407_g1;orf1	OG5_126609	sfle|NP_707317	6	-57	100	100
GYY|c31279_g1;orf1	OG5_126610	clup|ENSCAFP00000017255	7	-8	100	71
GYY|c22437_g1;orf1	OG5_126613	sfle|NP_709584	1	-71	100	100
GYY|c38540_g1;orf1	OG5_126616	sfle|NP_708977	2	-46	100	100
GYY|c38731_g1;orf1	OG5_126616	sfle|NP_708977	1	-55	100	100
GYY|c32775_g1;orf1	OG5_126616	hsap|ENSP00000268704	2	-22	100	74
GYY|c9070_g1;orf1	OG5_126616	hsap|ENSP00000268704	6	-42	100	75
GYY|c24043_g1;orf1	OG5_126616	hsap|ENSP00000268704	9	-29	100	100
GYY|c35726_g1;orf1	OG5_126616	rcom|29993.m001041	4	-45	100	99
GYY|c30421_g1;orf1	OG5_126618	sfle|NP_707009	1	-59	100	100
GYY|c29064_g1;orf1	OG5_126619	ecab|XP_001497254	1	-38	100	100
GYY|c22428_g1;orf1	OG5_126619	hsap|ENSP00000277541	6	-10	100	77
GYY|c40969_g1;orf1	OG5_126619	rnor|ENSRNOP00000026212	4	-36	100	91
GYY|c32597_g1;orf2	OG5_126619	ecab|XP_001498632	3	-6	100	54
GYY|c40913_g1;orf1	OG5_126619	ptro|ENSPTRP00000036924	5	-35	100	100
GYY|c38591_g1;orf1	OG5_126619	ptro|ENSPTRP00000051929	2	-50	100	100
GYY|c33248_g1;orf1	OG5_126623	rnor|ENSRNOP00000009556	5	-29	100	89
GYY|c40964_g1;orf1	OG5_126623	osat|NP_001062159	8	-37	100	100
GYY|c9137_g1;orf1	OG5_126623	rcom|27893.m000229	1	-69	100	99
GYY|c4668_g1;orf1	OG5_126628	sent|NP_456222	2	-58	100	100
GYY|c37316_g1;orf1	OG5_126628	drer|ENSDARP00000058383	2	-52	100	100
GYY|c31720_g1;orf1	OG5_126628	sfle|NP_707335	1	-60	100	100
GYY|c14494_g1;orf1	OG5_126631	osat|NP_001049148	2	-77	100	98
GYY|c23007_g1;orf1	OG5_126631	rcom|29904.m002921	9	-39	100	100
GYY|c33208_g1;orf1	OG5_126635	mmus|ENSMUSP00000106790	1	-21	100	78
GYY|c25246_g1;orf1	OG5_126635	hsap|ENSP00000375892	2	-26	100	60
GYY|c22863_g1;orf1	OG5_126637	sfle|NP_709783	8	-39	100	100
GYY|c22430_g1;orf1	OG5_126638	ecol|AP_004204	1	-169	100	100
GYY|c27430_g1;orf1	OG5_126638	sfle|NP_709366	1	-132	100	100
GYY|c14108_g1;orf1	OG5_126641	drer|ENSDARP00000005651	1	-132	100	99
GYY|c32208_g1;orf1	OG5_126644	hsap|ENSP00000347232	1	-26	100	100
GYY|c34985_g1;orf1	OG5_126646	ptro|ENSPTRP00000023585	5	-19	100	87
GYY|c30037_g1;orf1	OG5_126648	ecol|AP_001069	1	-36	100	73
GYY|c40880_g1;orf1	OG5_126648	ecol|AP_001069	5	-40	100	100
GYY|c37164_g1;orf1	OG5_126658	clup|ENSCAFP00000011039	2	-22	100	86
GYY|c29879_g1;orf1	OG5_126661	ecol|AP_002101	6	-35	100	100
GYY|c22602_g1;orf1	OG5_126661	ecol|AP_002101	6	-41	100	82
GYY|c32406_g1;orf1	OG5_126662	ecol|AP_003008	3	-58	100	100
GYY|c37535_g1;orf1	OG5_126662	ecol|AP_003008	2	-53	100	100
GYY|c36233_g1;orf1	OG5_126662	sfle|NP_708269	2	-38	100	100
GYY|c35340_g1;orf1	OG5_126667	ptro|ENSPTRP00000053490	1	-46	100	93
GYY|c26090_g1;orf1	OG5_126667	hsap|ENSP00000341045	2	-40	100	100
GYY|c39439_g1;orf1	OG5_126673	ecol|AP_003467	7	-11	100	100
GYY|c37268_g1;orf1	OG5_126675	ptro|ENSPTRP00000021109	1	-20	100	93
GYY|c37788_g1;orf1	OG5_126675	ptro|ENSPTRP00000021109	3	-15	100	56
GYY|c36247_g1;orf1	OG5_126675	hsap|ENSP00000272452	4	-30	100	70
GYY|c26047_g1;orf1	OG5_126676	ecol|AP_003900	1	-121	100	100
GYY|c25460_g1;orf1	OG5_126676	ptro|ENSPTRP00000042459	8	-19	100	53
GYY|c11695_g1;orf1	OG5_126678	sfle|NP_709098	5	-67	100	100
GYY|c30291_g1;orf1	OG5_126678	ppat|estExt_Genewise1.C_150088	7	-21	100	100
GYY|c32316_g1;orf1	OG5_126678	ppat|estExt_Genewise1.C_150088	6	-44	100	100
GYY|c39711_g1;orf1	OG5_126680	ecol|AP_004570	2	-35	100	100
GYY|c30237_g1;orf1	OG5_126680	ecol|AP_004570	2	-63	100	100
GYY|c30119_g1;orf1	OG5_126680	ecol|AP_004570	3	-71	100	98
GYY|c13038_g1;orf1	OG5_126681	ecab|XP_001503764	2	-85	100	100
GYY|c39000_g1;orf1	OG5_126683	mmul|XP_001088026	3	-13	100	100
GYY|c34211_g1;orf1	OG5_126685	sfle|NP_707575	3	-43	100	100
GYY|c26049_g1;orf1	OG5_126687	yent|YP_001008064.1	1	-25	100	100
GYY|c11132_g1;orf1	OG5_126688	sent|NP_458472	5	-46	100	100
GYY|c36430_g1;orf1	OG5_126691	sfle|NP_707185	7	-72	100	100
GYY|c22617_g1;orf1	OG5_126691	ecol|AP_001902	6	-78	100	100
GYY|c36357_g1;orf1	OG5_126691	sfle|NP_707185	5	-75	100	100
GYY|c37086_g1;orf1	OG5_126692	ecol|AP_004450	9	-74	100	100
GYY|c25972_g1;orf1	OG5_126692	sent|NP_458454	7	-20	100	91
GYY|c31002_g1;orf1	OG5_126692	ecol|AP_004450	3	-52	100	100
GYY|c37806_g1;orf1	OG5_126696	rcom|29917.m001985	1	-44	100	100
GYY|c40833_g1;orf1	OG5_126696	osat|NP_001044599	4	-18	100	100
GYY|c29459_g1;orf1	OG5_126698	sfle|NP_708575	1	-74	100	100
GYY|c31387_g1;orf1	OG5_126698	sfle|NP_708575	4	-51	100	100
GYY|c10579_g2;orf1	OG5_126698	rcom|30147.m014180	1	-35	100	100
GYY|c11884_g1;orf1	OG5_126703	atha|NP_001031824	3	-55	100	100
GYY|c11621_g1;orf1	OG5_126703	atha|NP_001031824	1	-131	100	80
GYY|c15911_g2;orf1	OG5_126703	osat|NP_001058378	3	-43	100	100
GYY|c15911_g1;orf1	OG5_126703	otau|estExt_fgenesh1_pm.C_Chr_12.00010021	1	-60	100	100
GYY|c14103_g1;orf1	OG5_126703	tthe|94.m00103	3	-23	100	98
GYY|c14317_g1;orf1	OG5_126703	egos|ACL062C	2	-39	100	100
GYY|c8580_g1;orf1	OG5_126703	otau|estExt_fgenesh1_pm.C_Chr_12.00010021	6	-41	100	100
GYY|c33120_g1;orf1	OG5_126703	micr|ACO67790	3	-39	100	68
GYY|c15613_g1;orf1	OG5_126703	otau|estExt_fgenesh1_pm.C_Chr_12.00010021	3	-35	100	100
GYY|c17857_g1;orf1	OG5_126703	otau|estExt_fgenesh1_pm.C_Chr_12.00010021	1	-42	100	100
GYY|c33814_g1;orf1	OG5_126703	cpip|CPIJ003589	4	-15	100	100
GYY|c15721_g1;	OG5_126703	micr|ACO67790	4	-40	100	97
GYY|c27289_g1;orf1	OG5_126704	tnig|ENSTNIP00000015563	1	-55	100	100
GYY|c5184_g1;orf1	OG5_126706	aory|AO090120000257	1	-34	100	92
GYY|c35590_g1;orf1	OG5_126708	mmul|XP_001096144	3	-20	100	57
GYY|c37134_g1;orf1	OG5_126715	hsap|ENSP00000332118	7	-10	100	100
GYY|c27199_g1;orf1	OG5_126715	rnor|ENSRNOP00000010634	1	-30	100	77
GYY|c33847_g1;orf1	OG5_126715	mmul|XP_001115263	1	-27	100	76
GYY|c23053_g1;orf1	OG5_126715	ecab|XP_001501554	1	-14	100	100
GYY|c27005_g1;orf1	OG5_126715	ptro|ENSPTRP00000000553	4	-24	100	87
GYY|c32134_g1;orf1	OG5_126715	ecab|XP_001498552	4	-28	100	67
GYY|c23931_g1;orf1	OG5_126715	mmus|ENSMUSP00000101472	5	-13	100	80
GYY|c32659_g1;orf1	OG5_126715	mdom|ENSMODP00000023092	2	-8	100	55
GYY|c37237_g1;orf1	OG5_126715	ecab|XP_001501477	9	-34	100	78
GYY|c32132_g1;orf1	OG5_126715	hsap|ENSP00000275815	3	-30	100	62
GYY|c38898_g1;orf1	OG5_126715	hsap|ENSP00000351209	8	-27	100	72
GYY|c35831_g1;orf1	OG5_126715	ptro|ENSPTRP00000027683	5	-43	100	100
GYY|c38276_g1;orf1	OG5_126716	ptro|ENSPTRP00000059463	1	-16	100	100
GYY|c36787_g1;orf1	OG5_126717	clup|ENSCAFP00000017213	4	-15	100	100
GYY|c26526_g1;orf1	OG5_126720	ecol|AP_003050	7	-61	100	100
GYY|c5499_g1;orf1	OG5_126720	sfle|NP_708304	2	-41	100	100
GYY|c29208_g1;orf1	OG5_126720	sfle|NP_708304	4	-38	100	100
GYY|c32910_g1;orf1	OG5_126721	rnor|ENSRNOP00000017579	5	-9	100	60
GYY|c16960_g1;orf1	OG5_126722	drer|ENSDARP00000101605	1	-113	100	100
GYY|c22753_g1;orf1	OG5_126729	mmul|XP_001103158	7	-16	100	63
GYY|c28290_g1;orf1	OG5_126736	ecol|AP_001900	1	-40	100	100
GYY|c31550_g1;orf1	OG5_126738	ecab|XP_001491560	1	-12	100	100
GYY|c2183_g1;orf1	OG5_126743	hsap|ENSP00000223366	1	-41	100	77
GYY|c31943_g1;orf1	OG5_126743	mmul|XP_001092919	1	-23	100	70
GYY|c2183_g2;orf1	OG5_126743	ptro|ENSPTRP00000032690	1	-13	100	100
GYY|c36780_g1;orf1	OG5_126744	sfle|NP_705973	5	-49	100	100
GYY|c38662_g1;orf1	OG5_126744	ecol|AP_000678	1	-114	100	100
GYY|c25276_g1;orf1	OG5_126744	sfle|NP_705973	2	-48	100	100
GYY|c26213_g1;orf1	OG5_126756	sfle|NP_706849	6	-53	100	97
GYY|c22523_g1;orf1	OG5_126757	gzea|FGST_05825	3	-9	100	100
GYY|c28856_g1;orf1	OG5_126757	hsap|ENSP00000285093	3	-11	100	100
GYY|c24676_g1;orf1	OG5_126760	tnig|ENSTNIP00000001041	3	-40	100	100
GYY|c14435_g1;orf1	OG5_126760	drer|ENSDARP00000052330	4	-64	100	99
GYY|c27797_g1;orf1	OG5_126761	mmul|XP_001097222	2	-7	100	66
GYY|c30961_g1;orf1	OG5_126762	ptro|ENSPTRP00000036793	9	-22	100	100
GYY|c37013_g1;orf1	OG5_126764	sfle|NP_707395	3	-50	100	100
GYY|c39440_g1;orf1	OG5_126764	sfle|NP_707395	2	-77	100	100
GYY|c36216_g1;orf1	OG5_126776	sfle|NP_708686	7	-47	100	100
GYY|c37511_g1;orf1	OG5_126777	sfle|NP_706119	3	-38	100	100
GYY|c35882_g1;orf1	OG5_126779	ecol|AP_001363	6	-53	100	100
GYY|c26184_g1;orf1	OG5_126779	sfle|NP_706508	9	-60	100	100
GYY|c32510_g1;orf1	OG5_126788	sfle|NP_710008	1	-62	100	100
GYY|c37430_g1;orf1	OG5_126793	ptro|ENSPTRP00000026399	1	-25	100	85
GYY|c6079_g1;orf1	OG5_126793	mmul|XP_001113783	2	-28	100	68
GYY|c26404_g1;orf1	OG5_126793	mmul|XP_001113783	1	-18	100	56
GYY|c33266_g1;orf1	OG5_126793	hsap|ENSP00000232607	3	-25	100	59
GYY|c11521_g1;orf1	OG5_126800	atha|NP_850097	3	-40	100	100
GYY|c11075_g1;orf1	OG5_126800	afum|Afu4g10050	5	-8	100	100
GYY|c24926_g1;orf1	OG5_126818	sent|NP_458073	4	-32	100	92
GYY|c14112_g1;orf1	OG5_126820	trub|ENSTRUP00000014737	3	-57	100	98
GYY|c34296_g1;orf1	OG5_126826	ecol|AP_001417	2	-32	100	100
GYY|c40471_g1;orf1	OG5_126843	ptro|ENSPTRP00000016636	1	-41	100	100
GYY|c28230_g1;orf1	OG5_126852	drer|ENSDARP00000051762	9	-59	100	100
GYY|c17614_g1;orf1	OG5_126852	drer|ENSDARP00000051762	3	-94	100	100
GYY|c33480_g1;orf1	OG5_126862	sfle|NP_706506	9	-36	100	100
GYY|c37780_g1;orf1	OG5_126862	cimm|CIMG_08546T0	7	-10	100	100
GYY|c31499_g1;orf1	OG5_126866	sent|NP_458276	3	-30	100	97
GYY|c30407_g1;orf1	OG5_126866	sfle|NP_706586	4	-32	100	100
GYY|c40653_g1;orf1	OG5_126866	yent|YP_001006042.1	4	-30	100	94
GYY|c36044_g1;	OG5_126866	sfle|NP_706766	1	-39	100	100
GYY|c36728_g1;orf1	OG5_126877	atha|NP_851114	1	-40	100	100
GYY|c37120_g1;orf1	OG5_126879	mmul|XP_001107334	6	-11	100	60
GYY|c37657_g1;orf1	OG5_126884	sfle|NP_709781	2	-49	100	100
GYY|c32296_g1;orf1	OG5_126885	hsap|ENSP00000236671	5	-69	100	89
GYY|c35387_g1;orf1	OG5_126885	hsap|ENSP00000236671	2	-39	100	84
GYY|c37265_g1;orf1	OG5_126893	ptro|ENSPTRP00000000434	1	-17	100	57
GYY|c25883_g1;orf1	OG5_126897	ptro|ENSPTRP00000034025	3	-20	100	54
GYY|c12392_g1;orf1	OG5_126900	tnig|ENSTNIP00000011866	4	-47	100	100
GYY|c14327_g1;orf1	OG5_126907	drer|ENSDARP00000069885	1	-67	100	100
GYY|c11807_g1;orf1	OG5_126907	trub|ENSTRUP00000018189	6	-46	100	96
GYY|c26776_g1;orf1	OG5_126915	sfle|NP_706830	4	-41	100	100
GYY|c33408_g1;orf1	OG5_126915	sfle|NP_706830	2	-40	100	100
GYY|c39920_g1;orf1	OG5_126923	clup|ENSCAFP00000028268	2	-39	100	100
GYY|c27735_g1;orf1	OG5_126923	ecab|XP_001915132	7	-29	100	66
GYY|c23304_g1;orf1	OG5_126924	hsap|ENSP00000317790	2	-19	100	51
GYY|c26877_g1;orf1	OG5_126927	oana|ENSOANP00000016099	6	-13	100	72
GYY|c13600_g1;orf1	OG5_126930	ncra|NCU08620T0	2	-9	100	100
GYY|c25859_g1;orf1	OG5_126933	hsap|ENSP00000263816	9	-56	100	100
GYY|c40404_g1;orf1	OG5_126933	mmul|XP_001117994	4	-18	100	62
GYY|c36575_g1;orf1	OG5_126933	mmul|XP_001117994	2	-7	100	85
GYY|c26629_g1;orf1	OG5_126933	hsap|ENSP00000263816	9	-31	100	100
GYY|c24640_g1;orf1	OG5_126933	hsap|ENSP00000374135	3	-8	100	92
GYY|c23577_g1;	OG5_126933	clup|ENSCAFP00000008094	4	-33	100	100
GYY|c22228_g1;	OG5_126933	hsap|ENSP00000263816	2	-21	100	98
GYY|c24521_g1;orf1	OG5_126951	osat|NP_001054759	4	-38	100	100
GYY|c39720_g1;orf1	OG5_126954	ecol|AP_003839	5	-84	100	100
GYY|c8958_g1;orf1	OG5_126969	gzea|FGST_12875	9	-15	100	97
GYY|c31180_g1;orf1	OG5_126980	sfle|NP_709894	8	-59	100	100
GYY|c2244_g2;orf1	OG5_126982	ecol|AP_002367	1	-151	100	97
GYY|c40170_g1;orf1	OG5_126982	mmul|XP_001082545	8	-11	100	100
GYY|c13831_g2;orf1	OG5_126984	cimm|CIMG_07593T0	5	-25	100	100
GYY|c13282_g1;orf1	OG5_126988	drer|ENSDARP00000075363	8	-57	100	100
GYY|c37955_g1;orf1	OG5_126988	drer|ENSDARP00000075363	5	-56	100	100
GYY|c37343_g1;orf1	OG5_126991	sent|NP_455047	3	-43	100	100
GYY|c37595_g1;orf1	OG5_126991	ecol|AP_001089	2	-45	100	100
GYY|c28689_g1;orf1	OG5_126998	rcom|30131.m007059	2	-34	100	96
GYY|c35759_g1;orf1	OG5_126999	ptro|ENSPTRP00000006629	1	-20	100	100
GYY|c38447_g1;orf1	OG5_127004	ecol|AP_002040	3	-82	100	100
GYY|c25564_g1;orf1	OG5_127004	sfle|NP_707659	5	-45	100	100
GYY|c24107_g1;orf1	OG5_127005	tnig|ENSTNIP00000002768	4	-37	100	100
GYY|c28699_g1;orf1	OG5_127008	mmus|ENSMUSP00000046016	2	-19	100	100
GYY|c8112_g1;orf1	OG5_127008	rcom|30063.m001443	7	-38	100	100
GYY|c38683_g1;orf1	OG5_127014	rcom|30040.m000268	4	-24	100	80
GYY|c22519_g1;orf1	OG5_127020	sfle|NP_708368	2	-71	100	100
GYY|c32347_g1;orf1	OG5_127025	tnig|ENSTNIP00000022031	5	-35	100	100
GYY|c12629_g1;orf1	OG5_127029	drer|ENSDARP00000035273	6	-80	100	100
GYY|c7995_g1;orf1	OG5_127029	cimm|CIMG_07126T0	1	-25	100	100
GYY|c34315_g1;orf1	OG5_127029	drer|ENSDARP00000035273	3	-43	100	94
GYY|c37827_g1;orf1	OG5_127036	ecol|AP_002334	8	-17	100	74
GYY|c8781_g1;orf1	OG5_127046	drer|ENSDARP00000052062	3	-34	100	100
GYY|c8781_g2;orf1	OG5_127046	drer|ENSDARP00000052062	3	-30	100	100
GYY|c39532_g1;orf1	OG5_127049	ecol|AP_001313	2	-37	100	99
GYY|c28279_g1;orf1	OG5_127050	trub|ENSTRUP00000037474	5	-41	100	100
GYY|c39921_g1;orf1	OG5_127055	ptro|ENSPTRP00000047604	1	-12	100	100
GYY|c29136_g1;orf1	OG5_127055	hsap|ENSP00000420449	9	-16	100	77
GYY|c40011_g1;orf1	OG5_127057	mmul|XP_002804983	2	-26	100	68
GYY|c33748_g1;orf1	OG5_127057	ptro|ENSPTRP00000021992	3	-18	100	85
GYY|c4792_g1;orf1	OG5_127064	aaeg|AAEL013625-PA	1	-31	100	100
GYY|c406_g1;orf1	OG5_127064	ecab|XP_001495410	1	-42	100	100
GYY|c36208_g1;orf1	OG5_127064	pchr|e_gwh2.6.515.1	1	-10	100	100
GYY|c27611_g1;orf1	OG5_127070	hsap|ENSP00000366568	9	-50	100	100
GYY|c29069_g1;orf1	OG5_127078	ecol|AP_004671	3	-83	100	100
GYY|c32610_g1;orf1	OG5_127082	sfle|NP_708271	9	-28	100	100
GYY|c28029_g1;orf1	OG5_127094	bmor|BGIBMGA001966	5	-36	100	100
GYY|c31687_g1;orf1	OG5_127099	mmus|ENSMUSP00000026459	8	-45	100	100
GYY|c37843_g1;orf1	OG5_127123	ecab|XP_001917965	1	-9	100	69
GYY|c29674_g1;orf1	OG5_127124	mmul|XP_001090310	9	-11	100	100
GYY|c23450_g1;orf1	OG5_127128	mmus|ENSMUSP00000000756	3	-23	100	100
GYY|c25463_g1;orf1	OG5_127140	sfle|NP_707146	5	-75	100	100
GYY|c8231_g1;orf1	OG5_127140	sfle|NP_707146	4	-39	100	100
GYY|c34437_g1;orf1	OG5_127145	sfle|NP_709033	1	-30	100	72
GYY|c32681_g1;orf1	OG5_127153	rcom|29736.m002026	2	-43	100	100
GYY|c8005_g1;orf1	OG5_127153	rcom|29736.m002026	3	-70	100	98
GYY|c27329_g1;orf1	OG5_127162	ecol|AP_003331	9	-49	100	100
GYY|c2055_g1;orf1	OG5_127166	ecab|XP_001490084	7	-32	100	94
GYY|c14146_g1;orf1	OG5_127166	ecab|XP_001490084	4	-48	100	100
GYY|c26279_g1;orf1	OG5_127176	trub|ENSTRUP00000016971	4	-49	100	98
GYY|c27741_g1;orf1	OG5_127176	gzea|FGST_01203	4	-16	100	100
GYY|c27991_g1;orf1	OG5_127201	hsap|ENSP00000231790	6	-18	100	95
GYY|c40124_g1;orf1	OG5_127201	mmul|XP_001087274	4	-18	100	71
GYY|c25752_g1;orf1	OG5_127201	ptro|ENSPTRP00000025426	1	-31	100	95
GYY|c36586_g1;orf1	OG5_127202	ecab|XP_001502182	1	-12	100	54
GYY|c33907_g1;orf1	OG5_127202	hsap|ENSP00000315371	4	-8	100	85
GYY|c27696_g1;orf1	OG5_127212	oana|ENSOANP00000027148	2	-13	100	74
GYY|c22779_g1;orf1	OG5_127212	ggal|ENSGALP00000005274	2	-34	100	68
GYY|c31001_g1;orf1	OG5_127212	ecab|XP_001492401	4	-12	100	50
GYY|c37577_g1;orf1	OG5_127212	rnor|ENSRNOP00000014167	5	-17	100	100
GYY|c40895_g1;orf1	OG5_127217	hsap|ENSP00000300060	2	-41	100	100
GYY|c28196_g1;orf1	OG5_127221	gzea|FGST_12640	6	-11	100	100
GYY|c15721_g2;orf1	OG5_127221	trub|ENSTRUP00000027679	3	-89	100	96
GYY|c24424_g1;orf1	OG5_127222	yent|YP_001005391.1	8	-18	100	100
GYY|c37495_g1;orf1	OG5_127222	sfle|NP_708367	5	-58	100	100
GYY|c34520_g1;orf1	OG5_127225	ecab|XP_001489950	4	-12	100	61
GYY|c27090_g1;orf1	OG5_127238	ecol|AP_003049	4	-76	100	100
GYY|c32947_g1;orf1	OG5_127238	ecol|AP_003049	4	-41	100	99
GYY|c36250_g1;orf1	OG5_127258	ecol|AP_002232	4	-37	100	96
GYY|c26802_g1;orf1	OG5_127258	sfle|NP_710004	6	-62	100	100
GYY|c28152_g1;orf1	OG5_127258	ecol|AP_004640	4	-38	100	100
GYY|c29783_g1;orf1	OG5_127258	ecol|AP_002232	5	-82	100	100
GYY|c2000_g1;orf1	OG5_127261	drer|ENSDARP00000053541	8	-48	100	100
GYY|c32761_g1;orf1	OG5_127261	tnig|ENSTNIP00000019422	3	-32	100	82
GYY|c4898_g1;orf1	OG5_127262	drer|ENSDARP00000018737	4	-37	100	100
GYY|c34936_g1;orf1	OG5_127268	sent|NP_457722	5	-20	100	60
GYY|c23041_g1;orf1	OG5_127269	rcom|30146.m003438	2	-16	100	100
GYY|c28732_g1;orf1	OG5_127269	drer|ENSDARP00000019813	8	-29	100	100
GYY|c34575_g1;orf1	OG5_127269	rcom|30146.m003438	5	-30	100	100
GYY|c25551_g1;orf1	OG5_127273	tnig|ENSTNIP00000016906	4	-37	100	94
GYY|c40328_g1;orf1	OG5_127275	sfle|NP_708852	6	-48	100	100
GYY|c40379_g1;orf1	OG5_127275	sfle|NP_708852	2	-51	100	100
GYY|c33708_g1;orf1	OG5_127283	sfle|NP_706328	2	-58	100	100
GYY|c26450_g1;orf1	OG5_127316	sent|NP_458461	1	-39	100	100
GYY|c40410_g1;orf1	OG5_127321	rcom|28449.m000019	7	-48	100	100
GYY|c39690_g1;orf1	OG5_127331	ptro|ENSPTRP00000004479	3	-14	100	100
GYY|c33117_g1;orf1	OG5_127331	rcom|30076.m004672	8	-24	100	75
GYY|c1299_g1;orf1	OG5_127333	ecab|XP_001504739	1	-65	100	98
GYY|c25694_g1;orf1	OG5_127345	rcom|30147.m014300	5	-25	100	100
GYY|c22715_g1;orf1	OG5_127364	hsap|ENSP00000316032	7	-36	100	100
GYY|c29095_g1;orf1	OG5_127370	rnor|ENSRNOP00000004600	1	-18	100	100
GYY|c30290_g1;orf1	OG5_127370	mmus|ENSMUSP00000061095	1	-18	100	100
GYY|c34176_g1;orf1	OG5_127370	mdom|ENSMODP00000035527	1	-28	100	71
GYY|c33770_g1;orf1	OG5_127370	mmus|ENSMUSP00000038138	2	-42	100	100
GYY|c38326_g1;orf1	OG5_127376	mmul|XP_002806420	4	-10	100	100
GYY|c12952_g1;orf1	OG5_127376	mmul|XP_002806420	2	-24	100	88
GYY|c31356_g1;orf1	OG5_127382	ecab|XP_001496310	3	-23	100	72
GYY|c37618_g1;orf1	OG5_127384	aory|AO090020000122	3	-11	100	100
GYY|c33951_g1;orf1	OG5_127413	ecol|AP_002259	1	-24	100	100
GYY|c24285_g1;orf1	OG5_127421	mmul|XP_002808345	1	-15	100	58
GYY|c735_g1;orf1	OG5_127444	mmul|XP_001109162	3	-19	100	69
GYY|c39016_g1;orf1	OG5_127444	mmul|XP_001113960	8	-26	100	100
GYY|c14240_g2;orf1	OG5_127444	trub|ENSTRUP00000016050	3	-21	100	100
GYY|c22830_g1;orf1	OG5_127444	ptro|ENSPTRP00000044953	2	-41	100	100
GYY|c1814_g1;orf1	OG5_127448	ptro|ENSPTRP00000043853	5	-34	100	100
GYY|c22791_g1;orf1	OG5_127449	ptro|ENSPTRP00000042717	2	-15	100	86
GYY|c37407_g1;orf1	OG5_127491	sfle|NP_706486	2	-96	100	100
GYY|c25561_g1;orf1	OG5_127491	sfle|NP_706486	2	-33	100	100
GYY|c31341_g1;orf1	OG5_127498	ggal|ENSGALP00000011574	2	-29	100	100
GYY|c29604_g1;orf1	OG5_127498	ecab|XP_001488984	1	-20	100	64
GYY|c31848_g1;orf1	OG5_127502	ptro|ENSPTRP00000023063	1	-39	100	94
GYY|c10020_g1;orf1	OG5_127517	ecol|AP_004477	3	-60	100	100
GYY|c33452_g1;orf1	OG5_127530	ptro|ENSPTRP00000018003	6	-11	100	81
GYY|c23843_g1;orf1	OG5_127538	hsap|ENSP00000233146	1	-18	100	91
GYY|c28823_g1;orf1	OG5_127547	ptro|ENSPTRP00000043612	4	-55	100	72
GYY|c25349_g1;orf1	OG5_127550	ptro|ENSPTRP00000050509	9	-41	100	100
GYY|c36367_g1;orf1	OG5_127578	mmul|XP_001117328	4	-47	100	100
GYY|c37782_g1;orf1	OG5_127578	ppat|estExt_gwp_gw1.C_4380024	3	-43	100	100
GYY|c25496_g1;orf1	OG5_127584	ecol|AP_002268	5	-64	100	100
GYY|c23473_g1;orf2	OG5_127585	ecab|XP_001500524	2	-8	100	55
GYY|c31483_g1;orf1	OG5_127585	ecab|XP_001500524	6	-11	100	82
GYY|c22394_g1;orf1	OG5_127585	mmul|XP_002808245	9	-20	100	84
GYY|c27714_g1;orf1	OG5_127595	oana|ENSOANP00000024058	2	-28	100	51
GYY|c36171_g1;orf1	OG5_127595	ptro|ENSPTRP00000017877	6	-16	100	63
GYY|c23634_g1;orf1	OG5_127595	oana|ENSOANP00000024058	7	-30	100	50
GYY|c25421_g1;orf1	OG5_127595	clup|ENSCAFP00000025953	2	-24	100	100
GYY|c26188_g1;orf1	OG5_127595	ecab|XP_001490674	1	-17	100	50
GYY|c37379_g1;orf1	OG5_127595	ptro|ENSPTRP00000017877	2	-12	100	100
GYY|c24776_g1;orf1	OG5_127595	oana|ENSOANP00000006904	3	-22	100	63
GYY|c34917_g1;	OG5_127595	mmul|XP_002808217	2	-11	100	57
GYY|c28843_g1;orf1	OG5_127605	rnor|ENSRNOP00000010321	6	-36	100	100
GYY|c30125_g1;orf1	OG5_127607	ecol|AP_001871	5	-35	100	100
GYY|c31391_g1;orf1	OG5_127614	drer|ENSDARP00000031954	9	-19	100	100
GYY|c39137_g1;orf1	OG5_127647	sfle|NP_706117	4	-43	100	100
GYY|c24492_g1;orf1	OG5_127675	ecol|AP_001291	5	-45	100	100
GYY|c30349_g1;orf1	OG5_127677	mmus|ENSMUSP00000001331	6	-36	100	100
GYY|c31329_g1;orf1	OG5_127680	yent|YP_001008075.1	4	-16	100	56
GYY|c35636_g1;orf1	OG5_127705	hsap|ENSP00000259457	3	-39	100	100
GYY|c31857_g1;orf1	OG5_127717	mmus|ENSMUSP00000031131	3	-40	100	100
GYY|c23554_g1;orf1	OG5_127736	hsap|ENSP00000346667	5	-20	100	100
GYY|c26290_g1;orf1	OG5_127741	hsap|ENSP00000371024	4	-45	100	100
GYY|c29557_g1;orf1	OG5_127750	hsap|ENSP00000353950	6	-35	100	68
GYY|c25617_g1;orf1	OG5_127750	hsap|ENSP00000363117	3	-41	100	84
GYY|c36662_g1;orf1	OG5_127750	ptro|ENSPTRP00000039389	3	-15	100	85
GYY|c26640_g1;orf1	OG5_127750	ptro|ENSPTRP00000000718	3	-13	100	100
GYY|c10816_g1;orf1	OG5_127750	drer|ENSDARP00000093618	3	-23	100	56
GYY|c22712_g1;orf1	OG5_127777	sfle|NP_707807	3	-57	100	100
GYY|c31412_g1;orf1	OG5_127822	ecab|XP_001500218	4	-17	100	74
GYY|c32486_g1;orf1	OG5_127831	osat|NP_001046700	5	-50	100	100
GYY|c36559_g1;orf1	OG5_127837	sfle|NP_706485	2	-61	100	100
GYY|c38716_g1;orf1	OG5_127839	yent|YP_001005662.1	2	-35	100	100
GYY|c27540_g1;orf1	OG5_127867	ecol|AP_004449	2	-65	100	100
GYY|c28426_g1;orf1	OG5_127897	sfle|NP_707561	3	-42	100	100
GYY|c29796_g1;orf1	OG5_127897	sfle|NP_707561	1	-59	100	94
GYY|c30525_g1;orf1	OG5_127911	rnor|ENSRNOP00000048838	1	-33	100	100
GYY|c27271_g1;orf1	OG5_127923	mmul|XP_001101691	5	-44	100	100
GYY|c38493_g1;orf1	OG5_127924	ggal|ENSGALP00000035292	9	-19	100	100
GYY|c30382_g1;orf1	OG5_127934	sfle|NP_706115	1	-41	100	100
GYY|c39967_g1;orf1	OG5_127943	ecol|AP_003956	4	-77	100	100
GYY|c34687_g1;orf1	OG5_127961	ptro|ENSPTRP00000041425	2	-16	100	84
GYY|c27072_g1;orf1	OG5_127961	hsap|ENSP00000236959	3	-24	100	71
GYY|c5008_g1;orf1	OG5_127964	sfle|NP_706927	6	-25	100	100
GYY|c27973_g1;orf1	OG5_127964	sfle|NP_706927	8	-33	100	97
GYY|c31189_g1;orf1	OG5_127987	ptro|ENSPTRP00000032803	1	-31	100	100
GYY|c39844_g1;orf1	OG5_127998	mmus|ENSMUSP00000086418	9	-38	100	100
GYY|c23838_g1;orf1	OG5_128008	rcom|29579.m000199	1	-42	100	100
GYY|c24629_g1;orf1	OG5_128011	sfle|NP_706332	3	-34	100	100
GYY|c37702_g1;orf1	OG5_128011	sfle|NP_706332	3	-41	100	100
GYY|c31217_g1;orf1	OG5_128011	sfle|NP_706332	4	-53	100	100
GYY|c39286_g1;orf1	OG5_128016	sfle|NP_707170	5	-47	100	100
GYY|c37367_g1;orf1	OG5_128046	sfle|NP_706114	2	-34	100	100
GYY|c22724_g1;orf1	OG5_128054	hsap|ENSP00000354006	2	-19	100	100
GYY|c22589_g1;orf1	OG5_128075	ptro|ENSPTRP00000023898	1	-23	100	67
GYY|c24354_g1;orf1	OG5_128076	clup|ENSCAFP00000006581	5	-9	100	76
GYY|c33773_g1;orf1	OG5_128099	gzea|FGST_03525	2	-43	100	82
GYY|c32544_g1;orf1	OG5_128117	ecol|AP_000776	3	-32	100	100
GYY|c26994_g1;orf1	OG5_128117	sfle|NP_706069	3	-46	100	100
GYY|c22371_g1;orf1	OG5_128140	sfle|NP_707511	3	-35	100	100
GYY|c25863_g1;orf1	OG5_128147	ptro|ENSPTRP00000000680	2	-22	100	70
GYY|c29325_g1;orf1	OG5_128159	ptro|ENSPTRP00000043127	2	-17	100	72
GYY|c27121_g1;	OG5_128167	mmul|XP_002804126	5	-13	100	97
GYY|c40967_g1;orf1	OG5_128182	ecab|XP_001491407	3	-13	100	77
GYY|c27488_g1;orf1	OG5_128237	ecol|AP_004504	3	-44	100	94
GYY|c23202_g1;orf1	OG5_128246	clup|ENSCAFP00000014821	9	-17	100	77
GYY|c33195_g1;orf1	OG5_128257	cimm|CIMG_11455T0	3	-14	100	100
GYY|c12078_g1;orf1	OG5_128257	rcom|28629.m000567	2	-23	100	100
GYY|c26458_g1;orf1	OG5_128263	ecab|XP_001915656	1	-18	100	65
GYY|c27651_g1;orf1	OG5_128380	hsap|ENSP00000307272	3	-17	100	89
GYY|c27292_g1;orf1	OG5_128380	ptro|ENSPTRP00000016590	4	-15	100	100
GYY|c40771_g1;orf1	OG5_128380	ggal|ENSGALP00000011224	4	-36	100	55
GYY|c24017_g1;orf1	OG5_128393	hsap|ENSP00000394817	2	-43	100	100
GYY|c39324_g1;orf1	OG5_128404	ecol|AP_003822	5	-15	100	82
GYY|c40526_g1;orf1	OG5_128423	hsap|ENSP00000355759	1	-9	100	93
GYY|c38167_g1;orf1	OG5_128423	ptro|ENSPTRP00000010339	2	-33	100	71
GYY|c30035_g1;orf1	OG5_128428	mmul|XP_002806253	2	-8	100	100
GYY|c24523_g1;orf2	OG5_128428	hsap|ENSP00000367203	3	-12	100	78
GYY|c37383_g1;orf1	OG5_128449	hsap|ENSP00000323047	2	-16	100	86
GYY|c28022_g1;orf1	OG5_128449	ptro|ENSPTRP00000005451	1	-18	100	68
GYY|c39618_g1;orf1	OG5_128474	hsap|ENSP00000363614	1	-13	100	77
GYY|c27465_g1;orf1	OG5_128500	mmul|XP_001084320	3	-12	100	75
GYY|c33751_g1;orf1	OG5_128543	sfle|NP_708436	6	-46	100	100
GYY|c24008_g1;orf1	OG5_128561	hsap|ENSP00000285021	1	-29	100	100
GYY|c37311_g1;orf1	OG5_128564	ptro|ENSPTRP00000048121	2	-43	100	100
GYY|c33865_g1;orf1	OG5_128571	ptro|ENSPTRP00000017711	3	-7	100	96
GYY|c39768_g1;orf1	OG5_128583	sfle|NP_706322	8	-37	100	100
GYY|c37762_g1;orf1	OG5_128590	sfle|NP_706514	1	-39	100	100
GYY|c32821_g1;orf1	OG5_128590	ecol|AP_001358	9	-53	100	100
GYY|c29546_g1;orf1	OG5_128592	hsap|ENSP00000383303	4	-51	100	100
GYY|c31340_g1;orf1	OG5_128592	rnor|ENSRNOP00000002215	9	-15	100	100
GYY|c37737_g1;orf1	OG5_128597	oana|ENSOANP00000011184	2	-10	100	76
GYY|c24857_g1;orf1	OG5_128597	mmul|XP_001113953	6	-22	100	58
GYY|c31490_g1;orf1	OG5_128597	mmul|XP_001113953	1	-16	100	89
GYY|c34420_g1;orf1	OG5_128597	mmul|XP_001090430	6	-23	100	76
GYY|c37992_g1;orf1	OG5_128597	mmul|XP_001113953	1	-33	100	57
GYY|c37673_g1;orf1	OG5_128597	ptro|ENSPTRP00000015508	3	-15	100	58
GYY|c34387_g1;orf1	OG5_128597	mmul|XP_001113953	8	-21	100	61
GYY|c28128_g1;orf1	OG5_128597	mmul|XP_001090319	4	-19	100	56
GYY|c37531_g1;orf1	OG5_128597	ptro|ENSPTRP00000008639	3	-28	100	98
GYY|c40125_g1;orf1	OG5_128597	ecab|XP_001501155	3	-15	100	97
GYY|c37967_g1;orf2	OG5_128597	ptro|ENSPTRP00000015508	3	-13	100	81
GYY|c37877_g1;orf1	OG5_128597	mmul|XP_001113953	3	-11	100	61
GYY|c40978_g1;orf1	OG5_128604	clup|ENSCAFP00000014145	8	-25	100	100
GYY|c26397_g1;orf1	OG5_128621	hsap|ENSP00000362186	2	-41	100	100
GYY|c30453_g1;orf1	OG5_128626	sent|NP_458827	1	-25	100	90
GYY|c26452_g1;orf1	OG5_128637	ecab|XP_001494321	3	-15	100	63
GYY|c24946_g1;orf1	OG5_128637	ecab|XP_001494321	3	-9	100	68
GYY|c30951_g1;orf1	OG5_128637	ptro|ENSPTRP00000054878	3	-34	100	84
GYY|c22487_g1;orf1	OG5_128687	rnor|ENSRNOP00000017079	2	-45	100	100
GYY|c15409_g1;orf1	OG5_128695	hsap|ENSP00000372023	4	-12	100	71
GYY|c25103_g1;orf1	OG5_128697	hsap|ENSP00000013807	8	-36	100	86
GYY|c39573_g1;orf1	OG5_128725	sfle|NP_708965	2	-40	100	100
GYY|c35212_g1;orf1	OG5_128744	ptro|ENSPTRP00000000294	2	-14	100	100
GYY|c23459_g1;orf1	OG5_128744	hsap|ENSP00000365767	3	-34	100	100
GYY|c40295_g1;orf1	OG5_128754	ptro|ENSPTRP00000004845	3	-36	100	100
GYY|c23596_g1;orf2	OG5_128769	mmus|ENSMUSP00000005452	4	-13	100	63
GYY|c25953_g1;orf1	OG5_128769	hsap|ENSP00000309878	2	-33	100	54
GYY|c38784_g1;orf2	OG5_128769	oana|ENSOANP00000028234	3	-17	100	62
GYY|c8803_g1;orf1	OG5_128769	ecab|XP_001492445	1	-18	100	100
GYY|c32789_g1;orf1	OG5_128769	hsap|ENSP00000366412	1	-45	100	74
GYY|c38667_g1;orf1	OG5_128769	mmul|XP_002802213	9	-32	100	91
GYY|c38134_g1;orf1	OG5_128769	ecab|XP_001915329	4	-18	100	84
GYY|c23787_g1;orf3	OG5_128769	mdom|ENSMODP00000005261	2	-7	100	58
GYY|c34352_g1;orf1	OG5_128791	ptro|ENSPTRP00000025316	2	-30	100	100
GYY|c31448_g1;orf1	OG5_128807	atum|NP_355051	2	-40	100	100
GYY|c32532_g1;orf1	OG5_128830	mmul|XP_001113652	7	-44	100	97
GYY|c23794_g1;orf1	OG5_128845	rnor|ENSRNOP00000023741	4	-36	100	100
GYY|c34075_g1;orf1	OG5_128845	ecab|XP_001918026	6	-41	100	100
GYY|c1805_g1;	OG5_128850	ncra|NCU16012T0	4	-17	100	91
GYY|c26352_g1;orf1	OG5_128852	hsap|ENSP00000233139	3	-26	100	88
GYY|c24553_g1;orf1	OG5_128913	ecol|AP_004253	4	-39	100	100
GYY|c31434_g1;orf1	OG5_128930	sfle|NP_709669	1	-42	100	100
GYY|c11773_g1;orf2	OG5_128944	sent|NP_458481	5	-16	100	100
GYY|c29020_g1;orf1	OG5_128955	ptro|ENSPTRP00000054216	2	-16	100	56
GYY|c23721_g1;orf1	OG5_128955	mmul|XP_002799825	2	-16	100	85
GYY|c36713_g1;orf1	OG5_128955	ptro|ENSPTRP00000054216	3	-29	100	98
GYY|c28668_g1;orf1	OG5_128955	hsap|ENSP00000278616	5	-23	100	100
GYY|c24480_g1;orf1	OG5_128996	hsap|ENSP00000245312	1	-21	100	84
GYY|c26725_g1;orf1	OG5_129003	ecol|AP_001385	1	-36	100	100
GYY|c39605_g1;orf1	OG5_129056	ptro|ENSPTRP00000049409	2	-35	100	100
GYY|c29805_g1;orf1	OG5_129078	hsap|ENSP00000418379	4	-45	100	100
GYY|c27501_g1;orf1	OG5_129078	hsap|ENSP00000418379	7	-42	100	100
GYY|c24429_g1;orf1	OG5_129095	ptro|ENSPTRP00000040015	4	-21	100	62
GYY|c37445_g1;orf1	OG5_129119	ptro|ENSPTRP00000036122	4	-13	100	100
GYY|c30357_g1;orf1	OG5_129169	hsap|ENSP00000309163	4	-35	100	100
GYY|c32471_g1;orf1	OG5_129174	trub|ENSTRUP00000016262	3	-18	100	85
GYY|c9465_g1;orf1	OG5_129174	ptro|ENSPTRP00000024841	2	-45	100	94
GYY|c28572_g1;orf1	OG5_129174	ggal|ENSGALP00000012573	2	-32	100	62
GYY|c30000_g1;orf1	OG5_129174	hsap|ENSP00000263253	8	-50	100	100
GYY|c26973_g1;orf1	OG5_129174	trub|ENSTRUP00000016262	3	-18	100	66
GYY|c31313_g1;	OG5_129174	ptro|ENSPTRP00000024841	4	-16	100	60
GYY|c32820_g1;orf1	OG5_129214	ecol|AP_002694	1	-170	100	100
GYY|c28590_g1;orf1	OG5_129223	hsap|ENSP00000377612	1	-8	100	96
GYY|c32838_g1;orf1	OG5_129245	ecol|AP_001134	1	-34	100	100
GYY|c2729_g1;orf1	OG5_129267	hsap|ENSP00000388414	2	-46	100	86
GYY|c37131_g1;orf1	OG5_129279	hsap|ENSP00000301067	1	-27	100	81
GYY|c28455_g1;orf1	OG5_129279	hsap|ENSP00000301067	1	-90	100	94
GYY|c3565_g1;orf1	OG5_129279	mmus|ENSMUSP00000023741	1	-10	100	60
GYY|c32085_g1;orf1	OG5_129279	ptro|ENSPTRP00000041051	3	-27	100	100
GYY|c26968_g1;orf1	OG5_129279	hsap|ENSP00000301067	3	-33	100	100
GYY|c27605_g1;orf1	OG5_129279	ptro|ENSPTRP00000041051	2	-36	100	61
GYY|c38122_g1;orf1	OG5_129279	mmul|XP_001107669	2	-11	100	90
GYY|c35184_g1;orf1	OG5_129279	mmus|ENSMUSP00000023741	2	-33	100	100
GYY|c27094_g1;orf1	OG5_129279	hsap|ENSP00000347325	2	-57	100	100
GYY|c29807_g1;orf2	OG5_129279	hsap|ENSP00000301067	6	-29	100	100
GYY|c29281_g1;orf1	OG5_129279	ptro|ENSPTRP00000041051	1	-15	100	51
GYY|c35773_g1;orf1	OG5_129287	sfle|NP_709093	9	-37	100	95
GYY|c40436_g1;orf1	OG5_129290	ecab|XP_001917100	9	-24	100	98
GYY|c36932_g1;orf1	OG5_129296	sfle|NP_708663	4	-56	100	99
GYY|c33966_g1;orf1	OG5_129304	afum|Afu2g03560	1	-47	100	100
GYY|c6128_g1;orf1	OG5_129308	sfle|NP_709557	2	-48	100	100
GYY|c37500_g1;orf1	OG5_129315	ecol|AP_003154	4	-60	100	100
GYY|c34976_g1;orf1	OG5_129316	hsap|ENSP00000397719	4	-17	100	66
GYY|c24224_g1;orf1	OG5_129320	hsap|ENSP00000398655	1	-11	100	100
GYY|c27668_g1;orf1	OG5_129320	hsap|ENSP00000398655	6	-16	100	100
GYY|c26169_g1;orf1	OG5_129327	ecol|AP_002515	1	-41	100	100
GYY|c36975_g1;orf1	OG5_129328	rnor|ENSRNOP00000046091	7	-9	100	55
GYY|c24284_g1;orf1	OG5_129390	mmul|XP_001106007	4	-25	100	61
GYY|c29153_g1;orf1	OG5_129402	sfle|NP_709323	2	-50	100	100
GYY|c34064_g1;orf1	OG5_129416	hsap|ENSP00000362441	6	-57	100	100
GYY|c36650_g1;orf1	OG5_129417	hsap|ENSP00000315569	1	-26	100	76
GYY|c29658_g1;orf1	OG5_129430	ptro|ENSPTRP00000017819	2	-16	100	69
GYY|c26506_g1;orf1	OG5_129430	mmul|XP_001104704	4	-32	100	98
GYY|c7106_g1;orf1	OG5_129430	ptro|ENSPTRP00000017819	9	-26	100	95
GYY|c34140_g1;orf1	OG5_129430	hsap|ENSP00000352516	9	-21	100	75
GYY|c33598_g1;orf1	OG5_129430	hsap|ENSP00000352516	2	-16	100	66
GYY|c26562_g1;orf1	OG5_129430	ptro|ENSPTRP00000017819	6	-19	100	100
GYY|c35163_g1;orf1	OG5_129430	ptro|ENSPTRP00000017819	1	-14	100	100
GYY|c2721_g1;orf1	OG5_129430	clup|ENSCAFP00000026412	2	-28	100	63
GYY|c40698_g1;orf1	OG5_129430	mdom|ENSMODP00000006755	3	-17	100	70
GYY|c36000_g1;orf1	OG5_129482	mmul|XP_002800615	2	-14	100	56
GYY|c22632_g1;orf1	OG5_129488	ptro|ENSPTRP00000047643	5	-25	100	85
GYY|c13848_g1;orf1	OG5_129489	ptro|ENSPTRP00000042988	4	-11	100	52
GYY|c8641_g1;orf1	OG5_129489	hsap|ENSP00000409052	6	-93	100	100
GYY|c24494_g1;orf1	OG5_129489	hsap|ENSP00000396114	2	-20	100	93
GYY|c22503_g1;orf1	OG5_129513	mmus|ENSMUSP00000022927	9	-42	100	100
GYY|c39280_g1;orf2	OG5_129533	ecol|AP_001831	7	-8	100	100
GYY|c35851_g1;orf1	OG5_129572	ecol|AP_004516	0	-181	100	100
GYY|c27922_g1;orf1	OG5_129592	sfle|NP_707602	2	-71	100	100
GYY|c30479_g1;orf1	OG5_129616	ecab|XP_001493370	8	-22	100	86
GYY|c39155_g1;orf1	OG5_129616	ptro|ENSPTRP00000013898	3	-32	100	72
GYY|c39952_g1;orf1	OG5_129616	ecab|XP_001493370	3	-9	100	58
GYY|c27345_g1;orf1	OG5_129644	rcom|29932.m000602	5	-44	100	93
GYY|c27904_g1;orf1	OG5_129655	hsap|ENSP00000386040	5	-39	100	100
GYY|c39467_g1;orf1	OG5_129677	oana|ENSOANP00000019156	4	-24	100	70
GYY|c32711_g1;orf1	OG5_129691	mmul|XP_001091944	3	-43	100	100
GYY|c38996_g1;orf1	OG5_129692	ptro|ENSPTRP00000010729	6	-19	100	81
GYY|c30240_g1;orf1	OG5_129801	drer|ENSDARP00000072597	4	-37	100	100
GYY|c32285_g1;orf1	OG5_129857	mmul|XP_001100407	1	-35	100	55
GYY|c28966_g1;orf1	OG5_129857	hsap|ENSP00000303830	9	-41	100	94
GYY|c35091_g1;orf1	OG5_129857	clup|ENSCAFP00000016006	2	-25	100	64
GYY|c26806_g1;orf1	OG5_129857	mmul|XP_001100407	1	-29	100	95
GYY|c27251_g1;orf1	OG5_129857	mmul|XP_001094337	3	-43	100	100
GYY|c30031_g1;orf1	OG5_129857	hsap|ENSP00000303830	3	-35	100	100
GYY|c23713_g1;orf1	OG5_129866	ecab|XP_001490279	9	-19	100	59
GYY|c31452_g1;orf1	OG5_129866	hsap|ENSP00000340883	1	-12	100	100
GYY|c23331_g1;orf1	OG5_129895	rcom|29661.m000922	1	-14	100	70
GYY|c34768_g1;orf1	OG5_129898	hsap|ENSP00000355038	1	-53	100	78
GYY|c29146_g1;orf1	OG5_129898	ptro|ENSPTRP00000048901	3	-10	100	100
GYY|c33872_g1;orf1	OG5_129898	ptro|ENSPTRP00000001425	3	-14	100	64
GYY|c28963_g1;orf1	OG5_129917	sfle|NP_706715	2	-40	100	96
GYY|c32837_g1;orf1	OG5_129941	ptro|ENSPTRP00000015075	3	-13	100	100
GYY|c22873_g1;orf1	OG5_129964	hsap|ENSP00000363027	1	-52	100	100
GYY|c35851_g1;orf2	OG5_130009	ecol|AP_004515	1	-113	100	100
GYY|c31038_g1;orf1	OG5_130009	ecol|AP_004515	1	-128	100	91
GYY|c36495_g1;orf1	OG5_130045	hsap|ENSP00000320445	8	-17	100	79
GYY|c8025_g1;orf1	OG5_130051	mmul|XP_001094463	1	-21	100	79
GYY|c34621_g1;orf1	OG5_130052	hsap|ENSP00000242317	3	-7	100	56
GYY|c23139_g1;orf1	OG5_130060	trub|ENSTRUP00000018794	2	-15	100	60
GYY|c30312_g1;orf1	OG5_130060	ptro|ENSPTRP00000018245	8	-29	100	84
GYY|c40509_g1;orf1	OG5_130065	ecol|AP_002302	2	-35	100	100
GYY|c28656_g1;orf1	OG5_130071	hsap|ENSP00000261769	2	-33	100	84
GYY|c29861_g1;orf1	OG5_130071	hsap|ENSP00000261769	1	-15	100	82
GYY|c25016_g1;orf1	OG5_130071	hsap|ENSP00000261769	1	-13	100	56
GYY|c29396_g1;orf1	OG5_130088	ptro|ENSPTRP00000012758	1	-17	100	51
GYY|c33680_g1;orf1	OG5_130089	hsap|ENSP00000298171	2	-48	100	100
GYY|c39301_g1;orf1	OG5_130095	ypes|YP_002348203	1	-35	100	100
GYY|c38378_g1;orf1	OG5_130108	mmul|XP_001090361	5	-9	100	51
GYY|c27718_g1;orf1	OG5_130125	rnor|ENSRNOP00000022205	2	-16	100	92
GYY|c37576_g1;orf1	OG5_130128	ecol|AP_001111	6	-45	100	100
GYY|c35368_g1;orf1	OG5_130160	hsap|ENSP00000319756	4	-13	100	74
GYY|c35900_g1;orf1	OG5_130162	rcom|29662.m000453	8	-50	100	100
GYY|c23341_g1;orf1	OG5_130187	mmul|XP_002803570	1	-15	100	54
GYY|c34606_g1;orf1	OG5_130187	ptro|ENSPTRP00000015192	4	-19	100	58
GYY|c30858_g1;orf1	OG5_130187	ptro|ENSPTRP00000034022	3	-18	100	90
GYY|c27008_g1;orf1	OG5_130187	mmul|XP_002803570	1	-25	100	70
GYY|c33900_g1;orf1	OG5_130187	ptro|ENSPTRP00000034022	3	-11	100	100
GYY|c24560_g1;orf1	OG5_130194	hsap|ENSP00000272167	1	-16	100	55
GYY|c37341_g1;orf1	OG5_130194	hsap|ENSP00000272167	3	-13	100	100
GYY|c29554_g1;orf1	OG5_130194	hsap|ENSP00000272167	7	-25	100	80
GYY|c40668_g1;orf1	OG5_130194	ptro|ENSPTRP00000003444	8	-14	100	81
GYY|c30369_g1;orf1	OG5_130248	sfle|NP_707789	4	-45	100	100
GYY|c37913_g1;orf1	OG5_130276	sfle|NP_708354	2	-35	100	100
GYY|c38396_g1;orf1	OG5_130305	sfle|NP_707691	3	-68	100	100
GYY|c40061_g1;orf1	OG5_130313	ptro|ENSPTRP00000023375	3	-34	100	100
GYY|c27906_g1;orf1	OG5_130313	hsap|ENSP00000361066	2	-18	100	68
GYY|c37522_g1;orf1	OG5_130314	clup|ENSCAFP00000000658	4	-27	100	74
GYY|c37054_g1;orf1	OG5_130314	ptro|ENSPTRP00000002684	4	-33	100	98
GYY|c39400_g1;orf1	OG5_130314	hsap|ENSP00000409630	2	-13	100	76
GYY|c32579_g1;orf1	OG5_130314	ptro|ENSPTRP00000030610	3	-24	100	82
GYY|c35423_g1;orf1	OG5_130314	ecab|XP_001492566	1	-26	100	75
GYY|c36011_g1;orf1	OG5_130320	hsap|ENSP00000261937	3	-23	100	65
GYY|c26163_g1;orf2	OG5_130320	hsap|ENSP00000261937	1	-27	100	88
GYY|c22111_g1;orf1	OG5_130320	hsap|ENSP00000261937	8	-19	100	51
GYY|c31553_g1;orf1	OG5_130320	hsap|ENSP00000261937	5	-16	100	88
GYY|c35326_g1;orf1	OG5_130335	mmus|ENSMUSP00000109482	4	-38	100	100
GYY|c32300_g1;orf1	OG5_130353	atha|NP_563881	2	-44	100	100
GYY|c27874_g1;orf1	OG5_130357	hsap|ENSP00000328118	3	-9	100	100
GYY|c39881_g1;orf1	OG5_130357	hsap|ENSP00000359610	1	-16	100	75
GYY|c24970_g1;orf1	OG5_130362	ecol|AP_002494	3	-38	100	100
GYY|c33177_g1;orf1	OG5_130371	ecol|AP_001321	1	-48	100	100
GYY|c27379_g1;orf1	OG5_130430	ptro|ENSPTRP00000042921	1	-30	100	86
GYY|c38890_g1;orf1	OG5_130430	hsap|ENSP00000219476	8	-23	100	100
GYY|c29825_g1;orf1	OG5_130430	hsap|ENSP00000219476	2	-42	100	100
GYY|c35414_g1;orf1	OG5_130430	ptro|ENSPTRP00000042921	6	-24	100	53
GYY|c30615_g1;orf1	OG5_130430	ptro|ENSPTRP00000042921	6	-19	100	82
GYY|c25415_g1;orf1	OG5_130430	mmul|XP_001083027	2	-10	100	96
GYY|c23319_g1;orf1	OG5_130440	ptro|ENSPTRP00000044691	2	-17	100	95
GYY|c35006_g1;orf1	OG5_130452	ptro|ENSPTRP00000036916	2	-17	100	71
GYY|c37721_g1;orf1	OG5_130459	hsap|ENSP00000290277	3	-22	100	100
GYY|c33977_g1;orf1	OG5_130459	mmus|ENSMUSP00000108571	2	-19	100	86
GYY|c33811_g1;orf1	OG5_130459	ecab|XP_001492290	8	-20	100	100
GYY|c34007_g1;orf1	OG5_130462	ecol|AP_000833	8	-27	100	100
GYY|c29889_g1;orf1	OG5_130466	sfle|NP_707197	3	-37	100	100
GYY|c31789_g1;orf1	OG5_130528	afum|Afu2g02430	7	-9	100	100
GYY|c36200_g1;orf1	OG5_130529	hsap|ENSP00000359001	3	-33	100	100
GYY|c39369_g1;orf1	OG5_130531	ptro|ENSPTRP00000036573	6	-47	100	100
GYY|c22362_g1;orf1	OG5_130540	ptro|ENSPTRP00000017888	1	-19	100	56
GYY|c29725_g1;orf1	OG5_130543	mmul|XP_002798806	1	-18	100	76
GYY|c39009_g1;orf1	OG5_130555	mmul|XP_001082762	6	-25	100	94
GYY|c12007_g1;orf1	OG5_130559	osat|NP_001062939	6	-29	100	100
GYY|c26484_g1;orf1	OG5_130570	hsap|ENSP00000347244	1	-7	100	62
GYY|c34059_g1;orf1	OG5_130574	sfle|NP_709123	9	-69	100	100
GYY|c25923_g1;orf1	OG5_130642	rnor|ENSRNOP00000041928	1	-10	100	55
GYY|c23498_g1;orf1	OG5_130642	clup|ENSCAFP00000018720	1	-12	100	76
GYY|c32153_g1;orf1	OG5_130642	ptro|ENSPTRP00000040970	1	-44	100	100
GYY|c35606_g1;orf1	OG5_130642	hsap|ENSP00000222270	1	-41	100	100
GYY|c24573_g1;orf1	OG5_130642	hsap|ENSP00000222270	3	-15	100	75
GYY|c1398_g1;orf1	OG5_130656	ptro|ENSPTRP00000054885	5	-13	100	100
GYY|c14798_g1;orf1	OG5_130656	ptro|ENSPTRP00000054885	5	-26	100	79
GYY|c24751_g1;orf1	OG5_130680	hsap|ENSP00000221482	3	-34	100	100
GYY|c24002_g1;orf1	OG5_130680	hsap|ENSP00000221482	1	-109	100	93
GYY|c29270_g1;orf1	OG5_130680	hsap|ENSP00000221482	2	-69	100	100
GYY|c39015_g1;orf1	OG5_130680	drer|ENSDARP00000083509	2	-12	100	61
GYY|c26491_g1;orf1	OG5_130683	sfle|NP_707071	2	-40	100	100
GYY|c30598_g1;orf1	OG5_130714	ecol|AP_003617	5	-40	100	100
GYY|c30776_g1;orf1	OG5_130714	yent|YP_001007839.1	3	-57	100	100
GYY|c34924_g1;orf1	OG5_130744	hsap|ENSP00000369351	2	-49	100	100
GYY|c4085_g1;orf1	OG5_130768	mmul|XP_001084454	8	-30	100	60
GYY|c27007_g1;orf1	OG5_130768	ptro|ENSPTRP00000037217	9	-12	100	100
GYY|c23987_g1;orf1	OG5_130768	ptro|ENSPTRP00000037217	2	-20	100	82
GYY|c38796_g1;orf1	OG5_130768	ptro|ENSPTRP00000037217	7	-24	100	52
GYY|c39460_g1;orf1	OG5_130770	hsap|ENSP00000404538	3	-20	100	73
GYY|c38214_g1;orf1	OG5_130796	sfle|NP_706501	4	-15	100	100
GYY|c4208_g1;orf1	OG5_130843	sfle|NP_709088	5	-66	100	99
GYY|c26486_g1;orf1	OG5_130843	sfle|NP_709088	3	-62	100	100
GYY|c11773_g1;orf1	OG5_130843	sfle|NP_709088	1	-113	100	100
GYY|c22899_g1;orf1	OG5_130915	yent|YP_001007837.1	1	-34	100	100
GYY|c31860_g1;orf1	OG5_130961	sfle|NP_708993	2	-37	100	100
GYY|c25345_g1;orf1	OG5_130969	afum|Afu1g09540	6	-15	100	89
GYY|c32904_g1;orf1	OG5_131060	hsap|ENSP00000360158	8	-19	100	58
GYY|c35906_g1;orf1	OG5_131061	sfle|NP_707308	2	-59	100	100
GYY|c33243_g1;orf1	OG5_131063	hsap|ENSP00000406620	7	-25	100	72
GYY|c22641_g1;orf1	OG5_131063	ptro|ENSPTRP00000022925	2	-14	100	79
GYY|c32236_g1;orf1	OG5_131063	ptro|ENSPTRP00000048521	4	-37	100	92
GYY|c24507_g1;orf1	OG5_131063	hsap|ENSP00000406620	4	-24	100	72
GYY|c33535_g1;orf1	OG5_131063	hsap|ENSP00000365012	6	-16	100	69
GYY|c41036_g1;	OG5_131063	hsap|ENSP00000406620	8	-20	100	67
GYY|c35162_g1;orf1	OG5_131074	ptro|ENSPTRP00000010887	3	-18	100	61
GYY|c28139_g1;orf1	OG5_131088	hsap|ENSP00000360141	4	-38	100	100
GYY|c36195_g1;orf1	OG5_131088	mdom|ENSMODP00000020714	8	-27	100	62
GYY|c39300_g1;orf2	OG5_131088	clup|ENSCAFP00000032126	4	-17	100	100
GYY|c38648_g1;orf2	OG5_131088	hsap|ENSP00000360141	8	-42	100	100
GYY|c30193_g1;orf1	OG5_131090	hsap|ENSP00000356116	2	-29	100	56
GYY|c27466_g1;orf1	OG5_131090	hsap|ENSP00000356116	3	-50	100	91
GYY|c36317_g1;orf1	OG5_131090	hsap|ENSP00000356116	7	-36	100	65
GYY|c32484_g1;orf1	OG5_131090	rnor|ENSRNOP00000009173	3	-10	100	100
GYY|c40544_g1;orf1	OG5_131104	hsap|ENSP00000324856	9	-22	100	68
GYY|c36378_g1;orf1	OG5_131115	hsap|ENSP00000406367	8	-28	100	71
GYY|c22606_g1;orf1	OG5_131115	hsap|ENSP00000406367	2	-44	100	100
GYY|c31029_g1;orf1	OG5_131115	hsap|ENSP00000406367	2	-20	100	58
GYY|c38802_g1;orf1	OG5_131115	mmus|ENSMUSP00000033876	1	-8	100	77
GYY|c33990_g1;orf1	OG5_131122	ptro|ENSPTRP00000015312	7	-11	100	85
GYY|c24237_g1;orf1	OG5_131127	ptro|ENSPTRP00000058793	2	-21	100	66
GYY|c31536_g1;orf1	OG5_131175	mmul|XP_001107330	1	-9	100	69
GYY|c31547_g1;orf1	OG5_131175	mmul|XP_002801909	2	-38	100	100
GYY|c30982_g1;orf1	OG5_131196	hsap|ENSP00000343347	8	-39	100	100
GYY|c40456_g1;orf1	OG5_131225	ecab|XP_001914920	1	-28	100	74
GYY|c26918_g1;orf1	OG5_131234	ptro|ENSPTRP00000036748	9	-36	100	85
GYY|c7319_g1;orf1	OG5_131234	ptro|ENSPTRP00000036748	3	-26	100	54
GYY|c26044_g1;orf1	OG5_131234	ecab|XP_001917300	1	-26	100	100
GYY|c38595_g1;orf1	OG5_131236	ecab|XP_001496628	6	-20	100	96
GYY|c35651_g1;orf1	OG5_131242	hsap|ENSP00000362082	2	-12	100	65
GYY|c30164_g1;orf1	OG5_131272	sfle|NP_708821	2	-33	100	100
GYY|c40619_g1;orf1	OG5_131280	hsap|ENSP00000307218	5	-44	100	100
GYY|c25538_g1;orf1	OG5_131327	ptro|ENSPTRP00000036134	7	-25	100	64
GYY|c32704_g1;orf1	OG5_131327	mmul|XP_001111868	3	-20	100	65
GYY|c26500_g1;orf1	OG5_131327	hsap|ENSP00000332353	8	-48	100	98
GYY|c27845_g1;orf1	OG5_131359	hsap|ENSP00000365016	3	-65	100	100
GYY|c39468_g1;orf1	OG5_131359	hsap|ENSP00000365016	1	-96	100	91
GYY|c30488_g1;orf1	OG5_131359	hsap|ENSP00000365016	4	-82	100	100
GYY|c34363_g1;orf1	OG5_131365	hsap|ENSP00000371341	2	-32	100	76
GYY|c32607_g1;orf1	OG5_131365	mmul|XP_001101686	1	-35	100	100
GYY|c34307_g1;orf1	OG5_131366	hsap|ENSP00000308718	1	-17	100	88
GYY|c39748_g1;orf1	OG5_131366	hsap|ENSP00000409195	4	-39	100	100
GYY|c34730_g1;orf1	OG5_131431	ptro|ENSPTRP00000024428	9	-13	100	81
GYY|c31769_g1;orf1	OG5_131437	ecol|AP_000965	2	-33	100	100
GYY|c33681_g1;orf1	OG5_131462	ptro|ENSPTRP00000032766	1	-18	100	59
GYY|c34752_g1;orf1	OG5_131474	hsap|ENSP00000384009	5	-26	100	96
GYY|c34143_g1;orf1	OG5_131491	sfle|NP_706006	1	-25	100	68
GYY|c29910_g1;orf1	OG5_131494	hsap|ENSP00000316605	1	-19	100	61
GYY|c40780_g1;orf1	OG5_131554	hsap|ENSP00000374195	2	-23	100	56
GYY|c24099_g1;orf1	OG5_131559	ptro|ENSPTRP00000020806	5	-21	100	53
GYY|c24346_g1;orf1	OG5_131559	mdom|ENSMODP00000012686	3	-22	100	73
GYY|c36310_g1;orf1	OG5_131581	mdom|ENSMODP00000012792	7	-22	100	56
GYY|c40674_g1;orf1	OG5_131581	mmul|XP_002805368	4	-16	100	100
GYY|c33658_g1;orf1	OG5_131590	ptro|ENSPTRP00000000038	8	-41	100	99
GYY|c24697_g1;orf1	OG5_131594	clup|ENSCAFP00000001579	1	-28	100	79
GYY|c37136_g1;orf1	OG5_131603	ptro|ENSPTRP00000021905	2	-47	100	100
GYY|c33849_g1;orf1	OG5_131608	mdom|ENSMODP00000020285	1	-12	100	81
GYY|c22955_g1;orf1	OG5_131614	ptro|ENSPTRP00000039247	2	-16	100	85
GYY|c15592_g1;orf1	OG5_131627	drer|ENSDARP00000095248	9	-19	100	100
GYY|c39215_g1;orf1	OG5_131636	sfle|NP_708456	2	-44	100	100
GYY|c35395_g1;orf1	OG5_131639	sfle|NP_708685	9	-98	100	100
GYY|c25591_g1;orf1	OG5_131667	hsap|ENSP00000264668	2	-33	100	95
GYY|c30473_g1;orf1	OG5_131667	mmul|XP_002804366	1	-18	100	100
GYY|c27562_g1;orf2	OG5_131680	ptro|ENSPTRP00000012971	7	-27	100	63
GYY|c27407_g1;orf1	OG5_131680	ptro|ENSPTRP00000012971	3	-7	100	74
GYY|c23629_g1;orf1	OG5_131680	ptro|ENSPTRP00000012971	5	-20	100	66
GYY|c24832_g1;orf3	OG5_131680	hsap|ENSP00000324510	6	-36	100	89
GYY|c24656_g1;orf1	OG5_131699	hsap|ENSP00000263574	6	-51	100	100
GYY|c26258_g1;orf1	OG5_131703	hsap|ENSP00000301226	5	-17	100	65
GYY|c24372_g1;orf1	OG5_131720	ecab|XP_001494875	8	-14	100	60
GYY|c22008_g1;orf1	OG5_131720	ptro|ENSPTRP00000015668	3	-18	100	59
GYY|c8760_g1;orf1	OG5_131720	ptro|ENSPTRP00000015667	2	-25	100	76
GYY|c4347_g1;orf1	OG5_131724	drer|ENSDARP00000018781	2	-39	100	100
GYY|c25926_g1;orf1	OG5_131772	hsap|ENSP00000379198	1	-46	100	100
GYY|c31818_g1;orf1	OG5_131772	hsap|ENSP00000379198	3	-16	100	100
GYY|c7092_g1;orf1	OG5_131772	ptro|ENSPTRP00000015006	5	-17	100	64
GYY|c28017_g1;orf1	OG5_131772	hsap|ENSP00000379198	7	-41	100	100
GYY|c36598_g1;orf1	OG5_131772	hsap|ENSP00000379198	2	-20	100	66
GYY|c36501_g1;orf1	OG5_131789	sent|NP_456968	4	-41	100	100
GYY|c34446_g1;orf1	OG5_131796	hsap|ENSP00000325146	6	-21	100	64
GYY|c23955_g1;orf1	OG5_131797	ptro|ENSPTRP00000040201	1	-23	100	75
GYY|c29142_g1;orf2	OG5_131804	ecol|AP_003122	2	-20	100	100
GYY|c37560_g1;orf1	OG5_131806	rnor|ENSRNOP00000016236	1	-38	100	100
GYY|c30229_g1;orf1	OG5_131841	hsap|ENSP00000303507	3	-63	100	100
GYY|c5698_g1;orf1	OG5_131841	hsap|ENSP00000303507	6	-14	100	56
GYY|c38687_g1;orf1	OG5_131853	ptro|ENSPTRP00000034594	1	-39	100	100
GYY|c35748_g1;orf1	OG5_131853	hsap|ENSP00000380136	4	-15	100	97
GYY|c30648_g1;orf1	OG5_131853	ptro|ENSPTRP00000034594	5	-36	100	100
GYY|c24726_g1;orf1	OG5_131855	hsap|ENSP00000364907	2	-21	100	100
GYY|c31282_g1;orf1	OG5_131855	hsap|ENSP00000364907	4	-13	100	67
GYY|c38827_g1;orf1	OG5_131855	hsap|ENSP00000264972	4	-34	100	55
GYY|c6851_g1;orf1	OG5_131855	ptro|ENSPTRP00000036060	6	-9	100	70
GYY|c23500_g1;orf1	OG5_131859	hsap|ENSP00000380288	5	-22	100	100
GYY|c26211_g1;orf1	OG5_131863	hsap|ENSP00000369497	8	-40	100	100
GYY|c36126_g1;orf1	OG5_131863	hsap|ENSP00000369497	1	-47	100	100
GYY|c33116_g1;orf1	OG5_131885	sfle|NP_708970	3	-24	100	100
GYY|c32519_g1;orf1	OG5_131919	hsap|ENSP00000388516	1	-50	100	100
GYY|c23247_g1;orf1	OG5_131936	sfle|NP_707142	1	-53	100	100
GYY|c23101_g1;orf1	OG5_131938	ptro|ENSPTRP00000012512	3	-10	100	67
GYY|c27588_g1;orf1	OG5_131947	rnor|ENSRNOP00000002253	8	-15	100	100
GYY|c32847_g1;orf2	OG5_131949	hsap|ENSP00000262320	2	-21	100	100
GYY|c26508_g1;orf1	OG5_131949	rnor|ENSRNOP00000044336	3	-10	100	71
GYY|c34303_g1;orf1	OG5_131949	hsap|ENSP00000262320	5	-32	100	72
GYY|c30575_g1;orf1	OG5_131976	mmul|XP_002802721	3	-15	100	94
GYY|c35829_g1;orf1	OG5_131984	ecol|AP_002449	6	-59	100	98
GYY|c25232_g1;orf1	OG5_132025	sfle|NP_706051	0	-181	100	100
GYY|c26143_g1;orf1	OG5_132048	ptro|ENSPTRP00000040853	1	-22	100	100
GYY|c26827_g1;orf1	OG5_132048	hsap|ENSP00000324375	9	-12	100	79
GYY|c9275_g2;orf1	OG5_132054	sfle|NP_708425	3	-60	100	90
GYY|c33076_g1;orf1	OG5_132097	mmul|XP_001107757	6	-33	100	100
GYY|c31508_g1;orf1	OG5_132137	hsap|ENSP00000254442	1	-21	100	82
GYY|c35818_g1;orf1	OG5_132196	mmus|ENSMUSP00000000646	1	-24	100	72
GYY|c40108_g1;orf1	OG5_132205	mmus|ENSMUSP00000031072	6	-39	100	100
GYY|c27748_g1;orf1	OG5_132231	ptro|ENSPTRP00000020259	2	-34	100	100
GYY|c26470_g1;orf1	OG5_132231	mmul|XP_001093184	2	-32	100	61
GYY|c34662_g1;orf1	OG5_132231	hsap|ENSP00000373700	2	-11	100	68
GYY|c1994_g1;orf1	OG5_132231	ptro|ENSPTRP00000020259	9	-48	100	100
GYY|c35476_g1;orf1	OG5_132231	hsap|ENSP00000373700	9	-17	100	62
GYY|c25362_g1;orf2	OG5_132231	hsap|ENSP00000373700	2	-27	100	56
GYY|c40736_g1;orf1	OG5_132233	ptro|ENSPTRP00000042615	5	-39	100	100
GYY|c30952_g1;orf1	OG5_132234	ecol|AP_003698	1	-39	100	100
GYY|c27806_g1;orf1	OG5_132290	sent|NP_458402	3	-24	100	77
GYY|c30899_g1;orf1	OG5_132328	hsap|ENSP00000295408	1	-55	100	96
GYY|c39569_g1;orf1	OG5_132328	hsap|ENSP00000301178	1	-30	100	55
GYY|c6526_g1;orf1	OG5_132328	hsap|ENSP00000301178	4	-44	100	92
GYY|c28417_g1;orf1	OG5_132328	hsap|ENSP00000295408	6	-53	100	99
GYY|c30134_g1;orf1	OG5_132353	anid|AN4667	2	-48	100	100
GYY|c36046_g1;orf1	OG5_132392	drer|ENSDARP00000065554	8	-49	100	100
GYY|c24630_g1;orf1	OG5_132462	hsap|ENSP00000367001	1	-17	100	62
GYY|c20126_g1;orf1	OG5_132485	hsap|ENSP00000400880	0	-181	100	91
GYY|c20126_g2;orf1	OG5_132485	hsap|ENSP00000400880	2	-93	100	100
GYY|c23556_g1;orf1	OG5_132486	hsap|ENSP00000353318	1	-14	100	85
GYY|c30508_g1;orf1	OG5_132516	mmus|ENSMUSP00000083393	2	-41	100	100
GYY|c36910_g1;orf1	OG5_132527	ecab|XP_001496339	1	-11	100	83
GYY|c38694_g1;orf1	OG5_132575	ecol|AP_002342	9	-45	100	100
GYY|c24348_g1;orf1	OG5_132605	hsap|ENSP00000413133	6	-42	100	100
GYY|c30208_g1;orf1	OG5_132688	ptro|ENSPTRP00000045268	6	-35	100	83
GYY|c39029_g1;orf1	OG5_132688	hsap|ENSP00000313420	2	-20	100	83
GYY|c27097_g1;orf1	OG5_132688	ptro|ENSPTRP00000045268	5	-14	100	100
GYY|c36386_g1;orf1	OG5_132688	hsap|ENSP00000313420	5	-15	100	100
GYY|c37058_g1;orf1	OG5_132688	hsap|ENSP00000313420	2	-12	100	97
GYY|c24302_g1;orf1	OG5_132711	ptro|ENSPTRP00000025203	2	-17	100	80
GYY|c1571_g1;orf1	OG5_132711	hsap|ENSP00000287647	8	-11	100	79
GYY|c31392_g1;orf1	OG5_132711	hsap|ENSP00000287647	2	-13	100	66
GYY|c30227_g1;	OG5_132711	hsap|ENSP00000287647	2	-18	100	98
GYY|c37664_g1;orf1	OG5_132733	sfle|NP_708370	6	-39	100	100
GYY|c31438_g1;orf1	OG5_132733	sfle|NP_708370	5	-34	100	99
GYY|c38913_g1;orf1	OG5_132793	hsap|ENSP00000313346	5	-15	100	100
GYY|c39536_g1;orf1	OG5_132817	hsap|ENSP00000262887	7	-19	100	86
GYY|c34238_g1;orf1	OG5_132855	mmul|XP_001087735	1	-24	100	74
GYY|c7600_g1;orf1	OG5_132886	hsap|ENSP00000363617	5	-19	100	71
GYY|c25757_g1;orf1	OG5_132898	mmul|XP_002803489	3	-14	100	67
GYY|c29864_g1;orf1	OG5_132912	sfle|NP_709413	4	-37	100	93
GYY|c24903_g1;orf1	OG5_132915	ypes|YP_002348745	1	-35	100	100
GYY|c26247_g1;orf1	OG5_132967	mmul|XP_001089071	2	-20	100	81
GYY|c24592_g1;orf2	OG5_132967	hsap|ENSP00000286301	1	-11	100	56
GYY|c3706_g1;orf1	OG5_132967	ptro|ENSPTRP00000029749	6	-47	100	85
GYY|c33393_g1;orf1	OG5_132967	hsap|ENSP00000286301	3	-23	100	65
GYY|c39852_g1;orf1	OG5_132967	hsap|ENSP00000286301	9	-26	100	100
GYY|c22729_g1;orf1	OG5_132968	hsap|ENSP00000256958	1	-32	100	100
GYY|c33653_g1;orf1	OG5_132968	hsap|ENSP00000256958	1	-12	100	100
GYY|c29769_g1;orf1	OG5_133006	hsap|ENSP00000407964	1	-31	100	77
GYY|c28854_g1;orf1	OG5_133031	hsap|ENSP00000378488	2	-49	100	83
GYY|c31778_g1;orf1	OG5_133031	hsap|ENSP00000342007	3	-19	100	68
GYY|c27497_g1;orf1	OG5_133031	ptro|ENSPTRP00000058539	1	-12	100	65
GYY|c27497_g1;orf2	OG5_133031	mmul|NP_001035328	7	-12	100	70
GYY|c24185_g1;orf1	OG5_133073	hsap|ENSP00000364912	1	-57	100	100
GYY|c26209_g1;orf1	OG5_133073	hsap|ENSP00000364912	1	-46	100	100
GYY|c36753_g1;orf1	OG5_133073	hsap|ENSP00000364912	7	-42	100	100
GYY|c39815_g1;orf1	OG5_133073	ptro|ENSPTRP00000000386	1	-36	100	100
GYY|c22406_g1;orf1	OG5_133073	hsap|ENSP00000364912	6	-43	100	100
GYY|c22828_g1;orf1	OG5_133073	hsap|ENSP00000364912	5	-51	100	100
GYY|c35197_g1;orf1	OG5_133073	ggal|ENSGALP00000005794	1	-19	100	79
GYY|c31470_g1;orf1	OG5_133131	ptro|ENSPTRP00000049946	2	-20	100	77
GYY|c35879_g1;orf1	OG5_133165	hsap|ENSP00000353717	3	-38	100	100
GYY|c29359_g1;orf1	OG5_133166	ptro|ENSPTRP00000043506	6	-27	100	93
GYY|c27022_g1;orf1	OG5_133273	hsap|ENSP00000262643	1	-17	100	98
GYY|c41044_g1;orf1	OG5_133279	hsap|ENSP00000416371	1	-51	100	100
GYY|c25608_g1;orf1	OG5_133301	hsap|ENSP00000223608	2	-44	100	100
GYY|c26813_g1;orf1	OG5_133320	ecol|AP_001548	3	-36	100	100
GYY|c40040_g1;orf1	OG5_133327	sfle|NP_709090	1	-28	100	100
GYY|c39449_g1;orf1	OG5_133350	sfle|NP_708962	4	-38	100	93
GYY|c27032_g1;orf1	OG5_133350	sfle|NP_708962	5	-75	100	100
GYY|c32708_g1;orf1	OG5_133350	sfle|NP_708962	1	-94	100	100
GYY|c22297_g1;orf1	OG5_133370	hsap|ENSP00000296474	1	-125	100	100
GYY|c28595_g1;orf2	OG5_133370	ptro|ENSPTRP00000025788	2	-14	100	52
GYY|c26920_g1;orf1	OG5_133370	ptro|ENSPTRP00000033588	3	-26	100	56
GYY|c27608_g1;orf1	OG5_133382	ptro|ENSPTRP00000016911	1	-19	100	98
GYY|c40342_g1;orf1	OG5_133409	ptro|ENSPTRP00000008299	2	-38	100	100
GYY|c24236_g1;orf1	OG5_133411	mmus|ENSMUSP00000037719	1	-44	100	100
GYY|c33211_g1;orf1	OG5_133411	mmul|XP_001111447	1	-43	100	100
GYY|c26467_g1;orf1	OG5_133411	ptro|ENSPTRP00000029525	5	-46	100	100
GYY|c41009_g1;orf1	OG5_133456	mmul|XP_001106489	3	-18	100	100
GYY|c22555_g1;orf1	OG5_133471	mmul|XP_002802839	2	-36	100	100
GYY|c30181_g1;orf1	OG5_133505	rnor|ENSRNOP00000012696	3	-22	100	62
GYY|c36982_g1;orf1	OG5_133586	hsap|ENSP00000331774	6	-37	100	100
GYY|c39405_g1;orf1	OG5_133653	hsap|ENSP00000358092	8	-34	100	100
GYY|c39107_g1;orf1	OG5_133657	ecol|AP_001513	2	-58	100	100
GYY|c28148_g1;orf1	OG5_133657	sfle|NP_706768	1	-35	100	100
GYY|c34721_g1;orf1	OG5_133671	mmul|XP_001106929	2	-32	100	100
GYY|c30368_g1;orf1	OG5_133701	ptro|ENSPTRP00000033008	8	-9	100	76
GYY|c38944_g1;orf1	OG5_133723	ecol|AP_003098	4	-67	100	100
GYY|c32881_g1;orf1	OG5_133730	sfle|NP_706094	2	-58	100	100
GYY|c377_g1;orf1	OG5_133818	hsap|ENSP00000365322	3	-28	100	90
GYY|c3718_g1;orf1	OG5_133861	ptro|ENSPTRP00000043154	3	-26	100	82
GYY|c40147_g1;orf1	OG5_133868	ptro|ENSPTRP00000006358	4	-25	100	100
GYY|c39529_g1;orf1	OG5_133874	ecab|XP_001498398	2	-19	100	75
GYY|c37831_g1;orf1	OG5_133874	ptro|ENSPTRP00000036797	6	-37	100	100
GYY|c23423_g1;orf1	OG5_133874	mmul|XP_001103846	2	-15	100	62
GYY|c26862_g1;orf1	OG5_133874	ecab|XP_001498398	6	-18	100	82
GYY|c28233_g1;orf1	OG5_133874	hsap|ENSP00000298552	6	-25	100	62
GYY|c27554_g1;orf1	OG5_133874	ecab|XP_001498398	6	-15	100	94
GYY|c33641_g1;orf1	OG5_133891	sfle|NP_708339	6	-44	100	100
GYY|c30110_g1;orf1	OG5_133894	hsap|ENSP00000257290	6	-21	100	100
GYY|c24141_g1;orf1	OG5_133894	hsap|ENSP00000261799	2	-23	100	81
GYY|c26821_g1;orf1	OG5_133894	mmul|XP_001107595	2	-18	100	50
GYY|c6157_g1;orf1	OG5_133894	hsap|ENSP00000261799	8	-33	100	82
GYY|c27641_g1;orf1	OG5_133894	mmus|ENSMUSP00000000476	9	-44	100	99
GYY|c30039_g1;orf1	OG5_133913	mmul|XP_002799943	2	-25	100	61
GYY|c40418_g1;orf1	OG5_133913	rnor|ENSRNOP00000028592	1	-8	100	88
GYY|c31552_g1;orf1	OG5_133938	hsap|ENSP00000311513	2	-44	100	100
GYY|c13558_g1;orf1	OG5_133953	ptro|ENSPTRP00000002755	3	-43	100	100
GYY|c22266_g1;orf2	OG5_133955	sfle|NP_707213	1	-122	100	100
GYY|c35778_g1;	OG5_134079	hsap|ENSP00000025008	1	-23	100	98
GYY|c24861_g1;orf1	OG5_134097	mmul|XP_001108580	2	-10	100	81
GYY|c390_g1;orf2	OG5_134098	hsap|ENSP00000395587	2	-11	100	54
GYY|c12970_g2;orf1	OG5_134098	hsap|ENSP00000419539	1	-64	100	100
GYY|c38343_g1;orf1	OG5_134098	hsap|ENSP00000417289	1	-66	100	100
GYY|c40353_g1;orf1	OG5_134112	hsap|ENSP00000394842	7	-27	100	95
GYY|c25820_g1;orf1	OG5_134152	hsap|ENSP00000349437	3	-10	100	100
GYY|c24471_g1;orf1	OG5_134152	hsap|ENSP00000349437	3	-30	100	78
GYY|c33233_g1;orf1	OG5_134152	hsap|ENSP00000349437	8	-27	100	100
GYY|c32150_g1;orf1	OG5_134152	hsap|ENSP00000349437	8	-6	100	74
GYY|c34179_g1;orf1	OG5_134152	ptro|ENSPTRP00000032027	1	-18	100	83
GYY|c27826_g1;orf1	OG5_134152	clup|ENSCAFP00000001015	2	-13	100	100
GYY|c29056_g1;orf1	OG5_134152	ptro|ENSPTRP00000032027	2	-31	100	69
GYY|c33906_g1;orf1	OG5_134152	hsap|ENSP00000349437	9	-25	100	64
GYY|c35062_g1;orf1	OG5_134188	oana|ENSOANP00000009623	4	-14	100	100
GYY|c30115_g1;orf1	OG5_134226	hsap|ENSP00000360201	5	-14	100	100
GYY|c40622_g1;orf1	OG5_134237	sfle|NP_706453	1	-33	100	100
GYY|c24934_g1;orf1	OG5_134237	sfle|NP_706453	7	-49	100	100
GYY|c30126_g1;	OG5_134263	hsap|ENSP00000367766	6	-35	100	97
GYY|c34153_g1;orf1	OG5_134300	ecol|AP_002988	3	-38	100	100
GYY|c30207_g1;orf1	OG5_134303	sfle|NP_706690	6	-95	100	100
GYY|c29687_g1;orf1	OG5_134318	hsap|ENSP00000219070	1	-51	100	100
GYY|c37358_g1;orf1	OG5_134389	mmus|ENSMUSP00000092284	1	-23	100	68
GYY|c25709_g1;orf1	OG5_134402	clup|ENSCAFP00000018272	7	-17	100	61
GYY|c24992_g1;orf1	OG5_134591	mmul|XP_001105199	3	-26	100	68
GYY|c28701_g1;orf1	OG5_134617	ptro|ENSPTRP00000009974	2	-18	100	64
GYY|c22467_g1;orf1	OG5_134673	mmul|XP_001105867	4	-40	100	100
GYY|c35942_g1;orf1	OG5_134810	mmus|ENSMUSP00000000579	2	-44	100	100
GYY|c34550_g1;orf1	OG5_134839	hsap|ENSP00000355930	4	-37	100	100
GYY|c23438_g1;orf1	OG5_134839	hsap|ENSP00000355920	8	-12	100	90
GYY|c27892_g1;orf1	OG5_134839	ptro|ENSPTRP00000032033	2	-17	100	100
GYY|c33371_g1;orf1	OG5_134862	sfle|NP_708355	1	-48	100	100
GYY|c32917_g1;orf1	OG5_134963	ptro|ENSPTRP00000030818	6	-40	100	100
GYY|c36279_g1;orf1	OG5_134998	ecab|XP_001501725	7	-13	100	100
GYY|c152_g1;orf1	OG5_134998	ecab|XP_001501725	8	-32	100	100
GYY|c23873_g1;orf1	OG5_135002	ptro|ENSPTRP00000024724	5	-11	100	53
GYY|c31119_g1;orf1	OG5_135022	ecol|AP_004708	1	-49	100	100
GYY|c23447_g1;orf1	OG5_135022	sfle|NP_709989	2	-46	100	100
GYY|c34292_g1;orf1	OG5_135042	mmul|XP_001088135	1	-11	100	100
GYY|c34269_g1;orf1	OG5_135082	sfle|NP_709001	7	-32	100	96
GYY|c30891_g1;	OG5_135131	mmus|ENSMUSP00000022115	6	-7	100	68
GYY|c40694_g1;orf1	OG5_135143	mmus|ENSMUSP00000069673	6	-48	100	100
GYY|c35881_g1;orf1	OG5_135154	mmus|ENSMUSP00000023828	3	-24	100	100
GYY|c32477_g1;orf1	OG5_135183	mmul|XP_001089352	4	-11	100	81
GYY|c24799_g1;orf1	OG5_135186	ecol|AP_004084	1	-36	100	100
GYY|c39389_g1;orf1	OG5_135186	ecol|AP_002595	2	-74	100	99
GYY|c22700_g1;orf1	OG5_135334	ecol|AP_001533	1	-133	100	100
GYY|c23155_g1;orf1	OG5_135334	ecol|AP_001533	1	-49	100	95
GYY|c23016_g1;orf1	OG5_135334	ecol|AP_001533	9	-76	100	100
GYY|c34178_g1;orf1	OG5_135334	sfle|NP_706821	5	-50	100	100
GYY|c23791_g1;orf1	OG5_135334	sfle|NP_706821	8	-40	100	100
GYY|c30563_g1;orf1	OG5_135352	ptro|ENSPTRP00000035418	7	-30	100	71
GYY|c29631_g1;orf1	OG5_135375	sfle|NP_707086	6	-70	100	100
GYY|c23157_g1;orf1	OG5_135375	ecol|AP_001814	5	-53	100	100
GYY|c40152_g1;orf1	OG5_135375	ecol|AP_001814	5	-35	100	100
GYY|c28300_g1;orf1	OG5_135442	oana|ENSOANP00000024834	1	-9	100	100
GYY|c35430_g1;orf1	OG5_135538	hsap|ENSP00000379669	6	-30	100	68
GYY|c36239_g1;orf1	OG5_135540	hsap|ENSP00000417132	2	-21	100	56
GYY|c24170_g1;orf1	OG5_135540	hsap|ENSP00000417132	2	-11	100	81
GYY|c40502_g1;orf1	OG5_135548	ptro|ENSPTRP00000047790	4	-50	100	100
GYY|c26554_g1;orf1	OG5_135548	ptro|ENSPTRP00000047790	1	-96	100	100
GYY|c7257_g1;orf1	OG5_135575	hsap|ENSP00000343838	9	-35	100	86
GYY|c25537_g1;orf1	OG5_135575	hsap|ENSP00000304845	9	-38	100	60
GYY|c26933_g1;orf1	OG5_135619	ptro|ENSPTRP00000017182	8	-13	100	100
GYY|c22420_g1;orf1	OG5_135644	mmul|XP_001110859	4	-22	100	60
GYY|c24280_g1;orf1	OG5_135644	ptro|ENSPTRP00000031658	7	-18	100	55
GYY|c28785_g1;orf1	OG5_135672	mmul|XP_001102998	1	-42	100	100
GYY|c31409_g1;orf1	OG5_135716	ecol|AP_004454	1	-60	100	100
GYY|c28900_g1;orf1	OG5_135806	mmus|ENSMUSP00000042792	1	-45	100	100
GYY|c37547_g1;orf1	OG5_135842	ecol|AP_002414	8	-31	100	100
GYY|c34414_g1;orf1	OG5_135851	hsap|ENSP00000238156	3	-44	100	100
GYY|c39561_g1;orf1	OG5_135859	mmus|ENSMUSP00000033229	1	-82	100	100
GYY|c5192_g1;orf1	OG5_135859	mmus|ENSMUSP00000064865	1	-35	100	100
GYY|c38773_g1;orf1	OG5_135873	hsap|ENSP00000385293	2	-8	100	88
GYY|c40240_g1;orf1	OG5_135875	rnor|ENSRNOP00000001943	5	-11	100	51
GYY|c38431_g1;orf1	OG5_135923	rnor|ENSRNOP00000006168	9	-9	100	76
GYY|c36198_g1;orf1	OG5_136001	mmus|ENSMUSP00000003877	4	-46	100	100
GYY|c22400_g1;orf1	OG5_136028	ptro|ENSPTRP00000008031	8	-15	100	65
GYY|c24890_g1;orf1	OG5_136075	sfle|NP_707716	4	-37	100	100
GYY|c37822_g1;orf1	OG5_136096	ecol|AP_004666	1	-57	100	100
GYY|c30950_g1;	OG5_136191	hsap|ENSP00000350460	4	-52	100	99
GYY|c29860_g1;orf1	OG5_136194	hsap|ENSP00000303178	9	-45	100	100
GYY|c39530_g1;orf1	OG5_136233	sfle|NP_707608	4	-81	100	100
GYY|c26026_g1;orf1	OG5_136288	ptro|ENSPTRP00000047856	2	-48	100	100
GYY|c38088_g1;orf1	OG5_136384	hsap|ENSP00000333188	4	-32	100	97
GYY|c40315_g1;orf1	OG5_136384	ptro|ENSPTRP00000026619	5	-20	100	100
GYY|c36237_g1;orf1	OG5_136406	mmul|XP_001093359	5	-36	100	100
GYY|c40497_g1;orf1	OG5_136607	hsap|ENSP00000404251	3	-9	100	100
GYY|c32029_g1;orf1	OG5_136663	sfle|NP_708682	7	-41	100	100
GYY|c26766_g1;orf1	OG5_136663	sfle|NP_708682	1	-36	100	100
GYY|c31739_g1;orf1	OG5_136698	hsap|ENSP00000366731	1	-66	100	100
GYY|c30147_g1;orf1	OG5_136698	hsap|ENSP00000347153	1	-44	100	100
GYY|c36761_g1;orf1	OG5_136700	hsap|ENSP00000391539	4	-59	100	100
GYY|c39870_g1;orf1	OG5_136707	hsap|ENSP00000325713	6	-36	100	100
GYY|c37724_g1;orf1	OG5_136707	hsap|ENSP00000332536	1	-33	100	100
GYY|c577_g1;orf1	OG5_136707	hsap|ENSP00000333071	7	-40	100	100
GYY|c8922_g1;orf2	OG5_136718	hsap|ENSP00000389275	1	-11	100	63
GYY|c13308_g1;orf1	OG5_136843	hsap|ENSP00000347942	2	-24	100	100
GYY|c38162_g1;orf1	OG5_136843	hsap|ENSP00000347942	2	-45	100	66
GYY|c27258_g1;orf1	OG5_136843	hsap|ENSP00000347942	9	-34	100	87
GYY|c25701_g1;orf1	OG5_136890	hsap|ENSP00000239938	1	-32	100	84
GYY|c31814_g1;orf1	OG5_136896	hsap|ENSP00000419087	8	-41	100	100
GYY|c34151_g1;orf1	OG5_137041	ecab|XP_001504628	2	-16	100	100
GYY|c14697_g1;orf1	OG5_137157	hsap|ENSP00000319422	1	-13	100	79
GYY|c39293_g1;orf1	OG5_137258	hsap|ENSP00000369014	4	-11	100	78
GYY|c33704_g1;orf1	OG5_137307	ecol|AP_002217	6	-49	100	100
GYY|c22355_g1;orf1	OG5_137353	sfle|NP_710037	2	-36	100	95
GYY|c30300_g1;orf1	OG5_137548	ecol|AP_004227	7	-42	100	100
GYY|c28902_g1;orf1	OG5_137554	sfle|NP_708557	7	-35	100	100
GYY|c22184_g1;orf1	OG5_137572	hsap|ENSP00000418960	4	-67	100	100
GYY|c22588_g1;orf1	OG5_137572	hsap|ENSP00000418960	7	-36	100	100
GYY|c38905_g1;orf1	OG5_137574	hsap|ENSP00000402110	8	-23	100	100
GYY|c4654_g1;orf1	OG5_137577	sfle|NP_706068	1	-67	100	100
GYY|c27245_g1;orf1	OG5_137595	ptro|ENSPTRP00000007317	4	-15	100	100
GYY|c24958_g1;orf1	OG5_137774	mmul|XP_001097707	1	-37	100	100
GYY|c28678_g1;orf1	OG5_137875	ecol|AP_003548	2	-37	100	100
GYY|c32122_g1;orf1	OG5_137882	sfle|NP_709698	3	-66	100	100
GYY|c25524_g1;orf1	OG5_137882	sfle|NP_709698	7	-31	100	88
GYY|c39282_g1;orf1	OG5_137882	ecol|AP_003914	6	-41	100	100
GYY|c36264_g1;orf1	OG5_137887	sfle|NP_707402	1	-52	100	100
GYY|c28218_g1;orf1	OG5_137967	hsap|ENSP00000385328	2	-17	100	50
GYY|c30512_g1;orf1	OG5_137967	hsap|ENSP00000385328	3	-15	100	80
GYY|c34185_g1;orf1	OG5_138000	mmus|ENSMUSP00000062333	2	-23	100	100
GYY|c39065_g1;orf1	OG5_138027	ecol|AP_000779	1	-84	100	100
GYY|c30048_g1;orf1	OG5_138054	ptro|ENSPTRP00000046807	3	-34	100	97
GYY|c23099_g1;orf1	OG5_138062	hsap|ENSP00000366525	6	-28	100	100
GYY|c30367_g1;orf1	OG5_138062	hsap|ENSP00000366525	5	-36	100	100
GYY|c32938_g1;orf1	OG5_138096	sfle|NP_709388	2	-44	100	100
GYY|c27060_g1;orf1	OG5_138098	sent|NP_455684	1	-25	100	100
GYY|c28618_g1;orf1	OG5_138158	mmus|ENSMUSP00000020531	2	-82	100	100
GYY|c40838_g1;orf1	OG5_138182	ptro|ENSPTRP00000030652	2	-31	100	62
GYY|c28221_g1;orf1	OG5_138188	hsap|ENSP00000229769	8	-11	100	62
GYY|c23701_g1;orf1	OG5_138188	hsap|ENSP00000229769	4	-57	100	97
GYY|c29569_g1;orf1	OG5_138224	hsap|ENSP00000344115	1	-16	100	100
GYY|c30021_g1;	OG5_138251	hsap|ENSP00000410102	2	-43	100	89
GYY|c39845_g1;orf1	OG5_138363	hsap|ENSP00000416895	3	-10	100	82
GYY|c27645_g1;orf1	OG5_138400	hsap|ENSP00000367705	4	-44	100	100
GYY|c31084_g1;orf1	OG5_138439	ptro|ENSPTRP00000028277	5	-23	100	100
GYY|c35832_g1;orf1	OG5_138454	sfle|NP_706066	2	-21	100	82
GYY|c6515_g1;orf1	OG5_138481	ptro|ENSPTRP00000047877	1	-31	100	90
GYY|c24619_g1;orf1	OG5_138523	ecol|AP_001068	4	-37	100	100
GYY|c34148_g1;orf1	OG5_138552	ecol|AP_001082	4	-29	100	100
GYY|c32822_g1;orf1	OG5_138693	hsap|ENSP00000381399	3	-11	100	100
GYY|c39457_g1;orf1	OG5_138699	ptro|ENSPTRP00000010750	6	-9	100	82
GYY|c23897_g1;orf1	OG5_138741	ptro|ENSPTRP00000000990	1	-34	100	78
GYY|c22912_g1;orf1	OG5_138788	ecol|AP_004331	2	-33	100	100
GYY|c35231_g1;orf1	OG5_138825	ecol|AP_002613	3	-50	100	100
GYY|c30405_g1;orf1	OG5_138872	ptro|ENSPTRP00000030162	4	-18	100	76
GYY|c35496_g1;orf1	OG5_138907	hsap|ENSP00000253262	6	-45	100	100
GYY|c25316_g1;orf1	OG5_138907	hsap|ENSP00000253262	1	-32	100	100
GYY|c27955_g1;orf1	OG5_138907	hsap|ENSP00000407521	2	-19	100	98
GYY|c23225_g1;orf1	OG5_138923	ptro|ENSPTRP00000048266	8	-37	100	63
GYY|c23225_g1;orf2	OG5_138923	hsap|ENSP00000254579	3	-39	100	84
GYY|c36420_g1;orf1	OG5_139190	hsap|ENSP00000373952	9	-14	100	94
GYY|c32738_g1;orf1	OG5_139190	mmul|XP_001117948	2	-8	100	75
GYY|c4481_g1;orf2	OG5_139255	sfle|NP_708547	2	-93	100	100
GYY|c24524_g1;orf1	OG5_139455	ptro|ENSPTRP00000041942	2	-15	100	75
GYY|c23431_g1;orf1	OG5_139521	ptro|ENSPTRP00000002878	1	-15	100	92
GYY|c35000_g1;orf1	OG5_139583	sfle|NP_710123	1	-105	100	100
GYY|c32990_g1;orf1	OG5_139583	sfle|NP_710123	1	-39	100	100
GYY|c34547_g1;orf1	OG5_139586	ecol|AP_002910	8	-49	100	100
GYY|c24483_g1;orf1	OG5_139589	sfle|NP_705975	5	-49	100	100
GYY|c31803_g1;orf1	OG5_139592	ecol|AP_001587	0	-181	100	99
GYY|c2178_g1;orf1	OG5_139636	yent|YP_001005173.1	9	-30	100	100
GYY|c22670_g1;orf1	OG5_139636	sent|NP_457219	1	-29	100	100
GYY|c31000_g1;orf1	OG5_139646	hsap|ENSP00000220676	2	-37	100	100
GYY|c34512_g1;orf1	OG5_139665	ptro|ENSPTRP00000017121	5	-43	100	91
GYY|c27298_g1;orf1	OG5_139665	ptro|ENSPTRP00000017121	5	-38	100	97
GYY|c34275_g1;orf1	OG5_139677	hsap|ENSP00000399863	1	-36	100	100
GYY|c7748_g1;orf1	OG5_139688	ptro|ENSPTRP00000032220	7	-35	100	69
GYY|c7567_g1;orf1	OG5_139688	hsap|ENSP00000380150	5	-22	100	57
GYY|c37844_g1;orf1	OG5_139688	ptro|ENSPTRP00000032220	2	-15	100	84
GYY|c37513_g1;orf1	OG5_139688	clup|ENSCAFP00000023996	3	-20	100	85
GYY|c24870_g1;orf1	OG5_139688	mmul|XP_001104636	8	-16	100	57
GYY|c38127_g1;orf1	OG5_139699	ptro|ENSPTRP00000021879	2	-34	100	87
GYY|c40848_g1;orf1	OG5_139796	hsap|ENSP00000378312	1	-41	100	100
GYY|c27777_g1;orf1	OG5_139802	ecab|XP_001488056	6	-9	100	59
GYY|c1799_g1;orf1	OG5_139811	ptro|ENSPTRP00000057846	2	-34	100	77
GYY|c38513_g1;orf1	OG5_140080	hsap|ENSP00000238616	4	-52	100	100
GYY|c37444_g1;orf1	OG5_140113	hsap|ENSP00000366995	7	-48	100	100
GYY|c40121_g1;orf1	OG5_140144	hsap|ENSP00000405330	2	-41	100	91
GYY|c38848_g1;orf1	OG5_140166	sfle|NP_706010	8	-44	100	100
GYY|c39474_g1;orf1	OG5_140245	hsap|ENSP00000281043	1	-115	100	91
GYY|c23895_g1;orf1	OG5_140276	ecab|XP_001493689	9	-19	100	84
GYY|c25066_g1;orf1	OG5_140329	hsap|ENSP00000360764	7	-14	100	60
GYY|c36168_g1;orf1	OG5_140329	ptro|ENSPTRP00000036926	1	-10	100	69
GYY|c23118_g1;orf1	OG5_140417	hsap|ENSP00000372857	8	-17	100	76
GYY|c32610_g1;orf2	OG5_140430	sfle|NP_708272	3	-90	100	100
GYY|c35784_g1;orf1	OG5_140647	mmul|XP_001100458	1	-29	100	69
GYY|c33080_g1;orf1	OG5_140663	clup|ENSCAFP00000020491	6	-19	100	100
GYY|c39492_g1;orf1	OG5_140663	hsap|ENSP00000384371	7	-47	100	99
GYY|c25002_g1;	OG5_140663	rnor|ENSRNOP00000002522	2	-21	100	52
GYY|c37059_g1;orf1	OG5_140688	hsap|ENSP00000276431	7	-18	100	76
GYY|c23182_g1;orf1	OG5_140693	hsap|ENSP00000301891	5	-40	100	90
GYY|c22963_g1;orf1	OG5_140697	ptro|ENSPTRP00000008702	5	-21	100	59
GYY|c32984_g1;orf2	OG5_140697	hsap|ENSP00000300134	5	-9	100	73
GYY|c29767_g1;orf1	OG5_140697	hsap|ENSP00000300134	3	-22	100	92
GYY|c7598_g1;orf1	OG5_140697	mmul|XP_001115590	7	-12	100	100
GYY|c23398_g1;orf1	OG5_140697	ecab|XP_001488464	3	-15	100	100
GYY|c25379_g1;orf1	OG5_140762	hsap|ENSP00000367650	3	-22	100	100
GYY|c25836_g1;orf1	OG5_140833	hsap|ENSP00000347948	8	-19	100	74
GYY|c23326_g1;orf1	OG5_140843	hsap|ENSP00000382612	9	-57	100	100
GYY|c30991_g1;orf1	OG5_141061	ptro|ENSPTRP00000024020	5	-42	100	89
GYY|c29413_g1;orf1	OG5_141061	hsap|ENSP00000270162	3	-39	100	100
GYY|c31166_g1;	OG5_141061	ecab|XP_001916536	3	-7	100	87
GYY|c38553_g1;orf1	OG5_141203	ptro|ENSPTRP00000023965	7	-20	100	69
GYY|c40658_g1;orf1	OG5_141203	hsap|ENSP00000330330	3	-37	100	100
GYY|c36289_g1;orf1	OG5_141203	ptro|ENSPTRP00000023965	2	-27	100	55
GYY|c35356_g1;orf1	OG5_141359	hsap|ENSP00000260630	1	-48	100	100
GYY|c28072_g1;orf1	OG5_141488	ecab|XP_001503816	3	-38	100	100
GYY|c36914_g1;orf1	OG5_141527	rnor|ENSRNOP00000021762	2	-40	100	96
GYY|c27211_g1;orf1	OG5_141576	hsap|ENSP00000265171	1	-20	100	100
GYY|c39250_g1;orf1	OG5_141723	ptro|ENSPTRP00000028509	3	-17	100	100
GYY|c38114_g1;orf1	OG5_141786	hsap|ENSP00000257555	2	-42	100	69
GYY|c35428_g1;orf1	OG5_141916	hsap|ENSP00000359787	9	-16	100	85
GYY|c40798_g1;orf1	OG5_141950	ptro|ENSPTRP00000050956	2	-24	100	100
GYY|c35669_g1;orf1	OG5_141953	mmul|NP_001162098	4	-38	100	84
GYY|c33820_g1;orf1	OG5_141995	mmul|XP_001105619	1	-8	100	78
GYY|c26251_g1;orf1	OG5_142040	ptro|ENSPTRP00000003002	1	-15	100	56
GYY|c23986_g1;orf1	OG5_142083	hsap|ENSP00000374857	1	-15	100	100
GYY|c32683_g1;orf1	OG5_142115	hsap|ENSP00000361004	3	-65	100	100
GYY|c34590_g1;orf1	OG5_142124	ecab|XP_001917041	2	-27	100	100
GYY|c38200_g1;orf1	OG5_142189	mmus|ENSMUSP00000090895	9	-73	100	100
GYY|c23205_g1;orf1	OG5_142446	hsap|ENSP00000307541	3	-37	100	77
GYY|c33909_g1;orf1	OG5_142446	hsap|ENSP00000307541	5	-23	100	72
GYY|c22275_g1;orf1	OG5_142567	hsap|ENSP00000305119	2	-24	100	60
GYY|c33428_g1;orf1	OG5_142567	ecab|XP_001498556	7	-15	100	97
GYY|c27429_g1;orf1	OG5_142567	hsap|ENSP00000305119	6	-37	100	100
GYY|c38702_g1;orf1	OG5_142567	hsap|ENSP00000305119	9	-45	100	100
GYY|c32014_g1;orf1	OG5_142589	sfle|NP_708438	3	-61	100	100
GYY|c22305_g1;orf1	OG5_142589	sfle|NP_708438	3	-81	100	92
GYY|c4358_g1;orf1	OG5_142702	ptro|ENSPTRP00000059735	2	-34	100	100
GYY|c31562_g1;orf1	OG5_142702	mmul|XP_002799552	1	-19	100	57
GYY|c23069_g1;orf1	OG5_142890	ptro|ENSPTRP00000021178	8	-21	100	92
GYY|c39743_g1;orf1	OG5_143003	mdom|ENSMODP00000022280	7	-12	100	60
GYY|c28178_g1;orf1	OG5_143162	ecol|AP_004775	2	-44	100	100
GYY|c22365_g1;orf1	OG5_143181	hsap|ENSP00000354991	4	-40	100	100
GYY|c40145_g1;orf1	OG5_143184	sfle|NP_706490	1	-48	100	97
GYY|c31090_g1;orf1	OG5_143368	ptro|ENSPTRP00000033951	2	-48	100	100
GYY|c24963_g1;orf1	OG5_143368	hsap|ENSP00000056217	2	-37	100	100
GYY|c34475_g1;orf1	OG5_143383	mmul|XP_001105380	5	-11	100	78
GYY|c26584_g1;orf1	OG5_143509	hsap|ENSP00000354663	1	-45	100	100
GYY|c35189_g1;orf1	OG5_143522	hsap|ENSP00000366307	1	-37	100	100
GYY|c39896_g1;orf1	OG5_143597	hsap|ENSP00000325326	9	-29	100	69
GYY|c40495_g1;orf1	OG5_143616	ptro|ENSPTRP00000005190	3	-12	100	54
GYY|c24509_g1;orf1	OG5_143684	mmus|ENSMUSP00000087607	6	-40	100	100
GYY|c36655_g1;orf1	OG5_143695	mmul|XP_001085597	2	-14	100	85
GYY|c37697_g1;orf1	OG5_143758	hsap|ENSP00000226218	8	-47	100	100
GYY|c37460_g1;orf1	OG5_143759	hsap|ENSP00000306157	4	-62	100	100
GYY|c22744_g1;orf1	OG5_143805	hsap|ENSP00000361548	2	-26	100	96
GYY|c29488_g1;orf1	OG5_143814	hsap|ENSP00000329982	5	-39	100	100
GYY|c30120_g1;orf1	OG5_143827	hsap|ENSP00000355432	8	-39	100	100
GYY|c18_g1;orf1	OG5_143887	hsap|ENSP00000366697	9	-47	100	100
GYY|c37941_g1;orf1	OG5_144150	ecol|AP_000876	4	-37	100	100
GYY|c28058_g1;orf1	OG5_144150	ecol|AP_000876	3	-56	100	92
GYY|c35564_g1;orf1	OG5_144150	ecol|AP_000876	7	-35	100	100
GYY|c29886_g1;orf1	OG5_144150	ecol|AP_000876	1	-118	100	100
GYY|c39598_g1;orf2	OG5_144187	ecol|AP_001934	5	-33	100	94
GYY|c28371_g1;orf1	OG5_144560	ecol|AP_002575	5	-41	100	100
GYY|c26028_g1;orf1	OG5_144560	sfle|NP_707852	4	-83	100	95
GYY|c39847_g1;orf1	OG5_144576	ecol|AP_002047	5	-52	100	100
GYY|c26369_g1;orf1	OG5_144576	ecol|AP_002047	8	-79	100	100
GYY|c32689_g1;orf1	OG5_144721	ecol|AP_001502	2	-69	100	100
GYY|c29044_g1;orf1	OG5_144721	ecol|AP_001502	4	-59	100	100
GYY|c39439_g1;orf2	OG5_145056	ecol|AP_003466	1	-16	100	62
GYY|c29956_g1;orf1	OG5_145080	ecol|AP_002402	5	-84	100	100
GYY|c37177_g1;orf1	OG5_145080	yent|YP_001006500.1	1	-10	100	79
GYY|c30121_g1;orf1	OG5_145082	sfle|NP_707085	7	-53	100	100
GYY|c36358_g1;orf1	OG5_145082	ecol|AP_001813	6	-50	100	100
GYY|c34444_g1;orf1	OG5_145154	ptro|ENSPTRP00000043137	3	-7	100	100
GYY|c4481_g1;orf1	OG5_145165	sfle|NP_708546	1	-126	100	100
GYY|c39393_g1;	OG5_145166	hsap|ENSP00000362238	1	-10	100	97
GYY|c33968_g1;orf1	OG5_145394	hsap|ENSP00000324583	1	-46	100	100
GYY|c34746_g1;orf1	OG5_145424	hsap|ENSP00000374898	3	-37	100	81
GYY|c32799_g1;orf1	OG5_145429	hsap|ENSP00000354734	1	-24	100	68
GYY|c31302_g1;orf1	OG5_145525	hsap|ENSP00000294312	7	-43	100	99
GYY|c34210_g1;orf1	OG5_145569	ptro|ENSPTRP00000023666	6	-26	100	100
GYY|c31233_g1;orf1	OG5_145569	hsap|ENSP00000217188	7	-11	100	68
GYY|c32730_g1;orf1	OG5_145569	ptro|ENSPTRP00000023666	1	-66	100	98
GYY|c27975_g1;orf1	OG5_145596	hsap|ENSP00000252597	2	-20	100	55
GYY|c34741_g1;orf1	OG5_145612	hsap|ENSP00000415523	9	-8	100	61
GYY|c40645_g1;orf1	OG5_145695	hsap|ENSP00000289081	4	-12	100	93
GYY|c38500_g1;orf1	OG5_145711	hsap|ENSP00000237837	1	-49	100	100
GYY|c38733_g1;orf1	OG5_146349	hsap|ENSP00000338297	7	-23	100	70
GYY|c31089_g1;orf1	OG5_146349	hsap|ENSP00000338297	2	-42	100	94
GYY|c33838_g1;orf1	OG5_146655	sfle|NP_709209	1	-38	100	100
GYY|c23580_g1;orf1	OG5_146655	sfle|NP_709209	4	-34	100	87
GYY|c24772_g1;orf1	OG5_146774	clup|ENSCAFP00000021171	7	-13	100	81
GYY|c33793_g1;orf1	OG5_146834	hsap|ENSP00000365858	3	-51	100	91
GYY|c33172_g1;orf1	OG5_147349	ptro|ENSPTRP00000031591	5	-16	100	97
GYY|c30275_g1;orf1	OG5_147349	hsap|ENSP00000357915	6	-29	100	92
GYY|c35453_g1;orf1	OG5_147372	ecol|AP_002403	4	-38	100	100
GYY|c34055_g1;orf1	OG5_147372	ecol|AP_002403	3	-37	100	100
GYY|c33601_g1;orf1	OG5_147373	ecol|AP_004039	3	-51	100	97
GYY|c38783_g1;orf1	OG5_147389	ecol|AP_004608	1	-79	100	100
GYY|c36659_g1;orf1	OG5_147514	ecol|AP_003260	5	-42	100	100
GYY|c38767_g1;orf1	OG5_147530	ecol|AP_001226	1	-35	100	100
GYY|c35823_g1;orf1	OG5_147725	ptro|ENSPTRP00000049575	5	-33	100	100
GYY|c35046_g1;orf1	OG5_147825	hsap|ENSP00000323853	2	-13	100	100
GYY|c39373_g1;orf1	OG5_147827	hsap|ENSP00000378657	2	-41	100	100
GYY|c27625_g1;orf1	OG5_147836	hsap|ENSP00000320679	6	-45	100	100
GYY|c1586_g1;orf1	OG5_147874	hsap|ENSP00000360526	1	-136	100	100
GYY|c26964_g1;orf1	OG5_147874	hsap|ENSP00000360526	1	-75	100	100
GYY|c22637_g1;orf1	OG5_147874	hsap|ENSP00000360526	1	-135	100	99
GYY|c40413_g1;orf1	OG5_149827	hsap|ENSP00000219172	2	-25	100	82
GYY|c24607_g1;orf1	OG5_149827	hsap|ENSP00000219172	9	-9	100	100
GYY|c39246_g1;orf1	OG5_150035	hsap|ENSP00000341490	2	-24	100	74
GYY|c24395_g1;orf1	OG5_150246	rcom|29841.m002897	3	-45	100	100
GYY|c31933_g1;orf1	OG5_150502	tcon|TcIL3000.0.05110	9	-61	100	100
GYY|c23013_g1;orf1	OG5_150502	tcon|TcIL3000.0.05110	2	-33	100	81
GYY|c25860_g1;orf1	OG5_150646	sfle|NP_707192	5	-31	100	100
GYY|c40093_g1;orf1	OG5_150716	hsap|ENSP00000397127	2	-51	100	100
GYY|c26328_g1;orf1	OG5_150738	hsap|ENSP00000321876	3	-58	100	100
GYY|c1321_g1;orf1	OG5_150779	mdom|ENSMODP00000019575	2	-25	100	78
GYY|c38554_g1;orf1	OG5_150849	hsap|ENSP00000299502	3	-45	100	100
GYY|c34983_g1;orf2	OG5_150942	mmul|NP_001157900	6	-9	100	100
GYY|c30729_g1;orf1	OG5_150950	hsap|ENSP00000379879	9	-8	100	88
GYY|c27972_g1;orf1	OG5_151049	hsap|ENSP00000270357	5	-27	100	75
GYY|c25547_g1;orf1	OG5_151051	hsap|ENSP00000354566	7	-30	100	76
GYY|c34645_g1;orf1	OG5_151063	hsap|ENSP00000014914	1	-42	100	100
GYY|c30517_g1;orf1	OG5_151132	hsap|ENSP00000379111	2	-39	100	100
GYY|c30853_g1;orf1	OG5_151191	ptro|ENSPTRP00000027763	4	-49	100	100
GYY|c32070_g1;orf1	OG5_151316	ptro|ENSPTRP00000013473	8	-52	100	100
GYY|c37778_g1;orf1	OG5_151316	hsap|ENSP00000261584	1	-24	100	76
GYY|c30774_g1;orf1	OG5_151316	hsap|ENSP00000261584	2	-48	100	96
GYY|c29117_g1;orf1	OG5_152564	ecol|AP_002695	1	-53	100	100
GYY|c33556_g1;orf1	OG5_153241	sfle|NP_707141	7	-34	100	97
GYY|c39425_g1;orf1	OG5_153241	sfle|NP_707141	4	-41	100	100
GYY|c26430_g1;orf1	OG5_153451	ecol|AP_003238	1	-83	100	100
GYY|c30259_g1;orf1	OG5_153480	ecol|AP_002365	5	-44	100	78
GYY|c31956_g1;orf1	OG5_153480	ecol|AP_002365	4	-62	100	100
GYY|c25292_g1;orf1	OG5_153480	ecol|AP_002365	1	-39	100	100
GYY|c25366_g1;orf1	OG5_153480	ecol|AP_002365	9	-49	100	100
GYY|c25804_g1;orf1	OG5_153487	sfle|NP_708277	9	-67	100	100
GYY|c1484_g1;orf1	OG5_153517	ecol|AP_003652	5	-42	100	100
GYY|c38300_g1;orf1	OG5_153662	sfle|NP_707365	1	-65	100	100
GYY|c2244_g1;orf1	OG5_153662	ecol|AP_002366	3	-57	100	96
GYY|c27712_g1;orf1	OG5_153808	hsap|ENSP00000408409	1	-19	100	100
GYY|c36506_g1;orf1	OG5_153881	hsap|ENSP00000311496	2	-47	100	100
GYY|c36354_g1;orf1	OG5_153922	hsap|ENSP00000320648	4	-37	100	100
GYY|c38916_g1;orf1	OG5_153928	hsap|ENSP00000410996	8	-42	100	100
GYY|c30592_g1;orf1	OG5_153948	ptro|ENSPTRP00000027766	1	-20	100	75
GYY|c31492_g1;orf1	OG5_153998	hsap|ENSP00000396478	1	-16	100	67
GYY|c30465_g1;orf1	OG5_154019	hsap|ENSP00000085219	6	-68	100	100
GYY|c37429_g1;orf1	OG5_154019	hsap|ENSP00000085219	2	-28	100	53
GYY|c37743_g1;orf1	OG5_154019	hsap|ENSP00000085219	5	-47	100	86
GYY|c35247_g1;orf1	OG5_154019	ptro|ENSPTRP00000018557	7	-56	100	72
GYY|c39420_g1;orf1	OG5_154112	hsap|ENSP00000363545	8	-18	100	100
GYY|c29707_g1;orf1	OG5_154163	hsap|ENSP00000351608	4	-60	100	100
GYY|c25036_g1;orf1	OG5_154186	hsap|ENSP00000309560	3	-17	100	100
GYY|c24202_g1;orf1	OG5_154187	mmus|ENSMUSP00000033839	1	-46	100	100
GYY|c32940_g1;orf1	OG5_154289	sfle|NP_709950	9	-56	100	99
GYY|c29113_g1;orf1	OG5_155548	sfle|NP_709191	2	-50	100	100
GYY|c22693_g1;orf1	OG5_155554	ptro|ENSPTRP00000019133	2	-9	100	62
GYY|c39091_g1;orf1	OG5_155568	sfle|NP_708113	9	-43	100	100
GYY|c38819_g1;orf1	OG5_155576	ecol|AP_003622	7	-45	100	100
GYY|c25785_g1;orf1	OG5_155576	ecol|AP_003622	8	-44	100	100
GYY|c37186_g1;	OG5_156191	sfle|NP_706889	2	-31	100	98
GYY|c23841_g1;orf1	OG5_156414	rcom|29729.m002278	3	-10	100	66
GYY|c39514_g1;orf1	OG5_156710	ecol|AP_001103	1	-39	100	100
GYY|c39001_g1;orf1	OG5_156710	ecol|AP_001103	5	-33	100	100
GYY|c32259_g1;orf1	OG5_156721	sfle|NP_709875	1	-34	100	100
GYY|c34880_g1;orf1	OG5_156722	sfle|NP_710134	1	-73	100	100
GYY|c35310_g1;orf1	OG5_156884	ecol|AP_004517	3	-85	100	100
GYY|c34124_g1;orf1	OG5_157242	ptro|ENSPTRP00000008670	3	-10	100	76
GYY|c22526_g1;orf1	OG5_157242	ptro|ENSPTRP00000008670	5	-19	100	100
GYY|c34076_g1;orf1	OG5_157242	hsap|ENSP00000315768	5	-21	100	96
GYY|c28497_g1;orf1	OG5_157351	ptro|ENSPTRP00000022912	4	-41	100	100
GYY|c29862_g1;orf1	OG5_157451	hsap|ENSP00000335062	7	-36	100	100
GYY|c34508_g1;orf1	OG5_157474	ptro|ENSPTRP00000015749	6	-7	100	100
GYY|c36276_g1;orf1	OG5_157477	hsap|ENSP00000400451	5	-38	100	100
GYY|c33121_g1;orf1	OG5_157516	hsap|ENSP00000263932	3	-34	100	60
GYY|c36231_g1;orf1	OG5_157516	ptro|ENSPTRP00000000308	2	-26	100	100
GYY|c31251_g1;orf1	OG5_157516	mmul|XP_001118873	1	-11	100	94
GYY|c24824_g1;orf1	OG5_157528	hsap|ENSP00000313419	8	-17	100	62
GYY|c29105_g1;orf1	OG5_157753	hsap|ENSP00000217185	1	-22	100	56
GYY|c39751_g1;orf1	OG5_157797	sent|NP_455645	1	-46	100	100
GYY|c282_g1;orf1	OG5_157798	sfle|NP_707430	8	-32	100	100
GYY|c37408_g1;orf1	OG5_157854	hsap|ENSP00000287721	5	-34	100	76
GYY|c39417_g1;orf1	OG5_158557	sfle|NP_709583	9	-41	100	100
GYY|c22645_g1;orf1	OG5_159000	sfle|NP_706741	5	-42	100	100
GYY|c33719_g1;orf1	OG5_159035	ecol|AP_002989	1	-11	100	97
GYY|c25816_g1;orf1	OG5_159541	ecol|AP_001636	3	-26	100	100
GYY|c8128_g1;orf1	OG5_159858	hsap|ENSP00000409932	2	-82	100	100
GYY|c26250_g1;orf1	OG5_160361	sfle|NP_709276	2	-48	100	100
GYY|c24668_g1;orf1	OG5_160493	ecol|AP_000785	4	-41	100	100
GYY|c31885_g1;orf1	OG5_160737	sfle|NP_708673	1	-8	100	100
GYY|c23343_g1;orf1	OG5_160740	sfle|NP_708906	1	-27	100	100
GYY|c30495_g1;orf1	OG5_160808	hsap|ENSP00000358743	8	-48	100	100
GYY|c24600_g1;orf1	OG5_160815	ecol|AP_004222	7	-45	100	100
GYY|c36040_g1;orf1	OG5_160888	ecol|AP_003006	7	-64	100	95
GYY|c40977_g1;orf1	OG5_161060	ptro|ENSPTRP00000019296	5	-35	100	100
GYY|c22991_g1;orf1	OG5_161064	hsap|ENSP00000418385	1	-130	100	100
GYY|c40246_g1;orf1	OG5_161064	hsap|ENSP00000418385	1	-21	100	72
GYY|c39582_g1;orf1	OG5_161144	hsap|ENSP00000370979	1	-15	100	81
GYY|c24369_g1;orf1	OG5_161244	hsap|ENSP00000318086	1	-14	100	65
GYY|c27582_g1;orf1	OG5_161282	hsap|ENSP00000319322	2	-34	100	100
GYY|c27330_g1;orf1	OG5_161309	hsap|ENSP00000334940	6	-33	100	100
GYY|c22776_g1;orf1	OG5_161333	hsap|ENSP00000220940	1	-37	100	100
GYY|c26835_g1;orf1	OG5_161629	sfle|NP_707576	2	-38	100	100
GYY|c3676_g1;orf1	OG5_161637	sfle|NP_708424	7	-40	100	100
GYY|c3676_g2;orf1	OG5_161637	ecol|AP_003158	6	-77	100	100
GYY|c30621_g1;orf1	OG5_161643	sfle|NP_709719	8	-94	100	100
GYY|c29923_g1;orf2	OG5_161645	sfle|NP_709375	5	-26	100	100
GYY|c34466_g1;orf1	OG5_161741	ptro|ENSPTRP00000004150	4	-7	100	81
GYY|c23770_g1;orf1	OG5_161752	ptro|ENSPTRP00000054725	6	-58	100	100
GYY|c27095_g1;orf1	OG5_163114	hsap|ENSP00000324834	7	-42	100	94
GYY|c26576_g1;orf1	OG5_163292	ptro|ENSPTRP00000039623	2	-56	100	100
GYY|c38472_g1;orf1	OG5_164231	osat|NP_001051870	3	-41	100	100
GYY|c34629_g1;orf1	OG5_164534	atha|NP_189345	2	-43	100	100
GYY|c32302_g1;orf1	OG5_164797	ecol|AP_002298	1	-95	100	100
GYY|c28242_g1;orf1	OG5_164797	sfle|NP_707577	2	-20	100	83
GYY|c36595_g1;orf1	OG5_164955	sfle|NP_708446	6	-63	100	100
GYY|c33465_g1;orf1	OG5_165099	ecol|AP_002364	1	-52	100	100
GYY|c32841_g1;orf1	OG5_165099	ecol|AP_002364	8	-41	100	96
GYY|c25336_g1;orf1	OG5_165122	ecol|AP_002811	7	-83	100	97
GYY|c24715_g1;orf1	OG5_165636	hsap|ENSP00000252835	2	-26	100	78
GYY|c29343_g1;orf1	OG5_165793	ptro|ENSPTRP00000043169	1	-27	100	78
GYY|c27044_g1;orf1	OG5_166252	sfle|NP_706135	9	-31	100	100
GYY|c27726_g1;orf1	OG5_166253	ecol|AP_000893	2	-56	100	100
GYY|c31965_g1;orf1	OG5_166263	ecol|AP_001292	7	-70	100	100
GYY|c22266_g1;orf1	OG5_166287	ecol|AP_001931	8	-38	100	100
GYY|c40696_g1;orf1	OG5_166290	ecol|AP_002329	2	-40	100	100
GYY|c22707_g1;orf1	OG5_166292	ecol|AP_002430	4	-28	100	98
GYY|c2639_g2;orf1	OG5_166297	ecol|AP_002732	2	-55	100	100
GYY|c2639_g1;orf1	OG5_166297	ecol|AP_002732	1	-46	100	92
GYY|c32968_g1;orf1	OG5_166299	ecol|AP_002895	5	-40	100	100
GYY|c36717_g1;orf1	OG5_166307	sfle|NP_708484	1	-28	100	84
GYY|c28634_g1;orf1	OG5_166315	ecol|AP_003574	9	-73	100	100
GYY|c22999_g1;orf1	OG5_166322	ecol|AP_003775	4	-57	100	100
GYY|c5871_g1;orf1	OG5_166340	sfle|NP_709275	2	-61	100	100
GYY|c24148_g1;orf1	OG5_166351	sfle|NP_709946	4	-29	100	100
GYY|c38376_g1;orf1	OG5_166354	ypes|YP_002345530	3	-10	100	90
GYY|c40352_g1;orf1	OG5_166354	sfle|NP_710139	4	-38	100	100
GYY|c22285_g1;orf1	OG5_166354	sent|NP_459003	1	-97	100	98
GYY|c27009_g1;orf1	OG5_169761	ecol|AP_003493	4	-36	100	100
GYY|c28777_g1;orf1	OG5_170960	ecol|AP_000880	3	-28	100	92
GYY|c30542_g1;orf2	OG5_171090	ecol|AP_004428	2	-15	100	92
GYY|c24878_g1;orf1	OG5_171400	sfle|NP_706583	3	-31	100	100
GYY|c23578_g1;orf1	OG5_171428	sfle|NP_707372	9	-59	100	100
GYY|c23222_g1;orf1	OG5_171564	ecol|AP_002049	3	-38	100	100
GYY|c27391_g1;orf1	OG5_172117	ecol|AP_003646	6	-39	100	99
GYY|c29954_g1;orf1	OG5_172247	ptro|ENSPTRP00000055507	2	-81	100	100
GYY|c22839_g1;orf1	OG5_172279	ptro|ENSPTRP00000002277	3	-23	100	52
GYY|c24767_g1;orf1	OG5_172817	ecol|AP_002864	2	-53	100	100
GYY|c38067_g1;orf1	OG5_172896	sfle|NP_706692	6	-98	100	100
GYY|c39280_g1;orf1	OG5_172906	ecol|AP_001830	7	-50	100	100
GYY|c22542_g1;orf1	OG5_172915	ecol|AP_002235	1	-53	100	100
GYY|c1902_g1;orf1	OG5_172924	sfle|NP_707284	4	-38	100	93
GYY|c31596_g1;orf1	OG5_172944	sfle|NP_708374	4	-90	100	100
GYY|c29142_g1;orf1	OG5_172944	sfle|NP_708374	3	-13	100	100
GYY|c26407_g1;orf1	OG5_172944	ecol|AP_003121	2	-80	100	100
GYY|c22257_g1;orf1	OG5_172984	ecol|AP_004689	5	-45	100	100
GYY|c26103_g1;orf1	OG5_173242	hsap|ENSP00000343172	3	-35	100	100
GYY|c29511_g1;orf1	OG5_175564	ecol|AP_001154	8	-31	100	100
GYY|c6553_g1;orf2	OG5_176867	ptro|ENSPTRP00000001837	5	-9	100	74
GYY|c37597_g1;orf1	OG5_178124	rcom|30027.m000815	8	-58	100	100
GYY|c28777_g1;orf2	OG5_178466	ecol|AP_000881	3	-44	100	100
GYY|c37036_g1;orf1	OG5_180992	hsap|ENSP00000371825	6	-40	100	86
GYY|c30770_g1;orf1	OG5_181172	sfle|NP_706278	1	-34	100	100
GYY|c36867_g1;orf1	OG5_182161	sfle|NP_706299	1	-41	100	100
GYY|c23656_g1;orf1	OG5_182172	ecol|AP_001583	3	-27	100	100
GYY|c36904_g1;orf1	OG5_182186	ecol|AP_002362	2	-90	100	100
GYY|c32228_g1;orf1	OG5_182199	ecol|AP_003375	5	-40	100	100
GYY|c22672_g1;orf1	OG5_182206	sfle|NP_708840	5	-56	100	98
GYY|c32192_g1;orf1	OG5_182225	ecol|AP_004551	4	-35	100	100
GYY|c23049_g1;orf1	OG5_182823	hsap|ENSP00000364795	5	-32	100	76
GYY|c40824_g1;orf1	OG5_193028	ecol|AP_000998	3	-38	100	100
GYY|c23934_g1;orf1	OG5_196323	hsap|ENSP00000386174	4	-28	100	100
GYY|c25667_g1;orf1	OG5_198555	ecol|AP_000982	8	-47	100	100
GYY|c28184_g1;orf1	OG5_198561	sfle|NP_706277	9	-32	100	100
GYY|c23044_g1;orf1	OG5_198572	sfle|NP_706488	4	-68	100	100
GYY|c35940_g1;orf1	OG5_198573	sfle|NP_706669	2	-34	100	100
GYY|c25335_g1;orf1	OG5_198575	sfle|NP_706712	2	-70	100	100
GYY|c5008_g1;orf2	OG5_198583	sfle|NP_706926	6	-21	100	83
GYY|c26477_g1;orf1	OG5_198590	ecol|AP_001686	5	-46	100	100
GYY|c39598_g1;orf1	OG5_198596	sfle|NP_707216	3	-15	100	100
GYY|c22340_g1;orf1	OG5_198601	ecol|AP_002051	1	-37	100	99
GYY|c35946_g1;orf1	OG5_198614	sfle|NP_707584	3	-27	100	100
GYY|c31453_g1;orf1	OG5_198630	ecol|AP_002563	7	-35	100	100
GYY|c35944_g1;orf1	OG5_198632	ecol|AP_002565	5	-38	100	100
GYY|c29393_g1;orf1	OG5_198636	ecol|AP_002693	1	-32	100	100
GYY|c37568_g1;orf1	OG5_198636	ecol|AP_002693	7	-80	100	100
GYY|c26984_g1;orf1	OG5_198636	sfle|NP_707983	6	-58	100	100
GYY|c30057_g1;orf1	OG5_198658	ecol|AP_003232	1	-127	100	96
GYY|c37080_g1;orf1	OG5_198658	ecol|AP_003232	8	-15	100	100
GYY|c31653_g1;orf1	OG5_198659	ecol|AP_003245	2	-60	100	100
GYY|c31913_g1;orf1	OG5_198666	sfle|NP_708622	6	-37	100	99
GYY|c28150_g1;orf1	OG5_198671	ecol|AP_003599	2	-35	100	100
GYY|c34835_g1;orf1	OG5_198678	sfle|NP_709006	1	-123	100	100
GYY|c30542_g1;orf1	OG5_198708	ecol|AP_004427	6	-22	100	100
GYY|c5198_g1;orf1	OG5_203592	hsap|ENSP00000381977	9	-40	100	72
GYY|c25896_g1;orf1	OG5_230325	sfle|NP_706350	4	-64	100	100
GYY|c37271_g1;orf1	OG5_230349	ecol|AP_001677	3	-34	100	100
GYY|c31033_g1;orf1	OG5_230354	ecol|AP_001791	6	-22	100	94
GYY|c1688_g1;orf1	OG5_230359	ecol|AP_001960	5	-43	100	100
GYY|c34464_g1;orf1	OG5_230373	ecol|AP_002103	8	-21	100	100
GYY|c8103_g1;orf1	OG5_230400	sfle|NP_707312	2	-40	100	100
GYY|c26429_g1;orf1	OG5_230421	ecol|AP_002834	1	-48	100	100
GYY|c29923_g1;orf1	OG5_230490	ecol|AP_004190	9	-35	100	100
GYY|c1067_g1;orf1	OG5_230491	ecol|AP_004239	6	-52	100	100
GYY|c22169_g1;orf1	OG5_230495	ecol|AP_004287	5	-75	100	100
GYY|c36547_g1;orf1	OG5_233787	hsap|ENSP00000304656	8	-13	100	100
GYY|c36470_g1;orf1	OG5_234090	hsap|ENSP00000365010	2	-22	100	77
GYY|c27548_g1;orf1	OG5_234189	hsap|ENSP00000371787	1	-25	100	96
GYY|c27410_g1;orf1	OG5_235075	ptro|ENSPTRP00000012463	7	-23	100	100
GYY|c22300_g1;orf1	NO_GROUP	ptro|ENSPTRP00000048367	1	-36	99	54
GYY|c37542_g1;orf1	NO_GROUP	osat|NP_001056439	5	-47	99	100
GYY|c12690_g1;	NO_GROUP	hsap|ENSP00000396956	7	-35	99	66
GYY|c37581_g1;orf1	OG5_126570	osat|NP_001054458	4	-33	99	100
GYY|c5385_g1;orf1	OG5_126577	drer|ENSDARP00000086805	9	-35	99	100
GYY|c29527_g1;orf1	OG5_126588	drer|ENSDARP00000090766	6	-42	99	100
GYY|c22822_g1;orf1	OG5_126588	rcom|30025.m000589	6	-46	99	100
GYY|c31500_g1;orf1	OG5_126588	amel|XP_623130	9	-38	99	100
GYY|c14397_g1;orf1	OG5_126595	hsap|ENSP00000413654	2	-53	99	100
GYY|c27351_g1;orf1	OG5_126595	afum|Afu6g04740	1	-37	99	100
GYY|c36157_g1;orf1	OG5_126605	rcom|30170.m013630	8	-57	99	97
GYY|c26940_g1;orf1	OG5_126605	drer|ENSDARP00000029933	2	-52	99	100
GYY|c33616_g1;orf1	OG5_126605	ppat|estExt_Genewise1.C_700139	4	-40	99	100
GYY|c36490_g1;orf1	OG5_126605	osat|NP_001051132	1	-86	99	100
GYY|c37171_g1;orf1	OG5_126605	rcom|29822.m003495	4	-48	99	100
GYY|c39247_g1;orf1	OG5_126611	rcom|29785.m000971	1	-42	99	100
GYY|c38957_g1;orf1	OG5_126623	osat|NP_001062159	1	-35	99	100
GYY|c11507_g1;orf1	OG5_126631	osat|NP_001049148	2	-86	99	100
GYY|c32474_g1;orf1	OG5_126636	osat|NP_001066442	1	-41	99	100
GYY|c27360_g1;orf1	OG5_126641	trub|ENSTRUP00000035727	2	-46	99	100
GYY|c10888_g1;orf1	OG5_126659	drer|ENSDARP00000006624	6	-74	99	100
GYY|c16347_g1;orf1	OG5_126667	hsap|ENSP00000304811	6	-52	99	88
GYY|c9884_g1;orf1	OG5_126668	drer|ENSDARP00000005719	1	-83	99	100
GYY|c23553_g1;orf1	OG5_126674	trub|ENSTRUP00000015468	1	-49	99	100
GYY|c37770_g1;orf1	OG5_126678	aory|AO090120000249	5	-39	99	100
GYY|c15851_g1;orf1	OG5_126678	mmul|XP_002800487	2	-76	99	100
GYY|c40869_g1;orf1	OG5_126678	rcom|30008.m000817	7	-39	99	96
GYY|c23819_g1;orf1	OG5_126681	ncra|NCU07830T0	2	-36	99	100
GYY|c16039_g2;orf1	OG5_126687	trub|ENSTRUP00000024441	8	-82	99	100
GYY|c10125_g1;orf1	OG5_126696	rcom|30076.m004602	1	-104	99	100
GYY|c5321_g1;orf1	OG5_126696	rcom|30076.m004602	4	-95	99	100
GYY|c32734_g1;orf1	OG5_126696	osat|NP_001044599	1	-102	99	98
GYY|c6485_g1;orf1	OG5_126696	rcom|30076.m004602	1	-105	99	100
GYY|c22350_g1;orf1	OG5_126715	hsap|ENSP00000351209	7	-65	99	99
GYY|c15726_g1;orf1	OG5_126722	drer|ENSDARP00000101605	3	-50	99	98
GYY|c33807_g1;orf1	OG5_126753	ecol|AP_002102	8	-43	99	100
GYY|c32886_g1;orf1	OG5_126756	drer|ENSDARP00000081180	2	-37	99	100
GYY|c34544_g1;orf1	OG5_126776	rcom|30169.m006297	6	-47	99	100
GYY|c37766_g1;orf1	OG5_126795	drer|ENSDARP00000021064	1	-35	99	100
GYY|c10356_g1;orf1	OG5_126795	drer|ENSDARP00000021064	2	-36	99	93
GYY|c5759_g1;orf1	OG5_126818	ptro|ENSPTRP00000008549	2	-41	99	100
GYY|c6290_g1;orf1	OG5_126820	afum|Afu1g05630	3	-42	99	88
GYY|c35991_g1;orf1	OG5_126820	ggal|ENSGALP00000035584	8	-36	99	100
GYY|c12487_g1;orf1	OG5_126820	drer|ENSDARP00000067802	1	-138	99	100
GYY|c36806_g1;orf1	OG5_126866	drer|ENSDARP00000010482	7	-40	99	100
GYY|c11795_g1;orf1	OG5_126877	rcom|28049.m000299	4	-78	99	93
GYY|c5526_g1;orf1	OG5_126878	mmul|XP_001082004	3	-64	99	92
GYY|c16162_g2;orf1	OG5_126890	drer|ENSDARP00000014931	1	-119	99	99
GYY|c10179_g1;orf1	OG5_126900	drer|ENSDARP00000074699	2	-70	99	96
GYY|c24397_g1;orf1	OG5_126901	atha|NP_179889	2	-48	99	100
GYY|c28268_g1;orf1	OG5_126901	rcom|29661.m000905	1	-39	99	100
GYY|c11807_g2;orf1	OG5_126907	trub|ENSTRUP00000018189	1	-43	99	100
GYY|c27059_g1;orf1	OG5_126923	atha|NP_849818	1	-50	99	100
GYY|c13411_g1;orf1	OG5_126931	drer|ENSDARP00000057943	3	-63	99	93
GYY|c10980_g1;orf1	OG5_126940	drer|ENSDARP00000023769	2	-87	99	100
GYY|c23961_g1;orf1	OG5_126951	rcom|29863.m001113	7	-40	99	100
GYY|c7219_g1;orf1	OG5_126951	tnig|ENSTNIP00000005868	1	-44	99	100
GYY|c39994_g1;orf1	OG5_126953	tnig|ENSTNIP00000011009	8	-81	99	100
GYY|c30246_g1;orf1	OG5_126964	aory|AO090003001132	2	-42	99	100
GYY|c11299_g1;orf1	OG5_126969	ncra|NCU01545T0	4	-40	99	100
GYY|c37055_g1;orf1	OG5_126983	rcom|29822.m003493	9	-36	99	100
GYY|c13831_g1;orf1	OG5_126984	ncra|NCU07420T0	4	-74	99	100
GYY|c16438_g1;orf1	OG5_126986	drer|ENSDARP00000069513	3	-90	99	100
GYY|c801_g1;orf1	OG5_127005	drer|ENSDARP00000052081	5	-52	99	97
GYY|c12386_g1;orf1	OG5_127025	trub|ENSTRUP00000014783	5	-55	99	100
GYY|c36627_g1;orf1	OG5_127033	trub|ENSTRUP00000022330	7	-39	99	100
GYY|c13774_g1;orf1	OG5_127033	drer|ENSDARP00000037569	1	-117	99	100
GYY|c13014_g1;orf1	OG5_127050	drer|ENSDARP00000060362	2	-64	99	100
GYY|c16465_g1;orf1	OG5_127064	drer|ENSDARP00000063788	1	-104	99	97
GYY|c9335_g1;orf1	OG5_127080	drer|ENSDARP00000048598	9	-72	99	99
GYY|c14543_g1;orf1	OG5_127089	tnig|ENSTNIP00000005673	2	-84	99	100
GYY|c40473_g1;orf1	OG5_127099	ypes|YP_002348972	2	-66	99	100
GYY|c7227_g1;orf1	OG5_127102	osat|NP_001062945	1	-37	99	100
GYY|c13780_g1;orf1	OG5_127137	drer|ENSDARP00000045900	6	-95	99	100
GYY|c16269_g2;orf1	OG5_127138	drer|ENSDARP00000053878	3	-60	99	100
GYY|c26504_g1;orf1	OG5_127153	afum|Afu6g14210	6	-38	99	100
GYY|c11907_g1;orf1	OG5_127156	drer|ENSDARP00000094145	2	-68	99	98
GYY|c9261_g1;orf1	OG5_127180	oana|ENSOANP00000014079	2	-84	99	97
GYY|c23631_g1;orf1	OG5_127221	rcom|30076.m004585	4	-51	99	98
GYY|c23779_g1;orf1	OG5_127253	osat|NP_001055186	2	-38	99	100
GYY|c14861_g1;orf1	OG5_127262	drer|ENSDARP00000018737	7	-73	99	99
GYY|c9793_g2;orf1	OG5_127273	tnig|ENSTNIP00000016906	9	-53	99	100
GYY|c12335_g1;orf1	OG5_127304	hsap|ENSP00000390324	2	-82	99	73
GYY|c14040_g1;orf1	OG5_127304	hsap|ENSP00000390324	1	-101	99	100
GYY|c35655_g1;orf1	OG5_127321	afum|Afu4g04810	3	-34	99	99
GYY|c33943_g1;orf1	OG5_127368	mmul|XP_001118095	2	-50	99	100
GYY|c15714_g1;orf1	OG5_127368	drer|ENSDARP00000062435	1	-106	99	98
GYY|c27428_g1;orf1	OG5_127400	rcom|27798.m000608	1	-47	99	100
GYY|c4423_g1;orf1	OG5_127423	yent|YP_001008042.1	4	-66	99	93
GYY|c30141_g1;orf1	OG5_127430	rcom|30170.m014264	8	-34	99	100
GYY|c29024_g1;orf1	OG5_127491	drer|ENSDARP00000006201	5	-52	99	100
GYY|c32142_g1;orf1	OG5_127843	hsap|ENSP00000290158	3	-75	99	100
GYY|c26642_g1;orf1	OG5_127992	drer|ENSDARP00000038520	1	-42	99	100
GYY|c767_g1;orf1	OG5_128061	drer|ENSDARP00000003036	9	-53	99	100
GYY|c13949_g1;orf1	OG5_128257	rcom|28629.m000567	2	-37	99	100
GYY|c34702_g1;orf1	OG5_128398	rcom|28507.m000157	7	-35	99	100
GYY|c28432_g1;orf1	OG5_128744	ptro|ENSPTRP00000000294	4	-45	99	82
GYY|c29345_g1;orf1	OG5_128763	hsap|ENSP00000305503	1	-36	99	100
GYY|c26305_g1;orf1	OG5_128933	drer|ENSDARP00000074862	5	-35	99	100
GYY|c29884_g1;orf1	OG5_128971	drer|ENSDARP00000087500	7	-39	99	100
GYY|c33099_g1;orf1	OG5_129005	sfle|NP_706822	3	-36	99	92
GYY|c26893_g1;orf1	OG5_129056	hsap|ENSP00000412897	9	-35	99	100
GYY|c30686_g1;orf1	OG5_129068	rcom|29726.m003963	1	-33	99	100
GYY|c37028_g1;orf1	OG5_129155	rcom|30174.m008742	2	-47	99	100
GYY|c12543_g1;orf1	OG5_129235	hsap|ENSP00000368295	0	-181	99	100
GYY|c22987_g1;orf1	OG5_129279	hsap|ENSP00000347325	4	-35	99	80
GYY|c27324_g1;orf1	OG5_129342	trub|ENSTRUP00000012425	2	-45	99	100
GYY|c14217_g1;orf1	OG5_129488	hsap|ENSP00000364699	1	-35	99	64
GYY|c23889_g1;orf1	OG5_129857	mmul|XP_001100407	8	-50	99	90
GYY|c122_g1;orf2	OG5_130320	hsap|ENSP00000261937	7	-46	99	52
GYY|c33282_g1;orf1	OG5_130320	ptro|ENSPTRP00000045284	7	-56	99	81
GYY|c35451_g1;orf1	OG5_130321	atha|NP_177587	3	-47	99	100
GYY|c29906_g1;orf1	OG5_130642	hsap|ENSP00000222270	8	-62	99	72
GYY|c26212_g1;orf1	OG5_131164	ptro|ENSPTRP00000024231	5	-36	99	99
GYY|c3091_g1;orf1	OG5_131191	mmul|XP_002803600	2	-35	99	84
GYY|c8670_g1;orf1	OG5_131280	hsap|ENSP00000286479	1	-113	99	99
GYY|c40229_g1;orf1	OG5_131611	hsap|ENSP00000354361	3	-54	99	100
GYY|c32028_g1;orf1	OG5_131863	ptro|ENSPTRP00000009810	4	-47	99	99
GYY|c39888_g1;orf1	OG5_132231	hsap|ENSP00000373700	1	-54	99	96
GYY|c22766_g1;orf1	OG5_132369	hsap|ENSP00000011292	3	-41	99	99
GYY|c23724_g1;orf1	OG5_132486	hsap|ENSP00000394262	4	-68	99	100
GYY|c22179_g1;orf1	OG5_132486	hsap|ENSP00000398468	8	-44	99	100
GYY|c864_g1;orf1	OG5_132486	hsap|ENSP00000389021	1	-37	99	100
GYY|c23784_g1;orf1	OG5_132688	hsap|ENSP00000313420	1	-34	99	67
GYY|c38617_g1;orf1	OG5_132688	ptro|ENSPTRP00000045268	2	-37	99	61
GYY|c33762_g1;orf1	OG5_132732	yent|YP_001005069.1	5	-48	99	99
GYY|c30871_g1;orf1	OG5_133165	hsap|ENSP00000353717	1	-47	99	100
GYY|c23570_g1;orf1	OG5_133343	mmus|ENSMUSP00000030623	2	-42	99	100
GYY|c8897_g1;orf1	OG5_133894	hsap|ENSP00000257290	1	-40	99	91
GYY|c25934_g1;orf1	OG5_134152	hsap|ENSP00000349437	1	-36	99	85
GYY|c26365_g1;orf1	OG5_134379	rcom|30190.m011229	2	-44	99	100
GYY|c39406_g1;orf1	OG5_134389	hsap|ENSP00000160740	4	-44	99	85
GYY|c38526_g1;orf1	OG5_134479	trub|ENSTRUP00000011426	4	-38	99	99
GYY|c34432_g1;orf1	OG5_134915	hsap|ENSP00000405562	5	-29	99	100
GYY|c31125_g1;orf1	OG5_135042	ptro|ENSPTRP00000003710	1	-44	99	100
GYY|c24742_g1;orf1	OG5_137796	osat|NP_001062220	6	-35	99	100
GYY|c36134_g1;orf1	OG5_137882	ecol|AP_003914	8	-38	99	100
GYY|c7945_g1;orf1	OG5_137967	hsap|ENSP00000385328	0	-181	99	92
GYY|c29587_g1;orf1	OG5_139699	hsap|ENSP00000351273	8	-47	99	93
GYY|c27075_g1;orf1	OG5_140697	ptro|ENSPTRP00000008702	1	-35	99	96
GYY|c26497_g1;orf1	OG5_141061	hsap|ENSP00000270162	6	-42	99	55
GYY|c34290_g1;orf1	OG5_142567	hsap|ENSP00000305119	5	-80	99	100
GYY|c33291_g1;orf1	OG5_143887	ptro|ENSPTRP00000020911	1	-51	99	100
GYY|c1873_g1;orf1	OG5_145080	ecol|AP_002402	1	-81	99	100
GYY|c34428_g1;orf1	OG5_145436	mmul|XP_001097366	1	-38	99	100
GYY|c4847_g1;orf1	OG5_145527	hsap|ENSP00000373136	4	-35	99	100
GYY|c31443_g1;orf1	OG5_145821	ptro|ENSPTRP00000059556	4	-39	99	100
GYY|c33155_g1;orf1	OG5_146570	hsap|ENSP00000385002	3	-37	99	97
GYY|c33090_g1;orf1	OG5_150830	hsap|ENSP00000352028	2	-39	99	100
GYY|c23078_g1;orf1	OG5_150917	hsap|ENSP00000394875	2	-41	99	100
GYY|c23518_g1;orf1	OG5_150917	ptro|ENSPTRP00000019137	5	-66	99	85
GYY|c27934_g1;orf1	OG5_151017	ptro|ENSPTRP00000047508	2	-35	99	100
GYY|c23058_g1;orf1	OG5_151298	hsap|ENSP00000221132	6	-54	99	85
GYY|c24836_g1;orf1	OG5_153440	sfle|NP_707972	7	-64	99	100
GYY|c32523_g1;orf1	OG5_154019	hsap|ENSP00000085219	2	-35	99	91
GYY|c39949_g1;orf1	OG5_156466	rcom|29708.m000185	6	-38	99	100
GYY|c41048_g1;orf1	OG5_157609	ptro|ENSPTRP00000037363	1	-40	99	100
GYY|c31111_g1;orf1	OG5_161192	hsap|ENSP00000363055	1	-40	99	100
GYY|c1054_g1;orf1	OG5_166546	hsap|ENSP00000365266	3	-36	99	100
GYY|c27878_g1;orf1	OG5_173261	hsap|ENSP00000388857	1	-32	99	100
GYY|c36423_g1;orf1	OG5_177003	sfle|NP_707168	2	-34	99	100
GYY|c26068_g1;orf1	OG5_182804	hsap|ENSP00000372377	3	-35	99	72
GYY|c5968_g1;orf1	OG5_211563	atha|NP_001031386	4	-42	99	100
GYY|c24935_g1;orf1	OG5_230336	sfle|NP_706684	7	-48	99	100
GYY|c40123_g1;orf1	OG5_234075	hsap|ENSP00000363911	6	-49	99	100
GYY|c6090_g1;orf1	NO_GROUP	mmul|XP_001089048	3	-33	98	67
GYY|c12366_g1;orf2	NO_GROUP	ptro|ENSPTRP00000048367	8	-19	98	55
GYY|c25964_g1;orf1	NO_GROUP	ptro|ENSPTRP00000020702	2	-21	98	100
GYY|c30004_g1;orf1	NO_GROUP	rcom|29915.m000490	1	-50	98	97
GYY|c702_g1;orf1	OG5_126554	hsap|ENSP00000360991	2	-29	98	73
GYY|c25650_g1;orf1	OG5_126558	hsap|ENSP00000414393	1	-23	98	98
GYY|c30981_g1;orf1	OG5_126570	rcom|29154.m000212	1	-38	98	100
GYY|c4367_g1;orf1	OG5_126573	cneg|CNAG_07807T0	2	-20	98	100
GYY|c22349_g1;orf1	OG5_126582	ptro|ENSPTRP00000004852	3	-29	98	78
GYY|c27782_g1;orf1	OG5_126582	ptro|ENSPTRP00000004852	1	-28	98	85
GYY|c4770_g1;orf1	OG5_126582	hsap|ENSP00000360317	4	-24	98	62
GYY|c34282_g1;orf1	OG5_126582	hsap|ENSP00000324648	7	-33	98	86
GYY|c25213_g1;orf1	OG5_126588	osat|NP_001045675	4	-63	98	100
GYY|c39723_g1;orf1	OG5_126588	drer|ENSDARP00000090766	1	-80	98	100
GYY|c10189_g1;orf1	OG5_126595	hsap|ENSP00000387176	2	-30	98	98
GYY|c29111_g1;orf1	OG5_126595	atha|NP_001078769	3	-46	98	100
GYY|c25027_g1;orf1	OG5_126595	rcom|29836.m000559	3	-22	98	100
GYY|c29661_g1;orf1	OG5_126616	ypes|YP_002348391	5	-95	98	100
GYY|c25767_g1;orf1	OG5_126628	rcom|30131.m006931	2	-88	98	100
GYY|c19511_g1;orf1	OG5_126631	drer|ENSDARP00000006339	0	-181	98	100
GYY|c12641_g1;orf1	OG5_126631	rcom|29938.m000598	8	-73	98	100
GYY|c40558_g1;orf1	OG5_126636	sent|NP_457131	8	-44	98	100
GYY|c35464_g1;orf1	OG5_126641	yent|YP_001008065.1	2	-74	98	100
GYY|c16233_g1;orf1	OG5_126678	rcom|30008.m000817	1	-76	98	100
GYY|c30534_g1;orf1	OG5_126679	atha|NP_851080	3	-59	98	100
GYY|c15941_g2;orf1	OG5_126688	trub|ENSTRUP00000011533	3	-62	98	100
GYY|c15941_g1;orf1	OG5_126688	drer|ENSDARP00000063869	4	-96	98	100
GYY|c10064_g1;orf1	OG5_126696	aory|AO090038000254	1	-28	98	71
GYY|c27437_g1;orf1	OG5_126698	mmul|XP_001098883	9	-26	98	100
GYY|c17857_g2;orf1	OG5_126703	osat|NP_001058338	2	-45	98	90
GYY|c27377_g1;orf1	OG5_126712	ppat|estExt_fgenesh1_pg.C_2810019	1	-48	98	100
GYY|c7471_g1;orf1	OG5_126715	ecab|XP_001497501	1	-23	98	98
GYY|c37111_g1;orf1	OG5_126723	hsap|ENSP00000408337	5	-21	98	51
GYY|c25968_g1;orf1	OG5_126730	ypes|YP_002346999	1	-147	98	100
GYY|c22278_g1;orf1	OG5_126734	rcom|30076.m004576	4	-70	98	100
GYY|c39275_g1;orf1	OG5_126743	mmul|XP_001093035	2	-26	98	56
GYY|c39080_g1;orf1	OG5_126788	rcom|28842.m000936	6	-44	98	100
GYY|c37304_g1;orf1	OG5_126795	hsap|ENSP00000255136	6	-23	98	64
GYY|c38512_g1;orf1	OG5_126803	atha|NP_564098	2	-86	98	100
GYY|c9621_g1;orf1	OG5_126803	atha|NP_564098	1	-85	98	100
GYY|c16064_g1;orf1	OG5_126818	rcom|51845.m000009	3	-26	98	100
GYY|c474_g1;	OG5_126818	rcom|58083.m000075	1	-10	98	100
GYY|c36319_g1;orf1	OG5_126841	trub|ENSTRUP00000043148	1	-22	98	70
GYY|c22677_g1;orf1	OG5_126852	drer|ENSDARP00000051762	1	-50	98	100
GYY|c38936_g1;orf1	OG5_126855	clup|ENSCAFP00000025432	5	-21	98	77
GYY|c39442_g1;orf1	OG5_126857	drer|ENSDARP00000017123	5	-69	98	100
GYY|c29976_g1;orf1	OG5_126867	tnig|ENSTNIP00000005235	6	-51	98	100
GYY|c27729_g1;orf1	OG5_126873	clup|ENSCAFP00000018439	3	-19	98	51
GYY|c24816_g1;orf1	OG5_126877	gzea|FGST_12801	5	-47	98	100
GYY|c11770_g1;orf1	OG5_126877	atha|NP_851114	1	-62	98	77
GYY|c32272_g1;orf1	OG5_126923	atha|NP_849818	2	-42	98	100
GYY|c25201_g1;orf2	OG5_126927	afum|Afu3g07810	2	-22	98	57
GYY|c16867_g2;orf1	OG5_126930	drer|ENSDARP00000066897	2	-71	98	98
GYY|c1065_g1;orf1	OG5_126931	trub|ENSTRUP00000026958	2	-69	98	100
GYY|c1214_g1;orf1	OG5_126964	trub|ENSTRUP00000023851	8	-24	98	100
GYY|c13363_g1;orf1	OG5_126964	drer|ENSDARP00000011148	1	-114	98	96
GYY|c13720_g1;orf1	OG5_126964	tnig|ENSTNIP00000013485	3	-86	98	94
GYY|c17460_g1;orf1	OG5_126983	drer|ENSDARP00000102197	1	-108	98	100
GYY|c40203_g1;orf1	OG5_126986	rcom|29709.m001197	8	-26	98	70
GYY|c35054_g1;orf1	OG5_127003	ptro|ENSPTRP00000018963	9	-34	98	81
GYY|c9671_g1;orf1	OG5_127008	drer|ENSDARP00000029079	3	-44	98	100
GYY|c35645_g1;orf1	OG5_127014	trub|ENSTRUP00000010855	3	-48	98	100
GYY|c18934_g1;orf1	OG5_127014	drer|ENSDARP00000101074	1	-178	98	98
GYY|c27467_g1;orf1	OG5_127028	ncra|NCU05008T0	5	-19	98	100
GYY|c12442_g1;orf1	OG5_127029	rcom|29805.m001485	2	-77	98	100
GYY|c40864_g1;orf1	OG5_127042	ptro|ENSPTRP00000025438	8	-28	98	77
GYY|c38287_g1;orf1	OG5_127057	mmul|XP_002804982	2	-26	98	62
GYY|c12859_g1;orf1	OG5_127114	drer|ENSDARP00000062982	1	-102	98	99
GYY|c16269_g1;orf1	OG5_127138	tnig|ENSTNIP00000017621	2	-60	98	100
GYY|c25962_g1;orf1	OG5_127165	yent|YP_001008340.1	6	-62	98	100
GYY|c505_g1;orf1	OG5_127166	drer|ENSDARP00000062152	6	-43	98	100
GYY|c15697_g1;orf1	OG5_127176	drer|ENSDARP00000018594	2	-59	98	95
GYY|c37087_g1;orf1	OG5_127186	rcom|29908.m006032	4	-61	98	100
GYY|c4208_g1;orf2	OG5_127198	ecol|AP_004489	6	-74	98	100
GYY|c36361_g1;orf1	OG5_127199	gzea|FGST_06147	4	-32	98	100
GYY|c29875_g1;orf1	OG5_127205	rcom|30170.m013756	3	-28	98	100
GYY|c3321_g1;	OG5_127205	gzea|FGST_08219	9	-28	98	98
GYY|c40236_g1;orf1	OG5_127221	rcom|30076.m004585	6	-33	98	97
GYY|c36541_g1;orf1	OG5_127253	cpos|CPAG_03653	2	-46	98	100
GYY|c16231_g1;orf1	OG5_127261	drer|ENSDARP00000053541	3	-72	98	100
GYY|c16533_g2;orf1	OG5_127269	cimm|CIMG_05870T0	9	-30	98	100
GYY|c15448_g1;orf1	OG5_127269	ppat|estExt_gwp_gw1.C_970127	8	-30	98	100
GYY|c22608_g1;orf1	OG5_127331	atha|NP_176029	1	-33	98	94
GYY|c35230_g1;orf1	OG5_127340	hsap|ENSP00000293201	7	-22	98	62
GYY|c11343_g1;orf1	OG5_127376	rcom|29737.m001241	4	-25	98	78
GYY|c13803_g1;orf1	OG5_127376	cimm|CIMG_06199T0	7	-24	98	100
GYY|c27443_g1;orf1	OG5_127384	osat|NP_001059843	2	-25	98	100
GYY|c25929_g1;orf1	OG5_127444	oana|ENSOANP00000021943	1	-32	98	92
GYY|c40216_g1;orf1	OG5_127444	mmul|XP_001109162	1	-29	98	67
GYY|c8531_g1;orf2	OG5_127450	mmul|XP_002803161	5	-24	98	61
GYY|c39118_g1;orf1	OG5_127483	rcom|29656.m000497	5	-45	98	100
GYY|c2100_g1;orf1	OG5_127514	cimm|CIMG_10243T0	3	-44	98	100
GYY|c34700_g1;orf1	OG5_127585	ptro|ENSPTRP00000019135	6	-18	98	58
GYY|c28289_g1;orf1	OG5_127595	mmus|ENSMUSP00000096547	5	-33	98	79
GYY|c24080_g1;orf1	OG5_127595	mmul|XP_002808217	5	-29	98	61
GYY|c30814_g1;orf1	OG5_127727	ptro|ENSPTRP00000024412	2	-26	98	79
GYY|c35577_g1;orf1	OG5_127750	hsap|ENSP00000363117	3	-20	98	55
GYY|c29302_g1;orf1	OG5_127757	rcom|30170.m013910	2	-59	98	100
GYY|c37206_g1;orf1	OG5_127782	rcom|29171.m000267	1	-17	98	75
GYY|c33619_g1;orf1	OG5_127792	ptro|ENSPTRP00000029462	2	-21	98	78
GYY|c33732_g1;orf1	OG5_127927	ppat|fgenesh1_pm.scaffold_275000006	2	-44	98	99
GYY|c7801_g1;orf1	OG5_127995	trub|ENSTRUP00000046303	1	-34	98	97
GYY|c26732_g1;orf1	OG5_128023	mmul|XP_001106010	6	-20	98	100
GYY|c26331_g1;orf1	OG5_128034	ncra|NCU02797T0	1	-18	98	100
GYY|c1702_g1;orf1	OG5_128034	ncra|NCU02797T0	1	-18	98	100
GYY|c4678_g1;orf1	OG5_128075	hsap|ENSP00000290354	7	-31	98	100
GYY|c24974_g1;orf1	OG5_128209	ecab|XP_001504655	2	-19	98	53
GYY|c16399_g1;orf1	OG5_128257	cimm|CIMG_11455T0	1	-51	98	100
GYY|c39039_g1;orf1	OG5_128346	tnig|ENSTNIP00000008290	5	-27	98	100
GYY|c24266_g1;orf1	OG5_128380	ptro|ENSPTRP00000016590	5	-23	98	87
GYY|c26717_g1;orf1	OG5_128380	hsap|ENSP00000307272	7	-31	98	86
GYY|c33166_g1;orf1	OG5_128380	clup|ENSCAFP00000008518	2	-28	98	53
GYY|c8303_g1;orf1	OG5_128423	hsap|ENSP00000355759	5	-21	98	77
GYY|c22628_g1;orf1	OG5_128484	ptro|ENSPTRP00000014382	2	-19	98	59
GYY|c3501_g1;orf1	OG5_128530	rnor|ENSRNOP00000027986	4	-17	98	71
GYY|c1183_g1;orf1	OG5_128579	rcom|30076.m004551	2	-42	98	95
GYY|c10026_g1;orf1	OG5_128581	cimm|CIMG_03366T0	3	-17	98	100
GYY|c29458_g1;orf1	OG5_128597	clup|ENSCAFP00000000139	6	-18	98	66
GYY|c39348_g1;orf1	OG5_128597	ptro|ENSPTRP00000032807	2	-21	98	63
GYY|c22731_g1;orf1	OG5_128597	ecab|XP_001488817	2	-30	98	75
GYY|c28020_g1;orf1	OG5_128641	ecab|XP_001491770	7	-29	98	62
GYY|c39957_g1;orf1	OG5_128680	ptro|ENSPTRP00000001615	2	-24	98	80
GYY|c35767_g1;orf1	OG5_128715	rcom|29854.m001108	1	-50	98	100
GYY|c29081_g1;orf1	OG5_128769	mmul|XP_001101108	1	-23	98	57
GYY|c27110_g1;orf1	OG5_128769	mmul|XP_001101108	7	-23	98	64
GYY|c35319_g1;orf1	OG5_128769	mmul|XP_001087243	4	-23	98	82
GYY|c24194_g1;orf1	OG5_128769	ecab|XP_001915329	2	-24	98	73
GYY|c36042_g1;orf1	OG5_128769	hsap|ENSP00000366412	2	-55	98	98
GYY|c36707_g1;orf1	OG5_128769	ptro|ENSPTRP00000040099	3	-27	98	76
GYY|c22993_g1;orf1	OG5_128807	sent|NP_454745	4	-48	98	100
GYY|c26367_g1;orf1	OG5_128852	mmul|XP_001105329	1	-48	98	78
GYY|c27461_g1;orf1	OG5_128905	rcom|29841.m002904	3	-41	98	100
GYY|c39141_g1;orf1	OG5_128955	ptro|ENSPTRP00000054216	3	-20	98	66
GYY|c26611_g1;orf1	OG5_129174	ecab|XP_001499399	5	-26	98	58
GYY|c24826_g1;orf1	OG5_129224	mmul|XP_001092242	6	-44	98	100
GYY|c26074_g1;orf1	OG5_129235	ptro|ENSPTRP00000017359	1	-18	98	57
GYY|c37527_g1;orf1	OG5_129242	hsap|ENSP00000389536	1	-21	98	94
GYY|c35450_g1;orf1	OG5_129430	mdom|ENSMODP00000006755	1	-26	98	65
GYY|c36676_g1;orf1	OG5_129430	ptro|ENSPTRP00000017819	4	-30	98	87
GYY|c27370_g1;orf1	OG5_129430	mmul|XP_001104704	7	-35	98	88
GYY|c34470_g1;orf1	OG5_129477	hsap|ENSP00000223642	6	-23	98	83
GYY|c34942_g1;orf1	OG5_129482	mdom|ENSMODP00000005114	4	-20	98	68
GYY|c13965_g1;orf1	OG5_129489	hsap|ENSP00000348222	1	-112	98	99
GYY|c23403_g1;orf1	OG5_129576	ptro|ENSPTRP00000016505	6	-33	98	76
GYY|c40513_g1;orf1	OG5_129662	ptro|ENSPTRP00000009577	1	-22	98	64
GYY|c35237_g1;orf1	OG5_129773	hsap|ENSP00000292125	8	-29	98	100
GYY|c32442_g1;orf1	OG5_129857	ptro|ENSPTRP00000017670	7	-33	98	59
GYY|c40245_g1;orf1	OG5_129866	hsap|ENSP00000340883	2	-35	98	58
GYY|c41007_g1;orf1	OG5_129898	hsap|ENSP00000355038	1	-25	98	76
GYY|c3584_g1;orf1	OG5_129936	sfle|NP_708454	6	-18	98	89
GYY|c33613_g1;orf1	OG5_130071	hsap|ENSP00000261769	6	-24	98	71
GYY|c34407_g1;orf1	OG5_130114	mmul|XP_002806244	3	-30	98	95
GYY|c40733_g1;orf1	OG5_130163	ptro|ENSPTRP00000016540	3	-23	98	63
GYY|c1877_g1;orf1	OG5_130305	yent|YP_001008100.1	1	-120	98	99
GYY|c28816_g1;orf1	OG5_130313	mmul|XP_001101561	9	-29	98	60
GYY|c36121_g1;orf1	OG5_130314	clup|ENSCAFP00000019449	5	-27	98	80
GYY|c39603_g1;orf1	OG5_130400	drer|ENSDARP00000022612	6	-18	98	100
GYY|c31832_g1;orf1	OG5_130411	ggal|ENSGALP00000003847	3	-20	98	71
GYY|c24877_g1;orf1	OG5_130430	ptro|ENSPTRP00000042921	4	-16	98	56
GYY|c35409_g1;orf1	OG5_130440	ecab|XP_001917002	1	-30	98	92
GYY|c26705_g1;orf1	OG5_130459	ecab|XP_001492628	7	-23	98	70
GYY|c33002_g1;orf1	OG5_130460	yent|YP_001008043.1	1	-55	98	100
GYY|c30480_g1;orf1	OG5_130531	hsap|ENSP00000362362	7	-30	98	58
GYY|c30480_g1;orf2	OG5_130531	rnor|ENSRNOP00000037778	5	-31	98	52
GYY|c30713_g1;orf1	OG5_130547	sent|NP_458417	1	-27	98	78
GYY|c36747_g1;orf1	OG5_130559	rcom|29597.m000282	1	-98	98	100
GYY|c31880_g1;orf2	OG5_130642	ptro|ENSPTRP00000018591	6	-27	98	50
GYY|c28038_g1;orf1	OG5_130754	ggal|ENSGALP00000012415	5	-26	98	58
GYY|c38260_g1;orf1	OG5_130802	rcom|29908.m006063	3	-91	98	100
GYY|c27515_g1;orf1	OG5_130875	mmul|XP_001085904	4	-21	98	96
GYY|c38347_g1;orf1	OG5_131050	rcom|28166.m001085	2	-46	98	100
GYY|c33824_g1;orf1	OG5_131104	mmul|XP_001093806	8	-35	98	60
GYY|c25616_g1;orf1	OG5_131127	ptro|ENSPTRP00000058793	4	-18	98	58
GYY|c22033_g1;orf1	OG5_131164	ptro|ENSPTRP00000024231	2	-21	98	57
GYY|c25543_g1;orf1	OG5_131164	hsap|ENSP00000354511	2	-41	98	67
GYY|c32360_g1;orf1	OG5_131191	hsap|ENSP00000409717	7	-28	98	92
GYY|c1727_g1;orf1	OG5_131242	ptro|ENSPTRP00000007779	2	-25	98	50
GYY|c25727_g1;orf1	OG5_131423	ptro|ENSPTRP00000042589	7	-18	98	81
GYY|c23370_g1;orf1	OG5_131550	mmul|XP_002802253	9	-24	98	67
GYY|c37575_g1;orf1	OG5_131614	hsap|ENSP00000381253	1	-19	98	87
GYY|c29780_g1;orf1	OG5_131618	hsap|ENSP00000381430	1	-17	98	73
GYY|c25828_g1;orf1	OG5_131667	hsap|ENSP00000264668	4	-32	98	97
GYY|c34556_g1;orf1	OG5_131772	hsap|ENSP00000379198	2	-23	98	82
GYY|c32387_g1;orf1	OG5_131772	hsap|ENSP00000379198	1	-27	98	57
GYY|c38178_g1;	OG5_131863	hsap|ENSP00000369497	6	-26	98	100
GYY|c27112_g1;orf1	OG5_131980	hsap|ENSP00000333125	6	-33	98	80
GYY|c26102_g1;orf1	OG5_132231	rnor|ENSRNOP00000011630	7	-24	98	53
GYY|c28346_g1;orf1	OG5_132415	hsap|ENSP00000405450	2	-24	98	90
GYY|c37005_g1;orf1	OG5_132468	osat|NP_001043642	9	-50	98	100
GYY|c37719_g1;orf1	OG5_132481	mmul|XP_001118855	3	-23	98	87
GYY|c27237_g1;orf1	OG5_132688	hsap|ENSP00000313420	1	-22	98	67
GYY|c4676_g1;orf1	OG5_132817	ptro|ENSPTRP00000019037	4	-30	98	75
GYY|c27254_g1;orf1	OG5_132967	ptro|ENSPTRP00000027637	2	-19	98	80
GYY|c22855_g1;orf1	OG5_132967	hsap|ENSP00000288135	7	-20	98	88
GYY|c38904_g1;orf1	OG5_132967	hsap|ENSP00000286301	1	-24	98	66
GYY|c29399_g1;orf1	OG5_132967	hsap|ENSP00000288135	1	-18	98	89
GYY|c40482_g1;orf1	OG5_132968	ptro|ENSPTRP00000008113	2	-20	98	80
GYY|c26830_g1;orf1	OG5_133031	mmul|NP_001035328	4	-26	98	100
GYY|c39074_g1;orf1	OG5_133034	ptro|ENSPTRP00000014386	6	-30	98	68
GYY|c25737_g1;orf1	OG5_133056	hsap|ENSP00000388743	2	-19	98	77
GYY|c26187_g1;orf1	OG5_133201	ptro|ENSPTRP00000057016	4	-30	98	82
GYY|c36051_g1;orf1	OG5_133265	hsap|ENSP00000261866	1	-20	98	85
GYY|c35459_g1;orf2	OG5_133370	mmul|XP_001105208	5	-21	98	56
GYY|c24563_g1;orf1	OG5_133581	ptro|ENSPTRP00000014998	4	-20	98	59
GYY|c37303_g1;orf1	OG5_133954	hsap|ENSP00000286878	4	-22	98	69
GYY|c26285_g1;orf1	OG5_134025	atha|NP_974980	1	-49	98	100
GYY|c32840_g1;orf1	OG5_134322	ptro|ENSPTRP00000048340	2	-22	98	52
GYY|c9168_g1;orf1	OG5_134479	trub|ENSTRUP00000011426	1	-56	98	100
GYY|c35788_g1;orf1	OG5_134761	hsap|ENSP00000260947	2	-25	98	59
GYY|c29154_g1;orf1	OG5_134874	hsap|ENSP00000220244	2	-32	98	97
GYY|c29916_g1;orf1	OG5_135242	hsap|ENSP00000397763	2	-29	98	71
GYY|c32980_g1;orf1	OG5_135535	hsap|ENSP00000362656	9	-11	98	57
GYY|c40919_g1;orf1	OG5_135797	hsap|ENSP00000364304	1	-29	98	87
GYY|c30970_g1;orf1	OG5_135986	clup|ENSCAFP00000014111	2	-23	98	61
GYY|c34331_g1;orf1	OG5_136028	mmul|XP_001083583	1	-19	98	94
GYY|c30494_g1;orf1	OG5_136339	mmul|XP_001102062	3	-26	98	100
GYY|c1075_g1;orf1	OG5_136698	hsap|ENSP00000366870	3	-73	98	100
GYY|c28355_g1;orf1	OG5_136698	hsap|ENSP00000405581	2	-22	98	81
GYY|c5973_g1;orf1	OG5_136843	hsap|ENSP00000347942	5	-50	98	88
GYY|c29510_g1;orf1	OG5_137151	ptro|ENSPTRP00000027436	9	-42	98	91
GYY|c30188_g1;orf1	OG5_137304	hsap|ENSP00000366586	2	-20	98	70
GYY|c25022_g1;orf1	OG5_137307	ecol|AP_002217	1	-32	98	94
GYY|c40070_g1;orf1	OG5_137493	ggal|ENSGALP00000020712	1	-17	98	58
GYY|c32320_g1;orf1	OG5_137520	rcom|29966.m000222	4	-43	98	100
GYY|c33202_g1;orf1	OG5_138360	clup|ENSCAFP00000020936	1	-18	98	77
GYY|c28665_g1;orf1	OG5_138426	clup|ENSCAFP00000019797	2	-21	98	60
GYY|c29054_g1;orf1	OG5_138432	hsap|ENSP00000382423	5	-28	98	75
GYY|c25514_g1;orf1	OG5_139190	hsap|ENSP00000373952	3	-29	98	71
GYY|c39906_g1;orf1	OG5_139679	hsap|ENSP00000259808	3	-28	98	80
GYY|c33804_g1;orf1	OG5_139688	mmul|XP_001104636	1	-29	98	81
GYY|c30785_g1;orf1	OG5_139688	mmul|XP_001104636	2	-19	98	87
GYY|c29899_g1;orf1	OG5_139689	hsap|ENSP00000320936	1	-17	98	58
GYY|c37605_g1;orf1	OG5_139712	mdom|ENSMODP00000027239	5	-18	98	81
GYY|c1798_g1;orf1	OG5_140329	ptro|ENSPTRP00000036926	4	-18	98	87
GYY|c27724_g1;orf1	OG5_140697	ptro|ENSPTRP00000008702	7	-21	98	88
GYY|c30846_g1;orf1	OG5_141576	hsap|ENSP00000265171	1	-25	98	79
GYY|c32180_g1;orf1	OG5_141586	hsap|ENSP00000337605	1	-33	98	72
GYY|c37572_g1;orf1	OG5_143003	clup|ENSCAFP00000018391	5	-23	98	86
GYY|c36896_g1;orf1	OG5_143451	ptro|ENSPTRP00000031827	1	-20	98	98
GYY|c40420_g1;orf1	OG5_143479	ptro|ENSPTRP00000058192	2	-22	98	90
GYY|c35728_g1;orf1	OG5_143814	mmul|XP_001086523	1	-30	98	100
GYY|c26264_g1;orf1	OG5_144528	hsap|ENSP00000380494	3	-25	98	55
GYY|c31289_g1;orf1	OG5_145181	ptro|ENSPTRP00000013426	1	-21	98	63
GYY|c22358_g1;orf1	OG5_146774	ecab|XP_001915322	7	-36	98	61
GYY|c34727_g1;orf1	OG5_147749	mmul|XP_001092322	1	-22	98	62
GYY|c23349_g1;orf1	OG5_147783	hsap|ENSP00000403902	8	-22	98	85
GYY|c24517_g1;orf1	OG5_149363	hsap|ENSP00000353769	3	-18	98	53
GYY|c39298_g1;orf1	OG5_150905	hsap|ENSP00000325954	4	-32	98	84
GYY|c37526_g1;orf1	OG5_151393	ptro|ENSPTRP00000015382	2	-41	98	100
GYY|c37674_g1;orf1	OG5_152169	mmul|XP_001108401	4	-48	98	84
GYY|c25256_g1;orf1	OG5_152898	ptro|ENSPTRP00000005465	2	-29	98	53
GYY|c23752_g1;orf1	OG5_153976	ptro|ENSPTRP00000020176	3	-20	98	62
GYY|c34666_g1;orf1	OG5_153985	hsap|ENSP00000339328	2	-17	98	64
GYY|c37599_g1;orf1	OG5_154019	hsap|ENSP00000085219	2	-20	98	77
GYY|c40281_g1;orf1	OG5_155074	gzea|FGST_09389	1	-28	98	100
GYY|c40687_g1;orf1	OG5_157485	hsap|ENSP00000322872	2	-19	98	86
GYY|c26833_g1;orf1	OG5_161244	hsap|ENSP00000318086	1	-29	98	84
GYY|c39992_g1;orf1	OG5_164233	rcom|30076.m004464	3	-20	98	78
GYY|c3003_g1;orf1	OG5_179362	mmul|XP_001097376	4	-20	98	51
GYY|c25052_g1;orf1	OG5_189431	osat|NP_001048956	3	-43	98	100
GYY|c8075_g1;orf1	OG5_203441	hsap|ENSP00000378975	2	-58	98	100
GYY|c22728_g1;orf1	OG5_233973	hsap|ENSP00000349085	8	-31	98	91
GYY|c9034_g1;orf2	OG5_233974	hsap|ENSP00000349289	1	-25	98	57
GYY|c16264_g1;orf1	NO_GROUP	ptro|ENSPTRP00000055297	1	-11	97	78
GYY|c24306_g1;orf1	NO_GROUP	hsap|ENSP00000385761	4	-16	97	100
GYY|c23389_g1;orf1	OG5_126558	hsap|ENSP00000414402	1	-28	97	100
GYY|c36293_g1;orf1	OG5_126558	hsap|ENSP00000381167	1	-17	97	83
GYY|c11902_g1;orf1	OG5_126569	nvec|fgenesh1_pm.scaffold_84000014	2	-58	97	100
GYY|c14851_g2;orf1	OG5_126569	atha|NP_001078516	2	-76	97	99
GYY|c22944_g1;orf1	OG5_126569	anid|AN0733	2	-12	97	100
GYY|c35019_g1;orf1	OG5_126577	trub|ENSTRUP00000038409	9	-63	97	98
GYY|c22171_g1;orf1	OG5_126577	trub|ENSTRUP00000038409	4	-67	97	100
GYY|c29669_g1;orf1	OG5_126586	hsap|ENSP00000231173	6	-38	97	100
GYY|c26286_g1;orf1	OG5_126588	cimm|CIMG_02269T0	6	-34	97	100
GYY|c30348_g1;orf1	OG5_126588	ppat|estExt_Genewise1.C_390053	3	-34	97	100
GYY|c27296_g1;orf1	OG5_126595	lbic|estExt_fgenesh1_kg.C_250007	1	-37	97	100
GYY|c35710_g1;orf1	OG5_126595	pchr|e_gww2.2.549.1	7	-37	97	88
GYY|c35439_g1;orf1	OG5_126595	rcom|29613.m000365	8	-82	97	100
GYY|c5909_g1;orf1	OG5_126595	cint|ENSCINP00000001535	3	-45	97	100
GYY|c31167_g1;orf1	OG5_126595	ptro|ENSPTRP00000034634	5	-37	97	100
GYY|c32919_g1;orf1	OG5_126596	hsap|ENSP00000265724	1	-15	97	69
GYY|c30842_g1;orf1	OG5_126611	ncra|NCU04054T0	1	-36	97	100
GYY|c14294_g2;orf1	OG5_126619	ptro|ENSPTRP00000051929	3	-15	97	100
GYY|c28876_g1;orf1	OG5_126623	drer|ENSDARP00000014978	3	-93	97	100
GYY|c25010_g1;orf1	OG5_126628	drer|ENSDARP00000058383	5	-29	97	100
GYY|c7503_g1;orf1	OG5_126628	osat|NP_001053139	7	-52	97	100
GYY|c32483_g1;	OG5_126628	sfle|NP_707657	1	-36	97	97
GYY|c23817_g1;orf1	OG5_126635	mmul|XP_002803935	4	-14	97	59
GYY|c29367_g1;orf1	OG5_126638	mdom|ENSMODP00000010751	1	-32	97	98
GYY|c27082_g1;orf2	OG5_126645	gzea|FGST_10938	1	-15	97	80
GYY|c9513_g1;orf1	OG5_126668	ppat|estExt_Genewise1.C_2150093	7	-84	97	100
GYY|c4936_g1;orf1	OG5_126668	ppat|estExt_Genewise1.C_2150093	7	-75	97	100
GYY|c23645_g1;orf1	OG5_126685	drer|ENSDARP00000062650	1	-13	97	97
GYY|c14016_g1;orf1	OG5_126687	gzea|FGST_00485	4	-29	97	100
GYY|c24735_g1;orf1	OG5_126688	rcom|30026.m001448	3	-48	97	100
GYY|c36281_g1;orf1	OG5_126696	aory|AO090038000254	1	-52	97	100
GYY|c36022_g1;orf1	OG5_126697	hsap|ENSP00000302227	8	-20	97	61
GYY|c12298_g1;orf1	OG5_126703	tthe|94.m00103	9	-44	97	100
GYY|c25163_g1;orf1	OG5_126703	tcru|Tc00.1047053506391.50	0	-181	97	100
GYY|c27225_g1;orf1	OG5_126706	rcom|29908.m006038	9	-43	97	97
GYY|c40747_g1;orf1	OG5_126715	ecab|XP_001501538	2	-18	97	58
GYY|c9568_g1;orf1	OG5_126722	tnig|ENSTNIP00000021174	3	-37	97	100
GYY|c25684_g1;orf1	OG5_126730	mmus|ENSMUSP00000093390	7	-15	97	80
GYY|c320_g1;orf1	OG5_126737	cpos|CPAG_01399	4	-15	97	100
GYY|c31964_g1;orf1	OG5_126743	mmul|XP_001093035	5	-17	97	51
GYY|c25597_g1;orf1	OG5_126781	atha|NP_190150	2	-42	97	100
GYY|c23655_g1;orf1	OG5_126793	hsap|ENSP00000232607	2	-30	97	90
GYY|c39235_g1;orf1	OG5_126818	anid|AN1624	2	-11	97	100
GYY|c25783_g1;orf1	OG5_126818	drer|ENSDARP00000014252	4	-42	97	85
GYY|c7981_g1;orf1	OG5_126841	drer|ENSDARP00000096504	2	-84	97	100
GYY|c31410_g1;orf1	OG5_126841	rcom|30169.m006422	5	-35	97	100
GYY|c37708_g1;orf1	OG5_126841	rcom|29983.m003162	1	-35	97	97
GYY|c27439_g1;orf1	OG5_126856	trub|ENSTRUP00000018715	3	-38	97	100
GYY|c32306_g1;orf1	OG5_126857	trub|ENSTRUP00000000720	4	-83	97	100
GYY|c16782_g2;orf1	OG5_126867	drer|ENSDARP00000051881	1	-70	97	100
GYY|c16782_g1;orf1	OG5_126867	tnig|ENSTNIP00000005235	9	-73	97	100
GYY|c29823_g1;orf1	OG5_126883	osat|NP_001050779	3	-28	97	74
GYY|c16162_g1;orf1	OG5_126890	trub|ENSTRUP00000020259	2	-32	97	100
GYY|c17621_g1;orf1	OG5_126890	trub|ENSTRUP00000020259	5	-47	97	100
GYY|c30977_g1;orf1	OG5_126892	rcom|29612.m000378	3	-42	97	100
GYY|c13799_g1;orf1	OG5_126896	tnig|ENSTNIP00000000917	3	-70	97	99
GYY|c26788_g1;orf1	OG5_126923	rcom|29923.m000812	9	-40	97	100
GYY|c38279_g1;orf1	OG5_126938	drer|ENSDARP00000010055	9	-47	97	100
GYY|c37400_g1;orf1	OG5_126940	rcom|29986.m001659	1	-47	97	96
GYY|c26111_g1;orf1	OG5_126948	hsap|ENSP00000375503	2	-38	97	100
GYY|c38352_g1;orf1	OG5_126951	atha|NP_564878	1	-52	97	100
GYY|c17778_g2;orf1	OG5_126951	drer|ENSDARP00000036951	1	-124	97	100
GYY|c12383_g1;orf1	OG5_126969	pchr|e_gwh2.1.1122.1	9	-65	97	98
GYY|c30303_g1;orf1	OG5_126983	lbic|estExt_fgenesh2_pm.C_10068	3	-31	97	83
GYY|c30957_g1;orf1	OG5_126983	rcom|29822.m003493	1	-37	97	100
GYY|c12212_g1;orf1	OG5_126983	rcom|29822.m003493	1	-103	97	95
GYY|c31908_g1;orf1	OG5_126983	trub|ENSTRUP00000040636	2	-46	97	100
GYY|c38686_g1;orf1	OG5_126984	rcom|29912.m005374	3	-55	97	100
GYY|c15400_g1;orf1	OG5_126998	drer|ENSDARP00000061273	5	-54	97	100
GYY|c14918_g1;orf1	OG5_127016	drer|ENSDARP00000024203	2	-81	97	100
GYY|c30562_g1;orf1	OG5_127016	trub|ENSTRUP00000023279	1	-70	97	100
GYY|c17779_g1;orf1	OG5_127029	cimm|CIMG_07126T0	5	-77	97	100
GYY|c23083_g1;orf1	OG5_127029	cimm|CIMG_07126T0	1	-12	97	100
GYY|c1210_g1;orf1	OG5_127039	trub|ENSTRUP00000017926	2	-85	97	100
GYY|c40572_g1;orf1	OG5_127050	drer|ENSDARP00000060362	5	-31	97	94
GYY|c25455_g1;orf1	OG5_127057	mmul|XP_002804983	8	-16	97	97
GYY|c37834_g1;orf1	OG5_127063	osat|NP_001050541	3	-37	97	81
GYY|c32753_g1;orf1	OG5_127068	ecab|XP_001918126	2	-13	97	58
GYY|c27799_g1;orf1	OG5_127072	gzea|FGST_01487	1	-15	97	100
GYY|c38505_g1;orf1	OG5_127077	sfle|NP_709546	1	-34	97	100
GYY|c11101_g1;orf1	OG5_127080	trub|ENSTRUP00000029689	5	-66	97	100
GYY|c31539_g1;orf1	OG5_127105	ptro|ENSPTRP00000037149	3	-34	97	87
GYY|c24744_g1;orf1	OG5_127109	anid|AN5586	3	-38	97	100
GYY|c2120_g1;orf1	OG5_127130	rcom|29989.m000434	1	-16	97	100
GYY|c31424_g1;orf1	OG5_127163	rcom|29830.m001435	2	-28	97	100
GYY|c781_g1;orf1	OG5_127166	tnig|ENSTNIP00000010730	1	-17	97	100
GYY|c29512_g1;orf1	OG5_127190	rcom|29626.m000151	4	-32	97	70
GYY|c24513_g1;orf1	OG5_127212	ptro|ENSPTRP00000000280	1	-15	97	57
GYY|c7366_g1;orf1	OG5_127233	osat|NP_001067845	1	-64	97	100
GYY|c36656_g1;orf1	OG5_127233	tnig|ENSTNIP00000009346	4	-34	97	100
GYY|c32374_g1;orf1	OG5_127253	cpos|CPAG_03653	2	-35	97	100
GYY|c31074_g1;orf1	OG5_127257	afum|Afu2g01040	1	-35	97	100
GYY|c6869_g1;orf1	OG5_127273	rcom|29815.m000498	2	-34	97	94
GYY|c34346_g1;orf1	OG5_127304	ptro|ENSPTRP00000017496	3	-18	97	78
GYY|c28596_g1;orf1	OG5_127310	rcom|28193.m000298	1	-78	97	93
GYY|c10472_g1;orf1	OG5_127331	ppat|estExt_gwp_gw1.C_1830015	6	-41	97	85
GYY|c37550_g1;orf1	OG5_127432	atha|NP_565053	5	-39	97	99
GYY|c33930_g1;orf1	OG5_127448	ppat|estExt_Genewise1.C_460180	3	-15	97	100
GYY|c8531_g1;orf1	OG5_127450	tnig|ENSTNIP00000016919	8	-13	97	51
GYY|c39869_g1;orf1	OG5_127452	drer|ENSDARP00000069300	2	-32	97	100
GYY|c40171_g1;orf1	OG5_127495	ptro|ENSPTRP00000001448	1	-14	97	80
GYY|c37851_g1;orf1	OG5_127499	anid|AN4891	5	-31	97	72
GYY|c36781_g1;orf1	OG5_127517	sent|NP_458467	3	-43	97	96
GYY|c34384_g1;orf1	OG5_127601	rcom|29929.m004691	3	-31	97	100
GYY|c39500_g1;orf1	OG5_127697	ecab|XP_001501856	1	-15	97	100
GYY|c8149_g1;orf1	OG5_127723	ncra|NCU03833T0	1	-35	97	100
GYY|c28142_g1;orf1	OG5_127786	atha|NP_172384	5	-34	97	100
GYY|c35752_g1;orf1	OG5_127814	rcom|29647.m002108	1	-38	97	86
GYY|c29655_g1;orf1	OG5_128034	ncra|NCU02797T0	2	-14	97	100
GYY|c13061_g1;orf1	OG5_128257	mmus|ENSMUSP00000113804	2	-59	97	93
GYY|c4149_g1;orf1	OG5_128262	rcom|28060.m000071	2	-41	97	99
GYY|c26700_g1;orf1	OG5_128279	drer|ENSDARP00000064390	4	-47	97	100
GYY|c10358_g1;orf1	OG5_128504	atha|NP_178804	1	-91	97	100
GYY|c34241_g1;orf1	OG5_128597	mmus|ENSMUSP00000112713	8	-15	97	95
GYY|c33881_g1;orf1	OG5_128659	aory|AO090003000853	2	-12	97	100
GYY|c28695_g1;orf1	OG5_128676	aory|AO090009000454	5	-11	97	100
GYY|c14571_g1;orf1	OG5_128815	mmus|ENSMUSP00000013807	1	-155	97	83
GYY|c26275_g1;orf2	OG5_128905	rcom|29841.m002904	2	-14	97	97
GYY|c34526_g1;orf1	OG5_128939	osat|NP_001066134	5	-37	97	100
GYY|c3635_g1;orf1	OG5_129125	tnig|ENSTNIP00000001958	4	-36	97	77
GYY|c29106_g1;orf1	OG5_129174	hsap|ENSP00000262367	1	-10	97	88
GYY|c37681_g1;orf1	OG5_129174	drer|ENSDARP00000086306	3	-18	97	51
GYY|c28795_g1;	OG5_129181	trub|ENSTRUP00000024065	1	-16	97	62
GYY|c29550_g1;orf1	OG5_129255	oana|ENSOANP00000012876	1	-12	97	67
GYY|c36035_g1;orf1	OG5_129279	hsap|ENSP00000347325	8	-19	97	68
GYY|c29807_g1;orf1	OG5_129279	mmul|XP_001099471	2	-13	97	91
GYY|c30221_g1;orf1	OG5_129390	mmul|XP_001106007	5	-17	97	97
GYY|c30022_g1;orf1	OG5_129390	mmul|XP_001106007	1	-12	97	53
GYY|c1582_g1;orf1	OG5_129430	hsap|ENSP00000352516	3	-33	97	66
GYY|c34513_g1;orf1	OG5_129482	ptro|ENSPTRP00000019651	8	-19	97	85
GYY|c23183_g1;	OG5_129528	mmul|XP_001086217	5	-12	97	66
[truncated: 14,421 more rows]

## Sheet: G. asiaticum
gene_id	orthomcl_group	seq_id_of_best_hit	evalue_mantissa	evalue_exponent	percent_identity	percent_match
GYA|c5122_g1;	OG5_127422	pfal|PF14_0242	5	-7	38	100
GYA|c1628_g1;	OG5_170645	atha|NP_200465	2	-12	57	100
GYA|c34480_g1;	OG5_194436	cele|WBGene00011059	5	-43	100	100
GYA|c3281_g1;	OG5_212484	rcom|29681.m001309	5	-16	68	100
GYA|c29426_g1;	OG5_150207	rcom|29333.m001039	4	-10	55	100
GYA|c27800_g1;	OG5_126628	cper|YP_695954	3	-94	63	100
GYA|c30221_g1;	OG5_175234	cbri|WBGene00041811	3	-20	100	100
GYA|c42586_g1;	OG5_128005	atha|NP_974263	3	-6	54	100
GYA|c40373_g1;	OG5_133310	rcom|30078.m002232	4	-25	68	100
GYA|c21074_g1;	NO_GROUP	mmul|XP_001086746	4	-13	70	100
GYA|c35416_g1;	OG5_126572	cimm|CIMG_02133T0	1	-9	100	100
GYA|c22781_g1;	OG5_126752	pchr|fgenesh1_pg.C_scaffold_7000427	1	-165	49	100
GYA|c38758_g1;	OG5_128869	cbri|WBGene00033205	4	-25	100	100
GYA|c44626_g1;	OG5_137747	atha|NP_001117220	1	-24	71	100
GYA|c40332_g1;	OG5_128646	rcom|28193.m000296	1	-97	71	100
GYA|c9811_g1;	OG5_159607	pchr|e_gww2.1.135.1	1	-6	40	100
GYA|c43188_g1;	OG5_242603	rcom|29738.m001020	3	-8	57	100
GYA|c36018_g1;	OG5_127883	rcom|29506.m000164	8	-18	79	100
GYA|c33391_g1;	OG5_139406	rcom|29929.m004792	1	-27	67	100
GYA|c45214_g1;	OG5_126866	cele|WBGene00000474	9	-16	100	100
GYA|c22847_g1;	OG5_129356	pchr|gww2.19.93.1	1	-71	43	100
GYA|c33340_g1;	NO_GROUP	hsap|ENSP00000402909	3	-27	100	100
GYA|c41907_g1;	OG5_177973	rcom|29983.m003239	1	-11	60	100
GYA|c8876_g1;	OG5_170578	osat|NP_001044661	1	-77	81	100
GYA|c2126_g1;	OG5_164613	rcom|29848.m004670	1	-114	83	100
GYA|c32745_g1;	OG5_145013	rcom|28623.m000395	3	-83	73	100
GYA|c28246_g1;	OG5_194438	cele|WBGene00001581	1	-109	42	100
GYA|c38273_g1;	OG5_178969	cele|WBGene00009454	6	-96	100	100
GYA|c40321_g1;	OG5_156165	atha|NP_564146	1	-43	68	100
GYA|c2960_g1;	OG5_128646	cele|WBGene00006924	1	-113	100	100
GYA|c7572_g1;	OG5_155032	rcom|29620.m000556	7	-12	60	100
GYA|c45148_g1;	OG5_218544	cele|WBGene00000757	3	-44	100	100
GYA|c35284_g1;	OG5_219216	cele|WBGene00004990	2	-56	100	100
GYA|c30992_g1;	OG5_127771	atha|NP_566968	3	-7	96	100
GYA|c14742_g1;	OG5_190325	rcom|28049.m000305	2	-29	71	100
GYA|c35266_g1;	OG5_218393	cele|WBGene00009982	3	-49	100	100
GYA|c27863_g1;	OG5_156656	rcom|30073.m002222	2	-22	94	100
GYA|c3117_g1;	OG5_138321	ppat|estExt_Genewise1.C_1490078	4	-41	77	100
GYA|c28055_g1;	OG5_177411	rcom|27936.m000052	2	-34	90	100
GYA|c35215_g1;	OG5_128512	rcom|30128.m008959	2	-34	85	100
GYA|c231_g1;	OG5_129173	cneo|CNBG_7008T0	6	-78	73	100
GYA|c37676_g1;	OG5_130317	scer|scer_s288c__YER062C	1	-12	100	100
GYA|c25212_g1;	OG5_126615	lbic|gwh1.30.86.1	2	-32	39	100
GYA|c30504_g1;	OG5_155972	atha|NP_849353	1	-25	58	100
GYA|c24539_g1;	OG5_127411	pchr|e_gwh2.6.143.1	0	-181	60	100
GYA|c42833_g1;	OG5_176954	rcom|29599.m000170	3	-75	77	100
GYA|c34792_g1;	OG5_126847	vcar|XP_002949120	3	-7	45	100
GYA|c22923_g1;	OG5_136570	lbic|gwh1.11.165.1	4	-61	33	100
GYA|c5697_g1;	OG5_130196	rcom|29929.m004638	7	-9	100	100
GYA|c32835_g1;	OG5_134053	drer|ENSDARP00000043524	4	-34	79	100
GYA|c2085_g1;	OG5_153044	anid|AN15008	2	-8	88	100
GYA|c27368_g1;	OG5_126805	cneo|CNBG_5426T0	0	-181	38	100
GYA|c8581_g2;	NO_GROUP	scer|scer_s288c__YMR251W-A	1	-24	98	100
GYA|c32429_g1;	OG5_155074	cimm|CIMG_06738T0	6	-6	86	100
GYA|c22449_g1;	OG5_128301	pchr|e_gww2.2.408.1	5	-85	38	100
GYA|c36879_g1;	OG5_220391	cele|WBGene00011107	3	-39	100	100
GYA|c29403_g1;	OG5_127610	atha|NP_564182	7	-44	83	100
GYA|c32237_g1;	OG5_126588	osat|NP_001068540	2	-19	90	100
GYA|c28602_g1;	OG5_138754	rcom|27623.m000138	2	-16	57	100
GYA|c2879_g1;	OG5_126928	scer|scer_s288c__YJR159W	1	-146	80	100
GYA|c25067_g1;	OG5_128020	lbic|estExt_GeneWisePlus_worm.C_40164	1	-110	43	100
GYA|c31479_g1;	OG5_127057	cele|WBGene00010317	3	-16	100	100
GYA|c8024_g2;	OG5_170417	rcom|29801.m003060	4	-25	77	100
GYA|c30470_g1;	OG5_191041	ppat|estExt_gwp_gw1.C_470076	1	-33	70	100
GYA|c40140_g1;	OG5_132273	cele|WBGene00011976	7	-46	100	100
GYA|c13299_g1;	OG5_177390	atha|NP_001118557	9	-14	78	100
GYA|c31582_g1;	OG5_160424	atha|NP_671784	2	-25	70	100
GYA|c44240_g1;	OG5_130231	lmon|NP_466124	3	-43	51	100
GYA|c26875_g1;	OG5_128747	lbic|e_gww1.120.2.1	0	-181	42	100
GYA|c24805_g1;	OG5_127031	pchr|gwh2.21.39.1	4	-29	35	100
GYA|c38486_g1;	NO_GROUP	atha|NP_001117386	7	-10	58	100
GYA|c28735_g1;	OG5_139390	rcom|29889.m003361	4	-27	73	100
GYA|c4580_g1;	OG5_217062	cele|WBGene00008707	5	-41	96	100
GYA|c28771_g1;	NO_GROUP	scer|scer_s288c__YMR251W-A	8	-25	100	100
GYA|c30176_g1;	OG5_170674	rcom|29568.m000286	8	-42	67	100
GYA|c39214_g1;	OG5_170146	rcom|29851.m002503	2	-25	67	100
GYA|c7455_g1;	NO_GROUP	scer|scer_s288c__YKL096W-A	8	-43	99	100
GYA|c38822_g1;	OG5_178055	rcom|29929.m004513	4	-24	60	100
GYA|c661_g1;	OG5_129886	drer|ENSDARP00000094586	5	-26	91	100
GYA|c5016_g1;	OG5_180149	cele|WBGene00000751	2	-35	100	100
GYA|c40282_g1;	OG5_138321	rcom|29929.m004589	1	-43	81	100
GYA|c35757_g1;	OG5_150207	rcom|29333.m001039	3	-8	41	100
GYA|c36926_g1;	OG5_138080	osat|NP_001051850	3	-13	58	100
GYA|c8581_g1;	NO_GROUP	scer|scer_s288c__YMR251W-A	5	-7	88	100
GYA|c33126_g1;	OG5_153126	cele|WBGene00019540	4	-9	88	100
GYA|c37254_g1;	OG5_220050	cele|WBGene00000263	6	-13	100	100
GYA|c29470_g1;	OG5_169509	cele|WBGene00003762	2	-32	100	100
GYA|c20222_g1;	OG5_130862	lbic|fgenesh3_pg.C_scaffold_36000116	3	-99	47	100
GYA|c40286_g1;	OG5_129173	trub|ENSTRUP00000047832	2	-57	82	100
GYA|c23662_g1;	OG5_144552	anid|AN2395	0	-181	51	100
GYA|c40109_g1;	OG5_128099	scer|scer_s288c__YPR165W	1	-11	100	100
GYA|c33290_g1;	OG5_127050	ppat|estExt_fgenesh1_pg.C_180063	6	-26	66	100
GYA|c24770_g1;	OG5_127321	lbic|Eugenev2.0000120373	8	-88	66	100
GYA|c32676_g1;	OG5_144814	scer|scer_s288c__YBR162W-A	7	-30	98	100
GYA|c28685_g1;	OG5_147157	rcom|28842.m000956	1	-31	90	100
GYA|c36742_g1;	OG5_159604	gzea|FGST_08653	9	-58	67	100
GYA|c29868_g1;	OG5_132123	rcom|28543.m000397	2	-13	46	100
GYA|c33787_g1;	OG5_218130	cele|WBGene00012615	5	-44	100	100
GYA|c1249_g1;	NO_GROUP	scer|scer_s288c__YOL052C-A	4	-27	100	100
GYA|c17754_g1;	OG5_129134	pchr|gww2.8.165.1	7	-54	45	100
GYA|c34196_g1;	OG5_170883	rcom|29080.m000173	6	-34	68	100
GYA|c32395_g1;	OG5_129225	cele|WBGene00019510	7	-39	100	100
GYA|c30947_g1;	OG5_131941	rcom|30157.m000793	4	-54	82	100
GYA|c36070_g1;	OG5_191070	rcom|29666.m001459	9	-43	90	100
GYA|c24571_g1;	OG5_136968	lbic|e_gww1.41.23.1	1	-107	44	100
GYA|c39160_g1;	OG5_127176	cimm|CIMG_08963T0	1	-10	81	100
GYA|c44667_g1;	OG5_127551	rcom|29596.m000712	5	-30	81	100
GYA|c27902_g1;	OG5_134340	cele|WBGene00016790	2	-39	100	100
GYA|c34175_g1;	OG5_156383	rcom|30073.m002202	5	-28	79	100
GYA|c35301_g1;	OG5_134789	rcom|29908.m005994	8	-16	83	100
GYA|c40773_g1;	OG5_217311	cele|WBGene00017925	2	-45	100	100
GYA|c34393_g1;	OG5_128112	rcom|27516.m000169	6	-37	82	100
GYA|c32230_g1;	OG5_133252	cele|WBGene00007684	2	-47	100	100
GYA|c35522_g1;	OG5_132600	rcom|29889.m003303	4	-23	87	100
GYA|c36115_g1;	OG5_140205	rcom|30170.m014279	2	-29	90	100
GYA|c40590_g1;	OG5_128556	rcom|30075.m001189	1	-23	67	100
GYA|c7212_g1;	OG5_194179	cele|WBGene00021236	6	-46	100	100
GYA|c43250_g1;	OG5_178305	rcom|29751.m001880	6	-13	54	100
GYA|c26636_g1;	OG5_128264	lbic|gww1.7.38.1	1	-157	45	100
GYA|c43629_g1;	OG5_127604	cele|WBGene00012484	2	-38	100	100
GYA|c43369_g1;	OG5_127576	scer|scer_s288c__YJL079C	2	-45	100	100
GYA|c32002_g1;	OG5_221065	cele|WBGene00004167	2	-51	99	100
GYA|c2837_g1;	OG5_156319	rcom|29496.m000135	1	-15	49	100
GYA|c41964_g1;	OG5_130508	cele|WBGene00004995	4	-48	100	100
GYA|c5523_g1;	OG5_130213	atha|NP_563969	5	-23	84	100
GYA|c3372_g1;	OG5_218817	cele|WBGene00015340	2	-28	100	100
GYA|c45272_g1;	OG5_156207	rcom|30128.m008973	2	-18	75	100
GYA|c29602_g1;	OG5_217861	cele|WBGene00009394	6	-73	100	100
GYA|c29011_g1;orf1	OG5_126691	cele|WBGene00000041	9	-56	100	100
GYA|c35424_g1;orf1	OG5_128181	rcom|29631.m001016	8	-45	93	100
GYA|c35496_g1;orf1	OG5_126734	scer|scer_s288c__YLR180W	4	-45	95	100
GYA|c216_g1;orf1	OG5_126708	drer|ENSDARP00000099319	3	-85	95	100
GYA|c31802_g1;orf1	OG5_126841	osat|NP_001055139	3	-91	91	100
GYA|c43702_g1;orf1	OG5_138072	rcom|30131.m007163	3	-25	87	100
GYA|c40732_g1;orf1	OG5_126753	rcom|29912.m005447	3	-38	84	100
GYA|c35896_g1;orf1	OG5_131308	scer|scer_s288c__YDL204W	3	-22	100	100
GYA|c29492_g1;orf1	OG5_130266	cpos|CPAG_03841	1	-20	74	100
GYA|c39298_g1;orf1	OG5_126592	cele|WBGene00001263	7	-41	51	100
GYA|c41208_g1;orf1	OG5_127915	lbic|eu2.Lbscf0008g03000	7	-9	62	100
GYA|c28123_g1;orf1	OG5_126769	gzea|FGST_07097	2	-40	76	100
GYA|c39075_g1;orf1	OG5_127135	scer|scer_s288c__YBR241C	1	-44	100	100
GYA|c30124_g1;orf1	OG5_129592	scer|scer_s288c__YMR250W	1	-46	100	100
GYA|c20771_g3;orf1	OG5_128028	lbic|estExt_GeneWisePlus_worm.C_50253	2	-42	43	100
GYA|c40778_g1;orf1	OG5_126646	aory|AO090038000624	2	-39	95	100
GYA|c3504_g1;orf1	OG5_130146	rcom|29739.m003649	1	-31	88	100
GYA|c34638_g1;orf1	OG5_128111	rcom|29912.m005282	1	-36	97	100
GYA|c4349_g1;orf1	OG5_134512	scer|scer_s288c__YBL095W	1	-53	100	100
GYA|c43378_g1;orf1	OG5_129836	rcom|29606.m000101	1	-28	70	100
GYA|c45257_g1;orf1	OG5_126883	osat|NP_001047626	2	-31	85	100
GYA|c45007_g1;orf1	OG5_131782	rcom|29010.m000224	6	-26	78	100
GYA|c35312_g1;orf1	OG5_127619	rcom|29848.m004454	2	-34	91	100
GYA|c14228_g1;orf1	OG5_127432	cneo|CNBG_1445T0	2	-82	73	100
GYA|c22313_g1;orf1	OG5_127673	lbic|e_gww1.40.52.1	4	-57	53	100
GYA|c40482_g1;orf1	OG5_133549	scer|scer_s288c__YBR054W	1	-142	100	100
GYA|c35904_g1;orf1	OG5_126620	rcom|29848.m004694	5	-50	98	100
GYA|c44349_g1;orf1	OG5_128158	rcom|30078.m002323	8	-36	67	100
GYA|c18000_g1;orf1	OG5_127221	trub|ENSTRUP00000027679	1	-52	100	100
GYA|c11822_g1;orf1	OG5_130607	pchr|e_gwh2.7.45.1	3	-43	52	100
GYA|c41938_g1;orf1	OG5_157050	scer|scer_s288c__YOR220W	7	-44	100	100
GYA|c43077_g1;orf1	OG5_126681	scer|scer_s288c__YCR031C	2	-75	100	100
GYA|c34967_g1;orf1	OG5_126668	ncra|NCU00475T0	2	-55	92	100
GYA|c32250_g1;orf1	OG5_126686	scer|scer_s288c__YPR138C	2	-46	100	100
GYA|c32036_g1;orf1	OG5_164709	rcom|29805.m001472	3	-47	75	100
GYA|c28549_g1;orf1	OG5_136062	rcom|29883.m001968	2	-57	91	100
GYA|c42947_g1;orf1	OG5_127737	rcom|29912.m005361	3	-67	89	100
GYA|c35549_g1;orf1	OG5_190786	cele|WBGene00000781	1	-43	100	100
GYA|c26206_g2;orf1	OG5_131845	lbic|fgenesh3_pg.C_scaffold_16000158	1	-43	54	100
GYA|c42342_g1;orf1	OG5_144628	cimm|CIMG_00703T0	2	-22	53	100
GYA|c34632_g1;orf1	OG5_127580	cele|WBGene00008920	4	-43	100	100
GYA|c40862_g1;orf1	OG5_128279	atha|NP_189184	3	-44	67	100
GYA|c41746_g1;orf1	OG5_127665	rcom|29851.m002421	3	-36	78	100
GYA|c43328_g1;orf1	OG5_126588	lbic|estExt_GeneWisePlus_worm.C_90051	1	-49	75	100
GYA|c39551_g1;orf1	OG5_132850	gzea|FGST_03836	3	-27	75	100
GYA|c30550_g1;orf1	OG5_127253	osat|NP_001061339	2	-31	89	100
GYA|c30954_g1;orf1	OG5_126841	rcom|29212.m000185	4	-24	68	100
GYA|c34313_g1;orf1	OG5_131579	mmul|XP_001111353	3	-26	100	100
GYA|c31705_g1;orf1	OG5_140460	rcom|29720.m000135	4	-37	53	100
GYA|c31198_g1;orf1	OG5_127273	cele|WBGene00004436	2	-88	100	100
GYA|c28401_g1;orf1	OG5_135116	scer|scer_s288c__YML100W	4	-53	99	100
GYA|c29195_g1;orf1	OG5_137990	scer|scer_s288c__YGR174C	1	-77	100	100
GYA|c45019_g1;orf1	OG5_128572	hsap|ENSP00000358879	1	-60	40	100
GYA|c31041_g1;orf1	OG5_130542	rcom|30190.m011238	4	-45	88	100
GYA|c36252_g1;orf1	OG5_130286	rcom|30147.m013981	5	-40	88	100
GYA|c32011_g1;orf1	OG5_184325	rcom|30054.m000793	1	-18	38	100
GYA|c38175_g1;orf1	OG5_127090	trub|ENSTRUP00000001245	2	-67	92	100
GYA|c42158_g1;orf1	OG5_129438	drer|ENSDARP00000017246	3	-46	99	100
GYA|c33544_g1;orf1	OG5_128784	scer|scer_s288c__YEL071W	2	-41	100	100
GYA|c20340_g1;orf1	OG5_130824	pchr|e_gww2.6.398.1	2	-46	48	100
GYA|c33099_g1;orf1	OG5_127802	rcom|29851.m002399	8	-28	64	100
GYA|c18216_g1;orf1	OG5_126573	cneg|CNAG_07807T0	1	-52	98	100
GYA|c35512_g1;orf1	OG5_127214	rcom|28320.m001125	3	-19	62	100
GYA|c31921_g1;orf1	OG5_127277	scer|scer_s288c__YHR102W	2	-45	100	100
GYA|c38254_g1;orf1	OG5_127138	drer|ENSDARP00000053878	9	-34	99	100
GYA|c31007_g1;orf1	OG5_159888	rcom|29801.m003208	2	-31	57	100
GYA|c32964_g1;orf1	OG5_127168	rcom|30190.m011199	4	-47	79	100
GYA|c38457_g1;orf1	OG5_129034	scer|scer_s288c__YNL243W	2	-44	100	100
GYA|c41292_g1;orf1	OG5_128663	rcom|29968.m000660	5	-50	88	100
GYA|c34973_g1;orf1	OG5_187733	aory|AO090001000617	4	-8	26	100
GYA|c32211_g1;orf1	OG5_132442	rcom|45999.m000017	5	-9	37	100
GYA|c34052_g1;orf1	OG5_158433	anid|AN5837	1	-25	62	100
GYA|c30106_g1;orf1	OG5_149766	scer|scer_s288c__YDL020C	2	-48	100	100
GYA|c28937_g1;orf1	OG5_130508	drer|ENSDARP00000056294	7	-17	73	100
GYA|c15063_g1;orf1	OG5_131050	rcom|28166.m001085	1	-114	89	100
GYA|c29726_g1;orf1	OG5_126588	mmul|XP_001099110	7	-49	100	100
GYA|c34822_g1;orf1	OG5_126874	scer|scer_s288c__YOR063W	3	-92	100	100
GYA|c27883_g1;orf1	OG5_137010	scer|scer_s288c__YFR011C	1	-20	100	100
GYA|c36863_g1;orf1	OG5_152723	gzea|FGST_12343	5	-31	71	100
GYA|c34993_g1;orf1	OG5_126803	cele|WBGene00006911	5	-60	100	100
GYA|c11386_g1;orf1	OG5_127022	anid|AN0262	1	-32	83	100
GYA|c35481_g1;orf1	OG5_170600	rcom|29933.m001398	3	-49	98	100
GYA|c10196_g1;orf1	OG5_126661	afum|Afu7g01010	3	-33	85	100
GYA|c41241_g1;orf1	OG5_127253	osat|NP_001055186	7	-13	91	100
GYA|c37542_g1;orf1	OG5_127516	rcom|29654.m000305	6	-31	85	100
GYA|c29574_g1;orf1	OG5_170862	atha|NP_567447	1	-42	85	100
GYA|c7444_g1;orf1	OG5_126926	rcom|30078.m002298	1	-35	96	100
GYA|c44509_g1;orf1	OG5_135977	mmul|XP_001089297	1	-36	100	100
GYA|c4495_g1;orf1	OG5_127368	drer|ENSDARP00000062435	2	-36	99	100
GYA|c10417_g1;orf1	OG5_144981	rcom|30076.m004658	2	-29	77	100
GYA|c28210_g1;orf1	OG5_126601	scer|scer_s288c__YOR317W	2	-45	89	100
GYA|c41306_g1;orf1	OG5_136986	rcom|30063.m001432	6	-34	81	100
GYA|c35153_g1;orf1	OG5_131649	scer|scer_s288c__YMR008C	6	-98	100	100
GYA|c36619_g1;orf1	OG5_128713	rcom|29830.m001430	3	-36	82	100
GYA|c43023_g1;orf1	OG5_126687	scer|scer_s288c__YOL040C	2	-79	99	100
GYA|c32695_g1;orf1	OG5_128031	cbri|WBGene00033026	1	-37	100	100
GYA|c44271_g1;orf1	OG5_128616	ppat|estExt_Genewise1.C_2630069	2	-55	90	100
GYA|c22138_g1;orf1	OG5_127050	pchr|e_gwh2.4.358.1	1	-150	72	100
GYA|c35734_g1;orf1	OG5_169779	rcom|29682.m000576	1	-33	98	100
GYA|c42014_g1;orf1	OG5_126671	rcom|29773.m000286	1	-42	94	100
GYA|c42185_g1;orf1	OG5_129356	ncra|NCU04069T0	3	-10	44	100
GYA|c27539_g1;orf1	OG5_127279	lbic|estExt_fgenesh2_pg.C_580040	1	-92	72	100
GYA|c31179_g1;orf1	OG5_133471	mmul|XP_002802839	3	-48	100	100
GYA|c35264_g1;orf1	OG5_139517	rcom|29908.m005951	8	-27	71	100
GYA|c32354_g1;orf1	OG5_126960	scer|scer_s288c__YML120C	1	-41	100	100
GYA|c43916_g1;orf1	OG5_194334	cele|WBGene00000680	2	-75	100	100
GYA|c41168_g1;orf1	OG5_139150	rcom|30073.m002206	5	-34	84	100
GYA|c41086_g1;orf1	OG5_129351	gzea|FGST_00240	2	-6	36	100
GYA|c25089_g1;orf1	OG5_128171	lbic|estExt_GeneWisePlus_worm.C_400093	1	-76	87	100
GYA|c29022_g1;orf1	OG5_191073	rcom|27766.m000155	2	-51	82	100
GYA|c43759_g1;orf1	OG5_155712	rcom|30146.m003475	3	-26	68	100
GYA|c44718_g1;orf1	OG5_126954	scer|scer_s288c__YOR187W	1	-33	100	100
GYA|c37245_g1;orf1	OG5_127412	atha|NP_849646	9	-64	90	100
GYA|c6092_g2;orf1	OG5_190117	rcom|29801.m003125	4	-42	52	100
GYA|c41457_g1;orf1	OG5_127410	scer|scer_s288c__YDL078C	1	-34	100	100
GYA|c5483_g1;orf1	OG5_127282	rcom|27715.m000182	3	-84	89	100
GYA|c40412_g1;orf1	OG5_143103	rcom|27955.m000377	1	-16	64	100
GYA|c41298_g1;orf1	OG5_127610	osat|NP_001045020	8	-61	88	100
GYA|c40798_g1;orf1	OG5_129131	rcom|30128.m008674	3	-37	88	100
GYA|c40324_g1;orf1	OG5_127125	rcom|29904.m002904	3	-38	91	100
GYA|c29406_g1;orf1	OG5_135823	osat|NP_001050319	1	-41	88	100
GYA|c29052_g1;orf1	OG5_142821	osat|NP_001045617	5	-16	59	100
GYA|c29661_g1;orf1	OG5_126984	scer|scer_s288c__YJL138C	1	-30	100	100
GYA|c41893_g1;orf1	OG5_127877	scer|scer_s288c__YDR001C	4	-42	100	100
GYA|c17680_g1;orf1	OG5_126687	drer|ENSDARP00000095139	3	-81	99	100
GYA|c34025_g1;orf1	OG5_170225	rcom|29805.m001509	4	-33	84	100
GYA|c35668_g1;orf1	OG5_127390	scer|scer_s288c__YAL003W	1	-18	87	100
GYA|c34555_g1;orf1	OG5_128294	ncra|NCU03009T0	7	-27	76	100
GYA|c5296_g1;orf1	OG5_129941	scer|scer_s288c__YBR105C	1	-166	100	100
GYA|c1386_g1;orf1	OG5_129553	cneo|CNBG_6193T0	8	-11	41	100
GYA|c19171_g1;orf1	OG5_126964	drer|ENSDARP00000011148	1	-140	98	100
GYA|c39094_g1;orf1	OG5_131416	osat|NP_001042153	4	-41	79	100
GYA|c36152_g1;orf1	OG5_127844	afum|Afu7g05470	1	-36	87	100
GYA|c13796_g1;orf2	OG5_126922	scer|scer_s288c__YEL034W	8	-90	100	100
GYA|c38803_g1;orf1	OG5_139258	osat|NP_001063291	2	-43	85	100
GYA|c39115_g1;orf1	OG5_131070	scer|scer_s288c__YEL038W	6	-89	97	100
GYA|c43808_g1;orf1	OG5_126747	rcom|30147.m013996	8	-62	84	100
GYA|c35946_g1;orf1	OG5_139472	rcom|29751.m001841	5	-49	80	100
GYA|c29921_g1;orf1	OG5_170727	rcom|30122.m000342	3	-34	87	100
GYA|c40931_g1;orf1	OG5_126616	rcom|30169.m006526	1	-40	99	100
GYA|c29731_g1;orf1	OG5_126624	cneo|CNBG_4048T0	8	-27	72	100
GYA|c43347_g1;orf1	OG5_156424	osat|NP_001060115	1	-30	85	100
GYA|c18789_g1;orf1	OG5_128316	rcom|28205.m000068	0	-181	94	100
GYA|c29274_g1;orf1	OG5_126995	osat|NP_001048088	2	-12	90	100
GYA|c24251_g1;orf1	OG5_127046	cneg|CNAG_06847T0	2	-26	80	100
GYA|c39038_g1;orf1	OG5_130425	aory|AO090026000833	2	-35	94	100
GYA|c33774_g1;orf1	OG5_128192	scer|scer_s288c__YHR031C	5	-33	94	100
GYA|c39608_g1;orf1	OG5_218566	cele|WBGene00000618	3	-38	100	100
GYA|c41054_g1;orf1	OG5_127019	cimm|CIMG_01257T0	3	-23	81	100
GYA|c20760_g1;orf1	OG5_126923	lbic|eu2.Lbscf0001g07500	0	-181	83	100
GYA|c39252_g1;orf1	OG5_127063	clup|ENSCAFP00000012856	1	-43	100	100
GYA|c43400_g1;orf1	OG5_235233	scer|scer_s288c__YJL133C-A	3	-36	100	100
GYA|c35509_g1;orf1	OG5_131783	rcom|30026.m001490	4	-43	63	100
GYA|c38354_g1;orf1	NO_GROUP	rcom|30138.m003846	2	-27	66	100
GYA|c40604_g1;orf1	OG5_126624	ftul|YP_169731	3	-24	63	100
GYA|c31243_g1;orf1	OG5_144965	rcom|30128.m008623	3	-47	92	100
GYA|c12724_g1;orf1	OG5_126864	rcom|29933.m001414	2	-44	76	100
GYA|c23104_g1;orf1	OG5_127063	lbic|estExt_GeneWisePlus_human.C_40020	3	-90	68	100
GYA|c40514_g1;orf1	OG5_126615	scer|scer_s288c__YFL054C	5	-44	98	100
GYA|c42023_g1;orf1	OG5_126631	bmaa|14894.m00090	5	-38	89	100
GYA|c30033_g1;orf1	OG5_134516	cneg|CNAG_02079T0	3	-34	84	100
GYA|c31110_g1;orf1	OG5_127864	osat|NP_001045743	2	-32	95	100
GYA|c37137_g1;orf1	OG5_156998	scer|scer_s288c__YMR256C	2	-29	100	100
GYA|c31760_g1;orf1	OG5_130969	scer|scer_s288c__YER072W	1	-33	99	100
GYA|c12459_g1;orf1	OG5_221987	cele|WBGene00000733	5	-64	100	100
GYA|c32525_g1;orf1	OG5_128257	cele|WBGene00006728	8	-30	100	100
GYA|c19336_g1;orf1	OG5_131940	pchr|fgenesh1_pg.C_scaffold_16000091	3	-45	38	100
GYA|c29254_g1;orf1	NO_GROUP	scer|scer_s288c__YBR050C	4	-42	98	100
GYA|c28945_g1;orf1	OG5_127143	cele|WBGene00011474	3	-40	100	100
GYA|c37224_g1;orf1	OG5_126849	cimm|CIMG_09563T0	3	-29	83	100
GYA|c34126_g1;orf1	OG5_126582	rcom|29976.m000504	2	-68	96	100
GYA|c35109_g1;orf1	OG5_170120	atha|NP_001031900	1	-33	78	100
GYA|c40957_g1;orf1	OG5_131849	rcom|29738.m001023	7	-20	66	100
GYA|c43047_g1;orf1	OG5_136381	cele|WBGene00022235	2	-63	100	100
GYA|c33576_g1;orf1	OG5_131712	hsap|ENSP00000394772	6	-47	100	100
GYA|c35455_g1;orf1	OG5_178208	rcom|30190.m011101	1	-36	96	100
GYA|c38915_g1;orf1	OG5_153392	rcom|28455.m000357	1	-16	66	100
GYA|c28776_g1;orf1	OG5_176284	ppat|e_gw1.163.81.1	1	-22	62	100
GYA|c32634_g1;orf1	OG5_126590	dhan|XP_462031	3	-16	50	100
GYA|c28213_g1;orf1	OG5_126984	scer|scer_s288c__YJL138C	6	-70	100	100
GYA|c1742_g1;orf1	OG5_143068	rcom|29822.m003347	1	-38	93	100
GYA|c6945_g1;orf1	OG5_126574	afum|Afu5g09460	3	-34	41	100
GYA|c36607_g1;orf1	OG5_129982	rcom|29956.m000104	3	-47	91	100
GYA|c31471_g1;orf1	OG5_129003	scer|scer_s288c__YDR035W	1	-35	100	100
GYA|c20742_g1;orf1	OG5_136135	cneg|CNAG_00990T0	4	-19	42	100
GYA|c39422_g1;orf1	OG5_126720	hsap|ENSP00000391481	2	-44	100	100
GYA|c27630_g1;orf1	OG5_126558	cneg|CNAG_05894T0	0	-181	61	100
GYA|c41703_g1;orf1	OG5_171271	cele|WBGene00000219	7	-91	100	100
GYA|c20057_g1;orf1	OG5_170614	atha|NP_192902	8	-72	58	100
GYA|c11246_g1;orf1	OG5_137471	scer|scer_s288c__YOL109W	5	-56	99	100
GYA|c41456_g1;orf1	OG5_136589	scer|scer_s288c__YCR061W	1	-43	100	100
GYA|c41656_g1;orf1	OG5_128271	scer|scer_s288c__YML059C	3	-41	100	100
GYA|c23400_g1;orf1	OG5_128176	cneo|CNBG_2326T0	0	-181	77	100
GYA|c37078_g1;orf1	OG5_129600	rcom|29660.m000757	7	-29	74	100
GYA|c3256_g1;orf1	OG5_160080	rcom|30190.m011325	1	-38	73	100
GYA|c31787_g1;orf1	OG5_127143	osat|NP_001065862	1	-103	91	100
GYA|c5482_g1;orf1	OG5_126588	rcom|30068.m002531	7	-61	92	100
GYA|c27889_g1;orf1	OG5_127482	rcom|30169.m006387	2	-43	84	100
GYA|c40135_g1;orf1	OG5_126864	scer|scer_s288c__YCL035C	8	-61	100	100
GYA|c43267_g1;orf1	OG5_129624	rcom|29703.m001551	1	-31	79	100
GYA|c26122_g1;orf1	OG5_129943	cneo|CNBG_2671T0	3	-45	64	100
GYA|c39001_g1;orf1	OG5_127995	pchr|fgenesh1_pg.C_scaffold_13000040	4	-11	51	100
GYA|c1335_g1;orf1	OG5_127127	rcom|29620.m000537	2	-15	87	100
GYA|c32180_g1;orf1	OG5_127488	rcom|28592.m000280	2	-32	87	100
GYA|c30273_g1;orf1	OG5_127478	scer|scer_s288c__YBR146W	5	-64	100	100
GYA|c29947_g1;orf1	OG5_179327	rcom|27561.m000296	2	-34	74	100
GYA|c34820_g1;orf1	OG5_149986	rcom|30128.m009053	5	-37	91	100
GYA|c16809_g1;orf1	OG5_127384	atha|NP_001119436	4	-40	68	100
GYA|c34757_g1;orf1	OG5_132043	scer|scer_s288c__YDR530C	4	-37	100	100
GYA|c44182_g1;orf1	OG5_127133	osat|NP_001045828	2	-21	96	100
GYA|c32997_g1;orf1	OG5_126841	rcom|30169.m006422	4	-29	79	100
GYA|c31170_g1;orf1	OG5_126737	atha|NP_196713	5	-40	90	100
GYA|c8310_g1;orf1	OG5_126570	afum|Afu3g05360	2	-32	96	100
GYA|c28274_g1;orf1	OG5_126984	osat|NP_001045878	3	-32	95	100
GYA|c4051_g2;orf1	OG5_126588	cele|WBGene00009692	2	-84	100	100
GYA|c20946_g2;orf1	OG5_126569	atha|NP_001078516	3	-34	100	100
GYA|c33221_g1;orf1	OG5_128098	rcom|30147.m013956	2	-35	80	100
GYA|c30880_g1;orf1	OG5_138760	drer|ENSDARP00000026466	0	-181	76	100
GYA|c39503_g1;orf1	OG5_132460	scer|scer_s288c__YIR004W	8	-34	100	100
GYA|c21061_g1;orf1	OG5_126706	anid|AN5744	1	-116	72	100
GYA|c37800_g1;orf1	OG5_127703	scer|scer_s288c__YGR211W	1	-137	64	100
GYA|c39180_g1;orf1	OG5_126787	rcom|30146.m003573	6	-31	86	100
GYA|c31939_g1;orf1	OG5_127293	rcom|29687.m000566	6	-46	87	100
GYA|c40072_g1;orf1	OG5_134853	rcom|29610.m000407	1	-168	92	100
GYA|c32244_g1;orf1	OG5_126615	rcom|28180.m000392	2	-28	84	100
GYA|c30771_g1;orf1	OG5_126957	cele|WBGene00004428	1	-117	100	100
GYA|c1829_g1;orf1	OG5_126691	afum|Afu6g12930	8	-42	84	100
GYA|c30142_g1;orf1	OG5_132515	lbic|estExt_GeneWisePlus_worm.C_11386	2	-37	96	100
GYA|c40567_g1;orf1	OG5_170446	rcom|30076.m004632	2	-38	97	100
GYA|c37285_g1;orf1	OG5_126954	gzea|FGST_08220	3	-22	67	100
GYA|c42246_g1;orf1	OG5_130876	rcom|29991.m000642	4	-17	60	100
GYA|c21816_g1;orf1	OG5_128616	cneo|CNBG_6070T0	0	-181	77	100
GYA|c44207_g1;orf1	OG5_127480	rcom|29814.m000732	2	-33	91	100
GYA|c16133_g1;orf1	OG5_130559	rcom|30076.m004578	3	-47	100	100
GYA|c30503_g1;orf1	OG5_126574	scer|scer_s288c__YDR011W	2	-37	100	100
GYA|c5994_g2;orf1	OG5_127786	atha|NP_187204	1	-44	98	100
GYA|c41587_g1;orf1	OG5_127272	cbot|YP_001788858.1	1	-44	67	100
GYA|c40339_g1;orf1	OG5_128380	atha|NP_566335	3	-34	74	100
GYA|c35102_g1;orf1	OG5_126577	pchr|e_gwh2.1.11.1	2	-20	68	100
GYA|c44686_g1;orf1	OG5_126605	ppat|estExt_fgenesh1_pm.C_2150009	2	-58	100	100
GYA|c32487_g1;orf1	OG5_127498	isca|EEC06921	4	-32	73	100
GYA|c45021_g1;orf1	OG5_133460	cpos|CPAG_00081	6	-33	77	100
GYA|c31194_g1;orf1	OG5_130970	scer|scer_s288c__YIL166C	5	-45	100	100
GYA|c37561_g1;orf1	OG5_127517	scer|scer_s288c__YBL038W	1	-72	100	100
GYA|c12437_g1;orf1	OG5_126561	rcom|29932.m000603	6	-48	60	100
GYA|c31990_g1;orf1	OG5_126712	cneg|CNAG_01664T0	1	-33	75	100
GYA|c43466_g1;orf1	OG5_129936	atha|NP_568677	2	-23	60	100
GYA|c40845_g1;orf1	OG5_133977	rcom|29797.m000356	4	-47	74	100
GYA|c38122_g1;orf1	OG5_127130	scer|scer_s288c__YMR242C	3	-37	100	100
GYA|c34869_g1;orf1	OG5_132251	cele|WBGene00006930	4	-48	100	100
GYA|c42376_g1;orf1	OG5_128435	cpos|CPAG_01592	1	-37	92	100
GYA|c36436_g1;orf1	OG5_159306	cele|WBGene00016419	3	-36	100	100
GYA|c17961_g2;orf1	OG5_126841	cele|WBGene00006439	1	-174	100	100
GYA|c39558_g1;orf1	OG5_128267	cpos|CPAG_04625	2	-30	81	100
GYA|c44795_g1;orf1	OG5_138415	scer|scer_s288c__YKL181W	1	-54	100	100
GYA|c39164_g1;orf1	OG5_126663	osat|NP_001045667	2	-37	83	100
GYA|c44955_g1;orf1	OG5_178117	atha|NP_199970	5	-39	85	100
GYA|c40022_g1;orf1	OG5_127143	rcom|28623.m000391	1	-58	91	100
GYA|c20328_g1;orf1	OG5_127237	lbic|estExt_GeneWisePlus_worm.C_60338	0	-181	77	100
GYA|c30671_g1;orf1	OG5_127233	atha|NP_001031628	1	-36	92	100
GYA|c30022_g1;orf1	OG5_127359	atha|NP_564372	2	-32	90	100
GYA|c34860_g1;orf1	OG5_212246	rcom|29957.m001399	4	-41	85	100
GYA|c18887_g1;orf1	OG5_127031	pchr|gwh2.21.39.1	1	-33	39	100
GYA|c38669_g1;orf1	OG5_129646	aory|AO090023000980	1	-22	60	100
GYA|c38850_g1;orf1	OG5_127033	calb|CAWT_01747	8	-46	80	100
GYA|c43156_g1;orf1	OG5_126605	atha|NP_197479	3	-88	100	100
GYA|c32820_g1;orf1	OG5_143751	drer|ENSDARP00000093884	3	-20	61	100
GYA|c35807_g1;orf1	OG5_127569	osat|NP_001048045	2	-11	93	100
GYA|c31230_g1;orf1	OG5_127493	rcom|29908.m005991	4	-37	96	100
GYA|c28651_g1;orf1	OG5_153757	hsap|ENSP00000371194	4	-42	100	100
GYA|c33289_g1;orf1	OG5_156142	anid|AN0630	4	-29	76	100
GYA|c28060_g1;orf1	OG5_127623	rcom|29158.m000192	3	-50	93	100
GYA|c37511_g1;orf1	OG5_137934	scer|scer_s288c__YLR237W	1	-52	100	100
GYA|c36769_g1;orf1	OG5_126671	scer|scer_s288c__YGR204W	1	-74	100	100
GYA|c45009_g1;orf1	NO_GROUP	tnig|ENSTNIP00000008731	4	-28	71	100
GYA|c22130_g1;orf1	OG5_128381	lbic|MEL_Eugenev2.0000020678	2	-32	37	100
GYA|c43021_g1;orf1	OG5_139543	rcom|29929.m004650	9	-71	82	100
GYA|c7198_g1;orf1	OG5_163109	lbic|gwh1.1.279.1	9	-44	76	100
GYA|c28519_g1;orf1	OG5_126930	cele|WBGene00004485	1	-80	100	100
GYA|c39965_g1;orf1	OG5_126978	scer|scer_s288c__YOR232W	8	-38	100	100
GYA|c35072_g1;orf1	OG5_127772	scer|scer_s288c__YGR231C	4	-72	100	100
GYA|c12371_g2;orf1	OG5_133076	scer|scer_s288c__YDR077W	3	-61	100	100
GYA|c40483_g1;orf1	OG5_133801	ptro|ENSPTRP00000013883	2	-24	100	100
GYA|c25849_g1;orf1	OG5_129059	cneo|CNBG_1618T0	9	-27	39	100
GYA|c40190_g1;orf1	OG5_128134	scer|scer_s288c__YEL032W	6	-34	94	100
GYA|c31766_g1;orf1	NO_GROUP	rcom|29678.m000501	9	-22	64	100
GYA|c32917_g1;orf1	OG5_128476	scer|scer_s288c__YOR007C	9	-36	88	100
GYA|c42169_g1;orf1	OG5_194246	cele|WBGene00018145	2	-35	100	100
GYA|c28359_g1;orf1	OG5_127182	scer|scer_s288c__YGR088W	1	-159	100	100
GYA|c34741_g1;orf1	OG5_135797	rcom|30190.m011008	9	-73	64	100
GYA|c28514_g1;orf1	OG5_134003	rcom|29851.m002435	1	-29	60	100
GYA|c32796_g1;orf1	OG5_135272	aory|AO090001000571	2	-52	76	100
GYA|c28319_g1;orf1	OG5_126885	cele|WBGene00000216	1	-25	100	100
GYA|c27958_g1;orf1	OG5_129978	afum|Afu5g05830	8	-37	100	100
GYA|c31250_g1;orf1	OG5_129239	atha|NP_680778	2	-16	79	100
GYA|c21687_g1;orf1	OG5_127456	lbic|eu2.Lbscf0011g03340	0	-181	80	100
GYA|c37073_g1;orf1	OG5_127093	scer|scer_s288c__YDL174C	2	-68	100	100
GYA|c29867_g1;orf1	OG5_143107	hsap|ENSP00000254799	2	-44	68	100
GYA|c35246_g1;orf1	OG5_127215	scer|scer_s288c__YIL155C	1	-73	100	100
GYA|c14904_g1;orf1	OG5_127082	osat|NP_001055507	1	-102	87	100
GYA|c36991_g1;orf1	OG5_160299	atha|NP_196304	2	-30	56	100
GYA|c26474_g2;orf1	OG5_130208	cneo|CNBG_1799T0	1	-31	29	100
GYA|c40699_g1;orf1	OG5_127143	rcom|30154.m001149	3	-48	97	100
GYA|c41055_g1;orf1	OG5_127118	mmus|ENSMUSP00000064557	6	-31	85	100
GYA|c40205_g1;orf1	NO_GROUP	rcom|29844.m003174	8	-34	98	100
GYA|c43390_g1;orf1	OG5_129257	rcom|29739.m003668	2	-21	59	100
GYA|c34143_g1;orf1	OG5_126984	gzea|FGST_07809	2	-38	91	100
GYA|c3325_g1;orf1	OG5_126867	ecab|XP_001502882	2	-30	95	100
GYA|c32391_g1;orf1	OG5_128022	rcom|30078.m002249	3	-45	94	100
GYA|c38952_g1;orf1	OG5_145221	scer|scer_s288c__YPL221W	2	-49	100	100
GYA|c22998_g1;orf1	OG5_126852	pchr|e_gww2.2.754.1	1	-118	80	100
GYA|c30240_g1;orf1	OG5_129315	osat|NP_001063344	4	-24	74	100
GYA|c9659_g1;orf1	OG5_126930	aory|AO090011000590	2	-37	96	100
GYA|c44285_g1;orf1	OG5_138772	osat|NP_001055422	1	-37	96	100
GYA|c31556_g1;orf1	OG5_190400	rcom|29838.m001644	3	-40	77	100
GYA|c44515_g1;orf1	OG5_132270	rcom|28582.m000323	5	-24	62	100
GYA|c44734_g1;orf1	OG5_126870	anid|AN1003	3	-15	83	100
GYA|c31158_g1;orf1	OG5_136110	scer|scer_s288c__YDL222C	1	-146	100	100
GYA|c31828_g1;orf1	OG5_133724	scer|scer_s288c__YML016C	2	-30	100	100
GYA|c1105_g1;orf1	OG5_129529	lbic|eu2.Lbscf0040g01230	1	-10	42	100
GYA|c18900_g1;orf1	OG5_180477	scer|scer_s288c__YGR142W	1	-165	73	100
GYA|c5162_g1;orf1	OG5_180580	scer|scer_s288c__YKR046C	1	-144	100	100
GYA|c41654_g1;orf1	OG5_140500	rcom|29767.m000205	9	-32	88	100
GYA|c32961_g1;orf1	OG5_134276	mgri|XP_001522132	3	-30	77	100
GYA|c32866_g1;orf1	OG5_126577	trub|ENSTRUP00000004327	1	-43	90	100
GYA|c34334_g1;orf1	OG5_126569	cneg|CNAG_06745T0	3	-13	97	100
GYA|c1146_g1;orf1	OG5_180392	scer|scer_s288c__YLR257W	2	-43	100	100
GYA|c28354_g1;orf1	OG5_126965	tnig|ENSTNIP00000021051	1	-44	94	100
GYA|c33700_g1;orf1	OG5_129100	atha|NP_001078309	2	-9	100	100
GYA|c37622_g1;orf1	OG5_127199	scer|scer_s288c__YFR032C-A	1	-27	98	100
GYA|c2122_g1;orf1	OG5_175572	rcom|29908.m006036	1	-17	78	100
GYA|c21750_g1;orf1	OG5_127384	lbic|estExt_fgenesh1_kg.C_60012	3	-42	68	100
GYA|c37839_g1;orf1	OG5_126728	afum|Afu7g06350	5	-25	47	100
GYA|c34669_g1;orf1	OG5_133337	gzea|FGST_01997	8	-36	81	100
GYA|c39489_g1;orf1	OG5_130710	aory|AO090011000202	3	-17	65	100
GYA|c30052_g1;orf1	OG5_129763	vcho|NP_230252	5	-21	58	100
GYA|c30102_g1;orf1	OG5_160042	rcom|29848.m004692	3	-23	68	100
GYA|c33605_g1;orf1	OG5_126676	rcom|29729.m002354	1	-45	87	100
GYA|c30376_g1;orf1	OG5_126577	anid|AN8862	2	-38	86	100
GYA|c14920_g1;orf1	OG5_160245	rcom|30138.m004060	1	-129	88	100
GYA|c37714_g1;orf1	OG5_127966	rcom|30169.m006605	2	-59	62	100
GYA|c24162_g1;orf1	OG5_127261	lbic|estExt_GeneWisePlus_human.C_40681	7	-58	76	100
GYA|c22476_g1;orf1	OG5_129957	cneg|CNAG_04830T0	4	-13	65	100
GYA|c41404_g1;orf1	OG5_127623	cele|WBGene00003922	8	-48	100	100
GYA|c35885_g1;orf1	OG5_127570	scer|scer_s288c__YNR001C	8	-45	100	100
GYA|c5787_g1;orf1	OG5_150352	atha|NP_197094	4	-24	57	100
GYA|c30268_g1;orf1	OG5_150244	rcom|29639.m000148	1	-30	94	100
GYA|c41977_g1;orf1	OG5_126764	scer|scer_s288c__YIL078W	3	-44	100	100
GYA|c35731_g1;orf1	OG5_144937	rcom|30068.m002669	5	-55	97	100
GYA|c30292_g1;orf1	OG5_127423	scer|scer_s288c__YJL063C	1	-37	99	100
GYA|c38852_g1;orf1	OG5_126795	scer|scer_s288c__YER165W	2	-53	65	100
GYA|c33055_g1;orf1	OG5_135380	gzea|FGST_11372	1	-22	64	100
GYA|c33080_g1;orf1	OG5_126722	rcom|30169.m006439	1	-17	73	100
GYA|c31229_g1;orf1	OG5_154049	ptro|ENSPTRP00000013921	6	-52	100	100
GYA|c30452_g1;orf1	OG5_127716	scer|scer_s288c__YOR046C	1	-48	100	100
GYA|c28098_g1;orf1	OG5_127843	cpos|CPAG_08716	2	-29	70	100
GYA|c34621_g1;orf1	OG5_127762	rcom|28226.m000866	7	-39	83	100
GYA|c22312_g1;orf1	OG5_130444	pchr|gww2.7.389.1	4	-66	54	100
GYA|c37943_g1;orf1	OG5_129627	hsap|ENSP00000413456	7	-47	100	100
GYA|c1346_g1;orf1	OG5_135118	scer|scer_s288c__YCR068W	9	-42	99	100
GYA|c29898_g1;orf1	OG5_147199	rcom|29929.m004770	9	-57	78	100
GYA|c35837_g1;orf1	OG5_127109	rcom|30143.m001191	7	-54	96	100
GYA|c9123_g1;orf1	OG5_126940	rcom|29726.m004096	3	-63	98	100
GYA|c40713_g1;orf1	OG5_127710	rcom|30084.m000187	6	-35	88	100
GYA|c37242_g1;orf1	OG5_135809	drer|ENSDARP00000011098	2	-32	98	100
GYA|c35930_g1;orf1	OG5_127046	scer|scer_s288c__YLR264W	5	-30	100	100
GYA|c40818_g1;orf1	OG5_127121	scer|scer_s288c__YNL241C	1	-46	100	100
GYA|c38104_g1;orf1	OG5_130542	rcom|30190.m011238	2	-36	93	100
GYA|c36867_g1;orf1	OG5_127077	rcom|29842.m003589	2	-33	96	100
GYA|c21227_g1;orf1	OG5_127698	lbic|eu2.Lbscf0006g06810	0	-181	65	100
GYA|c32156_g1;orf1	OG5_127291	atha|NP_187696	6	-72	83	100
GYA|c25505_g1;orf1	OG5_127288	ncra|NCU07289T0	2	-7	53	100
GYA|c17992_g2;orf1	OG5_126818	ncra|NCU02250T0	8	-23	84	100
GYA|c25743_g1;orf1	OG5_126623	lbic|e_gwh1.6.82.1	0	-181	81	100
GYA|c28825_g1;orf1	OG5_127162	osat|NP_001061346	3	-37	81	100
GYA|c8989_g1;orf1	OG5_126605	rcom|30170.m013630	1	-59	98	100
GYA|c39182_g1;orf1	OG5_209386	afum|Afu3g01470	2	-8	38	100
GYA|c12242_g1;orf1	OG5_127196	cneo|CNBG_2144T0	2	-8	38	100
GYA|c40329_g1;orf1	OG5_127334	atha|NP_195027	1	-70	93	100
GYA|c40202_g1;orf1	OG5_127872	pchr|e_gwh2.15.122.1	3	-42	61	100
GYA|c30095_g1;orf1	OG5_142435	rcom|29908.m006020	4	-34	73	100
GYA|c43743_g1;orf1	OG5_127167	scer|scer_s288c__YBR169C	2	-36	91	100
GYA|c37913_g1;orf1	OG5_128715	scer|scer_s288c__YER091C	3	-66	100	100
GYA|c20654_g1;orf1	OG5_127614	drer|ENSDARP00000031954	0	-181	68	100
GYA|c44794_g1;orf1	OG5_126820	scer|scer_s288c__YNL178W	8	-39	100	100
GYA|c42201_g1;orf1	OG5_126957	rcom|29904.m002955	7	-40	94	100
GYA|c39639_g1;orf1	OG5_142435	rcom|29908.m006020	1	-46	88	100
GYA|c7349_g1;orf1	OG5_127971	scer|scer_s288c__YDR432W	5	-51	100	100
GYA|c28491_g1;orf1	OG5_126949	scer|scer_s288c__YBR025C	3	-19	100	100
GYA|c29489_g1;orf1	OG5_131170	rcom|29681.m001334	4	-80	88	100
GYA|c36615_g1;orf1	OG5_157533	mmul|XP_001110793	4	-48	100	100
GYA|c2957_g1;orf1	OG5_127693	scer|scer_s288c__YGR032W	1	-104	100	100
GYA|c28025_g1;orf1	OG5_127093	scer|scer_s288c__YDL174C	1	-103	100	100
GYA|c35494_g1;orf1	OG5_129836	atha|NP_180124	2	-31	68	100
GYA|c43692_g1;orf1	OG5_129620	gzea|FGST_05975	9	-27	71	100
GYA|c38365_g1;orf1	OG5_129982	rcom|29956.m000104	2	-54	79	100
GYA|c11261_g4;orf1	OG5_129819	scer|scer_s288c__YLR249W	3	-73	71	100
GYA|c11486_g1;orf1	OG5_127569	atha|NP_176794	1	-85	93	100
GYA|c36496_g1;orf1	OG5_127132	rcom|28492.m000475	2	-40	88	100
GYA|c35887_g1;orf1	OG5_128439	rcom|29602.m000214	6	-25	84	100
GYA|c41862_g1;orf1	OG5_131651	rcom|27811.m000083	3	-40	89	100
GYA|c36423_g1;orf1	OG5_126901	spom|NP_593642	8	-42	78	100
GYA|c44689_g1;orf1	OG5_138311	osat|NP_001044177	6	-20	60	100
GYA|c31201_g1;orf1	OG5_128824	scer|scer_s288c__YJL134W	8	-37	100	100
GYA|c1272_g1;orf1	OG5_144944	rcom|30063.m001436	5	-30	88	100
GYA|c38032_g1;orf1	OG5_126676	scer|scer_s288c__YHR008C	6	-58	100	100
GYA|c44229_g1;orf1	OG5_132752	scer|scer_s288c__YPL057C	2	-55	100	100
GYA|c35323_g1;orf1	OG5_129868	cele|WBGene00007385	1	-51	100	100
GYA|c30311_g1;orf1	OG5_126605	osat|NP_001067613	6	-50	100	100
GYA|c44923_g1;orf1	OG5_127964	rcom|27733.m000032	4	-32	93	100
GYA|c31514_g1;orf1	OG5_130712	ncra|NCU16008T0	1	-25	84	100
GYA|c40898_g1;orf1	OG5_127457	rcom|30147.m014356	5	-40	89	100
GYA|c21900_g1;orf1	OG5_127843	lbic|estExt_GeneWisePlus_worm.C_90289	1	-75	55	100
GYA|c28643_g1;orf1	OG5_130467	rcom|30190.m010785	8	-59	87	100
GYA|c7738_g1;orf1	OG5_126570	osat|NP_001054458	9	-51	97	100
GYA|c36245_g1;orf1	OG5_126891	lbic|e_gww1.5.578.1	9	-37	80	100
GYA|c29924_g1;orf1	OG5_126600	rcom|30190.m011343	4	-24	86	100
GYA|c43524_g1;orf1	OG5_129660	rcom|30169.m006335	5	-27	63	100
GYA|c32502_g1;orf1	OG5_129438	clup|ENSCAFP00000024445	4	-33	100	100
GYA|c6279_g1;orf1	OG5_130263	rcom|29794.m003351	3	-41	89	100
GYA|c38981_g1;orf1	OG5_126818	ncra|NCU16027T0	5	-25	88	100
GYA|c34299_g1;orf1	OG5_126938	rcom|29790.m000820	4	-53	92	100
GYA|c10310_g1;orf1	OG5_126792	scer|scer_s288c__YDR155C	8	-93	100	100
GYA|c30975_g1;orf1	OG5_127349	lbic|estExt_GeneWisePlus_human.C_20329	1	-16	46	100
GYA|c26753_g1;orf1	OG5_130887	pchr|gww2.12.315.1	2	-25	40	100
GYA|c37536_g1;orf1	OG5_127175	atha|NP_176601	1	-39	92	100
GYA|c40449_g1;orf1	OG5_127611	rnor|ENSRNOP00000022854	6	-41	100	100
GYA|c21502_g1;orf1	OG5_129138	pchr|e_gww2.2.699.1	1	-118	71	100
GYA|c18000_g2;orf1	OG5_127221	trub|ENSTRUP00000027679	3	-47	100	100
GYA|c42305_g1;orf1	OG5_127381	rcom|29912.m005381	2	-30	77	100
GYA|c35526_g1;orf1	OG5_149763	scer|scer_s288c__YJL042W	7	-37	100	100
GYA|c38385_g1;orf1	OG5_128741	rcom|30128.m008874	4	-40	79	100
GYA|c41942_g1;orf1	OG5_128316	scer|scer_s288c__YJL153C	2	-59	100	100
GYA|c29313_g1;orf1	OG5_190300	rcom|29830.m001388	4	-46	93	100
GYA|c28502_g1;orf1	OG5_132900	anid|AN5011	8	-51	81	100
GYA|c44945_g1;orf1	OG5_127016	cele|WBGene00021350	6	-66	100	100
GYA|c44273_g1;orf1	OG5_128408	aory|AO090005000623	1	-19	61	100
GYA|c42917_g1;orf1	OG5_126784	atha|NP_568125	6	-57	87	100
GYA|c36074_g1;orf1	OG5_127109	rcom|30143.m001191	8	-57	90	100
GYA|c34666_g1;orf1	OG5_126842	anid|AN10709	8	-77	84	100
GYA|c41212_g1;orf1	OG5_134276	aory|AO090012000941	2	-36	84	100
GYA|c45051_g1;orf1	OG5_189250	lbic|fgenesh3_pg.C_scaffold_18000160	7	-15	41	100
GYA|c35053_g1;orf1	OG5_137947	scer|scer_s288c__YLL012W	3	-41	99	100
GYA|c7291_g1;orf1	OG5_126841	afum|Afu1g05390	1	-9	93	100
GYA|c32042_g1;orf1	OG5_127261	rcom|29634.m002153	7	-16	85	100
GYA|c29323_g1;orf1	OG5_127578	osat|NP_001054734	6	-37	100	100
GYA|c35226_g1;orf1	OG5_133778	scer|scer_s288c__YOR267C	4	-67	100	100
GYA|c42120_g1;orf1	OG5_127072	cele|WBGene00004447	1	-68	100	100
GYA|c43605_g1;orf1	OG5_127617	cele|WBGene00009122	3	-72	100	100
GYA|c41219_g1;orf1	OG5_127636	cimm|CIMG_00177T0	4	-25	68	100
GYA|c42165_g1;orf1	OG5_135175	osat|NP_001066567	4	-32	81	100
GYA|c43932_g1;orf1	OG5_141401	aory|AO090003000753	2	-26	90	100
GYA|c16722_g1;orf1	OG5_126780	pchr|e_gwh2.13.231.1	6	-73	81	100
GYA|c1102_g1;orf1	OG5_126953	cele|WBGene00004418	1	-143	100	100
GYA|c44348_g1;orf1	OG5_170744	rcom|30147.m014306	3	-35	81	100
GYA|c40834_g1;orf1	OG5_131167	scer|scer_s288c__YMR015C	9	-51	100	100
GYA|c6428_g1;orf1	OG5_128698	scer|scer_s288c__YJL101C	5	-24	100	100
GYA|c28024_g1;orf1	OG5_180513	scer|scer_s288c__YGR079W	1	-148	100	100
GYA|c5299_g1;orf1	OG5_126663	ncra|NCU00477T0	2	-37	73	100
GYA|c40521_g1;orf1	OG5_129100	rcom|29900.m001612	1	-45	92	100
GYA|c32734_g1;orf1	OG5_128292	aory|AO090026000163	5	-24	52	100
GYA|c29944_g1;orf1	OG5_127430	atha|NP_567959	4	-11	82	100
GYA|c34199_g1;orf1	OG5_136549	scer|scer_s288c__YHL027W	3	-46	100	100
GYA|c32831_g1;orf1	OG5_127189	scer|scer_s288c__YLL029W	4	-17	100	100
GYA|c35725_g1;orf1	OG5_126588	rcom|29887.m000234	2	-44	98	100
GYA|c31202_g1;orf1	OG5_153985	hsap|ENSP00000339328	1	-48	100	100
GYA|c28932_g1;orf1	OG5_141622	osat|NP_001055257	9	-23	60	100
GYA|c20417_g1;orf1	OG5_127182	atha|NP_195235	0	-181	83	100
GYA|c38153_g1;orf1	OG5_127595	anid|AN2278	3	-35	93	100
GYA|c34575_g1;orf1	OG5_126574	scer|scer_s288c__YOR153W	7	-97	100	100
GYA|c8261_g1;orf1	OG5_127008	rcom|30063.m001443	1	-36	100	100
GYA|c27203_g1;orf1	OG5_129222	pchr|fgenesh1_pg.C_scaffold_1000727	2	-66	80	100
GYA|c34098_g1;orf1	OG5_128198	cpos|CPAG_05923	2	-30	73	100
GYA|c16657_g1;orf1	OG5_127137	scer|scer_s288c__YOR293W	3	-54	100	100
GYA|c30269_g1;orf1	OG5_150246	rcom|29841.m002897	7	-30	65	100
GYA|c437_g1;orf1	OG5_178061	rcom|29726.m003986	1	-143	69	100
GYA|c28707_g1;orf1	OG5_126641	anid|AN2275	4	-17	95	100
GYA|c33549_g1;orf1	OG5_129007	cele|WBGene00011232	8	-43	100	100
GYA|c14129_g1;orf1	OG5_126703	atha|NP_001031824	4	-38	100	100
GYA|c44857_g1;orf1	OG5_129074	rcom|30170.m014065	4	-52	93	100
GYA|c38794_g1;orf1	OG5_127458	rcom|29830.m001442	7	-35	79	100
GYA|c22272_g1;orf1	OG5_130559	rcom|29693.m002051	1	-143	92	100
GYA|c765_g1;orf1	OG5_127050	scer|scer_s288c__YBR031W	9	-69	100	100
GYA|c41441_g1;orf1	OG5_128015	scer|scer_s288c__YPL214C	3	-45	100	100
GYA|c28992_g1;orf1	OG5_127514	atha|NP_200330	1	-45	100	100
GYA|c35058_g1;orf1	OG5_126964	cele|WBGene00004475	1	-132	100	100
GYA|c33854_g1;orf1	OG5_126887	cpos|CPAG_06292	7	-45	88	100
GYA|c34857_g1;orf1	OG5_164257	rcom|28263.m000069	8	-96	73	100
GYA|c28896_g1;orf1	OG5_126568	aory|AO090020000572	7	-31	42	100
GYA|c29286_g1;orf1	OG5_126934	scer|scer_s288c__YFR009W	6	-39	70	100
GYA|c37574_g1;orf1	OG5_126965	rcom|29070.m000128	1	-69	91	100
GYA|c39471_g1;orf1	OG5_127307	rcom|29948.m000719	1	-47	92	100
GYA|c43366_g1;orf1	OG5_127205	cele|WBGene00004498	2	-28	100	100
GYA|c28413_g1;orf1	OG5_159499	aory|AO090023000410	3	-31	74	100
GYA|c44461_g1;orf1	OG5_129217	rcom|29826.m000736	4	-34	86	100
GYA|c36816_g1;orf1	OG5_136164	cpos|CPAG_01031	6	-26	53	100
GYA|c14906_g1;orf1	OG5_127617	rcom|29726.m004052	1	-85	89	100
GYA|c43927_g1;orf1	OG5_127176	cele|WBGene00004449	4	-65	100	100
GYA|c35622_g1;orf1	OG5_129509	rcom|28455.m000368	4	-22	88	100
GYA|c41629_g1;orf1	OG5_131622	scer|scer_s288c__YER044C	2	-37	100	100
GYA|c39002_g1;orf1	OG5_129448	rcom|29993.m001037	3	-50	89	100
GYA|c30556_g1;orf1	OG5_156642	rcom|29681.m001304	6	-33	93	100
GYA|c7019_g1;orf1	OG5_127233	lbic|eu2.Lbscf0008g05720	5	-38	82	100
GYA|c29321_g1;orf1	OG5_129066	atha|NP_849283	3	-28	84	100
GYA|c22670_g1;orf1	OG5_127617	lbic|eu2.Lbscf0004g07920	1	-65	69	100
GYA|c15602_g1;orf1	OG5_126611	pchr|e_gwh2.10.156.1	6	-41	96	100
GYA|c44215_g1;orf1	OG5_129945	rcom|29917.m001945	2	-57	48	100
GYA|c1747_g1;orf1	OG5_127233	rcom|29629.m001437	1	-87	95	100
GYA|c45137_g1;orf1	OG5_144790	osat|NP_001051629	8	-32	87	100
GYA|c42202_g1;orf1	OG5_139133	scer|scer_s288c__YGL045W	2	-40	100	100
GYA|c29058_g1;orf1	OG5_139774	hsap|ENSP00000417300	1	-46	100	100
GYA|c29113_g1;orf1	OG5_177909	rcom|30174.m008622	2	-46	91	100
GYA|c6097_g1;orf1	OG5_150268	osat|NP_001044929	6	-38	85	100
GYA|c31836_g1;orf1	OG5_141086	rcom|30111.m000705	1	-20	91	100
GYA|c34396_g1;orf1	OG5_155453	aory|AO090701000162	9	-30	85	100
GYA|c28637_g1;orf1	OG5_143624	hsap|ENSP00000289429	1	-27	100	100
GYA|c28865_g1;orf1	OG5_126788	scer|scer_s288c__YLR259C	5	-34	100	100
GYA|c8957_g1;orf1	NO_GROUP	scer|scer_s288c__YDR524W-C	8	-11	100	100
GYA|c31741_g1;orf1	OG5_128358	dmel|FBpp0100176	2	-15	58	100
GYA|c45181_g1;orf1	NO_GROUP	osat|NP_001053706	1	-24	66	100
GYA|c32571_g1;orf1	OG5_126935	cimm|CIMG_01749T0	3	-16	63	100
GYA|c34776_g1;orf1	OG5_126705	cele|WBGene00006915	2	-41	100	100
GYA|c7519_g1;orf1	OG5_126815	rcom|29933.m001380	5	-25	89	100
GYA|c38924_g1;orf1	OG5_177647	rcom|29841.m002859	3	-27	80	100
GYA|c24248_g1;orf1	OG5_128825	cneo|CNBG_3913T0	8	-90	52	100
GYA|c36930_g1;orf1	OG5_152643	anid|AN0362	9	-26	47	100
GYA|c30780_g1;orf1	OG5_127456	rcom|30204.m001814	2	-95	96	100
GYA|c43752_g1;orf1	OG5_129399	afum|Afu5g09600	1	-40	96	100
GYA|c40579_g1;orf1	OG5_130325	hsap|ENSP00000279227	2	-77	100	100
GYA|c39977_g1;orf1	OG5_127226	rcom|30147.m014138	6	-38	91	100
GYA|c29906_g1;orf1	OG5_126588	osat|NP_001051724	1	-100	98	100
GYA|c191_g1;orf1	OG5_129364	scer|scer_s288c__YBR101C	3	-45	89	100
GYA|c43647_g1;orf1	OG5_126574	scer|scer_s288c__YOR328W	4	-37	100	100
GYA|c32197_g1;orf1	OG5_131288	rcom|27956.m000346	3	-41	77	100
GYA|c11969_g1;orf1	OG5_126923	afum|Afu2g13530	5	-50	92	100
GYA|c25771_g1;orf1	OG5_126980	cneg|CNAG_03916T0	0	-181	73	100
GYA|c42843_g1;orf1	OG5_219130	cele|WBGene00077757	2	-39	100	100
GYA|c32092_g1;orf1	OG5_126830	rcom|30174.m008881	9	-34	92	100
GYA|c15026_g1;orf1	OG5_127199	drer|ENSDARP00000099277	1	-30	95	100
GYA|c36796_g1;orf1	OG5_172393	micr|ACO55529	2	-10	86	100
GYA|c37091_g1;orf1	OG5_129448	atha|NP_172144	4	-54	86	100
GYA|c43109_g1;orf1	OG5_129480	rcom|30122.m000357	9	-41	99	100
GYA|c37954_g1;orf1	OG5_170652	rcom|30073.m002290	8	-85	75	100
GYA|c39980_g1;orf1	OG5_127955	scer|scer_s288c__YML075C	1	-179	100	100
GYA|c37526_g1;orf1	OG5_126690	atha|NP_198505	1	-18	78	100
GYA|c44530_g1;orf1	OG5_128520	scer|scer_s288c__YHR135C	3	-46	99	100
GYA|c29490_g1;orf1	OG5_129373	atha|NP_200486	3	-28	94	100
GYA|c35630_g1;orf1	OG5_128789	rcom|29727.m000492	1	-35	85	100
GYA|c39796_g1;orf1	OG5_146751	cpos|CPAG_05304	3	-30	64	100
GYA|c40709_g1;orf1	OG5_142460	rcom|29945.m000090	4	-33	74	100
GYA|c6377_g1;orf1	OG5_126878	atha|NP_973783	5	-53	96	100
GYA|c20742_g2;orf1	OG5_136135	cneg|CNAG_00990T0	4	-19	42	100
GYA|c22278_g1;orf1	OG5_126628	scer|scer_s288c__YJR009C	3	-34	100	100
GYA|c27579_g1;orf1	OG5_127866	lbic|gww1.463.1.1	1	-149	40	100
GYA|c39378_g1;orf1	OG5_128850	ncra|NCU16012T0	6	-24	48	100
GYA|c27910_g1;orf1	OG5_129427	rcom|29728.m000832	3	-35	88	100
GYA|c41588_g1;orf1	OG5_126803	rcom|30170.m014224	3	-10	100	100
GYA|c28900_g1;orf1	OG5_129858	cele|WBGene00003495	5	-13	100	100
GYA|c24964_g1;orf2	OG5_131010	pchr|e_gww2.11.109.1	1	-160	60	100
GYA|c33238_g1;orf1	OG5_177953	atha|NP_193652	8	-26	78	100
GYA|c30015_g1;orf1	OG5_128905	osat|NP_001046107	6	-33	100	100
GYA|c42662_g1;orf1	NO_GROUP	rcom|29805.m001531	7	-33	96	100
GYA|c37013_g1;orf1	OG5_155593	afum|Afu7g08510	8	-11	38	100
GYA|c5260_g1;orf1	OG5_126802	aory|AO090012000577	2	-53	67	100
GYA|c33929_g1;orf1	OG5_134367	rcom|30073.m002236	2	-36	79	100
GYA|c44905_g1;orf1	OG5_144991	rcom|30169.m006409	1	-48	65	100
GYA|c41516_g1;orf1	OG5_144856	drer|ENSDARP00000094120	2	-35	93	100
GYA|c32533_g1;orf1	OG5_128394	gzea|FGST_11654	2	-7	41	100
GYA|c7330_g1;orf1	OG5_132270	rcom|29762.m000492	1	-22	63	100
GYA|c36943_g1;orf1	OG5_127028	rcom|29709.m001206	8	-35	83	100
GYA|c45140_g1;orf1	OG5_127180	scer|scer_s288c__YHR193C	1	-41	100	100
GYA|c32356_g1;orf1	OG5_128879	rcom|29883.m002032	2	-18	89	100
GYA|c35035_g1;orf1	OG5_127299	rcom|30174.m008824	3	-28	69	100
GYA|c37338_g1;orf1	OG5_126711	scer|scer_s288c__YKL026C	3	-42	99	100
GYA|c33447_g1;orf1	OG5_127112	osat|NP_001058716	3	-51	94	100
GYA|c31642_g1;orf1	OG5_159818	rcom|28320.m001145	5	-50	52	100
GYA|c31497_g1;orf1	NO_GROUP	atha|NP_173149	2	-14	44	100
GYA|c38512_g1;orf1	OG5_143104	rcom|29981.m000575	3	-33	90	100
GYA|c36887_g1;orf1	OG5_127033	scer|scer_s288c__YLR029C	1	-117	100	100
GYA|c35104_g1;orf1	OG5_127975	afum|Afu2g15610	7	-33	83	100
GYA|c44325_g1;orf1	OG5_126883	scer|scer_s288c__YNL064C	3	-32	98	100
GYA|c31940_g1;orf1	OG5_130804	cneg|CNAG_05815T0	2	-40	67	100
GYA|c37875_g1;orf1	OG5_127883	pchr|fgenesh1_pg.C_scaffold_7000271	1	-8	100	100
GYA|c34252_g1;orf1	OG5_128616	ncra|NCU08920T0	3	-32	93	100
GYA|c29277_g1;orf1	OG5_126892	atha|NP_181655	5	-53	94	100
GYA|c28768_g1;orf1	OG5_127154	osat|NP_001066707	2	-35	91	100
GYA|c32099_g1;orf1	OG5_152642	lbic|estExt_fgenesh2_pg.C_670008	1	-27	55	100
GYA|c31331_g1;orf1	OG5_127253	cpos|CPAG_03653	1	-58	95	100
GYA|c36029_g1;orf1	OG5_170648	rcom|29763.m000194	2	-20	62	100
GYA|c44093_g1;orf1	OG5_147162	rcom|29732.m000316	1	-26	70	100
GYA|c27576_g1;orf3	OG5_136973	lbic|gwh1.2.523.1	2	-48	49	100
GYA|c40063_g1;orf1	OG5_136947	scer|scer_s288c__YDL173W	1	-46	100	100
GYA|c43084_g1;orf1	OG5_130960	atha|NP_196079	2	-47	77	100
GYA|c28113_g1;orf1	OG5_128446	cneg|CNAG_03870T0	2	-36	56	100
GYA|c38603_g1;orf1	OG5_136014	scer|scer_s288c__YDL223C	1	-100	100	100
GYA|c32793_g1;orf1	OG5_134367	rcom|30073.m002236	7	-26	74	100
GYA|c38800_g1;orf1	OG5_129172	rcom|30170.m014288	2	-80	96	100
GYA|c31779_g1;orf1	OG5_136797	mmul|XP_001103090	6	-36	99	100
GYA|c40346_g1;orf1	OG5_126934	rcom|29409.m000271	1	-46	82	100
GYA|c44858_g1;orf1	OG5_135823	rcom|29986.m001646	4	-51	80	100
GYA|c4505_g2;orf1	OG5_127025	rcom|29813.m001481	1	-27	97	100
GYA|c9818_g1;orf1	OG5_163662	anid|AN9285	7	-20	69	100
GYA|c38287_g1;orf1	OG5_127127	rcom|29620.m000537	2	-25	97	100
GYA|c30797_g1;orf1	OG5_127103	cele|WBGene00015133	2	-36	100	100
GYA|c34358_g1;orf1	OG5_127384	cgla|XP_448041	9	-39	66	100
GYA|c39151_g1;orf1	OG5_126845	cele|WBGene00004410	1	-47	100	100
GYA|c44651_g1;orf1	OG5_150053	mmul|XP_001097410	9	-35	100	100
GYA|c41732_g1;orf1	OG5_127382	cneo|CNBG_4915T0	2	-42	78	100
GYA|c24405_g1;orf1	OG5_128951	lbic|estExt_GeneWisePlus_worm.C_30331	1	-98	35	100
GYA|c31133_g1;orf1	OG5_126841	rcom|29212.m000185	5	-20	94	100
GYA|c23999_g1;orf1	OG5_127562	lbic|e_gwh1.83.6.1	1	-77	61	100
GYA|c8366_g2;orf1	OG5_128939	osat|NP_001066134	2	-39	99	100
GYA|c44979_g1;orf1	OG5_127955	scer|scer_s288c__YML075C	6	-51	100	100
GYA|c42921_g1;orf1	OG5_127128	nvec|estExt_fgenesh1_pg.C_690084	5	-9	47	100
GYA|c33354_g1;orf1	OG5_130971	cpos|CPAG_05670	1	-35	78	100
GYA|c42881_g1;orf1	OG5_127186	rcom|29908.m006032	1	-23	83	100
GYA|c31390_g1;orf1	OG5_126758	ptro|ENSPTRP00000042531	2	-36	100	100
GYA|c31348_g1;orf1	OG5_126569	cbri|WBGene00032844	1	-6	100	100
GYA|c32087_g1;orf1	OG5_127033	rcom|30147.m014247	2	-17	89	100
GYA|c32025_g1;orf1	OG5_126845	scer|scer_s288c__YDR382W	5	-55	100	100
GYA|c3778_g1;orf1	OG5_127175	aory|AO090003000121	2	-36	86	100
GYA|c40474_g1;orf1	NO_GROUP	osat|NP_001055132	1	-6	68	100
GYA|c31607_g1;orf1	OG5_132251	cele|WBGene00006930	1	-47	100	100
GYA|c32651_g1;orf1	OG5_170862	rcom|29844.m003288	2	-53	86	100
GYA|c32330_g1;orf1	OG5_127310	gzea|FGST_12721	5	-46	100	100
GYA|c37534_g1;orf1	OG5_127693	scer|scer_s288c__YGR032W	1	-100	100	100
GYA|c42265_g1;orf1	OG5_126874	rcom|29863.m001058	6	-42	94	100
GYA|c41829_g1;orf1	OG5_135721	rcom|30131.m007139	8	-34	90	100
GYA|c14370_g1;orf1	OG5_126628	drer|ENSDARP00000058383	1	-39	96	100
GYA|c25835_g1;orf1	OG5_127890	pchr|fgenesh1_pg.C_scaffold_4000527	1	-101	40	100
GYA|c41398_g1;orf1	OG5_127400	rcom|27798.m000608	4	-46	69	100
GYA|c8671_g1;orf1	OG5_126595	cele|WBGene00000067	1	-108	100	100
GYA|c36065_g1;orf1	OG5_128367	atha|NP_179395	4	-16	90	100
GYA|c34802_g1;orf1	OG5_143113	osat|NP_001067593	4	-28	95	100
GYA|c38035_g1;orf1	OG5_152385	rcom|30128.m008566	1	-129	82	100
GYA|c29098_g1;orf1	OG5_130009	cimm|CIMG_10106T0	2	-35	96	100
GYA|c28506_g1;orf1	OG5_134225	scer|scer_s288c__YDL010W	9	-45	100	100
GYA|c32752_g1;orf1	OG5_127526	rcom|30190.m011109	4	-39	88	100
GYA|c36536_g1;orf1	OG5_127186	rcom|29908.m006032	1	-33	90	100
GYA|c28015_g1;orf1	OG5_128280	rcom|29801.m003218	3	-73	79	100
GYA|c44356_g1;orf1	OG5_147012	gzea|FGST_04382	6	-26	54	100
GYA|c44155_g1;orf1	OG5_126574	scer|scer_s288c__YDR011W	1	-76	99	100
GYA|c28048_g1;orf1	OG5_127430	rcom|30170.m014265	6	-47	92	100
GYA|c32120_g1;orf1	OG5_129858	cele|WBGene00003495	1	-53	100	100
GYA|c43714_g1;orf1	OG5_140476	rcom|28226.m000864	1	-31	84	100
GYA|c35603_g1;orf1	OG5_131310	ylip|XP_500061	4	-26	51	100
GYA|c31800_g1;orf1	OG5_126720	atha|NP_566041	9	-56	94	100
GYA|c29650_g1;orf1	OG5_134418	ecab|XP_001495645	1	-58	98	100
GYA|c35994_g1;orf1	OG5_126784	atha|NP_568125	1	-27	78	100
GYA|c6052_g1;orf1	OG5_133121	ftul|YP_169585	5	-9	30	100
GYA|c36514_g1;orf1	OG5_126798	ncra|NCU04537T0	4	-26	75	100
GYA|c40318_g1;orf1	OG5_127112	scer|scer_s288c__YDR111C	1	-37	94	100
GYA|c29228_g1;orf1	OG5_126843	scer|scer_s288c__YCL043C	1	-49	100	100
GYA|c3083_g1;orf1	OG5_170862	rcom|29844.m003288	1	-68	79	100
GYA|c38292_g1;orf1	OG5_126910	rcom|29804.m001488	3	-42	93	100
GYA|c39827_g1;orf1	OG5_127693	scer|scer_s288c__YGR032W	2	-63	100	100
GYA|c40901_g1;orf1	OG5_164357	rcom|29844.m003239	6	-30	78	100
GYA|c34878_g1;orf1	OG5_127597	rcom|29912.m005375	1	-31	88	100
GYA|c34675_g1;orf1	OG5_127890	scer|scer_s288c__YLL011W	1	-31	91	100
GYA|c27050_g1;orf3	OG5_128181	pchr|e_gwh2.7.44.1	0	-181	52	100
GYA|c13412_g1;orf1	OG5_133549	scer|scer_s288c__YCR021C	0	-181	100	100
GYA|c1775_g2;orf1	OG5_126753	rcom|29912.m005447	4	-54	85	100
GYA|c38667_g1;orf1	OG5_126785	hsap|ENSP00000412045	1	-65	100	100
GYA|c37505_g1;orf1	OG5_140463	osat|NP_001059821	8	-22	66	100
GYA|c6904_g1;orf1	OG5_142747	pchr|e_gwh2.9.146.1	2	-14	53	100
GYA|c14083_g1;orf1	OG5_127333	drer|ENSDARP00000051294	1	-91	100	100
GYA|c29976_g1;orf1	OG5_128521	pchr|gwh2.4.598.1	6	-24	59	100
GYA|c34157_g1;orf1	OG5_126892	rcom|29612.m000378	5	-56	98	100
GYA|c33348_g1;orf1	OG5_126706	atha|NP_568229	1	-40	88	100
GYA|c38713_g1;orf1	OG5_127049	rcom|29929.m004527	2	-33	97	100
GYA|c27948_g1;orf1	OG5_127683	rcom|29634.m002114	3	-66	99	100
GYA|c35616_g1;orf1	OG5_126641	nvec|estExt_fgenesh1_pm.C_780008	2	-30	84	100
GYA|c38285_g1;orf1	OG5_127258	drer|ENSDARP00000097494	2	-44	96	100
GYA|c41663_g1;orf1	OG5_126944	mmul|XP_001086826	1	-34	100	100
GYA|c33469_g1;orf1	OG5_128230	scer|scer_s288c__YEL012W	4	-46	100	100
GYA|c28284_g1;orf1	OG5_229677	drer|ENSDARP00000058612	3	-35	88	100
GYA|c34295_g1;orf1	OG5_127693	scer|scer_s288c__YGR032W	1	-136	100	100
GYA|c31944_g1;orf1	OG5_172393	micr|ACO55529	6	-32	87	100
GYA|c30540_g1;orf1	OG5_127092	cele|WBGene00001999	4	-42	69	100
GYA|c40601_g1;orf1	OG5_129944	scer|scer_s288c__YOL068C	7	-14	97	100
GYA|c39548_g1;orf1	OG5_179576	lbic|eu2.Lbscf0004g07470	6	-8	33	100
GYA|c1714_g2;orf1	OG5_126561	scer|scer_s288c__YGR281W	2	-38	100	100
GYA|c5621_g1;orf1	OG5_127145	anid|AN6717	1	-57	75	100
GYA|c34810_g1;orf1	OG5_127070	hsap|ENSP00000366568	6	-35	100	100
GYA|c40458_g1;orf1	OG5_127482	rcom|30128.m008781	2	-25	69	100
GYA|c43895_g1;orf1	OG5_127872	osat|NP_001052494	1	-32	80	100
GYA|c28762_g1;orf1	OG5_130973	scer|scer_s288c__YLL028W	3	-51	100	100
GYA|c6495_g1;orf1	OG5_165460	cimm|CIMG_02279T0	7	-14	38	100
GYA|c38291_g1;orf1	OG5_126615	rcom|29681.m001366	3	-26	70	100
GYA|c33037_g1;orf1	OG5_176905	anid|AN7412	1	-39	85	100
GYA|c28424_g1;orf1	OG5_127090	rcom|29747.m001054	9	-55	89	100
GYA|c41513_g1;orf1	OG5_128391	drer|ENSDARP00000064310	9	-42	97	100
GYA|c35251_g1;orf1	OG5_164269	rcom|29739.m003607	3	-21	66	100
GYA|c36367_g1;orf1	OG5_127261	scer|scer_s288c__YOR369C	2	-37	100	100
GYA|c43871_g1;orf1	OG5_126593	ylip|XP_500241	1	-13	67	100
GYA|c24320_g1;orf1	OG5_128585	lbic|eu2.Lbscf0002g10890	1	-59	46	100
GYA|c27815_g1;orf1	OG5_128618	scer|scer_s288c__YJR016C	1	-45	100	100
GYA|c31635_g1;orf1	OG5_126883	rcom|29852.m001983	2	-44	94	100
GYA|c30367_g1;orf1	OG5_180502	scer|scer_s288c__YNL077W	8	-35	100	100
GYA|c37371_g1;orf1	OG5_144596	cimm|CIMG_04163T0	2	-21	44	100
GYA|c29969_g1;orf1	OG5_138618	cimm|CIMG_00309T0	5	-40	100	100
GYA|c31818_g1;orf1	OG5_129858	cele|WBGene00006587	2	-89	100	100
GYA|c39459_g1;orf1	OG5_128878	cneg|CNAG_02154T0	2	-26	60	100
GYA|c29469_g1;orf1	OG5_129832	scer|scer_s288c__YGR175C	2	-72	100	100
GYA|c37843_g1;orf1	OG5_133705	clup|ENSCAFP00000026261	1	-34	100	100
GYA|c26504_g1;orf1	OG5_129093	pchr|fgenesh1_pg.C_scaffold_3000018	1	-167	40	100
GYA|c298_g1;orf1	OG5_127051	rcom|29669.m000815	9	-33	99	100
GYA|c39146_g1;orf1	OG5_132321	rcom|30068.m002604	1	-32	72	100
GYA|c35660_g1;orf1	OG5_127570	scer|scer_s288c__YNR001C	4	-37	100	100
GYA|c22175_g1;orf1	OG5_127746	cneo|CNBG_3615T0	1	-108	62	100
GYA|c41132_g1;orf1	OG5_126561	scer|scer_s288c__YGR281W	6	-54	100	100
GYA|c36007_g1;orf1	OG5_127744	scer|scer_s288c__YPR176C	5	-47	100	100
GYA|c43355_g1;orf1	OG5_128093	scer|scer_s288c__YLL008W	7	-21	100	100
GYA|c29495_g1;orf1	OG5_126574	scer|scer_s288c__YOR153W	1	-151	68	100
GYA|c19214_g1;orf1	OG5_127737	pchr|e_gww2.12.342.1	8	-38	56	100
GYA|c14473_g1;orf1	OG5_147214	rcom|29883.m002001	7	-37	60	100
GYA|c21536_g1;orf1	OG5_126573	pchr|e_gwh2.13.351.1	3	-47	97	100
GYA|c3744_g1;orf1	OG5_126955	atha|NP_174901	4	-51	83	100
GYA|c40156_g1;orf1	OG5_143074	rcom|30065.m001144	3	-23	52	100
GYA|c3982_g1;orf1	OG5_129655	pchr|e_gwh2.5.29.1	1	-42	94	100
GYA|c31494_g1;orf1	OG5_135823	atha|NP_566865	3	-45	91	100
GYA|c29797_g1;orf1	OG5_127458	rcom|29830.m001442	2	-62	94	100
GYA|c14863_g1;orf1	OG5_127008	tnig|ENSTNIP00000021486	9	-44	99	100
GYA|c16705_g1;orf1	OG5_126744	rcom|29765.m000739	2	-84	94	100
GYA|c19927_g1;orf1	OG5_126698	scer|scer_s288c__YGR254W	0	-181	99	100
GYA|c29896_g1;orf1	OG5_160043	atha|NP_569020	2	-22	79	100
GYA|c34968_g1;orf1	OG5_126753	rcom|29912.m005447	8	-42	89	100
GYA|c41670_g1;orf1	OG5_146756	scer|scer_s288c__YOR178C	1	-75	100	100
GYA|c44809_g1;orf1	OG5_127019	osat|NP_001057620	7	-42	91	100
GYA|c37886_g1;orf1	OG5_126611	rcom|30190.m011194	5	-44	96	100
GYA|c44915_g1;orf1	OG5_127693	scer|scer_s288c__YMR306W	1	-31	96	100
GYA|c30149_g1;orf1	OG5_126874	cimm|CIMG_05425T0	3	-40	94	100
GYA|c35160_g1;orf1	OG5_127272	rcom|30128.m008560	7	-66	82	100
GYA|c22326_g1;orf1	OG5_127376	lbic|eu2.Lbscf0005g07100	2	-17	80	100
GYA|c40278_g1;orf1	OG5_134318	drer|ENSDARP00000062844	3	-44	71	100
GYA|c31394_g1;orf1	OG5_127090	rcom|29747.m001054	6	-69	89	100
GYA|c1775_g1;orf1	OG5_126753	rcom|30146.m003510	3	-71	89	100
GYA|c37079_g1;orf1	OG5_164791	bpse|YP_335179.1	9	-21	55	100
GYA|c30536_g1;orf1	OG5_127479	scer|scer_s288c__YJR008W	7	-40	100	100
GYA|c31698_g1;orf1	OG5_129134	scer|scer_s288c__YKL217W	2	-85	100	100
GYA|c35922_g1;orf1	OG5_126835	scer|scer_s288c__YJL130C	4	-52	100	100
GYA|c37392_g1;orf1	OG5_141140	osat|NP_001049893	8	-33	82	100
GYA|c14232_g1;orf1	OG5_126569	cneg|CNAG_06745T0	1	-17	90	100
GYA|c30202_g1;orf1	OG5_126654	mmus|ENSMUSP00000052767	2	-38	100	100
GYA|c43875_g1;orf1	OG5_127214	rcom|28320.m001125	5	-77	79	100
GYA|c40983_g1;orf1	OG5_128607	rcom|30190.m010945	4	-68	84	100
GYA|c28615_g1;orf1	OG5_127165	cele|WBGene00010419	2	-84	100	100
GYA|c36454_g1;orf1	OG5_126937	gzea|FGST_12649	7	-42	84	100
GYA|c8038_g1;orf1	OG5_132876	cele|WBGene00012768	2	-56	100	100
GYA|c24045_g1;orf1	OG5_126620	pchr|gwh2.13.281.1	4	-81	58	100
GYA|c38787_g1;orf1	OG5_146914	atha|NP_567845	2	-29	75	100
GYA|c221_g1;orf1	OG5_141269	ncra|NCU01504T0	1	-43	41	100
GYA|c30378_g1;orf1	OG5_171342	cele|WBGene00022257	1	-38	100	100
GYA|c44567_g1;orf1	OG5_139484	lbic|estExt_fgenesh2_pg.C_180200	3	-23	71	100
GYA|c32282_g1;orf1	OG5_172392	micr|ACO55528	7	-79	93	100
GYA|c34641_g1;orf1	OG5_126878	mmul|XP_001082004	1	-35	100	100
GYA|c29580_g1;orf1	OG5_127033	rcom|30147.m014247	4	-36	96	100
GYA|c32016_g1;orf1	OG5_146756	scer|scer_s288c__YOR178C	1	-27	100	100
GYA|c35733_g1;orf1	OG5_127004	rcom|29678.m000496	1	-42	83	100
GYA|c3283_g1;orf1	OG5_214854	cele|WBGene00001385	1	-100	100	100
GYA|c28660_g1;orf1	OG5_130068	rcom|29761.m000417	9	-36	57	100
GYA|c28987_g1;orf1	OG5_136647	atha|NP_189065	3	-30	69	100
GYA|c1138_g1;orf1	OG5_126588	scer|scer_s288c__YDL229W	2	-88	100	100
GYA|c33369_g1;orf1	OG5_132749	rcom|29761.m000419	8	-25	71	100
GYA|c40106_g1;orf1	OG5_126878	osat|NP_001046846	3	-21	96	100
GYA|c34721_g1;orf1	OG5_126852	rcom|29844.m003237	2	-50	96	100
GYA|c44764_g1;orf1	OG5_150670	drer|ENSDARP00000057824	3	-51	79	100
GYA|c37328_g1;orf1	OG5_126891	aory|AO090003000365	3	-36	74	100
GYA|c43058_g1;orf1	OG5_126610	scer|scer_s288c__YDR093W	8	-44	100	100
GYA|c4477_g1;orf1	OG5_126641	rcom|29743.m000298	1	-71	94	100
GYA|c45139_g1;orf1	OG5_196823	cneo|CNBG_2034T0	4	-9	44	100
GYA|c39960_g1;orf1	OG5_126915	osat|NP_001049938	6	-47	90	100
GYA|c9750_g1;orf1	OG5_126922	rcom|30174.m009164	7	-19	90	100
GYA|c25393_g1;orf1	OG5_130971	cneo|CNBG_1123T0	2	-89	33	100
GYA|c37225_g1;orf1	OG5_129158	rcom|29900.m001589	3	-51	90	100
GYA|c28309_g1;orf1	OG5_126984	rcom|29912.m005374	4	-66	93	100
GYA|c44168_g1;orf1	OG5_127365	cele|WBGene00017121	3	-56	100	100
GYA|c42464_g1;orf1	OG5_127167	cele|WBGene00016250	3	-42	100	100
GYA|c43686_g1;orf1	OG5_128521	cneo|CNBG_5315T0	1	-18	44	100
GYA|c3402_g1;orf1	OG5_127620	rcom|29729.m002350	2	-38	72	100
GYA|c43408_g1;orf1	OG5_129791	rcom|30174.m008612	1	-35	89	100
GYA|c42446_g1;orf1	OG5_134697	scer|scer_s288c__YKL005C	3	-46	100	100
GYA|c30044_g1;orf1	OG5_213784	atum|NP_396652	5	-24	67	100
GYA|c43624_g1;orf1	OG5_127493	rcom|29908.m005991	2	-39	83	100
GYA|c45086_g1;orf1	OG5_147307	rcom|30174.m008631	5	-40	87	100
GYA|c35866_g1;orf1	OG5_146872	cneg|CNAG_04566T0	4	-16	53	100
GYA|c28107_g1;orf1	OG5_195503	lbic|estExt_fgenesh2_pg.C_20527	2	-6	45	100
GYA|c25011_g1;orf1	OG5_132495	lbic|fgenesh3_pm.C_scaffold_6000005	1	-123	68	100
GYA|c29586_g1;orf1	OG5_128316	rcom|28205.m000068	2	-35	97	100
GYA|c31658_g1;orf1	OG5_126595	lbic|estExt_fgenesh1_kg.C_250007	2	-39	97	100
GYA|c35193_g1;orf1	OG5_126638	rcom|30147.m013974	7	-11	100	100
GYA|c29965_g1;orf1	OG5_221651	cele|WBGene00011561	2	-57	100	100
GYA|c33039_g1;orf1	OG5_127308	scer|scer_s288c__YKR048C	2	-55	100	100
GYA|c43431_g1;orf1	OG5_220770	cele|WBGene00000215	7	-39	79	100
GYA|c3579_g1;orf1	OG5_127182	atha|NP_195235	3	-42	78	100
GYA|c17990_g1;orf1	OG5_245022	rcom|30190.m010883	9	-27	45	100
GYA|c9550_g1;orf1	OG5_245585	scer|scer_s288c__YCR024C-A	8	-12	100	100
GYA|c5300_g1;orf1	OG5_126922	cele|WBGene00002065	1	-66	100	100
GYA|c40655_g1;orf1	OG5_127493	rcom|29908.m005991	5	-34	79	100
GYA|c40736_g1;orf1	OG5_126928	scer|scer_s288c__YAL060W	6	-40	98	100
GYA|c41178_g1;orf1	OG5_136123	scer|scer_s288c__YNL215W	1	-69	100	100
GYA|c5619_g1;orf1	OG5_127547	atha|NP_195780	2	-36	78	100
GYA|c35661_g1;orf1	OG5_129865	scer|scer_s288c__YPL271W	1	-30	100	100
GYA|c21311_g1;orf1	OG5_170536	rcom|29848.m004693	1	-108	66	100
GYA|c41850_g1;orf1	OG5_126930	scer|scer_s288c__YMR143W	7	-76	100	100
GYA|c31144_g1;orf1	OG5_136976	scer|scer_s288c__YGL133W	6	-33	99	100
GYA|c44100_g1;orf1	OG5_127390	atha|NP_196772	1	-28	87	100
GYA|c1788_g1;orf1	OG5_140501	rcom|30143.m001170	3	-33	85	100
GYA|c35830_g1;orf1	OG5_129210	scer|scer_s288c__YMR102C	1	-33	100	100
GYA|c38361_g1;orf1	OG5_130321	rcom|30138.m004068	2	-50	90	100
GYA|c37768_g1;orf1	OG5_126592	cbri|WBGene00031587	5	-26	55	100
GYA|c6986_g1;orf1	OG5_130451	rcom|30068.m002586	4	-33	91	100
GYA|c34075_g1;orf1	OG5_127833	atha|NP_565981	4	-29	95	100
GYA|c31616_g1;orf1	OG5_134534	scer|scer_s288c__YPL004C	7	-74	100	100
GYA|c35706_g1;orf1	OG5_128127	afum|Afu3g10240	7	-32	73	100
GYA|c41193_g1;orf1	OG5_126923	scer|scer_s288c__YOR133W	2	-85	100	100
GYA|c32628_g1;orf1	OG5_129883	ggal|ENSGALP00000013688	6	-40	87	100
GYA|c42172_g1;orf1	OG5_178298	atha|NP_974362	8	-41	64	100
GYA|c28239_g1;orf1	OG5_128282	scer|scer_s288c__YKR071C	1	-144	98	100
GYA|c41096_g1;orf1	NO_GROUP	osat|NP_001051968	2	-49	90	100
GYA|c41569_g1;orf1	OG5_128694	rcom|28124.m000236	6	-39	95	100
GYA|c37598_g1;orf1	OG5_127975	lbic|e_gww1.9.10.1	3	-20	66	100
GYA|c20868_g1;orf1	OG5_126615	lbic|gwh1.30.86.1	9	-62	54	100
GYA|c39963_g1;orf1	OG5_126574	rcom|29588.m000883	2	-64	77	100
GYA|c34300_g1;orf1	OG5_127198	scer|scer_s288c__YNL284C	1	-36	100	100
GYA|c5051_g1;orf1	OG5_134260	cimm|CIMG_00181T0	2	-41	55	100
GYA|c27498_g2;orf1	OG5_128192	pchr|gww2.3.139.1	8	-96	49	100
GYA|c45030_g1;orf1	OG5_127262	spom|NP_596141	6	-17	74	100
GYA|c29548_g1;orf1	OG5_153163	rcom|29788.m000340	7	-16	58	100
GYA|c32580_g1;orf1	OG5_126727	cele|WBGene00001427	4	-47	100	100
GYA|c28432_g1;orf1	OG5_153396	rcom|29648.m001928	3	-31	87	100
GYA|c44241_g1;orf1	OG5_149878	lbic|gww1.4.274.1	2	-7	39	100
GYA|c32012_g1;orf1	OG5_130465	atha|NP_172465	3	-58	94	100
GYA|c43900_g1;orf1	OG5_127457	rcom|30147.m014359	1	-26	74	100
GYA|c40636_g1;orf1	OG5_127601	osat|NP_001060455	2	-50	98	100
GYA|c20035_g1;orf1	OG5_169285	rcom|49629.m000013	1	-161	84	100
GYA|c16264_g4;orf1	OG5_129288	scer|scer_s288c__YHR007C	1	-21	89	100
GYA|c32658_g1;orf1	NO_GROUP	aory|AO090103000465	3	-76	78	100
GYA|c35009_g1;orf1	OG5_127457	rcom|29772.m000320	1	-38	96	100
GYA|c41674_g1;orf1	OG5_128875	osat|NP_001047863	3	-17	93	100
GYA|c28925_g1;orf1	OG5_144628	cimm|CIMG_00703T0	3	-28	75	100
GYA|c31736_g1;orf1	OG5_128087	scer|scer_s288c__YLR038C	1	-46	100	100
GYA|c38431_g1;orf1	OG5_127747	scer|scer_s288c__YML130C	6	-71	100	100
GYA|c35172_g1;orf1	OG5_134318	drer|ENSDARP00000062844	6	-39	84	100
GYA|c26284_g1;orf1	OG5_127259	lbic|e_gww1.68.61.1	0	-181	65	100
GYA|c7232_g1;orf1	OG5_127037	scer|scer_s288c__YKL094W	1	-107	100	100
GYA|c20348_g1;orf1	OG5_126820	trub|ENSTRUP00000014737	1	-138	98	100
GYA|c29199_g1;orf1	OG5_170735	rcom|29827.m002544	6	-27	79	100
GYA|c16846_g1;orf1	OG5_126957	drer|ENSDARP00000064738	1	-110	95	100
GYA|c41381_g1;orf1	OG5_130960	afum|Afu2g15590	7	-41	81	100
GYA|c37734_g1;orf1	OG5_153398	osat|NP_001058994	1	-51	88	100
GYA|c37241_g1;orf1	OG5_129070	anid|AN5679	2	-27	93	100
GYA|c5352_g1;orf1	OG5_127171	rcom|30190.m011011	7	-91	87	100
GYA|c38257_g1;orf1	OG5_134124	anid|AN1699	4	-32	79	100
GYA|c42651_g1;orf1	OG5_128905	rcom|27394.m000344	6	-47	82	100
GYA|c41664_g1;orf1	OG5_126663	cneg|CNAG_06640T0	5	-15	55	100
GYA|c30120_g1;orf1	OG5_126926	rcom|30078.m002300	1	-51	72	100
GYA|c45004_g1;orf1	OG5_135736	rcom|29598.m000469	8	-38	93	100
GYA|c38014_g1;orf1	OG5_146804	rcom|27585.m000152	2	-19	58	100
GYA|c6180_g1;orf1	OG5_126827	scer|scer_s288c__YBR299W	4	-88	100	100
GYA|c10511_g1;orf1	OG5_127760	afum|Afu2g10610	4	-19	51	100
GYA|c20494_g2;orf1	OG5_126631	psti|XP_001384491	5	-31	90	100
GYA|c43348_g1;orf1	OG5_127003	ptro|ENSPTRP00000001971	1	-40	100	100
GYA|c38020_g1;orf1	OG5_150344	rcom|27843.m000161	9	-17	64	100
GYA|c7076_g1;orf1	OG5_126605	trub|ENSTRUP00000001667	7	-43	100	100
GYA|c42809_g1;orf1	OG5_128715	rcom|29854.m001108	1	-50	96	100
GYA|c40550_g1;orf1	OG5_126678	rcom|30008.m000817	5	-76	99	100
GYA|c29514_g1;orf1	OG5_169740	rcom|30078.m002352	5	-27	69	100
GYA|c1865_g1;orf1	OG5_153197	rcom|29692.m000518	4	-45	90	100
GYA|c24074_g1;orf1	OG5_128944	psti|XP_001387467	5	-13	40	100
GYA|c40746_g1;orf1	OG5_127524	rcom|29693.m001991	2	-43	98	100
GYA|c6513_g1;orf1	OG5_126888	rcom|30026.m001445	5	-51	98	100
GYA|c34337_g1;orf1	OG5_127203	cneg|CNAG_04684T0	5	-38	78	100
GYA|c39032_g1;orf1	OG5_129129	pchr|e_gww2.13.105.1	3	-31	51	100
GYA|c40888_g1;orf1	OG5_140501	rcom|28345.m000114	9	-32	87	100
GYA|c39170_g1;orf1	OG5_177205	pchr|fgenesh1_pg.C_scaffold_1000197	3	-9	52	100
GYA|c25403_g1;orf1	OG5_128660	cneo|CNBG_5136T0	2	-53	48	100
GYA|c43048_g1;orf1	OG5_133776	scer|scer_s288c__YNR073C	1	-102	100	100
GYA|c24297_g1;orf2	OG5_126960	pchr|e_gwh2.1.197.1	1	-123	59	100
GYA|c42500_g1;orf1	OG5_126835	scer|scer_s288c__YJL130C	3	-53	99	100
GYA|c22215_g1;orf1	OG5_136148	lbic|gwh1.3.363.1	1	-32	35	100
GYA|c27598_g1;orf2	OG5_129179	pchr|fgenesh1_pg.C_scaffold_3000094	1	-140	57	100
GYA|c41659_g1;orf1	OG5_126998	aory|AO090005001059	2	-34	71	100
GYA|c2778_g1;orf1	OG5_134853	rcom|29610.m000407	1	-71	96	100
GYA|c42561_g1;orf1	OG5_127584	ecab|NP_001075295	2	-26	84	100
GYA|c32334_g1;orf1	OG5_153421	rcom|28677.m000058	7	-40	87	100
GYA|c44336_g1;orf1	OG5_128683	rcom|28067.m000106	7	-31	70	100
GYA|c28186_g1;orf1	OG5_127139	mmul|XP_001098172	1	-37	100	100
GYA|c28536_g1;orf1	OG5_180508	scer|scer_s288c__YNL195C	4	-77	100	100
GYA|c34330_g1;orf1	OG5_126795	rcom|29801.m003152	8	-39	51	100
GYA|c35640_g1;orf1	OG5_127730	drer|ENSDARP00000056582	6	-41	94	100
GYA|c39564_g1;orf1	OG5_127132	rcom|29981.m000593	5	-15	95	100
GYA|c38558_g1;orf1	OG5_127841	mmul|XP_001096326	6	-37	100	100
GYA|c13367_g1;orf1	OG5_127167	scer|scer_s288c__YPL106C	5	-80	92	100
GYA|c36013_g1;orf1	OG5_127495	anid|AN8848	1	-35	82	100
GYA|c36230_g1;orf1	OG5_130146	rcom|30190.m010903	2	-75	96	100
GYA|c9533_g1;orf1	OG5_156327	rcom|30137.m000439	3	-61	74	100
GYA|c30345_g1;orf1	OG5_160419	rcom|30178.m000884	8	-35	83	100
GYA|c28322_g1;orf1	OG5_134379	atha|NP_194071	2	-34	94	100
GYA|c29231_g1;orf1	OG5_127220	cele|WBGene00008505	5	-82	100	100
GYA|c42104_g1;orf1	OG5_128454	atha|NP_568009	4	-30	82	100
GYA|c43026_g1;orf1	OG5_147059	hsap|ENSP00000359563	1	-12	98	100
GYA|c33840_g1;orf1	OG5_132251	cele|WBGene00006929	2	-97	100	100
GYA|c1834_g1;orf1	OG5_126705	calb|CAWT_05328	4	-39	73	100
GYA|c18117_g1;orf1	OG5_126766	trub|ENSTRUP00000012160	9	-86	91	100
GYA|c43456_g1;orf1	OG5_128761	cneg|CNAG_02852T0	9	-14	58	100
GYA|c45164_g1;orf1	OG5_133549	scer|scer_s288c__YCR021C	1	-38	93	100
GYA|c32421_g1;orf1	OG5_180532	scer|scer_s288c__YKL109W	1	-32	66	100
GYA|c29821_g1;orf1	OG5_127002	ptro|ENSPTRP00000057240	2	-37	99	100
GYA|c36336_g1;orf1	OG5_132507	drer|ENSDARP00000061638	1	-39	95	100
GYA|c38812_g1;orf1	OG5_186931	scer|scer_s288c__YPR065W	1	-27	100	100
GYA|c4505_g1;orf1	OG5_127025	rcom|29813.m001481	6	-62	95	100
GYA|c41319_g1;orf1	OG5_141674	rcom|28823.m000015	1	-34	75	100
GYA|c31841_g1;orf1	OG5_134318	hsap|ENSP00000219070	6	-57	100	100
GYA|c42268_g1;orf1	OG5_126779	rcom|29585.m000607	3	-40	96	100
GYA|c23422_g1;orf1	OG5_140501	rcom|28345.m000114	4	-82	99	100
GYA|c36919_g1;orf1	OG5_126931	scer|scer_s288c__YGR034W	3	-67	100	100
GYA|c3959_g1;orf1	OG5_138082	rcom|30057.m000083	8	-57	70	100
GYA|c23049_g1;orf1	OG5_129667	trub|ENSTRUP00000002188	2	-12	34	100
GYA|c33575_g1;orf1	OG5_177700	rcom|28223.m000099	1	-25	93	100
GYA|c39424_g1;orf1	OG5_153237	rcom|30098.m001726	1	-14	76	100
GYA|c44867_g1;orf1	OG5_126582	rcom|30147.m013843	1	-20	62	100
GYA|c33244_g1;orf1	OG5_126570	atha|NP_175517	2	-68	95	100
GYA|c18920_g1;orf1	OG5_126569	mmul|XP_001096522	4	-32	93	100
GYA|c5001_g2;orf1	OG5_131782	rcom|29010.m000224	1	-42	86	100
GYA|c36783_g1;orf1	OG5_126845	rcom|29791.m000534	1	-29	81	100
GYA|c45122_g1;orf1	OG5_133569	rcom|29680.m001738	1	-33	92	100
GYA|c17319_g2;orf1	OG5_126574	cpos|CPAG_03989	8	-86	48	100
GYA|c37337_g1;orf1	OG5_129366	clup|ENSCAFP00000019684	3	-36	100	100
GYA|c37831_g1;orf1	OG5_126841	osat|NP_001055139	1	-103	91	100
GYA|c5475_g1;orf1	OG5_127438	ppat|fgenesh1_pg.scaffold_311000013	5	-63	99	100
GYA|c29700_g1;orf1	OG5_127211	scer|scer_s288c__YML110C	2	-32	100	100
GYA|c31753_g1;orf1	OG5_135612	scer|scer_s288c__YNL281W	7	-84	100	100
GYA|c19138_g1;orf1	OG5_128257	afum|Afu1g04040	2	-58	94	100
GYA|c36364_g1;orf1	OG5_194547	cele|WBGene00005018	1	-61	100	100
GYA|c34407_g1;orf1	OG5_129040	scer|scer_s288c__YLR056W	1	-139	100	100
GYA|c43460_g1;orf1	OG5_129040	afum|Afu6g05140	2	-42	94	100
GYA|c22621_g1;orf1	OG5_126834	spom|NP_594166	1	-118	65	100
GYA|c8387_g2;orf1	OG5_126588	egos|AFR114W	4	-59	90	100
GYA|c32055_g1;orf1	OG5_128316	pchr|fgenesh1_pg.C_scaffold_4000360	7	-28	64	100
GYA|c44694_g1;orf1	OG5_180580	scer|scer_s288c__YKR046C	8	-16	100	100
GYA|c37231_g1;orf1	OG5_135050	scer|scer_s288c__YCL025C	2	-91	100	100
GYA|c33261_g1;orf1	OG5_131388	atha|NP_193744	6	-54	70	100
GYA|c40599_g1;orf1	OG5_129051	osat|NP_001044625	4	-52	93	100
GYA|c16295_g1;orf1	OG5_128257	rcom|28629.m000567	1	-41	99	100
GYA|c40337_g1;orf1	OG5_127616	rcom|30146.m003584	5	-72	95	100
GYA|c19830_g1;orf1	OG5_164257	rcom|28263.m000069	1	-176	78	100
GYA|c17961_g1;orf1	OG5_126841	drer|ENSDARP00000096504	1	-173	97	100
GYA|c30280_g1;orf1	OG5_130263	rcom|29794.m003351	5	-15	64	100
GYA|c36274_g1;orf1	NO_GROUP	scer|scer_s288c__YLR297W	9	-32	100	100
GYA|c43216_g1;orf1	OG5_128685	ppat|e_gw1.69.126.1	4	-35	72	100
GYA|c8184_g1;orf1	OG5_126588	scer|scer_s288c__YJL034W	4	-64	99	100
GYA|c34569_g1;orf1	OG5_126914	rcom|30147.m013941	1	-45	95	100
GYA|c30303_g1;orf1	OG5_126798	afum|Afu6g03060	8	-40	63	100
GYA|c8657_g2;orf1	OG5_130802	rcom|29908.m006063	1	-42	90	100
GYA|c28449_g1;orf1	OG5_127005	rcom|29877.m000485	3	-55	93	100
GYA|c12464_g1;orf1	OG5_130588	rcom|30170.m013619	8	-57	93	100
GYA|c26295_g1;orf1	OG5_127690	pchr|e_gww2.18.52.1	1	-130	47	100
GYA|c35871_g1;orf1	OG5_128252	scer|scer_s288c__YNR043W	8	-48	100	100
GYA|c42431_g1;orf1	OG5_126780	cbri|WBGene00039247	7	-49	100	100
GYA|c20881_g8;orf1	OG5_194127	cele|WBGene00000735	1	-40	100	100
GYA|c5096_g1;orf1	OG5_137416	gzea|FGST_02832	2	-28	61	100
GYA|c25552_g1;orf1	OG5_128429	lbic|gww1.73.40.1	2	-37	41	100
GYA|c36062_g1;orf1	OG5_128616	cimm|CIMG_06096T0	7	-36	89	100
GYA|c38036_g1;orf1	OG5_126951	cele|WBGene00004421	9	-85	100	100
GYA|c41803_g1;orf1	OG5_128892	scer|scer_s288c__YNL315C	2	-46	100	100
GYA|c19457_g1;orf1	OG5_131174	lbic|estExt_fgenesh1_kg.C_70005	4	-79	58	100
GYA|c25018_g1;orf1	OG5_132592	pchr|fgenesh1_pg.C_scaffold_3000251	3	-60	32	100
GYA|c36854_g1;orf1	OG5_129655	rcom|29889.m003300	8	-48	96	100
GYA|c35696_g1;orf1	NO_GROUP	scer|scer_s288c__YGR201C	1	-60	99	100
GYA|c35382_g1;orf1	OG5_126611	drer|ENSDARP00000051336	1	-19	100	100
GYA|c3850_g1;orf1	OG5_131169	lbic|eu2.Lbscf0005g02250	4	-18	36	100
GYA|c34150_g1;orf1	OG5_126878	scer|scer_s288c__YJL190C	2	-39	100	100
GYA|c34010_g1;orf1	OG5_128293	oana|ENSOANP00000012515	2	-36	100	100
GYA|c2450_g1;orf1	OG5_133778	pchr|fgenesh1_pg.C_scaffold_1000314	3	-48	64	100
GYA|c8012_g1;orf1	OG5_197241	lbic|fgenesh3_pg.C_scaffold_4000474	2	-11	46	100
GYA|c29359_g1;orf1	OG5_127208	atha|NP_568591	2	-47	92	100
GYA|c28866_g1;orf1	OG5_156666	osat|NP_001063223	4	-38	84	100
GYA|c28693_g1;orf1	OG5_127680	cper|YP_697099	5	-33	82	100
GYA|c2650_g1;orf1	OG5_155527	scer|scer_s288c__YBL045C	4	-58	100	100
GYA|c37845_g1;orf1	OG5_126631	rcom|29938.m000598	5	-75	96	100
GYA|c28606_g1;orf1	OG5_127404	rcom|29628.m000785	2	-10	97	100
GYA|c14025_g1;orf1	OG5_126609	osat|NP_001054304	7	-58	87	100
GYA|c41892_g1;orf1	OG5_128068	rcom|30106.m000666	3	-41	92	100
GYA|c44468_g1;orf1	OG5_126843	scer|scer_s288c__YCL043C	1	-82	100	100
GYA|c20941_g1;orf1	OG5_126569	klac|XP_454338	4	-59	96	100
GYA|c30895_g1;orf1	OG5_180502	scer|scer_s288c__YNL077W	0	-181	100	100
GYA|c40498_g1;orf1	OG5_126892	rcom|30169.m006499	1	-133	90	100
GYA|c36107_g1;orf1	OG5_140208	pchr|fgenesh1_pm.C_scaffold_11000028	4	-17	58	100
GYA|c41237_g1;orf1	OG5_126696	cimm|CIMG_06998T0	3	-45	99	100
GYA|c24307_g1;orf1	OG5_128111	lbic|e_gww1.2.584.1	4	-77	63	100
GYA|c7305_g1;orf1	OG5_127233	rcom|29629.m001437	4	-69	93	100
GYA|c4433_g1;orf1	OG5_140133	rcom|27753.m000016	6	-21	54	100
GYA|c35133_g1;orf1	OG5_126601	scer|scer_s288c__YOR317W	4	-42	87	100
GYA|c29362_g1;orf1	OG5_132945	osat|NP_001044335	2	-35	83	100
GYA|c38113_g1;orf1	OG5_126968	rcom|29889.m003358	1	-29	87	100
GYA|c4018_g1;orf1	OG5_131050	klac|XP_451008	8	-45	72	100
GYA|c4137_g1;orf1	OG5_126899	osat|NP_001043144	1	-34	92	100
GYA|c37592_g1;orf1	OG5_157010	scer|scer_s288c__YKL142W	2	-54	100	100
GYA|c3600_g1;orf1	OG5_126798	scer|scer_s288c__YHR096C	6	-30	73	100
GYA|c41169_g1;orf1	OG5_127576	scer|scer_s288c__YJL079C	3	-48	100	100
GYA|c30206_g1;orf1	OG5_127508	scer|scer_s288c__YPR173C	2	-37	100	100
GYA|c34997_g1;orf1	OG5_126661	rcom|28109.m000042	4	-21	60	100
GYA|c33935_g1;orf1	OG5_127114	cele|WBGene00004412	1	-121	100	100
GYA|c33988_g1;orf1	OG5_126961	rcom|30128.m008695	1	-36	91	100
GYA|c45101_g1;orf1	OG5_126799	egos|ADR363C	4	-27	59	100
GYA|c40720_g1;orf1	OG5_135128	scer|scer_s288c__YBR078W	3	-44	100	100
GYA|c39531_g1;orf1	OG5_126896	scer|scer_s288c__YIL069C	5	-68	100	100
GYA|c42900_g1;orf1	OG5_153391	rcom|30055.m001606	2	-59	76	100
GYA|c37648_g1;orf1	OG5_132753	pchr|e_gwh2.12.248.1	2	-7	76	100
GYA|c14708_g1;orf1	OG5_127221	drer|ENSDARP00000050808	4	-34	99	100
GYA|c41078_g1;orf1	OG5_127528	cimm|CIMG_03913T0	8	-44	86	100
GYA|c37368_g1;orf1	OG5_127911	pchr|e_gww2.6.136.1	2	-26	68	100
GYA|c5309_g1;orf1	OG5_128685	rcom|29844.m003223	5	-49	95	100
GYA|c11347_g2;orf1	OG5_127334	rcom|29794.m003324	5	-48	89	100
GYA|c42022_g1;orf1	OG5_190821	rcom|29863.m001097	3	-22	65	100
GYA|c29144_g1;orf1	OG5_136570	afum|Afu5g11820	6	-27	65	100
GYA|c38125_g1;orf1	OG5_179783	scer|scer_s288c__YJR046W	3	-53	100	100
GYA|c41472_g1;orf1	OG5_127501	osat|NP_001063741	1	-48	79	100
GYA|c30212_g1;orf1	OG5_126609	aory|AO090102000080	4	-17	43	100
GYA|c31584_g1;orf1	OG5_127579	scer|scer_s288c__YEL011W	1	-120	100	100
GYA|c27492_g1;orf1	OG5_128931	pchr|e_gww2.6.492.1	7	-51	45	100
GYA|c3688_g2;orf1	OG5_130559	rcom|29597.m000282	2	-41	99	100
GYA|c19104_g1;orf1	OG5_126678	mmul|XP_002800487	2	-76	99	100
GYA|c26421_g1;orf1	OG5_129733	lbic|estExt_fgenesh2_pg.C_90169	1	-100	48	100
GYA|c36684_g1;orf1	OG5_130508	hsap|ENSP00000362212	1	-49	59	100
GYA|c40769_g1;orf1	OG5_131454	rcom|29585.m000591	2	-10	36	100
GYA|c22583_g2;orf1	OG5_133058	drer|ENSDARP00000027840	3	-78	57	100
GYA|c35513_g1;orf1	OG5_128056	scer|scer_s288c__YKL145W	8	-39	100	100
GYA|c37906_g1;orf1	OG5_137728	ncra|NCU07724T0	9	-36	71	100
GYA|c44907_g1;orf1	OG5_137984	scer|scer_s288c__YHR082C	1	-49	100	100
GYA|c31819_g1;orf1	OG5_126934	atha|NP_201289	1	-51	71	100
GYA|c11351_g1;orf1	OG5_128099	anid|AN5740	3	-64	87	100
GYA|c346_g1;orf1	OG5_126679	osat|NP_001051211	2	-49	87	100
GYA|c39808_g1;orf1	OG5_142714	pram|fgenesh1_pg.C_scaffold_44000084	3	-11	37	100
GYA|c39186_g1;orf1	OG5_126835	anid|AN5999	4	-33	81	100
GYA|c35958_g1;orf1	OG5_126696	osat|NP_001044599	2	-29	100	100
GYA|c36459_g1;orf1	OG5_142435	atha|NP_201307	2	-20	72	100
GYA|c34457_g1;orf1	OG5_127822	trub|ENSTRUP00000039721	3	-51	100	100
GYA|c44018_g1;orf1	OG5_126631	drer|ENSDARP00000006339	6	-36	93	100
GYA|c26309_g1;orf2	OG5_128421	cneg|CNAG_03331T0	5	-60	46	100
GYA|c35926_g1;orf1	OG5_127930	rcom|28229.m000056	2	-7	41	100
GYA|c44011_g1;orf1	OG5_142807	rcom|30190.m011306	8	-35	99	100
GYA|c40837_g1;orf1	OG5_163669	scer|scer_s288c__YHR071W	1	-46	100	100
GYA|c30325_g1;orf1	OG5_177563	rcom|29827.m002552	1	-51	92	100
GYA|c36393_g1;orf1	OG5_133655	osat|NP_001068510	2	-47	93	100
GYA|c28754_g1;orf1	OG5_127432	rcom|30146.m003432	6	-43	93	100
GYA|c34471_g1;orf1	OG5_127175	rcom|29832.m000313	5	-65	94	100
GYA|c34509_g1;orf1	OG5_127517	rcom|30156.m001717	5	-53	92	100
GYA|c19112_g1;orf1	OG5_194449	cele|WBGene00000717	2	-85	99	100
GYA|c45407_g1;orf1	OG5_126632	anid|AN0789	5	-25	65	100
GYA|c4147_g1;orf1	OG5_127915	rcom|29912.m005490	2	-28	88	100
GYA|c44394_g1;orf1	OG5_127529	cele|WBGene00021754	4	-44	100	100
GYA|c35507_g1;orf1	OG5_135798	scer|scer_s288c__YDR028C	3	-28	100	100
GYA|c40595_g1;orf1	OG5_127214	scer|scer_s288c__YML131W	2	-52	100	100
GYA|c44743_g1;orf1	OG5_127884	rcom|30170.m014069	1	-39	95	100
GYA|c43006_g1;orf1	OG5_177322	atha|NP_850322	3	-29	72	100
GYA|c33421_g1;orf1	OG5_126579	scer|scer_s288c__YIR019C	6	-31	99	100
GYA|c14024_g2;orf1	OG5_131934	rcom|29599.m000169	5	-49	72	100
GYA|c39302_g1;orf1	OG5_176714	cimm|CIMG_02428T0	4	-24	57	100
GYA|c28227_g1;orf1	OG5_127016	lbic|estExt_GeneWisePlus_human.C_120251	5	-27	67	100
GYA|c43331_g1;orf1	OG5_133128	spom|NP_595680	8	-43	47	100
GYA|c3958_g1;orf1	OG5_130214	scer|scer_s288c__YDR276C	5	-26	100	100
GYA|c38082_g1;orf1	OG5_127737	pchr|e_gww2.12.342.1	2	-16	60	100
GYA|c32537_g1;orf1	OG5_126795	rcom|29801.m003152	3	-79	50	100
GYA|c6154_g1;orf1	OG5_127130	scer|scer_s288c__YMR242C	2	-51	100	100
GYA|c45008_g1;orf1	OG5_127364	afum|Afu4g11070	2	-28	57	100
GYA|c29772_g1;orf1	OG5_129359	aory|AO090010000380	5	-28	87	100
GYA|c27328_g1;orf3	OG5_127097	pchr|e_gwh2.18.25.1	3	-74	40	100
GYA|c39144_g1;orf1	OG5_135268	scer|scer_s288c__YEL007W	1	-41	99	100
GYA|c38789_g1;orf1	OG5_126795	rcom|30170.m013847	2	-49	53	100
GYA|c18614_g2;orf1	OG5_126935	scer|scer_s288c__YBR072W	1	-122	99	100
GYA|c7199_g1;orf1	OG5_138122	drer|ENSDARP00000038063	5	-70	80	100
GYA|c24854_g1;orf1	OG5_126705	cneg|CNAG_01106T0	1	-141	66	100
GYA|c31799_g1;orf1	OG5_126659	cele|WBGene00004439	5	-79	100	100
GYA|c38453_g1;orf1	OG5_127253	pchr|e_gwh2.7.57.1	3	-35	90	100
GYA|c35613_g1;orf1	OG5_127257	rcom|27985.m000885	4	-33	88	100
GYA|c31528_g1;orf1	OG5_131694	rcom|29822.m003340	5	-56	95	100
GYA|c34718_g1;orf1	OG5_127128	cele|WBGene00004425	1	-115	100	100
GYA|c38353_g1;orf1	OG5_130470	scer|scer_s288c__YNL134C	5	-96	99	100
GYA|c19643_g1;orf1	OG5_127033	drer|ENSDARP00000037569	1	-117	99	100
GYA|c6219_g1;orf1	OG5_178305	rcom|29751.m001880	1	-121	79	100
GYA|c41019_g1;orf1	OG5_127329	cneg|CNAG_05730T0	1	-16	39	100
GYA|c42393_g1;orf1	OG5_126683	aory|AO090120000021	2	-34	79	100
GYA|c3017_g1;orf1	OG5_129154	scer|scer_s288c__YGL187C	6	-39	100	100
GYA|c39254_g1;orf1	OG5_143125	atha|NP_568977	1	-35	89	100
GYA|c26564_g2;orf1	OG5_127672	cneo|CNBG_3752T0	4	-50	52	100
GYA|c13688_g1;orf1	OG5_126659	drer|ENSDARP00000006624	1	-73	99	100
GYA|c16205_g1;orf1	OG5_222414	scer|scer_s288c__YNL160W	0	-181	99	100
GYA|c31200_g1;orf1	OG5_127794	clup|ENSCAFP00000018864	7	-35	97	100
GYA|c36466_g1;orf1	OG5_136516	scer|scer_s288c__YAL034C	2	-36	100	100
GYA|c32178_g1;orf1	OG5_147012	lbic|eu2.Lbscf0008g02310	2	-22	76	100
GYA|c23747_g1;orf1	OG5_127683	cneo|CNBG_1462T0	1	-159	72	100
GYA|c26903_g1;orf1	OG5_126577	pchr|e_gwh2.1.11.1	0	-181	59	100
GYA|c33941_g1;orf1	OG5_129158	scer|scer_s288c__YLR044C	0	-181	100	100
GYA|c38633_g1;orf1	OG5_127231	atha|NP_001030898	7	-34	93	100
GYA|c41611_g1;orf1	OG5_127480	rcom|29814.m000732	4	-38	96	100
GYA|c18919_g2;orf1	OG5_126588	drer|ENSDARP00000090766	0	-181	98	100
GYA|c29414_g1;orf1	OG5_127310	rcom|29765.m000723	2	-50	98	100
GYA|c22057_g1;orf1	OG5_128390	cneg|CNAG_01190T0	2	-81	64	100
GYA|c38926_g1;orf1	OG5_127746	rcom|29736.m002034	2	-28	85	100
GYA|c30063_g1;orf1	OG5_176138	afum|Afu5g09150	1	-27	75	100
GYA|c6280_g1;orf1	OG5_147204	atha|NP_178025	3	-56	79	100
GYA|c33265_g1;orf1	OG5_128152	scer|scer_s288c__YNR017W	2	-50	100	100
GYA|c44451_g1;orf1	OG5_137583	ptro|ENSPTRP00000009009	5	-35	100	100
GYA|c43018_g1;orf1	OG5_126616	rcom|30169.m006526	1	-22	64	100
GYA|c40530_g1;orf1	OG5_127207	cele|WBGene00019682	1	-176	100	100
GYA|c33634_g1;orf1	OG5_164357	rcom|29844.m003239	2	-18	59	100
GYA|c37252_g1;orf1	OG5_135773	ncra|NCU03118T0	3	-37	66	100
GYA|c34423_g1;orf1	OG5_144636	rcom|28738.m000149	4	-27	64	100
GYA|c18843_g1;orf1	OG5_164716	rcom|28603.m000167	4	-40	62	100
GYA|c35903_g1;orf1	OG5_139220	pchr|e_gww2.21.15.1	1	-30	66	100
GYA|c5695_g1;orf1	OG5_126628	drer|ENSDARP00000058383	3	-84	98	100
GYA|c21947_g3;orf1	OG5_127196	anid|AN7389	8	-13	30	100
GYA|c28162_g1;orf1	OG5_126930	rcom|29801.m003157	5	-19	95	100
GYA|c4625_g1;orf1	OG5_126708	cele|WBGene00009119	7	-90	100	100
GYA|c34290_g1;orf1	OG5_131324	rcom|29772.m000308	2	-33	86	100
GYA|c32557_g1;orf1	OG5_128433	lbic|eu2.Lbscf0001g00580	2	-21	37	100
GYA|c36678_g1;orf1	OG5_126907	cele|WBGene00004445	7	-69	100	100
GYA|c34018_g1;orf1	OG5_126817	osat|NP_001049751	1	-32	82	100
GYA|c42827_g1;orf1	OG5_127112	atha|NP_001031263	4	-23	89	100
GYA|c29681_g1;orf1	OG5_129217	atha|NP_567493	2	-59	83	100
GYA|c43755_g1;orf1	OG5_127482	rcom|30169.m006389	9	-29	81	100
GYA|c42841_g1;orf1	OG5_149858	scer|scer_s288c__YER132C	1	-45	98	100
GYA|c36894_g1;orf1	OG5_129470	scer|scer_s288c__YHR190W	8	-39	97	100
GYA|c44347_g1;orf1	OG5_132660	rcom|29801.m003211	1	-19	59	100
GYA|c34507_g1;orf1	OG5_126923	cpos|CPAG_06867	1	-56	68	100
GYA|c29460_g1;orf1	OG5_160150	osat|NP_001063470	3	-24	66	100
GYA|c34219_g1;orf1	OG5_126728	osat|NP_001047299	4	-32	96	100
GYA|c33313_g1;orf1	OG5_163662	anid|AN9285	6	-12	68	100
GYA|c4547_g1;orf1	OG5_127741	rcom|30076.m004684	7	-39	68	100
GYA|c40301_g1;orf1	NO_GROUP	gzea|FGST_00082	2	-16	53	100
GYA|c40477_g1;orf1	OG5_160313	atha|NP_850113	9	-37	85	100
GYA|c34940_g1;orf1	OG5_133044	afum|Afu2g16930	4	-28	67	100
GYA|c35719_g1;orf1	OG5_245101	rcom|30078.m002216	2	-30	70	100
GYA|c43569_g1;orf1	OG5_127950	rnor|ENSRNOP00000002358	7	-53	100	100
GYA|c27131_g1;orf1	OG5_128175	pchr|e_gww2.7.111.1	1	-113	42	100
GYA|c32386_g1;orf1	OG5_132660	rcom|29801.m003211	2	-17	49	100
GYA|c43327_g1;orf1	OG5_127100	ppat|estExt_gwp_gw1.C_390210	9	-49	80	100
GYA|c956_g1;orf1	OG5_126875	pchr|gww2.3.202.1	2	-15	36	100
GYA|c32329_g1;orf1	OG5_127448	cele|WBGene00004452	3	-34	100	100
GYA|c22918_g1;orf1	OG5_127403	lbic|estExt_GeneWisePlus_worm.C_110429	1	-97	84	100
GYA|c32418_g1;orf1	OG5_128708	lbic|estExt_fgenesh1_kg.C_10025	1	-6	42	100
GYA|c27790_g1;orf1	OG5_127279	mmul|XP_001090796	1	-77	100	100
GYA|c34814_g1;orf1	OG5_147234	atha|NP_850253	2	-50	81	100
GYA|c17970_g1;orf1	OG5_128257	mmus|ENSMUSP00000113804	7	-56	98	100
GYA|c27992_g1;orf1	OG5_170308	rcom|28509.m000094	2	-27	86	100
GYA|c36862_g1;orf1	OG5_134815	ncra|NCU04371T0	3	-10	66	100
GYA|c44386_g1;orf1	OG5_136948	afum|Afu1g04880	4	-35	73	100
GYA|c33172_g1;orf1	OG5_135129	rcom|29634.m002144	3	-37	88	100
GYA|c32172_g1;orf1	OG5_126574	rcom|29791.m000551	1	-46	79	100
GYA|c26136_g1;orf1	OG5_126769	cneo|CNBG_5572T0	1	-12	68	100
GYA|c23090_g1;orf1	OG5_129116	lbic|eu2.Lbscf0011g01020	7	-71	32	100
GYA|c39930_g1;orf1	OG5_166960	rcom|30190.m010811	2	-49	66	100
GYA|c6831_g1;orf1	OG5_126613	ptro|ENSPTRP00000036292	2	-57	100	100
GYA|c9866_g1;orf1	OG5_126678	scer|scer_s288c__YBL087C	1	-72	100	100
GYA|c30923_g1;orf1	OG5_129223	rcom|30170.m014378	9	-29	79	100
GYA|c29252_g1;orf1	OG5_126719	atha|NP_201366	2	-26	62	100
GYA|c36757_g1;orf1	OG5_126623	rcom|27893.m000229	1	-153	95	100
GYA|c41077_g1;orf1	OG5_127029	lbic|estExt_GeneWisePlus_worm.C_50540	7	-8	100	100
GYA|c39039_g1;orf1	OG5_142807	rcom|30190.m011306	2	-34	77	100
GYA|c20831_g2;orf1	OG5_127082	osat|NP_001055507	1	-122	92	100
GYA|c40375_g1;orf1	OG5_128386	ecab|XP_001494114	2	-35	100	100
GYA|c42082_g1;orf1	OG5_152524	scer|scer_s288c__YLL056C	2	-32	100	100
GYA|c20494_g1;orf1	OG5_126631	gzea|FGST_09307	1	-174	85	100
GYA|c39342_g1;orf1	OG5_128839	scer|scer_s288c__YHR005C-A	2	-25	100	100
GYA|c32022_g1;orf1	OG5_126641	osat|NP_001067062	4	-74	99	100
GYA|c31232_g1;orf1	OG5_170174	atha|NP_177605	6	-37	71	100
GYA|c28884_g1;orf1	OG5_156512	rcom|30190.m011000	9	-8	61	100
GYA|c35961_g1;orf1	OG5_126923	cele|WBGene00001167	4	-46	100	100
GYA|c37015_g1;orf1	OG5_128443	rcom|28007.m000181	5	-53	89	100
GYA|c44753_g1;orf1	OG5_128577	cimm|CIMG_00379T0	3	-8	73	100
GYA|c24231_g1;orf1	OG5_129986	cneg|CNAG_01279T0	5	-53	41	100
GYA|c29627_g1;orf1	OG5_133761	scer|scer_s288c__YDL124W	3	-36	100	100
GYA|c40858_g1;orf1	OG5_127261	cele|WBGene00004481	3	-79	100	100
GYA|c41994_g1;orf1	OG5_133659	cneo|CNBG_3991T0	4	-42	89	100
GYA|c22816_g1;orf1	OG5_128155	pchr|fgenesh1_pg.C_scaffold_14000161	4	-44	35	100
GYA|c20473_g1;orf1	OG5_126988	afum|Afu2g08130	3	-32	89	100
GYA|c29735_g1;orf1	OG5_127187	atha|NP_563657	2	-35	97	100
GYA|c30144_g1;orf1	OG5_179783	scer|scer_s288c__YJR046W	3	-25	75	100
GYA|c33991_g1;orf1	OG5_129181	hsap|ENSP00000320866	0	-181	100	100
GYA|c34349_g1;orf1	OG5_126574	scer|scer_s288c__YDR406W	2	-48	100	100
GYA|c31840_g1;orf1	OG5_127915	trub|ENSTRUP00000004222	2	-38	86	100
GYA|c17_g1;orf1	OG5_150202	rcom|27585.m000144	2	-71	60	100
GYA|c15153_g1;orf1	OG5_127617	rcom|29726.m004052	1	-84	90	100
GYA|c33521_g1;orf1	OG5_126623	cele|WBGene00000915	6	-54	100	100
GYA|c42101_g1;orf1	OG5_127456	pchr|e_gww2.16.64.1	4	-37	90	100
GYA|c6985_g1;orf1	OG5_127228	cele|WBGene00002978	1	-36	100	100
GYA|c36335_g1;orf1	OG5_126718	aory|AO090003001097	2	-47	77	100
GYA|c37178_g1;orf1	OG5_177953	rcom|29827.m002661	3	-35	88	100
GYA|c31372_g1;orf1	OG5_170308	rcom|28509.m000094	7	-47	95	100
GYA|c34954_g1;orf1	OG5_127165	drer|ENSDARP00000027947	2	-49	94	100
GYA|c2390_g1;orf1	OG5_144966	rcom|30128.m008879	2	-25	67	100
GYA|c42491_g1;orf1	OG5_127732	atha|NP_851242	2	-25	68	100
GYA|c6096_g1;orf2	OG5_214508	bmaa|13077.m00011	8	-10	70	100
GYA|c45146_g1;orf1	OG5_128118	rcom|28401.m000076	8	-21	89	100
GYA|c33811_g1;orf1	OG5_132642	afum|Afu2g13490	4	-42	90	100
GYA|c1282_g2;orf1	OG5_128715	gzea|FGST_12777	3	-27	81	100
GYA|c37889_g1;orf1	OG5_134805	rcom|30162.m001264	3	-66	92	100
GYA|c38482_g1;orf1	OG5_133076	scer|scer_s288c__YDR077W	4	-10	49	100
GYA|c14127_g1;orf1	OG5_126628	rcom|30147.m013783	1	-114	93	100
GYA|c44539_g1;orf1	OG5_128715	gzea|FGST_12777	8	-29	74	100
GYA|c33033_g1;orf1	OG5_129016	atha|NP_001031301	3	-29	72	100
GYA|c23023_g1;orf1	OG5_136134	cneo|CNBG_1958T0	9	-80	64	100
GYA|c35023_g1;orf1	OG5_144620	anid|AN11332	3	-28	81	100
GYA|c30298_g1;orf1	OG5_156488	rcom|29950.m001177	2	-9	76	100
GYA|c43333_g1;orf1	OG5_126827	rsol|NP_521801	4	-32	68	100
GYA|c31822_g1;orf1	OG5_127915	rcom|29092.m000446	3	-71	81	100
GYA|c20427_g1;orf1	OG5_126792	spom|NP_595664	2	-68	74	100
GYA|c13335_g1;orf1	OG5_127253	lbic|e_gww1.32.1.1	1	-113	87	100
GYA|c28012_g1;orf1	OG5_126708	cimm|CIMG_06562T0	4	-14	73	100
GYA|c39232_g1;orf1	OG5_127322	ylip|XP_505832	4	-15	78	100
GYA|c31149_g1;orf1	NO_GROUP	osat|NP_001055647	3	-37	92	100
GYA|c41920_g1;orf1	OG5_166848	rcom|29168.m000367	6	-24	60	100
GYA|c41879_g1;orf1	OG5_128279	rcom|30138.m003848	6	-55	77	100
GYA|c40026_g1;orf1	OG5_129563	scer|scer_s288c__YGL014W	6	-57	100	100
GYA|c38809_g1;orf1	OG5_128068	rcom|30106.m000666	2	-51	79	100
GYA|c43739_g1;orf1	OG5_134847	ppat|estExt_Genewise1.C_660113	1	-35	89	100
GYA|c41377_g1;orf1	OG5_127047	atha|NP_196645	1	-95	89	100
GYA|c35258_g1;orf1	OG5_177590	rcom|29801.m003128	7	-32	75	100
GYA|c38639_g1;orf1	OG5_128593	scer|scer_s288c__YNL125C	2	-60	99	100
GYA|c38933_g1;orf1	OG5_136233	lbic|eu2.Lbscf0005g06800	9	-23	55	100
GYA|c37852_g1;orf1	OG5_136041	cimm|CIMG_08657T0	4	-16	52	100
GYA|c39483_g1;orf1	OG5_126843	ptro|ENSPTRP00000051552	5	-39	100	100
GYA|c34283_g1;orf1	OG5_126714	ncra|NCU03388T0	2	-71	88	100
GYA|c42566_g1;orf1	NO_GROUP	rcom|29794.m003423	3	-55	98	100
GYA|c34639_g1;orf1	OG5_126757	scer|scer_s288c__YPL028W	1	-149	100	100
GYA|c28819_g1;orf1	OG5_126918	cele|WBGene00012179	2	-49	100	100
GYA|c29331_g1;orf1	OG5_127253	lbic|estExt_GeneWisePlus_worm.C_320020	1	-76	87	100
GYA|c7241_g1;orf1	OG5_126852	scer|scer_s288c__YML063W	4	-65	100	100
GYA|c38563_g1;orf1	OG5_127526	scer|scer_s288c__YML126C	8	-45	100	100
GYA|c34173_g1;orf1	OG5_126827	scer|scer_s288c__YGR292W	0	-181	100	100
GYA|c42462_g1;orf1	OG5_127145	cele|WBGene00003162	2	-50	100	100
GYA|c22208_g1;orf1	OG5_127428	cneg|CNAG_04304T0	0	-181	71	100
GYA|c28757_g1;orf1	OG5_127569	osat|NP_001048045	4	-32	88	100
GYA|c27932_g1;orf1	OG5_126700	scer|scer_s288c__YLR175W	2	-40	100	100
GYA|c28877_g1;orf1	OG5_130214	gzea|FGST_11733	1	-23	91	100
GYA|c8205_g1;orf1	OG5_145143	cele|WBGene00000739	2	-22	100	100
GYA|c25774_g1;orf1	OG5_128783	pchr|fgenesh1_pg.C_scaffold_2000586	4	-38	67	100
GYA|c42862_g1;orf1	OG5_126888	cele|WBGene00001746	1	-46	100	100
GYA|c28379_g1;orf1	OG5_130332	scer|scer_s288c__YLR337C	6	-33	100	100
GYA|c45042_g1;orf1	OG5_132652	atha|NP_566251	6	-32	76	100
GYA|c675_g1;orf1	OG5_129433	rcom|29842.m003668	3	-34	52	100
GYA|c31088_g1;orf1	OG5_126969	cele|WBGene00002980	2	-45	100	100
GYA|c39005_g1;orf1	OG5_131845	atha|NP_001117525	4	-38	91	100
GYA|c27843_g1;orf1	OG5_159990	rcom|30190.m011153	2	-27	63	100
GYA|c43557_g1;orf1	OG5_170386	rcom|29738.m001022	1	-46	92	100
GYA|c22651_g3;orf1	OG5_126798	lbic|eu2.Lbscf0002g04100	1	-128	66	100
GYA|c38141_g1;orf1	OG5_128755	saur|NP_370529	2	-39	53	100
GYA|c12870_g1;orf1	OG5_126703	afum|Afu4g10350	1	-36	96	100
GYA|c26108_g1;orf1	OG5_128590	lbic|eu2.Lbscf0011g01760	0	-181	66	100
GYA|c1538_g1;orf1	OG5_128476	scer|scer_s288c__YOR007C	5	-64	100	100
GYA|c39291_g1;orf1	OG5_157105	cele|WBGene00011061	3	-11	100	100
GYA|c38648_g1;orf1	OG5_126954	atha|NP_193769	2	-55	83	100
GYA|c31270_g1;orf1	OG5_126668	cele|WBGene00004487	3	-88	100	100
GYA|c27060_g1;orf1	OG5_126615	lbic|gwh1.30.86.1	2	-59	52	100
GYA|c35815_g1;orf1	OG5_175821	aory|AO090001000381	1	-33	79	100
GYA|c33629_g1;orf1	OG5_130177	gzea|FGST_05849	3	-30	81	100
GYA|c35298_g1;orf1	OG5_127182	rcom|30170.m014364	2	-33	69	100
GYA|c38795_g1;orf1	OG5_127702	ptro|ENSPTRP00000058233	4	-42	100	100
GYA|c43194_g1;orf1	OG5_126820	cele|WBGene00004472	4	-70	100	100
GYA|c43999_g1;orf1	OG5_133402	ecab|XP_001492434	2	-41	100	100
GYA|c10342_g1;orf1	OG5_130472	scer|scer_s288c__YBR298C	0	-181	99	100
GYA|c44326_g1;orf1	OG5_129113	cimm|CIMG_08508T0	8	-21	55	100
GYA|c33060_g1;orf1	OG5_130279	atha|NP_565148	2	-30	84	100
GYA|c40058_g1;orf1	NO_GROUP	scer|scer_s288c__YPR036W-A	2	-31	100	100
GYA|c28588_g1;orf1	OG5_129818	ncra|NCU11353T0	1	-24	42	100
GYA|c11943_g1;orf1	OG5_127452	rcom|29681.m001350	3	-59	96	100
GYA|c11194_g1;orf1	OG5_131780	rcom|29904.m002980	0	-181	89	100
GYA|c44676_g1;orf1	OG5_127262	cele|WBGene00004441	2	-74	100	100
GYA|c30443_g1;orf1	OG5_127557	rcom|29726.m004021	2	-37	93	100
GYA|c29844_g1;orf1	OG5_126818	ncra|NCU16027T0	1	-24	86	100
GYA|c21579_g1;orf1	OG5_181299	lbic|eu2.Lbscf0002g12680	4	-19	37	100
GYA|c19728_g1;orf1	OG5_127112	rcom|27504.m000633	1	-180	89	100
GYA|c13819_g1;orf1	OG5_126588	cneg|CNAG_01750T0	3	-35	85	100
GYA|c29065_g1;orf1	OG5_127724	afum|Afu6g13190	3	-39	88	100
GYA|c18144_g1;orf1	OG5_164716	rcom|28603.m000167	2	-43	68	100
GYA|c44590_g1;orf1	OG5_126611	cele|WBGene00006537	4	-48	100	100
GYA|c36155_g1;orf1	OG5_126680	scer|scer_s288c__YLR153C	4	-72	100	100
GYA|c36249_g1;orf1	OG5_129093	ncra|NCU05650T0	4	-22	62	100
GYA|c21316_g1;orf1	OG5_129406	lbic|eu2.Lbscf0002g02780	9	-45	46	100
GYA|c40045_g1;orf1	OG5_126588	ncra|NCU09602T0	1	-41	92	100
GYA|c33881_g1;orf1	OG5_129503	scer|scer_s288c__YDR529C	3	-71	100	100
GYA|c43728_g1;orf1	OG5_127606	scer|scer_s288c__YGL048C	6	-40	100	100
GYA|c34271_g1;orf1	OG5_222393	scer|scer_s288c__YDL218W	8	-48	100	100
GYA|c39239_g1;orf1	OG5_126706	scer|scer_s288c__YDR099W	3	-47	100	100
GYA|c41314_g1;orf1	OG5_129976	rcom|29903.m000183	2	-36	81	100
GYA|c28443_g1;orf1	OG5_126691	scer|scer_s288c__YLR304C	4	-61	100	100
GYA|c323_g1;orf1	OG5_127087	cneg|CNAG_02539T0	4	-46	57	100
GYA|c29769_g1;orf1	OG5_126776	rcom|30169.m006296	7	-52	92	100
GYA|c36420_g1;orf1	OG5_128769	mmul|XP_002805358	3	-48	100	100
GYA|c35430_g1;orf1	OG5_127253	ncra|NCU01680T0	2	-10	96	100
GYA|c24595_g1;orf1	OG5_127109	ncra|NCU11213T0	1	-146	67	100
GYA|c43701_g1;orf1	OG5_128124	osat|NP_001066229	2	-28	66	100
GYA|c43186_g1;orf1	OG5_150849	hsap|ENSP00000299502	9	-39	100	100
GYA|c34828_g1;orf1	OG5_127020	scer|scer_s288c__YPL135W	7	-28	100	100
GYA|c39442_g1;orf1	OG5_158445	rcom|29739.m003746	3	-22	69	100
GYA|c7771_g1;orf1	OG5_136835	scer|scer_s288c__YOR052C	6	-54	100	100
GYA|c31188_g1;orf1	OG5_127433	ncra|NCU08277T0	5	-27	70	100
GYA|c43690_g1;orf1	OG5_128916	rcom|29669.m000838	6	-22	74	100
GYA|c40832_g1;orf1	OG5_134533	tnig|ENSTNIP00000017320	1	-49	88	100
GYA|c35697_g1;orf1	OG5_126890	rcom|30098.m001731	6	-68	94	100
GYA|c40934_g1;orf1	OG5_140718	ptro|ENSPTRP00000027770	2	-65	100	100
GYA|c36977_g1;orf1	OG5_129142	scer|scer_s288c__YKR009C	8	-49	99	100
GYA|c38543_g1;orf1	OG5_127224	lbic|e_gwh1.1.1146.1	5	-19	57	100
GYA|c32142_g1;orf1	OG5_127400	rcom|27798.m000608	1	-64	92	100
GYA|c21303_g1;orf1	OG5_127036	lbic|estExt_GeneWisePlus_human.C_40575	1	-178	58	100
GYA|c3462_g1;orf1	OG5_127484	klac|XP_451253	2	-6	83	100
GYA|c34125_g1;orf1	OG5_136605	hsap|ENSP00000354688	1	-43	100	100
GYA|c35167_g1;orf1	OG5_126718	scer|scer_s288c__YBR115C	1	-41	100	100
GYA|c30067_g1;orf1	OG5_127216	aory|AO090012000948	4	-45	74	100
GYA|c36221_g1;orf1	OG5_126887	atha|NP_173085	3	-32	90	100
GYA|c42285_g1;orf1	OG5_127831	mmul|XP_001090787	1	-36	100	100
GYA|c32781_g1;orf1	OG5_128520	afum|Afu6g06870	2	-38	91	100
GYA|c35285_g1;orf1	OG5_126923	scer|scer_s288c__YOR133W	1	-110	100	100
GYA|c41343_g1;orf1	OG5_126636	vcar|XP_002952540	3	-43	73	100
GYA|c280_g1;orf1	OG5_126761	aory|AO090012000189	6	-44	95	100
GYA|c31918_g1;orf1	OG5_129059	scer|scer_s288c__YLR216C	1	-148	100	100
GYA|c2484_g1;orf1	OG5_147896	drer|ENSDARP00000101042	3	-29	71	100
GYA|c41783_g1;orf1	OG5_127708	mbre|estExt_fgenesh1_pg.C_90124	2	-24	65	100
GYA|c7079_g1;orf1	OG5_127735	rcom|29904.m002973	5	-44	95	100
GYA|c32847_g1;orf1	NO_GROUP	atha|NP_851203	9	-39	92	100
GYA|c13200_g1;orf1	NO_GROUP	scer|scer_s288c__YJL144W	1	-56	99	100
GYA|c14088_g1;orf1	OG5_147134	atha|NP_192427	3	-83	67	100
GYA|c32726_g1;orf1	OG5_150323	osat|NP_001057513	7	-38	94	100
GYA|c22045_g1;orf2	OG5_128694	pchr|e_gwh2.8.25.1	1	-154	48	100
GYA|c29205_g1;orf1	OG5_126949	cele|WBGene00012344	2	-44	100	100
GYA|c232_g1;orf1	OG5_127046	ecab|XP_001498263	4	-34	100	100
GYA|c24431_g1;orf1	OG5_127070	pchr|e_gwh2.2.50.1	0	-181	66	100
GYA|c3465_g1;orf1	OG5_170932	rcom|30178.m000882	3	-29	80	100
GYA|c37120_g1;orf1	OG5_129723	scer|scer_s288c__YMR272C	3	-37	91	100
GYA|c40873_g1;orf1	OG5_126951	anid|AN6083	4	-41	91	100
GYA|c43680_g1;orf1	OG5_126795	cele|WBGene00003902	1	-49	77	100
GYA|c26410_g1;orf1	OG5_128613	lbic|fgenesh3_pg.C_scaffold_4000329	0	-181	56	100
GYA|c9695_g1;orf1	OG5_127104	rcom|29747.m001069	1	-36	81	100
GYA|c34692_g1;orf1	OG5_127154	rcom|30076.m004552	4	-67	94	100
GYA|c39631_g1;orf1	OG5_146927	hsap|ENSP00000333769	5	-44	100	100
GYA|c34412_g1;orf1	OG5_136328	rcom|30204.m001768	1	-46	84	100
GYA|c2651_g2;orf1	OG5_150986	ptro|ENSPTRP00000013919	4	-23	100	100
GYA|c43852_g1;orf1	OG5_126785	bsui|NP_698019	2	-15	50	100
GYA|c6620_g1;orf1	OG5_127130	rcom|29989.m000434	1	-16	97	100
GYA|c40537_g1;orf1	OG5_134091	cimm|CIMG_12875T0	3	-36	61	100
GYA|c36889_g1;orf1	OG5_128602	pchr|e_gww2.8.64.1	2	-13	42	100
GYA|c40717_g1;orf1	OG5_136382	anid|AN1534	6	-15	74	100
GYA|c43585_g1;orf1	OG5_197051	scer|scer_s288c__YMR191W	1	-74	98	100
GYA|c5723_g1;orf1	OG5_126922	drer|ENSDARP00000027654	8	-29	95	100
GYA|c32217_g1;orf1	OG5_131797	ptro|ENSPTRP00000059547	4	-86	100	100
GYA|c10966_g1;orf1	OG5_127261	ncra|NCU06432T0	2	-32	93	100
GYA|c45135_g1;orf1	OG5_127426	osat|NP_001065711	2	-10	90	100
GYA|c32364_g1;orf1	OG5_131167	scer|scer_s288c__YMR015C	3	-87	100	100
GYA|c40905_g1;orf1	OG5_127226	scer|scer_s288c__YMR105C	2	-71	100	100
GYA|c44210_g1;orf1	OG5_126628	rcom|30170.m013796	3	-94	96	100
GYA|c38129_g1;orf1	OG5_133913	drer|ENSDARP00000075249	3	-41	100	100
GYA|c35383_g1;orf1	OG5_137957	cneg|CNAG_06610T0	1	-16	49	100
GYA|c29230_g1;orf1	OG5_127741	rcom|30128.m008894	7	-46	69	100
GYA|c35689_g1;orf1	OG5_177754	rcom|30111.m000718	4	-32	57	100
GYA|c33751_g1;orf1	OG5_132524	hsap|ENSP00000261267	6	-84	100	100
GYA|c33325_g1;orf1	OG5_127790	aory|AO090026000256	7	-35	75	100
GYA|c33633_g1;orf1	OG5_213689	atum|NP_356854	1	-28	81	100
GYA|c42957_g1;orf1	OG5_136552	afum|Afu3g14020	8	-25	71	100
GYA|c29880_g1;orf1	OG5_130009	cele|WBGene00001564	2	-58	100	100
GYA|c36434_g1;orf1	OG5_127353	cpar|cgd4_4080	8	-23	63	100
GYA|c42301_g1;orf1	OG5_126626	afum|Afu4g07710	2	-17	93	100
GYA|c28433_g1;orf1	OG5_127581	scer|scer_s288c__YAL039C	7	-66	100	100
GYA|c29806_g1;orf1	OG5_177061	aory|AO090113000124	3	-24	69	100
GYA|c11261_g1;orf1	OG5_129819	scer|scer_s288c__YLR249W	1	-105	100	100
GYA|c11293_g1;orf1	OG5_170636	rcom|30068.m002519	2	-32	67	100
GYA|c36389_g1;orf1	OG5_128355	rcom|29726.m003984	1	-32	76	100
GYA|c43002_g1;orf1	OG5_126605	scer|scer_s288c__YML085C	6	-50	100	100
GYA|c43212_g1;orf1	OG5_128034	gzea|FGST_00628	4	-13	94	100
GYA|c31631_g1;orf1	OG5_126993	oana|ENSOANP00000016393	1	-26	100	100
GYA|c6892_g2;orf1	OG5_126636	scer|scer_s288c__YLL026W	1	-114	97	100
GYA|c29494_g1;orf1	OG5_127145	rcom|29900.m001590	2	-11	82	100
GYA|c30234_g1;orf1	OG5_129099	scer|scer_s288c__YCL030C	1	-43	100	100
GYA|c35729_g1;orf1	OG5_126611	atha|NP_568437	7	-43	100	100
GYA|c26936_g1;orf1	OG5_129349	pchr|fgenesh1_pg.C_scaffold_14000260	1	-58	52	100
GYA|c29601_g1;orf1	OG5_126636	osat|NP_001052665	4	-38	95	100
GYA|c5070_g2;orf1	OG5_137916	rcom|29648.m002024	8	-81	89	100
GYA|c18869_g1;orf1	OG5_126907	drer|ENSDARP00000069885	7	-65	100	100
GYA|c30937_g1;orf1	OG5_135473	osat|NP_001044052	1	-30	71	100
GYA|c19247_g1;orf1	OG5_126572	atha|NP_190184	3	-64	89	100
GYA|c7434_g1;orf1	OG5_134930	atha|NP_001118655	2	-33	81	100
GYA|c41113_g1;orf1	OG5_131782	rcom|29010.m000224	3	-60	95	100
GYA|c45380_g1;orf1	NO_GROUP	atha|NP_001077529	1	-40	94	100
GYA|c21441_g1;orf1	OG5_126708	pchr|e_gwh2.1.1071.1	1	-61	73	100
GYA|c34762_g1;orf1	OG5_126623	cele|WBGene00000915	1	-102	100	100
GYA|c2402_g1;orf1	OG5_127219	drer|ENSDARP00000073592	1	-84	91	100
GYA|c45387_g1;orf1	OG5_129048	cneg|CNAG_01150T0	1	-13	50	100
GYA|c44549_g1;orf1	OG5_127028	ptro|ENSPTRP00000013471	8	-35	100	100
GYA|c33875_g1;orf1	OG5_127039	osat|NP_001052526	2	-62	81	100
GYA|c44299_g1;orf1	OG5_128717	rcom|29781.m000013	2	-36	86	100
GYA|c16924_g1;orf1	OG5_127273	drer|ENSDARP00000020358	8	-74	96	100
GYA|c6966_g1;orf1	OG5_129123	scer|scer_s288c__YPL231W	2	-50	99	100
GYA|c34900_g1;orf1	OG5_152555	ppat|e_gw1.1.507.1	6	-31	75	100
GYA|c30984_g1;orf1	OG5_127057	scer|scer_s288c__YDL066W	3	-45	100	100
GYA|c33231_g1;orf1	OG5_136322	ptro|ENSPTRP00000007940	9	-38	100	100
GYA|c33960_g1;orf1	OG5_170246	atha|NP_001154446	4	-55	98	100
GYA|c32522_g1;orf1	OG5_126728	afum|Afu7g06350	4	-44	84	100
GYA|c33550_g1;orf1	OG5_127967	rcom|29729.m002348	5	-30	90	100
GYA|c44834_g1;orf1	OG5_126704	scer|scer_s288c__YDL022W	1	-46	100	100
GYA|c34112_g1;orf1	OG5_126852	atha|NP_187135	1	-33	94	100
GYA|c33496_g1;orf1	OG5_131495	rcom|29780.m001383	3	-38	99	100
GYA|c43001_g1;orf1	OG5_126685	scer|scer_s288c__YAL038W	0	-181	100	100
GYA|c30347_g1;orf1	OG5_126703	cpip|CPIJ003589	3	-7	100	100
GYA|c43942_g1;orf1	NO_GROUP	scer|scer_s288c__R0040C	3	-51	100	100
GYA|c34463_g1;orf1	OG5_136472	scer|scer_s288c__YNL137C	1	-50	100	100
GYA|c33219_g1;orf1	OG5_149734	atha|NP_187842	3	-32	78	100
GYA|c40092_g1;orf1	OG5_126628	cele|WBGene00001685	1	-38	100	100
GYA|c42582_g1;orf1	OG5_130214	anid|AN11705	8	-25	91	100
GYA|c31913_g1;orf1	OG5_128338	rcom|30147.m014232	1	-17	73	100
GYA|c41217_g1;orf1	OG5_131050	rcom|28166.m001085	2	-75	90	100
GYA|c43187_g1;orf1	OG5_126611	ppat|estExt_gwp_gw1.C_930101	1	-37	99	100
GYA|c30134_g1;orf1	OG5_128602	drer|ENSDARP00000090990	2	-46	99	100
GYA|c44862_g1;orf1	OG5_126979	gsul|NP_952991	2	-23	65	100
GYA|c30179_g1;orf1	OG5_127333	cele|WBGene00002045	5	-34	100	100
GYA|c2859_g1;orf1	OG5_128435	rcom|28179.m000470	1	-106	95	100
GYA|c42332_g1;orf1	OG5_156187	rcom|29598.m000468	1	-29	96	100
GYA|c43249_g1;orf1	OG5_127833	atha|NP_191427	2	-28	79	100
GYA|c5789_g1;orf1	OG5_136972	scer|scer_s288c__YHR001W-A	1	-39	97	100
GYA|c40114_g1;orf1	OG5_126698	cele|WBGene00011884	4	-10	100	100
GYA|c39615_g1;orf1	OG5_170521	rcom|30192.m000545	1	-48	83	100
GYA|c32007_g1;orf1	OG5_127204	atha|NP_850663	5	-40	96	100
GYA|c43495_g1;orf1	OG5_179095	cbri|WBGene00032050	2	-88	100	100
GYA|c44902_g1;orf1	OG5_133566	rcom|30128.m008663	2	-35	83	100
GYA|c35595_g1;orf1	OG5_126775	ncra|NCU09230T0	5	-30	85	100
GYA|c43309_g1;orf1	OG5_127771	atha|NP_566968	1	-79	92	100
GYA|c10345_g1;orf1	OG5_126740	atha|NP_001031074	2	-50	70	100
GYA|c29307_g1;orf1	OG5_126747	psti|XP_001387704	4	-36	78	100
GYA|c43307_g1;orf1	OG5_127215	lbic|e_gww1.3.96.1	1	-28	57	100
GYA|c35225_g1;orf1	OG5_145471	hsap|ENSP00000278385	1	-64	100	100
GYA|c33069_g1;orf1	OG5_127334	osat|NP_001044046	4	-28	79	100
GYA|c42893_g1;orf1	OG5_127033	aory|AO090003000895	9	-44	93	100
GYA|c13108_g2;orf1	OG5_134005	afum|Afu3g10530	2	-29	51	100
GYA|c31842_g1;orf1	OG5_163740	dhan|XP_457725	1	-17	51	100
GYA|c42919_g1;orf1	OG5_129416	tnig|ENSTNIP00000011805	1	-26	70	100
GYA|c36981_g1;orf1	OG5_126601	scer|scer_s288c__YOR317W	1	-54	100	100
GYA|c43720_g1;orf1	OG5_137331	cneg|CNAG_07554T0	2	-9	26	100
GYA|c31579_g1;orf1	OG5_126803	scer|scer_s288c__YEL027W	3	-72	100	100
GYA|c30543_g1;orf1	OG5_126821	osat|NP_001056901	9	-40	92	100
GYA|c35232_g1;orf1	OG5_127109	scer|scer_s288c__YDL055C	2	-74	100	100
GYA|c28863_g1;orf1	OG5_126842	cneo|CNBG_0733T0	5	-36	73	100
GYA|c5961_g1;orf1	OG5_153270	rcom|29842.m003691	1	-44	84	100
GYA|c27976_g1;orf1	OG5_129134	scer|scer_s288c__YKL217W	3	-40	100	100
GYA|c29212_g1;orf1	OG5_133034	cele|WBGene00012354	4	-41	100	100
GYA|c41463_g1;orf1	OG5_129453	cneo|CNBG_0321T0	1	-6	36	100
GYA|c31538_g1;orf1	OG5_126930	rcom|29801.m003157	5	-68	97	100
GYA|c29258_g1;orf1	OG5_131950	afum|Afu8g05580	3	-34	84	100
GYA|c4688_g1;orf1	OG5_136985	scer|scer_s288c__YPL230W	1	-100	99	100
GYA|c24873_g1;orf1	OG5_127509	cneo|CNBG_4099T0	5	-26	30	100
GYA|c42807_g1;orf1	NO_GROUP	scer|scer_s288c__YER035W	1	-41	67	100
GYA|c33307_g1;orf1	OG5_126573	cneg|CNAG_07807T0	3	-13	100	100
GYA|c9769_g1;orf1	OG5_156443	rcom|30170.m014287	1	-132	74	100
GYA|c39192_g1;orf1	OG5_196453	tnig|ENSTNIP00000014746	2	-37	86	100
GYA|c1551_g1;orf1	OG5_128249	scer|scer_s288c__YEL060C	2	-62	97	100
GYA|c38366_g1;orf1	OG5_137526	rcom|29816.m000677	6	-33	74	100
GYA|c38690_g1;orf1	OG5_139484	scer|scer_s288c__YML081C-A	7	-30	100	100
GYA|c10201_g1;orf1	OG5_126931	rcom|29661.m000918	4	-76	92	100
GYA|c32044_g1;orf1	OG5_136119	ncra|NCU08225T0	1	-20	62	100
GYA|c37275_g1;orf1	OG5_130710	scer|scer_s288c__YGR234W	1	-103	100	100
GYA|c39914_g1;orf1	OG5_126941	scer|scer_s288c__YPR062W	1	-81	100	100
GYA|c44497_g1;orf1	OG5_132749	rcom|29761.m000419	3	-59	82	100
GYA|c2957_g2;orf1	OG5_127693	scer|scer_s288c__YGR032W	6	-63	100	100
GYA|c32077_g1;orf1	OG5_164033	rcom|30147.m013835	2	-82	73	100
GYA|c27309_g1;orf1	OG5_136130	pchr|gwh2.9.210.1	2	-18	36	100
GYA|c17170_g1;orf1	OG5_126703	ecab|XP_001487876	3	-42	99	100
GYA|c58_g1;orf1	OG5_128735	scer|scer_s288c__YPL117C	1	-69	100	100
GYA|c37196_g1;orf1	OG5_136640	rcom|30170.m014291	1	-70	78	100
GYA|c32991_g1;orf1	OG5_141953	ptro|ENSPTRP00000024707	1	-76	100	100
GYA|c27076_g2;orf1	OG5_127652	spom|NP_596147	0	-181	70	100
GYA|c36944_g1;orf1	OG5_137520	osat|NP_001062116	2	-45	96	100
GYA|c40442_g1;orf1	OG5_126698	cele|WBGene00011884	4	-71	100	100
GYA|c32591_g1;orf1	OG5_126798	lbic|eu2.Lbscf0002g04100	4	-33	62	100
GYA|c1425_g1;orf1	OG5_126628	rcom|30170.m013796	0	-181	88	100
GYA|c36405_g1;orf1	OG5_126609	rcom|30190.m011196	6	-31	87	100
GYA|c39171_g1;orf1	OG5_131643	cimm|CIMG_02231T0	6	-32	78	100
GYA|c1917_g1;orf1	OG5_129225	osat|NP_001053909	2	-14	57	100
GYA|c35634_g1;orf1	OG5_128316	scer|scer_s288c__YJL153C	1	-107	100	100
GYA|c39430_g1;orf1	OG5_129470	scer|scer_s288c__YHR190W	2	-38	100	100
GYA|c34216_g1;orf1	OG5_126892	rcom|30169.m006499	7	-68	97	100
GYA|c28034_g1;orf1	OG5_126923	rcom|30169.m006349	2	-42	96	100
GYA|c32809_g1;orf1	OG5_128374	rcom|29811.m000537	5	-30	77	100
GYA|c34768_g1;orf1	OG5_129048	pchr|e_gwh2.20.45.1	7	-10	41	100
GYA|c14129_g2;orf1	OG5_126703	osat|NP_001053957	2	-46	99	100
GYA|c44524_g1;orf1	OG5_127537	osat|NP_001050997	7	-34	79	100
GYA|c39790_g1;orf1	OG5_128457	scer|scer_s288c__YFR033C	4	-78	100	100
GYA|c37677_g1;orf1	OG5_129417	afum|Afu1g11420	2	-28	63	100
GYA|c3643_g1;orf1	OG5_213088	atha|NP_849949	2	-24	75	100
GYA|c19075_g1;orf1	OG5_127143	rcom|29092.m000460	0	-181	87	100
GYA|c33916_g1;orf1	OG5_136929	cimm|CIMG_07723T0	7	-20	58	100
GYA|c45363_g1;orf1	OG5_136574	scer|scer_s288c__YDL122W	1	-41	99	100
GYA|c42178_g1;orf1	OG5_127097	pchr|e_gwh2.18.25.1	6	-21	58	100
GYA|c31147_g1;orf1	OG5_170822	rcom|30131.m006894	5	-54	76	100
GYA|c35011_g1;orf1	OG5_126627	pchr|gwh2.8.366.1	6	-10	35	100
GYA|c28448_g1;orf1	OG5_127959	ptro|ENSPTRP00000055015	1	-79	100	100
GYA|c35204_g1;orf1	OG5_127757	scer|scer_s288c__YFR004W	2	-47	100	100
GYA|c40607_g1;orf1	OG5_133776	scer|scer_s288c__YNR073C	2	-36	67	100
GYA|c40289_g1;orf1	OG5_141434	gzea|FGST_10895	3	-6	24	100
GYA|c41585_g1;orf1	OG5_127225	osat|NP_001052341	2	-41	96	100
GYA|c38868_g1;orf1	OG5_129261	afum|Afu3g14420	2	-40	60	100
GYA|c44608_g1;orf1	OG5_155971	scer|scer_s288c__YKR042W	7	-68	100	100
GYA|c36715_g1;orf1	OG5_127410	rcom|28872.m000247	5	-83	91	100
GYA|c41491_g1;orf1	OG5_140980	hsap|ENSP00000379035	3	-31	100	100
GYA|c29243_g1;orf1	OG5_129158	rcom|29900.m001589	3	-33	79	100
GYA|c17507_g1;orf1	OG5_132299	aory|AO090010000706	2	-9	31	100
GYA|c12966_g1;orf1	OG5_126641	scer|scer_s288c__YIL018W	1	-117	100	100
GYA|c33328_g1;orf1	OG5_126839	ypes|YP_002347601	3	-15	59	100
GYA|c38115_g1;orf1	OG5_164568	rcom|29842.m003555	2	-27	73	100
GYA|c40257_g1;orf1	OG5_179700	scer|scer_s288c__YIL154C	8	-46	100	100
GYA|c36949_g1;orf1	OG5_159515	afum|Afu5g12560	1	-12	41	100
GYA|c39627_g1;orf1	OG5_147192	rcom|29912.m005515	4	-48	98	100
GYA|c43372_g1;orf1	OG5_186117	osat|NP_001053823	3	-9	75	100
GYA|c37484_g1;orf1	OG5_127220	scer|scer_s288c__YER053C	1	-138	100	100
GYA|c30571_g1;orf1	OG5_127676	atha|NP_850962	1	-36	82	100
GYA|c23288_g2;orf1	OG5_127501	pchr|fgenesh1_pg.C_scaffold_11000049	1	-45	67	100
GYA|c40668_g1;orf1	OG5_126784	lbic|eu2.Lbscf0011g02300	4	-11	44	100
GYA|c38307_g1;orf1	OG5_129982	rcom|29956.m000104	1	-32	89	100
GYA|c32100_g1;orf1	OG5_132423	atha|NP_568996	4	-38	88	100
GYA|c34037_g1;orf1	OG5_126595	ptro|ENSPTRP00000016618	2	-10	100	100
GYA|c43453_g1;orf1	OG5_139306	scer|scer_s288c__YNL115C	4	-69	100	100
GYA|c15106_g1;orf1	OG5_127039	osat|NP_001052526	1	-66	87	100
GYA|c19911_g1;orf1	OG5_129497	pchr|fgenesh1_pg.C_scaffold_6000017	2	-25	36	100
GYA|c40251_g1;orf1	OG5_127008	cele|WBGene00004496	6	-45	100	100
GYA|c41532_g1;orf1	OG5_130471	scer|scer_s288c__YMR307W	2	-60	100	100
GYA|c34260_g1;orf1	OG5_128330	cele|WBGene00018519	4	-90	100	100
GYA|c32544_g1;orf1	OG5_126588	rcom|30025.m000589	6	-62	96	100
GYA|c33302_g1;orf1	OG5_126628	osat|NP_001060897	3	-35	89	100
GYA|c36360_g1;orf1	OG5_135098	rcom|29669.m000828	1	-39	86	100
GYA|c28195_g1;orf1	OG5_126611	atha|NP_564101	7	-49	100	100
GYA|c43965_g1;orf1	OG5_128945	atha|NP_172851	1	-33	79	100
GYA|c32944_g1;orf1	OG5_127118	scer|scer_s288c__YLL050C	5	-57	100	100
GYA|c29090_g1;orf1	OG5_128717	atha|NP_195226	7	-56	89	100
GYA|c38229_g1;orf1	OG5_130251	pchr|fgenesh1_pg.C_scaffold_1000089	2	-32	55	100
GYA|c39494_g1;orf1	OG5_129142	ptro|ENSPTRP00000029369	4	-34	100	100
GYA|c40544_g1;orf1	OG5_126923	calb|calb_sc5314__orf19.5788	4	-17	69	100
GYA|c7550_g1;orf1	OG5_136529	gzea|FGST_04882	4	-19	51	100
GYA|c43404_g1;orf1	OG5_131114	atha|NP_172664	2	-53	90	100
GYA|c452_g1;orf1	OG5_127584	rcom|30128.m008673	6	-33	84	100
GYA|c5070_g1;orf1	OG5_137916	osat|NP_001066305	1	-33	89	100
GYA|c6530_g1;orf1	OG5_127132	rcom|28492.m000475	3	-37	89	100
GYA|c9389_g1;orf1	OG5_145217	scer|scer_s288c__YLR110C	3	-67	99	100
GYA|c1402_g1;orf1	OG5_126595	cbri|WBGene00041507	2	-49	100	100
GYA|c28481_g1;orf1	OG5_126852	rcom|30128.m008616	2	-37	87	100
GYA|c37142_g1;orf1	OG5_130240	rcom|30068.m002512	3	-78	58	100
GYA|c37381_g1;orf1	OG5_132166	scer|scer_s288c__YDR483W	5	-41	100	100
GYA|c9737_g1;orf1	OG5_126696	rcom|30076.m004602	1	-104	99	100
GYA|c38511_g1;orf1	OG5_126803	atha|NP_564098	3	-65	100	100
GYA|c34348_g1;orf1	OG5_128480	cele|WBGene00000549	1	-37	100	100
GYA|c6183_g1;orf1	OG5_126867	drer|ENSDARP00000051881	1	-50	96	100
GYA|c29651_g1;orf1	OG5_128289	scer|scer_s288c__YOR027W	7	-49	93	100
GYA|c41124_g1;orf1	OG5_127225	scer|scer_s288c__YDR172W	5	-58	98	100
GYA|c38161_g1;orf1	OG5_126744	hsap|ENSP00000297185	1	-36	100	100
GYA|c37773_g1;orf1	OG5_139310	cimm|CIMG_07107T0	3	-28	66	100
GYA|c35169_g1;orf1	OG5_126845	cbri|WBGene00030091	2	-20	55	100
GYA|c1490_g1;orf1	OG5_129819	afum|Afu7g05660	1	-37	97	100
GYA|c37311_g1;orf1	OG5_156555	rcom|27916.m000159	1	-35	86	100
GYA|c29084_g1;orf1	OG5_140456	rcom|29588.m000859	6	-29	60	100
GYA|c33471_g1;orf1	OG5_126686	atha|NP_176658	8	-13	60	100
GYA|c36697_g1;orf1	OG5_127051	cele|WBGene00004408	0	-181	100	100
GYA|c43964_g1;orf1	OG5_132749	atha|NP_001031910	6	-53	90	100
GYA|c43949_g1;orf1	OG5_138311	rcom|30190.m011295	3	-35	82	100
GYA|c25748_g1;orf1	OG5_126601	lbic|eu2.Lbscf0009g04540	1	-172	57	100
GYA|c31083_g1;orf1	OG5_127580	rcom|29765.m000725	1	-32	90	100
GYA|c31378_g1;orf1	OG5_128385	rcom|29686.m000889	3	-35	93	100
GYA|c35260_g1;orf1	OG5_140501	osat|NP_001068555	8	-41	84	100
GYA|c38215_g1;orf1	OG5_127199	cele|WBGene00004443	2	-29	100	100
GYA|c10464_g1;orf1	OG5_127064	cbri|WBGene00028357	2	-71	100	100
GYA|c41079_g1;orf1	OG5_126574	scer|scer_s288c__YDR406W	2	-63	100	100
GYA|c31283_g1;orf1	OG5_129043	scer|scer_s288c__YCR042C	2	-51	100	100
GYA|c42317_g1;orf1	OG5_129102	rcom|54899.m000013	2	-30	85	100
GYA|c36818_g1;orf1	OG5_127143	rcom|29660.m000779	8	-50	95	100
GYA|c41126_g1;orf1	OG5_127307	rcom|29948.m000719	1	-37	94	100
GYA|c24462_g1;orf1	OG5_127923	pchr|e_gww2.4.147.1	0	-181	68	100
GYA|c22981_g1;orf1	OG5_128834	lbic|estExt_fgenesh2_pg.C_110335	7	-97	54	100
GYA|c13444_g1;orf1	OG5_129624	lbic|eu2.Lbscf0024g00330	2	-47	46	100
GYA|c44733_g1;orf1	OG5_132930	aory|AO090026000321	3	-24	88	100
GYA|c34262_g1;orf1	OG5_126588	osat|NP_001068540	1	-106	93	100
GYA|c18181_g1;orf1	OG5_130288	lbic|eu2.Lbscf0002g11710	2	-26	35	100
GYA|c44272_g1;orf1	OG5_178117	rcom|30147.m014184	1	-34	93	100
GYA|c25170_g2;orf1	OG5_126588	scer|scer_s288c__YER103W	0	-181	100	100
GYA|c29171_g1;orf1	OG5_126893	scer|scer_s288c__YLL041C	2	-66	100	100
GYA|c38396_g1;orf1	OG5_128666	rcom|30078.m002319	1	-35	90	100
GYA|c34097_g1;orf1	OG5_129177	pchr|e_gww2.1.354.1	5	-29	73	100
GYA|c34079_g1;orf1	OG5_177788	rcom|29726.m003993	5	-38	64	100
GYA|c35692_g1;orf1	OG5_129452	scer|scer_s288c__YML042W	6	-64	99	100
GYA|c28709_g1;orf1	OG5_127800	cele|WBGene00000786	2	-49	100	100
GYA|c38191_g1;orf1	OG5_156651	rcom|29489.m000174	6	-66	85	100
GYA|c2634_g1;orf1	OG5_134005	pchr|gwh2.7.366.1	8	-19	60	100
GYA|c45161_g1;orf1	OG5_129419	rcom|29950.m001122	2	-36	94	100
GYA|c35784_g1;orf1	OG5_156632	rcom|30174.m008694	7	-35	75	100
GYA|c24534_g1;orf1	OG5_126923	drer|ENSDARP00000024752	0	-181	96	100
GYA|c29945_g1;orf1	OG5_127233	ylip|XP_505301	8	-42	90	100
GYA|c4988_g1;orf1	OG5_127705	atha|NP_566818	1	-136	85	100
GYA|c40198_g1;orf1	OG5_127046	cbri|WBGene00034328	6	-32	100	100
GYA|c36838_g1;orf1	NO_GROUP	scer|scer_s288c__YJL116C	0	-181	100	100
GYA|c45381_g1;orf1	OG5_126561	rcom|29932.m000604	2	-37	97	100
GYA|c31593_g1;orf1	OG5_127228	pchr|fgenesh1_pg.C_scaffold_3000305	1	-15	66	100
GYA|c31386_g1;orf1	OG5_127780	gzea|FGST_07851	2	-18	48	100
GYA|c27535_g1;orf1	OG5_129440	lbic|eu2.Lbscf0033g01500	1	-169	27	100
GYA|c41981_g1;orf1	OG5_126734	scer|scer_s288c__YLR180W	1	-36	100	100
GYA|c34434_g1;orf1	OG5_127091	amel|XP_001120235	2	-18	47	100
GYA|c34910_g1;orf1	OG5_126661	scer|scer_s288c__YMR083W	1	-143	100	100
GYA|c28334_g1;orf1	OG5_126628	rcom|30131.m006931	2	-88	98	100
GYA|c21289_g1;orf1	OG5_171276	ncra|NCU10031T0	2	-32	38	100
GYA|c26162_g3;orf1	OG5_127430	pchr|e_gww2.1.1060.1	6	-32	94	100
GYA|c29660_g1;orf1	OG5_127205	scer|scer_s288c__YDL061C	3	-28	100	100
GYA|c30136_g1;orf1	OG5_128765	rcom|29589.m001286	2	-44	94	100
GYA|c19740_g1;orf1	OG5_127031	pchr|gwh2.21.39.1	2	-29	38	100
GYA|c37540_g1;orf1	OG5_126623	mmul|XP_001095189	7	-76	100	100
GYA|c44124_g1;orf1	OG5_145009	osat|NP_001055486	2	-54	88	100
GYA|c16078_g2;orf1	OG5_127167	scer|scer_s288c__YPL106C	0	-181	100	100
GYA|c7237_g1;orf1	OG5_133793	rcom|30099.m001684	3	-29	62	100
GYA|c41963_g1;orf1	OG5_133031	rcom|30138.m003983	9	-50	77	100
GYA|c28042_g1;orf1	OG5_126588	aory|AO090103000007	5	-77	77	100
GYA|c33956_g1;orf1	OG5_127321	rcom|28449.m000019	3	-48	90	100
GYA|c33906_g1;orf1	OG5_126951	scer|scer_s288c__YLR075W	1	-129	100	100
GYA|c32268_g1;orf1	OG5_134847	rcom|29773.m000278	9	-69	96	100
GYA|c31308_g1;orf1	OG5_140437	rcom|29904.m002952	1	-31	84	100
GYA|c4996_g1;orf1	OG5_127233	rcom|29629.m001437	6	-58	94	100
GYA|c39621_g1;orf1	OG5_138085	osat|NP_001065806	1	-30	76	100
GYA|c30893_g1;orf1	OG5_130541	atum|NP_355957	3	-34	77	100
GYA|c43704_g1;orf1	OG5_129819	aory|AO090005000428	1	-37	79	100
GYA|c42043_g1;orf1	OG5_126572	bmaa|14500.m00157	9	-21	85	100
GYA|c43791_g1;orf1	OG5_126822	cgla|XP_447970	2	-36	97	100
GYA|c33776_g1;orf1	OG5_128289	scer|scer_s288c__YOR027W	0	-181	68	100
GYA|c36192_g1;orf1	OG5_126747	osat|NP_001048084	8	-36	91	100
GYA|c31163_g1;orf1	OG5_176549	scer|scer_s288c__YIL136W	1	-111	99	100
GYA|c4024_g1;orf1	OG5_127334	osat|NP_001044046	9	-75	93	100
GYA|c35168_g1;orf1	OG5_127238	drer|ENSDARP00000027115	1	-112	87	100
GYA|c38934_g1;orf1	OG5_147322	rcom|30147.m014529	2	-12	82	100
GYA|c9629_g1;orf1	OG5_126872	atha|NP_197839	3	-31	61	100
GYA|c34443_g1;orf1	OG5_135794	dhan|XP_462392	3	-9	36	100
GYA|c38359_g1;orf1	OG5_128607	rcom|30190.m010945	2	-65	82	100
GYA|c30042_g1;orf1	OG5_129223	rcom|30170.m014378	5	-37	93	100
GYA|c30861_g1;orf1	OG5_127696	scer|scer_s288c__YHR110W	2	-33	100	100
GYA|c26653_g1;orf2	OG5_127393	pchr|e_gww2.6.153.1	2	-53	42	100
GYA|c28859_g1;orf1	OG5_129100	rcom|29646.m001077	2	-44	95	100
GYA|c32919_g1;orf1	OG5_128495	osat|NP_001066589	3	-40	91	100
GYA|c43261_g1;orf1	OG5_127687	gzea|FGST_10643	6	-19	73	100
GYA|c27215_g1;orf1	OG5_133334	pchr|e_gww2.1.228.1	1	-176	51	100
GYA|c44574_g1;orf1	OG5_126636	scer|scer_s288c__YLL026W	2	-41	99	100
GYA|c28156_g1;orf1	OG5_127464	rcom|28525.m000262	1	-39	92	100
GYA|c25568_g2;orf1	OG5_128018	cneg|CNAG_04347T0	1	-150	63	100
GYA|c43623_g1;orf1	OG5_127315	cele|WBGene00020662	1	-126	100	100
GYA|c8622_g1;orf1	OG5_128435	pchr|fgenesh1_pg.C_scaffold_15000083	6	-44	92	100
GYA|c39361_g1;orf1	OG5_126623	otau|estExt_gwp_GeneWisePlus.C_Chr_10.00010241	2	-39	74	100
GYA|c19945_g1;orf1	OG5_126703	atha|NP_568397	1	-104	99	100
GYA|c38331_g1;orf1	OG5_129061	rcom|29986.m001639	2	-32	71	100
GYA|c42963_g1;orf1	OG5_128975	scer|scer_s288c__YPR100W	1	-35	100	100
GYA|c20553_g1;orf1	OG5_126795	drer|ENSDARP00000021064	0	-181	96	100
GYA|c28609_g1;orf1	OG5_130853	scer|scer_s288c__YDR511W	3	-38	99	100
GYA|c27459_g1;orf1	OG5_129631	pchr|gww2.12.18.1	0	-181	45	100
GYA|c37961_g1;orf1	OG5_150246	osat|NP_001046465	5	-33	82	100
GYA|c17900_g1;orf1	OG5_127310	spom|NP_596205	5	-99	82	100
GYA|c19895_g1;orf1	OG5_127022	lbic|estExt_fgenesh2_pg.C_100184	6	-77	83	100
GYA|c21385_g1;orf1	OG5_127089	ncra|NCU03038T0	1	-66	79	100
GYA|c13004_g1;orf1	NO_GROUP	scer|scer_s288c__YNR034W-A	4	-53	100	100
GYA|c10613_g1;orf1	OG5_194076	scer|scer_s288c__YJL151C	1	-66	98	100
GYA|c5714_g1;orf1	OG5_127014	cgla|XP_449470	1	-35	100	100
GYA|c32215_g1;orf1	OG5_178072	osat|NP_001056463	1	-39	86	100
GYA|c31106_g1;orf1	OG5_129217	rcom|29826.m000736	2	-65	92	100
GYA|c16295_g2;orf1	OG5_128257	rcom|28629.m000567	7	-32	100	100
GYA|c34155_g1;orf1	OG5_127846	rcom|29736.m002095	6	-38	86	100
GYA|c35037_g1;orf1	OG5_126588	scer|scer_s288c__YER103W	5	-45	95	100
GYA|c18131_g1;orf1	OG5_147640	lbic|estExt_fgenesh2_pg.C_50436	1	-11	31	100
GYA|c40536_g1;orf1	OG5_131684	rcom|29869.m001194	1	-150	91	100
GYA|c23848_g1;orf1	OG5_126885	cneg|CNAG_00581T0	3	-56	64	100
GYA|c6764_g1;orf1	OG5_130119	rcom|30162.m001295	2	-50	85	100
GYA|c13360_g1;orf1	OG5_132819	osat|NP_001063289	1	-29	95	100
GYA|c26586_g1;orf1	OG5_127808	cneg|CNAG_03554T0	0	-181	66	100
GYA|c1598_g1;orf1	OG5_126983	mgri|XP_001522625	3	-45	98	100
GYA|c25086_g2;orf1	OG5_129563	pchr|gww2.14.143.1	1	-153	56	100
GYA|c34659_g1;orf1	OG5_127614	mmul|XP_001098697	2	-31	100	100
GYA|c12393_g1;orf1	OG5_131934	atha|NP_849571	5	-44	89	100
GYA|c13819_g2;orf1	OG5_126588	cele|WBGene00002005	1	-61	98	100
GYA|c45258_g1;orf1	OG5_133697	hsap|ENSP00000401303	4	-41	100	100
GYA|c30208_g1;orf1	OG5_190568	atha|NP_196844	1	-51	81	100
GYA|c31462_g1;orf1	OG5_128840	rcom|29794.m003396	6	-31	83	100
GYA|c33857_g1;orf1	OG5_220794	cele|WBGene00000720	8	-50	100	100
GYA|c1480_g1;orf1	OG5_135780	pchr|e_gwh2.10.194.1	2	-34	90	100
GYA|c3143_g1;orf1	OG5_129574	scer|scer_s288c__YJR074W	2	-56	97	100
GYA|c37933_g1;orf1	OG5_128039	gzea|FGST_03613	4	-38	92	100
GYA|c1212_g1;orf1	OG5_155466	rcom|28986.m000045	3	-48	69	100
GYA|c41575_g1;orf1	OG5_129625	rcom|30098.m001736	7	-46	93	100
GYA|c43103_g1;orf1	OG5_164151	rcom|30170.m014198	6	-40	81	100
GYA|c7979_g1;orf1	OG5_126798	scer|scer_s288c__YDR342C	5	-46	100	100
GYA|c35032_g1;orf1	OG5_141622	rcom|30170.m014361	5	-55	84	100
GYA|c27821_g1;orf1	OG5_126923	cele|WBGene00001167	1	-102	100	100
GYA|c41325_g1;orf1	OG5_127333	cele|WBGene00002045	1	-32	100	100
GYA|c23523_g1;orf1	OG5_130761	lbic|e_gww1.30.28.1	8	-45	36	100
GYA|c44682_g1;orf1	OG5_126779	scer|scer_s288c__YIL125W	2	-77	100	100
GYA|c39271_g1;orf1	OG5_126691	gzea|FGST_09114	2	-22	74	100
GYA|c41158_g1;orf1	OG5_127833	scer|scer_s288c__YOR298C-A	3	-79	94	100
GYA|c43488_g1;orf1	OG5_127789	rcom|29656.m000496	1	-61	89	100
GYA|c35413_g1;orf1	OG5_129819	scer|scer_s288c__YLR249W	1	-118	100	100
GYA|c29177_g1;orf1	OG5_128008	cpos|CPAG_03686	8	-26	62	100
GYA|c32986_g1;orf1	OG5_126605	cele|WBGene00006529	7	-83	100	100
GYA|c24730_g1;orf1	OG5_127834	lbic|estExt_GeneWisePlus_human.C_30537	4	-81	57	100
GYA|c35373_g1;orf1	NO_GROUP	scer|scer_s288c__YER053C-A	1	-16	100	100
GYA|c1942_g1;orf1	OG5_126605	mmul|XP_001107743	2	-39	99	100
GYA|c19478_g1;orf1	OG5_127269	drer|ENSDARP00000019813	2	-57	83	100
GYA|c38481_g1;orf1	OG5_128436	scer|scer_s288c__YOR192C-B	3	-34	100	100
GYA|c43037_g1;orf1	OG5_213074	rcom|30170.m014120	3	-41	81	100
GYA|c8911_g1;orf1	OG5_126993	ppat|estExt_gwp_gw1.C_1640060	5	-35	86	100
GYA|c41374_g1;orf1	OG5_134003	rcom|29851.m002435	1	-33	77	100
GYA|c25829_g1;orf2	OG5_134267	cneo|CNBG_2275T0	1	-141	59	100
GYA|c36906_g1;orf1	OG5_126636	scer|scer_s288c__YLL026W	3	-85	99	100
GYA|c19429_g1;orf1	OG5_126939	scer|scer_s288c__YGL055W	0	-181	100	100
GYA|c31554_g1;orf1	OG5_127141	cneg|CNAG_02177T0	1	-104	97	100
GYA|c19818_g1;orf1	OG5_138158	drer|ENSDARP00000101541	6	-72	88	100
GYA|c15878_g1;orf1	OG5_126628	osat|NP_001052984	1	-126	96	100
GYA|c41980_g1;orf1	NO_GROUP	ncra|NCU08087T0	1	-6	33	100
GYA|c41305_g1;orf1	OG5_127737	cimm|CIMG_08896T0	2	-8	56	100
GYA|c36320_g1;orf1	OG5_126561	rcom|29932.m000603	6	-38	86	100
GYA|c28923_g1;orf1	OG5_152704	rcom|30147.m014063	3	-23	60	100
GYA|c3837_g1;orf1	OG5_143219	trub|ENSTRUP00000025030	2	-39	84	100
GYA|c37187_g1;orf1	OG5_127205	ncra|NCU03738T0	6	-19	74	100
GYA|c23247_g1;orf1	OG5_127711	atha|NP_849728	3	-24	39	100
GYA|c5793_g1;orf1	OG5_126574	rcom|30131.m006867	1	-104	79	100
GYA|c28603_g1;orf1	OG5_131424	cneo|CNBG_2503T0	2	-36	83	100
GYA|c33110_g1;orf1	OG5_127691	atha|NP_849640	1	-6	91	100
GYA|c37942_g1;orf1	OG5_177495	rcom|30190.m011017	3	-38	88	100
GYA|c25262_g1;orf1	OG5_130869	pchr|fgenesh1_pg.C_scaffold_9000437	0	-181	27	100
GYA|c32323_g1;orf1	OG5_134796	scer|scer_s288c__YGL077C	2	-56	100	100
GYA|c30173_g1;orf1	OG5_129350	atha|NP_193723	5	-37	83	100
GYA|c34526_g1;orf1	OG5_127191	cele|WBGene00001423	8	-73	100	100
GYA|c34389_g1;orf1	OG5_176321	rcom|29986.m001644	9	-48	78	100
GYA|c38836_g1;orf1	OG5_159818	rcom|29848.m004629	5	-35	77	100
GYA|c31171_g1;orf1	OG5_127930	rcom|30014.m000456	4	-43	79	100
GYA|c23084_g1;orf1	OG5_129495	cimm|CIMG_08465T0	1	-29	72	100
GYA|c34609_g1;orf1	OG5_129138	afum|Afu6g03520	8	-47	82	100
GYA|c35633_g1;orf1	OG5_140025	mmul|XP_001110370	1	-50	98	100
GYA|c8905_g1;orf1	OG5_127130	rcom|29693.m002025	2	-51	95	100
GYA|c28313_g1;orf1	OG5_126883	rcom|29852.m001983	0	-181	93	100
GYA|c40695_g1;orf1	OG5_127529	drer|ENSDARP00000040797	7	-51	99	100
GYA|c39218_g1;orf1	OG5_126628	osat|NP_001048847	4	-33	91	100
GYA|c1544_g1;orf1	OG5_126800	hsap|ENSP00000387065	8	-38	76	100
GYA|c43984_g1;orf1	OG5_126896	rcom|30198.m000872	3	-42	98	100
GYA|c30383_g1;orf1	OG5_131114	rcom|29842.m003527	3	-47	89	100
GYA|c38403_g1;orf1	OG5_126769	scer|scer_s288c__YOR020C	9	-15	100	100
GYA|c40182_g1;orf1	OG5_127493	rcom|29908.m005991	1	-44	91	100
GYA|c42737_g1;orf1	OG5_126798	osat|NP_001063176	3	-48	82	100
GYA|c38607_g1;orf1	OG5_127062	scer|scer_s288c__YGL039W	1	-30	75	100
GYA|c29038_g1;orf1	OG5_126926	rcom|30078.m002300	4	-34	87	100
GYA|c28414_g1;orf1	OG5_126616	osat|NP_001058625	2	-47	97	100
GYA|c38990_g1;orf1	OG5_127157	cneg|CNAG_05394T0	3	-31	69	100
GYA|c28132_g1;orf1	OG5_129218	rcom|30072.m000981	9	-33	83	100
GYA|c33614_g1;orf1	OG5_127199	hsap|ENSP00000294189	2	-26	100	100
GYA|c26917_g1;orf1	OG5_126775	pchr|gww2.7.65.1	0	-181	54	100
GYA|c30988_g1;orf1	OG5_206123	scer|scer_s288c__YMR322C	1	-58	100	100
GYA|c30346_g1;orf1	OG5_133761	scer|scer_s288c__YDL124W	6	-54	98	100
GYA|c29724_g1;orf1	OG5_127930	rcom|30128.m008944	3	-8	38	100
GYA|c21835_g1;orf1	OG5_127109	anid|AN5586	1	-153	69	100
GYA|c43269_g1;orf1	OG5_147012	gzea|FGST_04382	2	-83	54	100
GYA|c40500_g1;orf1	OG5_128200	scer|scer_s288c__YNR019W	0	-181	100	100
GYA|c40041_g1;orf1	OG5_126627	afum|Afu1g00960	2	-16	44	100
GYA|c31404_g1;orf1	OG5_126888	atha|NP_568486	9	-63	98	100
GYA|c42719_g1;orf1	OG5_129923	ptro|ENSPTRP00000009388	4	-36	100	100
GYA|c41667_g1;orf1	OG5_192947	cele|WBGene00000779	3	-43	100	100
GYA|c38962_g1;orf1	OG5_131941	atha|NP_189022	2	-30	87	100
GYA|c41043_g1;orf1	OG5_129304	lbic|estExt_Genewise1_human.C_340055	3	-45	91	100
GYA|c40870_g1;orf1	OG5_127238	hsap|ENSP00000321259	1	-44	100	100
GYA|c37811_g1;orf1	OG5_127143	rcom|30131.m007128	2	-83	96	100
GYA|c28933_g1;orf1	OG5_139246	rcom|30130.m000280	7	-25	68	100
GYA|c45129_g1;orf1	OG5_126893	rcom|29633.m000905	2	-57	93	100
GYA|c36276_g1;orf1	OG5_126700	cbri|WBGene00037760	1	-38	100	100
GYA|c43762_g1;orf1	OG5_127561	lbic|e_gww1.4.368.1	1	-18	49	100
GYA|c11381_g1;orf1	OG5_129571	lbic|gww1.1.1184.1	6	-42	60	100
GYA|c17592_g1;orf1	OG5_127029	scer|scer_s288c__YGR118W	1	-79	100	100
GYA|c42372_g1;orf1	OG5_136459	ptro|ENSPTRP00000054900	6	-42	100	100
GYA|c17862_g1;orf1	OG5_132270	rcom|29762.m000492	1	-146	81	100
GYA|c38147_g1;orf1	OG5_126954	scer|scer_s288c__YOR187W	5	-39	100	100
GYA|c7477_g1;orf1	OG5_126892	rcom|29612.m000378	2	-51	85	100
GYA|c30928_g1;orf1	OG5_178022	osat|NP_001065568	1	-42	82	100
GYA|c36980_g1;orf1	OG5_137474	drer|ENSDARP00000103863	6	-35	76	100
GYA|c32972_g1;orf1	OG5_127690	bmaa|14979.m04474	3	-18	36	100
GYA|c37686_g1;orf1	OG5_127042	drer|ENSDARP00000075639	2	-35	89	100
GYA|c33486_g1;orf1	OG5_126601	aory|AO090102000633	1	-35	83	100
GYA|c41058_g1;orf1	OG5_138423	cimm|CIMG_06297T0	5	-12	36	100
GYA|c36004_g1;orf1	OG5_126687	cele|WBGene00004484	7	-80	100	100
GYA|c29305_g1;orf1	OG5_128041	crei|137355	8	-32	89	100
GYA|c23381_g1;orf1	OG5_128094	cneg|CNAG_00259T0	9	-93	60	100
GYA|c28456_g1;orf1	OG5_136769	ptro|ENSPTRP00000051461	4	-33	100	100
GYA|c32943_g1;orf1	OG5_126561	scer|scer_s288c__YGR281W	5	-39	100	100
GYA|c32779_g1;orf1	OG5_126952	osat|NP_001055230	4	-31	89	100
GYA|c24957_g1;orf1	OG5_127301	pchr|fgenesh1_pg.C_scaffold_1000481	3	-90	62	100
GYA|c5542_g1;orf1	OG5_127253	scer|scer_s288c__YPL036W	6	-42	100	100
GYA|c8099_g1;orf1	OG5_127923	rcom|29950.m001141	2	-35	93	100
GYA|c32438_g1;orf1	OG5_147234	rcom|29333.m001081	7	-37	93	100
GYA|c23644_g1;orf1	OG5_128509	apis|XP_001952614	7	-33	46	100
GYA|c29763_g1;orf1	OG5_134005	scer|scer_s288c__YDR247W	5	-34	100	100
GYA|c239_g1;orf1	OG5_127165	cele|WBGene00010419	3	-93	100	100
GYA|c20725_g1;orf1	OG5_127580	drer|ENSDARP00000054142	0	-181	96	100
GYA|c35533_g1;orf1	OG5_190300	atha|NP_190692	6	-11	65	100
GYA|c44099_g1;orf1	OG5_127574	pchr|e_gwh2.11.388.1	6	-14	83	100
GYA|c44292_g1;orf1	OG5_126986	cele|WBGene00004480	5	-89	100	100
GYA|c37700_g1;orf1	OG5_127012	pchr|e_gwh2.9.428.1	1	-10	72	100
GYA|c28675_g1;orf1	OG5_170120	rcom|29844.m003331	1	-119	86	100
GYA|c37441_g1;orf1	OG5_129261	gzea|FGST_04624	7	-43	92	100
GYA|c27518_g1;orf2	OG5_134394	lbic|eu2.Lbscf0001g06650	4	-29	26	100
GYA|c41406_g1;orf1	OG5_130583	rcom|30076.m004681	3	-34	91	100
GYA|c40672_g1;orf1	OG5_126789	scer|scer_s288c__YHR179W	6	-94	99	100
GYA|c33832_g1;orf1	OG5_129868	pchr|e_gww2.2.910.1	5	-20	58	100
GYA|c39174_g1;orf1	OG5_129048	osat|NP_001047927	4	-25	72	100
GYA|c41682_g1;orf1	OG5_153421	ppat|estExt_fgenesh1_pg.C_360200	3	-27	71	100
GYA|c43719_g1;orf1	OG5_126986	anid|AN5222	3	-24	83	100
GYA|c42327_g1;orf1	OG5_170342	osat|NP_001048736	6	-31	68	100
GYA|c30182_g1;orf1	OG5_126638	hsap|ENSP00000332256	4	-64	100	100
GYA|c38661_g1;orf1	OG5_145262	osat|NP_001061701	4	-27	53	100
GYA|c22850_g1;orf1	OG5_128096	pchr|e_gwh2.2.358.1	1	-116	48	100
GYA|c28001_g1;orf1	OG5_126943	hsap|ENSP00000219150	9	-45	100	100
GYA|c39012_g1;orf1	OG5_141055	rcom|29709.m001189	7	-34	88	100
GYA|c38643_g1;orf1	OG5_130146	rcom|29844.m003186	6	-38	92	100
GYA|c30161_g1;orf1	OG5_127926	gzea|FGST_09152	9	-14	88	100
GYA|c37979_g1;orf1	OG5_126938	osat|NP_001061550	2	-31	96	100
GYA|c31208_g1;orf1	OG5_129374	atum|NP_355117	6	-34	80	100
GYA|c1247_g1;orf1	OG5_126605	lmex|LmxM.13.0280	2	-19	84	100
GYA|c44090_g1;orf1	OG5_128620	afum|Afu8g05530	6	-48	91	100
GYA|c35664_g1;orf1	OG5_126847	rcom|30147.m014342	4	-46	86	100
GYA|c27745_g1;orf1	OG5_127219	drer|ENSDARP00000073592	1	-126	88	100
GYA|c38575_g1;orf1	OG5_130802	rcom|29772.m000321	8	-23	92	100
GYA|c32361_g1;orf1	OG5_130266	trub|ENSTRUP00000043761	3	-47	96	100
GYA|c29565_g1;orf1	OG5_127512	ppat|estExt_gwp_gw1.C_2150029	7	-19	91	100
GYA|c33478_g1;orf1	OG5_127557	rcom|29726.m004021	2	-46	92	100
GYA|c21134_g1;orf1	OG5_126800	lbic|eu2.Lbscf0008g04940	5	-78	94	100
GYA|c29771_g1;orf1	OG5_130059	rcom|30147.m013747	1	-54	72	100
GYA|c27845_g1;orf1	OG5_128435	ylip|XP_501928	3	-54	76	100
GYA|c25170_g4;orf1	OG5_126588	scer|scer_s288c__YBL075C	2	-51	98	100
GYA|c29940_g1;orf1	OG5_128692	hsap|ENSP00000301015	2	-45	100	100
GYA|c41250_g1;orf1	OG5_133027	hsap|ENSP00000377486	5	-42	100	100
GYA|c34987_g1;orf1	OG5_127053	rcom|29762.m000499	5	-51	94	100
GYA|c19580_g1;orf1	OG5_127176	drer|ENSDARP00000018594	9	-63	98	100
GYA|c32149_g1;orf1	OG5_128971	cele|WBGene00011156	2	-44	100	100
GYA|c39154_g1;orf1	OG5_147167	osat|NP_001058863	4	-32	93	100
GYA|c34383_g1;orf1	OG5_163560	rcom|28333.m000558	4	-32	84	100
GYA|c1732_g1;orf1	OG5_153255	atha|NP_174327	5	-60	87	100
GYA|c38663_g1;orf1	OG5_244871	rcom|29596.m000719	3	-37	90	100
GYA|c39860_g1;orf1	OG5_171612	scer|scer_s288c__YDR277C	1	-16	100	100
GYA|c36979_g1;orf1	OG5_127189	scer|scer_s288c__YLL029W	5	-78	99	100
GYA|c42112_g1;orf1	OG5_136918	rcom|30128.m008882	8	-30	72	100
GYA|c1796_g1;orf1	OG5_126870	ncra|NCU07697T0	2	-35	74	100
GYA|c28346_g1;orf1	OG5_129158	scer|scer_s288c__YLR044C	3	-96	100	100
GYA|c42910_g1;orf1	OG5_127231	rcom|28966.m000540	4	-39	96	100
GYA|c43618_g1;orf1	OG5_242761	rcom|29805.m001550	4	-30	77	100
GYA|c43939_g1;orf1	NO_GROUP	ppat|e_gw1.80.47.1	6	-40	87	100
GYA|c37838_g1;orf1	OG5_127269	scer|scer_s288c__YLR287C-A	9	-31	98	100
GYA|c32102_g1;orf1	OG5_126692	scer|scer_s288c__YLR069C	3	-45	99	100
GYA|c40452_g1;orf1	OG5_190066	rcom|27561.m000300	2	-41	99	100
GYA|c8190_g1;orf1	OG5_235263	scer|scer_s288c__YMR206W	1	-63	100	100
GYA|c7352_g1;orf1	OG5_126969	rcom|30064.m000482	7	-34	97	100
GYA|c16235_g1;orf1	OG5_126800	osat|NP_001042688	7	-53	76	100
GYA|c40034_g1;orf2	OG5_128616	scer|scer_s288c__YER036C	7	-30	100	100
GYA|c30375_g1;orf1	OG5_128598	tnig|ENSTNIP00000006427	5	-30	75	100
GYA|c6735_g1;orf1	OG5_127199	afum|Afu1g03110	3	-27	95	100
GYA|c27872_g1;orf1	OG5_126747	aory|AO090005000455	1	-32	62	100
GYA|c42516_g1;orf1	OG5_127308	scer|scer_s288c__YKR048C	8	-31	86	100
GYA|c44756_g1;orf1	OG5_128115	osat|NP_001065207	3	-14	49	100
GYA|c34793_g1;orf1	OG5_126957	rcom|29904.m002955	5	-47	89	100
GYA|c41648_g1;orf1	OG5_127240	atha|NP_849784	7	-13	69	100
GYA|c21056_g1;orf1	OG5_163662	ncra|NCU03753T0	3	-13	58	100
GYA|c37457_g1;orf1	OG5_128435	osat|NP_001049595	2	-62	95	100
GYA|c41340_g1;orf1	OG5_128840	rcom|29794.m003396	7	-32	77	100
GYA|c20806_g2;orf1	OG5_126554	cneo|CNBG_1699T0	3	-38	40	100
GYA|c35611_g1;orf1	OG5_126991	cpos|CPAG_08103	3	-27	46	100
GYA|c31410_g1;orf1	OG5_128943	scer|scer_s288c__YOR303W	7	-51	100	100
GYA|c33155_g1;orf1	OG5_127787	hsap|ENSP00000256497	8	-48	100	100
GYA|c38879_g1;orf1	OG5_127817	rcom|30128.m008549	6	-39	96	100
GYA|c35843_g1;orf1	OG5_137921	scer|scer_s288c__YBR282W	3	-60	100	100
GYA|c38863_g1;orf1	OG5_134565	rcom|29812.m000197	9	-23	65	100
GYA|c32748_g1;orf1	OG5_179906	scer|scer_s288c__YLR219W	6	-59	100	100
GYA|c35235_g1;orf1	OG5_127165	scer|scer_s288c__YBL099W	2	-66	100	100
GYA|c29031_g1;orf1	OG5_128111	atha|NP_565336	7	-37	85	100
[truncated: 13,673 more rows]
