# Supplementary material for: Comparative transcriptome analysis and identification of candidate effectors in two related rust species (Gymnosporangium yamadae and Gymnosporangium asiaticum)
Source: BMC Genomics. 2017 Aug 23;18:651. doi: 10.1186/s12864-017-4059-x (PMC5567642; doi:10.1186/s12864-017-4059-x)
Supplement: Supplementary file 6 — Candidate effectors. This file provides the small secreted proteins and candidate effectors predicted in G. yamadae and G. asiaticum. (ZIP 184 kb) [file 12864_2017_4059_MOESM6_ESM.zip]

Archive with 7 entries (6 files):
- Additional file 6/Table S1.OrthoMCL familie of genus-specific secretomes.xlsx
- Additional file 6/Table S2.Small secreted protein.xlsx
- Additional file 6/Table S3.CAZymes.xlsx
- Additional file 6/Table S4.pfam.xlsx
- Additional file 6/Table S5 PHI.xlsx
- Additional file 6/Table S6 Candidate effectors.xlsx
- Additional file 6/
