# Supplementary material for: Comparative transcriptome analysis and identification of candidate effectors in two related rust species (Gymnosporangium yamadae and Gymnosporangium asiaticum)
Source: BMC Genomics. 2017 Aug 23;18:651. doi: 10.1186/s12864-017-4059-x (PMC5567642; doi:10.1186/s12864-017-4059-x)
Supplement: Supplementary file 6 — Candidate effectors. This file provides the small secreted proteins and candidate effectors predicted in G. yamadae and G. asiaticum. (ZIP 184 kb) [file 12864_2017_4059_MOESM6_ESM.zip › Additional file 6/Table S1.OrthoMCL familie of genus-specific secretomes.xlsx]

## Sheet: G. yamadae
Gene.15598__GYY_c82_g1__g.15598__m.15598	OG5_174289	tnig|ENSTNIP00000018498	2	-38	44	98
Gene.19515__GYY_c8524_g1__g.19515__m.19515	OG5_168965	ncra|NCU07284T0	4	-69	39	77
Gene.1977__GYY_c8584_g1__g.1977__m.1977	OG5_128947	mmus|ENSMUSP00000110663	9	-16	22	67
Gene.25856__GYY_c8620_g1__g.25856__m.25856	NO_GROUP	rcom|30226.m002031	7	-6	38	57
Gene.14483__GYY_c8911_g1__g.14483__m.14483	OG5_136038	tnig|ENSTNIP00000018297	1	-103	63	100
Gene.2714__GYY_c8978_g1__g.2714__m.2714	OG5_177557	rcom|29900.m001621	6	-19	38	98
Gene.10728__GYY_c9006_g2__g.10728__m.10728	OG5_213197	atha|NP_567641	1	-162	86	99
Gene.6132__GYY_c9392_g1__g.6132__m.6132	OG5_187695	lbic|eu2.Lbscf0036g01920	5	-23	60	94
Gene.15943__GYY_c9635_g1__g.15943__m.15943	OG5_163360	aory|AO090003000982	9	-31	42	86
Gene.11194__GYY_c9657_g1__g.11194__m.11194	OG5_189418	trub|ENSTRUP00000019070	1	-63	47	100
Gene.18591__GYY_c9757_g1__g.18591__m.18591	OG5_174289	tnig|ENSTNIP00000003256	1	-38	45	99
Gene.3971__GYY_c9831_g1__g.3971__m.3971	NO_GROUP	nvec|e_gw.257.49.1	2	-30	31	100
Gene.6774__GYY_c9929_g1__g.6774__m.6774	OG5_186511	trub|ENSTRUP00000008581	1	-111	78	100
Gene.18635__GYY_c997_g1__g.18635__m.18635	OG5_126690	osat|NP_001064347	3	-54	65	98
Gene.5067__GYY_c32054_g1__g.5067__m.5067	OG5_193486	sfle|NP_709540	2	-24	38	99
Gene.8988__GYY_c32074_g1__g.8988__m.8988	OG5_251223	yent|YP_001007943.1	3	-43	69	83
Gene.3290__GYY_c32232_g1__g.3290__m.3290	OG5_140766	trub|ENSTRUP00000009046	2	-30	74	95
Gene.23909__GYY_c3229_g1__g.23909__m.23909	OG5_164380	atha|NP_173228	2	-15	32	81
Gene.788__GYY_c32548_g1__g.788__m.788	OG5_179427	yent|YP_001004552.1	1	-7	29	98
Gene.12191__GYY_c32692_g1__g.12191__m.12191	OG5_160783	ylip|XP_503675	2	-16	61	66
Gene.22999__GYY_c32953_g1__g.22999__m.22999	OG5_130801	yent|YP_001005569.1	2	-13	35	96
Gene.19382__GYY_c33136_g1__g.19382__m.19382	OG5_128504	atha|NP_178804	8	-21	73	82
Gene.18960__GYY_c33353_g1__g.18960__m.18960	OG5_135466	rcom|29915.m000465	2	-21	57	99
Gene.5320__GYY_c33882_g1__g.5320__m.5320	OG5_143825	trub|ENSTRUP00000032240	1	-23	59	98
Gene.2591__GYY_c33953_g1__g.2591__m.2591	OG5_143413	ptro|ENSPTRP00000039502	6	-8	37	79
Gene.22844__GYY_c34145_g1__g.22844__m.22844	OG5_134813	gzea|FGST_08685	7	-38	82	99
Gene.656__GYY_c34601_g1__g.656__m.656	OG5_156512	rcom|30147.m014201	3	-21	65	94
Gene.8387__GYY_c3592_g1__g.8387__m.8387	OG5_225372	cneg|CNAG_00574T0	6	-23	34	74
Gene.22766__GYY_c36042_g1__g.22766__m.22766	OG5_128769	ptro|ENSPTRP00000040099	1	-49	99	100
Gene.42__GYY_c36526_g1__g.42__m.42	OG5_170862	rcom|29844.m003288	9	-59	92	100
Gene.5562__GYY_c36538_g1__g.5562__m.5562	OG5_136572	anid|AN5292	4	-18	72	50
Gene.21432__GYY_c36577_g1__g.21432__m.21432	OG5_130451	rcom|30068.m002586	1	-21	54	99
Gene.1625__GYY_c36842_g1__g.1625__m.1625	OG5_166142	trub|ENSTRUP00000003112	7	-48	76	99
Gene.18438__GYY_c36904_g1__g.18438__m.18438	OG5_182186	ecol|AP_002362	1	-77	100	100
Gene.13495__GYY_c36990_g1__g.13495__m.13495	OG5_197981	trub|ENSTRUP00000010185	3	-17	42	100
Gene.12304__GYY_c37949_g1__g.12304__m.12304	OG5_168170	cbri|WBGene00025057	6	-6	48	57
Gene.2275__GYY_c37958_g1__g.2275__m.2275	OG5_127279	ppat|estExt_fgenesh1_pg.C_290063	2	-78	76	100
Gene.7795__GYY_c38067_g1__g.7795__m.7795	OG5_172896	sfle|NP_706692	4	-84	100	100
Gene.25427__GYY_c38180_g1__g.25427__m.25427	OG5_197970	tnig|ENSTNIP00000009173	2	-21	42	100
Gene.24019__GYY_c38182_g1__g.24019__m.24019	OG5_135373	ypes|YP_002348037	2	-54	77	100
Gene.4830__GYY_c38406_g1__g.4830__m.4830	OG5_126607	rcom|30170.m013831	2	-27	71	100
Gene.5526__GYY_c38627_g1__g.5526__m.5526	OG5_128597	mmul|XP_001090319	2	-31	98	51
Gene.18325__GYY_c38925_g1__g.18325__m.18325	OG5_149851	gzea|FGST_12360	2	-34	69	92
Gene.6195__GYY_c38984_g1__g.6195__m.6195	OG5_146709	ecab|XP_001501180	1	-11	39	100
Gene.3916__GYY_c39007_g1__g.3916__m.3916	OG5_134191	yent|YP_001008342.1	4	-57	94	100
Gene.15293__GYY_c39032_g1__g.15293__m.15293	NO_GROUP	drer|ENSDARP00000012180	1	-39	61	100
Gene.16246__GYY_c40007_g1__g.16246__m.16246	OG5_153674	yent|YP_001004924.1	1	-22	46	99
Gene.2339__GYY_c40829_g1__g.2339__m.2339	OG5_189239	tnig|ENSTNIP00000017718	6	-41	82	100
Gene.1950__GYY_c4253_g1__g.1950__m.1950	OG5_197970	drer|ENSDARP00000058963	5	-21	43	98
Gene.20135__GYY_c444_g1__g.20135__m.20135	OG5_143811	tnig|ENSTNIP00000008470	2	-55	78	93
Gene.262__GYY_c4500_g1__g.262__m.262	OG5_248562	trub|ENSTRUP00000010878	7	-47	45	97
Gene.5277__GYY_c4517_g1__g.5277__m.5277	OG5_128876	drer|ENSDARP00000014821	8	-57	60	100
Gene.6146__GYY_c4528_g1__g.6146__m.6146	OG5_139592	ypes|YP_002346456	1	-135	67	99
Gene.20470__GYY_c4543_g1__g.20470__m.20470	OG5_134528	lbic|estExt_fgenesh2_pg.C_680056	5	-14	52	67
Gene.6527__GYY_c4841_g1__g.6527__m.6527	OG5_138225	tnig|ENSTNIP00000007700	2	-41	78	97
Gene.830__GYY_c5050_g1__g.830__m.830	NO_GROUP	tnig|ENSTNIP00000008844	1	-99	77	91
Gene.743__GYY_c5198_g1__g.743__m.743	OG5_203592	hsap|ENSP00000381977	9	-39	100	85
Gene.5706__GYY_c5533_g1__g.5706__m.5706	OG5_128967	tnig|ENSTNIP00000013123	1	-128	87	100
Gene.18279__GYY_c5634_g1__g.18279__m.18279	OG5_144302	trub|ENSTRUP00000035050	5	-97	88	100
Gene.5158__GYY_c6039_g1__g.5158__m.5158	OG5_145450	drer|ENSDARP00000063415	9	-16	43	92
Gene.1475__GYY_c6463_g1__g.1475__m.1475	OG5_127737	pchr|e_gww2.12.342.1	2	-18	52	77
Gene.486__GYY_c6758_g1__g.486__m.486	OG5_130632	tnig|ENSTNIP00000014054	2	-25	79	81
Gene.12661__GYY_c7354_g1__g.12661__m.12661	OG5_181926	drer|ENSDARP00000019307	8	-17	45	93
Gene.10685__GYY_c7478_g1__g.10685__m.10685	OG5_136779	tnig|ENSTNIP00000003634	3	-32	67	90
Gene.18647__GYY_c7715_g1__g.18647__m.18647	OG5_142546	trub|ENSTRUP00000027165	6	-79	78	97
Gene.23621__GYY_c10002_g1__g.23621__m.23621	OG5_159071	aory|AO090102000097	5	-51	56	96
Gene.3030__GYY_c10137_g1__g.3030__m.3030	OG5_132944	mmul|XP_001088768	9	-17	53	79
Gene.15914__GYY_c10278_g1__g.15914__m.15914	OG5_143793	trub|ENSTRUP00000006153	2	-78	61	100
Gene.24369__GYY_c10440_g1__g.24369__m.24369	NO_GROUP	rcom|28842.m000909	9	-49	64	97
Gene.13881__GYY_c10489_g1__g.13881__m.13881	OG5_213006	rcom|29736.m002103	2	-37	51	96
Gene.20760__GYY_c10503_g1__g.20760__m.20760	OG5_130631	rnor|ENSRNOP00000038974	4	-8	25	86
Gene.6555__GYY_c10779_g1__g.6555__m.6555	OG5_144302	tnig|ENSTNIP00000017252	4	-84	66	99
Gene.26350__GYY_c11052_g1__g.26350__m.26350	OG5_156637	atha|NP_566425	3	-23	49	98
Gene.10405__GYY_c11202_g1__g.10405__m.10405	OG5_142011	trub|ENSTRUP00000047162	1	-123	82	100
Gene.18414__GYY_c11460_g1__g.18414__m.18414	OG5_127180	lbic|estExt_fgenesh2_pg.C_60464	7	-36	52	80
Gene.24103__GYY_c1171_g1__g.24103__m.24103	OG5_143267	yent|YP_001005857.1	1	-128	60	100
Gene.26206__GYY_c11753_g1__g.26206__m.26206	OG5_146910	trub|ENSTRUP00000045395	1	-107	71	100
Gene.2410__GYY_c11985_g1__g.2410__m.2410	OG5_234020	ptro|ENSPTRP00000039640	4	-44	75	90
Gene.19852__GYY_c12408_g1__g.19852__m.19852	OG5_135133	cneo|CNBG_5865T0	2	-20	25	78
Gene.12338__GYY_c12516_g1__g.12338__m.12338	OG5_189418	tnig|ENSTNIP00000017370	8	-60	49	100
Gene.23753__GYY_c12581_g1__g.23753__m.23753	OG5_135466	rcom|29915.m000465	1	-28	64	100
Gene.12990__GYY_c12806_g1__g.12990__m.12990	OG5_139378	cneg|CNAG_03359T0	1	-14	54	98
Gene.14330__GYY_c12833_g1__g.14330__m.14330	OG5_140659	tnig|ENSTNIP00000009919	0	-181	76	99
Gene.16530__GYY_c13092_g1__g.16530__m.16530	OG5_132369	trub|ENSTRUP00000029635	0	-181	76	100
Gene.104__GYY_c13126_g1__g.104__m.104	OG5_248699	trub|ENSTRUP00000005683	1	-113	81	98
Gene.23737__GYY_c13259_g1__g.23737__m.23737	OG5_135533	drer|ENSDARP00000073318	8	-49	44	96
Gene.6102__GYY_c13322_g1__g.6102__m.6102	OG5_204326	nvec|e_gw.16.222.1	5	-24	45	90
Gene.7590__GYY_c13322_g2__g.7590__m.7590	OG5_204326	nvec|e_gw.18.171.1	2	-24	49	86
Gene.22103__GYY_c13344_g1__g.22103__m.22103	OG5_168939	crei|99865	1	-19	47	90
Gene.12807__GYY_c13422_g1__g.12807__m.12807	OG5_153914	tnig|ENSTNIP00000000610	1	-29	71	95
Gene.16724__GYY_c13501_g1__g.16724__m.16724	OG5_149518	tnig|ENSTNIP00000014933	1	-120	81	100
Gene.692__GYY_c13553_g1__g.692__m.692	OG5_126637	cmur|CMU_000800	1	-8	26	91
Gene.23213__GYY_c13624_g1__g.23213__m.23213	OG5_139811	drer|ENSDARP00000019132	4	-31	75	98
Gene.21706__GYY_c13753_g1__g.21706__m.21706	OG5_130190	lbic|eu2.Lbscf0012g02210	3	-17	29	91
Gene.1713__GYY_c13791_g1__g.1713__m.1713	OG5_156434	osat|NP_001057737	1	-38	68	100
Gene.1457__GYY_c13865_g1__g.1457__m.1457	OG5_127937	cneg|CNAG_01182T0	1	-106	61	88
Gene.680__GYY_c13873_g1__g.680__m.680	NO_GROUP	rcom|29848.m004642	3	-34	38	97
Gene.22335__GYY_c13906_g1__g.22335__m.22335	OG5_214770	trub|ENSTRUP00000002974	5	-90	63	98
Gene.25275__GYY_c14032_g1__g.25275__m.25275	OG5_136624	cimm|CIMG_01126T0	1	-20	43	89
Gene.13161__GYY_c14200_g1__g.13161__m.13161	OG5_127811	lbic|eu2.Lbscf0011g04160	8	-61	38	82
Gene.20644__GYY_c14227_g1__g.20644__m.20644	OG5_147164	atha|NP_567476	1	-19	59	79
Gene.13743__GYY_c14238_g1__g.13743__m.13743	OG5_178219	osat|NP_001055634	4	-29	65	85
Gene.10913__GYY_c14309_g1__g.10913__m.10913	OG5_141859	trub|ENSTRUP00000009354	3	-60	59	95
Gene.23309__GYY_c14310_g1__g.23309__m.23309	OG5_137338	tnig|ENSTNIP00000004973	1	-154	63	96
Gene.17737__GYY_c14370_g1__g.17737__m.17737	OG5_137311	tnig|ENSTNIP00000015730	0	-181	81	100
Gene.20782__GYY_c14471_g1__g.20782__m.20782	OG5_135769	pchr|fgenesh1_pg.C_scaffold_7000048	1	-26	34	99
Gene.24979__GYY_c14599_g1__g.24979__m.24979	OG5_229656	drer|ENSDARP00000051969	3	-47	60	99
Gene.2575__GYY_c1459_g1__g.2575__m.2575	OG5_138452	trub|ENSTRUP00000045048	1	-131	65	83
Gene.12991__GYY_c14764_g1__g.12991__m.12991	OG5_212304	atha|NP_181827	3	-49	44	97
Gene.11054__GYY_c14767_g1__g.11054__m.11054	OG5_176109	lbic|estExt_Genewise1_human.C_270065	2	-22	67	80
Gene.26158__GYY_c14975_g1__g.26158__m.26158	OG5_128162	lbic|eu2.Lbscf0002g10730	4	-18	27	91
Gene.15200__GYY_c1502_g2__g.15200__m.15200	OG5_127560	ppat|e_gw1.78.37.1	9	-34	72	100
Gene.12164__GYY_c15049_g1__g.12164__m.12164	OG5_190623	rcom|29794.m003461	1	-121	61	100
Gene.10312__GYY_c15088_g1__g.10312__m.10312	OG5_127713	spom|NP_594375	2	-29	43	95
Gene.3449__GYY_c15110_g1__g.3449__m.3449	OG5_126686	pchr|e_gwh2.5.220.1	1	-161	60	91
Gene.9522__GYY_c15154_g1__g.9522__m.9522	OG5_135466	osat|NP_001067782	1	-26	62	98
Gene.16424__GYY_c1525_g1__g.16424__m.16424	OG5_138797	yent|YP_001006454.1	2	-69	68	100
Gene.15709__GYY_c15305_g1__g.15709__m.15709	OG5_176905	anid|AN7412	1	-23	62	99
Gene.10242__GYY_c15510_g1__g.10242__m.10242	OG5_128371	pchr|e_gwh2.11.492.1	1	-31	70	87
Gene.1580__GYY_c15698_g1__g.1580__m.1580	OG5_126686	cneg|CNAG_00235T0	1	-103	52	89
Gene.3963__GYY_c15770_g1__g.3963__m.3963	OG5_130427	lbic|e_gwh1.4.881.1	4	-43	43	94
Gene.7589__GYY_c15852_g1__g.7589__m.7589	OG5_127105	pchr|e_gww2.5.245.1	1	-122	51	97
Gene.16670__GYY_c15903_g2__g.16670__m.16670	OG5_143543	tnig|ENSTNIP00000016279	0	-181	72	100
Gene.8140__GYY_c15975_g1__g.8140__m.8140	OG5_165018	glae|GLP15_4182	2	-6	30	56
Gene.9700__GYY_c16045_g1__g.9700__m.9700	OG5_136157	lbic|eu2.Lbscf0002g09400	6	-20	31	86
Gene.19691__GYY_c16206_g1__g.19691__m.19691	OG5_126813	cneg|CNAG_05634T0	0	-181	60	90
Gene.21470__GYY_c16291_g1__g.21470__m.21470	OG5_136038	trub|ENSTRUP00000013199	0	-181	70	97
Gene.3097__GYY_c16298_g1__g.3097__m.3097	OG5_132248	trub|ENSTRUP00000013356	1	-151	66	94
Gene.12573__GYY_c16316_g1__g.12573__m.12573	NO_GROUP	mdom|ENSMODP00000033656	2	-16	35	100
Gene.18579__GYY_c16384_g1__g.18579__m.18579	OG5_127275	cneo|CNBG_1345T0	1	-64	44	61
Gene.21805__GYY_c16403_g1__g.21805__m.21805	NO_GROUP	pchr|fgenesh1_pg.C_scaffold_10000094	2	-7	27	55
Gene.20082__GYY_c16537_g1__g.20082__m.20082	OG5_135575	hsap|ENSP00000343838	2	-42	88	100
Gene.20182__GYY_c16647_g1__g.20182__m.20182	OG5_134990	pchr|fgenesh1_pg.C_scaffold_1000937	8	-51	40	53
Gene.6778__GYY_c16792_g1__g.6778__m.6778	OG5_129190	gzea|FGST_11335	5	-58	43	92
Gene.12983__GYY_c16803_g1__g.12983__m.12983	OG5_126710	pchr|e_gwh2.13.232.1	1	-112	75	100
Gene.12793__GYY_c17030_g1__g.12793__m.12793	OG5_128780	lbic|estExt_GeneWisePlus_worm.C_20463	1	-124	61	94
Gene.20086__GYY_c17191_g1__g.20086__m.20086	OG5_248562	tnig|ENSTNIP00000000044	1	-44	40	98
Gene.15162__GYY_c17243_g1__g.15162__m.15162	OG5_225372	cneo|CNBG_1350T0	3	-34	31	78
Gene.24753__GYY_c17521_g1__g.24753__m.24753	OG5_127843	lbic|estExt_GeneWisePlus_worm.C_90289	0	-181	58	100
Gene.23771__GYY_c17537_g1__g.23771__m.23771	OG5_127282	lbic|eu2.Lbscf0022g00730	1	-122	53	95
Gene.21924__GYY_c17582_g1__g.21924__m.21924	OG5_128459	lbic|estExt_GeneWisePlus_worm.C_320090	6	-62	39	93
Gene.4452__GYY_c17599_g1__g.4452__m.4452	OG5_128661	lbic|estExt_GeneWisePlus_human.C_80076	3	-34	49	76
Gene.7667__GYY_c17996_g1__g.7667__m.7667	OG5_127837	rcom|29651.m000283	1	-105	53	99
Gene.23284__GYY_c18040_g1__g.23284__m.23284	OG5_149467	ppat|e_gw1.26.101.1	7	-7	26	61
Gene.8405__GYY_c18045_g1__g.8405__m.8405	OG5_126649	cneg|CNAG_04575T0	1	-103	54	59
Gene.11327__GYY_c18073_g1__g.11327__m.11327	OG5_129547	lbic|eu2.Lbscf0040g00060	2	-56	41	62
Gene.1077__GYY_c18095_g1__g.1077__m.1077	OG5_129924	lbic|eu2.Lbscf0002g04630	3	-35	34	84
Gene.5002__GYY_c18131_g1__g.5002__m.5002	OG5_130204	cneo|CNBG_3917T0	1	-21	40	96
Gene.21462__GYY_c18232_g1__g.21462__m.21462	OG5_128036	cneg|CNAG_02223T0	0	-181	51	100
Gene.10170__GYY_c18284_g1__g.10170__m.10170	OG5_130946	afum|Afu7g06810	4	-32	42	99
Gene.19903__GYY_c18964_g1__g.19903__m.19903	OG5_150325	atha|NP_564518	1	-100	67	91
Gene.23187__GYY_c19013_g1__g.23187__m.23187	OG5_130333	lbic|e_gwh1.35.119.1	1	-139	49	99
Gene.8593__GYY_c19031_g1__g.8593__m.8593	OG5_135403	lbic|eu2.Lbscf0001g10850	4	-11	36	75
Gene.25914__GYY_c19048_g1__g.25914__m.25914	OG5_128922	cbri|WBGene00026184	4	-81	40	100
Gene.14593__GYY_c19058_g1__g.14593__m.14593	OG5_136580	lbic|eu2.Lbscf0001g05680	3	-32	27	74
Gene.20240__GYY_c19150_g1__g.20240__m.20240	OG5_128246	lbic|eu2.Lbscf0001g05440	1	-104	42	98
Gene.25528__GYY_c19221_g1__g.25528__m.25528	OG5_176673	pchr|fgenesh1_pg.C_scaffold_3000351	2	-13	30	60
Gene.15944__GYY_c19244_g1__g.15944__m.15944	OG5_143793	trub|ENSTRUP00000006153	0	-181	79	99
Gene.3008__GYY_c19309_g1__g.3008__m.3008	OG5_235306	pchr|fgenesh1_pg.C_scaffold_13000320	8	-58	31	69
Gene.16386__GYY_c19379_g1__g.16386__m.16386	OG5_127021	pchr|e_gww2.6.156.1	1	-134	47	96
Gene.16741__GYY_c19422_g1__g.16741__m.16741	OG5_128704	gzea|FGST_09597	4	-9	30	56
Gene.21034__GYY_c21739_g1__g.21034__m.21034	OG5_131863	cneg|CNAG_03265T0	4	-46	25	87
Gene.15876__GYY_c21748_g1__g.15876__m.15876	OG5_128988	lbic|eu2.Lbscf0004g05700	2	-53	43	63
Gene.20797__GYY_c21825_g1__g.20797__m.20797	OG5_126619	bmor|BGIBMGA006856	2	-11	21	69
Gene.22469__GYY_c21845_g1__g.22469__m.22469	OG5_137021	lbic|eu2.Lbscf0005g01590	1	-151	32	98
Gene.11252__GYY_c21986_g1__g.11252__m.11252	OG5_146848	cneo|CNBG_1038T0	1	-17	35	86
Gene.12636__GYY_c22276_g1__g.12636__m.12636	OG5_130451	rcom|29836.m000557	4	-21	54	87
Gene.1506__GYY_c22622_g1__g.1506__m.1506	OG5_161643	yent|YP_001004481.1	1	-23	44	92
Gene.25648__GYY_c22735_g1__g.25648__m.25648	OG5_164380	atha|NP_173228	1	-22	35	85
Gene.19540__GYY_c22837_g1__g.19540__m.19540	OG5_138724	yent|YP_001008321.1	2	-29	55	100
Gene.18536__GYY_c2285_g1__g.18536__m.18536	OG5_142362	tnig|ENSTNIP00000014934	1	-122	83	100
Gene.2949__GYY_c23044_g1__g.2949__m.2949	OG5_198572	sfle|NP_706488	3	-54	100	100
Gene.18149__GYY_c23051_g1__g.18149__m.18149	OG5_131268	ypes|YP_002347155	0	-181	78	100
Gene.21899__GYY_c23094_g1__g.21899__m.21899	OG5_131278	rcom|29333.m001066	3	-30	62	95
Gene.10198__GYY_c23578_g1__g.10198__m.10198	OG5_171428	sfle|NP_707372	4	-49	100	100
Gene.1595__GYY_c24186_g1__g.1595__m.1595	OG5_126609	sfle|NP_707317	6	-61	100	100
Gene.515__GYY_c2479_g1__g.515__m.515	OG5_138122	drer|ENSDARP00000038063	2	-62	81	100
Gene.5697__GYY_c25244_g1__g.5697__m.5697	OG5_170259	atha|NP_030435	3	-19	60	96
Gene.388__GYY_c25336_g1__g.388__m.388	OG5_165122	ecol|AP_002811	2	-70	100	100
Gene.26351__GYY_c25353_g1__g.26351__m.26351	OG5_174289	tnig|ENSTNIP00000006722	2	-14	45	93
Gene.305__GYY_c25484_g1__g.305__m.305	OG5_197848	trub|ENSTRUP00000038097	0	-181	81	99
Gene.22269__GYY_c25636_g1__g.22269__m.22269	OG5_132499	drer|ENSDARP00000102128	1	-28	42	87
Gene.16010__GYY_c25663_g1__g.16010__m.16010	OG5_143641	trub|ENSTRUP00000027298	0	-181	73	100
Gene.840__GYY_c25671_g1__g.840__m.840	NO_GROUP	trub|ENSTRUP00000035670	9	-53	86	100
Gene.2353__GYY_c26112_g1__g.2353__m.2353	OG5_170592	rcom|30128.m008995	2	-48	49	99
Gene.22201__GYY_c26231_g1__g.22201__m.22201	OG5_159066	yent|YP_001004707.1	1	-28	63	100
Gene.11804__GYY_c26553_g1__g.11804__m.11804	OG5_145540	tnig|ENSTNIP00000017136	9	-47	79	100
Gene.20348__GYY_c26604_g1__g.20348__m.20348	OG5_156749	ypes|YP_002345425	8	-40	89	100
Gene.26398__GYY_c2666_g1__g.26398__m.26398	OG5_138122	trub|ENSTRUP00000010399	3	-47	76	100
Gene.24940__GYY_c27074_g1__g.24940__m.24940	OG5_130130	ecab|NP_007167	1	-13	63	55
Gene.2593__GYY_c27266_g1__g.2593__m.2593	OG5_134661	tnig|ENSTNIP00000013289	8	-63	84	100
Gene.12365__GYY_c27390_g1__g.12365__m.12365	OG5_132092	atha|NP_564847	5	-16	41	100
Gene.8804__GYY_c28634_g1__g.8804__m.8804	OG5_166315	ecol|AP_003574	4	-60	100	100
Gene.6787__GYY_c28858_g1__g.6787__m.6787	OG5_142868	trub|ENSTRUP00000026676	1	-38	80	100
Gene.10096__GYY_c28885_g1__g.10096__m.10096	OG5_138122	tnig|ENSTNIP00000007267	6	-61	78	100
Gene.5426__GYY_c28912_g1__g.5426__m.5426	OG5_126607	drer|ENSDARP00000034094	2	-53	79	100
Gene.10904__GYY_c28947_g1__g.10904__m.10904	OG5_138441	atha|NP_001078199	2	-37	59	88
Gene.24081__GYY_c28975_g1__g.24081__m.24081	NO_GROUP	gzea|FGST_00082	8	-19	53	100
Gene.14611__GYY_c30034_g1__g.14611__m.14611	OG5_149920	cimm|CIMG_02860T0	3	-12	40	57
Gene.18111__GYY_c30149_g1__g.18111__m.18111	OG5_157086	trub|ENSTRUP00000006139	1	-113	81	95
Gene.17919__GYY_c30336_g1__g.17919__m.17919	OG5_132296	yent|YP_001007838.1	2	-24	63	100
Gene.9388__GYY_c3040_g1__g.9388__m.9388	OG5_140771	trub|ENSTRUP00000014357	2	-48	69	98
Gene.307__GYY_c30621_g1__g.307__m.307	OG5_161643	sfle|NP_709719	4	-82	100	100
Gene.3410__GYY_c31215_g1__g.3410__m.3410	OG5_126798	gzea|FGST_08679	5	-29	70	96
Gene.17856__GYY_c31650_g1__g.17856__m.17856	OG5_145478	trub|ENSTRUP00000010125	4	-23	50	100
Gene.20513__GYY_c31767_g1__g.20513__m.20513	OG5_126714	yent|YP_001007241.1	2	-48	87	100
Gene.2007__GYY_c31803_g1__g.2007__m.2007	OG5_139592	ecol|AP_001587	0	-181	100	100
Gene.10606__GYY_c19612_g1__g.10606__m.10606	OG5_159877	lbic|eu2.Lbscf0005g04760	2	-24	30	74
Gene.14305__GYY_c19703_g1__g.14305__m.14305	OG5_134809	pchr|e_gwh2.7.120.1	1	-164	50	97
Gene.4980__GYY_c19758_g1__g.4980__m.4980	OG5_126632	psti|XP_001386244	1	-126	51	72
Gene.5297__GYY_c19798_g1__g.5297__m.5297	OG5_126758	pchr|e_gww2.16.7.1	0	-181	46	94
Gene.6459__GYY_c19870_g1__g.6459__m.6459	OG5_137023	nvec|e_gw.26.272.1	2	-9	25	87
Gene.12495__GYY_c19877_g1__g.12495__m.12495	OG5_130661	cneg|CNAG_03031T0	2	-9	33	67
Gene.7595__GYY_c19931_g1__g.7595__m.7595	OG5_181267	lbic|eu2.Lbscf0004g00720	3	-7	31	68
Gene.25180__GYY_c19960_g1__g.25180__m.25180	OG5_126679	cneo|CNBG_1047T0	0	-181	72	93
Gene.13660__GYY_c20009_g1__g.13660__m.13660	OG5_128521	cneg|CNAG_02171T0	6	-32	59	96
Gene.20814__GYY_c20013_g1__g.20814__m.20814	OG5_162770	trub|ENSTRUP00000002728	1	-117	86	100
Gene.12691__GYY_c20147_g1__g.12691__m.12691	OG5_133308	pchr|fgenesh1_pg.C_scaffold_9000078	2	-72	33	64
Gene.9633__GYY_c20210_g1__g.9633__m.9633	OG5_136137	pchr|fgenesh1_pg.C_scaffold_7000300	4	-38	24	90
Gene.10347__GYY_c20441_g1__g.10347__m.10347	OG5_129241	lbic|e_gwh1.6.79.1	1	-149	44	97
Gene.18225__GYY_c20488_g1__g.18225__m.18225	OG5_168082	lbic|estExt_fgenesh2_pg.C_340038	1	-75	38	94
Gene.16872__GYY_c20489_g1__g.16872__m.16872	OG5_132592	pchr|fgenesh1_pg.C_scaffold_3000251	2	-50	31	96
Gene.15947__GYY_c20609_g1__g.15947__m.15947	OG5_127480	pchr|e_gwh2.20.3.1	0	-181	73	98
Gene.9822__GYY_c20613_g1__g.9822__m.9822	OG5_128393	aory|AO090009000313	1	-171	62	98
Gene.12521__GYY_c20734_g1__g.12521__m.12521	OG5_136765	lbic|eu2.Lbscf0035g00390	2	-7	38	71
Gene.3613__GYY_c20760_g1__g.3613__m.3613	OG5_130077	lbic|e_gww1.12.220.1	7	-33	50	80
Gene.13649__GYY_c20761_g1__g.13649__m.13649	OG5_136561	pchr|fgenesh1_pg.C_scaffold_1000514	4	-32	44	84
Gene.6025__GYY_c20764_g1__g.6025__m.6025	OG5_129365	nvec|estExt_fgenesh1_pm.C_20036	9	-32	40	57
Gene.2198__GYY_c20808_g1__g.2198__m.2198	OG5_144540	cneg|CNAG_04283T0	3	-71	32	86
Gene.864__GYY_c20900_g1__g.864__m.864	OG5_241491	pchr|fgenesh1_pg.C_scaffold_9000378	5	-47	35	92
Gene.25132__GYY_c21035_g1__g.25132__m.25132	OG5_129906	cneo|CNBG_3796T0	1	-11	23	97
Gene.15298__GYY_c21164_g1__g.15298__m.15298	OG5_133335	ncra|NCU07175T0	2	-48	48	99
Gene.19184__GYY_c21300_g1__g.19184__m.19184	OG5_128311	lbic|eu2.Lbscf0006g08190	5	-89	44	88
Gene.24314__GYY_c21353_g1__g.24314__m.24314	OG5_131348	lbic|eu2.Lbscf0006g06710	6	-21	33	64
Gene.20648__GYY_c21392_g1__g.20648__m.20648	OG5_134001	pchr|fgenesh1_pg.C_scaffold_8000067	1	-10	31	85
Gene.11698__GYY_c21456_g1__g.11698__m.11698	OG5_144144	lbic|eu2.Lbscf0041g00220	3	-47	48	97
Gene.14202__GYY_c21518_g1__g.14202__m.14202	OG5_128747	lbic|e_gww1.120.2.1	0	-181	49	100
Gene.17549__GYY_c21541_g1__g.17549__m.17549	OG5_165327	nvec|e_gw.58.226.1	1	-12	22	94
Gene.17031__GYY_c215_g1__g.17031__m.17031	OG5_132499	drer|ENSDARP00000048549	9	-27	47	97
Gene.7610__GYY_c21630_g1__g.7610__m.7610	OG5_128354	pchr|fgenesh1_pg.C_scaffold_50000003	3	-49	34	67
Gene.14735__GYY_c21664_g1__g.14735__m.14735	OG5_169272	lbic|eu2.Lbscf0001g04180	2	-70	31	77
Gene.9237__GYY_c21677_g2__g.9237__m.9237	NO_GROUP	gzea|FGST_04917	1	-41	31	85
Gene.2232__GYY_c21685_g1__g.2232__m.2232	OG5_176244	lbic|eu2.Lbscf0004g04030	1	-91	31	76

## Sheet: G. asiaticum
Gene.12076__GYA_c26717_g1__g.12076__m.12076	OG5_128824	cimm|CIMG_00252T0	6	-22	28	99
Gene.12361__GYA_c34171_g1__g.12361__m.12361	OG5_144543	scer|scer_s288c__YER150W	3	-41	87	86
Gene.8938__GYA_c9389_g1__g.8938__m.8938	OG5_145217	scer|scer_s288c__YLR110C	1	-57	99	100
Gene.11667__GYA_c20055_g1__g.11667__m.11667	OG5_153101	dmel|FBpp0070613	1	-5	35	60
Gene.9060__GYA_c27044_g3__g.9060__m.9060	OG5_223126	lbic|eu2.Lbscf0011g01500	2	-40	29	52
Gene.8318__GYA_c35266_g1__g.8318__m.8318	OG5_218393	cele|WBGene00009982	3	-39	100	100
Gene.15397__GYA_c34850_g1__g.15397__m.15397	OG5_144812	scer|scer_s288c__YBR067C	2	-49	100	63
Gene.13603__GYA_c26972_g1__g.13603__m.13603	OG5_132930	lbic|estExt_GeneWisePlus_human.C_640054	0	-181	38	92
Gene.4920__GYA_c24901_g1__g.4920__m.4920	OG5_127704	aaeg|AAEL002829-PA	2	-6	21	62
Gene.7279__GYA_c31232_g1__g.7279__m.7279	OG5_170174	atha|NP_177605	9	-33	82	100
Gene.9609__GYA_c25699_g1__g.9609__m.9609	NO_GROUP	cneg|CNAG_02525T0	6	-12	27	55
Gene.13535__GYA_c38744_g1__g.13535__m.13535	OG5_164597	rcom|27785.m000033	2	-59	85	100
Gene.9862__GYA_c40702_g1__g.9862__m.9862	OG5_130508	rcom|28297.m000109	5	-17	59	61
Gene.19125__GYA_c27039_g1__g.19125__m.19125	OG5_132568	ddis|armc8	4	-42	30	50
Gene.11901__GYA_c27268_g1__g.11901__m.11901	OG5_126858	lbic|eu2.Lbscf0007g01910	2	-18	48	54
Gene.26299__GYA_c22638_g1__g.26299__m.26299	OG5_128420	cneg|CNAG_06455T0	3	-34	62	62
Gene.13233__GYA_c17380_g1__g.13233__m.13233	OG5_130580	rcom|28694.m000675	0	-181	86	100
Gene.1268__GYA_c26639_g1__g.1268__m.1268	OG5_136157	lbic|eu2.Lbscf0002g09400	9	-22	31	88
Gene.5290__GYA_c25365_g1__g.5290__m.5290	OG5_128049	lbic|e_gww1.3.108.1	5	-18	45	78
Gene.17447__GYA_c43555_g1__g.17447__m.17447	OG5_245022	rcom|30190.m010883	8	-12	36	100
Gene.24285__GYA_c7973_g1__g.24285__m.24285	OG5_142967	osat|NP_001060741	1	-122	82	99
Gene.14197__GYA_c29073_g1__g.14197__m.14197	OG5_133155	rcom|29759.m000279	3	-86	75	93
Gene.23307__GYA_c26642_g1__g.23307__m.23307	OG5_136121	cneo|CNBG_3479T0	1	-125	44	99
Gene.11225__GYA_c16255_g1__g.11225__m.11225	OG5_129525	lbic|estExt_fgenesh2_pg.C_260027	2	-31	34	95
Gene.10719__GYA_c8441_g1__g.10719__m.10719	OG5_142267	rcom|29711.m000319	1	-18	64	67
Gene.2630__GYA_c31229_g1__g.2630__m.2630	OG5_154049	ptro|ENSPTRP00000013921	2	-38	100	100
Gene.19446__GYA_c16692_g1__g.19446__m.19446	NO_GROUP	klac|XP_455020	5	-27	32	95
Gene.15161__GYA_c22213_g1__g.15161__m.15161	OG5_176109	lbic|estExt_Genewise1_human.C_270065	2	-22	74	69
Gene.17664__GYA_c34278_g1__g.17664__m.17664	OG5_150363	rcom|30178.m000847	3	-25	69	100
Gene.4719__GYA_c17990_g1__g.4719__m.4719	OG5_245022	rcom|30190.m010883	1	-21	46	96
Gene.12573__GYA_c28193_g1__g.12573__m.12573	OG5_222021	cele|WBGene00004987	9	-45	100	100
Gene.1492__GYA_c17122_g1__g.1492__m.1492	OG5_136020	drer|ENSDARP00000074998	4	-62	85	100
Gene.4775__GYA_c5293_g1__g.4775__m.4775	OG5_144623	rcom|29729.m002361	8	-59	89	97
Gene.27221__GYA_c25331_g2__g.27221__m.27221	OG5_128566	cneo|CNBG_5677T0	5	-16	40	98
Gene.9598__GYA_c34823_g1__g.9598__m.9598	OG5_152643	anid|AN0362	2	-30	61	91
Gene.15840__GYA_c34644_g1__g.15840__m.15840	OG5_160292	rcom|28206.m000101	5	-53	75	99
Gene.10119__GYA_c17529_g1__g.10119__m.10119	OG5_150325	atha|NP_564518	2	-44	75	84
Gene.17698__GYA_c978_g1__g.17698__m.17698	OG5_139479	rcom|29609.m000600	1	-42	78	100
Gene.18398__GYA_c9152_g1__g.18398__m.18398	OG5_132499	drer|ENSDARP00000048549	4	-28	45	98
Gene.18111__GYA_c40290_g1__g.18111__m.18111	OG5_132929	pchr|e_gwh2.7.171.1	1	-23	39	97
Gene.3521__GYA_c22327_g1__g.3521__m.3521	OG5_129190	ncra|NCU03995T0	3	-59	39	99
Gene.25878__GYA_c16588_g1__g.25878__m.25878	NO_GROUP	cint|ENSCINP00000027764	3	-18	42	81
Gene.21767__GYA_c24642_g1__g.21767__m.21767	OG5_129618	dmel|FBpp0083917	6	-91	58	92
Gene.22279__GYA_c27636_g1__g.22279__m.22279	OG5_126895	pchr|e_gww2.13.56.1	9	-41	29	95
Gene.3417__GYA_c21202_g1__g.3417__m.3417	OG5_144620	cneg|CNAG_04366T0	2	-14	44	92
Gene.7953__GYA_c33751_g1__g.7953__m.7953	OG5_132524	hsap|ENSP00000261267	5	-74	100	100
Gene.15025__GYA_c7265_g1__g.15025__m.15025	OG5_165794	rnor|ENSRNOP00000040585	1	-6	36	92
Gene.25871__GYA_c37008_g1__g.25871__m.25871	OG5_130580	rcom|29912.m005323	1	-128	87	100
Gene.28281__GYA_c40310_g1__g.28281__m.28281	OG5_141269	lbic|estExt_fgenesh2_pg.C_60282	1	-12	47	67
Gene.2715__GYA_c21171_g1__g.2715__m.2715	OG5_175867	rcom|30170.m013744	2	-79	51	97
Gene.28069__GYA_c8422_g1__g.28069__m.28069	OG5_127253	lbic|eu2.Lbscf0069g00190	1	-14	47	91
Gene.14937__GYA_c19819_g1__g.14937__m.14937	OG5_137446	cimm|CIMG_05974T0	8	-78	36	98
Gene.21252__GYA_c26444_g2__g.21252__m.21252	OG5_129134	cneg|CNAG_04704T0	5	-48	51	89
Gene.20468__GYA_c16792_g1__g.20468__m.20468	OG5_135466	rcom|29915.m000465	6	-28	63	100
Gene.1533__GYA_c30880_g1__g.1533__m.1533	OG5_138760	drer|ENSDARP00000026466	0	-181	77	100
Gene.10441__GYA_c28128_g1__g.10441__m.10441	NO_GROUP	gzea|FGST_11723	1	-9	35	69
Gene.19618__GYA_c26043_g1__g.19618__m.19618	OG5_152967	ncra|NCU08331T0	4	-10	26	66
Gene.24388__GYA_c27013_g1__g.24388__m.24388	OG5_126898	aory|AO090120000285	2	-17	45	65
Gene.20135__GYA_c24519_g1__g.20135__m.20135	OG5_193567	lbic|estExt_fgenesh1_kg.C_100009	1	-20	38	99
Gene.8196__GYA_c2484_g1__g.8196__m.8196	OG5_147896	drer|ENSDARP00000101042	1	-23	74	100
Gene.7675__GYA_c35284_g1__g.7675__m.7675	OG5_219216	cele|WBGene00004990	9	-48	100	100
Gene.569__GYA_c13719_g1__g.569__m.569	NO_GROUP	drer|ENSDARP00000012180	1	-109	70	100
Gene.28025__GYA_c43298_g1__g.28025__m.28025	OG5_156512	rcom|30190.m011000	2	-66	66	98
Gene.26053__GYA_c32086_g1__g.26053__m.26053	OG5_180824	drer|ENSDARP00000101021	1	-39	76	99
Gene.23760__GYA_c18265_g1__g.23760__m.23760	OG5_144543	scer|scer_s288c__YER150W	2	-67	98	100
Gene.25791__GYA_c24600_g1__g.25791__m.25791	OG5_130190	lbic|eu2.Lbscf0012g02210	2	-17	29	89
Gene.23127__GYA_c21658_g1__g.23127__m.23127	OG5_141195	cneo|CNBG_5888T0	2	-23	23	96
Gene.19885__GYA_c18841_g1__g.19885__m.19885	OG5_229656	drer|ENSDARP00000051971	5	-46	60	99
Gene.6866__GYA_c26591_g1__g.6866__m.6866	OG5_127629	cneo|CNBG_4935T0	7	-17	40	59
Gene.19023__GYA_c26515_g1__g.19023__m.19023	OG5_135421	lbic|eu2.Lbscf0002g10080	4	-36	28	51
Gene.18224__GYA_c30927_g1__g.18224__m.18224	OG5_177605	rcom|30190.m011003	6	-21	48	100
Gene.1828__GYA_c25359_g1__g.1828__m.1828	OG5_128796	lbic|estExt_GeneWisePlus_human.C_10210	4	-44	50	97
Gene.6546__GYA_c7199_g1__g.6546__m.6546	OG5_138122	drer|ENSDARP00000038063	3	-62	80	100
Gene.29062__GYA_c21871_g1__g.29062__m.29062	OG5_131621	pchr|e_gwh2.6.475.1	5	-61	51	92
Gene.15167__GYA_c28389_g1__g.15167__m.15167	OG5_213197	atha|NP_567641	1	-42	85	97
Gene.24482__GYA_c25895_g1__g.24482__m.24482	OG5_169272	afum|Afu5g07900	2	-16	33	84
Gene.26999__GYA_c44956_g1__g.26999__m.26999	OG5_219987	cele|WBGene00016658	2	-43	100	100
Gene.25298__GYA_c27284_g1__g.25298__m.25298	OG5_133335	ncra|NCU07175T0	1	-136	62	93
Gene.4573__GYA_c3283_g1__g.4573__m.4573	OG5_214854	cele|WBGene00001385	5	-92	100	100
Gene.7016__GYA_c9505_g1__g.7016__m.7016	OG5_126607	rcom|30170.m014122	1	-165	77	99
Gene.7654__GYA_c18144_g1__g.7654__m.7654	OG5_164716	rcom|30174.m008832	2	-35	85	78
Gene.19134__GYA_c37167_g1__g.19134__m.19134	OG5_126561	anid|AN0225	3	-23	59	100
Gene.10258__GYA_c3542_g1__g.10258__m.10258	OG5_160783	ylip|XP_503675	2	-16	61	66
Gene.13519__GYA_c9937_g1__g.13519__m.13519	OG5_190994	rcom|29908.m005995	2	-35	70	98
Gene.18369__GYA_c26114_g1__g.18369__m.18369	OG5_176134	cneo|CNBG_4365T0	1	-13	30	61
Gene.18089__GYA_c14330_g1__g.18089__m.18089	OG5_126607	drer|ENSDARP00000034094	2	-41	80	100
Gene.28789__GYA_c21971_g1__g.28789__m.28789	OG5_137225	lbic|eu2.Lbscf0005g02680	5	-22	30	97
Gene.27353__GYA_c39131_g1__g.27353__m.27353	OG5_244951	rcom|29738.m001007	2	-35	82	100
Gene.17242__GYA_c32479_g1__g.17242__m.17242	OG5_145680	drer|ENSDARP00000087880	6	-31	76	98
Gene.6198__GYA_c26543_g2__g.6198__m.6198	OG5_129139	afum|Afu1g14870	2	-40	55	54
Gene.9789__GYA_c24417_g1__g.9789__m.9789	OG5_159877	lbic|eu2.Lbscf0005g04760	1	-24	29	75
Gene.25800__GYA_c14287_g1__g.25800__m.25800	OG5_138441	atha|NP_001078199	8	-46	48	94
Gene.6265__GYA_c16205_g1__g.6265__m.6265	OG5_222414	scer|scer_s288c__YNL160W	0	-181	99	100
Gene.7535__GYA_c29352_g1__g.7535__m.7535	OG5_174289	tnig|ENSTNIP00000018497	6	-30	66	100
Gene.25658__GYA_c26676_g1__g.25658__m.25658	OG5_129587	lbic|eu2.Lbscf0002g05980	0	-181	36	99
Gene.8510__GYA_c31537_g1__g.8510__m.8510	OG5_127014	afum|Afu3g13320	7	-12	46	97
Gene.14562__GYA_c21984_g1__g.14562__m.14562	OG5_133549	cpos|CPAG_05412	2	-12	28	64
Gene.25402__GYA_c22035_g1__g.25402__m.25402	OG5_130946	afum|Afu7g06810	0	-181	52	100
Gene.1086__GYA_c38392_g1__g.1086__m.1086	OG5_127278	cneo|CNBG_3356T0	4	-9	37	73
Gene.18018__GYA_c7455_g1__g.18018__m.18018	NO_GROUP	scer|scer_s288c__YKL096W-A	4	-32	100	100
Gene.25608__GYA_c43302_g1__g.25608__m.25608	OG5_192636	cele|WBGene00001386	5	-90	100	100
Gene.25458__GYA_c26208_g1__g.25458__m.25458	OG5_181252	lbic|eu2.Lbscf0004g07350	3	-16	23	73
Gene.23297__GYA_c38421_g1__g.23297__m.23297	OG5_127430	ppat|estExt_fgenesh1_pm.C_70040	2	-52	82	97
Gene.3311__GYA_c26125_g2__g.3311__m.3311	OG5_130286	pchr|fgenesh1_pg.C_scaffold_11000462	2	-42	31	95
Gene.18937__GYA_c27362_g1__g.18937__m.18937	OG5_127076	pchr|fgenesh1_pg.C_scaffold_3000089	5	-94	81	96
Gene.2290__GYA_c11109_g1__g.2290__m.2290	OG5_205313	rcom|29863.m001053	1	-18	71	98
Gene.26150__GYA_c37655_g1__g.26150__m.26150	NO_GROUP	cele|WBGene00004999	2	-45	100	100
Gene.27903__GYA_c33117_g1__g.27903__m.27903	OG5_129181	rcom|30128.m008900	1	-38	91	99
Gene.4739__GYA_c31920_g1__g.4739__m.4739	OG5_129808	cele|WBGene00019760	1	-100	100	100
Gene.9150__GYA_c35157_g1__g.9150__m.9150	NO_GROUP	cele|WBGene00015913	3	-96	100	100
Gene.1125__GYA_c25764_g1__g.1125__m.1125	OG5_193086	tpse|thaps1_ua_kg.chr_2000272	8	-10	25	94
Gene.12064__GYA_c26872_g1__g.12064__m.12064	OG5_128246	lbic|eu2.Lbscf0001g05440	1	-102	41	98
Gene.18072__GYA_c22210_g1__g.18072__m.18072	OG5_130951	pchr|fgenesh1_pg.C_scaffold_11000361	7	-27	32	99
Gene.26005__GYA_c37314_g1__g.26005__m.26005	OG5_170653	rcom|30204.m001787	5	-58	78	100
Gene.2367__GYA_c5606_g1__g.2367__m.2367	OG5_126607	rcom|30170.m014122	1	-43	77	100
Gene.3304__GYA_c31661_g1__g.3304__m.3304	OG5_177349	rcom|30073.m002221	9	-24	61	99
Gene.17733__GYA_c5651_g1__g.17733__m.17733	OG5_213239	rcom|30055.m001587	1	-46	57	99
Gene.5359__GYA_c27529_g1__g.5359__m.5359	OG5_127942	cneg|CNAG_02654T0	0	-181	56	98
Gene.7903__GYA_c26538_g1__g.7903__m.7903	OG5_137447	lbic|eu2.Lbscf0011g01530	2	-11	26	89
Gene.20000__GYA_c24476_g1__g.20000__m.20000	OG5_196795	lbic|eu2.Lbscf0028g00290	3	-8	29	55
Gene.20357__GYA_c30851_g1__g.20357__m.20357	OG5_131278	rcom|29333.m001066	2	-20	54	95
Gene.8860__GYA_c26458_g1__g.8860__m.8860	OG5_130113	lbic|eu2.Lbscf0002g11920	3	-12	42	69
Gene.9745__GYA_c2921_g1__g.9745__m.9745	OG5_139811	ptro|ENSPTRP00000057846	2	-54	98	99
Gene.23135__GYA_c25613_g1__g.23135__m.23135	OG5_127586	cimm|CIMG_03841T0	7	-80	41	89
Gene.7062__GYA_c8421_g1__g.7062__m.7062	OG5_190110	atha|NP_196121	3	-8	31	89
Gene.5659__GYA_c25018_g1__g.5659__m.5659	OG5_132592	pchr|fgenesh1_pg.C_scaffold_3000251	1	-52	32	96
Gene.23054__GYA_c24306_g1__g.23054__m.23054	OG5_126710	pchr|e_gwh2.13.232.1	1	-112	75	100
Gene.11080__GYA_c12371_g1__g.11080__m.11080	OG5_133076	scer|scer_s288c__YDR077W	1	-41	78	100
Gene.12735__GYA_c32907_g1__g.12735__m.12735	OG5_139035	cele|WBGene00017691	5	-64	100	100
Gene.14955__GYA_c39831_g1__g.14955__m.14955	OG5_177557	rcom|29900.m001621	6	-19	38	98
Gene.20181__GYA_c22413_g1__g.20181__m.20181	OG5_126560	lbic|fgenesh3_pg.C_scaffold_9000393	6	-67	33	77
Gene.13144__GYA_c20938_g1__g.13144__m.13144	OG5_190623	rcom|29794.m003461	1	-122	61	100
Gene.8319__GYA_c24757_g1__g.8319__m.8319	OG5_136166	pchr|fgenesh1_pg.C_scaffold_13000156	4	-84	33	89
Gene.4699__GYA_c29965_g1__g.4699__m.4699	OG5_221651	cele|WBGene00011561	8	-49	100	100
Gene.16622__GYA_c38859_g1__g.16622__m.16622	OG5_128780	cimm|CIMG_11453T0	5	-39	78	99
Gene.6291__GYA_c35152_g1__g.6291__m.6291	OG5_130508	hsap|ENSP00000362212	1	-145	61	100
Gene.5127__GYA_c30172_g1__g.5127__m.5127	OG5_127410	atha|NP_851214	6	-8	47	85
Gene.21300__GYA_c22011_g1__g.21300__m.21300	OG5_126615	lbic|gwh1.30.86.1	1	-53	57	86
Gene.10120__GYA_c26917_g1__g.10120__m.10120	OG5_126775	pchr|gww2.7.65.1	0	-181	54	100
Gene.6586__GYA_c24743_g1__g.6586__m.6586	OG5_130048	klac|XP_455157	8	-12	39	50
Gene.13711__GYA_c24341_g1__g.13711__m.13711	OG5_164068	cneo|CNBG_0620T0	3	-10	29	90
Gene.15762__GYA_c21699_g1__g.15762__m.15762	OG5_128393	afum|Afu4g12850	1	-171	65	90
Gene.17103__GYA_c31036_g1__g.17103__m.17103	OG5_132819	rcom|29739.m003757	1	-113	80	97
Gene.1215__GYA_c27005_g1__g.1215__m.1215	OG5_129282	cneo|CNBG_5604T0	5	-44	56	67
Gene.17977__GYA_c41128_g1__g.17977__m.17977	OG5_146862	cpos|CPAG_03146	3	-6	35	70
Gene.9636__GYA_c37486_g1__g.9636__m.9636	OG5_209461	aory|AO090012000663	1	-13	52	95
Gene.12883__GYA_c19737_g1__g.12883__m.12883	OG5_128841	pchr|e_gww2.4.186.1	1	-144	52	94
Gene.20473__GYA_c6924_g1__g.20473__m.20473	OG5_156428	hsap|ENSP00000320664	0	-181	100	100
Gene.10518__GYA_c21342_g1__g.10518__m.10518	NO_GROUP	lbic|e_gww1.12.131.1	7	-22	38	88
Gene.23772__GYA_c19018_g1__g.23772__m.23772	OG5_127418	cmur|CMU_007090	4	-6	36	61
Gene.16180__GYA_c20975_g1__g.16180__m.16180	OG5_147021	cneo|CNBG_3596T0	9	-31	54	78
Gene.15136__GYA_c13708_g1__g.15136__m.15136	OG5_140133	atha|NP_191010	1	-89	69	100
Gene.6637__GYA_c18843_g1__g.6637__m.6637	OG5_160108	atha|NP_176440	2	-33	79	79
Gene.8738__GYA_c27276_g1__g.8738__m.8738	OG5_144540	cneg|CNAG_04283T0	2	-22	45	99
Gene.18967__GYA_c43246_g1__g.18967__m.18967	OG5_127693	cimm|CIMG_01753T0	3	-27	57	100
Gene.8720__GYA_c36838_g1__g.8720__m.8720	NO_GROUP	scer|scer_s288c__YJL116C	0	-181	100	100
Gene.25309__GYA_c43463_g1__g.25309__m.25309	OG5_174289	tnig|ENSTNIP00000018498	6	-27	35	93
Gene.6426__GYA_c25653_g2__g.6426__m.6426	OG5_163604	lbic|eu2.Lbscf0034g00850	1	-38	53	62
Gene.12442__GYA_c22524_g1__g.12442__m.12442	OG5_128366	cimm|CIMG_09326T0	1	-62	41	66
Gene.20305__GYA_c8779_g1__g.20305__m.20305	NO_GROUP	rcom|30190.m010822	1	-11	31	79
Gene.18361__GYA_c43529_g1__g.18361__m.18361	OG5_218959	cele|WBGene00003091	9	-54	100	100
Gene.18919__GYA_c26448_g1__g.18919__m.18919	OG5_128591	klac|XP_452918	5	-68	44	88
Gene.11480__GYA_c41003_g1__g.11480__m.11480	OG5_126787	rcom|30146.m003573	1	-46	84	100
Gene.14918__GYA_c30953_g1__g.14918__m.14918	OG5_134852	rcom|28830.m000227	1	-47	79	99
Gene.8389__GYA_c9898_g1__g.8389__m.8389	OG5_129181	rcom|30128.m008900	5	-71	93	100
Gene.20428__GYA_c42061_g1__g.20428__m.20428	OG5_128780	atha|NP_190754	4	-42	86	100
Gene.19477__GYA_c6943_g1__g.19477__m.19477	OG5_217861	cele|WBGene00009394	1	-106	100	100
Gene.1045__GYA_c43916_g1__g.1045__m.1045	OG5_194334	cele|WBGene00000680	1	-58	100	100
Gene.15807__GYA_c26875_g1__g.15807__m.15807	OG5_128747	afum|Afu6g07280	3	-65	48	70
Gene.7078__GYA_c41465_g1__g.7078__m.7078	OG5_169883	scer|scer_s288c__YER011W	4	-57	100	100
Gene.20280__GYA_c31520_g1__g.20280__m.20280	NO_GROUP	anid|AN1837	5	-17	40	95
Gene.20581__GYA_c37117_g1__g.20581__m.20581	OG5_169060	atha|NP_197563	3	-76	71	100
Gene.22899__GYA_c30821_g1__g.22899__m.22899	OG5_163780	anid|AN1493	2	-19	51	95
Gene.23198__GYA_c27238_g1__g.23198__m.23198	OG5_131773	lbic|e_gww1.5.150.1	1	-28	51	84
Gene.17518__GYA_c30181_g1__g.17518__m.17518	OG5_149920	aory|AO090103000384	3	-19	61	81
Gene.4216__GYA_c34358_g1__g.4216__m.4216	OG5_127384	cgla|XP_448041	1	-38	66	100
Gene.12318__GYA_c29644_g1__g.12318__m.12318	OG5_140005	rcom|30131.m007097	1	-52	76	100
