# Supplementary material for: Comparative transcriptome analysis and identification of candidate effectors in two related rust species (Gymnosporangium yamadae and Gymnosporangium asiaticum)
Source: BMC Genomics. 2017 Aug 23;18:651. doi: 10.1186/s12864-017-4059-x (PMC5567642; doi:10.1186/s12864-017-4059-x)
Supplement: Supplementary file 6 — Candidate effectors. This file provides the small secreted proteins and candidate effectors predicted in G. yamadae and G. asiaticum. (ZIP 184 kb) [file 12864_2017_4059_MOESM6_ESM.zip › Additional file 6/Table S2.Small secreted protein.xlsx]

## Sheet: G. yamadae
>Gene.3030__GYY_c10137_g1__g.3030__m.3030 ; MatureChain: 22-125
TEDQVKGRLLLDIVVGKGPAILKLLTGEDESLLVRGNTFFFFNLGLHIVDRVGGFDFKGD
RFAREGLDEDLHLDGWFLLCRKRGPWNSKLGCGWVEMCSPRDCL
>Gene.15914__GYY_c10278_g1__g.15914__m.15914 ; MatureChain: 17-239
QDNLEYDDYDVDATHTAKSATDQHSTVDARGNRPLRRGQDSYTPVRHVQPPISGRNRYRG
RPTAAPTGEQVVQEKKVQPDAGGCTHASEEMGVLCPDGCELKTMLQKQEQSVKTRISELK
PEVEELSRSTNTMYTYVNSMSTSLRERQRIVGDNNVVVGQYTDQVEEQHAYIKETIDTVF
PSSIRVLSGILDKVRLKILKLEKAIQSQREKCQEPCQTSCPIP
>Gene.11385__GYY_c10304_g1__g.11385__m.11385 ; MatureChain: 19-175
QGLLDQIPQCAQQCFGGNLGSCGVADIACICGSSVINDVSCCVFATCSQADIQTTTNFAV
QLCNLQNVDVNTQPSCPSGSATPSAGNSSSASMTSSGSASMTSSGSASMTSSGSAASGST
SMTASASAAGSTGAAPYQTAGAGIGLGVAMVGLLAAL
>Gene.161__GYY_c10323_g1__g.161__m.161 ; MatureChain: 18-201
LPMGFCEFFDPIQCPPLYNGLVDLHSVSHFWGKSWHQNFRRGFIICGGKPLIILARSLGV
SFAAQKAFGAFGVYTFSAIFHDYPFYFFTQDRVAAKGETRSRGMFLFFFLQFIGVVLDPL
IIPRIPRSLGGGRLWTAVFLLCTSQLLIHANLNPGGIISRWKTPIRSKYIEAILPNAQVY
LPTF
SMKNTTGANTTSSKDVGFRLWPIFGIIMLSAFFATVQLAVNYDIHCGTQGKIGFCFQKAG
DMYDVAVASRNPHDAFSFTCDGILPGRMCCPLLAFGSIHAGVTKKVKPELLDQCYLVGV
>Gene.5402__GYY_c10381_g1__g.5402__m.5402 ; MatureChain: 21-120
ILIAIFRARQPCCRSLFGSSTFHQPGLDFSCQIAIDAAFVIIIVIHATVLKLVRIGCGRL
HAQRVRHRRLRSHVAIIGAVWSGFPGTLVGRCAGRVERLA
GEDSGFKLTDVDSDRTVVLEVSQVKISSDCTIRPSVVINGTSPGPELRFKEGQRVKIRVI
NRLQKHSTTIHFHGISQKGSPFSDGTEKISQFAIPPRGGYFDYVFYLERGSAGTYLYHAH
MSFHMSTAYAAFIVEDAGPPPFKYDEELVMIFGDYYHALNEQIVAGLKSVPFKWLGEPQS
LVVNGNALAPCNISSTYGCSGTCHHNVAIVKPDKVYRVRVIGITVLTYLYFGIEAHSSLD
VIEVDGGYVRPARTDHIELHSGQRYSFLLKT
GPTSHLDRRQQYTVRSVTQTWVDLDVQIQNSEKVIRQNYVTGQMATDQFQRVSDGFYTAM
YRLQACGSPCIEQDMSNFLGTFSNCFRVFTGLFQSAQTIFPRDWNNMFSKSFLRLSDDFA
LFFATCFGHSTALKGLVTQPLFQFFLYTGMEQTVKTLRAWGLP
APTQTHCRCEIVNDIPSSPAPASAAYTPSAAHWSPANTLPSPVAAINVCASLGSKLEKLQ
HTEPEIYNSYMRGAVKDAQKPLPTSVLMSNPEMAEDDEAQSTSSRPQGRILCYQEVRSSP
TEFHSSFVGLWALQIMVVSAVLACVAEGVHLGKRWMENKNTPEPTCQKHSRLRLSGAEKR
LLAIPTGPQQADLVCSPGAEKKLRAYETTRYFVTQASSGRREFIAYDDDSDDEANRPVM
>Gene.24369__GYY_c10440_g1__g.24369__m.24369 ; MatureChain: 27-164
VDYLDVEGKVYCDPCRVEFQTKISEGIPAAKVKLVCNNRDSGAETYTVEGATDSSGTYRL
PVVGDHEDDICEVKLVESSRPDCNERFQSIDSARILLTKNVGVVDKTRYPNALGFKKKVA
QPECTDVLKEMGFLPLEV
RQLFSNAPDFTGTSHRLERRRMALEHSCAPLNELASLPLCPGQVCPRLAGEAIGTLLAGA
DPCAQQDQADKIIINARDKSNGITSEELVKKIVELAVKYRQCERNSQPDYANNMGGRNSL
YCTKAPQNDELKGLVQAQDPANPPDVFFDKKATATGGTVKLGSQLATYPFGKAPANFKPS
TNSTTSGQQTTSGQQTSNGQQNMNGQQGTQGQQGSNGQQGNSGQQGTGG
>Gene.24213__GYY_c10562_g1__g.24213__m.24213 ; MatureChain: 18-101
CSVKQCGWEASLCGTERTIVALSCEQVVAQESLDYNDFVAEKEVVGAVNLAGGVLAVDLD
TEWTLEVVVDAMVGKGARGNPSVA
>Gene.6555__GYY_c10779_g1__g.6555__m.6555 ; MatureChain: 16-237
TPAYAPSVSRVVNGEDARPYSWPWQISLQYLSGSTYHHTCGGTLLAPNWVMTAGHCIGSR
TYRVVLGEYDLTRDESYEQIRSVEKIVVHPKWDDNCLSCGNDIAMIKLASPAILNDKVQP
SCVPASGEIAPHNDPCYITGWGRLYSGGPIASRLQQALLPVVGHSVCSSSDWWGSYVKPT
MICAGGDIRSGCHGDSGGPLNCRGGDGRWYVQGVTSFVSSLG
>Gene.10405__GYY_c11202_g1__g.10405__m.10405 ; MatureChain: 15-266
NLVPQPRYLEDSVGRVVGGNVAKPNSWPWQISLQYRSGSNYYHTCGGTLIEKGWVMTAAH
CVDSGMTYRVVLGEHDLYSNAGTEQIIAVKQVIIHAGWNRYNVADGYDIALLRLASDAIL
NSHVQLGSLPPSGQILPHNNLCYITGWGLTSTGGSLSSQLKEAYLPLVGHEVCSSSNWWG
STVKDTMVCGGGGAESGCNGDSGGPLNCFVDGRYYVHGIASFVSGYGCNYPQKPTVFTRV
SAYIDWINSNMM
>Gene.9118__GYY_c11266_g1__g.9118__m.9118 ; MatureChain: 18-134
ISELTSSLDSHLKNECGYVVGVLCSHSNSRYDTTSDHKQHVWLDHIVTEKHYLGGERKGR
IEPFGWRTLRSGVTQTIVIQNEVSTEDLMASIDGAQFAPLTDIEEIDRGIACCKTTR
>Gene.8608__GYY_c11748_g1__g.8608__m.8608 ; MatureChain: 19-255
WLETLVIVGNGEDRFKRSSDVTWMLGQAQHAVQGAISNITQQVVSSGISSPQGLTSINRD
GVFLSSSPVVDRETVQKEYEKVLKLKTLIKLWRIQDVFIVRGADPCTQSGPNGAFDDPEK
LSYCDDDSIMMSIVRGDPKKGDVFDPTIFRASLVESKYGFTTEYLTKTSWQCQQKYKTFD
FDPYSYRNSTDLVDPHMQEDCIVNIPVCDCTKPEMVKALKIGTSITKACREINGLPI
>Gene.26206__GYY_c11753_g1__g.26206__m.26206 ; MatureChain: 14-265
EKPFNHNVHNERVIGGSNAPPNKWKWQISLQQDAYNDGSYYHICGGTIIDSYNVMTAAHC
ILSMDASTYRVVAGEYNLYEYDGSEQFIGVDRITVHPGWTGDLGNGNDIAIMRLSQPVYD
NGYVALAELPYPGQTMPNGFTCYITGWGLIDFYGTVPAILQEAAIPVVAHSVCSQPNWWG
SLAKETMVCAGGDGVISGCQGDSGGPLNCYTDGAWRVHGVVSYGPAGMCNQVNKPTVFTR
VSSFEDWIFSVL
>Gene.8098__GYY_c11766_g1__g.8098__m.8098 ; MatureChain: 21-167
RPTEFPRSTSFKTMRGHIATILSILTFSWMISTCLGAPLNLCGCWSMQTLPGEPLVSRSV
GKQSKGLRHNGQLIASFCMDKKGTFHMSRLEGDEDWDELRLYNRRLKNYHPTYLTPSANR
IVVELTSVPGWKIDDKYQVHFFGTHPM
>Gene.16962__GYY_c11931_g1__g.16962__m.16962 ; MatureChain: 19-175
DCKAPRGPSEATQAVDHLLQKRAFESSSGNIEGLSELRSTPVMAPLEELDTAGSSMSRRT
HGADDEGSVHNYNENECTDGFDDTSGTALGSKRMRSSLREADVQGRLAYQIEQERREQLT
IEYHKFRELIDVLIKNDKLMMEASESTQGQSPRQILK
>Gene.9476__GYY_c11950_g2__g.9476__m.9476 ; MatureChain: 22-197
DAISPLNKRAEGKSEVFYPKAVVATLNVNGGIRGTFKFSLKNPNNPQDSQAGVYVEIDLY
QVPKGLHPYHIHEKAITNGDCASAGGHYNPTKCDEKTSKCKEVGDLSGKQKPLNGGGEIH
LKYHDPSLRLSPSQRGILGRSIVIHSPDMTRLACANIPKGAPMDAPKKRDHIKFLP
>Gene.2410__GYY_c11985_g1__g.2410__m.2410 ; MatureChain: 18-139
SHVSLCSEILSLISRVFISAPTEQRPGVQECYHGNGQSYRGTYSTTVTGRTCQAWSSMTP
HSHSRTPEYYPNAYVFVLYHKRRKGQVKFLLQEMCLKLSSPNSTCVRFRWCSKMSQDDFL
GA
>Gene.23513__GYY_c12341_g1__g.23513__m.23513 ; MatureChain: 22-135
ETTPCKGKDGHVVQFDRHHCNRAAEQLANKKAIAVCGLCVVSLKDIKTGKLVAPLHDMNP
ALFSKQINSILDGCKSNKRMRRAAPMNSKDQKSHPNTKYDIQMNLDVAKTNVTC
>Gene.22768__GYY_c12451_g1__g.22768__m.22768 ; MatureChain: 21-280
VLSGFDPRHLPYKSDPAGGQTGYNQCGTKARPDSQCQNLFIKSAEDFCVFGPPTRQPIGN
CEESTVSYCSKDGYGTRLIPPGTFRNLHYVRTKHYVQITAKGDFTKINVPHGDQGGELDP
AGANGHGNPVGGLVFGNQGQFDHWTEFIAYDELSIRACYNGPEAERYCKHIYDVMGSQWN
MPGNYDGPGFDECEGDDVPLPMGEYRRKDGSIYVWHQGVKPTPGPGAPGKIKSCKGVRPP
GASYQRTRKRSPPPPPMDFD
>Gene.14794__GYY_c12543_g1__g.14794__m.14794 ; MatureChain: 21-107
FWVSRWEPAGSCGSQHLAAFGSTGRALLRSQMAACLRGRLLGHLLSFWVSRWEPAGSCGS
QHLAAFGSTGRALLRSQMAACLRGRLL
>Gene.23753__GYY_c12581_g1__g.23753__m.23753 ; MatureChain: 25-115
VTCGQVQGNLAQCLGYLRKGGAVPGPCCNGVRAMNSAAKTSADRKQTCVCLQQASKSITG
INPEAAASLPGKCGVNVPYKISPSTDCSKVH
>Gene.25929__GYY_c12718_g1__g.25929__m.25929 ; MatureChain: 18-130
KILGFTKQIPLGELCHSYANGNTNNAKCGKKYCAQGCSWPFVTAENCLISAPNATAPEVN
GTSQICKLGFWKESAEVSVCTNQFGSHRCTGETTGFAVCTDCAYRKRRWHADI
>Gene.13218__GYY_c12772_g1__g.13218__m.13218 ; MatureChain: 21-259
SPGLKRVSREASSSCVAQLCDLSSTAQSQSEALTIGDVDRSQLMYKRLRREDFSRMSGNS
LESGNQGGHEAQNTPLPLASEDISQGLSCSASTNAGPRSSWTKYSNYSGPPDSFAHDPLS
DDLWLDFDDWYKLEPWSSSPIVSGPDIHQSAEQGGDADGEIAMAQHQVHYQLNLRGKDSS
RRCGNQPLELSGISKGAQEGPNYSPYEMERFEPPELYNSLHTDFIECGLGPSSDSNHPS
TRLEKRQDLAGLPSCGQSCLLNAFTNSAGGCSQTDFACLCKSTPFLMSTSTCYSTACSST
DMGTSTSWGFKTCASVGVDLSKIAANASALTASHNHTTTTGSSNTTSSLNGTSASTQAKS
AGNVLVSSTGLLALSGAAMIAMVAL
>Gene.104__GYY_c13126_g1__g.104__m.104 ; MatureChain: 19-253
VPRYDGKIIGGYECSPHTRPYMASLNYGYHFCGGVLINEQWVLSVAHCWYNPYAMQIILG
DHDLRVYEGTEQLLKTENIIWHPQYDYQTLDYDIMLIKLYHPVEVTDAVAPIPLPTGCPM
GGLPCSVSGWGNTAPDGQDPYMPVKLQCLDAPAIDDAACEKAYPGMITRRMFCAGHLDGG
KDACNGDSGSPLVCLGEVYGLVSWGQGCAQPNYPGVYVKVCEFLYWIRDVFAANP
>Gene.23917__GYY_c13177_g1__g.23917__m.23917 ; MatureChain: 30-164
HASVGEAERKKRPSRLNGHQGAERITCQRSSVTAGRSEIVEFIESFCAEALGVDFGPERG
GLEEVYITADSARLADGARHVRLAVKSVNKCSFSVDESCGRYLSRPTDECQKGEEAKQGG
YVADGCSLWTVTPLS
>Gene.23737__GYY_c13259_g1__g.23737__m.23737 ; MatureChain: 32-217
QAPDKSEKEVASLRLEISLLKNSYRQLCQKYRDVAANCSVPDFQCNECPDKWLHVGDQCF
LMIPDRQDFATSAQKCQEMGAHLAILNNREEHDAVEKEGRRIAGFHTHYWIGLTDSETEG
QWKWVDNSTVTTPFWDPDKNEPDNHQSGGPEGEDCAVVNSYSQTWFDVPCSFSYPRICQM
KASPIP
>Gene.16954__GYY_c13329_g2__g.16954__m.16954 ; MatureChain: 25-248
AKTPIHSSRPTVSCSRQWPKPAGIVKLTAPQAVDTSFDCRNRIYEHSGGHVFELTKGASL
SNCFFQQKGVDDSVHVEGDGHFTLTNLYFLTTGDDGISIKGNGDVTVVGGGFLQAENKAL
QHDGTGSVVLRGGCYENVHILAKSCGNCVVNSAVRGRTLKVENCVISNVKTVCGVNTNKD
DRCIVTNLKGTPTESVCTGYNGISNPNNLPKQTSKNIRNAHCVF
>Gene.12807__GYY_c13422_g1__g.12807__m.12807 ; MatureChain: 35-111
LECHRCISKTAGGTCELTVETCSPEKNGCAAAKFLRAPHGQYQKCMALESCEMLKMNAYI
DMKCCSDDLCNTFDNSI
>Gene.11964__GYY_c13431_g1__g.11964__m.11964 ; MatureChain: 22-156
RSMHQSLDKRGVFDIQVNVCAWPNTSSFLGCKNGNEGCCKKCCGLIDRIHDEKPDIEAEA
RIACCKQSPPPPPPPATPPAAAAVVVAQPVVAAQPVVAAQPVGYVPAGQPVLYTPGQQPV
YYTTAPGAPVPQPHP
>Gene.21845__GYY_c13484_g1__g.21845__m.21845 ; MatureChain: 33-108
RVDLGIHCVGNPVCLGDCMALTSCGIFDLKRQYRVPGFFARKGYQDSRGCDETEQKLFWK
VRLSLQDYIRVQVQYI
>Gene.22499__GYY_c13488_g1__g.22499__m.22499 ; MatureChain: 20-213
SSIASGDRVALHSRADAQAFVAITTAYAPVTDAIKVCHQKVTGLKDVQKIAATLTEFQQE
LEKVTRIWSKPCGCQAETHAAATFNAQLQTWLSELQEIIQYVSKNFPTTYQKYCGGIFSS
IGTLFQTAITPAVDAGVDVAKVVGGIGLNEGLFASVNIQTSTFKKSSKTTSTSSSSSSTS
SISNGVGGVTKPIP
>Gene.16724__GYY_c13501_g1__g.16724__m.16724 ; MatureChain: 15-266
CGQPAVTPLVTSRVVGGVDVNAHSWPWQISLQYNREGEWRHTCGGTLISNQWVLTAAHCI
SSGREYRVAMGKHNLVQTEDSAVFMGPASIIVHEKWNPLFIRNDIALIKLESPVTFSDSI
MAACVPPAGATLAHDFPCYVTGWGRLYTGGPIADILQQALLPVVDHATCTKSDWWGFQVK
DTMVCAGGDGVVSGCNGDSGGPLNCKNSAGSWEVHGIVSFGSGLKCNLKQKPTVFTKVSS
YVDWINSKMVAY
>Gene.6063__GYY_c13527_g1__g.6063__m.6063 ; MatureChain: 23-226
LETGLAASGQASLSVSSLSPRSQSSQIDASSATLEAHGDIIQSKRSDIAERTPEKTLTDL
ASSGSDLARRDKALEARCRKDGRSSKCRAYRKRYENIWGLHTGDATYYATGLGACGEVSN
DGSMIAAASHIFFDAFPGATPNPNHNPICGRKVRCYYKGRHVDIRIVDRCDACLEFDLDF
SPEAFKHLGEIPQGRLHGMTWHWI
>Gene.3620__GYY_c13598_g1__g.3620__m.3620 ; MatureChain: 24-309
ASSRPENNHGLQPRCLGDCFRGPKAMIDNLVSETKGALSLPTQAERDVLWANAVKAESGP
TISAEFIKRCPKEVMLSMILREDIKQVGSQEKLFAALSEKIIQEICIETENVGVLSDNTK
SFLRLHGVSEDEPVPPAFFKADAITYWLAECTFDEDYDLTHWETTILKLLAYLTSENSLH
LTGDNALTQTGDNALTLTSKNALEPNSKWETIIMDEFLALTRRDHINFEGKWKTEALVKP
ELELVLKYVLMDTEPWLQSANKKSLTQTKQWVDFKQNLRERTQNFE
>Gene.14151__GYY_c13617_g1__g.14151__m.14151 ; MatureChain: 26-161
ASVALALSLRHRSCLLDLVALPLLLNLYLGLDDLIEVPVPRQRLDLFLLALVDLSSLYRV
GRSPRSPCSLLTLVEPSSALFSRSALTLASSLACSAASLIVSEAHSGALCLLAVCTAPLP
LHHRLSACCTRLVYST
>Gene.24328__GYY_c13713_g1__g.24328__m.24328 ; MatureChain: 23-189
DDSAALQKRGQQATHSQCYTMTNGQAGKVAGKATLRQMSMSKRSESYLVRRHKKKHTAQA
KTPVKSTTPKMGSPSTFNQVCGQAFKASDDAACLSEGWLSSNFTDNCKKNIKISSGGHSI
YAVLLASCPTPMDEAGCNTITLSPSLYSKIGGGSSQATWQFTNGDEV
>Gene.20825__GYY_c13726_g1__g.20825__m.20825 ; MatureChain: 20-99
DVLYLLNDEESCRIQSSLVDWRFVFLVCFSLLVSSLVIIIIINLVDGFLGCLFWSEVRFM
FSNFGERNKGKTQNIYIDPC
>Gene.16776__GYY_c13752_g1__g.16776__m.16776 ; MatureChain: 21-282
HPSNYAEVLVPVAQDESENVLHARRTQDILTTCKESGQFSLTYDDGPYVYENQISDYLND
RNIKGSFFVNGYNYDCIYDEDIVKQLKHTYSQGHVIGSHTWSHPDISTLSVAELNQQLDL
VETALKKILGIKPRFFRPPYGNINDENIRVLKSRGYQIVNWSFDSQDSSGATAKQTNKYY
DAVAKKFPQSQIGLNHETHETTAATTTPHAIAVLQRAGYRLVSVSECLGMGTQPRNFYQS
IGKPQARDASWTCEGTPSPGEF
>Gene.25067__GYY_c13765_g1__g.25067__m.25067 ; MatureChain: 18-128
STNCSFGHSKSDKLSSVPSPTELSLPLPQQHHSRCFTDSQAKYGPTVSSQGQGVNYGPSE
NVSHARGPPTNPTDAIWGKPTVRLANGSHCCDKISDVCFRDDKGSRLHRLH
>Gene.1713__GYY_c13791_g1__g.1713__m.1713 ; MatureChain: 28-135
KSCCPSTSARNIYNTCRFAGGSRPLCAKTSGCKIVDGKCTPPNDKLSLFPHSEEADVTDF
CKLGCTSSVCNNINAFVGSEEVNDAVEHCNNACYRFCSKDIDIPTVVA
>Gene.22501__GYY_c13849_g1__g.22501__m.22501 ; MatureChain: 22-228
EDAPKSKSDGVEEKWFGGGFGAWGVAGLRSFNGFSFYNTGYINRYSYLNSYLPFPSTNLF
GCAILPYYSYPLWFSKATDTAEKAKSRRSSVPTIEHINRRGTTSGVGCRNRAGQREVFQK
TECQLAAAKLVEAKSASATHGGCTLSLVGPQGIMAAKNVPTNVIQKAVEDILTSCEKDQS
APHAKRSPAELSKTKGDEIALVISKSH
>Gene.22335__GYY_c13906_g1__g.22335__m.22335 ; MatureChain: 26-262
EREALTTSERIERVNRNIVRSPGDPYLEDDVAYNSEAERNADPCTSRGCMWPKSADGYVY
VPYTLSSVFSSREVAIIERGLQSFHDFSCIRFVRRSSQREYLKIQSLNGCFSYIGRLGYG
QDLSLQRSGCVYHDTVQHEVLHALGFHHEQKRSDRDQYIRILLENVTPGMEHNFDKINTL
NQDTPYDYGSVMHYHKYAFSKNNQPTLVAIPDSSVEFGTATEISQMDIIRLNRLYKC
>Gene.23455__GYY_c14028_g1__g.23455__m.23455 ; MatureChain: 17-242
RQLWHGDPAFDNFPSRLTRRRFGQESKCDIPNIGGLEGCPGQLCGVLGGGSIAPLLALKP
PCDQQDHADKMIDAALDMTNGITSQKTRDQLIEIAIKYRQCEKNTRPKYGVNTTFLNSVY
CQKAPRHKQLNGLVQAQDKANDPNLFFDPARINIDQGVVTLGSQINTYPFGKAPPGFKPS
ANDTSQSTGSGNGQQSTSSQQTSNDQQNMNSQQSTSSQLSTSGQQS
>Gene.25275__GYY_c14032_g1__g.25275__m.25275 ; MatureChain: 26-173
RTRCYYDRYGVQRCYRQSAWNSWVRWVVLAVIVIGFLLLFFLCSCITARRRRKAGRTPFY
GTGWAARPTNGNNTAQPYYNNNYNSAPAPPYSAATNSNNNGYYGNGANQSYYGQQNGVEL
QSPQPTYGGNNQYAPPPGPPPGKDGIIR
>Gene.21835__GYY_c14090_g1__g.21835__m.21835 ; MatureChain: 21-104
>Gene.10364__GYY_c14126_g1__g.10364__m.10364 ; MatureChain: 24-156
QASVLAENTTCEIANLRSLCNGTIDFAWNKNRIHSLTGEHQRFILSNCELTFWFETPLQR
PSFTLPMSRDHWSQVAEQLDRGCKEKGITEPPTEASMLDSHNYFTGKLQQHRIHIHFDGY
KEEKIPIGSLVGL
>Gene.25141__GYY_c14196_g1__g.25141__m.25141 ; MatureChain: 25-253
LTKYRDPPKDSFEEWSEVVYEISNYEEKVHQTLTNHTDSLLNAGISSPQGIAGALAGGNY
LDVGQFKSVEELSDQLKKVTVGMSVSYILKSLNAFVTIGSDACDSQGHNGAWTGDSVLSY
CNSNGTMFNIVTVQPGKSKVHNHIPHAKSLSSQFGVTTEYLASASIECQQKRKSPRVTKS
NNTTTITQPLGEPECIIDLPVCDCRSLEFQRRKKKVGIVKACREAGVNI
>Gene.25695__GYY_c14215_g1__g.25695__m.25695 ; MatureChain: 19-140
APIQCPGGLPCNINNLPGGTSPIPTGIGPAIPNGRGPGPHFDGNDPNLRHNFPFGSIPIF
DFPFDWDVPQWLNPYTWQFPDIWSSDSCPIAYICRVGNSQGNSFKKDAGSGKEKANDQAK
QV
>Gene.13474__GYY_c14222_g1__g.13474__m.13474 ; MatureChain: 19-113
QEYRIQTQCSQERGETIHENDCALTVKAFPLQNNGNWINIQHTESVRSCYSCQITLLIPY
GLPMPYHHTVQRAYVEDAVTTGLRNCGNQPVNSTL
>Gene.20644__GYY_c14227_g1__g.20644__m.20644 ; MatureChain: 28-130
DGFMWSQDDMNKVMDVWNAFNTFSTKCNGRIGDCFPEEEMLMDSEINRRNLRRRRSYISY
GALVRDSVPCGRRGRSYYSCAGKQANPYRRPCTKITRCARDTG
>Gene.7261__GYY_c14234_g1__g.7261__m.7261 ; MatureChain: 24-137
QNNTDITCVAGAPQNLDTDDCFSALLEFTMNNNAIIFQESVNSHCVRSCQVILTQIGGSE
SEDQGIPRPEVQENLQVAINNCGRMALKSTFLSTGGVTASLELVDVTGRCIERP
>Gene.10913__GYY_c14309_g1__g.10913__m.10913 ; MatureChain: 22-220
QEAAEVPPGVLIFCDDPSVEKAVNSAVTKFNEKLTTGNKLALFQILTASKSENGADSVYS
LQFTSRRSDCPAGSSKPWTDCDYLAVNRKPISCNATVHMTETETDTRQVDCVLDDYVVPE
RAPCLGCPQEIPDNSEDLRGPLTASIHKYNSISDHTHLFAFNNVHHATRQVVAGFRYKLK
FDMRRTNCAKAEHKDLNHL
>Gene.16533__GYY_c14344_g1__g.16533__m.16533 ; MatureChain: 26-280
NLYFTPETEEYQDTLVCAGPNKLGFISRNQATNGQYYTIDNGVRSVGKGDCGCVSLQTFS
ILSCTTWPDVDWDKLDTLPYCLDSFKCLEYGEPLTLLSSQQAKICFNGKQVGVLYNNGFA
QPNSGNSQDGVKNCKCSGESDSKFSCPSQEPNFGPDSGTQGTRTCVNALNSCEVNSNTGT
TGDSTAIKKLCANNEEIGSLFSNKMITTSTVVNALKTGADCVCSGASLTCSTAPAFSDGV
TIDKVVCKGTTESCT
>Gene.4595__GYY_c14348_g1__g.4595__m.4595 ; MatureChain: 21-104
TTFNCGQYYTKKLGAYYGFCVTTNDPYAYIKKAAITNNGHAWTCDYTGMRYAYCCIHTVF
TKVGHDASAATYTAELKSPRCWRQ
>Gene.5994__GYY_c14380_g1__g.5994__m.5994 ; MatureChain: 18-194
SLLPTLPPILPSLSGCLATPLWPSRHPSPHLSPSDPFYVGLLCSTCVSCHSYLYGHLCKE
IIKLVSRGRQAAGQKLVHMRTRFTYWRTQSEPNLKWEELWRHTSVCFSSSAWNSSSNIRR
WILQRRSRFECMVGLGSKQMVTTDACSFHRSHVKALASAFGIVFSHPVHENTICQVA
>Gene.4758__GYY_c1445_g1__g.4758__m.4758 ; MatureChain: 38-156
ATTSSLASQTTQSDECPDHPNLTPEYWESNKFDEYLRNYPNGNSLTLPEYVKQLPLRTPF
KCGVGAHCRVPRICHPLRGPDWYILDATSQWNYYVNSLVGALHASSKLAKALVPELLAD
>Gene.11022__GYY_c14478_g1__g.11022__m.11022 ; MatureChain: 21-263
GIFRSNGDVKLLDVTRLKKHLASSSKGTMVVFYAPWCGHCRSLQPEYEKAAANLKDLVIF
VAIDCDASENKAACGSDYQVRGFPTLQYYAGLPTPTPYNGARKAKDIVDFSLTSMPNFAK
KIKTSEEINRLVSKATPARPLVVLFTEATKTTPLFKSLSSAIYKKMDVYTATPAAIGADT
PKTHYGVQSLPTLMIFQGDQEDERHKFTGKMNYQAIFEFCKAILAQKDAPPKKESPGKAT
GEL
>Gene.11353__GYY_c14520_g1__g.11353__m.11353 ; MatureChain: 20-128
QPILRHCGNCNVETIHNAIGTEQSPLCREQLSCRVHRIKTDELCRHPLGCVDLYCEDCGY
RFHAVEFIQNCPAPHITSCDCTQLRLARAADPQDEASVSPSSGSRSESI
>Gene.7096__GYY_c14521_g1__g.7096__m.7096 ; MatureChain: 24-282
ATTNTSAPTTAPQSPGPAAVPATTAGGPPASAPPAAAPAGETPTAATGNSTAANGNGAEC
ASKCMSVKMTEAANWFGQADLPAYCQHTEFWLAHSICLKDNCKTPQEIEAGKQALTTACG
NVKPSLTGNSPANGTHAANATDANSTASGAANLASNSTHTGLSGPANAPTDGSAAATGSS
SKSANSSLSGTLPSASTTSGASNTSGAAGSNSSHFAGAVGSAANAAANSSASDVSPYSLG
SITFLVGASSGVVSMMSLL
>Gene.24979__GYY_c14599_g1__g.24979__m.24979 ; MatureChain: 31-172
DEPMMDLSGPLESDSPSVSVVYCNARTTCPSRTTCCRSPFGVWYCCPFLMGQCCRDGRHC
CRHGYHCDSTSTLCLRGWLRLPSSAEPATKAIQKTQSVPFDQALKWQSQTETVHCDGNLY
CSTEQFCCKTAAGQWGCCSDLV
>Gene.19878__GYY_c14633_g1__g.19878__m.19878 ; MatureChain: 17-228
RWFSPALRSNQASSSPTHLTMFFRAITRQSGQLLSRSVPPAAPRLTLRSLSSTPVASGGA
HHEEARPPIIQGPGAKPGTVPTDLEQATGIERYEILARMEGHDPFDRKPLAVNHMGTLEN
PVKVFSLERTRIVGCTGFPVDSHDTLYMKVSSSRPRRCPECGCAYIVDFQGDPNEPGNEE
PALSVLHEYPGEKPRLKWGWGDMANHSGGNQR
>Gene.21619__GYY_c14703_g1__g.21619__m.21619 ; MatureChain: 24-250
TLLVNSSDLYLCPKFNITSTPRTRDYDWTVTNQTAAPDGYTRNVLVINSQLPGPLIEANE
GDTLNIKVTNMLSTPLTIHWHGISQNGSAWMDGVTGVTQCPIPVGKSFVYTFTINNQFGT
FWYHAHTQNFNADGISGPLIVHSVNDPLKRGVDYDQDIILFVTDWYHNISQTIVGGLLSP
TGYNGTYAAPSPNSALINGIGYFDCSFAEPNANCATPTKSLSFDLPA
>Gene.7865__GYY_c14928_g1__g.7865__m.7865 ; MatureChain: 26-161
ADAPNDAIIDVQTNFDSTGKCLYHLCKVAVQDTTKRITNLTPDPQKWSTTIDPPTSAPKV
HSCQVNAYAQALPPDRNIPMTPTRYKVLDGVYAEFCNNTFDHPSADSASTGIYMSDQILG
TLDDYEVVFNFEVILS
>Gene.3298__GYY_c14952_g1__g.3298__m.3298 ; MatureChain: 23-186
YVVLGPDAPQGMDLLPAAVSIQCGNAYGTYDFNQSDTISCKNYGNWKYRCLQNTCHMGSE
HEEVIEENLAAKNLFFTDCQQFKGRFGDSKQLVDPNAKIKVLALKYWAQNRDGTLHVIGY
PDGNKVTGDPPGFLCTWTNLKVQNNQRPWCDYCVTYDYKEPDKV
>Gene.26158__GYY_c14975_g1__g.26158__m.26158 ; MatureChain: 18-251
ALVNRRQRVRLDLQVLECDKARMETAWLARRAKPDAVCAVSDEPEPKEGLPALRFGDVAQ
PIVPDTDGWMTIEDDITSIYAGTLPFMAADLLEFPVKMPGDESIDVIVHRSPNTFRTLKC
VEGADQGSMFRNDDCRYFKTRAFRLTPLDKQASPAQRGGGTNEKQDPKRDPEKGSSRAEG
GSGGRGNGQSYIVVDGEEMPYKAVQVEIHSGLGRVLSLGGKRLGTNGVPEKLLH
>Gene.9522__GYY_c15154_g1__g.9522__m.9522 ; MatureChain: 37-129
QAITCGQVTGSLAPCIVYLRSGGPIPVPCCNGVRSLNAAARTTPDRQTACNCLKQAAGSI
PNLNPNNAVGLPRACGVSIPYKISISTDCSKVR
>Gene.15709__GYY_c15305_g1__g.15709__m.15709 ; MatureChain: 21-104
DLHKEGLCIDKIGGQYVYNADATKKACDAYLNRNTGDKQWDKCPDCKMTEVGKLNLCQSL
ENHIGGDELNYYCTQNGAGDSLAS
>Gene.17516__GYY_c15326_g1__g.17516__m.17516 ; MatureChain: 23-291
LCSLLSALCSLLSALCSPLPYIPISTVLSYCLPVSPPPGTRSAPAVRSLSLSLSMSLTPP
PPPPPHRPASLGGCASACGTPKTGPGRRIAPGSPDAARPSPSQLRAILADITEQVANSPD
ASRRRSAGGIARVAGPVTRSRSMILSARTPRSSRAGTPMADGNENDSSGTRAGTPVDSPL
EPAPGARRRTVAPLRYRALSTVSSITASPTMTSTSVGTAPREVRTSGGRQEPPPTLRLRP
GSAHHHPPSSSSPIHPPPSSSSSSSSSAN
>Gene.4093__GYY_c15353_g1__g.4093__m.4093 ; MatureChain: 21-117
SPVNRIVLTRDTIYIVLSTFCYYVLRRSAWHSSARGLICYSVLYGPDCGVRECFLIFTGK
VLGWPGTITPRTGYGVCIGTRAENTDLSVTGLALNET
>Gene.9122__GYY_c15374_g1__g.9122__m.9122 ; MatureChain: 21-192
TRIGSSAGPRQTTDQDAQSSPPFFSSSKPRPRTGSRTLHVRRLINNPFAPQYVNSQDCDL
GLGTVDSGIDHEISCTAANGLTNTRLKRLCSSVTFKNCHPYRRKFGDNSNVDWSKENTTD
VKADQYWVDNKKGRLAVIGTPINVTHNQTWYRCDWQKDKDDDDNKKRSQCQY
>Gene.9586__GYY_c15388_g1__g.9586__m.9586 ; MatureChain: 22-135
EVTPAVLPPGSLQCHTYAWDIPSQGYTCNEVSNHRCSKCRDFTTASYCWLFGDKAPKDVE
KTTIHLCNEGLGHDPGGNYACYTKSHVYSCPMVNGTTICDGCHTCAPAECPNDP
>Gene.1672__GYY_c15412_g1__g.1672__m.1672 ; MatureChain: 28-273
LDLNKAEGASSTQREYFQPVKDIGQLGESPEELRARTRPAKHPRGDQAQVLSPHINAPLP
SGEPHEELRQDSSETKAESPANETNRPRLKDPVASEPNLNEQRDLSGWPIGIANQLTVQN
DNEVPAPVENSISQRALYPPQPAQIMYDHKEVLRYCYEWAQQYGYGVTTRSSTAGENIAI
WCVRHSEGCPWSMYWRLSKKEKERGFYNVEERQGGPHNHSGGGPRDQVVRHIDFFGLWVP
KLGKCI
>Gene.14742__GYY_c15457_g1__g.14742__m.14742 ; MatureChain: 20-108
TYPLWCFHCKSYRNTYVISTRCNTIIKCQNGVDHALEDTDESERCLQERGIQYKQCFKCD
NRLDSYNAHCGLSHVYNCGEKCGSISDFD
>Gene.1241__GYY_c15460_g1__g.1241__m.1241 ; MatureChain: 22-236
KNMRLSLSRSIFQVSPAARPISFRHRIRCYSGSTPADLGAGPVNFALSAEQQAYQDLARR
FAADQIIPVAAEYDRTMEYPWPVLKEAWKAGLLNTHVPEEYGGSGIGLLESALISEEIAY
GCTGIQTAFEASGLAQAPVIVAGSDELKKKYLGMLIEEPLVAAYCVTEPGAGSDVAGITT
NAAKKGGRLHLEWLKDVDNQWGNGFVVLCFGEDGP
>Gene.8764__GYY_c15497_g1__g.8764__m.8764 ; MatureChain: 26-235
TQAQNGTSQSTNASPASGPNGKGLISTADTPVTASDPTAKNTTGAAATQDSPSTLNCSTY
TNANAANATCNDDSSRVCTGKCTGAVSIDKCYLKSETGPFSEEKCTISYGKSSATIYICT
NEKGSFSCTGQAKGSATCSGCTSKSSNSSSSGSTGNSTAPPSTGGSTNGTSTGTGGNGST
TPDKPASASRLALAGPVVATTGLLAGLMFF
>Gene.20964__GYY_c15505_g1__g.20964__m.20964 ; MatureChain: 23-304
QTSSTGTTSTGTTAANTTGTASTSTGSAATSLTAGLSTGCQTAAGSLMTSDFGSCANIIG
LVSVIGAQGSVLPPLTSWISGVCSSTPCSESTLSTASASISSACGADIQKGVPAAVALNT
VVSNYNPVRNMLCTQYTSNSTFCLPSVLGNIQTATGKNVTVTEVAGIVTSGLQSSMFAGL
PSGTYCNDCGHALVTQSALIPTNSSTSSSSASTSNATASASSGVASTCGAAFTDGKIPAS
VRIASKDSAQSGAKSGAAMVQVSKAHVVVAGVLGAIVALCVV
>Gene.18924__GYY_c15523_g2__g.18924__m.18924 ; MatureChain: 22-207
APLNARKFSTLLRRKAPEGWLCHYDGPATNGVDLSLDLPTMIQGLCAKVNYAYVGCESFH
SEAPKRVEPIVAISASLPHSSQDSSCAGSDGSSISACVKLLPGAPNSDDADPSSSPLQAQ
SVPEDEENGNDKKGSHGNRKPKRLPKHHKAPHASKADPDHNLGAQSFNESPSDTPDKDLK
PKSHHG
>Gene.10855__GYY_c15548_g1__g.10855__m.10855 ; MatureChain: 22-241
ASTSGRKTLDLMPRELSTSLAPRNGFASSGSSSYEAHEIVSQWSSLPAAFSQCHSVFQQR
AEAAVALQAVQTLLANIQSVAYQYGSCSCGQMSYQNSYTAKFKQIISTVFNSWHSILVTG
QALYSAQWESTFKCIFKKFAPFVSTAKGLCGSFRLDFPDILSGLKINMNLFVGIGINLKF
AFDSLGGASGGPVDEYGLVSGGVSGDVSGAVSGGVSSGPS
>Gene.20352__GYY_c15648_g1__g.20352__m.20352 ; MatureChain: 24-229
ACTGVMSVTAVASEIHDMSQNEFHEDVGKVAYSLDSSGNLNLTSISPTWNCGAVTNFVSS
NNTASSSHKDDKTSGKSSKAPADNQQPTQSVGAQLHCFNQQEPIDTTWSTPWKTIVFYGS
LFVQIEMKGDNCTKPADLILDYSRCSYNTTTATGRSGTAIPCQWKAMSEIGPIASPSPPP
PSQPAPIQQAPIQQTPIQQAPSQASS
>Gene.16380__GYY_c15649_g1__g.16380__m.16380 ; MatureChain: 27-191
GPVQRRNLGNTQPADFSPTGGSIQCGNDYNTFDFNLPGLIGCRNYGSWKYMCMLSTCHMG
RENEDVTEQNSAANNLFFDHCQEFAGAFGDESNLKDPNAEIRVLAQKYWAKNAAGSIHVI
GWPEGQVGQGTVPGYLCRWKNQDHSNNQRPWCKSCVAYNWPDPQS
>Gene.16873__GYY_c15662_g1__g.16873__m.16873 ; MatureChain: 23-286
QVPATAPACVRTCATVKVSEGYCSTATVFPAAYVQCLRDNCNAADQATGNQLTNSICGAT
AGIANSTNPAPPVAPLPVPLNPNGTANGTAVGAANGTAVGPTNGTANGTIAGNSTDFATT
VTTALRAAGLGSLATALSSAAGAAYLSQLQQGQHTVFAPSDSALAALPVNSTSQADLTAL
LEYHTVPGTLDVSRLSPTTHSLVRTSLRGAPYVNLPANDSQVLVLASQPNGTLDIIEPTS
NITAGPTSRLGAVQLTPIPTLLTV
>Gene.6125__GYY_c15705_g1__g.6125__m.6125 ; MatureChain: 21-144
FLSFLPCPALPCPASDSAMALASSFHSSHESTHYSHLCRHTLSSQKTSRLYTLSTGCYLT
CRLSPPQPSILKSYPLNSYIICTYVSLSVIYSSSIRYLQKYIPKYVHTLYLPTQPLTIAS
SCHL
>Gene.203__GYY_c15794_g1__g.203__m.203 ; MatureChain: 25-180
LQVQIKDANNYCLVVPKDYQTAIGASEYDGGEAVWCQGSKTDPSDGTFQGSFWTRPEVTY
PKEGVIQMAGCINVNSCDRLKPDDDGGQYDSNGGEGGRGNPAGSTCGSEYPVYVQLVEPS
AGRACIRCCKNQYDCNVSQDTAGCPTVIPGNYEGCS
>Gene.14056__GYY_c15868_g1__g.14056__m.14056 ; MatureChain: 28-234
SLHHPYFSLNKRWPSDNPPTQHSSNSTANVSATPQTITSPADYACRPIGPCQPCPPEELE
SPVCKVYQNRRVVDCLYLGSSSPALVASILRKPETFATGLIIDPAPVTAPPDQPSAGSPT
RRADGESASELDGSHQNEIGEGGGGAEFQTWEACERVVAKERRDFFEFVSCNIFIALLSL
LVYGFRTKHLITKQYGNLAARIGILPT
>Gene.8298__GYY_c15922_g1__g.8298__m.8298 ; MatureChain: 21-145
QDDLDKKATQTGGCKLGDIQVDHIVYKEEIHEKKQEGPDIWIVPIQFWVINTCNKCDAND
VSVVLKFGEGKEELKVTVSVIDDKDYKSLTIPSKQHVVQDIQMAGDGPHRIHGYETISAS
FSNCK
>Gene.21358__GYY_c16027_g2__g.21358__m.21358 ; MatureChain: 18-227
GAATSAHSPAEVGVVRRAEANKLSARQFGGFGGSAFGGVNGGSSSMSTSQTTTTSSSSIS
TVMGGYTNLLQEITSIQSMISGGGIGAAVAMQQLQQLAVQFQETFSTFQSCNCFGGGAIN
PMTSVFAQVFTQFQSLMSTVQQVFPGQLGGMFGNTFGGLTSTLNNFFSIVHSSGISLGQI
VPRGFGQFISQAGMSSTSSFLQNSLGCSVC
>Gene.9700__GYY_c16045_g1__g.9700__m.9700 ; MatureChain: 17-258
LQQQAVDLTLEHERTALLPSAVPPSRPDGLASGVESFLSDPVVWLLGMVVLLSAGPAEMT
IASIGAVADVHQPGRGVALKATHVQLISIANTLARLASGWLSDSLCGPRSARRLAFLAAA
PAAYCIVCFWTATNGGVLWVLSLVTGICYGIVFTLAPSLVSTVWPISDFGRNYGIISYCK
SPSTFSIISPLAPGAPSTCSDHCVYSLCNRKFCVHATLWDRVQGRRRAGGRECQAGLWDV
WG
>Gene.24881__GYY_c16046_g1__g.24881__m.24881 ; MatureChain: 25-133
TVRCPMSNCNEELRIEVSNDGHACHCNVIRDKRDGAGVTKCHLPYWDQYFYYCPECPYRS
GPHFPDRCDGCSMDPLRQHAPLLKEEDVIPGKRKPQKSEGGCFNFFCGP
>Gene.23705__GYY_c16149_g1__g.23705__m.23705 ; MatureChain: 24-136
CIPSGCVPPCFKGPLAEETLIHGGSNALILEDDTYVANWGYGGAEVSLSRDAAFQGSTSK
FQLINSDAAKRGLTGMKYLKLTPRCTEPVQWKIRELQWETADEIKLRVVSHQP
>Gene.24239__GYY_c16222_g1__g.24239__m.24239 ; MatureChain: 28-246
RPSLRQNPKQIIKACDSEEINFRDGLKPEHVTMAYHGSDFNEISKGTSLANSERLALVTE
KKSAKDLERQNWEDKLDGLPIDVYLQKDGRYAVRILSKDNPQDTISDADIHKILEPLFSD
FWNLCEPEINKLPHGADEKQKALKWLWEICVSPKPGHGNVPAFGLLPGGTTKRNCQVYHE
QRDIIQLVHGHKEESKKEWATGYMERYIGHFQSSARASL
>Gene.16685__GYY_c16259_g1__g.16685__m.16685 ; MatureChain: 28-201
SGQSTAQNAVSPTIHSLSPTSARPQLSLRRRAPEVVLSDNTIVCQNGYDSRERKRDDPDR
TQYLSCTDIHSEEYWCLRTSCKEVEFTKCHYYTKKFGDNGHIAWAEPTAEVTAKMYWVNN
KKGELAVIGTPRQSPGPRAPPSWAGNNGWFCNFKTQSDNVNWTKRNECRLCRRI
>Gene.20375__GYY_c16285_g1__g.20375__m.20375 ; MatureChain: 22-305
KPLPGTVVSNASKYQRLSKSGPSVGNQNTPTKRIPNGRKRTLASRTIPNILGLLPSLQAQ
VDICLDLSINVLGLTTINLAAVASLGARIQRNGISVEQLAIIQANVASQLRARAKTATTS
WACQAACTADTCSSYTFDSIARSCILKPQQLTGTSSVLAKLVADLSLLGSSSPEYCSLCV
SRCSSTPTALARLQKRTQKTDGLCPVGLDACPISQFSNKKAYECIDTREELESCGGCATT
GEGINCNTLLGVKAAGCSAGQCLAFSCEDGFQLTSEKTCRRQNI
>Gene.3465__GYY_c16333_g1__g.3465__m.3465 ; MatureChain: 24-131
AVIERRENNQCNRIDPKKQSPQGSDCLAALNSYDKLWTGTILDNRSHNQKSCLTCQIEIH
SYEATININTNAAYAALNAFLAACPQMTGSFTMPNANLTIDYGSGYMC
>Gene.7543__GYY_c16354_g1__g.7543__m.7543 ; MatureChain: 22-103
QMSSNFDCNKNEVQSLDVMDCIKAARKFKVNNDVITFKPSGNAQCYETCLLTIKLATPVS
VTGTRETEGIGKTLCEATIRAA
>Gene.24466__GYY_c16364_g1__g.24466__m.24466 ; MatureChain: 20-274
TPHSQAYGTRLASPSSSGHGALQKRAPSSSTTATHYTWWRWSSTTGYQSGTSDSPPSEQS
ESETTSPAPTSENENYSPPSTSPAPQSSQTGYTKPSGGSGYKPAAGSDIQTWLDQHNKFR
RQYGVPDLQWNPNLVAASQTLTDKCLWQHTQHNKYGENMAAGQSSIKEVVEGWVSGPSEK
GSYQPSNPVPSHFTQVVWVGTTHVGCHMTSCRNVQGAGLPQSPVQFFGCNYDPPGNVIGQ
FAENVKATAGGRPAV
>Gene.16141__GYY_c16387_g1__g.16141__m.16141 ; MatureChain: 23-193
SPTSLGISTLARREEYGEAYTFSSVTKTWMHLDVHMQKADRAIKQNYVTGQMATDELKSV
SDSFYMAMYQLQACGSECMGGNFDEFLGTFTNCFSTFEGLIRSVQAVFPDYWNKLFANSF
LRLSDSFAQFFATCFANGTSFKGIVTQQLFQFFLYTGMEQTVKTLRAWGLP
>Gene.17501__GYY_c16389_g1__g.17501__m.17501 ; MatureChain: 21-152
NAQPSAPSASARARRHSNNRKVKAASDEARCPIPMTSCAILPPQSSPTLMAHPTPTNHTN
PAAWECLNLQEDLSACGKCGNNCLEIPNVKSVACEAGYCQIFRCKPGFVIYVEHDIMSCR
RRSHQPAQHHRH
>Gene.17173__GYY_c16433_g2__g.17173__m.17173 ; MatureChain: 26-171
RETVWEPQGAAVQGICNKSIACSLIDQSWPSDKDFVCGSSQVSSTAFNTATQAMTVSPAG
TMNGSSWPKSVAEKCSNLVSNYTQHSYDNGLFTVYFAIKGLCNCKVLSSNEMEIPNCQAA
TSQNRSACNIAMFKFCSLERNGVTCS
>Gene.11584__GYY_c16449_g1__g.11584__m.11584 ; MatureChain: 25-222
SPVQTSELTKTGLTTTNLNMSLSAGNPPLATLATNTGPVGEDGRTICNQIWNMTDEKGTA
QCQDIDKPMQTCQVKSCTVVVNDKGDVQPAATGLTFQHCIPDHGPHHSGAHSTGTPPTGT
PPTGTQPKGTPPNGQPPNGPPPKGQEPKGSTVQAKAFNFTGDGDFIRVTGTDNMAYICRD
SDLRPGCNSCSAASGSQA
>Gene.3775__GYY_c16477_g1__g.3775__m.3775 ; MatureChain: 23-144
QLTSGSSLSKRITPSSDTSAAQCTPSQTLLLADGDCDSALQGLNRGGAGVYDYQTNHAEL
THGTCNLHVQCFSRVAITSGELLSNNGQNGGYQALKQQCGKKNGSIKLSGGCTLSQKYGK
AW
>Gene.6221__GYY_c16516_g1__g.6221__m.6221 ; MatureChain: 20-251
RTFTINNNCPFTIWPAYFTNPDSPAKISGTPAGWEAARNSQVTVNVPDGWAGRFWGRRDC
DFSKSGPTACVTGGCNGGLVCDASTGSGVPPATLAEFKLNGDGGKDYIDVSNVDGSNLPV
RINNNKGCPVPSCGVDLNPGCPDDRMKVKNSGGIVVGCLSACQANLDGNHGDSANCCTGS
HATAATCPSNGVQHYDYFKSKCHDAYAYAYDESSESALWTCSGADYIVTFCP
>Gene.2054__GYY_c16540_g1__g.2054__m.2054 ; MatureChain: 19-122
APADASVSENKNIKAKHWDGGPDVMPNFQDDQGNGYGVVSAPNRQTQYLPRIACDPNNVG
NSPYCPNYRPNQGYGNGYRPPPYGIGPACDANDPGCQLPHPTNP
>Gene.7450__GYY_c16557_g1__g.7450__m.7450 ; MatureChain: 19-209
ATLDPPADPKASFKTDLVPRQLSLSCGLSLDNFGKVSLTTGSGNANLCLQCRVNVLGLVL
SFSFFDTLSQTVTTHGVSASNAAILQSYIQSDLNTIASKASTSAQCKSSFAKDTRCGSYS
FANGRCTATALDCVKNNKSPVLVPAFQSCYQNGGSHYCAICREPLSNFYSEGIATSGAQG
LNYMPSVFKSR
>Gene.5063__GYY_c16576_g1__g.5063__m.5063 ; MatureChain: 24-253
QESRLQKLLERSAHLEANEGWSDVNVGMMMKRDEEDTPGLSKRAPEVHSSSHVFVPRDPE
SGKLALPTSWADVSKLIKRDLPGIVKTHVKRGSTHVKRGMKVAITWYTGHDLLYPSCFTD
QANWNPTDMSMVAATTIYWPGKPQCGEFVQIRHHKTPDKFIIVRVVDSCAGCASGTAHLD
LTMAAFTKLYNKEVGLVSGLQAKVVKAPVDHHWDASDIALYGPKKCMKKN
>Gene.22639__GYY_c16641_g1__g.22639__m.22639 ; MatureChain: 23-210
AATRTNSMARRQDLGVAQDYNGSSGYTASSSFQSETHYEKVSTSFGGLLRQIRSSQYSFK
QYTHTEETAVLQIQQVAAYFEYAFRQFHACDSCTHKHRIGNFQRTFWELFSSFHALVESC
EERFPDKWHLLFQKSFYSLQTQFDTFFGTCQRSGLEINTFVPKQIGTFFAKTSMTSTVTT
MQQSGFSF
>Gene.20190__GYY_c16686_g1__g.20190__m.20190 ; MatureChain: 19-220
ASKPHLARRPTGWLLMKRADTFSNKDAQKSNPSNAQSQATRVDKAATPNPGSPATAPPSA
TTNTFVPQPDQNLTVNCKSAQGVPATFRNRECWYAAKVIAETAVPAMQCGNCVIGLFDAA
QKMPFKPPGSVPPAVIQQQVAQLLASCNSPKPAAPAAPVSKRDVAPPPGAQHQAAPPSSN
GTNVQILIGYNQTPNITGCPGI
>Gene.12147__GYY_c16747_g1__g.12147__m.12147 ; MatureChain: 23-221
HFTMEYPATRGFSDDDEPKFCGGFPTNSTGRHPFPLSGKAPVSITSHHSSAQIAIILSLK
ADPVGFADFNSSNQVSYLKTFSTIQGQGGFCFYVDVASLSSQATNISNGSLATLQVEYNG
GDGLLFQCSDLILVQNFTVPSNVTCSNSTGTSAQAGSNSSTSGSTAQQSAKSGASSSLAG
QTFMLTYIVLVAAMLFAIA
>Gene.8023__GYY_c16790_g1__g.8023__m.8023 ; MatureChain: 19-136
QDYRIQTQCFDNKGERIQENDCVLAVKSFTLQGHGEGEGINFENGSPTRSCYSCQVTLSH
PYGTTMPRHQAVLLSYAEAAISAGLSDCEHQPVNSTLVFDVTSLSVLLEHSAGTKCHP
>Gene.12983__GYY_c16803_g1__g.12983__m.12983 ; MatureChain: 11-268
VARTLSLLYKLPLVGVNHCIGHIEMGRLITQSLNPIILYVSGGNTQILAYSNQRYRIFGE
TLDIAVGNCLDRFARVIGLSNDPSPGFNIEQGAKRGRTFVTLPYTTKGMDISLGGILTKA
EEYTKDPRFQACDDQTEASARPPDGSFTADDLCFSLQETVFAMLVEITERAMAHVGANEV
LIVGGVGCNERLQDMMRIMTEERGGRIFATDERFCIDNGIMIAHTGLLQFRMGFQTPLAK
SACTQRFRTDEVLVNWRQ
>Gene.15005__GYY_c16810_g1__g.15005__m.15005 ; MatureChain: 18-287
LQDDFLSLEWGYHVRREGLADGGCVQNIALPQLQVLSPPRESLSFGLVSRSAQAGDRLLH
PPASSYPLDTLATPRSSSYLSNDLSQGQQSRAPASLAYPAPSSPTWSPEGLNNFATHPAP
SQCRALNSGISESERETLDSIARCLLDEETCTTTSPHGFDQFNPNLALGFDLTPHLLTPL
SRTETLQQLQREPYGESGVTSPMLGSSTGFPRIAITDKELNGVVSDSLLDNPPREGFQGF
AQDSSMGPNKKYKIAYAPRLDQMVQNKPSR
>Gene.9289__GYY_c16852_g1__g.9289__m.9289 ; MatureChain: 18-133
SKSAKKSPCKPKQTDKLDIFRPDCALALEMFGRDSVNQTMISIPIANNFVDCNSCKLTII
KLKPKPSEKEVLVNAKLVVKSMEAALEPCEGSPATYQSGGVQVNIDYGSGTCKPRP
>Gene.15112__GYY_c16921_g1__g.15112__m.15112 ; MatureChain: 24-107
DIVQMCPIHEKIMVEHNTKTMECEEPVICQECGATAILCDKDVPKRVFKCPVVDCDQGHL
VFDCPFTHKFDTCWSCPGARLMNY
>Gene.8889__GYY_c16993_g2__g.8889__m.8889 ; MatureChain: 25-176
SSSSALARNQLQLQSGCDPLPFTQETWRRLNIDRYLAEYPGGQNMTVKEYASSLNLKNFK
CGIAQWCNAGQMCYPARGLDWYVLFAIQEWNERMNAFYMAVGYTISLARASLLSIIAALF
PQPNNLRIFSQKTHFAMGATFAGLLVGLISLV
>Gene.12181__GYY_c17014_g1__g.12181__m.12181 ; MatureChain: 20-317
LPFDRPLGGRTIEKSRAILVSAVRKRDGVVERQVHNQNQLGARTPELTKRTAMTAAAHHQ
QTFDCDETPAAAAPHAVATYASIPSGIHAGSLNHAAYSPGVHHGYSASYSGIQLGSGIHL
PISISPVGIHAPISINVAGFHAGIHVQNYISSWLDEHNHFRAQYGAPAVRWEQHLVAASK
RLTDTCYWEHTRNNPYGENMSAGQRSIKEVVDGWVTGPEEKDSYSPENPEPSHFTQVVWH
KTTAIGCYMTVCREVENSGLPGYESPVRFWGCNYEPAGNVIGEFPENVKASQGGSPAF
>Gene.17870__GYY_c17097_g1__g.17870__m.17870 ; MatureChain: 20-275
ASQVSFSSESNISGRSEKPVTVYSHLQVTRRQLQDMPSQTSSKTKRDHIHATPTSAHLEE
KDTRSHKRSGSHRQRKTRSMFFIKIHKELMDCLRGIREHTSKIRDIEGLRVDPSTAEQVA
WGFLEELRAILTLLRDCHRRIRNCDGATSPSGVPGGGSSGARRPSLAEICQLISQIVREL
KTCFALLTRLSSRFPIIQQICGETLENISEALSVIVNVTEGQLGNVRGGLGQIFRSAPGF
FVNLGFGFSASTLGLF
>Gene.1547__GYY_c17107_g1__g.1547__m.1547 ; MatureChain: 28-177
KAAPKAASVTCSDRWNSEPVFNSSTRVIEKDKAFCSSIERPDMNYGCLKAKCAALNQDKN
VKSDTIPLDRMTFRGCFHTNPGGKFDRRGPDGRLIFEDVTADGYEYESDYIAAFKYLRGH
EKDYFRCSFTNLANRRMRVTCPSDACTKLH
>Gene.8197__GYY_c17120_g1__g.8197__m.8197 ; MatureChain: 19-229
LLDEIPSLGCHIPTEGWVDNDCHQNIALAHFQVPSPPESFSSFDLVSRSISQAGDHLGQS
TASYLLDNMDKHWPNAMAPPSYHFSNDVPPDYFSQVLGSHSYPFPQQPMRAPEGPHNCAV
RHADSQNMESHIKISRSEREALDSIASYLFDEETSDPPLQTTSPPRSPHGVSPNQGSGLD
LLPQLATSPAWTTTFPEVRHEACMCPFHFAI
>Gene.5228__GYY_c1712_g1__g.5228__m.5228 ; MatureChain: 25-189
TPDNLDARTSSKVDPLDLQPKPRPAKYCGKGWSYGNPNANCTTDGGIVLSCPLNQCKIKK
GADTFVDAATNLKFENCQLSDNNGKVIDPDHKYKVLISKYVANGSNNGAQGYSVVTGYVV
GTGQQTPNTYRCEWNLNRHLLPGDIINAIRSECDSCSEVKKSRHP
>Gene.5207__GYY_c17140_g1__g.5207__m.5207 ; MatureChain: 22-268
NCDEQPDTSTASRVIAIPSPATVRDAAANGVPIELLSRSCSSREVEAGFETFKNSTGSET
CVCQRGRGIANIEGVPFCFRCRDADQRISSGVCYCVDLYRSYTVVSKALRLTRTGRCASP
ILRASALARARRHTNTQVPTNPKASRHFHKTPKPEEVIPCGGGEASCKLGAKNDAYECVN
LQEELTRCGKCDNDCTKIKHVKNVGCEYGRCKIFSCKSGFKPAVENPKLGNGTHYIGQMK
CKAELKH
>Gene.20086__GYY_c17191_g1__g.20086__m.20086 ; MatureChain: 21-215
LTPEECQPLVTPLSLEDLSVLHGMTHFIMGYTDSAVYNELLNASSSYWMNVTTSPSSDKT
LVIHQEHKLNGSCYGMTLNFTMDGNVVTVDVGSMSAEYHVLPGCDGCMVLSGNSSVKDLS
QYFRFMNYESSIKIDKEVNARVFYLMAKERTLKDSDLEKFKQQASCLGFSGEPNFDFDSK
TDLCKEGEGLNMALS
>Gene.246__GYY_c17244_g1__g.246__m.246 ; MatureChain: 23-145
QANPQASVLSCVSLNLAPDCKGTIVNSFGSGSQIATFTKAQQTFGTYKCLLRFWIETNNN
VVLNKDQWLSVADKIDADCKSKHVPFYWQKSENLEKAKNFFIGKFGGETIHIQFTGRVPS
RKD
>Gene.14496__GYY_c17351_g1__g.14496__m.14496 ; MatureChain: 24-229
NWDEATGHLKDYRPSNAWLSKNKPRVCTSDIQVAECARNTRLHFPDVQLFSTFKVNHADD
NYHGCPYGRCCAYTVIPSSPEDMVPDFTNYHSFFWHNLGGMPGTGTNPISDPQTGQWGYE
TSDGKFHHGQPDYKRRENGHDSHYPGFKLPRAWHSANYPTSLRNQPGHPKCGTQQGPNRD
PGQNKGVGNYKPAPASAYSSPPRLRL
>Gene.22792__GYY_c17356_g1__g.22792__m.22792 ; MatureChain: 24-196
LPSGSPESASSNTNSSTDTPLGAFATIYGPYRVSGNFRFSYSDASLTAIKVQISMTGLLA
YNKQDGFAYYIHQMPVGADYNCANTLAHFNPPDPVTGATCNKPACDISDLAGRHGNLPGI
VDQFTLNYVDRVISFTGPNSIIGKSIVIYGPGMSKIACGNIVPWTPPASRPSR
>Gene.20739__GYY_c17458_g1__g.20739__m.20739 ; MatureChain: 18-118
VQLLGPLSTTGLAQMCCWPTTTKGRPSRGPTRSKTRAILAHDCQRQLHRCHQQQPLAGLR
QLAMQLRQVSRVALACRRPCQRGMRRQPFTESHRCVYHQRL
>Gene.5013__GYY_c17506_g1__g.5013__m.5013 ; MatureChain: 29-119
TQDKTCSFTCSQVKDLPNPVCIKDVDHPAKAEVYEPQQAKTVACYNCDKHVGTVGHCCNN
TIEFMSNHSSDPNIFNYCTNESILRQLASYT
>Gene.3539__GYY_c17510_g1__g.3539__m.3539 ; MatureChain: 24-146
ANATCHPGSKHRGFQVRHCIKAMDNIVYDSNQSLDAVSGAVFVFHKTCVINIQKPKRETP
SRGQIENNIHTLLQNCSWRGGMIVNHKRLVTNIYPATKHNVYEISKPVCQKKRCKITSDD
CLA
>Gene.11618__GYY_c17591_g1__g.11618__m.11618 ; MatureChain: 43-283
KPGQPTSPARFSQPYPSRPPPLLVQPARQTTVSDWRRETHSPAPANGHLLEPKLVPVALG
VMSKCPDAQICEDVFDKVLAEVSGKTDLLAVYMGDIDPSAKYGARCRHGEPECRANIQQL
CYRNRFPALHDWWGFIQCENYAGLARVGDEMLARSCAKVSKHDWDADVKSCADGDEGEQL
LQSSIRLAKQMNIQKSCSIYINHRLVCVHDGSWKDCPAGNQVSDFVKIIEQEFELINTPP
S
>Gene.4452__GYY_c17599_g1__g.4452__m.4452 ; MatureChain: 23-232
VGVFPVWSWTKQLIFWPSPTTLLRSIASSTMFSIASRLPLSLHPRPSAIVIPFAETLVRG
AQVSLHLNRPITTSATPRQYQKEAYPHHVPLNTFQRTFLAIGSAFASLNNPHRGDMVAVL
SETSSGPFLSRLRDQMLLDDGGRRLLRERPRINTATVDLSELQRLPEGTFGKEYCNWLDW
CKVSPDTREPVCCFRERCLCLAIICSIGLR
>Gene.25571__GYY_c17601_g1__g.25571__m.25571 ; MatureChain: 22-207
TVHTACYNEVKRIKGCIYSAADEKHRCPADATQPYQPVPPFELDNGKVPHPYGSPIPSFY
VKGGTGICGHYVSNEEHGACLWSGSDDLGQNPADAGWLNGAKKSNCNKRLYVERTGRPET
RQLVTVKDGCGFFTHNVTIGCFQIALTNKTFQAFHPSKEEQKAKALNGVSWDFDNNNGLS
SQQAPV
>Gene.2690__GYY_c17683_g1__g.2690__m.2690 ; MatureChain: 21-149
SPQQPTPSMRARARFARRQVAINPDSDEAKCPAPMKACPIARPMPDSTAPDALHPASPNP
PFSWECLNLQEELTACGSCDNDCMQIPHVGSAGCQVGSCQIFSCKPGYAMHTENDMTTCR
KEQPTIPLK
>Gene.19431__GYY_c17704_g1__g.19431__m.19431 ; MatureChain: 21-118
RYSEPQIQCDSDSYRADLVANDCDMALYQFMTVTTNSVSTITYPMSEHQGSCRTCAVRLY
AQNGGNLQVGEPAVKAVLDSLMQRCGGSVSGCDLVREY
>Gene.12864__GYY_c17802_g1__g.12864__m.12864 ; MatureChain: 24-232
LIRGIDPNNPPYQTKPGQYGYNQCGTQASPDSKCQNVWIKSATDFCVFGPPQLAGVSETE
RQAVAYCTKPTHGTRLIPPGTFSSVHFVATPHYVQITGRGNFTKINVTSDDDGGEMDPNS
YDMSGNPIGGVVFGNGNQFEQWTEFLLPDEVCIRACYNGPDAWRYCNHICPTLFHFNSWT
GPCLTCCSTALWADSSLKTPLVYMLVQTI
>Gene.384__GYY_c17905_g1__g.384__m.384 ; MatureChain: 18-172
EQPGPVRPLRKADIKQIPMVVFVPAAMSEKEHIGDESAHVKIAIPDPPSRPRVQRPMVTR
LARLFVPRDSSSSDHATTTYANAPYPVHPLSPSHSTCAICLADYLPPITEPPEEERWERL
RKLPGCQHCFHPECIDAWLTNSARCPLCQSVVRPK
>Gene.26091__GYY_c17987_g1__g.26091__m.26091 ; MatureChain: 23-300
QDELQQMPLGYIIQKYLVEIGISYLSPTNQRQGKTERKTSPKNLPYKFLVIPGLAFSRIS
LNSFQILLPSSAPSALLASGDGSETWSSMIYSPWLSGSAVAFTSNRLPTSSGRPNSFLNT
TGAKPMSLTNSDLQRPGVTQLMTTGYFFLSLIKTWVMCRMSKISINLETLYRSAISAFFS
SSSSAKILSAFFCGNCVQWCTSDVTIVRYGLVLWISADRRRIGSKSSASINVEMTFTVIC
ASCPSRTLNLPCAIPAFSSTISIQGRLSHFFAKAFTLA
>Gene.24544__GYY_c18031_g1__g.24544__m.24544 ; MatureChain: 22-218
QTTGTGGDIPLTQKRFPWPNLPYQADTGKGERGPQSGYNICNSTTQNQQSKCQTSFLDSI
SDFCLWGAQKPNSIVGDVEGDMVAFCTLKQHGARMLTSGSITGIQLMRTPGYIQVIGYID
QTTLNIQANDAGGEEDPKGADFRGNPLGGLVYSSAFNKPETKGFTQVIDWTYFIGSGVFC
FKACDPAGPNAASLCER
>Gene.8574__GYY_c18064_g1__g.8574__m.8574 ; MatureChain: 21-148
NPQSPTPSQAARVRRHLETRAINPNSDEAKCPAPMKACPIAPLPISDMLAMPGNSAAPAP
TKSWECLNLQEELTACGSCDNDCMKMPHVDSVGCQAGSCQILSCKPGFVMHTEKDMKSCR
KQRVTIPL
>Gene.22733__GYY_c18143_g1__g.22733__m.22733 ; MatureChain: 27-262
IQQSGCANYYQLTPLPLCDGTPQIPGVGSGGGVTSGGLPPPLPNLTAPSPNILPPPSNLS
PPPTVKAPAPTSNKYPGKMNVTGSFGSRNKLFARDQNFFSVNPSAPTGEKILTTSQPSKA
VAGGTGICGSYDTTKDMGVCLWTGTDDSGNDPDKSGWLNGAAAGNCQLEVEVWRISNPQN
KHLAKVLDGCSLDIKDYGNGCQNMFLTKRLVSALDPTASEEISGLAWRFKKPQNIF
>Gene.15637__GYY_c18219_g1__g.15637__m.15637 ; MatureChain: 21-143
ARLERRYDEFCLTPVRFDKPPPLAQDCRNALRTYQEGQSDRITYFKQFNQKSCGTCQIEL
LSVTNTVDILLADAIFELDQYLNYCQFQTTTGQVAVLIGQFVVWGNTPVLMTIDYGSGRV
CNV
>Gene.3789__GYY_c18285_g1__g.3789__m.3789 ; MatureChain: 20-222
QNTTSSSGAAGTDSTSNSSAGSNAASTASSGTGTSFTPATVTGTTCGSSQQNFNQCITKV
GKDISNCGSNDNLCLCQTYANIAACYNACAELVDQGTQYKAQSTQYCTAAGTKVNTTTTT
TTTPSSSTTTNTTSTTTPTSSTNNTAPISTTSSASGKTASSNTTTPSTASTFSASKSGAA
HAAGVYSLGLATGVAAAAIALFA
>Gene.9487__GYY_c18311_g1__g.9487__m.9487 ; MatureChain: 21-118
MTVWCGSKNCKKFVVAEKVPRTDRSDFDKWCLRCSEPFMYGESSLKRDSPRAFDDECERC
EKVTPHQRTLIKEYDPFWWRCPDCLEWLQEAHHYNKVY
>Gene.5872__GYY_c18311_g2__g.5872__m.5872 ; MatureChain: 19-117
LSFTYKCDNCDVHVTAKKVPRLDKRDFWYWCKSCDDPTRMLDTGLDKGSDTDYRAWCSEC
GEYTQHERERIDTSVVHWWQCPNSGCKEWLKEWDKHDEV
>Gene.23280__GYY_c18333_g1__g.23280__m.23280 ; MatureChain: 24-221
YSLSGQSSSLVQTTSGEVLPSDSQPSPSSEDRRTASSAFGTKSLGTYATDQAASSAAPAD
RNSLTWREDGECRGRSRTIGCIIAHRRTNRRRSVNIGDATYYGTGLGACGKTSTDSSFIA
AASHKLFDNYPGATPDPNSNPICGRKVKATYKGSSVIVEIVDRCTGCDEYDLDFSPAAFE
KMGALNVGRLHGMKWEWV
>Gene.6216__GYY_c18361_g1__g.6216__m.6216 ; MatureChain: 20-233
APSSPFPTPPSPILLHRLLSFSLSVSPSKNCTKARVQNTRTRSNCYILLSFRAVEKSIQS
IPLHSTPLPPPLPLPLSPCLSTGTSSRLTSTPSPSTNPFRTTTTQASLSPLALINPPSIT
ICSPRQPTTINSPLLSFPTKTRPRTKTKTRSRARAKATIQITTPLILPPLLSTQIYPNFI
LPLTIQSPSTIITTSIITNNTLSLVLQVMTSSTS
>Gene.1669__GYY_c18365_g1__g.1669__m.1669 ; MatureChain: 26-150
IPSGLQKRDIPRALYLSCHGGQLTKLCARTLDEAWSNGKLKTVGTERQTFTGSHQRCKLD
FWGEENVAVTMHTVDQYKAALQQIDDYCHKIGFTGTDPLYDTAGYSGTFVGRLSGQFVAI
VYKTT
>Gene.1404__GYY_c18953_g1__g.1404__m.1404 ; MatureChain: 23-154
QTIPKATNMACENGNLYSRCNGSIGPAWDSNAIRTLTGEYQSHNEGKCQLTFKVETPKPE
FKFSMSKQQWLDVSQQLNEECRTKGKPMVPDYGVLKNIRNYYTGKLLGQTIQIQLDPVIT
YSLSSETSMTIG
>Gene.19810__GYY_c19001_g2__g.19810__m.19810 ; MatureChain: 23-151
EESSISTEGNSNPTSEGIVNCATGKATVPPLVETDCQNALDDVPAISSGGSNYLQVNNIT
ITKKFRSCQVVITTNNDGYIHLDKSKASLGLQKFFDTCATGAGNIVVPFGSTKVEGNSTA
SIFFDKPVK
>Gene.12322__GYY_c19041_g1__g.12322__m.12322 ; MatureChain: 22-310
HQSPHSHCPTRSKTPGLTTNHTDPALRPLLSVPQIQFSVLTSNSVSSTASTPSSVCSPRL
GTNVGRQKRRKLRNARASSSSSSLLTPPLSPDLPVLRPTRKAAARAQLSPDPSSDLDDDE
PALPVSRLQLTRAAPPVPPPIPADVVIAPSRPPYSLASWVARSYNTPRRTRHLTHTCIQT
STHPNSVSVSTEPPAHFQKMQPKQLRGHRPVQPPGDSEALLGSRRAMEQEKWWWWSKPCP
HTGDGNKSANLPALRCLDLDDDHQGPHMAILTKKFNDCPIEHQKFYCTW
>Gene.4402__GYY_c19102_g1__g.4402__m.4402 ; MatureChain: 22-126
LPRPGSLERRYDGKATWFTPDLGACGTRNSEEDYIVAMNYKQYGNGEPCYKEVEIKNESN
GQTVRAQVTDECPSCDYGSLDLSPSAFKSLGDLDTGVLPISWDWA
>Gene.22116__GYY_c19235_g1__g.22116__m.22116 ; MatureChain: 26-131
GRCPTHQCEPARPRGRVDHEVLPLAGPSRPLTLWVVQLIIAQRQVSGPLSIGMGQSLSHQ
FTTLPLAPQSISTFCITIPSCYCPVKVGMPVVILVWVTASAMRSAV
>Gene.8148__GYY_c19285_g1__g.8148__m.8148 ; MatureChain: 21-260
AFLAGSSDRPNPTLHLPTLEVEVAWDLSAFPKSQTLVNSGFQSIVDLKDVHLPVVCDGSG
YGYYELHLHEDCEFAYFAQSDEDMRNFKRMFRLTHSDPHPLNIRDGYQKLCLLKAVPKGT
PDAIPEAYQRWRDWRKQTKEEFYHHRICQESFVVSLLKQKKSHLKIAAEMAKIDRMSDKE
VYKAIVVGPVPYYRPGDCPGPLLFTPQYLGREAPMYLLEDSVVTEDENSVVMADEDYYDR
>Gene.18127__GYY_c19333_g1__g.18127__m.18127 ; MatureChain: 22-301
AHHIRSEAADHGATSLGFSSHRHARYARRNQDTAFHSSTRVPSRAPQHHVNWSPETSSYT
PRPVQYTEEHGRTEQYSTMASYSLPSRPKLPTVGSILGGIGGHTSFLDHNARSFLDAHNK
VRQVYSAQLLVWNPRLVAAAKVITDTCNFKHTVNNPYGENIAAGQTSPNEVVSQWVDGPE
EKSAFDPANAKDSHFTQLVWQDSRQLGCAVTTCRTMRGVSLPQSPILFWACEYDPPGNVD
GQYVKNVNAVAGGMPKGSGGGATSESYSISLSLGLGFENH
>Gene.3299__GYY_c19446_g1__g.3299__m.3299 ; MatureChain: 26-200
NLAMENPDKLICSGQVGVGYLSSDTNTQGQVYNWEANKLKSYGGKCSCTSLQSGLEILTC
AQDQWPKVDLMPHMMLAFCWSGGMCPRDGTDMFAKEDVQKAKICFKGEQVGMLYANGEAL
PNSAKSDEGGTACTCSNTWPSAFKCAEVQPKFEDAVNDPSQLVCVNPLSSCQTGF
>Gene.18927__GYY_c19468_g1__g.18927__m.18927 ; MatureChain: 18-160
DHSPPHHSPLTTLLLSSFVSSSRLTPSRSPLPSRHLLSRCPIPTQPTPSSLCPPGPASAS
TQSQSESESESSKTHLAGLHLLSCQPNLHLLRPSIKQSVPDYHCCFFCSRPRLPLSTPTH
SLIARLGSSSQSNSSDSATATHG
>Gene.8799__GYY_c19480_g1__g.8799__m.8799 ; MatureChain: 27-100
ATCPSADYPKPACLVDTEHPTYAAPESISKDGNFHCKPYMGTRFPLCSKVSAADLEANKN
VLGYIQMNVVMNGK
>Gene.14941__GYY_c19491_g1__g.14941__m.14941 ; MatureChain: 27-260
FGCLNPEKAVGKCVPPSAAINPGNEKAGGGGNETLGAGAGEKGQKEEKLGNNLKIRVLSA
KYVANGGLCGSTFVPHCCDTKLGKRVSSSDVSAHCEAALEGTGTTSTTPPSGEGGAGTTS
TPSPANAVLTSTPQDVGKSGQNSPGLDVLGNSEKSNPVPGQSGEQNGDKGAGEKGGEKGT
GEKAGEKGTAEKNGDKNPLEKLGGKTGGEQNGDKAGGGKATGSLGKRFYLGKRF
>Gene.21902__GYY_c19499_g1__g.21902__m.21902 ; MatureChain: 17-288
IRVELVSKAGSKTMQPRSVDLLIALLATMSSPSFTPILALPSEQSLTVPIYSNCSKPNTI
ALTFDDGPGLYCDELDALLDQHKVKATFFLNGINNGCIYDHADSLRRRYTRGDYLGNHGW
SHRHMNELGHEDMHNEIAKVEEAMIKILGVRPLVFRPPFGEYNDLLLRVLAERGYRAMVL
WSHDSGDSLAIAPSSGEIIQLYSNFPVQSNVLNHETKDFTVREVMPNVIPALLSKGLIIT
STADCLDIADINLWYQSVGSPGQRDNTWTCAT
>Gene.18112__GYY_c19515_g1__g.18112__m.18112 ; MatureChain: 33-208
IDQDDQASLLSHHLSPRHVRSRTSVYRRSHHAPPNPNAIQCGDGFGTYDIPDPRNISCKN
YGGVTYSCLKHDCHVGQKMDPITRSNRVPPNLIFWDCQKYTGKFGNNDHIDESHYHAVVA
QRFWPDNDKGVLAVLGWDASVRTFVVEGYRCQWDLQNDWDNVRPYCNTCELWTPPK
>Gene.13273__GYY_c19560_g1__g.13273__m.13273 ; MatureChain: 35-146
QIGNIFEQFFNQGGSHHEDHEGHGGHEERGQGPQGSYNRYEKLYDQTSCSQYLCPGSLAC
VSRPVECPCLYEEDVKCPIASSPLSAEPDTFICTRAPGCARIQKALKLGSSS
>Gene.11636__GYY_c19598_g1__g.11636__m.11636 ; MatureChain: 22-233
DPRVDLAGGYMGLAMTGSTCKNARSIACTELDDDWPDMGLACPKAHHGVPRHTLAIMSAT
VIQLGHYRRVKKEDFPLDQCYTSKPNSTAVGYGFVSQGTFDMWFFAHDKCDCKPDQTPVC
HSRASEADKCNLRTFTLCKVTKKDEICSPKHHEGWKPLPTVIEGAKKPVNSSNPTVHIKI
AFDPTQRSRNRFNDLSTAWWRVMEVLGFWGAI
>Gene.20129__GYY_c19601_g1__g.20129__m.20129 ; MatureChain: 22-105
ARELFCKDCGVWVKAQRSDDLKYPVTSCPEESCQNPARSHAAYTCRCGLTLHREPNLCGE
DDCGQPKRVIEEAGPVDAESSTDD
>Gene.10306__GYY_c19633_g1__g.10306__m.10306 ; MatureChain: 18-183
SPLSLITNFALLSSSSTSFSTNTCPPLKPSSTCAGTCSTKTLSVLGEPPKSPPKLNLNGV
ARCSASFSTPSSPASSASSSGGATVSLRRLQRVGNPNPAKGLVVACCCCWGGGGAGRGTD
ARRVPSSAPPRRIPRPHRRGAAGGSSTSSCFSGRTGCVWSESTTEG
>Gene.17313__GYY_c19828_g1__g.17313__m.17313 ; MatureChain: 22-131
VKMFFCPRCQKQTEHYAVGQEKCPHRFTCRTHPWIKYNKCETKIGEVSYFCSTKRGDREC
LFNNKNIPNAGCVSQKAHNIECICEEKGIDITKNMPGLVDEDSLQEFSQA
>Gene.5626__GYY_c19876_g2__g.5626__m.5626 ; MatureChain: 25-207
SPAKLTAFAVTSYARPPVSQQQPLSVSNAGLEVPSNGTAVSPADSVSFTNCESEDYRVYG
EVKAVWITPCVRDSPDESCIFYFGSNYTIELDFVSELGSDHPRSSLVAGDSKLGPYAYSG
QGFDGCLYAHCPIIANTQSTYVYHFQTLKSSFDSLSFNVTQSIYGPSMFCARTEVRFQTS
KTT
>Gene.12495__GYY_c19877_g1__g.12495__m.12495 ; MatureChain: 24-178
WRTAGEVIDGRGHFTCANLRCKRHQSAQPRSPCPRPKSAPPSKATPCFEDQCSFIPLDDA
SDSAEPAPDQALQELQTQFGYIEQGVRKMAEVKLRLCKRCARKMDACSQSKRRVEPTGSS
STKPSPTKLSRDRPRESVACDEQHTSSREAKRSKR
>Gene.22880__GYY_c19896_g1__g.22880__m.22880 ; MatureChain: 25-143
EVDDIVHPVSFPLTSHGQSRRHRSHAELSRQASAPGAHRQAARSIVLLPAPNPSSPSFLC
LQGNCLTRDLIWLPSDIRAIDWRQLKNIGYNGVVIDKDNCIVKCWAVRWLDRLALVESE
>Gene.17576__GYY_c19921_g1__g.17576__m.17576 ; MatureChain: 22-246
TIPSGNARVDSKNQRRYIIAGQPPPPCQRHLCPDVVGRGSPSSDHSTVELPPVHQTAPVK
CGDGTKPPCRSTSNEQHTYSGPPATHQTAPVKCGNGQKPPCGSSSELPTQSHLPPVHQTA
PITCGDGKKPPCSSSQTGTHVPPVHQTAPVKCGDGKTPPCSTSSEHQSYSGPPIHQTAPV
KCGNGRKPPCSPSYKQLVERDLPTVHQTAPITCGNGQRPPCGDAA
>Gene.13872__GYY_c19984_g1__g.13872__m.13872 ; MatureChain: 18-276
GVVPTAPGPGMSFTEGSDCSFSWQLDTTGKWTSFSVDLMSGSNMAMNVVQNVFKDHDGTK
GPASYTFKCPKVTPNSAIYFYQFSQAGADTTWTTRFTLKDASGQSTPPASSTQPDGKAIP
WGTGALEGAASDSGATPAAGANTTMTPAAGNMTVLTTPPSAGNATASISSTSPDSTVGTT
LPSSNTTSSTSAPTQSTSSSTNPAQKNTSASSPSSSSTTASTTGSTAGSGASTTSSVGRV
CVPGALVAALMGASLALGC
>Gene.20814__GYY_c20013_g1__g.20814__m.20814 ; MatureChain: 21-246
LDDDKIVGGYECQAHSQPHQVSLNSGYHFCGGSLVNENWVVSAAHCYKTRVQVRLGEHDI
YRNEGTEQFIDSSRVIRHPNYNSWNIDNDIMLIKLSRPATLNSYVQPVALPTSCAPAGTM
CRVSGWGNTMSSVSGDQLQCLEIPILSTRDCENSYPGMITDAMFCAGYLEGGKDSCQGDS
GGPVVCNSQLQGVVSWGYGCAERDHPGVYAKVCIFTDWLKTTMASY
>Gene.21379__GYY_c2004_g1__g.21379__m.21379 ; MatureChain: 27-176
KNPPGSGSHKGGPVLRATAVVKGDKWKGRVEFTEAAGTTQVIVHFYGLPSGDHPYHVHEL
NIDFGKCDSAGDHYNPTKKTVEGCVFKRPDTCQIGDLSGKWGKLRGGTSEVRISYNDPSL
KIKDILRRSVVVHEPKGPGRIACGTIEAQK
>Gene.22227__GYY_c20173_g1__g.22227__m.22227 ; MatureChain: 22-128
YQGGPPYQVQSKTCPHYRFDQDTNLWICNDDLHERCQVCINFMHGAQCRPSGQHWGEPTA
QYCELGVGKGEPGTGYPCTCFTPNGAFDCAAFTGKTTCQNCGPYPRP
>Gene.19894__GYY_c20180_g2__g.19894__m.19894 ; MatureChain: 21-143
RFFPNLFPNHAHNHHQLIKRAIALPTNSSLHSLHKRSDSFSGKATFYDAGLGACGDTNTN
EDFIVALNQPQYTSGSWCHKTITIHQGKTSAKAKIQDECPGCPFGGLDMTPALFNVFAKP
EAG
>Gene.710__GYY_c20224_g2__g.710__m.710 ; MatureChain: 20-113
IKGQGGGTPAKDCNRGYFCAIHPGREEGVCAKVKSNPKQTYIEPQRQLRDPYICNLDLDQ
YCCSVTSEDLLALKSSERNTKIASSCDLVKRECS
>Gene.19834__GYY_c20226_g1__g.19834__m.19834 ; MatureChain: 26-244
SVVHSTQQISNLLPTEKVTIFSNSTSTKKPGPTMKPPSIAVINTVPPTSTYRGWSSWSLQ
AFRGEGYGYLWQTEDHVKTQANVIASELSSLGYDRINLDSGWQDYDLDRYGRNFLNRTRF
PSGIEHLQSFLAARGLKLGLYYLPGIDARAVRNRVSALCVRLGCRARLSPSHPAAHLGFN
LHGRRDRPLSTPHPCFTPLPPPNGQRLWCRICAQLQPPR
>Gene.21439__GYY_c20248_g1__g.21439__m.21439 ; MatureChain: 21-303
RIIRCFKHRDPPVCNSQPACSSSMINRLSARTSICANHSVPNIENVQSFPLATQIHFQQD
FAFVVFPPQGRKDLNSPNSHCCVGLKFTAYPTQELFRGTKRMHSPKPNGLGLVFWLVATV
FLTVSLRKPVVSEAHIWRSRITKRMVERAGALGMELTKVHDPVPRTKLDGYTTTINEFIE
KCGPGETDKHQFSEWLNQHIEPQDRERKFYTAELAYNLLHWLKGNKKFAETDTYHNETPL
VKLTENLMDIINKPERTFKSFIDRFFLDSESAECRSFLNYLEK
>Gene.11154__GYY_c20281_g1__g.11154__m.11154 ; MatureChain: 25-121
LCLCGVPPATDEPHIKRAFQECFQCFATPEAVEDWDEATQSVFWFFYGNTCDTDDRMLDE
WAGVILRRYPPCRSVQSMMSSAPFLMVRRSQAPMQQL
>Gene.14969__GYY_c20281_g2__g.14969__m.14969 ; MatureChain: 25-136
LCLCGVPPPTDQPHIQRAFQECFQCFTAPESVEDWDEAAQSIFFFFYSNSCDDDEKMLDE
FGGILLRRYPPCRSVESMMSCAPFLMRDIMPEALNKSITQPVLCLRVCFCFL
>Gene.15661__GYY_c20367_g1__g.15661__m.15661 ; MatureChain: 28-233
NPQEQLVLSSLQETCPAHPPTSCHVSSGTDPVNPCCTNTPGGQLLLTQFWDCHPATGPSD
SWTIHGLWPDKCDGTYDASCDYSRQYGNITQILEQGGGADALAFMKKYWKDQHGNDESFW
EHEWSKHGTCISTLEPRCMGATYQPQSEVVTFFNRTVQLVSQEAMSNSKYLRWTSFLPSD
RLSVQSLAHLRVAQVCEYCAVQRDHI
>Gene.10932__GYY_c20375_g2__g.10932__m.10932 ; MatureChain: 22-270
NPLGKARLLQRRDTPGGGGVPGGKAGGGGPGKGPGEHGGECSAYKILCARGTTEPQSGSP
TYRNLLQQVKAAVDGGTHQEIMYSAAAEYTIGPAQGAEAGAAVLNKQAQRCPKQIFVLVG
YSKGAMVMTQIMTKAKVPLEKVVAIALLGSPYFLPGQPQNKCGAKTAKGVAANMGVSMPP
KFASIVFDCCKPGDTVCQAGTVGGAHLTYAGSQSEKEAARFVIGKLKQKIGQGGGLKGSE
SGKAGHGDK
>Gene.23940__GYY_c20396_g1__g.23940__m.23940 ; MatureChain: 20-265
NTLNKRSNDNSTSDTADDYDQKNSTDTTSGPDVAMKHPTQSGNDSPTHGISKQCTVYYKG
NTAQAVCGGDKSIVCVSGCTGGVVAQGCHLNATSAPTTQTCNVAFGPTSATAYLCTTSEG
AFTCLGPHSGSATCNDCVASNSLPGGTGAYNDETHGADAPADNSTTSAPDAKSGYAPADN
STTSAGGPVQGGYGPGANGTSSTDQGPDSGSTGAASTVGSSIAFGTVTLTSLVIAILVGS
FEVLLV
>Gene.20130__GYY_c20414_g1__g.20130__m.20130 ; MatureChain: 23-210
AATSTSAMARRQQYGVAQDYSGSQASSSTTSFRSESHYERVSTSFHGLLDRIQTCQSSVQ
QSSFTEQTATQEIQQVAARFEYAFNQLQACDSCMHRNQIGNFQQTFTKLFSSFHSLVQSY
EQRFPEKWHLLFQRSFSGLEQHFGQFFGNCQNAGLPITTFVPQQMGSFFSKTSMTSTATF
MQRSGFSF
>Gene.9794__GYY_c20445_g1__g.9794__m.9794 ; MatureChain: 19-282
TSPLYKRTLLYDDDQLDQRLSAYLDSTEWPDWLDSVRINHPHQVPSAGVHVDHQAPRAQA
DEDHLGQSSGSSDIAFLRNIDTTQHGDSPSDDIKRTFAKDFPGHFRSHLKNCAIHQRDKK
CFPGINACVCKENDQLIVRVNFPNSETLLDIRQLRTPALALFETFYDALAHYSSTGRPDN
LLELNTALNWLWNVLTKHEVHENKYSLPVIGILNSGTKEEDYKWGPLQQSIIKYFTDRDD
EPTAAARTLVPCLARSYRSLHGLP
>Gene.10382__GYY_c20476_g1__g.10382__m.10382 ; MatureChain: 23-99
NINMCSRIYTTCFFICFWQINWRVVVVSVRCVYTGRYMQSLVVFCLTCSCFFGLFFERGT
GGDVIFCCCIGFFFLGG
>Gene.4378__GYY_c20557_g1__g.4378__m.4378 ; MatureChain: 20-248
IVVCSRLSPKASLLLAFGSHRNTATGHVNPFSKRATQPGIASNDTYFYDVAAAPTGPLPA
QVSGDAPWTQAETSYQKMITCPLGIAQKEKGIVLLVPGTGANGSETYQQSPYYQGLTLFD
ICWIDFPNYSLSDMQLAAEFVAYGIRYLAPQSSKTGGKINVVSWSQGGPNVQWASTFWPS
LRPFVTGHVSLAPSMRGTEAANDVLCPASNAIGGCLPAVLQQAAVRAKS
>Gene.20431__GYY_c20654_g1__g.20431__m.20431 ; MatureChain: 29-182
NSEKEMTPTAMPTRVKATLLPAPSCLDCIESRNDSREEILDFVPSTSHLNDPVRFKADYV
PKAKRVSKRKADESGLIAAESGHKAHHGACLDLNLPSSDLVYTPEHHQLPGPNSSNLVLA
MDSDKNRPASQSPTSSNAQPDAGIGDYCDRKPFK
>Gene.3613__GYY_c20760_g1__g.3613__m.3613 ; MatureChain: 23-196
FCPAKYASFPIFNALLTCLSKNDDIEASLSTFSSEMKTMSGILSALTVCSNALTIIDELG
RGTSPLEGVGLAHAFAEEIIQSNSFCFFATHFRELATTLGIYPNVVCLHLETRLKKQQSS
VGLEFCHKVLEGPTKQAGYGDLIVPCMLYDTSETPLAILRHRTCLHRRLTTRCD
>Gene.1787__GYY_c20773_g1__g.1787__m.1787 ; MatureChain: 25-267
RPGKVPSSKEGLESSKVSQSGGKTQDFDASSNCASRWPKPKGTVMLSGPKSINTKFDCDN
QIYQNKGGPVFVLTEGASLSNCFFQQSGSLDTVHVFGNGTFTMTNLYFLNTGDDGVAVKG
PGNVHFIGGGFLRAGNKAFQHDGSGRISLKGGCFDNVHILLKSCGNCKVNDKVKGRTLQA
DDISIFKVRTVCGVNTNKDDMCTLTNIKGKPIESHCTGYEAITDPKHWPQQTSKNLNNAH
CSF
>Gene.25438__GYY_c20842_g1__g.25438__m.25438 ; MatureChain: 29-179
QCCFWVQVFSPPSFLFSLSSSALPCFPSLPLLSVSISIRLRAYNFVGVRFHSSGSSRFFV
IIGSRFKKYSLADTIWRSSDRRRGFSLSIYLFMSVRLSLRLQLLIICLYSWHITGHHVLY
RCRSRTTIVVVIVVGVQVTIVILIVIAIKWW
>Gene.1780__GYY_c20973_g1__g.1780__m.1780 ; MatureChain: 19-137
KMNKHSSLWIWGFWLVALCLFFGLFRSCSTRKLALGGDSCVSQSQSHFLTKSIHHHKDNC
NVQPLERKTKCCSPHKEICNAVLPPQTMGEANRSTGIVKDSSRERVYNRFSTNYTIQSG
>Gene.16102__GYY_c20974_g1__g.16102__m.16102 ; MatureChain: 22-120
RDVAAGFATFDTPNWNCGQQGCVMADKCNNQLLDLASGKGFDGDLGFYKLTSEPIFHVNE
NCKITAQTLIKGQVVEMSAQQYGALPMKNGIKYPVLLGA
>Gene.20636__GYY_c21081_g1__g.20636__m.20636 ; MatureChain: 47-219
SITPQPSTNHHYHSLQSLQRHRLQASRRRSMIEHLRLKARSNNLTEHATSRNLDNFRKLV
TVVNDPALDGGSNDLAPYDCEAKPLNPQTWKELAMDSYLSNYPNGAKLSLQDFARENGAS
NFNCEFGGTCHAGQLCAPINGRAWYVLFAAQQYSSLQKAAYDAIGFAGSTAAM
>Gene.5985__GYY_c21093_g1__g.5985__m.5985 ; MatureChain: 22-292
TNTTTSGGVAARAATMGTPKPAGCDKKMVWNPPQQRKSTLEESTLSDHLTLFNNVWGADK
TDASKSNQSVQCNGFQDTILKWSTAFNFQSSNGAKDKVKSYSNVRWKDTTVRKISDLKTI
DVAWFWDLKEPVEPLTCVVSLDLFASKKPGCKDQGKDCARTEVKIWLAAIGEAKPTGERK
STKPIILGKESKFGFDLWVGSGSTPVYTLIPSKEFYSRYQSFHADLLVGLKALIPYGFKY
SELFFEDLSAGLEAFQGGGTLATDSYTLTIN
>Gene.25834__GYY_c21113_g1__g.25834__m.25834 ; MatureChain: 23-227
HSFILAIEGGNGVRSTAFGARLTSRGTLVQNTGIILQKEITAGQTTPCGRIFGGIGLTPS
VVDVAQEMAIAERSGVASARQDGSVLMSLYAHNADGGGPYTCDYSSDTSLKELKPMTISK
QIEGDKGNNPAAKDFAYPLISVFPNDAVCRGGAGGDTCIMRCINPLGFGSCAAIKLFGGN
DSAQEGQSPPQRFAQRSIKHRRARN
>Gene.2614__GYY_c21149_g1__g.2614__m.2614 ; MatureChain: 34-299
SIHQRFTHHHEVAHKLRSRALDNHHGTVVPPTRVQPTRHTQTNRWNHHETISGQSFFDSF
VFIERWDNTTHAATYYVNQSEAESLNLAYVDNQARAIIAVDTSIDISNDTMPSVVQNTTD
GTYKVNPLGLRKSIRLESRERYDTGTLVIADFDSLPFGCATWPAFWMYGLDWPHTGEIDI
FEGWNDNVRSRATLHTTANCSHDPTGIQLGKTLQETCDTSVNYNAGCSVEDKSKDFYGKR
FRKHGGGVRLFDWHHWMSFFCIGLST
>Gene.15298__GYY_c21164_g1__g.15298__m.15298 ; MatureChain: 26-254
GWLCGIVTQYTITGFDASAHMSEETMNAAWSAPLGVLTSILVSSVFGFGLVLALLFSIQD
FSTTLSAPQPVLQILVDAFGVGGAQVAMALVLLCVWHCGLFSITSNSRMMFAFARDGGLP
RKTFGVVDKRLDCPIRTGVTLSPEALLFTSSLPSLKASNDFAKCLDKISSDLSAETCSFL
CNSDATRGLYSFAGSLVWLAVLLAFLLGLPSLGSTVAFTAATSIATIGL
>Gene.2822__GYY_c21191_g2__g.2822__m.2822 ; MatureChain: 20-169
IRAAPRSIRSSSVISSVLLFPCGRSGNLTVGGNFPPSPTISLILSRSASAACLTIRFTRT
DSRQACCSCARAAATWAAWSPKASFSAASSCSSLWWGLNSLLNLVFTWPVFFANAPYFSK
APIINKDLEIETFDISHPHSCARMLTNVLN
>Gene.14225__GYY_c21251_g1__g.14225__m.14225 ; MatureChain: 19-130
VTLVTLVSGPGDRVRVGVEPLNSKQLNSQGQGGLQEQCLCLCGSKNNLESKSQDRFTKHS
WEPLLWIGSCVITGCGSRVRGWGGGHWKLQAQKMFPNHGLTPRRAVPPKTCR
>Gene.25362__GYY_c21256_g1__g.25362__m.25362 ; MatureChain: 22-261
QGTPPVTTPPPATSPPSGAAPAPQMVAGTQKCLSAYIVTPTNQTSTFIKDGNPISDVYST
CMTDPNHTLRCANSTCTAIPTSCQKCHSATIDEKSADIHTANDPESSQNCTAGWFSLSPD
PAEVIGQVKNQSATAMCLSSTGLFECKLFTCTPQYTCDLCAIAPAEDTADATTPPGGPTT
QGTTPPSGQVTTANTAPATTVPATTAPATTPNAQGTTTDNPPSTVGTGTTAPTNTTGTTP
>Gene.13580__GYY_c21299_g1__g.13580__m.13580 ; MatureChain: 21-241
VPFPSPAVASPLDRRAIDASVMLANGKAAQKLNAQFASMTADSACQTGDMACIAGAFSQC
VGGKYVGEPCAASLKCFAMPLLLKEGTTLGCNTEADTTARITNTGATGGLTGDSSSGGNA
TAPPVPSAQAQPAMASGSNTGMNANTHSSNGAMAINSAPGNGGSADDAALEVKPISDHTQ
PASPKQNSSLSVPDNASSSQGANSTDEGNPSDEEDDEDICQ
>Gene.7238__GYY_c21335_g1__g.7238__m.7238 ; MatureChain: 23-160
QQRPFGFASGATGGGNTPPASPGDIKTLRAWLADDKPRVILIEKMYDFTDSEGNTTGPGC
SVWPKCTNGRMVQVAINFQGWCSKQAGSKSMTVNYRKAAINPLLVKSNKSILGRGPNAGI
KGKGCFNHLQIYVASALL
>Gene.24720__GYY_c21464_g1__g.24720__m.24720 ; MatureChain: 43-244
KIGIPYGREELQPFELSSTEEVCRFFDQPVVPGHGLGETAIPQGSSPPPSQIQHVVAQPI
CLNFDVRDGSLESQNLPSVHHQDTRMVGNMGSELLALLHETPSNLGIIYPGIQETDGTEN
GMLLGAEEDLNYFGVSAPNLSSGPYRDTVQKVCVAHSVSGSRKRSSEQRYGAGFSKIKHI
RPTHWGCDEAGAVKTVFSGKSL
>Gene.20691__GYY_c21499_g1__g.20691__m.20691 ; MatureChain: 24-321
TPYPLEKRQVTDAPNTTATDPDIIDAVAIQADSIPWYQLDPFQQDHIRYHCYLSMASYGD
YKALCPSTFAVQGNDFEVLQEFRSDLGQGGFVVRVPLMDKIVIVFKGYDSFEPLSWDPVP
IDFGRPVERCGANCTTGRGILDLYNSARLATDNWSLAKAAVNATGHKFSVTGHAIGGSVA
QLAALDLGTAGFVHYAHSQAAPRSMSPAAAALLQNVFQGESGQHVTANNDFFPHAIPRSE
NFSRAGTAVWIFGNRTEWMHVCNYYPENTACLGNGTSIQDHFYYFTPMGQCGTADKGF
>Gene.6861__GYY_c21533_g1__g.6861__m.6861 ; MatureChain: 22-248
MPSKANGPQVGTSFRGVQGTFWTGSAWVQNCVFQDWPQPSGLPAVAVAKNLYSGAGFCGV
CVEVSQAGGTGEKHRGIINSQCTDCPDNALDMSPDLWEAVMPTGTDGQRPGKGTFDWAVV
PCGFEEPIKLINKDHTSLYWFAMQAAGHNTPVESLQVRGEVQGQQANNQKWLGTKREEYN
YFTLNDGQSLGQSPTAEVMITCTNGKVVHATGIPLNGRHTATSQGNC
>Gene.16739__GYY_c21570_g1__g.16739__m.16739 ; MatureChain: 18-248
APLKKRCTFVDDGFVAKDCGYSPTEEEFAEFLAKQAAEVAELAQTHPCGFTSCSRRFKRD
IHFRYSLPDQPVVRKRQAELSLRSRPPLDSDSEGANIVNSSQTVNPSSFQRDEPSVSKFV
TSQKDVVLLSDTHLVEPEINTSPEDLDAEAPGQDRPIMNWQKGPPVSGHEALRFNREKTV
PDNYGSQHLLNIANGDESCLPRNKKISLEKRNMPPSDGEGGLQKSLKETRG
>Gene.17031__GYY_c215_g1__g.17031__m.17031 ; MatureChain: 21-138
ACRFGWSRYGHECFKVFTNPLSWSDAEVTCLNNGGNLASVHSKQQYDFLKSLISSSQSYW
IGGYDAVAEGKWFWSDGSQMNYRLWNPGEPNNQESSEHCLQMNFGAAGNWNDQTCTDK
>Gene.20294__GYY_c21733_g1__g.20294__m.20294 ; MatureChain: 24-112
RQAMLISYRPDFFYQLSEDDDDDVQKVCAKGRCGFEYRSQIVCSTLHQDKVGGSNALPQS
LCPIIRRGSIGEPLGITLAKERVLTSLEM
>Gene.17904__GYY_c21873_g1__g.17904__m.17904 ; MatureChain: 30-237
GLNPKSMAELVGVTNEQCPSGWDCKLNMQHWKFTTCVKCNVKKKPFVMKGCPKCLYSAGP
VRGDPSALCERCQVDDSITKNFKDYKFVKESCEHQMNPQLLATCSACDTPLTAYRVRVCN
QCKIMMRYGWEEPDRCVQCQKLAGLNPARPIPNLASSNFPKTPVTQVASRTSTSKSYQLP
TPVLPNQAVQISSRRGKEVKREKSLNPN
>Gene.25085__GYY_c21912_g1__g.25085__m.25085 ; MatureChain: 29-173
GGVPKEVSCTSEWSYREKSLPSTKDSDPGGSSPLKLFGEIVCSPSGNSKLICPAPYCSRS
NYASSIYDDLVFKGCHQMGIDGKTIGPPTTITAGPSTPQIPDKLRAYSVVGTGIPSTLGL
LMKDGSLFHCSSKQLTCKSSSCSSS
>Gene.6307__GYY_c21958_g2__g.6307__m.6307 ; MatureChain: 22-256
VDCWSTQKNVDPQDCQRVMADIVYQPDGTLDRASGLIHEVKGNCSLIIQNRKKATVTKEQ
IQTTMNRILEKCESHAGNTFVKEAASVYVEIWDHSWLGLGAKVEFDPIGLPVCGLNNNAP
DITPSDCEAAYKQFPVDDSGNLLSLQRTSNTSIEATQDSCTVVITTTDESVIQVTRAEVD
GAFKKMVQTCQSESGLVNVQGGTSGNNGHIIVRMRHQSPCSKSTASKERIKQECI
>Gene.12225__GYY_c22052_g1__g.12225__m.12225 ; MatureChain: 14-170
AHLALLCLPNLPLPINRQLVPISLLTHPSHSISSPSAHSNLFQLACKQPPKANKRWTISK
HSSLVVCLSSQHIHPSLQPVPSFSSRPSRPLASKQSTSPRQPNHSLVGCSQLVLPYLSLS
QLPHLTHSPCRRRQSLPCRWNSILLLFAKLLVPTSNT
>Gene.9241__GYY_c22397_g1__g.9241__m.9241 ; MatureChain: 22-243
AATGSEHTQSPSTGHANIDNVHATHKLVKAVVLGKHEGEDITAYFYRVKGSSETLAKRSV
QPDLSVCESHDGLPRPATSNLTLVDMSPDPTTPPQCTSVNCYPGAFEAPDRVDCNVIAER
QLSQYLEKSKLLACPGSFNYVVYRSCGVVFQHLNSNSNYALEYKWSFLGNMILLLERQCF
RPQAMSIGGACRFSEYKKYKFQNVLISLQRVFRAPPTGPAPQ
>Gene.7636__GYY_c22560_g1__g.7636__m.7636 ; MatureChain: 19-207
RPELTVDCENITNGLIDFLGASPPKSPGHEGDPVPSQACPGRGLLSSDVNVGPRLSAKNP
SSMNTFLELRLGVGSQPISQDIEKSGNSKSHEATFTYASLEPCSGPGLVNPEQRSSSDWR
QGHKPISSRETLTSLSEGLCHDQKDQAPNLQRGEKTAKPITRHQVLSAPSASPAEAFWRP
RAVKARTVI
>Gene.13991__GYY_c2260_g1__g.13991__m.13991 ; MatureChain: 23-295
IRHVGSSRRQLMPKGAGTSKGNDDGGGCKDYVLLCARGTAEPQSGSMAYPKLVQEILAAV
KNGKKREVIYKAGIDYIGGPAQGKAEAMKYLTGQMSSCPKQKYAFIGYSEGAMVMTQVIS
DPKLPAQSWVAAVMLGNPHKTSGAPQNQGVKTGKGLMPMGTMKLPQGLSEKVFDLCLPGD
KICGGGTGSPTAHLSYQRNPGTQKAAQFVIARLKGEKGENQLSTGGPESKQPEGSKPGPS
GLSGLGSGSLSAGMLPKTPPGGPKVPKLDMPGL
>Gene.25648__GYY_c22735_g1__g.25648__m.25648 ; MatureChain: 25-243
TQPLLGISSNSEPVLDIIGNKVKSTLEYKLIPVLDGAGGFSTHLGTNGQCPLDVIQLSSP
SERGDNLRLLPYDNYKIVKVSTDVNLRFPVKVSVKPCNEEPLWKVDSYDDPLIVTGGSEG
HPGAETLLNWFKIEKAGNFSYGGVYNIVHCPSVCLSCPRRCNKIGVSTKDGVRRLLLVGD
HEPALNVLFFPSEESSRLLQAANAISRFFEAAEAISMTA
>Gene.18536__GYY_c2285_g1__g.18536__m.18536 ; MatureChain: 17-267
CGLPTYPPVLTRVVGGDDVRQNSWPWQVSLQYQSGGNFYHTCGGTLIGNQWVLTAAHCIG
SRTYRVYLGKHSLNTNNEGGSVAISPSKIIVHPNWDSYRIRNDIALIKLATPVTFSDSIM
AACLPASGDVLPNNAPCYVTGWGRLWTGGPLADILQQALLPVVDYATCSRSDWWGSLVTT
NMVCAGGDGQLASCNGDSGGPLNCQSHDGSWEVHGVVSFGSSMGCNYPKKPSVFTRVSAY
MSWINNVMASN
>Gene.18042__GYY_c23377_g1__g.18042__m.18042 ; MatureChain: 19-293
GVYQEEPVYYTSAEQVYTSIKTCTDKPVAPTTDSVYVPTSEPVYGGEEPTTEAPVYNPEP
TGYGPSEVTYTSYDVITVTSCAGYVTDCPAATYTSPVYSVSTCTDTPVPTGGYEVPSNNT
ATYEVPPPTYETETPEYPTSVPVYENPSTTDVYTHTYYTTVCPGKDYCYATTVTSTYCPG
KPTEVPSYTKPVEVPSYTKPVEVPSYTKPPVDTPTYTPPTPNCPGGDYCPPTPPKNETET
PTYTPPPSYTGAASTNFVSFGVAAVAGLAALFIAA
>Gene.7166__GYY_c2339_g1__g.7166__m.7166 ; MatureChain: 28-258
AVCSILEVRGANGKTTAGFGVYTDGSVPRSGDGDTGADATEFNAGANPNPVCGSVAKLQG
HTVDIATHTQAAIAAGLPLVYGNGSVPMTVFQVNRGGGGPMTCEYSADATGNSWQPMDTT
LNMPGNFGLMSVQNVMYTVVATFRAGARLTGGSTGNVGLIRCRAGVDGVCGGCFAVQMSG
QVVQATASASPVQAALEQTHPDLQLTSQQLSTLMAKVVELAKEQNLVTASS
>Gene.21106__GYY_c23518_g1__g.21106__m.21106 ; MatureChain: 17-115
CLGLRLRSFWLLRRHGPPWGLQRLHLRLHWLHRLRPWLHHCHLSLFFFPLLRRGQRDGFL
QWLHLHLWLRLNCHPLLWLHPFRPLLPLSLFGRGQDCVF
>Gene.23605__GYY_c23677_g1__g.23605__m.23605 ; MatureChain: 23-105
DDSDKHSFQNSKGCHQKTNICASVVCAADEERARVSVLKQLFADRCLRCSCPGLIKSLVN
LEPVFLKSSCLHYSAVSICIIDE
>Gene.22565__GYY_c23793_g1__g.22565__m.22565 ; MatureChain: 24-104
RPPLPCPECHHEALHEWKGRTALLACGTQITDTNNHDLGECTTKVEKRRYRCASCNNIAY
VGRCNSYSAHQPTCTCIQIDE
>Gene.22480__GYY_c2385_g1__g.22480__m.22480 ; MatureChain: 22-147
SMSRRRSVASQQSSPVFGVPTCGRFPGFADSSDCFAAYESIFLNEDHYFVTDGGVLQPGV
FKPYNTCMVYITTSDGTTLFATRRDVDKVFKEMLQKCNGKSGQVLIKEGTKHNTGYTIVE
IGSNQA
>Gene.515__GYY_c2479_g1__g.515__m.515 ; MatureChain: 38-175
SQVKFGPLCSGNSSNRKRGCDKKYGCGNYGASRDGGKRRHAGLDIVCADGATVYAPFDVK
LNGKAVPYKKNNAINDGINLSGGGLCFKLFYVKPISYFGTLKKGQKIGTLLPMQKVYPGI
TSHVHVQMCDRSDPTKYF
>Gene.2862__GYY_c25173_g1__g.2862__m.2862 ; MatureChain: 19-186
QTEQPKEVSTAQNALAAQSQLLPNPESPIRAEEKELNTKSEVAYVAAPPLTNMWVYAVGS
TNCGWEYTSNLPVTNCNHGGYQLRAAVLEIGYGYNSFAWMNGGTLPYSLYSSTPVCITNG
QYNWPCAAGQIVVGFLKEYSLDGYQNGIFSYQNTSANWPRNTMSTQIS
>Gene.5803__GYY_c25434_g1__g.5803__m.5803 ; MatureChain: 25-215
FTDDTEGNFPCGGFNDVQQQRTDFPIGGGPIQLHMEHPQTNVAVYMAIGDNPGDGFSIVA
QQQLQVSGLGDFCLGSVAVPAGLNVSDGTKASIQVVTNNHEAGGLYQCADVTLVNNAQIN
FSEDCKNQTGMSVTQENISGNPNGTSSTDASPSSATSGGAASATPTTGAATQAKVASWAL
GAVGLAGMALL
>Gene.21231__GYY_c25543_g1__g.21231__m.21231 ; MatureChain: 32-150
VPGLRMLQHVVQDALLLGVTHEQVVDGLQDELVPADKAQAPAPVPQKQQQHHQQHQAQQH
SCQQQRRGLRHLQGGRGGAPVLCAPPAAPTRPFAWSATIAPLCLQRGKVQKCQPCASVA
>Gene.22269__GYY_c25636_g1__g.22269__m.22269 ; MatureChain: 19-169
AEGEADSNSGPDGISTLAVIAPSCPGGWTSYNDHCFLYVPTTMTWANAEKHCQTQGGNLA
SVHSFEEHNAIQSMIQGQMMGYPLTWLGGYDATQEGTWFWSDGTPFTINYWAPGQPDNRA
NAHCLLMNFGDGKKFDDQPCDYSKSFVCGKK
>Gene.11804__GYY_c26553_g1__g.11804__m.11804 ; MatureChain: 19-126
KKVCGRPLITDGIDDATLKRVYEVGEEVTLTCEQGYLPSTATPRRLTCTATGEWTPSDLS
CSPKMCPIPKPLQPFARGRTEAPFKSVLNYTCDDGYVMLGSNKSICLH
>Gene.11683__GYY_c2668_g1__g.11683__m.11683 ; MatureChain: 19-120
CDNLLTVPESRENIQNCHIDLESGCKHSSAFLEASLGLDAGSAFEPLHLELCLGDRSSLQ
NVRTFNSKQPETDYEDCLSLTLALPTSQALHRAPVWSQLASP
>Gene.2593__GYY_c27266_g1__g.2593__m.2593 ; MatureChain: 23-151
LDYKALNQFRQMILCVKPDSSPIFDYADYGCYCGYGGSGTPVDDLDRCCQVHDACYTDAM
QHPECWPILDNPYTEFYSYSCDEQSKTVTCGSSNNECEMFICECDRKAAECFGRSPWIPE
HEHLPSDKC
>Gene.12151__GYY_c27365_g1__g.12151__m.12151 ; MatureChain: 33-136
NNGHSNCRHGPYIESGKWIKRFGKMTLAVVPTKCGRNLHFGRTNEAFKELERKFSNSPHW
YNTKGMRNQFDCHVDIARNKDKWNLDPYRKHVGYRATKKAGCNP
>Gene.23379__GYY_c28034_g1__g.23379__m.23379 ; MatureChain: 29-100
QGNLANIPTCAQSCFSTGNLGSCSLLDVACICGSSAITQVACCVLSSCNQNDIQTTISFA
ETLCRGAGVTLN
>Gene.17722__GYY_c2821_g1__g.17722__m.17722 ; MatureChain: 33-155
GTVETSFQITSEYSFGAQGVWVQHRQPQNCTVPPPAPKPNVIDISPATCVDTCYPGSFQP
PEKEHCNKIVNSLLANSTGSLHADPNSWVYVYYKSCVAVFENPEHNTDAIEYNWALLGNT
VGG
>Gene.1291__GYY_c28782_g1__g.1291__m.1291 ; MatureChain: 26-110
YALDKPCADKWGSGWRGFCATNDNPAQVYVAYKNGLSDCGTAPNRWCCPISFGDWDGAEA
LPQYLLHHQCHNLDQPNRKLNKGPR
>Gene.24202__GYY_c28844_g1__g.24202__m.24202 ; MatureChain: 35-157
RSPDSVFPVCRPQVPQEGLSTDPFRPALLCPQPQTLVQSVLQAEMDCELQSSLQWVSAHS
GCAEGSPQPSPGAPGVPGSPGVREVTGLCLSNAALVLPGGCQLQRSVPAPARVPKQPAGH
SHQ
>Gene.10096__GYY_c28885_g1__g.10096__m.10096 ; MatureChain: 21-155
VKFGQLCSGNPNNNRRSSDRWGQGHYGARRGGRDHQGLDIVCSDGSEVIAPFDVTLHGKL
TVYSDPRKAVINSGINLRGAGLCFKLFYVNPDRTSGSVRKGERIGTMLPMQSVYPEITSH
VHVQMCDRSDPTGYF
>Gene.10904__GYY_c28947_g1__g.10904__m.10904 ; MatureChain: 20-189
CGTCGKPHPKHRKPRQPRPIGLPPIVKPPVPLPPVTLPPVTVPPIKPPVDLPTLPPVALP
PVLPNPPSARKPCPCSYTPPPPAAATCPIDTLKLGACVDLLGGLVHIGLGDPVVNQCCPV
LQGLVELEAAVCLCTTLKLKLLNLNIYLPLALQLLVTCGKTPPAGFTCTL
>Gene.24081__GYY_c28975_g1__g.24081__m.24081 ; MatureChain: 16-99
APVSDEIITIQENAWGYGAGGGIVGLIIFILDVLVFIELFKSSRPASHKILWGLFVFFFP
ILGLIIYYLFSNRQNYTHNYEALP
>Gene.7949__GYY_c29000_g1__g.7949__m.7949 ; MatureChain: 20-101
ILYAVADQEGASEEDISLLPRYKFWSYGGPQTLLAMRCIFGIRCIFCSILCSSGLCDWHS
CLLLSSMHYCYSICCGRSGRSI
>Gene.17316__GYY_c29156_g1__g.17316__m.17316 ; MatureChain: 20-174
ASEAPLSSRSTVLRQSGKPASVYSHLQVTRRKLQEKHLRTASKTKEDQTDATPTSTHPEK
KATNYNKRSEPHNRRHLRPILFEKIFRELTDCLGGIQQHTQKIMDICGSRIDRFNAERVA
WSLLAELRAILDVLRNCHRRVRDCDGATAPSSVPG
>Gene.24228__GYY_c29481_g1__g.24228__m.24228 ; MatureChain: 21-108
VLSGFDPRHLPYKSDPSGGQTGYNQCGTKARPDSQCQNLFIKSAEDFCVFGPPTRQPIGN
CEESTVSYCSKDGYGTRLIPPGTFRNLH
>Gene.23607__GYY_c29637_g1__g.23607__m.23607 ; MatureChain: 28-236
APVEEVKRAASSSCPSYTIINTRGTGELQGESAGFRTINSRVRAAVSGGKTYNTVYTADF
SQNSAAGTRDIVNKITTTLASSPKECFILEGYSQGAQATVNAMSQLTGAKFDAVKGVFLI
GDPAHKSGLACNVDNNGGTTTKNVNGLSAALGGGIPSNWVAKTLDVCIFGDGVCDTTHGA
GINAQHLQYPNDAPTQKLGTDYITKALGA
>Gene.13399__GYY_c29762_g1__g.13399__m.13399 ; MatureChain: 17-123
GPVARQIAIPENWDWQVENWEAGCGRSGCYYNFNVTVPTIKGEIAGVKAYCHGYEQGYDN
SFTVPSTYETCQLLEGVNNGVAARFSLRENDGQGFGPKEIEVSFLYA
>Gene.14611__GYY_c30034_g1__g.14611__m.14611 ; MatureChain: 18-144
QDIPMPSGDCANLCINNMARIAQTEFSCASDDIGCFCTQSNWAYGIRDCSRQACDADQSA
QAVSWAYARCAGVAATATGSGAPAALPILTSAVASATAVAPGSMVTSVITSVVSSAASGA
ESVTSSI
>Gene.24579__GYY_c30095_g1__g.24579__m.24579 ; MatureChain: 25-100
KDPNVQCSKTPGNIQLDDCLAALDKINSFTNPVNKATVECSKTCQVTLKQIKGNDPKGLS
KDDCSNVIKVALKDHC
>Gene.18111__GYY_c30149_g1__g.18111__m.18111 ; MatureChain: 26-274
KEEVSTTEEDTSRELSVGELLERANRARTPDFDEPALIGGDIAIKSEADRNADPCTSRGC
LWQKWSDGKVYIPYFIANHYSSREISIITRGLESFSSVSCIRFRPYQNGDYEWLSIESRS
GCYSYVGRQGGGQTVSLDRQGCLYHSTVQHELLHALGFNHEQTRSDRDNHIRVYWENIID
GMAYNFDKINTLNQGTPYDYNSVMQYERYAFSKNNRPTMVPIPDSNVSFGQATQMSRNDI
DRLNRLYNC
>Gene.9388__GYY_c3040_g1__g.9388__m.9388 ; MatureChain: 31-153
QHVFLNSHVASQVLVRSRRANQVFEEVKSGNLERECVEELCDHEEAREVFEQTDKTESFW
SKYLDCKGTKLTRTQDNINIVRQCIEGQCISGTGVSYAGNVNITESGIQCQHWSSSFPHP
IIR
>Gene.23712__GYY_c31607_g1__g.23712__m.23712 ; MatureChain: 24-102
QGDSQCARGCLINAYFNNWTGCGYTDYACLCQSQDFITNSAICAQSQCSYDEQVALYNYA
TSTCSAAGVNADVPTPWGH
>Gene.12320__GYY_c31643_g1__g.12320__m.12320 ; MatureChain: 23-199
MEKEKPKPEKCEGTLMVSAVIPDIKGVNNQPYSQFVGNMTYSLAMNGTFALSSSVPTWHC
SPIKTESQSTGTMRTMTNVYTSAQMACAADQLDVDSSWITKFAHMNISGLFYVSVIAHGG
ICASAPTVLENTSVCNYNATTDGGLLGHGDCHWATVDQPRRLGDVEAEQAASGGGGQ
>Gene.3836__GYY_c31748_g1__g.3836__m.3836 ; MatureChain: 21-152
SHIVTVNNNCGERFIMQTPNNGPDVISSGGGTYSYDGDLNGVIAAVGNGCDRNGVPCTAA
EFSLNSGVSSADITLIPPHTYNFPLRITLTNGQTKECRSADCAGAFHQDGNDGLYQIQES
NNPNSGITLDFC
>Gene.25315__GYY_c32219_g1__g.25315__m.25315 ; MatureChain: 20-270
PNPKFVDMSDGAQMNVVQASLENDPCGGQGANFTLTPELWKASKIDEYLAQHPTARNQTV
TQYAAGAGLPNFFCGIGLECLAGQICFPAIGKDYLILYAIQQWNNFMNKMYGVIASVMML
LSDWSSTIVTDFIPPGVKSDKSIFGWAIATLVFSVVGAFTGPLVPLIIAPEKVAIEVTAA
ARAVEAAEMASNAFKSAEVANAAKDAKGLETILEAKDTAALGDFLARGGAVNRAAKFPKY
EMTAEEATQVA
>Gene.3290__GYY_c32232_g1__g.3290__m.3290 ; MatureChain: 27-107
SVIIDPRGARPVEQSTRADKCATEKEWPFCTDDEWGSKCPSGCRIQGLMHTYDNNLLRKI
TKIDSLLDQYKAKHRSADLVS
>Gene.23909__GYY_c3229_g1__g.23909__m.23909 ; MatureChain: 24-238
TKPQLGASESEPILDVYGNQVDSSHRYYLVSALWGVKTGGGISADKGKNGQCPTDVIQLS
PKDKRGKNLGLLPYDNSTIVRESTNIKLKFSRVSSLQQCNKDSLWKVDNDNASLGKQFIT
IGEGKTCQNFFKLEKVSASIFDMKIALDIPCLYKIVHCSTLVNGSCDTLCKDVGVSNVDG
VQRLVVVDDNDQPNLPLPVVLFPADSGRSMLFPSL
>Gene.12191__GYY_c32692_g1__g.12191__m.12191 ; MatureChain: 17-160
FGSEYYQPPSNGTDYGVETTTTVVTAYTTYCPYPTTIVEGTKTYTVTEATTLTITDCPCT
RTLTCSTTTSTSCPPTSTPVYTKPPVETTPVYTPPAPEPTPTYVPPPSYNTTVPPPPVAT
GAASSMKMASGALVAVFGAAAMLL
>Gene.18960__GYY_c33353_g1__g.18960__m.18960 ; MatureChain: 33-119
QVTCRTVVNDLSPCISYVSYGGAVTTNCCNGVRTLYNAARSTADRQTVCTCLKQAVSGIS
YTRYQLGLAAGLPGKCGLNIPYQISPS
>Gene.17845__GYY_c33690_g1__g.17845__m.17845 ; MatureChain: 33-138
AQGTATYYGPPYLPSACYGNQDKGVMIAAASDAIGGKATCGRNYKVTCTGRTNQGVLHPC
TGKSVVVTIVDYCPPGCRGTIDLSQDAFAIIADRNAGKVNIEYTQV
>Gene.5320__GYY_c33882_g1__g.5320__m.5320 ; MatureChain: 25-108
LQCYSCPDGSSDQCAVQLECKQGDDSCLKLKSGETTYTTCMRYADCNFMTLASRFTVPEF
TFSCCQSKLCNGPEKSALQKFLDL
>Gene.2591__GYY_c33953_g1__g.2591__m.2591 ; MatureChain: 24-105
QCFHQVLKPGATHCQDDADGTWHPVGSSWRNSNCMDCTCEGCCYAYSTPKSFPSNCVSVF
DSVACQYIVHKRDDPSVLCPIY
>Gene.18258__GYY_c34266_g1__g.18258__m.18258 ; MatureChain: 20-125
DMGLCKDNKVFAYIDPSNGVVLSDNNGLSRAEGSCYCAEAADKQFYVTCDDGEWATAVKT
PPETPVLCATYKDSLLSCPNGYSDLFKKLSEKYKFDKRGEDDHIQK
>Gene.11464__GYY_c34762_g1__g.11464__m.11464 ; MatureChain: 22-222
NPLSDCGSRLPVLPAGSREGNFTVPNQAAKFLALGSGTQNFSCSAKQKWTPTGAVATLFD
ATGLDTSDANLVSWSHFYLEGPLINNKLRYIGNHYFQALPETAPTSQRETQREIARPASP
KFELANSAGQPEAFVFCKKTGSVAAPVDADKNAAWLKLEGIGGSLARTVLRTNTAGGQTP
TDPCKEGETRTVRYAAFYWLF
>Gene.7859__GYY_c34781_g1__g.7859__m.7859 ; MatureChain: 25-113
TTRCPECNGTICWPTGNPYSDNCATPIRCIHGFQRDTETCSTKVTYVPYYCLCGHVWQQG
MTPCPRTVLDLNKPDEVPDYHQTVGPCSH
>Gene.15874__GYY_c35168_g1__g.15874__m.15874 ; MatureChain: 26-161
LPTSNIVARAGGPAITPIPSNCTVTDPLPTDPNTSYVPAPAAHDDILYSSYYPSYTSNTT
AMAQQCLQQCYGYGYHVECKTAYWAENVVVPAGYYGTAGGQLETACLMFSRALTGDDFVA
APEGQGTSATASNIAC
>Gene.8387__GYY_c3592_g1__g.8387__m.8387 ; MatureChain: 27-267
STRFVWALARDNAFPFAALWRKLSTKSRMPRRATMLLVGLTIAVSCLLGVSQKNVRIFIF
RSDSYLSSMCYLIPIMLYLLCDKDVLYRDGRNFWTLQRWSRPLALCSSFTLTMQMILGAF
PVDPQPAGPQFPSRAVSSASIPLVALMAMVSWLVYGRCHYVGPIKSITVWTTGQEVELPR
AAHGVMSNPTSTEEGVGRRANVFEESIPMQNRAGTGQNTDSSTHHVSLSTNRTEPQGTEH
G
>Gene.22766__GYY_c36042_g1__g.22766__m.22766 ; MatureChain: 15-110
LNAVCVTCPKSVAFALGVASAACGCVGVKEWWLLQHALRSACALHVRCVLCTQEAASDGA
AGSADLCPLPTEPCLAPSLEQQEQELTVALGQPVRL
>Gene.15717__GYY_c3610_g1__g.15717__m.15717 ; MatureChain: 23-184
EGVTGHAFGFGAGTIGGGNRPPQEPKNAQQLADWLADDVPRVIVIRKTYDFTSAARNTSS
PGCKPWKPCSNGNQVQLAMDYNHWCQSSVQGKASVYQVQYQEAALSGLVVNSHKSLVGIG
PRAILRGKGLAIHNAQNVIVQVNNAAVMQCRNLLPLTKRSLS
>Gene.3798__GYY_c36413_g1__g.3798__m.3798 ; MatureChain: 23-133
VVVYETSDTLRIITLQSTSVLISICYLVPILLLIFAPNGVLARDGRNLWSLRSFSRPIAC
MGACHLCLTIAVLSGPSHMPAGYEDLPWGIVGGIFCIGLALLFWFLYGRSH
>Gene.12304__GYY_c37949_g1__g.12304__m.12304 ; MatureChain: 21-122
APFGDHPNRQASNEVVMEKRGYPTGGDCHGGCEAQQPPIIQVYVPPKPCDGGCSQLPPTP
KCEGGCSQLPPTPKCEGGCSQLPPTPKCEGGCSQLPPTPKCE
>Gene.13738__GYY_c38436_g1__g.13738__m.13738 ; MatureChain: 29-234
ATFDITNQCPYTVWAAASPGGGKQLGQGQTWTIQVAAGTTQGRIWARTGCSFDGSGRGTC
QTGDCNGVLACQGYGQVPATLAEYALNQYMNLDFYDISLVDGFNVPLSMTPTSTDPNCKG
RITCLSDINSKCPAELKVTDGCKSACARYNTPEYCCTGASENTCGPTDYSRFFKGQCPQA
YSYAKDDATSTFTCPSGTNYKVVFCG
>Gene.10832__GYY_c38468_g1__g.10832__m.10832 ; MatureChain: 25-199
AVASASSSSSSSAAAAASATYMVNGNVVNSTSSSANAAAGASAYSDSDGHHSANHWSTSS
TDGSGNKKGCSCEDKDGQQVSPPPPEPCENGAQTAPTPPVSSGGYNAPGGSPSSDSGSYP
SSTSSNSGASSPSVTSGSGTNDLAPGSNCTDSSTSAGPCPSNGATGSSGGGNSYP
>Gene.25708__GYY_c38617_g1__g.25708__m.25708 ; MatureChain: 20-123
PMMTLALPRITRAQQVHLCSGSKRMPKVDPDHAASLHGHHKVVQMSVSNPEDPVADAYQS
VRAGEVGAERQESLRACTHPHEGPPTKETQLCGCCDPTKGEGRR
>Gene.5526__GYY_c38627_g1__g.5526__m.5526 ; MatureChain: 19-141
CVVSHTLSAYPCPQEAYVMAGVGSPYVSRLLGICLTSTVQLVTQLMPYGCLLDHVRENRG
RLGSQDLLNWCMQIAKVCTWALCRSLRSKPLCPQGARMGTLAGHVARPRPSQKVYMGASH
SRG
>Gene.18325__GYY_c38925_g1__g.18325__m.18325 ; MatureChain: 43-167
LPTSAPTEEAVEIAAVEARQSCYVRCGSTCYTSAQVTTARNAGYNYYRQGDEAGSSTYPH
TYNNYEGFDFLVSGPYQEFPLRTSGAYTGGSPGADRVIFNTAGQRAGEITHTGASGNAFV
ACSGW
>Gene.6195__GYY_c38984_g1__g.6195__m.6195 ; MatureChain: 33-107
QPGAGSYGTNVQTGEWSTGLCSCCSDLLVCGLGFICPIALSCYTANKYGENVCLACVPGG
MAAMRTHMRLTYGIQ
>Gene.24818__GYY_c39162_g1__g.24818__m.24818 ; MatureChain: 21-112
EDLLQDLILVCGAELVLKGTLARCVEDALGAVVVGNEDLEAADDLCERNARVLLPVLDGL
GAVNEDNKVLGLALVVDLGLSSVTTSHDVCMD
>Gene.570__GYY_c39313_g1__g.570__m.570 ; MatureChain: 25-194
GETLTNAPENIKRSVGPNLRRSRPSLAKRSSTESEVPDGIEANDVECGLEFNTYDLGPGK
YSCQNSDRRQYECTAKTCNLEADVVLSTIEDHPEIPMKCVLGPGGDEYKVIVSKYVAHYE
GDFLAAMGRRDAPATTEGGPWTCYLRGFPENTKRPKCTECFTKEYPQSSL
>Gene.7044__GYY_c39699_g1__g.7044__m.7044 ; MatureChain: 23-103
DQSALAKRKIPAALFRSCQVHGLARACTSAIREAWKDGRFRTVTSTHNFYAYFGCKITLW
CEVGTQVLLQDVEQVLAAAQQ
>Gene.15304__GYY_c4123_g1__g.15304__m.15304 ; MatureChain: 19-102
APADLNTKGSEALQAEQVNANRQTPAATETSAHAYEPNSDPTFRYACIPPNCDPNLFYPY
SYRPVVGPTYFPTYACNSPPCNRY
>Gene.262__GYY_c4500_g1__g.262__m.262 ; MatureChain: 17-209
LTPEECEPLITPLSLSNRSTLHKTVNFIMGFTNTDAYNHILRATASSWMRLSPSPSGDDE
LVLHQENRINGSCFGSTVNTTIEGNTLSSSMGNISTTFQLLPSCDGCLLFNANSHARHLN
KFLRLVNLTADFPEEIRTHAVYLMAEKTSLTDADLEHFKKQASCLGFDREPDFSYDPKHE
LCKEGEGHTVSLT
>Gene.6527__GYY_c4841_g1__g.6527__m.6527 ; MatureChain: 30-127
QQPVNCRWGPFGDWSVCDGCSRTKVRTRHVEIYAQFGGVPCSGEATQNQPCVPQMSCPLD
TGCGDRFRCSTGQCISRSLLCNGDQDCEDGLDERHCEE
>Gene.830__GYY_c5050_g1__g.830__m.830 ; MatureChain: 17-289
FTIQASFEKSEEYSGNNIEDDDMSVSTLLEKANANLGKNLDEPLVLFGDIAVPTGLGNAD
PCTARGCLWPKATDGNVYVPFRISNQFSQRQRSVITNGLQSFAQSTCIRFTPLNGQRDFV
DIQSQSGCFSFVGRRGGGQVVSLSRQGCVFRQIIQHELLHALGFNHEQTRSDRDQNVRIL
LQNVIPGMEFNFRKIQTRNLGTPYDYNSVMHYSRFAFSRNRQPTIVPIPDNNVAIGRAVE
MSPVDILRVNRLYRCNATANMDDQGPVKRDHFL
>Gene.5706__GYY_c5533_g1__g.5706__m.5706 ; MatureChain: 20-264
CGTPAISPVITGYSRIVNGEEAVPHSWPWQVSLQDYTGFHFCGGSLINENWVVTAAHCNV
RTSHRVILGEHDRSSNAEAIQVMKVGKVFKHPNYNSYTINNDILLIKLASPAQMGMRVSP
VCVAETADYFPGGMRCVTSGWGLTRYNAPDTPALLQQASLPLLTNEQCRQYWGSKISNLM
ICAGASGASSCMGDSGGPLVCEKAGAWTLVGIVSWGSGTCTPTMPGVYARVTELRAWMDQ
IIAAN
>Gene.18279__GYY_c5634_g1__g.18279__m.18279 ; MatureChain: 20-209
CGVPAVQPNTNNRVVNGEDARAHSWPWQISLQVKHGSRYHHTCGGTLVGPRWVLTAGHCI
WPGDVYRVVLGEHDMTLQEGTEQIRDVLRIIVHPNWDIDFVADGNDLALLKLDKSPIMND
SVGVACLPAAGEILAHGTSCYISGWGNLYTHGPMPDKLQQALLPVVEHSVCTQSAWWGGT
VKSTMVCAGG
>Gene.7644__GYY_c5643_g1__g.7644__m.7644 ; MatureChain: 23-183
SVTEKYGPNAGINFDTCAAQIYKVKEPVLSSCKKGSIEEVTGQFNQVKQPIQELSTKFHA
LIKVDQKVVVKYSDSFVTLLKNFQVVLRIVAQYPKIAGGCKSVFTQFDQNFDSICSDFKK
GGVDLHKVIIQQTDLQLSSWATFGFKFQTKLGFSAEVEAEK
>Gene.5158__GYY_c6039_g1__g.5158__m.5158 ; MatureChain: 17-114
QDAGVTLRYRNFISRHVGQVSRDRCDQEMGSRRLTTISGSNECKATNTFIGATTNRIKSI
CGSAGAPYGGTLTRSLQPFPIVVCELKNQNARHPHCQY
>Gene.12029__GYY_c6207_g1__g.12029__m.12029 ; MatureChain: 27-171
RRVKQPKGAVVQGICGSAIACSQLDQSWPNKKDFTCGSSRVSSTAFITATQAMTVSPEKA
KNMTTWPTSAHETCGNLEPSHTKHSFNNGRFTVHFTIKGICNCKAPTSSEPEVPNCQAAT
SQNTLACNIAMFQFCALEKDGVSCT
>Gene.10348__GYY_c6421_g1__g.10348__m.10348 ; MatureChain: 24-99
DDVVALTPDTFDNEVGKDKGALVEFYAPWCGHCKKLAPEYEKLAASFKKAKSVLIAKVDC
DDHKSLCSKYGVSGFP
>Gene.23269__GYY_c6574_g1__g.23269__m.23269 ; MatureChain: 24-222
RPSMPLIEDTSGAVSEAKSCCHGCTQHHVKASELSPSESADPRKIETPSCPPPANADIFH
QQNVLLPPTRIDAVVHANHPAQPPVPKQTAPEPSVQKAETASANPALAENLSPPKCSHGH
PHDHHHDPNHDHQHDHSHDHHHDLGHGHDHDHDHHHDHDHHIPKGAGPASNGLQSTSGQS
HGCAGHSHSHGGCGSKLHQ
>Gene.10685__GYY_c7478_g1__g.10685__m.10685 ; MatureChain: 20-117
DPDTAGEKSTEEPIPCSKACTCLHDDYSLELNMYCSARNFTQVPSDMPPSAHSLWLDGNL
FTSIPAMAFKDLTNLDFLNLQSGQLVTLDPQAFKGLGM
>Gene.25639__GYY_c7549_g1__g.25639__m.25639 ; MatureChain: 27-167
CPWTPSCGGVAIKTKMDRACPASVKMPVQGGGTLDVGGCNHQWQVDIFICPQCGKFDLDK
QSAPYQCPRQHIVLPEAIYELKKKMSQQWPRPPSNLEQLGSSQRREPPGSSGQEAPVQRI
YERKYGAFNTAWWQKVSDSSG
>Gene.13809__GYY_c7689_g1__g.13809__m.13809 ; MatureChain: 24-121
LECEFGGQLIAHAEPREVPCRRSPKCTNCGQVLLEYGCTNLIWEQEYKCTAPGCTVHFVR
SCPSEHTISSCEECVQPKYDFSYSSPTNPSSSSSSSPA
>Gene.18647__GYY_c7715_g1__g.18647__m.18647 ; MatureChain: 14-189
QDCQVANIQVMQNFDKTRYAGRWYAVGKKDPEGLFLIDNIVAEFTIHEDGAMTATAKGRV
IILNNWEMCADMMATFEATPDPAKFRMRYWGAASYLQTGNDDHWVIATDYDNYAIHYSCR
VVDSDGTCLDSYSFVFSRHPTGLRSEDVEIIVQKKTELCLLNKYRRVPHNGFCDSS
>Gene.11756__GYY_c8022_g1__g.11756__m.11756 ; MatureChain: 21-138
QDPASPPPKLDAPCADAVIFMARGNTAPYHDWRTFPYADATCAKLRAEGKTCDYIEIVFP
YGGDYCKQIGEGVRNGLSQITAFNKKCPCTHLILNGYSQGAWIMGDVLAGPGGCSQIT
>Gene.10009__GYY_c8214_g1__g.10009__m.10009 ; MatureChain: 18-289
YFMYKSNNEYEIIRKIFRELVTSLKSLGATYDQATYQESTLLVSLLPARQMLIHEGKMAN
FLRTGLIIGLGDLLVMCLLYAPFLKNSIGAIHRRTAECTFEVATASQDFSQQFAHIKHRV
KQEYWTSLLHGLAVYATALTFIPVLAWQVSLPASSIMRNRTWIIVTQLGMHGPFAISGNI
IELLLNLQARRLLETHRIQQNVSTAVTQTANSQLPLQCSSDNSLIFSDHTPEGPMVFAVK
DVSLKRPKFINNGYSMEEQNTKFMNNCYSIEE
>Gene.15598__GYY_c82_g1__g.15598__m.15598 ; MatureChain: 19-193
SDPDCAELIKPVEDKTQVHGKWIYRVGTSTGEEALREIKAVSSSWMEILPIPGTEDTILR
WADKMDGKCIYGGVNTSYTGNNITAIFNFNDTEHEHAGNYLKTCPDCIIWSDNSVSRHTN
GETYKARNIYLFTKSEKLDDKDLEVFKKQAACLGFSEDFHVGDVTDLCPEEKEAA
>Gene.12680__GYY_c8325_g1__g.12680__m.12680 ; MatureChain: 22-300
DSPADPMASFKNDLARRQLSFGCGLSFTAWGTVSPVAASGYANLCLQCRVNVLGVVLSFG
FYDTLSQSVSAHGVSASNAAILQSSIQSNLNTIAARATTKAQCTASFATDTRCGSYTFAN
GQCTATAVNYVTNNKSPALAQAFQSLYQSGGGKYCSICPSDRSCASASAIARRSVEQVKG
TKGSRCPPGLTACPITPTSSLTPSDAYECLDVSEEINSCGGCVTLGEGTDCAALRGVRSS
GCLKGQCNIFSCAKGYRLSAASNKCIKNSHAHQSKARSH
>Gene.1857__GYY_c8556_g1__g.1857__m.1857 ; MatureChain: 18-289
IDTRTWQEAQGLARQYAAKMTLDEKVNIVQGQGFFTGPCVGTTTAVNGSVKIPEICMQDG
PAGLRDVDELVTAFPAGISVAATWNRAFMRARGVAIGQEFRGKGVHVYLGPAMDVTRAQQ
GGRAWESFGADPYLTGEGAYETIMGVQSVGVQACAKHLIGYHQEHFRFGMSADIDERTLR
ETYFKPFQRAIDAEVTCMMCSYNKLNGSWACQDPALTGPNGLLRAEGGFQGYVVSDWGAT
HDGVLDGSKVHLTVDAGLDVEVNNNECQEDSY
>Gene.25856__GYY_c8620_g1__g.25856__m.25856 ; MatureChain: 21-280
QSFDDFNSAKATALYEDVNNGGNFMALKMHKDSLKIKKPPLSPLTSYRKPVIIHTYSPKV
IQAEAHNFMQLVQKLTGWDSADKKRKRKSKNKISEGGDSEILTSSLNNGISSVSVKATSA
EMCLNEDRSLSNIQHLPSFRHNCFEEKVNNVSSCGPAYFMPDNLYASSQSALSSMDLSQA
QIFNHVPNILSSSHNFNIPCKQQLQGLLQPCNYAADGIYMNPSQENPCYFENLPASVHPA
IGEFNFSECLPPVFSKGFEF
>Gene.9449__GYY_c8754_g1__g.9449__m.9449 ; MatureChain: 17-135
DIVNNEHLKTEVLTEAKCTRKTKVGDKVNVHYRGTLLDGSEFDASYNRGSPLNFAVGTGQ
VIKGWDQGLLDMCPGEKRKLTIQPEWAYGSRGAGPIPANSVLIFESELVSIEGVDKEEL
>Gene.26023__GYY_c8765_g1__g.26023__m.26023 ; MatureChain: 29-102
CPKRCVISSYFSSGNGCSSTNYRCLCLSQAFINGAAMCAKRTCSYDDQIALYRFAQETCE
HNGVHVTLPQPGKK
>Gene.9220__GYY_c8835_g1__g.9220__m.9220 ; MatureChain: 23-290
QDLKALVGALSPGCQAAAGGLLTSDFGTCANIMQLVPAFGSNGSALAPFTAWIDSICTAP
PCSPATVKTATSTVGDGCGPDAQKGVAAAVGLQSIVSNYSAIRDTLCLQYTSNHTRCSTS
MLETFEKAGGKPLTIVEVEGFLTTGFAAIAPLIGLAPKGAICNDCGHALFTALSASNLAG
SAANTTALANATNTVGGGPQAAATSGITAICGASFADGKVPNTVSGPNGASIGNKNGTAA
GASTSAGTSVRSNSVACLVIVVVFALFL
>Gene.22612__GYY_c8867_g1__g.22612__m.22612 ; MatureChain: 25-128
TGSPDICDECRGPLFHEPAPGATQEHCGMMTVKVYGGEPERCNELYWTKSNKKGMICTYV
GPTTAYDCCPKCLKLSEDQALQTGSAEFHLGDPESLLGKRKRPE
>Gene.24003__GYY_c8907_g1__g.24003__m.24003 ; MatureChain: 26-154
TNHTQCFTYFYKKDGCVHGTPGSKQCKTQSFQGSAAAFTPNNQKTKRSNTHALMRRYDTY
QPVDHKSVSDNVCKGIVDADDNKPGACLWEGSNPKAHIELGGWVSGMKKSNCGKQLWIQN
KRNTGLTVY
>Gene.14483__GYY_c8911_g1__g.14483__m.14483 ; MatureChain: 25-265
APADRKVKWCVTSDAELQKCARLRDHAPVFDCHKKDSTYECISDIKAGKADAITLDGGDI
FRAGLKPHDLQPIIAEDYGPTSDSCYYAVAVVKKGTGFGIRELQGKTSCHTGLGKSAGWN
MPIGTLLSMDIIQWSGQENQPVEQAVSRFFLASCVPGATVSKLCQRCKGDCSRSHAEPYY
DYSGAFRCLAEDAGEVAFVKHLTVPDSEKAKYELLCRDGTRAPIDSYKTCHLARVPAHAV
V
>Gene.2714__GYY_c8978_g1__g.2714__m.2714 ; MatureChain: 22-153
SENFSVTGKVYCDNCHAGFPTRISPAIAGATVAVECKDTNGKQTFYATGVSGKDGKFSIA
VVGERPRELCKAQALSSPDDKCSIPTDVNEGPVYLTHNNGINSDERITGPFSFKSAEKHP
QCGAVLNEFNIY
>Gene.16370__GYY_c9216_g1__g.16370__m.16370 ; MatureChain: 30-229
VPTSDDIFFLKTTLSANLAREIVEYLPANILVFDRVEVRMGLLGYCINESCTDYHLGYRI
PSFLVGGPLGADLLERSTTRTLVINPLYTAFSSACVVIFLLSIFIKKPVIVFVILLINTI
LAIICLIIDLNIFVKAFYLVRNSQSGFYGLVSTEYGSALWLMIAAVIMTVLSTLFFACTM
HTDDLSESSRGRRQAHHEGP
>Gene.24298__GYY_c9252_g1__g.24298__m.24298 ; MatureChain: 21-118
KPLMARATNPPNASLTKPCPCACPPAAPAATSIKSYCQPRLDHFTTPIGAAGSSWVQLSS
RHDSYQMNRGGGVKLVLNPPSGPVTRSKDGATNDKLGD
>Gene.4974__GYY_c9285_g1__g.4974__m.4974 ; MatureChain: 25-276
GLEDAKHSKKLDHTNFDSSIATPQVGTLTAFYAPWCGHCKSLLGTWDQVARTFETDSNCR
VAHFDADNSDNRDLASRFSVSGFPTLKFVFKDVSKQPLDYQDARTPEAIIKFLNKECGTH
RALGGLLLPEAGRVASLDEIAKSFVGLSATERQAAIKKATKLASEAGATMAAYYVKVMNK
LVTDNGWLTKEAERLKKLAEKGATMAGNKFEELQIKQNILQAFIAVKDAAADAADATKEA
AEQVVEKATGEL
>Gene.18420__GYY_c9305_g1__g.18420__m.18420 ; MatureChain: 23-171
APFPYNFSSSPSFASPASLTRAPALKVTNPASSTCSDPRPVTGPVPCRCAIQYRSSGLAT
GKRAVRPTSTCIPALSAVSRPSLHISSLHVAISNLSHLPSNLSDLHSSVASPPGNDHGKM
ATQPDLLPSNMYTSHYFYTVVELLRFREP
>Gene.2245__GYY_c9312_g1__g.2245__m.2245 ; MatureChain: 27-104
FECPDPLKPNGICQPDPSQNTFTDAEKQPKVGAPNKFVFTCPSNVRPKPPDYCCSLKRDG
VNHYVQNRGALSNICLKN
>Gene.25038__GYY_c9494_g1__g.25038__m.25038 ; MatureChain: 17-120
LELNPRFLNAVDNVKRVRYCENCQSDQQTIIRNTRIEWGARPCKAIIKCPHGVEQRPCAG
TSEIYWPLTCRTCGRKIGEQNGLCKELKDHGTVTGQNCDQCNPS
>Gene.16418__GYY_c9584_g1__g.16418__m.16418 ; MatureChain: 23-239
TPISLNIDILGAGHDGYYDRRKAGKCSDKCTELANSTKSNAYVCGDPRLGPIQLPTDLPL
CALTATYDRFGGLCPEAFLAKWTVNGSYIYPPADGFLLSISKAPIMGNITLSVGRRIDRF
GSEYGTFTSPAKAPYSERSLPPSNLDTPVNADGKAGNYPFNYHIYEVKKEFVVLAGPIAP
WFGQPGMGTQFKMFGSVMSYIDAGFLKRVDRKDAGRR
>Gene.13361__GYY_c9730_g1__g.13361__m.13361 ; MatureChain: 31-126
KSELYVPPRPPFLCESFPGKRYQHSERSRRTGSGYVPTQRVWFPGGGIVQVRSKENLGRG
QVCGFGSLKSKALYTLQVRCVKSHAGVCQEPDRHFE
>Gene.18591__GYY_c9757_g1__g.18591__m.18591 ; MatureChain: 21-212
VPEDCDTLKTVSREHLSQVFGDWVLVWSISNNENKTSLLTNLNSSFVELQLTSDNSTLLF
KERNQFKDMSCTKYVINLTIPSEASEKCQLTSTGGTFEKDGVESVYETTATVEFYETCKD
CMTMFYNGTEGHFLLHYRREGQHQDAEQWASAHDDHKKLAECLNFPHDNPFIYDGAADPC
PKTAEVPVVAES
>Gene.6719__GYY_c9802_g1__g.6719__m.6719 ; MatureChain: 21-137
LPMYKRSETTVNAKDVKHERNIPLIGDLFGGERKNEKNCQKAVVNVVLLSTVQCGDTTVN
INNPSHGGVYPPTDLLPPPSQTINPHPGQTICATCVTGGFEDPALEFPLGGGGGGGG
>Gene.13769__GYY_c9810_g1__g.13769__m.13769 ; MatureChain: 26-103
HGLDPLHPLFGSSCKPIQKRQLTSSGEGGATSGPSSTPQSAGYACDASSCKLPNCQCAST
SPPGGLSPDKVPQFIVFT
>Gene.7217__GYY_c9925_g1__g.7217__m.7217 ; MatureChain: 20-108
ISPSLVPHHCDTCLDLQLTTKTTRGYCTEPLTCVNDHNIGESTCTKRITKAVYVCKVCGK
EGLVGVCGNPHRVSYCGRSTCGNELVRAE
>Gene.6774__GYY_c9929_g1__g.6774__m.6774 ; MatureChain: 24-255
APTDDRIVGGYECTHNSQPWQVSINIGYHFCGGSLINDQWIVSAAHCWQNPYSLMVILGD
HHIWMHENTEQYMSVDAIYWHELYDYQTMDYDIMLMKMAHPATVNDWVRPVKLPTECATP
GEMCMVSGWGNIYSDSVFNPFELRCVEVPIVSSEDCNRSYPGLITDRMVCAGYKEGGKDA
CQGDSGGPMVCNGVLQGIVSWGYGCAQPDQPGVYTKVCALMPWIQDILARYS

## Sheet: G. asiaticum
>Gene.8114__GYA_c22528_g1__g.8114__m.8114
DDVVVLTEANFEQEIGKDRSALVEFYAPWCGHCKKLAPEYEKLGASFKKAKSVLIGKVDCDEHKSVCSK
>Gene.14313__GYA_c25959_g1__g.14313__m.14313
ARGTNVGRECCLEYFKGAIPLRKLKTWYQTSEDCSRDAIVFVTVQGRAICSDPNNKRVKNAVKYLQSLERS
>Gene.9609__GYA_c25699_g1__g.9609__m.9609
STCPNPAYPTPACETRTDPPAYGIPLTVTPQGFSCPFYKGVRFPLCANVSPQSLELNKNVPGYVALHSRKTGL
>Gene.23903__GYA_c19659_g2__g.23903__m.23903
QLDQIPTCALTCAITSLSGTGCAQTDIACICKASSFLTGILSCIEGTCNPEEIQKTLGAAQVLCASAGVTITPPGS
>Gene.21585__GYA_c27421_g1__g.21585__m.21585
FSLCNMSEDDLMTCKPAVSKPSPVDPSPECCKALSGADLTCLCSYKNSETLPFLGIDPDLAMALPSKCNLTPPASC
>Gene.18939__GYA_c27408_g1__g.18939__m.18939
APSAAECKEERRLAINACKPVVYGKDPSPACCERARVTHIECVCPVITPKLAALIDVNKAVRLIEGCGRKVPRHYKCG
>Gene.7702__GYA_c14771_g1__g.7702__m.7702
QGDSDCARGCLVSAYFQSNGGCGFTDNACLCNNQDFINNCASCAASKCSYDDQVALYNYATSTCSNAGVNANVPRPWKK
>Gene.6921__GYA_c22474_g1__g.6921__m.6921
LPKCPSCQKPGYVESLGPKSEPCGQRLTCNAGHRVTTSDPCKTEANKSVYRCSACAENFVIGNCGERHNIGPCELYGCSE
>Gene.11626__GYA_c27242_g1__g.11626__m.11626
TGRGCEFRCGGSQPVGICKGSGFLKNAFNKTENPVSPDFNCRSCQGIIGTDFKYCCDQRADTVEIILGNSNYTTATCTQA
>Gene.16333__GYA_c22301_g1__g.16333__m.16333
KEAQYHLDSGSYGPGSLKSNQCPSQCTRRCSKTQYHKPCMFFCQKCCAKCLCVPPGYYGNKAVCPCYNNWKTKEGGPKCP
>Gene.29035__GYA_c14654_g2__g.29035__m.29035
QLCRLTRSLLLWYRIFETLARQRAGQIVNQSSDLHLMLCFLRFGAHVRQDSTVEVCAKARMNFRFMGENIQANASQMPGIKRC
>Gene.5486__GYA_c31267_g1__g.5486__m.5486
SEACTACDLRTLEVAKKTSCGTQVLVPSYSLKSAWEGLCKACIQISPGELLSRTIFQGVSCPCLMLRAIFCRSSLLEKWKLDN
>Gene.15994__GYA_c30884_g1__g.15994__m.15994
VVLPKERSSLGCQMCELAVKTYDGSADKDVTSIKKDFDTECKKLFHAIPFAPQECEHYVNEKLDPIIKELESGTAPKDVCKKLG
>Gene.1383__GYA_c24501_g1__g.1383__m.1383
LPSQQDNAMSCLMCEVGVRAAENPADREAHTVEDKFDAECKKELGIIPFAEKECEKYGNSKLDPIINELEGGTAPEDVCKKLKEC
>Gene.1517__GYA_c19752_g1__g.1517__m.1517
ESLPDCTICGASTARIMTGQRSCWEYSKCSEHPKQNLKLCQGEINTYTYRCLNAECKHKWPLTHDCNEIKQHSVPCGENCPEYQK
>Gene.2579__GYA_c36578_g1__g.2579__m.2579
ADPSASECASMCLSNMSNQAADLGCKAGDLACLCKSDNYKFGIRDCTKEACPNDDAEKVLAMAVAKCPGGVAGSDADSDSSSSSAS
>Gene.2244__GYA_c24324_g1__g.2244__m.2244
VIFGCPSSRGVPGCLVLNHHREYKVQQHQRVGDLCDCPKSGPNGKDVGSWCCLKDFQNPHEMRSSIQKNDCRRPWLLSGQKTCPTS
>Gene.17113__GYA_c24608_g2__g.17113__m.17113
LAIPENRSALSCQMCELVVKKYEGSADKDANVIKKDFDAECKKLFHTIPFGTRECDHYVNSKVDPIIHELEGGTAPKDVCTKLNECP
>Gene.17819__GYA_c24953_g1__g.17819__m.17819
DNETAEVIGIVECANCTQKNFKTSQTFSGLHVTIDCKSTNGKLKTAGVSELDEEGKFTVSLPNGIAKNGELKEDCFAQLHSATGALCG
>Gene.12121__GYA_c21891_g1__g.12121__m.12121
IPLAARFKPQAKPPPLRPLPSSQLQSIYSIMPKESTLKPKQTRKRIPRTCAQCRKRKQKCDSLKPCAVCRLRGEGDLCDYEGAQPTSV
>Gene.4272__GYA_c20343_g1__g.4272__m.4272
FLLPSGGGGGCGCAPPPPPPPCGCGGPSLPPLQLPRFELPRLSLPSFGGGGCGGPAPCGGAAPAYVAPPPAAGYAAPPPAGGYATAGRK
>Gene.18966__GYA_c20234_g1__g.18966__m.18966
INCPKCHEVATWVDKARPNQCYSRILCPQGHELDYCKHRIPQGIVHCEHCGNQQLADVSTCSRAHATTTCECRPGATSVYLDADDDPLNL
>Gene.5731__GYA_c25410_g1__g.5731__m.5731
CCGQEELARLMTTAAVRCGWAVRCSSFKFVISLYISTNSSSSTLYKVFGLNFVYLYYPNHHHQSFFLIIKYIHGDFSSHWTLYILPGSCS
>Gene.24285__GYA_c7973_g1__g.24285__m.24285
RPMRKPFVLQGRVYCDTCRAGFETSATTYIAGARVRIECKDRNSLQLVYSVEGVTDSTGTYKISIADDHGDQMCDAVLVKSPQPDCAKVD
>Gene.10719__GYA_c8441_g1__g.10719__m.10719
EIKYCQYCRHMREVRYVSAEPCDGVTYCQTHGKLGRCQTRVGEHVMILCNQCHEAVYMGVLECPTHEHRQCHCPPGSGPEEIQLEGPSDTV
>Gene.2630__GYA_c31229_g1__g.2630__m.2630
VTCGQVQGSLAQCIGYLRKGGALPAACCNGVRSINSAAKTPADRKQTCICLQQASKSITGINPALAASLPGKCGVNVPYKISPSTDCSKVH
>Gene.19446__GYA_c16692_g1__g.19446__m.19446
VPPVIFSFRPPTNPASSCANSSSRPASRTLRSRCRSAASIAFSRVAPSGSTALTCIRTVSRPSRGDPWSPPPKPPGGTNCAFTFVALRTSR
>Gene.15161__GYA_c22213_g1__g.15161__m.15161
KEVLPTFPCKSPSKRVALCVFYGAPALGYATVTLAQGNAPAKGKPKQYECLYNPIDNQATEITIVKTMGLCCPPERGKAKKITEQQADGLT
>Gene.5156__GYA_c18307_g1__g.5156__m.5156
LFSFVKAPTCDECDLDYVADGAEYTQSCNARMYCYHCESGASNPAWCPESVRMQKWICPSGHEWTQQLTHCEPYEHDMGECSACRSGAGAA
>Gene.4719__GYA_c17990_g1__g.4719__m.4719
ANDPSAPAGGMICKGGYHAGVCATINATAVNLTDASWVRNDSKTHASIWNCEFSQRAAKFCCMNGQTSGYFFAITDMTSRLAKFNQDCINQA
>Gene.26325__GYA_c18970_g1__g.26325__m.26325
FPRPTPTRIESPVDGHGLPPPVCLHQHHQSHPVNWSADIVLDEFKSIDVHSVLVMSFGRSFFSPCSPSIEVCCPCYRATKPTVSLLSPGDGR
>Gene.12573__GYA_c28193_g1__g.12573__m.12573
QTGVTKATGKNPTATTTVPSSSLIRIAIIAVGPIVVNLGVCAVFFAMACCMGPIFTMCCKKFGAVLAGIAHGIATVMLIVFFEVLWFLEGFS
>Gene.1492__GYA_c17122_g1__g.1492__m.1492
QTYFPVDPEEIDLGTKQTWCLNQISSCGLLCLDQKSGSGFVNDCDIETLQYQCICADNTTPNTTEYSQTIPYFLCTYQVQNCIQNCGQFDPT
>Gene.13443__GYA_c20350_g1__g.13443__m.13443
KDPNVQCSKTPGNIQLDDCLAALDKINSFTNPVNKATVECSKTCQVTLKQIKGNDPKGLSKDDCSNVIKVALKDHCGTAGSTTIFETSGNNE
>Gene.13012__GYA_c20199_g1__g.13012__m.13012
SITDNAFCERCQEEVTVTVTLDLKPCPFSVRCPHSKTVPCDTGKVGTQEYTCNQCGKHWTSQRFHCPRLYKFGVQTRHWATIGKCDREANHE
>Gene.12681__GYA_c20770_g1__g.12681__m.12681
YLLSSSLTRWVSCSIISLSSLSSFCKACTSALSHCRLLEEDDVVAIKLLMTLNSLFLVVATKPSFKEIRIGSPFLPENQSSASTDGSGPIVSG
>Gene.2192__GYA_c21073_g1__g.2192__m.2192
NITEMVSGAVVGPGLAGCCTVLSAIGVVFLFSIGLAFENNAHVLMGSMDSPENGTKVARVCFGAAIVYACFVGFCCCQVGANRRVVRGGDVQLR
>Gene.12986__GYA_c19962_g1__g.12986__m.12986
FGVYYAKNSNLEFVRKSATQFSSNHVKSGHFGKLGLGIEAGCSPCFLMETWVMKDWQCEHCCMSEAPKSLNLAHEQCGNKHTLPTYKEEEDNEFL
>Gene.27221__GYA_c25331_g2__g.27221__m.27221
TSNNSYIATDQTQNAFNDTHFCKVDRNDHVSPSCNVTFNELNAINENIRDDLSALLKSDFFKYFRLDLYKQCSFWDANDGLCLNRACSVDVVEDW
>Gene.12017__GYA_c28390_g1__g.12017__m.12017
LLTQHERRSISPEDAAIFDSLENLNVFLDFPPESYLGLPPVHQGSPELSRSGGCYSRSLPPTTTCSNEVVPEDVESSSSNQLSRCVLSQPQIICST
>Gene.15840__GYA_c34644_g1__g.15840__m.15840
LSLSTATMVVAELSPSYTKTSLHSSQLSFFSSRLSDHRRISLPRPQNGRRVVCSVASNQVQAPSPVQTEEAKTKGDCYGVFCLTYDLEAVTCSQLA
>Gene.9037__GYA_c26486_g1__g.9037__m.9037
CPWGNCNGQTHIWARPFQCTQPLQHETQQGLQPLGYTCVNTYYRTVDECYICGRYRFVSTLNQCGGTHTVDLTDLHRLRDLIKAQVPGPSHPPLPPPQ
>Gene.9864__GYA_c9815_g1__g.9864__m.9864
TLLPLALAPVANKEDYWCWKSYYAMNIMLVCDINRQVLYYELGWCGSAHDHCITICPCSLHRENTSLPIQDTQPQTCDSSLQKAAAPNTSLCSAQIQL
>Gene.15984__GYA_c26696_g1__g.15984__m.15984
RQLQTSDLSSKSIGFSDFSVVLMNSLPKEGEALALEPDDGNENVCIMCERLITEALDLLAENRTQKLIIEMLHATCSEVQSFKQQCITLVDYYAALIFSE
>Gene.22279__GYA_c27636_g1__g.22279__m.22279
GQQAYCVHTVQPQNLFIPKADCQSALNDWPIVKNHPDRVLYNESISHGNCTLTVISYAPKSGDKAFSKLQAQAVINTVYDVCIEKGKLGTGLGLKDGYTLT
>Gene.2003__GYA_c24704_g1__g.2003__m.2003
FCCMVYHPQTDGQVEQTNATLEDYNNTPSASSRVSPFFASNAFHPRFCLDTLGSSVPKADSFVSSWELGLAQSKEHQNEVCLQQTRLQMYRPSSTWSSPEFEQ
>Gene.1114__GYA_c17774_g1__g.1114__m.1114
SEARYSCDNADLRAQPHVQCTVGQINPIKYLCEPNQCYYKNAVANTVQFAQCHSGTNSVGYVEARQYYTFSGRSVVGVLNRAGQEFTCLDKGQRVCGLISPISL
>Gene.18430__GYA_c27443_g1__g.18430__m.18430
SNNLCRSVDPILGYPACGQSGSLAGGRSWQLNCHCHCHCHSHCQGTCQHSDWTPVPSGGPWTSTNHNSHSQLSTLESTLGSLATLGRRSAFGSVCTSERGGKQS
>Gene.28957__GYA_c25216_g2__g.28957__m.28957
TCYGDGVTWGTAVNRAMATKSLELVCDLLAGPYEAGVYASKCVTGGENRRFNFAIRNVSGKIRYLRKKECIDGLIKDINICDRGGDSIRQNWEFISDPNQGPCF
>Gene.20897__GYA_c25883_g2__g.20897__m.20897
KCCSNLMLFVHRQLCAIMNALHHCPSKYHQCRTPFLARYLYVHIMCHDGAPGRMRQRRLTPEKPMYCAYQDLGHLCRLMSHCRCQHMFARGRRFEVSWATAYVTL
>Gene.5975__GYA_c24246_g2__g.5975__m.5975
AQGTATYYGPPYLPSACYGNQDKGVMIAAASDAIGGKATCGRNYKVTCTGRTNQGVLHPCTGKSVVVTIVDYCPPGCRGTIDLSQDAFAIIADRNAGKVNIEYTQ
>Gene.23446__GYA_c26269_g1__g.23446__m.23446
SVHETEKSTEGKGVQESKSYGGPGNGYQGGYGGGHQGGYGGGHQGGYGGGHQGGYGGGHGHGHGGCQYGCCHGCCRSYRYGSGCQRCCVDANEAPDAEFEDDVKN
>Gene.27400__GYA_c20188_g1__g.27400__m.27400
RFCCLLVPSQSHPTLKRSPTDDSDHPPQSDSSDPTTLHTPPASTLSTHRQTRRPQAQLCYPCSVSRSVALMSSLQHTNSLTQPNHHHLDLENPSGHAPGQAQAQAQ
>Gene.20297__GYA_c15077_g1__g.20297__m.20297
LYNDVMEESRTTREVADDAWEELLRKNGAPEASRAAVTAMLFGRNKRNAQCNCGAKSKGCPAGPPGPRGPNGAPGLDGPDGLDGPDGHPGYAAAIKENFGGACISCP
>Gene.4279__GYA_c13683_g1__g.4279__m.4279
QNTASCASELTACVDYLNSTSPPANCCTPLKNAVENDKDCLCNLYNNPSLLQSLKINVTDALQLPKNCGITEELNCNASSPSPTGSPPATPGKDGGGASMVAWTGMS
>Gene.19134__GYA_c37167_g1__g.19134__m.19134
TSVPCPPPPKPKHHPKKPPAKAVCPKDTLKLGVCADLLNDLLHAVVGTPPKSPCCSLIGGLADLEAAVCLCTAIKANVLGIKLNVPVSLSLLLNYCGKKVPTGYQCA
>Gene.7964__GYA_c24317_g1__g.7964__m.7964
MYLDTSIIHAVPIPLLYPCTLMMVILQDQFLPCLPTNSSKEVKKSPLHTVIPMKTRMRRQMLKWQMQEPVKGPQYANVVPLIAGARCLHKLKQCNIQSDMWAHQDCC
>Gene.14816__GYA_c24492_g1__g.14816__m.14816
LDTNRPRHQLDKRGICLKSDKRSGCVDLGSKACCRACCSALDAGYLSYPDAVLWNRDCDCKRFIPLPNTAVVQHPVYVVPQPQPVYVAHPAPVYVPVQPAPVYVAAQH
>Gene.15351__GYA_c24406_g1__g.15351__m.15351
CLSFLLQFERLLPPSYLCLCILCVLSDPSNMEIEAVDVLKTNLATFTDEGARRENALPGCRAHTEAEHVGQELPIVLGTYYYGLKSPVPSCLNGYLDRFTLMLLAAPTC
>Gene.13519__GYA_c9937_g1__g.13519__m.13519
QETNPQVNCAKEGPKTIKENDCTAALAKFPVNNKVVRYDMEANSQSCGSCKVIFTQPDTKNMVSHPTIIEKSAKEAIKNATSCQGRFAQTNITDSFSQVTLDYGKGEQC
>Gene.8362__GYA_c27322_g1__g.8362__m.8362
FFCSHIHMYVCKAVHKKKKKNLAKNCCVQNDGVCIINFIITTLNNSIHHHHHLQTRKINQTISSPIDNISLSTKQINKQKEQKHTRRKKKKKPQKWVIKMHHIYIYIYI
>Gene.15173__GYA_c37628_g1__g.15173__m.15173
CGTCPNPPKSKTNPRPTPSPSPARATCPKDTLKLGVCADLLGGLIGVVLGNPPKTPCCSLIQGLADLEAAVCLCTAIKANVLGINLNIPLSLSLLLNVCSKKVPPGFQCA
>Gene.17464__GYA_c36596_g1__g.17464__m.17464
SFSKRYTTQGGEAVGSMSETVVNDNYTPLKHQSACEAHLVKANAEIWYSYKADTCHQFRIATHHGDQEEVIPCQESIDQKWIMYWCVHCGAIDECMIQRYCSQYTHIDES
>Gene.25491__GYA_c14284_g1__g.25491__m.25491
SLCTQTTPRKPKRVHKVKLHDVLHLLPTSDRRLHQAAIDSEIDVCDRLCAPDIWYRSSTTVPCAFRHGRGSKSSFAFSGLAVAQVYQTDGVHATFPNPNSTLHSHRLIEAS
>Gene.2067__GYA_c21983_g1__g.2067__m.2067
ARIRRVCGGSVPCSCPSSGTCGIAIGRTDARPWRSRRLVLQFPRRDMKHCAPSSSDIFRLVVRSARVAGKDSGDEILGPSRKGTAIGEQDDTGLWVSLRDSEPRCWSSIGNKG
>Gene.5843__GYA_c24981_g1__g.5843__m.5843
QDLKALVGSLSTQCQAAAGGLLTSDFGTCANIMQLIPAFGSNGSAIAPFTTWIDSICTAPPCSASTVKTATSTVTAGCGPDAQKGVAAAVGLQSIVSNYSAIRDTLCLQYTSN
>Gene.24855__GYA_c21703_g1__g.24855__m.24855
QRVTCVPTQSPKTITYRDCMAAISNFQLSSSGLIAFATDDNSRECGSCKVILPQISGYNIAYKQTFDRALAFQAVRSSYSRCTGADANYTVYTSNGWVSVLLTDGNGQSCQQF
>Gene.28789__GYA_c21971_g1__g.28789__m.28789
DCLHCICMRESGCKPIGCHMDVGSLSCGYYQIKIGYYEDCGQPTKKAGETTEAAWKRCADDLNCATTCVENYYNRYKSQCNGLGMGACQIMSRNHNGGPRGCHNANTLAYWNG
>Gene.24617__GYA_c26476_g1__g.24617__m.24617
QGGTVQCDTSIFRGRPILPADCQNAFEKLRVADERISYPFPIESVECGSCRITLLSMTGGNLTMPATATGAAVTAVTATCDGRAGGVTIPGVGGGLGGGNTRVIVSHGTGLTRCT
>Gene.6037__GYA_c17000_g2__g.6037__m.6037
CEDWCPVCRDFMAVDLVNSSPCAKPLTCDVHNTYRGECDTPIGEGIWGICRECHTQLEARDFKCEEEHGACTEHCPGDSVKGSTGQAPSTPPTSSGSNSEAPIRSHAEYVDTATT
>Gene.16543__GYA_c40990_g1__g.16543__m.16543
ALIYTCLIRDTGLEPFLAEVERSSSPGSGDLYWSLFGHDDRCCDWVEHPDGFTLHYPGRTDEEKGSVGRMMKHAYSLTRQQPQTAGKVGFKIEGEAQDWFGVGNRIGIKCPQSLDN
>Gene.955__GYA_c16378_g1__g.955__m.955
ASADYSGWEGGHATFYGGGDASGTMGGACGYGNLYSQGYGTNTAALSTALFNNGLSCGACFEMRCDNDPRWCLPGSITVTATNFCPPNFALANNNGGWCNPPLQHFDLAEPAFLQI
>Gene.7535__GYA_c29352_g1__g.7535__m.7535
DKQTCKNNQGQKAEFDRKECSKAAERLAEQKPQAECGLCAVSLKDMATGKLVTPKHKMDPTVFSKEINSILDHCKDHKRMRRATPMEHKEKDPKAHPDPKYMVAMMLDTAKTNSTC
>Gene.659__GYA_c39830_g1__g.659__m.659
GAVAYCDHVVQPAPLFIAREDCKSALHSWPTVDKDHPDRIKYNESISHGNCTLYVVAQEPLPGDDTLSKSEAETEIDVLYDKCIRFGKPGQVLGLQAGRSLTLRIEKVTKGKESKA
>Gene.22041__GYA_c26651_g1__g.22041__m.22041
NPPRKVPDTLSCFFYAFLNNATGSTCDEMPDVICTKGCAGPFVTSEECLLYNQTQSETSTQVCSLSFGRNTAAAKACYNENGMFRCTGKNSGHATCSGCRLIERNGSQPVQEAATTY
>Gene.25658__GYA_c26676_g1__g.25658__m.25658
KPCYSWGVEPAEHNADSWAVEYDVHQIDWPDHAWEDGRAFQRDDFHSALICGTESEKNNHGPSGLDDHRKDTLACSNYHEGPKEFSAELHTHDEWQRLLSLPRFHCDFSQTPTNLQN
>Gene.11515__GYA_c19678_g1__g.11515__m.11515
AIFNIQNHCSYTVWAAAVPGGGRRLDRGQSWSLTVNPGTTGARIWARTGCSFDGAGRGQCQTGGCGGVLTCTAYGAPPNTLAEFALNQFNNLDFFDISLVDGFNVPMAFNPTSNGCT
>Gene.25402__GYA_c22035_g1__g.25402__m.25402
LSLSISTPQHHQHIHTAPQVRCPTSPFCRASPTPLPTQLFTCHYPCAPATASIPTRLNICFEVFSRESQSSCASMDNALEVLKQGGESSAPAPLVLPVTVFKAPPPPTADVSKAAES
>Gene.16007__GYA_c20034_g1__g.16007__m.16007
GGKEVVFPIGNSVTMVEANKACGSNMKLNCCNDVDITKNAQSSAAGLLGLNLDRVLGKVGILGKCNEISIPVVNLVPINNLLNNKCKQNVACCQDSGNNQQSGLVNVGLPCIALSSLI
>Gene.14899__GYA_c26578_g1__g.14899__m.14899
DITCARDFEPYIGGRVFCQDNEYSYDCDWYTCKLGNNLLFRAKRPGPLVFRECYEKPQAGKKIDTQRLWPSLSANAYYKYKPIPTVSTRISITTNEGRTFDCQDDTSIRAVCSQCEPNV
>Gene.19572__GYA_c16435_g1__g.19572__m.19572
KDTYKIETSCSTTSNPVIEYLQCDAALNGFKAQNGVIFFEYGSSQSCGSCQVTLSHPDGTPQVSHPSIRRKAVDEAIQKGLRKCSTKHASNATIILNSDSGISLSVLLDYSSAKAACAV
>Gene.8279__GYA_c24336_g1__g.8279__m.8279
QGLSPPVMGETPAPKPITCPPTSSTVKLKEKDCSSALRQVAVDPSKTKFLFPAGLNIVKQSGNCKMSIDPVDAKREMKTDEAVQVLIKNLLSECKNKPAKARFALHLLDWSVSLDYVKK
>Gene.28559__GYA_c21008_g1__g.28559__m.28559
APIQCEGITGCNGSGFPYSFPDVPVITPVGLEPLPIPGQIISEPFPFPFPSIINPTNGFRPLRWLPPWIPTGFNPDGTPYPPYSQPCTDPRICQSLGSSGVSFKKDVDSSKENEKAAKTQ
>Gene.4648__GYA_c25498_g1__g.4648__m.4648
KKRKCRATLNSDAYGNSWEKPNVKWKSPKHQVDGVVEATIHGRIKVPTNVGSTIKAHVCYATLQVNLTECTIVLGANATSQYGWTPNKSPVYTNPDAWLWNDTIAFRPDCPENIHVEVFEP
>Gene.16630__GYA_c21068_g2__g.16630__m.16630
SPPPPTVHPSHLSSSTSLPIAFPAHPTEPFHVPLSCRALSLWPTPCASSSHSPTMLGSSSYDRCLNRSSSKARTKSQSCAHTRRCSPRPSATRARIRTTPTGSSSCPKRPSATTSVSLASMP
>Gene.25471__GYA_c6279_g2__g.25471__m.25471
TTLPPDPSPAPKLPDPAGLLADPCQKNLPLTPEVWVELQIDNYLDNYPNLEKMTLVEFAAQVNAQNFNCGVGLHCLAGQICYPVRGINWIILYAIQQWNSWLNISYAAIEQAIDLMRGKSQA
>Gene.26052__GYA_c21901_g1__g.26052__m.26052
LMVQEGAITRLDFEYFLEFRLLPVMLPFPAPKSVLVVDNAKIHHNGRIQALCDARGVKLLYLPPYSPSFNPIKKGFSVLKSTFRRIGGLCGNAQDRVRIWIVACRVLTAKLMRKLYHTCGYM
>Gene.21578__GYA_c19463_g1__g.21578__m.21578
IPIVDVSVAGLVVCTVPGTDCTTCPGIAGVNVTLSCNGGRTILAQATTNNLGSVNLTVSAADAGALFGQSQCFVYVKLPIVTCDVFPPTGVLRSPVTFVRIVQGATGPIAIFIFGILNHLVI
>Gene.11385__GYA_c22577_g1__g.11385__m.11385
EDDCVYTAYIRTGSIIKGGTDSIISLTLYDEDGWGIRISNLEAWGGLMGPNHDYFERGNLDIFSGKGPCLNGPVCSMNLTSDGSGPHHGWYCNYVEVTTTGPHKPCSQQLFTVEQWLATDTSP
>Gene.12526__GYA_c18823_g1__g.12526__m.12526
WNPESGWGSRQVKTQESRRNRSRTVPEINTQATATPVCWLTHSGSLESLCVDGMPCSYYCYVQYGMVSQVDREQLEQIVRGCLLLQSTERMRLAHTYYYLVSMAVVAGQVQAATVQEQIKQSK
>Gene.26425__GYA_c27083_g1__g.26425__m.26425
WSLAYCSIVCDMASSALSCKISAFCLLTPRDVIGVDFGLLKKYHTLPKLALNTQGPMNMAGTKRLASRCEVAGGLVSKGTSLVVGRVITMDESITNTATVRRTGVRLPLRVFMVNRGSGSGTWVR
>Gene.11123__GYA_c21172_g1__g.11123__m.11123
ERMFERRPNFDLRRTLSGTECLFDGLVDRLQWDLSMMMGSLSVLRCPAKLRDAVGHVITPPDGPGEHVEIGAKLLYAIVLAHGKVVSLVRPKKHSVHPSGQSPPPSGFCARLETLLTRPLCPAAL
>Gene.8770__GYA_c25906_g1__g.8770__m.8770
QVGPGIGTTKQGQSQSKVVPQTPTCTPTSSTVQLKESDCTSALAKVALDHSKTKYVFPARVDIIHQSGNCKMSIQKYSTQRELTIDQAKKMLVKALLAACTYKPVKSVFAFNADWSVSLDYVNQK
>Gene.20016__GYA_c19294_g1__g.20016__m.20016
ACRFGWSRYGHECFKVFTNPLSWSDAEVTCLNNGGNLASVHSKQQYDFLKSLISSSQSYWIGGYDAVAEGKWFWSDGSQMNYRLWNPGEPNNQESSEHCLQMNFGAAGNWNDQTCTDKIPFVCVIS
>Gene.6822__GYA_c21729_g2__g.6822__m.6822
EISFCKCMCFSNYTIVPLYRPKDPTKPCLSCTKQFCLDQKLSICRDAKLGNTNLDTGTGEEGDVRTKCFQRDSAKDQVIVIGFILITTILLISAIFKDHAQHIFQFYQSLIRSTRRQTTTYHDLST
>Gene.27286__GYA_c22596_g2__g.27286__m.27286
AILRSEPDIPTPIFQKCYGKSMVSYCSDVLQQAWQDGQLRYLSPEPTYTTQGYCKITLTSNSSIEVNSVDLFTTIFPLIDQDCAKHPLKPLKPNPHNFFLYGSRNVFNGTLDGFSIRMQLDYQKFP
>Gene.4735__GYA_c19876_g1__g.4735__m.4735
RRLKRCDVVRIFKQEGLDGFEGFSVGNYVCTAYWESRFKTHRVRSADTGKDYGIFQINSFKWCDDGTPGGKNKCKIPCSDLLKDDLKASVECAKLIVKTEGLKSWDTWENYCKGRKMSRWVKGCEEH
>Gene.13571__GYA_c26792_g1__g.13571__m.13571
LDSPAAPKASFKNDLAPRQLTASCGLIFNAGGQVSPTTSSGYANLCLQCRVNAFGISLGFSYASTLSQSVSTYGVSASDAAVLQSYIQTDLNTKAALATSATKCTSSFATDTRCGSYAFANGRCTAT
>Gene.1119__GYA_c26121_g3__g.1119__m.1119
SLISFTEVCPTDWSLDPPSVSGTQMIHCSTPGADIPKLCPPSRCGNHPVCSQCTESRTQEIFEQVTCKNEFHAPQGEQSSSICIDENERYHECSGPCVGTLTCRNCVPEAPRFKAQLRKRANPFQAG
>Gene.10170__GYA_c10438_g1__g.10170__m.10170
FPQWCPRCQQNVEGVLVNSETCGKDLTCYWHHHNRGQCDNAVGEEVYTECPQCERALDEPGELSCHVNHEACTAECPTSSGDSQQGSTGQPQGSPPSSYGAYSDSEAPVAPRIEYESESEHSDTATS
>Gene.3311__GYA_c26125_g2__g.3311__m.3311
LIRGIDPNKPPYQTKPGQYGYNQCGTQASPDSKCQNVWIKSATDFCVFGPPQLAGVSETERQAVAYCTKPSHGTRLIPPGTFTSVHFVATPHYVQITGRGNFTKINVTSDDDGGEMDPNSYDMSGNP
>Gene.24562__GYA_c24886_g1__g.24562__m.24562
NPQSPTPSQAARVRRHLETRAINPNSDEAKCPAPMKACPIAPLPISDMLAMPGNSAAPAPTKSWECLNLQEELTACGSCDNDCMKMPHVDSVGCQAGSCQILSCKPGFVMHTEKDMKSCRKQRVTIPL
>Gene.858__GYA_c22455_g1__g.858__m.858
LDAWEQYCPECRTSMPSMFVNAEACGADLVCRSHRIDHGECQTIVGQNVYTRCQVCRTRLDDPSEYRCQNDHGDCTEHCPQHSGEGSTGQAQSSPPASSGSGSEAPYFLGGQYREASPTISEDSDASS
>Gene.2290__GYA_c11109_g1__g.2290__m.2290
IPTPRYCSSIPLLLLLLLTTPPPCTNCTPTPTTPTSNPNSCALQLPTLSPTNNSRSTNWRLMVHNPMMAMVLLDMVMVMVSGQILRSSSSCSLLRLSDRNPRWKDPTPIHPNLLRLATTKRRRRRRRR
>Gene.26150__GYA_c37655_g1__g.26150__m.26150
SPQQPTPSMRARARFARRQVAINPDSDEAKCPAPMKACPIARPMPDSTAPDALHPASPNPPFSWECLNLQEELTACGSCDNDCMQIPHVGSAGCQVGSCQIFSCKPGYAMHTENDMTTCRKEQPTIPLK
>Gene.27978__GYA_c21415_g1__g.27978__m.27978
DHSTNSEVIDAEAHASFNSSVQITGAVKLIRTKTKPTMKSTFACFITLLTVMGYLLSCNAASLCSNTRVLVCATGYVANTQAGSSGPSPTVMANARTSSTTCTGLHYKTALCCDQSITKSIKNGMYWETL
>Gene.7842__GYA_c26267_g1__g.7842__m.7842
KVFERCELARTLKRLGMDGYRGISLANWMCLAKWESGYNTRATNYNAGDRSTDYGIFQINSRYWCNDGKTPGAVNACHLSCSALLQDNIADAVACAKRVVRDPQGIRAWVAWRNRCQNRDVRQYVQGCGV
>Gene.13120__GYA_c25153_g1__g.13120__m.13120
QLIRRGEQTLGCHMDRSQKPVFQELAKCPHSSMFGIWRPKARLMGPRGWMNDPMGIYQTRNGSYHIGYQCNLDRIIVGPKHKQLETRVYRHSGSGMADETAEFLQWANISQCSAATDDFVHFIDCEFSRF
>Gene.22374__GYA_c21514_g1__g.22374__m.22374
SHVIQVNNRCNEKFTMQLPGNGPDVITSGGGTYSYNGDVNGGIASVGNGCNRNGVPCTSAEFSLNSGVSSADITLIPPHAYNFPLKITLTNGQSKECRSADCPGAFHQDGNDGQYQIQESNNPNSGITLDFC
>Gene.17929__GYA_c26358_g1__g.17929__m.17929
SENFSVTGKVYCDNCHAGFPTRISPAIAGATVAVECKDTNGKQTFYATGLSGKDGKFSIAVVGERPRELCKAQALSSPDDKCSIPTDVNEGPVYLTHNNGINSDERITGPFSFKSAEKHPQCGAVLNEFNIY
>Gene.28312__GYA_c22337_g1__g.28312__m.28312
ATFDITNQCPYTVWAAASPGGGKQLGQGQTWTIQVAAGTTQGRIWGRTGCSFDGSGRGTCQTGDCNGVLAGQGYGQVPATLAEYALNQYMNLDFYDISLVDGFNVPLSMTPTSTDPNCKGRITCLSDINSKCP
>Gene.13811__GYA_c22558_g1__g.13811__m.13811
SVGRADRTRGPSRLDGPQGGEQITCRRSSAMASRSEIVDFIESFCAEALGVNFGPDRGGLEEVYKIPVSARMAGGAHQVRLAVKSIDKCPFSVDQSCGRYLSRPTDECQKGEEAKQGGSVADGCSMWTVTPLS
>Gene.5972__GYA_c43138_g1__g.5972__m.5972
DYSDDLFSCHCDFHSILLFSIRYACHYNTYMGRGLEAGLESHSDDTRWNEQPEIPRENRPKGLLPEACKMSECSSAIDWPVSDGLPHLGLSLTCLQPAANYCHPHRPALVNVRRESGSGLVGPVDPMSALISR
>Gene.14631__GYA_c27457_g1__g.14631__m.14631
LPFLSFRHLLSFPSAVTLPFSPSTSLDYHHPLSPSACPSRLSILIPLPSPCLAKRQTPFDTMLSVIRSFSQSTPLSSLHLHASLIAILLALASYRLIIPDWSDPYHCNALLHTGRWLDGSHHKNWQPDGCMLHP
>Gene.21635__GYA_c24246_g1__g.21635__m.21635
SVLKYDPNYSYSRNLPLTSFACSDGSNGLITKFKGTVNNLSQLRSKLKPGVQVAAHKFVTSWNSPSCGACFRARNPKTNLSFNFIAIDVARDGVETVIASPEAFASVSPSGTTNEGVLPVYITYFKDAPSNCWA
>Gene.15277__GYA_c27308_g1__g.15277__m.15277
LLEHSCRDKITPPLGVDECAKALRLFGHRPGPAGPPPPRPSAISRPNPSKPVPVNGPDMIVVQEKGEERKSGRCKVFLRIDGATGPMGSAVEYNRALDKVTFLLDRCKGGAGSVTFDVAPVSKPQPGSVYLRVN
>Gene.27154__GYA_c20085_g1__g.27154__m.27154
LSLEPRALQQQLPDPAGLLADPCQKNLDLTPQLWEQLQVDQYLANYPGLREMTVTDFATQVNATNFSCGVGLHCLAGQICYPVRGINWIILYAIQQWNNWINIAYAAIEQSISLMRDASASIVADFMPLTHEDHSL
>Gene.15136__GYA_c13708_g1__g.15136__m.15136
QNSPQDYLNAHNTARAQVGVGPMSWDNTVAAYSQNYANQRIGDCNLVHSGGPYGENLAWGSPSLTGTDAVNLWVGEKSNYDYNSNSCVGGQCGHYTQVVWRNSVRLGCARVQCNKGGWFVTCNYDPRGNYIGQRPY
>Gene.14525__GYA_c25004_g1__g.14525__m.14525
FPMYKRSETTASDKDHSRERSIPLLGDSDGILGNGCQSALLNLVVLSSVQCSTNTINNFPPNPAGDPGNCISCTTNPGGNLPNPYGMGPGPALESPVPFFGVGQGSGSFGGGAVQLEQSVASQSTSVVSSAGGVGGFI
>Gene.8960__GYA_c27102_g1__g.8960__m.8960
SQVKFGPLCSGNSSNRKRGCDKKYGCGNYGASRDGGKRRHAGLDIVCADGATVYAPFDVKLNGKAVPYKKNNAINDGINLSGGGLCFKLFYVKPISYFGTLKKGQKIGTMLPMQKVYPGITSHVHVQMCDRSDPTKYF
>Gene.17007__GYA_c20095_g1__g.17007__m.17007
QNSAQDFVNPHNSARAAVGVGAVSWDENVAAFARSWVAKLAGDCRLVHSSGSGYGENLFGGSGADFTAADAVSSWVSEKQWYDHGSNSCATGKVCGHYTQVVWRSSTKIGCARVVCNNGGIIISCNYSPPGNYVGQSPY
>Gene.18967__GYA_c43246_g1__g.18967__m.18967
SEGFVDGRSVANDRLDEFLQGGDEHLGKFSGDPVLISGHEFNEGQSCDWPTQRSSDGWPRKRLRSDRDGTTCYYDKLDENPTNKRPRISEERRAEIRRNLADHEGKYDLCIDQKKKVKSGIGLNRKFLLFSCAQISFLP
>Gene.1815__GYA_c15807_g1__g.1815__m.1815
SPQSSASPQNSTMPEEPQPATPSQRARRMRRARSIDPASDEAKCPVPMKACPIAPAMSANPQPGGSADPPTPMSWECLNLQEELTSCGSCGNDCMAIPHVSSVGCRAGSCEIFTCKPGFFMHTEKDIKSCREERRAILPL
>Gene.9702__GYA_c43140_g1__g.9702__m.9702
VPRHHRRSIGLSVSASAPARRCRLPVPVRKRIRPSSKTDQRDLADSGGYESAEMRSLKPTAQVKKPSPTCVRSETSENVAQRPCLCFITRRAAAMPSLRFHELWRNVGADIRNECAARCSLKGHGRVMANVVGAHEGLCEK
>Gene.14537__GYA_c27009_g1__g.14537__m.14537
DEPMMDLSGPLESDSPSVSVVFCDAGITCPSGTTCCRSPFGVWYCCPFLMGQCCRDGRHCCRHGYHCDSTSTLCLRGWLRLPSSAEPATKAIQKTQSVPFDQALKWQSQTETVHCDGNLYCSTEQFCCKTAAGQWGCCSEMV
>Gene.265__GYA_c25683_g1__g.265__m.265
QLEKRQDLNGLPACGQNCLLTAFTSSAGGCSQTDFACLCKSRTFLTSTNTCYASCSASDTAASTTWGIKTCATVGVDLTKLMANSSVSDAASKNQTTSGSSNSTSTLNGTSASTTAKSAANVLVSSMGLLAFSGATLIAVIAL
>Gene.1857__GYA_c26409_g2__g.1857__m.1857
FGSEYYQPPSNGTDYGVETTTTVVTAYTTYCPYPTTIVEGTKTYTVTEATTLTITDCPCTRTLTCSTTTSTSCPPTSTPVYTKPPVETTPVYTPPAPEPTPTYVPPPSYNTTVPPPPVATGAASSMKMASGALVAVFGAAAMLL
>Gene.14259__GYA_c3574_g1__g.14259__m.14259
SRLEKRQDGGGLSANISGCAQSCISDAYTGNSLGCVFNDFSCLCKSDLFLSSTLACYATSCRVSDGDFASTWIAKSCASIGVNVTEFVKTATLPNGTHIFSYARNSATSAAERAKKSTGDLLAFQKTSANLLVGASLIAIVIQSI
>Gene.21167__GYA_c24355_g1__g.21167__m.21167
TRLEKRQDLAGLPSCGQSCLLNAFTNSAGGCSQTDFACLCKSTPFLMSTSTCYSTACSSTDMGTSTSWGFKTCASVGVDLSKIAANASALTASHNHTTTTGSSNTTSSLNGTSASTQAKSAGNVLVSSTGLLALSGAAMIAMVAL
>Gene.4206__GYA_c42739_g1__g.4206__m.4206
RRIWQPKGASLQGVCNSSIACSMLDQSWPNKKDFTCGPSQVSSTAFVTATQAMTVSPGKNMNISTWPTSARQKCGALESSHSKHSFNNGRFTVHFMIKGMCNCKASTSSEPEVPNCQAATAQDSSACNLALYEQPIFPSQCLMDSF
>Gene.17131__GYA_c27134_g1__g.17131__m.17131
DISFKLGVHQQTAAGCSDTVKTGTNPATVCTEFWSINNTMADCKAFDRPVESCKLDSCEVVVDDDGNTKPAKTDLKFSNCHRITSGTGLSPTVDPQVVPMVLANSFHYIEGGHIRVNVVNDTQNVPFYCADNELRPSCTSCSAKTK
>Gene.17586__GYA_c26629_g1__g.17586__m.17586
AQLGSDHASPAKSPPPEVITCADFWDNKKGQPNSGYFNVDCGTKNSPLRQCTLDSCSVMLNRVKKPAETDLFFSGCHSFLKEGETGPAAPVAQNEVPKVLAKSFNTTGTPNDHINVASRKYLYRCLNNKVRPGCTSCLPLVGCSGTGCPHAK
>Gene.5347__GYA_c27030_g1__g.5347__m.5347
STEQAMPSFSQQPIPDTARGSQHCYGHALTQKGKQTDCGRVIQDFYGRKHDGISLFKHVASYPTGILNNFCKITVSSNKDILITDHSVYWGVFEHMENYCKNLELIRRKEPRVIVPPNGDYTGVRNIFSGHWPDGTTLVVILDEAKDPTGRP
>Gene.14105__GYA_c25775_g1__g.14105__m.14105
ENSTDMGDVLVCSGSMPVGKIHSGGYYPIWGNSSSATGSCTCEASTGAVVCSAAPQFPISIPQGPAICQAPGGATCAGADAVLCVGARPIGGLNSKGGVYLVGKLEEASGYCQCGEVAPWKLRCPDNPTMPSWSQLMNQPVQCSKDSSCAGLA
>Gene.14229__GYA_c22492_g1__g.14229__m.14229
LECQGTCPISSRSLLFKHLSRSPNTPLARHQNTLAKREKSKKHVSRIAAIHRHNIHHHKSSAHKKAALMKISRETEVKTNSDPSHDTDPYSSLTGSKALQSLSAVTSLCGASNPTSTVTKSSGPNGNEEFFNCGITGSGWAPAQVTMHMIKTVS
>Gene.1557__GYA_c27557_g1__g.1557__m.1557
EQPGPVRPLRKSDIKQIPLVVFVPAATSEKEDKGDESAHVKIAIPESPSRPRIQRRINTRLARLFVARTSSPSDLATTTYANAPYPVHPLSPSHSTCAICLADYLPPVTEPPEAVRWERLRKLPGCQHCFHPECIDAWLTNSARCPLCQSVIGPK
>Gene.18698__GYA_c21528_g1__g.18698__m.18698
ILPKGPPSSDVTIICSKAWGLQLNQFNLSMVACASNNNMEYMCPRSSCSFPNELESDSGMFKECVQFEEGTNAPHNLPITWNVPALSYEVHPKDTKSLEGFTIVQGVGRTATGPNAGEIPGFGETNRFNCSWTKNKPYNSMSKRCKDCELRAILKNH
>Gene.1218__GYA_c13110_g1__g.1218__m.1218
SLVRCCTGCSSKYPSERILSPDESLESTSAVGKTCKIKIRYTGPKLYLRKESREPTVLVRGKNLATGAYFHRYLTNDEEISIETMAKPEHQFEVKNLGVPEYKYILPPDFSRDSQLHASIDGQYLQPAGTSDKEPVQDYEKAGASDDEAGPADGTSK
>Gene.22919__GYA_c24944_g1__g.22919__m.22919
RVELSACHVLKGSVTCLDCNPHYDLSDIKVLVKCSQVKKLAMATTTENGTFETELPSDAQPPPSFNCLASVFGGPSQLYVSRKNMVSRTTKLSQSDSYTISTPLKFHTSCPLANKDTAKCGPQNAVIGSSKTVDLPVPPEWGLAPTSYYFPFMPIIGIP
>Gene.13457__GYA_c24469_g1__g.13457__m.13457
VPTLPRLREELINRVASPLNCYCLDDPKSYELTECSISDIYPPVPFKRARHDNPIAVQPGLVLAHHCSPDEILRDYEECDTWLESTMITSEIPSLSSGMPGGRADNEESFTSSNGDTNFSLPKPILLGSSLTSVPALSADHSEFLRACPTCRFSFHTQDP
>Gene.22861__GYA_c18498_g1__g.22861__m.22861
EDVEKSKSNEVDEKWWNGGLGLGWNGGFRSFNGFSFYNTGYFNTFSYIPRFFSWAPTSLYGCTIISNPRVLWFSKASETPNKEKSRRSSLPTAQHINPRADTTFACENKNGQKAYFQKADCLQAAGNLVDKKLASATQGQCTLSLVGPQGVMEAHNVPKSVI
>Gene.23943__GYA_c18290_g1__g.23943__m.23943
CPDCPYPTPPSIPPPKLPPLPPQHPSKPPPKPPVVKPPYVPKPPVVKPPYVPKPPIVRPPYVPKPPVVKPPYVPKPPIVMPPPYVPKPPVPPAPPVEKPCPPPPPPPQPKTPCPPPTPIVVPFPPPPPAQQTCPIDTLKLGACVDVLSGLVHIGIGSSAKDN
>Gene.7218__GYA_c32252_g1__g.7218__m.7218
ADCPFPNGTDKAIHSYMCSDNEQFSITDIQTLDSNQKPYYPIDPRHPFILNLTTYNHGEQIDDNKVKVKINQYKSGWTGGCSWKSIPTFGLLDDIDGCDFAHNCPLESGPLFLILPLDLSQFSVIIELLAAHKPYELEIRMFNHNPGNTKHEEIACVMAQLELS
>Gene.19314__GYA_c25265_g1__g.19314__m.19314
YVIVGPGTPQGTDLLPAAVSIQCGNAYGTYDFNQPEQISCKNYGNWKYRCLRRTCHTGLEHDEVTEQNLASKNLYFTDCQQFKGKFGDSTELVDPNAKIKVLALKYWAQNSEGKIHVIGLPDGKEVTGDPPGFVCTWKHAKETNNQRPWCEYCVTYDYKEPDHI
>Gene.12533__GYA_c25655_g1__g.12533__m.12533
TPHTFFCKEKKFKPPSLTSLLIHTPQPTLTESQHTPKPNHNDNNNANYISLKHATYIGVLFLRFRVQSSLLAVSVCQRCPHDGCSSNSFSQLRSPAVAAGKPMIPVGDGGSSPAVPGAGADAGALGVGRGPGQDGRHTSWSGQSPVDGGDAHSSPAQLAGRRGS
>Gene.21558__GYA_c22627_g1__g.21558__m.21558
HSFQALPKGHSYTFTPIIEVLLSTSVCPESVLNSPKATRCEIIEKEREGTSAHQATLQGCPWRSFSAMQHSATSFAALLLAVLFVLTCTLSVEGMESAEIAANTGRQLERPLTESEHARPPPIPEMHPKPTLDRHLRPIPHSIPDRPAPVPKVRFEWVEAGKFSH
>Gene.28023__GYA_c26013_g1__g.28023__m.28023
TNSEGNALHALRSRFSDPTNVLQSWDPTLVNPCTWFHVTCDSSNHVIRLDLGNCNISGSLGSELGELKHLQYLELYRNNIGGKIPKELGNLKSLISMDLYGNKFEGEIPKSFAKLKSLRFLRLNNNNLQGPIPRELTTLTDLKIFDVSNNDLCGTIPVDGPFANF
>Gene.8389__GYA_c9898_g1__g.8389__m.8389
IDLSPVLISGAPNGQTTTPPPTPGGTPGGGGGGGNKDPVLLDCYDWVTPDAKAKVATCNTTQLTTCGLSNKKVDNLASLVGVATGCQGATGDVKCSTYKFTPADKEKGIKQSAECTEQSKSSKTSTSKATPLQCTNMKTFVMCDPKSKSGTGNGANSVGGNTEGKKK
>Gene.2799__GYA_c16148_g1__g.2799__m.2799
AASTNFIEVSCKATQYPAVCVQSLSAYASAIQQSPRQLAQTALSLSQARAESMKAFVKKLTKFKGLKAREYAAIKDCLDEIGDSVDRISQSVQELKAMGKGKGKDFLWHMSNVETWVSAALTDENTCLDGFSGRALEGRIKTSVRARVTNVAQVTSNALALVNQLAAKY
>Gene.22362__GYA_c16008_g1__g.22362__m.22362
SELDLPNPQRVDSTICPPYGQPINQTLRGKVSQGILKFPLRRPPPICRTFNSTRLNTVLAEIKPRFRDPDLAILFENALTQTLDTAVRLYSSNVPLAFVMTGAFPKGWIKNATHQSYKLCSWASSTSYRATSLASLPALRRTSMSGSRPTLIISRSRMPSSSKVISAPCH
>Gene.2714__GYA_c22159_g1__g.2714__m.2714
KSMDCEQSLAPITDMFDRGFTGNAGLAVPNGPPPTTELACKSSGGDRNFGFCAAESCSGTATCQSCRSALGMVDTVKCRAYNRQDGQHFCQDIQGVKFTCSGKCEGQTTCKECNQNNKRKSDSFIPPWSNPIHHAQNLAYRGSASPRFNSPTAGYLASIIATIVLTRRSAF
>Gene.24994__GYA_c19951_g1__g.24994__m.24994
SIPNQQASTTTAPTTQVDPNNSGSSLPSLPPNAFIYNMTCDKAFVPLPASLNMTHLPFDAAMCQNFASNDTTLCYLNTCKETMFASCSGCHRVLPSSTQDRIDLAPGTEATVECQASWIIHDPNEPNLKDHRPMCINATADTFLCDGACSGSTTCGQCFNSTAFKPEPHPHA
>Gene.21853__GYA_c27077_g1__g.21853__m.21853
LDNTRCRTPTMGWISSVAFRCDINENLMHQQMGLLATTGLQRALYRTFILGCGWQATTDRDMSSLSGMAQLPINTQAFPSKIGGLSHYARRHQLELGLTFSAGMYACGNERKWKEKRRGSQGYLPIDIAIFARWRVKFLRVEFCYISERPVDYLPNIQIRESLQIAYHKYHS
>Gene.4689__GYA_c19498_g1__g.4689__m.4689
QDVSWTAVNICYDVVTYIMFHYVTGTPFESSGGVYDRLTMWEQIDMGAHYTPTKKWLTILPVALFLLCTHYTRLDIYPSLFTLNFMCTLCIALLPKLPVFHRLRFRFLEGVIGWRNSINDERSGPPTPIEEQMRRVGEPEFGHAAGLSPRSATGFQRREPSASPEATSAAKLQ
>Gene.5660__GYA_c20865_g1__g.5660__m.5660
IPLHPVSNPSSMEVIKVAKVDNVRLSKLSHQSSSQPSATPIPADLSTQSPQDGSLFITPHHLIWRAPPSALPNSTSSHHPQSTSSQPSPPPSPHSSSHLSKAREIWVRLVFVHLTIKNWLCSLANNMAHFIPVCSQFARCRRTSSRLSSAHDPHQARHLCHLHSLLFVSQRIG
>Gene.9630__GYA_c19828_g1__g.9630__m.9630
GIFERSNVLRTRGLVARQEGGRPFGKCAPPTLKLTTVSGSETLVVEKESDYGRAPPVTDGISTEFICERLTSTCKASEAAVSKCKEASDAVKEMGAKDKQGAVAKFNELMNSIASGSIGSSAGSSAGSSTGNSTSSTTDNKPKDKEESKDSGGDLQPVCTCQKMCLIKSLRFLD
>Gene.5567__GYA_c22003_g1__g.5567__m.5567
SPAPSPAPSTTTTCHFHLHPSIYTFSPHQIDSSPNHEAPSTSGQHQHLLPTSPKETSAPQPKHPRSHCHCHCYCYCYCYCFWLWLGLCQLHSHSQSCWLGSCCRRDWRRHRDRDRHWRRERSSFNDPDQLSHRHPRPRPSWLGPSGSPEEQPAIRVLPQPSQPPTQPEHQPLPQP
>Gene.2348__GYA_c24955_g1__g.2348__m.2348
SMQKEKPKPSKCEGTLMVSAVVPDITGVNNEPYSQFVGNLTYSLSMSGNFSLKSTVPTWHCSAIKTESQSTSTMRTVNNVYTSAQMSCSADRLDVDSTWVTKFSHMNFSGLFYVSVIAHGGICASAPQVLENSSSCNYDATTDGGLSGHGDCHWATVDQPRRLGDIEAEQEAQGGGGQ
>Gene.17824__GYA_c24680_g1__g.17824__m.17824
QQEAVAPEDSAVVKLATDSFNEYIQSHDLVLAEFFAPWCGHCKNMAPEYVKAAETLVEKNITLAQIDCTENQDLCMEHNIPGFPSLKIFKNSDVNNSIDYEGPRTAEAIVQFMIKQSQPAVAVVADLPAYLANETFVTPVIVQSGKIDADFNATFYSMANKHFNDYDFVSAENADDDFKL
>Gene.5710__GYA_c26709_g1__g.5710__m.5710
SPTTLTAFAVTSYARPPAGQQQTLAVSNAGLGVPSNGSLELPANSVPFTECKSDDYHVYGDVTAVWISPCERSSDDEPCTFTYGRNYTIEIDFVTQLGSQHPRSSLVAGDSRLGPYAYSGQGFDGCRYAHCPIIANVSSTYVYHFQTLKSSFDYLTFNVTQSVYGPSLFCAGTEVRFDTQ
>Gene.1045__GYA_c43916_g1__g.1045__m.1045
DRDVTICQDGKTLGVINKKGQVVVSGIQGRGQPEGRCRCETGTDKIRYVTCDEGRWARILETPPTNPVLCANAADGNSDPICPAGVSNFFRALSDNYKFEKNTQKVAVCDKGKNLGTLENGYFLRNAEAGNYQYQEEGGCRCGKPTGKPHPILQCTPWPATLETYKGQDVRCYYGLDCPAA
>Gene.11392__GYA_c21412_g1__g.11392__m.11392
CLPRRALTAVCVFDGLACAVPRNASLADLLPSGAAAIARTQTHGRGRGTNKWVSSGGGVQFSVLMKLGGPGCGLVFVQYLFGLAVVEWLGRRFGGALAVRLKWPNDIYGSTGGDALSEYRKLGGVLVNCTFGGKSGTECRLVIGEPAVVVLTDGSRDPAMAHKGAQAVGSITSPHPSRRPPA
>Gene.28938__GYA_c19571_g1__g.28938__m.28938
RPSFSLVRRTGQHARAVIMSPNGGVVRGMIDFYGVSLTEVRVAVAVSGLDKVLPVGEHPYHVHTNPIGSDGNCDGAGPHLSPNGIPDTLACNAATPENCQEGNLSGKHGTLPGGQPLVQTAYSDNYLRFMPENENIVGRSVVIHGNNGVKIACGNITLINDLPVPGVLPIPQISQQPRVGRF
>Gene.23614__GYA_c39713_g1__g.23614__m.23614
APLNGRNVRTLLRRQAPEGWLCHYDGPAESGVDPSLDLPTMLEGLCAKVKYAYVGCESFHSKAPKRVEPIVAVSAASVPQSLVDTSCPGSDGQSSLSACVNLLPGAPSSDEEPSSAPLQAQSAPDDDENGDHNKGPKFNKKPKHHKAHHATKADSDQNLGAQSFNESPSDTPDKHSNKPKSHHG
>Gene.15807__GYA_c26875_g1__g.15807__m.15807
AAPGTNAMARRQPFGVAQGFGQSSTYVHSESHSFDSVMTTYNDLLGRIRSCQSEFQHSSFTSEIATQHIQQLATQFQTALSQFQGCVPCMSANQIVNFRRTFSELFTSFQSLVQISEQRFQDRSYSLFGSSFTALQEEFTNFFNVCQNGGLPVNTFFPQQLGSFFNKFQMSSTSSYLRKVGYSF
>Gene.18192__GYA_c17760_g1__g.18192__m.18192
TVHTLCYNEVLSTKHCIYSAADNRHRCDAACTKPFRPVAKFKPKKSIGRRYESPKPVFSLDSGGGICGDYDTNKDHGACLWSGPTSKGDDPALAGWLDGAKTSNCNKRLYVQRAGRPETTQYVTLRDGCDFSTTNASIGCYQIGLTFKTWLTFNPTPKEDQQGALENMEWDFDNRNGFSPSQGPV
>Gene.20416__GYA_c20016_g1__g.20416__m.20416
YNCVDPNLDAELGHVGYLSQKEQVSSMQRPIDQWRMKSHHVMLKKVEEQLGPIGHPIPEIDSCADDQKTAHEEHEKARERILQVQKKLATNKEEIKKMETECRIMTVCFEDLQEKEDLLKRFGRVSSISSRSILDVWNDLERYRSYVMGLVQIRLYALAGLDGIVLEASEAKLPTVTQDIESTAS
>Gene.19779__GYA_c20457_g2__g.19779__m.19779
ALALACLGVASQPDCNELVKPLADLGTSLGKWIFYAGTTDTEESLAKLKTFSSSWINPKRYPTDAPETLEFADRVDGKCIHFDANLTAVGDRLHLAYTFENHTFLMDGHHLETCPDCLLWTDTTTSPGLPDSKHLFIFTRSGNLSLPDLKVFKQQAACLNFTLGLHMGSTTDLCPEEKEEKPVKEDE
>Gene.14747__GYA_c26899_g1__g.14747__m.14747
CSYCPSPTPPKPPKVKHPLPPLPPKHPPHVKPPHTPMPPNPPAVKPPYVPKPPVVEPPYVPKPPVLNPPHVPKPPIVRPPVVKPPYVPKPPVVQPPPPPVVHPPPPPTPCPPPPPPKGRPPPQKKPPVLNPPHVPKPPIVRPPVVKPPYVPKPPVVQPPPPPVVHPPPPPTPCPPPPPPKGRPPPQK
>Gene.25974__GYA_c26909_g1__g.25974__m.25974
AATRTNSMARRQDLGVAQDYNGSSGYTASSSFQSETHYEKVSTSFGGLLRQIRSSQYSFKQYTHTEETAVLQIQQVAAYFEYAFRQFHACDSCTHKHRIGNFQRTFWELFSSFHALVESCEERFPDKWHLLFQKSFYSLQTQFDTFFGTCQRSGLEINTFVPKQIGTFFAKTSMTSTVTTMQQSGFSF
>Gene.26068__GYA_c36700_g1__g.26068__m.26068
SKYGSARNVVDLVERSTIVTRCASGDSCSRLGDDSFYSKETVLGSYNDLLSHVQSCKSALEAGRLSAESALEHVQQLGALFQTAFSQFDACGACYASNSISTFGNVFSRLFSSFDLLLSSWQKSFPNDWTSILSGPFSRFDDSLASFLARCQSNGLAVNNFIPQSLGSFLNPLGLHSASTTLRKFGYSF
>Gene.22887__GYA_c10593_g1__g.22887__m.22887
ATVPNTKSIELEPRAVDTTLEPRQFQSVSTSTETSVFIQQWSSLPPAFSRCQSVFEQHASVQVAVQAVTTLRTQVQTVSSRYGSCNSCSQSGSVQFKQVVSRVFTSWHSILVTGKQVYGAEWEYHFRGEFERFTPFLSTVKSLCASFRLDLSGILGGLHLNFNLFVGVGINFNGILGGGLLGGLLGGGNQ
>Gene.1353__GYA_c35477_g1__g.1353__m.1353
TIHTMCFNYFLKKDGCVHSTPGNKRCDAKPHETSAKAFSVQSSVKQKRDEHPALQRRYDTTQPVKHEPFGEHVCPHPYSDNQPGACLWLGTDVNQIEQAGWLNHGKQSNCGKRLFIQRKGDPNHTVYAPVVAACRFKPDRTDSACFQIAFTEHTFNELKPNSTEKQQGHIDGIVWDFDNLFNKDTDQGPV
>Gene.9557__GYA_c22163_g1__g.9557__m.9557
TTHTLCYNYFLTKDHCVFSAADGRHRCPAPQKTATGVQAIQYPSARSMKRHIGPVLEPRYDTTQPTGRKLGKGLCGPYDDRQPGACLWVGKPPTASLTPLESAGWLNKYKSSNCGKQLYVQKKGDPAGVIFIPVVDACEFPPDIESNGCFQIGLTAKSFLDLKPNADELRSGTIAIVTWDFDNITGGHPKNGPV
>Gene.23198__GYA_c27238_g1__g.23198__m.23198
IPDAPFTFKDAIYINAITCPRGNKNQTGGIVFLVHGTATTSVDAWGKSPYNEKIASMSPGYDVCWIDIPYKGLGDLQLAAEFVAFGIRYLSGLSPGSGFKINVIGHSQGGGANIQWALTFWPSIQKLVINYFSLAGTFKGTDEAILGCGLEIILGGCLPGALQISTVEFSVTCNTSSQTISHNSLLRMPHTKFE
>Gene.14137__GYA_c19825_g1__g.14137__m.14137
QNTSTSTGAAGGDSAQAAPAAATASSGNGTPFTPATVTGTSCGSSQQNFNQCITKVGKDISNCGSSDNLCLCQTYANIAACYNACAELADQGTQYKAQSTQYCTAAGTKVNTTTTTTSPNSSTTTNSTSTTTPASSTSTNNTVPISSTSSASGKTNTTSPSTASTFSASKSGASHVAGVSLGFATAATAVVFALLA
>Gene.7283__GYA_c24907_g1__g.7283__m.7283
IIHSVCYDHFLETKGCVFSSADGASRCPSPPNEAPESTLKFQPKPASNQQKRAMPRISARDYEPFEKSFPVAGGSGICGTYHTNDEDGVCLWTGTSDDGSDVSTAGWLNGADVYNCNKRVYIERRGHPETRIRTKVRDGCSFNTHDKDTGCFLIAVTNRTFNAFNPTEEELAQGGLNDMNWDFDNSEGFHPRDGPI
>Gene.16834__GYA_c24654_g1__g.16834__m.16834
LKSDSIFETRSLVRRRMGVQHPKLLDISSNCEGKKCGVYRGQVAGVLLAGADPCAAQDLADEVVTESKENPKLNDETRKQMVEFARHLCQLEHNTHPDYKNKNEPLNALYCLKYPINPEIDCIFPKQDPKNGPEKFWVPSTKGIVTLSSDFPGTRPRKQKPGRKCPDSKYVEKSYLEQGNGSGAEEGKKDGTEGATN
>Gene.13751__GYA_c22318_g1__g.13751__m.13751
ASSNCSSPTPYRLKPPPLTTKWTSTVGVSPWPEYPRPLLRRHQWLNLNGPWQFKAANRAEDITNPPFGGCFDREILVPFPMESGLSGIMENHMFSWYRKTFVVPETRSEVALLTTRFSCLGSEFASHGVREREARRIPQGRLLQILTRADRTPPWCKTGKRAVDLTTQPYILYTQQWHLADSFSGTCAERTCCRCFY
>Gene.13911__GYA_c27078_g1__g.13911__m.13911
QTSFDNLHEPSLYGRGSLNKNQLTEKQKEKENTEGNSGRHAVATASVVGRAGIKGTFVFTQVGGWAGTVVEMEITGLPSGAEHPYHIHEGKVVNGDCSTTLGHFNPQNVTTKWCDYYAPKHCQVGDLAGKFGNLTGNIAKVRYYDSSLIVSASENGIVGRSVVIHDSAKNKLACGNIFLGRGGETNTSPVDDHTDPCS
>Gene.12660__GYA_c26319_g2__g.12660__m.12660
ASVSGPTMTDISLQPRGWFGSSTAHFEAHEIVEKWSSIPGAFAQCQSVFQQRADVTVAVQAVQALYTQVESLSSQYSSCSCNQISSQQTYTTQFRETITQVFTQWQSVLVTGQQVYGDRWETTFKSEFQKFGGFLKIVKSLCASLKIDLSALIRGLGLNVELFVGVGINVNVLLGGVLGAVSGLLDAPKALLGGVLGH
>Gene.3484__GYA_c27126_g1__g.3484__m.3484
TLVFQDQPEDYQDVLVCAGQNKLGYISLNQATSGQFYTIDNGVRSVGKGNCGCAHLRAFSILSCQTWPDIDWNQQDTLPYCVIGGSYCKEYGQPLSLLASQQAKICFNGQQVGLLYDNGFAQPNSGNSRDGVKGCACTGDSDSKFSCSGKEPDFGPNSGTEGTRTCVNALNSCKVNSNTGTGGDSTATKKLCANNQEIG
>Gene.12929__GYA_c14854_g1__g.12929__m.12929
TNHTQCYTFFLKKDGCVHGTPGDKQCPAQDHLGTASAIALQSDKQKRSTHVLERRYDAYAPVSTKGFGKKVCPGQIQARDDQPGVCLWSGTNPADADKGGWVSKLKNSNCGKEVWIQRTSGPASVYAPVVAECSFDQIFHPPTESNACYHIGLTSYTFNQFNPTAAERAAGQIDGMRWDFNNIPTDKIPAGTKPKNGPV
>Gene.17916__GYA_c26413_g1__g.17916__m.17916
HFTMEVPATRGFSDDDEPKFCGGFTTNSTGRHPFPLSGKAPVSITSHHSSAQIAIIMSFKPDPVGFADFNSSNQVNYLKTFSTIQGQGGFCFYVDVASLATQAPNISNGSLATLQVEFNGGDGLLFQCSDLILVQNFTLPSNVTCTNSTGVSTQTGSNSSTGGSTAQQSAKSDASSSLAGQTFMFTYIALVAAILFAMA
>Gene.5914__GYA_c42398_g1__g.5914__m.5914
ANGGAGRRAEQCRQWESMLGFLQIVKLMARKSGIDLAYGLILMYESLLLDRLAEAERPMVLQMYSHAGDGAAQAEGFARFKKLLANQELSRTSWLQADAFFQHILSPSASGTPPSSKNPTLERLNNLTKVMRVRRRAHSPSLLSIDRPWRFCWPIDKSDPDCMADFVVFARAGLEEWCELSGCEYRLKRFGDFEAVFPGC
>Gene.19312__GYA_c25265_g1__g.19312__m.19312
STGNAGTDNNTATSSAATSASTASSGTGTSFTPVTVTGTTCGSSQQNFNQCITKVGKDISNCGSNDNLCLCQTYANIAACYNACAELADQGVQYKAQSTQYCTAAGTKVNTTTTTTTTPNTSTTTNTTSTTTPTSSTSSSNTVPISSTSSGSGKTSSSNTTSPSTASTFSAAKSGAAPVAGVYSLGLATVAAAAVTAVFA
>Gene.8719__GYA_c19607_g1__g.8719__m.8719
TYHTACYNFYLHGRKKCVWGAADARHRCKPPSQAKGVGMFAHQAPKHAKGRAGLQRRYDTTKPVFPIAGGHGICNKKDDPKDVYSTYQPGACVWSGLGNGTRQTSAGWVNGVKTSNCGKQLYIKRTTPSGQSVTLYVPILDGCSFETTVLETGCAQIAVTTKTFNDLLPSPAEKRSQKLQGIVTWDFDNYDGTHGWNAPV
>Gene.6826__GYA_c24920_g1__g.6826__m.6826
EDVEKSQSNQVDEKWFGGWGGLGGYRAWNAYSFWNAGWINTYSFLPGYLPWINTGMYGCALFSNPYPLWFSKAVETGNKDKSRRSLPAMVEHINRRDVATVPCANRNGQKQYFQKADCLQAAANLAEKKASSATQGGCTLSLVSPQGLMDARQVPTNVLQKAVEDILMSCAKDQKAPNAKRSPAEVSKTKSNEVVLVLSKRQ
>Gene.1880__GYA_c19285_g2__g.1880__m.1880
VTFSIKNQCEYTVWPAGLPGGGKQLDKGQTWSVDVAAGTKGARFWGRTGCSFDGSGKGSCQTGDCAGQLSCTVSGAVPATLAEYSLNGDGNKDFYDVSLVDGFNVPLSINPTNAQCTTTACKADVNAACPSELKVNGGCNSACNVFQTDQYCCRNAYKDTCPATKYSMIFKQQCPQAYSYAKDDTTSTFTCPSGTTDYSIVFCP
>Gene.5417__GYA_c8851_g1__g.5417__m.5417
YSLSRPSSSLFQTTSNGVSPSASRPSPSSEHGNIASSASGLASLGPYPTDQAPASTAPTDMHPLTRREDEECCGRSRIRESTVAYRRNNRRRGVVTATGTNTGDATYYGTGLGACGRTSTDSSYIAAASHTLFDNYPGATADPNSNPICGRKVKATYKGSSVVVEIVDRCTGCQEYDLDFSPTAFEQLGALNQGRLHGMTWEWV
>Gene.15025__GYA_c7265_g1__g.15025__m.15025
SQDLYPTYVQVTKGMSRHDASLLMIIGNCGAVLGGCLAGWLSQFLGRRLTMIIMIVWSAAFIPLYMLPKSFVGLALGSAFLQFGIQGAWGVVPVYISELAPPAFRGIFAGLSHQLGNGLSAPSQQIEARAGEAHHTTLNGHVVIDYAFVQGIVLGTVSVYIIILICFGKEEHSRSFHETAILSNIADIKNEADNLSDHESQKEC
>Gene.15749__GYA_c1499_g1__g.15749__m.15749
ASKPHLNRRASGWLLMKSADSFSNNDVPKSTPSDAQPQAAPVEKAANPNPPTGSPATAPPSTTTNTFVPQPDRNLTVNCKSSQGVPATFHNRECWFAAKVMAETAVPAIQCGNCVLGLFDAAQNKPFKPPGPVPAMVIQQQVVQLLASCNSPKSAAPAAPVSKRDVTPPPGPPPHATSPPSNGTSVQILIGFNPTTNNSACPGI
>Gene.25167__GYA_c20589_g1__g.25167__m.25167
HSFILSIEGGNGVSSIAFGARLTSRGTLVQNTGIILQKEITAGQTTPCGRIFGGDGLTPSVVDVAQEMARAERSGVASARQDGSVLMSIYAHNADGGGPYTCDYSSDTSLQELKPMTIAKQIEGDKGNNPTAKDFAYPLVSVFPNDAVCRGGAGGDTCVMRCINPLGFGSCAAIKLFGNNVSPQAGESAPQRFAQRSIKRRRTKN
>Gene.28281__GYA_c40310_g1__g.28281__m.28281
SEDGSARNVDDLLLAERSTHADAHLVKRARAAELVRRDKTEKILPPNGKTVEVSNEPWLKDPHNGKPGETVSYSIDTVRESYNGLLLRVKGCQSALDTGRIRVDSATKQVQELAAEFEADFFKFQRCGSCYAHSSINTFGSIFSDVFSALVSLFLSFRKFFTNWTSILRGPFSGIDRSMDDFLTLCQKKWPSGEKLHPPNLGSIP
>Gene.14291__GYA_c25254_g1__g.14291__m.14291
SPPATTTPSTTGTQPPAATTPLVPGTVVPGAHTCTNTYINGPDNATITFPMNGAQVNQSYSICVPDFDAKNTLRCAKSSCQGLTSCNSCHKATIDPVSSNVTVANDPESKQTCNLAFINLGTDPNDKPGKVTDPNAVGLCMPNDKEYFQCKMSACEGIPTCQTCMVAPPEDSLGSDANEPPAGGNGQGSSATNSAPTNPSGQATS
>Gene.19128__GYA_c27039_g1__g.19128__m.19128
APLKKRCTFVDDGFVAKDCGYSPTPEEFAEFLAKQAAEVAELARTHPCGLTSCSRRFKRDVDFQYSQPDHPVIRKLQAESPLQSSPALDSDLGDVKSVESSQTANPSTFPRSEPSVSKTVPIWQDDSPLSDDHLKEPELNLSSENLDEESPCQEEPIENWQQEPLVSGHEALGFDGRNMASFDHGSQHPLYISNGDETGLSEDSPLENRK
>Gene.13330__GYA_c11606_g1__g.13330__m.13330
DPRVDLAGGYMGLAMTGSTCQNARSIACTELDDDWPDMGLACPKAHHDVPRHTLAIMSATVIQLGHYRRVKKEDFPLDQCYTSKPNSTAVGYGFVSQGTFDMWFFAHDKCDCKPDQTPVCNSRATEADKCNLRTFTLCKVTKKDEICSPKHHKGWKPLPTITEGAKQPVDSSNMTAPIIIAFDPTQRARSQFSDLAGAWWRVMELLGFWGAI
>Gene.20764__GYA_c32976_g1__g.20764__m.20764
ANATCYPGSKSRGFQPHHCIKALENIVYENNQTLDDVSGAVFVFHKTCVINIQKPKRETPTRRQIENNIQTLLQNCSWQGGMIVNPKRVVTNIYAATKHNVYEINKPVCQKKRCKITSDDCLAAFGKIPIDHKGNLMAQNTAFSYTKATSGNCSVTISTTDYSSFRTSHPVVDPAFRKLINACGNHPGAIYLGGGTAGNNGDVRLAIRNLANDTCT
>Gene.7930__GYA_c17730_g1__g.7930__m.7930
QTPANATCYRSIDSNGVEARHCLKALESIAYDSYQRLDGLSSTVFTWHKTCVINIKKNKLLTPTRQMIEANVRNVLQMCPGRGGLLNFPVQVRTTVYRSTPYNVYEVNRPVCQKKRCRLTPNDCLAAFNQFAVDARGNFQLNSPSTTATSGNCTVTMSTTDYSSFRTSRSNINTAINSLVNGCRSHPGAVYVNGGTDSYNGDIKLMTKNLRTDNCI
>Gene.20468__GYA_c16792_g1__g.20468__m.20468
TPILGCAPCSKPPPQHKPPFHHKPPSHHKPPKGKPPITRPPIVKPPITVPPVVPPIVKPPITVPPITVPPIVKPPITVPPITVPPIVKPPVTVPPITVPPIIKPPITVPPVVTPPVNNPPAGTPCPPPPASATCPIDTLKLGACVDLLGGLVHIGLGDPVANECCPVLSGLVELEAAVCLCTTLKIKLLNLNIYVPLALQLLITCGKTPPPGYTCTV
>Gene.1533__GYA_c30880_g1__g.1533__m.1533
NWDEATGHLKDFKPSDEWLSKNPPRVCTSDIQVSECARNTRLHFPDVQLFSTFKVNHADDHDHGCPYGLCCAYTFLPSAEDMLPDFTNWHSFFWHDLGGIPGTGTNPISDPQTGRWGYETSDGILHHGPPDYKRRENGHDSHYPKFELPQAWPQIHYPTCLEYQPGHPKCGTQNGPNLDPGQINGPYKPAPASSYLPPPRLMFTMSRSRRQKQNITN
>Gene.16138__GYA_c21527_g1__g.16138__m.16138
VPFPVSAAPSSLDRRAIDASVLLANGRAAQKLNAKFFTMTPDTTCQTGDMACIAGGFSQCVAGKYVGGPCAGGLKCFAMPLLLKEGTTLGCDTESDVIARIANTGATGGLTGDSSSGGNSTAPAVASTPAQPATAMSSDMGMNASSSSSDGGMAMNATSDEGESADDQGLKPTSNHTSPASPKQDATAGANSTDEGKSSKKASQADSAEDKEDESSCR
>Gene.26600__GYA_c551_g1__g.26600__m.26600
QNCGCASGLCCSKYGYCGTGSDYCGDGCQSGPCDSSGSSVADIVTQSFFDGIINQAASSCAGKNFYTRAAFLSALNSYSGFGNDGSTDANKREIAAFFAHVTHETGHFCYIEEINGASHNYCDSSNTQYPCVSGQNYYGRGPLQLTWNYNYGAAGNSIGFNGLSNPGIVATDVVTSFKTALWFWMNNVHSVIGQGFGATIRAINGAVECNGGNTAAVN
>Gene.28034__GYA_c18603_g1__g.28034__m.28034
SYPSPPMGRRSYRRQLMGMGGGGGDGACKAYKILAARGTTEPQSGGIGYRGLLRRIKSAVPNGDSREVQYSSAAEYTVGPAQGASEGLSWLRKQISKCPNQVYVFVGYSKGAMVMTQIAAKPNAPMIKVAAIGLYGNPYWRTGAPQNKCGAKMGVGIASMMMVRMPSAYVPITYDCCLTGDMICTGTGSMVAHMAYGSSSSERDTAQFIISKLKAKLA
>Gene.10441__GYA_c28128_g1__g.10441__m.10441
HQTMPPPLARPSSRLLALVFLIALIKPTSSSFHPPSFSLNKRWPSDNPPAQDSTNSTANVSATPQPITSPADYACRPIGPCQPCPPEELESPVCKVYQNRRVVDCLYLGSSSPALVASILRKPETFATGLIIDPAPVTATPDQPSAGSPTRRADGDSASELDGSHQNEIGEGGGGAEFQTWEACERVVAKERRDFFEFVVSRAPPFSRFMLGLISITW
>Gene.19618__GYA_c26043_g1__g.19618__m.19618
LILKPTLTPKRAGFKNQVRLITSHYNMATRGCYNCGGAGHLAAACPKAGTPSCYNCGGEGHISKDCTNAPAPKSCYNCGDSGHISRDCPQQSTGRFDNAGGGGGNPGIQCYKCGQTGHISRSCPQAGGAMGSYGNGGRSMGGGGYNAGPIKSCYTCGGVGHLSRDCVQAQKCFNCGETGHVSRDCSRPQAKNCYSCGQAGHISKDCPNSTATEGAAVA
>Gene.109__GYA_c7371_g1__g.109__m.109
ASDSGRQIARLARRDGQTSVEGNAFISAWSNLSPAFSQCHQTIQSHVEASASIQTHVEVSAAMEAVNNLAIQATAVASQYGSIDGHFAAEGPHACIPCVNQYTEIVSQQFLSLQAIMSLGVQTYGQQWKSSFGPSCDRFGSFIKVVNSICMSLNINLGGLIVDMHIDQHLFIEQGINLNYLVTGLVGSNGLLGGDIGSGGQGGLLGGGAEGGLLGDVLR
>Gene.27520__GYA_c24659_g1__g.27520__m.27520
MAVGSSGGSPGGSGLGSSMDAGSGQFGSSTSISGSAHAKASASVNVNGKTVKNSSDYAEMSFGPNGTGPGGSSGSGGSSGLGGPGGSGGSGGSGGSGGSGGPGGDTWTLTSPTGNTCTCTCKPEPKPEPTCNQPPPANQPPPAMTSPDPPKESPPSQMDPPSGPKDSPPPSGLTDSPPSITSPGGSYPPGGSGNMSSPPLGGSGNDTSPPPVNSGNGDS
>Gene.13617__GYA_c198_g1__g.13617__m.13617
PQLPRDCLCSCLIELHFTRIGKNISDVSIPQSLPRVDSLGSRIFLLTVRPELSTIQPPCSFAASTQHDCERPRRRQYALDVGAGIGRVTSDVLLHLFDRVDLVEPIAGFVDQARQNALNGSWRGLPLSEMSEACPHRKQPAREAESARQKGVRLWTRAIQSFDPLEAIASRPDPLVPEGCTIVGARDGWNDGSGYDVIWAQWYELPSKRFRGTHMTRNQYG
>Gene.11525__GYA_c21574_g1__g.11525__m.11525
QDTDADPHKLIRRAAPGGKGGDSNRRQYVPPDHPDCTTDKNHNTFFSQIRFDLQSNNSVWDQDGNIQFNISNEHHIKHGFYILNSQAKVVFVGIDKRSAACGIDYTYHARNTSTPLSLQLKTRGMSTDRWFMKFDVPGKKGQSEHVSLKYHRDGEENWGPIMRRNETVVEISRCSATPSIPWLHSRSLTGYATQFKFMTLDYPLEFFFGLYELSDKRKDRCGV
>Gene.12862__GYA_c25483_g1__g.12862__m.12862
ATDSDRTSLELAPRALGATLQPRQGGVTTATSFSYESTTIIQQWSQLPAAFSQCQSVFQRHVEVHVAVQAATTLYTQAQSVASQYGNCNCGQTALQHSGQFKQVVSKVFTSWQSILVTGRQVYRDKWQSDLKPVFGRFTSFVKTTKNLCASLQIDLGATLSGLGLNTSLFVEIGIDIVNIVGNIVGGVLNDVGGVLDGLLGGGDNDQASHPDSHGGGLLGGIL
>Gene.20135__GYA_c24519_g1__g.20135__m.20135
ATTPINCSRQTSSCRRNWPKPAGIVKLRAPQAVDTTFDCQNQIYEHPGGHVFELTKGASLSNCFFQQTGEDDSVHVEGDGSFTLTNLYFLTTGDDGISVKGNGDVTVVGGGFLQAGNKALQHDGTGSVLLQGGCYENVHILAKSCGNCVVNSNVVGRTLKVEDCVISNVRTVCGVNTNKNDKCIVTDLKGTPTESLCTGYEGIADPSTLPKQTSKNVRNDHCIF
>Gene.24629__GYA_c20681_g1__g.24629__m.24629
RIMPTPSNAPSLGTSFRGMQGTYWDGWTWVQSCLFQDWPQPTGLPAVAVAKNLYLGAGYCGACVEVSQSGGNGRKYKGIINSQCTNCSDNALEMSPELWKAVMPVGNDGIRPRKGTFDWAVVPCGFKAPLKLINKDRTSSSWFEMQVAGHNSPVQSLLVIGEGGMQRWHATKRGENNYFTIVDSEGLGNRPTVEILVTCTNGEQVHAEHVPMNGRHTFPAEGNC
>Gene.10240__GYA_c27181_g1__g.10240__m.10240
QSSSTPTASSSTTGTGSSSTSSAASATSLTAGLSTGCQTAAGGLMTSDFGSCANIIGLVSVIGAQGSVLPPLTSWISGVCSSTPCSESTLSTASASISSACGADIQKGVPAAVALNTVVSNYNPVRNMLCTQYTSNSTFCLPSVLGNIQTATGKNVTVTEVAGIVTSGLQSSMFAGLPSGTYCNDCGHALVTQSALIPTNSSTSSSSASTSNATASASSGVASTC
>Gene.6067__GYA_c22031_g1__g.6067__m.6067
VSSQESGLQKLLERSAHLDDDGGWSDVNVGMIMKREEEDTPGLAKRSPEAHSSSHVFVPRDPQSGKLALPTTWADVYKLIKRDIPGLVNTHVKRGTAHVKRGMKVAITWYTGHDLLYPSCFPDLANWAPTDESMVAATTIYWPGKPKCGDFVQIRHGKMKQKFIVVRVVDSCAGCASGTAHLDLTLAAFTKLYEKDVGFVSGLQAKIIKAPVGYSWDDSDVALYGPKSCLKII
>Gene.20221__GYA_c20020_g1__g.20221__m.20221
IPLNRQLGGPRFTKARAMLVSVVRKRAEAVKRHVHKQGDAGIHVGSPPSSHGIRVGSRIHIPISISPPGIHAPNSINVAGFHARIHVQTSISRWLDAHNHFRARYGAPALRWEQHLVAASKRLTDTCHWEHTQNNPYGENMSAGQHSIKEVVDGWVTGPEEKGSYSPSDPQPSHFTQVVWHKTTAVGCYMTVCRQVKNSGLPGYQSPVQFWGCNYEPAGNVIGDFQKNVKAAPQL
>Gene.25544__GYA_c25384_g1__g.25544__m.25544
SSLPRGDGAALHSRAQVGGFVAITNAYTPVTAAIKVCHQKVTQVKSVEEVVVILKEFQQKLNSVVGTWSQPCGCQADAGAAASFNAQVQTWFSELQAIIQDVSSKFPGSYKQYCAGIFSSIGAAFQTAITPAVDAGVDVGSFVGGLGLNANLFAGVNIQVSSFTKASKTSSSSSSSSSSSSISAGGGFIGQPHLWGAFERLGALPKISLVVGQIIRPQYCFFLSEMCSALFASCALW
>Gene.13438__GYA_c21489_g1__g.13438__m.13438
SVTYDKRSFIINGQRKILISGSIHYPRSTPEMWPDLIQKAKDGGLDVIQTYVFWNGHEPSRGKYYFEGRYDLVRFIKVVQAAGLYVHLRIGPYICAEWNFGGFPVWLKYVPGIAFRTDNGPFKVAMQGFTQKIVDMMKSEKLFQPQGGPIIMSQIENEYGPVEYEIGAPGKAYTKWAAEMAVQLGTGVPWVMCKQEDAPDPVIDACNGFYCENFFPNKDYKPKMFTEAWTGWYTEFGG
>Gene.17366__GYA_c25990_g1__g.17366__m.17366
QSDHHFRSSFDEENPIRLVSDSIRDLESSVLRLIGDTRHAHSFASFAHRYGKSYKTVDEIKLRFEIFSENLKLIRSTNRKGLPYTLAVNQFADWTWEEFRRHRLGAAQNCSATLKGNHKLTDVILPETKDWREDGIVSPIKDQGHCGSCWTFSTTGALEAAYAQAFGKGISLSEQQLVDCAGAFNNFGCHGGLPSQAFEYIKYNGGLDTEEAYPYTGLDGTCKFSSENIGVQVLDSVNIT
>Gene.2761__GYA_c24778_g1__g.2761__m.2761
LQQQDVDLTLEDERTALLPSAVPTSRPAGPVGGLAGFLSDPVVWLLGMVVLLSAGPPEMTIASIGAVADVGHPGRGVALKAAQVQLISIANTIARLASGWLSDWLCAPRSARRVVFLAAAPAVYCIVCLWTAANGGVLWVLSLITGICYGMVFTLAPSLVATVWPISDFGRNYGIISYFSATGSFIFTLLFGILFQEEDGKAAESVRLVYGMCGMSEAVAVGLAVVWYQFYWSEGRVQGERR
>Gene.28025__GYA_c43298_g1__g.28025__m.28025
LSPAAEHSLVNLLVAALAANPHAPLPPPAPPLALELFALYKREHACPGRTTAKQSLLTWGKGAPKDLFALIDALVASPAPEPERADDQTYALTLLIDFATSSPYSIHNLLSTSLIPSLLRIILDPHPPAAPPLRLATDALLLILPRVPTAIDGCLALLLIALARLLCWPRSPGAPPDAERTLEPAQTALFGLLYGLAPCTLAEFVRSPADALAALAARTPPAGAPPADPAAVDAPLLRRLVIV
>Gene.27452__GYA_c24660_g2__g.27452__m.27452
ATNSSAPPTTPAPATAPNGPTSAPAAGTSGTAPATENPAAANGAAAGAANATVSECATKCMSVKMTEAALWFGQADLPSYCRHTEFWLAHSTCLKDNCQSPKEIEAGKQALSQACGDVKPTLTGNAPANGTHAANGTDATSTTNGTSNLAANSTHAGLSGPANAPTDNTTAKSSNSALGGTLPAGSTTNGAATNNSSHFAGAVGSAANAAANNSASDVSPYSLGSITFLVGASSGVVSMMSLL
>Gene.26053__GYA_c32086_g1__g.26053__m.26053
ITTRAVAPTALYGASLKAVDSPPKLQTFKSIDCASGWPTPSGTVTLSAPKTVTTTFDCSNKIYENKGGPVFQLSKGASLSNCFFQQSGALDTVHVLGTGNFTLTNLYFLDTGDDGISIKGDSDVNVIGGGFLKAGNKAFQHDGSGKISVKGGCYENVHIMLKSCGNCKQNSKVKGRILEAQDISIYNVRTVCGVNTNRGDICTLSNVRGKPLESLCTGYEGISDPQNLPKQTSKNVRNPHCRY
>Gene.23760__GYA_c18265_g1__g.23760__m.23760
GQTPTFKATTSAVNNDLHLLGSAITNLQTFAKRLGHQRIANKCNNSLQQLSGARNSWSGIFAGFGSKPWLAGTSLLAGNIKSQLAVVEADLLWLHEQSECQQPVYKPYLSACQAIFTSCQSGCNTVWTWPKVPATPKPSQAAHSDYYRRHRREATLCPSSETACPISPDTPGIECIDTQSEITSCGGCTTKGEGENCLTILGADAVGCNLGSCVVFTVDTGYLLNNITGRPELKASQANLQATLRH
>Gene.17054__GYA_c21121_g1__g.17054__m.17054
GPVLGLKECTRGSAVWCQNVKTASDCGAVKHCLQTVWNKPTVKSLPCDICKDVVTAAGDMLKDNATEEEILVYLEKTCDWLPKPNMSASCKEIVDSYLPVILDIIKGEMSRPGEVCSALNLCESLQKHLAELNHQKQLESNKIPELDMTEVVAPFMANIPLLLYPQDGPRSKPQPKDNGDVCQDCIQMVTDIQTAVRTNSTFVQALVEHVKEECDRLGPGMADICKNYISQYSEIAIQMMMHMQPK
>Gene.20363__GYA_c24506_g1__g.20363__m.20363
TPHNQPYGTRLASRSLHKRATSHTAPTTYSWWSWSSTGGYKSGTSNSPPQQTSSETYSPAPTNESENYGAPAGSYAKPGSQTGYSKPNDGTRYTQPAAGSDAQTWLDNHNKYRRQYGAPDLTWNPDLVSASKTLTDKCVWQHTQNNKFGENMAAGQSSIKEVVDGWVNGADEKGSYQPTNPTYTHFTQVVWVQTTEVGCHMTTCQDVKGAGLPQSPVLFWGCNYNPPGNVIGEFAQNVKAAAGGSPAV
>Gene.21675__GYA_c26133_g1__g.21675__m.21675
MGKCYPTVSEEYKKAIDKAKRKLRGFIAEKNCAPLMLRLAWHSAGTYDVNSKTGGPFGTMRHKLEQGHEANNGLEIAVGLLEPLKEQFPILSYGDFYQLAGVVAVEITGGPDVPFHPGREDKPEPPIEGRLPDAAKGCDHLRDVFVKHMGLSDKDIVVLSGGHTLGRCHKERSGFDGAWTTNPLIFDNTYFTELLTGEKEGLLQLPSDKALLNDPAFRPLVEKYAADEDAFFADYAEAHMKLSELGFAEA
>Gene.25791__GYA_c24600_g1__g.25791__m.25791
CRSLVDQDTDRYLFEVLDPSLRSLLIQRKHDLQWTDNVADCLDKLSERGFTRQQIDQAFSTLPLHPAMKRAIESLALPTSASSATNLITTQFLILSNSNSVFIETVLKHHNLYEIFRHSIITNPAHWGDEQGVGNPNHIVLRRRVDPNGPQHSCSLGCSPNMCKGAELRAYLEREGGATTFDRIAYIGDGDNDYCPIVQLTKQDYALVRKGRELPRRIAEERQRGNQLSCHVVEWDGAWEVEQIFLNKLSS
>Gene.23127__GYA_c21658_g1__g.23127__m.23127
GLEDAKHSKKLDHSNFDSSIAAPQVGTLTAFYAPWCGHCKSLLGVWDQVARTFETDSNCRVAHFDADNADNRDIASRYQVSGFPTIKFVFKDVAKKPLDFHEARTPEAIIKFLNKECGTYRALGGLLLPEAGRVASLDEIAMSFVGLSATDRAAAIKKASQLASEAGEAMASYYVKVMNKVATDNGWLTKESERLKKLAEKGATMAGNKFEELQIKQNILQAFIAVKDAAADAAEATKEAAEQVIEKAAGEL
>Gene.6472__GYA_c19583_g1__g.6472__m.6472
HSFVLAIEGSTGIRSVAFGTHLTYRGNLVQNVGIIKDSEIKAGQVGACGRIYGSNSLPANNIDPKKEMEIAEASGISTAFPDGTIYMSLFVYNQDGAGPFTCEYSPNESLEIFYPMKIRYQIEGDRGYNPYATNYVYPLTPAFEQNSTCTGGKSQDVCIVRCRNPFGFGSCAAVRFKPRATAEASTQAPRTDNDQTANGQEIELKSRNPNLKKVKPQAQMKLSTLSNTRSKNGHYDNSKRRFRRFRGKLRHRG
>Gene.23641__GYA_c24219_g1__g.23641__m.23641
RPVEDFNEKIFWKSGNITEKNDMPVPNLIETNQNAGQGMDGPLITFGDIAVPTGFQNADPCTARRCKWRKSRNGLVYVPYKISNQYSPDEIKVIKQGLNSFTGISCIRFIPHNGQRDFLNIQSDSGCYSYLGRQGGGQVVSLQRRGCVYDYIVQHELLHALGFHHEQNRSDRDKHIKILFQNIIPQQEHNFKKRKTNNLGTPYDYNSVMHYSRFAFSKNNEPTMIPIPNRNVVIGEARKMSPNDILRINKLYCR
>Gene.23626__GYA_c22149_g1__g.23626__m.23626
ACFSSTPIVTEHQPKQPNMSLFTTVLLAVMLSSYTLSAPAFPVQGRSLIGSGLVVDAQLCQSLDYSLVNAGIIQAACAAANLPTSIQAKRSLFTPAAAINDPFVNVMNGCNSISSPLNAAAGAVRSTSAGSGSSGFAPITIGSNPSAGASSSSSLGSGLASGANGSGLGASNPVYVSTGAHNSPTGGVGLGNGAYGSAGSLLGNSGLNGATGSTGSLLNGSGLGGNSGSTGSILGGSGLNGATGSTGSLLNGPG
>Gene.19844__GYA_c24616_g2__g.19844__m.19844
SQGQFSSEPNVTDQSSKPVSVYSHLQVTRRQLQKKHLQTSSKTKKDHIHATPTSNHIGKDTKSPQRSSTHSRRTLRPILFTKIYNELTNCLQGIQPHTQRIVDTCRSRIDRSNSAQVAWVLLAELRAILDLLRDCHRRIRDCDGATSPSGTPGGGGRGAPCPTLADICRVLSQIVRELKTCFSLLTSLSSRFPVFRQICGETLNNMSEALSIIVNVSGVHLGDVTGGLGQIFRSAPNFFNNLGFGFASLSNILGL
>Gene.6866__GYA_c26591_g1__g.6866__m.6866
ASQAPLSSEPNLAGRSGKPVDAYSHLQVTRRQLQEKHLRTASKTEKGHTQATPTITHPQHKGSNKNKRSEPHSRRTLRPFLFTRIYGELTDCLGAIQQHTQKIMDICRNQIYHSNSEQIAWALLAELRAILDLLSNCHRRIRDCDGATTPSGIPGGRAPGTPCPTLADICRVISQIVRELKTCFALITSLCLRFPLIRKICGDTLRNISGSLSIIVNVSGAHLGDVGGGLRQIFRPVPNFFLNLDFGFASLPNTLGFF
>Gene.19023__GYA_c26515_g1__g.19023__m.19023
SVVPTAPGPGMSFNEGADCSLSWQLDTTGKWTSFSVDLMSGSNTAMNTVQNVLKDRDGTKGPTSYTFKCPKVTPNSAIYFYQFTQTGADTAWTTRFTINDPSGQSTPPTNPTQPDGKAIPWGIGALASAAGAGAAPTPAGANATTSSPASNMTVLTNPPSSGNVTASTPSTSSPRNVSDTASDSGSNSSSSAPTQSTSSGTGSARKSSSSSSSSSTTSTNATSSTAGSNAPTTSGAGRVCAPLALAGALMGASVIFGC
>Gene.1853__GYA_c25820_g1__g.1853__m.1853
VARTLSLLYKLPLVGVNHCIGHIEMGRLITQSVNPIILYVSGGNTQILAYSNQRYRIFGETLDIAVGNCLDRFARVIGLSNDPSPGFNIEQGAKRGRRFVTLPYTTKGMDISLGGILTKAEEYTKDPRFLACDDETEASSEPPDGSFTADDLCFSLQETVFAMLVEITERAMAHVGASEVLIVGGVGCNERLQDMMRIMTEERGGRIFATDERFCIDNGIMIAHTGLLQFRMGFETPLAKSACTQRFRTDEVLVNWRQ
>Gene.58__GYA_c20111_g1__g.58__m.58
VLSGFDPQHLPYQSDPSGGQSGYNQCGTRARPDSKCQNLFIKSAEDFCIYAPPTRQPIGNSERTTVSYCSKDGYGTRLIPPGTFRNLHYVRTKHYVQITAVGDFTKINVPHGDEGGELDPAGADGHGNPVGGLVFGNQGQFDHWTEFIAYNELSIRACFNGPQAERYCQHIYDVMGSQWNMPGNYDGPGFDQCEGDDVPLPMGEYRRKDGSIYVWHQGVKPTPGPGAPGKINSCKSVRPPGASYQRNHKRTPRAPIMDFD
>Gene.7392__GYA_c21663_g1__g.7392__m.7392
KTRNLTRRQYQDMKLVLGEPRSGGCSKRMLWKDPSSTFDKDILSTNLVLYNNAWAASSTTTGSSQSVECKSFANGAVAWNTAFDITALPGQENQVKSYPNVVWSGTPILVSALKNFAITWNWSLRVTKQPAVMDVSLDIFLANTPACRSQNCASREVMVWMAAVGGAKPAGQKTSKTPIKIGNCHFDVWQGTVNVPVVSLIPTDETQRFTGFKGDLKKTMADLAPYGVLPSEYIFSVGSGLETFRGKGTLTTSRYSIYIN
>Gene.12488__GYA_c27350_g2__g.12488__m.12488
ASTSSLTGLAADKDLVDCKYATTDGSWYDFNGLIDEKSWPLNITTSKSTPPSTTIESVLLSLCKKLPTTGQDQSCPDGTLVCMYIYNEIGSDRRLEKIIPIGVDHTPVVIRGGGAGDKEPLELRMQGLTYNGVQQSASFTFSCSKAGDGVTTIPTTQYNPLSGLLNVTWSTPTACASTGQKNSGGSQDDSSSWFRTFCFLVLISLNAYLAIGYWYNYSTYGTTGWDALPHQEFWKELPAVLHELLCSRSRSGGGGTRAGYTSI
>Gene.23379__GYA_c26281_g1__g.23379__m.23379
APYLLDHDQICHGSPSFSNSLFPSKGEEFSLHNLSVPNNEAFEVHEETPIIIPRSNNSFAEAGARFFEYPQGGNPHVEPSEQTATPKSTQVLEALRRIECVLMSEDMDHVALERSLPEHVPQVASNDSKQCSFEPSPWGLGPSILGGGHGFHLTDCQLVSADSTQRSQEFVGIVCDEEYALRASRASFHASHLLEHHYHHDLHPKTGNDFINLPIHYLPQSSALSVQNMIDTNESRWVRSGGMGILDWSVDFNAKNSQEVDST
>Gene.4733__GYA_c5300_g1__g.4733__m.4733
VPPVTTMGTPIPGGCAKKMDWDPKQRKANAEEKVPLSDHLTLSNNVFRAMKTDQMSSSQQTYCYDFRYGALSWKTTFSIKSIKGAEDEVKSYPNVLWKENRSPKISGLKSINVKWSWTIEGRKDPLKCVVFLRMLTSKKAGCRGLGNDCAQTIVRVWLADIGYNQRGTKKTHQPIVLKSTDGQRQYKFHLWVITGNSLAYSLIPAEANVEYETFDADLIPALQAIKSYGFQYEALNIDEFTAGPEPFFGEATLDTKSFTLKIT
>Gene.14413__GYA_c24380_g1__g.14413__m.14413
RPATFLQDFRITWSDSHIRQIEGGKAIQLVLDQNSGCGFASKYQYLFGRVSMKIKLIPGDSAGTVTAFYMNSDTDTIRDELDFEFLGNRTGQPYTVQTNVYAHGKGDREQRINLWFDPAAEYHTYSILWNHYRVTFYIDEVPIRVYKNNEARGIPYPKLQPMGVYSTLWEADDWATRGGLEKIDWRKAPFYAYYKDFDIEGCPMPGPGTCASNPNNWWEGTAYHELSPIEARRYHWVRQNHMIYDYCTDKSRYPVTPPECVAGI
>Gene.13701__GYA_c26334_g1__g.13701__m.13701
ARGYYEGSSLIRRRIGVKDRNFPTIGPGCGGAICGNLLGGVPGSLLVKAHPCAAQDLADKIVDAAKTKSEIPEKEKGEMIAFAKALCEAEQNTVPDYNKKTQRKALYCTKPPKNKELEGLIKKQDPDTHDKSEFWDSINMKAVAFDSGVLGTKPPGQEGQGGQGGQGEQGGQGGKGGQEGQGGQGGQGGQGGQGGQGGQGGQGGQGGQGGQGGQGGQGGQGGEGGGQGESEGKNKDKQTNQLNAEDNSEKNKQNGKENGKDNGKDKEKEEK
>Gene.28874__GYA_c20756_g1__g.28874__m.28874
SSLQIWVQVPHTTTSPARCRATKHGGWRLATMTSLNTSLVDQVHGFHPTLKSTVFIASHQGSCGLALCYQKLPPSIITDRYQLRSLFEETRLVDPPPDPSSSAHDLLVWGNPDLEAPVSVVDPDWHGGLLIPLTAPRNGTLTNYLVTVTVPFHLRYLAPAKPGHSASSLEEVIIEPPSLIVACDVQMTDRSATSAISAVSLPDQAPTDLLPANLSLQALPVANSPAIRLLIPVGHQADEVLVESVTAATVWVALGWICWRVVQARGKSFKEKQQ
>Gene.20347__GYA_c22309_g1__g.20347__m.20347
RHAQMSVTQSWRPRRCDVYVMSFAPNLLKERLEVIRELWASGISADMMYDDEGQQLFPEEILQSCRKEGIIYAVIVKAPNPHKDQIVKVKSLAQRTECEVSLRELPVWLQDALQEHERAEAGTFNFNTHYPKHNPKGKASAPNQLALVEPSSVGRDYVLILPDDASRKLKHKSRLAVYDKAFEAISDNIKTLADVPILVFDLEDPPFMKLFQDLTWIDSEDAYRKQIADLVPTSRKPYVWEIRDSILSYKLQSSRSIWIYNLRTNQCRLLTIPQS
>Gene.27664__GYA_c26507_g1__g.27664__m.27664
GVYQEEPVYYTSAEQVYTSIKTCTDKPVAPTTDSVYVPTSEPVYGGEEPTTEAPVYNPEPTGYGPSEVTYTSYDVITVTSCAGYVTDCPAATYTSPVYSVSTCTDTPVPTGGYEVPSNNTATYEVPPPTYETETPEYPTSVPVYENPSTTDVYTHTYYTTVCPGKDYCYATTVTSTYCPGKPTEVPSYTKPVEVPSYTKPVEVPSYTKPPVDTPTYTPPTPNCPGGDYCPPTPPKNETETPTYTPPPSYTGAASTNFVSFGVAAVAGLAALFIAA
>Gene.4095__GYA_c22514_g1__g.4095__m.4095
AHQLRSEAADLGATSLGLSNHRHARYRVARKIQDAASHSSTRASPHPVNLIRQSSAYKTHPQSYTETYRSQEQYSTAPSNQPSRPRLPSLGSILGGSINVHTDFLDHFSQIFLEAHNQVRQTYAAPRLVWNRKLVAAAKVITDTCNWKHTVNNPYGENIAAGQASPQEVVSQWVDGPEEKSSFDPANPKESHFTQLVWKDSLQLGCAVTSCRTMTGVSLPQSPIQFWACEYDPPGNVETEYVQNVNAVAGGMPKGAASGGSVSESYSFSVGVGFRNH
>Gene.10272__GYA_c10971_g1__g.10272__m.10272
NPRGETRSSQRRELPGSTGDKGKSGKGASGNGPDCSAYAILCARGTMEPQSGSMTYRGLVNQVKATVPGGIDHEVHYSAAAEYTVGPIQGMEDGVAWMNKQAQRCPKQVFVLVGYSKGAMVMTRIMTKPRAPLDKVVAVALFGSPDFHPGQPQNKCGAKTAKGVAAGMGVTMPPKFAPLVFDCCKVGDTVCQTGAVGASHLAYAGSPSEKEAAQFVIGKLKQRLGQGGGAKGGDGGKGGHSDKGGHGDKGGRGNKGSQGDKGSGGAPAPEPGKGKGPGH
>Gene.18885__GYA_c21463_g1__g.18885__m.18885
LDPPAAPKVSFKNDLAPRQLSAGCGLLFNAWGQVSPTTESGYANLCLQCRVNVFGIVLGFSFADTLYQSVSAHGVSAYQATALQSYIQTDLNNKAARATTAAQCTSSFATDTRCGSYAFANGRCTATAVNFVANNKSPALAPAFQQIYQNGGSQYCSICPGDRSCASPSAIARRNVKEDKVVNRCPSGLAACPITPTASFTTSDAYECLDVSEEMTSCGGCLTLGEGIDCSAIKGVRSSGCSNGQCNIFSCAKGYRLSPASNTCIKNHHAHESKRRSHF
>Gene.24982__GYA_c26327_g1__g.24982__m.24982
DSPADPIASFKNDLVPRQLAFGCGLSLNAFGQVSPTTESGYANLCLQCRVNVFGLSLSFSLFDTLSQTISARGVSASNAVVLQSYIQGDLNNIAARATTSAKCKAAFASDKRCGSYTFANGRCTAKAIDCVKNNKSPVLAEAFHSCFQSGGSHYCSICPGDRSCASPSAKARRSVEDVAVPKESRCPSGLTACPITPTASLTSSDAYECLDVSEEMSSCGGCVTLGEGTDCSTIKGVQSSGCSNSQCIIFSCAKGYTLSATSNKCIKNGHAHKGKTKSH
>Gene.6546__GYA_c7199_g1__g.6546__m.6546
KPVEKQPYSSVVVFGASYCDDGHPRASQYSYSLRPPPYYHGRWSNGPVWAEHIARSLDIPLFDYAYGGATANNQLTNGGVPDTRSQIQAYLADIESGRVQRGRGKVLHLMWIGINSINHIWHSRSGESGVLTEVAEVKSQFKCLITDRTINSVLSEFHVITLPPLQIVPNDIWEDTQFNNPRNALRDIQSLTETYNHQLANAIHGLNSPLTHVHDVTNFWYHVHSNPSDFGFTHVKAACLSGSQTCSDASQYVYFDSLHPTTKMHGLIGDLVLKSLPQETS
>Gene.25655__GYA_c27463_g1__g.25655__m.25655
HKNGDVSDGIGFIPTTVPKTFPQKFSTHQSRSESSPRASFLQARLQFPPQWTPSPSSSLAIPPASASSRSTATIASSLACPSPYTPTPLAPRLSSTASLSHTFTKQTVSSPSTLIPSSPLSSSSSSLPSAQSSSSTFSTTPSLPPSTPIFCPSSPPSATPSEHSLPPSLLNHPSRSLSSPGPRLTMPTSPRRAPSSSSTRTSTPSRFPRPPPSAQTAKPRSGRYVSSRCPTRPRLLPVAVATGSAPFPGTQSGSSGSRPRTCLGLQAMASSLSRRPFRPSV
>Gene.7354__GYA_c12381_g1__g.7354__m.7354
ESPRWLAKMGRDDQARHILSILRHNDGDSEEDELNIQIEHEFQGILETVQDERRRKPWKTTSYSTMLFRTDPQHLRRRTWLTIWLQIMRELMGIGVVPVYALTVFRQAGYSEYQADILSGINNLSYMLGACVAIVTLDRVGRRVTLYWGAIVMGVALLVAGVAARYAPAFSLSFDARYSWGAVVMTCTFVYTATFGATWLTVPWLVPTEIMPLHARAKGGCWSVVGWSISNAVVTEVSPFLWETMTAWAFFLFAILNLSTIPIIYFFYPETNAESLEDINCLF
>Gene.17623__GYA_c27440_g1__g.17623__m.17623
QTNKSSLSDGSFNARKPSDGSYSRTPPSDDGPNRSVGNPQYSTTSDSPSPTCKQGQGSVAGANGAAPANKGIRTSDCHNALRDFLRKEGQYWTLPFNKTNTKSCGTCKLKFHMSQKNAGSVPLQNVLYGTGDSIDGGLNRLLTSCRYGGQIVIPPRNRVKTNLTIIVESGSGKEDCGLNYDAKKNRMSANGVPTTRPSTNAQNSSPSLSTPSSYTSLPKGSGNSNFPASVESQNSFPPEENANSQKRAGNTNFLASVDSKNSPTPVGSTNPPKGVANTNSPPFA
>Gene.20455__GYA_c24591_g1__g.20455__m.20455
SSLQTKPMSISLQKKTFLKDKHGIFNLTAAKVSHLRTQKKYQPQRSSERVQIKKNFHSLAGRSPHKKNPWRRQAERLTDQANQMWTGLVQVGTPGQTFSVDFDTGSSDFWIPSSDCNPLTCSPSNTYEPSASSTASPQGQAVSIAYGDGSSAAGKEYRDTVKIAGITISNQAFASASSLGGLIDQGPMDGVLGLAYPSVSHFKFPSIIDNAFAQGLIPSKQFSFKLAEEGSELFIGGFNQSKFSGQLESHPVSRQAYCKLQMWEEKIIHPLRLSILISCKSYIF
>Gene.1390__GYA_c21371_g1__g.1390__m.1390
KPLPGSAVSNTSKYPQVSNSATSVANQTTQPKFLSKGRKRTLASRTLPNILGLLPNLQAQVDICLDLSINVLGLTTINLAAVSSLGATIRHNGISVEQLAIIQANVASQLQAAAKTATTSWACQAACTADTCNSYSFNSIARTCILRPQQLTATSSVLAKIVADLSLLGSSSPHYCSLCSSRCSSTPTALAKLQKRTQTPRGLCPVGLDACPISQFSSTKGYECIDTREELESCGGCATTGEGTNCNTVLGVKAAGCSAGKCVAFSCEEGFQLTPARTCRRQTI
>Gene.22152__GYA_c26701_g2__g.22152__m.22152
SLVSFGLYSLEVVRVHCSPIPATLDTREHQYESRSQISVSSQESNFPLGNEGVVVQMRKYISPEVLSDKDVPFSQSTIDLTTTPCNVRCLNWRGQLPRASDCDPVLRALKNAGSNHVELLPFSELSVQYGNCALVFKNDAEENPTVKMEWSALARQAQQLSSHCANGARKAQKVGVCSYSGLLEADSARRISKISVFLGNPKIRGSTRTHDTYVPPITAPVMMGRNEPSRHGNVRMFNRPSFHGPFGRPSRLPSRVLAYAPVGFKKSGDIPIPTRYSSRRTKQFG
>Gene.14729__GYA_c5968_g1__g.14729__m.14729
SKPLVLPLKSAACHRMDTCRYLHWMVEDPLAFPNPTSPLGQEGKPAISFSHPTLFPPQWVNCDLRYLDVGVLGQFDVVMMDPPWDIHMSLPYGTMTDDEMLKMPIPQLQKDGGLIFVWVTGRALELGRDCMRTWGYERIEEIVWVKTNQLQRLIRTGRTGHYLNHSKEHCLVGFKRPADRVGEGSMSKEEIRNALSWVKRGIDTDVIVAEVRETSRKPDEIYEMIERACPGGRKLELFGRPYNFRPGWITLGNQLNTDRLYEPETVARFNERYPDRKINQSILPSA
>Gene.12657__GYA_c19440_g1__g.12657__m.12657
>Gene.12772__GYA_c27619_g2__g.12772__m.12772
SPGSRRSQITTNAPLQARASELKITTTYKPASCRLKSQNGDKLSMLYVGTFTEGGKRFDAAEDPMHPFVFTLGLGEVIKGWDQGLLGMCQGEKRILVIPPDLAYGRAGAGSDIPPNSSLTFHVEMIEILNRKYVNPDKFEITTMSKPNECLLKSQKGDRISMLYVGRLKTTGVQFDAAKDPNDPLEFELGAGQVIKGWDEGLKDMCIGEKRRLQIPAEMAYGEDGSYSSEPPIPPDATLIFETELLAIKNRQSGQRKAEDLAGNGGWIKTWSVLEILIGWMEQMFVFL
>Gene.11721__GYA_c37917_g1__g.11721__m.11721
QSANRPSLSANSTPIFRFNSPLARKFAVPRRLPLVDFEIEESYAGLLDISQGPYEELRLFYWFIPAQTAQGAKDLTLWSNGGPGCSSMVGAFEENGPMMLKQGWWKPIRNPYSWHERSSMIYLDHPAQVGFSEGNLVVTNEQQVADYTLRFLKAWLKVFPEMAGQNLYLAGESYAGMYLSYMAETIFANKLSLHLQGILLIDPVFAKQAKIYCREVLQALPSLTENSFNAVRFFRNKFRFTPLSKSTKMFSSSTRLSWTNCGRLMKCADTRNICKSTWFIHPAALCQSSQ
>Gene.22577__GYA_c22237_g2__g.22577__m.22577
PSPAALNGPVSGSLSNVPLNAAGTSSGADATLGMAQGPNALMGSTPGQSGSSASHSGCFNHFNQKDACASPTTTNNCRPKVTNIIIEQFGVDGSGTNLSASAKNGGVAIKSLLAGGAANNALTPTSGVETNNSQINTAGAGVQAAGVLMPSKTAEFTTASNKIGDSAASQNSDPMALGGKNLVARQAAPMALNNVVPPTPLSPPSAAAASSPSTLSLSNASSGANPGSGALSDGICGQYNSETEMGVCLWSGSDKSGRDPNSSGWLSMALTANCYKQVAVYRPGNPQPIVAKV
>Gene.27695__GYA_c26998_g1__g.27695__m.27695
TPCPSNPPLQTTIFNPIVLPQAPILHPNRLPSFSMPTRTTTRTLNSFSTRPSSPLTTPTNTSVSPVRQPKQSMRPSLRMTVVGRQRRTGSNSTSKKSDSNVAPPAPLPLPQSLTVTQTTPSPRSPPEKLPLAPQPSLAILPWKSQILRNSSRPCQSPQSSTTNLTSTLRISRNSKTPPLPISSERSQARLPRNVAQSTSTSSCLPSSWTSMATRSQNMSAIKSVLQNTPSSPLFQRICTNNFEMWPTYTFWCSSSFKSFQSLELRHPKWPCSPCSLSSESLRSRTPSKTIVAT
>Gene.24763__GYA_c26610_g1__g.24763__m.24763
SFTPRSTGHGHSLAEQCDWVVRTYPRRLSHVQTLAFLGTLPHIFMDDPHATSRALRAVSDRIPRLRFLVLSHSHSGLADELLAWQSASLSALSLSCLGRPGGPRAPLGQPPYAFLARLQAFKLRECPPSWLALIPHMHRLEHLTIWLASSSHQFKDLDWFKPATLLPTLRYLNLDGFKLRPAVLINLCEMIHAHRMEGLPFVLEELDLEAQFTGSMLEQVLKCLAGHTGLRALALSCILAADMSPAVVEAIVRARLVGLRKLLLMVNEYRSVEWPTDLVSARALLRAPASHPH
>Gene.29062__GYA_c21871_g1__g.29062__m.29062
INLRPRDSRTCPNPSVRTSWYNLSADEKRAYQNSVLCLMKAPSQNKYPGVVSRYDELVYIHQAQSDYPNGHDLWHVTGQFLAVHRMYCYIFELMLRNECNYQGRMPYWDEKADAGNFRNSEFLRDFGGPGDGQGYVVDGPFANMVINLGPGFQNIRRTLRRQINETASAMAGQQYYDYVMGQPTFVQFLTAIRHFSHIAGHDGVGAEMADVQTASVDMVFFNHHLYIDYLWATWQAARPDSRTFDIRGSGYEKQGDTSRETNLMTTLTFLGLAPDVPLYSTLDTQGGFLCYRYE
>Gene.18855__GYA_c25305_g1__g.18855__m.18855
RECGVEVGEIQRELKIPNQCVNHTKSMHFSALPPEPRGDSNCSSPTTLISCPESMPRIRSDKTVTSEPEISSLRDSVLAQRGRSPSSQKYLNDFRDENRTREGGSARNRQKGHEQSSLTQPLTTQAHGRLSVITSMRNFDGIDTSVLSPAPLLCQSSSHRCGPTFDFSSENAPENQVLDQATNFAQISPCLNTSHHTRTFAYMPRASRVTHFPRYFASTERRELADCDVECGRSGVSVSRMVSPNHTPAVHEEAAQKTPQQATSIHPAIRNFKSPIDIDSFAMPPSLEDEFWSNC
>Gene.15750__GYA_c22116_g1__g.15750__m.15750
TPTPLEKRQVTDAPNTTITDPNIIDAVAIQADTIPWYQVDPFEQDHLRYHCYLSMASYGDYKTLCPNTFAVQGHDFEVLQEFRSDLGQGGFVVRVPLMDKIVIVFNGYDSFEPLSWDPVPIDFGRPIERCGADCTTGRGILDLYNSARLATDNWSLAKAAVNATGHKFSVTGHAIGGSVAQLAALDLGTAGFVHYAHSQAAPRSMSPAAATLLQNVFQGESGQHVTANNDFFPHAIPRSEHFSRAGTAVWIFGNRTEWMHVCNYYPENKACLGNGTSIQDHFYYFTPMGQCGAADKGF
