# Supplementary material for: Comparative transcriptome analysis and identification of candidate effectors in two related rust species (Gymnosporangium yamadae and Gymnosporangium asiaticum)
Source: BMC Genomics. 2017 Aug 23;18:651. doi: 10.1186/s12864-017-4059-x (PMC5567642; doi:10.1186/s12864-017-4059-x)
Supplement: Supplementary file 6 — Candidate effectors. This file provides the small secreted proteins and candidate effectors predicted in G. yamadae and G. asiaticum. (ZIP 184 kb) [file 12864_2017_4059_MOESM6_ESM.zip › Additional file 6/Table S3.CAZymes.xlsx]

## Sheet: G. yamadae
query	Subject	E-value	Score	Start	End	Start	End
Gene.10932__GYY_c20375_g2__g.10932__m.10932	CE5	5.7e-34	1	189	0.994709	40	226
Gene.11756__GYY_c8022_g1__g.11756__m.11756	CE5	3e-16	1	103	0.539683	13	111
Gene.13580__GYY_c21299_g1__g.13580__m.13580	CBM19	0.00099	4	44	0.888889	39	77
Gene.13991__GYY_c2260_g1__g.13991__m.13991	CE5	1.3e-33	2	189	0.989418	28	213
Gene.16776__GYY_c13752_g1__g.16776__m.16776	CE4	1.5e-27	9	126	0.9	37	160
Gene.16954__GYY_c13329_g2__g.16954__m.16954	PL3	1.5e-28	40	196	0.791878	45	202
Gene.1787__GYY_c20773_g1__g.1787__m.1787	PL3	9e-28	17	195	0.903553	41	220
Gene.1857__GYY_c8556_g1__g.1857__m.1857	GH3	9.3e-60	6	214	0.962963	49	261
Gene.21902__GYY_c19499_g1__g.21902__m.21902	CE4	4.9e-28	3	125	0.938462	52	178
Gene.23607__GYY_c29637_g1__g.23607__m.23607	CE5	5.3e-31	1	186	0.978836	13	204
Gene.2614__GYY_c21149_g1__g.2614__m.2614	GH16	5.7e-17	11	123	0.592593	42	220
Gene.5985__GYY_c21093_g1__g.5985__m.5985	GH12	9.5e-15	3	155	0.974359	112	269
Gene.6861__GYY_c21533_g1__g.6861__m.6861	CBM63	2.9e-14	4	74	0.897436	132	213

## Sheet: G. asiaticum
query	Subject	E-value	Score	Start	End	Start	End
Gene.10272__GYA_c10971_g1__g.10272__m.10272	CE5	1e-34	2	189	0.989418	35	220
Gene.13438__GYA_c21489_g1__g.13438__m.13438	GH35	4e-88	1	231	0.749186	9	237
Gene.14413__GYA_c24380_g1__g.14413__m.14413	GH16	4.2e-22	37	186	0.78836	24	186
Gene.20135__GYA_c24519_g1__g.20135__m.20135	PL3	2.2e-27	34	196	0.822335	39	202
Gene.21675__GYA_c26133_g1__g.21675__m.21675	AA2	1e-61	14	253	0.937255	25	246
Gene.21853__GYA_c27077_g1__g.21853__m.21853	GH27	2.3e-08	34	177	0.381333	8	171
Gene.24629__GYA_c20681_g1__g.24629__m.24629	CBM63	1.1e-11	4	72	0.871795	134	208
Gene.26053__GYA_c32086_g1__g.26053__m.26053	PL3	4.9e-32	26	196	0.862944	50	221
Gene.26600__GYA_c551_g1__g.26600__m.26600	CBM18	1.5e-10	8	38	0.789474	2	33
Gene.26600__GYA_c551_g1__g.26600__m.26600	GH19	7.4e-68	5	207	0.874459	40	217
Gene.28034__GYA_c18603_g1__g.28034__m.28034	CE5	5.1e-32	1	189	0.994709	27	213
Gene.4733__GYA_c5300_g1__g.4733__m.4733	GH12	6.3e-08	4	155	0.967949	104	261
Gene.4735__GYA_c19876_g1__g.4735__m.4735	GH22	8.8e-39	3	122	0.97541	3	124
Gene.6546__GYA_c7199_g1__g.6546__m.6546	CE16	1.9e-25	2	262	0.973783	12	268
Gene.7392__GYA_c21663_g1__g.7392__m.7392	GH12	1.9e-25	2	154	0.974359	107	257
Gene.7842__GYA_c26267_g1__g.7842__m.7842	GH22	9.4e-51	1	122	0.991803	1	128
