# Supplementary material for: Comparative transcriptome analysis and identification of candidate effectors in two related rust species (Gymnosporangium yamadae and Gymnosporangium asiaticum)
Source: BMC Genomics. 2017 Aug 23;18:651. doi: 10.1186/s12864-017-4059-x (PMC5567642; doi:10.1186/s12864-017-4059-x)
Supplement: Supplementary file 6 — Candidate effectors. This file provides the small secreted proteins and candidate effectors predicted in G. yamadae and G. asiaticum. (ZIP 184 kb) [file 12864_2017_4059_MOESM6_ESM.zip › Additional file 6/Table S4.pfam.xlsx]

## Sheet: G. yamadae
Family	Description	Entry	Clan	Envelope		Alignment		HMM		HMM	Bit	E-value	Predicted	Show/hide
		type		Start	End	Start	End	From	To	length	score		active sites	alignment
Fib_alpha	Fibrinogen alpha/beta chain family	Domain	n/a	184	327	184	327	1	143	143	145.3	1.3e-42	n/a	Show
CFEM	CFEM domain	Domain	n/a	330	391	331	391	2	66	66	40.2	2.5e-10	n/a	Show
MBOAT_2	Membrane bound O-acyl transferase family	Family	CL0517	498	594	498	594	1	83	83	46.3	3.5e-12
Cu-oxidase_3	Multicopper oxidase	Domain	CL0026	239	358	240	356	2	117	119	98.4	2.5e-28	n/a	Show
Cu-oxidase	Multicopper oxidase	Domain	CL0026	365	521	366	506	2	135	159	88	6.4e-25	n/a	Show
Pollen_Ole_e_I	Pollen proteins Ole e I like	Family	n/a	898	984	898	977	1	89	99	54.8	8.4e-15	n/a	Show
Trypsin	Trypsin	Domain	CL0124	1354	1569	1354	1562	1	200	221	202.3	7.8e-60	n/a	Show
Trypsin	Trypsin	Domain	CL0124	1581	1812	1581	1812	1	221	221	217.1	2.4e-64	n/a
Trypsin	Trypsin	Domain	CL0124	367	602	367	602	1	221	221	186.7	4.6e-55	n/a	Show
Sod_Cu	Copper/zinc superoxide dismutase (SODC)	Domain	n/a	936	1067	940	1067	6	139	139	66.7	2.2e-18	n/a	Show
Kringle	Kringle domain	Domain	CL0602	1117	1167	1117	1158	1	43	79	39.5	4.8e-10	n/a	Show
Tryp_alpha_amyl	Protease inhibitor/seed storage/LTP fami …	Family	CL0482	1668	1756	1672	1756	1	90	90	27.7	2.4e-06	n/a	Show
CFEM	CFEM domain	Domain	n/a	2120	2186	2121	2186	2	66	66	41.3	1.1e-10	n/a	Show
Trypsin	Trypsin	Domain	CL0124	2265	2484	2265	2484	1	221	221	246.8	1.9e-73	n/a	Show
Lectin_C	Lectin C-type domain	Domain	CL0056	2692	2807	2694	2806	3	107	108	68	9.7e-19	n/a
Pectate_lyase	Pectate lyase	Family	CL0268	15	207	17	205	3	202	204	98.4	3.4e-28	n/a	Show
Trypsin	Trypsin	Domain	CL0124	720	951	720	951	1	221	221	230.6	1.7e-68	n/a	Show
Polysacc_deac_1	Polysaccharide deacetylase	Family	CL0158	1863	1990	1870	1989	9	123	124	81.2	5.1e-23	n/a	Show
Thionin	Plant thionin	Domain	n/a	2205	2249	2205	2246	1	43	46	60.3	1.8e-16	n/a	Show
Astacin	Astacin (Peptidase family M12A)	Domain	CL0126	2570	2758	2579	2757	7	190	191	179	6.6e-53	n/a
RCR	Chitin synthesis regulation, resistance …	Family	n/a	25	141	25	141	1	119	119	79	4e-22	n/a	Show
RALF	Rapid ALkalinization Factor (RALF)	Family	n/a	765	827	765	827	1	64	64	83.8	1.1e-23	n/a	Show
Cystatin	Cystatin domain	Domain	CL0121	953	1045	958	1043	6	89	92	32.9	5.2e-08	n/a	Show
Cystatin	Cystatin domain	Domain	CL0121	1070	1158	1070	1145	1	74	92	54.2	1.2e-14	n/a	Show
Thioredoxin	Thioredoxin	Domain	CL0172	1786	1891	1790	1888	5	100	104	74.1	6.4e-21	n/a	Show
Granulin	Granulin	Family	n/a	2423	2464	2423	2464	1	42	42	40.8	1.9e-10	n/a	Show
COX5B	Cytochrome c oxidase subunit Vb	Domain	CL0045	2589	2710	2599	2706	18	125	129	126.8	3.6e-37	n/a	Show
Cu-oxidase_3	Multicopper oxidase	Domain	CL0026	2772	2889	2773	2886	2	116	119	140.3	2.5e-41	n/a
Acyl-CoA_dh_N	Acyl-CoA dehydrogenase, N-terminal domai …	Domain	CL0544	766	876	767	874	2	110	113	84.7	6.3e-24	n/a	Show
Fasciclin	Fasciclin domain	Family	n/a	2323	2439	2335	2412	6	86	128	32.3	9e-08	n/a
CAP	Cysteine-rich secretory protein family	Domain	n/a	761	879	761	879	1	126	126	55.9	6.5e-15	n/a	Show
Thaumatin	Thaumatin family	Domain	n/a	1679	1904	1679	1904	1	217	217	218.2	1e-64	n/a	Show
Peptidase_M22	Glycoprotease family	Family	CL0108	3134	3360	3137	3359	72	270	271	192.3	1.2e-56	n/a	Show
CAP	Cysteine-rich secretory protein family	Domain	n/a	4170	4290	4170	4290	1	126	126	50.7	2.7e-13	n/a
Sod_Cu	Copper/zinc superoxide dismutase (SODC)	Domain	n/a	1582	1714	1585	1714	7	139	139	28.8	1.1e-06	n/a	Show
GILT	Gamma interferon inducible lysosomal thi …	Family	CL0172	2097	2201	2098	2199	2	103	105	40.8	1.8e-10	n/a	Show
Coq4	Coenzyme Q (ubiquinone) biosynthesis pro …	Family	n/a	2367	2482	2367	2475	1	109	221	129	1.4e-37	n/a	Show
zf-RING_2	Ring finger domain	Domain	CL0229	3209	3263	3210	3263	2	44	44	32.5	6.7e-08	n/a	Show
DPBB_1	Lytic transglycolase	Domain	CL0199	4725	4824	4728	4819	4	77	83	29.9	4.8e-07	n/a	Show
DPBB_1	Lytic transglycolase	Domain	CL0199	899	991	902	991	4	83	83	30.3	3.6e-07	n/a	Show
CAP	Cysteine-rich secretory protein family	Domain	n/a	1455	1573	1455	1573	1	126	126	57.3	2.5e-15	n/a	Show
Polysacc_deac_1	Polysaccharide deacetylase	Family	CL0158	2298	2424	2301	2423	4	123	124	96.6	8.5e-28	n/a	Show
Fra10Ac1	Folate-sensitive fragile site protein Fr …	Family	n/a	3527	3666	3558	3665	55	121	123	65.8	3.5e-18	n/a	Show
Trypsin	Trypsin	Domain	CL0124	4325	4538	4325	4538	1	221	221	269.6	2e-80	n/a	Show
Sod_Cu	Copper/zinc superoxide dismutase (SODC)	Domain	n/a	4566	4691	4569	4691	6	139	139	50.9	1.6e-13	n/a	Show
Melibiase_2	Alpha galactosidase A	Family	CL0058	5090	5168	5097	5161	32	97	372	32.4	3.8e-08	n/a	Show
Ribonuclease_T2	Ribonuclease T2 family	Domain	n/a	5773	5923	5774	5909	2	132	187	85.9	3.4e-24	n/a	Show
Cutinase	Cutinase	Domain	CL0028	5976	6162	5977	6162	2	178	178	77.3	1.2e-21	n/a
MutS_V	MutS domain V	Domain	CL0023	723	876	725	864	30	163	188	91.1	7.9e-26	n/a	Show
Pectate_lyase	Pectate lyase	Family	CL0268	926	1123	946	1119	28	199	204	91.1	5.9e-26	n/a	Show
Glyco_hydro_12	Glycosyl hydrolase family 12	Domain	CL0004	1730	1954	1732	1954	3	214	214	45	1.1e-11	n/a	Show
DUF3129	Protein of unknown function (DUF3129)	Family	n/a	1953	2123	1955	2118	3	175	183	79.8	2.9e-22	n/a	Show
AA_permease_2	Amino acid permease	Family	CL0062	2400	2657	2411	2650	178	354	425	53.4	1.7e-14	n/a	Show
Lipase_3	Lipase (class 3)	Family	CL0028	3819	3957	3846	3954	27	138	141	26.8	3.4e-06	n/a	Show
Lectin_C	Lectin C-type domain	Domain	CL0056	4492	4595	4493	4593	2	103	108	64	1.7e-17	n/a	Show
Cutinase	Cutinase	Domain	CL0028	5863	6049	5864	6049	2	178	178	84.1	1e-23	n/a	Show
Kunitz_legume	Trypsin and protease inhibitor	Domain	CL0066	6123	6299	6123	6298	1	174	176	105.5	2.7e-30	n/a	Show
Trypsin	Trypsin	Domain	CL0124	6341	6572	6341	6572	1	221	221	233.5	2.3e-69	n/a	Show
DUF3129	Protein of unknown function (DUF3129)	Family	n/a	6854	7022	6855	7017	2	174	183	61.9	9.3e-17	n/a	Show
DUF4879	Domain of unknown function (DUF4879)	Domain	n/a	7657	7781	7659	7779	3	122	124	153.3	3.1e-45	n/a	Show
Lectin_C	Lectin C-type domain	Domain	CL0056	8131	8240	8132	8239	2	107	108	60.7	1.8e-16	n/a	Show
Sushi	Sushi repeat (SCR repeat)	Repeat	n/a	8245	8302	8245	8302	1	56	56	28.9	1.2e-06	n/a	Show
Phospholip_A2_1	Phospholipase A2	Domain	CL0629	8457	8573	8457	8565	1	101	111	105.9	1.4e-30	n/a	Show
DUF2599	Protein of unknown function (DUF2599)	Family	n/a	8593	8685	8593	8684	1	92	93	77.8	6.9e-22	n/a	Show
CFEM	CFEM domain	Domain	n/a	8687	8749	8688	8748	2	65	66	37.2	2.1e-09	n/a
Hydrophob_seed	Hydrophobic seed protein	Domain	CL0482	221	304	221	303	1	83	84	88.8	1.7e-25	n/a	Show
PLDc_N	Phospholipase_D-nuclease N-terminal	Domain	n/a	335	377	335	376	1	41	42	34	1.8e-08	n/a	Show
Cutinase	Cutinase	Domain	CL0028	727	921	727	910	1	169	178	63.2	2.5e-17	n/a	Show
CFEM	CFEM domain	Domain	n/a	1034	1101	1039	1101	7	66	66	35.7	6.2e-09	n/a	Show
Astacin	Astacin (Peptidase family M12A)	Domain	CL0126	1296	1484	1297	1483	2	190	191	186.8	2.7e-55	n/a	Show
Gla	Vitamin K-dependent carboxylation/gamma- …	Domain	n/a	1506	1546	1506	1545	1	40	41	66.5	1.6e-18	n/a	Show
CFEM	CFEM domain	Domain	n/a	1606	1670	1610	1670	7	66	66	36.9	2.5e-09	n/a	Show
Fib_alpha	Fibrinogen alpha/beta chain family	Domain	n/a	2268	2342	2268	2326	1	59	143	53.6	2.4e-14	n/a	Show
Kunitz_legume	Trypsin and protease inhibitor	Domain	CL0066	2338	2526	2338	2515	1	168	176	93	1.8e-26	n/a	Show
DPBB_1	Lytic transglycolase	Domain	CL0199	2791	2874	2809	2874	13	83	83	47.9	1.1e-12	n/a	Show
PSP94	Beta-microseminoprotein (PSP-94)	Domain	CL0451	2962	3047	2973	3043	16	90	94	33.2	5.4e-08	n/a	Show
DUF3455	Protein of unknown function (DUF3455)	Family	n/a	3173	3351	3176	3350	4	157	158	75.5	5.4e-21	n/a	Show
Thaumatin	Thaumatin family	Domain	n/a	4294	4493	4294	4492	1	216	217	219.6	3.6e-65	n/a	Show
PLAC8	PLAC8 family	Family	n/a	5036	5110	5036	5106	1	85	98	28.1	2.8e-06	n/a	Show
Ldl_recept_a	Low-density lipoprotein receptor domain …	Repeat	n/a	5776	5811	5778	5811	3	37	37	35	1.1e-08	n/a	Show
Astacin	Astacin (Peptidase family M12A)	Domain	CL0126	5882	6070	5891	6069	7	190	191	184.9	1.1e-54	n/a	Show
Trypsin	Trypsin	Domain	CL0124	6102	6324	6102	6324	1	221	221	233.1	2.9e-69	n/a	Show
Trypsin	Trypsin	Domain	CL0124	6345	6532	6345	6523	1	171	221	170.9	3.1e-50	n/a	Show
RnaseA	Pancreatic ribonuclease	Domain	n/a	6689	6805	6690	6791	2	105	121	54.6	1.3e-14	n/a	Show
Thioredoxin	Thioredoxin	Domain	CL0172	6927	7019	6928	7002	2	75	104	83.2	9.4e-24	n/a
Lipocalin	Lipocalin / cytosolic fatty-acid binding …	Domain	CL0116	357	506	357	483	1	119	144	66.9	1.9e-18	n/a	Show
Cutinase	Cutinase	Domain	CL0028	526	647	526	626	1	102	178	33.5	3.5e-08	n/a	Show
Glyco_hydro_3	Glycosyl hydrolase family 3 N terminal d …	Domain	CL0058	1397	1655	1404	1627	61	291	319	149.9	9.3e-44	n/a	Show
VQ	VQ motif	Motif	n/a	1684	1711	1684	1710	1	27	28	35.2	5.5e-09	n/a	Show
FKBP_C	FKBP-type peptidyl-prolyl cis-trans isom …	Domain	CL0487	1907	1998	1908	1997	2	93	94	98.8	1.5e-28	n/a	Show
CFEM	CFEM domain	Domain	n/a	2003	2068	2009	2068	8	66	66	29.1	7e-07	n/a	Show
Transferrin	Transferrin	Domain	CL0177	2590	2836	2590	2827	1	255	329	301.9	4.8e-90	n/a	Show
Pollen_Ole_e_I	Pollen proteins Ole e I like	Family	n/a	2830	2917	2830	2915	1	96	99	53.7	1.9e-14	n/a	Show
Thioredoxin	Thioredoxin	Domain	CL0172	3261	3370	3264	3369	4	103	104	69	2.5e-19	n/a	Show
ERp29	Endoplasmic reticulum protein ERp29, C-t …	Domain	n/a	3386	3477	3386	3477	1	95	95	75.7	3.5e-21	n/a	Show
DUF4237	Protein of unknown function (DUF4237)	Family	n/a	3947	4046	3947	4046	1	90	90	100.9	3.9e-29	n/a	Show
Trypsin	Trypsin	Domain	CL0124	4633	4850	4633	4850	1	221	221	261.5	6.2e-78	n/a

## Sheet: G. asiaticum
Family	Description	Entry	Clan	Envelope		Alignment		HMM		HMM	Bit	E-value	Predicted	Show/hide
		type		Start	End	Start	End	From	To	length	score		active sites	alignment
Thioredoxin	Thioredoxin	Domain	CL0172	2	75	3	70	2	68	104	72.3	2.3e-20	n/a	Show
IL8	Small cytokines (intecrine/chemokine), i …	Domain	n/a	77	134	78	134	2	60	60	61.9	4.3e-17	n/a	Show
CFEM	CFEM domain	Domain	n/a	214	278	215	278	2	66	66	44.6	1.1e-11	n/a	Show
LTP_2	Probable lipid transfer	Family	CL0482	272	365	293	365	20	96	96	34.3	1.7e-08	n/a	Show
LTP_2	Probable lipid transfer	Family	CL0482	364	442	367	442	17	96	96	27.4	2.5e-06	n/a	Show
CFEM	CFEM domain	Domain	n/a	444	508	448	508	7	66	66	39.6	3.7e-10	n/a	Show
GASA	Gibberellin regulated protein	Family	n/a	703	762	703	762	1	60	60	70.5	8.7e-20	n/a	Show
SapB_2	Saposin-like type B, region 2	Family	n/a	981	1013	981	1013	1	33	34	30.3	3e-07	n/a	Show
CFEM	CFEM domain	Domain	n/a	1183	1250	1187	1249	5	65	66	37.8	1.4e-09	n/a	Show
Pollen_Ole_e_I	Pollen proteins Ole e I like	Family	n/a	1448	1537	1448	1532	1	91	99	40.6	2.4e-10	n/a	Show
Pollen_Ole_e_I	Pollen proteins Ole e I like	Family	n/a	1895	1984	1896	1979	2	94	99	55.1	6.8e-15	n/a	Show
ERO1	Endoplasmic Reticulum Oxidoreductin 1 (E …	Family	n/a	3312	3385	3313	3359	2	48	343	41.3	1.1e-10	n/a	Show
SapB_1	Saposin-like type B, region 1	Domain	n/a	3791	3828	3792	3826	2	36	38	26	6.3e-06	n/a
DPBB_1	Lytic transglycolase	Domain	CL0199	24	103	38	103	13	83	83	48.1	9.5e-13	n/a	Show
LTP_2	Probable lipid transfer	Family	CL0482	409	499	423	499	16	96	96	46.3	3e-12	n/a	Show
Hydrophob_seed	Hydrophobic seed protein	Domain	CL0482	553	637	554	637	2	84	84	90.6	4.7e-26	n/a	Show
Hydrophob_seed	Hydrophobic seed protein	Domain	CL0482	1205	1289	1205	1289	1	84	84	93.7	5.1e-27	n/a	Show
Destabilase	Destabilase	Family	n/a	1848	1964	1850	1961	3	113	118	98	3.8e-28	n/a	Show
DPBB_1	Lytic transglycolase	Domain	CL0199	2351	2436	2351	2427	1	74	83	59.9	2e-16	n/a	Show
Thaumatin	Thaumatin family	Domain	n/a	2897	3095	2897	3054	1	157	217	112.2	2.6e-32	n/a	Show
DDE_3	DDE superfamily endonuclease	Domain	CL0219	4070	4171	4080	4169	47	135	146	51.1	1.1e-13	n/a	Show
PLAT	PLAT/LH2 domain	Domain	CL0321	4334	4456	4334	4451	1	110	117	45.9	6.7e-12	n/a	Show
Mon1	Trafficking protein Mon1	Family	n/a	4698	4799	4700	4798	105	196	404	68.7	4.4e-19	n/a	Show
Lectin_C	Lectin C-type domain	Domain	CL0056	4968	5074	4969	5073	2	107	108	74.5	8.8e-21	n/a	Show
Lys	C-type lysozyme/alpha-lactalbumin family	Domain	CL0037	5328	5451	5329	5451	2	124	124	119.6	8.4e-35	n/a
Lys	C-type lysozyme/alpha-lactalbumin family	Domain	CL0037	771	898	771	898	1	124	124	182.1	3.8e-54	n/a	Show
Thaumatin	Thaumatin family	Domain	n/a	1301	1465	1301	1444	1	144	217	126.5	1.1e-36	n/a	Show
Cerato-platanin	Cerato-platanin	Family	CL0199	1828	1960	1831	1923	4	86	119	40.6	2.1e-10	n/a	Show
CAP	Cysteine-rich secretory protein family	Domain	n/a	2239	2355	2239	2355	1	126	126	67.9	1.3e-18	n/a	Show
CAP	Cysteine-rich secretory protein family	Domain	n/a	2651	2770	2652	2770	2	126	126	78.4	7.1e-22	n/a	Show
Granulin	Granulin	Family	n/a	3236	3277	3236	3277	1	42	42	39.9	3.7e-10	n/a	Show
CFEM	CFEM domain	Domain	n/a	3351	3416	3352	3416	2	66	66	34.6	1.4e-08	n/a	Show
CFEM	CFEM domain	Domain	n/a	3644	3709	3646	3709	4	66	66	31.1	1.7e-07	n/a	Show
CFEM	CFEM domain	Domain	n/a	3784	3850	3785	3850	2	66	66	39.8	3.2e-10	n/a	Show
zf-RING_2	Ring finger domain	Domain	CL0229	4919	4973	4920	4973	2	44	44	33	4.7e-08	n/a	Show
LRRNT_2	Leucine rich repeat N-terminal domain	Family	n/a	6594	6634	6595	6634	2	41	41	34.3	1.9e-08	n/a	Show
PMEI	Plant invertase/pectin methylesterase in …	Domain	n/a	6930	7086	6930	7086	1	138	138	120.5	6.2e-35	n/a	Show
DUF1237	Protein of unknown function (DUF1237)	Domain	CL0059	7162	7235	7162	7229	1	63	416	27.9	9.5e-07	n/a
Melibiase_2	Alpha galactosidase A	Family	CL0058	351	498	351	490	1	137	372	32.9	2.7e-08	n/a	Show
ORMDL	ORMDL family	Family	n/a	499	619	512	619	31	136	136	121.9	1.4e-35	n/a	Show
Thioredoxin	Thioredoxin	Domain	CL0172	1399	1504	1400	1503	2	103	104	100.6	3.7e-29	n/a	Show
BPL_LplA_LipB	Biotin/lipoate A/B protein ligase family	Domain	CL0040	1951	2071	1959	2063	21	120	131	40.1	2.8e-10	n/a	Show
Sod_Cu	Copper/zinc superoxide dismutase (SODC)	Domain	n/a	2131	2267	2135	2267	6	139	139	44.9	1.1e-11	n/a	Show
Sod_Cu	Copper/zinc superoxide dismutase (SODC)	Domain	n/a	5384	5513	5389	5513	8	139	139	61	1.2e-16	n/a	Show
Thaumatin	Thaumatin family	Domain	n/a	7138	7335	7138	7335	1	217	217	220.6	1.8e-65	n/a	Show
DPBB_1	Lytic transglycolase	Domain	CL0199	7435	7535	7436	7530	2	78	83	29.7	5.5e-07	n/a	Show
Sugar_tr	Sugar (and other) transporter	Family	CL0015	7519	7655	7555	7650	44	142	452	38	8.4e-10	n/a	Show
DUF3129	Protein of unknown function (DUF3129)	Family	n/a	7947	8116	7948	8111	3	175	183	81.1	1.2e-22	n/a
Hydrophob_seed	Hydrophobic seed protein	Domain	CL0482	133	216	133	215	1	83	84	87.1	5.8e-25	n/a	Show
Glyco_hydro_19	Chitinase class I	Domain	CL0037	695	846	695	839	1	157	232	148.7	2.1e-43	n/a	Show
Cutinase	Cutinase	Domain	CL0028	897	1083	897	1083	1	178	178	74.3	1e-20	n/a	Show
zf-CCHC	Zinc knuckle	Domain	CL0511	1336	1353	1336	1353	1	18	18	20.8	0.00026	n/a	Show
zf-CCHC	Zinc knuckle	Domain	CL0511	1357	1374	1358	1374	2	18	18	26.6	3.8e-06	n/a	Show
zf-CCHC	Zinc knuckle	Domain	CL0511	1379	1396	1380	1396	2	18	18	27.9	1.5e-06	n/a	Show
zf-CCHC	Zinc knuckle	Domain	CL0511	1414	1431	1415	1431	2	18	18	27.2	2.5e-06	n/a	Show
zf-CCHC	Zinc knuckle	Domain	CL0511	1457	1473	1458	1472	2	16	18	22.2	9.7e-05	n/a	Show
zf-CCHC	Zinc knuckle	Domain	CL0511	1476	1493	1476	1492	1	17	18	27.2	2.5e-06	n/a	Show
zf-CCHC	Zinc knuckle	Domain	CL0511	1497	1514	1498	1514	2	18	18	24.6	1.6e-05	n/a	Show
Methyltransf_PK	AdoMet dependent proline di-methyltransf …	Family	CL0063	2021	2089	2033	2078	52	97	218	38.8	6.4e-10	n/a	Show
Pectate_lyase	Pectate lyase	Family	CL0268	2644	2836	2647	2833	4	201	204	93.4	1.2e-26	n/a	Show
CAP	Cysteine-rich secretory protein family	Domain	n/a	3630	3750	3630	3750	1	126	126	54.1	2.4e-14	n/a	Show
Glyco_hydro_35	Glycosyl hydrolases family 35	Domain	CL0058	4015	4273	4015	4253	1	249	316	285.6	5.7e-85	n/a	Show
Inhibitor_I29	Cathepsin propeptide inhibitor domain (I …	Domain	n/a	4288	4344	4288	4344	1	58	58	49.5	4e-13	n/a	Show
Peptidase_C1	Papain family cysteine protease	Domain	CL0125	4370	4501	4370	4487	1	121	219	128.8	2.9e-37	n/a	Show
Pectate_lyase	Pectate lyase	Family	CL0268	5247	5439	5249	5436	3	201	204	115.9	1.5e-33	n/a	Show
SapA	Saposin A-type domain	Family	n/a	5708	5740	5709	5740	2	33	33	51.3	8.5e-14	n/a	Show
SapB_1	Saposin-like type B, region 1	Domain	n/a	5747	5784	5748	5784	2	38	38	47.9	8.3e-13	n/a	Show
SapB_2	Saposin-like type B, region 2	Family	n/a	5790	5824	5792	5824	3	34	34	34.7	1.3e-08	n/a	Show
CAP	Cysteine-rich secretory protein family	Domain	n/a	6054	6172	6054	6172	1	126	126	57.7	1.9e-15	n/a	Show
peroxidase	Peroxidase	Domain	CL0617	6204	6423	6218	6423	11	229	229	142.1	2e-41	n/a	Show
Put_Phosphatase	Putative Phosphatase	Family	CL0137	6445	6695	6449	6694	10	233	234	134.6	3.2e-39	n/a	Show
Thioredoxin	Thioredoxin	Domain	CL0172	6704	6813	6707	6812	4	103	104	68.5	3.6e-19	n/a	Show
ERp29	Endoplasmic reticulum protein ERp29, C-t …	Domain	n/a	6829	6920	6829	6920	1	95	95	73	2.5e-20	n/a	Show
DUF3129	Protein of unknown function (DUF3129)	Family	n/a	6948	7118	6950	7115	3	182	183	85.8	4.2e-24	n/a
Astacin	Astacin (Peptidase family M12A)	Domain	CL0126	68	255	77	254	7	190	191	183	4.1e-54	n/a	Show
Peptidase_M22	Glycoprotease family	Family	CL0108	1271	1503	1279	1502	71	270	271	192	1.5e-56	n/a	Show
Glyco_hydro_12	Glycosyl hydrolase family 12	Domain	CL0004	1842	2057	1844	2057	3	214	214	49.3	5.5e-13	n/a	Show
ATG27	Autophagy-related protein 27	Family	CL0226	2058	2316	2066	2303	8	250	264	151	5.1e-44	n/a	Show
Glyco_hydro_16	Glycosyl hydrolases family 16	Domain	CL0004	2851	3033	2853	3032	3	176	177	189.1	4.3e-56	n/a	Show
XET_C	Xyloglucan endo-transglycosylase (XET) C …	Family	n/a	3058	3106	3058	3106	1	48	48	65.4	2.9e-18	n/a	Show
PIG-X	PIG-X / PBN1	Domain	n/a	3424	3643	3425	3642	2	209	210	110.6	8.7e-32	n/a	Show
HGTP_anticodon2	Anticodon binding domain of tRNAs	Domain	CL0458	3666	3927	3666	3924	1	262	265	140.5	6e-41	n/a	Show
CAP	Cysteine-rich secretory protein family	Domain	n/a	4318	4436	4318	4436	1	126	126	52.7	6.8e-14	n/a	Show
Cutinase	Cutinase	Domain	CL0028	4516	4702	4517	4702	2	178	178	79.1	3.4e-22	n/a
Sugar_tr	Sugar (and other) transporter	Family	CL0015	536	845	563	845	193	452	452	149	1.7e-43	n/a	Show
Asp	Eukaryotic aspartyl protease	Family	CL0129	1213	1400	1216	1392	4	184	315	161.1	3.9e-47	n/a	Show
MT-A70	MT-A70	Family	CL0063	2057	2236	2057	2236	1	172	172	182.7	4.9e-54	n/a	Show
FKBP_C	FKBP-type peptidyl-prolyl cis-trans isom …	Domain	CL0487	2301	2394	2305	2394	5	94	94	82.9	1.4e-23	n/a	Show
FKBP_C	FKBP-type peptidyl-prolyl cis-trans isom …	Domain	CL0487	2420	2514	2422	2514	5	94	94	87	7.2e-25	n/a	Show
Peptidase_S10	Serine carboxypeptidase	Domain	CL0028	2589	2853	2597	2769	10	189	419	167	8.4e-49	n/a	Show
Tyrosinase	Common central domain of tyrosinase	Domain	CL0205	3776	3962	3777	3961	2	221	222	101.8	6e-29	n/a	Show
Lipase_3	Lipase (class 3)	Family	CL0028	4416	4554	4444	4551	28	138	141	28.2	1.3e-06	n/a
