# Supplementary material for: Comparative transcriptome analysis and identification of candidate effectors in two related rust species (Gymnosporangium yamadae and Gymnosporangium asiaticum)
Source: BMC Genomics. 2017 Aug 23;18:651. doi: 10.1186/s12864-017-4059-x (PMC5567642; doi:10.1186/s12864-017-4059-x)
Supplement: Supplementary file 6 — Candidate effectors. This file provides the small secreted proteins and candidate effectors predicted in G. yamadae and G. asiaticum. (ZIP 184 kb) [file 12864_2017_4059_MOESM6_ESM.zip › Additional file 6/Table S5 PHI.xlsx]

## Sheet: G. asiaticum
# Fields: query id, subject id, % identity, alignment length, mismatches, gap opens, q. start, q. end, s. start, s. end, evalue, bit score
Gene.8114__GYA_c22528_g1__g.8114__m.8114	PHI:2644#P0AA28#thioredoxin_1#28901#Salmonella_enterica#reduced_virulence	30	70	46	2	1	69	3	70	9.06e-08	43.5
Gene.23903__GYA_c19659_g2__g.23903__m.23903	PHI:3214#G4MML4#MoCDIP2#318829#Magnaporthe_oryzae#unaffected_pathogenicity	31.25	64	43	1	2	64	29	92	4.32e-06	40
Gene.12121__GYA_c21891_g1__g.12121__m.12121	PHI:2571#Q59QS7#ZCF13#5476#Candida_albicans#reduced_virulence	47.619	42	22	0	40	81	23	64	2.77e-08	48.5
Gene.12121__GYA_c21891_g1__g.12121__m.12121	PHI:1954#I1RMG7#GzZC269#5518#Fusarium_graminearum#unaffected_pathogenicity	40.426	47	28	0	41	87	14	60	5.22e-08	47.8
Gene.12121__GYA_c21891_g1__g.12121__m.12121	PHI:1732#I1S6B4#GzZC047#5518#Fusarium_graminearum#unaffected_pathogenicity	48.718	39	20	0	43	81	44	82	1.53e-07	46.2
Gene.12121__GYA_c21891_g1__g.12121__m.12121	PHI:1796#I1RSR7#GzZC111#5518#Fusarium_graminearum#unaffected_pathogenicity	41.667	48	28	0	33	80	12	59	2.98e-07	45.4
Gene.12121__GYA_c21891_g1__g.12121__m.12121	PHI:5634#G4MM49#FZC39#318829#Magnaporthe_oryzae#unaffected_pathogenicity	47.5	40	21	0	41	80	24	63	1.56e-06	43.1
Gene.12121__GYA_c21891_g1__g.12121__m.12121	PHI:1722#I1S8C0#GzZC037#5518#Fusarium_graminearum#unaffected_pathogenicity	51.429	35	17	0	39	73	7	41	1.7e-06	42.7
Gene.12121__GYA_c21891_g1__g.12121__m.12121	PHI:5668#G4MQ49#FZC67#318829#Magnaporthe_oryzae#unaffected_pathogenicity	37.255	51	29	2	37	86	15	63	2.59e-06	42.4
Gene.12121__GYA_c21891_g1__g.12121__m.12121	PHI:5610#G4MUP7#TRA1#318829#Magnaporthe_oryzae#unaffected_pathogenicity	41.304	46	27	0	39	84	7	52	4.87e-06	41.6
Gene.12121__GYA_c21891_g1__g.12121__m.12121	PHI:5604#G4N7V2#FZC14#318829#Magnaporthe_oryzae#unaffected_pathogenicity	37.037	54	34	0	34	87	18	71	5.64e-06	41.2
Gene.12121__GYA_c21891_g1__g.12121__m.12121	PHI:2994#G4N7V2#MGG_06355.6#318829#Magnaporthe_oryzae#reduced_virulence	37.037	54	34	0	34	87	18	71	5.64e-06	41.2
Gene.12121__GYA_c21891_g1__g.12121__m.12121	PHI:1740#I1S791#GzZC055#5518#Fusarium_graminearum#unaffected_pathogenicity	39.623	53	29	2	28	80	44	93	7.64e-06	40.8
Gene.12121__GYA_c21891_g1__g.12121__m.12121	PHI:2362#A8QJI7#XlnR#5507#Fusarium_oxysporum#unaffected_pathogenicity	42.424	66	32	4	17	80	63	124	8e-06	40.8
Gene.12121__GYA_c21891_g1__g.12121__m.12121	PHI:1022#A8QJI7#XLNR#5507#Fusarium_oxysporum#unaffected_pathogenicity	42.424	66	32	4	17	80	63	124	8e-06	40.8
Gene.12121__GYA_c21891_g1__g.12121__m.12121	PHI:1020#A8QJI7#XlnR#5507#Fusarium_oxysporum#unaffected_pathogenicity	42.424	66	32	4	17	80	63	124	8e-06	40.8
Gene.12573__GYA_c28193_g1__g.12573__m.12573	PHI:2533#Q4WLT4#FKS1#746128#Aspergillus_fumigatus#lethal	63.514	74	27	0	19	92	1627	1700	2.53e-23	92.8
Gene.5975__GYA_c24246_g2__g.5975__m.5975	PHI:2331#H9DUR1#Ave1#27337#Verticillium_dahliae#effector_(plant_avirulence_determinant)	34.188	117	59	5	3	105	21	133	7.35e-12	56.6
Gene.26052__GYA_c21901_g1__g.26052__m.26052	PHI:1522#I1RXA5#GzHOMEL026#5518#Fusarium_graminearum#lethal	47.561	82	42	1	5	86	206	286	1.08e-19	80.9
Gene.26052__GYA_c21901_g1__g.26052__m.26052	PHI:1521#I1RX98#GzHOMEL025#5518#Fusarium_graminearum#lethal	54.054	37	17	0	51	87	229	265	4.55e-08	47.8
Gene.14631__GYA_c27457_g1__g.14631__m.14631	PHI:672#P0CM56#CAS1#5207#Cryptococcus_neoformans#increased_virulence_(hypervirulence)	38.806	67	41	0	68	134	12	78	4.36e-09	52
Gene.21635__GYA_c24246_g1__g.21635__m.21635	PHI:5103#A0A0D5ZBN4#hacpl2#13563#Heterobasidion_annosum#increased_virulence_(hypervirulence)	36.09	133	64	7	3	132	22	136	2.67e-12	58.5
Gene.21635__GYA_c24246_g1__g.21635__m.21635	PHI:5540#G4MKI0#MSP1#318829#Magnaporthe_oryzae#increased_virulence_(hypervirulence)	37.079	89	45	4	3	90	21	99	9.13e-10	51.2
Gene.21635__GYA_c24246_g1__g.21635__m.21635	PHI:2118#G4MKI0#MgSM1#318829#Magnaporthe_oryzae#effector_(plant_avirulence_determinant)	37.079	89	45	4	3	90	21	99	9.13e-10	51.2
Gene.21635__GYA_c24246_g1__g.21635__m.21635	PHI:3167#P81702#Cerato-platanin#5158#Ceratocystis_fimbriata#increased_virulence_(hypervirulence)	29.771	131	73	8	3	132	3	115	2.35e-08	47
Gene.21635__GYA_c24246_g1__g.21635__m.21635	PHI:3127#B2C3H8#MpCP1#153609#Moniliophthora_perniciosa#increased_virulence_(hypervirulence)	29.032	124	71	6	3	122	23	133	4.27e-06	41.2
Gene.15136__GYA_c13708_g1__g.15136__m.15136	PHI:184#Q9HFZ2#RBT4#5476#Candida_albicans#reduced_virulence	41.353	133	74	2	5	135	213	343	1.58e-26	100
Gene.15136__GYA_c13708_g1__g.15136__m.15136	PHI:5499#G1JUH0#Gr-VAP1#31243#Globodera_rostochiensis#effector_(plant_avirulence_determinant)	33.333	120	60	6	33	136	77	192	4.35e-10	53.1
Gene.17007__GYA_c20095_g1__g.17007__m.17007	PHI:184#Q9HFZ2#RBT4#5476#Candida_albicans#reduced_virulence	39.416	137	76	5	4	138	212	343	9.59e-18	76.3
Gene.17007__GYA_c20095_g1__g.17007__m.17007	PHI:5499#G1JUH0#Gr-VAP1#31243#Globodera_rostochiensis#effector_(plant_avirulence_determinant)	32.143	112	63	4	41	139	81	192	8.69e-08	47
