# Supplementary material for: Comparative transcriptome analysis and identification of candidate effectors in two related rust species (Gymnosporangium yamadae and Gymnosporangium asiaticum)
Source: BMC Genomics. 2017 Aug 23;18:651. doi: 10.1186/s12864-017-4059-x (PMC5567642; doi:10.1186/s12864-017-4059-x)
Supplement: Supplementary file 6 — Candidate effectors. This file provides the small secreted proteins and candidate effectors predicted in G. yamadae and G. asiaticum. (ZIP 184 kb) [file 12864_2017_4059_MOESM6_ESM.zip › Additional file 6/Table S6 Candidate effectors.xlsx]

## Sheet: G. yamadae
Gene.5402__GYY_c10381_g1__g.5402__m.5402;	PHI:2920#E3QRA4#FET3-1#31870#Colletotrichum_graminicola#reduced_virulence	35.685	241	134	7	133	371	42	263	1.03e-30	125
Gene.5402__GYY_c10381_g1__g.5402__m.5402;	PHI:2921#E3Q7G1#FET3-2#31870#Colletotrichum_graminicola#reduced_virulence	34.855	241	136	8	133	371	48	269	1.32e-28	119
Gene.5402__GYY_c10381_g1__g.5402__m.5402;	PHI:1011#I1RMG9#FET3#5518#Fusarium_graminearum#unaffected_pathogenicity	33.462	260	151	9	115	371	25	265	1.36e-27	116
Gene.5402__GYY_c10381_g1__g.5402__m.5402;	PHI:397#Q5RLJ7#LAC2#5207#Cryptococcus_neoformans#unaffected_pathogenicity	28.623	276	180	9	106	371	53	321	4.57e-24	105
Gene.5402__GYY_c10381_g1__g.5402__m.5402;	PHI:552#Q96WM9#BcLCC2#40559#Botrytis_cinerea#unaffected_pathogenicity	28.808	302	185	10	115	407	69	349	5.27e-24	104
Gene.5402__GYY_c10381_g1__g.5402__m.5402;	PHI:3919#Q4PIF8#fer1#5270#Ustilago_maydis#reduced_virulence	25.896	251	169	7	133	369	52	299	8.63e-15	75.9
Gene.5402__GYY_c10381_g1__g.5402__m.5402;	PHI:3991#I1RF62#Gip1#5518#Fusarium_graminearum#unaffected_pathogenicity	24.242	330	161	16	133	386	43	359	2.45e-11	64.7
Gene.5402__GYY_c10381_g1__g.5402__m.5402;	PHI:712#I1RF62#GIP1#5518#Fusarium_graminearum#unaffected_pathogenicity	24.242	330	161	16	133	386	43	359	2.45e-11	64.7
Gene.5402__GYY_c10381_g1__g.5402__m.5402;	PHI:2700#J7MF98#lac2#5465#Colletotrichum_orbiculare#reduced_virulence	31.897	116	75	3	105	220	12	123	4.58e-11	63.5
Gene.6555__GYY_c10779_g1__g.6555__m.6555;	PHI:3018#B7VSJ8#Vsp#212663#Vibrio_splendidus#reduced_virulence	27.966	236	134	11	11	217	46	274	5.93e-10	55.8
Gene.6555__GYY_c10779_g1__g.6555__m.6555;	PHI:652#Q945U0#GIP1#67593#Phytophthora_sojae#effector_(plant_avirulence_determinant)	30.114	176	100	10	40	207	56	216	3.45e-08	50.4
Gene.6555__GYY_c10779_g1__g.6555__m.6555;	PHI:653#Q945T9#GIP2#67593#Phytophthora_sojae#effector_(plant_avirulence_determinant)	27.624	181	110	10	33	207	52	217	4.36e-06	44.3
Gene.10405__GYY_c11202_g1__g.10405__m.10405;	PHI:653#Q945T9#GIP2#67593#Phytophthora_sojae#effector_(plant_avirulence_determinant)	29.832	238	149	11	16	248	29	253	4.96e-15	70.5
Gene.10405__GYY_c11202_g1__g.10405__m.10405;	PHI:652#Q945U0#GIP1#67593#Phytophthora_sojae#effector_(plant_avirulence_determinant)	29.752	242	145	12	16	249	29	253	1.08e-10	58.2
Gene.10405__GYY_c11202_g1__g.10405__m.10405;	PHI:3018#B7VSJ8#Vsp#212663#Vibrio_splendidus#reduced_virulence	25.954	262	160	10	16	249	46	301	4.75e-08	50.8
Gene.26206__GYY_c11753_g1__g.26206__m.26206;	PHI:3018#B7VSJ8#Vsp#212663#Vibrio_splendidus#reduced_virulence	27.138	269	156	11	13	252	46	303	4.02e-14	68.9
Gene.26206__GYY_c11753_g1__g.26206__m.26206;	PHI:653#Q945T9#GIP2#67593#Phytophthora_sojae#effector_(plant_avirulence_determinant)	27.309	249	157	12	10	252	26	256	9.44e-10	55.8
Gene.26206__GYY_c11753_g1__g.26206__m.26206;	PHI:652#Q945U0#GIP1#67593#Phytophthora_sojae#effector_(plant_avirulence_determinant)	26.357	258	155	11	6	252	22	255	1.12e-09	55.1
Gene.9476__GYY_c11950_g2__g.9476__m.9476;	PHI:383#Q5AD07#SOD5#5476#Candida_albicans#loss_of_pathogenicity	36.364	132	70	6	32	157	42	165	1.92e-14	66.6
Gene.9476__GYY_c11950_g2__g.9476__m.9476;	PHI:2813#P00445#sod1#4932#Saccharomyces_cerevisiae#loss_of_pathogenicity	31.496	127	75	6	23	146	5	122	8.23e-08	47
Gene.104__GYY_c13126_g1__g.104__m.104;	PHI:653#Q945T9#GIP2#67593#Phytophthora_sojae#effector_(plant_avirulence_determinant)	27.386	241	145	11	8	231	29	256	1.74e-14	68.6
Gene.104__GYY_c13126_g1__g.104__m.104;	PHI:652#Q945U0#GIP1#67593#Phytophthora_sojae#effector_(plant_avirulence_determinant)	26.971	241	145	11	8	231	29	255	3.48e-13	64.7
Gene.16954__GYY_c13329_g2__g.16954__m.16954;	PHI:4845#A0A0E3USI9#PL1332#29001#Alternaria_brassicicola#reduced_virulence	30.412	194	123	4	19	203	24	214	1.23e-18	79.7
Gene.16954__GYY_c13329_g2__g.16954__m.16954;	PHI:5550#Q33CQ4#Bxpel1#6326#Bursaphelenchus_xylophilus#reduced_virulence	27.442	215	134	10	18	215	22	231	1.12e-15	71.2
Gene.16954__GYY_c13329_g2__g.16954__m.16954;	PHI:4620#A0A0D3LXG7#PcPL20#4784#Phytophthora_capsici#mixed	35.345	116	68	4	51	163	75	186	8.35e-11	58.2
Gene.16724__GYY_c13501_g1__g.16724__m.16724;	PHI:652#Q945U0#GIP1#67593#Phytophthora_sojae#effector_(plant_avirulence_determinant)	32.645	242	142	9	12	247	27	253	7.02e-21	87
Gene.16724__GYY_c13501_g1__g.16724__m.16724;	PHI:3018#B7VSJ8#Vsp#212663#Vibrio_splendidus#reduced_virulence	31.636	275	136	14	10	247	42	301	1.88e-19	84
Gene.16724__GYY_c13501_g1__g.16724__m.16724;	PHI:653#Q945T9#GIP2#67593#Phytophthora_sojae#effector_(plant_avirulence_determinant)	29.577	213	126	8	43	246	56	253	3.71e-14	68.2
Gene.16776__GYY_c13752_g1__g.16776__m.16776;	PHI:3972#L2FHG9#CDA#474922#Colletotrichum_gloeosporioides#unaffected_pathogenicity	32.301	226	138	7	29	242	94	316	5.19e-31	117
Gene.16776__GYY_c13752_g1__g.16776__m.16776;	PHI:2166#G4N4F9#CBP1#318829#Magnaporthe_oryzae#unaffected_pathogenicity	28.959	221	145	4	33	243	150	368	5.52e-24	98.6
Gene.16776__GYY_c13752_g1__g.16776__m.16776;	PHI:4689#Q8Y9V5#pgdA#1639#Listeria_monocytogenes#reduced_virulence	31.683	202	125	6	33	233	262	451	7.5e-21	89.4
Gene.21619__GYY_c14703_g1__g.21619__m.21619;	PHI:397#Q5RLJ7#LAC2#5207#Cryptococcus_neoformans#unaffected_pathogenicity	51.152	217	105	1	1	217	39	254	2.3e-67	218
Gene.21619__GYY_c14703_g1__g.21619__m.21619;	PHI:2921#E3Q7G1#FET3-2#31870#Colletotrichum_graminicola#reduced_virulence	40.223	179	100	5	22	198	27	200	8.02e-38	137
Gene.21619__GYY_c14703_g1__g.21619__m.21619;	PHI:552#Q96WM9#BcLCC2#40559#Botrytis_cinerea#unaffected_pathogenicity	42.365	203	101	7	23	223	68	256	4.39e-37	135
Gene.21619__GYY_c14703_g1__g.21619__m.21619;	PHI:2920#E3QRA4#FET3-1#31870#Colletotrichum_graminicola#reduced_virulence	42.188	192	104	5	9	198	8	194	1.52e-36	134
Gene.21619__GYY_c14703_g1__g.21619__m.21619;	PHI:1011#I1RMG9#FET3#5518#Fusarium_graminearum#unaffected_pathogenicity	39.785	186	105	5	23	206	24	204	1.71e-35	131
Gene.21619__GYY_c14703_g1__g.21619__m.21619;	PHI:2700#J7MF98#lac2#5465#Colletotrichum_orbiculare#reduced_virulence	40.741	135	77	2	10	142	6	139	1.47e-31	120
Gene.21619__GYY_c14703_g1__g.21619__m.21619;	PHI:3919#Q4PIF8#fer1#5270#Ustilago_maydis#reduced_virulence	38.728	173	91	6	37	197	46	215	1.18e-27	109
Gene.21619__GYY_c14703_g1__g.21619__m.21619;	PHI:3991#I1RF62#Gip1#5518#Fusarium_graminearum#unaffected_pathogenicity	32.161	199	109	5	27	205	28	220	5.96e-26	104
Gene.21619__GYY_c14703_g1__g.21619__m.21619;	PHI:712#I1RF62#GIP1#5518#Fusarium_graminearum#unaffected_pathogenicity	32.161	199	109	5	27	205	28	220	5.96e-26	104
Gene.24466__GYY_c16364_g1__g.24466__m.24466;	PHI:184#Q9HFZ2#RBT4#5476#Candida_albicans#reduced_virulence	37.584	149	73	6	110	245	213	354	9.69e-20	84.7
Gene.12181__GYY_c17014_g1__g.12181__m.12181;	PHI:184#Q9HFZ2#RBT4#5476#Candida_albicans#reduced_virulence	29.677	155	93	6	142	290	204	348	5.51e-15	72
Gene.22792__GYY_c17356_g1__g.22792__m.22792;	PHI:383#Q5AD07#SOD5#5476#Candida_albicans#loss_of_pathogenicity	37.113	97	56	3	67	161	72	165	4.56e-12	59.7
Gene.384__GYY_c17905_g1__g.384__m.384;	PHI:2401#G0T3B3#CaRING1#339#Xanthomonas_campestris#increased_virulence_(hypervirulence)	41.379	58	24	1	95	152	105	152	6.85e-09	50.1
Gene.384__GYY_c17905_g1__g.384__m.384;	PHI:2401#G0T3B3#CaRING1#317#Pseudomonas_syringae#reduced_virulence	41.379	58	24	1	95	152	105	152	6.85e-09	50.1
Gene.384__GYY_c17905_g1__g.384__m.384;	PHI:2401#G0T3B3#CaRING1#272952#Hyaloperonospora_arabidopsidis#reduced_virulence	41.379	58	24	1	95	152	105	152	6.85e-09	50.1
Gene.18127__GYY_c19333_g1__g.18127__m.18127;	PHI:184#Q9HFZ2#RBT4#5476#Candida_albicans#reduced_virulence	33.577	137	77	5	111	241	212	340	1.04e-14	70.9
Gene.21902__GYY_c19499_g1__g.21902__m.21902;	PHI:3972#L2FHG9#CDA#474922#Colletotrichum_gloeosporioides#unaffected_pathogenicity	30.702	228	135	7	50	259	94	316	6.45e-21	89
Gene.21902__GYY_c19499_g1__g.21902__m.21902;	PHI:4689#Q8Y9V5#pgdA#1639#Listeria_monocytogenes#reduced_virulence	30.286	175	105	6	15	187	230	389	7.82e-18	80.5
Gene.21902__GYY_c19499_g1__g.21902__m.21902;	PHI:2166#G4N4F9#CBP1#318829#Magnaporthe_oryzae#unaffected_pathogenicity	26.908	249	160	8	29	258	121	366	3.17e-16	75.9
Gene.20814__GYY_c20013_g1__g.20814__m.20814;	PHI:653#Q945T9#GIP2#67593#Phytophthora_sojae#effector_(plant_avirulence_determinant)	27.586	232	142	9	6	219	29	252	2.37e-19	82.4
Gene.20814__GYY_c20013_g1__g.20814__m.20814;	PHI:652#Q945U0#GIP1#67593#Phytophthora_sojae#effector_(plant_avirulence_determinant)	25.21	238	147	10	6	223	29	255	8.03e-18	77.4
Gene.20814__GYY_c20013_g1__g.20814__m.20814;	PHI:3018#B7VSJ8#Vsp#212663#Vibrio_splendidus#reduced_virulence	23.894	226	142	9	29	224	79	304	1.71e-07	48.5
Gene.21379__GYY_c2004_g1__g.21379__m.21379;	PHI:383#Q5AD07#SOD5#5476#Candida_albicans#loss_of_pathogenicity	33.333	153	86	8	4	146	19	165	2.9e-13	62.4
Gene.21379__GYY_c2004_g1__g.21379__m.21379;	PHI:2813#P00445#sod1#4932#Saccharomyces_cerevisiae#loss_of_pathogenicity	29.688	128	75	7	14	133	1	121	5.73e-07	44.3
Gene.15661__GYY_c20367_g1__g.15661__m.15661;	PHI:811#G4MS40#MGG_10510#318829#Magnaporthe_oryzae#reduced_virulence	33.175	211	105	5	22	201	40	245	1.93e-30	114
Gene.1787__GYY_c20773_g1__g.1787__m.1787;	PHI:4845#A0A0E3USI9#PL1332#29001#Alternaria_brassicicola#reduced_virulence	29.299	157	107	3	67	222	61	214	7.07e-17	75.1
Gene.1787__GYY_c20773_g1__g.1787__m.1787;	PHI:5550#Q33CQ4#Bxpel1#6326#Bursaphelenchus_xylophilus#reduced_virulence	27.273	220	128	10	37	234	22	231	1.4e-15	71.2
Gene.1787__GYY_c20773_g1__g.1787__m.1787;	PHI:4620#A0A0D3LXG7#PcPL20#4784#Phytophthora_capsici#mixed	27.746	173	103	7	58	211	63	232	8.75e-09	52.8
Gene.5985__GYY_c21093_g1__g.5985__m.5985;	PHI:4980#G5A0G9#XEG1#67593#Phytophthora_sojae#effector_(plant_avirulence_determinant)	28.017	232	139	12	45	271	31	239	3.85e-11	59.3
Gene.5985__GYY_c21093_g1__g.5985__m.5985;	PHI:2978#G4N5V2#MoCel12A#318829#Magnaporthe_oryzae#unaffected_pathogenicity	25.238	210	143	8	51	258	52	249	2.83e-08	51.2
Gene.25834__GYY_c21113_g1__g.25834__m.25834;	PHI:256#Q96TN6#GAS1#318829#Magnaporthe_oryzae#reduced_virulence	29.6	125	80	2	83	205	101	219	1.05e-11	59.7
Gene.25834__GYY_c21113_g1__g.25834__m.25834;	PHI:257#Q9P470#GAS2#318829#Magnaporthe_oryzae#reduced_virulence	28.369	141	85	5	70	204	145	275	5.92e-06	43.5
Gene.13991__GYY_c2260_g1__g.13991__m.13991;	PHI:69#Q00298#CUTA#40559#Botrytis_cinerea#unaffected_pathogenicity	28.289	152	76	6	56	196	56	185	4.53e-07	47
Gene.13991__GYY_c2260_g1__g.13991__m.13991;	PHI:407#Q9Y7G8#PBC1#76659#Pyrenopeziza_brassicae#loss_of_pathogenicity	25.556	180	104	7	28	199	32	189	9.31e-07	46.2
Gene.18536__GYY_c2285_g1__g.18536__m.18536;	PHI:652#Q945U0#GIP1#67593#Phytophthora_sojae#effector_(plant_avirulence_determinant)	30.612	245	143	11	13	248	29	255	1.43e-16	74.3
Gene.18536__GYY_c2285_g1__g.18536__m.18536;	PHI:3018#B7VSJ8#Vsp#212663#Vibrio_splendidus#reduced_virulence	29.825	228	137	8	42	249	80	304	1.68e-15	72.8
Gene.18536__GYY_c2285_g1__g.18536__m.18536;	PHI:653#Q945T9#GIP2#67593#Phytophthora_sojae#effector_(plant_avirulence_determinant)	26.908	249	154	11	13	251	29	259	1.32e-12	63.9
Gene.7166__GYY_c2339_g1__g.7166__m.7166;	PHI:256#Q96TN6#GAS1#318829#Magnaporthe_oryzae#reduced_virulence	33.831	201	107	9	4	189	22	211	9.41e-12	60.5
Gene.7166__GYY_c2339_g1__g.7166__m.7166;	PHI:257#Q9P470#GAS2#318829#Magnaporthe_oryzae#reduced_virulence	32.759	116	70	4	72	179	146	261	1.57e-06	45.8
Gene.23607__GYY_c29637_g1__g.23607__m.23607;	PHI:2383#Q2VF46#MfCUT1#38448#Monilinia_fructicola#increased_virulence_(hypervirulence)	28.643	199	103	9	2	193	22	188	1.92e-10	55.8
Gene.17845__GYY_c33690_g1__g.17845__m.17845;	PHI:2331#H9DUR1#Ave1#27337#Verticillium_dahliae#effector_(plant_avirulence_determinant)	33.898	118	60	5	3	106	21	134	2.78e-12	57.8
Gene.5706__GYY_c5533_g1__g.5706__m.5706;	PHI:653#Q945T9#GIP2#67593#Phytophthora_sojae#effector_(plant_avirulence_determinant)	30.047	213	133	9	38	242	52	256	9.81e-19	80.9
Gene.5706__GYY_c5533_g1__g.5706__m.5706;	PHI:3018#B7VSJ8#Vsp#212663#Vibrio_splendidus#reduced_virulence	26.923	260	157	9	16	243	46	304	9.45e-18	79
Gene.5706__GYY_c5533_g1__g.5706__m.5706;	PHI:652#Q945U0#GIP1#67593#Phytophthora_sojae#effector_(plant_avirulence_determinant)	29.302	215	131	9	38	242	52	255	1.81e-13	65.5
Gene.18279__GYY_c5634_g1__g.18279__m.18279;	PHI:3018#B7VSJ8#Vsp#212663#Vibrio_splendidus#reduced_virulence	28.249	177	113	8	14	178	46	220	2.81e-10	56.2
Gene.10348__GYY_c6421_g1__g.10348__m.10348;	PHI:2644#P0AA28#thioredoxin_1#28901#Salmonella_enterica#reduced_virulence	40.26	77	43	2	1	76	3	77	5.1e-14	61.2
Gene.1857__GYY_c8556_g1__g.1857__m.1857;	PHI:24#Q00903#Avenacinase_gene#29850#Gaeumannomyces_graminis#mixed	42.537	268	129	7	6	262	45	298	2.13e-62	209
Gene.1857__GYY_c8556_g1__g.1857__m.1857;	PHI:191#Q99324#TOM1#39703#Septoria_lycopersici#unaffected_pathogenicity	43.969	257	114	8	24	262	55	299	2.26e-58	198
Gene.9449__GYY_c8754_g1__g.9449__m.9449;	PHI:2305#Q2LK92#BcFKBP12#40559#Botrytis_cinerea#mixed	48.515	101	39	3	23	111	17	116	5.48e-23	86.7
Gene.9449__GYY_c8754_g1__g.9449__m.9449;	PHI:548#Q2LK92#BcPIC5#40559#Botrytis_cinerea#reduced_virulence	48.515	101	39	3	23	111	17	116	5.48e-23	86.7
Gene.9449__GYY_c8754_g1__g.9449__m.9449;	PHI:4584#K8DPN9#FkpA#535744#Cronobacter_universalis#reduced_virulence	52.809	89	40	1	23	111	165	251	3.15e-21	84.7
Gene.9449__GYY_c8754_g1__g.9449__m.9449;	PHI:4583#C9Y236#FkpA#413502#Siccibacter_turicensis#reduced_virulence	52.809	89	40	1	23	111	164	250	3.6e-21	84.3
Gene.4974__GYY_c9285_g1__g.4974__m.4974;	PHI:2644#P0AA28#thioredoxin_1#28901#Salmonella_enterica#reduced_virulence	29.545	88	54	4	8	92	2	84	2.1e-06	43.5
Gene.6774__GYY_c9929_g1__g.6774__m.6774;	PHI:653#Q945T9#GIP2#67593#Phytophthora_sojae#effector_(plant_avirulence_determinant)	29.787	235	145	7	7	228	29	256	2.64e-24	97.1
Gene.6774__GYY_c9929_g1__g.6774__m.6774;	PHI:652#Q945U0#GIP1#67593#Phytophthora_sojae#effector_(plant_avirulence_determinant)	27.5	240	147	9	7	230	29	257	1.22e-21	89

## Sheet: G. asiaticum
# Fields: query id, subject id, % identity, alignment length, mismatches, gap opens, q. start, q. end, s. start, s. end, evalue, bit score
Gene.8114__GYA_c22528_g1__g.8114__m.8114	PHI:2644#P0AA28#thioredoxin_1#28901#Salmonella_enterica#reduced_virulence	30	70	46	2	1	69	3	70	9.06e-08	43.5
Gene.23903__GYA_c19659_g2__g.23903__m.23903	PHI:3214#G4MML4#MoCDIP2#318829#Magnaporthe_oryzae#unaffected_pathogenicity	31.25	64	43	1	2	64	29	92	4.32e-06	40
Gene.12121__GYA_c21891_g1__g.12121__m.12121	PHI:2571#Q59QS7#ZCF13#5476#Candida_albicans#reduced_virulence	47.619	42	22	0	40	81	23	64	2.77e-08	48.5
Gene.12121__GYA_c21891_g1__g.12121__m.12121	PHI:1954#I1RMG7#GzZC269#5518#Fusarium_graminearum#unaffected_pathogenicity	40.426	47	28	0	41	87	14	60	5.22e-08	47.8
Gene.12121__GYA_c21891_g1__g.12121__m.12121	PHI:1732#I1S6B4#GzZC047#5518#Fusarium_graminearum#unaffected_pathogenicity	48.718	39	20	0	43	81	44	82	1.53e-07	46.2
Gene.12121__GYA_c21891_g1__g.12121__m.12121	PHI:1796#I1RSR7#GzZC111#5518#Fusarium_graminearum#unaffected_pathogenicity	41.667	48	28	0	33	80	12	59	2.98e-07	45.4
Gene.12121__GYA_c21891_g1__g.12121__m.12121	PHI:5634#G4MM49#FZC39#318829#Magnaporthe_oryzae#unaffected_pathogenicity	47.5	40	21	0	41	80	24	63	1.56e-06	43.1
Gene.12121__GYA_c21891_g1__g.12121__m.12121	PHI:1722#I1S8C0#GzZC037#5518#Fusarium_graminearum#unaffected_pathogenicity	51.429	35	17	0	39	73	7	41	1.7e-06	42.7
Gene.12121__GYA_c21891_g1__g.12121__m.12121	PHI:5668#G4MQ49#FZC67#318829#Magnaporthe_oryzae#unaffected_pathogenicity	37.255	51	29	2	37	86	15	63	2.59e-06	42.4
Gene.12121__GYA_c21891_g1__g.12121__m.12121	PHI:5610#G4MUP7#TRA1#318829#Magnaporthe_oryzae#unaffected_pathogenicity	41.304	46	27	0	39	84	7	52	4.87e-06	41.6
Gene.12121__GYA_c21891_g1__g.12121__m.12121	PHI:5604#G4N7V2#FZC14#318829#Magnaporthe_oryzae#unaffected_pathogenicity	37.037	54	34	0	34	87	18	71	5.64e-06	41.2
Gene.12121__GYA_c21891_g1__g.12121__m.12121	PHI:2994#G4N7V2#MGG_06355.6#318829#Magnaporthe_oryzae#reduced_virulence	37.037	54	34	0	34	87	18	71	5.64e-06	41.2
Gene.12121__GYA_c21891_g1__g.12121__m.12121	PHI:1740#I1S791#GzZC055#5518#Fusarium_graminearum#unaffected_pathogenicity	39.623	53	29	2	28	80	44	93	7.64e-06	40.8
Gene.12121__GYA_c21891_g1__g.12121__m.12121	PHI:2362#A8QJI7#XlnR#5507#Fusarium_oxysporum#unaffected_pathogenicity	42.424	66	32	4	17	80	63	124	8e-06	40.8
Gene.12121__GYA_c21891_g1__g.12121__m.12121	PHI:1022#A8QJI7#XLNR#5507#Fusarium_oxysporum#unaffected_pathogenicity	42.424	66	32	4	17	80	63	124	8e-06	40.8
Gene.12121__GYA_c21891_g1__g.12121__m.12121	PHI:1020#A8QJI7#XlnR#5507#Fusarium_oxysporum#unaffected_pathogenicity	42.424	66	32	4	17	80	63	124	8e-06	40.8
Gene.5975__GYA_c24246_g2__g.5975__m.5975	PHI:2331#H9DUR1#Ave1#27337#Verticillium_dahliae#effector_(plant_avirulence_determinant)	34.188	117	59	5	3	105	21	133	7.35e-12	56.6
Gene.26052__GYA_c21901_g1__g.26052__m.26052	PHI:1522#I1RXA5#GzHOMEL026#5518#Fusarium_graminearum#lethal	47.561	82	42	1	5	86	206	286	1.08e-19	80.9
Gene.26052__GYA_c21901_g1__g.26052__m.26052	PHI:1521#I1RX98#GzHOMEL025#5518#Fusarium_graminearum#lethal	54.054	37	17	0	51	87	229	265	4.55e-08	47.8
Gene.21635__GYA_c24246_g1__g.21635__m.21635	PHI:5103#A0A0D5ZBN4#hacpl2#13563#Heterobasidion_annosum#increased_virulence_(hypervirulence)	36.09	133	64	7	3	132	22	136	2.67e-12	58.5
Gene.21635__GYA_c24246_g1__g.21635__m.21635	PHI:5540#G4MKI0#MSP1#318829#Magnaporthe_oryzae#increased_virulence_(hypervirulence)	37.079	89	45	4	3	90	21	99	9.13e-10	51.2
Gene.21635__GYA_c24246_g1__g.21635__m.21635	PHI:2118#G4MKI0#MgSM1#318829#Magnaporthe_oryzae#effector_(plant_avirulence_determinant)	37.079	89	45	4	3	90	21	99	9.13e-10	51.2
Gene.21635__GYA_c24246_g1__g.21635__m.21635	PHI:3167#P81702#Cerato-platanin#5158#Ceratocystis_fimbriata#increased_virulence_(hypervirulence)	29.771	131	73	8	3	132	3	115	2.35e-08	47
Gene.21635__GYA_c24246_g1__g.21635__m.21635	PHI:3127#B2C3H8#MpCP1#153609#Moniliophthora_perniciosa#increased_virulence_(hypervirulence)	29.032	124	71	6	3	122	23	133	4.27e-06	41.2
Gene.15136__GYA_c13708_g1__g.15136__m.15136	PHI:184#Q9HFZ2#RBT4#5476#Candida_albicans#reduced_virulence	41.353	133	74	2	5	135	213	343	1.58e-26	100
Gene.15136__GYA_c13708_g1__g.15136__m.15136	PHI:5499#G1JUH0#Gr-VAP1#31243#Globodera_rostochiensis#effector_(plant_avirulence_determinant)	33.333	120	60	6	33	136	77	192	4.35e-10	53.1
Gene.17007__GYA_c20095_g1__g.17007__m.17007	PHI:184#Q9HFZ2#RBT4#5476#Candida_albicans#reduced_virulence	39.416	137	76	5	4	138	212	343	9.59e-18	76.3
Gene.17007__GYA_c20095_g1__g.17007__m.17007	PHI:5499#G1JUH0#Gr-VAP1#31243#Globodera_rostochiensis#effector_(plant_avirulence_determinant)	32.143	112	63	4	41	139	81	192	8.69e-08	47
