# Supplementary material for: Comparative transcriptome analysis and identification of candidate effectors in two related rust species (Gymnosporangium yamadae and Gymnosporangium asiaticum)
Source: BMC Genomics. 2017 Aug 23;18:651. doi: 10.1186/s12864-017-4059-x (PMC5567642; doi:10.1186/s12864-017-4059-x)
Supplement: Supplementary file 7 — Analysis of orthologous genes. This file provides the orthologous genes identified by OrthoMCL as well as selected one-to-one orthologous genes. (ZIP 312 kb) [file 12864_2017_4059_MOESM7_ESM.zip]

Archive with 3 entries (2 files):
- Additional file 7/ortholog_groups.xlsx
- Additional file 7/ortholog_groups_filter.xlsx
- Additional file 7/
