# Supplementary material for: Comparative transcriptome analysis and identification of candidate effectors in two related rust species (Gymnosporangium yamadae and Gymnosporangium asiaticum)
Source: BMC Genomics. 2017 Aug 23;18:651. doi: 10.1186/s12864-017-4059-x (PMC5567642; doi:10.1186/s12864-017-4059-x)
Supplement: Supplementary file 7 — Analysis of orthologous genes. This file provides the orthologous genes identified by OrthoMCL as well as selected one-to-one orthologous genes. (ZIP 312 kb) [file 12864_2017_4059_MOESM7_ESM.zip › Additional file 7/ortholog_groups.xlsx]

## Sheet: Sheet1
OG00001: PST|KNF03992.1 PST|KNF03993.1 PST|KNE87090.1 PST|KNE87116.1 PST|KNE87240.1 PST|KNE87340.1 PST|KNF03918.1 PST|KNE89707.1 PST|KNE92943.1 PST|KNF05324.1 PST|KNE94117.1 PST|KNE97442.1 PST|KNE94910.1 PST|KNE92143.1 PST|KNE94404.1 PST|KNF01138.1 PST|KNE94912.1 PST|KNF05250.1 PST|KNE89669.1 PST|KNE97489.1 PST|KNE90718.1 PST|KNE92738.1 PST|KNE99746.1 PST|KNE93455.1 PST|KNE99155.1 PST|KNE94405.1 …
OG00002: PST|KNE92621.1 PST|KNE92087.1 PST|KNE92086.1 PST|KNF04975.1 PST|KNE97655.1 PST|KNF04994.1 PST|KNE97654.1 PST|KNE96233.1 PST|KNE89564.1 PST|KNF04045.1 PST|KNF04159.1 PST|KNF01571.1 PST|KNF01085.1 PST|KNF04977.1 PST|KNF04996.1 PST|KNE90537.1 PST|KNE91218.1 PST|KNE93617.1 PST|KNE94702.1 PST|KNE98458.1 PST|KNE98464.1 PST|KNE90364.1 PST|KNE92084.1 PST|KNE92085.1 PST|KNE96241.1 PST|KNE96242.1 …
OG00003: GYA|c14481_g1 GYA|c14628_g1 GYA|c44307_g1 GYA|c17513_g1 MLP|XP_007404761.1 MLP|XP_007413773.1 MLP|XP_007417728.1 PST|KNE97002.1 PST|KNE97950.1 PST|KNE95165.1 PST|KNF03765.1 PST|KNE86575.1 PST|KNE91199.1 PST|KNE88935.1 PST|KNE86741.1 PST|KNE98780.1 PST|KNE97050.1 PST|KNE98039.1 PST|KNF05785.1 PST|KNE87401.1 PST|KNE87920.1 PST|KNE94873.1 PST|KNE91522.1 PST|KNE90707.1 PST|KNE92356.1 PST|KNE…
OG00004: PST|KNF04476.1 PST|KNF06115.1 PST|KNF02807.1 PST|KNE86699.1 PST|KNE96663.1 PST|KNF00711.1 PST|KNE91069.1 PST|KNE96888.1 PST|KNF05130.1 PST|KNF03619.1 PST|KNF01361.1 PST|KNE91220.1 PST|KNE92727.1 PST|KNE90586.1 PST|KNE94945.1 PST|KNE95590.1 PST|KNE86947.1 PST|KNF01053.1 PST|KNE97613.1 PST|KNF03767.1 PST|KNF01147.1 PST|KNE92762.1 PST|KNE93600.1 PST|KNE89388.1 PST|KNF01208.1 PST|KNE92360.1 …
OG00005: GYY|c2533_g1 GYY|c38736_g1 MLP|XP_007404545.1 MLP|XP_007404834.1 MLP|XP_007406961.1 MLP|XP_007415332.1 MLP|XP_007417295.1 MLP|XP_007417398.1 MLP|XP_007419638.1 MLP|XP_007408037.1 MLP|XP_007405139.1 MLP|XP_007419304.1 MLP|XP_007407205.1 MLP|XP_007409827.1 MLP|XP_007408204.1 MLP|XP_007408849.1 MLP|XP_007417717.1 MLP|XP_007414752.1 MLP|XP_007411321.1 MLP|XP_007413544.1 MLP|XP_007406225.1 ML…
OG00006: PST|KNE86512.1 PST|KNE86530.1 PST|KNE86788.1 PST|KNE95090.1 PST|KNE90118.1 PST|KNE86687.1 PST|KNF00769.1 PST|KNE92552.1 PST|KNE92647.1 PST|KNF00196.1 PST|KNE92097.1 PST|KNE96481.1 PST|KNE89164.1 PST|KNE86943.1 PST|KNE88283.1 PST|KNE87594.1 PST|KNE88250.1 PST|KNE88284.1 PST|KNE87977.1 PST|KNF05874.1 PST|KNE87137.1 PST|KNE98996.1 PST|KNF02631.1 PST|KNE88158.1 PST|KNF05150.1 PST|KNE87263.1 …
OG00007: PST|KNE87847.1 PST|KNE94156.1 PST|KNE97729.1 PST|KNE94157.1 PST|KNE94159.1 PST|KNE87974.1 PST|KNE94158.1 PST|KNE94143.1 PST|KNE97340.1 PST|KNE97339.1 PST|KNE97367.1 PST|KNF00589.1 PST|KNE97366.1 PST|KNF04407.1 PST|KNE97364.1 PST|KNE89059.1 PST|KNE97372.1 PST|KNF00591.1 PST|KNE97359.1 PST|KNE89058.1 PST|KNF04459.1 PST|KNE97375.1 PST|KNE97376.1 PST|KNE97377.1 PST|KNE97368.1 PST|KNE97338.1 …
OG00008: MLP|XP_007405063.1 MLP|XP_007417960.1 MLP|XP_007419118.1 MLP|XP_007418769.1 MLP|XP_007419623.1 MLP|XP_007407017.1 MLP|XP_007410189.1 MLP|XP_007410157.1 MLP|XP_007412712.1 MLP|XP_007408045.1 PST|KNE86754.1 PST|KNE88529.1 PST|KNE99418.1 PST|KNE87496.1 PST|KNF03772.1 PST|KNE94824.1 PST|KNE90354.1 PST|KNE90808.1 PST|KNE94089.1 PST|KNE89306.1 PST|KNF05285.1 PST|KNE95613.1 PST|KNE99531.1 PST|K…
OG00009: MLP|XP_007404158.1 MLP|XP_007411705.1 MLP|XP_007407326.1 MLP|XP_007410061.1 MLP|XP_007416719.1 MLP|XP_007411190.1 MLP|XP_007404771.1 MLP|XP_007415073.1 MLP|XP_007405982.1 MLP|XP_007413014.1 MLP|XP_007404948.1 MLP|XP_007411488.1 MLP|XP_007418577.1 MLP|XP_007416717.1 MLP|XP_007414130.1 MLP|XP_007406058.1 MLP|XP_007407121.1 MLP|XP_007415473.1 MLP|XP_007407328.1 MLP|XP_007404767.1 MLP|XP_007…
OG00010: MLP|XP_007409566.1 MLP|XP_007416739.1 MLP|XP_007419494.1 MLP|XP_007406719.1 MLP|XP_007404252.1 MLP|XP_007414382.1 MLP|XP_007404639.1 MLP|XP_007416147.1 MLP|XP_007407401.1 MLP|XP_007405687.1 MLP|XP_007411516.1 MLP|XP_007412010.1 MLP|XP_007419008.1 MLP|XP_007409677.1 MLP|XP_007406851.1 MLP|XP_007409129.1 MLP|XP_007407138.1 MLP|XP_007408682.1 MLP|XP_007419262.1 MLP|XP_007409303.1 MLP|XP_007…
OG00011: MLP|XP_007403673.1 MLP|XP_007410438.1 MLP|XP_007403995.1 MLP|XP_007406364.1 MLP|XP_007415782.1 MLP|XP_007417853.1 MLP|XP_007410017.1 MLP|XP_007410019.1 MLP|XP_007419086.1 MLP|XP_007407214.1 MLP|XP_007410018.1 MLP|XP_007414697.1 MLP|XP_007418087.1 MLP|XP_007405608.1 MLP|XP_007417888.1 MLP|XP_007411336.1 MLP|XP_007413828.1 MLP|XP_007403979.1 MLP|XP_007403758.1 MLP|XP_007419082.1 MLP|XP_007…
OG00012: MLP|XP_007415329.1 MLP|XP_007414215.1 MLP|XP_007409820.1 MLP|XP_007418310.1 MLP|XP_007419712.1 MLP|XP_007411094.1 MLP|XP_007408407.1 MLP|XP_007409863.1 MLP|XP_007406494.1 MLP|XP_007419308.1 MLP|XP_007419548.1 MLP|XP_007414201.1 PST|KNE88745.1 PST|KNF01522.1 PST|KNE92847.1 PST|KNF04192.1 PST|KNF06381.1 PST|KNF05681.1 PST|KNE89320.1 PST|KNF06424.1 PST|KNF05183.1 PST|KNE90231.1 PST|KNF05524…
OG00013: GYA|c14817_g1 GYA|c15092_g2 GYY|c10706_g1 GYY|c21523_g1 GYY|c10706_g2 PST|KNE86531.1 PST|KNE87134.1 PST|KNE88759.1 PST|KNE88631.1 PST|KNF01512.1 PST|KNE91520.1 PST|KNE96346.1 PST|KNE86897.1 PST|KNE93969.1 PST|KNF06726.1 PST|KNE87998.1 PST|KNE94762.1 PST|KNF01549.1 PST|KNE93921.1 PST|KNE87549.1 PST|KNE89090.1 PST|KNE86810.1 PST|KNE88184.1 PST|KNE87576.1 PST|KNE88061.1 PST|KNE87350.1 PST|K…
OG00014: MLP|XP_007403835.1 MLP|XP_007404047.1 MLP|XP_007407201.1 MLP|XP_007407233.1 MLP|XP_007407861.1 MLP|XP_007408618.1 MLP|XP_007411076.1 MLP|XP_007413351.1 MLP|XP_007413793.1 MLP|XP_007406938.1 MLP|XP_007408109.1 MLP|XP_007413115.1 MLP|XP_007417526.1 MLP|XP_007414695.1 MLP|XP_007406057.1 MLP|XP_007412305.1 MLP|XP_007404618.1 MLP|XP_007405615.1 MLP|XP_007408382.1 MLP|XP_007409861.1 MLP|XP_007…
OG00015: MLP|XP_007403964.1 MLP|XP_007412459.1 MLP|XP_007414690.1 MLP|XP_007409709.1 MLP|XP_007414257.1 MLP|XP_007407932.1 MLP|XP_007410913.1 MLP|XP_007415636.1 MLP|XP_007415843.1 MLP|XP_007419201.1 MLP|XP_007413953.1 MLP|XP_007415172.1 MLP|XP_007410423.1 MLP|XP_007412452.1 MLP|XP_007411214.1 MLP|XP_007415562.1 MLP|XP_007409461.1 MLP|XP_007409094.1 MLP|XP_007407779.1 MLP|XP_007413854.1 MLP|XP_007…
OG00016: MLP|XP_007408031.1 MLP|XP_007419137.1 MLP|XP_007410150.1 MLP|XP_007406571.1 MLP|XP_007413841.1 MLP|XP_007419231.1 MLP|XP_007407955.1 MLP|XP_007412457.1 MLP|XP_007404817.1 MLP|XP_007415890.1 MLP|XP_007413004.1 MLP|XP_007418430.1 MLP|XP_007406688.1 MLP|XP_007417040.1 MLP|XP_007415028.1 MLP|XP_007407702.1 MLP|XP_007418794.1 MLP|XP_007409434.1 MLP|XP_007403530.1 MLP|XP_007406657.1 MLP|XP_007…
OG00017: GYA|c42681_g1 MLP|XP_007404394.1 MLP|XP_007419326.1 MLP|XP_007409145.1 MLP|XP_007407019.1 MLP|XP_007413121.1 MLP|XP_007416841.1 MLP|XP_007411388.1 MLP|XP_007410697.1 MLP|XP_007405286.1 MLP|XP_007419657.1 MLP|XP_007417768.1 MLP|XP_007413836.1 MLP|XP_007413385.1 MLP|XP_007416546.1 MLP|XP_007419168.1 MLP|XP_007406119.1 MLP|XP_007407022.1 MLP|XP_007419415.1 MLP|XP_007415419.1 MLP|XP_00741912…
OG00018: PST|KNF05808.1 PST|KNE96002.1 PST|KNE95888.1 PST|KNE88938.1 PST|KNE96014.1 PST|KNE91185.1 PST|KNE88720.1 PST|KNE92728.1 PST|KNF05840.1 PST|KNE86797.1 PST|KNE87809.1 PST|KNE87174.1 PST|KNE87053.1 PST|KNE89460.1 PST|KNE94848.1 PST|KNF00966.1 PST|KNE93762.1 PST|KNE99181.1 PST|KNE87572.1 PST|KNE91334.1 PST|KNE89447.1 PST|KNF05841.1 PST|KNE89452.1 PST|KNE90527.1 PST|KNE99390.1 PST|KNE99906.1 …
OG00019: MLP|XP_007409517.1 PST|KNE87343.1 PST|KNF03699.1 PST|KNF02681.1 PST|KNE95716.1 PST|KNE98281.1 PST|KNE96444.1 PST|KNE87890.1 PST|KNE96443.1 PST|KNF02531.1 PST|KNE91837.1 PST|KNF01346.1 PST|KNE97370.1 PST|KNE92479.1 PST|KNE96575.1 PST|KNF04557.1 PST|KNF06768.1 PST|KNE93818.1 PST|KNE93839.1 PST|KNE98372.1 PST|KNE88975.1 PST|KNE89941.1 PST|KNE91244.1 PST|KNE89723.1 PST|KNF06551.1 PST|KNE9019…
OG00020: PST|KNE86951.1 PST|KNF00983.1 PST|KNE97965.1 PST|KNE92480.1 PST|KNE96692.1 PST|KNF04344.1 PST|KNF06225.1 PST|KNE88981.1 PST|KNE95985.1 PST|KNF04601.1 PST|KNF00185.1 PST|KNE97864.1 PST|KNE93911.1 PST|KNF02203.1 PST|KNE98973.1 PST|KNE90708.1 PST|KNE94806.1 PST|KNF05148.1 PST|KNE89000.1 PST|KNE99456.1 PST|KNE94375.1 PST|KNF04509.1 PST|KNE90989.1 PST|KNF06391.1 PST|KNE93642.1 PST|KNE87822.1 …
OG00021: MLP|XP_007403690.1 MLP|XP_007408754.1 MLP|XP_007410916.1 MLP|XP_007413928.1 MLP|XP_007403697.1 MLP|XP_007411564.1 MLP|XP_007406076.1 MLP|XP_007410807.1 MLP|XP_007412530.1 MLP|XP_007404178.1 MLP|XP_007417880.1 MLP|XP_007409884.1 MLP|XP_007415117.1 MLP|XP_007408201.1 MLP|XP_007418709.1 MLP|XP_007413125.1 MLP|XP_007412314.1 MLP|XP_007405707.1 MLP|XP_007407745.1 MLP|XP_007416569.1 MLP|XP_007…
OG00022: PST|KNF01238.1 PST|KNE88241.1 PST|KNE87348.1 PST|KNF02199.1 PST|KNE97332.1 PST|KNE94560.1 PST|KNF03250.1 PST|KNE89415.1 PST|KNE88044.1 PST|KNF00895.1 PST|KNE89631.1 PST|KNF05819.1 PST|KNE99644.1 PST|KNE87681.1 PST|KNE88410.1 PST|KNE89938.1 PST|KNE89534.1 PST|KNE89406.1 PST|KNE98428.1 PST|KNE90287.1 PST|KNE88939.1 PST|KNE98755.1 PST|KNE97621.1 PST|KNE88462.1 PST|KNF00984.1 PST|KNE99565.1 …
OG00023: MLP|XP_007403621.1 MLP|XP_007406094.1 MLP|XP_007417515.1 MLP|XP_007413453.1 MLP|XP_007408157.1 MLP|XP_007414103.1 MLP|XP_007410288.1 MLP|XP_007410842.1 MLP|XP_007412578.1 MLP|XP_007416933.1 MLP|XP_007416092.1 MLP|XP_007413918.1 MLP|XP_007419424.1 MLP|XP_007418586.1 MLP|XP_007406239.1 MLP|XP_007406626.1 MLP|XP_007410843.1 MLP|XP_007412579.1 MLP|XP_007411284.1 MLP|XP_007406206.1 MLP|XP_007…
OG00024: GYA|c1610_g1 GYA|c30877_g1 GYA|c18082_g1 GYA|c42767_g1 GYA|c18345_g1 PST|KNE93586.1 PST|KNE93152.1 PST|KNE87254.1 PST|KNE86583.1 PST|KNE87311.1 PST|KNE87899.1 PST|KNE88219.1 PST|KNE88243.1 PST|KNE88278.1 PST|KNE95473.1 PST|KNE98870.1 PST|KNE94323.1 PST|KNE92434.1 PST|KNE98928.1 PST|KNE89089.1 PST|KNF02980.1 PST|KNE95450.1 PST|KNF04421.1 PST|KNE87888.1 PST|KNF06563.1 PST|KNE95159.1 PST|KN…
OG00025: MLP|XP_007417119.1 MLP|XP_007410645.1 PST|KNE86528.1 PST|KNF00855.1 PST|KNF01317.1 PST|KNE89467.1 PST|KNF00125.1 PST|KNE87497.1 PST|KNF01992.1 PST|KNE93513.1 PST|KNE97150.1 PST|KNE90719.1 PST|KNF03142.1 PST|KNF05399.1 PST|KNF03600.1 PST|KNE89464.1 PST|KNE99559.1 PST|KNF02793.1 PST|KNE90419.1 PST|KNE92160.1 PST|KNF05398.1 PST|KNE93159.1 PST|KNE91920.1 PST|KNF05569.1 PST|KNF01046.1 PST|KNE…
OG00026: MLP|XP_007413147.1 MLP|XP_007405948.1 MLP|XP_007408425.1 MLP|XP_007404420.1 MLP|XP_007414443.1 MLP|XP_007419322.1 MLP|XP_007410214.1 MLP|XP_007411653.1 MLP|XP_007412799.1 MLP|XP_007405060.1 MLP|XP_007411053.1 MLP|XP_007408450.1 MLP|XP_007410023.1 MLP|XP_007405870.1 MLP|XP_007418945.1 MLP|XP_007408374.1 MLP|XP_007417081.1 MLP|XP_007415951.1 MLP|XP_007419414.1 MLP|XP_007412016.1 MLP|XP_007…
OG00027: PST|KNE96961.1 PST|KNE91361.1 PST|KNE99357.1 PST|KNE99093.1 PST|KNF01955.1 PST|KNE93128.1 PST|KNE97560.1 PST|KNE99642.1 PST|KNE95813.1 PST|KNE92598.1 PST|KNF00514.1 PST|KNE91925.1 PST|KNE96973.1 PST|KNF03942.1 PST|KNE97107.1 PST|KNE96164.1 PST|KNE93129.1 PST|KNF01957.1 PST|KNE96290.1 PST|KNF05033.1 PST|KNE98720.1 PST|KNE94123.1 PST|KNF00965.1 PST|KNF03908.1 PST|KNE92581.1 PST|KNE92582.1 …
OG00028: MLP|XP_007403736.1 MLP|XP_007405503.1 MLP|XP_007406322.1 MLP|XP_007410757.1 MLP|XP_007410897.1 MLP|XP_007413764.1 MLP|XP_007415212.1 MLP|XP_007417102.1 MLP|XP_007417449.1 MLP|XP_007417568.1 MLP|XP_007418016.1 MLP|XP_007418594.1 MLP|XP_007418664.1 MLP|XP_007410963.1 MLP|XP_007419391.1 MLP|XP_007408430.1 MLP|XP_007403737.1 MLP|XP_007418017.1 MLP|XP_007408750.1 MLP|XP_007417328.1 MLP|XP_007…
OG00029: MLP|XP_007403762.1 MLP|XP_007405193.1 MLP|XP_007418982.1 MLP|XP_007417086.1 MLP|XP_007412080.1 MLP|XP_007413383.1 MLP|XP_007404013.1 MLP|XP_007418767.1 MLP|XP_007415192.1 MLP|XP_007418110.1 MLP|XP_007419208.1 MLP|XP_007416621.1 MLP|XP_007418440.1 MLP|XP_007418095.1 MLP|XP_007419828.1 MLP|XP_007419654.1 MLP|XP_007403853.1 MLP|XP_007405507.1 MLP|XP_007407557.1 MLP|XP_007408711.1 MLP|XP_007…
OG00030: MLP|XP_007403646.1 MLP|XP_007417945.1 MLP|XP_007412401.1 MLP|XP_007408102.1 MLP|XP_007419396.1 MLP|XP_007417749.1 MLP|XP_007419511.1 MLP|XP_007408621.1 MLP|XP_007405325.1 MLP|XP_007403817.1 MLP|XP_007417748.1 MLP|XP_007408240.1 MLP|XP_007414279.1 MLP|XP_007405482.1 MLP|XP_007411791.1 MLP|XP_007405701.1 MLP|XP_007408566.1 MLP|XP_007419103.1 MLP|XP_007416252.1 MLP|XP_007416626.1 MLP|XP_007…
OG00031: MLP|XP_007419386.1 MLP|XP_007406140.1 MLP|XP_007416249.1 MLP|XP_007407479.1 MLP|XP_007405949.1 MLP|XP_007407560.1 MLP|XP_007410541.1 MLP|XP_007414044.1 MLP|XP_007417634.1 MLP|XP_007406320.1 MLP|XP_007419218.1 MLP|XP_007419346.1 MLP|XP_007412081.1 MLP|XP_007416334.1 MLP|XP_007417213.1 MLP|XP_007410655.1 MLP|XP_007410093.1 MLP|XP_007418487.1 MLP|XP_007405571.1 MLP|XP_007407055.1 MLP|XP_007…
OG00032: PST|KNE86452.1 PST|KNE89634.1 PST|KNE97901.1 PST|KNF03611.1 PST|KNF03082.1 PST|KNE91999.1 PST|KNE91978.1 PST|KNE96052.1 PST|KNF04423.1 PST|KNE99978.1 PST|KNF05095.1 PST|KNE91507.1 PST|KNE94822.1 PST|KNF03581.1 PST|KNF03985.1 PST|KNE98426.1 PST|KNE88513.1 PST|KNE88715.1 PST|KNE93967.1 PST|KNE98600.1 PST|KNE94407.1 PST|KNE98814.1 PST|KNF05094.1 PST|KNE99977.1 PST|KNE88808.1 PST|KNF02088.1 …
OG00033: PST|KNE89241.1 PST|KNF00916.1 PST|KNF06568.1 PST|KNF06569.1 PST|KNF06576.1 PST|KNF06578.1 PST|KNF02923.1 PST|KNE96838.1 PST|KNE96839.1 PST|KNE96840.1 PST|KNF02909.1 PST|KNE96837.1 PST|KNF02928.1 PST|KNE94531.1 PST|KNE99254.1 PST|KNE93035.1 PST|KNE99256.1 PST|KNE90998.1 PST|KNE91098.1 PST|KNE89851.1 PST|KNE91004.1 PST|KNF03272.1 PST|KNF03285.1 PST|KNF02283.1 PST|KNE91000.1 PST|KNE91894.1 …
OG00034: PST|KNE86617.1 PST|KNE95464.1 PST|KNE88148.1 PST|KNF05786.1 PST|KNE98724.1 PST|KNF03140.1 PST|KNF01486.1 PST|KNE96252.1 PST|KNF03495.1 PST|KNE90048.1 PST|KNE88167.1 PST|KNE88349.1 PST|KNE89254.1 PST|KNE94668.1 PST|KNE86688.1 PST|KNE87138.1 PST|KNE87237.1 PST|KNE87233.1 PST|KNE87243.1 PST|KNE88712.1 PST|KNE91620.1 PST|KNE88542.1 PST|KNE88072.1 PST|KNE90077.1 PST|KNE92973.1 PST|KNF03750.1 …
OG00035: GYY|c14504_g3 MLP|XP_007416291.1 MLP|XP_007419358.1 MLP|XP_007407916.1 MLP|XP_007409430.1 MLP|XP_007412464.1 MLP|XP_007416217.1 MLP|XP_007419475.1 MLP|XP_007410132.1 MLP|XP_007419422.1 MLP|XP_007418158.1 MLP|XP_007406260.1 MLP|XP_007407956.1 MLP|XP_007410989.1 MLP|XP_007418275.1 MLP|XP_007418338.1 MLP|XP_007407447.1 MLP|XP_007411250.1 MLP|XP_007415449.1 MLP|XP_007408643.1 MLP|XP_00740574…
OG00036: MLP|XP_007403773.1 MLP|XP_007414894.1 MLP|XP_007404681.1 MLP|XP_007413504.1 MLP|XP_007416386.1 MLP|XP_007415290.1 MLP|XP_007419696.1 MLP|XP_007406306.1 MLP|XP_007409335.1 MLP|XP_007412868.1 MLP|XP_007404326.1 MLP|XP_007409259.1 MLP|XP_007418020.1 MLP|XP_007411156.1 MLP|XP_007408931.1 MLP|XP_007411577.1 MLP|XP_007409320.1 MLP|XP_007411136.1 MLP|XP_007416228.1 MLP|XP_007414327.1 MLP|XP_007…
OG00037: GYA|c15117_g1 GYA|c40070_g1 GYA|c26665_g1 GYA|c4806_g1 GYA|c17169_g1 PST|KNE88221.1 PST|KNE97192.1 PST|KNE89068.1 PST|KNE88851.1 PST|KNE92793.1 PST|KNF03145.1 PST|KNF02829.1 PST|KNE97476.1 PST|KNF06226.1 PST|KNF00498.1 PST|KNE93167.1 PST|KNE91383.1 PST|KNF03148.1 PST|KNF05879.1 PST|KNF06013.1 PST|KNF06009.1 PST|KNE95174.1 PST|KNF05262.1 PST|KNE97191.1 PST|KNF01329.1 PST|KNE96234.1 PST|KN…
OG00038: MLP|XP_007403860.1 MLP|XP_007412450.1 MLP|XP_007412425.1 MLP|XP_007405483.1 MLP|XP_007411792.1 MLP|XP_007417947.1 MLP|XP_007412972.1 MLP|XP_007408353.1 MLP|XP_007416066.1 MLP|XP_007418535.1 MLP|XP_007415414.1 MLP|XP_007405636.1 MLP|XP_007407285.1 MLP|XP_007417771.1 MLP|XP_007417936.1 MLP|XP_007416319.1 MLP|XP_007419313.1 MLP|XP_007414701.1 MLP|XP_007418470.1 MLP|XP_007415095.1 MLP|XP_007…
OG00039: GYA|c19693_g2 GYA|c7746_g1 MLP|XP_007410096.1 MLP|XP_007419567.1 MLP|XP_007418303.1 MLP|XP_007419220.1 MLP|XP_007404477.1 MLP|XP_007417635.1 MLP|XP_007406579.1 MLP|XP_007405774.1 MLP|XP_007415732.1 MLP|XP_007404828.1 MLP|XP_007412608.1 MLP|XP_007418499.1 MLP|XP_007412880.1 MLP|XP_007405882.1 MLP|XP_007410447.1 MLP|XP_007404814.1 MLP|XP_007417283.1 MLP|XP_007413350.1 MLP|XP_007414075.1 ML…
OG00040: MLP|XP_007403479.1 MLP|XP_007418026.1 MLP|XP_007418637.1 MLP|XP_007411740.1 MLP|XP_007419193.1 MLP|XP_007413302.1 MLP|XP_007405101.1 MLP|XP_007415868.1 MLP|XP_007412627.1 MLP|XP_007416641.1 MLP|XP_007412829.1 MLP|XP_007409080.1 MLP|XP_007414803.1 MLP|XP_007412625.1 MLP|XP_007410918.1 MLP|XP_007412242.1 MLP|XP_007412502.1 MLP|XP_007414764.1 MLP|XP_007417984.1 MLP|XP_007415337.1 MLP|XP_007…
OG00041: PST|KNE86466.1 PST|KNE88128.1 PST|KNE91614.1 PST|KNE89342.1 PST|KNF01910.1 PST|KNE96315.1 PST|KNE95424.1 PST|KNE90817.1 PST|KNE99857.1 PST|KNE88884.1 PST|KNE95254.1 PST|KNE96110.1 PST|KNE97774.1 PST|KNF05244.1 PST|KNF03207.1 PST|KNE95919.1 PST|KNF02153.1 PST|KNF04227.1 PST|KNF00910.1 PST|KNF01369.1 PST|KNE89028.1 PST|KNE89547.1 PST|KNE94810.1 PST|KNF06005.1 PST|KNF03736.1 PST|KNE89544.1 …
OG00042: MLP|XP_007403520.1 MLP|XP_007416518.1 MLP|XP_007409988.1 MLP|XP_007419011.1 MLP|XP_007410371.1 MLP|XP_007411561.1 MLP|XP_007414432.1 MLP|XP_007412739.1 MLP|XP_007414384.1 MLP|XP_007409015.1 MLP|XP_007406756.1 MLP|XP_007418943.1 MLP|XP_007409016.1 MLP|XP_007404153.1 MLP|XP_007412098.1 MLP|XP_007403730.1 MLP|XP_007409830.1 MLP|XP_007411665.1 MLP|XP_007405438.1 MLP|XP_007411908.1 MLP|XP_007…
OG00043: PST|KNE88144.1 PST|KNE91533.1 PST|KNE98772.1 PST|KNE95127.1 PST|KNE92682.1 PST|KNE96046.1 PST|KNE94643.1 PST|KNE97306.1 PST|KNF04047.1 PST|KNE89677.1 PST|KNE93255.1 PST|KNF03536.1 PST|KNE89368.1 PST|KNE91655.1 PST|KNE96933.1 PST|KNE91808.1 PST|KNE97479.1 PST|KNE92571.1 PST|KNE93275.1 PST|KNF06205.1 PST|KNE93294.1 PST|KNE92139.1 PST|KNE99157.1 PST|KNE95486.1 PST|KNE88749.1 PST|KNE94845.1 …
OG00044: PST|KNE86430.1 PST|KNE86749.1 PST|KNE99169.1 PST|KNE97293.1 PST|KNE87194.1 PST|KNE91514.1 PST|KNF02833.1 PST|KNE87010.1 PST|KNE87796.1 PST|KNE88476.1 PST|KNE88309.1 PST|KNE88356.1 PST|KNE94712.1 PST|KNE88270.1 PST|KNE88407.1 PST|KNE88450.1 PST|KNE98635.1 PST|KNF01582.1 PST|KNE99979.1 PST|KNE87209.1 PST|KNE88661.1 PST|KNE88377.1 PST|KNE88533.1 PST|KNE92145.1 PST|KNF05663.1 PST|KNE92677.1 …
OG00045: PST|KNE87521.1 PST|KNF01919.1 PST|KNF05019.1 PST|KNE98869.1 PST|KNE92134.1 PST|KNE89495.1 PST|KNE96915.1 PST|KNF03247.1 PST|KNE99645.1 PST|KNE94466.1 PST|KNE96459.1 PST|KNF02216.1 PST|KNE91467.1 PST|KNE95812.1 PST|KNE93144.1 PST|KNE99545.1 PST|KNE96916.1 PST|KNE95334.1 PST|KNF01441.1 PST|KNF05783.1 PST|KNE98362.1 PST|KNE97485.1 PST|KNF01269.1 PST|KNF05990.1 PST|KNF01270.1 PST|KNF03182.1 …
OG00046: GYA|c19291_g1 GYA|c20440_g1 MLP|XP_007418216.1 MLP|XP_007418218.1 MLP|XP_007418259.1 PST|KNE87509.1 PST|KNF04343.1 PST|KNF04326.1 PST|KNF03700.1 PST|KNF06890.1 PST|KNF00231.1 PST|KNE93620.1 PST|KNE95131.1 PST|KNF00104.1 PST|KNE94651.1 PST|KNE99757.1 PST|KNE88752.1 PST|KNE88925.1 PST|KNE88650.1 PST|KNF00748.1 PST|KNE96738.1 PST|KNE94021.1 PST|KNE94165.1 PST|KNE97531.1 PST|KNE95415.1 PST|K…
OG00047: MLP|XP_007405672.1 MLP|XP_007413091.1 MLP|XP_007415544.1 MLP|XP_007419022.1 MLP|XP_007417439.1 MLP|XP_007418753.1 MLP|XP_007415537.1 MLP|XP_007413084.1 MLP|XP_007413088.1 MLP|XP_007418756.1 MLP|XP_007417428.1 MLP|XP_007419021.1 MLP|XP_007410494.1 MLP|XP_007411658.1 MLP|XP_007411819.1 MLP|XP_007413079.1 MLP|XP_007413996.1 MLP|XP_007415542.1 MLP|XP_007416287.1 MLP|XP_007417443.1 MLP|XP_007…
OG00048: GYY|c10037_g1 GYY|c38653_g1 GYY|c1599_g1 GYY|c37530_g1 MLP|XP_007403698.1 MLP|XP_007418854.1 MLP|XP_007417862.1 MLP|XP_007407747.1 MLP|XP_007415118.1 MLP|XP_007408202.1 MLP|XP_007408975.1 MLP|XP_007406091.1 MLP|XP_007415493.1 MLP|XP_007419359.1 MLP|XP_007411814.1 MLP|XP_007412288.1 MLP|XP_007409072.1 MLP|XP_007404147.1 MLP|XP_007406162.1 MLP|XP_007405291.1 MLP|XP_007416731.1 MLP|XP_00740…
OG00049: PST|KNE92083.1 PST|KNE99908.1 PST|KNE92082.1 PST|KNE99007.1 PST|KNE97500.1 PST|KNF01739.1 PST|KNE99663.1 PST|KNE99907.1 PST|KNE90792.1 PST|KNE96722.1 PST|KNF03626.1 PST|KNE97783.1 PST|KNF03110.1 PST|KNE94846.1 PST|KNF05618.1 PST|KNE97424.1 PST|KNE96723.1 PST|KNF00450.1 PST|KNF06117.1 PST|KNF05875.1 PST|KNF00507.1 PST|KNF00508.1 PST|KNF06105.1 PST|KNF05320.1 PST|KNE96724.1 PST|KNF00188.1 …
OG00050: MLP|XP_007404259.1 MLP|XP_007408118.1 MLP|XP_007417124.1 MLP|XP_007404498.1 MLP|XP_007418790.1 MLP|XP_007406860.1 MLP|XP_007417746.1 MLP|XP_007405217.1 MLP|XP_007414753.1 MLP|XP_007419306.1 MLP|XP_007415251.1 MLP|XP_007419635.1 MLP|XP_007407260.1 MLP|XP_007405978.1 MLP|XP_007412507.1 MLP|XP_007414650.1 MLP|XP_007407833.1 MLP|XP_007410592.1 MLP|XP_007418434.1 MLP|XP_007411339.1 MLP|XP_007…
OG00051: PST|KNF01915.1 PST|KNF02263.1 PST|KNF05443.1 PST|KNF03289.1 PST|KNF02955.1 PST|KNF03447.1 PST|KNF06843.1 PST|KNF04860.1 PST|KNF03269.1 PST|KNF03271.1 PST|KNF03222.1 PST|KNF03221.1 PST|KNE87188.1 PST|KNE96964.1 PST|KNF00937.1 PST|KNF00936.1 PST|KNE96639.1 PST|KNE92424.1 PST|KNE96330.1 PST|KNE96334.1 PST|KNE99817.1 PST|KNE94990.1 PST|KNE97617.1 PST|KNE96066.1 PST|KNE96065.1 PST|KNE92155.1 …
OG00052: GYA|c10104_g1 GYA|c21931_g1 GYA|c19443_g1 GYA|c9468_g1 GYA|c21601_g1 GYA|c16136_g1 GYA|c20700_g1 GYA|c34516_g1 MLP|XP_007403800.1 MLP|XP_007407886.1 MLP|XP_007417584.1 MLP|XP_007417371.1 MLP|XP_007415104.1 MLP|XP_007417243.1 MLP|XP_007411199.1 MLP|XP_007418566.1 MLP|XP_007407505.1 MLP|XP_007415368.1 MLP|XP_007409904.1 MLP|XP_007414980.1 MLP|XP_007415755.1 MLP|XP_007416123.1 MLP|XP_007411…
OG00053: MLP|XP_007403681.1 MLP|XP_007404879.1 MLP|XP_007407251.1 MLP|XP_007407707.1 MLP|XP_007407709.1 MLP|XP_007411346.1 MLP|XP_007417096.1 MLP|XP_007418860.1 MLP|XP_007419576.1 MLP|XP_007414995.1 MLP|XP_007415943.1 MLP|XP_007414102.1 MLP|XP_007411317.1 MLP|XP_007405753.1 MLP|XP_007408523.1 MLP|XP_007418349.1 MLP|XP_007417840.1 MLP|XP_007419557.1 MLP|XP_007406413.1 MLP|XP_007419786.1 MLP|XP_007…
OG00054: PST|KNE87249.1 PST|KNE88225.1 PST|KNE87399.1 PST|KNE90013.1 PST|KNE95572.1 PST|KNE87606.1 PST|KNE92258.1 PST|KNE87526.1 PST|KNF01753.1 PST|KNE87508.1 PST|KNE87545.1 PST|KNE87986.1 PST|KNE87773.1 PST|KNE92660.1 PST|KNE90428.1 PST|KNF02962.1 PST|KNE91036.1 PST|KNF00893.1 PST|KNE99865.1 PST|KNF00562.1 PST|KNF03643.1 PST|KNE91077.1 PST|KNE97286.1 PST|KNE95047.1 PST|KNF02360.1 PST|KNF00304.1 …
OG00055: MLP|XP_007403918.1 MLP|XP_007413558.1 MLP|XP_007406358.1 MLP|XP_007409746.1 MLP|XP_007419075.1 MLP|XP_007412331.1 MLP|XP_007413610.1 MLP|XP_007404256.1 MLP|XP_007413559.1 MLP|XP_007416097.1 MLP|XP_007417986.1 MLP|XP_007411375.1 MLP|XP_007416099.1 MLP|XP_007412663.1 MLP|XP_007408821.1 MLP|XP_007404257.1 MLP|XP_007412866.1 MLP|XP_007419076.1 MLP|XP_007412945.1 MLP|XP_007416098.1 MLP|XP_007…
OG00056: MLP|XP_007419174.1 MLP|XP_007403977.1 MLP|XP_007404123.1 MLP|XP_007414456.1 MLP|XP_007404131.1 MLP|XP_007415120.1 MLP|XP_007407947.1 MLP|XP_007410247.1 MLP|XP_007412720.1 MLP|XP_007407765.1 MLP|XP_007413897.1 MLP|XP_007410643.1 MLP|XP_007418667.1 MLP|XP_007416998.1 MLP|XP_007406802.1 MLP|XP_007418879.1 MLP|XP_007418108.1 MLP|XP_007410005.1 MLP|XP_007411939.1 MLP|XP_007414709.1 MLP|XP_007…
OG00057: MLP|XP_007408257.1 MLP|XP_007414121.1 MLP|XP_007410003.1 MLP|XP_007413739.1 MLP|XP_007405509.1 MLP|XP_007414122.1 MLP|XP_007419213.1 MLP|XP_007418206.1 MLP|XP_007416681.1 MLP|XP_007411901.1 MLP|XP_007417384.1 MLP|XP_007418411.1 MLP|XP_007408713.1 MLP|XP_007410004.1 MLP|XP_007419590.1 MLP|XP_007419436.1 MLP|XP_007409887.1 MLP|XP_007418891.1 MLP|XP_007418890.1 MLP|XP_007414213.1 MLP|XP_007…
OG00058: MLP|XP_007414904.1 MLP|XP_007418706.1 MLP|XP_007418712.1 MLP|XP_007414397.1 MLP|XP_007416687.1 MLP|XP_007415199.1 MLP|XP_007415876.1 MLP|XP_007404016.1 MLP|XP_007411570.1 MLP|XP_007408212.1 MLP|XP_007411300.1 MLP|XP_007408840.1 MLP|XP_007409764.1 MLP|XP_007408911.1 MLP|XP_007413248.1 MLP|XP_007407093.1 MLP|XP_007405538.1 MLP|XP_007416142.1 MLP|XP_007413249.1 MLP|XP_007407546.1 MLP|XP_007…
OG00059: PST|KNE99468.1 PST|KNE96126.1 PST|KNE98014.1 PST|KNE98015.1 PST|KNE99597.1 PST|KNE99229.1 PST|KNF00924.1 PST|KNE98011.1 PST|KNF00928.1 PST|KNF00943.1 PST|KNF02166.1 PST|KNF00932.1 PST|KNE96554.1 PST|KNE96585.1 PST|KNF00938.1 PST|KNF00939.1 PST|KNE89087.1 PST|KNE99231.1 PST|KNE90942.1 PST|KNE91299.1 PST|KNE95945.1 PST|KNE94579.1 PST|KNE94581.1 PST|KNE95967.1 PST|KNE89184.1 PST|KNE95946.1 …
OG00060: PST|KNF06242.1 PST|KNE94574.1 PST|KNF05435.1 PST|KNF05866.1 PST|KNE92500.1 PST|KNF02107.1 PST|KNE99274.1 PST|KNF02183.1 PST|KNF01551.1 PST|KNF01550.1 PST|KNE98229.1 PST|KNF02182.1 PST|KNE94575.1 PST|KNF05848.1 PST|KNF05864.1 PST|KNF02974.1 PST|KNF02184.1 PST|KNF05865.1 PST|KNE86731.1 PST|KNE86774.1 PST|KNE88615.1 PST|KNE98244.1 PST|KNE90300.1 PST|KNE99904.1 PST|KNF04892.1 PST|KNF04891.1 …
OG00061: MLP|XP_007404058.1 MLP|XP_007404246.1 MLP|XP_007418004.1 MLP|XP_007411294.1 MLP|XP_007417686.1 MLP|XP_007418194.1 MLP|XP_007417992.1 MLP|XP_007407090.1 MLP|XP_007419770.1 MLP|XP_007418091.1 MLP|XP_007416587.1 MLP|XP_007407353.1 MLP|XP_007411361.1 MLP|XP_007414403.1 MLP|XP_007418867.1 MLP|XP_007405717.1 MLP|XP_007410787.1 MLP|XP_007417316.1 MLP|XP_007419117.1 MLP|XP_007419820.1 MLP|XP_007…
OG00062: PST|KNE86892.1 PST|KNE87276.1 PST|KNE87316.1 PST|KNE87230.1 PST|KNF03520.1 PST|KNF03249.1 PST|KNE96026.1 PST|KNE91656.1 PST|KNE91807.1 PST|KNF06206.1 PST|KNE95485.1 PST|KNE93276.1 PST|KNE93295.1 PST|KNF03773.1 PST|KNE89367.1 PST|KNF03566.1 PST|KNE97478.1 PST|KNE95432.1 PST|KNE96934.1 PST|KNE91534.1 PST|KNE94662.1 PST|KNE96998.1 PST|KNE92572.1 PST|KNE97307.1 PST|KNF00599.1 PST|KNE89365.1 …
OG00063: PST|KNE87403.1 PST|KNE95623.1 PST|KNE87931.1 PST|KNE98116.1 PST|KNE90293.1 PST|KNE92166.1 PST|KNE92302.1 PST|KNE92142.1 PST|KNE95465.1 PST|KNE88742.1 PST|KNE88743.1 PST|KNE91947.1 PST|KNE94626.1 PST|KNE98095.1 PST|KNE90292.1 PST|KNF05331.1 PST|KNE88870.1 PST|KNE97065.1 PST|KNE98115.1 PST|KNE94220.1 PST|KNE91357.1 PST|KNE94271.1 PST|KNE96016.1 PST|KNF04368.1 PST|KNE89803.1 PST|KNF00267.1 …
OG00064: PST|KNE89396.1 PST|KNE90507.1 PST|KNE90797.1 PST|KNF06430.1 PST|KNE90512.1 PST|KNE90505.1 PST|KNF05493.1 PST|KNF04930.1 PST|KNE90510.1 PST|KNF04917.1 PST|KNF01607.1 PST|KNF04923.1 PST|KNF01196.1 PST|KNF01194.1 PST|KNE93827.1 PST|KNF04931.1 PST|KNE90509.1 PST|KNF04082.1 PST|KNF04919.1 PST|KNE97583.1 PST|KNE98559.1 PST|KNF04920.1 PST|KNF04921.1 PST|KNF04922.1 PST|KNE95407.1 PST|KNF06709.1 …
OG00065: PST|KNE87385.1 PST|KNF02157.1 PST|KNE91676.1 PST|KNF02162.1 PST|KNE93137.1 PST|KNE91668.1 PST|KNE91673.1 PST|KNE91667.1 PST|KNF02161.1 PST|KNE99461.1 PST|KNE99462.1 PST|KNF02163.1 PST|KNF02164.1 PST|KNF01698.1 PST|KNE91761.1 PST|KNE89656.1 PST|KNE99485.1 PST|KNE95781.1 PST|KNE89658.1 PST|KNE99491.1 PST|KNF06038.1 PST|KNE93288.1 PST|KNE90407.1 PST|KNE90409.1 PST|KNE90408.1 PST|KNE90410.1 …
OG00066: MLP|XP_007405721.1 MLP|XP_007410322.1 MLP|XP_007416280.1 MLP|XP_007408850.1 MLP|XP_007412935.1 MLP|XP_007419541.1 MLP|XP_007407300.1 MLP|XP_007410820.1 MLP|XP_007416302.1 MLP|XP_007416270.1 MLP|XP_007419348.1 MLP|XP_007412936.1 MLP|XP_007419347.1 MLP|XP_007416868.1 MLP|XP_007416269.1 MLP|XP_007418162.1 MLP|XP_007416267.1 MLP|XP_007406435.1 MLP|XP_007417383.1 MLP|XP_007408869.1 MLP|XP_007…
OG00067: MLP|XP_007403763.1 MLP|XP_007405194.1 MLP|XP_007413384.1 MLP|XP_007417062.1 MLP|XP_007418985.1 MLP|XP_007414259.1 MLP|XP_007416374.1 MLP|XP_007410131.1 MLP|XP_007408877.1 MLP|XP_007409446.1 MLP|XP_007406650.1 MLP|XP_007419482.1 MLP|XP_007405690.1 MLP|XP_007412169.1 MLP|XP_007410278.1 MLP|XP_007419200.1 MLP|XP_007418177.1 MLP|XP_007408712.1 MLP|XP_007412806.1 MLP|XP_007408372.1 MLP|XP_007…
OG00068: GYY|c10092_g1 GYY|c5533_g1 GYY|c36790_g1 GYY|c2285_g1 GYY|c20013_g1 GYY|c13501_g1 GYY|c10779_g1 GYY|c9929_g1 GYY|c11202_g1 GYY|c11753_g1 GYY|c13126_g1 GYY|c12241_g1 GYY|c5634_g1 GYY|c22866_g1 GYY|c25671_g1 GYY|c2771_g1 GYY|c33508_g1 GYY|c15572_g1 GYY|c39359_g1 GYY|c30963_g1 GYY|c30041_g1 GYY|c32262_g1 GYY|c30904_g1 GYY|c36289_g1 GYY|c24460_g1 GYY|c22587_g1 GYY|c29341_g1 GYY|c25518_g1 GYY…
OG00069: MLP|XP_007403781.1 MLP|XP_007404805.1 MLP|XP_007413052.1 MLP|XP_007412871.1 MLP|XP_007412941.1 MLP|XP_007405900.1 MLP|XP_007410326.1 MLP|XP_007419274.1 MLP|XP_007419521.1 MLP|XP_007416769.1 MLP|XP_007416661.1 MLP|XP_007404057.1 MLP|XP_007419271.1 MLP|XP_007408059.1 MLP|XP_007409221.1 MLP|XP_007417451.1 MLP|XP_007404586.1 MLP|XP_007407996.1 MLP|XP_007414291.1 MLP|XP_007407841.1 MLP|XP_007…
OG00070: MLP|XP_007409319.1 MLP|XP_007407359.1 MLP|XP_007412973.1 MLP|XP_007414314.1 MLP|XP_007417842.1 MLP|XP_007419393.1 MLP|XP_007414315.1 MLP|XP_007411177.1 MLP|XP_007418724.1 MLP|XP_007410884.1 MLP|XP_007412735.1 MLP|XP_007417950.1 MLP|XP_007415415.1 MLP|XP_007419314.1 MLP|XP_007417142.1 MLP|XP_007419108.1 MLP|XP_007412451.1 MLP|XP_007417958.1 MLP|XP_007418094.1 MLP|XP_007418979.1 MLP|XP_007…
OG00071: MLP|XP_007404914.1 MLP|XP_007414908.1 MLP|XP_007415616.1 MLP|XP_007416419.1 MLP|XP_007406835.1 MLP|XP_007417505.1 MLP|XP_007419604.1 MLP|XP_007410772.1 MLP|XP_007416439.1 MLP|XP_007419605.1 MLP|XP_007410774.1 MLP|XP_007411286.1 MLP|XP_007409602.1 MLP|XP_007416436.1 MLP|XP_007411381.1 MLP|XP_007410848.1 MLP|XP_007405884.1 MLP|XP_007417535.1 MLP|XP_007417504.1 MLP|XP_007406297.1 MLP|XP_007…
OG00072: GYA|c20739_g1 GYA|c9882_g1 MLP|XP_007407892.1 MLP|XP_007419170.1 PST|KNE87523.1 PST|KNF06393.1 PST|KNE89421.1 PST|KNE91855.1 PST|KNE96488.1 PST|KNE91181.1 PST|KNF02946.1 PST|KNE99567.1 PST|KNE98485.1 PST|KNE96922.1 PST|KNE91182.1 PST|KNE97472.1 PST|KNE89555.1 PST|KNE91932.1 PST|KNF01972.1 PST|KNE91341.1 PST|KNE91370.1 PST|KNE96870.1 PST|KNE91262.1 PST|KNF03641.1 PST|KNE91691.1 PST|KNF036…
OG00073: GYA|c20851_g1 GYA|c20908_g1 MLP|XP_007405170.1 MLP|XP_007418107.1 MLP|XP_007409144.1 MLP|XP_007413382.1 MLP|XP_007410696.1 MLP|XP_007411387.1 MLP|XP_007413835.1 MLP|XP_007417769.1 MLP|XP_007419167.1 MLP|XP_007416842.1 MLP|XP_007413120.1 MLP|XP_007416545.1 MLP|XP_007405789.1 MLP|XP_007414265.1 MLP|XP_007414435.1 MLP|XP_007419324.1 MLP|XP_007419785.1 MLP|XP_007406118.1 MLP|XP_007417876.1 M…
OG00074: MLP|XP_007407021.1 MLP|XP_007413197.1 MLP|XP_007407261.1 MLP|XP_007413686.1 MLP|XP_007407238.1 MLP|XP_007405816.1 MLP|XP_007414371.1 MLP|XP_007407275.1 MLP|XP_007410695.1 MLP|XP_007419687.1 MLP|XP_007418748.1 MLP|XP_007408208.1 MLP|XP_007412417.1 MLP|XP_007416048.1 MLP|XP_007406592.1 MLP|XP_007412418.1 MLP|XP_007419058.1 MLP|XP_007411718.1 MLP|XP_007407582.1 MLP|XP_007417582.1 MLP|XP_007…
OG00075: MLP|XP_007411305.1 MLP|XP_007405432.1 MLP|XP_007413452.1 MLP|XP_007419703.1 MLP|XP_007405985.1 MLP|XP_007414950.1 MLP|XP_007409547.1 MLP|XP_007414629.1 MLP|XP_007414495.1 MLP|XP_007415982.1 MLP|XP_007419046.1 MLP|XP_007407437.1 MLP|XP_007412949.1 MLP|XP_007415310.1 MLP|XP_007417822.1 MLP|XP_007413784.1 MLP|XP_007418373.1 MLP|XP_007414722.1 MLP|XP_007418117.1 MLP|XP_007419788.1 MLP|XP_007…
OG00076: PST|KNF04273.1 PST|KNF04720.1 PST|KNE88617.1 PST|KNE96478.1 PST|KNF00254.1 PST|KNE96128.1 PST|KNF03861.1 PST|KNE93707.1 PST|KNF01771.1 PST|KNE91042.1 PST|KNE90873.1 PST|KNF04638.1 PST|KNF05440.1 PST|KNE89242.1 PST|KNE94139.1 PST|KNF00580.1 PST|KNE95152.1 PST|KNE93441.1 PST|KNE98307.1 PST|KNE98314.1 PST|KNF05188.1 PST|KNE96680.1 PST|KNE93470.1 PST|KNE93472.1 PST|KNE90329.1 PST|KNE92938.1 …
OG00077: MLP|XP_007403692.1 MLP|XP_007416663.1 MLP|XP_007416260.1 MLP|XP_007403930.1 MLP|XP_007416666.1 MLP|XP_007409730.1 MLP|XP_007407354.1 MLP|XP_007403787.1 MLP|XP_007419730.1 MLP|XP_007407570.1 MLP|XP_007406547.1 MLP|XP_007418999.1 MLP|XP_007404048.1 MLP|XP_007418888.1 MLP|XP_007416052.1 MLP|XP_007417892.1 MLP|XP_007404573.1 MLP|XP_007409945.1 MLP|XP_007418198.1 MLP|XP_007407766.1 MLP|XP_007…
OG00078: MLP|XP_007407618.1 MLP|XP_007419096.1 MLP|XP_007406248.1 MLP|XP_007407617.1 MLP|XP_007414915.1 MLP|XP_007407048.1 MLP|XP_007419383.1 MLP|XP_007411169.1 MLP|XP_007418731.1 MLP|XP_007405812.1 MLP|XP_007408159.1 MLP|XP_007410859.1 MLP|XP_007412424.1 MLP|XP_007419095.1 MLP|XP_007415861.1 MLP|XP_007419437.1 MLP|XP_007405862.1 MLP|XP_007411185.1 MLP|XP_007419291.1 MLP|XP_007415727.1 MLP|XP_007…
OG00079: MLP|XP_007416253.1 MLP|XP_007414566.1 MLP|XP_007403816.1 MLP|XP_007409191.1 MLP|XP_007412784.1 MLP|XP_007408354.1 MLP|XP_007405645.1 MLP|XP_007412065.1 MLP|XP_007405637.1 MLP|XP_007413679.1 MLP|XP_007417959.1 MLP|XP_007419430.1 MLP|XP_007412736.1 MLP|XP_007411085.1 MLP|XP_007412402.1 MLP|XP_007414247.1 MLP|XP_007419513.1 MLP|XP_007416114.1 MLP|XP_007405198.1 MLP|XP_007411698.1 MLP|XP_007…
OG00080: MLP|XP_007405670.1 MLP|XP_007414632.1 MLP|XP_007415539.1 MLP|XP_007419023.1 MLP|XP_007417426.1 MLP|XP_007416288.1 MLP|XP_007417782.1 MLP|XP_007410495.1 MLP|XP_007419020.1 MLP|XP_007413992.1 MLP|XP_007413085.1 MLP|XP_007411659.1 MLP|XP_007417434.1 MLP|XP_007417438.1 MLP|XP_007418755.1 MLP|XP_007417441.1 MLP|XP_007411820.1 MLP|XP_007418752.1 MLP|XP_007419459.1 MLP|XP_007418897.1 MLP|XP_007…
OG00081: MLP|XP_007405523.1 MLP|XP_007405535.1 MLP|XP_007408396.1 MLP|XP_007418059.1 MLP|XP_007414429.1 MLP|XP_007412423.1 MLP|XP_007406845.1 MLP|XP_007410117.1 MLP|XP_007409726.1 MLP|XP_007412860.1 MLP|XP_007419584.1 MLP|XP_007413267.1 MLP|XP_007419004.1 MLP|XP_007410506.1 MLP|XP_007409575.1 MLP|XP_007418090.1 MLP|XP_007415434.1 MLP|XP_007419737.1 MLP|XP_007414033.1 MLP|XP_007416030.1 MLP|XP_007…
OG00082: MLP|XP_007406784.1 MLP|XP_007418292.1 MLP|XP_007407343.1 MLP|XP_007418280.1 PST|KNF02947.1 PST|KNE99364.1 PST|KNE90540.1 PST|KNE96623.1 PST|KNE95447.1 PST|KNE89948.1 PST|KNE96920.1 PST|KNE98468.1 PST|KNE93187.1 PST|KNE92418.1 PST|KNE94804.1 PST|KNE91342.1 PST|KNE94803.1 PST|KNF01389.1 PST|KNE96114.1 PST|KNE94121.1 PST|KNE94709.1 PST|KNF02322.1 PST|KNE96730.1 PST|KNE95317.1 PST|KNF02412.1…
OG00083: PST|KNE87900.1 PST|KNE89978.1 PST|KNE92542.1 PST|KNE95947.1 PST|KNE88895.1 PST|KNE98175.1 PST|KNE98199.1 PST|KNE98178.1 PST|KNE98180.1 PST|KNE98181.1 PST|KNF02145.1 PST|KNE96669.1 PST|KNE96689.1 PST|KNE91306.1 PST|KNE99288.1 PST|KNE97123.1 PST|KNF04414.1 PST|KNF02264.1 PST|KNE95660.1 PST|KNF04439.1 PST|KNE94586.1 PST|KNF04437.1 PST|KNE89822.1 PST|KNF04440.1 PST|KNF02256.1 PST|KNF04413.1 …
OG00084: PST|KNE88253.1 PST|KNF01524.1 PST|KNE92341.1 PST|KNF04342.1 PST|KNE92854.1 PST|KNF00066.1 PST|KNE88634.1 PST|KNE94374.1 PST|KNE92343.1 PST|KNF05706.1 PST|KNF00184.1 PST|KNE95960.1 PST|KNF05240.1 PST|KNF05015.1 PST|KNF04954.1 PST|KNE96715.1 PST|KNE98339.1 PST|KNF03313.1 PST|KNE96197.1 PST|KNF03925.1 PST|KNE95998.1 PST|KNE96457.1 PST|KNF04884.1 PST|KNE96456.1 PST|KNF06782.1 PST|KNE94621.1 …
OG00085: PST|KNE99862.1 PST|KNE87558.1 PST|KNE87559.1 PST|KNE96111.1 PST|KNE97675.1 PST|KNE95046.1 PST|KNE98493.1 PST|KNE90992.1 PST|KNE91078.1 PST|KNE92584.1 PST|KNF06477.1 PST|KNE88792.1 PST|KNF02362.1 PST|KNF06054.1 PST|KNE90011.1 PST|KNF02960.1 PST|KNF00318.1 PST|KNE95569.1 PST|KNE91037.1 PST|KNE90425.1 PST|KNE95430.1 PST|KNE97284.1 PST|KNE92257.1 PST|KNE92618.1 PST|KNF00317.1 PST|KNF01272.1 …
OG00086: GYA|c1650_g1 GYA|c20102_g2 GYA|c36614_g1 GYA|c23615_g1 GYA|c18673_g2 GYA|c4610_g1 GYA|c5416_g1 GYA|c21722_g2 GYA|c20102_g1 GYA|c18673_g1 GYA|c26319_g1 GYA|c26319_g4 GYA|c34270_g1 GYA|c36131_g1 GYA|c28808_g1 GYA|c32376_g1 MLP|XP_007404193.1 MLP|XP_007419583.1 MLP|XP_007410744.1 MLP|XP_007419768.1 MLP|XP_007412177.1 PST|KNE91229.1 PST|KNE97039.1 PST|KNF00945.1 PST|KNF00946.1 PST|KNE94929.1…
OG00087: PST|KNE89487.1 PST|KNE96206.1 PST|KNF04537.1 PST|KNF04536.1 PST|KNF03900.1 PST|KNE96237.1 PST|KNE96248.1 PST|KNE96236.1 PST|KNE90264.1 PST|KNE97648.1 PST|KNE95709.1 PST|KNE96250.1 PST|KNF04543.1 PST|KNE90588.1 PST|KNE97956.1 PST|KNE97232.1 PST|KNE95356.1 PST|KNE95383.1 PST|KNE94648.1 PST|KNE97312.1 PST|KNE98087.1 PST|KNE93299.1 PST|KNE94294.1 PST|KNF03108.1 PST|KNF05431.1 PST|KNF06329.1 …
OG00088: GYY|c15054_g1 GYY|c20524_g3 GYY|c9665_g1 MLP|XP_007403695.1 MLP|XP_007405409.1 MLP|XP_007406506.1 MLP|XP_007405639.1 MLP|XP_007414166.1 MLP|XP_007412875.1 MLP|XP_007415352.1 MLP|XP_007419779.1 MLP|XP_007418129.1 PST|KNE87007.1 PST|KNE87015.1 PST|KNE93595.1 PST|KNE97894.1 PST|KNF02109.1 PST|KNE91150.1 PST|KNE97957.1 PST|KNF06244.1 PST|KNF02194.1 PST|KNE92949.1 PST|KNF02820.1 PST|KNE93214.…
OG00089: PST|KNE86440.1 PST|KNF06346.1 PST|KNE88351.1 PST|KNE86550.1 PST|KNF00903.1 PST|KNE93177.1 PST|KNE90047.1 PST|KNE87377.1 PST|KNE87893.1 PST|KNE88308.1 PST|KNE87652.1 PST|KNE88134.1 PST|KNE88237.1 PST|KNE88235.1 PST|KNE87636.1 PST|KNF02626.1 PST|KNE88287.1 PST|KNF06855.1 PST|KNF00468.1 PST|KNE92911.1 PST|KNF03752.1 PST|KNF05789.1 PST|KNE91724.1 PST|KNE87971.1 PST|KNE88366.1 PST|KNE88669.1 …
OG00090: MLP|XP_007409443.1 MLP|XP_007419599.1 MLP|XP_007405320.1 MLP|XP_007411916.1 MLP|XP_007408464.1 MLP|XP_007418994.1 MLP|XP_007417393.1 MLP|XP_007405837.1 MLP|XP_007415611.1 MLP|XP_007415664.1 MLP|XP_007416680.1 MLP|XP_007408780.1 MLP|XP_007409307.1 MLP|XP_007418435.1 MLP|XP_007413737.1 MLP|XP_007418903.1 MLP|XP_007418835.1 MLP|XP_007407280.1 MLP|XP_007417160.1 MLP|XP_007418176.1 MLP|XP_007…
OG00091: MLP|XP_007404968.1 MLP|XP_007407514.1 MLP|XP_007412476.1 MLP|XP_007417087.1 MLP|XP_007418735.1 MLP|XP_007419674.1 MLP|XP_007406258.1 MLP|XP_007410187.1 MLP|XP_007414687.1 MLP|XP_007408250.1 MLP|XP_007411015.1 MLP|XP_007407904.1 MLP|XP_007407095.1 MLP|XP_007405693.1 MLP|XP_007409985.1 MLP|XP_007415696.1 MLP|XP_007407504.1 MLP|XP_007406656.1 MLP|XP_007416006.1 PST|KNE89438.1 PST|KNF03171.1…
OG00092: MLP|XP_007404022.1 MLP|XP_007412554.1 MLP|XP_007412553.1 MLP|XP_007409879.1 MLP|XP_007417199.1 MLP|XP_007409782.1 MLP|XP_007407630.1 MLP|XP_007414388.1 MLP|XP_007414354.1 MLP|XP_007414389.1 MLP|XP_007414355.1 MLP|XP_007415559.1 MLP|XP_007408468.1 MLP|XP_007407631.1 PST|KNE98829.1 PST|KNE98831.1 PST|KNE98832.1 PST|KNE98833.1 PST|KNE99515.1 PST|KNE99513.1 PST|KNE99477.1 PST|KNE99480.1 GYA|…
OG00093: MLP|XP_007404376.1 MLP|XP_007418071.1 MLP|XP_007407420.1 MLP|XP_007404707.1 MLP|XP_007416141.1 MLP|XP_007406098.1 MLP|XP_007415631.1 MLP|XP_007416149.1 MLP|XP_007407983.1 MLP|XP_007406073.1 MLP|XP_007411298.1 MLP|XP_007418111.1 MLP|XP_007414396.1 MLP|XP_007405254.1 MLP|XP_007415197.1 MLP|XP_007413815.1 MLP|XP_007418721.1 MLP|XP_007416807.1 MLP|XP_007415838.1 MLP|XP_007415915.1 MLP|XP_007…
OG00094: MLP|XP_007404815.1 MLP|XP_007412881.1 MLP|XP_007405883.1 MLP|XP_007405775.1 MLP|XP_007418327.1 MLP|XP_007416206.1 MLP|XP_007410727.1 MLP|XP_007419568.1 MLP|XP_007409723.1 MLP|XP_007418558.1 MLP|XP_007419221.1 MLP|XP_007418313.1 MLP|XP_007417664.1 MLP|XP_007412609.1 MLP|XP_007418500.1 MLP|XP_007417172.1 MLP|XP_007410448.1 MLP|XP_007406157.1 MLP|XP_007412340.1 MLP|XP_007406737.1 MLP|XP_007…
OG00095: MLP|XP_007407509.1 MLP|XP_007417121.1 MLP|XP_007418725.1 MLP|XP_007412612.1 MLP|XP_007414249.1 MLP|XP_007418447.1 MLP|XP_007414858.1 MLP|XP_007414241.1 MLP|XP_007414252.1 MLP|XP_007411092.1 MLP|XP_007414704.1 MLP|XP_007418567.1 MLP|XP_007408103.1 MLP|XP_007417796.1 MLP|XP_007418545.1 MLP|XP_007403647.1 MLP|XP_007407102.1 MLP|XP_007405059.1 MLP|XP_007405650.1 MLP|XP_007404509.1 MLP|XP_007…
OG00096: PST|KNE87038.1 PST|KNE89263.1 PST|KNF00117.1 PST|KNE97466.1 PST|KNE89123.1 PST|KNE90630.1 PST|KNE98153.1 PST|KNE95427.1 PST|KNF01584.1 PST|KNE92049.1 PST|KNE89027.1 PST|KNF02638.1 PST|KNE94233.1 PST|KNF00971.1 PST|KNE89273.1 PST|KNE92679.1 PST|KNE98892.1 PST|KNE91621.1 PST|KNE99000.1 PST|KNF05405.1 PST|KNE94211.1 PST|KNF00972.1 PST|KNE99847.1 PST|KNE94372.1 PST|KNE97487.1 PST|KNE98166.1
OG00097: PST|KNE89145.1 PST|KNF02254.1 PST|KNF02270.1 PST|KNF02271.1 PST|KNF02878.1 PST|KNF02879.1 PST|KNE90770.1 PST|KNE90771.1 PST|KNE90772.1 PST|KNE90773.1 PST|KNE90938.1 PST|KNE91284.1 PST|KNE91285.1 PST|KNE98383.1 PST|KNE99792.1 PST|KNF00098.1 PST|KNF02269.1 PST|KNF04020.1 PST|KNF04174.1 PST|KNF04175.1 PST|KNE91551.1 PST|KNF06800.1 PST|KNF02877.1 PST|KNF06801.1 PST|KNF02880.1 GYY|c12708_g1
OG00098: PST|KNE89274.1 PST|KNF02637.1 PST|KNE99848.1 PST|KNE98165.1 PST|KNF04589.1 PST|KNE94232.1 PST|KNF00970.1 PST|KNE91622.1 PST|KNE98893.1 PST|KNE95426.1 PST|KNE92050.1 PST|KNE91247.1 PST|KNE96008.1 PST|KNE90629.1 PST|KNF01585.1 PST|KNE99001.1 PST|KNE91927.1 PST|KNE92680.1 PST|KNF04052.1 PST|KNE91729.1 PST|KNE96010.1 PST|KNE97498.1 PST|KNE95693.1 PST|KNE88463.1 PST|KNE89122.1 PST|KNE91728.1
OG00099: GYA|c19321_g1 GYA|c24066_g1 GYA|c27542_g1 GYA|c27605_g1 GYY|c17897_g3 GYY|c18893_g1 GYY|c20310_g1 GYY|c21060_g1 GYY|c21810_g1 GYY|c21349_g1 MLP|XP_007410501.1 MLP|XP_007412187.1 MLP|XP_007419035.1 MLP|XP_007415502.1 MLP|XP_007415576.1 MLP|XP_007417810.1 MLP|XP_007417814.1 MLP|XP_007417816.1 MLP|XP_007413687.1 PST|KNE89857.1 PST|KNE98925.1 PST|KNE98927.1 PST|KNF04307.1 PST|KNF05724.1 PST|…
OG00100: GYA|c23455_g1 GYA|c25890_g1 GYA|c25612_g1 GYA|c27148_g1 GYY|c19211_g1 GYY|c20779_g1 MLP|XP_007409806.1 MLP|XP_007411138.1 MLP|XP_007411143.1 MLP|XP_007410789.1 MLP|XP_007412335.1 MLP|XP_007411139.1 PST|KNE94350.1 PST|KNE96382.1 PST|KNF02871.1 PST|KNF04574.1 PST|KNF06170.1 PST|KNF06172.1 PST|KNE96384.1 PST|KNF02497.1 PST|KNF02512.1 GYY|c21223_g1 MLP|XP_007409101.1 GYY|c18384_g1 GYY|c13414…
OG00101: MLP|XP_007404572.1 MLP|XP_007404774.1 MLP|XP_007405346.1 MLP|XP_007408270.1 MLP|XP_007405022.1 MLP|XP_007404773.1 MLP|XP_007419715.1 MLP|XP_007405032.1 MLP|XP_007405023.1 MLP|XP_007408271.1 MLP|XP_007410975.1 MLP|XP_007405017.1 MLP|XP_007405026.1 MLP|XP_007405347.1 MLP|XP_007414020.1 MLP|XP_007412105.1 MLP|XP_007419716.1 MLP|XP_007419740.1 MLP|XP_007408272.1 MLP|XP_007408269.1 MLP|XP_007…
OG00102: PST|KNE89568.1 PST|KNF00530.1 PST|KNE94565.1 PST|KNE97193.1 PST|KNE98113.1 PST|KNE93067.1 PST|KNF02472.1 PST|KNE93713.1 PST|KNF06159.1 PST|KNF06263.1 PST|KNF04486.1 PST|KNF03005.1 PST|KNE97180.1 PST|KNF02608.1 PST|KNE93714.1 PST|KNE96124.1 PST|KNE91435.1 PST|KNE95711.1 PST|KNF05856.1 PST|KNE94218.1 PST|KNF06262.1 PST|KNF00403.1 PST|KNE89569.1 PST|KNF03006.1 MLP|XP_007418975.1
OG00103: GYA|c13709_g1 GYA|c4843_g1 GYY|c14504_g1 GYY|c3890_g1 MLP|XP_007404146.1 MLP|XP_007406161.1 MLP|XP_007407958.1 MLP|XP_007408560.1 MLP|XP_007409108.1 MLP|XP_007419498.1 MLP|XP_007414622.1 MLP|XP_007413989.1 MLP|XP_007406033.1 MLP|XP_007416978.1 MLP|XP_007405290.1 MLP|XP_007408559.1 MLP|XP_007406499.1 MLP|XP_007411576.1 MLP|XP_007416774.1 PST|KNE98132.1 PST|KNF04877.1 PST|KNE99777.1 PST|KN…
OG00104: GYA|c7388_g1 GYA|c8293_g1 GYY|c11630_g1 GYY|c26621_g1 GYY|c40759_g1 PST|KNE90074.1 PST|KNE96879.1 PST|KNE95132.1 PST|KNF00645.1 PST|KNE92857.1 PST|KNE94001.1 PST|KNE97484.1 PST|KNF05124.1 PST|KNF02546.1 PST|KNE94084.1 PST|KNF01259.1 PST|KNF02385.1 PST|KNE98245.1 PST|KNF04955.1 PST|KNE87169.1 GYA|c31683_g1 MLP|XP_007419744.1 GYA|c8728_g1
OG00105: MLP|XP_007404710.1 MLP|XP_007417575.1 MLP|XP_007409249.1 MLP|XP_007407227.1 MLP|XP_007404688.1 MLP|XP_007419072.1 MLP|XP_007404690.1 MLP|XP_007409248.1 MLP|XP_007404708.1 MLP|XP_007404695.1 MLP|XP_007415348.1 MLP|XP_007407228.1 MLP|XP_007404692.1 MLP|XP_007404971.1 MLP|XP_007407127.1 MLP|XP_007416235.1 MLP|XP_007407020.1 MLP|XP_007404691.1 MLP|XP_007404694.1 MLP|XP_007416992.1 MLP|XP_007…
OG00106: MLP|XP_007403825.1 MLP|XP_007406777.1 MLP|XP_007417038.1 MLP|XP_007415263.1 MLP|XP_007404919.1 MLP|XP_007417354.1 MLP|XP_007408100.1 MLP|XP_007418828.1 MLP|XP_007416906.1 MLP|XP_007404311.1 MLP|XP_007412165.1 MLP|XP_007419299.1 MLP|XP_007419318.1 MLP|XP_007404201.1 MLP|XP_007405212.1 MLP|XP_007419265.1 MLP|XP_007410401.1 MLP|XP_007416788.1 MLP|XP_007411948.1 MLP|XP_007411683.1 MLP|XP_007…
OG00107: MLP|XP_007407592.1 MLP|XP_007412478.1 MLP|XP_007417067.1 MLP|XP_007419752.1 MLP|XP_007414860.1 MLP|XP_007412171.1 MLP|XP_007411090.1 MLP|XP_007409982.1 MLP|XP_007407902.1 MLP|XP_007408082.1 MLP|XP_007411215.1 MLP|XP_007419775.1 MLP|XP_007414572.1 PST|KNE87308.1 PST|KNE89434.1 PST|KNF04382.1 PST|KNE89437.1 PST|KNF03194.1 PST|KNF05059.1 PST|KNF03190.1 PST|KNE88115.1 PST|KNE96001.1 PST|KNE8…
OG00108: MLP|XP_007416570.1 MLP|XP_007414406.1 MLP|XP_007410519.1 MLP|XP_007415729.1 MLP|XP_007415114.1 MLP|XP_007412132.1 MLP|XP_007410133.1 MLP|XP_007412902.1 MLP|XP_007418710.1 MLP|XP_007418968.1 MLP|XP_007403696.1 MLP|XP_007409410.1 MLP|XP_007414407.1 MLP|XP_007408200.1 MLP|XP_007408455.1 MLP|XP_007409618.1 MLP|XP_007409192.1 MLP|XP_007404180.1 MLP|XP_007410215.1 MLP|XP_007415138.1 MLP|XP_007…
OG00109: PST|KNF02336.1 PST|KNE92229.1 PST|KNE98565.1 PST|KNF03329.1 PST|KNF06378.1 PST|KNF06425.1 PST|KNF00988.1 PST|KNF00919.1 PST|KNE94896.1 PST|KNE96621.1 PST|KNE96885.1 PST|KNF02335.1 PST|KNF05682.1 PST|KNF00262.1 PST|KNF06548.1 PST|KNE92851.1 PST|KNF04191.1 PST|KNF06379.1 PST|KNE87069.1 PST|KNE87354.1 PST|KNE91955.1 PST|KNE91954.1 PST|KNF01505.1
OG00110: MLP|XP_007403683.1 MLP|XP_007418870.1 MLP|XP_007410458.1 MLP|XP_007410461.1 MLP|XP_007413300.1 MLP|XP_007413235.1 MLP|XP_007413301.1 MLP|XP_007417522.1 MLP|XP_007417990.1 MLP|XP_007409076.1 MLP|XP_007407579.1 MLP|XP_007407010.1 MLP|XP_007417542.1 MLP|XP_007417661.1 MLP|XP_007405456.1 MLP|XP_007416310.1 MLP|XP_007413299.1 MLP|XP_007413231.1 MLP|XP_007405455.1 MLP|XP_007417639.1 MLP|XP_007…
OG00111: MLP|XP_007414008.1 MLP|XP_007409466.1 MLP|XP_007418962.1 MLP|XP_007413239.1 MLP|XP_007404647.1 MLP|XP_007407821.1 MLP|XP_007412923.1 MLP|XP_007411318.1 MLP|XP_007407106.1 MLP|XP_007414804.1 MLP|XP_007414768.1 MLP|XP_007405953.1 MLP|XP_007418935.1 MLP|XP_007407312.1 MLP|XP_007415242.1 MLP|XP_007408994.1 MLP|XP_007413240.1 MLP|XP_007417499.1 MLP|XP_007408857.1 MLP|XP_007409019.1 MLP|XP_007…
OG00112: GYY|c13849_g1 GYY|c18182_g1 GYY|c14236_g1 PST|KNE88117.1 PST|KNE89782.1 PST|KNE88937.1 PST|KNE94008.1 PST|KNE90966.1 PST|KNF03923.1 PST|KNE90305.1 PST|KNE90306.1 PST|KNF03933.1 PST|KNE90959.1 PST|KNE93551.1 PST|KNE96310.1 PST|KNE99776.1 PST|KNE95314.1 PST|KNE98133.1 PST|KNF03938.1 PST|KNE90713.1 GYA|c20350_g1 GYY|c17204_g1
OG00113: GYY|c17501_g1 GYY|c25707_g1 PST|KNE87124.1 PST|KNF06565.1 PST|KNE97859.1 PST|KNE89896.1 PST|KNE94236.1 PST|KNE93270.1 PST|KNF05573.1 PST|KNE92597.1 PST|KNF02939.1 PST|KNE89702.1 PST|KNE97264.1 PST|KNF02376.1 PST|KNE97998.1 PST|KNE94961.1 PST|KNE91431.1 PST|KNE92596.1 PST|KNE91606.1 PST|KNF02938.1 PST|KNE93292.1 PST|KNE91605.1
OG00114: MLP|XP_007414159.1 MLP|XP_007417574.1 MLP|XP_007405071.1 MLP|XP_007406950.1 MLP|XP_007408820.1 MLP|XP_007413855.1 MLP|XP_007406944.1 MLP|XP_007414411.1 MLP|XP_007406068.1 MLP|XP_007412626.1 MLP|XP_007414224.1 MLP|XP_007409089.1 MLP|XP_007413473.1 MLP|XP_007414863.1 MLP|XP_007418391.1 MLP|XP_007414158.1 MLP|XP_007415682.1 MLP|XP_007409229.1 MLP|XP_007414311.1 MLP|XP_007414862.1 MLP|XP_007…
OG00115: MLP|XP_007419484.1 MLP|XP_007404228.1 MLP|XP_007404463.1 MLP|XP_007410048.1 MLP|XP_007419205.1 MLP|XP_007405533.1 MLP|XP_007407000.1 MLP|XP_007418294.1 MLP|XP_007406186.1 MLP|XP_007411921.1 MLP|XP_007409751.1 MLP|XP_007416922.1 MLP|XP_007413787.1 MLP|XP_007408553.1 MLP|XP_007415726.1 MLP|XP_007416381.1 MLP|XP_007416003.1 MLP|XP_007405614.1 MLP|XP_007417376.1 MLP|XP_007419153.1 MLP|XP_007…
OG00116: MLP|XP_007404418.1 MLP|XP_007409886.1 MLP|XP_007408444.1 MLP|XP_007415665.1 MLP|XP_007418416.1 MLP|XP_007414212.1 MLP|XP_007405508.1 MLP|XP_007417374.1 MLP|XP_007419209.1 MLP|XP_007405061.1 MLP|XP_007417319.1 MLP|XP_007409188.1 MLP|XP_007410134.1 MLP|XP_007414240.1 MLP|XP_007407964.1 MLP|XP_007410738.1 MLP|XP_007407558.1 MLP|XP_007418899.1 MLP|XP_007419589.1 MLP|XP_007416682.1 MLP|XP_007…
OG00117: PST|KNE95913.1 PST|KNE96760.1 PST|KNF04442.1 PST|KNE90368.1 PST|KNE96479.1 PST|KNE97040.1 PST|KNE96219.1 PST|KNF06106.1 PST|KNF03099.1 PST|KNF01359.1 PST|KNF01358.1 PST|KNE88969.1 PST|KNF04187.1 PST|KNE96981.1 PST|KNF02079.1 PST|KNE97427.1 PST|KNF04592.1 PST|KNF04865.1 PST|KNE96220.1 PST|KNE98284.1 PST|KNE97609.1 GYA|c21296_g1
OG00118: PST|KNE89488.1 PST|KNF04831.1 PST|KNE91474.1 PST|KNE91475.1 PST|KNE92841.1 PST|KNE92842.1 PST|KNF03452.1 PST|KNE99741.1 PST|KNF04876.1 PST|KNE99742.1 PST|KNE95640.1 PST|KNE90192.1 PST|KNE90194.1 PST|KNE99736.1 PST|KNE90520.1 PST|KNE90574.1 PST|KNE93204.1 PST|KNF04875.1 PST|KNE86744.1 PST|KNE86794.1 PST|KNE90187.1 GYY|c20058_g1
OG00119: GYA|c17645_g1 GYA|c18919_g2 GYA|c25170_g2 GYA|c25170_g3 GYA|c25845_g1 GYA|c23194_g1 GYA|c21137_g1 GYA|c25976_g1 GYA|c22242_g1 GYY|c18543_g1 GYY|c20435_g2 MLP|XP_007410255.1 MLP|XP_007411134.1 MLP|XP_007414113.1 MLP|XP_007416987.1 PST|KNE91852.1 PST|KNF02762.1 PST|KNF03487.1 PST|KNE96498.1 GYY|c21339_g1 GYY|c10271_g2
OG00120: GYA|c23223_g1 GYA|c24324_g1 GYY|c20494_g1 GYY|c21668_g1 MLP|XP_007405581.1 MLP|XP_007406335.1 MLP|XP_007408510.1 MLP|XP_007408651.1 MLP|XP_007414334.1 MLP|XP_007414359.1 MLP|XP_007414481.1 MLP|XP_007414514.1 MLP|XP_007415709.1 MLP|XP_007416459.1 PST|KNE97207.1 PST|KNE97208.1 PST|KNE97251.1 PST|KNE97252.1 PST|KNE99467.1 GYA|c18150_g1 PST|KNE99325.1
OG00121: GYY|c15541_g1 GYY|c19843_g1 MLP|XP_007405839.1 MLP|XP_007409009.1 MLP|XP_007413946.1 MLP|XP_007416472.1 MLP|XP_007408246.1 MLP|XP_007410623.1 MLP|XP_007417564.1 MLP|XP_007414127.1 MLP|XP_007409589.1 MLP|XP_007415606.1 MLP|XP_007414549.1 MLP|XP_007409591.1 MLP|XP_007406624.1 MLP|XP_007407423.1 MLP|XP_007407654.1 MLP|XP_007419237.1 MLP|XP_007414132.1 MLP|XP_007408829.1 MLP|XP_007409590.1
OG00122: MLP|XP_007418015.1 MLP|XP_007417711.1 MLP|XP_007404437.1 MLP|XP_007418235.1 MLP|XP_007410160.1 MLP|XP_007407206.1 MLP|XP_007404878.1 MLP|XP_007405706.1 MLP|XP_007419079.1 MLP|XP_007410324.1 MLP|XP_007419672.1 MLP|XP_007419764.1 MLP|XP_007409911.1 MLP|XP_007407914.1 MLP|XP_007409996.1 MLP|XP_007417940.1 MLP|XP_007410414.1 MLP|XP_007419763.1 MLP|XP_007419434.1 MLP|XP_007410413.1 MLP|XP_007…
OG00123: MLP|XP_007405402.1 MLP|XP_007412376.1 MLP|XP_007417092.1 MLP|XP_007419776.1 MLP|XP_007405642.1 MLP|XP_007407781.1 MLP|XP_007416009.1 MLP|XP_007411213.1 MLP|XP_007409983.1 MLP|XP_007414573.1 MLP|XP_007414974.1 MLP|XP_007405944.1 MLP|XP_007408084.1 MLP|XP_007411175.1 MLP|XP_007419825.1 PST|KNE89171.1 PST|KNF02800.1 PST|KNF03168.1 PST|KNF05040.1 PST|KNE89325.1 PST|KNE91809.1
OG00124: MLP|XP_007405607.1 MLP|XP_007412840.1 MLP|XP_007412837.1 MLP|XP_007405737.1 MLP|XP_007405725.1 MLP|XP_007414260.1 MLP|XP_007418048.1 MLP|XP_007405735.1 MLP|XP_007406062.1 MLP|XP_007412839.1 MLP|XP_007414304.1 MLP|XP_007415204.1 MLP|XP_007418049.1 MLP|XP_007406061.1 MLP|XP_007415200.1 MLP|XP_007404041.1 MLP|XP_007404116.1 MLP|XP_007405598.1 MLP|XP_007405603.1 MLP|XP_007405601.1 MLP|XP_007…
OG00125: MLP|XP_007413321.1 MLP|XP_007413196.1 MLP|XP_007411466.1 MLP|XP_007410700.1 MLP|XP_007404284.1 MLP|XP_007410699.1 MLP|XP_007413285.1 MLP|XP_007411465.1 MLP|XP_007405560.1 MLP|XP_007410984.1 MLP|XP_007406182.1 MLP|XP_007415882.1 MLP|XP_007411464.1 MLP|XP_007405851.1 MLP|XP_007409113.1 MLP|XP_007409675.1 MLP|XP_007415881.1 MLP|XP_007409112.1 MLP|XP_007411616.1 MLP|XP_007412129.1 MLP|XP_007…
OG00126: MLP|XP_007412007.1 MLP|XP_007419251.1 MLP|XP_007413183.1 MLP|XP_007419059.1 MLP|XP_007404004.1 MLP|XP_007404237.1 MLP|XP_007406700.1 MLP|XP_007417622.1 MLP|XP_007413182.1 MLP|XP_007415261.1 MLP|XP_007411824.1 MLP|XP_007415001.1 MLP|XP_007416688.1 MLP|XP_007408216.1 MLP|XP_007407910.1 MLP|XP_007419551.1 MLP|XP_007405768.1 MLP|XP_007406615.1 MLP|XP_007406152.1 MLP|XP_007405844.1 MLP|XP_007…
OG00127: PST|KNE86599.1 PST|KNF05167.1 PST|KNE97281.1 PST|KNE96871.1 PST|KNE91772.1 PST|KNF05302.1 PST|KNE93930.1 PST|KNE95887.1 PST|KNE88403.1 PST|KNE94192.1 PST|KNF04716.1 PST|KNE94137.1 PST|KNE87203.1 PST|KNE88361.1 PST|KNE88362.1 PST|KNE95326.1 PST|KNE95990.1 PST|KNE90120.1 PST|KNE91604.1 GYA|c44677_g1 MLP|XP_007410829.1
OG00128: PST|KNE87512.1 PST|KNE99211.1 PST|KNE87614.1 PST|KNE88398.1 PST|KNE87924.1 PST|KNE88421.1 PST|KNE88157.1 PST|KNF05946.1 PST|KNF01904.1 PST|KNE90763.1 PST|KNF03597.1 PST|KNE92817.1 PST|KNF02227.1 PST|KNE92998.1 PST|KNE98155.1 PST|KNE89505.1 PST|KNF06210.1 PST|KNE92999.1 PST|KNE93135.1 PST|KNE96060.1 MLP|XP_007413769.1
OG00129: PST|KNE88430.1 PST|KNE98895.1 PST|KNE88753.1 PST|KNE90241.1 PST|KNF04890.1 PST|KNE95175.1 PST|KNE93467.1 PST|KNF06772.1 PST|KNE91840.1 PST|KNE93190.1 PST|KNE93193.1 PST|KNE95881.1 PST|KNF05873.1 PST|KNF05900.1 PST|KNE86996.1 PST|KNE87293.1 PST|KNE88226.1 PST|KNE91402.1 PST|KNE87553.1 PST|KNE87948.1 PST|KNE89045.1
OG00130: PST|KNE88802.1 PST|KNE98346.1 PST|KNF05571.1 PST|KNE95009.1 PST|KNE95757.1 PST|KNE88974.1 PST|KNF02919.1 PST|KNE90988.1 PST|KNF05795.1 PST|KNF01456.1 PST|KNF00623.1 PST|KNF05030.1 PST|KNE88889.1 PST|KNE90863.1 PST|KNF00520.1 PST|KNF04087.1 PST|KNE98770.1 PST|KNF05271.1 PST|KNE97699.1 PST|KNF03761.1 PST|KNE89578.1
OG00131: PST|KNE86443.1 PST|KNE94318.1 PST|KNE87564.1 PST|KNE86445.1 PST|KNE95850.1 PST|KNE96577.1 PST|KNE96402.1 PST|KNE97491.1 PST|KNE87478.1 PST|KNE95030.1 PST|KNE92027.1 PST|KNE95483.1 PST|KNE87486.1 PST|KNE88056.1 PST|KNE96847.1 PST|KNE95729.1 PST|KNE90843.1 PST|KNE93638.1 PST|KNE96846.1 PST|KNE95330.1 PST|KNE96848.1
OG00132: PST|KNE88612.1 PST|KNF05200.1 PST|KNF05195.1 PST|KNF05187.1 PST|KNF05067.1 PST|KNF05066.1 PST|KNF05186.1 PST|KNF00161.1 PST|KNF00139.1 PST|KNF00138.1 PST|KNF05107.1 PST|KNF05106.1 PST|KNF05105.1 PST|KNF05089.1 PST|KNF05088.1 PST|KNF00148.1 PST|KNF05104.1 PST|KNF05082.1 PST|KNF05090.1 PST|KNF05086.1 PST|KNF05087.1
OG00133: GYA|c10317_g1 GYA|c20448_g3 GYY|c12367_g1 GYY|c19053_g2 MLP|XP_007406166.1 MLP|XP_007408042.1 MLP|XP_007417969.1 MLP|XP_007419615.1 MLP|XP_007415919.1 MLP|XP_007414299.1 MLP|XP_007408358.1 MLP|XP_007417642.1 MLP|XP_007416079.1 MLP|XP_007416773.1 PST|KNE89378.1 PST|KNF06643.1 PST|KNE96559.1 PST|KNF00252.1 PST|KNF03157.1 GYY|c19053_g1
OG00134: GYA|c24765_g2 GYA|c27279_g1 GYA|c27515_g1 GYY|c15896_g1 GYY|c17253_g1 GYY|c4332_g1 MLP|XP_007412017.1 MLP|XP_007414769.1 PST|KNE91188.1 PST|KNE92507.1 PST|KNE94883.1 PST|KNE96038.1 PST|KNE96039.1 PST|KNE96642.1 PST|KNE98551.1 PST|KNE98851.1 PST|KNE99319.1 PST|KNE99320.1 PST|KNF04967.1 GYA|c24765_g1
OG00135: GYY|c10054_g1 GYY|c21964_g1 GYY|c34077_g1 MLP|XP_007406523.1 MLP|XP_007413771.1 MLP|XP_007412615.1 MLP|XP_007411889.1 MLP|XP_007418621.1 MLP|XP_007406824.1 MLP|XP_007414774.1 MLP|XP_007407209.1 MLP|XP_007412089.1 MLP|XP_007406292.1 MLP|XP_007406661.1 MLP|XP_007418515.1 MLP|XP_007412088.1 GYA|c21398_g1 GYA|c36754_g1 GYY|c18954_g2 GYA|c7703_g1
OG00136: MLP|XP_007403519.1 MLP|XP_007407044.1 MLP|XP_007411403.1 MLP|XP_007409464.1 MLP|XP_007412774.1 MLP|XP_007404936.1 MLP|XP_007419107.1 MLP|XP_007417625.1 MLP|XP_007418443.1 MLP|XP_007411230.1 MLP|XP_007403962.1 MLP|XP_007409869.1 MLP|XP_007419834.1 MLP|XP_007416336.1 MLP|XP_007411810.1 MLP|XP_007409030.1 MLP|XP_007410640.1 MLP|XP_007416937.1 MLP|XP_007406290.1 MLP|XP_007419801.1
OG00137: MLP|XP_007403972.1 MLP|XP_007410111.1 MLP|XP_007410122.1 MLP|XP_007417662.1 MLP|XP_007405351.1 MLP|XP_007414826.1 MLP|XP_007419626.1 MLP|XP_007417922.1 MLP|XP_007413494.1 MLP|XP_007413208.1 MLP|XP_007412590.1 PST|KNE89188.1 PST|KNF04473.1 PST|KNE95552.1 GYA|c11074_g1 GYY|c19988_g1 GYA|c16152_g1 GYY|c21534_g1 GYA|c13326_g1 PST|KNF04101.1
OG00138: MLP|XP_007404183.1 MLP|XP_007415311.1 MLP|XP_007413378.1 MLP|XP_007406139.1 MLP|XP_007415853.1 MLP|XP_007416248.1 MLP|XP_007414911.1 MLP|XP_007418732.1 MLP|XP_007407478.1 MLP|XP_007415171.1 MLP|XP_007411093.1 MLP|XP_007415946.1 MLP|XP_007408365.1 MLP|XP_007406751.1 MLP|XP_007419297.1 MLP|XP_007411181.1 MLP|XP_007414568.1 MLP|XP_007419380.1 MLP|XP_007416628.1 MLP|XP_007419296.1
OG00139: MLP|XP_007404813.1 MLP|XP_007405881.1 MLP|XP_007410446.1 MLP|XP_007405772.1 MLP|XP_007419566.1 MLP|XP_007405143.1 MLP|XP_007415730.1 MLP|XP_007413349.1 MLP|XP_007417214.1 MLP|XP_007409722.1 MLP|XP_007406578.1 MLP|XP_007406739.1 MLP|XP_007418563.1 MLP|XP_007406153.1 MLP|XP_007410747.1 MLP|XP_007406735.1 MLP|XP_007406492.1 MLP|XP_007409173.1 MLP|XP_007409174.1 MLP|XP_007413532.1
OG00140: MLP|XP_007408104.1 MLP|XP_007415250.1 MLP|XP_007409429.1 MLP|XP_007410691.1 MLP|XP_007414138.1 PST|KNE92663.1 PST|KNE92664.1 PST|KNF02451.1 PST|KNE97750.1 PST|KNE94364.1 PST|KNE92755.1 PST|KNE97739.1 PST|KNE96805.1 PST|KNE97760.1 PST|KNF02418.1 GYA|c20369_g1 GYA|c21921_g1 GYY|c287_g1 GYA|c22237_g2 GYY|c18555_g1
OG00141: PST|KNE87455.1 PST|KNE87477.1 PST|KNE96289.1 PST|KNF00451.1 PST|KNE93215.1 PST|KNF06063.1 PST|KNF01038.1 PST|KNF04433.1 PST|KNF05677.1 PST|KNE90862.1 PST|KNE92138.1 PST|KNE95023.1 PST|KNE94164.1 PST|KNF05182.1 PST|KNF05203.1 PST|KNE99963.1 PST|KNE97524.1 GYA|c37590_g1 GYY|c11732_g1 GYA|c42392_g1
OG00142: PST|KNE96742.1 PST|KNE94855.1 PST|KNF06648.1 PST|KNE96725.1 PST|KNE94505.1 PST|KNE91664.1 PST|KNE89104.1 PST|KNF05833.1 PST|KNE94066.1 PST|KNE89577.1 PST|KNF04489.1 PST|KNE89947.1 PST|KNE99335.1 PST|KNE89350.1 PST|KNE95689.1 PST|KNF06649.1 PST|KNE99770.1 PST|KNF06650.1 PST|KNE91017.1 PST|KNF06651.1
OG00143: GYA|c18098_g1 GYA|c19240_g1 GYA|c20014_g1 GYA|c21536_g1 GYA|c22595_g1 GYY|c15030_g1 GYY|c8541_g1 MLP|XP_007403633.1 MLP|XP_007404030.1 MLP|XP_007407826.1 MLP|XP_007417077.1 MLP|XP_007418703.1 PST|KNE88514.1 PST|KNE95443.1 PST|KNE97099.1 PST|KNE97769.1 PST|KNF05480.1 MLP|XP_007412644.1 GYA|c8753_g1
OG00144: GYA|c21323_g1 GYA|c23829_g1 GYA|c24496_g1 PST|KNE88805.1 PST|KNE97151.1 PST|KNF03598.1 PST|KNE90810.1 PST|KNE89465.1 PST|KNF04230.1 PST|KNF05570.1 PST|KNE96540.1 PST|KNF06646.1 PST|KNF01994.1 PST|KNF04568.1 PST|KNE99604.1 PST|KNF02369.1 PST|KNF03162.1 GYY|c15967_g1 MLP|XP_007410644.1
OG00145: GYA|c23314_g1 GYA|c24397_g1 GYY|c19531_g1 GYY|c20201_g1 MLP|XP_007409787.1 MLP|XP_007417651.1 MLP|XP_007417653.1 MLP|XP_007413506.1 MLP|XP_007417652.1 MLP|XP_007410141.1 MLP|XP_007412205.1 MLP|XP_007412206.1 MLP|XP_007413164.1 MLP|XP_007414207.1 PST|KNF06068.1 PST|KNF06078.1 GYA|c23007_g1 GYY|c15813_g2 GYY|c17176_g1
OG00146: GYY|c17114_g2 GYY|c8233_g1 PST|KNE88779.1 PST|KNE96094.1 PST|KNE90204.1 PST|KNE90202.1 PST|KNE94381.1 PST|KNE93366.1 PST|KNF05155.1 PST|KNE95354.1 PST|KNF06770.1 PST|KNF00817.1 PST|KNF00042.1 PST|KNF06771.1 PST|KNE94029.1 PST|KNF06766.1 PST|KNE94482.1 PST|KNE97480.1 PST|KNF04596.1
OG00147: MLP|XP_007403544.1 MLP|XP_007419113.1 MLP|XP_007408363.1 MLP|XP_007411549.1 MLP|XP_007412143.1 MLP|XP_007412757.1 MLP|XP_007414494.1 MLP|XP_007418231.1 MLP|XP_007417643.1 MLP|XP_007419185.1 MLP|XP_007419579.1 MLP|XP_007418727.1 MLP|XP_007418834.1 MLP|XP_007417375.1 MLP|XP_007418229.1 MLP|XP_007412805.1 MLP|XP_007408738.1 MLP|XP_007405192.1 MLP|XP_007407732.1
OG00148: MLP|XP_007403908.1 MLP|XP_007414937.1 MLP|XP_007412272.1 MLP|XP_007415295.1 MLP|XP_007404992.1 MLP|XP_007413369.1 MLP|XP_007419694.1 MLP|XP_007410764.1 MLP|XP_007404378.1 MLP|XP_007407289.1 MLP|XP_007416366.1 MLP|XP_007406405.1 MLP|XP_007403909.1 MLP|XP_007413505.1 MLP|XP_007415296.1 MLP|XP_007419695.1 MLP|XP_007418853.1 MLP|XP_007407290.1 MLP|XP_007413826.1
OG00149: MLP|XP_007404143.1 MLP|XP_007408280.1 MLP|XP_007410021.1 MLP|XP_007416982.1 MLP|XP_007406398.1 MLP|XP_007419141.1 MLP|XP_007419662.1 MLP|XP_007407739.1 MLP|XP_007419507.1 MLP|XP_007405748.1 MLP|XP_007408434.1 MLP|XP_007405979.1 MLP|XP_007412531.1 MLP|XP_007416745.1 MLP|XP_007419508.1 MLP|XP_007408836.1 MLP|XP_007419814.1 MLP|XP_007404145.1 MLP|XP_007406399.1
OG00150: MLP|XP_007405929.1 MLP|XP_007417713.1 MLP|XP_007411534.1 MLP|XP_007415916.1 MLP|XP_007413984.1 MLP|XP_007413470.1 MLP|XP_007419157.1 MLP|XP_007407891.1 MLP|XP_007417538.1 MLP|XP_007411536.1 MLP|XP_007412194.1 MLP|XP_007408314.1 MLP|XP_007412193.1 MLP|XP_007408313.1 MLP|XP_007419845.1 MLP|XP_007418486.1 PST|KNE86507.1 MLP|XP_007406317.1 GYY|c24411_g1
OG00151: PST|KNE87086.1 PST|KNF01202.1 PST|KNE89289.1 PST|KNE89626.1 PST|KNF02500.1 PST|KNF01193.1 PST|KNF00043.1 PST|KNE92730.1 PST|KNE91441.1 PST|KNE91443.1 PST|KNE96596.1 PST|KNE98118.1 PST|KNE97527.1 PST|KNE97526.1 PST|KNE97517.1 PST|KNE97516.1 PST|KNF00026.1 PST|KNF05930.1 PST|KNE98237.1
OG00152: PST|KNE88775.1 PST|KNF05319.1 PST|KNF06209.1 PST|KNF06236.1 PST|KNE95715.1 PST|KNF02282.1 PST|KNE94517.1 PST|KNE96910.1 PST|KNF05709.1 PST|KNE93846.1 PST|KNF02281.1 PST|KNF06235.1 PST|KNE86564.1 PST|KNE86948.1 PST|KNE93845.1 PST|KNE87740.1 PST|KNE88598.1 PST|KNE89257.1 PST|KNE95721.1
OG00153: PST|KNE89481.1 PST|KNE99388.1 PST|KNE90587.1 PST|KNE94129.1 PST|KNE97349.1 PST|KNF06213.1 PST|KNE98781.1 PST|KNE96620.1 PST|KNF06212.1 PST|KNE99012.1 PST|KNF06794.1 PST|KNE98782.1 PST|KNE86476.1 PST|KNE87479.1 PST|KNE87065.1 PST|KNE87353.1 PST|KNE99387.1 PST|KNE89480.1 GYA|c8041_g1
OG00154: PST|KNE92244.1 PST|KNE92248.1 PST|KNE92246.1 PST|KNF00300.1 PST|KNF00295.1 PST|KNF00286.1 PST|KNF00298.1 PST|KNF00292.1 PST|KNE96615.1 PST|KNF00289.1 PST|KNF00302.1 PST|KNF00293.1 PST|KNF00301.1 PST|KNF00287.1 PST|KNF00288.1 PST|KNF00297.1 PST|KNE92245.1 GYA|c25658_g1 GYY|c15637_g1
OG00155: MLP|XP_007404129.1 MLP|XP_007416214.1 MLP|XP_007416213.1 MLP|XP_007408661.1 MLP|XP_007404215.1 MLP|XP_007416916.1 MLP|XP_007416222.1 MLP|XP_007416167.1 MLP|XP_007408992.1 MLP|XP_007412254.1 MLP|XP_007410583.1 MLP|XP_007408860.1 MLP|XP_007415112.1 MLP|XP_007416166.1 MLP|XP_007416237.1 MLP|XP_007412282.1 MLP|XP_007408993.1 MLP|XP_007412281.1 MLP|XP_007408862.1
OG00156: PST|KNE96761.1 PST|KNE99598.1 PST|KNF03994.1 PST|KNE89496.1 PST|KNF01901.1 PST|KNE99118.1 PST|KNF02174.1 PST|KNE96030.1 PST|KNE96557.1 PST|KNE92576.1 PST|KNE94456.1 PST|KNE89877.1 PST|KNE89876.1 PST|KNF05645.1 PST|KNF00162.1 PST|KNE92848.1 PST|KNE95169.1 PST|KNE99444.1 PST|KNF01072.1
OG00157: PST|KNE88360.1 PST|KNE98235.1 PST|KNE98186.1 PST|KNF03297.1 PST|KNE99867.1 PST|KNE98187.1 PST|KNE98236.1 PST|KNE97519.1 PST|KNE93172.1 PST|KNE99874.1 PST|KNE99873.1 PST|KNE98185.1 PST|KNF01219.1 PST|KNE99883.1 PST|KNE99876.1 PST|KNF01885.1 PST|KNE99880.1 PST|KNE99877.1 PST|KNF01827.1
OG00158: PST|KNE88521.1 PST|KNE88663.1 PST|KNE91770.1 PST|KNE88888.1 PST|KNE95156.1 PST|KNF02968.1 PST|KNE93887.1 PST|KNF01969.1 PST|KNF04906.1 PST|KNF05071.1 PST|KNE94805.1 PST|KNF04432.1 PST|KNE94536.1 PST|KNF05796.1 PST|KNF03762.1 PST|KNE98863.1 PST|KNF05072.1 PST|KNE99578.1 PST|KNF02967.1
OG00159: GYA|c26869_g1 GYA|c27341_g1 GYA|c27436_g1 GYY|c20599_g1 GYY|c21764_g1 GYY|c20950_g1 MLP|XP_007409470.1 MLP|XP_007412128.1 MLP|XP_007412908.1 PST|KNE92308.1 PST|KNE92674.1 PST|KNE92675.1 PST|KNE97444.1 PST|KNF04631.1 PST|KNF04632.1 GYA|c27506_g2 MLP|XP_007408423.1 GYA|c27596_g1
OG00160: GYY|c16526_g1 GYY|c17172_g1 MLP|XP_007405853.1 MLP|XP_007413051.1 MLP|XP_007413058.1 MLP|XP_007413057.1 MLP|XP_007413059.1 MLP|XP_007413127.1 MLP|XP_007413134.1 MLP|XP_007419538.1 MLP|XP_007419540.1 PST|KNE92002.1 PST|KNE92004.1 PST|KNE92005.1 PST|KNF04946.1 PST|KNF04947.1 PST|KNF04958.1 GYA|c26313_g1
OG00161: GYY|c17649_g1 GYY|c18086_g1 MLP|XP_007404493.1 MLP|XP_007410651.1 MLP|XP_007412064.1 MLP|XP_007416609.1 MLP|XP_007408667.1 MLP|XP_007416466.1 PST|KNE93220.1 PST|KNE93230.1 PST|KNF04117.1 GYA|c26199_g1 GYA|c26199_g3 GYY|c15156_g1 GYA|c26805_g1 GYA|c27456_g2 GYY|c20237_g1 PST|KNE96827.1
OG00162: MLP|XP_007403584.1 MLP|XP_007403948.1 MLP|XP_007419585.1 MLP|XP_007414034.1 MLP|XP_007415435.1 MLP|XP_007412861.1 MLP|XP_007410118.1 MLP|XP_007412864.1 MLP|XP_007419131.1 MLP|XP_007416031.1 MLP|XP_007405163.1 MLP|XP_007413291.1 MLP|XP_007418685.1 MLP|XP_007406848.1 MLP|XP_007418419.1 MLP|XP_007409576.1 MLP|XP_007406375.1 GYY|c10987_g1
OG00163: MLP|XP_007403718.1 MLP|XP_007415902.1 MLP|XP_007418239.1 MLP|XP_007416762.1 MLP|XP_007408047.1 MLP|XP_007404875.1 MLP|XP_007408048.1 MLP|XP_007403911.1 PST|KNE95454.1 PST|KNE95455.1 PST|KNF01534.1 PST|KNF01535.1 PST|KNF01532.1 PST|KNE95457.1 PST|KNE97027.1 PST|KNF02244.1 GYA|c25903_g1 GYY|c15114_g1
OG00164: MLP|XP_007407717.1 MLP|XP_007414096.1 MLP|XP_007409562.1 MLP|XP_007411394.1 MLP|XP_007412742.1 MLP|XP_007419039.1 MLP|XP_007414991.1 MLP|XP_007415317.1 MLP|XP_007415936.1 MLP|XP_007404596.1 MLP|XP_007416979.1 MLP|XP_007416765.1 MLP|XP_007409167.1 MLP|XP_007415218.1 MLP|XP_007408893.1 MLP|XP_007403954.1 MLP|XP_007411045.1 MLP|XP_007408334.1
OG00165: MLP|XP_007404195.1 MLP|XP_007406907.1 MLP|XP_007404715.1 MLP|XP_007413961.1 MLP|XP_007407449.1 MLP|XP_007414206.1 MLP|XP_007409121.1 MLP|XP_007409126.1 MLP|XP_007408870.1 MLP|XP_007413289.1 MLP|XP_007406454.1 MLP|XP_007406687.1 MLP|XP_007412684.1 MLP|XP_007410505.1 MLP|XP_007409734.1 MLP|XP_007408505.1 MLP|XP_007410749.1 MLP|XP_007407096.1
OG00166: MLP|XP_007404208.1 MLP|XP_007410155.1 MLP|XP_007417964.1 MLP|XP_007404329.1 MLP|XP_007405756.1 MLP|XP_007411522.1 MLP|XP_007418969.1 MLP|XP_007413495.1 MLP|XP_007408030.1 MLP|XP_007417747.1 MLP|XP_007407653.1 MLP|XP_007419069.1 MLP|XP_007418248.1 MLP|XP_007418249.1 MLP|XP_007411126.1 MLP|XP_007414137.1 MLP|XP_007408699.1 GYA|c29416_g1
OG00167: MLP|XP_007411905.1 MLP|XP_007418983.1 MLP|XP_007404331.1 MLP|XP_007406724.1 MLP|XP_007406169.1 MLP|XP_007412086.1 MLP|XP_007412203.1 MLP|XP_007416448.1 MLP|XP_007418002.1 MLP|XP_007412918.1 MLP|XP_007412054.1 MLP|XP_007412315.1 MLP|XP_007416447.1 MLP|XP_007407943.1 MLP|XP_007407942.1 MLP|XP_007410402.1 MLP|XP_007405330.1 MLP|XP_007410489.1
OG00168: MLP|XP_007404895.1 MLP|XP_007418779.1 MLP|XP_007415142.1 MLP|XP_007413987.1 MLP|XP_007416980.1 MLP|XP_007418446.1 MLP|XP_007408887.1 MLP|XP_007419181.1 MLP|XP_007405510.1 MLP|XP_007415409.1 MLP|XP_007413005.1 MLP|XP_007419575.1 MLP|XP_007406541.1 MLP|XP_007407303.1 MLP|XP_007413006.1 MLP|XP_007406537.1 MLP|XP_007411775.1 MLP|XP_007414475.1
OG00169: MLP|XP_007404940.1 MLP|XP_007418033.1 MLP|XP_007418096.1 MLP|XP_007414548.1 MLP|XP_007419266.1 MLP|XP_007412127.1 MLP|XP_007415536.1 MLP|XP_007419480.1 MLP|XP_007417388.1 MLP|XP_007413539.1 PST|KNE86630.1 PST|KNE94434.1 PST|KNE90806.1 PST|KNE88991.1 PST|KNF02155.1 PST|KNE95096.1 PST|KNE95178.1 PST|KNF05330.1
OG00170: MLP|XP_007406271.1 MLP|XP_007419632.1 MLP|XP_007406273.1 MLP|XP_007418401.1 MLP|XP_007416068.1 MLP|XP_007411451.1 MLP|XP_007411450.1 PST|KNE89561.1 PST|KNE93485.1 PST|KNE93484.1 PST|KNF06619.1 PST|KNF06620.1 PST|KNE91487.1 GYA|c21380_g1 GYY|c10431_g1 PST|KNE89062.1 GYA|c23397_g1 GYY|c10452_g1
OG00171: MLP|XP_007409178.1 MLP|XP_007409456.1 MLP|XP_007409460.1 MLP|XP_007409457.1 MLP|XP_007409458.1 MLP|XP_007415605.1 MLP|XP_007415604.1 MLP|XP_007411661.1 MLP|XP_007419650.1 MLP|XP_007409450.1 MLP|XP_007409454.1 MLP|XP_007416379.1 MLP|XP_007419641.1 MLP|XP_007419663.1 MLP|XP_007413676.1 MLP|XP_007419450.1 MLP|XP_007419467.1 GYA|c24471_g1
OG00172: PST|KNE87034.1 PST|KNE91698.1 PST|KNF03525.1 PST|KNE87994.1 PST|KNE94286.1 PST|KNE88471.1 PST|KNE87869.1 PST|KNF01999.1 PST|KNE98965.1 PST|KNE89924.1 PST|KNE88854.1 PST|KNE92213.1 PST|KNF02610.1 PST|KNE97215.1 PST|KNF02628.1 PST|KNE86766.1 PST|KNE87487.1 PST|KNE88472.1
OG00173: PST|KNE88768.1 PST|KNF05955.1 PST|KNF01953.1 PST|KNF04532.1 PST|KNE89439.1 PST|KNE88911.1 PST|KNE89888.1 PST|KNE94412.1 PST|KNE90762.1 PST|KNF03958.1 PST|KNF03013.1 PST|KNE94141.1 PST|KNF03632.1 PST|KNE96047.1 PST|KNE98164.1 PST|KNF04530.1 PST|KNF04531.1 PST|KNE91535.1
OG00174: PST|KNE91046.1 PST|KNE91049.1 PST|KNE99276.1 PST|KNF01154.1 PST|KNF03303.1 PST|KNF04112.1 PST|KNE91292.1 PST|KNE91406.1 PST|KNE91413.1 PST|KNE97909.1 PST|KNE95618.1 PST|KNF03995.1 PST|KNF04000.1 PST|KNE89472.1 PST|KNE90283.1 PST|KNE91043.1 PST|KNE91045.1 GYY|c7963_g1
OG00175: PST|KNF03364.1 PST|KNE94603.1 PST|KNE96367.1 PST|KNE94987.1 PST|KNE93046.1 PST|KNF04666.1 PST|KNE95612.1 PST|KNE96350.1 PST|KNE96349.1 PST|KNE96352.1 PST|KNE96362.1 PST|KNE95155.1 PST|KNE96353.1 PST|KNF03363.1 PST|KNE99858.1 PST|KNE97036.1 PST|KNE96354.1 PST|KNF02707.1
OG00176: PST|KNE99162.1 PST|KNF04904.1 PST|KNF00019.1 PST|KNF06517.1 PST|KNF01899.1 PST|KNF00595.1 PST|KNE88951.1 PST|KNF06357.1 PST|KNF06356.1 PST|KNE94680.1 PST|KNF02180.1 PST|KNF02785.1 PST|KNE91995.1 PST|KNE96538.1 PST|KNF04672.1 PST|KNE99117.1 PST|KNE89497.1 PST|KNE95845.1
OG00177: MLP|XP_007404821.1 MLP|XP_007416752.1 MLP|XP_007407141.1 MLP|XP_007407097.1 MLP|XP_007415620.1 MLP|XP_007419442.1 MLP|XP_007405546.1 MLP|XP_007407253.1 MLP|XP_007416128.1 MLP|XP_007407992.1 MLP|XP_007419456.1 MLP|XP_007419074.1 MLP|XP_007409347.1 MLP|XP_007404966.1 MLP|XP_007419402.1 MLP|XP_007410357.1 MLP|XP_007418683.1 MLP|XP_007417866.1
OG00178: MLP|XP_007405109.1 MLP|XP_007405257.1 MLP|XP_007411456.1 MLP|XP_007410979.1 MLP|XP_007411455.1 MLP|XP_007408297.1 MLP|XP_007408408.1 MLP|XP_007413625.1 MLP|XP_007408987.1 MLP|XP_007408418.1 MLP|XP_007408303.1 MLP|XP_007414914.1 MLP|XP_007419416.1 MLP|XP_007410543.1 MLP|XP_007410544.1 MLP|XP_007410437.1 MLP|XP_007408417.1 MLP|XP_007414402.1
OG00179: PST|KNE86670.1 PST|KNE93273.1 PST|KNF02689.1 PST|KNE93872.1 PST|KNE89763.1 PST|KNF02690.1 PST|KNF02675.1 PST|KNF02415.1 PST|KNE89754.1 PST|KNE95462.1 PST|KNE98978.1 PST|KNE89750.1 PST|KNE89755.1 PST|KNE89756.1 PST|KNF03607.1 PST|KNF02413.1 PST|KNF02411.1 PST|KNF03739.1
OG00180: PST|KNE92095.1 PST|KNE90690.1 PST|KNE95847.1 PST|KNE90830.1 PST|KNE91970.1 PST|KNE91245.1 PST|KNF03231.1 PST|KNE96909.1 PST|KNF00624.1 PST|KNE96188.1 PST|KNE95848.1 PST|KNE99782.1 PST|KNF03009.1 PST|KNF03998.1 PST|KNE93564.1 PST|KNE92446.1 PST|KNE94817.1 PST|KNF00136.1
OG00181: PST|KNE90591.1 PST|KNF05693.1 PST|KNE97122.1 PST|KNF06258.1 PST|KNF04968.1 PST|KNF02419.1 PST|KNE97128.1 PST|KNE93233.1 PST|KNF04288.1 PST|KNF02352.1 PST|KNF02351.1 PST|KNF05668.1 PST|KNF05243.1 PST|KNF05242.1 PST|KNE99041.1 PST|KNF04104.1 PST|KNF04105.1 PST|KNF05669.1
OG00182: PST|KNE90822.1 PST|KNF00080.1 PST|KNE96935.1 PST|KNF01089.1 PST|KNE97695.1 PST|KNE92836.1 PST|KNF03137.1 PST|KNE97794.1 PST|KNE96720.1 PST|KNE99797.1 PST|KNE93053.1 PST|KNF01292.1 PST|KNE92726.1 PST|KNE93629.1 PST|KNE95593.1 PST|KNE95467.1 PST|KNE96631.1 PST|KNE98091.1
OG00183: PST|KNE92011.1 PST|KNE97903.1 PST|KNE97913.1 PST|KNF06347.1 PST|KNE92046.1 PST|KNE97911.1 PST|KNF02856.1 PST|KNF02874.1 PST|KNF00552.1 PST|KNF02559.1 PST|KNF02853.1 PST|KNF02847.1 PST|KNE93917.1 PST|KNE97336.1 PST|KNF06685.1 PST|KNE92128.1 PST|KNE93915.1 PST|KNE93916.1
OG00184: GYA|c19702_g1 GYA|c7268_g1 MLP|XP_007406259.1 MLP|XP_007407062.1 MLP|XP_007413017.1 MLP|XP_007418296.1 MLP|XP_007413119.1 MLP|XP_007407641.1 MLP|XP_007415363.1 MLP|XP_007415008.1 MLP|XP_007417020.1 MLP|XP_007409932.1 MLP|XP_007412687.1 MLP|XP_007416055.1 PST|KNE93512.1 PST|KNE97540.1 PST|KNE94742.1
OG00185: GYA|c22386_g2 GYA|c25328_g1 GYA|c26784_g2 GYY|c19970_g2 GYY|c20403_g1 GYY|c21467_g1 GYY|c21804_g1 MLP|XP_007406341.1 MLP|XP_007406692.1 MLP|XP_007409898.1 MLP|XP_007417073.1 PST|KNE91395.1 PST|KNE91405.1 PST|KNE92169.1 PST|KNF06182.1 PST|KNF01424.1 PST|KNF01425.1
OG00186: MLP|XP_007405749.1 MLP|XP_007414739.1 MLP|XP_007411967.1 MLP|XP_007405802.1 MLP|XP_007418335.1 MLP|XP_007417171.1 MLP|XP_007414627.1 MLP|XP_007407933.1 MLP|XP_007418495.1 MLP|XP_007417779.1 MLP|XP_007414041.1 MLP|XP_007408078.1 MLP|XP_007410642.1 MLP|XP_007411228.1 MLP|XP_007418759.1 MLP|XP_007412440.1 MLP|XP_007414970.1
OG00187: MLP|XP_007405942.1 MLP|XP_007419799.1 MLP|XP_007416981.1 MLP|XP_007409956.1 MLP|XP_007407439.1 MLP|XP_007413067.1 MLP|XP_007415313.1 MLP|XP_007413168.1 MLP|XP_007418951.1 MLP|XP_007415080.1 GYA|c3705_g2 GYY|c4324_g1 GYA|c38494_g1 GYY|c38419_g1 GYA|c3705_g1 PST|KNE88732.1 PST|KNE95328.1
OG00188: MLP|XP_007409374.1 MLP|XP_007409644.1 MLP|XP_007411964.1 MLP|XP_007419229.1 MLP|XP_007409642.1 PST|KNE90613.1 PST|KNF01495.1 PST|KNF01510.1 PST|KNF04436.1 PST|KNF04478.1 PST|KNF04479.1 PST|KNF04481.1 PST|KNF04480.1 GYA|c17774_g1 GYY|c19949_g1 GYA|c19417_g1 MLP|XP_007409257.1
OG00189: PST|KNE87534.1 PST|KNF00284.1 PST|KNF00285.1 PST|KNF05809.1 PST|KNE89186.1 PST|KNF02883.1 PST|KNE90682.1 PST|KNE90627.1 PST|KNE97511.1 PST|KNE95049.1 PST|KNE90628.1 PST|KNF02890.1 PST|KNE98392.1 PST|KNE96027.1 PST|KNF00863.1 PST|KNE98391.1 MLP|XP_007412900.1
OG00190: PST|KNF01589.1 PST|KNE99888.1 PST|KNE90559.1 PST|KNE96212.1 PST|KNE91274.1 PST|KNF01591.1 PST|KNE99889.1 PST|KNF01593.1 PST|KNF01099.1 PST|KNF04002.1 PST|KNF01098.1 PST|KNF04003.1 PST|KNE90216.1 PST|KNE90392.1 PST|KNE89862.1 PST|KNE90218.1 PST|KNE90224.1
OG00191: PST|KNE99108.1 PST|KNE89066.1 PST|KNF02517.1 PST|KNE94613.1 PST|KNE94612.1 PST|KNF03456.1 PST|KNE93392.1 PST|KNF02985.1 PST|KNE90076.1 PST|KNE95220.1 PST|KNE91335.1 PST|KNE94429.1 PST|KNE99314.1 PST|KNE94085.1 PST|KNF03050.1 PST|KNF06707.1 PST|KNE98064.1
OG00192: PST|KNE99541.1 PST|KNE88773.1 PST|KNE88777.1 PST|KNE88846.1 PST|KNE88798.1 PST|KNE88797.1 PST|KNE88839.1 PST|KNE88855.1 PST|KNE88834.1 PST|KNE88776.1 PST|KNE88794.1 PST|KNE88795.1 PST|KNE99537.1 PST|KNE93630.1 PST|KNF05881.1 PST|KNF05882.1 PST|KNE99536.1
OG00193: PST|KNE89175.1 PST|KNF04119.1 PST|KNF04120.1 PST|KNF03362.1 PST|KNE96679.1 PST|KNE93661.1 PST|KNE96514.1 PST|KNE92678.1 PST|KNE92683.1 PST|KNE92684.1 PST|KNE92685.1 PST|KNE97988.1 PST|KNE93828.1 PST|KNF04118.1 PST|KNE93829.1 PST|KNF03358.1 PST|KNE92686.1
OG00194: MLP|XP_007414563.1 MLP|XP_007416624.1 MLP|XP_007416133.1 MLP|XP_007418730.1 MLP|XP_007404568.1 MLP|XP_007415403.1 MLP|XP_007407176.1 MLP|XP_007409306.1 MLP|XP_007408565.1 MLP|XP_007414277.1 MLP|XP_007406349.1 MLP|XP_007419395.1 MLP|XP_007411084.1 MLP|XP_007417350.1 MLP|XP_007410742.1 MLP|XP_007410741.1 MLP|XP_007418972.1
OG00195: MLP|XP_007409513.1 MLP|XP_007419581.1 MLP|XP_007415856.1 MLP|XP_007411081.1 MLP|XP_007414983.1 MLP|XP_007412811.1 MLP|XP_007409439.1 MLP|XP_007408238.1 MLP|XP_007418093.1 MLP|XP_007419054.1 MLP|XP_007417915.1 MLP|XP_007419512.1 MLP|XP_007415085.1 MLP|XP_007414168.1 MLP|XP_007418847.1 MLP|XP_007419203.1 MLP|XP_007414703.1
OG00196: MLP|XP_007405408.1 MLP|XP_007405410.1 MLP|XP_007406444.1 MLP|XP_007416232.1 MLP|XP_007416231.1 MLP|XP_007410243.1 MLP|XP_007408254.1 MLP|XP_007408068.1 MLP|XP_007408260.1 MLP|XP_007408295.1 MLP|XP_007408315.1 MLP|XP_007408072.1 MLP|XP_007408023.1 MLP|XP_007407520.1 MLP|XP_007408075.1 MLP|XP_007408252.1 MLP|XP_007419835.1
OG00197: PST|KNE86615.1 PST|KNE93639.1 PST|KNE95029.1 PST|KNE90844.1 PST|KNE96576.1 PST|KNE97492.1 PST|KNE92026.1 PST|KNE88810.1 PST|KNE95731.1 PST|KNE95331.1 PST|KNE94317.1 PST|KNE94315.1 PST|KNE88809.1 PST|KNF01173.1 PST|KNE96403.1 PST|KNE94316.1 PST|KNE95732.1
OG00198: PST|KNE88166.1 PST|KNF06652.1 PST|KNF02456.1 PST|KNF04272.1 PST|KNE88801.1 PST|KNF00194.1 PST|KNF06229.1 PST|KNF06228.1 PST|KNE91867.1 PST|KNE92168.1 PST|KNF03310.1 PST|KNE98900.1 PST|KNE92622.1 PST|KNE95190.1 PST|KNF06874.1 PST|KNF06664.1 PST|KNF05730.1
OG00199: GYA|c26587_g1 GYA|c27029_g1 GYA|c27551_g1 GYY|c21480_g1 GYY|c21707_g1 MLP|XP_007404886.1 MLP|XP_007412962.1 MLP|XP_007416560.1 MLP|XP_007409624.1 PST|KNE96414.1 PST|KNE96415.1 PST|KNE98110.1 PST|KNE99447.1 PST|KNF05673.1 PST|KNE88778.1 PST|KNE88953.1
OG00200: MLP|XP_007403854.1 MLP|XP_007407600.1 MLP|XP_007416426.1 MLP|XP_007407282.1 MLP|XP_007404161.1 MLP|XP_007404833.1 MLP|XP_007412170.1 MLP|XP_007418996.1 MLP|XP_007403924.1 MLP|XP_007415193.1 MLP|XP_007413492.1 MLP|XP_007409449.1 MLP|XP_007405185.1 MLP|XP_007417150.1 MLP|XP_007412095.1 MLP|XP_007417910.1
OG00201: MLP|XP_007404510.1 MLP|XP_007412613.1 MLP|XP_007411068.1 MLP|XP_007405474.1 MLP|XP_007415635.1 MLP|XP_007412116.1 MLP|XP_007406750.1 MLP|XP_007418528.1 MLP|XP_007414243.1 MLP|XP_007407712.1 MLP|XP_007405199.1 MLP|XP_007405475.1 MLP|XP_007412117.1 MLP|XP_007405649.1 MLP|XP_007405691.1 MLP|XP_007414856.1
OG00202: MLP|XP_007404744.1 MLP|XP_007405582.1 MLP|XP_007417957.1 MLP|XP_007408279.1 MLP|XP_007417787.1 MLP|XP_007418863.1 MLP|XP_007418980.1 MLP|XP_007411573.1 MLP|XP_007404893.1 MLP|XP_007418264.1 MLP|XP_007408790.1 MLP|XP_007419080.1 MLP|XP_007414282.1 MLP|XP_007407429.1 MLP|XP_007419837.1 MLP|XP_007409579.1
OG00203: MLP|XP_007405180.1 MLP|XP_007408025.1 MLP|XP_007419522.1 MLP|XP_007406608.1 MLP|XP_007414678.1 MLP|XP_007419758.1 MLP|XP_007407688.1 MLP|XP_007409957.1 MLP|XP_007407418.1 MLP|XP_007407039.1 MLP|XP_007405459.1 MLP|XP_007405460.1 MLP|XP_007417224.1 MLP|XP_007407040.1 MLP|XP_007406955.1 MLP|XP_007418587.1
OG00204: MLP|XP_007406801.1 MLP|XP_007407334.1 MLP|XP_007407337.1 MLP|XP_007411277.1 MLP|XP_007409037.1 MLP|XP_007409012.1 MLP|XP_007409036.1 MLP|XP_007413567.1 MLP|XP_007409038.1 PST|KNE88570.1 PST|KNF01483.1 PST|KNE98368.1 PST|KNE98385.1 GYA|c23841_g1 GYA|c25034_g1 GYY|c21288_g1
OG00205: MLP|XP_007415017.1 MLP|XP_007415019.1 MLP|XP_007415021.1 MLP|XP_007415020.1 PST|KNE90949.1 PST|KNE90950.1 PST|KNF03264.1 PST|KNF03265.1 PST|KNF01946.1 PST|KNF01975.1 GYA|c18632_g1 GYY|c12021_g1 GYA|c20937_g1 MLP|XP_007404937.1 GYA|c25402_g1 MLP|XP_007416107.1
OG00206: MLP|XP_007417703.1 MLP|XP_007419636.1 MLP|XP_007419439.1 MLP|XP_007404499.1 MLP|XP_007413980.1 MLP|XP_007416275.1 MLP|XP_007414651.1 MLP|XP_007417341.1 MLP|XP_007417821.1 MLP|XP_007408640.1 MLP|XP_007417296.1 MLP|XP_007419307.1 MLP|XP_007406861.1 MLP|XP_007416413.1 MLP|XP_007416775.1 MLP|XP_007415252.1
OG00207: PST|KNE95389.1 PST|KNF01640.1 PST|KNF03121.1 PST|KNF03131.1 PST|KNF03819.1 PST|KNE95412.1 PST|KNF00655.1 PST|KNF00656.1 PST|KNE97398.1 PST|KNE97384.1 PST|KNF03867.1 PST|KNF01639.1 PST|KNF03868.1 PST|KNE89267.1 PST|KNE92494.1 PST|KNE92495.1
OG00208: MLP|XP_007403642.1 MLP|XP_007407208.1 MLP|XP_007403648.1 MLP|XP_007419793.1 MLP|XP_007406958.1 MLP|XP_007412406.1 MLP|XP_007412404.1 MLP|XP_007408122.1 MLP|XP_007410946.1 MLP|XP_007410948.1 MLP|XP_007411312.1 MLP|XP_007410947.1 MLP|XP_007409366.1 MLP|XP_007419099.1 MLP|XP_007404996.1 MLP|XP_007418402.1
OG00209: MLP|XP_007403871.1 MLP|XP_007418232.1 MLP|XP_007413008.1 MLP|XP_007407043.1 MLP|XP_007411893.1 MLP|XP_007405054.1 MLP|XP_007408736.1 MLP|XP_007404896.1 MLP|XP_007418230.1 MLP|XP_007417645.1 MLP|XP_007412141.1 MLP|XP_007416697.1 MLP|XP_007418839.1 MLP|XP_007414492.1 MLP|XP_007404574.1 MLP|XP_007408361.1
OG00210: MLP|XP_007404929.1 MLP|XP_007409669.1 MLP|XP_007407216.1 MLP|XP_007417587.1 MLP|XP_007411728.1 MLP|XP_007404932.1 MLP|XP_007418946.1 MLP|XP_007404933.1 MLP|XP_007412468.1 MLP|XP_007418244.1 MLP|XP_007416763.1 MLP|XP_007416077.1 MLP|XP_007416742.1 MLP|XP_007408155.1 MLP|XP_007406951.1 MLP|XP_007418258.1
OG00211: MLP|XP_007419490.1 MLP|XP_007418686.1 MLP|XP_007415545.1 MLP|XP_007405674.1 MLP|XP_007415543.1 MLP|XP_007419024.1 MLP|XP_007417784.1 MLP|XP_007416289.1 MLP|XP_007413435.1 MLP|XP_007417431.1 MLP|XP_007413993.1 MLP|XP_007414633.1 MLP|XP_007413083.1 MLP|XP_007417435.1 MLP|XP_007413087.1 MLP|XP_007417423.1
OG00212: MLP|XP_007409010.1 MLP|XP_007416671.1 MLP|XP_007416670.1 MLP|XP_007416669.1 MLP|XP_007416858.1 MLP|XP_007410205.1 MLP|XP_007416813.1 MLP|XP_007410232.1 MLP|XP_007410249.1 MLP|XP_007416823.1 MLP|XP_007416786.1 MLP|XP_007416767.1 MLP|XP_007416772.1 MLP|XP_007410335.1 MLP|XP_007410256.1 MLP|XP_007419051.1
OG00213: PST|KNE87985.1 PST|KNF03517.1 PST|KNF04679.1 PST|KNF04692.1 PST|KNF04683.1 PST|KNE93376.1 PST|KNF04610.1 PST|KNF00430.1 PST|KNF00429.1 PST|KNF04609.1 PST|KNE98676.1 PST|KNE98691.1 PST|KNE98675.1 PST|KNE88442.1 PST|KNF04448.1 PST|KNF04449.1
OG00214: GYA|c17767_g2 GYA|c26970_g1 MLP|XP_007403540.1 MLP|XP_007417987.1 MLP|XP_007419774.1 MLP|XP_007406082.1 MLP|XP_007407374.1 MLP|XP_007406246.1 MLP|XP_007419741.1 MLP|XP_007413388.1 MLP|XP_007416748.1 MLP|XP_007406900.1 MLP|XP_007407813.1 MLP|XP_007415824.1 MLP|XP_007419714.1
OG00215: GYA|c27828_g1 GYA|c5612_g1 GYA|c31171_g1 GYA|c39627_g1 GYA|c30345_g1 GYA|c39254_g1 GYA|c43889_g1 GYA|c31149_g1 GYA|c33583_g1 GYA|c40677_g1 GYA|c33933_g1 GYA|c41232_g1 GYA|c34882_g1 GYY|c38472_g1 GYY|c22717_g1
OG00216: MLP|XP_007403543.1 MLP|XP_007414493.1 MLP|XP_007418728.1 MLP|XP_007417644.1 MLP|XP_007418209.1 MLP|XP_007412142.1 MLP|XP_007419112.1 MLP|XP_007408362.1 MLP|XP_007411548.1 MLP|XP_007419578.1 MLP|XP_007418830.1 MLP|XP_007412756.1 MLP|XP_007410337.1 MLP|XP_007417345.1 MLP|XP_007419013.1
OG00217: MLP|XP_007403672.1 MLP|XP_007408017.1 MLP|XP_007408991.1 MLP|XP_007404954.1 MLP|XP_007404955.1 PST|KNE91684.1 PST|KNE91685.1 PST|KNF04197.1 PST|KNF04198.1 GYA|c21624_g1 PST|KNE90228.1 GYA|c23621_g2 GYY|c20249_g1 GYA|c44274_g1 PST|KNE91569.1
OG00218: MLP|XP_007403914.1 MLP|XP_007413549.1 MLP|XP_007406212.1 MLP|XP_007407663.1 MLP|XP_007416593.1 MLP|XP_007418722.1 MLP|XP_007418615.1 MLP|XP_007404046.1 MLP|XP_007413837.1 MLP|XP_007409400.1 MLP|XP_007411490.1 MLP|XP_007409947.1 MLP|XP_007407133.1 MLP|XP_007407132.1 MLP|XP_007418541.1
OG00219: MLP|XP_007404295.1 MLP|XP_007409299.1 MLP|XP_007406946.1 MLP|XP_007406945.1 MLP|XP_007414519.1 MLP|XP_007413648.1 MLP|XP_007416242.1 MLP|XP_007407921.1 MLP|XP_007414255.1 MLP|XP_007406521.1 MLP|XP_007410596.1 MLP|XP_007414400.1 MLP|XP_007410595.1 MLP|XP_007418819.1 MLP|XP_007419734.1
OG00220: MLP|XP_007405162.1 MLP|XP_007417285.1 MLP|XP_007414586.1 MLP|XP_007406427.1 MLP|XP_007417284.1 MLP|XP_007405875.1 MLP|XP_007407391.1 MLP|XP_007414196.1 MLP|XP_007419526.1 MLP|XP_007407980.1 MLP|XP_007407392.1 MLP|XP_007419649.1 MLP|XP_007408283.1 MLP|XP_007415340.1 MLP|XP_007406757.1
OG00221: MLP|XP_007405382.1 MLP|XP_007407245.1 MLP|XP_007408540.1 MLP|XP_007417033.1 MLP|XP_007418205.1 MLP|XP_007418076.1 MLP|XP_007415283.1 MLP|XP_007419368.1 MLP|XP_007414487.1 MLP|XP_007416117.1 MLP|XP_007409940.1 MLP|XP_007405967.1 MLP|XP_007409939.1 MLP|XP_007417856.1 MLP|XP_007417386.1
OG00222: MLP|XP_007405746.1 MLP|XP_007413842.1 MLP|XP_007415330.1 MLP|XP_007414217.1 MLP|XP_007419309.1 MLP|XP_007406495.1 MLP|XP_007411095.1 MLP|XP_007414202.1 MLP|XP_007409864.1 MLP|XP_007408947.1 MLP|XP_007409905.1 MLP|XP_007414200.1 MLP|XP_007404485.1 MLP|XP_007405660.1 GYA|c35091_g1
OG00223: MLP|XP_007416852.1 MLP|XP_007407058.1 MLP|XP_007411833.1 MLP|XP_007403975.1 MLP|XP_007405295.1 MLP|XP_007419751.1 MLP|XP_007409701.1 MLP|XP_007419506.1 MLP|XP_007407651.1 MLP|XP_007408845.1 MLP|XP_007417762.1 MLP|XP_007411629.1 MLP|XP_007419761.1 MLP|XP_007415421.1 MLP|XP_007413488.1
OG00224: MLP|XP_007409567.1 MLP|XP_007418502.1 MLP|XP_007418501.1 MLP|XP_007416185.1 MLP|XP_007417629.1 MLP|XP_007417630.1 PST|KNE93985.1 PST|KNE93986.1 PST|KNE93987.1 PST|KNE93988.1 PST|KNF02333.1 PST|KNF02601.1 PST|KNF02602.1 GYA|c24277_g1 GYY|c13681_g1
OG00225: PST|KNE87677.1 PST|KNE98794.1 PST|KNE98813.1 PST|KNE89988.1 PST|KNE98792.1 PST|KNE98811.1 PST|KNE98793.1 PST|KNF00433.1 PST|KNE91821.1 PST|KNE90420.1 PST|KNE95039.1 PST|KNE95547.1 PST|KNF04848.1 PST|KNF06177.1 PST|KNF04415.1
OG00226: PST|KNE88583.1 PST|KNE88584.1 PST|KNE91506.1 PST|KNF01752.1 PST|KNF03229.1 PST|KNE99529.1 PST|KNF03094.1 PST|KNE91577.1 PST|KNE97315.1 PST|KNE97309.1 PST|KNE97892.1 PST|KNF06777.1 PST|KNF01332.1 PST|KNE87112.1 PST|KNE87338.1
OG00227: PST|KNF00856.1 PST|KNE91476.1 PST|KNE94461.1 PST|KNF04042.1 PST|KNF02343.1 PST|KNF06539.1 PST|KNF06541.1 PST|KNE92483.1 PST|KNE92484.1 PST|KNE86523.1 PST|KNE88956.1 PST|KNF00563.1 PST|KNE97443.1 PST|KNF06540.1 GYY|c11673_g1
OG00228: PST|KNE90651.1 PST|KNF03609.1 PST|KNE96584.1 PST|KNE98908.1 PST|KNE98909.1 PST|KNF00962.1 PST|KNE96586.1 PST|KNF01192.1 PST|KNF00964.1 PST|KNE98907.1 PST|KNE89410.1 PST|KNE90648.1 PST|KNE96583.1 PST|KNE93633.1 PST|KNE90652.1
OG00229: PST|KNE94666.1 PST|KNF02627.1 PST|KNF06045.1 PST|KNE96912.1 PST|KNE99210.1 PST|KNE94826.1 PST|KNE97690.1 PST|KNE98633.1 PST|KNF04323.1 PST|KNF04340.1 PST|KNE97696.1 PST|KNE90134.1 PST|KNE93115.1 PST|KNE97697.1 PST|KNF02625.1
OG00230: MLP|XP_007412472.1 MLP|XP_007419824.1 MLP|XP_007406110.1 MLP|XP_007415496.1 MLP|XP_007406005.1 MLP|XP_007406007.1 MLP|XP_007406008.1 MLP|XP_007408385.1 MLP|XP_007408398.1 MLP|XP_007408395.1 MLP|XP_007415048.1 MLP|XP_007416555.1 MLP|XP_007407840.1 MLP|XP_007417554.1 MLP|XP_007406100.1
OG00231: MLP|XP_007405932.1 MLP|XP_007414993.1 MLP|XP_007419677.1 MLP|XP_007411547.1 MLP|XP_007407115.1 MLP|XP_007411160.1 MLP|XP_007412768.1 MLP|XP_007414001.1 MLP|XP_007419172.1 MLP|XP_007413685.1 MLP|XP_007409867.1 MLP|XP_007412234.1 MLP|XP_007419063.1 MLP|XP_007418939.1 MLP|XP_007416203.1
OG00232: MLP|XP_007412834.1 MLP|XP_007408056.1 MLP|XP_007412746.1 MLP|XP_007412759.1 MLP|XP_007416172.1 MLP|XP_007407308.1 MLP|XP_007412526.1 MLP|XP_007415723.1 MLP|XP_007408055.1 MLP|XP_007412249.1 MLP|XP_007412248.1 MLP|XP_007408756.1 MLP|XP_007417273.1 MLP|XP_007412769.1 MLP|XP_007412835.1
OG00233: PST|KNE86903.1 PST|KNE95768.1 PST|KNF01104.1 PST|KNE99843.1 PST|KNE99841.1 PST|KNE99837.1 PST|KNE99836.1 PST|KNF01933.1 PST|KNE99844.1 PST|KNE99851.1 PST|KNE99860.1 PST|KNE99852.1 PST|KNE92307.1 PST|KNE89559.1 PST|KNE92008.1
OG00234: PST|KNE86915.1 PST|KNE92795.1 PST|KNE86949.1 PST|KNE87196.1 PST|KNF00981.1 PST|KNE89132.1 PST|KNE88440.1 PST|KNE95177.1 PST|KNF03256.1 PST|KNE89711.1 PST|KNE92232.1 PST|KNE88346.1 PST|KNE94852.1 PST|KNE87224.1 PST|KNE94853.1
OG00235: PST|KNE87344.1 PST|KNE87586.1 PST|KNF00952.1 PST|KNF00961.1 PST|KNE88020.1 PST|KNF00960.1 PST|KNF02321.1 PST|KNF00963.1 PST|KNE89413.1 PST|KNF01182.1 PST|KNE89411.1 PST|KNE90532.1 PST|KNF01190.1 PST|KNE89408.1 PST|KNF01191.1
OG00236: PST|KNE87528.1 PST|KNF05851.1 PST|KNF05868.1 PST|KNE93594.1 PST|KNE89580.1 PST|KNF05806.1 PST|KNE90124.1 PST|KNF00900.1 PST|KNE89581.1 PST|KNF00899.1 PST|KNF00751.1 PST|KNE98343.1 PST|KNE93032.1 PST|KNF02195.1 PST|KNF01323.1
OG00237: PST|KNE87947.1 PST|KNF02839.1 PST|KNE88466.1 PST|KNE99938.1 PST|KNE91851.1 PST|KNF05438.1 PST|KNE93605.1 PST|KNE99563.1 PST|KNF06295.1 PST|KNE95324.1 PST|KNE91385.1 PST|KNE88672.1 PST|KNE97912.1 PST|KNF02565.1 PST|KNF02192.1
OG00238: PST|KNE90253.1 PST|KNE98111.1 PST|KNE97586.1 PST|KNE98241.1 PST|KNE97169.1 PST|KNE95551.1 PST|KNE96945.1 PST|KNF04027.1 PST|KNE95563.1 PST|KNF04028.1 PST|KNE97318.1 PST|KNE96944.1 PST|KNE94017.1 PST|KNE97317.1 PST|KNE98749.1
OG00239: GYA|c16724_g1 GYA|c26795_g1 GYA|c20708_g1 GYA|c26165_g1 GYY|c15858_g1 GYY|c18478_g1 MLP|XP_007404995.1 MLP|XP_007413395.1 MLP|XP_007419098.1 PST|KNE90142.1 PST|KNE91547.1 PST|KNE91548.1 PST|KNE99712.1 PST|KNF04251.1
OG00240: GYA|c23046_g1 GYA|c24554_g1 GYY|c16659_g1 GYY|c4355_g1 MLP|XP_007404059.1 MLP|XP_007405886.1 MLP|XP_007408787.1 PST|KNE91365.1 PST|KNE91374.1 PST|KNE92805.1 PST|KNE92806.1 PST|KNE93833.1 PST|KNF01618.1 PST|KNF03621.1
OG00241: GYA|c24208_g1 GYA|c26972_g1 GYY|c21193_g1 GYY|c21461_g1 MLP|XP_007408764.1 MLP|XP_007409039.1 PST|KNE91949.1 PST|KNE95526.1 PST|KNE95527.1 PST|KNF04493.1 PST|KNE97629.1 PST|KNF04494.1 PST|KNF04495.1 GYA|c24208_g2
OG00242: GYY|c20638_g1 GYY|c20719_g1 MLP|XP_007413112.1 MLP|XP_007416874.1 PST|KNF01507.1 PST|KNF03371.1 PST|KNF03372.1 PST|KNF04461.1 PST|KNF04462.1 PST|KNF04463.1 PST|KNF01519.1 PST|KNF03373.1 GYA|c11606_g1 MLP|XP_007414668.1
OG00243: MLP|XP_007419010.1 MLP|XP_007407731.1 MLP|XP_007403872.1 MLP|XP_007413009.1 MLP|XP_007418760.1 MLP|XP_007418841.1 PST|KNE87554.1 PST|KNF02440.1 PST|KNF06407.1 PST|KNE91460.1 PST|KNE94556.1 PST|KNE96539.1 PST|KNE95688.1 PST|KNE86961.1
OG00244: MLP|XP_007414855.1 MLP|XP_007405652.1 MLP|XP_007409984.1 MLP|XP_007415953.1 MLP|XP_007414972.1 MLP|XP_007406397.1 MLP|XP_007407597.1 MLP|XP_007415844.1 MLP|XP_007418807.1 MLP|XP_007406651.1 MLP|XP_007414859.1 MLP|XP_007415952.1 MLP|XP_007405453.1 MLP|XP_007405651.1
OG00245: MLP|XP_007406540.1 MLP|XP_007413970.1 MLP|XP_007407524.1 MLP|XP_007409976.1 MLP|XP_007409654.1 MLP|XP_007407379.1 MLP|XP_007418439.1 MLP|XP_007412926.1 MLP|XP_007410580.1 MLP|XP_007417588.1 MLP|XP_007417518.1 MLP|XP_007411334.1 MLP|XP_007405792.1 MLP|XP_007407002.1
OG00246: MLP|XP_007409569.1 MLP|XP_007409614.1 MLP|XP_007412381.1 MLP|XP_007413866.1 MLP|XP_007413981.1 PST|KNE97437.1 PST|KNE98031.1 PST|KNF05922.1 PST|KNF05939.1 PST|KNF05941.1 PST|KNF05920.1 PST|KNF05935.1 PST|KNF05936.1 GYA|c24268_g3
OG00247: MLP|XP_007411482.1 MLP|XP_007411612.1 MLP|XP_007418632.1 MLP|XP_007414890.1 MLP|XP_007403481.1 MLP|XP_007409029.1 MLP|XP_007409028.1 MLP|XP_007409032.1 MLP|XP_007410198.1 MLP|XP_007414108.1 MLP|XP_007416665.1 MLP|XP_007406347.1 MLP|XP_007406346.1 MLP|XP_007409033.1
OG00248: MLP|XP_007413093.1 MLP|XP_007419028.1 MLP|XP_007413100.1 MLP|XP_007419491.1 MLP|XP_007419029.1 MLP|XP_007414285.1 MLP|XP_007418762.1 MLP|XP_007417721.1 MLP|XP_007413172.1 MLP|XP_007414503.1 MLP|XP_007415546.1 MLP|XP_007417466.1 MLP|XP_007419738.1 GYA|c19768_g2
OG00249: PST|KNE86457.1 PST|KNE89248.1 PST|KNE86647.1 PST|KNE87819.1 PST|KNE86945.1 PST|KNE98465.1 PST|KNE86876.1 PST|KNE93189.1 PST|KNE89614.1 PST|KNE95695.1 PST|KNE86790.1 PST|KNE86799.1 PST|KNE91521.1 PST|KNE97936.1
OG00250: PST|KNE89494.1 PST|KNE89061.1 PST|KNE88643.1 PST|KNE89444.1 PST|KNE99804.1 PST|KNE88483.1 PST|KNE89443.1 PST|KNE95371.1 PST|KNE86994.1 PST|KNE87613.1 PST|KNE87720.1 PST|KNE87721.1 PST|KNE88998.1 PST|KNE88333.1
OG00251: PST|KNE90491.1 PST|KNE89224.1 PST|KNE89227.1 PST|KNF01612.1 PST|KNE98411.1 PST|KNF04315.1 PST|KNF01613.1 PST|KNE89226.1 PST|KNE89275.1 PST|KNF01610.1 PST|KNF04446.1 PST|KNF01611.1 PST|KNE86989.1 PST|KNE89225.1
OG00252: PST|KNE88131.1 PST|KNE89897.1 PST|KNE89703.1 PST|KNE97265.1 PST|KNE89704.1 PST|KNE97999.1 PST|KNF02375.1 PST|KNE94237.1 PST|KNF06566.1 PST|KNE91430.1 PST|KNE93271.1 PST|KNF02940.1 GYA|c9588_g1 GYY|c18055_g1
OG00253: PST|KNE88616.1 PST|KNE95611.1 PST|KNE94175.1 PST|KNE99330.1 PST|KNE89417.1 PST|KNF01600.1 PST|KNE92782.1 PST|KNE93108.1 PST|KNE99346.1 PST|KNE96387.1 PST|KNE93109.1 GYA|c22377_g1 GYY|c17936_g1 MLP|XP_007413550.1
OG00254: PST|KNE89537.1 PST|KNE91183.1 PST|KNF04235.1 PST|KNE91690.1 PST|KNF06394.1 PST|KNE91857.1 PST|KNF06395.1 PST|KNE94432.1 PST|KNF04236.1 PST|KNF03638.1 PST|KNE94433.1 PST|KNF03639.1 PST|KNE92798.1 PST|KNF05272.1
OG00255: PST|KNE93796.1 PST|KNF03625.1 PST|KNE98276.1 PST|KNE90781.1 PST|KNE98215.1 PST|KNE98216.1 PST|KNE98217.1 PST|KNE97627.1 PST|KNE98282.1 PST|KNF05567.1 GYA|c17243_g1 GYY|c2265_g1 MLP|XP_007408988.1 GYY|c2292_g1
OG00256: PST|KNE90199.1 PST|KNE90784.1 PST|KNF05453.1 PST|KNF00556.1 PST|KNF00555.1 PST|KNE97493.1 PST|KNF01083.1 PST|KNF01084.1 PST|KNE97800.1 PST|KNF00554.1 PST|KNE97505.1 PST|KNE97798.1 PST|KNE93285.1 PST|KNF00551.1
OG00257: PST|KNF02424.1 PST|KNE86515.1 PST|KNE86971.1 PST|KNE87332.1 PST|KNE87335.1 PST|KNE88571.1 PST|KNE95889.1 PST|KNE87372.1 PST|KNE86634.1 PST|KNE86928.1 PST|KNE86663.1 PST|KNE87578.1 PST|KNE86998.1 PST|KNE87073.1
OG00258: PST|KNE94296.1 PST|KNF01375.1 PST|KNF03392.1 PST|KNF01388.1 PST|KNF02544.1 PST|KNF02541.1 PST|KNF03782.1 PST|KNF03783.1 PST|KNF01374.1 PST|KNF02554.1 PST|KNE94291.1 PST|KNF02964.1 GYA|c27808_g1 GYY|c23401_g1
OG00259: MLP|XP_007411689.1 MLP|XP_007406052.1 MLP|XP_007409721.1 MLP|XP_007419427.1 MLP|XP_007405224.1 MLP|XP_007411768.1 MLP|XP_007415141.1 MLP|XP_007415203.1 MLP|XP_007404942.1 MLP|XP_007405941.1 MLP|XP_007407635.1 MLP|XP_007415586.1 MLP|XP_007407915.1 MLP|XP_007410990.1
OG00260: MLP|XP_007403799.1 MLP|XP_007406730.1 MLP|XP_007405264.1 MLP|XP_007418878.1 MLP|XP_007416695.1 MLP|XP_007417627.1 MLP|XP_007406093.1 MLP|XP_007413674.1 MLP|XP_007416183.1 MLP|XP_007413772.1 MLP|XP_007414508.1 MLP|XP_007414111.1 MLP|XP_007408806.1 MLP|XP_007411909.1
OG00261: MLP|XP_007404138.1 MLP|XP_007415277.1 MLP|XP_007410593.1 MLP|XP_007410824.1 MLP|XP_007415886.1 MLP|XP_007415569.1 MLP|XP_007415500.1 MLP|XP_007410057.1 MLP|XP_007417138.1 MLP|XP_007415889.1 MLP|XP_007410058.1 MLP|XP_007414957.1 MLP|XP_007414958.1 MLP|XP_007418928.1
OG00262: MLP|XP_007404832.1 MLP|XP_007418448.1 MLP|XP_007418000.1 MLP|XP_007417617.1 MLP|XP_007416284.1 MLP|XP_007412427.1 MLP|XP_007408488.1 MLP|XP_007405236.1 MLP|XP_007407082.1 MLP|XP_007419753.1 MLP|XP_007413697.1 MLP|XP_007408614.1 MLP|XP_007417863.1 MLP|XP_007411962.1
OG00263: MLP|XP_007409640.1 MLP|XP_007411943.1 MLP|XP_007411113.1 MLP|XP_007411882.1 MLP|XP_007411407.1 MLP|XP_007417380.1 MLP|XP_007412585.1 MLP|XP_007414043.1 MLP|XP_007416265.1 MLP|XP_007413511.1 MLP|XP_007416266.1 MLP|XP_007415378.1 MLP|XP_007414037.1 MLP|XP_007414038.1
OG00264: PST|KNE98032.1 PST|KNE91542.1 PST|KNE99091.1 PST|KNF06241.1 PST|KNE95627.1 PST|KNE98193.1 PST|KNF04358.1 PST|KNE98421.1 PST|KNF05303.1 PST|KNF01818.1 PST|KNE98143.1 PST|KNF02682.1 PST|KNE98272.1 PST|KNF05360.1
OG00265: PST|KNE89926.1 PST|KNF04149.1 PST|KNF04148.1 PST|KNE90615.1 PST|KNF00237.1 PST|KNE92196.1 PST|KNE92638.1 PST|KNE95249.1 PST|KNF01630.1 PST|KNF05604.1 PST|KNF05586.1 PST|KNE91649.1 PST|KNF03797.1 PST|KNE95250.1
OG00266: PST|KNE89198.1 PST|KNF05108.1 PST|KNE93003.1 PST|KNE91957.1 PST|KNE98692.1 PST|KNE91959.1 PST|KNE98696.1 PST|KNF00781.1 PST|KNF00780.1 PST|KNF05119.1 PST|KNF05117.1 PST|KNE95966.1 PST|KNF05118.1 PST|KNE97246.1
OG00267: PST|KNE92409.1 PST|KNE90922.1 PST|KNE90913.1 PST|KNE90905.1 PST|KNE99077.1 PST|KNF03336.1 PST|KNE90911.1 PST|KNE90902.1 PST|KNE99058.1 PST|KNE90903.1 PST|KNE90914.1 PST|KNE90906.1 PST|KNE97553.1 PST|KNE90923.1
OG00268: GYA|c14887_g1 GYA|c18624_g1 GYA|c15271_g1 GYA|c20420_g1 GYA|c27651_g1 GYA|c18763_g2 GYA|c33997_g1 GYA|c8843_g1 GYA|c21192_g1 GYA|c17715_g1 GYA|c21020_g1 GYY|c23324_g1 GYY|c28350_g1
OG00269: GYA|c21767_g1 GYA|c23623_g2 GYY|c14743_g1 GYY|c19880_g1 GYY|c19880_g2 PST|KNE93217.1 PST|KNE98919.1 PST|KNE93227.1 PST|KNE94485.1 PST|KNF03887.1 PST|KNF03863.1 GYA|c17261_g1 MLP|XP_007405805.1
OG00270: MLP|XP_007403518.1 MLP|XP_007415391.1 MLP|XP_007409463.1 MLP|XP_007419106.1 MLP|XP_007416924.1 MLP|XP_007417640.1 MLP|XP_007403738.1 MLP|XP_007414326.1 MLP|XP_007418942.1 MLP|XP_007406476.1 MLP|XP_007404656.1 MLP|XP_007414290.1 MLP|XP_007411229.1
OG00271: MLP|XP_007405024.1 MLP|XP_007415972.1 MLP|XP_007412967.1 MLP|XP_007405003.1 MLP|XP_007405131.1 MLP|XP_007405025.1 MLP|XP_007405123.1 MLP|XP_007405132.1 MLP|XP_007405129.1 MLP|XP_007405124.1 MLP|XP_007405130.1 MLP|XP_007419542.1 MLP|XP_007418780.1
OG00272: MLP|XP_007406359.1 MLP|XP_007417409.1 MLP|XP_007407789.1 MLP|XP_007418844.1 MLP|XP_007411869.1 MLP|XP_007405988.1 MLP|XP_007407393.1 MLP|XP_007414518.1 MLP|XP_007413540.1 MLP|XP_007410055.1 MLP|XP_007415903.1 MLP|XP_007413647.1 MLP|XP_007416241.1
OG00273: MLP|XP_007415753.1 MLP|XP_007407803.1 MLP|XP_007415417.1 MLP|XP_007407107.1 MLP|XP_007417269.1 MLP|XP_007405353.1 MLP|XP_007415418.1 MLP|XP_007419531.1 MLP|XP_007419125.1 MLP|XP_007408317.1 MLP|XP_007415505.1 MLP|XP_007405205.1 MLP|XP_007410912.1
OG00274: MLP|XP_007405487.1 MLP|XP_007418192.1 MLP|XP_007411324.1 MLP|XP_007405855.1 MLP|XP_007410670.1 MLP|XP_007415907.1 MLP|XP_007418403.1 GYA|c25115_g1 GYY|c20317_g1 PST|KNF06743.1 GYA|c37214_g1 GYY|c20151_g1 PST|KNE98196.1
OG00275: MLP|XP_007406561.1 MLP|XP_007416806.1 MLP|XP_007410281.1 MLP|XP_007407273.1 PST|KNE91882.1 PST|KNE98644.1 PST|KNE98786.1 PST|KNF02237.1 PST|KNE93468.1 PST|KNE98643.1 GYA|c39308_g1 GYY|c13296_g1 GYA|c40693_g1
OG00276: MLP|XP_007406622.1 MLP|XP_007415666.1 MLP|XP_007408096.1 MLP|XP_007415667.1 PST|KNF05733.1 PST|KNF05752.1 PST|KNF05736.1 GYA|c25860_g1 GYY|c1025_g1 GYA|c8513_g1 PST|KNF00085.1 GYY|c12375_g1 PST|KNF02252.1
OG00277: MLP|XP_007406931.1 MLP|XP_007418156.1 MLP|XP_007410713.1 MLP|XP_007408983.1 MLP|XP_007411391.1 PST|KNE88353.1 PST|KNF02100.1 PST|KNF02099.1 PST|KNF02118.1 GYA|c10082_g2 GYY|c13477_g1 GYA|c8072_g1 GYY|c14915_g1
OG00278: MLP|XP_007407711.1 MLP|XP_007407714.1 PST|KNE94108.1 PST|KNF00832.1 PST|KNF00838.1 PST|KNF00843.1 PST|KNF00835.1 PST|KNE96496.1 PST|KNE96347.1 PST|KNF00851.1 GYA|c23036_g1 GYY|c1871_g2 GYY|c1871_g1
OG00279: MLP|XP_007407990.1 MLP|XP_007409020.1 MLP|XP_007413227.1 MLP|XP_007411018.1 MLP|XP_007419622.1 MLP|XP_007418353.1 MLP|XP_007415924.1 MLP|XP_007410997.1 MLP|XP_007418298.1 MLP|XP_007414339.1 MLP|XP_007418896.1 MLP|XP_007412760.1 GYY|c1966_g1
OG00280: MLP|XP_007411435.1 MLP|XP_007417722.1 MLP|XP_007418763.1 MLP|XP_007417424.1 MLP|XP_007413848.1 MLP|XP_007417465.1 MLP|XP_007418200.1 MLP|XP_007417408.1 MLP|XP_007413849.1 MLP|XP_007417464.1 MLP|XP_007417425.1 MLP|XP_007418754.1 PST|KNE89069.1
OG00281: PST|KNE86538.1 PST|KNE86720.1 PST|KNE97087.1 PST|KNF00695.1 PST|KNF00694.1 PST|KNF00743.1 PST|KNE87672.1 PST|KNE97086.1 GYA|c25346_g1 MLP|XP_007408074.1 GYA|c25346_g2 MLP|XP_007408073.1 GYA|c25346_g3
OG00282: PST|KNE88290.1 PST|KNE93396.1 PST|KNE92792.1 PST|KNE93395.1 PST|KNE93408.1 PST|KNE90889.1 PST|KNE90890.1 PST|KNF03038.1 PST|KNE91102.1 PST|KNE96572.1 PST|KNE91101.1 PST|KNE93407.1 GYY|c15548_g1
OG00283: PST|KNE88990.1 PST|KNF00346.1 PST|KNF00412.1 PST|KNF00332.1 PST|KNF00329.1 PST|KNF00409.1 PST|KNE99332.1 PST|KNE99333.1 PST|KNE99336.1 PST|KNE99334.1 PST|KNF00407.1 GYA|c27471_g1 GYY|c19622_g1
OG00284: PST|KNE89029.1 PST|KNE95541.1 PST|KNE94347.1 PST|KNE93749.1 PST|KNE96186.1 PST|KNE93609.1 PST|KNE91264.1 PST|KNF01156.1 PST|KNF04353.1 PST|KNE96179.1 PST|KNE93754.1 PST|KNE97619.1 PST|KNE99919.1
OG00285: PST|KNE89554.1 PST|KNF04008.1 PST|KNF03653.1 PST|KNE94169.1 PST|KNF05896.1 PST|KNF05774.1 PST|KNF05764.1 PST|KNF05895.1 PST|KNF05897.1 PST|KNE94954.1 PST|KNE88793.1 PST|KNE89086.1 PST|KNE94957.1
OG00286: PST|KNE90000.1 PST|KNE99832.1 PST|KNE95672.1 PST|KNE96004.1 PST|KNE99833.1 PST|KNF06143.1 PST|KNF00669.1 PST|KNF04319.1 PST|KNE93973.1 PST|KNE99940.1 PST|KNF00866.1 PST|KNE88813.1 PST|KNE90215.1
OG00287: PST|KNE97628.1 PST|KNE91945.1 PST|KNF05490.1 PST|KNF05489.1 PST|KNF01002.1 PST|KNF00755.1 PST|KNF00756.1 PST|KNF00759.1 PST|KNF00758.1 PST|KNE98638.1 PST|KNE98636.1 PST|KNE87006.1 GYA|c21728_g1
OG00288: PST|KNE90567.1 PST|KNF06637.1 PST|KNF00811.1 PST|KNE95884.1 PST|KNF06636.1 PST|KNE96281.1 PST|KNE93501.1 PST|KNF04581.1 PST|KNF06638.1 PST|KNE91983.1 PST|KNE97638.1 GYA|c23032_g1 GYA|c42272_g1
OG00289: PST|KNE93982.1 PST|KNF04477.1 PST|KNF04505.1 PST|KNF04507.1 PST|KNF04519.1 PST|KNF04508.1 PST|KNF04510.1 PST|KNF06902.1 PST|KNE97114.1 PST|KNE95696.1 PST|KNE96153.1 PST|KNF06903.1 PST|KNE87561.1
OG00290: MLP|XP_007403856.1 MLP|XP_007403869.1 MLP|XP_007419453.1 MLP|XP_007411736.1 MLP|XP_007403873.1 MLP|XP_007409948.1 MLP|XP_007411738.1 MLP|XP_007410817.1 MLP|XP_007414901.1 MLP|XP_007410269.1 MLP|XP_007407525.1 MLP|XP_007403876.1 MLP|XP_007411684.1
OG00291: MLP|XP_007405010.1 MLP|XP_007415503.1 MLP|XP_007405360.1 MLP|XP_007416882.1 MLP|XP_007407778.1 MLP|XP_007409280.1 MLP|XP_007410129.1 MLP|XP_007405383.1 MLP|XP_007413952.1 MLP|XP_007413318.1 MLP|XP_007410320.1 MLP|XP_007419420.1 MLP|XP_007406022.1
OG00292: GYA|c13600_g1 GYA|c20881_g7 GYA|c41062_g1 GYA|c37159_g1 GYA|c20881_g3 GYA|c36364_g1 GYA|c43107_g1 GYA|c20881_g1 GYA|c32632_g1 GYA|c20881_g2 GYA|c30903_g1 GYA|c33240_g1 GYA|c45316_g1
OG00293: PST|KNF00953.1 PST|KNE86593.1 PST|KNE90387.1 PST|KNE90389.1 PST|KNE90388.1 PST|KNF02714.1 PST|KNF00923.1 PST|KNF00942.1 PST|KNE90390.1 PST|KNF02713.1 PST|KNF03754.1 PST|KNF02715.1 PST|KNF00929.1
OG00294: PST|KNE87105.1 PST|KNE87758.1 PST|KNE88079.1 PST|KNF05321.1 PST|KNE95722.1 PST|KNF06234.1 PST|KNE99363.1 PST|KNE96921.1 PST|KNE89949.1 PST|KNE98467.1 PST|KNE98486.1 PST|KNE90965.1 PST|KNE93188.1
OG00295: PST|KNE87592.1 PST|KNE88397.1 PST|KNE88566.1 PST|KNE96335.1 PST|KNF04528.1 PST|KNE99506.1 PST|KNF00617.1 PST|KNE90028.1 PST|KNE90036.1 PST|KNE90035.1 PST|KNF00611.1 PST|KNF05672.1 PST|KNE90034.1
OG00296: PST|KNE88456.1 PST|KNF02530.1 PST|KNF05925.1 PST|KNF02498.1 PST|KNF05637.1 PST|KNF05638.1 PST|KNF05388.1 PST|KNF05389.1 PST|KNF00083.1 PST|KNF05403.1 PST|KNF05392.1 PST|KNF05312.1 PST|KNF05402.1
OG00297: PST|KNE89151.1 PST|KNE89751.1 PST|KNF03045.1 PST|KNE89752.1 PST|KNE91736.1 PST|KNE91733.1 PST|KNF03066.1 PST|KNF03065.1 PST|KNE91732.1 PST|KNE91739.1 PST|KNE89258.1 PST|KNE99494.1 PST|KNE94922.1
OG00298: PST|KNE89228.1 PST|KNF05950.1 PST|KNF05948.1 PST|KNF01601.1 PST|KNE96438.1 PST|KNE96439.1 PST|KNF01602.1 PST|KNF06349.1 PST|KNF06351.1 PST|KNF03445.1 PST|KNF05174.1 PST|KNE98910.1 PST|KNE98911.1
OG00299: PST|KNE91070.1 PST|KNE99755.1 PST|KNE94732.1 PST|KNE94718.1 PST|KNF05701.1 PST|KNE95799.1 PST|KNE95798.1 PST|KNF01408.1 PST|KNE91074.1 PST|KNF00620.1 PST|KNE91072.1 PST|KNE91073.1 PST|KNE94995.1
OG00300: GYA|c22553_g1 GYA|c23979_g1 GYA|c25358_g1 GYY|c17081_g1 GYY|c4268_g1 GYY|c19377_g1 MLP|XP_007415811.1 MLP|XP_007416758.1 PST|KNE93459.1 PST|KNE98210.1 PST|KNF02731.1 PST|KNF02705.1
OG00301: GYA|c24865_g1 GYA|c25489_g1 GYY|c20744_g2 GYY|c8220_g1 MLP|XP_007403808.1 MLP|XP_007407924.1 MLP|XP_007417053.1 PST|KNE91390.1 PST|KNE96134.1 GYA|c23738_g1 GYY|c13899_g1 PST|KNF01283.1
OG00302: GYA|c28776_g1 GYA|c31711_g1 GYA|c41963_g1 GYA|c31261_g1 GYA|c43682_g1 GYA|c31313_g1 GYA|c34741_g1 GYA|c34126_g1 GYA|c41520_g1 GYA|c42598_g1 GYA|c30425_g1 GYY|c6676_g1
OG00303: GYY|c11987_g2 GYY|c16830_g2 MLP|XP_007415254.1 MLP|XP_007415255.1 MLP|XP_007415325.1 MLP|XP_007416070.1 MLP|XP_007419683.1 PST|KNE97054.1 PST|KNE97073.1 PST|KNE99496.1 PST|KNE99526.1 GYA|c22528_g1
OG00304: GYY|c17039_g1 GYY|c18221_g1 MLP|XP_007404853.1 MLP|XP_007406256.1 MLP|XP_007407276.1 MLP|XP_007411904.1 MLP|XP_007417367.1 MLP|XP_007418493.1 MLP|XP_007418508.1 PST|KNE92430.1 PST|KNF04880.1 GYA|c24734_g2
OG00305: GYY|c20524_g2 GYY|c20891_g1 GYY|c25809_g1 PST|KNE90057.1 PST|KNE95917.1 PST|KNE92950.1 PST|KNE93213.1 PST|KNF00729.1 PST|KNF02822.1 PST|KNF02824.1 PST|KNE97969.1 GYA|c44675_g1
OG00306: MLP|XP_007417846.1 MLP|XP_007407997.1 MLP|XP_007415464.1 MLP|XP_007418697.1 MLP|XP_007419202.1 MLP|XP_007419252.1 MLP|XP_007418317.1 MLP|XP_007412104.1 MLP|XP_007414987.1 MLP|XP_007418489.1 MLP|XP_007414178.1 MLP|XP_007418282.1
OG00307: MLP|XP_007403926.1 MLP|XP_007411805.1 MLP|XP_007406904.1 MLP|XP_007418070.1 MLP|XP_007408262.1 MLP|XP_007409340.1 MLP|XP_007416080.1 MLP|XP_007413361.1 MLP|XP_007403921.1 MLP|XP_007404718.1 MLP|XP_007404720.1 MLP|XP_007414538.1
OG00308: MLP|XP_007404990.1 MLP|XP_007411706.1 MLP|XP_007414861.1 MLP|XP_007419062.1 MLP|XP_007414718.1 MLP|XP_007415206.1 MLP|XP_007405302.1 MLP|XP_007407028.1 MLP|XP_007412055.1 GYA|c20625_g1 GYY|c21418_g1 PST|KNE97209.1
OG00309: MLP|XP_007413265.1 MLP|XP_007419001.1 PST|KNE88395.1 PST|KNE88411.1 PST|KNE88475.1 PST|KNE88412.1 PST|KNF06064.1 PST|KNE93508.1 PST|KNE97510.1 PST|KNF01378.1 PST|KNE94106.1 GYA|c9425_g1
OG00310: MLP|XP_007405356.1 MLP|XP_007408050.1 MLP|XP_007408046.1 MLP|XP_007409302.1 MLP|XP_007408040.1 MLP|XP_007408049.1 MLP|XP_007408043.1 MLP|XP_007408041.1 MLP|XP_007408039.1 MLP|XP_007418377.1 MLP|XP_007419169.1 MLP|XP_007419614.1
OG00311: MLP|XP_007405587.1 MLP|XP_007408635.1 MLP|XP_007410988.1 MLP|XP_007410991.1 MLP|XP_007416212.1 MLP|XP_007416348.1 MLP|XP_007419351.1 MLP|XP_007413138.1 MLP|XP_007418576.1 MLP|XP_007407051.1 MLP|XP_007414153.1 GYY|c25920_g1
OG00312: MLP|XP_007405783.1 MLP|XP_007412297.1 MLP|XP_007409345.1 MLP|XP_007412219.1 PST|KNE97828.1 PST|KNE97829.1 PST|KNE97830.1 PST|KNF02846.1 PST|KNF02851.1 PST|KNF05768.1 GYY|c11146_g1 MLP|XP_007409549.1
OG00313: MLP|XP_007408927.1 MLP|XP_007413479.1 PST|KNE88772.1 PST|KNE88783.1 PST|KNE92563.1 PST|KNE99789.1 PST|KNE96716.1 PST|KNE96277.1 PST|KNE92661.1 PST|KNF01022.1 PST|KNE99829.1 GYY|c14648_g1
OG00314: MLP|XP_007412368.1 MLP|XP_007419293.1 PST|KNE91831.1 PST|KNF05429.1 PST|KNF03917.1 PST|KNE97005.1 PST|KNE95111.1 GYA|c23782_g1 GYY|c16840_g1 MLP|XP_007416424.1 GYA|c3970_g1 GYY|c20996_g1
OG00315: PST|KNE86899.1 PST|KNE86978.1 PST|KNE88330.1 PST|KNE88095.1 PST|KNE88089.1 PST|KNE87412.1 PST|KNE87428.1 PST|KNE87984.1 PST|KNE87959.1 PST|KNE98728.1 PST|KNE91613.1 PST|KNE90543.1
OG00316: PST|KNE93884.1 PST|KNF05777.1 PST|KNE96491.1 PST|KNF06052.1 PST|KNF02364.1 PST|KNE96776.1 PST|KNE97282.1 PST|KNE94962.1 PST|KNF00206.1 PST|KNF02363.1 PST|KNF06053.1 PST|KNE88791.1
OG00317: PST|KNE99828.1 PST|KNE89080.1 PST|KNE98542.1 PST|KNF03936.1 PST|KNF05180.1 PST|KNF02859.1 PST|KNF02355.1 PST|KNE95374.1 PST|KNE93397.1 PST|KNE97594.1 PST|KNE97895.1 MLP|XP_007410030.1
OG00318: PST|KNE89512.1 PST|KNE92694.1 PST|KNE90635.1 PST|KNE99730.1 PST|KNF03481.1 PST|KNF02436.1 PST|KNF01695.1 PST|KNF01581.1 PST|KNF06307.1 PST|KNE92662.1 PST|KNE93964.1 GYA|c24916_g1
OG00319: PST|KNE93079.1 PST|KNE93209.1 PST|KNE94477.1 PST|KNF04076.1 PST|KNF04075.1 PST|KNE94502.1 PST|KNE94503.1 PST|KNE94984.1 PST|KNF05485.1 PST|KNE96087.1 PST|KNF05484.1 PST|KNE93327.1
OG00320: PST|KNE93087.1 PST|KNE99240.1 PST|KNF02897.1 PST|KNE99251.1 PST|KNE99250.1 PST|KNE99252.1 PST|KNF02748.1 PST|KNF05957.1 PST|KNE94202.1 PST|KNE94924.1 PST|KNE94398.1 PST|KNE94921.1
OG00321: PST|KNE93416.1 PST|KNE93417.1 PST|KNE97310.1 PST|KNE97329.1 GYA|c21856_g1 GYY|c14569_g1 GYA|c23708_g1 GYY|c17959_g1 GYA|c36954_g1 GYY|c30160_g1 MLP|XP_007405570.1 GYY|c2062_g1
OG00322: PST|KNE93997.1 PST|KNE94016.1 PST|KNE94019.1 PST|KNE96899.1 PST|KNF01729.1 PST|KNE97741.1 PST|KNF00735.1 PST|KNE86519.1 PST|KNE86798.1 PST|KNE93357.1 PST|KNE93356.1 PST|KNE97825.1
OG00323: MLP|XP_007403874.1 MLP|XP_007409235.1 MLP|XP_007409234.1 MLP|XP_007405791.1 MLP|XP_007405298.1 MLP|XP_007407395.1 MLP|XP_007417324.1 MLP|XP_007414694.1 MLP|XP_007405779.1 MLP|XP_007411875.1 MLP|XP_007405778.1 MLP|XP_007414693.1
OG00324: MLP|XP_007403920.1 MLP|XP_007416184.1 MLP|XP_007413806.1 MLP|XP_007411746.1 MLP|XP_007410156.1 MLP|XP_007405437.1 MLP|XP_007419235.1 MLP|XP_007405697.1 MLP|XP_007408581.1 MLP|XP_007419244.1 MLP|XP_007411110.1 MLP|XP_007411874.1
OG00325: MLP|XP_007404613.1 MLP|XP_007409184.1 MLP|XP_007406036.1 MLP|XP_007417370.1 MLP|XP_007417456.1 MLP|XP_007409177.1 MLP|XP_007415139.1 MLP|XP_007410639.1 MLP|XP_007419700.1 MLP|XP_007407274.1 MLP|XP_007418734.1 MLP|XP_007419187.1
OG00326: MLP|XP_007407726.1 MLP|XP_007407972.1 MLP|XP_007409784.1 MLP|XP_007409902.1 MLP|XP_007419619.1 MLP|XP_007417941.1 MLP|XP_007407973.1 MLP|XP_007414755.1 MLP|XP_007407976.1 MLP|XP_007417967.1 MLP|XP_007407975.1 MLP|XP_007409871.1
OG00327: MLP|XP_007405784.1 MLP|XP_007414187.1 MLP|XP_007414226.1 MLP|XP_007411101.1 MLP|XP_007411153.1 MLP|XP_007411099.1 MLP|XP_007410532.1 MLP|XP_007407725.1 MLP|XP_007408394.1 MLP|XP_007410140.1 MLP|XP_007410139.1 MLP|XP_007412636.1
OG00328: MLP|XP_007406404.1 MLP|XP_007417392.1 MLP|XP_007418251.1 MLP|XP_007406522.1 MLP|XP_007418250.1 MLP|XP_007411798.1 MLP|XP_007413620.1 MLP|XP_007413499.1 MLP|XP_007412629.1 MLP|XP_007410192.1 MLP|XP_007407321.1 MLP|XP_007407323.1
OG00329: MLP|XP_007407708.1 MLP|XP_007414996.1 MLP|XP_007418115.1 MLP|XP_007412797.1 MLP|XP_007417503.1 MLP|XP_007416225.1 MLP|XP_007413906.1 MLP|XP_007418364.1 MLP|XP_007408294.1 MLP|XP_007410612.1 MLP|XP_007412279.1 MLP|XP_007417521.1
OG00330: MLP|XP_007408312.1 MLP|XP_007417152.1 MLP|XP_007417153.1 MLP|XP_007412947.1 MLP|XP_007409272.1 MLP|XP_007414409.1 MLP|XP_007411332.1 MLP|XP_007417267.1 MLP|XP_007417248.1 MLP|XP_007417266.1 MLP|XP_007417886.1 MLP|XP_007411331.1
OG00331: PST|KNE91859.1 PST|KNF00021.1 PST|KNF00035.1 PST|KNE91878.1 PST|KNE98131.1 PST|KNE92423.1 PST|KNE92425.1 PST|KNE92422.1 PST|KNE99398.1 PST|KNF02931.1 PST|KNE99399.1 PST|KNE95476.1
OG00332: PST|KNE93088.1 PST|KNF05649.1 PST|KNE95904.1 PST|KNF05651.1 PST|KNE93672.1 PST|KNF01000.1 PST|KNF02784.1 PST|KNE95903.1 PST|KNF00422.1 PST|KNF00421.1 PST|KNF05644.1 PST|KNE98380.1
OG00333: GYA|c21925_g1 GYA|c33802_g1 PST|KNE89246.1 PST|KNE99175.1 PST|KNF02548.1 PST|KNE93296.1 PST|KNF04594.1 PST|KNE93277.1 PST|KNE94772.1 PST|KNE89908.1 PST|KNE91805.1
OG00334: GYA|c21963_g1 GYA|c24233_g1 GYY|c19374_g1 GYY|c8565_g1 MLP|XP_007403496.1 MLP|XP_007413400.1 PST|KNE92012.1 PST|KNE92014.1 PST|KNF00278.1 PST|KNF00291.1 PST|KNF00316.1
OG00335: GYA|c28421_g1 GYA|c40575_g1 PST|KNE98824.1 PST|KNE93083.1 PST|KNF03385.1 PST|KNE98825.1 PST|KNF03383.1 PST|KNE98827.1 PST|KNE95406.1 PST|KNE95546.1 PST|KNF04667.1
OG00336: GYY|c1063_g1 GYY|c24065_g1 GYY|c22961_g1 GYY|c23529_g1 GYY|c40114_g1 GYY|c29255_g1 GYY|c24311_g1 GYY|c32607_g1 GYY|c27449_g1 GYY|c35577_g1 GYY|c8025_g1
OG00337: MLP|XP_007405613.1 MLP|XP_007419483.1 MLP|XP_007410425.1 MLP|XP_007406185.1 MLP|XP_007415563.1 MLP|XP_007419152.1 MLP|XP_007412653.1 MLP|XP_007419503.1 MLP|XP_007410022.1 MLP|XP_007418295.1 MLP|XP_007419598.1
OG00338: MLP|XP_007403778.1 MLP|XP_007406966.1 MLP|XP_007409865.1 MLP|XP_007410776.1 MLP|XP_007413856.1 MLP|XP_007415092.1 MLP|XP_007412893.1 MLP|XP_007404369.1 MLP|XP_007404370.1 MLP|XP_007408619.1 MLP|XP_007419014.1
OG00339: MLP|XP_007403929.1 MLP|XP_007404527.1 MLP|XP_007404728.1 MLP|XP_007405191.1 MLP|XP_007406738.1 MLP|XP_007412804.1 MLP|XP_007410739.1 PST|KNF02372.1 PST|KNF02669.1 MLP|XP_007403575.1 MLP|XP_007403928.1
OG00340: MLP|XP_007404292.1 MLP|XP_007404797.1 MLP|XP_007407030.1 MLP|XP_007406345.1 PST|KNE96784.1 PST|KNE96785.1 PST|KNE99699.1 PST|KNF02581.1 PST|KNF02596.1 GYA|c22243_g1 GYY|c16286_g1
OG00341: MLP|XP_007404540.1 MLP|XP_007412567.1 MLP|XP_007411184.1 MLP|XP_007418529.1 MLP|XP_007410147.1 MLP|XP_007405200.1 MLP|XP_007405868.1 MLP|XP_007415695.1 MLP|XP_007419057.1 MLP|XP_007418461.1 PST|KNE88496.1
OG00342: MLP|XP_007404939.1 MLP|XP_007414880.1 MLP|XP_007419701.1 MLP|XP_007413424.1 MLP|XP_007411351.1 MLP|XP_007406220.1 MLP|XP_007409610.1 MLP|XP_007416029.1 MLP|XP_007415267.1 MLP|XP_007414634.1 MLP|XP_007416630.1
OG00343: MLP|XP_007408079.1 MLP|XP_007405371.1 MLP|XP_007418267.1 MLP|XP_007419084.1 MLP|XP_007411009.1 MLP|XP_007411091.1 MLP|XP_007414571.1 MLP|XP_007405648.1 MLP|XP_007416004.1 MLP|XP_007407901.1 MLP|XP_007415690.1
OG00344: MLP|XP_007406262.1 MLP|XP_007411073.1 MLP|XP_007411695.1 MLP|XP_007415165.1 MLP|XP_007406125.1 MLP|XP_007406144.1 MLP|XP_007415495.1 MLP|XP_007405744.1 MLP|XP_007409961.1 MLP|XP_007411784.1 MLP|XP_007419357.1
OG00345: MLP|XP_007405891.1 MLP|XP_007407373.1 MLP|XP_007416051.1 MLP|XP_007406514.1 MLP|XP_007413444.1 MLP|XP_007405943.1 MLP|XP_007406627.1 MLP|XP_007418944.1 MLP|XP_007409994.1 MLP|XP_007403813.1 MLP|XP_007405486.1
OG00346: MLP|XP_007405937.1 MLP|XP_007418085.1 MLP|XP_007412661.1 MLP|XP_007419802.1 MLP|XP_007413847.1 MLP|XP_007412522.1 MLP|XP_007417750.1 MLP|XP_007415134.1 MLP|XP_007407741.1 MLP|XP_007417794.1 MLP|XP_007412660.1
OG00347: MLP|XP_007412711.1 MLP|XP_007412036.1 MLP|XP_007415447.1 MLP|XP_007410974.1 MLP|XP_007410076.1 MLP|XP_007411562.1 MLP|XP_007416884.1 MLP|XP_007415076.1 MLP|XP_007411330.1 MLP|XP_007417890.1 PST|KNE95054.1
OG00348: MLP|XP_007406127.1 MLP|XP_007419177.1 MLP|XP_007413353.1 MLP|XP_007413357.1 MLP|XP_007413513.1 MLP|XP_007406128.1 GYA|c21222_g1 GYY|c18150_g1 PST|KNE95088.1 GYA|c23613_g1 GYY|c17813_g1
OG00349: MLP|XP_007406302.1 MLP|XP_007418393.1 MLP|XP_007410758.1 MLP|XP_007412320.1 MLP|XP_007412230.1 GYA|c21242_g1 GYY|c21207_g1 GYA|c21641_g2 MLP|XP_007417670.1 PST|KNF04547.1 PST|KNF02316.1
OG00350: MLP|XP_007407387.1 MLP|XP_007410361.1 MLP|XP_007413071.1 MLP|XP_007413804.1 MLP|XP_007413807.1 MLP|XP_007414003.1 MLP|XP_007414410.1 MLP|XP_007413715.1 GYA|c25551_g1 GYY|c19382_g1 PST|KNE90445.1
OG00351: MLP|XP_007408837.1 MLP|XP_007408908.1 MLP|XP_007411525.1 MLP|XP_007419534.1 MLP|XP_007415207.1 MLP|XP_007415971.1 MLP|XP_007409761.1 MLP|XP_007413246.1 MLP|XP_007409762.1 MLP|XP_007407568.1 MLP|XP_007414922.1
OG00352: MLP|XP_007411438.1 MLP|XP_007418907.1 PST|KNF00757.1 PST|KNF03346.1 PST|KNF03347.1 PST|KNF06135.1 PST|KNF06136.1 PST|KNF03368.1 GYA|c26125_g2 GYY|c19273_g2 GYY|c19273_g1
OG00353: MLP|XP_007415140.1 MLP|XP_007415585.1 MLP|XP_007404941.1 MLP|XP_007405940.1 MLP|XP_007405223.1 MLP|XP_007406051.1 MLP|XP_007411664.1 MLP|XP_007410045.1 MLP|XP_007408982.1 MLP|XP_007418164.1 MLP|XP_007415166.1
OG00354: MLP|XP_007415280.1 MLP|XP_007415306.1 PST|KNE93493.1 PST|KNE93494.1 PST|KNE98936.1 PST|KNF01922.1 PST|KNF04816.1 GYA|c23978_g1 GYA|c24928_g1 GYY|c20747_g1 MLP|XP_007406952.1
OG00355: PST|KNE86549.1 PST|KNE86639.1 PST|KNE86560.1 PST|KNE86562.1 PST|KNE99068.1 PST|KNE86610.1 PST|KNF05710.1 PST|KNE88103.1 PST|KNE98058.1 PST|KNE86833.1 PST|KNE87667.1
OG00356: PST|KNF00868.1 PST|KNE93298.1 PST|KNE87911.1 PST|KNE94818.1 PST|KNE98065.1 PST|KNF02344.1 PST|KNE86486.1 PST|KNE93453.1 PST|KNE93465.1 PST|KNE88051.1 PST|KNE96735.1
OG00357: PST|KNF03979.1 PST|KNF03980.1 PST|KNF04404.1 PST|KNE86588.1 PST|KNE91238.1 PST|KNE86691.1 PST|KNE87139.1 PST|KNE87694.1 PST|KNE87225.1 PST|KNE86921.1 PST|KNE86789.1
OG00358: PST|KNE87525.1 PST|KNE87573.1 PST|KNE88336.1 PST|KNE88823.1 PST|KNE88028.1 PST|KNE88097.1 PST|KNE88153.1 PST|KNE87845.1 GYA|c22315_g1 GYY|c19178_g1 MLP|XP_007407873.1
OG00359: PST|KNE88719.1 PST|KNF03152.1 PST|KNE99158.1 PST|KNE89345.1 PST|KNE96721.1 PST|KNF02214.1 PST|KNE99151.1 PST|KNF06632.1 PST|KNE87283.1 PST|KNE87392.1 PST|KNE87347.1
OG00360: PST|KNE88931.1 PST|KNF04496.1 PST|KNE99544.1 PST|KNE99193.1 PST|KNF01250.1 PST|KNE93081.1 PST|KNE89314.1 PST|KNE92164.1 PST|KNE94467.1 PST|KNF02805.1 PST|KNE87141.1
OG00361: PST|KNE89247.1 PST|KNE99176.1 PST|KNF02549.1 PST|KNE94771.1 PST|KNF04593.1 PST|KNE93278.1 PST|KNF02535.1 PST|KNF01780.1 PST|KNF01893.1 PST|KNE91804.1 PST|KNE91817.1
OG00362: PST|KNE94448.1 PST|KNE92937.1 PST|KNE89925.1 PST|KNE90930.1 PST|KNF01760.1 PST|KNE95853.1 PST|KNE90934.1 PST|KNE95017.1 PST|KNE90931.1 PST|KNE98130.1 PST|KNE97220.1
OG00363: PST|KNF05595.1 PST|KNE91152.1 PST|KNF00559.1 PST|KNF01950.1 PST|KNE95509.1 PST|KNE91151.1 PST|KNE94655.1 PST|KNF04538.1 PST|KNE89179.1 PST|KNE89950.1 PST|KNE93516.1
OG00364: PST|KNE95301.1 PST|KNE95309.1 PST|KNF05076.1 PST|KNF03897.1 PST|KNE97943.1 PST|KNE96802.1 PST|KNE97944.1 PST|KNE96753.1 PST|KNE87231.1 PST|KNE88908.1 PST|KNE89146.1
OG00365: PST|KNE95825.1 PST|KNE95826.1 PST|KNE95827.1 PST|KNF01432.1 PST|KNF01431.1 PST|KNF01430.1 PST|KNE87039.1 GYA|c17460_g1 GYA|c21184_g1 GYY|c17915_g1 GYA|c43879_g1
OG00366: PST|KNE96645.1 PST|KNE96646.1 PST|KNE96658.1 PST|KNE96657.1 PST|KNE96659.1 PST|KNE99781.1 PST|KNE96648.1 PST|KNE96647.1 PST|KNE87529.1 PST|KNE88081.1 PST|KNE88921.1
OG00367: PST|KNE97810.1 PST|KNE97847.1 PST|KNE97841.1 PST|KNE97840.1 PST|KNE97842.1 PST|KNE99820.1 PST|KNE97843.1 PST|KNF04745.1 PST|KNF04708.1 PST|KNF04709.1 PST|KNF04016.1
OG00368: MLP|XP_007404052.1 MLP|XP_007406475.1 MLP|XP_007412671.1 MLP|XP_007404784.1 MLP|XP_007419815.1 MLP|XP_007412670.1 MLP|XP_007417196.1 MLP|XP_007412672.1 MLP|XP_007406477.1 MLP|XP_007412673.1 MLP|XP_007417989.1
OG00369: MLP|XP_007404163.1 MLP|XP_007414483.1 MLP|XP_007409185.1 MLP|XP_007418045.1 MLP|XP_007419194.1 MLP|XP_007411550.1 MLP|XP_007413060.1 MLP|XP_007417826.1 MLP|XP_007417921.1 MLP|XP_007417136.1 MLP|XP_007410321.1
OG00370: MLP|XP_007404670.1 MLP|XP_007407458.1 MLP|XP_007410481.1 MLP|XP_007411748.1 MLP|XP_007410480.1 MLP|XP_007410509.1 MLP|XP_007410550.1 MLP|XP_007416556.1 MLP|XP_007407083.1 MLP|XP_007415392.1 MLP|XP_007415357.1
OG00371: MLP|XP_007408910.1 MLP|XP_007418713.1 MLP|XP_007405643.1 MLP|XP_007411961.1 MLP|XP_007408001.1 MLP|XP_007410910.1 MLP|XP_007414903.1 MLP|XP_007408839.1 MLP|XP_007408211.1 MLP|XP_007411569.1 MLP|XP_007419454.1
OG00372: MLP|XP_007405676.1 MLP|XP_007419027.1 MLP|XP_007418190.1 MLP|XP_007417783.1 MLP|XP_007417433.1 MLP|XP_007415548.1 MLP|XP_007413437.1 MLP|XP_007413096.1 MLP|XP_007410499.1 MLP|XP_007416290.1 MLP|XP_007413097.1
OG00373: PST|KNE87382.1 PST|KNE88590.1 PST|KNF06409.1 PST|KNF02438.1 PST|KNE89433.1 PST|KNE91828.1 PST|KNE91458.1 PST|KNE95988.1 PST|KNE93615.1 PST|KNE95987.1 PST|KNE94558.1
OG00374: PST|KNE87692.1 PST|KNE96184.1 PST|KNE90986.1 PST|KNE89112.1 PST|KNF04554.1 PST|KNE93430.1 PST|KNE89593.1 PST|KNE88849.1 PST|KNF05002.1 PST|KNE91914.1 PST|KNF03964.1
OG00375: PST|KNE88721.1 PST|KNE98239.1 PST|KNF05457.1 PST|KNE95786.1 PST|KNE91556.1 PST|KNF03932.1 PST|KNF06031.1 PST|KNF05552.1 PST|KNE92334.1 PST|KNF03627.1 PST|KNE98599.1
OG00376: PST|KNE88789.1 PST|KNE97152.1 PST|KNF02371.1 PST|KNF04569.1 PST|KNF01993.1 PST|KNE93613.1 PST|KNE96031.1 PST|KNE99119.1 PST|KNF03939.1 PST|KNE90122.1 PST|KNE97612.1
OG00377: PST|KNE89067.1 PST|KNF01655.1 PST|KNE93777.1 PST|KNE98311.1 PST|KNF01649.1 PST|KNF01656.1 PST|KNF01666.1 PST|KNF01637.1 PST|KNF01659.1 PST|KNF01658.1 PST|KNE96268.1
OG00378: PST|KNE89489.1 PST|KNF01499.1 PST|KNF02243.1 PST|KNF00765.1 PST|KNF02241.1 PST|KNE91099.1 PST|KNE91100.1 PST|KNF02260.1 PST|KNF02239.1 PST|KNF02230.1 PST|KNF02257.1
OG00379: PST|KNE89627.1 PST|KNF02558.1 PST|KNE89628.1 PST|KNE93636.1 PST|KNF06828.1 PST|KNF02073.1 PST|KNF02074.1 PST|KNE92025.1 PST|KNE92421.1 PST|KNE91120.1 PST|KNE92024.1
OG00380: PST|KNE90386.1 PST|KNF00878.1 PST|KNF02692.1 PST|KNF02683.1 PST|KNF02684.1 PST|KNF02685.1 PST|KNF05616.1 PST|KNF02686.1 PST|KNF02268.1 PST|KNF02267.1 PST|KNF02277.1
OG00381: PST|KNE93410.1 PST|KNE93434.1 PST|KNE93411.1 PST|KNF00701.1 PST|KNF00700.1 PST|KNE99595.1 PST|KNE99596.1 PST|KNE94580.1 PST|KNF06168.1 PST|KNF06169.1 PST|KNE99080.1
OG00382: GYA|c17682_g1 GYA|c19853_g1 GYA|c25430_g1 GYA|c40397_g1 GYA|c42832_g1 MLP|XP_007405903.1 MLP|XP_007410936.1 PST|KNE93019.1 PST|KNE99875.1 GYY|c20437_g1
OG00383: GYA|c17884_g1 GYA|c19664_g1 GYA|c24210_g1 GYA|c27385_g1 GYY|c16037_g1 GYY|c18082_g1 GYY|c18468_g1 GYY|c19355_g1 MLP|XP_007418702.1 PST|KNE96340.1
OG00384: GYA|c17965_g1 GYA|c22676_g1 PST|KNF04858.1 PST|KNF05657.1 PST|KNF06436.1 PST|KNF05656.1 PST|KNF05112.1 PST|KNF06435.1 PST|KNF06433.1 GYA|c14997_g2
OG00385: GYA|c18807_g1 GYA|c24348_g1 GYY|c17335_g1 GYY|c18745_g1 PST|KNE93854.1 PST|KNE93857.1 PST|KNE94800.1 PST|KNE94801.1 PST|KNF01448.1 MLP|XP_007406384.1
OG00386: GYA|c20760_g1 GYA|c24534_g1 GYA|c27577_g1 GYY|c16189_g1 GYY|c18616_g1 GYY|c21611_g1 MLP|XP_007405064.1 MLP|XP_007410930.1 PST|KNF01767.1 PST|KNF04308.1
OG00387: GYA|c26046_g1 GYA|c8301_g1 PST|KNE89358.1 PST|KNE91177.1 PST|KNE95335.1 PST|KNF02646.1 PST|KNF05344.1 GYY|c16112_g1 GYY|c16112_g2 PST|KNE89359.1
OG00388: GYA|c36994_g1 GYA|c42337_g1 GYA|c40679_g1 GYA|c41889_g1 PST|KNE86821.1 PST|KNE87136.1 PST|KNE86866.1 PST|KNE86920.1 GYY|c2032_g1 GYY|c24325_g1
OG00389: GYY|c10433_g1 GYY|c12667_g1 GYY|c15257_g1 GYY|c9200_g1 GYY|c36325_g1 GYY|c9175_g1 GYY|c35380_g1 GYY|c3211_g1 GYY|c27096_g1 GYA|c42001_g1
OG00390: GYY|c16167_g1 GYY|c17494_g1 MLP|XP_007404236.1 MLP|XP_007418052.1 PST|KNE97093.1 PST|KNE97907.1 PST|KNE97908.1 PST|KNE99344.1 PST|KNF05439.1 GYA|c21297_g1
OG00391: MLP|XP_007403529.1 MLP|XP_007409115.1 MLP|XP_007409118.1 MLP|XP_007411907.1 PST|KNE92502.1 PST|KNE92504.1 PST|KNF01352.1 PST|KNE92505.1 GYA|c17219_g1 GYY|c21106_g1
OG00392: MLP|XP_007403563.1 MLP|XP_007410805.1 MLP|XP_007406539.1 MLP|XP_007408265.1 MLP|XP_007417272.1 MLP|XP_007416385.1 MLP|XP_007408965.1 MLP|XP_007418169.1 MLP|XP_007412695.1 MLP|XP_007405765.1
OG00393: MLP|XP_007403583.1 MLP|XP_007403947.1 MLP|XP_007419130.1 MLP|XP_007418422.1 PST|KNE88649.1 PST|KNF06065.1 PST|KNE93507.1 PST|KNE94105.1 PST|KNE97509.1 PST|KNF01379.1
OG00394: MLP|XP_007403643.1 MLP|XP_007408652.1 MLP|XP_007409995.1 MLP|XP_007411567.1 MLP|XP_007413284.1 MLP|XP_007414902.1 MLP|XP_007415105.1 MLP|XP_007416041.1 MLP|XP_007409916.1 MLP|XP_007408209.1
OG00395: MLP|XP_007410182.1 MLP|XP_007418930.1 MLP|XP_007407715.1 MLP|XP_007417589.1 MLP|XP_007417187.1 MLP|XP_007411227.1 MLP|XP_007417188.1 MLP|XP_007407718.1 MLP|XP_007409357.1 GYY|c9647_g1
OG00396: MLP|XP_007403777.1 MLP|XP_007407720.1 MLP|XP_007410782.1 PST|KNE89403.1 PST|KNF04061.1 PST|KNF06785.1 GYA|c36987_g1 GYY|c19226_g1 GYA|c6729_g1 GYY|c38413_g1
OG00397: MLP|XP_007417010.1 MLP|XP_007418662.1 MLP|XP_007416025.1 MLP|XP_007407408.1 MLP|XP_007419044.1 MLP|XP_007414491.1 MLP|XP_007419105.1 MLP|XP_007409001.1 MLP|XP_007405112.1 MLP|XP_007405767.1
OG00398: MLP|XP_007406343.1 MLP|XP_007412523.1 PST|KNE89046.1 PST|KNE99606.1 PST|KNE97166.1 PST|KNF05102.1 PST|KNE95370.1 PST|KNF03057.1 GYA|c24776_g1 GYY|c20909_g1
OG00399: MLP|XP_007406430.1 MLP|XP_007413018.1 MLP|XP_007416182.1 MLP|XP_007417884.1 MLP|XP_007408612.1 MLP|XP_007419637.1 MLP|XP_007408611.1 MLP|XP_007414608.1 MLP|XP_007416255.1 GYA|c40193_g1
OG00400: MLP|XP_007406528.1 MLP|XP_007418548.1 MLP|XP_007416135.1 MLP|XP_007409511.1 PST|KNE97481.1 PST|KNF01936.1 PST|KNF01935.1 GYA|c19733_g1 GYA|c22119_g1 GYY|c36604_g1
OG00401: MLP|XP_007406619.1 MLP|XP_007411669.1 MLP|XP_007418332.1 MLP|XP_007413214.1 PST|KNE93685.1 PST|KNF00515.1 PST|KNF06321.1 GYA|c23844_g1 GYY|c19908_g1 GYA|c7356_g1
OG00402: MLP|XP_007406811.1 MLP|XP_007411226.1 PST|KNE91518.1 PST|KNE98589.1 PST|KNF06676.1 PST|KNF01328.1 PST|KNE92420.1 PST|KNF01331.1 PST|KNF06675.1 PST|KNE99809.1
OG00403: MLP|XP_007408980.1 MLP|XP_007410466.1 MLP|XP_007418661.1 MLP|XP_007409411.1 MLP|XP_007413619.1 MLP|XP_007417083.1 MLP|XP_007419078.1 MLP|XP_007418186.1 MLP|XP_007416766.1 MLP|XP_007416440.1
OG00404: MLP|XP_007410027.1 MLP|XP_007416948.1 MLP|XP_007418457.1 MLP|XP_007404265.1 MLP|XP_007404266.1 MLP|XP_007407362.1 MLP|XP_007404270.1 MLP|XP_007407361.1 MLP|XP_007407640.1 MLP|XP_007409122.1
OG00405: MLP|XP_007410702.1 MLP|XP_007410703.1 MLP|XP_007410704.1 MLP|XP_007410705.1 PST|KNF05109.1 PST|KNF05110.1 GYA|c14497_g1 GYY|c16364_g1 GYA|c24596_g1 MLP|XP_007408509.1
OG00406: MLP|XP_007410860.1 MLP|XP_007412455.1 PST|KNE88468.1 PST|KNE99863.1 PST|KNE95570.1 PST|KNE88866.1 PST|KNE95571.1 PST|KNF06724.1 PST|KNE92617.1 MLP|XP_007411359.1
OG00407: MLP|XP_007413304.1 MLP|XP_007417190.1 MLP|XP_007414417.1 MLP|XP_007417084.1 MLP|XP_007417148.1 PST|KNF03602.1 PST|KNF05962.1 GYA|c22627_g1 GYY|c15207_g1 GYY|c12455_g1
OG00408: MLP|XP_007413872.1 MLP|XP_007417482.1 MLP|XP_007417483.1 MLP|XP_007417485.1 MLP|XP_007417486.1 MLP|XP_007417491.1 PST|KNF02854.1 PST|KNF05924.1 GYA|c22651_g3 GYY|c15795_g1
OG00409: MLP|XP_007417688.1 PST|KNE90411.1 PST|KNE90412.1 PST|KNF03857.1 PST|KNF03843.1 PST|KNF03856.1 PST|KNF02750.1 PST|KNF03846.1 PST|KNF03920.1 PST|KNF03921.1
OG00410: MLP|XP_007414733.1 MLP|XP_007417412.1 MLP|XP_007417470.1 MLP|XP_007417459.1 MLP|XP_007417415.1 MLP|XP_007414838.1 MLP|XP_007417414.1 GYA|c23317_g1 GYY|c2807_g1 PST|KNF05547.1
OG00411: MLP|XP_007415097.1 MLP|XP_007418408.1 PST|KNE99430.1 PST|KNF00610.1 PST|KNF05358.1 PST|KNF00609.1 GYA|c24727_g1 GYY|c13752_g1 MLP|XP_007408311.1 MLP|XP_007417306.1
OG00412: MLP|XP_007417895.1 MLP|XP_007405741.1 MLP|XP_007404985.1 MLP|XP_007409888.1 MLP|XP_007406092.1 MLP|XP_007418699.1 MLP|XP_007416571.1 MLP|XP_007414807.1 MLP|XP_007415004.1 MLP|XP_007408121.1
OG00413: PST|KNE97657.1 PST|KNE89220.1 PST|KNE87446.1 PST|KNE87467.1 PST|KNE87580.1 PST|KNE87802.1 PST|KNE87805.1 PST|KNE88014.1 PST|KNF01282.1 PST|KNE88580.1
OG00414: PST|KNE87156.1 PST|KNE87904.1 PST|KNE97572.1 PST|KNF03698.1 PST|KNE92467.1 PST|KNE97523.1 PST|KNE92716.1 GYA|c45036_g1 GYY|c12475_g1 MLP|XP_007418367.1
OG00415: PST|KNE87453.1 PST|KNE98059.1 PST|KNE88254.1 PST|KNE88001.1 PST|KNE88717.1 PST|KNE96394.1 PST|KNE89362.1 PST|KNE93689.1 PST|KNE99280.1 GYY|c37095_g1
OG00416: PST|KNE88558.1 PST|KNF06667.1 PST|KNF05996.1 PST|KNE95368.1 PST|KNE87083.1 PST|KNE87289.1 PST|KNE87374.1 PST|KNE87748.1 PST|KNE87431.1 PST|KNE95369.1
OG00417: PST|KNE89390.1 PST|KNE94721.1 PST|KNE94722.1 PST|KNE94724.1 PST|KNE94726.1 PST|KNE94723.1 PST|KNE94727.1 GYA|c23807_g1 GYY|c20631_g1 MLP|XP_007406895.1
OG00418: PST|KNE90538.1 PST|KNE90539.1 PST|KNE96849.1 PST|KNF02494.1 PST|KNE95726.1 PST|KNE96865.1 PST|KNF05306.1 PST|KNE95377.1 PST|KNF02484.1 GYY|c15973_g1
OG00419: PST|KNE91325.1 PST|KNE92278.1 PST|KNE92281.1 PST|KNE92291.1 PST|KNE98351.1 PST|KNE91326.1 GYA|c20016_g1 PST|KNE97637.1 GYA|c21412_g1 GYY|c8325_g1
OG00420: PST|KNE92928.1 PST|KNE92948.1 PST|KNE92947.1 PST|KNE92929.1 PST|KNF00442.1 GYA|c25163_g1 GYY|c16771_g1 MLP|XP_007413819.1 MLP|XP_007413821.1 GYY|c19476_g1
OG00421: PST|KNE94360.1 PST|KNE94378.1 PST|KNE97075.1 PST|KNE94366.1 GYA|c16713_g1 GYY|c21079_g1 GYA|c18780_g1 GYY|c13388_g1 GYA|c23492_g1 GYY|c15769_g1
OG00422: PST|KNE99184.1 PST|KNF01139.1 PST|KNF02065.1 PST|KNF02084.1 PST|KNF02098.1 PST|KNF02085.1 PST|KNE93651.1 GYA|c17760_g2 GYY|c18587_g1 MLP|XP_007412789.1
OG00423: MLP|XP_007403622.1 MLP|XP_007414283.1 MLP|XP_007415803.1 MLP|XP_007412018.1 MLP|XP_007408847.1 MLP|XP_007411362.1 MLP|XP_007408710.1 MLP|XP_007406560.1 MLP|XP_007412838.1 MLP|XP_007418778.1
OG00424: MLP|XP_007404018.1 MLP|XP_007415516.1 MLP|XP_007419564.1 MLP|XP_007408985.1 MLP|XP_007419232.1 MLP|XP_007417681.1 MLP|XP_007416962.1 MLP|XP_007419817.1 MLP|XP_007415108.1 MLP|XP_007417017.1
OG00425: MLP|XP_007404956.1 MLP|XP_007409358.1 MLP|XP_007408586.1 MLP|XP_007415663.1 MLP|XP_007405731.1 MLP|XP_007408768.1 MLP|XP_007412446.1 MLP|XP_007419831.1 MLP|XP_007412859.1 MLP|XP_007408367.1
OG00426: MLP|XP_007405005.1 MLP|XP_007413365.1 MLP|XP_007416613.1 MLP|XP_007411761.1 MLP|XP_007412813.1 MLP|XP_007411755.1 MLP|XP_007407463.1 MLP|XP_007413308.1 MLP|XP_007411754.1 MLP|XP_007411753.1
OG00427: MLP|XP_007405155.1 MLP|XP_007414916.1 MLP|XP_007413222.1 MLP|XP_007415224.1 MLP|XP_007416553.1 MLP|XP_007417727.1 MLP|XP_007406570.1 MLP|XP_007413829.1 MLP|XP_007408576.1 MLP|XP_007414019.1
OG00428: MLP|XP_007413653.1 MLP|XP_007406075.1 MLP|XP_007407041.1 MLP|XP_007412802.1 MLP|XP_007417894.1 MLP|XP_007415842.1 MLP|XP_007418717.1 MLP|XP_007409805.1 MLP|XP_007414808.1 MLP|XP_007413247.1
OG00429: MLP|XP_007406175.1 MLP|XP_007406702.1 MLP|XP_007409814.1 MLP|XP_007412647.1 MLP|XP_007409813.1 MLP|XP_007409815.1 MLP|XP_007412572.1 MLP|XP_007411106.1 MLP|XP_007413910.1 MLP|XP_007418516.1
OG00430: MLP|XP_007415511.1 MLP|XP_007419379.1 MLP|XP_007415521.1 MLP|XP_007419377.1 MLP|XP_007415519.1 MLP|XP_007415564.1 MLP|XP_007419378.1 MLP|XP_007415523.1 MLP|XP_007415520.1 MLP|XP_007415566.1
OG00431: GYA|c43916_g1 GYA|c8964_g2 GYA|c38998_g1 GYA|c8964_g1 GYA|c40271_g1 GYA|c20881_g8 GYA|c29015_g1 GYA|c33857_g1 GYA|c2230_g1 GYA|c1685_g1
OG00432: PST|KNE86494.1 PST|KNE89716.1 PST|KNE89091.1 PST|KNF04555.1 PST|KNE94088.1 PST|KNE89418.1 PST|KNE97832.1 PST|KNE95170.1 PST|KNF00120.1 PST|KNF05280.1
OG00433: PST|KNE87088.1 PST|KNE99576.1 PST|KNF04966.1 PST|KNE99577.1 PST|KNF01455.1 PST|KNF03755.1 PST|KNE93142.1 PST|KNF06046.1 PST|KNE95796.1 PST|KNE99507.1
OG00434: PST|KNE96574.1 PST|KNE88976.1 PST|KNE96213.1 PST|KNE97143.1 PST|KNE89360.1 PST|KNE99287.1 PST|KNF01447.1 PST|KNF02850.1 PST|KNE97229.1 PST|KNF03710.1
OG00435: PST|KNE87299.1 PST|KNF00137.1 PST|KNF06872.1 PST|KNF02969.1 PST|KNE94761.1 PST|KNE91219.1 PST|KNE92413.1 PST|KNE96854.1 PST|KNF06505.1 PST|KNE97719.1
OG00436: PST|KNE88664.1 PST|KNE95439.1 PST|KNF06759.1 PST|KNE92159.1 PST|KNE92157.1 PST|KNE94471.1 PST|KNE92600.1 PST|KNF06624.1 PST|KNF01302.1 PST|KNE94463.1
OG00437: PST|KNE89199.1 PST|KNF06699.1 PST|KNF00951.1 PST|KNE93349.1 PST|KNE93127.1 PST|KNE93333.1 PST|KNE92985.1 PST|KNE93097.1 PST|KNE92989.1 PST|KNE98072.1
OG00438: PST|KNE96287.1 PST|KNE89959.1 PST|KNE89962.1 PST|KNE89960.1 PST|KNE96706.1 PST|KNE98886.1 PST|KNE98885.1 PST|KNE96705.1 PST|KNE96694.1 PST|KNE96704.1
OG00439: PST|KNE90282.1 PST|KNF03497.1 PST|KNE94928.1 PST|KNE93231.1 PST|KNE99415.1 PST|KNF00521.1 PST|KNE97035.1 PST|KNE99445.1 PST|KNE95121.1 PST|KNE94670.1
OG00440: PST|KNE94115.1 PST|KNF00786.1 PST|KNF00823.1 PST|KNF00784.1 PST|KNF00788.1 PST|KNF00773.1 PST|KNF00783.1 PST|KNE98446.1 PST|KNE98466.1 PST|KNE98502.1
OG00441: GYY|c38499_g1 GYY|c4084_g1 GYY|c1336_g1 GYY|c20562_g1 GYY|c19244_g1 GYY|c27421_g1 GYY|c12833_g1 GYY|c40_g1 GYY|c40180_g1 GYY|c10278_g1
OG00442: GYY|c27704_g1 GYY|c29230_g1 GYY|c36976_g1 GYY|c36878_g1 GYY|c372_g1 GYY|c38155_g1 GYY|c25941_g1 GYY|c34533_g1 GYY|c1728_g1 GYY|c22341_g1
OG00443: GYY|c24932_g1 GYY|c4847_g1 GYY|c40798_g1 GYY|c30120_g1 GYY|c27582_g1 GYY|c39373_g1 GYY|c35728_g1 GYY|c25379_g1 GYY|c35046_g1 GYY|c23934_g1
OG00444: GYA|c14173_g1 GYA|c18651_g1 GYA|c9848_g1 GYA|c14192_g1 GYA|c37579_g1 GYA|c22525_g1 GYA|c37282_g1 MLP|XP_007411940.1 GYY|c26115_g1
OG00445: GYA|c14233_g2 GYA|c43248_g1 GYA|c34943_g1 GYA|c30645_g1 GYA|c30816_g1 GYY|c29293_g1 GYY|c29677_g1 GYY|c8942_g1 GYY|c207_g1
OG00446: GYA|c19847_g1 GYA|c20494_g1 GYA|c20980_g1 GYY|c18116_g1 GYY|c19511_g1 MLP|XP_007417227.1 PST|KNE93481.1 GYA|c21467_g3 GYY|c18756_g1
OG00447: GYA|c22419_g2 GYA|c3007_g1 PST|KNE90418.1 PST|KNF02301.1 PST|KNF01614.1 PST|KNF03477.1 PST|KNF01615.1 PST|KNF03478.1 GYY|c16909_g1
OG00448: GYA|c23456_g1 GYA|c25920_g1 GYY|c13405_g1 GYY|c18914_g1 MLP|XP_007410240.1 MLP|XP_007410328.1 PST|KNF03223.1 PST|KNF03239.1 PST|KNF03240.1
OG00449: GYA|c23489_g1 GYA|c26080_g1 GYA|c23489_g2 GYY|c17867_g1 GYY|c21977_g1 PST|KNE94047.1 PST|KNE99725.1 PST|KNE99726.1 MLP|XP_007407469.1
OG00450: GYA|c26891_g1 GYA|c27398_g1 GYY|c17453_g1 GYY|c21818_g2 PST|KNE90845.1 PST|KNE93548.1 GYA|c24218_g1 GYY|c20315_g1 MLP|XP_007417933.1
OG00451: GYY|c260_g1 MLP|XP_007409731.1 MLP|XP_007411322.1 MLP|XP_007418929.1 MLP|XP_007417333.1 MLP|XP_007414509.1 MLP|XP_007419005.1 MLP|XP_007413268.1 MLP|XP_007409727.1
OG00452: GYY|c16944_g1 GYY|c20495_g1 MLP|XP_007405116.1 MLP|XP_007405242.1 PST|KNE94420.1 PST|KNE94421.1 PST|KNE95459.1 GYA|c20456_g1 GYA|c26486_g1
OG00453: GYY|c17365_g1 GYY|c20104_g1 MLP|XP_007406896.1 MLP|XP_007416316.1 PST|KNE92376.1 PST|KNF05236.1 GYA|c24790_g1 GYA|c25641_g1 GYA|c25641_g2
OG00454: GYY|c25451_g1 GYY|c40957_g1 GYY|c37324_g1 GYY|c36524_g1 GYY|c31499_g1 GYY|c25750_g1 GYY|c30407_g1 GYY|c40653_g1 GYY|c30332_g1
OG00455: MLP|XP_007403775.1 MLP|XP_007410780.1 PST|KNE88568.1 PST|KNF05857.1 PST|KNF01026.1 PST|KNF06786.1 PST|KNF01148.1 GYA|c41967_g1 GYY|c29403_g1
OG00456: MLP|XP_007419255.1 MLP|XP_007404392.1 MLP|XP_007418283.1 MLP|XP_007406882.1 MLP|XP_007413049.1 MLP|XP_007410083.1 MLP|XP_007417996.1 MLP|XP_007406720.1 MLP|XP_007419561.1
OG00457: MLP|XP_007418743.1 MLP|XP_007404468.1 MLP|XP_007412082.1 MLP|XP_007408077.1 MLP|XP_007416643.1 MLP|XP_007408053.1 MLP|XP_007414040.1 MLP|XP_007406490.1 MLP|XP_007415266.1
OG00458: MLP|XP_007403980.1 MLP|XP_007404961.1 MLP|XP_007414261.1 MLP|XP_007415226.1 MLP|XP_007406530.1 MLP|XP_007409986.1 MLP|XP_007412968.1 MLP|XP_007419780.1 MLP|XP_007414365.1
OG00459: MLP|XP_007406241.1 MLP|XP_007418955.1 MLP|XP_007410046.1 MLP|XP_007409609.1 MLP|XP_007406977.1 MLP|XP_007416474.1 MLP|XP_007410556.1 MLP|XP_007418073.1 MLP|XP_007418513.1
OG00460: MLP|XP_007405206.1 MLP|XP_007417250.1 MLP|XP_007419532.1 MLP|XP_007416770.1 MLP|XP_007410870.1 MLP|XP_007416391.1 MLP|XP_007405400.1 MLP|XP_007417094.1 MLP|XP_007407108.1
OG00461: MLP|XP_007405252.1 MLP|XP_007413901.1 MLP|XP_007411023.1 MLP|XP_007411970.1 MLP|XP_007418147.1 MLP|XP_007412713.1 MLP|XP_007407412.1 MLP|XP_007413529.1 GYA|c26261_g1
OG00462: MLP|XP_007405406.1 MLP|XP_007412380.1 MLP|XP_007416190.1 MLP|XP_007416191.1 MLP|XP_007407810.1 MLP|XP_007417090.1 GYA|c25737_g1 GYY|c18292_g1 PST|KNE92335.1
OG00463: MLP|XP_007405530.1 MLP|XP_007413801.1 MLP|XP_007411242.1 PST|KNF01005.1 PST|KNF01007.1 PST|KNF06094.1 PST|KNF01006.1 PST|KNF06095.1 PST|KNF01008.1
OG00464: MLP|XP_007405532.1 MLP|XP_007410549.1 MLP|XP_007419151.1 MLP|XP_007406006.1 MLP|XP_007406999.1 MLP|XP_007410715.1 MLP|XP_007408552.1 MLP|XP_007412079.1 MLP|XP_007415850.1
OG00465: MLP|XP_007405808.1 MLP|XP_007418237.1 PST|KNF00745.1 PST|KNF05368.1 PST|KNF05366.1 PST|KNF05367.1 PST|KNF00747.1 GYA|c25103_g2 GYY|c19627_g1
OG00466: MLP|XP_007406056.1 MLP|XP_007410553.1 MLP|XP_007410565.1 GYA|c22323_g1 GYY|c2425_g1 GYA|c22323_g2 GYY|c14728_g1 PST|KNE94589.1 MLP|XP_007410566.1
OG00467: MLP|XP_007406130.1 MLP|XP_007407131.1 MLP|XP_007407336.1 MLP|XP_007406800.1 MLP|XP_007416531.1 MLP|XP_007408151.1 MLP|XP_007412920.1 GYA|c22031_g1 GYY|c15000_g1
OG00468: MLP|XP_007414529.1 MLP|XP_007407181.1 MLP|XP_007415018.1 MLP|XP_007408058.1 MLP|XP_007411145.1 MLP|XP_007415173.1 MLP|XP_007417988.1 MLP|XP_007404762.1 MLP|XP_007410882.1
OG00469: MLP|XP_007413307.1 MLP|XP_007415098.1 MLP|XP_007413326.1 MLP|XP_007413217.1 MLP|XP_007412618.1 MLP|XP_007413216.1 MLP|XP_007408959.1 MLP|XP_007405081.1 MLP|XP_007407628.1
OG00470: MLP|XP_007410661.1 MLP|XP_007419089.1 MLP|XP_007418308.1 MLP|XP_007413941.1 MLP|XP_007406032.1 MLP|XP_007408357.1 MLP|XP_007408368.1 MLP|XP_007416415.1 MLP|XP_007416078.1
OG00471: MLP|XP_007408595.1 MLP|XP_007408596.1 MLP|XP_007408597.1 PST|KNF03592.1 PST|KNF03593.1 PST|KNF03595.1 GYA|c22347_g1 GYA|c7540_g1 GYY|c231_g1
OG00472: MLP|XP_007409451.1 MLP|XP_007419642.1 MLP|XP_007416380.1 MLP|XP_007409455.1 MLP|XP_007419651.1 MLP|XP_007419664.1 MLP|XP_007419451.1 MLP|XP_007409459.1 PST|KNE89528.1
OG00473: MLP|XP_007409844.1 MLP|XP_007411409.1 MLP|XP_007416102.1 MLP|XP_007416652.1 MLP|XP_007413752.1 GYA|c23101_g1 GYY|c17346_g1 MLP|XP_007413879.1 PST|KNE91785.1
OG00474: MLP|XP_007410307.1 MLP|XP_007414143.1 MLP|XP_007417636.1 MLP|XP_007416487.1 MLP|XP_007419329.1 MLP|XP_007403847.1 MLP|XP_007403956.1 MLP|XP_007407320.1 MLP|XP_007419411.1
OG00475: MLP|XP_007410340.1 MLP|XP_007418265.1 MLP|XP_007412734.1 PST|KNE97219.1 PST|KNE97222.1 GYA|c18800_g1 GYY|c21093_g1 GYA|c22337_g1 GYY|c1157_g1
OG00476: MLP|XP_007410745.1 MLP|XP_007414079.1 MLP|XP_007415160.1 PST|KNE87499.1 PST|KNE98590.1 PST|KNF02571.1 PST|KNE96258.1 PST|KNF05859.1 GYA|c34731_g1
OG00477: MLP|XP_007411701.1 MLP|XP_007411702.1 MLP|XP_007411703.1 MLP|XP_007411704.1 PST|KNF03074.1 PST|KNF03075.1 PST|KNF03076.1 GYA|c23238_g1 GYY|c10015_g1
OG00478: MLP|XP_007411862.1 MLP|XP_007411863.1 MLP|XP_007412538.1 MLP|XP_007416654.1 PST|KNE90038.1 PST|KNE90039.1 GYA|c24608_g2 GYA|c5640_g1 GYY|c12774_g1
OG00479: MLP|XP_007413154.1 MLP|XP_007413155.1 PST|KNE91318.1 PST|KNE92298.1 PST|KNE96045.1 GYA|c21703_g1 GYY|c13012_g1 GYA|c21703_g3 GYY|c16464_g1
OG00480: MLP|XP_007414872.1 MLP|XP_007416122.1 MLP|XP_007417869.1 MLP|XP_007405044.1 MLP|XP_007406502.1 MLP|XP_007405045.1 MLP|XP_007407243.1 MLP|XP_007405481.1 MLP|XP_007407749.1
OG00481: MLP|XP_007418210.1 MLP|XP_007418241.1 PST|KNE95366.1 PST|KNE99134.1 PST|KNF03331.1 PST|KNF03332.1 PST|KNF01200.1 GYA|c27102_g1 GYY|c14761_g1
OG00482: PST|KNE87739.1 PST|KNE88069.1 PST|KNF06626.1 PST|KNE91375.1 PST|KNE90312.1 PST|KNE86674.1 PST|KNE86714.1 PST|KNF01268.1 PST|KNF06625.1
OG00483: PST|KNE88371.1 PST|KNF00665.1 PST|KNE95595.1 PST|KNE91550.1 PST|KNE89330.1 PST|KNE98330.1 GYA|c22380_g1 GYY|c15996_g1 MLP|XP_007412619.1
OG00484: PST|KNE88961.1 PST|KNE88962.1 PST|KNF04746.1 PST|KNF05419.1 GYA|c26178_g1 GYY|c21843_g1 PST|KNF04747.1 GYA|c26913_g1 MLP|XP_007418590.1
OG00485: PST|KNE89425.1 PST|KNE99933.1 PST|KNF00639.1 PST|KNE86600.1 PST|KNE86658.1 PST|KNE86661.1 PST|KNE86726.1 PST|KNE87002.1 PST|KNE87163.1
OG00486: PST|KNE89709.1 PST|KNF03601.1 PST|KNF01990.1 PST|KNE97149.1 PST|KNE98769.1 PST|KNE95323.1 PST|KNF05593.1 PST|KNF00189.1 PST|KNE96043.1
OG00487: PST|KNF05036.1 PST|KNE90232.1 PST|KNE96926.1 PST|KNE92403.1 PST|KNF01290.1 PST|KNE93770.1 PST|KNE92392.1 PST|KNE89540.1 PST|KNE95425.1
OG00488: PST|KNE93318.1 PST|KNE93317.1 PST|KNF05181.1 PST|KNF06525.1 PST|KNE96946.1 PST|KNF05680.1 PST|KNE89229.1 GYA|c39083_g1 GYY|c30099_g1
OG00489: PST|KNE92132.1 PST|KNE96262.1 PST|KNF05134.1 PST|KNF05136.1 PST|KNE92313.1 PST|KNE94152.1 PST|KNE92304.1 PST|KNE94140.1 PST|KNE92303.1
OG00490: PST|KNE92595.1 PST|KNF06368.1 PST|KNF02428.1 PST|KNE98224.1 PST|KNE87220.1 PST|KNE94549.1 PST|KNE87881.1 PST|KNE99799.1 PST|KNE94636.1
OG00491: PST|KNE92693.1 PST|KNF00127.1 PST|KNF03482.1 PST|KNF01577.1 PST|KNF01580.1 PST|KNF00566.1 PST|KNE87030.1 PST|KNE87095.1 GYA|c7603_g1
OG00492: PST|KNE93380.1 PST|KNF06797.1 PST|KNE94842.1 PST|KNE94841.1 PST|KNF01888.1 PST|KNF06796.1 PST|KNF06336.1 GYA|c10115_g1 GYY|c17598_g1
OG00493: PST|KNE93851.1 PST|KNE93861.1 PST|KNE89015.1 PST|KNE93894.1 PST|KNE93895.1 PST|KNE93850.1 PST|KNE93847.1 PST|KNE97671.1 MLP|XP_007414533.1
OG00494: PST|KNE95396.1 PST|KNE95397.1 PST|KNF00613.1 PST|KNF00614.1 PST|KNF04215.1 GYA|c26769_g1 GYY|c9552_g1 GYA|c28081_g1 GYA|c42999_g1
OG00495: PST|KNF06590.1 PST|KNF06589.1 PST|KNF06656.1 PST|KNF06847.1 PST|KNE89833.1 PST|KNF05653.1 PST|KNE99709.1 PST|KNF00526.1 PST|KNF01559.1
OG00496: MLP|XP_007403545.1 MLP|XP_007407117.1 MLP|XP_007414740.1 MLP|XP_007413377.1 MLP|XP_007414248.1 MLP|XP_007407001.1 MLP|XP_007409215.1 MLP|XP_007413254.1 MLP|XP_007411918.1
OG00497: MLP|XP_007418356.1 MLP|XP_007414276.1 MLP|XP_007407676.1 MLP|XP_007414184.1 MLP|XP_007405699.1 MLP|XP_007408564.1 MLP|XP_007417362.1 MLP|XP_007419461.1 MLP|XP_007412718.1
OG00498: MLP|XP_007417030.1 MLP|XP_007405172.1 MLP|XP_007416749.1 MLP|XP_007407356.1 MLP|XP_007417012.1 MLP|XP_007405555.1 MLP|XP_007419647.1 MLP|XP_007414160.1 MLP|XP_007413732.1
OG00499: MLP|XP_007404291.1 MLP|XP_007415369.1 MLP|XP_007406135.1 MLP|XP_007417951.1 MLP|XP_007416986.1 MLP|XP_007417971.1 MLP|XP_007411327.1 MLP|XP_007406721.1 MLP|XP_007406072.1
OG00500: MLP|XP_007419759.1 MLP|XP_007405181.1 MLP|XP_007406609.1 MLP|XP_007407512.1 MLP|XP_007419523.1 MLP|XP_007407733.1 MLP|XP_007408026.1 MLP|XP_007406653.1 MLP|XP_007414679.1
OG00501: MLP|XP_007405021.1 MLP|XP_007408777.1 MLP|XP_007411924.1 MLP|XP_007413983.1 MLP|XP_007415402.1 MLP|XP_007415572.1 MLP|XP_007415826.1 MLP|XP_007405997.1 MLP|XP_007408278.1
OG00502: MLP|XP_007405677.1 MLP|XP_007419049.1 MLP|XP_007410498.1 MLP|XP_007413852.1 MLP|XP_007417707.1 MLP|XP_007414501.1 MLP|XP_007414284.1 MLP|XP_007413098.1 MLP|XP_007413436.1
OG00503: MLP|XP_007405762.1 MLP|XP_007409153.1 MLP|XP_007417805.1 MLP|XP_007417803.1 MLP|XP_007417804.1 MLP|XP_007409653.1 MLP|XP_007410387.1 MLP|XP_007408706.1 MLP|XP_007419613.1
OG00504: MLP|XP_007406671.1 MLP|XP_007407786.1 MLP|XP_007418978.1 MLP|XP_007413278.1 MLP|XP_007419143.1 MLP|XP_007407262.1 MLP|XP_007412694.1 MLP|XP_007418119.1 MLP|XP_007415349.1
OG00505: PST|KNE86878.1 PST|KNF05520.1 PST|KNE86946.1 PST|KNE96766.1 PST|KNE99214.1 PST|KNE90092.1 PST|KNE99202.1 PST|KNF06698.1 PST|KNF04073.1
OG00506: PST|KNE87201.1 PST|KNF02299.1 PST|KNF02936.1 PST|KNF03233.1 PST|KNF03135.1 PST|KNE98953.1 PST|KNE96172.1 PST|KNF00998.1 PST|KNF01020.1
OG00507: PST|KNE89170.1 PST|KNF04389.1 PST|KNF05055.1 PST|KNF00671.1 PST|KNF03175.1 PST|KNF03185.1 PST|KNE90153.1 PST|KNE96000.1 PST|KNE90727.1
OG00508: PST|KNE89601.1 PST|KNE92455.1 PST|KNF06445.1 PST|KNF06405.1 PST|KNF06355.1 PST|KNF03002.1 PST|KNF06359.1 PST|KNF06365.1 PST|KNF03003.1
OG00509: PST|KNF00308.1 PST|KNE93518.1 PST|KNE93740.1 PST|KNE93741.1 PST|KNE93742.1 PST|KNE93519.1 PST|KNF00687.1 PST|KNE93756.1 PST|KNE93743.1
OG00510: PST|KNE90396.1 PST|KNE90403.1 PST|KNE90402.1 PST|KNE90404.1 PST|KNE90400.1 PST|KNE94252.1 PST|KNE90401.1 PST|KNE91749.1 PST|KNE94254.1
OG00511: PST|KNE90660.1 PST|KNE90661.1 PST|KNE90662.1 PST|KNF04575.1 PST|KNF04576.1 PST|KNE91581.1 PST|KNF04050.1 PST|KNF04051.1 PST|KNF05734.1
OG00512: PST|KNE97234.1 PST|KNE96778.1 PST|KNE99129.1 PST|KNE99128.1 PST|KNE95261.1 PST|KNE95262.1 PST|KNE99142.1 PST|KNE99141.1 PST|KNE99143.1
OG00513: PST|KNE94424.1 PST|KNE94425.1 PST|KNE94450.1 PST|KNE94451.1 PST|KNE94436.1 PST|KNE94428.1 PST|KNE94430.1 PST|KNE94439.1 PST|KNF03493.1
OG00514: GYA|c1662_g1 GYA|c16847_g1 GYA|c34750_g1 GYY|c16916_g1 GYY|c38252_g1 MLP|XP_007415072.1 PST|KNF00690.1 GYY|c18479_g1
OG00515: GYA|c17566_g1 GYA|c23962_g1 GYY|c13937_g1 GYY|c29017_g1 GYY|c21828_g1 GYY|c23852_g1 GYY|c29540_g1 PST|KNE95972.1
OG00516: GYA|c20646_g2 GYA|c9594_g1 MLP|XP_007410060.1 MLP|XP_007413726.1 PST|KNE90737.1 PST|KNE90738.1 GYY|c22767_g1 GYY|c25409_g1
OG00517: GYA|c20887_g1 GYA|c26686_g1 GYY|c18412_g1 GYY|c20130_g1 MLP|XP_007403483.1 MLP|XP_007409284.1 PST|KNE90272.1 PST|KNE97230.1
OG00518: GYA|c21338_g1 GYA|c37653_g1 PST|KNE98805.1 PST|KNE98804.1 PST|KNE93244.1 PST|KNE87280.1 PST|KNE98803.1 GYY|c2454_g1
OG00519: GYA|c21533_g1 GYA|c24762_g1 MLP|XP_007406184.1 MLP|XP_007408099.1 PST|KNE93358.1 PST|KNE93359.1 PST|KNF01561.1 GYY|c19667_g1
OG00520: GYA|c21835_g1 GYA|c24595_g1 GYY|c17749_g1 GYY|c19029_g1 MLP|XP_007416573.1 MLP|XP_007416726.1 MLP|XP_007416733.1 PST|KNF02296.1
OG00521: GYA|c21947_g1 GYA|c24127_g2 GYA|c26415_g1 GYY|c18035_g1 GYY|c20158_g1 MLP|XP_007411196.1 MLP|XP_007413493.1 PST|KNF06200.1
OG00522: GYA|c22466_g1 GYA|c23410_g1 GYY|c15243_g1 GYY|c19719_g1 MLP|XP_007415175.1 MLP|XP_007416596.1 PST|KNE95580.1 PST|KNF04078.1
OG00523: GYA|c22469_g2 GYA|c22543_g2 PST|KNE90438.1 PST|KNF01814.1 PST|KNF01808.1 PST|KNF01822.1 GYY|c37669_g1 GYY|c17890_g1
OG00524: GYA|c25634_g1 GYA|c27462_g1 GYY|c17870_g1 GYY|c21038_g1 MLP|XP_007413476.1 MLP|XP_007416580.1 PST|KNF04046.1 PST|KNF06811.1
OG00525: GYA|c26181_g1 GYA|c26894_g1 GYY|c19953_g1 GYY|c20930_g1 MLP|XP_007406027.1 MLP|XP_007410706.1 PST|KNE95783.1 PST|KNF05380.1
OG00526: GYA|c26321_g1 GYA|c26414_g1 GYY|c18029_g1 GYY|c20782_g1 MLP|XP_007403731.1 MLP|XP_007409068.1 PST|KNE89232.1 PST|KNE99052.1
OG00527: GYA|c27113_g1 GYA|c27575_g1 GYY|c20227_g1 GYY|c20938_g1 MLP|XP_007406274.1 MLP|XP_007414189.1 PST|KNE94170.1 PST|KNE98801.1
OG00528: GYA|c27523_g1 GYA|c27550_g1 GYY|c18955_g1 GYY|c21469_g1 MLP|XP_007405247.1 MLP|XP_007412994.1 PST|KNE94403.1 PST|KNE94414.1
OG00529: GYY|c14171_g1 GYY|c227_g1 GYY|c37736_g1 GYY|c24700_g1 GYA|c21720_g1 MLP|XP_007418227.1 PST|KNE94010.1 GYA|c35307_g1
OG00530: GYY|c14952_g1 GYY|c15649_g1 MLP|XP_007415233.1 MLP|XP_007415765.1 MLP|XP_007415764.1 PST|KNE91595.1 PST|KNE96158.1 PST|KNE91891.1
OG00531: GYY|c15343_g1 GYY|c17368_g1 MLP|XP_007408064.1 MLP|XP_007417615.1 PST|KNE89618.1 PST|KNE94383.1 GYA|c21531_g1 GYA|c21701_g1
OG00532: GYY|c16298_g1 GYY|c25663_g1 GYY|c33262_g1 GYY|c27152_g1 GYY|c4297_g1 GYY|c37416_g1 GYY|c25510_g1 GYA|c37872_g1
OG00533: GYY|c16558_g1 GYY|c21389_g1 MLP|XP_007409652.1 MLP|XP_007410449.1 MLP|XP_007410450.1 PST|KNE98689.1 PST|KNE98690.1 GYA|c25595_g1
OG00534: GYY|c17345_g1 GYY|c21491_g1 PST|KNE91786.1 PST|KNE91787.1 GYA|c27367_g1 MLP|XP_007410341.1 PST|KNF02742.1 MLP|XP_007405856.1
OG00535: GYY|c17996_g1 GYY|c34968_g1 PST|KNF03068.1 PST|KNF03069.1 PST|KNF03070.1 PST|KNF03071.1 GYA|c27852_g1 MLP|XP_007414960.1
OG00536: GYY|c31504_g1 GYY|c63_g1 GYY|c37033_g1 GYY|c39573_g1 GYY|c26776_g1 GYY|c33408_g1 GYA|c31422_g1 GYA|c39960_g1
OG00537: MLP|XP_007403517.1 MLP|XP_007416502.1 PST|KNE87443.1 PST|KNE88058.1 PST|KNE91971.1 PST|KNE87702.1 PST|KNE96930.1 PST|KNE95540.1
OG00538: MLP|XP_007403528.1 MLP|XP_007404125.1 MLP|XP_007404127.1 MLP|XP_007412301.1 MLP|XP_007404054.1 PST|KNF02891.1 PST|KNF02893.1 PST|KNF02894.1
OG00539: MLP|XP_007403628.1 MLP|XP_007404026.1 MLP|XP_007418696.1 PST|KNE95442.1 PST|KNF02129.1 GYA|c21772_g1 GYY|c12444_g1 GYA|c23249_g1
OG00540: MLP|XP_007410146.1 MLP|XP_007416921.1 MLP|XP_007405867.1 MLP|XP_007412057.1 MLP|XP_007415694.1 MLP|XP_007407364.1 MLP|XP_007418451.1 MLP|XP_007418450.1
OG00541: MLP|XP_007403744.1 MLP|XP_007403745.1 MLP|XP_007403940.1 MLP|XP_007413069.1 PST|KNE94040.1 PST|KNE94988.1 GYA|c18189_g1 GYY|c21299_g1
OG00542: MLP|XP_007405184.1 MLP|XP_007417189.1 MLP|XP_007413491.1 MLP|XP_007412094.1 MLP|XP_007418995.1 MLP|XP_007403922.1 MLP|XP_007403923.1 GYA|c4013_g1
OG00543: MLP|XP_007405866.1 MLP|XP_007414965.1 MLP|XP_007417885.1 MLP|XP_007408932.1 MLP|XP_007411578.1 MLP|XP_007419796.1 MLP|XP_007406544.1 MLP|XP_007414194.1
OG00544: MLP|XP_007404344.1 MLP|XP_007409555.1 MLP|XP_007414188.1 MLP|XP_007416443.1 MLP|XP_007414227.1 GYA|c20913_g1 GYY|c17130_g1 PST|KNE90525.1
OG00545: MLP|XP_007404785.1 MLP|XP_007404786.1 MLP|XP_007408805.1 GYA|c21966_g1 GYY|c16878_g2 GYA|c22880_g1 GYY|c19921_g1 PST|KNF01871.1
OG00546: MLP|XP_007414264.1 MLP|XP_007406758.1 MLP|XP_007419239.1 MLP|XP_007419504.1 MLP|XP_007412917.1 MLP|XP_007406555.1 MLP|XP_007419289.1 MLP|XP_007411691.1
OG00547: MLP|XP_007415621.1 MLP|XP_007418990.1 MLP|XP_007407142.1 MLP|XP_007416129.1 MLP|XP_007417899.1 MLP|XP_007404822.1 MLP|XP_007407098.1 MLP|XP_007406549.1
OG00548: MLP|XP_007416200.1 MLP|XP_007417312.1 MLP|XP_007418051.1 MLP|XP_007418290.1 MLP|XP_007408397.1 MLP|XP_007414430.1 MLP|XP_007414431.1 MLP|XP_007410517.1
OG00549: MLP|XP_007416131.1 MLP|XP_007419446.1 MLP|XP_007416778.1 MLP|XP_007404824.1 MLP|XP_007407144.1 MLP|XP_007407100.1 MLP|XP_007415623.1 MLP|XP_007405548.1
OG00550: MLP|XP_007405387.1 MLP|XP_007414511.1 MLP|XP_007410620.1 MLP|XP_007418504.1 MLP|XP_007407149.1 MLP|XP_007409777.1 MLP|XP_007416362.1 GYA|c19887_g1
OG00551: MLP|XP_007405490.1 MLP|XP_007414741.1 MLP|XP_007418676.1 MLP|XP_007418829.1 PST|KNE93448.1 PST|KNF00478.1 GYA|c21052_g1 GYY|c20877_g1
OG00552: MLP|XP_007405506.1 MLP|XP_007405858.1 MLP|XP_007411511.1 PST|KNE97132.1 PST|KNE97135.1 PST|KNE97134.1 GYA|c12670_g1 GYY|c18590_g1
OG00553: MLP|XP_007405757.1 MLP|XP_007414372.1 MLP|XP_007416467.1 MLP|XP_007414338.1 MLP|XP_007416074.1 GYA|c18921_g1 GYY|c16433_g2 PST|KNE99327.1
OG00554: MLP|XP_007405835.1 MLP|XP_007407197.1 MLP|XP_007407571.1 PST|KNE98408.1 PST|KNF05248.1 PST|KNF05249.1 GYA|c26936_g1 GYY|c16957_g1
OG00555: MLP|XP_007406257.1 MLP|XP_007414686.1 MLP|XP_007416005.1 MLP|XP_007407903.1 MLP|XP_007411014.1 MLP|XP_007419826.1 MLP|XP_007408249.1 MLP|XP_007411089.1
OG00556: MLP|XP_007406601.1 MLP|XP_007415619.1 MLP|XP_007415617.1 PST|KNF05135.1 PST|KNF05137.1 GYA|c19323_g1 GYY|c13794_g1 GYY|c15125_g1
OG00557: MLP|XP_007407384.1 MLP|XP_007411743.1 MLP|XP_007411903.1 PST|KNE91896.1 PST|KNE95835.1 PST|KNF06457.1 PST|KNE94311.1 PST|KNE94328.1
OG00558: MLP|XP_007407978.1 MLP|XP_007413519.1 PST|KNE91095.1 PST|KNF00163.1 GYY|c19093_g1 GYY|c19292_g1 GYY|c19292_g2 PST|KNE90961.1
OG00559: MLP|XP_007408193.1 MLP|XP_007419394.1 PST|KNE89013.1 PST|KNF01598.1 PST|KNF01599.1 PST|KNE95924.1 GYA|c25061_g1 GYY|c9572_g1
OG00560: MLP|XP_007408608.1 MLP|XP_007410575.1 PST|KNF03576.1 PST|KNF03577.1 PST|KNF03659.1 PST|KNF03660.1 GYA|c26266_g1 GYY|c21455_g1
OG00561: MLP|XP_007408636.1 MLP|XP_007414275.1 MLP|XP_007419755.1 MLP|XP_007414712.1 MLP|XP_007409479.1 MLP|XP_007409480.1 MLP|XP_007418961.1 MLP|XP_007404286.1
OG00562: MLP|XP_007409770.1 MLP|XP_007410605.1 MLP|XP_007417513.1 MLP|XP_007411291.1 MLP|XP_007409981.1 MLP|XP_007417317.1 MLP|XP_007419609.1 MLP|XP_007418639.1
OG00563: MLP|XP_007410037.1 MLP|XP_007410047.1 MLP|XP_007410052.1 MLP|XP_007414110.1 PST|KNF06736.1 PST|KNF06739.1 GYA|c40290_g1 GYY|c21283_g1
OG00564: MLP|XP_007410229.1 MLP|XP_007410231.1 MLP|XP_007411484.1 PST|KNE99795.1 PST|KNE99798.1 PST|KNF05688.1 GYA|c24467_g1 GYY|c19477_g1
OG00565: MLP|XP_007410986.1 MLP|XP_007419217.1 MLP|XP_007414437.1 MLP|XP_007419219.1 MLP|XP_007418359.1 GYA|c26748_g1 GYY|c19840_g1 PST|KNF06102.1
OG00566: MLP|XP_007412832.1 MLP|XP_007415390.1 MLP|XP_007416353.1 MLP|XP_007416347.1 MLP|XP_007416346.1 MLP|XP_007416403.1 MLP|XP_007416354.1 GYY|c17450_g1
OG00567: MLP|XP_007413219.1 MLP|XP_007415099.1 MLP|XP_007415222.1 PST|KNE95576.1 PST|KNE95577.1 PST|KNF01093.1 GYA|c23902_g1 GYY|c20952_g1
OG00568: MLP|XP_007413643.1 MLP|XP_007419516.1 MLP|XP_007413644.1 MLP|XP_007419517.1 GYA|c24873_g1 GYY|c17509_g1 MLP|XP_007406011.1 PST|KNE90997.1
OG00569: MLP|XP_007414250.1 MLP|XP_007418462.1 PST|KNE88684.1 PST|KNF02799.1 GYA|c39460_g1 GYY|c25606_g1 PST|KNE87440.1 GYY|c28639_g1
OG00570: MLP|XP_007418112.1 MLP|XP_007418469.1 MLP|XP_007418905.1 MLP|XP_007404916.1 MLP|XP_007407730.1 MLP|XP_007413345.1 MLP|XP_007415405.1 MLP|XP_007415091.1
OG00571: MLP|XP_007415870.1 MLP|XP_007416583.1 MLP|XP_007416552.1 PST|KNE96940.1 PST|KNF01815.1 PST|KNE98734.1 PST|KNE96939.1 GYY|c19008_g1
OG00572: MLP|XP_007416400.1 MLP|XP_007416401.1 PST|KNE89124.1 PST|KNE89323.1 PST|KNE91502.1 PST|KNE97069.1 GYA|c24853_g1 GYY|c20270_g1
OG00573: PST|KNE93483.1 PST|KNE92717.1 PST|KNE97049.1 PST|KNE93750.1 PST|KNE89201.1 PST|KNF04060.1 PST|KNF02340.1 PST|KNE97302.1
OG00574: PST|KNE87515.1 PST|KNE87516.1 PST|KNE88172.1 PST|KNF05308.1 PST|KNF05307.1 GYA|c22829_g1 GYY|c16666_g1 MLP|XP_007417394.1
OG00575: PST|KNE87609.1 PST|KNE87646.1 PST|KNE87695.1 PST|KNE87742.1 PST|KNE88137.1 PST|KNE88295.1 PST|KNE88210.1 PST|KNE88124.1
OG00576: PST|KNE87644.1 PST|KNE97550.1 PST|KNE86793.1 PST|KNE86822.1 PST|KNE87284.1 PST|KNE97551.1 PST|KNE94738.1 PST|KNE94876.1
OG00577: PST|KNE88017.1 PST|KNF06642.1 PST|KNE90237.1 PST|KNF00279.1 PST|KNF06647.1 PST|KNE86753.1 GYY|c6272_g1 MLP|XP_007407669.1
OG00578: PST|KNE88040.1 PST|KNE98024.1 PST|KNE88364.1 PST|KNE90422.1 PST|KNE96028.1 PST|KNE98394.1 GYA|c4740_g1 GYY|c26148_g1
OG00579: PST|KNE88710.1 PST|KNE91461.1 PST|KNE93593.1 PST|KNF05867.1 PST|KNF01324.1 PST|KNF05849.1 PST|KNE96743.1 PST|KNE88589.1
OG00580: PST|KNE88821.1 PST|KNE88822.1 PST|KNE96269.1 PST|KNE96270.1 GYA|c21556_g1 GYY|c14845_g1 MLP|XP_007412490.1 GYY|c5576_g1
OG00581: PST|KNF01090.1 PST|KNF01101.1 PST|KNF00904.1 PST|KNF01363.1 PST|KNE99989.1 PST|KNE97868.1 PST|KNE97881.1 PST|KNF00404.1
OG00582: PST|KNE88945.1 PST|KNE89103.1 PST|KNE95544.1 PST|KNE95554.1 PST|KNE95555.1 PST|KNF01765.1 PST|KNE88946.1 PST|KNE95556.1
OG00583: PST|KNE96869.1 PST|KNE92564.1 PST|KNE95109.1 PST|KNE95727.1 PST|KNF03374.1 PST|KNF02110.1 PST|KNE88942.1 PST|KNE95274.1
OG00584: PST|KNE90147.1 PST|KNE98285.1 PST|KNE93563.1 PST|KNE96982.1 PST|KNE86952.1 PST|KNE88150.1 PST|KNE88365.1 PST|KNE88031.1
OG00585: PST|KNE90188.1 PST|KNE90189.1 PST|KNE99025.1 PST|KNE90650.1 PST|KNF03676.1 GYA|c25410_g1 GYY|c21272_g1 MLP|XP_007405889.1
OG00586: PST|KNE91163.1 PST|KNE91164.1 PST|KNE91165.1 PST|KNE93730.1 PST|KNE91174.1 PST|KNE91173.1 PST|KNE93731.1 MLP|XP_007405165.1
OG00587: PST|KNE92350.1 PST|KNE92460.1 PST|KNE92461.1 PST|KNE97432.1 PST|KNE94416.1 PST|KNF04178.1 PST|KNE89574.1 PST|KNE90765.1
OG00588: PST|KNE92609.1 PST|KNF00896.1 PST|KNF06178.1 PST|KNE96317.1 MLP|XP_007409206.1 MLP|XP_007416595.1 GYA|c25571_g2 GYY|c21243_g1
OG00589: PST|KNE92666.1 PST|KNE94148.1 PST|KNE97456.1 PST|KNE93229.1 PST|KNF01605.1 PST|KNF06713.1 PST|KNE98248.1 PST|KNE98265.1
OG00590: PST|KNE92815.1 PST|KNF04729.1 PST|KNF04730.1 PST|KNF04452.1 PST|KNE99163.1 PST|KNE96851.1 PST|KNF04427.1 PST|KNF04426.1
OG00591: PST|KNE94947.1 PST|KNF02437.1 PST|KNF01697.1 PST|KNF00131.1 PST|KNE94948.1 PST|KNF01696.1 PST|KNF00130.1 PST|KNE94559.1
OG00592: PST|KNE95279.1 PST|KNE96396.1 PST|KNE95284.1 PST|KNE96392.1 PST|KNE98990.1 PST|KNE97716.1 GYA|c24338_g1 GYY|c2004_g1
OG00593: PST|KNE95528.1 PST|KNE95529.1 PST|KNE95533.1 PST|KNE98445.1 GYA|c25298_g1 GYY|c20156_g1 MLP|XP_007418368.1 PST|KNE95516.1
OG00594: PST|KNE97467.1 PST|KNE97468.1 PST|KNE97469.1 PST|KNE97470.1 PST|KNF04600.1 GYA|c22414_g1 GYY|c16508_g1 MLP|XP_007411713.1
OG00595: PST|KNE99590.1 PST|KNF03572.1 PST|KNF03573.1 GYA|c26569_g3 GYY|c17954_g1 MLP|XP_007404678.1 GYA|c27383_g1 GYY|c21689_g1
OG00596: PST|KNE99683.1 PST|KNE99684.1 PST|KNE99685.1 PST|KNE99695.1 PST|KNE99700.1 GYA|c27444_g1 GYY|c21819_g1 MLP|XP_007415257.1
OG00597: PST|KNF02861.1 PST|KNF02863.1 PST|KNF02864.1 PST|KNE92602.1 PST|KNF02865.1 PST|KNF02862.1 GYA|c25285_g1 MLP|XP_007412275.1
OG00598: PST|KNF04805.1 PST|KNF04824.1 PST|KNF04823.1 PST|KNF04822.1 GYA|c22939_g3 GYY|c18518_g1 GYY|c14776_g1 MLP|XP_007411146.1
OG00599: MLP|XP_007403614.1 MLP|XP_007406078.1 MLP|XP_007410808.1 MLP|XP_007403699.1 MLP|XP_007418868.1 MLP|XP_007411565.1 MLP|XP_007413929.1 MLP|XP_007415115.1
OG00600: MLP|XP_007403645.1 MLP|XP_007417772.1 MLP|XP_007407101.1 MLP|XP_007408101.1 MLP|XP_007416113.1 MLP|XP_007414253.1 MLP|XP_007405323.1 MLP|XP_007418544.1
OG00601: MLP|XP_007404162.1 MLP|XP_007416514.1 MLP|XP_007414853.1 MLP|XP_007409577.1 MLP|XP_007407782.1 MLP|XP_007414692.1 MLP|XP_007409312.1 MLP|XP_007411211.1
OG00602: MLP|XP_007404250.1 MLP|XP_007404861.1 MLP|XP_007409305.1 MLP|XP_007418723.1 MLP|XP_007416985.1 MLP|XP_007412310.1 MLP|XP_007417027.1 MLP|XP_007417026.1
OG00603: MLP|XP_007404379.1 MLP|XP_007408601.1 MLP|XP_007413257.1 MLP|XP_007416946.1 MLP|XP_007417799.1 MLP|XP_007413256.1 MLP|XP_007416945.1 MLP|XP_007417798.1
OG00604: MLP|XP_007404829.1 MLP|XP_007416904.1 MLP|XP_007406749.1 MLP|XP_007410028.1 MLP|XP_007416625.1 MLP|XP_007404963.1 MLP|XP_007412474.1 MLP|XP_007404964.1
OG00605: MLP|XP_007405403.1 MLP|XP_007412377.1 MLP|XP_007417065.1 MLP|XP_007406652.1 MLP|XP_007415845.1 MLP|XP_007410184.1 MLP|XP_007405640.1 MLP|XP_007418806.1
OG00606: MLP|XP_007405591.1 MLP|XP_007418849.1 MLP|XP_007418757.1 MLP|XP_007414292.1 MLP|XP_007409165.1 MLP|XP_007412415.1 MLP|XP_007414637.1 MLP|XP_007417719.1
OG00607: MLP|XP_007406573.1 MLP|XP_007406575.1 MLP|XP_007412235.1 MLP|XP_007408335.1 MLP|XP_007407422.1 MLP|XP_007412240.1 MLP|XP_007410607.1 MLP|XP_007417034.1
OG00608: MLP|XP_007407678.1 MLP|XP_007419463.1 MLP|XP_007418354.1 MLP|XP_007418389.1 MLP|XP_007408237.1 MLP|XP_007416251.1 MLP|XP_007414097.1 MLP|XP_007419731.1
OG00609: MLP|XP_007408251.1 MLP|XP_007413303.1 MLP|XP_007411679.1 MLP|XP_007418185.1 MLP|XP_007419487.1 MLP|XP_007417576.1 MLP|XP_007411315.1 MLP|XP_007414587.1
OG00610: MLP|XP_007408572.1 MLP|XP_007412996.1 MLP|XP_007419281.1 MLP|XP_007412330.1 MLP|XP_007412208.1 MLP|XP_007418152.1 MLP|XP_007412223.1 MLP|XP_007412323.1
OG00611: GYA|c31351_g1 GYA|c16767_g1 GYA|c12459_g1 GYA|c12459_g2 GYA|c14297_g1 GYA|c29140_g1 GYA|c44901_g1 GYA|c42312_g1
OG00612: PST|KNE86836.1 PST|KNE87253.1 PST|KNE88396.1 PST|KNE87425.1 PST|KNE87420.1 PST|KNE88116.1 PST|KNE87963.1 PST|KNE95792.1
OG00613: PST|KNE87371.1 PST|KNE87804.1 PST|KNE87918.1 PST|KNE87505.1 PST|KNE87757.1 PST|KNE88037.1 PST|KNE95451.1 PST|KNE95086.1
OG00614: PST|KNE88847.1 PST|KNE88848.1 PST|KNE96217.1 PST|KNF04223.1 PST|KNE96214.1 PST|KNE96239.1 PST|KNE96240.1 PST|KNE99354.1
OG00615: PST|KNE99101.1 PST|KNE99100.1 PST|KNE99114.1 PST|KNE97436.1 PST|KNF02168.1 PST|KNE97441.1 PST|KNE97434.1 PST|KNE97439.1
OG00616: PST|KNF03281.1 PST|KNE93923.1 PST|KNE93922.1 PST|KNF03286.1 PST|KNE95076.1 PST|KNE95077.1 PST|KNF01339.1 PST|KNF03282.1
OG00617: PST|KNE90114.1 PST|KNF02536.1 PST|KNE96938.1 PST|KNE94406.1 PST|KNF00266.1 PST|KNF04722.1 PST|KNE97835.1 PST|KNF02927.1
OG00618: GYA|c13412_g1 GYA|c1924_g2 GYA|c45164_g1 GYA|c40482_g1 GYY|c12370_g1 GYY|c38769_g1 MLP|XP_007416086.1
OG00619: GYA|c17380_g1 GYA|c27985_g1 GYA|c37008_g1 GYA|c41866_g1 GYA|c30526_g1 GYA|c43873_g1 GYY|c32791_g1
OG00620: GYA|c18789_g1 GYA|c26057_g1 GYY|c16263_g1 GYY|c16263_g2 GYY|c20196_g1 MLP|XP_007403705.1 PST|KNF03547.1
OG00621: GYA|c19333_g2 GYA|c28981_g1 GYY|c15194_g1 GYY|c5152_g1 PST|KNE88858.1 PST|KNF06913.1 GYY|c10358_g1
OG00622: GYA|c20804_g1 GYA|c25951_g1 GYY|c17344_g1 GYY|c21132_g1 MLP|XP_007413696.1 MLP|XP_007413699.1 PST|KNF06640.1
OG00623: GYA|c22895_g1 GYA|c26384_g1 GYY|c19379_g1 GYY|c21348_g1 PST|KNE90108.1 PST|KNE90109.1 MLP|XP_007409368.1
OG00624: GYA|c24993_g1 GYA|c24993_g2 MLP|XP_007410716.1 MLP|XP_007414161.1 GYA|c43190_g1 GYY|c15732_g1 GYY|c12324_g1
OG00625: GYA|c26061_g1 GYA|c27581_g1 GYY|c19821_g1 GYY|c21655_g1 PST|KNF00171.1 PST|KNF06712.1 MLP|XP_007415827.1
OG00626: GYA|c26468_g1 GYA|c27480_g1 MLP|XP_007406369.1 MLP|XP_007416351.1 PST|KNE98877.1 PST|KNF02867.1 GYY|c21865_g1
OG00627: GYA|c26671_g1 GYA|c31073_g1 GYA|c2104_g1 GYY|c14848_g1 PST|KNE95880.1 GYA|c2990_g1 MLP|XP_007414730.1
OG00628: GYA|c41580_g1 GYA|c5309_g1 GYA|c43216_g1 GYA|c36240_g1 GYY|c9229_g1 MLP|XP_007418055.1 PST|KNF04771.1
OG00629: GYY|c10080_g1 GYY|c20804_g1 GYY|c14251_g1 GYY|c19000_g1 GYA|c26014_g1 GYA|c27128_g3 PST|KNF04582.1
OG00630: GYY|c11629_g1 GYY|c14589_g1 PST|KNE93553.1 PST|KNE94736.1 GYA|c26261_g2 GYA|c27380_g1 MLP|XP_007411966.1
OG00631: GYY|c13092_g1 GYY|c14370_g1 GYY|c27492_g1 GYY|c4517_g1 GYY|c36252_g1 GYY|c22766_g1 GYA|c31709_g1
OG00632: GYY|c13966_g1 GYY|c36102_g1 PST|KNE91560.1 PST|KNF00102.1 GYA|c31736_g1 MLP|XP_007409482.1 GYY|c13373_g1
OG00633: GYY|c14496_g1 GYY|c25464_g1 MLP|XP_007405540.1 MLP|XP_007415976.1 PST|KNF02466.1 PST|KNF05356.1 GYA|c21726_g1
OG00634: GYY|c16110_g1 GYY|c19550_g1 MLP|XP_007407879.1 MLP|XP_007411348.1 PST|KNE92315.1 PST|KNE95059.1 GYA|c26085_g1
OG00635: GYY|c16202_g2 GYY|c21853_g1 PST|KNE99185.1 PST|KNE99186.1 PST|KNE99187.1 PST|KNF01140.1 GYA|c26694_g1
OG00636: GYY|c16808_g1 GYY|c21025_g1 MLP|XP_007408637.1 MLP|XP_007418144.1 PST|KNE95008.1 PST|KNE97125.1 GYA|c22012_g1
OG00637: GYY|c21378_g1 GYY|c21947_g2 GYA|c25473_g3 MLP|XP_007406418.1 GYA|c26292_g1 MLP|XP_007406636.1 PST|KNE95932.1
OG00638: GYY|c22277_g1 GYY|c4952_g1 PST|KNE91643.1 PST|KNE98001.1 PST|KNE89570.1 PST|KNE96348.1 PST|KNE90590.1
OG00639: GYY|c982_g1 GYY|c29109_g1 GYY|c27199_g1 GYY|c34210_g1 GYY|c26640_g1 GYY|c32236_g1 GYY|c38510_g1
OG00640: GYY|c31371_g1 GYY|c6697_g2 GYY|c6697_g1 MLP|XP_007409270.1 MLP|XP_007409798.1 MLP|XP_007409799.1 GYA|c33941_g1
OG00641: MLP|XP_007403502.1 MLP|XP_007413375.1 PST|KNE91447.1 PST|KNE91448.1 PST|KNE95263.1 GYA|c21523_g2 GYY|c3357_g1
OG00642: MLP|XP_007403507.1 MLP|XP_007417039.1 MLP|XP_007411112.1 MLP|XP_007409047.1 GYA|c23590_g1 GYY|c20548_g1 PST|KNF03608.1
OG00643: MLP|XP_007415354.1 MLP|XP_007418116.1 MLP|XP_007416622.1 MLP|XP_007418768.1 MLP|XP_007419655.1 MLP|XP_007418477.1 MLP|XP_007418559.1
OG00644: MLP|XP_007403905.1 MLP|XP_007403906.1 MLP|XP_007416495.1 GYA|c20806_g1 GYY|c13469_g1 GYA|c20806_g2 MLP|XP_007417594.1
OG00645: MLP|XP_007404134.1 MLP|XP_007409907.1 MLP|XP_007416317.1 MLP|XP_007413763.1 MLP|XP_007409478.1 MLP|XP_007413765.1 MLP|XP_007405446.1
OG00646: MLP|XP_007404154.1 MLP|XP_007419319.1 MLP|XP_007416619.1 MLP|XP_007417680.1 MLP|XP_007411535.1 MLP|XP_007410194.1 MLP|XP_007418733.1
OG00647: MLP|XP_007404213.1 MLP|XP_007406778.1 MLP|XP_007406809.1 MLP|XP_007408147.1 GYA|c19497_g1 GYY|c18453_g1 PST|KNE94251.1
OG00648: MLP|XP_007404308.1 MLP|XP_007418940.1 PST|KNF02138.1 PST|KNF02149.1 GYA|c22838_g1 GYY|c3600_g1 MLP|XP_007403937.1
OG00649: MLP|XP_007404552.1 MLP|XP_007407322.1 MLP|XP_007409901.1 GYA|c27222_g1 GYY|c14399_g1 GYY|c14726_g1 PST|KNE97008.1
OG00650: MLP|XP_007417221.1 MLP|XP_007404595.1 MLP|XP_007412741.1 MLP|XP_007408892.1 MLP|XP_007404993.1 MLP|XP_007415315.1 MLP|XP_007416216.1
OG00651: MLP|XP_007404756.1 MLP|XP_007412792.1 MLP|XP_007406090.1 MLP|XP_007415356.1 MLP|XP_007412359.1 GYA|c25088_g1 PST|KNE92528.1
OG00652: MLP|XP_007404960.1 MLP|XP_007418581.1 MLP|XP_007419196.1 MLP|XP_007415550.1 MLP|XP_007412122.1 MLP|XP_007418104.1 MLP|XP_007416623.1
OG00653: MLP|XP_007404965.1 MLP|XP_007407589.1 MLP|XP_007412475.1 MLP|XP_007417111.1 MLP|XP_007414977.1 MLP|XP_007407503.1 PST|KNE93158.1
OG00654: MLP|XP_007404997.1 MLP|XP_007410416.1 MLP|XP_007413305.1 MLP|XP_007419015.1 MLP|XP_007414967.1 MLP|XP_007418301.1 MLP|XP_007413562.1
OG00655: MLP|XP_007405049.1 MLP|XP_007417528.1 MLP|XP_007419608.1 MLP|XP_007408938.1 MLP|XP_007412027.1 MLP|XP_007415966.1 MLP|XP_007419607.1
OG00656: MLP|XP_007405118.1 MLP|XP_007419692.1 MLP|XP_007416174.1 MLP|XP_007415341.1 MLP|XP_007419693.1 MLP|XP_007408802.1 MLP|XP_007413592.1
OG00657: MLP|XP_007405173.1 MLP|XP_007416376.1 MLP|XP_007416377.1 MLP|XP_007418199.1 GYA|c27630_g1 GYY|c21949_g1 PST|KNF04031.1
OG00658: MLP|XP_007405175.1 MLP|XP_007408331.1 MLP|XP_007408585.1 MLP|XP_007408594.1 MLP|XP_007406287.1 MLP|XP_007416169.1 MLP|XP_007408580.1
OG00659: MLP|XP_007405182.1 MLP|XP_007406704.1 PST|KNE89823.1 PST|KNE89847.1 GYA|c22388_g1 GYA|c24830_g1 GYY|c18812_g1
OG00660: MLP|XP_007405202.1 MLP|XP_007406321.1 PST|KNE96948.1 PST|KNE96949.1 PST|KNE96950.1 GYA|c24702_g1 GYY|c17884_g1
OG00661: MLP|XP_007405273.1 MLP|XP_007413512.1 MLP|XP_007412844.1 MLP|XP_007410250.1 MLP|XP_007408803.1 MLP|XP_007418455.1 MLP|XP_007414918.1
OG00662: MLP|XP_007405304.1 MLP|XP_007405305.1 MLP|XP_007405306.1 MLP|XP_007411708.1 PST|KNE91270.1 PST|KNE91276.1 GYA|c25406_g1
OG00663: MLP|XP_007405390.1 MLP|XP_007411975.1 MLP|XP_007411980.1 MLP|XP_007418223.1 MLP|XP_007405102.1 GYA|c21142_g1 PST|KNE98963.1
OG00664: MLP|XP_007405418.1 MLP|XP_007405713.1 GYA|c19807_g1 GYY|c13855_g1 PST|KNE95381.1 GYA|c22301_g1 GYY|c16764_g1
OG00665: MLP|XP_007405557.1 MLP|XP_007405559.1 GYA|c28457_g1 GYY|c20268_g1 PST|KNF00560.1 GYA|c41369_g1 GYY|c5793_g1
OG00666: MLP|XP_007407533.1 MLP|XP_007412035.1 MLP|XP_007412710.1 MLP|XP_007415446.1 MLP|XP_007406081.1 MLP|XP_007410973.1 MLP|XP_007415380.1
OG00667: MLP|XP_007405888.1 MLP|XP_007413893.1 MLP|XP_007413959.1 MLP|XP_007409557.1 MLP|XP_007418931.1 MLP|XP_007409558.1 PST|KNE94223.1
OG00668: MLP|XP_007406095.1 MLP|XP_007409087.1 MLP|XP_007418277.1 MLP|XP_007417219.1 GYA|c26434_g1 GYY|c15884_g1 PST|KNE90207.1
OG00669: MLP|XP_007406116.1 MLP|XP_007417463.1 PST|KNF01570.1 PST|KNF04540.1 PST|KNF04416.1 MLP|XP_007405993.1 MLP|XP_007406177.1
OG00670: MLP|XP_007406323.1 MLP|XP_007406792.1 MLP|XP_007416952.1 MLP|XP_007416956.1 MLP|XP_007408274.1 MLP|XP_007416953.1 GYA|c40917_g1
OG00671: MLP|XP_007406667.1 MLP|XP_007418343.1 PST|KNE89744.1 PST|KNE93469.1 PST|KNE93179.1 MLP|XP_007405468.1 PST|KNE86972.1
OG00672: MLP|XP_007406854.1 MLP|XP_007408535.1 MLP|XP_007408389.1 MLP|XP_007408536.1 GYA|c23031_g1 GYY|c15829_g1 PST|KNF05079.1
OG00673: MLP|XP_007407895.1 MLP|XP_007407896.1 PST|KNE99221.1 PST|KNE99222.1 PST|KNE99225.1 GYA|c27242_g1 GYY|c14488_g1
OG00674: MLP|XP_007408119.1 MLP|XP_007418744.1 PST|KNF00025.1 PST|KNF01164.1 PST|KNE95063.1 GYA|c25538_g1 GYY|c18622_g1
OG00675: MLP|XP_007408120.1 MLP|XP_007418747.1 PST|KNE93841.1 PST|KNE93842.1 PST|KNF00100.1 GYA|c24373_g1 GYY|c15692_g1
OG00676: MLP|XP_007408920.1 MLP|XP_007408922.1 MLP|XP_007414775.1 MLP|XP_007412598.1 MLP|XP_007414847.1 PST|KNF03842.1 PST|KNF03844.1
OG00677: MLP|XP_007409002.1 MLP|XP_007410298.1 PST|KNE98080.1 PST|KNE98081.1 GYA|c26121_g3 GYY|c16576_g1 GYA|c26121_g2
OG00678: MLP|XP_007409330.1 MLP|XP_007409331.1 MLP|XP_007413475.1 MLP|XP_007413573.1 MLP|XP_007413574.1 MLP|XP_007418151.1 MLP|XP_007409287.1
OG00679: MLP|XP_007409999.1 MLP|XP_007412745.1 MLP|XP_007412778.1 GYA|c21319_g1 GYA|c863_g1 GYY|c21430_g1 PST|KNE97857.1
OG00680: MLP|XP_007410125.1 MLP|XP_007410130.1 PST|KNE91716.1 PST|KNE95403.1 GYA|c34250_g1 GYY|c3402_g2 GYY|c3402_g1
OG00681: MLP|XP_007410275.1 MLP|XP_007416855.1 PST|KNE89063.1 PST|KNE95659.1 GYA|c23965_g1 GYY|c8288_g1 GYY|c11513_g1
OG00682: MLP|XP_007410428.1 MLP|XP_007413888.1 MLP|XP_007413957.1 MLP|XP_007418082.1 GYA|c27429_g1 GYY|c21310_g1 PST|KNE95666.1
OG00683: MLP|XP_007410866.1 MLP|XP_007410904.1 MLP|XP_007416457.1 MLP|XP_007416460.1 GYA|c22991_g1 GYY|c12288_g1 PST|KNF04734.1
OG00684: MLP|XP_007411432.1 MLP|XP_007412516.1 MLP|XP_007412667.1 PST|KNF06269.1 PST|KNF06270.1 GYA|c26336_g1 GYY|c19409_g2
OG00685: MLP|XP_007411501.1 MLP|XP_007411504.1 GYA|c24580_g1 GYY|c2719_g1 GYA|c24580_g2 GYY|c31922_g1 PST|KNE91346.1
OG00686: MLP|XP_007412191.1 MLP|XP_007412326.1 MLP|XP_007413466.1 MLP|XP_007412995.1 MLP|XP_007419280.1 MLP|XP_007413251.1 MLP|XP_007412983.1
OG00687: MLP|XP_007412351.1 MLP|XP_007414342.1 MLP|XP_007414379.1 MLP|XP_007414381.1 GYA|c27350_g2 GYY|c14026_g1 PST|KNF05515.1
OG00688: MLP|XP_007412729.1 MLP|XP_007419546.1 MLP|XP_007416820.1 MLP|XP_007416822.1 MLP|XP_007419545.1 MLP|XP_007419543.1 MLP|XP_007416854.1
OG00689: MLP|XP_007412901.1 MLP|XP_007416598.1 PST|KNE90793.1 PST|KNF04065.1 PST|KNF04066.1 GYA|c25136_g1 GYY|c19947_g1
OG00690: MLP|XP_007415731.1 MLP|XP_007404701.1 MLP|XP_007408094.1 MLP|XP_007416701.1 MLP|XP_007417194.1 MLP|XP_007407569.1 MLP|XP_007407722.1
OG00691: MLP|XP_007414165.1 MLP|XP_007414262.1 GYA|c23840_g1 GYY|c16022_g1 PST|KNE94970.1 GYY|c20261_g1 PST|KNF05256.1
OG00692: MLP|XP_007414578.1 MLP|XP_007414579.1 MLP|XP_007416455.1 PST|KNE95587.1 PST|KNE95604.1 PST|KNE95610.1 GYA|c22239_g1
OG00693: MLP|XP_007414945.1 MLP|XP_007419680.1 PST|KNF02866.1 PST|KNF05685.1 GYA|c26975_g1 GYY|c19025_g1 MLP|XP_007407919.1
OG00694: MLP|XP_007415914.1 MLP|XP_007415917.1 MLP|XP_007415920.1 MLP|XP_007419472.1 GYA|c17044_g2 GYY|c19823_g1 PST|KNF03996.1
OG00695: MLP|XP_007416115.1 MLP|XP_007418181.1 PST|KNE95075.1 PST|KNE95200.1 GYA|c27623_g1 GYY|c21870_g1 MLP|XP_007416116.1
OG00696: MLP|XP_007417395.1 MLP|XP_007417857.1 PST|KNE90235.1 PST|KNE90236.1 GYA|c22601_g1 GYY|c16472_g1 GYY|c16472_g2
OG00697: MLP|XP_007417452.1 MLP|XP_007417455.1 MLP|XP_007417458.1 MLP|XP_007417457.1 MLP|XP_007419496.1 GYY|c21232_g1 PST|KNE96218.1
OG00698: MLP|XP_007417690.1 MLP|XP_007417695.1 GYA|c21610_g1 GYY|c18611_g1 PST|KNF04109.1 GYA|c31774_g1 GYY|c28388_g1
OG00699: MLP|XP_007418257.1 MLP|XP_007418511.1 GYA|c25181_g1 GYY|c6203_g1 PST|KNE94865.1 GYA|c28640_g1 GYY|c14228_g1
OG00700: MLP|XP_007418810.1 MLP|XP_007418818.1 MLP|XP_007418821.1 MLP|XP_007418811.1 MLP|XP_007418827.1 GYA|c23274_g1 GYY|c26149_g1
OG00701: PST|KNE87604.1 PST|KNE88673.1 PST|KNE88674.1 PST|KNE87126.1 PST|KNE87328.1 PST|KNF04914.1 PST|KNF04418.1
OG00702: PST|KNE86505.1 PST|KNE88557.1 PST|KNE87303.1 PST|KNE87686.1 PST|KNE87858.1 PST|KNE88273.1 PST|KNE88685.1
OG00703: PST|KNE86543.1 PST|KNE87450.1 PST|KNE86953.1 PST|KNF06722.1 PST|KNE87616.1 PST|KNE87816.1 PST|KNE88245.1
OG00704: PST|KNE86627.1 PST|KNE98173.1 PST|KNF00771.1 PST|KNE87167.1 GYA|c28769_g1 GYY|c11108_g1 MLP|XP_007408424.1
OG00705: PST|KNE87031.1 PST|KNE87465.1 PST|KNF02480.1 PST|KNE92243.1 GYA|c26841_g1 GYY|c15355_g1 MLP|XP_007409747.1
OG00706: PST|KNE87414.1 PST|KNE88173.1 PST|KNE87532.1 PST|KNE87839.1 PST|KNE88544.1 PST|KNE88621.1 PST|KNE96311.1
OG00707: PST|KNE87591.1 PST|KNF01794.1 PST|KNF05788.1 PST|KNE88262.1 PST|KNE88530.1 PST|KNE90487.1 GYA|c7765_g1
OG00708: PST|KNF00980.1 PST|KNF06493.1 PST|KNF06790.1 PST|KNF03048.1 PST|KNE88686.1 PST|KNE91973.1 PST|KNE88731.1
OG00709: PST|KNE87848.1 PST|KNE92327.1 PST|KNF06876.1 PST|KNF03165.1 PST|KNF02527.1 PST|KNF05157.1 PST|KNF05147.1
OG00710: PST|KNE87877.1 PST|KNE87946.1 PST|KNE88540.1 PST|KNE88064.1 PST|KNE96344.1 PST|KNE86717.1 PST|KNE86739.1
OG00711: PST|KNE87932.1 PST|KNF06921.1 PST|KNE88604.1 PST|KNE88010.1 GYA|c35381_g1 GYY|c33967_g1 GYA|c33512_g1
OG00712: PST|KNE88046.1 PST|KNF00364.1 PST|KNF00363.1 GYA|c21360_g1 MLP|XP_007418149.1 GYA|c21659_g1 GYY|c18857_g1
OG00713: PST|KNE88811.1 PST|KNF00388.1 PST|KNF00391.1 PST|KNF00390.1 GYA|c25752_g1 GYY|c19022_g1 MLP|XP_007415866.1
OG00714: PST|KNF05954.1 PST|KNF04517.1 PST|KNE94591.1 PST|KNE98652.1 PST|KNF06679.1 PST|KNF04534.1 PST|KNF04516.1
OG00715: PST|KNE88850.1 PST|KNE96294.1 PST|KNE88923.1 PST|KNE96295.1 GYA|c27254_g1 GYY|c20707_g1 MLP|XP_007404585.1
OG00716: PST|KNE88979.1 PST|KNE95598.1 PST|KNE93342.1 PST|KNE95602.1 PST|KNE95601.1 PST|KNE95588.1 PST|KNE95605.1
OG00717: PST|KNE88982.1 PST|KNE88983.1 PST|KNF05529.1 GYA|c25435_g2 MLP|XP_007413215.1 GYA|c26179_g1 GYY|c20459_g1
OG00718: PST|KNE89003.1 PST|KNF06499.1 PST|KNF06496.1 PST|KNF06527.1 PST|KNF06528.1 PST|KNF06529.1 MLP|XP_007418910.1
OG00719: PST|KNE89108.1 PST|KNF04276.1 PST|KNF04275.1 PST|KNE91980.1 PST|KNF06858.1 GYA|c18122_g1 GYY|c17833_g1
OG00720: PST|KNE89193.1 PST|KNE93462.1 PST|KNE98725.1 PST|KNE94174.1 PST|KNE95927.1 PST|KNE94166.1 PST|KNE95673.1
OG00721: PST|KNF03187.1 PST|KNE91975.1 PST|KNE96737.1 PST|KNF01959.1 PST|KNE91384.1 PST|KNE91661.1 PST|KNE89942.1
OG00722: PST|KNE89394.1 PST|KNE95920.1 PST|KNE95936.1 PST|KNE95948.1 GYA|c23712_g1 GYY|c20674_g1 MLP|XP_007410816.1
OG00723: PST|KNE89398.1 PST|KNE89399.1 PST|KNE89400.1 GYA|c26463_g3 GYY|c19193_g1 MLP|XP_007414474.1 MLP|XP_007410855.1
OG00724: PST|KNE89522.1 PST|KNE89523.1 PST|KNE89773.1 PST|KNE89774.1 GYA|c24891_g1 GYY|c14641_g1 MLP|XP_007409295.1
OG00725: PST|KNE89526.1 PST|KNE89527.1 PST|KNE94971.1 GYA|c37199_g1 GYY|c11808_g1 GYA|c41651_g1 MLP|XP_007405292.1
OG00726: PST|KNE89659.1 PST|KNE92497.1 PST|KNE94933.1 PST|KNE91294.1 PST|KNE91295.1 PST|KNE91296.1 PST|KNE91297.1
OG00727: PST|KNE89683.1 PST|KNE89687.1 PST|KNE95293.1 PST|KNE89684.1 PST|KNE89685.1 GYA|c23470_g1 GYY|c20850_g1
OG00728: PST|KNE89718.1 PST|KNF06884.1 PST|KNE90210.1 PST|KNE95456.1 PST|KNE86516.1 PST|KNE92981.1 PST|KNF04156.1
OG00729: PST|KNE89903.1 PST|KNE96458.1 PST|KNF03554.1 PST|KNE89907.1 GYA|c25062_g1 GYY|c16284_g1 MLP|XP_007403724.1
OG00730: PST|KNE90022.1 PST|KNE90023.1 PST|KNE90024.1 PST|KNE92553.1 GYA|c23842_g1 GYY|c18381_g1 MLP|XP_007406368.1
OG00731: PST|KNE90030.1 PST|KNE90031.1 PST|KNE90032.1 PST|KNE90045.1 PST|KNE95574.1 GYA|c25988_g1 GYY|c19833_g1
OG00732: PST|KNE90169.1 PST|KNE90170.1 PST|KNE90171.1 PST|KNE91876.1 GYA|c26658_g1 GYY|c21921_g1 MLP|XP_007412239.1
OG00733: PST|KNE90516.1 PST|KNE95329.1 PST|KNF03652.1 PST|KNF06426.1 GYA|c26856_g1 GYY|c20692_g1 MLP|XP_007410969.1
OG00734: PST|KNE90775.1 PST|KNE90776.1 PST|KNE95900.1 GYA|c26306_g1 GYY|c13461_g1 MLP|XP_007415362.1 GYY|c14418_g1
OG00735: PST|KNE90876.1 PST|KNF00696.1 PST|KNF01133.1 PST|KNF06306.1 PST|KNE90875.1 PST|KNE99731.1 PST|KNE99720.1
OG00736: PST|KNE91123.1 PST|KNF02169.1 PST|KNF02170.1 PST|KNF02176.1 GYA|c27289_g1 GYY|c17218_g1 MLP|XP_007403941.1
OG00737: PST|KNE91379.1 PST|KNF00048.1 PST|KNF04444.1 PST|KNE97886.1 PST|KNF02636.1 PST|KNF00852.1 PST|KNE97888.1
OG00738: PST|KNE91624.1 PST|KNF02028.1 PST|KNF02029.1 GYA|c21431_g1 MLP|XP_007403891.1 GYA|c34917_g1 GYY|c12787_g1
OG00739: PST|KNE91625.1 PST|KNE91626.1 GYA|c25428_g1 GYY|c17518_g1 MLP|XP_007410257.1 MLP|XP_007410258.1 GYY|c18551_g1
OG00740: PST|KNE91869.1 PST|KNF02988.1 PST|KNE96447.1 PST|KNE97272.1 GYA|c25711_g1 GYY|c902_g1 PST|KNE98398.1
OG00741: PST|KNE91918.1 PST|KNE93066.1 PST|KNE91919.1 PST|KNE95498.1 PST|KNE89214.1 PST|KNE89215.1 PST|KNE89216.1
OG00742: PST|KNE91991.1 PST|KNF05361.1 PST|KNF05362.1 PST|KNF05348.1 PST|KNE99081.1 GYY|c32658_g1 MLP|XP_007403828.1
OG00743: PST|KNE92346.1 PST|KNE95769.1 PST|KNE99374.1 PST|KNF04465.1 PST|KNE99378.1 PST|KNE99375.1 GYY|c35090_g1
OG00744: PST|KNE92668.1 PST|KNE99138.1 PST|KNE99137.1 PST|KNF02660.1 PST|KNF02659.1 PST|KNE90017.1 GYY|c14576_g1
OG00745: PST|KNE92672.1 PST|KNE98071.1 PST|KNE99035.1 PST|KNF00401.1 PST|KNF04970.1 PST|KNF04971.1 PST|KNF00777.1
OG00746: PST|KNE92689.1 PST|KNE92690.1 PST|KNE92691.1 PST|KNE94917.1 GYA|c25409_g1 GYY|c18703_g1 MLP|XP_007410597.1
OG00747: PST|KNE92742.1 PST|KNF01734.1 PST|KNE93264.1 PST|KNE98979.1 PST|KNF05527.1 PST|KNF01186.1 PST|KNF01198.1
OG00748: PST|KNE92786.1 PST|KNE92787.1 PST|KNE92788.1 PST|KNE92789.1 GYA|c26394_g1 GYY|c21676_g1 MLP|XP_007411024.1
OG00749: PST|KNE92801.1 PST|KNE92802.1 PST|KNE92803.1 PST|KNE92804.1 GYA|c27601_g1 GYY|c21369_g1 MLP|XP_007408793.1
OG00750: PST|KNE93164.1 PST|KNE93165.1 PST|KNE93205.1 PST|KNE93166.1 GYA|c43760_g1 MLP|XP_007404346.1 GYY|c37198_g1
OG00751: PST|KNE93372.1 PST|KNE97659.1 PST|KNF05523.1 PST|KNF03288.1 PST|KNF06413.1 PST|KNE93117.1 PST|KNE93118.1
OG00752: PST|KNE93819.1 PST|KNE93820.1 PST|KNE93821.1 GYA|c25653_g1 GYY|c14763_g1 GYA|c25653_g2 MLP|XP_007410469.1
OG00753: PST|KNE95273.1 PST|KNE96401.1 PST|KNE98948.1 PST|KNE98949.1 GYA|c21354_g1 GYY|c13518_g1 MLP|XP_007413936.1
OG00754: PST|KNE95365.1 PST|KNF01884.1 PST|KNF01880.1 PST|KNF01881.1 PST|KNE95865.1 PST|KNF01868.1 PST|KNF01867.1
OG00755: PST|KNE95472.1 PST|KNF02477.1 PST|KNF02478.1 GYA|c18863_g1 GYY|c11621_g1 MLP|XP_007410937.1 GYY|c25163_g1
OG00756: PST|KNE95698.1 PST|KNE95701.1 PST|KNE95699.1 PST|KNF02274.1 PST|KNE98197.1 GYA|c20830_g1 GYY|c19069_g1
OG00757: PST|KNE96640.1 PST|KNE96649.1 PST|KNE96650.1 PST|KNE96651.1 GYA|c26701_g2 GYY|c19012_g1 MLP|XP_007414781.1
OG00758: PST|KNE97259.1 PST|KNE97260.1 PST|KNE97261.1 GYA|c152_g1 GYY|c20269_g1 MLP|XP_007414524.1 GYY|c20360_g1
OG00759: PST|KNE97449.1 PST|KNE97453.1 PST|KNF04034.1 PST|KNE97465.1 GYA|c27611_g1 GYY|c20824_g1 MLP|XP_007416534.1
OG00760: PST|KNE97631.1 PST|KNE98234.1 PST|KNF00330.1 PST|KNE91194.1 PST|KNE94786.1 PST|KNE97031.1 GYA|c11967_g2
OG00761: PST|KNE98035.1 PST|KNE98036.1 GYA|c23997_g1 GYY|c16681_g1 GYA|c23997_g2 GYY|c15397_g1 MLP|XP_007413036.1
OG00762: PST|KNE98226.1 PST|KNE98227.1 PST|KNE98666.1 PST|KNE98667.1 GYA|c41014_g1 GYY|c15292_g1 MLP|XP_007406886.1
OG00763: PST|KNE98761.1 PST|KNF04664.1 GYA|c20925_g1 GYY|c13130_g1 MLP|XP_007418694.1 GYY|c20800_g1 PST|KNF04626.1
OG00764: PST|KNE98879.1 PST|KNE98890.1 PST|KNE98891.1 PST|KNE98888.1 GYA|c22237_g1 GYA|c7575_g1 GYY|c15521_g1
OG00765: PST|KNE99248.1 PST|KNF02765.1 GYA|c21974_g1 GYY|c19784_g1 MLP|XP_007414013.1 GYA|c22321_g2 PST|KNE99422.1
OG00766: PST|KNE99416.1 PST|KNE99417.1 GYA|c27474_g1 GYY|c17043_g1 GYY|c17377_g1 MLP|XP_007410871.1 MLP|XP_007418432.1
OG00767: PST|KNE99453.1 PST|KNE99454.1 GYA|c16826_g2 GYY|c18166_g1 MLP|XP_007411021.1 GYY|c23569_g1 MLP|XP_007413885.1
OG00768: PST|KNF00055.1 PST|KNF00056.1 PST|KNF00057.1 PST|KNF00058.1 GYA|c26257_g2 GYY|c19977_g1 MLP|XP_007405565.1
OG00769: MLP|XP_007403478.1 MLP|XP_007418595.1 MLP|XP_007418609.1 MLP|XP_007417792.1 MLP|XP_007415805.1 MLP|XP_007406678.1 MLP|XP_007412909.1
OG00770: PST|KNF05611.1 PST|KNF05614.1 PST|KNF05612.1 PST|KNE93697.1 PST|KNE93699.1 PST|KNE93698.1 PST|KNF04403.1
OG00771: PST|KNF05713.1 PST|KNF05720.1 PST|KNF05719.1 PST|KNF05721.1 GYA|c20557_g1 GYY|c32993_g1 MLP|XP_007410725.1
OG00772: MLP|XP_007403651.1 MLP|XP_007415662.1 MLP|XP_007417569.1 MLP|XP_007412575.1 MLP|XP_007407965.1 MLP|XP_007417767.1 MLP|XP_007407190.1
OG00773: MLP|XP_007406478.1 MLP|XP_007419736.1 MLP|XP_007416414.1 MLP|XP_007408133.1 MLP|XP_007407217.1 MLP|XP_007407073.1 MLP|XP_007407566.1
OG00774: MLP|XP_007404092.1 MLP|XP_007409909.1 MLP|XP_007418874.1 MLP|XP_007418876.1 MLP|XP_007415364.1 MLP|XP_007414758.1 MLP|XP_007418875.1
OG00775: MLP|XP_007418260.1 MLP|XP_007418261.1 MLP|XP_007418255.1 MLP|XP_007418256.1 MLP|XP_007418219.1 MLP|XP_007418217.1 MLP|XP_007407607.1
OG00776: MLP|XP_007404278.1 MLP|XP_007404808.1 MLP|XP_007404280.1 MLP|XP_007404279.1 MLP|XP_007417954.1 MLP|XP_007404809.1 MLP|XP_007407754.1
OG00777: MLP|XP_007404565.1 MLP|XP_007419462.1 MLP|XP_007411082.1 MLP|XP_007409440.1 MLP|XP_007411083.1 MLP|XP_007418840.1 MLP|XP_007418848.1
OG00778: MLP|XP_007405127.1 MLP|XP_007405431.1 MLP|XP_007406143.1 MLP|XP_007415494.1 MLP|XP_007409960.1 MLP|XP_007407446.1 MLP|XP_007411783.1
OG00779: MLP|XP_007405384.1 MLP|XP_007419580.1 MLP|XP_007419188.1 MLP|XP_007417898.1 MLP|XP_007410049.1 MLP|XP_007408843.1 MLP|XP_007407999.1
OG00780: MLP|XP_007405624.1 MLP|XP_007405727.1 MLP|XP_007408160.1 MLP|XP_007408164.1 MLP|XP_007405728.1 MLP|XP_007412750.1 MLP|XP_007405625.1
OG00781: MLP|XP_007405671.1 MLP|XP_007418191.1 MLP|XP_007413092.1 MLP|XP_007413090.1 MLP|XP_007417440.1 MLP|XP_007411822.1 MLP|XP_007417422.1
OG00782: MLP|XP_007405675.1 MLP|XP_007410497.1 MLP|XP_007415540.1 MLP|XP_007414499.1 MLP|XP_007413994.1 MLP|XP_007417708.1 MLP|XP_007417430.1
OG00783: MLP|XP_007405913.1 MLP|XP_007407935.1 MLP|XP_007411558.1 MLP|XP_007414353.1 MLP|XP_007408786.1 MLP|XP_007417525.1 MLP|XP_007406286.1
OG00784: MLP|XP_007406409.1 MLP|XP_007410389.1 MLP|XP_007407015.1 MLP|XP_007408484.1 MLP|XP_007415688.1 MLP|XP_007410712.1 MLP|XP_007412150.1
OG00785: MLP|XP_007406878.1 MLP|XP_007416684.1 MLP|XP_007406954.1 MLP|XP_007410821.1 MLP|XP_007411471.1 MLP|XP_007406960.1 MLP|XP_007406879.1
OG00786: MLP|XP_007408433.1 MLP|XP_007408508.1 MLP|XP_007408507.1 MLP|XP_007414891.1 MLP|XP_007408497.1 MLP|XP_007408502.1 MLP|XP_007411476.1
OG00787: MLP|XP_007413421.1 MLP|XP_007413477.1 MLP|XP_007413422.1 MLP|XP_007418376.1 MLP|XP_007416548.1 MLP|XP_007418375.1 MLP|XP_007416660.1
OG00788: GYA|c36408_g1 GYA|c39501_g1 GYA|c38514_g1 GYA|c40205_g1 GYA|c11548_g1 GYA|c11548_g2 GYA|c28217_g1
OG00789: PST|KNE86456.1 PST|KNE87151.1 PST|KNE87426.1 PST|KNE88473.1 PST|KNE87738.1 PST|KNE86700.1 PST|KNF02191.1
OG00790: PST|KNE86653.1 PST|KNE99424.1 PST|KNE88200.1 PST|KNE88098.1 PST|KNE86656.1 PST|KNE87894.1 PST|KNE87357.1
OG00791: PST|KNE86861.1 PST|KNE93223.1 PST|KNE93222.1 PST|KNE93224.1 PST|KNE95496.1 PST|KNE95494.1 PST|KNE98964.1
OG00792: PST|KNE88627.1 PST|KNE88628.1 PST|KNE88626.1 PST|KNE96298.1 PST|KNE88652.1 PST|KNE90557.1 GYA|c24512_g1
OG00793: PST|KNE86911.1 PST|KNF06335.1 PST|KNF06164.1 PST|KNF06066.1 PST|KNE88340.1 PST|KNE88185.1 PST|KNE88418.1
OG00794: PST|KNE87239.1 PST|KNE91992.1 PST|KNE87398.1 PST|KNE97089.1 PST|KNF02639.1 PST|KNF02649.1 PST|KNE97104.1
OG00795: PST|KNE87744.1 PST|KNE87745.1 PST|KNE89543.1 PST|KNE89105.1 PST|KNE91376.1 PST|KNF01291.1 PST|KNF06661.1
OG00796: PST|KNE87843.1 PST|KNE96015.1 PST|KNF03763.1 PST|KNE91386.1 PST|KNE97043.1 PST|KNE96183.1 PST|KNE89284.1
OG00797: PST|KNE88039.1 PST|KNE90583.1 PST|KNF03177.1 PST|KNF02790.1 PST|KNF04387.1 PST|KNE97276.1 PST|KNE88076.1
OG00798: PST|KNE88453.1 PST|KNE91926.1 PST|KNF06715.1 PST|KNF06701.1 PST|KNE91155.1 PST|KNE89040.1 PST|KNF06706.1
OG00799: PST|KNE88723.1 PST|KNE95130.1 PST|KNE88932.1 PST|KNE97891.1 PST|KNE89270.1 PST|KNF01229.1 PST|KNE89271.1
OG00800: PST|KNE88957.1 PST|KNF06217.1 PST|KNE88959.1 PST|KNE88958.1 PST|KNF06216.1 PST|KNF06215.1 PST|KNE97262.1
OG00801: PST|KNE89553.1 PST|KNF01787.1 PST|KNF04043.1 PST|KNE96643.1 PST|KNF01843.1 PST|KNF01842.1 PST|KNE96943.1
OG00802: PST|KNE89713.1 PST|KNE92773.1 PST|KNE90450.1 PST|KNF04503.1 PST|KNE96451.1 PST|KNF04518.1 PST|KNF03983.1
OG00803: PST|KNE94673.1 PST|KNF06789.1 PST|KNE92752.1 PST|KNE98534.1 PST|KNE98114.1 PST|KNE95466.1 PST|KNF01245.1
OG00804: PST|KNE90233.1 PST|KNE90242.1 PST|KNE90243.1 PST|KNE90234.1 PST|KNE98800.1 PST|KNE96085.1 PST|KNE90244.1
OG00805: PST|KNE90823.1 PST|KNE98253.1 PST|KNE99697.1 PST|KNE96911.1 PST|KNE99341.1 PST|KNF02584.1 PST|KNE94072.1
OG00806: PST|KNE92881.1 PST|KNE98172.1 PST|KNF04297.1 PST|KNE96595.1 PST|KNE98162.1 PST|KNE98156.1 PST|KNF04296.1
OG00807: PST|KNE91223.1 PST|KNE98053.1 PST|KNF00073.1 PST|KNE98047.1 PST|KNE93788.1 PST|KNE95093.1 PST|KNE98048.1
OG00808: PST|KNE92952.1 PST|KNE92972.1 PST|KNE92969.1 PST|KNE92965.1 PST|KNE92953.1 PST|KNE92971.1 PST|KNE92970.1
OG00809: PST|KNE93852.1 PST|KNF00064.1 PST|KNE97667.1 PST|KNE97668.1 PST|KNE97673.1 PST|KNF00054.1 PST|KNF00052.1
OG00810: PST|KNE95302.1 PST|KNE95307.1 PST|KNE95306.1 PST|KNE95305.1 PST|KNE95304.1 PST|KNE95310.1 PST|KNE95308.1
OG00811: PST|KNF00791.1 PST|KNF00793.1 PST|KNF00792.1 PST|KNF00794.1 PST|KNF00820.1 PST|KNF00821.1 PST|KNF00819.1
OG00812: GYA|c10251_g1 GYA|c33950_g1 GYA|c14222_g1 GYA|c28052_g1 GYY|c27862_g1 GYY|c22926_g1
OG00813: GYA|c12393_g1 GYA|c43698_g1 GYA|c29022_g1 GYA|c44466_g1 GYA|c6790_g1 GYY|c35886_g1
OG00814: GYA|c12573_g1 GYA|c19951_g1 GYA|c18876_g1 GYY|c21081_g1 PST|KNF03584.1 MLP|XP_007405215.1
OG00815: GYA|c13447_g1 GYA|c13447_g2 GYY|c11795_g1 GYA|c21064_g1 MLP|XP_007409925.1 PST|KNE90693.1
OG00816: GYA|c15935_g1 GYA|c26559_g1 GYY|c19106_g1 GYY|c35525_g1 MLP|XP_007415705.1 PST|KNE95951.1
OG00817: GYA|c16199_g1 GYA|c35946_g1 GYA|c978_g1 GYA|c16250_g1 GYA|c16236_g1 GYY|c27857_g1
OG00818: GYA|c19950_g2 GYA|c27106_g1 MLP|XP_007418336.1 MLP|XP_007419228.1 GYY|c20021_g1 PST|KNE96898.1
OG00819: GYA|c20334_g1 GYA|c27072_g1 GYY|c20332_g1 GYY|c20932_g1 MLP|XP_007418040.1 PST|KNE99582.1
OG00820: GYA|c20410_g1 GYA|c20712_g2 GYA|c7410_g1 GYA|c22156_g2 GYA|c20778_g1 GYA|c20778_g2
OG00821: GYA|c20803_g1 GYA|c39830_g1 GYA|c24186_g1 GYA|c4708_g1 GYY|c616_g1 MLP|XP_007403752.1
OG00822: GYA|c21383_g3 GYA|c22120_g1 MLP|XP_007413141.1 MLP|XP_007413142.1 GYY|c15766_g1 PST|KNF04669.1
OG00823: GYA|c21758_g1 GYA|c9547_g1 GYY|c13163_g1 GYY|c20244_g1 MLP|XP_007416800.1 PST|KNF03237.1
OG00824: GYA|c22096_g1 GYA|c22096_g2 GYA|c202_g1 PST|KNE96278.1 GYY|c18787_g1 MLP|XP_007404412.1
OG00825: GYA|c24474_g1 GYA|c26174_g1 GYY|c16151_g1 MLP|XP_007403524.1 PST|KNF06558.1 GYY|c12345_g1
OG00826: GYA|c24602_g1 GYA|c26598_g1 GYY|c10275_g1 GYY|c20944_g1 PST|KNF04083.1 PST|KNF04084.1
OG00827: GYA|c24968_g1 GYA|c24968_g2 PST|KNE88537.1 PST|KNF04237.1 PST|KNF04250.1 GYY|c17701_g1
OG00828: GYA|c25591_g1 GYA|c25745_g1 PST|KNE90580.1 PST|KNE90581.1 MLP|XP_007415026.1 GYY|c17097_g1
OG00829: GYA|c26868_g1 GYA|c35934_g1 GYY|c23060_g1 MLP|XP_007414317.1 PST|KNF05450.1 GYY|c40175_g1
OG00830: GYA|c29248_g1 GYA|c33704_g1 GYA|c9902_g2 GYA|c34690_g1 GYA|c9902_g1 GYA|c5314_g1
OG00831: GYA|c37993_g1 GYA|c9728_g1 GYA|c40536_g1 GYA|c9315_g1 GYY|c11737_g1 GYY|c32271_g1
OG00832: GYY|c11691_g1 GYY|c11691_g2 PST|KNF05740.1 PST|KNF05741.1 GYA|c23041_g1 MLP|XP_007412544.1
OG00833: GYY|c14422_g1 GYY|c23014_g1 GYY|c26152_g1 GYY|c23561_g1 GYY|c3022_g1 GYA|c37689_g1
OG00834: GYY|c1542_g1 GYY|c27836_g1 GYY|c34462_g1 GYA|c22458_g1 MLP|XP_007403965.1 PST|KNE99072.1
OG00835: GYY|c16003_g1 GYY|c18102_g1 GYA|c16855_g1 MLP|XP_007410834.1 PST|KNE93015.1 PST|KNE90869.1
OG00836: GYY|c16147_g1 GYY|c17986_g1 GYA|c21858_g1 MLP|XP_007414886.1 PST|KNF03043.1 GYA|c24290_g1
OG00837: GYY|c16374_g1 GYY|c19015_g1 PST|KNE88417.1 PST|KNE98766.1 PST|KNE98776.1 MLP|XP_007408178.1
OG00838: GYY|c18197_g1 GYY|c19689_g1 GYA|c23679_g1 MLP|XP_007416561.1 PST|KNE97088.1 GYA|c25191_g2
OG00839: GYY|c19502_g1 GYY|c21553_g1 GYY|c21625_g1 PST|KNF06763.1 GYA|c26320_g2 MLP|XP_007413270.1
OG00840: GYY|c19950_g1 GYY|c21967_g2 PST|KNE91527.1 PST|KNF01813.1 GYA|c26206_g1 MLP|XP_007412621.1
OG00841: GYY|c25771_g1 GYY|c31309_g1 GYY|c26178_g1 GYY|c30717_g1 GYY|c33942_g1 GYY|c38715_g1
OG00842: GYY|c34061_g1 GYY|c8319_g1 PST|KNF00871.1 PST|KNE93773.1 PST|KNF05289.1 PST|KNF01547.1
OG00843: GYY|c4534_g1 GYY|c9987_g1 GYY|c18030_g1 GYY|c26318_g1 GYY|c11405_g1 GYA|c43593_g1
OG00844: MLP|XP_007403582.1 MLP|XP_007408352.1 MLP|XP_007405057.1 MLP|XP_007414244.1 MLP|XP_007414147.1 PST|KNE88539.1
OG00845: MLP|XP_007412565.1 MLP|XP_007404539.1 MLP|XP_007418537.1 MLP|XP_007411182.1 MLP|XP_007405196.1 MLP|XP_007416631.1
OG00846: MLP|XP_007403668.1 MLP|XP_007417051.1 GYA|c23191_g1 GYY|c15329_g1 MLP|XP_007406634.1 PST|KNE99696.1
OG00847: MLP|XP_007403720.1 MLP|XP_007413759.1 PST|KNE89807.1 PST|KNF03549.1 GYA|c27615_g1 GYY|c20759_g1
OG00848: MLP|XP_007403742.1 MLP|XP_007411613.1 MLP|XP_007417550.1 MLP|XP_007410563.1 MLP|XP_007407428.1 MLP|XP_007413767.1
OG00849: MLP|XP_007403810.1 MLP|XP_007403866.1 PST|KNE92895.1 PST|KNE92897.1 GYA|c27101_g1 GYY|c20989_g1
OG00850: MLP|XP_007403822.1 MLP|XP_007403850.1 MLP|XP_007407159.1 PST|KNF03512.1 PST|KNF03513.1 GYY|c5156_g1
OG00851: MLP|XP_007403951.1 MLP|XP_007409263.1 PST|KNE91596.1 PST|KNE91609.1 GYA|c23035_g1 GYY|c17681_g1
OG00852: MLP|XP_007404155.1 MLP|XP_007419320.1 MLP|XP_007416620.1 MLP|XP_007417709.1 MLP|XP_007410181.1 MLP|XP_007419404.1
OG00853: MLP|XP_007404174.1 MLP|XP_007409634.1 MLP|XP_007417976.1 GYA|c16936_g1 GYY|c21160_g1 GYA|c4594_g2
OG00854: MLP|XP_007404222.1 MLP|XP_007404245.1 MLP|XP_007404248.1 GYA|c22909_g1 GYY|c20534_g1 PST|KNE92799.1
OG00855: MLP|XP_007408499.1 MLP|XP_007406953.1 MLP|XP_007416914.1 MLP|XP_007409040.1 MLP|XP_007411778.1 MLP|XP_007409708.1
OG00856: MLP|XP_007404301.1 MLP|XP_007404302.1 MLP|XP_007412373.1 GYA|c23050_g1 GYY|c13073_g1 PST|KNF02651.1
OG00857: MLP|XP_007404352.1 MLP|XP_007404727.1 PST|KNF01680.1 PST|KNF04523.1 GYA|c19921_g1 GYY|c16023_g1
OG00858: MLP|XP_007404354.1 MLP|XP_007404729.1 PST|KNE90439.1 PST|KNE98471.1 GYA|c21210_g1 GYY|c17810_g1
OG00859: MLP|XP_007404489.1 MLP|XP_007404491.1 MLP|XP_007404490.1 MLP|XP_007418293.1 GYA|c2073_g1 PST|KNE98074.1
OG00860: MLP|XP_007404698.1 MLP|XP_007415638.1 MLP|XP_007419805.1 GYA|c26467_g1 GYY|c16611_g1 PST|KNE97802.1
OG00861: MLP|XP_007404780.1 MLP|XP_007411191.1 MLP|XP_007406568.1 MLP|XP_007412283.1 MLP|XP_007416194.1 MLP|XP_007416195.1
OG00862: MLP|XP_007404934.1 MLP|XP_007417600.1 MLP|XP_007418938.1 MLP|XP_007411726.1 MLP|XP_007418950.1 MLP|XP_007410753.1
OG00863: MLP|XP_007405030.1 MLP|XP_007408629.1 MLP|XP_007408631.1 MLP|XP_007408865.1 MLP|XP_007419349.1 MLP|XP_007408851.1
OG00864: MLP|XP_007411070.1 MLP|XP_007407283.1 MLP|XP_007409839.1 MLP|XP_007410647.1 MLP|XP_007407685.1 MLP|XP_007410650.1
OG00865: MLP|XP_007405153.1 MLP|XP_007405154.1 MLP|XP_007411480.1 MLP|XP_007415383.1 GYA|c22318_g1 GYY|c12731_g1
OG00866: MLP|XP_007405228.1 MLP|XP_007417099.1 MLP|XP_007407164.1 MLP|XP_007406595.1 MLP|XP_007418388.1 MLP|XP_007407292.1
OG00867: MLP|XP_007405393.1 MLP|XP_007408513.1 MLP|XP_007412518.1 MLP|XP_007417619.1 MLP|XP_007417648.1 MLP|XP_007417649.1
OG00868: MLP|XP_007405600.1 MLP|XP_007411100.1 MLP|XP_007411119.1 MLP|XP_007415189.1 MLP|XP_007409041.1 MLP|XP_007411779.1
OG00869: MLP|XP_007405796.1 MLP|XP_007415110.1 MLP|XP_007409260.1 MLP|XP_007411157.1 MLP|XP_007414312.1 MLP|XP_007415848.1
OG00870: MLP|XP_007405865.1 MLP|XP_007411780.1 MLP|XP_007418659.1 MLP|XP_007416481.1 MLP|XP_007405283.1 MLP|XP_007405733.1
OG00871: MLP|XP_007405897.1 MLP|XP_007406300.1 MLP|XP_007406299.1 MLP|XP_007409842.1 MLP|XP_007419123.1 MLP|XP_007419781.1
OG00872: MLP|XP_007405914.1 MLP|XP_007407936.1 GYA|c27112_g1 GYY|c2348_g1 PST|KNE92654.1 GYY|c22431_g1
OG00873: MLP|XP_007406017.1 MLP|XP_007406683.1 MLP|XP_007406674.1 MLP|XP_007410833.1 MLP|XP_007417446.1 MLP|XP_007406589.1
OG00874: MLP|XP_007406165.1 MLP|XP_007416832.1 PST|KNE99509.1 PST|KNE99510.1 GYA|c26276_g1 GYY|c16250_g1
OG00875: MLP|XP_007406208.1 MLP|XP_007416492.1 MLP|XP_007416493.1 GYA|c26878_g1 GYY|c20935_g1 PST|KNE89791.1
OG00876: MLP|XP_007406330.1 MLP|XP_007406706.1 PST|KNE99620.1 PST|KNE99628.1 GYA|c15105_g1 GYY|c15363_g1
OG00877: MLP|XP_007406355.1 MLP|XP_007408746.1 MLP|XP_007408745.1 GYA|c27344_g1 GYY|c19618_g1 PST|KNE92839.1
OG00878: MLP|XP_007406449.1 MLP|XP_007406591.1 MLP|XP_007409848.1 GYA|c23649_g1 GYY|c20083_g1 PST|KNE97757.1
OG00879: MLP|XP_007406472.1 MLP|XP_007418593.1 PST|KNE94918.1 PST|KNF05407.1 PST|KNF02609.1 GYA|c33771_g1
OG00880: MLP|XP_007413949.1 MLP|XP_007414330.1 MLP|XP_007412173.1 MLP|XP_007417338.1 MLP|XP_007419519.1 GYY|c6808_g1
OG00881: MLP|XP_007406606.1 MLP|XP_007412831.1 MLP|XP_007406798.1 MLP|XP_007410311.1 MLP|XP_007417175.1 MLP|XP_007410270.1
OG00882: MLP|XP_007406698.1 MLP|XP_007408666.1 MLP|XP_007408811.1 MLP|XP_007416146.1 MLP|XP_007414798.1 MLP|XP_007414799.1
OG00883: MLP|XP_007407147.1 MLP|XP_007407313.1 MLP|XP_007409881.1 MLP|XP_007418366.1 MLP|XP_007419227.1 MLP|XP_007418741.1
OG00884: MLP|XP_007407406.1 MLP|XP_007409944.1 MLP|XP_007409300.1 MLP|XP_007418889.1 MLP|XP_007407411.1 MLP|XP_007411268.1
OG00885: MLP|XP_007407537.1 MLP|XP_007412992.1 MLP|XP_007412856.1 MLP|XP_007415461.1 MLP|XP_007415366.1 MLP|XP_007419277.1
OG00886: MLP|XP_007407542.1 MLP|XP_007412465.1 PST|KNF05232.1 PST|KNF05233.1 GYA|c21928_g1 GYY|c15970_g1
OG00887: MLP|XP_007407802.1 MLP|XP_007407805.1 MLP|XP_007411200.1 MLP|XP_007414825.1 MLP|XP_007414824.1 GYA|c4481_g1
OG00888: MLP|XP_007408065.1 MLP|XP_007409058.1 MLP|XP_007409059.1 MLP|XP_007408067.1 MLP|XP_007412126.1 GYA|c23833_g1
OG00889: MLP|XP_007408087.1 MLP|XP_007410636.1 MLP|XP_007418482.1 MLP|XP_007418921.1 MLP|XP_007413707.1 MLP|XP_007418266.1
OG00890: MLP|XP_007408514.1 MLP|XP_007408515.1 PST|KNE89979.1 PST|KNF03741.1 GYA|c23886_g1 GYY|c21065_g1
OG00891: MLP|XP_007408625.1 MLP|XP_007408626.1 MLP|XP_007410310.1 GYA|c23298_g1 GYY|c11757_g1 PST|KNF03672.1
OG00892: MLP|XP_007408703.1 MLP|XP_007419673.1 PST|KNE90015.1 PST|KNE90016.1 PST|KNF04698.1 GYA|c26316_g1
OG00893: MLP|XP_007408835.1 MLP|XP_007412393.1 MLP|XP_007412397.1 GYA|c10482_g2 GYY|c14766_g1 PST|KNF03686.1
OG00894: MLP|XP_007409103.1 MLP|XP_007412555.1 MLP|XP_007412558.1 GYA|c27556_g1 GYY|c18830_g1 PST|KNF06255.1
OG00895: MLP|XP_007416446.1 MLP|XP_007418018.1 MLP|XP_007407081.1 MLP|XP_007408613.1 MLP|XP_007408487.1 MLP|XP_007411851.1
OG00896: MLP|XP_007409525.1 MLP|XP_007409526.1 PST|KNF02111.1 PST|KNF04857.1 GYA|c20599_g1 GYY|c24764_g1
OG00897: MLP|XP_007409794.1 MLP|XP_007410865.1 GYA|c24787_g1 GYY|c18097_g1 PST|KNF06248.1 PST|KNF06261.1
OG00898: MLP|XP_007409910.1 MLP|XP_007409912.1 MLP|XP_007418305.1 GYA|c24005_g1 GYY|c18445_g1 PST|KNE97316.1
OG00899: MLP|XP_007410053.1 MLP|XP_007414484.1 MLP|XP_007419041.1 GYA|c23216_g1 PST|KNE91723.1 GYY|c32614_g1
OG00900: MLP|XP_007410121.1 MLP|XP_007412392.1 MLP|XP_007413814.1 MLP|XP_007418850.1 MLP|XP_007412755.1 MLP|XP_007416642.1
OG00901: MLP|XP_007410400.1 MLP|XP_007417085.1 MLP|XP_007410420.1 GYA|c19658_g2 GYY|c16844_g1 PST|KNF06899.1
OG00902: MLP|XP_007410475.1 MLP|XP_007418716.1 MLP|XP_007415201.1 MLP|XP_007419356.1 MLP|XP_007416285.1 MLP|XP_007407634.1
OG00903: MLP|XP_007411338.1 MLP|XP_007411340.1 GYA|c21056_g1 PST|KNE93054.1 GYA|c37370_g1 GYY|c2287_g1
OG00904: MLP|XP_007411541.1 MLP|XP_007411543.1 MLP|XP_007415910.1 GYA|c38635_g1 GYY|c1666_g1 PST|KNF04142.1
OG00905: MLP|XP_007411601.1 MLP|XP_007417809.1 MLP|XP_007417818.1 GYA|c23776_g3 GYY|c21476_g1 PST|KNE96544.1
OG00906: MLP|XP_007411649.1 MLP|XP_007418894.1 PST|KNE95245.1 PST|KNE95246.1 GYA|c22815_g1 GYY|c6935_g1
OG00907: MLP|XP_007411712.1 MLP|XP_007411910.1 PST|KNE91883.1 PST|KNE94327.1 PST|KNF06455.1 PST|KNE94329.1
OG00908: MLP|XP_007411802.1 MLP|XP_007411803.1 PST|KNE99016.1 PST|KNE99031.1 GYA|c25712_g1 GYY|c17945_g1
OG00909: MLP|XP_007412345.1 MLP|XP_007413668.1 PST|KNE95624.1 PST|KNF00722.1 GYA|c24654_g1 GYY|c21576_g1
OG00910: MLP|XP_007412391.1 MLP|XP_007415708.1 MLP|XP_007405146.1 MLP|XP_007406701.1 MLP|XP_007409005.1 MLP|XP_007415944.1
OG00911: MLP|XP_007413237.1 MLP|XP_007413296.1 PST|KNE89281.1 PST|KNE90593.1 GYA|c22346_g1 GYY|c18343_g1
OG00912: MLP|XP_007413420.1 MLP|XP_007413456.1 GYA|c22170_g2 GYY|c17069_g1 PST|KNE94445.1 GYY|c20398_g1
OG00913: MLP|XP_007413868.1 MLP|XP_007417343.1 PST|KNE92044.1 PST|KNF05933.1 PST|KNF05934.1 GYY|c21882_g1
OG00914: MLP|XP_007414784.1 MLP|XP_007414790.1 PST|KNE96685.1 PST|KNE96686.1 GYA|c20975_g1 GYY|c14630_g1
OG00915: MLP|XP_007414938.1 MLP|XP_007419305.1 GYA|c24413_g1 GYY|c17828_g1 GYA|c24413_g2 PST|KNF04658.1
OG00916: MLP|XP_007414985.1 MLP|XP_007418441.1 GYA|c21734_g1 GYY|c15121_g2 PST|KNE94793.1 GYY|c15121_g1
OG00917: MLP|XP_007415216.1 MLP|XP_007415219.1 MLP|XP_007415217.1 GYA|c23460_g2 GYY|c18206_g1 PST|KNE95287.1
OG00918: MLP|XP_007415514.1 MLP|XP_007415571.1 PST|KNE96161.1 PST|KNE96162.1 PST|KNF06332.1 GYA|c18503_g2
OG00919: MLP|XP_007415637.1 MLP|XP_007417514.1 PST|KNE96203.1 PST|KNE96205.1 GYA|c23895_g1 GYY|c20775_g1
OG00920: MLP|XP_007416565.1 MLP|XP_007418140.1 PST|KNE89813.1 PST|KNE89814.1 PST|KNE89815.1 PST|KNE95561.1
OG00921: MLP|XP_007416572.1 MLP|XP_007418165.1 GYA|c19828_g1 GYY|c31748_g1 PST|KNE89812.1 PST|KNE95562.1
OG00922: MLP|XP_007416599.1 MLP|XP_007419571.1 PST|KNE92540.1 PST|KNE99899.1 GYA|c26877_g1 GYY|c13620_g1
OG00923: MLP|XP_007416611.1 MLP|XP_007416612.1 PST|KNE89173.1 PST|KNE89174.1 GYA|c25016_g1 GYY|c15189_g1
OG00924: MLP|XP_007418252.1 MLP|XP_007419524.1 PST|KNF03605.1 PST|KNF03606.1 GYA|c22738_g1 GYY|c17496_g1
OG00925: MLP|XP_007418926.1 MLP|XP_007419707.1 MLP|XP_007418927.1 MLP|XP_007419709.1 GYA|c23312_g1 GYY|c20438_g1
OG00926: PST|KNE96454.1 PST|KNF04420.1 PST|KNE96455.1 PST|KNE89998.1 PST|KNE93607.1 PST|KNE96441.1
OG00927: PST|KNE86823.1 PST|KNE87301.1 PST|KNE87438.1 PST|KNE87100.1 PST|KNE86591.1 PST|KNE88050.1
OG00928: PST|KNE86983.1 PST|KNE99932.1 PST|KNF00642.1 PST|KNF00641.1 GYA|c23930_g2 GYY|c10525_g1
OG00929: PST|KNE87049.1 PST|KNE87140.1 PST|KNE87143.1 PST|KNE87705.1 PST|KNE91574.1 PST|KNE87229.1
OG00930: PST|KNE87278.1 PST|KNE96170.1 PST|KNE88264.1 PST|KNE98431.1 PST|KNE91418.1 PST|KNE88833.1
OG00931: PST|KNE87653.1 PST|KNE94183.1 PST|KNE97680.1 PST|KNE89563.1 GYA|c25866_g1 GYY|c17969_g1
OG00932: PST|KNE87696.1 PST|KNE87706.1 PST|KNE87871.1 GYA|c25618_g1 GYY|c20598_g1 MLP|XP_007416996.1
OG00933: PST|KNE87782.1 PST|KNE89688.1 PST|KNE88152.1 GYA|c19222_g1 GYY|c18751_g1 MLP|XP_007418965.1
OG00934: PST|KNE87968.1 PST|KNE88249.1 PST|KNE88135.1 PST|KNE88168.1 PST|KNE88232.1 PST|KNE88162.1
OG00935: PST|KNE88659.1 PST|KNF02361.1 PST|KNF06057.1 PST|KNF06058.1 PST|KNF06056.1 PST|KNF06055.1
OG00936: PST|KNE88757.1 PST|KNE95592.1 PST|KNE88782.1 GYA|c25262_g1 GYY|c11813_g1 MLP|XP_007404980.1
OG00937: PST|KNE88799.1 PST|KNF04974.1 PST|KNF04961.1 PST|KNF04959.1 GYY|c17136_g2 MLP|XP_007414412.1
OG00938: PST|KNE88842.1 PST|KNF04986.1 PST|KNF05007.1 GYA|c26211_g1 GYY|c17744_g1 MLP|XP_007412043.1
OG00939: PST|KNF05831.1 PST|KNE98634.1 PST|KNF05021.1 PST|KNE92959.1 PST|KNE93568.1 PST|KNF02761.1
OG00940: PST|KNE89094.1 PST|KNE89095.1 PST|KNE89096.1 GYA|c23311_g1 GYY|c18400_g1 MLP|XP_007409258.1
OG00941: PST|KNE89120.1 PST|KNE89138.1 PST|KNF05313.1 GYA|c23692_g1 GYY|c18757_g1 MLP|XP_007414094.1
OG00942: PST|KNE89121.1 PST|KNE89136.1 PST|KNE89137.1 GYA|c27454_g1 GYY|c21543_g1 MLP|XP_007416314.1
OG00943: PST|KNE89133.1 PST|KNE92794.1 PST|KNF00982.1 PST|KNE95176.1 PST|KNE94854.1 PST|KNF03257.1
OG00944: PST|KNE89134.1 PST|KNE89135.1 PST|KNF00384.1 GYA|c24684_g1 GYY|c13512_g1 MLP|XP_007412681.1
OG00945: PST|KNE89230.1 PST|KNF02961.1 PST|KNE97285.1 PST|KNE90426.1 PST|KNF01065.1 PST|KNF01049.1
OG00946: PST|KNE89313.1 PST|KNE93573.1 PST|KNE96012.1 PST|KNF03153.1 PST|KNF05842.1 PST|KNF05829.1
OG00947: PST|KNE89366.1 PST|KNE93952.1 PST|KNE93948.1 GYA|c36319_g1 GYY|c19129_g1 MLP|XP_007418195.1
OG00948: PST|KNF01489.1 PST|KNF01305.1 PST|KNF01464.1 PST|KNE86894.1 PST|KNF00387.1 GYA|c39202_g1
OG00949: PST|KNE89479.1 PST|KNF05561.1 PST|KNF05544.1 GYA|c22939_g2 GYY|c16839_g1 MLP|XP_007414377.1
OG00950: PST|KNE89521.1 PST|KNF02247.1 PST|KNF02248.1 GYA|c24521_g1 GYY|c16993_g1 MLP|XP_007409292.1
OG00951: PST|KNE89589.1 PST|KNE89595.1 PST|KNE89596.1 PST|KNE89592.1 GYY|c20311_g1 MLP|XP_007404339.1
OG00952: PST|KNE89608.1 PST|KNE97010.1 PST|KNF00406.1 GYA|c26490_g1 GYY|c20344_g1 MLP|XP_007404080.1
OG00953: PST|KNE89642.1 PST|KNE90468.1 PST|KNE90469.1 GYA|c25005_g1 GYY|c20255_g1 MLP|XP_007410630.1
OG00954: PST|KNE89696.1 PST|KNF02323.1 PST|KNF02324.1 GYA|c25167_g1 GYY|c14825_g1 MLP|XP_007417985.1
OG00955: PST|KNE89771.1 PST|KNE97645.1 PST|KNE97624.1 PST|KNE99092.1 PST|KNE97647.1 PST|KNE86622.1
OG00956: PST|KNE89838.1 PST|KNE89839.1 GYA|c20419_g2 MLP|XP_007404189.1 GYA|c31511_g1 GYY|c9456_g1
OG00957: PST|KNE89845.1 PST|KNF01106.1 PST|KNF01112.1 GYA|c26567_g1 GYY|c17508_g1 MLP|XP_007417203.1
OG00958: PST|KNE99227.1 PST|KNE99201.1 PST|KNE99200.1 PST|KNE99228.1 PST|KNE87852.1 PST|KNE96913.1
OG00959: PST|KNE89913.1 PST|KNE89914.1 PST|KNE89915.1 GYA|c22303_g1 GYY|c15947_g1 MLP|XP_007413293.1
OG00960: PST|KNE89917.1 PST|KNE90127.1 PST|KNE90128.1 PST|KNE94669.1 GYY|c18870_g1 MLP|XP_007413242.1
OG00961: PST|KNE90064.1 PST|KNE91304.1 PST|KNE91305.1 GYA|c26423_g1 GYY|c21263_g1 MLP|XP_007410265.1
OG00962: PST|KNE90067.1 PST|KNE95584.1 PST|KNE98991.1 GYA|c24447_g1 GYY|c20914_g1 MLP|XP_007412910.1
OG00963: PST|KNE90168.1 PST|KNE90173.1 PST|KNE95663.1 GYA|c26704_g1 GYY|c20434_g1 MLP|XP_007404669.1
OG00964: PST|KNE90200.1 PST|KNE90201.1 GYA|c23856_g1 GYY|c17809_g1 MLP|XP_007406106.1 GYY|c3311_g1
OG00965: PST|KNE90252.1 PST|KNE90308.1 PST|KNE90309.1 PST|KNE99834.1 GYA|c26114_g1 MLP|XP_007416651.1
OG00966: PST|KNE90351.1 PST|KNF04053.1 PST|KNF04054.1 GYA|c23670_g1 GYY|c19283_g1 MLP|XP_007417724.1
OG00967: PST|KNE90485.1 PST|KNF04090.1 PST|KNF04091.1 GYA|c22684_g1 GYY|c9145_g1 MLP|XP_007409993.1
OG00968: PST|KNE90554.1 PST|KNE90555.1 PST|KNE90556.1 GYA|c24565_g1 GYY|c12486_g1 MLP|XP_007410943.1
OG00969: PST|KNE90561.1 PST|KNE90576.1 GYA|c23951_g1 GYY|c14486_g1 MLP|XP_007404741.1 PST|KNE98677.1
OG00970: PST|KNE90732.1 PST|KNF01315.1 PST|KNE94905.1 PST|KNE86746.1 GYA|c24740_g1 MLP|XP_007405852.1
OG00971: PST|KNE90759.1 PST|KNE92719.1 PST|KNF05383.1 GYA|c27343_g1 GYY|c19146_g1 MLP|XP_007417461.1
OG00972: PST|KNE90783.1 PST|KNF05064.1 GYA|c19083_g1 MLP|XP_007410044.1 GYA|c24683_g3 GYY|c14199_g1
OG00973: PST|KNE90870.1 PST|KNE90871.1 GYA|c24112_g1 GYY|c15284_g1 GYA|c25556_g1 MLP|XP_007410067.1
OG00974: PST|KNE91005.1 PST|KNE91009.1 PST|KNE91008.1 GYA|c23808_g1 GYY|c21429_g1 MLP|XP_007417563.1
OG00975: PST|KNE91029.1 PST|KNE91030.1 PST|KNE91031.1 GYA|c27464_g1 GYY|c21529_g1 MLP|XP_007415382.1
OG00976: PST|KNE91261.1 PST|KNE93893.1 GYA|c22173_g1 MLP|XP_007416653.1 GYA|c24559_g1 GYY|c15646_g1
OG00977: PST|KNE91336.1 PST|KNE91338.1 PST|KNE91337.1 GYA|c25552_g1 GYY|c16119_g1 MLP|XP_007409369.1
OG00978: PST|KNE91463.1 PST|KNE91512.1 PST|KNE99263.1 GYA|c24145_g1 GYY|c19396_g1 MLP|XP_007403632.1
OG00979: PST|KNE91686.1 PST|KNE96672.1 PST|KNE96673.1 GYA|c23790_g2 GYY|c15433_g1 MLP|XP_007414777.1
OG00980: PST|KNE91700.1 PST|KNE91701.1 PST|KNE91703.1 GYA|c22435_g1 GYY|c21419_g1 MLP|XP_007413259.1
OG00981: PST|KNE91832.1 PST|KNE91836.1 GYA|c27978_g1 GYY|c16288_g1 GYA|c37748_g1 MLP|XP_007405543.1
OG00982: PST|KNE91929.1 PST|KNE91930.1 PST|KNF03506.1 GYA|c25319_g1 GYY|c14711_g1 MLP|XP_007408864.1
OG00983: PST|KNE91936.1 PST|KNE95728.1 PST|KNE95762.1 GYA|c23452_g1 GYY|c16325_g1 MLP|XP_007406060.1
OG00984: PST|KNE91979.1 PST|KNF00283.1 PST|KNF05810.1 PST|KNF00145.1 PST|KNF05824.1 GYY|c2604_g2
OG00985: PST|KNE91988.1 PST|KNF05141.1 GYA|c26504_g1 GYY|c11649_g1 GYA|c26504_g2 MLP|XP_007410567.1
OG00986: PST|KNE92171.1 PST|KNE92585.1 PST|KNE92586.1 PST|KNE93955.1 GYA|c27230_g1 MLP|XP_007404856.1
OG00987: PST|KNE92174.1 PST|KNE93992.1 PST|KNE94134.1 GYA|c26109_g1 GYY|c20166_g1 MLP|XP_007412905.1
OG00988: PST|KNE92284.1 PST|KNE92285.1 PST|KNE97154.1 GYA|c26200_g1 GYY|c16125_g1 MLP|XP_007407071.1
OG00989: PST|KNE92351.1 PST|KNE92459.1 GYA|c25479_g1 MLP|XP_007412213.1 GYY|c32051_g1 PST|KNE92349.1
OG00990: PST|KNE92472.1 PST|KNE92477.1 PST|KNE92476.1 GYA|c23715_g1 GYY|c14434_g1 MLP|XP_007408704.1
OG00991: PST|KNE92473.1 PST|KNE92474.1 GYA|c21696_g1 GYY|c20044_g1 MLP|XP_007408707.1 PST|KNE88996.1
OG00992: PST|KNE92641.1 PST|KNE98984.1 GYA|c10254_g1 GYY|c28544_g1 MLP|XP_007416895.1 GYY|c15995_g1
OG00993: PST|KNE92708.1 PST|KNF04911.1 PST|KNF04912.1 GYA|c26192_g1 GYY|c20279_g1 MLP|XP_007406392.1
OG00994: PST|KNE92941.1 PST|KNF01222.1 GYA|c27618_g1 MLP|XP_007407269.1 GYA|c37714_g1 GYY|c27240_g1
OG00995: PST|KNE92975.1 PST|KNE92990.1 PST|KNF00020.1 PST|KNE92991.1 PST|KNE92976.1 MLP|XP_007407302.1
OG00996: PST|KNE93429.1 PST|KNF06107.1 PST|KNF06108.1 GYA|c25798_g2 GYY|c9373_g1 MLP|XP_007415455.1
OG00997: PST|KNE93618.1 PST|KNF04498.1 PST|KNF04499.1 GYA|c26227_g1 GYY|c20609_g1 MLP|XP_007414716.1
OG00998: PST|KNE93782.1 PST|KNE93783.1 PST|KNE99087.1 PST|KNE99088.1 PST|KNE97961.1 GYY|c33599_g1
OG00999: PST|KNE93926.1 PST|KNE93927.1 PST|KNE97296.1 GYA|c27301_g1 GYY|c21050_g1 MLP|XP_007418172.1
OG01000: PST|KNE94041.1 PST|KNE94042.1 GYA|c18162_g1 GYA|c22733_g1 GYY|c9996_g1 MLP|XP_007404434.1
OG01001: PST|KNE94112.1 PST|KNF00994.1 PST|KNF00995.1 GYA|c25569_g1 GYY|c14495_g1 MLP|XP_007415395.1
OG01002: PST|KNE94147.1 PST|KNF01168.1 GYA|c29088_g1 GYY|c23969_g1 GYA|c27971_g1 MLP|XP_007415230.1
OG01003: PST|KNE94185.1 PST|KNE94193.1 PST|KNE94194.1 GYA|c25980_g1 GYY|c19994_g1 MLP|XP_007416785.1
OG01004: PST|KNE94199.1 PST|KNE94201.1 PST|KNE94200.1 GYA|c25986_g1 GYY|c19280_g1 MLP|XP_007412669.1
OG01005: PST|KNE94630.1 PST|KNF03359.1 PST|KNE94641.1 GYA|c22608_g1 GYY|c13546_g1 MLP|XP_007409955.1
OG01006: PST|KNE94675.1 PST|KNE94676.1 GYA|c27401_g1 GYY|c15777_g1 GYY|c9626_g1 MLP|XP_007414376.1
OG01007: PST|KNE94706.1 PST|KNE95052.1 PST|KNE97242.1 GYA|c2236_g1 GYY|c15960_g1 MLP|XP_007409291.1
OG01008: PST|KNE94748.1 PST|KNE94749.1 GYA|c26010_g1 GYY|c20302_g1 GYA|c27590_g1 GYY|c21150_g2
OG01009: PST|KNE94811.1 PST|KNE94812.1 PST|KNE90865.1 PST|KNE94808.1 PST|KNE92136.1 PST|KNE90867.1
OG01010: PST|KNE94906.1 PST|KNE94907.1 PST|KNE94908.1 GYA|c26995_g1 GYY|c20477_g1 MLP|XP_007411594.1
OG01011: PST|KNE95064.1 PST|KNE95070.1 PST|KNF02177.1 GYA|c22921_g1 GYY|c16938_g1 MLP|XP_007403936.1
OG01012: PST|KNE95209.1 PST|KNE95234.1 GYA|c23296_g1 GYY|c20521_g2 MLP|XP_007406372.1 PST|KNE95210.1
OG01013: PST|KNE95271.1 PST|KNE96400.1 PST|KNE96390.1 GYA|c23134_g1 GYY|c20468_g1 MLP|XP_007410995.1
OG01014: PST|KNE95290.1 PST|KNE95291.1 PST|KNE95292.1 GYA|c22585_g1 GYY|c20978_g1 MLP|XP_007416295.1
OG01015: PST|KNE95596.1 PST|KNE95597.1 PST|KNF06220.1 GYA|c24524_g1 GYY|c21226_g1 MLP|XP_007409855.1
OG01016: PST|KNE95854.1 PST|KNE95868.1 PST|KNE95855.1 PST|KNE95869.1 GYA|c25366_g1 GYY|c11243_g1
OG01017: PST|KNE95952.1 PST|KNE95953.1 GYA|c28123_g1 GYY|c34067_g1 MLP|XP_007415628.1 GYY|c15449_g1
OG01018: PST|KNE95977.1 PST|KNE95978.1 GYA|c16365_g1 GYY|c19134_g1 MLP|XP_007414325.1 GYY|c16114_g1
OG01019: PST|KNE95991.1 PST|KNF03852.1 PST|KNF03851.1 PST|KNF05047.1 PST|KNF05046.1 GYA|c27419_g1
OG01020: PST|KNE95994.1 PST|KNE99592.1 PST|KNF03850.1 GYA|c24125_g1 GYY|c16851_g1 MLP|XP_007411459.1
OG01021: PST|KNE96075.1 PST|KNE96076.1 PST|KNE96089.1 GYA|c24191_g1 GYY|c18463_g1 MLP|XP_007409006.1
OG01022: PST|KNE96450.1 PST|KNF02112.1 GYA|c26812_g1 GYY|c17439_g1 MLP|XP_007403798.1 PST|KNF02132.1
OG01023: PST|KNE96532.1 PST|KNE96533.1 PST|KNE96534.1 GYA|c27497_g1 MLP|XP_007405661.1 GYY|c17727_g1
OG01024: PST|KNE96587.1 PST|KNE96588.1 PST|KNE96589.1 GYA|c22822_g1 GYY|c17374_g1 MLP|XP_007415767.1
OG01025: PST|KNE96600.1 PST|KNE98741.1 PST|KNF04022.1 GYA|c26724_g1 GYY|c19940_g1 MLP|XP_007412946.1
OG01026: PST|KNE97090.1 PST|KNE97091.1 PST|KNE97108.1 GYA|c22842_g1 GYY|c17456_g1 MLP|XP_007408304.1
OG01027: PST|KNE97110.1 PST|KNE97111.1 PST|KNE87294.1 GYA|c24435_g1 GYY|c18989_g1 MLP|XP_007409207.1
OG01028: PST|KNE97290.1 PST|KNE97528.1 GYA|c27642_g1 GYY|c21981_g1 MLP|XP_007414124.1 PST|KNE97513.1
OG01029: PST|KNE97462.1 PST|KNE99379.1 PST|KNF03029.1 GYA|c23701_g1 GYY|c13370_g1 MLP|XP_007414198.1
OG01030: PST|KNE97727.1 PST|KNE97728.1 GYA|c25345_g1 GYY|c3729_g2 MLP|XP_007410873.1 GYY|c3729_g1
OG01031: PST|KNE97759.1 PST|KNF03173.1 MLP|XP_007406452.1 MLP|XP_007406590.1 GYA|c25741_g1 GYY|c15027_g1
OG01032: PST|KNE97761.1 PST|KNE97762.1 PST|KNE97763.1 GYA|c18040_g1 GYY|c29804_g1 MLP|XP_007415678.1
OG01033: PST|KNE97837.1 PST|KNE97858.1 PST|KNE99819.1 GYA|c26926_g1 GYY|c34939_g1 MLP|XP_007416551.1
OG01034: PST|KNE97897.1 PST|KNE97899.1 PST|KNF03300.1 GYA|c27323_g2 GYY|c15977_g1 MLP|XP_007404516.1
OG01035: PST|KNE98046.1 PST|KNF00702.1 PST|KNF02588.1 GYA|c21138_g1 GYY|c17088_g1 MLP|XP_007411270.1
OG01036: PST|KNE98274.1 PST|KNE99681.1 PST|KNE99682.1 GYA|c25554_g1 GYY|c18164_g1 MLP|XP_007415328.1
OG01037: PST|KNE98395.1 PST|KNE98396.1 PST|KNF02783.1 GYA|c25583_g1 GYY|c18704_g1 MLP|XP_007412816.1
OG01038: PST|KNE98874.1 PST|KNE98875.1 PST|KNE98876.1 GYA|c24715_g1 GYY|c16161_g1 MLP|XP_007403627.1
OG01039: PST|KNE99046.1 PST|KNE99057.1 PST|KNE99048.1 PST|KNE99059.1 PST|KNE87130.1 PST|KNE99047.1
OG01040: PST|KNE99331.1 PST|KNF00328.1 PST|KNF00347.1 GYA|c23615_g2 GYY|c19250_g1 MLP|XP_007408822.1
OG01041: PST|KNE99441.1 PST|KNE99442.1 PST|KNE99443.1 GYA|c26382_g1 GYY|c21362_g1 MLP|XP_007412222.1
OG01042: PST|KNE99476.1 PST|KNE99488.1 PST|KNE99489.1 GYA|c26533_g1 GYY|c20809_g1 MLP|XP_007410301.1
OG01043: PST|KNE99518.1 PST|KNE99519.1 PST|KNE99520.1 GYA|c23386_g1 GYY|c18156_g2 MLP|XP_007409236.1
OG01044: PST|KNE99646.1 PST|KNE99660.1 PST|KNE99658.1 GYA|c25808_g1 GYY|c19065_g1 MLP|XP_007404350.1
OG01045: PST|KNE99728.1 PST|KNE99729.1 PST|KNF06124.1 GYA|c23142_g1 GYY|c20007_g1 MLP|XP_007416075.1
OG01046: PST|KNF00074.1 PST|KNF00075.1 PST|KNF00076.1 GYA|c21279_g1 GYY|c20488_g1 MLP|XP_007406664.1
OG01047: PST|KNF00233.1 PST|KNF00249.1 PST|KNF00250.1 GYA|c22615_g1 GYY|c20637_g1 MLP|XP_007407852.1
OG01048: PST|KNF00957.1 PST|KNF00958.1 PST|KNF03349.1 PST|KNF01964.1 GYY|c19319_g1 MLP|XP_007407790.1
OG01049: PST|KNF01058.1 PST|KNF01059.1 PST|KNF01060.1 GYA|c20463_g1 GYY|c19536_g1 GYA|c22201_g1
OG01050: PST|KNF01742.1 PST|KNF01743.1 GYA|c20855_g1 GYY|c20645_g1 MLP|XP_007409647.1 GYY|c14685_g1
OG01051: PST|KNF01745.1 PST|KNF01746.1 PST|KNF01747.1 GYA|c25647_g1 GYY|c14479_g1 GYA|c25796_g1
OG01052: PST|KNF02004.1 PST|KNF02005.1 PST|KNF02006.1 GYA|c22653_g1 GYY|c10381_g1 MLP|XP_007406964.1
OG01053: PST|KNF02125.1 PST|KNF02126.1 GYA|c37861_g1 MLP|XP_007407016.1 GYY|c935_g2 MLP|XP_007406761.1
OG01054: PST|KNF02616.1 PST|KNF04770.1 GYA|c16924_g1 GYY|c9793_g1 MLP|XP_007413780.1 GYY|c14534_g1
OG01055: PST|KNF02737.1 PST|KNF02738.1 GYA|c27584_g2 GYY|c17004_g1 MLP|XP_007410220.1 MLP|XP_007410221.1
OG01056: PST|KNF02757.1 PST|KNF02758.1 GYA|c7630_g1 GYY|c21131_g1 MLP|XP_007408578.1 MLP|XP_007416451.1
OG01057: PST|KNF02763.1 PST|KNF02764.1 PST|KNF03130.1 GYA|c17662_g1 GYY|c18331_g1 MLP|XP_007415598.1
OG01058: PST|KNF02992.1 PST|KNF02993.1 PST|KNF02994.1 GYA|c23695_g1 GYY|c15708_g1 MLP|XP_007412542.1
OG01059: PST|KNF03008.1 PST|KNF03010.1 PST|KNE95545.1 GYA|c26217_g1 GYY|c16755_g1 MLP|XP_007407065.1
OG01060: PST|KNF03032.1 PST|KNF03033.1 PST|KNF03034.1 GYA|c25968_g1 GYY|c20593_g1 MLP|XP_007414550.1
OG01061: PST|KNF03051.1 PST|KNF03052.1 PST|KNF03053.1 PST|KNF03054.1 GYY|c36084_g1 MLP|XP_007415276.1
OG01062: PST|KNF03224.1 PST|KNF03225.1 GYA|c14769_g1 GYY|c4495_g1 GYA|c21999_g1 MLP|XP_007412696.1
OG01063: PST|KNF03278.1 PST|KNF05016.1 PST|KNF03937.1 PST|KNF05017.1 GYY|c16486_g1 MLP|XP_007411378.1
OG01064: PST|KNF03421.1 PST|KNF03425.1 PST|KNF03434.1 GYA|c27310_g1 GYY|c17688_g1 MLP|XP_007403676.1
OG01065: PST|KNF03438.1 PST|KNF03439.1 PST|KNF03441.1 GYA|c22856_g1 GYY|c15787_g1 MLP|XP_007414717.1
OG01066: PST|KNF03471.1 PST|KNF03472.1 PST|KNF03473.1 GYA|c27614_g1 GYY|c20629_g1 MLP|XP_007403846.1
OG01067: PST|KNF03483.1 PST|KNF03484.1 PST|KNF03485.1 GYA|c21379_g2 GYY|c18497_g1 MLP|XP_007403819.1
OG01068: PST|KNF03529.1 PST|KNF03899.1 GYA|c21820_g1 MLP|XP_007411283.1 GYA|c3710_g1 GYY|c16624_g1
OG01069: PST|KNF03837.1 PST|KNF03838.1 GYA|c27316_g1 GYY|c19625_g1 MLP|XP_007416494.1 PST|KNF03836.1
OG01070: PST|KNF04649.1 PST|KNF04650.1 GYA|c26553_g2 GYY|c21811_g1 GYY|c21741_g2 MLP|XP_007418330.1
OG01071: PST|KNF04717.1 PST|KNF04718.1 GYA|c26706_g3 GYY|c21209_g1 MLP|XP_007414907.1 GYY|c19768_g1
OG01072: PST|KNF05139.1 PST|KNF05140.1 PST|KNF06839.1 PST|KNF06840.1 GYY|c14491_g1 MLP|XP_007405307.1
OG01073: PST|KNF05210.1 PST|KNF05211.1 PST|KNF05212.1 GYA|c22421_g1 GYY|c17695_g1 MLP|XP_007413947.1
OG01074: PST|KNF05659.1 PST|KNF05660.1 PST|KNF05661.1 GYA|c21602_g1 GYY|c15794_g1 MLP|XP_007408623.1
OG01075: PST|KNF05714.1 PST|KNF05723.1 PST|KNF05722.1 GYA|c26698_g1 GYY|c20231_g1 MLP|XP_007417368.1
OG01076: PST|KNF05799.1 PST|KNF06696.1 GYA|c27629_g1 MLP|XP_007412145.1 PST|KNF05801.1 PST|KNF05803.1
OG01077: PST|KNF06109.1 PST|KNF06110.1 PST|KNF06111.1 GYA|c23049_g1 GYY|c21329_g1 MLP|XP_007417240.1
OG01078: PST|KNF06188.1 PST|KNF06189.1 PST|KNE86960.1 GYA|c27047_g1 GYY|c15525_g1 MLP|XP_007409893.1
OG01079: PST|KNF06864.1 PST|KNF06877.1 GYA|c23372_g2 GYY|c16296_g1 GYA|c42391_g1 MLP|XP_007406087.1
OG01080: MLP|XP_007403769.1 MLP|XP_007415442.1 MLP|XP_007415441.1 MLP|XP_007416278.1 MLP|XP_007416279.1 MLP|XP_007412592.1
OG01081: MLP|XP_007403815.1 MLP|XP_007417946.1 MLP|XP_007419315.1 MLP|XP_007408620.1 MLP|XP_007404276.1 MLP|XP_007412785.1
OG01082: MLP|XP_007413905.1 MLP|XP_007418363.1 MLP|XP_007408890.1 MLP|XP_007408942.1 MLP|XP_007418340.1 MLP|XP_007418341.1
OG01083: MLP|XP_007404114.1 MLP|XP_007404685.1 MLP|XP_007410040.1 MLP|XP_007408144.1 MLP|XP_007416816.1 MLP|XP_007405099.1
OG01084: MLP|XP_007404239.1 MLP|XP_007404851.1 MLP|XP_007413324.1 MLP|XP_007410932.1 MLP|XP_007409670.1 MLP|XP_007410933.1
OG01085: MLP|XP_007404383.1 MLP|XP_007404677.1 MLP|XP_007404676.1 MLP|XP_007404673.1 MLP|XP_007412461.1 MLP|XP_007405100.1
OG01086: MLP|XP_007404487.1 MLP|XP_007416187.1 MLP|XP_007418808.1 MLP|XP_007419401.1 MLP|XP_007404569.1 MLP|XP_007415734.1
OG01087: MLP|XP_007406717.1 MLP|XP_007406723.1 MLP|XP_007413226.1 MLP|XP_007413223.1 MLP|XP_007417991.1 MLP|XP_007416776.1
OG01088: MLP|XP_007405104.1 MLP|XP_007408858.1 MLP|XP_007417701.1 MLP|XP_007407982.1 MLP|XP_007406786.1 MLP|XP_007416112.1
OG01089: MLP|XP_007405166.1 MLP|XP_007410152.1 MLP|XP_007416363.1 MLP|XP_007416528.1 MLP|XP_007415513.1 MLP|XP_007416259.1
OG01090: MLP|XP_007405225.1 MLP|XP_007418655.1 MLP|XP_007406864.1 MLP|XP_007411233.1 MLP|XP_007406863.1 MLP|XP_007413565.1
OG01091: MLP|XP_007406016.1 MLP|XP_007406015.1 MLP|XP_007406222.1 MLP|XP_007406205.1 MLP|XP_007406203.1 MLP|XP_007406204.1
OG01092: MLP|XP_007405442.1 MLP|XP_007406776.1 MLP|XP_007416845.1 MLP|XP_007419617.1 MLP|XP_007417956.1 MLP|XP_007407029.1
OG01093: MLP|XP_007416201.1 MLP|XP_007405519.1 MLP|XP_007412107.1 MLP|XP_007405576.1 MLP|XP_007407517.1 MLP|XP_007413552.1
OG01094: MLP|XP_007405596.1 MLP|XP_007410398.1 MLP|XP_007406625.1 MLP|XP_007408498.1 MLP|XP_007419550.1 MLP|XP_007419405.1
OG01095: MLP|XP_007405992.1 MLP|XP_007407188.1 MLP|XP_007411325.1 MLP|XP_007410542.1 MLP|XP_007408051.1 MLP|XP_007408533.1
OG01096: MLP|XP_007412971.1 MLP|XP_007410883.1 MLP|XP_007417141.1 MLP|XP_007419448.1 MLP|XP_007408482.1 MLP|XP_007417356.1
OG01097: MLP|XP_007406356.1 MLP|XP_007418078.1 MLP|XP_007418046.1 MLP|XP_007407686.1 MLP|XP_007407684.1 MLP|XP_007414182.1
OG01098: MLP|XP_007406641.1 MLP|XP_007411731.1 MLP|XP_007419373.1 MLP|XP_007407511.1 MLP|XP_007406642.1 MLP|XP_007411520.1
OG01099: MLP|XP_007410085.1 MLP|XP_007417859.1 MLP|XP_007417726.1 MLP|XP_007417858.1 MLP|XP_007413438.1 MLP|XP_007415082.1
OG01100: MLP|XP_007407547.1 MLP|XP_007411028.1 MLP|XP_007411027.1 MLP|XP_007415077.1 MLP|XP_007412634.1 MLP|XP_007411029.1
OG01101: MLP|XP_007407636.1 MLP|XP_007407637.1 MLP|XP_007419595.1 MLP|XP_007413272.1 MLP|XP_007419596.1 MLP|XP_007413273.1
OG01102: MLP|XP_007408277.1 MLP|XP_007411307.1 MLP|XP_007411350.1 MLP|XP_007411259.1 MLP|XP_007417871.1 MLP|XP_007411303.1
OG01103: MLP|XP_007408633.1 MLP|XP_007416692.1 MLP|XP_007417660.1 MLP|XP_007415913.1 MLP|XP_007417663.1 MLP|XP_007417659.1
OG01104: MLP|XP_007408791.1 MLP|XP_007410196.1 MLP|XP_007417993.1 MLP|XP_007415051.1 MLP|XP_007412589.1 MLP|XP_007411793.1
OG01105: MLP|XP_007409363.1 MLP|XP_007412367.1 MLP|XP_007413935.1 MLP|XP_007413916.1 MLP|XP_007413908.1 MLP|XP_007409801.1
OG01106: MLP|XP_007409744.1 MLP|XP_007410222.1 MLP|XP_007416877.1 MLP|XP_007414208.1 MLP|XP_007415901.1 MLP|XP_007412182.1
OG01107: MLP|XP_007410585.1 MLP|XP_007410586.1 MLP|XP_007410587.1 MLP|XP_007410589.1 MLP|XP_007410588.1 MLP|XP_007410590.1
OG01108: MLP|XP_007411288.1 MLP|XP_007419747.1 MLP|XP_007415372.1 MLP|XP_007415375.1 MLP|XP_007411289.1 MLP|XP_007411290.1
OG01109: MLP|XP_007413022.1 MLP|XP_007413023.1 MLP|XP_007413024.1 MLP|XP_007413026.1 MLP|XP_007413103.1 MLP|XP_007413046.1
OG01110: MLP|XP_007417396.1 MLP|XP_007417397.1 MLP|XP_007418864.1 MLP|XP_007418866.1 MLP|XP_007418865.1 MLP|XP_007417399.1
OG01111: PST|KNE86559.1 PST|KNF01384.1 PST|KNF01383.1 PST|KNE96083.1 PST|KNE87926.1 PST|KNF01393.1
OG01112: PST|KNE86882.1 PST|KNE87755.1 PST|KNE88885.1 PST|KNE87087.1 PST|KNE87144.1 PST|KNE92900.1
OG01113: PST|KNE86985.1 PST|KNE99474.1 PST|KNE95782.1 PST|KNE99484.1 PST|KNE99492.1 PST|KNE99483.1
OG01114: PST|KNE87036.1 PST|KNE89285.1 PST|KNE91679.1 PST|KNF05619.1 PST|KNE94196.1 PST|KNF05627.1
OG01115: PST|KNE87359.1 PST|KNF02431.1 PST|KNF06411.1 PST|KNE94546.1 PST|KNE88378.1 PST|KNE99164.1
OG01116: PST|KNE88401.1 PST|KNF01678.1 PST|KNF01674.1 PST|KNE89939.1 PST|KNF01679.1 PST|KNF02042.1
OG01117: PST|KNE91699.1 PST|KNE94087.1 PST|KNE89846.1 PST|KNE93305.1 PST|KNF01628.1 PST|KNE96371.1
OG01118: PST|KNE94103.1 PST|KNE90141.1 PST|KNF03667.1 PST|KNE94104.1 PST|KNF03665.1 PST|KNE94086.1
OG01119: PST|KNE93130.1 PST|KNE93126.1 PST|KNE89307.1 PST|KNE99719.1 PST|KNE90881.1 PST|KNE99702.1
OG01120: PST|KNE90855.1 PST|KNE95477.1 PST|KNE90255.1 PST|KNE95475.1 PST|KNE95482.1 PST|KNE95481.1
OG01121: PST|KNE99404.1 PST|KNE99413.1 PST|KNE99412.1 PST|KNF04648.1 PST|KNE99408.1 PST|KNF05588.1
OG01122: PST|KNE90004.1 PST|KNE90211.1 PST|KNE91310.1 PST|KNE99892.1 PST|KNF04310.1 PST|KNE99893.1
OG01123: PST|KNE90123.1 PST|KNF02823.1 PST|KNE96029.1 PST|KNF04367.1 PST|KNE96556.1 PST|KNE92577.1
OG01124: PST|KNE90246.1 PST|KNF01018.1 PST|KNE94053.1 PST|KNE94054.1 PST|KNE93352.1 PST|KNF06469.1
OG01125: PST|KNE90290.1 PST|KNF00079.1 PST|KNF00078.1 PST|KNE96813.1 PST|KNE95766.1 PST|KNE95763.1
OG01126: PST|KNE90522.1 PST|KNE90523.1 PST|KNE93725.1 PST|KNF04221.1 PST|KNF00985.1 PST|KNE95218.1
OG01127: PST|KNE90747.1 PST|KNE99528.1 PST|KNE99532.1 PST|KNE99534.1 PST|KNE99539.1 PST|KNE99538.1
OG01128: PST|KNE91197.1 PST|KNE91198.1 PST|KNF00331.1 PST|KNE91204.1 PST|KNE91200.1 PST|KNE96500.1
OG01129: PST|KNE91315.1 PST|KNE92178.1 PST|KNF04410.1 PST|KNE99233.1 PST|KNE92197.1 PST|KNE99237.1
OG01130: PST|KNE91793.1 PST|KNF01478.1 PST|KNE92633.1 PST|KNE92631.1 PST|KNF01480.1 PST|KNF01479.1
OG01131: PST|KNE92865.1 PST|KNE98637.1 PST|KNE94871.1 PST|KNE98591.1 PST|KNE98592.1 PST|KNF04162.1
OG01132: GYY|c11985_g1 GYY|c6625_g1 GYY|c38428_g1 GYY|c37713_g1 GYY|c28790_g1 GYY|c26746_g1
OG01133: GYA|c10055_g1 GYY|c37182_g1 MLP|XP_007403553.1 PST|KNE89775.1 GYA|c3541_g1 GYY|c17008_g1
OG01134: GYA|c13556_g1 GYY|c21219_g2 GYA|c18595_g1 GYY|c21219_g1 PST|KNE98970.1 MLP|XP_007413907.1
OG01135: GYA|c14500_g1 GYY|c8005_g1 MLP|XP_007414125.1 GYA|c6179_g1 PST|KNE93666.1 GYY|c18968_g1
OG01136: GYA|c16148_g1 GYY|c14052_g1 MLP|XP_007415025.1 PST|KNF04605.1 GYY|c15387_g1 MLP|XP_007411721.1
OG01137: GYA|c11727_g1 PST|KNE88754.1 GYA|c20340_g1 GYY|c19844_g1 MLP|XP_007413362.1 PST|KNE87940.1
OG01138: GYA|c19943_g1 GYY|c26487_g1 GYA|c22503_g1 GYY|c11777_g1 MLP|XP_007403700.1 PST|KNE93033.1
OG01139: GYA|c21353_g1 MLP|XP_007404355.1 PST|KNE93200.1 GYA|c31687_g1 GYY|c38507_g1 GYY|c15815_g1
OG01140: GYA|c22075_g3 GYY|c13563_g1 GYA|c22194_g1 GYY|c16391_g1 MLP|XP_007404857.1 PST|KNE99322.1
OG01141: GYA|c22893_g1 GYY|c17729_g1 MLP|XP_007410809.1 PST|KNE95321.1 GYY|c21254_g1 PST|KNE90684.1
OG01142: GYA|c23917_g1 GYY|c590_g1 MLP|XP_007404763.1 PST|KNE98663.1 GYY|c16371_g1 PST|KNE98678.1
OG01143: GYA|c25069_g1 GYY|c14510_g1 MLP|XP_007406170.1 PST|KNE95794.1 GYY|c20192_g1 MLP|XP_007406171.1
OG01144: GYA|c25619_g2 GYY|c13864_g1 PST|KNE94168.1 GYY|c16845_g1 MLP|XP_007410664.1 PST|KNE92192.1
OG01145: GYA|c25657_g1 GYY|c16694_g1 MLP|XP_007407268.1 PST|KNE97494.1 GYA|c26955_g2 GYY|c20102_g1
OG01146: GYA|c25868_g1 GYY|c15128_g1 GYY|c16917_g1 MLP|XP_007413782.1 PST|KNF00432.1 PST|KNF00378.1
OG01147: GYA|c26255_g1 MLP|XP_007410906.1 PST|KNE95622.1 GYA|c27612_g2 GYY|c13710_g1 GYA|c27612_g3
OG01148: GYA|c26505_g1 GYY|c20931_g1 MLP|XP_007408913.1 MLP|XP_007418175.1 PST|KNE95101.1 PST|KNE98852.1
OG01149: GYA|c27493_g1 GYY|c20177_g1 GYA|c27493_g2 MLP|XP_007404043.1 MLP|XP_007404042.1 PST|KNE98845.1
OG01150: GYA|c31357_g1 GYY|c15328_g1 PST|KNE93748.1 GYA|c36641_g1 GYY|c13282_g1 MLP|XP_007411492.1
OG01151: GYA|c31450_g1 GYY|c20708_g1 GYA|c3342_g1 GYY|c30338_g1 MLP|XP_007412692.1 PST|KNE95579.1
OG01152: GYA|c10854_g1 GYA|c31057_g1 GYA|c13367_g2 GYA|c13367_g1 GYA|c44615_g1
OG01153: GYA|c11109_g1 GYA|c16522_g1 GYA|c3077_g1 GYY|c23917_g1 GYY|c40417_g1
OG01154: GYA|c11890_g1 GYA|c30627_g1 GYY|c15037_g1 MLP|XP_007410554.1 PST|KNF05201.1
OG01155: GYA|c16062_g1 GYA|c43298_g1 GYA|c1630_g1 GYA|c35431_g1 GYY|c34397_g1
OG01156: GYA|c17023_g1 GYA|c27501_g1 GYY|c19434_g2 MLP|XP_007414323.1 PST|KNE90374.1
OG01157: GYA|c17897_g1 GYA|c9296_g1 PST|KNE91934.1 PST|KNE97920.1 PST|KNF05802.1
OG01158: GYA|c1926_g1 GYA|c30407_g1 GYA|c43267_g1 GYA|c1926_g2 GYA|c43516_g1
OG01159: GYA|c20035_g1 GYA|c42824_g1 GYY|c22188_g1 MLP|XP_007406183.1 PST|KNF01528.1
OG01160: GYA|c20036_g1 GYA|c20399_g1 GYA|c20210_g1 PST|KNF00660.1 MLP|XP_007413292.1
OG01161: GYA|c20742_g1 GYA|c20742_g2 GYY|c15416_g1 MLP|XP_007416714.1 PST|KNF03866.1
OG01162: GYA|c24742_g1 GYA|c9330_g1 GYY|c17094_g1 MLP|XP_007414272.1 PST|KNF04913.1
OG01163: GYA|c25282_g1 GYA|c25743_g1 GYY|c16702_g1 MLP|XP_007404410.1 PST|KNF02405.1
OG01164: GYA|c25807_g1 GYA|c25807_g2 GYY|c16128_g1 MLP|XP_007409298.1 PST|KNE93875.1
OG01165: GYA|c25952_g5 GYA|c32090_g1 PST|KNE99190.1 PST|KNF01143.1 GYA|c25952_g4
OG01166: GYA|c26128_g2 GYA|c34049_g1 GYY|c21188_g1 MLP|XP_007418006.1 PST|KNE91339.1
OG01167: GYA|c26983_g4 GYA|c43761_g1 MLP|XP_007409264.1 PST|KNE91053.1 GYY|c23375_g1
OG01168: GYA|c29120_g1 GYA|c31918_g1 GYY|c15785_g1 MLP|XP_007405724.1 PST|KNE92114.1
OG01169: GYA|c29389_g1 GYA|c33776_g1 GYA|c9539_g2 GYY|c17418_g1 PST|KNF05574.1
OG01170: GYA|c29406_g1 GYA|c32003_g1 GYA|c31494_g1 GYA|c27730_g1 GYY|c31756_g1
OG01171: GYA|c31165_g1 GYA|c9102_g2 GYA|c34881_g1 GYA|c7478_g1 GYA|c37077_g1
OG01172: GYA|c31174_g1 GYA|c6279_g2 GYA|c6279_g1 GYA|c11725_g1 GYY|c22552_g1
OG01173: GYA|c31421_g1 GYA|c43964_g1 GYA|c35481_g1 GYA|c36727_g1 PST|KNE96812.1
OG01174: GYA|c32848_g1 GYA|c43565_g1 GYA|c36607_g1 GYA|c38365_g1 GYA|c33272_g1
OG01175: GYA|c36076_g1 GYA|c41168_g1 GYA|c38750_g1 GYA|c45086_g1 GYY|c38248_g1
OG01176: GYA|c40337_g1 GYA|c6638_g1 GYY|c17535_g1 MLP|XP_007415301.1 PST|KNF04400.1
OG01177: GYA|c43825_g1 GYA|c43839_g1 PST|KNE95524.1 PST|KNE95525.1 MLP|XP_007408734.1
OG01178: GYA|c8657_g1 GYA|c8657_g2 GYY|c21734_g1 MLP|XP_007415425.1 PST|KNF00274.1
OG01179: GYY|c10002_g1 GYY|c17593_g1 GYY|c7338_g1 GYA|c37105_g1 MLP|XP_007414817.1
OG01180: GYY|c10274_g1 GYY|c39705_g1 GYA|c21984_g1 MLP|XP_007415969.1 PST|KNE89680.1
OG01181: GYY|c10744_g1 GYY|c31981_g1 GYY|c11674_g1 PST|KNE97904.1 GYA|c11119_g1
OG01182: GYY|c13347_g1 GYY|c25381_g1 GYA|c30864_g1 MLP|XP_007403851.1 PST|KNE96135.1
OG01183: GYY|c14022_g1 GYY|c6173_g1 GYA|c19384_g1 MLP|XP_007403678.1 PST|KNE92017.1
OG01184: GYY|c14850_g1 GYY|c22092_g1 GYA|c26107_g1 MLP|XP_007415965.1 PST|KNF02504.1
OG01185: GYY|c15295_g1 GYY|c17302_g1 GYA|c21307_g1 MLP|XP_007404356.1 PST|KNE99677.1
OG01186: GYY|c15903_g1 GYY|c15903_g2 GYY|c25484_g1 GYY|c35762_g1 GYY|c30541_g1
OG01187: GYY|c16942_g1 GYY|c19664_g1 GYA|c18633_g1 GYA|c21870_g1 MLP|XP_007409541.1
OG01188: GYY|c17320_g1 GYY|c21813_g1 GYA|c22695_g1 MLP|XP_007417907.1 PST|KNF04924.1
OG01189: GYY|c18744_g1 GYY|c21651_g1 PST|KNE98056.1 PST|KNE98057.1 MLP|XP_007408995.1
OG01190: GYY|c21104_g1 GYY|c21104_g4 PST|KNE92057.1 PST|KNE98778.1 GYA|c22663_g1
OG01191: GYY|c26187_g1 GYY|c5965_g1 GYY|c34282_g1 GYY|c32310_g1 GYY|c8508_g1
OG01192: GYY|c30474_g1 GYY|c32860_g1 GYY|c38226_g1 GYY|c4069_g1 GYY|c34310_g1
OG01193: GYY|c32023_g1 GYY|c7759_g1 GYA|c31528_g1 GYA|c41342_g1 MLP|XP_007409266.1
OG01194: GYY|c4344_g1 GYY|c4344_g2 GYA|c26642_g1 MLP|XP_007412137.1 PST|KNE98423.1
OG01195: MLP|XP_007415265.1 MLP|XP_007404469.1 MLP|XP_007407934.1 MLP|XP_007410504.1 MLP|XP_007410473.1
OG01196: MLP|XP_007403561.1 MLP|XP_007419333.1 GYA|c26600_g1 GYY|c19697_g1 PST|KNF06702.1
OG01197: MLP|XP_007403657.1 MLP|XP_007413589.1 GYA|c19617_g1 GYY|c18860_g1 PST|KNF03875.1
OG01198: MLP|XP_007403659.1 MLP|XP_007404006.1 MLP|XP_007411392.1 MLP|XP_007413178.1 MLP|XP_007413177.1
OG01199: MLP|XP_007403661.1 MLP|XP_007419704.1 GYA|c26099_g1 GYY|c18520_g1 PST|KNE91610.1
OG01200: MLP|XP_007403741.1 MLP|XP_007418268.1 PST|KNE90800.1 PST|KNE93745.1 PST|KNE99079.1
OG01201: MLP|XP_007403771.1 MLP|XP_007404563.1 GYA|c24842_g4 GYY|c18898_g1 PST|KNF01921.1
OG01202: MLP|XP_007403842.1 MLP|XP_007409186.1 MLP|XP_007415010.1 MLP|XP_007412000.1 MLP|XP_007404263.1
OG01203: MLP|XP_007415116.1 MLP|XP_007416498.1 MLP|XP_007407500.1 MLP|XP_007416143.1 MLP|XP_007407183.1
OG01204: MLP|XP_007403885.1 MLP|XP_007406986.1 GYA|c22726_g1 GYY|c25300_g1 PST|KNF00220.1
OG01205: MLP|XP_007404035.1 MLP|XP_007408542.1 MLP|XP_007408543.1 MLP|XP_007417949.1 MLP|XP_007417935.1
OG01206: MLP|XP_007404061.1 MLP|XP_007404064.1 GYA|c24105_g1 GYY|c15852_g1 PST|KNF01620.1
OG01207: MLP|XP_007404105.1 MLP|XP_007414520.1 GYA|c25327_g1 GYY|c21465_g1 PST|KNF01722.1
OG01208: MLP|XP_007404112.1 MLP|XP_007419335.1 GYA|c25420_g1 GYY|c16600_g1 PST|KNE88880.1
OG01209: MLP|XP_007404188.1 MLP|XP_007414142.1 GYA|c28099_g1 GYY|c20857_g1 PST|KNE93399.1
OG01210: MLP|XP_007404191.1 MLP|XP_007408268.1 GYA|c26370_g1 GYY|c18314_g1 PST|KNE95649.1
OG01211: MLP|XP_007404196.1 MLP|XP_007419240.1 GYA|c25888_g1 GYY|c21095_g1 PST|KNE95062.1
OG01212: MLP|XP_007404197.1 MLP|XP_007419241.1 GYA|c22521_g1 GYY|c19533_g1 PST|KNF00776.1
OG01213: MLP|XP_007404223.1 MLP|XP_007404224.1 GYA|c20235_g1 GYY|c8157_g1 PST|KNE90449.1
OG01214: MLP|XP_007404304.1 MLP|XP_007405029.1 GYA|c23823_g1 GYY|c15780_g1 PST|KNF04189.1
OG01215: MLP|XP_007419268.1 MLP|XP_007410552.1 MLP|XP_007411491.1 MLP|XP_007419722.1 MLP|XP_007412067.1
OG01216: MLP|XP_007410488.1 MLP|XP_007416384.1 MLP|XP_007406554.1 MLP|XP_007406148.1 MLP|XP_007407767.1
OG01217: MLP|XP_007404435.1 MLP|XP_007412155.1 MLP|XP_007406433.1 MLP|XP_007412480.1 PST|KNE89076.1
OG01218: MLP|XP_007404479.1 MLP|XP_007416388.1 GYA|c25186_g1 GYY|c21392_g1 PST|KNE89985.1
OG01219: MLP|XP_007404514.1 MLP|XP_007416461.1 MLP|XP_007419419.1 MLP|XP_007407764.1 MLP|XP_007413114.1
OG01220: MLP|XP_007404658.1 MLP|XP_007404664.1 PST|KNE95681.1 PST|KNE95682.1 GYY|c19932_g1
OG01221: MLP|XP_007404716.1 MLP|XP_007404717.1 MLP|XP_007404719.1 GYA|c23098_g1 GYY|c15056_g1
OG01222: MLP|XP_007404754.1 MLP|XP_007414829.1 MLP|XP_007410417.1 MLP|XP_007416790.1 MLP|XP_007409681.1
OG01223: MLP|XP_007404791.1 MLP|XP_007404792.1 MLP|XP_007413274.1 GYA|c9587_g1 PST|KNE91708.1
OG01224: MLP|XP_007404793.1 MLP|XP_007413055.1 MLP|XP_007413056.1 GYA|c26965_g1 PST|KNF02551.1
OG01225: MLP|XP_007404888.1 MLP|XP_007419689.1 GYA|c24045_g1 GYY|c17485_g1 PST|KNE99448.1
OG01226: MLP|XP_007404907.1 MLP|XP_007419243.1 GYA|c23189_g1 GYY|c9676_g1 PST|KNE99490.1
OG01227: MLP|XP_007404915.1 MLP|XP_007405450.1 MLP|XP_007407845.1 GYY|c21069_g1 PST|KNE93389.1
OG01228: MLP|XP_007404923.1 MLP|XP_007417132.1 GYA|c26196_g1 GYY|c36402_g1 PST|KNF05766.1
OG01229: MLP|XP_007405113.1 MLP|XP_007409201.1 MLP|XP_007409200.1 MLP|XP_007409203.1 MLP|XP_007407811.1
OG01230: MLP|XP_007405229.1 MLP|XP_007405378.1 GYA|c23106_g1 GYY|c19544_g1 PST|KNE91252.1
OG01231: MLP|XP_007405258.1 MLP|XP_007410982.1 GYA|c26443_g1 GYY|c15842_g1 PST|KNF01781.1
OG01232: MLP|XP_007405370.1 MLP|XP_007409245.1 MLP|XP_007419093.1 MLP|XP_007419092.1 PST|KNE91340.1
OG01233: MLP|XP_007405447.1 MLP|XP_007409617.1 PST|KNE91633.1 PST|KNF06187.1 GYA|c21719_g1
OG01234: MLP|XP_007405529.1 MLP|XP_007418208.1 GYA|c34555_g1 GYY|c19275_g1 PST|KNF05363.1
OG01235: MLP|XP_007405578.1 MLP|XP_007405794.1 GYA|c25746_g1 GYY|c13871_g1 PST|KNF00535.1
OG01236: MLP|XP_007405657.1 MLP|XP_007414049.1 GYA|c21842_g1 GYY|c13714_g1 PST|KNE90328.1
OG01237: MLP|XP_007405681.1 MLP|XP_007410872.1 PST|KNE95589.1 PST|KNE95606.1 GYY|c28567_g1
OG01238: MLP|XP_007405763.1 MLP|XP_007410582.1 GYA|c25542_g1 GYY|c21554_g4 PST|KNE91211.1
OG01239: MLP|XP_007405814.1 MLP|XP_007407874.1 GYA|c26994_g1 GYY|c17994_g1 PST|KNF05448.1
OG01240: MLP|XP_007410515.1 MLP|XP_007408489.1 MLP|XP_007416198.1 MLP|XP_007418286.1 MLP|XP_007416208.1
OG01241: MLP|XP_007405890.1 MLP|XP_007419081.1 GYA|c31981_g1 PST|KNE99040.1 GYY|c29503_g1
OG01242: MLP|XP_007405951.1 MLP|XP_007405952.1 GYA|c26983_g2 GYY|c13401_g1 PST|KNE97183.1
OG01243: MLP|XP_007406042.1 MLP|XP_007413857.1 MLP|XP_007413616.1 MLP|XP_007414597.1 MLP|XP_007403719.1
OG01244: MLP|XP_007406046.1 MLP|XP_007406047.1 MLP|XP_007413834.1 MLP|XP_007413710.1 PST|KNE99929.1
OG01245: MLP|XP_007406097.1 MLP|XP_007414047.1 GYA|c24705_g1 GYY|c18285_g1 PST|KNE96201.1
OG01246: MLP|XP_007406167.1 MLP|XP_007406168.1 GYA|c19567_g1 GYY|c15408_g1 PST|KNE94615.1
OG01247: MLP|XP_007406233.1 MLP|XP_007419139.1 GYA|c21298_g1 GYY|c15640_g1 PST|KNF05921.1
OG01248: MLP|XP_007406237.1 MLP|XP_007419144.1 GYA|c36873_g1 GYY|c19519_g1 PST|KNF04453.1
OG01249: MLP|XP_007406470.1 MLP|XP_007416779.1 MLP|XP_007416780.1 MLP|XP_007416751.1 MLP|XP_007416782.1
OG01250: MLP|XP_007406527.1 MLP|XP_007419352.1 GYA|c23605_g1 GYY|c16548_g1 PST|KNE95266.1
OG01251: MLP|XP_007406562.1 MLP|XP_007406574.1 MLP|XP_007414100.1 MLP|XP_007419844.1 MLP|XP_007408284.1
OG01252: MLP|XP_007406925.1 MLP|XP_007406926.1 GYA|c15830_g2 GYY|c19195_g1 GYA|c15830_g1
OG01253: MLP|XP_007406979.1 MLP|XP_007411992.1 GYA|c22806_g1 GYY|c19814_g1 PST|KNF03457.1
OG01254: MLP|XP_007407153.1 MLP|XP_007409428.1 GYA|c22505_g1 GYY|c16014_g1 PST|KNF06322.1
OG01255: MLP|XP_007407155.1 MLP|XP_007409620.1 GYA|c26547_g1 GYY|c21636_g1 PST|KNE90679.1
OG01256: MLP|XP_007407171.1 MLP|XP_007412817.1 MLP|XP_007413364.1 MLP|XP_007415389.1 GYA|c10357_g1
OG01257: MLP|XP_007407210.1 MLP|XP_007418852.1 GYA|c22279_g1 GYY|c18648_g1 PST|KNE95822.1
OG01258: MLP|XP_007407248.1 MLP|XP_007410814.1 MLP|XP_007410812.1 GYA|c26696_g1 GYY|c17913_g1
OG01259: MLP|XP_007407394.1 MLP|XP_007413534.1 MLP|XP_007419337.1 MLP|XP_007414303.1 GYA|c20971_g1
OG01260: MLP|XP_007407456.1 MLP|XP_007412469.1 MLP|XP_007407632.1 MLP|XP_007417937.1 MLP|XP_007408916.1
OG01261: MLP|XP_007407554.1 MLP|XP_007417572.1 GYA|c28050_g1 GYY|c21408_g1 PST|KNF02378.1
OG01262: MLP|XP_007407710.1 MLP|XP_007413932.1 GYA|c25580_g1 GYY|c16403_g1 PST|KNF00836.1
OG01263: MLP|XP_007407875.1 MLP|XP_007414423.1 GYA|c27541_g1 GYY|c28354_g1 PST|KNE91939.1
OG01264: MLP|XP_007407881.1 MLP|XP_007414426.1 GYA|c21535_g1 GYY|c21270_g1 PST|KNE92325.1
OG01265: MLP|XP_007418098.1 MLP|XP_007405078.1 MLP|XP_007414708.1 MLP|XP_007417516.1 MLP|XP_007406755.1
OG01266: MLP|XP_007408005.1 MLP|XP_007419678.1 GYA|c26655_g1 GYY|c18702_g1 PST|KNE90751.1
OG01267: MLP|XP_007408076.1 MLP|XP_007419836.1 GYA|c18006_g1 GYY|c16297_g1 PST|KNE97100.1
OG01268: MLP|XP_007408124.1 MLP|XP_007409836.1 GYA|c25739_g1 GYY|c15110_g1 PST|KNE93536.1
OG01269: MLP|XP_007408152.1 MLP|XP_007408154.1 GYA|c25289_g1 GYY|c21612_g1 PST|KNE89484.1
OG01270: MLP|XP_007408226.1 MLP|XP_007409169.1 GYA|c26855_g1 GYY|c20661_g1 PST|KNE93351.1
OG01271: MLP|XP_007408245.1 MLP|XP_007414293.1 GYA|c22898_g1 GYY|c17660_g1 PST|KNE92695.1
OG01272: MLP|XP_007408634.1 MLP|XP_007419350.1 GYA|c22659_g1 GYY|c15807_g1 PST|KNF05245.1
OG01273: MLP|XP_007408642.1 MLP|XP_007408646.1 GYA|c27416_g1 GYY|c17907_g1 PST|KNE95006.1
OG01274: MLP|XP_007408760.1 MLP|XP_007418211.1 GYA|c25014_g1 GYY|c17839_g1 PST|KNE94004.1
OG01275: MLP|XP_007408855.1 MLP|XP_007414098.1 GYA|c24607_g1 GYY|c16996_g1 PST|KNE95002.1
OG01276: MLP|XP_007408946.1 MLP|XP_007408948.1 GYA|c25874_g1 GYY|c18779_g1 PST|KNF06654.1
OG01277: MLP|XP_007409081.1 MLP|XP_007417839.1 GYA|c26273_g1 GYY|c20596_g1 PST|KNE96598.1
OG01278: MLP|XP_007409246.1 MLP|XP_007419094.1 GYA|c21508_g1 GYY|c21381_g1 PST|KNE91328.1
OG01279: MLP|XP_007409301.1 MLP|XP_007410574.1 GYA|c23010_g1 GYY|c17736_g1 PST|KNE90091.1
OG01280: MLP|XP_007409468.1 MLP|XP_007409469.1 GYA|c23537_g1 GYY|c16895_g1 PST|KNF06494.1
OG01281: MLP|XP_007409509.1 MLP|XP_007418331.1 GYA|c26145_g1 GYY|c20608_g1 PST|KNE94611.1
OG01282: MLP|XP_007409543.1 MLP|XP_007409544.1 GYA|c21371_g1 GYY|c6687_g1 PST|KNE96080.1
OG01283: MLP|XP_007409554.1 MLP|XP_007410233.1 MLP|XP_007410234.1 MLP|XP_007412309.1 MLP|XP_007418084.1
OG01284: MLP|XP_007409649.1 MLP|XP_007412087.1 GYA|c23867_g1 GYY|c9517_g1 PST|KNE90103.1
OG01285: MLP|XP_007409680.1 MLP|XP_007419757.1 GYA|c22643_g1 GYY|c15050_g1 PST|KNF06612.1
OG01286: MLP|XP_007409750.1 MLP|XP_007412347.1 PST|KNE94265.1 PST|KNE97698.1 GYY|c20530_g1
OG01287: MLP|XP_007410374.1 MLP|XP_007417029.1 GYA|c22154_g1 GYY|c13702_g1 PST|KNE89818.1
OG01288: MLP|XP_007410613.1 MLP|XP_007419603.1 MLP|XP_007416480.1 MLP|XP_007411366.1 PST|KNE90656.1
OG01289: MLP|XP_007410737.1 MLP|XP_007411180.1 MLP|XP_007407180.1 MLP|XP_007409862.1 MLP|XP_007407397.1
OG01290: MLP|XP_007411040.1 MLP|XP_007419214.1 GYA|c22745_g1 GYY|c17856_g1 PST|KNF04792.1
OG01291: MLP|XP_007411235.1 MLP|XP_007413971.1 GYA|c18353_g1 GYY|c18900_g1 PST|KNF05976.1
OG01292: MLP|XP_007411256.1 MLP|XP_007411257.1 GYA|c25260_g1 GYY|c18140_g1 PST|KNF02021.1
OG01293: MLP|XP_007411260.1 MLP|XP_007411398.1 GYA|c23162_g1 GYY|c18936_g1 PST|KNE98270.1
OG01294: MLP|XP_007411333.1 MLP|XP_007417887.1 GYA|c24997_g3 GYY|c18851_g1 PST|KNE93050.1
OG01295: MLP|XP_007411439.1 MLP|XP_007418887.1 GYA|c25844_g1 GYY|c21111_g1 PST|KNF04797.1
OG01296: MLP|XP_007411506.1 MLP|XP_007419009.1 GYA|c23056_g1 GYY|c17643_g1 PST|KNF03334.1
OG01297: MLP|XP_007411584.1 MLP|XP_007419000.1 PST|KNE97641.1 PST|KNE98209.1 GYA|c19709_g1
OG01298: MLP|XP_007411589.1 MLP|XP_007411590.1 MLP|XP_007411591.1 GYY|c19676_g3 PST|KNF00848.1
OG01299: MLP|XP_007411666.1 MLP|XP_007411667.1 GYY|c21478_g1 MLP|XP_007411668.1 PST|KNF06060.1
OG01300: MLP|XP_007411853.1 MLP|XP_007411922.1 GYA|c22439_g1 GYY|c19759_g1 PST|KNF05999.1
OG01301: MLP|XP_007412112.1 MLP|XP_007416918.1 MLP|XP_007416958.1 MLP|XP_007419749.1 MLP|XP_007405682.1
OG01302: MLP|XP_007412420.1 MLP|XP_007418745.1 MLP|XP_007413165.1 MLP|XP_007408203.1 GYA|c24747_g1
OG01303: MLP|XP_007412584.1 MLP|XP_007415757.1 GYA|c27544_g2 GYY|c21837_g1 PST|KNE90009.1
OG01304: MLP|XP_007413001.1 MLP|XP_007413002.1 PST|KNE89038.1 PST|KNE94348.1 GYY|c13324_g1
OG01305: MLP|XP_007413102.1 MLP|XP_007419691.1 GYA|c27298_g2 GYY|c13746_g1 PST|KNE89209.1
OG01306: MLP|XP_007413181.1 MLP|XP_007415148.1 MLP|XP_007415149.1 MLP|XP_007404319.1 MLP|XP_007415672.1
OG01307: MLP|XP_007413264.1 MLP|XP_007413266.1 GYA|c25024_g1 GYY|c20737_g1 PST|KNE93306.1
OG01308: MLP|XP_007413310.1 MLP|XP_007415101.1 GYA|c23396_g1 GYY|c20827_g1 PST|KNF02464.1
OG01309: MLP|XP_007413348.1 MLP|XP_007415282.1 MLP|XP_007416040.1 MLP|XP_007409004.1 MLP|XP_007411205.1
OG01310: MLP|XP_007413468.1 MLP|XP_007416791.1 GYA|c25928_g1 GYY|c8311_g1 PST|KNF06333.1
OG01311: MLP|XP_007413535.1 MLP|XP_007419338.1 PST|KNE94562.1 PST|KNF04989.1 GYY|c17709_g1
OG01312: MLP|XP_007413618.1 MLP|XP_007413939.1 GYA|c5445_g1 GYY|c20704_g1 PST|KNE98961.1
OG01313: MLP|XP_007413636.1 MLP|XP_007419342.1 PST|KNF03870.1 PST|KNF03871.1 PST|KNF03872.1
OG01314: MLP|XP_007413640.1 MLP|XP_007419343.1 PST|KNF03880.1 PST|KNF03881.1 GYA|c25690_g2
OG01315: MLP|XP_007413642.1 MLP|XP_007419345.1 GYA|c25185_g1 GYY|c18146_g1 PST|KNE97078.1
OG01316: MLP|XP_007413645.1 MLP|XP_007419518.1 GYA|c25770_g1 GYY|c17883_g1 PST|KNE90969.1
OG01317: MLP|XP_007413753.1 MLP|XP_007413786.1 GYA|c24601_g1 GYY|c21044_g1 PST|KNE94052.1
OG01318: MLP|XP_007413805.1 MLP|XP_007416015.1 MLP|XP_007416016.1 MLP|XP_007415034.1 MLP|XP_007415033.1
OG01319: MLP|XP_007414066.1 MLP|XP_007417155.1 GYA|c26845_g2 GYY|c20806_g1 PST|KNE91646.1
OG01320: MLP|XP_007414441.1 MLP|XP_007419290.1 GYA|c21794_g1 GYY|c16990_g1 PST|KNE91637.1
OG01321: MLP|XP_007414556.1 MLP|XP_007416392.1 MLP|XP_007415789.1 GYA|c23566_g1 PST|KNF02597.1
OG01322: MLP|XP_007414558.1 MLP|XP_007416394.1 GYA|c25929_g1 GYY|c18263_g1 PST|KNE92887.1
OG01323: MLP|XP_007414711.1 MLP|XP_007416360.1 GYA|c21812_g1 GYY|c15636_g1 PST|KNE94371.1
OG01324: MLP|XP_007414989.1 MLP|XP_007417468.1 GYA|c18152_g1 GYY|c20163_g1 PST|KNE96193.1
OG01325: MLP|XP_007415121.1 MLP|XP_007415122.1 MLP|XP_007415124.1 MLP|XP_007415125.1 MLP|XP_007415126.1
OG01326: MLP|XP_007415231.1 MLP|XP_007419777.1 GYA|c22863_g1 GYY|c20295_g1 PST|KNE99759.1
OG01327: MLP|XP_007415303.1 MLP|XP_007419718.1 PST|KNF05074.1 PST|KNF05085.1 GYY|c20430_g1
OG01328: MLP|XP_007415412.1 MLP|XP_007416452.1 GYA|c27463_g2 GYY|c39353_g1 PST|KNE95382.1
OG01329: MLP|XP_007415453.1 MLP|XP_007419556.1 PST|KNE91026.1 PST|KNE91027.1 GYA|c24677_g1
OG01330: MLP|XP_007415454.1 MLP|XP_007419558.1 GYA|c23325_g1 GYY|c20140_g1 PST|KNF03910.1
OG01331: MLP|XP_007415509.1 MLP|XP_007419426.1 MLP|XP_007418010.1 MLP|XP_007419629.1 MLP|XP_007409535.1
OG01332: MLP|XP_007415625.1 MLP|XP_007415937.1 MLP|XP_007415938.1 PST|KNE97325.1 PST|KNE97327.1
OG01333: MLP|XP_007415640.1 MLP|XP_007415685.1 GYA|c22962_g1 GYY|c20439_g1 PST|KNE97753.1
OG01334: MLP|XP_007415733.1 MLP|XP_007416364.1 GYA|c25339_g1 GYY|c20493_g1 PST|KNF06806.1
OG01335: MLP|XP_007415941.1 MLP|XP_007417530.1 GYA|c22481_g2 GYY|c16886_g1 PST|KNE92262.1
OG01336: MLP|XP_007415970.1 MLP|XP_007415973.1 GYA|c22300_g1 GYY|c17790_g1 PST|KNE93659.1
OG01337: MLP|XP_007416018.1 MLP|XP_007419671.1 GYA|c24354_g2 GYY|c18823_g1 PST|KNE97954.1
OG01338: MLP|XP_007416356.1 MLP|XP_007416398.1 GYA|c24497_g1 GYY|c19709_g1 PST|KNE96368.1
OG01339: MLP|XP_007416410.1 MLP|XP_007419470.1 GYA|c25854_g1 GYY|c19725_g1 PST|KNF02003.1
OG01340: MLP|XP_007416542.1 MLP|XP_007418092.1 GYA|c10451_g1 GYY|c5527_g1 PST|KNF06761.1
OG01341: MLP|XP_007416870.1 MLP|XP_007417763.1 GYA|c25057_g1 GYY|c19371_g1 PST|KNF03283.1
OG01342: MLP|XP_007416969.1 MLP|XP_007416970.1 GYA|c22812_g1 GYY|c32426_g1 PST|KNE94870.1
OG01343: MLP|XP_007417007.1 MLP|XP_007417008.1 GYA|c26456_g1 GYY|c13628_g1 PST|KNE93094.1
OG01344: MLP|XP_007417205.1 MLP|XP_007417246.1 GYA|c21083_g1 PST|KNE93504.1 GYY|c8139_g1
OG01345: MLP|XP_007417241.1 MLP|XP_007417242.1 GYA|c21073_g1 GYY|c18430_g1 PST|KNF06113.1
OG01346: MLP|XP_007417565.1 MLP|XP_007417566.1 MLP|XP_007419249.1 GYA|c24767_g1 GYY|c21476_g2
OG01347: MLP|XP_007417567.1 MLP|XP_007417883.1 GYA|c4746_g1 GYY|c15997_g1 PST|KNE98574.1
OG01348: MLP|XP_007418137.1 MLP|XP_007418783.1 GYA|c24665_g1 GYY|c18631_g1 PST|KNE95120.1
OG01349: MLP|XP_007418245.1 MLP|XP_007418480.1 GYA|c26588_g1 GYY|c20575_g1 PST|KNE93073.1
OG01350: MLP|XP_007418603.1 MLP|XP_007418608.1 GYA|c27004_g1 GYY|c21182_g1 PST|KNF04724.1
OG01351: MLP|XP_007418919.1 MLP|XP_007419150.1 GYA|c24657_g1 GYY|c36185_g1 PST|KNF00460.1
OG01352: MLP|XP_007418988.1 MLP|XP_007419438.1 GYA|c18101_g1 GYY|c12408_g1 PST|KNE91469.1
OG01353: PST|KNE86436.1 PST|KNE87026.1 PST|KNE87250.1 PST|KNE87324.1 PST|KNE87427.1
OG01354: PST|KNE86713.1 PST|KNE87489.1 PST|KNE88105.1 PST|KNE88102.1 PST|KNE88113.1
OG01355: PST|KNE86752.1 PST|KNF04395.1 GYA|c24802_g1 GYY|c16176_g1 MLP|XP_007416153.1
OG01356: PST|KNE86879.1 PST|KNE88151.1 PST|KNF05486.1 GYA|c22904_g1 GYY|c18099_g1
OG01357: PST|KNE87321.1 PST|KNF03291.1 PST|KNE89588.1 PST|KNE89115.1 PST|KNE93555.1
OG01358: PST|KNE87495.1 PST|KNE87761.1 PST|KNE88389.1 PST|KNE97661.1 PST|KNE86864.1
OG01359: PST|KNE87552.1 PST|KNE88206.1 PST|KNE87813.1 PST|KNE87800.1 PST|KNE88112.1
OG01360: PST|KNE88042.1 PST|KNE94623.1 PST|KNE93619.1 PST|KNE95559.1 PST|KNE95163.1
OG01361: PST|KNE88149.1 PST|KNF02179.1 PST|KNE99113.1 PST|KNF02175.1 GYA|c16730_g1
OG01362: PST|KNE97573.1 PST|KNE97574.1 GYA|c24791_g1 GYY|c13687_g1 MLP|XP_007412824.1
OG01363: PST|KNE88391.1 PST|KNF06915.1 PST|KNE88760.1 GYA|c30559_g1 GYY|c29667_g1
OG01364: PST|KNE88728.1 PST|KNE90531.1 PST|KNE86755.1 PST|KNF05413.1 PST|KNE87041.1
OG01365: PST|KNE88765.1 PST|KNE88767.1 GYA|c27191_g1 MLP|XP_007413689.1 PST|KNE92063.1
OG01366: PST|KNE89482.1 PST|KNE90316.1 PST|KNE92866.1 PST|KNE92364.1 PST|KNE99232.1
OG01367: PST|KNE93572.1 PST|KNF03163.1 PST|KNF05839.1 PST|KNE86916.1 PST|KNE87287.1
OG01368: PST|KNE88936.1 PST|KNF03966.1 GYA|c23768_g1 GYY|c19593_g1 MLP|XP_007416501.1
OG01369: PST|KNE88968.1 PST|KNE94739.1 GYA|c26889_g1 GYY|c21156_g1 MLP|XP_007406188.1
OG01370: PST|KNE88992.1 PST|KNF02582.1 GYA|c24600_g1 GYY|c13753_g1 MLP|XP_007404782.1
OG01371: PST|KNE88993.1 PST|KNE89292.1 GYA|c24987_g1 GYY|c17071_g1 MLP|XP_007410291.1
OG01372: PST|KNE88997.1 PST|KNE94765.1 GYA|c24553_g1 GYY|c17512_g1 MLP|XP_007408778.1
OG01373: PST|KNE89007.1 PST|KNF06497.1 GYA|c21159_g1 GYY|c16211_g1 MLP|XP_007415529.1
OG01374: PST|KNE89018.1 PST|KNE99010.1 GYA|c26527_g1 GYY|c21874_g2 MLP|XP_007416955.1
OG01375: PST|KNE93752.1 PST|KNE92357.1 PST|KNE92702.1 PST|KNE92701.1 PST|KNE92703.1
OG01376: PST|KNF04220.1 PST|KNF01074.1 PST|KNE94994.1 PST|KNF01817.1 MLP|XP_007409462.1
OG01377: PST|KNE89100.1 PST|KNF06889.1 GYA|c27339_g1 GYY|c21265_g1 MLP|XP_007405237.1
OG01378: PST|KNE89110.1 PST|KNE89251.1 GYA|c21081_g1 MLP|XP_007407425.1 GYA|c24289_g1
OG01379: PST|KNE89116.1 PST|KNE97482.1 PST|KNE97455.1 GYA|c25977_g1 MLP|XP_007410717.1
OG01380: PST|KNE89118.1 PST|KNF06204.1 PST|KNE94024.1 PST|KNE91265.1 PST|KNE95219.1
OG01381: PST|KNE89131.1 PST|KNF02278.1 GYA|c22956_g1 GYY|c21205_g1 MLP|XP_007405093.1
OG01382: PST|KNE89167.1 PST|KNF03326.1 GYA|c24058_g1 GYY|c11989_g1 MLP|XP_007410300.1
OG01383: PST|KNE89194.1 PST|KNF04095.1 GYA|c27170_g1 GYY|c20454_g1 MLP|XP_007416600.1
OG01384: PST|KNE89200.1 PST|KNF05265.1 GYA|c25726_g1 GYY|c21968_g1 MLP|XP_007414082.1
OG01385: PST|KNE89235.1 PST|KNF03036.1 PST|KNF03037.1 GYY|c24855_g1 MLP|XP_007415272.1
OG01386: PST|KNE89252.1 PST|KNE89518.1 GYA|c23850_g2 GYY|c18859_g1 MLP|XP_007409294.1
OG01387: PST|KNE89253.1 PST|KNE89519.1 GYA|c26728_g1 GYY|c19761_g1 MLP|XP_007414527.1
OG01388: PST|KNE89269.1 PST|KNE97386.1 GYA|c24243_g1 GYY|c18178_g1 MLP|XP_007404093.1
OG01389: PST|KNE89277.1 PST|KNE91141.1 GYA|c25095_g1 GYY|c21716_g1 MLP|XP_007406371.1
OG01390: PST|KNE89279.1 PST|KNE91138.1 PST|KNE91139.1 GYY|c22011_g1 MLP|XP_007416793.1
OG01391: PST|KNE89286.1 PST|KNF05628.1 GYA|c41794_g1 GYY|c19638_g1 MLP|XP_007405878.1
OG01392: PST|KNE89287.1 PST|KNF05629.1 GYA|c21108_g1 GYY|c16887_g1 MLP|XP_007405467.1
OG01393: PST|KNE89288.1 PST|KNF01204.1 GYA|c26036_g3 GYY|c20236_g1 MLP|XP_007408937.1
OG01394: PST|KNE89304.1 PST|KNE90317.1 GYA|c22816_g1 GYY|c4308_g1 MLP|XP_007414843.1
OG01395: PST|KNE89346.1 PST|KNE97970.1 GYA|c24291_g1 GYY|c14433_g1 MLP|XP_007417494.1
OG01396: PST|KNE89529.1 PST|KNE92568.1 PST|KNE92569.1 PST|KNE98349.1 PST|KNF05944.1
OG01397: PST|KNE93125.1 PST|KNE93100.1 PST|KNE93123.1 PST|KNE93103.1 PST|KNE93124.1
OG01398: PST|KNE89369.1 PST|KNE93950.1 PST|KNE93953.1 GYY|c17684_g1 MLP|XP_007403714.1
OG01399: PST|KNE89373.1 PST|KNF03206.1 GYA|c26144_g2 GYY|c21681_g1 MLP|XP_007417183.1
OG01400: PST|KNE89375.1 PST|KNE92734.1 GYA|c26836_g1 GYY|c21639_g1 MLP|XP_007417162.1
OG01401: PST|KNE89380.1 PST|KNE89381.1 GYA|c22556_g1 GYY|c15647_g1 MLP|XP_007415478.1
OG01402: PST|KNE89397.1 PST|KNF05917.1 GYA|c20464_g1 GYY|c2852_g1 MLP|XP_007414413.1
OG01403: PST|KNE89404.1 PST|KNF03246.1 GYA|c20690_g1 GYY|c16055_g1 MLP|XP_007412762.1
OG01404: PST|KNE89416.1 PST|KNF03253.1 PST|KNF03263.1 GYY|c16801_g1 MLP|XP_007410318.1
OG01405: PST|KNE89442.1 PST|KNF05763.1 GYA|c24954_g1 GYY|c20908_g1 MLP|XP_007412650.1
OG01406: PST|KNE89446.1 PST|KNE95113.1 PST|KNF01783.1 GYA|c25187_g1 GYY|c20354_g1
OG01407: PST|KNE89459.1 PST|KNF06192.1 GYA|c20767_g1 GYY|c4380_g1 MLP|XP_007416634.1
OG01408: PST|KNE89466.1 PST|KNF00375.1 PST|KNF00376.1 PST|KNF00383.1 PST|KNE95643.1
OG01409: PST|KNF02217.1 PST|KNF04352.1 PST|KNF02337.1 PST|KNE88741.1 PST|KNF05834.1
OG01410: PST|KNE89584.1 PST|KNF03442.1 GYA|c21418_g1 GYY|c17812_g1 MLP|XP_007417220.1
OG01411: PST|KNE89682.1 PST|KNF01832.1 GYA|c23139_g1 GYY|c2212_g1 MLP|XP_007416034.1
OG01412: PST|KNE89706.1 PST|KNF05164.1 GYA|c20425_g1 GYY|c14846_g1 MLP|XP_007409223.1
OG01413: PST|KNE89714.1 PST|KNE92772.1 GYA|c23963_g1 GYY|c18369_g1 MLP|XP_007406922.1
OG01414: PST|KNE89726.1 PST|KNE89727.1 GYA|c26634_g1 GYY|c19704_g1 MLP|XP_007415379.1
OG01415: PST|KNE89732.1 PST|KNE89733.1 GYA|c24671_g2 GYY|c21913_g1 MLP|XP_007405159.1
OG01416: PST|KNE89734.1 PST|KNE89735.1 GYA|c23570_g1 GYY|c14979_g1 MLP|XP_007405148.1
OG01417: PST|KNE89747.1 PST|KNE89748.1 GYA|c24306_g1 GYY|c16803_g1 MLP|XP_007404946.1
OG01418: PST|KNE89778.1 PST|KNF06103.1 GYA|c18938_g1 GYY|c13214_g1 MLP|XP_007412600.1
OG01419: PST|KNE89780.1 PST|KNE89781.1 GYA|c26389_g1 GYY|c21582_g1 MLP|XP_007418009.1
OG01420: PST|KNE89799.1 PST|KNF03475.1 GYA|c21476_g1 GYY|c17125_g1 MLP|XP_007417447.1
OG01421: PST|KNE89805.1 PST|KNF03490.1 PST|KNF03480.1 GYY|c16578_g1 MLP|XP_007403858.1
OG01422: PST|KNE89827.1 PST|KNE95957.1 PST|KNE95958.1 GYY|c19510_g1 MLP|XP_007406623.1
OG01423: PST|KNE89848.1 PST|KNE94172.1 GYA|c26772_g1 GYY|c17546_g1 MLP|XP_007406327.1
OG01424: PST|KNE89893.1 PST|KNE89894.1 GYA|c23804_g1 GYY|c16923_g1 MLP|XP_007409605.1
OG01425: PST|KNE89919.1 PST|KNE89920.1 GYA|c21983_g1 GYY|c1125_g1 MLP|XP_007412953.1
OG01426: PST|KNE89922.1 PST|KNE89923.1 PST|KNE94938.1 PST|KNE94934.1 PST|KNE94939.1
OG01427: PST|KNE89934.1 PST|KNE97626.1 GYA|c25964_g1 GYY|c20765_g1 MLP|XP_007413050.1
OG01428: PST|KNF01543.1 PST|KNF04341.1 PST|KNE96470.1 PST|KNF06422.1 PST|KNE99961.1
OG01429: PST|KNE89991.1 PST|KNE96494.1 PST|KNF05536.1 GYY|c19248_g1 MLP|XP_007413966.1
OG01430: PST|KNE89999.1 PST|KNF05537.1 GYA|c27304_g2 GYY|c18722_g1 MLP|XP_007408127.1
OG01431: PST|KNE90050.1 PST|KNF01162.1 GYA|c25717_g1 GYY|c18834_g1 MLP|XP_007410877.1
OG01432: PST|KNE90059.1 PST|KNE90060.1 GYA|c26942_g1 GYY|c17117_g1 MLP|XP_007410729.1
OG01433: PST|KNE90143.1 PST|KNE90144.1 GYA|c27234_g1 GYY|c21885_g1 MLP|XP_007407204.1
OG01434: PST|KNE90185.1 PST|KNE90186.1 GYA|c27099_g1 GYY|c18594_g1 MLP|XP_007418043.1
OG01435: PST|KNE90191.1 PST|KNE90193.1 GYA|c25329_g1 GYY|c15543_g1 MLP|XP_007409974.1
OG01436: PST|KNE90256.1 PST|KNE98719.1 GYA|c27634_g2 GYY|c21925_g2 MLP|XP_007407549.1
OG01437: PST|KNE90261.1 PST|KNE94401.1 GYA|c17964_g1 GYY|c16819_g1 MLP|XP_007419282.1
OG01438: PST|KNE90278.1 PST|KNE90279.1 GYA|c25732_g2 GYY|c17543_g1 MLP|XP_007405091.1
OG01439: PST|KNE90325.1 PST|KNE90326.1 GYA|c24153_g1 GYY|c11567_g1 MLP|XP_007405662.1
OG01440: PST|KNE90337.1 PST|KNE90338.1 GYA|c21340_g1 GYY|c12982_g1 MLP|XP_007414646.1
OG01441: PST|KNE90375.1 PST|KNE90376.1 GYA|c39682_g1 GYY|c15696_g1 MLP|XP_007414322.1
OG01442: PST|KNE90432.1 PST|KNF06681.1 GYA|c26096_g1 GYY|c19278_g1 MLP|XP_007409724.1
OG01443: PST|KNE90452.1 PST|KNE90453.1 GYA|c23430_g1 GYY|c18561_g1 MLP|XP_007416811.1
OG01444: PST|KNE90497.1 PST|KNE90498.1 GYA|c25305_g1 GYY|c14521_g1 MLP|XP_007419847.1
OG01445: PST|KNE90499.1 PST|KNE90500.1 GYA|c18978_g1 GYY|c12173_g1 MLP|XP_007415191.1
OG01446: PST|KNE90517.1 PST|KNE90688.1 GYA|c26487_g1 GYY|c19570_g1 MLP|XP_007410970.1
OG01447: PST|KNE90562.1 PST|KNE90577.1 GYA|c25838_g1 GYY|c20506_g1 MLP|XP_007404775.1
OG01448: PST|KNE90563.1 PST|KNE90578.1 GYA|c21230_g1 GYY|c17559_g1 MLP|XP_007409035.1
OG01449: PST|KNE90564.1 PST|KNE90579.1 GYA|c24583_g1 GYY|c19140_g1 MLP|XP_007418062.1
OG01450: PST|KNE90571.1 PST|KNE90572.1 GYA|c23499_g1 GYY|c15242_g1 MLP|XP_007404497.1
OG01451: PST|KNE90602.1 PST|KNE90603.1 PST|KNF02383.1 GYA|c22305_g1 MLP|XP_007414346.1
OG01452: PST|KNE90609.1 PST|KNE90610.1 GYA|c26720_g1 GYY|c18992_g1 MLP|XP_007409050.1
OG01453: PST|KNE90646.1 PST|KNE90647.1 GYA|c24295_g1 GYY|c20282_g1 MLP|XP_007415904.1
OG01454: PST|KNE90653.1 PST|KNE90654.1 GYA|c27459_g1 GYY|c19365_g1 MLP|XP_007418404.1
OG01455: PST|KNE90674.1 PST|KNE95534.1 PST|KNF06254.1 GYA|c20790_g1 GYY|c34488_g1
OG01456: PST|KNE90748.1 PST|KNE90749.1 GYA|c31966_g1 GYY|c21573_g1 MLP|XP_007408014.1
OG01457: PST|KNE90794.1 PST|KNE90795.1 GYA|c21350_g1 GYY|c17505_g1 MLP|XP_007413800.1
OG01458: PST|KNE90879.1 PST|KNE90896.1 GYA|c22981_g1 GYY|c15501_g1 MLP|XP_007413938.1
OG01459: PST|KNE90884.1 PST|KNE90885.1 GYA|c26912_g2 GYY|c16255_g1 MLP|XP_007410032.1
OG01460: PST|KNE90904.1 PST|KNE90912.1 GYA|c21202_g1 GYY|c19189_g1 MLP|XP_007410248.1
OG01461: PST|KNE90908.1 PST|KNE90916.1 GYA|c25415_g1 GYY|c20579_g1 MLP|XP_007405611.1
OG01462: PST|KNE90943.1 PST|KNE90944.1 PST|KNE87391.1 GYA|c26602_g1 MLP|XP_007417873.1
OG01463: PST|KNE90952.1 PST|KNE90953.1 GYA|c26450_g1 GYY|c19131_g1 MLP|XP_007413667.1
OG01464: PST|KNE91094.1 PST|KNF00604.1 GYA|c23250_g1 GYY|c19397_g1 MLP|XP_007405926.1
OG01465: PST|KNE91128.1 PST|KNE91426.1 GYA|c39725_g1 GYY|c19734_g1 MLP|XP_007416879.1
OG01466: PST|KNE91133.1 PST|KNE91134.1 PST|KNF01397.1 GYA|c19593_g1 GYY|c18865_g1
OG01467: PST|KNE91135.1 PST|KNF01398.1 GYA|c25065_g1 GYY|c20578_g1 MLP|XP_007407399.1
OG01468: PST|KNE91145.1 PST|KNE97547.1 GYA|c14700_g1 GYY|c20384_g1 MLP|XP_007407573.1
OG01469: PST|KNE91226.1 PST|KNE96541.1 PST|KNF03098.1 GYA|c23356_g1 MLP|XP_007414759.1
OG01470: PST|KNE91233.1 PST|KNE91234.1 PST|KNE91235.1 GYA|c26479_g1 MLP|XP_007413623.1
OG01471: PST|KNE91255.1 PST|KNE91256.1 GYA|c19626_g1 GYY|c21471_g2 MLP|XP_007416230.1
OG01472: PST|KNE91278.1 PST|KNE91290.1 GYA|c24711_g1 GYY|c19461_g1 MLP|XP_007409846.1
OG01473: PST|KNE91321.1 PST|KNE92293.1 GYA|c21206_g1 GYY|c14553_g1 MLP|XP_007409240.1
OG01474: PST|KNF06420.1 PST|KNE95104.1 PST|KNE90378.1 PST|KNE95103.1 PST|KNF06421.1
OG01475: PST|KNE91371.1 PST|KNE99003.1 GYA|c14286_g1 GYY|c15929_g1 MLP|XP_007416907.1
OG01476: PST|KNE91424.1 PST|KNE91425.1 GYA|c25121_g2 GYY|c13547_g1 MLP|XP_007417785.1
OG01477: PST|KNE91440.1 PST|KNE97642.1 GYA|c18529_g1 GYY|c19034_g1 MLP|XP_007403607.1
OG01478: PST|KNE91477.1 PST|KNE91478.1 GYA|c25693_g1 GYY|c20622_g1 MLP|XP_007414223.1
OG01479: PST|KNE91495.1 PST|KNE91496.1 GYA|c24879_g1 GYY|c20111_g1 MLP|XP_007412303.1
OG01480: PST|KNE91539.1 PST|KNF03067.1 PST|KNE91541.1 GYA|c27606_g3 MLP|XP_007414876.1
OG01481: PST|KNE91562.1 PST|KNF00106.1 GYA|c24691_g1 GYY|c18353_g1 MLP|XP_007409021.1
OG01482: PST|KNE91601.1 PST|KNE92855.1 GYA|c22892_g1 GYY|c28905_g1 MLP|XP_007405176.1
OG01483: PST|KNE91683.1 PST|KNF04196.1 GYA|c28439_g1 GYY|c12561_g1 MLP|XP_007406988.1
OG01484: PST|KNE91696.1 PST|KNE91697.1 GYA|c22701_g1 GYY|c19526_g1 MLP|XP_007403879.1
OG01485: PST|KNE91741.1 PST|KNE96969.1 GYA|c23778_g2 GYY|c16362_g1 MLP|XP_007407167.1
OG01486: PST|KNE91750.1 PST|KNE91751.1 GYA|c24201_g1 GYY|c76_g1 MLP|XP_007413238.1
OG01487: PST|KNE91773.1 PST|KNE93515.1 GYA|c26568_g1 GYY|c21871_g1 MLP|XP_007416887.1
OG01488: PST|KNE91800.1 PST|KNE91801.1 PST|KNE91802.1 GYY|c21350_g1 MLP|XP_007405840.1
OG01489: PST|KNE91830.1 PST|KNF05430.1 GYA|c26618_g1 GYY|c21850_g1 MLP|XP_007410682.1
OG01490: PST|KNE91845.1 PST|KNF05427.1 GYA|c25957_g1 GYY|c20321_g1 MLP|XP_007408866.1
OG01491: PST|KNE91965.1 PST|KNE98698.1 GYA|c26142_g1 GYY|c17931_g1 MLP|XP_007404244.1
OG01492: PST|KNE91981.1 PST|KNE99178.1 PST|KNE99179.1 PST|KNE99180.1 MLP|XP_007410678.1
OG01493: PST|KNE91984.1 PST|KNE91986.1 GYA|c25460_g3 GYY|c24761_g1 MLP|XP_007410701.1
OG01494: PST|KNE91989.1 PST|KNF04447.1 GYA|c26205_g1 GYY|c19120_g1 MLP|XP_007413035.1
OG01495: PST|KNE92040.1 PST|KNE98296.1 GYA|c18387_g1 GYY|c30191_g1 MLP|XP_007412957.1
OG01496: PST|KNE92047.1 PST|KNE97905.1 GYA|c25111_g1 GYY|c12390_g2 MLP|XP_007404530.1
OG01497: PST|KNE92058.1 PST|KNE92059.1 GYA|c18368_g1 GYY|c15003_g1 MLP|XP_007413690.1
OG01498: PST|KNE95235.1 PST|KNF00869.1 PST|KNE93297.1 PST|KNE89180.1 PST|KNE90307.1
OG01499: PST|KNE92161.1 PST|KNE94469.1 PST|KNF04402.1 GYA|c24798_g1 MLP|XP_007414969.1
OG01500: PST|KNE92179.1 PST|KNE92180.1 GYA|c25755_g1 GYY|c21822_g1 MLP|XP_007417742.1
OG01501: PST|KNE92182.1 PST|KNE92184.1 GYA|c33978_g1 GYY|c18321_g1 MLP|XP_007412883.1
OG01502: PST|KNE92183.1 PST|KNE94538.1 GYA|c27285_g1 GYY|c18316_g1 MLP|XP_007417256.1
OG01503: PST|KNE92202.1 PST|KNF02780.1 GYA|c24803_g1 GYY|c21401_g1 MLP|XP_007412807.1
OG01504: PST|KNF05655.1 PST|KNF04798.1 PST|KNE89243.1 PST|KNF06126.1 PST|KNE89244.1
OG01505: PST|KNE92266.1 PST|KNF00186.1 PST|KNE94568.1 GYY|c21952_g1 MLP|XP_007410778.1
OG01506: PST|KNE92318.1 PST|KNE92319.1 GYA|c31697_g1 GYY|c19309_g1 MLP|XP_007405935.1
OG01507: PST|KNE92324.1 PST|KNE92329.1 GYA|c23584_g1 GYY|c17457_g1 MLP|XP_007414296.1
OG01508: PST|KNE92354.1 PST|KNE92355.1 GYA|c25425_g1 GYY|c21171_g1 MLP|XP_007411458.1
OG01509: PST|KNE92369.1 PST|KNE92370.1 GYA|c27294_g1 GYY|c17730_g1 MLP|XP_007406916.1
OG01510: PST|KNE92406.1 PST|KNF00541.1 GYA|c25705_g1 GYY|c18012_g1 MLP|XP_007408330.1
OG01511: PST|KNE92414.1 PST|KNE95460.1 GYA|c25830_g2 MLP|XP_007405411.1 GYY|c7067_g1
OG01512: PST|KNE92468.1 PST|KNF03745.1 GYA|c21566_g1 GYY|c19794_g1 MLP|XP_007415554.1
OG01513: PST|KNF00065.1 PST|KNF01917.1 PST|KNF02212.1 PST|KNE87987.1 PST|KNE90925.1
OG01514: PST|KNE92536.1 PST|KNE99896.1 GYA|c24633_g1 GYY|c19681_g1 MLP|XP_007412311.1
OG01515: PST|KNE92538.1 PST|KNE92539.1 PST|KNE99898.1 GYY|c18131_g1 MLP|XP_007412204.1
OG01516: PST|KNE92604.1 PST|KNF03186.1 PST|KNF02791.1 PST|KNF04388.1 PST|KNE89448.1
OG01517: PST|KNE92643.1 PST|KNE92651.1 GYA|c25568_g2 GYY|c18809_g1 MLP|XP_007405857.1
OG01518: PST|KNF01097.1 PST|KNE95795.1 PST|KNE98880.1 PST|KNE98881.1 PST|KNE98601.1
OG01519: PST|KNE92711.1 PST|KNF06711.1 PST|KNE97255.1 PST|KNE98416.1 PST|KNE98417.1
OG01520: PST|KNE92796.1 PST|KNE92797.1 GYA|c25405_g1 GYY|c20589_g1 MLP|XP_007419060.1
OG01521: PST|KNE92832.1 PST|KNE95410.1 GYA|c24667_g1 GYY|c20214_g1 MLP|XP_007409311.1
OG01522: PST|KNE92907.1 PST|KNE92908.1 PST|KNF04612.1 GYY|c19934_g1 MLP|XP_007411478.1
OG01523: PST|KNE92961.1 PST|KNE92962.1 GYA|c23081_g1 GYY|c18923_g1 MLP|XP_007408788.1
OG01524: PST|KNE93005.1 PST|KNE93006.1 PST|KNE93133.1 GYA|c25471_g1 MLP|XP_007407287.1
OG01525: PST|KNE93056.1 PST|KNE93057.1 GYA|c38032_g1 MLP|XP_007411402.1 GYY|c13010_g1
OG01526: PST|KNF03711.1 PST|KNF03469.1 PST|KNF03696.1 PST|KNF03712.1 PST|KNF03714.1
OG01527: PST|KNE93185.1 PST|KNE93186.1 GYA|c23501_g2 GYY|c17350_g1 MLP|XP_007404733.1
OG01528: PST|KNE93245.1 PST|KNE95161.1 GYA|c21084_g1 GYY|c17113_g1 MLP|XP_007414197.1
OG01529: PST|KNE93250.1 PST|KNE93251.1 PST|KNE95157.1 GYA|c25758_g1 MLP|XP_007414228.1
OG01530: PST|KNE93261.1 PST|KNE93262.1 GYA|c23824_g1 GYY|c17995_g1 MLP|XP_007415909.1
OG01531: PST|KNE93339.1 PST|KNE93340.1 GYA|c27188_g1 GYY|c18661_g1 MLP|XP_007405586.1
OG01532: PST|KNE93476.1 PST|KNE93477.1 PST|KNE93478.1 GYA|c24925_g1 GYY|c18959_g2
OG01533: PST|KNE93497.1 PST|KNE93498.1 GYA|c24638_g1 GYY|c8840_g1 MLP|XP_007417226.1
OG01534: PST|KNE93558.1 PST|KNE93559.1 GYA|c25203_g1 MLP|XP_007409133.1 GYY|c16569_g1
OG01535: PST|KNE98397.1 PST|KNE96445.1 PST|KNF02975.1 PST|KNE97274.1 PST|KNE97275.1
OG01536: PST|KNE93628.1 PST|KNE93640.1 GYA|c27292_g2 GYY|c17838_g1 MLP|XP_007411036.1
OG01537: PST|KNE93649.1 PST|KNE93650.1 GYA|c23610_g1 GYY|c12322_g1 MLP|XP_007407584.1
OG01538: PST|KNE93655.1 PST|KNE93656.1 GYA|c24939_g1 GYY|c20041_g1 MLP|XP_007411243.1
OG01539: PST|KNE93668.1 PST|KNE93669.1 GYA|c26324_g1 GYY|c19243_g1 MLP|XP_007407581.1
OG01540: PST|KNE93715.1 PST|KNE93716.1 GYA|c21415_g1 GYY|c20842_g1 MLP|XP_007414191.1
OG01541: PST|KNE93721.1 PST|KNE96611.1 GYA|c18705_g1 MLP|XP_007407645.1 GYY|c27483_g1
OG01542: PST|KNE93786.1 PST|KNE93787.1 GYA|c26369_g2 GYY|c21058_g1 MLP|XP_007416886.1
OG01543: PST|KNE93794.1 PST|KNE93809.1 GYA|c21302_g1 GYY|c10332_g1 MLP|XP_007408348.1
OG01544: PST|KNE93795.1 PST|KNE93810.1 GYA|c24502_g1 GYY|c14364_g1 MLP|XP_007408349.1
OG01545: PST|KNE93804.1 PST|KNF05617.1 GYA|c28680_g1 GYY|c16668_g1 MLP|XP_007410463.1
OG01546: PST|KNE93813.1 PST|KNE99923.1 PST|KNE99924.1 PST|KNE93814.1 PST|KNE93815.1
OG01547: PST|KNE93891.1 PST|KNE96756.1 GYA|c19429_g1 GYY|c19073_g1 MLP|XP_007417677.1
OG01548: PST|KNE93944.1 PST|KNE93945.1 PST|KNE95411.1 PST|KNF06061.1 PST|KNF03832.1
OG01549: PST|KNE93983.1 PST|KNE93984.1 GYA|c27524_g1 GYY|c20860_g1 MLP|XP_007418510.1
OG01550: PST|KNE94031.1 PST|KNF01798.1 GYA|c23231_g1 GYY|c20595_g1 MLP|XP_007416667.1
OG01551: PST|KNE94069.1 PST|KNE94070.1 GYA|c27063_g1 GYY|c14262_g1 MLP|XP_007408137.1
OG01552: PST|KNE94082.1 PST|KNE94083.1 GYA|c24686_g1 GYY|c20440_g1 MLP|XP_007408192.1
OG01553: PST|KNE94710.1 PST|KNE94180.1 PST|KNF06503.1 PST|KNE94181.1 PST|KNF06502.1
OG01554: PST|KNE94131.1 PST|KNF00715.1 PST|KNE94132.1 PST|KNF00193.1 PST|KNF00449.1
OG01555: PST|KNE94209.1 PST|KNE95976.1 GYA|c26362_g1 GYY|c12325_g1 MLP|XP_007414302.1
OG01556: PST|KNE94215.1 PST|KNE94216.1 GYA|c25696_g1 GYY|c21572_g2 MLP|XP_007417237.1
OG01557: PST|KNE94247.1 PST|KNE94272.1 PST|KNE94249.1 PST|KNE94269.1 MLP|XP_007415762.1
OG01558: PST|KNE94268.1 PST|KNE96503.1 GYA|c27076_g3 GYY|c21752_g1 MLP|XP_007416997.1
OG01559: PST|KNF03953.1 PST|KNF04719.1 PST|KNF04863.1 PST|KNF06253.1 PST|KNF06087.1
OG01560: PST|KNE94309.1 PST|KNE95568.1 GYA|c22741_g1 GYY|c18696_g1 MLP|XP_007407605.1
OG01561: PST|KNE94367.1 PST|KNE94368.1 GYA|c23324_g1 GYY|c21730_g1 MLP|XP_007412328.1
OG01562: PST|KNE94399.1 PST|KNF04525.1 GYA|c23638_g1 GYY|c15902_g1 MLP|XP_007412985.1
OG01563: PST|KNE94442.1 PST|KNE94443.1 GYA|c27549_g1 GYY|c17573_g1 MLP|XP_007413418.1
OG01564: PST|KNE94523.1 PST|KNF04257.1 PST|KNF04258.1 GYA|c26115_g1 GYY|c20921_g1
OG01565: PST|KNE94609.1 PST|KNF04571.1 GYA|c24624_g2 GYY|c19191_g2 MLP|XP_007406053.1
OG01566: PST|KNE94628.1 PST|KNE94642.1 GYA|c26068_g1 GYY|c19556_g1 MLP|XP_007418679.1
OG01567: PST|KNE94717.1 PST|KNF00605.1 PST|KNE96081.1 PST|KNE96082.1 GYA|c20846_g1
OG01568: PST|KNE94744.1 PST|KNE94745.1 GYA|c24456_g2 GYY|c20980_g1 MLP|XP_007414669.1
OG01569: PST|KNE94763.1 PST|KNE94764.1 GYA|c25575_g1 GYY|c18681_g1 MLP|XP_007408717.1
OG01570: PST|KNE94862.1 PST|KNE94863.1 GYA|c25947_g1 MLP|XP_007417005.1 GYY|c1109_g1
OG01571: PST|KNE94878.1 PST|KNE94879.1 PST|KNE94880.1 PST|KNE94886.1 PST|KNE86551.1
OG01572: PST|KNE94997.1 PST|KNE94998.1 GYA|c23071_g1 GYY|c19848_g1 MLP|XP_007408648.1
OG01573: PST|KNE95026.1 PST|KNF01380.1 GYA|c22095_g1 GYY|c12786_g1 MLP|XP_007412188.1
OG01574: PST|KNE95037.1 PST|KNE95038.1 GYA|c26295_g1 GYY|c19213_g1 MLP|XP_007411354.1
OG01575: PST|KNE95048.1 PST|KNE95926.1 GYA|c23020_g1 GYY|c20785_g1 MLP|XP_007406407.1
OG01576: PST|KNE95114.1 PST|KNF01784.1 GYA|c25627_g1 GYY|c17321_g1 MLP|XP_007407576.1
OG01577: PST|KNE95144.1 PST|KNE98702.1 GYA|c26016_g1 GYY|c19501_g1 MLP|XP_007407341.1
OG01578: PST|KNE95145.1 PST|KNE98701.1 GYA|c20033_g1 GYY|c18304_g1 MLP|XP_007416001.1
OG01579: PST|KNE95192.1 PST|KNE95193.1 GYA|c23640_g1 MLP|XP_007412944.1 GYY|c5427_g1
OG01580: PST|KNE95211.1 PST|KNE95212.1 GYA|c26566_g1 GYY|c18800_g1 MLP|XP_007412252.1
OG01581: PST|KNE95236.1 PST|KNE96160.1 GYA|c26139_g1 GYY|c18232_g1 MLP|XP_007415567.1
OG01582: PST|KNE95275.1 PST|KNE96404.1 PST|KNE95278.1 PST|KNE96399.1 MLP|XP_007418157.1
OG01583: PST|KNE95281.1 PST|KNE96398.1 PST|KNE97170.1 PST|KNE96391.1 PST|KNE95285.1
OG01584: PST|KNE95282.1 PST|KNE95283.1 GYA|c24008_g1 GYY|c21691_g1 MLP|XP_007413280.1
OG01585: PST|KNE95297.1 PST|KNE95298.1 GYA|c24620_g2 GYY|c17841_g1 MLP|XP_007407235.1
OG01586: PST|KNE95468.1 PST|KNE96867.1 PST|KNE96894.1 GYY|c20876_g1 MLP|XP_007407231.1
OG01587: PST|KNE95488.1 PST|KNE95506.1 GYA|c25483_g1 GYY|c15481_g1 MLP|XP_007414589.1
OG01588: PST|KNE95567.1 PST|KNE95581.1 GYA|c27249_g1 GYY|c17037_g1 MLP|XP_007415174.1
OG01589: PST|KNE95582.1 PST|KNE95583.1 GYA|c26050_g2 GYY|c16828_g1 MLP|XP_007404979.1
OG01590: PST|KNE95635.1 PST|KNE95636.1 GYA|c27253_g4 GYY|c20906_g1 MLP|XP_007409739.1
OG01591: PST|KNE95683.1 PST|KNE95684.1 GYA|c26285_g1 GYY|c17021_g1 MLP|XP_007404665.1
OG01592: PST|KNE95876.1 PST|KNE95877.1 GYA|c24919_g1 GYY|c30972_g1 MLP|XP_007414772.1
OG01593: PST|KNE95898.1 PST|KNE95906.1 GYA|c22350_g1 GYY|c30388_g1 MLP|XP_007409891.1
OG01594: PST|KNE95940.1 PST|KNE95941.1 GYA|c22334_g1 GYY|c15330_g1 MLP|XP_007406419.1
OG01595: PST|KNE95995.1 PST|KNF03849.1 GYA|c22445_g1 GYY|c17103_g1 MLP|XP_007414611.1
OG01596: PST|KNE96050.1 PST|KNE96051.1 GYA|c23394_g1 GYY|c15317_g1 MLP|XP_007412843.1
OG01597: PST|KNE96067.1 PST|KNE96068.1 GYA|c33332_g1 GYY|c18987_g1 MLP|XP_007409044.1
OG01598: PST|KNE96091.1 PST|KNF03651.1 GYA|c25858_g1 GYY|c20290_g1 MLP|XP_007410573.1
OG01599: PST|KNE96129.1 PST|KNE96130.1 GYA|c22104_g1 GYY|c20389_g1 MLP|XP_007403864.1
OG01600: PST|KNE96142.1 PST|KNE96143.1 PST|KNE91401.1 PST|KNE96141.1 GYA|c27203_g3
OG01601: PST|KNE96173.1 PST|KNE96174.1 GYA|c25663_g3 GYY|c21487_g1 MLP|XP_007417406.1
OG01602: PST|KNE96199.1 PST|KNE96200.1 GYA|c41396_g1 GYY|c21189_g1 MLP|XP_007417401.1
OG01603: PST|KNE96207.1 PST|KNE96208.1 GYA|c27568_g1 GYY|c21701_g1 MLP|XP_007405960.1
OG01604: PST|KNE96215.1 PST|KNE96216.1 GYA|c20620_g1 GYY|c17166_g1 MLP|XP_007406096.1
OG01605: PST|KNE96222.1 PST|KNE96223.1 GYA|c21692_g1 GYY|c16987_g1 MLP|XP_007406187.1
OG01606: PST|KNE96264.1 PST|KNE96265.1 PST|KNE96266.1 GYY|c21917_g2 MLP|XP_007404254.1
OG01607: PST|KNE96282.1 PST|KNE96283.1 GYA|c28485_g1 GYY|c14722_g1 MLP|XP_007404648.1
OG01608: PST|KNE96325.1 PST|KNE96326.1 GYA|c36762_g1 GYY|c16445_g2 MLP|XP_007404623.1
OG01609: PST|KNE96442.1 PST|KNE99790.1 GYA|c26248_g1 GYY|c20240_g1 MLP|XP_007413077.1
OG01610: PST|KNE96476.1 PST|KNE96477.1 GYA|c25636_g1 GYY|c14907_g1 MLP|XP_007407123.1
OG01611: PST|KNE96505.1 PST|KNE96506.1 GYA|c31273_g1 GYY|c15789_g1 MLP|XP_007408184.1
OG01612: PST|KNE96517.1 PST|KNE96518.1 GYA|c22575_g1 GYY|c17581_g1 MLP|XP_007406533.1
OG01613: PST|KNE96568.1 PST|KNE96569.1 GYA|c25013_g1 GYY|c18112_g1 MLP|XP_007410178.1
OG01614: PST|KNE96593.1 PST|KNF02895.1 GYY|c39729_g1 MLP|XP_007406689.1 PST|KNE96592.1
OG01615: PST|KNE96751.1 PST|KNE96752.1 GYA|c24396_g1 GYY|c15103_g1 MLP|XP_007407086.1
OG01616: PST|KNE96772.1 PST|KNE96773.1 GYA|c24945_g1 GYY|c20043_g1 MLP|XP_007407087.1
OG01617: PST|KNE96794.1 PST|KNE96795.1 GYA|c21596_g1 GYY|c19218_g1 MLP|XP_007408813.1
OG01618: PST|KNE96818.1 PST|KNE96819.1 GYA|c26941_g1 GYY|c21255_g1 MLP|XP_007416221.1
OG01619: PST|KNE96858.1 PST|KNF06002.1 GYA|c21063_g1 GYY|c12451_g1 MLP|XP_007411494.1
OG01620: PST|KNE96986.1 PST|KNE96987.1 GYA|c21979_g1 GYY|c20032_g1 MLP|XP_007407140.1
OG01621: PST|KNE97000.1 PST|KNE97001.1 GYA|c22912_g1 GYY|c21493_g1 MLP|XP_007412842.1
OG01622: PST|KNE97003.1 PST|KNE97004.1 GYA|c27565_g1 GYY|c17305_g1 MLP|XP_007407315.1
OG01623: PST|KNE97020.1 PST|KNF06154.1 GYA|c26347_g2 GYY|c21148_g1 MLP|XP_007412247.1
OG01624: PST|KNE97021.1 PST|KNE97022.1 GYA|c25045_g1 GYY|c12533_g1 MLP|XP_007404110.1
OG01625: PST|KNE97046.1 PST|KNE97047.1 GYA|c22107_g1 GYY|c18585_g1 MLP|XP_007413323.1
OG01626: PST|KNE97052.1 PST|KNE97053.1 PST|KNF02537.1 GYY|c17235_g1 MLP|XP_007404804.1
OG01627: PST|KNE97056.1 PST|KNE97057.1 GYA|c24111_g1 MLP|XP_007407814.1 GYY|c15356_g1
OG01628: PST|KNE97079.1 PST|KNE98807.1 GYA|c20517_g2 GYY|c38385_g1 MLP|XP_007415152.1
OG01629: PST|KNE97167.1 PST|KNE97168.1 GYA|c24024_g1 GYY|c19187_g1 MLP|XP_007406000.1
OG01630: PST|KNE97188.1 PST|KNE97189.1 GYA|c23504_g1 GYY|c21667_g2 MLP|XP_007409267.1
OG01631: PST|KNE97210.1 PST|KNE97211.1 GYA|c25655_g1 GYY|c21570_g1 MLP|XP_007409279.1
OG01632: PST|KNE97270.1 PST|KNE97271.1 GYA|c24508_g1 GYY|c18040_g1 MLP|XP_007414517.1
OG01633: PST|KNE97323.1 PST|KNE97867.1 GYA|c24860_g1 GYY|c22088_g1 MLP|XP_007413037.1
OG01634: PST|KNE97396.1 PST|KNE97411.1 GYA|c25756_g1 GYY|c18850_g1 MLP|XP_007403579.1
OG01635: PST|KNE97565.1 PST|KNE97566.1 GYA|c22673_g1 GYY|c36887_g1 MLP|XP_007412765.1
OG01636: PST|KNE97578.1 PST|KNE97579.1 GYA|c26699_g1 GYY|c21271_g1 MLP|XP_007410306.1
OG01637: PST|KNE97689.1 PST|KNE98632.1 GYA|c27290_g2 GYY|c17499_g1 MLP|XP_007416851.1
OG01638: PST|KNE97765.1 PST|KNE97766.1 GYA|c24074_g1 GYY|c14229_g1 MLP|XP_007415645.1
OG01639: PST|KNE97806.1 PST|KNE97807.1 PST|KNF02009.1 GYA|c24975_g1 MLP|XP_007406850.1
OG01640: PST|KNE97813.1 PST|KNF03201.1 GYA|c22845_g1 GYY|c18258_g1 MLP|XP_007411873.1
OG01641: PST|KNE97884.1 PST|KNE97885.1 GYA|c25297_g1 GYY|c17648_g1 MLP|XP_007409603.1
OG01642: PST|KNE97918.1 PST|KNE97924.1 PST|KNE97925.1 PST|KNE97949.1 PST|KNE97917.1
OG01643: PST|KNE97923.1 PST|KNF03126.1 PST|KNF03128.1 GYA|c20589_g1 MLP|XP_007406856.1
OG01644: PST|KNE97994.1 PST|KNE98028.1 GYA|c26840_g1 GYY|c21574_g1 MLP|XP_007409057.1
OG01645: PST|KNE98003.1 PST|KNE98004.1 GYA|c26477_g2 GYY|c18235_g1 MLP|XP_007411460.1
OG01646: PST|KNE98009.1 PST|KNE98010.1 PST|KNF03545.1 PST|KNF06138.1 PST|KNE87656.1
OG01647: PST|KNE98140.1 PST|KNE98141.1 GYA|c26849_g1 GYY|c21687_g1 MLP|XP_007403499.1
OG01648: PST|KNE98144.1 PST|KNE98145.1 GYA|c31187_g1 GYY|c33697_g1 MLP|XP_007403500.1
OG01649: PST|KNE98170.1 PST|KNE98171.1 GYA|c23121_g1 GYY|c17557_g1 MLP|XP_007407664.1
OG01650: PST|KNE98212.1 PST|KNE98257.1 GYA|c24813_g1 GYY|c16699_g1 MLP|XP_007411559.1
OG01651: PST|KNE98225.1 PST|KNF04339.1 GYA|c25278_g1 GYY|c20271_g1 MLP|XP_007408299.1
OG01652: PST|KNE98325.1 PST|KNE98335.1 GYA|c27329_g2 GYY|c14897_g1 MLP|XP_007412888.1
OG01653: PST|KNE98384.1 PST|KNE98400.1 GYA|c25886_g1 GYY|c18066_g1 MLP|XP_007414789.1
OG01654: PST|KNE98419.1 PST|KNE98420.1 GYA|c18618_g1 GYY|c19631_g1 MLP|XP_007407801.1
OG01655: PST|KNE98427.1 PST|KNF06829.1 GYA|c10789_g1 GYY|c19654_g1 MLP|XP_007405015.1
OG01656: PST|KNE98469.1 PST|KNE98470.1 GYA|c26040_g1 GYY|c19673_g1 MLP|XP_007413481.1
OG01657: PST|KNE98472.1 PST|KNE98479.1 GYA|c25892_g2 GYY|c19416_g1 MLP|XP_007406883.1
OG01658: PST|KNE98561.1 PST|KNE98562.1 GYA|c26097_g1 GYY|c19117_g1 MLP|XP_007410204.1
OG01659: PST|KNE98586.1 PST|KNE98587.1 GYA|c7874_g1 GYY|c17355_g1 MLP|XP_007406731.1
OG01660: PST|KNE98621.1 PST|KNF04945.1 GYA|c17794_g1 GYY|c38145_g1 MLP|XP_007406638.1
OG01661: PST|KNE98626.1 PST|KNE98627.1 GYA|c19814_g1 GYY|c15971_g1 MLP|XP_007416862.1
OG01662: PST|KNE98765.1 PST|KNE98771.1 GYA|c22308_g1 GYY|c20035_g1 MLP|XP_007418370.1
OG01663: PST|KNE98787.1 PST|KNE98788.1 GYA|c26802_g1 GYY|c19219_g1 MLP|XP_007418456.1
OG01664: PST|KNE98810.1 PST|KNF05885.1 GYA|c21619_g1 GYY|c17391_g1 MLP|XP_007414446.1
OG01665: PST|KNE99042.1 PST|KNE99043.1 GYA|c24185_g1 GYY|c35568_g1 MLP|XP_007416893.1
OG01666: PST|KNE99044.1 PST|KNE99045.1 GYA|c44365_g1 GYY|c17596_g1 MLP|XP_007416905.1
OG01667: PST|KNE99146.1 PST|KNE99890.1 GYA|c22501_g1 GYY|c9645_g1 MLP|XP_007406442.1
OG01668: PST|KNE99307.1 PST|KNF03546.1 GYA|c19762_g1 GYY|c4547_g1 MLP|XP_007403706.1
OG01669: PST|KNE99365.1 PST|KNE99366.1 GYA|c21992_g1 GYY|c16261_g1 MLP|XP_007409224.1
OG01670: PST|KNE99463.1 PST|KNE99464.1 GYA|c25031_g1 GYY|c20128_g1 MLP|XP_007414482.1
OG01671: PST|KNE99564.1 PST|KNF02952.1 PST|KNF02953.1 GYA|c27417_g1 GYY|c19164_g1
OG01672: PST|KNE99649.1 PST|KNE99650.1 GYA|c26710_g1 GYY|c18652_g1 MLP|XP_007404547.1
OG01673: PST|KNE99713.1 PST|KNE99714.1 PST|KNE99715.1 GYA|c26756_g1 MLP|XP_007415245.1
OG01674: PST|KNE99743.1 PST|KNE99744.1 GYA|c25242_g1 GYY|c15824_g1 MLP|XP_007407455.1
OG01675: PST|KNE99783.1 PST|KNE99791.1 PST|KNE99805.1 PST|KNE99806.1 PST|KNE99807.1
OG01676: PST|KNE99818.1 PST|KNE99823.1 GYA|c27588_g1 GYY|c21530_g1 MLP|XP_007405899.1
OG01677: PST|KNE99930.1 PST|KNE99931.1 GYA|c25207_g1 GYY|c19688_g1 MLP|XP_007412024.1
OG01678: PST|KNE99982.1 PST|KNE99983.1 GYA|c23429_g1 GYY|c17747_g2 MLP|XP_007412870.1
OG01679: PST|KNF00134.1 PST|KNF00135.1 GYA|c21227_g1 GYY|c15841_g1 MLP|XP_007409935.1
OG01680: PST|KNF00157.1 PST|KNF06683.1 GYA|c25996_g1 GYY|c18394_g1 MLP|XP_007415750.1
OG01681: PST|KNF00200.1 PST|KNF00201.1 GYA|c25660_g1 GYY|c15492_g1 MLP|XP_007415810.1
OG01682: PST|KNF00209.1 PST|KNF00210.1 GYA|c27548_g1 GYY|c21505_g1 MLP|XP_007415804.1
OG01683: PST|KNF00234.1 PST|KNF00255.1 PST|KNF00256.1 GYA|c26577_g2 MLP|XP_007415401.1
OG01684: PST|KNF00235.1 PST|KNF00263.1 GYA|c34745_g1 GYY|c8788_g1 MLP|XP_007408255.1
OG01685: PST|KNF00240.1 PST|KNF00241.1 GYA|c26765_g1 GYY|c19427_g1 MLP|XP_007405219.1
OG01686: PST|KNF00349.1 PST|KNF00350.1 GYA|c25200_g1 GYY|c18202_g1 MLP|XP_007418521.1
OG01687: PST|KNF00351.1 PST|KNF00352.1 GYA|c24555_g1 GYY|c17178_g1 MLP|XP_007406513.1
OG01688: PST|KNF00359.1 PST|KNF00360.1 GYA|c26595_g1 GYY|c20833_g1 MLP|XP_007403939.1
OG01689: PST|KNF00392.1 PST|KNF00393.1 GYA|c24209_g2 GYY|c17266_g1 MLP|XP_007417236.1
OG01690: PST|KNF00397.1 PST|KNF00398.1 GYA|c22884_g1 GYY|c19970_g1 MLP|XP_007415433.1
OG01691: PST|KNF00476.1 PST|KNF00477.1 GYA|c24669_g1 GYY|c19862_g1 MLP|XP_007406569.1
OG01692: PST|KNF00481.1 PST|KNF00482.1 GYA|c24264_g1 GYY|c18190_g1 MLP|XP_007406487.1
OG01693: PST|KNF00494.1 PST|KNF00495.1 GYA|c25448_g1 GYY|c20350_g1 MLP|XP_007406558.1
OG01694: PST|KNF00522.1 PST|KNF03683.1 GYA|c22454_g1 GYY|c20705_g1 MLP|XP_007408577.1
OG01695: PST|KNF00631.1 PST|KNF00632.1 GYA|c22220_g1 GYY|c17030_g1 MLP|XP_007411357.1
OG01696: PST|KNF00634.1 PST|KNF00635.1 GYA|c22614_g2 GYY|c19330_g1 MLP|XP_007411415.1
OG01697: PST|KNF00693.1 PST|KNF00697.1 GYA|c23862_g1 GYY|c15938_g1 MLP|XP_007415036.1
OG01698: PST|KNF00807.1 PST|KNF00808.1 GYA|c25789_g3 GYY|c17594_g1 MLP|XP_007414617.1
OG01699: PST|KNF01166.1 PST|KNF01167.1 GYA|c5166_g1 GYY|c12055_g1 MLP|XP_007407168.1
OG01700: PST|KNF01400.1 PST|KNF01401.1 GYA|c25853_g1 GYY|c20216_g1 MLP|XP_007407452.1
OG01701: PST|KNF01403.1 PST|KNF01563.1 PST|KNF01564.1 GYY|c36953_g1 MLP|XP_007412794.1
OG01702: PST|KNF01422.1 PST|KNF01423.1 GYA|c34366_g1 MLP|XP_007413450.1 MLP|XP_007415463.1
OG01703: PST|KNF01439.1 PST|KNF01440.1 GYA|c25216_g1 GYY|c21110_g1 MLP|XP_007409381.1
OG01704: PST|KNF01450.1 PST|KNF01470.1 GYA|c35001_g1 GYY|c21373_g1 MLP|XP_007409385.1
OG01705: PST|KNF01471.1 PST|KNF01472.1 GYA|c27119_g1 GYY|c21598_g2 MLP|XP_007409392.1
OG01706: PST|KNF01555.1 PST|KNF03318.1 GYA|c25264_g1 GYY|c17224_g1 MLP|XP_007410262.1
OG01707: PST|KNF01565.1 PST|KNF01583.1 GYA|c27124_g1 GYY|c21890_g1 MLP|XP_007415793.1
OG01708: PST|KNF01595.1 PST|KNF01596.1 PST|KNF01626.1 PST|KNF01597.1 MLP|XP_007403608.1
OG01709: PST|KNF01685.1 PST|KNF01686.1 GYA|c20895_g1 GYY|c20929_g1 MLP|XP_007417116.1
OG01710: PST|KNF01778.1 PST|KNF01779.1 GYA|c24726_g1 GYY|c17768_g1 MLP|XP_007417943.1
OG01711: PST|KNF01801.1 PST|KNF01802.1 GYA|c27338_g1 GYY|c18395_g2 MLP|XP_007405270.1
OG01712: PST|KNF01807.1 PST|KNF01823.1 GYA|c16211_g1 GYY|c19721_g1 MLP|XP_007408532.1
OG01713: PST|KNF01834.1 PST|KNF01835.1 GYA|c19363_g1 GYY|c17834_g1 MLP|XP_007405158.1
OG01714: PST|KNF01849.1 PST|KNF01850.1 GYA|c26663_g1 GYY|c17949_g1 MLP|XP_007407839.1
OG01715: PST|KNF01876.1 PST|KNF01877.1 GYA|c27058_g1 GYY|c21412_g1 MLP|XP_007416367.1
OG01716: PST|KNF02025.1 PST|KNF02026.1 PST|KNF04926.1 PST|KNF04944.1 GYA|c24807_g1
OG01717: PST|KNF02034.1 PST|KNF02035.1 GYA|c26682_g3 GYY|c19155_g1 MLP|XP_007403990.1
OG01718: PST|KNF02047.1 PST|KNF02048.1 GYA|c26515_g1 GYY|c15469_g1 MLP|XP_007404008.1
OG01719: PST|KNF02051.1 PST|KNF02052.1 PST|KNF02053.1 GYA|c20261_g1 GYY|c14441_g1
OG01720: PST|KNF02077.1 PST|KNF02086.1 GYA|c23821_g1 GYY|c16256_g1 MLP|XP_007406769.1
OG01721: PST|KNF02130.1 PST|KNF02131.1 GYA|c42185_g1 GYY|c21116_g1 MLP|XP_007404005.1
OG01722: PST|KNF02272.1 PST|KNF02273.1 GYA|c25463_g1 GYY|c17441_g1 MLP|XP_007409866.1
OG01723: PST|KNF02276.1 PST|KNF06004.1 GYA|c22053_g1 GYY|c10025_g1 MLP|XP_007412665.1
OG01724: PST|KNF02286.1 PST|KNF02304.1 GYA|c20556_g1 GYY|c20393_g1 GYA|c22256_g1
OG01725: PST|KNF02302.1 PST|KNF04744.1 GYA|c25364_g1 GYY|c19317_g1 MLP|XP_007413160.1
OG01726: PST|KNF02309.1 PST|KNF02310.1 PST|KNF02311.1 GYA|c24444_g2 GYY|c21152_g1
OG01727: PST|KNF02327.1 PST|KNF06512.1 PST|KNE93747.1 PST|KNE93765.1 PST|KNE96314.1
OG01728: PST|KNF02329.1 PST|KNF02330.1 GYA|c25943_g1 GYY|c19329_g1 MLP|XP_007417997.1
OG01729: PST|KNF02421.1 PST|KNF02422.1 GYA|c21560_g1 GYY|c19090_g1 MLP|XP_007416012.1
OG01730: PST|KNF02534.1 PST|KNF05662.1 GYA|c24371_g1 GYY|c16117_g1 MLP|XP_007411454.1
OG01731: PST|KNF02555.1 PST|KNF02556.1 GYA|c22330_g1 GYY|c19660_g1 MLP|XP_007404835.1
OG01732: PST|KNF02578.1 PST|KNF02579.1 PST|KNF02595.1 GYY|c18448_g1 MLP|XP_007404290.1
OG01733: PST|KNF02585.1 PST|KNF02586.1 GYA|c25195_g2 GYY|c17199_g1 MLP|XP_007414819.1
OG01734: PST|KNF02592.1 PST|KNF02593.1 GYY|c37017_g1 MLP|XP_007404296.1 GYY|c30967_g1
OG01735: PST|KNF02611.1 PST|KNF02612.1 GYA|c31386_g1 GYY|c20036_g1 MLP|XP_007404298.1
OG01736: PST|KNF02619.1 PST|KNF02662.1 PST|KNF02666.1 GYY|c16778_g1 MLP|XP_007415574.1
OG01737: PST|KNF02623.1 PST|KNF02624.1 GYA|c24937_g1 GYY|c18244_g1 MLP|XP_007408128.1
OG01738: PST|KNF02886.1 PST|KNF02887.1 PST|KNF02888.1 GYA|c27096_g1 GYY|c21767_g1
OG01739: PST|KNF02896.1 PST|KNF03019.1 GYA|c24148_g1 GYY|c7530_g1 MLP|XP_007411122.1
OG01740: PST|KNF02901.1 PST|KNF02902.1 GYA|c24551_g1 GYY|c20127_g1 MLP|XP_007404466.1
OG01741: PST|KNF02914.1 PST|KNF02915.1 GYA|c34027_g1 GYY|c20411_g1 MLP|XP_007411118.1
OG01742: PST|KNF02982.1 PST|KNF05253.1 GYA|c24460_g1 GYY|c18491_g1 MLP|XP_007408917.1
OG01743: PST|KNF03055.1 PST|KNF03059.1 GYA|c42851_g1 GYY|c18404_g1 MLP|XP_007406221.1
OG01744: PST|KNF03114.1 PST|KNF05843.1 GYA|c21711_g1 GYY|c16048_g1 MLP|XP_007412388.1
OG01745: PST|KNF03191.1 PST|KNF04794.1 GYA|c22344_g1 GYY|c21115_g1 MLP|XP_007405915.1
OG01746: PST|KNF03219.1 PST|KNF03220.1 GYA|c35893_g1 GYY|c20413_g1 MLP|XP_007410237.1
OG01747: PST|KNF03259.1 PST|KNF03276.1 GYA|c27463_g1 GYY|c17258_g1 MLP|XP_007410260.1
OG01748: PST|KNF03338.1 PST|KNF03356.1 GYA|c24605_g1 GYY|c18786_g1 MLP|XP_007417524.1
OG01749: PST|KNF03345.1 PST|KNF03367.1 GYA|c26705_g1 GYY|c18013_g1 MLP|XP_007411606.1
OG01750: PST|KNF03430.1 PST|KNF03431.1 GYA|c22482_g1 GYY|c16093_g1 MLP|XP_007403664.1
OG01751: PST|KNF03443.1 PST|KNF03444.1 GYA|c25252_g1 GYY|c18995_g1 MLP|XP_007403999.1
OG01752: PST|KNF03458.1 PST|KNF03459.1 GYA|c20793_g1 GYY|c15962_g1 MLP|XP_007403998.1
OG01753: PST|KNF03629.1 PST|KNF03637.1 GYA|c23516_g1 GYY|c20819_g1 MLP|XP_007410386.1
OG01754: PST|KNF03633.1 PST|KNF03634.1 GYA|c24782_g1 GYY|c20149_g1 MLP|XP_007410388.1
OG01755: PST|KNF03658.1 PST|KNF03679.1 GYA|c18421_g1 GYY|c17371_g1 MLP|XP_007405011.1
OG01756: PST|KNF03701.1 PST|KNF03715.1 GYA|c24530_g1 GYY|c16285_g1 MLP|XP_007412445.1
OG01757: PST|KNF03704.1 PST|KNF03718.1 GYA|c35829_g1 GYY|c16525_g1 MLP|XP_007412398.1
OG01758: PST|KNF03705.1 PST|KNF03719.1 GYA|c25507_g1 GYY|c20061_g1 MLP|XP_007408600.1
OG01759: PST|KNF03795.1 PST|KNF03796.1 GYA|c23251_g1 GYY|c21391_g1 MLP|XP_007416489.1
OG01760: PST|KNF03799.1 PST|KNF03800.1 GYA|c26719_g1 GYY|c20776_g1 MLP|XP_007413661.1
OG01761: PST|KNF03817.1 PST|KNF03818.1 GYA|c27500_g1 GYY|c21922_g1 MLP|XP_007411545.1
OG01762: PST|KNF03903.1 PST|KNF03904.1 GYA|c26458_g2 GYY|c21736_g1 MLP|XP_007413634.1
OG01763: PST|KNF03934.1 PST|KNF03935.1 GYA|c24528_g1 GYY|c28452_g1 MLP|XP_007407532.1
OG01764: PST|KNF03960.1 PST|KNF03961.1 GYA|c25533_g1 GYY|c19482_g1 MLP|XP_007406868.1
OG01765: PST|KNF04024.1 PST|KNF04025.1 GYA|c22086_g1 MLP|XP_007413824.1 GYY|c18733_g1
OG01766: PST|KNF04063.1 PST|KNF04064.1 PST|KNE86719.1 GYA|c24775_g2 GYY|c17150_g1
OG01767: PST|KNF04093.1 PST|KNF04094.1 GYA|c22850_g1 GYY|c17946_g1 MLP|XP_007416538.1
OG01768: PST|KNF04110.1 PST|KNF04111.1 GYA|c27073_g1 GYY|c16279_g1 MLP|XP_007416527.1
OG01769: PST|KNF04217.1 PST|KNF06725.1 GYA|c23488_g1 GYY|c16400_g1 MLP|XP_007405363.1
OG01770: PST|KNF04232.1 PST|KNF04233.1 GYA|c16_g1 MLP|XP_007411544.1 GYY|c16682_g2
OG01771: PST|KNF04240.1 PST|KNF04241.1 GYA|c23003_g1 GYY|c18299_g1 MLP|XP_007413480.1
OG01772: PST|KNF04260.1 PST|KNF04261.1 GYA|c22298_g1 GYY|c18034_g1 MLP|XP_007416930.1
OG01773: PST|KNF04401.1 PST|KNF06894.1 GYA|c24513_g1 GYY|c18261_g1 MLP|XP_007417255.1
OG01774: PST|KNF04408.1 PST|KNF04409.1 GYA|c25688_g1 GYY|c16471_g1 MLP|XP_007414962.1
OG01775: PST|KNF04484.1 PST|KNF04485.1 GYA|c25280_g1 GYY|c19580_g1 MLP|XP_007417932.1
OG01776: PST|KNF04552.1 PST|KNF04553.1 GYA|c22168_g1 GYY|c15269_g1 MLP|XP_007406111.1
OG01777: PST|KNF04646.1 PST|KNF04647.1 GYA|c24648_g1 GYY|c18423_g1 MLP|XP_007407792.1
OG01778: PST|KNF04678.1 PST|KNF04691.1 GYA|c24862_g1 GYY|c18662_g1 MLP|XP_007412270.1
OG01779: PST|KNF04696.1 PST|KNF04697.1 GYA|c25979_g1 GYY|c19206_g1 MLP|XP_007418602.1
OG01780: PST|KNF04703.1 PST|KNF04704.1 GYA|c25338_g1 GYY|c18673_g1 MLP|XP_007417704.1
OG01781: PST|KNF04748.1 PST|KNF04760.1 GYA|c15616_g1 GYY|c13335_g1 MLP|XP_007406893.1
OG01782: PST|KNF04766.1 PST|KNF04767.1 GYA|c22339_g1 GYY|c16590_g1 MLP|XP_007418591.1
OG01783: PST|KNF04834.1 PST|KNF04835.1 GYA|c25945_g1 GYY|c681_g1 MLP|XP_007411061.1
OG01784: PST|KNF04885.1 PST|KNF04943.1 GYA|c25496_g1 GYY|c21128_g1 MLP|XP_007407604.1
OG01785: PST|KNF04953.1 PST|KNF04960.1 GYA|c22636_g1 GYY|c20324_g1 MLP|XP_007409155.1
OG01786: PST|KNF04980.1 PST|KNF04981.1 GYA|c25380_g1 GYY|c9014_g1 MLP|XP_007409082.1
OG01787: PST|KNF05001.1 PST|KNF05009.1 GYA|c26820_g1 GYY|c21158_g1 MLP|XP_007408941.1
OG01788: PST|KNF05073.1 PST|KNF05084.1 GYA|c24969_g1 GYY|c20275_g1 MLP|XP_007408390.1
OG01789: PST|KNF05214.1 PST|KNF05418.1 GYA|c24299_g2 GYY|c19549_g1 MLP|XP_007410557.1
OG01790: PST|KNF05246.1 PST|KNF05247.1 GYA|c22682_g1 GYY|c17629_g1 MLP|XP_007408856.1
OG01791: PST|KNF05287.1 PST|KNF05288.1 GYA|c25519_g1 GYY|c15980_g1 MLP|XP_007414263.1
OG01792: PST|KNF05425.1 PST|KNF05465.1 GYA|c21185_g1 GYY|c17623_g1 MLP|XP_007410684.1
OG01793: PST|KNF05531.1 PST|KNF05532.1 GYA|c23831_g1 GYY|c19752_g1 MLP|XP_007413317.1
OG01794: PST|KNF05555.1 PST|KNF05556.1 GYA|c14444_g1 GYY|c19112_g2 MLP|XP_007414590.1
OG01795: PST|KNF05601.1 PST|KNF05602.1 GYA|c10624_g1 GYY|c11320_g1 MLP|XP_007405465.1
OG01796: PST|KNF05640.1 PST|KNF05641.1 GYA|c23414_g1 GYY|c8225_g1 MLP|XP_007410719.1
OG01797: PST|KNF05690.1 PST|KNF06653.1 GYA|c24187_g1 GYY|c21190_g2 MLP|XP_007410709.1
OG01798: PST|KNF05907.1 PST|KNF05908.1 GYA|c27198_g2 GYY|c20383_g1 MLP|XP_007410230.1
OG01799: PST|KNF06034.1 PST|KNF06035.1 GYA|c20516_g1 GYY|c18932_g1 MLP|XP_007411986.1
OG01800: PST|KNF06122.1 PST|KNF06123.1 GYA|c21922_g1 GYY|c32488_g1 MLP|XP_007404713.1
OG01801: PST|KNF06140.1 PST|KNF06141.1 GYY|c12886_g1 MLP|XP_007414531.1 PST|KNF06139.1
OG01802: PST|KNF06237.1 PST|KNF06238.1 GYA|c26475_g1 GYY|c21045_g2 MLP|XP_007412535.1
OG01803: PST|KNF06296.1 PST|KNF06305.1 GYA|c25931_g1 GYY|c17605_g1 MLP|XP_007407370.1
OG01804: PST|KNF06318.1 PST|KNF06319.1 GYA|c20055_g1 GYY|c19431_g1 MLP|XP_007411799.1
OG01805: PST|KNF06352.1 PST|KNF06353.1 GYA|c23880_g1 GYY|c5330_g1 MLP|XP_007409141.1
OG01806: PST|KNF06363.1 PST|KNF06364.1 GYA|c26360_g1 GYY|c17045_g1 MLP|XP_007409128.1
OG01807: PST|KNF06464.1 PST|KNF06465.1 PST|KNF06466.1 PST|KNF06488.1 MLP|XP_007412125.1
OG01808: PST|KNF06473.1 PST|KNF06474.1 GYA|c27389_g1 GYY|c17440_g1 MLP|XP_007404073.1
OG01809: PST|KNF06532.1 PST|KNF06549.1 PST|KNF06550.1 GYA|c23720_g2 MLP|XP_007413462.1
OG01810: PST|KNF06606.1 PST|KNF06610.1 GYA|c27322_g1 GYY|c20313_g1 MLP|XP_007406331.1
OG01811: PST|KNF06745.1 PST|KNF06746.1 GYA|c21425_g1 GYY|c19706_g1 MLP|XP_007416485.1
OG01812: PST|KNF06752.1 PST|KNF06753.1 GYA|c21900_g2 GYY|c17521_g1 MLP|XP_007413657.1
OG01813: PST|KNF06758.1 PST|KNF06767.1 GYA|c27090_g1 GYY|c19636_g1 MLP|XP_007406577.1
OG01814: PST|KNF06813.1 PST|KNF06814.1 GYA|c25898_g1 GYY|c18738_g1 MLP|XP_007408832.1
OG01815: PST|KNF06821.1 PST|KNF06822.1 GYA|c8300_g1 MLP|XP_007417738.1 GYY|c26880_g1
OG01816: PST|KNF06844.1 PST|KNF06854.1 GYA|c26599_g1 GYY|c37495_g1 MLP|XP_007405374.1
OG01817: PST|KNF06862.1 PST|KNF06879.1 PST|KNF06880.1 GYA|c39237_g1 MLP|XP_007408674.1
OG01818: PST|KNF06863.1 PST|KNF06878.1 GYA|c36712_g1 GYY|c19613_g1 MLP|XP_007405244.1
OG01819: PST|KNF06865.1 PST|KNF06866.1 GYA|c21955_g2 GYY|c16931_g1 MLP|XP_007416676.1
OG01820: MLP|XP_007403560.1 MLP|XP_007419332.1 GYA|c26870_g1 GYY|c21239_g1 PST|KNF06412.1
OG01821: MLP|XP_007403587.1 MLP|XP_007410440.1 MLP|XP_007417919.1 MLP|XP_007407785.1 MLP|XP_007411074.1
OG01822: MLP|XP_007405668.1 MLP|XP_007414505.1 MLP|XP_007414685.1 MLP|XP_007413201.1 MLP|XP_007413203.1
OG01823: MLP|XP_007404015.1 MLP|XP_007410185.1 MLP|XP_007405641.1 MLP|XP_007411033.1 MLP|XP_007404366.1
OG01824: MLP|XP_007404221.1 MLP|XP_007413761.1 MLP|XP_007412855.1 MLP|XP_007404873.1 MLP|XP_007419286.1
OG01825: MLP|XP_007404693.1 MLP|XP_007416157.1 MLP|XP_007406403.1 MLP|XP_007412097.1 MLP|XP_007407050.1
OG01826: MLP|XP_007404930.1 MLP|XP_007418714.1 MLP|XP_007417089.1 MLP|XP_007406654.1 MLP|XP_007405647.1
OG01827: MLP|XP_007404962.1 MLP|XP_007406531.1 MLP|XP_007405694.1 MLP|XP_007415227.1 MLP|XP_007412969.1
OG01828: MLP|XP_007405084.1 MLP|XP_007410114.1 MLP|XP_007405086.1 MLP|XP_007405299.1 MLP|XP_007412591.1
OG01829: MLP|XP_007405178.1 MLP|XP_007410533.1 MLP|XP_007417145.1 MLP|XP_007412337.1 MLP|XP_007412986.1
OG01830: MLP|XP_007410444.1 MLP|XP_007410445.1 MLP|XP_007410443.1 MLP|XP_007410434.1 MLP|XP_007410435.1
OG01831: MLP|XP_007405443.1 MLP|XP_007419846.1 MLP|XP_007406235.1 MLP|XP_007409213.1 MLP|XP_007406360.1
OG01832: MLP|XP_007405464.1 MLP|XP_007413474.1 MLP|XP_007406852.1 MLP|XP_007407672.1 MLP|XP_007406853.1
OG01833: MLP|XP_007406580.1 MLP|XP_007406465.1 MLP|XP_007406564.1 MLP|XP_007406466.1 MLP|XP_007418635.1
OG01834: MLP|XP_007414449.1 MLP|XP_007415299.1 MLP|XP_007414448.1 MLP|XP_007408604.1 MLP|XP_007408606.1
OG01835: MLP|XP_007405700.1 MLP|XP_007416072.1 MLP|XP_007408090.1 MLP|XP_007406426.1 MLP|XP_007417699.1
OG01836: MLP|XP_007405824.1 MLP|XP_007405827.1 MLP|XP_007413136.1 MLP|XP_007410108.1 MLP|XP_007405826.1
OG01837: MLP|XP_007406249.1 MLP|XP_007407182.1 MLP|XP_007419018.1 MLP|XP_007415854.1 MLP|XP_007413991.1
OG01838: MLP|XP_007406718.1 MLP|XP_007409093.1 MLP|XP_007409092.1 MLP|XP_007409095.1 MLP|XP_007408110.1
OG01839: MLP|XP_007408080.1 MLP|XP_007415691.1 MLP|XP_007411010.1 MLP|XP_007408083.1 MLP|XP_007411212.1
OG01840: MLP|XP_007417665.1 MLP|XP_007416510.1 MLP|XP_007415223.1 MLP|XP_007413309.1 MLP|XP_007415100.1
OG01841: MLP|XP_007408891.1 MLP|XP_007417914.1 MLP|XP_007419055.1 MLP|XP_007415857.1 MLP|XP_007414984.1
OG01842: MLP|XP_007419563.1 MLP|XP_007409442.1 MLP|XP_007411949.1 MLP|XP_007411162.1 MLP|XP_007417777.1
OG01843: MLP|XP_007409712.1 MLP|XP_007416898.1 MLP|XP_007410127.1 MLP|XP_007411314.1 MLP|XP_007411895.1
OG01844: MLP|XP_007411413.1 MLP|XP_007412728.1 MLP|XP_007413484.1 MLP|XP_007413390.1 MLP|XP_007418672.1
OG01845: MLP|XP_007411867.1 MLP|XP_007411952.1 MLP|XP_007411953.1 MLP|XP_007411947.1 MLP|XP_007415698.1
OG01846: MLP|XP_007412356.1 MLP|XP_007412360.1 MLP|XP_007412358.1 MLP|XP_007412499.1 MLP|XP_007412498.1
OG01847: MLP|XP_007414163.1 MLP|XP_007416263.1 MLP|XP_007416262.1 MLP|XP_007416305.1 MLP|XP_007416304.1
OG01848: GYA|c18900_g1 GYA|c18900_g2 GYA|c43136_g1 GYA|c39108_g1 GYA|c37679_g1
OG01849: PST|KNE86555.1 PST|KNE87405.1 PST|KNE94227.1 PST|KNE87274.1 PST|KNF00881.1
OG01850: PST|KNE86642.1 PST|KNE87300.1 PST|KNE97743.1 GYA|c25800_g2 GYY|c10869_g1
OG01851: PST|KNE89260.1 PST|KNE90488.1 PST|KNE88803.1 PST|KNE88804.1 PST|KNE89629.1
OG01852: PST|KNE86886.1 PST|KNE96140.1 GYA|c27327_g2 GYY|c15945_g1 MLP|XP_007403809.1
OG01853: PST|KNE86954.1 PST|KNE87129.1 PST|KNE95828.1 PST|KNE87127.1 PST|KNE94525.1
OG01854: PST|KNE87091.1 PST|KNE94431.1 GYA|c21094_g1 GYY|c37972_g1 MLP|XP_007414884.1
OG01855: PST|KNE87376.1 PST|KNE88740.1 PST|KNE88771.1 PST|KNE94951.1 PST|KNF05832.1
OG01856: PST|KNE87555.1 PST|KNF03169.1 PST|KNE89436.1 PST|KNE93160.1 PST|KNF04371.1
OG01857: PST|KNE87777.1 PST|KNE88485.1 PST|KNE88458.1 PST|KNE88038.1 PST|KNE95510.1
OG01858: PST|KNE88065.1 PST|KNE88322.1 PST|KNE88246.1 PST|KNE88155.1 PST|KNE88141.1
OG01859: PST|KNE88085.1 PST|KNE88385.1 PST|KNE88251.1 PST|KNE88279.1 PST|KNE96924.1
OG01860: PST|KNE88526.1 PST|KNF02966.1 PST|KNE88774.1 PST|KNE88807.1 PST|KNE88843.1
OG01861: PST|KNE88556.1 PST|KNE99132.1 PST|KNE92220.1 PST|KNE99131.1 PST|KNE99133.1
OG01862: PST|KNE88747.1 PST|KNE95448.1 PST|KNE91835.1 PST|KNE94781.1 PST|KNE96801.1
OG01863: PST|KNE88971.1 PST|KNE89514.1 PST|KNE89513.1 PST|KNE88972.1 PST|KNF05959.1
OG01864: PST|KNE98365.1 PST|KNE98366.1 PST|KNE90971.1 PST|KNE90972.1 PST|KNE94101.1
OG01865: PST|KNE89142.1 PST|KNF03296.1 PST|KNF05511.1 PST|KNF06288.1 PST|KNF06287.1
OG01866: PST|KNE89163.1 PST|KNE98317.1 PST|KNE98316.1 PST|KNE98310.1 PST|KNE92739.1
OG01867: PST|KNE89176.1 PST|KNE90985.1 PST|KNF01466.1 PST|KNF01465.1 PST|KNF01307.1
OG01868: PST|KNE97450.1 PST|KNE92146.1 PST|KNE92147.1 PST|KNE92148.1 PST|KNE97601.1
OG01869: PST|KNE89609.1 PST|KNE89610.1 PST|KNE97011.1 PST|KNF00405.1 PST|KNE97012.1
OG01870: PST|KNE90397.1 PST|KNF03448.1 PST|KNF03433.1 PST|KNE92767.1 PST|KNE91011.1
OG01871: PST|KNE90093.1 PST|KNE91594.1 PST|KNE98844.1 PST|KNE90102.1 PST|KNE90097.1
OG01872: PST|KNE90327.1 PST|KNE90899.1 PST|KNE90882.1 PST|KNE90880.1 PST|KNE90883.1
OG01873: PST|KNE90471.1 PST|KNF01759.1 PST|KNF01755.1 PST|KNF02562.1 PST|KNF01758.1
OG01874: PST|KNF04700.1 PST|KNF02645.1 PST|KNE97263.1 PST|KNE96524.1 PST|KNE96767.1
OG01875: PST|KNE90667.1 PST|KNF05479.1 PST|KNE90670.1 PST|KNE90669.1 PST|KNE92191.1
OG01876: PST|KNE90821.1 PST|KNE99372.1 PST|KNE98693.1 PST|KNF04314.1 PST|KNF05177.1
OG01877: PST|KNE91103.1 PST|KNE91108.1 PST|KNE93808.1 PST|KNE91110.1 PST|KNE91113.1
OG01878: PST|KNE91350.1 PST|KNE94460.1 PST|KNE96931.1 PST|KNE97620.1 PST|KNF02837.1
OG01879: PST|KNF04850.1 PST|KNE94983.1 PST|KNF04862.1 PST|KNF00719.1 PST|KNF00720.1
OG01880: PST|KNE91660.1 PST|KNE96739.1 PST|KNE98707.1 PST|KNE98706.1 PST|KNE98571.1
OG01881: PST|KNE92268.1 PST|KNE97277.1 PST|KNF04284.1 PST|KNE95809.1 PST|KNF03927.1
OG01882: PST|KNF02150.1 PST|KNE94213.1 PST|KNF03530.1 PST|KNE97388.1 PST|KNF02733.1
OG01883: PST|KNE92394.1 PST|KNF01490.1 PST|KNE97197.1 PST|KNE96866.1 PST|KNE97196.1
OG01884: PST|KNE92545.1 PST|KNE92546.1 PST|KNE97996.1 PST|KNE97992.1 PST|KNE97997.1
OG01885: PST|KNE93433.1 PST|KNE99505.1 PST|KNF05081.1 PST|KNE99504.1 PST|KNE99500.1
OG01886: PST|KNE93487.1 PST|KNE93488.1 PST|KNE93489.1 PST|KNE93491.1 PST|KNF03120.1
OG01887: PST|KNE93868.1 PST|KNE95872.1 PST|KNF01797.1 PST|KNE97587.1 PST|KNE97599.1
OG01888: PST|KNE94155.1 PST|KNF02459.1 PST|KNE97162.1 PST|KNE97161.1 PST|KNE94230.1
OG01889: PST|KNE94529.1 PST|KNF03319.1 PST|KNE94544.1 PST|KNE94543.1 PST|KNE94572.1
OG01890: PST|KNE94607.1 PST|KNF00077.1 PST|KNF00070.1 PST|KNF00071.1 PST|KNF02525.1
OG01891: PST|KNE95843.1 PST|KNF01436.1 PST|KNE97324.1 PST|KNF05278.1 PST|KNF05277.1
OG01892: PST|KNE96508.1 PST|KNF01124.1 PST|KNF01125.1 PST|KNF01123.1 PST|KNE97181.1
OG01893: PST|KNF01276.1 PST|KNF01287.1 PST|KNF01277.1 PST|KNF01286.1 PST|KNF01297.1
OG01894: GYY|c33342_g1 GYY|c40330_g1 GYY|c3632_g1 GYY|c33243_g1 GYY|c27668_g1
OG01895: GYY|c26281_g1 GYY|c9266_g1 GYY|c14643_g1 GYY|c14643_g2 GYY|c11136_g1
OG01896: GYY|c14652_g1 GYY|c14652_g4 GYY|c14652_g3 GYY|c6305_g1 GYY|c14652_g2
OG01897: GYA|c10526_g1 GYY|c30375_g1 MLP|XP_007415659.1 PST|KNE95934.1 GYY|c33740_g1
OG01898: GYA|c10528_g1 GYY|c9670_g1 GYA|c20418_g1 MLP|XP_007406982.1 PST|KNF06323.1
OG01899: GYA|c12823_g1 GYY|c5502_g1 GYA|c4599_g1 MLP|XP_007418483.1 PST|KNF04868.1
OG01900: GYA|c14083_g1 GYY|c1299_g1 GYA|c23893_g1 MLP|XP_007416522.1 PST|KNF04124.1
OG01901: GYA|c14166_g1 GYY|c13057_g1 GYA|c44361_g1 MLP|XP_007416616.1 PST|KNF04570.1
OG01902: GYA|c14167_g1 GYY|c12445_g1 GYA|c25408_g1 MLP|XP_007411463.1 PST|KNE95710.1
OG01903: GYA|c14340_g2 GYY|c14519_g1 GYA|c26815_g1 MLP|XP_007416024.1 PST|KNF02452.1
OG01904: GYA|c14866_g1 GYY|c21144_g1 GYA|c26392_g1 MLP|XP_007415958.1 PST|KNF02506.1
OG01905: GYA|c16754_g1 GYY|c19558_g1 GYA|c28116_g1 MLP|XP_007409507.1 PST|KNF06557.1
OG01906: GYA|c1720_g1 GYY|c20256_g2 MLP|XP_007405534.1 PST|KNE97226.1 MLP|XP_007403504.1
OG01907: GYA|c17777_g1 GYY|c13691_g1 MLP|XP_007414301.1 PST|KNE98914.1 GYY|c13793_g1
OG01908: GYA|c17875_g1 GYY|c19478_g1 MLP|XP_007418226.1 PST|KNF05772.1 GYY|c1684_g1
OG01909: GYA|c17881_g1 GYY|c18362_g1 GYA|c21562_g1 MLP|XP_007411479.1 PST|KNE91472.1
OG01910: GYA|c13579_g1 MLP|XP_007413923.1 PST|KNF01128.1 GYY|c19083_g1 MLP|XP_007411025.1
OG01911: GYA|c13935_g1 MLP|XP_007411400.1 GYA|c24392_g1 GYY|c17362_g1 PST|KNE93065.1
OG01912: GYA|c18597_g1 GYY|c19412_g1 MLP|XP_007410667.1 GYA|c21580_g1 PST|KNE89636.1
OG01913: GYA|c18629_g2 GYY|c6034_g1 MLP|XP_007416591.1 GYY|c20945_g1 PST|KNE99966.1
OG01914: GYA|c18663_g1 GYY|c26494_g1 MLP|XP_007406993.1 PST|KNF03420.1 GYY|c39558_g1
OG01915: GYA|c1895_g1 GYY|c8371_g1 GYA|c22265_g1 MLP|XP_007415896.1 PST|KNE90641.1
OG01916: GYA|c19138_g1 GYY|c16399_g1 MLP|XP_007417860.1 PST|KNE95024.1 GYY|c13061_g1
OG01917: GYA|c1914_g1 GYY|c15748_g1 GYA|c25906_g1 MLP|XP_007403566.1 PST|KNF01721.1
OG01918: GYA|c19376_g1 GYY|c21375_g1 GYA|c25238_g1 MLP|XP_007405946.1 PST|KNF04549.1
OG01919: GYA|c19986_g1 GYY|c35045_g1 MLP|XP_007407473.1 MLP|XP_007407474.1 PST|KNE88985.1
OG01920: GYA|c19721_g1 MLP|XP_007413637.1 PST|KNF03865.1 GYA|c9693_g1 GYY|c14964_g1
OG01921: GYA|c20133_g1 GYY|c18133_g1 MLP|XP_007408705.1 PST|KNE92463.1 GYY|c18133_g2
OG01922: GYA|c2036_g1 GYY|c5643_g1 PST|KNE89836.1 MLP|XP_007412747.1 PST|KNF05739.1
OG01923: GYA|c20438_g1 GYY|c18575_g1 GYA|c26168_g1 MLP|XP_007407213.1 PST|KNE96786.1
OG01924: GYA|c20553_g1 GYY|c19130_g1 MLP|XP_007415273.1 PST|KNF03018.1 GYA|c26420_g1
OG01925: GYA|c20655_g1 GYY|c32042_g1 MLP|XP_007404081.1 PST|KNF01603.1 GYY|c35906_g1
OG01926: GYA|c20681_g1 GYY|c19524_g1 MLP|XP_007412764.1 PST|KNE91632.1 PST|KNF01687.1
OG01927: GYA|c21033_g1 GYY|c17940_g1 MLP|XP_007404029.1 PST|KNF01945.1 MLP|XP_007404028.1
OG01928: GYA|c20889_g1 MLP|XP_007417965.1 PST|KNF01218.1 GYA|c22493_g1 GYY|c21593_g1
OG01929: GYA|c21093_g1 GYY|c16059_g1 MLP|XP_007415062.1 PST|KNF03778.1 GYY|c9392_g1
OG01930: GYA|c21100_g1 GYY|c14827_g1 MLP|XP_007413811.1 GYA|c26640_g1 PST|KNE89602.1
OG01931: GYA|c21139_g1 GYY|c19616_g2 PST|KNF06511.1 GYA|c22683_g1 MLP|XP_007404128.1
OG01932: GYA|c21143_g1 GYY|c13367_g1 PST|KNF05691.1 GYA|c40704_g1 MLP|XP_007407211.1
OG01933: GYA|c21401_g1 GYY|c33523_g1 GYA|c23787_g1 MLP|XP_007405656.1 PST|KNE96525.1
OG01934: GYA|c21469_g1 GYY|c16964_g2 MLP|XP_007408784.1 PST|KNE90601.1 GYY|c26757_g1
OG01935: GYA|c21650_g1 GYY|c21798_g1 MLP|XP_007407817.1 PST|KNF05487.1 GYA|c23602_g1
OG01936: GYA|c21682_g1 GYY|c18194_g1 MLP|XP_007406825.1 PST|KNE91695.1 GYY|c19641_g2
OG01937: GYA|c21727_g1 GYY|c19925_g1 GYA|c26224_g2 MLP|XP_007408224.1 PST|KNE93364.1
OG01938: GYA|c21841_g1 GYY|c20898_g1 MLP|XP_007410524.1 PST|KNE93803.1 GYY|c14681_g1
OG01939: GYA|c22044_g1 GYY|c21321_g1 GYY|c31743_g1 MLP|XP_007411189.1 PST|KNF04843.1
OG01940: GYA|c22090_g1 GYY|c6090_g1 MLP|XP_007405338.1 PST|KNF04179.1 PST|KNE89573.1
OG01941: GYA|c21710_g1 MLP|XP_007418932.1 PST|KNF04916.1 GYA|c34293_g1 GYY|c39606_g1
OG01942: GYA|c21739_g2 MLP|XP_007409231.1 PST|KNE91050.1 GYA|c38423_g1 GYY|c16770_g1
OG01943: GYA|c21847_g1 MLP|XP_007403567.1 PST|KNE92289.1 GYA|c33431_g1 GYY|c14446_g1
OG01944: GYA|c22233_g1 GYY|c24144_g1 MLP|XP_007406445.1 PST|KNE93869.1 GYY|c34336_g1
OG01945: GYA|c22349_g1 GYY|c15109_g1 MLP|XP_007417209.1 PST|KNF06101.1 PST|KNF06125.1
OG01946: GYA|c22164_g1 MLP|XP_007411202.1 PST|KNE92776.1 GYA|c6730_g1 GYY|c33145_g1
OG01947: GYA|c22326_g1 MLP|XP_007406134.1 PST|KNE95905.1 GYA|c40104_g1 GYY|c12952_g1
OG01948: GYA|c22657_g1 GYY|c18577_g1 MLP|XP_007406120.1 PST|KNE91054.1 MLP|XP_007409425.1
OG01949: GYA|c22774_g1 GYY|c20250_g1 MLP|XP_007405492.1 PST|KNE95237.1 MLP|XP_007411645.1
OG01950: GYA|c22896_g1 GYY|c19162_g1 MLP|XP_007417510.1 GYA|c27553_g1 PST|KNE98022.1
OG01951: GYA|c23288_g3 GYY|c18370_g2 GYA|c23288_g2 MLP|XP_007415300.1 PST|KNF03064.1
OG01952: GYA|c23038_g1 MLP|XP_007414720.1 PST|KNE90115.1 GYA|c28609_g1 GYY|c23874_g1
OG01953: GYA|c23506_g1 GYY|c18383_g1 MLP|XP_007410905.1 PST|KNE91752.1 GYY|c15662_g1
OG01954: GYA|c23513_g1 GYY|c20333_g1 MLP|XP_007418598.1 PST|KNE92587.1 MLP|XP_007406884.1
OG01955: GYA|c23573_g1 GYY|c15680_g1 GYY|c4719_g1 MLP|XP_007413498.1 PST|KNE94682.1
OG01956: GYA|c23580_g1 GYY|c21633_g1 GYA|c24446_g1 MLP|XP_007410837.1 PST|KNE99435.1
OG01957: GYA|c23591_g1 GYY|c20738_g1 GYA|c23591_g2 MLP|XP_007414949.1 PST|KNE97416.1
OG01958: GYA|c23555_g1 MLP|XP_007406301.1 PST|KNE98275.1 GYA|c26774_g2 GYY|c20581_g1
OG01959: GYA|c23698_g2 GYY|c14416_g1 PST|KNF05587.1 GYA|c36697_g1 MLP|XP_007403595.1
OG01960: GYA|c23759_g1 GYY|c21268_g1 MLP|XP_007411925.1 GYA|c25353_g2 PST|KNE91893.1
OG01961: GYA|c23936_g1 GYY|c26000_g1 MLP|XP_007405995.1 PST|KNF01536.1 PST|KNE88204.1
OG01962: GYA|c23994_g2 GYY|c12754_g1 MLP|XP_007405168.1 PST|KNE93711.1 GYY|c12755_g1
OG01963: GYA|c23699_g1 MLP|XP_007418481.1 PST|KNF04548.1 GYA|c41377_g1 GYY|c4008_g1
OG01964: GYA|c24215_g1 GYY|c14975_g1 GYY|c21302_g1 MLP|XP_007418120.1 PST|KNE95122.1
OG01965: GYA|c24286_g1 GYY|c16074_g1 MLP|XP_007405167.1 PST|KNE93722.1 GYY|c16793_g2
OG01966: GYA|c24235_g1 MLP|XP_007414155.1 GYA|c42705_g1 GYY|c16716_g1 PST|KNE96159.1
OG01967: GYA|c24421_g1 GYY|c21914_g3 MLP|XP_007413940.1 PST|KNE97732.1 GYY|c12631_g1
OG01968: GYA|c24666_g1 GYY|c12602_g1 MLP|XP_007408873.1 PST|KNE97137.1 PST|KNF05275.1
OG01969: GYA|c24841_g1 GYY|c19508_g1 GYA|c24841_g2 MLP|XP_007412216.1 PST|KNE92352.1
OG01970: GYA|c24854_g1 GYY|c21328_g1 GYA|c24854_g2 MLP|XP_007407035.1 PST|KNE98821.1
OG01971: GYA|c24868_g1 GYY|c16761_g1 MLP|XP_007417841.1 PST|KNF04820.1 MLP|XP_007411124.1
OG01972: GYA|c24903_g2 GYY|c19433_g1 GYA|c24903_g1 MLP|XP_007404753.1 PST|KNF01161.1
OG01973: GYA|c25055_g1 GYY|c21700_g2 MLP|XP_007414658.1 PST|KNF05506.1 GYY|c21700_g1
OG01974: GYA|c25265_g1 GYY|c7467_g1 MLP|XP_007408379.1 PST|KNE95361.1 PST|KNE95347.1
OG01975: GYA|c25313_g2 GYY|c20686_g1 PST|KNE92757.1 GYA|c29448_g1 MLP|XP_007413012.1
OG01976: GYA|c25390_g2 GYY|c19817_g1 GYA|c25152_g1 MLP|XP_007415482.1 PST|KNF06591.1
OG01977: GYA|c25331_g1 MLP|XP_007411772.1 PST|KNF00500.1 GYA|c39277_g1 GYY|c34628_g1
OG01978: GYA|c25416_g1 GYY|c22154_g1 MLP|XP_007412212.1 PST|KNE91497.1 GYY|c19984_g1
OG01979: GYA|c25626_g1 GYY|c14377_g1 MLP|XP_007408926.1 PST|KNF03000.1 GYY|c18341_g1
OG01980: GYA|c25736_g1 GYY|c17871_g1 MLP|XP_007413875.1 PST|KNF01712.1 PST|KNE90209.1
OG01981: GYA|c25859_g1 GYY|c19730_g1 MLP|XP_007413542.1 PST|KNE94753.1 GYY|c14414_g1
OG01982: GYA|c26006_g1 GYY|c19019_g1 GYA|c26006_g2 MLP|XP_007412228.1 PST|KNE91503.1
OG01983: GYA|c26013_g1 GYY|c18926_g1 GYA|c26013_g2 MLP|XP_007407787.1 PST|KNE94833.1
OG01984: GYA|c26015_g1 GYY|c20327_g2 MLP|XP_007404518.1 PST|KNF00875.1 GYY|c14828_g1
OG01985: GYA|c26055_g1 GYY|c20799_g2 MLP|XP_007414414.1 GYA|c26796_g1 PST|KNE94288.1
OG01986: GYA|c26184_g1 GYY|c18660_g2 MLP|XP_007414942.1 PST|KNE95490.1 GYY|c741_g1
OG01987: GYA|c26359_g1 GYY|c19312_g1 GYA|c26359_g2 MLP|XP_007404870.1 PST|KNE95646.1
OG01988: GYA|c26400_g1 GYY|c13325_g1 GYY|c4350_g1 MLP|XP_007411999.1 PST|KNE96901.1
OG01989: GYA|c26442_g1 GYY|c18521_g1 MLP|XP_007406818.1 PST|KNF02117.1 PST|KNF02127.1
OG01990: GYA|c26757_g1 GYY|c33454_g1 MLP|XP_007404619.1 PST|KNE93450.1 GYA|c40324_g1
OG01991: GYA|c26806_g2 GYY|c18144_g1 GYA|c26806_g1 PST|KNE96357.1 MLP|XP_007410841.1
OG01992: GYA|c26874_g1 GYY|c21026_g1 MLP|XP_007416608.1 PST|KNF04099.1 GYY|c2763_g1
OG01993: GYA|c26893_g1 GYY|c21902_g1 MLP|XP_007417071.1 PST|KNE89476.1 MLP|XP_007417070.1
OG01994: GYA|c267_g1 MLP|XP_007418029.1 GYA|c40627_g1 PST|KNE95405.1 GYY|c7107_g1
OG01995: GYA|c26861_g1 MLP|XP_007416372.1 GYA|c26861_g3 MLP|XP_007416371.1 PST|KNE92431.1
OG01996: GYA|c26925_g1 GYY|c19961_g1 MLP|XP_007408628.1 PST|KNE94977.1 MLP|XP_007408627.1
OG01997: GYA|c26946_g2 GYY|c21221_g1 GYA|c26946_g1 MLP|XP_007411234.1 PST|KNE99352.1
OG01998: GYA|c26971_g1 GYY|c15058_g1 GYY|c19740_g1 MLP|XP_007413206.1 PST|KNF05562.1
OG01999: GYA|c26999_g1 GYY|c17148_g1 MLP|XP_007408458.1 PST|KNE94501.1 GYY|c17411_g1
OG02000: GYA|c27012_g1 GYY|c16746_g1 GYA|c27012_g2 MLP|XP_007413873.1 PST|KNF05956.1
[truncated: 8,543 more rows]
