# Supplementary material for: Comparative transcriptome analysis and identification of candidate effectors in two related rust species (Gymnosporangium yamadae and Gymnosporangium asiaticum)
Source: BMC Genomics. 2017 Aug 23;18:651. doi: 10.1186/s12864-017-4059-x (PMC5567642; doi:10.1186/s12864-017-4059-x)
Supplement: Supplementary file 7 — Analysis of orthologous genes. This file provides the orthologous genes identified by OrthoMCL as well as selected one-to-one orthologous genes. (ZIP 312 kb) [file 12864_2017_4059_MOESM7_ESM.zip › Additional file 7/ortholog_groups_filter.xlsx]

## Sheet: Sheet1
OG02145: MLP|XP_007417469.1 GYA|c19480_g1 GYY|c18708_g1 PST|KNE89891.1
OG02611: GYA|c10109_g1 GYY|c21040_g1 MLP|XP_007411987.1 PST|KNE89976.1
OG02612: GYA|c10137_g1 GYY|c21781_g1 MLP|XP_007415996.1 PST|KNF00314.1
OG02613: GYA|c10625_g1 GYY|c17435_g1 MLP|XP_007411673.1 PST|KNE94314.1
OG02614: GYA|c10677_g1 GYY|c13045_g1 MLP|XP_007417714.1 PST|KNE97320.1
OG02615: GYA|c11649_g1 GYY|c13390_g2 MLP|XP_007407770.1 PST|KNF01294.1
OG02616: GYA|c12572_g1 GYY|c37969_g1 MLP|XP_007418350.1 PST|KNE96900.1
OG02617: GYA|c13451_g1 GYY|c19253_g1 MLP|XP_007412725.1 PST|KNF02743.1
OG02618: GYA|c134_g1 GYY|c17068_g1 MLP|XP_007410901.1 PST|KNE99401.1
OG02619: GYA|c14049_g1 GYY|c21745_g1 MLP|XP_007417498.1 PST|KNE95251.1
OG02620: GYA|c14130_g1 GYY|c16257_g1 MLP|XP_007407923.1 PST|KNF01284.1
OG02621: GYA|c14200_g1 GYY|c14898_g1 MLP|XP_007406797.1 PST|KNE92032.1
OG02622: GYA|c14228_g1 GYY|c16242_g1 MLP|XP_007407349.1 PST|KNE96475.1
OG02623: GYA|c14482_g1 GYY|c19228_g1 MLP|XP_007406906.1 PST|KNE92377.1
OG02624: GYA|c14534_g1 GYY|c9660_g1 MLP|XP_007403649.1 PST|KNE91617.1
OG02625: GYA|c14867_g1 GYY|c10094_g1 PST|KNE98085.1 MLP|XP_007409003.1
OG02626: GYA|c15042_g2 GYY|c20351_g1 MLP|XP_007408972.1 PST|KNE99470.1
OG02627: GYA|c15320_g1 GYY|c3188_g1 MLP|XP_007410577.1 PST|KNE92889.1
OG02628: GYA|c15492_g1 GYY|c21320_g1 MLP|XP_007407800.1 PST|KNE94838.1
OG02629: GYA|c16079_g1 GYY|c18273_g1 MLP|XP_007413962.1 PST|KNF05974.1
OG02630: GYA|c16094_g1 GYY|c17938_g1 MLP|XP_007412997.1 PST|KNE94055.1
OG02631: GYA|c16181_g1 GYY|c20260_g1 MLP|XP_007413117.1 PST|KNF00941.1
OG02632: GYA|c16657_g1 GYY|c13938_g1 MLP|XP_007416828.1 PST|KNE98630.1
OG02633: GYA|c16709_g1 GYY|c10420_g1 MLP|XP_007410677.1 PST|KNF05639.1
OG02634: GYA|c17000_g1 GYY|c19042_g1 MLP|XP_007403797.1 PST|KNF02114.1
OG02635: GYA|c1700_g1 GYY|c32806_g1 MLP|XP_007408182.1 PST|KNE94245.1
OG02636: GYA|c17119_g1 GYY|c17631_g1 MLP|XP_007415677.1 PST|KNE99090.1
OG02637: GYA|c17252_g1 GYY|c8316_g1 MLP|XP_007408742.1 PST|KNF05496.1
OG02638: GYA|c17289_g1 GYY|c18790_g1 MLP|XP_007407538.1 PST|KNE97543.1
OG02639: GYA|c17418_g1 GYY|c19199_g1 MLP|XP_007412449.1 PST|KNE99668.1
OG02640: GYA|c17659_g1 GYY|c393_g1 MLP|XP_007412568.1 PST|KNF06096.1
OG02641: GYA|c17663_g1 GYY|c15394_g1 MLP|XP_007413478.1 PST|KNE92880.1
OG02642: GYA|c17729_g1 GYY|c19289_g1 MLP|XP_007416247.1 PST|KNF02900.1
OG02643: GYA|c17859_g1 GYY|c13886_g1 MLP|XP_007406534.1 PST|KNE95578.1
OG02644: GYA|c17900_g1 GYY|c14213_g1 MLP|XP_007417999.1 PST|KNF05904.1
OG02645: GYA|c17926_g1 GYY|c11491_g1 MLP|XP_007417231.1 PST|KNE89354.1
OG02646: GYA|c17974_g1 GYY|c16847_g1 MLP|XP_007416335.1 PST|KNE99368.1
OG02648: GYA|c18008_g1 GYY|c16592_g2 MLP|XP_007411751.1 PST|KNE95536.1
OG02649: GYA|c18028_g1 GYY|c15458_g1 MLP|XP_007409594.1 PST|KNE94597.1
OG02652: GYA|c18297_g1 GYY|c27522_g1 MLP|XP_007410245.1 PST|KNE94832.1
OG02653: GYA|c18479_g1 GYY|c19683_g1 MLP|XP_007413358.1 PST|KNE90787.1
OG02654: GYA|c18533_g1 GYY|c17060_g1 MLP|XP_007413606.1 PST|KNE90790.1
OG02655: GYA|c18565_g1 GYY|c19186_g1 MLP|XP_007407555.1 PST|KNE92035.1
OG02656: GYA|c18660_g1 GYY|c9183_g1 MLP|XP_007409346.1 PST|KNE95833.1
OG02657: GYA|c18672_g1 GYY|c11722_g1 MLP|XP_007404347.1 PST|KNE93198.1
OG02658: GYA|c18675_g1 GYY|c13777_g1 MLP|XP_007408961.1 PST|KNE99779.1
OG02659: GYA|c1867_g2 GYY|c30262_g1 MLP|XP_007418339.1 PST|KNE95138.1
OG02660: GYA|c18718_g1 GYY|c16071_g1 MLP|XP_007416965.1 PST|KNE94864.1
OG02661: GYA|c18754_g1 GYY|c15418_g2 MLP|XP_007405013.1 PST|KNE88877.1
OG02662: GYA|c18766_g1 GYY|c20346_g1 MLP|XP_007409927.1 PST|KNE90163.1
OG02663: GYA|c18778_g1 GYY|c14886_g1 MLP|XP_007408997.1 PST|KNE98069.1
OG02664: GYA|c18782_g2 GYY|c18356_g1 MLP|XP_007409104.1 PST|KNE91568.1
OG02665: GYA|c18802_g1 GYY|c17816_g2 MLP|XP_007407925.1 PST|KNF01293.1
OG02666: GYA|c18830_g1 GYY|c17349_g1 MLP|XP_007415302.1 PST|KNE97417.1
OG02667: GYA|c18833_g1 GYY|c17002_g1 MLP|XP_007408679.1 PST|KNE96797.1
OG02668: GYA|c18837_g1 GYY|c14398_g1 MLP|XP_007409407.1 PST|KNE91332.1
OG02670: GYA|c19009_g1 GYY|c8509_g1 MLP|XP_007404731.1 PST|KNE93199.1
OG02671: GYA|c19080_g1 GYY|c12578_g1 MLP|XP_007407459.1 PST|KNE99745.1
OG02672: GYA|c19117_g1 GYY|c9432_g1 MLP|XP_007407681.1 PST|KNE91132.1
OG02673: GYA|c19160_g1 GYY|c18325_g2 MLP|XP_007406080.1 PST|KNE95704.1
OG02674: GYA|c19165_g1 GYY|c15907_g1 MLP|XP_007413788.1 PST|KNE98695.1
OG02675: GYA|c19214_g1 GYY|c12579_g1 MLP|XP_007409776.1 PST|KNF00358.1
OG02676: GYA|c19218_g2 GYY|c18715_g1 MLP|XP_007407027.1 PST|KNE98822.1
OG02677: GYA|c19230_g1 GYY|c18811_g1 MLP|XP_007416798.1 PST|KNE96763.1
OG02678: GYA|c19237_g1 GYY|c15832_g1 MLP|XP_007411417.1 PST|KNF05961.1
OG02679: GYA|c19297_g1 GYY|c18032_g1 MLP|XP_007413003.1 PST|KNE98511.1
OG02680: GYA|c19361_g1 GYY|c11960_g1 MLP|XP_007416525.1 PST|KNE96952.1
OG02681: GYA|c19381_g1 GYY|c13828_g1 MLP|XP_007416491.1 PST|KNE89796.1
OG02682: GYA|c19395_g1 GYY|c20038_g1 MLP|XP_007404281.1 PST|KNF02561.1
OG02683: GYA|c19410_g1 GYY|c19743_g1 MLP|XP_007417802.1 PST|KNF03299.1
OG02684: GYA|c19411_g1 GYY|c12612_g1 MLP|XP_007404175.1 PST|KNF00280.1
OG02685: GYA|c19435_g1 GYY|c20880_g1 MLP|XP_007412586.1 PST|KNE90891.1
OG02686: GYA|c19438_g1 GYY|c15518_g1 MLP|XP_007404442.1 PST|KNE93444.1
OG02687: GYA|c19457_g1 GYY|c16516_g1 MLP|XP_007409268.1 PST|KNE95257.1
OG02688: GYA|c19462_g1 GYY|c13812_g1 MLP|XP_007409997.1 PST|KNE91168.1
OG02689: GYA|c19573_g1 GYY|c1631_g1 MLP|XP_007411500.1 PST|KNE91789.1
OG02690: GYA|c19611_g1 GYY|c14853_g1 MLP|XP_007404382.1 PST|KNE99612.1
OG02691: GYA|c19624_g1 GYY|c16174_g1 MLP|XP_007418611.1 PST|KNE96992.1
OG02692: GYA|c19653_g1 GYY|c18267_g1 MLP|XP_007414112.1 PST|KNF02522.1
OG02693: GYA|c19655_g1 GYY|c19763_g1 MLP|XP_007405616.1 PST|KNF03242.1
OG02694: GYA|c19666_g1 GYY|c14747_g1 MLP|XP_007415344.1 PST|KNE99703.1
OG02695: GYA|c19681_g1 GYY|c19583_g1 MLP|XP_007404184.1 PST|KNF01502.1
OG02696: GYA|c19684_g1 GYY|c12362_g1 MLP|XP_007411682.1 PST|KNE90223.1
OG02697: GYA|c19689_g1 GYY|c17571_g1 MLP|XP_007409100.1 PST|KNE94578.1
OG02698: GYA|c19736_g1 GYY|c12279_g1 MLP|XP_007405433.1 PST|KNE89762.1
OG02699: GYA|c19737_g1 GYY|c8270_g1 MLP|XP_007410680.1 PST|KNF05359.1
OG02700: GYA|c19751_g1 GYY|c18126_g1 MLP|XP_007405419.1 PST|KNE93028.1
OG02701: GYA|c19775_g2 GYY|c15313_g1 MLP|XP_007407383.1 PST|KNE96754.1
OG02702: GYA|c19789_g1 GYY|c17210_g1 MLP|XP_007408010.1 PST|KNE94592.1
OG02703: GYA|c19811_g1 GYY|c9640_g1 MLP|XP_007409992.1 PST|KNF01890.1
OG02704: GYA|c19815_g1 GYY|c9642_g1 MLP|XP_007417927.1 PST|KNF01217.1
OG02705: GYA|c19819_g1 GYY|c1794_g1 MLP|XP_007414676.1 PST|KNF03132.1
OG02706: GYA|c19849_g1 GYY|c12450_g1 MLP|XP_007412251.1 PST|KNE98946.1
OG02707: GYA|c19856_g1 GYY|c15985_g2 MLP|XP_007410099.1 PST|KNE98760.1
OG02708: GYA|c19869_g1 GYY|c13840_g1 MLP|XP_007416584.1 PST|KNF04041.1
OG02709: GYA|c19895_g1 GYY|c13649_g1 MLP|XP_007409052.1 PST|KNE98070.1
OG02710: GYA|c19904_g1 GYY|c14454_g1 MLP|XP_007411963.1 PST|KNF06007.1
OG02711: GYA|c19915_g1 GYY|c15880_g1 MLP|XP_007413538.1 PST|KNF03864.1
OG02712: GYA|c19936_g1 GYY|c15268_g1 MLP|XP_007406079.1 PST|KNE87907.1
OG02713: GYA|c19939_g1 GYY|c18721_g1 MLP|XP_007413041.1 PST|KNE99822.1
OG02714: GYA|c19942_g1 GYY|c21380_g4 MLP|XP_007418345.1 PST|KNF04653.1
OG02715: GYA|c19955_g1 GYY|c17229_g1 MLP|XP_007413020.1 PST|KNE97665.1
OG02716: GYA|c19960_g1 GYY|c19290_g1 MLP|XP_007414373.1 PST|KNF05503.1
OG02717: GYA|c19979_g1 GYY|c18422_g1 MLP|XP_007407499.1 PST|KNF04925.1
OG02718: GYA|c19981_g1 GYY|c17211_g1 MLP|XP_007414109.1 PST|KNE97533.1
OG02719: GYA|c19983_g1 GYY|c13597_g1 MLP|XP_007416140.1 PST|KNE99958.1
OG02720: GYA|c19998_g1 GYY|c15948_g1 MLP|XP_007405386.1 PST|KNE98972.1
OG02721: GYA|c20007_g1 GYY|c15380_g1 MLP|XP_007412869.1 PST|KNE99988.1
OG02722: GYA|c20012_g1 GYY|c5583_g1 MLP|XP_007414719.1 PST|KNE93632.1
OG02723: GYA|c20015_g2 GYY|c9662_g1 MLP|XP_007414930.1 PST|KNF04673.1
OG02724: GYA|c20021_g2 GYY|c17558_g1 MLP|XP_007418042.1 PST|KNF01970.1
OG02725: GYA|c20024_g1 GYY|c16849_g1 MLP|XP_007409090.1 PST|KNE92205.1
OG02726: GYA|c20020_g1 MLP|XP_007403955.1 PST|KNF03021.1 GYY|c9268_g1
OG02727: PST|KNF00949.1 GYA|c30749_g1 MLP|XP_007415065.1 GYY|c18527_g1
OG02728: GYA|c20038_g1 GYY|c15827_g1 MLP|XP_007407240.1 PST|KNE95315.1
OG02729: GYA|c20048_g1 GYY|c13365_g1 MLP|XP_007414438.1 PST|KNF03077.1
OG02730: GYA|c20090_g1 GYY|c6546_g1 MLP|XP_007406994.1 PST|KNF02091.1
OG02731: GYA|c20100_g1 GYY|c12704_g1 MLP|XP_007416892.1 PST|KNE98230.1
OG02732: GYA|c20103_g1 GYY|c8431_g1 MLP|XP_007409424.1 PST|KNE97147.1
OG02733: GYA|c20109_g1 GYY|c2298_g1 MLP|XP_007412389.1 PST|KNE92778.1
OG02734: GYA|c20114_g1 GYY|c13432_g1 MLP|XP_007411026.1 PST|KNE95019.1
OG02735: GYA|c20126_g1 GYY|c19221_g1 MLP|XP_007404430.1 PST|KNE98655.1
OG02736: GYA|c20165_g1 GYY|c21113_g1 MLP|XP_007409578.1 PST|KNE90323.1
OG02737: GYA|c20175_g1 GYY|c19468_g1 MLP|XP_007415752.1 PST|KNF00153.1
OG02738: GYA|c20184_g1 GYY|c18879_g1 MLP|XP_007404384.1 PST|KNE94903.1
OG02739: GYA|c20199_g1 GYY|c15658_g1 MLP|XP_007405122.1 PST|KNF04213.1
OG02740: GYA|c20201_g1 GYY|c15537_g1 MLP|XP_007405355.1 PST|KNE96431.1
OG02741: GYA|c20203_g1 GYY|c14583_g1 MLP|XP_007413639.1 PST|KNF03885.1
OG02742: GYA|c20205_g1 GYY|c17597_g1 MLP|XP_007413721.1 PST|KNE89600.1
OG02743: GYA|c20209_g1 GYY|c18077_g1 MLP|XP_007406456.1 PST|KNF03116.1
OG02744: GYA|c20214_g1 GYY|c18565_g1 MLP|XP_007412207.1 PST|KNE98294.1
OG02745: GYA|c20239_g1 GYY|c21445_g1 MLP|XP_007410102.1 PST|KNF04079.1
OG02746: GYA|c20249_g1 GYY|c15702_g1 MLP|XP_007417733.1 PST|KNE99402.1
OG02747: GYA|c20255_g1 GYY|c15024_g1 MLP|XP_007407063.1 PST|KNE98861.1
OG02748: GYA|c20324_g1 GYY|c11460_g1 MLP|XP_007409604.1 PST|KNE97854.1
OG02749: GYA|c20328_g1 GYY|c16314_g1 MLP|XP_007417614.1 PST|KNE92588.1
OG02750: GYA|c20336_g1 GYY|c10137_g1 MLP|XP_007410422.1 PST|KNF05190.1
OG02751: GYA|c20366_g1 GYY|c9285_g1 MLP|XP_007414751.1 PST|KNE95878.1
OG02752: GYA|c20368_g1 GYY|c16596_g1 MLP|XP_007411807.1 PST|KNF06198.1
OG02753: GYA|c20381_g1 GYY|c14709_g1 MLP|XP_007411219.1 PST|KNF06303.1
OG02754: GYA|c20385_g1 GYY|c15293_g1 MLP|XP_007409217.1 PST|KNE91250.1
OG02755: GYA|c20391_g1 GYY|c16512_g1 MLP|XP_007408173.1 PST|KNE94256.1
OG02756: GYA|c20400_g1 GYY|c15848_g1 MLP|XP_007406633.1 PST|KNE95921.1
OG02757: GYA|c20402_g1 GYY|c17653_g1 MLP|XP_007413776.1 PST|KNF00377.1
OG02758: GYA|c20421_g1 GYY|c20451_g1 MLP|XP_007406201.1 PST|KNF01514.1
OG02759: GYA|c20427_g1 GYY|c15432_g1 MLP|XP_007413157.1 PST|KNE98213.1
OG02760: GYA|c20472_g1 GYY|c15195_g1 MLP|XP_007411302.1 PST|KNE90750.1
OG02761: GYA|c20486_g1 GYY|c13656_g1 MLP|XP_007416799.1 PST|KNE91408.1
OG02762: GYA|c20499_g1 GYY|c17239_g1 MLP|XP_007415766.1 PST|KNF00142.1
OG02763: GYA|c20518_g1 GYY|c21504_g3 MLP|XP_007413609.1 PST|KNE90970.1
OG02764: GYA|c20539_g1 GYY|c17604_g1 MLP|XP_007416019.1 PST|KNF02518.1
OG02765: GYA|c20563_g1 GYY|c13614_g2 MLP|XP_007405797.1 PST|KNE97536.1
OG02766: GYA|c20565_g1 GYY|c16609_g1 PST|KNE90339.1 MLP|XP_007414618.1
OG02767: GYA|c20568_g1 GYY|c5604_g1 MLP|XP_007413886.1 PST|KNE98103.1
OG02768: GYA|c20578_g1 GYY|c16985_g1 MLP|XP_007411786.1 PST|KNF04405.1
OG02769: GYA|c20603_g1 GYY|c18781_g1 MLP|XP_007417981.1 PST|KNE94222.1
OG02770: GYA|c20608_g1 GYY|c13708_g1 MLP|XP_007412708.1 PST|KNF02781.1
OG02771: GYA|c20611_g1 GYY|c18754_g1 MLP|XP_007411263.1 PST|KNE98733.1
OG02772: GYA|c20629_g1 GYY|c16680_g1 MLP|XP_007409668.1 PST|KNE91575.1
OG02773: GYA|c20631_g1 GYY|c18083_g1 MLP|XP_007417072.1 PST|KNF06896.1
OG02774: GYA|c20643_g1 GYY|c18730_g1 MLP|XP_007403596.1 PST|KNE98444.1
OG02775: GYA|c20653_g1 GYY|c19196_g1 MLP|XP_007405716.1 PST|KNF03243.1
OG02776: GYA|c20663_g1 GYY|c21309_g1 MLP|XP_007416429.1 PST|KNE98473.1
OG02777: GYA|c20666_g1 GYY|c17540_g1 MLP|XP_007407644.1 PST|KNF06805.1
OG02778: GYA|c20694_g1 GYY|c17155_g1 MLP|XP_007408296.1 PST|KNE97072.1
OG02779: GYA|c20696_g1 GYY|c12889_g1 MLP|XP_007411639.1 PST|KNE99084.1
OG02780: GYA|c20714_g2 GYY|c9696_g1 MLP|XP_007411406.1 PST|KNE93040.1
OG02781: GYA|c20715_g1 GYY|c11640_g1 MLP|XP_007405634.1 PST|KNF04311.1
OG02782: GYA|c20717_g1 GYY|c20119_g1 MLP|XP_007404203.1 PST|KNF04069.1
OG02783: GYA|c20727_g1 GYY|c9445_g1 MLP|XP_007408170.1 PST|KNF00124.1
OG02784: GYA|c20735_g1 GYY|c19490_g1 MLP|XP_007403601.1 PST|KNF06453.1
OG02785: GYA|c20738_g1 GYY|c16739_g1 MLP|XP_007416888.1 PST|KNE91356.1
OG02786: GYA|c20746_g1 GYY|c17792_g1 PST|KNE99522.1 MLP|XP_007406226.1
OG02787: GYA|c20752_g1 GYY|c15011_g1 MLP|XP_007416917.1 PST|KNE92639.1
OG02788: GYA|c20753_g1 GYY|c13587_g1 MLP|XP_007415007.1 PST|KNE89788.1
OG02789: GYA|c20771_g3 GYY|c21904_g2 MLP|XP_007410629.1 PST|KNE90481.1
OG02790: GYA|c20775_g1 GYY|c18777_g1 MLP|XP_007410698.1 PST|KNF05432.1
OG02791: GYA|c20786_g1 GYY|c17572_g1 MLP|XP_007412291.1 PST|KNE94068.1
OG02792: GYA|c20797_g1 GYY|c15288_g1 MLP|XP_007417811.1 PST|KNF01872.1
OG02793: GYA|c20799_g1 GYY|c8619_g1 MLP|XP_007409718.1 PST|KNE99630.1
OG02794: GYA|c20810_g1 GYY|c16717_g1 MLP|XP_007406447.1 PST|KNE99130.1
OG02795: GYA|c20813_g1 GYY|c20091_g1 MLP|XP_007405067.1 PST|KNF01809.1
OG02796: GYA|c20819_g1 GYY|c9604_g1 MLP|XP_007410087.1 PST|KNE98759.1
OG02797: GYA|c20822_g1 GYY|c15281_g1 MLP|XP_007414297.1 PST|KNE95979.1
OG02798: GYA|c20833_g1 GYY|c11828_g1 MLP|XP_007409715.1 PST|KNE99328.1
OG02799: GYA|c20837_g1 GYY|c14956_g1 MLP|XP_007415531.1 PST|KNF02617.1
OG02800: GYA|c20841_g1 GYY|c17743_g1 MLP|XP_007416557.1 PST|KNF04010.1
OG02801: GYA|c20844_g1 GYY|c17568_g1 MLP|XP_007414956.1 PST|KNE91636.1
OG02802: GYA|c20861_g1 GYY|c25311_g1 MLP|XP_007410177.1 PST|KNF01711.1
OG02803: GYA|c20864_g1 GYY|c11827_g1 MLP|XP_007409625.1 PST|KNE91482.1
OG02804: GYA|c20870_g1 GYY|c17784_g1 MLP|XP_007415305.1 PST|KNE95658.1
OG02805: GYA|c20878_g1 GYY|c13257_g1 MLP|XP_007412989.1 PST|KNE94400.1
OG02806: GYA|c20882_g1 GYY|c20209_g1 MLP|XP_007415867.1 PST|KNE99125.1
OG02807: GYA|c20892_g1 GYY|c18471_g1 MLP|XP_007409054.1 PST|KNE90260.1
OG02808: GYA|c20896_g1 GYY|c16384_g1 MLP|XP_007411931.1 PST|KNF02889.1
OG02809: GYA|c20897_g1 GYY|c16997_g1 MLP|XP_007411262.1 PST|KNE92818.1
OG02810: GYA|c20901_g1 GYY|c18762_g1 MLP|XP_007404086.1 PST|KNF01726.1
OG02811: GYA|c20914_g2 GYY|c17708_g1 MLP|XP_007410379.1 PST|KNE91213.1
OG02812: GYA|c20935_g1 GYY|c16068_g1 MLP|XP_007417758.1 PST|KNE91301.1
OG02813: GYA|c20949_g1 GYY|c19679_g1 MLP|XP_007403969.1 PST|KNE96095.1
OG02814: GYA|c20957_g1 GYY|c10407_g1 MLP|XP_007414356.1 PST|KNF02903.1
OG02815: GYA|c20960_g1 GYY|c11367_g1 MLP|XP_007406729.1 PST|KNE96707.1
OG02816: GYA|c20972_g1 GYY|c9673_g1 MLP|XP_007416741.1 PST|KNF06130.1
OG02817: GYA|c20978_g1 GYY|c9807_g1 MLP|XP_007416578.1 PST|KNF04005.1
OG02818: GYA|c20979_g1 GYY|c15096_g1 MLP|XP_007417279.1 PST|KNF00880.1
OG02819: GYA|c20986_g1 GYY|c15321_g1 MLP|XP_007405664.1 PST|KNE98518.1
OG02820: GYA|c20994_g1 GYY|c10040_g1 MLP|XP_007416990.1 PST|KNE99999.1
OG02821: GYA|c21018_g1 GYY|c17248_g1 MLP|XP_007409111.1 PST|KNE89412.1
OG02822: GYA|c21021_g1 GYY|c17042_g1 MLP|XP_007415990.1 PST|KNF02420.1
OG02823: GYA|c21030_g1 GYY|c17888_g1 MLP|XP_007408516.1 PST|KNF03674.1
OG02824: GYA|c21031_g1 GYY|c13796_g1 MLP|XP_007408519.1 PST|KNF03579.1
OG02825: GYA|c21034_g1 GYY|c10915_g1 MLP|XP_007411452.1 PST|KNE99083.1
OG02826: GYA|c21049_g1 GYY|c18249_g1 MLP|XP_007415269.1 PST|KNF06684.1
OG02828: GYA|c21055_g1 GYY|c8152_g1 MLP|XP_007415773.1 PST|KNE95981.1
OG02829: GYA|c21059_g1 GYY|c17716_g1 MLP|XP_007417673.1 PST|KNF04062.1
OG02830: GYA|c21061_g1 GYY|c16148_g1 MLP|XP_007406437.1 PST|KNE89660.1
OG02831: GYA|c21065_g1 GYY|c17911_g1 MLP|XP_007416535.1 PST|KNE98767.1
OG02832: GYA|c21072_g1 GYY|c17764_g2 MLP|XP_007405685.1 PST|KNE89262.1
OG02833: GYA|c21075_g1 GYY|c8506_g1 MLP|XP_007418139.1 PST|KNE92223.1
OG02834: GYA|c21090_g1 GYY|c18951_g1 MLP|XP_007417309.1 PST|KNE91488.1
OG02835: GYA|c21096_g1 GYY|c15385_g1 MLP|XP_007414936.1 PST|KNF04660.1
OG02836: GYA|c21101_g1 GYY|c18832_g1 MLP|XP_007403895.1 PST|KNE90796.1
OG02837: GYA|c21110_g1 GYY|c3342_g1 MLP|XP_007414419.1 PST|KNF00913.1
OG02838: GYA|c21118_g1 GYY|c20124_g1 MLP|XP_007416390.1 PST|KNE93325.1
OG02839: GYA|c21120_g1 GYY|c15778_g1 MLP|XP_007408171.1 PST|KNE93534.1
OG02840: GYA|c21123_g1 GYY|c16656_g1 MLP|XP_007417204.1 PST|KNF05208.1
OG02841: GYA|c21129_g1 GYY|c16077_g1 MLP|XP_007409719.1 PST|KNE92241.1
OG02842: GYA|c21134_g1 GYY|c12404_g1 MLP|XP_007413755.1 PST|KNF00399.1
OG02843: GYA|c21135_g1 GYY|c25558_g1 MLP|XP_007409872.1 PST|KNE98535.1
OG02844: GYA|c21144_g1 GYY|c15889_g1 MLP|XP_007405752.1 PST|KNF00502.1
OG02845: GYA|c21161_g1 GYY|c15923_g1 MLP|XP_007404460.1 PST|KNE99304.1
OG02846: GYA|c21180_g1 GYY|c11394_g1 MLP|XP_007406424.1 PST|KNF00489.1
OG02847: GYA|c21187_g1 GYY|c16156_g1 MLP|XP_007411808.1 PST|KNE98618.1
OG02848: GYA|c21200_g1 GYY|c13797_g1 MLP|XP_007413945.1 PST|KNE98951.1
OG02849: GYA|c21212_g1 GYY|c15315_g1 MLP|XP_007404536.1 PST|KNE92009.1
OG02850: GYA|c21218_g1 GYY|c18480_g1 MLP|XP_007403662.1 PST|KNF02115.1
OG02851: GYA|c21225_g1 GYY|c17325_g1 MLP|XP_007417942.1 PST|KNF01225.1
OG02852: GYA|c21226_g1 GYY|c16270_g1 MLP|XP_007407796.1 PST|KNE94819.1
OG02853: GYA|c21228_g1 GYY|c16315_g1 MLP|XP_007409338.1 PST|KNE97198.1
OG02854: GYA|c21229_g1 GYY|c15026_g1 MLP|XP_007410992.1 PST|KNE96407.1
OG02855: GYA|c21232_g1 GYY|c16946_g1 MLP|XP_007415249.1 PST|KNE99711.1
OG02856: GYA|c21247_g1 GYY|c12809_g1 MLP|XP_007409397.1 PST|KNF00341.1
OG02857: GYA|c21254_g1 GYY|c13399_g1 MLP|XP_007409062.1 PST|KNE99821.1
OG02858: GYA|c21264_g1 GYY|c16608_g1 MLP|XP_007413742.1 PST|KNF02233.1
OG02859: GYA|c21271_g1 GYY|c6322_g1 MLP|XP_007418643.1 PST|KNE95801.1
OG02860: GYA|c21282_g1 GYY|c17630_g1 MLP|XP_007418183.1 PST|KNE93924.1
OG02861: GYA|c21288_g1 GYY|c14994_g1 MLP|XP_007417539.1 PST|KNF03355.1
OG02862: GYA|c21303_g1 GYY|c15717_g2 MLP|XP_007414392.1 PST|KNE95974.1
OG02863: GYA|c21308_g1 GYY|c15102_g1 MLP|XP_007407656.1 PST|KNF02407.1
OG02864: GYA|c21317_g1 GYY|c11561_g1 MLP|XP_007409404.1 PST|KNE94606.1
OG02865: GYA|c21324_g1 GYY|c16258_g1 MLP|XP_007404578.1 PST|KNF03891.1
OG02866: GYA|c21325_g1 GYY|c18187_g1 MLP|XP_007411166.1 PST|KNF00087.1
OG02867: GYA|c21342_g1 GYY|c17010_g1 MLP|XP_007404338.1 PST|KNE89591.1
OG02868: GYA|c21343_g1 GYY|c11642_g1 MLP|XP_007410293.1 PST|KNE90448.1
OG02869: GYA|c21348_g1 GYY|c4459_g1 MLP|XP_007414584.1 PST|KNE99098.1
OG02870: GYA|c21356_g2 GYY|c15698_g1 MLP|XP_007415179.1 PST|KNF03531.1
OG02871: GYA|c21361_g1 GYY|c22956_g1 MLP|XP_007404998.1 PST|KNF04205.1
OG02872: GYA|c21366_g1 GYY|c14061_g1 MLP|XP_007412642.1 PST|KNF06272.1
OG02873: GYA|c21378_g1 GYY|c17245_g1 MLP|XP_007407288.1 PST|KNE96979.1
OG02874: GYA|c21385_g1 GYY|c8215_g1 MLP|XP_007412134.1 PST|KNF01622.1
OG02875: GYA|c21392_g1 GYY|c18301_g1 MLP|XP_007408301.1 PST|KNE90752.1
OG02876: GYA|c21397_g1 GYY|c8425_g1 MLP|XP_007417210.1 PST|KNE93500.1
OG02877: GYA|c21410_g1 GYY|c17651_g1 MLP|XP_007406582.1 PST|KNF00090.1
OG02878: GYA|c21414_g1 GYY|c15447_g1 MLP|XP_007415988.1 PST|KNE88837.1
OG02879: GYA|c21416_g1 GYY|c16677_g1 MLP|XP_007407657.1 PST|KNF02001.1
OG02880: GYA|c21417_g1 GYY|c19201_g1 MLP|XP_007403558.1 PST|KNE96684.1
OG02881: GYA|c21420_g1 GYY|c13719_g1 MLP|XP_007408741.1 PST|KNE92840.1
OG02882: GYA|c21423_g1 GYY|c15666_g1 MLP|XP_007407819.1 PST|KNE96288.1
OG02883: GYA|c21427_g1 GYY|c19021_g1 MLP|XP_007409931.1 PST|KNE92234.1
OG02884: GYA|c21433_g1 GYY|c19262_g1 MLP|XP_007404336.1 PST|KNE89585.1
OG02885: GYA|c21436_g1 GYY|c13715_g1 MLP|XP_007407539.1 PST|KNF02495.1
OG02886: GYA|c21439_g1 GYY|c16662_g1 MLP|XP_007408380.1 PST|KNF05068.1
OG02887: GYA|c21440_g1 GYY|c19160_g1 MLP|XP_007412897.1 PST|KNE96783.1
OG02888: GYA|c21441_g1 GYY|c13536_g1 MLP|XP_007416444.1 PST|KNE93221.1
OG02889: GYA|c21444_g2 GYY|c8835_g1 MLP|XP_007415186.1 PST|KNE92486.1
OG02890: GYA|c21446_g1 GYY|c14525_g1 MLP|XP_007407145.1 PST|KNE97006.1
OG02891: GYA|c21479_g1 GYY|c28953_g1 MLP|XP_007414333.1 PST|KNF05512.1
OG02892: GYA|c21492_g1 GYY|c18966_g1 MLP|XP_007408305.1 PST|KNE94925.1
OG02893: GYA|c21493_g1 GYY|c15325_g1 MLP|XP_007417819.1 PST|KNE96608.1
OG02894: GYA|c21494_g1 GYY|c21643_g1 MLP|XP_007409110.1 PST|KNE91564.1
OG02895: GYA|c21496_g1 GYY|c25519_g1 MLP|XP_007411714.1 PST|KNE97420.1
OG02896: GYA|c21502_g1 GYY|c17889_g1 MLP|XP_007416857.1 PST|KNE91412.1
OG02897: GYA|c21505_g1 GYY|c14274_g1 MLP|XP_007418323.1 PST|KNE88639.1
OG02898: GYA|c21506_g1 GYY|c15782_g1 MLP|XP_007406028.1 PST|KNE95776.1
OG02899: GYA|c21507_g1 GYY|c16378_g1 MLP|XP_007415871.1 PST|KNF04146.1
OG02900: GYA|c21515_g1 GYY|c14522_g1 MLP|XP_007416339.1 PST|KNF04306.1
OG02901: GYA|c21521_g1 GYY|c19505_g1 MLP|XP_007405845.1 PST|KNE98249.1
OG02902: GYA|c21522_g1 GYY|c14426_g1 MLP|XP_007412447.1 PST|KNF03709.1
OG02903: GYA|c21524_g1 GYY|c12616_g1 MLP|XP_007415993.1 PST|KNF02519.1
OG02904: GYA|c21525_g1 GYY|c17549_g1 MLP|XP_007410503.1 PST|KNF05218.1
OG02905: GYA|c21530_g1 GYY|c19751_g1 MLP|XP_007408476.1 PST|KNE94516.1
OG02906: GYA|c21534_g1 GYY|c14207_g1 MLP|XP_007405156.1 PST|KNE91025.1
OG02907: GYA|c21546_g1 GYY|c25223_g1 MLP|XP_007409559.1 PST|KNF04247.1
OG02908: GYA|c21547_g1 GYY|c17610_g1 MLP|XP_007417693.1 PST|KNF00465.1
OG02909: GYA|c21548_g1 GYY|c16401_g1 MLP|XP_007406645.1 PST|KNE89892.1
OG02910: GYA|c21549_g1 GYY|c8627_g1 MLP|XP_007412593.1 PST|KNF06131.1
OG02911: GYA|c21561_g1 GYY|c17783_g1 MLP|XP_007410614.1 PST|KNE95214.1
OG02912: GYA|c21565_g1 GYY|c14206_g1 MLP|XP_007409568.1 PST|KNE91913.1
OG02913: GYA|c21568_g1 GYY|c12695_g1 MLP|XP_007419468.1 PST|KNE89911.1
OG02914: GYA|c21571_g1 GYY|c20052_g1 MLP|XP_007414610.1 PST|KNF06732.1
OG02915: GYA|c21573_g1 GYY|c19415_g1 MLP|XP_007412937.1 PST|KNE95186.1
OG02916: GYA|c21579_g1 GYY|c16518_g1 MLP|XP_007405709.1 PST|KNE89405.1
OG02917: GYA|c21582_g1 GYY|c12986_g1 MLP|XP_007413551.1 PST|KNE94479.1
OG02918: GYA|c21585_g1 GYY|c12783_g1 MLP|XP_007411420.1 PST|KNE94239.1
OG02919: GYA|c21597_g1 GYY|c38325_g1 MLP|XP_007406983.1 PST|KNE91681.1
OG02920: GYA|c21598_g1 GYY|c19293_g1 MLP|XP_007403867.1 PST|KNE96125.1
OG02921: GYA|c21615_g1 GYY|c15336_g1 MLP|XP_007412124.1 PST|KNE99765.1
OG02922: GYA|c21617_g1 GYY|c13637_g1 MLP|XP_007407061.1 PST|KNE96711.1
OG02923: GYA|c21620_g1 GYY|c18610_g1 MLP|XP_007415674.1 PST|KNF00516.1
OG02924: GYA|c21628_g1 GYY|c21439_g1 MLP|XP_007404241.1 PST|KNE95644.1
OG02925: GYA|c21629_g1 GYY|c25327_g1 MLP|XP_007403570.1 PST|KNF01717.1
OG02926: GYA|c21166_g2 MLP|XP_007415157.1 PST|KNF04224.1 GYY|c22984_g1
OG02927: GYA|c21637_g1 GYY|c14570_g1 MLP|XP_007409120.1 PST|KNF02984.1
OG02928: GYA|c21645_g1 GYY|c17545_g1 MLP|XP_007406709.1 PST|KNE92194.1
OG02929: GYA|c21646_g1 GYY|c17381_g1 MLP|XP_007412607.1 PST|KNF06080.1
OG02930: GYA|c21651_g1 GYY|c11619_g1 MLP|XP_007414851.1 PST|KNE93631.1
OG02931: GYA|c21652_g1 GYY|c15271_g1 MLP|XP_007410971.1 PST|KNE95325.1
OG02932: GYA|c21654_g1 GYY|c19718_g1 MLP|XP_007418058.1 PST|KNE94342.1
OG02933: GYA|c21655_g1 GYY|c17423_g1 MLP|XP_007406594.1 PST|KNF04397.1
OG02935: GYA|c21660_g1 GYY|c20662_g1 MLP|XP_007407857.1 PST|KNF00268.1
OG02936: GYA|c21662_g1 GYY|c14995_g1 MLP|XP_007414340.1 PST|KNE90496.1
OG02937: GYA|c21676_g1 GYY|c13323_g1 MLP|XP_007405971.1 PST|KNE96224.1
OG02938: GYA|c21679_g1 GYY|c18536_g1 MLP|XP_007411617.1 PST|KNF00572.1
OG02939: GYA|c21684_g1 GYY|c13278_g2 MLP|XP_007412295.1 PST|KNE91492.1
OG02940: GYA|c21687_g1 GYY|c16912_g1 MLP|XP_007414749.1 PST|KNE95856.1
OG02941: GYA|c21693_g1 GYY|c21852_g1 PST|KNE96881.1 MLP|XP_007416331.1
OG02942: GYA|c21694_g1 GYY|c15043_g1 MLP|XP_007411442.1 PST|KNE95240.1
OG02943: GYA|c21699_g1 GYY|c20613_g1 MLP|XP_007413029.1 PST|KNE90620.1
OG02944: GYA|c21700_g1 GYY|c17920_g1 MLP|XP_007409214.1 PST|KNE97131.1
OG02945: GYA|c21712_g1 GYY|c21290_g1 MLP|XP_007417268.1 PST|KNE98920.1
OG02946: GYA|c21721_g1 GYY|c18748_g1 MLP|XP_007415220.1 PST|KNE90044.1
OG02947: GYA|c21733_g1 GYY|c18432_g1 MLP|XP_007409822.1 PST|KNF02275.1
OG02948: GYA|c21735_g1 GYY|c17618_g1 MLP|XP_007407843.1 PST|KNE92756.1
OG02949: GYA|c21737_g2 GYY|c17895_g1 MLP|XP_007407089.1 PST|KNE96790.1
OG02950: GYA|c21738_g1 GYY|c18152_g1 MLP|XP_007407338.1 PST|KNE96471.1
OG02951: GYA|c21750_g1 GYY|c13641_g1 MLP|XP_007418771.1 PST|KNE94960.1
OG02952: GYA|c21751_g1 GYY|c20301_g1 MLP|XP_007413432.1 PST|KNF04249.1
OG02953: GYA|c21769_g1 GYY|c17989_g1 MLP|XP_007416831.1 PST|KNF03855.1
OG02954: GYA|c21771_g1 GYY|c20604_g1 MLP|XP_007405936.1 PST|KNE89666.1
OG02955: GYA|c21775_g1 GYY|c15155_g1 MLP|XP_007412157.1 PST|KNF04725.1
OG02956: GYA|c21778_g1 GYY|c12700_g1 MLP|XP_007403733.1 PST|KNE96430.1
OG02957: GYA|c21780_g1 GYY|c18236_g1 MLP|XP_007418214.1 PST|KNF04637.1
OG02958: GYA|c21781_g1 GYY|c16785_g1 MLP|XP_007418484.1 PST|KNE99766.1
OG02959: GYA|c21788_g1 GYY|c21409_g1 MLP|XP_007411104.1 PST|KNE97882.1
OG02960: GYA|c21790_g1 GYY|c13035_g1 MLP|XP_007410456.1 PST|KNF05122.1
OG02961: GYA|c21793_g1 GYY|c16034_g1 MLP|XP_007413817.1 PST|KNF01081.1
OG02962: GYA|c21795_g1 GYY|c12403_g1 MLP|XP_007413111.1 PST|KNE99872.1
OG02963: GYA|c21796_g1 GYY|c16206_g1 MLP|XP_007406962.1 PST|KNF01983.1
OG02964: GYA|c21798_g1 GYY|c18650_g1 MLP|XP_007410295.1 PST|KNF03327.1
OG02965: GYA|c21799_g1 GYY|c16623_g1 PST|KNE92149.1 MLP|XP_007405715.1
OG02966: GYA|c21802_g1 GYY|c19300_g1 MLP|XP_007404444.1 PST|KNE89951.1
OG02967: GYA|c21805_g1 GYY|c17751_g1 MLP|XP_007418224.1 PST|KNE93981.1
OG02968: GYA|c21808_g1 GYY|c14183_g1 MLP|XP_007403993.1 PST|KNF03423.1
OG02969: GYA|c21809_g1 GYY|c13865_g1 MLP|XP_007417228.1 PST|KNE93479.1
OG02970: GYA|c21813_g1 GYY|c18319_g1 MLP|XP_007403877.1 PST|KNF00366.1
OG02971: GYA|c21816_g1 GYY|c20844_g2 MLP|XP_007408668.1 PST|KNE96796.1
OG02972: GYA|c21817_g1 GYY|c19885_g1 MLP|XP_007405836.1 PST|KNF02397.1
OG02973: GYA|c21822_g1 GYY|c9922_g1 MLP|XP_007414324.1 PST|KNE90373.1
OG02974: GYA|c21827_g1 GYY|c14597_g1 MLP|XP_007415443.1 PST|KNF00337.1
OG02975: GYA|c21827_g2 GYY|c15959_g1 MLP|XP_007415385.1 PST|KNF00338.1
OG02976: GYA|c21837_g1 GYY|c19232_g1 MLP|XP_007418873.1 PST|KNE98500.1
OG02977: GYA|c21839_g2 GYY|c20677_g1 MLP|XP_007404714.1 PST|KNE95680.1
OG02978: GYA|c21852_g1 GYY|c16421_g1 MLP|XP_007405722.1 PST|KNE92930.1
OG02979: GYA|c21854_g1 GYY|c20042_g1 MLP|XP_007412148.1 PST|KNF05945.1
OG02980: GYA|c21860_g1 GYY|c19440_g1 MLP|XP_007410510.1 PST|KNF05158.1
OG02981: GYA|c21864_g1 GYY|c17154_g1 MLP|XP_007415486.1 PST|KNE90526.1
OG02982: GYA|c21872_g1 GYY|c20480_g1 MLP|XP_007414895.1 PST|KNF04657.1
OG02983: GYA|c21886_g1 GYY|c14735_g1 MLP|XP_007414523.1 PST|KNF00434.1
OG02984: GYA|c21887_g1 GYY|c17981_g1 MLP|XP_007412536.1 PST|KNF05744.1
OG02985: GYA|c21890_g1 GYY|c18775_g1 MLP|XP_007410201.1 PST|KNF02767.1
OG02986: GYA|c21891_g1 GYY|c17276_g1 MLP|XP_007412638.1 PST|KNE92498.1
OG02987: GYA|c21893_g1 GYY|c18559_g1 MLP|XP_007418582.1 PST|KNF04726.1
OG02988: GYA|c21897_g1 GYY|c9084_g1 MLP|XP_007407158.1 PST|KNF05711.1
OG02989: GYA|c21898_g1 GYY|c20217_g1 MLP|XP_007405686.1 PST|KNE96509.1
OG02990: GYA|c21906_g1 GYY|c18015_g1 MLP|XP_007412008.1 PST|KNF06377.1
OG02991: GYA|c21913_g1 GYY|c14336_g1 MLP|XP_007411984.1 PST|KNE89974.1
OG02992: GYA|c21916_g1 GYY|c18608_g2 MLP|XP_007406055.1 PST|KNE95800.1
OG02993: GYA|c21917_g1 GYY|c16324_g1 MLP|XP_007417247.1 PST|KNE93474.1
OG02994: GYA|c21918_g1 GYY|c21323_g1 MLP|XP_007410940.1 PST|KNE90553.1
OG02995: GYA|c21923_g1 GYY|c17260_g1 MLP|XP_007412688.1 PST|KNE92116.1
OG02996: GYA|c21927_g1 GYY|c18492_g1 MLP|XP_007415291.1 PST|KNF04758.1
OG02997: GYA|c21929_g1 GYY|c17213_g1 MLP|XP_007405367.1 PST|KNF06820.1
OG02998: GYA|c21934_g1 GYY|c16563_g1 MLP|XP_007410656.1 PST|KNE94985.1
OG02999: GYA|c21938_g1 GYY|c16723_g1 MLP|XP_007410652.1 PST|KNE90472.1
OG03000: GYA|c21940_g2 GYY|c19388_g1 PST|KNF00426.1 MLP|XP_007406191.1
OG03001: GYA|c21941_g1 GYY|c17034_g1 MLP|XP_007419090.1 PST|KNE93718.1
OG03002: GYA|c21942_g1 GYY|c17853_g1 MLP|XP_007411563.1 PST|KNE95166.1
OG03003: GYA|c21943_g1 GYY|c20745_g1 MLP|XP_007414680.1 PST|KNE95408.1
OG03004: GYA|c21950_g1 GYY|c19639_g1 MLP|XP_007406870.1 PST|KNE98484.1
OG03005: GYA|c21958_g1 GYY|c16981_g1 MLP|XP_007416428.1 PST|KNF03809.1
OG03006: GYA|c21968_g1 GYY|c9619_g1 MLP|XP_007408218.1 PST|KNF03115.1
OG03007: GYA|c21971_g1 GYY|c14476_g1 MLP|XP_007409202.1 PST|KNE97136.1
OG03008: GYA|c21972_g1 GYY|c16971_g1 MLP|XP_007416991.1 PST|KNE93096.1
OG03009: GYA|c21978_g1 GYY|c16605_g1 MLP|XP_007417900.1 PST|KNE92226.1
OG03010: GYA|c21980_g1 GYY|c10460_g1 MLP|XP_007417004.1 PST|KNF00013.1
OG03011: GYA|c21981_g1 GYY|c19873_g1 MLP|XP_007414085.1 PST|KNF05259.1
OG03012: GYA|c21985_g1 GYY|c16617_g1 MLP|XP_007408319.1 PST|KNF03623.1
OG03013: GYA|c21987_g1 GYY|c10019_g1 MLP|XP_007406245.1 PST|KNF01569.1
OG03014: GYA|c21989_g1 GYY|c17670_g1 MLP|XP_007416254.1 PST|KNF03723.1
OG03015: GYA|c21991_g1 GYY|c17548_g1 MLP|XP_007413649.1 PST|KNE94737.1
OG03016: GYA|c22007_g1 GYY|c19630_g1 MLP|XP_007413386.1 PST|KNF00492.1
OG03017: GYA|c22013_g1 GYY|c6183_g1 MLP|XP_007415440.1 PST|KNF00320.1
OG03018: GYA|c22014_g1 GYY|c21958_g3 MLP|XP_007410545.1 PST|KNF05176.1
OG03019: GYA|c22017_g1 GYY|c14245_g1 MLP|XP_007403573.1 PST|KNF01606.1
OG03020: GYA|c22018_g1 GYY|c16295_g1 MLP|XP_007411858.1 PST|KNE98568.1
OG03021: GYA|c22019_g1 GYY|c19143_g1 MLP|XP_007409627.1 PST|KNF04810.1
OG03022: GYA|c22024_g1 GYY|c20112_g1 PST|KNF02777.1 MLP|XP_007412703.1
OG03023: GYA|c22029_g1 GYY|c19057_g1 MLP|XP_007407414.1 PST|KNE89250.1
OG03024: GYA|c22043_g1 GYY|c10112_g1 MLP|XP_007403675.1 PST|KNF03436.1
OG03025: GYA|c22052_g1 GYY|c18820_g1 MLP|XP_007413747.1 PST|KNE92541.1
OG03026: GYA|c22055_g1 GYY|c18930_g1 MLP|XP_007408288.1 PST|KNE97070.1
OG03027: GYA|c22063_g1 GYY|c8349_g1 MLP|XP_007415877.1 PST|KNF03999.1
OG03028: GYA|c22064_g1 GYY|c19345_g1 MLP|XP_007409924.1 PST|KNE95637.1
OG03029: GYA|c22066_g1 GYY|c16706_g1 MLP|XP_007404209.1 PST|KNE99449.1
OG03030: GYA|c22071_g1 GYY|c19838_g1 MLP|XP_007416686.1 PST|KNF03228.1
OG03031: GYA|c22074_g1 GYY|c11634_g1 MLP|XP_007414619.1 PST|KNE92397.1
OG03032: GYA|c22082_g3 GYY|c14812_g1 MLP|XP_007406223.1 PST|KNE99497.1
OG03033: GYA|c22092_g1 GYY|c16322_g1 MLP|XP_007404130.1 PST|KNF06543.1
OG03034: GYA|c22093_g2 GYY|c14922_g1 MLP|XP_007403788.1 PST|KNE95675.1
OG03035: GYA|c22098_g1 GYY|c15724_g1 MLP|XP_007416869.1 PST|KNF03275.1
OG03036: GYA|c22100_g1 GYY|c14427_g1 MLP|XP_007417133.1 PST|KNE89374.1
OG03037: GYA|c22106_g1 GYY|c20640_g1 MLP|XP_007417278.1 PST|KNE98932.1
OG03038: GYA|c22115_g2 GYY|c18644_g1 MLP|XP_007416777.1 PST|KNF00682.1
OG03039: GYA|c21965_g1 MLP|XP_007415069.1 PST|KNF03854.1 GYY|c33483_g1
OG03040: GYA|c22117_g1 GYY|c15332_g1 MLP|XP_007410839.1 PST|KNE95478.1
OG03041: GYA|c22125_g1 GYY|c9789_g1 MLP|XP_007406934.1 PST|KNE92347.1
OG03042: GYA|c22126_g1 GYY|c21559_g1 MLP|XP_007413902.1 PST|KNE98966.1
OG03043: GYA|c22128_g1 GYY|c17575_g1 MLP|XP_007414926.1 PST|KNF04686.1
OG03044: GYA|c22129_g1 GYY|c21676_g3 MLP|XP_007411635.1 PST|KNE98000.1
OG03045: GYA|c22130_g1 GYY|c16456_g1 MLP|XP_007414677.1 PST|KNE92267.1
OG03046: GYA|c22134_g1 GYY|c14939_g1 MLP|XP_007409651.1 PST|KNF06560.1
OG03047: GYA|c22138_g1 GYY|c15007_g1 MLP|XP_007417679.1 PST|KNF00461.1
OG03048: GYA|c22139_g1 GYY|c17249_g1 MLP|XP_007415445.1 PST|KNE98139.1
OG03049: GYA|c22143_g1 GYY|c15892_g1 MLP|XP_007412308.1 PST|KNE92543.1
OG03050: GYA|c22145_g1 GYY|c31972_g1 MLP|XP_007409195.1 PST|KNE97140.1
OG03051: GYA|c22146_g1 GYY|c20834_g1 MLP|XP_007405309.1 PST|KNF01800.1
OG03052: GYA|c22149_g1 GYY|c9706_g1 MLP|XP_007407682.1 PST|KNE91158.1
OG03053: GYA|c22153_g1 GYY|c19962_g1 MLP|XP_007406532.1 PST|KNE90330.1
OG03054: GYA|c22157_g2 GYY|c19516_g1 MLP|XP_007407602.1 PST|KNF05003.1
OG03055: GYA|c22158_g1 GYY|c20294_g1 MLP|XP_007412443.1 PST|KNF03733.1
OG03056: GYA|c22163_g1 GYY|c16103_g1 MLP|XP_007404760.1 PST|KNE98671.1
OG03057: GYA|c22167_g1 GYY|c19723_g1 MLP|XP_007403557.1 PST|KNE90203.1
OG03058: GYA|c22171_g1 GYY|c14689_g1 MLP|XP_007414135.1 PST|KNF02496.1
OG03059: GYA|c22175_g1 GYY|c15843_g1 MLP|XP_007409704.1 PST|KNE97379.1
OG03060: GYA|c22178_g1 GYY|c16254_g1 MLP|XP_007418509.1 PST|KNF05985.1
OG03061: GYA|c22181_g2 GYY|c21812_g1 MLP|XP_007415959.1 PST|KNF05642.1
OG03062: GYA|c22184_g1 GYY|c16086_g1 MLP|XP_007418081.1 PST|KNE98673.1
OG03063: GYA|c22185_g1 GYY|c14415_g1 MLP|XP_007405136.1 PST|KNF01841.1
OG03064: GYA|c22189_g1 GYY|c17116_g1 MLP|XP_007415785.1 PST|KNF00218.1
OG03065: GYA|c22190_g1 GYY|c15770_g1 MLP|XP_007417829.1 PST|KNE92886.1
OG03066: GYA|c22192_g1 GYY|c18328_g1 MLP|XP_007416647.1 PST|KNE91303.1
OG03067: GYA|c22193_g1 GYY|c18360_g1 MLP|XP_007408979.1 PST|KNE96084.1
OG03068: GYA|c22199_g1 GYY|c19417_g1 MLP|XP_007406414.1 PST|KNE92822.1
OG03069: GYA|c22202_g1 GYY|c16281_g1 MLP|XP_007412407.1 PST|KNF04908.1
OG03070: GYA|c22204_g1 GYY|c13836_g1 MLP|XP_007413587.1 PST|KNF03874.1
OG03071: GYA|c22208_g1 GYY|c16880_g1 MLP|XP_007415431.1 PST|KNF00323.1
OG03072: GYA|c22211_g1 GYY|c9666_g1 MLP|XP_007410062.1 PST|KNE89077.1
OG03073: GYA|c22214_g1 GYY|c11532_g1 MLP|XP_007414921.1 PST|KNF02258.1
OG03074: GYA|c22217_g1 GYY|c19185_g1 MLP|XP_007405036.1 PST|KNF04182.1
OG03075: GYA|c22221_g1 GYY|c17578_g1 MLP|XP_007404094.1 PST|KNF06596.1
OG03076: GYA|c22227_g1 GYY|c20463_g1 MLP|XP_007406942.1 PST|KNE98478.1
OG03077: GYA|c22229_g1 GYY|c20093_g1 MLP|XP_007410486.1 PST|KNF05166.1
OG03078: GYA|c22244_g1 GYY|c19062_g1 MLP|XP_007404360.1 PST|KNE99636.1
OG03079: GYA|c22246_g1 GYY|c19894_g1 MLP|XP_007407906.1 PST|KNF04622.1
OG03080: GYA|c22253_g1 GYY|c18059_g1 MLP|XP_007413153.1 PST|KNE96035.1
OG03081: GYA|c22257_g1 GYY|c9623_g1 MLP|XP_007417755.1 PST|KNF02725.1
OG03082: GYA|c22259_g1 GYY|c20391_g2 MLP|XP_007403503.1 PST|KNF04177.1
OG03083: GYA|c22260_g1 GYY|c19171_g1 MLP|XP_007405498.1 PST|KNE98904.1
OG03084: GYA|c22264_g1 GYY|c16228_g1 MLP|XP_007406658.1 PST|KNE92707.1
OG03085: GYA|c22266_g1 GYY|c12195_g1 MLP|XP_007417917.1 PST|KNF01210.1
OG03086: GYA|c22274_g1 GYY|c18238_g1 MLP|XP_007409965.1 PST|KNE99656.1
OG03087: GYA|c22275_g1 GYY|c31910_g1 MLP|XP_007406968.1 PST|KNE90154.1
OG03088: GYA|c22280_g1 GYY|c18466_g1 MLP|XP_007418127.1 PST|KNF05671.1
OG03089: GYA|c22281_g1 GYY|c15379_g1 MLP|XP_007407563.1 PST|KNE90257.1
OG03090: GYA|c22286_g1 GYY|c19665_g1 MLP|XP_007405758.1 PST|KNE97788.1
OG03091: GYA|c22287_g1 GYY|c13025_g1 MLP|XP_007409775.1 PST|KNF00365.1
OG03092: GYA|c22290_g1 GYY|c14913_g1 MLP|XP_007403770.1 PST|KNF05499.1
OG03093: GYA|c22294_g1 GYY|c12400_g1 MLP|XP_007418571.1 PST|KNF05770.1
OG03094: GYA|c22296_g1 GYY|c13623_g1 MLP|XP_007417337.1 PST|KNF02251.1
OG03095: GYA|c22297_g1 GYY|c16094_g1 MLP|XP_007413021.1 PST|KNF03590.1
OG03096: GYA|c22302_g1 GYY|c19897_g1 MLP|XP_007415287.1 PST|KNE97428.1
OG03097: GYA|c22304_g1 GYY|c7721_g1 MLP|XP_007407797.1 PST|KNE94843.1
OG03098: GYA|c22311_g1 GYY|c21538_g1 MLP|XP_007409826.1 PST|KNE94759.1
OG03099: GYA|c22312_g1 GYY|c18415_g1 MLP|XP_007404790.1 PST|KNF02580.1
OG03100: GYA|c22313_g1 GYY|c19135_g1 MLP|XP_007410840.1 PST|KNF00089.1
OG03101: GYA|c22327_g1 GYY|c16792_g1 MLP|XP_007405516.1 PST|KNF05224.1
OG03102: GYA|c22333_g1 GYY|c17086_g1 MLP|XP_007413892.1 PST|KNF05982.1
OG03103: GYA|c22341_g1 GYY|c19011_g1 MLP|XP_007416211.1 PST|KNE96499.1
OG03104: GYA|c22342_g1 GYY|c29389_g1 MLP|XP_007410999.1 PST|KNE96383.1
OG03105: GYA|c22343_g1 GYY|c15489_g1 MLP|XP_007417123.1 PST|KNF05481.1
OG03106: GYA|c22352_g1 GYY|c18476_g1 MLP|XP_007412243.1 PST|KNE95620.1
OG03107: GYA|c22354_g1 GYY|c12798_g1 MLP|XP_007414887.1 PST|KNF04643.1
OG03108: GYA|c22355_g1 GYY|c19928_g1 MLP|XP_007406468.1 PST|KNF06765.1
OG03109: GYA|c22356_g1 GYY|c18060_g1 MLP|XP_007411063.1 PST|KNE97872.1
OG03110: GYA|c22360_g1 GYY|c15188_g1 MLP|XP_007413531.1 PST|KNE98819.1
OG03111: GYA|c22362_g1 GYY|c20680_g1 MLP|XP_007408485.1 PST|KNE94511.1
OG03112: GYA|c22363_g1 GYY|c8398_g1 MLP|XP_007411368.1 PST|KNF03898.1
OG03113: GYA|c22364_g1 GYY|c18153_g1 MLP|XP_007415322.1 PST|KNE99688.1
OG03114: GYA|c22365_g1 GYY|c9555_g1 MLP|XP_007405452.1 PST|KNF04706.1
OG03115: GYA|c22368_g1 GYY|c7719_g1 MLP|XP_007415331.1 PST|KNE99718.1
OG03116: GYA|c22371_g1 GYY|c16484_g1 MLP|XP_007415031.1 PST|KNE91271.1
OG03117: GYA|c22372_g1 GYY|c17141_g1 MLP|XP_007408731.1 PST|KNE98443.1
OG03118: GYA|c22373_g1 GYY|c19929_g1 MLP|XP_007412307.1 PST|KNE95205.1
OG03119: GYA|c22374_g1 GYY|c21533_g2 MLP|XP_007404235.1 PST|KNE94333.1
OG03120: GYA|c22378_g1 GYY|c18474_g1 MLP|XP_007418490.1 PST|KNF04524.1
OG03121: GYA|c22381_g1 GYY|c22156_g1 MLP|XP_007405082.1 PST|KNF01009.1
OG03122: GYA|c22383_g1 GYY|c17102_g1 MLP|XP_007414422.1 PST|KNF00976.1
OG03123: GYA|c22385_g1 GYY|c18361_g1 MLP|XP_007414351.1 PST|KNE90511.1
OG03124: GYA|c22392_g1 GYY|c15304_g1 MLP|XP_007416389.1 PST|KNE92440.1
OG03125: GYA|c22395_g1 GYY|c15743_g1 MLP|XP_007404747.1 PST|KNE97933.1
OG03126: GYA|c22399_g1 GYY|c8257_g1 MLP|XP_007414800.1 PST|KNF06118.1
OG03127: GYA|c22400_g1 GYY|c20715_g1 MLP|XP_007409406.1 PST|KNE91333.1
OG03128: GYA|c22404_g1 GYY|c20379_g1 MLP|XP_007411297.1 PST|KNF00630.1
OG03129: GYA|c22407_g1 GYY|c17506_g1 MLP|XP_007416468.1 PST|KNE92336.1
OG03130: GYA|c22411_g1 GYY|c14343_g1 MLP|XP_007411637.1 PST|KNE94877.1
OG03131: GYA|c22417_g1 GYY|c17533_g1 MLP|XP_007414673.1 PST|KNE95388.1
OG03132: GYA|c22420_g1 GYY|c11850_g1 MLP|XP_007412273.1 PST|KNE98560.1
OG03133: GYA|c22423_g1 GYY|c16638_g1 MLP|XP_007415039.1 PST|KNF00651.1
OG03134: GYA|c22427_g1 GYY|c18289_g1 MLP|XP_007403801.1 PST|KNF02113.1
OG03135: GYA|c22428_g1 GYY|c17741_g1 MLP|XP_007414604.1 PST|KNF03835.1
OG03136: GYA|c22434_g1 GYY|c6543_g1 MLP|XP_007412140.1 PST|KNE99727.1
OG03137: GYA|c22436_g1 GYY|c19707_g1 MLP|XP_007415333.1 PST|KNE88654.1
OG03138: GYA|c22442_g1 GYY|c19274_g2 MLP|XP_007415553.1 PST|KNF02614.1
OG03139: GYA|c22444_g1 GYY|c15283_g1 MLP|XP_007405271.1 PST|KNF01775.1
OG03140: GYA|c22447_g1 GYY|c16430_g1 MLP|XP_007413416.1 PST|KNE94441.1
OG03141: GYA|c22450_g1 GYY|c15429_g1 MLP|XP_007406517.1 PST|KNE90740.1
OG03142: GYA|c22452_g1 GYY|c18251_g1 MLP|XP_007413968.1 PST|KNF05987.1
OG03143: GYA|c22453_g1 GYY|c16690_g1 MLP|XP_007418053.1 PST|KNE99587.1
OG03144: GYA|c22457_g1 GYY|c14822_g1 MLP|XP_007406071.1 PST|KNE95767.1
OG03145: GYA|c22459_g2 GYY|c20533_g1 MLP|XP_007409327.1 PST|KNF00016.1
OG03146: GYA|c22464_g1 GYY|c21601_g1 PST|KNF00582.1 MLP|XP_007411838.1
OG03147: GYA|c22477_g1 GYY|c15273_g1 MLP|XP_007406329.1 PST|KNE96957.1
OG03148: GYA|c22487_g1 GYY|c15757_g1 PST|KNE89729.1 MLP|XP_007407084.1
OG03149: GYA|c22490_g1 GYY|c37874_g1 MLP|XP_007404608.1 PST|KNF03732.1
OG03150: GYA|c22504_g1 GYY|c13895_g1 MLP|XP_007408568.1 PST|KNE97029.1
OG03151: GYA|c22507_g1 GYY|c15865_g1 PST|KNF06362.1 MLP|XP_007409148.1
OG03152: GYA|c22510_g1 GYY|c12662_g1 MLP|XP_007414792.1 PST|KNE96655.1
OG03153: GYA|c22513_g1 GYY|c12707_g1 MLP|XP_007418584.1 PST|KNF04778.1
OG03154: GYA|c22516_g1 GYY|c15047_g1 MLP|XP_007409489.1 PST|KNF06599.1
OG03155: GYA|c22519_g1 GYY|c21023_g1 MLP|XP_007404591.1 PST|KNE92131.1
OG03156: GYA|c22520_g1 GYY|c19572_g1 MLP|XP_007411989.1 PST|KNE89973.1
OG03157: GYA|c22523_g1 GYY|c12829_g1 MLP|XP_007407621.1 PST|KNE95384.1
OG03158: GYA|c22524_g1 GYY|c12971_g1 MLP|XP_007417817.1 PST|KNE96552.1
OG03159: GYA|c22526_g1 GYY|c13825_g1 MLP|XP_007404531.1 PST|KNF03312.1
OG03160: GYA|c22529_g1 GYY|c6649_g1 MLP|XP_007406164.1 PST|KNE95803.1
OG03161: GYA|c22529_g2 GYY|c18731_g1 MLP|XP_007412224.1 PST|KNE91491.1
OG03162: GYA|c22531_g2 GYY|c16629_g1 MLP|XP_007404973.1 PST|KNE95594.1
OG03163: GYA|c22535_g1 GYY|c17517_g1 MLP|XP_007407885.1 PST|KNE94828.1
OG03164: GYA|c22537_g1 GYY|c14512_g1 MLP|XP_007415292.1 PST|KNF04733.1
OG03165: GYA|c22541_g1 GYY|c18858_g1 MLP|XP_007412483.1 PST|KNE91124.1
OG03166: GYA|c22547_g1 GYY|c18128_g1 MLP|XP_007416834.1 PST|KNE97602.1
OG03167: GYA|c22549_g1 GYY|c13706_g1 MLP|XP_007410551.1 PST|KNF05189.1
OG03168: GYA|c22551_g1 GYY|c18761_g1 MLP|XP_007409011.1 PST|KNE95521.1
OG03170: GYA|c22555_g1 GYY|c17173_g1 MLP|XP_007403726.1 PST|KNF03559.1
OG03171: GYA|c22558_g1 GYY|c15731_g1 MLP|XP_007412444.1 PST|KNF05165.1
OG03172: GYA|c22559_g1 GYY|c16846_g1 MLP|XP_007408549.1 PST|KNE95336.1
OG03173: GYA|c22560_g1 GYY|c19792_g1 MLP|XP_007406307.1 PST|KNF04867.1
OG03174: GYA|c22565_g1 GYY|c15951_g1 MLP|XP_007415060.1 PST|KNF03806.1
OG03175: GYA|c22568_g1 GYY|c16491_g1 MLP|XP_007410603.1 PST|KNE94931.1
OG03176: GYA|c22573_g1 GYY|c16950_g1 MLP|XP_007417054.1 PST|KNE97539.1
OG03177: GYA|c22576_g1 GYY|c11511_g1 MLP|XP_007410876.1 PST|KNF01105.1
OG03178: GYA|c22578_g1 GYY|c16877_g1 MLP|XP_007412316.1 PST|KNE97630.1
OG03179: GYA|c22580_g1 GYY|c15910_g1 MLP|XP_007413760.1 PST|KNF00435.1
OG03180: GYA|c22582_g1 GYY|c17237_g1 MLP|XP_007404206.1 PST|KNE91765.1
OG03181: GYA|c22584_g1 GYY|c15563_g1 MLP|XP_007416067.1 PST|KNE99207.1
OG03182: GYA|c22586_g1 GYY|c16948_g1 MLP|XP_007417405.1 PST|KNF04487.1
OG03183: GYA|c22590_g1 GYY|c11605_g1 MLP|XP_007416233.1 PST|KNE95523.1
OG03184: GYA|c22592_g1 GYY|c20667_g1 MLP|XP_007406998.1 PST|KNE96416.1
OG03185: GYA|c22593_g1 GYY|c21385_g1 MLP|XP_007407060.1 PST|KNE92518.1
OG03186: GYA|c22596_g2 GYY|c17254_g1 MLP|XP_007411030.1 PST|KNF03737.1
OG03187: GYA|c22604_g1 GYY|c15051_g1 MLP|XP_007413368.1 PST|KNE89772.1
OG03188: GYA|c22607_g1 GYY|c17277_g1 MLP|XP_007405760.1 PST|KNE97785.1
OG03189: GYA|c22609_g1 GYY|c15528_g1 MLP|XP_007403679.1 PST|KNF03403.1
OG03190: GYA|c22612_g1 GYY|c21733_g1 MLP|XP_007417348.1 PST|KNE97459.1
OG03191: GYA|c22623_g1 GYY|c13717_g1 MLP|XP_007412682.1 PST|KNF04483.1
OG03192: GYA|c22630_g1 GYY|c18579_g1 MLP|XP_007413921.1 PST|KNE98958.1
OG03193: GYA|c22632_g1 GYY|c14249_g1 MLP|XP_007412032.1 PST|KNF01623.1
OG03194: GYA|c22633_g1 GYY|c3181_g1 MLP|XP_007408880.1 PST|KNE90137.1
OG03195: GYA|c22641_g1 GYY|c16732_g1 MLP|XP_007407488.1 PST|KNE88119.1
OG03196: GYA|c22647_g1 GYY|c18606_g1 MLP|XP_007413122.1 PST|KNE98496.1
OG03197: GYA|c22656_g1 GYY|c17247_g1 MLP|XP_007414874.1 PST|KNE91530.1
OG03198: GYA|c22665_g1 GYY|c17932_g1 MLP|XP_007406880.1 PST|KNE98448.1
OG03199: GYA|c22670_g1 GYY|c16041_g1 MLP|XP_007412845.1 PST|KNE94391.1
OG03200: GYA|c22674_g1 GYY|c20696_g1 MLP|XP_007411483.1 PST|KNE98214.1
OG03201: GYA|c22675_g1 GYY|c18645_g1 MLP|XP_007410412.1 PST|KNF05175.1
OG03202: GYA|c22678_g1 GYY|c18072_g1 MLP|XP_007408011.1 PST|KNE90745.1
OG03203: GYA|c22690_g1 GYY|c11601_g1 MLP|XP_007412872.1 PST|KNE99993.1
OG03204: GYA|c22692_g1 GYY|c27909_g1 MLP|XP_007418782.1 PST|KNE90550.1
OG03205: GYA|c22697_g1 GYY|c5346_g1 MLP|XP_007404141.1 PST|KNF01183.1
OG03206: GYA|c22698_g2 GYY|c18191_g1 MLP|XP_007417003.1 PST|KNE98441.1
OG03207: GYA|c22702_g1 GYY|c20992_g1 MLP|XP_007405963.1 PST|KNF00666.1
OG03208: GYA|c22703_g1 GYY|c16535_g1 MLP|XP_007405771.1 PST|KNE91582.1
OG03209: GYA|c22709_g1 GYY|c23285_g1 MLP|XP_007412487.1 PST|KNE91024.1
OG03210: GYA|c22715_g1 GYY|c15725_g1 MLP|XP_007409262.1 PST|KNE95761.1
OG03211: GYA|c22721_g1 GYY|c20373_g1 MLP|XP_007411498.1 PST|KNE98030.1
OG03212: GYA|c22724_g1 GYY|c13679_g1 MLP|XP_007409150.1 PST|KNF04951.1
OG03213: GYA|c22725_g2 GYY|c19463_g1 MLP|XP_007407249.1 PST|KNE95469.1
OG03214: GYA|c22730_g1 GYY|c13699_g1 PST|KNE99639.1 MLP|XP_007409733.1
OG03215: GYA|c22732_g1 GYY|c9700_g1 MLP|XP_007409055.1 PST|KNE98049.1
OG03216: GYA|c22737_g1 GYY|c16213_g1 MLP|XP_007409585.1 PST|KNE91886.1
OG03217: GYA|c22743_g1 GYY|c17392_g1 MLP|XP_007407629.1 PST|KNE95860.1
OG03218: GYA|c22747_g1 GYY|c13191_g1 MLP|XP_007417930.1 PST|KNF01216.1
OG03219: GYA|c22756_g1 GYY|c20309_g1 MLP|XP_007411829.1 PST|KNE89971.1
OG03220: GYA|c22757_g1 GYY|c19692_g1 MLP|XP_007407880.1 PST|KNE90600.1
OG03221: GYA|c22759_g1 GYY|c15949_g1 MLP|XP_007405001.1 PST|KNF00069.1
OG03222: GYA|c22760_g1 GYY|c9839_g1 MLP|XP_007410063.1 PST|KNE98982.1
OG03223: GYA|c22761_g1 GYY|c17717_g1 MLP|XP_007412724.1 PST|KNF03883.1
OG03224: GYA|c22762_g1 GYY|c21287_g1 MLP|XP_007416928.1 PST|KNF03869.1
OG03225: GYA|c22764_g1 GYY|c18582_g1 MLP|XP_007416648.1 PST|KNF06849.1
OG03226: GYA|c22768_g1 GYY|c18007_g1 MLP|XP_007409371.1 PST|KNE97254.1
OG03227: GYA|c22772_g1 GYY|c30832_g1 MLP|XP_007418170.1 PST|KNF02983.1
OG03228: GYA|c22777_g1 GYY|c38900_g1 MLP|XP_007406630.1 PST|KNE94790.1
OG03229: GYA|c22778_g1 GYY|c18815_g1 MLP|XP_007411828.1 PST|KNE89970.1
OG03230: GYA|c22780_g1 GYY|c19678_g1 MLP|XP_007414532.1 PST|KNE99371.1
OG03231: GYA|c22783_g1 GYY|c17586_g1 MLP|XP_007409238.1 PST|KNE99525.1
OG03232: GYA|c22784_g1 GYY|c15924_g1 MLP|XP_007410227.1 PST|KNF05154.1
OG03233: GYA|c22786_g1 GYY|c19287_g1 MLP|XP_007416138.1 PST|KNE93541.1
OG03234: GYA|c22787_g1 GYY|c21398_g2 MLP|XP_007405174.1 PST|KNE93403.1
OG03235: GYA|c22798_g2 GYY|c16177_g1 MLP|XP_007407941.1 PST|KNF03950.1
OG03236: GYA|c22799_g1 GYY|c19303_g1 MLP|XP_007411998.1 PST|KNE91897.1
OG03237: GYA|c22803_g1 GYY|c21195_g1 MLP|XP_007412641.1 PST|KNF05473.1
OG03238: GYA|c22808_g1 GYY|c18036_g1 MLP|XP_007405928.1 PST|KNE94154.1
OG03239: GYA|c22809_g1 GYY|c20368_g1 MLP|XP_007411997.1 PST|KNF06041.1
OG03240: GYA|c22814_g1 GYY|c17105_g1 MLP|XP_007412038.1 PST|KNE92983.1
OG03241: GYA|c22817_g1 GYY|c16753_g1 MLP|XP_007408175.1 PST|KNE94257.1
OG03242: GYA|c22819_g2 GYY|c13443_g1 MLP|XP_007409323.1 PST|KNE91277.1
OG03243: GYA|c22823_g1 GYY|c16647_g1 MLP|XP_007404024.1 PST|KNE98883.1
OG03244: GYA|c22824_g1 GYY|c17364_g1 MLP|XP_007406003.1 PST|KNE89927.1
OG03245: GYA|c22826_g1 GYY|c14968_g1 MLP|XP_007406131.1 PST|KNE95771.1
OG03246: GYA|c22827_g1 GYY|c21316_g1 MLP|XP_007406598.1 PST|KNE99102.1
OG03247: GYA|c22830_g1 GYY|c19043_g1 MLP|XP_007417281.1 PST|KNF02255.1
OG03248: GYA|c22834_g1 GYY|c15053_g1 MLP|XP_007407842.1 PST|KNE90788.1
OG03249: GYA|c22841_g2 GYY|c21010_g1 MLP|XP_007411826.1 PST|KNF06026.1
OG03250: GYA|c22846_g1 GYY|c8162_g1 MLP|XP_007415158.1 PST|KNF04299.1
OG03251: GYA|c22849_g1 GYY|c17562_g1 MLP|XP_007407332.1 PST|KNE96976.1
OG03252: GYA|c22852_g1 GYY|c12514_g1 MLP|XP_007418100.1 PST|KNF00621.1
OG03253: GYA|c22855_g1 GYY|c17786_g1 MLP|XP_007408605.1 PST|KNE92464.1
OG03254: GYA|c22858_g1 GYY|c13648_g1 MLP|XP_007404261.1 PST|KNF02553.1
OG03255: GYA|c22861_g1 GYY|c11569_g1 MLP|XP_007418342.1 PST|KNE93686.1
OG03256: GYA|c22866_g1 GYY|c18972_g1 MLP|XP_007410581.1 PST|KNE91217.1
OG03257: GYA|c22868_g1 GYY|c14366_g1 MLP|XP_007416515.1 PST|KNE94535.1
OG03258: GYA|c22870_g1 GYY|c14866_g1 MLP|XP_007409078.1 PST|KNF06836.1
OG03259: GYA|c22873_g1 GYY|c18773_g1 MLP|XP_007418701.1 PST|KNE94972.1
OG03260: GYA|c22875_g1 GYY|c18623_g1 MLP|XP_007413034.1 PST|KNE98026.1
OG03261: GYA|c22886_g1 GYY|c18556_g1 MLP|XP_007406680.1 PST|KNE92967.1
OG03262: GYA|c22887_g1 GYY|c21719_g1 MLP|XP_007408715.1 PST|KNE92469.1
OG03263: GYA|c22902_g1 GYY|c20106_g1 MLP|XP_007411186.1 PST|KNF05906.1
OG03264: GYA|c22903_g1 GYY|c16287_g1 MLP|XP_007417058.1 PST|KNF06898.1
OG03265: GYA|c22908_g1 GYY|c6174_g1 MLP|XP_007417184.1 PST|KNF04511.1
OG03266: GYA|c22911_g1 GYY|c20884_g1 MLP|XP_007404087.1 PST|KNF01725.1
OG03267: GYA|c22562_g1 MLP|XP_007409753.1 PST|KNE99680.1 GYY|c21605_g1
OG03268: GYA|c22914_g1 GYY|c16040_g1 MLP|XP_007414331.1 PST|KNF05516.1
OG03269: GYA|c22916_g1 GYY|c21442_g1 MLP|XP_007409689.1 PST|KNE97410.1
OG03270: GYA|c22917_g1 GYY|c20063_g1 MLP|XP_007417578.1 PST|KNE93301.1
OG03271: GYA|c22918_g1 GYY|c14844_g1 MLP|XP_007417756.1 PST|KNF01677.1
OG03272: GYA|c22922_g1 GYY|c17706_g1 MLP|XP_007413580.1 PST|KNE89790.1
OG03273: GYA|c22929_g1 GYY|c15319_g1 MLP|XP_007410768.1 PST|KNE93665.1
OG03274: GYA|c2292_g1 GYY|c31544_g1 MLP|XP_007409913.1 PST|KNE98104.1
OG03275: GYA|c22932_g1 GYY|c19288_g1 MLP|XP_007411991.1 PST|KNF06036.1
OG03276: GYA|c22933_g1 GYY|c16065_g1 MLP|XP_007406195.1 PST|KNE91312.1
OG03277: GYA|c22936_g1 GYY|c14813_g2 MLP|XP_007411274.1 PST|KNE97951.1
OG03278: GYA|c22943_g1 GYY|c17422_g1 MLP|XP_007414776.1 PST|KNE97987.1
OG03279: GYA|c22944_g1 GYY|c16007_g1 MLP|XP_007408195.1 PST|KNE92391.1
OG03280: GYA|c22948_g1 GYY|c13420_g1 MLP|XP_007417290.1 PST|KNE97717.1
OG03281: GYA|c22949_g1 GYY|c13663_g1 MLP|XP_007414917.1 PST|KNF04699.1
OG03282: GYA|c22950_g1 GYY|c17903_g1 MLP|XP_007413410.1 PST|KNE94449.1
OG03283: GYA|c22951_g1 GYY|c18195_g1 MLP|XP_007406941.1 PST|KNE98447.1
OG03284: GYA|c22954_g1 GYY|c16455_g1 MLP|XP_007403783.1 PST|KNE93550.1
OG03285: GYA|c22955_g1 GYY|c7896_g1 MLP|XP_007408686.1 PST|KNE96810.1
OG03286: GYA|c22959_g1 GYY|c21550_g1 MLP|XP_007407945.1 PST|KNE91096.1
OG03287: GYA|c22964_g1 GYY|c14914_g1 MLP|XP_007404972.1 PST|KNE97723.1
OG03288: GYA|c22968_g1 GYY|c14699_g1 MLP|XP_007418382.1 PST|KNF04572.1
OG03289: GYA|c22969_g1 GYY|c17830_g1 MLP|XP_007411602.1 PST|KNE94904.1
OG03290: GYA|c22971_g1 GYY|c20731_g1 MLP|XP_007404387.1 PST|KNE95661.1
OG03291: GYA|c22977_g1 GYY|c15812_g1 MLP|XP_007415452.1 PST|KNF02253.1
OG03292: GYA|c22978_g1 GYY|c14584_g1 MLP|XP_007407172.1 PST|KNE96966.1
OG03293: GYA|c22983_g1 GYY|c17658_g1 MLP|XP_007404190.1 PST|KNE94093.1
OG03294: GYA|c22985_g1 GYY|c17182_g1 MLP|XP_007410151.1 PST|KNE97712.1
OG03295: GYA|c22997_g1 GYY|c17647_g1 MLP|XP_007415146.1 PST|KNE94304.1
OG03296: GYA|c22998_g1 GYY|c18010_g1 MLP|XP_007409874.1 PST|KNF06142.1
OG03297: GYA|c22999_g1 GYY|c14375_g1 MLP|XP_007407381.1 PST|KNE98327.1
OG03298: GYA|c23000_g1 GYY|c12050_g1 MLP|XP_007414588.1 PST|KNE90321.1
OG03299: GYA|c23001_g1 GYY|c18262_g1 MLP|XP_007411566.1 PST|KNE96512.1
OG03300: GYA|c23002_g1 GYY|c18425_g1 MLP|XP_007407009.1 PST|KNE92023.1
OG03301: GYA|c23004_g1 GYY|c13807_g1 MLP|XP_007411861.1 PST|KNF05914.1
OG03302: GYA|c23009_g1 GYY|c13209_g1 MLP|XP_007412253.1 PST|KNE95204.1
OG03303: GYA|c23013_g1 GYY|c16574_g1 MLP|XP_007416727.1 PST|KNE94840.1
OG03304: GYA|c23015_g1 GYY|c15987_g1 MLP|XP_007406069.1 PST|KNE93825.1
OG03305: GYA|c23016_g1 GYY|c18524_g1 MLP|XP_007404836.1 PST|KNE96271.1
OG03306: GYA|c23023_g1 GYY|c13607_g1 MLP|XP_007411372.1 PST|KNF03902.1
OG03307: GYA|c23027_g1 GYY|c19432_g1 MLP|XP_007407174.1 PST|KNE94244.1
OG03308: GYA|c23033_g1 GYY|c13756_g1 MLP|XP_007404318.1 PST|KNE90575.1
OG03309: GYA|c23043_g1 GYY|c14592_g1 MLP|XP_007408904.1 PST|KNE92201.1
OG03310: GYA|c23053_g1 GYY|c21704_g1 MLP|XP_007414358.1 PST|KNE90503.1
OG03311: GYA|c23058_g1 GYY|c15862_g1 MLP|XP_007408530.1 PST|KNF03588.1
OG03312: GYA|c23059_g1 GYY|c21414_g1 MLP|XP_007406637.1 PST|KNE93335.1
OG03313: GYA|c23061_g1 GYY|c2339_g1 MLP|XP_007416139.1 PST|KNE99957.1
OG03314: GYA|c23062_g1 GYY|c17909_g1 MLP|XP_007409659.1 PST|KNF06571.1
OG03315: GYA|c23067_g1 GYY|c16876_g1 MLP|XP_007410998.1 PST|KNF05197.1
OG03316: GYA|c23076_g1 GYY|c5816_g1 MLP|XP_007410627.1 PST|KNE90479.1
OG03317: GYA|c23078_g1 GYY|c10522_g1 MLP|XP_007416368.1 PST|KNE92453.1
OG03318: GYA|c23079_g1 GYY|c15209_g1 MLP|XP_007405849.1 PST|KNF01938.1
OG03319: GYA|c23080_g1 GYY|c18620_g1 MLP|XP_007416732.1 PST|KNF06179.1
OG03320: GYA|c23082_g1 GYY|c19754_g1 MLP|XP_007411152.1 PST|KNF06022.1
OG03321: GYA|c23085_g1 GYY|c19054_g1 MLP|XP_007412753.1 PST|KNE89966.1
OG03322: GYA|c23086_g1 GYY|c10178_g1 MLP|XP_007404627.1 PST|KNE98656.1
OG03323: GYA|c23087_g1 GYY|c17737_g1 MLP|XP_007412709.1 PST|KNE98580.1
OG03324: GYA|c23090_g1 GYY|c8502_g1 MLP|XP_007418630.1 PST|KNE95971.1
OG03325: GYA|c23091_g1 GYY|c16376_g1 MLP|XP_007417561.1 PST|KNE93300.1
OG03326: GYA|c23092_g1 GYY|c13473_g1 MLP|XP_007404157.1 PST|KNF01206.1
OG03327: GYA|c23093_g1 GYY|c18558_g1 MLP|XP_007410319.1 PST|KNE95671.1
OG03328: GYA|c23095_g1 GYY|c20904_g1 MLP|XP_007406762.1 PST|KNF03393.1
OG03329: GYA|c23100_g2 GYY|c16482_g1 MLP|XP_007417078.1 PST|KNF05478.1
OG03330: GYA|c23104_g1 GYY|c20096_g1 MLP|XP_007418533.1 PST|KNE96551.1
OG03331: GYA|c23110_g1 GYY|c15918_g1 MLP|XP_007417476.1 PST|KNE96191.1
OG03332: GYA|c23112_g1 GYY|c14480_g1 MLP|XP_007410686.1 PST|KNF05333.1
OG03333: GYA|c23124_g1 GYY|c17395_g1 MLP|XP_007414670.1 PST|KNF01243.1
OG03334: GYA|c23128_g1 GYY|c16922_g1 MLP|XP_007416939.1 PST|KNE93763.1
OG03335: GYA|c23133_g1 GYY|c20902_g1 MLP|XP_007413045.1 PST|KNE89693.1
OG03336: GYA|c23138_g1 GYY|c18634_g1 MLP|XP_007407368.1 PST|KNE94321.1
OG03337: GYA|c23144_g1 GYY|c10462_g1 MLP|XP_007409483.1 PST|KNF06672.1
OG03338: GYA|c23147_g1 GYY|c21345_g1 MLP|XP_007403663.1 PST|KNF02134.1
OG03339: GYA|c23148_g1 GYY|c14805_g1 MLP|XP_007418882.1 PST|KNE99955.1
OG03340: GYA|c23151_g1 GYY|c14679_g1 PST|KNF04238.1 MLP|XP_007418546.1
OG03341: GYA|c23155_g1 GYY|c15161_g1 MLP|XP_007406488.1 PST|KNF01804.1
OG03342: GYA|c23158_g2 GYY|c15622_g1 MLP|XP_007415575.1 PST|KNE90100.1
OG03343: GYA|c23160_g1 GYY|c19116_g1 MLP|XP_007407229.1 PST|KNE91766.1
OG03344: GYA|c23164_g1 GYY|c8688_g1 MLP|XP_007404738.1 PST|KNE90176.1
OG03345: GYA|c23168_g1 GYY|c21459_g2 MLP|XP_007415660.1 PST|KNE95929.1
OG03346: GYA|c23173_g1 GYY|c13538_g1 MLP|XP_007418881.1 PST|KNE99956.1
OG03347: GYA|c23175_g2 GYY|c13320_g1 MLP|XP_007414737.1 PST|KNE95871.1
OG03348: GYA|c23178_g1 GYY|c28204_g1 MLP|XP_007412467.1 PST|KNE91107.1
OG03349: GYA|c23190_g1 GYY|c18039_g1 MLP|XP_007403615.1 PST|KNF01616.1
OG03350: GYA|c23192_g1 GYY|c19362_g1 MLP|XP_007411155.1 PST|KNF00973.1
OG03351: GYA|c23212_g1 GYY|c15831_g1 MLP|XP_007405076.1 PST|KNF01028.1
OG03352: GYA|c23213_g2 GYY|c16784_g1 MLP|XP_007412103.1 PST|KNF06559.1
OG03353: GYA|c23221_g1 GYY|c36593_g1 MLP|XP_007411133.1 PST|KNF04787.1
OG03354: GYA|c23225_g1 GYY|c16863_g1 MLP|XP_007415828.1 PST|KNF00155.1
OG03355: GYA|c23227_g1 GYY|c17955_g1 PST|KNF02904.1 MLP|XP_007416281.1
OG03356: GYA|c23228_g1 GYY|c17057_g1 MLP|XP_007409768.1 PST|KNE93260.1
OG03357: GYA|c23229_g1 GYY|c20831_g2 MLP|XP_007404810.1 PST|KNE89583.1
OG03358: GYA|c23236_g1 GYY|c15899_g2 MLP|XP_007403946.1 PST|KNE96437.1
OG03359: GYA|c23237_g1 GYY|c12670_g1 MLP|XP_007417208.1 PST|KNF06100.1
OG03360: GYA|c23239_g1 GYY|c17492_g1 MLP|XP_007410945.1 PST|KNE99362.1
OG03361: GYA|c23241_g1 GYY|c20554_g1 MLP|XP_007408139.1 PST|KNE93538.1
OG03362: GYA|c23241_g2 GYY|c20252_g1 MLP|XP_007414021.1 PST|KNE97529.1
OG03363: GYA|c23244_g1 GYY|c18048_g1 MLP|XP_007409703.1 PST|KNE89689.1
OG03364: GYA|c23247_g1 GYY|c18172_g1 MLP|XP_007414154.1 PST|KNE91473.1
OG03365: GYA|c23252_g2 GYY|c16955_g1 MLP|XP_007410710.1 PST|KNE90063.1
OG03366: GYA|c23253_g1 GYY|c20511_g1 MLP|XP_007404436.1 PST|KNF06838.1
OG03367: GYA|c23254_g1 GYY|c21451_g2 MLP|XP_007412899.1 PST|KNE89824.1
OG03368: GYA|c23255_g2 GYY|c17814_g1 MLP|XP_007416177.1 PST|KNE98318.1
OG03369: GYA|c23256_g1 GYY|c16789_g1 MLP|XP_007409384.1 PST|KNE91058.1
OG03370: GYA|c23260_g1 GYY|c18309_g1 MLP|XP_007410827.1 PST|KNE89156.1
OG03371: GYA|c23262_g1 GYY|c17901_g1 MLP|XP_007407470.1 PST|KNF06688.1
OG03372: GYA|c23270_g1 GYY|c16058_g1 MLP|XP_007404169.1 PST|KNF04151.1
OG03373: GYA|c23271_g1 GYY|c15097_g1 MLP|XP_007413294.1 PST|KNF00749.1
OG03374: GYA|c23275_g1 GYY|c17313_g1 MLP|XP_007409043.1 PST|KNF05597.1
OG03375: GYA|c23276_g1 GYY|c21192_g1 MLP|XP_007410197.1 PST|KNE97603.1
OG03376: GYA|c23277_g1 GYY|c20540_g1 MLP|XP_007407846.1 PST|KNE91767.1
OG03377: GYA|c23281_g1 GYY|c14289_g1 MLP|XP_007407116.1 PST|KNE99947.1
OG03378: GYA|c23284_g1 GYY|c17167_g1 MLP|XP_007406325.1 PST|KNE96967.1
OG03379: GYA|c23286_g1 GYY|c21084_g1 MLP|XP_007407612.1 PST|KNE94576.1
OG03381: GYA|c23289_g1 GYY|c14601_g1 MLP|XP_007406279.1 PST|KNE99036.1
OG03382: GYA|c23290_g1 GYY|c19829_g1 MLP|XP_007414306.1 PST|KNE92590.1
OG03383: GYA|c23291_g1 GYY|c12180_g1 MLP|XP_007405602.1 PST|KNE90334.1
OG03384: GYA|c23292_g1 GYY|c17542_g1 MLP|XP_007412078.1 PST|KNE94635.1
OG03385: GYA|c23297_g2 GYY|c19680_g1 MLP|XP_007408167.1 PST|KNE92846.1
OG03386: GYA|c23297_g3 GYY|c19203_g1 MLP|XP_007413864.1 PST|KNF05932.1
OG03387: GYA|c23300_g1 GYY|c14555_g1 MLP|XP_007416257.1 PST|KNF05374.1
OG03388: GYA|c23306_g1 GYY|c22699_g1 MLP|XP_007412560.1 PST|KNF02287.1
OG03389: GYA|c23309_g1 GYY|c20823_g1 MLP|XP_007411540.1 PST|KNE98208.1
OG03390: GYA|c23313_g1 GYY|c18028_g1 MLP|XP_007412052.1 PST|KNE95777.1
OG03391: GYA|c23318_g1 GYY|c18352_g1 MLP|XP_007411985.1 PST|KNF06033.1
OG03392: GYA|c23320_g1 GYY|c18628_g1 MLP|XP_007411390.1 PST|KNF03779.1
OG03393: GYA|c23321_g1 GYY|c17275_g1 MLP|XP_007418167.1 PST|KNF05282.1
OG03394: GYA|c23322_g1 GYY|c20990_g1 MLP|XP_007405996.1 PST|KNF01554.1
OG03395: GYA|c23323_g1 GYY|c13631_g1 MLP|XP_007403516.1 PST|KNF02922.1
OG03396: GYA|c23327_g1 GYY|c13500_g1 MLP|XP_007411272.1 PST|KNF03929.1
OG03397: GYA|c23331_g1 GYY|c21102_g1 MLP|XP_007404612.1 PST|KNE92530.1
OG03398: GYA|c23332_g1 GYY|c8584_g1 MLP|XP_007410792.1 PST|KNE95289.1
OG03399: GYA|c23333_g2 GYY|c18545_g1 MLP|XP_007405491.1 PST|KNE93037.1
OG03400: GYA|c23335_g1 GYY|c20125_g1 MLP|XP_007403536.1 PST|KNF04983.1
OG03401: GYA|c23336_g1 GYY|c20461_g1 MLP|XP_007408219.1 PST|KNF00031.1
OG03402: GYA|c23337_g1 GYY|c40393_g1 MLP|XP_007406917.1 PST|KNE92400.1
OG03403: GYA|c23339_g1 GYY|c19266_g1 MLP|XP_007417057.1 PST|KNE90249.1
OG03404: GYA|c23340_g1 GYY|c17550_g1 MLP|XP_007407623.1 PST|KNE89056.1
OG03405: GYA|c23344_g1 GYY|c18993_g1 MLP|XP_007415394.1 PST|KNF00333.1
OG03406: GYA|c23345_g1 GYY|c21479_g1 MLP|XP_007405373.1 PST|KNF06834.1
OG03407: GYA|c23347_g1 GYY|c20004_g1 MLP|XP_007404628.1 PST|KNE98654.1
OG03408: GYA|c23349_g1 GYY|c16626_g1 MLP|XP_007417061.1 PST|KNF05471.1
OG03409: GYA|c23353_g1 GYY|c19571_g2 MLP|XP_007414185.1 PST|KNE94539.1
OG03410: GYA|c23358_g1 GYY|c10252_g1 MLP|XP_007404764.1 PST|KNE98664.1
OG03411: GYA|c23359_g1 GYY|c17223_g1 MLP|XP_007416454.1 PST|KNE95497.1
OG03412: GYA|c23366_g1 GYY|c19789_g1 MLP|XP_007418963.1 PST|KNE89691.1
OG03413: GYA|c23370_g1 GYY|c19181_g1 MLP|XP_007413682.1 PST|KNF04455.1
OG03414: GYA|c23374_g1 GYY|c9688_g1 MLP|XP_007410902.1 PST|KNE99396.1
OG03415: GYA|c23376_g1 GYY|c17532_g1 MLP|XP_007415009.1 PST|KNE95502.1
OG03416: GYA|c23378_g1 GYY|c19137_g1 MLP|XP_007412186.1 PST|KNE94382.1
OG03417: GYA|c23380_g1 GYY|c19080_g1 MLP|XP_007416994.1 PST|KNF00010.1
OG03418: GYA|c23383_g1 GYY|c20702_g1 MLP|XP_007406020.1 PST|KNE95788.1
OG03419: GYA|c23389_g1 GYY|c19504_g1 MLP|XP_007412879.1 PST|KNE98034.1
OG03420: GYA|c23391_g1 GYY|c15955_g1 MLP|XP_007410164.1 PST|KNF01883.1
OG03421: GYA|c23399_g1 GYY|c16427_g1 MLP|XP_007413458.1 PST|KNE94447.1
OG03422: GYA|c23401_g1 GYY|c8278_g1 MLP|XP_007406386.1 PST|KNF00086.1
OG03423: GYA|c23408_g1 GYY|c14586_g1 MLP|XP_007418556.1 PST|KNF05773.1
OG03424: GYA|c23415_g1 GYY|c20164_g1 MLP|XP_007406691.1 PST|KNE98440.1
OG03425: GYA|c23416_g1 GYY|c19923_g1 MLP|XP_007416300.1 PST|KNE95832.1
OG03426: GYA|c23421_g1 GYY|c13154_g1 MLP|XP_007410296.1 PST|KNF05983.1
OG03427: GYA|c23424_g1 GYY|c19209_g1 MLP|XP_007404234.1 PST|KNF06740.1
OG03428: GYA|c23428_g1 GYY|c17153_g1 MLP|XP_007403542.1 PST|KNE91566.1
OG03429: GYA|c23432_g1 GYY|c17297_g1 MLP|XP_007417735.1 PST|KNF05923.1
OG03430: GYA|c23437_g1 GYY|c14985_g1 MLP|XP_007415673.1 PST|KNF00519.1
OG03431: GYA|c23443_g1 GYY|c20910_g1 MLP|XP_007407594.1 PST|KNF02471.1
OG03432: GYA|c23444_g1 GYY|c21703_g1 MLP|XP_007414032.1 PST|KNF05299.1
OG03433: GYA|c23453_g1 GYY|c21617_g2 MLP|XP_007406972.1 PST|KNE98497.1
OG03434: GYA|c23454_g1 GYY|c18377_g1 MLP|XP_007410077.1 PST|KNF01118.1
OG03435: GYA|c23461_g1 GYY|c20148_g1 PST|KNF03491.1 MLP|XP_007403837.1
OG03436: GYA|c23469_g1 GYY|c19071_g1 MLP|XP_007410950.1 PST|KNF04301.1
OG03437: GYA|c23472_g1 GYY|c9951_g1 MLP|XP_007403890.1 PST|KNE94332.1
OG03438: GYA|c23481_g1 GYY|c17143_g1 MLP|XP_007409277.1 PST|KNE97195.1
OG03439: GYA|c23485_g1 GYY|c16136_g1 MLP|XP_007407783.1 PST|KNE92328.1
OG03440: GYA|c23487_g1 GYY|c16587_g1 MLP|XP_007410632.1 PST|KNF05096.1
OG03441: GYA|c23490_g1 GYY|c13442_g1 MLP|XP_007415429.1 PST|KNE94113.1
OG03442: GYA|c23494_g1 GYY|c15060_g1 MLP|XP_007408727.1 PST|KNF04812.1
OG03443: GYA|c23496_g1 GYY|c17845_g1 MLP|XP_007415588.1 PST|KNE92535.1
OG03444: GYA|c23497_g2 GYY|c18237_g1 MLP|XP_007406443.1 PST|KNE99150.1
OG03445: GYA|c23502_g1 GYY|c20331_g1 PST|KNE97552.1 MLP|XP_007410327.1
OG03446: GYA|c23508_g1 GYY|c17413_g1 MLP|XP_007404405.1 PST|KNE90521.1
OG03447: GYA|c23514_g1 GYY|c18465_g1 MLP|XP_007412061.1 PST|KNF06564.1
OG03448: GYA|c23518_g1 GYY|c4436_g1 MLP|XP_007416407.1 PST|KNE89964.1
OG03449: GYA|c23527_g1 GYY|c18615_g1 MLP|XP_007406469.1 PST|KNE93848.1
OG03450: GYA|c23530_g1 GYY|c18998_g1 MLP|XP_007411507.1 PST|KNE98263.1
OG03451: GYA|c23538_g1 GYY|c19409_g3 MLP|XP_007403506.1 PST|KNF04172.1
OG03452: GYA|c23544_g1 GYY|c16683_g1 MLP|XP_007404238.1 PST|KNE95367.1
OG03453: GYA|c23546_g1 GYY|c20176_g1 MLP|XP_007409972.1 PST|KNE99324.1
OG03454: GYA|c23550_g1 GYY|c24079_g1 MLP|XP_007413204.1 PST|KNF05171.1
OG03455: GYA|c23551_g1 GYY|c17912_g2 MLP|XP_007418674.1 PST|KNE89777.1
OG03456: GYA|c23552_g1 GYY|c19539_g1 MLP|XP_007415725.1 PST|KNE92712.1
OG03457: GYA|c23559_g1 GYY|c33920_g1 MLP|XP_007409754.1 PST|KNE96305.1
OG03458: GYA|c23561_g1 GYY|c30936_g1 MLP|XP_007405924.1 PST|KNE89674.1
OG03459: GYA|c23562_g1 GYY|c21526_g1 MLP|XP_007417918.1 PST|KNF04782.1
OG03460: GYA|c23564_g1 GYY|c12338_g1 MLP|XP_007417689.1 PST|KNE93889.1
OG03461: GYA|c23568_g1 GYY|c20632_g1 MLP|XP_007410264.1 PST|KNE91414.1
OG03462: GYA|c23576_g1 GYY|c17397_g1 MLP|XP_007414881.1 PST|KNE91286.1
OG03463: GYA|c23577_g1 GYY|c19537_g1 MLP|XP_007404897.1 PST|KNF04194.1
OG03464: GYA|c23583_g1 GYY|c19184_g2 MLP|XP_007418543.1 PST|KNF01816.1
OG03465: GYA|c23588_g1 GYY|c20049_g1 MLP|XP_007411717.1 PST|KNE90711.1
OG03466: GYA|c23592_g1 GYY|c18896_g1 MLP|XP_007406026.1 PST|KNE95790.1
OG03467: GYA|c23593_g2 GYY|c19999_g1 MLP|XP_007405606.1 PST|KNE92112.1
OG03468: GYA|c23594_g1 GYY|c17697_g1 MLP|XP_007410007.1 PST|KNE91169.1
OG03469: GYA|c23596_g1 GYY|c16575_g1 MLP|XP_007418650.1 PST|KNE93375.1
OG03470: GYA|c23600_g1 GYY|c13652_g1 MLP|XP_007408526.1 PST|KNE96845.1
OG03471: GYA|c23601_g2 GYY|c18772_g1 MLP|XP_007409204.1 PST|KNE94598.1
OG03472: GYA|c23624_g1 GYY|c15545_g1 MLP|XP_007407937.1 PST|KNF01366.1
OG03473: GYA|c23626_g1 GYY|c17367_g1 MLP|XP_007418203.1 PST|KNE96113.1
OG03474: GYA|c23627_g1 GYY|c15012_g1 MLP|XP_007414190.1 PST|KNF02141.1
OG03475: GYA|c23633_g1 GYY|c14527_g1 MLP|XP_007407085.1 PST|KNF05916.1
OG03476: GYA|c23634_g2 GYY|c18588_g1 MLP|XP_007403743.1 PST|KNE91687.1
OG03477: GYA|c23635_g1 GYY|c15339_g1 MLP|XP_007404002.1 PST|KNE99593.1
OG03478: GYA|c23636_g1 GYY|c39936_g1 MLP|XP_007415472.1 PST|KNF02644.1
OG03479: GYA|c23639_g1 GYY|c21458_g1 MLP|XP_007410561.1 PST|KNF05179.1
OG03480: GYA|c23641_g1 GYY|c18342_g1 MLP|XP_007417812.1 PST|KNE96612.1
OG03481: GYA|c23643_g1 GYY|c14306_g1 MLP|XP_007411343.1 PST|KNF00686.1
OG03482: GYA|c23644_g1 GYY|c18513_g1 MLP|XP_007409638.1 PST|KNF04851.1
OG03483: GYA|c23645_g1 GYY|c14471_g1 MLP|XP_007404065.1 PST|KNF06446.1
OG03484: GYA|c23648_g1 GYY|c20752_g1 MLP|XP_007411249.1 PST|KNF02753.1
OG03485: GYA|c23652_g1 GYY|c15382_g1 MLP|XP_007407490.1 PST|KNE98401.1
OG03486: GYA|c23653_g1 GYY|c17306_g1 MLP|XP_007406795.1 PST|KNF02040.1
OG03487: GYA|c23657_g1 GYY|c18460_g1 MLP|XP_007412617.1 PST|KNF06129.1
OG03488: GYA|c23659_g1 GYY|c40328_g1 MLP|XP_007414765.1 PST|KNE96385.1
OG03489: GYA|c23661_g1 GYY|c20818_g1 MLP|XP_007418872.1 PST|KNE93720.1
OG03490: GYA|c23666_g1 GYY|c11787_g1 MLP|XP_007406715.1 PST|KNE96699.1
OG03491: GYA|c23671_g1 GYY|c14538_g1 MLP|XP_007405288.1 PST|KNF01004.1
OG03492: GYA|c23672_g1 GYY|c17106_g1 MLP|XP_007408903.1 PST|KNE96708.1
OG03493: GYA|c23673_g1 GYY|c17819_g1 MLP|XP_007414682.1 PST|KNF01240.1
OG03494: GYA|c23675_g2 GYY|c34865_g1 MLP|XP_007414647.1 PST|KNE90341.1
OG03495: GYA|c23682_g2 GYY|c21517_g1 MLP|XP_007406463.1 PST|KNE93344.1
OG03496: GYA|c23685_g1 GYY|c17755_g1 MLP|XP_007416361.1 PST|KNE91358.1
OG03497: GYA|c23688_g1 GYY|c18106_g1 MLP|XP_007413320.1 PST|KNF05538.1
OG03498: GYA|c23689_g1 GYY|c38224_g1 MLP|XP_007412074.1 PST|KNF06574.1
OG03499: GYA|c23691_g1 GYY|c17973_g1 MLP|XP_007409803.1 PST|KNF06247.1
OG03502: GYA|c23711_g1 GYY|c18962_g1 MLP|XP_007412271.1 PST|KNE90052.1
OG03503: GYA|c23717_g1 GYY|c13592_g1 MLP|XP_007417548.1 PST|KNE90888.1
OG03504: GYA|c23721_g1 GYY|c20132_g1 MLP|XP_007417616.1 PST|KNE93960.1
OG03505: GYA|c23723_g1 GYY|c16504_g1 MLP|XP_007404624.1 PST|KNE95674.1
OG03506: GYA|c23723_g2 GYY|c20180_g2 MLP|XP_007406924.1 PST|KNE92371.1
OG03507: GYA|c23727_g1 GYY|c13613_g1 MLP|XP_007408189.1 PST|KNE92850.1
OG03508: GYA|c23728_g1 GYY|c20371_g1 MLP|XP_007405077.1 PST|KNF00321.1
OG03509: GYA|c23734_g1 GYY|c20363_g1 MLP|XP_007411598.1 PST|KNE93744.1
OG03510: GYA|c23740_g1 GYY|c18045_g1 MLP|XP_007410104.1 PST|KNE98756.1
OG03511: GYA|c23743_g1 GYY|c18961_g1 MLP|XP_007411877.1 PST|KNF01681.1
OG03512: GYA|c23747_g1 GYY|c18266_g1 MLP|XP_007404053.1 PST|KNF01705.1
OG03513: GYA|c23748_g1 GYY|c16545_g1 MLP|XP_007404843.1 PST|KNF00470.1
OG03514: GYA|c23754_g1 GYY|c21030_g1 MLP|XP_007409622.1 PST|KNE89717.1
OG03515: GYA|c23756_g1 GYY|c18822_g1 MLP|XP_007410228.1 PST|KNF02752.1
OG03516: GYA|c23758_g2 GYY|c18638_g1 PST|KNE97016.1 MLP|XP_007415583.1
OG03517: GYA|c23760_g1 GYY|c18279_g1 MLP|XP_007404548.1 PST|KNE93194.1
OG03518: GYA|c23767_g1 GYY|c20789_g1 MLP|XP_007406614.1 PST|KNF04565.1
OG03519: GYA|c23769_g1 GYY|c15160_g1 MLP|XP_007416002.1 PST|KNF02410.1
OG03520: GYA|c23772_g1 GYY|c15908_g1 MLP|XP_007406810.1 PST|KNF03446.1
OG03521: GYA|c23773_g1 GYY|c17203_g1 MLP|XP_007412031.1 PST|KNE99691.1
OG03522: GYA|c23774_g1 GYY|c14990_g1 MLP|XP_007404517.1 PST|KNF00879.1
OG03523: GYA|c23779_g1 GYY|c21614_g1 MLP|XP_007414574.1 PST|KNE99429.1
OG03524: GYA|c23783_g1 GYY|c11838_g1 MLP|XP_007418583.1 PST|KNE90454.1
OG03525: GYA|c23784_g1 GYY|c413_g1 MLP|XP_007405617.1 PST|KNE92117.1
OG03526: GYA|c23791_g1 GYY|c18484_g1 MLP|XP_007405512.1 PST|KNE90245.1
OG03527: GYA|c23792_g1 GYY|c18780_g1 MLP|XP_007417753.1 PST|KNF06526.1
OG03528: GYA|c23793_g1 GYY|c16869_g1 MLP|XP_007413794.1 PST|KNE93905.1
OG03529: GYA|c23797_g1 GYY|c20561_g1 MLP|XP_007417549.1 PST|KNE93303.1
OG03530: GYA|c23798_g1 GYY|c21142_g1 MLP|XP_007410225.1 PST|KNE98557.1
OG03531: GYA|c23799_g1 GYY|c20684_g2 MLP|XP_007407481.1 PST|KNE95599.1
OG03532: GYA|c23802_g1 GYY|c17233_g1 MLP|XP_007412551.1 PST|KNE97745.1
OG03533: GYA|c23803_g1 GYY|c17074_g1 MLP|XP_007413399.1 PST|KNF06817.1
OG03534: GYA|c23806_g1 GYY|c16404_g1 MLP|XP_007413913.1 PST|KNE98950.1
OG03535: GYA|c23809_g1 GYY|c20710_g1 MLP|XP_007408935.1 PST|KNF02990.1
OG03536: GYA|c23810_g1 GYY|c17719_g1 MLP|XP_007411620.1 PST|KNE93760.1
OG03537: GYA|c23811_g1 GYY|c18170_g1 MLP|XP_007411804.1 PST|KNF06291.1
OG03538: GYA|c23812_g1 GYY|c14923_g1 MLP|XP_007405038.1 PST|KNF01029.1
OG03539: GYA|c23814_g1 GYY|c16646_g1 PST|KNE96702.1 MLP|XP_007407072.1
OG03540: GYA|c23817_g1 GYY|c19335_g1 MLP|XP_007404459.1 PST|KNE89542.1
OG03541: GYA|c23818_g1 GYY|c20425_g1 MLP|XP_007404445.1 PST|KNE98577.1
OG03542: GYA|c23819_g1 GYY|c18095_g1 MLP|XP_007410572.1 PST|KNF03678.1
OG03543: GYA|c23822_g1 GYY|c294_g1 MLP|XP_007417697.1 PST|KNF04100.1
OG03544: GYA|c23825_g1 GYY|c19048_g1 MLP|XP_007416370.1 PST|KNF00238.1
OG03545: GYA|c23826_g1 GYY|c17259_g1 MLP|XP_007409783.1 PST|KNF05753.1
OG03546: GYA|c23827_g1 GYY|c12548_g1 MLP|XP_007403893.1 PST|KNF02044.1
OG03547: GYA|c23828_g1 GYY|c16862_g1 MLP|XP_007407318.1 PST|KNE96978.1
OG03548: GYA|c23835_g2 GYY|c18586_g1 MLP|XP_007414126.1 PST|KNF02532.1
OG03549: GYA|c23838_g1 GYY|c15035_g1 MLP|XP_007410838.1 PST|KNE93014.1
OG03550: GYA|c23839_g1 GYY|c17142_g1 MLP|XP_007404079.1 PST|KNE97406.1
OG03551: GYA|c23843_g1 GYY|c18603_g1 MLP|XP_007412980.1 PST|KNE99987.1
OG03552: GYA|c23845_g1 GYY|c17686_g1 MLP|XP_007403727.1 PST|KNE96461.1
OG03553: GYA|c23848_g2 GYY|c14568_g1 MLP|XP_007407559.1 PST|KNF02402.1
OG03554: GYA|c23851_g1 GYY|c17589_g1 MLP|XP_007411244.1 PST|KNF00647.1
OG03555: GYA|c23853_g1 GYY|c16145_g1 MLP|XP_007416544.1 PST|KNF04088.1
OG03556: GYA|c23857_g1 GYY|c13425_g1 MLP|XP_007415387.1 PST|KNF00322.1
OG03557: GYA|c23860_g1 GYY|c18846_g1 MLP|XP_007410421.1 PST|KNF05205.1
OG03558: GYA|c23865_g1 GYY|c20509_g1 MLP|XP_007409510.1 PST|KNF03089.1
OG03559: GYA|c23872_g1 GYY|c10707_g1 MLP|XP_007414546.1 PST|KNE94002.1
OG03560: GYA|c23873_g1 GYY|c15347_g1 MLP|XP_007413704.1 PST|KNE94537.1
OG03561: GYA|c23876_g1 GYY|c18447_g1 PST|KNE99751.1 MLP|XP_007415345.1
OG03562: GYA|c23877_g1 GYY|c14200_g1 MLP|XP_007412730.1 PST|KNF02739.1
OG03563: GYA|c23888_g1 GYY|c6489_g1 MLP|XP_007405083.1 PST|KNE92221.1
OG03564: GYA|c23892_g1 GYY|c15197_g1 MLP|XP_007411111.1 PST|KNF04793.1
OG03565: GYA|c23896_g1 GYY|c13991_g1 MLP|XP_007416456.1 PST|KNE95491.1
OG03566: GYA|c23901_g1 GYY|c17126_g1 MLP|XP_007406121.1 PST|KNE95706.1
OG03567: GYA|c23903_g1 GYY|c17900_g1 MLP|XP_007414834.1 PST|KNF00356.1
OG03568: GYA|c23905_g1 GYY|c20801_g2 MLP|XP_007412324.1 PST|KNE89853.1
OG03569: GYA|c23906_g1 GYY|c19102_g1 MLP|XP_007415286.1 PST|KNE91572.1
OG03570: GYA|c23909_g1 GYY|c14470_g1 MLP|XP_007409492.1 PST|KNF06602.1
OG03571: GYA|c23911_g1 GYY|c17825_g1 MLP|XP_007411141.1 PST|KNE95804.1
OG03572: GYA|c23925_g1 GYY|c13770_g1 MLP|XP_007417002.1 PST|KNE99998.1
OG03573: GYA|c23927_g2 GYY|c17682_g1 MLP|XP_007412342.1 PST|KNF02450.1
OG03574: GYA|c23928_g1 GYY|c19126_g1 MLP|XP_007404913.1 PST|KNF04701.1
OG03575: GYA|c23931_g1 GYY|c40373_g1 MLP|XP_007411132.1 PST|KNE92766.1
OG03576: GYA|c23938_g1 GYY|c8821_g1 MLP|XP_007406587.1 PST|KNF02792.1
OG03577: GYA|c23939_g1 GYY|c16351_g1 MLP|XP_007416020.1 PST|KNF02394.1
OG03578: GYA|c23949_g1 GYY|c14513_g1 MLP|XP_007410066.1 PST|KNE94030.1
OG03579: GYA|c23953_g1 GYY|c15505_g1 MLP|XP_007406760.1 PST|KNE92487.1
OG03580: GYA|c23955_g1 GYY|c20521_g1 MLP|XP_007406672.1 PST|KNE95233.1
OG03581: GYA|c23957_g1 GYY|c13396_g1 MLP|XP_007408729.1 PST|KNE99968.1
OG03582: GYA|c23959_g1 GYY|c15849_g1 MLP|XP_007410980.1 PST|KNE89455.1
OG03583: GYA|c23960_g3 GYY|c20089_g1 MLP|XP_007406231.1 PST|KNE96246.1
OG03584: GYA|c23961_g1 GYY|c17438_g1 MLP|XP_007418774.1 PST|KNF01279.1
OG03585: GYA|c23966_g1 GYY|c19264_g1 MLP|XP_007404614.1 PST|KNE89954.1
OG03586: GYA|c23969_g1 GYY|c19562_g1 MLP|XP_007405703.1 PST|KNF04313.1
OG03587: GYA|c23970_g1 GYY|c16155_g1 MLP|XP_007406858.1 PST|KNE95398.1
OG03588: GYA|c23971_g1 GYY|c14654_g1 MLP|XP_007405263.1 PST|KNF01789.1
OG03589: GYA|c23974_g1 GYY|c12346_g2 MLP|XP_007414061.1 PST|KNE92399.1
OG03590: GYA|c23975_g1 GYY|c17891_g1 MLP|XP_007408168.1 PST|KNE92859.1
OG03591: GYA|c23976_g1 GYY|c8161_g1 MLP|XP_007407648.1 PST|KNF04743.1
OG03592: GYA|c23984_g1 GYY|c21684_g1 MLP|XP_007412580.1 PST|KNF06089.1
OG03593: GYA|c23988_g2 GYY|c20442_g1 MLP|XP_007405451.1 PST|KNF04687.1
OG03594: GYA|c23998_g1 GYY|c17478_g1 MLP|XP_007413412.1 PST|KNF06893.1
OG03595: GYA|c23999_g1 GYY|c14951_g1 MLP|XP_007406603.1 PST|KNE89653.1
OG03596: GYA|c24004_g1 GYY|c16700_g1 MLP|XP_007415042.1 PST|KNE91237.1
OG03597: GYA|c24006_g1 GYY|c20617_g1 MLP|XP_007406308.1 PST|KNE89793.1
OG03598: GYA|c24012_g1 GYY|c14412_g1 MLP|XP_007418272.1 PST|KNE90178.1
OG03599: GYA|c24016_g1 GYY|c21003_g1 MLP|XP_007415790.1 PST|KNF00211.1
OG03600: GYA|c24017_g1 GYY|c17899_g1 MLP|XP_007415669.1 PST|KNE95928.1
OG03601: GYA|c24019_g2 GYY|c18401_g1 MLP|XP_007411579.1 PST|KNE98256.1
OG03602: GYA|c24020_g1 GYY|c36597_g1 MLP|XP_007410671.1 PST|KNE95909.1
OG03603: GYA|c24023_g1 GYY|c20334_g1 MLP|XP_007414601.1 PST|KNF03834.1
OG03604: GYA|c24025_g1 GYY|c17798_g1 MLP|XP_007407553.1 PST|KNE90265.1
OG03605: GYA|c24032_g1 GYY|c17051_g1 MLP|XP_007410679.1 PST|KNF02240.1
OG03606: GYA|c24036_g1 GYY|c16815_g1 MLP|XP_007410676.1 PST|KNF05298.1
OG03607: GYA|c24039_g1 GYY|c17720_g1 MLP|XP_007407293.1 PST|KNE91738.1
OG03608: GYA|c23869_g1 MLP|XP_007411266.1 PST|KNE90947.1 GYY|c16253_g1
OG03609: MLP|XP_007412965.1 GYA|c40054_g1 GYY|c14028_g1 PST|KNE89637.1
OG03610: GYA|c23950_g1 MLP|XP_007404734.1 GYY|c21860_g1 PST|KNE97931.1
OG03612: GYA|c24043_g1 GYY|c16275_g1 MLP|XP_007411195.1 PST|KNF04815.1
OG03613: GYA|c24046_g1 GYY|c20457_g1 MLP|XP_007415346.1 PST|KNF06635.1
OG03614: GYA|c24049_g1 GYY|c16918_g1 PST|KNF06810.1 MLP|XP_007407279.1
OG03615: GYA|c24050_g1 GYY|c21844_g1 MLP|XP_007413374.1 PST|KNE89779.1
OG03616: GYA|c24051_g1 GYY|c21372_g1 MLP|XP_007415713.1 PST|KNE92713.1
OG03617: GYA|c24056_g1 GYY|c15016_g1 MLP|XP_007403894.1 PST|KNF02045.1
OG03618: GYA|c24059_g1 GYY|c13286_g1 MLP|XP_007409542.1 PST|KNF04918.1
OG03619: GYA|c24060_g1 GYY|c18317_g1 MLP|XP_007408115.1 PST|KNF00030.1
OG03620: GYA|c24062_g1 GYY|c21746_g1 MLP|XP_007413442.1 PST|KNF04171.1
OG03621: GYA|c24064_g1 GYY|c28463_g1 MLP|XP_007411990.1 PST|KNE92305.1
OG03622: GYA|c24067_g1 GYY|c18413_g1 MLP|XP_007406889.1 PST|KNF01179.1
OG03623: GYA|c24068_g2 GYY|c18975_g1 MLP|XP_007413211.1 PST|KNE97063.1
OG03624: GYA|c24071_g1 GYY|c18935_g1 MLP|XP_007411709.1 PST|KNF04606.1
OG03625: GYA|c24072_g1 GYY|c18444_g1 MLP|XP_007409334.1 PST|KNE97245.1
OG03626: GYA|c24078_g1 GYY|c14556_g1 MLP|XP_007411238.1 PST|KNF00606.1
OG03627: GYA|c24079_g1 GYY|c18025_g1 MLP|XP_007407893.1 PST|KNE98913.1
OG03628: GYA|c24082_g1 GYY|c16519_g1 MLP|XP_007407696.1 PST|KNF01406.1
OG03629: GYA|c24084_g1 GYY|c13798_g1 MLP|XP_007413632.1 PST|KNF03901.1
OG03630: GYA|c24086_g1 GYY|c21514_g1 MLP|XP_007404683.1 PST|KNE95679.1
OG03631: GYA|c24087_g1 GYY|c17725_g1 MLP|XP_007409613.1 PST|KNE97817.1
OG03632: GYA|c24088_g2 GYY|c19571_g3 MLP|XP_007410168.1 PST|KNE91156.1
OG03633: GYA|c24089_g1 GYY|c18440_g1 MLP|XP_007413536.1 PST|KNF03882.1
OG03634: GYA|c24095_g1 GYY|c17101_g1 MLP|XP_007403491.1 PST|KNF04229.1
OG03635: GYA|c24096_g1 GYY|c21587_g2 MLP|XP_007407467.1 PST|KNE99724.1
OG03636: GYA|c24097_g1 GYY|c16316_g1 MLP|XP_007408413.1 PST|KNF03578.1
OG03637: GYA|c24099_g1 GYY|c18264_g1 MLP|XP_007404630.1 PST|KNE99579.1
OG03638: GYA|c24102_g1 GYY|c18726_g1 MLP|XP_007405489.1 PST|KNF03889.1
OG03639: GYA|c24103_g1 GYY|c18424_g1 MLP|XP_007417980.1 PST|KNF02920.1
OG03640: GYA|c24104_g1 GYY|c20651_g1 MLP|XP_007414088.1 PST|KNF05254.1
OG03641: GYA|c24110_g2 GYY|c19637_g1 MLP|XP_007418013.1 PST|KNE91433.1
OG03642: GYA|c24117_g1 GYY|c18455_g1 MLP|XP_007411150.1 PST|KNF00986.1
OG03643: GYA|c24119_g1 GYY|c8523_g1 MLP|XP_007409989.1 PST|KNF02513.1
OG03644: GYA|c24129_g1 GYY|c19479_g1 MLP|XP_007407487.1 PST|KNE90208.1
OG03645: GYA|c24130_g1 GYY|c16977_g1 MLP|XP_007418022.1 PST|KNF05759.1
OG03646: GYA|c24133_g1 GYY|c15904_g1 MLP|XP_007417489.1 PST|KNE97814.1
OG03647: GYA|c24134_g1 GYY|c18665_g1 MLP|XP_007418680.1 PST|KNE94660.1
OG03648: GYA|c24134_g5 GYY|c17829_g1 MLP|XP_007412705.1 PST|KNF02768.1
OG03649: GYA|c24135_g1 GYY|c18283_g1 MLP|XP_007408180.1 PST|KNE89483.1
OG03650: GYA|c24141_g1 GYY|c21217_g1 MLP|XP_007404166.1 PST|KNF04150.1
OG03651: GYA|c24147_g1 GYY|c17964_g1 MLP|XP_007405345.1 PST|KNF06803.1
OG03652: GYA|c24151_g1 GYY|c18242_g1 MLP|XP_007406669.1 PST|KNE92547.1
OG03653: GYA|c24152_g1 GYY|c21063_g1 MLP|XP_007405848.1 PST|KNE99419.1
OG03654: GYA|c24157_g1 GYY|c14784_g1 MLP|XP_007410547.1 PST|KNE91275.1
OG03655: GYA|c24158_g1 GYY|c20846_g1 MLP|XP_007411866.1 PST|KNF04856.1
OG03656: GYA|c24161_g1 GYY|c21710_g1 MLP|XP_007412366.1 PST|KNF04234.1
OG03657: GYA|c24162_g1 GYY|c15668_g1 MLP|XP_007408830.1 PST|KNF01429.1
OG03658: GYA|c24166_g1 GYY|c21326_g1 MLP|XP_007406901.1 PST|KNE98456.1
OG03659: GYA|c24167_g1 GYY|c18680_g1 MLP|XP_007408574.1 PST|KNF03664.1
OG03660: GYA|c24168_g1 GYY|c14675_g1 MLP|XP_007413827.1 PST|KNE94545.1
OG03661: GYA|c24170_g1 GYY|c13567_g1 MLP|XP_007406794.1 PST|KNF02123.1
OG03662: GYA|c24171_g1 GYY|c20338_g1 MLP|XP_007412541.1 PST|KNF05563.1
OG03663: GYA|c24172_g1 GYY|c19122_g1 MLP|XP_007416165.1 PST|KNE97032.1
OG03664: GYA|c24181_g1 GYY|c13340_g1 PST|KNF00452.1 MLP|XP_007413455.1
OG03665: GYA|c24182_g1 GYY|c20973_g1 MLP|XP_007415483.1 PST|KNE92522.1
OG03666: GYA|c24183_g2 GYY|c14453_g1 MLP|XP_007408496.1 PST|KNE92408.1
OG03667: GYA|c24190_g1 GYY|c11647_g1 MLP|XP_007406122.1 PST|KNE91056.1
OG03668: GYA|c24192_g1 GYY|c17843_g1 MLP|XP_007414581.1 PST|KNE90335.1
OG03669: GYA|c24193_g1 GYY|c19621_g1 MLP|XP_007405169.1 PST|KNE93710.1
OG03670: GYA|c24194_g1 GYY|c16035_g1 MLP|XP_007412780.1 PST|KNF03251.1
OG03671: GYA|c24197_g1 GYY|c16592_g1 MLP|XP_007411216.1 PST|KNE94484.1
OG03672: GYA|c24198_g2 GYY|c19214_g1 MLP|XP_007409383.1 PST|KNF01435.1
OG03673: GYA|c24200_g1 GYY|c20212_g1 MLP|XP_007408834.1 PST|KNE92188.1
OG03674: GYA|c24202_g1 GYY|c20612_g1 MLP|XP_007415373.1 PST|KNF06826.1
OG03675: GYA|c24204_g1 GYY|c35729_g1 MLP|XP_007415190.1 PST|KNE97445.1
OG03676: GYA|c24211_g1 GYY|c16135_g1 MLP|XP_007416327.1 PST|KNE96842.1
OG03677: GYA|c24212_g1 GYY|c21375_g3 MLP|XP_007410844.1 PST|KNE90551.1
OG03678: GYA|c24213_g1 GYY|c21041_g1 MLP|XP_007416137.1 PST|KNE99970.1
OG03679: GYA|c24222_g1 GYY|c18609_g1 MLP|XP_007412227.1 PST|KNE88806.1
OG03680: GYA|c24226_g1 GYY|c20155_g1 MLP|XP_007404581.1 PST|KNE95657.1
OG03681: GYA|c24231_g1 GYY|c16018_g1 MLP|XP_007411276.1 PST|KNF03919.1
OG03682: GYA|c24232_g1 GYY|c13633_g1 MLP|XP_007412471.1 PST|KNF02288.1
OG03683: GYA|c24236_g1 GYY|c19322_g1 MLP|XP_007403792.1 PST|KNF02037.1
OG03684: GYA|c24242_g1 GYY|c19425_g1 MLP|XP_007406365.1 PST|KNE97748.1
OG03685: GYA|c24245_g1 GYY|c21036_g2 MLP|XP_007414828.1 PST|KNE98370.1
OG03686: GYA|c24248_g1 GYY|c19385_g1 MLP|XP_007405377.1 PST|KNE91280.1
OG03687: GYA|c24251_g1 GYY|c15033_g1 MLP|XP_007417403.1 PST|KNF05116.1
OG03688: GYA|c24252_g1 GYY|c8819_g1 MLP|XP_007411449.1 PST|KNE99082.1
OG03689: GYA|c24253_g1 GYY|c21313_g1 MLP|XP_007408796.1 PST|KNE96791.1
OG03690: GYA|c24260_g1 GYY|c15554_g1 MLP|XP_007415833.1 PST|KNF02647.1
OG03691: GYA|c24261_g1 GYY|c21046_g1 MLP|XP_007404122.1 PST|KNF06490.1
OG03692: GYA|c24263_g1 GYY|c16405_g2 MLP|XP_007414602.1 PST|KNE93904.1
OG03693: GYA|c24274_g1 GYY|c16709_g1 MLP|XP_007410919.1 PST|KNE93017.1
OG03694: GYA|c24276_g1 GYY|c19703_g1 MLP|XP_007410564.1 PST|KNF05151.1
OG03695: GYA|c24278_g2 GYY|c20314_g1 MLP|XP_007404168.1 PST|KNF04170.1
OG03696: GYA|c24281_g1 GYY|c20349_g1 MLP|XP_007405618.1 PST|KNE98613.1
OG03697: GYA|c24284_g1 GYY|c20791_g1 MLP|XP_007409325.1 PST|KNE90005.1
OG03698: GYA|c24292_g1 GYY|c14696_g1 MLP|XP_007406705.1 PST|KNE96953.1
OG03699: GYA|c24298_g1 GYY|c17933_g1 MLP|XP_007406339.1 PST|KNE96955.1
OG03700: GYA|c24300_g1 GYY|c12633_g1 MLP|XP_007418520.1 PST|KNE90962.1
OG03701: GYA|c24302_g1 GYY|c18735_g1 MLP|XP_007405764.1 PST|KNE96528.1
OG03703: GYA|c24307_g1 GYY|c30330_g1 MLP|XP_007408632.1 PST|KNF05235.1
OG03704: GYA|c24308_g1 GYY|c17151_g1 MLP|XP_007405008.1 PST|KNF04185.1
OG03705: GYA|c24309_g1 GYY|c16505_g1 MLP|XP_007412329.1 PST|KNF00480.1
OG03706: GYA|c24310_g1 GYY|c20230_g1 MLP|XP_007417741.1 PST|KNF02704.1
OG03707: GYA|c24314_g1 GYY|c15883_g1 MLP|XP_007411031.1 PST|KNF03615.1
OG03708: GYA|c24318_g2 GYY|c13353_g1 MLP|XP_007412732.1 PST|KNE94057.1
OG03709: GYA|c24319_g1 GYY|c7443_g1 MLP|XP_007416537.1 PST|KNE98763.1
OG03710: GYA|c24320_g1 GYY|c17298_g1 MLP|XP_007406827.1 PST|KNF03526.1
OG03711: GYA|c24323_g2 GYY|c14314_g1 MLP|XP_007403689.1 PST|KNE98508.1
OG03712: GYA|c24327_g1 GYY|c19167_g1 MLP|XP_007408954.1 PST|KNF01754.1
OG03713: GYA|c24330_g1 GYY|c35461_g1 MLP|XP_007409588.1 PST|KNE91910.1
OG03714: GYA|c24332_g1 GYY|c12778_g1 MLP|XP_007405114.1 PST|KNF04270.1
OG03715: GYA|c24335_g2 GYY|c11566_g1 MLP|XP_007409702.1 PST|KNF02996.1
OG03716: GYA|c24339_g1 GYY|c21231_g1 MLP|XP_007418781.1 PST|KNE95126.1
OG03717: GYA|c24341_g1 GYY|c18671_g1 MLP|XP_007415652.1 PST|KNF00524.1
OG03718: GYA|c24347_g1 GYY|c15763_g1 MLP|XP_007412648.1 PST|KNF05565.1
OG03719: GYA|c24350_g2 GYY|c21118_g1 MLP|XP_007417244.1 PST|KNE93475.1
OG03720: GYA|c24351_g1 GYY|c20005_g1 MLP|XP_007405035.1 PST|KNF04183.1
OG03721: GYA|c24353_g1 GYY|c15036_g1 MLP|XP_007415490.1 PST|KNE96148.1
OG03722: GYA|c24359_g1 GYY|c19963_g1 MLP|XP_007407255.1 PST|KNE97726.1
OG03723: GYA|c24362_g1 GYY|c19391_g1 MLP|XP_007410012.1 PST|KNE91167.1
OG03724: GYA|c24363_g1 GYY|c15939_g1 MLP|XP_007418284.1 PST|KNF00441.1
OG03725: GYA|c24369_g1 GYY|c8379_g1 MLP|XP_007417555.1 PST|KNE94044.1
OG03726: GYA|c24370_g1 GYY|c13528_g1 MLP|XP_007415925.1 PST|KNF04145.1
OG03727: PST|KNF04732.1 GYA|c38489_g1 GYY|c17369_g1 MLP|XP_007414910.1
OG03728: GYA|c24374_g1 GYY|c17766_g1 MLP|XP_007406336.1 PST|KNE92193.1
OG03729: GYA|c24383_g1 GYY|c20656_g1 MLP|XP_007415396.1 PST|KNE93394.1
OG03730: GYA|c24386_g1 GYY|c19906_g1 MLP|XP_007410896.1 PST|KNF01082.1
OG03731: GYA|c24388_g1 GYY|c21354_g1 MLP|XP_007419064.1 PST|KNF04779.1
OG03732: GYA|c24390_g1 GYY|c12791_g1 MLP|XP_007404399.1 PST|KNF03476.1
OG03733: GYA|c24394_g1 GYY|c12764_g1 MLP|XP_007411800.1 PST|KNF03825.1
OG03734: GYA|c24398_g1 GYY|c20471_g1 MLP|XP_007417413.1 PST|KNE91064.1
OG03735: GYA|c24399_g1 GYY|c20864_g1 MLP|XP_007406524.1 PST|KNE95260.1
OG03736: GYA|c24401_g1 GYY|c15796_g1 MLP|XP_007406989.1 PST|KNE92022.1
OG03737: GYA|c24404_g1 GYY|c11840_g1 MLP|XP_007409278.1 PST|KNE97244.1
OG03738: GYA|c24405_g1 GYY|c9532_g1 MLP|XP_007412045.1 PST|KNE94625.1
OG03739: GYA|c24407_g1 GYY|c15685_g1 MLP|XP_007405788.1 PST|KNE97803.1
OG03740: GYA|c24412_g2 GYY|c13582_g1 MLP|XP_007413582.1 PST|KNF03973.1
OG03741: GYA|c24415_g1 GYY|c18605_g1 PST|KNF03805.1 MLP|XP_007409694.1
OG03742: GYA|c24417_g1 GYY|c19612_g1 MLP|XP_007410529.1 PST|KNE93090.1
OG03743: GYA|c24419_g1 GYY|c17112_g1 MLP|XP_007406457.1 PST|KNE90739.1
OG03744: GYA|c24422_g1 GYY|c12890_g1 MLP|XP_007410724.1 PST|KNF05686.1
OG03745: GYA|c24423_g2 GYY|c21561_g1 MLP|XP_007418626.1 PST|KNF00689.1
OG03746: GYA|c24424_g1 GYY|c16001_g1 MLP|XP_007403755.1 PST|KNE96259.1
OG03747: GYA|c24429_g1 GYY|c17003_g1 MLP|XP_007405251.1 PST|KNF06584.1
OG03748: GYA|c24430_g1 GYY|c20963_g1 MLP|XP_007411292.1 PST|KNF00657.1
OG03749: GYA|c24431_g1 GYY|c16144_g1 MLP|XP_007407222.1 PST|KNE95607.1
OG03750: GYA|c24432_g1 GYY|c20758_g1 MLP|XP_007407832.1 PST|KNF00281.1
OG03751: GYA|c24434_g1 GYY|c19884_g1 MLP|XP_007411127.1 PST|KNF06020.1
OG03752: GYA|c24438_g1 GYY|c40039_g1 MLP|XP_007414237.1 PST|KNE98812.1
OG03753: GYA|c24439_g2 GYY|c17278_g1 MLP|XP_007405925.1 PST|KNE94149.1
OG03754: GYA|c24442_g1 GYY|c17185_g1 MLP|XP_007409395.1 PST|KNF01458.1
OG03755: GYA|c24443_g1 GYY|c18044_g1 MLP|XP_007407064.1 PST|KNE96709.1
OG03756: GYA|c24453_g1 GYY|c19138_g1 MLP|XP_007408469.1 PST|KNE94478.1
OG03757: GYA|c24457_g1 GYY|c20337_g1 MLP|XP_007406357.1 PST|KNE93546.1
OG03758: GYA|c24458_g1 GYY|c17781_g1 MLP|XP_007416496.1 PST|KNF06744.1
OG03759: GYA|c24462_g1 GYY|c16157_g1 MLP|XP_007412312.1 PST|KNE99895.1
OG03760: GYA|c24464_g1 GYY|c20188_g1 MLP|XP_007404385.1 PST|KNE99615.1
OG03761: GYA|c24469_g1 GYY|c20995_g1 MLP|XP_007411039.1 PST|KNF04873.1
OG03762: GYA|c24472_g1 GYY|c13832_g1 MLP|XP_007406266.1 PST|KNE92309.1
OG03763: GYA|c24475_g1 GYY|c19620_g1 MLP|XP_007404711.1 PST|KNF04153.1
OG03764: GYA|c24476_g1 GYY|c20757_g1 MLP|XP_007404579.1 PST|KNE95667.1
OG03765: GYA|c24480_g1 GYY|c6295_g1 MLP|XP_007405830.1 PST|KNE90446.1
OG03766: GYA|c24488_g1 GYY|c17722_g1 MLP|XP_007413598.1 PST|KNF06734.1
OG03767: GYA|c24490_g1 GYY|c20814_g1 MLP|XP_007405250.1 PST|KNF01836.1
OG03768: GYA|c24500_g1 GYY|c17504_g1 PST|KNF04671.1 MLP|XP_007414924.1
OG03769: GYA|c24504_g1 GYY|c13944_g1 MLP|XP_007405314.1 PST|KNF01764.1
OG03770: GYA|c24510_g1 GYY|c13484_g1 MLP|XP_007418801.1 PST|KNE96893.1
OG03771: GYA|c24514_g1 GYY|c16042_g1 MLP|XP_007411373.1 PST|KNE93132.1
OG03772: GYA|c24515_g1 GYY|c15741_g1 MLP|XP_007412411.1 PST|KNE89153.1
OG03773: GYA|c24517_g1 GYY|c18252_g1 MLP|XP_007406662.1 PST|KNE99969.1
OG03774: GYA|c24520_g1 GYY|c21603_g1 MLP|XP_007408824.1 PST|KNE96535.1
OG03775: GYA|c24526_g1 GYY|c17329_g1 MLP|XP_007415879.1 PST|KNE90637.1
OG03776: GYA|c24527_g1 GYY|c20552_g1 MLP|XP_007415883.1 PST|KNF01405.1
OG03777: GYA|c24532_g1 GYY|c16906_g1 MLP|XP_007409013.1 PST|KNF03824.1
OG03778: GYA|c24535_g1 GYY|c19049_g1 MLP|XP_007410569.1 PST|KNF03656.1
OG03779: GYA|c24538_g1 GYY|c21624_g1 MLP|XP_007407270.1 PST|KNF05373.1
OG03780: GYA|c24541_g2 GYY|c15675_g1 MLP|XP_007412003.1 PST|KNF01638.1
OG03781: GYA|c24546_g1 GYY|c13177_g1 MLP|XP_007412938.1 PST|KNE95187.1
OG03782: GYA|c24548_g1 GYY|c20985_g1 MLP|XP_007405407.1 PST|KNE93026.1
OG03783: GYA|c24549_g1 GYY|c20341_g2 MLP|XP_007416605.1 PST|KNF04096.1
OG03784: GYA|c24550_g1 GYY|c16595_g1 MLP|XP_007414754.1 PST|KNE95866.1
OG03785: GYA|c24557_g2 GYY|c20643_g1 MLP|XP_007404438.1 PST|KNE93451.1
OG03786: GYA|c24558_g1 GYY|c14467_g1 MLP|XP_007410819.1 PST|KNE97735.1
OG03787: GYA|c24560_g1 GYY|c26834_g1 MLP|XP_007417905.1 PST|KNF01180.1
OG03788: GYA|c24562_g1 GYY|c18844_g1 MLP|XP_007408685.1 PST|KNE89885.1
OG03789: GYA|c24563_g1 GYY|c3010_g1 MLP|XP_007410119.1 PST|KNE90852.1
OG03790: GYA|c24569_g1 GYY|c18294_g1 MLP|XP_007415113.1 PST|KNE90029.1
OG03791: GYA|c24572_g1 GYY|c15349_g1 MLP|XP_007408773.1 PST|KNE99891.1
OG03792: GYA|c24573_g1 GYY|c18469_g1 MLP|XP_007407506.1 PST|KNF02423.1
OG03793: GYA|c24574_g1 GYY|c18676_g1 MLP|XP_007413118.1 PST|KNE98029.1
OG03794: GYA|c24594_g1 GYY|c20535_g1 MLP|XP_007413110.1 PST|KNE99868.1
OG03795: GYA|c24597_g1 GYY|c20730_g1 MLP|XP_007412220.1 PST|KNE92814.1
OG03796: GYA|c24611_g1 GYY|c18574_g1 MLP|XP_007403831.1 PST|KNF03026.1
OG03797: GYA|c24614_g1 GYY|c14526_g1 MLP|XP_007408930.1 PST|KNF06403.1
OG03798: GYA|c24616_g1 GYY|c18340_g1 MLP|XP_007405998.1 PST|KNE97184.1
OG03799: GYA|c24618_g1 GYY|c18241_g1 MLP|XP_007417420.1 PST|KNF04520.1
OG03800: GYA|c24619_g1 GYY|c19073_g2 MLP|XP_007410396.1 PST|KNE93837.1
OG03801: GYA|c24621_g1 GYY|c19013_g1 MLP|XP_007410272.1 PST|KNE91293.1
OG03802: GYA|c24623_g1 GYY|c21135_g1 MLP|XP_007415741.1 PST|KNE92252.1
OG03803: GYA|c24625_g2 GYY|c15823_g1 MLP|XP_007416942.1 PST|KNE99345.1
OG03804: GYA|c24626_g1 GYY|c16637_g1 MLP|XP_007414329.1 PST|KNF05494.1
OG03805: GYA|c24629_g1 GYY|c21840_g1 MLP|XP_007412822.1 PST|KNE96769.1
OG03806: GYA|c24632_g1 GYY|c14508_g1 MLP|XP_007416614.1 PST|KNF04126.1
OG03807: GYA|c24634_g1 GYY|c19720_g1 MLP|XP_007408550.1 PST|KNF05070.1
OG03808: GYA|c24643_g1 GYY|c21564_g1 MLP|XP_007419189.1 PST|KNF02708.1
OG03809: GYA|c24650_g1 GYY|c17197_g1 MLP|XP_007418348.1 PST|KNF04642.1
OG03810: GYA|c24655_g1 GYY|c20051_g1 MLP|XP_007414099.1 PST|KNF05343.1
OG03811: GYA|c24658_g1 GYY|c18599_g1 MLP|XP_007403782.1 PST|KNF01940.1
OG03812: GYA|c24664_g1 GYY|c17795_g1 MLP|XP_007410069.1 PST|KNF00831.1
OG03813: GYA|c24673_g1 GYY|c18307_g1 MLP|XP_007410762.1 PST|KNE90459.1
OG03814: GYA|c24674_g1 GYY|c36464_g1 MLP|XP_007408419.1 PST|KNF03673.1
OG03815: GYA|c24676_g1 GYY|c11842_g1 MLP|XP_007412659.1 PST|KNF05780.1
OG03816: GYA|c24679_g1 GYY|c17139_g1 MLP|XP_007411187.1 PST|KNF04836.1
OG03817: GYA|c24681_g1 GYY|c17748_g1 MLP|XP_007415361.1 PST|KNE90780.1
OG03818: GYA|c24682_g1 GYY|c19845_g1 MLP|XP_007412836.1 PST|KNE92111.1
OG03819: GYA|c24687_g1 GYY|c18760_g1 MLP|XP_007407350.1 PST|KNE99972.1
OG03820: GYA|c24690_g1 GYY|c16737_g1 MLP|XP_007412643.1 PST|KNF05738.1
OG03821: GYA|c24700_g1 GYY|c18541_g1 MLP|XP_007407445.1 PST|KNE95864.1
OG03822: GYA|c24704_g1 GYY|c19429_g1 MLP|XP_007405823.1 PST|KNE93907.1
OG03823: GYA|c24707_g1 GYY|c20709_g1 MLP|XP_007412528.1 PST|KNF06162.1
OG03824: GYA|c24708_g1 GYY|c18132_g1 MLP|XP_007418976.1 PST|KNE98201.1
OG03825: GYA|c24709_g1 GYY|c21220_g2 MLP|XP_007404098.1 PST|KNE93723.1
OG03826: GYA|c24712_g1 GYY|c14774_g1 MLP|XP_007404506.1 PST|KNE90573.1
OG03827: GYA|c24713_g1 GYY|c13707_g1 MLP|XP_007408912.1 PST|KNF01207.1
OG03828: GYA|c24719_g1 GYY|c20298_g1 MLP|XP_007406873.1 PST|KNE98474.1
OG03829: GYA|c24722_g2 GYY|c21657_g1 MLP|XP_007411610.1 PST|KNF00548.1
OG03830: GYA|c24725_g1 GYY|c15510_g1 MLP|XP_007408197.1 PST|KNF02236.1
OG03831: GYA|c24728_g1 GYY|c20222_g1 MLP|XP_007408875.1 PST|KNE90135.1
OG03832: GYA|c24729_g1 GYY|c19326_g1 MLP|XP_007414723.1 PST|KNE94659.1
OG03833: GYA|c24730_g1 GYY|c16414_g1 MLP|XP_007417926.1 PST|KNF01212.1
OG03834: GYA|c24748_g1 GYY|c17020_g1 MLP|XP_007417975.1 PST|KNE89070.1
OG03835: GYA|c24752_g1 GYY|c24250_g1 MLP|XP_007417134.1 PST|KNE91647.1
OG03836: GYA|c24754_g1 GYY|c20820_g1 MLP|XP_007416088.1 PST|KNF00061.1
OG03837: GYA|c24755_g1 GYY|c18958_g1 MLP|XP_007409923.1 PST|KNF01185.1
OG03838: GYA|c24756_g1 GYY|c16631_g1 MLP|XP_007416309.1 PST|KNE94991.1
OG03839: GYA|c24757_g2 GYY|c19956_g1 MLP|XP_007413960.1 PST|KNF05984.1
OG03840: GYA|c24758_g1 GYY|c20825_g1 MLP|XP_007403756.1 PST|KNE98836.1
OG03841: GYA|c24764_g1 GYY|c19489_g1 MLP|XP_007411756.1 PST|KNF06152.1
OG03842: GYA|c24766_g1 GYY|c12797_g1 MLP|XP_007415045.1 PST|KNE90085.1
OG03843: GYA|c24768_g1 GYY|c14537_g1 MLP|XP_007409623.1 PST|KNE93427.1
OG03844: GYA|c24771_g1 GYY|c19546_g1 MLP|XP_007406659.1 PST|KNE92709.1
OG03845: GYA|c24789_g1 GYY|c3875_g1 MLP|XP_007413758.1 PST|KNE93696.1
OG03846: GYA|c24794_g1 GYY|c19919_g1 MLP|XP_007412196.1 PST|KNE97632.1
OG03847: GYA|c24796_g3 GYY|c17115_g1 MLP|XP_007406415.1 PST|KNE95973.1
OG03848: GYA|c24799_g1 GYY|c19525_g1 MLP|XP_007408337.1 PST|KNF03583.1
OG03849: GYA|c24809_g1 GYY|c18493_g1 MLP|XP_007413232.1 PST|KNE94056.1
OG03850: GYA|c24810_g1 GYY|c19904_g1 MLP|XP_007404314.1 PST|KNE98661.1
OG03851: GYA|c24815_g3 GYY|c13475_g1 MLP|XP_007414310.1 PST|KNF05475.1
OG03852: GYA|c24818_g1 GYY|c20066_g1 MLP|XP_007416903.1 PST|KNE98232.1
OG03853: GYA|c24820_g1 GYY|c20203_g1 MLP|XP_007414612.1 PST|KNE93225.1
OG03854: GYA|c24825_g1 GYY|c16775_g1 MLP|XP_007412352.1 PST|KNF00315.1
OG03855: GYA|c24827_g1 GYY|c21375_g2 MLP|XP_007407026.1 PST|KNF02072.1
OG03856: GYA|c24831_g1 GYY|c21292_g1 MLP|XP_007405379.1 PST|KNF03467.1
OG03857: GYA|c24834_g1 GYY|c19987_g1 PST|KNF00032.1 MLP|XP_007408113.1
OG03858: GYA|c24840_g1 GYY|c17906_g2 MLP|XP_007410236.1 PST|KNE91638.1
OG03859: GYA|c24848_g1 GYY|c15916_g1 MLP|XP_007416471.1 PST|KNE95414.1
OG03860: GYA|c24849_g1 GYY|c15631_g2 MLP|XP_007410308.1 PST|KNE96338.1
OG03861: GYA|c24850_g1 GYY|c18970_g1 MLP|XP_007417672.1 PST|KNE93909.1
OG03862: GYA|c24851_g2 GYY|c14620_g1 MLP|XP_007409247.1 PST|KNE97224.1
OG03863: GYA|c24857_g1 GYY|c21856_g1 MLP|XP_007410482.1 PST|KNF05178.1
OG03864: GYA|c24859_g1 GYY|c20725_g1 MLP|XP_007403991.1 PST|KNF03419.1
OG03865: GYA|c24867_g1 GYY|c20895_g1 MLP|XP_007418207.1 PST|KNE98328.1
OG03866: GYA|c24870_g3 GYY|c20152_g1 MLP|XP_007410907.1 PST|KNE94114.1
OG03867: GYA|c24875_g1 GYY|c20291_g1 MLP|XP_007411337.1 PST|KNF05579.1
OG03868: GYA|c24877_g1 GYY|c19855_g1 MLP|XP_007415649.1 PST|KNE99106.1
OG03869: GYA|c24882_g1 GYY|c19545_g1 MLP|XP_007417082.1 PST|KNE92054.1
OG03870: GYA|c24883_g1 GYY|c12426_g1 MLP|XP_007411830.1 PST|KNE96844.1
OG03871: GYA|c24890_g1 GYY|c8447_g1 MLP|XP_007416036.1 PST|KNF02443.1
OG03872: GYA|c24896_g2 GYY|c8267_g1 MLP|XP_007404546.1 PST|KNE93197.1
OG03873: GYA|c24902_g1 GYY|c18233_g1 MLP|XP_007405658.1 PST|KNE96515.1
OG03874: GYA|c24908_g1 GYY|c40697_g1 MLP|XP_007416308.1 PST|KNE94978.1
OG03875: GYA|c24909_g1 GYY|c20372_g1 MLP|XP_007414219.1 PST|KNE93246.1
OG03876: GYA|c24910_g1 GYY|c21444_g1 MLP|XP_007410039.1 PST|KNE98987.1
OG03877: GYA|c24911_g1 GYY|c17998_g1 MLP|XP_007403554.1 PST|KNF06500.1
OG03878: GYA|c24917_g1 GYY|c18911_g1 MLP|XP_007413729.1 PST|KNF00446.1
OG03879: GYA|c24922_g1 GYY|c17361_g1 MLP|XP_007416293.1 PST|KNE99689.1
OG03880: GYA|c24930_g1 GYY|c15465_g1 MLP|XP_007408726.1 PST|KNE98312.1
OG03881: GYA|c24933_g1 GYY|c20385_g1 MLP|XP_007412622.1 PST|KNE91710.1
OG03882: GYA|c24935_g1 GYY|c18522_g1 MLP|XP_007417830.1 PST|KNE96607.1
OG03883: GYA|c24936_g1 GYY|c18062_g1 MLP|XP_007410169.1 PST|KNF01895.1
OG03884: GYA|c24940_g1 GYY|c20665_g1 MLP|XP_007410828.1 PST|KNE90948.1
OG03885: GYA|c24942_g1 GYY|c21227_g1 MLP|XP_007408308.1 PST|KNE90753.1
OG03886: GYA|c24943_g1 GYY|c19072_g1 MLP|XP_007410898.1 PST|KNE99392.1
OG03887: GYA|c24950_g1 GYY|c14708_g1 MLP|XP_007407528.1 PST|KNE93645.1
OG03888: GYA|c24951_g1 GYY|c21549_g1 MLP|XP_007413594.1 PST|KNE90977.1
OG03889: GYA|c24953_g1 GYY|c17270_g1 MLP|XP_007409355.1 PST|KNE97204.1
OG03890: GYA|c24957_g1 GYY|c16715_g1 MLP|XP_007414107.1 PST|KNF06214.1
OG03891: GYA|c24959_g1 GYY|c17917_g1 MLP|XP_007408794.1 PST|KNE95140.1
OG03892: GYA|c24967_g1 GYY|c11725_g1 MLP|XP_007412441.1 PST|KNE92768.1
OG03893: GYA|c24972_g2 GYY|c17595_g1 MLP|XP_007404924.1 PST|KNE97447.1
OG03894: GYA|c24973_g1 GYY|c19809_g1 MLP|XP_007413796.1 PST|KNE89875.1
OG03895: GYA|c24976_g1 GYY|c18487_g1 MLP|XP_007415813.1 PST|KNF00165.1
OG03896: GYA|c24977_g1 GYY|c11814_g1 MLP|XP_007408287.1 PST|KNE97084.1
OG03897: GYA|c24979_g1 GYY|c21463_g1 MLP|XP_007405316.1 PST|KNF01034.1
OG03898: GYA|c24980_g1 GYY|c19357_g1 MLP|XP_007415908.1 PST|KNE93266.1
OG03899: GYA|c24986_g1 GYY|c18278_g1 MLP|XP_007405501.1 PST|KNE91791.1
OG03900: GYA|c24989_g2 GYY|c17947_g1 MLP|XP_007412355.1 PST|KNF00305.1
OG03901: GYA|c24994_g1 GYY|c17119_g1 MLP|XP_007412211.1 PST|KNE98290.1
OG03902: GYA|c25001_g1 GYY|c19579_g2 MLP|XP_007415799.1 PST|KNF00225.1
OG03903: GYA|c25012_g1 GYY|c21524_g3 MLP|XP_007406930.1 PST|KNE92387.1
OG03904: GYA|c25017_g1 GYY|c16768_g1 MLP|XP_007415032.1 PST|KNF06756.1
OG03905: GYA|c25018_g1 GYY|c20489_g1 MLP|XP_007416853.1 PST|KNE98620.1
OG03906: GYA|c25020_g1 GYY|c20573_g1 MLP|XP_007405892.1 PST|KNE99028.1
OG03907: GYA|c25021_g1 GYY|c15901_g1 MLP|XP_007407224.1 PST|KNE95609.1
OG03908: GYA|c25026_g1 GYY|c11446_g1 MLP|XP_007409837.1 PST|KNF06246.1
OG03909: GYA|c25027_g1 GYY|c17876_g1 MLP|XP_007405626.1 PST|KNF03244.1
OG03910: GYA|c25033_g1 GYY|c20120_g1 MLP|XP_007411477.1 PST|KNF00571.1
OG03911: GYA|c25035_g2 GYY|c20025_g1 MLP|XP_007406905.1 PST|KNE92382.1
OG03912: GYA|c25036_g1 GYY|c18254_g1 MLP|XP_007403843.1 PST|KNE90568.1
OG03913: GYA|c25037_g1 GYY|c17310_g1 MLP|XP_007415912.1 PST|KNF00463.1
OG03914: GYA|c25041_g1 GYY|c18470_g1 MLP|XP_007417322.1 PST|KNE94422.1
OG03915: GYA|c25043_g1 GYY|c17205_g1 MLP|XP_007405994.1 PST|KNE95453.1
OG03916: GYA|c25047_g1 GYY|c8256_g1 MLP|XP_007418074.1 PST|KNE97941.1
OG03917: GYA|c25048_g1 GYY|c16857_g1 MLP|XP_007412545.1 PST|KNF04114.1
OG03918: GYA|c25050_g1 GYY|c17429_g1 MLP|XP_007414643.1 PST|KNE90347.1
OG03919: GYA|c25052_g1 GYY|c17406_g1 MLP|XP_007406876.1 PST|KNE98525.1
OG03920: GYA|c25066_g1 GYY|c16860_g1 MLP|XP_007408512.1 PST|KNE91114.1
OG03921: GYA|c25068_g1 GYY|c16336_g1 MLP|XP_007405933.1 PST|KNE94171.1
OG03922: GYA|c25071_g2 GYY|c19780_g2 MLP|XP_007417590.1 PST|KNE93308.1
OG03923: GYA|c25072_g1 GYY|c20016_g1 MLP|XP_007412849.1 PST|KNE94396.1
OG03924: GYA|c25076_g1 GYY|c18892_g1 MLP|XP_007413638.1 PST|KNF03888.1
OG03926: GYA|c24863_g1 MLP|XP_007408957.1 PST|KNF06509.1 GYY|c32246_g1
OG03927: GYA|c25081_g1 GYY|c20614_g1 MLP|XP_007416674.1 PST|KNE96154.1
OG03928: GYA|c25085_g1 GYY|c20072_g1 MLP|XP_007418885.1 PST|KNF01894.1
OG03929: GYA|c25086_g2 GYY|c21424_g1 MLP|XP_007414447.1 PST|KNE95154.1
OG03930: GYA|c25087_g1 GYY|c15540_g1 MLP|XP_007413750.1 PST|KNF00415.1
OG03931: GYA|c25089_g1 GYY|c38721_g1 MLP|XP_007404844.1 PST|KNF03894.1
OG03932: GYA|c25090_g1 GYY|c18482_g1 MLP|XP_007411521.1 PST|KNE90082.1
OG03933: GYA|c25091_g1 GYY|c18916_g1 MLP|XP_007413652.1 PST|KNE94735.1
OG03934: GYA|c25092_g1 GYY|c19528_g1 MLP|XP_007407844.1 PST|KNF06799.1
OG03935: GYA|c25094_g1 GYY|c17805_g1 MLP|XP_007411295.1 PST|KNF00652.1
OG03936: GYA|c25098_g1 GYY|c21280_g1 MLP|XP_007411313.1 PST|KNF06680.1
OG03937: GYA|c25101_g1 GYY|c16052_g1 MLP|XP_007411379.1 PST|KNE94868.1
OG03938: GYA|c25102_g1 GYY|c18885_g1 MLP|XP_007407130.1 PST|KNE95191.1
OG03939: GYA|c25105_g1 GYY|c21552_g1 MLP|XP_007408150.1 PST|KNE96511.1
OG03940: GYA|c25112_g1 GYY|c18228_g1 MLP|XP_007410611.1 PST|KNF03913.1
OG03941: GYA|c25116_g1 GYY|c21908_g1 MLP|XP_007408962.1 PST|KNE90198.1
OG03942: GYA|c25117_g1 GYY|c20015_g1 MLP|XP_007406635.1 PST|KNE94788.1
OG03943: GYA|c25122_g1 GYY|c6321_g1 MLP|XP_007418645.1 PST|KNF06791.1
OG03944: GYA|c25124_g1 GYY|c8589_g1 MLP|XP_007417974.1 PST|KNE89662.1
OG03945: GYA|c25129_g1 GYY|c19161_g1 MLP|XP_007413228.1 PST|KNF01928.1
OG03946: GYA|c25132_g1 GYY|c17739_g1 MLP|XP_007418914.1 PST|KNE91471.1
OG03947: GYA|c25133_g1 GYY|c21400_g1 MLP|XP_007416817.1 PST|KNF02453.1
OG03948: GYA|c25137_g1 GYY|c19617_g1 MLP|XP_007412569.1 PST|KNF06180.1
OG03949: GYA|c25138_g1 GYY|c19101_g1 MLP|XP_007406557.1 PST|KNF00483.1
OG03950: GYA|c25141_g1 GYY|c18001_g1 MLP|XP_007407241.1 PST|KNE95303.1
OG03951: GYA|c25144_g1 GYY|c20597_g1 MLP|XP_007416635.1 PST|KNF02398.1
OG03952: GYA|c25145_g1 GYY|c19955_g1 MLP|XP_007404109.1 PST|KNF06655.1
OG03953: GYA|c25146_g1 GYY|c17075_g1 MLP|XP_007418123.1 PST|KNE89783.1
OG03954: GYA|c25148_g2 GYY|c20685_g1 MLP|XP_007408879.1 PST|KNF05269.1
OG03955: GYA|c25149_g1 GYY|c15225_g1 MLP|XP_007404909.1 PST|KNF01213.1
OG03956: GYA|c25150_g1 GYY|c20798_g1 MLP|XP_007409399.1 PST|KNE91330.1
OG03957: GYA|c25151_g1 GYY|c21064_g1 MLP|XP_007410271.1 PST|KNE95092.1
OG03958: GYA|c25154_g1 GYY|c18613_g1 MLP|XP_007407831.1 PST|KNF00264.1
OG03959: GYA|c25157_g1 GYY|c19074_g1 MLP|XP_007410823.1 PST|KNE91097.1
OG03960: GYA|c25158_g1 GYY|c18769_g1 MLP|XP_007407075.1 PST|KNE96755.1
OG03961: GYA|c25162_g2 GYY|c21858_g1 PST|KNE99317.1 MLP|XP_007404396.1
OG03962: GYA|c25166_g1 GYY|c19576_g1 MLP|XP_007405736.1 PST|KNE92110.1
OG03963: GYA|c25171_g1 GYY|c17554_g1 MLP|XP_007413065.1 PST|KNE96040.1
OG03965: GYA|c25180_g1 GYY|c20956_g1 MLP|XP_007413664.1 PST|KNF03784.1
OG03966: GYA|c25182_g1 GYY|c18990_g1 MLP|XP_007408022.1 PST|KNF05507.1
OG03967: GYA|c25183_g1 GYY|c20370_g1 MLP|XP_007413401.1 PST|KNF04303.1
OG03968: GYA|c25184_g1 GYY|c18848_g1 MLP|XP_007412489.1 PST|KNE91121.1
OG03969: GYA|c25189_g2 GYY|c17791_g1 MLP|XP_007413277.1 PST|KNF01117.1
OG03970: GYA|c25190_g1 GYY|c14451_g1 MLP|XP_007418225.1 PST|KNF03078.1
OG03971: GYA|c25193_g1 GYY|c25374_g1 MLP|XP_007417671.1 PST|KNF00448.1
OG03972: GYA|c25196_g1 GYY|c17366_g1 MLP|XP_007411795.1 PST|KNF06285.1
OG03973: GYA|c25199_g1 GYY|c15344_g1 MLP|XP_007414849.1 PST|KNE93624.1
OG03974: GYA|c25204_g1 GYY|c19442_g1 MLP|XP_007406621.1 PST|KNE91648.1
OG03975: GYA|c25208_g1 GYY|c10334_g1 MLP|XP_007415596.1 PST|KNE98934.1
OG03976: GYA|c25210_g1 GYY|c16078_g1 MLP|XP_007416022.1 PST|KNF02396.1
OG03977: GYA|c25217_g1 GYY|c19935_g1 MLP|XP_007403515.1 PST|KNF01344.1
OG03978: GYA|c25218_g1 GYY|c15291_g1 MLP|XP_007405177.1 PST|KNE93400.1
OG03979: GYA|c25222_g1 GYY|c12433_g1 MLP|XP_007411096.1 PST|KNE97875.1
OG03980: GYA|c25225_g1 GYY|c20336_g1 MLP|XP_007409600.1 PST|KNF00547.1
OG03981: GYA|c25226_g1 GYY|c20225_g1 MLP|XP_007417128.1 PST|KNF06293.1
OG03982: GYA|c25228_g1 GYY|c29851_g1 MLP|XP_007403900.1 PST|KNF01926.1
OG03983: GYA|c25234_g2 GYY|c19547_g1 MLP|XP_007417258.1 PST|KNF06098.1
OG03984: GYA|c25241_g1 GYY|c20418_g1 MLP|XP_007403944.1 PST|KNE96449.1
OG03985: GYA|c25244_g1 GYY|c18380_g1 MLP|XP_007409980.1 PST|KNF02876.1
OG03986: GYA|c25247_g1 GYY|c18274_g1 MLP|XP_007415556.1 PST|KNE96156.1
OG03987: GYA|c25248_g1 GYY|c28519_g1 MLP|XP_007416659.1 PST|KNE99671.1
OG03988: GYA|c25253_g1 GYY|c14655_g1 MLP|XP_007416215.1 PST|KNE97033.1
OG03989: GYA|c25254_g1 GYY|c18503_g1 MLP|XP_007413520.1 PST|KNF00704.1
OG03990: GYA|c25257_g1 GYY|c18078_g1 MLP|XP_007407036.1 PST|KNE98818.1
OG03991: GYA|c25259_g1 GYY|c20517_g1 MLP|XP_007418138.1 PST|KNF05276.1
OG03992: GYA|c25261_g1 GYY|c17615_g1 MLP|XP_007411624.1 PST|KNF00586.1
OG03993: GYA|c25263_g1 GYY|c15667_g1 MLP|XP_007416349.1 PST|KNE96358.1
OG03994: GYA|c25266_g1 GYY|c18288_g1 MLP|XP_007417909.1 PST|KNE92219.1
OG03995: GYA|c25268_g1 GYY|c17524_g1 MLP|XP_007403855.1 PST|KNF03511.1
OG03996: GYA|c25269_g1 GYY|c16019_g1 MLP|XP_007404458.1 PST|KNE90112.1
OG03997: GYA|c25270_g1 GYY|c16388_g1 MLP|XP_007411278.1 PST|KNF03876.1
OG03998: GYA|c25277_g1 GYY|c16209_g1 MLP|XP_007403927.1 PST|KNF03464.1
OG03999: GYA|c25281_g2 GYY|c8234_g1 MLP|XP_007413702.1 PST|KNF02749.1
OG04000: GYA|c25290_g1 GYY|c18204_g1 MLP|XP_007406422.1 PST|KNF00511.1
OG04001: GYA|c25291_g1 GYY|c2016_g1 MLP|XP_007409241.1 PST|KNE92277.1
OG04002: GYA|c25292_g1 GYY|c20108_g1 MLP|XP_007407836.1 PST|KNF01853.1
OG04003: GYA|c25294_g2 GYY|c21886_g1 MLP|XP_007413340.1 PST|KNF05580.1
OG04004: GYA|c25296_g1 GYY|c21896_g1 MLP|XP_007406834.1 PST|KNE96780.1
OG04005: GYA|c25299_g1 GYY|c20293_g1 MLP|XP_007412594.1 PST|KNF06128.1
OG04007: GYA|c25303_g1 GYY|c19658_g1 MLP|XP_007414236.1 PST|KNE89154.1
OG04008: GYA|c25304_g1 GYY|c20507_g1 MLP|XP_007413779.1 PST|KNF00380.1
OG04009: GYA|c25307_g1 GYY|c15966_g1 MLP|XP_007411685.1 PST|KNF02294.1
OG04010: GYA|c25309_g1 GYY|c18654_g1 MLP|XP_007407552.1 PST|KNF02382.1
OG04012: GYA|c25321_g1 GYY|c19936_g1 MLP|XP_007418320.1 PST|KNE93900.1
OG04013: GYA|c25324_g2 GYY|c19849_g1 MLP|XP_007406105.1 PST|KNF04417.1
OG04014: GYA|c25326_g2 GYY|c21184_g1 MLP|XP_007418572.1 PST|KNE93492.1
OG04015: GYA|c25330_g1 GYY|c17942_g1 MLP|XP_007408342.1 PST|KNE97066.1
OG04016: GYA|c25332_g1 GYY|c20099_g1 MLP|XP_007418627.1 PST|KNE94773.1
OG04017: GYA|c25336_g1 GYY|c17417_g1 MLP|XP_007412998.1 PST|KNE94376.1
OG04018: GYA|c25337_g1 GYY|c34886_g1 MLP|XP_007415579.1 PST|KNF03315.1
OG04019: GYA|c25340_g1 GYY|c21074_g1 MLP|XP_007407413.1 PST|KNF04293.1
OG04020: GYA|c25341_g1 GYY|c19236_g1 MLP|XP_007409537.1 PST|KNF05989.1
OG04021: GYA|c25347_g1 GYY|c13900_g1 MLP|XP_007406690.1 PST|KNE99894.1
OG04022: GYA|c25350_g1 GYY|c14852_g1 MLP|XP_007405065.1 PST|KNF01790.1
OG04023: GYA|c25352_g1 GYY|c20529_g1 MLP|XP_007410158.1 PST|KNE93733.1
OG04024: GYA|c25354_g2 GYY|c18602_g1 MLP|XP_007415078.1 PST|KNE89789.1
OG04025: GYA|c25361_g2 GYY|c18230_g1 MLP|XP_007408517.1 PST|KNF03655.1
OG04026: GYA|c25363_g1 GYY|c19308_g1 MLP|XP_007403823.1 PST|KNF03496.1
OG04027: GYA|c25371_g1 GYY|c18239_g1 MLP|XP_007405973.1 PST|KNF04458.1
OG04028: GYA|c25372_g1 GYY|c18407_g1 MLP|XP_007413522.1 PST|KNF03814.1
OG04029: GYA|c25374_g1 GYY|c37517_g1 MLP|XP_007414031.1 PST|KNF05260.1
OG04030: GYA|c25375_g1 GYY|c20285_g1 MLP|XP_007410728.1 PST|KNF05658.1
OG04031: GYA|c25378_g1 GYY|c12431_g1 MLP|XP_007412500.1 PST|KNE92456.1
OG04032: GYA|c25379_g1 GYY|c20971_g1 MLP|XP_007410392.1 PST|KNE88737.1
OG04033: GYA|c25381_g2 GYY|c20889_g1 MLP|XP_007416430.1 PST|KNF06747.1
OG04034: GYA|c25383_g1 GYY|c16583_g1 MLP|XP_007412264.1 PST|KNE90393.1
OG04035: GYA|c25383_g2 GYY|c18873_g1 MLP|XP_007414374.1 PST|KNF05545.1
OG04036: GYA|c25384_g1 GYY|c16726_g1 MLP|XP_007419071.1 PST|KNF00540.1
OG04037: GYA|c25385_g1 GYY|c18717_g1 MLP|XP_007411446.1 PST|KNE99039.1
OG04038: GYA|c25387_g1 GYY|c21680_g1 MLP|XP_007412513.1 PST|KNF06050.1
OG04039: GYA|c25389_g4 GYY|c17816_g1 MLP|XP_007413210.1 PST|KNE98192.1
OG04040: GYA|c25391_g1 GYY|c20998_g1 MLP|XP_007407548.1 PST|KNE91454.1
OG04041: GYA|c25250_g1 MLP|XP_007416549.1 PST|KNF04103.1 GYY|c11809_g1
OG04042: GYA|c25396_g1 GYY|c21143_g1 MLP|XP_007405119.1 PST|KNF04280.1
OG04043: GYA|c25397_g3 GYY|c31579_g1 MLP|XP_007406023.1 PST|KNE95785.1
OG04044: GYA|c25400_g1 GYY|c18113_g1 MLP|XP_007417334.1 PST|KNE99078.1
OG04045: GYA|c25403_g1 GYY|c18188_g1 MLP|XP_007412921.1 PST|KNE95179.1
OG04046: GYA|c25404_g1 GYY|c18214_g2 MLP|XP_007409705.1 PST|KNE89690.1
OG04047: GYA|c25411_g1 GYY|c19030_g1 PST|KNE93525.1 MLP|XP_007405710.1
OG04048: GYA|c25414_g1 GYY|c21738_g1 MLP|XP_007410681.1 PST|KNE91409.1
OG04049: GYA|c25417_g1 GYY|c19380_g1 MLP|XP_007404097.1 PST|KNF01735.1
OG04050: GYA|c25419_g1 GYY|c20594_g2 MLP|XP_007415748.1 PST|KNE92249.1
OG04051: GYA|c25421_g1 GYY|c18142_g1 MLP|XP_007409275.1 PST|KNE97199.1
OG04052: GYA|c25422_g1 GYY|c17970_g1 MLP|XP_007406515.1 PST|KNF03111.1
OG04053: GYA|c25423_g1 GYY|c19350_g1 MLP|XP_007415274.1 PST|KNF03025.1
OG04054: GYA|c25426_g1 GYY|c19407_g1 MLP|XP_007415778.1 PST|KNF00202.1
OG04055: GYA|c25427_g1 GYY|c16392_g1 MLP|XP_007415459.1 PST|KNF00340.1
OG04056: GYA|c25429_g1 GYY|c20770_g1 MLP|XP_007412519.1 PST|KNF02317.1
OG04057: GYA|c25431_g1 GYY|c19978_g1 MLP|XP_007415933.1 PST|KNF00389.1
OG04058: GYA|c25432_g1 GYY|c15406_g1 MLP|XP_007405344.1 PST|KNF06819.1
OG04059: GYA|c25437_g1 GYY|c21431_g1 MLP|XP_007404440.1 PST|KNE89943.1
OG04060: GYA|c25438_g1 GYY|c17038_g1 MLP|XP_007417924.1 PST|KNF04928.1
OG04061: GYA|c25439_g1 GYY|c17929_g1 MLP|XP_007406400.1 PST|KNE93856.1
OG04062: GYA|c25440_g1 GYY|c16141_g1 MLP|XP_007416094.1 PST|KNE90018.1
OG04063: GYA|c25441_g1 GYY|c17387_g1 MLP|XP_007414455.1 PST|KNF02657.1
OG04064: GYA|c25442_g1 GYY|c19334_g1 MLP|XP_007418937.1 PST|KNE93557.1
OG04065: GYA|c25444_g1 GYY|c33135_g1 MLP|XP_007417479.1 PST|KNF00101.1
OG04066: GYA|c25449_g1 GYY|c19184_g1 MLP|XP_007406821.1 PST|KNE92021.1
OG04067: GYA|c25451_g1 GYY|c18523_g1 MLP|XP_007406923.1 PST|KNE92365.1
OG04068: GYA|c25454_g1 GYY|c19172_g1 MLP|XP_007416032.1 PST|KNF02457.1
OG04069: GYA|c25455_g1 GYY|c21778_g1 MLP|XP_007406783.1 PST|KNF02096.1
OG04070: GYA|c25459_g1 GYY|c16811_g1 MLP|XP_007405039.1 PST|KNF01015.1
OG04071: GYA|c25465_g1 GYY|c13514_g1 MLP|XP_007410226.1 PST|KNF02759.1
OG04072: GYA|c25470_g1 GYY|c21168_g1 MLP|XP_007403765.1 PST|KNF02000.1
OG04073: GYA|c25474_g1 GYY|c21258_g1 MLP|XP_007413925.1 PST|KNE91553.1
OG04074: GYA|c25482_g1 GYY|c16194_g1 MLP|XP_007409421.1 PST|KNE97124.1
OG04075: GYA|c25488_g1 GYY|c19354_g1 MLP|XP_007408185.1 PST|KNE94246.1
OG04076: GYA|c25490_g1 GYY|c20157_g1 MLP|XP_007416490.1 PST|KNF06750.1
OG04077: GYA|c25491_g1 GYY|c20475_g1 MLP|XP_007408345.1 PST|KNE93816.1
OG04078: GYA|c25494_g1 GYY|c5882_g1 MLP|XP_007408463.1 PST|KNE94506.1
OG04079: GYA|c25495_g1 GYY|c17528_g1 MLP|XP_007415293.1 PST|KNF04723.1
OG04080: GYA|c25497_g1 GYY|c8710_g1 PST|KNF02848.1 MLP|XP_007410653.1
OG04081: GYA|c25503_g1 GYY|c14718_g1 MLP|XP_007409966.1 PST|KNE92235.1
OG04082: GYA|c25504_g1 GYY|c19451_g1 MLP|XP_007405349.1 PST|KNF04206.1
OG04083: GYA|c25508_g1 GYY|c20498_g1 MLP|XP_007404255.1 PST|KNE96263.1
OG04084: GYA|c25509_g1 GYY|c16967_g1 MLP|XP_007418333.1 PST|KNE95153.1
OG04085: GYA|c25511_g1 GYY|c14581_g1 MLP|XP_007403602.1 PST|KNF06452.1
OG04086: GYA|c25512_g1 GYY|c17127_g1 MLP|XP_007403978.1 PST|KNE96120.1
OG04087: GYA|c25514_g1 GYY|c20657_g2 MLP|XP_007403960.1 PST|KNF00041.1
OG04088: GYA|c25518_g1 GYY|c20024_g2 MLP|XP_007417613.1 PST|KNE92589.1
OG04089: GYA|c25520_g1 GYY|c19230_g1 MLP|XP_007418620.1 PST|KNE96860.1
OG04090: GYA|c25528_g2 GYY|c19886_g1 MLP|XP_007417487.1 PST|KNE92079.1
OG04091: GYA|c25531_g1 GYY|c19747_g1 MLP|XP_007405511.1 PST|KNE90259.1
OG04092: GYA|c25532_g1 GYY|c16006_g1 MLP|XP_007416944.1 PST|KNE93774.1
OG04093: GYA|c25534_g1 GYY|c12738_g1 MLP|XP_007404211.1 PST|KNE99450.1
OG04094: GYA|c25539_g1 GYY|c15278_g1 MLP|XP_007410750.1 PST|KNF05121.1
OG04095: GYA|c25540_g1 GYY|c19605_g1 MLP|XP_007411514.1 PST|KNE98264.1
OG04096: GYA|c25547_g2 GYY|c2214_g1 MLP|XP_007418334.1 PST|KNF05202.1
OG04097: GYA|c25558_g1 GYY|c20946_g1 MLP|XP_007413241.1 PST|KNE89921.1
OG04098: GYA|c25560_g1 GYY|c17800_g1 MLP|XP_007418148.1 PST|KNE95117.1
OG04099: GYA|c25561_g1 GYY|c17303_g1 MLP|XP_007410794.1 PST|KNE97932.1
OG04100: GYA|c25564_g1 GYY|c21375_g4 MLP|XP_007407572.1 PST|KNF02508.1
OG04101: GYA|c25565_g1 GYY|c8384_g1 MLP|XP_007418072.1 PST|KNE99315.1
OG04102: GYA|c25567_g1 GYY|c17031_g1 MLP|XP_007405348.1 PST|KNF04202.1
OG04103: GYA|c25570_g1 GYY|c60_g1 MLP|XP_007409964.1 PST|KNE99632.1
OG04104: GYA|c25573_g1 GYY|c19566_g1 MLP|XP_007412933.1 PST|KNE92575.1
OG04105: GYA|c25576_g1 GYY|c20181_g1 MLP|XP_007414785.1 PST|KNF01136.1
OG04106: GYA|c25577_g1 GYY|c17705_g1 MLP|XP_007407166.1 PST|KNE91748.1
OG04107: GYA|c25578_g1 GYY|c15894_g1 MLP|XP_007404798.1 PST|KNF02542.1
OG04108: GYA|c25582_g1 GYY|c10075_g1 MLP|XP_007416818.1 PST|KNE97687.1
OG04109: GYA|c25586_g1 GYY|c21525_g1 MLP|XP_007403814.1 PST|KNE96123.1
OG04110: GYA|c25587_g1 GYY|c19837_g1 MLP|XP_007411408.1 PST|KNE93039.1
OG04111: GYA|c25593_g1 GYY|c20460_g2 MLP|XP_007410013.1 PST|KNE93728.1
OG04112: GYA|c25594_g1 GYY|c17049_g1 MLP|XP_007403641.1 PST|KNE92485.1
OG04113: GYA|c25596_g1 GYY|c19915_g1 MLP|XP_007409790.1 PST|KNF06171.1
OG04114: GYA|c25599_g1 GYY|c19194_g1 MLP|XP_007410166.1 PST|KNF01886.1
OG04115: GYA|c25601_g1 GYY|c17678_g1 MLP|XP_007414750.1 PST|KNE95862.1
OG04116: GYA|c25603_g1 GYY|c19677_g1 MLP|XP_007410175.1 PST|KNF01898.1
OG04117: GYA|c25604_g2 GYY|c16412_g1 MLP|XP_007406843.1 PST|KNF02023.1
OG04118: GYA|c25605_g1 GYY|c18692_g1 MLP|XP_007410830.1 PST|KNE96807.1
OG04119: GYA|c25606_g1 GYY|c21016_g1 MLP|XP_007415106.1 PST|KNF05441.1
OG04120: GYA|c25613_g1 GYY|c19405_g1 MLP|XP_007410952.1 PST|KNF01096.1
OG04121: GYA|c25615_g2 GYY|c19911_g1 MLP|XP_007413943.1 PST|KNE91725.1
OG04122: GYA|c25616_g1 GYY|c16995_g1 MLP|XP_007404172.1 PST|KNF05346.1
OG04123: GYA|c25617_g1 GYY|c17442_g1 MLP|XP_007417174.1 PST|KNF06292.1
OG04124: GYA|c25620_g1 GYY|c18068_g1 MLP|XP_007407476.1 PST|KNE90205.1
OG04125: GYA|c25629_g1 GYY|c18014_g1 MLP|XP_007412255.1 PST|KNE96971.1
OG04126: GYA|c25630_g2 GYY|c15928_g1 MLP|XP_007414796.1 PST|KNF01159.1
OG04127: GYA|c25631_g2 GYY|c20034_g2 MLP|XP_007410383.1 PST|KNF05689.1
OG04128: GYA|c25632_g1 GYY|c19052_g1 MLP|XP_007418060.1 PST|KNE97930.1
OG04129: GYA|c25633_g1 GYY|c20591_g1 MLP|XP_007415656.1 PST|KNE95956.1
OG04130: GYA|c25637_g1 GYY|c18548_g1 MLP|XP_007416323.1 PST|KNE91480.1
OG04131: GYA|c25642_g1 GYY|c18212_g1 MLP|XP_007409682.1 PST|KNF06677.1
OG04132: GYA|c25643_g1 GYY|c17419_g1 MLP|XP_007404395.1 PST|KNE99316.1
OG04133: GYA|c25644_g1 GYY|c18758_g1 MLP|XP_007415181.1 PST|KNE90037.1
OG04134: GYA|c25648_g1 GYY|c20918_g1 MLP|XP_007413426.1 PST|KNF06868.1
OG04135: GYA|c25649_g1 GYY|c16439_g1 MLP|XP_007406957.1 PST|KNF02010.1
OG04136: GYA|c25650_g1 GYY|c21584_g2 MLP|XP_007412327.1 PST|KNF01684.1
OG04137: GYA|c25651_g1 GYY|c20129_g1 MLP|XP_007417736.1 PST|KNE90156.1
OG04138: GYA|c25652_g1 GYY|c15655_g1 MLP|XP_007410218.1 PST|KNE98624.1
OG04139: GYA|c25654_g1 GYY|c20821_g1 MLP|XP_007415262.1 PST|KNE99694.1
OG04140: GYA|c25656_g1 GYY|c18803_g1 MLP|XP_007409269.1 PST|KNE97202.1
OG04141: GYA|c25662_g1 GYY|c21161_g1 MLP|XP_007407660.1 PST|KNF04292.1
OG04142: GYA|c25667_g1 GYY|c19249_g1 MLP|XP_007412848.1 PST|KNE94380.1
OG04143: GYA|c25668_g1 GYY|c16309_g1 MLP|XP_007416889.1 PST|KNE98051.1
OG04144: GYA|c25670_g1 GYY|c16368_g1 MLP|XP_007411615.1 PST|KNF00569.1
OG04145: GYA|c25671_g1 GYY|c14450_g1 MLP|XP_007412146.1 PST|KNF06695.1
OG04146: GYA|c25675_g1 GYY|c12354_g1 MLP|XP_007408116.1 PST|KNF00028.1
OG04147: GYA|c25676_g1 GYY|c21551_g1 MLP|XP_007414345.1 PST|KNE90604.1
OG04148: GYA|c25677_g1 GYY|c17894_g1 MLP|XP_007411279.1 PST|KNE93064.1
OG04149: GYA|c25678_g1 GYY|c16487_g1 MLP|XP_007408615.1 PST|KNE89458.1
OG04150: GYA|c25679_g1 GYY|c18005_g1 MLP|XP_007403959.1 PST|KNF02121.1
OG04151: GYA|c25681_g1 GYY|c21094_g1 MLP|XP_007407646.1 PST|KNF01414.1
OG04152: GYA|c25684_g1 GYY|c19323_g1 MLP|XP_007404431.1 PST|KNE93461.1
OG04153: GYA|c25685_g1 GYY|c21298_g1 MLP|XP_007406894.1 PST|KNE92374.1
OG04154: GYA|c25691_g1 GYY|c20726_g1 MLP|XP_007414030.1 PST|KNF05317.1
OG04155: GYA|c25695_g1 GYY|c20392_g1 MLP|XP_007416196.1 PST|KNE93381.1
OG04156: GYA|c25699_g1 GYY|c20131_g1 MLP|XP_007413604.1 PST|KNE90976.1
OG04157: GYA|c25710_g1 GYY|c19726_g1 MLP|XP_007414089.1 PST|KNF05316.1
OG04158: GYA|c25718_g1 GYY|c18129_g2 MLP|XP_007405983.1 PST|KNF02594.1
OG04159: GYA|c25724_g1 GYY|c17264_g1 MLP|XP_007411560.1 PST|KNE98203.1
OG04160: GYA|c25728_g1 GYY|c16945_g2 PST|KNF05743.1 MLP|XP_007412632.1
OG04161: GYA|c25733_g1 GYY|c21241_g1 MLP|XP_007409402.1 PST|KNE89645.1
OG04162: GYA|c25735_g2 GYY|c19050_g1 MLP|XP_007410692.1 PST|KNF05341.1
OG04163: GYA|c25748_g1 GYY|c16931_g2 MLP|XP_007405256.1 PST|KNF01793.1
OG04164: GYA|c25749_g1 GYY|c39310_g1 MLP|XP_007410853.1 PST|KNE95312.1
OG04165: GYA|c25757_g1 GYY|c16713_g1 MLP|XP_007406763.1 PST|KNF03389.1
OG04166: GYA|c25759_g1 GYY|c18829_g1 MLP|XP_007414793.1 PST|KNE96654.1
OG04167: GYA|c25759_g2 GYY|c18371_g1 MLP|XP_007410514.1 PST|KNF05159.1
OG04168: GYA|c25762_g1 GYY|c15461_g1 MLP|XP_007409208.1 PST|KNE97117.1
OG04169: GYA|c25763_g1 GYY|c18924_g1 MLP|XP_007412981.1 PST|KNE89811.1
OG04170: GYA|c25765_g1 GYY|c19027_g1 MLP|XP_007407508.1 PST|KNE93647.1
OG04171: GYA|c25766_g1 GYY|c20853_g1 MLP|XP_007416326.1 PST|KNE96856.1
OG04172: GYA|c25769_g1 GYY|c21477_g1 MLP|XP_007417540.1 PST|KNE89675.1
OG04173: GYA|c25771_g1 GYY|c19503_g1 MLP|XP_007417678.1 PST|KNE98731.1
OG04174: GYA|c25772_g1 GYY|c18330_g1 MLP|XP_007413500.1 PST|KNE94705.1
OG04175: GYA|c25774_g1 GYY|c16722_g1 MLP|XP_007406774.1 PST|KNE93239.1
OG04176: GYA|c25776_g1 GYY|c20469_g1 MLP|XP_007415128.1 PST|KNE90504.1
OG04177: GYA|c25778_g1 GYY|c19698_g1 MLP|XP_007403839.1 PST|KNF03527.1
OG04178: GYA|c25779_g3 GYY|c21446_g1 MLP|XP_007405466.1 PST|KNF05600.1
OG04179: GYA|c25782_g1 GYY|c17084_g1 MLP|XP_007414919.1 PST|KNF04731.1
OG04180: GYA|c25784_g1 GYY|c19455_g2 MLP|XP_007416639.1 PST|KNF03515.1
OG04181: GYA|c25786_g1 GYY|c20503_g1 MLP|XP_007409584.1 PST|KNE91907.1
OG04182: GYA|c25787_g1 GYY|c17832_g1 MLP|XP_007407491.1 PST|KNE94587.1
OG04183: GYA|c25791_g1 GYY|c18950_g1 MLP|XP_007412934.1 PST|KNE92574.1
OG04184: GYA|c25793_g1 GYY|c21157_g1 MLP|XP_007407372.1 PST|KNE96789.1
OG04185: GYA|c25802_g1 GYY|c18640_g1 MLP|XP_007406141.1 PST|KNE94610.1
OG04186: GYA|c25805_g1 GYY|c19967_g1 MLP|XP_007415324.1 PST|KNE99692.1
OG04187: GYA|c25809_g1 GYY|c19257_g1 MLP|XP_007407633.1 PST|KNE99737.1
OG04188: GYA|c25810_g1 GYY|c16640_g1 MLP|XP_007416476.1 PST|KNF03522.1
OG04189: GYA|c25811_g1 GYY|c16159_g1 MLP|XP_007403934.1 PST|KNE98650.1
OG04190: GYA|c25812_g1 GYY|c14533_g1 MLP|XP_007409650.1 PST|KNE89256.1
OG04191: GYA|c25813_g1 GYY|c19177_g1 MLP|XP_007406967.1 PST|KNF01949.1
OG04192: GYA|c25833_g1 GYY|c16267_g1 MLP|XP_007413526.1 PST|KNF05633.1
OG04193: GYA|c25835_g1 GYY|c19180_g1 MLP|XP_007417978.1 PST|KNE98418.1
OG04194: GYA|c25837_g1 GYY|c18920_g1 MLP|XP_007412915.1 PST|KNE89831.1
OG04195: GYA|c25839_g1 GYY|c9745_g1 MLP|XP_007418289.1 PST|KNE97337.1
OG04196: GYA|c25842_g1 GYY|c18056_g1 MLP|XP_007403734.1 PST|KNE96428.1
OG04197: GYA|c25847_g1 GYY|c18939_g3 MLP|XP_007409990.1 PST|KNE93717.1
OG04198: GYA|c25851_g1 GYY|c17480_g1 MLP|XP_007414313.1 PST|KNE97593.1
OG04199: GYA|c25852_g1 GYY|c18649_g1 MLP|XP_007412907.1 PST|KNE90055.1
OG04200: GYA|c25856_g1 GYY|c21151_g1 MLP|XP_007409226.1 PST|KNF06334.1
OG04201: GYA|c25862_g1 GYY|c19541_g1 MLP|XP_007413229.1 PST|KNE93020.1
OG04202: GYA|c25864_g1 GYY|c32809_g1 MLP|XP_007417979.1 PST|KNF01887.1
OG04203: GYA|c25867_g1 GYY|c17587_g1 MLP|XP_007404974.1 PST|KNE90072.1
OG04204: GYA|c25869_g2 GYY|c21676_g2 MLP|XP_007415243.1 PST|KNE99704.1
OG04205: GYA|c25873_g1 GYY|c19469_g1 MLP|XP_007416562.1 PST|KNF04141.1
OG04206: GYA|c25876_g1 GYY|c16704_g1 MLP|XP_007415820.1 PST|KNF00176.1
OG04207: GYA|c25878_g1 GYY|c21503_g1 MLP|XP_007417838.1 PST|KNE96610.1
OG04208: GYA|c25880_g1 GYY|c19753_g1 MLP|XP_007414547.1 PST|KNF03016.1
OG04209: GYA|c25881_g1 GYY|c21355_g1 MLP|XP_007407351.1 PST|KNE99934.1
OG04210: GYA|c25885_g1 GYY|c20300_g1 MLP|XP_007419331.1 PST|KNF06714.1
OG04211: GYA|c25887_g1 GYY|c19657_g1 MLP|XP_007412453.1 PST|KNE99339.1
OG04212: GYA|c25889_g1 GYY|c31944_g1 PST|KNF06191.1 MLP|XP_007409897.1
OG04213: GYA|c25895_g1 GYY|c21664_g1 MLP|XP_007403764.1 PST|KNF01981.1
OG04214: GYA|c25897_g2 GYY|c21692_g1 MLP|XP_007405905.1 PST|KNE99842.1
OG04215: GYA|c25900_g1 GYY|c15170_g1 MLP|XP_007418822.1 PST|KNE91012.1
OG04216: GYA|c25901_g1 GYY|c18739_g1 MLP|XP_007410756.1 PST|KNE90473.1
OG04217: GYA|c25910_g1 GYY|c19960_g1 MLP|XP_007416566.1 PST|KNE98107.1
OG04218: GYA|c25912_g1 GYY|c21141_g1 MLP|XP_007417358.1 PST|KNE97503.1
OG04219: GYA|c25913_g1 GYY|c20200_g1 MLP|XP_007408775.1 PST|KNE89887.1
OG04220: GYA|c25914_g1 GYY|c19598_g1 MLP|XP_007416909.1 PST|KNE93785.1
OG04221: GYA|c25916_g1 GYY|c18887_g1 MLP|XP_007405908.1 PST|KNE99838.1
OG04222: GYA|c25918_g1 GYY|c18540_g1 MLP|XP_007408387.1 PST|KNF05103.1
OG04223: GYA|c25922_g1 GYY|c18630_g1 MLP|XP_007411710.1 PST|KNE94240.1
OG04224: GYA|c25923_g1 GYY|c21607_g1 MLP|XP_007409390.1 PST|KNF01454.1
OG04225: GYA|c25924_g1 GYY|c16679_g1 MLP|XP_007408440.1 PST|KNE94500.1
OG04226: GYA|c25925_g1 GYY|c21007_g1 MLP|XP_007407625.1 PST|KNE96682.1
OG04227: GYA|c25927_g1 GYY|c20558_g1 MLP|XP_007418909.1 PST|KNE97827.1
OG04228: GYA|c25929_g2 GYY|c20750_g1 MLP|XP_007403638.1 PST|KNF01937.1
OG04229: GYA|c25932_g1 GYY|c21098_g1 MLP|XP_007407849.1 PST|KNF00239.1
OG04230: GYA|c25934_g1 GYY|c18419_g1 MLP|XP_007404231.1 PST|KNE94336.1
OG04231: GYA|c25937_g1 GYY|c15372_g1 MLP|XP_007404600.1 PST|KNE99308.1
OG04232: GYA|c25938_g1 GYY|c13343_g2 MLP|XP_007411555.1 PST|KNE97636.1
OG04233: GYA|c25946_g1 GYY|c16546_g1 MLP|XP_007407416.1 PST|KNF04277.1
OG04234: GYA|c25959_g1 GYY|c19408_g1 MLP|XP_007419088.1 PST|KNE96606.1
OG04235: GYA|c25963_g3 GYY|c17470_g1 PST|KNE93552.1 MLP|XP_007418041.1
OG04236: GYA|c25966_g2 GYY|c17753_g1 MLP|XP_007405577.1 PST|KNF00553.1
OG04237: GYA|c25969_g1 GYY|c18686_g1 MLP|XP_007409414.1 PST|KNE91873.1
OG04238: GYA|c25973_g2 GYY|c18749_g1 MLP|XP_007418956.1 PST|KNE97347.1
OG04239: GYA|c25992_g1 GYY|c18096_g1 MLP|XP_007415648.1 PST|KNE99147.1
OG04240: GYA|c25997_g1 GYY|c20755_g2 MLP|XP_007410208.1 PST|KNE92449.1
OG04241: GYA|c26005_g1 GYY|c20343_g2 MLP|XP_007417692.1 PST|KNE98125.1
OG04242: GYA|c26009_g1 GYY|c20664_g1 MLP|XP_007412505.1 PST|KNE98136.1
OG04243: GYA|c26013_g3 GYY|c21757_g1 MLP|XP_007416408.1 PST|KNE99367.1
OG04244: GYA|c26021_g2 GYY|c15860_g1 MLP|XP_007406441.1 PST|KNE99136.1
OG04245: GYA|c26022_g1 GYY|c19375_g1 PST|KNE98190.1 MLP|XP_007413423.1
OG04246: GYA|c26025_g1 GYY|c20803_g1 MLP|XP_007407389.1 PST|KNF01410.1
OG04247: GYA|c25956_g1 MLP|XP_007410864.1 PST|KNE91754.1 GYY|c21975_g1
OG04248: GYA|c26030_g1 GYY|c19369_g1 MLP|XP_007407882.1 PST|KNE94835.1
OG04249: GYA|c26034_g1 GYY|c1085_g1 MLP|XP_007405542.1 PST|KNF05412.1
OG04250: GYA|c26035_g1 GYY|c13555_g2 MLP|XP_007406284.1 PST|KNE92310.1
OG04251: GYA|c26037_g2 GYY|c20671_g2 MLP|XP_007404908.1 PST|KNE99432.1
OG04252: GYA|c26038_g1 GYY|c15463_g1 MLP|XP_007409139.1 PST|KNE90417.1
OG04253: GYA|c26045_g1 GYY|c18682_g1 MLP|XP_007410531.1 PST|KNF05138.1
OG04254: GYA|c26047_g1 GYY|c21728_g1 MLP|XP_007409147.1 PST|KNE98694.1
OG04255: GYA|c26059_g1 GYY|c21383_g1 MLP|XP_007409626.1 PST|KNE91015.1
OG04256: GYA|c26060_g1 GYY|c16036_g1 MLP|XP_007404262.1 PST|KNF02545.1
OG04257: GYA|c26063_g1 GYY|c17754_g1 MLP|XP_007408871.1 PST|KNF00151.1
OG04258: GYA|c26064_g1 GYY|c17226_g1 MLP|XP_007415653.1 PST|KNE95954.1
OG04259: GYA|c26065_g1 GYY|c31892_g1 MLP|XP_007404807.1 PST|KNF02566.1
OG04260: GYA|c26066_g1 GYY|c20560_g1 MLP|XP_007410921.1 PST|KNE95320.1
OG04261: GYA|c26067_g1 GYY|c19123_g1 MLP|XP_007410101.1 PST|KNE98762.1
OG04262: GYA|c26070_g1 GYY|c16011_g1 MLP|XP_007403912.1 PST|KNE91612.1
OG04263: GYA|c26075_g2 GYY|c20852_g1 PST|KNF02510.1 MLP|XP_007409760.1
OG04264: GYA|c26076_g1 GYY|c20981_g2 MLP|XP_007412689.1 PST|KNE94205.1
OG04265: GYA|c26077_g1 GYY|c21500_g1 MLP|XP_007411605.1 PST|KNE99827.1
OG04266: GYA|c26078_g3 GYY|c20624_g1 MLP|XP_007418068.1 PST|KNE96331.1
OG04267: GYA|c26079_g1 GYY|c13744_g1 MLP|XP_007409686.1 PST|KNF06524.1
OG04268: GYA|c26082_g1 GYY|c15650_g1 MLP|XP_007404051.1 PST|KNF01664.1
OG04269: GYA|c26087_g1 GYY|c15919_g1 MLP|XP_007407311.1 PST|KNE96965.1
OG04270: GYA|c26091_g1 GYY|c21425_g1 MLP|XP_007403635.1 PST|KNE98889.1
OG04271: GYA|c26092_g1 GYY|c21652_g2 MLP|XP_007404519.1 PST|KNF00888.1
OG04272: GYA|c26094_g1 GYY|c20672_g1 MLP|XP_007413454.1 PST|KNE92218.1
OG04273: GYA|c26095_g1 GYY|c11434_g1 MLP|XP_007410666.1 PST|KNE90470.1
OG04274: GYA|c26098_g1 GYY|c17721_g1 MLP|XP_007408733.1 PST|KNE98442.1
OG04275: GYA|c26103_g1 GYY|c18625_g1 MLP|XP_007416315.1 PST|KNE97910.1
OG04276: GYA|c26105_g1 GYY|c18375_g1 MLP|XP_007416506.1 PST|KNF06731.1
OG04277: GYA|c26108_g1 GYY|c21230_g1 MLP|XP_007416968.1 PST|KNF00001.1
OG04278: GYA|c26112_g1 GYY|c19233_g1 MLP|XP_007417411.1 PST|KNE97221.1
OG04279: GYA|c26113_g1 GYY|c19557_g1 MLP|XP_007413430.1 PST|KNF04244.1
OG04280: GYA|c26116_g1 GYY|c20600_g1 MLP|XP_007415955.1 PST|KNF02458.1
OG04281: GYA|c26119_g2 GYY|c17976_g1 MLP|XP_007405398.1 PST|KNE94046.1
OG04282: GYA|c26120_g2 GYY|c20986_g1 MLP|XP_007417732.1 PST|KNF04018.1
OG04283: GYA|c26123_g1 GYY|c21123_g1 MLP|XP_007409666.1 PST|KNF06605.1
OG04284: GYA|c26124_g1 GYY|c28412_g1 MLP|XP_007407977.1 PST|KNF01356.1
OG04285: GYA|c26127_g2 GYY|c16346_g1 MLP|XP_007408006.1 PST|KNE91063.1
OG04286: GYA|c26130_g1 GYY|c20087_g1 MLP|XP_007413509.1 PST|KNF05065.1
OG04287: GYA|c26132_g1 GYY|c21794_g1 MLP|XP_007409403.1 PST|KNE91331.1
OG04288: GYA|c26133_g1 GYY|c19893_g1 MLP|XP_007413869.1 PST|KNE94782.1
OG04289: GYA|c26134_g1 GYY|c20234_g1 MLP|XP_007404334.1 PST|KNE90180.1
OG04290: GYA|c26141_g1 GYY|c38058_g1 MLP|XP_007417543.1 PST|KNE93764.1
OG04291: GYA|c26143_g1 GYY|c21686_g1 MLP|XP_007404534.1 PST|KNE96324.1
OG04292: GYA|c26148_g1 GYY|c20266_g1 MLP|XP_007407762.1 PST|KNF01382.1
OG04293: GYA|c26149_g1 GYY|c15632_g1 MLP|XP_007408191.1 PST|KNE94076.1
OG04294: GYA|c26154_g1 GYY|c21264_g1 MLP|XP_007409929.1 PST|KNE99292.1
OG04295: GYA|c26155_g1 GYY|c20308_g1 MLP|XP_007406104.1 PST|KNF04434.1
OG04296: GYA|c26157_g1 GYY|c24628_g1 MLP|XP_007413464.1 PST|KNF04256.1
OG04297: GYA|c26158_g1 GYY|c20832_g1 MLP|XP_007412509.1 PST|KNF06256.1
OG04298: GYA|c26161_g2 GYY|c20232_g1 MLP|XP_007409890.1 PST|KNF06239.1
OG04299: GYA|c26162_g2 GYY|c16514_g1 MLP|XP_007414146.1 PST|KNF04888.1
OG04300: GYA|c26163_g2 GYY|c20122_g1 MLP|XP_007412857.1 PST|KNE94386.1
OG04301: GYA|c26166_g2 GYY|c19169_g1 MLP|XP_007411399.1 PST|KNE95668.1
OG04302: GYA|c26169_g1 GYY|c17668_g1 MLP|XP_007414598.1 PST|KNF03839.1
OG04303: GYA|c26170_g1 GYY|c19455_g1 MLP|XP_007418636.1 PST|KNE93329.1
OG04304: GYA|c26182_g1 GYY|c16607_g1 MLP|XP_007418384.1 PST|KNE90683.1
OG04305: GYA|c26190_g2 GYY|c18689_g1 MLP|XP_007417938.1 PST|KNE92206.1
OG04306: GYA|c26191_g1 GYY|c18838_g1 MLP|XP_007418346.1 PST|KNF04651.1
OG04307: GYA|c26193_g1 GYY|c17161_g1 MLP|XP_007405105.1 PST|KNF01351.1
OG04308: GYA|c26195_g1 GYY|c20951_g2 MLP|XP_007410633.1 PST|KNE93671.1
OG04309: GYA|c26202_g2 GYY|c13739_g1 MLP|XP_007408300.1 PST|KNE91944.1
OG04310: GYA|c26202_g3 GYY|c15909_g1 MLP|XP_007408544.1 PST|KNF05099.1
OG04311: GYA|c26203_g1 GYY|c16524_g1 MLP|XP_007417475.1 PST|KNE96192.1
OG04312: GYA|c26204_g1 GYY|c35294_g1 MLP|XP_007415905.1 PST|KNE90638.1
OG04313: GYA|c26207_g1 GYY|c21924_g1 MLP|XP_007407346.1 PST|KNE90394.1
OG04314: GYA|c26208_g1 GYY|c21787_g3 MLP|XP_007416220.1 PST|KNE91205.1
OG04315: GYA|c26210_g1 GYY|c20419_g1 MLP|XP_007412877.1 PST|KNF05000.1
OG04316: GYA|c26212_g1 GYY|c19261_g1 MLP|XP_007415427.1 PST|KNE93406.1
OG04317: GYA|c26214_g1 GYY|c18533_g1 MLP|XP_007404021.1 PST|KNE97877.1
OG04318: GYA|c26218_g1 GYY|c14296_g1 MLP|XP_007413169.1 PST|KNE90617.1
OG04319: GYA|c26219_g1 GYY|c19609_g1 MLP|XP_007409027.1 PST|KNE90616.1
OG04320: GYA|c26222_g1 GYY|c20670_g1 MLP|XP_007405517.1 PST|KNE91846.1
OG04321: GYA|c26228_g1 GYY|c16411_g1 MLP|XP_007418269.1 PST|KNF04577.1
OG04322: GYA|c26229_g2 GYY|c17951_g1 MLP|XP_007405877.1 PST|KNE93701.1
OG04323: GYA|c26230_g1 GYY|c18461_g1 MLP|XP_007404721.1 PST|KNE99635.1
OG04324: GYA|c26231_g1 GYY|c19517_g1 MLP|XP_007404249.1 PST|KNE98688.1
OG04325: GYA|c26233_g1 GYY|c20703_g1 PST|KNE93367.1 MLP|XP_007408107.1
OG04326: GYA|c26238_g1 GYY|c16585_g1 MLP|XP_007403674.1 PST|KNF02105.1
OG04327: GYA|c26242_g2 GYY|c19569_g1 MLP|XP_007407788.1 PST|KNE92337.1
OG04328: GYA|c26243_g1 GYY|c21753_g1 MLP|XP_007409607.1 PST|KNE97826.1
OG04329: GYA|c26244_g1 GYY|c18199_g1 MLP|XP_007418121.1 PST|KNE94959.1
OG04330: GYA|c26249_g1 GYY|c19339_g1 MLP|XP_007412159.1 PST|KNF06458.1
OG04331: GYA|c26251_g3 GYY|c18937_g1 MLP|XP_007419529.1 PST|KNF00355.1
OG04332: GYA|c26252_g1 GYY|c17393_g1 MLP|XP_007409360.1 PST|KNE97203.1
OG04333: GYA|c26254_g1 GYY|c19071_g2 MLP|XP_007403803.1 PST|KNF01713.1
OG04334: GYA|c26255_g2 GYY|c19694_g1 MLP|XP_007411630.1 PST|KNF03118.1
OG04335: GYA|c26262_g1 GYY|c21322_g1 MLP|XP_007417966.1 PST|KNF01221.1
OG04336: GYA|c26263_g1 GYY|c21175_g1 MLP|XP_007410693.1 PST|KNE91847.1
OG04337: GYA|c26270_g2 GYY|c19349_g1 MLP|XP_007407724.1 PST|KNE91080.1
OG04338: GYA|c26272_g1 GYY|c20322_g1 MLP|XP_007416303.1 PST|KNE94120.1
OG04339: GYA|c26277_g1 GYY|c20816_g1 MLP|XP_007412929.1 PST|KNE96307.1
OG04340: GYA|c26278_g1 GYY|c10290_g1 MLP|XP_007418371.1 PST|KNE99409.1
OG04341: GYA|c26279_g1 GYY|c19799_g1 MLP|XP_007404217.1 PST|KNE92521.1
OG04342: GYA|c26283_g1 GYY|c16859_g1 MLP|XP_007406535.1 PST|KNF00484.1
OG04343: GYA|c26284_g1 GYY|c12686_g1 MLP|XP_007415929.1 PST|KNF00396.1
OG04344: GYA|c26290_g1 GYY|c21057_g1 MLP|XP_007404019.1 PST|KNE89963.1
OG04345: GYA|c26291_g1 GYY|c21768_g1 MLP|XP_007409342.1 PST|KNE97201.1
OG04346: GYA|c26294_g1 GYY|c19922_g1 MLP|XP_007404446.1 PST|KNE97400.1
OG04347: GYA|c26297_g1 GYY|c20100_g1 MLP|XP_007414840.1 PST|KNE90818.1
OG04348: GYA|c26298_g1 GYY|c16719_g1 MLP|XP_007405605.1 PST|KNE90901.1
OG04349: GYA|c26299_g1 GYY|c18765_g1 MLP|XP_007414580.1 PST|KNE95436.1
OG04350: GYA|c26300_g1 GYY|c8798_g1 MLP|XP_007406462.1 PST|KNF00471.1
OG04351: GYA|c26301_g1 GYY|c18183_g1 MLP|XP_007415593.1 PST|KNF02665.1
OG04352: GYA|c26303_g1 GYY|c17872_g1 MLP|XP_007410106.1 PST|KNF01130.1
OG04353: GYA|c26308_g1 GYY|c16983_g1 MLP|XP_007414512.1 PST|KNE99471.1
OG04354: GYA|c26310_g1 GYY|c18245_g1 MLP|XP_007407820.1 PST|KNF05461.1
OG04355: GYA|c26311_g1 GYY|c19882_g1 MLP|XP_007408714.1 PST|KNE94775.1
OG04356: GYA|c26314_g2 GYY|c20329_g1 MLP|XP_007405037.1 PST|KNF04188.1
OG04357: GYA|c26317_g1 GYY|c19675_g1 MLP|XP_007409738.1 PST|KNE95641.1
OG04358: GYA|c26298_g2 MLP|XP_007405610.1 PST|KNE90921.1 GYY|c13657_g1
OG04359: GYA|c26329_g1 GYY|c21916_g1 MLP|XP_007417844.1 PST|KNE91157.1
OG04360: GYA|c26332_g1 GYY|c19735_g1 MLP|XP_007407239.1 PST|KNE95300.1
OG04361: GYA|c26340_g1 GYY|c21200_g1 MLP|XP_007404938.1 PST|KNE93284.1
OG04362: GYA|c26342_g1 GYY|c21284_g1 MLP|XP_007410381.1 PST|KNE91498.1
OG04363: GYA|c26343_g2 GYY|c19749_g1 PST|KNE90406.1 MLP|XP_007412266.1
OG04364: GYA|c26348_g2 GYY|c21056_g1 MLP|XP_007403749.1 PST|KNF04813.1
OG04365: GYA|c26349_g1 GYY|c19370_g1 MLP|XP_007412912.1 PST|KNE89989.1
OG04366: GYA|c26352_g1 GYY|c20571_g1 MLP|XP_007416712.1 PST|KNF02245.1
OG04367: GYA|c26353_g1 GYY|c20356_g1 MLP|XP_007412624.1 PST|KNF05737.1
OG04368: GYA|c26357_g2 GYY|c17011_g1 MLP|XP_007404837.1 PST|KNF02547.1
OG04369: GYA|c26363_g1 GYY|c20397_g1 MLP|XP_007406708.1 PST|KNE91717.1
OG04370: GYA|c26364_g1 GYY|c20348_g1 MLP|XP_007415960.1 PST|KNF02490.1
OG04371: GYA|c26365_g1 GYY|c17484_g1 MLP|XP_007413627.1 PST|KNE94754.1
OG04372: GYA|c26371_g1 GYY|c20981_g1 MLP|XP_007407816.1 PST|KNE97055.1
OG04373: GYA|c26378_g1 GYY|c17025_g1 MLP|XP_007417851.1 PST|KNF00754.1
OG04374: GYA|c26379_g1 GYY|c21577_g1 MLP|XP_007406975.1 PST|KNF02017.1
OG04375: GYA|c26386_g1 GYY|c17807_g1 MLP|XP_007407435.1 PST|KNF00310.1
OG04376: GYA|c26388_g1 GYY|c19811_g1 MLP|XP_007406113.1 PST|KNE90508.1
OG04377: GYA|c26393_g1 GYY|c19724_g1 MLP|XP_007404620.1 PST|KNE95676.1
OG04378: GYA|c26396_g1 GYY|c20011_g1 MLP|XP_007418271.1 PST|KNF04048.1
OG04379: GYA|c26396_g2 GYY|c16468_g1 MLP|XP_007403820.1 PST|KNF06451.1
OG04380: GYA|c26397_g1 GYY|c16831_g1 MLP|XP_007408716.1 PST|KNE92465.1
OG04381: GYA|c26401_g1 GYY|c21406_g1 MLP|XP_007404345.1 PST|KNE93168.1
OG04382: GYA|c26402_g1 GYY|c21180_g1 MLP|XP_007409333.1 PST|KNE89524.1
OG04383: GYA|c26403_g1 GYY|c16651_g1 MLP|XP_007410880.1 PST|KNE94100.1
OG04384: GYA|c26407_g1 GYY|c19650_g1 MLP|XP_007409521.1 PST|KNF02868.1
OG04385: GYA|c26408_g1 GYY|c18868_g1 MLP|XP_007409629.1 PST|KNF05970.1
OG04386: GYA|c26412_g1 GYY|c16982_g1 MLP|XP_007405137.1 PST|KNE90815.1
OG04387: GYA|c26413_g1 GYY|c20683_g1 MLP|XP_007405107.1 PST|KNF01830.1
OG04388: GYA|c26421_g1 GYY|c16783_g1 MLP|XP_007411404.1 PST|KNF02653.1
OG04389: GYA|c26422_g1 GYY|c8975_g1 MLP|XP_007418798.1 PST|KNE96875.1
OG04390: GYA|c26424_g1 GYY|c21785_g1 MLP|XP_007419283.1 PST|KNE94379.1
OG04391: GYA|c26426_g1 GYY|c20563_g1 MLP|XP_007413048.1 PST|KNE91189.1
OG04392: GYA|c26427_g1 GYY|c17824_g1 MLP|XP_007406768.1 PST|KNF03381.1
OG04393: GYA|c26433_g1 GYY|c21208_g1 MLP|XP_007410432.1 PST|KNE93834.1
OG04394: GYA|c26437_g1 GYY|c14593_g1 PST|KNF05603.1 MLP|XP_007405461.1
OG04395: GYA|c26438_g1 GYY|c21411_g1 MLP|XP_007411945.1 PST|KNF04854.1
OG04396: GYA|c26439_g1 GYY|c15475_g1 MLP|XP_007410579.1 PST|KNF03568.1
OG04397: GYA|c26440_g1 GYY|c20586_g1 MLP|XP_007412537.1 PST|KNE94204.1
OG04398: GYA|c26441_g1 GYY|c21396_g1 MLP|XP_007416271.1 PST|KNE95834.1
OG04399: GYA|c26448_g1 GYY|c20659_g1 MLP|XP_007418038.1 PST|KNE95051.1
OG04400: GYA|c26451_g1 GYY|c24893_g1 MLP|XP_007414786.1 PST|KNE96671.1
OG04401: GYA|c26452_g1 GYY|c20169_g1 MLP|XP_007408905.1 PST|KNE92227.1
OG04402: GYA|c26457_g1 GYY|c18991_g1 MLP|XP_007403750.1 PST|KNF02122.1
OG04403: GYA|c26459_g1 GYY|c19910_g1 MLP|XP_007413588.1 PST|KNE93443.1
OG04404: GYA|c26461_g1 GYY|c17006_g1 MLP|XP_007412588.1 PST|KNF02468.1
OG04405: GYA|c26463_g1 GYY|c12924_g1 MLP|XP_007409636.1 PST|KNF05963.1
OG04406: GYA|c26466_g1 GYY|c18467_g1 MLP|XP_007415832.1 PST|KNF00168.1
OG04407: GYA|c26471_g1 GYY|c19494_g1 MLP|XP_007415270.1 PST|KNF04624.1
OG04408: GYA|c26473_g1 GYY|c20358_g1 MLP|XP_007412892.1 PST|KNE99927.1
OG04409: GYA|c26474_g2 GYY|c18020_g1 MLP|XP_007408029.1 PST|KNE97083.1
OG04410: GYA|c26480_g1 GYY|c17914_g1 MLP|XP_007412022.1 PST|KNE88929.1
OG04411: GYA|c26480_g2 GYY|c21507_g1 MLP|XP_007413937.1 PST|KNE98944.1
OG04412: GYA|c26481_g2 GYY|c18957_g1 MLP|XP_007414095.1 PST|KNF05301.1
OG04413: GYA|c26483_g1 GYY|c18706_g1 MLP|XP_007413845.1 PST|KNE94869.1
OG04414: GYA|c26484_g1 GYY|c21632_g1 MLP|XP_007418555.1 PST|KNE94189.1
OG04415: GYA|c26485_g1 GYY|c6179_g1 MLP|XP_007418519.1 PST|KNF04007.1
OG04416: GYA|c26488_g1 GYY|c17087_g1 MLP|XP_007412410.1 PST|KNE99340.1
OG04417: GYA|c26489_g1 GYY|c17984_g1 MLP|XP_007418596.1 PST|KNF04712.1
OG04418: GYA|c26492_g2 GYY|c18526_g1 MLP|XP_007413392.1 PST|KNF06900.1
OG04419: GYA|c26493_g2 GYY|c19818_g1 MLP|XP_007405458.1 PST|KNF05615.1
OG04420: GYA|c26497_g1 GYY|c21159_g1 MLP|XP_007412940.1 PST|KNE89830.1
OG04421: GYA|c26499_g1 GYY|c21623_g1 MLP|XP_007408244.1 PST|KNE98102.1
OG04422: GYA|c26500_g1 GYY|c15900_g1 MLP|XP_007413816.1 PST|KNF01071.1
OG04423: GYA|c26502_g1 GYY|c19813_g3 MLP|XP_007417977.1 PST|KNF02332.1
OG04424: GYA|c26506_g1 GYY|c18329_g1 MLP|XP_007412999.1 PST|KNE94392.1
OG04425: GYA|c26507_g1 GYY|c20977_g1 MLP|XP_007405525.1 PST|KNE91915.1
OG04426: GYA|c26508_g1 GYY|c16724_g2 MLP|XP_007411614.1 PST|KNF00573.1
OG04427: GYA|c26511_g1 GYY|c19589_g1 MLP|XP_007411722.1 PST|KNE97446.1
OG04428: GYA|c26512_g1 GYY|c21961_g1 MLP|XP_007414229.1 PST|KNF04070.1
OG04429: GYA|c26516_g1 GYY|c20059_g2 MLP|XP_007414369.1 PST|KNE90492.1
OG04430: GYA|c26518_g1 GYY|c21384_g1 PST|KNE97784.1 MLP|XP_007405563.1
OG04431: GYA|c26519_g1 GYY|c19560_g1 MLP|XP_007409922.1 PST|KNE93119.1
OG04433: GYA|c26521_g1 GYY|c17993_g1 MLP|XP_007416966.1 PST|KNE93093.1
OG04434: GYA|c26523_g1 GYY|c20855_g1 MLP|XP_007410251.1 PST|KNE90447.1
OG04435: GYA|c26528_g1 GYY|c18217_g1 MLP|XP_007418039.1 PST|KNE97694.1
OG04436: GYA|c26529_g2 GYY|c21489_g1 MLP|XP_007403848.1 PST|KNF03514.1
OG04437: GYA|c26532_g1 GYY|c13577_g1 MLP|XP_007406285.1 PST|KNE94150.1
OG04438: GYA|c26536_g2 GYY|c15062_g1 MLP|XP_007415297.1 PST|KNE91065.1
OG04439: GYA|c26539_g1 GYY|c21654_g1 MLP|XP_007414007.1 PST|KNE93646.1
OG04440: GYA|c26540_g3 GYY|c16974_g1 MLP|XP_007409536.1 PST|KNF04861.1
OG04441: GYA|c26542_g1 GYY|c14401_g1 MLP|XP_007417202.1 PST|KNF05771.1
OG04442: GYA|c26548_g1 GYY|c20843_g1 MLP|XP_007406115.1 PST|KNE96211.1
OG04443: GYA|c26552_g1 GYY|c17385_g1 MLP|XP_007406563.1 PST|KNF00491.1
OG04444: GYA|c26554_g2 GYY|c19418_g1 MLP|XP_007418381.1 PST|KNE92261.1
OG04445: GYA|c26555_g1 GYY|c21246_g1 MLP|XP_007413336.1 PST|KNE91191.1
OG04446: GYA|c26558_g1 GYY|c19912_g1 MLP|XP_007417129.1 PST|KNF05488.1
OG04447: GYA|c26560_g1 GYY|c18512_g1 MLP|XP_007407884.1 PST|KNE94834.1
OG04448: GYA|c26572_g1 GYY|c35680_g1 MLP|XP_007417923.1 PST|KNF01199.1
OG04449: GYA|c26577_g1 GYY|c18801_g1 MLP|XP_007409138.1 PST|KNF06384.1
OG04450: GYA|c26581_g1 GYY|c17877_g1 MLP|XP_007408548.1 PST|KNF05069.1
OG04451: GYA|c26583_g1 GYY|c1701_g1 MLP|XP_007409737.1 PST|KNE95630.1
OG04452: GYA|c26585_g1 GYY|c31806_g1 MLP|XP_007409096.1 PST|KNF06438.1
OG04453: GYA|c26586_g1 GYY|c19009_g1 MLP|XP_007404303.1 PST|KNF02656.1
OG04454: GYA|c26594_g1 GYY|c18367_g1 MLP|XP_007405984.1 PST|KNE99499.1
OG04455: GYA|c26601_g1 GYY|c21579_g2 MLP|XP_007408795.1 PST|KNE92968.1
OG04456: GYA|c26544_g2 MLP|XP_007413999.1 PST|KNF02499.1 GYY|c39476_g1
OG04458: GYA|c26584_g1 MLP|XP_007415676.1 PST|KNE97789.1 GYY|c18842_g1
OG04459: GYA|c26604_g1 GYY|c23188_g1 MLP|XP_007412382.1 PST|KNE93072.1
OG04460: GYA|c26605_g1 GYY|c20960_g1 MLP|XP_007411147.1 PST|KNF00311.1
OG04461: GYA|c26609_g1 GYY|c21697_g1 MLP|XP_007410451.1 PST|KNF05209.1
OG04462: GYA|c26612_g1 GYY|c15231_g1 PST|KNE99220.1 MLP|XP_007415011.1
OG04463: GYA|c26614_g1 GYY|c20491_g1 MLP|XP_007405832.1 PST|KNE94488.1
OG04464: GYA|c26615_g6 GYY|c19785_g1 MLP|XP_007403892.1 PST|KNF02058.1
OG04465: GYA|c26617_g2 GYY|c15876_g1 MLP|XP_007413427.1 PST|KNF01792.1
OG04466: GYA|c26625_g1 GYY|c19119_g1 MLP|XP_007418883.1 PST|KNF06741.1
OG04467: GYA|c26626_g1 GYY|c16667_g1 MLP|XP_007411762.1 PST|KNE95549.1
OG04468: GYA|c26627_g1 GYY|c20090_g1 MLP|XP_007412814.1 PST|KNF02776.1
OG04469: GYA|c26629_g2 GYY|c13786_g1 MLP|XP_007406788.1 PST|KNF02071.1
OG04470: GYA|c26631_g1 GYY|c18969_g1 MLP|XP_007410210.1 PST|KNE98612.1
OG04471: GYA|c26632_g1 GYY|c17789_g1 MLP|XP_007408989.1 PST|KNF05540.1
OG04472: GYA|c26633_g1 GYY|c20974_g2 MLP|XP_007417828.1 PST|KNE96565.1
OG04473: GYA|c26635_g1 GYY|c21906_g1 MLP|XP_007410366.1 PST|KNE97589.1
OG04474: GYA|c26637_g1 GYY|c19314_g1 MLP|XP_007417025.1 PST|KNF00003.1
OG04475: GYA|c26645_g1 GYY|c19826_g1 MLP|XP_007408098.1 PST|KNE92253.1
OG04476: GYA|c26647_g2 GYY|c20029_g1 MLP|XP_007403938.1 PST|KNE91843.1
OG04477: GYA|c26651_g1 GYY|c33498_g1 MLP|XP_007413338.1 PST|KNE96033.1
OG04478: GYA|c26656_g1 GYY|c19927_g1 MLP|XP_007404309.1 PST|KNF06201.1
OG04479: GYA|c26659_g1 GYY|c19527_g1 MLP|XP_007404902.1 PST|KNE94097.1
OG04480: GYA|c26660_g1 GYY|c16961_g1 MLP|XP_007410078.1 PST|KNF01122.1
OG04481: GYA|c26661_g1 GYY|c8368_g1 MLP|XP_007417731.1 PST|KNF04102.1
OG04482: GYA|c26667_g1 GYY|c14530_g1 MLP|XP_007410960.1 PST|KNE94050.1
OG04483: GYA|c26669_g1 GYY|c21441_g1 MLP|XP_007412928.1 PST|KNE96989.1
OG04484: GYA|c26676_g1 GYY|c15679_g1 MLP|XP_007415501.1 PST|KNE90096.1
OG04485: GYA|c26683_g1 GYY|c21875_g1 MLP|XP_007410043.1 PST|KNE91718.1
OG04486: GYA|c26684_g1 GYY|c18792_g1 MLP|XP_007405934.1 PST|KNE94167.1
OG04487: GYA|c26690_g1 GYY|c20748_g1 MLP|XP_007410759.1 PST|KNE90480.1
OG04488: GYA|c26691_g1 GYY|c16204_g1 MLP|XP_007411019.1 PST|KNF03738.1
OG04489: GYA|c26693_g1 GYY|c18925_g1 MLP|XP_007414016.1 PST|KNF03394.1
OG04490: GYA|c26695_g1 GYY|c21068_g1 MLP|XP_007416856.1 PST|KNE91652.1
OG04491: GYA|c26697_g1 GYY|c13726_g1 MLP|XP_007417972.1 PST|KNF01189.1
OG04492: GYA|c26700_g1 GYY|c20361_g1 MLP|XP_007414017.1 PST|KNE97534.1
OG04493: GYA|c26712_g1 GYY|c20449_g1 MLP|XP_007416523.1 PST|KNF04127.1
OG04494: GYA|c26714_g1 GYY|c21331_g2 MLP|XP_007417874.1 PST|KNE89470.1
OG04495: GYA|c26717_g3 GYY|c20964_g1 MLP|XP_007416960.1 PST|KNE91775.1
OG04496: GYA|c26722_g1 GYY|c20666_g1 MLP|XP_007404173.1 PST|KNF03558.1
OG04497: GYA|c26727_g1 GYY|c21363_g1 MLP|XP_007408863.1 PST|KNF05404.1
OG04498: GYA|c26732_g2 GYY|c11509_g1 MLP|XP_007415397.1 PST|KNE93405.1
OG04499: GYA|c26733_g1 GYY|c16207_g1 MLP|XP_007415359.1 PST|KNE90785.1
OG04500: GYA|c26734_g1 GYY|c18821_g1 MLP|XP_007403753.1 PST|KNF02146.1
OG04501: GYA|c26735_g1 GYY|c19727_g1 MLP|XP_007406516.1 PST|KNF03092.1
OG04502: GYA|c26738_g1 GYY|c21014_g1 MLP|XP_007404615.1 PST|KNE89944.1
OG04503: GYA|c26740_g1 GYY|c17902_g1 MLP|XP_007406572.1 PST|KNF02756.1
OG04504: GYA|c26749_g1 GYY|c21244_g1 MLP|XP_007406367.1 PST|KNF01367.1
OG04505: GYA|c26752_g1 GYY|c19857_g1 MLP|XP_007410277.1 PST|KNE91650.1
OG04506: GYA|c26754_g1 GYY|c17124_g1 MLP|XP_007415015.1 PST|KNE99258.1
OG04507: GYA|c26762_g1 GYY|c16762_g1 MLP|XP_007413106.1 PST|KNE99884.1
OG04508: GYA|c26766_g2 GYY|c14506_g1 MLP|XP_007414305.1 PST|KNF00959.1
OG04509: GYA|c26770_g1 GYY|c18510_g1 MLP|XP_007409380.1 PST|KNE91580.1
OG04510: GYA|c26773_g1 GYY|c19047_g1 MLP|XP_007411581.1 PST|KNE98261.1
OG04511: GYA|c26774_g1 GYY|c20657_g3 MLP|XP_007404084.1 PST|KNF06710.1
OG04512: GYA|c26778_g1 GYY|c20997_g1 MLP|XP_007409756.1 PST|KNE96301.1
OG04514: GYA|c26781_g1 GYY|c21365_g1 MLP|XP_007408593.1 PST|KNF03687.1
OG04515: GYA|c26783_g1 GYY|c34797_g1 MLP|XP_007406885.1 PST|KNE90190.1
OG04516: GYA|c26786_g1 GYY|c20233_g1 MLP|XP_007410895.1 PST|KNE86659.1
OG04517: GYA|c26788_g1 GYY|c17288_g1 MLP|XP_007405375.1 PST|KNF06841.1
OG04518: GYA|c26797_g1 GYY|c16927_g1 MLP|XP_007406389.1 PST|KNE92706.1
OG04519: GYA|c26799_g1 GYY|c17454_g1 MLP|XP_007403916.1 PST|KNF05986.1
OG04520: GYA|c26800_g1 GYY|c20398_g2 MLP|XP_007418126.1 PST|KNF00111.1
OG04521: GYA|c26801_g1 GYY|c21618_g1 MLP|XP_007415555.1 PST|KNE96155.1
OG04522: GYA|c26809_g2 GYY|c20714_g1 MLP|XP_007409216.1 PST|KNE94594.1
OG04523: GYA|c26814_g1 GYY|c13409_g1 MLP|XP_007407541.1 PST|KNF05226.1
OG04524: GYA|c26817_g1 GYY|c21125_g1 MLP|XP_007404119.1 PST|KNE94051.1
OG04525: GYA|c26826_g1 GYY|c19089_g1 MLP|XP_007406460.1 PST|KNF00472.1
OG04526: GYA|c26829_g1 GYY|c21248_g1 MLP|XP_007404025.1 PST|KNE91623.1
OG04527: GYA|c26834_g1 GYY|c21956_g1 MLP|XP_007407575.1 PST|KNF05237.1
OG04528: GYA|c26835_g1 GYY|c21502_g1 MLP|XP_007412274.1 PST|KNE97034.1
OG04529: GYA|c26838_g1 GYY|c15436_g2 MLP|XP_007407396.1 PST|KNF01402.1
OG04530: GYA|c26839_g1 GYY|c20544_g1 MLP|XP_007406605.1 PST|KNE91224.1
OG04531: GYA|c26842_g2 GYY|c20481_g1 MLP|XP_007407911.1 PST|KNF04633.1
OG04532: GYA|c26850_g1 GYY|c21005_g1 MLP|XP_007411599.1 PST|KNE99073.1
OG04533: GYA|c26853_g1 GYY|c17937_g1 MLP|XP_007403603.1 PST|KNF01667.1
OG04534: GYA|c26859_g1 GYY|c19381_g1 MLP|XP_007418623.1 PST|KNE99135.1
OG04535: GYA|c26864_g1 GYY|c21647_g1 MLP|XP_007403505.1 PST|KNF04173.1
OG04536: GYA|c26865_g1 GYY|c16246_g1 MLP|XP_007407659.1 PST|KNE98151.1
OG04537: GYA|c26867_g1 GYY|c17873_g1 MLP|XP_007418512.1 PST|KNE93044.1
OG04538: GYA|c26872_g1 GYY|c19150_g1 MLP|XP_007410985.1 PST|KNE96361.1
OG04539: GYA|c26873_g1 GYY|c21845_g1 MLP|XP_007418498.1 PST|KNF04535.1
OG04540: GYA|c26879_g1 GYY|c16674_g1 MLP|XP_007403476.1 PST|KNE91901.1
OG04541: GYA|c26884_g3 GYY|c19509_g1 MLP|XP_007406585.1 PST|KNE90733.1
OG04542: GYA|c26886_g1 GYY|c20897_g1 MLP|XP_007406313.1 PST|KNE97542.1
OG04543: GYA|c26887_g1 GYY|c20536_g1 MLP|XP_007404251.1 PST|KNE94337.1
OG04544: GYA|c26888_g1 GYY|c17048_g1 MLP|XP_007408798.1 PST|KNE96782.1
OG04545: GYA|c26895_g1 GYY|c20894_g2 MLP|XP_007407614.1 PST|KNE97502.1
OG04546: GYA|c26900_g1 GYY|c19770_g1 MLP|XP_007408538.1 PST|KNF05097.1
OG04547: GYA|c26903_g1 GYY|c21909_g1 MLP|XP_007414151.1 PST|KNF02911.1
OG04548: GYA|c26905_g1 GYY|c21073_g1 PST|KNE89856.1 MLP|XP_007412184.1
OG04549: GYA|c26906_g1 GYY|c21630_g1 MLP|XP_007404335.1 PST|KNE95949.1
OG04550: GYA|c26907_g1 GYY|c16660_g1 MLP|XP_007405209.1 PST|KNE93737.1
OG04551: GYA|c26910_g1 GYY|c20788_g1 MLP|XP_007406269.1 PST|KNE94145.1
OG04552: GYA|c26913_g2 GYY|c19863_g1 MLP|XP_007409533.1 PST|KNF05967.1
OG04553: GYA|c26914_g1 GYY|c21571_g1 MLP|XP_007418530.1 PST|KNF04263.1
OG04554: GYA|c26917_g1 GYY|c21279_g1 MLP|XP_007412437.1 PST|KNF03740.1
OG04555: GYA|c26919_g1 GYY|c19523_g1 MLP|XP_007414460.1 PST|KNE93862.1
OG04556: GYA|c26622_g1 MLP|XP_007409254.1 PST|KNE97205.1 GYY|c39600_g1
OG04557: GYA|c26918_g2 PST|KNF01223.1 GYY|c21580_g1 MLP|XP_007417901.1
OG04558: GYA|c26919_g2 GYY|c16687_g1 MLP|XP_007406839.1 PST|KNF03395.1
OG04559: GYA|c26922_g1 GYY|c21300_g1 MLP|XP_007413139.1 PST|KNF02949.1
OG04560: GYA|c26923_g1 GYY|c20768_g1 MLP|XP_007416734.1 PST|KNF02293.1
OG04561: GYA|c26929_g1 GYY|c16021_g1 MLP|XP_007405720.1 PST|KNF03503.1
OG04562: GYA|c26934_g1 GYY|c12597_g1 MLP|XP_007415014.1 PST|KNE99253.1
OG04563: GYA|c26937_g1 GYY|c16929_g1 MLP|XP_007409423.1 PST|KNE97115.1
OG04564: GYA|c26943_g1 GYY|c19231_g1 MLP|XP_007406482.1 PST|KNF00475.1
OG04565: GYA|c26948_g1 GYY|c16972_g1 MLP|XP_007418934.1 PST|KNE97418.1
OG04566: GYA|c26949_g2 GYY|c20888_g1 PST|KNF04761.1 MLP|XP_007415289.1
OG04567: GYA|c26950_g1 GYY|c20528_g1 MLP|XP_007410755.1 PST|KNE90474.1
OG04568: GYA|c26952_g1 GYY|c20567_g1 MLP|XP_007416250.1 PST|KNF05675.1
OG04569: GYA|c26953_g1 GYY|c20441_g1 MLP|XP_007406722.1 PST|KNE98872.1
OG04570: GYA|c26956_g1 GYY|c20778_g1 MLP|XP_007403933.1 PST|KNF02139.1
OG04571: GYA|c26959_g1 GYY|c17928_g1 MLP|XP_007411973.1 PST|KNE89986.1
OG04572: GYA|c26962_g1 GYY|c21936_g1 MLP|XP_007408570.1 PST|KNE95116.1
OG04573: GYA|c26969_g1 GYY|c18827_g1 MLP|XP_007406264.1 PST|KNE89667.1
OG04574: GYA|c26971_g2 GYY|c14992_g1 MLP|XP_007404877.1 PST|KNE95645.1
OG04575: GYA|c26980_g1 GYY|c19783_g1 MLP|XP_007417351.1 PST|KNE95118.1
OG04576: GYA|c26986_g1 GYY|c21930_g1 MLP|XP_007409496.1 PST|KNF06587.1
OG04577: GYA|c26987_g1 GYY|c12430_g1 MLP|XP_007407822.1 PST|KNF05456.1
OG04578: GYA|c26992_g1 GYY|c16635_g1 MLP|XP_007406833.1 PST|KNF03435.1
OG04579: GYA|c26996_g1 GYY|c21542_g1 MLP|XP_007410304.1 PST|KNE91307.1
OG04580: GYA|c26996_g2 GYY|c8218_g1 MLP|XP_007413387.1 PST|KNF06901.1
OG04581: GYA|c27000_g1 GYY|c20868_g1 MLP|XP_007412246.1 PST|KNE89881.1
OG04582: GYA|c27008_g1 GYY|c15676_g2 MLP|XP_007413220.1 PST|KNE90043.1
OG04583: GYA|c27010_g2 GYY|c20813_g1 MLP|XP_007405702.1 PST|KNF04332.1
OG04584: GYA|c27015_g1 GYY|c21306_g1 MLP|XP_007404507.1 PST|KNE99638.1
OG04585: GYA|c27016_g1 GYY|c21289_g1 MLP|XP_007406083.1 PST|KNE97113.1
OG04586: GYA|c27017_g1 GYY|c15358_g1 MLP|XP_007409780.1 PST|KNE94299.1
OG04587: GYA|c27017_g2 GYY|c12471_g1 MLP|XP_007409143.1 PST|KNF02973.1
OG04588: GYA|c27021_g1 GYY|c20780_g1 MLP|XP_007413376.1 PST|KNE94694.1
OG04589: GYA|c27022_g1 GYY|c21436_g1 MLP|XP_007415016.1 PST|KNE94283.1
OG04590: GYA|c27025_g1 GYY|c21186_g1 MLP|XP_007408019.1 PST|KNE91942.1
OG04591: GYA|c27027_g1 GYY|c20722_g2 MLP|XP_007410365.1 PST|KNE98623.1
OG04592: GYA|c27032_g1 GYY|c1223_g1 MLP|XP_007416118.1 PST|KNE99206.1
OG04593: GYA|c27034_g1 GYY|c19295_g1 MLP|XP_007411840.1 PST|KNE89977.1
OG04594: GYA|c27035_g1 GYY|c21723_g1 MLP|XP_007413244.1 PST|KNE95616.1
OG04595: GYA|c27036_g1 GYY|c19081_g1 MLP|XP_007416350.1 PST|KNE99394.1
OG04596: GYA|c27043_g1 GYY|c20037_g1 MLP|XP_007411843.1 PST|KNF02908.1
OG04597: GYA|c27048_g1 GYY|c21433_g1 MLP|XP_007417683.1 PST|KNF00462.1
OG04598: GYA|c27051_g1 GYY|c20953_g1 MLP|XP_007416658.1 PST|KNE97604.1
OG04599: GYA|c27052_g1 GYY|c20838_g1 MLP|XP_007417336.1 PST|KNF02249.1
OG04600: GYA|c27054_g1 GYY|c18592_g1 MLP|XP_007408404.1 PST|KNF03610.1
OG04601: GYA|c27055_g1 GYY|c19383_g1 MLP|XP_007417055.1 PST|KNE91394.1
OG04602: GYA|c27056_g1 GYY|c20406_g1 MLP|XP_007408472.1 PST|KNE94481.1
OG04603: GYA|c27059_g1 GYY|c21669_g1 MLP|XP_007407078.1 PST|KNE96757.1
OG04604: GYA|c27060_g1 GYY|c16543_g1 MLP|XP_007416912.1 PST|KNE91782.1
OG04605: GYA|c27066_g1 GYY|c21793_g1 MLP|XP_007405754.1 PST|KNF00523.1
OG04607: GYA|c27068_g1 GYY|c19421_g1 MLP|XP_007407003.1 PST|KNE96432.1
OG04608: GYA|c27074_g2 GYY|c19061_g1 MLP|XP_007416023.1 PST|KNF06309.1
OG04609: GYA|c27075_g1 GYY|c20872_g1 MLP|XP_007403631.1 PST|KNE96695.1
OG04610: GYA|c27077_g1 GYY|c21139_g1 MLP|XP_007411473.1 PST|KNF00592.1
OG04611: GYA|c27082_g1 GYY|c19475_g1 MLP|XP_007410126.1 PST|KNE91692.1
OG04612: GYA|c27086_g1 GYY|c13549_g1 MLP|XP_007415150.1 PST|KNE97101.1
OG04613: GYA|c27087_g2 GYY|c16639_g1 MLP|XP_007414606.1 PST|KNF03860.1
OG04614: GYA|c27089_g2 GYY|c16905_g1 MLP|XP_007418585.1 PST|KNF00133.1
OG04615: GYA|c27091_g1 GYY|c21019_g3 MLP|XP_007404740.1 PST|KNE98683.1
OG04616: GYA|c27097_g1 GYY|c12784_g1 MLP|XP_007406294.1 PST|KNF00272.1
OG04617: GYA|c27098_g1 GYY|c16710_g1 PST|KNF03948.1 MLP|XP_007410242.1
OG04618: GYA|c27100_g2 GYY|c17149_g1 MLP|XP_007415797.1 PST|KNE97256.1
OG04619: GYA|c27104_g1 GYY|c19341_g1 MLP|XP_007405268.1 PST|KNF01803.1
OG04620: GYA|c27107_g1 GYY|c21641_g1 MLP|XP_007403881.1 PST|KNF03534.1
OG04621: GYA|c27108_g2 GYY|c20189_g1 MLP|XP_007413295.1 PST|KNF00752.1
OG04622: GYA|c27109_g1 GYY|c21127_g1 MLP|XP_007410951.1 PST|KNE90666.1
OG04623: GYA|c27111_g1 GYY|c18409_g1 MLP|XP_007418221.1 PST|KNE93345.1
OG04624: GYA|c27114_g1 GYY|c18560_g1 MLP|XP_007413151.1 PST|KNE97982.1
OG04625: GYA|c27116_g1 GYY|c13843_g1 PST|KNF04243.1 MLP|XP_007403510.1
OG04626: GYA|c27125_g1 GYY|c20328_g1 PST|KNF00307.1 MLP|XP_007413409.1
OG04627: GYA|c27127_g1 GYY|c18771_g1 MLP|XP_007408914.1 PST|KNF01201.1
OG04628: GYA|c27131_g1 GYY|c16313_g1 MLP|XP_007407938.1 PST|KNE91084.1
OG04629: GYA|c27133_g1 GYY|c18856_g1 MLP|XP_007410711.1 PST|KNE90062.1
[truncated: 303 more rows]
