# Supplementary material for: Comparative transcriptome analysis and identification of candidate effectors in two related rust species (Gymnosporangium yamadae and Gymnosporangium asiaticum)
Source: BMC Genomics. 2017 Aug 23;18:651. doi: 10.1186/s12864-017-4059-x (PMC5567642; doi:10.1186/s12864-017-4059-x)
Supplement: Supplementary file 8 — Ka/Ks analysis. This file provides the conserved and divergent orthologous genes based on the calculation of Ka/Ks values for each orthologous gene. (ZIP 33 kb) [file 12864_2017_4059_MOESM8_ESM.zip]

Archive with 4 entries (3 files):
- Additional file 8/conserved genes.txt
- Additional file 8/divergent genes.txt
- Additional file 8/genes.kaks.txt
- Additional file 8/
