# Supplementary material for: Comparative transcriptome analysis and identification of candidate effectors in two related rust species (Gymnosporangium yamadae and Gymnosporangium asiaticum)
Source: BMC Genomics. 2017 Aug 23;18:651. doi: 10.1186/s12864-017-4059-x (PMC5567642; doi:10.1186/s12864-017-4059-x)
Supplement: Supplementary file 8 — Ka/Ks analysis. This file provides the conserved and divergent orthologous genes based on the calculation of Ka/Ks values for each orthologous gene. (ZIP 33 kb) [file 12864_2017_4059_MOESM8_ESM.zip › Additional file 8/conserved genes.txt]

OG04893
OG09243
OG02949
OG09320
OG02850
OG03709
OG09504
OG03666
OG09837
OG08718
OG04500
OG04329
OG03436
OG03547
OG06249
OG01399
OG09988
OG08908
OG09892
OG05837
OG09980
OG01579
OG01753
OG01417
OG09819
OG04860
OG01665
OG03413
OG03960
OG04185
OG10022
OG09346
OG02870
OG09554
OG03736
OG03682
OG06485
OG03148
OG04281
OG09494
OG03537
OG03331
OG02744
OG02622
OG03985
OG02617
OG09469
OG01763
OG06156
OG08642
OG09736
OG03233
OG08566
OG09019
OG01569
OG04809
OG05832
OG02159
OG04484
OG01337
OG04579
OG09377
OG03922
OG03068
OG08587
OG01021
OG08785
OG02782
OG02849
OG00746
OG04878
OG09175
OG09157
OG08804
OG09365
OG02704
OG09755
OG08989
OG06325
OG04864
OG03756
OG04164
OG04531
OG09685
OG03929
OG03583
OG04940
OG08614
OG03259
OG04082
OG01926
OG04088
OG09252
OG03480
OG04518
OG03553
OG01245
OG03350
OG09771
OG01733
OG03369
OG03740
OG09724
OG10034
OG02623
OG02834
OG04927
OG03797
OG06420
OG03266
OG02960
OG09557
OG01617
OG04499
OG04028
OG02684
OG05863
OG02709
OG02855
OG06088
OG09001
OG04771
OG00731
OG01363
OG03670
OG06127
OG08563
OG03546
OG09030
OG04343
OG09630
OG03193
OG02718
OG03944
OG03217
OG03009
OG09196
OG01670
OG04371
OG03570
OG09455
OG04438
OG09820
OG04217
OG09904
OG09848
OG03295
OG03431
OG09872
OG09838
OG02661
OG01725
OG04881
OG09987
OG04351
OG04623
OG10009
OG02641
OG09214
OG00414
OG02638
OG03588
OG04231
OG00732
OG05946
OG00730
OG04323
OG09087
OG09339
OG01517
OG09242
OG01949
OG09371
OG09730
OG03438
OG05844
OG09148
OG03454
OG09250
OG01236
OG01562
OG09609
OG08572
OG00898
OG03843
OG09095
OG04760
OG03267
OG10039
OG00252
OG00771
OG08578
OG09813
OG09381
OG03973
OG09080
OG01746
OG03959
OG04455
OG02917
OG04682
OG08651
OG03127
OG09739
OG01290
OG04529
OG04179
OG02937
OG04309
OG06245
OG09779
OG09444
OG02886
OG04758
OG05897
OG03398
OG03720
OG09621
OG03475
OG09429
OG02806
OG08707
OG09146
OG03296
OG04219
OG04856
OG03004
OG09693
OG04627
OG04380
OG03045
OG04866
OG02814
OG04620
OG06297
OG09509
OG09743
OG09412
OG10079
OG09461
OG02941
OG09327
OG01805
OG01799
OG03298
OG03726
OG01483
OG03996
OG03103
OG04906
OG10031
OG09400
OG09793
OG05724
OG03587
OG02737
OG02666
OG03289
OG09732
OG04431
OG03357
OG02742
OG04612
OG08864
OG01717
OG03550
OG04508
OG04825
OG09457
OG03185
OG03703
OG04310
OG06133
OG09210
OG08787
OG08997
OG10088
OG08711
OG04673
OG03640
OG03788
OG03203
OG00488
OG04035
OG08709
OG04129
OG09267
OG09855
OG01818
OG03377
OG02909
OG08540
OG09951
OG04583
OG03552
OG05895
OG03698
OG02956
OG01465
OG01148
OG03249
OG09751
OG03807
OG03302
OG04114
OG04885
OG02734
OG02697
OG02633
OG01042
OG03362
OG08534
OG03952
OG09588
OG09428
OG03250
OG08802
OG03874
OG04442
OG03463
OG08682
OG04419
OG04372
OG03048
OG09867
OG01749
OG03011
OG09711
OG03623
OG09460
OG10086
OG00979
OG08758
OG03991
OG04553
OG09113
OG04633
OG08628
OG09629
OG01534
OG04892
OG03418
OG04884
OG01294
OG09495
OG04607
OG09490
OG00593
OG02632
OG10002
OG04571
OG04411
OG00674
OG08812
OG09194
OG09275
OG04340
OG03723
OG04691
OG04600
OG04732
OG03684
OG09167
OG04756
OG09664
OG01712
OG04514
OG03893
OG02862
OG03376
OG02780
OG08956
OG08565
OG03321
OG02824
OG04622
OG03729
OG03945
OG06191
OG09641
OG09254
OG08548
OG04812
OG09998
OG00682
OG03060
OG09960
OG03114
OG08879
OG04706
OG01563
OG04292
OG03444
OG04770
OG00564
OG02836
OG06262
OG01812
OG02931
OG03412
OG03576
OG03336
OG04641
OG06283
OG03403
OG04232
OG09794
OG01711
OG09860
OG04041
OG01491
OG03525
OG08602
OG08531
OG00954
OG09278
OG04405
OG04473
OG01411
OG04849
OG01539
OG03841
OG09669
OG04445
OG01273
OG02871
OG02772
OG09129
OG04325
OG04294
OG04087
OG02976
OG03078
OG01199
OG03901
OG03603
OG09430
OG01927
OG08562
OG02837
OG03836
OG09082
OG03290
OG03862
OG09917
OG03522
OG08622
OG03593
OG08640
OG09170
OG09999
OG09866
OG09816
OG04823
OG05925
OG01487
OG02863
OG09454
OG10000
OG09397
OG03646
OG03392
OG04036
OG02750
OG03096
OG00917
OG09853
OG03341
OG08891
OG01043
OG04534
OG02698
OG08708
OG09471
OG04155
OG09369
OG03540
OG03966
OG03106
OG01544
OG01537
OG02906
OG09831
OG02997
OG03284
OG03826
OG03358
OG09767
OG08716
OG01739
OG09090
OG04302
OG01467
OG09092
OG09283
OG04407
OG04146
OG09653
OG02813
OG04869
OG04780
OG01335
OG04359
OG02967
OG04298
OG01478
OG09404
OG02791
OG03801
OG02284
OG09354
OG03584
OG02407
OG03628
OG04737
OG03334
OG03010
OG04447
OG06256
OG00477
OG09163
OG09916
OG01590
OG09137
OG01342
OG01633
OG04843
OG04145
OG04598
OG08558
OG02732
OG04468
OG03907
OG04635
OG04498
OG02829
OG00724
OG01612
OG03962
OG03175
OG03999
OG09603
OG04590
OG03486
OG01667
OG09932
OG09644
OG03197
OG05800
OG03927
OG06160
OG05742
OG04086
OG09825
OG09615
OG09726
OG03652
OG08762
OG03170
OG03126
OG04401
OG09946
OG01275
OG04934
OG03160
OG02664
OG03858
OG03594
OG08747
OG01764
OG09969
OG04774
OG09795
OG04733
OG03402
OG08629
OG01541
OG09880
OG04392
OG03556
OG04702
OG01257
OG03752
OG04703
OG03363
OG10054
OG01637
OG04748
OG03767
OG03453
OG09259
OG04647
OG09331
OG08996
OG04140
OG05918
OG03667
OG09350
OG09758
OG01906
OG01502
OG02779
OG01945
OG01971
OG09811
OG02768
OG09926
OG03264
OG02918
OG04736
OG02764
OG08560
OG01438
OG09450
OG03254
OG04188
OG04923
OG04026
OG09345
OG05921
OG01420
OG09551
OG06417
OG01530
OG01274
OG01779
OG02665
OG08770
OG02933
OG03113
OG00987
OG03751
OG08637
OG09173
OG04225
OG03958
OG10057
OG03661
OG09306
OG02984
OG04555
OG02955
OG04830
OG03630
OG02912
OG03311
OG09902
OG04651
OG02788
OG04296
OG09533
OG08643
OG09359
OG08923
OG09519
OG03538
OG01362
OG10073
OG09374
OG08822
OG08652
OG03059
OG03162
OG10061
OG09118
OG03875
OG03853
OG04685
OG03921
OG04668
OG09127
OG03349
OG04560
OG04328
OG01768
OG09300
OG09231
OG09465
OG04867
OG08593
OG08979
OG03510
OG01496
OG03529
OG03212
OG08768
OG02887
OG04603
OG01228
OG08530
OG03704
OG04299
OG04899
OG03920
OG09104
OG08645
OG01437
OG09321
OG01578
OG09770
OG09407
OG09409
OG00713
OG04288
OG09205
OG03659
OG02926
OG03439
OG08571
OG05974
OG08583
OG04721
OG00947
OG03713
OG01968
OG03994
OG04829
OG09452
OG09520
OG04474
OG02640
OG09862
OG04619
OG01663
OG09531
OG02880
OG09277
OG01479
OG01067
OG09696
OG04444
OG05952
OG02879
OG06132
OG09836
OG03460
OG09859
OG09296
OG09944
OG04469
OG09624
OG03034
OG01317
OG03039
OG08741
OG08537
OG09934
OG01653
OG03822
OG03613
OG02695
OG02819
OG09329
OG09424
OG10045
OG03361
OG03904
OG06018
OG09566
OG03803
OG04919
OG03829
OG04613
OG09827
OG02876
OG09340
OG01287
OG09856
OG02748
OG02711
OG04243
OG04769
OG02692
OG01780
OG04566
OG01282
OG03348
OG02668
OG02649
OG01267
OG02994
OG03457
OG04367
OG01850
OG03750
OG09344
OG04805
OG09026
OG01279
OG03802
OG09366
OG03707
OG04671
OG03132
OG01647
OG04814
OG01692
OG09581
OG03531
OG03718
OG02758
OG09099
OG09081
OG01377
OG04356
OG03040
OG03124
OG08585
OG08517
OG04690
OG09590
OG01368
OG01523
OG04314
OG09370
OG02645
OG08624
OG02971
OG04448
OG09227
OG03415
OG01634
OG09482
OG09216
OG04268
OG04287
OG03035
OG04852
OG04858
OG02895
OG04168
OG02160
OG09784
OG01521
OG04918
OG01261
OG04318
OG03258
OG06086
OG02847
OG06392
OG03198
OG03058
OG04517
OG02802
OG08603
OG04745
OG01078
OG00857
OG09616
OG09084
OG01218
OG09677
OG08567
OG01247
OG03835
OG03166
OG00768
OG08627
OG03524
OG08641
OG01338
OG03580
OG01597
OG01388
OG04778
OG04132
OG06460
OG03268
OG02859
OG09220
OG09492
OG03978
OG09997
OG04839
OG03307
OG06055
OG01714
OG09647
OG02643
OG04385
OG04003
OG09843
OG04905
OG03879
OG03979
OG04933
OG04131
OG04126
OG04124
OG03696
OG09131
OG04269
OG09264
OG08887
OG03943
OG03428
OG03665
OG04937
OG01757
OG03400
OG03099
OG05841
OG09061
OG09805
OG01448
OG04017
OG03591
OG04193
OG01440
OG01940
OG09103
OG03455
OG08848
OG01543
OG03153
OG04538
OG02008
OG09672
OG09654
OG00578
OG03833
OG03980
OG02882
OG09849
OG09623
OG08999
OG09778
OG03330
OG01750
OG09952
OG01449
OG03498
OG03663
OG04753
OG04167
OG00660
OG00700
OG03216
OG09382
OG03190
OG09649
OG08703
OG04454
OG04496
OG03211
OG08854
OG03286
OG09512
OG03499
OG01581
OG09915
OG01271
OG03780
OG08754
OG04580
OG03373
OG03123
OG03832
OG09638
OG01040
OG04556
OG01033
OG08535
OG09311
OG02749
OG08831
OG01458
OG03183
OG03881
OG09470
OG02974
OG03220
OG03477
OG09569
OG03715
OG09200
OG04888
OG04297
OG04029
OG02853
OG09610
OG03143
OG03033
OG03627
OG01630
OG00740
OG03238
OG04433
OG04271
OG03918
OG00874
OG01576
OG09857
OG09982
OG03993
OG08736
OG09383
OG09691
OG04655
OG04353
OG01662
OG01234
OG03982
OG02625
OG09109
OG03468
OG03320
OG04375
OG03517
OG01773
OG00858
OG04834
OG01593
OG03245
OG08739
OG09380
OG02841
OG04002
OG04336
OG09204
OG06172
OG00988
OG03425
OG09564
OG03067
OG09688
OG04615
OG03645
OG03760
OG09165
OG08633
OG04558
OG04284
OG05870
OG03070
OG08990
OG04180
OG01961
OG05713
OG08805
OG09484
OG04547
OG04091
OG03519
OG08715
OG01741
OG04816
OG03042
OG09439
OG08998
OG01434
OG08688
OG02881
OG02921
OG09211
OG03365
OG01723
OG03019
OG09134
OG04239
OG04206
OG03579
OG03342
OG08617
OG02752
OG03548
OG01919
OG03554
OG09325
OG04567
OG03470
OG01038
OG05736
OG10026
OG09948
OG04895
OG04276
OG01320
OG03073
OG09658
OG09815
OG04020
OG08626
OG01721
OG03488
OG03656
OG04868
OG09316
OG08607
OG01373
OG09967
OG03027
OG04902
OG00854
OG04037
OG00736
OG01676
OG01511
OG09532
OG02689
OG01574
OG09738
OG06135
OG04256
OG03031
OG04255
OG00940
OG09640
OG10015
OG03122
OG09358
OG01285
OG03184
OG03414
OG06465
OG09386
OG01720
OG08911
OG01032
OG09032
OG00568
OG06328
OG03416
OG08665
OG03828
OG03194
OG03824
OG04482
OG01792
OG03158
OG00982
OG00559
OG09787
OG01655
OG09889
OG02963
OG03749
OG03790
OG03868
OG01204
OG02731
OG03946
OG03947
OG02958
OG04625
OG03339
OG04522
OG04106
OG01776
OG03561
OG09265
OG09844
OG00749
OG01575
OG09709
OG09661
OG04773
OG03930
OG09343
OG10017
OG04319
OG04286
OG01752
OG09695
OG03873
OG09850
OG09421
OG04907
OG04720
OG03838
OG05808
OG03490
OG04203
OG01238
OG09307
OG04173
OG04763
OG09625
OG01419
OG09924
OG02716
OG09102
OG04453
OG04184
OG03804
OG00978
OG01854
OG04118
OG03492
OG09968
OG01230
OG09835
OG01268
OG03778
OG02688
OG04369
OG06446
OG09800
OG01391
OG01589
OG05725
OG09912
OG09246
OG02722
OG01468
OG03116
OG03817
OG01389
OG01722
OG04355
OG02658
OG01660
OG04341
OG08750
OG03104
OG03572
OG02843
OG08786
OG01533
OG04481
OG04163
OG09756
OG03890
OG01782
OG04065
OG02961
OG09226
OG03095
OG02896
OG03693
OG04266
OG09442
OG06163
OG03125
OG09983
OG01666
OG09168
OG04235
OG03840
OG02860
OG02792
OG04929
OG09943
OG04322
OG03695
OG04103
OG09818
OG04861
OG02818
OG03202
OG04807
OG04117
OG02785
OG09503
OG03118
OG04216
OG04208
OG04175
OG09704
OG03748
OG09828
OG05917
OG02762
OG04665
OG04127
OG09869
OG09571
OG09089
OG08725
OG09678
OG04182
OG10024
OG03140
OG09899
OG02644
OG01055
OG01802
OG09613
OG03942
OG02657
OG02830
OG06192
OG03505
OG08791
OG04058
OG09310
OG04142
OG00980
OG03846
OG03354
OG00693
OG04247
OG03549
OG03954
OG03995
OG04334
OG09124
OG01424
OG03934
OG08675
OG03575
OG03199
OG08929
OG08755
OG01011
OG09309
OG08569
OG09832
OG04855
OG09132
OG00941
OG04068
OG09735
OG03606
OG03735
OG09652
OG03141
OG02846
OG04506
OG03677
OG02953
OG04921
OG02676
OG05872
OG03494
OG02995
OG03303
OG02969
OG08776
OG09706
OG03367
OG04747
OG04789
OG03700
OG03345
OG03405
OG03915
OG04611
OG03864
OG02978
OG03798
OG00989
OG04144
OG04311
OG01333
OG04479
OG03239
OG04408
OG04424
OG09502
OG02898
OG02728
OG09949
OG03179
OG03017
OG02167
OG04729
OG03252
OG08685
OG03225
OG10083
OG02747
OG01664
OG04034
OG08967
OG02720
OG05812
OG09659
OG03815
OG04543
OG09834
OG09854
OG03509
OG04559
OG01339
OG09846
OG03834
OG03063
OG08581
OG09567
OG03208
OG09351
OG03385
OG09780
OG04190
OG03641
OG09897
OG04078
OG01246
OG01269
OG04740
OG04352
OG05843
OG10014
OG04050
OG03544
OG09447
OG05948
OG01284
OG04841
OG03917
OG03710
OG08597
OG09416
OG03437
OG09620
OG03121
OG03896
OG04449
OG00704
OG06159
OG04016
OG08596
OG09445
OG03176
OG03503
OG03082
OG03658
OG01423
OG01356
OG03242
OG04874
OG03195
OG08733
OG04072
OG04204
OG01266
OG09513
OG08795
OG06254
OG03608
OG01058
OG04045
OG09752
OG01706
OG09959
OG03799
OG01622
OG04755
OG04835
OG03478
OG08683
OG03581
OG03512
OG03624
OG04759
OG09413
OG03071
OG02646
OG00258
OG01231
OG08876
OG02776
OG03276
OG10010
OG04797
OG04400
OG04920
OG08717
OG00340
OG03333
OG04095
OG09529
OG03280
OG09617
OG08677
OG02928
OG02825
OG04308
OG03586
OG03714
OG02884
OG02670
OG02272
OG03101
OG01403
OG08539
OG02663
OG09786
OG04057
OG03191
OG02463
OG02619
OG09666
OG08743
OG09993
OG02950
OG09485
OG00890
OG08564
OG03305
OG03886
OG03805
OG02787
OG08723
OG01602
OG04483
OG09950
OG04285
OG01765
OG01460
OG08727
OG04014
OG09272
OG02982
OG02925
OG03518
OG01328
OG09607
OG09197
OG06466
OG09517
OG08655
OG09437
OG02940
OG02905
OG04055
OG03526
OG08541
OG03318
OG08520
OG01263
OG03621
OG09388
OG04477
OG09203
OG09957
OG01242
OG08745
OG02856
OG04338
OG09367
OG09596
OG09875
OG04137
OG09914
OG09185
OG09663
OG01326
OG01755
OG09777
OG02326
OG03865
OG00695
OG03130
OG08668
OG09648
OG02845
OG04911
OG03306
OG01754
OG05708
OG02844
OG02699
OG05889
OG01221
OG09164
OG04051
OG04280
OG09010
OG03938
OG06169
OG04150
OG04191
OG03687
OG03842
OG09636
OG09389
OG03384
OG09158
OG02927
OG09699
OG09037
OG02902
OG04210
OG09438
OG09218
OG00762
OG01572
OG02738
OG04873
OG03876
OG04697
OG03487
OG04621
OG04456
OG01686
OG09195
OG03029
OG08519
OG02761
OG09387
OG02242
OG03152
OG09558
OG04602
OG04421
OG09493
OG09727
OG02620
OG03429
OG10004
OG06397
OG04096
OG09468
OG03448
OG03672
OG04850
OG04223
OG09583
OG08931
OG02868
OG09560
OG03497
OG03502
OG03218
OG01681
OG09833
OG01386
OG03675
OG03597
OG03653
OG08526
OG04666
OG08573
OG03024
OG03329
OG03062
OG03983
OG01762
OG02973
OG09303
OG09511
OG03769
OG01248
OG03644
OG03291
OG03483
OG08942
OG03883
OG03319
OG09364
OG09840
OG09731
OG09202
OG01678
OG03394
OG09149
OG04189
OG04148
OG02854
OG03145
OG03708
OG09671
OG09574
OG08615
OG09155
OG04857
OG03214
OG01004
OG04750
OG04903
OG09553
OG03469
OG08792
OG04917
OG09796
OG04108
OG02986
OG01699
OG04067
OG01226
OG04695
OG03489
OG09686
OG08666
OG09908
OG02805
OG04181
OG04877
OG02990
OG01476
OG08588
OG09790
OG04262
OG03287
OG05976
OG03136
OG09674
OG04696
OG04116
OG03504
OG04707
OG04042
OG02753
OG09645
OG00860
OG05896
OG01512
OG09697
OG08777
OG08941
OG09829
OG03888
OG02783
OG09900
OG03793
OG06363
OG01355
OG05992
OG03109
OG03047
OG05761
OG10062
OG04213
OG09191
OG03420
OG01620
OG04883
OG09274
OG03163
OG08798
OG09684
OG04250
OG01371
OG02900
OG05873
OG01656
OG03018
OG03619
OG08751
OG01650
OG04631
OG10018
OG09539
OG03012
OG09384
OG09544
OG01777
OG00953
OG03084
OG09931
OG01726
OG09781
OG08556
OG03560
OG03368
OG03404
OG01729
OG03680
OG03430
OG04791
OG03161
OG08662
OG01037
OG03065
OG02774
OG03408
OG06394
OG04754
OG09169
OG08580
OG03401
OG08737
OG01001
OG02729
OG08671
OG03737
OG08779
OG03285
OG08859
OG01053
OG04399
OG01641
OG02757
OG03001
OG09142
OG03308
OG09597
OG04364
OG08650
OG09631
OG02801
OG04414
OG04711
OG04357
OG04073
OG03036
OG04391
OG03014
OG04320
OG08605
OG01206
OG09956
OG08630
OG08844
OG03813
OG04059
OG02943
OG10075
OG01372
OG09522
OG09562
OG09680
OG01455
OG03759
OG09079
OG09221
OG04277
OG03088
OG08680
OG03598
OG02777
OG01439
OG04259
OG03481
OG03701
OG01605
OG04565
OG03914
OG01393
OG03688
OG03157
OG08681
OG04388
OG09637
OG04842
OG09665
OG04614
OG08634
OG01336
OG04658
OG03595
OG02998
OG04446
OG00417
OG10082
OG09326
OG03699
OG09682
OG01627
OG04891
OG03950
OG02773
OG09190
OG02810
OG08543
OG05735
OG03020
OG01608
OG03705
OG09141
OG01547
OG09159
OG01235
OG03147
OG03057
OG00657
OG09266
OG03458
OG01613
OG05988
OG01635
OG04436
OG03271
OG09353
OG09138
OG04195
OG00552
OG09262
OG00722
OG00949
OG01507
OG09462
OG08518
OG01789
OG04342
OG09392
OG08735
OG09655
OG04377
OG01730
OG02930
OG09667
OG08612
OG03240
OG04229
OG04837
OG08888
OG04009
OG09600
OG01816
OG09238
OG04831
OG00408
OG03201
OG03660
OG02877
OG03251
OG08635
OG09448
OG09213
OG02903
OG08835
OG09729
OG09656
OG04908
OG02769
OG02613
OG03939
OG06418
OG03909
OG03182
OG04387
OG05983
OG04715
OG09703
OG08561
OG02874
OG03353
OG01010
OG03977
OG08529
OG03086
OG09498
OG08971
OG03282
OG08687
OG04880
OG03657
OG09291
OG03219
OG03563
OG04166
OG01640
OG03861
OG04912
OG04510
OG01679
OG09964
OG09426
OG04882
OG03543
OG08724
OG03786
OG04047
OG04274
OG03816
OG03590
OG09536
OG09152
OG04187
OG03602
OG02209
OG02708
OG09031
OG03827
OG04443
OG00358
OG01695
OG03464
OG08625
OG03913
OG04554
OG03732
OG01351
OG09289
OG04494
OG06395
OG04312
OG08657
OG04938
OG03177
OG09721
OG05902
OG04244
OG09135
OG03297
OG04846
OG08549
OG09906
OG00957
OG02992
OG09229
OG00675
OG09550
OG09466
OG04653
OG04000
OG09355
OG01272
OG02690
OG06139
OG04475
OG09548
OG08797
OG04084
OG09011
OG03243
OG03491
OG03940
OG04070
OG04240
OG03093
OG09809
OG04152
OG03002
OG03237
OG03787
OG09769
OG01382
OG01610
OG04495
OG09634
OG09178
OG09294
OG04008
OG02957
OG04889
OG09530
OG04149
OG02910
OG01293
OG03244
OG04100
OG09879
OG00750
OG02901
OG03755
OG01668
OG10065
OG00974
OG03969
OG08763
OG04601
OG09357
OG01241
OG04828
OG04257
OG02929
OG05892
OG01628
OG04847
OG00914
OG01392
OG09537
OG09347
OG09396
OG02715
OG08670
OG09909
OG00983
OG02817
OG08515
OG03814
OG09241
OG06021
OG09651
OG03884
OG09378
OG06092
OG09802
OG01570
OG03882
OG01525
OG03604
OG05845
OG09683
OG02907
OG06081
OG03739
OG02696
OG04165
OG09919
OG03097
OG09023
OG03892
OG03087
OG02660
OG09670
OG03465
OG02624
OG02706
OG03186
OG03134
OG09632
OG03871
OG02755
OG02727
OG04109
OG03236
OG09453
OG03642
OG02612
OG02988
OG09773
OG04862
OG04063
OG04085
OG01619
OG10081
OG03409
OG09876
OG02630
OG03744
OG04561
OG09368
OG04459
OG00904
OG06439
OG01815
OG04765
OG04674
OG04679
OG09750
OG04267
OG01484
OG05806
OG01648
OG01685
OG04649
OG03434
OG03462
OG03257
OG02815
OG09555
OG01345
OG09592
OG03105
OG04507
OG06228
OG01264
OG02820
OG02840
OG09523
OG04303
OG01669
OG09336
OG04079
OG09627
OG03165
OG01989
OG02826
OG08939
OG04415
OG03315
OG04171
OG08524
OG08658
OG09605
OG01036
OG02656
OG09938
OG04261
OG06224
OG06481
OG03473
OG03988
OG03204
OG02904
OG02951
OG04066
OG02686
OG01400
OG09186
OG04052
OG03261
OG01012
OG04422
OG04779
OG04015
OG03779
OG04201
OG03648
OG03066
OG09585
OG03466
OG03013
OG08713
OG03215
OG01781
OG09526
OG09106
OG04202
OG03310
OG03246
OG03908
OG03866
OG04914
OG04924
OG02200
OG09775
OG03451
OG04524
OG03574
OG01490
OG04896
OG01464
OG04428
OG04019
OG01604
OG01056
OG02975
OG00560
OG04800
OG02707
OG03931
OG08631
OG01383
OG06237
OG02797
OG03643
OG04761
OG03272
OG03231
OG01281
OG04913
OG04875
OG03072
OG09579
OG09785
OG04283
OG03745
OG10056
OG03600
OG09489
OG02637
OG09675
OG09954
OG03041
OG01459
OG03662
OG09112
OG03080
OG02872
OG02674
OG08830
OG04819
OG06323
OG09282
OG03632
OG10023
OG08669
OG09882
OG03957
OG06467
OG04043
OG09116
OG09746
OG02796
OG09297
OG02939
OG01057
OG02842
OG01410
OG03655
OG02775
OG04113
OG03724
OG09965
OG09877
OG10066
OG03616
OG03830
OG09890
OG09817
OG03374
OG09286
OG04332
OG09941
OG08616
OG09538
OG09698
OG08704
OG04030
OG03351
OG02823
OG09093
OG04211
OG04718
OG04870
OG09419
OG09737
OG03359
OG03423
OG05839
OG01350
OG02888
OG03706
OG02857
OG03796
OG03149
OG04591
OG03629
OG04669
OG02977
OG04578
OG08766
OG04645
OG02812
OG09332
OG04429
OG03446
OG03589
OG03371
OG03899
OG04838
OG04090
OG09808
OG01538
OG03839
OG03635
OG09237
OG01767
OG01700
OG04609
OG10016
OG04384
OG03617
OG08705
OG03476
OG04688
OG04275
OG04381
OG04599
OG08800
OG03847
OG09955
OG02723
OG09614
OG02678
OG04130
OG09543
OG04630
OG04539
OG09639
OG03728
OG02911
OG03279
OG03241
OG03227
OG05840
OG08702
OG09188
OG02852
OG09692
OG03023
OG01770
OG02946
OG01558
OG09694
OG04183
OG03044
OG04574
OG09281
OG09577
OG06129
OG09508
OG00962
OG03375
OG03582
OG04452
OG09546
OG04228
OG04022
OG08594
OG00905
OG09744
OG03990
OG08852
OG08761
OG02725
OG01334
OG05723
OG00922
OG09423
OG08661
OG01691
OG03026
OG03637
OG00961
OG09253
OG02970
OG03849
OG02938
OG00997
OG08740
OG09821
OG04370
OG02915
OG04728
OG00851
OG09270
OG09481
OG05927
OG04511
OG04156
OG03654
OG04119
OG02972
OG03043
OG03697
OG03015
OG08664
OG02694
OG05805
OG01077
OG03972
OG02741
OG04485
OG03300
OG01954
OG09458
OG03636
OG06293
OG03578
OG04520
OG03821
OG01687
OG01405
OG06248
OG03156
OG03730
OG04533
OG01585
OG09449
OG02369
OG03255
OG06451
OG02962
OG09497
OG09459
OG02808
OG01052
OG03389
OG02816
OG09612
OG03173
OG03050
OG03626
OG08978
OG01295
OG03783
OG09443
OG09376
