# Supplementary material for: Comparative transcriptome analysis and identification of candidate effectors in two related rust species (Gymnosporangium yamadae and Gymnosporangium asiaticum)
Source: BMC Genomics. 2017 Aug 23;18:651. doi: 10.1186/s12864-017-4059-x (PMC5567642; doi:10.1186/s12864-017-4059-x)
Supplement: Supplementary file 8 — Ka/Ks analysis. This file provides the conserved and divergent orthologous genes based on the calculation of Ka/Ks values for each orthologous gene. (ZIP 33 kb) [file 12864_2017_4059_MOESM8_ESM.zip › Additional file 8/divergent genes.txt]

OG09398
OG08632
OG08568
OG08853
OG06462
OG09947
OG08729
OG04813
OG09958
OG06205
OG09874
OG09783
OG09923
OG09298
OG09535
OG09172
OG09342
OG09788
OG09657
OG09410
OG09541
OG08933
OG08719
OG10078
OG09963
OG06436
OG09841
OG08767
OG09121
OG08881
OG09842
OG05701
OG08674
OG09622
OG09245
OG08809
OG10033
OG09279
OG09925
OG08584
OG04851
OG08968
OG08557
OG09972
OG09222
OG08672
OG01611
OG09524
OG09576
OG09293
OG08611
OG10059
OG09527
OG09728
OG04897
OG08606
OG08730
OG09572
OG10037
OG09487
OG09154
OG09372
OG08833
OG09898
OG09496
OG10076
OG09308
OG09961
OG09888
OG09140
OG09153
OG09708
OG06461
OG09171
OG08764
OG09886
OG09540
OG09405
OG09304
OG08552
OG09907
OG09375
OG09217
OG05707
OG09861
OG08546
OG09595
OG09851
OG10030
OG09150
OG09927
OG08760
OG09434
OG05703
OG09258
OG08825
OG09589
OG04916
OG08648
OG10036
OG09734
OG10064
OG08667
OG10063
OG09249
OG08796
OG09901
OG09324
OG09122
OG09268
OG09507
OG09928
OG09192
OG09464
OG09812
OG08644
