# Supplementary material for: Comparative transcriptome analysis and identification of candidate effectors in two related rust species (Gymnosporangium yamadae and Gymnosporangium asiaticum)
Source: BMC Genomics. 2017 Aug 23;18:651. doi: 10.1186/s12864-017-4059-x (PMC5567642; doi:10.1186/s12864-017-4059-x)
Supplement: Supplementary file 8 — Ka/Ks analysis. This file provides the conserved and divergent orthologous genes based on the calculation of Ka/Ks values for each orthologous gene. (ZIP 33 kb) [file 12864_2017_4059_MOESM8_ESM.zip › Additional file 8/genes.kaks.txt]

Gene_id	ka/ks
OG00856	0.11614
OG04893	0.01899
OG09243	0.04616
OG04515	0.13761
OG02949	0.05014
OG03984	0.14002
OG03167	0.12142
OG04712	0.23746
OG10029	1.00000
OG09320	0.09486
OG02850	0.09119
OG03709	0.09190
OG02739	0.18882
OG09504	0.00010
OG08660	1.00000
OG03666	0.01186
OG09929	1.00000
OG03230	0.30767
OG09837	0.00010
OG08718	0.08781
OG04500	0.04419
OG08832	0.49002
OG04010	0.20961
OG04329	0.08357
OG03436	0.04984
OG03547	0.08826
OG06249	0.04715
OG00554	0.19356
OG01308	0.14739
OG02786	0.36187
OG02770	0.11063
OG01399	0.08362
OG02936	0.11935
OG09052	0.11901
OG03089	0.33597
OG09988	0.00076
OG09323	0.32105
OG08908	0.00010
OG09892	0.05059
OG05837	0.03305
OG09980	0.00010
OG01579	0.04837
OG09398	999.00000
OG08632	999.00000
OG09913	0.75667
OG01753	0.08303
OG01417	0.03559
OG09819	0.00191
OG01618	0.10718
OG04860	0.00198
OG03633	0.15032
OG01395	0.13518
OG01665	0.02623
OG03091	0.27429
OG03413	0.06331
OG03631	0.18747
OG08765	0.38962
OG09244	1.00000
OG03960	0.06287
OG04185	0.09107
OG10022	0.00010
OG09346	0.00268
OG08976	0.20773
OG02870	0.02885
OG02395	0.26579
OG09554	0.01817
OG02954	0.20901
OG03346	0.14077
OG03736	0.02343
OG03682	0.04520
OG06485	0.00825
OG06334	0.19582
OG00996	0.13421
OG09939	0.99997
OG08568	1.00003
OG09940	0.99375
OG03148	0.06461
OG01508	0.23792
OG04932	0.23423
OG04281	0.05225
OG09494	0.08558
OG09385	0.19815
OG00875	0.14745
OG03537	0.04288
OG03331	0.03239
OG02744	0.09557
OG05930	0.31960
OG08783	0.14739
OG02622	0.01997
OG03335	0.11760
OG03985	0.07267
OG00719	0.10760
OG03981	0.15719
OG06087	0.29791
OG04071	0.19737
OG02617	0.00242
OG01346	0.23786
OG08591	0.13725
OG09469	0.00136
OG01763	0.08710
OG04793	0.13555
OG06156	0.06367
OG03144	0.12976
OG08642	0.07905
OG09736	0.03164
OG08969	0.13181
OG03233	0.04936
OG08566	0.00010
OG01820	0.11640
OG01791	0.18538
OG01632	0.18664
OG09019	0.08743
OG01569	0.05044
OG04809	0.00294
OG01307	0.14299
OG02636	1.00000
OG05832	0.06532
OG09064	0.24107
OG02159	0.00660
OG04484	0.09919
OG09561	1.00000
OG01337	0.04681
OG02908	0.10898
OG04579	0.04937
OG01555	0.29818
OG02408	0.14532
OG09377	0.00357
OG09441	0.34506
OG06252	0.36769
OG03479	0.10881
OG03922	0.08864
OG09097	0.92924
OG03068	0.01740
OG08587	0.00320
OG01021	0.01706
OG08785	0.00010
OG02782	0.09451
OG10068	1.00000
OG02849	0.08143
OG00977	0.12127
OG00746	0.09716
OG04878	0.08452
OG09175	0.00348
OG04746	0.18071
OG04680	0.18868
OG09157	0.00010
OG08862	0.85538
OG06196	0.17154
OG08804	0.00010
OG04458	0.44482
OG09365	0.03104
OG04403	0.10155
OG08853	1.05184
OG02704	0.05147
OG09755	0.02282
OG03443	0.18062
OG08989	0.02063
OG09235	0.13591
OG06325	0.08732
OG04864	0.00553
OG06063	0.37378
OG04427	0.10193
OG03756	0.05157
OG04164	0.00162
OG04531	0.09186
OG00921	0.30344
OG08902	0.33055
OG09685	0.00054
OG03929	0.03159
OG03583	0.09115
OG04089	0.28476
OG01514	0.33183
OG04799	0.62489
OG04940	0.00347
OG04727	0.27912
OG03766	0.15016
OG03435	0.29519
OG09073	0.34474
OG08614	0.01214
OG03685	0.18443
OG09847	0.11276
OG03259	0.07053
OG04461	0.18986
OG04082	0.09194
OG01926	0.00485
OG00901	0.24266
OG04088	0.03054
OG09252	0.00771
OG01433	0.15297
OG00911	0.25296
OG04564	0.24360
OG03480	0.08213
OG04518	0.01793
OG03553	0.03043
OG09578	0.14155
OG01245	0.06914
OG03350	0.08791
OG09771	0.00483
OG09414	0.37166
OG02035	0.22588
OG01733	0.05546
OG03369	0.08775
OG03139	0.12787
OG03740	0.08447
OG06463	1.00000
OG04815	0.37583
OG09724	0.00010
OG09774	1.00000
OG08613	0.74897
OG10034	0.00107
OG02623	0.09340
OG02834	0.05964
OG04569	0.10648
OG00733	0.14001
OG04927	0.07646
OG09373	0.33815
OG01197	0.16245
OG02198	0.23263
OG01615	0.35495
OG09257	0.99999
OG03797	0.03607
OG06420	0.04033
OG09128	1.00000
OG02822	0.28448
OG01713	0.18022
OG03266	0.09536
OG06095	0.21258
OG02960	0.08957
OG06198	0.18211
OG09557	0.09140
OG01617	0.01220
OG04499	0.04525
OG06359	0.61135
OG04660	0.25812
OG04028	0.03720
OG04170	0.30587
OG02684	0.04259
OG01910	0.13580
OG05863	0.00638
OG02709	0.06677
OG04535	0.25756
OG02143	0.19778
OG03906	0.13732
OG08932	0.38378
OG02855	0.01721
OG03442	0.21482
OG04005	0.18514
OG04787	0.22075
OG09878	0.18028
OG06141	0.13634
OG06088	0.08325
OG09001	0.06330
OG09717	1.00000
OG06367	0.19244
OG04771	0.06868
OG09361	1.00000
OG06462	2.48553
OG00731	0.07038
OG04527	0.45403
OG01363	0.09291
OG03651	0.15202
OG08684	0.45015
OG02942	0.16324
OG03923	0.20227
OG02712	0.23948
OG03006	0.20879
OG01025	0.13882
OG02965	0.45510
OG03670	0.07250
OG06127	0.08515
OG04435	0.24202
OG08563	0.09095
OG02182	0.19437
OG03546	0.06860
OG03566	0.20326
OG09030	0.00523
OG04343	0.04033
OG03441	0.10912
OG03205	0.21222
OG09630	0.00245
OG03193	0.04364
OG02718	0.08737
OG03944	0.03079
OG04316	0.10832
OG09947	60.72370
OG03217	0.03894
OG03009	0.03660
OG00897	0.15333
OG09196	0.01495
OG01028	0.24736
OG04687	0.12430
OG01670	0.09618
OG09333	0.99998
OG09989	1.00000
OG04371	0.02730
OG03570	0.06136
OG03461	0.12243
OG01760	0.20848
OG04741	0.24980
OG08647	1.00000
OG09789	0.13490
OG09455	0.00214
OG10003	0.50362
OG04438	0.01948
OG09820	0.02694
OG03691	0.17467
OG08729	35.48211
OG04217	0.03699
OG09742	0.13031
OG09904	0.06545
OG08679	1.00000
OG09848	0.00010
OG05810	0.14730
OG08838	0.22106
OG03295	0.08741
OG08886	0.42463
OG03431	0.05176
OG09872	0.00082
OG09838	0.00254
OG02661	0.05352
OG01725	0.05188
OG03344	0.15017
OG04881	0.02619
OG01638	0.25367
OG06059	0.33832
OG06193	0.18058
OG04652	0.26623
OG01486	0.22198
OG00572	0.23929
OG01758	0.40537
OG04664	0.16881
OG09318	1.00000
OG03270	0.20185
OG09858	0.28317
OG00944	0.26513
OG06244	0.16336
OG09987	0.00113
OG04351	0.06402
OG04623	0.06007
OG10009	0.00054
OG04844	0.16474
OG02641	0.02234
OG09214	0.00010
OG00414	0.04439
OG02638	0.01706
OG03588	0.05850
OG04231	0.04751
OG00732	0.06169
OG05946	0.01052
OG00730	0.03400
OG04323	0.07110
OG09087	0.01123
OG00963	0.12017
OG04716	0.12969
OG09339	0.00471
OG01517	0.08421
OG09314	0.33925
OG09242	0.00811
OG01949	0.03857
OG09371	0.00010
OG03734	0.22655
OG09730	0.02241
OG04083	0.45089
OG09025	0.10874
OG03438	0.04932
OG01993	0.24637
OG04813	1.00018
OG05844	0.07879
OG09322	0.62561
OG09148	0.00059
OG09542	0.12755
OG03454	0.00137
OG09250	0.00478
OG06358	0.12320
OG05835	0.11369
OG01236	0.09426
OG01020	0.11468
OG01415	0.17779
OG01562	0.00585
OG09609	0.02845
OG00028	0.18519
OG02614	0.14304
OG03782	0.30535
OG03592	0.11611
OG08572	0.00397
OG00898	0.06280
OG03232	0.17195
OG03843	0.05418
OG06052	0.29000
OG02442	0.28628
OG09095	0.00189
OG04760	0.02265
OG03267	0.00487
OG10039	0.00010
OG00252	0.00254
OG00771	0.08043
OG08578	0.00010
OG09813	0.07868
OG00849	0.11254
OG06024	0.23141
OG09381	0.00433
OG01532	0.11701
OG03974	0.10896
OG04198	0.18343
OG09747	0.99997
OG03973	0.00622
OG06319	0.12076
OG09080	0.05698
OG03247	0.15837
OG01746	0.00118
OG03248	0.24075
OG09599	0.52033
OG05871	0.24735
OG03959	0.06562
OG04455	0.09997
OG04811	0.15847
OG02917	0.07136
OG04682	0.04027
OG08651	0.00010
OG03127	0.08669
OG02575	0.12014
OG09739	0.07061
OG04512	0.11654
OG09547	0.99999
OG00886	0.28120
OG00919	0.39561
OG01290	0.07448
OG02473	0.15960
OG04476	0.19472
OG04529	0.08285
OG02790	0.11224
OG04179	0.05403
OG04801	0.14284
OG09740	1.00000
OG03366	0.10528
OG03894	0.22651
OG02937	0.07147
OG04309	0.05571
OG09958	1.00624
OG06245	0.06415
OG09420	0.18115
OG02848	0.13969
OG04700	0.13408
OG09779	0.02501
OG00596	0.17614
OG09444	0.02381
OG05991	0.18365
OG02886	0.02588
OG02754	0.24015
OG04758	0.09667
OG05897	0.02035
OG03398	0.04941
OG03720	0.02979
OG06205	999.00000
OG09621	0.00289
OG01560	0.14568
OG03475	0.03125
OG09429	0.00010
OG02806	0.05915
OG08707	0.00203
OG09146	0.02625
OG03296	0.00010
OG04219	0.04959
OG04856	0.02346
OG02789	0.18885
OG03004	0.02914
OG09693	0.00726
OG08889	0.29795
OG04627	0.08102
OG04380	0.09328
OG03045	0.09256
OG09352	1.00000
OG04866	0.00280
OG02814	0.07120
OG03061	0.11628
OG04620	0.07813
OG08909	0.42211
OG00899	0.46969
OG06297	0.08117
OG06028	0.30267
OG04472	0.13841
OG09302	0.10356
OG09874	1.00001
OG04060	0.20058
OG09936	0.99999
OG09594	0.25697
OG04344	0.10534
OG10011	0.99999
OG09189	1.00000
OG04273	0.14260
OG04617	0.26116
OG04887	0.21298
OG05987	0.10141
OG09509	0.01662
OG10041	0.11300
OG03811	0.18473
OG09528	0.51338
OG09783	999.00000
OG04634	0.14641
OG09743	0.00984
OG09412	0.06260
OG10079	0.00175
OG06369	0.22032
OG10085	0.16463
OG09461	0.03139
OG03949	0.19235
OG02941	0.05437
OG05768	0.43172
OG09327	0.01148
OG01805	0.03462
OG01799	0.07695
OG03172	0.13068
OG03298	0.06020
OG03726	0.04590
OG01483	0.07293
OG09933	0.13238
OG03996	0.09743
OG00253	0.17225
OG03103	0.02206
OG04906	0.05709
OG10031	0.00349
OG09273	1.00000
OG04677	0.19499
OG08542	0.10022
OG08808	0.35398
OG09400	0.00444
OG09793	0.01491
OG05724	0.00010
OG02367	0.18519
OG04698	0.10340
OG03587	0.01939
OG03120	0.29798
OG10001	1.00000
OG02737	0.00010
OG02666	0.02152
OG09923	5.64099
OG03064	0.13530
OG03289	0.02180
OG09732	0.05760
OG06094	0.16171
OG04431	0.03194
OG09966	0.11300
OG03092	0.25175
OG03357	0.01180
OG03294	0.21890
OG02742	0.01339
OG04612	0.02742
OG02615	0.13696
OG01778	0.17780
OG04705	0.16102
OG08864	0.02372
OG01717	0.02689
OG03837	0.35081
OG03550	0.03212
OG08926	0.21544
OG04508	0.02846
OG08928	0.17021
OG09215	0.99987
OG04825	0.01014
OG03976	0.12195
OG08803	0.34448
OG00846	0.19633
OG04806	0.12146
OG09457	0.09311
OG00047	0.25486
OG02655	0.18277
OG03185	0.03698
OG03703	0.00375
OG04310	0.00790
OG06133	0.07601
OG01253	0.25013
OG09210	0.00010
OG08575	1.00000
OG08787	0.06687
OG04544	0.14481
OG02733	0.10098
OG08997	0.09711
OG10088	0.00010
OG06080	0.20539
OG08711	0.00010
OG03301	0.18076
OG08907	0.35621
OG04673	0.08663
OG03640	0.01611
OG04824	1.00000
OG03788	0.03999
OG01651	0.17161
OG03203	0.03592
OG09568	0.45224
OG09700	0.12486
OG00488	0.02717
OG09662	0.21520
OG09803	1.00000
OG04035	0.01754
OG08709	0.02566
OG04129	0.05035
OG09363	0.12039
OG09267	0.00010
OG09855	0.03930
OG01818	0.09291
OG04503	0.22549
OG05947	0.14085
OG03377	0.04109
OG02909	0.07877
OG08540	0.00010
OG06060	0.50199
OG09951	0.00466
OG04604	0.19414
OG04583	0.08630
OG03552	0.07073
OG05895	0.01975
OG02131	0.23214
OG09298	999.00000
OG03698	0.08582
OG09935	0.99999
OG09212	0.19806
OG02956	0.00876
OG01465	0.06797
OG08903	0.42341
OG03855	0.16192
OG01148	0.02793
OG04935	0.10507
OG08823	0.17159
OG06259	0.10989
OG03249	0.01800
OG09751	0.00099
OG03807	0.03516
OG03302	0.01415
OG09986	0.10542
OG04024	0.23870
OG09593	1.00000
OG09287	0.12618
OG04114	0.07280
OG09896	1.00000
OG09046	0.34902
OG02627	0.20000
OG04885	0.05587
OG02734	0.04131
OG02697	0.06895
OG01549	0.14783
OG02633	0.02580
OG04710	0.11449
OG00422	0.37042
OG09884	0.12187
OG01042	0.07160
OG03362	0.06216
OG08534	0.05763
OG03952	0.03418
OG05916	0.13094
OG09588	0.00297
OG09992	0.12487
OG09428	0.00941
OG03250	0.00595
OG01649	0.16210
OG08802	0.00010
OG09748	0.99678
OG03874	0.00370
OG04442	0.08958
OG03463	0.07126
OG04725	0.13305
OG08589	1.00000
OG08682	0.09154
OG04419	0.08325
OG03523	0.17115
OG09379	1.00000
OG04186	0.15523
OG04795	0.41589
OG04372	0.03237
OG03048	0.05327
OG09867	0.06806
OG01749	0.06787
OG03011	0.09735
OG09711	0.00145
OG03623	0.04005
OG09460	0.00570
OG03180	0.26982
OG05760	0.12404
OG10086	0.00010
OG00979	0.09290
OG08758	0.00010
OG09552	0.99998
OG03991	0.04298
OG04553	0.06476
OG04315	0.24762
OG09113	0.00390
OG03049	0.11641
OG02671	0.10468
OG04633	0.06514
OG08628	0.00010
OG09629	0.00010
OG03955	0.15645
OG01534	0.03523
OG08752	0.15611
OG04892	0.01253
OG04541	0.18359
OG03418	0.05658
OG04772	0.12588
OG04884	0.07926
OG09953	0.13561
OG01294	0.09402
OG01743	0.16158
OG06261	0.10205
OG09495	0.03545
OG04607	0.05904
OG09490	0.00033
OG02009	0.15335
OG00593	0.03970
OG03854	0.14071
OG04199	0.17571
OG02632	0.00102
OG10002	0.00010
OG04571	0.05754
OG04411	0.07211
OG09292	0.16910
OG00674	0.09988
OG08618	1.00000
OG08812	0.00010
OG09194	0.00239
OG09275	0.00027
OG04358	0.63970
OG00999	0.11973
OG04264	0.15719
OG09535	27.54446
OG04340	0.03484
OG06263	0.13122
OG03723	0.04200
OG04691	0.04145
OG09114	0.99596
OG03785	0.10708
OG01756	0.15868
OG09973	1.00000
OG06286	0.21357
OG06253	0.12301
OG04600	0.06179
OG04732	0.06796
OG03772	0.10480
OG03684	0.06665
OG09271	0.20869
OG09167	0.02032
OG04756	0.07038
OG09664	0.06190
OG01352	0.19432
OG06294	0.52114
OG01712	0.09829
OG04514	0.09748
OG04637	0.58757
OG03764	0.19100
OG08839	0.21327
OG03768	0.28016
OG04230	0.12926
OG03893	0.01867
OG02862	0.01804
OG09668	0.99999
OG00932	0.20175
OG04683	0.12370
OG03376	0.07424
OG06390	0.21103
OG09172	161.89115
OG02780	0.04571
OG08956	0.07051
OG09451	1.00000
OG08565	0.00069
OG04572	0.15244
OG01573	0.19678
OG03321	0.07806
OG02824	0.00010
OG04622	0.08329
OG09516	0.99999
OG03729	0.03048
OG03945	0.01788
OG06191	0.07359
OG09641	0.02097
OG01808	0.17689
OG09254	0.07226
OG03046	0.10380
OG09486	1.00000
OG02673	0.22409
OG02726	0.16382
OG08548	0.00010
OG04704	0.18061
OG04110	0.10598
OG08757	0.27701
OG09044	0.19419
OG06391	0.11106
OG01208	0.25067
OG09408	1.00000
OG09048	0.19960
OG04812	0.02965
OG09998	0.00159
OG00682	0.07652
OG04826	1.00000
OG03003	0.15837
OG03060	0.04735
OG03885	0.15728
OG09115	0.92991
OG09960	0.09107
OG03114	0.03797
OG08879	0.07746
OG00308	0.42724
OG04706	0.04818
OG01563	0.08623
OG04440	0.12587
OG06229	0.14192
OG04246	0.10074
OG04292	0.06506
OG10070	0.23774
OG00642	0.27603
OG03444	0.04262
OG04770	0.06219
OG00564	0.05327
OG02836	0.03282
OG09228	0.13711
OG06262	0.08756
OG04441	0.13038
OG04493	0.10864
OG01812	0.05629
OG02931	0.08712
OG03412	0.03790
OG03576	0.05170
OG01401	0.14786
OG03336	0.04157
OG04641	0.09164
OG02628	0.16909
OG06283	0.06794
OG03403	0.07463
OG04232	0.05572
OG08649	0.94303
OG09794	0.05672
OG04379	0.19881
OG01715	0.12917
OG09074	0.36054
OG01711	0.06197
OG09807	1.00000
OG08974	0.34019
OG09085	1.00000
OG09860	0.02240
OG04041	0.00673
OG08598	0.29993
OG04717	0.23380
OG01491	0.02551
OG09891	0.16356
OG05989	0.20678
OG09415	0.99999
OG03525	0.00669
OG09342	1.00002
OG08602	0.00150
OG09974	0.15465
OG09788	1.00002
OG03956	0.11576
OG08531	0.09955
OG05980	0.15018
OG09312	0.99981
OG04663	0.10137
OG04254	0.15100
OG03719	0.22214
OG00954	0.05837
OG09278	0.01868
OG04220	0.12670
OG06260	0.13047
OG04405	0.05687
OG03235	0.10243
OG01592	0.19514
OG04473	0.08475
OG01411	0.09681
OG04849	0.00078
OG06126	0.16197
OG04596	0.13361
OG09657	999.00000
OG01539	0.08768
OG04549	0.21572
OG06333	0.35695
OG04594	0.21494
OG04023	0.17031
OG05888	0.46873
OG03841	0.06940
OG06396	0.11160
OG04176	0.10859
OG02374	0.10740
OG04197	0.11262
OG09669	0.00010
OG04445	0.05506
OG01273	0.09290
OG03110	0.20221
OG02871	0.00277
OG02772	0.06716
OG09129	0.00010
OG04325	0.08130
OG04294	0.04971
OG04087	0.02728
OG02976	0.05824
OG05833	0.19642
OG03078	0.08926
OG01199	0.04211
OG03901	0.04172
OG09110	0.99999
OG03603	0.08638
OG09393	0.99999
OG01774	0.21457
OG09430	0.01653
OG04410	0.14164
OG01927	0.04222
OG09000	0.48362
OG08562	0.04002
OG09160	0.99996
OG02966	0.34522
OG02837	0.02526
OG01564	0.28909
OG03432	0.20728
OG03722	0.22565
OG03836	0.04037
OG03555	0.10046
OG04530	0.11759
OG03459	0.16929
OG09082	0.04375
OG09865	0.20816
OG04317	0.13452
OG04214	0.15076
OG05757	0.37728
OG08523	0.92583
OG03290	0.00753
OG03862	0.02719
OG09917	0.02756
OG09433	0.34014
OG05741	0.10591
OG09105	0.73736
OG03522	0.08839
OG08622	0.00010
OG03593	0.08366
OG08640	0.00010
OG09170	0.05588
OG09999	0.00010
OG09866	0.00051
OG09816	0.03633
OG04823	0.06668
OG04115	0.17151
OG05925	0.04633
OG01487	0.04224
OG08993	0.12689
OG01728	0.11584
OG08884	0.44623
OG05893	0.25350
OG02863	0.05256
OG02993	0.15302
OG09454	0.00010
OG03671	0.15148
OG00942	0.28278
OG10000	0.02032
OG00924	0.12996
OG06258	0.33083
OG04245	0.40300
OG03449	0.13602
OG09397	0.04367
OG03646	0.04225
OG09193	1.00000
OG03757	0.10700
OG04272	0.25031
OG03392	0.07300
OG04036	0.08081
OG02798	0.11895
OG02750	0.05836
OG05730	0.20563
OG09410	1.50657
OG04451	0.11095
OG08788	0.23777
OG04592	0.17951
OG05803	0.60165
OG03096	0.03221
OG04098	0.10782
OG09394	1.00000
OG00917	0.03262
OG09853	0.05074
OG03341	0.04431
OG00163	0.20968
OG03986	0.16306
OG03356	0.13577
OG01599	0.13218
OG06482	0.15669
OG08891	0.00010
OG06025	0.37779
OG05914	0.14449
OG01043	0.06398
OG04534	0.03407
OG02698	0.07150
OG08708	0.00010
OG09471	0.00767
OG04155	0.09874
OG09369	0.00010
OG08875	0.46184
OG03540	0.09739
OG03966	0.06810
OG03746	0.14159
OG03106	0.09800
OG09418	1.00000
OG01544	0.05978
OG05798	0.12882
OG08726	0.16430
OG01537	0.03307
OG01811	0.18896
OG02906	0.01702
OG09541	1.05235
OG03506	0.14983
OG01341	0.16475
OG09831	0.01223
OG01740	0.32138
OG08811	0.26933
OG05782	0.18150
OG02997	0.06912
OG03284	0.07578
OG03826	0.01759
OG04174	0.10361
OG04420	0.12283
OG03358	0.01771
OG04719	0.18827
OG04762	0.10990
OG04931	0.17226
OG09767	0.01719
OG08716	0.06255
OG01739	0.02137
OG06194	0.23446
OG09090	0.00010
OG09971	0.99999
OG03963	0.21117
OG04302	0.05541
OG01467	0.01652
OG04278	0.23595
OG09092	0.00376
OG04588	0.15147
OG09681	0.14259
OG09283	0.02339
OG04407	0.08302
OG04146	0.06005
OG09653	0.00266
OG02813	0.04335
OG03419	0.15570
OG04869	0.01562
OG01022	0.11941
OG10055	1.00000
OG04780	0.02018
OG01335	0.09561
OG04359	0.06669
OG02967	0.07458
OG04298	0.06356
OG01751	0.32378
OG04398	0.21221
OG03224	0.21683
OG01413	0.40088
OG01680	0.24421
OG04519	0.14400
OG04642	0.13633
OG00931	0.19691
OG03327	0.23038
OG04509	0.12051
OG01478	0.08684
OG09404	0.04544
OG02791	0.03126
OG09689	1.00000
OG03897	0.12164
OG05779	0.12190
OG03192	0.18138
OG03801	0.07504
OG05920	0.11667
OG04007	0.39988
OG02284	0.09444
OG09354	0.00256
OG03421	0.14017
OG03584	0.07707
OG02407	0.08914
OG01980	0.18567
OG08824	0.16816
OG03628	0.04407
OG05953	0.30462
OG04737	0.09891
OG09994	0.99987
OG03334	0.07109
OG06298	0.28417
OG03010	0.02191
OG04447	0.02322
OG06256	0.00012
OG00477	0.04625
OG09163	0.04975
OG08933	25.94009
OG06062	0.11221
OG09916	0.06979
OG03743	0.12668
OG01278	0.25240
OG02979	0.28155
OG01590	0.02689
OG08878	0.47207
OG09137	0.00071
OG01342	0.00136
OG05865	0.28008
OG02717	0.18483
OG01633	0.04723
OG04843	0.00743
OG04145	0.02384
OG08719	2.73087
OG03545	0.15842
OG00877	0.10696
OG04598	0.09880
OG08558	0.00010
OG10078	999.00000
OG02732	0.06180
OG04468	0.05703
OG03907	0.07666
OG04635	0.07532
OG09963	1.00001
OG04498	0.02732
OG03213	0.10781
OG02866	0.15649
OG05764	0.38949
OG02829	0.05176
OG00724	0.05291
OG09009	0.29559
OG04788	0.11982
OG01612	0.07101
OG03533	0.28762
OG03962	0.05741
OG04568	0.13690
OG04552	0.13093
OG09472	0.11659
OG03175	0.06376
OG03406	0.14146
OG04585	0.21632
OG04101	0.30452
OG03999	0.07886
OG09603	0.01517
OG03686	0.13191
OG03819	0.11836
OG08782	0.50428
OG04632	0.10406
OG04590	0.05930
OG03507	0.16605
OG02803	0.14074
OG09525	0.11054
OG03486	0.06331
OG01667	0.06173
OG09932	0.00010
OG09417	0.87289
OG06029	0.22440
OG09644	0.06675
OG03197	0.02599
OG05800	0.04323
OG03927	0.04814
OG00936	0.13138
OG05924	0.12664
OG06160	0.04587
OG05742	0.00010
OG04086	0.02919
OG09825	0.00177
OG09615	0.08318
OG09726	0.08903
OG01303	0.14081
OG01580	0.13792
OG04643	0.29276
OG03652	0.00903
OG03209	0.21369
OG09575	1.00000
OG03609	0.16476
OG09456	1.00000
OG08762	0.00378
OG03673	0.16517
OG03382	0.15368
OG03170	0.00984
OG08807	0.12344
OG05842	0.47230
OG03126	0.00010
OG06203	0.29692
OG04401	0.06104
OG04233	0.18294
OG09946	0.02908
OG01275	0.02697
OG03324	0.12302
OG01520	0.15105
OG05702	0.40147
OG04934	0.00241
OG03160	0.02337
OG02664	0.02165
OG08850	0.57467
OG09976	0.28239
OG01485	0.19495
OG00952	0.35298
OG03858	0.03211
OG03594	0.06074
OG04587	0.25828
OG08747	0.05524
OG01764	0.08119
OG06296	0.34941
OG01292	0.23199
OG01276	0.15585
OG05846	0.36106
OG09969	0.00010
OG08731	1.00000
OG08966	0.38838
OG04774	0.07966
OG09795	0.00010
OG10021	0.99998
OG06054	0.14889
OG04733	0.03826
OG03987	0.15855
OG06026	0.36747
OG03402	0.00245
OG08629	0.00014
OG03396	0.10050
OG01348	0.10892
OG01541	0.03212
OG09880	0.01762
OG06436	545.43174
OG01603	0.16711
OG04392	0.03746
OG09626	0.99999
OG09839	0.99761
OG03556	0.08258
OG04134	0.20123
OG03810	0.12105
OG04702	0.05762
OG01065	0.20786
OG01257	0.05148
OG03752	0.00761
OG09945	1.00000
OG04703	0.03537
OG04775	0.13747
OG04865	0.99944
OG03794	0.19976
OG02890	0.39268
OG03363	0.06125
OG10054	0.06014
OG09753	0.92343
OG01637	0.08238
OG01527	0.17813
OG04430	0.16360
OG04748	0.05111
OG03767	0.06801
OG03453	0.00629
OG05834	0.11294
OG04796	0.17990
OG00968	0.18786
OG09259	0.00010
OG04647	0.08157
OG02869	0.20263
OG05780	0.18320
OG09331	0.04478
OG08996	0.04053
OG09174	0.99998
OG03596	0.19098
OG04125	0.30471
OG06096	0.13720
OG04140	0.05784
OG05918	0.08406
OG03667	0.03542
OG04112	0.19423
OG06091	0.16930
OG06173	0.15737
OG09768	1.00000
OG09350	0.00416
OG09758	0.00102
OG01906	0.04983
OG01502	0.09711
OG04542	0.11751
OG03260	0.10542
OG05727	0.30211
OG04900	0.14989
OG02779	0.01556
OG09841	1.04674
OG01945	0.02044
OG01971	0.05511
OG01510	0.16054
OG09811	0.00115
OG01250	0.18863
OG09236	1.00000
OG05982	0.13165
OG02768	0.01803
OG09348	1.00000
OG04777	0.22540
OG09926	0.00250
OG03264	0.00010
OG09176	0.99967
OG02918	0.02709
OG08767	999.00000
OG04736	0.02956
OG04504	0.11152
OG09121	999.00000
OG03075	0.24450
OG02764	0.00766
OG08560	0.02604
OG01438	0.08480
OG08881	1.10410
OG04551	0.10179
OG01196	0.17127
OG09209	1.00000
OG02631	0.22949
OG09450	0.02830
OG03221	0.12884
OG08586	0.99792
OG04032	0.24733
OG03117	0.21424
OG03520	0.10804
OG03254	0.07109
OG04188	0.03102
OG02252	0.16917
OG10084	0.18262
OG04923	0.00182
OG08863	0.44168
OG04026	0.05399
OG04661	0.15509
OG09345	0.04065
OG05921	0.01944
OG04832	1.00000
OG04776	0.10141
OG01420	0.08797
OG05836	0.50792
OG09551	0.00010
OG05763	0.14522
OG06417	0.00128
OG04501	0.13227
OG01677	0.20339
OG01530	0.08904
OG01274	0.02006
OG04708	0.16223
OG04466	0.10020
OG01779	0.03967
OG02665	0.09223
OG08770	0.05347
OG02745	0.44267
OG04077	0.24552
OG02933	0.05643
OG03113	0.08981
OG00987	0.04467
OG02821	0.17485
OG09107	0.99982
OG03634	0.15642
OG09733	0.99999
OG09881	0.11696
OG01330	0.17890
OG04792	0.16203
OG03751	0.01551
OG08637	0.00010
OG09173	0.00800
OG02987	0.13142
OG03484	0.18830
OG04225	0.07512
OG00410	0.13704
OG03958	0.06850
OG08712	0.15519
OG10057	0.00010
OG08866	0.11243
OG03661	0.01064
OG08601	1.00000
OG03313	0.26091
OG09894	0.18279
OG09306	0.02555
OG02984	0.01117
OG04555	0.07849
OG02955	0.02290
OG09040	0.63296
OG04236	0.41305
OG08656	0.15467
OG04830	0.02780
OG08874	1.00000
OG03630	0.04726
OG02912	0.01616
OG03115	0.17809
OG03311	0.09664
OG08910	0.15326
OG02778	0.11493
OG03528	0.12572
OG06022	0.10112
OG09902	0.04349
OG04651	0.03317
OG05765	0.10728
OG03511	0.20679
OG02788	0.02488
OG04039	0.37697
OG04192	0.28605
OG09263	0.24093
OG05811	0.25546
OG09842	999.00000
OG04296	0.04716
OG03870	0.17370
OG09533	0.08762
OG08643	0.02814
OG09359	0.00315
OG08923	0.08792
OG09519	0.00245
OG03538	0.03488
OG01707	0.16433
OG08992	0.41566
OG01362	0.06959
OG10073	0.00010
OG09374	0.08157
OG04833	1.00000
OG03625	0.19576
OG06255	0.16262
OG04128	0.13065
OG08822	0.00199
OG08652	0.00010
OG03304	0.16068
OG05701	1.00002
OG03059	0.02016
OG05774	0.12783
OG03162	0.02100
OG08551	1.00000
OG03614	0.12315
OG08532	0.54241
OG10061	0.03446
OG04593	0.15355
OG08674	999.00000
OG01300	0.14407
OG09118	0.00010
OG03875	0.06778
OG03853	0.05558
OG04685	0.05425
OG03921	0.07217
OG04668	0.06613
OG01059	0.10359
OG04331	0.19301
OG09127	0.00010
OG03349	0.08517
OG04560	0.06713
OG04328	0.07221
OG01768	0.04589
OG09300	0.01303
OG01457	0.10408
OG00473	0.12214
OG09231	0.01191
OG02784	0.17191
OG09465	0.00405
OG06204	0.19222
OG04867	0.08069
OG03391	0.16808
OG08593	0.06993
OG08979	0.01514
OG04786	0.15609
OG03510	0.08595
OG02735	0.21628
OG04133	0.16890
OG01496	0.08275
OG03529	0.05888
OG09622	1.07881
OG05766	0.37279
OG03212	0.08969
OG08768	0.00010
OG01710	0.23374
OG03612	0.16278
OG02887	0.04601
OG04603	0.06114
OG01228	0.00350
OG08530	0.00169
OG03704	0.04733
OG10007	0.20987
OG04299	0.00010
OG03273	0.12553
OG03770	0.27251
OG09337	0.40618
OG04827	1.00000
OG01494	0.18788
OG04899	0.05263
OG03920	0.05832
OG09305	0.99993
OG09104	0.01694
OG08645	0.00282
OG04526	0.12078
OG01437	0.09655
OG09321	0.00093
OG01578	0.06252
OG09483	1.00000
OG09770	0.07880
OG04890	0.12518
OG03669	0.19785
OG04046	0.36651
OG09407	0.00469
OG09409	0.02256
OG05781	0.24927
OG00713	0.05984
OG04288	0.05754
OG09205	0.00082
OG03659	0.09649
OG03256	0.23612
OG02926	0.07746
OG03439	0.02562
OG04033	0.20033
OG04730	0.39776
OG08571	0.00010
OG05974	0.06261
OG09091	0.19530
OG08583	0.08813
OG09402	0.99952
OG04721	0.09209
OG00947	0.03271
OG04138	0.13329
OG03713	0.02610
OG03971	0.26546
OG01968	0.00233
OG03994	0.04705
OG04829	0.01441
OG09240	0.36415
OG09452	0.01714
OG03137	0.11810
OG09520	0.07136
OG09232	0.21863
OG04474	0.04569
OG06364	0.23121
OG02640	0.04396
OG09862	0.00193
OG03379	0.10960
OG01500	0.15913
OG04619	0.07913
OG01663	0.06266
OG01045	0.11290
OG09245	999.00000
OG06019	0.22059
OG09531	0.00873
OG02880	0.06041
OG09277	0.00010
OG01479	0.09024
OG01067	0.09441
OG08809	999.00000
OG09696	0.00010
OG04444	0.01856
OG05952	0.06618
OG02879	0.04474
OG03880	0.15576
OG06132	0.01286
OG09836	0.00207
OG03138	0.18276
OG02832	0.13857
OG10033	172.54550
OG03460	0.05483
OG03731	0.11121
OG05901	0.13771
OG09859	0.00387
OG06165	0.13290
OG03094	0.17911
OG04576	0.13749
OG09296	0.00127
OG09944	0.04690
OG09279	1.00003
OG04469	0.05237
OG08638	1.00000
OG05769	0.31931
OG09624	0.02963
OG01445	0.35228
OG01347	0.31365
OG03034	0.02015
OG05704	0.24701
OG03933	0.10264
OG01317	0.03607
OG03039	0.07549
OG08741	0.04456
OG09925	11.32769
OG08537	0.01400
OG09934	0.00010
OG01653	0.01938
OG03822	0.08029
OG04910	1.00000
OG03738	0.22026
OG03613	0.04590
OG02695	0.03062
OG02819	0.02685
OG04080	0.11451
OG09329	0.00181
OG04061	0.22593
OG09177	0.99996
OG09424	0.00639
OG09514	0.99943
OG10045	0.06980
OG02736	0.15163
OG02932	0.18401
OG03361	0.06818
OG08527	1.00000
OG01015	0.16177
OG03904	0.01192
OG06018	0.00322
OG09566	0.06946
OG05866	0.23414
OG03803	0.05689
OG04919	0.00010
OG10080	0.99998
OG03829	0.07596
OG06232	0.17843
OG02409	0.22455
OG04613	0.08767
OG08584	999.00000
OG09827	0.06976
OG02876	0.00010
OG09340	0.03191
OG09887	0.71940
OG01287	0.04811
OG09856	0.00523
OG02748	0.05528
OG02711	0.00010
OG04930	0.23494
OG04243	0.05122
OG04851	1.00001
OG00967	0.18719
OG04769	0.05236
OG02629	0.91910
OG02692	0.00726
OG01780	0.08846
OG04566	0.05518
OG01282	0.04124
OG03514	0.17936
OG03348	0.04363
OG02668	0.01269
OG04324	0.10013
OG02649	0.06047
OG01267	0.09197
OG03378	0.11091
OG02642	0.25320
OG01625	0.14154
OG09804	1.00000
OG02994	0.02774
OG09144	0.88035
OG08840	0.20401
OG08968	194.93921
OG08550	1.00000
OG03457	0.04751
OG03038	0.18160
OG04367	0.07324
OG01922	0.37997
OG04248	0.10305
OG01850	0.00529
OG09570	0.16552
OG09233	0.84392
OG00928	0.32845
OG03750	0.02048
OG09646	0.99997
OG09344	0.03210
OG04805	0.00826
OG09026	0.04223
OG04153	0.26608
OG01279	0.05781
OG03802	0.04153
OG09366	0.00032
OG03707	0.08058
OG04671	0.03691
OG03132	0.02868
OG01647	0.06786
OG04814	0.00010
OG01692	0.07282
OG09581	0.00279
OG09239	0.37855
OG00896	0.29768
OG03531	0.04166
OG08877	0.27006
OG03718	0.03176
OG02758	0.02387
OG09099	0.02154
OG09081	0.00195
OG08845	0.95004
OG01377	0.09359
OG10042	0.99995
OG04069	0.21049
OG04356	0.02345
OG02851	0.11554
OG03877	0.16960
OG03040	0.06792
OG03124	0.04572
OG08585	0.04392
OG08517	0.00010
OG01786	0.10808
OG04690	0.08303
OG09590	0.05674
OG01368	0.08610
OG05705	0.28960
OG08557	999.00000
OG01523	0.08393
OG08899	0.33187
OG01501	0.30524
OG04462	0.19768
OG04314	0.08692
OG09723	0.99998
OG09370	0.03377
OG01452	0.22641
OG00925	0.21827
OG01718	0.11648
OG09049	0.33745
OG02645	0.00873
OG03098	0.20850
OG10072	0.97772
OG09608	0.25030
OG04347	0.46267
OG04699	0.13576
OG08945	0.34250
OG02702	0.20789
OG08624	0.00010
OG02971	0.01742
OG04448	0.03939
OG09227	0.00010
OG03022	0.28395
OG03415	0.07469
OG04525	0.10334
OG01634	0.05835
OG06171	0.23255
OG01565	0.12420
OG06079	0.31795
OG09482	0.06630
OG09972	999.00000
OG09216	0.00010
OG02462	0.10905
OG04268	0.07944
OG04287	0.04859
OG08801	0.27075
OG09349	1.00000
OG03035	0.07026
OG04852	0.02948
OG04858	0.00823
OG02895	0.00146
OG02611	0.24855
OG04168	0.08589
OG04532	0.15084
OG01435	0.12913
OG10038	0.10968
OG03102	0.14624
OG02160	0.06980
OG01296	0.27503
OG09619	0.10560
OG09784	0.00201
OG03399	0.22160
OG08654	0.22421
OG01521	0.07422
OG04918	0.00363
OG04701	0.31627
OG01261	0.00314
OG04318	0.09861
OG03258	0.09651
OG06086	0.08870
OG02847	0.05413
OG04237	0.21354
OG00687	0.21433
OG06392	0.00010
OG03198	0.06191
OG04742	0.15955
OG03058	0.01122
OG08653	0.99992
OG04517	0.09981
OG02652	0.29842
OG03516	0.15526
OG06030	0.20625
OG08851	0.99994
OG02802	0.04770
OG08603	0.02554
OG04745	0.04313
OG06371	0.50306
OG01078	0.07267
OG00857	0.03720
OG09616	0.03953
OG09084	0.02340
OG01218	0.08281
OG09677	0.03067
OG08567	0.01315
OG04872	1.00000
OG04749	0.29930
OG01247	0.02774
OG03835	0.00223
OG03166	0.08868
OG00768	0.09546
OG09643	0.99304
OG08842	0.20636
OG08627	0.00261
OG01810	0.12645
OG03524	0.05717
OG04654	0.17623
OG03948	0.11936
OG03753	0.16965
OG08641	0.02020
OG01338	0.04070
OG03580	0.00726
OG02305	0.20752
OG03844	0.17490
OG01597	0.02447
OG01388	0.08263
OG09981	1.00000
OG04778	0.02662
OG04132	0.09649
OG09136	0.16055
OG09895	0.99918
OG06460	0.05213
OG03268	0.06783
OG02859	0.03833
OG03032	0.11074
OG03534	0.31687
OG09220	0.00010
OG00462	0.10130
OG09492	0.00010
OG03978	0.05289
OG08710	1.00000
OG09997	0.01659
OG04839	0.05744
OG03307	0.05917
OG06055	0.08039
OG00705	0.10249
OG01714	0.07776
OG04234	0.16421
OG09647	0.00010
OG02643	0.02263
OG04385	0.05439
OG04003	0.06093
OG09843	0.07496
OG04563	0.18993
OG09035	0.42374
OG04905	0.00137
OG03879	0.06257
OG09206	1.00000
OG03784	0.11965
OG04818	0.15917
OG03979	0.04456
OG04933	0.00363
OG04207	0.31999
OG04131	0.06915
OG04126	0.06764
OG09315	0.10160
OG04845	0.13479
OG01446	0.13069
OG09222	1.00271
OG04124	0.04506
OG03696	0.03534
OG09131	0.01943
OG04269	0.04066
OG09264	0.00745
OG08887	0.04288
OG04092	0.34524
OG03943	0.09365
OG03689	0.38610
OG03428	0.04132
OG09125	0.26001
OG03665	0.09074
OG04339	0.40690
OG04922	0.11760
OG04937	0.09950
OG01757	0.00640
OG00551	0.17118
OG03400	0.09963
OG03099	0.07048
OG05841	0.02139
OG03322	0.15348
OG08672	1.90200
OG04434	0.11200
OG09061	0.08614
OG01407	0.16134
OG09805	0.03525
OG01277	0.11879
OG02129	0.13814
OG01448	0.01417
OG04017	0.09789
OG00592	0.58939
OG03591	0.01485
OG01771	0.20375
OG04193	0.02749
OG01440	0.09772
OG02765	0.18887
OG01631	0.43363
OG03573	0.21384
OG03758	0.21535
OG01940	0.00227
OG09103	0.03184
OG06197	0.40953
OG03455	0.08518
OG08848	0.07240
OG01444	0.16865
OG09256	0.52851
OG01543	0.00010
OG03153	0.04477
OG01596	0.25557
OG08814	0.12625
OG00574	0.13972
OG03565	0.13409
OG04538	0.06524
OG02865	0.21207
OG09088	0.81891
OG02008	0.08307
OG09672	0.00874
OG09845	1.00000
OG09654	0.00010
OG01688	0.21889
OG04222	0.11167
OG08892	0.17902
OG10019	0.99999
OG03521	0.11495
OG00578	0.08974
OG00541	0.21320
OG03833	0.01224
OG01611	1.00002
OG03980	0.05207
OG02882	0.05649
OG09849	0.00272
OG09623	0.00010
OG08790	0.26302
OG04260	0.10261
OG00647	0.16745
OG02681	0.25325
OG09602	0.17381
OG08999	0.09279
OG09778	0.00010
OG02280	0.23965
OG02793	0.15778
OG03330	0.01527
OG06166	0.40123
OG01750	0.07739
OG04584	0.10060
OG09952	0.00136
OG01449	0.00431
OG09524	1.00014
OG03498	0.05361
OG03663	0.00010
OG04753	0.07232
OG04167	0.06586
OG08538	0.20174
OG04224	0.18302
OG00660	0.01587
OG00700	0.01423
OG03216	0.02300
OG09559	0.99988
OG09382	0.00314
OG03274	0.21131
OG03128	0.15563
OG09714	0.11638
OG03190	0.06596
OG09649	0.00031
OG09201	0.88772
OG02719	0.21077
OG08703	0.00273
OG04454	0.05017
OG04496	0.05442
OG09219	0.99781
OG03515	0.11636
OG03211	0.07035
OG08854	0.09071
OG01453	0.22099
OG08975	0.11531
OG03286	0.05843
OG09512	0.00010
OG08748	1.00000
OG03499	0.03890
OG01581	0.02251
OG09915	0.02430
OG04279	0.33120
OG01271	0.02899
OG03961	0.26920
OG03780	0.07728
OG08754	0.00010
OG04580	0.00010
OG03373	0.00010
OG08700	0.15991
OG09979	0.14971
OG03123	0.04120
OG03832	0.04306
OG09638	0.00030
OG01040	0.04065
OG04556	0.00779
OG05915	0.18627
OG01033	0.00010
OG08535	0.00140
OG09311	0.00174
OG09712	0.99997
OG09556	0.15669
OG04488	0.34579
OG02833	0.14681
OG02749	0.01378
OG08831	0.02117
OG01458	0.06698
OG01705	0.16097
OG03183	0.01910
OG03881	0.02516
OG04798	1.00000
OG09470	0.04460
OG02974	0.03091
OG02839	0.14918
OG03220	0.02579
OG03477	0.08966
OG09576	1.46750
OG09569	0.02874
OG06168	0.39254
OG03715	0.03801
OG09463	1.00000
OG09200	0.00456
OG06435	0.34877
OG04888	0.00337
OG04297	0.05106
OG04029	0.00273
OG02853	0.00010
OG03513	0.12356
OG09610	0.00337
OG09295	1.00000
OG03143	0.09329
OG02924	0.19588
OG03033	0.05613
OG03627	0.03746
OG06027	0.15350
OG04049	0.23745
OG01630	0.07781
OG00588	0.24314
OG00740	0.04542
OG06090	0.26671
OG03238	0.08351
OG08742	0.28148
OG04012	0.18725
OG09293	1.04380
OG04433	0.07262
OG09962	1.00000
[truncated: 2,945 more rows]
