# Supplementary material for: Comparative transcriptome analysis and identification of candidate effectors in two related rust species (Gymnosporangium yamadae and Gymnosporangium asiaticum)
Source: BMC Genomics. 2017 Aug 23;18:651. doi: 10.1186/s12864-017-4059-x (PMC5567642; doi:10.1186/s12864-017-4059-x)
Supplement: Supplementary file 9 — Divergence time estimation for the two Gymnosporangium species. This file provides the AIC, AICc and BIC values calculated by 23 computational models as well as the evolutionary tree constructed with the minimum model. (ZIP 2 kb) [file 12864_2017_4059_MOESM9_ESM.zip › Additional file 9/divergence time.phy.MrAIC.txt]

Output from mraic.pl version 1.4.6 by Johan Nylander
-------------------------------------------------------------
07:32 09/01/2016

Input data from file "cds.phy" (5 taxa, 1431599 characters)

Minimum AIC  model: GTRIG
Minimum AICc model: GTRIG
Minimum BIC  model: GTRIG


(Output sorted by AIC. w: Akaike weight, cw: cumulative w.)

Model	df	lnL		AIC		wAIC	cwAIC
GTRIG	17	-5884030.9959	11768095.9918	1.0000	1.0000
GTRG	16	-5884068.4609	11768168.9217	0.0000	1.0000
SYMIG	14	-5888611.7615	11777251.5230	0.0000	1.0000
SYMG	13	-5888621.9991	11777269.9981	0.0000	1.0000
GTRI	16	-5889430.1943	11778892.3887	0.0000	1.0000
HKYIG	13	-5893368.7674	11786763.5348	0.0000	1.0000
HKYG	12	-5893915.0143	11787854.0287	0.0000	1.0000
SYMI	13	-5894441.1995	11788908.3990	0.0000	1.0000
HKYI	12	-5896223.6444	11792471.2889	0.0000	1.0000
K2PIG	10	-5899146.3439	11798312.6877	0.0000	1.0000
K2PG	9	-5899498.0967	11799014.1934	0.0000	1.0000
K2PI	9	-5902185.4854	11804388.9708	0.0000	1.0000
GTR	15	-5970617.8772	11941265.7543	0.0000	1.0000
SYM	12	-5975101.6660	11950227.3319	0.0000	1.0000
F81IG	12	-5978749.1226	11957522.2451	0.0000	1.0000
F81G	11	-5978764.0884	11957550.1768	0.0000	1.0000
F81I	11	-5981447.9287	11962917.8574	0.0000	1.0000
HKY	11	-5982473.7279	11964969.4559	0.0000	1.0000
JC69IG	9	-5983876.6458	11967771.2916	0.0000	1.0000
JC69G	8	-5983888.9670	11967793.9340	0.0000	1.0000
JC69I	8	-5986621.5203	11973259.0405	0.0000	1.0000
K2P	8	-5987176.1726	11974368.3452	0.0000	1.0000
F81	10	-6053883.8115	12107787.6229	0.0000	1.0000
JC69	7	-6058255.9921	12116525.9842	0.0000	1.0000


(Output sorted by BIC. w: Akaike weight, cw: cumulative w.)

Model	df	lnL		BIC		wBIC	cwBIC
GTRIG	17	-5884030.9959	11768302.9550	1.0000	1.0000
GTRG	16	-5884068.4609	11768363.7106	0.0000	1.0000
SYMIG	14	-5888611.7615	11777421.9632	0.0000	1.0000
SYMG	13	-5888621.9991	11777428.2641	0.0000	1.0000
GTRI	16	-5889430.1943	11779087.1775	0.0000	1.0000
HKYIG	13	-5893368.7674	11786921.8008	0.0000	1.0000
HKYG	12	-5893915.0143	11788000.1203	0.0000	1.0000
SYMI	13	-5894441.1995	11789066.6650	0.0000	1.0000
HKYI	12	-5896223.6444	11792617.3805	0.0000	1.0000
K2PIG	10	-5899146.3439	11798434.4308	0.0000	1.0000
K2PG	9	-5899498.0967	11799123.7621	0.0000	1.0000
K2PI	9	-5902185.4854	11804498.5395	0.0000	1.0000
GTR	15	-5970617.8772	11941448.3688	0.0000	1.0000
SYM	12	-5975101.6660	11950373.4236	0.0000	1.0000
F81IG	12	-5978749.1226	11957668.3368	0.0000	1.0000
F81G	11	-5978764.0884	11957684.0941	0.0000	1.0000
F81I	11	-5981447.9287	11963051.7747	0.0000	1.0000
HKY	11	-5982473.7279	11965103.3732	0.0000	1.0000
JC69IG	9	-5983876.6458	11967880.8603	0.0000	1.0000
JC69G	8	-5983888.9670	11967891.3284	0.0000	1.0000
JC69I	8	-5986621.5203	11973356.4349	0.0000	1.0000
K2P	8	-5987176.1726	11974465.7396	0.0000	1.0000
F81	10	-6053883.8115	12107909.3659	0.0000	1.0000
JC69	7	-6058255.9921	12116611.2043	0.0000	1.0000


To specify default values for best AIC, AICc, or BIC models in MrBayes:

[Mrbayes block for the best AIC model (GTRIG)]

BEGIN MRBAYES;
 Charset cds.phy = 1 - 1431599;
 Partition Dummy = 1:cds.phy;
 Set partition = Dummy;
 Lset applyto=(1) nst=6 rates=invgamma;
 Prset applyto=(1) revmatpr=Dirichlet(1.0,1.0,1.0,1.0,1.0,1.0) statefreqpr=Dirichlet(1.0,1.0,1.0,1.0) shapepr=Uniform(0.1,50.0) pinvarpr=Uniform(0.0,1.0);
END;


[Mrbayes block for the best AICc model (GTRIG)]

BEGIN MRBAYES;
 Charset cds.phy = 1 - 1431599;
 Partition Dummy = 1:cds.phy;
 Set partition = Dummy;
 Lset applyto=(1) nst=6 rates=invgamma;
 Prset applyto=(1) revmatpr=Dirichlet(1.0,1.0,1.0,1.0,1.0,1.0) statefreqpr=Dirichlet(1.0,1.0,1.0,1.0) shapepr=Uniform(0.1,50.0) pinvarpr=Uniform(0.0,1.0);
END;


[Mrbayes block for the best BIC model (GTRIG)]

BEGIN MRBAYES;
 Charset cds.phy = 1 - 1431599;
 Partition Dummy = 1:cds.phy;
 Set partition = Dummy;
 Lset applyto=(1) nst=6 rates=invgamma;
 Prset applyto=(1) revmatpr=Dirichlet(1.0,1.0,1.0,1.0,1.0,1.0) statefreqpr=Dirichlet(1.0,1.0,1.0,1.0) shapepr=Uniform(0.1,50.0) pinvarpr=Uniform(0.0,1.0);
END;


-------------------------------------------------------------
End of Output
