# Supplementary material for: Comparative transcriptome analysis and identification of candidate effectors in two related rust species (Gymnosporangium yamadae and Gymnosporangium asiaticum)
Source: BMC Genomics. 2017 Aug 23;18:651. doi: 10.1186/s12864-017-4059-x (PMC5567642; doi:10.1186/s12864-017-4059-x)
Supplement: Supplementary file 9 — Divergence time estimation for the two Gymnosporangium species. This file provides the AIC, AICc and BIC values calculated by 23 computational models as well as the evolutionary tree constructed with the minimum model. (ZIP 2 kb) [file 12864_2017_4059_MOESM9_ESM.zip › Additional file 9/divergence time_AIC-GTRIG.txt]

(MLP:0.64644361,PST:0.40442521,(GYA:0.05734210,(GYY:0.06781957,GYJ:0.07732728)1.000000:0.02426489)1.000000:0.33713778);
