# Supplementary material for: Comparative transcriptome analysis and identification of candidate effectors in two related rust species (Gymnosporangium yamadae and Gymnosporangium asiaticum)
Source: BMC Genomics. 2017 Aug 23;18:651. doi: 10.1186/s12864-017-4059-x (PMC5567642; doi:10.1186/s12864-017-4059-x)
Supplement: Supplementary file 10 — GO and KEGG pathway enrichment analysis. This file provides the GO enrichment and KEGG pathway enrichment of conserved and divergent orthologous genes. (ZIP 2456 kb) [file 12864_2017_4059_MOESM10_ESM.zip]

Archive with 9 entries (8 files):
- Additional file 10/
- Additional file 10/kaks_l_1.CAD_Enriched_GO_classification.png
- Additional file 10/kaks_l_1.CAD_GO_enrichment_result.xls
- Additional file 10/kaks_l_1.CAD_KEGG_pathway_enrichment_result.xls
- Additional file 10/kaks_l_1.CAD_enriched_KEGG_pathway_scatterplot.png
- Additional file 10/kaks_s_0.1.CAD_Enriched_GO_classification.png
- Additional file 10/kaks_s_0.1.CAD_GO_enrichment_result.xls
- Additional file 10/kaks_s_0.1.CAD_KEGG_pathway_enrichment_result.xls
- Additional file 10/kaks_s_0.1.DEG_enriched_KEGG_pathway_scatterplot.png
