# Supplementary material for: Comparative transcriptome analysis and identification of candidate effectors in two related rust species (Gymnosporangium yamadae and Gymnosporangium asiaticum)
Source: BMC Genomics. 2017 Aug 23;18:651. doi: 10.1186/s12864-017-4059-x (PMC5567642; doi:10.1186/s12864-017-4059-x)
Supplement: Supplementary file 10 — GO and KEGG pathway enrichment analysis. This file provides the GO enrichment and KEGG pathway enrichment of conserved and divergent orthologous genes. (ZIP 2456 kb) [file 12864_2017_4059_MOESM10_ESM.zip › Additional file 10/kaks_l_1.CAD_GO_enrichment_result.xls]

GO_accession	Description	Term_type	Over_represented_pValue	Corrected_pValue	DEG_item	DEG_list	Bg_item	Bg_list	Gene_names
GO:0007091	metaphase/anaphase transition of mitotic cell cycle	biological_process	0.0041249	1	1	76	4	3992	OG06461
GO:0007093	mitotic cell cycle checkpoint	biological_process	0.0041249	1	1	76	4	3992	OG06461
GO:0007094	mitotic spindle assembly checkpoint	biological_process	0.0041249	1	1	76	4	3992	OG06461
GO:0030071	regulation of mitotic metaphase/anaphase transition	biological_process	0.0041249	1	1	76	4	3992	OG06461
GO:0031577	spindle checkpoint	biological_process	0.0041249	1	1	76	4	3992	OG06461
GO:0044784	metaphase/anaphase transition of cell cycle	biological_process	0.0041249	1	1	76	4	3992	OG06461
GO:0045839	negative regulation of mitosis	biological_process	0.0041249	1	1	76	4	3992	OG06461
GO:0045841	negative regulation of mitotic metaphase/anaphase transition	biological_process	0.0041249	1	1	76	4	3992	OG06461
GO:0051784	negative regulation of nuclear division	biological_process	0.0041249	1	1	76	4	3992	OG06461
GO:0071173	spindle assembly checkpoint	biological_process	0.0041249	1	1	76	4	3992	OG06461
GO:0071174	mitotic spindle checkpoint	biological_process	0.0041249	1	1	76	4	3992	OG06461
GO:1902099	regulation of metaphase/anaphase transition of cell cycle	biological_process	0.0041249	1	1	76	4	3992	OG06461
GO:1902100	negative regulation of metaphase/anaphase transition of cell cycle	biological_process	0.0041249	1	1	76	4	3992	OG06461
GO:0007088	regulation of mitosis	biological_process	0.0050649	1	1	76	5	3992	OG06461
GO:0051783	regulation of nuclear division	biological_process	0.0050649	1	1	76	5	3992	OG06461
GO:0044772	mitotic cell cycle phase transition	biological_process	0.0050652	1	1	76	5	3992	OG06461
GO:1901990	regulation of mitotic cell cycle phase transition	biological_process	0.0050652	1	1	76	5	3992	OG06461
GO:1901991	negative regulation of mitotic cell cycle phase transition	biological_process	0.0050652	1	1	76	5	3992	OG06461
GO:0007276	gamete generation	biological_process	0.0051755	1	3	76	24	3992	OG09812,OG09851,OG08767
GO:0044702	single organism reproductive process	biological_process	0.0051755	1	3	76	24	3992	OG09851,OG09812,OG08767
GO:0007346	regulation of mitotic cell cycle	biological_process	0.0060044	1	1	76	6	3992	OG06461
GO:0045786	negative regulation of cell cycle	biological_process	0.0060044	1	1	76	6	3992	OG06461
GO:0032504	multicellular organism reproduction	biological_process	0.0083888	1	3	76	26	3992	OG08767,OG09851,OG09812
GO:0048609	multicellular organismal reproductive process	biological_process	0.0083888	1	3	76	26	3992	OG08767,OG09851,OG09812
GO:0004026	alcohol O-acetyltransferase activity	molecular_function	0.011435	1	1	76	1	3992	OG08606
GO:0034318	alcohol O-acyltransferase activity	molecular_function	0.011435	1	1	76	1	3992	OG08606
GO:0019953	sexual reproduction	biological_process	0.013468	1	3	76	28	3992	OG09851,OG09812,OG08767
GO:0022414	reproductive process	biological_process	0.015467	1	3	76	31	3992	OG08767,OG09851,OG09812
GO:0004731	purine-nucleoside phosphorylase activity	molecular_function	0.016416	1	1	76	1	3992	OG04916
GO:0072527	pyrimidine-containing compound metabolic process	biological_process	0.01663	1	5	76	76	3992	OG09372,OG09496,OG04916,OG09217,OG08611
GO:0006769	nicotinamide metabolic process	biological_process	0.019538	1	1	76	3	3992	OG04916
GO:0046497	nicotinate nucleotide metabolic process	biological_process	0.019538	1	1	76	3	3992	OG04916
GO:0042440	pigment metabolic process	biological_process	0.021195	1	3	76	36	3992	OG09728,OG09171,OG09298
GO:0004784	superoxide dismutase activity	molecular_function	0.021779	1	2	76	5	3992	OG09375,OG09304
GO:0016721	oxidoreductase activity, acting on superoxide radicals as acceptor	molecular_function	0.021779	1	2	76	5	3992	OG09304,OG09375
GO:0005213	structural constituent of chorion	molecular_function	0.026839	1	2	76	14	3992	OG09812,OG09851
GO:0007292	female gamete generation	biological_process	0.026839	1	2	76	14	3992	OG09851,OG09812
GO:0007304	chorion-containing eggshell formation	biological_process	0.026839	1	2	76	14	3992	OG09812,OG09851
GO:0022412	cellular process involved in reproduction in multicellular organism	biological_process	0.026839	1	2	76	14	3992	OG09812,OG09851
GO:0030703	eggshell formation	biological_process	0.026839	1	2	76	14	3992	OG09812,OG09851
GO:0030707	ovarian follicle cell development	biological_process	0.026839	1	2	76	14	3992	OG09851,OG09812
GO:0048477	oogenesis	biological_process	0.026839	1	2	76	14	3992	OG09812,OG09851
GO:0050661	NADP binding	molecular_function	0.028062	1	2	76	18	3992	OG09298,OG06462
GO:0045454	cell redox homeostasis	biological_process	0.036831	1	3	76	23	3992	OG09572,OG09963,OG04897
GO:0000428	DNA-directed RNA polymerase complex	cellular_component	0.038813	1	2	76	31	3992	OG09496,OG05703
GO:0055029	nuclear DNA-directed RNA polymerase complex	cellular_component	0.038813	1	2	76	31	3992	OG05703,OG09496
GO:0004783	sulfite reductase (NADPH) activity	molecular_function	0.041219	1	1	76	1	3992	OG06462
GO:0009337	sulfite reductase complex (NADPH)	cellular_component	0.041219	1	1	76	1	3992	OG06462
GO:0042600	chorion	cellular_component	0.042389	1	2	76	19	3992	OG09812,OG09851
GO:0015112	nitrate transmembrane transporter activity	molecular_function	0.04331	1	1	76	1	3992	OG09540
GO:0015113	nitrite transmembrane transporter activity	molecular_function	0.04331	1	1	76	1	3992	OG09540
GO:0015707	nitrite transport	biological_process	0.04331	1	1	76	1	3992	OG09540
GO:0015706	nitrate transport	biological_process	0.044439	1	1	76	2	3992	OG09540
GO:0003006	developmental process involved in reproduction	biological_process	0.044506	1	2	76	19	3992	OG09812,OG09851
GO:0001076	RNA polymerase II transcription factor binding transcription factor activity	molecular_function	0.044846	1	2	76	35	3992	OG06461,OG09372
GO:0001104	RNA polymerase II transcription cofactor activity	molecular_function	0.044846	1	2	76	35	3992	OG09372,OG06461
GO:0016592	mediator complex	cellular_component	0.044846	1	2	76	35	3992	OG06461,OG09372
GO:0006206	pyrimidine nucleobase metabolic process	biological_process	0.04502	1	4	76	68	3992	OG09496,OG04916,OG09217,OG08611
GO:0015995	chlorophyll biosynthetic process	biological_process	0.04576	1	1	76	2	3992	OG09728
GO:0019362	pyridine nucleotide metabolic process	biological_process	0.04776	1	2	76	25	3992	OG09298,OG04916
GO:0009820	alkaloid metabolic process	biological_process	0.048314	1	1	76	5	3992	OG04916
GO:0004888	transmembrane signaling receptor activity	molecular_function	0.048556	1	2	76	29	3992	OG09122,OG08968
GO:0016668	oxidoreductase activity, acting on a sulfur group of donors, NAD(P) as acceptor	molecular_function	0.048916	1	1	76	6	3992	OG06462
GO:0006801	superoxide metabolic process	biological_process	0.049348	1	2	76	11	3992	OG09304,OG09375
GO:0072593	reactive oxygen species metabolic process	biological_process	0.050481	1	2	76	13	3992	OG09375,OG09304
GO:0038023	signaling receptor activity	molecular_function	0.053604	1	2	76	37	3992	OG08968,OG09122
GO:0004797	thymidine kinase activity	molecular_function	0.054875	1	1	76	4	3992	OG08611
GO:0006230	TMP biosynthetic process	biological_process	0.054875	1	1	76	4	3992	OG08611
GO:0019136	deoxynucleoside kinase activity	molecular_function	0.054875	1	1	76	4	3992	OG08611
GO:0046044	TMP metabolic process	biological_process	0.054875	1	1	76	4	3992	OG08611
GO:0006779	porphyrin-containing compound biosynthetic process	biological_process	0.057956	1	2	76	23	3992	OG09728,OG09298
GO:0004872	receptor activity	molecular_function	0.058328	1	2	76	42	3992	OG09122,OG08968
GO:0048468	cell development	biological_process	0.058363	1	2	76	20	3992	OG09812,OG09851
GO:0048646	anatomical structure formation involved in morphogenesis	biological_process	0.058949	1	2	76	21	3992	OG09812,OG09851
GO:0016491	oxidoreductase activity	molecular_function	0.059181	1	17	76	444	3992	OG09734,OG09375,OG09410,OG09927,OG09298,OG10037,OG09783,OG06462,OG09963,OG08933,OG09304,OG09572,OG08611,OG09728,OG09907,OG04897,OG09898
GO:0016407	acetyltransferase activity	molecular_function	0.059896	1	2	76	23	3992	OG09496,OG08606
GO:0004788	thiamine diphosphokinase activity	molecular_function	0.060489	1	1	76	2	3992	OG09372
GO:0004127	cytidylate kinase activity	molecular_function	0.06144	1	1	76	4	3992	OG09217
GO:0016778	diphosphotransferase activity	molecular_function	0.062629	1	1	76	4	3992	OG09372
GO:0016209	antioxidant activity	molecular_function	0.063575	1	4	76	40	3992	OG09375,OG09304,OG09907,OG09963
GO:0048037	cofactor binding	molecular_function	0.065579	1	6	76	169	3992	OG09298,OG04897,OG08611,OG04851,OG06462,OG09434
GO:0004573	mannosyl-oligosaccharide glucosidase activity	molecular_function	0.065679	1	1	76	3	3992	OG09657
GO:0019205	nucleobase-containing compound kinase activity	molecular_function	0.065931	1	2	76	20	3992	OG08611,OG09217
GO:0005754	mitochondrial proton-transporting ATP synthase, catalytic core	cellular_component	0.066854	1	1	76	2	3992	OG09788
GO:0045267	proton-transporting ATP synthase, catalytic core	cellular_component	0.066854	1	1	76	2	3992	OG09788
GO:0019206	nucleoside kinase activity	molecular_function	0.067918	1	1	76	5	3992	OG08611
GO:0043531	ADP binding	molecular_function	0.068127	1	1	76	10	3992	OG09217
GO:0016628	oxidoreductase activity, acting on the CH-CH group of donors, NAD or NADP as acceptor	molecular_function	0.068756	1	2	76	24	3992	OG09898,OG09298
GO:0010639	negative regulation of organelle organization	biological_process	0.069814	1	1	76	8	3992	OG06461
GO:0005666	DNA-directed RNA polymerase III complex	cellular_component	0.070554	1	1	76	3	3992	OG09496
GO:0030411	scytalone dehydratase activity	molecular_function	0.070999	1	1	76	1	3992	OG09171
GO:0046961	proton-transporting ATPase activity, rotational mechanism	molecular_function	0.071335	1	2	76	13	3992	OG09507,OG09788
GO:0030312	external encapsulating structure	cellular_component	0.072737	1	3	76	44	3992	OG09595,OG09851,OG09812
GO:0046148	pigment biosynthetic process	biological_process	0.07341	1	2	76	31	3992	OG09728,OG09298
GO:0006582	melanin metabolic process	biological_process	0.073831	1	1	76	2	3992	OG09171
GO:0018958	phenol-containing compound metabolic process	biological_process	0.073831	1	1	76	2	3992	OG09171
GO:0000989	transcription factor binding transcription factor activity	molecular_function	0.078674	1	2	76	43	3992	OG09372,OG06461
GO:0003712	transcription cofactor activity	molecular_function	0.078674	1	2	76	43	3992	OG06461,OG09372
GO:1901615	organic hydroxy compound metabolic process	biological_process	0.084128	1	2	76	24	3992	OG08606,OG09171
GO:0004144	diacylglycerol O-acyltransferase activity	molecular_function	0.084472	1	1	76	4	3992	OG08606
GO:0006772	thiamine metabolic process	biological_process	0.085213	1	1	76	5	3992	OG09372
GO:0042723	thiamine-containing compound metabolic process	biological_process	0.085213	1	1	76	5	3992	OG09372
GO:0000003	reproduction	biological_process	0.085503	1	3	76	79	3992	OG09812,OG09851,OG08767
GO:0043414	macromolecule methylation	biological_process	0.085849	1	2	76	26	3992	OG09928,OG09192
GO:1901566	organonitrogen compound biosynthetic process	biological_process	0.086225	1	9	76	265	3992	OG09372,OG09728,OG09298,OG06462,OG09898,OG09788,OG09507,OG06436,OG08611
GO:0019725	cellular homeostasis	biological_process	0.087571	1	3	76	42	3992	OG04897,OG09572,OG09963
GO:0006357	regulation of transcription from RNA polymerase II promoter	biological_process	0.088394	1	2	76	48	3992	OG09372,OG06461
GO:0016411	acylglycerol O-acyltransferase activity	molecular_function	0.089042	1	1	76	5	3992	OG08606
GO:0031167	rRNA methylation	biological_process	0.091129	1	1	76	3	3992	OG09192
GO:0016108	tetraterpenoid metabolic process	biological_process	0.093291	1	1	76	12	3992	OG09728
GO:0016109	tetraterpenoid biosynthetic process	biological_process	0.093291	1	1	76	12	3992	OG09728
GO:0016116	carotenoid metabolic process	biological_process	0.093291	1	1	76	12	3992	OG09728
GO:0016117	carotenoid biosynthetic process	biological_process	0.093291	1	1	76	12	3992	OG09728
GO:0030154	cell differentiation	biological_process	0.093828	1	2	76	24	3992	OG09812,OG09851
GO:0006383	transcription from RNA polymerase III promoter	biological_process	0.09497	1	1	76	8	3992	OG09496
GO:0016639	oxidoreductase activity, acting on the CH-NH2 group of donors, NAD or NADP as acceptor	molecular_function	0.094992	1	1	76	2	3992	OG09927
GO:0016413	O-acetyltransferase activity	molecular_function	0.096156	1	1	76	3	3992	OG08606
GO:0045261	proton-transporting ATP synthase complex, catalytic core F(1)	cellular_component	0.096476	1	2	76	15	3992	OG09788,OG09507
GO:0030880	RNA polymerase complex	cellular_component	0.098131	1	2	76	47	3992	OG05703,OG09496
GO:0000154	rRNA modification	biological_process	0.09958	1	1	76	5	3992	OG09192
GO:0048610	cellular process involved in reproduction	biological_process	0.10076	1	2	76	42	3992	OG09812,OG09851
GO:0050662	coenzyme binding	molecular_function	0.10119	1	5	76	136	3992	OG04897,OG09298,OG06462,OG09434,OG08611
GO:0009653	anatomical structure morphogenesis	biological_process	0.10302	1	2	76	36	3992	OG09812,OG09851
GO:0000075	cell cycle checkpoint	biological_process	0.10465	1	1	76	9	3992	OG06461
GO:0010948	negative regulation of cell cycle process	biological_process	0.10549	1	1	76	10	3992	OG06461
GO:0044770	cell cycle phase transition	biological_process	0.10549	1	1	76	10	3992	OG06461
GO:1901987	regulation of cell cycle phase transition	biological_process	0.10549	1	1	76	10	3992	OG06461
GO:1901988	negative regulation of cell cycle phase transition	biological_process	0.10549	1	1	76	10	3992	OG06461
GO:0006778	porphyrin-containing compound metabolic process	biological_process	0.10774	1	2	76	32	3992	OG09298,OG09728
GO:0001510	RNA methylation	biological_process	0.10813	1	1	76	7	3992	OG09192
GO:0005753	mitochondrial proton-transporting ATP synthase complex	cellular_component	0.10835	1	2	76	23	3992	OG06436,OG09788
GO:0032934	sterol binding	molecular_function	0.10877	1	1	76	3	3992	OG09972
GO:0043178	alcohol binding	molecular_function	0.10877	1	1	76	3	3992	OG09972
GO:0009112	nucleobase metabolic process	biological_process	0.10891	1	4	76	107	3992	OG04916,OG09217,OG09496,OG08611
GO:0015926	glucosidase activity	molecular_function	0.113	1	1	76	8	3992	OG09657
GO:0005669	transcription factor TFIID complex	cellular_component	0.11328	1	1	76	9	3992	OG05703
GO:0033178	proton-transporting two-sector ATPase complex, catalytic domain	cellular_component	0.11541	1	2	76	22	3992	OG09788,OG09507
GO:0042967	acyl-carrier-protein biosynthetic process	biological_process	0.1168	1	2	76	44	3992	OG09496,OG08606
GO:0072524	pyridine-containing compound metabolic process	biological_process	0.11907	1	2	76	34	3992	OG04916,OG09298
GO:0005496	steroid binding	molecular_function	0.12056	1	1	76	5	3992	OG09972
GO:0048869	cellular developmental process	biological_process	0.12111	1	2	76	34	3992	OG09851,OG09812
GO:0072528	pyrimidine-containing compound biosynthetic process	biological_process	0.12167	1	2	76	25	3992	OG09372,OG08611
GO:0016746	transferase activity, transferring acyl groups	molecular_function	0.12254	1	3	76	79	3992	OG08606,OG09496,OG01611
GO:0009173	pyrimidine ribonucleoside monophosphate metabolic process	biological_process	0.12259	1	1	76	5	3992	OG08611
GO:0009174	pyrimidine ribonucleoside monophosphate biosynthetic process	biological_process	0.12259	1	1	76	5	3992	OG08611
GO:0009229	thiamine diphosphate biosynthetic process	biological_process	0.12266	1	1	76	4	3992	OG09372
GO:0042357	thiamine diphosphate metabolic process	biological_process	0.12266	1	1	76	4	3992	OG09372
GO:0044767	single-organism developmental process	biological_process	0.12361	1	2	76	50	3992	OG09812,OG09851
GO:0006457	protein folding	biological_process	0.12368	1	3	76	55	3992	OG08760,OG10076,OG08796
GO:0019028	viral capsid	cellular_component	0.12544	1	2	76	77	3992	OG09923,OG06461
GO:0033043	regulation of organelle organization	biological_process	0.12553	1	1	76	18	3992	OG06461
GO:0004190	aspartic-type endopeptidase activity	molecular_function	0.12595	1	2	76	33	3992	OG09496,OG09268
GO:0070001	aspartic-type peptidase activity	molecular_function	0.12595	1	2	76	33	3992	OG09496,OG09268
GO:0015985	energy coupled proton transport, down electrochemical gradient	biological_process	0.12721	1	3	76	40	3992	OG06436,OG09788,OG09507
GO:0015986	ATP synthesis coupled proton transport	biological_process	0.12721	1	3	76	40	3992	OG09788,OG09507,OG06436
GO:0051129	negative regulation of cellular component organization	biological_process	0.12767	1	1	76	10	3992	OG06461
GO:0045017	glycerolipid biosynthetic process	biological_process	0.12814	1	1	76	12	3992	OG08606
GO:0033014	tetrapyrrole biosynthetic process	biological_process	0.12955	1	2	76	33	3992	OG09298,OG09728
GO:0003688	DNA replication origin binding	molecular_function	0.13056	1	1	76	8	3992	OG09708
GO:0046809	replication compartment	cellular_component	0.13056	1	1	76	8	3992	OG09708
GO:0008883	glutamyl-tRNA reductase activity	molecular_function	0.13087	1	1	76	4	3992	OG09298
GO:0000774	adenyl-nucleotide exchange factor activity	molecular_function	0.13168	1	1	76	8	3992	OG08796
GO:0016763	transferase activity, transferring pentosyl groups	molecular_function	0.13201	1	1	76	13	3992	OG04916
GO:0042645	mitochondrial nucleoid	cellular_component	0.1352	1	1	76	5	3992	OG09788
GO:0009295	nucleoid	cellular_component	0.13602	1	1	76	6	3992	OG09788
GO:0045259	proton-transporting ATP synthase complex	cellular_component	0.13705	1	3	76	43	3992	OG09507,OG09788,OG06436
GO:0043565	sequence-specific DNA binding	molecular_function	0.13775	1	3	76	76	3992	OG06461,OG09874,OG09708
GO:0046933	proton-transporting ATP synthase activity, rotational mechanism	molecular_function	0.13929	1	2	76	16	3992	OG09507,OG09788
GO:0044769	ATPase activity, coupled to transmembrane movement of ions, rotational mechanism	molecular_function	0.14012	1	2	76	17	3992	OG09788,OG09507
GO:0008641	small protein activating enzyme activity	molecular_function	0.14067	1	1	76	7	3992	OG09298
GO:0004616	phosphogluconate dehydrogenase (decarboxylating) activity	molecular_function	0.1413	1	1	76	8	3992	OG09298
GO:0019521	D-gluconate metabolic process	biological_process	0.1413	1	1	76	8	3992	OG09298
GO:0019520	aldonic acid metabolic process	biological_process	0.14211	1	1	76	9	3992	OG09298
GO:0048856	anatomical structure development	biological_process	0.14306	1	2	76	46	3992	OG09851,OG09812
GO:0015103	inorganic anion transmembrane transporter activity	molecular_function	0.14376	1	1	76	8	3992	OG09540
GO:0000280	nuclear division	biological_process	0.14416	1	1	76	17	3992	OG06461
GO:0007067	mitosis	biological_process	0.14416	1	1	76	17	3992	OG06461
GO:0051276	chromosome organization	biological_process	0.14487	1	2	76	51	3992	OG10059,OG05703
GO:0016627	oxidoreductase activity, acting on the CH-CH group of donors	molecular_function	0.14988	1	2	76	48	3992	OG09898,OG09298
GO:0009620	response to fungus	biological_process	0.15104	1	1	76	8	3992	OG10064
GO:0050832	defense response to fungus	biological_process	0.15104	1	1	76	8	3992	OG10064
GO:0004871	signal transducer activity	molecular_function	0.15192	1	2	76	69	3992	OG09122,OG08968
GO:0060089	molecular transducer activity	molecular_function	0.15192	1	2	76	69	3992	OG09122,OG08968
GO:0009260	ribonucleotide biosynthetic process	biological_process	0.15276	1	4	76	80	3992	OG09507,OG09788,OG08611,OG06436
GO:0046390	ribose phosphate biosynthetic process	biological_process	0.15276	1	4	76	80	3992	OG09507,OG09788,OG08611,OG06436
GO:0051920	peroxiredoxin activity	molecular_function	0.15454	1	1	76	4	3992	OG09907
GO:0019825	oxygen binding	molecular_function	0.15604	1	1	76	3	3992	OG08764
GO:0071944	cell periphery	cellular_component	0.15624	1	4	76	132	3992	OG09812,OG09851,OG09595,OG09372
GO:0006366	transcription from RNA polymerase II promoter	biological_process	0.15654	1	2	76	76	3992	OG06461,OG09372
GO:0055086	nucleobase-containing small molecule metabolic process	biological_process	0.15713	1	8	76	286	3992	OG09788,OG09217,OG09496,OG09507,OG06436,OG08611,OG04916,OG09298
GO:0016747	transferase activity, transferring acyl groups other than amino-acyl groups	molecular_function	0.15898	1	2	76	51	3992	OG08606,OG09496
GO:0032259	methylation	biological_process	0.1607	1	2	76	39	3992	OG09192,OG09928
GO:0000988	protein binding transcription factor activity	molecular_function	0.16121	1	2	76	53	3992	OG09372,OG06461
GO:0004869	cysteine-type endopeptidase inhibitor activity	molecular_function	0.16266	1	1	76	3	3992	OG08672
GO:0000062	fatty-acyl-CoA binding	molecular_function	0.16328	1	1	76	5	3992	OG09434
GO:0009277	fungal-type cell wall	cellular_component	0.16859	1	1	76	5	3992	OG09595
GO:0051087	chaperone binding	molecular_function	0.16923	1	1	76	10	3992	OG08796
GO:0006766	vitamin metabolic process	biological_process	0.17045	1	2	76	55	3992	OG04916,OG09372
GO:0006767	water-soluble vitamin metabolic process	biological_process	0.17045	1	2	76	55	3992	OG04916,OG09372
GO:0009117	nucleotide metabolic process	biological_process	0.1725	1	6	76	196	3992	OG09298,OG09507,OG04916,OG09788,OG08611,OG06436
GO:0008839	4-hydroxy-tetrahydrodipicolinate reductase	molecular_function	0.17326	1	1	76	7	3992	OG09898
GO:0009089	lysine biosynthetic process via diaminopimelate	biological_process	0.17404	1	1	76	8	3992	OG09898
GO:0046451	diaminopimelate metabolic process	biological_process	0.17404	1	1	76	8	3992	OG09898
GO:0090407	organophosphate biosynthetic process	biological_process	0.17443	1	5	76	126	3992	OG09507,OG09788,OG09372,OG08611,OG06436
GO:0006721	terpenoid metabolic process	biological_process	0.17511	1	1	76	22	3992	OG09728
GO:0016114	terpenoid biosynthetic process	biological_process	0.17511	1	1	76	22	3992	OG09728
GO:0003887	DNA-directed DNA polymerase activity	molecular_function	0.17765	1	1	76	17	3992	OG09464
GO:0019637	organophosphate metabolic process	biological_process	0.17913	1	7	76	249	3992	OG08611,OG06436,OG09298,OG09507,OG09372,OG09788,OG04916
GO:0042592	homeostatic process	biological_process	0.18061	1	3	76	62	3992	OG09572,OG09963,OG04897
GO:0009085	lysine biosynthetic process	biological_process	0.18077	1	1	76	12	3992	OG09898
GO:0008374	O-acyltransferase activity	molecular_function	0.18128	1	1	76	13	3992	OG08606
GO:0006753	nucleoside phosphate metabolic process	biological_process	0.1831	1	6	76	199	3992	OG08611,OG06436,OG09298,OG09507,OG09788,OG04916
GO:0010564	regulation of cell cycle process	biological_process	0.18572	1	1	76	13	3992	OG06461
GO:0009129	pyrimidine nucleoside monophosphate metabolic process	biological_process	0.18572	1	1	76	7	3992	OG08611
GO:0009130	pyrimidine nucleoside monophosphate biosynthetic process	biological_process	0.18572	1	1	76	7	3992	OG08611
GO:0016667	oxidoreductase activity, acting on a sulfur group of donors	molecular_function	0.18648	1	2	76	26	3992	OG09572,OG06462
GO:0019438	aromatic compound biosynthetic process	biological_process	0.18676	1	12	76	592	3992	OG08611,OG05703,OG06436,OG09507,OG09788,OG09496,OG09464,OG09541,OG09298,OG09728,OG06461,OG09372
GO:0051186	cofactor metabolic process	biological_process	0.18725	1	4	76	135	3992	OG04916,OG09372,OG09298,OG09728
GO:0033013	tetrapyrrole metabolic process	biological_process	0.1876	1	2	76	41	3992	OG09298,OG09728
GO:0005759	mitochondrial matrix	cellular_component	0.18934	1	1	76	14	3992	OG09788
GO:0009165	nucleotide biosynthetic process	biological_process	0.18981	1	4	76	96	3992	OG09507,OG09788,OG08611,OG06436
GO:1901293	nucleoside phosphate biosynthetic process	biological_process	0.18981	1	4	76	96	3992	OG09507,OG09788,OG08611,OG06436
GO:0032501	multicellular organismal process	biological_process	0.19347	1	3	76	108	3992	OG08767,OG09851,OG09812
GO:0019829	cation-transporting ATPase activity	molecular_function	0.19371	1	2	76	25	3992	OG09788,OG09507
GO:0005199	structural constituent of cell wall	molecular_function	0.19432	1	1	76	4	3992	OG09595
GO:0008080	N-acetyltransferase activity	molecular_function	0.19485	1	1	76	17	3992	OG09496
GO:0034061	DNA polymerase activity	molecular_function	0.19712	1	1	76	20	3992	OG09464
GO:0006813	potassium ion transport	biological_process	0.19929	1	1	76	22	3992	OG09298
GO:0016410	N-acyltransferase activity	molecular_function	0.20165	1	1	76	22	3992	OG09496
GO:0019201	nucleotide kinase activity	molecular_function	0.20695	1	1	76	12	3992	OG09217
GO:0018130	heterocycle biosynthetic process	biological_process	0.21001	1	12	76	600	3992	OG09541,OG09298,OG09728,OG06461,OG09372,OG08611,OG05703,OG06436,OG09507,OG09788,OG09464,OG09496
GO:0003724	RNA helicase activity	molecular_function	0.21201	1	1	76	23	3992	OG09217
GO:0019748	secondary metabolic process	biological_process	0.21264	1	1	76	9	3992	OG09171
GO:0000275	mitochondrial proton-transporting ATP synthase complex, catalytic core F(1)	cellular_component	0.21505	1	1	76	10	3992	OG09788
GO:0016591	DNA-directed RNA polymerase II, holoenzyme	cellular_component	0.21508	1	1	76	28	3992	OG05703
GO:0019354	siroheme biosynthetic process	biological_process	0.21625	1	1	76	13	3992	OG09298
GO:0043115	precorrin-2 dehydrogenase activity	molecular_function	0.21625	1	1	76	13	3992	OG09298
GO:0046156	siroheme metabolic process	biological_process	0.21625	1	1	76	13	3992	OG09298
GO:0006733	oxidoreduction coenzyme metabolic process	biological_process	0.21683	1	2	76	45	3992	OG04916,OG09298
GO:0016272	prefoldin complex	cellular_component	0.21684	1	1	76	9	3992	OG08796
GO:0051188	cofactor biosynthetic process	biological_process	0.21992	1	3	76	90	3992	OG09372,OG09728,OG09298
GO:0016469	proton-transporting two-sector ATPase complex	cellular_component	0.22125	1	3	76	57	3992	OG09507,OG09788,OG06436
GO:0060590	ATPase regulator activity	molecular_function	0.22509	1	1	76	13	3992	OG08796
GO:0048285	organelle fission	biological_process	0.22672	1	1	76	22	3992	OG06461
GO:0009218	pyrimidine ribonucleotide metabolic process	biological_process	0.22733	1	1	76	8	3992	OG08611
GO:0009220	pyrimidine ribonucleotide biosynthetic process	biological_process	0.22733	1	1	76	8	3992	OG08611
GO:0009156	ribonucleoside monophosphate biosynthetic process	biological_process	0.22895	1	1	76	19	3992	OG08611
GO:0009161	ribonucleoside monophosphate metabolic process	biological_process	0.22895	1	1	76	19	3992	OG08611
GO:0044271	cellular nitrogen compound biosynthetic process	biological_process	0.22994	1	12	76	611	3992	OG09507,OG09464,OG09496,OG09788,OG05703,OG08611,OG06436,OG09728,OG09298,OG09541,OG09372,OG06461
GO:0006754	ATP biosynthetic process	biological_process	0.2303	1	3	76	54	3992	OG09507,OG09788,OG06436
GO:0034654	nucleobase-containing compound biosynthetic process	biological_process	0.23193	1	10	76	512	3992	OG09541,OG06461,OG09372,OG09507,OG09788,OG09496,OG09464,OG08611,OG05703,OG06436
GO:0046982	protein heterodimerization activity	molecular_function	0.23471	1	1	76	11	3992	OG05703
GO:0009617	response to bacterium	biological_process	0.23549	1	1	76	20	3992	OG10064
GO:0042742	defense response to bacterium	biological_process	0.23549	1	1	76	20	3992	OG10064
GO:0042575	DNA polymerase complex	cellular_component	0.23702	1	1	76	19	3992	OG09464
GO:0051537	2 iron, 2 sulfur cluster binding	molecular_function	0.23972	1	1	76	17	3992	OG04897
GO:0009067	aspartate family amino acid biosynthetic process	biological_process	0.24009	1	1	76	18	3992	OG09898
GO:0051082	unfolded protein binding	molecular_function	0.24023	1	2	76	42	3992	OG10076,OG08796
GO:0015698	inorganic anion transport	biological_process	0.24127	1	1	76	14	3992	OG09540
GO:0003674	molecular_function	molecular_function	0.24281	1	69	76	3405	3992	OG09324,OG08611,OG08933,OG09861,OG09576,OG09788,OG09372,OG04916,OG06461,OG09972,OG08644,OG08760,OG09841,OG06436,OG09375,OG09595,OG06462,OG09122,OG10036,OG09923,OG09783,OG08672,OG09405,OG09925,OG09928,OG09507,OG09496,OG08584,OG08606,OG08674,OG04851,OG08667,OG09541,OG08796,OG05703,OG08968,OG09734,OG09410,OG09708,OG09812,OG09888,OG09171,OG09851,OG09268,OG09304,OG09217,OG09728,OG09249,OG04897,OG09874…
GO:0006720	isoprenoid metabolic process	biological_process	0.24369	1	1	76	29	3992	OG09728
GO:0008299	isoprenoid biosynthetic process	biological_process	0.24369	1	1	76	29	3992	OG09728
GO:0005654	nucleoplasm	cellular_component	0.24537	1	4	76	215	3992	OG05703,OG09496,OG09372,OG06461
GO:0044451	nucleoplasm part	cellular_component	0.24537	1	4	76	215	3992	OG09496,OG09372,OG06461,OG05703
GO:0032502	developmental process	biological_process	0.24814	1	2	76	72	3992	OG09851,OG09812
GO:0015994	chlorophyll metabolic process	biological_process	0.25558	1	1	76	16	3992	OG09728
GO:1901362	organic cyclic compound biosynthetic process	biological_process	0.25599	1	12	76	624	3992	OG06461,OG09372,OG09541,OG09298,OG09728,OG09788,OG09496,OG09464,OG09507,OG06436,OG08611,OG05703
GO:0051536	iron-sulfur cluster binding	molecular_function	0.26038	1	2	76	47	3992	OG04897,OG06462
GO:0051540	metal cluster binding	molecular_function	0.26038	1	2	76	47	3992	OG06462,OG04897
GO:0000786	nucleosome	cellular_component	0.26115	1	1	76	15	3992	OG05703
GO:0006790	sulfur compound metabolic process	biological_process	0.26207	1	2	76	49	3992	OG09372,OG06462
GO:0000278	mitotic cell cycle	biological_process	0.26219	1	1	76	30	3992	OG06461
GO:0009145	purine nucleoside triphosphate biosynthetic process	biological_process	0.26403	1	3	76	57	3992	OG09507,OG09788,OG06436
GO:0009206	purine ribonucleoside triphosphate biosynthetic process	biological_process	0.26403	1	3	76	57	3992	OG09507,OG09788,OG06436
GO:1901564	organonitrogen compound metabolic process	biological_process	0.26432	1	13	76	628	3992	OG09788,OG09217,OG09496,OG09507,OG06436,OG08611,OG04916,OG09372,OG09298,OG09927,OG09728,OG06462,OG09898
GO:0009201	ribonucleoside triphosphate biosynthetic process	biological_process	0.26443	1	3	76	58	3992	OG09788,OG09507,OG06436
GO:0009142	nucleoside triphosphate biosynthetic process	biological_process	0.26592	1	3	76	59	3992	OG06436,OG09788,OG09507
GO:0036094	small molecule binding	molecular_function	0.2672	1	12	76	642	3992	OG09708,OG06462,OG09372,OG04897,OG08796,OG09927,OG09541,OG09298,OG09972,OG08611,OG09217,OG09788
GO:0006260	DNA replication	biological_process	0.26743	1	2	76	94	3992	OG09708,OG09464
GO:0007166	cell surface receptor signaling pathway	biological_process	0.26836	1	2	76	84	3992	OG08968,OG09122
GO:0046983	protein dimerization activity	molecular_function	0.27224	1	2	76	71	3992	OG05703,OG08796
GO:0006732	coenzyme metabolic process	biological_process	0.27421	1	3	76	107	3992	OG04916,OG09372,OG09298
GO:0030170	pyridoxal phosphate binding	molecular_function	0.27547	1	1	76	26	3992	OG04851
GO:0042803	protein homodimerization activity	molecular_function	0.27772	1	1	76	27	3992	OG08796
GO:0042625	ATPase activity, coupled to transmembrane movement of ions	molecular_function	0.27872	1	2	76	31	3992	OG09788,OG09507
GO:0006334	nucleosome assembly	biological_process	0.28028	1	1	76	11	3992	OG05703
GO:0031497	chromatin assembly	biological_process	0.28028	1	1	76	11	3992	OG05703
GO:0006098	pentose-phosphate shunt	biological_process	0.28035	1	1	76	19	3992	OG09298
GO:0006740	NADPH regeneration	biological_process	0.28035	1	1	76	19	3992	OG09298
GO:0006479	protein methylation	biological_process	0.28079	1	1	76	18	3992	OG09928
GO:0008213	protein alkylation	biological_process	0.28079	1	1	76	18	3992	OG09928
GO:0000276	mitochondrial proton-transporting ATP synthase complex, coupling factor F(o)	cellular_component	0.28211	1	1	76	13	3992	OG06436
GO:0009259	ribonucleotide metabolic process	biological_process	0.28238	1	4	76	141	3992	OG09788,OG09507,OG06436,OG08611
GO:0019693	ribose phosphate metabolic process	biological_process	0.28238	1	4	76	141	3992	OG08611,OG06436,OG09507,OG09788
GO:0006739	NADP metabolic process	biological_process	0.28264	1	1	76	21	3992	OG09298
GO:0004175	endopeptidase activity	molecular_function	0.28447	1	3	76	117	3992	OG09268,OG09372,OG09496
GO:0009123	nucleoside monophosphate metabolic process	biological_process	0.28452	1	1	76	21	3992	OG08611
GO:0009124	nucleoside monophosphate biosynthetic process	biological_process	0.28452	1	1	76	21	3992	OG08611
GO:0000413	protein peptidyl-prolyl isomerization	biological_process	0.28486	1	1	76	11	3992	OG08760
GO:0003755	peptidyl-prolyl cis-trans isomerase activity	molecular_function	0.28486	1	1	76	11	3992	OG08760
GO:0016859	cis-trans isomerase activity	molecular_function	0.28486	1	1	76	11	3992	OG08760
GO:0018208	peptidyl-proline modification	biological_process	0.28486	1	1	76	11	3992	OG08760
GO:0006333	chromatin assembly or disassembly	biological_process	0.28585	1	1	76	12	3992	OG05703
GO:0034728	nucleosome organization	biological_process	0.28585	1	1	76	12	3992	OG05703
GO:0010181	FMN binding	molecular_function	0.28665	1	1	76	13	3992	OG06462
GO:0006118	electron transport	biological_process	0.2867	1	3	76	71	3992	OG09572,OG06462,OG09927
GO:0046496	nicotinamide nucleotide metabolic process	biological_process	0.28766	1	1	76	24	3992	OG09298
GO:0043168	anion binding	molecular_function	0.28879	1	10	76	580	3992	OG04897,OG09372,OG09541,OG04851,OG09708,OG06462,OG09217,OG09788,OG09434,OG08611
GO:0006783	heme biosynthetic process	biological_process	0.28941	1	1	76	20	3992	OG09298
GO:0042168	heme metabolic process	biological_process	0.29018	1	1	76	21	3992	OG09298
GO:0032993	protein-DNA complex	cellular_component	0.29287	1	1	76	24	3992	OG05703
GO:0019904	protein domain specific binding	molecular_function	0.29374	1	1	76	11	3992	OG09925
GO:0006323	DNA packaging	biological_process	0.2955	1	1	76	17	3992	OG05703
GO:0006221	pyrimidine nucleotide biosynthetic process	biological_process	0.30067	1	1	76	12	3992	OG08611
GO:0009451	RNA modification	biological_process	0.30585	1	1	76	33	3992	OG09192
GO:0044455	mitochondrial membrane part	cellular_component	0.30713	1	2	76	51	3992	OG09788,OG06436
GO:0016772	transferase activity, transferring phosphorus-containing groups	molecular_function	0.30862	1	6	76	302	3992	OG09217,OG09496,OG09464,OG09372,OG04851,OG08611
GO:0006164	purine nucleotide biosynthetic process	biological_process	0.30914	1	3	76	74	3992	OG09788,OG09507,OG06436
GO:0009152	purine ribonucleotide biosynthetic process	biological_process	0.30914	1	3	76	74	3992	OG09788,OG09507,OG06436
GO:0016740	transferase activity	molecular_function	0.31214	1	11	76	584	3992	OG09217,OG09496,OG09464,OG09928,OG08611,OG04916,OG09372,OG01611,OG04851,OG08606,OG09192
GO:0006220	pyrimidine nucleotide metabolic process	biological_process	0.3122	1	1	76	13	3992	OG08611
GO:0055114	oxidation-reduction process	biological_process	0.3126	1	14	76	470	3992	OG09734,OG08933,OG09375,OG09304,OG09410,OG10037,OG09728,OG09298,OG09927,OG04897,OG09907,OG09898,OG09963,OG06462
GO:0042451	purine nucleoside biosynthetic process	biological_process	0.31848	1	3	76	71	3992	OG09788,OG09507,OG06436
GO:0046129	purine ribonucleoside biosynthetic process	biological_process	0.31848	1	3	76	71	3992	OG06436,OG09507,OG09788
GO:0031966	mitochondrial membrane	cellular_component	0.31907	1	3	76	81	3992	OG09788,OG09172,OG06436
GO:0030554	adenyl nucleotide binding	molecular_function	0.31963	1	7	76	402	3992	OG09541,OG09788,OG08796,OG09217,OG09372,OG08611,OG09708
GO:0044423	virion part	cellular_component	0.32271	1	2	76	108	3992	OG06461,OG09923
GO:1901137	carbohydrate derivative biosynthetic process	biological_process	0.32341	1	4	76	137	3992	OG08611,OG06436,OG09507,OG09788
GO:0044710	single-organism metabolic process	biological_process	0.32386	1	24	76	1054	3992	OG04897,OG09372,OG09907,OG04916,OG09728,OG08606,OG09898,OG09304,OG09496,OG09217,OG09788,OG08933,OG09507,OG08611,OG09171,OG10037,OG09298,OG09927,OG06462,OG09963,OG09410,OG09375,OG09734,OG06436
GO:0046034	ATP metabolic process	biological_process	0.32437	1	3	76	72	3992	OG06436,OG09788,OG09507
GO:0003677	DNA binding	molecular_function	0.32442	1	7	76	410	3992	OG09464,OG09496,OG09874,OG06461,OG05703,OG09405,OG09708
GO:0051128	regulation of cellular component organization	biological_process	0.32467	1	1	76	31	3992	OG06461
GO:0051707	response to other organism	biological_process	0.32595	1	1	76	30	3992	OG10064
GO:0042626	ATPase activity, coupled to transmembrane movement of substances	molecular_function	0.32709	1	2	76	42	3992	OG09788,OG09507
GO:0043492	ATPase activity, coupled to movement of substances	molecular_function	0.32709	1	2	76	42	3992	OG09507,OG09788
GO:0006553	lysine metabolic process	biological_process	0.32724	1	1	76	36	3992	OG09898
GO:0004252	serine-type endopeptidase activity	molecular_function	0.32822	1	1	76	25	3992	OG09372
GO:0015035	protein disulfide oxidoreductase activity	molecular_function	0.32853	1	1	76	9	3992	OG09572
GO:0015036	disulfide oxidoreductase activity	molecular_function	0.32917	1	1	76	10	3992	OG09572
GO:0072522	purine-containing compound biosynthetic process	biological_process	0.32955	1	3	76	78	3992	OG09788,OG09507,OG06436
GO:0000785	chromatin	cellular_component	0.33149	1	1	76	37	3992	OG05703
GO:0042802	identical protein binding	molecular_function	0.33255	1	1	76	33	3992	OG08796
GO:0015979	photosynthesis	biological_process	0.33339	1	2	76	44	3992	OG08584,OG09728
GO:0034220	ion transmembrane transport	biological_process	0.33765	1	3	76	87	3992	OG09788,OG09507,OG06436
GO:0051726	regulation of cell cycle	biological_process	0.33782	1	1	76	29	3992	OG06461
GO:0016820	hydrolase activity, acting on acid anhydrides, catalyzing transmembrane movement of substances	molecular_function	0.33875	1	2	76	47	3992	OG09507,OG09788
GO:0043233	organelle lumen	cellular_component	0.33963	1	5	76	318	3992	OG05703,OG09496,OG09372,OG09788,OG06461
GO:0070013	intracellular organelle lumen	cellular_component	0.33963	1	5	76	318	3992	OG09372,OG09496,OG09788,OG06461,OG05703
GO:0009163	nucleoside biosynthetic process	biological_process	0.33988	1	3	76	74	3992	OG06436,OG09507,OG09788
GO:0042455	ribonucleoside biosynthetic process	biological_process	0.33988	1	3	76	74	3992	OG06436,OG09788,OG09507
GO:0006066	alcohol metabolic process	biological_process	0.34049	1	1	76	22	3992	OG08606
GO:0051539	4 iron, 4 sulfur cluster binding	molecular_function	0.34444	1	1	76	11	3992	OG06462
GO:0044763	single-organism cellular process	biological_process	0.34451	1	16	76	1052	3992	OG09595,OG09540,OG06436,OG08968,OG05703,OG09812,OG09122,OG09963,OG09788,OG09507,OG09851,OG09172,OG09572,OG06461,OG04897,OG10059
GO:0016638	oxidoreductase activity, acting on the CH-NH2 group of donors	molecular_function	0.34456	1	1	76	15	3992	OG09927
GO:0044281	small molecule metabolic process	biological_process	0.34972	1	13	76	653	3992	OG09898,OG08606,OG06462,OG09927,OG09298,OG04916,OG09372,OG08611,OG06436,OG09507,OG09217,OG09788,OG09496
GO:0015934	large ribosomal subunit	cellular_component	0.35003	1	1	76	16	3992	OG09861
GO:0030234	enzyme regulator activity	molecular_function	0.35078	1	2	76	89	3992	OG08672,OG08796
GO:0071705	nitrogen compound transport	biological_process	0.35251	1	1	76	34	3992	OG09540
GO:1901659	glycosyl compound biosynthetic process	biological_process	0.35331	1	3	76	77	3992	OG06436,OG09788,OG09507
GO:0009654	oxygen evolving complex	cellular_component	0.35719	1	1	76	9	3992	OG08584
GO:0000166	nucleotide binding	molecular_function	0.35793	1	11	76	627	3992	OG09217,OG09788,OG08611,OG08796,OG04897,OG09372,OG09298,OG09927,OG09541,OG09708,OG06462
GO:1901265	nucleoside phosphate binding	molecular_function	0.35793	1	11	76	627	3992	OG06462,OG09708,OG09298,OG09927,OG09541,OG08796,OG09372,OG04897,OG08611,OG09217,OG09788
GO:0071103	DNA conformation change	biological_process	0.35877	1	1	76	29	3992	OG05703
GO:0031974	membrane-enclosed lumen	cellular_component	0.35976	1	5	76	322	3992	OG09496,OG09372,OG06461,OG09788,OG05703
GO:0005740	mitochondrial envelope	cellular_component	0.36108	1	3	76	92	3992	OG09788,OG09172,OG06436
GO:0065004	protein-DNA complex assembly	biological_process	0.36131	1	1	76	23	3992	OG05703
GO:0071824	protein-DNA complex subunit organization	biological_process	0.36131	1	1	76	23	3992	OG05703
GO:0009116	nucleoside metabolic process	biological_process	0.36232	1	4	76	155	3992	OG06436,OG09507,OG04916,OG09788
GO:0019012	virion	cellular_component	0.36257	1	2	76	116	3992	OG09923,OG06461
GO:0044272	sulfur compound biosynthetic process	biological_process	0.36261	1	1	76	24	3992	OG09372
GO:0072521	purine-containing compound metabolic process	biological_process	0.36416	1	5	76	218	3992	OG04916,OG09788,OG09496,OG09507,OG06436
GO:0018193	peptidyl-amino acid modification	biological_process	0.36461	1	1	76	21	3992	OG08760
GO:0005509	calcium ion binding	molecular_function	0.36608	1	2	76	52	3992	OG08584,OG10076
GO:0004866	endopeptidase inhibitor activity	molecular_function	0.36781	1	1	76	15	3992	OG08672
GO:0061135	endopeptidase regulator activity	molecular_function	0.36781	1	1	76	15	3992	OG08672
GO:0030414	peptidase inhibitor activity	molecular_function	0.36842	1	1	76	16	3992	OG08672
GO:0061134	peptidase regulator activity	molecular_function	0.36842	1	1	76	16	3992	OG08672
GO:0006725	cellular aromatic compound metabolic process	biological_process	0.37143	1	17	76	1055	3992	OG09507,OG09217,OG09788,OG09496,OG08611,OG09541,OG09728,OG06461,OG04916,OG09372,OG09464,OG05703,OG06436,OG09298,OG09171,OG09192,OG09708
GO:1901657	glycosyl compound metabolic process	biological_process	0.37344	1	4	76	158	3992	OG09788,OG04916,OG09507,OG06436
GO:0006325	chromatin organization	biological_process	0.37537	1	1	76	30	3992	OG05703
GO:0006139	nucleobase-containing compound metabolic process	biological_process	0.37661	1	15	76	956	3992	OG09507,OG09788,OG09217,OG09496,OG09464,OG08611,OG05703,OG06436,OG09298,OG09541,OG06461,OG04916,OG09372,OG09192,OG09708
GO:0008509	anion transmembrane transporter activity	molecular_function	0.37774	1	1	76	20	3992	OG09540
GO:0048523	negative regulation of cellular process	biological_process	0.3824	1	1	76	48	3992	OG06461
GO:0031967	organelle envelope	cellular_component	0.3866	1	3	76	111	3992	OG09788,OG06436,OG09172
GO:0046486	glycerolipid metabolic process	biological_process	0.39006	1	1	76	46	3992	OG08606
GO:0016620	oxidoreductase activity, acting on the aldehyde or oxo group of donors, NAD or NADP as acceptor	molecular_function	0.39275	1	1	76	19	3992	OG09298
GO:0016779	nucleotidyltransferase activity	molecular_function	0.39393	1	2	76	93	3992	OG09464,OG09496
GO:0016887	ATPase activity	molecular_function	0.39401	1	3	76	130	3992	OG09507,OG09217,OG09788
GO:0015399	primary active transmembrane transporter activity	molecular_function	0.3973	1	2	76	48	3992	OG09788,OG09507
GO:0015405	P-P-bond-hydrolysis-driven transmembrane transporter activity	molecular_function	0.3973	1	2	76	48	3992	OG09788,OG09507
GO:0044429	mitochondrial part	cellular_component	0.39967	1	3	76	104	3992	OG06436,OG09172,OG09788
GO:0043648	dicarboxylic acid metabolic process	biological_process	0.40098	1	1	76	49	3992	OG09898
GO:0019898	extrinsic to membrane	cellular_component	0.40176	1	1	76	21	3992	OG08584
GO:0006352	DNA-dependent transcription, initiation	biological_process	0.40188	1	1	76	38	3992	OG05703
GO:0016853	isomerase activity	molecular_function	0.40299	1	2	76	63	3992	OG09888,OG08760
GO:0005743	mitochondrial inner membrane	cellular_component	0.40424	1	2	76	58	3992	OG09788,OG06436
GO:0050660	flavin adenine dinucleotide binding	molecular_function	0.40454	1	1	76	47	3992	OG04897
GO:0019866	organelle inner membrane	cellular_component	0.40464	1	2	76	59	3992	OG09788,OG06436
GO:0042546	cell wall biogenesis	biological_process	0.40976	1	1	76	17	3992	OG09595
GO:0005618	cell wall	cellular_component	0.41072	1	1	76	18	3992	OG09595
GO:0004386	helicase activity	molecular_function	0.41461	1	1	76	66	3992	OG09217
GO:0042623	ATPase activity, coupled	molecular_function	0.41639	1	2	76	71	3992	OG09507,OG09788
GO:0004857	enzyme inhibitor activity	molecular_function	0.41849	1	1	76	24	3992	OG08672
GO:0031975	envelope	cellular_component	0.42092	1	3	76	119	3992	OG09172,OG06436,OG09788
GO:0006144	purine nucleobase metabolic process	biological_process	0.42627	1	2	76	88	3992	OG09496,OG04916
GO:0008168	methyltransferase activity	molecular_function	0.42716	1	2	76	80	3992	OG09928,OG09192
GO:0005634	nucleus	cellular_component	0.42859	1	8	76	598	3992	OG09496,OG05703,OG09541,OG10059,OG09171,OG06461,OG09372,OG09708
GO:0006200	ATP catabolic process	biological_process	0.43134	1	1	76	18	3992	OG09788
GO:0016903	oxidoreductase activity, acting on the aldehyde or oxo group of donors	molecular_function	0.43352	1	1	76	24	3992	OG09298
GO:0043603	cellular amide metabolic process	biological_process	0.43431	1	1	76	46	3992	OG04916
GO:0060589	nucleoside-triphosphatase regulator activity	molecular_function	0.44096	1	1	76	51	3992	OG08796
GO:1901360	organic cyclic compound metabolic process	biological_process	0.44176	1	17	76	1087	3992	OG09171,OG09298,OG09192,OG09708,OG09464,OG05703,OG06436,OG09728,OG09541,OG09372,OG06461,OG04916,OG09507,OG09496,OG09788,OG09217,OG08611
GO:0005741	mitochondrial outer membrane	cellular_component	0.44228	1	1	76	23	3992	OG09172
GO:0031968	organelle outer membrane	cellular_component	0.44228	1	1	76	23	3992	OG09172
GO:0006259	DNA metabolic process	biological_process	0.44293	1	3	76	232	3992	OG09464,OG05703,OG09708
GO:0015988	energy coupled proton transmembrane transport, against electrochemical gradient	biological_process	0.44332	1	1	76	21	3992	OG09788
GO:0015991	ATP hydrolysis coupled proton transport	biological_process	0.44332	1	1	76	21	3992	OG09788
GO:0006996	organelle organization	biological_process	0.44337	1	3	76	185	3992	OG10059,OG06461,OG05703
GO:0006351	transcription, DNA-dependent	biological_process	0.44545	1	6	76	414	3992	OG05703,OG06461,OG09496,OG09464,OG09372,OG09541
GO:0016651	oxidoreductase activity, acting on NAD(P)H	molecular_function	0.44554	1	1	76	33	3992	OG06462
GO:0009144	purine nucleoside triphosphate metabolic process	biological_process	0.44603	1	3	76	118	3992	OG06436,OG09788,OG09507
GO:0009205	purine ribonucleoside triphosphate metabolic process	biological_process	0.44603	1	3	76	118	3992	OG06436,OG09507,OG09788
GO:0009199	ribonucleoside triphosphate metabolic process	biological_process	0.44633	1	3	76	119	3992	OG06436,OG09788,OG09507
GO:0045263	proton-transporting ATP synthase complex, coupling factor F(o)	cellular_component	0.44776	1	1	76	23	3992	OG06436
GO:0016741	transferase activity, transferring one-carbon groups	molecular_function	0.44896	1	2	76	84	3992	OG09928,OG09192
GO:0017076	purine nucleotide binding	molecular_function	0.45193	1	7	76	449	3992	OG09708,OG08611,OG09217,OG08796,OG09788,OG09372,OG09541
GO:0009141	nucleoside triphosphate metabolic process	biological_process	0.45206	1	3	76	121	3992	OG09788,OG09507,OG06436
GO:0032774	RNA biosynthetic process	biological_process	0.45311	1	6	76	416	3992	OG05703,OG09541,OG09464,OG09496,OG09372,OG06461
GO:0005524	ATP binding	molecular_function	0.46055	1	6	76	397	3992	OG09372,OG09217,OG09788,OG09541,OG09708,OG08611
GO:0032559	adenyl ribonucleotide binding	molecular_function	0.46055	1	6	76	397	3992	OG09541,OG09788,OG09217,OG09372,OG08611,OG09708
GO:0065008	regulation of biological quality	biological_process	0.4649	1	3	76	152	3992	OG04897,OG09963,OG09572
GO:0006364	rRNA processing	biological_process	0.46515	1	1	76	30	3992	OG09192
GO:0016072	rRNA metabolic process	biological_process	0.46515	1	1	76	30	3992	OG09192
GO:0009523	photosystem II	cellular_component	0.46942	1	1	76	27	3992	OG08584
GO:0009150	purine ribonucleotide metabolic process	biological_process	0.47596	1	3	76	135	3992	OG06436,OG09788,OG09507
GO:0032553	ribonucleotide binding	molecular_function	0.48475	1	7	76	457	3992	OG09541,OG09372,OG09788,OG09217,OG08611,OG09708,OG06462
GO:0044428	nuclear part	cellular_component	0.48673	1	5	76	366	3992	OG05703,OG09708,OG06461,OG09496,OG09372
GO:0046483	heterocycle metabolic process	biological_process	0.48992	1	16	76	1059	3992	OG09372,OG04916,OG06461,OG09728,OG09541,OG09496,OG09788,OG09217,OG09507,OG08611,OG09298,OG09708,OG09192,OG09464,OG06436,OG05703
GO:0020037	heme binding	molecular_function	0.49426	1	2	76	46	3992	OG06462,OG08764
GO:0031981	nuclear lumen	cellular_component	0.49647	1	4	76	304	3992	OG09496,OG09372,OG06461,OG05703
GO:0008610	lipid biosynthetic process	biological_process	0.49795	1	2	76	109	3992	OG09728,OG08606
GO:0042278	purine nucleoside metabolic process	biological_process	0.5005	1	3	76	137	3992	OG09507,OG09788,OG06436
GO:0046128	purine ribonucleoside metabolic process	biological_process	0.5005	1	3	76	137	3992	OG09507,OG09788,OG06436
GO:0003824	catalytic activity	molecular_function	0.50079	1	36	76	1881	3992	OG09927,OG09888,OG10037,OG09171,OG09410,OG09464,OG09734,OG08606,OG04851,OG09898,OG09928,OG09572,OG09496,OG09507,OG06462,OG09963,OG09192,OG09783,OG01611,OG09298,OG08644,OG08760,OG09657,OG09375,OG09907,OG04916,OG09372,OG04897,OG09728,OG08611,OG09324,OG09788,OG09217,OG09304,OG09268,OG08933
GO:0022804	active transmembrane transporter activity	molecular_function	0.50144	1	2	76	68	3992	OG09507,OG09788
GO:0043234	protein complex	cellular_component	0.50263	1	11	76	730	3992	OG06436,OG05703,OG09496,OG09464,OG09788,OG09507,OG06462,OG08584,OG09372,OG06461,OG08796
GO:0048519	negative regulation of biological process	biological_process	0.50333	1	1	76	55	3992	OG06461
GO:1901135	carbohydrate derivative metabolic process	biological_process	0.50394	1	5	76	261	3992	OG04916,OG09788,OG09507,OG06436,OG08611
GO:0044255	cellular lipid metabolic process	biological_process	0.50845	1	2	76	137	3992	OG09728,OG08606
GO:0006163	purine nucleotide metabolic process	biological_process	0.50922	1	3	76	141	3992	OG06436,OG09788,OG09507
GO:0070011	peptidase activity, acting on L-amino acid peptides	molecular_function	0.51363	1	3	76	169	3992	OG09496,OG09372,OG09268
GO:0046906	tetrapyrrole binding	molecular_function	0.51651	1	2	76	49	3992	OG06462,OG08764
GO:0009119	ribonucleoside metabolic process	biological_process	0.51991	1	3	76	140	3992	OG09507,OG09788,OG06436
GO:0034641	cellular nitrogen compound metabolic process	biological_process	0.5257	1	16	76	1074	3992	OG09298,OG09708,OG09192,OG09464,OG06436,OG05703,OG04916,OG06461,OG09372,OG09541,OG09728,OG09217,OG09788,OG09496,OG09507,OG08611
GO:0009607	response to biotic stimulus	biological_process	0.52902	1	1	76	39	3992	OG10064
GO:0044391	ribosomal subunit	cellular_component	0.52967	1	1	76	32	3992	OG09861
GO:0022402	cell cycle process	biological_process	0.53513	1	1	76	68	3992	OG06461
GO:0019867	outer membrane	cellular_component	0.53836	1	1	76	42	3992	OG09172
GO:0009066	aspartate family amino acid metabolic process	biological_process	0.54061	1	1	76	69	3992	OG09898
GO:0016705	oxidoreductase activity, acting on paired donors, with incorporation or reduction of molecular oxygen	molecular_function	0.54328	1	1	76	37	3992	OG09907
GO:0008652	cellular amino acid biosynthetic process	biological_process	0.54404	1	2	76	120	3992	OG06462,OG09898
GO:0005576	extracellular region	cellular_component	0.54805	1	3	76	203	3992	OG09279,OG09812,OG09851
GO:0016301	kinase activity	molecular_function	0.54936	1	3	76	189	3992	OG08611,OG04851,OG09217
GO:0016836	hydro-lyase activity	molecular_function	0.54948	1	1	76	30	3992	OG09171
GO:0015672	monovalent inorganic cation transport	biological_process	0.5504	1	4	76	155	3992	OG09788,OG09507,OG09298,OG06436
GO:0003743	translation initiation factor activity	molecular_function	0.55127	1	1	76	40	3992	OG09140
GO:0006446	regulation of translational initiation	biological_process	0.5517	1	1	76	41	3992	OG09140
GO:0006413	translational initiation	biological_process	0.55213	1	1	76	42	3992	OG09140
GO:0006807	nitrogen compound metabolic process	biological_process	0.55237	1	19	76	1271	3992	OG09464,OG06436,OG05703,OG09927,OG09298,OG06462,OG09708,OG09192,OG09496,OG09788,OG09217,OG09507,OG08611,OG09372,OG04916,OG06461,OG09728,OG09541,OG09898
GO:0003899	DNA-directed RNA polymerase activity	molecular_function	0.5552	1	1	76	44	3992	OG09496
GO:0009405	pathogenesis	biological_process	0.5585	1	1	76	72	3992	OG09279
GO:0006820	anion transport	biological_process	0.55921	1	1	76	37	3992	OG09540
GO:0008236	serine-type peptidase activity	molecular_function	0.55982	1	1	76	53	3992	OG09372
GO:0017171	serine hydrolase activity	molecular_function	0.55982	1	1	76	53	3992	OG09372
GO:0044445	cytosolic part	cellular_component	0.56895	1	1	76	30	3992	OG08796
GO:0015078	hydrogen ion transmembrane transporter activity	molecular_function	0.56973	1	3	76	101	3992	OG06436,OG09507,OG09788
GO:0008233	peptidase activity	molecular_function	0.57218	1	3	76	190	3992	OG09268,OG09496,OG09372
GO:0008289	lipid binding	molecular_function	0.57705	1	1	76	54	3992	OG09972
GO:0034470	ncRNA processing	biological_process	0.58124	1	1	76	77	3992	OG09192
GO:0043227	membrane-bounded organelle	cellular_component	0.58184	1	12	76	877	3992	OG09788,OG09496,OG05703,OG09172,OG06436,OG09541,OG10059,OG09171,OG10076,OG06461,OG09372,OG09708
GO:0043231	intracellular membrane-bounded organelle	cellular_component	0.58184	1	12	76	877	3992	OG06436,OG09172,OG05703,OG09788,OG09496,OG09708,OG06461,OG09372,OG09541,OG10059,OG09171,OG10076
GO:0071554	cell wall organization or biogenesis	biological_process	0.5862	1	1	76	34	3992	OG09595
GO:0055085	transmembrane transport	biological_process	0.58621	1	4	76	206	3992	OG09540,OG09507,OG09788,OG06436
GO:0006152	purine nucleoside catabolic process	biological_process	0.58636	1	1	76	61	3992	OG09788
GO:0009143	nucleoside triphosphate catabolic process	biological_process	0.58636	1	1	76	61	3992	OG09788
GO:0009146	purine nucleoside triphosphate catabolic process	biological_process	0.58636	1	1	76	61	3992	OG09788
GO:0009164	nucleoside catabolic process	biological_process	0.58636	1	1	76	61	3992	OG09788
GO:0009203	ribonucleoside triphosphate catabolic process	biological_process	0.58636	1	1	76	61	3992	OG09788
GO:0009207	purine ribonucleoside triphosphate catabolic process	biological_process	0.58636	1	1	76	61	3992	OG09788
GO:0042454	ribonucleoside catabolic process	biological_process	0.58636	1	1	76	61	3992	OG09788
GO:0046130	purine ribonucleoside catabolic process	biological_process	0.58636	1	1	76	61	3992	OG09788
GO:1901658	glycosyl compound catabolic process	biological_process	0.58636	1	1	76	61	3992	OG09788
GO:0050789	regulation of biological process	biological_process	0.59244	1	10	76	786	3992	OG08968,OG09572,OG09140,OG09963,OG09122,OG09487,OG04897,OG09372,OG06461,OG09541
GO:0033177	proton-transporting two-sector ATPase complex, proton-transporting domain	cellular_component	0.59425	1	1	76	32	3992	OG06436
GO:0097159	organic cyclic compound binding	molecular_function	0.59678	1	20	76	1221	3992	OG09874,OG09372,OG04897,OG08796,OG06461,OG09541,OG09405,OG08611,OG09496,OG09788,OG09217,OG09140,OG09708,OG06462,OG09927,OG09298,OG09972,OG05703,OG09464,OG08764
GO:0001883	purine nucleoside binding	molecular_function	0.59681	1	6	76	444	3992	OG09708,OG08611,OG09372,OG09788,OG09217,OG09541
GO:0032550	purine ribonucleoside binding	molecular_function	0.59681	1	6	76	444	3992	OG09708,OG08611,OG09372,OG09217,OG09788,OG09541
GO:0032555	purine ribonucleotide binding	molecular_function	0.59681	1	6	76	444	3992	OG09708,OG08611,OG09788,OG09217,OG09372,OG09541
GO:0035639	purine ribonucleoside triphosphate binding	molecular_function	0.59681	1	6	76	444	3992	OG08611,OG09708,OG09541,OG09372,OG09788,OG09217
GO:0032549	ribonucleoside binding	molecular_function	0.59697	1	6	76	445	3992	OG09372,OG09217,OG09788,OG09541,OG09708,OG08611
GO:0001882	nucleoside binding	molecular_function	0.5973	1	6	76	447	3992	OG09708,OG08611,OG09217,OG09788,OG09372,OG09541
GO:0051287	NAD binding	molecular_function	0.60343	1	1	76	42	3992	OG09298
GO:0005829	cytosol	cellular_component	0.60403	1	1	76	36	3992	OG08796
GO:0009154	purine ribonucleotide catabolic process	biological_process	0.6055	1	1	76	64	3992	OG09788
GO:0009261	ribonucleotide catabolic process	biological_process	0.6055	1	1	76	64	3992	OG09788
GO:0044699	single-organism process	biological_process	0.61391	1	18	76	1243	3992	OG05703,OG08968,OG06436,OG09540,OG09595,OG08767,OG09963,OG09812,OG09122,OG09298,OG09572,OG09851,OG09172,OG09507,OG09788,OG10059,OG04897,OG06461
GO:0051704	multi-organism process	biological_process	0.61413	1	2	76	209	3992	OG09279,OG10064
GO:0034062	RNA polymerase activity	molecular_function	0.61659	1	1	76	58	3992	OG09496
GO:0015077	monovalent inorganic cation transmembrane transporter activity	molecular_function	0.61872	1	3	76	125	3992	OG09788,OG09507,OG06436
GO:0005886	plasma membrane	cellular_component	0.62047	1	1	76	67	3992	OG09372
GO:0009055	electron carrier activity	molecular_function	0.62049	1	1	76	33	3992	OG09572
GO:0006007	glucose catabolic process	biological_process	0.62181	1	1	76	37	3992	OG09298
GO:0019320	hexose catabolic process	biological_process	0.62181	1	1	76	37	3992	OG09298
GO:0046365	monosaccharide catabolic process	biological_process	0.62181	1	1	76	37	3992	OG09298
GO:0031090	organelle membrane	cellular_component	0.62426	1	3	76	164	3992	OG09172,OG06436,OG09788
GO:0005730	nucleolus	cellular_component	0.62451	1	1	76	63	3992	OG09496
GO:0006952	defense response	biological_process	0.62942	1	1	76	51	3992	OG10064
GO:0016835	carbon-oxygen lyase activity	molecular_function	0.62947	1	1	76	39	3992	OG09171
GO:0005739	mitochondrion	cellular_component	0.63091	1	3	76	158	3992	OG09788,OG06436,OG09172
GO:0016192	vesicle-mediated transport	biological_process	0.63268	1	1	76	88	3992	OG09842
GO:0003924	GTPase activity	molecular_function	0.63336	1	1	76	72	3992	OG09217
GO:0034660	ncRNA metabolic process	biological_process	0.63737	1	1	76	104	3992	OG09192
GO:0015075	ion transmembrane transporter activity	molecular_function	0.63825	1	4	76	220	3992	OG09788,OG09540,OG09507,OG06436
GO:0005667	transcription factor complex	cellular_component	0.64326	1	2	76	169	3992	OG05703,OG06461
GO:0044724	single-organism carbohydrate catabolic process	biological_process	0.64492	1	1	76	41	3992	OG09298
GO:0006195	purine nucleotide catabolic process	biological_process	0.64835	1	1	76	69	3992	OG09788
GO:0009166	nucleotide catabolic process	biological_process	0.64835	1	1	76	69	3992	OG09788
GO:1901292	nucleoside phosphate catabolic process	biological_process	0.64835	1	1	76	69	3992	OG09788
GO:0046434	organophosphate catabolic process	biological_process	0.65148	1	1	76	77	3992	OG09788
GO:0016070	RNA metabolic process	biological_process	0.65503	1	7	76	597	3992	OG09464,OG09372,OG09496,OG06461,OG09541,OG09192,OG05703
GO:0050794	regulation of cellular process	biological_process	0.65886	1	9	76	765	3992	OG09541,OG06461,OG09372,OG04897,OG09122,OG09963,OG09140,OG09572,OG08968
GO:0005783	endoplasmic reticulum	cellular_component	0.66068	1	1	76	80	3992	OG10076
GO:0072523	purine-containing compound catabolic process	biological_process	0.67446	1	1	76	70	3992	OG09788
GO:0044427	chromosomal part	cellular_component	0.67501	1	1	76	122	3992	OG05703
GO:0044446	intracellular organelle part	cellular_component	0.6759	1	9	76	685	3992	OG09788,OG09496,OG09861,OG06436,OG09172,OG05703,OG06461,OG09372,OG09708
GO:0009521	photosystem	cellular_component	0.67626	1	1	76	40	3992	OG08584
GO:0006006	glucose metabolic process	biological_process	0.67688	1	1	76	43	3992	OG09298
GO:0016053	organic acid biosynthetic process	biological_process	0.67874	1	2	76	149	3992	OG09898,OG06462
GO:0046394	carboxylic acid biosynthetic process	biological_process	0.67874	1	2	76	149	3992	OG09898,OG06462
GO:0032787	monocarboxylic acid metabolic process	biological_process	0.68221	1	1	76	79	3992	OG09298
GO:0044422	organelle part	cellular_component	0.68264	1	9	76	687	3992	OG06436,OG09172,OG05703,OG09788,OG09496,OG09861,OG09708,OG06461,OG09372
GO:0022890	inorganic cation transmembrane transporter activity	molecular_function	0.68275	1	3	76	162	3992	OG09788,OG09507,OG06436
GO:1901136	carbohydrate derivative catabolic process	biological_process	0.68341	1	1	76	75	3992	OG09788
GO:1901363	heterocyclic compound binding	molecular_function	0.68443	1	19	76	1218	3992	OG04897,OG09372,OG09874,OG06461,OG08796,OG09541,OG09405,OG08611,OG09496,OG09217,OG09788,OG09140,OG09708,OG06462,OG09298,OG09927,OG05703,OG08764,OG09464
GO:0005506	iron ion binding	molecular_function	0.68586	1	1	76	40	3992	OG06462
GO:0005694	chromosome	cellular_component	0.68744	1	1	76	135	3992	OG05703
GO:0007049	cell cycle	biological_process	0.68806	1	1	76	105	3992	OG06461
GO:0005198	structural molecule activity	molecular_function	0.69074	1	10	76	360	3992	OG09851,OG10063,OG09595,OG09140,OG09861,OG08546,OG09812,OG08667,OG09923,OG09249
GO:0022891	substrate-specific transmembrane transporter activity	molecular_function	0.70215	1	4	76	241	3992	OG06436,OG09788,OG09540,OG09507
GO:0006818	hydrogen transport	biological_process	0.70254	1	3	76	119	3992	OG06436,OG09788,OG09507
GO:0015992	proton transport	biological_process	0.70254	1	3	76	119	3992	OG09788,OG09507,OG06436
GO:0005996	monosaccharide metabolic process	biological_process	0.7051	1	1	76	60	3992	OG09298
GO:0019318	hexose metabolic process	biological_process	0.7051	1	1	76	60	3992	OG09298
GO:0043167	ion binding	molecular_function	0.70543	1	16	76	1066	3992	OG09788,OG09217,OG09304,OG08611,OG04897,OG09372,OG09541,OG04851,OG08674,OG08584,OG09375,OG09434,OG10036,OG10076,OG06462,OG09708
GO:0016052	carbohydrate catabolic process	biological_process	0.70639	1	1	76	47	3992	OG09298
GO:0065007	biological regulation	biological_process	0.71068	1	10	76	850	3992	OG09487,OG09963,OG09122,OG09541,OG04897,OG09372,OG06461,OG08968,OG09572,OG09140
GO:0034357	photosynthetic membrane	cellular_component	0.71154	1	1	76	45	3992	OG08584
GO:0009579	thylakoid	cellular_component	0.71181	1	1	76	46	3992	OG08584
GO:0044436	thylakoid part	cellular_component	0.71181	1	1	76	46	3992	OG08584
GO:0009108	coenzyme biosynthetic process	biological_process	0.71395	1	1	76	70	3992	OG09372
GO:0034622	cellular macromolecular complex assembly	biological_process	0.71491	1	1	76	78	3992	OG05703
GO:0034655	nucleobase-containing compound catabolic process	biological_process	0.71524	1	1	76	91	3992	OG09788
GO:0006811	ion transport	biological_process	0.72028	1	5	76	277	3992	OG06436,OG09540,OG09507,OG09298,OG09788
GO:0009987	cellular process	biological_process	0.72293	1	45	76	2577	3992	OG08760,OG06436,OG09595,OG09375,OG09192,OG09122,OG09963,OG06462,OG09298,OG10076,OG08611,OG09851,OG09172,OG09788,OG09217,OG09861,OG09304,OG10059,OG09728,OG04916,OG06461,OG09249,OG09372,OG04897,OG05703,OG08968,OG10063,OG09540,OG09464,OG09812,OG09708,OG09927,OG09171,OG09572,OG09928,OG09507,OG09140,OG09496,OG08546,OG08584,OG09898,OG08606,OG09541,OG08667,OG08796
GO:0008324	cation transmembrane transporter activity	molecular_function	0.72322	1	3	76	188	3992	OG09507,OG09788,OG06436
GO:0090304	nucleic acid metabolic process	biological_process	0.72654	1	8	76	752	3992	OG09464,OG09496,OG05703,OG09372,OG06461,OG09541,OG09708,OG09192
GO:0017111	nucleoside-triphosphatase activity	molecular_function	0.73164	1	3	76	230	3992	OG09217,OG09788,OG09507
GO:0006119	oxidative phosphorylation	biological_process	0.73297	1	2	76	83	3992	OG09788,OG09507
GO:0005525	GTP binding	molecular_function	0.73375	1	1	76	92	3992	OG09217
GO:0032561	guanyl ribonucleotide binding	molecular_function	0.73375	1	1	76	92	3992	OG09217
GO:0019001	guanyl nucleotide binding	molecular_function	0.73401	1	1	76	93	3992	OG09217
GO:0006629	lipid metabolic process	biological_process	0.7399	1	2	76	181	3992	OG08606,OG09728
GO:0044249	cellular biosynthetic process	biological_process	0.74336	1	22	76	1173	3992	OG05703,OG10063,OG06436,OG09464,OG06462,OG09708,OG09298,OG08611,OG09140,OG09507,OG08546,OG09861,OG09496,OG09788,OG09898,OG08606,OG08667,OG09728,OG09541,OG09249,OG09372,OG06461
GO:0065003	macromolecular complex assembly	biological_process	0.74904	1	1	76	96	3992	OG05703
GO:0044425	membrane part	cellular_component	0.75223	1	9	76	699	3992	OG09541,OG06461,OG08584,OG09540,OG09268,OG09507,OG09496,OG09788,OG06436
GO:0016462	pyrophosphatase activity	molecular_function	0.75598	1	3	76	236	3992	OG09507,OG09217,OG09788
GO:0008135	translation factor activity, nucleic acid binding	molecular_function	0.7564	1	1	76	59	3992	OG09140
GO:0006355	regulation of transcription, DNA-dependent	biological_process	0.75648	1	3	76	322	3992	OG09541,OG06461,OG09372
GO:2001141	regulation of RNA biosynthetic process	biological_process	0.75648	1	3	76	322	3992	OG09541,OG06461,OG09372
GO:0044270	cellular nitrogen compound catabolic process	biological_process	0.7568	1	1	76	98	3992	OG09788
GO:0046700	heterocycle catabolic process	biological_process	0.7568	1	1	76	98	3992	OG09788
GO:1901361	organic cyclic compound catabolic process	biological_process	0.7568	1	1	76	98	3992	OG09788
GO:0016616	oxidoreductase activity, acting on the CH-OH group of donors, NAD or NADP as acceptor	molecular_function	0.75981	1	1	76	70	3992	OG09298
GO:0022892	substrate-specific transporter activity	molecular_function	0.76086	1	4	76	272	3992	OG09540,OG09507,OG09788,OG06436
GO:0006812	cation transport	biological_process	0.76425	1	4	76	231	3992	OG06436,OG09788,OG09507,OG09298
GO:0016043	cellular component organization	biological_process	0.76447	1	3	76	297	3992	OG06461,OG10059,OG05703
GO:0016020	membrane	cellular_component	0.76649	1	13	76	1001	3992	OG09541,OG09372,OG06461,OG08584,OG09122,OG09540,OG09268,OG09507,OG09496,OG09788,OG08968,OG06436,OG09172
GO:0016818	hydrolase activity, acting on acid anhydrides, in phosphorus-containing anhydrides	molecular_function	0.76907	1	3	76	243	3992	OG09507,OG09217,OG09788
GO:0016757	transferase activity, transferring glycosyl groups	molecular_function	0.76913	1	1	76	74	3992	OG04916
GO:0009311	oligosaccharide metabolic process	biological_process	0.77002	1	1	76	48	3992	OG09657
GO:0006796	phosphate-containing compound metabolic process	biological_process	0.77025	1	7	76	468	3992	OG06436,OG08611,OG09372,OG09788,OG04916,OG09298,OG09507
GO:0009889	regulation of biosynthetic process	biological_process	0.77229	1	4	76	382	3992	OG06461,OG09372,OG09541,OG09140
GO:0010556	regulation of macromolecule biosynthetic process	biological_process	0.77229	1	4	76	382	3992	OG09372,OG06461,OG09140,OG09541
GO:0031326	regulation of cellular biosynthetic process	biological_process	0.77229	1	4	76	382	3992	OG09372,OG06461,OG09140,OG09541
GO:2000112	regulation of cellular macromolecule biosynthetic process	biological_process	0.77229	1	4	76	382	3992	OG06461,OG09372,OG09541,OG09140
GO:0019439	aromatic compound catabolic process	biological_process	0.77499	1	1	76	102	3992	OG09788
GO:0006417	regulation of translation	biological_process	0.77544	1	1	76	66	3992	OG09140
GO:0010608	posttranscriptional regulation of gene expression	biological_process	0.77569	1	1	76	67	3992	OG09140
GO:0019752	carboxylic acid metabolic process	biological_process	0.77621	1	4	76	355	3992	OG09298,OG09927,OG09898,OG06462
GO:0010468	regulation of gene expression	biological_process	0.77956	1	4	76	385	3992	OG09541,OG09140,OG06461,OG09372
GO:0006886	intracellular protein transport	biological_process	0.78198	1	1	76	130	3992	OG09172
GO:0016788	hydrolase activity, acting on ester bonds	molecular_function	0.78242	1	1	76	145	3992	OG08644
GO:0006793	phosphorus metabolic process	biological_process	0.78506	1	7	76	477	3992	OG06436,OG08611,OG09372,OG04916,OG09788,OG09298,OG09507
GO:0016817	hydrolase activity, acting on acid anhydrides	molecular_function	0.78543	1	3	76	260	3992	OG09217,OG09788,OG09507
GO:0046872	metal ion binding	molecular_function	0.78713	1	8	76	544	3992	OG08674,OG06462,OG08584,OG04897,OG10076,OG10036,OG09304,OG09375
GO:1901607	alpha-amino acid biosynthetic process	biological_process	0.78802	1	1	76	102	3992	OG09898
GO:0043436	oxoacid metabolic process	biological_process	0.78911	1	4	76	360	3992	OG06462,OG09898,OG09927,OG09298
GO:0019222	regulation of metabolic process	biological_process	0.79185	1	5	76	484	3992	OG06461,OG09372,OG09541,OG09140,OG09487
GO:0044723	single-organism carbohydrate metabolic process	biological_process	0.79317	1	2	76	130	3992	OG09657,OG09298
GO:0007165	signal transduction	biological_process	0.7943	1	2	76	287	3992	OG09122,OG08968
GO:0023052	signaling	biological_process	0.7943	1	2	76	287	3992	OG08968,OG09122
GO:0044700	single organism signaling	biological_process	0.7943	1	2	76	287	3992	OG08968,OG09122
GO:0016614	oxidoreductase activity, acting on CH-OH group of donors	molecular_function	0.79691	1	1	76	77	3992	OG09298
GO:0016021	integral to membrane	cellular_component	0.80113	1	5	76	498	3992	OG09540,OG09541,OG09268,OG09496,OG06461
GO:0031224	intrinsic to membrane	cellular_component	0.80217	1	5	76	501	3992	OG09540,OG09541,OG09268,OG09496,OG06461
GO:0051252	regulation of RNA metabolic process	biological_process	0.80253	1	3	76	345	3992	OG09541,OG06461,OG09372
GO:0006082	organic acid metabolic process	biological_process	0.8028	1	4	76	364	3992	OG09298,OG09927,OG09898,OG06462
GO:0043412	macromolecule modification	biological_process	0.80385	1	3	76	300	3992	OG08760,OG09192,OG09928
GO:0007154	cell communication	biological_process	0.80426	1	2	76	297	3992	OG08968,OG09122
GO:0022857	transmembrane transporter activity	molecular_function	0.80714	1	4	76	275	3992	OG06436,OG09540,OG09507,OG09788
GO:0006520	cellular amino acid metabolic process	biological_process	0.8074	1	3	76	306	3992	OG09927,OG09898,OG06462
GO:0005515	protein binding	molecular_function	0.80781	1	7	76	752	3992	OG09153,OG05703,OG09925,OG09541,OG10076,OG08796,OG09576
GO:0022607	cellular component assembly	biological_process	0.81782	1	1	76	135	3992	OG05703
GO:1901576	organic substance biosynthetic process	biological_process	0.81795	1	22	76	1206	3992	OG08606,OG09898,OG09249,OG09372,OG06461,OG09728,OG08667,OG09541,OG08611,OG09496,OG08546,OG09861,OG09788,OG09140,OG09507,OG06462,OG09708,OG09298,OG10063,OG06436,OG05703,OG09464
GO:0043933	macromolecular complex subunit organization	biological_process	0.82079	1	1	76	113	3992	OG05703
GO:0005623	cell	cellular_component	0.82119	1	28	76	1724	3992	OG09595,OG09464,OG05703,OG06436,OG10063,OG10076,OG09171,OG09812,OG06462,OG09708,OG09507,OG09140,OG09788,OG09861,OG08546,OG09496,OG09925,OG09172,OG09851,OG09541,OG10059,OG08667,OG06461,OG08796,OG09249,OG09372,OG04897,OG08584
GO:0044464	cell part	cellular_component	0.82119	1	28	76	1724	3992	OG09925,OG09851,OG09172,OG09507,OG09140,OG09788,OG08546,OG09496,OG09861,OG08584,OG09541,OG10059,OG08667,OG08796,OG06461,OG09249,OG04897,OG09372,OG05703,OG06436,OG10063,OG09595,OG09464,OG09812,OG06462,OG09708,OG09171,OG10076
GO:0019219	regulation of nucleobase-containing compound metabolic process	biological_process	0.82504	1	3	76	377	3992	OG06461,OG09372,OG09541
GO:0051171	regulation of nitrogen compound metabolic process	biological_process	0.82504	1	3	76	377	3992	OG06461,OG09372,OG09541
GO:0003676	nucleic acid binding	molecular_function	0.82759	1	9	76	736	3992	OG06461,OG09874,OG09708,OG09217,OG09496,OG09464,OG09140,OG09405,OG05703
GO:0006396	RNA processing	biological_process	0.8333	1	1	76	145	3992	OG09192
GO:0044424	intracellular part	cellular_component	0.83376	1	25	76	1549	3992	OG06462,OG09708,OG09171,OG10076,OG05703,OG06436,OG10063,OG09464,OG08584,OG09541,OG10059,OG08667,OG06461,OG08796,OG04897,OG09249,OG09372,OG09925,OG09172,OG09507,OG09140,OG09788,OG08546,OG09496,OG09861
GO:0043169	cation binding	molecular_function	0.83851	1	8	76	570	3992	OG09375,OG09304,OG08584,OG06462,OG08674,OG10036,OG10076,OG04897
GO:0034613	cellular protein localization	biological_process	0.83949	1	1	76	158	3992	OG09172
GO:0070727	cellular macromolecule localization	biological_process	0.83965	1	1	76	159	3992	OG09172
GO:0044283	small molecule biosynthetic process	biological_process	0.84279	1	2	76	188	3992	OG09898,OG06462
GO:0030001	metal ion transport	biological_process	0.84437	1	1	76	115	3992	OG09298
GO:0009058	biosynthetic process	biological_process	0.84768	1	22	76	1238	3992	OG06461,OG09249,OG09372,OG09541,OG09728,OG08667,OG08606,OG09898,OG09788,OG08546,OG09496,OG09861,OG09507,OG09140,OG08611,OG09298,OG06462,OG09708,OG09464,OG06436,OG10063,OG05703
GO:0032268	regulation of cellular protein metabolic process	biological_process	0.84803	1	1	76	87	3992	OG09140
GO:0051246	regulation of protein metabolic process	biological_process	0.84818	1	1	76	88	3992	OG09140
GO:0005488	binding	molecular_function	0.85211	1	32	76	2147	3992	OG09496,OG09140,OG09153,OG09405,OG09925,OG08796,OG09541,OG04851,OG08674,OG08584,OG08764,OG09464,OG09434,OG05703,OG09927,OG09708,OG09576,OG09217,OG09788,OG09304,OG08611,OG06461,OG04897,OG09372,OG09874,OG09375,OG09841,OG09972,OG09298,OG10076,OG10036,OG06462
GO:0001071	nucleic acid binding transcription factor activity	molecular_function	0.85275	1	1	76	120	3992	OG06461
GO:0003700	sequence-specific DNA binding transcription factor activity	molecular_function	0.85275	1	1	76	120	3992	OG06461
GO:0060255	regulation of macromolecule metabolic process	biological_process	0.85654	1	4	76	429	3992	OG09541,OG09140,OG06461,OG09372
GO:0044711	single-organism biosynthetic process	biological_process	0.85685	1	2	76	194	3992	OG09898,OG06462
GO:1901565	organonitrogen compound catabolic process	biological_process	0.86179	1	1	76	124	3992	OG09788
GO:0016787	hydrolase activity	molecular_function	0.86304	1	9	76	758	3992	OG09507,OG09268,OG09217,OG09657,OG09788,OG09496,OG09324,OG08644,OG09372
GO:0080090	regulation of primary metabolic process	biological_process	0.86567	1	4	76	453	3992	OG09541,OG09140,OG06461,OG09372
GO:0004553	hydrolase activity, hydrolyzing O-glycosyl compounds	molecular_function	0.87202	1	1	76	90	3992	OG09657
GO:0008150	biological_process	biological_process	0.87452	1	58	76	3164	3992	OG08611,OG09324,OG09172,OG09851,OG08933,OG09788,OG09217,OG09861,OG09304,OG09728,OG10059,OG06461,OG04916,OG09907,OG04897,OG09249,OG09372,OG08760,OG06436,OG09595,OG09375,OG09657,OG09192,OG09122,OG06462,OG09963,OG09298,OG10076,OG09572,OG09842,OG09928,OG09507,OG10064,OG09140,OG08546,OG09496,OG08584,OG09487,OG09898,OG08606,OG04851,OG09279,OG09541,OG08667,OG08796,OG08968,OG05703,OG10063,OG09540,OG09734…
GO:0031323	regulation of cellular metabolic process	biological_process	0.88148	1	4	76	468	3992	OG06461,OG09372,OG09541,OG09140
GO:0015031	protein transport	biological_process	0.88235	1	1	76	178	3992	OG09172
GO:0045184	establishment of protein localization	biological_process	0.88235	1	1	76	178	3992	OG09172
GO:0016798	hydrolase activity, acting on glycosyl bonds	molecular_function	0.88266	1	1	76	95	3992	OG09657
GO:0046907	intracellular transport	biological_process	0.88471	1	1	76	172	3992	OG09172
GO:0044262	cellular carbohydrate metabolic process	biological_process	0.88842	1	1	76	79	3992	OG09298
GO:0034645	cellular macromolecule biosynthetic process	biological_process	0.8918	1	14	76	881	3992	OG08606,OG09708,OG09541,OG08667,OG06461,OG09372,OG09249,OG05703,OG10063,OG09140,OG09464,OG09496,OG08546,OG09861
GO:0051716	cellular response to stimulus	biological_process	0.89246	1	2	76	384	3992	OG09122,OG08968
GO:0016829	lyase activity	molecular_function	0.89253	1	1	76	108	3992	OG09171
GO:0044237	cellular metabolic process	biological_process	0.89348	1	34	76	1996	3992	OG09464,OG10063,OG05703,OG09927,OG09171,OG09708,OG08546,OG09496,OG09507,OG09140,OG09928,OG08796,OG09541,OG08667,OG08606,OG08584,OG09898,OG09375,OG06436,OG08760,OG09298,OG10076,OG06462,OG09192,OG09217,OG09788,OG09861,OG09304,OG08611,OG06461,OG04916,OG09372,OG09249,OG09728
GO:0044085	cellular component biogenesis	biological_process	0.89688	1	9	76	462	3992	OG10063,OG05703,OG08546,OG09861,OG09140,OG09595,OG09192,OG09249,OG08667
GO:0005215	transporter activity	molecular_function	0.89855	1	4	76	326	3992	OG09788,OG09540,OG09507,OG06436
GO:0006464	cellular protein modification process	biological_process	0.89918	1	2	76	263	3992	OG09928,OG08760
GO:0036211	protein modification process	biological_process	0.89918	1	2	76	263	3992	OG08760,OG09928
GO:0009059	macromolecule biosynthetic process	biological_process	0.90121	1	14	76	888	3992	OG09541,OG08667,OG06461,OG09372,OG09249,OG08606,OG09708,OG09140,OG09464,OG09496,OG08546,OG09861,OG05703,OG10063
GO:0071840	cellular component organization or biogenesis	biological_process	0.90315	1	11	76	628	3992	OG10059,OG08667,OG09249,OG06461,OG09192,OG09140,OG09595,OG08546,OG09861,OG05703,OG10063
GO:0051649	establishment of localization in cell	biological_process	0.90391	1	1	76	188	3992	OG09172
GO:0005622	intracellular	cellular_component	0.90502	1	25	76	1632	3992	OG08584,OG10059,OG08667,OG09541,OG09249,OG09372,OG04897,OG06461,OG08796,OG09925,OG09172,OG09140,OG09507,OG08546,OG09861,OG09496,OG09788,OG06462,OG09708,OG09171,OG10076,OG05703,OG10063,OG06436,OG09464
GO:1901575	organic substance catabolic process	biological_process	0.90603	1	2	76	249	3992	OG09788,OG09298
GO:0008104	protein localization	biological_process	0.91245	1	1	76	203	3992	OG09172
GO:0003723	RNA binding	molecular_function	0.91412	1	2	76	229	3992	OG09140,OG09217
GO:0042254	ribosome biogenesis	biological_process	0.91918	1	7	76	317	3992	OG10063,OG09192,OG08546,OG09249,OG09861,OG08667,OG09140
GO:0022613	ribonucleoprotein complex biogenesis	biological_process	0.92262	1	7	76	319	3992	OG10063,OG09192,OG09861,OG09249,OG08546,OG09140,OG08667
GO:0051641	cellular localization	biological_process	0.92434	1	1	76	214	3992	OG09172
GO:0010467	gene expression	biological_process	0.93015	1	13	76	878	3992	OG09192,OG09541,OG08667,OG06461,OG09249,OG09372,OG05703,OG10063,OG09140,OG09464,OG08546,OG09861,OG09496
GO:0008152	metabolic process	biological_process	0.9311	1	45	76	2463	3992	OG09541,OG08667,OG08796,OG08584,OG09487,OG09898,OG08606,OG04851,OG09507,OG09140,OG08546,OG09496,OG09928,OG09927,OG09171,OG10037,OG09708,OG09734,OG09410,OG09464,OG05703,OG10063,OG09728,OG04916,OG06461,OG09907,OG04897,OG09249,OG09372,OG08933,OG09788,OG09217,OG09861,OG09304,OG08611,OG09324,OG09298,OG10076,OG09192,OG09963,OG06462,OG09375,OG09657,OG08760,OG06436
GO:0006091	generation of precursor metabolites and energy	biological_process	0.93151	1	2	76	155	3992	OG09788,OG09507
GO:0005737	cytoplasm	cellular_component	0.93409	1	14	76	865	3992	OG09925,OG06436,OG09172,OG10063,OG09140,OG09788,OG09861,OG08546,OG08667,OG10076,OG10059,OG08796,OG09249,OG04897
GO:0032991	macromolecular complex	cellular_component	0.93429	1	17	76	1097	3992	OG08584,OG08667,OG08796,OG06461,OG09372,OG09249,OG09507,OG09140,OG09788,OG08546,OG09861,OG09496,OG06462,OG05703,OG06436,OG10063,OG09464
GO:0009056	catabolic process	biological_process	0.94101	1	2	76	288	3992	OG09298,OG09788
GO:0003735	structural constituent of ribosome	molecular_function	0.94236	1	6	76	269	3992	OG09140,OG08667,OG09249,OG09861,OG08546,OG10063
GO:0033036	macromolecule localization	biological_process	0.94379	1	1	76	232	3992	OG09172
GO:0050896	response to stimulus	biological_process	0.94871	1	3	76	501	3992	OG09122,OG08968,OG10064
GO:0043226	organelle	cellular_component	0.95163	1	18	76	1275	3992	OG10076,OG09171,OG09708,OG06436,OG10063,OG05703,OG06461,OG09372,OG09249,OG09541,OG08667,OG10059,OG09788,OG09496,OG08546,OG09861,OG09140,OG09172
GO:0043229	intracellular organelle	cellular_component	0.95163	1	18	76	1275	3992	OG09708,OG09171,OG10076,OG06436,OG10063,OG05703,OG06461,OG09249,OG09372,OG09541,OG08667,OG10059,OG09172,OG09788,OG09861,OG08546,OG09496,OG09140
GO:0005575	cellular_component	cellular_component	0.95436	1	34	76	2355	3992	OG09122,OG06462,OG09923,OG10076,OG06436,OG09595,OG06461,OG04897,OG09249,OG09372,OG10059,OG09851,OG09172,OG09788,OG09861,OG09268,OG09812,OG09708,OG09171,OG10063,OG05703,OG08968,OG09464,OG09540,OG09279,OG08584,OG08796,OG09541,OG08667,OG09925,OG08546,OG09496,OG09507,OG09140
GO:0006810	transport	biological_process	0.95513	1	7	76	665	3992	OG09842,OG06436,OG09172,OG09540,OG09507,OG09298,OG09788
GO:0051234	establishment of localization	biological_process	0.95513	1	7	76	665	3992	OG09788,OG09298,OG09507,OG09540,OG09172,OG06436,OG09842
GO:0044238	primary metabolic process	biological_process	0.9552	1	31	76	1988	3992	OG09464,OG09657,OG05703,OG08760,OG10063,OG06436,OG10076,OG09298,OG09927,OG09192,OG09708,OG06462,OG09140,OG09507,OG09861,OG08546,OG09496,OG09217,OG09788,OG08611,OG09928,OG08667,OG09728,OG09541,OG09249,OG09372,OG08796,OG04916,OG06461,OG09898,OG08606
GO:0016310	phosphorylation	biological_process	0.95637	1	2	76	236	3992	OG09507,OG09788
GO:0044248	cellular catabolic process	biological_process	0.9609	1	1	76	225	3992	OG09788
GO:0006950	response to stress	biological_process	0.96176	1	1	76	210	3992	OG10064
GO:0071702	organic substance transport	biological_process	0.96369	1	1	76	246	3992	OG09172
GO:0051179	localization	biological_process	0.96439	1	7	76	698	3992	OG09172,OG06436,OG09842,OG09788,OG09298,OG09507,OG09540
GO:0044260	cellular macromolecule metabolic process	biological_process	0.96681	1	19	76	1391	3992	OG09861,OG08546,OG09496,OG09140,OG09928,OG09372,OG09249,OG08796,OG06461,OG08667,OG09541,OG08606,OG09464,OG10063,OG05703,OG08760,OG10076,OG09708,OG09192
GO:0043228	non-membrane-bounded organelle	cellular_component	0.96848	1	9	76	618	3992	OG09788,OG09496,OG08546,OG09861,OG09140,OG10063,OG05703,OG09249,OG08667
GO:0043232	intracellular non-membrane-bounded organelle	cellular_component	0.96848	1	9	76	618	3992	OG09788,OG09496,OG08546,OG09861,OG09140,OG10063,OG05703,OG09249,OG08667
GO:0044765	single-organism transport	biological_process	0.97074	1	5	76	485	3992	OG09788,OG09540,OG09298,OG09507,OG06436
GO:0071704	organic substance metabolic process	biological_process	0.97084	1	32	76	2064	3992	OG09928,OG09140,OG09507,OG09496,OG08546,OG09898,OG08606,OG08667,OG09541,OG08796,OG05703,OG10063,OG09464,OG09708,OG09171,OG09927,OG08611,OG09861,OG09217,OG09788,OG09728,OG09249,OG09372,OG06461,OG04916,OG08760,OG06436,OG09657,OG09192,OG06462,OG10076,OG09298
GO:0005975	carbohydrate metabolic process	biological_process	0.97215	1	2	76	242	3992	OG09298,OG09657
GO:1901605	alpha-amino acid metabolic process	biological_process	0.97585	1	1	76	264	3992	OG09898
GO:0044267	cellular protein metabolic process	biological_process	0.97855	1	10	76	677	3992	OG08667,OG10076,OG08796,OG09249,OG08760,OG10063,OG09928,OG09140,OG08546,OG09861
GO:0005840	ribosome	cellular_component	0.97891	1	6	76	338	3992	OG09861,OG09249,OG08546,OG09140,OG08667,OG10063
GO:0006412	translation	biological_process	0.9797	1	6	76	356	3992	OG08546,OG09249,OG09861,OG08667,OG09140,OG10063
GO:0044444	cytoplasmic part	cellular_component	0.97978	1	11	76	725	3992	OG09172,OG06436,OG10063,OG09140,OG09788,OG09861,OG08546,OG08667,OG10076,OG08796,OG09249
GO:0019538	protein metabolic process	biological_process	0.98024	1	12	76	838	3992	OG08606,OG09249,OG08796,OG08667,OG10076,OG10063,OG09928,OG08760,OG09496,OG08546,OG09861,OG09140
GO:0030529	ribonucleoprotein complex	cellular_component	0.98904	1	6	76	403	3992	OG08667,OG09140,OG09249,OG09861,OG08546,OG10063
GO:0043170	macromolecule metabolic process	biological_process	0.98986	1	19	76	1499	3992	OG08796,OG06461,OG09249,OG09372,OG09541,OG08667,OG08606,OG08546,OG09496,OG09861,OG09140,OG09928,OG10076,OG09708,OG09192,OG09464,OG10063,OG08760,OG05703
GO:0046914	transition metal ion binding	molecular_function	0.99586	1	1	76	338	3992	OG06462
