# Supplementary material for: Comparative transcriptome analysis and identification of candidate effectors in two related rust species (Gymnosporangium yamadae and Gymnosporangium asiaticum)
Source: BMC Genomics. 2017 Aug 23;18:651. doi: 10.1186/s12864-017-4059-x (PMC5567642; doi:10.1186/s12864-017-4059-x)
Supplement: Supplementary file 10 — GO and KEGG pathway enrichment analysis. This file provides the GO enrichment and KEGG pathway enrichment of conserved and divergent orthologous genes. (ZIP 2456 kb) [file 12864_2017_4059_MOESM10_ESM.zip › Additional file 10/kaks_l_1.CAD_KEGG_pathway_enrichment_result.xls]

##Databases: KEGG PATHWAY
##Statistical test method: hypergeometric test / Fisher's exact test
##FDR correction method: Benjamini and Hochberg

#Term	Database	ID	Input number	Background number	P-Value	Corrected P-Value	Input	Hyperlink
Nitrogen metabolism	KEGG PATHWAY	ko00910	4	14	0.000216309277192	0.00279573509726	OG09734|OG10037|OG09927|OG09540	http://www.genome.jp/kegg-bin/show_pathway?ko00910/K00262%09red/K02575%09red/K00264%09red
Peroxisome	KEGG PATHWAY	ko04146	5	30	0.000294287904974	0.00279573509726	OG09304|OG01611|OG09375|OG09923|OG04851	http://www.genome.jp/kegg-bin/show_pathway?ko04146/K04564%09red/K13342%09red/K00830%09red/K00624%09red
Alanine, aspartate and glutamate metabolism	KEGG PATHWAY	ko00250	4	20	0.000696167708663	0.00440906215486	OG09734|OG10037|OG09927|OG04851	http://www.genome.jp/kegg-bin/show_pathway?ko00250/K00262%09red/K00830%09red/K00264%09red
Phagosome	KEGG PATHWAY	ko04145	2	31	0.115610617375	0.425200030236	OG08933|OG10076	http://www.genome.jp/kegg-bin/show_pathway?ko04145/K08054%09red/K08008%09red
Nicotinate and nicotinamide metabolism	KEGG PATHWAY	ko00760	1	7	0.134273693759	0.425200030236	OG04916	http://www.genome.jp/kegg-bin/show_pathway?ko00760/K03783%09red
Sulfur metabolism	KEGG PATHWAY	ko00920	1	7	0.134273693759	0.425200030236	OG06462	http://www.genome.jp/kegg-bin/show_pathway?ko00920/K00381%09red
Arginine biosynthesis	KEGG PATHWAY	ko00220	1	15	0.2509780668	0.583619650971	OG09927	http://www.genome.jp/kegg-bin/show_pathway?ko00220/K00262%09red
Pentose and glucuronate interconversions	KEGG PATHWAY	ko00040	1	21	0.328333656698	0.583619650971	OG09842	http://www.genome.jp/kegg-bin/show_pathway?ko00040/K17743%09red
Proteasome	KEGG PATHWAY	ko03050	1	25	0.375534543184	0.583619650971	OG09487	http://www.genome.jp/kegg-bin/show_pathway?ko03050/K03028%09red
Methane metabolism	KEGG PATHWAY	ko00680	1	26	0.386822063403	0.583619650971	OG04851	http://www.genome.jp/kegg-bin/show_pathway?ko00680/K00830%09red
Glyoxylate and dicarboxylate metabolism	KEGG PATHWAY	ko00630	1	26	0.386822063403	0.583619650971	OG04851	http://www.genome.jp/kegg-bin/show_pathway?ko00630/K00830%09red
Glycine, serine and threonine metabolism	KEGG PATHWAY	ko00260	1	27	0.397911451618	0.583619650971	OG04851	http://www.genome.jp/kegg-bin/show_pathway?ko00260/K00830%09red
Ribosome	KEGG PATHWAY	ko03010	5	227	0.399318708559	0.583619650971	OG10078|OG08667|OG09812|OG10063|OG08546	http://www.genome.jp/kegg-bin/show_pathway?ko03010/K02923%09red/K02942%09red/K02943%09red/K02973%09red/K02875%09red
Pyrimidine metabolism	KEGG PATHWAY	ko00240	1	39	0.516704029872	0.676605761394	OG04916	http://www.genome.jp/kegg-bin/show_pathway?ko00240/K03783%09red
Ribosome biogenesis in eukaryotes	KEGG PATHWAY	ko03008	1	42	0.54264370719	0.676605761394	OG09372	http://www.genome.jp/kegg-bin/show_pathway?ko03008/K14565%09red
Purine metabolism	KEGG PATHWAY	ko00230	1	49	0.59802428852	0.676605761394	OG04916	http://www.genome.jp/kegg-bin/show_pathway?ko00230/K03783%09red
Endocytosis	KEGG PATHWAY	ko04144	1	50	0.6053841023	0.676605761394	OG09925	http://www.genome.jp/kegg-bin/show_pathway?ko04144/K12562%09red
Protein processing in endoplasmic reticulum	KEGG PATHWAY	ko04141	1	68	0.717531878241	0.757394760365	OG10076	http://www.genome.jp/kegg-bin/show_pathway?ko04141/K08054%09red
Oxidative phosphorylation	KEGG PATHWAY	ko00190	1	89	0.809568529489	0.809568529489	OG09788	http://www.genome.jp/kegg-bin/show_pathway?ko00190/K02132%09red

--------------------

#Term	Database	ID	Input number	Background number	P-Value	Corrected P-Value	Input	Hyperlink

--------------------

#Term	Database	ID	Input number	Background number	P-Value	Corrected P-Value	Input	Hyperlink

--------------------
