# Supplementary material for: Comparative transcriptome analysis and identification of candidate effectors in two related rust species (Gymnosporangium yamadae and Gymnosporangium asiaticum)
Source: BMC Genomics. 2017 Aug 23;18:651. doi: 10.1186/s12864-017-4059-x (PMC5567642; doi:10.1186/s12864-017-4059-x)
Supplement: Supplementary file 10 — GO and KEGG pathway enrichment analysis. This file provides the GO enrichment and KEGG pathway enrichment of conserved and divergent orthologous genes. (ZIP 2456 kb) [file 12864_2017_4059_MOESM10_ESM.zip › Additional file 10/kaks_s_0.1.CAD_GO_enrichment_result.xls]

GO_accession	Description	Term_type	Over_represented_pValue	Corrected_pValue	DEG_item	DEG_list	Bg_item	Bg_list	Gene_names
GO:0005737	cytoplasm	cellular_component	6.9823e-29	3.0317e-25	600	2097	865	3992	OG04201,OG04342,OG02940,OG03001,OG04338,OG09081,OG01483,OG08662,OG03041,OG09419,OG03465,OG08766,OG02731,OG09281,OG09522,OG01687,OG03871,OG09104,OG09502,OG04671,OG03183,OG03073,OG02734,OG09099,OG09457,OG04600,OG04356,OG03320,OG00922,OG08761,OG03591,OG02925,OG08763,OG04891,OG00858,OG04171,OG08736,OG04888,OG04711,OG01768,OG09721,OG01749,OG03642,OG04239,OG04028,OG03817,OG08578,OG03550,OG03803,OG08572…
GO:0044444	cytoplasmic part	cellular_component	2.0372e-23	4.4228e-20	504	2097	725	3992	OG02640,OG09617,OG08755,OG03448,OG08597,OG04666,OG03470,OG04828,OG04679,OG02874,OG02622,OG03475,OG03068,OG03121,OG01534,OG03096,OG03972,OG04920,OG09553,OG08708,OG01267,OG09550,OG04261,OG08670,OG01373,OG04213,OG02638,OG04140,OG02670,OG04146,OG02008,OG09609,OG01585,OG03680,OG02882,OG03203,OG00987,OG04210,OG09817,OG03703,OG03126,OG10004,OG03255,OG03920,OG04391,OG03957,OG02975,OG03350,OG04351,OG04421…
GO:0005622	intracellular	cellular_component	1.1989e-19	1.7352e-16	992	2097	1632	3992	OG08612,OG03752,OG01459,OG09019,OG03156,OG08515,OG02764,OG04753,OG03833,OG03050,OG09672,OG02722,OG02709,OG08567,OG01264,OG03184,OG06249,OG03473,OG08519,OG04728,OG00978,OG08680,OG09374,OG03602,OG05897,OG04370,OG04668,OG03748,OG03099,OG09264,OG03893,OG03983,OG01339,OG04611,OG02782,OG03254,OG02977,OG09429,OG03576,OG03617,OG08518,OG09638,OG03023,OG08687,OG03185,OG03276,OG02768,OG09493,OG02837,OG01419…
GO:0006412	translation	biological_process	4.9804e-19	5.4062e-16	270	2097	356	3992	OG09366,OG02668,OG01012,OG01468,OG03043,OG08637,OG03947,OG09737,OG03917,OG04651,OG03285,OG09430,OG03193,OG02689,OG03161,OG04892,OG09310,OG09195,OG09461,OG06021,OG02802,OG02895,OG08666,OG02958,OG03242,OG03296,OG03656,OG03866,OG08971,OG08745,OG08671,OG09596,OG01741,OG03755,OG04332,OG03934,OG08583,OG09811,OG01226,OG02876,OG01410,OG09669,OG03215,OG03157,OG09703,OG08548,OG08741,OG04934,OG08631,OG03027…
GO:0044267	cellular protein metabolic process	biological_process	9.219e-19	8.0057e-16	462	2097	677	3992	OG03183,OG03732,OG03759,OG04173,OG09770,OG09262,OG09387,OG09502,OG04377,OG04318,OG02734,OG01206,OG09099,OG02788,OG01382,OG08761,OG00922,OG04469,OG05992,OG04281,OG08763,OG10082,OG09843,OG10000,OG09131,OG05872,OG03040,OG01706,OG04763,OG09081,OG04030,OG09956,OG02937,OG08662,OG09838,OG09419,OG04299,OG01464,OG08766,OG01389,OG03623,OG03041,OG08822,OG01687,OG03908,OG02708,OG04280,OG09281,OG09802,OG01037…
GO:0005840	ribosome	cellular_component	1.2577e-18	9.1013e-16	258	2097	338	3992	OG01687,OG08822,OG09281,OG02708,OG08766,OG01464,OG09419,OG03041,OG03623,OG08662,OG09956,OG09081,OG03882,OG03619,OG03040,OG01706,OG05872,OG09131,OG09843,OG10082,OG08763,OG08761,OG02788,OG09099,OG03183,OG09502,OG09262,OG08661,OG02750,OG02779,OG01667,OG09697,OG09948,OG02825,OG08572,OG03803,OG03817,OG08578,OG04239,OG01749,OG03149,OG10056,OG08736,OG04171,OG04891,OG02242,OG01496,OG04547,OG08737,OG09919…
GO:0030529	ribonucleoprotein complex	cellular_component	1.7361e-18	1.0769e-15	298	2097	403	3992	OG02242,OG01496,OG04547,OG08737,OG09919,OG03999,OG09200,OG09321,OG02757,OG03744,OG02750,OG08661,OG02779,OG01563,OG01667,OG09697,OG09948,OG02825,OG08572,OG03803,OG03817,OG08578,OG04239,OG04674,OG03149,OG01749,OG08736,OG10056,OG04171,OG04891,OG09843,OG08763,OG10082,OG03843,OG04072,OG08761,OG02973,OG02788,OG04045,OG09099,OG04411,OG03183,OG09502,OG09262,OG08822,OG01687,OG09281,OG02708,OG08766,OG01464…
GO:0044424	intracellular part	cellular_component	2.591e-17	1.4063e-14	938	2097	1549	3992	OG01681,OG03510,OG04202,OG03561,OG01961,OG03315,OG04823,OG04355,OG03261,OG09919,OG02898,OG02697,OG08844,OG04745,OG02843,OG08633,OG09200,OG02863,OG09321,OG03744,OG08661,OG03434,OG02780,OG03412,OG08911,OG02159,OG02918,OG02997,OG01667,OG03305,OG03582,OG02825,OG05948,OG03803,OG08572,OG03817,OG04028,OG03550,OG08578,OG04239,OG04498,OG01749,OG03815,OG01590,OG03642,OG04711,OG01768,OG09721,OG04482,OG04888…
GO:0019538	protein metabolic process	biological_process	4.8597e-17	2.3445e-14	549	2097	838	3992	OG03261,OG09919,OG03744,OG09321,OG09731,OG09200,OG04034,OG01681,OG01961,OG01749,OG08578,OG09607,OG03817,OG04239,OG04171,OG08736,OG04891,OG03710,OG03412,OG08661,OG02825,OG08891,OG03803,OG08572,OG01667,OG04283,OG09294,OG03305,OG09099,OG02734,OG00979,OG09502,OG09770,OG03033,OG00477,OG03183,OG10015,OG08763,OG04281,OG08761,OG00922,OG04338,OG08662,OG09081,OG04030,OG04763,OG02940,OG09281,OG08539,OG04280…
GO:0043168	anion binding	molecular_function	9.7774e-17	4.2454e-14	389	2097	580	3992	OG04658,OG03163,OG06328,OG03957,OG09291,OG04210,OG04019,OG04635,OG02813,OG09848,OG03680,OG01399,OG03162,OG03126,OG04598,OG04445,OG04567,OG02792,OG04696,OG03429,OG01678,OG04614,OG09656,OG04308,OG09897,OG09854,OG04679,OG04559,OG03813,OG04473,OG03096,OG01534,OG03959,OG03367,OG04554,OG02776,OG04720,OG03966,OG04633,OG04666,OG03667,OG02644,OG04415,OG02008,OG03336,OG03807,OG03973,OG03896,OG01284,OG04560…
GO:0036094	small molecule binding	molecular_function	1.939e-16	7.6536e-14	425	2097	642	3992	OG03088,OG03175,OG02887,OG09899,OG03071,OG09185,OG04919,OG02855,OG04336,OG02747,OG04507,OG09821,OG03004,OG06394,OG03653,OG03996,OG04375,OG03588,OG00675,OG01455,OG04447,OG02752,OG04721,OG03291,OG04364,OG08526,OG04014,OG04619,OG01257,OG00660,OG04109,OG04000,OG00949,OG00854,OG04009,OG08800,OG08864,OG03590,OG08830,OG00988,OG01033,OG03282,OG04649,OG03469,OG04195,OG04287,OG09912,OG02953,OG04066,OG04388…
GO:0005623	cell	cellular_component	2.4827e-16	8.2922e-14	1027	2097	1724	3992	OG03726,OG08657,OG09238,OG04433,OG03648,OG04375,OG01484,OG09821,OG04837,OG04507,OG03788,OG01417,OG02783,OG09960,OG03991,OG02707,OG03575,OG09127,OG03141,OG10034,OG03251,OG04733,OG03950,OG02844,OG08864,OG04020,OG09695,OG02994,OG04732,OG03864,OG03024,OG09739,OG04906,OG09326,OG02930,OG09032,OG04914,OG00657,OG01816,OG03629,OG02812,OG05839,OG03279,OG04690,OG02686,OG04312,OG09730,OG01575,OG03682,OG03217…
GO:0044464	cell part	cellular_component	2.4827e-16	8.2922e-14	1027	2097	1724	3992	OG00559,OG09698,OG03544,OG08651,OG02727,OG09924,OG09744,OG09001,OG03342,OG04703,OG01052,OG09944,OG08715,OG08642,OG04913,OG03306,OG01392,OG04864,OG06092,OG04607,OG03836,OG04328,OG10086,OG03688,OG04631,OG01714,OG09214,OG03070,OG01945,OG04109,OG02620,OG01789,OG04156,OG01257,OG04619,OG04649,OG04191,OG01033,OG01570,OG04118,OG08800,OG09364,OG09557,OG02747,OG08724,OG04921,OG02720,OG03805,OG05713,OG03071…
GO:0032991	macromolecular complex	cellular_component	3.1435e-16	9.7494e-14	688	2097	1097	3992	OG02783,OG09960,OG09821,OG04507,OG01484,OG03373,OG01417,OG03788,OG02951,OG04055,OG04447,OG09137,OG03751,OG04375,OG03116,OG08723,OG04204,OG08657,OG03726,OG04721,OG04433,OG01078,OG08795,OG09032,OG03675,OG02930,OG08581,OG04748,OG03060,OG04816,OG08864,OG02844,OG09497,OG04906,OG09326,OG03864,OG03024,OG02994,OG04732,OG04195,OG02826,OG09127,OG02707,OG04733,OG03251,OG01777,OG03141,OG04602,OG09769,OG03217…
GO:0042254	ribosome biogenesis	biological_process	3.4885e-16	1.0098e-13	239	2097	317	3992	OG03680,OG02882,OG08737,OG10004,OG03126,OG04319,OG02975,OG02242,OG02678,OG09321,OG03598,OG03264,OG08768,OG09200,OG01543,OG08549,OG03341,OG08844,OG03999,OG09919,OG08572,OG03803,OG02825,OG09617,OG02640,OG09948,OG03448,OG08755,OG09697,OG08597,OG01667,OG01563,OG03470,OG02874,OG03475,OG03658,OG03121,OG02779,OG03096,OG02750,OG08661,OG09553,OG04891,OG08708,OG08736,OG10056,OG04261,OG08670,OG09550,OG04482…
GO:0022613	ribonucleoprotein complex biogenesis	biological_process	4.7769e-16	1.2719e-13	240	2097	319	3992	OG09919,OG03341,OG08549,OG03999,OG08844,OG09200,OG01543,OG09321,OG03598,OG08768,OG03264,OG02975,OG02678,OG02242,OG04319,OG08737,OG10004,OG03126,OG03680,OG02882,OG02670,OG03817,OG08578,OG09609,OG03149,OG02638,OG04482,OG08708,OG04891,OG09553,OG09550,OG04261,OG08670,OG10056,OG08736,OG02779,OG03658,OG03121,OG02750,OG08661,OG03096,OG02874,OG03470,OG01563,OG03475,OG09697,OG08597,OG03448,OG09948,OG08755…
GO:0000166	nucleotide binding	molecular_function	5.2726e-16	1.2719e-13	415	2097	627	3992	OG01755,OG03389,OG09492,OG04758,OG04131,OG03840,OG09378,OG03489,OG09634,OG05925,OG09397,OG04791,OG03303,OG04855,OG01487,OG04579,OG04500,OG10079,OG03656,OG02998,OG02896,OG02990,OG04188,OG04622,OG04073,OG03583,OG04454,OG09965,OG00736,OG03560,OG03161,OG04026,OG03106,OG09447,OG09455,OG03749,OG03698,OG02664,OG02956,OG02749,OG03666,OG03637,OG03888,OG09825,OG03466,OG01700,OG01468,OG02909,OG08999,OG03153…
GO:1901265	nucleoside phosphate binding	molecular_function	5.2726e-16	1.2719e-13	415	2097	627	3992	OG03656,OG10079,OG02998,OG02896,OG01487,OG04579,OG04500,OG04073,OG03583,OG04454,OG02990,OG04622,OG04188,OG03840,OG09634,OG09378,OG05925,OG03489,OG09397,OG03389,OG01755,OG04758,OG09492,OG04131,OG04855,OG04791,OG03303,OG09825,OG03466,OG01700,OG02909,OG01468,OG03888,OG03637,OG03666,OG02933,OG08942,OG03927,OG03695,OG04736,OG08999,OG03153,OG04026,OG03106,OG09447,OG03749,OG09455,OG00736,OG09965,OG03560…
GO:0003735	structural constituent of ribosome	molecular_function	2.3457e-15	5.3146e-13	207	2097	269	3992	OG09099,OG03556,OG09093,OG03748,OG09262,OG09502,OG03183,OG02764,OG08515,OG08763,OG03687,OG10082,OG09843,OG08612,OG06249,OG03657,OG08761,OG09672,OG02722,OG02788,OG02709,OG08635,OG01419,OG01336,OG08687,OG02837,OG08662,OG09081,OG09956,OG09131,OG08596,OG01032,OG05872,OG03238,OG08588,OG09281,OG02708,OG01339,OG03047,OG09264,OG08822,OG01687,OG08758,OG02900,OG03041,OG10057,OG03623,OG08766,OG08812,OG08650…
GO:0044237	cellular metabolic process	biological_process	2.448e-15	5.3146e-13	1169	2097	1996	3992	OG03163,OG04183,OG03957,OG02882,OG04019,OG09423,OG03246,OG08549,OG04445,OG03429,OG04620,OG03264,OG04614,OG09670,OG04842,OG08956,OG09656,OG04679,OG01293,OG03475,OG04022,OG03121,OG03068,OG04473,OG03367,OG04266,OG04554,OG02776,OG04720,OG09617,OG02640,OG08597,OG04666,OG04889,OG02638,OG04830,OG05873,OG03672,OG08708,OG09553,OG02846,OG04257,OG04067,OG09818,OG03687,OG03657,OG09169,OG09585,OG00962,OG03630…
GO:0009987	cellular process	biological_process	2.7278e-15	5.64e-13	1466	2097	2577	3992	OG04591,OG02773,OG03371,OG04113,OG04026,OG00564,OG05837,OG09726,OG01579,OG04892,OG03161,OG04740,OG00989,OG00252,OG04651,OG03827,OG03153,OG09737,OG08558,OG03697,OG09678,OG03043,OG01700,OG01468,OG04756,OG03888,OG03637,OG02668,OG08583,OG04791,OG04086,OG02847,OG04369,OG04760,OG03840,OG09378,OG04267,OG01741,OG09492,OG05841,OG09872,OG03524,OG04073,OG08939,OG03583,OG09596,OG08671,OG02463,OG04847,OG08971…
GO:0043228	non-membrane-bounded organelle	cellular_component	9.416e-15	1.7776e-12	413	2097	618	3992	OG02783,OG04571,OG09960,OG09210,OG02915,OG03373,OG09821,OG02951,OG05713,OG01635,OG01417,OG02720,OG02853,OG04375,OG04447,OG03726,OG03086,OG08723,OG02815,OG04433,OG04721,OG08727,OG04100,OG09800,OG02711,OG04364,OG01757,OG08795,OG09032,OG01530,OG04619,OG04748,OG03345,OG02930,OG08751,OG08581,OG02620,OG01236,OG00358,OG09497,OG08800,OG08864,OG09557,OG09326,OG02826,OG08797,OG04195,OG09127,OG04649,OG01777…
GO:0043232	intracellular non-membrane-bounded organelle	cellular_component	9.416e-15	1.7776e-12	413	2097	618	3992	OG03402,OG03882,OG03001,OG09956,OG09081,OG08662,OG05872,OG03952,OG02842,OG09131,OG03040,OG01706,OG04334,OG02940,OG00982,OG03619,OG02708,OG09281,OG01004,OG01687,OG08822,OG03623,OG03041,OG04285,OG01464,OG09419,OG03465,OG08766,OG04223,OG06192,OG09099,OG09691,OG04356,OG03300,OG09502,OG09262,OG03183,OG08629,OG03033,OG04411,OG03843,OG09876,OG04072,OG03729,OG09843,OG10082,OG08763,OG04292,OG03320,OG02788…
GO:0032549	ribonucleoside binding	molecular_function	2.2612e-14	4.0908e-12	302	2097	445	3992	OG01399,OG09848,OG03680,OG04019,OG04635,OG03126,OG03162,OG03163,OG04658,OG06328,OG09897,OG04308,OG09656,OG04567,OG04445,OG04598,OG03429,OG04696,OG02792,OG04720,OG02776,OG04554,OG03367,OG04666,OG04633,OG03966,OG03813,OG04679,OG04559,OG09854,OG01534,OG04428,OG03096,OG04473,OG01284,OG03973,OG03943,OG04560,OG03667,OG03336,OG04415,OG02008,OG02644,OG03184,OG01448,OG03048,OG08567,OG03156,OG04002,OG04257…
GO:0001883	purine nucleoside binding	molecular_function	3.2183e-14	4.9907e-12	301	2097	444	3992	OG05895,OG08573,OG04343,OG03748,OG03570,OG04770,OG01295,OG04852,OG03048,OG08567,OG03184,OG01448,OG04669,OG03156,OG04002,OG04257,OG04905,OG04903,OG04446,OG10066,OG09426,OG09998,OG03384,OG03276,OG04653,OG08848,OG02768,OG08908,OG03979,OG03365,OG03617,OG04641,OG04325,OG04047,OG01685,OG01726,OG04114,OG09827,OG09897,OG04308,OG09656,OG03429,OG04696,OG02792,OG04567,OG04445,OG04598,OG03126,OG03162,OG09848…
GO:0032550	purine ribonucleoside binding	molecular_function	3.2183e-14	4.9907e-12	301	2097	444	3992	OG09378,OG03489,OG09397,OG03840,OG03389,OG09492,OG04758,OG03303,OG04791,OG02998,OG10079,OG03656,OG04500,OG01487,OG03583,OG04454,OG04073,OG02990,OG04188,OG04622,OG04026,OG03106,OG09447,OG03749,OG09455,OG03560,OG00736,OG02749,OG02664,OG03698,OG09825,OG01468,OG01700,OG03466,OG03666,OG03637,OG04736,OG02933,OG08942,OG03153,OG08999,OG03858,OG08652,OG03438,OG03239,OG02971,OG03271,OG02926,OG04524,OG04180…
GO:0032555	purine ribonucleotide binding	molecular_function	3.2183e-14	4.9907e-12	301	2097	444	3992	OG01281,OG08535,OG04016,OG01620,OG08876,OG03655,OG03946,OG02950,OG03036,OG02926,OG03271,OG04524,OG04180,OG03858,OG08652,OG03438,OG03239,OG02971,OG08524,OG04934,OG09648,OG03554,OG00874,OG04219,OG09605,OG01247,OG04702,OG01478,OG04275,OG00980,OG09498,OG04454,OG03583,OG04073,OG04622,OG04188,OG02990,OG02998,OG03656,OG10079,OG04500,OG01487,OG03303,OG04791,OG09397,OG09378,OG03489,OG03840,OG09492,OG04758…
GO:0035639	purine ribonucleoside triphosphate binding	molecular_function	3.2183e-14	4.9907e-12	301	2097	444	3992	OG03240,OG01773,OG01961,OG04035,OG04547,OG03832,OG02845,OG04778,OG01968,OG03468,OG04938,OG09802,OG02843,OG04408,OG09396,OG04436,OG02658,OG02796,OG08859,OG03261,OG09509,OG09484,OG09092,OG01630,OG08891,OG04283,OG03289,OG01563,OG02997,OG03250,OG03412,OG02780,OG03710,OG04809,OG09946,OG04239,OG04561,OG03550,OG02613,OG03817,OG05992,OG04424,OG04281,OG04438,OG01382,OG04469,OG04558,OG03729,OG03549,OG03871…
GO:0001882	nucleoside binding	molecular_function	5.0677e-14	7.5876e-12	302	2097	447	3992	OG01257,OG04619,OG04014,OG04364,OG04009,OG00949,OG04000,OG04109,OG00988,OG08864,OG04066,OG04388,OG03251,OG09912,OG02953,OG04649,OG04195,OG04287,OG03282,OG01033,OG02855,OG09899,OG02887,OG03071,OG03175,OG03996,OG02747,OG09821,OG04507,OG04336,OG04447,OG04375,OG01455,OG03588,OG03291,OG04721,OG04850,OG09983,OG04468,OG01581,OG09698,OG03876,OG01274,OG03756,OG00730,OG03918,OG09588,OG04881,OG09579,OG04442…
GO:0032553	ribonucleotide binding	molecular_function	1.3881e-13	2.009e-11	307	2097	457	3992	OG09825,OG01700,OG01468,OG03466,OG03666,OG03637,OG04736,OG02933,OG08942,OG03153,OG08999,OG04026,OG03106,OG03749,OG09447,OG09455,OG03560,OG00736,OG09965,OG02749,OG02664,OG03698,OG02998,OG03656,OG10079,OG04500,OG01487,OG03583,OG04454,OG04073,OG02990,OG04188,OG04622,OG09378,OG03489,OG09397,OG03840,OG03389,OG04758,OG09492,OG03303,OG04791,OG00874,OG03554,OG04219,OG09954,OG04934,OG08524,OG09648,OG04275…
GO:0044238	primary metabolic process	biological_process	1.763e-13	2.4694e-11	1154	2097	1988	3992	OG08671,OG09495,OG08971,OG04847,OG04073,OG08939,OG09596,OG09631,OG02895,OG04500,OG03656,OG09424,OG03563,OG03296,OG04791,OG02847,OG04086,OG08583,OG09492,OG03524,OG04760,OG03840,OG04369,OG01634,OG04267,OG01741,OG09378,OG04651,OG03827,OG03153,OG00989,OG04740,OG00252,OG03637,OG03888,OG02668,OG09737,OG01468,OG01700,OG03043,OG09678,OG04113,OG02773,OG04591,OG09726,OG09087,OG05837,OG04892,OG03161,OG04026…
GO:0071704	organic substance metabolic process	biological_process	2.4091e-13	3.2688e-11	1194	2097	2064	3992	OG10004,OG03126,OG04856,OG04210,OG03652,OG02813,OG03401,OG03680,OG02678,OG01779,OG06328,OG04319,OG01543,OG01678,OG02792,OG02810,OG01753,OG04129,OG03124,OG04696,OG09511,OG04598,OG03341,OG04232,OG03966,OG04262,OG08755,OG03931,OG03308,OG02758,OG03096,OG04428,OG02617,OG01547,OG09854,OG04065,OG02874,OG09355,OG09237,OG01373,OG09909,OG08670,OG09550,OG09623,OG04449,OG01267,OG03896,OG09609,OG02670,OG03667…
GO:0005575	cellular_component	cellular_component	2.7693e-13	3.6437e-11	1340	2097	2355	3992	OG04322,OG00874,OG08929,OG08978,OG03405,OG04208,OG01290,OG08741,OG03027,OG08631,OG03660,OG01676,OG01234,OG04431,OG04152,OG10065,OG02690,OG00980,OG02684,OG01273,OG01458,OG08630,OG04769,OG06135,OG01388,OG09080,OG05983,OG03858,OG01850,OG04873,OG04323,OG03239,OG02761,OG01733,OG02926,OG03271,OG04566,OG09082,OG03947,OG04590,OG04187,OG09366,OG08617,OG01012,OG04314,OG04682,OG03285,OG02933,OG02808,OG05742…
GO:0017076	purine nucleotide binding	molecular_function	3.2495e-13	4.1498e-11	301	2097	449	3992	OG04770,OG01295,OG04852,OG04343,OG08573,OG05895,OG03748,OG03570,OG04669,OG03156,OG04002,OG04905,OG04257,OG03048,OG08567,OG03184,OG01448,OG02768,OG08908,OG08848,OG03276,OG04653,OG04903,OG03384,OG09998,OG09426,OG04446,OG10066,OG01726,OG04114,OG09827,OG03617,OG03365,OG03979,OG04641,OG04047,OG01685,OG04325,OG04696,OG03429,OG02792,OG04567,OG04598,OG04445,OG09897,OG09656,OG04308,OG06328,OG04658,OG03163…
GO:0005198	structural molecule activity	molecular_function	8.6333e-13	1.071e-10	256	2097	360	3992	OG03623,OG03041,OG01464,OG09419,OG08766,OG02708,OG09281,OG08822,OG01687,OG05872,OG09131,OG03699,OG09956,OG09081,OG08662,OG04274,OG02788,OG08761,OG03249,OG09843,OG08763,OG10082,OG09502,OG09262,OG03503,OG03183,OG06192,OG09099,OG03803,OG08572,OG02825,OG09697,OG03582,OG09948,OG06254,OG01667,OG02779,OG03498,OG03425,OG02750,OG08661,OG04891,OG10056,OG08736,OG03149,OG03430,OG03817,OG08578,OG08737,OG02242…
GO:0044085	cellular component biogenesis	biological_process	1.595e-12	1.9237e-10	316	2097	462	3992	OG04113,OG09461,OG04892,OG02689,OG09310,OG04651,OG03917,OG09430,OG03285,OG03193,OG04740,OG09366,OG02668,OG01012,OG08637,OG03947,OG09737,OG04590,OG03043,OG03934,OG04791,OG04332,OG09811,OG01226,OG02876,OG08583,OG03286,OG03524,OG03095,OG05863,OG08671,OG03866,OG08971,OG09596,OG02958,OG08666,OG02802,OG02895,OG03656,OG03563,OG03242,OG03296,OG08688,OG01273,OG03574,OG02684,OG01247,OG09605,OG08735,OG08643…
GO:0043226	organelle	cellular_component	4.3759e-12	5.0001e-10	766	2097	1275	3992	OG09703,OG08929,OG04322,OG03215,OG04208,OG08978,OG09320,OG03405,OG03027,OG08631,OG08741,OG08548,OG02860,OG09648,OG01676,OG03660,OG04431,OG02903,OG01055,OG04275,OG01234,OG08735,OG10065,OG02684,OG08688,OG01458,OG04702,OG01273,OG06135,OG03786,OG04444,OG03603,OG02974,OG01388,OG02657,OG04323,OG05983,OG03714,OG01269,OG02761,OG03239,OG02926,OG01733,OG04150,OG04590,OG03947,OG09082,OG04314,OG09366,OG01012…
GO:0043229	intracellular organelle	cellular_component	4.3759e-12	5.0001e-10	766	2097	1275	3992	OG04334,OG01706,OG03040,OG02742,OG02842,OG09131,OG05872,OG03619,OG00982,OG09383,OG09459,OG03882,OG03402,OG04385,OG09956,OG08685,OG04285,OG03623,OG04707,OG01464,OG01004,OG05805,OG02728,OG02708,OG00898,OG08822,OG09262,OG04411,OG08629,OG03759,OG03503,OG06192,OG04223,OG03525,OG06129,OG09691,OG02788,OG01578,OG09876,OG04072,OG03843,OG01574,OG06466,OG10082,OG09843,OG03729,OG02955,OG10056,OG04809,OG06245…
GO:1901576	organic substance biosynthetic process	biological_process	2.0595e-11	2.2929e-09	728	2097	1206	3992	OG09596,OG02990,OG08971,OG03847,OG03866,OG08671,OG09229,OG03296,OG03242,OG03835,OG03656,OG04500,OG02895,OG01487,OG08583,OG02876,OG03939,OG02911,OG02847,OG04791,OG03934,OG09378,OG01741,OG04369,OG04359,OG04131,OG03524,OG09872,OG01755,OG03927,OG09454,OG04740,OG00989,OG04685,OG04651,OG08999,OG03043,OG09678,OG01700,OG01468,OG04756,OG09737,OG08637,OG02668,OG03637,OG03888,OG02956,OG02749,OG02773,OG09461…
GO:0009058	biosynthetic process	biological_process	2.493e-11	2.7062e-09	745	2097	1238	3992	OG04118,OG04066,OG02953,OG04287,OG08797,OG04649,OG04191,OG09557,OG00905,OG08800,OG09364,OG03696,OG09388,OG02620,OG05832,OG03345,OG08751,OG04109,OG04182,OG01257,OG09796,OG01757,OG01789,OG04156,OG02711,OG09800,OG03291,OG02815,OG08727,OG01739,OG04773,OG03086,OG03101,OG02272,OG02853,OG08713,OG09632,OG03404,OG02720,OG05713,OG03805,OG00890,OG09407,OG04106,OG08724,OG02747,OG04217,OG09210,OG03362,OG02915…
GO:0008152	metabolic process	biological_process	2.9222e-11	3.0946e-09	1395	2097	2463	3992	OG02242,OG09931,OG03211,OG03778,OG05917,OG01496,OG04547,OG04035,OG03994,OG03829,OG09644,OG06086,OG10009,OG03127,OG04145,OG09504,OG02658,OG04436,OG04408,OG03031,OG03214,OG04475,OG08704,OG03078,OG03750,OG10045,OG03359,OG02757,OG09751,OG02750,OG03834,OG03526,OG03250,OG03093,OG01563,OG09697,OG02612,OG01630,OG03589,OG04580,OG01927,OG09509,OG03231,OG08777,OG06237,OG09781,OG04496,OG03348,OG01818,OG06245…
GO:0043167	ion binding	molecular_function	6.041e-11	6.2453e-09	642	2097	1066	3992	OG04517,OG04308,OG04884,OG09897,OG05723,OG01328,OG08561,OG03220,OG04567,OG03162,OG09694,OG01399,OG09848,OG09531,OG02962,OG09291,OG01285,OG04213,OG03943,OG04560,OG04400,OG01284,OG03973,OG04868,OG03336,OG01221,OG01521,OG03915,OG00732,OG01534,OG03813,OG03394,OG04149,OG03748,OG05895,OG01295,OG04770,OG04728,OG04706,OG05840,OG08567,OG09672,OG03048,OG03184,OG03451,OG08580,OG04669,OG03752,OG04905,OG03156…
GO:0008150	biological_process	biological_process	7.7931e-11	7.8692e-09	1743	2097	3164	3992	OG09388,OG09158,OG05832,OG08751,OG03345,OG04182,OG09512,OG04364,OG01757,OG02711,OG04066,OG02741,OG02953,OG08797,OG04287,OG04846,OG08655,OG03160,OG00905,OG08931,OG03696,OG06394,OG09129,OG01635,OG09407,OG00890,OG04106,OG08517,OG01424,OG04217,OG09210,OG09185,OG04571,OG03718,OG02887,OG03175,OG04405,OG04088,OG03291,OG04508,OG08727,OG01218,OG01363,OG01739,OG02272,OG02853,OG03147,OG09600,OG03404,OG03879…
GO:0005524	ATP binding	molecular_function	9.2324e-11	8.9083e-09	262	2097	397	3992	OG04468,OG09983,OG04850,OG01581,OG09698,OG03876,OG09588,OG00730,OG03918,OG03756,OG09213,OG09736,OG01491,OG04780,OG03423,OG04718,OG03453,OG09554,OG03904,OG02686,OG03070,OG01511,OG03640,OG01816,OG00657,OG02862,OG02641,OG02888,OG09671,OG04014,OG04619,OG01257,OG04364,OG00949,OG04000,OG04109,OG00988,OG08864,OG02953,OG09912,OG03251,OG04388,OG04066,OG03282,OG01033,OG04287,OG04195,OG09899,OG03071,OG02887…
GO:0032559	adenyl ribonucleotide binding	molecular_function	9.2324e-11	8.9083e-09	262	2097	397	3992	OG03453,OG09554,OG03423,OG04718,OG02686,OG03904,OG01491,OG04780,OG02862,OG01816,OG00657,OG09671,OG02641,OG02888,OG03070,OG01511,OG03640,OG03876,OG09983,OG04850,OG04468,OG09698,OG01581,OG09736,OG09588,OG03756,OG03918,OG00730,OG09213,OG03996,OG04507,OG09821,OG02747,OG04336,OG02887,OG09899,OG03071,OG03291,OG04721,OG04447,OG03588,OG01455,OG04375,OG04000,OG00949,OG04109,OG01257,OG04619,OG04014,OG04364…
GO:0097159	organic cyclic compound binding	molecular_function	1.0157e-10	9.5871e-09	725	2097	1221	3992	OG09950,OG09827,OG04114,OG01726,OG03978,OG09638,OG04047,OG03945,OG04814,OG03576,OG03617,OG02939,OG01419,OG03276,OG09493,OG02768,OG03023,OG03663,OG04446,OG00695,OG09426,OG01032,OG04903,OG04603,OG04905,OG03156,OG01459,OG09019,OG01228,OG04669,OG08519,OG03184,OG08567,OG02722,OG09672,OG03048,OG01295,OG04770,OG04706,OG09859,OG00978,OG03748,OG05895,OG03813,OG05812,OG09462,OG09693,OG08607,OG09112,OG01534…
GO:1901363	heterocyclic compound binding	molecular_function	1.1482e-10	1.0608e-08	723	2097	1218	3992	OG04325,OG01685,OG10057,OG04641,OG03979,OG03365,OG04341,OG00414,OG03643,OG03216,OG10066,OG03190,OG09998,OG09882,OG03384,OG09306,OG04755,OG01272,OG04653,OG08848,OG08908,OG04155,OG01448,OG09696,OG09585,OG09272,OG04257,OG00740,OG04002,OG01605,OG09818,OG03570,OG04343,OG08573,OG04908,OG02744,OG02630,OG03700,OG04852,OG03901,OG01782,OG03931,OG04720,OG04554,OG02776,OG03367,OG04666,OG04633,OG03966,OG09336…
GO:0044281	small molecule metabolic process	biological_process	1.2303e-10	1.1129e-08	413	2097	653	3992	OG00904,OG04341,OG03677,OG03576,OG03413,OG02856,OG09827,OG04611,OG10024,OG10039,OG04114,OG02912,OG10066,OG04446,OG00695,OG03384,OG03375,OG08531,OG00983,OG01272,OG08628,OG09392,OG03185,OG04653,OG09493,OG02768,OG09696,OG06465,OG04869,OG09672,OG03048,OG09585,OG09169,OG03156,OG04257,OG04669,OG04067,OG08573,OG03570,OG04149,OG02744,OG00962,OG04852,OG09374,OG03602,OG01295,OG02776,OG03308,OG01593,OG04666…
GO:0044249	cellular biosynthetic process	biological_process	2.0939e-10	1.8555e-08	704	2097	1173	3992	OG01593,OG03915,OG03448,OG03470,OG01010,OG01534,OG03608,OG04261,OG09621,OG09010,OG09967,OG03973,OG02656,OG04560,OG04203,OG03886,OG04146,OG03203,OG01399,OG09817,OG01656,OG09916,OG00957,OG02975,OG08768,OG09289,OG04517,OG03460,OG01723,OG09677,OG02649,OG09560,OG09638,OG03576,OG04244,OG03617,OG03245,OG06228,OG02782,OG04611,OG09827,OG01339,OG03099,OG09264,OG04446,OG00695,OG01032,OG03375,OG08635,OG08531…
GO:0006082	organic acid metabolic process	biological_process	4.6664e-10	4.0523e-08	244	2097	364	3992	OG03291,OG01517,OG08941,OG04907,OG04079,OG03101,OG03858,OG08750,OG03751,OG01572,OG03879,OG01269,OG01281,OG03653,OG01764,OG08535,OG00890,OG04444,OG04217,OG04520,OG01350,OG09605,OG04118,OG03730,OG04388,OG04630,OG01247,OG04287,OG02826,OG04191,OG03024,OG03864,OG10065,OG09388,OG04934,OG04000,OG05832,OG09648,OG04109,OG01676,OG04748,OG00660,OG04885,OG04322,OG00874,OG09566,OG03166,OG02862,OG03939,OG10014…
GO:0009056	catabolic process	biological_process	6.4978e-10	5.5321e-08	198	2097	288	3992	OG03093,OG09651,OG09680,OG04679,OG03096,OG02984,OG09113,OG04042,OG01534,OG01927,OG09509,OG04720,OG03308,OG03289,OG04057,OG02612,OG03305,OG03642,OG04889,OG04899,OG04561,OG02623,OG04239,OG04171,OG03608,OG01284,OG04400,OG03973,OG09721,OG04711,OG02846,OG03944,OG04087,OG03957,OG04019,OG04210,OG04856,OG04445,OG04745,OG04051,OG01753,OG02792,OG04696,OG03538,OG03735,OG03359,OG04518,OG09656,OG02728,OG02856…
GO:0030554	adenyl nucleotide binding	molecular_function	6.8895e-10	5.7154e-08	262	2097	402	3992	OG04547,OG03468,OG04938,OG03832,OG02845,OG01968,OG04778,OG03240,OG04035,OG01773,OG01961,OG09396,OG02843,OG04408,OG02796,OG03261,OG04436,OG02658,OG09802,OG03250,OG02997,OG01563,OG03412,OG02780,OG08891,OG01630,OG09484,OG09509,OG03289,OG04283,OG09946,OG04561,OG02613,OG03550,OG03817,OG04239,OG04809,OG03710,OG03729,OG04281,OG05992,OG01382,OG04469,OG04438,OG09340,OG09099,OG04223,OG04318,OG03300,OG04356…
GO:0043436	oxoacid metabolic process	biological_process	6.9764e-10	5.7154e-08	241	2097	360	3992	OG09735,OG04026,OG09191,OG03654,OG02698,OG04892,OG09196,OG09213,OG03799,OG04401,OG03502,OG01679,OG03613,OG04850,OG09678,OG09825,OG01700,OG01468,OG03202,OG09275,OG04468,OG08617,OG03737,OG03888,OG03666,OG04277,OG03927,OG03876,OG03661,OG04740,OG02933,OG03153,OG04392,OG04896,OG09634,OG02868,OG04760,OG03840,OG04369,OG05863,OG03481,OG08998,OG03524,OG03597,OG01755,OG03640,OG01511,OG02862,OG10014,OG03939…
GO:0019752	carboxylic acid metabolic process	biological_process	1.4381e-09	1.1564e-07	237	2097	355	3992	OG04149,OG03670,OG04190,OG03732,OG03353,OG04377,OG03570,OG09387,OG09691,OG04600,OG06129,OG09339,OG06081,OG04318,OG04852,OG04229,OG03048,OG04438,OG09663,OG09585,OG05992,OG01686,OG04281,OG04511,OG04067,OG03156,OG03375,OG00695,OG03384,OG04446,OG10066,OG02742,OG09173,OG09392,OG04030,OG09493,OG04653,OG03136,OG09558,OG03185,OG00983,OG01272,OG08531,OG03677,OG04341,OG00904,OG02731,OG01389,OG04688,OG09368…
GO:1901605	alpha-amino acid metabolic process	biological_process	2.1651e-09	1.7092e-07	182	2097	264	3992	OG00874,OG09566,OG03166,OG04934,OG04000,OG05832,OG04748,OG03864,OG03024,OG10065,OG09605,OG01247,OG04287,OG04191,OG04217,OG01350,OG04520,OG01281,OG01764,OG08535,OG00890,OG03858,OG08750,OG03751,OG01572,OG01269,OG03291,OG01517,OG04907,OG04079,OG03101,OG01468,OG01700,OG04850,OG09678,OG09825,OG04468,OG09275,OG08617,OG03737,OG03666,OG03888,OG03876,OG03927,OG02933,OG04740,OG03153,OG09191,OG09735,OG04026…
GO:0044260	cellular macromolecule metabolic process	biological_process	4.1429e-09	3.2122e-07	811	2097	1391	3992	OG09997,OG02773,OG09461,OG04113,OG02956,OG04591,OG05837,OG00736,OG02819,OG09562,OG03161,OG04892,OG04026,OG04651,OG03153,OG00989,OG03927,OG00252,OG09454,OG03888,OG03637,OG03666,OG04165,OG02668,OG09737,OG08637,OG03043,OG01468,OG03934,OG04791,OG04086,OG02876,OG08583,OG01755,OG09492,OG03524,OG04359,OG03840,OG04760,OG09378,OG01741,OG08671,OG08971,OG03847,OG03866,OG09495,OG08939,OG09596,OG09631,OG01487…
GO:1901575	organic substance catabolic process	biological_process	4.9888e-09	3.8003e-07	172	2097	249	3992	OG09566,OG04219,OG00874,OG03351,OG04885,OG04322,OG00660,OG04284,OG04816,OG03398,OG04414,OG03060,OG03696,OG03865,OG04329,OG04275,OG03024,OG03864,OG04649,OG04761,OG04733,OG08634,OG06139,OG04520,OG09899,OG03991,OG03653,OG02971,OG03714,OG01269,OG03879,OG01572,OG03239,OG04645,OG03751,OG00417,OG03858,OG04204,OG03271,OG04100,OG03888,OG01021,OG05892,OG03595,OG08617,OG03947,OG09275,OG02909,OG09983,OG01274…
GO:0043170	macromolecule metabolic process	biological_process	6.1126e-09	4.576e-07	868	2097	1499	3992	OG02937,OG09956,OG08685,OG04715,OG04385,OG09603,OG03402,OG03518,OG09838,OG00982,OG10000,OG05872,OG09131,OG02842,OG03040,OG01706,OG02742,OG04334,OG03908,OG08822,OG09412,OG02708,OG02728,OG04029,OG05805,OG01464,OG04299,OG03623,OG03790,OG06129,OG04318,OG02972,OG04223,OG01206,OG04759,OG03759,OG04173,OG08629,OG03732,OG04411,OG04377,OG09387,OG09262,OG03729,OG03921,OG09843,OG10082,OG01574,OG03843,OG09876…
GO:0071840	cellular component organization or biogenesis	biological_process	6.7066e-09	4.9356e-07	397	2097	628	3992	OG04891,OG00858,OG01058,OG04171,OG10056,OG08736,OG04482,OG01590,OG03149,OG04496,OG03817,OG08578,OG03803,OG08572,OG02825,OG09697,OG09948,OG01667,OG01563,OG02918,OG03093,OG02779,OG02750,OG08661,OG03434,OG02780,OG09321,OG02863,OG09200,OG03999,OG08844,OG02898,OG09919,OG02796,OG09504,OG03257,OG08737,OG01773,OG03994,OG03632,OG04547,OG01968,OG02242,OG05872,OG09131,OG04342,OG01725,OG03699,OG03882,OG03001…
GO:0017111	nucleoside-triphosphatase activity	molecular_function	1.7687e-08	1.2799e-06	158	2097	230	3992	OG09579,OG00736,OG04442,OG03560,OG09455,OG09447,OG09588,OG03756,OG00730,OG03918,OG09428,OG08615,OG02664,OG02749,OG03637,OG01581,OG09698,OG08637,OG09259,OG03466,OG01666,OG09983,OG09082,OG01274,OG08942,OG03876,OG03389,OG03194,OG02881,OG03489,OG04914,OG02641,OG08560,OG02911,OG09671,OG03303,OG00657,OG03306,OG04500,OG03656,OG10079,OG02998,OG04188,OG02686,OG02990,OG04073,OG04718,OG03453,OG03583,OG08864…
GO:0006520	cellular amino acid metabolic process	biological_process	2.0292e-08	1.4444e-06	204	2097	306	3992	OG04022,OG03412,OG03813,OG09680,OG01293,OG02997,OG09675,OG04065,OG03582,OG02612,OG03305,OG04283,OG03915,OG03966,OG02776,OG01927,OG03308,OG04082,OG01593,OG01630,OG03336,OG04496,OG04561,OG04028,OG09471,OG02623,OG03642,OG03140,OG04888,OG04560,OG04087,OG09721,OG03896,OG03608,OG03778,OG03957,OG06328,OG04202,OG02845,OG04877,OG03163,OG09423,OG04387,OG04035,OG01961,OG09848,OG04210,OG03261,OG03127,OG04408…
GO:0044710	single-organism metabolic process	biological_process	2.5942e-08	1.8168e-06	628	2097	1054	3992	OG03048,OG09672,OG09941,OG08567,OG01264,OG09465,OG03156,OG04669,OG01228,OG08594,OG04149,OG09413,OG03602,OG09374,OG04706,OG09859,OG01295,OG08668,OG09969,OG03978,OG09429,OG03245,OG08518,OG03576,OG09827,OG04611,OG01279,OG04114,OG10039,OG00695,OG04446,OG08563,OG03375,OG08531,OG08628,OG02939,OG09309,OG02768,OG09493,OG03258,OG03276,OG03185,OG09848,OG09694,OG09291,OG00957,OG03735,OG09278,OG04517,OG09289…
GO:1901564	organonitrogen compound metabolic process	biological_process	2.7761e-08	1.9133e-06	388	2097	628	3992	OG09904,OG04892,OG02819,OG09726,OG09196,OG04026,OG02773,OG04043,OG02749,OG02664,OG04137,OG08617,OG03666,OG03888,OG01468,OG01700,OG04756,OG09678,OG09825,OG03947,OG04685,OG03153,OG08999,OG03927,OG03197,OG02933,OG04740,OG03524,OG08998,OG05863,OG03597,OG01755,OG04267,OG09205,OG04760,OG03840,OG04369,OG02911,OG03303,OG04791,OG03939,OG04855,OG03302,OG04579,OG01487,OG03237,OG04882,OG09631,OG03563,OG02896…
GO:0010467	gene expression	biological_process	3.2235e-08	2.1869e-06	529	2097	878	3992	OG09303,OG00914,OG01204,OG04179,OG09988,OG08615,OG04468,OG02666,OG08645,OG04850,OG01148,OG03661,OG03636,OG04896,OG09489,OG01816,OG03280,OG02862,OG08560,OG02886,OG03626,OG09769,OG09730,OG01575,OG03219,OG02686,OG02824,OG02994,OG09326,OG04906,OG04774,OG09497,OG00358,OG01777,OG01437,OG04388,OG04195,OG09127,OG09032,OG08795,OG03675,OG02930,OG08581,OG00675,OG03648,OG04375,OG09137,OG04447,OG04433,OG01078…
GO:0034645	cellular macromolecule biosynthetic process	biological_process	3.9478e-08	2.6371e-06	530	2097	881	3992	OG04888,OG01768,OG00858,OG04891,OG08736,OG04171,OG04239,OG04498,OG08578,OG03550,OG01590,OG01749,OG03582,OG03305,OG01667,OG03803,OG08572,OG02825,OG02780,OG08661,OG01539,OG09200,OG08633,OG03744,OG09321,OG09919,OG03261,OG04355,OG02843,OG01961,OG04823,OG02940,OG03952,OG01692,OG09081,OG08662,OG04338,OG09419,OG08766,OG02791,OG03041,OG01687,OG04933,OG09281,OG03183,OG03353,OG09502,OG04356,OG03300,OG09099…
GO:0006793	phosphorus metabolic process	biological_process	4.2426e-08	2.7911e-06	302	2097	477	3992	OG01764,OG08634,OG04858,OG09359,OG01517,OG03271,OG04645,OG04164,OG03714,OG02971,OG08750,OG03858,OG01290,OG09954,OG04927,OG04219,OG00258,OG04885,OG04322,OG00874,OG04702,OG02690,OG00980,OG02929,OG02990,OG09229,OG09908,OG04073,OG03302,OG04579,OG01487,OG04882,OG09631,OG01439,OG03656,OG04612,OG02911,OG03303,OG02906,OG03939,OG03524,OG09872,OG09492,OG04758,OG01755,OG04267,OG03840,OG03377,OG04369,OG04760…
GO:0009059	macromolecule biosynthetic process	biological_process	5.7081e-08	3.6992e-06	533	2097	888	3992	OG09794,OG08642,OG01392,OG06363,OG01491,OG04779,OG08715,OG09530,OG08665,OG09790,OG04607,OG03836,OG04477,OG10086,OG08702,OG04534,OG03544,OG08651,OG09124,OG00559,OG08541,OG01052,OG02727,OG01589,OG08622,OG09210,OG03362,OG02915,OG09407,OG04106,OG08724,OG02747,OG02720,OG03805,OG05713,OG09632,OG03404,OG02272,OG02853,OG04773,OG03086,OG09800,OG02815,OG08727,OG01757,OG01789,OG04156,OG02711,OG01257,OG08751…
GO:0016462	pyrophosphatase activity	molecular_function	6.3463e-08	4.0523e-06	160	2097	236	3992	OG02855,OG02950,OG09866,OG03946,OG09899,OG03175,OG02720,OG03996,OG01635,OG04016,OG09821,OG01620,OG04447,OG01455,OG04375,OG03438,OG08713,OG03239,OG02971,OG04721,OG03271,OG04180,OG01257,OG04619,OG04219,OG00949,OG00988,OG04275,OG08864,OG03251,OG04066,OG04195,OG04649,OG03890,OG03282,OG04702,OG02998,OG03656,OG10079,OG04500,OG03306,OG03453,OG03583,OG09908,OG04073,OG04718,OG04188,OG02686,OG02990,OG03489…
GO:0006796	phosphate-containing compound metabolic process	biological_process	6.624e-08	4.1683e-06	296	2097	468	3992	OG03375,OG03384,OG10066,OG02768,OG03185,OG04653,OG06088,OG03576,OG03677,OG09429,OG04047,OG01685,OG04325,OG04641,OG02912,OG04114,OG03643,OG09827,OG03487,OG03570,OG08573,OG01295,OG02737,OG09374,OG00962,OG09585,OG03048,OG09696,OG04669,OG03752,OG04257,OG04560,OG03943,OG04449,OG05873,OG01284,OG04899,OG02008,OG03336,OG03667,OG03966,OG04666,OG03367,OG02776,OG04920,OG01534,OG04042,OG01010,OG03475,OG03813…
GO:0016818	hydrolase activity, acting on acid anhydrides, in phosphorus-containing anhydrides	molecular_function	1.2842e-07	7.9658e-06	163	2097	243	3992	OG02664,OG02749,OG08615,OG09428,OG09447,OG09455,OG09588,OG00730,OG03918,OG03756,OG00736,OG09579,OG04442,OG03560,OG08942,OG03876,OG01274,OG08637,OG09259,OG03466,OG01666,OG09983,OG09082,OG03637,OG09698,OG01581,OG00657,OG03688,OG04914,OG02641,OG08560,OG09671,OG02911,OG03303,OG03194,OG02881,OG03489,OG03389,OG04073,OG04718,OG03453,OG03583,OG09908,OG04188,OG02686,OG02990,OG10079,OG03656,OG02998,OG03306…
GO:0007264	small GTPase mediated signal transduction	biological_process	2.9853e-07	1.8257e-05	52	2097	64	3992	OG02664,OG04308,OG03251,OG03282,OG04084,OG04649,OG03735,OG02792,OG08859,OG09504,OG04703,OG04445,OG03560,OG03865,OG04329,OG03162,OG04414,OG04009,OG03184,OG01399,OG04938,OG03549,OG04558,OG03351,OG00874,OG01257,OG03466,OG01021,OG04711,OG03271,OG04631,OG02641,OG03303,OG03438,OG02644,OG03194,OG01455,OG02881,OG04267,OG02971,OG04645,OG03453,OG01620,OG04188,OG02855,OG10079,OG04042,OG01534,OG03306,OG03175…
GO:0005525	GTP binding	molecular_function	3.2984e-07	1.9619e-05	71	2097	92	3992	OG04649,OG01478,OG03282,OG03251,OG04308,OG02843,OG04445,OG02792,OG08859,OG01399,OG04009,OG03162,OG06328,OG01257,OG04938,OG03271,OG02971,OG04239,OG03438,OG02644,OG01455,OG01620,OG09092,OG04016,OG04633,OG03966,OG03036,OG04559,OG02950,OG03175,OG01534,OG04473,OG03096,OG02855,OG04084,OG08573,OG03871,OG02664,OG09736,OG03560,OG04442,OG09579,OG00736,OG03106,OG04881,OG04424,OG03184,OG01274,OG04905,OG04558…
GO:0032561	guanyl ribonucleotide binding	molecular_function	3.2984e-07	1.9619e-05	71	2097	92	3992	OG01274,OG03184,OG04424,OG03549,OG03466,OG04558,OG04905,OG09736,OG02664,OG03871,OG04084,OG08573,OG04881,OG03106,OG00736,OG09579,OG04442,OG03560,OG04073,OG03453,OG04707,OG03583,OG04188,OG10079,OG03656,OG03306,OG02641,OG08560,OG04117,OG09426,OG03303,OG02881,OG03194,OG02768,OG08848,OG03082,OG09833,OG03162,OG04009,OG01399,OG04938,OG01257,OG06328,OG04308,OG03251,OG01478,OG03282,OG04649,OG02792,OG08859…
GO:0006732	coenzyme metabolic process	biological_process	4.282e-07	2.5125e-05	81	2097	107	3992	OG03202,OG09678,OG04669,OG03947,OG00682,OG03888,OG09663,OG04740,OG03661,OG09696,OG04869,OG04600,OG09735,OG03654,OG03026,OG09374,OG09965,OG09726,OG03602,OG03799,OG03670,OG09736,OG04173,OG03353,OG09387,OG04043,OG10024,OG03509,OG03656,OG09727,OG10039,OG04579,OG01383,OG03576,OG04688,OG04896,OG04369,OG09872,OG03481,OG02812,OG09459,OG01755,OG01511,OG03939,OG03699,OG00982,OG00695,OG04322,OG04885,OG03058…
GO:0044248	cellular catabolic process	biological_process	4.87e-07	2.8194e-05	151	2097	225	3992	OG03303,OG08560,OG04631,OG00657,OG03939,OG02850,OG03524,OG08998,OG01755,OG03597,OG02840,OG04267,OG02881,OG04847,OG02686,OG03241,OG02463,OG03583,OG03453,OG06325,OG04073,OG03302,OG02896,OG04407,OG09424,OG03720,OG03613,OG02633,OG04401,OG02664,OG09904,OG04703,OG03543,OG09579,OG00736,OG03654,OG09106,OG01274,OG03907,OG03927,OG04740,OG03595,OG05892,OG04187,OG03888,OG01021,OG03392,OG09983,OG09275,OG04204…
GO:0006810	transport	biological_process	5.6645e-07	3.1942e-05	402	2097	665	3992	OG01281,OG09277,OG04016,OG09080,OG05870,OG04769,OG03830,OG03786,OG06135,OG02950,OG04520,OG01338,OG03709,OG03271,OG04566,OG04323,OG04874,OG04371,OG04645,OG04164,OG02971,OG01290,OG02725,OG04250,OG09954,OG03660,OG09648,OG04565,OG03351,OG03842,OG04219,OG09320,OG03405,OG04208,OG09134,OG04702,OG08787,OG04625,OG01234,OG04152,OG02690,OG09949,OG03512,OG04543,OG09908,OG03583,OG04622,OG04188,OG01695,OG02990…
GO:0051234	establishment of localization	biological_process	5.6645e-07	3.1942e-05	402	2097	665	3992	OG04566,OG03271,OG03709,OG02971,OG04645,OG04371,OG04164,OG04323,OG04874,OG09080,OG04016,OG09277,OG01281,OG01338,OG02950,OG04520,OG03830,OG03786,OG06135,OG04769,OG05870,OG04702,OG09134,OG04152,OG03512,OG02690,OG09949,OG04543,OG08787,OG04625,OG01234,OG09648,OG03660,OG02725,OG04250,OG01290,OG09954,OG04208,OG04219,OG03405,OG09320,OG03842,OG04565,OG03351,OG01337,OG02906,OG04791,OG03045,OG02911,OG02949…
GO:0019001	guanyl nucleotide binding	molecular_function	6.8749e-07	3.827e-05	71	2097	93	3992	OG01399,OG03162,OG04009,OG04938,OG06328,OG01257,OG01478,OG03282,OG04649,OG04308,OG03251,OG04445,OG02843,OG02792,OG08859,OG09092,OG01620,OG04633,OG04016,OG03966,OG03175,OG02950,OG03036,OG04559,OG02855,OG03096,OG04473,OG01534,OG03271,OG02971,OG01455,OG02644,OG03438,OG04239,OG01274,OG03184,OG04424,OG04905,OG03549,OG03466,OG04558,OG03871,OG04084,OG08573,OG09736,OG02664,OG00736,OG09579,OG04442,OG03560…
GO:0003723	RNA binding	molecular_function	7.8948e-07	4.3391e-05	154	2097	229	3992	OG03755,OG03489,OG01741,OG03095,OG03280,OG02862,OG03934,OG08560,OG04607,OG03836,OG02998,OG02895,OG03453,OG08745,OG03990,OG02841,OG01052,OG04892,OG03161,OG09001,OG03982,OG03613,OG06021,OG01199,OG02660,OG02727,OG09195,OG09124,OG08637,OG01468,OG03202,OG00682,OG08640,OG03929,OG02668,OG03636,OG04375,OG00675,OG03714,OG03403,OG09800,OG02723,OG04088,OG04150,OG03177,OG03726,OG04180,OG02915,OG09674,OG08785…
GO:0071702	organic substance transport	biological_process	1.0288e-06	5.584e-05	162	2097	246	3992	OG03099,OG03908,OG01326,OG03254,OG02977,OG04688,OG02768,OG01483,OG08848,OG04849,OG03062,OG06088,OG04603,OG04124,OG09529,OG04052,OG04342,OG04763,OG03040,OG09426,OG02842,OG01459,OG03549,OG03013,OG04829,OG02988,OG01574,OG01578,OG04281,OG04274,OG02787,OG04706,OG09692,OG08629,OG05897,OG03073,OG04671,OG08573,OG03871,OG08661,OG03972,OG03096,OG03498,OG08911,OG03093,OG02622,OG04679,OG10031,OG03363,OG02644…
GO:0016817	hydrolase activity, acting on acid anhydrides	molecular_function	3.9674e-06	0.00021267	168	2097	260	3992	OG00949,OG04619,OG01257,OG04219,OG03141,OG04066,OG03251,OG04702,OG03282,OG03890,OG04649,OG04195,OG04275,OG00988,OG08864,OG04016,OG01635,OG03996,OG02720,OG01620,OG09821,OG09674,OG02855,OG03175,OG09899,OG02950,OG03946,OG09866,OG03271,OG04721,OG04180,OG04524,OG04375,OG03438,OG01455,OG04447,OG02971,OG03239,OG08713,OG08942,OG03876,OG01274,OG09259,OG08637,OG01666,OG03466,OG09082,OG09983,OG03637,OG01581…
GO:0046907	intracellular transport	biological_process	4.4336e-06	0.00023476	117	2097	172	3992	OG09221,OG09175,OG04391,OG03920,OG04547,OG03255,OG01789,OG02738,OG03405,OG04421,OG03842,OG04351,OG03351,OG00947,OG06328,OG04078,OG09648,OG03660,OG03680,OG01399,OG04035,OG03703,OG03950,OG04453,OG04543,OG09695,OG04732,OG03244,OG04340,OG09031,OG04625,OG01234,OG02707,OG09241,OG02863,OG03141,OG04308,OG09134,OG02622,OG03093,OG04679,OG01449,OG03786,OG06135,OG03096,OG03830,OG05870,OG03498,OG08911,OG01334…
GO:0006549	isoleucine metabolic process	biological_process	5.3797e-06	0.00028143	31	2097	35	3992	OG03642,OG04051,OG03002,OG01269,OG01755,OG09735,OG03864,OG03654,OG02623,OG06081,OG04191,OG02742,OG03939,OG09680,OG04520,OG04065,OG03888,OG02896,OG04202,OG04468,OG04067,OG09275,OG04688,OG01927,OG03308,OG04210,OG09663,OG03927,OG04341,OG01961,OG04740
GO:0032787	monocarboxylic acid metabolic process	biological_process	7.0273e-06	0.00036324	60	2097	79	3992	OG03730,OG04118,OG08633,OG03502,OG04401,OG04630,OG04518,OG04190,OG03359,OG04191,OG09691,OG06081,OG03654,OG03864,OG04232,OG04051,OG04268,OG02698,OG04745,OG04229,OG03927,OG09388,OG03661,OG04387,OG04392,OG03153,OG04210,OG09648,OG02813,OG01676,OG04322,OG04885,OG03888,OG04277,OG00695,OG02742,OG04791,OG09392,OG02623,OG03136,OG04561,OG03481,OG09946,OG03597,OG01755,OG03879,OG01269,OG01281,OG03653,OG03582…
GO:0003924	GTPase activity	molecular_function	1.1505e-05	0.00058772	55	2097	72	3992	OG02950,OG09866,OG03175,OG03306,OG01534,OG02855,OG10079,OG03656,OG04473,OG04188,OG01620,OG03453,OG04707,OG03583,OG04073,OG04016,OG04633,OG02971,OG03082,OG04239,OG02881,OG01455,OG03194,OG03438,OG02644,OG08848,OG01284,OG03303,OG04117,OG02641,OG08560,OG03271,OG01257,OG03466,OG04558,OG04938,OG09259,OG04424,OG01274,OG03162,OG03560,OG04445,OG09579,OG00736,OG04442,OG08859,OG02792,OG04649,OG04084,OG08573…
GO:0051649	establishment of localization in cell	biological_process	1.3102e-05	0.0006615	125	2097	188	3992	OG01768,OG03922,OG04171,OG09729,OG09238,OG04323,OG04868,OG03170,OG06055,OG02971,OG04371,OG01334,OG04106,OG01484,OG03830,OG03096,OG03786,OG06135,OG08911,OG05870,OG03498,OG02622,OG03093,OG01449,OG04679,OG04308,OG03141,OG09134,OG04538,OG09241,OG02707,OG02826,OG02863,OG03244,OG04732,OG01234,OG04625,OG04340,OG09031,OG03950,OG09695,OG04453,OG04543,OG04035,OG04250,OG03703,OG09648,OG03660,OG03680,OG01399…
GO:0051179	localization	biological_process	1.561e-05	0.00077906	414	2097	698	3992	OG04839,OG04268,OG04232,OG01723,OG03059,OG09511,OG02810,OG02792,OG03321,OG02649,OG04538,OG09278,OG09659,OG04308,OG09656,OG03255,OG02738,OG03920,OG09175,OG09221,OG04391,OG06328,OG04078,OG04351,OG04421,OG01627,OG01399,OG03680,OG00987,OG03457,OG03703,OG03170,OG02008,OG04868,OG02644,OG01284,OG09729,OG05873,OG04443,OG04127,OG03973,OG09621,OG03875,OG04609,OG04213,OG09409,OG09955,OG10031,OG04828,OG04679…
GO:0009069	serine family amino acid metabolic process	biological_process	1.6533e-05	0.00081577	66	2097	90	3992	OG02776,OG01630,OG02612,OG04283,OG03813,OG04217,OG03412,OG04560,OG01517,OG08750,OG03336,OG03751,OG09848,OG04748,OG09423,OG04035,OG04000,OG03163,OG02845,OG04202,OG00874,OG06328,OG04517,OG04408,OG03127,OG03024,OG03904,OG09775,OG09368,OG04341,OG04780,OG04882,OG01487,OG10024,OG03908,OG03563,OG04114,OG03656,OG03384,OG10066,OG10014,OG03524,OG08998,OG03640,OG04030,OG03840,OG04653,OG03153,OG01686,OG04281…
GO:0006573	valine metabolic process	biological_process	2.7129e-05	0.0013235	28	2097	32	3992	OG06081,OG02623,OG03864,OG03654,OG09735,OG01269,OG01755,OG03002,OG03642,OG04051,OG03939,OG02742,OG04191,OG09275,OG04468,OG02896,OG04065,OG03888,OG04520,OG09680,OG01961,OG04740,OG03927,OG09663,OG04210,OG03308,OG01927,OG04688
GO:1901565	organonitrogen compound catabolic process	biological_process	3.7385e-05	0.0018036	86	2097	124	3992	OG04414,OG04210,OG04019,OG00874,OG04219,OG09656,OG04649,OG03359,OG03735,OG02792,OG03024,OG01753,OG03865,OG04051,OG04329,OG04445,OG03305,OG02612,OG03308,OG01927,OG09509,OG04042,OG01534,OG04520,OG09899,OG09680,OG03093,OG04087,OG04100,OG03271,OG04711,OG01284,OG04400,OG03608,OG04239,OG02623,OG04899,OG01572,OG04645,OG03714,OG01269,OG02971,OG03927,OG09663,OG01686,OG01274,OG09106,OG09983,OG09275,OG05892…
GO:0009066	aspartate family amino acid metabolic process	biological_process	4.4929e-05	0.0021438	52	2097	69	3992	OG03966,OG03305,OG01281,OG04341,OG02612,OG01927,OG04407,OG02896,OG04882,OG04520,OG09680,OG01517,OG03291,OG02742,OG03101,OG03608,OG04446,OG09471,OG04028,OG02623,OG08750,OG01269,OG01755,OG03597,OG01572,OG08998,OG05832,OG02933,OG03927,OG04438,OG09423,OG04210,OG01686,OG04067,OG04202,OG01700,OG01468,OG03888,OG03166,OG03156,OG04517,OG04149,OG03613,OG03359,OG04287,OG03261,OG06081,OG03654,OG04600,OG06129…
GO:0015031	protein transport	biological_process	4.6741e-05	0.0021822	117	2097	178	3992	OG01812,OG04603,OG09426,OG01337,OG02886,OG04342,OG04791,OG09397,OG02840,OG04849,OG02881,OG02768,OG02928,OG08848,OG03524,OG06088,OG03062,OG03453,OG03583,OG03993,OG04312,OG03904,OG03990,OG03241,OG04864,OG03908,OG03099,OG04579,OG01326,OG04671,OG04179,OG03342,OG03073,OG05897,OG03871,OG01679,OG02660,OG00997,OG02787,OG09692,OG04442,OG04483,OG01578,OG04274,OG03907,OG01666,OG01459,OG03549,OG02988,OG01581…
GO:0045184	establishment of protein localization	biological_process	4.6741e-05	0.0021822	117	2097	178	3992	OG03908,OG04864,OG03099,OG04579,OG01326,OG03453,OG03583,OG04312,OG03993,OG03904,OG03990,OG03241,OG09397,OG04849,OG02840,OG02881,OG02928,OG02768,OG08848,OG03524,OG06088,OG03062,OG01812,OG04603,OG09426,OG01337,OG04342,OG04791,OG02886,OG01666,OG01459,OG03549,OG01581,OG02988,OG01574,OG05725,OG03013,OG04829,OG01578,OG04274,OG03907,OG00997,OG02787,OG09692,OG04442,OG04483,OG04671,OG04179,OG03073,OG03342…
GO:0030163	protein catabolic process	biological_process	5.0241e-05	0.0023207	35	2097	43	3992	OG09651,OG04679,OG09424,OG02984,OG03289,OG04057,OG03254,OG04299,OG09838,OG03239,OG04889,OG00417,OG03751,OG02937,OG10066,OG04204,OG03973,OG02940,OG02846,OG03944,OG03833,OG03595,OG04816,OG03398,OG04284,OG03060,OG03876,OG03696,OG03864,OG04275,OG03918,OG03538,OG02633,OG04759,OG03010
GO:0044446	intracellular organelle part	cellular_component	5.7338e-05	0.0026207	400	2097	685	3992	OG04370,OG04343,OG05921,OG03748,OG04908,OG09450,OG02744,OG05897,OG03602,OG02737,OG03630,OG02787,OG04168,OG08519,OG03473,OG09672,OG08567,OG08515,OG04002,OG02764,OG04753,OG01605,OG01459,OG09019,OG09819,OG10066,OG04367,OG03216,OG09882,OG03793,OG04603,OG01419,OG04167,OG09493,OG08848,OG02768,OG03713,OG04325,OG02977,OG09429,OG03979,OG09159,OG03983,OG03893,OG04611,OG02782,OG03643,OG03099,OG02912,OG04574…
GO:0051186	cofactor metabolic process	biological_process	5.8957e-05	0.0026666	93	2097	135	3992	OG03058,OG09931,OG04322,OG04885,OG04109,OG00660,OG02813,OG09954,OG04745,OG03002,OG10065,OG04051,OG00905,OG01753,OG03864,OG04774,OG03359,OG04118,OG04228,OG08634,OG04065,OG02997,OG04520,OG09680,OG04288,OG04022,OG03991,OG04580,OG03308,OG03915,OG03653,OG01269,OG03879,OG03140,OG04164,OG03815,OG03642,OG04561,OG04496,OG03896,OG03291,OG03888,OG00682,OG03947,OG09678,OG04669,OG03202,OG04869,OG09696,OG04740…
GO:0044422	organelle part	cellular_component	5.9718e-05	0.0026732	401	2097	687	3992	OG04150,OG03177,OG04180,OG02926,OG01733,OG00857,OG03239,OG03437,OG09369,OG04323,OG05983,OG02657,OG03268,OG01388,OG04016,OG06135,OG03786,OG08785,OG03546,OG03830,OG05870,OG01036,OG01458,OG01273,OG03861,OG09612,OG02684,OG08643,OG04940,OG04275,OG01055,OG04625,OG01234,OG09648,OG01676,OG03660,OG01854,OG02860,OG02772,OG01476,OG04208,OG00258,OG03405,OG09320,OG08978,OG08929,OG03215,OG03351,OG04791,OG02906…
GO:0010608	posttranscriptional regulation of gene expression	biological_process	6.9298e-05	0.0030703	51	2097	67	3992	OG01749,OG03714,OG04146,OG04239,OG01741,OG09493,OG03755,OG03836,OG09882,OG04607,OG03216,OG03040,OG01706,OG08560,OG04171,OG01267,OG01373,OG02895,OG06228,OG03068,OG02915,OG09638,OG08745,OG09686,OG02951,OG10065,OG02972,OG08800,OG03161,OG04940,OG02929,OG00978,OG01234,OG04620,OG01052,OG02810,OG04649,OG02727,OG03744,OG09195,OG02757,OG06021,OG01777,OG04547,OG01496,OG09124,OG04468,OG03203,OG09817,OG03838…
GO:0009116	nucleoside metabolic process	biological_process	7.4871e-05	0.0032837	104	2097	155	3992	OG02649,OG02792,OG09511,OG04445,OG03865,OG10065,OG04329,OG09656,OG04066,OG04702,OG09670,OG10045,OG03359,OG04649,OG03735,OG03468,OG00874,OG03957,OG03166,OG04219,OG04414,OG04019,OG04899,OG04239,OG02971,OG03714,OG04055,OG03140,OG08713,OG04645,OG04100,OG03271,OG04711,OG02995,OG03291,OG00858,OG01284,OG04022,OG04858,OG04042,OG01534,OG03526,OG02997,OG03093,OG09899,OG03966,OG04666,OG03034,OG01417,OG02747…
GO:0009119	ribonucleoside metabolic process	biological_process	7.617e-05	0.0033073	95	2097	140	3992	OG03271,OG04100,OG04711,OG03291,OG01284,OG00858,OG04239,OG04055,OG03140,OG03714,OG02971,OG08713,OG04645,OG04666,OG03966,OG01417,OG09509,OG09523,OG02747,OG03526,OG04042,OG04022,OG04858,OG01534,OG03093,OG02997,OG09899,OG09656,OG04066,OG04702,OG03735,OG03359,OG10045,OG04649,OG02649,OG02792,OG09511,OG04445,OG04329,OG03865,OG10065,OG04414,OG04019,OG03468,OG03957,OG00874,OG03166,OG04219,OG00657,OG04631…
GO:0042278	purine nucleoside metabolic process	biological_process	8.4242e-05	0.003586	93	2097	137	3992	OG09656,OG04066,OG04702,OG03735,OG04649,OG03359,OG10045,OG02792,OG02649,OG09511,OG04445,OG04329,OG10065,OG03865,OG04414,OG04019,OG03468,OG03957,OG00874,OG03166,OG04219,OG03271,OG04100,OG04711,OG03291,OG01284,OG00858,OG04239,OG04055,OG03140,OG03714,OG02971,OG08713,OG04645,OG04666,OG03966,OG01417,OG09509,OG09523,OG02747,OG03526,OG01534,OG04042,OG03093,OG02997,OG09899,OG02664,OG04401,OG04137,OG03502…
GO:0046128	purine ribonucleoside metabolic process	biological_process	8.4242e-05	0.003586	93	2097	137	3992	OG03503,OG02749,OG04137,OG04401,OG03502,OG02664,OG08573,OG03871,OG09387,OG09744,OG04703,OG09579,OG03197,OG01274,OG09983,OG03202,OG06466,OG09698,OG01581,OG01021,OG04631,OG00657,OG03303,OG02911,OG02888,OG08560,OG04914,OG04896,OG04267,OG02768,OG02881,OG01511,OG09383,OG09875,OG04707,OG03453,OG04073,OG02990,OG02686,OG09229,OG03563,OG02912,OG10039,OG03217,OG09827,OG03302,OG01383,OG04066,OG09656,OG03359…
GO:0006551	leucine metabolic process	biological_process	8.6865e-05	0.0036618	28	2097	33	3992	OG03939,OG04191,OG02742,OG09735,OG06081,OG02623,OG03864,OG03654,OG03002,OG03642,OG04051,OG01269,OG01755,OG03927,OG09663,OG04740,OG01961,OG03308,OG01927,OG04688,OG04210,OG02896,OG09275,OG04468,OG04520,OG09680,OG03888,OG04065
GO:0006417	regulation of translation	biological_process	0.00010232	0.0042718	50	2097	66	3992	OG03203,OG09817,OG01961,OG03838,OG04547,OG01496,OG04468,OG09124,OG02757,OG03744,OG02727,OG09195,OG04649,OG06021,OG01777,OG08800,OG03161,OG04940,OG10065,OG02929,OG01234,OG04620,OG00978,OG01052,OG02810,OG09686,OG08745,OG09638,OG02951,OG02895,OG06228,OG03068,OG02915,OG03216,OG09882,OG03836,OG04607,OG04171,OG08560,OG01267,OG01706,OG03040,OG01373,OG01749,OG03714,OG01741,OG04146,OG04239,OG09493,OG03755
GO:0000502	proteasome complex	cellular_component	0.00010405	0.0043027	18	2097	19	3992	OG02846,OG03010,OG02633,OG03538,OG03116,OG03751,OG03105,OG09838,OG03815,OG04816,OG04057,OG03254,OG03060,OG02984,OG09424,OG03833,OG03097,OG03595
GO:0044711	single-organism biosynthetic process	biological_process	0.00012081	0.0049487	127	2097	194	3992	OG04191,OG04649,OG04630,OG01247,OG09605,OG04228,OG04118,OG04475,OG04051,OG00905,OG10065,OG03002,OG03864,OG09648,OG01676,OG04210,OG01961,OG09388,OG09954,OG04934,OG03058,OG04877,OG03166,OG09566,OG09796,OG03957,OG03778,OG04202,OG03101,OG03896,OG09721,OG01517,OG04888,OG03291,OG01269,OG03642,OG04164,OG04561,OG02623,OG04028,OG04496,OG03858,OG01593,OG00890,OG01927,OG02776,OG04580,OG03308,OG04082,OG03915…
GO:1901657	glycosyl compound metabolic process	biological_process	0.00012664	0.0051391	105	2097	158	3992	OG03237,OG01383,OG03302,OG09827,OG10039,OG03217,OG02912,OG03563,OG09522,OG09229,OG02686,OG02990,OG04073,OG03453,OG04707,OG09875,OG09383,OG01511,OG02881,OG03185,OG02768,OG04267,OG04896,OG04914,OG08560,OG02888,OG02911,OG03303,OG04631,OG00657,OG01021,OG09698,OG01581,OG06466,OG03202,OG09983,OG01274,OG03621,OG03197,OG09579,OG04703,OG03026,OG01295,OG09744,OG09387,OG03871,OG08573,OG02664,OG03502,OG04137…
GO:0006090	pyruvate metabolic process	biological_process	0.00015115	0.0060767	22	2097	25	3992	OG04191,OG03359,OG04791,OG04518,OG04401,OG03502,OG04268,OG09946,OG04232,OG03481,OG09392,OG03864,OG03136,OG09648,OG03582,OG04229,OG04387,OG03413,OG01350,OG03888,OG02774,OG06092
GO:0009081	branched-chain amino acid metabolic process	biological_process	0.00016955	0.006754	31	2097	38	3992	OG09735,OG03864,OG03654,OG06081,OG02623,OG04051,OG03642,OG03002,OG01755,OG01269,OG03939,OG04191,OG02742,OG02896,OG04202,OG04067,OG04468,OG09275,OG09680,OG04520,OG04065,OG03888,OG09663,OG04341,OG03927,OG01961,OG04740,OG01927,OG04688,OG03308,OG04210
GO:0048037	cofactor binding	molecular_function	0.00017203	0.0067906	112	2097	169	3992	OG10024,OG03563,OG00898,OG09727,OG04579,OG03760,OG01383,OG09951,OG04341,OG00904,OG03219,OG01640,OG09382,OG03576,OG04688,OG03978,OG09634,OG02699,OG09539,OG03481,OG04131,OG03597,OG01755,OG02939,OG04855,OG09850,OG02762,OG00593,OG02742,OG03707,OG02909,OG01770,OG01228,OG04103,OG09818,OG04067,OG03888,OG00682,OG03927,OG04229,OG00700,OG03695,OG03661,OG04740,OG08567,OG09585,OG09243,OG09696,OG05992,OG04843…
GO:0035556	intracellular signal transduction	biological_process	0.00018297	0.0071574	63	2097	91	3992	OG02641,OG03303,OG04711,OG03271,OG04631,OG02971,OG04645,OG02160,OG01455,OG02881,OG03194,OG02644,OG03438,OG04267,OG04188,OG01620,OG04666,OG03453,OG03175,OG03267,OG03306,OG02950,OG01641,OG03036,OG10079,OG02855,OG04042,OG01534,OG03570,OG04614,OG03282,OG03735,OG04084,OG04649,OG04308,OG02664,OG04179,OG03251,OG04445,OG04703,OG04329,OG03560,OG03865,OG09504,OG02792,OG08859,OG04041,OG09106,OG03184,OG04685…
GO:0044699	single-organism process	biological_process	0.00018592	0.0072078	698	2097	1243	3992	OG09692,OG04223,OG06129,OG09691,OG03044,OG04095,OG04269,OG04084,OG04173,OG08629,OG03503,OG01574,OG06466,OG03549,OG03921,OG04558,OG03729,OG04380,OG04274,OG04424,OG01382,OG01578,OG09383,OG04499,OG09459,OG03402,OG04875,OG02937,OG04849,OG04334,OG01706,OG03040,OG02742,OG02842,OG01725,OG00982,OG04052,OG05805,OG01326,OG01383,OG03798,OG04510,OG00898,OG03908,OG04189,OG04285,OG01275,OG04688,OG03623,OG04036…
GO:0005488	binding	molecular_function	0.00018771	0.0072125	1175	2097	2147	3992	OG01630,OG04580,OG03589,OG09509,OG01927,OG09226,OG06133,OG02612,OG09932,OG03250,OG03097,OG01563,OG02750,OG09751,OG04352,OG03498,OG03834,OG02955,OG03944,OG08777,OG02904,OG03739,OG04496,OG03257,OG09644,OG04035,OG03994,OG09526,OG05917,OG04296,OG01496,OG04294,OG04547,OG03211,OG03750,OG02757,OG01371,OG04475,OG05800,OG08682,OG04408,OG08859,OG03127,OG04145,OG09504,OG02658,OG04436,OG04285,OG09368,OG04688…
GO:0044765	single-organism transport	biological_process	0.00019439	0.0074039	292	2097	485	3992	OG09511,OG02792,OG02649,OG02810,OG04232,OG04268,OG03059,OG09659,OG04538,OG09278,OG09656,OG04351,OG04078,OG06328,OG01627,OG03255,OG02738,OG09175,OG03703,OG03457,OG00987,OG02008,OG03170,OG09409,OG04213,OG05873,OG09729,OG01284,OG09621,OG03972,OG04920,OG02617,OG03096,OG09955,OG10031,OG04828,OG02622,OG09543,OG09336,OG04666,OG03883,OG00732,OG04706,OG02787,OG05840,OG09374,OG05897,OG08573,OG03752,OG01264…
GO:0006522	alanine metabolic process	biological_process	0.00020689	0.0077441	12	2097	12	3992	OG04446,OG04287,OG04791,OG04149,OG01281,OG04438,OG03966,OG03597,OG01700,OG03261,OG04028,OG00898
GO:0009078	pyruvate family amino acid metabolic process	biological_process	0.00020689	0.0077441	12	2097	12	3992	OG03597,OG03261,OG00898,OG04028,OG01700,OG04791,OG04446,OG04287,OG03966,OG04438,OG01281,OG04149
GO:0003674	molecular_function	molecular_function	0.00023065	0.0085599	1829	2097	3405	3992	OG02814,OG03403,OG01269,OG03714,OG03125,OG02971,OG00860,OG09359,OG04150,OG04907,OG03616,OG02877,OG01517,OG09866,OG09831,OG03036,OG03259,OG02974,OG02849,OG04444,OG03786,OG03233,OG02657,OG01281,OG08735,OG09771,OG04506,OG08787,OG02903,OG04275,OG01799,OG08688,OG01478,OG04702,OG04108,OG04761,OG04630,OG04219,OG09566,OG03215,OG09167,OG09703,OG02785,OG03130,OG09648,OG03307,OG08548,OG08524,OG09954,OG04934…
GO:0051641	cellular localization	biological_process	0.00023372	0.0086	135	2097	214	3992	OG04078,OG06328,OG04351,OG03211,OG00947,OG04421,OG04547,OG03255,OG02738,OG03920,OG09175,OG04391,OG09221,OG03703,OG04035,OG03680,OG01399,OG04340,OG09031,OG03244,OG03321,OG04453,OG04538,OG04308,OG02863,OG09241,OG08911,OG03498,OG03096,OG04679,OG02622,OG03093,OG09336,OG04720,OG01334,OG03170,OG04868,OG06055,OG01768,OG09729,OG04171,OG01058,OG01459,OG02988,OG01574,OG02646,OG01578,OG04274,OG04168,OG02787…
GO:0043234	protein complex	cellular_component	0.00023703	0.0086487	420	2097	730	3992	OG03546,OG03786,OG08876,OG01036,OG01281,OG01388,OG03065,OG09369,OG03858,OG05983,OG03714,OG04371,OG04645,OG03239,OG02926,OG01733,OG04150,OG09283,OG04180,OG03351,OG00258,OG04208,OG09566,OG03405,OG03284,OG01854,OG03838,OG01476,OG01362,OG04934,OG02772,OG01676,OG09648,OG03063,OG03660,OG03114,OG04431,OG04275,OG01055,OG04625,OG08787,OG08643,OG04940,OG03512,OG02690,OG04630,OG09612,OG04702,OG01273,OG03861…
GO:0033036	macromolecule localization	biological_process	0.00027348	0.0098611	145	2097	232	3992	OG02826,OG02707,OG02741,OG03141,OG02690,OG04543,OG09695,OG03950,OG04625,OG04732,OG03660,OG09648,OG04009,OG01789,OG03405,OG03351,OG01257,OG03842,OG09238,OG03454,OG04773,OG03922,OG04371,OG02971,OG01484,OG04106,OG02950,OG01449,OG01338,OG03175,OG05870,OG06135,OG01679,OG02660,OG04401,OG03342,OG04179,OG04483,OG04442,OG00997,OG03907,OG05725,OG01581,OG00940,OG03067,OG01666,OG04791,OG02886,OG01337,OG01812…
GO:0044283	small molecule biosynthetic process	biological_process	0.0002748	0.0098611	122	2097	188	3992	OG03291,OG04888,OG01517,OG09721,OG03896,OG03101,OG04496,OG03858,OG02623,OG04028,OG04561,OG04164,OG03642,OG01269,OG01281,OG03915,OG03308,OG04082,OG04580,OG00890,OG01927,OG02776,OG01593,OG04022,OG04444,OG01293,OG04520,OG09680,OG04065,OG02997,OG04228,OG04118,OG09605,OG01247,OG04630,OG04649,OG04191,OG03864,OG03002,OG10065,OG00905,OG04051,OG09954,OG04934,OG09388,OG01961,OG04210,OG09648,OG01676,OG04202…
GO:1901135	carbohydrate derivative metabolic process	biological_process	0.00030851	0.01098	163	2097	261	3992	OG04896,OG04267,OG02881,OG01755,OG01511,OG00657,OG04631,OG03303,OG02911,OG01544,OG01940,OG04791,OG02888,OG08560,OG04914,OG04477,OG03563,OG03217,OG03302,OG03237,OG03453,OG04073,OG02686,OG02990,OG04312,OG09229,OG03026,OG01052,OG03654,OG03357,OG04514,OG04483,OG04703,OG09579,OG02749,OG04137,OG03502,OG04401,OG02664,OG09744,OG08854,OG03544,OG03202,OG09983,OG05892,OG09698,OG01581,OG01021,OG03197,OG09243…
GO:0031090	organelle membrane	cellular_component	0.00031359	0.01107	108	2097	164	3992	OG04828,OG01449,OG03718,OG03093,OG08534,OG01036,OG08911,OG03526,OG08517,OG01424,OG03498,OG01534,OG03830,OG06135,OG03434,OG03786,OG01762,OG00858,OG04213,OG01768,OG02926,OG04055,OG04140,OG04496,OG09163,OG04323,OG03231,OG09648,OG00987,OG01476,OG03703,OG02860,OG03561,OG09320,OG04547,OG03920,OG04391,OG03957,OG04351,OG03350,OG08929,OG03861,OG09241,OG09278,OG03141,OG09695,OG08800,OG03031,OG04453,OG03331…
GO:0016310	phosphorylation	biological_process	0.00032637	0.011428	149	2097	236	3992	OG04612,OG01487,OG04780,OG09908,OG09554,OG02686,OG03904,OG03377,OG03840,OG03640,OG02812,OG09492,OG04758,OG09872,OG03524,OG10014,OG03688,OG02888,OG02906,OG04914,OG02911,OG09825,OG03666,OG04314,OG01581,OG02933,OG09106,OG03827,OG04256,OG03153,OG03026,OG04026,OG09965,OG03374,OG09213,OG00736,OG09329,OG02749,OG01679,OG08534,OG04336,OG02747,OG04507,OG03751,OG03588,OG03858,OG04164,OG04645,OG08713,OG01517…
GO:0009108	coenzyme biosynthetic process	biological_process	0.00033187	0.011528	51	2097	70	3992	OG10065,OG03002,OG00905,OG03602,OG09965,OG09374,OG09735,OG03654,OG03353,OG04043,OG03799,OG03670,OG04228,OG04118,OG09736,OG03888,OG03058,OG00682,OG09678,OG04669,OG09696,OG04869,OG09954,OG04740,OG03815,OG03481,OG04164,OG09872,OG09459,OG01511,OG01269,OG02812,OG04496,OG04369,OG04561,OG03896,OG00695,OG03291,OG00982,OG03699,OG04520,OG02997,OG04065,OG04022,OG03509,OG09727,OG03656,OG04580,OG04688,OG03915…
GO:1901136	carbohydrate derivative catabolic process	biological_process	0.00038545	0.013283	53	2097	75	3992	OG04073,OG03453,OG04707,OG02686,OG09509,OG04042,OG01534,OG09551,OG03093,OG09899,OG09827,OG03302,OG03271,OG04100,OG00657,OG04711,OG04631,OG08560,OG03303,OG09756,OG01284,OG02768,OG02881,OG04239,OG04267,OG03714,OG02971,OG01755,OG04645,OG04414,OG04019,OG09106,OG01274,OG00874,OG09983,OG01021,OG05892,OG04219,OG04401,OG09656,OG02664,OG04649,OG03735,OG02792,OG03654,OG04514,OG04703,OG09579,OG04445,OG03357…
GO:0019637	organophosphate metabolic process	biological_process	0.00039398	0.01347	156	2097	249	3992	OG04858,OG03991,OG04144,OG08634,OG09899,OG03653,OG02747,OG09523,OG08750,OG03714,OG02971,OG04055,OG04645,OG08713,OG04100,OG03271,OG09359,OG01739,OG03922,OG00874,OG04885,OG04219,OG04414,OG00660,OG03864,OG02929,OG03865,OG04329,OG02624,OG04066,OG04702,OG04649,OG03217,OG03656,OG04882,OG04579,OG03302,OG04073,OG03453,OG09229,OG02686,OG02990,OG04312,OG04369,OG02881,OG04267,OG01755,OG01511,OG04631,OG00657…
GO:0009154	purine ribonucleotide catabolic process	biological_process	0.00041487	0.013964	46	2097	64	3992	OG03302,OG09899,OG09827,OG03093,OG09551,OG01534,OG04042,OG09509,OG02686,OG03453,OG04707,OG04073,OG04645,OG03714,OG02971,OG04267,OG04239,OG02881,OG02768,OG01284,OG03303,OG08560,OG03271,OG04100,OG00657,OG04711,OG04631,OG04219,OG05892,OG01021,OG09983,OG00874,OG04019,OG01274,OG04414,OG04329,OG03865,OG09579,OG04445,OG04703,OG02792,OG03735,OG04649,OG02664,OG09656,OG04401
GO:0009261	ribonucleotide catabolic process	biological_process	0.00041487	0.013964	46	2097	64	3992	OG03735,OG04649,OG02664,OG09656,OG04401,OG04329,OG03865,OG09579,OG04445,OG04703,OG02792,OG01274,OG04019,OG04414,OG04219,OG05892,OG01021,OG09983,OG00874,OG01284,OG03303,OG08560,OG04100,OG04711,OG03271,OG00657,OG04631,OG04645,OG02971,OG03714,OG04267,OG04239,OG02881,OG02768,OG09509,OG02686,OG04707,OG03453,OG04073,OG03302,OG09899,OG09827,OG03093,OG09551,OG04042,OG01534
GO:0006550	isoleucine catabolic process	biological_process	0.00045711	0.014479	18	2097	20	3992	OG09663,OG03927,OG01927,OG03308,OG04210,OG02896,OG09275,OG09680,OG04520,OG03888,OG03939,OG02742,OG03654,OG06081,OG02623,OG04051,OG01269,OG01755
GO:0006552	leucine catabolic process	biological_process	0.00045711	0.014479	18	2097	20	3992	OG03888,OG04520,OG09680,OG09275,OG02896,OG04210,OG03308,OG01927,OG03927,OG09663,OG01755,OG01269,OG04051,OG06081,OG02623,OG03654,OG02742,OG03939
GO:0006574	valine catabolic process	biological_process	0.00045711	0.014479	18	2097	20	3992	OG03654,OG06081,OG02623,OG01269,OG01755,OG04051,OG03939,OG02742,OG09275,OG02896,OG03888,OG09680,OG04520,OG09663,OG03927,OG04210,OG01927,OG03308
GO:0006152	purine nucleoside catabolic process	biological_process	0.00047019	0.014479	44	2097	61	3992	OG08560,OG03303,OG01284,OG04100,OG04711,OG03271,OG00657,OG04631,OG03714,OG02971,OG04645,OG02768,OG02881,OG04239,OG04267,OG02686,OG09509,OG04073,OG03453,OG04707,OG03093,OG09827,OG09899,OG03302,OG01534,OG04042,OG04649,OG03735,OG09656,OG04401,OG02664,OG04703,OG04445,OG09579,OG03865,OG04329,OG02792,OG04019,OG01274,OG04414,OG01021,OG04219,OG00874,OG09983
GO:0009143	nucleoside triphosphate catabolic process	biological_process	0.00047019	0.014479	44	2097	61	3992	OG02792,OG04329,OG03865,OG09579,OG04445,OG04703,OG02664,OG04401,OG09656,OG03735,OG04649,OG09983,OG00874,OG04219,OG01021,OG04414,OG04019,OG01274,OG04267,OG04239,OG02881,OG02768,OG04645,OG02971,OG03714,OG00657,OG04100,OG03271,OG04711,OG04631,OG01284,OG03303,OG08560,OG01534,OG04042,OG03302,OG09827,OG09899,OG03093,OG03453,OG04707,OG04073,OG09509,OG02686
GO:0009146	purine nucleoside triphosphate catabolic process	biological_process	0.00047019	0.014479	44	2097	61	3992	OG04019,OG01274,OG04414,OG01021,OG04219,OG09983,OG00874,OG03735,OG04649,OG02664,OG09656,OG04401,OG04445,OG09579,OG04703,OG04329,OG03865,OG02792,OG09509,OG02686,OG04073,OG04707,OG03453,OG03093,OG03302,OG09827,OG09899,OG01534,OG04042,OG08560,OG01284,OG03303,OG04631,OG04100,OG03271,OG00657,OG04711,OG03714,OG02971,OG04645,OG02881,OG02768,OG04267,OG04239
GO:0009164	nucleoside catabolic process	biological_process	0.00047019	0.014479	44	2097	61	3992	OG04329,OG03865,OG09579,OG04445,OG04703,OG02792,OG03735,OG04649,OG02664,OG04401,OG09656,OG04219,OG01021,OG09983,OG00874,OG04019,OG01274,OG04414,OG04645,OG03714,OG02971,OG04267,OG04239,OG02881,OG02768,OG01284,OG03303,OG08560,OG04100,OG00657,OG03271,OG04711,OG04631,OG03302,OG09899,OG09827,OG03093,OG01534,OG04042,OG09509,OG02686,OG04707,OG03453,OG04073
GO:0009203	ribonucleoside triphosphate catabolic process	biological_process	0.00047019	0.014479	44	2097	61	3992	OG04219,OG01021,OG09983,OG00874,OG01274,OG04019,OG04414,OG04329,OG03865,OG09579,OG04445,OG04703,OG02792,OG03735,OG04649,OG02664,OG09656,OG04401,OG03302,OG09827,OG09899,OG03093,OG04042,OG01534,OG09509,OG02686,OG04707,OG03453,OG04073,OG04645,OG02971,OG03714,OG04267,OG04239,OG02881,OG02768,OG01284,OG03303,OG08560,OG04100,OG03271,OG00657,OG04631,OG04711
GO:0009207	purine ribonucleoside triphosphate catabolic process	biological_process	0.00047019	0.014479	44	2097	61	3992	OG04414,OG01274,OG04019,OG00874,OG09983,OG01021,OG04219,OG09656,OG04401,OG02664,OG04649,OG03735,OG02792,OG04703,OG09579,OG04445,OG03865,OG04329,OG04073,OG04707,OG03453,OG02686,OG09509,OG01534,OG04042,OG03093,OG09827,OG09899,OG03302,OG03271,OG04100,OG04631,OG00657,OG04711,OG08560,OG03303,OG01284,OG02768,OG02881,OG04239,OG04267,OG03714,OG02971,OG04645
GO:0042454	ribonucleoside catabolic process	biological_process	0.00047019	0.014479	44	2097	61	3992	OG03735,OG04649,OG02664,OG04401,OG09656,OG04329,OG03865,OG04445,OG09579,OG04703,OG02792,OG01274,OG04019,OG04414,OG04219,OG01021,OG09983,OG00874,OG01284,OG03303,OG08560,OG03271,OG04100,OG00657,OG04631,OG04711,OG04645,OG03714,OG02971,OG04267,OG04239,OG02881,OG02768,OG09509,OG02686,OG03453,OG04707,OG04073,OG03302,OG09827,OG09899,OG03093,OG04042,OG01534
GO:0046130	purine ribonucleoside catabolic process	biological_process	0.00047019	0.014479	44	2097	61	3992	OG03735,OG04649,OG02664,OG04401,OG09656,OG09579,OG04445,OG04703,OG04329,OG03865,OG02792,OG04019,OG01274,OG04414,OG01021,OG04219,OG09983,OG00874,OG08560,OG01284,OG03303,OG03271,OG04100,OG00657,OG04711,OG04631,OG03714,OG02971,OG04645,OG02881,OG02768,OG04267,OG04239,OG09509,OG02686,OG04073,OG04707,OG03453,OG03093,OG03302,OG09827,OG09899,OG01534,OG04042
GO:1901658	glycosyl compound catabolic process	biological_process	0.00047019	0.014479	44	2097	61	3992	OG04073,OG04707,OG03453,OG02686,OG09509,OG04042,OG01534,OG03093,OG09899,OG09827,OG03302,OG04100,OG03271,OG00657,OG04631,OG04711,OG08560,OG03303,OG01284,OG02768,OG02881,OG04239,OG04267,OG03714,OG02971,OG04645,OG04414,OG01274,OG04019,OG00874,OG09983,OG01021,OG04219,OG04401,OG09656,OG02664,OG04649,OG03735,OG02792,OG04703,OG09579,OG04445,OG03865,OG04329
GO:0051246	regulation of protein metabolic process	biological_process	0.0004764	0.014567	62	2097	88	3992	OG09106,OG03203,OG08725,OG03066,OG03838,OG01961,OG04927,OG09817,OG01496,OG04547,OG04468,OG09124,OG06021,OG04649,OG03744,OG09195,OG02727,OG02757,OG01777,OG04034,OG02929,OG00736,OG03374,OG02844,OG10065,OG04940,OG08800,OG03161,OG01052,OG02810,OG09504,OG00978,OG03749,OG01234,OG04620,OG09638,OG09686,OG08745,OG04057,OG02951,OG06228,OG02895,OG02915,OG03068,OG03040,OG01706,OG01267,OG04171,OG08560,OG04449…
GO:0006886	intracellular protein transport	biological_process	0.00053574	0.016267	85	2097	130	3992	OG04603,OG01812,OG01337,OG02886,OG04791,OG04342,OG09426,OG02881,OG08848,OG02928,OG02768,OG04849,OG03524,OG06088,OG03453,OG03583,OG03993,OG04312,OG03990,OG03908,OG04864,OG04179,OG03073,OG03342,OG05897,OG04671,OG03871,OG01679,OG02660,OG00997,OG02787,OG04442,OG04483,OG09692,OG03907,OG04274,OG01459,OG01574,OG02988,OG05725,OG01768,OG03922,OG04171,OG04868,OG03170,OG06055,OG02971,OG04106,OG01484,OG03096…
GO:0008135	translation factor activity, nucleic acid binding	molecular_function	0.00056775	0.017104	44	2097	59	3992	OG01373,OG04171,OG01267,OG08560,OG01706,OG03040,OG03216,OG04607,OG09882,OG03836,OG09493,OG03755,OG01741,OG04146,OG04239,OG03714,OG01749,OG02951,OG08745,OG09638,OG02915,OG03068,OG02895,OG01777,OG06021,OG03744,OG09195,OG02727,OG02757,OG04649,OG02810,OG01052,OG00978,OG02929,OG03161,OG08800,OG04940,OG10065,OG03838,OG09817,OG03203,OG09124,OG01496,OG04547
GO:0008104	protein localization	biological_process	0.00057119	0.017104	127	2097	203	3992	OG01337,OG02886,OG04342,OG04791,OG09426,OG02949,OG04603,OG01812,OG03062,OG03524,OG06088,OG02881,OG02928,OG08848,OG02768,OG09397,OG02840,OG04849,OG03241,OG04312,OG03993,OG03904,OG03990,OG03453,OG03583,OG01392,OG01326,OG04579,OG03099,OG03217,OG03908,OG04864,OG03871,OG01679,OG02660,OG04179,OG03342,OG03073,OG05897,OG04671,OG04442,OG04483,OG02737,OG09692,OG00997,OG02787,OG03907,OG04274,OG01578,OG03013…
GO:0044763	single-organism cellular process	biological_process	0.00057622	0.017136	590	2097	1052	3992	OG03291,OG04773,OG03086,OG01572,OG08713,OG01635,OG04106,OG04921,OG01424,OG08517,OG03362,OG02855,OG01350,OG04571,OG01449,OG03175,OG02741,OG04649,OG03282,OG01033,OG08655,OG00905,OG08800,OG04329,OG08566,OG04182,OG01257,OG01789,OG04364,OG04631,OG01714,OG09537,OG04533,OG04328,OG02641,OG04231,OG01945,OG03194,OG02881,OG03904,OG09637,OG04864,OG08626,OG03760,OG06363,OG03306,OG01392,OG04861,OG03342,OG06156…
GO:0006091	generation of precursor metabolites and energy	biological_process	0.00059899	0.017693	103	2097	155	3992	OG02008,OG01585,OG09163,OG04164,OG08713,OG03642,OG09946,OG03879,OG03291,OG01768,OG09721,OG01363,OG08657,OG05873,OG08876,OG04920,OG02887,OG03718,OG08634,OG08534,OG03093,OG03305,OG01281,OG08597,OG03582,OG04580,OG04507,OG09511,OG09504,OG03864,OG00905,OG03031,OG09278,OG03165,OG04518,OG04761,OG03350,OG03957,OG09566,OG03058,OG02860,OG09954,OG01290,OG08566,OG02813,OG09392,OG03377,OG03136,OG03258,OG03481…
GO:0032268	regulation of cellular protein metabolic process	biological_process	0.00066653	0.019555	61	2097	87	3992	OG01777,OG04034,OG06021,OG04649,OG03744,OG02757,OG02727,OG09195,OG01052,OG02810,OG09504,OG00978,OG01234,OG03749,OG04620,OG02929,OG03374,OG02844,OG00736,OG10065,OG03161,OG08800,OG04940,OG03838,OG01961,OG04927,OG09817,OG03203,OG09106,OG08725,OG03066,OG04468,OG09124,OG01496,OG04547,OG01373,OG01706,OG03040,OG01267,OG04171,OG08560,OG04449,OG09882,OG04607,OG03836,OG03216,OG03755,OG09493,OG04146,OG04239…
GO:0051287	NAD binding	molecular_function	0.00068656	0.020007	33	2097	42	3992	OG09951,OG04520,OG09680,OG02617,OG03978,OG03653,OG01269,OG01755,OG02939,OG03481,OG04164,OG02742,OG03888,OG04877,OG00682,OG04202,OG03252,OG09644,OG05992,OG03499,OG09585,OG08567,OG09954,OG04229,OG03927,OG09965,OG03357,OG04051,OG03161,OG06081,OG03654,OG01502,OG09688
GO:0051716	cellular response to stimulus	biological_process	0.00071367	0.020658	226	2097	384	3992	OG03453,OG08939,OG04188,OG03509,OG04864,OG03914,OG10079,OG04602,OG03306,OG01392,OG03267,OG04631,OG01816,OG04855,OG02949,OG03290,OG01714,OG03303,OG09537,OG02906,OG02641,OG04267,OG04231,OG02775,OG05839,OG03194,OG02881,OG02850,OG05863,OG03524,OG03927,OG03876,OG00560,OG03661,OG04685,OG03581,OG09106,OG03907,OG03368,OG03466,OG01468,OG04468,OG02871,OG09787,OG01021,OG04401,OG04137,OG04179,OG02963,OG02664…
GO:0016192	vesicle-mediated transport	biological_process	0.00073457	0.021123	60	2097	88	3992	OG04849,OG02768,OG02928,OG03840,OG04323,OG04868,OG04371,OG02949,OG01768,OG03045,OG04864,OG03498,OG08911,OG06135,OG03786,OG01350,OG04679,OG03302,OG01338,OG03583,OG03904,OG01484,OG03993,OG00564,OG04732,OG00997,OG04453,OG01780,OG04825,OG04538,OG04671,OG03342,OG03141,OG04308,OG09377,OG04179,OG04095,OG02826,OG02707,OG00947,OG03351,OG04351,OG01666,OG04421,OG01459,OG05725,OG01789,OG02738,OG02646,OG03249…
GO:0009060	aerobic respiration	biological_process	0.00076795	0.021937	24	2097	29	3992	OG01363,OG00593,OG03165,OG03481,OG03161,OG09946,OG03602,OG03879,OG02939,OG09691,OG09392,OG01585,OG03258,OG03136,OG03153,OG02813,OG04229,OG01281,OG03305,OG03219,OG02887,OG03413,OG03888,OG04277
GO:0044255	cellular lipid metabolic process	biological_process	0.00077823	0.022085	89	2097	137	3992	OG08854,OG02909,OG03888,OG00682,OG03927,OG09663,OG04869,OG03827,OG04392,OG04256,OG06081,OG03654,OG01052,OG09691,OG00730,OG04514,OG01206,OG01042,OG04483,OG03357,OG02698,OG00962,OG03487,OG04190,OG06092,OG03509,OG02896,OG04882,OG01383,OG02856,OG03219,OG04312,OG04155,OG03276,OG01755,OG06088,OG03939,OG04124,OG02742,OG04791,OG04477,OG00695,OG03952,OG01558,OG00957,OG03769,OG04322,OG04856,OG09423,OG09388…
GO:0016887	ATPase activity	molecular_function	0.00082565	0.023279	85	2097	130	3992	OG09511,OG00988,OG03127,OG04275,OG03251,OG04066,OG09656,OG04195,OG04702,OG03890,OG01257,OG06328,OG03468,OG04619,OG04219,OG04658,OG03240,OG00949,OG04019,OG04447,OG04415,OG01455,OG02644,OG04375,OG08713,OG03239,OG02971,OG03710,OG04809,OG04180,OG03973,OG01534,OG04473,OG02950,OG03946,OG04679,OG09899,OG03093,OG04666,OG03289,OG09821,OG09509,OG09588,OG09455,OG09447,OG03756,OG00730,OG04356,OG03918,OG03300…
GO:0003824	catalytic activity	molecular_function	0.00084437	0.023653	1036	2097	1881	3992	OG00905,OG04287,OG04846,OG02953,OG04066,OG04364,OG01757,OG09512,OG09388,OG09158,OG03879,OG09600,OG03147,OG01739,OG01363,OG01218,OG03291,OG03684,OG04405,OG03175,OG09185,OG03718,OG02887,OG04217,OG00890,OG04106,OG06394,OG01635,OG09129,OG04442,OG05708,OG03357,OG03529,OG03613,OG03720,OG01679,OG03799,OG00682,OG01581,OG03737,OG03693,OG03202,OG08854,OG09106,OG03841,OG01245,OG03876,OG03194,OG02881,OG02868…
GO:0072523	purine-containing compound catabolic process	biological_process	0.00085519	0.023803	49	2097	70	3992	OG03714,OG02971,OG04645,OG02881,OG04899,OG02768,OG04267,OG04239,OG08560,OG01284,OG03303,OG04100,OG00657,OG03271,OG04711,OG04631,OG03093,OG03302,OG09899,OG09827,OG09551,OG09522,OG01534,OG04042,OG09509,OG02686,OG04847,OG04073,OG03453,OG04707,OG09579,OG04445,OG04703,OG04329,OG03865,OG02792,OG03735,OG04649,OG02664,OG04401,OG09656,OG01021,OG04219,OG05892,OG09983,OG00874,OG01274,OG04019,OG04414
GO:0044391	ribosomal subunit	cellular_component	0.00088003	0.024234	26	2097	32	3992	OG08665,OG02853,OG04433,OG02876,OG02684,OG03183,OG01589,OG03177,OG09988,OG09550,OG03264,OG03934,OG04649,OG08785,OG03215,OG02764,OG04602,OG02711,OG08515,OG02668,OG02720,OG01464,OG08737,OG02657,OG03680,OG03866
GO:0005996	monosaccharide metabolic process	biological_process	0.00088742	0.024234	44	2097	60	3992	OG10079,OG03991,OG08634,OG04579,OG01449,OG09680,OG02856,OG02731,OG01281,OG03653,OG01712,OG01755,OG09946,OG03642,OG04711,OG09721,OG02641,OG01692,OG04117,OG02847,OG01544,OG03947,OG03957,OG03832,OG03466,OG04885,OG03888,OG09566,OG08617,OG03661,OG08761,OG03927,OG03252,OG00660,OG01295,OG03864,OG03026,OG09191,OG04514,OG09726,OG04051,OG04173,OG03080,OG04518
GO:0019318	hexose metabolic process	biological_process	0.00088742	0.024234	44	2097	60	3992	OG00660,OG03252,OG08761,OG03661,OG03927,OG03888,OG08617,OG09566,OG03947,OG03957,OG03466,OG04885,OG03832,OG03080,OG04518,OG04173,OG09726,OG04514,OG04051,OG03026,OG03864,OG01295,OG09191,OG01712,OG02731,OG03653,OG01281,OG08634,OG09680,OG02856,OG01449,OG04579,OG10079,OG03991,OG02641,OG02847,OG01544,OG04117,OG01692,OG09721,OG04711,OG01755,OG09946,OG03642
GO:0009150	purine ribonucleotide metabolic process	biological_process	0.00090847	0.024653	88	2097	135	3992	OG03453,OG04707,OG04073,OG02990,OG02686,OG09229,OG09551,OG03217,OG02912,OG03302,OG09827,OG01383,OG04631,OG00657,OG02911,OG03303,OG08560,OG04914,OG02888,OG04267,OG02881,OG03185,OG02768,OG09875,OG09383,OG01511,OG03197,OG04685,OG01274,OG09983,OG09698,OG01581,OG06466,OG05892,OG01021,OG04257,OG02749,OG03503,OG02664,OG04401,OG04137,OG03502,OG03871,OG08573,OG09744,OG09579,OG04703,OG04666,OG03966,OG09509…
GO:0046434	organophosphate catabolic process	biological_process	0.00094587	0.025509	53	2097	77	3992	OG02971,OG01755,OG03714,OG04645,OG02881,OG04899,OG02768,OG04267,OG04239,OG08560,OG01284,OG03303,OG03271,OG04100,OG04631,OG00657,OG04711,OG03093,OG03302,OG09827,OG09899,OG09551,OG09522,OG04042,OG01534,OG09509,OG02686,OG04073,OG03453,OG04707,OG09579,OG04445,OG04703,OG04051,OG00962,OG04329,OG03357,OG03865,OG03654,OG02792,OG03735,OG04649,OG02664,OG09656,OG04401,OG01021,OG04219,OG05892,OG09983,OG00874…
GO:0006531	aspartate metabolic process	biological_process	0.00096527	0.025872	10	2097	10	3992	OG03597,OG04028,OG03261,OG01700,OG04446,OG04287,OG03966,OG04438,OG01281,OG04149
GO:0015980	energy derivation by oxidation of organic compounds	biological_process	0.0010316	0.02748	67	2097	98	3992	OG03161,OG02737,OG03602,OG09374,OG09965,OG09691,OG09104,OG03799,OG09329,OG01372,OG01581,OG03888,OG04314,OG04277,OG03153,OG04918,OG04229,OG02933,OG03481,OG09872,OG09459,OG02939,OG02812,OG04338,OG09392,OG03377,OG03136,OG03258,OG02906,OG00593,OG04579,OG03413,OG01326,OG06127,OG03643,OG04612,OG04688,OG09429,OG03219,OG03576,OG00905,OG03031,OG09504,OG09278,OG03165,OG04761,OG03058,OG03350,OG02813,OG09954…
GO:0006195	purine nucleotide catabolic process	biological_process	0.0011105	0.029002	48	2097	69	3992	OG04219,OG05892,OG01021,OG09983,OG00874,OG01274,OG04019,OG04414,OG04329,OG03865,OG04445,OG09579,OG04703,OG02792,OG03735,OG04649,OG02664,OG04401,OG09656,OG03302,OG09899,OG09827,OG03093,OG09522,OG09551,OG04042,OG01534,OG09509,OG02686,OG03453,OG04707,OG04073,OG04645,OG03714,OG02971,OG04267,OG04239,OG04899,OG02881,OG02768,OG01284,OG03303,OG08560,OG00657,OG04100,OG03271,OG04631,OG04711
GO:0009166	nucleotide catabolic process	biological_process	0.0011105	0.029002	48	2097	69	3992	OG04239,OG04267,OG02768,OG02881,OG04899,OG04645,OG02971,OG03714,OG03271,OG04100,OG00657,OG04711,OG04631,OG03303,OG01284,OG08560,OG04042,OG01534,OG09551,OG09522,OG09827,OG09899,OG03302,OG03093,OG03453,OG04707,OG04073,OG02686,OG09509,OG02792,OG03865,OG04329,OG04703,OG09579,OG04445,OG04401,OG09656,OG02664,OG04649,OG03735,OG00874,OG09983,OG05892,OG04219,OG01021,OG04414,OG04019,OG01274
GO:1901292	nucleoside phosphate catabolic process	biological_process	0.0011105	0.029002	48	2097	69	3992	OG03271,OG04100,OG00657,OG04631,OG04711,OG08560,OG03303,OG01284,OG02768,OG04899,OG02881,OG04239,OG04267,OG02971,OG03714,OG04645,OG04073,OG04707,OG03453,OG02686,OG09509,OG04042,OG01534,OG09551,OG09522,OG03093,OG09827,OG09899,OG03302,OG09656,OG04401,OG02664,OG04649,OG03735,OG02792,OG04703,OG09579,OG04445,OG03865,OG04329,OG04414,OG04019,OG01274,OG00874,OG09983,OG01021,OG05892,OG04219
GO:0003743	translation initiation factor activity	molecular_function	0.0011155	0.029002	31	2097	40	3992	OG03068,OG02915,OG09124,OG02895,OG01496,OG02951,OG09638,OG03203,OG04146,OG00978,OG01741,OG03755,OG01052,OG02810,OG10065,OG01749,OG04940,OG03161,OG02929,OG01777,OG04607,OG04649,OG03836,OG03744,OG09195,OG02757,OG03216,OG01706,OG03040,OG01267,OG06021
GO:0031300	intrinsic to organelle membrane	cellular_component	0.001161	0.029448	19	2097	22	3992	OG04312,OG04168,OG09648,OG01449,OG02925,OG01424,OG03099,OG03434,OG04574,OG01762,OG03861,OG04477,OG03793,OG04213,OG09450,OG09695,OG04496,OG04323,OG09493
GO:0006811	ion transport	biological_process	0.0011626	0.029448	171	2097	277	3992	OG02971,OG04055,OG02830,OG04164,OG08713,OG03271,OG08540,OG09900,OG03709,OG03291,OG04773,OG01363,OG04566,OG03830,OG02855,OG04769,OG01541,OG03088,OG08534,OG04520,OG01350,OG04016,OG01281,OG04837,OG09523,OG04507,OG03512,OG08800,OG00905,OG03141,OG04066,OG04702,OG04565,OG04219,OG08566,OG09954,OG02725,OG01290,OG09648,OG03377,OG02928,OG01741,OG03640,OG01391,OG02812,OG09872,OG03280,OG01812,OG03629,OG03286…
GO:0009378	four-way junction helicase activity	molecular_function	0.0011665	0.029448	21	2097	26	3992	OG02940,OG03973,OG02842,OG03952,OG04180,OG03918,OG04275,OG04375,OG03300,OG03239,OG03402,OG04223,OG03876,OG01635,OG03979,OG03289,OG03729,OG06328,OG04473,OG04679,OG04002
GO:0009379	Holliday junction helicase complex	cellular_component	0.0011665	0.029448	21	2097	26	3992	OG04002,OG04679,OG04473,OG06328,OG03729,OG03979,OG03289,OG01635,OG03876,OG04223,OG03402,OG03239,OG03300,OG04375,OG04275,OG03918,OG03952,OG02842,OG04180,OG03973,OG02940
GO:0048476	Holliday junction resolvase complex	cellular_component	0.0011665	0.029448	21	2097	26	3992	OG02940,OG03973,OG02842,OG04180,OG03952,OG03918,OG04375,OG04275,OG03300,OG03239,OG04223,OG03402,OG03876,OG01635,OG03289,OG03979,OG03729,OG06328,OG04473,OG04679,OG04002
GO:0019012	virion	cellular_component	0.001189	0.029843	76	2097	116	3992	OG03349,OG03822,OG03374,OG06192,OG01767,OG06156,OG06132,OG04095,OG03938,OG08573,OG01459,OG03899,OG09785,OG09019,OG03921,OG03202,OG04277,OG03249,OG05742,OG03907,OG05839,OG09828,OG03740,OG00982,OG04755,OG04302,OG02886,OG01706,OG04791,OG10039,OG04500,OG04036,OG09513,OG04718,OG04454,OG03465,OG05952,OG02810,OG09504,OG03127,OG03696,OG01617,OG04649,OG04750,OG08585,OG04351,OG04565,OG01610,OG04247,OG03126…
GO:0006812	cation transport	biological_process	0.0012158	0.030311	145	2097	231	3992	OG09827,OG08520,OG05805,OG01326,OG06127,OG02912,OG09711,OG01685,OG09429,OG03576,OG04058,OG04338,OG09383,OG09875,OG09459,OG04030,OG01562,OG09493,OG02753,OG02742,OG06466,OG02925,OG03752,OG04424,OG04380,OG01268,OG05840,OG09374,OG09457,OG08573,OG04084,OG04601,OG09104,OG01372,OG09955,OG09543,OG03093,OG03526,OG02617,OG04920,OG03972,OG04580,OG03883,OG09336,OG03582,OG04666,OG02008,OG09163,OG01284,OG09729…
GO:0006629	lipid metabolic process	biological_process	0.0012217	0.030311	114	2097	181	3992	OG03359,OG04614,OG04733,OG04118,OG08633,OG04517,OG04630,OG04232,OG02624,OG04051,OG04745,OG01723,OG01753,OG04210,OG02813,OG09648,OG01676,OG04856,OG09388,OG09423,OG04729,OG09652,OG03769,OG04322,OG00957,OG01558,OG03896,OG01739,OG09623,OG03922,OG04721,OG02877,OG03886,OG03642,OG01622,OG01269,OG08750,OG09444,OG04375,OG02623,OG09137,OG03589,OG03308,OG02776,OG04554,OG01927,OG01281,OG00953,OG04520,OG09680…
GO:0072521	purine-containing compound metabolic process	biological_process	0.0012516	0.030877	135	2097	218	3992	OG03268,OG02747,OG09523,OG02720,OG01417,OG09899,OG04100,OG03271,OG03291,OG02971,OG03714,OG04055,OG04645,OG08713,OG03437,OG04414,OG01476,OG03166,OG01757,OG04219,OG00874,OG04702,OG04649,OG04066,OG00358,OG10065,OG03865,OG04329,OG09229,OG02686,OG02990,OG04847,OG04073,OG03453,OG03237,OG03302,OG03217,OG03563,OG02888,OG08560,OG04914,OG03303,OG02911,OG04631,OG00657,OG01511,OG02881,OG04896,OG04267,OG09205…
GO:0006631	fatty acid metabolic process	biological_process	0.0013621	0.033414	31	2097	41	3992	OG06092,OG02896,OG04322,OG04444,OG03888,OG04520,OG09680,OG01281,OG03927,OG09388,OG04210,OG09648,OG01676,OG04392,OG01927,OG06081,OG02623,OG03654,OG09691,OG04745,OG01755,OG01269,OG04051,OG02698,OG08633,OG04630,OG04190,OG04118,OG02742,OG04791,OG00695
GO:0006013	mannose metabolic process	biological_process	0.0013871	0.033837	13	2097	14	3992	OG02641,OG01544,OG01692,OG04117,OG01712,OG10079,OG03864,OG03947,OG01295,OG03832,OG03466,OG08634,OG02856
GO:0006413	translational initiation	biological_process	0.0014059	0.034102	32	2097	42	3992	OG02915,OG03068,OG02895,OG02951,OG09638,OG03755,OG04146,OG01741,OG01749,OG03040,OG01706,OG01267,OG03836,OG04607,OG03216,OG09124,OG01496,OG03203,OG01052,OG02810,OG00978,OG04620,OG02929,OG10065,OG03161,OG04940,OG01777,OG06021,OG04649,OG03744,OG02757,OG09195
GO:0046039	GTP metabolic process	biological_process	0.0015117	0.036466	34	2097	47	3992	OG01021,OG00874,OG01274,OG04414,OG04445,OG09579,OG04703,OG04329,OG03865,OG02792,OG03735,OG10045,OG04649,OG02664,OG04401,OG03302,OG04042,OG01534,OG04073,OG04707,OG03714,OG04645,OG02881,OG02768,OG04267,OG04239,OG08560,OG02888,OG01284,OG03303,OG04711,OG04631,OG03271,OG04100
GO:0006184	GTP catabolic process	biological_process	0.0015624	0.037275	32	2097	44	3992	OG04042,OG01534,OG03302,OG04707,OG04073,OG04267,OG04239,OG02881,OG02768,OG04645,OG03714,OG04711,OG04631,OG03271,OG04100,OG01284,OG03303,OG08560,OG00874,OG01021,OG04414,OG01274,OG02792,OG04329,OG03865,OG09579,OG04445,OG04703,OG02664,OG04401,OG03735,OG04649
GO:1901069	guanosine-containing compound catabolic process	biological_process	0.0015624	0.037275	32	2097	44	3992	OG04707,OG04073,OG01534,OG04042,OG03302,OG03271,OG04631,OG04711,OG04100,OG01284,OG03303,OG08560,OG04267,OG04239,OG02881,OG02768,OG04645,OG03714,OG04414,OG01274,OG00874,OG01021,OG02664,OG04401,OG03735,OG04649,OG02792,OG04329,OG03865,OG09579,OG04445,OG04703
GO:0006807	nitrogen compound metabolic process	biological_process	0.0015963	0.037764	702	2097	1271	3992	OG04167,OG01272,OG00983,OG04155,OG04653,OG09882,OG03384,OG04367,OG10066,OG09756,OG08879,OG04755,OG02912,OG10024,OG03365,OG03979,OG04341,OG03677,OG02737,OG04852,OG03570,OG05921,OG04343,OG08573,OG03552,OG02744,OG04908,OG04257,OG00740,OG04002,OG09818,OG04067,OG09696,OG09169,OG09585,OG09609,OG02670,OG09909,OG01267,OG03672,OG03896,OG03475,OG04065,OG02622,OG04679,OG02874,OG01293,OG02758,OG04473,OG03096…
GO:0006733	oxidoreduction coenzyme metabolic process	biological_process	0.0016072	0.037764	34	2097	45	3992	OG02812,OG09459,OG01755,OG09872,OG04164,OG03815,OG03699,OG00982,OG03991,OG08634,OG09680,OG04579,OG03576,OG03653,OG04580,OG03026,OG03864,OG09965,OG09726,OG09374,OG03602,OG00905,OG04051,OG04173,OG04228,OG03947,OG04885,OG04669,OG03058,OG00682,OG03661,OG09954,OG00660,OG04869
GO:0004674	protein serine/threonine kinase activity	molecular_function	0.001616	0.037764	41	2097	58	3992	OG03813,OG04780,OG01487,OG03908,OG03412,OG04114,OG02776,OG03904,OG01630,OG04283,OG03524,OG03640,OG04030,OG03336,OG04653,OG03751,OG03840,OG10066,OG03384,OG04560,OG10014,OG03163,OG03666,OG06328,OG00874,OG02845,OG09825,OG09848,OG03153,OG04748,OG04281,OG03048,OG04000,OG04035,OG04408,OG09213,OG04026,OG01679,OG03570,OG04377,OG03732
GO:0009083	branched-chain amino acid catabolic process	biological_process	0.0016177	0.037764	18	2097	21	3992	OG04051,OG01269,OG01755,OG03654,OG06081,OG02623,OG02742,OG03939,OG09680,OG04520,OG03888,OG02896,OG09275,OG01927,OG03308,OG04210,OG09663,OG03927
GO:0055114	oxidation-reduction process	biological_process	0.0017188	0.039909	281	2097	470	3992	OG09644,OG01773,OG03499,OG04877,OG03058,OG04202,OG02921,OG08633,OG00771,OG04745,OG03031,OG04051,OG09504,OG04145,OG03127,OG01927,OG04580,OG03582,OG02612,OG02986,OG03305,OG09675,OG09680,OG04288,OG03834,OG03874,OG01768,OG04888,OG09706,OG09946,OG03642,OG09163,OG04561,OG03550,OG02623,OG04496,OG03252,OG05992,OG00700,OG04229,OG03707,OG04880,OG09104,OG03353,OG03080,OG04173,OG01372,OG01377,OG09862,OG09358…
GO:0006099	tricarboxylic acid cycle	biological_process	0.0017783	0.041071	22	2097	27	3992	OG03258,OG03136,OG01585,OG09392,OG09691,OG02939,OG03879,OG09946,OG03161,OG03481,OG03165,OG00593,OG04277,OG03888,OG03413,OG02887,OG03219,OG04229,OG01281,OG03305,OG02813,OG03153
GO:0055086	nucleobase-containing small molecule metabolic process	biological_process	0.0018039	0.041442	173	2097	286	3992	OG01476,OG04414,OG00660,OG04885,OG00874,OG04219,OG01757,OG03166,OG04066,OG04649,OG04702,OG03864,OG04329,OG10065,OG03865,OG02929,OG00358,OG02720,OG01417,OG03653,OG09523,OG02747,OG03268,OG04858,OG03991,OG09899,OG08634,OG03291,OG03271,OG04100,OG04180,OG09359,OG03437,OG04645,OG08713,OG04055,OG02971,OG03714,OG03197,OG09243,OG03661,OG04685,OG01274,OG08999,OG03202,OG09983,OG03947,OG09698,OG01148,OG01581…
GO:0045333	cellular respiration	biological_process	0.0018445	0.042152	62	2097	91	3992	OG03291,OG00593,OG02906,OG01363,OG05873,OG01585,OG03377,OG03136,OG03258,OG09163,OG02008,OG09392,OG03879,OG09459,OG02939,OG02812,OG04338,OG03481,OG04164,OG09872,OG09946,OG03576,OG01281,OG03305,OG09429,OG03219,OG03582,OG04580,OG04688,OG04507,OG04612,OG04920,OG03643,OG06127,OG01326,OG02887,OG03413,OG01372,OG03165,OG09329,OG03799,OG09278,OG09104,OG09691,OG03602,OG09374,OG09965,OG00905,OG03031,OG03161…
GO:0044282	small molecule catabolic process	biological_process	0.0019192	0.043184	36	2097	49	3992	OG09663,OG03927,OG01686,OG04210,OG06465,OG09275,OG04322,OG03888,OG03613,OG03359,OG03654,OG03024,OG06081,OG04745,OG04051,OG02612,OG03305,OG01927,OG03308,OG04847,OG00898,OG02896,OG04407,OG09680,OG04520,OG03939,OG04087,OG03608,OG02742,OG04400,OG02623,OG03597,OG01755,OG01269,OG08998,OG01572
GO:0044712	single-organism catabolic process	biological_process	0.0019192	0.043184	36	2097	49	3992	OG09663,OG03927,OG04210,OG01686,OG06465,OG09275,OG04322,OG03888,OG03613,OG03359,OG03024,OG03654,OG06081,OG04745,OG04051,OG02612,OG03305,OG01927,OG03308,OG04847,OG00898,OG04407,OG02896,OG09680,OG04520,OG03939,OG04087,OG03608,OG02742,OG04400,OG02623,OG01269,OG01755,OG03597,OG08998,OG01572
GO:0031301	integral to organelle membrane	cellular_component	0.0019195	0.043184	18	2097	21	3992	OG04323,OG09493,OG04496,OG09695,OG04213,OG09450,OG04477,OG03793,OG01762,OG03861,OG03099,OG04574,OG03434,OG01424,OG02925,OG01449,OG09648,OG04168
GO:0006753	nucleoside phosphate metabolic process	biological_process	0.0019758	0.04422	124	2097	199	3992	OG03864,OG04145,OG02649,OG02792,OG09511,OG04445,OG02929,OG04329,OG04051,OG03865,OG09656,OG04066,OG04702,OG03735,OG04649,OG10045,OG03468,OG04885,OG03957,OG00874,OG04219,OG04414,OG00660,OG04019,OG10009,OG04899,OG03550,OG04239,OG04055,OG03714,OG02971,OG04645,OG08713,OG03815,OG04100,OG03271,OG04711,OG09359,OG01284,OG00858,OG03526,OG04858,OG04042,OG03991,OG01534,OG03093,OG02997,OG08634,OG03475,OG09680…
GO:0016773	phosphotransferase activity, alcohol group as acceptor	molecular_function	0.0019928	0.044372	96	2097	153	3992	OG01487,OG04280,OG04780,OG10079,OG04114,OG03908,OG04325,OG04047,OG01685,OG04641,OG03904,OG03423,OG09554,OG09492,OG04758,OG01511,OG03640,OG03524,OG04653,OG03840,OG04030,OG02641,OG10066,OG03384,OG04117,OG10000,OG10014,OG00982,OG03488,OG03666,OG03466,OG09825,OG04669,OG04281,OG04256,OG03827,OG03153,OG02933,OG04469,OG03048,OG09213,OG01295,OG04026,OG03570,OG04377,OG01679,OG03732,OG03503,OG02997,OG03250…
GO:0004386	helicase activity	molecular_function	0.0020479	0.045367	45	2097	66	3992	OG03876,OG03240,OG00949,OG04635,OG03729,OG06328,OG08637,OG04002,OG04658,OG03637,OG04343,OG04195,OG03918,OG02658,OG09588,OG04275,OG03300,OG00988,OG04223,OG02843,OG03996,OG03453,OG01635,OG03979,OG03289,OG01534,OG02998,OG04473,OG03096,OG04679,OG04500,OG03946,OG02940,OG04809,OG03973,OG03952,OG02842,OG04180,OG03489,OG04415,OG02008,OG04447,OG04375,OG03239,OG03402
GO:0009308	amine metabolic process	biological_process	0.0020672	0.045563	46	2097	65	3992	OG09191,OG06081,OG03654,OG04051,OG00771,OG04149,OG09879,OG04308,OG01799,OG03353,OG04850,OG04511,OG09566,OG08617,OG03888,OG04934,OG03927,OG04210,OG04239,OG02868,OG03858,OG04496,OG02623,OG09558,OG05863,OG08531,OG01755,OG01269,OG02862,OG09721,OG02742,OG02896,OG04510,OG01293,OG04520,OG09680,OG03760,OG02950,OG04882,OG02731,OG04073,OG06394,OG04082,OG00890,OG01927,OG03279
GO:0005839	proteasome core complex	cellular_component	0.0020969	0.045983	13	2097	14	3992	OG02633,OG03538,OG03060,OG02846,OG03010,OG03254,OG04816,OG03595,OG03833,OG09838,OG02984,OG03751,OG09424
GO:0006446	regulation of translational initiation	biological_process	0.0021568	0.047007	31	2097	41	3992	OG02929,OG04940,OG03161,OG10065,OG01749,OG02810,OG01052,OG03755,OG01741,OG04146,OG00978,OG06021,OG01267,OG01706,OG03040,OG03744,OG03216,OG02757,OG09195,OG04607,OG04649,OG03836,OG01777,OG01496,OG02895,OG09124,OG02915,OG03068,OG03203,OG09638,OG02951
GO:0006163	purine nucleotide metabolic process	biological_process	0.0021755	0.047007	90	2097	141	3992	OG03735,OG04649,OG10045,OG04702,OG04066,OG09656,OG04329,OG03865,OG04445,OG09511,OG02792,OG02649,OG04019,OG04414,OG04219,OG03957,OG00874,OG03468,OG01284,OG00858,OG04100,OG04711,OG03271,OG08713,OG04645,OG04055,OG03714,OG02971,OG04239,OG04899,OG09509,OG09523,OG02747,OG04666,OG03966,OG09899,OG03093,OG02997,OG03475,OG03526,OG01534,OG04042,OG03871,OG08573,OG09744,OG02749,OG03503,OG02664,OG04137,OG03502…
GO:0009259	ribonucleotide metabolic process	biological_process	0.0021869	0.047007	90	2097	141	3992	OG09579,OG04703,OG09744,OG03871,OG08573,OG02664,OG03502,OG04401,OG04137,OG03503,OG02749,OG04257,OG01021,OG01581,OG09698,OG06466,OG05892,OG09983,OG01274,OG08999,OG04685,OG03197,OG09383,OG09875,OG01511,OG02881,OG03185,OG02768,OG04267,OG08560,OG04914,OG02888,OG02911,OG03303,OG04631,OG00657,OG01383,OG03302,OG09827,OG03217,OG02912,OG09551,OG09229,OG02990,OG02686,OG04073,OG03453,OG04707,OG04445,OG04329…
GO:0019693	ribose phosphate metabolic process	biological_process	0.0021869	0.047007	90	2097	141	3992	OG03966,OG04666,OG02747,OG09523,OG09509,OG04042,OG04858,OG01534,OG03526,OG03475,OG02997,OG03093,OG09899,OG04100,OG04711,OG03271,OG00858,OG01284,OG04239,OG02971,OG03714,OG04055,OG04645,OG08713,OG04414,OG04019,OG03468,OG00874,OG03957,OG04219,OG09656,OG04066,OG04702,OG10045,OG04649,OG03735,OG02792,OG02649,OG09511,OG04445,OG03865,OG04329,OG04073,OG04707,OG03453,OG09229,OG02990,OG02686,OG02912,OG03217…
GO:0009117	nucleotide metabolic process	biological_process	0.0022357	0.047819	122	2097	196	3992	OG04702,OG03735,OG10045,OG04649,OG09656,OG04066,OG04445,OG02929,OG04329,OG04051,OG03865,OG03864,OG02649,OG02792,OG09511,OG04019,OG00660,OG10009,OG04414,OG04219,OG03468,OG03957,OG04885,OG00874,OG09359,OG01284,OG00858,OG04100,OG04711,OG03271,OG04055,OG03714,OG02971,OG04645,OG08713,OG03815,OG04899,OG04239,OG09509,OG09523,OG02747,OG04666,OG03966,OG03034,OG03653,OG03093,OG08634,OG03475,OG02997,OG09680…
GO:0006544	glycine metabolic process	biological_process	0.0023779	0.050611	19	2097	23	3992	OG06129,OG08750,OG03024,OG08998,OG04517,OG01517,OG10024,OG04202,OG04217,OG04067,OG03656,OG03156,OG04882,OG03888,OG09423,OG02612,OG04341,OG02933,OG01686
GO:0016616	oxidoreductase activity, acting on the CH-OH group of donors, NAD or NADP as acceptor	molecular_function	0.0025406	0.053342	49	2097	70	3992	OG09850,OG03896,OG09623,OG02742,OG09392,OG04496,OG03858,OG03136,OG02623,OG09808,OG03481,OG04131,OG04758,OG02939,OG01755,OG01269,OG03653,OG04341,OG01927,OG02896,OG02617,OG09680,OG04520,OG09951,OG01383,OG03080,OG09735,OG03654,OG06081,OG04051,OG03161,OG03357,OG00700,OG04229,OG03927,OG08567,OG03661,OG04740,OG03499,OG09644,OG00660,OG04210,OG03957,OG04885,OG08569,OG03707,OG04877,OG00682,OG03888
GO:0015093	ferrous iron transmembrane transporter activity	molecular_function	0.002543	0.053342	9	2097	9	3992	OG04016,OG03271,OG04084,OG04424,OG02792,OG03656,OG02855,OG02971,OG02830
GO:0015684	ferrous iron transport	biological_process	0.002543	0.053342	9	2097	9	3992	OG02830,OG02971,OG03656,OG02855,OG02792,OG04424,OG04084,OG03271,OG04016
GO:0006633	fatty acid biosynthetic process	biological_process	0.0026202	0.054697	26	2097	34	3992	OG04118,OG04630,OG00695,OG02742,OG04791,OG02623,OG06081,OG03654,OG02698,OG04051,OG01755,OG01269,OG03927,OG01281,OG09388,OG04392,OG01927,OG04210,OG09648,OG01676,OG02896,OG04444,OG06092,OG04520,OG09680,OG03888
GO:0006000	fructose metabolic process	biological_process	0.0026885	0.055726	12	2097	13	3992	OG08634,OG02856,OG10079,OG03864,OG01295,OG03947,OG03832,OG03466,OG02641,OG01544,OG04117,OG01692
GO:0044423	virion part	cellular_component	0.0026952	0.055726	70	2097	108	3992	OG04565,OG04351,OG08585,OG01610,OG04247,OG02860,OG03606,OG09648,OG04182,OG09504,OG02810,OG03696,OG04750,OG04649,OG03425,OG04422,OG01424,OG04571,OG01350,OG04807,OG05902,OG09993,OG04800,OG04837,OG00768,OG03233,OG09569,OG09466,OG04747,OG03430,OG04560,OG04100,OG04171,OG03921,OG03202,OG03899,OG01459,OG09019,OG09785,OG03249,OG04277,OG05742,OG03907,OG03349,OG03822,OG03374,OG06192,OG01767,OG06156,OG04095…
GO:0000287	magnesium ion binding	molecular_function	0.002758	0.056755	28	2097	37	3992	OG09566,OG08617,OG03354,OG00874,OG06328,OG03957,OG09531,OG05992,OG04688,OG02776,OG04685,OG04934,OG03499,OG03966,OG02731,OG04283,OG03576,OG08800,OG03147,OG03161,OG01521,OG02939,OG09191,OG03026,OG00695,OG03688,OG04518,OG09721
GO:0033202	DNA helicase complex	cellular_component	0.0028748	0.05888	21	2097	27	3992	OG02940,OG02842,OG04180,OG03952,OG03973,OG03918,OG03300,OG04275,OG04375,OG04223,OG03402,OG03239,OG03876,OG03289,OG03979,OG01635,OG06328,OG03729,OG04473,OG04002,OG04679
GO:0044724	single-organism carbohydrate catabolic process	biological_process	0.0029046	0.059211	31	2097	41	3992	OG09191,OG03864,OG03026,OG01295,OG04051,OG03642,OG09726,OG01755,OG04761,OG09721,OG04518,OG04173,OG02847,OG03957,OG04885,OG03991,OG03947,OG09680,OG08617,OG02856,OG06139,OG04579,OG09566,OG08634,OG03888,OG03653,OG08761,OG02731,OG03661,OG06465,OG00660
GO:0016301	kinase activity	molecular_function	0.003018	0.061235	116	2097	189	3992	OG02768,OG03840,OG04653,OG04030,OG03640,OG01511,OG09492,OG04758,OG03524,OG03402,OG00982,OG10000,OG10014,OG02940,OG02888,OG02641,OG03384,OG04117,OG03952,OG10066,OG04114,OG10079,OG03908,OG01487,OG04780,OG04280,OG09437,OG03423,OG09554,OG04047,OG01685,OG04325,OG03904,OG04641,OG01295,OG03026,OG04026,OG03374,OG09213,OG09820,OG03732,OG03503,OG04377,OG03570,OG01679,OG03871,OG04669,OG09825,OG03729,OG03466…
GO:1901068	guanosine-containing compound metabolic process	biological_process	0.0032382	0.065397	35	2097	50	3992	OG10045,OG04649,OG03735,OG04401,OG02664,OG04703,OG09579,OG04445,OG03865,OG04329,OG02792,OG01274,OG04414,OG01021,OG00874,OG03957,OG02888,OG08560,OG03303,OG01284,OG04631,OG04100,OG03271,OG04711,OG03714,OG04645,OG02768,OG02881,OG04239,OG04267,OG04073,OG04707,OG03302,OG01534,OG04042
GO:0012505	endomembrane system	cellular_component	0.003273	0.065793	61	2097	93	3992	OG04371,OG03524,OG04323,OG09493,OG03231,OG08848,OG04477,OG04791,OG01706,OG03216,OG01762,OG04213,OG02926,OG01768,OG00982,OG03875,OG01812,OG01392,OG01449,OG03718,OG03099,OG06135,OG03786,OG08911,OG08517,OG03498,OG01334,OG04106,OG04312,OG03904,OG02977,OG09944,OG03583,OG04442,OG03331,OG01776,OG08800,OG04453,OG00997,OG03630,OG09924,OG04269,OG03861,OG01679,OG03483,OG05897,OG02925,OG04391,OG00940,OG05725…
GO:0003857	3-hydroxyacyl-CoA dehydrogenase activity	molecular_function	0.0033042	0.066114	14	2097	16	3992	OG09680,OG04051,OG04520,OG03888,OG01755,OG01269,OG02896,OG03654,OG06081,OG02623,OG01927,OG02742,OG04210,OG03927
GO:0006576	cellular biogenic amine metabolic process	biological_process	0.0034349	0.068103	43	2097	61	3992	OG04511,OG04850,OG03888,OG09566,OG08617,OG04934,OG03927,OG04210,OG06081,OG03654,OG09191,OG00771,OG04051,OG04308,OG09879,OG04149,OG03353,OG04510,OG02896,OG04882,OG04520,OG01293,OG02950,OG09680,OG02731,OG04073,OG03279,OG04082,OG01927,OG00890,OG02623,OG09558,OG03858,OG02868,OG04496,OG04239,OG01269,OG01755,OG05863,OG08531,OG09721,OG02862,OG02742
GO:0044106	cellular amine metabolic process	biological_process	0.0034349	0.068103	43	2097	61	3992	OG00771,OG04051,OG06081,OG03654,OG09191,OG03353,OG04308,OG09879,OG04149,OG03888,OG09566,OG08617,OG04511,OG04850,OG04210,OG04934,OG03927,OG01755,OG01269,OG05863,OG08531,OG02623,OG09558,OG03858,OG04239,OG04496,OG02868,OG02742,OG09721,OG02862,OG04882,OG04520,OG01293,OG02950,OG09680,OG04510,OG02896,OG03279,OG04082,OG01927,OG00890,OG04073,OG02731
GO:0006468	protein phosphorylation	biological_process	0.0035321	0.069711	71	2097	111	3992	OG04000,OG04927,OG04035,OG08725,OG09848,OG03066,OG04014,OG06328,OG02845,OG00874,OG03163,OG09912,OG09802,OG04034,OG04620,OG04436,OG02844,OG00980,OG04598,OG04408,OG04283,OG04336,OG09484,OG01630,OG02776,OG03367,OG03412,OG03250,OG03813,OG03943,OG04560,OG04449,OG03588,OG03817,OG03336,OG03667,OG04469,OG03048,OG09106,OG04281,OG03153,OG09825,OG04669,OG03666,OG03732,OG03570,OG04377,OG04026,OG03374,OG09213…
GO:0009144	purine nucleoside triphosphate metabolic process	biological_process	0.0037226	0.072808	76	2097	118	3992	OG03468,OG00874,OG04219,OG04414,OG04019,OG02649,OG02792,OG09511,OG04445,OG04329,OG03865,OG09656,OG04066,OG04702,OG03735,OG04649,OG10045,OG03526,OG04042,OG01534,OG03093,OG09899,OG04666,OG09509,OG09523,OG02747,OG04239,OG04055,OG03714,OG02971,OG08713,OG04645,OG03271,OG04100,OG04711,OG01284,OG00858,OG09983,OG01021,OG01581,OG09698,OG06466,OG03197,OG01274,OG09579,OG04703,OG02664,OG04401,OG04137,OG03502…
GO:0009205	purine ribonucleoside triphosphate metabolic process	biological_process	0.0037226	0.072808	76	2097	118	3992	OG04445,OG03865,OG04329,OG02649,OG02792,OG09511,OG04702,OG04649,OG10045,OG03735,OG09656,OG04066,OG04219,OG03468,OG00874,OG04019,OG04414,OG02971,OG03714,OG04055,OG08713,OG04645,OG04239,OG00858,OG01284,OG04100,OG03271,OG04711,OG03093,OG09899,OG01534,OG04042,OG03526,OG02747,OG09509,OG09523,OG04666,OG04703,OG09579,OG09744,OG08573,OG03871,OG04401,OG04137,OG03502,OG02664,OG02749,OG01021,OG06466,OG01581…
GO:0070727	cellular macromolecule localization	biological_process	0.0037693	0.073365	98	2097	159	3992	OG01789,OG03405,OG04547,OG03920,OG09221,OG09175,OG04391,OG06328,OG04078,OG04351,OG03351,OG03211,OG03842,OG04421,OG01399,OG09648,OG03703,OG09695,OG04453,OG04543,OG03950,OG04625,OG04340,OG09031,OG04732,OG03244,OG03321,OG02863,OG09241,OG02707,OG02741,OG04308,OG03141,OG01449,OG04679,OG02622,OG03093,OG05870,OG03498,OG03096,OG04106,OG04720,OG01484,OG09336,OG06055,OG02971,OG03170,OG04868,OG03922,OG04171…
GO:0004298	threonine-type endopeptidase activity	molecular_function	0.0038018	0.073365	12	2097	13	3992	OG03538,OG02633,OG04816,OG03060,OG02846,OG03010,OG09838,OG03833,OG03595,OG09424,OG03751,OG02984
GO:0070003	threonine-type peptidase activity	molecular_function	0.0038018	0.073365	12	2097	13	3992	OG03751,OG02984,OG09424,OG03833,OG09838,OG03595,OG04816,OG02846,OG03060,OG03010,OG03538,OG02633
GO:0016053	organic acid biosynthetic process	biological_process	0.0039859	0.076241	94	2097	149	3992	OG03915,OG01281,OG01593,OG00890,OG01927,OG04082,OG04444,OG04022,OG04065,OG02997,OG09680,OG01293,OG04520,OG09721,OG01517,OG04888,OG03291,OG03101,OG03896,OG04561,OG02623,OG04028,OG03858,OG04496,OG01269,OG03642,OG01961,OG09388,OG04934,OG09648,OG01676,OG04210,OG03957,OG03778,OG04202,OG04877,OG03166,OG09566,OG04630,OG01247,OG09605,OG04118,OG04191,OG03864,OG04051,OG03002,OG10065,OG02731,OG04341,OG09775…
GO:0046394	carboxylic acid biosynthetic process	biological_process	0.0039859	0.076241	94	2097	149	3992	OG01468,OG01700,OG04468,OG04067,OG08617,OG03737,OG03888,OG03927,OG04438,OG04740,OG09585,OG04392,OG09735,OG09191,OG06081,OG03654,OG02698,OG04892,OG04149,OG03799,OG03353,OG03613,OG03509,OG02896,OG06092,OG03835,OG00898,OG03656,OG04341,OG02731,OG04688,OG03279,OG09775,OG02868,OG09493,OG04369,OG09558,OG01272,OG03481,OG05863,OG08998,OG01511,OG01755,OG02862,OG00695,OG02742,OG04791,OG04202,OG03957,OG03778…
GO:1901606	alpha-amino acid catabolic process	biological_process	0.0040573	0.077266	29	2097	39	3992	OG03608,OG03613,OG02742,OG03359,OG03939,OG01755,OG01269,OG04051,OG08998,OG01572,OG03654,OG03024,OG02623,OG06081,OG01686,OG04210,OG01927,OG03308,OG09663,OG02612,OG03305,OG03927,OG03888,OG09680,OG04520,OG00898,OG09275,OG02896,OG04407
GO:0006006	glucose metabolic process	biological_process	0.0041401	0.078499	32	2097	43	3992	OG02731,OG03653,OG01281,OG08634,OG04579,OG02856,OG09680,OG03991,OG02847,OG09721,OG01755,OG09946,OG03642,OG03252,OG00660,OG03661,OG08761,OG03927,OG03888,OG09566,OG08617,OG03947,OG04885,OG03957,OG04173,OG04518,OG09726,OG04051,OG01295,OG03864,OG03026,OG09191
GO:0015935	small ribosomal subunit	cellular_component	0.0042011	0.07931	14	2097	16	3992	OG03177,OG02657,OG09988,OG04649,OG04433,OG02684,OG02720,OG01464,OG02711,OG04602,OG02668,OG08665,OG02853,OG08785
GO:0051188	cofactor biosynthetic process	biological_process	0.0042439	0.07977	60	2097	90	3992	OG09696,OG04869,OG02813,OG03927,OG09954,OG04740,OG03888,OG03058,OG00682,OG04669,OG09678,OG03353,OG04043,OG09413,OG03670,OG03799,OG04118,OG04228,OG09736,OG03002,OG10065,OG00905,OG03602,OG09965,OG09374,OG04774,OG09735,OG06129,OG03654,OG04580,OG04688,OG03915,OG03576,OG04520,OG09680,OG02997,OG04065,OG04022,OG03509,OG04288,OG09727,OG03656,OG03896,OG00695,OG02742,OG03291,OG00982,OG03699,OG03481,OG03815…
GO:0034613	cellular protein localization	biological_process	0.0047216	0.088175	97	2097	158	3992	OG03907,OG04274,OG03067,OG05725,OG01574,OG02988,OG01459,OG02660,OG01679,OG03871,OG05897,OG03342,OG03073,OG04179,OG04671,OG02737,OG04483,OG04442,OG09692,OG02787,OG00997,OG03990,OG03993,OG04312,OG03583,OG03453,OG01392,OG04864,OG03908,OG02886,OG04342,OG04791,OG01337,OG09426,OG04603,OG02949,OG01812,OG06088,OG03524,OG02768,OG02928,OG08848,OG02881,OG04849,OG09648,OG01399,OG03703,OG09221,OG04391,OG09175…
GO:0005381	iron ion transmembrane transporter activity	molecular_function	0.0047317	0.088175	11	2097	12	3992	OG03271,OG04016,OG04084,OG04424,OG02855,OG03656,OG02792,OG02830,OG09383,OG02971,OG03640
GO:0050662	coenzyme binding	molecular_function	0.0047614	0.088351	87	2097	136	3992	OG03252,OG09696,OG05992,OG03661,OG04740,OG09243,OG09585,OG08567,OG03927,OG04229,OG03695,OG00700,OG03888,OG00682,OG01228,OG09818,OG03707,OG02909,OG03353,OG09688,OG02630,OG03080,OG09965,OG03357,OG03161,OG06081,OG03654,OG04706,OG03978,OG04688,OG03576,OG04341,OG03219,OG01383,OG09951,OG04579,OG09727,OG02742,OG04855,OG09850,OG02762,OG01755,OG02939,OG03481,OG04131,OG09539,OG09634,OG04210,OG09644,OG00660…
GO:0044257	cellular protein catabolic process	biological_process	0.0048963	0.090083	25	2097	33	3992	OG03751,OG03864,OG00417,OG02937,OG03696,OG09838,OG04889,OG03944,OG02846,OG03010,OG02633,OG03538,OG04204,OG10066,OG02984,OG09424,OG09651,OG03833,OG03595,OG04816,OG04284,OG03398,OG04299,OG03060,OG03254
GO:0051603	proteolysis involved in cellular protein catabolic process	biological_process	0.0048963	0.090083	25	2097	33	3992	OG04816,OG04284,OG03398,OG03060,OG03254,OG04299,OG03833,OG09651,OG03595,OG09424,OG02984,OG02633,OG03538,OG10066,OG04204,OG03010,OG02846,OG03944,OG09838,OG03696,OG04889,OG00417,OG03864,OG03751,OG02937
GO:0016054	organic acid catabolic process	biological_process	0.0049879	0.090998	33	2097	46	3992	OG09680,OG04520,OG04407,OG02896,OG00898,OG01927,OG03308,OG02612,OG03305,OG08998,OG01572,OG01269,OG03597,OG01755,OG02623,OG03608,OG02742,OG04087,OG03939,OG03888,OG04322,OG09275,OG04210,OG01686,OG09663,OG03927,OG04051,OG04745,OG03654,OG03024,OG06081,OG03359,OG03613
GO:0046395	carboxylic acid catabolic process	biological_process	0.0049879	0.090998	33	2097	46	3992	OG03024,OG03654,OG06081,OG04745,OG04051,OG03613,OG03359,OG09275,OG04322,OG03888,OG09663,OG03927,OG01686,OG04210,OG02623,OG01755,OG03597,OG01269,OG08998,OG01572,OG03939,OG04087,OG03608,OG02742,OG00898,OG04407,OG02896,OG09680,OG04520,OG02612,OG03305,OG01927,OG03308
GO:0006007	glucose catabolic process	biological_process	0.0050717	0.091375	28	2097	37	3992	OG09721,OG04518,OG04173,OG02847,OG09191,OG03864,OG03026,OG01295,OG04051,OG03642,OG09726,OG01755,OG03653,OG02731,OG08761,OG03661,OG00660,OG04885,OG03957,OG03991,OG03947,OG09680,OG02856,OG08617,OG09566,OG04579,OG08634,OG03888
GO:0019320	hexose catabolic process	biological_process	0.0050717	0.091375	28	2097	37	3992	OG03642,OG04051,OG01755,OG09726,OG09191,OG01295,OG03026,OG03864,OG02847,OG04173,OG09721,OG04518,OG04579,OG09566,OG09680,OG02856,OG08617,OG03888,OG08634,OG03991,OG04885,OG03957,OG03947,OG00660,OG03653,OG03661,OG08761,OG02731
GO:0046365	monosaccharide catabolic process	biological_process	0.0050717	0.091375	28	2097	37	3992	OG02847,OG04518,OG09721,OG04173,OG03642,OG04051,OG09726,OG01755,OG09191,OG03864,OG03026,OG01295,OG00660,OG03653,OG08761,OG02731,OG03661,OG08617,OG09680,OG02856,OG04579,OG09566,OG08634,OG03888,OG03957,OG04885,OG03991,OG03947
GO:0009199	ribonucleoside triphosphate metabolic process	biological_process	0.0051081	0.091651	76	2097	119	3992	OG04019,OG04414,OG04219,OG00874,OG03468,OG10045,OG04649,OG03735,OG04702,OG04066,OG09656,OG03865,OG04329,OG04445,OG09511,OG02792,OG02649,OG02747,OG09509,OG09523,OG04666,OG09899,OG03093,OG04042,OG01534,OG03526,OG00858,OG01284,OG03271,OG04100,OG04711,OG04645,OG08713,OG03714,OG02971,OG04055,OG04239,OG01274,OG03197,OG06466,OG09698,OG01581,OG01021,OG09983,OG08573,OG03871,OG09744,OG02749,OG04137,OG03502…
GO:0005657	replication fork	cellular_component	0.005133	0.091718	31	2097	44	3992	OG03239,OG03402,OG04223,OG02658,OG03918,OG04356,OG04375,OG04275,OG03300,OG03973,OG02842,OG04195,OG04180,OG03952,OG03078,OG02940,OG04809,OG04679,OG04002,OG04658,OG03729,OG06328,OG04473,OG08637,OG09821,OG04019,OG03876,OG03453,OG01635,OG03979,OG03289
GO:0072330	monocarboxylic acid biosynthetic process	biological_process	0.0052115	0.092739	26	2097	35	3992	OG02742,OG04791,OG00695,OG04630,OG04118,OG01269,OG01755,OG04051,OG02698,OG02623,OG06081,OG03654,OG04210,OG01676,OG09648,OG04392,OG01927,OG03927,OG01281,OG09388,OG03888,OG04520,OG09680,OG06092,OG02896,OG04444
GO:0009097	isoleucine biosynthetic process	biological_process	0.0053457	0.094738	13	2097	15	3992	OG03642,OG03002,OG04065,OG04202,OG09735,OG03864,OG04067,OG04468,OG04688,OG04191,OG04341,OG01961,OG04740
GO:0046912	transferase activity, transferring acyl groups, acyl groups converted into alkyl on transfer	molecular_function	0.0055493	0.097948	11	2097	12	3992	OG03413,OG04277,OG03879,OG09809,OG03864,OG03308,OG04191,OG00593,OG09663,OG03874,OG03939
GO:0009141	nucleoside triphosphate metabolic process	biological_process	0.0055915	0.098293	77	2097	121	3992	OG01021,OG01581,OG09698,OG06466,OG09983,OG01274,OG03197,OG09579,OG04703,OG09744,OG03871,OG08573,OG02664,OG03502,OG04401,OG04137,OG02749,OG03302,OG09827,OG03217,OG02912,OG09229,OG02686,OG02990,OG04073,OG04707,OG03453,OG09875,OG09383,OG02881,OG02768,OG04267,OG08560,OG04914,OG02888,OG01940,OG02911,OG03303,OG04631,OG00657,OG04219,OG03468,OG00874,OG04019,OG04414,OG04445,OG04329,OG03865,OG02649,OG02792…
GO:0043566	structure-specific DNA binding	molecular_function	0.0056414	0.09877	17	2097	21	3992	OG03698,OG08573,OG04195,OG05895,OG01816,OG02718,OG04733,OG02796,OG03300,OG09691,OG03756,OG04356,OG09648,OG03680,OG03979,OG08761,OG01417
GO:0018874	benzoate metabolic process	biological_process	0.0057569	0.10039	15	2097	18	3992	OG03927,OG01927,OG02813,OG02742,OG04210,OG02896,OG03654,OG02623,OG06081,OG04051,OG09680,OG04520,OG01755,OG03888,OG01269
GO:0008610	lipid biosynthetic process	biological_process	0.0058103	0.10091	70	2097	109	3992	OG03487,OG03080,OG01206,OG02698,OG06081,OG03654,OG04869,OG04392,OG08567,OG03927,OG00700,OG09663,OG03888,OG00682,OG03707,OG08854,OG08569,OG02742,OG04791,OG04477,OG00695,OG03952,OG03939,OG09850,OG01755,OG03481,OG04131,OG04155,OG03136,OG03219,OG01383,OG04882,OG06092,OG02896,OG03359,OG04630,OG04517,OG04118,OG01723,OG04232,OG02624,OG04051,OG04210,OG02813,OG09648,OG01676,OG09388,OG09423,OG00957,OG03769…
GO:0019439	aromatic compound catabolic process	biological_process	0.005865	0.10146	65	2097	102	3992	OG08560,OG03303,OG04631,OG00657,OG02850,OG02768,OG02881,OG04267,OG02686,OG04847,OG06325,OG04073,OG04707,OG03453,OG09827,OG03302,OG02728,OG09522,OG09551,OG09104,OG04343,OG08573,OG03720,OG04401,OG02664,OG04703,OG03543,OG09579,OG09904,OG01274,OG01021,OG05892,OG09983,OG01284,OG04400,OG04100,OG04711,OG03271,OG03714,OG02971,OG04645,OG04899,OG04561,OG04239,OG03858,OG09509,OG03093,OG09899,OG03096,OG01534…
GO:0046500	S-adenosylmethionine metabolic process	biological_process	0.0060335	0.10396	8	2097	8	3992	OG03291,OG09387,OG03359,OG10039,OG04896,OG03202,OG03140,OG10065
GO:0006566	threonine metabolic process	biological_process	0.0060695	0.10416	15	2097	18	3992	OG01686,OG01517,OG04517,OG02933,OG04341,OG09423,OG02612,OG03888,OG04882,OG03156,OG08998,OG04067,OG08750,OG04202,OG06129
GO:0009063	cellular amino acid catabolic process	biological_process	0.0061946	0.10589	31	2097	43	3992	OG03608,OG03613,OG02742,OG03359,OG03939,OG04087,OG03597,OG01755,OG01269,OG08998,OG04051,OG01572,OG03654,OG03024,OG06081,OG02623,OG01686,OG04210,OG01927,OG03308,OG02612,OG09663,OG03305,OG03927,OG03888,OG09680,OG04520,OG09275,OG00898,OG02896,OG04407
GO:0044723	single-organism carbohydrate metabolic process	biological_process	0.00652	0.11102	83	2097	130	3992	OG01712,OG03653,OG01281,OG04262,OG09129,OG06139,OG02887,OG09680,OG01449,OG08634,OG01539,OG09113,OG03991,OG09359,OG04711,OG01768,OG04721,OG09237,OG09721,OG03642,OG09946,OG04830,OG09781,OG09369,OG10009,OG00660,OG10075,OG09566,OG03957,OG03832,OG04885,OG01558,OG03861,OG03750,OG04518,OG04761,OG04051,OG02929,OG03864,OG09504,OG04622,OG03418,OG02731,OG09412,OG04579,OG02856,OG04029,OG03517,OG10079,OG10039…
GO:0005937	mating projection	cellular_component	0.0069106	0.11675	7	2097	7	3992	OG04547,OG03384,OG03001,OG00736,OG02737,OG03251,OG03840
GO:0030427	site of polarized growth	cellular_component	0.0069106	0.11675	7	2097	7	3992	OG03251,OG03840,OG03384,OG04547,OG00736,OG03001,OG02737
GO:0006554	lysine catabolic process	biological_process	0.0071283	0.1195	20	2097	26	3992	OG02742,OG03613,OG03608,OG03359,OG06081,OG02623,OG03654,OG01755,OG01269,OG01572,OG04051,OG03927,OG03305,OG04210,OG01927,OG04407,OG02896,OG03888,OG04520,OG09680
GO:0009068	aspartate family amino acid catabolic process	biological_process	0.0071283	0.1195	20	2097	26	3992	OG01755,OG01269,OG04051,OG01572,OG03654,OG02623,OG06081,OG03613,OG03608,OG02742,OG03359,OG03888,OG09680,OG04520,OG04407,OG02896,OG04210,OG01927,OG03305,OG03927
GO:0008134	transcription factor binding	molecular_function	0.0074023	0.12339	30	2097	43	3992	OG02940,OG04179,OG01273,OG03973,OG02826,OG04195,OG04180,OG03952,OG02886,OG04356,OG04375,OG04275,OG03300,OG04929,OG03239,OG01590,OG03402,OG02843,OG03524,OG03661,OG06254,OG03979,OG03289,OG03066,OG04019,OG09648,OG03729,OG06328,OG01257,OG04547
GO:0007034	vacuolar transport	biological_process	0.0074173	0.12339	11	2097	12	3992	OG09134,OG03703,OG09729,OG08911,OG03908,OG02840,OG02928,OG03122,OG03524,OG02622,OG03062
GO:0033554	cellular response to stress	biological_process	0.0076169	0.12588	67	2097	106	3992	OG03918,OG03756,OG04356,OG03300,OG04223,OG02734,OG02737,OG08573,OG05895,OG09924,OG03729,OG04002,OG03927,OG03876,OG00560,OG09106,OG02937,OG02775,OG02850,OG05863,OG03402,OG08879,OG02940,OG02949,OG00982,OG04855,OG01816,OG10066,OG03952,OG02842,OG03914,OG04510,OG03798,OG03490,OG01392,OG03979,OG08939,OG04696,OG04355,OG04275,OG01753,OG09504,OG04329,OG04195,OG01033,OG04614,OG04778,OG06328,OG01569,OG08929…
GO:0004672	protein kinase activity	molecular_function	0.0076247	0.12588	70	2097	112	3992	OG02845,OG00874,OG06328,OG04014,OG03163,OG04035,OG04000,OG09848,OG04748,OG04436,OG02690,OG04408,OG04598,OG00980,OG09802,OG09912,OG01010,OG03412,OG03813,OG03250,OG04283,OG03367,OG02776,OG09484,OG01630,OG04336,OG03336,OG03751,OG03817,OG03588,OG04645,OG03667,OG04560,OG03943,OG09825,OG04669,OG03666,OG03488,OG03048,OG04469,OG03153,OG04281,OG04026,OG09213,OG03732,OG01679,OG04377,OG03570,OG03908,OG04114…
GO:0050660	flavin adenine dinucleotide binding	molecular_function	0.0076985	0.12662	33	2097	47	3992	OG04855,OG03896,OG09634,OG01755,OG03219,OG06394,OG02776,OG04688,OG03834,OG03959,OG09727,OG00953,OG04520,OG04579,OG03088,OG02630,OG03353,OG04706,OG03654,OG03590,OG04745,OG03695,OG03927,OG09243,OG04860,OG02813,OG04210,OG03957,OG09291,OG04322,OG02909,OG00682,OG03888
GO:0034655	nucleobase-containing compound catabolic process	biological_process	0.0079668	0.13054	58	2097	91	3992	OG03351,OG00874,OG09983,OG05892,OG04219,OG01021,OG04414,OG04019,OG01274,OG04696,OG02792,OG03865,OG04329,OG03543,OG04703,OG04445,OG09579,OG04401,OG09656,OG02664,OG08573,OG04649,OG04343,OG03720,OG03735,OG04042,OG01534,OG09522,OG09551,OG03096,OG09899,OG09827,OG02728,OG03302,OG03093,OG04707,OG03453,OG04073,OG02686,OG09509,OG04239,OG03858,OG04267,OG02768,OG04899,OG02881,OG02850,OG04645,OG02971,OG03714…
GO:0051168	nuclear export	biological_process	0.0081111	0.1324	7	2097	7	3992	OG01234,OG01392,OG01679,OG03680,OG03660,OG03524,OG02895
GO:0031683	G-protein beta/gamma-subunit complex binding	molecular_function	0.0081931	0.13291	16	2097	20	3992	OG04308,OG02641,OG03282,OG04084,OG03194,OG08859,OG03438,OG03082,OG03560,OG01620,OG02855,OG10079,OG04938,OG03466,OG01534,OG03306
GO:0030117	membrane coat	cellular_component	0.008234	0.13291	23	2097	32	3992	OG03786,OG04421,OG08911,OG04351,OG03498,OG04391,OG01574,OG03255,OG04679,OG01789,OG05725,OG03993,OG04274,OG01484,OG00997,OG04732,OG04849,OG04839,OG04453,OG03141,OG01768,OG04671,OG02707
GO:0048475	coated membrane	cellular_component	0.008234	0.13291	23	2097	32	3992	OG04732,OG00997,OG04849,OG04453,OG04839,OG03141,OG01768,OG04671,OG02707,OG04421,OG03786,OG03498,OG04351,OG08911,OG04391,OG04679,OG03255,OG01789,OG05725,OG01574,OG01484,OG03993,OG04274
GO:0016051	carbohydrate biosynthetic process	biological_process	0.0083161	0.13374	43	2097	62	3992	OG03517,OG10039,OG02856,OG09412,OG02887,OG01539,OG08634,OG01281,OG02731,OG03418,OG04622,OG09781,OG04896,OG09946,OG03642,OG04830,OG09237,OG04721,OG09721,OG01768,OG02847,OG01544,OG09359,OG03957,OG03947,OG08617,OG09566,OG03888,OG03927,OG09490,OG10009,OG09191,OG03864,OG09504,OG01295,OG09726,OG03039,OG02929,OG04761,OG04518,OG04173,OG09997,OG03750
GO:0044270	cellular nitrogen compound catabolic process	biological_process	0.0088551	0.14084	62	2097	98	3992	OG02881,OG04899,OG02768,OG04267,OG03858,OG04239,OG02971,OG03714,OG04645,OG02850,OG04100,OG03271,OG00657,OG04711,OG04631,OG08560,OG04400,OG01284,OG03303,OG03096,OG09522,OG09551,OG04042,OG01534,OG03093,OG03302,OG02728,OG09899,OG09827,OG04073,OG04707,OG03453,OG09509,OG02686,OG04847,OG01753,OG02792,OG04696,OG09579,OG04445,OG03543,OG04703,OG09904,OG04329,OG03865,OG02664,OG09656,OG04401,OG03735,OG03720…
GO:0046700	heterocycle catabolic process	biological_process	0.0088551	0.14084	62	2097	98	3992	OG04414,OG01274,OG04019,OG03351,OG00874,OG09983,OG01021,OG05892,OG04219,OG04401,OG09656,OG02664,OG04649,OG04343,OG08573,OG03720,OG03735,OG02792,OG01753,OG04696,OG03543,OG04703,OG04445,OG09579,OG03865,OG09904,OG04329,OG04073,OG04707,OG03453,OG02686,OG04847,OG09509,OG03096,OG04042,OG01534,OG09551,OG09522,OG03093,OG09899,OG09827,OG02728,OG03302,OG04100,OG03271,OG04711,OG00657,OG04631,OG08560,OG03303…
GO:1901361	organic cyclic compound catabolic process	biological_process	0.0088551	0.14084	62	2097	98	3992	OG04649,OG08573,OG04343,OG03735,OG03720,OG09656,OG04401,OG02664,OG03865,OG04329,OG09904,OG04703,OG03543,OG09579,OG04445,OG04696,OG02792,OG01753,OG01274,OG04019,OG04414,OG05892,OG04219,OG01021,OG03351,OG00874,OG09983,OG03303,OG04400,OG01284,OG08560,OG03271,OG04100,OG00657,OG04711,OG04631,OG02850,OG04645,OG02971,OG03714,OG03858,OG04239,OG04267,OG02768,OG02881,OG04899,OG02686,OG04847,OG09509,OG04707…
GO:0022857	transmembrane transporter activity	molecular_function	0.0089128	0.14124	164	2097	275	3992	OG04124,OG04052,OG09529,OG04763,OG02842,OG09819,OG02753,OG03276,OG01562,OG00408,OG04030,OG09383,OG04338,OG09875,OG04429,OG04058,OG02977,OG09429,OG01464,OG01685,OG01275,OG02912,OG09711,OG04189,OG01726,OG05805,OG06127,OG01326,OG09827,OG08520,OG01372,OG08629,OG09104,OG08573,OG04601,OG04084,OG09457,OG05840,OG01264,OG01268,OG04380,OG04424,OG03752,OG06466,OG04171,OG09621,OG00858,OG05873,OG09163,OG09503…
GO:0044425	membrane part	cellular_component	0.0090088	0.14224	392	2097	699	3992	OG04671,OG04173,OG01372,OG04269,OG04084,OG03846,OG09658,OG09104,OG09457,OG03547,OG02972,OG02788,OG00922,OG04274,OG04424,OG04380,OG04281,OG01574,OG06466,OG02646,OG03013,OG02925,OG04052,OG01725,OG00982,OG03796,OG01706,OG04342,OG04763,OG04030,OG04849,OG01562,OG08625,OG01238,OG09875,OG04338,OG09383,OG03728,OG01720,OG04688,OG03723,OG01275,OG04189,OG04737,OG05805,OG06127,OG01383,OG01326,OG04034,OG01235…
GO:0008026	ATP-dependent helicase activity	molecular_function	0.0091779	0.14367	15	2097	19	3992	OG03946,OG04658,OG03637,OG09588,OG04447,OG04415,OG03489,OG02998,OG00988,OG03300,OG04343,OG04809,OG03240,OG00949,OG03979
GO:0070035	purine NTP-dependent helicase activity	molecular_function	0.0091779	0.14367	15	2097	19	3992	OG03240,OG03979,OG00949,OG04809,OG04343,OG00988,OG03300,OG04447,OG09588,OG04415,OG03489,OG02998,OG04658,OG03637,OG03946
GO:0009072	aromatic amino acid family metabolic process	biological_process	0.0091987	0.14367	42	2097	62	3992	OG04520,OG01293,OG09680,OG09631,OG02896,OG04510,OG04082,OG00890,OG01927,OG03279,OG01764,OG03677,OG01389,OG02731,OG05863,OG01269,OG01755,OG04496,OG03858,OG02868,OG04760,OG02623,OG09558,OG02742,OG04079,OG02862,OG09721,OG09566,OG08617,OG03888,OG04850,OG04210,OG03876,OG04934,OG03927,OG04051,OG00771,OG09191,OG06081,OG03654,OG03353,OG04149
GO:0003678	DNA helicase activity	molecular_function	0.0093516	0.14554	26	2097	37	3992	OG04809,OG02940,OG03973,OG04195,OG02842,OG03952,OG04180,OG04275,OG04375,OG03300,OG02658,OG03918,OG03239,OG04223,OG03402,OG01635,OG03979,OG03289,OG03876,OG03453,OG04473,OG03729,OG06328,OG04658,OG04679,OG04002
GO:0006081	cellular aldehyde metabolic process	biological_process	0.0095813	0.14805	12	2097	14	3992	OG09691,OG03654,OG04561,OG03136,OG03481,OG03413,OG01269,OG03888,OG03879,OG04277,OG03730,OG03153
GO:0046487	glyoxylate metabolic process	biological_process	0.0095813	0.14805	12	2097	14	3992	OG03413,OG03481,OG04277,OG03888,OG01269,OG03879,OG09691,OG04561,OG03654,OG03136,OG03153,OG03730
GO:0042623	ATPase activity, coupled	molecular_function	0.0098429	0.15155	47	2097	71	3992	OG02998,OG01726,OG02912,OG04473,OG09827,OG03946,OG03093,OG05805,OG04718,OG03979,OG04666,OG02686,OG09821,OG04415,OG03489,OG04447,OG03276,OG08713,OG09875,OG03710,OG04809,OG02911,OG04914,OG03752,OG09983,OG03468,OG04619,OG04219,OG03637,OG04658,OG03240,OG00949,OG00730,OG03756,OG09588,OG09511,OG09455,OG03127,OG00988,OG03300,OG04066,OG02749,OG09656,OG08615,OG04343,OG04702,OG03890
GO:0016020	membrane	cellular_component	0.0099346	0.15242	552	2097	1001	3992	OG08713,OG01363,OG01762,OG04773,OG01739,OG03291,OG09900,OG01350,OG02887,OG03718,OG04130,OG04571,OG01449,OG08534,OG01424,OG08517,OG02855,OG04106,OG08931,OG04329,OG00905,OG08800,OG04649,OG04066,OG01789,OG04364,OG08585,OG04182,OG09388,OG09214,OG04328,OG04477,OG04631,OG01714,OG04090,OG04780,OG03760,OG08626,OG03306,OG01392,OG04861,OG04864,OG09637,OG03330,OG03904,OG09944,OG09213,OG04442,OG04866,OG01679…
GO:0005215	transporter activity	molecular_function	0.010133	0.15492	192	2097	326	3992	OG04702,OG03890,OG04066,OG03141,OG09949,OG03512,OG08800,OG00905,OG08787,OG03864,OG09648,OG02725,OG01290,OG08566,OG04219,OG04565,OG08585,OG01363,OG03454,OG04566,OG04773,OG03291,OG03709,OG08540,OG03271,OG08713,OG04371,OG02971,OG04055,OG02830,OG04874,OG04106,OG04507,OG09080,OG09277,OG04016,OG01350,OG08534,OG01541,OG02855,OG01679,OG09744,OG02749,OG03502,OG09329,OG04137,OG04401,OG04179,OG00730,OG01333…
GO:0016482	cytoplasmic transport	biological_process	0.01041	0.15806	43	2097	65	3992	OG03871,OG01679,OG02660,OG04179,OG05897,OG03141,OG03073,OG09695,OG02787,OG01234,OG03907,OG03660,OG03680,OG03703,OG09175,OG05725,OG02738,OG03405,OG06328,OG04351,OG04171,OG04342,OG04791,OG03045,OG09426,OG01768,OG04603,OG06055,OG02971,OG03524,OG02928,OG02768,OG03990,OG03453,OG03583,OG03093,OG01392,OG02622,OG02895,OG03302,OG03096,OG06135,OG08911
GO:0050896	response to stimulus	biological_process	0.010435	0.15806	282	2097	501	3992	OG04414,OG04009,OG00660,OG04182,OG01257,OG03769,OG03251,OG03282,OG01033,OG04195,OG04649,OG04732,OG03590,OG08655,OG04329,OG03865,OG06394,OG01635,OG02855,OG08517,OG03175,OG04571,OG04100,OG04773,OG03086,OG01455,OG04375,OG03661,OG03876,OG03907,OG09106,OG04468,OG03368,OG01021,OG09787,OG03929,OG02871,OG04179,OG04401,OG09924,OG03720,OG00730,OG03918,OG03756,OG09213,OG04514,OG04703,OG03453,OG03330,OG03509…
GO:0009057	macromolecule catabolic process	biological_process	0.010448	0.15806	52	2097	80	3992	OG10066,OG09756,OG03973,OG04204,OG02940,OG02846,OG03944,OG09906,OG04889,OG03239,OG02850,OG09838,OG02937,OG03858,OG00417,OG03751,OG01685,OG03254,OG04299,OG03289,OG04057,OG02728,OG04679,OG09651,OG09113,OG03096,OG09424,OG02984,OG03720,OG04343,OG08573,OG02633,OG03538,OG04759,OG03010,OG04761,OG03543,OG03696,OG04514,OG03918,OG04696,OG03864,OG04275,OG09106,OG03060,OG03876,OG04816,OG03398,OG04284,OG03595…
GO:0033176	proton-transporting V-type ATPase complex	cellular_component	0.01056	0.1592	10	2097	11	3992	OG02749,OG03141,OG04058,OG02911,OG04171,OG09648,OG02928,OG03512,OG09955,OG05805
GO:0005938	cell cortex	cellular_component	0.010615	0.15949	19	2097	25	3992	OG04095,OG02826,OG03384,OG02863,OG04614,OG02886,OG03251,OG04179,OG00736,OG03001,OG03980,OG04188,OG03907,OG09648,OG01666,OG05870,OG03351,OG03211,OG03217
GO:0006563	L-serine metabolic process	biological_process	0.010911	0.16337	18	2097	23	3992	OG04202,OG10024,OG04217,OG04067,OG03156,OG03888,OG04882,OG04341,OG02612,OG09423,OG02933,OG01686,OG09775,OG08750,OG06129,OG08998,OG01517,OG04517
GO:1901566	organonitrogen compound biosynthetic process	biological_process	0.01101	0.16403	158	2097	265	3992	OG04934,OG09648,OG03166,OG09566,OG01247,OG04066,OG09605,OG04702,OG04649,OG04191,OG03864,OG04774,OG10065,OG01281,OG02747,OG00890,OG04858,OG04520,OG09376,OG01517,OG03291,OG03101,OG03858,OG01269,OG04055,OG08713,OG04740,OG09243,OG03197,OG03927,OG08999,OG04685,OG04468,OG09678,OG01700,OG04756,OG09983,OG01468,OG03888,OG09698,OG08617,OG03737,OG01581,OG03502,OG04137,OG09736,OG09879,OG03799,OG02749,OG04043…
GO:0055085	transmembrane transport	biological_process	0.011031	0.16403	125	2097	206	3992	OG08614,OG09648,OG00987,OG04182,OG03457,OG01670,OG02725,OG02870,OG04387,OG03561,OG09320,OG04078,OG04565,OG01627,OG03359,OG04702,OG09659,OG01235,OG08633,OG03141,OG09695,OG00905,OG04268,OG04232,OG03512,OG09949,OG03059,OG09511,OG02649,OG09080,OG00732,OG03582,OG04828,OG09955,OG01971,OG01350,OG09543,OG03093,OG03526,OG01541,OG03972,OG04566,OG04372,OG00858,OG02674,OG04171,OG09621,OG04773,OG03709,OG03291…
GO:1901607	alpha-amino acid biosynthetic process	biological_process	0.011163	0.16542	65	2097	102	3992	OG04022,OG01293,OG04065,OG04082,OG00890,OG01593,OG03858,OG04496,OG04028,OG04561,OG03642,OG01269,OG04888,OG01517,OG09721,OG03101,OG04202,OG03957,OG03778,OG09566,OG03166,OG04877,OG04934,OG01961,OG03864,OG03002,OG09605,OG01247,OG04191,OG03509,OG03835,OG00898,OG03656,OG04341,OG02731,OG04688,OG09775,OG03279,OG02868,OG09493,OG04369,OG09558,OG05863,OG03481,OG01272,OG08998,OG02862,OG01468,OG01700,OG04468…
GO:0007154	cell communication	biological_process	0.011615	0.17098	171	2097	297	3992	OG03524,OG04231,OG05839,OG02881,OG03194,OG04267,OG02906,OG02641,OG09537,OG03303,OG02949,OG04631,OG01714,OG03290,OG03306,OG04602,OG03267,OG10079,OG04864,OG04188,OG03453,OG04514,OG04703,OG09213,OG03560,OG01776,OG03756,OG04357,OG04474,OG03371,OG04137,OG04401,OG02664,OG02963,OG04179,OG09787,OG01021,OG02871,OG04468,OG03368,OG01468,OG03466,OG01650,OG03581,OG03907,OG09106,OG04685,OG03661,OG02971,OG04645…
GO:0072524	pyridine-containing compound metabolic process	biological_process	0.011617	0.17098	25	2097	34	3992	OG00660,OG09696,OG03661,OG03653,OG08634,OG04579,OG09680,OG03947,OG09727,OG03991,OG09678,OG04885,OG04201,OG03353,OG00982,OG04173,OG03699,OG03670,OG01755,OG09726,OG03815,OG04051,OG04369,OG03864,OG03026
GO:0006508	proteolysis	biological_process	0.011711	0.17179	94	2097	153	3992	OG04607,OG10066,OG04334,OG03969,OG02940,OG04385,OG09838,OG03186,OG04758,OG02937,OG09548,OG00961,OG04299,OG01926,OG03254,OG09730,OG08539,OG02958,OG03802,OG03296,OG01523,OG03522,OG09424,OG03720,OG02633,OG09924,OG03010,OG00477,OG03033,OG09485,OG09904,OG03918,OG00979,OG00997,OG03876,OG03595,OG09325,OG01919,OG10015,OG04070,OG03833,OG09678,OG08580,OG03973,OG04204,OG03944,OG02846,OG03710,OG09900,OG01818…
GO:0016614	oxidoreductase activity, acting on CH-OH group of donors	molecular_function	0.012039	0.17601	51	2097	77	3992	OG04210,OG09644,OG00660,OG03499,OG04740,OG03661,OG08567,OG03927,OG04229,OG00700,OG03888,OG04877,OG00682,OG04103,OG03707,OG08569,OG03957,OG04885,OG03080,OG03357,OG04051,OG03161,OG06081,OG03654,OG09735,OG01927,OG03653,OG04341,OG01383,OG09951,OG04520,OG09680,OG02617,OG02896,OG02742,OG09623,OG03896,OG09850,OG01269,OG01755,OG02939,OG04758,OG04131,OG03481,OG09808,OG02623,OG03136,OG03858,OG04496,OG09309…
GO:0022891	substrate-specific transmembrane transporter activity	molecular_function	0.012229	0.17774	144	2097	241	3992	OG04773,OG04566,OG01363,OG03271,OG08540,OG03291,OG03709,OG04055,OG02830,OG02971,OG08713,OG04874,OG04507,OG04016,OG08534,OG01350,OG02855,OG01541,OG04702,OG04066,OG00905,OG08800,OG03512,OG03864,OG08787,OG09648,OG08566,OG02725,OG01290,OG04219,OG04565,OG04914,OG02906,OG04328,OG02911,OG03629,OG03286,OG01812,OG03640,OG02928,OG03377,OG01741,OG09229,OG02990,OG02686,OG01695,OG04861,OG03760,OG03962,OG03656…
GO:0022892	substrate-specific transporter activity	molecular_function	0.01224	0.17774	161	2097	272	3992	OG04058,OG02977,OG09429,OG01685,OG03099,OG02912,OG09711,OG03908,OG04189,OG05805,OG01326,OG06127,OG09827,OG08520,OG04124,OG09529,OG04763,OG02842,OG02753,OG09819,OG01562,OG01483,OG04030,OG00408,OG04338,OG09383,OG09875,OG01264,OG01578,OG04380,OG01268,OG04424,OG03752,OG06466,OG08629,OG01372,OG09104,OG04084,OG04601,OG08573,OG09457,OG05840,OG04666,OG03582,OG03883,OG03972,OG04920,OG03526,OG08911,OG09543…
GO:0005933	cellular bud	cellular_component	0.013015	0.18774	6	2097	6	3992	OG03384,OG04547,OG00736,OG02737,OG03251,OG03840
GO:0005935	cellular bud neck	cellular_component	0.013015	0.18774	6	2097	6	3992	OG03840,OG03251,OG02737,OG00736,OG03384,OG04547
GO:0006575	cellular modified amino acid metabolic process	biological_process	0.013403	0.1927	37	2097	55	3992	OG03509,OG04022,OG10024,OG03656,OG10039,OG04520,OG04065,OG02997,OG09675,OG03915,OG04688,OG04896,OG04496,OG04561,OG09493,OG03481,OG03140,OG01511,OG01269,OG03291,OG04087,OG03896,OG00695,OG09173,OG03202,OG03888,OG03927,OG04740,OG00660,OG04600,OG09735,OG03654,OG03002,OG10065,OG03799,OG03359,OG09387
GO:0033179	proton-transporting V-type ATPase, V0 domain	cellular_component	0.013487	0.19327	7	2097	7	3992	OG09955,OG03512,OG09648,OG05805,OG04171,OG04058,OG02928
GO:0016645	oxidoreductase activity, acting on the CH-NH group of donors	molecular_function	0.013616	0.19448	14	2097	18	3992	OG03613,OG01377,OG06394,OG03888,OG01269,OG01272,OG03481,OG00953,OG03656,OG03654,OG04561,OG01279,OG04022,OG04600
GO:0034220	ion transmembrane transport	biological_process	0.013703	0.19508	57	2097	87	3992	OG01562,OG02928,OG08713,OG09383,OG09875,OG04055,OG01391,OG03640,OG03291,OG09529,OG08540,OG02911,OG00858,OG04914,OG04171,OG03526,OG01541,OG03217,OG02912,OG03760,OG09955,OG01350,OG08520,OG04861,OG05805,OG09543,OG03093,OG03582,OG04058,OG02990,OG02686,OG09229,OG09511,OG00564,OG02649,OG04268,OG03512,OG05840,OG04232,OG02749,OG08633,OG03502,OG04137,OG03141,OG04401,OG03359,OG08573,OG09744,OG04702,OG03752…
GO:0007165	signal transduction	biological_process	0.013883	0.19571	165	2097	287	3992	OG03581,OG09106,OG03907,OG04685,OG03661,OG09787,OG01021,OG02871,OG04468,OG03368,OG01468,OG03466,OG04357,OG04474,OG04137,OG04401,OG02963,OG02664,OG04179,OG04703,OG04514,OG09213,OG03560,OG01776,OG04188,OG03453,OG03306,OG04602,OG03267,OG10079,OG04864,OG02906,OG02641,OG09537,OG03303,OG04631,OG02949,OG03290,OG01714,OG03524,OG04231,OG02881,OG05839,OG03194,OG04267,OG04182,OG09648,OG01676,OG03114,OG02785…
GO:0023052	signaling	biological_process	0.013883	0.19571	165	2097	287	3992	OG02963,OG02664,OG04179,OG04137,OG04401,OG04357,OG04474,OG09213,OG04703,OG04514,OG01776,OG03560,OG03661,OG03907,OG09106,OG03581,OG04685,OG04468,OG01468,OG03466,OG03368,OG01021,OG09787,OG02871,OG01714,OG03290,OG04631,OG02949,OG02641,OG02906,OG09537,OG03303,OG02881,OG05839,OG03194,OG04231,OG04267,OG03524,OG03453,OG04188,OG10079,OG04864,OG03267,OG03306,OG04602,OG09612,OG03251,OG03282,OG04649,OG03590…
GO:0044700	single organism signaling	biological_process	0.013883	0.19571	165	2097	287	3992	OG01537,OG04558,OG03477,OG03549,OG03184,OG03455,OG03497,OG04647,OG00978,OG06129,OG04728,OG08573,OG04084,OG04370,OG03871,OG03353,OG03044,OG03748,OG03570,OG08629,OG04173,OG03828,OG01383,OG05805,OG00898,OG04114,OG01419,OG04499,OG03082,OG02768,OG02842,OG03793,OG03663,OG01725,OG04547,OG09221,OG02845,OG06163,OG04938,OG09848,OG01399,OG04635,OG03162,OG04387,OG03994,OG04232,OG03331,OG04445,OG04041,OG09031…
GO:0042537	benzene-containing compound metabolic process	biological_process	0.014061	0.19738	15	2097	19	3992	OG03927,OG01927,OG04210,OG02742,OG02813,OG02896,OG02623,OG06081,OG03654,OG04520,OG09680,OG04051,OG01755,OG03888,OG01269
GO:0006743	ubiquinone metabolic process	biological_process	0.014365	0.19738	16	2097	20	3992	OG04669,OG03058,OG00682,OG03576,OG09954,OG04869,OG04580,OG03602,OG09459,OG09374,OG09965,OG02812,OG04164,OG09872,OG00905,OG04228
GO:0006744	ubiquinone biosynthetic process	biological_process	0.014365	0.19738	16	2097	20	3992	OG03602,OG09459,OG02812,OG09374,OG09965,OG04164,OG09872,OG00905,OG04228,OG03058,OG00682,OG04669,OG04869,OG04580,OG03576,OG09954
GO:0042181	ketone biosynthetic process	biological_process	0.014365	0.19738	16	2097	20	3992	OG04228,OG09374,OG09965,OG02812,OG09459,OG03602,OG09872,OG00905,OG04164,OG03576,OG09954,OG04869,OG04580,OG04669,OG03058,OG00682
GO:0042375	quinone cofactor metabolic process	biological_process	0.014365	0.19738	16	2097	20	3992	OG04869,OG04580,OG03576,OG09954,OG03058,OG00682,OG04669,OG04228,OG09459,OG03602,OG09965,OG09374,OG02812,OG04164,OG09872,OG00905
GO:0045426	quinone cofactor biosynthetic process	biological_process	0.014365	0.19738	16	2097	20	3992	OG09872,OG00905,OG04164,OG09374,OG09965,OG02812,OG09459,OG03602,OG04228,OG04669,OG03058,OG00682,OG09954,OG03576,OG04580,OG04869
GO:1901661	quinone metabolic process	biological_process	0.014365	0.19738	16	2097	20	3992	OG00682,OG03058,OG04669,OG04580,OG04869,OG09954,OG03576,OG09872,OG00905,OG04164,OG09374,OG02812,OG09965,OG03602,OG09459,OG04228
GO:1901663	quinone biosynthetic process	biological_process	0.014365	0.19738	16	2097	20	3992	OG04228,OG09374,OG02812,OG09965,OG03602,OG09459,OG00905,OG09872,OG04164,OG04869,OG04580,OG03576,OG09954,OG03058,OG00682,OG04669
GO:0006352	DNA-dependent transcription, initiation	biological_process	0.014461	0.19807	27	2097	38	3992	OG00858,OG09967,OG09010,OG02742,OG02956,OG00982,OG01078,OG03460,OG02963,OG03416,OG05837,OG00914,OG02670,OG01741,OG01055,OG02994,OG04929,OG01052,OG01676,OG03788,OG01575,OG03582,OG00762,OG01656,OG02758,OG03546,OG02780
GO:0016052	carbohydrate catabolic process	biological_process	0.014648	0.19968	33	2097	47	3992	OG03888,OG09566,OG08617,OG03947,OG03957,OG04885,OG00660,OG06465,OG03661,OG08761,OG09726,OG04051,OG01295,OG03026,OG03864,OG09191,OG04173,OG04518,OG04761,OG08634,OG06139,OG04579,OG02856,OG09680,OG03991,OG09113,OG02731,OG03653,OG01755,OG03642,OG09906,OG02847,OG09721
GO:0019031	viral envelope	cellular_component	0.014716	0.19968	29	2097	42	3992	OG04649,OG08573,OG04095,OG04302,OG01706,OG04171,OG04755,OG06156,OG00982,OG03740,OG03430,OG03696,OG06192,OG03374,OG09466,OG09828,OG05839,OG04182,OG03907,OG05952,OG04454,OG09993,OG01350,OG03249,OG04571,OG04277,OG04565,OG08585,OG10039
GO:0036338	viral membrane	cellular_component	0.014716	0.19968	29	2097	42	3992	OG03249,OG01350,OG04571,OG04277,OG04565,OG10039,OG08585,OG04182,OG03907,OG05952,OG04454,OG09993,OG03430,OG06192,OG03696,OG03374,OG09466,OG09828,OG05839,OG04649,OG08573,OG04095,OG04302,OG01706,OG04171,OG04755,OG06156,OG00982,OG03740
GO:0016787	hydrolase activity	molecular_function	0.014866	0.20069	420	2097	758	3992	OG09485,OG00962,OG02737,OG08573,OG04668,OG04343,OG03552,OG03748,OG06439,OG03010,OG03087,OG04908,OG01246,OG04002,OG00740,OG03833,OG08580,OG01356,OG03752,OG09672,OG09169,OG08567,OG09906,OG06088,OG04167,OG02768,OG08848,OG01038,OG03276,OG09426,OG09756,OG03969,OG08879,OG03375,OG04603,OG09827,OG01726,OG01279,OG03802,OG01523,OG00414,OG02912,OG03677,OG03254,OG03979,OG04567,OG04268,OG03331,OG04445,OG04696…
GO:0000139	Golgi membrane	cellular_component	0.014883	0.20069	15	2097	19	3992	OG04391,OG01776,OG04453,OG03561,OG00997,OG04323,OG06135,OG03786,OG08911,OG03498,OG09648,OG00987,OG04168,OG03861,OG02977
GO:0016772	transferase activity, transferring phosphorus-containing groups	molecular_function	0.015035	0.20211	174	2097	302	3992	OG03336,OG03817,OG09946,OG03815,OG03667,OG03943,OG04560,OG02656,OG01267,OG02955,OG01010,OG04428,OG03412,OG03972,OG03813,OG05812,OG02997,OG03250,OG03582,OG03289,OG04283,OG04554,OG01815,OG02776,OG03367,OG09484,OG01630,OG04436,OG09560,OG04408,OG04232,OG09677,OG04598,OG09802,OG04518,OG08633,OG03744,OG10045,OG04614,OG04842,OG03078,OG03957,OG06328,OG03832,OG02845,OG01681,OG03163,OG03126,OG04035,OG09848…
GO:0000724	double-strand break repair via homologous recombination	biological_process	0.015199	0.20306	6	2097	6	3992	OG04019,OG03255,OG04195,OG03979,OG03300,OG04356
GO:0000725	recombinational repair	biological_process	0.015199	0.20306	6	2097	6	3992	OG04356,OG03300,OG03979,OG04195,OG03255,OG04019
GO:0042555	MCM complex	cellular_component	0.015296	0.20373	6	2097	6	3992	OG04019,OG04195,OG03979,OG03300,OG02658,OG04356
GO:0004175	endopeptidase activity	molecular_function	0.015386	0.2043	73	2097	117	3992	OG03553,OG03538,OG03890,OG01617,OG03574,OG01328,OG03486,OG08800,OG03464,OG03519,OG04816,OG03060,OG09796,OG01681,OG01285,OG04805,OG04096,OG03405,OG04213,OG09900,OG02846,OG03710,OG01043,OG01218,OG03751,OG02720,OG03788,OG08891,OG01630,OG09786,OG09581,OG03883,OG03972,OG04473,OG02984,OG03942,OG01350,OG03033,OG00477,OG03010,OG09924,OG02633,OG00997,OG03918,OG04442,OG03876,OG04522,OG08580,OG03833,OG10015…
GO:0008324	cation transmembrane transporter activity	molecular_function	0.015507	0.20528	114	2097	188	3992	OG04702,OG03359,OG08633,OG04066,OG09278,OG03512,OG04232,OG08800,OG04268,OG03031,OG02792,OG02649,OG02810,OG09511,OG03594,OG09648,OG00987,OG08566,OG04387,OG02870,OG01290,OG02725,OG03561,OG04565,OG04773,OG04171,OG01363,OG05873,OG00858,OG04566,OG03271,OG08540,OG03709,OG02971,OG02830,OG04055,OG08713,OG09163,OG02008,OG03883,OG04507,OG04016,OG04666,OG03582,OG09543,OG03093,OG08534,OG01350,OG09955,OG03972…
GO:1901360	organic cyclic compound metabolic process	biological_process	0.015838	0.20785	593	2097	1087	3992	OG09603,OG03402,OG04385,OG09383,OG03518,OG02937,OG08685,OG09558,OG04715,OG02842,OG01706,OG02742,OG00982,OG02728,OG09412,OG01383,OG09551,OG04510,OG03790,OG04707,OG04223,OG09339,OG06129,OG04318,OG09387,OG09262,OG03503,OG03670,OG04411,OG03080,OG08629,OG04173,OG01574,OG06466,OG09876,OG03488,OG04072,OG03843,OG03921,OG03707,OG03729,OG04511,OG05992,OG03621,OG04438,OG01578,OG04674,OG06237,OG04496,OG04929…
GO:0005778	peroxisomal membrane	cellular_component	0.01594	0.20785	7	2097	7	3992	OG09450,OG03434,OG01424,OG09637,OG04496,OG03793,OG09695
GO:0031903	microbody membrane	cellular_component	0.01594	0.20785	7	2097	7	3992	OG09450,OG03434,OG09637,OG04496,OG01424,OG03793,OG09695
GO:0044438	microbody part	cellular_component	0.01594	0.20785	7	2097	7	3992	OG03793,OG09695,OG09450,OG03434,OG01424,OG09637,OG04496
GO:0044439	peroxisomal part	cellular_component	0.01594	0.20785	7	2097	7	3992	OG04496,OG09637,OG01424,OG03434,OG09450,OG09695,OG03793
GO:0044432	endoplasmic reticulum part	cellular_component	0.016158	0.21004	34	2097	50	3992	OG04312,OG03583,OG09944,OG03718,OG01449,OG03099,OG08517,OG04477,OG01706,OG04791,OG03216,OG01762,OG04213,OG02926,OG00982,OG04711,OG09369,OG03231,OG08848,OG02768,OG09493,OG00922,OG01476,OG02925,OG00940,OG08929,OG03544,OG04614,OG09924,OG03483,OG04442,OG03331,OG08800,OG03630
GO:0009894	regulation of catabolic process	biological_process	0.016205	0.21004	33	2097	50	3992	OG04899,OG02768,OG04267,OG02840,OG03714,OG04645,OG04100,OG04631,OG04711,OG09522,OG04042,OG04571,OG03302,OG04057,OG03583,OG04720,OG04703,OG04329,OG03865,OG04401,OG03251,OG01478,OG03735,OG02826,OG08573,OG01459,OG00874,OG01021,OG04414,OG09648,OG03907,OG04695,OG03063
GO:0006826	iron ion transport	biological_process	0.016342	0.21118	11	2097	13	3992	OG03656,OG02855,OG02792,OG09383,OG02830,OG03640,OG02971,OG03271,OG04016,OG04424,OG04084
GO:0034660	ncRNA metabolic process	biological_process	0.016755	0.21588	65	2097	104	3992	OG03675,OG04109,OG02813,OG04210,OG04934,OG01961,OG03957,OG00746,OG04287,OG04388,OG08844,OG01234,OG04696,OG02903,OG03261,OG02776,OG04720,OG08535,OG03470,OG04520,OG03491,OG04022,OG09800,OG03140,OG09609,OG05992,OG03050,OG03927,OG03156,OG00682,OG04072,OG03888,OG03843,OG02909,OG01468,OG03202,OG08645,OG03729,OG04850,OG04468,OG04590,OG03353,OG04113,OG05921,OG04343,OG04908,OG04411,OG04852,OG02737,OG01204…
GO:0015672	monovalent inorganic cation transport	biological_process	0.017251	0.22013	96	2097	155	3992	OG03752,OG06466,OG04314,OG03197,OG02933,OG01268,OG09457,OG09965,OG09374,OG02749,OG01372,OG09329,OG04401,OG03502,OG04137,OG04601,OG08573,OG09104,OG09744,OG02912,OG04612,OG03217,OG09827,OG08520,OG06127,OG01326,OG05805,OG09429,OG09908,OG04058,OG03576,OG02990,OG02686,OG09229,OG04030,OG01741,OG02928,OG03377,OG01562,OG09872,OG09459,OG02812,OG09383,OG04338,OG01391,OG09875,OG03629,OG02911,OG02753,OG02742…
GO:0006267	pre-replicative complex assembly involved in nuclear cell cycle DNA replication	biological_process	0.017478	0.22013	6	2097	6	3992	OG04019,OG04195,OG03300,OG03979,OG09504,OG04356
GO:0033260	nuclear cell cycle DNA replication	biological_process	0.017478	0.22013	6	2097	6	3992	OG04356,OG03300,OG03979,OG09504,OG04195,OG04019
GO:0036388	pre-replicative complex assembly	biological_process	0.017478	0.22013	6	2097	6	3992	OG04019,OG04195,OG09504,OG03300,OG03979,OG04356
GO:0044786	cell cycle DNA replication	biological_process	0.017478	0.22013	6	2097	6	3992	OG04195,OG04019,OG04356,OG03300,OG09504,OG03979
GO:1902299	pre-replicative complex assembly involved in cell cycle DNA replication	biological_process	0.017478	0.22013	6	2097	6	3992	OG04195,OG04019,OG04356,OG03300,OG03979,OG09504
GO:0006464	cellular protein modification process	biological_process	0.017491	0.22013	153	2097	263	3992	OG01733,OG04079,OG05983,OG00417,OG03588,OG02814,OG01572,OG01764,OG04336,OG04405,OG04118,OG09912,OG03861,OG02938,OG03486,OG04906,OG04311,OG02844,OG00980,OG04927,OG04000,OG04284,OG03398,OG03675,OG08725,OG00874,OG04014,OG01789,OG04086,OG04477,OG04896,OG01945,OG03840,OG04760,OG03377,OG03524,OG04758,OG09492,OG03640,OG09554,OG09495,OG03904,OG09769,OG03914,OG04407,OG01439,OG04780,OG01487,OG09631,OG09001…
GO:0036211	protein modification process	biological_process	0.017491	0.22013	153	2097	263	3992	OG04336,OG01764,OG04405,OG04079,OG01733,OG02814,OG01572,OG00417,OG03588,OG05983,OG08725,OG03675,OG04927,OG04000,OG04284,OG03398,OG01789,OG04014,OG00874,OG02938,OG03861,OG09912,OG04118,OG02844,OG00980,OG04311,OG04906,OG03486,OG09495,OG03904,OG09554,OG01487,OG09631,OG04780,OG01439,OG09769,OG03914,OG04407,OG04477,OG04086,OG09492,OG04758,OG03640,OG03524,OG01945,OG03840,OG04760,OG03377,OG04896,OG09106…
GO:0006072	glycerol-3-phosphate metabolic process	biological_process	0.017787	0.22257	6	2097	6	3992	OG03357,OG03827,OG04051,OG04210,OG01755,OG03654
GO:0052646	alditol phosphate metabolic process	biological_process	0.017787	0.22257	6	2097	6	3992	OG04210,OG01755,OG04051,OG03357,OG03827,OG03654
GO:0006818	hydrogen transport	biological_process	0.018045	0.2245	76	2097	119	3992	OG09523,OG04507,OG04580,OG03582,OG08534,OG09543,OG03093,OG09955,OG04920,OG03526,OG04171,OG05873,OG01363,OG00858,OG04055,OG08713,OG04164,OG09163,OG02008,OG09648,OG08566,OG01290,OG09954,OG03058,OG03750,OG03141,OG09278,OG03031,OG00905,OG03512,OG02810,OG02649,OG09511,OG09229,OG02990,OG02686,OG03576,OG04058,OG09429,OG09908,OG05805,OG01326,OG06127,OG09827,OG08520,OG03217,OG02912,OG04612,OG04914,OG02906…
GO:0015992	proton transport	biological_process	0.018045	0.2245	76	2097	119	3992	OG09543,OG03093,OG08534,OG09955,OG04920,OG03526,OG04580,OG09523,OG04507,OG03582,OG04055,OG04164,OG08713,OG09163,OG02008,OG04171,OG00858,OG05873,OG01363,OG03058,OG09648,OG08566,OG09954,OG01290,OG03512,OG00905,OG03031,OG02649,OG02810,OG09511,OG03750,OG03141,OG09278,OG01326,OG06127,OG05805,OG08520,OG09827,OG02912,OG04612,OG03217,OG09229,OG02686,OG02990,OG04058,OG03576,OG09908,OG09429,OG09459,OG02812…
GO:0044448	cell cortex part	cellular_component	0.018666	0.23157	16	2097	21	3992	OG00736,OG03001,OG03251,OG04179,OG02826,OG04095,OG02863,OG04614,OG02886,OG01666,OG03351,OG05870,OG03980,OG04188,OG09648,OG03907
GO:0043227	membrane-bounded organelle	cellular_component	0.018832	0.2323	481	2097	877	3992	OG03583,OG00762,OG03847,OG03580,OG03104,OG04847,OG09229,OG00961,OG03563,OG03296,OG00917,OG04612,OG03319,OG01648,OG02895,OG03302,OG04500,OG01487,OG03237,OG04882,OG03286,OG01812,OG02949,OG06420,OG01337,OG04791,OG02906,OG03045,OG01741,OG09205,OG02775,OG04359,OG03840,OG09872,OG03524,OG05863,OG03095,OG03389,OG04682,OG04736,OG09454,OG03927,OG01241,OG04835,OG09109,OG02645,OG08637,OG04590,OG05725,OG03595…
GO:0043231	intracellular membrane-bounded organelle	cellular_component	0.018832	0.2323	481	2097	877	3992	OG09081,OG08685,OG03402,OG04385,OG09383,OG04338,OG09459,OG02940,OG03699,OG00982,OG02842,OG03952,OG04334,OG04342,OG02742,OG01706,OG03587,OG09522,OG00898,OG03490,OG02728,OG05805,OG04707,OG06129,OG09691,OG04356,OG09457,OG04600,OG03300,OG04045,OG02734,OG03525,OG03503,OG04411,OG03759,OG03073,OG08629,OG03871,OG03353,OG09104,OG03729,OG03298,OG01574,OG06466,OG09876,OG02925,OG04072,OG01423,OG03843,OG01578…
GO:0005578	proteinaceous extracellular matrix	cellular_component	0.019162	0.23529	11	2097	13	3992	OG03549,OG01534,OG08630,OG08655,OG08844,OG01776,OG08629,OG04387,OG03663,OG02842,OG02785
GO:0015075	ion transmembrane transporter activity	molecular_function	0.019183	0.23529	131	2097	220	3992	OG04187,OG04314,OG09983,OG09357,OG04555,OG03197,OG02933,OG09389,OG00564,OG00552,OG09744,OG02749,OG04179,OG04137,OG03502,OG04401,OG09329,OG03760,OG03962,OG04861,OG03217,OG03656,OG04612,OG01695,OG02686,OG02990,OG09229,OG03640,OG01741,OG03377,OG02928,OG02911,OG04914,OG04328,OG02906,OG03629,OG03286,OG01812,OG04219,OG04565,OG09648,OG01290,OG02725,OG08566,OG08800,OG03512,OG04702,OG04066,OG01350,OG08534…
GO:0042775	mitochondrial ATP synthesis coupled electron transport	biological_process	0.019741	0.24145	35	2097	51	3992	OG04612,OG04920,OG03643,OG06127,OG01326,OG03576,OG09429,OG03582,OG04580,OG04507,OG03377,OG09163,OG02008,OG09459,OG02812,OG04338,OG04164,OG09872,OG02906,OG05873,OG01363,OG03350,OG04314,OG03058,OG01581,OG02933,OG09954,OG09965,OG09374,OG00905,OG03031,OG01372,OG09329,OG09278,OG09104
GO:0006914	autophagy	biological_process	0.020105	0.24521	24	2097	34	3992	OG04720,OG04695,OG03063,OG03241,OG02463,OG09648,OG03907,OG04182,OG03583,OG04740,OG04187,OG04571,OG03392,OG01459,OG02826,OG08573,OG04171,OG01478,OG03251,OG04401,OG03524,OG00736,OG03062,OG02840
GO:0046496	nicotinamide nucleotide metabolic process	biological_process	0.02095	0.25481	18	2097	24	3992	OG09726,OG01755,OG04051,OG03815,OG03026,OG03864,OG03699,OG04173,OG00982,OG08634,OG09680,OG04579,OG03947,OG04885,OG03991,OG00660,OG03661,OG03653
GO:0005783	endoplasmic reticulum	cellular_component	0.021126	0.25623	51	2097	80	3992	OG09944,OG03583,OG04666,OG04312,OG04240,OG04444,OG08517,OG05870,OG03099,OG01449,OG03718,OG04213,OG02926,OG04711,OG00982,OG01762,OG03216,OG01337,OG04477,OG04791,OG01706,OG04773,OG09369,OG02768,OG03231,OG09493,OG08848,OG03840,OG09388,OG01476,OG00922,OG03544,OG03842,OG08929,OG00940,OG02925,OG04066,OG04308,OG03483,OG04614,OG09924,OG04702,OG03630,OG09380,OG02943,OG04529,OG01780,OG08800,OG09138,OG04442…
GO:0004719	protein-L-isoaspartate (D-aspartate) O-methyltransferase activity	molecular_function	0.021265	0.25719	6	2097	6	3992	OG03140,OG09387,OG03359,OG10039,OG03202,OG04896
GO:0016646	oxidoreductase activity, acting on the CH-NH group of donors, NAD or NADP as acceptor	molecular_function	0.021359	0.25761	10	2097	12	3992	OG03613,OG04022,OG04600,OG03656,OG03654,OG04561,OG03481,OG01272,OG03888,OG01269
GO:0043632	modification-dependent macromolecule catabolic process	biological_process	0.021631	0.26017	19	2097	26	3992	OG03254,OG04299,OG04816,OG03398,OG04284,OG09651,OG02984,OG10066,OG04343,OG04204,OG02633,OG03944,OG04889,OG09838,OG03696,OG02937,OG00417,OG03864,OG03751
GO:0031329	regulation of cellular catabolic process	biological_process	0.022126	0.26539	32	2097	49	3992	OG04645,OG03714,OG02840,OG04267,OG02768,OG04899,OG04100,OG04631,OG04711,OG04571,OG03302,OG04042,OG09522,OG04720,OG03583,OG03865,OG04329,OG04703,OG08573,OG02826,OG03735,OG01478,OG03251,OG04401,OG01021,OG00874,OG01459,OG04695,OG03063,OG03907,OG09648,OG04414
GO:0005730	nucleolus	cellular_component	0.022241	0.26603	41	2097	63	3992	OG04428,OG02895,OG01563,OG04611,OG04016,OG03268,OG09205,OG04447,OG03437,OG03095,OG02656,OG02842,OG02955,OG01267,OG04590,OG08637,OG01757,OG01148,OG03843,OG04072,OG01476,OG09672,OG03473,OG01234,OG09560,OG09677,OG03341,OG02737,OG00358,OG02819,OG02744,OG08633,OG08629,OG04411,OG02773,OG05921,OG04343,OG04113,OG04614,OG04842,OG03078
GO:0019773	proteasome core complex, alpha-subunit complex	cellular_component	0.022426	0.26737	6	2097	6	3992	OG03254,OG03751,OG04816,OG02984,OG02633,OG09838
GO:0006568	tryptophan metabolic process	biological_process	0.022537	0.26737	35	2097	52	3992	OG04210,OG03927,OG04934,OG03888,OG09566,OG08617,OG04850,OG03353,OG04149,OG00771,OG04051,OG06081,OG03654,OG09191,OG03279,OG04082,OG01927,OG00890,OG02731,OG01293,OG04520,OG09680,OG04510,OG02896,OG02742,OG09721,OG02862,OG01755,OG01269,OG05863,OG02623,OG09558,OG03858,OG04496,OG02868
GO:0006586	indolalkylamine metabolic process	biological_process	0.022537	0.26737	35	2097	52	3992	OG03888,OG08617,OG09566,OG04850,OG04210,OG03927,OG04934,OG00771,OG04051,OG03654,OG06081,OG09191,OG03353,OG04149,OG09680,OG04520,OG01293,OG04510,OG02896,OG03279,OG01927,OG00890,OG04082,OG02731,OG01755,OG01269,OG05863,OG09558,OG02623,OG02868,OG04496,OG03858,OG02742,OG09721,OG02862
GO:0006414	translational elongation	biological_process	0.02299	0.272	17	2097	22	3992	OG06228,OG04468,OG09960,OG08661,OG08745,OG09817,OG01961,OG08800,OG03318,OG03714,OG01234,OG02670,OG04239,OG09493,OG02727,OG09882,OG08560
GO:0046916	cellular transition metal ion homeostasis	biological_process	0.023535	0.27694	6	2097	6	3992	OG03563,OG08566,OG02928,OG04145,OG03841,OG08681
GO:0055076	transition metal ion homeostasis	biological_process	0.023535	0.27694	6	2097	6	3992	OG03841,OG08681,OG03563,OG04145,OG02928,OG08566
GO:0043021	ribonucleoprotein complex binding	molecular_function	0.023686	0.27796	10	2097	12	3992	OG03680,OG02727,OG04649,OG08745,OG03583,OG02895,OG04442,OG04146,OG09493,OG08848
GO:0006739	NADP metabolic process	biological_process	0.023771	0.2782	16	2097	21	3992	OG09726,OG01755,OG04051,OG03815,OG03864,OG03026,OG04173,OG00982,OG08634,OG09680,OG03947,OG04885,OG03991,OG00660,OG03661,OG03653
GO:0006553	lysine metabolic process	biological_process	0.024168	0.2821	25	2097	36	3992	OG02623,OG06081,OG03654,OG01269,OG01755,OG01572,OG08998,OG04051,OG01517,OG02742,OG03613,OG03608,OG03359,OG04202,OG02896,OG04407,OG01468,OG03888,OG04520,OG09680,OG03305,OG03927,OG04341,OG04210,OG01927
GO:0006281	DNA repair	biological_process	0.024772	0.28834	47	2097	75	3992	OG04223,OG02734,OG03756,OG04696,OG03918,OG04356,OG04275,OG04355,OG03300,OG04195,OG05895,OG01033,OG03255,OG04002,OG05917,OG04778,OG03729,OG01569,OG06328,OG03680,OG04019,OG09648,OG03876,OG00560,OG02850,OG03239,OG03402,OG02937,OG06237,OG02775,OG04375,OG03973,OG04180,OG10066,OG02842,OG03952,OG08879,OG02940,OG01816,OG04809,OG04679,OG03914,OG04473,OG01635,OG03289,OG08939,OG03979
GO:0016868	intramolecular transferase activity, phosphotransferases	molecular_function	0.02487	0.28834	6	2097	6	3992	OG09531,OG08761,OG01521,OG03147,OG02847,OG01544
GO:0032403	protein complex binding	molecular_function	0.024902	0.28834	17	2097	23	3992	OG04084,OG03282,OG02641,OG04308,OG03560,OG09695,OG03082,OG03438,OG08859,OG03194,OG01620,OG03306,OG01534,OG03466,OG04938,OG10079,OG02855
GO:0005543	phospholipid binding	molecular_function	0.024983	0.28851	23	2097	33	3992	OG03251,OG04190,OG09377,OG04401,OG02949,OG03371,OG04269,OG09882,OG03807,OG04267,OG00736,OG04703,OG03600,OG09494,OG09526,OG03904,OG01650,OG03211,OG03451,OG04771,OG04103,OG03798,OG00941
GO:0030170	pyridoxal phosphate binding	molecular_function	0.025073	0.28878	19	2097	26	3992	OG04149,OG01678,OG04614,OG06129,OG02699,OG09600,OG03597,OG00904,OG02612,OG01640,OG09382,OG04554,OG04217,OG10024,OG03563,OG04144,OG00898,OG01770,OG04067
GO:0009099	valine biosynthetic process	biological_process	0.025257	0.2895	10	2097	12	3992	OG03642,OG03002,OG04065,OG09735,OG04468,OG03864,OG04688,OG04191,OG04740,OG01961
GO:0003676	nucleic acid binding	molecular_function	0.02527	0.2895	405	2097	736	3992	OG04674,OG04239,OG03739,OG04498,OG08777,OG02613,OG04929,OG03149,OG03505,OG01749,OG03779,OG03710,OG03624,OG03266,OG04809,OG00858,OG10062,OG04171,OG02955,OG09751,OG02780,OG01563,OG02997,OG08593,OG09932,OG03582,OG03289,OG09332,OG03310,OG02658,OG02697,OG03127,OG03261,OG09504,OG02796,OG02843,OG05800,OG01037,OG04475,OG08633,OG02863,OG02757,OG03744,OG09544,OG03158,OG03750,OG01968,OG09270,OG06163,OG04938…
GO:0071949	FAD binding	molecular_function	0.025705	0.29371	15	2097	20	3992	OG00682,OG03088,OG03888,OG01755,OG04520,OG00953,OG03654,OG03590,OG03959,OG02813,OG04210,OG02776,OG03896,OG03219,OG03927
GO:0005732	small nucleolar ribonucleoprotein complex	cellular_component	0.026629	0.30344	8	2097	9	3992	OG03843,OG02844,OG04072,OG04155,OG04590,OG03473,OG03726,OG04411
GO:0005779	integral to peroxisomal membrane	cellular_component	0.026765	0.30344	6	2097	6	3992	OG09450,OG03434,OG04496,OG01424,OG03793,OG09695
GO:0031231	intrinsic to peroxisomal membrane	cellular_component	0.026765	0.30344	6	2097	6	3992	OG09695,OG03793,OG01424,OG04496,OG09450,OG03434
GO:0019319	hexose biosynthetic process	biological_process	0.027102	0.30566	20	2097	27	3992	OG04518,OG09721,OG04173,OG02847,OG01544,OG03864,OG01295,OG09191,OG03642,OG09946,OG02731,OG03927,OG01281,OG03947,OG03957,OG03888,OG08634,OG08617,OG02856,OG09566
GO:0046364	monosaccharide biosynthetic process	biological_process	0.027102	0.30566	20	2097	27	3992	OG03642,OG09946,OG03864,OG01295,OG09191,OG02847,OG01544,OG09721,OG04518,OG04173,OG03888,OG08634,OG02856,OG08617,OG09566,OG03947,OG03957,OG02731,OG01281,OG03927
GO:0005777	peroxisome	cellular_component	0.027712	0.31092	14	2097	18	3992	OG09450,OG01714,OG04736,OG03793,OG04171,OG04847,OG03434,OG04496,OG09637,OG01424,OG04322,OG03879,OG04745,OG09695
GO:0042579	microbody	cellular_component	0.027712	0.31092	14	2097	18	3992	OG03879,OG04745,OG09695,OG03434,OG04322,OG09637,OG01424,OG04496,OG04171,OG03793,OG04847,OG01714,OG09450,OG04736
GO:0042822	pyridoxal phosphate metabolic process	biological_process	0.028193	0.31168	6	2097	6	3992	OG03670,OG09678,OG04369,OG09727,OG09696,OG03353
GO:0042823	pyridoxal phosphate biosynthetic process	biological_process	0.028193	0.31168	6	2097	6	3992	OG09696,OG03353,OG03670,OG09678,OG04369,OG09727
GO:0031227	intrinsic to endoplasmic reticulum membrane	cellular_component	0.028493	0.31168	8	2097	9	3992	OG04213,OG04477,OG01762,OG04312,OG03099,OG09493,OG02925,OG01449
GO:0007031	peroxisome organization	biological_process	0.028498	0.31168	10	2097	12	3992	OG09450,OG04736,OG04171,OG03793,OG03434,OG09637,OG04496,OG01424,OG09695,OG04547
GO:0000084	S phase of mitotic cell cycle	biological_process	0.028785	0.31168	5	2097	5	3992	OG04195,OG04019,OG04356,OG03979,OG03300
GO:0000727	double-strand break repair via break-induced replication	biological_process	0.028785	0.31168	5	2097	5	3992	OG04356,OG03300,OG03979,OG04195,OG04019
GO:0005656	nuclear pre-replicative complex	cellular_component	0.028785	0.31168	5	2097	5	3992	OG04195,OG04019,OG04356,OG03979,OG03300
GO:0031261	DNA replication preinitiation complex	cellular_component	0.028785	0.31168	5	2097	5	3992	OG04019,OG04195,OG03300,OG03979,OG04356
GO:0031298	replication fork protection complex	cellular_component	0.028785	0.31168	5	2097	5	3992	OG04356,OG03979,OG03300,OG04195,OG04019
GO:0036387	pre-replicative complex	cellular_component	0.028785	0.31168	5	2097	5	3992	OG04195,OG04019,OG04356,OG03979,OG03300
GO:0043596	nuclear replication fork	cellular_component	0.028785	0.31168	5	2097	5	3992	OG04195,OG04019,OG04356,OG03300,OG03979
GO:0051320	S phase	biological_process	0.028785	0.31168	5	2097	5	3992	OG04356,OG03300,OG03979,OG04195,OG04019
GO:0051325	interphase	biological_process	0.028785	0.31168	5	2097	5	3992	OG04195,OG04019,OG04356,OG03300,OG03979
GO:0051329	interphase of mitotic cell cycle	biological_process	0.028785	0.31168	5	2097	5	3992	OG03979,OG03300,OG04356,OG04019,OG04195
GO:0033177	proton-transporting two-sector ATPase complex, proton-transporting domain	cellular_component	0.029025	0.3135	23	2097	32	3992	OG04058,OG03197,OG09229,OG09648,OG03217,OG03526,OG03093,OG05805,OG09543,OG09955,OG08520,OG06466,OG04137,OG03502,OG09744,OG04171,OG00858,OG08573,OG02649,OG02928,OG09383,OG04055,OG03512
GO:0051015	actin filament binding	molecular_function	0.029238	0.31502	5	2097	5	3992	OG03680,OG04547,OG03001,OG02723,OG02967
GO:0042180	cellular ketone metabolic process	biological_process	0.02943	0.3163	16	2097	21	3992	OG03576,OG09954,OG04869,OG04580,OG04669,OG03058,OG00682,OG04228,OG09965,OG09374,OG02812,OG03602,OG09459,OG00905,OG09872,OG04164
GO:0005829	cytosol	cellular_component	0.029933	0.32091	25	2097	36	3992	OG03680,OG03063,OG01676,OG04748,OG04438,OG02731,OG01961,OG08617,OG03284,OG09566,OG03908,OG04649,OG00695,OG03698,OG09721,OG04630,OG02949,OG03524,OG00983,OG03070,OG09191,OG09691,OG01585,OG04028,OG09493
GO:0034641	cellular nitrogen compound metabolic process	biological_process	0.03055	0.32672	582	2097	1074	3992	OG03726,OG02752,OG01078,OG08641,OG04055,OG00675,OG01266,OG04375,OG03648,OG09155,OG09137,OG04447,OG09523,OG09821,OG09641,OG08707,OG01417,OG03788,OG03491,OG03991,OG04195,OG01777,OG01437,OG04388,OG02844,OG00358,OG03865,OG03864,OG02994,OG04906,OG04774,OG00660,OG03675,OG04414,OG08560,OG04914,OG02888,OG02886,OG01544,OG03626,OG01816,OG00657,OG03280,OG02862,OG01511,OG02850,OG03481,OG04896,OG03279,OG02686…
GO:0046483	heterocycle metabolic process	biological_process	0.030833	0.32893	574	2097	1059	3992	OG02272,OG09632,OG08713,OG03404,OG03291,OG09800,OG04088,OG04100,OG04773,OG03362,OG01350,OG09899,OG03653,OG02720,OG03805,OG01635,OG06394,OG02747,OG08724,OG00890,OG04106,OG09407,OG03160,OG04329,OG03696,OG09364,OG04066,OG04118,OG02953,OG04649,OG04287,OG01033,OG01257,OG04619,OG01789,OG01757,OG04156,OG05832,OG04182,OG04109,OG02868,OG02881,OG04631,OG01940,OG01491,OG08642,OG09794,OG06363,OG01392,OG04718…
GO:0006974	response to DNA damage stimulus	biological_process	0.031526	0.3355	54	2097	88	3992	OG04375,OG02775,OG02937,OG06237,OG03402,OG02850,OG03239,OG05863,OG04809,OG01816,OG02940,OG08879,OG10066,OG04180,OG02842,OG03952,OG03973,OG03672,OG04473,OG03914,OG03490,OG04679,OG03798,OG03979,OG08939,OG03289,OG01635,OG01753,OG03300,OG09504,OG04275,OG04355,OG04696,OG04356,OG03918,OG03756,OG02737,OG02734,OG04223,OG01033,OG05895,OG04195,OG01569,OG06328,OG04778,OG03729,OG05917,OG04002,OG03255,OG00560…
GO:0004488	methylenetetrahydrofolate dehydrogenase (NADP+) activity	molecular_function	0.031687	0.33639	5	2097	5	3992	OG03654,OG04561,OG03481,OG03888,OG01269
GO:0016791	phosphatase activity	molecular_function	0.031778	0.33654	19	2097	27	3992	OG04079,OG04117,OG03973,OG04173,OG04591,OG02737,OG03377,OG04760,OG09169,OG01389,OG01764,OG03677,OG09631,OG03354,OG03947,OG01439,OG03509,OG03832,OG04144
GO:0006511	ubiquitin-dependent protein catabolic process	biological_process	0.032334	0.34076	18	2097	25	3992	OG03944,OG04204,OG10066,OG02633,OG02937,OG03751,OG03864,OG00417,OG04889,OG03696,OG09838,OG04299,OG03254,OG03398,OG04816,OG04284,OG02984,OG09651
GO:0019941	modification-dependent protein catabolic process	biological_process	0.032334	0.34076	18	2097	25	3992	OG02984,OG09651,OG04299,OG03254,OG03398,OG04816,OG04284,OG02937,OG03751,OG03864,OG00417,OG04889,OG03696,OG09838,OG03944,OG04204,OG10066,OG02633
GO:0008652	cellular amino acid biosynthetic process	biological_process	0.032538	0.34209	73	2097	120	3992	OG03799,OG04149,OG03613,OG03353,OG03654,OG09191,OG09735,OG04892,OG09585,OG04740,OG04438,OG04468,OG04067,OG01700,OG01468,OG03888,OG08617,OG03737,OG02862,OG00695,OG09558,OG09493,OG04369,OG02868,OG01511,OG08998,OG05863,OG03481,OG01272,OG02731,OG04341,OG03279,OG09775,OG04688,OG03656,OG00898,OG03835,OG03509,OG01247,OG09605,OG04191,OG03864,OG03002,OG10065,OG01961,OG04934,OG03957,OG03778,OG04202,OG04877…
GO:0006979	response to oxidative stress	biological_process	0.032703	0.34298	16	2097	21	3992	OG03927,OG00660,OG04353,OG09112,OG08517,OG08929,OG04510,OG09675,OG04855,OG00982,OG02921,OG09173,OG09924,OG04838,OG09615,OG10054
GO:0005739	mitochondrion	cellular_component	0.032798	0.34315	95	2097	158	3992	OG04600,OG09691,OG09457,OG06129,OG02787,OG03602,OG09374,OG03073,OG03502,OG09104,OG09744,OG02645,OG06466,OG09698,OG01581,OG03888,OG04314,OG03320,OG03927,OG08761,OG09585,OG03841,OG04869,OG09109,OG03840,OG09872,OG09459,OG02812,OG04338,OG09383,OG04603,OG04124,OG09819,OG02906,OG04342,OG04791,OG04302,OG09522,OG03643,OG03563,OG02912,OG04574,OG00898,OG08626,OG04882,OG04602,OG09429,OG02686,OG03104,OG03279…
GO:0003995	acyl-CoA dehydrogenase activity	molecular_function	0.033009	0.34453	5	2097	5	3992	OG04745,OG02630,OG04322,OG03834,OG04706
GO:0042430	indole-containing compound metabolic process	biological_process	0.033099	0.34464	35	2097	53	3992	OG04850,OG08617,OG09566,OG03888,OG03927,OG04934,OG04210,OG09191,OG03654,OG06081,OG04051,OG00771,OG04149,OG03353,OG02896,OG04510,OG09680,OG01293,OG04520,OG02731,OG00890,OG01927,OG04082,OG03279,OG03858,OG04496,OG02868,OG09558,OG02623,OG05863,OG01755,OG01269,OG02862,OG09721,OG02742
GO:0015926	glucosidase activity	molecular_function	0.033854	0.35166	7	2097	8	3992	OG04029,OG04668,OG03214,OG01449,OG04711,OG09369,OG04761
GO:0072525	pyridine-containing compound biosynthetic process	biological_process	0.034191	0.35432	10	2097	12	3992	OG09678,OG09727,OG04369,OG03815,OG03670,OG03699,OG00982,OG03353,OG04201,OG09696
GO:0006399	tRNA metabolic process	biological_process	0.034578	0.35747	48	2097	77	3992	OG03185,OG03140,OG01755,OG09800,OG02862,OG04446,OG03626,OG01491,OG09727,OG03563,OG04022,OG03491,OG09950,OG04520,OG08535,OG03219,OG03790,OG02776,OG04318,OG03261,OG04696,OG01204,OG04852,OG04908,OG04388,OG04287,OG03353,OG04343,OG04468,OG00746,OG02909,OG03957,OG03202,OG01468,OG04850,OG08645,OG03729,OG00682,OG03888,OG03156,OG01961,OG04934,OG03927,OG02813,OG04109,OG04210,OG03675,OG05992
GO:0006096	glycolysis	biological_process	0.034696	0.35783	16	2097	21	3992	OG03957,OG03947,OG09566,OG08617,OG02856,OG08634,OG03888,OG02731,OG09191,OG01295,OG03864,OG03642,OG04173,OG09721,OG04518,OG02847
GO:0019843	rRNA binding	molecular_function	0.035615	0.36644	12	2097	15	3992	OG02975,OG02907,OG03121,OG02783,OG02711,OG08640,OG02638,OG03341,OG08631,OG08597,OG03982,OG10057
GO:0008643	carbohydrate transport	biological_process	0.036886	0.37863	13	2097	17	3992	OG04124,OG08629,OG02977,OG00987,OG09365,OG04622,OG04688,OG02842,OG03864,OG03972,OG08787,OG03561,OG08931
GO:0003682	chromatin binding	molecular_function	0.037442	0.38343	15	2097	21	3992	OG01417,OG03582,OG04733,OG00982,OG04195,OG04019,OG04356,OG03300,OG02780,OG01605,OG08978,OG01004,OG09876,OG03389,OG04658
GO:0015711	organic anion transport	biological_process	0.037846	0.38665	15	2097	20	3992	OG03363,OG04837,OG04281,OG09109,OG03280,OG09529,OG02725,OG04213,OG09389,OG04861,OG00564,OG01541,OG08661,OG01052,OG03830
GO:0010506	regulation of autophagy	biological_process	0.038041	0.38773	13	2097	17	3992	OG03251,OG03583,OG09648,OG03907,OG01478,OG04720,OG02826,OG04695,OG03063,OG08573,OG01459,OG02840,OG04571
GO:0003873	6-phosphofructo-2-kinase activity	molecular_function	0.038243	0.38797	5	2097	5	3992	OG04117,OG02641,OG03832,OG03466,OG10079
GO:0008443	phosphofructokinase activity	molecular_function	0.038243	0.38797	5	2097	5	3992	OG04117,OG02641,OG03466,OG03832,OG10079
GO:0019362	pyridine nucleotide metabolic process	biological_process	0.038508	0.38975	18	2097	25	3992	OG08634,OG04579,OG09680,OG03947,OG03991,OG04885,OG00660,OG03661,OG03653,OG01755,OG09726,OG03815,OG04051,OG03026,OG03864,OG00982,OG04173,OG03699
GO:0006094	gluconeogenesis	biological_process	0.038695	0.39073	19	2097	26	3992	OG03888,OG08634,OG09566,OG02856,OG08617,OG03947,OG03957,OG02731,OG01281,OG03927,OG03642,OG09946,OG01295,OG03864,OG09191,OG02847,OG04173,OG09721,OG04518
GO:0072588	box H/ACA RNP complex	cellular_component	0.038852	0.3914	5	2097	5	3992	OG03843,OG03726,OG02844,OG04072,OG04155
GO:0065003	macromolecular complex assembly	biological_process	0.039016	0.39215	59	2097	96	3992	OG05863,OG03524,OG03001,OG09155,OG02272,OG00858,OG04127,OG01284,OG02886,OG04171,OG00857,OG03629,OG04088,OG03797,OG04571,OG06293,OG04130,OG02895,OG02918,OG01248,OG03093,OG05805,OG05870,OG02780,OG03713,OG04921,OG03979,OG03341,OG02734,OG04152,OG03331,OG08643,OG04356,OG03321,OG08979,OG04431,OG03300,OG09504,OG08573,OG02863,OG02826,OG04195,OG03748,OG03251,OG03141,OG04401,OG03148,OG03033,OG04547,OG03351…
GO:0032156	septin cytoskeleton	cellular_component	0.039214	0.39323	9	2097	11	3992	OG03251,OG02886,OG09648,OG03907,OG04188,OG03980,OG05870,OG03351,OG00736
GO:0048038	quinone binding	molecular_function	0.039361	0.39379	5	2097	5	3992	OG03760,OG04580,OG01799,OG03978,OG04103
GO:0051301	cell division	biological_process	0.039809	0.39735	26	2097	39	3992	OG04547,OG03816,OG00568,OG03979,OG04740,OG08725,OG09648,OG03907,OG00660,OG04182,OG03704,OG04356,OG02898,OG03300,OG01945,OG09493,OG03840,OG05841,OG02737,OG04401,OG03952,OG03384,OG03672,OG04127,OG01273,OG04449
GO:0090407	organophosphate biosynthetic process	biological_process	0.039926	0.39761	77	2097	126	3992	OG01581,OG09698,OG06466,OG04257,OG09983,OG09678,OG04685,OG09696,OG08999,OG03197,OG09243,OG01206,OG03026,OG03353,OG03871,OG08573,OG09744,OG04043,OG03503,OG02749,OG03670,OG09736,OG03487,OG03502,OG04137,OG09827,OG04882,OG03217,OG09727,OG03656,OG02912,OG02990,OG02686,OG09229,OG09383,OG09875,OG01511,OG03185,OG04369,OG02911,OG01940,OG01544,OG01692,OG04914,OG04477,OG02888,OG03375,OG03699,OG00982,OG03957…
GO:0055082	cellular chemical homeostasis	biological_process	0.040084	0.39827	13	2097	17	3992	OG03563,OG02928,OG04145,OG08800,OG08681,OG02737,OG05805,OG03582,OG08566,OG04213,OG03841,OG04328,OG09106
GO:0006725	cellular aromatic compound metabolic process	biological_process	0.040319	0.39969	570	2097	1055	3992	OG08939,OG04073,OG09229,OG03847,OG04847,OG02990,OG03656,OG03835,OG03563,OG03914,OG01487,OG09631,OG04500,OG04579,OG04855,OG02911,OG04359,OG04369,OG04760,OG04267,OG01741,OG09378,OG01755,OG03524,OG03927,OG00252,OG09454,OG08999,OG04685,OG08637,OG01468,OG09678,OG03888,OG03637,OG02749,OG02956,OG04113,OG02773,OG02819,OG09726,OG05837,OG09562,OG08535,OG09165,OG01764,OG03268,OG03546,OG09468,OG05870,OG04858…
GO:0006546	glycine catabolic process	biological_process	0.041417	0.40871	5	2097	5	3992	OG02612,OG03024,OG08998,OG03888,OG01686
GO:0009071	serine family amino acid catabolic process	biological_process	0.041417	0.40871	5	2097	5	3992	OG03024,OG02612,OG01686,OG03888,OG08998
GO:0051258	protein polymerization	biological_process	0.041585	0.40944	19	2097	27	3992	OG02863,OG04127,OG08573,OG04171,OG03748,OG04431,OG08979,OG02734,OG03524,OG03001,OG03497,OG03713,OG03907,OG09648,OG04182,OG04571,OG04547,OG02918,OG01248
GO:0006560	proline metabolic process	biological_process	0.041827	0.41089	16	2097	22	3992	OG04028,OG08531,OG04268,OG01272,OG04232,OG04401,OG03502,OG04149,OG03359,OG01491,OG04511,OG01350,OG08535,OG04387,OG03582,OG04438
GO:0042773	ATP synthesis coupled electron transport	biological_process	0.042142	0.41239	35	2097	53	3992	OG03058,OG04314,OG01581,OG03350,OG02933,OG09954,OG09965,OG09374,OG00905,OG03031,OG09104,OG01372,OG09329,OG09278,OG06127,OG01326,OG04612,OG04920,OG03643,OG04507,OG04580,OG03576,OG03582,OG09429,OG02812,OG04338,OG09459,OG09872,OG04164,OG09163,OG03377,OG02008,OG02906,OG01363,OG05873
GO:0016829	lyase activity	molecular_function	0.042169	0.41239	66	2097	108	3992	OG03582,OG00890,OG01593,OG04217,OG04858,OG00749,OG01350,OG04520,OG03475,OG08634,OG04065,OG09721,OG03858,OG08750,OG04561,OG01585,OG04028,OG09423,OG04387,OG03130,OG09694,OG09297,OG03957,OG09931,OG09566,OG09445,OG04228,OG03730,OG04517,OG03359,OG04614,OG03158,OG01678,OG03864,OG04268,OG04232,OG00904,OG09577,OG02731,OG03563,OG02774,OG03103,OG00593,OG02868,OG03258,OG04369,OG08531,OG08998,OG08628,OG00560…
GO:0016491	oxidoreductase activity	molecular_function	0.042656	0.41482	255	2097	444	3992	OG03058,OG04877,OG09291,OG03957,OG04202,OG09644,OG02813,OG04210,OG01773,OG03499,OG04051,OG03031,OG03780,OG03645,OG00771,OG08561,OG04745,OG01753,OG04145,OG09813,OG03127,OG02921,OG04475,OG09278,OG09289,OG08633,OG09680,OG09675,OG03834,OG09112,OG04022,OG02617,OG04920,OG04288,OG01927,OG02776,OG04580,OG03582,OG02986,OG02612,OG09808,OG03642,OG01221,OG10054,OG04140,OG08683,OG04496,OG09569,OG02008,OG03550…
GO:0016811	hydrolase activity, acting on carbon-nitrogen (but not peptide) bonds, in linear amides	molecular_function	0.042828	0.41482	9	2097	11	3992	OG09678,OG00730,OG04906,OG04369,OG03670,OG03589,OG03478,OG04400,OG03272
GO:0016744	transferase activity, transferring aldehyde or ketonic groups	molecular_function	0.042935	0.41482	5	2097	5	3992	OG03991,OG09726,OG03002,OG03642,OG04688
GO:0006526	arginine biosynthetic process	biological_process	0.042944	0.41482	5	2097	5	3992	OG04438,OG03778,OG09585,OG04028,OG04892
GO:0016830	carbon-carbon lyase activity	molecular_function	0.04296	0.41482	26	2097	39	3992	OG01350,OG03488,OG00682,OG08634,OG04858,OG04511,OG03582,OG09423,OG00904,OG04387,OG04268,OG08531,OG04232,OG08750,OG03864,OG04561,OG04369,OG03353,OG03359,OG04614,OG09104,OG04228,OG03730,OG04517,OG04401,OG03502
GO:0043412	macromolecule modification	biological_process	0.042991	0.41482	170	2097	300	3992	OG03927,OG09106,OG03153,OG03201,OG03544,OG03202,OG09825,OG08645,OG00682,OG04165,OG04070,OG09787,OG03666,OG04591,OG09001,OG01612,OG03720,OG08624,OG03749,OG04026,OG03374,OG09213,OG00736,OG09554,OG09495,OG03904,OG01439,OG03563,OG09769,OG04407,OG03914,OG01487,OG09631,OG04780,OG04477,OG04086,OG01945,OG04760,OG03840,OG03377,OG04896,OG09492,OG04758,OG03640,OG03524,OG04000,OG04927,OG04284,OG03398,OG08725…
GO:0042578	phosphoric ester hydrolase activity	molecular_function	0.043372	0.41756	24	2097	36	3992	OG01389,OG09169,OG03677,OG01764,OG01439,OG03947,OG03832,OG04144,OG09551,OG03509,OG03354,OG09631,OG04494,OG05892,OG04173,OG03624,OG04591,OG04079,OG04117,OG03973,OG04760,OG03377,OG02737,OG00962
GO:0032784	regulation of DNA-dependent transcription, elongation	biological_process	0.043552	0.41837	7	2097	8	3992	OG01578,OG04682,OG09751,OG02758,OG04244,OG03416,OG03403
GO:0006525	arginine metabolic process	biological_process	0.04405	0.42222	19	2097	27	3992	OG03778,OG04511,OG01491,OG01350,OG04438,OG03582,OG09585,OG08535,OG04387,OG04028,OG04232,OG01272,OG08531,OG04892,OG04268,OG04149,OG04401,OG03502,OG03359
GO:0016866	intramolecular transferase activity	molecular_function	0.044229	0.42233	13	2097	17	3992	OG03310,OG02847,OG01544,OG08761,OG09490,OG00682,OG04072,OG03843,OG03518,OG01521,OG03147,OG09462,OG09531
GO:0003688	DNA replication origin binding	molecular_function	0.044378	0.42233	7	2097	8	3992	OG04195,OG04019,OG04356,OG03966,OG03300,OG09504,OG03979
GO:0046809	replication compartment	cellular_component	0.044378	0.42233	7	2097	8	3992	OG09504,OG03300,OG03979,OG03966,OG04356,OG04019,OG04195
GO:0006879	cellular iron ion homeostasis	biological_process	0.044624	0.42233	5	2097	5	3992	OG02928,OG08566,OG04145,OG03563,OG08681
GO:0055072	iron ion homeostasis	biological_process	0.044624	0.42233	5	2097	5	3992	OG04145,OG08566,OG02928,OG03563,OG08681
GO:0016874	ligase activity	molecular_function	0.044645	0.42233	56	2097	92	3992	OG00593,OG04791,OG04446,OG03478,OG09376,OG03375,OG02862,OG04561,OG01945,OG05983,OG08891,OG04266,OG08535,OG03966,OG01281,OG04299,OG04405,OG02887,OG01491,OG06092,OG01612,OG04287,OG03759,OG01247,OG04556,OG09605,OG04118,OG04388,OG09001,OG02734,OG04852,OG02796,OG04318,OG03261,OG02829,OG03749,OG04129,OG04696,OG04109,OG09648,OG03201,OG01961,OG01773,OG04438,OG04934,OG04257,OG04165,OG03156,OG01789,OG04468…
GO:0072594	establishment of protein localization to organelle	biological_process	0.044848	0.42332	19	2097	27	3992	OG02928,OG02768,OG02787,OG09695,OG02971,OG03073,OG04603,OG03871,OG09426,OG02660,OG04171,OG04342,OG06328,OG03096,OG03405,OG02622,OG09175,OG03453,OG03990
GO:0005509	calcium ion binding	molecular_function	0.045428	0.42787	34	2097	52	3992	OG01776,OG09380,OG08655,OG02943,OG09188,OG04884,OG08629,OG04517,OG03697,OG02785,OG04210,OG09526,OG03821,OG03994,OG04387,OG01405,OG03084,OG09493,OG08657,OG09882,OG02842,OG03086,OG03663,OG03939,OG06139,OG01001,OG01534,OG08630,OG04276,OG09536,OG04481,OG00732,OG08597,OG09494
GO:0044421	extracellular region part	cellular_component	0.04613	0.43328	36	2097	57	3992	OG03524,OG01590,OG02842,OG04127,OG04171,OG03663,OG02886,OG03109,OG04571,OG02782,OG03834,OG08630,OG01534,OG01685,OG01776,OG08844,OG08655,OG02810,OG04095,OG08573,OG03748,OG04190,OG08629,OG04547,OG01423,OG03211,OG03549,OG03680,OG03063,OG02785,OG09648,OG09106,OG03907,OG04182,OG04387,OG03497
GO:0046872	metal ion binding	molecular_function	0.046202	0.43328	303	2097	544	3992	OG04685,OG03917,OG04682,OG01241,OG08617,OG05725,OG04165,OG04070,OG03354,OG04522,OG04756,OG03697,OG08637,OG09785,OG02773,OG03311,OG03295,OG01512,OG01612,OG01767,OG01776,OG03161,OG02819,OG04622,OG04068,OG09494,OG01287,OG08939,OG06325,OG03824,OG03563,OG01439,OG03522,OG04612,OG09571,OG04791,OG09470,OG03939,OG04758,OG09378,OG03130,OG02785,OG06262,OG01290,OG04934,OG03027,OG04284,OG04219,OG04096,OG09566…
GO:0065009	regulation of molecular function	biological_process	0.046331	0.43355	38	2097	61	3992	OG04057,OG03302,OG08539,OG04042,OG09522,OG04449,OG04631,OG04100,OG04711,OG04645,OG03714,OG04267,OG02768,OG04899,OG03066,OG09106,OG08725,OG04927,OG04414,OG01021,OG00874,OG09796,OG03735,OG04917,OG04034,OG04401,OG03865,OG01776,OG09562,OG04329,OG03543,OG04703,OG03374,OG02844,OG00736,OG04620,OG09504,OG01753
GO:0032879	regulation of localization	biological_process	0.046895	0.43788	13	2097	17	3992	OG09238,OG09819,OG09365,OG03351,OG03211,OG06135,OG09493,OG01590,OG03828,OG00962,OG03059,OG01392,OG02925
GO:0070925	organelle assembly	biological_process	0.047276	0.4405	14	2097	19	3992	OG03351,OG05870,OG02895,OG04571,OG03341,OG03033,OG03251,OG04325,OG09648,OG03907,OG02886,OG04921,OG03980,OG02826
GO:0006139	nucleobase-containing compound metabolic process	biological_process	0.047665	0.44317	516	2097	956	3992	OG04847,OG02990,OG03847,OG09229,OG08939,OG04073,OG04579,OG04500,OG01487,OG03563,OG03914,OG03656,OG02911,OG04855,OG03524,OG01755,OG09378,OG04267,OG01741,OG04359,OG04685,OG08999,OG03927,OG09454,OG00252,OG03637,OG03888,OG01468,OG08637,OG02773,OG04113,OG02956,OG02749,OG09562,OG05837,OG09726,OG02819,OG03268,OG09165,OG08535,OG04520,OG05870,OG04858,OG09468,OG03546,OG04180,OG00857,OG03416,OG04645,OG03437…
GO:0034599	cellular response to oxidative stress	biological_process	0.04809	0.44528	7	2097	8	3992	OG03927,OG08517,OG08929,OG04855,OG00982,OG04510,OG09924
GO:0016151	nickel cation binding	molecular_function	0.048117	0.44528	11	2097	14	3992	OG03687,OG09769,OG03617,OG03365,OG09672,OG03401,OG03978,OG02938,OG01284,OG04400,OG10057
GO:0043603	cellular amide metabolic process	biological_process	0.0482	0.44528	30	2097	46	3992	OG03815,OG03002,OG01511,OG03331,OG09735,OG04496,OG03654,OG03231,OG04400,OG01284,OG03720,OG03896,OG00695,OG09173,OG04087,OG00982,OG03718,OG04520,OG09675,OG04065,OG02997,OG04756,OG01700,OG04688,OG00660,OG01476,OG03927,OG09944,OG03915,OG04740
GO:0044265	cellular macromolecule catabolic process	biological_process	0.048479	0.44691	35	2097	55	3992	OG03543,OG03696,OG04696,OG03864,OG03720,OG08573,OG04343,OG03538,OG02633,OG03010,OG03595,OG03833,OG03351,OG03060,OG04816,OG03398,OG04284,OG02850,OG04889,OG09838,OG02937,OG03858,OG00417,OG03751,OG10066,OG04204,OG02846,OG03944,OG02728,OG09651,OG03096,OG09424,OG02984,OG03254,OG04299
GO:0006839	mitochondrial transport	biological_process	0.048618	0.44724	7	2097	8	3992	OG03405,OG04342,OG09109,OG03830,OG02787,OG03073,OG04603
GO:0030176	integral to endoplasmic reticulum membrane	cellular_component	0.048751	0.44752	7	2097	8	3992	OG03099,OG04213,OG09493,OG02925,OG04477,OG01449,OG01762
GO:0019028	viral capsid	cellular_component	0.049957	0.45762	47	2097	77	3992	OG04454,OG03465,OG04036,OG04718,OG04800,OG00768,OG03233,OG03425,OG01424,OG04422,OG04500,OG04571,OG04807,OG05902,OG04560,OG04100,OG02886,OG01706,OG09466,OG09828,OG04747,OG03430,OG02860,OG03606,OG09648,OG03907,OG04182,OG03202,OG03921,OG04565,OG04351,OG01459,OG03899,OG09019,OG09785,OG01610,OG04247,OG03249,OG01767,OG03938,OG04750,OG08573,OG06132,OG09504,OG03349,OG03822,OG06192
GO:0043933	macromolecular complex subunit organization	biological_process	0.050413	0.46083	68	2097	113	3992	OG03907,OG03980,OG03841,OG03497,OG01459,OG03748,OG02727,OG08573,OG03033,OG03148,OG04401,OG02734,OG03300,OG08979,OG04356,OG04325,OG08745,OG03713,OG03979,OG05805,OG06293,OG02895,OG02886,OG03629,OG03001,OG03524,OG05863,OG09493,OG04019,OG09648,OG04182,OG03994,OG01386,OG03838,OG04547,OG03351,OG02826,OG04195,OG02863,OG03141,OG03251,OG03331,OG08643,OG04152,OG03341,OG09504,OG04431,OG03321,OG04921,OG03093…
GO:0030258	lipid modification	biological_process	0.050545	0.46099	6	2097	7	3992	OG04745,OG04256,OG01558,OG04124,OG04144,OG04322
GO:0005789	endoplasmic reticulum membrane	cellular_component	0.050643	0.46099	30	2097	46	3992	OG01706,OG04791,OG04477,OG09924,OG03216,OG01762,OG02926,OG00982,OG03483,OG04213,OG03331,OG04442,OG08800,OG09493,OG03231,OG08848,OG03630,OG04312,OG00922,OG09944,OG03583,OG01476,OG02925,OG01449,OG00940,OG03718,OG08929,OG03099,OG03544,OG08517
GO:0015078	hydrogen ion transmembrane transporter activity	molecular_function	0.051027	0.46352	63	2097	101	3992	OG09543,OG05805,OG03093,OG08534,OG06127,OG01326,OG09955,OG08520,OG09827,OG03217,OG04920,OG04612,OG02912,OG03526,OG09229,OG04507,OG01695,OG02686,OG02990,OG04058,OG03582,OG09429,OG09875,OG04055,OG04338,OG09383,OG08713,OG09163,OG03377,OG02928,OG02008,OG04171,OG04914,OG02906,OG02911,OG05873,OG00858,OG01363,OG04314,OG06466,OG09357,OG03752,OG09648,OG04380,OG02933,OG08566,OG01290,OG03197,OG03031,OG03512…
GO:0008237	metallopeptidase activity	molecular_function	0.051208	0.46419	22	2097	33	3992	OG04758,OG03918,OG01328,OG03486,OG01043,OG06283,OG03969,OG04334,OG03033,OG04096,OG01350,OG03405,OG03828,OG03942,OG04070,OG04805,OG01285,OG08580,OG03802,OG04522,OG03522,OG03876
GO:0015977	carbon fixation	biological_process	0.05155	0.46534	9	2097	11	3992	OG02813,OG00593,OG03153,OG09946,OG03481,OG02887,OG03136,OG01585,OG09691
GO:0019643	reductive tricarboxylic acid cycle	biological_process	0.05155	0.46534	9	2097	11	3992	OG01585,OG03136,OG09691,OG03481,OG02887,OG09946,OG00593,OG02813,OG03153
GO:0009317	acetyl-CoA carboxylase complex	cellular_component	0.051892	0.46649	4	2097	4	3992	OG04791,OG09648,OG06092,OG01281
GO:0016885	ligase activity, forming carbon-carbon bonds	molecular_function	0.051892	0.46649	4	2097	4	3992	OG09648,OG04791,OG06092,OG01281
GO:0043332	mating projection tip	cellular_component	0.052108	0.46747	4	2097	4	3992	OG03001,OG00736,OG04547,OG03384
GO:0006098	pentose-phosphate shunt	biological_process	0.052985	0.47338	14	2097	19	3992	OG04051,OG09680,OG08634,OG01755,OG09726,OG03991,OG04885,OG03947,OG03026,OG03864,OG00660,OG03653,OG03661,OG04173
GO:0006740	NADPH regeneration	biological_process	0.052985	0.47338	14	2097	19	3992	OG03653,OG04173,OG03661,OG00660,OG04885,OG03991,OG03864,OG03026,OG03947,OG04051,OG09680,OG09726,OG01755,OG08634
GO:0072522	purine-containing compound biosynthetic process	biological_process	0.053199	0.47431	49	2097	78	3992	OG10065,OG09511,OG02649,OG08573,OG10045,OG03871,OG04702,OG09744,OG04066,OG03503,OG02749,OG09656,OG03502,OG04137,OG06466,OG01581,OG09698,OG03166,OG04257,OG09983,OG03957,OG03468,OG04685,OG03197,OG08713,OG01511,OG04055,OG09383,OG09875,OG03185,OG00858,OG02911,OG02888,OG04914,OG03291,OG09827,OG03475,OG02997,OG03237,OG03093,OG03526,OG02912,OG03217,OG02990,OG02686,OG02747,OG09229,OG03966,OG04666
GO:0030001	metal ion transport	biological_process	0.053341	0.4746	69	2097	115	3992	OG02925,OG04187,OG03841,OG04424,OG09374,OG09965,OG05840,OG04601,OG04084,OG03502,OG04401,OG04179,OG03760,OG03122,OG09711,OG03656,OG10023,OG01695,OG03576,OG03640,OG09459,OG09383,OG02812,OG09872,OG09493,OG01562,OG04030,OG01741,OG02742,OG04328,OG02753,OG03629,OG03286,OG03058,OG04565,OG03594,OG04387,OG09954,OG02725,OG04232,OG08800,OG00905,OG04268,OG02792,OG04702,OG03359,OG08633,OG04066,OG03088,OG04520…
GO:0006605	protein targeting	biological_process	0.053892	0.47852	32	2097	50	3992	OG03405,OG09175,OG06328,OG03907,OG09692,OG09695,OG03244,OG02787,OG03871,OG02660,OG09241,OG04179,OG03141,OG03073,OG05897,OG01449,OG02622,OG03093,OG03096,OG03990,OG03453,OG03583,OG06055,OG02971,OG03170,OG02768,OG02928,OG09426,OG04171,OG04342,OG04791,OG04603
GO:0009064	glutamine family amino acid metabolic process	biological_process	0.054226	0.4805	30	2097	46	3992	OG09585,OG08535,OG04387,OG03582,OG04438,OG04511,OG01491,OG09678,OG03778,OG01350,OG03737,OG01247,OG03502,OG04401,OG04149,OG03670,OG04888,OG03375,OG09605,OG04907,OG03359,OG04028,OG04369,OG03185,OG09339,OG01272,OG04232,OG08531,OG04268,OG04892
GO:0003724	RNA helicase activity	molecular_function	0.054354	0.48066	16	2097	23	3992	OG02940,OG03952,OG04180,OG03973,OG04343,OG04375,OG04275,OG03402,OG02843,OG03453,OG03289,OG06328,OG03729,OG01534,OG04473,OG04679
GO:0003697	single-stranded DNA binding	molecular_function	0.054634	0.48216	10	2097	13	3992	OG03756,OG09691,OG04356,OG03300,OG02796,OG02718,OG03979,OG04195,OG05895,OG03698
GO:0016655	oxidoreductase activity, acting on NAD(P)H, quinone or similar compound as acceptor	molecular_function	0.055194	0.48221	14	2097	19	3992	OG09872,OG00905,OG01789,OG04164,OG02812,OG09965,OG03058,OG09374,OG09459,OG01281,OG09954,OG03576,OG04580,OG03384
GO:0042995	cell projection	cellular_component	0.055652	0.48221	16	2097	23	3992	OG03840,OG00736,OG03001,OG02737,OG03251,OG02886,OG03575,OG03384,OG03973,OG00917,OG04547,OG03583,OG08519,OG09648,OG03907,OG03847
GO:0044431	Golgi apparatus part	cellular_component	0.056019	0.48221	18	2097	26	3992	OG09648,OG00987,OG04168,OG02977,OG04753,OG03093,OG04391,OG02887,OG03561,OG06135,OG03786,OG08911,OG03498,OG03861,OG01776,OG04453,OG00997,OG04323
GO:0070838	divalent metal ion transport	biological_process	0.056036	0.48221	19	2097	28	3992	OG04328,OG04702,OG04084,OG03271,OG04066,OG02971,OG02830,OG08800,OG02792,OG09493,OG03594,OG01695,OG04424,OG04016,OG04666,OG03582,OG02925,OG03656,OG02855
GO:0000054	ribosomal subunit export from nucleus	biological_process	0.056199	0.48221	4	2097	4	3992	OG02895,OG03680,OG01679,OG01234
GO:0033750	ribosome localization	biological_process	0.056199	0.48221	4	2097	4	3992	OG03680,OG02895,OG01679,OG01234
GO:0033753	establishment of ribosome localization	biological_process	0.056199	0.48221	4	2097	4	3992	OG01234,OG01679,OG02895,OG03680
GO:0071166	ribonucleoprotein complex localization	biological_process	0.056199	0.48221	4	2097	4	3992	OG01234,OG03680,OG02895,OG01679
GO:0071426	ribonucleoprotein complex export from nucleus	biological_process	0.056199	0.48221	4	2097	4	3992	OG01234,OG01679,OG02895,OG03680
GO:0071428	rRNA-containing ribonucleoprotein complex export from nucleus	biological_process	0.056199	0.48221	4	2097	4	3992	OG01234,OG03680,OG02895,OG01679
GO:0009896	positive regulation of catabolic process	biological_process	0.056369	0.48221	12	2097	16	3992	OG03907,OG09648,OG01478,OG04695,OG02826,OG04720,OG08573,OG03251,OG03583,OG04571,OG01459,OG02840
GO:0010508	positive regulation of autophagy	biological_process	0.056369	0.48221	12	2097	16	3992	OG04571,OG01459,OG02840,OG09648,OG03907,OG01478,OG02826,OG04695,OG04720,OG08573,OG03251,OG03583
GO:0031331	positive regulation of cellular catabolic process	biological_process	0.056369	0.48221	12	2097	16	3992	OG04571,OG02840,OG01459,OG02826,OG04720,OG04695,OG08573,OG03907,OG09648,OG01478,OG03251,OG03583
GO:0006342	chromatin silencing	biological_process	0.056417	0.48221	4	2097	4	3992	OG04019,OG04356,OG03300,OG03096
GO:0016458	gene silencing	biological_process	0.056417	0.48221	4	2097	4	3992	OG04356,OG03096,OG03300,OG04019
GO:0045814	negative regulation of gene expression, epigenetic	biological_process	0.056417	0.48221	4	2097	4	3992	OG04019,OG04356,OG03300,OG03096
GO:0006873	cellular ion homeostasis	biological_process	0.056655	0.48236	12	2097	16	3992	OG03563,OG02928,OG04145,OG08800,OG08681,OG02737,OG05805,OG03582,OG08566,OG04213,OG03841,OG04328
GO:0004540	ribonuclease activity	molecular_function	0.056758	0.48236	16	2097	23	3992	OG04436,OG01204,OG04908,OG04711,OG08587,OG08573,OG03626,OG09468,OG01279,OG09270,OG03491,OG01423,OG02728,OG03790,OG03130,OG09332
GO:0043648	dicarboxylic acid metabolic process	biological_process	0.056767	0.48236	31	2097	49	3992	OG01517,OG04888,OG04149,OG03799,OG04446,OG02826,OG04287,OG03136,OG03185,OG04028,OG01585,OG03261,OG09392,OG03858,OG02868,OG03597,OG08998,OG03481,OG03966,OG04438,OG01281,OG04229,OG03279,OG03656,OG01700,OG04022,OG03509,OG04202,OG03888,OG03737,OG01293
GO:0050790	regulation of catalytic activity	biological_process	0.05723	0.48376	37	2097	60	3992	OG04057,OG09522,OG04042,OG08539,OG03302,OG04631,OG04100,OG04711,OG04449,OG04899,OG02768,OG04267,OG03714,OG04645,OG04414,OG04927,OG08725,OG09106,OG03066,OG09796,OG00874,OG01021,OG04401,OG04034,OG04917,OG03735,OG01753,OG09504,OG04620,OG03374,OG00736,OG02844,OG03543,OG04703,OG01776,OG04329,OG03865
GO:0006271	DNA strand elongation involved in DNA replication	biological_process	0.057266	0.48376	4	2097	4	3992	OG04195,OG04019,OG03979,OG03300
GO:0022616	DNA strand elongation	biological_process	0.057266	0.48376	4	2097	4	3992	OG04195,OG04019,OG03300,OG03979
GO:0022890	inorganic cation transmembrane transporter activity	molecular_function	0.057481	0.48463	96	2097	162	3992	OG04030,OG01562,OG03377,OG02928,OG09383,OG09875,OG04338,OG03640,OG03629,OG02911,OG02753,OG04914,OG02906,OG04328,OG03656,OG03217,OG04612,OG02912,OG03760,OG08520,OG09827,OG05805,OG01326,OG06127,OG09429,OG04058,OG02686,OG02990,OG01695,OG09229,OG09457,OG05840,OG02749,OG01372,OG03502,OG04401,OG09329,OG04137,OG04084,OG04601,OG08573,OG09744,OG09104,OG03752,OG09357,OG06466,OG04314,OG03197,OG02933,OG04424…
GO:0051082	unfolded protein binding	molecular_function	0.057752	0.48563	28	2097	42	3992	OG03365,OG03617,OG01382,OG03583,OG03063,OG03540,OG03655,OG03908,OG09854,OG03071,OG03284,OG03759,OG01037,OG09816,OG08573,OG09770,OG02943,OG04225,OG09378,OG03706,OG09380,OG03070,OG01234,OG08643,OG09396,OG06192,OG02715,OG03524
GO:0009098	leucine biosynthetic process	biological_process	0.057823	0.48563	10	2097	13	3992	OG04688,OG04191,OG04740,OG01961,OG03642,OG03002,OG04065,OG09735,OG04468,OG03864
GO:0042819	vitamin B6 biosynthetic process	biological_process	0.059547	0.49914	7	2097	8	3992	OG03670,OG09678,OG09727,OG04369,OG03353,OG09696,OG04201
GO:0030674	protein binding, bridging	molecular_function	0.059873	0.49964	13	2097	18	3992	OG02967,OG04547,OG04571,OG03524,OG03497,OG08573,OG04127,OG03680,OG04182,OG03907,OG04171,OG09648,OG03748
GO:0060090	binding, bridging	molecular_function	0.059873	0.49964	13	2097	18	3992	OG02967,OG04547,OG03524,OG04571,OG03497,OG04182,OG09648,OG04171,OG03907,OG03748,OG08573,OG04127,OG03680
GO:0006450	regulation of translational fidelity	biological_process	0.059952	0.49964	4	2097	4	3992	OG06228,OG01961,OG04468,OG01234
GO:0008094	DNA-dependent ATPase activity	molecular_function	0.060094	0.49986	11	2097	15	3992	OG04658,OG03756,OG03300,OG03127,OG04619,OG09821,OG08615,OG03710,OG04809,OG03979,OG04718
GO:0044463	cell projection part	cellular_component	0.060239	0.50011	6	2097	7	3992	OG04547,OG03384,OG02737,OG03001,OG00736,OG03251
GO:0022900	electron transport chain	biological_process	0.06046	0.50099	42	2097	66	3992	OG04164,OG09872,OG09459,OG04338,OG02812,OG02008,OG03377,OG09163,OG05873,OG01363,OG02906,OG03718,OG06127,OG01326,OG08534,OG08876,OG03643,OG04920,OG04612,OG04580,OG04507,OG09429,OG03582,OG03219,OG03576,OG03031,OG00905,OG09374,OG09965,OG09457,OG09104,OG09278,OG01372,OG09329,OG01581,OG04314,OG03058,OG03350,OG04918,OG09954,OG02860,OG02933
GO:0005774	vacuolar membrane	cellular_component	0.061097	0.50434	4	2097	4	3992	OG03141,OG03840,OG04547,OG05805
GO:0044437	vacuolar part	cellular_component	0.061097	0.50434	4	2097	4	3992	OG05805,OG04547,OG03840,OG03141
GO:0031224	intrinsic to membrane	cellular_component	0.061378	0.50495	276	2097	501	3992	OG01989,OG05840,OG03715,OG04370,OG08573,OG09450,OG09413,OG01459,OG01268,OG03455,OG04168,OG01264,OG04429,OG03276,OG09493,OG04155,OG00408,OG03793,OG02753,OG04381,OG04124,OG09827,OG03099,OG04114,OG04574,OG01726,OG02960,OG04641,OG04058,OG06460,OG02977,OG03254,OG09429,OG01723,OG03331,OG04232,OG01753,OG02792,OG03494,OG01056,OG09656,OG04538,OG09659,OG04857,OG04319,OG01627,OG04078,OG00987,OG04019,OG03457…
GO:0051049	regulation of transport	biological_process	0.061577	0.50495	9	2097	11	3992	OG09819,OG09238,OG09365,OG03828,OG02925,OG01392,OG03059,OG03211,OG09493
GO:0016763	transferase activity, transferring pentosyl groups	molecular_function	0.061847	0.50495	10	2097	13	3992	OG04364,OG04913,OG03237,OG03166,OG03185,OG04369,OG04082,OG01267,OG03034,OG02995
GO:0008948	oxaloacetate decarboxylase activity	molecular_function	0.061869	0.50495	8	2097	10	3992	OG01350,OG04232,OG04268,OG04401,OG03502,OG04387,OG03582,OG03359
GO:0035725	sodium ion transmembrane transport	biological_process	0.061869	0.50495	8	2097	10	3992	OG01350,OG04232,OG04268,OG03359,OG03582,OG03502,OG04401,OG04387
GO:0071436	sodium ion export	biological_process	0.061869	0.50495	8	2097	10	3992	OG03582,OG04387,OG03502,OG04401,OG03359,OG04268,OG01350,OG04232
GO:0034622	cellular macromolecular complex assembly	biological_process	0.062747	0.51116	48	2097	78	3992	OG02886,OG04171,OG00858,OG04127,OG03629,OG00857,OG04088,OG03001,OG05863,OG03524,OG02272,OG09155,OG04921,OG03713,OG03979,OG01248,OG02918,OG03797,OG04571,OG02895,OG02780,OG05870,OG03748,OG08573,OG02863,OG02826,OG04195,OG03141,OG03251,OG08643,OG03331,OG03341,OG04152,OG02734,OG08979,OG04431,OG03300,OG09504,OG04356,OG04182,OG09648,OG04019,OG03907,OG03841,OG03980,OG03497,OG04547,OG03351
GO:0005940	septin ring	cellular_component	0.063267	0.51443	8	2097	10	3992	OG03251,OG02886,OG03907,OG09648,OG03980,OG05870,OG03351,OG00736
GO:0019904	protein domain specific binding	molecular_function	0.064131	0.52048	9	2097	11	3992	OG09148,OG03465,OG09226,OG03430,OG03591,OG02830,OG03392,OG09504,OG02820
GO:0031072	heat shock protein binding	molecular_function	0.064589	0.52322	12	2097	16	3992	OG01234,OG03706,OG09378,OG04225,OG03540,OG02715,OG01037,OG03617,OG03365,OG09770,OG03225,OG09816
GO:0015934	large ribosomal subunit	cellular_component	0.065398	0.52879	12	2097	16	3992	OG03183,OG08737,OG01589,OG02876,OG03680,OG03866,OG03934,OG09550,OG03264,OG03215,OG08515,OG02764
GO:0044429	mitochondrial part	cellular_component	0.065564	0.52906	63	2097	104	3992	OG03320,OG02860,OG01711,OG03841,OG09109,OG03957,OG02645,OG03350,OG01581,OG09698,OG09320,OG06466,OG03405,OG03920,OG03888,OG04314,OG09278,OG03073,OG03502,OG09241,OG09744,OG09104,OG06129,OG09511,OG04436,OG09691,OG09457,OG02787,OG03031,OG08800,OG03059,OG03602,OG09429,OG03104,OG02747,OG02686,OG09229,OG03643,OG03526,OG01036,OG01534,OG03830,OG04574,OG04920,OG02912,OG04828,OG08626,OG03093,OG08534,OG04602…
GO:0006405	RNA export from nucleus	biological_process	0.065797	0.52906	4	2097	4	3992	OG01392,OG01679,OG03524,OG03660
GO:0006406	mRNA export from nucleus	biological_process	0.065797	0.52906	4	2097	4	3992	OG01679,OG03660,OG03524,OG01392
GO:0016021	integral to membrane	cellular_component	0.066247	0.53169	274	2097	498	3992	OG09656,OG04857,OG09659,OG04538,OG03494,OG01056,OG02792,OG01753,OG03331,OG01723,OG04232,OG03457,OG04019,OG00987,OG03954,OG01399,OG01627,OG04078,OG04319,OG09409,OG04213,OG03875,OG09621,OG04443,OG03896,OG01284,OG02008,OG09444,OG03801,OG04666,OG01653,OG01334,OG04911,OG03883,OG04554,OG03972,OG04065,OG02665,OG09450,OG09413,OG08573,OG04370,OG01989,OG03715,OG05840,OG01264,OG03455,OG01268,OG04168,OG01459…
GO:0044452	nucleolar part	cellular_component	0.066414	0.53178	6	2097	7	3992	OG04411,OG04590,OG04447,OG04072,OG03843,OG04113
GO:0034470	ncRNA processing	biological_process	0.066503	0.53178	47	2097	77	3992	OG04590,OG00746,OG08645,OG03729,OG02909,OG03957,OG03202,OG03888,OG04072,OG00682,OG03927,OG03050,OG04210,OG02813,OG03675,OG02903,OG04696,OG01234,OG02737,OG08844,OG01204,OG04411,OG04908,OG04343,OG05921,OG04113,OG03353,OG09727,OG04022,OG03563,OG09950,OG03491,OG09281,OG04520,OG08642,OG03470,OG03219,OG03790,OG04720,OG02776,OG09609,OG03185,OG01755,OG03140,OG09800,OG03286,OG03626
GO:0009084	glutamine family amino acid biosynthetic process	biological_process	0.066989	0.53468	10	2097	13	3992	OG04028,OG03778,OG03737,OG04892,OG01272,OG09585,OG01247,OG04438,OG09605,OG04888
GO:0016831	carboxy-lyase activity	molecular_function	0.067366	0.5367	19	2097	28	3992	OG00682,OG01350,OG04511,OG04858,OG04387,OG09423,OG03582,OG00904,OG04232,OG08531,OG04268,OG08750,OG04614,OG03359,OG03353,OG04401,OG03502,OG04517,OG04228
GO:0004576	oligosaccharyl transferase activity	molecular_function	0.067718	0.53834	4	2097	4	3992	OG03630,OG03544,OG00922,OG03216
GO:0009082	branched-chain amino acid biosynthetic process	biological_process	0.06782	0.53834	13	2097	18	3992	OG04202,OG09735,OG04067,OG03864,OG04468,OG03002,OG03642,OG04065,OG04341,OG04740,OG01961,OG04191,OG04688
GO:0033365	protein localization to organelle	biological_process	0.068751	0.54474	33	2097	53	3992	OG02787,OG03321,OG02737,OG09695,OG04179,OG03141,OG05897,OG03073,OG03871,OG02660,OG01679,OG06328,OG09175,OG03405,OG03703,OG03907,OG02928,OG02768,OG06055,OG02971,OG02949,OG04603,OG04171,OG04791,OG04773,OG04342,OG09426,OG03096,OG03093,OG02622,OG03453,OG03583,OG03990
GO:0001871	pattern binding	molecular_function	0.069229	0.54595	4	2097	4	3992	OG03287,OG03243,OG08662,OG01263
GO:0030247	polysaccharide binding	molecular_function	0.069229	0.54595	4	2097	4	3992	OG03287,OG03243,OG08662,OG01263
GO:0004806	triglyceride lipase activity	molecular_function	0.069281	0.54595	4	2097	4	3992	OG01042,OG03276,OG02909,OG04856
GO:0000105	histidine biosynthetic process	biological_process	0.070048	0.55099	8	2097	10	3992	OG04877,OG03737,OG04369,OG03835,OG03957,OG01593,OG03353,OG04888
GO:0008289	lipid binding	molecular_function	0.070267	0.55165	34	2097	54	3992	OG03994,OG03600,OG09526,OG01650,OG03451,OG04103,OG03211,OG03067,OG00941,OG04190,OG09377,OG04401,OG03251,OG03212,OG03371,OG03353,OG04269,OG08573,OG04706,OG00736,OG04703,OG02690,OG09494,OG03904,OG04771,OG10031,OG03798,OG02949,OG03807,OG03040,OG09882,OG01483,OG04267,OG09828
GO:0031967	organelle envelope	cellular_component	0.070805	0.55165	66	2097	111	3992	OG03920,OG09320,OG03957,OG03350,OG03660,OG01399,OG01711,OG02860,OG03059,OG08800,OG03031,OG03244,OG09511,OG04436,OG09241,OG09278,OG03093,OG08534,OG04828,OG03830,OG04920,OG03526,OG01036,OG01534,OG01334,OG04106,OG02747,OG04055,OG04140,OG09163,OG02008,OG00858,OG02926,OG03875,OG04314,OG09698,OG01581,OG06466,OG02645,OG09109,OG03841,OG02787,OG09457,OG09744,OG09104,OG01679,OG05897,OG03502,OG03073,OG01392…
GO:0006119	oxidative phosphorylation	biological_process	0.07082	0.55165	52	2097	83	3992	OG04314,OG03058,OG01581,OG03752,OG03350,OG02813,OG08566,OG02933,OG09954,OG01290,OG09965,OG09374,OG03031,OG00905,OG09457,OG09511,OG09104,OG01372,OG09329,OG02749,OG09278,OG01326,OG06127,OG08534,OG03093,OG09827,OG04612,OG02912,OG04920,OG03643,OG04580,OG02686,OG04507,OG03576,OG09429,OG09908,OG03582,OG09459,OG02812,OG04338,OG04164,OG09872,OG08713,OG03377,OG09163,OG02008,OG02906,OG04914,OG05873,OG01363…
GO:0016477	cell migration	biological_process	0.071141	0.55165	4	2097	4	3992	OG03351,OG06135,OG01590,OG00962
GO:0030334	regulation of cell migration	biological_process	0.071141	0.55165	4	2097	4	3992	OG01590,OG00962,OG03351,OG06135
GO:0033644	host cell membrane	cellular_component	0.071148	0.55165	4	2097	4	3992	OG03663,OG01685,OG03109,OG02810
GO:0044218	other organism cell membrane	cellular_component	0.071148	0.55165	4	2097	4	3992	OG03663,OG01685,OG03109,OG02810
GO:0044279	other organism membrane	cellular_component	0.071148	0.55165	4	2097	4	3992	OG01685,OG03663,OG03109,OG02810
GO:0006310	DNA recombination	biological_process	0.071745	0.55421	33	2097	54	3992	OG04195,OG04223,OG03300,OG04275,OG04356,OG03918,OG04019,OG04292,OG03876,OG00252,OG04002,OG00740,OG03255,OG06328,OG03729,OG03952,OG02842,OG04180,OG03973,OG02940,OG08641,OG03402,OG03239,OG08777,OG04375,OG08990,OG01721,OG03979,OG03289,OG01635,OG08707,OG04679,OG04473
GO:0016740	transferase activity	molecular_function	0.071919	0.55421	320	2097	584	3992	OG09661,OG03908,OG03517,OG09412,OG04280,OG04933,OG03790,OG04481,OG04688,OG09558,OG04030,OG04338,OG03402,OG00982,OG03699,OG10000,OG02940,OG01706,OG00593,OG04201,OG04117,OG02842,OG03952,OG03298,OG04148,OG03729,OG03488,OG00922,OG04469,OG09663,OG01686,OG04281,OG09624,OG06129,OG09820,OG04223,OG08629,OG03732,OG08805,OG03503,OG04377,OG09262,OG09387,OG03871,OG03412,OG09381,OG02997,OG03250,OG01563,OG06254…
GO:0005798	Golgi-associated vesicle	cellular_component	0.071988	0.55421	6	2097	7	3992	OG03498,OG08911,OG03786,OG00997,OG04453,OG04391
GO:0030660	Golgi-associated vesicle membrane	cellular_component	0.071988	0.55421	6	2097	7	3992	OG04391,OG04453,OG03786,OG00997,OG03498,OG08911
GO:0042175	nuclear outer membrane-endoplasmic reticulum membrane network	cellular_component	0.072197	0.55423	30	2097	47	3992	OG03583,OG09944,OG01476,OG00922,OG04312,OG03544,OG08517,OG08929,OG03099,OG00940,OG03718,OG01449,OG02925,OG02926,OG00982,OG03483,OG04213,OG03216,OG01762,OG01706,OG04791,OG04477,OG09924,OG03630,OG09493,OG03231,OG08848,OG08800,OG03331,OG04442
GO:0019222	regulation of metabolic process	biological_process	0.072247	0.55423	264	2097	484	3992	OG04034,OG01037,OG04475,OG03744,OG02757,OG04436,OG03127,OG04355,OG09504,OG02843,OG00771,OG01961,OG04823,OG03066,OG04778,OG09270,OG03211,OG06163,OG04547,OG01496,OG04888,OG06245,OG04711,OG04171,OG04498,OG04239,OG04929,OG01749,OG01590,OG03582,OG03289,OG09332,OG09751,OG02780,OG03353,OG04356,OG03300,OG02972,OG01578,OG08761,OG04695,OG03729,OG03298,OG08763,OG01574,OG09876,OG01423,OG02940,OG00982,OG01692…
GO:0006298	mismatch repair	biological_process	0.072396	0.5544	6	2097	7	3992	OG03914,OG08879,OG01816,OG03680,OG09648,OG01033
GO:0046168	glycerol-3-phosphate catabolic process	biological_process	0.072654	0.5554	4	2097	4	3992	OG04051,OG03357,OG01755,OG03654
GO:0005874	microtubule	cellular_component	0.072989	0.55697	13	2097	19	3992	OG03748,OG04285,OG04720,OG08567,OG04721,OG03476,OG00657,OG00736,OG08864,OG04567,OG03217,OG03429,OG02898
GO:0046486	glycerolipid metabolic process	biological_process	0.073862	0.55791	29	2097	46	3992	OG03509,OG04144,OG02909,OG00957,OG02856,OG04882,OG04856,OG09423,OG04256,OG03827,OG04312,OG04210,OG08750,OG03276,OG03357,OG04232,OG00962,OG06088,OG04483,OG01206,OG01042,OG04514,OG01723,OG04733,OG03487,OG02877,OG04517,OG03922,OG04477
GO:0006473	protein acetylation	biological_process	0.073888	0.55791	4	2097	4	3992	OG03675,OG03124,OG01733,OG03476
GO:0006475	internal protein amino acid acetylation	biological_process	0.073888	0.55791	4	2097	4	3992	OG01733,OG03124,OG03476,OG03675
GO:0018393	internal peptidyl-lysine acetylation	biological_process	0.073888	0.55791	4	2097	4	3992	OG03675,OG03476,OG03124,OG01733
GO:0018394	peptidyl-lysine acetylation	biological_process	0.073888	0.55791	4	2097	4	3992	OG03476,OG01733,OG03124,OG03675
GO:0043543	protein acylation	biological_process	0.073888	0.55791	4	2097	4	3992	OG03476,OG03124,OG01733,OG03675
GO:0006555	methionine metabolic process	biological_process	0.074011	0.55791	10	2097	13	3992	OG09471,OG04202,OG04600,OG03166,OG10065,OG05832,OG03291,OG04341,OG03101,OG02742
GO:0000096	sulfur amino acid metabolic process	biological_process	0.074931	0.56327	15	2097	21	3992	OG03291,OG04149,OG04341,OG05832,OG09368,OG03101,OG09775,OG02742,OG03563,OG04202,OG04600,OG09471,OG03127,OG10065,OG03166
GO:0006637	acyl-CoA metabolic process	biological_process	0.075112	0.56327	6	2097	7	3992	OG09663,OG04322,OG03939,OG03308,OG03879,OG04745
GO:0035383	thioester metabolic process	biological_process	0.075112	0.56327	6	2097	7	3992	OG03879,OG04745,OG03308,OG03939,OG09663,OG04322
GO:0019200	carbohydrate kinase activity	molecular_function	0.075247	0.56331	6	2097	7	3992	OG10079,OG01295,OG03466,OG03832,OG02641,OG04117
GO:0071941	nitrogen cycle metabolic process	biological_process	0.075821	0.56663	6	2097	7	3992	OG09291,OG09634,OG03698,OG06086,OG04400,OG01284
GO:0006200	ATP catabolic process	biological_process	0.076298	0.56922	13	2097	18	3992	OG03453,OG00657,OG09656,OG02686,OG09509,OG04019,OG09983,OG02768,OG09827,OG09899,OG04219,OG02971,OG03093
GO:0008200	ion channel inhibitor activity	molecular_function	0.077443	0.57578	7	2097	9	3992	OG05735,OG04609,OG04737,OG04232,OG03348,OG04645,OG01405
GO:0016248	channel inhibitor activity	molecular_function	0.077443	0.57578	7	2097	9	3992	OG04737,OG05735,OG04609,OG01405,OG03348,OG04645,OG04232
GO:0006890	retrograde vesicle-mediated transport, Golgi to ER	biological_process	0.077731	0.57581	4	2097	4	3992	OG02768,OG03786,OG02949,OG02646
GO:0005577	fibrinogen complex	cellular_component	0.077965	0.57581	11	2097	15	3992	OG04547,OG04571,OG03524,OG03497,OG08573,OG04127,OG04182,OG04171,OG03748,OG09648,OG03907
GO:0030168	platelet activation	biological_process	0.077965	0.57581	11	2097	15	3992	OG03524,OG04571,OG04547,OG03497,OG04127,OG08573,OG03748,OG04171,OG03907,OG09648,OG04182
GO:0030515	snoRNA binding	molecular_function	0.077977	0.57581	4	2097	4	3992	OG04155,OG03843,OG03726,OG02844
GO:0006694	steroid biosynthetic process	biological_process	0.078808	0.57998	20	2097	30	3992	OG03136,OG04155,OG04375,OG03642,OG04131,OG03481,OG03886,OG09850,OG03080,OG03952,OG03896,OG09623,OG08569,OG03707,OG03769,OG01383,OG00700,OG08567,OG03308,OG04869
GO:0008202	steroid metabolic process	biological_process	0.078808	0.57998	20	2097	30	3992	OG03896,OG03952,OG09623,OG09850,OG03080,OG03481,OG03886,OG04131,OG03642,OG04375,OG04155,OG03136,OG03308,OG04869,OG00700,OG08567,OG01383,OG03769,OG03707,OG08569
GO:0006730	one-carbon metabolic process	biological_process	0.079041	0.5807	8	2097	10	3992	OG03291,OG02742,OG09694,OG09471,OG10024,OG04600,OG09196,OG08628
GO:0006122	mitochondrial electron transport, ubiquinol to cytochrome c	biological_process	0.079298	0.58082	6	2097	7	3992	OG03350,OG03643,OG03582,OG09329,OG03031,OG01581
GO:0008233	peptidase activity	molecular_function	0.079594	0.58082	109	2097	190	3992	OG00674,OG06159,OG03348,OG04889,OG03239,OG00417,OG03231,OG03751,OG01218,OG01043,OG03973,OG04213,OG01818,OG09900,OG02846,OG03710,OG04087,OG05812,OG03942,OG03718,OG04679,OG01350,OG04473,OG03972,OG02984,OG08891,OG01630,OG09786,OG09581,OG03883,OG03289,OG09294,OG02720,OG03788,OG03331,OG08800,OG03464,OG04275,OG01328,OG03486,OG03538,OG03890,OG06283,OG01617,OG03574,OG09731,OG04630,OG03553,OG04805,OG03405…
GO:0009312	oligosaccharide biosynthetic process	biological_process	0.079656	0.58082	8	2097	10	3992	OG09237,OG03418,OG10039,OG04896,OG09781,OG03039,OG04830,OG02887
GO:0006457	protein folding	biological_process	0.079705	0.58082	35	2097	55	3992	OG09607,OG04225,OG03070,OG09378,OG03640,OG03524,OG09355,OG04763,OG04446,OG04086,OG09816,OG02758,OG03655,OG03908,OG09854,OG03071,OG04283,OG03365,OG03617,OG02943,OG01234,OG03706,OG09380,OG04129,OG02715,OG09396,OG04311,OG03759,OG01037,OG09770,OG04547,OG03284,OG01382,OG01961,OG03063
GO:0070887	cellular response to chemical stimulus	biological_process	0.079726	0.58082	14	2097	20	3992	OG03927,OG02949,OG09169,OG04855,OG00982,OG03353,OG04400,OG09924,OG03832,OG08517,OG03509,OG04510,OG08929,OG02768
GO:0031975	envelope	cellular_component	0.0813	0.5913	70	2097	119	3992	OG09278,OG09241,OG01033,OG03244,OG09511,OG04436,OG03059,OG08800,OG03031,OG04020,OG01711,OG02860,OG01399,OG03660,OG03957,OG03350,OG03920,OG09320,OG02926,OG03875,OG00858,OG09163,OG02008,OG04140,OG04055,OG01334,OG04106,OG02747,OG03830,OG04920,OG01036,OG03526,OG01534,OG08534,OG03093,OG04828,OG03073,OG05897,OG03502,OG09744,OG09104,OG01679,OG02787,OG09457,OG09109,OG03841,OG02645,OG04314,OG09698,OG01581…
GO:0006084	acetyl-CoA metabolic process	biological_process	0.081618	0.59189	4	2097	4	3992	OG09663,OG03939,OG03308,OG03879
GO:0015988	energy coupled proton transmembrane transport, against electrochemical gradient	biological_process	0.081906	0.59189	15	2097	21	3992	OG01391,OG05805,OG09543,OG08520,OG03512,OG09955,OG02928,OG03752,OG04171,OG09648,OG02686,OG02911,OG03141,OG04058,OG02749
GO:0015991	ATP hydrolysis coupled proton transport	biological_process	0.081906	0.59189	15	2097	21	3992	OG02749,OG04058,OG03141,OG02911,OG02686,OG09648,OG04171,OG03752,OG02928,OG09955,OG03512,OG08520,OG05805,OG01391,OG09543
GO:0015849	organic acid transport	biological_process	0.082064	0.59189	13	2097	18	3992	OG03280,OG09529,OG02725,OG04213,OG09389,OG04837,OG09109,OG01541,OG00564,OG08661,OG03830,OG01052,OG04861
GO:0046942	carboxylic acid transport	biological_process	0.082064	0.59189	13	2097	18	3992	OG00564,OG01541,OG08661,OG03830,OG01052,OG04861,OG03280,OG09529,OG02725,OG09389,OG04213,OG04837,OG09109
GO:0043022	ribosome binding	molecular_function	0.082988	0.596	6	2097	7	3992	OG09493,OG04146,OG08745,OG02727,OG02895,OG04649
GO:0009163	nucleoside biosynthetic process	biological_process	0.083045	0.596	46	2097	74	3992	OG09744,OG04702,OG03871,OG08573,OG10045,OG09656,OG03502,OG04137,OG03503,OG02749,OG04066,OG10065,OG02649,OG09511,OG03197,OG03166,OG01581,OG09698,OG06466,OG03468,OG03957,OG09983,OG04914,OG02888,OG02911,OG00858,OG03291,OG09875,OG04055,OG09383,OG01511,OG08713,OG09229,OG02747,OG02686,OG02990,OG04666,OG03966,OG03093,OG02997,OG09827,OG03217,OG02912,OG03526,OG04022,OG04858
GO:0042455	ribonucleoside biosynthetic process	biological_process	0.083045	0.596	46	2097	74	3992	OG04914,OG02888,OG02911,OG00858,OG03291,OG04055,OG09383,OG09875,OG01511,OG08713,OG09229,OG02990,OG02686,OG02747,OG04666,OG03966,OG03093,OG02997,OG09827,OG03217,OG02912,OG03526,OG04858,OG04022,OG09744,OG04702,OG03871,OG10045,OG08573,OG03502,OG09656,OG04137,OG02749,OG03503,OG04066,OG10065,OG02649,OG09511,OG03197,OG03166,OG09698,OG01581,OG06466,OG03468,OG09983,OG03957
GO:0030003	cellular cation homeostasis	biological_process	0.084031	0.60208	11	2097	15	3992	OG03841,OG04328,OG03582,OG04213,OG08566,OG08800,OG05805,OG08681,OG03563,OG04145,OG02928
GO:0071705	nitrogen compound transport	biological_process	0.084434	0.60398	22	2097	34	3992	OG01541,OG01392,OG04861,OG03254,OG02870,OG09389,OG01382,OG03660,OG01268,OG03907,OG00564,OG03524,OG04152,OG01590,OG03629,OG09529,OG04052,OG04124,OG08540,OG04401,OG01679,OG04763
GO:0009165	nucleotide biosynthetic process	biological_process	0.085477	0.60943	58	2097	96	3992	OG09875,OG04055,OG09383,OG01511,OG08713,OG03815,OG03185,OG04914,OG02888,OG01544,OG02911,OG01940,OG01692,OG00858,OG03699,OG00982,OG03375,OG03093,OG03475,OG02997,OG09827,OG03217,OG03656,OG02912,OG03526,OG04858,OG09229,OG02686,OG02747,OG02990,OG04666,OG03966,OG03034,OG03026,OG02649,OG09511,OG09744,OG04702,OG03871,OG08573,OG10045,OG04137,OG09656,OG03502,OG03503,OG02749,OG04066,OG04257,OG01581,OG09698…
GO:1901293	nucleoside phosphate biosynthetic process	biological_process	0.085477	0.60943	58	2097	96	3992	OG03502,OG09656,OG04137,OG02749,OG03503,OG04066,OG09744,OG04702,OG03871,OG08573,OG10045,OG03026,OG02649,OG09511,OG09243,OG03197,OG08999,OG04685,OG03468,OG03957,OG09983,OG04257,OG01581,OG09698,OG06466,OG03699,OG00982,OG03375,OG04914,OG02888,OG02911,OG01940,OG01544,OG00858,OG01692,OG03185,OG09383,OG09875,OG04055,OG01511,OG08713,OG03815,OG04666,OG03966,OG03034,OG09229,OG02990,OG02686,OG02747,OG03656…
GO:0009266	response to temperature stimulus	biological_process	0.086086	0.61176	6	2097	7	3992	OG02737,OG01392,OG09378,OG03365,OG03617,OG02768
GO:0009408	response to heat	biological_process	0.086086	0.61176	6	2097	7	3992	OG03617,OG02768,OG03365,OG09378,OG02737,OG01392
GO:0006547	histidine metabolic process	biological_process	0.0866	0.61195	9	2097	12	3992	OG04877,OG03737,OG04318,OG04369,OG03835,OG03957,OG01593,OG03353,OG04888
GO:0052803	imidazole-containing compound metabolic process	biological_process	0.0866	0.61195	9	2097	12	3992	OG01593,OG03353,OG04888,OG04877,OG03737,OG03835,OG04369,OG04318,OG03957
GO:0006720	isoprenoid metabolic process	biological_process	0.086677	0.61195	19	2097	29	3992	OG03939,OG03896,OG03952,OG04375,OG04155,OG03886,OG03642,OG03927,OG03219,OG09663,OG04869,OG02813,OG03308,OG02776,OG03769,OG01383,OG00682,OG04520,OG00953
GO:0008299	isoprenoid biosynthetic process	biological_process	0.086677	0.61195	19	2097	29	3992	OG04375,OG04155,OG03642,OG03886,OG03939,OG03952,OG03896,OG03769,OG00682,OG01383,OG04520,OG00953,OG03219,OG09663,OG03927,OG02813,OG04869,OG02776,OG03308
GO:0033124	regulation of GTP catabolic process	biological_process	0.087121	0.61309	17	2097	27	3992	OG03735,OG04401,OG04631,OG04711,OG04100,OG03714,OG04703,OG04645,OG04329,OG03865,OG02768,OG04267,OG04414,OG01021,OG03302,OG00874,OG04042
GO:0043087	regulation of GTPase activity	biological_process	0.087121	0.61309	17	2097	27	3992	OG04414,OG03302,OG01021,OG04042,OG00874,OG03735,OG04401,OG04100,OG04711,OG04631,OG04329,OG04645,OG03865,OG03714,OG04703,OG04267,OG02768
GO:0022904	respiratory electron transport chain	biological_process	0.087911	0.61766	36	2097	57	3992	OG03576,OG03582,OG09429,OG04507,OG04580,OG04920,OG04612,OG03643,OG01326,OG06127,OG02906,OG01363,OG05873,OG09163,OG03377,OG02008,OG04338,OG02812,OG09459,OG09872,OG04164,OG02933,OG09954,OG04918,OG03350,OG03058,OG04314,OG01581,OG09329,OG01372,OG09278,OG09104,OG09965,OG09374,OG03031,OG00905
GO:0004222	metalloendopeptidase activity	molecular_function	0.088515	0.62089	19	2097	29	3992	OG03876,OG04522,OG08580,OG01285,OG03802,OG03828,OG03942,OG01350,OG03405,OG04096,OG04805,OG03033,OG01043,OG03969,OG04334,OG03486,OG01328,OG03918,OG04758
GO:0042060	wound healing	biological_process	0.088928	0.62278	12	2097	17	3992	OG04547,OG03524,OG04571,OG04732,OG04182,OG04171,OG03907,OG09648,OG03748,OG08573,OG04127,OG03497
GO:0006820	anion transport	biological_process	0.089125	0.62316	24	2097	37	3992	OG03830,OG08661,OG01541,OG04861,OG09629,OG01382,OG01264,OG09389,OG02725,OG02870,OG01268,OG09109,OG04281,OG01275,OG04837,OG03363,OG01052,OG00564,OG03059,OG04213,OG08540,OG03280,OG09529,OG09819
GO:0042398	cellular modified amino acid biosynthetic process	biological_process	0.089756	0.62656	24	2097	38	3992	OG10065,OG03002,OG03481,OG01511,OG01269,OG04496,OG09735,OG09493,OG03654,OG04561,OG03896,OG00695,OG03799,OG03291,OG04520,OG03888,OG04065,OG02997,OG03509,OG04022,OG03656,OG04688,OG04740,OG03915
GO:0006570	tyrosine metabolic process	biological_process	0.090541	0.63009	25	2097	39	3992	OG03279,OG04082,OG00890,OG01389,OG02731,OG03677,OG03876,OG04934,OG01764,OG09631,OG01293,OG09566,OG08617,OG04079,OG03353,OG09721,OG04149,OG02862,OG05863,OG04760,OG09558,OG04496,OG02868,OG03858,OG09191
GO:0050789	regulation of biological process	biological_process	0.090551	0.63009	422	2097	786	3992	OG03637,OG03888,OG01468,OG03466,OG04685,OG03581,OG04736,OG04682,OG09454,OG03927,OG01241,OG01776,OG09562,OG03161,OG03560,OG00736,OG03374,OG01579,OG03543,OG03749,OG09195,OG04113,OG08624,OG04474,OG04357,OG06021,OG08587,OG10022,OG02664,OG02963,OG04137,OG01648,OG03319,OG02895,OG04500,OG03302,OG01487,OG10079,OG04612,OG03847,OG04188,OG08745,OG04454,OG03583,OG03524,OG05863,OG03704,OG04267,OG01741,OG02840…
GO:0070469	respiratory chain	cellular_component	0.090812	0.63089	27	2097	42	3992	OG01363,OG05873,OG09104,OG02906,OG09278,OG01372,OG03031,OG04338,OG02008,OG09457,OG09163,OG03377,OG04507,OG02813,OG02860,OG09429,OG02933,OG01581,OG08534,OG01326,OG04314,OG06127,OG01036,OG03643,OG03350,OG04920,OG04612
GO:0006448	regulation of translational elongation	biological_process	0.091722	0.63542	13	2097	18	3992	OG09493,OG04468,OG04239,OG01234,OG03714,OG06228,OG08800,OG01961,OG09817,OG08560,OG08745,OG09882,OG02727
GO:0031323	regulation of cellular metabolic process	biological_process	0.091757	0.63542	254	2097	468	3992	OG04042,OG01010,OG03068,OG02758,OG09751,OG03096,OG02780,OG02874,OG04065,OG08597,OG03582,OG03915,OG03289,OG09332,OG04720,OG04146,OG04239,OG04498,OG04899,OG04929,OG01749,OG01590,OG01373,OG04560,OG04888,OG04711,OG06245,OG09967,OG03672,OG03973,OG09010,OG09909,OG09621,OG04171,OG03608,OG01267,OG04449,OG03211,OG09270,OG04778,OG01779,OG03957,OG06163,OG06328,OG04547,OG09916,OG04183,OG01496,OG09817,OG01961…
GO:0042451	purine nucleoside biosynthetic process	biological_process	0.092767	0.63992	44	2097	71	3992	OG03166,OG06466,OG01581,OG09698,OG03468,OG03957,OG09983,OG03197,OG10065,OG02649,OG09511,OG04702,OG09744,OG08573,OG10045,OG03871,OG09656,OG04137,OG03502,OG04066,OG03503,OG02749,OG02997,OG03093,OG09827,OG02912,OG03217,OG03526,OG09229,OG02686,OG02747,OG02990,OG03966,OG04666,OG01511,OG09383,OG04055,OG09875,OG08713,OG02888,OG04914,OG00858,OG02911,OG03291
GO:0046129	purine ribonucleoside biosynthetic process	biological_process	0.092767	0.63992	44	2097	71	3992	OG01511,OG09383,OG09875,OG04055,OG08713,OG03291,OG02888,OG04914,OG00858,OG02911,OG02912,OG03217,OG03526,OG02997,OG03093,OG09827,OG03966,OG04666,OG09229,OG02686,OG02747,OG02990,OG02649,OG09511,OG10065,OG09656,OG04137,OG03502,OG04066,OG03503,OG02749,OG04702,OG09744,OG08573,OG10045,OG03871,OG03468,OG09983,OG03957,OG03166,OG06466,OG01581,OG09698,OG03197
GO:0043169	cation binding	molecular_function	0.092849	0.63992	313	2097	570	3992	OG03291,OG09142,OG08657,OG01363,OG03086,OG03101,OG03147,OG05713,OG03029,OG03362,OG06139,OG02887,OG09185,OG01001,OG01449,OG04405,OG04066,OG04118,OG02769,OG09127,OG03469,OG08655,OG08830,OG01730,OG03864,OG08800,OG00358,OG09364,OG09388,OG08566,OG02620,OG04414,OG09084,OG09211,OG01257,OG04156,OG03688,OG03280,OG03103,OG09214,OG03219,OG03990,OG01525,OG04864,OG09769,OG10023,OG01491,OG04276,OG03760,OG01392…
GO:0009893	positive regulation of metabolic process	biological_process	0.093267	0.64077	26	2097	41	3992	OG01459,OG02758,OG04571,OG01578,OG01417,OG03583,OG04244,OG04695,OG04720,OG09648,OG09106,OG08745,OG03907,OG04356,OG02840,OG09493,OG03416,OG03524,OG00736,OG03251,OG09612,OG02826,OG02727,OG08573,OG09882,OG01478
GO:0031325	positive regulation of cellular metabolic process	biological_process	0.093267	0.64077	26	2097	41	3992	OG03524,OG03416,OG00736,OG04356,OG02840,OG09493,OG09882,OG08573,OG02826,OG02727,OG01478,OG03251,OG09612,OG04571,OG02758,OG01459,OG04695,OG04720,OG08745,OG09106,OG09648,OG03907,OG03583,OG01578,OG01417,OG04244
GO:0003777	microtubule motor activity	molecular_function	0.093693	0.64167	8	2097	11	3992	OG04567,OG08864,OG03429,OG04285,OG03748,OG00657,OG08567,OG04721
GO:0007018	microtubule-based movement	biological_process	0.093693	0.64167	8	2097	11	3992	OG04285,OG03748,OG00657,OG08567,OG04721,OG04567,OG08864,OG03429
GO:0010817	regulation of hormone levels	biological_process	0.094781	0.64606	11	2097	15	3992	OG03481,OG04131,OG03707,OG08569,OG03136,OG09623,OG00700,OG08567,OG03080,OG06394,OG09850
GO:0034754	cellular hormone metabolic process	biological_process	0.094781	0.64606	11	2097	15	3992	OG09623,OG00700,OG03080,OG08567,OG06394,OG09850,OG04131,OG03481,OG03707,OG08569,OG03136
GO:0042445	hormone metabolic process	biological_process	0.094781	0.64606	11	2097	15	3992	OG09623,OG00700,OG06394,OG03080,OG09850,OG08567,OG03481,OG04131,OG03707,OG08569,OG03136
GO:0043269	regulation of ion transport	biological_process	0.095088	0.64637	4	2097	4	3992	OG09819,OG02925,OG03059,OG09493
GO:0003690	double-stranded DNA binding	molecular_function	0.095124	0.64637	6	2097	7	3992	OG09648,OG03680,OG08573,OG08761,OG01816,OG09691
GO:0016469	proton-transporting two-sector ATPase complex	cellular_component	0.095872	0.65043	36	2097	57	3992	OG04058,OG09229,OG02686,OG02912,OG03217,OG03526,OG09543,OG05805,OG03093,OG08520,OG09955,OG04171,OG04914,OG00858,OG02911,OG02928,OG01391,OG04055,OG09383,OG09875,OG08713,OG03197,OG09648,OG03752,OG06466,OG09698,OG01581,OG04137,OG03502,OG03141,OG02749,OG09744,OG08573,OG02649,OG09511,OG03512
GO:0004523	ribonuclease H activity	molecular_function	0.097372	0.65896	4	2097	4	3992	OG08587,OG09332,OG09468,OG09270
GO:0005667	transcription factor complex	cellular_component	0.097433	0.65896	95	2097	169	3992	OG02886,OG02742,OG03952,OG09882,OG00982,OG02940,OG03402,OG03524,OG01419,OG04385,OG01741,OG08685,OG03847,OG00762,OG03979,OG01392,OG02782,OG09794,OG03099,OG04612,OG06021,OG04370,OG02963,OG04179,OG10022,OG02956,OG05837,OG01052,OG03300,OG04356,OG00914,OG08519,OG03661,OG09454,OG01423,OG03637,OG02666,OG09019,OG03729,OG09010,OG09909,OG04150,OG04180,OG03672,OG03973,OG09967,OG00858,OG06245,OG01078,OG03239…
GO:0006403	RNA localization	biological_process	0.099156	0.66957	11	2097	16	3992	OG04763,OG03907,OG01679,OG04343,OG03660,OG04401,OG03254,OG01392,OG01590,OG03524,OG03096
GO:0004558	alpha-glucosidase activity	molecular_function	0.10037	0.67675	3	2097	3	3992	OG01449,OG04761,OG04711
GO:0006461	protein complex assembly	biological_process	0.10143	0.68174	43	2097	72	3992	OG04547,OG01459,OG03351,OG04182,OG09648,OG03907,OG03841,OG03980,OG03497,OG01386,OG08643,OG04152,OG02734,OG03321,OG08979,OG04431,OG03748,OG08573,OG02863,OG02826,OG04401,OG03141,OG03033,OG03148,OG03251,OG02918,OG01248,OG03093,OG05805,OG03797,OG04130,OG06293,OG04571,OG05870,OG03713,OG03001,OG03524,OG02272,OG02886,OG04171,OG04127,OG01284,OG03629
GO:0070271	protein complex biogenesis	biological_process	0.10143	0.68174	43	2097	72	3992	OG01386,OG03497,OG09648,OG03907,OG04182,OG03980,OG03841,OG01459,OG03351,OG04547,OG03033,OG03148,OG03141,OG04401,OG03251,OG03748,OG02826,OG08573,OG02863,OG04431,OG03321,OG08979,OG08643,OG04152,OG02734,OG03713,OG05870,OG03093,OG05805,OG02918,OG01248,OG04571,OG06293,OG04130,OG03797,OG03629,OG04171,OG02886,OG01284,OG04127,OG02272,OG03001,OG03524
GO:0019079	viral genome replication	biological_process	0.1016	0.68186	8	2097	11	3992	OG03952,OG04180,OG03973,OG03289,OG01293,OG04547,OG04375,OG03729
GO:0005743	mitochondrial inner membrane	cellular_component	0.1023	0.68548	36	2097	58	3992	OG02860,OG09109,OG03841,OG03957,OG02645,OG03350,OG03920,OG04314,OG01581,OG09698,OG06466,OG03073,OG03502,OG09278,OG09744,OG09104,OG09511,OG09457,OG03031,OG09429,OG09229,OG02686,OG03830,OG04574,OG02912,OG03526,OG01036,OG03093,OG08534,OG08626,OG02906,OG00858,OG09163,OG09383,OG04338,OG04055
GO:0030234	enzyme regulator activity	molecular_function	0.10287	0.68826	52	2097	89	3992	OG04446,OG04631,OG04100,OG04711,OG04213,OG03714,OG04889,OG01272,OG04645,OG03524,OG09493,OG02768,OG04899,OG04267,OG03883,OG04847,OG04058,OG04283,OG08535,OG04057,OG01338,OG01293,OG03302,OG03446,OG04042,OG09522,OG01687,OG04917,OG03750,OG04455,OG03735,OG04401,OG03141,OG02963,OG04703,OG03543,OG03374,OG09485,OG03865,OG01776,OG04940,OG04329,OG04297,OG02910,OG04414,OG03994,OG04927,OG01021,OG04547,OG02962…
GO:0015976	carbon utilization	biological_process	0.10345	0.69105	11	2097	15	3992	OG03957,OG09392,OG03864,OG03947,OG02856,OG09726,OG08634,OG04149,OG04229,OG04518,OG09694
GO:0043085	positive regulation of catalytic activity	biological_process	0.10519	0.70051	7	2097	9	3992	OG01753,OG04899,OG04401,OG01776,OG09106,OG00736,OG03543
GO:0044093	positive regulation of molecular function	biological_process	0.10519	0.70051	7	2097	9	3992	OG04401,OG04899,OG01753,OG01776,OG03543,OG09106,OG00736
GO:0015939	pantothenate metabolic process	biological_process	0.10579	0.70232	13	2097	19	3992	OG03002,OG04520,OG04065,OG02997,OG01511,OG09735,OG04496,OG03654,OG04688,OG03896,OG00695,OG04740,OG03915
GO:0015940	pantothenate biosynthetic process	biological_process	0.10579	0.70232	13	2097	19	3992	OG03654,OG04496,OG09735,OG02997,OG04065,OG01511,OG03002,OG04520,OG03915,OG04740,OG00695,OG03896,OG04688
GO:0006367	transcription initiation from RNA polymerase II promoter	biological_process	0.10608	0.7027	13	2097	19	3992	OG05837,OG03416,OG01052,OG02780,OG02994,OG02758,OG03546,OG02742,OG02963,OG03460,OG01078,OG02956,OG03788
GO:0015077	monovalent inorganic cation transmembrane transporter activity	molecular_function	0.10617	0.7027	74	2097	125	3992	OG09511,OG02810,OG02649,OG03031,OG04268,OG03512,OG04232,OG09278,OG03359,OG01290,OG04387,OG08566,OG09648,OG02008,OG09163,OG08713,OG04055,OG00858,OG05873,OG01363,OG04171,OG03526,OG04920,OG09955,OG01350,OG08534,OG09543,OG03093,OG03582,OG04507,OG09457,OG02749,OG03502,OG09329,OG04401,OG04137,OG01372,OG04601,OG08573,OG09744,OG09104,OG03752,OG09357,OG06466,OG04314,OG03197,OG02933,OG04380,OG04030,OG01562…
GO:0005740	mitochondrial envelope	cellular_component	0.10774	0.71202	55	2097	92	3992	OG08534,OG03093,OG04828,OG08626,OG04920,OG04574,OG02912,OG03830,OG01534,OG03526,OG03643,OG01036,OG09229,OG02686,OG02747,OG03104,OG09429,OG04338,OG04055,OG04140,OG09383,OG09163,OG02008,OG02906,OG04342,OG00858,OG09819,OG04603,OG02926,OG04314,OG03920,OG09320,OG06466,OG01581,OG09698,OG03350,OG03957,OG02645,OG09109,OG03841,OG01711,OG02860,OG03059,OG08800,OG03031,OG02787,OG04436,OG09457,OG09511,OG09104…
GO:0005388	calcium-transporting ATPase activity	molecular_function	0.10934	0.71934	3	2097	3	3992	OG04702,OG04066,OG04666
GO:0016528	sarcoplasm	cellular_component	0.10934	0.71934	3	2097	3	3992	OG04702,OG04066,OG04666
GO:0016529	sarcoplasmic reticulum	cellular_component	0.10934	0.71934	3	2097	3	3992	OG04702,OG04666,OG04066
GO:0008565	protein transporter activity	molecular_function	0.10978	0.72018	21	2097	33	3992	OG04371,OG03524,OG03244,OG09031,OG02886,OG01679,OG02863,OG03454,OG03141,OG01812,OG01326,OG03920,OG03972,OG03099,OG03908,OG08911,OG09648,OG03904,OG04106,OG01399,OG01578
GO:0016311	dephosphorylation	biological_process	0.1098	0.72018	14	2097	21	3992	OG04079,OG04173,OG01389,OG04591,OG01764,OG03677,OG02737,OG09631,OG03354,OG04760,OG03377,OG01439,OG03509,OG04144
GO:1901659	glycosyl compound biosynthetic process	biological_process	0.11072	0.72323	47	2097	77	3992	OG08713,OG01511,OG04055,OG09875,OG09383,OG03291,OG00858,OG02911,OG02888,OG04914,OG04022,OG04858,OG03526,OG02912,OG03217,OG09827,OG02997,OG03093,OG03966,OG04666,OG02686,OG02990,OG02747,OG09229,OG09511,OG01295,OG02649,OG10065,OG04066,OG02749,OG03503,OG04137,OG09656,OG03502,OG08573,OG10045,OG03871,OG04702,OG09744,OG03957,OG09983,OG03468,OG06466,OG01581,OG09698,OG03166,OG03197
GO:0006913	nucleocytoplasmic transport	biological_process	0.11117	0.72323	16	2097	25	3992	OG01234,OG02881,OG03524,OG06055,OG03141,OG05897,OG04179,OG01679,OG04791,OG02895,OG01392,OG03093,OG03583,OG03680,OG03660,OG03907
GO:0051169	nuclear transport	biological_process	0.11117	0.72323	16	2097	25	3992	OG04791,OG01679,OG05897,OG03141,OG04179,OG06055,OG03524,OG02881,OG01234,OG03907,OG03660,OG03680,OG03583,OG01392,OG03093,OG02895
GO:0000921	septin ring assembly	biological_process	0.11135	0.72323	7	2097	9	3992	OG03251,OG05870,OG03351,OG03907,OG09648,OG02886,OG03980
GO:0031106	septin ring organization	biological_process	0.11135	0.72323	7	2097	9	3992	OG02886,OG09648,OG03907,OG03980,OG03351,OG05870,OG03251
GO:0032185	septin cytoskeleton organization	biological_process	0.11135	0.72323	7	2097	9	3992	OG03251,OG05870,OG03351,OG09648,OG03907,OG02886,OG03980
GO:0004721	phosphoprotein phosphatase activity	molecular_function	0.1116	0.72323	11	2097	16	3992	OG04079,OG04173,OG01389,OG01764,OG04591,OG03677,OG02737,OG09631,OG04760,OG03377,OG01439
GO:0031966	mitochondrial membrane	cellular_component	0.11181	0.72323	49	2097	81	3992	OG09429,OG09229,OG02686,OG03104,OG04574,OG02912,OG03830,OG01534,OG03526,OG01036,OG08534,OG03093,OG08626,OG04828,OG02926,OG04603,OG02906,OG04342,OG00858,OG09819,OG09163,OG04140,OG04338,OG09383,OG04055,OG02860,OG09109,OG03841,OG03350,OG03957,OG02645,OG04314,OG03920,OG09320,OG06466,OG09698,OG01581,OG03073,OG03502,OG09278,OG09104,OG09241,OG09744,OG02787,OG09457,OG09511,OG03059,OG08800,OG03031
GO:0030466	chromatin silencing at silent mating-type cassette	biological_process	0.11213	0.72323	3	2097	3	3992	OG04019,OG03300,OG03096
GO:0030976	thiamine pyrophosphate binding	molecular_function	0.11221	0.72323	5	2097	6	3992	OG03576,OG04688,OG08800,OG03469,OG03642
GO:0006415	translational termination	biological_process	0.11227	0.72323	7	2097	9	3992	OG04547,OG02727,OG04171,OG08745,OG01373,OG03838,OG09493
GO:0006449	regulation of translational termination	biological_process	0.11227	0.72323	7	2097	9	3992	OG02727,OG04547,OG04171,OG08745,OG01373,OG09493,OG03838
GO:0006950	response to stress	biological_process	0.11294	0.72439	118	2097	210	3992	OG03289,OG06394,OG01635,OG03268,OG03546,OG04473,OG09112,OG08517,OG08876,OG04422,OG03655,OG09675,OG09854,OG04571,OG04679,OG04809,OG03109,OG09343,OG04171,OG04180,OG03973,OG03672,OG04127,OG04899,OG04375,OG09615,OG06237,OG10054,OG02755,OG03239,OG03072,OG04019,OG09648,OG00660,OG04182,OG03680,OG08929,OG01569,OG06328,OG03769,OG04778,OG05917,OG02816,OG03255,OG01664,OG04547,OG09829,OG04614,OG01033,OG04195…
GO:0006164	purine nucleotide biosynthetic process	biological_process	0.11306	0.72439	45	2097	74	3992	OG03185,OG08713,OG01511,OG04055,OG09383,OG09875,OG00858,OG02911,OG02888,OG04914,OG03526,OG02912,OG03217,OG09827,OG02997,OG03475,OG03093,OG03966,OG04666,OG02686,OG02990,OG02747,OG09229,OG09511,OG02649,OG04066,OG03503,OG02749,OG09656,OG04137,OG03502,OG08573,OG10045,OG03871,OG04702,OG09744,OG03957,OG09983,OG03468,OG06466,OG09698,OG01581,OG04257,OG03197,OG04685
GO:0009152	purine ribonucleotide biosynthetic process	biological_process	0.11306	0.72439	45	2097	74	3992	OG03957,OG09983,OG03468,OG06466,OG09698,OG01581,OG04257,OG03197,OG04685,OG09511,OG02649,OG04066,OG02749,OG03503,OG09656,OG04137,OG03502,OG08573,OG10045,OG03871,OG04702,OG09744,OG03526,OG02912,OG03217,OG09827,OG03475,OG02997,OG03093,OG03966,OG04666,OG02747,OG02686,OG02990,OG09229,OG03185,OG08713,OG01511,OG09383,OG04055,OG09875,OG00858,OG02911,OG02888,OG04914
GO:0005516	calmodulin binding	molecular_function	0.11334	0.72439	5	2097	6	3992	OG00917,OG04547,OG03589,OG03672,OG04773
GO:0050794	regulation of cellular process	biological_process	0.11336	0.72439	409	2097	765	3992	OG04908,OG03748,OG03570,OG04370,OG08573,OG04728,OG00978,OG02737,OG04647,OG00962,OG01264,OG08519,OG03455,OG03184,OG03477,OG01459,OG09019,OG01537,OG04755,OG03663,OG03793,OG04367,OG03216,OG09882,OG03384,OG02768,OG09493,OG04167,OG01419,OG03979,OG04244,OG09686,OG09638,OG09969,OG03713,OG03099,OG04114,OG01279,OG06228,OG02782,OG09289,OG04517,OG03460,OG04308,OG04614,OG03735,OG02810,OG01753,OG02792,OG02902…
GO:0044262	cellular carbohydrate metabolic process	biological_process	0.11345	0.72439	48	2097	79	3992	OG03661,OG09490,OG10075,OG10009,OG06465,OG09275,OG04885,OG04277,OG04761,OG04173,OG03730,OG09997,OG03750,OG10045,OG03864,OG09504,OG01295,OG02737,OG02929,OG04051,OG00962,OG09129,OG03418,OG03653,OG09113,OG01539,OG08634,OG04029,OG09680,OG03413,OG02856,OG01449,OG09412,OG06139,OG04721,OG09237,OG04711,OG01768,OG09359,OG00593,OG09369,OG03136,OG09781,OG04830,OG01755,OG03879,OG09906,OG03481
GO:0022411	cellular component disassembly	biological_process	0.11372	0.72505	13	2097	19	3992	OG09493,OG03362,OG05870,OG03001,OG04547,OG03838,OG01373,OG03251,OG04171,OG08745,OG03973,OG02863,OG02727
GO:0001400	mating projection base	cellular_component	0.11528	0.73337	3	2097	3	3992	OG03251,OG02737,OG00736
GO:0031105	septin complex	cellular_component	0.1158	0.73337	3	2097	3	3992	OG04188,OG00736,OG03251
GO:0003954	NADH dehydrogenase activity	molecular_function	0.11605	0.73337	11	2097	15	3992	OG02812,OG03058,OG09965,OG09374,OG09459,OG00905,OG09872,OG04164,OG03576,OG09954,OG04580
GO:0006120	mitochondrial electron transport, NADH to ubiquinone	biological_process	0.11605	0.73337	11	2097	15	3992	OG04580,OG09954,OG03576,OG09872,OG00905,OG04164,OG02812,OG09965,OG09374,OG03058,OG09459
GO:0008137	NADH dehydrogenase (ubiquinone) activity	molecular_function	0.11605	0.73337	11	2097	15	3992	OG04580,OG09954,OG03576,OG04164,OG09872,OG00905,OG09459,OG09965,OG02812,OG03058,OG09374
GO:0050136	NADH dehydrogenase (quinone) activity	molecular_function	0.11605	0.73337	11	2097	15	3992	OG09954,OG03576,OG04580,OG04164,OG00905,OG09872,OG09459,OG02812,OG09374,OG09965,OG03058
GO:0030126	COPI vesicle coat	cellular_component	0.11654	0.73337	3	2097	3	3992	OG04453,OG04391,OG03786
GO:0030137	COPI-coated vesicle	cellular_component	0.11654	0.73337	3	2097	3	3992	OG03786,OG04391,OG04453
GO:0030663	COPI-coated vesicle membrane	cellular_component	0.11654	0.73337	3	2097	3	3992	OG03786,OG04391,OG04453
GO:0007163	establishment or maintenance of cell polarity	biological_process	0.11734	0.7369	3	2097	3	3992	OG04547,OG03384,OG03217
GO:0017069	snRNA binding	molecular_function	0.11744	0.7369	3	2097	3	3992	OG03280,OG04674,OG03945
GO:0000329	fungal-type vacuole membrane	cellular_component	0.1178	0.73743	3	2097	3	3992	OG03840,OG04547,OG05805
GO:0003989	acetyl-CoA carboxylase activity	molecular_function	0.11814	0.73743	3	2097	3	3992	OG09648,OG04791,OG06092
GO:0016421	CoA carboxylase activity	molecular_function	0.11814	0.73743	3	2097	3	3992	OG09648,OG04791,OG06092
GO:0006270	DNA replication initiation	biological_process	0.11821	0.73743	15	2097	23	3992	OG08978,OG04534,OG09504,OG03300,OG04468,OG04715,OG01781,OG03921,OG04356,OG02658,OG04019,OG01706,OG04195,OG02747,OG03979
GO:0007114	cell budding	biological_process	0.11841	0.73762	3	2097	3	3992	OG02737,OG04547,OG03384
GO:0046148	pigment biosynthetic process	biological_process	0.11871	0.73848	20	2097	31	3992	OG06129,OG04774,OG03654,OG03185,OG03642,OG09413,OG03896,OG02742,OG04288,OG09680,OG00953,OG04520,OG00682,OG03237,OG03888,OG03219,OG03927,OG03245,OG02776,OG02813
GO:0071822	protein complex subunit organization	biological_process	0.11949	0.74092	51	2097	87	3992	OG08643,OG04152,OG02734,OG04431,OG08979,OG03321,OG03748,OG02826,OG02727,OG08573,OG02863,OG03148,OG03033,OG04401,OG03141,OG03251,OG04547,OG01459,OG03351,OG09648,OG03907,OG04182,OG03980,OG03841,OG03994,OG01386,OG03838,OG03497,OG03001,OG03524,OG02272,OG09493,OG04171,OG02886,OG01284,OG03973,OG04127,OG03629,OG01373,OG03093,OG05805,OG01248,OG02918,OG06293,OG04571,OG04130,OG03797,OG05870,OG08745,OG04325…
GO:0048500	signal recognition particle	cellular_component	0.11968	0.74092	5	2097	6	3992	OG03583,OG08848,OG02660,OG03990,OG04442
GO:0031012	extracellular matrix	cellular_component	0.11993	0.74092	12	2097	17	3992	OG08629,OG04387,OG03663,OG02842,OG02785,OG03549,OG01534,OG08580,OG08655,OG08630,OG08844,OG01776
GO:0031491	nucleosome binding	molecular_function	0.1203	0.74092	3	2097	3	3992	OG04733,OG02780,OG04658
GO:0018580	nitronate monooxygenase activity	molecular_function	0.12042	0.74092	5	2097	6	3992	OG03353,OG03737,OG01676,OG04888,OG03957
GO:0006875	cellular metal ion homeostasis	biological_process	0.12097	0.74092	10	2097	14	3992	OG03563,OG02928,OG04145,OG08800,OG08681,OG03582,OG08566,OG04213,OG03841,OG04328
GO:0055065	metal ion homeostasis	biological_process	0.12097	0.74092	10	2097	14	3992	OG08566,OG04213,OG03582,OG04328,OG03841,OG02928,OG04145,OG03563,OG08681,OG08800
GO:0070011	peptidase activity, acting on L-amino acid peptides	molecular_function	0.12118	0.74092	96	2097	169	3992	OG01328,OG03486,OG08800,OG03464,OG04630,OG03553,OG03538,OG06283,OG03890,OG01617,OG03574,OG09731,OG09796,OG01681,OG01257,OG01285,OG04805,OG03405,OG04096,OG03519,OG04816,OG03060,OG00417,OG03751,OG00674,OG06159,OG03348,OG04889,OG04213,OG09900,OG01818,OG03710,OG02846,OG04087,OG01218,OG01043,OG03972,OG04473,OG02984,OG05812,OG03942,OG01350,OG09294,OG02720,OG03788,OG08891,OG01630,OG09786,OG03883,OG09581…
GO:0005794	Golgi apparatus	cellular_component	0.12136	0.74092	21	2097	33	3992	OG02977,OG04168,OG09648,OG00987,OG03498,OG08911,OG06135,OG03786,OG02887,OG03561,OG04391,OG04753,OG03093,OG02949,OG04308,OG04124,OG03861,OG04323,OG00997,OG04453,OG01776
GO:0015936	coenzyme A metabolic process	biological_process	0.12143	0.74092	3	2097	3	3992	OG02997,OG01383,OG01511
GO:0033865	nucleoside bisphosphate metabolic process	biological_process	0.12143	0.74092	3	2097	3	3992	OG01383,OG02997,OG01511
GO:0033875	ribonucleoside bisphosphate metabolic process	biological_process	0.12143	0.74092	3	2097	3	3992	OG01383,OG01511,OG02997
GO:0034032	purine nucleoside bisphosphate metabolic process	biological_process	0.12143	0.74092	3	2097	3	3992	OG02997,OG01383,OG01511
GO:0006348	chromatin silencing at telomere	biological_process	0.1215	0.74092	3	2097	3	3992	OG04019,OG04356,OG03300
GO:0006123	mitochondrial electron transport, cytochrome c to oxygen	biological_process	0.12213	0.74373	19	2097	29	3992	OG04920,OG04612,OG03643,OG04314,OG01326,OG06127,OG02933,OG09429,OG04507,OG09163,OG03377,OG02008,OG04338,OG01372,OG09278,OG02906,OG09104,OG01363,OG05873
GO:0072511	divalent inorganic cation transport	biological_process	0.12257	0.74491	19	2097	30	3992	OG09493,OG02792,OG08800,OG02971,OG02830,OG04066,OG03271,OG04084,OG04328,OG04702,OG02855,OG03656,OG02925,OG03582,OG04016,OG04666,OG04424,OG01695,OG03594
GO:0005816	spindle pole body	cellular_component	0.12303	0.74491	3	2097	3	3992	OG03217,OG01679,OG02737
GO:0032392	DNA geometric change	biological_process	0.12309	0.74491	3	2097	3	3992	OG03979,OG03300,OG04002
GO:0032508	DNA duplex unwinding	biological_process	0.12309	0.74491	3	2097	3	3992	OG03979,OG03300,OG04002
GO:0006835	dicarboxylic acid transport	biological_process	0.12362	0.74491	5	2097	6	3992	OG03280,OG02725,OG04213,OG01052,OG04837
GO:0015740	C4-dicarboxylate transport	biological_process	0.12362	0.74491	5	2097	6	3992	OG04837,OG03280,OG02725,OG01052,OG04213
GO:0015743	malate transport	biological_process	0.12362	0.74491	5	2097	6	3992	OG04837,OG02725,OG03280,OG01052,OG04213
GO:0045239	tricarboxylic acid cycle enzyme complex	cellular_component	0.12369	0.74491	3	2097	3	3992	OG00593,OG02887,OG01585
GO:0090305	nucleic acid phosphodiester bond hydrolysis	biological_process	0.12425	0.74695	5	2097	6	3992	OG04908,OG01569,OG01204,OG04343,OG05921
GO:0006814	sodium ion transport	biological_process	0.12438	0.74695	20	2097	31	3992	OG09459,OG09965,OG02812,OG09374,OG04164,OG04232,OG00905,OG04268,OG09872,OG03502,OG04401,OG03359,OG03058,OG01350,OG04387,OG03576,OG01281,OG09954,OG03582,OG04580
GO:0000278	mitotic cell cycle	biological_process	0.12544	0.75227	19	2097	30	3992	OG03300,OG09504,OG04356,OG02898,OG02737,OG00962,OG04195,OG03217,OG03351,OG09631,OG04547,OG09159,OG04571,OG03979,OG01854,OG02772,OG04325,OG03931,OG04019
GO:0030904	retromer complex	cellular_component	0.12569	0.75273	3	2097	3	3992	OG03904,OG04269,OG04371
GO:0019203	carbohydrate phosphatase activity	molecular_function	0.12604	0.75277	3	2097	3	3992	OG03832,OG03947,OG04117
GO:0050308	sugar-phosphatase activity	molecular_function	0.12604	0.75277	3	2097	3	3992	OG04117,OG03832,OG03947
GO:0016879	ligase activity, forming carbon-nitrogen bonds	molecular_function	0.1267	0.75568	32	2097	53	3992	OG02734,OG02796,OG02829,OG03749,OG04129,OG04696,OG01612,OG03759,OG01247,OG04118,OG09605,OG09001,OG04165,OG04257,OG01789,OG09167,OG02909,OG01700,OG03201,OG01773,OG04438,OG01945,OG04561,OG05983,OG04791,OG03478,OG09376,OG03375,OG04405,OG04266,OG03966,OG01281
GO:0016073	snRNA metabolic process	biological_process	0.12729	0.75818	3	2097	3	3992	OG04343,OG04072,OG03843
GO:0006928	cellular component movement	biological_process	0.12751	0.7584	26	2097	43	3992	OG04547,OG03351,OG01666,OG06135,OG03847,OG04720,OG04285,OG03907,OG08519,OG09648,OG03583,OG03465,OG08567,OG01590,OG04567,OG00962,OG08864,OG03429,OG04127,OG03973,OG03575,OG02886,OG03748,OG04388,OG00657,OG04721
GO:0009401	phosphoenolpyruvate-dependent sugar phosphotransferase system	biological_process	0.12874	0.76455	5	2097	6	3992	OG08787,OG03864,OG03972,OG04688,OG08931
GO:0006118	electron transport	biological_process	0.12957	0.76455	43	2097	71	3992	OG01053,OG04322,OG03058,OG03888,OG09574,OG01789,OG01264,OG08566,OG03695,OG01290,OG03927,OG02813,OG04210,OG09813,OG04706,OG09457,OG01579,OG04745,OG03031,OG05708,OG02630,OG03165,OG09329,OG03204,OG03311,OG01512,OG03834,OG03643,OG08534,OG09159,OG08766,OG03576,OG08518,OG03453,OG03582,OG01281,OG09969,OG02812,OG09872,OG09142,OG04855,OG01363,OG03384
GO:0006626	protein targeting to mitochondrion	biological_process	0.12959	0.76455	5	2097	6	3992	OG04603,OG02787,OG03073,OG04342,OG03405
GO:0070585	protein localization to mitochondrion	biological_process	0.12959	0.76455	5	2097	6	3992	OG03073,OG02787,OG04603,OG03405,OG04342
GO:0072655	establishment of protein localization to mitochondrion	biological_process	0.12959	0.76455	5	2097	6	3992	OG03073,OG02787,OG04603,OG04342,OG03405
GO:0051656	establishment of organelle localization	biological_process	0.12975	0.76455	6	2097	8	3992	OG01234,OG03217,OG01679,OG04547,OG02895,OG03680
GO:0019866	organelle inner membrane	cellular_component	0.12986	0.76455	36	2097	59	3992	OG03957,OG02645,OG03350,OG09698,OG01581,OG06466,OG03920,OG04314,OG02860,OG03841,OG09109,OG09511,OG09457,OG03031,OG09278,OG03073,OG03502,OG09744,OG09104,OG01036,OG03526,OG03830,OG04574,OG02912,OG08626,OG08534,OG03093,OG09429,OG02686,OG09229,OG09163,OG09383,OG04055,OG04338,OG00858,OG02906
GO:0017177	glucosidase II complex	cellular_component	0.12995	0.76455	3	2097	3	3992	OG04711,OG09369,OG01449
GO:0016901	oxidoreductase activity, acting on the CH-OH group of donors, quinone or similar compound as acceptor	molecular_function	0.13041	0.76563	3	2097	3	3992	OG04103,OG03888,OG04210
GO:0065007	biological regulation	biological_process	0.13066	0.76563	453	2097	850	3992	OG00258,OG04208,OG01569,OG00874,OG03351,OG01949,OG02785,OG03130,OG03063,OG02716,OG03114,OG01676,OG09648,OG01362,OG01476,OG01290,OG06262,OG03027,OG04927,OG03838,OG03398,OG04152,OG04940,OG10065,OG02690,OG02929,OG01234,OG04625,OG08787,OG04431,OG04275,OG04917,OG01478,OG04228,OG09612,OG02950,OG03036,OG09468,OG08630,OG06135,OG01620,OG01388,OG03416,OG04645,OG03239,OG03403,OG02971,OG03714,OG04873,OG03438…
GO:0030695	GTPase regulator activity	molecular_function	0.13066	0.76563	24	2097	40	3992	OG04711,OG04100,OG04631,OG04401,OG03735,OG02768,OG04267,OG03714,OG04703,OG03865,OG04645,OG03524,OG04940,OG04329,OG02910,OG08535,OG04414,OG02962,OG03351,OG00874,OG04042,OG01338,OG01021,OG03302
GO:0005795	Golgi stack	cellular_component	0.1314	0.76788	3	2097	3	3992	OG04753,OG03861,OG02887
GO:0016903	oxidoreductase activity, acting on the aldehyde or oxo group of donors	molecular_function	0.1314	0.76788	16	2097	24	3992	OG03185,OG01663,OG03642,OG03481,OG03357,OG00340,OG09583,OG08594,OG09818,OG09275,OG04202,OG03888,OG09585,OG01440,OG06418,OG03252
GO:0016624	oxidoreductase activity, acting on the aldehyde or oxo group of donors, disulfide as acceptor	molecular_function	0.13174	0.76882	3	2097	3	3992	OG03888,OG03642,OG01440
GO:0043604	amide biosynthetic process	biological_process	0.13219	0.77045	15	2097	23	3992	OG04688,OG03896,OG00695,OG03915,OG04740,OG04065,OG01511,OG02997,OG04520,OG03002,OG03654,OG04756,OG01700,OG09735,OG04496
GO:0008536	Ran GTPase binding	molecular_function	0.1327	0.77046	6	2097	8	3992	OG05897,OG04340,OG01812,OG04106,OG01399,OG01679
GO:0009110	vitamin biosynthetic process	biological_process	0.13273	0.77046	28	2097	46	3992	OG02776,OG04688,OG09696,OG03915,OG04740,OG03488,OG04065,OG02997,OG04520,OG03656,OG09727,OG03509,OG04022,OG09678,OG03353,OG04649,OG04201,OG00695,OG03896,OG03799,OG03670,OG01511,OG03002,OG03654,OG04369,OG09339,OG04496,OG09735
GO:0042364	water-soluble vitamin biosynthetic process	biological_process	0.13273	0.77046	28	2097	46	3992	OG04740,OG03915,OG02776,OG04688,OG09696,OG03509,OG04022,OG09678,OG03656,OG09727,OG04520,OG03488,OG04065,OG02997,OG03670,OG03799,OG03353,OG04201,OG04649,OG00695,OG03896,OG09339,OG04496,OG09735,OG03654,OG04369,OG03002,OG01511
GO:0046915	transition metal ion transmembrane transporter activity	molecular_function	0.13327	0.77257	14	2097	21	3992	OG03760,OG05840,OG02830,OG09383,OG02971,OG03640,OG03656,OG02855,OG02792,OG04424,OG04084,OG04016,OG03271,OG08633
GO:1901137	carbohydrate derivative biosynthetic process	biological_process	0.13374	0.77424	79	2097	137	3992	OG04022,OG04858,OG03526,OG03475,OG02997,OG03093,OG01539,OG01281,OG04262,OG03966,OG04666,OG02747,OG08713,OG04055,OG03291,OG09376,OG04721,OG00858,OG03957,OG03468,OG03166,OG04319,OG09648,OG09511,OG02649,OG09504,OG10065,OG01723,OG04066,OG09605,OG09656,OG01247,OG03861,OG10045,OG04702,OG02912,OG03217,OG09827,OG05805,OG02990,OG02686,OG09229,OG03185,OG01511,OG04338,OG09383,OG09875,OG04124,OG01692,OG02911…
GO:0044057	regulation of system process	biological_process	0.13396	0.77449	3	2097	3	3992	OG04228,OG03086,OG03828
GO:0001775	cell activation	biological_process	0.13418	0.77473	11	2097	16	3992	OG04547,OG03524,OG04571,OG03497,OG04182,OG03748,OG04171,OG03907,OG09648,OG04127,OG08573
GO:1901362	organic cyclic compound biosynthetic process	biological_process	0.13558	0.77543	336	2097	624	3992	OG04043,OG06021,OG02773,OG04137,OG02963,OG02956,OG10022,OG02749,OG05837,OG02819,OG09562,OG08999,OG04685,OG01241,OG09454,OG03927,OG03197,OG04736,OG04682,OG03637,OG03888,OG08617,OG08637,OG09678,OG02911,OG03290,OG03286,OG04131,OG05863,OG03524,OG04369,OG04359,OG09205,OG01741,OG09229,OG02990,OG03847,OG00762,OG04454,OG03237,OG01487,OG01648,OG03319,OG04500,OG03835,OG04612,OG03656,OG04702,OG05896,OG09612…
GO:0007596	blood coagulation	biological_process	0.1356	0.77543	11	2097	16	3992	OG08573,OG04127,OG04182,OG04171,OG09648,OG03748,OG03907,OG03497,OG04547,OG03524,OG04571
GO:0007599	hemostasis	biological_process	0.1356	0.77543	11	2097	16	3992	OG04182,OG03907,OG04171,OG09648,OG03748,OG08573,OG04127,OG03497,OG04547,OG04571,OG03524
GO:0050817	coagulation	biological_process	0.1356	0.77543	11	2097	16	3992	OG04547,OG03524,OG04571,OG03497,OG04182,OG09648,OG04171,OG03748,OG03907,OG08573,OG04127
GO:0050878	regulation of body fluid levels	biological_process	0.1356	0.77543	11	2097	16	3992	OG03497,OG04171,OG03907,OG09648,OG03748,OG04182,OG08573,OG04127,OG04571,OG03524,OG04547
GO:0000302	response to reactive oxygen species	biological_process	0.13568	0.77543	3	2097	3	3992	OG04855,OG04510,OG00660
GO:0031974	membrane-enclosed lumen	cellular_component	0.13581	0.77543	175	2097	322	3992	OG04447,OG02272,OG03437,OG04375,OG09632,OG03239,OG01733,OG01078,OG04180,OG04150,OG03546,OG02915,OG04130,OG03788,OG01417,OG03805,OG04016,OG08724,OG02747,OG09407,OG03268,OG01388,OG04625,OG01234,OG04906,OG04275,OG02994,OG01055,OG04940,OG00358,OG02741,OG04118,OG09612,OG02953,OG01273,OG04195,OG02826,OG03351,OG01257,OG03405,OG01757,OG04208,OG00258,OG01476,OG05832,OG01854,OG03675,OG04182,OG09648,OG01676…
GO:0000460	maturation of 5.8S rRNA	biological_process	0.13591	0.77543	3	2097	3	3992	OG04343,OG05921,OG03050
GO:0000466	maturation of 5.8S rRNA from tricistronic rRNA transcript (SSU-rRNA, 5.8S rRNA, LSU-rRNA)	biological_process	0.13591	0.77543	3	2097	3	3992	OG03050,OG04343,OG05921
GO:0019033	viral tegument	cellular_component	0.13642	0.77733	5	2097	6	3992	OG09569,OG05742,OG09513,OG04837,OG04791
GO:0009088	threonine biosynthetic process	biological_process	0.13715	0.78048	3	2097	3	3992	OG01517,OG04341,OG04202
GO:0045995	regulation of embryonic development	biological_process	0.13827	0.78274	3	2097	3	3992	OG03351,OG06135,OG01590
GO:0030983	mismatched DNA binding	molecular_function	0.13858	0.78274	3	2097	3	3992	OG03680,OG09648,OG01816
GO:0009235	cobalamin metabolic process	biological_process	0.1387	0.78274	5	2097	6	3992	OG09339,OG09678,OG03670,OG04369,OG04649
GO:0009236	cobalamin biosynthetic process	biological_process	0.1387	0.78274	5	2097	6	3992	OG04649,OG04369,OG03670,OG09678,OG09339
GO:0042816	vitamin B6 metabolic process	biological_process	0.13886	0.78274	7	2097	9	3992	OG09678,OG03670,OG09727,OG04369,OG03353,OG04201,OG09696
GO:0000077	DNA damage checkpoint	biological_process	0.13898	0.78274	5	2097	6	3992	OG03490,OG03672,OG03798,OG02737,OG09504
GO:0031570	DNA integrity checkpoint	biological_process	0.13898	0.78274	5	2097	6	3992	OG09504,OG02737,OG03490,OG03798,OG03672
GO:0046906	tetrapyrrole binding	molecular_function	0.13899	0.78274	31	2097	49	3992	OG02813,OG04353,OG04918,OG02716,OG08766,OG09388,OG08786,OG02728,OG03490,OG10088,OG04510,OG09112,OG03643,OG03563,OG09291,OG04444,OG08876,OG03311,OG09665,OG01512,OG01478,OG09671,OG01363,OG02921,OG09142,OG10054,OG08561,OG03700,OG09615,OG09569,OG09634
GO:0016774	phosphotransferase activity, carboxyl group as acceptor	molecular_function	0.13938	0.78394	3	2097	3	3992	OG09585,OG01517,OG00258
GO:0016573	histone acetylation	biological_process	0.14023	0.78768	3	2097	3	3992	OG03675,OG01733,OG03124
GO:0008138	protein tyrosine/serine/threonine phosphatase activity	molecular_function	0.14091	0.79046	6	2097	8	3992	OG04079,OG04760,OG04173,OG04591,OG03677,OG01764
GO:0072509	divalent inorganic cation transmembrane transporter activity	molecular_function	0.14116	0.79084	17	2097	27	3992	OG04424,OG01695,OG03594,OG03582,OG04016,OG04666,OG02855,OG03656,OG04084,OG04328,OG04702,OG04066,OG03271,OG08800,OG02971,OG02830,OG02792
GO:0003950	NAD+ ADP-ribosyltransferase activity	molecular_function	0.14178	0.7933	3	2097	3	3992	OG04913,OG04364,OG01267
GO:0006612	protein targeting to membrane	biological_process	0.14242	0.79462	11	2097	16	3992	OG03871,OG09426,OG03990,OG02660,OG03453,OG02971,OG09695,OG01449,OG03096,OG02768,OG06328
GO:0016701	oxidoreductase activity, acting on single donors with incorporation of molecular oxygen	molecular_function	0.14259	0.79462	15	2097	22	3992	OG03127,OG03957,OG00771,OG03737,OG09470,OG01242,OG04888,OG09571,OG09211,OG01676,OG09368,OG09648,OG06465,OG09084,OG03353
GO:0018205	peptidyl-lysine modification	biological_process	0.1427	0.79462	5	2097	6	3992	OG09493,OG03476,OG03124,OG01733,OG03675
GO:0030203	glycosaminoglycan metabolic process	biological_process	0.14282	0.79462	9	2097	13	3992	OG04319,OG04338,OG04514,OG09605,OG01281,OG01247,OG09376,OG09648,OG04791
GO:0016973	poly(A)+ mRNA export from nucleus	biological_process	0.14344	0.79462	3	2097	3	3992	OG03660,OG03524,OG01392
GO:0044038	cell wall macromolecule biosynthetic process	biological_process	0.14521	0.79462	8	2097	11	3992	OG09504,OG05805,OG09376,OG01247,OG01281,OG09605,OG04791,OG09648
GO:0070589	cellular component macromolecule biosynthetic process	biological_process	0.14521	0.79462	8	2097	11	3992	OG09504,OG05805,OG09376,OG01247,OG01281,OG09605,OG04791,OG09648
GO:0009267	cellular response to starvation	biological_process	0.14531	0.79462	3	2097	3	3992	OG04614,OG09106,OG04329
GO:0031667	response to nutrient levels	biological_process	0.14531	0.79462	3	2097	3	3992	OG04614,OG09106,OG04329
GO:0031669	cellular response to nutrient levels	biological_process	0.14531	0.79462	3	2097	3	3992	OG04329,OG09106,OG04614
GO:0042594	response to starvation	biological_process	0.14531	0.79462	3	2097	3	3992	OG09106,OG04614,OG04329
GO:0050801	ion homeostasis	biological_process	0.14604	0.79462	15	2097	23	3992	OG04328,OG04380,OG01695,OG03841,OG08566,OG04213,OG03582,OG02737,OG08681,OG05805,OG08800,OG02928,OG04145,OG09357,OG03563
GO:0012506	vesicle membrane	cellular_component	0.14611	0.79462	9	2097	13	3992	OG01768,OG05725,OG04453,OG04391,OG08911,OG03498,OG04351,OG00997,OG03786
GO:0030120	vesicle coat	cellular_component	0.14611	0.79462	9	2097	13	3992	OG04453,OG05725,OG04391,OG04351,OG03498,OG08911,OG03786,OG00997,OG01768
GO:0030135	coated vesicle	cellular_component	0.14611	0.79462	9	2097	13	3992	OG01768,OG04351,OG03498,OG08911,OG03786,OG00997,OG04453,OG05725,OG04391
GO:0030659	cytoplasmic vesicle membrane	cellular_component	0.14611	0.79462	9	2097	13	3992	OG01768,OG04391,OG05725,OG04453,OG00997,OG03786,OG08911,OG04351,OG03498
GO:0030662	coated vesicle membrane	cellular_component	0.14611	0.79462	9	2097	13	3992	OG05725,OG04453,OG04391,OG03498,OG04351,OG08911,OG03786,OG00997,OG01768
GO:0044433	cytoplasmic vesicle part	cellular_component	0.14611	0.79462	9	2097	13	3992	OG01768,OG05725,OG04453,OG04391,OG03498,OG04351,OG08911,OG03786,OG00997
GO:0003854	3-beta-hydroxy-delta5-steroid dehydrogenase activity	molecular_function	0.14646	0.79462	10	2097	14	3992	OG08567,OG03080,OG09850,OG00700,OG09623,OG03136,OG08569,OG03707,OG04131,OG03481
GO:0008207	C21-steroid hormone metabolic process	biological_process	0.14646	0.79462	10	2097	14	3992	OG03136,OG03707,OG08569,OG04131,OG03481,OG03080,OG09850,OG08567,OG00700,OG09623
GO:0008209	androgen metabolic process	biological_process	0.14646	0.79462	10	2097	14	3992	OG03481,OG04131,OG03707,OG08569,OG03136,OG09623,OG00700,OG03080,OG09850,OG08567
GO:0008210	estrogen metabolic process	biological_process	0.14646	0.79462	10	2097	14	3992	OG04131,OG03481,OG03136,OG03707,OG08569,OG09623,OG09850,OG03080,OG08567,OG00700
GO:0016229	steroid dehydrogenase activity	molecular_function	0.14646	0.79462	10	2097	14	3992	OG09623,OG00700,OG03080,OG08567,OG09850,OG03481,OG04131,OG08569,OG03707,OG03136
GO:0033764	steroid dehydrogenase activity, acting on the CH-OH group of donors, NAD or NADP as acceptor	molecular_function	0.14646	0.79462	10	2097	14	3992	OG03136,OG08569,OG03707,OG04131,OG03481,OG03080,OG09850,OG08567,OG00700,OG09623
GO:0008033	tRNA processing	biological_process	0.14702	0.79462	30	2097	50	3992	OG01204,OG01755,OG03140,OG04696,OG03185,OG03626,OG03353,OG09800,OG04908,OG04520,OG03888,OG09950,OG00682,OG03491,OG08645,OG04022,OG03729,OG03957,OG03563,OG02909,OG03202,OG00746,OG09727,OG03675,OG02776,OG03790,OG04210,OG02813,OG03927,OG03219
GO:0005342	organic acid transmembrane transporter activity	molecular_function	0.14732	0.79462	5	2097	6	3992	OG04861,OG00564,OG01541,OG09529,OG09389
GO:0008514	organic anion transmembrane transporter activity	molecular_function	0.14732	0.79462	5	2097	6	3992	OG04861,OG09529,OG01541,OG00564,OG09389
GO:0015171	amino acid transmembrane transporter activity	molecular_function	0.14732	0.79462	5	2097	6	3992	OG04861,OG09389,OG09529,OG01541,OG00564
GO:0046943	carboxylic acid transmembrane transporter activity	molecular_function	0.14732	0.79462	5	2097	6	3992	OG01541,OG00564,OG09529,OG09389,OG04861
GO:0016615	malate dehydrogenase activity	molecular_function	0.14762	0.79522	5	2097	6	3992	OG09392,OG04229,OG03136,OG03481,OG03888
GO:0004375	glycine dehydrogenase (decarboxylating) activity	molecular_function	0.14956	0.80166	3	2097	3	3992	OG08998,OG03888,OG02612
GO:0016642	oxidoreductase activity, acting on the CH-NH2 group of donors, disulfide as acceptor	molecular_function	0.14956	0.80166	3	2097	3	3992	OG08998,OG03888,OG02612
GO:0008519	ammonium transmembrane transporter activity	molecular_function	0.15021	0.80166	3	2097	3	3992	OG01268,OG02870,OG08540
GO:0015101	organic cation transmembrane transporter activity	molecular_function	0.15021	0.80166	3	2097	3	3992	OG08540,OG02870,OG01268
GO:0015696	ammonium transport	biological_process	0.15021	0.80166	3	2097	3	3992	OG01268,OG02870,OG08540
GO:0072488	ammonium transmembrane transport	biological_process	0.15021	0.80166	3	2097	3	3992	OG08540,OG02870,OG01268
GO:1901677	phosphate transmembrane transporter activity	molecular_function	0.15029	0.80166	3	2097	3	3992	OG04124,OG09629,OG01275
GO:2001070	starch binding	molecular_function	0.15045	0.80166	3	2097	3	3992	OG03287,OG03243,OG08662
GO:0009295	nucleoid	cellular_component	0.15073	0.80166	5	2097	6	3992	OG09691,OG03320,OG01968,OG02686,OG03888
GO:0080090	regulation of primary metabolic process	biological_process	0.1512	0.80166	243	2097	453	3992	OG03404,OG03403,OG03714,OG03416,OG04645,OG03239,OG09632,OG02272,OG04375,OG04447,OG02752,OG04773,OG04150,OG04180,OG03414,OG04100,OG01733,OG03491,OG03362,OG02915,OG09468,OG01388,OG09407,OG08724,OG02951,OG03805,OG01417,OG02844,OG02929,OG03696,OG04329,OG08800,OG04940,OG03865,OG10065,OG04275,OG08787,OG04625,OG01234,OG04774,OG04195,OG04649,OG02953,OG09612,OG01777,OG01437,OG04118,OG00258,OG04208,OG01257…
GO:0003713	transcription coactivator activity	molecular_function	0.1513	0.80166	5	2097	6	3992	OG09882,OG03524,OG04370,OG04130,OG09612
GO:0009309	amine biosynthetic process	biological_process	0.15156	0.80166	21	2097	33	3992	OG03279,OG04082,OG00890,OG02731,OG04934,OG01293,OG09566,OG08617,OG04511,OG03353,OG09721,OG09879,OG02862,OG04149,OG05863,OG08531,OG09558,OG03858,OG04496,OG02868,OG09191
GO:0042401	cellular biogenic amine biosynthetic process	biological_process	0.15156	0.80166	21	2097	33	3992	OG08617,OG01293,OG09566,OG04511,OG03279,OG00890,OG04082,OG02731,OG04934,OG08531,OG05863,OG09558,OG09191,OG02868,OG03858,OG04496,OG03353,OG09879,OG09721,OG04149,OG02862
GO:0016627	oxidoreductase activity, acting on the CH-CH group of donors	molecular_function	0.15256	0.80166	29	2097	48	3992	OG03219,OG03927,OG02813,OG01676,OG09727,OG04288,OG03957,OG03834,OG04322,OG00874,OG04202,OG03888,OG09680,OG03737,OG04520,OG02630,OG04888,OG09413,OG02742,OG09023,OG03353,OG01753,OG03654,OG04706,OG04774,OG04496,OG04745,OG03642,OG08998
GO:0016247	channel regulator activity	molecular_function	0.15261	0.80166	7	2097	10	3992	OG03348,OG04645,OG04232,OG01405,OG05735,OG04609,OG04737
GO:0000051	urea cycle intermediate metabolic process	biological_process	0.15264	0.80166	3	2097	3	3992	OG04400,OG04202,OG09585
GO:0006140	regulation of nucleotide metabolic process	biological_process	0.15269	0.80166	19	2097	32	3992	OG03865,OG04645,OG04329,OG03714,OG04703,OG04267,OG02768,OG04899,OG03735,OG04401,OG04100,OG04711,OG04631,OG03302,OG01021,OG00874,OG04042,OG09522,OG04414
GO:0009118	regulation of nucleoside metabolic process	biological_process	0.15269	0.80166	19	2097	32	3992	OG04414,OG00874,OG04042,OG09522,OG01021,OG03302,OG04100,OG04711,OG04401,OG04631,OG03735,OG02768,OG04899,OG04267,OG03714,OG04703,OG03865,OG04645,OG04329
GO:0030811	regulation of nucleotide catabolic process	biological_process	0.15269	0.80166	19	2097	32	3992	OG04100,OG04631,OG04401,OG04711,OG03735,OG04899,OG02768,OG04267,OG03714,OG04703,OG04329,OG04645,OG03865,OG04414,OG09522,OG04042,OG00874,OG01021,OG03302
GO:0033121	regulation of purine nucleotide catabolic process	biological_process	0.15269	0.80166	19	2097	32	3992	OG04100,OG04401,OG04711,OG04631,OG03735,OG04267,OG04899,OG02768,OG04329,OG04645,OG03865,OG04703,OG03714,OG04414,OG09522,OG04042,OG00874,OG03302,OG01021
GO:1900542	regulation of purine nucleotide metabolic process	biological_process	0.15269	0.80166	19	2097	32	3992	OG04414,OG03302,OG01021,OG00874,OG04042,OG09522,OG03735,OG04711,OG04100,OG04401,OG04631,OG03865,OG04645,OG04329,OG03714,OG04703,OG04267,OG02768,OG04899
GO:0046653	tetrahydrofolate metabolic process	biological_process	0.15389	0.80501	3	2097	3	3992	OG04022,OG10024,OG04600
GO:0006418	tRNA aminoacylation for protein translation	biological_process	0.15407	0.80501	17	2097	27	3992	OG04852,OG03261,OG04318,OG04287,OG04446,OG02862,OG04388,OG03156,OG01491,OG04468,OG04850,OG01468,OG04109,OG05992,OG01961,OG08535,OG04934
GO:0043038	amino acid activation	biological_process	0.15407	0.80501	17	2097	27	3992	OG04388,OG02862,OG04446,OG04287,OG03261,OG04318,OG04852,OG01961,OG08535,OG04934,OG04109,OG05992,OG04468,OG01491,OG04850,OG01468,OG03156
GO:0043039	tRNA aminoacylation	biological_process	0.15407	0.80501	17	2097	27	3992	OG03156,OG01491,OG04468,OG04850,OG01468,OG04109,OG05992,OG01961,OG08535,OG04934,OG04852,OG03261,OG04318,OG04446,OG04287,OG02862,OG04388
GO:0046034	ATP metabolic process	biological_process	0.15561	0.80944	43	2097	72	3992	OG04055,OG09875,OG09383,OG02971,OG08713,OG02768,OG04914,OG02911,OG00858,OG00657,OG03093,OG09827,OG09899,OG03217,OG02912,OG03526,OG09229,OG09509,OG09523,OG02686,OG02747,OG02990,OG04666,OG03453,OG02649,OG09511,OG09744,OG04702,OG03871,OG08573,OG03502,OG09656,OG04137,OG02749,OG04066,OG09698,OG01581,OG04219,OG06466,OG03468,OG09983,OG04019,OG03197
GO:0022403	cell cycle phase	biological_process	0.15637	0.80944	6	2097	8	3992	OG04019,OG09631,OG04195,OG03979,OG03300,OG04356
GO:0004871	signal transducer activity	molecular_function	0.1564	0.80944	40	2097	69	3992	OG01534,OG01010,OG03009,OG10079,OG02855,OG03306,OG01383,OG05805,OG01620,OG02008,OG03082,OG03438,OG03194,OG03801,OG04645,OG06245,OG01725,OG01284,OG02641,OG02845,OG03466,OG06163,OG04938,OG03114,OG09848,OG03455,OG03590,OG08859,OG02690,OG03560,OG04152,OG09213,OG04137,OG04173,OG04308,OG03359,OG04474,OG04084,OG03353,OG03282
GO:0060089	molecular transducer activity	molecular_function	0.1564	0.80944	40	2097	69	3992	OG04938,OG06163,OG03466,OG02845,OG03455,OG09848,OG03114,OG09213,OG04152,OG03560,OG02690,OG03590,OG08859,OG03282,OG03353,OG03359,OG04474,OG04084,OG04308,OG04137,OG04173,OG05805,OG03306,OG01383,OG10079,OG02855,OG03009,OG01010,OG01534,OG01620,OG04645,OG03801,OG03194,OG03438,OG02008,OG03082,OG02641,OG01284,OG01725,OG06245
GO:0017150	tRNA dihydrouridine synthase activity	molecular_function	0.15667	0.80944	3	2097	3	3992	OG03957,OG09727,OG03353
GO:0048585	negative regulation of response to stimulus	biological_process	0.15691	0.80944	3	2097	3	3992	OG01641,OG09106,OG01537
GO:0006261	DNA-dependent DNA replication	biological_process	0.15714	0.80944	18	2097	29	3992	OG02737,OG02658,OG04356,OG03300,OG09504,OG04715,OG04195,OG03078,OG01706,OG08978,OG04534,OG01781,OG03921,OG08637,OG04468,OG02747,OG04019,OG03979
GO:0044445	cytosolic part	cellular_component	0.15714	0.80944	19	2097	30	3992	OG03070,OG09191,OG09493,OG03524,OG09721,OG04630,OG04649,OG00695,OG03698,OG03908,OG08617,OG03284,OG09566,OG02731,OG01961,OG03680,OG03063,OG01676,OG04748
GO:0008238	exopeptidase activity	molecular_function	0.15762	0.80944	17	2097	27	3992	OG03186,OG06159,OG04385,OG00979,OG09731,OG04630,OG04087,OG04070,OG10015,OG02958,OG03522,OG04276,OG01257,OG01523,OG00961,OG02720,OG09294
GO:0004129	cytochrome-c oxidase activity	molecular_function	0.15766	0.80944	18	2097	28	3992	OG02008,OG09163,OG03377,OG04338,OG09278,OG01372,OG01363,OG05873,OG02906,OG09104,OG04920,OG04612,OG01326,OG06127,OG04314,OG09429,OG02933,OG04507
GO:0015002	heme-copper terminal oxidase activity	molecular_function	0.15766	0.80944	18	2097	28	3992	OG04507,OG02933,OG09429,OG06127,OG01326,OG04314,OG04920,OG04612,OG02906,OG09104,OG05873,OG01363,OG01372,OG09278,OG04338,OG03377,OG09163,OG02008
GO:0016675	oxidoreductase activity, acting on a heme group of donors	molecular_function	0.15766	0.80944	18	2097	28	3992	OG02933,OG09429,OG04507,OG04920,OG04612,OG06127,OG01326,OG04314,OG01372,OG09278,OG02906,OG09104,OG05873,OG01363,OG03377,OG09163,OG02008,OG04338
GO:0016676	oxidoreductase activity, acting on a heme group of donors, oxygen as acceptor	molecular_function	0.15766	0.80944	18	2097	28	3992	OG04338,OG03377,OG09163,OG02008,OG09104,OG02906,OG01363,OG05873,OG01372,OG09278,OG01326,OG06127,OG04314,OG04612,OG04920,OG04507,OG02933,OG09429
GO:0045277	respiratory chain complex IV	cellular_component	0.15766	0.80944	18	2097	28	3992	OG09163,OG03377,OG02008,OG04338,OG01372,OG09278,OG09104,OG02906,OG01363,OG05873,OG04920,OG04612,OG06127,OG01326,OG04314,OG02933,OG09429,OG04507
GO:0032984	macromolecular complex disassembly	biological_process	0.15787	0.80944	12	2097	18	3992	OG03973,OG02863,OG02727,OG08745,OG04171,OG01373,OG03838,OG04547,OG03001,OG05870,OG09493,OG03362
GO:0043233	organelle lumen	cellular_component	0.15808	0.80944	172	2097	318	3992	OG04620,OG04696,OG02796,OG09560,OG02843,OG03341,OG09677,OG03460,OG09289,OG08633,OG04614,OG03078,OG04842,OG06163,OG06328,OG03211,OG01656,OG04547,OG04183,OG04019,OG04498,OG04929,OG01585,OG01590,OG02656,OG06245,OG00858,OG09967,OG03672,OG03973,OG04171,OG02955,OG01267,OG01058,OG09909,OG09010,OG04428,OG03412,OG01563,OG04065,OG03582,OG03289,OG03915,OG06254,OG04720,OG06129,OG04356,OG09691,OG03300,OG03602…
GO:0070013	intracellular organelle lumen	cellular_component	0.15808	0.80944	172	2097	318	3992	OG06245,OG02656,OG09909,OG09010,OG01058,OG04171,OG02955,OG01267,OG00858,OG03973,OG09967,OG03672,OG01585,OG04929,OG04498,OG01590,OG06254,OG03915,OG03289,OG03582,OG04720,OG04428,OG03412,OG04065,OG01563,OG08633,OG03460,OG09289,OG03078,OG04614,OG04842,OG09560,OG02796,OG04696,OG04620,OG09677,OG03341,OG02843,OG04019,OG03211,OG06163,OG06328,OG04183,OG04547,OG01656,OG00982,OG02940,OG02742,OG09882,OG02842…
GO:0006790	sulfur compound metabolic process	biological_process	0.15889	0.8121	30	2097	49	3992	OG03127,OG09471,OG04600,OG04896,OG03140,OG04338,OG10065,OG03291,OG04118,OG04087,OG04149,OG09387,OG09173,OG04043,OG03101,OG02742,OG03359,OG10039,OG03202,OG03563,OG04202,OG03166,OG09675,OG05832,OG04341,OG03927,OG00660,OG09368,OG09775,OG02776
GO:0004421	hydroxymethylglutaryl-CoA synthase activity	molecular_function	0.15917	0.8121	3	2097	3	3992	OG09663,OG03939,OG03308
GO:0046950	cellular ketone body metabolic process	biological_process	0.15917	0.8121	3	2097	3	3992	OG03939,OG09663,OG03308
GO:0004359	glutaminase activity	molecular_function	0.15998	0.81527	3	2097	3	3992	OG09678,OG03670,OG04369
GO:0071852	fungal-type cell wall organization or biogenesis	biological_process	0.16022	0.81556	3	2097	3	3992	OG03384,OG03632,OG09504
GO:0005085	guanyl-nucleotide exchange factor activity	molecular_function	0.16127	0.81754	15	2097	25	3992	OG04100,OG04631,OG04711,OG04414,OG03735,OG02768,OG00874,OG04042,OG04267,OG03714,OG04703,OG03865,OG04645,OG03302,OG04329
GO:0042126	nitrate metabolic process	biological_process	0.16136	0.81754	3	2097	3	3992	OG09634,OG09291,OG06086
GO:0042128	nitrate assimilation	biological_process	0.16136	0.81754	3	2097	3	3992	OG09634,OG09291,OG06086
GO:2001057	reactive nitrogen species metabolic process	biological_process	0.16136	0.81754	3	2097	3	3992	OG06086,OG09634,OG09291
GO:0006784	heme a biosynthetic process	biological_process	0.16182	0.81793	3	2097	3	3992	OG03642,OG09413,OG04288
GO:0046160	heme a metabolic process	biological_process	0.16182	0.81793	3	2097	3	3992	OG03642,OG04288,OG09413
GO:0048193	Golgi vesicle transport	biological_process	0.16235	0.81965	20	2097	32	3992	OG04323,OG02768,OG01780,OG09377,OG01768,OG02949,OG03045,OG08911,OG00947,OG04351,OG03786,OG06135,OG03302,OG02738,OG05725,OG02646,OG09175,OG03583,OG04168,OG09648
GO:0017016	Ras GTPase binding	molecular_function	0.16366	0.82343	7	2097	10	3992	OG01679,OG04106,OG01399,OG05897,OG04881,OG04340,OG01812
GO:0031267	small GTPase binding	molecular_function	0.16366	0.82343	7	2097	10	3992	OG05897,OG04881,OG04340,OG01812,OG01679,OG01399,OG04106
GO:0051020	GTPase binding	molecular_function	0.16366	0.82343	7	2097	10	3992	OG01679,OG01399,OG04106,OG01812,OG04340,OG05897,OG04881
GO:0018193	peptidyl-amino acid modification	biological_process	0.16485	0.82845	14	2097	21	3992	OG04311,OG03124,OG04129,OG03544,OG03486,OG02758,OG09493,OG09607,OG04086,OG03675,OG04763,OG01733,OG00922,OG03476
GO:0006760	folic acid-containing compound metabolic process	biological_process	0.16551	0.83078	11	2097	17	3992	OG03481,OG03888,OG01269,OG04022,OG10024,OG03509,OG04600,OG04561,OG03654,OG03656,OG03799
GO:0046982	protein heterodimerization activity	molecular_function	0.16607	0.83263	8	2097	11	3992	OG00858,OG02656,OG00857,OG05863,OG01656,OG08661,OG03739,OG03486
GO:0048878	chemical homeostasis	biological_process	0.16697	0.83543	16	2097	25	3992	OG04328,OG04213,OG08800,OG02737,OG08681,OG04145,OG02928,OG03841,OG01695,OG09106,OG04380,OG03582,OG08566,OG05805,OG03563,OG09357
GO:0043623	cellular protein complex assembly	biological_process	0.1671	0.83543	32	2097	54	3992	OG03141,OG03251,OG03748,OG02826,OG02863,OG08573,OG04431,OG08979,OG08643,OG04152,OG02734,OG03497,OG03907,OG09648,OG04182,OG03980,OG03841,OG03351,OG04547,OG03629,OG04171,OG02886,OG04127,OG02272,OG03001,OG03524,OG03713,OG05870,OG01248,OG02918,OG04571,OG03797
GO:0008097	5S rRNA binding	molecular_function	0.1672	0.83543	3	2097	3	3992	OG08597,OG03121,OG03341
GO:0042255	ribosome assembly	biological_process	0.16852	0.84105	3	2097	3	3992	OG02895,OG03341,OG04921
GO:0043531	ADP binding	molecular_function	0.17119	0.85234	7	2097	10	3992	OG03952,OG04180,OG04188,OG03973,OG02971,OG06328,OG03453
GO:0004075	biotin carboxylase activity	molecular_function	0.17225	0.85234	2	2097	2	3992	OG04791,OG01281
GO:0008716	D-alanine-D-alanine ligase activity	molecular_function	0.17225	0.85234	2	2097	2	3992	OG01281,OG04791
GO:0009343	biotin carboxylase complex	cellular_component	0.17225	0.85234	2	2097	2	3992	OG04791,OG01281
GO:0046144	D-alanine family amino acid metabolic process	biological_process	0.17225	0.85234	2	2097	2	3992	OG01281,OG04791
GO:0046416	D-amino acid metabolic process	biological_process	0.17225	0.85234	2	2097	2	3992	OG01281,OG04791
GO:0046436	D-alanine metabolic process	biological_process	0.17225	0.85234	2	2097	2	3992	OG04791,OG01281
GO:0001522	pseudouridine synthesis	biological_process	0.17235	0.85234	9	2097	13	3992	OG03310,OG03726,OG03518,OG03843,OG04072,OG02844,OG00682,OG09462,OG04155
GO:0008380	RNA splicing	biological_process	0.17256	0.85238	21	2097	34	3992	OG04367,OG01458,OG06021,OG03280,OG04088,OG00982,OG04908,OG05708,OG01204,OG03331,OG04674,OG04045,OG03945,OG03473,OG03931,OG03893,OG01779,OG05870,OG03752,OG03729,OG03362
GO:0043624	cellular protein complex disassembly	biological_process	0.17412	0.85913	9	2097	13	3992	OG01373,OG03838,OG02727,OG02863,OG04171,OG08745,OG09493,OG04547,OG03001
GO:0070972	protein localization to endoplasmic reticulum	biological_process	0.17567	0.8654	10	2097	15	3992	OG06328,OG02768,OG03096,OG02971,OG03453,OG02660,OG03990,OG09426,OG03871,OG04773
GO:1901700	response to oxygen-containing compound	biological_process	0.17579	0.8654	7	2097	10	3992	OG04855,OG03840,OG04510,OG01382,OG02008,OG00660,OG02816
GO:0003774	motor activity	molecular_function	0.17692	0.86995	16	2097	26	3992	OG04720,OG04285,OG03465,OG08567,OG04547,OG01666,OG09082,OG04778,OG09671,OG04127,OG03748,OG04721,OG00657,OG08864,OG04567,OG03429
GO:0005615	extracellular space	cellular_component	0.1773	0.86995	15	2097	24	3992	OG04182,OG09106,OG03748,OG04171,OG09648,OG03907,OG08573,OG04127,OG03063,OG03680,OG03497,OG04190,OG04547,OG03524,OG04571
GO:0000375	RNA splicing, via transesterification reactions	biological_process	0.17751	0.86995	17	2097	27	3992	OG04674,OG04045,OG05708,OG03331,OG04088,OG03280,OG00982,OG04367,OG06021,OG05870,OG03752,OG01779,OG03362,OG03893,OG03931,OG03473,OG03945
GO:0006541	glutamine metabolic process	biological_process	0.17752	0.86995	9	2097	13	3992	OG04907,OG01247,OG03670,OG09605,OG03375,OG04369,OG03185,OG09678,OG09339
GO:0071103	DNA conformation change	biological_process	0.17776	0.87015	18	2097	29	3992	OG01968,OG04619,OG04002,OG03118,OG02772,OG03979,OG04718,OG03300,OG01266,OG09155,OG03127,OG05863,OG03331,OG03710,OG00857,OG00858,OG08615,OG02955
GO:0005991	trehalose metabolic process	biological_process	0.17806	0.87067	6	2097	8	3992	OG09781,OG09237,OG03418,OG06139,OG04830,OG04029
GO:0006364	rRNA processing	biological_process	0.17906	0.87359	19	2097	30	3992	OG03050,OG09281,OG04072,OG09950,OG03470,OG08642,OG04590,OG03202,OG04113,OG05921,OG04343,OG04411,OG03286,OG09800,OG08844,OG02737,OG09609,OG02903,OG01234
GO:0016072	rRNA metabolic process	biological_process	0.17906	0.87359	19	2097	30	3992	OG02737,OG08844,OG01234,OG09609,OG02903,OG04113,OG04343,OG05921,OG03286,OG09800,OG04411,OG03470,OG08642,OG09281,OG04072,OG09950,OG03202,OG04590,OG03050
GO:0005852	eukaryotic translation initiation factor 3 complex	cellular_component	0.17969	0.87567	6	2097	8	3992	OG04146,OG03755,OG02915,OG03161,OG01706,OG06021
GO:0016042	lipid catabolic process	biological_process	0.18011	0.87593	11	2097	17	3992	OG04847,OG02990,OG04856,OG04733,OG04745,OG01042,OG01272,OG00962,OG03276,OG02909,OG04322
GO:0006470	protein dephosphorylation	biological_process	0.18015	0.87593	11	2097	17	3992	OG03677,OG04591,OG01764,OG01389,OG04173,OG04079,OG01439,OG04760,OG03377,OG02737,OG09631
GO:0009628	response to abiotic stimulus	biological_process	0.18141	0.88108	10	2097	15	3992	OG03398,OG03617,OG03365,OG03290,OG02816,OG03490,OG02737,OG01392,OG09378,OG02768
GO:0051259	protein oligomerization	biological_process	0.18333	0.88942	7	2097	10	3992	OG03907,OG06293,OG04130,OG01386,OG04401,OG03148,OG01459
GO:0009260	ribonucleotide biosynthetic process	biological_process	0.18382	0.88978	47	2097	80	3992	OG04137,OG09656,OG03502,OG03503,OG02749,OG04066,OG09744,OG04702,OG03871,OG10045,OG08573,OG02649,OG09511,OG03197,OG08999,OG04685,OG03468,OG03957,OG09983,OG04257,OG01581,OG09698,OG06466,OG04914,OG02888,OG02911,OG00858,OG03185,OG09383,OG09875,OG04055,OG01511,OG08713,OG04666,OG03966,OG09229,OG02747,OG02686,OG02990,OG03217,OG02912,OG03526,OG04858,OG03093,OG02997,OG03475,OG09827
GO:0046390	ribose phosphate biosynthetic process	biological_process	0.18382	0.88978	47	2097	80	3992	OG03197,OG04685,OG08999,OG03957,OG09983,OG03468,OG06466,OG09698,OG01581,OG04257,OG04066,OG03503,OG02749,OG03502,OG09656,OG04137,OG10045,OG08573,OG03871,OG04702,OG09744,OG09511,OG02649,OG03966,OG04666,OG02686,OG02990,OG02747,OG09229,OG04858,OG03526,OG02912,OG03217,OG09827,OG02997,OG03475,OG03093,OG00858,OG02911,OG02888,OG04914,OG03185,OG08713,OG01511,OG04055,OG09383,OG09875
GO:0048589	developmental growth	biological_process	0.18455	0.89235	2	2097	2	3992	OG04547,OG04732
GO:0006613	cotranslational protein targeting to membrane	biological_process	0.18572	0.897	10	2097	15	3992	OG02971,OG01449,OG02768,OG03096,OG06328,OG02660,OG03990,OG09426,OG03871,OG03453
GO:0009423	chorismate biosynthetic process	biological_process	0.18715	0.90191	4	2097	5	3992	OG01293,OG03279,OG02868,OG03858
GO:0046417	chorismate metabolic process	biological_process	0.18715	0.90191	4	2097	5	3992	OG01293,OG03279,OG02868,OG03858
GO:0006302	double-strand break repair	biological_process	0.18816	0.90575	7	2097	10	3992	OG04356,OG03979,OG03300,OG03255,OG10066,OG04195,OG04019
GO:0003747	translation release factor activity	molecular_function	0.18957	0.90953	4	2097	5	3992	OG04547,OG04171,OG01373,OG03838
GO:0008079	translation termination factor activity	molecular_function	0.18957	0.90953	4	2097	5	3992	OG04547,OG04171,OG01373,OG03838
GO:0018444	translation release factor complex	cellular_component	0.18957	0.90953	4	2097	5	3992	OG04171,OG04547,OG03838,OG01373
GO:0009877	nodulation	biological_process	0.19161	0.91827	4	2097	5	3992	OG04778,OG04896,OG10039,OG03039
GO:0046058	cAMP metabolic process	biological_process	0.19191	0.91834	4	2097	5	3992	OG09551,OG03475,OG04685,OG05892
GO:0055080	cation homeostasis	biological_process	0.19222	0.91834	14	2097	22	3992	OG02928,OG09357,OG04145,OG03563,OG08681,OG05805,OG08800,OG08566,OG04213,OG03582,OG04328,OG04380,OG01695,OG03841
GO:0000785	chromatin	cellular_component	0.19225	0.91834	22	2097	37	3992	OG03300,OG03756,OG04356,OG03389,OG05863,OG04100,OG00982,OG04733,OG00857,OG04334,OG04195,OG00858,OG02780,OG01605,OG09876,OG01004,OG04658,OG08978,OG03582,OG01417,OG04019,OG00961
GO:0044430	cytoskeletal part	cellular_component	0.19255	0.91874	57	2097	102	3992	OG06254,OG03583,OG04285,OG04325,OG04720,OG04188,OG03713,OG03217,OG05870,OG01248,OG02918,OG04571,OG03476,OG00657,OG04721,OG02886,OG01058,OG09671,OG09493,OG03001,OG05841,OG01590,OG03524,OG01854,OG08567,OG03816,OG01236,OG04748,OG08519,OG09648,OG03907,OG03980,OG01459,OG03351,OG04778,OG09082,OG03067,OG04547,OG04179,OG03033,OG02741,OG03251,OG03748,OG01679,OG01273,OG02863,OG02826,OG08979,OG02898,OG03429…
GO:0043094	cellular metabolic compound salvage	biological_process	0.19298	0.91977	6	2097	8	3992	OG03237,OG03166,OG03871,OG02747,OG02995,OG03503
GO:0005791	rough endoplasmic reticulum	cellular_component	0.19545	0.9295	4	2097	5	3992	OG08848,OG03583,OG04442,OG01449
GO:0030867	rough endoplasmic reticulum membrane	cellular_component	0.19545	0.9295	4	2097	5	3992	OG08848,OG03583,OG04442,OG01449
GO:0006366	transcription from RNA polymerase II promoter	biological_process	0.196	0.93059	43	2097	76	3992	OG02780,OG03362,OG03546,OG02758,OG01417,OG03788,OG04244,OG03805,OG01388,OG01741,OG02272,OG03524,OG03416,OG04167,OG03403,OG04755,OG03286,OG03290,OG02656,OG01078,OG04367,OG09882,OG04171,OG02742,OG03298,OG01148,OG01574,OG04208,OG04682,OG03675,OG09648,OG03486,OG03300,OG01052,OG02994,OG05837,OG02737,OG02956,OG02953,OG02963,OG03460,OG09612,OG08622
GO:0043241	protein complex disassembly	biological_process	0.19632	0.93059	10	2097	15	3992	OG01373,OG03838,OG03973,OG02863,OG02727,OG04171,OG08745,OG09493,OG04547,OG03001
GO:0043244	regulation of protein complex disassembly	biological_process	0.19632	0.93059	10	2097	15	3992	OG03838,OG01373,OG08745,OG04171,OG03973,OG02863,OG02727,OG09493,OG03001,OG04547
GO:0005786	signal recognition particle, endoplasmic reticulum targeting	cellular_component	0.19719	0.93262	4	2097	5	3992	OG03583,OG08848,OG02660,OG04442
GO:0004812	aminoacyl-tRNA ligase activity	molecular_function	0.19761	0.93262	16	2097	26	3992	OG04388,OG02862,OG04287,OG04446,OG03261,OG04318,OG04852,OG01961,OG08535,OG04934,OG04109,OG04468,OG01491,OG04850,OG01468,OG03156
GO:0016875	ligase activity, forming carbon-oxygen bonds	molecular_function	0.19761	0.93262	16	2097	26	3992	OG08535,OG01961,OG04934,OG04109,OG01491,OG04468,OG01468,OG04850,OG03156,OG02862,OG04388,OG04446,OG04287,OG04318,OG03261,OG04852
GO:0016876	ligase activity, forming aminoacyl-tRNA and related compounds	molecular_function	0.19761	0.93262	16	2097	26	3992	OG04934,OG01961,OG08535,OG04109,OG04850,OG01468,OG04468,OG01491,OG03156,OG02862,OG04388,OG04446,OG04287,OG03261,OG04318,OG04852
GO:0004616	phosphogluconate dehydrogenase (decarboxylating) activity	molecular_function	0.19804	0.93263	6	2097	8	3992	OG04051,OG09680,OG01755,OG04885,OG03653,OG03661
GO:0019521	D-gluconate metabolic process	biological_process	0.19804	0.93263	6	2097	8	3992	OG01755,OG04051,OG09680,OG03661,OG04885,OG03653
GO:0042440	pigment metabolic process	biological_process	0.19877	0.93506	22	2097	36	3992	OG03219,OG03927,OG03245,OG02776,OG02813,OG04288,OG09680,OG04520,OG00953,OG00682,OG03237,OG03888,OG09413,OG03896,OG02742,OG06129,OG04774,OG01753,OG03654,OG03185,OG03642,OG09904
GO:0016023	cytoplasmic membrane-bounded vesicle	cellular_component	0.19957	0.9368	12	2097	19	3992	OG03576,OG01768,OG03927,OG03698,OG00997,OG03786,OG08911,OG03498,OG04351,OG04391,OG04453,OG05725
GO:0031988	membrane-bounded vesicle	cellular_component	0.19957	0.9368	12	2097	19	3992	OG04391,OG05725,OG04453,OG00997,OG03786,OG08911,OG03498,OG04351,OG03698,OG03576,OG01768,OG03927
GO:0000055	ribosomal large subunit export from nucleus	biological_process	0.20023	0.93889	2	2097	2	3992	OG03680,OG01679
GO:0071826	ribonucleoprotein complex subunit organization	biological_process	0.20056	0.9394	6	2097	8	3992	OG04921,OG02895,OG03341,OG03362,OG04088,OG05870
GO:0051270	regulation of cellular component movement	biological_process	0.20161	0.94169	4	2097	5	3992	OG00962,OG01590,OG03351,OG06135
GO:2000145	regulation of cell motility	biological_process	0.20161	0.94169	4	2097	5	3992	OG06135,OG03351,OG01590,OG00962
GO:0022626	cytosolic ribosome	cellular_component	0.20225	0.94169	2	2097	2	3992	OG03680,OG04649
GO:0008250	oligosaccharyltransferase complex	cellular_component	0.20297	0.94169	4	2097	5	3992	OG03216,OG00922,OG03630,OG03544
GO:0031981	nuclear lumen	cellular_component	0.20328	0.94169	163	2097	304	3992	OG04447,OG04375,OG02272,OG03437,OG03239,OG09632,OG01733,OG01078,OG04180,OG04150,OG03546,OG02915,OG04130,OG01417,OG03788,OG03805,OG04016,OG09407,OG08724,OG01388,OG03268,OG04625,OG01234,OG04906,OG04275,OG02994,OG01055,OG04940,OG00358,OG04118,OG02741,OG02953,OG09612,OG04195,OG02826,OG01273,OG01257,OG03351,OG01757,OG00258,OG04208,OG01476,OG01854,OG05832,OG03675,OG09648,OG01676,OG04182,OG01741,OG09205…
GO:0022607	cellular component assembly	biological_process	0.2042	0.94169	75	2097	135	3992	OG04401,OG03033,OG03148,OG08573,OG03748,OG04356,OG08979,OG03300,OG02734,OG03497,OG04740,OG03841,OG03980,OG03907,OG01459,OG03118,OG03629,OG01816,OG02886,OG05863,OG03524,OG03001,OG04036,OG03979,OG03713,OG04325,OG03563,OG06293,OG02895,OG05805,OG03251,OG03141,OG03574,OG02769,OG02863,OG01273,OG02826,OG04195,OG03321,OG04431,OG09504,OG03341,OG04152,OG08643,OG03331,OG01386,OG03994,OG04182,OG04019,OG09648…
GO:0032786	positive regulation of DNA-dependent transcription, elongation	biological_process	0.2047	0.94169	4	2097	5	3992	OG03416,OG01578,OG04244,OG02758
GO:0006766	vitamin metabolic process	biological_process	0.20707	0.94169	32	2097	55	3992	OG03002,OG03654,OG09735,OG09339,OG04649,OG03353,OG03799,OG03670,OG03488,OG09678,OG03832,OG09696,OG04740,OG09169,OG01511,OG03815,OG04369,OG04496,OG04201,OG03896,OG00695,OG00982,OG04065,OG02997,OG04520,OG09727,OG03656,OG04022,OG03509,OG02776,OG04688,OG03915
GO:0006767	water-soluble vitamin metabolic process	biological_process	0.20707	0.94169	32	2097	55	3992	OG04688,OG02776,OG03915,OG04520,OG04065,OG02997,OG03509,OG04022,OG09727,OG03656,OG03896,OG00695,OG04201,OG00982,OG03815,OG01511,OG04496,OG04369,OG09696,OG09169,OG04740,OG03488,OG03832,OG09678,OG03353,OG04649,OG03670,OG03799,OG03002,OG09339,OG09735,OG03654
GO:0009311	oligosaccharide metabolic process	biological_process	0.20823	0.94169	29	2097	48	3992	OG01295,OG09369,OG04896,OG09781,OG02929,OG04830,OG03039,OG04051,OG09906,OG04711,OG04173,OG01768,OG09237,OG04761,OG09359,OG03750,OG09997,OG04668,OG10039,OG09113,OG04029,OG09412,OG06139,OG02887,OG01449,OG03418,OG09129,OG10075,OG10009
GO:0006024	glycosaminoglycan biosynthetic process	biological_process	0.20847	0.94169	8	2097	12	3992	OG01247,OG09376,OG01281,OG09605,OG04791,OG09648,OG04319,OG04338
GO:0006897	endocytosis	biological_process	0.2093	0.94169	4	2097	5	3992	OG03840,OG02928,OG00997,OG04825
GO:0019842	vitamin binding	molecular_function	0.20985	0.94169	8	2097	12	3992	OG08800,OG03642,OG02728,OG03563,OG04688,OG03469,OG04043,OG03576
GO:0004177	aminopeptidase activity	molecular_function	0.21015	0.94169	8	2097	12	3992	OG01257,OG01523,OG03522,OG04276,OG04070,OG02958,OG09294,OG04630
GO:0050657	nucleic acid transport	biological_process	0.21017	0.94169	9	2097	14	3992	OG01679,OG03660,OG04763,OG03907,OG03254,OG04401,OG01590,OG03524,OG01392
GO:0050658	RNA transport	biological_process	0.21017	0.94169	9	2097	14	3992	OG01590,OG03524,OG01392,OG01679,OG03660,OG04763,OG03907,OG03254,OG04401
GO:0051236	establishment of RNA localization	biological_process	0.21017	0.94169	9	2097	14	3992	OG03524,OG01590,OG01392,OG03254,OG04401,OG03660,OG01679,OG03907,OG04763
GO:0016591	DNA-directed RNA polymerase II, holoenzyme	cellular_component	0.21148	0.94169	17	2097	28	3992	OG05837,OG01741,OG01052,OG02994,OG01055,OG00858,OG02742,OG02956,OG02963,OG03460,OG08622,OG01078,OG01656,OG01148,OG03546,OG03788,OG00762
GO:0000162	tryptophan biosynthetic process	biological_process	0.21324	0.94169	18	2097	29	3992	OG09566,OG01293,OG08617,OG04082,OG00890,OG03279,OG04934,OG02731,OG05863,OG02868,OG03858,OG04496,OG09191,OG09558,OG03353,OG02862,OG04149,OG09721
GO:0006558	L-phenylalanine metabolic process	biological_process	0.21324	0.94169	18	2097	29	3992	OG03279,OG00890,OG04082,OG02731,OG04934,OG08617,OG09566,OG01293,OG03353,OG09721,OG02862,OG04149,OG05863,OG09558,OG09191,OG04496,OG03858,OG02868
GO:0006571	tyrosine biosynthetic process	biological_process	0.21324	0.94169	18	2097	29	3992	OG00890,OG04082,OG03279,OG04934,OG02731,OG08617,OG01293,OG09566,OG03353,OG04149,OG02862,OG09721,OG05863,OG09191,OG03858,OG04496,OG02868,OG09558
GO:0009073	aromatic amino acid family biosynthetic process	biological_process	0.21324	0.94169	18	2097	29	3992	OG09191,OG02868,OG03858,OG04496,OG09558,OG05863,OG04149,OG02862,OG09721,OG03353,OG08617,OG01293,OG09566,OG04934,OG02731,OG00890,OG04082,OG03279
GO:0009094	L-phenylalanine biosynthetic process	biological_process	0.21324	0.94169	18	2097	29	3992	OG08617,OG09566,OG01293,OG02731,OG04934,OG03279,OG00890,OG04082,OG09558,OG09191,OG03858,OG02868,OG04496,OG05863,OG09721,OG04149,OG02862,OG03353
GO:0009095	aromatic amino acid family biosynthetic process, prephenate pathway	biological_process	0.21324	0.94169	18	2097	29	3992	OG01293,OG09566,OG08617,OG04934,OG02731,OG04082,OG00890,OG03279,OG03858,OG04496,OG02868,OG09191,OG09558,OG05863,OG04149,OG02862,OG09721,OG03353
GO:0046219	indolalkylamine biosynthetic process	biological_process	0.21324	0.94169	18	2097	29	3992	OG03279,OG00890,OG04082,OG02731,OG04934,OG08617,OG01293,OG09566,OG03353,OG09721,OG02862,OG04149,OG05863,OG09558,OG09191,OG02868,OG03858,OG04496
GO:1902221	erythrose 4-phosphate/phosphoenolpyruvate family amino acid metabolic process	biological_process	0.21324	0.94169	18	2097	29	3992	OG03353,OG04149,OG02862,OG09721,OG05863,OG09191,OG04496,OG02868,OG03858,OG09558,OG00890,OG04082,OG03279,OG04934,OG02731,OG08617,OG09566,OG01293
GO:1902223	erythrose 4-phosphate/phosphoenolpyruvate family amino acid biosynthetic process	biological_process	0.21324	0.94169	18	2097	29	3992	OG09721,OG04149,OG02862,OG03353,OG09558,OG09191,OG03858,OG02868,OG04496,OG05863,OG02731,OG04934,OG03279,OG00890,OG04082,OG08617,OG01293,OG09566
GO:0060589	nucleoside-triphosphatase regulator activity	molecular_function	0.21352	0.94169	29	2097	51	3992	OG03714,OG04703,OG04940,OG04645,OG04329,OG03524,OG03865,OG04899,OG02768,OG04267,OG03735,OG04446,OG04100,OG04711,OG04401,OG04631,OG01338,OG01021,OG03302,OG04547,OG02962,OG09522,OG03351,OG00874,OG04042,OG04283,OG04414,OG08535,OG02910
GO:0000041	transition metal ion transport	biological_process	0.21374	0.94169	15	2097	24	3992	OG03760,OG05840,OG02830,OG09383,OG03640,OG02971,OG02855,OG03656,OG02792,OG04424,OG04084,OG03841,OG08633,OG03271,OG04016
GO:0051181	cofactor transport	biological_process	0.21386	0.94169	4	2097	5	3992	OG03629,OG03363,OG04152,OG04281
GO:0042273	ribosomal large subunit biogenesis	biological_process	0.21408	0.94169	4	2097	5	3992	OG03341,OG02895,OG04113,OG03050
GO:0003918	DNA topoisomerase type II (ATP-hydrolyzing) activity	molecular_function	0.21561	0.94169	5	2097	7	3992	OG03127,OG04718,OG04619,OG03710,OG08615
GO:0061505	DNA topoisomerase II activity	molecular_function	0.21561	0.94169	5	2097	7	3992	OG04619,OG04718,OG03127,OG03710,OG08615
GO:0006805	xenobiotic metabolic process	biological_process	0.21655	0.94169	4	2097	5	3992	OG04400,OG09169,OG03509,OG03832
GO:0009410	response to xenobiotic stimulus	biological_process	0.21655	0.94169	4	2097	5	3992	OG03832,OG03509,OG09169,OG04400
GO:0071466	cellular response to xenobiotic stimulus	biological_process	0.21655	0.94169	4	2097	5	3992	OG03832,OG03509,OG09169,OG04400
GO:0031982	vesicle	cellular_component	0.21672	0.94169	14	2097	23	3992	OG03927,OG01768,OG03576,OG03698,OG03498,OG04351,OG08911,OG03786,OG00997,OG04547,OG05725,OG04453,OG03475,OG04391
GO:0016651	oxidoreductase activity, acting on NAD(P)H	molecular_function	0.2174	0.94169	20	2097	33	3992	OG09459,OG02812,OG09965,OG09374,OG04164,OG09872,OG00905,OG04855,OG03295,OG03384,OG04022,OG03888,OG03058,OG01789,OG03576,OG01281,OG09954,OG03927,OG03978,OG04580
GO:0016108	tetraterpenoid metabolic process	biological_process	0.21853	0.94169	8	2097	12	3992	OG03927,OG03219,OG02813,OG03896,OG02776,OG00682,OG04520,OG00953
GO:0016109	tetraterpenoid biosynthetic process	biological_process	0.21853	0.94169	8	2097	12	3992	OG04520,OG00953,OG00682,OG03927,OG03219,OG03896,OG02776,OG02813
GO:0016116	carotenoid metabolic process	biological_process	0.21853	0.94169	8	2097	12	3992	OG03219,OG03927,OG02776,OG03896,OG02813,OG04520,OG00953,OG00682
GO:0016117	carotenoid biosynthetic process	biological_process	0.21853	0.94169	8	2097	12	3992	OG02776,OG03896,OG02813,OG03219,OG03927,OG04520,OG00953,OG00682
GO:0010340	carboxyl-O-methyltransferase activity	molecular_function	0.21868	0.94169	7	2097	10	3992	OG03140,OG09387,OG03359,OG02814,OG10039,OG04896,OG03202
GO:0051998	protein carboxyl O-methyltransferase activity	molecular_function	0.21868	0.94169	7	2097	10	3992	OG10039,OG04896,OG03202,OG09387,OG03140,OG03359,OG02814
GO:1901698	response to nitrogen compound	biological_process	0.21955	0.94169	2	2097	2	3992	OG02008,OG01382
GO:0007155	cell adhesion	biological_process	0.21972	0.94169	16	2097	26	3992	OG06135,OG04485,OG08594,OG03522,OG03351,OG09648,OG03398,OG01590,OG03524,OG04323,OG02729,OG01706,OG02886,OG03613,OG00982,OG02723
GO:0022610	biological adhesion	biological_process	0.21972	0.94169	16	2097	26	3992	OG00982,OG02723,OG03613,OG02886,OG01706,OG04323,OG02729,OG03524,OG01590,OG03398,OG09648,OG08594,OG03522,OG06135,OG04485,OG03351
GO:0000144	cellular bud neck septin ring	cellular_component	0.21982	0.94169	2	2097	2	3992	OG03251,OG00736
GO:0000399	cellular bud neck septin structure	cellular_component	0.21982	0.94169	2	2097	2	3992	OG03251,OG00736
GO:0005545	1-phosphatidylinositol binding	molecular_function	0.21982	0.94169	2	2097	2	3992	OG00736,OG03251
GO:0005619	ascospore wall	cellular_component	0.21982	0.94169	2	2097	2	3992	OG00736,OG03251
GO:0005628	prospore membrane	cellular_component	0.21982	0.94169	2	2097	2	3992	OG00736,OG03251
GO:0031160	spore wall	cellular_component	0.21982	0.94169	2	2097	2	3992	OG03251,OG00736
GO:0032153	cell division site	cellular_component	0.21982	0.94169	2	2097	2	3992	OG03251,OG00736
GO:0032155	cell division site part	cellular_component	0.21982	0.94169	2	2097	2	3992	OG03251,OG00736
GO:0032160	septin filament array	cellular_component	0.21982	0.94169	2	2097	2	3992	OG03251,OG00736
GO:0032161	cleavage apparatus septin structure	cellular_component	0.21982	0.94169	2	2097	2	3992	OG03251,OG00736
GO:0042764	ascospore-type prospore	cellular_component	0.21982	0.94169	2	2097	2	3992	OG00736,OG03251
GO:0044428	nuclear part	cellular_component	0.22047	0.94169	195	2097	366	3992	OG04447,OG05983,OG03437,OG02272,OG04375,OG09632,OG03239,OG04088,OG01733,OG01078,OG04180,OG04150,OG05870,OG03362,OG03546,OG02915,OG04130,OG04405,OG01417,OG03788,OG04016,OG03805,OG09407,OG04106,OG08724,OG01388,OG03268,OG04625,OG01234,OG04906,OG02994,OG04275,OG01055,OG04940,OG00358,OG04118,OG02741,OG02953,OG09612,OG02826,OG04195,OG01273,OG01458,OG01257,OG03351,OG01757,OG00258,OG04208,OG01476,OG01854…
GO:0005885	Arp2/3 protein complex	cellular_component	0.22097	0.94169	4	2097	5	3992	OG08979,OG02918,OG01248,OG03713
GO:0000011	vacuole inheritance	biological_process	0.22148	0.94169	2	2097	2	3992	OG04547,OG01484
GO:0009145	purine nucleoside triphosphate biosynthetic process	biological_process	0.22195	0.94169	34	2097	57	3992	OG09698,OG01581,OG06466,OG09983,OG03468,OG03197,OG09511,OG02649,OG08573,OG10045,OG09744,OG04702,OG02749,OG04066,OG04137,OG09656,OG03502,OG09827,OG03093,OG03526,OG03217,OG02912,OG02990,OG02686,OG09229,OG04666,OG08713,OG04055,OG09875,OG09383,OG02911,OG00858,OG04914,OG02888
GO:0009206	purine ribonucleoside triphosphate biosynthetic process	biological_process	0.22195	0.94169	34	2097	57	3992	OG09229,OG02686,OG02990,OG04666,OG03093,OG09827,OG02912,OG03217,OG03526,OG02888,OG04914,OG00858,OG02911,OG04055,OG09383,OG09875,OG08713,OG03197,OG06466,OG09698,OG01581,OG03468,OG09983,OG04702,OG09744,OG08573,OG10045,OG03502,OG09656,OG04137,OG04066,OG02749,OG02649,OG09511
GO:0046961	proton-transporting ATPase activity, rotational mechanism	molecular_function	0.22202	0.94169	9	2097	13	3992	OG02749,OG02911,OG02686,OG04914,OG09511,OG03752,OG02912,OG08713,OG03093
GO:0008047	enzyme activator activity	molecular_function	0.22203	0.94169	12	2097	19	3992	OG02962,OG04899,OG03351,OG03543,OG01021,OG01272,OG04940,OG01776,OG03524,OG04401,OG03883,OG04847
GO:0008298	intracellular mRNA localization	biological_process	0.22419	0.94169	2	2097	2	3992	OG04343,OG03096
GO:0006665	sphingolipid metabolic process	biological_process	0.22436	0.94169	8	2097	12	3992	OG03589,OG04614,OG04514,OG04444,OG09444,OG00730,OG08854,OG01052
GO:0005881	cytoplasmic microtubule	cellular_component	0.22448	0.94169	2	2097	2	3992	OG00736,OG03217
GO:0002161	aminoacyl-tRNA editing activity	molecular_function	0.22485	0.94169	2	2097	2	3992	OG01961,OG04468
GO:0000131	incipient cellular bud site	cellular_component	0.2262	0.94169	2	2097	2	3992	OG04547,OG03384
GO:0005934	cellular bud tip	cellular_component	0.2262	0.94169	2	2097	2	3992	OG04547,OG03384
GO:0007117	budding cell bud growth	biological_process	0.2262	0.94169	2	2097	2	3992	OG04547,OG03384
GO:0007118	budding cell apical bud growth	biological_process	0.2262	0.94169	2	2097	2	3992	OG04547,OG03384
GO:0000132	establishment of mitotic spindle orientation	biological_process	0.22627	0.94169	2	2097	2	3992	OG03217,OG04547
GO:0030010	establishment of cell polarity	biological_process	0.22627	0.94169	2	2097	2	3992	OG04547,OG03217
GO:0040001	establishment of mitotic spindle localization	biological_process	0.22627	0.94169	2	2097	2	3992	OG04547,OG03217
GO:0051293	establishment of spindle localization	biological_process	0.22627	0.94169	2	2097	2	3992	OG04547,OG03217
GO:0051294	establishment of spindle orientation	biological_process	0.22627	0.94169	2	2097	2	3992	OG04547,OG03217
GO:0051653	spindle localization	biological_process	0.22627	0.94169	2	2097	2	3992	OG03217,OG04547
GO:0006396	RNA processing	biological_process	0.22662	0.94169	80	2097	145	3992	OG05708,OG02737,OG01204,OG03300,OG04045,OG03353,OG04113,OG05921,OG04343,OG08573,OG06021,OG01199,OG01057,OG04411,OG04908,OG00682,OG04072,OG03888,OG02909,OG03202,OG03729,OG03752,OG08645,OG01459,OG04590,OG03473,OG03050,OG03927,OG01755,OG04896,OG03185,OG04367,OG03626,OG03286,OG03280,OG00982,OG08642,OG03893,OG09281,OG09950,OG03563,OG09727,OG04814,OG03790,OG03945,OG03219,OG08844,OG03331,OG01234,OG04436…
GO:0009611	response to wounding	biological_process	0.22675	0.94169	12	2097	19	3992	OG03497,OG08573,OG04127,OG04171,OG09648,OG03748,OG03907,OG04182,OG04732,OG04571,OG03524,OG04547
GO:0051336	regulation of hydrolase activity	biological_process	0.22825	0.94169	21	2097	37	3992	OG04703,OG03714,OG03865,OG04329,OG04645,OG02768,OG01753,OG04899,OG04267,OG04917,OG03735,OG04100,OG04711,OG04631,OG04401,OG01021,OG03302,OG04042,OG00874,OG09522,OG04414
GO:0009142	nucleoside triphosphate biosynthetic process	biological_process	0.22871	0.94169	35	2097	59	3992	OG06466,OG09698,OG01581,OG03468,OG09983,OG03197,OG02649,OG09511,OG04702,OG09744,OG08573,OG10045,OG09656,OG03502,OG04137,OG04066,OG02749,OG03093,OG09827,OG02912,OG03217,OG03526,OG09229,OG02686,OG02990,OG04666,OG09875,OG09383,OG04055,OG08713,OG02888,OG04914,OG00858,OG02911,OG01940
GO:0000377	RNA splicing, via transesterification reactions with bulged adenosine as nucleophile	biological_process	0.22903	0.94169	16	2097	26	3992	OG04674,OG04045,OG05708,OG03331,OG04088,OG03280,OG00982,OG04367,OG01779,OG05870,OG03752,OG03362,OG03893,OG03931,OG03473,OG03945
GO:0000398	mRNA splicing, via spliceosome	biological_process	0.22903	0.94169	16	2097	26	3992	OG03331,OG05708,OG04045,OG04674,OG04367,OG00982,OG04088,OG03280,OG03893,OG03362,OG05870,OG03752,OG01779,OG03931,OG03473,OG03945
GO:0004016	adenylate cyclase activity	molecular_function	0.22913	0.94169	2	2097	2	3992	OG04685,OG03475
GO:0006171	cAMP biosynthetic process	biological_process	0.22913	0.94169	2	2097	2	3992	OG04685,OG03475
GO:0009975	cyclase activity	molecular_function	0.22913	0.94169	2	2097	2	3992	OG03475,OG04685
GO:0052652	cyclic purine nucleotide metabolic process	biological_process	0.22913	0.94169	2	2097	2	3992	OG03475,OG04685
GO:0015931	nucleobase-containing compound transport	biological_process	0.23011	0.94169	10	2097	16	3992	OG03254,OG04401,OG04124,OG01679,OG03660,OG04763,OG03907,OG01590,OG03524,OG01392
GO:0016197	endosomal transport	biological_process	0.23022	0.94169	5	2097	7	3992	OG02622,OG03255,OG03904,OG04371,OG03703
GO:0003997	acyl-CoA oxidase activity	molecular_function	0.23026	0.94169	2	2097	2	3992	OG04745,OG04322
GO:0006635	fatty acid beta-oxidation	biological_process	0.23026	0.94169	2	2097	2	3992	OG04745,OG04322
GO:0009062	fatty acid catabolic process	biological_process	0.23026	0.94169	2	2097	2	3992	OG04745,OG04322
GO:0019395	fatty acid oxidation	biological_process	0.23026	0.94169	2	2097	2	3992	OG04745,OG04322
GO:0034440	lipid oxidation	biological_process	0.23026	0.94169	2	2097	2	3992	OG04745,OG04322
GO:0016559	peroxisome fission	biological_process	0.23125	0.94169	4	2097	5	3992	OG03434,OG09450,OG04496,OG03793
GO:0005884	actin filament	cellular_component	0.23239	0.94169	2	2097	2	3992	OG04547,OG03001
GO:0018130	heterocycle biosynthetic process	biological_process	0.23288	0.94169	319	2097	600	3992	OG01578,OG08761,OG06466,OG01574,OG03488,OG09876,OG01423,OG03729,OG03298,OG08763,OG03353,OG03871,OG03670,OG03503,OG08629,OG04356,OG06129,OG09339,OG03300,OG02731,OG09727,OG01692,OG04201,OG03952,OG02842,OG01706,OG02742,OG02940,OG00982,OG03699,OG04385,OG09603,OG03402,OG09383,OG09875,OG08685,OG09081,OG09558,OG04823,OG03066,OG04547,OG04877,OG04778,OG03211,OG06163,OG03468,OG10045,OG03078,OG01037,OG04475…
GO:0030686	90S preribosome	cellular_component	0.23318	0.94169	5	2097	7	3992	OG04113,OG01563,OG04072,OG04411,OG04590
GO:0004564	beta-fructofuranosidase activity	molecular_function	0.23333	0.94169	2	2097	2	3992	OG01449,OG04711
GO:0004575	sucrose alpha-glucosidase activity	molecular_function	0.23333	0.94169	2	2097	2	3992	OG04711,OG01449
GO:0000159	protein phosphatase type 2A complex	cellular_component	0.23389	0.94169	2	2097	2	3992	OG03994,OG02963
GO:0008601	protein phosphatase type 2A regulator activity	molecular_function	0.23389	0.94169	2	2097	2	3992	OG03994,OG02963
GO:0006268	DNA unwinding involved in DNA replication	biological_process	0.23435	0.94169	2	2097	2	3992	OG03979,OG03300
GO:0043138	3'-5' DNA helicase activity	molecular_function	0.23435	0.94169	2	2097	2	3992	OG03979,OG03300
GO:0043140	ATP-dependent 3'-5' DNA helicase activity	molecular_function	0.23435	0.94169	2	2097	2	3992	OG03300,OG03979
GO:0043142	single-stranded DNA-dependent ATPase activity	molecular_function	0.23435	0.94169	2	2097	2	3992	OG03300,OG03979
GO:0051640	organelle localization	biological_process	0.23441	0.94169	6	2097	9	3992	OG01234,OG03217,OG03680,OG02895,OG01679,OG04547
GO:0000990	core RNA polymerase binding transcription factor activity	molecular_function	0.2357	0.94169	7	2097	10	3992	OG09010,OG01676,OG09967,OG00982,OG04929,OG00914,OG03582
GO:0000996	core DNA-dependent RNA polymerase binding promoter specificity activity	molecular_function	0.2357	0.94169	7	2097	10	3992	OG04929,OG00982,OG03582,OG00914,OG01676,OG09010,OG09967
GO:0016987	sigma factor activity	molecular_function	0.2357	0.94169	7	2097	10	3992	OG09010,OG01676,OG09967,OG00982,OG04929,OG00914,OG03582
GO:0043023	ribosomal large subunit binding	molecular_function	0.23758	0.94169	2	2097	2	3992	OG02895,OG03680
GO:0034501	protein localization to kinetochore	biological_process	0.23772	0.94169	2	2097	2	3992	OG01679,OG02737
GO:0034502	protein localization to chromosome	biological_process	0.23772	0.94169	2	2097	2	3992	OG02737,OG01679
GO:0030173	integral to Golgi membrane	cellular_component	0.23908	0.94169	4	2097	5	3992	OG04323,OG09648,OG03861,OG04168
GO:0031228	intrinsic to Golgi membrane	cellular_component	0.23908	0.94169	4	2097	5	3992	OG03861,OG04168,OG09648,OG04323
GO:0090066	regulation of anatomical structure size	biological_process	0.23933	0.94169	8	2097	12	3992	OG03713,OG02863,OG03086,OG03001,OG01248,OG02918,OG04431,OG08979
GO:0005048	signal sequence binding	molecular_function	0.23965	0.94169	2	2097	2	3992	OG04773,OG02660
GO:0042277	peptide binding	molecular_function	0.23965	0.94169	2	2097	2	3992	OG04773,OG02660
GO:0016074	snoRNA metabolic process	biological_process	0.24051	0.94169	2	2097	2	3992	OG04343,OG04072
GO:0031126	snoRNA 3'-end processing	biological_process	0.24051	0.94169	2	2097	2	3992	OG04343,OG04072
GO:0043144	snoRNA processing	biological_process	0.24051	0.94169	2	2097	2	3992	OG04343,OG04072
GO:0043628	ncRNA 3'-end processing	biological_process	0.24051	0.94169	2	2097	2	3992	OG04343,OG04072
GO:0015144	carbohydrate transmembrane transporter activity	molecular_function	0.24094	0.94169	8	2097	12	3992	OG00987,OG02842,OG08629,OG02977,OG03561,OG03972,OG03864,OG08787
GO:1901476	carbohydrate transporter activity	molecular_function	0.24094	0.94169	8	2097	12	3992	OG03864,OG03972,OG08787,OG03561,OG08629,OG02977,OG00987,OG02842
GO:0000288	nuclear-transcribed mRNA catabolic process, deadenylation-dependent decay	biological_process	0.24208	0.94169	2	2097	2	3992	OG03543,OG03096
GO:0020037	heme binding	molecular_function	0.24216	0.94169	28	2097	46	3992	OG10054,OG08561,OG03700,OG09569,OG09634,OG09615,OG09671,OG02921,OG01363,OG03311,OG09665,OG01512,OG01478,OG09142,OG03490,OG10088,OG08786,OG09112,OG09291,OG03643,OG04444,OG04510,OG02716,OG04353,OG02813,OG04918,OG09388,OG08766
GO:0016746	transferase activity, transferring acyl groups	molecular_function	0.24219	0.94169	45	2097	79	3992	OG04756,OG03778,OG03693,OG00957,OG02801,OG04277,OG09663,OG03246,OG00989,OG09490,OG04729,OG03675,OG03787,OG01676,OG09648,OG06129,OG04506,OG03864,OG04892,OG03529,OG04630,OG02777,OG03487,OG04191,OG09809,OG01563,OG03413,OG03305,OG09530,OG04312,OG03308,OG09775,OG03790,OG00851,OG03879,OG03944,OG01733,OG03874,OG03939,OG02877,OG03476,OG00695,OG03922,OG09750,OG00593
GO:0006108	malate metabolic process	biological_process	0.24282	0.94169	4	2097	5	3992	OG04229,OG09392,OG03136,OG03481
GO:0042558	pteridine-containing compound metabolic process	biological_process	0.24349	0.94169	11	2097	18	3992	OG03799,OG01269,OG03888,OG03481,OG03654,OG04561,OG03656,OG04022,OG03509,OG04600,OG10024
GO:0004774	succinate-CoA ligase activity	molecular_function	0.24468	0.94169	2	2097	2	3992	OG00593,OG02887
GO:0004775	succinate-CoA ligase (ADP-forming) activity	molecular_function	0.24468	0.94169	2	2097	2	3992	OG00593,OG02887
GO:0016405	CoA-ligase activity	molecular_function	0.24468	0.94169	2	2097	2	3992	OG02887,OG00593
GO:0016877	ligase activity, forming carbon-sulfur bonds	molecular_function	0.24468	0.94169	2	2097	2	3992	OG02887,OG00593
GO:0016878	acid-thiol ligase activity	molecular_function	0.24468	0.94169	2	2097	2	3992	OG02887,OG00593
GO:0042709	succinate-CoA ligase complex	cellular_component	0.24468	0.94169	2	2097	2	3992	OG00593,OG02887
GO:0005694	chromosome	cellular_component	0.24483	0.94169	73	2097	135	3992	OG03320,OG03876,OG04292,OG08637,OG01605,OG03729,OG09876,OG03067,OG04002,OG01679,OG03300,OG03756,OG04356,OG03918,OG03374,OG02737,OG04223,OG03979,OG03453,OG00961,OG01004,OG09159,OG03983,OG00982,OG02940,OG04334,OG02842,OG03952,OG03389,OG03402,OG05863,OG02850,OG01854,OG02772,OG04019,OG04619,OG06328,OG03351,OG04658,OG08978,OG04364,OG04733,OG02741,OG03078,OG02826,OG04195,OG02796,OG03127,OG04275,OG04625…
GO:0032505	reproduction of a single-celled organism	biological_process	0.24567	0.94169	13	2097	21	3992	OG09504,OG02737,OG04547,OG04401,OG04740,OG00568,OG04182,OG09648,OG03907,OG03672,OG03384,OG01273,OG04127
GO:0004555	alpha,alpha-trehalase activity	molecular_function	0.24577	0.94169	2	2097	2	3992	OG04029,OG06139
GO:0015927	trehalase activity	molecular_function	0.24577	0.94169	2	2097	2	3992	OG06139,OG04029
GO:0006754	ATP biosynthetic process	biological_process	0.24604	0.94169	32	2097	54	3992	OG03197,OG01581,OG09698,OG06466,OG03468,OG09983,OG09744,OG04702,OG08573,OG04137,OG09656,OG03502,OG02749,OG04066,OG02649,OG09511,OG09229,OG02686,OG02990,OG04666,OG03093,OG09827,OG03217,OG02912,OG03526,OG04914,OG02911,OG00858,OG09875,OG09383,OG04055,OG08713
GO:0042147	retrograde transport, endosome to Golgi	biological_process	0.24712	0.94169	2	2097	2	3992	OG04371,OG03904
GO:0042645	mitochondrial nucleoid	cellular_component	0.24715	0.94169	4	2097	5	3992	OG03320,OG09691,OG03888,OG02686
GO:0031647	regulation of protein stability	biological_process	0.24759	0.94169	2	2097	2	3992	OG02972,OG01961
GO:0050821	protein stabilization	biological_process	0.24759	0.94169	2	2097	2	3992	OG01961,OG02972
GO:0045944	positive regulation of transcription from RNA polymerase II promoter	biological_process	0.24848	0.94169	4	2097	5	3992	OG09612,OG01417,OG03524,OG09882
GO:0008235	metalloexopeptidase activity	molecular_function	0.24922	0.94169	2	2097	2	3992	OG04070,OG03522
GO:0008017	microtubule binding	molecular_function	0.24945	0.94169	10	2097	16	3992	OG09493,OG03429,OG05841,OG04567,OG04721,OG08567,OG01236,OG03816,OG03748,OG04285
GO:0003916	DNA topoisomerase activity	molecular_function	0.2503	0.94169	6	2097	9	3992	OG02955,OG08615,OG04718,OG04619,OG03127,OG03710
GO:0006265	DNA topological change	biological_process	0.2503	0.94169	6	2097	9	3992	OG08615,OG02955,OG03710,OG04619,OG04718,OG03127
GO:0017108	5'-flap endonuclease activity	molecular_function	0.25055	0.94169	2	2097	2	3992	OG04696,OG02850
GO:0033557	Slx1-Slx4 complex	cellular_component	0.25055	0.94169	2	2097	2	3992	OG02850,OG04696
GO:0048256	flap endonuclease activity	molecular_function	0.25055	0.94169	2	2097	2	3992	OG04696,OG02850
GO:0006097	glyoxylate cycle	biological_process	0.25165	0.94169	2	2097	2	3992	OG03730,OG03413
GO:0019438	aromatic compound biosynthetic process	biological_process	0.25168	0.94169	314	2097	592	3992	OG04149,OG09413,OG02744,OG04370,OG08573,OG02737,OG09672,OG01264,OG08519,OG09818,OG09019,OG04257,OG03375,OG04755,OG04367,OG09882,OG03185,OG01419,OG04167,OG03979,OG04244,OG03245,OG03099,OG02912,OG09827,OG02782,OG04611,OG08956,OG03460,OG04517,OG09289,OG09656,OG04614,OG04842,OG03429,OG04620,OG09511,OG02649,OG09560,OG09677,OG01399,OG04019,OG02813,OG03652,OG06328,OG03957,OG01656,OG09916,OG04183,OG04560…
GO:0006614	SRP-dependent cotranslational protein targeting to membrane	biological_process	0.25224	0.94169	9	2097	14	3992	OG03453,OG03871,OG09426,OG03990,OG02660,OG03096,OG02768,OG06328,OG02971
GO:0045047	protein targeting to ER	biological_process	0.25224	0.94169	9	2097	14	3992	OG06328,OG02768,OG03096,OG02971,OG03453,OG09426,OG03990,OG02660,OG03871
GO:0072599	establishment of protein localization to endoplasmic reticulum	biological_process	0.25224	0.94169	9	2097	14	3992	OG03096,OG02768,OG06328,OG02971,OG03453,OG03871,OG03990,OG09426,OG02660
GO:0004748	ribonucleoside-diphosphate reductase activity, thioredoxin disulfide as acceptor	molecular_function	0.25233	0.94169	2	2097	2	3992	OG03550,OG04145
GO:0005971	ribonucleoside-diphosphate reductase complex	cellular_component	0.25233	0.94169	2	2097	2	3992	OG03550,OG04145
GO:0016728	oxidoreductase activity, acting on CH or CH2 groups, disulfide as acceptor	molecular_function	0.25233	0.94169	2	2097	2	3992	OG04145,OG03550
GO:0004725	protein tyrosine phosphatase activity	molecular_function	0.25252	0.94169	6	2097	9	3992	OG01389,OG04760,OG03677,OG01764,OG09631,OG04079
GO:0007186	G-protein coupled receptor signaling pathway	biological_process	0.25291	0.94169	35	2097	62	3992	OG01620,OG09336,OG01641,OG03306,OG01534,OG02855,OG10079,OG01284,OG02641,OG02906,OG03801,OG04499,OG03082,OG03194,OG03438,OG02768,OG03114,OG09106,OG04635,OG01537,OG03466,OG04938,OG04084,OG03359,OG04474,OG02863,OG03282,OG04308,OG04137,OG04173,OG04647,OG03560,OG06129,OG09031,OG08859
GO:0016705	oxidoreductase activity, acting on paired donors, with incorporation or reduction of molecular oxygen	molecular_function	0.25295	0.94169	22	2097	37	3992	OG08633,OG09142,OG09915,OG01478,OG01512,OG03896,OG09569,OG03700,OG01755,OG08561,OG03645,OG06325,OG03876,OG03927,OG03219,OG09388,OG02813,OG02776,OG00682,OG04520,OG10088,OG00953
GO:0031490	chromatin DNA binding	molecular_function	0.25425	0.94169	2	2097	2	3992	OG04733,OG01417
GO:0044271	cellular nitrogen compound biosynthetic process	biological_process	0.25437	0.94169	324	2097	611	3992	OG03290,OG03286,OG02911,OG04369,OG04359,OG01741,OG09205,OG03524,OG05863,OG00762,OG04454,OG09229,OG03847,OG02990,OG03656,OG04612,OG03237,OG01487,OG01648,OG03319,OG04500,OG02963,OG04137,OG10022,OG02749,OG02956,OG06021,OG04043,OG02773,OG02819,OG05837,OG09562,OG04740,OG01241,OG04736,OG04682,OG03197,OG03927,OG09454,OG08999,OG04685,OG08637,OG04756,OG01700,OG09678,OG03637,OG03888,OG08617,OG01733,OG04150…
GO:0045116	protein neddylation	biological_process	0.25439	0.94169	2	2097	2	3992	OG03749,OG01773
GO:0030261	chromosome condensation	biological_process	0.25549	0.94169	2	2097	2	3992	OG02772,OG01968
GO:0006023	aminoglycan biosynthetic process	biological_process	0.25572	0.94169	9	2097	14	3992	OG04319,OG04338,OG09504,OG09648,OG04791,OG09376,OG01247,OG09605,OG01281
GO:0009331	glycerol-3-phosphate dehydrogenase complex	cellular_component	0.25618	0.94169	2	2097	2	3992	OG03357,OG04210
GO:0019220	regulation of phosphate metabolic process	biological_process	0.25641	0.94169	29	2097	52	3992	OG03374,OG00736,OG02844,OG03714,OG04703,OG04645,OG04329,OG03865,OG04899,OG02768,OG04267,OG04620,OG04449,OG03735,OG04631,OG04100,OG04711,OG04401,OG04034,OG01021,OG03302,OG09522,OG00874,OG04042,OG08725,OG09106,OG03066,OG04927,OG04414
GO:0051174	regulation of phosphorus metabolic process	biological_process	0.25641	0.94169	29	2097	52	3992	OG03066,OG09106,OG08725,OG04927,OG04414,OG03302,OG01021,OG09522,OG04042,OG00874,OG03735,OG04449,OG04034,OG04711,OG04100,OG04631,OG04401,OG04645,OG04329,OG03865,OG02844,OG03374,OG00736,OG03714,OG04703,OG04267,OG04620,OG04899,OG02768
GO:0004331	fructose-2,6-bisphosphate 2-phosphatase activity	molecular_function	0.25662	0.94169	2	2097	2	3992	OG04117,OG03832
GO:0006003	fructose 2,6-bisphosphate metabolic process	biological_process	0.25662	0.94169	2	2097	2	3992	OG04117,OG03832
GO:0000469	cleavage involved in rRNA processing	biological_process	0.25672	0.94169	2	2097	2	3992	OG04343,OG05921
GO:0090501	RNA phosphodiester bond hydrolysis	biological_process	0.25672	0.94169	2	2097	2	3992	OG05921,OG04343
GO:0016702	oxidoreductase activity, acting on single donors with incorporation of molecular oxygen, incorporation of two atoms of oxygen	molecular_function	0.25759	0.94169	9	2097	13	3992	OG09211,OG09571,OG09368,OG09648,OG09084,OG09470,OG01242,OG00771,OG03127
GO:0031419	cobalamin binding	molecular_function	0.25789	0.94169	2	2097	2	3992	OG02728,OG03563
GO:0006518	peptide metabolic process	biological_process	0.258	0.94169	12	2097	19	3992	OG03718,OG09675,OG03331,OG04756,OG03231,OG03720,OG00660,OG09173,OG04087,OG09944,OG03927,OG01476
GO:0005801	cis-Golgi network	cellular_component	0.2581	0.94169	5	2097	7	3992	OG04547,OG02738,OG03302,OG03045,OG06135
GO:0030119	AP-type membrane coat adaptor complex	cellular_component	0.25844	0.94169	5	2097	7	3992	OG02707,OG04679,OG03255,OG01574,OG08911
GO:0048522	positive regulation of cellular process	biological_process	0.25869	0.94169	35	2097	62	3992	OG03251,OG09612,OG02727,OG02826,OG08573,OG01478,OG04436,OG04356,OG08979,OG00736,OG01578,OG01711,OG04695,OG09106,OG03907,OG09648,OG01459,OG09787,OG09882,OG02840,OG02160,OG09493,OG03524,OG03416,OG01417,OG03583,OG04244,OG04720,OG03713,OG08745,OG03834,OG02758,OG04571,OG02918,OG01248
GO:0033674	positive regulation of kinase activity	biological_process	0.2587	0.94169	2	2097	2	3992	OG00736,OG09106
GO:0045860	positive regulation of protein kinase activity	biological_process	0.2587	0.94169	2	2097	2	3992	OG00736,OG09106
GO:0051347	positive regulation of transferase activity	biological_process	0.2587	0.94169	2	2097	2	3992	OG00736,OG09106
GO:0009113	purine nucleobase biosynthetic process	biological_process	0.25876	0.94169	2	2097	2	3992	OG03185,OG03237
GO:0042542	response to hydrogen peroxide	biological_process	0.25888	0.94169	2	2097	2	3992	OG04510,OG00660
GO:0042625	ATPase activity, coupled to transmembrane movement of ions	molecular_function	0.25892	0.94169	19	2097	31	3992	OG02686,OG04666,OG05805,OG03093,OG09827,OG04219,OG02912,OG03468,OG03752,OG09983,OG04702,OG04914,OG02911,OG09656,OG04066,OG02749,OG09875,OG08713,OG09511
GO:0008521	acetyl-CoA transporter activity	molecular_function	0.25897	0.94169	2	2097	2	3992	OG03363,OG04281
GO:0015876	acetyl-CoA transport	biological_process	0.25897	0.94169	2	2097	2	3992	OG03363,OG04281
GO:0015916	fatty-acyl-CoA transport	biological_process	0.25897	0.94169	2	2097	2	3992	OG04281,OG03363
GO:0051182	coenzyme transport	biological_process	0.25897	0.94169	2	2097	2	3992	OG03363,OG04281
GO:0051184	cofactor transporter activity	molecular_function	0.25897	0.94169	2	2097	2	3992	OG03363,OG04281
GO:0051185	coenzyme transporter activity	molecular_function	0.25897	0.94169	2	2097	2	3992	OG03363,OG04281
GO:1901337	thioester transport	biological_process	0.25897	0.94169	2	2097	2	3992	OG03363,OG04281
GO:0000049	tRNA binding	molecular_function	0.25935	0.94169	5	2097	7	3992	OG00746,OG02862,OG04934,OG01468,OG04446
GO:0003852	2-isopropylmalate synthase activity	molecular_function	0.25966	0.94169	2	2097	2	3992	OG03864,OG04191
GO:0006672	ceramide metabolic process	biological_process	0.25967	0.94169	2	2097	2	3992	OG00730,OG03589
GO:0007049	cell cycle	biological_process	0.26102	0.94169	58	2097	105	3992	OG04547,OG03351,OG01779,OG09019,OG03842,OG03066,OG04182,OG03907,OG04019,OG08519,OG09648,OG08725,OG03816,OG02772,OG04740,OG01854,OG04927,OG00962,OG02737,OG02844,OG04356,OG02898,OG04620,OG04732,OG03321,OG09504,OG03300,OG01273,OG04113,OG04195,OG04034,OG10022,OG04401,OG03033,OG03798,OG09159,OG02884,OG03490,OG04571,OG09631,OG04807,OG03412,OG03217,OG04188,OG04325,OG03931,OG00568,OG03289,OG03979,OG05863…
GO:0009538	photosystem I reaction center	cellular_component	0.26114	0.94169	4	2097	5	3992	OG08558,OG09283,OG09214,OG03065
GO:0022618	ribonucleoprotein complex assembly	biological_process	0.26213	0.94169	4	2097	5	3992	OG04088,OG04921,OG03341,OG02895
GO:0035091	phosphatidylinositol binding	molecular_function	0.26218	0.94169	11	2097	18	3992	OG03251,OG04401,OG02949,OG09377,OG04269,OG03371,OG03807,OG01650,OG04103,OG04771,OG00736
GO:0031120	snRNA pseudouridine synthesis	biological_process	0.26273	0.94169	2	2097	2	3992	OG04072,OG03843
GO:0031429	box H/ACA snoRNP complex	cellular_component	0.26273	0.94169	2	2097	2	3992	OG04072,OG03843
GO:0040031	snRNA modification	biological_process	0.26273	0.94169	2	2097	2	3992	OG03843,OG04072
GO:0022804	active transmembrane transporter activity	molecular_function	0.26278	0.94169	39	2097	68	3992	OG00987,OG04380,OG03561,OG04219,OG03920,OG03752,OG09983,OG03468,OG09357,OG04702,OG03890,OG04066,OG02749,OG09656,OG00730,OG09455,OG09511,OG08787,OG03244,OG03864,OG02686,OG01695,OG01275,OG09908,OG02977,OG04666,OG09827,OG09629,OG03093,OG05805,OG01726,OG03972,OG02912,OG02911,OG04914,OG08713,OG09875,OG09503,OG03276
GO:0003951	NAD+ kinase activity	molecular_function	0.2635	0.94169	2	2097	2	3992	OG03815,OG00982
GO:0006741	NADP biosynthetic process	biological_process	0.2635	0.94169	2	2097	2	3992	OG03815,OG00982
GO:0046660	female sex differentiation	biological_process	0.26359	0.94169	2	2097	2	3992	OG04100,OG03648
GO:0005506	iron ion binding	molecular_function	0.26369	0.94169	24	2097	40	3992	OG09388,OG08566,OG06325,OG04392,OG06465,OG09368,OG03643,OG04444,OG10088,OG09445,OG01242,OG09142,OG02769,OG03574,OG01363,OG03311,OG01512,OG01478,OG09569,OG03127,OG00771,OG08561,OG08681,OG03700
GO:0042168	heme metabolic process	biological_process	0.2637	0.94169	13	2097	21	3992	OG02742,OG02813,OG09413,OG03927,OG03888,OG04520,OG09680,OG03642,OG04288,OG03654,OG01753,OG04774,OG06129
GO:0044427	chromosomal part	cellular_component	0.26389	0.94169	66	2097	122	3992	OG09159,OG01004,OG00961,OG03453,OG03979,OG03402,OG05863,OG02850,OG03389,OG02842,OG03952,OG04334,OG02940,OG00982,OG04002,OG03067,OG09876,OG03729,OG01605,OG08637,OG04292,OG03876,OG04223,OG03374,OG02737,OG03756,OG04356,OG03918,OG03300,OG01679,OG04571,OG04679,OG02780,OG04473,OG09821,OG04720,OG03582,OG01417,OG03289,OG01635,OG03239,OG04375,OG04180,OG00858,OG03973,OG01058,OG00857,OG04809,OG04100,OG08978…
GO:0048518	positive regulation of biological process	biological_process	0.26413	0.94169	38	2097	68	3992	OG01478,OG02826,OG02727,OG03871,OG08573,OG09612,OG03251,OG00736,OG08979,OG04041,OG04436,OG04356,OG09106,OG09648,OG03907,OG04695,OG01711,OG01578,OG09787,OG01459,OG09882,OG03524,OG03416,OG02160,OG09493,OG02840,OG08745,OG04720,OG03713,OG03589,OG04244,OG01417,OG03583,OG01248,OG02918,OG04571,OG02758,OG03834
GO:0004738	pyruvate dehydrogenase activity	molecular_function	0.2649	0.94169	2	2097	2	3992	OG03642,OG03888
GO:0045254	pyruvate dehydrogenase complex	cellular_component	0.2649	0.94169	2	2097	2	3992	OG03888,OG03642
GO:0003984	acetolactate synthase activity	molecular_function	0.26572	0.94169	2	2097	2	3992	OG04688,OG03002
GO:0005948	acetolactate synthase complex	cellular_component	0.26572	0.94169	2	2097	2	3992	OG03002,OG04688
GO:0042743	hydrogen peroxide metabolic process	biological_process	0.26634	0.94169	2	2097	2	3992	OG04510,OG03888
GO:0019202	amino acid kinase activity	molecular_function	0.26642	0.94169	2	2097	2	3992	OG02933,OG01517
GO:0009201	ribonucleoside triphosphate biosynthetic process	biological_process	0.26656	0.94169	34	2097	58	3992	OG06466,OG01581,OG09698,OG09983,OG03468,OG03197,OG09511,OG02649,OG08573,OG10045,OG04702,OG09744,OG04066,OG02749,OG09656,OG03502,OG04137,OG09827,OG03093,OG03526,OG02912,OG03217,OG02686,OG02990,OG09229,OG04666,OG08713,OG09875,OG04055,OG09383,OG00858,OG02911,OG02888,OG04914
GO:0016049	cell growth	biological_process	0.26687	0.94169	2	2097	2	3992	OG04547,OG09504
GO:0019062	viral attachment to host cell	biological_process	0.26725	0.94169	2	2097	2	3992	OG03522,OG03613
GO:0044406	adhesion to host	biological_process	0.26725	0.94169	2	2097	2	3992	OG03522,OG03613
GO:0044650	adhesion of symbiont to host cell	biological_process	0.26725	0.94169	2	2097	2	3992	OG03522,OG03613
GO:0051825	adhesion to other organism involved in symbiotic interaction	biological_process	0.26725	0.94169	2	2097	2	3992	OG03613,OG03522
GO:0005861	troponin complex	cellular_component	0.2676	0.94169	2	2097	2	3992	OG03583,OG01459
GO:0005865	striated muscle thin filament	cellular_component	0.2676	0.94169	2	2097	2	3992	OG03583,OG01459
GO:0030016	myofibril	cellular_component	0.2676	0.94169	2	2097	2	3992	OG03583,OG01459
GO:0030017	sarcomere	cellular_component	0.2676	0.94169	2	2097	2	3992	OG01459,OG03583
GO:0036379	myofilament	cellular_component	0.2676	0.94169	2	2097	2	3992	OG03583,OG01459
GO:0043292	contractile fiber	cellular_component	0.2676	0.94169	2	2097	2	3992	OG01459,OG03583
GO:0044449	contractile fiber part	cellular_component	0.2676	0.94169	2	2097	2	3992	OG01459,OG03583
GO:0046085	adenosine metabolic process	biological_process	0.26791	0.94169	2	2097	2	3992	OG01417,OG03563
GO:0070525	threonylcarbamoyladenosine metabolic process	biological_process	0.26791	0.94169	2	2097	2	3992	OG01417,OG03563
GO:0004579	dolichyl-diphosphooligosaccharide-protein glycotransferase activity	molecular_function	0.26807	0.94169	2	2097	2	3992	OG00922,OG03544
GO:0018196	peptidyl-asparagine modification	biological_process	0.26807	0.94169	2	2097	2	3992	OG03544,OG00922
GO:0018279	protein N-linked glycosylation via asparagine	biological_process	0.26807	0.94169	2	2097	2	3992	OG03544,OG00922
GO:0048870	cell motility	biological_process	0.26822	0.94169	16	2097	27	3992	OG06135,OG01666,OG03351,OG03465,OG03583,OG03907,OG08519,OG09648,OG03847,OG04720,OG00962,OG01590,OG02886,OG03575,OG03973,OG04127
GO:0051674	localization of cell	biological_process	0.26822	0.94169	16	2097	27	3992	OG03575,OG02886,OG03973,OG04127,OG00962,OG01590,OG09648,OG08519,OG03907,OG03847,OG04720,OG03465,OG03583,OG06135,OG01666,OG03351
GO:0004108	citrate (Si)-synthase activity	molecular_function	0.2683	0.94169	2	2097	2	3992	OG03879,OG04277
GO:0051262	protein tetramerization	biological_process	0.2683	0.94169	2	2097	2	3992	OG04130,OG01459
GO:0042765	GPI-anchor transamidase complex	cellular_component	0.26838	0.94169	2	2097	2	3992	OG04477,OG01762
GO:0031505	fungal-type cell wall organization	biological_process	0.26869	0.94169	2	2097	2	3992	OG03632,OG03384
GO:0005975	carbohydrate metabolic process	biological_process	0.26874	0.94169	133	2097	242	3992	OG01295,OG03630,OG03039,OG02737,OG00962,OG03080,OG04173,OG03552,OG04668,OG04103,OG01356,OG08761,OG00922,OG09490,OG03252,OG06465,OG03136,OG01038,OG09906,OG04124,OG00593,OG03216,OG04117,OG01692,OG10039,OG02774,OG03517,OG04029,OG02856,OG03413,OG09412,OG02731,OG09758,OG09536,OG09504,OG04051,OG03214,OG04518,OG03158,OG03750,OG08704,OG10045,OG09531,OG01558,OG03832,OG03957,OG01263,OG04210,OG01763,OG10009…
GO:0045033	peroxisome inheritance	biological_process	0.26885	0.94169	2	2097	2	3992	OG09637,OG04547
GO:0009968	negative regulation of signal transduction	biological_process	0.26892	0.94169	2	2097	2	3992	OG01537,OG01641
GO:0010648	negative regulation of cell communication	biological_process	0.26892	0.94169	2	2097	2	3992	OG01641,OG01537
GO:0023021	termination of signal transduction	biological_process	0.26892	0.94169	2	2097	2	3992	OG01537,OG01641
GO:0023057	negative regulation of signaling	biological_process	0.26892	0.94169	2	2097	2	3992	OG01641,OG01537
GO:0038032	termination of G-protein coupled receptor signaling pathway	biological_process	0.26892	0.94169	2	2097	2	3992	OG01537,OG01641
GO:0045744	negative regulation of G-protein coupled receptor protein signaling pathway	biological_process	0.26892	0.94169	2	2097	2	3992	OG01641,OG01537
GO:0004332	fructose-bisphosphate aldolase activity	molecular_function	0.269	0.94169	2	2097	2	3992	OG08634,OG03864
GO:0016832	aldehyde-lyase activity	molecular_function	0.269	0.94169	2	2097	2	3992	OG03864,OG08634
GO:0070567	cytidylyltransferase activity	molecular_function	0.26943	0.94169	2	2097	2	3992	OG03769,OG04232
GO:0006067	ethanol metabolic process	biological_process	0.26974	0.94169	2	2097	2	3992	OG04579,OG02617
GO:0034308	primary alcohol metabolic process	biological_process	0.26974	0.94169	2	2097	2	3992	OG02617,OG04579
GO:0045252	oxoglutarate dehydrogenase complex	cellular_component	0.27043	0.94169	2	2097	2	3992	OG03305,OG03888
GO:0060255	regulation of macromolecule metabolic process	biological_process	0.27043	0.94169	227	2097	429	3992	OG06363,OG01392,OG01487,OG02895,OG01648,OG03319,OG04500,OG09794,OG04612,OG08745,OG03847,OG04454,OG03524,OG04359,OG03755,OG01741,OG02886,OG08560,OG04607,OG03626,OG03836,OG01816,OG03290,OG03286,OG03637,OG02666,OG09124,OG04468,OG09106,OG00559,OG01241,OG03661,OG09454,OG04736,OG04682,OG01204,OG00736,OG03374,OG03161,OG09562,OG01052,OG00914,OG03749,OG08587,OG06021,OG02727,OG09195,OG08624,OG04179,OG10022…
GO:0071203	WASH complex	cellular_component	0.27054	0.94169	2	2097	2	3992	OG01767,OG04631
GO:0022402	cell cycle process	biological_process	0.27057	0.94169	38	2097	68	3992	OG04127,OG03672,OG09493,OG03840,OG01945,OG05841,OG03979,OG00568,OG04325,OG03931,OG03217,OG03798,OG09159,OG04571,OG03490,OG09631,OG04401,OG03033,OG01273,OG04195,OG02898,OG04356,OG03321,OG04732,OG09504,OG03300,OG00962,OG02737,OG02772,OG03816,OG04740,OG01854,OG04182,OG04019,OG03907,OG09648,OG03351,OG04547
GO:0035257	nuclear hormone receptor binding	molecular_function	0.27083	0.94169	2	2097	2	3992	OG03661,OG04370
GO:0051427	hormone receptor binding	molecular_function	0.27083	0.94169	2	2097	2	3992	OG04370,OG03661
GO:0034614	cellular response to reactive oxygen species	biological_process	0.27097	0.94169	2	2097	2	3992	OG04510,OG04855
GO:1901701	cellular response to oxygen-containing compound	biological_process	0.27097	0.94169	2	2097	2	3992	OG04855,OG04510
GO:0006221	pyrimidine nucleotide biosynthetic process	biological_process	0.2725	0.94169	8	2097	12	3992	OG04858,OG03034,OG03375,OG09243,OG10045,OG01940,OG02888,OG08999
GO:0005960	glycine cleavage complex	cellular_component	0.27279	0.94169	2	2097	2	3992	OG03024,OG03888
GO:0009298	GDP-mannose biosynthetic process	biological_process	0.27292	0.94169	2	2097	2	3992	OG01692,OG01544
GO:0019673	GDP-mannose metabolic process	biological_process	0.27292	0.94169	2	2097	2	3992	OG01544,OG01692
GO:0007008	outer mitochondrial membrane organization	biological_process	0.27346	0.94169	2	2097	2	3992	OG04342,OG02787
GO:0045040	protein import into mitochondrial outer membrane	biological_process	0.27346	0.94169	2	2097	2	3992	OG02787,OG04342
GO:0045324	late endosome to vacuole transport	biological_process	0.27476	0.94169	2	2097	2	3992	OG03703,OG02622
GO:0006623	protein targeting to vacuole	biological_process	0.27506	0.94169	2	2097	2	3992	OG02622,OG02928
GO:0072665	protein localization to vacuole	biological_process	0.27506	0.94169	2	2097	2	3992	OG02622,OG02928
GO:0072666	establishment of protein localization to vacuole	biological_process	0.27506	0.94169	2	2097	2	3992	OG02622,OG02928
GO:0031341	regulation of cell killing	biological_process	0.27563	0.94169	2	2097	2	3992	OG03834,OG01362
GO:0005759	mitochondrial matrix	cellular_component	0.27596	0.94169	9	2097	14	3992	OG01585,OG06129,OG09691,OG03602,OG04602,OG03888,OG03405,OG03320,OG02686
GO:0004358	glutamate N-acetyltransferase activity	molecular_function	0.27651	0.94169	2	2097	2	3992	OG04892,OG03778
GO:0016471	vacuolar proton-transporting V-type ATPase complex	cellular_component	0.27691	0.94169	2	2097	2	3992	OG05805,OG03141
GO:0016070	RNA metabolic process	biological_process	0.27692	0.94169	314	2097	597	3992	OG04208,OG00258,OG09648,OG01676,OG03130,OG03398,OG03027,OG04934,OG06262,OG01476,OG01290,OG04940,OG04275,OG01055,OG02903,OG04625,OG01234,OG03486,OG08787,OG01458,OG05896,OG09612,OG04520,OG03546,OG05870,OG09468,OG03268,OG01388,OG09165,OG08535,OG03403,OG03239,OG03416,OG03437,OG04150,OG03414,OG04180,OG01733,OG03888,OG03637,OG04590,OG08637,OG01468,OG02909,OG01241,OG03927,OG09454,OG04736,OG04682,OG03543…
GO:0042435	indole-containing compound biosynthetic process	biological_process	0.27757	0.94169	18	2097	30	3992	OG09566,OG01293,OG08617,OG04082,OG00890,OG03279,OG04934,OG02731,OG05863,OG03858,OG02868,OG04496,OG09191,OG09558,OG03353,OG02862,OG04149,OG09721
GO:0008276	protein methyltransferase activity	molecular_function	0.27761	0.94169	10	2097	16	3992	OG09387,OG03608,OG03359,OG03140,OG02814,OG01572,OG10039,OG04407,OG03202,OG04896
GO:0005746	mitochondrial respiratory chain	cellular_component	0.27812	0.94169	9	2097	14	3992	OG09278,OG09429,OG09104,OG02906,OG01036,OG03350,OG03031,OG01581,OG04338
GO:0030479	actin cortical patch	cellular_component	0.27829	0.94169	2	2097	2	3992	OG02863,OG03001
GO:0030863	cortical cytoskeleton	cellular_component	0.27829	0.94169	2	2097	2	3992	OG02863,OG03001
GO:0030864	cortical actin cytoskeleton	cellular_component	0.27829	0.94169	2	2097	2	3992	OG03001,OG02863
GO:0015937	coenzyme A biosynthetic process	biological_process	0.27839	0.94169	2	2097	2	3992	OG02997,OG01511
GO:0033866	nucleoside bisphosphate biosynthetic process	biological_process	0.27839	0.94169	2	2097	2	3992	OG02997,OG01511
GO:0034030	ribonucleoside bisphosphate biosynthetic process	biological_process	0.27839	0.94169	2	2097	2	3992	OG01511,OG02997
GO:0034033	purine nucleoside bisphosphate biosynthetic process	biological_process	0.27839	0.94169	2	2097	2	3992	OG01511,OG02997
GO:0016881	acid-amino acid ligase activity	molecular_function	0.27842	0.94169	21	2097	36	3992	OG03759,OG09001,OG04791,OG01612,OG02796,OG01945,OG02829,OG03749,OG04129,OG05983,OG02734,OG01773,OG01281,OG03201,OG04266,OG09167,OG02909,OG04165,OG04405,OG04257,OG01789
GO:0006166	purine ribonucleoside salvage	biological_process	0.27846	0.94169	2	2097	2	3992	OG03166,OG03503
GO:0043174	nucleoside salvage	biological_process	0.27846	0.94169	2	2097	2	3992	OG03503,OG03166
GO:0008312	7S RNA binding	molecular_function	0.27865	0.94169	2	2097	2	3992	OG02660,OG03990
GO:0008131	primary amine oxidase activity	molecular_function	0.27866	0.94169	2	2097	2	3992	OG01799,OG03760
GO:0006878	cellular copper ion homeostasis	biological_process	0.27885	0.94169	2	2097	2	3992	OG02928,OG03841
GO:0055070	copper ion homeostasis	biological_process	0.27885	0.94169	2	2097	2	3992	OG03841,OG02928
GO:0051273	beta-glucan metabolic process	biological_process	0.27942	0.94169	7	2097	10	3992	OG09490,OG09412,OG10009,OG02929,OG09997,OG09359,OG03750
GO:0051274	beta-glucan biosynthetic process	biological_process	0.27942	0.94169	7	2097	10	3992	OG10009,OG09412,OG09997,OG03750,OG09359,OG02929,OG09490
GO:0009360	DNA polymerase III complex	cellular_component	0.27978	0.94169	2	2097	2	3992	OG09262,OG04223
GO:0004521	endoribonuclease activity	molecular_function	0.28063	0.94169	10	2097	16	3992	OG01204,OG09468,OG01279,OG09270,OG08587,OG03790,OG03130,OG03626,OG09332,OG04908
GO:0016568	chromatin modification	biological_process	0.28069	0.94169	12	2097	20	3992	OG01733,OG09897,OG03675,OG03608,OG04356,OG03124,OG04906,OG02780,OG01572,OG03983,OG04658,OG02737
GO:0004455	ketol-acid reductoisomerase activity	molecular_function	0.28084	0.94169	2	2097	2	3992	OG09735,OG04740
GO:0046540	U4/U6 x U5 tri-snRNP complex	cellular_component	0.28095	0.94169	2	2097	2	3992	OG03473,OG03931
GO:0000270	peptidoglycan metabolic process	biological_process	0.28109	0.94169	6	2097	9	3992	OG09605,OG01281,OG01247,OG09376,OG09648,OG04791
GO:0009252	peptidoglycan biosynthetic process	biological_process	0.28109	0.94169	6	2097	9	3992	OG01281,OG09605,OG09376,OG01247,OG04791,OG09648
GO:0009273	peptidoglycan-based cell wall biogenesis	biological_process	0.28109	0.94169	6	2097	9	3992	OG01281,OG09605,OG01247,OG09376,OG04791,OG09648
GO:0003333	amino acid transmembrane transport	biological_process	0.28146	0.94169	5	2097	7	3992	OG04861,OG01541,OG00564,OG09529,OG09389
GO:0004448	isocitrate dehydrogenase activity	molecular_function	0.28329	0.94169	2	2097	2	3992	OG02939,OG03161
GO:0004449	isocitrate dehydrogenase (NAD+) activity	molecular_function	0.28329	0.94169	2	2097	2	3992	OG03161,OG02939
GO:0004478	methionine adenosyltransferase activity	molecular_function	0.28442	0.94169	2	2097	2	3992	OG10065,OG03291
GO:0006556	S-adenosylmethionine biosynthetic process	biological_process	0.28442	0.94169	2	2097	2	3992	OG03291,OG10065
GO:0044743	intracellular protein transmembrane import	biological_process	0.28484	0.94169	5	2097	7	3992	OG04342,OG04171,OG09695,OG02787,OG03073
GO:0065002	intracellular protein transmembrane transport	biological_process	0.28484	0.94169	5	2097	7	3992	OG09695,OG04171,OG04342,OG03073,OG02787
GO:0016788	hydrolase activity, acting on ester bonds	molecular_function	0.28516	0.94169	78	2097	145	3992	OG09213,OG01204,OG02737,OG01042,OG04483,OG00962,OG09904,OG09262,OG08587,OG03720,OG08573,OG04908,OG04190,OG04173,OG03087,OG04591,OG03354,OG01423,OG00740,OG05892,OG04468,OG03947,OG02909,OG04937,OG09169,OG03640,OG06088,OG02850,OG03276,OG04760,OG04715,OG03377,OG04117,OG03626,OG08879,OG09631,OG02728,OG01439,OG00414,OG03682,OG03914,OG09551,OG01279,OG03509,OG03790,OG04312,OG01389,OG03677,OG04436,OG04696…
GO:0030118	clathrin coat	cellular_component	0.28554	0.94169	6	2097	9	3992	OG00997,OG08911,OG03498,OG02707,OG01574,OG04679
GO:0004180	carboxypeptidase activity	molecular_function	0.28614	0.94169	5	2097	7	3992	OG09731,OG04385,OG03186,OG06159,OG00979
GO:0004185	serine-type carboxypeptidase activity	molecular_function	0.28614	0.94169	5	2097	7	3992	OG09731,OG04385,OG03186,OG06159,OG00979
GO:0004470	malic enzyme activity	molecular_function	0.28649	0.94169	2	2097	2	3992	OG09392,OG04229
GO:0004471	malate dehydrogenase (decarboxylating) activity	molecular_function	0.28649	0.94169	2	2097	2	3992	OG09392,OG04229
GO:0065004	protein-DNA complex assembly	biological_process	0.28673	0.94169	14	2097	23	3992	OG03331,OG05863,OG04571,OG09155,OG03300,OG02780,OG09504,OG04356,OG04019,OG00858,OG02826,OG04195,OG03979,OG00857
GO:0071824	protein-DNA complex subunit organization	biological_process	0.28673	0.94169	14	2097	23	3992	OG03979,OG00857,OG04019,OG00858,OG04195,OG02826,OG09155,OG03300,OG02780,OG09504,OG04356,OG03331,OG05863,OG04571
GO:0043101	purine-containing compound salvage	biological_process	0.28697	0.94169	5	2097	7	3992	OG03166,OG03237,OG02747,OG03871,OG03503
GO:0009132	nucleoside diphosphate metabolic process	biological_process	0.28705	0.94169	5	2097	7	3992	OG03550,OG04145,OG02888,OG10045,OG02747
GO:0009396	folic acid-containing compound biosynthetic process	biological_process	0.28723	0.94169	9	2097	15	3992	OG03481,OG03888,OG01269,OG04022,OG03509,OG03654,OG04561,OG03656,OG03799
GO:0042559	pteridine-containing compound biosynthetic process	biological_process	0.28723	0.94169	9	2097	15	3992	OG03481,OG01269,OG03888,OG03509,OG04022,OG03654,OG03656,OG04561,OG03799
GO:0002252	immune effector process	biological_process	0.28738	0.94169	2	2097	2	3992	OG09648,OG04041
GO:0051607	defense response to virus	biological_process	0.28738	0.94169	2	2097	2	3992	OG04041,OG09648
GO:0017172	cysteine dioxygenase activity	molecular_function	0.28744	0.94169	2	2097	2	3992	OG03127,OG09368
GO:0019530	taurine metabolic process	biological_process	0.28744	0.94169	2	2097	2	3992	OG03127,OG09368
GO:0046439	L-cysteine metabolic process	biological_process	0.28744	0.94169	2	2097	2	3992	OG03127,OG09368
GO:0051028	mRNA transport	biological_process	0.28753	0.94169	8	2097	13	3992	OG01392,OG03524,OG01590,OG04401,OG03254,OG03907,OG03660,OG01679
GO:0031410	cytoplasmic vesicle	cellular_component	0.28802	0.94169	13	2097	22	3992	OG01768,OG03576,OG03927,OG03698,OG03786,OG00997,OG03498,OG04351,OG08911,OG03475,OG04391,OG04453,OG05725
GO:0005315	inorganic phosphate transmembrane transporter activity	molecular_function	0.28817	0.94169	2	2097	2	3992	OG09629,OG01275
GO:0044550	secondary metabolite biosynthetic process	biological_process	0.28935	0.94169	5	2097	7	3992	OG03245,OG09796,OG04475,OG04756,OG09081
GO:0072329	monocarboxylic acid catabolic process	biological_process	0.28937	0.94169	3	2097	4	3992	OG04322,OG04745,OG03597
GO:0046873	metal ion transmembrane transporter activity	molecular_function	0.28942	0.94169	43	2097	78	3992	OG03286,OG03629,OG03709,OG03271,OG02753,OG04328,OG04773,OG04030,OG01562,OG02971,OG03640,OG09383,OG02830,OG03582,OG04016,OG04666,OG01695,OG03972,OG09711,OG02855,OG03656,OG01350,OG03760,OG04066,OG04401,OG03502,OG08633,OG04179,OG04601,OG03359,OG04084,OG04702,OG02792,OG05840,OG04232,OG04268,OG08800,OG02725,OG04387,OG04424,OG03594,OG04565,OG04187
GO:0004161	dimethylallyltranstransferase activity	molecular_function	0.2896	0.94169	3	2097	4	3992	OG04375,OG03952,OG03886
GO:0031396	regulation of protein ubiquitination	biological_process	0.29086	0.94169	2	2097	2	3992	OG09504,OG03749
GO:0006650	glycerophospholipid metabolic process	biological_process	0.29169	0.94169	11	2097	18	3992	OG06088,OG04232,OG01723,OG04483,OG04882,OG01206,OG04144,OG04312,OG04256,OG04477,OG03922
GO:0004312	fatty acid synthase activity	molecular_function	0.29234	0.94169	3	2097	4	3992	OG01676,OG00695,OG04630
GO:0005835	fatty acid synthase complex	cellular_component	0.29234	0.94169	3	2097	4	3992	OG04630,OG01676,OG00695
GO:0016747	transferase activity, transferring acyl groups other than amino-acyl groups	molecular_function	0.29243	0.94169	29	2097	51	3992	OG00957,OG03693,OG03778,OG01563,OG02801,OG09530,OG04729,OG09490,OG00989,OG03246,OG03305,OG09775,OG03790,OG01676,OG03787,OG03675,OG04312,OG06129,OG00851,OG04892,OG03476,OG03487,OG04630,OG02877,OG02777,OG01733,OG09750,OG03922,OG00695
GO:0045298	tubulin complex	cellular_component	0.29275	0.94169	12	2097	20	3992	OG03748,OG04285,OG01236,OG03816,OG04721,OG08567,OG03476,OG05841,OG04567,OG08643,OG03429,OG09493
GO:0035999	tetrahydrofolate interconversion	biological_process	0.29331	0.94169	2	2097	2	3992	OG10024,OG04600
GO:0006996	organelle organization	biological_process	0.29405	0.94169	100	2097	185	3992	OG03341,OG08800,OG09695,OG03331,OG02898,OG03124,OG04906,OG04625,OG03321,OG01753,OG02796,OG04431,OG02863,OG02826,OG02741,OG03251,OG09897,OG03405,OG04547,OG04364,OG04658,OG01968,OG03351,OG03675,OG04210,OG09648,OG03257,OG03703,OG02772,OG01773,OG03994,OG01854,OG01572,OG01590,OG03801,OG02670,OG04496,OG09155,OG00858,OG04037,OG01058,OG03608,OG04171,OG01733,OG00857,OG02926,OG04571,OG03475,OG01248,OG02918…
GO:0060341	regulation of cellular localization	biological_process	0.29452	0.94169	2	2097	2	3992	OG09238,OG01392
GO:0016853	isomerase activity	molecular_function	0.29517	0.94169	36	2097	63	3992	OG03310,OG04718,OG02856,OG09462,OG03835,OG02758,OG01544,OG02847,OG04086,OG01692,OG02955,OG04763,OG03710,OG03147,OG01521,OG05863,OG03518,OG09607,OG09597,OG08761,OG09490,OG04740,OG00682,OG04072,OG04319,OG03843,OG09531,OG04619,OG03353,OG08615,OG03080,OG04173,OG04311,OG09739,OG04129,OG03127
GO:0004372	glycine hydroxymethyltransferase activity	molecular_function	0.29549	0.94169	2	2097	2	3992	OG10024,OG04217
GO:0009991	response to extracellular stimulus	biological_process	0.29552	0.94169	6	2097	9	3992	OG05895,OG04329,OG08573,OG09106,OG04614,OG03756
GO:0031668	cellular response to extracellular stimulus	biological_process	0.29552	0.94169	6	2097	9	3992	OG03756,OG09106,OG04614,OG04329,OG05895,OG08573
GO:0071496	cellular response to external stimulus	biological_process	0.29552	0.94169	6	2097	9	3992	OG03756,OG04329,OG05895,OG08573,OG09106,OG04614
GO:0003942	N-acetyl-gamma-glutamyl-phosphate reductase activity	molecular_function	0.29568	0.94169	2	2097	2	3992	OG04202,OG09585
GO:0016861	intramolecular oxidoreductase activity, interconverting aldoses and ketoses	molecular_function	0.29693	0.94169	5	2097	7	3992	OG04173,OG03835,OG02856,OG01692,OG05863
GO:0004348	glucosylceramidase activity	molecular_function	0.29834	0.94169	2	2097	2	3992	OG09444,OG01052
GO:0006848	pyruvate transport	biological_process	0.29892	0.94169	2	2097	2	3992	OG03830,OG09109
GO:0006850	mitochondrial pyruvate transport	biological_process	0.29892	0.94169	2	2097	2	3992	OG09109,OG03830
GO:0006721	terpenoid metabolic process	biological_process	0.29927	0.94169	13	2097	22	3992	OG04375,OG04155,OG04520,OG00953,OG03886,OG03642,OG00682,OG03927,OG03219,OG03896,OG02776,OG03952,OG02813
GO:0016114	terpenoid biosynthetic process	biological_process	0.29927	0.94169	13	2097	22	3992	OG00953,OG04520,OG03886,OG03642,OG00682,OG04375,OG04155,OG03896,OG02776,OG03952,OG02813,OG03927,OG03219
GO:0006888	ER to Golgi vesicle-mediated transport	biological_process	0.29948	0.94169	7	2097	11	3992	OG01768,OG06135,OG04351,OG03045,OG03302,OG05725,OG02738
GO:0006869	lipid transport	biological_process	0.29963	0.94169	10	2097	16	3992	OG03067,OG02690,OG10031,OG01483,OG09828,OG04706,OG03040,OG08573,OG03141,OG03994
GO:0000165	MAPK cascade	biological_process	0.29994	0.94169	2	2097	2	3992	OG02845,OG09106
GO:0006644	phospholipid metabolic process	biological_process	0.30109	0.94169	18	2097	31	3992	OG04256,OG04312,OG09423,OG04882,OG04144,OG01739,OG03922,OG04477,OG03487,OG04517,OG04483,OG01206,OG01723,OG04232,OG00962,OG02624,OG06088,OG08750
GO:0065008	regulation of biological quality	biological_process	0.30117	0.94169	83	2097	152	3992	OG08979,OG05708,OG02734,OG02972,OG02737,OG01579,OG03080,OG08573,OG03748,OG03707,OG08569,OG04468,OG09357,OG03888,OG03067,OG03927,OG00700,OG03497,OG09767,OG08567,OG03841,OG03907,OG09106,OG04380,OG02928,OG04359,OG03136,OG04131,OG03481,OG03524,OG08681,OG03001,OG00982,OG09850,OG04533,OG04328,OG03563,OG03828,OG05805,OG06228,OG01695,OG03713,OG09969,OG09686,OG01234,OG04625,OG02796,OG04145,OG04431,OG08800…
GO:0030133	transport vesicle	cellular_component	0.30219	0.94169	7	2097	11	3992	OG04351,OG03498,OG08911,OG01768,OG00997,OG05725,OG03698
GO:0009982	pseudouridine synthase activity	molecular_function	0.30236	0.94169	6	2097	9	3992	OG03310,OG03843,OG03518,OG04072,OG00682,OG09462
GO:0006534	cysteine metabolic process	biological_process	0.30269	0.94169	5	2097	7	3992	OG09775,OG09368,OG04149,OG03563,OG03127
GO:0004089	carbonate dehydratase activity	molecular_function	0.30282	0.94169	2	2097	2	3992	OG08628,OG09694
GO:0000922	spindle pole	cellular_component	0.30287	0.94169	3	2097	4	3992	OG03217,OG02737,OG01679
GO:0005856	cytoskeleton	cellular_component	0.30381	0.94169	59	2097	109	3992	OG04431,OG08979,OG03429,OG04625,OG02898,OG00736,OG08643,OG06192,OG02737,OG08864,OG04567,OG04179,OG03033,OG03251,OG02741,OG03748,OG02826,OG02863,OG01679,OG01273,OG01459,OG01530,OG09082,OG03351,OG04778,OG03067,OG04547,OG08567,OG01854,OG01236,OG03816,OG09648,OG08519,OG04748,OG03907,OG03980,OG09493,OG03001,OG03524,OG05841,OG01590,OG04721,OG00657,OG03476,OG01058,OG02886,OG09671,OG03217,OG05870,OG02918…
GO:0016149	translation release factor activity, codon specific	molecular_function	0.30417	0.94169	3	2097	4	3992	OG03838,OG04547,OG04171
GO:0004619	phosphoglycerate mutase activity	molecular_function	0.30542	0.94169	2	2097	2	3992	OG02847,OG08761
GO:0044070	regulation of anion transport	biological_process	0.30695	0.94169	2	2097	2	3992	OG03059,OG09819
GO:0004013	adenosylhomocysteinase activity	molecular_function	0.30705	0.94169	2	2097	2	3992	OG09471,OG02742
GO:0016801	hydrolase activity, acting on ether bonds	molecular_function	0.30705	0.94169	2	2097	2	3992	OG02742,OG09471
GO:0016802	trialkylsulfonium hydrolase activity	molecular_function	0.30705	0.94169	2	2097	2	3992	OG09471,OG02742
GO:0006020	inositol metabolic process	biological_process	0.30738	0.94169	5	2097	7	3992	OG08634,OG02856,OG06465,OG03864,OG09275
GO:0022413	reproductive process in single-celled organism	biological_process	0.30939	0.94169	2	2097	2	3992	OG02737,OG09504
GO:0030437	ascospore formation	biological_process	0.30939	0.94169	2	2097	2	3992	OG09504,OG02737
GO:0034293	sexual sporulation	biological_process	0.30939	0.94169	2	2097	2	3992	OG02737,OG09504
GO:0043935	sexual sporulation resulting in formation of a cellular spore	biological_process	0.30939	0.94169	2	2097	2	3992	OG02737,OG09504
GO:0000002	mitochondrial genome maintenance	biological_process	0.30946	0.94169	2	2097	2	3992	OG09691,OG03320
GO:0003994	aconitate hydratase activity	molecular_function	0.30962	0.94169	2	2097	2	3992	OG09691,OG03153
GO:0005094	Rho GDP-dissociation inhibitor activity	molecular_function	0.3098	0.94169	2	2097	2	3992	OG08535,OG02910
GO:1901681	sulfur compound binding	molecular_function	0.30984	0.94169	7	2097	11	3992	OG04043,OG03469,OG08800,OG04688,OG03642,OG03576,OG03549
GO:0002115	store-operated calcium entry	biological_process	0.31001	0.94169	2	2097	2	3992	OG09493,OG02925
GO:0010959	regulation of metal ion transport	biological_process	0.31001	0.94169	2	2097	2	3992	OG02925,OG09493
GO:0051924	regulation of calcium ion transport	biological_process	0.31001	0.94169	2	2097	2	3992	OG02925,OG09493
GO:2001256	regulation of store-operated calcium entry	biological_process	0.31001	0.94169	2	2097	2	3992	OG09493,OG02925
GO:0005669	transcription factor TFIID complex	cellular_component	0.3101	0.94169	6	2097	9	3992	OG01052,OG00762,OG01055,OG01741,OG01656,OG00858
GO:0006231	dTMP biosynthetic process	biological_process	0.31012	0.94169	2	2097	2	3992	OG01940,OG09243
GO:0009157	deoxyribonucleoside monophosphate biosynthetic process	biological_process	0.31012	0.94169	2	2097	2	3992	OG09243,OG01940
GO:0009162	deoxyribonucleoside monophosphate metabolic process	biological_process	0.31012	0.94169	2	2097	2	3992	OG09243,OG01940
GO:0009176	pyrimidine deoxyribonucleoside monophosphate metabolic process	biological_process	0.31012	0.94169	2	2097	2	3992	OG09243,OG01940
GO:0009177	pyrimidine deoxyribonucleoside monophosphate biosynthetic process	biological_process	0.31012	0.94169	2	2097	2	3992	OG01940,OG09243
GO:0009221	pyrimidine deoxyribonucleotide biosynthetic process	biological_process	0.31012	0.94169	2	2097	2	3992	OG09243,OG01940
GO:0009263	deoxyribonucleotide biosynthetic process	biological_process	0.31012	0.94169	2	2097	2	3992	OG09243,OG01940
GO:0009265	2'-deoxyribonucleotide biosynthetic process	biological_process	0.31012	0.94169	2	2097	2	3992	OG01940,OG09243
GO:0042083	5,10-methylenetetrahydrofolate-dependent methyltransferase activity	molecular_function	0.31012	0.94169	2	2097	2	3992	OG09243,OG01940
GO:0046073	dTMP metabolic process	biological_process	0.31012	0.94169	2	2097	2	3992	OG01940,OG09243
GO:0046385	deoxyribose phosphate biosynthetic process	biological_process	0.31012	0.94169	2	2097	2	3992	OG09243,OG01940
GO:0000956	nuclear-transcribed mRNA catabolic process	biological_process	0.31055	0.94169	3	2097	4	3992	OG03096,OG03543,OG04343
GO:0032865	ERMES complex	cellular_component	0.3113	0.94169	2	2097	2	3992	OG02926,OG08800
GO:0044232	organelle membrane contact site	cellular_component	0.3113	0.94169	2	2097	2	3992	OG08800,OG02926
GO:0044233	ER-mitochondrion membrane contact site	cellular_component	0.3113	0.94169	2	2097	2	3992	OG02926,OG08800
GO:0006400	tRNA modification	biological_process	0.31142	0.94169	7	2097	11	3992	OG03675,OG03140,OG08645,OG04022,OG03563,OG03202,OG00746
GO:0006354	DNA-dependent transcription, elongation	biological_process	0.31162	0.94169	7	2097	11	3992	OG04682,OG01578,OG04244,OG09751,OG02758,OG03416,OG03403
GO:0003899	DNA-directed RNA polymerase activity	molecular_function	0.31179	0.94169	25	2097	44	3992	OG03268,OG09672,OG01476,OG04611,OG01148,OG01757,OG04428,OG08637,OG04614,OG02955,OG04842,OG03078,OG01267,OG02842,OG02773,OG02656,OG08633,OG08629,OG02744,OG02819,OG00358,OG09677,OG09560,OG03437,OG09205
GO:0005083	small GTPase regulator activity	molecular_function	0.31201	0.94169	12	2097	21	3992	OG03735,OG04414,OG08535,OG02910,OG04100,OG04711,OG01338,OG04703,OG03302,OG03865,OG04267,OG04042
GO:0007033	vacuole organization	biological_process	0.31268	0.94169	3	2097	4	3992	OG01484,OG04547,OG02928
GO:0008113	peptide-methionine (S)-S-oxide reductase activity	molecular_function	0.31297	0.94169	2	2097	2	3992	OG03914,OG09495
GO:0030447	filamentous growth	biological_process	0.31329	0.94169	2	2097	2	3992	OG09504,OG03001
GO:0016780	phosphotransferase activity, for other substituted phosphate groups	molecular_function	0.31427	0.94169	3	2097	4	3992	OG01739,OG00695,OG02624
GO:0045263	proton-transporting ATP synthase complex, coupling factor F(o)	cellular_component	0.31447	0.94169	14	2097	23	3992	OG03526,OG03217,OG02649,OG06466,OG04055,OG03093,OG09383,OG03197,OG03502,OG04137,OG08573,OG00858,OG09229,OG09744
GO:0000271	polysaccharide biosynthetic process	biological_process	0.31501	0.94169	14	2097	23	3992	OG09412,OG09726,OG01539,OG02929,OG09504,OG10009,OG04622,OG09359,OG09997,OG03750,OG04721,OG04761,OG01768,OG09490
GO:0005047	signal recognition particle binding	molecular_function	0.31548	0.94169	3	2097	4	3992	OG08848,OG03583,OG04442
GO:0005785	signal recognition particle receptor complex	cellular_component	0.31548	0.94169	3	2097	4	3992	OG03583,OG08848,OG04442
GO:0000975	regulatory region DNA binding	molecular_function	0.31599	0.94169	2	2097	2	3992	OG04823,OG10075
GO:0001067	regulatory region nucleic acid binding	molecular_function	0.31599	0.94169	2	2097	2	3992	OG04823,OG10075
GO:0044212	transcription regulatory region DNA binding	molecular_function	0.31599	0.94169	2	2097	2	3992	OG10075,OG04823
GO:0009250	glucan biosynthetic process	biological_process	0.31607	0.94169	9	2097	14	3992	OG02929,OG09412,OG01768,OG09490,OG04761,OG03750,OG09359,OG09997,OG10009
GO:0008942	nitrite reductase [NAD(P)H] activity	molecular_function	0.31676	0.94169	2	2097	2	3992	OG09634,OG09291
GO:0046857	oxidoreductase activity, acting on other nitrogenous compounds as donors, with NAD or NADP as acceptor	molecular_function	0.31676	0.94169	2	2097	2	3992	OG09291,OG09634
GO:0044707	single-multicellular organism process	biological_process	0.31699	0.94169	46	2097	84	3992	OG00982,OG04100,OG04127,OG01284,OG01706,OG03086,OG02906,OG04171,OG03648,OG04323,OG01272,OG01590,OG02755,OG03524,OG04499,OG04847,OG04641,OG06135,OG02780,OG04571,OG03828,OG06127,OG04228,OG04173,OG01576,OG08573,OG03748,OG06129,OG04728,OG04732,OG01295,OG03901,OG02690,OG08844,OG01961,OG03497,OG04182,OG09106,OG09648,OG03907,OG04553,OG03351,OG04778,OG04547,OG09902,OG04208
GO:0044275	cellular carbohydrate catabolic process	biological_process	0.31879	0.94169	3	2097	4	3992	OG04761,OG06465,OG06139
GO:0005750	mitochondrial respiratory chain complex III	cellular_component	0.32017	0.94169	3	2097	4	3992	OG03031,OG01581,OG03350
GO:0045275	respiratory chain complex III	cellular_component	0.32017	0.94169	3	2097	4	3992	OG03350,OG03031,OG01581
GO:0016820	hydrolase activity, acting on acid anhydrides, catalyzing transmembrane movement of substances	molecular_function	0.32121	0.94169	27	2097	47	3992	OG04066,OG02749,OG03141,OG09656,OG02911,OG03890,OG04702,OG04914,OG00730,OG09455,OG09511,OG03276,OG08713,OG01391,OG09875,OG04666,OG02686,OG03315,OG03752,OG01726,OG09983,OG03468,OG02912,OG09827,OG04219,OG03093,OG05805
GO:0003933	GTP cyclohydrolase activity	molecular_function	0.32226	0.94169	3	2097	4	3992	OG04603,OG04022,OG02622
GO:0009297	pilus assembly	biological_process	0.32263	0.94169	3	2097	4	3992	OG04208,OG02755,OG04036
GO:0043711	pilus organization	biological_process	0.32263	0.94169	3	2097	4	3992	OG04208,OG02755,OG04036
GO:0044455	mitochondrial membrane part	cellular_component	0.32313	0.94169	29	2097	51	3992	OG02686,OG09229,OG09429,OG01581,OG09698,OG03920,OG03093,OG03957,OG03526,OG01036,OG03350,OG02912,OG04574,OG00858,OG09744,OG09241,OG04342,OG09104,OG02906,OG09278,OG02926,OG03502,OG08800,OG03031,OG04338,OG04055,OG09383,OG09511,OG02787
GO:0010876	lipid localization	biological_process	0.32315	0.94169	11	2097	18	3992	OG03040,OG08573,OG03994,OG03141,OG03067,OG00940,OG10031,OG02690,OG01483,OG04706,OG09828
GO:0051536	iron-sulfur cluster binding	molecular_function	0.32338	0.94169	27	2097	47	3992	OG00953,OG09291,OG01687,OG03462,OG03675,OG10057,OG04580,OG09672,OG03453,OG01290,OG09954,OG01264,OG03576,OG06325,OG08518,OG04164,OG09965,OG09691,OG09634,OG03185,OG09813,OG02769,OG03574,OG03204,OG04118,OG01816,OG03165
GO:0051540	metal cluster binding	molecular_function	0.32338	0.94169	27	2097	47	3992	OG03165,OG01816,OG03204,OG04118,OG03574,OG02769,OG09813,OG03185,OG09691,OG09634,OG09965,OG04164,OG08518,OG06325,OG01264,OG03576,OG09954,OG09672,OG01290,OG03453,OG04580,OG03675,OG10057,OG03462,OG09291,OG01687,OG00953
GO:0032993	protein-DNA complex	cellular_component	0.32356	0.94169	14	2097	24	3992	OG04100,OG03979,OG00857,OG00961,OG04019,OG03078,OG04334,OG00858,OG04195,OG03300,OG02796,OG04356,OG03756,OG05863
GO:0017080	sodium channel regulator activity	molecular_function	0.32392	0.94169	4	2097	6	3992	OG03348,OG04737,OG04609,OG05735
GO:0019871	sodium channel inhibitor activity	molecular_function	0.32392	0.94169	4	2097	6	3992	OG05735,OG04609,OG04737,OG03348
GO:0005672	transcription factor TFIIA complex	cellular_component	0.32418	0.94169	8	2097	13	3992	OG02742,OG02956,OG03460,OG02963,OG01078,OG05837,OG02994,OG03546
GO:0007166	cell surface receptor signaling pathway	biological_process	0.32429	0.94169	46	2097	84	3992	OG02906,OG02641,OG01284,OG02768,OG03438,OG03194,OG03082,OG04499,OG03801,OG03524,OG09336,OG03589,OG01620,OG10079,OG02855,OG01534,OG03306,OG01641,OG09612,OG04173,OG04137,OG04308,OG03282,OG04084,OG03359,OG02863,OG04474,OG03871,OG08859,OG09031,OG06129,OG09213,OG04232,OG03560,OG04647,OG09106,OG04635,OG01676,OG03114,OG09848,OG04938,OG03477,OG02845,OG03466,OG01537,OG09787
GO:0019520	aldonic acid metabolic process	biological_process	0.32431	0.94169	6	2097	9	3992	OG09680,OG04051,OG01755,OG04885,OG03653,OG03661
GO:0006206	pyrimidine nucleobase metabolic process	biological_process	0.32466	0.94169	38	2097	68	3992	OG09677,OG02819,OG00358,OG04145,OG09560,OG03871,OG02773,OG10045,OG04842,OG04614,OG02744,OG08633,OG08629,OG01148,OG01757,OG08999,OG09672,OG01476,OG09243,OG09205,OG03550,OG03437,OG02842,OG01940,OG04180,OG01267,OG02955,OG02888,OG03375,OG02995,OG02656,OG04855,OG04611,OG04858,OG04428,OG02758,OG03268,OG03034
GO:0009451	RNA modification	biological_process	0.32511	0.94169	19	2097	33	3992	OG03726,OG04155,OG03185,OG04896,OG03518,OG03140,OG02844,OG03126,OG03310,OG03675,OG00746,OG04022,OG08645,OG03563,OG03202,OG03843,OG04072,OG00682,OG09462
GO:0004003	ATP-dependent DNA helicase activity	molecular_function	0.32517	0.94169	4	2097	6	3992	OG04658,OG04809,OG03300,OG03979
GO:0032968	positive regulation of transcription elongation from RNA polymerase II promoter	biological_process	0.32526	0.94169	3	2097	4	3992	OG02758,OG04244,OG03416
GO:0034243	regulation of transcription elongation from RNA polymerase II promoter	biological_process	0.32526	0.94169	3	2097	4	3992	OG02758,OG04244,OG03416
GO:0030414	peptidase inhibitor activity	molecular_function	0.32597	0.94169	10	2097	16	3992	OG04917,OG03750,OG04455,OG04058,OG03141,OG04889,OG09485,OG03446,OG04297,OG01687
GO:0061134	peptidase regulator activity	molecular_function	0.32597	0.94169	10	2097	16	3992	OG03141,OG04058,OG04917,OG03750,OG04455,OG04297,OG01687,OG04889,OG09485,OG03446
GO:0008064	regulation of actin polymerization or depolymerization	biological_process	0.32664	0.94169	7	2097	11	3992	OG02918,OG01248,OG03001,OG02863,OG03713,OG08979,OG04431
GO:0030041	actin filament polymerization	biological_process	0.32664	0.94169	7	2097	11	3992	OG04431,OG08979,OG03001,OG01248,OG02918,OG03713,OG02863
GO:0030832	regulation of actin filament length	biological_process	0.32664	0.94169	7	2097	11	3992	OG08979,OG04431,OG02863,OG03713,OG01248,OG02918,OG03001
GO:0030833	regulation of actin filament polymerization	biological_process	0.32664	0.94169	7	2097	11	3992	OG08979,OG04431,OG02863,OG03713,OG01248,OG02918,OG03001
GO:0032271	regulation of protein polymerization	biological_process	0.32664	0.94169	7	2097	11	3992	OG04431,OG08979,OG03713,OG02863,OG03001,OG01248,OG02918
GO:0032535	regulation of cellular component size	biological_process	0.32664	0.94169	7	2097	11	3992	OG03713,OG02863,OG03001,OG01248,OG02918,OG04431,OG08979
GO:0032956	regulation of actin cytoskeleton organization	biological_process	0.32664	0.94169	7	2097	11	3992	OG03713,OG02863,OG03001,OG02918,OG01248,OG04431,OG08979
GO:0032970	regulation of actin filament-based process	biological_process	0.32664	0.94169	7	2097	11	3992	OG03001,OG01248,OG02918,OG03713,OG02863,OG04431,OG08979
GO:0043254	regulation of protein complex assembly	biological_process	0.32664	0.94169	7	2097	11	3992	OG02863,OG03713,OG02918,OG01248,OG03001,OG08979,OG04431
GO:0044087	regulation of cellular component biogenesis	biological_process	0.32664	0.94169	7	2097	11	3992	OG08979,OG04431,OG02863,OG03713,OG02918,OG01248,OG03001
GO:0030155	regulation of cell adhesion	biological_process	0.32792	0.94169	3	2097	4	3992	OG03351,OG06135,OG01590
GO:0007217	tachykinin receptor signaling pathway	biological_process	0.33201	0.94169	3	2097	4	3992	OG02906,OG04499,OG06129
GO:0006783	heme biosynthetic process	biological_process	0.33329	0.94169	12	2097	20	3992	OG02813,OG02742,OG03927,OG09413,OG03888,OG03642,OG09680,OG04520,OG03654,OG04288,OG06129,OG04774
GO:0051130	positive regulation of cellular component organization	biological_process	0.33455	0.94169	7	2097	11	3992	OG08979,OG09493,OG03713,OG02727,OG01248,OG02918,OG08745
GO:0001503	ossification	biological_process	0.336	0.94169	3	2097	4	3992	OG01706,OG04323,OG00982
GO:0019674	NAD metabolic process	biological_process	0.33735	0.94169	3	2097	4	3992	OG04579,OG00982,OG03699
GO:0007005	mitochondrion organization	biological_process	0.33825	0.94169	13	2097	22	3992	OG08800,OG04547,OG03405,OG03563,OG09691,OG01753,OG04574,OG02787,OG04342,OG03320,OG03073,OG04603,OG02926
GO:0034654	nucleobase-containing compound biosynthetic process	biological_process	0.33838	0.94169	269	2097	512	3992	OG09882,OG04367,OG03375,OG04755,OG04167,OG01419,OG03185,OG04244,OG03979,OG02782,OG04611,OG09827,OG02912,OG03099,OG08573,OG04370,OG02744,OG02737,OG08519,OG01264,OG09672,OG04257,OG09019,OG09909,OG09621,OG09010,OG01267,OG03608,OG03672,OG03973,OG09967,OG02656,OG04560,OG04203,OG02670,OG03966,OG03915,OG04666,OG04065,OG03475,OG02874,OG02758,OG03096,OG04428,OG04022,OG01010,OG04842,OG04614,OG09656,OG03460…
GO:0015774	polysaccharide transport	biological_process	0.33887	0.94169	3	2097	4	3992	OG08629,OG02842,OG04622
GO:0033037	polysaccharide localization	biological_process	0.33887	0.94169	3	2097	4	3992	OG08629,OG02842,OG04622
GO:0005544	calcium-dependent phospholipid binding	molecular_function	0.33941	0.94169	2	2097	2	3992	OG09494,OG09526
GO:0006073	cellular glucan metabolic process	biological_process	0.33977	0.94169	24	2097	41	3992	OG10009,OG09129,OG09490,OG10075,OG04029,OG01449,OG06139,OG09412,OG09113,OG09997,OG09359,OG03750,OG10045,OG04761,OG01768,OG04711,OG04173,OG02929,OG02737,OG09906,OG04051,OG09504,OG09369,OG01295
GO:0044042	glucan metabolic process	biological_process	0.33977	0.94169	24	2097	41	3992	OG04761,OG01768,OG04711,OG04173,OG10045,OG09359,OG09997,OG03750,OG09369,OG09504,OG01295,OG04051,OG09906,OG02737,OG02929,OG10075,OG09490,OG09129,OG10009,OG09113,OG01449,OG06139,OG09412,OG04029
GO:0030687	preribosome, large subunit precursor	cellular_component	0.34072	0.94169	3	2097	4	3992	OG03050,OG03341,OG04113
GO:0019359	nicotinamide nucleotide biosynthetic process	biological_process	0.3409	0.94169	3	2097	4	3992	OG03815,OG03699,OG00982
GO:0019363	pyridine nucleotide biosynthetic process	biological_process	0.3409	0.94169	3	2097	4	3992	OG00982,OG03699,OG03815
GO:0009790	embryo development	biological_process	0.34121	0.94169	3	2097	4	3992	OG06135,OG03351,OG01590
GO:0000910	cytokinesis	biological_process	0.34142	0.94169	15	2097	26	3992	OG09493,OG03840,OG01945,OG04547,OG05841,OG04401,OG04740,OG00568,OG03816,OG04182,OG09648,OG03907,OG01273,OG03672,OG04127
GO:0003746	translation elongation factor activity	molecular_function	0.34151	0.94169	9	2097	14	3992	OG09817,OG08560,OG08745,OG02727,OG09882,OG09493,OG04239,OG03714,OG08800
GO:0006487	protein N-linked glycosylation	biological_process	0.34174	0.94169	3	2097	4	3992	OG04124,OG00922,OG03544
GO:0016742	hydroxymethyl-, formyl- and related transferase activity	molecular_function	0.34175	0.94169	3	2097	4	3992	OG03915,OG10024,OG04217
GO:0008374	O-acyltransferase activity	molecular_function	0.34227	0.94169	8	2097	13	3992	OG00957,OG04312,OG03922,OG09775,OG02877,OG00989,OG04729,OG03487
GO:0030031	cell projection assembly	biological_process	0.34367	0.94169	4	2097	6	3992	OG04208,OG04325,OG02755,OG04036
GO:0005186	pheromone activity	molecular_function	0.34392	0.94169	3	2097	4	3992	OG09163,OG02160,OG04649
GO:0033180	proton-transporting V-type ATPase, V1 domain	cellular_component	0.34488	0.94169	3	2097	4	3992	OG02911,OG02749,OG03141
GO:0005654	nucleoplasm	cellular_component	0.34556	0.94169	113	2097	215	3992	OG00258,OG04183,OG04208,OG01656,OG04547,OG01257,OG06163,OG06328,OG03211,OG09648,OG04019,OG01676,OG04182,OG03675,OG05832,OG04940,OG02843,OG02994,OG04275,OG01055,OG04906,OG04625,OG04620,OG04195,OG02826,OG01273,OG09289,OG03460,OG02953,OG09612,OG04118,OG04065,OG04130,OG03412,OG02915,OG03546,OG01388,OG09407,OG08724,OG03289,OG06254,OG03805,OG03915,OG03582,OG03788,OG09632,OG03239,OG01590,OG04929,OG02272…
GO:0044451	nucleoplasm part	cellular_component	0.34556	0.94169	113	2097	215	3992	OG03286,OG02940,OG00982,OG03952,OG04367,OG09882,OG02886,OG02742,OG01741,OG08685,OG03524,OG03402,OG04385,OG01419,OG04167,OG00762,OG03979,OG03847,OG03099,OG04612,OG09794,OG01392,OG02782,OG10022,OG02956,OG04179,OG02963,OG08622,OG04370,OG06021,OG00914,OG04356,OG01052,OG03300,OG02737,OG05837,OG09454,OG03661,OG00559,OG08519,OG03729,OG03298,OG02666,OG09019,OG01148,OG01574,OG01423,OG03637,OG01733,OG01078…
GO:0008982	protein-N(PI)-phosphohistidine-sugar phosphotransferase activity	molecular_function	0.34661	0.94169	3	2097	4	3992	OG03864,OG03972,OG08787
GO:0009357	protein-N(PI)-phosphohistidine-sugar phosphotransferase complex	cellular_component	0.34661	0.94169	3	2097	4	3992	OG03864,OG03972,OG08787
GO:0004609	phosphatidylserine decarboxylase activity	molecular_function	0.34731	0.94169	3	2097	4	3992	OG04517,OG09423,OG08750
GO:0006401	RNA catabolic process	biological_process	0.34802	0.94169	4	2097	6	3992	OG03543,OG04343,OG02728,OG03096
GO:0006402	mRNA catabolic process	biological_process	0.34802	0.94169	4	2097	6	3992	OG02728,OG04343,OG03543,OG03096
GO:0034637	cellular carbohydrate biosynthetic process	biological_process	0.34825	0.94169	16	2097	27	3992	OG02929,OG04830,OG09781,OG09504,OG09359,OG03750,OG09997,OG01768,OG09237,OG04761,OG04721,OG09412,OG01539,OG10009,OG09490,OG03418
GO:0005929	cilium	cellular_component	0.34863	0.94169	9	2097	15	3992	OG00917,OG03583,OG03907,OG08519,OG09648,OG03575,OG02886,OG03847,OG03973
GO:0031514	motile cilium	cellular_component	0.34863	0.94169	9	2097	15	3992	OG03583,OG03847,OG03973,OG08519,OG03907,OG09648,OG02886,OG03575,OG00917
GO:0005875	microtubule associated complex	cellular_component	0.34885	0.94169	14	2097	25	3992	OG03217,OG01590,OG04567,OG08864,OG03524,OG06254,OG00657,OG04179,OG03033,OG04285,OG02886,OG09648,OG01273,OG02826
GO:0019497	hexachlorocyclohexane metabolic process	biological_process	0.34939	0.94169	3	2097	4	3992	OG09169,OG03509,OG03832
GO:0042196	chlorinated hydrocarbon metabolic process	biological_process	0.34939	0.94169	3	2097	4	3992	OG03509,OG03832,OG09169
GO:0042197	halogenated hydrocarbon metabolic process	biological_process	0.34939	0.94169	3	2097	4	3992	OG03832,OG03509,OG09169
GO:0009496	plastoquinol--plastocyanin reductase activity	molecular_function	0.35045	0.94169	3	2097	4	3992	OG01264,OG08518,OG09813
GO:0052880	oxidoreductase activity, acting on diphenols and related substances as donors, with copper protein as acceptor	molecular_function	0.35045	0.94169	3	2097	4	3992	OG09813,OG08518,OG01264
GO:0019354	siroheme biosynthetic process	biological_process	0.35154	0.94169	8	2097	13	3992	OG04520,OG09680,OG03888,OG04774,OG03654,OG02742,OG02813,OG03927
GO:0043115	precorrin-2 dehydrogenase activity	molecular_function	0.35154	0.94169	8	2097	13	3992	OG04520,OG09680,OG03888,OG04774,OG03654,OG02742,OG02813,OG03927
GO:0046156	siroheme metabolic process	biological_process	0.35154	0.94169	8	2097	13	3992	OG04520,OG09680,OG03888,OG04774,OG03654,OG02742,OG02813,OG03927
GO:0030243	cellulose metabolic process	biological_process	0.35405	0.94169	5	2097	7	3992	OG10009,OG09412,OG09359,OG02929,OG09490
GO:0030244	cellulose biosynthetic process	biological_process	0.35405	0.94169	5	2097	7	3992	OG10009,OG09412,OG09359,OG02929,OG09490
GO:0070008	serine-type exopeptidase activity	molecular_function	0.35543	0.94169	9	2097	15	3992	OG02720,OG09731,OG00961,OG00979,OG04276,OG04385,OG06159,OG03186,OG10015
GO:0042626	ATPase activity, coupled to transmembrane movement of substances	molecular_function	0.35585	0.94169	24	2097	42	3992	OG08713,OG09875,OG00730,OG09511,OG09455,OG03276,OG02911,OG04702,OG03890,OG04914,OG04066,OG02749,OG09656,OG09827,OG04219,OG03093,OG05805,OG01726,OG03752,OG09983,OG03468,OG02912,OG02686,OG04666
GO:0043492	ATPase activity, coupled to movement of substances	molecular_function	0.35585	0.94169	24	2097	42	3992	OG03468,OG02912,OG01726,OG03752,OG09983,OG03093,OG05805,OG09827,OG04219,OG04666,OG02686,OG03276,OG00730,OG09455,OG09511,OG09875,OG08713,OG09656,OG04066,OG02749,OG03890,OG04702,OG04914,OG02911
GO:0000015	phosphopyruvate hydratase complex	cellular_component	0.35746	0.94169	5	2097	7	3992	OG09566,OG08617,OG09191,OG02731,OG09721
GO:0004634	phosphopyruvate hydratase activity	molecular_function	0.35746	0.94169	5	2097	7	3992	OG08617,OG09566,OG09191,OG09721,OG02731
GO:0005758	mitochondrial intermembrane space	cellular_component	0.35754	0.94169	3	2097	4	3992	OG02747,OG03073,OG03643
GO:0031970	organelle envelope lumen	cellular_component	0.35754	0.94169	3	2097	4	3992	OG02747,OG03643,OG03073
GO:0051213	dioxygenase activity	molecular_function	0.35847	0.94169	10	2097	16	3992	OG01242,OG09470,OG06325,OG09084,OG09648,OG09368,OG09211,OG09571,OG03127,OG00771
GO:0016679	oxidoreductase activity, acting on diphenols and related substances as donors	molecular_function	0.35896	0.94169	10	2097	16	3992	OG08518,OG09329,OG08566,OG01264,OG03582,OG01290,OG09813,OG09457,OG08534,OG03031
GO:0007006	mitochondrial membrane organization	biological_process	0.35964	0.94169	3	2097	4	3992	OG04342,OG02787,OG03073
GO:0012510	trans-Golgi network transport vesicle membrane	cellular_component	0.36207	0.94169	3	2097	4	3992	OG00997,OG03498,OG08911
GO:0030125	clathrin vesicle coat	cellular_component	0.36207	0.94169	3	2097	4	3992	OG00997,OG03498,OG08911
GO:0030130	clathrin coat of trans-Golgi network vesicle	cellular_component	0.36207	0.94169	3	2097	4	3992	OG00997,OG08911,OG03498
GO:0030136	clathrin-coated vesicle	cellular_component	0.36207	0.94169	3	2097	4	3992	OG08911,OG03498,OG00997
GO:0030140	trans-Golgi network transport vesicle	cellular_component	0.36207	0.94169	3	2097	4	3992	OG00997,OG08911,OG03498
GO:0030665	clathrin-coated vesicle membrane	cellular_component	0.36207	0.94169	3	2097	4	3992	OG00997,OG08911,OG03498
GO:0042575	DNA polymerase complex	cellular_component	0.36334	0.94169	11	2097	19	3992	OG09137,OG03682,OG03298,OG04906,OG01293,OG04223,OG03582,OG01706,OG09262,OG09821,OG04106
GO:0015631	tubulin binding	molecular_function	0.36615	0.94169	11	2097	19	3992	OG04285,OG03748,OG04721,OG08567,OG03816,OG01236,OG08643,OG04567,OG05841,OG09493,OG03429
GO:0008287	protein serine/threonine phosphatase complex	cellular_component	0.36682	0.94169	4	2097	6	3992	OG02737,OG03994,OG01439,OG02963
GO:0004497	monooxygenase activity	molecular_function	0.36757	0.94169	10	2097	17	3992	OG09142,OG03876,OG04888,OG01512,OG01676,OG03896,OG03353,OG03957,OG01755,OG03737
GO:0033692	cellular polysaccharide biosynthetic process	biological_process	0.37012	0.94169	12	2097	20	3992	OG09504,OG09412,OG01539,OG02929,OG04761,OG04721,OG01768,OG09490,OG10009,OG09997,OG03750,OG09359
GO:0016485	protein processing	biological_process	0.3705	0.94169	10	2097	17	3992	OG01218,OG03720,OG09944,OG01476,OG03331,OG04070,OG03405,OG03718,OG03231,OG00874
GO:0051604	protein maturation	biological_process	0.3705	0.94169	10	2097	17	3992	OG01476,OG09944,OG03720,OG01218,OG00874,OG03231,OG03718,OG03405,OG04070,OG03331
GO:0032269	negative regulation of cellular protein metabolic process	biological_process	0.37154	0.94169	3	2097	4	3992	OG04620,OG09504,OG09686
GO:0051248	negative regulation of protein metabolic process	biological_process	0.37154	0.94169	3	2097	4	3992	OG04620,OG09504,OG09686
GO:0016668	oxidoreductase activity, acting on a sulfur group of donors, NAD(P) as acceptor	molecular_function	0.37174	0.94169	4	2097	6	3992	OG03927,OG04855,OG03888,OG03295
GO:0006338	chromatin remodeling	biological_process	0.37284	0.94169	5	2097	8	3992	OG04356,OG09897,OG02780,OG03983,OG04658
GO:0040029	regulation of gene expression, epigenetic	biological_process	0.37419	0.94169	5	2097	8	3992	OG03096,OG03300,OG04356,OG04019,OG08624
GO:0000276	mitochondrial proton-transporting ATP synthase complex, coupling factor F(o)	cellular_component	0.37663	0.94169	8	2097	13	3992	OG03502,OG00858,OG09744,OG09229,OG03526,OG03093,OG09383,OG04055
GO:0006858	extracellular transport	biological_process	0.37666	0.94169	3	2097	4	3992	OG09648,OG03920,OG04452
GO:0016641	oxidoreductase activity, acting on the CH-NH2 group of donors, oxygen as acceptor	molecular_function	0.37695	0.94169	3	2097	4	3992	OG01799,OG09696,OG03760
GO:0030131	clathrin adaptor complex	cellular_component	0.3771	0.94169	4	2097	6	3992	OG08911,OG04679,OG01574,OG02707
GO:0009148	pyrimidine nucleoside triphosphate biosynthetic process	biological_process	0.37751	0.94169	3	2097	4	3992	OG02888,OG10045,OG01940
GO:0006325	chromatin organization	biological_process	0.37939	0.94169	17	2097	30	3992	OG00858,OG03608,OG00857,OG09897,OG01733,OG01572,OG05863,OG03331,OG02737,OG04906,OG04356,OG03124,OG09155,OG03675,OG03983,OG04658,OG02780
GO:0030532	small nuclear ribonucleoprotein complex	cellular_component	0.3802	0.94169	3	2097	4	3992	OG04088,OG03931,OG03473
GO:0009615	response to virus	biological_process	0.38109	0.94169	4	2097	6	3992	OG09648,OG03429,OG04041,OG03127
GO:0030838	positive regulation of actin filament polymerization	biological_process	0.38113	0.94169	4	2097	6	3992	OG08979,OG03713,OG02918,OG01248
GO:0031334	positive regulation of protein complex assembly	biological_process	0.38113	0.94169	4	2097	6	3992	OG08979,OG03713,OG02918,OG01248
GO:0032273	positive regulation of protein polymerization	biological_process	0.38113	0.94169	4	2097	6	3992	OG02918,OG01248,OG03713,OG08979
GO:0034314	Arp2/3 complex-mediated actin nucleation	biological_process	0.38113	0.94169	4	2097	6	3992	OG08979,OG02918,OG01248,OG03713
GO:0045010	actin nucleation	biological_process	0.38113	0.94169	4	2097	6	3992	OG08979,OG01248,OG02918,OG03713
GO:0043243	positive regulation of protein complex disassembly	biological_process	0.38183	0.94169	3	2097	4	3992	OG08745,OG02727,OG09493
GO:0045727	positive regulation of translation	biological_process	0.38183	0.94169	3	2097	4	3992	OG09493,OG02727,OG08745
GO:0045901	positive regulation of translational elongation	biological_process	0.38183	0.94169	3	2097	4	3992	OG09493,OG08745,OG02727
GO:0045905	positive regulation of translational termination	biological_process	0.38183	0.94169	3	2097	4	3992	OG08745,OG02727,OG09493
GO:0034067	protein localization to Golgi apparatus	biological_process	0.38241	0.94169	3	2097	4	3992	OG03703,OG02949,OG09175
GO:0016043	cellular component organization	biological_process	0.38247	0.94169	157	2097	297	3992	OG02737,OG02734,OG02787,OG03300,OG09691,OG04356,OG03748,OG08573,OG03073,OG09450,OG03033,OG03148,OG03591,OG03118,OG01459,OG03921,OG03497,OG03320,OG03001,OG02768,OG09493,OG04342,OG03793,OG03384,OG04603,OG01725,OG05805,OG03983,OG09159,OG06293,OG04574,OG04325,OG03713,OG01720,OG03979,OG04036,OG03254,OG03331,OG09639,OG03341,OG03321,OG09504,OG02796,OG01753,OG03124,OG02898,OG02863,OG09897,OG04658,OG04547…
GO:0017038	protein import	biological_process	0.38373	0.94169	14	2097	25	3992	OG02787,OG09397,OG06055,OG03093,OG09695,OG05897,OG03141,OG03073,OG04179,OG03583,OG04791,OG04342,OG04171,OG03907
GO:0016661	oxidoreductase activity, acting on other nitrogenous compounds as donors	molecular_function	0.38474	0.94169	3	2097	4	3992	OG09291,OG09634,OG04847
GO:0004197	cysteine-type endopeptidase activity	molecular_function	0.38563	0.94169	12	2097	21	3992	OG08539,OG09325,OG03522,OG09796,OG01681,OG01630,OG08891,OG03890,OG04607,OG00477,OG02720,OG03788
GO:0051537	2 iron, 2 sulfur cluster binding	molecular_function	0.38641	0.94169	10	2097	17	3992	OG01264,OG06325,OG08518,OG03165,OG03204,OG01290,OG09813,OG01687,OG09291,OG09634
GO:0048308	organelle inheritance	biological_process	0.38674	0.94169	7	2097	12	3992	OG04401,OG03254,OG09637,OG03907,OG01590,OG01484,OG04547
GO:0005984	disaccharide metabolic process	biological_process	0.38696	0.94169	24	2097	42	3992	OG09129,OG03418,OG10075,OG10009,OG09113,OG04029,OG01449,OG09412,OG06139,OG04761,OG09237,OG01768,OG04711,OG04173,OG03750,OG09997,OG09359,OG09369,OG01295,OG09781,OG04830,OG02929,OG09906,OG04051
GO:0006220	pyrimidine nucleotide metabolic process	biological_process	0.38734	0.94169	8	2097	13	3992	OG01940,OG10045,OG02888,OG08999,OG03375,OG03034,OG09243,OG04858
GO:0008199	ferric iron binding	molecular_function	0.38762	0.94169	3	2097	4	3992	OG08681,OG01242,OG08566
GO:0005977	glycogen metabolic process	biological_process	0.38777	0.94169	4	2097	6	3992	OG04761,OG09504,OG01768,OG02737
GO:0006112	energy reserve metabolic process	biological_process	0.38777	0.94169	4	2097	6	3992	OG02737,OG01768,OG04761,OG09504
GO:0016769	transferase activity, transferring nitrogenous groups	molecular_function	0.3878	0.94169	5	2097	8	3992	OG04201,OG01686,OG03597,OG04149,OG03517
GO:0006595	polyamine metabolic process	biological_process	0.38917	0.94169	3	2097	4	3992	OG09879,OG04511,OG08531
GO:0006596	polyamine biosynthetic process	biological_process	0.38917	0.94169	3	2097	4	3992	OG08531,OG04511,OG09879
GO:0090304	nucleic acid metabolic process	biological_process	0.39046	0.94169	390	2097	752	3992	OG04852,OG02737,OG04370,OG05895,OG08573,OG04343,OG05921,OG04908,OG02744,OG03156,OG00740,OG04002,OG03752,OG01459,OG09019,OG08519,OG03473,OG09672,OG03050,OG01264,OG01419,OG04167,OG03185,OG04155,OG04446,OG10066,OG04367,OG09882,OG04755,OG08879,OG03893,OG09950,OG04611,OG02782,OG01279,OG03099,OG04814,OG03945,OG03979,OG04244,OG03365,OG03617,OG09677,OG03341,OG03331,OG03429,OG04620,OG04696,OG09560,OG04614…
GO:0015399	primary active transmembrane transporter activity	molecular_function	0.39056	0.94169	27	2097	48	3992	OG09656,OG04066,OG02749,OG03890,OG04702,OG04914,OG02911,OG03244,OG03276,OG00730,OG09511,OG09455,OG09875,OG08713,OG04666,OG09908,OG02686,OG02912,OG03468,OG01726,OG03752,OG09983,OG03093,OG05805,OG03920,OG09827,OG04219
GO:0015405	P-P-bond-hydrolysis-driven transmembrane transporter activity	molecular_function	0.39056	0.94169	27	2097	48	3992	OG09875,OG08713,OG03244,OG03276,OG00730,OG09511,OG09455,OG04702,OG03890,OG04914,OG02911,OG09656,OG04066,OG02749,OG05805,OG03920,OG03093,OG09827,OG04219,OG02912,OG03468,OG03752,OG01726,OG09983,OG02686,OG04666,OG09908
GO:0007267	cell-cell signaling	biological_process	0.39174	0.94169	5	2097	8	3992	OG06129,OG04728,OG03828,OG04499,OG02906
GO:0007268	synaptic transmission	biological_process	0.39174	0.94169	5	2097	8	3992	OG06129,OG04728,OG03828,OG04499,OG02906
GO:0019226	transmission of nerve impulse	biological_process	0.39174	0.94169	5	2097	8	3992	OG06129,OG04728,OG03828,OG04499,OG02906
GO:0035637	multicellular organismal signaling	biological_process	0.39174	0.94169	5	2097	8	3992	OG03828,OG02906,OG04499,OG06129,OG04728
GO:0040012	regulation of locomotion	biological_process	0.39308	0.94169	4	2097	6	3992	OG03351,OG06135,OG00962,OG01590
GO:0043549	regulation of kinase activity	biological_process	0.39363	0.94169	10	2097	17	3992	OG03374,OG02844,OG00736,OG04620,OG04449,OG09106,OG08725,OG03066,OG04927,OG04034
GO:0045859	regulation of protein kinase activity	biological_process	0.39363	0.94169	10	2097	17	3992	OG04620,OG03374,OG02844,OG00736,OG04927,OG04034,OG04449,OG09106,OG08725,OG03066
GO:0051338	regulation of transferase activity	biological_process	0.39363	0.94169	10	2097	17	3992	OG04927,OG04034,OG04449,OG09106,OG08725,OG03066,OG04620,OG03374,OG02844,OG00736
GO:0016703	oxidoreductase activity, acting on single donors with incorporation of molecular oxygen, incorporation of one atom of oxygen (internal monooxygenases or internal mixed function oxidases)	molecular_function	0.394	0.94169	5	2097	8	3992	OG04888,OG03957,OG03353,OG03737,OG01676
GO:0009507	chloroplast	cellular_component	0.39551	0.94169	4	2097	6	3992	OG09739,OG03554,OG03244,OG03920
GO:0009536	plastid	cellular_component	0.39551	0.94169	4	2097	6	3992	OG03920,OG03244,OG09739,OG03554
GO:0051056	regulation of small GTPase mediated signal transduction	biological_process	0.39871	0.94169	8	2097	15	3992	OG00874,OG04042,OG04267,OG03865,OG04703,OG04711,OG04414,OG03735
GO:0008654	phospholipid biosynthetic process	biological_process	0.39933	0.94169	11	2097	19	3992	OG02624,OG04232,OG01723,OG01206,OG04882,OG08750,OG01739,OG04477,OG09423,OG04517,OG03487
GO:0006357	regulation of transcription from RNA polymerase II promoter	biological_process	0.39985	0.94169	26	2097	48	3992	OG02758,OG03298,OG03362,OG01574,OG04208,OG04682,OG01417,OG03805,OG04244,OG03675,OG09648,OG01388,OG01741,OG02272,OG03300,OG03524,OG03416,OG04167,OG03403,OG03286,OG09612,OG02953,OG03290,OG09882,OG04367,OG04171
GO:0005092	GDP-dissociation inhibitor activity	molecular_function	0.40082	0.94169	3	2097	4	3992	OG01338,OG08535,OG02910
GO:0004252	serine-type endopeptidase activity	molecular_function	0.40119	0.94169	14	2097	25	3992	OG09730,OG09900,OG02720,OG00961,OG01617,OG01720,OG03883,OG01218,OG00997,OG04473,OG03972,OG10015,OG03464,OG02646
GO:0043650	dicarboxylic acid biosynthetic process	biological_process	0.40301	0.94169	10	2097	18	3992	OG01293,OG03737,OG04022,OG02868,OG03509,OG03858,OG03656,OG03279,OG03799,OG04888
GO:0006213	pyrimidine nucleoside metabolic process	biological_process	0.40546	0.94169	3	2097	4	3992	OG04858,OG10045,OG02888
GO:0046131	pyrimidine ribonucleoside metabolic process	biological_process	0.40546	0.94169	3	2097	4	3992	OG10045,OG02888,OG04858
GO:0046132	pyrimidine ribonucleoside biosynthetic process	biological_process	0.40546	0.94169	3	2097	4	3992	OG02888,OG10045,OG04858
GO:0046134	pyrimidine nucleoside biosynthetic process	biological_process	0.40546	0.94169	3	2097	4	3992	OG04858,OG02888,OG10045
GO:0019684	photosynthesis, light reaction	biological_process	0.40591	0.94169	3	2097	4	3992	OG08597,OG08876,OG08657
GO:0015985	energy coupled proton transport, down electrochemical gradient	biological_process	0.40591	0.94169	23	2097	40	3992	OG03526,OG02912,OG03217,OG06466,OG03093,OG03197,OG02990,OG02686,OG09229,OG09511,OG02649,OG08713,OG09875,OG04055,OG09383,OG02749,OG03502,OG04137,OG08573,OG00858,OG02911,OG04914,OG09744
GO:0015986	ATP synthesis coupled proton transport	biological_process	0.40591	0.94169	23	2097	40	3992	OG03526,OG03217,OG02912,OG06466,OG03093,OG03197,OG02990,OG02686,OG09229,OG09511,OG02649,OG08713,OG09383,OG04055,OG09875,OG02749,OG04137,OG03502,OG02911,OG00858,OG08573,OG09744,OG04914
GO:0051239	regulation of multicellular organismal process	biological_process	0.4063	0.94169	6	2097	10	3992	OG03828,OG01590,OG03086,OG04228,OG03351,OG06135
GO:0019954	asexual reproduction	biological_process	0.40703	0.94169	14	2097	25	3992	OG04547,OG02737,OG03672,OG03384,OG04127,OG03623,OG01273,OG04182,OG03907,OG09648,OG03710,OG04740,OG04401,OG00568
GO:0005992	trehalose biosynthetic process	biological_process	0.40747	0.94169	4	2097	6	3992	OG04830,OG09781,OG09237,OG03418
GO:0046351	disaccharide biosynthetic process	biological_process	0.40747	0.94169	4	2097	6	3992	OG04830,OG09781,OG03418,OG09237
GO:0006887	exocytosis	biological_process	0.40787	0.94169	6	2097	10	3992	OG02826,OG04095,OG01780,OG04250,OG01666,OG04179
GO:0009891	positive regulation of biosynthetic process	biological_process	0.40876	0.94169	12	2097	21	3992	OG03524,OG03416,OG09493,OG02758,OG04356,OG08745,OG02727,OG09882,OG04244,OG09612,OG01417,OG01578
GO:0010557	positive regulation of macromolecule biosynthetic process	biological_process	0.40876	0.94169	12	2097	21	3992	OG04356,OG02758,OG09493,OG03524,OG03416,OG01417,OG01578,OG09612,OG04244,OG09882,OG02727,OG08745
GO:0031328	positive regulation of cellular biosynthetic process	biological_process	0.40876	0.94169	12	2097	21	3992	OG04356,OG09493,OG02758,OG03524,OG03416,OG01417,OG01578,OG09612,OG04244,OG09882,OG02727,OG08745
GO:0017070	U6 snRNA binding	molecular_function	0.40941	0.94169	1	2097	1	3992	OG04674
GO:0030623	U5 snRNA binding	molecular_function	0.40941	0.94169	1	2097	1	3992	OG04674
GO:0016597	amino acid binding	molecular_function	0.41018	0.94169	4	2097	6	3992	OG03002,OG00983,OG01517,OG09504
GO:0003779	actin binding	molecular_function	0.41021	0.94169	25	2097	46	3992	OG06224,OG04547,OG04778,OG02704,OG03257,OG09365,OG03680,OG01720,OG04720,OG03994,OG01773,OG03001,OG08664,OG03801,OG04881,OG04431,OG02967,OG02670,OG04037,OG09773,OG09354,OG01725,OG03939,OG04190,OG02723
GO:0030658	transport vesicle membrane	cellular_component	0.41114	0.94169	6	2097	10	3992	OG01768,OG00997,OG04351,OG03498,OG08911,OG05725
GO:0001614	purinergic nucleotide receptor activity	molecular_function	0.4117	0.94169	1	2097	1	3992	OG02008
GO:0004931	extracellular ATP-gated cation channel activity	molecular_function	0.4117	0.94169	1	2097	1	3992	OG02008
GO:0005231	excitatory extracellular ligand-gated ion channel activity	molecular_function	0.4117	0.94169	1	2097	1	3992	OG02008
GO:0010243	response to organonitrogen compound	biological_process	0.4117	0.94169	1	2097	1	3992	OG02008
GO:0014074	response to purine-containing compound	biological_process	0.4117	0.94169	1	2097	1	3992	OG02008
GO:0016502	nucleotide receptor activity	molecular_function	0.4117	0.94169	1	2097	1	3992	OG02008
GO:0033198	response to ATP	biological_process	0.4117	0.94169	1	2097	1	3992	OG02008
GO:0035381	ATP-gated ion channel activity	molecular_function	0.4117	0.94169	1	2097	1	3992	OG02008
GO:0035586	purinergic receptor activity	molecular_function	0.4117	0.94169	1	2097	1	3992	OG02008
GO:0046683	response to organophosphorus	biological_process	0.4117	0.94169	1	2097	1	3992	OG02008
GO:0010948	negative regulation of cell cycle process	biological_process	0.4118	0.94169	6	2097	10	3992	OG00962,OG03490,OG03798,OG03672,OG02737,OG09504
GO:0044770	cell cycle phase transition	biological_process	0.4118	0.94169	6	2097	10	3992	OG09504,OG02737,OG03672,OG03798,OG00962,OG03490
GO:1901987	regulation of cell cycle phase transition	biological_process	0.4118	0.94169	6	2097	10	3992	OG09504,OG02737,OG03490,OG00962,OG03798,OG03672
GO:1901988	negative regulation of cell cycle phase transition	biological_process	0.4118	0.94169	6	2097	10	3992	OG09504,OG02737,OG03798,OG03672,OG00962,OG03490
GO:0044264	cellular polysaccharide metabolic process	biological_process	0.41188	0.94169	26	2097	46	3992	OG01539,OG04029,OG01449,OG06139,OG09412,OG09113,OG10009,OG09490,OG09129,OG10075,OG02737,OG02929,OG04051,OG09906,OG09504,OG09369,OG01295,OG03750,OG09359,OG09997,OG10045,OG04761,OG04721,OG01768,OG04711,OG04173
GO:0006167	AMP biosynthetic process	biological_process	0.41237	0.94169	4	2097	6	3992	OG03503,OG03966,OG03871,OG02747
GO:0046033	AMP metabolic process	biological_process	0.41237	0.94169	4	2097	6	3992	OG03503,OG03966,OG03871,OG02747
GO:0009123	nucleoside monophosphate metabolic process	biological_process	0.41332	0.94169	12	2097	21	3992	OG04257,OG04858,OG03957,OG03026,OG03185,OG02747,OG01940,OG03871,OG08999,OG03503,OG03966,OG09243
GO:0009124	nucleoside monophosphate biosynthetic process	biological_process	0.41332	0.94169	12	2097	21	3992	OG04257,OG03185,OG03026,OG04858,OG03957,OG08999,OG02747,OG01940,OG03871,OG03966,OG09243,OG03503
GO:0022884	macromolecule transmembrane transporter activity	molecular_function	0.41392	0.94169	5	2097	8	3992	OG03244,OG08629,OG04763,OG03920,OG02842
GO:0005751	mitochondrial respiratory chain complex IV	cellular_component	0.4148	0.94169	3	2097	4	3992	OG09278,OG09104,OG02906
GO:0004866	endopeptidase inhibitor activity	molecular_function	0.41499	0.94169	9	2097	15	3992	OG04455,OG04917,OG03750,OG04058,OG03141,OG04889,OG09485,OG03446,OG01687
GO:0061135	endopeptidase regulator activity	molecular_function	0.41499	0.94169	9	2097	15	3992	OG01687,OG04889,OG09485,OG03446,OG03141,OG04058,OG04917,OG03750,OG04455
GO:0015718	monocarboxylic acid transport	biological_process	0.41505	0.94169	3	2097	4	3992	OG08661,OG03830,OG09109
GO:0005096	GTPase activator activity	molecular_function	0.41513	0.94169	6	2097	10	3992	OG04940,OG03524,OG01021,OG03351,OG04401,OG02962
GO:0008121	ubiquinol-cytochrome-c reductase activity	molecular_function	0.42037	0.94169	7	2097	11	3992	OG03031,OG08534,OG03582,OG01290,OG09457,OG09329,OG08566
GO:0016681	oxidoreductase activity, acting on diphenols and related substances as donors, cytochrome as acceptor	molecular_function	0.42037	0.94169	7	2097	11	3992	OG01290,OG03582,OG09457,OG08566,OG09329,OG03031,OG08534
GO:0005882	intermediate filament	cellular_component	0.42081	0.94169	7	2097	12	3992	OG06254,OG04571,OG08864,OG06192,OG02886,OG03907,OG04748
GO:0045111	intermediate filament cytoskeleton	cellular_component	0.42081	0.94169	7	2097	12	3992	OG04571,OG08864,OG04748,OG03907,OG02886,OG06192,OG06254
GO:0010468	regulation of gene expression	biological_process	0.42095	0.94169	200	2097	385	3992	OG01052,OG00914,OG09562,OG03161,OG04179,OG10022,OG06021,OG08624,OG02727,OG09195,OG04468,OG09124,OG02666,OG03637,OG03661,OG01241,OG04682,OG04736,OG09454,OG00559,OG04359,OG03755,OG01741,OG03524,OG03290,OG01816,OG03286,OG08560,OG02886,OG03836,OG04607,OG04612,OG01487,OG01392,OG06363,OG01648,OG03319,OG02895,OG09794,OG04500,OG04454,OG08745,OG03847,OG04275,OG04625,OG08787,OG01234,OG04774,OG03696,OG02929…
GO:0010035	response to inorganic substance	biological_process	0.42242	0.94169	7	2097	12	3992	OG04756,OG02768,OG04855,OG04510,OG01382,OG02816,OG00660
GO:0016638	oxidoreductase activity, acting on the CH-NH2 group of donors	molecular_function	0.42249	0.94169	9	2097	15	3992	OG03737,OG08998,OG03760,OG03888,OG01799,OG09696,OG02612,OG04888,OG09389
GO:0004420	hydroxymethylglutaryl-CoA reductase (NADPH) activity	molecular_function	0.42378	0.94169	1	2097	1	3992	OG01383
GO:0016569	covalent chromatin modification	biological_process	0.42429	0.94169	7	2097	12	3992	OG04906,OG01733,OG03124,OG03608,OG02737,OG03675,OG01572
GO:0016570	histone modification	biological_process	0.42429	0.94169	7	2097	12	3992	OG04906,OG03124,OG01733,OG03608,OG02737,OG03675,OG01572
GO:0016757	transferase activity, transferring glycosyl groups	molecular_function	0.42561	0.94169	40	2097	74	3992	OG04761,OG09997,OG03750,OG03861,OG10045,OG04529,OG03127,OG03630,OG02844,OG02929,OG00922,OG10009,OG01558,OG03544,OG08854,OG03166,OG04364,OG04547,OG02995,OG01768,OG04119,OG01267,OG09359,OG03216,OG09671,OG03185,OG04369,OG04665,OG04338,OG03505,OG04262,OG03034,OG04082,OG09661,OG04003,OG09381,OG03237,OG04913,OG02887,OG09412
GO:0004133	glycogen debranching enzyme activity	molecular_function	0.42645	0.94169	1	2097	1	3992	OG04761
GO:0004134	4-alpha-glucanotransferase activity	molecular_function	0.42645	0.94169	1	2097	1	3992	OG04761
GO:0004135	amylo-alpha-1,6-glucosidase activity	molecular_function	0.42645	0.94169	1	2097	1	3992	OG04761
GO:0005980	glycogen catabolic process	biological_process	0.42645	0.94169	1	2097	1	3992	OG04761
GO:0009251	glucan catabolic process	biological_process	0.42645	0.94169	1	2097	1	3992	OG04761
GO:0044247	cellular polysaccharide catabolic process	biological_process	0.42645	0.94169	1	2097	1	3992	OG04761
GO:0005976	polysaccharide metabolic process	biological_process	0.42698	0.94169	28	2097	50	3992	OG04721,OG04761,OG04711,OG01768,OG04173,OG10045,OG09997,OG03750,OG09359,OG09369,OG09504,OG01295,OG09906,OG04051,OG09726,OG02737,OG02929,OG10075,OG09490,OG09129,OG04622,OG10009,OG09113,OG01449,OG06139,OG09412,OG01539,OG04029
GO:0034061	DNA polymerase activity	molecular_function	0.4272	0.94169	11	2097	20	3992	OG03298,OG03682,OG09137,OG04612,OG04906,OG04223,OG04933,OG03582,OG09262,OG01706,OG04106
GO:0072687	meiotic spindle	cellular_component	0.4273	0.94169	1	2097	1	3992	OG00736
GO:0003855	3-dehydroquinate dehydratase activity	molecular_function	0.42756	0.94169	1	2097	1	3992	OG03858
GO:0003866	3-phosphoshikimate 1-carboxyvinyltransferase activity	molecular_function	0.42756	0.94169	1	2097	1	3992	OG03858
GO:0004765	shikimate kinase activity	molecular_function	0.42756	0.94169	1	2097	1	3992	OG03858
GO:0006865	amino acid transport	biological_process	0.42766	0.94169	5	2097	8	3992	OG04861,OG09529,OG00564,OG01541,OG09389
GO:0006643	membrane lipid metabolic process	biological_process	0.4278	0.94169	15	2097	27	3992	OG03589,OG04312,OG03922,OG04614,OG04477,OG08854,OG00730,OG04444,OG09444,OG01052,OG06088,OG04514,OG01206,OG04483,OG01723
GO:0001501	skeletal system development	biological_process	0.42792	0.94169	1	2097	1	3992	OG04732
GO:0002062	chondrocyte differentiation	biological_process	0.42792	0.94169	1	2097	1	3992	OG04732
GO:0031099	regeneration	biological_process	0.42792	0.94169	1	2097	1	3992	OG04732
GO:0035988	chondrocyte proliferation	biological_process	0.42792	0.94169	1	2097	1	3992	OG04732
GO:0042246	tissue regeneration	biological_process	0.42792	0.94169	1	2097	1	3992	OG04732
GO:0051216	cartilage development	biological_process	0.42792	0.94169	1	2097	1	3992	OG04732
GO:0051304	chromosome separation	biological_process	0.42792	0.94169	1	2097	1	3992	OG04732
GO:0061448	connective tissue development	biological_process	0.42792	0.94169	1	2097	1	3992	OG04732
GO:0051128	regulation of cellular component organization	biological_process	0.4281	0.94169	17	2097	31	3992	OG01373,OG02727,OG02863,OG03973,OG03384,OG04171,OG04431,OG08979,OG09493,OG03001,OG02737,OG03838,OG03713,OG08745,OG04547,OG02918,OG01248
GO:0000428	DNA-directed RNA polymerase complex	cellular_component	0.42911	0.94169	17	2097	31	3992	OG03546,OG01148,OG01656,OG00762,OG03788,OG02994,OG01055,OG01052,OG01741,OG05837,OG01078,OG08622,OG02963,OG03460,OG02956,OG02742,OG00858
GO:0055029	nuclear DNA-directed RNA polymerase complex	cellular_component	0.42911	0.94169	17	2097	31	3992	OG03546,OG01148,OG01656,OG03788,OG00762,OG01741,OG01052,OG02994,OG01055,OG05837,OG02956,OG02963,OG03460,OG01078,OG08622,OG00858,OG02742
GO:0004601	peroxidase activity	molecular_function	0.4308	0.94169	8	2097	13	3992	OG09112,OG04510,OG09615,OG10054,OG09675,OG02921,OG09173,OG04353
GO:0006804	peroxidase reaction	biological_process	0.4308	0.94169	8	2097	13	3992	OG09173,OG04353,OG02921,OG10054,OG09675,OG04510,OG09615,OG09112
GO:0016684	oxidoreductase activity, acting on peroxide as acceptor	molecular_function	0.4308	0.94169	8	2097	13	3992	OG10054,OG09675,OG04510,OG09615,OG09112,OG04353,OG09173,OG02921
GO:0005753	mitochondrial proton-transporting ATP synthase complex	cellular_component	0.43136	0.94169	13	2097	23	3992	OG09744,OG09229,OG02686,OG00858,OG03502,OG04055,OG03093,OG09383,OG09698,OG01581,OG02912,OG03526,OG09511
GO:0000146	microfilament motor activity	molecular_function	0.43141	0.94169	1	2097	1	3992	OG04547
GO:0007030	Golgi organization	biological_process	0.43141	0.94169	1	2097	1	3992	OG04547
GO:0007107	membrane addition at site of cytokinesis	biological_process	0.43141	0.94169	1	2097	1	3992	OG04547
GO:0009826	unidimensional cell growth	biological_process	0.43141	0.94169	1	2097	1	3992	OG04547
GO:0030048	actin filament-based movement	biological_process	0.43141	0.94169	1	2097	1	3992	OG04547
GO:0030050	vesicle transport along actin filament	biological_process	0.43141	0.94169	1	2097	1	3992	OG04547
GO:0031941	filamentous actin	cellular_component	0.43141	0.94169	1	2097	1	3992	OG04547
GO:0032432	actin filament bundle	cellular_component	0.43141	0.94169	1	2097	1	3992	OG04547
GO:0048313	Golgi inheritance	biological_process	0.43141	0.94169	1	2097	1	3992	OG04547
GO:0060560	developmental growth involved in morphogenesis	biological_process	0.43141	0.94169	1	2097	1	3992	OG04547
GO:0007265	Ras protein signal transduction	biological_process	0.43158	0.94169	8	2097	15	3992	OG04042,OG04267,OG09504,OG03865,OG04703,OG04711,OG04414,OG03735
GO:0046112	nucleobase biosynthetic process	biological_process	0.43158	0.94169	5	2097	8	3992	OG03185,OG02758,OG04858,OG03237,OG03871
GO:0019899	enzyme binding	molecular_function	0.43215	0.94169	18	2097	33	3992	OG04620,OG04340,OG04881,OG02844,OG03696,OG04034,OG01812,OG05897,OG02949,OG10066,OG01679,OG04204,OG04449,OG09082,OG01399,OG03066,OG04106,OG08725
GO:0015081	sodium ion transmembrane transporter activity	molecular_function	0.43358	0.94169	8	2097	14	3992	OG03359,OG04387,OG03502,OG04401,OG03582,OG04268,OG04232,OG01350
GO:0009690	cytokinin metabolic process	biological_process	0.43374	0.94169	1	2097	1	3992	OG06394
GO:0019139	cytokinin dehydrogenase activity	molecular_function	0.43374	0.94169	1	2097	1	3992	OG06394
GO:0005643	nuclear pore	cellular_component	0.4344	0.94169	9	2097	17	3992	OG03524,OG01392,OG03875,OG01812,OG01399,OG04106,OG03660,OG01679,OG01334
GO:0046930	pore complex	cellular_component	0.4344	0.94169	9	2097	17	3992	OG01392,OG03524,OG03875,OG01812,OG01334,OG01399,OG04106,OG03660,OG01679
GO:0004736	pyruvate carboxylase activity	molecular_function	0.43536	0.94169	1	2097	1	3992	OG01281
GO:0015630	microtubule cytoskeleton	cellular_component	0.43572	0.94169	32	2097	61	3992	OG03351,OG03067,OG08567,OG01854,OG09648,OG08519,OG02898,OG03429,OG04625,OG02737,OG00736,OG04567,OG08864,OG04179,OG03033,OG02741,OG03748,OG01273,OG01679,OG02826,OG03217,OG06254,OG04285,OG04325,OG04720,OG01590,OG03524,OG03476,OG00657,OG04721,OG02886,OG01058
GO:0009889	regulation of biosynthetic process	biological_process	0.43735	0.94169	198	2097	382	3992	OG04682,OG04736,OG09454,OG01241,OG03661,OG00559,OG09124,OG04468,OG02666,OG03637,OG10022,OG04179,OG09195,OG02727,OG06021,OG00914,OG01052,OG09562,OG03161,OG04454,OG03847,OG08745,OG04612,OG01648,OG03319,OG02895,OG09794,OG04500,OG01487,OG01392,OG06363,OG03286,OG03290,OG01816,OG03836,OG04607,OG08560,OG02886,OG01741,OG04359,OG03755,OG03524,OG01290,OG06262,OG03027,OG03838,OG03398,OG05832,OG03675,OG01676…
GO:0010556	regulation of macromolecule biosynthetic process	biological_process	0.43735	0.94169	198	2097	382	3992	OG08560,OG02886,OG03836,OG04607,OG03290,OG01816,OG03286,OG03524,OG04359,OG03755,OG01741,OG08745,OG03847,OG04454,OG01487,OG01392,OG06363,OG01648,OG09794,OG03319,OG02895,OG04500,OG04612,OG06021,OG02727,OG09195,OG04179,OG10022,OG03161,OG09562,OG01052,OG00914,OG00559,OG03661,OG01241,OG04682,OG04736,OG09454,OG03637,OG09124,OG04468,OG02666,OG02752,OG04773,OG04150,OG04180,OG03414,OG01733,OG03403,OG03404…
GO:0031326	regulation of cellular biosynthetic process	biological_process	0.43735	0.94169	198	2097	382	3992	OG00914,OG01052,OG03161,OG09562,OG10022,OG04179,OG09195,OG02727,OG06021,OG02666,OG09124,OG04468,OG03637,OG09454,OG04682,OG04736,OG03661,OG01241,OG00559,OG01741,OG04359,OG03755,OG03524,OG03286,OG01816,OG03290,OG04607,OG03836,OG02886,OG08560,OG04612,OG02895,OG01648,OG03319,OG09794,OG04500,OG06363,OG01392,OG01487,OG04454,OG03847,OG08745,OG04774,OG04625,OG01234,OG08787,OG04275,OG10065,OG08800,OG04940…
GO:2000112	regulation of cellular macromolecule biosynthetic process	biological_process	0.43735	0.94169	198	2097	382	3992	OG09019,OG03298,OG08763,OG03729,OG01423,OG09876,OG01574,OG08761,OG01264,OG01578,OG08519,OG03300,OG04356,OG00978,OG03353,OG04370,OG03099,OG02782,OG06228,OG03979,OG04244,OG09638,OG09686,OG09493,OG04715,OG08685,OG09081,OG04167,OG01419,OG04385,OG09603,OG03402,OG00982,OG02940,OG04755,OG03040,OG01706,OG01692,OG09882,OG03216,OG03952,OG04367,OG03211,OG04778,OG03957,OG06328,OG06163,OG04183,OG01496,OG04547…
GO:0007017	microtubule-based process	biological_process	0.43777	0.94169	21	2097	40	3992	OG03816,OG08567,OG04720,OG04285,OG04325,OG03217,OG04547,OG03067,OG02741,OG00657,OG04721,OG03033,OG01058,OG03748,OG03429,OG04625,OG03321,OG09493,OG04567,OG05841,OG08864
GO:0005635	nuclear envelope	cellular_component	0.43865	0.94169	10	2097	19	3992	OG01334,OG01679,OG01399,OG04106,OG03660,OG05897,OG01812,OG03875,OG01392,OG03524
GO:0006816	calcium ion transport	biological_process	0.43883	0.94169	9	2097	16	3992	OG04666,OG04066,OG03582,OG04328,OG04702,OG01695,OG09493,OG02925,OG08800
GO:0008384	IkappaB kinase activity	molecular_function	0.43997	0.94169	1	2097	1	3992	OG04748
GO:0008385	IkappaB kinase complex	cellular_component	0.43997	0.94169	1	2097	1	3992	OG04748
GO:0006749	glutathione metabolic process	biological_process	0.44289	0.94169	5	2097	8	3992	OG00660,OG09173,OG09675,OG03927,OG04087
GO:0022625	cytosolic large ribosomal subunit	cellular_component	0.4429	0.94169	1	2097	1	3992	OG03680
GO:0016620	oxidoreductase activity, acting on the aldehyde or oxo group of donors, NAD or NADP as acceptor	molecular_function	0.44299	0.94169	11	2097	19	3992	OG09583,OG00340,OG03252,OG09585,OG03481,OG03357,OG04202,OG09818,OG08594,OG01663,OG09275
GO:0004519	endonuclease activity	molecular_function	0.44518	0.94169	16	2097	29	3992	OG04908,OG08879,OG08587,OG03720,OG03626,OG04696,OG01204,OG02850,OG03790,OG03268,OG03130,OG09332,OG09468,OG03914,OG09270,OG01279
GO:0006465	signal peptide processing	biological_process	0.44535	0.94169	6	2097	10	3992	OG03331,OG03720,OG03718,OG03231,OG09944,OG01476
GO:0008154	actin polymerization or depolymerization	biological_process	0.44542	0.94169	7	2097	12	3992	OG08979,OG04431,OG02863,OG03713,OG01248,OG02918,OG03001
GO:0006621	protein retention in ER lumen	biological_process	0.4458	0.94169	1	2097	1	3992	OG04773
GO:0035437	maintenance of protein localization in endoplasmic reticulum	biological_process	0.4458	0.94169	1	2097	1	3992	OG04773
GO:0046923	ER retention sequence binding	molecular_function	0.4458	0.94169	1	2097	1	3992	OG04773
GO:0072595	maintenance of protein localization in organelle	biological_process	0.4458	0.94169	1	2097	1	3992	OG04773
GO:0030259	lipid glycosylation	biological_process	0.44746	0.94169	2	2097	3	3992	OG01558,OG04124
GO:0071806	protein transmembrane transport	biological_process	0.44961	0.94169	6	2097	10	3992	OG04171,OG04342,OG09695,OG02787,OG03073,OG01578
GO:0004318	enoyl-[acyl-carrier-protein] reductase (NADH) activity	molecular_function	0.4501	0.94169	1	2097	1	3992	OG01676
GO:0032940	secretion by cell	biological_process	0.45073	0.94169	9	2097	16	3992	OG01780,OG01666,OG09238,OG04095,OG02826,OG01578,OG04538,OG04250,OG04179
GO:0046903	secretion	biological_process	0.45073	0.94169	9	2097	16	3992	OG02826,OG04095,OG09238,OG04250,OG01578,OG04538,OG04179,OG01780,OG01666
GO:0004329	formate-tetrahydrofolate ligase activity	molecular_function	0.45075	0.94169	1	2097	1	3992	OG04561
GO:0030248	cellulose binding	molecular_function	0.45192	0.94169	1	2097	1	3992	OG01263
GO:0006611	protein export from nucleus	biological_process	0.45214	0.94169	1	2097	1	3992	OG01679
GO:0032501	multicellular organismal process	biological_process	0.45224	0.94169	57	2097	108	3992	OG04553,OG09106,OG09648,OG03907,OG04182,OG03497,OG01961,OG09902,OG04547,OG04208,OG03351,OG04778,OG08573,OG03748,OG04228,OG02749,OG03503,OG01576,OG04173,OG02690,OG08844,OG04728,OG06129,OG03756,OG03901,OG04732,OG01295,OG04641,OG03804,OG04847,OG00961,OG01271,OG03828,OG04571,OG06160,OG09543,OG06127,OG02780,OG08661,OG06135,OG01284,OG04127,OG04334,OG04171,OG02906,OG03086,OG01706,OG04100,OG00982,OG02755…
GO:0043547	positive regulation of GTPase activity	biological_process	0.45324	0.94169	1	2097	1	3992	OG04401
GO:0006259	DNA metabolic process	biological_process	0.45437	0.94169	120	2097	232	3992	OG08978,OG03255,OG05917,OG01569,OG06328,OG03351,OG01968,OG04778,OG04619,OG03680,OG04019,OG09648,OG03829,OG02772,OG03341,OG03331,OG04906,OG04696,OG02658,OG09504,OG02796,OG03127,OG04275,OG04355,OG04195,OG09517,OG03078,OG01033,OG01293,OG04679,OG01534,OG03546,OG04473,OG04106,OG09821,OG02747,OG03268,OG08990,OG03582,OG01417,OG08707,OG03289,OG01635,OG03239,OG01590,OG08641,OG03858,OG06237,OG08777,OG01266…
GO:0045259	proton-transporting ATP synthase complex	cellular_component	0.45448	0.94169	24	2097	43	3992	OG02649,OG09511,OG04055,OG09875,OG09383,OG08713,OG04137,OG03502,OG02749,OG09744,OG04914,OG00858,OG08573,OG02911,OG02912,OG03217,OG03526,OG03093,OG06466,OG01581,OG09698,OG03197,OG09229,OG02686
GO:0019867	outer membrane	cellular_component	0.45494	0.94169	23	2097	42	3992	OG09320,OG04828,OG04208,OG01534,OG03350,OG03330,OG09648,OG04036,OG02755,OG08800,OG03059,OG04140,OG02937,OG02787,OG02902,OG04732,OG05946,OG09819,OG04342,OG09241,OG04066,OG02926,OG04603
GO:0004867	serine-type endopeptidase inhibitor activity	molecular_function	0.45638	0.94169	6	2097	10	3992	OG04455,OG09485,OG03446,OG03750,OG01687,OG04058
GO:0022627	cytosolic small ribosomal subunit	cellular_component	0.4566	0.94169	1	2097	1	3992	OG04649
GO:0015291	secondary active transmembrane transporter activity	molecular_function	0.45663	0.94169	9	2097	16	3992	OG09357,OG09503,OG03561,OG09629,OG02977,OG01275,OG04380,OG00987,OG01695
GO:0004174	electron-transferring-flavoprotein dehydrogenase activity	molecular_function	0.45688	0.94169	3	2097	5	3992	OG00953,OG01279,OG01377
GO:0016649	oxidoreductase activity, acting on the CH-NH group of donors, quinone or similar compound as acceptor	molecular_function	0.45688	0.94169	3	2097	5	3992	OG00953,OG01377,OG01279
GO:0000160	phosphorelay signal transduction system	biological_process	0.45837	0.94169	5	2097	9	3992	OG04645,OG02690,OG01419,OG01010,OG03009
GO:0046488	phosphatidylinositol metabolic process	biological_process	0.45861	0.94169	9	2097	16	3992	OG03922,OG04477,OG04256,OG04312,OG04144,OG01206,OG04483,OG01723,OG06088
GO:0000155	phosphorelay sensor kinase activity	molecular_function	0.45933	0.94169	3	2097	5	3992	OG01010,OG04645,OG02690
GO:0051017	actin filament bundle assembly	biological_process	0.46032	0.94169	1	2097	1	3992	OG03994
GO:0051764	actin crosslink formation	biological_process	0.46032	0.94169	1	2097	1	3992	OG03994
GO:0061572	actin filament bundle organization	biological_process	0.46032	0.94169	1	2097	1	3992	OG03994
GO:0003878	ATP citrate synthase activity	molecular_function	0.46051	0.94169	1	2097	1	3992	OG00593
GO:0000291	nuclear-transcribed mRNA catabolic process, exonucleolytic	biological_process	0.46325	0.94169	1	2097	1	3992	OG03096
GO:0034427	nuclear-transcribed mRNA catabolic process, exonucleolytic, 3'-5'	biological_process	0.46325	0.94169	1	2097	1	3992	OG03096
GO:0043928	exonucleolytic nuclear-transcribed mRNA catabolic process involved in deadenylation-dependent decay	biological_process	0.46325	0.94169	1	2097	1	3992	OG03096
GO:0070478	nuclear-transcribed mRNA catabolic process, 3'-5' exonucleolytic nonsense-mediated decay	biological_process	0.46325	0.94169	1	2097	1	3992	OG03096
GO:0005813	centrosome	cellular_component	0.46538	0.94169	1	2097	1	3992	OG04325
GO:0031122	cytoplasmic microtubule organization	biological_process	0.46538	0.94169	1	2097	1	3992	OG04325
GO:0035058	nonmotile primary cilium assembly	biological_process	0.46538	0.94169	1	2097	1	3992	OG04325
GO:0016838	carbon-oxygen lyase activity, acting on phosphates	molecular_function	0.46572	0.94169	2	2097	3	3992	OG03858,OG02868
GO:0070588	calcium ion transmembrane transport	biological_process	0.46677	0.94169	1	2097	1	3992	OG04702
GO:0031503	protein complex localization	biological_process	0.46692	0.94169	3	2097	5	3992	OG01392,OG04547,OG03217
GO:0015662	ATPase activity, coupled to transmembrane movement of ions, phosphorylative mechanism	molecular_function	0.46746	0.94169	8	2097	14	3992	OG09656,OG04666,OG04066,OG04702,OG03468,OG09983,OG09827,OG04219
GO:0016585	chromatin remodeling complex	cellular_component	0.46802	0.94169	1	2097	1	3992	OG04658
GO:0003867	4-aminobutyrate transaminase activity	molecular_function	0.46906	0.94169	1	2097	1	3992	OG03597
GO:0009448	gamma-aminobutyric acid metabolic process	biological_process	0.46906	0.94169	1	2097	1	3992	OG03597
GO:0009450	gamma-aminobutyric acid catabolic process	biological_process	0.46906	0.94169	1	2097	1	3992	OG03597
GO:0032446	protein modification by small protein conjugation	biological_process	0.46963	0.94169	17	2097	31	3992	OG01612,OG03759,OG09001,OG02734,OG09504,OG01945,OG03749,OG05983,OG04129,OG03201,OG04266,OG01773,OG04165,OG04405,OG09787,OG01789,OG03096
GO:0004221	ubiquitin thiolesterase activity	molecular_function	0.46986	0.94169	2	2097	3	3992	OG04284,OG00417
GO:0006260	DNA replication	biological_process	0.47226	0.94169	49	2097	94	3992	OG09262,OG03078,OG04195,OG09504,OG03300,OG04906,OG04696,OG02658,OG04356,OG03374,OG02737,OG04223,OG03341,OG03829,OG04019,OG09648,OG08637,OG04468,OG03298,OG03921,OG08978,OG04534,OG01706,OG02886,OG03672,OG03550,OG09137,OG04715,OG03438,OG09378,OG03389,OG02850,OG01590,OG03979,OG02791,OG03617,OG03365,OG03582,OG03453,OG04106,OG09821,OG02747,OG04612,OG03682,OG03546,OG01781,OG01534,OG04933,OG01293
GO:0033218	amide binding	molecular_function	0.47265	0.94169	2	2097	3	3992	OG02660,OG04773
GO:0070647	protein modification by small protein conjugation or removal	biological_process	0.47306	0.94169	22	2097	41	3992	OG09787,OG04405,OG04165,OG01789,OG03096,OG03839,OG04615,OG03201,OG04266,OG04284,OG01773,OG04889,OG02734,OG09504,OG01945,OG00417,OG05983,OG04129,OG03749,OG01612,OG03759,OG09001
GO:0004823	leucine-tRNA ligase activity	molecular_function	0.47333	0.94169	1	2097	1	3992	OG04468
GO:0006429	leucyl-tRNA aminoacylation	biological_process	0.47333	0.94169	1	2097	1	3992	OG04468
GO:0004066	asparagine synthase (glutamine-hydrolyzing) activity	molecular_function	0.47431	0.94169	1	2097	1	3992	OG01700
GO:0006528	asparagine metabolic process	biological_process	0.47431	0.94169	1	2097	1	3992	OG01700
GO:0006529	asparagine biosynthetic process	biological_process	0.47431	0.94169	1	2097	1	3992	OG01700
GO:0070981	L-asparagine biosynthetic process	biological_process	0.47431	0.94169	1	2097	1	3992	OG01700
GO:0070982	L-asparagine metabolic process	biological_process	0.47431	0.94169	1	2097	1	3992	OG01700
GO:0008171	O-methyltransferase activity	molecular_function	0.47454	0.94169	7	2097	12	3992	OG03359,OG02814,OG03140,OG09387,OG04896,OG03202,OG10039
GO:0002520	immune system development	biological_process	0.47517	0.94169	1	2097	1	3992	OG01961
GO:0004822	isoleucine-tRNA ligase activity	molecular_function	0.47517	0.94169	1	2097	1	3992	OG01961
GO:0005833	hemoglobin complex	cellular_component	0.47517	0.94169	1	2097	1	3992	OG01961
GO:0006428	isoleucyl-tRNA aminoacylation	biological_process	0.47517	0.94169	1	2097	1	3992	OG01961
GO:0020027	hemoglobin metabolic process	biological_process	0.47517	0.94169	1	2097	1	3992	OG01961
GO:0030097	hemopoiesis	biological_process	0.47517	0.94169	1	2097	1	3992	OG01961
GO:0030492	hemoglobin binding	molecular_function	0.47517	0.94169	1	2097	1	3992	OG01961
GO:0048534	hematopoietic or lymphoid organ development	biological_process	0.47517	0.94169	1	2097	1	3992	OG01961
GO:0005088	Ras guanyl-nucleotide exchange factor activity	molecular_function	0.47557	0.94169	7	2097	13	3992	OG03865,OG03302,OG04703,OG04042,OG04267,OG04100,OG04711
[truncated: 2,076 more rows]
