# Supplementary material for: Comparative transcriptome analysis and identification of candidate effectors in two related rust species (Gymnosporangium yamadae and Gymnosporangium asiaticum)
Source: BMC Genomics. 2017 Aug 23;18:651. doi: 10.1186/s12864-017-4059-x (PMC5567642; doi:10.1186/s12864-017-4059-x)
Supplement: Supplementary file 10 — GO and KEGG pathway enrichment analysis. This file provides the GO enrichment and KEGG pathway enrichment of conserved and divergent orthologous genes. (ZIP 2456 kb) [file 12864_2017_4059_MOESM10_ESM.zip › Additional file 10/kaks_s_0.1.CAD_KEGG_pathway_enrichment_result.xls]

##Databases: KEGG PATHWAY
##Statistical test method: hypergeometric test / Fisher's exact test
##FDR correction method: Benjamini and Hochberg
#Term	Database	ID	Input number	Background number	P-Value	Corrected P-Value	Input	Hyperlink
Ribosome	KEGG PATHWAY	ko03010	195	227	0.0724840666794	0.90117296169	OG09557|OG09550|OG09253|OG08642|OG02882|OG09790|OG09956|OG02708|OG02711|OG02802|OG05713|OG02657|OG08724|OG08727|OG08812|OG08723|OG04892|OG08795|OG08640|OG09709|OG09132|OG01464|OG09703|OG03177|OG08615|OG02958|OG02815|OG09093|OG08835|OG08791|OG02709|OG09254|OG03556|OG09631|OG08797|OG09948|OG08715|OG09596|OG08717|OG08650|OG08651|OG08652|OG08831|OG10057|OG10056|OG03183|OG03657|OG02788|OG02783|OG09497…	http://www.genome.jp/kegg-bin/show_pathway?ko03010/K02903%09red/K02910%09red/K02908%09red/K02877%09red/K02912%09red/K02893%09red/K02954%09red/K02915%09red/K02906%09red/K02882%09red/K02889%09red/K02957%09red/K02930%09red/K02955%09red/K02932%09red/K02953%09red/K02866%09red/K02937%09red/K02936%09red/K02885%09red/K02938%09red/K02868%09red/K02917%09red/K02880%09red/K02883%09red/K02958%09red/K02993%09r…
Spliceosome	KEGG PATHWAY	ko03040	47	55	0.281275346139	0.90117296169	OG08526|OG02863|OG04849|OG04534|OG04175|OG02927|OG03893|OG02676|OG04367|OG03931|OG02732|OG03130|OG03276|OG04674|OG09588|OG04045|OG03580|OG09178|OG04284|OG04283|OG03587|OG09170|OG03023|OG03473|OG01287|OG09460|OG04508|OG04447|OG04835|OG03944|OG01945|OG02973|OG02972|OG04015|OG09639|OG03525|OG04311|OG01767|OG03095|OG04763|OG01199|OG01478|OG03492|OG03990|OG03497|OG01605|OG03590	http://www.genome.jp/kegg-bin/show_pathway?ko03040/K12626%09red/K12830%09red/K12862%09red/K12863%09red/K12860%09red/K11086%09red/K06063%09red/K12733%09red/K12844%09red/K12845%09red/K12868%09red/K12869%09red/K12843%09red/K12847%09red/K12828%09red/K12829%09red/K12826%09red/K12827%09red/K12825%09red/K11984%09red/K12881%09red/K11098%09red/K13025%09red/K12621%09red/K11097%09red/K12873%09red/K11095%09r…
Proteasome	KEGG PATHWAY	ko03050	23	25	0.281804699713	0.90117296169	OG02940|OG03289|OG04797|OG03973|OG09838|OG02846|OG03060|OG04679|OG03116|OG02633|OG04816|OG03239|OG03833|OG09424|OG04057|OG04275|OG03538|OG03105|OG03097|OG02984|OG03751|OG03010|OG03595	http://www.genome.jp/kegg-bin/show_pathway?ko03050/K03064%09red/K03065%09red/K03066%09red/K03061%09red/K03062%09red/K03063%09red/K03028%09red/K02728%09red/K02726%09red/K02727%09red/K03039%09red/K03038%09red/K03035%09red/K03030%09red/K02739%09red/K02738%09red/K02732%09red/K02731%09red/K02730%09red/K02737%09red/K02736%09red/K02735%09red
Fatty acid degradation	KEGG PATHWAY	ko00071	16	17	0.311725730382	0.90117296169	OG09583|OG09465|OG04163|OG09750|OG04745|OG03834|OG04322|OG03790|OG02617|OG04630|OG02777|OG03985|OG09185|OG08668|OG00340|OG09289	http://www.genome.jp/kegg-bin/show_pathway?ko00071/K00249%09red/K07508%09red/K00128%09red/K00232%09red/K14085%09red/K01897%09red/K00121%09red/K13953%09red/K07513%09red/K00626%09red
Histidine metabolism	KEGG PATHWAY	ko00340	9	9	0.349094551337	0.90117296169	OG09583|OG09465|OG04877|OG01593|OG03835|OG09289|OG04369|OG08668|OG00340	http://www.genome.jp/kegg-bin/show_pathway?ko00340/K01663%09red/K01693%09red/K00128%09red/K14152%09red/K01814%09red/K14085%09red
Glyoxylate and dicarboxylate metabolism	KEGG PATHWAY	ko00630	22	26	0.387608944551	0.90117296169	OG04510|OG08562|OG09691|OG04630|OG03136|OG02612|OG09605|OG09831|OG01247|OG09951|OG03481|OG03024|OG08998|OG09376|OG03413|OG01686|OG03888|OG04277|OG03730|OG10024|OG09809|OG03879	http://www.genome.jp/kegg-bin/show_pathway?ko00630/K03781%09red/K00049%09red/K01681%09red/K01915%09red/K00281%09red/K01647%09red/K00600%09red/K02437%09red/K00605%09red/K00382%09red/K01638%09red/K01637%09red/K00122%09red/K00026%09red/K00626%09red
Sphingolipid metabolism	KEGG PATHWAY	ko00600	7	7	0.387862563581	0.90117296169	OG04614|OG04392|OG02699|OG01602|OG04059|OG01989|OG00730	http://www.genome.jp/kegg-bin/show_pathway?ko00600/K12350%09red/K00654%09red/K04713%09red/K04711%09red/K01634%09red/K04709%09red
RNA polymerase	KEGG PATHWAY	ko03020	14	16	0.400791398443	0.90117296169	OG02955|OG09560|OG04842|OG09205|OG03268|OG02773|OG04203|OG01267|OG01148|OG04428|OG00358|OG03437|OG09672|OG02819	http://www.genome.jp/kegg-bin/show_pathway?ko03020/K03000%09red/K03007%09red/K03006%09red/K03014%09red/K03017%09red/K03016%09red/K03011%09red/K03013%09red/K03002%09red/K03019%09red/K03008%09red/K03009%09red
Arginine and proline metabolism	KEGG PATHWAY	ko00330	14	16	0.400791398443	0.90117296169	OG09583|OG09465|OG09879|OG04511|OG09784|OG06439|OG04924|OG04149|OG03522|OG09289|OG08531|OG01272|OG08668|OG00340	http://www.genome.jp/kegg-bin/show_pathway?ko00330/K14454%09red/K00286%09red/K01485%09red/K00128%09red/K11142%09red/K01581%09red/K14085%09red/K01611%09red/K01480%09red
Valine, leucine and isoleucine degradation	KEGG PATHWAY	ko00280	17	20	0.409904582773	0.90117296169	OG09583|OG09465|OG00749|OG09663|OG03790|OG09750|OG03834|OG02777|OG09275|OG04885|OG04630|OG09289|OG03308|OG03597|OG03888|OG08668|OG00340	http://www.genome.jp/kegg-bin/show_pathway?ko00280/K13524%09red/K00249%09red/K00140%09red/K01641%09red/K05607%09red/K00020%09red/K07508%09red/K00128%09red/K00382%09red/K14085%09red/K07513%09red/K00626%09red
Endocytosis	KEGG PATHWAY	ko04144	40	50	0.415101833745	0.90117296169	OG04414|OG03466|OG03465|OG03549|OG04558|OG02962|OG02840|OG04431|OG02950|OG03062|OG03600|OG01248|OG03371|OG03376|OG04615|OG09134|OG03708|OG03001|OG03194|OG01650|OG03703|OG03175|OG09460|OG00997|OG03908|OG04371|OG04256|OG04165|OG03109|OG02641|OG02918|OG09639|OG03454|OG02622|OG03451|OG03184|OG03036|OG10079|OG03713|OG03591	http://www.genome.jp/kegg-bin/show_pathway?ko04144/K10591%09red/K04513%09red/K07889%09red/K12471%09red/K17919%09red/K12193%09red/K12191%09red/K18442%09red/K12197%09red/K12194%09red/K04646%09red/K18468%09red/K12198%09red/K12199%09red/K05758%09red/K11839%09red/K07937%09red/K12562%09red/K05754%09red/K05755%09red/K00889%09red/K05757%09red/K17918%09red/K12493%09red/K12492%09red/K12188%09red/K10365%09r…
Arginine biosynthesis	KEGG PATHWAY	ko00220	13	15	0.41871667888	0.90117296169	OG09204|OG04149|OG00983|OG09605|OG09585|OG01247|OG09376|OG09382|OG00898|OG04438|OG03778|OG04400|OG04028	http://www.genome.jp/kegg-bin/show_pathway?ko00220/K01755%09red/K14454%09red/K00262%09red/K01940%09red/K12659%09red/K00611%09red/K00814%09red/K01915%09red/K00620%09red/K01427%09red
Glycerolipid metabolism	KEGG PATHWAY	ko00561	16	19	0.426624805762	0.90117296169	OG09583|OG09465|OG01246|OG01502|OG09680|OG00989|OG04312|OG04856|OG01337|OG03827|OG03787|OG09289|OG03487|OG08668|OG00340|OG04183	http://www.genome.jp/kegg-bin/show_pathway?ko00561/K00679%09red/K00002%09red/K14457%09red/K17900%09red/K18693%09red/K00128%09red/K06116%09red/K01046%09red/K13509%09red/K14085%09red/K00864%09red
beta-Alanine metabolism	KEGG PATHWAY	ko00410	9	10	0.428389478943	0.90117296169	OG09583|OG09465|OG00904|OG03834|OG09275|OG09289|OG03597|OG08668|OG00340	http://www.genome.jp/kegg-bin/show_pathway?ko00410/K13524%09red/K00249%09red/K00140%09red/K00128%09red/K01580%09red/K14085%09red
Pyruvate metabolism	KEGG PATHWAY	ko00620	29	36	0.430086324005	0.90117296169	OG04860|OG04518|OG04791|OG04630|OG03136|OG08668|OG04191|OG09583|OG09831|OG09951|OG02774|OG02805|OG09289|OG03481|OG03642|OG09392|OG09465|OG09785|OG01281|OG01585|OG03413|OG03888|OG04229|OG04888|OG09946|OG03529|OG03874|OG08805|OG00340	http://www.genome.jp/kegg-bin/show_pathway?ko00620/K00102%09red/K00049%09red/K11262%09red/K01958%09red/K01007%09red/K00627%09red/K01679%09red/K14085%09red/K00161%09red/K00162%09red/K01759%09red/K00128%09red/K01649%09red/K00029%09red/K00382%09red/K01638%09red/K00873%09red/K00026%09red/K01655%09red/K00626%09red/K00101%09red
Glycine, serine and threonine metabolism	KEGG PATHWAY	ko00260	22	27	0.436952443096	0.90117296169	OG08998|OG02612|OG02909|OG04341|OG02847|OG09600|OG10024|OG04067|OG09951|OG04202|OG03024|OG01739|OG03173|OG09465|OG09562|OG02933|OG01686|OG03888|OG00890|OG01517|OG06129|OG03653	http://www.genome.jp/kegg-bin/show_pathway?ko00260/K01758%09red/K17103%09red/K00049%09red/K00003%09red/K00872%09red/K00133%09red/K01694%09red/K00306%09red/K00281%09red/K00058%09red/K00643%09red/K01754%09red/K00600%09red/K02437%09red/K00605%09red/K00382%09red/K14085%09red/K00928%09red/K01834%09red/K15634%09red
Basal transcription factors	KEGG PATHWAY	ko03022	12	14	0.438040615356	0.90117296169	OG03732|OG06132|OG00762|OG01575|OG06283|OG04929|OG01656|OG04807|OG03460|OG01052|OG04355|OG04809	http://www.genome.jp/kegg-bin/show_pathway?ko03022/K10842%09red/K03142%09red/K10843%09red/K02202%09red/K03124%09red/K03134%09red/K03126%09red/K03132%09red/K03123%09red/K03131%09red/K03128%09red
Fructose and mannose metabolism	KEGG PATHWAY	ko00051	12	14	0.438040615356	0.90117296169	OG04117|OG01634|OG01295|OG06081|OG03832|OG01692|OG03864|OG03769|OG03423|OG01544|OG08634|OG02856	http://www.genome.jp/kegg-bin/show_pathway?ko00051/K19030%09red/K01809%09red/K00966%09red/K19029%09red/K00844%09red/K01803%09red/K00008%09red/K01623%09red/K19355%09red/K01624%09red/K17497%09red
Fatty acid biosynthesis	KEGG PATHWAY	ko00061	5	5	0.438607282773	0.90117296169	OG03985|OG04163|OG09539|OG04791|OG01676	http://www.genome.jp/kegg-bin/show_pathway?ko00061/K01897%09red/K11262%09red/K00059%09red/K00668%09red
Phagosome	KEGG PATHWAY	ko04145	25	31	0.440564313175	0.90117296169	OG02943|OG09380|OG09692|OG03549|OG03244|OG03890|OG02928|OG09938|OG05805|OG03175|OG09428|OG09202|OG09442|OG02911|OG03512|OG04058|OG03342|OG02749|OG00657|OG09866|OG01238|OG03013|OG03752|OG03162|OG04903	http://www.genome.jp/kegg-bin/show_pathway?ko04145/K08054%09red/K02155%09red/K03661%09red/K10956%09red/K08488%09red/K07374%09red/K07342%09red/K10413%09red/K07889%09red/K02144%09red/K04392%09red/K02146%09red/K08008%09red/K02149%09red/K02145%09red/K02153%09red/K02147%09red/K02151%09red/K02150%09red
Ascorbate and aldarate metabolism	KEGG PATHWAY	ko00053	8	9	0.452021212907	0.90117296169	OG09583|OG09465|OG06465|OG09289|OG04051|OG09644|OG08668|OG00340	http://www.genome.jp/kegg-bin/show_pathway?ko00053/K00128%09red/K00012%09red/K00469%09red/K14085%09red
Butanoate metabolism	KEGG PATHWAY	ko00650	8	9	0.452021212907	0.90117296169	OG09663|OG01906|OG04688|OG00904|OG04630|OG03002|OG03308|OG03597	http://www.genome.jp/kegg-bin/show_pathway?ko00650/K13524%09red/K01652%09red/K01580%09red/K01653%09red/K01641%09red/K00626%09red/K00100%09red
Pentose phosphate pathway	KEGG PATHWAY	ko00030	11	13	0.458971191164	0.90117296169	OG09758|OG08634|OG00660|OG03864|OG09531|OG03661|OG04173|OG03026|OG09726|OG03991|OG03147	http://www.genome.jp/kegg-bin/show_pathway?ko00030/K01835%09red/K01810%09red/K00948%09red/K01623%09red/K00616%09red/K00615%09red/K00036%09red/K01624%09red/K00033%09red
Cell cycle - yeast	KEGG PATHWAY	ko04111	32	41	0.474060400232	0.90117296169	OG02772|OG03389|OG03728|OG02849|OG03560|OG04364|OG04195|OG03979|OG02844|OG08725|OG03330|OG03254|OG04204|OG03250|OG03826|OG04340|OG09377|OG04442|OG04019|OG03510|OG04356|OG04405|OG03554|OG04927|OG01434|OG01781|OG04216|OG01490|OG03993|OG04299|OG09651|OG03300	http://www.genome.jp/kegg-bin/show_pathway?ko04111/K06685%09red/K06682%09red/K02210%09red/K02212%09red/K10259%09red/K02219%09red/K06676%09red/K06656%09red/K04563%09red/K02603%09red/K02180%09red/K02541%09red/K03094%09red/K03456%09red/K02307%09red/K02220%09red/K02209%09red/K03868%09red/K02309%09red/K06666%09red/K06669%09red/K02540%09red/K06628%09red/K03347%09red/K03363%09red/K03361%09red/K03364%09r…
Regulation of mitophagy - yeast	KEGG PATHWAY	ko04139	16	20	0.484842276612	0.90117296169	OG03498|OG03153|OG04560|OG09482|OG01274|OG03367|OG01655|OG03374|OG02926|OG03667|OG02845|OG04256|OG01230|OG04276|OG03918|OG03640	http://www.genome.jp/kegg-bin/show_pathway?ko04139/K17775%09red/K17774%09red/K17765%09red/K08955%09red/K08269%09red/K11244%09red/K17969%09red/K03097%09red/K11227%09red/K04464%09red/K08294%09red/K17800%09red/K03115%09red/K17065%09red/K11229%09red/K00889%09red
Citrate cycle (TCA cycle)	KEGG PATHWAY	ko00020	22	28	0.486364771692	0.90117296169	OG04843|OG02887|OG09691|OG03165|OG02805|OG03136|OG03529|OG00593|OG03219|OG03481|OG03642|OG09785|OG01281|OG01585|OG03888|OG04277|OG02939|OG09831|OG09809|OG03879|OG03305|OG03161	http://www.genome.jp/kegg-bin/show_pathway?ko00020/K01958%09red/K01899%09red/K00658%09red/K01679%09red/K00161%09red/K00162%09red/K01681%09red/K01900%09red/K01648%09red/K00234%09red/K00235%09red/K00382%09red/K00026%09red/K00627%09red/K01647%09red/K00030%09red
Meiosis - yeast	KEGG PATHWAY	ko04113	21	27	0.502910515735	0.90117296169	OG09377|OG04356|OG04685|OG01781|OG04216|OG09513|OG03250|OG03389|OG03979|OG05895|OG04408|OG04019|OG04364|OG04442|OG03993|OG04195|OG02963|OG03163|OG04000|OG02737|OG03300	http://www.genome.jp/kegg-bin/show_pathway?ko04113/K04345%09red/K02603%09red/K02209%09red/K03363%09red/K06669%09red/K06269%09red/K03456%09red/K02210%09red/K01768%09red/K02212%09red/K02540%09red/K06628%09red/K08139%09red/K04563%09red/K12761%09red/K10872%09red/K02309%09red/K11584%09red/K02541%09red
SNARE interactions in vesicular transport	KEGG PATHWAY	ko04130	9	11	0.506756760394	0.90117296169	OG03342|OG04753|OG03249|OG06135|OG03351|OG03257|OG01459|OG04171|OG04625	http://www.genome.jp/kegg-bin/show_pathway?ko04130/K08495%09red/K08496%09red/K08490%09red/K08486%09red/K08493%09red/K08489%09red/K08488%09red/K08513%09red
Protein export	KEGG PATHWAY	ko03060	9	11	0.506756760394	0.90117296169	OG09770|OG03720|OG03099|OG09692|OG03244|OG03718|OG03013|OG03706|OG03231	http://www.genome.jp/kegg-bin/show_pathway?ko03060/K12948%09red/K09540%09red/K10956%09red/K12946%09red/K13280%09red/K07342%09red/K12275%09red
Aminoacyl-tRNA biosynthesis	KEGG PATHWAY	ko00970	14	18	0.525001939442	0.90117296169	OG03156|OG04318|OG03261|OG02862|OG09458|OG04468|OG04852|OG04109|OG04850|OG04287|OG01468|OG01961|OG04934|OG04446	http://www.genome.jp/kegg-bin/show_pathway?ko00970/K04567%09red/K01885%09red/K01881%09red/K01870%09red/K01872%09red/K01867%09red/K01876%09red/K01889%09red/K01868%09red/K01869%09red/K01893%09red/K01892%09red/K01890%09red
Biosynthesis of unsaturated fatty acids	KEGG PATHWAY	ko01040	11	14	0.528739777191	0.90117296169	OG01753|OG09750|OG04745|OG09388|OG04322|OG03790|OG03977|OG02665|OG01547|OG09539|OG09652	http://www.genome.jp/kegg-bin/show_pathway?ko01040/K00059%09red/K00232%09red/K10245%09red/K10258%09red/K10256%09red/K07513%09red/K00507%09red/K10251%09red
Propanoate metabolism	KEGG PATHWAY	ko00640	8	10	0.534362542164	0.90117296169	OG04843|OG02887|OG04791|OG03834|OG09275|OG04630|OG03597|OG03888	http://www.genome.jp/kegg-bin/show_pathway?ko00640/K13524%09red/K00140%09red/K01899%09red/K00249%09red/K01900%09red/K00382%09red/K11262%09red/K00626%09red
Lysine biosynthesis	KEGG PATHWAY	ko00300	8	10	0.534362542164	0.90117296169	OG09465|OG04774|OG03613|OG01517|OG04202|OG03499|OG03874|OG04341	http://www.genome.jp/kegg-bin/show_pathway?ko00300/K00003%09red/K00293%09red/K00290%09red/K05824%09red/K14085%09red/K00928%09red/K00133%09red/K01655%09red
Ubiquitin mediated proteolysis	KEGG PATHWAY	ko04120	22	29	0.535103475921	0.90117296169	OG04841|OG04829|OG02829|OG04340|OG04204|OG03826|OG09649|OG03042|OG01773|OG02796|OG03749|OG04165|OG03696|OG04405|OG03554|OG01789|OG01434|OG04216|OG04129|OG09167|OG04299|OG09651	http://www.genome.jp/kegg-bin/show_pathway?ko04120/K10590%09red/K03869%09red/K06689%09red/K10579%09red/K10576%09red/K03094%09red/K04555%09red/K04554%09red/K10598%09red/K03178%09red/K03347%09red/K10259%09red/K03362%09red/K03363%09red/K03868%09red/K03361%09red/K03364%09red/K10686%09red/K10591%09red
Glycolysis / Gluconeogenesis	KEGG PATHWAY	ko00010	33	44	0.540825996637	0.90117296169	OG01295|OG04518|OG02617|OG09185|OG04173|OG03423|OG02847|OG08668|OG09583|OG01502|OG03529|OG02731|OG03252|OG09289|OG03642|OG09721|OG03173|OG09465|OG09562|OG09785|OG09566|OG09680|OG08617|OG09191|OG03864|OG03888|OG02856|OG08594|OG08634|OG02805|OG09531|OG00340|OG03147	http://www.genome.jp/kegg-bin/show_pathway?ko00010/K00134%09red/K00873%09red/K00002%09red/K01689%09red/K01835%09red/K01834%09red/K01810%09red/K00161%09red/K00162%09red/K01803%09red/K00128%09red/K01623%09red/K01624%09red/K00382%09red/K14085%09red/K00121%09red/K15634%09red/K00627%09red/K13953%09red/K00844%09red
Fatty acid elongation	KEGG PATHWAY	ko00062	5	6	0.544430389891	0.90117296169	OG01753|OG03977|OG02777|OG02665|OG03458	http://www.genome.jp/kegg-bin/show_pathway?ko00062/K01074%09red/K10258%09red/K10245%09red/K10251%09red/K07508%09red
Phenylalanine, tyrosine and tryptophan biosynthesis	KEGG PATHWAY	ko00400	10	13	0.554021700756	0.90117296169	OG04149|OG03858|OG01293|OG00890|OG04082|OG04496|OG03279|OG09558|OG02868|OG04907	http://www.genome.jp/kegg-bin/show_pathway?ko00400/K14454%09red/K13830%09red/K01694%09red/K01736%09red/K00766%09red/K01626%09red/K00211%09red/K01656%09red
Pyrimidine metabolism	KEGG PATHWAY	ko00240	29	39	0.557783696172	0.90117296169	OG04842|OG02888|OG09205|OG03078|OG03682|OG03437|OG03684|OG00358|OG02773|OG04203|OG01267|OG03375|OG03621|OG02955|OG09560|OG01148|OG04858|OG06439|OG04855|OG02995|OG01940|OG04428|OG03550|OG02819|OG03268|OG04145|OG03034|OG09672|OG03871	http://www.genome.jp/kegg-bin/show_pathway?ko00240/K00762%09red/K03007%09red/K00761%09red/K03002%09red/K03000%09red/K01937%09red/K03008%09red/K13800%09red/K00757%09red/K02684%09red/K00560%09red/K03009%09red/K01519%09red/K03014%09red/K03017%09red/K03016%09red/K03011%09red/K03013%09red/K02327%09red/K00940%09red/K03019%09red/K03006%09red/K00384%09red/K10808%09red/K13421%09red/K01485%09red/K10807%09r…
Alanine, aspartate and glutamate metabolism	KEGG PATHWAY	ko00250	15	20	0.562619474511	0.90117296169	OG09204|OG04149|OG03966|OG09605|OG01247|OG09376|OG09382|OG00904|OG03517|OG03185|OG01700|OG04438|OG00898|OG03597|OG04028	http://www.genome.jp/kegg-bin/show_pathway?ko00250/K13524%09red/K01755%09red/K14454%09red/K00262%09red/K01953%09red/K01940%09red/K01580%09red/K00814%09red/K00820%09red/K00764%09red/K01915%09red/K01939%09red
Purine metabolism	KEGG PATHWAY	ko00230	36	49	0.576176888371	0.90117296169	OG04842|OG04257|OG04847|OG02888|OG04518|OG09205|OG03078|OG03402|OG03682|OG03957|OG03437|OG03684|OG03237|OG02773|OG04203|OG01267|OG03026|OG00358|OG02955|OG09560|OG01148|OG04685|OG03966|OG04428|OG04400|OG03550|OG02819|OG03268|OG02747|OG04145|OG03185|OG09531|OG05892|OG09672|OG03503|OG03147	http://www.genome.jp/kegg-bin/show_pathway?ko00230/K00856%09red/K00764%09red/K00088%09red/K03006%09red/K01768%09red/K03002%09red/K01939%09red/K03000%09red/K00873%09red/K01427%09red/K03008%09red/K03009%09red/K00759%09red/K01835%09red/K02684%09red/K01120%09red/K00939%09red/K01519%09red/K03014%09red/K03017%09red/K03016%09red/K03011%09red/K03013%09red/K02327%09red/K01923%09red/K00940%09red/K03019%09r…
DNA replication	KEGG PATHWAY	ko03030	9	12	0.581472519771	0.90117296169	OG04223|OG03078|OG04195|OG04019|OG03682|OG02791|OG04356|OG03979|OG03300	http://www.genome.jp/kegg-bin/show_pathway?ko03030/K10756%09red/K10755%09red/K02684%09red/K02210%09red/K02212%09red/K02540%09red/K02541%09red/K02209%09red/K02327%09red
Tyrosine metabolism	KEGG PATHWAY	ko00350	4	5	0.586895885666	0.90117296169	OG02617|OG09185|OG01345|OG04149	http://www.genome.jp/kegg-bin/show_pathway?ko00350/K00121%09red/K13953%09red/K14454%09red/K00505%09red
Valine, leucine and isoleucine biosynthesis	KEGG PATHWAY	ko00290	6	8	0.599853712826	0.90117296169	OG04067|OG04065|OG04688|OG04740|OG03002|OG04191	http://www.genome.jp/kegg-bin/show_pathway?ko00290/K01754%09red/K01687%09red/K00053%09red/K01649%09red/K01653%09red/K01652%09red
Starch and sucrose metabolism	KEGG PATHWAY	ko00500	26	36	0.604112137217	0.90117296169	OG09129|OG01295|OG09237|OG00693|OG04173|OG09087|OG03423|OG09369|OG06139|OG09531|OG04919|OG09158|OG03750|OG04800|OG09781|OG04830|OG09469|OG09644|OG04051|OG03418|OG04761|OG04142|OG01768|OG09536|OG01317|OG03147	http://www.genome.jp/kegg-bin/show_pathway?ko00500/K01178%09red/K01196%09red/K01194%09red/K01176%09red/K00963%09red/K00700%09red/K01188%09red/K16055%09red/K00844%09red/K00706%09red/K01835%09red/K01213%09red/K08678%09red/K01810%09red/K00693%09red/K00012%09red/K00697%09red
Lysine degradation	KEGG PATHWAY	ko00310	13	18	0.60733067471	0.90117296169	OG09583|OG09465|OG04774|OG01572|OG03613|OG03608|OG04630|OG00340|OG02909|OG03305|OG08668|OG04407|OG09289	http://www.genome.jp/kegg-bin/show_pathway?ko00310/K11423%09red/K00658%09red/K00306%09red/K00293%09red/K00290%09red/K00128%09red/K11422%09red/K11427%09red/K14085%09red/K00626%09red
mRNA surveillance pathway	KEGG PATHWAY	ko03015	18	25	0.608116961317	0.90117296169	OG02931|OG03838|OG09377|OG01507|OG02863|OG03125|OG09869|OG03096|OG09588|OG04296|OG03004|OG01057|OG03587|OG03993|OG02841|OG02963|OG02737|OG04484	http://www.genome.jp/kegg-bin/show_pathway?ko03015/K06269%09red/K06100%09red/K14402%09red/K13171%09red/K03456%09red/K14396%09red/K11584%09red/K12881%09red/K03265%09red/K13126%09red/K12877%09red/K13025%09red/K14404%09red/K14294%09red/K14411%09red/K14326%09red/K14325%09red
Protein processing in endoplasmic reticulum	KEGG PATHWAY	ko04141	49	68	0.617091977998	0.90117296169	OG01037|OG02943|OG09380|OG09692|OG09854|OG09998|OG02829|OG03544|OG04029|OG03245|OG03952|OG04436|OG04308|OG09666|OG03334|OG09767|OG04351|OG04204|OG01405|OG00922|OG09378|OG09649|OG03013|OG02796|OG09138|OG09396|OG09460|OG02937|OG03572|OG01389|OG04405|OG09770|OG03617|OG09639|OG03099|OG03365|OG01533|OG03101|OG03244|OG03706|OG01496|OG03655|OG00722|OG09167|OG03630|OG03145|OG04299|OG09651|OG02787	http://www.genome.jp/kegg-bin/show_pathway?ko04141/K12670%09red/K06689%09red/K13989%09red/K04555%09red/K04554%09red/K08852%09red/K10839%09red/K14026%09red/K03868%09red/K10956%09red/K09518%09red/K07151%09red/K14002%09red/K14007%09red/K14004%09red/K12666%09red/K04523%09red/K03094%09red/K10084%09red/K07953%09red/K10082%09red/K12669%09red/K13993%09red/K09584%09red/K03237%09red/K08054%09red/K13525%09r…
RNA degradation	KEGG PATHWAY	ko03018	20	28	0.618420664292	0.90117296169	OG03290|OG02731|OG08617|OG03901|OG09869|OG08643|OG03637|OG03473|OG09566|OG09340|OG03158|OG09191|OG03947|OG01706|OG04343|OG02732|OG03866|OG04574|OG09721|OG03319	http://www.genome.jp/kegg-bin/show_pathway?ko03018/K04043%09red/K12626%09red/K12603%09red/K01689%09red/K12621%09red/K12606%09red/K12614%09red/K13126%09red/K12581%09red/K12580%09red/K12613%09red/K12601%09red/K04077%09red/K11600%09red/K12598%09red/K12609%09red
Tryptophan metabolism	KEGG PATHWAY	ko00380	10	14	0.621914921892	0.90117296169	OG09583|OG09465|OG00771|OG04510|OG09615|OG04630|OG09289|OG01678|OG08668|OG00340	http://www.genome.jp/kegg-bin/show_pathway?ko00380/K03781%09red/K03782%09red/K00128%09red/K00452%09red/K14264%09red/K14085%09red/K00626%09red
Ribosome biogenesis in eukaryotes	KEGG PATHWAY	ko03008	30	42	0.622937693336	0.90117296169	OG04691|OG04411|OG02881|OG03402|OG03680|OG00980|OG03726|OG04328|OG03153|OG09950|OG04016|OG04590|OG05921|OG03374|OG03843|OG04281|OG01679|OG01563|OG03982|OG02895|OG04235|OG04707|OG03414|OG04424|OG04180|OG03202|OG01570|OG02744|OG03095|OG04072	http://www.genome.jp/kegg-bin/show_pathway?ko03008/K03264%09red/K12845%09red/K14570%09red/K07562%09red/K14558%09red/K14559%09red/K07936%09red/K14538%09red/K14537%09red/K03097%09red/K14571%09red/K03115%09red/K11131%09red/K11130%09red/K13288%09red/K14561%09red/K14560%09red/K14563%09red/K14565%09red/K14564%09red/K14566%09red/K18532%09red/K11128%09red/K14569%09red/K14758%09red/K14521%09red/K14290%09r…
Galactose metabolism	KEGG PATHWAY	ko00052	5	7	0.639549838022	0.90117296169	OG03423|OG04142|OG09531|OG01295|OG03147	http://www.genome.jp/kegg-bin/show_pathway?ko00052/K01835%09red/K00844%09red/K00963%09red
One carbon pool by folate	KEGG PATHWAY	ko00670	5	7	0.639549838022	0.90117296169	OG04600|OG01940|OG10024|OG01686|OG04561	http://www.genome.jp/kegg-bin/show_pathway?ko00670/K00560%09red/K00297%09red/K00605%09red/K00288%09red/K00600%09red
Pantothenate and CoA biosynthesis	KEGG PATHWAY	ko00770	7	10	0.6443280593	0.90117296169	OG01511|OG03915|OG04065|OG04688|OG02997|OG04740|OG03002	http://www.genome.jp/kegg-bin/show_pathway?ko00770/K01687%09red/K00859%09red/K00053%09red/K09680%09red/K00606%09red/K01653%09red/K01652%09red
RNA transport	KEGG PATHWAY	ko03013	41	58	0.649417810049	0.90117296169	OG08524|OG09452|OG02863|OG00978|OG04456|OG09124|OG02881|OG03836|OG06021|OG02841|OG03680|OG01507|OG03333|OG02757|OG03068|OG09588|OG01040|OG03744|OG03587|OG01679|OG06055|OG01777|OG01812|OG02951|OG09889|OG03040|OG02810|OG09869|OG01741|OG09638|OG01392|OG03096|OG01271|OG04649|OG01057|OG01496|OG09146|OG03875|OG02915|OG03216|OG03145	http://www.genome.jp/kegg-bin/show_pathway?ko03013/K12877%09red/K14309%09red/K14306%09red/K12160%09red/K03240%09red/K03231%09red/K03243%09red/K03262%09red/K03246%09red/K03247%09red/K03248%09red/K14326%09red/K14325%09red/K07562%09red/K12881%09red/K07936%09red/K03237%09red/K13025%09red/K03236%09red/K14004%09red/K03238%09red/K03113%09red/K03259%09red/K03257%09red/K03254%09red/K03253%09red/K03252%09r…
Terpenoid backbone biosynthesis	KEGG PATHWAY	ko00900	9	13	0.650499199177	0.90117296169	OG09453|OG09663|OG03308|OG04869|OG02814|OG04630|OG03942|OG01383|OG03959	http://www.genome.jp/kegg-bin/show_pathway?ko00900/K06013%09red/K00869%09red/K05355%09red/K00587%09red/K01641%09red/K00021%09red/K00626%09red/K11778%09red
Methane metabolism	KEGG PATHWAY	ko00680	18	26	0.656569898791	0.90117296169	OG02731|OG09904|OG03653|OG10024|OG09566|OG08562|OG02847|OG08634|OG09946|OG03864|OG02617|OG09562|OG08617|OG09309|OG09191|OG08805|OG09721|OG03173	http://www.genome.jp/kegg-bin/show_pathway?ko00680/K00058%09red/K01007%09red/K01070%09red/K01689%09red/K00600%09red/K01623%09red/K01624%09red/K01834%09red/K00121%09red/K15634%09red/K17066%09red/K00122%09red
Riboflavin metabolism	KEGG PATHWAY	ko00740	4	6	0.685754954262	0.90117296169	OG03488|OG04933|OG01345|OG02808	http://www.genome.jp/kegg-bin/show_pathway?ko00740/K01497%09red/K02858%09red/K00793%09red/K00505%09red
Glutathione metabolism	KEGG PATHWAY	ko00480	12	18	0.687905458274	0.90117296169	OG03522|OG09879|OG03259|OG04924|OG09675|OG04145|OG00660|OG03661|OG04556|OG03550|OG03927|OG05952	http://www.genome.jp/kegg-bin/show_pathway?ko00480/K10808%09red/K00432%09red/K11142%09red/K01581%09red/K00799%09red/K00383%09red/K00036%09red/K10807%09red/K11204%09red/K00033%09red
Pentose and glucuronate interconversions	KEGG PATHWAY	ko00040	14	21	0.692301504767	0.90117296169	OG09583|OG09129|OG01502|OG09680|OG06081|OG08804|OG02850|OG08668|OG09289|OG04051|OG09644|OG05992|OG04142|OG00340	http://www.genome.jp/kegg-bin/show_pathway?ko00040/K18107%09red/K00065%09red/K00002%09red/K00963%09red/K00008%09red/K00128%09red/K01213%09red/K00012%09red/K01728%09red
Oxidative phosphorylation	KEGG PATHWAY	ko00190	62	89	0.700632899806	0.90117296169	OG09844|OG09383|OG01290|OG04164|OG09511|OG09104|OG03688|OG03890|OG02906|OG01363|OG03978|OG04131|OG02812|OG02928|OG09872|OG04612|OG09553|OG09954|OG09875|OG05805|OG03219|OG04055|OG03824|OG03582|OG09523|OG09351|OG04914|OG08830|OG03311|OG04288|OG02872|OG09543|OG02698|OG09229|OG09442|OG09965|OG02912|OG03512|OG03576|OG09656|OG02649|OG09983|OG09968|OG04058|OG02857|OG09827|OG02911|OG09654|OG02749|OG04920…	http://www.genome.jp/kegg-bin/show_pathway?ko00190/K02256%09red/K01507%09red/K02258%09red/K02259%09red/K02139%09red/K02138%09red/K02265%09red/K02133%09red/K02132%09red/K02153%09red/K02134%09red/K02137%09red/K02136%09red/K03963%09red/K03965%09red/K03943%09red/K02135%09red/K03940%09red/K02151%09red/K02150%09red/K03883%09red/K03661%09red/K01535%09red/K02140%09red/K02141%09red/K02128%09red/K02144%09r…
Nitrogen metabolism	KEGG PATHWAY	ko00910	9	14	0.712520448161	0.90117296169	OG09204|OG09605|OG01247|OG08628|OG09376|OG09694|OG09634|OG08941|OG09291	http://www.genome.jp/kegg-bin/show_pathway?ko00910/K01673%09red/K17877%09red/K00262%09red/K01725%09red/K01915%09red
Cysteine and methionine metabolism	KEGG PATHWAY	ko00270	19	29	0.724694493841	0.90117296169	OG03291|OG09600|OG04511|OG04341|OG09471|OG09831|OG01517|OG03481|OG04202|OG02742|OG04149|OG09530|OG03136|OG10065|OG04556|OG08531|OG03166|OG04554|OG03020	http://www.genome.jp/kegg-bin/show_pathway?ko00270/K01758%09red/K00026%09red/K00003%09red/K14454%09red/K00133%09red/K00641%09red/K01251%09red/K00640%09red/K00772%09red/K01611%09red/K01760%09red/K00928%09red/K00789%09red/K11204%09red
Amino sugar and nucleotide sugar metabolism	KEGG PATHWAY	ko00520	17	27	0.761869359217	0.90117296169	OG01295|OG03769|OG04919|OG03517|OG04140|OG04142|OG01521|OG01692|OG09531|OG02982|OG04173|OG04051|OG09644|OG03423|OG01544|OG09671|OG03147	http://www.genome.jp/kegg-bin/show_pathway?ko00520/K01809%09red/K00966%09red/K01836%09red/K00326%09red/K00963%09red/K01835%09red/K00844%09red/K08678%09red/K00698%09red/K00820%09red/K01810%09red/K00012%09red/K17497%09red
Sulfur metabolism	KEGG PATHWAY	ko00920	4	7	0.766511848188	0.90117296169	OG09530|OG06418|OG03643|OG01721	http://www.genome.jp/kegg-bin/show_pathway?ko00920/K01082%09red/K00380%09red/K08738%09red/K00640%09red
Nicotinate and nicotinamide metabolism	KEGG PATHWAY	ko00760	4	7	0.766511848188	0.90117296169	OG00982|OG03699|OG04609|OG03604	http://www.genome.jp/kegg-bin/show_pathway?ko00760/K18551%09red/K00858%09red/K06210%09red
Vitamin B6 metabolism	KEGG PATHWAY	ko00750	4	7	0.766511848188	0.90117296169	OG09727|OG09678|OG03353|OG03670	http://www.genome.jp/kegg-bin/show_pathway?ko00750/K08681%09red/K06215%09red
Nucleotide excision repair	KEGG PATHWAY	ko03420	9	15	0.766883763923	0.90117296169	OG03732|OG04809|OG04223|OG02937|OG03682|OG04807|OG04355|OG02791|OG04405	http://www.genome.jp/kegg-bin/show_pathway?ko03420/K10756%09red/K03142%09red/K10755%09red/K03868%09red/K10843%09red/K10839%09red/K10842%09red/K02327%09red/K02202%09red
MAPK signaling pathway - yeast	KEGG PATHWAY	ko04011	35	54	0.782226965757	0.90117296169	OG08989|OG04510|OG03510|OG02820|OG04558|OG02845|OG08725|OG04114|OG03357|OG09482|OG03254|OG03250|OG03114|OG03840|OG03666|OG03667|OG03029|OG10000|OG03009|OG03640|OG09019|OG09226|OG09504|OG04703|OG04256|OG04165|OG02830|OG01419|OG03412|OG03367|OG03677|OG03184|OG03750|OG03036|OG09148	http://www.genome.jp/kegg-bin/show_pathway?ko04011/K11240%09red/K10591%09red/K04513%09red/K11244%09red/K04536%09red/K09051%09red/K11227%09red/K11226%09red/K04393%09red/K02218%09red/K11229%09red/K11228%09red/K03781%09red/K00706%09red/K04563%09red/K00889%09red/K04409%09red/K04464%09red/K07973%09red/K11236%09red/K11237%09red/K11232%09red/K02220%09red/K11230%09red/K00006%09red/K06666%09red/K08294%09r…
Glycosylphosphatidylinositol(GPI)-anchor biosynthesis	KEGG PATHWAY	ko00563	5	9	0.788526341479	0.90117296169	OG04715|OG01762|OG01206|OG04303|OG04477	http://www.genome.jp/kegg-bin/show_pathway?ko00563/K05289%09red/K03434%09red/K03857%09red/K05288%09red/K05292%09red
Inositol phosphate metabolism	KEGG PATHWAY	ko00562	5	9	0.788526341479	0.90117296169	OG06465|OG09275|OG02624|OG04256|OG02856	http://www.genome.jp/kegg-bin/show_pathway?ko00562/K00999%09red/K00140%09red/K01803%09red/K00469%09red/K00889%09red
Selenocompound metabolism	KEGG PATHWAY	ko00450	3	6	0.817684819214	0.921335007565	OG09600|OG04554|OG04855	http://www.genome.jp/kegg-bin/show_pathway?ko00450/K00384%09red/K01760%09red/K01758%09red
Steroid biosynthesis	KEGG PATHWAY	ko00100	4	8	0.82999285327	0.922214281412	OG03896|OG03700|OG03707|OG04155	http://www.genome.jp/kegg-bin/show_pathway?ko00100/K00511%09red/K07748%09red/K00801%09red/K05917%09red
Mismatch repair	KEGG PATHWAY	ko03430	3	7	0.874226189907	0.931021556468	OG03682|OG04223|OG02791	http://www.genome.jp/kegg-bin/show_pathway?ko03430/K10756%09red/K10755%09red/K02327%09red
Glycerophospholipid metabolism	KEGG PATHWAY	ko00564	11	21	0.87538469012	0.931021556468	OG04148|OG04517|OG03357|OG02624|OG04210|OG00674|OG04882|OG04232|OG01337|OG01739|OG03487	http://www.genome.jp/kegg-bin/show_pathway?ko00564/K17103%09red/K00999%09red/K00006%09red/K18693%09red/K00968%09red/K06130%09red/K00981%09red/K13509%09red/K00550%09red/K01613%09red/K00111%09red
N-Glycan biosynthesis	KEGG PATHWAY	ko00510	8	16	0.875571397372	0.931021556468	OG04529|OG09381|OG03101|OG00922|OG04399|OG03544|OG04029|OG03630	http://www.genome.jp/kegg-bin/show_pathway?ko00510/K12666%09red/K12670%09red/K03845%09red/K00729%09red/K12669%09red/K07151%09red/K01228%09red/K09659%09red
Various types of N-glycan biosynthesis	KEGG PATHWAY	ko00513	5	11	0.884470478645	0.931021556468	OG00922|OG03544|OG03630|OG03101|OG04529	http://www.genome.jp/kegg-bin/show_pathway?ko00513/K07151%09red/K12666%09red/K12670%09red/K12669%09red/K03845%09red
Homologous recombination	KEGG PATHWAY	ko03440	2	6	0.92027599515	0.956130904052	OG03682|OG03756	http://www.genome.jp/kegg-bin/show_pathway?ko03440/K04482%09red/K02327%09red
Folate biosynthesis	KEGG PATHWAY	ko00790	2	7	0.949587759703	0.963061766226	OG03509|OG04022	http://www.genome.jp/kegg-bin/show_pathway?ko00790/K01077%09red/K01495%09red
Peroxisome	KEGG PATHWAY	ko04146	14	30	0.951023494148	0.963061766226	OG09771|OG09453|OG04510|OG01525|OG09750|OG04745|OG04322|OG03790|OG04163|OG02909|OG03985|OG03434|OG01850|OG09706	http://www.genome.jp/kegg-bin/show_pathway?ko04146/K03781%09red/K00869%09red/K13352%09red/K04564%09red/K00306%09red/K13348%09red/K04565%09red/K00232%09red/K01897%09red/K07513%09red
Porphyrin and chlorophyll metabolism	KEGG PATHWAY	ko00860	3	12	0.983911487484	0.983911487484	OG06129|OG04109|OG04288	http://www.genome.jp/kegg-bin/show_pathway?ko00860/K02259%09red/K00643%09red/K01885%09red
--------------------
#Term	Database	ID	Input number	Background number	P-Value	Corrected P-Value	Input	Hyperlink
--------------------
#Term	Database	ID	Input number	Background number	P-Value	Corrected P-Value	Input	Hyperlink
--------------------
