# Supplementary material for: Comparative transcriptome analysis and identification of candidate effectors in two related rust species (Gymnosporangium yamadae and Gymnosporangium asiaticum)
Source: BMC Genomics. 2017 Aug 23;18:651. doi: 10.1186/s12864-017-4059-x (PMC5567642; doi:10.1186/s12864-017-4059-x)
Supplement: Supplementary file 11 — This file provides the saturation curves of the gene expression levels of G. yamadae and G. asiaticum. (ZIP 2739 kb) [file 12864_2017_4059_MOESM11_ESM.zip]

Archive with 21 entries (18 files):
- Additional file 11/
- Additional file 11/GYA/
- Additional file 11/GYA/DSXGA_1.Saturation_curve.pdf
- Additional file 11/GYA/DSXGA_1.Saturation_curve.png
- Additional file 11/GYA/DSXGA_1.Saturation_curve.txt
- Additional file 11/GYA/DSXGA_2.Saturation_curve.pdf
- Additional file 11/GYA/DSXGA_2.Saturation_curve.png
- Additional file 11/GYA/DSXGA_2.Saturation_curve.txt
- Additional file 11/GYA/DSXGA_3.Saturation_curve.pdf
- Additional file 11/GYA/DSXGA_3.Saturation_curve.png
- Additional file 11/GYA/DSXGA_3.Saturation_curve.txt
- Additional file 11/GYY/
- Additional file 11/GYY/DSXGY_1.Saturation_curve.pdf
- Additional file 11/GYY/DSXGY_1.Saturation_curve.png
- Additional file 11/GYY/DSXGY_1.Saturation_curve.txt
- Additional file 11/GYY/DSXGY_2.Saturation_curve.pdf
- Additional file 11/GYY/DSXGY_2.Saturation_curve.png
- Additional file 11/GYY/DSXGY_2.Saturation_curve.txt
- Additional file 11/GYY/DSXGY_3.Saturation_curve.pdf
- Additional file 11/GYY/DSXGY_3.Saturation_curve.png
- Additional file 11/GYY/DSXGY_3.Saturation_curve.txt
