# Supplementary material for: Comparative transcriptome analysis and identification of candidate effectors in two related rust species (Gymnosporangium yamadae and Gymnosporangium asiaticum)
Source: BMC Genomics. 2017 Aug 23;18:651. doi: 10.1186/s12864-017-4059-x (PMC5567642; doi:10.1186/s12864-017-4059-x)
Supplement: Supplementary file 11 — This file provides the saturation curves of the gene expression levels of G. yamadae and G. asiaticum. (ZIP 2739 kb) [file 12864_2017_4059_MOESM11_ESM.zip › Additional file 11/GYA/DSXGA_1.Saturation_curve.txt]

#geneid	gene_length	X10	X20	X30	X40	X50	X60	X70	X80	X90	X100
GYA|c24825_g1	5449	187	365	544	741	928	1106	1299	1459	1645	1829
GYA|c21016_g2	245	2	4	6	7	8	10	10	10	11	11
GYA|c25280_g1	2087	18	35	53	77	94	109	136	164	179	194
GYA|c39665_g1	353	0	0	0	0	0	0	0	0	1	2
GYA|c27523_g1	5818	51	97	156	223	288	342	392	452	504	562
GYA|c27448_g1	7093	766	1515	2231	2991	3720	4455	5175	5902	6634	7383
GYA|c23559_g1	2107	831	1658	2474	3237	4040	4851	5607	6425	7233	8023
GYA|c16837_g1	1612	7	13	22	24	32	42	49	59	66	70
GYA|c24772_g1	2568	67	131	189	249	327	405	480	550	619	695
GYA|c23272_g1	1954	431	862	1281	1712	2188	2655	3074	3486	3901	4326
GYA|c25583_g1	2647	465	939	1417	1881	2385	2895	3361	3872	4334	4840
GYA|c26409_g1	355	0	0	0	0	1	1	1	1	1	1
GYA|c16457_g1	380	9	22	35	40	48	55	67	78	91	103
GYA|c31178_g1	376	0	0	0	0	0	0	0	0	1	1
GYA|c24679_g2	390	2	3	3	3	3	3	3	4	4	4
GYA|c24876_g1	1322	3	7	9	10	13	18	21	24	24	25
GYA|c24608_g2	2134	6	14	22	33	41	54	64	75	88	93
GYA|c27602_g2	1525	19	41	56	82	104	127	147	159	177	194
GYA|c16804_g1	474	1	1	2	3	4	4	4	4	5	5
GYA|c21047_g3	1800	542	1055	1563	2088	2602	3112	3619	4177	4705	5188
GYA|c44116_g1	397	0	0	0	0	2	2	2	2	3	4
GYA|c23018_g1	1828	142	277	423	557	685	810	963	1097	1225	1350
GYA|c20896_g1	1607	69	138	207	260	329	385	458	536	603	665
GYA|c34633_g1	319	0	0	0	1	2	2	3	3	3	3
GYA|c25328_g1	6549	131	267	429	572	727	868	1018	1197	1353	1495
GYA|c24857_g1	5357	116	232	344	462	575	668	796	903	1026	1151
GYA|c18479_g1	1027	62	134	200	273	351	426	506	593	661	735
GYA|c40379_g1	470	0	0	0	0	1	1	1	2	2	2
GYA|c23977_g1	2010	34	67	104	147	190	220	251	285	316	356
GYA|c30937_g1	291	0	0	0	0	0	0	0	0	0	2
GYA|c32795_g1	235	0	1	1	1	1	1	1	1	2	2
GYA|c38998_g1	422	0	0	0	0	0	0	0	0	0	1
GYA|c15978_g1	619	0	0	1	3	4	5	6	6	6	6
GYA|c14549_g1	527	0	0	0	0	0	0	0	1	1	1
GYA|c22546_g2	275	0	0	0	0	0	0	1	1	1	1
GYA|c32714_g1	370	3	9	12	16	23	30	39	40	41	43
GYA|c12616_g1	547	4	5	6	7	7	7	7	7	7	7
GYA|c27602_g1	3425	169	305	447	606	752	907	1063	1227	1393	1562
GYA|c24842_g4	819	26	41	59	85	108	126	146	161	184	202
GYA|c39046_g1	270	0	0	0	0	0	0	1	2	2	2
GYA|c36979_g1	414	0	0	0	0	1	1	1	1	2	2
GYA|c22662_g1	2395	1139	2378	3555	4804	5991	7185	8383	9563	10798	12008
GYA|c33021_g1	256	0	0	1	1	2	2	2	2	2	2
GYA|c22035_g1	2479	22	38	55	70	87	103	123	141	158	173
GYA|c25925_g1	1694	27	50	62	90	113	133	155	172	191	206
GYA|c4561_g1	553	0	1	1	1	5	6	6	7	7	7
GYA|c36322_g1	253	0	0	0	0	0	1	1	1	1	1
GYA|c36287_g1	232	1	1	1	1	1	2	2	2	2	2
GYA|c35837_g1	526	1	1	1	2	3	3	3	5	5	6
GYA|c26028_g1	1819	23	42	68	98	122	140	153	163	184	210
GYA|c19089_g1	486	0	0	0	1	1	2	2	2	3	5
GYA|c24852_g1	2068	154	281	414	538	688	822	957	1106	1240	1379
GYA|c24290_g1	1552	66	134	206	261	339	418	488	549	613	672
GYA|c22496_g1	629	37	62	85	108	123	142	173	188	213	238
GYA|c39916_g1	472	0	0	1	1	3	4	4	4	5	7
GYA|c8825_g1	637	0	0	0	1	2	2	2	3	3	3
GYA|c27419_g1	4307	89	176	249	317	394	481	559	642	711	785
GYA|c36987_g1	1068	0	2	2	3	6	9	9	10	11	12
GYA|c35489_g1	305	0	0	0	0	1	1	1	1	1	1
GYA|c18227_g1	1680	0	0	0	0	0	0	0	0	0	1
GYA|c27158_g1	4605	95	181	278	353	444	553	635	753	835	928
GYA|c10428_g1	550	0	0	0	0	0	0	1	1	2	2
GYA|c24921_g1	1863	30	64	84	107	137	172	204	227	251	290
GYA|c22445_g1	869	18	37	51	64	77	91	107	120	139	154
GYA|c22048_g1	1387	29	76	96	125	147	175	201	224	257	295
GYA|c29031_g1	324	0	0	2	2	2	2	2	2	2	3
GYA|c25346_g3	2358	46	85	130	167	213	258	298	330	374	435
GYA|c27647_g1	1181	3	3	4	4	4	4	6	6	6	7
GYA|c22697_g1	1292	28	63	95	120	147	185	216	248	274	309
GYA|c16765_g1	1012	0	2	4	4	4	5	8	8	9	10
GYA|c23851_g1	2957	169	325	520	722	916	1105	1287	1468	1688	1874
GYA|c27493_g1	1885	69	171	234	309	380	457	554	625	706	779
GYA|c34328_g1	270	0	0	0	1	2	2	2	2	2	2
GYA|c36065_g1	270	1	1	1	1	2	2	2	2	2	2
GYA|c1700_g1	389	3	3	4	6	6	6	6	7	9	9
GYA|c22764_g1	735	16	28	40	57	71	88	102	129	144	163
GYA|c23100_g2	1658	243	474	721	960	1216	1449	1690	1947	2160	2434
GYA|c27627_g2	2713	23	36	57	70	82	106	123	138	154	173
GYA|c1577_g1	339	0	0	1	1	1	1	1	1	1	2
GYA|c10528_g1	1528	0	0	0	3	4	8	9	12	14	16
GYA|c34047_g1	330	0	0	0	0	0	0	0	1	2	3
GYA|c23172_g1	2069	89	186	263	347	418	499	577	660	740	829
GYA|c17767_g1	1413	0	1	1	3	3	4	5	5	6	7
GYA|c26030_g2	1079	5	9	14	20	26	34	41	49	55	60
GYA|c44244_g1	247	0	0	0	1	2	2	2	3	3	3
GYA|c23546_g1	2142	32	60	87	117	146	175	197	224	251	285
GYA|c20447_g1	305	1	2	3	5	7	8	8	8	11	11
GYA|c45064_g1	260	0	0	0	0	1	1	1	1	2	2
GYA|c25076_g1	2318	463	1052	1594	2085	2633	3149	3698	4228	4763	5254
GYA|c21382_g1	1881	0	0	2	4	7	8	11	12	12	12
GYA|c24830_g1	2968	149	273	436	552	702	858	993	1128	1282	1445
GYA|c22016_g1	1007	6	15	23	29	33	47	54	63	70	81
GYA|c22339_g1	4448	716	1419	2109	2791	3500	4202	4932	5641	6345	7094
GYA|c26037_g1	679	130	246	380	505	638	754	874	1002	1127	1257
GYA|c27631_g1	6554	77	142	207	281	359	449	513	596	666	740
GYA|c21778_g1	3103	812	1599	2333	3081	3846	4576	5355	6067	6818	7555
GYA|c21632_g1	1183	1	2	4	6	6	14	18	19	21	22
GYA|c27834_g1	547	0	3	3	3	4	4	5	5	6	6
GYA|c2535_g1	266	0	0	0	0	0	0	0	0	1	1
GYA|c7538_g1	1411	13	18	27	37	44	50	54	64	69	77
GYA|c23647_g1	570	1	1	3	3	3	3	4	4	7	7
GYA|c44949_g1	256	0	0	1	1	1	1	1	1	1	1
GYA|c38929_g1	249	1	1	1	1	1	1	1	1	1	1
GYA|c21503_g1	1735	158	351	535	719	891	1064	1254	1418	1608	1780
GYA|c38559_g1	403	0	1	2	2	3	4	4	5	5	6
GYA|c25358_g1	3333	35	76	114	147	181	233	281	319	362	407
GYA|c43928_g1	246	0	1	1	1	1	1	1	1	1	1
GYA|c1858_g1	597	0	0	1	3	4	5	5	5	6	7
GYA|c19291_g1	1261	5	10	14	17	26	29	32	34	40	44
GYA|c26443_g1	2365	95	181	269	355	431	518	598	674	741	820
GYA|c11364_g1	505	1	3	4	4	5	5	5	5	5	6
GYA|c21668_g1	411	1	2	4	6	6	6	6	7	7	8
GYA|c23646_g1	1242	3	4	8	11	12	16	23	26	30	30
GYA|c6374_g1	326	0	1	2	3	3	3	3	3	4	4
GYA|c34967_g1	325	0	0	0	0	0	0	0	0	1	1
GYA|c27408_g1	4333	23	56	78	105	134	156	186	215	246	274
GYA|c45287_g1	220	0	0	1	1	2	2	2	3	3	3
GYA|c35434_g1	234	1	1	1	1	1	1	1	1	1	1
GYA|c18248_g1	412	0	0	0	0	0	0	0	1	1	1
GYA|c21213_g1	1721	777	1546	2317	3080	3855	4611	5409	6138	6921	7690
GYA|c9341_g2	246	0	0	0	0	0	0	1	1	1	1
GYA|c26016_g1	1585	38	70	97	130	164	190	220	251	275	303
GYA|c17298_g1	693	1	2	3	4	4	5	8	8	10	11
GYA|c20628_g1	314	1	1	2	3	5	5	5	6	7	7
GYA|c23020_g1	1577	41	83	132	167	205	250	296	350	397	439
GYA|c43920_g1	255	1	1	1	1	1	1	1	1	1	1
GYA|c18860_g1	1021	21	49	73	102	140	165	189	217	248	272
GYA|c16283_g1	328	3	4	8	13	17	20	24	27	34	40
GYA|c19595_g1	995	3	3	5	7	8	10	11	16	19	22
GYA|c22971_g1	1124	154	301	459	590	718	868	1019	1168	1303	1441
GYA|c11727_g1	630	0	0	1	3	4	4	7	8	8	8
GYA|c43057_g1	357	0	0	0	1	1	2	2	2	3	3
GYA|c44923_g1	205	0	1	1	1	1	1	1	1	1	1
GYA|c18460_g1	318	0	0	0	0	0	0	0	0	0	2
GYA|c31579_g1	563	1	1	2	5	6	7	9	9	9	10
GYA|c27820_g1	718	0	0	0	0	2	2	2	2	3	3
GYA|c23649_g2	679	0	1	2	3	6	8	11	12	13	16
GYA|c4732_g1	324	0	0	1	1	1	1	1	1	1	1
GYA|c30529_g1	264	0	1	1	1	1	1	1	1	1	2
GYA|c35465_g1	418	0	1	2	2	3	3	3	3	3	3
GYA|c23127_g2	1105	55	107	161	212	255	311	361	408	465	518
GYA|c23308_g1	875	440	907	1303	1710	2163	2590	3020	3429	3816	4221
GYA|c24572_g1	2290	112	218	338	468	585	706	825	957	1070	1181
GYA|c32636_g1	268	0	1	1	1	2	2	2	2	2	2
GYA|c22430_g1	958	81	145	218	295	377	454	512	591	660	738
GYA|c43375_g1	732	3	4	6	6	6	6	9	9	9	9
GYA|c18595_g1	1024	2	4	4	6	6	9	9	11	12	13
GYA|c26858_g1	1802	45	77	112	148	179	208	243	280	319	359
GYA|c34896_g1	224	0	0	0	0	0	1	1	1	1	1
GYA|c14_g1	276	0	0	0	0	0	1	1	2	2	2
GYA|c23241_g1	1275	36	68	100	142	188	229	272	302	342	375
GYA|c25046_g1	2953	117	233	361	483	614	716	821	928	1049	1174
GYA|c37458_g1	366	0	0	1	1	1	2	3	3	3	3
GYA|c25841_g2	1812	39	61	88	117	154	184	222	257	283	322
GYA|c21307_g1	2449	640	1290	1936	2544	3223	3882	4581	5214	5858	6524
GYA|c34737_g1	555	2	3	3	3	4	7	8	8	8	8
GYA|c26085_g1	2967	17	44	70	86	105	126	139	154	175	188
GYA|c28459_g1	250	0	1	1	1	1	1	1	1	1	1
GYA|c33433_g1	286	0	0	0	0	0	1	1	1	1	1
GYA|c20851_g2	1080	1	4	6	7	10	10	10	12	13	13
GYA|c26445_g2	781	12	19	30	38	50	53	61	73	82	92
GYA|c31358_g1	478	1	1	2	2	2	3	4	4	5	5
GYA|c22318_g1	1522	69	124	174	236	291	354	409	459	524	570
GYA|c23946_g1	1349	229	437	666	870	1078	1292	1523	1719	1922	2094
GYA|c26598_g1	1928	22	36	56	77	98	120	142	166	191	217
GYA|c40500_g1	936	1	3	4	6	9	11	13	14	16	16
GYA|c32849_g1	217	0	1	1	1	1	1	1	2	2	2
GYA|c14654_g1	329	0	1	1	1	1	2	2	3	4	5
GYA|c24013_g1	1688	136	272	394	512	661	788	911	1043	1158	1295
GYA|c14126_g1	914	0	3	4	6	6	6	6	6	6	6
GYA|c22559_g1	1795	2	5	5	9	11	13	14	19	23	28
GYA|c9702_g1	1070	2	3	6	7	10	11	13	15	16	17
GYA|c25532_g1	2329	15	38	65	94	121	138	160	184	214	232
GYA|c44409_g1	358	1	1	1	1	1	1	1	1	1	2
GYA|c25958_g1	2413	60	123	208	276	338	411	485	567	628	698
GYA|c23807_g1	5748	356	714	1056	1425	1788	2169	2572	2941	3321	3691
GYA|c19083_g1	490	2	3	5	5	5	7	8	8	9	9
GYA|c19618_g1	628	3	4	4	4	4	6	6	8	10	10
GYA|c13889_g1	278	0	1	1	1	2	2	2	2	2	2
GYA|c25929_g2	2894	423	829	1223	1616	2050	2472	2917	3354	3767	4185
GYA|c21150_g1	1376	5	10	13	19	20	23	31	34	38	45
GYA|c24561_g1	2891	57	111	181	249	292	354	420	483	546	608
GYA|c25729_g1	2503	57	117	168	232	303	373	419	470	530	591
GYA|c13320_g1	806	0	0	2	3	5	5	6	6	7	8
GYA|c27564_g1	2179	128	267	415	556	704	853	1007	1162	1299	1447
GYA|c6987_g1	2273	4004	8094	12144	16113	20186	24202	28217	32289	36301	40379
GYA|c37841_g1	495	8	29	40	54	72	90	99	119	133	150
GYA|c24461_g1	2234	20	45	70	94	120	147	175	195	222	247
GYA|c44879_g1	248	0	0	1	1	1	2	2	2	2	2
GYA|c23121_g1	1984	36	64	108	144	185	219	250	292	329	378
GYA|c26675_g1	2654	59	120	169	228	296	344	399	450	505	571
GYA|c22844_g2	1561	42	82	108	138	169	198	238	267	314	347
GYA|c21228_g1	1619	156	306	446	614	792	945	1118	1266	1424	1572
GYA|c24342_g1	496	2	2	2	6	7	8	9	10	13	15
GYA|c23012_g1	2273	49	105	148	200	253	310	354	395	434	470
GYA|c23550_g1	1449	326	653	1029	1383	1713	2050	2410	2750	3113	3425
GYA|c28389_g1	371	3	3	4	4	4	6	6	7	7	7
GYA|c26639_g1	2294	85	160	247	338	418	490	579	657	750	824
GYA|c26125_g3	387	5	6	11	14	17	21	25	35	37	40
GYA|c33771_g1	1316	0	1	1	1	1	1	1	1	1	1
GYA|c38577_g1	270	0	1	1	1	1	1	2	2	2	2
GYA|c24503_g1	1196	55	91	139	190	235	286	325	366	419	471
GYA|c23591_g2	2666	117	240	360	471	601	736	853	976	1099	1203
GYA|c1249_g1	470	1	2	4	4	5	7	8	10	12	16
GYA|c24926_g1	1898	109	220	348	473	574	694	821	933	1043	1162
GYA|c36426_g1	242	1	2	2	3	3	3	3	3	4	5
GYA|c24735_g1	3003	175	346	503	672	816	971	1133	1281	1448	1637
GYA|c4413_g1	440	0	0	0	1	1	2	2	2	2	2
GYA|c24480_g2	650	4	7	9	13	16	20	27	34	39	42
GYA|c21694_g1	1218	15	24	38	57	72	81	96	107	118	126
GYA|c23359_g1	2208	85	173	257	336	412	483	555	634	719	809
GYA|c27290_g1	1015	13	24	28	44	51	58	68	83	97	113
GYA|c19949_g1	557	0	1	1	1	1	1	1	2	2	2
GYA|c21144_g1	2007	5762	11587	17235	22980	28599	34182	39966	45510	51196	56766
GYA|c3025_g1	302	0	0	0	1	1	1	1	1	1	2
GYA|c25015_g1	1462	15	27	43	62	75	87	102	116	128	151
GYA|c26186_g1	538	3	7	9	12	13	14	14	15	15	18
GYA|c16960_g1	371	0	1	1	1	1	1	1	1	2	3
GYA|c41440_g1	201	0	0	0	0	0	1	1	1	1	1
GYA|c27568_g1	8196	623	1255	1847	2478	3116	3755	4398	5012	5634	6236
GYA|c18826_g1	468	2	4	4	5	10	12	16	21	22	24
GYA|c25736_g1	1641	180	359	548	747	953	1154	1336	1529	1711	1893
GYA|c23713_g1	1822	234	478	725	977	1232	1486	1752	1980	2208	2462
GYA|c38678_g1	460	0	0	1	2	2	3	3	3	3	3
GYA|c20779_g1	559	0	10	11	15	19	23	30	30	37	40
GYA|c35677_g1	257	0	0	1	1	1	1	1	1	1	1
GYA|c22458_g1	1258	51	103	162	216	264	324	387	427	471	539
GYA|c2568_g1	295	1	1	1	1	1	2	2	2	2	2
GYA|c10193_g1	728	0	0	0	0	0	1	1	2	2	2
GYA|c27593_g1	4692	96	192	278	375	476	568	656	744	831	932
GYA|c26441_g1	2197	200	389	563	750	918	1080	1238	1417	1599	1769
GYA|c22949_g1	2782	3233	6424	9763	13134	16447	19637	23032	26404	29740	33003
GYA|c10550_g1	415	0	0	1	1	2	2	2	3	3	3
GYA|c22660_g1	2461	44	101	147	206	259	312	357	424	496	552
GYA|c31216_g1	775	0	0	0	1	1	1	1	1	1	1
GYA|c24079_g1	2901	248	474	717	945	1176	1395	1610	1834	2079	2293
GYA|c42931_g1	252	0	0	0	0	0	0	0	0	0	1
GYA|c44047_g1	211	1	1	1	1	1	1	1	1	1	1
GYA|c19793_g1	396	4	20	27	41	53	59	67	72	77	87
GYA|c44036_g1	248	0	0	0	1	1	1	1	2	2	3
GYA|c37338_g1	340	0	0	0	0	2	3	4	4	4	4
GYA|c9588_g1	1531	3	6	12	16	26	31	35	42	47	51
GYA|c31800_g1	304	0	1	1	1	2	2	3	3	4	4
GYA|c43940_g1	359	0	1	1	1	1	1	1	1	2	2
GYA|c34611_g1	583	1	1	2	2	3	3	4	4	5	5
GYA|c38425_g1	410	1	1	2	2	2	3	3	3	3	3
GYA|c30299_g1	407	0	0	0	0	0	1	1	1	1	1
GYA|c34203_g1	234	0	0	0	0	0	0	1	1	2	2
GYA|c23294_g1	1584	434	885	1351	1825	2296	2728	3159	3635	4106	4546
GYA|c37575_g1	378	0	1	3	5	5	6	7	8	8	8
GYA|c26036_g2	595	38	92	142	186	234	285	319	365	408	453
GYA|c22588_g1	782	2	3	5	6	6	6	9	10	10	11
GYA|c19157_g1	354	0	0	0	0	0	0	0	1	1	1
GYA|c22745_g1	1623	120	242	359	464	586	692	822	935	1060	1181
GYA|c23599_g1	2757	48	91	143	181	237	289	334	380	431	485
GYA|c20241_g1	629	2	4	5	6	6	7	7	7	8	11
GYA|c21887_g1	1892	140	290	421	562	722	899	1047	1201	1376	1539
GYA|c21479_g1	1207	8	12	25	31	38	43	48	53	57	61
GYA|c21532_g1	941	28	52	71	98	133	159	184	203	221	245
GYA|c12556_g1	613	0	0	1	1	1	1	2	2	2	2
GYA|c27425_g1	6948	273	565	846	1114	1382	1668	1968	2276	2555	2843
GYA|c33345_g1	242	0	0	0	0	0	1	1	1	1	1
GYA|c45295_g1	216	0	0	0	1	1	1	1	1	1	1
GYA|c23543_g1	2217	1062	2123	3171	4266	5310	6353	7428	8484	9564	10585
GYA|c25530_g1	1720	15	38	58	74	96	117	137	152	178	201
GYA|c22090_g1	1897	45	105	163	216	275	319	368	417	466	527
GYA|c9539_g1	392	0	0	0	2	2	3	4	4	5	6
GYA|c24103_g1	1303	23	47	72	93	119	142	175	206	228	255
GYA|c11583_g1	418	1	1	1	2	2	2	2	2	2	2
GYA|c24832_g1	2479	81	174	245	311	400	474	547	624	697	776
GYA|c23004_g1	1791	97	195	293	390	482	578	654	735	829	913
GYA|c21397_g1	617	40	96	147	195	231	276	323	366	406	457
GYA|c25758_g1	2408	48	80	130	171	218	256	306	354	403	449
GYA|c29959_g1	298	0	0	0	0	0	0	1	3	3	3
GYA|c42378_g1	264	0	0	0	0	1	3	3	3	3	5
GYA|c36888_g1	252	0	1	1	1	1	1	1	1	2	2
GYA|c22850_g1	1903	111	216	301	391	492	584	692	789	873	963
GYA|c27011_g1	1285	8	13	21	31	36	40	50	59	63	75
GYA|c25461_g1	1328	55	114	184	252	324	379	445	532	600	670
GYA|c12823_g1	418	0	0	0	1	1	1	2	2	2	2
GYA|c44596_g1	501	2	4	4	9	10	13	13	15	17	20
GYA|c22256_g1	1620	64	110	186	257	326	406	479	545	621	696
GYA|c26169_g1	4018	193	380	586	773	979	1161	1333	1518	1715	1904
GYA|c21590_g1	1423	2	8	11	15	17	23	31	33	36	39
GYA|c42739_g1	713	0	0	2	3	5	5	8	8	10	11
GYA|c12478_g1	771	3	6	7	7	9	10	14	15	16	18
GYA|c40307_g1	256	0	0	0	0	0	0	0	0	1	1
GYA|c27042_g1	2690	45	95	150	195	244	291	335	381	428	474
GYA|c25908_g1	2073	88	150	215	287	346	422	504	573	660	738
GYA|c21323_g1	2322	4	4	7	10	14	18	20	22	26	30
GYA|c35433_g1	287	0	0	0	0	0	0	0	1	1	1
GYA|c23908_g1	3116	18	36	65	83	101	121	139	161	182	201
GYA|c33888_g1	389	0	0	0	0	0	0	0	1	2	2
GYA|c24707_g1	2848	269	530	807	1066	1331	1599	1865	2105	2362	2615
GYA|c25695_g1	2623	206	405	606	815	1030	1219	1421	1621	1797	1995
GYA|c12371_g2	818	3	6	8	14	16	18	26	29	31	35
GYA|c21034_g1	938	98	208	312	420	510	626	737	837	920	1025
GYA|c16670_g1	952	37	55	95	130	163	194	234	259	291	330
GYA|c5517_g1	283	0	1	2	2	2	2	2	2	2	2
GYA|c43156_g1	468	1	2	2	2	4	4	4	4	4	6
GYA|c9902_g1	807	1	3	5	10	15	15	17	18	22	22
GYA|c36887_g1	716	1	2	3	5	8	13	17	22	23	26
GYA|c21039_g1	1576	20	35	61	77	90	103	125	145	160	177
GYA|c40151_g1	226	0	0	0	0	1	1	1	2	2	2
GYA|c28301_g1	241	0	1	1	1	1	1	2	2	2	2
GYA|c5039_g1	531	3	5	8	8	8	8	9	9	9	10
GYA|c24699_g1	2277	125	243	346	468	581	721	806	913	1019	1125
GYA|c44083_g1	275	0	0	0	0	1	1	1	1	1	1
GYA|c9807_g1	354	1	1	1	2	2	2	2	3	3	3
GYA|c40381_g1	494	0	0	1	1	1	1	2	3	4	5
GYA|c43837_g1	237	0	0	0	0	0	0	0	0	1	1
GYA|c29051_g1	421	0	0	0	0	0	0	2	2	2	2
GYA|c36578_g1	716	0	0	0	3	4	4	4	4	4	4
GYA|c6185_g1	454	0	0	0	1	1	1	2	2	2	2
GYA|c30971_g1	240	0	0	0	0	0	0	1	1	1	2
GYA|c25884_g2	4458	354	644	968	1265	1577	1896	2190	2501	2809	3088
GYA|c39303_g1	227	0	1	1	2	3	3	3	3	3	3
GYA|c27463_g1	2579	83	165	250	333	410	496	598	672	765	862
GYA|c14166_g1	1277	2	4	6	10	13	15	16	20	21	24
GYA|c38249_g1	214	0	0	0	2	2	2	2	2	3	3
GYA|c11580_g1	317	0	3	3	3	3	4	4	4	4	4
GYA|c27612_g1	921	2	3	6	9	10	12	13	14	14	16
GYA|c43598_g1	244	0	0	1	1	1	1	1	1	1	1
GYA|c32510_g1	403	0	1	1	1	1	1	1	1	1	1
GYA|c20299_g1	618	20	33	54	67	78	94	109	123	133	145
GYA|c26161_g2	1171	94	192	297	391	516	614	730	843	959	1057
GYA|c28726_g1	272	0	0	0	0	0	0	1	1	2	2
GYA|c11599_g1	694	3	7	11	17	20	26	30	32	35	39
GYA|c18734_g1	342	0	0	1	1	1	1	1	1	1	1
GYA|c19684_g1	1393	62	117	191	260	322	385	444	504	559	608
GYA|c19951_g2	483	2	3	6	7	7	8	10	12	13	16
GYA|c28546_g1	309	0	1	1	2	2	2	2	2	2	2
GYA|c25377_g1	1195	2	6	7	11	14	17	19	23	31	31
GYA|c10859_g1	256	0	0	1	1	1	1	1	1	1	1
GYA|c15082_g1	823	1	2	2	2	2	4	4	5	5	6
GYA|c30645_g1	521	0	1	2	3	3	3	3	3	4	4
GYA|c18718_g1	1372	5	11	17	24	29	33	41	44	52	60
GYA|c31913_g1	264	1	1	1	2	2	2	2	2	2	3
GYA|c20399_g1	2105	1	1	2	3	3	4	4	5	6	7
GYA|c29161_g1	304	1	1	2	4	4	5	6	6	6	6
GYA|c24400_g1	2863	64	132	198	257	347	422	496	552	618	679
GYA|c25093_g1	2401	78	172	256	342	419	502	581	664	747	846
GYA|c23587_g1	2020	2	4	6	7	12	15	16	17	17	20
GYA|c27299_g1	2195	26	51	77	103	124	144	173	203	233	262
GYA|c22704_g1	3421	133	254	390	514	648	778	921	1051	1200	1343
GYA|c29200_g1	297	1	2	2	2	2	2	2	2	2	2
GYA|c31291_g1	255	0	1	1	1	1	1	1	1	1	1
GYA|c14033_g1	958	0	0	0	0	1	1	2	3	4	4
GYA|c25446_g1	4747	232	443	682	897	1119	1333	1558	1776	1970	2205
GYA|c21197_g1	1230	64	122	179	248	307	370	435	502	567	639
GYA|c24624_g1	730	11	21	28	38	47	54	61	70	79	93
GYA|c25967_g1	708	36	62	88	116	139	177	216	241	269	303
GYA|c19825_g1	947	4	7	10	11	13	24	30	33	37	40
GYA|c15741_g1	307	0	0	0	0	0	1	1	1	1	2
GYA|c18076_g1	1295	4	6	8	11	12	16	17	19	20	24
GYA|c28612_g1	441	1	1	2	2	2	2	2	3	4	4
GYA|c24827_g1	2130	79	158	237	324	401	470	532	597	674	737
GYA|c21952_g1	1140	7	12	16	24	29	35	41	52	56	65
GYA|c26985_g2	7053	0	0	0	0	0	0	0	1	2	2
GYA|c20093_g1	724	7	11	19	24	27	29	33	37	44	47
GYA|c34197_g1	295	0	1	1	1	1	1	1	2	2	2
GYA|c19237_g1	1504	324	663	1000	1331	1686	2035	2400	2742	3106	3435
GYA|c22807_g1	1097	197	415	650	854	1046	1264	1456	1659	1876	2089
GYA|c26677_g1	1321	27	55	83	105	121	134	156	179	202	234
GYA|c42622_g1	213	0	1	1	1	1	2	2	2	2	2
GYA|c26779_g1	1991	215	437	685	929	1169	1402	1633	1889	2128	2391
GYA|c21832_g1	1784	1	4	7	7	9	11	13	14	15	17
GYA|c7382_g1	564	0	0	1	1	1	1	1	1	1	2
GYA|c41938_g1	247	0	0	0	0	0	0	0	0	0	1
GYA|c20913_g1	2918	62	119	183	239	279	339	392	440	484	541
GYA|c25817_g1	3540	87	164	247	338	424	517	597	659	755	828
GYA|c22465_g1	450	1	2	3	3	5	5	6	7	7	7
GYA|c14090_g1	1012	3	6	10	13	16	18	20	23	23	28
GYA|c30143_g1	261	1	1	1	1	1	1	1	1	1	1
GYA|c21342_g1	1882	124	259	394	527	650	773	899	1042	1175	1284
GYA|c21742_g2	395	0	0	1	1	1	1	2	2	2	2
GYA|c34485_g1	253	0	0	0	1	1	1	1	1	1	1
GYA|c22553_g1	1680	14	18	36	43	50	60	64	76	85	95
GYA|c23144_g1	1648	53	131	173	243	311	365	417	470	535	592
GYA|c26602_g1	3806	141	265	396	517	646	763	884	1042	1166	1298
GYA|c16204_g1	719	1	1	3	4	4	5	6	6	7	7
GYA|c3268_g1	354	2	2	2	2	2	2	2	2	2	2
GYA|c17043_g1	471	2	4	6	8	9	11	13	16	20	21
GYA|c36049_g1	433	0	0	0	0	0	0	0	1	1	1
GYA|c35905_g1	315	1	1	1	1	1	1	1	1	1	1
GYA|c26910_g1	693	17	30	42	60	71	78	86	99	109	119
GYA|c6448_g1	317	1	1	1	1	2	2	2	2	3	3
GYA|c26226_g1	2142	3	5	8	17	20	25	27	33	36	43
GYA|c27273_g1	6717	140	275	423	546	672	786	921	1048	1181	1344
GYA|c37904_g1	223	0	0	0	0	0	1	2	2	2	2
GYA|c35359_g1	273	1	1	1	1	1	1	2	2	2	2
GYA|c23490_g2	702	4	7	13	22	24	30	38	42	44	49
GYA|c22948_g1	1562	11	18	25	32	39	44	53	58	71	85
GYA|c25782_g2	869	10	15	21	34	41	52	61	71	79	88
GYA|c21344_g1	527	2	8	9	12	15	15	21	24	27	29
GYA|c15492_g1	1018	2	3	3	4	4	4	5	6	7	8
GYA|c21929_g1	1598	19	39	50	70	89	114	142	158	179	194
GYA|c21215_g1	3160	890	1804	2742	3629	4589	5536	6490	7441	8376	9316
GYA|c14878_g1	549	1	2	2	3	3	4	5	5	7	8
GYA|c20920_g1	654	0	0	0	0	0	0	0	1	1	1
GYA|c33963_g1	259	0	0	1	1	1	1	1	1	1	1
GYA|c21784_g1	931	10	17	25	33	37	47	53	61	72	84
GYA|c21755_g1	1202	5	7	13	16	19	23	25	33	35	41
GYA|c41407_g1	334	0	0	0	0	1	1	1	1	1	1
GYA|c24728_g1	1417	106	222	332	440	539	649	759	863	971	1086
GYA|c38353_g1	509	1	2	3	3	4	5	6	8	8	8
GYA|c23806_g1	4255	156	325	495	660	850	1050	1236	1398	1591	1773
GYA|c22069_g2	643	5	10	13	20	27	34	42	47	55	62
GYA|c22921_g2	335	0	0	0	0	0	0	0	0	1	1
GYA|c28614_g1	450	0	0	2	2	2	2	4	5	5	5
GYA|c21806_g1	1150	37	60	91	120	142	171	199	232	253	271
GYA|c25684_g2	1524	48	89	136	175	227	269	314	358	407	444
GYA|c27955_g1	374	0	0	0	1	1	2	2	3	4	5
GYA|c25247_g1	1797	11	23	44	57	73	88	107	114	126	142
GYA|c42190_g1	249	0	0	0	0	0	0	0	1	1	1
GYA|c27150_g2	522	29	60	96	132	151	172	197	228	259	279
GYA|c32092_g1	234	0	1	1	1	1	1	1	2	2	2
GYA|c26119_g2	1589	183	357	531	714	919	1076	1248	1427	1617	1790
GYA|c18763_g2	1685	3	6	8	11	11	16	17	20	24	26
GYA|c24011_g1	4630	122	251	369	508	655	785	909	1038	1178	1314
GYA|c25222_g1	3525	185	362	535	719	904	1071	1255	1411	1582	1767
GYA|c13794_g1	464	0	0	0	0	1	1	1	1	2	2
GYA|c14480_g1	377	1	1	1	1	1	1	1	1	1	1
GYA|c18754_g1	1173	116	255	360	456	563	684	802	927	1050	1183
GYA|c11119_g1	629	0	1	2	2	4	4	4	4	5	6
GYA|c28694_g1	687	1	2	5	7	9	10	12	12	12	12
GYA|c39144_g1	264	0	0	0	0	1	1	1	1	1	2
GYA|c24808_g1	1737	7	13	19	26	30	36	44	49	54	62
GYA|c34463_g1	276	1	1	1	1	1	1	1	1	1	1
GYA|c25667_g2	1182	4	4	8	11	13	15	18	20	20	21
GYA|c32960_g1	337	0	0	1	3	3	3	4	5	6	6
GYA|c34730_g1	250	0	0	0	0	1	1	1	1	1	1
GYA|c16589_g1	3337	2	4	5	7	9	14	19	23	26	27
GYA|c21947_g2	2528	27	52	75	105	128	143	169	194	214	229
GYA|c24724_g1	2276	8	10	19	26	34	41	44	53	57	62
GYA|c14656_g2	474	2	3	3	4	4	4	4	5	5	5
GYA|c38415_g1	243	0	0	1	1	1	1	1	1	1	2
GYA|c21518_g1	653	0	1	2	2	3	5	6	7	7	7
GYA|c24954_g1	3736	103	203	304	418	548	663	777	881	1019	1137
GYA|c39734_g1	953	1	1	2	5	5	5	6	6	6	6
GYA|c24500_g1	3715	146	299	441	595	750	891	1043	1205	1360	1485
GYA|c3958_g1	373	2	3	6	6	7	7	9	12	12	13
GYA|c23231_g1	1787	27	62	82	101	121	145	172	202	228	251
GYA|c21622_g1	815	0	0	0	0	0	1	1	1	1	1
GYA|c36034_g1	284	0	0	0	0	0	2	2	3	3	3
GYA|c34285_g1	1025	0	2	2	2	2	3	3	5	7	7
GYA|c22199_g1	1647	238	463	691	929	1164	1395	1639	1889	2147	2389
GYA|c18071_g1	885	2	6	9	9	10	12	14	15	17	18
GYA|c43636_g1	225	0	0	0	1	1	1	1	1	1	1
GYA|c23447_g1	2835	118	210	307	422	544	664	774	905	1015	1133
GYA|c36016_g1	285	0	2	2	2	2	2	2	2	2	2
GYA|c24251_g1	319	18	40	61	79	101	124	150	178	198	217
GYA|c20124_g1	2514	58	129	195	256	328	377	437	489	548	600
GYA|c26183_g1	2019	73	154	217	293	367	439	503	576	646	696
GYA|c27024_g3	2444	153	281	435	542	671	798	937	1089	1224	1338
GYA|c41740_g1	236	0	0	0	1	1	1	2	2	2	2
GYA|c25512_g1	1310	13	32	49	63	80	99	114	133	144	165
GYA|c25123_g1	1960	25	46	67	91	112	136	160	190	228	257
GYA|c13520_g1	510	0	0	1	1	1	1	1	1	1	1
GYA|c31574_g1	417	0	0	0	0	0	1	1	1	1	1
GYA|c26698_g1	1442	19	27	35	51	63	75	83	94	104	121
GYA|c25083_g1	1395	2	2	3	6	9	13	14	14	14	20
GYA|c27436_g1	7153	106	188	297	397	513	610	704	800	891	986
GYA|c18758_g2	493	0	0	1	5	7	11	11	14	18	20
GYA|c24128_g1	2549	24	51	73	100	122	150	180	203	228	252
GYA|c22485_g1	687	10	20	29	38	43	48	56	68	73	77
GYA|c23497_g2	1938	6422	12748	19118	25600	32027	38470	44854	51203	57466	63794
GYA|c19557_g1	680	3	4	4	4	4	5	5	7	7	7
GYA|c22157_g1	1585	9	19	25	34	42	53	60	67	79	85
GYA|c20230_g1	996	2	4	4	6	8	8	9	9	9	11
GYA|c20802_g1	527	2	8	15	19	23	26	33	39	41	46
GYA|c21072_g1	1194	45	90	140	190	236	285	326	368	418	445
GYA|c17926_g1	1530	1008	1942	2868	3788	4692	5620	6592	7498	8435	9393
GYA|c24432_g1	6195	1055	2075	3147	4234	5309	6367	7443	8498	9606	10695
GYA|c26504_g1	2828	381	740	1097	1482	1856	2239	2626	3002	3420	3771
GYA|c25504_g2	660	11	22	32	44	52	60	68	77	89	105
GYA|c44608_g1	374	0	0	0	0	1	2	2	2	2	3
GYA|c32196_g1	373	0	1	1	1	3	3	3	3	3	5
GYA|c25887_g1	1709	23	46	59	81	104	128	152	179	208	235
GYA|c18844_g1	383	0	0	0	0	0	0	1	1	1	1
GYA|c31508_g1	240	0	0	1	1	1	1	1	1	1	1
GYA|c21592_g1	2567	85	163	245	314	389	463	552	628	704	790
GYA|c36943_g1	264	0	0	0	0	0	0	0	0	1	1
GYA|c19187_g1	1110	15	29	41	52	61	80	96	122	135	151
GYA|c36790_g1	763	1	1	1	1	1	1	1	1	1	1
GYA|c25852_g1	3004	166	324	507	668	868	1038	1219	1385	1551	1725
GYA|c26190_g1	661	49	89	138	181	227	285	325	376	424	473
GYA|c29259_g1	260	0	1	1	1	1	2	2	2	2	2
GYA|c42271_g1	212	0	0	0	0	0	0	0	0	1	1
GYA|c25487_g1	1294	48	101	145	195	239	286	343	392	446	481
GYA|c24893_g4	375	0	0	1	1	2	2	2	2	2	2
GYA|c26026_g2	2110	10	23	34	47	56	66	74	84	97	115
GYA|c24596_g1	2553	3113	6278	9521	12759	15989	19177	22431	25627	28862	32008
GYA|c1747_g1	505	0	0	1	1	2	3	3	5	6	6
GYA|c32600_g1	362	0	1	1	1	1	1	1	1	1	1
GYA|c38170_g1	229	1	1	1	1	1	1	1	1	1	2
GYA|c24747_g1	2085	32	78	113	143	183	222	257	292	323	362
GYA|c39814_g1	446	0	0	0	1	1	1	1	1	1	1
GYA|c18033_g1	393	0	0	0	0	0	0	0	0	0	1
GYA|c24216_g1	2216	152	319	484	659	801	972	1113	1269	1435	1579
GYA|c26106_g1	1898	9	18	31	36	50	56	66	70	84	100
GYA|c40862_g1	365	0	0	1	1	2	2	2	2	2	2
GYA|c23100_g1	472	1	2	3	6	7	9	9	9	9	9
GYA|c477_g1	302	0	0	1	2	2	2	2	2	2	2
GYA|c38945_g1	260	0	0	0	0	0	0	0	1	2	2
GYA|c40286_g1	612	2	2	3	6	7	8	9	10	10	11
GYA|c41959_g1	342	0	0	0	0	0	2	2	2	2	3
GYA|c16603_g1	493	2	4	5	6	6	7	10	10	11	13
GYA|c35343_g1	227	0	0	0	0	0	0	0	0	0	2
GYA|c21551_g1	1636	41	64	78	103	132	149	178	196	229	255
GYA|c37470_g1	315	0	0	1	3	4	4	4	4	4	6
GYA|c19792_g1	916	0	1	1	1	3	3	4	5	7	8
GYA|c3270_g1	289	0	0	0	0	0	0	0	0	0	1
GYA|c21722_g2	1280	0	2	2	2	2	2	2	2	3	3
GYA|c3481_g1	583	1	1	1	2	2	2	2	2	3	4
GYA|c22782_g1	898	46	84	126	166	211	263	320	363	420	468
GYA|c21139_g1	1772	77	154	224	282	358	434	526	602	677	736
GYA|c18221_g2	419	0	0	0	1	1	3	3	5	5	7
GYA|c18082_g1	2037	0	1	2	3	4	5	6	10	11	12
GYA|c32653_g1	224	0	0	1	1	2	2	2	2	2	2
GYA|c16448_g1	545	0	2	3	4	6	6	6	6	7	7
GYA|c33960_g1	549	1	3	3	3	4	5	5	5	6	8
GYA|c23672_g1	718	58	136	205	273	341	397	458	534	611	679
GYA|c25708_g2	862	8	13	18	26	33	38	46	51	57	61
GYA|c35381_g1	316	0	1	1	1	1	1	2	2	2	2
GYA|c3478_g1	562	1	1	1	1	1	1	1	1	1	1
GYA|c19094_g1	446	0	1	1	1	1	1	1	1	1	1
GYA|c24569_g1	4643	411	768	1162	1558	1928	2310	2678	3076	3477	3871
GYA|c4407_g1	453	0	0	1	2	2	4	5	5	6	7
GYA|c21458_g1	1381	3	8	11	16	18	23	24	26	32	38
GYA|c23101_g1	1699	115	210	321	439	544	647	785	906	1023	1146
GYA|c20585_g3	351	0	0	0	0	0	0	0	0	1	1
GYA|c22653_g1	2409	50	79	110	134	169	205	248	290	329	368
GYA|c2156_g1	281	0	0	2	2	2	2	3	3	3	3
GYA|c19114_g1	533	3	3	4	6	7	7	8	9	11	13
GYA|c6941_g1	467	0	0	0	0	0	0	0	1	1	1
GYA|c21510_g1	298	0	0	0	0	1	1	2	2	2	2
GYA|c27239_g1	1787	5	17	23	38	50	56	72	76	92	102
GYA|c31686_g1	458	3	3	3	4	6	7	8	9	11	12
GYA|c26262_g1	2718	55	121	187	271	344	424	493	566	646	745
GYA|c14986_g1	639	0	0	0	0	0	0	0	0	0	1
GYA|c42087_g1	222	0	0	0	0	0	0	0	0	0	1
GYA|c23856_g1	1350	80	143	224	315	398	478	567	650	720	805
GYA|c25549_g1	2889	44	79	115	155	201	243	289	329	369	417
GYA|c26323_g1	4981	51	117	166	219	288	338	398	455	515	574
GYA|c22828_g2	1059	5	11	12	21	22	23	25	28	35	39
GYA|c20373_g1	947	1	5	9	16	19	25	27	29	33	37
GYA|c23229_g1	1749	246	505	757	1028	1283	1539	1787	2066	2344	2641
GYA|c14773_g1	403	1	1	3	4	5	5	5	5	6	6
GYA|c20805_g1	2388	206	448	703	908	1126	1358	1593	1823	2075	2300
GYA|c22573_g1	2499	116	234	344	449	575	693	800	911	1011	1130
GYA|c20386_g1	821	3	6	9	10	11	13	15	16	17	19
GYA|c24050_g1	3001	142	271	396	525	681	820	961	1098	1228	1363
GYA|c26222_g1	1857	32	63	89	119	156	190	215	239	272	299
GYA|c4539_g1	294	0	0	0	0	0	2	2	2	2	3
GYA|c29485_g1	248	0	0	1	1	1	1	1	2	2	2
GYA|c27266_g3	1902	6	9	23	34	46	62	76	87	99	103
GYA|c22965_g4	855	63	120	178	235	299	366	430	484	538	600
GYA|c25048_g1	1474	31	63	88	120	154	194	226	259	289	312
GYA|c33103_g1	223	1	1	1	1	1	1	1	1	1	1
GYA|c20970_g1	1724	2	2	3	6	7	10	11	12	13	13
GYA|c26808_g1	909	5	6	11	14	16	22	24	35	38	43
GYA|c44337_g1	242	0	0	0	0	0	0	0	1	1	1
GYA|c25263_g1	2484	132	268	413	547	691	847	974	1114	1249	1365
GYA|c20531_g1	863	1	5	8	10	12	12	14	15	21	24
GYA|c17714_g1	476	0	2	2	3	3	3	3	4	5	6
GYA|c38218_g1	443	1	1	2	3	6	6	7	9	9	9
GYA|c20951_g1	469	0	2	2	3	3	6	6	7	7	8
GYA|c25287_g2	965	10	20	32	36	43	52	60	69	82	89
GYA|c42659_g1	1678	16	28	37	48	62	77	87	103	114	123
GYA|c13607_g1	351	2	5	6	8	9	12	14	14	15	16
GYA|c15807_g1	502	0	0	0	0	0	0	1	3	4	4
GYA|c29605_g1	221	0	0	0	0	1	1	1	1	1	1
GYA|c27540_g1	2638	11	26	34	46	62	69	83	97	108	118
GYA|c42789_g1	243	0	1	1	1	1	1	1	1	1	1
GYA|c36836_g1	455	2	3	4	4	5	6	6	8	8	8
GYA|c27051_g1	4340	268	522	766	1034	1273	1520	1786	2057	2295	2545
GYA|c44762_g1	203	0	1	1	1	1	1	1	2	2	2
GYA|c25071_g2	1832	9	24	36	48	58	76	85	97	113	121
GYA|c34128_g1	254	0	1	1	1	1	1	1	1	2	2
GYA|c18548_g1	462	0	0	1	1	4	6	6	9	9	10
GYA|c29352_g1	328	0	0	0	1	1	1	2	2	3	3
GYA|c15466_g1	392	1	1	1	1	1	1	1	1	2	2
GYA|c35116_g1	254	0	0	0	0	1	2	2	2	2	2
GYA|c40285_g1	454	0	0	1	2	3	3	4	5	5	6
GYA|c25342_g1	3015	305	605	938	1248	1551	1834	2130	2414	2731	3053
GYA|c7028_g1	239	0	1	1	1	1	1	1	1	2	2
GYA|c26592_g1	2443	90	184	262	331	411	493	559	643	729	815
GYA|c18164_g1	370	0	1	1	1	1	1	2	2	2	2
GYA|c37862_g1	320	0	0	0	1	1	1	1	1	1	1
GYA|c28215_g1	387	1	2	3	3	3	4	4	4	5	5
GYA|c8246_g1	455	0	0	0	1	1	1	1	1	1	1
GYA|c29280_g1	210	0	0	0	0	0	0	0	1	2	2
GYA|c26456_g1	6238	426	875	1337	1830	2254	2713	3204	3646	4076	4535
GYA|c19568_g1	681	1	2	3	4	5	6	7	8	12	12
GYA|c27215_g1	2713	473	965	1472	1927	2410	2883	3368	3814	4314	4768
GYA|c34604_g1	374	1	1	1	1	1	1	1	1	1	1
GYA|c16114_g1	1040	0	0	0	0	1	2	3	3	3	4
GYA|c23455_g1	3096	6	21	31	43	53	58	67	73	88	94
GYA|c24863_g1	1565	12	22	28	40	57	68	81	89	102	114
GYA|c18525_g1	1499	1	1	1	1	1	1	1	1	1	1
GYA|c38173_g1	290	1	1	1	2	2	2	2	2	2	3
GYA|c41832_g1	284	0	0	1	1	1	1	1	1	1	1
GYA|c26706_g2	624	11	28	47	56	66	78	92	103	114	129
GYA|c25541_g1	1257	11	22	32	46	61	76	93	104	112	120
GYA|c37436_g1	302	0	1	1	1	1	1	1	1	1	1
GYA|c40528_g1	337	0	1	2	2	2	2	2	2	2	2
GYA|c22798_g1	413	0	1	1	1	1	1	1	2	3	3
GYA|c27634_g1	1842	36	73	100	141	177	215	253	286	323	357
GYA|c18825_g1	367	1	2	2	2	3	3	3	3	3	3
GYA|c28961_g1	415	0	0	1	1	1	2	2	2	3	3
GYA|c19208_g1	2377	2	5	9	10	10	12	18	23	24	29
GYA|c19252_g1	329	0	0	1	1	2	3	3	3	4	5
GYA|c12435_g1	513	0	0	0	1	1	1	1	1	1	1
GYA|c20456_g2	354	1	2	2	2	2	2	2	2	2	2
GYA|c26612_g1	3649	95	189	291	404	491	588	690	795	895	1000
GYA|c8307_g1	746	0	0	0	0	0	0	1	1	1	1
GYA|c20745_g1	326	0	1	2	4	6	6	7	8	10	11
GYA|c38212_g1	676	2	5	8	12	18	18	21	24	29	31
GYA|c26861_g2	1453	29	46	72	102	127	148	171	198	214	238
GYA|c25581_g1	3246	3	8	12	22	27	32	36	42	46	52
GYA|c25690_g2	3651	106	203	315	403	527	624	700	795	895	1011
GYA|c27341_g1	5356	346	657	977	1291	1577	1910	2251	2561	2860	3193
GYA|c18506_g1	446	0	0	0	0	0	1	1	1	1	2
GYA|c26052_g1	3248	93	209	287	383	492	563	640	741	831	920
GYA|c14586_g1	1926	210	449	683	904	1124	1345	1547	1757	1974	2198
GYA|c43673_g1	240	0	0	0	0	0	1	1	1	2	2
GYA|c20500_g1	930	0	1	1	3	3	4	4	6	7	8
GYA|c40367_g1	308	0	0	0	0	0	0	0	0	0	1
GYA|c28309_g1	368	0	0	0	0	0	0	0	0	1	1
GYA|c18691_g2	353	0	1	1	2	2	2	2	2	2	2
GYA|c38679_g1	215	0	0	0	1	1	1	1	2	2	2
GYA|c8026_g1	282	1	2	2	2	3	3	3	3	3	3
GYA|c5714_g1	208	1	1	1	1	1	1	1	1	1	1
GYA|c24809_g1	3295	130	242	362	505	628	755	890	1018	1156	1292
GYA|c12964_g2	221	0	1	2	2	2	2	2	2	3	4
GYA|c30127_g1	227	0	0	0	1	1	1	1	1	1	1
GYA|c2890_g1	396	2	7	12	17	19	22	27	35	43	43
GYA|c26115_g1	2535	35	68	101	122	159	186	211	237	264	288
GYA|c19189_g1	396	11	26	43	59	74	90	100	113	127	137
GYA|c21212_g1	2135	22	40	53	75	95	117	132	156	171	185
GYA|c18887_g1	1453	45	84	114	145	176	218	246	278	316	346
GYA|c26206_g1	5398	61	115	172	233	311	381	435	498	550	609
GYA|c23638_g1	1159	160	342	499	695	879	1068	1231	1402	1610	1775
GYA|c25216_g2	1532	176	357	546	711	883	1067	1255	1453	1649	1832
GYA|c23881_g1	1144	20	40	57	72	94	107	126	138	151	165
GYA|c22310_g1	1508	388	798	1186	1591	2011	2423	2795	3227	3619	4019
GYA|c31843_g1	452	0	0	0	0	2	2	2	3	3	3
GYA|c30471_g1	264	0	0	1	1	1	1	1	1	1	2
GYA|c18698_g1	1118	0	0	0	0	0	0	1	1	1	1
GYA|c23287_g1	2488	51	97	153	194	243	294	340	400	441	485
GYA|c21943_g1	2194	52	113	172	228	296	348	430	504	568	631
GYA|c45336_g1	249	0	0	0	0	0	0	0	0	0	1
GYA|c34457_g1	281	0	1	1	1	1	1	1	1	1	1
GYA|c31428_g1	274	0	0	0	0	0	0	0	1	1	1
GYA|c19502_g1	467	2	2	3	3	8	8	10	11	14	16
GYA|c23293_g1	1906	129	245	371	485	633	752	879	1000	1125	1249
GYA|c19984_g1	483	1	1	1	1	1	1	1	1	1	1
GYA|c39823_g1	769	3	10	20	25	34	40	47	54	61	71
GYA|c22045_g1	3745	71	155	235	307	369	445	515	581	650	724
GYA|c31322_g1	291	0	1	1	1	1	1	1	2	2	2
GYA|c20084_g1	463	0	0	0	0	1	1	1	1	1	1
GYA|c19096_g1	997	2	4	5	6	7	7	8	8	9	11
GYA|c3712_g1	534	0	0	0	0	1	1	1	1	1	1
GYA|c15381_g1	475	1	2	3	4	4	4	4	5	5	6
GYA|c36954_g1	357	0	0	0	0	0	0	0	0	1	1
GYA|c31517_g1	580	0	2	4	5	5	5	5	5	5	5
GYA|c35248_g1	244	0	1	1	1	1	1	1	1	1	1
GYA|c30827_g1	1275	3	9	13	19	27	31	33	38	42	44
GYA|c37282_g1	1514	22	29	42	62	73	89	110	133	149	166
GYA|c15471_g1	663	0	1	1	1	1	1	1	1	1	2
GYA|c35895_g1	225	0	1	1	1	1	1	1	1	1	1
GYA|c24756_g1	2063	95	197	295	376	468	558	625	725	805	880
GYA|c10546_g1	292	3	7	11	14	16	22	27	27	29	35
GYA|c32728_g1	264	1	2	2	2	3	3	3	3	3	3
GYA|c23890_g1	1544	23	37	52	65	88	103	118	131	152	162
GYA|c9567_g1	546	48	111	156	209	250	306	360	395	429	483
GYA|c38737_g1	426	1	2	3	4	4	4	4	5	5	7
GYA|c18408_g1	653	2	2	3	5	6	6	7	7	10	11
GYA|c25033_g1	4504	1344	2694	3982	5381	6752	8134	9483	10897	12336	13681
GYA|c226_g1	1194	2	3	5	5	5	6	7	8	9	9
GYA|c8366_g2	256	0	0	0	0	0	0	0	0	1	1
GYA|c16722_g1	470	5	6	6	6	8	10	10	10	11	12
GYA|c26883_g1	2734	124	255	380	499	600	700	808	910	1019	1113
GYA|c22828_g1	743	1	3	7	10	12	16	17	18	21	23
GYA|c27532_g1	5024	240	464	693	923	1135	1354	1590	1820	2036	2257
GYA|c38884_g1	242	0	1	2	2	2	2	3	3	3	4
GYA|c8190_g2	370	1	1	1	1	1	2	2	2	3	3
GYA|c16789_g1	627	2	6	9	12	12	15	17	17	22	24
GYA|c40071_g1	691	0	3	5	5	9	10	10	11	11	11
GYA|c25051_g2	733	1	1	1	2	2	2	3	3	3	3
GYA|c26619_g1	2626	7	18	21	28	39	50	55	62	74	81
GYA|c26620_g2	2557	0	0	0	0	0	0	0	0	0	1
GYA|c19411_g1	672	238	461	679	914	1127	1350	1569	1787	2025	2228
GYA|c25037_g1	2760	650	1253	1900	2504	3139	3782	4377	4973	5613	6210
GYA|c27205_g1	2426	21	43	70	91	110	136	154	182	198	214
GYA|c24313_g1	2314	39	74	108	140	185	215	245	286	319	359
GYA|c17483_g2	284	0	0	0	1	1	2	2	2	2	2
GYA|c38293_g1	329	0	0	0	0	0	0	0	1	2	3
GYA|c41657_g1	238	0	0	0	0	0	0	0	1	1	1
GYA|c27349_g1	4103	98	207	305	405	509	609	713	818	942	1041
GYA|c22837_g1	1554	19	34	47	60	74	87	104	119	139	147
GYA|c23106_g1	1297	24	43	58	79	98	115	121	140	161	188
GYA|c20795_g1	884	32	65	101	127	155	184	223	253	282	305
GYA|c23038_g1	789	10	17	26	41	47	55	67	73	83	93
GYA|c8266_g1	730	5	5	6	8	9	14	15	15	15	15
GYA|c27477_g1	2767	71	157	235	300	365	424	495	563	628	682
GYA|c32679_g1	227	0	0	0	0	0	0	0	0	1	1
GYA|c19878_g1	845	0	1	5	6	8	9	9	11	12	13
GYA|c27387_g3	475	150	281	387	509	627	746	861	996	1123	1237
GYA|c10481_g1	548	1	1	1	1	1	2	2	2	2	2
GYA|c40496_g1	270	0	1	1	1	2	2	2	2	3	3
GYA|c25194_g1	2747	5	7	9	9	10	13	13	15	17	19
GYA|c40940_g1	225	0	0	0	0	0	1	1	1	1	1
GYA|c25200_g1	1823	105	214	317	417	527	628	735	844	957	1055
GYA|c18219_g1	654	0	1	1	1	2	3	3	4	5	5
GYA|c16418_g1	273	1	1	1	2	2	2	2	2	2	2
GYA|c26042_g1	1140	9	17	31	39	52	69	78	84	101	108
GYA|c21955_g1	602	49	89	130	170	212	259	303	341	387	432
GYA|c20376_g1	616	2	9	11	12	15	18	20	22	26	32
GYA|c24423_g2	489	0	1	2	2	4	4	5	7	8	10
GYA|c21033_g1	761	2	4	7	8	10	14	15	17	20	20
GYA|c20207_g1	1301	2	2	2	2	3	4	5	5	6	6
GYA|c16196_g1	391	0	0	0	0	0	0	0	1	1	1
GYA|c20678_g1	1115	0	2	7	14	17	20	22	27	30	32
GYA|c21302_g1	1154	36	82	126	156	186	218	264	306	355	406
GYA|c24795_g1	3302	24	45	67	94	110	122	136	168	191	221
GYA|c4959_g1	576	1	1	1	1	2	2	2	2	2	2
GYA|c36903_g1	288	0	1	1	1	1	1	1	1	1	1
GYA|c22360_g1	979	29	59	78	111	136	158	185	205	229	255
GYA|c23019_g1	585	0	1	1	4	5	7	9	11	12	15
GYA|c16562_g1	461	0	0	0	0	0	0	0	0	1	2
GYA|c27520_g3	562	23	52	68	87	104	130	165	188	209	230
GYA|c22755_g1	1351	3	5	7	10	16	19	20	23	25	30
GYA|c37062_g1	226	0	0	0	0	1	2	2	2	2	2
GYA|c23160_g1	967	69	140	228	305	367	420	505	575	642	719
GYA|c31524_g1	456	1	1	1	2	3	3	5	5	6	6
GYA|c24934_g2	1492	20	31	46	56	62	77	98	107	124	140
GYA|c44677_g1	266	0	0	0	0	1	1	1	1	1	2
GYA|c26397_g1	3878	2659	5222	7792	10401	12909	15463	17947	20460	22993	25462
GYA|c24997_g3	1949	50	85	120	166	201	249	289	333	390	430
GYA|c22633_g1	1209	38	90	136	191	227	261	301	348	385	433
GYA|c27444_g1	6303	175	377	588	782	999	1202	1408	1609	1792	1987
GYA|c38102_g1	264	1	1	1	1	1	1	2	2	2	2
GYA|c26270_g2	4028	237	446	643	874	1107	1334	1549	1773	1998	2210
GYA|c26672_g1	3102	19	31	40	50	60	72	83	97	109	124
GYA|c40625_g1	290	0	0	0	0	0	0	1	1	1	1
GYA|c23062_g1	2293	226	447	655	881	1140	1347	1564	1778	2000	2240
GYA|c42322_g1	269	1	1	1	1	1	1	1	1	2	2
GYA|c17680_g1	505	2	2	2	2	2	2	4	5	6	6
GYA|c44834_g1	254	1	1	1	1	1	1	1	1	1	1
GYA|c37232_g1	333	0	1	2	2	2	2	2	2	3	3
GYA|c17544_g1	501	0	0	0	0	1	1	1	1	1	1
GYA|c17355_g1	274	0	0	2	2	2	2	2	2	2	2
GYA|c26265_g1	3731	31	62	91	115	151	176	211	248	276	305
GYA|c25197_g1	1836	101	249	345	477	589	699	803	927	1038	1115
GYA|c8760_g1	316	1	1	1	1	1	1	1	1	1	1
GYA|c41582_g1	214	0	0	0	0	0	1	2	2	2	2
GYA|c34675_g1	211	0	0	0	0	0	0	1	1	1	1
GYA|c17931_g1	478	2	3	3	4	5	5	5	5	6	6
GYA|c17771_g1	523	5	8	12	14	14	21	24	30	34	38
GYA|c21365_g1	856	2	3	4	5	6	7	8	9	10	10
GYA|c22542_g1	1369	132	291	429	571	721	854	1028	1187	1326	1482
GYA|c18281_g1	456	0	1	1	2	2	2	3	3	3	3
GYA|c23046_g1	3318	392	767	1129	1468	1810	2191	2596	2943	3310	3642
GYA|c25693_g1	1980	5	18	28	38	49	62	72	80	90	97
GYA|c38029_g1	270	0	0	0	0	1	1	1	1	1	1
GYA|c23919_g2	4019	9	15	20	29	37	48	62	77	92	99
GYA|c22382_g1	2764	108	218	321	414	521	618	726	829	932	1058
GYA|c20182_g1	1276	1	1	1	1	1	2	2	3	4	5
GYA|c25859_g2	784	10	19	27	37	47	61	67	80	89	96
GYA|c21597_g1	2186	49	94	142	207	259	317	372	419	488	553
GYA|c7822_g1	417	0	0	2	2	2	2	5	5	5	6
GYA|c15483_g1	1142	0	1	1	1	1	2	2	3	3	3
GYA|c7686_g1	603	0	0	1	2	3	4	4	4	4	4
GYA|c11584_g1	358	1	1	2	2	2	2	2	2	3	3
GYA|c23246_g1	2113	112	204	317	418	506	603	719	824	930	1045
GYA|c23473_g1	3393	222	452	668	916	1179	1422	1664	1888	2148	2378
GYA|c30643_g1	460	1	3	4	4	4	6	9	10	12	13
GYA|c27288_g1	1165	12	23	29	36	45	50	55	65	69	74
GYA|c27762_g1	737	0	0	0	1	1	3	3	3	4	4
GYA|c25158_g1	2330	451	903	1378	1842	2305	2781	3266	3708	4158	4606
GYA|c24543_g1	5448	79	165	236	311	383	464	541	627	716	799
GYA|c44262_g1	259	0	0	1	1	1	1	2	2	2	2
GYA|c18682_g1	761	2045	4031	6000	8059	10120	12237	14368	16453	18476	20543
GYA|c26565_g1	1660	7	12	18	27	31	35	47	52	57	60
GYA|c32380_g1	322	0	1	2	2	3	3	3	3	3	3
GYA|c19489_g1	534	0	0	0	1	1	2	2	3	3	3
GYA|c39708_g1	811	0	0	2	2	2	4	4	4	5	5
GYA|c23394_g1	1549	35	61	80	110	135	173	200	229	254	282
GYA|c22882_g1	1825	41	76	106	145	173	208	238	271	303	339
GYA|c27543_g2	3038	106	214	320	439	569	703	829	942	1061	1159
GYA|c23042_g1	1217	14	39	57	84	99	126	149	166	191	210
GYA|c25641_g2	1791	182	404	567	762	961	1126	1318	1498	1703	1870
GYA|c22987_g1	1075	1	1	4	6	6	9	10	11	14	15
GYA|c21624_g1	939	5	8	15	22	33	42	45	55	60	67
GYA|c7663_g1	899	0	4	5	7	8	9	9	11	12	13
GYA|c36595_g1	351	0	1	1	1	1	1	1	1	1	2
GYA|c22726_g1	1409	10	22	29	39	47	54	61	68	76	86
GYA|c10610_g1	262	0	1	1	2	2	3	3	3	3	3
GYA|c25280_g2	2913	21	43	71	100	126	161	197	226	251	276
GYA|c17110_g1	428	0	0	0	0	1	1	1	1	1	2
GYA|c26278_g1	1900	114	234	359	488	618	753	875	1016	1172	1304
GYA|c25012_g1	1805	74	137	206	264	330	397	464	536	607	693
GYA|c34488_g1	391	0	0	0	0	0	1	1	1	2	2
GYA|c19285_g2	929	1	4	7	8	14	20	23	27	35	43
GYA|c23823_g1	957	12	24	34	54	69	84	93	106	118	137
GYA|c14394_g1	3600	99	220	368	492	629	764	894	1024	1141	1294
GYA|c25975_g2	681	1	2	2	3	3	3	4	5	6	6
GYA|c25148_g2	1837	1459	3004	4491	5927	7427	8835	10255	11792	13257	14797
GYA|c765_g1	369	0	0	0	0	0	1	1	1	1	1
GYA|c20077_g1	1680	2	4	8	12	16	22	26	30	35	38
GYA|c22939_g3	1137	15	19	30	35	47	56	66	79	87	88
GYA|c23367_g1	2406	383	764	1147	1502	1866	2246	2657	3026	3429	3804
GYA|c18435_g1	206	1	1	1	2	2	2	2	2	2	2
GYA|c18805_g1	610	3	3	4	6	6	7	7	7	10	11
GYA|c32186_g1	474	2	2	2	3	3	3	3	4	5	6
GYA|c43494_g1	352	0	1	1	1	1	1	1	1	2	2
GYA|c21573_g1	2308	51	111	169	233	285	338	386	444	508	548
GYA|c24389_g1	2269	39	63	94	120	149	185	219	252	284	310
GYA|c23743_g1	1671	77	139	208	265	336	414	482	564	623	693
GYA|c42758_g1	334	0	0	0	0	0	0	0	0	0	1
GYA|c33117_g1	310	0	1	3	3	3	3	3	3	3	3
GYA|c20946_g1	618	0	1	2	3	3	4	4	4	5	5
GYA|c20458_g1	514	5	7	9	12	14	16	16	18	21	22
GYA|c23930_g2	1015	9	19	27	36	47	54	56	60	65	71
GYA|c7486_g1	421	0	0	0	1	1	1	1	1	1	3
GYA|c41964_g1	270	0	0	0	0	1	1	2	2	2	2
GYA|c41177_g1	359	0	0	0	1	1	1	1	2	3	3
GYA|c21497_g1	483	3	3	5	7	9	11	11	12	12	13
GYA|c8444_g1	413	0	0	0	1	2	3	4	4	5	5
GYA|c32357_g1	788	1	2	4	6	6	6	9	10	11	13
GYA|c22042_g1	856	169	324	480	663	829	988	1134	1273	1418	1561
GYA|c24888_g1	3145	87	189	281	377	476	564	651	754	858	959
GYA|c19240_g1	1184	242	493	765	1002	1270	1485	1717	1952	2218	2481
GYA|c23876_g1	1862	201	421	614	856	1075	1300	1529	1730	1940	2172
GYA|c25451_g1	2524	294	579	835	1125	1377	1652	1939	2242	2505	2805
GYA|c26829_g1	2261	7	20	26	34	42	49	56	62	70	81
GYA|c25655_g1	2295	128	248	375	507	654	794	918	1066	1203	1333
GYA|c25441_g1	3903	28	55	81	108	137	174	205	240	271	301
GYA|c24134_g4	681	95	195	275	373	458	542	621	714	809	893
GYA|c6346_g1	536	2	3	4	7	8	9	9	9	9	9
GYA|c44323_g1	307	0	1	1	1	2	3	3	3	3	3
GYA|c27512_g2	1207	20	40	60	71	86	105	115	130	153	176
GYA|c16816_g1	556	0	0	0	0	0	0	1	1	2	2
GYA|c25308_g1	1363	15	33	48	69	88	108	124	140	157	177
GYA|c25633_g1	2200	31	72	124	165	213	253	297	334	373	402
GYA|c22097_g1	1652	12	24	40	51	62	79	95	117	133	144
GYA|c14099_g1	447	1	3	4	7	7	8	8	9	10	12
GYA|c28890_g1	657	1	1	1	2	2	3	4	4	5	6
GYA|c18228_g1	2883	4	8	10	16	20	24	32	33	36	40
GYA|c39034_g1	305	0	2	2	2	2	2	2	2	2	2
GYA|c19523_g1	613	3474	6886	10205	13613	17028	20468	23924	27315	30753	34090
GYA|c23831_g1	2021	102	245	398	535	650	796	940	1071	1199	1325
GYA|c20253_g1	1003	0	0	0	0	1	1	1	1	1	2
GYA|c9899_g1	599	0	1	1	1	2	2	3	3	3	3
GYA|c23861_g1	1679	145	268	394	544	688	835	966	1103	1245	1407
GYA|c21927_g1	1804	242	496	742	967	1195	1421	1665	1914	2133	2368
GYA|c42042_g1	230	0	0	1	1	1	1	1	1	1	1
GYA|c19018_g1	1666	147	281	411	568	736	878	994	1154	1328	1482
GYA|c24428_g1	2310	49	109	187	243	300	373	442	507	575	640
GYA|c43706_g1	372	3	4	4	4	4	5	5	5	5	6
GYA|c20973_g1	2034	358	746	1095	1448	1811	2137	2517	2851	3201	3523
GYA|c29261_g1	304	1	1	1	2	3	3	3	4	4	5
GYA|c27246_g2	4636	71	163	237	310	366	445	521	610	690	773
GYA|c25877_g1	2230	30	52	75	116	148	175	197	231	254	283
GYA|c25979_g2	2432	23	44	58	71	82	95	110	120	145	163
GYA|c20585_g1	924	0	2	3	4	6	9	9	9	12	13
GYA|c29858_g1	638	2	3	4	5	7	8	8	9	10	10
GYA|c37877_g1	249	0	0	0	0	2	2	2	2	2	2
GYA|c25013_g1	1865	1747	3571	5288	7106	8953	10735	12508	14341	16143	17891
GYA|c1695_g1	353	0	0	2	4	4	7	7	8	8	8
GYA|c25594_g2	488	2	5	6	7	10	13	14	16	17	19
GYA|c36621_g1	456	0	0	1	1	1	2	2	2	2	2
GYA|c32063_g1	387	1	1	1	1	2	2	2	2	3	3
GYA|c21325_g1	696	12	25	38	53	63	68	81	90	110	127
GYA|c41364_g1	381	0	0	0	0	0	2	2	3	3	4
GYA|c32215_g1	260	0	0	0	0	0	0	0	0	1	1
GYA|c25463_g2	872	4	7	15	25	27	36	40	52	61	67
GYA|c26884_g3	2295	52	101	154	194	252	303	347	390	435	470
GYA|c37276_g1	400	0	1	1	1	1	3	3	3	3	3
GYA|c26463_g3	3234	496	973	1422	1903	2391	2858	3314	3765	4222	4690
GYA|c33722_g1	534	1	1	2	2	2	2	2	3	3	3
GYA|c25006_g1	1533	4	12	21	26	37	44	54	55	56	58
GYA|c22685_g1	516	0	1	1	1	1	1	1	2	2	2
GYA|c239_g1	483	1	1	2	3	3	3	3	4	5	5
GYA|c22407_g1	1232	32	65	101	138	163	205	239	262	290	326
GYA|c11829_g1	438	1	1	2	3	3	5	5	6	6	6
GYA|c18891_g1	347	1	2	2	3	5	5	6	6	7	7
GYA|c36129_g1	274	0	0	0	0	0	0	0	1	1	2
GYA|c45151_g1	240	0	0	0	0	0	0	0	0	1	1
GYA|c26878_g1	2663	37	66	99	126	153	186	219	258	299	331
GYA|c19981_g1	1018	23	41	64	81	102	116	139	169	193	217
GYA|c41897_g1	216	0	0	0	0	0	0	1	1	1	1
GYA|c30054_g1	234	0	1	1	1	1	1	1	1	1	1
GYA|c1786_g1	286	0	1	1	1	1	1	1	1	1	1
GYA|c25418_g1	2471	20	38	74	92	111	131	147	164	182	205
GYA|c27302_g1	6623	239	457	684	903	1109	1362	1613	1832	2068	2316
GYA|c19536_g1	636	0	0	0	0	0	0	0	0	0	1
GYA|c31410_g1	279	0	1	1	1	1	1	1	1	2	2
GYA|c4384_g1	287	2	2	2	2	2	2	2	2	2	2
GYA|c25642_g2	1370	5	7	10	16	20	24	30	42	43	47
GYA|c30935_g1	283	1	1	1	1	1	1	1	2	2	2
GYA|c26729_g1	2428	111	225	347	449	560	673	783	919	1014	1123
GYA|c22188_g1	585	4	10	16	26	31	42	52	61	74	80
GYA|c44110_g1	533	0	0	1	1	1	1	2	2	3	3
GYA|c12608_g1	712	1	4	4	6	9	12	14	16	19	19
GYA|c24665_g1	1970	169	337	520	686	855	1029	1197	1378	1539	1707
GYA|c22299_g1	682	7	10	13	19	23	27	29	33	39	41
GYA|c34508_g1	247	0	0	0	0	1	1	2	2	2	2
GYA|c20203_g1	2660	219	419	619	837	1043	1260	1444	1641	1839	2050
GYA|c40039_g1	293	0	0	1	1	1	1	1	1	1	2
GYA|c24311_g1	1936	29	46	76	100	122	139	158	180	202	228
GYA|c21955_g2	831	22	47	80	108	144	183	214	247	272	298
GYA|c24225_g1	1939	33	72	103	137	175	215	243	277	314	358
GYA|c26506_g1	2385	47	96	149	195	245	301	351	402	453	510
GYA|c45343_g1	280	0	0	0	0	0	1	1	1	1	1
GYA|c41236_g1	362	0	1	1	2	3	3	3	3	3	3
GYA|c26208_g1	2138	32	48	64	82	106	131	153	170	192	211
GYA|c25032_g1	2541	47	104	153	197	242	290	334	385	437	490
GYA|c38660_g1	222	1	1	1	1	1	1	1	1	1	1
GYA|c37468_g1	487	1	1	1	4	4	6	9	12	12	12
GYA|c7432_g1	1194	2	4	6	9	10	13	17	23	26	31
GYA|c14340_g2	1265	1	1	1	1	1	1	2	2	2	3
GYA|c42791_g1	537	0	0	1	1	1	1	3	4	5	6
GYA|c31543_g1	368	0	0	0	0	1	3	3	4	5	6
GYA|c19348_g1	963	2	4	5	6	6	6	8	8	9	11
GYA|c15001_g1	418	2	7	17	18	19	22	25	28	29	32
GYA|c21856_g1	1074	2	3	6	7	10	11	15	18	22	23
GYA|c18966_g1	711	0	0	0	1	1	1	2	2	2	2
GYA|c26083_g1	1179	8	18	21	28	36	43	48	49	59	66
GYA|c20664_g1	1395	0	0	1	2	2	2	2	2	2	2
GYA|c20739_g1	1698	1	1	1	1	2	3	4	4	4	4
GYA|c27621_g1	5318	35	64	96	122	144	170	193	218	249	276
GYA|c21245_g1	1747	267	506	767	1021	1274	1521	1752	2007	2234	2489
GYA|c23097_g1	2865	70	137	189	258	328	396	467	539	602	681
GYA|c20336_g1	999	52	106	172	233	287	334	392	441	499	544
GYA|c25814_g1	1371	13	29	42	59	81	100	121	140	159	180
GYA|c4720_g1	258	0	0	1	1	1	1	1	1	1	1
GYA|c36569_g1	391	0	0	0	1	1	1	1	2	2	3
GYA|c24722_g1	922	4	9	10	15	26	33	36	43	53	57
GYA|c22525_g1	1638	0	0	0	4	5	5	6	7	9	11
GYA|c21004_g1	974	145	300	449	591	746	903	1055	1189	1330	1497
GYA|c17314_g3	1403	0	2	2	2	4	4	4	4	4	6
GYA|c26351_g1	2670	91	181	270	358	450	549	630	717	800	875
GYA|c12711_g1	919	0	2	3	5	5	7	7	7	9	9
GYA|c34915_g1	725	0	0	0	1	1	1	2	2	2	5
GYA|c18997_g1	1129	82	162	253	339	416	496	567	651	737	814
GYA|c39716_g1	450	0	0	0	0	0	1	1	1	1	1
GYA|c27505_g1	4805	31	60	82	105	127	154	180	201	232	261
GYA|c14974_g1	411	0	0	0	1	1	1	2	2	2	3
GYA|c26173_g1	3232	46	104	145	196	248	295	344	394	437	493
GYA|c20495_g1	717	4	7	9	12	15	16	16	20	26	27
GYA|c36684_g1	289	0	0	1	1	1	1	2	2	2	2
GYA|c26969_g1	3092	82	150	233	307	386	467	567	642	714	793
GYA|c43595_g1	368	0	0	0	0	0	1	1	1	1	1
GYA|c32306_g1	324	0	1	1	1	2	2	2	2	2	2
GYA|c25308_g2	1420	10	16	22	23	27	30	35	38	43	48
GYA|c25474_g1	2254	39	77	104	135	157	195	247	285	317	340
GYA|c12161_g1	367	1	1	1	2	2	2	3	4	5	5
GYA|c19588_g1	741	3	4	9	10	12	15	18	21	25	25
GYA|c43181_g1	291	0	1	1	1	1	1	1	1	1	1
GYA|c30159_g1	287	0	0	0	0	0	1	1	1	1	1
GYA|c17507_g1	653	1	3	5	5	5	7	8	8	9	9
GYA|c24773_g1	3194	29	57	85	118	145	174	199	223	259	288
GYA|c22982_g1	638	1	1	1	1	1	1	2	2	3	5
GYA|c20372_g1	346	0	1	2	2	2	2	2	2	3	3
GYA|c40510_g1	236	0	0	0	0	0	0	0	1	1	1
GYA|c22062_g1	1588	136	269	409	562	696	826	958	1090	1223	1361
GYA|c4227_g1	365	0	0	0	0	0	0	0	0	0	1
GYA|c21384_g2	1544	3	8	16	20	22	27	32	35	38	41
GYA|c26006_g2	1004	14	34	47	69	87	96	115	130	152	165
GYA|c20549_g1	293	2	7	10	10	12	13	13	15	16	16
GYA|c26862_g1	2560	61	119	153	210	262	321	375	437	487	536
GYA|c24177_g1	2333	41	78	123	160	193	227	261	304	340	374
GYA|c14363_g1	748	1	2	2	4	6	8	10	11	11	13
GYA|c20048_g1	1543	61	95	138	192	231	277	318	357	399	449
GYA|c35413_g1	629	2	2	3	4	4	4	5	6	6	6
GYA|c18868_g1	851	2	6	7	8	10	11	12	14	16	19
GYA|c9911_g1	375	0	0	0	1	1	1	3	3	4	5
GYA|c22355_g1	2042	79	158	218	286	355	414	473	540	602	673
GYA|c27587_g1	4708	47	83	119	160	199	240	285	344	383	420
GYA|c27721_g1	380	0	0	0	0	0	0	0	0	0	1
GYA|c23522_g1	3071	8	15	23	38	58	67	82	98	103	110
GYA|c43201_g1	259	0	0	0	1	1	1	1	1	2	2
GYA|c41775_g1	271	0	0	1	1	1	1	1	1	1	1
GYA|c26962_g2	533	0	0	0	0	0	0	1	3	3	3
GYA|c14933_g1	303	0	0	3	3	3	4	6	6	6	7
GYA|c27031_g1	1652	18	32	43	60	82	100	117	137	158	179
GYA|c30673_g1	1672	3	7	9	18	23	28	32	34	38	44
GYA|c4118_g1	265	1	1	1	1	2	2	2	2	2	2
GYA|c19716_g1	514	0	0	0	0	0	1	1	1	2	2
GYA|c29470_g1	319	0	0	0	0	2	2	2	2	2	2
GYA|c28061_g1	291	0	1	1	1	1	1	1	1	1	1
GYA|c32385_g1	461	0	0	0	0	1	1	2	2	2	2
GYA|c5523_g1	412	2	5	8	9	12	16	16	17	19	20
GYA|c2384_g1	449	2	2	3	3	3	3	3	3	3	4
GYA|c20585_g2	558	1	2	5	5	6	6	6	6	7	7
GYA|c43748_g1	426	2	3	3	3	3	5	5	5	5	6
GYA|c25885_g1	3616	155	323	488	643	812	985	1147	1318	1466	1637
GYA|c34440_g1	762	1	3	4	6	7	8	11	11	14	14
GYA|c22522_g1	1101	31	56	77	103	137	166	195	221	245	276
GYA|c35231_g1	335	0	0	0	0	0	0	0	0	1	1
GYA|c25244_g1	3053	126	247	356	475	599	737	883	1018	1138	1252
GYA|c34720_g1	260	0	1	1	1	1	1	2	2	2	2
GYA|c13076_g1	649	0	0	0	1	1	1	1	1	2	2
GYA|c23391_g1	1960	35	76	110	146	184	224	266	311	355	388
GYA|c10633_g1	433	0	2	2	2	3	5	6	6	6	6
GYA|c21047_g2	2745	381	754	1118	1494	1888	2232	2616	3005	3371	3743
GYA|c27195_g1	2714	232	441	670	910	1139	1375	1604	1820	2034	2252
GYA|c39816_g1	3497	1	4	10	19	23	31	35	41	50	61
GYA|c22306_g1	1747	61	112	170	231	292	339	392	440	489	530
GYA|c33770_g1	451	0	0	1	1	1	1	1	1	2	2
GYA|c23270_g2	542	1	2	2	3	6	10	13	16	18	20
GYA|c32141_g1	317	1	1	1	2	7	7	7	8	8	8
GYA|c42066_g1	274	1	1	1	1	1	2	2	2	2	2
GYA|c43629_g1	273	0	0	1	1	2	3	3	3	3	4
GYA|c23741_g1	1781	8	15	24	31	40	46	60	75	84	90
GYA|c28400_g1	542	0	0	2	2	3	3	4	4	4	5
GYA|c24032_g1	2810	482	930	1364	1808	2266	2755	3182	3639	4074	4554
GYA|c22776_g1	1609	7	22	34	51	57	67	79	95	109	115
GYA|c19107_g1	525	0	0	1	1	1	1	1	1	3	3
GYA|c22725_g1	230	0	0	1	1	1	1	1	1	1	1
GYA|c27538_g1	399	0	0	1	2	2	2	3	5	7	8
GYA|c35915_g1	254	0	0	1	1	1	2	2	2	2	2
GYA|c24513_g1	2068	38	78	120	159	199	241	293	338	383	429
GYA|c24635_g1	6544	119	240	351	448	538	639	736	818	911	1027
GYA|c32026_g1	323	0	0	0	0	1	1	1	1	1	1
GYA|c35965_g1	311	0	0	0	0	0	0	0	0	1	2
GYA|c26255_g2	4385	65	142	241	329	397	485	573	656	753	816
GYA|c31840_g1	286	0	2	2	2	2	2	2	2	2	2
GYA|c27873_g1	402	0	0	0	0	0	0	1	1	1	1
GYA|c40419_g1	267	1	1	1	1	1	1	1	1	1	1
GYA|c24683_g2	3185	11	20	32	40	55	67	77	88	92	107
GYA|c37606_g1	237	0	0	0	0	0	0	2	2	2	2
GYA|c25807_g1	2426	4	6	10	12	12	12	19	20	23	25
GYA|c2404_g1	669	1	2	3	4	4	5	6	8	8	8
GYA|c24570_g1	2188	24	62	89	113	167	203	246	289	320	357
GYA|c37271_g1	269	0	0	0	0	0	1	1	2	2	2
GYA|c22281_g1	975	13	27	43	60	76	94	111	126	136	150
GYA|c23529_g1	1030	1	2	3	8	8	9	10	10	10	12
GYA|c19103_g1	542	6	13	22	26	33	37	47	51	59	64
GYA|c33275_g1	250	0	0	0	1	1	1	1	1	2	2
GYA|c22207_g1	1133	33	57	85	122	162	190	211	256	293	325
GYA|c26215_g1	1830	26	55	80	102	125	146	165	183	207	232
GYA|c45339_g1	324	0	0	0	0	0	0	1	2	2	2
GYA|c18900_g2	1361	12	22	38	58	72	87	96	108	121	137
GYA|c40530_g1	876	1	2	2	3	4	4	4	7	8	9
GYA|c20411_g1	1015	1	2	2	4	4	4	4	6	6	7
GYA|c26726_g2	2543	196	392	563	749	949	1130	1310	1477	1658	1840
GYA|c21541_g1	656	1	3	4	6	7	7	8	9	10	11
GYA|c26717_g2	1724	42	73	98	130	160	203	241	277	299	326
GYA|c25488_g1	4132	117	232	354	476	596	735	860	980	1094	1224
GYA|c20569_g1	427	0	0	0	2	4	7	7	7	7	7
GYA|c26710_g1	3472	227	460	700	904	1152	1406	1645	1904	2168	2401
GYA|c44497_g1	375	0	0	1	1	1	1	2	4	4	5
GYA|c25754_g1	3322	107	221	338	472	582	733	855	986	1101	1253
GYA|c30225_g1	416	0	0	0	0	0	0	1	1	1	1
GYA|c24638_g1	3216	31	56	91	123	160	193	216	250	284	307
GYA|c26715_g1	803	1	1	1	2	2	2	4	4	4	5
GYA|c43566_g1	251	0	1	1	1	1	1	1	2	2	3
GYA|c23501_g1	226	1	2	4	9	11	16	17	21	21	24
GYA|c10347_g1	354	1	1	1	1	1	1	2	2	2	2
GYA|c24872_g1	2126	51	88	130	166	205	246	286	333	375	403
GYA|c26585_g1	1316	26	53	80	103	126	157	177	200	227	256
GYA|c27451_g1	4779	230	435	641	838	1049	1276	1506	1725	1939	2161
GYA|c23271_g1	1943	56	113	166	224	269	324	390	465	527	576
GYA|c24725_g1	1986	292	597	930	1210	1511	1818	2090	2378	2688	2980
GYA|c24691_g1	2119	111	215	334	472	593	701	836	964	1092	1220
GYA|c18944_g1	624	0	1	1	3	3	3	4	4	4	4
GYA|c19823_g1	2596	332	616	910	1210	1531	1847	2126	2395	2712	3014
GYA|c27247_g1	2530	27	49	62	75	100	119	146	176	196	218
GYA|c22878_g1	2125	18	40	58	75	91	110	131	145	162	177
GYA|c27324_g2	2328	55	113	156	219	291	361	418	470	526	593
GYA|c22908_g1	1734	42	91	142	206	259	312	355	393	431	482
GYA|c35224_g1	540	2	3	4	4	5	6	6	7	7	8
GYA|c24070_g1	2157	92	196	304	407	512	611	689	796	902	1024
GYA|c23601_g2	1411	54	102	152	199	246	306	367	412	463	509
GYA|c14478_g1	469	1	1	2	2	2	2	2	2	2	2
GYA|c27520_g1	693	5	9	16	22	27	29	30	35	37	45
GYA|c38898_g1	237	0	0	0	2	2	3	3	3	3	3
GYA|c22222_g1	2930	20	39	66	88	103	121	148	170	186	205
GYA|c20811_g1	644	1	3	3	4	4	7	8	11	12	15
GYA|c25648_g1	2291	38	61	97	132	164	190	219	248	272	300
GYA|c21031_g1	770	31	62	97	130	158	193	215	254	284	310
GYA|c36218_g1	233	0	0	0	0	0	0	0	0	1	1
GYA|c21796_g1	2461	71	156	237	325	414	493	562	651	747	844
GYA|c19457_g1	1557	795	1558	2359	3210	4057	4864	5693	6535	7360	8238
GYA|c18195_g1	495	4	9	11	17	21	24	28	32	37	41
GYA|c7771_g1	466	1	1	2	2	4	5	5	5	5	5
GYA|c20910_g1	721	5	9	10	12	15	19	21	24	26	29
GYA|c23509_g1	2493	106	216	324	439	561	663	783	886	1006	1115
GYA|c20749_g1	1268	6	8	13	17	21	24	31	34	43	49
GYA|c25270_g1	2228	54	95	147	200	252	301	365	422	473	517
GYA|c19370_g1	478	2	3	4	8	10	11	13	14	15	16
GYA|c19202_g1	418	0	1	1	1	1	1	1	1	1	2
GYA|c34079_g1	413	1	2	2	2	3	4	5	5	5	5
GYA|c34859_g1	709	0	2	2	5	5	5	8	10	11	11
GYA|c3372_g1	280	0	1	3	5	5	5	8	8	9	11
GYA|c22943_g1	1361	51	105	158	229	295	345	394	449	501	567
GYA|c22141_g1	2044	71	157	230	296	376	453	537	625	715	806
GYA|c21172_g1	1117	3	3	5	11	14	19	27	28	31	32
GYA|c37005_g1	702	0	1	2	3	4	4	4	5	5	5
GYA|c25759_g2	2689	2269	4449	6654	8825	11006	13167	15426	17638	19877	22075
GYA|c22888_g1	2025	78	150	220	291	353	431	506	566	633	704
GYA|c14139_g1	504	0	0	0	0	1	1	1	2	2	2
GYA|c24542_g1	4023	2444	4887	7363	9825	12281	14774	17269	19748	22219	24686
GYA|c26110_g2	2804	291	558	809	1087	1346	1614	1877	2149	2400	2647
GYA|c22649_g1	1849	9	15	20	25	35	44	50	55	64	69
GYA|c19977_g1	1190	27	53	82	111	141	171	202	224	252	283
GYA|c34526_g1	439	0	0	1	1	1	2	5	5	5	5
GYA|c31057_g1	459	1	2	2	2	3	4	5	5	5	6
GYA|c886_g1	869	0	1	2	3	3	3	3	3	3	3
GYA|c18628_g1	309	3	5	6	9	13	20	24	27	28	28
GYA|c26848_g1	461	6	7	14	14	22	27	31	37	42	45
GYA|c32509_g1	538	0	0	0	0	0	1	1	1	1	1
GYA|c26015_g1	2202	104	195	271	363	464	583	689	783	864	973
GYA|c24317_g1	2018	136	278	404	553	682	815	961	1122	1256	1405
GYA|c27076_g2	2265	139	293	464	612	805	946	1102	1248	1376	1540
GYA|c25420_g1	2182	46	73	117	151	189	236	262	302	347	390
GYA|c21160_g2	517	0	1	1	1	2	2	2	2	2	2
GYA|c38519_g1	577	1	1	1	1	1	1	2	2	3	3
GYA|c20763_g1	895	24	29	37	43	52	63	73	87	97	104
GYA|c39658_g1	205	0	0	0	1	1	1	1	2	2	2
GYA|c13537_g1	323	0	0	0	0	1	2	2	2	2	2
GYA|c25534_g1	1870	4402	8648	12927	17151	21520	25908	30075	34514	38867	43324
GYA|c31951_g1	264	0	0	0	0	1	1	1	1	1	1
GYA|c39151_g1	299	0	0	0	1	1	2	2	2	2	2
GYA|c25543_g1	3484	0	1	3	3	4	5	7	8	11	12
GYA|c17565_g1	362	1	1	1	1	1	1	1	2	2	2
GYA|c26871_g1	3936	77	150	214	289	354	429	509	586	639	716
GYA|c25294_g1	241	4	6	7	8	8	8	11	13	13	14
GYA|c21730_g2	299	0	0	0	0	1	1	1	1	1	1
GYA|c4599_g1	476	0	1	1	1	2	2	2	2	3	3
GYA|c20709_g1	376	1	3	3	5	6	7	7	7	7	7
GYA|c38975_g1	305	1	1	1	1	2	2	2	2	3	3
GYA|c24329_g1	916	40	63	102	138	176	223	246	284	323	359
GYA|c26299_g1	1489	173	317	468	622	765	928	1103	1260	1416	1576
GYA|c42915_g1	217	0	1	1	1	1	2	2	4	4	5
GYA|c24553_g1	2129	561	1087	1679	2234	2818	3377	3950	4504	5049	5643
GYA|c21501_g1	997	0	0	0	2	2	2	2	3	4	5
GYA|c26078_g3	1829	72	156	233	327	402	480	568	649	729	825
GYA|c14257_g1	270	0	0	1	1	1	1	1	1	1	1
GYA|c22596_g2	2280	282	571	870	1188	1494	1790	2077	2347	2674	2951
GYA|c5640_g1	1238	2	6	7	9	10	13	15	16	21	26
GYA|c42375_g1	327	0	0	1	1	1	1	1	2	3	3
GYA|c23967_g1	2148	63	144	228	290	337	405	465	538	599	662
GYA|c30877_g1	2066	116	239	367	473	587	698	829	958	1084	1232
GYA|c22707_g1	1763	91	189	264	342	430	508	596	691	785	861
GYA|c5718_g1	387	0	0	1	1	1	1	1	1	2	2
GYA|c16904_g1	768	1	2	4	6	7	9	11	12	14	17
GYA|c27600_g2	3299	42	74	117	154	186	218	249	289	319	351
GYA|c24054_g1	1097	16	41	55	76	97	119	140	159	178	191
GYA|c17455_g1	575	0	0	0	0	0	0	0	1	1	1
GYA|c1142_g1	213	0	1	1	1	1	1	1	1	1	1
GYA|c17303_g1	557	1	1	1	1	1	1	1	1	1	1
GYA|c1534_g1	245	0	0	0	0	0	1	1	1	1	2
GYA|c16078_g2	1178	3	5	8	14	19	21	22	26	31	35
GYA|c24429_g1	1807	210	411	586	794	999	1179	1355	1538	1741	1932
GYA|c41084_g1	239	0	0	1	1	1	1	1	1	1	1
GYA|c11354_g1	702	5	8	11	11	14	14	15	16	17	19
GYA|c38575_g1	269	0	1	1	1	1	1	1	1	1	1
GYA|c31491_g1	530	1	2	2	2	3	3	3	4	4	7
GYA|c9376_g1	267	0	0	1	1	1	1	1	2	2	2
GYA|c26463_g1	777	219	443	689	921	1130	1381	1631	1864	2076	2268
GYA|c15726_g1	327	1	1	1	1	1	1	1	1	1	1
GYA|c19493_g1	614	0	0	0	0	1	1	1	1	1	1
GYA|c34784_g1	227	0	1	1	1	1	1	2	2	2	2
GYA|c19396_g1	490	0	0	0	0	0	0	0	1	1	1
GYA|c30835_g1	423	1	2	3	3	3	3	3	3	3	3
GYA|c29918_g1	238	0	0	1	1	1	1	1	1	1	1
GYA|c38418_g1	201	0	0	0	0	0	1	1	1	1	1
GYA|c21146_g1	697	7	16	25	32	34	41	50	55	58	64
GYA|c11497_g1	697	1	1	1	3	5	8	10	12	13	13
GYA|c27359_g1	2257	12	22	41	54	64	74	91	100	111	125
GYA|c38343_g1	223	0	0	0	0	0	0	0	0	0	1
GYA|c23427_g1	1494	5	15	17	29	38	44	51	62	71	80
GYA|c27224_g1	3584	106	216	293	389	485	578	662	757	869	948
GYA|c23623_g2	2372	73	150	225	295	357	437	510	589	649	720
GYA|c27206_g1	3210	102	212	311	414	525	625	726	837	945	1050
GYA|c26125_g2	3769	203	404	583	801	1018	1232	1447	1634	1858	2091
GYA|c4204_g1	587	4	4	9	15	17	19	23	24	27	30
GYA|c26066_g1	3244	12	24	39	50	68	88	95	105	116	135
GYA|c25253_g1	3850	401	810	1192	1595	1952	2326	2719	3117	3492	3928
GYA|c24351_g1	1524	96	201	291	370	461	551	645	753	868	981
GYA|c30311_g1	263	1	1	1	1	1	1	1	1	2	2
GYA|c16211_g1	505	0	0	1	1	1	1	1	1	1	3
GYA|c27062_g1	3877	501	1044	1543	2052	2573	3071	3566	4052	4501	4953
GYA|c31419_g1	392	0	1	2	2	2	2	2	2	2	2
GYA|c14558_g1	297	0	1	2	2	3	3	3	3	4	5
GYA|c27127_g1	3712	324	608	911	1207	1479	1811	2077	2336	2605	2904
GYA|c19688_g1	1229	0	1	2	3	4	4	4	6	8	9
GYA|c20831_g1	426	0	0	0	1	1	3	3	4	6	8
GYA|c17659_g1	961	42	77	125	176	211	248	285	320	364	394
GYA|c21756_g1	806	2	2	7	10	11	14	17	21	28	31
GYA|c22351_g1	1493	8	20	39	44	51	63	70	83	92	104
GYA|c43102_g1	442	1	1	2	2	2	2	3	4	4	5
GYA|c23952_g1	1506	57	100	153	213	271	325	372	424	472	528
GYA|c25392_g1	2360	1	1	3	3	5	5	5	6	7	10
GYA|c23419_g1	1531	12	34	50	63	80	96	116	134	148	168
GYA|c5491_g1	580	0	0	0	0	0	0	1	1	1	1
GYA|c24413_g2	1846	31	60	101	129	166	202	229	260	297	331
GYA|c26544_g2	2314	41	76	112	144	169	207	244	271	311	342
GYA|c22577_g1	1840	2	4	10	12	15	19	20	24	29	31
GYA|c41670_g1	422	0	1	1	1	2	2	2	2	3	3
GYA|c24474_g1	2316	34	60	105	158	199	246	281	314	360	413
GYA|c21268_g1	2201	35	70	113	146	192	231	269	312	356	390
GYA|c42036_g1	250	0	0	0	0	1	1	1	1	1	1
GYA|c11398_g1	399	6	10	12	14	15	16	19	25	29	30
GYA|c19209_g1	668	0	3	3	3	3	3	3	4	5	5
GYA|c37593_g1	460	0	0	0	0	0	1	2	4	5	5
GYA|c21308_g1	1861	171	354	555	737	901	1080	1247	1420	1606	1773
GYA|c23988_g2	1982	56	107	149	200	259	316	358	403	455	506
GYA|c40878_g1	365	2	2	2	3	3	3	5	7	8	10
GYA|c41182_g1	215	0	0	0	0	0	0	0	0	1	1
GYA|c36916_g1	329	0	0	0	0	1	2	2	2	2	2
GYA|c7333_g1	437	8	14	21	27	35	42	46	54	66	73
GYA|c45315_g1	212	0	0	1	2	2	2	3	3	3	3
GYA|c21565_g1	2336	76	145	226	299	369	450	516	575	635	709
GYA|c39792_g1	316	0	2	3	3	3	3	3	3	3	3
GYA|c19562_g1	1391	3	9	10	14	18	21	24	33	35	37
GYA|c26882_g1	3083	106	201	313	431	538	657	760	881	996	1107
GYA|c36430_g1	380	1	2	2	3	4	4	4	4	4	4
GYA|c38179_g1	275	1	1	1	2	2	2	2	3	3	3
GYA|c2094_g1	494	0	0	0	0	0	1	1	1	2	2
GYA|c24251_g2	420	12	18	25	28	36	40	47	52	62	70
GYA|c24586_g1	2351	333	659	999	1327	1637	1942	2271	2615	2886	3228
GYA|c29383_g1	375	1	1	1	1	2	2	3	3	3	3
GYA|c42830_g1	736	1	3	5	5	5	5	5	6	7	7
GYA|c19006_g1	297	0	0	0	1	1	2	2	2	2	2
GYA|c26168_g1	4023	223	460	691	919	1119	1337	1572	1787	2020	2234
GYA|c31262_g1	452	1	1	1	1	1	1	1	1	1	1
GYA|c19617_g1	969	0	2	3	4	5	5	5	5	6	7
GYA|c20029_g1	812	0	0	0	0	1	1	1	1	1	1
GYA|c22212_g1	2277	9	19	30	37	46	52	58	64	70	76
GYA|c25055_g1	2363	44	85	137	191	235	284	342	389	437	484
GYA|c26294_g1	2831	36	62	102	139	168	203	239	279	308	346
GYA|c23766_g1	791	10	18	25	40	48	55	61	77	81	85
GYA|c19686_g1	3237	4174	8350	12493	16638	20850	24965	29068	33105	37183	41384
GYA|c32166_g1	298	0	0	0	0	1	1	1	2	2	2
GYA|c24028_g1	2168	29	64	87	124	150	177	208	246	280	305
GYA|c25258_g1	1210	2	3	4	4	5	5	5	5	6	6
GYA|c4898_g1	344	1	1	1	1	1	1	1	1	1	1
GYA|c20343_g1	2124	2	4	6	8	9	12	20	23	27	28
GYA|c17989_g1	520	0	1	1	2	2	3	3	3	3	3
GYA|c33698_g1	335	1	1	1	2	2	3	3	3	3	3
GYA|c18776_g1	440	0	0	0	1	1	1	1	1	1	1
GYA|c2656_g1	636	0	0	0	0	0	1	1	1	1	1
GYA|c18503_g2	559	0	0	2	2	2	4	5	6	8	8
GYA|c18700_g1	325	0	0	0	1	1	1	1	1	1	1
GYA|c8885_g1	229	0	0	1	1	1	1	1	1	1	1
GYA|c33571_g1	262	0	0	0	0	0	0	1	2	3	3
GYA|c21185_g1	1004	87	175	247	321	424	507	587	698	788	869
GYA|c17559_g1	1174	5	12	19	26	31	36	39	47	56	66
GYA|c25224_g1	1140	4	9	11	18	20	24	29	33	37	39
GYA|c26999_g1	2248	31	53	88	109	140	161	195	220	249	281
GYA|c4857_g1	479	0	2	2	2	2	2	2	3	3	3
GYA|c22437_g1	1392	7	14	18	22	24	28	35	40	46	49
GYA|c31990_g1	240	0	1	1	1	1	3	4	4	4	5
GYA|c26158_g1	2323	127	232	341	457	575	698	813	920	1044	1173
GYA|c38109_g1	246	0	0	1	1	1	1	1	2	2	2
GYA|c19937_g1	504	1	1	1	2	3	3	3	3	3	3
GYA|c22951_g1	4580	185	379	566	733	921	1093	1286	1460	1632	1809
GYA|c23248_g1	1376	14	19	26	32	44	54	63	73	89	95
GYA|c26923_g1	3902	137	304	453	614	756	869	993	1145	1290	1430
GYA|c40846_g1	224	0	1	2	2	2	2	2	2	2	2
GYA|c37279_g1	494	2	2	2	3	3	3	3	3	5	5
GYA|c16043_g1	423	0	1	1	1	3	4	4	4	4	4
GYA|c20101_g1	909	1	8	12	15	16	17	19	21	23	27
GYA|c26762_g1	4255	248	512	746	1008	1246	1488	1746	1981	2225	2467
GYA|c25571_g1	447	8	15	23	31	45	53	65	80	89	105
GYA|c23625_g1	1624	23	51	81	102	123	155	183	211	250	283
GYA|c36117_g1	253	1	1	1	1	1	1	1	1	1	1
GYA|c35060_g1	354	1	2	2	2	2	2	2	3	4	5
GYA|c22403_g1	2208	2	5	11	15	17	20	23	25	28	31
GYA|c22356_g2	545	17	31	42	56	70	91	108	125	139	153
GYA|c26504_g2	1175	120	262	412	541	682	815	955	1077	1212	1356
GYA|c26922_g1	2342	17	42	70	88	100	118	140	167	192	214
GYA|c42691_g1	482	0	1	4	5	5	6	8	8	8	8
GYA|c6095_g1	341	0	0	0	1	1	1	1	1	1	1
GYA|c42279_g1	324	0	1	1	1	1	1	1	1	2	2
GYA|c42250_g1	240	1	1	1	2	2	2	2	2	2	2
GYA|c27134_g1	5262	155	294	437	571	714	847	975	1116	1231	1364
GYA|c26725_g2	2162	12	20	37	50	64	80	92	102	114	129
GYA|c25193_g1	2898	6	9	18	28	35	43	53	62	68	72
GYA|c23512_g1	714	5	7	12	19	27	30	35	36	44	50
GYA|c21353_g1	1057	1664	3384	5039	6754	8417	10025	11684	13450	15066	16750
GYA|c23251_g1	2422	339	662	964	1281	1559	1890	2176	2478	2757	3038
GYA|c42566_g1	297	1	1	3	3	3	3	3	3	3	3
GYA|c12570_g1	1032	22	50	71	86	108	121	146	170	197	219
GYA|c40587_g1	350	1	1	4	5	6	6	9	11	11	12
GYA|c44080_g1	286	0	1	1	1	1	1	2	2	2	2
GYA|c37225_g1	301	0	0	0	0	2	3	3	3	3	3
GYA|c25979_g1	1364	73	157	225	286	370	439	500	567	641	704
GYA|c22047_g1	844	2	6	10	13	17	22	25	30	34	37
GYA|c28380_g1	722	0	0	2	5	7	11	13	17	19	20
GYA|c31197_g1	458	1	1	1	2	2	4	5	7	7	9
GYA|c25591_g1	1828	14	37	62	84	114	137	153	170	186	211
GYA|c7688_g1	437	2	2	2	2	2	3	3	3	4	5
GYA|c26050_g1	432	1	2	2	3	3	5	6	6	6	6
GYA|c27492_g1	4361	27	47	75	111	134	158	185	203	229	247
GYA|c27096_g1	7293	398	799	1200	1605	2043	2425	2864	3271	3675	4124
GYA|c24409_g1	3127	68	120	175	245	285	338	391	447	494	548
GYA|c41666_g1	318	0	0	0	0	0	0	0	0	1	1
GYA|c18943_g1	319	0	1	1	1	1	2	2	3	6	6
GYA|c20914_g2	801	16	24	35	47	59	74	87	104	113	125
GYA|c26427_g2	981	50	108	163	230	274	314	371	422	471	518
GYA|c13926_g1	537	5	9	13	16	18	22	24	32	37	40
GYA|c20129_g1	470	0	2	2	2	2	2	2	3	4	4
GYA|c37617_g1	240	0	0	0	0	0	0	0	0	0	1
GYA|c20722_g1	1064	6	10	14	18	23	27	32	37	41	44
GYA|c26795_g1	3409	1316	2653	3969	5243	6653	7947	9254	10557	11849	13178
GYA|c13080_g1	506	1	1	3	3	3	3	4	5	5	5
GYA|c28351_g1	336	0	0	1	1	1	1	1	1	2	2
GYA|c19300_g1	872	5	15	22	31	39	47	55	62	68	77
GYA|c27397_g1	8466	229	446	661	872	1083	1312	1529	1751	1992	2205
GYA|c21739_g1	668	109	194	301	390	496	582	665	769	873	976
GYA|c16577_g1	1570	2	5	8	10	11	11	11	13	14	15
GYA|c21052_g1	2603	175	347	539	725	906	1092	1258	1438	1626	1794
GYA|c28249_g1	807	1	1	2	3	5	6	7	7	7	9
GYA|c40200_g1	246	0	1	1	1	2	2	2	2	2	2
GYA|c27674_g1	689	0	0	0	2	2	2	2	3	3	3
GYA|c25182_g1	1912	182	401	593	801	974	1153	1362	1559	1758	1955
GYA|c27897_g1	562	0	1	1	1	1	2	2	2	3	3
GYA|c34783_g1	416	0	0	0	1	1	2	2	3	4	4
GYA|c31669_g1	667	2	2	4	5	6	6	6	6	9	11
GYA|c27600_g1	3877	14	24	32	45	54	73	86	96	104	110
GYA|c41990_g1	421	0	0	2	2	2	3	3	3	3	3
GYA|c40790_g1	741	0	0	1	2	2	3	3	5	5	5
GYA|c23583_g1	1492	71	154	230	302	385	465	540	604	678	745
GYA|c24358_g1	1459	28	66	102	130	153	188	221	255	281	324
GYA|c28711_g1	461	0	0	1	1	1	1	4	4	6	6
GYA|c27281_g2	244	0	0	1	1	1	2	5	6	7	7
GYA|c8959_g1	344	0	0	0	0	0	1	1	1	1	1
GYA|c21589_g1	391	4	7	13	16	20	23	25	27	32	34
GYA|c1146_g1	251	0	0	1	1	1	1	1	1	1	1
GYA|c25296_g1	2817	14	40	50	63	78	87	102	117	134	148
GYA|c26159_g1	1742	15	31	43	49	58	70	85	95	103	120
GYA|c25178_g1	3190	231	434	645	871	1064	1282	1498	1737	1973	2204
GYA|c25208_g1	2443	58	115	183	238	299	353	410	475	529	586
GYA|c4057_g1	475	1	1	1	1	2	2	2	2	2	2
GYA|c19509_g1	828	3	5	6	9	9	11	13	13	16	21
GYA|c10008_g1	214	0	3	4	7	7	7	8	8	10	12
GYA|c3834_g1	766	180	384	560	757	913	1075	1285	1469	1674	1843
GYA|c24912_g1	1187	99	198	279	353	448	529	619	702	795	874
GYA|c24583_g2	638	1	4	7	16	22	28	39	43	49	50
GYA|c21669_g1	943	2	8	10	11	15	22	25	30	33	37
GYA|c20494_g1	1370	1	8	12	21	26	33	40	45	51	55
GYA|c5252_g1	642	1	1	3	5	6	6	6	6	6	6
GYA|c19743_g1	277	1	1	1	1	1	1	1	1	1	3
GYA|c25228_g1	1183	35	59	79	114	134	159	179	206	242	270
GYA|c19736_g1	1106	39	91	138	192	230	263	307	349	387	446
GYA|c24007_g1	2324	91	178	274	356	449	533	635	722	809	906
GYA|c23644_g1	1294	36	70	105	140	169	193	220	259	281	312
GYA|c26213_g1	2446	65	109	148	208	242	288	350	403	457	511
GYA|c18809_g1	773	0	1	1	1	1	1	1	1	1	1
GYA|c29500_g1	217	0	0	1	1	1	1	1	1	1	1
GYA|c27884_g1	441	0	0	0	0	1	1	1	1	1	1
GYA|c18590_g1	978	1	1	1	1	2	3	3	4	4	5
GYA|c21544_g2	1254	5	12	16	19	22	31	35	38	46	52
GYA|c2549_g1	378	0	0	0	1	2	2	3	3	3	3
GYA|c19653_g1	1076	53	97	135	189	239	294	349	400	450	490
GYA|c24712_g2	733	43	92	147	200	259	309	355	391	431	483
GYA|c17412_g1	696	0	0	0	0	0	1	1	1	1	1
GYA|c23339_g1	4856	88	192	292	387	491	593	704	815	918	1026
GYA|c23663_g1	2276	71	173	249	324	424	507	596	668	766	858
GYA|c15101_g1	1184	13	21	31	42	57	68	80	93	95	114
GYA|c23968_g1	1225	70	137	212	270	333	392	463	555	634	697
GYA|c26008_g1	2619	36	68	100	137	181	227	276	328	361	399
GYA|c34843_g1	302	0	0	0	1	2	3	3	3	3	3
GYA|c23954_g1	1476	2307	4663	7074	9494	11872	14253	16696	19039	21449	23866
GYA|c24719_g1	2153	54	119	182	231	289	362	420	472	533	603
GYA|c21001_g1	526	13	22	28	35	53	61	74	81	88	98
GYA|c19928_g1	1014	4	8	12	18	21	24	31	37	39	43
GYA|c25218_g1	2331	159	316	468	597	747	898	1048	1182	1317	1468
GYA|c45063_g1	323	0	0	0	1	2	2	2	3	3	3
GYA|c29455_g1	330	1	1	1	1	1	2	2	2	2	3
GYA|c24551_g1	1821	17	33	64	86	109	128	149	165	179	193
GYA|c37720_g1	293	0	0	0	0	0	0	0	1	1	1
GYA|c8293_g1	492	2	2	2	2	2	2	3	3	3	3
GYA|c23724_g1	2290	84	149	225	300	387	471	563	650	737	822
GYA|c36694_g1	605	0	0	1	1	1	1	2	2	2	3
GYA|c22145_g1	1471	13	22	39	51	58	68	82	95	110	134
GYA|c19125_g1	412	0	0	2	4	4	4	6	9	9	10
GYA|c22629_g1	456	1	1	4	6	7	7	8	8	9	10
GYA|c21476_g1	2423	7	19	36	47	52	60	69	77	86	93
GYA|c36880_g1	204	0	0	0	0	0	0	1	1	1	1
GYA|c2908_g1	349	0	3	3	3	3	4	4	5	7	10
GYA|c20415_g1	353	3	6	8	16	21	25	31	42	46	52
GYA|c21000_g1	1317	25	45	62	79	101	125	145	156	177	189
GYA|c24493_g1	2906	86	167	257	339	422	510	613	705	802	907
GYA|c9328_g1	553	12	40	61	75	95	115	130	147	157	173
GYA|c26486_g1	3904	16	32	46	80	98	107	124	139	149	161
GYA|c41260_g1	355	0	0	1	1	1	1	1	1	1	3
GYA|c26095_g2	2894	2363	4648	7014	9394	11730	14164	16536	18810	21115	23473
GYA|c12365_g1	745	3	4	5	6	6	6	6	6	6	8
GYA|c38291_g1	226	0	1	1	1	1	1	1	1	1	1
GYA|c44126_g1	506	1	1	4	4	5	5	7	10	13	15
GYA|c38295_g1	306	0	1	2	3	3	4	5	6	6	6
GYA|c42286_g1	224	0	1	1	1	1	1	1	1	1	2
GYA|c21674_g1	2754	25	44	60	87	106	130	154	171	194	219
GYA|c18842_g1	702	3	3	3	4	4	5	6	7	9	11
GYA|c24059_g1	1738	18	33	48	58	74	91	103	120	136	150
GYA|c16689_g1	368	0	0	0	1	1	1	3	4	4	4
GYA|c26399_g2	391	2	4	6	11	13	19	20	23	25	27
GYA|c23760_g1	3169	1854	3680	5545	7323	9155	10978	12854	14697	16501	18363
GYA|c18455_g1	1343	0	0	1	1	1	1	1	1	1	1
GYA|c26655_g1	2586	84	182	259	339	422	509	573	654	744	825
GYA|c18073_g1	314	0	0	0	0	0	0	0	0	1	1
GYA|c9057_g1	569	0	2	2	2	4	5	6	7	7	9
GYA|c22512_g1	654	5	7	16	18	22	27	30	33	38	42
GYA|c25670_g1	2325	485	941	1445	1890	2344	2829	3304	3755	4186	4618
GYA|c22723_g1	2291	58	107	143	206	269	327	385	431	486	537
GYA|c23672_g2	829	3	8	13	16	21	23	25	27	31	32
GYA|c24488_g1	2027	117	234	329	462	588	718	838	955	1084	1192
GYA|c23170_g1	1576	27	52	70	105	138	168	194	216	238	270
GYA|c27604_g1	3240	17	42	71	107	122	141	166	196	222	254
GYA|c20501_g1	1161	26	43	65	87	113	137	169	187	207	234
GYA|c32896_g1	238	0	0	0	0	0	0	0	1	1	1
GYA|c18140_g1	226	4	5	7	7	9	10	13	14	17	19
GYA|c28638_g1	247	1	1	1	1	1	1	1	1	1	1
GYA|c22868_g1	1618	195	409	592	793	964	1147	1333	1532	1755	1942
GYA|c14239_g1	380	1	3	5	7	7	10	16	17	19	20
GYA|c37703_g1	282	1	1	1	1	1	1	1	1	1	1
GYA|c23223_g1	2883	3	10	16	19	32	36	41	48	55	62
GYA|c23456_g1	6454	1536	2977	4416	5804	7285	8717	10170	11605	13133	14596
GYA|c34890_g1	318	0	0	0	0	0	0	0	0	1	1
GYA|c11621_g1	336	0	0	0	0	0	0	1	1	1	1
GYA|c24592_g1	2063	24	48	74	112	142	162	189	215	249	272
GYA|c21867_g1	683	21	47	65	83	100	129	145	165	181	194
GYA|c22970_g1	872	0	0	1	2	2	2	2	5	5	5
GYA|c32410_g1	221	0	0	0	1	1	2	2	2	2	2
GYA|c21100_g1	982	3	10	14	18	23	28	35	42	50	52
GYA|c17792_g1	430	0	0	0	0	0	0	0	0	1	1
GYA|c36341_g1	264	1	1	1	1	1	1	1	1	1	1
GYA|c25792_g1	1360	4	14	24	31	36	45	54	62	71	82
GYA|c27100_g1	1899	490	987	1487	2022	2495	2958	3436	3885	4375	4830
GYA|c33758_g1	202	0	0	0	1	1	1	1	1	2	2
GYA|c21410_g1	1188	91	161	230	307	378	438	514	587	664	744
GYA|c27212_g1	1426	4	8	10	16	22	26	29	37	40	43
GYA|c25872_g1	1946	80	163	239	325	404	477	564	653	721	789
GYA|c18345_g1	2416	28	57	78	98	118	144	169	192	219	242
GYA|c10348_g1	1854	12	18	27	41	48	59	73	86	93	102
GYA|c14734_g2	560	3	5	8	9	9	13	15	16	16	21
GYA|c23005_g1	675	1	4	4	5	5	8	8	9	9	10
GYA|c36557_g1	752	5	10	11	13	16	18	18	19	21	26
GYA|c17756_g1	329	0	1	2	2	2	2	2	3	3	3
GYA|c22903_g1	1118	33	68	97	125	144	170	189	220	251	287
GYA|c26918_g1	2031	38	95	134	172	207	247	293	329	366	403
GYA|c21343_g1	2541	184	366	539	714	893	1073	1247	1429	1603	1760
GYA|c38773_g1	239	1	1	2	2	2	2	2	3	4	4
GYA|c34481_g1	510	2	2	2	5	5	6	6	6	6	11
GYA|c16419_g1	315	0	0	0	1	1	1	1	2	2	2
GYA|c24784_g1	1558	19	36	57	78	101	119	136	164	180	195
GYA|c283_g1	437	0	0	0	0	0	0	1	2	2	2
GYA|c20294_g1	441	0	0	2	3	3	3	3	4	5	5
GYA|c20966_g1	1407	2	5	6	10	13	15	17	17	20	22
GYA|c20826_g1	848	4	7	9	16	19	28	33	37	37	43
GYA|c2548_g1	289	0	0	0	0	0	0	0	0	0	1
GYA|c20596_g1	1132	1	2	2	7	8	8	10	13	15	16
GYA|c29382_g1	275	0	0	0	0	0	1	1	1	1	1
GYA|c13805_g1	292	2	3	3	6	8	8	8	9	11	14
GYA|c42898_g1	748	0	1	1	2	6	7	7	8	10	11
GYA|c33844_g1	1519	1	1	1	2	3	4	5	8	9	10
GYA|c15000_g1	624	4	5	6	8	9	11	12	16	18	18
GYA|c34815_g1	307	0	0	0	0	1	1	2	2	2	2
GYA|c37981_g1	242	0	0	0	0	0	1	1	1	2	2
GYA|c25147_g1	3533	275	547	838	1089	1338	1600	1851	2123	2398	2649
GYA|c40397_g1	966	1	5	8	12	15	17	20	23	29	32
GYA|c21817_g1	2286	41	93	138	181	224	262	306	352	386	426
GYA|c26802_g1	2764	65	131	193	263	329	404	499	580	650	727
GYA|c18893_g1	349	0	0	1	1	1	1	1	1	1	1
GYA|c21682_g1	1677	38	66	93	118	147	185	210	246	278	308
GYA|c27298_g2	3610	227	425	652	865	1081	1289	1506	1696	1870	2080
GYA|c25195_g2	1030	8	24	37	52	62	74	86	98	108	115
GYA|c25145_g1	3386	455	862	1276	1710	2132	2585	3040	3486	3901	4341
GYA|c27124_g1	4764	324	599	900	1162	1437	1744	1996	2302	2571	2805
GYA|c25889_g1	2293	10	19	36	45	54	60	67	73	79	85
GYA|c24175_g1	2381	3	14	30	38	45	51	56	57	66	76
GYA|c16086_g1	534	1	1	1	1	1	3	3	3	4	4
GYA|c25869_g1	330	0	0	1	2	3	3	4	4	4	4
GYA|c23203_g1	1217	52	115	169	211	265	306	361	409	459	491
GYA|c44340_g1	363	0	0	0	0	1	1	1	1	1	1
GYA|c31670_g1	783	2	3	3	5	8	9	11	13	14	15
GYA|c21149_g2	980	0	0	0	0	0	2	2	2	2	2
GYA|c40175_g1	282	0	0	0	1	1	1	1	1	1	1
GYA|c20544_g1	832	1	1	1	1	1	1	1	1	2	3
GYA|c23320_g2	656	17	25	40	51	58	67	80	95	99	119
GYA|c6457_g1	246	0	0	0	0	0	0	1	1	1	1
GYA|c23911_g1	1006	10	18	22	31	34	44	48	53	57	66
GYA|c24435_g1	1736	45	103	140	190	226	276	327	378	429	480
GYA|c24837_g1	1453	100	187	289	396	494	602	711	794	897	1007
GYA|c35150_g1	276	0	0	0	0	1	1	1	1	1	1
GYA|c27588_g1	5367	355	697	1040	1357	1702	2036	2354	2662	3004	3329
GYA|c35063_g1	249	1	1	1	1	1	1	1	1	2	2
GYA|c37284_g1	360	0	0	0	0	0	0	1	1	1	1
GYA|c20638_g2	450	2	6	10	10	12	19	19	22	24	28
GYA|c12870_g2	306	2	2	2	2	2	2	2	2	2	2
GYA|c11423_g1	288	1	1	1	1	1	1	1	1	2	2
GYA|c37811_g1	448	0	1	2	2	2	2	3	3	3	3
GYA|c26758_g1	2507	136	267	388	527	690	833	949	1095	1229	1362
GYA|c22997_g1	949	25	56	98	135	171	206	226	262	308	340
GYA|c12635_g1	510	0	1	1	1	3	4	4	5	5	5
GYA|c20798_g1	990	7	12	19	20	24	28	31	38	42	46
GYA|c24125_g1	1507	195	437	653	875	1104	1339	1557	1766	2007	2229
GYA|c30681_g1	414	0	0	0	0	1	1	2	4	5	5
GYA|c20861_g1	1416	63	123	177	237	297	341	391	441	505	573
GYA|c26017_g1	1308	3473	6860	10254	13710	17114	20563	23971	27422	30786	34195
GYA|c23312_g1	2198	25	41	66	94	119	135	157	172	193	215
GYA|c19545_g1	1063	4	6	11	13	14	15	16	18	18	22
GYA|c44708_g1	250	0	0	0	0	1	1	1	1	1	2
GYA|c23620_g1	1427	28	73	115	166	232	278	325	370	410	445
GYA|c21434_g1	2665	35	62	94	124	153	188	220	247	276	308
GYA|c27012_g1	2295	83	175	252	348	434	534	625	737	823	898
GYA|c33308_g1	252	0	0	0	1	1	1	1	2	2	2
GYA|c27003_g1	778	1	2	4	6	10	14	17	18	20	24
GYA|c24359_g1	2159	50	120	171	225	294	349	397	448	508	571
GYA|c10410_g1	544	2	3	3	3	4	4	4	5	5	5
GYA|c33078_g1	407	1	1	1	1	2	3	4	4	4	4
GYA|c23440_g1	2123	436	910	1363	1815	2261	2714	3175	3618	4058	4490
GYA|c24445_g1	2097	46	77	128	174	210	255	291	330	376	413
GYA|c39032_g1	264	0	1	2	2	2	2	2	2	2	2
GYA|c24511_g2	1037	0	0	0	1	1	1	1	1	1	2
GYA|c43607_g1	250	0	0	0	0	0	0	0	0	0	1
GYA|c28418_g1	267	0	0	0	0	0	1	1	1	1	2
GYA|c25120_g1	3617	66	150	225	300	374	457	531	600	663	742
GYA|c27381_g1	4699	178	326	478	621	757	928	1086	1215	1357	1492
GYA|c27580_g1	8247	96	168	283	353	448	542	635	737	838	932
GYA|c23429_g1	2145	67	148	237	308	388	481	567	658	750	845
GYA|c17034_g1	855	0	0	0	2	2	2	3	4	4	5
GYA|c32991_g1	467	0	1	1	2	2	2	2	2	4	4
GYA|c35963_g1	218	0	0	1	1	1	1	2	2	2	2
GYA|c22627_g1	1523	73	168	255	348	432	511	602	695	783	885
GYA|c40242_g1	534	1	2	4	4	4	4	4	4	5	6
GYA|c22440_g1	481	12	20	35	41	61	70	83	94	113	128
GYA|c18124_g1	621	1	1	1	1	2	3	3	3	3	5
GYA|c21587_g1	535	16	38	45	62	71	86	100	116	129	144
GYA|c38683_g1	247	0	0	0	0	0	0	0	0	0	1
GYA|c26640_g1	2621	70	138	210	274	332	389	450	512	571	634
GYA|c10851_g1	264	1	1	1	1	1	1	1	2	2	2
GYA|c24875_g1	2083	59	103	153	204	249	293	348	394	442	500
GYA|c9353_g1	1419	2	2	3	3	5	6	7	9	11	12
GYA|c22121_g1	1023	0	3	3	4	5	6	7	7	8	8
GYA|c20489_g1	327	1	2	2	3	3	3	4	4	4	4
GYA|c22590_g1	1292	106	229	323	424	523	623	731	837	943	1055
GYA|c22389_g1	2538	19	41	62	86	103	118	136	154	182	213
GYA|c15690_g1	490	0	0	0	0	1	1	1	1	1	1
GYA|c28396_g1	346	1	1	1	1	1	1	1	3	4	4
GYA|c17430_g2	217	0	0	1	2	2	2	2	2	3	3
GYA|c21538_g1	1327	15	24	44	63	75	93	113	128	141	151
GYA|c27164_g1	5976	183	386	579	780	958	1132	1310	1519	1705	1913
GYA|c24444_g1	385	3	10	13	18	26	31	34	36	42	46
GYA|c26914_g1	3771	34	78	114	154	193	226	256	288	327	373
GYA|c9292_g1	755	0	0	1	1	1	1	2	2	4	4
GYA|c40303_g1	347	0	1	1	1	1	1	2	2	3	3
GYA|c20312_g1	455	9	13	19	25	30	44	48	67	77	88
GYA|c33132_g1	229	0	1	1	1	2	2	2	2	2	2
GYA|c27162_g1	5463	1855	3609	5448	7135	8908	10696	12466	14276	16073	17942
GYA|c26022_g1	5154	328	657	1012	1362	1695	2052	2363	2701	3053	3382
GYA|c19649_g1	1166	1	2	2	3	3	3	4	5	6	6
GYA|c39672_g1	3655	49	103	161	219	272	339	399	441	505	555
GYA|c23785_g1	4355	172	370	551	742	915	1101	1269	1463	1633	1789
GYA|c23850_g2	2021	103	200	313	412	505	621	712	820	927	1044
GYA|c42854_g1	288	0	0	1	1	1	1	1	1	1	1
GYA|c8673_g1	328	2	3	3	3	5	5	5	6	6	7
GYA|c25884_g1	1899	87	156	249	353	441	514	600	716	828	919
GYA|c33682_g1	1105	2	3	3	4	4	6	7	7	7	7
GYA|c42438_g1	311	1	1	1	1	1	1	1	1	1	1
GYA|c10403_g1	270	0	0	0	0	0	2	3	3	3	3
GYA|c28829_g1	274	0	0	0	1	1	1	1	2	2	2
GYA|c23418_g1	3508	234	443	664	869	1129	1340	1565	1807	2018	2226
GYA|c21576_g1	729	17	26	36	46	60	71	82	93	105	118
GYA|c21631_g1	738	3	4	5	6	10	14	14	17	19	20
GYA|c27606_g1	2550	17	39	61	86	109	136	157	176	204	224
GYA|c27557_g1	4451	6	12	14	17	22	24	25	35	39	43
GYA|c26319_g1	778	0	0	0	1	2	3	3	4	4	5
GYA|c6079_g1	472	0	0	0	0	0	0	0	0	0	1
GYA|c25856_g1	4094	27	48	71	86	115	141	168	190	209	235
GYA|c25152_g2	869	14	36	51	77	92	112	126	148	162	183
GYA|c6224_g1	324	0	0	1	1	4	5	5	6	7	7
GYA|c21263_g1	1958	1	3	3	3	5	5	7	8	9	9
GYA|c28294_g1	240	1	1	1	2	2	2	2	2	2	2
GYA|c25913_g1	4561	129	268	402	530	656	794	911	1043	1190	1311
GYA|c26941_g1	2405	174	367	526	706	849	1040	1203	1384	1547	1716
GYA|c20483_g1	747	1	1	2	3	3	3	3	5	6	7
GYA|c8588_g1	513	2	2	3	4	6	7	7	7	8	9
GYA|c22968_g1	1442	35	62	101	136	159	190	227	263	299	323
GYA|c27599_g1	5034	52	88	135	170	212	260	305	351	390	444
GYA|c18589_g1	3875	45904	92052	138006	183550	229484	274964	320861	366785	413134	459046
GYA|c30270_g1	203	0	0	0	1	1	1	1	1	1	1
GYA|c21750_g1	1535	252	522	792	1059	1290	1536	1799	2036	2264	2510
GYA|c21976_g1	1273	29	48	67	94	112	133	155	173	194	216
GYA|c20573_g1	929	33	55	86	116	147	174	209	243	276	304
GYA|c10024_g1	252	0	0	0	0	0	0	1	2	2	2
GYA|c26573_g1	3023	25	57	74	97	127	150	175	200	229	251
GYA|c22275_g1	1592	291	599	904	1201	1492	1770	2057	2355	2648	2945
GYA|c11518_g1	365	1	2	2	2	3	3	5	5	5	6
GYA|c40058_g1	504	4	4	5	8	9	11	12	13	15	17
GYA|c23963_g1	3810	2967	5824	8720	11591	14452	17290	20186	23119	25989	28855
GYA|c24983_g1	4159	110	215	329	438	553	662	783	898	1010	1127
GYA|c27393_g1	2692	42	92	133	192	257	294	329	372	425	464
GYA|c31336_g1	351	0	0	0	0	0	0	0	0	0	1
GYA|c36919_g1	388	1	1	1	1	2	5	5	5	5	5
GYA|c23683_g1	985	11	39	55	75	90	103	124	143	152	171
GYA|c18236_g1	1920	695	1415	2146	2842	3528	4236	4944	5655	6379	7116
GYA|c26730_g2	386	2	5	6	9	12	13	16	19	19	22
GYA|c16442_g1	347	0	0	1	2	2	2	2	3	3	3
GYA|c21974_g1	1800	35	77	120	160	194	230	268	301	347	381
GYA|c31737_g1	665	3	8	10	10	13	14	15	16	19	22
GYA|c17244_g1	589	1	4	4	6	6	6	6	7	9	9
GYA|c25028_g1	1049	6	18	24	29	33	40	45	53	60	67
GYA|c42973_g1	231	0	0	1	1	1	1	2	2	3	3
GYA|c26041_g1	2337	38	84	122	158	187	218	243	274	304	338
GYA|c23940_g1	1662	2	2	2	3	3	7	12	13	16	19
GYA|c24764_g1	1683	46	89	134	179	239	265	301	341	376	412
GYA|c16321_g1	707	1	1	1	3	3	3	4	4	4	4
GYA|c23073_g2	277	2	4	4	6	7	8	8	8	8	9
GYA|c40049_g1	395	0	0	0	0	0	0	0	1	1	1
GYA|c23152_g1	1857	28	46	68	95	118	143	167	188	214	240
GYA|c19274_g1	1574	9	25	36	50	69	86	99	110	119	137
GYA|c19225_g1	563	2	4	10	14	17	19	23	27	30	34
GYA|c37289_g1	260	0	0	0	0	0	0	0	1	1	1
GYA|c24520_g1	5701	125	236	357	488	626	744	870	977	1088	1190
GYA|c20484_g1	1020	3	4	7	9	11	13	13	16	20	24
GYA|c25709_g1	1754	52	120	190	270	346	416	488	558	616	685
GYA|c23914_g1	1224	1	6	21	29	31	39	49	56	63	67
GYA|c10105_g1	372	0	0	1	1	1	4	4	4	4	6
GYA|c23632_g1	1721	19	40	57	75	86	102	112	127	139	150
GYA|c16378_g1	630	2	4	5	6	9	10	13	15	18	19
GYA|c29330_g1	256	0	0	0	0	2	2	2	2	2	2
GYA|c26385_g1	2440	52	116	178	217	256	309	348	391	443	497
GYA|c41140_g1	215	0	0	0	0	0	1	1	1	1	2
GYA|c24672_g1	1755	13	23	31	40	47	56	68	81	89	96
GYA|c27687_g1	507	0	0	0	0	0	0	0	0	1	1
GYA|c22604_g1	1435	2561	5072	7498	9973	12398	14842	17276	19641	22137	24712
GYA|c24323_g1	1310	8	16	25	31	42	46	53	60	67	77
GYA|c38952_g1	267	0	0	0	0	0	1	1	1	1	1
GYA|c16346_g1	419	0	1	2	3	3	3	3	5	5	6
GYA|c27746_g1	355	1	1	1	1	1	1	2	3	3	3
GYA|c14913_g1	266	0	1	1	1	1	2	2	2	2	2
GYA|c26962_g1	5991	75	142	230	296	387	476	564	643	744	824
GYA|c18035_g1	619	2	2	2	2	2	3	3	4	5	6
GYA|c21640_g1	2432	92	199	315	427	546	656	767	876	998	1129
GYA|c15912_g1	894	1196	2406	3644	4828	6134	7406	8566	9783	10946	12171
GYA|c40267_g1	256	0	0	1	1	2	2	2	2	2	2
GYA|c26036_g3	1353	104	210	311	407	503	602	698	793	905	988
GYA|c23485_g1	2507	11101	22365	33482	44664	55844	66939	78076	89419	100640	111690
GYA|c22285_g1	1990	82	154	241	312	389	465	546	611	685	767
GYA|c24221_g1	1671	18	35	53	75	92	110	128	140	159	184
GYA|c2751_g1	419	0	0	0	0	0	0	1	4	5	5
GYA|c27619_g1	1068	1	1	4	5	6	7	8	9	12	14
GYA|c22093_g1	672	2	3	5	7	8	8	10	13	14	15
GYA|c24514_g2	1345	26	53	70	88	117	135	159	185	203	223
GYA|c38923_g1	423	1	2	3	3	3	4	6	6	6	6
GYA|c36829_g1	579	1	1	2	2	2	3	5	6	8	8
GYA|c20772_g1	1132	2	7	10	14	16	19	20	23	26	28
GYA|c26490_g1	2757	89	197	308	410	497	577	678	767	856	937
GYA|c35072_g1	379	0	0	0	0	1	1	2	2	3	3
GYA|c20689_g1	557	1	1	3	4	4	6	7	7	7	8
GYA|c1706_g1	445	0	0	0	0	1	1	2	3	3	3
GYA|c20001_g1	902	2	2	4	8	10	12	14	16	17	18
GYA|c17924_g1	1027	43	91	143	209	246	287	336	375	434	481
GYA|c21770_g1	499	0	0	0	1	1	1	3	3	4	4
GYA|c24566_g1	1952	226	483	711	981	1233	1476	1722	1967	2209	2460
GYA|c21607_g1	1850	109	213	303	401	488	571	661	751	857	969
GYA|c43033_g1	1166	1	4	7	9	10	14	16	17	18	21
GYA|c23780_g1	1984	22	54	76	99	126	147	169	189	212	237
GYA|c24867_g1	2904	78	166	241	319	406	478	541	619	700	793
GYA|c23454_g1	1689	123	272	435	578	707	843	989	1119	1250	1391
GYA|c43363_g1	229	0	0	0	0	0	0	1	2	2	2
GYA|c41068_g1	500	0	0	2	3	4	4	6	7	8	8
GYA|c22075_g3	395	10	18	27	39	45	57	69	77	88	108
GYA|c24485_g1	748	157	311	458	622	782	903	1049	1180	1343	1492
GYA|c22833_g1	2196	515	968	1436	1952	2390	2862	3344	3856	4314	4770
GYA|c23273_g1	960	2	5	9	12	19	27	35	38	44	46
GYA|c18751_g1	307	6	11	18	22	27	30	38	44	52	58
GYA|c25987_g1	325	3	6	10	15	17	19	23	25	30	31
GYA|c26250_g2	2408	36	59	91	121	148	187	221	253	289	316
GYA|c25189_g2	703	48	87	124	159	197	235	272	321	359	404
GYA|c22121_g2	1187	3	6	9	9	11	15	18	21	25	27
GYA|c26352_g1	3757	94	191	270	349	418	499	569	643	727	792
GYA|c19998_g1	1940	96	203	291	384	483	572	672	770	855	950
GYA|c24987_g1	2379	60	129	186	269	336	406	472	538	598	664
GYA|c24466_g1	865	1	2	4	4	4	6	8	11	12	12
GYA|c23132_g1	2030	64	134	205	282	357	402	485	563	633	706
GYA|c23243_g1	2936	487	977	1461	1959	2474	2983	3475	4007	4514	5010
GYA|c23777_g1	2625	1605	3213	4831	6462	8075	9720	11356	12969	14602	16276
GYA|c34429_g1	290	1	1	1	1	2	2	2	2	2	3
GYA|c24017_g1	2504	95	194	289	383	483	580	676	769	877	968
GYA|c19657_g1	369	3	6	9	10	11	15	19	20	22	24
GYA|c36624_g1	243	0	0	0	0	1	1	1	1	1	1
GYA|c18963_g1	880	0	0	0	1	3	3	3	4	4	5
GYA|c22703_g1	1358	63	137	206	270	342	413	485	557	616	681
GYA|c35167_g1	244	0	0	0	0	0	0	0	1	1	2
GYA|c27920_g1	400	1	1	2	3	3	5	7	7	9	10
GYA|c17824_g1	824	0	0	0	0	0	0	1	1	1	1
GYA|c18118_g1	416	4	6	8	13	18	19	20	24	25	30
GYA|c24563_g2	546	0	2	3	3	3	3	3	3	3	4
GYA|c17227_g1	317	1	1	1	2	3	4	4	4	4	6
GYA|c26484_g1	8310	147	304	452	615	771	916	1068	1209	1365	1542
GYA|c24245_g1	2012	52	114	175	226	284	333	396	446	505	555
GYA|c25421_g1	2466	150	304	476	622	786	947	1098	1244	1414	1576
GYA|c16381_g1	494	1	1	1	1	1	1	2	2	2	3
GYA|c40650_g1	224	0	0	0	1	1	1	1	1	1	1
GYA|c36233_g1	255	0	0	0	0	0	1	1	1	2	2
GYA|c7119_g1	499	1	2	3	3	5	7	9	11	11	11
GYA|c43949_g1	249	0	0	0	0	0	0	0	0	0	1
GYA|c10605_g1	966	1	2	2	3	3	3	4	4	5	6
GYA|c23328_g1	966	5	9	18	24	28	37	41	45	52	55
GYA|c22516_g1	1715	21	32	47	61	74	88	104	125	144	148
GYA|c26660_g1	3430	2119	4244	6320	8451	10590	12653	14829	16833	19013	21164
GYA|c25926_g1	2867	74	151	246	318	387	479	556	623	689	744
GYA|c28018_g1	362	0	0	0	0	0	0	0	0	1	1
GYA|c20106_g1	496	15	26	39	47	57	68	82	92	104	120
GYA|c16970_g1	222	0	0	0	0	0	0	0	0	0	2
GYA|c12500_g1	264	1	2	2	2	2	2	2	2	2	2
GYA|c26121_g1	363	63	126	181	238	305	365	417	484	554	621
GYA|c8822_g1	1171	1	4	5	6	8	8	11	13	16	18
GYA|c26475_g2	933	157	315	477	643	832	1005	1184	1366	1558	1734
GYA|c16723_g1	867	1	2	2	5	6	7	7	8	10	11
GYA|c38710_g1	252	0	2	2	2	2	2	2	2	2	2
GYA|c18007_g1	288	0	0	1	1	2	2	2	2	2	2
GYA|c35909_g1	222	0	1	2	2	2	2	2	2	2	2
GYA|c27740_g1	374	0	0	0	0	1	1	2	2	2	2
GYA|c19224_g2	248	1	1	1	1	1	1	1	1	1	1
GYA|c9584_g1	368	0	1	3	4	5	6	6	8	8	10
GYA|c21200_g1	2331	245	516	755	978	1230	1480	1733	1975	2238	2492
GYA|c1676_g1	544	2	3	4	4	5	7	8	11	11	12
GYA|c22390_g1	509	1	1	2	2	2	3	3	4	6	7
GYA|c25281_g2	401	2	2	3	6	10	14	15	19	22	25
GYA|c19283_g2	598	0	0	0	1	1	2	2	2	2	3
GYA|c27685_g1	774	0	0	0	1	3	3	4	4	4	6
GYA|c18085_g1	656	0	1	1	1	3	4	4	4	5	6
GYA|c24958_g1	1615	29	61	92	112	142	173	205	224	253	284
GYA|c20053_g1	1901	2	3	3	5	9	15	18	20	21	21
GYA|c21673_g1	659	4	14	19	28	35	42	51	55	63	70
GYA|c1383_g1	326	0	2	2	3	3	3	3	3	3	3
GYA|c18101_g1	1402	7	13	21	24	31	40	47	57	68	79
GYA|c38404_g1	323	0	0	0	0	0	0	1	2	2	2
GYA|c25781_g1	925	3	5	7	10	10	11	14	15	16	18
GYA|c28354_g1	279	1	1	1	1	1	1	1	1	1	1
GYA|c24625_g2	1622	22	36	47	64	82	94	114	128	144	164
GYA|c42951_g1	256	1	1	1	1	2	2	2	3	3	3
GYA|c40795_g1	587	0	2	2	4	4	5	5	7	8	8
GYA|c27156_g3	1960	22	39	56	76	93	110	130	156	184	210
GYA|c24001_g2	3031	68	115	177	231	293	358	421	488	549	607
GYA|c5569_g1	320	0	0	0	0	0	0	0	0	0	1
GYA|c40914_g1	259	1	2	2	2	2	2	2	2	3	3
GYA|c30844_g1	307	1	1	1	2	3	3	3	3	4	5
GYA|c21174_g1	1062	11	33	56	92	114	128	156	173	202	213
GYA|c27409_g2	4166	73	153	231	314	386	466	554	625	690	763
GYA|c26266_g2	420	1	2	4	5	7	8	10	12	12	12
GYA|c26302_g1	3552	147	283	452	606	771	933	1077	1207	1371	1523
GYA|c25303_g1	1334	11	22	40	53	64	71	82	91	105	121
GYA|c14997_g1	267	0	0	0	0	0	0	2	2	2	2
GYA|c4375_g1	441	0	0	0	0	0	0	1	1	1	1
GYA|c39503_g1	211	0	0	0	0	0	0	0	1	1	1
GYA|c33943_g1	558	0	1	2	2	2	3	4	5	6	7
GYA|c26097_g1	2779	162	347	550	748	938	1131	1329	1529	1708	1891
GYA|c40885_g1	300	0	1	1	1	1	1	1	1	1	2
GYA|c23528_g1	1897	7	11	13	15	20	21	21	25	32	34
GYA|c21988_g1	1287	198	379	548	725	902	1074	1285	1451	1634	1809
GYA|c22965_g2	793	111	226	340	462	595	713	834	956	1104	1238
GYA|c38312_g1	261	0	0	0	0	1	1	1	1	1	2
GYA|c45018_g1	249	0	0	1	1	1	1	1	1	1	1
GYA|c37602_g1	299	0	1	1	2	2	2	2	2	2	2
GYA|c25508_g1	2333	44	92	124	168	208	249	282	324	367	416
GYA|c7979_g1	256	0	0	1	1	1	1	1	1	1	1
GYA|c23256_g1	2212	425	795	1150	1515	1868	2234	2619	3001	3378	3758
GYA|c9635_g1	403	5	6	7	9	9	9	9	10	11	12
GYA|c18400_g1	467	1	2	3	4	6	7	7	8	10	10
GYA|c22646_g2	470	11	22	37	47	61	77	96	111	127	139
GYA|c34434_g1	274	0	1	2	2	2	2	2	2	2	2
GYA|c19360_g1	494	1	1	2	5	8	8	9	10	11	11
GYA|c24219_g1	2244	243	471	668	887	1110	1322	1537	1769	2003	2224
GYA|c28520_g1	438	0	0	2	3	3	3	3	4	4	5
GYA|c18447_g1	912	0	2	4	7	8	8	8	8	9	9
GYA|c24119_g1	1302	189	386	594	768	953	1158	1347	1560	1753	1951
GYA|c25389_g4	1278	14	27	44	57	69	87	104	116	128	135
GYA|c16295_g1	265	0	0	0	1	1	1	1	1	1	1
GYA|c31873_g1	271	0	0	0	0	1	1	1	2	2	2
GYA|c21118_g1	1802	133	289	443	596	721	865	1011	1154	1304	1445
GYA|c42137_g1	254	0	0	0	0	0	0	0	0	0	1
GYA|c21247_g1	1218	47	96	146	192	236	296	337	387	440	475
GYA|c25923_g1	2618	100	204	306	386	495	598	700	790	889	991
GYA|c23796_g1	535	13	23	33	45	51	62	69	77	89	98
GYA|c2919_g1	1907	2	6	16	21	25	29	35	42	44	50
GYA|c21444_g2	490	4	4	4	5	6	9	10	10	10	10
GYA|c24163_g1	3890	93	190	287	374	491	580	684	789	878	984
GYA|c6784_g1	728	0	3	4	5	6	7	8	10	12	15
GYA|c24204_g1	2251	63	131	206	282	343	404	457	504	565	636
GYA|c7045_g1	313	0	0	0	1	1	1	1	1	1	1
GYA|c2636_g1	240	0	0	0	0	1	1	1	1	1	1
GYA|c24091_g1	2191	106	218	339	440	546	658	754	850	962	1068
GYA|c25338_g1	3737	50	91	139	182	229	273	321	370	415	465
GYA|c26012_g1	3833	52	119	179	226	296	348	400	452	508	569
GYA|c22835_g1	2632	2290	4573	6925	9280	11602	13898	16166	18525	20805	23076
GYA|c24673_g1	2144	212	456	679	935	1179	1427	1656	1852	2115	2363
GYA|c22851_g1	416	2	2	2	4	7	8	8	11	14	16
GYA|c17809_g2	644	0	1	4	5	6	8	8	9	9	11
GYA|c3378_g1	403	0	0	0	0	0	0	0	1	1	2
GYA|c12422_g1	660	1	1	1	1	1	2	3	4	5	6
GYA|c21814_g1	477	1	1	1	1	1	1	1	1	1	1
GYA|c24528_g1	2300	147	302	452	628	772	936	1098	1263	1401	1565
GYA|c43361_g1	262	1	2	2	2	3	4	4	4	4	4
GYA|c833_g1	978	3	4	6	8	8	9	10	11	14	17
GYA|c15926_g1	348	0	1	1	2	2	2	3	4	5	5
GYA|c28794_g1	256	0	0	1	1	1	1	1	1	1	1
GYA|c17696_g1	520	1	1	1	2	3	4	4	6	8	10
GYA|c339_g1	216	0	0	0	1	2	2	2	2	2	2
GYA|c25827_g1	4310	146	288	454	604	776	911	1045	1176	1320	1466
GYA|c7265_g1	404	1	1	2	2	3	3	3	4	5	5
GYA|c26838_g1	2229	120	231	335	440	555	648	765	873	968	1092
GYA|c24463_g1	1530	27	45	72	99	124	157	181	210	235	262
GYA|c26756_g1	3291	50	97	144	186	239	297	352	400	455	503
GYA|c27152_g1	4996	28	61	88	115	135	161	189	202	224	259
GYA|c8976_g1	304	0	0	0	0	1	1	1	1	1	1
GYA|c27786_g1	291	2	2	2	2	2	2	2	2	2	2
GYA|c25073_g1	2632	65	124	190	248	300	370	422	473	540	601
GYA|c14638_g1	1044	1	2	5	8	11	12	14	16	17	19
GYA|c23335_g1	2355	76	140	220	304	381	479	559	646	704	792
GYA|c40961_g1	237	1	1	1	1	1	1	1	1	1	1
GYA|c22484_g1	2154	68	127	177	228	292	354	394	462	508	554
GYA|c36712_g1	1034	0	1	3	5	6	9	13	16	17	18
GYA|c26350_g1	2482	28	56	79	97	121	146	171	195	221	254
GYA|c31930_g1	277	0	0	0	0	0	1	1	1	1	1
GYA|c19801_g1	1168	0	0	0	0	1	1	2	4	5	5
GYA|c33894_g1	424	0	0	1	1	1	1	1	1	1	1
GYA|c20202_g1	576	0	0	0	1	1	1	1	1	1	1
GYA|c20788_g1	1793	8	17	21	29	34	43	50	64	78	90
GYA|c26188_g1	3708	43	98	148	195	259	307	356	396	437	479
GYA|c24227_g1	2376	238	464	698	910	1143	1360	1581	1810	2028	2273
GYA|c24425_g1	1620	8	20	22	27	32	36	42	44	52	58
GYA|c35180_g1	219	0	0	0	0	0	0	0	0	0	1
GYA|c41861_g1	261	0	1	1	1	2	2	2	3	3	3
GYA|c26276_g1	5715	229	459	674	897	1147	1386	1615	1836	2085	2340
GYA|c20951_g2	1534	6	12	16	21	23	30	36	39	46	47
GYA|c43806_g1	376	0	0	1	2	2	3	3	4	4	4
GYA|c20963_g1	534	0	0	0	0	0	0	1	2	2	2
GYA|c10613_g1	489	3	4	5	6	8	9	9	10	14	14
GYA|c29900_g1	258	1	1	1	1	1	1	1	1	1	1
GYA|c7038_g1	313	0	0	0	0	0	0	0	0	0	1
GYA|c26960_g1	4484	37	83	135	192	246	298	347	419	458	507
GYA|c25686_g2	2496	208	433	641	878	1092	1318	1520	1742	1941	2141
GYA|c1713_g1	567	1	2	3	3	5	5	6	6	7	7
GYA|c25739_g1	2704	587	1172	1802	2391	3012	3623	4221	4857	5458	6073
GYA|c26370_g1	1439	884	1773	2667	3566	4387	5283	6148	7040	7866	8732
GYA|c8964_g1	272	0	0	0	0	0	0	0	0	1	1
GYA|c37679_g1	352	0	0	1	1	1	1	2	2	2	3
GYA|c9371_g1	257	1	1	1	1	1	1	1	1	1	1
GYA|c27249_g1	3087	57	124	183	236	301	374	443	514	587	658
GYA|c40388_g1	266	0	0	0	0	0	0	0	0	1	1
GYA|c18689_g1	667	0	1	2	2	4	4	4	6	6	7
GYA|c39857_g1	543	1	1	1	1	1	2	2	2	2	2
GYA|c27559_g1	8646	351	728	1111	1451	1815	2163	2521	2848	3191	3566
GYA|c19343_g1	286	1	1	1	1	2	2	3	4	5	5
GYA|c26835_g2	1358	17	29	55	74	96	123	155	173	188	207
GYA|c21899_g1	1777	81	143	203	277	339	419	503	570	633	709
GYA|c42091_g1	241	0	0	0	0	0	0	1	1	2	2
GYA|c23313_g1	1413	83	191	308	400	499	600	682	790	897	993
GYA|c45123_g1	234	0	0	0	0	0	0	0	0	0	1
GYA|c23739_g1	1826	208	432	644	855	1077	1306	1538	1744	1937	2182
GYA|c8228_g1	482	0	0	0	0	0	0	0	0	0	2
GYA|c24765_g1	2166	599	1132	1678	2280	2826	3375	3963	4562	5157	5705
GYA|c26859_g1	2853	57	100	162	225	282	334	380	433	484	540
GYA|c25060_g1	631	27	60	96	121	145	161	186	222	244	268
GYA|c16489_g1	1010	1	2	3	5	9	11	13	17	18	18
GYA|c19608_g1	2557	10	22	27	41	63	88	100	117	138	159
GYA|c17767_g2	1011	2	7	12	16	18	24	26	29	32	40
GYA|c20881_g2	952	5	10	14	16	18	21	25	30	34	38
GYA|c30917_g1	260	0	0	0	0	0	1	1	1	2	2
GYA|c17802_g1	330	27	54	77	95	120	141	160	190	216	233
GYA|c27186_g1	3285	92	202	297	394	490	577	682	789	891	979
GYA|c44484_g1	212	0	0	0	0	0	0	0	0	0	1
GYA|c22661_g1	2717	27	57	78	99	115	140	165	185	207	235
GYA|c36828_g1	2560	0	1	1	1	1	2	2	3	3	3
GYA|c14074_g1	272	0	0	0	1	1	1	1	1	1	1
GYA|c19645_g1	1241	4	5	8	11	13	20	23	26	31	34
GYA|c27403_g1	4563	101	199	294	387	489	584	681	765	867	963
GYA|c23989_g1	1475	10	20	31	35	42	52	59	65	71	88
GYA|c30658_g1	265	0	0	0	0	0	0	1	1	1	1
GYA|c2895_g1	574	0	1	1	4	5	5	5	8	9	9
GYA|c26503_g1	2172	166	315	460	603	766	928	1061	1212	1362	1512
GYA|c18319_g1	678	0	3	4	4	5	5	6	7	8	9
GYA|c22127_g1	1010	4	4	5	6	7	12	13	16	17	20
GYA|c20410_g1	1533	30	62	97	132	168	199	234	265	285	312
GYA|c14500_g1	796	0	0	0	0	1	1	3	5	5	5
GYA|c4613_g1	434	0	0	1	1	1	1	1	1	1	1
GYA|c27413_g2	2923	176	378	569	758	951	1174	1382	1587	1782	1988
GYA|c17514_g3	482	3	3	3	3	3	4	4	5	6	7
GYA|c25331_g2	650	67	152	212	279	335	401	479	534	598	661
GYA|c5064_g1	500	1	2	3	3	4	4	4	5	7	8
GYA|c44803_g1	226	0	0	0	0	0	1	1	1	1	2
GYA|c31756_g1	221	0	1	1	2	2	2	2	2	3	3
GYA|c35380_g1	248	0	0	0	0	0	0	1	1	1	1
GYA|c34579_g1	317	1	1	1	1	1	1	2	2	2	2
GYA|c1147_g1	880	2	2	4	7	9	10	11	14	16	17
GYA|c25080_g1	841	54	99	147	201	244	299	355	400	435	485
GYA|c26209_g1	1985	14	29	37	50	65	78	84	93	106	117
GYA|c23408_g1	1986	159	285	407	570	747	875	1026	1174	1318	1461
GYA|c26346_g1	3871	112	204	297	395	468	562	664	776	876	974
GYA|c20971_g1	816	14	27	37	61	72	82	93	114	122	127
GYA|c26268_g1	2808	371	758	1183	1553	1897	2249	2641	3021	3401	3760
GYA|c25497_g1	2005	164	334	496	655	817	986	1130	1305	1453	1632
GYA|c24115_g1	2471	105	241	358	486	608	716	811	932	1046	1177
GYA|c16094_g1	1936	61	112	162	223	267	324	388	441	480	536
GYA|c39715_g1	515	0	0	1	1	2	4	4	5	5	6
GYA|c22160_g1	693	1	2	2	5	6	7	10	11	11	13
GYA|c26588_g1	2762	54	86	133	193	232	274	317	368	417	467
GYA|c25848_g1	2040	104	201	298	384	491	586	691	777	868	959
GYA|c42720_g2	838	0	1	2	2	4	4	4	5	5	6
GYA|c20636_g1	1277	0	0	0	0	1	1	1	1	1	1
GYA|c4308_g2	247	0	0	1	1	1	1	2	2	2	2
GYA|c22236_g1	756	146	273	404	549	685	825	947	1074	1219	1340
GYA|c26354_g1	3623	151	287	427	580	718	862	1004	1140	1294	1453
GYA|c22880_g2	913	1	1	3	6	11	13	13	16	17	17
GYA|c9803_g1	922	0	0	0	0	0	0	0	0	1	1
GYA|c23530_g1	1527	78	152	232	316	385	464	553	637	713	795
GYA|c19501_g1	1239	3	3	7	8	9	11	12	14	16	17
GYA|c36417_g1	264	0	0	0	0	0	1	1	1	1	2
GYA|c44456_g1	249	0	1	1	2	2	2	2	2	2	2
GYA|c26733_g1	2521	309	641	936	1257	1544	1877	2158	2467	2772	3111
GYA|c21737_g2	1562	366	761	1142	1527	1892	2296	2704	3068	3420	3812
GYA|c26595_g1	2513	25	47	73	99	121	149	176	206	229	252
GYA|c22152_g1	1158	341	674	1016	1344	1693	2077	2385	2734	3074	3416
GYA|c16893_g1	274	0	0	0	0	0	1	1	1	1	1
GYA|c27276_g2	483	50	115	167	239	300	351	413	469	541	601
GYA|c16147_g1	441	0	1	1	1	2	2	2	2	2	4
GYA|c10573_g1	679	0	1	3	6	6	6	6	8	8	10
GYA|c21218_g1	2175	64	143	228	311	391	487	583	656	734	802
GYA|c20899_g1	543	1	7	8	11	18	21	24	32	34	39
GYA|c19629_g1	1189	0	2	3	5	6	6	7	9	10	10
GYA|c35936_g1	201	0	0	0	0	2	2	2	2	2	2
GYA|c28766_g1	261	0	0	0	0	1	1	1	2	2	2
GYA|c5769_g1	360	0	0	0	0	1	1	2	2	2	2
GYA|c30804_g1	556	1	1	1	1	2	2	2	2	3	3
GYA|c8445_g1	666	0	0	0	0	1	1	1	1	1	2
GYA|c22583_g1	880	13	18	23	36	45	50	55	66	73	79
GYA|c23521_g1	1841	0	5	5	9	10	13	17	19	21	22
GYA|c415_g1	361	1	1	1	1	1	1	1	1	1	1
GYA|c32110_g1	399	0	0	1	1	2	2	3	3	3	3
GYA|c3158_g1	325	0	0	1	1	1	1	1	1	1	2
GYA|c26231_g2	876	1	1	3	5	7	8	11	12	14	16
GYA|c26424_g2	356	0	0	1	1	3	3	3	3	4	4
GYA|c45169_g1	293	1	1	1	3	3	3	3	3	4	4
GYA|c9481_g1	1136	5	11	19	29	42	50	57	63	73	78
GYA|c20733_g1	1806	84	157	230	295	375	466	537	613	691	760
GYA|c26293_g2	806	13	15	23	26	31	33	36	44	53	58
GYA|c28749_g1	362	1	2	4	4	5	6	9	11	11	11
GYA|c24076_g1	1976	72	134	201	268	337	409	469	540	609	691
GYA|c23948_g1	1231	40	82	129	160	188	219	262	306	333	379
GYA|c23803_g1	2995	10	19	27	39	47	58	68	77	92	109
GYA|c22104_g1	4903	491	988	1476	1977	2455	2951	3468	3942	4428	4900
GYA|c22615_g1	2849	69	145	231	306	401	489	574	649	745	837
GYA|c2116_g1	575	0	2	2	2	3	5	6	6	6	6
GYA|c23379_g1	2015	6	19	28	36	46	52	62	69	73	79
GYA|c5678_g1	366	0	0	0	0	0	2	2	2	3	3
GYA|c23413_g1	1599	29	63	98	132	150	172	198	225	253	282
GYA|c14005_g1	350	0	1	1	1	1	1	1	1	2	2
GYA|c38448_g1	581	3	3	5	5	6	6	6	6	6	7
GYA|c18820_g1	1001	0	1	1	1	2	2	2	2	2	4
GYA|c23784_g1	1653	76	122	190	256	323	393	460	536	606	661
GYA|c24895_g1	2614	33	62	74	98	121	146	172	201	236	263
GYA|c21641_g2	1352	1219	2441	3724	4986	6233	7518	8773	10018	11332	12602
GYA|c24298_g1	1923	135	270	401	538	699	838	993	1152	1292	1430
GYA|c40186_g1	897	0	0	0	0	0	1	1	1	1	1
GYA|c22254_g1	672	4	9	11	18	23	30	34	41	47	48
GYA|c20881_g10	509	0	1	2	4	4	5	6	7	9	9
GYA|c6332_g1	653	0	0	0	0	1	1	1	1	1	1
GYA|c26996_g2	1923	206	358	531	721	902	1091	1260	1439	1609	1790
GYA|c43583_g1	238	0	0	0	0	1	1	1	1	1	1
GYA|c21356_g2	1330	0	4	8	11	14	17	20	28	33	36
GYA|c26162_g3	570	220	442	663	890	1117	1320	1532	1745	1956	2217
GYA|c1854_g1	333	0	1	1	1	1	1	2	2	2	3
GYA|c10596_g1	1157	136	284	407	536	662	789	889	1015	1143	1254
GYA|c36573_g1	465	0	0	0	0	0	0	0	0	0	1
GYA|c33906_g1	711	1	4	7	8	9	11	13	13	15	16
GYA|c25791_g1	2463	96	196	281	374	476	556	645	745	819	930
GYA|c551_g1	744	0	1	3	3	4	4	5	8	8	8
GYA|c21621_g1	889	7	12	18	20	23	32	38	44	49	58
GYA|c33420_g1	218	1	1	1	1	1	1	1	1	1	1
GYA|c41289_g1	256	0	0	1	1	1	1	1	1	1	1
GYA|c10590_g1	1043	58	112	163	218	277	326	392	446	488	541
GYA|c1591_g1	240	0	0	0	0	0	0	1	1	1	1
GYA|c32253_g1	375	0	1	1	1	1	1	1	1	3	3
GYA|c9443_g1	409	0	2	4	5	6	7	9	9	12	13
GYA|c18839_g1	294	0	1	1	1	1	1	1	1	1	1
GYA|c33909_g1	489	0	1	1	1	1	1	1	3	5	5
GYA|c21703_g3	987	1	2	4	9	10	11	12	13	14	15
GYA|c39661_g1	594	0	0	0	0	0	0	0	0	0	1
GYA|c24168_g2	1021	85	136	196	272	341	421	488	550	630	697
GYA|c23584_g1	820	14	37	54	79	96	108	126	152	171	183
GYA|c23382_g1	1663	16	39	54	79	97	117	130	155	182	194
GYA|c19637_g1	969	1	1	1	1	1	5	5	5	5	5
GYA|c7350_g1	450	1	1	1	1	1	1	1	1	1	1
GYA|c25005_g1	2636	95	183	278	367	472	570	677	765	850	973
GYA|c36662_g1	1047	0	3	7	10	10	10	10	12	13	14
GYA|c44160_g1	345	0	0	0	0	0	2	3	3	3	3
GYA|c36015_g1	344	1	1	2	2	2	2	2	2	2	2
[truncated: 14,980 more rows]
