# Supplementary material for: Comparative transcriptome analysis and identification of candidate effectors in two related rust species (Gymnosporangium yamadae and Gymnosporangium asiaticum)
Source: BMC Genomics. 2017 Aug 23;18:651. doi: 10.1186/s12864-017-4059-x (PMC5567642; doi:10.1186/s12864-017-4059-x)
Supplement: Supplementary file 11 — This file provides the saturation curves of the gene expression levels of G. yamadae and G. asiaticum. (ZIP 2739 kb) [file 12864_2017_4059_MOESM11_ESM.zip › Additional file 11/GYA/DSXGA_2.Saturation_curve.txt]

#geneid	gene_length	X10	X20	X30	X40	X50	X60	X70	X80	X90	X100
GYA|c31054_g1	242	1	1	1	1	1	1	1	1	1	1
GYA|c33045_g1	451	0	0	0	1	1	2	3	4	4	4
GYA|c27634_g2	4219	125	265	395	528	661	803	963	1102	1235	1366
GYA|c5187_g1	711	0	1	1	1	1	1	1	1	1	1
GYA|c16153_g1	397	0	1	3	4	5	6	6	6	6	6
GYA|c5875_g1	301	2	2	3	3	5	7	8	12	12	14
GYA|c14887_g1	1698	33	46	70	93	121	145	167	197	212	231
GYA|c28338_g1	257	1	2	2	2	2	2	2	2	2	2
GYA|c40368_g1	373	0	0	0	1	1	1	1	1	1	1
GYA|c25776_g1	2883	129	275	459	624	763	930	1077	1219	1364	1528
GYA|c24387_g1	1676	9	19	31	41	52	61	74	88	101	106
GYA|c16373_g1	401	1	3	6	8	11	15	17	17	18	18
GYA|c24822_g1	2087	103	193	291	398	497	598	703	790	896	994
GYA|c26253_g1	286	0	1	1	1	1	1	1	1	1	1
GYA|c24120_g1	607	39	69	105	146	175	214	253	291	328	361
GYA|c27621_g2	1385	14	25	30	43	51	57	67	80	95	98
GYA|c19832_g1	517	2	3	4	4	6	6	6	7	9	9
GYA|c44721_g1	251	1	1	1	1	1	1	1	1	1	1
GYA|c30016_g1	271	0	0	0	0	0	0	1	1	1	1
GYA|c25036_g1	1276	20	43	65	75	93	109	135	154	175	201
GYA|c35780_g1	552	0	0	0	0	0	0	0	2	2	3
GYA|c24791_g1	1526	67	141	206	274	353	429	494	557	622	686
GYA|c18912_g1	1393	79	148	210	275	358	446	528	618	686	779
GYA|c31590_g1	541	1	3	4	5	7	11	12	14	16	17
GYA|c12401_g1	592	0	0	0	1	1	1	1	1	1	1
GYA|c43185_g1	325	0	0	0	1	2	2	2	2	2	2
GYA|c20760_g1	3157	983	1994	2950	3963	4960	5920	6879	7840	8830	9879
GYA|c12279_g1	268	1	1	1	1	1	1	1	1	1	1
GYA|c30866_g1	654	2	3	3	4	4	7	7	8	8	8
GYA|c3696_g1	827	0	1	1	2	4	7	9	9	10	11
GYA|c36764_g1	273	0	0	0	0	0	0	1	1	1	1
GYA|c19389_g1	431	1	3	4	6	8	9	12	12	13	13
GYA|c13951_g1	279	0	0	0	0	0	1	1	1	1	1
GYA|c27534_g3	471	17	42	61	75	87	103	127	146	167	192
GYA|c26374_g1	2615	163	335	532	695	886	1047	1203	1379	1535	1702
GYA|c13870_g1	279	0	0	0	1	1	2	2	2	3	3
GYA|c27234_g2	1280	31	53	77	99	133	161	183	201	217	248
GYA|c20882_g1	1630	284	575	912	1267	1581	1890	2203	2522	2835	3142
GYA|c27110_g1	3393	83	174	263	361	450	548	628	719	793	899
GYA|c14065_g1	1204	1	4	7	11	11	14	15	16	18	19
GYA|c20266_g1	370	0	0	0	1	1	1	3	3	4	4
GYA|c26853_g1	2252	211	424	658	873	1117	1339	1541	1762	1980	2196
GYA|c4782_g1	363	1	2	2	2	2	3	3	3	3	3
GYA|c8763_g1	447	0	1	1	2	2	2	2	2	2	2
GYA|c21971_g1	1930	194	372	538	730	925	1126	1308	1497	1698	1895
GYA|c25553_g1	4718	206	402	578	767	991	1180	1362	1540	1732	1942
GYA|c32882_g1	275	0	0	1	1	1	1	1	2	2	2
GYA|c26201_g1	1082	108	225	326	442	565	678	789	884	983	1091
GYA|c26348_g1	920	8	12	17	21	26	36	41	50	56	60
GYA|c25923_g1	2618	198	390	618	856	1055	1272	1500	1712	1919	2148
GYA|c20641_g1	1512	3	12	14	18	21	26	28	35	41	42
GYA|c38409_g1	261	0	0	1	1	1	1	1	1	1	1
GYA|c33794_g1	540	0	0	2	3	4	4	4	4	4	4
GYA|c5750_g1	1050	12	23	37	44	55	62	74	85	93	98
GYA|c32777_g1	201	0	0	1	1	1	1	1	1	1	1
GYA|c16728_g1	341	1	1	2	3	3	3	3	3	5	5
GYA|c33040_g1	237	0	1	1	1	1	1	2	2	2	2
GYA|c33654_g1	610	1	1	1	2	2	3	4	6	7	8
GYA|c24786_g1	1202	117	232	358	454	578	682	799	933	1046	1166
GYA|c30820_g1	348	0	0	0	1	1	1	1	2	2	2
GYA|c42503_g1	280	0	0	0	0	0	1	1	1	1	1
GYA|c10237_g1	370	1	5	8	10	12	16	18	22	26	30
GYA|c24074_g1	1055	63	127	202	273	350	420	482	539	609	674
GYA|c16641_g1	1389	23	50	79	106	135	161	191	226	254	283
GYA|c18684_g1	355	0	0	0	1	1	2	2	2	3	3
GYA|c1315_g1	385	0	1	1	1	1	1	1	2	3	3
GYA|c17780_g1	321	0	0	1	1	1	1	1	2	2	2
GYA|c20283_g1	766	0	0	0	0	0	0	0	1	2	3
GYA|c20141_g1	2487	3	6	10	14	18	23	31	36	40	41
GYA|c27224_g1	3584	221	431	655	858	1048	1248	1476	1664	1843	2036
GYA|c3713_g1	221	0	0	2	2	2	2	2	2	2	2
GYA|c19626_g1	1752	84	181	253	333	425	520	612	688	781	870
GYA|c24047_g1	1378	119	222	313	415	507	612	727	830	940	1039
GYA|c13497_g1	537	0	0	0	1	1	2	2	2	3	5
GYA|c30121_g1	222	0	1	1	1	1	2	2	3	3	3
GYA|c18967_g1	516	1	1	1	3	3	4	4	4	5	7
GYA|c20468_g1	2024	8	15	20	25	33	45	53	64	72	85
GYA|c25713_g1	869	46	106	155	212	275	320	365	422	478	532
GYA|c2977_g1	387	1	2	3	3	3	3	4	5	5	5
GYA|c15255_g1	544	1	2	3	3	4	5	6	7	9	10
GYA|c26945_g1	3421	166	309	471	634	788	937	1096	1246	1396	1536
GYA|c43014_g1	598	0	0	0	0	0	0	0	1	1	2
GYA|c24485_g1	748	208	410	604	787	1006	1194	1405	1581	1812	1998
GYA|c19325_g1	667	2	2	2	5	5	5	5	6	6	6
GYA|c11194_g1	1385	0	0	4	6	7	9	9	9	11	11
GYA|c21538_g1	1327	14	31	44	60	68	90	110	122	139	154
GYA|c22096_g2	1534	6	11	16	16	20	24	29	31	40	48
GYA|c24779_g1	2007	106	236	336	469	609	710	830	959	1080	1202
GYA|c3035_g1	276	1	1	1	1	1	1	1	1	1	2
GYA|c21943_g1	2194	96	194	300	413	516	633	762	860	977	1082
GYA|c24219_g2	931	293	591	885	1162	1452	1754	2028	2333	2638	2915
GYA|c35123_g1	359	0	0	0	0	0	1	1	1	1	1
GYA|c39825_g1	311	0	0	1	1	1	1	1	2	2	2
GYA|c42920_g1	273	1	1	1	1	1	1	1	1	2	2
GYA|c5239_g1	374	0	0	1	1	1	1	1	1	1	1
GYA|c27106_g1	2694	1900	3839	5768	7740	9656	11659	13574	15453	17313	19244
GYA|c41603_g1	204	0	1	1	1	1	1	2	2	2	2
GYA|c23933_g1	3750	118	226	342	481	598	712	805	914	1037	1163
GYA|c2617_g1	629	0	2	2	2	2	2	2	2	2	3
GYA|c15709_g1	482	3	4	8	10	11	13	14	16	18	23
GYA|c15214_g1	479	0	0	0	0	0	1	1	1	1	1
GYA|c38677_g1	404	0	0	0	0	0	1	1	1	1	1
GYA|c25072_g1	1862	532	1026	1543	2087	2616	3164	3689	4236	4752	5285
GYA|c21165_g1	903	1	1	2	2	2	2	3	3	3	4
GYA|c13888_g1	348	0	0	1	3	3	4	4	6	6	6
GYA|c24609_g1	587	0	0	1	2	2	3	3	3	3	5
GYA|c31374_g1	571	0	0	0	0	1	1	1	1	2	2
GYA|c16398_g1	361	0	0	3	3	4	4	4	4	4	4
GYA|c22437_g1	1392	14	22	29	37	48	57	71	81	89	99
GYA|c21946_g1	2331	288	565	864	1146	1453	1738	2005	2310	2580	2872
GYA|c31415_g1	286	0	0	0	1	1	1	1	1	1	1
GYA|c36106_g1	260	0	0	0	0	0	1	1	2	2	2
GYA|c16499_g1	796	2	3	6	6	10	11	15	16	17	19
GYA|c43340_g1	202	0	0	0	0	0	0	0	0	2	2
GYA|c30981_g1	290	0	1	2	2	2	2	2	3	3	4
GYA|c34927_g1	361	1	1	1	1	2	2	2	2	2	2
GYA|c26208_g1	2138	49	111	162	230	282	341	396	447	491	549
GYA|c25199_g1	2222	187	367	541	724	893	1078	1260	1406	1570	1737
GYA|c27070_g1	2921	105	201	314	439	567	683	813	937	1053	1177
GYA|c26189_g1	2767	177	343	500	676	837	986	1183	1362	1543	1711
GYA|c7154_g1	483	0	0	1	1	1	2	4	4	4	4
GYA|c22673_g1	2160	207	438	675	905	1090	1295	1501	1706	1930	2157
GYA|c31228_g1	232	0	0	0	1	1	1	1	1	1	2
GYA|c42869_g1	293	0	0	0	0	1	1	1	1	1	1
GYA|c18955_g1	329	0	0	1	2	2	3	3	5	5	5
GYA|c25808_g2	526	0	1	1	2	2	2	2	3	4	5
GYA|c27105_g1	898	3	11	13	16	21	24	29	35	40	42
GYA|c22512_g1	654	1	1	2	2	3	3	3	4	4	4
GYA|c1290_g1	320	1	1	1	2	2	2	2	2	2	2
GYA|c33813_g1	761	0	3	3	4	6	9	9	10	11	13
GYA|c16036_g2	361	0	0	0	1	1	1	1	1	1	1
GYA|c17792_g2	334	0	3	3	6	6	7	10	14	18	19
GYA|c4379_g1	391	0	0	0	0	2	2	2	2	4	5
GYA|c22359_g1	1888	115	222	325	420	523	618	712	812	906	983
GYA|c25172_g2	1547	267	544	776	1026	1304	1590	1892	2161	2428	2706
GYA|c26591_g1	1619	17	44	58	87	105	131	149	168	187	202
GYA|c22009_g1	1597	35	71	101	123	155	183	215	234	258	288
GYA|c45191_g1	289	0	0	0	0	0	0	0	1	1	1
GYA|c37124_g1	267	0	0	1	1	1	1	2	2	2	2
GYA|c18908_g2	227	0	0	1	1	1	1	1	1	1	2
GYA|c24812_g1	1692	73	170	262	344	412	498	586	673	769	858
GYA|c22227_g1	1505	460	938	1395	1847	2297	2746	3208	3718	4194	4664
GYA|c38346_g1	351	0	0	0	1	1	1	1	1	1	2
GYA|c27029_g1	4061	237	489	744	958	1215	1470	1737	1993	2268	2518
GYA|c19870_g1	285	0	0	0	0	0	1	1	1	1	1
GYA|c27745_g1	705	0	0	0	1	2	2	2	3	3	4
GYA|c19074_g1	884	3	7	13	15	18	20	22	24	26	28
GYA|c26048_g1	1910	31	71	102	129	170	210	251	287	319	361
GYA|c21947_g2	2528	53	105	155	204	251	301	340	394	434	494
GYA|c27763_g1	704	2	5	6	6	6	7	10	13	15	16
GYA|c22785_g1	490	12	19	24	35	36	43	53	59	65	72
GYA|c23236_g1	675	16	48	74	105	126	144	167	192	227	255
GYA|c25579_g1	1578	51	96	137	180	219	264	305	347	399	450
GYA|c26434_g1	2189	437	885	1286	1724	2160	2597	3055	3521	3955	4406
GYA|c44446_g1	306	0	0	0	0	0	1	1	1	1	1
GYA|c20603_g1	1580	274	567	849	1164	1470	1744	2054	2359	2605	2884
GYA|c3628_g1	539	2	2	2	6	6	8	8	8	9	9
GYA|c28602_g1	301	0	0	1	1	1	1	1	1	1	1
GYA|c7754_g1	476	0	1	1	1	1	1	1	1	1	1
GYA|c26678_g5	1754	64	129	194	271	344	420	479	555	617	672
GYA|c8944_g1	344	0	0	0	0	0	0	0	0	0	2
GYA|c27337_g1	5004	612	1186	1781	2372	2970	3546	4135	4701	5284	5864
GYA|c274_g1	315	0	0	0	0	0	0	0	0	1	2
GYA|c23343_g1	4702	71	123	174	232	303	360	427	480	536	586
GYA|c35865_g1	280	0	0	0	0	1	1	1	1	1	1
GYA|c32043_g1	219	0	1	1	1	1	1	2	2	2	2
GYA|c31408_g1	703	2	3	3	3	3	3	6	6	6	6
GYA|c6647_g1	526	0	1	1	1	1	1	2	2	2	2
GYA|c43420_g1	916	0	2	2	2	2	2	2	3	4	5
GYA|c29402_g1	224	0	0	1	1	1	1	1	1	1	1
GYA|c26268_g1	2808	591	1114	1706	2301	2870	3451	4036	4660	5218	5752
GYA|c25123_g1	1960	59	113	171	224	288	338	398	463	528	609
GYA|c33121_g1	285	0	1	1	1	1	1	1	1	1	1
GYA|c29059_g1	419	0	2	2	2	2	2	3	3	4	4
GYA|c40234_g1	447	0	0	2	3	3	3	3	4	5	5
GYA|c22141_g1	2044	270	534	771	1011	1285	1521	1745	2012	2253	2492
GYA|c25038_g1	2298	39	72	106	141	176	216	247	286	344	373
GYA|c36736_g1	1259	4	11	16	20	27	34	36	46	56	59
GYA|c21991_g1	1441	123	271	411	554	688	819	962	1106	1233	1369
GYA|c2923_g1	528	0	0	1	1	2	4	4	5	6	8
GYA|c41285_g1	260	0	0	0	0	0	0	1	1	2	2
GYA|c39054_g1	461	1	2	4	7	9	10	10	10	12	14
GYA|c12691_g1	358	3	3	5	6	6	7	7	9	10	11
GYA|c26377_g1	2056	211	374	570	745	902	1071	1263	1452	1647	1823
GYA|c17683_g1	302	0	0	0	0	0	0	0	0	0	1
GYA|c44538_g1	230	0	0	1	1	1	1	1	1	1	1
GYA|c43879_g1	521	1	1	2	2	2	2	3	4	4	5
GYA|c29668_g1	236	0	0	1	1	1	1	1	1	2	2
GYA|c43374_g1	234	0	0	0	0	0	0	2	2	2	2
GYA|c25945_g1	1609	81	176	260	334	413	496	585	667	742	821
GYA|c24041_g2	1566	172	356	535	696	881	1052	1236	1412	1586	1791
GYA|c38516_g1	275	0	0	2	2	2	2	2	2	2	2
GYA|c23753_g1	4012	744	1509	2286	3056	3826	4632	5433	6252	7011	7820
GYA|c26715_g1	803	1	4	7	7	7	8	15	19	20	22
GYA|c25526_g1	2295	51	97	150	192	239	294	346	397	429	478
GYA|c18450_g1	489	1	2	2	3	3	3	4	4	4	4
GYA|c29087_g1	226	0	1	1	1	1	1	1	1	1	1
GYA|c31705_g1	377	0	0	1	1	1	1	1	1	2	2
GYA|c27960_g1	274	0	0	0	0	0	1	2	2	2	2
GYA|c7682_g1	213	1	1	1	1	2	3	3	3	3	4
GYA|c20911_g1	560	0	2	5	5	5	5	5	6	6	7
GYA|c26691_g1	3401	692	1367	2039	2736	3417	4139	4771	5453	6122	6821
GYA|c24796_g1	541	113	245	370	482	604	712	818	942	1059	1197
GYA|c42097_g1	250	0	0	0	1	1	1	2	2	2	3
GYA|c35409_g1	248	0	0	0	0	0	0	0	1	2	2
GYA|c19766_g1	1572	9	14	23	29	35	40	50	58	67	76
GYA|c38554_g1	372	0	0	0	0	1	1	2	2	2	2
GYA|c23423_g1	2101	456	934	1438	1929	2424	2894	3371	3853	4349	4812
GYA|c29111_g1	201	0	0	1	1	1	1	1	1	1	1
GYA|c19553_g1	1118	105	202	294	394	492	591	695	782	874	990
GYA|c25277_g4	316	0	0	0	0	1	1	1	1	1	1
GYA|c28594_g1	390	0	1	1	2	2	2	3	3	3	3
GYA|c20606_g1	790	56	139	194	259	318	379	434	494	552	628
GYA|c32745_g1	700	0	1	1	2	2	5	7	9	9	10
GYA|c16222_g1	298	0	0	1	1	1	1	1	1	1	1
GYA|c25153_g1	6955	814	1672	2502	3299	4101	4940	5782	6592	7429	8254
GYA|c34761_g1	553	1	2	2	2	3	3	3	3	3	3
GYA|c24410_g1	2337	240	501	740	971	1202	1443	1692	1922	2157	2414
GYA|c19351_g1	346	0	0	1	3	5	6	7	7	8	9
GYA|c30354_g1	239	0	0	0	0	1	2	2	2	2	2
GYA|c41642_g1	259	0	0	0	0	0	0	1	2	2	2
GYA|c10356_g1	385	0	0	1	2	2	2	2	2	2	2
GYA|c25681_g1	3812	179	370	566	753	921	1113	1290	1475	1672	1864
GYA|c28640_g1	232	1	1	1	1	1	2	2	2	2	2
GYA|c23537_g1	2014	53	106	158	204	243	294	350	407	448	513
GYA|c22896_g1	1828	135	239	367	509	627	737	874	1008	1158	1313
GYA|c15379_g1	1222	53	96	148	202	240	300	337	393	437	495
GYA|c16598_g1	276	1	1	1	1	1	1	1	1	1	1
GYA|c22276_g1	1341	2	3	5	8	14	17	18	18	22	25
GYA|c26681_g3	1376	160	288	433	569	734	898	1047	1189	1332	1464
GYA|c24605_g1	1438	186	353	521	734	920	1100	1265	1454	1643	1814
GYA|c35086_g1	238	0	0	0	0	1	1	1	1	1	2
GYA|c27113_g1	4267	2285	4596	6901	9307	11663	13924	16313	18686	21125	23383
GYA|c22316_g1	687	5	16	24	28	32	37	45	51	61	63
GYA|c24496_g1	3196	57	98	139	181	221	264	313	354	402	442
GYA|c25684_g1	1011	26	51	69	86	110	144	181	201	235	258
GYA|c16809_g1	682	4	12	17	17	19	24	28	32	35	37
GYA|c24708_g1	1149	22	42	61	82	96	112	135	155	172	196
GYA|c26083_g1	1179	6	22	31	39	46	54	62	70	79	85
GYA|c27128_g3	543	12	30	54	76	91	107	125	148	161	178
GYA|c40269_g1	253	0	0	0	1	2	2	2	2	2	2
GYA|c6623_g1	441	0	1	1	1	1	2	2	2	2	3
GYA|c30715_g1	441	0	1	1	1	1	1	1	1	1	1
GYA|c20988_g1	913	0	1	1	3	4	5	6	7	7	9
GYA|c27866_g1	425	0	0	0	0	0	1	1	1	1	1
GYA|c26519_g1	2830	225	444	665	871	1088	1299	1509	1735	1948	2145
GYA|c6627_g1	262	0	0	0	1	1	1	1	2	3	3
GYA|c18738_g1	443	1	2	2	2	3	3	4	5	5	5
GYA|c597_g1	264	0	1	1	1	1	1	1	1	2	2
GYA|c20943_g1	555	86	149	232	300	357	438	504	562	644	716
GYA|c24624_g1	730	47	93	139	189	242	288	337	389	433	497
GYA|c23019_g1	585	0	1	3	5	7	9	9	9	14	16
GYA|c22514_g1	1391	7	14	21	24	29	33	41	45	52	64
GYA|c35214_g1	261	0	0	0	1	1	1	1	1	1	1
GYA|c25624_g2	446	0	0	1	1	1	1	1	1	2	2
GYA|c43296_g1	293	0	0	0	0	0	0	0	1	1	2
GYA|c40313_g1	259	0	0	0	0	0	1	2	2	2	2
GYA|c18632_g1	1893	1	1	1	3	3	3	4	5	6	6
GYA|c34071_g1	267	2	2	2	2	2	2	3	3	3	3
GYA|c25500_g1	1738	25	58	77	100	129	157	182	203	220	243
GYA|c26358_g1	2499	27	56	81	111	144	167	192	216	239	270
GYA|c2656_g1	636	1	2	3	3	4	4	5	5	5	7
GYA|c18824_g1	601	0	0	0	0	0	0	1	1	1	1
GYA|c35056_g1	284	0	0	0	0	1	1	2	2	2	2
GYA|c25769_g1	3518	135	276	423	553	685	820	966	1092	1214	1324
GYA|c44919_g1	206	0	0	0	0	0	0	0	0	1	1
GYA|c35942_g1	229	1	2	2	2	2	2	2	2	2	2
GYA|c41585_g1	236	1	1	1	1	1	1	1	1	1	1
GYA|c18075_g1	705	48	95	135	167	213	260	298	359	410	457
GYA|c21864_g1	1372	118	248	366	481	601	700	822	968	1099	1236
GYA|c25865_g1	1112	16	33	51	63	88	102	118	141	161	171
GYA|c24572_g1	2290	340	721	1050	1388	1724	2090	2415	2755	3103	3478
GYA|c25251_g1	1422	22	42	72	90	113	141	159	186	208	228
GYA|c24289_g1	3345	110	242	365	484	617	737	852	965	1072	1205
GYA|c22694_g1	891	4	5	7	11	11	15	20	20	23	28
GYA|c19941_g1	2097	2	7	11	13	15	15	16	18	19	20
GYA|c24198_g2	1310	56	115	166	213	250	301	355	400	460	507
GYA|c38542_g1	261	0	0	0	0	0	0	0	1	2	2
GYA|c22373_g1	3088	1061	2126	3194	4261	5384	6541	7677	8811	10013	11113
GYA|c24418_g2	1763	249	501	725	943	1163	1383	1624	1862	2110	2359
GYA|c35217_g1	224	0	0	0	1	1	1	1	1	1	2
GYA|c11869_g1	321	0	0	0	0	0	1	1	1	1	1
GYA|c36121_g1	218	0	0	0	1	2	2	2	2	2	2
GYA|c31062_g1	291	0	0	0	0	2	2	2	2	2	2
GYA|c45215_g1	265	0	0	0	0	1	1	1	1	1	3
GYA|c40264_g1	225	0	0	0	0	0	0	0	1	2	2
GYA|c1569_g1	357	0	0	0	1	1	1	1	1	1	1
GYA|c20830_g1	912	12	22	30	42	49	61	65	75	86	91
GYA|c20746_g1	1191	340	667	995	1302	1606	1911	2226	2573	2921	3235
GYA|c39674_g1	449	1	3	6	10	11	13	15	16	18	20
GYA|c26087_g1	2804	537	1079	1611	2174	2740	3268	3817	4336	4846	5373
GYA|c24341_g1	1319	34	72	100	135	172	212	250	292	318	355
GYA|c27273_g1	6717	181	375	552	731	928	1102	1305	1487	1670	1841
GYA|c25830_g1	788	8	14	26	32	42	54	60	65	74	84
GYA|c42323_g1	202	0	0	0	0	0	0	0	1	1	1
GYA|c21084_g1	680	11	24	34	41	53	69	81	90	102	112
GYA|c17794_g2	348	0	1	1	2	2	2	2	2	2	2
GYA|c30630_g1	414	0	1	2	2	3	4	4	5	6	6
GYA|c26186_g1	538	7	13	16	21	28	33	40	42	48	53
GYA|c17866_g1	1797	91	191	281	372	485	601	687	792	893	999
GYA|c18869_g1	361	3	3	5	6	9	9	9	10	12	13
GYA|c21015_g1	1925	16	25	38	51	68	83	94	115	131	142
GYA|c22399_g1	1629	29	68	100	130	168	194	213	247	267	290
GYA|c23900_g1	1554	84	187	279	371	460	551	638	742	840	925
GYA|c25165_g1	1673	13	24	41	50	63	73	88	102	113	126
GYA|c40546_g1	420	0	0	0	0	0	0	0	1	2	2
GYA|c27534_g1	2798	196	366	539	740	958	1149	1331	1523	1715	1906
GYA|c28960_g1	246	1	2	2	2	2	2	2	3	3	3
GYA|c18807_g1	1420	0	0	0	0	1	1	1	1	1	1
GYA|c25731_g1	1345	89	174	260	341	417	512	591	674	749	824
GYA|c37104_g1	292	1	1	1	1	1	1	1	2	2	2
GYA|c20625_g1	1292	1	4	5	8	12	15	15	17	20	21
GYA|c13410_g1	357	0	0	0	1	1	1	1	1	1	1
GYA|c30994_g1	267	0	0	0	0	1	1	1	1	1	1
GYA|c20334_g1	1722	1	9	15	19	24	25	31	37	41	48
GYA|c25764_g1	3653	85	175	256	334	424	513	585	667	758	828
GYA|c29373_g1	433	0	1	1	1	1	1	1	1	1	1
GYA|c19333_g1	411	0	1	1	1	2	2	2	3	3	4
GYA|c22902_g3	375	0	0	0	0	0	0	0	0	1	1
GYA|c30160_g1	260	0	0	0	0	0	2	2	3	3	3
GYA|c22617_g1	923	2	2	5	6	8	8	10	10	10	10
GYA|c693_g1	318	1	1	1	1	1	1	1	2	2	2
GYA|c17774_g1	2149	7	13	20	30	34	41	42	44	50	52
GYA|c29217_g1	215	0	1	1	1	1	1	1	1	1	1
GYA|c24215_g1	4274	3625	7317	10863	14588	18257	21866	25577	29172	32865	36537
GYA|c22743_g1	1529	122	249	381	508	638	766	884	995	1144	1277
GYA|c23374_g1	2025	15	35	53	75	95	108	123	151	168	190
GYA|c25148_g2	1837	1453	2800	4125	5415	6738	8119	9556	10876	12257	13582
GYA|c24101_g1	922	1	2	2	3	5	5	5	6	7	7
GYA|c20211_g1	1681	23	47	67	78	98	114	131	148	168	185
GYA|c25014_g1	2864	319	679	1034	1377	1763	2113	2466	2802	3158	3513
GYA|c8681_g1	346	1	1	1	1	2	4	4	4	4	4
GYA|c18568_g1	351	10	14	17	20	26	30	36	39	45	53
GYA|c32923_g1	260	0	0	0	0	0	0	0	0	1	1
GYA|c17275_g1	459	0	1	1	1	1	1	1	1	1	1
GYA|c20096_g1	667	25	43	61	88	105	131	151	175	190	211
GYA|c41028_g1	226	0	0	1	1	1	1	1	1	1	2
GYA|c22458_g1	1258	34	64	101	137	156	198	227	264	297	326
GYA|c18_g1	384	0	1	1	1	1	1	1	1	2	2
GYA|c25409_g1	768	99	198	274	366	478	557	646	727	796	888
GYA|c26407_g1	2767	94	174	262	346	436	521	612	697	777	866
GYA|c14735_g1	513	1	1	1	2	2	2	2	2	2	3
GYA|c26005_g1	4460	212	413	649	891	1109	1305	1505	1718	1935	2163
GYA|c9705_g1	346	0	1	1	1	1	1	1	1	1	1
GYA|c25313_g1	1039	115	216	320	435	558	665	791	891	1011	1131
GYA|c25830_g2	1817	19	51	81	106	128	159	193	212	247	278
GYA|c22054_g1	2390	16	31	39	50	66	85	100	114	122	134
GYA|c11789_g1	448	0	1	1	1	1	1	1	1	1	1
GYA|c13776_g1	304	0	0	0	0	0	0	0	0	1	2
GYA|c23498_g1	777	2	4	5	9	11	12	14	17	18	20
GYA|c8960_g1	459	0	1	3	5	5	5	6	6	6	7
GYA|c20738_g1	1543	98	175	280	390	502	582	667	762	862	954
GYA|c37280_g1	343	0	0	0	0	0	1	1	1	1	1
GYA|c23068_g1	2887	2	3	3	3	3	3	3	3	3	3
GYA|c18216_g1	901	35	60	81	111	138	174	191	222	246	270
GYA|c40563_g1	286	1	3	3	3	3	3	3	3	3	3
GYA|c29294_g1	225	0	0	0	0	0	0	0	0	1	2
GYA|c27231_g1	5501	246	521	814	1089	1346	1620	1896	2161	2409	2706
GYA|c8771_g1	694	0	0	0	1	1	1	1	1	1	1
GYA|c31729_g1	239	1	1	1	1	1	1	2	2	2	3
GYA|c12550_g1	261	0	0	0	0	0	0	0	0	0	1
GYA|c24793_g1	353	11	17	27	31	39	42	48	58	67	77
GYA|c20076_g1	993	5	12	17	23	27	40	45	49	55	62
GYA|c15273_g1	385	0	1	1	1	2	2	3	3	3	5
GYA|c20471_g1	665	0	3	6	6	12	13	16	22	24	25
GYA|c26404_g1	1321	2	7	8	8	10	12	12	12	18	19
GYA|c25304_g1	2525	175	367	551	709	874	1031	1191	1376	1574	1749
GYA|c24969_g1	2347	270	534	847	1177	1461	1742	2012	2304	2611	2873
GYA|c9879_g1	265	0	1	2	2	2	2	2	2	3	3
GYA|c19359_g1	476	1	2	6	6	9	10	13	17	18	18
GYA|c22097_g1	1652	7	10	13	17	20	22	25	27	30	30
GYA|c4378_g1	537	0	0	0	0	0	0	1	1	1	1
GYA|c30796_g1	328	0	0	1	1	2	4	4	5	5	7
GYA|c9560_g1	1177	7	11	13	22	29	36	41	49	54	60
GYA|c9386_g1	275	0	0	1	1	1	1	1	1	2	2
GYA|c21957_g2	272	1	1	2	2	4	4	4	4	4	4
GYA|c40616_g1	461	1	1	1	2	4	5	5	5	6	6
GYA|c44253_g1	571	0	0	0	0	0	0	0	0	0	1
GYA|c43426_g1	345	0	0	0	0	1	1	1	1	1	1
GYA|c43855_g1	229	0	0	0	1	1	2	2	2	2	2
GYA|c20259_g1	1021	2	5	7	12	17	25	26	30	37	40
GYA|c26324_g1	2267	24	46	68	90	114	131	149	184	208	232
GYA|c23258_g1	2702	642	1263	1911	2602	3226	3859	4520	5153	5801	6375
GYA|c38826_g1	224	0	0	1	1	1	1	1	1	1	1
GYA|c36793_g1	276	0	0	0	0	0	0	0	1	2	2
GYA|c11337_g1	598	0	1	1	1	1	1	1	2	2	3
GYA|c7665_g1	1272	4	6	8	11	11	19	27	30	35	41
GYA|c40539_g1	262	0	0	1	1	1	1	1	1	2	2
GYA|c45312_g1	348	1	1	1	2	2	2	2	2	2	2
GYA|c1641_g1	497	2	4	9	10	12	14	15	17	18	18
GYA|c26187_g1	2714	293	614	918	1217	1499	1789	2066	2342	2644	2920
GYA|c43383_g1	244	0	0	1	2	2	2	2	2	2	2
GYA|c21357_g1	1600	2	5	7	9	9	10	10	11	11	14
GYA|c35191_g1	268	0	0	1	1	1	1	1	1	1	2
GYA|c21259_g2	2040	9	18	30	39	47	59	67	76	89	96
GYA|c16419_g1	315	2	5	5	6	6	6	8	9	10	10
GYA|c18033_g1	393	0	0	0	0	1	1	1	1	1	1
GYA|c27355_g4	724	2	3	7	8	8	14	15	18	21	24
GYA|c25685_g1	2915	794	1564	2267	3071	3857	4611	5380	6183	6957	7754
GYA|c23722_g2	685	1	1	1	1	1	1	2	2	2	2
GYA|c3505_g1	271	1	1	2	3	3	3	3	4	5	5
GYA|c23320_g1	1608	116	235	364	489	617	763	875	999	1117	1232
GYA|c22583_g2	688	4	5	6	6	7	7	7	8	8	8
GYA|c16886_g1	504	0	0	0	1	1	1	1	1	1	1
GYA|c32601_g1	226	0	0	0	2	2	2	3	3	3	3
GYA|c26032_g1	2780	33	80	118	168	207	250	282	329	367	412
GYA|c21653_g1	830	0	3	4	5	9	14	15	18	22	25
GYA|c20754_g1	348	0	0	0	0	1	1	1	1	1	1
GYA|c24598_g1	2955	30	65	93	113	138	167	189	208	233	254
GYA|c18831_g1	266	1	2	2	2	2	2	3	4	4	4
GYA|c8103_g1	429	0	0	0	0	1	1	1	2	4	4
GYA|c30683_g1	390	15	22	34	48	58	66	77	87	101	114
GYA|c24652_g1	595	4	6	10	12	16	16	17	20	21	22
GYA|c6012_g1	295	0	0	0	0	0	0	0	0	1	3
GYA|c41167_g1	215	0	0	0	0	0	0	2	2	2	2
GYA|c28765_g1	313	1	1	1	1	2	2	2	2	2	2
GYA|c2070_g1	564	0	1	2	2	2	3	3	3	4	5
GYA|c24920_g1	1788	12	28	39	48	59	73	83	93	114	128
GYA|c17884_g1	2405	1	3	6	9	10	11	12	17	22	24
GYA|c23929_g1	4614	444	833	1223	1631	2039	2481	2864	3276	3688	4078
GYA|c27554_g2	5874	167	360	583	790	997	1181	1352	1568	1768	1964
GYA|c21563_g1	1721	17	32	51	69	86	104	127	140	158	174
GYA|c32322_g1	485	0	0	0	0	1	1	2	3	3	3
GYA|c20223_g1	524	0	0	0	0	0	0	0	0	1	1
GYA|c42550_g1	244	0	0	0	0	0	0	0	1	1	1
GYA|c23369_g1	1084	41	83	134	190	238	290	338	382	425	476
GYA|c41859_g1	212	0	0	0	0	0	1	2	2	2	2
GYA|c22524_g2	489	2	3	3	5	6	7	8	9	11	12
GYA|c7078_g1	228	1	1	1	1	1	1	1	1	1	2
GYA|c4982_g1	489	1	2	2	2	2	2	2	3	3	3
GYA|c9610_g1	411	0	1	1	2	2	3	3	5	6	7
GYA|c3339_g1	468	0	2	2	2	2	4	4	7	8	8
GYA|c19173_g1	702	1	2	5	6	8	10	12	14	15	17
GYA|c20485_g1	1426	0	0	0	1	2	2	2	2	3	3
GYA|c36352_g1	233	0	0	0	0	2	2	2	2	2	2
GYA|c25963_g4	1164	426	826	1259	1646	2041	2386	2761	3147	3524	3928
GYA|c2856_g1	299	0	0	0	0	1	1	1	1	1	1
GYA|c24397_g1	3034	20	37	57	78	98	125	153	170	195	220
GYA|c23593_g3	1085	5	9	12	16	20	23	26	27	28	30
GYA|c11346_g1	304	3	7	10	15	16	20	29	35	38	40
GYA|c18593_g1	226	0	0	1	2	2	2	2	2	2	4
GYA|c22803_g1	1559	28	51	76	104	133	153	180	204	222	251
GYA|c34640_g1	663	0	1	1	1	1	1	1	2	3	4
GYA|c18830_g1	2408	326	658	984	1344	1695	2062	2384	2739	3094	3435
GYA|c18804_g1	891	4	7	11	13	18	21	28	34	39	44
GYA|c36740_g1	795	0	0	1	1	1	1	1	1	1	1
GYA|c31267_g1	299	0	0	1	1	1	2	2	2	2	2
GYA|c24183_g3	356	0	1	2	2	2	3	3	4	5	5
GYA|c33044_g1	303	0	0	0	1	1	1	1	1	1	1
GYA|c20646_g2	1879	2	6	10	13	13	13	16	19	20	21
GYA|c41571_g1	457	1	3	9	10	17	20	23	24	28	32
GYA|c20585_g2	558	0	1	1	1	1	1	1	1	1	1
GYA|c3635_g1	566	0	1	1	2	2	3	3	3	3	3
GYA|c18274_g1	301	0	1	1	1	1	1	1	1	1	2
GYA|c20931_g1	558	2	5	7	10	16	17	18	21	22	23
GYA|c20331_g2	294	3	6	11	13	18	22	25	26	28	30
GYA|c22104_g1	4903	911	1820	2826	3740	4607	5521	6457	7397	8349	9303
GYA|c19631_g1	223	0	0	0	0	0	0	0	0	1	1
GYA|c44745_g1	232	1	1	1	1	1	1	1	1	2	2
GYA|c27348_g1	4346	492	997	1485	1984	2519	3040	3533	4038	4561	5082
GYA|c5160_g1	299	1	3	5	6	9	11	12	13	15	16
GYA|c26806_g2	1346	281	598	900	1210	1533	1845	2130	2408	2727	3041
GYA|c22827_g1	3207	118	217	324	449	568	679	805	912	1029	1140
GYA|c19055_g1	264	1	1	1	1	2	2	2	3	4	4
GYA|c167_g1	223	0	0	0	0	1	1	1	1	1	1
GYA|c25149_g1	1453	118	233	351	473	585	683	795	909	1027	1165
GYA|c20203_g1	2660	380	765	1157	1579	1953	2332	2758	3135	3526	3912
GYA|c24319_g1	1778	1243	2451	3744	5013	6269	7588	8882	10175	11429	12738
GYA|c1956_g1	872	1	2	3	4	4	5	7	9	10	11
GYA|c19923_g1	920	1	3	3	3	5	7	7	8	8	10
GYA|c27089_g2	2139	431	972	1473	1943	2402	2917	3412	3912	4393	4911
GYA|c22295_g2	2189	4	9	14	17	18	22	28	38	41	44
GYA|c8030_g1	322	0	1	1	1	2	2	2	3	3	3
GYA|c26629_g2	4611	969	1911	2880	3862	4769	5771	6800	7749	8765	9760
GYA|c12561_g1	1300	4	7	10	12	13	13	14	16	19	20
GYA|c35769_g1	294	0	0	0	0	0	0	0	0	1	1
GYA|c22744_g1	3647	31	66	110	144	183	219	264	308	343	387
GYA|c35366_g1	593	0	0	0	0	0	1	1	1	1	1
GYA|c14640_g1	268	0	0	0	1	1	1	1	1	2	3
GYA|c25933_g1	2372	9	17	28	39	48	55	59	77	82	88
GYA|c25811_g1	2356	824	1650	2523	3371	4227	5055	5890	6729	7580	8481
GYA|c28501_g1	396	0	0	0	0	0	0	0	0	0	1
GYA|c41418_g1	257	0	0	0	0	0	1	1	1	1	1
GYA|c22615_g1	2849	368	722	1069	1417	1764	2099	2443	2805	3174	3535
GYA|c39811_g1	435	0	0	0	1	1	2	2	2	3	3
GYA|c37074_g1	446	0	0	0	1	1	1	1	1	1	1
GYA|c24893_g3	1720	44	86	122	161	197	235	272	323	367	412
GYA|c22808_g1	2099	282	568	844	1134	1420	1696	1998	2270	2553	2812
GYA|c7433_g1	530	0	0	0	0	0	1	1	1	1	1
GYA|c20340_g2	1133	45	98	139	197	237	281	330	377	415	460
GYA|c32893_g1	291	0	0	0	0	0	0	2	2	2	2
GYA|c20461_g1	227	2	2	4	4	8	10	11	11	12	13
GYA|c18705_g1	910	0	0	0	0	0	0	0	1	1	1
GYA|c23564_g1	612	35	84	120	152	185	239	291	334	381	425
GYA|c10669_g1	868	0	0	0	0	0	1	1	1	1	2
GYA|c13777_g1	396	1	2	2	3	4	4	4	4	4	4
GYA|c19218_g2	982	30	51	80	105	130	149	180	191	204	222
GYA|c24842_g2	528	64	122	180	250	308	379	437	500	563	632
GYA|c39785_g1	499	0	1	4	4	5	5	7	9	9	11
GYA|c5315_g1	291	0	0	0	0	0	1	2	3	3	3
GYA|c27394_g1	4348	322	658	1010	1346	1696	2047	2359	2713	3062	3369
GYA|c24607_g1	3280	400	746	1090	1457	1834	2175	2555	2940	3310	3692
GYA|c31219_g1	243	0	2	2	2	2	2	2	2	2	2
GYA|c22032_g1	1570	28	57	88	120	152	187	212	243	287	320
GYA|c23946_g1	1349	112	225	328	438	560	661	761	882	978	1079
GYA|c43097_g1	376	0	0	0	0	0	0	0	0	1	1
GYA|c20419_g2	1767	0	0	0	0	1	1	1	1	1	2
GYA|c23881_g1	1144	3	5	6	9	14	14	15	16	18	21
GYA|c42882_g1	407	0	0	0	1	1	1	1	1	1	1
GYA|c18524_g1	229	0	0	0	1	2	2	2	2	2	3
GYA|c34837_g1	266	1	1	1	1	1	1	2	2	2	2
GYA|c29137_g1	725	0	0	0	0	0	1	2	2	2	2
GYA|c13270_g1	755	0	0	2	2	2	2	3	3	3	4
GYA|c8077_g1	357	0	1	1	3	5	5	5	5	5	5
GYA|c19223_g1	701	0	1	1	1	1	3	3	4	4	6
GYA|c18735_g1	390	0	0	0	0	1	1	2	2	2	2
GYA|c42729_g1	1840	3	11	17	20	22	25	27	34	38	44
GYA|c36597_g1	794	2	3	3	3	3	4	4	6	8	9
GYA|c28789_g1	211	0	1	2	2	2	2	2	2	2	2
GYA|c24659_g1	1371	32	59	84	107	136	162	193	225	257	280
GYA|c1611_g1	278	0	0	0	0	0	0	1	2	3	3
GYA|c29300_g1	291	0	1	1	1	1	1	1	1	1	1
GYA|c25189_g2	703	10	22	35	37	42	50	65	71	81	91
GYA|c17824_g1	824	0	2	5	6	7	9	10	10	12	12
GYA|c24192_g1	2447	158	313	507	710	877	1051	1211	1402	1573	1768
GYA|c30201_g1	291	0	0	0	0	0	0	1	2	2	2
GYA|c12009_g1	317	0	0	0	0	1	1	1	1	1	1
GYA|c25600_g3	456	0	1	1	1	1	1	2	2	2	2
GYA|c27859_g1	326	0	1	1	1	1	2	2	2	2	2
GYA|c36407_g1	257	0	0	0	0	0	0	1	1	1	1
GYA|c22869_g1	1158	10	19	28	40	46	52	63	72	81	85
GYA|c21546_g1	2911	90	164	268	346	420	501	599	668	750	819
GYA|c20347_g1	927	1	4	6	8	12	14	20	20	23	25
GYA|c39107_g1	296	0	1	1	1	1	2	2	2	3	4
GYA|c20069_g1	813	1	4	6	8	9	10	11	13	14	14
GYA|c39775_g1	224	0	0	0	0	1	2	2	2	2	2
GYA|c43702_g1	217	0	0	0	0	0	0	0	2	2	2
GYA|c40811_g1	217	0	0	0	0	0	1	1	2	2	2
GYA|c19397_g1	310	1	1	1	1	1	1	1	2	2	2
GYA|c41247_g1	311	0	1	1	1	1	1	1	1	1	1
GYA|c17111_g2	701	0	0	1	1	1	1	1	1	1	1
GYA|c40485_g1	541	0	0	0	0	1	1	1	1	1	1
GYA|c23290_g1	1704	67	149	233	316	392	460	541	616	698	780
GYA|c20031_g1	1189	3	4	5	8	11	12	16	17	19	20
GYA|c18474_g1	617	3	3	3	7	8	10	12	13	17	19
GYA|c40304_g1	407	0	0	0	0	0	0	1	1	1	2
GYA|c4185_g1	258	0	2	2	2	2	2	2	4	4	4
GYA|c27489_g1	5506	23	51	72	100	127	158	191	223	248	275
GYA|c19810_g1	951	1	2	4	5	5	7	10	14	15	16
GYA|c3038_g1	233	0	0	0	2	2	2	2	2	2	2
GYA|c14781_g1	424	0	1	1	1	2	3	4	4	4	4
GYA|c10345_g1	811	1	3	4	4	4	4	5	6	7	10
GYA|c15895_g1	410	1	1	2	2	3	3	3	3	3	3
GYA|c23950_g1	8057	766	1520	2221	2966	3650	4401	5157	5914	6641	7340
GYA|c24985_g2	297	0	2	2	2	5	8	10	11	14	16
GYA|c25239_g1	1326	80	164	243	310	382	449	546	608	680	752
GYA|c8732_g1	852	1	3	3	4	6	6	7	8	9	11
GYA|c14813_g1	253	0	0	0	2	2	2	3	3	3	3
GYA|c26512_g2	973	2	2	2	2	2	4	5	6	6	7
GYA|c25313_g2	4753	1042	2025	3122	4179	5310	6408	7429	8512	9591	10634
GYA|c27435_g1	2472	16	29	45	60	80	98	125	148	163	177
GYA|c40939_g1	265	0	0	0	0	0	0	1	1	3	3
GYA|c6040_g2	490	0	1	2	2	3	3	4	4	4	4
GYA|c933_g1	257	0	0	0	0	1	1	1	2	2	2
GYA|c26188_g1	3708	118	222	353	488	615	738	870	986	1108	1232
GYA|c10008_g1	214	1	1	1	1	1	1	1	1	1	1
GYA|c25832_g1	2193	17	44	69	97	117	154	181	207	237	258
GYA|c26884_g2	544	6	6	7	9	12	12	13	13	13	15
GYA|c11219_g1	278	0	0	0	0	0	0	1	1	1	1
GYA|c35081_g1	533	0	1	1	1	2	3	6	6	6	7
GYA|c25567_g1	2413	122	246	347	475	585	687	831	934	1065	1172
GYA|c42703_g1	228	0	1	1	1	1	1	1	1	1	2
GYA|c43454_g1	365	0	1	1	3	3	5	5	5	5	5
GYA|c2539_g1	215	1	1	1	1	1	2	2	4	4	4
GYA|c7000_g1	1036	1	1	4	4	5	9	10	11	11	13
GYA|c22287_g1	1462	3	10	19	26	30	37	49	57	65	69
GYA|c36355_g1	333	0	1	1	1	1	1	1	1	1	1
GYA|c15169_g1	263	0	1	1	2	2	2	2	2	2	2
GYA|c16276_g1	503	0	1	2	3	6	8	10	11	12	13
GYA|c29239_g1	294	0	0	0	0	0	0	0	1	1	1
GYA|c33090_g1	254	0	1	1	1	1	2	2	2	2	2
GYA|c21242_g1	2029	1	1	2	3	4	6	7	8	9	11
GYA|c23970_g1	1340	22	43	68	84	105	124	136	152	171	191
GYA|c22979_g1	1174	4	8	11	15	17	17	20	21	23	25
GYA|c23596_g1	2822	478	969	1463	1916	2377	2812	3268	3758	4213	4671
GYA|c27444_g1	6303	405	783	1169	1568	1960	2344	2727	3130	3504	3941
GYA|c27413_g3	1202	5	10	15	22	29	31	33	40	43	51
GYA|c24155_g1	2399	21	37	54	69	80	91	109	128	144	162
GYA|c25291_g1	1890	64	111	170	244	317	367	416	464	522	575
GYA|c23615_g2	2161	62	130	194	261	330	397	470	547	600	668
GYA|c18745_g1	296	1	2	2	2	2	2	3	3	3	3
GYA|c8125_g1	502	1	2	3	3	4	4	6	8	8	9
GYA|c22825_g1	1631	0	2	5	7	7	8	8	9	11	11
GYA|c43569_g1	280	0	1	1	1	1	1	1	1	2	2
GYA|c16730_g1	535	0	0	1	1	1	1	1	1	1	1
GYA|c26730_g2	386	4	5	6	9	12	12	13	15	18	21
GYA|c44457_g1	368	0	1	1	1	1	1	1	1	1	1
GYA|c22122_g1	837	14	39	60	85	102	126	144	161	175	195
GYA|c24424_g1	3873	140	288	443	591	724	838	973	1118	1243	1384
GYA|c22841_g2	1018	112	235	348	471	600	723	832	958	1059	1173
GYA|c9735_g1	331	0	0	1	2	3	5	5	5	6	6
GYA|c18014_g1	776	1	1	1	1	1	2	3	4	4	4
GYA|c25514_g1	1750	87	172	264	352	424	511	573	643	736	818
GYA|c19202_g1	418	1	1	1	2	2	2	2	2	3	3
GYA|c37016_g1	435	0	0	0	0	0	0	0	1	2	2
GYA|c35225_g1	342	1	1	1	1	1	1	1	1	1	1
GYA|c19127_g1	365	0	0	1	2	2	2	2	2	2	2
GYA|c44113_g1	259	0	1	2	2	2	3	3	3	3	3
GYA|c38587_g1	425	0	1	3	3	3	3	4	4	4	4
GYA|c26626_g1	3201	170	333	482	625	799	946	1107	1278	1443	1591
GYA|c22393_g1	790	32	57	88	114	134	161	182	209	239	267
GYA|c19933_g1	455	1	4	5	5	6	6	7	8	9	10
GYA|c12426_g2	320	0	0	0	0	0	0	0	1	2	2
GYA|c26678_g1	2083	133	260	391	523	651	778	921	1048	1197	1350
GYA|c24382_g1	2002	1060	2170	3191	4256	5344	6374	7428	8482	9598	10605
GYA|c23027_g1	4049	914	1813	2728	3657	4622	5589	6484	7453	8373	9360
GYA|c25446_g1	4747	364	743	1089	1433	1758	2105	2457	2844	3198	3565
GYA|c26906_g1	3188	69	143	226	305	379	458	525	602	674	760
GYA|c13910_g1	310	0	1	1	1	1	2	2	2	2	2
GYA|c26541_g1	4892	207	416	618	826	1010	1195	1393	1611	1812	2021
GYA|c31249_g1	253	0	0	1	1	1	1	1	2	2	2
GYA|c26135_g1	3048	341	700	1021	1368	1753	2146	2531	2884	3230	3605
GYA|c36790_g1	763	0	3	4	5	7	12	12	13	15	16
GYA|c25344_g1	1062	16	30	50	68	89	104	112	123	140	154
GYA|c18800_g1	1104	0	1	2	7	7	7	7	9	9	9
GYA|c42574_g1	226	0	0	1	1	1	1	1	1	1	1
GYA|c19849_g1	2073	0	1	1	2	2	2	2	2	2	2
GYA|c7916_g1	359	0	0	0	0	0	0	0	1	1	1
GYA|c24617_g1	2009	127	236	375	524	665	784	926	1052	1181	1335
GYA|c15906_g1	395	0	0	0	0	0	0	1	2	2	2
GYA|c22994_g1	1826	4	10	15	19	27	36	41	47	58	63
GYA|c1862_g1	546	1	1	1	1	1	1	1	2	2	2
GYA|c22339_g1	4448	1160	2262	3518	4797	6051	7291	8516	9724	10978	12234
GYA|c26649_g1	3325	32	70	115	154	195	231	273	325	366	407
GYA|c10621_g1	441	0	0	0	1	1	2	2	2	2	2
GYA|c25857_g1	2032	158	312	452	602	744	914	1066	1219	1360	1513
GYA|c42774_g1	557	0	0	2	3	3	4	4	4	5	5
GYA|c11580_g1	317	0	0	0	1	1	1	1	1	1	1
GYA|c25032_g1	2541	103	201	308	417	527	648	758	860	967	1071
GYA|c16312_g1	280	1	1	1	1	1	1	2	3	3	3
GYA|c17795_g1	1148	0	1	1	3	3	4	4	4	4	4
GYA|c2874_g1	364	0	0	0	0	0	0	0	1	1	1
GYA|c23994_g1	1663	108	219	325	430	537	630	731	835	941	1039
GYA|c22106_g1	1522	508	1015	1509	2012	2502	2992	3514	4013	4496	5000
GYA|c27562_g1	2338	158	312	477	635	787	911	1051	1205	1350	1533
GYA|c26631_g1	3941	983	2012	2997	3953	4986	5975	7010	7953	8940	9930
GYA|c18737_g1	251	0	0	0	1	1	1	1	1	1	1
GYA|c23228_g1	2254	302	598	881	1125	1422	1694	1961	2233	2485	2736
GYA|c19921_g1	851	1105	2203	3305	4447	5516	6578	7673	8792	9878	10963
GYA|c21224_g1	694	2	2	4	4	4	5	5	5	6	6
GYA|c14509_g1	589	1	4	7	14	19	20	26	31	35	38
GYA|c23205_g1	3009	678	1367	2086	2753	3463	4145	4797	5491	6167	6808
GYA|c42696_g1	280	0	0	0	2	2	2	2	2	2	2
GYA|c27423_g1	3038	289	574	856	1169	1484	1767	2044	2355	2653	2940
GYA|c26402_g1	2130	87	175	259	324	401	493	568	636	707	785
GYA|c22274_g1	2241	116	230	335	440	535	622	719	809	893	979
GYA|c20256_g1	426	0	0	0	1	1	3	3	4	4	5
GYA|c34126_g1	380	0	0	0	1	1	1	1	1	1	1
GYA|c28028_g1	341	0	0	1	1	1	1	1	1	1	1
GYA|c20201_g2	1061	1	1	1	3	3	4	4	5	5	6
GYA|c10473_g1	545	6	6	8	13	19	21	23	28	29	29
GYA|c35811_g1	260	0	0	0	0	0	0	0	1	1	1
GYA|c39551_g1	217	0	1	1	1	1	1	1	1	2	2
GYA|c21523_g2	984	1	1	2	4	6	6	7	7	8	8
GYA|c26832_g1	5706	522	1087	1568	2101	2649	3180	3703	4221	4771	5353
GYA|c551_g1	744	0	0	0	0	0	0	1	1	1	2
GYA|c24934_g1	360	1	2	4	4	4	7	10	10	12	14
GYA|c24396_g1	2175	3	5	8	13	15	17	19	21	23	28
GYA|c31056_g1	501	1	1	1	1	1	1	1	1	1	2
GYA|c27438_g2	603	11	14	18	24	31	34	38	45	46	52
GYA|c16913_g1	263	1	1	1	1	1	2	2	2	2	3
GYA|c18050_g1	551	1	2	3	3	4	6	7	7	7	9
GYA|c19136_g1	445	0	0	0	0	0	0	1	1	1	1
GYA|c31701_g1	233	1	1	1	1	1	2	2	2	2	2
GYA|c25793_g1	1955	48	92	147	203	248	302	354	402	461	511
GYA|c23367_g1	2406	786	1590	2433	3230	3981	4738	5489	6259	7051	7903
GYA|c37881_g1	207	0	0	1	2	2	2	2	2	2	2
GYA|c22554_g1	261	3	3	4	7	8	12	13	17	18	20
GYA|c16726_g1	408	0	0	0	1	1	1	2	3	3	5
GYA|c3558_g1	942	0	1	1	1	1	3	3	4	6	7
GYA|c20697_g1	549	4	8	11	15	17	20	22	24	31	32
GYA|c25137_g1	5603	222	423	613	792	1015	1207	1412	1613	1826	2034
GYA|c39598_g1	289	0	0	1	1	1	1	1	1	1	1
GYA|c3725_g1	683	0	2	2	2	2	2	3	3	5	6
GYA|c23375_g1	1568	25	45	65	97	125	145	172	191	219	250
GYA|c26969_g1	3092	63	118	177	242	319	388	437	488	554	609
GYA|c43407_g1	245	0	0	1	1	1	2	2	2	2	3
GYA|c31884_g1	244	0	0	1	1	1	1	2	2	2	3
GYA|c43641_g1	272	0	0	0	0	0	0	0	1	2	2
GYA|c26089_g1	1883	182	369	561	790	972	1150	1364	1569	1757	1953
GYA|c16857_g1	569	0	1	3	3	5	5	5	5	5	7
GYA|c32290_g1	321	0	2	2	2	3	3	3	4	5	5
GYA|c15219_g1	663	0	0	1	1	1	2	3	3	3	5
GYA|c21158_g1	2570	4	5	9	10	17	22	23	28	31	35
GYA|c27472_g1	1987	352	714	1089	1453	1836	2224	2574	2936	3282	3620
GYA|c27339_g4	901	155	303	454	609	780	938	1094	1220	1370	1513
GYA|c31530_g1	443	0	1	2	2	2	3	3	3	3	3
GYA|c18920_g1	492	0	1	4	5	7	10	11	12	12	12
GYA|c29133_g1	407	0	0	0	0	0	1	3	4	4	4
GYA|c23433_g1	4799	434	892	1359	1804	2316	2782	3289	3794	4291	4746
GYA|c19137_g1	474	0	0	1	1	2	4	4	4	5	5
GYA|c38062_g1	253	1	1	1	1	1	2	2	2	3	3
GYA|c19405_g1	479	14	24	34	44	52	69	79	98	101	110
GYA|c23151_g1	754	9	13	16	23	25	31	38	44	47	49
GYA|c37306_g1	657	0	0	1	1	1	1	1	1	1	1
GYA|c29125_g1	215	0	0	0	2	2	2	2	2	2	2
GYA|c20182_g1	1276	3	10	13	18	18	24	30	35	38	48
GYA|c39734_g1	953	1	1	1	2	2	2	2	2	3	3
GYA|c28226_g1	329	1	1	1	1	1	1	3	4	4	4
GYA|c37585_g1	297	0	0	1	1	1	1	1	1	1	1
GYA|c26907_g1	4125	605	1185	1864	2461	3061	3680	4313	4948	5511	6123
GYA|c26686_g2	437	1	2	2	2	4	5	6	7	9	9
GYA|c42620_g1	207	0	0	0	0	0	0	0	1	2	2
GYA|c38164_g1	227	1	1	1	1	1	1	1	1	1	1
GYA|c18863_g1	763	883	1804	2730	3645	4562	5481	6452	7417	8375	9291
GYA|c14243_g1	320	2	4	5	6	8	8	9	9	10	10
GYA|c27091_g2	1402	64	126	172	223	268	334	388	440	490	547
GYA|c23637_g1	1055	11	24	42	50	72	81	95	111	128	144
GYA|c26813_g2	1246	66	133	195	261	330	390	452	524	588	654
GYA|c36777_g1	457	0	0	0	1	1	1	1	3	3	3
GYA|c21557_g1	771	273	545	827	1127	1444	1694	1973	2207	2511	2787
GYA|c9707_g1	1434	16	25	31	43	50	62	74	87	96	104
GYA|c19980_g1	497	5	8	10	11	19	22	23	28	32	33
GYA|c14794_g1	624	0	1	1	1	2	3	3	3	4	5
GYA|c20612_g1	345	1	4	4	5	6	6	6	6	8	8
GYA|c20798_g1	990	7	18	26	40	47	51	57	66	72	80
GYA|c24896_g2	1558	93	187	283	385	477	549	641	734	831	915
GYA|c22943_g1	1361	28	53	90	119	149	182	206	225	253	282
GYA|c14427_g1	473	1	1	2	2	4	6	7	7	7	7
GYA|c10828_g1	585	0	1	1	1	1	1	1	1	1	1
GYA|c19790_g1	546	13	26	40	54	73	86	100	116	127	139
GYA|c27242_g1	2900	1361	2645	3957	5327	6722	8076	9377	10766	12171	13547
GYA|c6984_g1	450	1	2	2	3	3	3	3	3	3	3
GYA|c37214_g1	896	1	2	4	4	5	6	6	6	6	6
GYA|c15765_g2	343	0	0	0	1	1	1	1	1	2	2
GYA|c21480_g1	1899	200	395	585	797	982	1188	1377	1572	1762	1942
GYA|c36132_g1	389	1	1	2	2	2	2	2	2	2	2
GYA|c30884_g1	1887	0	1	3	3	3	3	4	4	4	4
GYA|c27060_g1	2948	60	140	214	288	349	435	511	577	631	693
GYA|c36374_g1	211	0	0	0	0	0	0	0	0	0	1
GYA|c38128_g1	366	2	3	4	4	4	4	4	4	4	4
GYA|c24199_g1	1529	130	275	435	598	731	868	1014	1168	1302	1435
GYA|c19186_g1	354	0	0	0	0	1	1	2	2	2	2
GYA|c26230_g2	2875	168	322	489	652	818	1015	1189	1353	1525	1690
GYA|c20224_g1	1537	7	15	23	32	38	46	56	69	76	81
GYA|c35514_g1	240	1	1	1	1	1	1	2	2	2	3
GYA|c18629_g2	696	1	2	2	3	5	8	8	9	11	11
GYA|c21816_g1	2945	127	276	397	501	643	745	863	989	1114	1237
GYA|c22184_g1	1669	241	468	718	969	1223	1464	1698	1952	2194	2439
GYA|c36666_g1	458	1	2	2	2	3	3	3	3	4	6
GYA|c40866_g1	253	0	0	0	0	0	0	0	0	0	1
GYA|c27128_g2	251	0	0	0	0	0	0	0	0	0	1
GYA|c23488_g1	2828	402	841	1251	1662	2071	2437	2842	3248	3649	4078
GYA|c8463_g1	427	0	0	0	0	0	0	0	0	1	1
GYA|c20782_g2	382	7	19	26	35	45	61	79	88	95	108
GYA|c26127_g2	3252	442	926	1384	1814	2287	2736	3138	3588	4095	4576
GYA|c19361_g1	672	4	5	14	17	25	28	34	38	42	43
GYA|c27900_g1	645	0	1	2	3	3	3	4	6	7	8
GYA|c20335_g1	1790	7	18	37	50	69	84	92	103	116	131
GYA|c16414_g1	381	0	0	1	1	3	4	4	5	5	5
GYA|c27367_g1	3318	46	90	154	196	238	282	326	380	417	451
GYA|c25728_g1	3664	584	1178	1759	2337	2964	3533	4075	4619	5207	5776
GYA|c20098_g1	469	136	291	453	595	780	945	1115	1270	1425	1572
GYA|c25262_g1	6723	515	993	1520	1976	2500	3030	3533	4045	4578	5123
GYA|c26264_g1	1063	3	9	13	20	25	31	38	48	59	61
GYA|c14286_g1	1511	4	4	5	6	7	8	11	12	13	16
GYA|c25375_g1	1952	148	286	442	600	766	913	1072	1219	1380	1514
GYA|c30537_g1	279	0	0	0	0	0	1	1	1	1	1
GYA|c21455_g1	408	9	15	18	18	23	25	27	37	38	42
GYA|c44353_g1	258	0	0	1	1	1	1	1	1	2	2
GYA|c20497_g1	1423	0	1	1	2	3	3	3	4	6	6
GYA|c25006_g1	1533	23	36	59	76	95	106	120	135	155	169
GYA|c24196_g1	1787	75	144	217	284	346	405	469	536	604	663
GYA|c27053_g2	2259	11	24	33	48	63	72	81	90	104	115
GYA|c7708_g1	524	1	1	1	1	4	5	6	6	6	6
GYA|c13737_g1	284	0	0	0	0	1	1	1	1	1	1
GYA|c1150_g1	616	1	2	2	3	6	7	8	8	9	10
GYA|c42329_g1	257	0	2	2	2	2	2	2	2	2	2
GYA|c18189_g1	1168	1	1	1	2	3	6	8	8	10	12
GYA|c31717_g1	831	1	2	2	4	5	5	6	7	7	8
GYA|c26992_g1	3898	291	588	924	1230	1565	1846	2144	2454	2769	3051
GYA|c25525_g1	1507	11	20	35	46	59	72	82	99	115	125
GYA|c33244_g1	666	0	0	1	2	2	2	3	4	4	4
GYA|c22573_g1	2499	164	330	496	645	817	996	1142	1308	1484	1657
GYA|c15364_g1	333	2	3	3	4	6	6	6	9	10	10
GYA|c26636_g1	2999	74	144	209	293	357	421	504	591	671	731
GYA|c27309_g3	4085	401	823	1240	1693	2126	2543	2990	3435	3875	4330
GYA|c31132_g1	210	0	0	0	0	0	0	0	0	0	1
GYA|c19536_g1	636	0	2	2	2	3	3	5	5	6	6
GYA|c26567_g1	6852	1299	2503	3825	5110	6318	7534	8874	10117	11375	12642
GYA|c23345_g3	476	1	1	1	2	2	2	2	2	3	5
GYA|c37735_g1	769	0	0	1	1	1	1	2	2	2	2
GYA|c41665_g1	517	3	3	4	4	5	5	5	5	6	7
GYA|c20916_g1	1145	32	65	110	144	183	231	266	312	365	399
GYA|c20824_g1	620	1	3	5	7	7	8	9	10	11	11
GYA|c18969_g1	594	0	1	1	1	3	5	5	5	5	7
GYA|c31876_g1	418	1	1	2	4	4	4	4	4	4	4
GYA|c22295_g1	357	0	0	0	0	0	0	0	1	1	1
GYA|c16515_g1	1476	6	10	12	17	19	20	23	27	30	36
GYA|c3927_g1	549	0	1	2	2	2	4	7	7	7	8
GYA|c28513_g1	478	0	0	0	0	1	1	2	2	2	2
GYA|c42806_g1	881	3	8	18	24	28	31	34	39	44	49
GYA|c19116_g1	374	0	1	2	2	3	4	5	5	6	6
GYA|c35302_g1	327	0	0	0	1	1	1	1	1	1	1
GYA|c27290_g1	1015	5	16	23	31	39	47	57	62	70	74
GYA|c15696_g1	377	0	0	0	1	2	3	3	3	3	3
GYA|c22441_g2	493	0	0	0	1	1	3	4	4	4	7
GYA|c25370_g1	1947	19	32	38	48	61	76	96	118	133	143
GYA|c20475_g1	2410	1	3	4	8	9	9	10	10	12	13
GYA|c22826_g1	2032	332	694	1033	1350	1667	1946	2281	2626	2976	3280
GYA|c28943_g1	278	0	0	0	1	1	1	1	1	1	1
GYA|c22639_g1	1455	28	58	88	120	149	179	210	243	274	298
GYA|c25883_g2	1327	4	6	10	15	17	18	19	24	29	34
GYA|c20004_g1	476	0	0	2	3	3	4	4	5	6	7
GYA|c26044_g1	1008	0	5	7	8	11	12	16	19	21	23
GYA|c1939_g1	262	0	0	0	0	1	1	1	1	1	1
GYA|c22334_g1	1301	35	68	104	130	164	201	232	270	302	345
GYA|c28880_g1	232	0	0	1	1	1	1	1	1	1	1
GYA|c31139_g1	361	0	0	2	2	2	2	2	2	2	2
GYA|c10119_g1	432	0	0	0	0	1	1	2	2	2	3
GYA|c21670_g1	588	9	20	32	41	56	65	79	84	91	101
GYA|c22875_g1	1488	305	623	912	1238	1565	1883	2201	2543	2895	3267
GYA|c25906_g1	782	520	1044	1595	2078	2639	3213	3732	4253	4792	5338
GYA|c17018_g1	296	0	0	0	1	1	1	1	1	1	1
GYA|c26255_g1	1569	3	8	11	18	20	23	23	25	27	35
GYA|c28442_g1	228	0	0	1	1	1	1	1	1	1	1
GYA|c43943_g1	262	1	1	1	1	1	1	1	1	1	1
GYA|c3477_g1	242	1	1	1	1	1	1	1	1	1	2
GYA|c14802_g1	484	0	1	1	1	1	1	1	1	1	1
GYA|c20132_g2	985	3	7	13	15	17	17	22	27	29	35
GYA|c33158_g1	218	0	0	0	0	0	0	0	0	0	1
GYA|c20886_g1	621	2	2	2	3	3	3	7	9	12	12
GYA|c36507_g1	229	1	1	1	1	1	1	1	1	2	2
GYA|c43328_g1	379	0	0	1	1	1	1	1	1	1	1
GYA|c25678_g1	2057	166	330	476	624	773	933	1073	1227	1365	1537
GYA|c21918_g1	1302	61	110	163	222	267	320	358	402	472	526
GYA|c20505_g1	433	1	1	2	2	2	3	3	3	3	3
GYA|c35599_g1	429	2	3	3	4	4	5	5	5	5	6
GYA|c36942_g1	468	0	0	0	0	0	2	3	3	3	3
GYA|c25946_g1	3711	312	598	896	1145	1417	1685	1956	2226	2492	2765
GYA|c25034_g1	4110	67	153	241	333	406	478	556	639	723	792
GYA|c35637_g1	550	1	2	3	3	3	3	3	3	3	3
GYA|c24775_g2	2088	20	44	65	84	99	111	124	142	158	171
GYA|c6115_g1	1337	100	224	333	414	513	601	699	799	897	996
GYA|c35711_g1	245	0	0	0	0	0	0	2	2	3	3
GYA|c22664_g1	670	2	4	9	11	14	17	21	22	24	25
GYA|c18105_g1	407	0	1	1	1	1	1	1	1	1	1
GYA|c33804_g1	236	0	0	0	0	1	2	2	2	2	2
GYA|c23042_g1	1217	11	32	53	74	96	116	146	173	201	216
GYA|c24535_g1	1843	2	6	11	16	21	24	26	27	32	36
GYA|c27846_g1	1114	0	0	0	1	1	2	3	4	4	5
GYA|c23617_g1	1160	165	313	477	667	845	1021	1174	1346	1517	1703
GYA|c10266_g1	294	0	1	1	1	1	3	3	3	3	3
GYA|c37547_g1	493	0	0	0	1	1	1	1	1	1	1
GYA|c36317_g1	269	0	0	1	1	1	1	1	1	1	1
GYA|c20635_g1	624	4	5	7	9	14	14	18	19	19	22
GYA|c22058_g1	632	0	2	3	5	6	10	10	11	13	13
GYA|c43589_g1	243	0	0	1	1	1	1	1	1	1	1
GYA|c14486_g1	855	0	3	3	4	4	5	7	8	8	8
GYA|c24377_g1	3095	35	64	93	125	150	173	198	230	252	276
GYA|c25292_g1	2135	80	144	221	288	353	440	512	576	653	705
GYA|c5584_g1	382	0	0	0	0	2	2	5	6	9	10
GYA|c23142_g1	1171	7	14	20	30	35	44	50	60	65	69
GYA|c18098_g1	1116	609	1263	1942	2613	3261	3993	4687	5424	6094	6755
GYA|c15929_g1	660	0	0	1	1	2	2	3	3	4	5
GYA|c22890_g1	1243	5	13	20	27	36	45	51	60	65	75
GYA|c28223_g1	378	0	0	0	0	1	2	3	3	3	4
GYA|c18736_g1	467	1	3	4	4	4	5	6	7	11	14
GYA|c8683_g1	475	0	1	1	1	1	1	2	2	2	3
GYA|c7775_g1	553	1	2	2	2	2	2	3	4	4	5
GYA|c25833_g1	2306	48	87	138	188	234	280	317	353	394	447
GYA|c35414_g1	208	0	0	0	0	1	1	1	1	1	1
GYA|c24825_g1	5449	228	460	698	923	1140	1358	1556	1781	1972	2182
GYA|c2385_g1	263	0	0	0	0	0	0	0	0	1	1
GYA|c33779_g1	478	1	1	3	4	6	6	8	8	9	10
GYA|c20551_g1	430	6	9	14	23	27	32	39	44	45	51
GYA|c23373_g1	1265	72	133	204	278	339	404	476	532	607	681
GYA|c25951_g1	3647	247	511	780	1034	1329	1589	1857	2124	2390	2628
GYA|c10222_g1	1315	0	1	1	3	6	10	14	14	15	16
GYA|c22464_g1	1362	77	154	227	310	392	479	558	638	718	805
GYA|c3969_g1	377	0	0	0	3	3	5	6	6	6	6
GYA|c9741_g1	476	0	0	1	1	1	1	1	2	2	2
GYA|c20116_g1	961	4	9	12	13	21	27	33	37	42	48
GYA|c25354_g1	270	0	0	0	0	0	0	0	0	1	1
GYA|c32479_g1	385	0	0	0	1	1	2	3	3	3	3
GYA|c23119_g1	1038	106	198	293	385	498	592	674	764	845	929
GYA|c21462_g1	1066	1	1	1	1	2	3	3	3	3	3
GYA|c23683_g1	985	10	18	21	31	44	56	62	69	81	91
GYA|c17427_g1	464	0	0	0	0	0	0	0	1	3	3
GYA|c22585_g1	3299	271	586	915	1188	1488	1794	2058	2358	2662	2977
GYA|c41430_g1	259	0	0	0	1	1	1	1	2	2	2
GYA|c42987_g1	269	1	1	1	1	1	1	2	3	3	3
GYA|c19623_g1	667	1	2	2	2	4	6	6	7	7	8
GYA|c44563_g1	212	0	0	0	0	1	1	1	1	2	2
GYA|c22831_g1	1478	115	218	336	443	553	648	793	890	1004	1101
GYA|c30760_g1	532	0	0	0	0	0	0	1	1	2	2
GYA|c22526_g1	1715	478	1012	1516	1995	2517	3004	3498	3991	4450	4944
GYA|c34258_g1	275	0	0	0	0	1	1	1	1	1	1
GYA|c31506_g1	236	0	0	0	1	1	1	1	1	1	2
GYA|c27636_g1	5931	19	33	53	79	99	109	125	148	161	187
GYA|c19625_g1	257	0	0	0	0	0	0	1	2	2	2
GYA|c39751_g1	252	0	0	1	1	2	2	2	2	2	2
GYA|c3579_g1	487	0	0	0	0	0	0	0	1	1	1
GYA|c21598_g1	6728	786	1517	2266	2997	3785	4509	5235	5985	6698	7408
GYA|c45007_g1	209	0	0	0	1	1	1	2	2	2	2
GYA|c44842_g1	260	0	1	1	1	2	2	2	2	2	2
GYA|c26428_g1	2882	178	366	558	733	927	1110	1296	1484	1661	1827
GYA|c21136_g1	1989	90	196	285	395	488	593	696	804	890	996
GYA|c25941_g1	2350	0	1	1	2	3	4	4	4	4	4
GYA|c26797_g1	2636	592	1198	1797	2366	2922	3509	4139	4697	5269	5846
GYA|c22549_g1	1290	31	59	83	114	142	179	206	238	267	299
GYA|c15032_g1	1084	4	8	9	13	18	21	24	27	29	32
GYA|c43138_g1	731	1	1	1	1	1	1	1	1	1	1
GYA|c19478_g1	496	2	2	2	4	5	5	5	8	9	11
GYA|c10329_g1	218	0	0	0	0	0	0	1	1	1	1
GYA|c26905_g1	1912	209	420	619	857	1049	1230	1453	1651	1844	2049
GYA|c24269_g1	2190	14	27	45	56	77	90	104	118	134	149
GYA|c25984_g1	3066	25	56	94	124	165	207	233	267	301	333
GYA|c27737_g1	809	1	1	1	2	2	3	4	5	5	5
GYA|c29978_g1	338	0	1	1	1	1	1	1	1	1	1
GYA|c19931_g1	376	0	0	0	0	0	1	2	2	2	2
GYA|c25983_g1	1880	23	48	89	119	165	200	228	256	292	322
GYA|c36023_g1	226	0	1	1	1	2	2	2	2	2	2
GYA|c27002_g3	297	0	1	1	5	5	6	7	8	9	11
GYA|c13648_g1	321	1	1	1	1	2	2	2	3	3	3
GYA|c19006_g2	429	0	1	3	3	3	4	4	6	9	9
GYA|c14500_g1	796	2	3	4	5	5	6	7	7	8	10
GYA|c10311_g1	290	0	0	0	0	1	1	1	1	1	1
GYA|c19347_g1	727	10	17	31	36	44	51	58	65	73	78
GYA|c44905_g1	401	0	0	0	1	1	1	1	1	1	1
GYA|c41579_g1	236	1	1	1	1	1	1	1	1	2	2
GYA|c36755_g1	263	1	2	2	2	3	3	3	3	4	4
GYA|c24815_g2	288	7	11	16	20	25	33	38	47	59	64
GYA|c38315_g1	234	0	1	1	1	1	2	2	2	2	2
GYA|c13285_g2	1113	13	31	43	54	65	79	93	110	129	151
GYA|c22829_g1	902	4	5	9	9	12	16	17	20	22	24
GYA|c10482_g2	408	0	1	1	1	1	1	1	2	2	2
GYA|c27256_g2	2826	80	154	231	322	405	495	583	664	750	828
GYA|c1663_g1	272	0	0	1	2	3	3	3	3	3	3
GYA|c23720_g1	1894	29	62	96	123	155	178	208	224	256	285
GYA|c35777_g1	274	0	1	1	1	1	1	1	2	2	2
GYA|c26395_g1	1141	188	363	545	720	906	1114	1326	1534	1715	1913
GYA|c20615_g1	456	1	2	4	5	8	11	13	17	18	20
GYA|c28681_g1	254	0	0	0	1	1	1	1	1	1	1
GYA|c22716_g1	614	24	47	73	103	124	144	164	181	202	227
GYA|c23972_g1	1012	0	3	4	6	7	9	10	10	10	11
GYA|c22261_g1	557	2	7	10	11	12	16	21	24	28	31
GYA|c27928_g1	1008	3	6	8	11	15	16	19	23	26	29
GYA|c21123_g1	1631	402	799	1223	1636	2142	2545	2987	3416	3873	4283
GYA|c31360_g1	229	0	0	0	0	1	1	1	1	1	1
GYA|c6863_g1	449	1	2	2	2	2	2	2	2	2	2
GYA|c24362_g1	1756	55	110	163	225	289	328	375	409	450	497
GYA|c34489_g1	297	0	1	2	2	2	2	2	2	2	2
GYA|c26492_g2	3026	140	270	395	524	654	794	921	1067	1196	1336
GYA|c26311_g1	3851	167	377	555	758	933	1119	1306	1481	1686	1865
GYA|c23364_g1	1783	4	5	9	12	16	22	26	30	33	35
GYA|c24049_g1	2279	115	235	341	445	543	663	774	879	976	1095
GYA|c22548_g1	2819	264	545	833	1126	1389	1672	1945	2257	2552	2852
GYA|c20068_g1	555	0	0	0	0	0	0	0	1	1	1
GYA|c21493_g1	1643	98	194	294	398	485	583	669	753	846	939
GYA|c22223_g1	1044	1	1	4	4	9	11	12	16	18	18
GYA|c33740_g1	262	0	0	0	0	1	1	1	1	1	1
GYA|c17227_g1	317	2	3	5	5	8	8	13	14	14	17
GYA|c25269_g1	4102	313	629	911	1211	1520	1831	2120	2441	2765	3063
GYA|c26114_g1	2388	45	79	128	179	220	256	303	339	383	428
GYA|c19676_g1	342	2	2	2	2	3	4	4	5	5	5
GYA|c22967_g1	2459	78	157	243	345	451	522	618	712	801	902
GYA|c3193_g1	427	0	0	1	2	2	2	2	2	3	3
GYA|c12342_g1	687	1	1	2	2	2	2	4	4	4	8
GYA|c11902_g1	221	0	0	1	1	1	1	1	1	1	1
GYA|c18185_g1	350	7	16	22	29	37	43	49	54	59	64
GYA|c24519_g1	1483	259	520	786	1046	1300	1572	1835	2081	2318	2592
GYA|c24575_g1	1659	96	198	305	416	517	643	763	862	962	1060
GYA|c36862_g1	249	0	1	2	2	2	2	2	2	2	2
GYA|c17637_g1	547	5	7	12	17	19	22	23	27	29	31
GYA|c13146_g1	311	1	1	2	2	2	2	2	2	2	2
GYA|c1114_g1	316	0	0	0	0	0	0	0	0	0	1
GYA|c27414_g2	297	2	2	2	3	3	5	6	7	9	9
GYA|c18323_g1	1327	14	23	32	45	61	72	83	89	99	113
GYA|c36970_g1	321	0	1	1	1	2	2	2	2	2	2
GYA|c29488_g1	219	0	0	1	1	1	1	1	1	1	1
GYA|c22216_g1	1261	105	223	335	441	539	658	762	853	965	1057
GYA|c39358_g1	248	0	0	1	1	2	2	2	2	2	2
GYA|c36486_g1	266	0	0	0	1	1	1	1	1	2	4
GYA|c32869_g1	307	0	0	0	0	1	1	1	1	1	1
GYA|c17215_g1	354	0	0	0	2	2	2	2	2	3	3
GYA|c14043_g2	1202	4	5	9	10	16	21	26	30	34	37
GYA|c31770_g1	392	1	1	1	1	2	2	3	4	4	4
GYA|c26325_g2	2148	179	390	561	749	940	1137	1308	1498	1662	1850
GYA|c31668_g1	525	1	1	1	2	2	2	2	3	4	4
GYA|c17117_g1	703	2	3	5	5	8	8	10	12	13	15
GYA|c37281_g1	298	0	0	0	0	0	0	1	3	3	3
GYA|c22527_g1	801	4	5	9	13	14	16	18	20	26	29
GYA|c31302_g1	257	0	0	0	1	1	1	1	1	1	1
GYA|c18006_g1	530	1	1	1	1	1	1	1	1	1	1
GYA|c19420_g1	1160	2	3	5	5	6	7	7	8	8	9
GYA|c31939_g1	297	1	1	1	1	1	1	1	1	1	1
GYA|c21599_g1	427	0	0	0	1	1	1	1	1	2	2
GYA|c19506_g1	1196	14	30	43	56	67	82	96	112	132	145
GYA|c21574_g1	1694	0	0	0	0	0	0	1	2	2	2
GYA|c24587_g1	1443	11	22	35	40	51	64	70	79	93	101
GYA|c26267_g1	2556	63	123	181	247	296	348	407	479	535	596
GYA|c22705_g1	2068	54	113	182	240	305	359	419	481	553	609
GYA|c27188_g1	3217	62	127	187	237	295	352	428	484	546	607
GYA|c26424_g2	356	1	1	1	1	2	5	6	6	8	9
GYA|c21246_g1	861	1	2	3	3	4	5	7	11	13	14
GYA|c44324_g1	320	0	0	0	0	1	1	1	1	1	1
GYA|c24023_g1	2181	406	858	1293	1732	2173	2572	2992	3413	3827	4204
GYA|c26619_g1	2626	79	182	272	375	483	564	648	751	850	935
GYA|c39111_g1	276	1	1	2	2	2	2	2	2	2	2
GYA|c17412_g1	696	1	1	1	1	1	2	3	5	5	5
GYA|c19388_g1	1003	0	0	3	3	3	4	5	5	5	6
GYA|c25899_g1	3170	86	174	274	382	501	620	728	848	952	1053
GYA|c25003_g3	1451	12	35	50	70	92	110	130	150	170	189
GYA|c30562_g1	243	0	0	0	0	1	1	1	1	1	1
GYA|c26598_g1	1928	4	11	19	27	35	40	49	56	65	69
GYA|c10789_g1	2396	44	82	130	180	232	274	319	364	417	461
GYA|c18758_g1	2134	1	2	5	9	11	15	16	19	21	26
GYA|c14832_g1	280	2	3	3	3	3	3	3	3	4	4
GYA|c132_g1	343	0	1	1	3	3	3	3	3	4	4
GYA|c33677_g1	1361	2	6	7	13	17	19	23	26	29	30
GYA|c40045_g1	254	0	0	0	0	1	1	2	2	2	2
GYA|c21792_g1	1165	2	3	7	15	19	23	25	26	32	34
GYA|c28595_g1	345	0	0	1	1	1	1	1	1	1	1
GYA|c39661_g1	594	1	1	3	4	4	4	4	5	6	8
GYA|c27299_g1	2195	37	77	110	144	184	220	254	296	331	366
GYA|c28644_g1	503	0	0	1	2	2	2	3	4	4	5
GYA|c22724_g1	1356	208	430	684	928	1147	1366	1601	1829	2056	2289
GYA|c9361_g1	470	0	0	1	1	1	1	1	1	1	2
GYA|c7303_g1	617	1	2	2	2	3	4	6	8	8	9
GYA|c18531_g1	276	0	0	0	0	1	1	1	1	1	1
GYA|c17964_g1	1972	77	150	247	321	393	470	556	635	714	788
GYA|c21742_g2	395	5	7	10	19	26	31	33	36	40	46
GYA|c186_g1	331	0	0	0	0	0	1	1	1	1	1
GYA|c6527_g1	355	0	0	1	1	1	1	1	1	1	1
GYA|c21194_g1	580	2	3	7	11	14	15	17	19	23	25
GYA|c23998_g1	2939	186	367	560	711	872	1064	1246	1409	1583	1750
GYA|c23121_g1	1984	35	70	108	142	180	215	267	300	329	358
GYA|c20218_g1	762	6	10	14	17	19	25	27	34	39	42
GYA|c24246_g1	3752	6	11	13	15	20	21	23	26	29	31
GYA|c21637_g1	1952	147	283	439	577	747	911	1063	1209	1379	1513
GYA|c16617_g1	320	0	0	1	1	1	2	2	3	4	4
GYA|c24013_g1	1688	18	41	61	92	115	133	156	177	194	214
GYA|c18497_g1	550	1	1	1	2	2	2	2	3	3	4
GYA|c41033_g1	269	0	0	0	0	1	2	2	2	2	2
GYA|c32236_g1	253	0	1	2	2	2	2	2	2	2	2
GYA|c26628_g1	2192	129	254	389	516	655	810	936	1067	1202	1327
GYA|c26662_g1	2554	11	20	29	42	49	55	65	71	80	96
GYA|c33826_g1	446	1	2	2	3	3	4	5	6	6	7
GYA|c16790_g1	667	2	3	5	6	10	12	13	15	16	17
GYA|c26327_g1	3439	296	547	833	1107	1373	1669	1944	2219	2466	2721
GYA|c9647_g1	701	1	3	5	5	6	7	7	8	9	9
GYA|c25049_g2	727	3	5	7	9	10	11	13	14	16	17
GYA|c27528_g1	3257	35	67	101	133	166	206	250	274	304	352
GYA|c12400_g1	246	0	0	0	0	2	2	2	2	2	2
GYA|c21784_g1	931	1	1	2	4	5	5	6	6	7	8
GYA|c27538_g2	3581	125	251	343	463	573	710	818	932	1035	1144
GYA|c11231_g1	277	0	0	0	0	0	1	1	1	1	1
GYA|c9897_g1	592	1	1	2	3	4	4	4	4	4	5
GYA|c6179_g1	309	0	0	1	1	1	1	1	1	1	1
GYA|c5125_g1	426	0	0	1	1	1	1	1	1	1	1
GYA|c44737_g1	218	0	0	1	1	1	1	1	1	2	2
GYA|c18998_g1	742	2	2	2	3	3	3	5	6	6	6
GYA|c25925_g1	1694	14	31	57	65	81	100	120	129	150	168
GYA|c25895_g1	3304	1401	2788	4146	5590	7037	8421	9767	11235	12716	14123
GYA|c24525_g1	1690	29	52	72	95	129	154	176	194	220	246
GYA|c11229_g2	510	0	0	1	1	1	1	1	1	1	1
GYA|c13962_g3	300	0	1	1	2	2	3	3	4	4	4
GYA|c14681_g1	434	2	2	3	5	5	5	5	6	6	7
GYA|c24285_g1	1438	106	200	323	413	516	634	754	868	973	1091
GYA|c20747_g1	685	5	10	18	26	33	43	47	53	59	64
GYA|c19120_g1	560	2	5	6	9	11	14	17	19	20	21
GYA|c19966_g1	729	4	4	5	8	13	17	24	28	31	34
GYA|c43518_g1	267	0	0	1	1	1	1	1	2	2	2
GYA|c5434_g1	250	1	1	1	1	1	1	1	1	1	1
GYA|c41804_g1	435	0	0	0	1	1	2	3	4	4	4
GYA|c29069_g1	272	0	0	0	0	0	0	0	0	0	1
GYA|c42239_g1	334	0	0	0	0	0	0	0	1	1	1
GYA|c26912_g2	2183	136	281	423	570	704	824	972	1087	1224	1359
GYA|c23939_g1	1133	53	91	122	152	196	225	256	288	326	372
GYA|c15158_g1	479	0	0	1	2	4	4	4	4	4	4
GYA|c26161_g3	1147	177	348	530	690	856	1021	1169	1342	1517	1673
GYA|c23334_g1	1378	1	1	5	7	9	12	12	17	21	23
GYA|c20161_g1	547	51	96	139	197	260	312	363	410	468	508
GYA|c42072_g1	209	1	2	2	2	2	2	2	2	2	2
GYA|c42699_g1	392	0	0	0	2	2	2	2	2	3	4
GYA|c22540_g1	1259	4	11	18	23	29	31	40	47	52	60
GYA|c18178_g1	687	11	20	39	56	62	73	80	90	98	109
GYA|c14346_g1	428	0	1	2	2	2	3	4	5	5	5
GYA|c23952_g1	1506	97	192	292	366	455	539	641	727	803	897
GYA|c22908_g1	1734	146	278	405	540	675	818	948	1065	1202	1320
GYA|c19577_g1	986	0	1	1	1	3	5	5	5	7	10
GYA|c22421_g2	415	12	29	36	53	65	73	76	87	97	106
GYA|c22313_g1	1037	3	5	7	8	9	12	13	15	16	20
GYA|c25276_g2	1299	113	224	336	442	551	676	789	898	1030	1144
GYA|c18839_g1	294	0	0	0	1	1	1	1	1	1	1
GYA|c40032_g1	403	1	1	2	2	2	2	2	2	2	3
GYA|c24015_g1	751	1	3	3	4	5	5	5	5	6	7
GYA|c20575_g1	1899	2	4	4	7	8	9	12	15	17	19
GYA|c23128_g1	1514	190	343	486	644	789	951	1086	1236	1380	1524
GYA|c37845_g1	412	0	0	0	0	1	1	2	3	3	3
GYA|c33440_g1	321	1	1	1	3	3	3	3	3	3	4
GYA|c7947_g1	347	0	0	0	1	2	2	3	5	5	5
GYA|c41346_g1	259	0	1	1	1	1	1	1	1	1	2
GYA|c37056_g1	266	1	1	1	1	2	2	2	2	2	2
GYA|c17931_g1	478	2	2	2	4	5	7	7	8	8	12
GYA|c30119_g1	280	0	0	0	0	0	1	1	1	1	1
GYA|c20449_g1	359	1	1	2	2	3	4	6	7	11	12
GYA|c20371_g1	1102	9	22	37	54	68	82	96	103	123	142
GYA|c31933_g1	274	0	1	1	1	1	1	2	2	2	2
GYA|c27722_g1	259	0	0	0	0	0	0	0	1	2	2
GYA|c18282_g1	832	2	4	5	7	11	11	12	12	13	15
GYA|c22260_g1	2637	103	218	337	452	560	663	786	877	976	1101
GYA|c23300_g1	1540	59	120	169	222	280	341	381	431	476	535
GYA|c24157_g1	1844	3	4	9	12	12	17	21	23	24	30
GYA|c20955_g1	752	5	16	22	29	34	40	48	52	61	67
GYA|c27632_g1	6254	357	681	1004	1289	1611	2011	2365	2742	3070	3448
GYA|c35089_g1	465	0	0	0	1	1	1	1	1	1	1
GYA|c37740_g1	219	0	0	0	0	0	0	0	1	1	1
GYA|c18942_g1	733	0	1	1	1	5	5	8	10	10	10
GYA|c24282_g1	1617	91	180	254	344	423	506	576	656	728	816
GYA|c22299_g1	682	5	6	8	11	14	16	17	18	22	22
GYA|c23473_g1	3393	152	305	434	572	691	838	987	1114	1261	1399
GYA|c27274_g1	3761	175	334	498	658	837	1024	1213	1387	1580	1763
GYA|c21030_g1	2503	5713	11543	17337	23091	28813	34585	40496	46243	52101	57880
GYA|c24456_g1	511	4	5	9	10	14	15	19	23	25	25
GYA|c18956_g1	663	1	1	3	5	7	12	13	14	16	17
GYA|c25780_g1	2832	20	45	66	87	112	135	152	170	206	227
GYA|c821_g1	435	0	0	0	0	0	0	0	1	1	1
GYA|c21998_g1	663	0	1	3	8	8	9	9	10	15	19
GYA|c2367_g1	257	0	0	0	1	1	1	1	1	1	1
GYA|c25634_g1	2255	74	171	263	339	420	503	595	660	756	852
GYA|c37160_g1	1063	2	5	9	13	13	18	21	22	24	25
GYA|c34580_g1	353	0	0	0	1	1	1	1	1	2	3
GYA|c17718_g1	671	3	11	15	18	25	29	36	41	47	52
GYA|c27994_g1	467	0	0	0	0	0	0	0	0	1	1
GYA|c22091_g1	1825	101	228	349	469	599	711	823	939	1055	1170
GYA|c41778_g1	287	1	1	1	1	1	2	3	3	3	3
GYA|c14259_g1	953	9	20	29	39	44	50	59	64	69	75
GYA|c30045_g1	267	0	0	1	2	2	2	2	2	2	2
GYA|c23536_g1	1655	16	34	48	56	72	84	106	120	131	144
GYA|c24174_g1	1238	41	77	124	154	192	249	288	338	372	423
GYA|c40147_g1	448	1	1	1	1	1	1	1	2	2	2
GYA|c40664_g1	564	1	3	3	4	4	4	5	5	5	6
GYA|c25382_g1	1502	3	5	8	10	10	11	12	14	17	20
GYA|c19767_g1	718	86	191	287	367	446	534	627	705	796	883
GYA|c27311_g1	5390	90	206	287	380	488	596	692	796	882	987
GYA|c28669_g1	263	0	0	0	1	1	1	2	3	4	4
GYA|c25844_g2	2507	134	256	402	533	658	792	932	1056	1187	1318
GYA|c41611_g1	225	1	1	1	1	1	2	2	2	2	2
GYA|c40972_g1	444	1	2	2	2	2	2	2	3	4	4
GYA|c22685_g1	516	0	4	7	9	10	12	12	13	13	17
GYA|c33940_g1	266	0	1	1	1	1	1	1	1	1	1
GYA|c27458_g1	802	35	70	106	146	186	223	269	306	350	385
GYA|c16543_g1	284	0	0	0	0	0	0	1	1	1	1
GYA|c33816_g1	863	1	2	3	4	5	6	6	6	7	9
GYA|c25329_g1	4649	2966	5825	8728	11582	14411	17271	20027	22952	25781	28588
GYA|c36318_g1	237	0	0	0	0	0	0	0	1	1	2
GYA|c17400_g1	506	0	1	2	2	2	3	3	3	3	5
GYA|c18848_g1	206	0	0	0	0	0	1	1	1	1	1
GYA|c24804_g1	1729	179	353	518	670	837	1005	1196	1363	1530	1699
GYA|c22115_g1	647	32	60	89	125	159	180	215	247	271	300
GYA|c24230_g1	1481	34	69	106	131	162	202	225	259	297	323
GYA|c40243_g1	503	1	1	1	2	2	2	4	5	7	10
GYA|c38226_g1	279	0	0	0	0	0	0	0	0	0	1
GYA|c36083_g1	218	0	1	1	1	1	1	1	1	1	2
GYA|c14750_g1	439	1	1	1	1	1	1	1	2	2	2
GYA|c28732_g1	932	0	0	0	0	1	2	3	5	5	5
GYA|c6300_g1	497	0	0	0	0	0	0	0	1	1	1
GYA|c4352_g1	709	0	2	2	2	3	4	6	6	8	9
GYA|c17182_g2	434	1	4	8	10	11	14	15	18	20	23
GYA|c20457_g2	1229	2	7	8	10	13	14	15	17	20	21
GYA|c12783_g1	340	0	0	1	1	1	1	1	1	1	1
GYA|c18257_g1	963	0	0	0	0	1	2	2	2	2	2
GYA|c14578_g1	393	0	0	1	1	1	1	1	1	1	1
GYA|c23158_g2	742	102	197	291	381	473	569	687	787	886	1000
GYA|c22821_g1	1252	1	9	9	12	16	17	20	20	21	26
GYA|c12259_g1	222	0	0	0	0	0	1	1	1	1	1
GYA|c43331_g1	832	0	2	2	3	3	4	4	6	7	9
GYA|c35917_g1	272	0	0	1	1	1	1	2	2	2	2
GYA|c23742_g1	2296	3	3	6	11	18	19	23	26	30	34
GYA|c24416_g1	2480	270	530	754	1000	1238	1483	1723	1956	2217	2462
GYA|c6700_g1	408	1	1	1	1	2	3	3	4	4	5
GYA|c20813_g1	1635	303	581	866	1170	1428	1718	1997	2265	2550	2850
GYA|c33862_g1	313	0	1	2	2	3	4	5	5	5	6
GYA|c27448_g1	7093	904	1815	2695	3648	4580	5464	6385	7331	8224	9096
GYA|c24538_g1	3852	137	285	410	559	685	810	969	1086	1257	1390
GYA|c15250_g1	436	0	0	0	1	1	1	1	1	1	1
GYA|c31356_g1	242	1	2	2	2	2	2	2	2	2	2
GYA|c27270_g2	2232	315	659	949	1277	1614	1903	2244	2568	2881	3173
GYA|c28140_g1	306	0	0	0	0	0	0	0	0	1	2
GYA|c42159_g1	336	0	1	1	1	1	2	2	2	2	2
GYA|c27327_g2	1145	9	18	32	48	67	78	101	121	128	140
GYA|c23116_g1	1620	36	70	104	141	181	223	261	293	327	373
GYA|c16734_g1	592	0	0	0	0	1	1	1	1	1	1
GYA|c738_g1	338	0	0	2	2	2	2	2	2	2	2
GYA|c39691_g1	378	0	0	1	1	1	1	1	1	1	1
GYA|c29006_g1	240	0	0	0	0	0	0	0	1	1	1
GYA|c36543_g1	206	0	0	0	0	0	0	1	1	1	1
GYA|c38332_g1	212	1	1	1	1	1	1	1	1	1	2
GYA|c34764_g1	376	0	0	0	0	0	1	1	1	1	1
GYA|c31324_g1	245	1	1	1	1	1	1	1	2	2	2
GYA|c22898_g1	1716	322	643	977	1332	1658	2009	2312	2639	3004	3360
GYA|c27628_g3	4803	115	249	385	550	685	840	998	1132	1267	1414
GYA|c21605_g1	2047	230	474	707	908	1124	1365	1619	1832	2048	2269
GYA|c28409_g1	397	0	0	0	0	1	1	1	2	2	2
GYA|c20659_g1	800	2	10	12	17	21	26	30	33	33	37
GYA|c4829_g1	354	0	0	0	0	0	1	2	2	2	2
GYA|c36562_g1	1215	5	9	11	14	18	20	23	26	31	33
GYA|c27310_g2	953	5	8	10	13	14	19	20	22	23	26
GYA|c24869_g1	1418	204	415	623	823	1011	1211	1428	1640	1851	2065
GYA|c16649_g1	817	0	1	3	3	4	8	9	13	14	15
GYA|c28007_g1	503	0	0	0	1	1	1	1	1	1	1
GYA|c44209_g1	276	0	1	1	1	1	1	1	1	1	1
GYA|c11394_g1	338	0	0	0	1	2	2	2	2	2	3
GYA|c20219_g1	239	0	0	0	0	0	0	0	0	1	1
GYA|c25798_g3	1239	2	5	8	14	19	23	28	32	35	39
GYA|c21100_g1	982	42	75	103	133	163	205	252	291	330	371
GYA|c26950_g1	7594	705	1409	2161	2891	3619	4315	5043	5761	6496	7188
GYA|c20856_g1	2622	881	1741	2653	3582	4495	5361	6249	7105	7958	8787
GYA|c33637_g1	1501	19	30	43	61	79	98	119	140	160	176
GYA|c34415_g1	264	1	1	1	1	1	1	1	2	2	2
GYA|c21069_g2	506	0	1	1	2	2	2	2	3	3	3
GYA|c27378_g1	615	42	91	147	196	235	289	339	392	437	492
GYA|c25111_g1	1847	179	354	526	694	826	991	1152	1325	1506	1681
GYA|c25959_g1	2608	327	628	913	1236	1539	1843	2134	2439	2763	3067
GYA|c24316_g1	957	65	115	168	222	268	329	372	434	493	545
GYA|c29342_g1	265	0	0	0	0	1	1	1	2	2	2
GYA|c24165_g1	2308	98	204	318	394	496	577	686	773	853	941
GYA|c28274_g1	262	0	0	0	0	1	1	1	1	1	2
GYA|c39979_g1	267	0	0	0	0	0	0	1	1	1	1
GYA|c29540_g1	326	1	2	2	2	2	2	2	2	2	3
GYA|c26972_g1	7006	933	1907	2871	3802	4713	5646	6594	7501	8394	9388
GYA|c17235_g1	540	0	0	0	0	0	0	2	2	2	2
GYA|c25884_g2	4458	1021	1984	2996	4019	5047	6066	7041	8015	8959	9946
GYA|c26485_g1	2778	281	526	785	1039	1316	1575	1859	2112	2382	2657
GYA|c22239_g1	3035	59	125	196	288	360	424	486	567	648	725
GYA|c13916_g1	520	0	0	2	2	2	2	3	4	6	7
GYA|c20183_g1	1241	6	11	12	12	17	22	22	23	25	28
GYA|c23297_g3	2558	193	374	567	758	935	1128	1307	1491	1703	1893
GYA|c31614_g1	219	0	0	0	0	1	2	2	2	2	2
GYA|c31166_g1	590	0	1	1	1	2	3	3	3	3	3
GYA|c35758_g1	221	0	0	0	0	0	0	0	0	1	1
GYA|c26515_g1	3552	536	1095	1639	2178	2754	3296	3804	4300	4862	5409
GYA|c14374_g1	383	0	0	2	3	5	5	6	7	8	8
GYA|c22560_g1	896	39	63	101	121	146	181	212	249	272	298
GYA|c21592_g1	2567	1	4	7	7	10	12	13	15	16	19
GYA|c6812_g1	726	1	1	1	1	2	3	5	6	8	9
GYA|c26925_g1	1312	9	18	33	47	61	67	75	87	96	106
GYA|c27019_g3	520	0	2	2	3	5	5	6	7	7	8
GYA|c26130_g1	2620	232	446	641	868	1089	1293	1519	1766	1987	2214
GYA|c31078_g1	281	0	0	0	0	0	1	1	1	1	2
GYA|c24641_g1	1011	10	16	19	27	37	51	58	67	78	84
GYA|c26332_g1	3713	37	94	147	189	231	278	327	384	436	482
GYA|c22039_g1	2904	16	44	69	87	111	131	155	173	200	224
GYA|c24417_g1	1663	377	697	1083	1422	1732	2077	2411	2756	3091	3447
GYA|c6774_g1	229	0	2	2	2	2	2	2	2	2	2
GYA|c25066_g2	308	1	3	4	4	4	4	6	6	7	9
GYA|c33410_g1	243	1	1	1	1	1	1	1	1	1	1
GYA|c18706_g1	649	1	2	2	3	3	4	4	4	4	5
GYA|c29296_g1	266	0	0	1	2	2	2	2	2	2	2
GYA|c23951_g1	2661	172	337	505	666	840	996	1186	1366	1537	1711
GYA|c41619_g1	238	0	0	1	1	1	1	1	1	2	2
GYA|c29028_g1	254	0	1	1	1	1	1	2	2	2	3
GYA|c2956_g1	553	1	1	1	1	1	1	4	4	5	6
GYA|c17961_g1	1197	1	2	3	6	8	10	12	14	20	21
GYA|c2061_g1	695	0	0	1	2	2	3	3	3	3	3
GYA|c10581_g1	532	0	0	0	1	1	1	1	1	2	2
GYA|c21131_g1	1230	1	1	6	8	9	13	17	18	21	26
GYA|c28085_g1	608	1	1	3	4	5	6	6	6	7	8
GYA|c21344_g1	527	0	0	1	2	2	2	2	2	2	2
GYA|c25077_g1	264	0	1	1	1	1	2	2	2	2	2
GYA|c24593_g1	1538	21	44	74	101	127	152	182	208	237	257
GYA|c23961_g1	2016	178	331	491	660	844	1023	1184	1373	1518	1673
GYA|c2344_g1	406	0	0	1	1	1	2	2	2	2	2
GYA|c34376_g1	458	0	1	1	1	2	2	3	5	6	7
GYA|c17756_g1	329	0	0	0	0	0	0	1	1	1	1
GYA|c20225_g1	631	1	9	13	18	21	24	34	38	43	45
GYA|c136_g1	946	0	3	5	7	7	9	10	11	12	12
GYA|c28733_g1	262	0	0	0	1	1	1	1	1	1	2
GYA|c27382_g1	2983	14	28	41	57	72	92	105	120	137	150
GYA|c45251_g1	246	0	0	0	0	1	1	1	1	2	2
GYA|c20803_g1	2161	84	168	243	323	416	502	595	680	775	864
GYA|c42717_g1	216	0	0	0	0	1	1	1	1	1	1
GYA|c43537_g1	241	0	1	1	1	1	1	1	1	2	2
GYA|c9655_g1	353	0	1	1	1	2	3	3	4	4	4
GYA|c40984_g1	289	0	0	0	0	0	0	0	1	1	1
GYA|c4304_g1	388	0	1	1	1	1	1	1	1	1	1
GYA|c35635_g1	425	1	1	1	1	1	1	1	1	1	1
GYA|c22566_g3	790	1	2	2	2	3	3	5	6	8	8
GYA|c38723_g1	779	2	3	4	4	4	4	5	6	6	9
GYA|c23803_g1	2995	32	74	118	157	196	229	270	306	336	369
GYA|c22854_g1	1078	26	53	94	118	141	172	199	232	269	298
GYA|c22871_g1	285	0	0	0	1	1	1	1	1	1	1
GYA|c25219_g1	1914	4	6	17	21	33	42	51	60	68	75
GYA|c39167_g1	248	0	0	0	0	0	0	0	0	1	2
GYA|c32058_g1	409	0	0	0	0	2	2	2	2	2	2
GYA|c24864_g1	2109	53	105	155	202	250	313	362	425	471	514
GYA|c26388_g1	2389	201	444	664	900	1146	1396	1608	1857	2100	2338
GYA|c17836_g1	1153	1122	2264	3364	4526	5705	6822	8039	9204	10359	11482
GYA|c16129_g1	204	0	0	1	2	3	3	4	4	4	4
GYA|c37286_g1	245	0	1	1	1	1	1	1	1	1	1
GYA|c29036_g1	832	0	0	0	0	1	2	2	2	2	2
GYA|c40335_g1	873	1	4	5	6	8	9	10	10	13	17
GYA|c21733_g1	1726	548	1164	1757	2370	2942	3505	4098	4684	5304	5920
GYA|c21914_g1	1611	26	52	85	106	126	156	178	213	244	274
GYA|c25775_g1	3519	3	4	6	8	11	17	20	23	24	29
GYA|c34926_g1	225	0	0	0	0	0	0	0	0	1	1
GYA|c26158_g1	2323	241	473	677	908	1171	1395	1619	1875	2121	2339
GYA|c22198_g1	509	18	45	61	87	97	112	121	137	156	176
GYA|c14753_g1	731	0	1	1	3	5	6	6	9	9	12
GYA|c36742_g1	812	16	30	42	57	68	81	96	109	124	142
GYA|c42389_g1	267	0	0	0	0	0	1	1	2	2	2
GYA|c17595_g1	353	0	1	3	4	4	5	6	6	6	6
GYA|c27527_g1	4972	193	390	558	754	921	1088	1248	1410	1591	1756
GYA|c23077_g1	2081	186	366	566	761	948	1161	1371	1578	1748	1947
GYA|c43149_g1	334	1	2	2	2	2	2	3	3	3	3
GYA|c24149_g1	2220	25	35	52	76	98	105	130	146	162	181
GYA|c25789_g2	1409	3	6	7	13	15	17	20	23	23	27
GYA|c26503_g1	2172	14	20	31	54	65	75	90	106	118	134
GYA|c3342_g1	1014	1	2	3	3	3	4	5	5	6	6
GYA|c31465_g1	438	1	1	1	1	1	1	2	3	3	4
GYA|c33670_g1	301	7	9	10	13	15	20	21	22	23	24
GYA|c6581_g1	819	1	3	4	5	8	12	13	14	16	17
GYA|c17899_g1	787	6	16	27	33	38	43	54	63	71	88
GYA|c16753_g1	314	0	0	2	3	3	5	5	6	6	6
GYA|c22653_g1	2409	87	165	250	330	419	490	571	658	755	841
GYA|c19515_g1	254	0	1	1	1	1	1	1	1	1	1
GYA|c23674_g1	602	4	6	9	15	21	26	30	31	34	38
GYA|c31875_g1	286	0	0	0	0	0	0	0	0	1	1
GYA|c36694_g1	605	3	7	10	13	15	18	22	27	33	34
GYA|c27421_g1	3786	37	75	117	166	204	244	278	315	354	393
GYA|c24314_g1	2073	256	529	826	1087	1392	1669	1950	2228	2513	2770
GYA|c44650_g1	225	0	0	0	0	0	1	1	1	2	2
GYA|c21257_g1	554	2	4	7	8	12	14	14	19	24	25
GYA|c6251_g1	930	4	5	9	11	13	18	20	25	26	29
GYA|c41064_g1	304	0	0	0	0	0	0	1	1	1	1
GYA|c44465_g1	296	0	1	1	2	2	2	3	3	3	3
GYA|c21263_g1	1958	3	7	10	13	17	19	21	26	30	35
GYA|c23004_g1	1791	170	353	542	712	916	1090	1264	1421	1611	1799
GYA|c20871_g1	1061	0	0	5	5	5	7	9	11	14	16
GYA|c30149_g1	244	0	1	1	1	1	1	1	1	1	1
GYA|c42897_g1	458	2	2	2	2	2	2	3	3	4	4
GYA|c19998_g1	1940	32	65	99	121	153	192	222	254	286	313
GYA|c27179_g1	2260	56	112	167	221	284	343	411	458	504	556
GYA|c21858_g1	1247	2	3	4	7	14	15	18	22	26	27
GYA|c14008_g1	417	0	0	0	0	0	1	1	1	2	2
GYA|c22066_g1	3518	1091	2105	3100	4132	5178	6196	7209	8271	9302	10331
GYA|c45065_g1	339	0	1	1	1	1	1	1	1	1	1
GYA|c37529_g1	353	1	1	1	1	1	2	2	3	3	3
GYA|c25244_g2	2650	103	201	296	404	497	573	673	782	884	1000
GYA|c22546_g2	275	2	4	6	10	14	18	22	23	30	34
GYA|c26066_g1	3244	17	28	43	59	79	99	116	128	145	162
GYA|c23069_g1	1794	18	37	65	87	114	135	164	190	213	241
GYA|c26774_g1	2706	146	305	461	617	761	890	1047	1180	1291	1426
GYA|c35902_g1	257	0	0	1	1	1	1	1	1	2	2
GYA|c19172_g1	532	0	0	0	0	0	1	1	1	1	2
GYA|c23445_g1	1213	5	14	23	29	35	43	47	52	60	66
GYA|c31954_g1	635	0	1	3	4	6	6	7	7	9	10
GYA|c24552_g1	1196	11	19	33	48	52	60	66	73	77	85
GYA|c34037_g1	487	1	3	3	3	3	4	4	4	4	5
GYA|c24117_g1	2565	427	824	1191	1618	2080	2485	2881	3309	3685	4099
GYA|c30415_g1	204	0	0	0	1	1	2	2	2	2	2
GYA|c9328_g1	553	0	6	7	13	15	19	23	25	27	30
GYA|c27575_g1	4844	357	714	1070	1416	1784	2140	2543	2885	3250	3633
GYA|c4070_g1	473	0	2	2	3	3	3	5	6	6	6
GYA|c18503_g2	559	4	12	15	16	20	24	28	31	34	37
GYA|c24884_g3	352	0	2	4	6	9	11	11	12	17	17
GYA|c20849_g1	1880	50	133	205	279	363	435	518	601	675	749
GYA|c26027_g1	4655	88	199	295	364	484	594	699	793	894	1012
GYA|c26730_g1	3359	216	443	663	878	1078	1299	1518	1704	1910	2095
GYA|c13511_g1	1326	4	6	6	8	11	13	15	17	19	22
GYA|c7364_g1	280	0	0	0	0	0	0	0	1	2	3
GYA|c27381_g1	4699	154	294	462	610	750	912	1074	1215	1371	1521
GYA|c31251_g1	276	0	0	0	0	0	0	0	0	2	2
GYA|c16888_g1	748	2	3	5	7	10	15	16	19	22	24
GYA|c45198_g1	250	0	0	0	0	0	0	0	0	1	2
GYA|c31571_g1	221	0	0	0	0	1	1	2	2	2	2
GYA|c25211_g1	2052	7	11	16	22	29	44	49	57	71	79
GYA|c32860_g1	393	0	0	0	0	0	0	0	0	0	2
GYA|c26660_g1	3430	2313	4614	6909	9230	11610	13887	16125	18371	20688	22939
GYA|c16074_g1	352	0	0	1	1	1	1	2	2	3	3
GYA|c20866_g1	3065	405	881	1297	1707	2148	2566	2988	3413	3870	4317
GYA|c23351_g1	1065	23	38	58	78	101	122	139	160	181	205
GYA|c21490_g1	244	1	1	1	1	1	1	2	2	3	3
GYA|c30661_g1	522	0	1	2	2	2	3	4	5	5	5
GYA|c11351_g1	457	0	0	0	0	1	1	1	1	1	1
GYA|c23514_g1	1773	80	144	199	260	317	381	438	497	561	608
GYA|c21815_g1	1040	7	10	13	21	28	36	40	43	46	49
GYA|c21859_g1	1375	2	6	7	10	15	18	19	20	22	22
GYA|c19230_g1	1649	144	308	497	658	842	990	1153	1344	1502	1675
GYA|c31936_g1	352	0	0	0	0	0	1	1	2	2	2
GYA|c16039_g2	469	0	1	1	2	6	7	9	9	9	9
GYA|c25001_g1	2368	72	143	193	262	321	390	459	533	606	668
GYA|c2470_g1	374	0	0	3	4	5	6	7	8	9	14
GYA|c28388_g1	284	0	0	0	0	0	0	0	1	1	1
GYA|c14139_g1	504	0	0	1	1	1	1	1	1	1	1
GYA|c16279_g1	603	2	2	2	2	2	2	2	2	2	2
GYA|c29049_g1	363	0	0	0	0	1	2	2	2	2	2
GYA|c19501_g1	1239	2	4	5	5	9	12	13	15	18	19
GYA|c40642_g1	218	0	0	0	0	1	1	1	1	1	1
GYA|c43485_g1	350	0	1	1	1	1	1	1	1	1	1
GYA|c37689_g1	255	1	1	3	3	3	3	3	3	3	3
GYA|c22068_g2	1415	175	356	504	666	814	954	1115	1263	1419	1568
GYA|c22604_g1	1435	2641	5308	7930	10602	13284	16018	18672	21209	23802	26461
GYA|c39695_g1	1035	6	9	14	17	23	31	34	35	39	43
GYA|c24502_g1	2169	108	228	342	449	563	674	798	912	1031	1147
GYA|c24987_g1	2379	75	157	249	329	400	490	574	648	739	838
GYA|c634_g1	367	0	1	1	1	1	1	2	3	4	4
GYA|c22041_g2	710	3	5	10	11	12	12	15	15	18	21
GYA|c34162_g1	338	0	1	1	2	2	2	2	2	2	2
GYA|c42253_g1	313	0	0	0	1	2	2	3	3	3	3
GYA|c25240_g1	3042	73	166	240	329	421	511	604	695	770	867
GYA|c22361_g1	1313	28	55	83	117	146	168	198	220	246	276
GYA|c33798_g1	456	2	2	2	2	2	2	3	3	3	3
GYA|c26726_g3	698	7	9	15	19	24	27	33	35	40	40
GYA|c14591_g1	274	1	1	2	2	3	3	5	6	7	7
GYA|c12374_g1	401	1	4	4	4	5	5	6	6	7	8
GYA|c43588_g1	265	0	1	1	1	1	1	3	3	3	3
GYA|c23985_g1	1943	18	32	52	67	84	109	130	146	174	191
GYA|c30651_g1	374	2	4	7	9	14	16	18	19	23	26
GYA|c26377_g2	303	2	7	11	13	15	20	24	27	29	32
GYA|c19904_g1	1560	32	76	105	142	176	217	254	288	315	345
GYA|c27491_g1	3936	51	87	132	184	215	266	304	347	385	420
GYA|c21916_g1	2465	33	59	105	135	174	204	238	272	315	353
GYA|c20015_g1	556	0	0	0	0	0	1	1	1	1	1
GYA|c23253_g1	2535	107	233	358	466	592	711	819	930	1045	1172
GYA|c22612_g1	1254	9	15	21	26	27	33	45	52	61	69
GYA|c40259_g1	661	1	2	2	2	3	3	3	4	4	4
GYA|c22203_g1	1177	25	62	88	116	146	176	202	225	251	275
GYA|c30245_g1	252	1	1	2	2	2	2	2	2	2	3
GYA|c27131_g1	5013	69	160	251	331	402	484	560	651	729	809
GYA|c28572_g1	804	1	2	2	2	3	4	4	6	8	11
GYA|c42966_g1	272	0	0	0	0	0	0	1	1	1	1
GYA|c16632_g1	267	0	1	2	2	2	2	2	2	2	2
GYA|c34694_g1	581	1	2	2	4	5	6	6	7	8	8
GYA|c26859_g1	2853	242	465	657	864	1106	1327	1551	1773	2004	2229
GYA|c41157_g1	383	0	0	0	0	0	1	1	1	1	1
GYA|c26013_g1	1534	291	581	878	1166	1435	1737	2014	2294	2571	2823
GYA|c28333_g1	362	0	0	0	1	1	1	1	1	1	1
GYA|c2919_g1	1907	2	2	2	3	4	5	6	6	6	7
GYA|c31957_g1	395	0	0	0	1	1	1	2	2	2	2
GYA|c19527_g1	369	0	0	1	2	4	4	4	4	4	4
GYA|c16626_g1	698	2	4	5	6	7	7	8	9	9	10
GYA|c20514_g1	519	0	0	1	1	2	3	4	5	6	6
GYA|c39803_g1	327	1	4	6	10	14	16	18	23	27	28
GYA|c17270_g1	542	8	11	12	16	21	24	29	34	41	46
GYA|c11506_g1	275	1	2	2	5	5	5	5	5	5	5
GYA|c40127_g1	312	1	1	1	1	1	1	1	1	2	2
GYA|c26059_g1	3360	188	358	537	704	861	1034	1200	1381	1560	1735
GYA|c34371_g1	333	0	0	0	0	0	1	2	2	2	2
GYA|c25848_g1	2040	126	265	402	529	672	783	920	1047	1169	1310
GYA|c17893_g1	2893	4	8	9	9	11	17	25	31	35	45
GYA|c14777_g1	214	0	0	0	0	0	0	1	1	1	1
GYA|c26112_g1	2264	20	33	53	78	97	123	141	163	174	197
GYA|c18781_g1	414	0	0	0	0	1	1	1	2	2	2
GYA|c40364_g1	337	0	0	1	1	1	1	1	1	1	1
GYA|c32703_g1	350	0	0	0	1	1	1	3	3	3	3
GYA|c25298_g1	4598	509	1010	1471	1932	2417	2906	3399	3902	4381	4905
GYA|c42766_g1	516	1	1	1	1	1	1	1	1	1	1
GYA|c6267_g1	505	0	0	0	1	1	2	2	2	2	2
GYA|c22441_g1	466	2	4	6	7	10	12	13	16	16	17
GYA|c33999_g1	431	0	0	0	0	0	0	0	0	0	1
GYA|c22088_g2	398	1	1	2	2	2	3	3	4	4	4
GYA|c21027_g1	293	0	0	0	0	1	1	1	1	1	1
GYA|c38237_g1	266	0	1	1	1	1	1	1	1	1	1
GYA|c39505_g1	254	0	0	0	0	0	1	1	1	1	1
GYA|c264_g1	522	0	0	0	0	0	0	0	1	1	2
GYA|c13490_g2	274	0	0	0	1	2	2	2	2	2	2
GYA|c15639_g1	269	0	0	1	1	1	1	1	2	3	3
GYA|c13537_g1	323	0	0	0	1	1	2	2	3	3	3
GYA|c18634_g1	365	13	23	35	47	55	68	82	95	106	122
GYA|c43632_g1	232	0	0	0	0	0	1	2	2	2	2
GYA|c23809_g1	1024	28	54	84	117	144	190	235	284	315	350
GYA|c33949_g1	1195	1	6	9	12	13	16	16	19	23	27
GYA|c25297_g1	2112	123	259	366	488	604	724	861	972	1107	1230
GYA|c23606_g1	2340	443	888	1329	1770	2231	2714	3152	3579	4014	4473
GYA|c26242_g2	3783	368	671	1002	1332	1659	1990	2308	2662	3004	3337
GYA|c19103_g1	542	37	64	89	112	138	158	177	196	214	244
GYA|c43813_g1	302	0	0	1	2	2	2	2	2	2	3
GYA|c40310_g1	343	0	0	0	0	0	0	0	0	1	1
GYA|c6866_g1	432	0	0	0	0	0	1	2	2	2	3
GYA|c34930_g1	253	0	0	0	0	0	0	1	1	2	3
GYA|c21624_g1	939	1	6	9	13	15	15	16	16	18	19
GYA|c16504_g1	383	2	5	5	5	5	5	6	8	10	11
GYA|c28339_g1	239	1	1	1	1	2	3	3	4	4	4
GYA|c6315_g1	381	1	2	2	2	2	2	2	2	2	2
GYA|c41318_g1	329	0	0	0	0	0	1	1	1	2	2
GYA|c21625_g1	1532	48	106	158	208	267	324	386	437	500	559
GYA|c27005_g1	2926	102	210	351	477	587	713	842	953	1059	1191
GYA|c18319_g1	678	1	3	4	5	7	8	9	12	13	18
GYA|c40333_g1	208	0	0	0	0	0	0	1	1	1	3
GYA|c26015_g1	2202	183	351	527	723	891	1070	1274	1465	1649	1814
GYA|c38282_g1	233	0	1	1	1	1	1	1	1	2	2
GYA|c37947_g1	305	0	0	0	0	0	1	1	1	1	1
GYA|c23394_g1	1549	4	8	17	20	28	33	36	41	42	46
GYA|c3533_g1	1025	15	36	54	74	90	113	133	153	174	189
GYA|c22817_g1	1554	259	498	726	983	1207	1446	1665	1909	2149	2407
GYA|c13223_g1	250	0	0	0	0	0	0	0	0	0	1
GYA|c26620_g2	2557	56	128	182	240	284	344	399	462	521	589
GYA|c9715_g1	269	0	0	0	1	1	1	2	3	4	4
GYA|c33689_g1	291	2	2	3	4	4	4	5	5	6	6
GYA|c23846_g1	1296	1	4	8	12	12	14	15	16	22	26
GYA|c12964_g1	649	3	4	5	5	5	5	5	6	8	9
GYA|c20631_g1	1108	53	110	159	199	253	300	345	386	441	487
GYA|c36675_g1	271	0	0	0	0	0	0	0	1	1	1
GYA|c9780_g1	698	2	4	6	10	10	11	12	13	14	17
GYA|c25767_g1	2040	56	101	156	204	269	330	382	433	503	551
GYA|c26365_g1	3908	147	290	465	602	777	957	1115	1277	1433	1587
GYA|c21685_g1	2265	139	269	393	526	664	799	931	1044	1174	1308
GYA|c17317_g1	223	0	0	0	0	1	1	1	1	1	1
GYA|c26590_g1	3856	111	259	387	509	632	776	900	1039	1176	1300
GYA|c17077_g1	770	0	0	0	0	1	1	1	1	1	1
GYA|c11583_g1	418	0	0	0	0	1	2	2	3	3	3
GYA|c23661_g1	1834	27	54	95	133	162	194	220	246	277	309
GYA|c19762_g1	1730	16	37	56	72	93	113	126	140	161	179
GYA|c22542_g1	1369	68	138	211	288	365	449	500	555	621	697
GYA|c39271_g1	248	0	0	0	1	1	2	2	2	2	2
GYA|c22828_g1	743	0	0	0	0	1	1	1	1	1	1
GYA|c25858_g2	1180	0	3	3	3	4	4	4	4	4	5
GYA|c1614_g2	754	0	0	1	3	5	5	7	8	9	11
GYA|c26768_g1	1465	7	20	40	54	66	77	89	99	107	116
GYA|c15998_g1	393	1	2	2	3	3	4	5	5	5	6
GYA|c31734_g1	223	0	0	0	0	0	0	1	1	1	1
GYA|c8481_g1	702	2	2	2	3	4	7	9	9	11	12
GYA|c9353_g1	1419	0	1	1	1	1	1	1	1	1	1
GYA|c24555_g1	2079	121	237	346	471	596	705	810	945	1051	1159
GYA|c16247_g1	370	0	1	1	1	1	1	1	1	1	1
GYA|c36325_g1	205	1	1	1	1	1	1	1	1	1	1
GYA|c20306_g1	1131	9	19	26	34	45	60	72	77	91	99
GYA|c15983_g1	586	0	1	2	2	3	5	6	6	6	6
GYA|c27349_g2	1507	21	42	75	95	114	140	152	168	192	212
GYA|c1934_g1	277	1	1	1	1	1	1	1	2	2	2
GYA|c7204_g1	248	0	0	0	0	0	0	0	0	1	1
GYA|c20189_g1	709	36	74	101	134	169	202	232	266	295	332
GYA|c26307_g1	2687	1349	2765	4186	5563	6947	8339	9714	11088	12477	13848
GYA|c25620_g1	1965	575	1092	1609	2138	2643	3164	3742	4299	4800	5360
GYA|c22913_g2	1380	4	6	10	12	14	18	21	23	25	29
GYA|c36655_g1	280	0	0	0	0	0	0	1	1	2	3
GYA|c19759_g1	225	0	0	1	1	1	1	1	1	1	1
GYA|c27127_g1	3712	264	559	841	1106	1408	1681	1932	2199	2514	2794
GYA|c25103_g1	689	83	166	254	342	426	511	604	683	779	868
GYA|c28564_g1	371	0	0	0	0	0	0	1	1	1	1
GYA|c7406_g1	272	1	1	1	1	1	2	2	2	2	2
GYA|c14863_g1	448	0	0	1	3	3	3	3	3	3	3
GYA|c10590_g1	1043	11	17	29	42	53	64	81	95	106	122
GYA|c16615_g1	462	0	0	0	0	1	1	1	1	1	1
GYA|c31318_g1	519	0	0	0	0	0	1	1	1	2	2
GYA|c37708_g1	225	0	1	1	2	2	2	2	2	2	3
GYA|c32671_g1	250	0	0	0	0	0	0	0	1	1	1
GYA|c39912_g1	373	1	1	1	1	1	1	1	2	2	2
GYA|c31569_g1	287	1	1	1	1	1	1	1	1	1	1
GYA|c4599_g1	476	1	1	1	1	1	2	2	2	2	2
GYA|c26568_g1	2158	713	1421	2128	2818	3500	4182	4818	5529	6202	6895
GYA|c33765_g1	454	1	5	5	7	7	7	7	10	12	16
GYA|c21354_g1	1246	31	65	110	132	160	195	221	259	303	329
GYA|c38126_g1	210	0	0	0	1	1	1	1	1	2	2
GYA|c27362_g1	3668	48	84	125	163	201	249	279	316	355	384
GYA|c9837_g1	338	0	0	0	0	0	0	1	1	1	1
GYA|c37936_g1	219	0	0	0	1	1	1	1	1	1	1
GYA|c19502_g1	467	0	0	0	0	0	0	0	1	1	2
GYA|c24679_g2	390	29	54	88	117	146	171	205	241	274	295
GYA|c21307_g1	2449	546	1056	1597	2174	2752	3300	3834	4384	4922	5469
GYA|c22189_g1	1419	57	111	165	227	277	331	379	439	498	540
GYA|c24371_g1	821	36	77	126	153	194	222	266	298	320	344
GYA|c35932_g1	631	0	0	0	1	1	1	1	1	1	3
GYA|c25076_g1	2318	1230	2493	3836	5103	6470	7766	9087	10367	11617	12935
GYA|c26302_g1	3552	198	387	581	771	970	1185	1385	1583	1816	2022
GYA|c17097_g1	730	3	3	4	5	5	7	8	8	9	10
GYA|c16480_g1	676	2	3	3	3	3	3	3	3	3	3
GYA|c24159_g1	809	7	10	12	18	21	23	29	35	44	48
GYA|c14320_g1	242	0	0	0	0	0	1	1	1	1	1
GYA|c31510_g1	523	1	1	1	2	2	3	3	3	3	3
GYA|c33236_g1	278	0	0	0	0	0	1	1	1	1	1
GYA|c14017_g1	339	0	0	0	1	1	1	2	2	2	2
GYA|c27370_g2	304	0	1	2	4	4	8	10	10	10	12
GYA|c26903_g1	5476	492	918	1387	1821	2277	2775	3248	3731	4187	4632
GYA|c23039_g1	2101	57	113	191	241	290	345	398	464	512	569
GYA|c33001_g1	257	0	0	0	0	0	0	0	1	2	2
GYA|c43902_g1	514	0	0	0	1	2	2	2	2	3	4
GYA|c26684_g1	3506	40	105	158	218	265	317	367	419	472	512
GYA|c42691_g1	482	2	3	6	11	13	14	16	17	25	29
GYA|c21752_g1	982	2	7	10	12	15	20	25	28	33	37
GYA|c27116_g1	4156	241	486	743	956	1163	1406	1615	1861	2090	2325
GYA|c27593_g1	4692	149	306	449	594	733	886	1055	1211	1377	1537
GYA|c27100_g2	2164	806	1640	2458	3286	4120	4901	5732	6533	7337	8161
GYA|c22499_g1	518	8	11	15	23	35	41	45	57	69	76
GYA|c23932_g1	3304	306	603	874	1160	1461	1768	2062	2382	2696	2999
GYA|c21539_g1	1002	7	15	20	28	34	40	51	60	68	80
GYA|c43500_g1	486	0	2	2	2	2	2	2	3	3	3
GYA|c17359_g1	426	1	1	3	5	6	6	6	6	6	8
GYA|c30278_g1	272	0	0	0	0	0	0	1	1	1	2
GYA|c4162_g1	280	0	0	0	2	4	4	6	6	6	6
GYA|c17662_g1	2927	329	698	1052	1422	1767	2084	2442	2781	3142	3496
GYA|c22521_g1	1088	43	85	114	142	169	204	242	279	327	361
GYA|c4523_g1	534	0	1	1	1	2	3	4	6	6	7
GYA|c20458_g1	514	1	6	10	11	11	14	15	20	21	24
GYA|c33955_g1	317	0	1	1	1	1	2	2	2	2	2
GYA|c21060_g1	595	0	2	3	4	4	4	4	4	5	5
GYA|c20587_g1	674	22	46	66	91	118	139	154	170	188	212
GYA|c3741_g1	268	0	0	0	0	0	1	1	1	1	1
GYA|c32902_g1	334	0	0	0	0	1	1	1	1	2	2
GYA|c22823_g1	2163	87	163	232	308	376	438	496	563	646	719
GYA|c25789_g4	573	3	4	6	10	11	12	16	19	20	25
GYA|c30880_g1	1582	3	4	5	7	10	17	21	24	26	28
GYA|c19007_g2	325	0	0	0	0	1	1	2	2	2	3
GYA|c29178_g1	326	0	0	0	0	1	1	1	1	1	1
GYA|c38558_g1	218	0	0	0	0	0	0	0	1	1	1
GYA|c25400_g1	2271	6	7	8	11	16	22	26	31	33	39
GYA|c21475_g2	339	0	2	3	7	9	11	13	17	20	22
GYA|c25471_g1	1926	345	711	1071	1427	1812	2171	2546	2931	3281	3682
GYA|c44194_g1	308	1	1	2	2	2	2	2	2	2	3
GYA|c21923_g1	1715	225	455	732	957	1225	1475	1722	1967	2224	2477
GYA|c18328_g1	596	6	14	23	30	39	49	51	59	71	80
GYA|c2987_g1	456	0	0	0	0	0	0	2	2	2	2
GYA|c44259_g1	338	0	0	0	0	0	0	0	0	1	1
GYA|c22563_g1	1339	14	20	30	38	47	54	59	65	70	76
GYA|c18868_g1	851	0	0	0	0	0	0	0	1	1	2
GYA|c21928_g1	1922	4	12	19	23	25	30	34	38	48	51
GYA|c44634_g1	225	0	0	0	0	0	1	1	1	1	1
GYA|c23523_g1	1490	106	226	331	467	590	709	825	942	1064	1170
GYA|c31567_g1	521	0	0	0	0	0	0	0	1	1	1
GYA|c25649_g1	2103	49	87	133	184	219	263	321	364	416	472
GYA|c24456_g2	1549	114	213	319	436	555	660	745	852	939	1035
GYA|c25156_g2	2150	45	95	131	178	214	261	292	326	364	404
GYA|c26134_g2	577	9	18	29	38	46	52	56	65	73	82
GYA|c31210_g1	352	0	1	1	1	1	1	1	1	1	2
GYA|c21046_g1	1839	53	114	169	241	295	369	425	482	546	598
GYA|c28068_g1	530	2	4	4	5	6	7	12	12	13	14
GYA|c21600_g1	2445	7	16	28	37	50	63	75	86	97	108
GYA|c26785_g1	2057	86	167	247	347	442	526	610	698	785	862
GYA|c10190_g1	660	4	8	12	20	24	31	42	47	50	58
GYA|c21338_g1	1476	2	4	7	8	9	10	12	12	16	19
GYA|c37394_g1	342	1	1	1	1	1	1	1	1	1	1
GYA|c43692_g1	209	0	0	0	0	0	0	1	2	2	2
GYA|c5343_g1	429	1	1	1	1	2	2	2	2	2	3
GYA|c6298_g1	568	1	2	3	4	6	7	7	7	7	8
GYA|c24560_g1	2630	148	299	435	580	708	857	1014	1159	1310	1486
GYA|c20472_g1	2017	169	303	473	665	827	999	1158	1324	1495	1653
GYA|c24978_g1	1387	4	13	20	27	33	36	46	57	61	69
GYA|c27476_g1	4116	429	893	1325	1790	2206	2634	3050	3476	3916	4359
GYA|c32332_g1	246	0	0	0	0	0	0	0	1	1	1
GYA|c19647_g1	471	0	0	0	1	1	1	1	1	1	2
GYA|c26207_g1	5179	274	559	812	1108	1387	1672	1936	2205	2491	2764
GYA|c14049_g1	951	0	2	2	3	4	4	4	8	8	9
GYA|c27240_g1	1500	12	24	32	37	47	55	64	72	80	94
GYA|c3147_g1	312	0	1	1	1	2	2	2	2	2	2
GYA|c35316_g1	240	0	0	0	0	1	1	1	1	1	2
GYA|c24228_g1	960	7	11	17	20	25	29	37	38	43	46
GYA|c18320_g1	441	1	2	4	4	6	8	10	11	11	12
GYA|c22964_g1	2692	282	554	820	1087	1349	1627	1923	2191	2473	2742
GYA|c11927_g1	719	1	3	5	8	8	12	12	12	13	13
GYA|c24018_g1	1702	29	50	94	147	192	231	274	303	338	371
GYA|c16193_g1	816	0	1	1	1	1	2	3	3	3	3
GYA|c34904_g1	279	0	0	0	0	0	0	1	1	1	1
GYA|c20643_g1	990	2	2	5	5	6	7	8	9	10	11
GYA|c27705_g1	363	0	0	1	2	2	3	3	3	3	3
GYA|c7681_g1	919	0	1	2	2	3	5	5	5	6	10
GYA|c32079_g1	253	0	0	0	0	0	0	0	0	1	1
GYA|c24056_g1	2464	194	398	611	815	1051	1255	1443	1648	1860	2049
GYA|c21831_g1	557	10	13	18	24	28	39	46	54	61	69
GYA|c31893_g1	368	0	2	2	2	2	2	2	2	2	4
GYA|c44134_g1	867	1	2	3	5	5	5	5	6	7	7
GYA|c22028_g1	934	33	71	103	132	169	206	247	284	330	375
GYA|c21497_g1	483	2	4	5	6	7	10	10	13	13	14
GYA|c21252_g1	792	2	5	6	9	13	15	16	19	21	22
GYA|c29210_g1	201	0	0	0	1	1	2	2	2	2	2
GYA|c23567_g1	1395	134	283	439	582	724	852	992	1124	1265	1417
GYA|c22650_g1	1349	14	30	45	54	61	72	82	95	108	119
GYA|c25060_g1	631	2	10	17	19	25	33	37	41	48	55
GYA|c8376_g1	357	0	0	0	2	2	2	2	2	2	2
GYA|c25131_g1	2064	92	194	292	397	503	606	723	797	902	982
GYA|c36625_g1	215	1	1	1	1	1	1	1	1	2	2
GYA|c23601_g1	2331	119	262	408	550	698	849	997	1147	1277	1386
GYA|c29340_g1	306	1	1	1	1	1	1	1	1	1	1
GYA|c34398_g1	402	0	0	0	1	1	1	1	1	2	2
GYA|c36567_g1	739	1	1	1	1	7	8	9	11	14	15
GYA|c21910_g1	331	0	0	0	0	0	0	0	0	1	1
GYA|c26420_g1	3619	320	620	895	1213	1516	1838	2166	2487	2773	3105
GYA|c13283_g1	555	10	25	33	40	52	59	72	85	101	113
GYA|c23649_g2	679	0	0	0	0	1	2	2	2	2	2
GYA|c27589_g1	7161	43	68	108	134	174	206	239	287	328	372
GYA|c24443_g1	2602	236	479	703	962	1206	1442	1688	1932	2156	2408
GYA|c25807_g1	2426	9	13	19	29	40	49	54	63	67	74
GYA|c13603_g1	364	0	2	2	3	4	5	5	5	6	7
GYA|c22552_g2	902	12	20	28	40	49	59	68	77	90	102
GYA|c15992_g1	493	0	0	1	2	2	3	4	4	4	4
GYA|c27656_g1	1185	3	5	8	14	15	19	24	30	30	39
GYA|c530_g1	327	0	0	0	0	0	0	1	1	1	3
GYA|c25608_g1	2987	198	408	614	804	1013	1211	1441	1648	1877	2094
GYA|c19622_g1	553	2	2	3	4	6	7	8	8	9	9
GYA|c20258_g1	1295	0	0	1	2	3	4	4	4	5	5
GYA|c12519_g2	474	0	1	1	1	2	2	2	2	2	2
GYA|c21597_g1	2186	125	278	418	564	705	852	1002	1131	1263	1421
GYA|c39666_g1	342	0	0	0	1	3	3	3	3	3	3
GYA|c39744_g1	409	0	1	1	2	3	4	4	5	5	5
GYA|c19663_g1	291	1	1	1	1	2	2	2	3	3	5
GYA|c22390_g1	509	3	7	12	15	17	19	19	21	26	29
GYA|c27831_g1	496	1	2	3	3	4	7	7	7	7	7
GYA|c26888_g1	2680	98	197	312	417	528	614	704	822	926	1026
GYA|c22475_g1	2805	738	1465	2179	2902	3643	4331	5041	5769	6481	7212
GYA|c25589_g1	1762	111	227	341	434	537	658	748	835	931	1029
GYA|c24122_g1	2046	247	460	697	902	1110	1348	1565	1807	2032	2237
GYA|c23442_g1	3177	70	141	216	280	351	422	496	562	638	715
GYA|c41072_g1	253	0	0	2	2	2	2	2	2	2	2
GYA|c25495_g1	2357	401	778	1156	1538	1898	2286	2680	3058	3425	3780
GYA|c26441_g1	2197	491	956	1490	2020	2497	3019	3521	4013	4537	5025
GYA|c32455_g1	301	0	0	0	0	0	0	0	0	0	1
GYA|c23901_g1	1699	19	32	51	74	95	110	123	138	153	178
GYA|c25508_g1	2333	86	171	257	339	415	486	571	633	705	777
GYA|c14084_g1	452	0	0	1	1	1	1	1	1	1	1
GYA|c27503_g1	5900	103	194	286	373	473	561	655	774	875	991
GYA|c17173_g1	390	7	11	15	22	27	31	37	39	43	47
GYA|c25603_g1	2081	61	123	181	232	295	358	422	480	540	597
GYA|c36594_g1	474	1	4	6	6	6	7	8	8	8	12
GYA|c22736_g1	696	0	2	6	9	9	13	14	14	15	16
GYA|c8158_g1	521	0	1	1	2	2	2	3	5	5	6
GYA|c26579_g2	2233	19	41	61	81	103	128	152	177	192	215
GYA|c22439_g1	3392	254	531	802	1109	1389	1662	1953	2230	2512	2760
GYA|c24184_g1	1473	4017	8042	11979	16180	20250	24264	28272	32217	36284	40312
GYA|c6934_g1	346	0	0	0	0	0	0	0	0	0	1
GYA|c23540_g1	1994	324	696	1041	1372	1734	2089	2425	2747	3061	3432
GYA|c21896_g1	1428	69	138	216	268	349	426	496	577	652	723
GYA|c27977_g1	252	0	0	0	1	1	1	1	1	1	1
GYA|c27704_g1	355	1	1	2	3	4	7	9	12	13	14
GYA|c44406_g1	274	0	1	1	1	1	1	1	1	1	1
GYA|c25874_g1	1749	259	506	769	1015	1266	1511	1758	2008	2245	2498
GYA|c23659_g1	1390	62	129	185	244	301	363	408	471	530	596
GYA|c10419_g1	795	4	7	15	19	25	32	36	39	45	50
GYA|c25647_g1	2820	247	464	672	899	1147	1368	1586	1816	2033	2245
GYA|c19615_g1	1874	0	1	3	5	6	7	8	8	8	13
GYA|c35750_g1	347	1	2	2	3	3	4	4	4	4	4
GYA|c27011_g2	1871	3	8	16	26	37	42	50	55	64	75
GYA|c24861_g1	1576	7	10	14	17	20	20	21	23	32	34
GYA|c36757_g1	1035	0	0	0	2	2	2	3	3	3	4
GYA|c16207_g1	344	1	2	3	4	4	5	9	11	13	13
GYA|c1603_g1	269	0	0	0	0	0	1	1	1	1	1
GYA|c11381_g1	405	1	1	1	1	1	1	1	1	1	1
GYA|c21445_g1	365	1	1	1	1	1	2	2	2	2	2
GYA|c23579_g1	3657	3431	6882	10391	13859	17392	21082	24713	28216	31652	35129
GYA|c7350_g1	450	0	0	0	0	1	3	3	3	3	4
GYA|c16033_g1	487	0	0	1	1	1	1	2	2	2	2
GYA|c30337_g1	224	0	0	0	0	0	0	0	0	0	1
GYA|c30154_g1	434	0	0	0	0	0	0	1	2	3	5
GYA|c36032_g1	269	0	1	1	1	1	1	2	3	3	4
GYA|c23407_g1	520	4	11	20	31	38	47	50	55	66	71
GYA|c27330_g1	3461	17	29	40	59	67	81	95	111	125	140
GYA|c10624_g1	611	1	1	1	1	2	2	2	2	3	3
GYA|c20986_g1	902	6	8	15	22	24	26	32	34	43	49
GYA|c1554_g1	427	0	0	0	0	0	0	1	1	1	2
GYA|c17532_g1	1850	46	80	113	150	185	227	259	297	335	372
GYA|c18788_g1	856	4	7	8	14	20	26	30	37	39	46
GYA|c26282_g1	2216	10	23	29	43	46	61	72	86	102	107
GYA|c2201_g1	253	0	0	0	0	0	1	1	1	1	1
GYA|c35552_g1	251	0	0	0	0	0	1	1	1	1	1
GYA|c23790_g2	2477	789	1624	2505	3296	4111	4896	5793	6660	7444	8298
GYA|c3737_g1	278	0	0	0	1	1	1	1	1	1	1
GYA|c31310_g1	426	0	0	0	0	0	0	1	2	2	2
GYA|c27738_g1	884	1	2	4	6	6	7	8	9	10	10
GYA|c26951_g1	3643	294	583	904	1206	1503	1801	2102	2371	2672	2957
GYA|c33869_g1	258	0	0	0	0	0	1	1	1	1	1
GYA|c24471_g1	2575	17	41	68	85	110	138	156	171	194	210
GYA|c26741_g1	2008	8	19	26	36	50	61	69	77	88	102
GYA|c29089_g1	226	0	1	1	1	1	2	3	3	3	3
GYA|c26425_g1	2043	42	79	119	141	165	202	237	266	299	341
GYA|c30970_g1	411	0	0	0	0	0	0	0	1	1	1
GYA|c25157_g1	1756	77	149	232	302	374	456	531	601	672	743
GYA|c29277_g1	292	0	0	0	0	0	1	1	1	1	1
GYA|c23958_g1	1822	832	1689	2582	3421	4280	5164	6025	6913	7786	8631
GYA|c25330_g1	1459	53	108	167	229	291	348	413	473	537	581
GYA|c19220_g1	605	3	6	9	11	15	20	23	26	30	31
GYA|c13234_g1	630	0	1	1	2	2	2	3	3	3	3
GYA|c25049_g1	2331	7	18	24	28	36	50	60	70	78	87
GYA|c27801_g1	364	3	4	4	5	6	7	9	12	13	13
GYA|c33694_g1	617	2	5	7	11	11	13	14	14	16	20
GYA|c40928_g1	488	0	0	0	0	0	0	1	1	1	2
GYA|c29347_g1	318	0	0	0	0	0	0	1	1	1	3
GYA|c9852_g1	226	0	0	0	0	1	1	1	1	1	1
GYA|c41100_g1	307	0	0	0	0	0	0	1	1	1	1
GYA|c3566_g1	317	0	0	0	0	0	0	0	0	1	1
GYA|c26427_g1	2234	827	1645	2455	3249	4041	4806	5601	6422	7260	8063
GYA|c22801_g1	1464	50	101	143	192	250	299	345	398	452	505
GYA|c22107_g1	2391	882	1742	2643	3526	4361	5210	6105	7029	7960	8826
GYA|c15807_g1	502	5	8	10	13	19	25	26	27	33	36
GYA|c10149_g1	378	0	0	0	0	1	1	1	1	1	1
GYA|c25677_g1	2083	304	618	928	1244	1559	1868	2135	2458	2773	3089
GYA|c25534_g1	1870	3156	6276	9388	12521	15647	18733	21850	24969	28093	31272
GYA|c40926_g1	308	0	0	0	1	1	1	1	1	1	1
GYA|c27425_g1	6948	602	1222	1801	2384	3058	3663	4259	4871	5494	6109
GYA|c17976_g1	251	0	0	0	0	0	1	2	3	3	4
GYA|c16174_g1	642	0	2	3	3	3	3	3	3	3	3
GYA|c42560_g1	204	1	1	2	2	2	2	2	2	2	2
GYA|c27136_g1	1592	181	372	556	732	935	1132	1317	1486	1658	1840
GYA|c26232_g1	1723	23	44	60	75	89	106	119	131	151	169
GYA|c41246_g1	250	0	0	0	1	1	1	1	1	1	1
GYA|c41082_g1	212	0	0	0	0	0	1	2	2	2	3
GYA|c36743_g1	245	0	0	0	0	0	0	0	1	2	2
GYA|c22656_g1	2341	696	1398	2139	2831	3502	4126	4791	5392	6109	6850
GYA|c29207_g1	414	0	1	2	2	2	2	2	2	2	2
GYA|c25598_g1	1375	35	56	84	113	138	174	210	226	250	286
GYA|c8439_g1	300	1	1	2	2	2	2	2	2	2	2
GYA|c26099_g1	3284	89	172	270	345	440	519	584	653	750	845
GYA|c20488_g1	532	2	3	3	5	7	9	9	9	9	9
GYA|c20576_g1	785	1	2	3	4	5	8	8	8	9	12
GYA|c19503_g1	497	0	0	1	1	2	3	3	4	6	6
GYA|c1610_g1	2525	87	176	253	330	413	494	580	679	765	847
GYA|c10096_g1	220	0	0	0	0	1	1	2	2	2	2
GYA|c31943_g1	273	1	1	1	1	2	3	3	3	3	3
GYA|c37612_g1	339	0	1	1	1	1	1	1	1	1	1
GYA|c39035_g1	416	0	0	1	1	1	1	1	1	3	4
GYA|c18351_g1	344	0	1	1	1	1	1	1	2	2	2
GYA|c22402_g1	2076	17	35	53	61	77	91	109	132	155	177
GYA|c16034_g1	266	2	2	2	2	5	6	8	9	9	9
GYA|c39915_g1	226	0	0	0	0	0	1	1	2	2	2
GYA|c39033_g1	326	0	0	1	1	1	1	2	2	2	2
GYA|c39599_g1	215	1	1	1	1	1	1	1	2	2	2
GYA|c25318_g1	2364	84	169	258	343	418	477	550	645	727	808
GYA|c201_g1	463	0	1	1	2	4	4	4	5	5	5
GYA|c14534_g1	1428	173	382	576	772	958	1149	1335	1511	1680	1875
GYA|c27141_g1	4165	1070	2199	3313	4425	5472	6551	7693	8806	9937	11071
GYA|c26544_g2	2314	100	195	295	411	517	607	707	810	907	1006
GYA|c43217_g1	452	0	1	1	1	1	1	1	1	1	2
GYA|c22147_g1	779	4	5	6	12	14	16	18	19	19	20
GYA|c32036_g1	351	0	0	1	1	1	2	2	2	2	2
GYA|c27020_g1	3210	24	47	65	84	104	128	146	172	186	207
GYA|c22179_g2	974	45	98	159	210	261	312	363	416	470	516
GYA|c20614_g1	1460	30	56	83	108	125	145	176	200	219	248
GYA|c14329_g1	321	1	4	5	5	8	12	12	16	20	22
GYA|c26133_g1	2240	48	98	146	209	272	333	387	432	488	560
GYA|c40238_g1	466	0	1	2	2	2	2	2	2	2	2
GYA|c4450_g1	319	0	0	0	0	0	0	1	1	1	1
GYA|c38419_g1	269	0	0	2	2	2	2	2	2	2	2
GYA|c14061_g1	621	1	2	2	2	2	3	4	5	5	5
GYA|c42689_g1	1074	1018	2132	3267	4406	5540	6645	7737	8844	9991	11076
GYA|c41939_g1	252	1	1	1	1	1	1	1	1	2	2
GYA|c27466_g2	1762	16	36	49	63	75	89	107	120	133	152
GYA|c13520_g1	510	1	1	2	2	3	3	3	3	3	3
GYA|c21824_g2	899	9	14	23	33	42	49	58	64	68	74
GYA|c15508_g1	606	1	1	1	1	1	1	1	1	1	1
GYA|c16823_g1	729	0	0	0	0	0	1	1	1	1	1
GYA|c28174_g1	290	0	0	0	0	0	0	0	0	0	1
GYA|c27775_g1	255	0	0	0	0	0	1	1	1	1	1
GYA|c18810_g1	990	19	36	50	68	86	109	126	142	157	166
GYA|c20136_g1	367	1	2	2	4	5	6	6	6	6	6
GYA|c45073_g1	294	0	0	0	0	1	1	1	1	1	1
GYA|c44064_g1	222	0	0	1	1	1	1	1	1	1	1
GYA|c22863_g1	2691	586	1173	1746	2337	2940	3491	4076	4667	5257	5822
GYA|c25610_g1	2178	8	19	35	48	60	72	80	90	105	121
GYA|c16233_g1	277	0	0	0	0	2	3	3	3	3	3
GYA|c21494_g1	2012	53	95	141	200	252	297	355	418	467	504
GYA|c10104_g1	884	6	12	15	20	29	32	35	37	42	46
GYA|c17858_g1	421	0	0	0	2	3	3	4	4	5	6
GYA|c45249_g1	252	0	0	0	0	0	0	0	1	1	1
GYA|c25939_g3	2078	10	18	26	34	44	50	55	62	67	69
GYA|c36246_g1	382	1	2	3	4	5	5	5	5	5	5
GYA|c32641_g1	253	1	1	1	1	1	1	1	1	2	2
GYA|c20322_g1	793	0	2	2	2	3	6	9	10	10	13
GYA|c22043_g1	1414	5	20	41	56	70	83	101	117	127	140
GYA|c27857_g1	271	0	0	0	0	0	1	1	2	2	2
GYA|c22853_g2	891	6	11	13	17	22	26	32	40	42	45
GYA|c21076_g1	902	0	0	0	0	1	2	3	3	4	7
GYA|c22142_g1	937	126	258	395	507	624	739	897	1029	1153	1288
GYA|c13669_g1	314	0	0	0	0	0	2	2	4	4	4
GYA|c20728_g1	521	3	7	9	12	17	19	23	27	31	36
GYA|c5439_g1	252	1	1	1	1	1	1	2	2	2	2
GYA|c41199_g1	246	0	0	1	1	1	1	1	1	1	1
GYA|c21300_g1	1797	32	54	70	89	111	146	165	190	215	230
GYA|c22978_g1	3267	160	336	535	723	884	1039	1213	1388	1562	1726
GYA|c29416_g1	274	0	0	0	1	1	1	2	2	2	2
GYA|c8891_g1	354	1	1	1	1	2	2	2	2	2	2
GYA|c18779_g1	416	1	1	2	2	7	7	8	8	8	10
GYA|c37688_g1	316	0	0	0	0	0	0	0	0	1	1
GYA|c33012_g1	502	0	0	0	2	2	4	5	6	7	8
GYA|c18469_g1	382	1	2	2	3	3	4	4	4	4	4
GYA|c15967_g1	325	1	2	6	8	8	11	14	15	16	16
GYA|c44367_g1	206	0	0	1	2	2	2	2	2	2	2
GYA|c31164_g1	273	0	0	0	0	0	0	1	1	1	1
GYA|c38131_g1	209	0	0	0	0	0	2	2	2	2	2
GYA|c23134_g1	1433	43	81	135	187	241	295	338	386	428	465
GYA|c24686_g1	4689	102	207	299	413	535	637	725	827	929	1028
GYA|c10253_g1	386	20	31	36	45	63	71	88	101	107	120
GYA|c42510_g1	319	0	0	1	1	1	1	1	1	2	2
GYA|c36266_g1	253	0	0	0	0	0	0	1	1	2	2
GYA|c36768_g1	942	0	1	3	4	7	9	11	12	14	15
GYA|c3924_g1	528	0	0	0	0	1	2	2	3	3	4
GYA|c28925_g1	204	1	2	2	2	2	2	2	3	3	3
GYA|c8328_g1	403	1	2	6	8	12	13	15	15	18	19
GYA|c34047_g1	330	0	0	0	1	2	2	4	7	7	7
GYA|c21031_g1	770	16	27	41	49	66	81	94	108	115	120
GYA|c27090_g1	3472	68	151	198	257	313	397	464	532	607	674
GYA|c38733_g1	210	0	0	0	0	2	2	2	2	2	2
GYA|c25812_g1	3893	383	759	1138	1519	1943	2326	2753	3151	3559	3963
GYA|c17661_g1	355	3	3	6	10	12	13	13	15	17	18
GYA|c21109_g1	973	2	5	5	5	6	7	9	10	11	12
GYA|c22149_g1	2776	4	8	12	14	18	21	23	33	42	44
GYA|c28211_g1	257	0	0	0	0	0	0	1	1	1	1
GYA|c27142_g2	600	7	16	22	26	37	44	45	51	61	68
GYA|c21882_g1	1349	62	101	138	186	231	267	324	359	412	454
GYA|c5069_g1	355	1	2	2	2	2	2	2	2	2	3
GYA|c22681_g1	2205	2	2	6	8	9	11	12	15	17	18
GYA|c26086_g1	3431	79	140	202	280	360	432	502	577	638	713
GYA|c26642_g1	2438	190	373	568	747	937	1117	1309	1515	1683	1853
GYA|c23330_g1	2423	300	618	946	1255	1558	1873	2155	2457	2749	3092
GYA|c31833_g1	263	0	1	1	2	2	2	2	2	2	2
GYA|c26463_g1	777	69	144	236	329	389	489	568	665	757	836
GYA|c34736_g1	201	0	0	0	0	0	0	0	1	1	2
GYA|c29480_g1	349	0	0	0	0	0	0	1	1	1	1
GYA|c9698_g1	235	0	0	0	0	0	2	2	2	2	2
GYA|c40197_g1	442	0	0	0	1	1	1	1	1	1	2
GYA|c37164_g1	781	0	3	6	8	11	12	12	12	13	16
GYA|c23136_g1	1923	86	179	272	364	434	524	610	696	774	875
GYA|c36712_g1	1034	2	2	3	4	6	6	6	6	8	8
GYA|c19653_g1	1076	99	219	332	482	596	720	846	939	1052	1175
GYA|c25969_g1	1276	4	18	30	42	62	74	98	115	126	147
GYA|c7823_g1	292	0	1	2	2	2	2	3	3	3	3
GYA|c14260_g1	574	0	0	0	2	2	2	2	2	5	6
GYA|c24529_g1	1751	13	35	53	75	92	112	130	141	156	174
GYA|c37005_g1	702	1	1	1	1	1	1	1	1	1	1
GYA|c25641_g1	2674	854	1680	2529	3391	4202	5041	5921	6748	7585	8467
GYA|c25905_g1	1566	18	33	54	76	93	114	134	151	169	191
GYA|c18850_g1	685	0	1	2	2	3	4	5	5	6	7
GYA|c10796_g1	1107	16	28	41	53	60	66	75	81	91	98
GYA|c41377_g1	553	1	1	1	1	1	1	2	2	3	3
GYA|c12189_g1	261	1	1	1	1	1	1	1	1	2	2
GYA|c18120_g1	496	0	0	1	1	1	1	3	3	3	4
GYA|c15596_g1	438	2	2	5	8	9	11	14	17	17	17
GYA|c6153_g1	541	2	2	2	3	4	4	4	5	5	7
GYA|c32976_g1	342	0	0	0	1	1	1	1	1	1	2
GYA|c44059_g1	296	0	0	1	2	2	2	2	2	2	2
GYA|c23810_g1	1890	143	289	442	561	715	857	992	1117	1246	1389
GYA|c29101_g1	260	0	0	0	0	0	0	0	1	1	1
GYA|c22928_g1	226	3	6	9	13	15	19	21	26	26	27
GYA|c24860_g1	1587	32	66	104	135	174	206	234	264	300	331
GYA|c30636_g1	287	0	0	3	4	5	5	5	6	6	9
GYA|c25414_g1	2245	9	25	38	66	81	99	113	132	140	160
GYA|c18993_g1	870	0	1	2	2	2	3	3	3	6	7
GYA|c22706_g2	1018	0	0	0	1	3	4	4	5	6	6
GYA|c22616_g1	1839	53	111	175	238	295	358	414	463	508	554
GYA|c25277_g3	967	5	11	22	28	34	41	53	62	68	75
GYA|c21496_g1	1538	59	121	177	233	281	337	391	446	496	544
GYA|c20140_g1	466	0	0	0	0	1	2	2	3	3	3
GYA|c27111_g1	3303	143	289	440	584	732	877	988	1112	1246	1378
GYA|c23457_g1	1599	79	161	231	319	404	487	565	655	739	824
GYA|c25127_g1	2054	130	233	358	486	602	725	848	964	1093	1231
GYA|c14224_g1	755	1	2	2	3	4	4	5	5	5	5
GYA|c22901_g1	1404	52	113	160	221	283	346	396	444	485	531
GYA|c44123_g1	227	0	0	0	0	0	0	2	2	2	2
GYA|c39680_g1	790	86	175	251	335	433	535	614	714	820	910
GYA|c34253_g1	513	1	2	3	3	3	4	4	4	4	4
GYA|c24893_g4	375	0	1	1	1	1	1	1	1	1	1
GYA|c25609_g1	1417	37	66	94	132	168	205	244	281	315	350
GYA|c8365_g2	503	1	1	1	2	2	2	2	2	3	3
GYA|c26046_g2	246	0	0	0	1	1	1	1	1	1	2
GYA|c25143_g1	1657	95	188	262	345	440	517	611	702	790	863
GYA|c26088_g1	3283	144	277	397	532	649	774	897	1012	1145	1256
GYA|c35298_g1	265	0	1	1	2	2	2	2	2	2	2
GYA|c4698_g1	399	1	3	3	3	4	6	6	6	7	7
GYA|c7686_g1	603	2	4	6	9	9	10	15	19	21	23
GYA|c26467_g1	3475	189	374	542	729	944	1139	1320	1497	1682	1871
GYA|c32137_g1	216	0	0	1	1	1	1	2	2	2	3
GYA|c31635_g1	256	1	1	1	1	1	1	1	1	1	1
GYA|c21737_g2	1562	510	1018	1518	1997	2458	2966	3440	3911	4372	4854
GYA|c24011_g1	4630	113	232	348	475	579	687	814	948	1073	1178
GYA|c10503_g1	567	1	1	2	3	3	3	3	3	3	3
GYA|c24849_g1	2372	57	118	184	244	305	370	429	492	549	613
GYA|c14731_g1	319	0	0	0	0	0	0	2	3	3	5
GYA|c20243_g1	838	1	1	1	1	4	5	5	5	6	7
GYA|c26823_g2	2298	0	0	0	0	0	0	1	2	2	2
GYA|c10344_g1	363	1	1	4	4	5	7	8	8	9	9
GYA|c25055_g1	2363	228	437	659	864	1100	1314	1557	1801	2035	2261
GYA|c836_g1	388	0	0	1	1	1	2	3	3	4	4
GYA|c2929_g1	359	1	1	1	1	1	2	3	3	3	3
GYA|c29047_g1	513	0	0	0	1	2	2	2	2	2	2
GYA|c11118_g1	273	0	0	0	0	0	0	0	0	0	1
GYA|c26494_g1	5176	143	304	463	638	800	949	1098	1242	1395	1540
GYA|c22841_g1	532	10	22	33	44	52	70	81	95	110	119
GYA|c25063_g1	1538	4	12	15	22	29	32	39	48	55	60
GYA|c35984_g1	318	0	0	1	1	1	1	1	1	1	1
GYA|c7547_g1	229	0	0	0	1	2	2	2	2	2	2
GYA|c27396_g2	4795	470	921	1414	1935	2410	2882	3339	3834	4293	4752
GYA|c19687_g1	1129	4	4	4	4	4	7	9	9	12	12
GYA|c22095_g1	1606	3145	6439	9725	12994	16311	19529	22742	26004	29211	32497
GYA|c42883_g1	567	0	0	1	2	2	2	3	4	5	5
GYA|c27_g1	382	2	3	4	4	6	7	8	9	9	9
GYA|c21175_g1	1031	0	0	2	2	3	3	7	8	9	10
GYA|c23497_g3	1482	8178	16290	24593	32706	40764	48893	57020	65290	73544	81700
GYA|c31196_g1	207	0	1	1	2	2	2	2	2	2	2
GYA|c25152_g2	869	32	57	92	132	168	207	234	267	300	341
GYA|c37260_g1	271	0	0	0	0	0	0	0	0	1	1
GYA|c18132_g2	759	1	1	1	1	1	1	2	3	3	3
GYA|c23623_g2	2372	29	49	69	94	112	131	147	167	188	214
GYA|c36674_g1	310	1	2	2	2	2	2	2	2	2	2
GYA|c7828_g1	729	2	6	7	7	7	11	11	13	13	14
GYA|c10677_g1	839	3	3	3	3	5	6	6	7	9	10
GYA|c22195_g1	1843	246	464	702	912	1135	1353	1601	1827	2032	2252
GYA|c41111_g1	257	0	0	0	0	1	1	1	1	2	2
GYA|c35992_g1	249	0	0	0	1	1	1	1	1	1	2
GYA|c22177_g1	1534	8	19	23	34	46	55	63	70	74	82
GYA|c14645_g1	707	0	2	3	4	4	5	5	5	5	7
[truncated: 17,637 more rows]
