# Supplementary material for: Comparative transcriptome analysis and identification of candidate effectors in two related rust species (Gymnosporangium yamadae and Gymnosporangium asiaticum)
Source: BMC Genomics. 2017 Aug 23;18:651. doi: 10.1186/s12864-017-4059-x (PMC5567642; doi:10.1186/s12864-017-4059-x)
Supplement: Supplementary file 11 — This file provides the saturation curves of the gene expression levels of G. yamadae and G. asiaticum. (ZIP 2739 kb) [file 12864_2017_4059_MOESM11_ESM.zip › Additional file 11/GYA/DSXGA_3.Saturation_curve.txt]

#geneid	gene_length	X10	X20	X30	X40	X50	X60	X70	X80	X90	X100
GYA|c44465_g1	296	0	0	0	0	0	0	1	2	2	2
GYA|c18728_g1	768	1	5	5	7	9	10	10	13	14	16
GYA|c33589_g1	275	0	0	0	0	0	0	0	1	1	1
GYA|c41712_g1	207	0	0	1	1	1	2	2	2	2	2
GYA|c16814_g1	331	0	0	0	0	1	2	2	3	3	3
GYA|c26362_g1	2151	88	176	277	351	427	535	620	712	791	880
GYA|c22429_g1	628	5	22	29	42	52	58	69	81	91	92
GYA|c21790_g2	669	2	4	5	6	7	9	11	11	14	16
GYA|c20990_g1	546	0	2	2	3	4	5	6	7	7	8
GYA|c26579_g2	2233	4	9	15	18	25	31	36	42	47	55
GYA|c8468_g2	627	0	0	0	0	1	1	1	1	1	1
GYA|c21505_g1	1364	33	60	89	121	157	177	203	228	262	297
GYA|c36105_g1	304	1	2	2	2	2	2	2	2	2	2
GYA|c21159_g1	981	3	4	5	8	9	13	14	14	16	19
GYA|c25325_g1	2269	62	110	158	207	260	306	348	400	443	503
GYA|c22634_g1	1684	12	34	49	64	76	100	120	134	152	169
GYA|c37237_g1	235	0	0	0	1	1	1	1	1	2	2
GYA|c44052_g1	353	0	1	1	2	2	3	3	3	3	3
GYA|c37745_g1	356	0	0	1	1	1	1	1	2	2	2
GYA|c32593_g1	311	1	1	2	2	2	2	2	2	2	3
GYA|c12169_g1	692	1	1	2	2	3	3	6	6	8	9
GYA|c23666_g1	1114	83	143	199	257	329	394	468	529	592	656
GYA|c8693_g1	282	1	1	2	2	2	2	2	2	2	2
GYA|c24919_g1	4361	24	59	89	112	141	165	200	234	257	280
GYA|c42760_g1	548	3	6	8	11	12	13	16	18	20	22
GYA|c9778_g1	288	1	1	2	3	3	3	3	3	3	3
GYA|c25232_g1	3858	114	217	328	439	547	633	739	840	945	1042
GYA|c20719_g1	1315	165	358	507	708	893	1082	1280	1491	1660	1845
GYA|c36908_g1	418	0	0	0	0	0	1	1	1	1	1
GYA|c30204_g1	343	0	0	0	0	0	0	1	1	1	1
GYA|c18459_g1	463	1	1	1	1	1	1	1	1	1	1
GYA|c24410_g1	2337	165	324	483	637	799	959	1123	1291	1442	1622
GYA|c42689_g1	1074	1906	3782	5621	7493	9410	11326	13241	15239	17152	19062
GYA|c33605_g1	303	1	1	1	1	1	1	1	1	1	1
GYA|c21647_g1	2337	187	378	560	770	961	1167	1359	1563	1771	1945
GYA|c20778_g2	1342	3	6	9	13	16	19	21	24	28	39
GYA|c34379_g1	464	0	0	0	0	0	0	1	1	1	1
GYA|c26540_g2	1060	18	41	62	87	109	139	173	197	221	244
GYA|c43633_g1	257	0	0	0	0	0	1	1	1	1	1
GYA|c38712_g1	204	0	0	0	0	0	1	1	2	2	2
GYA|c22207_g1	1133	23	51	69	98	120	147	183	207	243	267
GYA|c1945_g1	369	0	0	0	0	0	0	0	0	1	1
GYA|c21397_g1	617	33	55	77	103	126	157	186	211	230	260
GYA|c23506_g1	2798	132	260	407	540	650	783	911	1052	1186	1323
GYA|c36554_g1	603	0	1	2	4	4	4	4	6	6	7
GYA|c24077_g1	2214	3	5	6	9	9	9	11	12	13	14
GYA|c37687_g1	251	0	0	1	1	1	2	2	2	2	2
GYA|c24489_g1	3951	3	15	24	40	53	62	72	79	88	102
GYA|c42541_g1	222	0	0	1	1	1	1	1	2	2	2
GYA|c27052_g1	3112	1603	3243	4911	6498	8062	9712	11332	12965	14666	16315
GYA|c19392_g1	364	14	25	36	48	59	71	83	94	106	116
GYA|c2207_g1	230	0	0	0	0	2	2	2	2	2	2
GYA|c15285_g1	331	0	0	1	1	1	1	1	1	2	2
GYA|c6942_g1	312	0	0	0	0	1	1	1	1	2	2
GYA|c17354_g1	908	14	24	40	52	61	73	83	90	105	114
GYA|c25029_g1	4163	50	105	171	222	289	343	411	458	520	572
GYA|c40626_g1	448	0	0	0	0	1	1	1	2	3	3
GYA|c6079_g1	472	1	1	1	1	1	1	2	2	3	3
GYA|c5087_g1	1011	18	34	49	64	78	87	97	115	132	151
GYA|c43279_g1	246	1	2	2	2	2	2	2	2	2	2
GYA|c17044_g2	1186	0	0	2	5	7	8	10	14	15	16
GYA|c31577_g1	279	0	0	0	0	1	1	1	3	3	3
GYA|c43388_g1	278	1	1	1	1	1	1	1	1	1	1
GYA|c30560_g1	224	0	0	0	0	0	0	0	1	2	2
GYA|c13490_g1	520	2	4	6	7	8	9	9	9	10	10
GYA|c21483_g1	1720	0	0	0	0	0	0	0	1	2	2
GYA|c28693_g1	482	0	0	0	0	0	0	0	2	2	2
GYA|c25665_g1	1097	23	37	55	71	90	110	137	149	164	184
GYA|c27737_g1	809	2	3	5	5	6	8	10	10	12	12
GYA|c19662_g1	802	1	2	3	5	6	9	11	13	14	17
GYA|c25525_g1	1507	36	58	82	105	136	165	184	217	243	271
GYA|c24971_g2	1191	58	115	183	237	294	340	401	457	500	566
GYA|c24509_g1	1576	289	580	854	1127	1402	1683	1948	2235	2479	2752
GYA|c22312_g1	1679	136	275	417	539	674	801	909	1053	1184	1308
GYA|c28128_g1	676	1	2	2	2	2	3	4	8	10	11
GYA|c38991_g1	261	0	0	0	0	1	1	2	2	2	2
GYA|c20671_g1	555	1	1	1	2	2	3	3	3	4	5
GYA|c33919_g1	319	0	0	1	1	2	2	2	2	2	2
GYA|c22670_g1	1895	114	214	308	432	537	662	779	890	983	1088
GYA|c21550_g1	1283	40	82	121	175	223	256	284	322	360	404
GYA|c22939_g2	1947	77	165	228	295	367	425	496	563	640	721
GYA|c18736_g1	467	0	0	1	1	1	1	1	1	1	1
GYA|c45005_g1	389	0	0	0	0	0	1	2	2	2	2
GYA|c24844_g1	2163	30	74	108	135	168	204	235	253	275	307
GYA|c22641_g1	2026	690	1347	1979	2614	3236	3914	4521	5186	5803	6472
GYA|c23727_g1	2333	126	224	334	444	558	684	818	938	1048	1160
GYA|c32246_g1	281	0	1	1	1	1	1	1	1	1	1
GYA|c30618_g1	211	0	0	1	1	1	1	1	1	2	2
GYA|c24651_g2	923	13	25	37	56	63	75	82	96	109	125
GYA|c26877_g1	2278	89	170	251	330	420	503	594	682	753	839
GYA|c29364_g1	361	0	0	0	0	0	0	0	0	1	1
GYA|c27085_g1	2489	8	15	21	24	31	39	45	54	62	67
GYA|c22151_g1	1950	379	789	1136	1531	1914	2296	2669	3044	3414	3837
GYA|c25526_g1	2295	42	86	121	163	204	242	279	326	358	397
GYA|c43365_g1	505	0	0	0	0	1	1	1	1	1	1
GYA|c24268_g1	319	0	0	0	0	1	2	2	2	3	3
GYA|c42674_g1	874	0	0	0	0	0	1	1	1	1	1
GYA|c40855_g1	264	0	0	1	1	1	1	2	2	2	2
GYA|c37761_g1	333	1	1	1	1	1	1	1	1	1	1
GYA|c44906_g1	335	0	0	2	2	2	2	2	2	2	3
GYA|c29196_g1	335	1	1	1	1	2	2	2	2	2	2
GYA|c23294_g1	1584	135	268	378	493	627	749	888	1015	1139	1261
GYA|c19486_g1	309	0	0	0	0	0	0	0	1	1	1
GYA|c23489_g2	2197	211	454	688	887	1103	1345	1557	1764	1959	2152
GYA|c21787_g1	996	45	83	129	174	217	246	285	320	366	397
GYA|c10789_g1	2396	32	65	106	138	177	230	269	301	337	372
GYA|c33947_g1	363	3	4	4	4	5	6	8	8	8	8
GYA|c25752_g1	1239	47	91	128	173	220	260	301	356	398	443
GYA|c23655_g2	1461	0	1	2	2	3	3	3	3	3	3
GYA|c27990_g1	592	2	5	5	6	7	8	10	12	13	14
GYA|c38244_g1	271	1	1	1	1	2	2	2	2	2	2
GYA|c11947_g1	384	2	2	4	4	4	6	6	6	6	6
GYA|c13676_g1	581	0	1	2	2	2	2	2	2	2	3
GYA|c27161_g3	1775	13	24	39	56	74	88	100	122	139	149
GYA|c41218_g1	365	0	0	1	1	1	1	1	1	1	1
GYA|c19247_g1	598	1	2	4	6	7	7	9	9	9	12
GYA|c44586_g1	234	0	0	1	2	2	2	3	4	4	4
GYA|c17714_g2	667	4	7	11	16	21	23	31	37	42	44
GYA|c15212_g1	350	1	2	2	2	2	2	2	2	2	2
GYA|c38681_g1	210	0	0	0	0	0	1	1	1	1	1
GYA|c43219_g1	436	1	1	1	1	1	1	1	2	2	2
GYA|c30837_g1	549	1	1	1	1	1	1	1	2	2	2
GYA|c21141_g1	1213	1	6	8	9	11	14	16	18	20	20
GYA|c24785_g1	3250	47	75	119	172	209	254	293	335	367	406
GYA|c26319_g3	532	0	1	1	1	1	1	1	1	1	1
GYA|c18027_g1	249	0	0	0	0	1	1	1	1	1	1
GYA|c8111_g1	255	0	0	0	0	0	0	2	2	2	4
GYA|c23642_g2	858	2	3	5	6	9	11	13	14	16	21
GYA|c32475_g1	219	0	0	0	0	0	0	0	0	1	1
GYA|c19738_g1	1121	1	2	3	5	6	8	8	10	11	11
GYA|c27240_g2	1258	9	14	22	39	47	54	61	73	80	95
GYA|c18956_g1	663	1	2	2	3	3	4	4	4	5	5
GYA|c39863_g1	772	1	2	4	5	8	9	10	10	10	10
GYA|c6831_g1	518	1	2	2	2	3	3	4	4	4	5
GYA|c26346_g1	3871	195	401	596	780	974	1195	1382	1569	1781	1981
GYA|c13635_g1	703	38	66	107	141	174	216	247	289	334	371
GYA|c26690_g1	2744	113	213	308	420	521	617	739	837	932	1030
GYA|c13360_g1	376	0	0	0	1	1	1	1	1	1	1
GYA|c26885_g1	3027	54	93	136	182	228	266	310	351	382	409
GYA|c21316_g1	1317	18	33	45	60	79	97	110	128	145	165
GYA|c24702_g1	3139	159	336	527	698	886	1057	1226	1395	1578	1760
GYA|c34852_g1	732	0	1	1	2	4	6	7	9	10	11
GYA|c43097_g1	376	0	1	2	2	3	4	4	4	4	4
GYA|c32130_g1	633	0	0	2	4	6	8	8	9	9	10
GYA|c39922_g1	358	1	2	3	3	4	4	5	6	6	6
GYA|c22552_g3	1226	24	55	70	95	117	141	169	196	229	258
GYA|c21005_g1	288	0	1	1	2	3	5	5	5	5	6
GYA|c22530_g1	1046	10	22	36	56	71	84	94	102	117	126
GYA|c16040_g1	308	5	7	9	13	15	18	23	28	28	32
GYA|c14523_g1	410	0	1	3	6	7	7	7	9	9	11
GYA|c44433_g1	233	0	0	0	0	0	0	1	2	2	2
GYA|c35443_g1	300	0	0	0	0	1	1	1	1	1	1
GYA|c22700_g1	1590	18	40	60	89	109	133	165	199	221	248
GYA|c24376_g1	927	26	49	72	102	125	158	192	225	247	275
GYA|c25007_g1	1075	126	230	344	470	593	704	811	928	1041	1160
GYA|c5458_g1	760	0	0	1	2	3	3	4	4	5	7
GYA|c43084_g1	322	0	0	0	0	0	0	0	0	1	2
GYA|c16970_g1	222	0	0	0	1	1	1	1	1	1	1
GYA|c20976_g1	557	34	63	100	131	168	210	247	276	311	348
GYA|c21004_g1	974	136	283	417	562	696	820	959	1098	1249	1395
GYA|c25473_g1	534	2	4	6	6	9	10	13	15	19	23
GYA|c27606_g3	1649	3	10	12	14	19	22	32	34	38	47
GYA|c24228_g1	960	4	7	10	13	17	21	26	32	36	39
GYA|c27660_g1	315	0	0	0	1	1	1	2	2	2	2
GYA|c42953_g1	372	0	0	1	1	1	2	2	2	2	2
GYA|c39764_g1	477	1	1	2	3	3	3	4	4	5	5
GYA|c23324_g1	2686	14	36	67	99	116	140	157	180	202	216
GYA|c27192_g1	2979	10	15	30	35	47	57	69	84	99	108
GYA|c24511_g2	1037	2	4	5	7	10	13	16	16	19	20
GYA|c24051_g1	2621	122	254	380	509	632	750	887	1010	1161	1285
GYA|c24988_g1	2692	198	409	591	788	986	1164	1347	1551	1751	1950
GYA|c34035_g1	300	0	0	0	0	0	1	2	2	2	2
GYA|c24393_g1	1764	2	2	3	3	6	7	8	10	10	11
GYA|c33677_g1	1361	1	6	10	13	14	16	18	18	20	23
GYA|c22265_g1	1208	47	89	131	187	225	274	311	353	398	446
GYA|c35729_g1	235	0	0	0	0	0	0	1	1	1	1
GYA|c20357_g1	530	1	1	1	1	2	3	3	3	3	3
GYA|c5048_g2	547	0	0	1	2	2	3	4	4	4	4
GYA|c23209_g1	1719	14	29	40	50	57	69	85	95	107	123
GYA|c24140_g1	890	107	215	345	465	568	716	847	962	1094	1233
GYA|c24471_g1	2575	22	47	71	102	130	148	184	213	237	265
GYA|c23056_g1	2149	246	507	756	1006	1255	1530	1778	2033	2275	2530
GYA|c22417_g1	982	30	67	97	140	161	184	220	254	285	318
GYA|c44161_g1	337	0	0	0	0	1	1	1	1	1	1
GYA|c27756_g1	422	0	0	0	1	1	2	3	4	4	5
GYA|c25739_g1	2704	735	1482	2195	2908	3603	4334	5042	5748	6476	7199
GYA|c44051_g1	350	0	0	1	1	2	2	2	2	2	2
GYA|c25571_g1	447	11	19	33	49	55	65	77	89	100	117
GYA|c21951_g1	1221	145	313	488	645	801	961	1123	1266	1426	1582
GYA|c2661_g1	649	1	1	3	3	4	5	6	6	6	6
GYA|c25463_g2	872	8	18	25	33	44	49	55	61	67	74
GYA|c31926_g1	288	0	1	1	1	1	1	1	1	1	1
GYA|c33161_g1	305	0	2	2	2	2	2	2	2	2	3
GYA|c19884_g1	811	1	1	1	1	2	3	3	3	3	3
GYA|c26162_g2	435	109	195	285	388	521	639	739	836	955	1063
GYA|c22505_g1	1358	75	151	230	291	365	442	505	586	650	733
GYA|c15202_g1	468	1	3	3	4	5	6	6	8	9	10
GYA|c20557_g1	1302	21	41	58	77	93	119	142	166	190	215
GYA|c36503_g1	265	0	1	1	2	2	2	2	2	2	2
GYA|c6153_g1	541	1	1	1	1	3	3	4	6	8	9
GYA|c22642_g1	2535	11	25	36	56	65	79	89	99	110	119
GYA|c21870_g1	3217	104	215	321	441	567	675	792	909	1000	1097
GYA|c38654_g1	327	0	0	0	0	0	0	1	1	1	1
GYA|c16988_g1	364	0	0	1	2	2	2	2	2	2	2
GYA|c39911_g1	865	1	1	1	3	4	4	5	5	8	8
GYA|c26900_g1	3187	48	91	118	152	203	253	296	337	392	434
GYA|c27309_g3	4085	613	1293	1885	2500	3102	3730	4326	4974	5625	6266
GYA|c21430_g1	624	0	0	1	1	1	1	1	1	1	1
GYA|c44801_g1	235	0	0	1	1	1	2	2	2	2	2
GYA|c34049_g1	946	1	2	4	6	9	11	13	14	16	18
GYA|c27523_g1	5818	128	243	381	495	614	751	845	966	1085	1201
GYA|c20009_g1	317	1	2	4	4	7	9	10	10	10	11
GYA|c41352_g1	230	0	0	1	1	1	1	1	1	2	2
GYA|c27773_g1	405	1	1	1	1	1	1	1	1	1	1
GYA|c30968_g1	330	0	0	0	0	0	0	0	0	0	1
GYA|c25212_g1	1634	268	534	799	1067	1343	1601	1866	2129	2420	2638
GYA|c42183_g1	248	0	0	1	1	1	1	1	1	1	1
GYA|c22549_g1	1290	20	36	52	74	91	104	120	141	160	187
GYA|c3620_g1	208	0	0	0	0	1	1	1	1	1	1
GYA|c34626_g1	274	0	0	0	0	0	1	1	1	2	2
GYA|c14403_g1	473	0	0	2	2	3	3	3	3	3	4
GYA|c31621_g1	334	0	0	0	0	0	0	1	1	1	1
GYA|c23952_g1	1506	97	165	253	328	417	505	587	661	744	827
GYA|c2920_g1	581	1	1	2	2	2	3	3	3	3	5
GYA|c26474_g2	2006	28	71	102	132	153	178	205	228	262	289
GYA|c41524_g1	347	1	1	1	1	1	1	1	1	2	2
GYA|c27183_g1	3753	518	1081	1597	2084	2669	3162	3676	4238	4780	5288
GYA|c6594_g1	352	0	0	1	1	1	1	1	1	2	3
GYA|c27147_g1	3186	97	187	313	429	512	617	736	830	923	1025
GYA|c30438_g1	260	0	0	2	2	2	2	2	2	2	2
GYA|c37209_g1	251	1	2	3	3	3	4	5	7	7	7
GYA|c43485_g1	350	0	1	1	1	1	2	2	2	2	2
GYA|c20567_g1	921	2	4	5	6	6	9	9	10	11	11
GYA|c37418_g1	262	0	0	1	2	2	2	2	2	4	4
GYA|c41923_g1	243	0	0	0	0	0	0	0	1	2	2
GYA|c10128_g1	254	0	1	1	1	1	1	1	1	2	2
GYA|c24170_g1	2491	445	891	1313	1735	2194	2607	3037	3495	3954	4400
GYA|c17754_g1	823	0	1	1	1	1	2	2	2	2	2
GYA|c22828_g1	743	2	6	9	14	17	21	26	28	36	39
GYA|c32084_g1	254	0	1	2	3	3	3	3	3	3	3
GYA|c23615_g1	2295	37	82	126	168	200	228	253	294	328	364
GYA|c34440_g1	762	0	0	0	0	0	0	1	1	1	1
GYA|c17927_g1	624	0	0	0	0	1	1	1	1	1	2
GYA|c21533_g1	2507	642	1283	1931	2532	3138	3740	4363	4998	5657	6269
GYA|c32407_g1	292	0	0	0	0	0	0	1	1	1	1
GYA|c44097_g1	252	1	1	1	1	1	2	2	2	2	2
GYA|c25280_g3	348	1	1	1	1	1	2	2	2	2	2
GYA|c38406_g1	382	0	0	0	0	0	0	1	1	2	2
GYA|c22850_g1	1903	141	252	362	469	584	680	793	916	1035	1147
GYA|c9499_g1	689	0	0	0	1	2	2	2	3	3	3
GYA|c24081_g1	2577	467	921	1385	1888	2367	2848	3328	3800	4227	4709
GYA|c21839_g2	1217	91	167	252	335	428	515	615	710	802	881
GYA|c24320_g1	1688	339	650	976	1334	1653	2010	2337	2649	2962	3293
GYA|c7728_g1	413	6	12	17	23	26	30	36	40	44	49
GYA|c27242_g1	2900	892	1743	2565	3463	4378	5264	6136	7077	7958	8854
GYA|c19289_g1	371	1	1	1	1	1	1	1	2	2	2
GYA|c9970_g1	527	0	0	0	0	2	2	2	3	3	3
GYA|c621_g1	269	0	1	2	2	2	2	2	2	2	2
GYA|c24749_g1	2619	107	223	344	462	559	651	766	878	993	1099
GYA|c22401_g1	1385	23	49	71	96	117	140	157	175	204	217
GYA|c41490_g1	253	0	0	0	0	1	2	2	2	2	2
GYA|c23564_g2	325	2	2	3	4	4	8	10	10	10	12
GYA|c26601_g1	4069	182	355	512	675	835	996	1168	1353	1504	1688
GYA|c23457_g1	1599	62	124	181	239	285	343	394	446	487	539
GYA|c42655_g1	760	3	5	5	6	8	9	9	9	9	10
GYA|c16100_g1	535	1	1	1	2	2	3	4	4	5	7
GYA|c26766_g2	3740	78	142	220	303	383	450	524	597	679	772
GYA|c24966_g1	1487	8	18	27	34	45	57	65	73	83	93
GYA|c27269_g3	294	0	0	0	0	1	1	1	1	1	1
GYA|c29878_g1	250	1	1	1	1	1	1	1	1	1	1
GYA|c20988_g1	913	2	4	6	7	8	11	13	13	13	13
GYA|c10818_g1	300	0	0	0	0	0	0	0	0	0	1
GYA|c36488_g1	223	0	0	0	0	0	0	0	1	1	2
GYA|c21881_g1	651	0	0	1	1	1	1	1	1	1	1
GYA|c19524_g1	335	0	1	1	1	1	1	1	1	1	1
GYA|c20282_g1	1325	54	103	172	235	272	317	378	429	485	539
GYA|c22040_g1	1806	2	3	5	8	10	11	11	13	14	14
GYA|c23256_g1	2212	479	962	1444	1974	2431	2941	3390	3863	4351	4821
GYA|c39835_g1	492	0	0	2	2	3	3	4	5	5	6
GYA|c22570_g1	1342	106	196	311	413	517	627	719	803	909	1010
GYA|c29044_g1	261	0	0	0	0	0	0	1	2	2	2
GYA|c26552_g1	1941	50	91	138	176	224	266	307	355	405	441
GYA|c39063_g1	271	0	0	0	0	0	0	0	0	0	1
GYA|c20660_g1	898	1	1	2	2	2	2	2	2	2	2
GYA|c45088_g1	219	2	2	2	2	2	2	2	2	2	2
GYA|c34127_g1	228	0	0	0	0	0	0	0	0	0	1
GYA|c18553_g2	601	0	0	1	1	2	4	4	4	5	6
GYA|c25098_g1	1806	53	110	178	236	294	343	404	467	514	589
GYA|c25090_g1	2593	89	183	272	371	474	607	719	821	931	1030
GYA|c32076_g1	273	0	0	0	0	0	0	0	0	1	2
GYA|c20058_g1	1138	3	9	15	18	21	28	36	42	46	49
GYA|c22749_g1	2558	332	644	982	1297	1628	1924	2213	2505	2805	3100
GYA|c2961_g1	373	0	0	0	0	0	0	0	0	1	1
GYA|c21828_g1	2416	6	13	22	27	39	48	60	68	77	83
GYA|c14500_g1	796	2	2	4	4	4	4	5	5	6	8
GYA|c5362_g1	330	0	0	0	1	1	1	1	1	1	1
GYA|c35247_g1	483	0	0	0	0	0	0	0	0	1	1
GYA|c17928_g1	1008	2	2	6	7	7	9	11	14	15	23
GYA|c36677_g1	278	0	1	1	1	1	1	1	1	1	1
GYA|c21838_g1	801	1	2	3	3	3	4	4	6	6	6
GYA|c23176_g3	418	2	2	5	6	7	9	10	11	12	15
GYA|c20032_g1	672	0	1	4	4	5	5	6	7	7	7
GYA|c27534_g3	471	8	19	31	51	55	62	80	91	104	112
GYA|c22343_g1	1560	108	225	344	448	579	703	831	951	1063	1200
GYA|c25663_g2	1201	22	51	81	117	145	165	200	236	253	273
GYA|c27124_g1	4764	466	855	1299	1674	2086	2464	2845	3263	3662	4061
GYA|c27378_g4	1492	164	324	486	652	825	985	1138	1287	1447	1608
GYA|c19705_g1	571	0	0	0	0	0	0	0	1	1	1
GYA|c4233_g1	308	0	0	0	0	1	1	1	1	2	2
GYA|c42958_g1	257	0	0	0	0	0	0	0	1	1	1
GYA|c26889_g1	3118	76	153	219	295	377	454	513	596	670	735
GYA|c7736_g1	758	1	2	3	3	3	4	5	5	6	6
GYA|c35697_g1	375	0	1	1	1	2	2	2	2	3	3
GYA|c27937_g1	894	2	3	3	4	5	5	6	6	6	6
GYA|c2892_g1	245	0	0	0	0	0	0	0	0	0	2
GYA|c30824_g1	520	0	1	1	1	1	1	1	1	1	1
GYA|c19522_g1	834	2	3	4	5	6	11	11	12	16	16
GYA|c27489_g1	5506	14	35	61	77	96	121	151	178	208	232
GYA|c29357_g1	343	0	0	0	0	0	1	1	1	2	2
GYA|c20629_g1	1045	72	142	214	291	366	436	506	586	657	736
GYA|c35932_g1	631	0	1	3	3	3	4	4	7	7	8
GYA|c25097_g1	1155	12	30	41	59	77	87	113	130	146	162
GYA|c32890_g1	260	0	0	0	1	1	1	1	2	2	2
GYA|c19314_g1	294	0	1	2	2	3	3	3	3	3	3
GYA|c22614_g2	1673	1	3	5	6	7	10	10	12	14	19
GYA|c19618_g1	628	1	2	7	8	8	10	10	14	14	16
GYA|c3046_g1	332	0	1	1	1	1	2	2	2	2	3
GYA|c19026_g1	2234	3	5	7	9	16	18	20	23	26	28
GYA|c31440_g1	225	0	0	0	0	0	1	1	1	1	1
GYA|c11381_g1	405	0	0	0	0	0	2	3	3	3	3
GYA|c22662_g1	2395	456	916	1364	1762	2231	2692	3146	3583	4026	4466
GYA|c27395_g1	6739	196	355	529	721	902	1085	1254	1424	1588	1768
GYA|c26604_g1	2582	145	311	457	621	776	916	1075	1228	1395	1569
GYA|c22668_g1	1721	52	104	167	215	261	315	370	414	452	487
GYA|c23271_g1	1943	36	72	114	153	195	237	268	305	339	371
GYA|c43657_g1	205	0	1	1	1	1	1	1	1	1	2
GYA|c25684_g2	1524	48	101	151	193	244	283	343	388	436	476
GYA|c22905_g1	453	1	1	2	2	2	4	5	5	5	6
GYA|c22939_g4	505	0	1	2	4	7	7	11	13	15	18
GYA|c37635_g1	484	0	0	0	2	2	2	3	3	3	3
GYA|c19573_g1	1407	49	102	134	187	238	276	327	366	406	442
GYA|c24314_g1	2073	293	581	902	1147	1434	1717	1996	2294	2588	2888
GYA|c18788_g1	856	0	2	4	9	12	14	17	20	20	22
GYA|c39527_g1	280	0	1	1	1	1	1	1	1	1	1
GYA|c2926_g1	261	1	1	1	1	1	2	2	2	2	2
GYA|c22856_g1	2073	79	164	261	331	409	485	558	640	722	821
GYA|c22594_g1	714	2	3	4	5	6	7	11	11	12	13
GYA|c26341_g1	2417	454	910	1279	1691	2153	2610	3019	3411	3854	4311
GYA|c27048_g1	4526	224	458	673	897	1106	1341	1553	1774	1949	2190
GYA|c10452_g2	478	0	0	0	0	0	1	2	2	2	2
GYA|c24171_g1	2205	234	424	637	857	1058	1278	1485	1708	1922	2167
GYA|c23033_g1	2669	442	897	1328	1750	2203	2684	3124	3549	3985	4452
GYA|c40103_g1	221	0	0	0	0	0	0	0	0	1	1
GYA|c22574_g1	3188	781	1598	2391	3213	3993	4794	5642	6455	7273	8082
GYA|c45084_g1	293	0	0	0	0	0	0	0	1	1	1
GYA|c27570_g1	3668	173	340	517	678	838	1009	1162	1327	1491	1651
GYA|c20698_g1	650	3	4	5	5	5	5	5	5	6	8
GYA|c9584_g1	368	0	0	0	0	1	2	2	2	2	2
GYA|c23018_g1	1828	83	163	235	298	360	437	517	583	645	719
GYA|c22408_g1	1664	8	13	25	32	39	43	49	50	57	65
GYA|c18008_g1	2046	93	186	284	382	495	602	705	796	892	995
GYA|c23530_g1	1527	67	127	188	234	296	345	404	462	515	576
GYA|c22001_g1	1966	66	131	194	268	326	389	462	519	595	663
GYA|c23031_g1	1598	1026	2166	3343	4537	5720	6861	8028	9120	10298	11448
GYA|c40001_g1	301	0	0	0	0	0	0	0	0	1	1
GYA|c31453_g1	284	0	1	1	1	2	2	2	2	2	2
GYA|c14986_g1	639	2	2	3	4	5	7	10	10	11	12
GYA|c36642_g1	631	9	17	29	35	48	54	64	74	84	92
GYA|c40042_g1	321	0	0	0	0	0	0	2	2	2	2
GYA|c17949_g1	743	0	0	1	2	2	2	2	2	2	3
GYA|c2056_g1	832	0	0	0	1	4	4	5	5	5	6
GYA|c8654_g1	696	1010	2005	3048	4136	5184	6252	7288	8278	9317	10364
GYA|c37420_g1	243	0	0	0	0	1	1	1	1	1	1
GYA|c6967_g1	271	0	0	0	1	1	1	1	1	1	1
GYA|c32554_g1	526	0	0	0	0	1	1	1	1	2	2
GYA|c23398_g2	1757	77	141	207	276	340	402	469	543	608	682
GYA|c20981_g1	820	1	1	3	3	4	4	4	4	6	6
GYA|c21416_g1	1442	67	121	170	218	264	323	384	439	498	550
GYA|c23785_g1	4355	237	501	724	947	1165	1420	1645	1895	2115	2339
GYA|c27702_g1	713	561	1131	1656	2205	2770	3298	3866	4398	4951	5512
GYA|c24299_g2	6837	616	1220	1808	2393	2966	3524	4127	4667	5257	5852
GYA|c27329_g1	352	3	4	7	8	10	11	11	12	13	13
GYA|c19818_g1	573	13	21	32	42	51	56	66	71	77	82
GYA|c26078_g3	1829	94	183	285	385	494	597	703	792	894	994
GYA|c24362_g1	1756	48	89	127	167	215	252	287	344	387	430
GYA|c21133_g1	4455	40	75	109	143	178	200	231	256	291	316
GYA|c39804_g1	241	0	0	1	2	2	2	2	2	2	2
GYA|c22798_g2	583	4	12	18	27	43	53	60	73	80	91
GYA|c30698_g1	927	4	10	18	26	32	38	43	49	61	67
GYA|c23000_g1	2353	93	164	243	329	413	497	567	653	731	811
GYA|c9299_g1	993	1	2	3	5	6	7	7	8	10	10
GYA|c27822_g1	291	0	0	0	1	1	1	2	3	4	4
GYA|c38391_g1	276	0	0	0	0	0	1	2	2	2	2
GYA|c35654_g1	351	1	1	1	1	1	1	2	2	2	2
GYA|c16947_g1	1446	1	2	2	2	2	2	3	3	3	4
GYA|c20985_g1	870	7	13	19	23	30	34	41	49	53	59
GYA|c26045_g1	3140	113	243	344	462	560	675	808	922	1050	1182
GYA|c18006_g1	530	0	1	1	1	1	1	1	2	2	2
GYA|c3244_g1	1822	3	4	4	8	10	10	10	10	12	13
GYA|c35166_g1	277	0	0	0	0	1	1	1	1	1	1
GYA|c21358_g1	904	0	1	1	1	2	2	4	4	4	5
GYA|c22704_g1	3421	36	62	77	103	135	164	177	210	238	281
GYA|c24078_g1	2384	177	349	532	716	888	1061	1237	1433	1616	1814
GYA|c26020_g2	479	1	3	5	8	9	10	12	14	15	16
GYA|c22942_g1	767	1	1	2	4	4	5	5	5	6	8
GYA|c34058_g1	253	0	0	0	1	1	1	1	1	1	1
GYA|c43788_g1	239	0	0	0	0	0	0	0	1	1	1
GYA|c23154_g1	2085	100	222	335	431	533	637	749	874	989	1109
GYA|c24285_g1	1438	33	51	73	99	125	166	200	231	263	283
GYA|c35653_g1	303	0	1	1	1	1	1	1	1	1	1
GYA|c33540_g1	210	1	1	1	1	2	2	2	2	2	2
GYA|c39853_g1	966	1	3	5	10	11	15	19	21	22	25
GYA|c3541_g1	425	0	0	1	1	3	3	4	5	6	7
GYA|c34084_g1	516	0	1	1	1	1	1	1	1	1	2
GYA|c19266_g1	953	0	0	0	1	1	1	1	1	1	1
GYA|c5640_g1	1238	0	0	0	0	1	1	2	2	2	2
GYA|c2863_g1	521	0	0	1	1	2	2	2	2	2	3
GYA|c23794_g1	2021	74	168	246	340	437	527	601	695	776	879
GYA|c28287_g1	424	1	3	4	4	5	5	5	5	5	5
GYA|c23703_g1	1416	3	8	12	16	21	23	27	34	45	49
GYA|c31985_g1	320	0	0	0	1	3	3	3	4	4	4
GYA|c4352_g1	709	2	3	3	4	4	6	7	8	9	9
GYA|c19872_g1	790	1	1	2	3	4	5	7	8	9	9
GYA|c22374_g1	1369	23	51	82	108	137	163	190	209	237	272
GYA|c20889_g1	847	13	22	33	49	60	78	88	95	105	123
GYA|c23297_g2	1707	38	82	135	176	227	263	304	360	409	460
GYA|c26642_g1	2438	149	309	462	612	752	909	1048	1185	1311	1447
GYA|c40337_g1	397	0	0	0	0	1	1	1	2	3	3
GYA|c31134_g1	202	0	0	0	0	0	1	1	1	1	1
GYA|c23310_g1	1961	8	14	23	32	36	40	49	57	59	68
GYA|c19076_g1	330	1	4	6	6	7	9	10	12	13	13
GYA|c45242_g1	246	0	1	1	1	1	2	3	3	3	3
GYA|c27019_g2	1315	7	7	14	19	23	25	31	35	41	49
GYA|c24967_g1	2857	328	660	988	1321	1661	1970	2292	2615	2966	3275
GYA|c23598_g1	1459	123	275	383	527	655	780	900	1027	1143	1269
GYA|c26399_g2	391	13	19	25	28	36	44	49	55	60	70
GYA|c41580_g1	244	0	0	0	0	0	0	0	0	1	1
GYA|c22441_g1	466	3	5	7	10	10	11	15	19	20	22
GYA|c25789_g4	573	0	0	0	1	1	1	1	2	2	3
GYA|c43215_g1	270	0	0	1	1	1	1	2	2	2	2
GYA|c17199_g1	666	0	1	1	1	1	1	1	1	1	1
GYA|c10590_g1	1043	48	98	150	194	253	301	351	409	460	515
GYA|c16457_g1	380	4	7	17	24	28	34	43	51	63	75
GYA|c26925_g2	6179	41	92	143	201	251	309	370	428	482	539
GYA|c25833_g1	2306	26	55	84	105	126	152	186	212	235	269
GYA|c26551_g1	4374	401	791	1225	1615	2067	2493	2876	3307	3707	4141
GYA|c30216_g1	307	0	0	0	0	1	1	1	1	1	1
GYA|c34304_g1	542	0	1	1	2	2	3	4	4	4	5
GYA|c24389_g1	2269	146	272	390	511	636	753	878	991	1116	1259
GYA|c23900_g1	1554	76	155	234	304	377	454	532	605	693	776
GYA|c19624_g1	709	1	1	2	2	3	3	3	3	4	4
GYA|c24510_g1	3268	368	751	1094	1453	1828	2240	2634	2974	3351	3738
GYA|c26830_g1	3288	38	73	116	163	198	232	264	311	370	409
GYA|c24202_g1	6107	169	317	486	664	846	1031	1194	1350	1485	1664
GYA|c19547_g1	367	0	0	2	4	4	5	5	5	5	6
GYA|c18819_g1	692	1	2	4	4	4	4	4	4	6	6
GYA|c23390_g1	2670	152	294	438	572	720	862	1013	1163	1325	1466
GYA|c45185_g1	270	0	0	1	1	1	1	1	2	2	2
GYA|c30733_g1	1822	42	87	141	185	224	276	317	378	425	476
GYA|c27543_g1	650	43	76	106	140	172	210	241	277	310	338
GYA|c31189_g1	217	0	0	0	0	0	0	2	2	2	2
GYA|c17842_g1	332	0	0	0	0	1	1	2	2	2	2
GYA|c40986_g1	345	0	0	0	0	1	1	1	1	1	1
GYA|c26564_g1	1109	81	170	271	351	442	528	633	737	827	927
GYA|c44091_g1	260	1	1	1	1	1	2	2	2	2	2
GYA|c23037_g1	2499	27	55	84	120	153	183	204	223	251	286
GYA|c45070_g1	308	0	0	0	1	1	1	2	2	2	2
GYA|c45283_g1	220	0	0	0	0	0	0	0	0	1	1
GYA|c42081_g1	346	0	0	2	2	2	2	3	3	3	3
GYA|c21729_g2	1317	1	3	3	3	5	8	10	13	16	21
GYA|c41481_g1	527	0	0	0	0	1	1	1	1	1	1
GYA|c21034_g1	938	63	107	156	203	246	302	356	398	462	516
GYA|c23407_g1	520	4	10	19	28	35	38	45	56	73	83
GYA|c26208_g1	2138	48	108	162	201	253	318	362	410	469	514
GYA|c26031_g1	2728	272	546	798	1054	1310	1570	1840	2131	2393	2652
GYA|c23277_g1	1443	132	250	384	510	622	747	868	1003	1113	1224
GYA|c23273_g1	960	3	4	11	14	17	23	25	28	31	31
GYA|c20024_g1	884	32	54	88	111	154	191	228	244	265	297
GYA|c23641_g1	2558	352	702	1076	1426	1787	2165	2528	2873	3246	3627
GYA|c27225_g1	3758	215	442	672	900	1134	1374	1592	1831	2050	2258
GYA|c23912_g1	1744	82	145	210	290	370	438	495	559	623	699
GYA|c6255_g1	463	0	0	0	0	0	0	0	0	1	1
GYA|c37398_g1	457	0	1	2	2	2	2	2	2	2	2
GYA|c27633_g1	6753	258	477	715	976	1218	1455	1718	1975	2216	2471
GYA|c26554_g2	2777	970	1893	2887	3832	4762	5700	6633	7555	8489	9399
GYA|c14721_g1	271	0	0	1	1	1	1	1	1	1	1
GYA|c14635_g2	287	0	0	0	2	3	3	3	3	3	3
GYA|c33844_g1	1519	0	1	2	2	2	2	2	4	5	6
GYA|c37801_g1	255	0	0	0	0	1	1	1	1	1	1
GYA|c25953_g1	1905	22	50	77	110	130	157	171	186	206	231
GYA|c41298_g1	593	0	0	1	2	2	3	4	5	5	6
GYA|c2600_g1	286	0	0	1	1	1	1	1	1	1	2
GYA|c16823_g1	729	0	0	1	1	1	1	2	2	2	2
GYA|c23002_g1	3675	393	802	1166	1552	1905	2287	2664	3063	3469	3815
GYA|c22190_g1	1569	52	110	157	213	259	316	376	418	467	520
GYA|c26944_g1	3601	123	224	342	469	564	675	793	907	996	1106
GYA|c23601_g2	1411	71	141	206	281	359	410	480	549	617	689
GYA|c9468_g1	726	9	18	23	29	33	36	40	49	57	64
GYA|c843_g1	255	0	1	1	1	1	1	1	1	1	1
GYA|c22629_g1	456	0	1	1	1	1	1	2	2	2	2
GYA|c5921_g1	283	0	0	0	0	0	1	1	1	1	1
GYA|c24647_g1	2005	70	148	235	308	362	419	508	583	655	735
GYA|c21874_g1	1412	37	81	116	161	200	237	282	322	358	403
GYA|c25366_g1	4130	12	27	38	46	62	71	83	91	101	114
GYA|c40507_g1	270	1	1	1	1	1	1	1	1	1	1
GYA|c20799_g1	1703	112	238	365	488	630	757	873	1004	1127	1258
GYA|c18866_g1	593	0	1	2	3	3	3	3	3	3	4
GYA|c24522_g1	1082	11	23	37	53	73	81	97	109	123	128
GYA|c15106_g1	419	1	1	1	1	1	2	2	2	2	2
GYA|c24343_g1	599	3	7	10	11	13	14	14	17	21	22
GYA|c14414_g1	272	0	0	0	0	0	1	1	1	1	1
GYA|c15496_g1	493	0	1	1	1	1	1	3	3	4	5
GYA|c20824_g1	620	0	2	2	2	3	5	5	5	7	7
GYA|c7587_g1	259	0	0	1	1	1	1	1	1	1	1
GYA|c31782_g1	520	22	56	84	96	122	149	171	205	225	245
GYA|c14938_g1	1643	4	7	8	13	16	20	23	29	33	35
GYA|c28043_g1	570	1	2	3	3	3	3	3	3	3	3
GYA|c21130_g1	559	0	1	2	2	2	2	3	3	4	4
GYA|c1107_g1	1567	4	9	11	14	16	18	25	29	31	31
GYA|c28080_g1	318	0	0	0	0	0	0	0	1	1	1
GYA|c24270_g2	4151	139	300	434	583	720	859	988	1141	1296	1448
GYA|c45366_g1	268	0	0	0	0	1	2	3	3	3	3
GYA|c22710_g1	2711	247	500	754	989	1258	1495	1733	1967	2235	2488
GYA|c26358_g2	1183	1	2	2	2	2	2	2	3	4	5
GYA|c22910_g3	381	5	16	19	23	26	34	37	39	43	49
GYA|c4988_g1	829	1	1	2	2	2	2	3	4	5	7
GYA|c32321_g1	504	0	1	1	1	1	2	2	2	2	2
GYA|c36342_g1	300	0	0	0	0	0	0	1	1	1	1
GYA|c36546_g1	320	0	0	0	0	0	1	1	2	2	2
GYA|c25821_g1	2335	25	49	68	84	105	126	147	178	199	221
GYA|c24513_g1	2068	43	81	113	151	190	228	262	291	322	356
GYA|c19876_g1	988	1	1	1	1	1	1	1	1	3	3
GYA|c23692_g1	2617	236	457	653	856	1040	1253	1455	1664	1863	2077
GYA|c27807_g1	374	0	0	0	0	1	1	1	1	1	1
GYA|c5327_g1	372	1	1	1	2	2	3	3	3	3	3
GYA|c21224_g1	694	2	2	4	4	5	5	5	6	6	6
GYA|c16907_g1	690	0	0	1	1	2	2	2	2	3	3
GYA|c19448_g1	762	1	3	9	10	14	19	21	22	22	24
GYA|c22354_g1	1683	15	36	48	66	75	89	98	120	129	144
GYA|c25057_g1	2653	374	800	1207	1587	1992	2339	2730	3151	3547	3964
GYA|c25358_g1	3333	14	38	52	70	90	111	136	153	172	183
GYA|c43811_g1	367	0	0	0	0	1	1	1	1	1	1
GYA|c22940_g1	523	23	46	76	97	126	146	162	187	208	233
GYA|c25974_g1	637	19	41	78	99	120	143	169	187	209	240
GYA|c40479_g1	538	0	2	2	3	3	3	3	3	4	4
GYA|c22218_g3	1475	71	144	227	311	389	453	535	600	687	782
GYA|c24290_g1	1552	79	146	214	309	383	457	521	589	674	754
GYA|c3891_g1	1084	0	0	0	0	0	2	3	4	4	4
GYA|c31021_g1	416	0	2	2	2	2	2	2	2	3	3
GYA|c26035_g1	2246	171	346	526	709	894	1084	1278	1482	1658	1839
GYA|c40032_g1	403	1	1	1	1	1	1	1	1	1	1
GYA|c1078_g1	623	0	0	0	1	1	1	1	1	1	1
GYA|c21557_g1	771	316	625	937	1280	1619	1918	2223	2555	2885	3214
GYA|c21724_g1	518	0	0	0	0	1	1	1	2	2	2
GYA|c43735_g1	408	0	0	0	0	0	0	1	1	2	2
GYA|c35021_g1	408	0	0	0	0	1	1	1	1	2	3
GYA|c23762_g1	1444	9	16	25	33	41	58	69	82	92	100
GYA|c19193_g1	422	0	0	0	1	2	3	3	3	4	4
GYA|c11927_g1	719	1	6	8	10	12	13	15	15	18	19
GYA|c34649_g1	618	0	1	1	1	2	6	7	7	7	7
GYA|c30900_g1	338	0	0	0	0	0	0	0	0	1	1
GYA|c26643_g1	4353	382	810	1182	1576	1949	2352	2745	3155	3553	3968
GYA|c6227_g1	1325	19	32	51	74	91	108	121	149	171	187
GYA|c19559_g1	437	1	1	2	3	6	6	7	9	10	12
GYA|c21355_g1	534	1	1	3	3	4	4	5	7	8	10
GYA|c26816_g1	3713	79	138	212	265	332	386	460	515	553	606
GYA|c22643_g1	1730	507	1008	1510	2021	2524	3024	3521	3970	4449	4914
GYA|c26255_g2	4385	117	239	360	486	625	768	890	1015	1136	1274
GYA|c23409_g1	2492	541	1040	1563	2085	2619	3196	3730	4269	4807	5341
GYA|c33370_g1	251	0	0	1	1	1	1	1	1	1	1
GYA|c20331_g2	294	0	1	2	2	2	2	2	2	3	4
GYA|c23195_g1	1498	8	15	19	32	45	54	58	69	72	79
GYA|c4329_g1	310	0	0	0	0	0	0	0	1	1	1
GYA|c40526_g1	434	0	1	1	1	1	1	2	2	2	2
GYA|c21431_g1	1570	1807	3567	5355	7099	8824	10551	12315	14059	15731	17506
GYA|c20806_g1	911	0	0	0	0	0	0	0	0	1	1
GYA|c23363_g1	2048	37	89	128	177	214	261	307	364	420	456
GYA|c23146_g2	1006	0	2	5	6	7	8	10	12	13	14
GYA|c26324_g1	2267	64	119	181	247	298	359	410	463	517	590
GYA|c36351_g1	208	0	0	0	0	0	0	0	1	1	1
GYA|c22087_g1	2730	126	255	368	477	601	724	820	939	1054	1183
GYA|c3638_g1	559	1	1	1	1	1	1	3	4	6	6
GYA|c34510_g1	224	1	1	1	1	1	1	1	1	1	1
GYA|c3797_g1	737	0	0	3	3	3	4	4	5	6	6
GYA|c40429_g1	452	0	0	0	1	1	1	2	2	2	2
GYA|c24529_g1	1751	4	10	18	26	31	36	37	42	47	54
GYA|c30053_g1	255	0	1	1	1	1	1	2	3	4	4
GYA|c451_g1	397	0	1	1	1	2	2	2	2	3	3
GYA|c18471_g1	593	91	179	258	338	415	500	585	697	789	877
GYA|c28371_g1	228	0	0	1	1	1	1	1	1	1	1
GYA|c30103_g1	225	0	0	0	0	0	1	1	1	1	1
GYA|c20356_g1	594	7	14	25	35	46	57	65	73	85	91
GYA|c22946_g1	2894	21	45	76	109	135	165	187	213	244	277
GYA|c9271_g1	328	0	1	1	1	1	1	1	1	1	1
GYA|c38959_g1	402	0	0	0	0	0	0	1	1	1	1
GYA|c38436_g1	570	0	0	1	1	1	1	1	1	1	2
GYA|c22352_g1	2365	270	530	801	1085	1335	1591	1859	2104	2374	2657
GYA|c22336_g1	2153	9	17	30	41	54	62	72	92	102	109
GYA|c12626_g1	697	0	1	1	1	1	2	3	3	4	5
GYA|c25174_g1	1496	2	10	12	14	17	21	21	25	31	33
GYA|c21766_g2	870	8	12	14	15	18	23	28	33	37	41
GYA|c37765_g1	267	0	1	1	1	1	1	1	1	2	2
GYA|c25826_g1	2546	18	33	54	74	90	105	122	136	157	176
GYA|c42828_g1	397	0	0	0	1	1	1	1	2	2	2
GYA|c40299_g1	419	1	1	1	1	1	1	1	1	2	2
GYA|c5749_g1	284	0	0	2	2	2	2	2	2	3	3
GYA|c27596_g2	1538	4	8	11	20	26	28	33	36	37	38
GYA|c26399_g1	2423	136	280	390	519	653	801	941	1065	1177	1296
GYA|c30108_g1	302	0	0	0	1	1	1	1	1	1	1
GYA|c20167_g1	549	0	0	0	0	2	2	2	3	4	4
GYA|c21619_g1	1677	115	238	380	519	664	791	903	1044	1186	1314
GYA|c12370_g1	783	2	3	5	7	7	7	13	13	16	16
GYA|c16101_g1	462	1	2	2	3	3	3	3	4	4	4
GYA|c24303_g1	1796	28	65	98	127	169	207	247	292	337	368
GYA|c1130_g1	322	0	0	0	0	1	2	2	2	2	2
GYA|c24327_g1	1848	50	90	142	189	237	288	335	379	427	463
GYA|c27348_g2	3916	315	650	934	1266	1563	1902	2211	2527	2839	3151
GYA|c19766_g1	1572	1	1	2	4	5	6	7	7	7	8
GYA|c23880_g1	2462	465	919	1392	1839	2287	2752	3210	3672	4119	4584
GYA|c24044_g1	1884	27	60	98	138	170	199	229	261	286	319
GYA|c24200_g1	2486	865	1711	2593	3380	4198	5053	5861	6679	7502	8327
GYA|c21854_g2	679	21	39	56	73	92	108	131	152	168	184
GYA|c40692_g1	223	0	0	0	0	0	0	0	1	1	1
GYA|c37084_g1	355	0	0	0	1	1	1	1	1	1	1
GYA|c9429_g1	452	0	0	1	1	3	3	3	3	3	4
GYA|c41847_g1	291	0	0	0	0	0	1	1	2	2	2
GYA|c25661_g1	645	12	27	43	55	59	72	79	94	107	114
GYA|c24653_g2	730	1	1	1	1	1	1	1	1	2	3
GYA|c31426_g1	208	1	1	1	1	1	1	1	1	1	1
GYA|c18850_g1	685	1	2	2	4	7	7	7	8	10	10
GYA|c22329_g1	267	0	0	0	0	0	0	0	1	1	1
GYA|c40155_g1	801	0	0	0	1	1	2	3	5	7	8
GYA|c26562_g3	444	1	2	3	4	6	7	12	16	17	17
GYA|c17628_g1	465	1	1	1	1	1	1	1	1	2	2
GYA|c25011_g1	1443	6	9	11	16	20	23	24	24	29	31
GYA|c39587_g1	235	0	0	0	0	0	0	0	0	0	1
GYA|c21616_g1	1033	1	1	2	4	5	6	6	6	6	6
GYA|c36087_g1	266	1	1	1	1	1	1	1	2	2	3
GYA|c27963_g1	209	0	0	0	0	1	2	2	2	2	2
GYA|c36571_g1	335	0	0	0	0	0	0	0	1	1	1
GYA|c42103_g1	239	0	0	0	0	0	0	1	1	1	1
GYA|c13335_g1	670	1	1	1	3	3	5	5	5	5	7
GYA|c37113_g1	233	0	0	0	1	1	1	1	1	1	1
GYA|c20833_g1	797	19	50	71	95	117	138	165	186	205	226
GYA|c35627_g1	501	0	1	1	1	1	1	2	2	2	2
GYA|c19423_g1	606	3	4	4	4	5	5	7	8	8	10
GYA|c45252_g1	225	0	0	0	0	0	0	0	0	1	1
GYA|c38214_g1	428	2	3	3	3	6	6	7	7	9	9
GYA|c32786_g1	262	0	0	0	0	0	1	1	1	1	1
GYA|c39335_g1	263	0	0	0	0	1	1	1	1	2	2
GYA|c18410_g1	619	1	1	1	1	1	1	2	4	5	6
GYA|c24440_g1	3771	17	44	75	101	124	140	161	179	191	209
GYA|c39321_g1	324	0	0	0	0	0	0	1	1	1	1
GYA|c22521_g1	1088	16	42	56	81	106	123	141	158	183	201
GYA|c22219_g1	518	6	11	27	37	51	58	69	82	94	105
GYA|c25279_g1	877	2	5	7	7	10	12	14	14	18	19
GYA|c8246_g2	435	1	1	1	2	2	2	2	2	2	2
GYA|c24862_g1	1739	21	55	91	126	157	177	212	244	283	320
GYA|c6460_g1	306	0	0	1	1	1	1	1	1	1	2
GYA|c18898_g1	688	1	1	1	1	2	3	3	3	5	5
GYA|c45271_g1	213	0	0	1	1	1	1	1	2	2	2
GYA|c25025_g1	1397	3	3	5	8	9	10	14	15	17	19
GYA|c24254_g1	548	2	3	3	4	4	5	10	10	13	14
GYA|c25841_g1	357	2	4	5	8	11	13	15	16	16	18
GYA|c28799_g1	229	0	0	0	1	1	1	1	1	1	2
GYA|c24302_g1	1891	277	545	841	1174	1498	1786	2093	2414	2718	3012
GYA|c20470_g1	310	6	12	15	24	30	42	46	56	59	66
GYA|c10662_g1	502	0	0	1	1	1	1	1	1	1	1
GYA|c23610_g1	1806	147	289	431	558	708	859	977	1102	1231	1348
GYA|c20568_g1	1039	8	18	26	32	39	53	56	68	75	80
GYA|c27441_g1	3199	28	56	79	111	136	158	195	215	242	267
GYA|c25198_g1	2209	138	277	422	558	704	845	973	1127	1275	1431
GYA|c18899_g1	1113	53	101	145	207	256	309	367	430	492	545
GYA|c24935_g1	1331	34	70	111	152	184	221	263	304	346	383
GYA|c40693_g1	614	0	1	2	2	2	3	4	4	4	4
GYA|c33368_g1	220	1	1	2	2	2	2	2	2	2	2
GYA|c32959_g1	334	0	0	0	0	0	0	1	1	1	2
GYA|c22793_g1	1614	111	211	343	443	526	635	727	828	922	1035
GYA|c23462_g1	2873	334	631	952	1251	1580	1925	2252	2594	2896	3221
GYA|c522_g1	1462	105	204	307	388	477	574	669	775	881	985
GYA|c32463_g1	247	0	0	1	1	1	1	1	1	1	1
GYA|c21183_g1	522	5	7	8	12	17	24	24	26	27	28
GYA|c12558_g1	984	0	1	5	7	11	14	14	17	18	20
GYA|c8778_g1	337	0	0	0	0	0	0	1	1	1	2
GYA|c20966_g1	1407	3	4	6	7	7	7	8	9	13	13
GYA|c18106_g1	856	0	0	0	0	1	2	3	3	3	3
GYA|c43086_g1	312	0	0	0	0	0	0	0	0	1	1
GYA|c24597_g1	2598	41	82	123	165	199	240	278	321	365	408
GYA|c25453_g2	1148	394	879	1341	1781	2239	2707	3123	3596	4027	4500
GYA|c27243_g1	6661	322	679	1015	1380	1702	2052	2403	2746	3068	3402
GYA|c21262_g1	466	0	0	0	1	1	1	1	1	1	1
GYA|c25672_g1	1929	5	18	28	35	46	57	68	76	83	92
GYA|c24961_g2	2411	77	167	277	376	482	593	693	804	924	1028
GYA|c43969_g1	255	0	0	0	0	0	0	1	2	2	2
GYA|c2448_g1	348	0	0	1	1	1	1	1	2	2	2
GYA|c24423_g1	940	1	4	7	11	14	19	22	25	25	27
GYA|c23738_g1	4030	2264	4588	6950	9265	11570	13814	16152	18468	20857	23220
GYA|c8453_g1	478	0	0	0	0	0	2	2	2	2	2
GYA|c43769_g1	382	0	1	1	1	1	2	2	2	2	2
GYA|c28056_g1	859	4	6	9	15	19	21	25	29	34	37
GYA|c20670_g4	981	0	1	1	2	2	2	3	3	4	4
GYA|c25422_g1	3100	1048	2122	3184	4258	5289	6288	7305	8293	9356	10351
GYA|c42262_g1	366	0	0	0	0	0	0	0	0	1	1
GYA|c41909_g1	201	0	0	0	0	0	0	0	1	1	1
GYA|c28666_g1	234	0	0	0	1	1	1	1	1	1	1
GYA|c20206_g1	791	4	4	8	9	12	17	17	19	22	25
GYA|c27518_g1	2992	6	14	22	29	34	47	53	57	65	72
GYA|c25476_g1	2558	66	137	203	271	337	404	474	538	626	699
GYA|c23500_g1	1831	88	175	273	358	438	529	628	700	783	858
GYA|c27396_g1	2289	76	159	234	315	403	485	574	649	729	809
GYA|c45041_g1	272	0	0	0	1	1	1	1	2	2	2
GYA|c43237_g1	327	0	0	0	0	0	1	2	2	3	3
GYA|c43860_g1	591	1	1	1	2	2	2	2	3	3	4
GYA|c22874_g1	2078	25	49	74	100	127	156	177	211	246	272
GYA|c26209_g1	1985	4	10	16	25	31	38	44	51	58	65
GYA|c22074_g1	1214	25	51	72	99	122	154	177	204	229	256
GYA|c24350_g1	875	87	168	236	295	349	428	511	573	648	711
GYA|c27459_g1	4261	273	538	779	1008	1295	1570	1818	2090	2346	2607
GYA|c33951_g1	408	0	0	1	1	2	2	3	3	3	3
GYA|c3461_g1	261	0	0	0	0	0	0	0	1	3	3
GYA|c26981_g1	2755	19	38	49	71	88	104	125	141	155	181
GYA|c17530_g1	274	0	0	0	0	0	0	0	1	2	2
GYA|c28142_g1	270	0	0	0	0	0	1	1	2	3	3
GYA|c30530_g1	205	0	0	0	0	1	1	1	1	1	1
GYA|c20059_g1	387	1	3	6	9	9	10	11	13	17	17
GYA|c23285_g1	1824	3	4	6	7	10	13	17	20	21	21
GYA|c43248_g1	641	1	3	4	4	5	5	5	5	6	6
GYA|c37492_g1	202	0	1	1	1	2	2	2	2	2	2
GYA|c21106_g2	689	0	0	0	0	0	1	1	2	3	3
GYA|c40416_g1	319	0	0	0	0	1	1	1	1	1	1
GYA|c9649_g1	453	0	0	0	0	0	0	0	0	1	1
GYA|c6664_g1	326	0	0	1	1	1	1	1	3	3	3
GYA|c43139_g1	351	0	0	0	0	0	1	1	1	3	3
GYA|c41779_g1	263	0	0	0	0	0	0	0	1	1	1
GYA|c27239_g1	1787	3	10	16	22	24	33	40	45	47	50
GYA|c27858_g1	304	1	2	3	6	6	6	7	9	9	9
GYA|c5924_g1	555	0	0	1	3	3	3	3	3	3	3
GYA|c20462_g2	649	0	0	0	1	1	1	1	1	2	2
GYA|c26137_g1	2725	55	110	160	205	255	312	365	408	467	527
GYA|c5179_g1	330	1	1	2	3	4	6	7	7	7	9
GYA|c24342_g1	496	2	7	10	10	12	12	13	17	18	20
GYA|c5790_g1	203	0	0	0	0	0	1	1	1	2	2
GYA|c30555_g1	254	0	0	1	1	1	1	1	1	1	1
GYA|c13831_g1	601	1	1	2	2	2	3	3	3	3	3
GYA|c20441_g1	306	0	1	1	1	1	1	1	1	1	1
GYA|c17829_g1	289	0	1	1	1	1	1	1	2	2	2
GYA|c27416_g1	2124	82	145	209	287	365	440	526	612	674	750
GYA|c30752_g1	2201	5	7	9	12	15	16	18	24	25	26
GYA|c13308_g1	213	0	0	1	1	1	1	1	1	1	1
GYA|c6397_g1	502	0	0	2	2	2	2	2	2	2	2
GYA|c38891_g1	634	1	2	2	2	2	5	5	5	6	6
GYA|c2271_g1	225	0	0	0	0	0	0	0	1	1	1
GYA|c8979_g1	407	0	0	0	0	1	1	2	2	2	2
GYA|c21029_g1	324	0	0	0	0	0	0	0	0	1	1
GYA|c27261_g1	2539	22	44	72	94	119	142	159	184	201	220
GYA|c40157_g1	291	0	0	0	1	1	1	1	1	1	1
GYA|c34668_g1	1307	3	3	6	7	8	10	12	13	18	20
GYA|c41792_g1	230	0	0	0	0	0	0	0	0	0	1
GYA|c23555_g1	877	18	28	40	53	67	85	103	119	131	147
GYA|c44013_g1	443	0	0	0	1	1	1	1	1	1	1
GYA|c19626_g1	1752	8	16	26	36	42	52	64	72	77	81
GYA|c19284_g1	792	1	2	3	5	6	9	11	12	12	12
GYA|c25572_g2	396	16	33	54	81	109	135	159	175	188	205
GYA|c33535_g1	202	0	0	0	0	0	0	1	1	1	1
GYA|c27272_g1	3624	11	15	27	35	42	50	56	61	71	83
GYA|c27402_g1	4792	131	273	431	581	737	880	998	1137	1295	1442
GYA|c21474_g1	761	28	52	79	95	120	147	169	200	234	265
GYA|c23776_g2	1784	11	28	42	54	70	91	107	134	151	171
GYA|c26543_g1	346	1	5	6	7	9	9	13	16	17	21
GYA|c26712_g1	2695	45	91	135	193	239	280	320	376	425	469
GYA|c28734_g1	523	2	2	3	3	3	3	3	3	4	4
GYA|c7441_g1	391	0	0	0	0	0	0	0	0	0	1
GYA|c26533_g2	1043	79	167	251	335	415	499	587	661	740	825
GYA|c14882_g1	1581	0	3	4	4	4	4	6	10	12	12
GYA|c23755_g1	363	1	1	1	3	4	4	5	7	9	10
GYA|c24272_g1	3353	236	474	746	977	1221	1457	1696	1930	2190	2441
GYA|c21191_g1	2244	4	7	10	12	15	16	18	19	22	25
GYA|c40013_g1	225	0	0	0	0	0	1	1	1	1	2
GYA|c26747_g1	3299	363	727	1108	1500	1879	2237	2607	3003	3399	3782
GYA|c20017_g1	885	0	0	0	0	0	0	0	2	2	2
GYA|c25691_g1	2257	189	332	517	678	861	1006	1158	1346	1491	1640
GYA|c31593_g1	460	0	0	1	1	1	1	1	1	1	2
GYA|c16562_g2	1101	0	1	3	3	5	6	8	9	10	11
GYA|c26762_g1	4255	350	683	1012	1348	1698	2015	2397	2707	3031	3360
GYA|c20574_g1	470	0	0	0	0	0	1	1	1	2	2
GYA|c26724_g1	1683	11	27	37	49	63	75	91	103	110	124
GYA|c24016_g1	2112	196	387	564	753	948	1120	1311	1486	1685	1858
GYA|c25394_g1	1172	9	18	28	31	37	46	53	64	73	84
GYA|c23650_g1	2684	403	838	1237	1674	2119	2506	2925	3364	3750	4134
GYA|c39733_g1	754	1	1	2	3	4	4	4	4	4	5
GYA|c23778_g2	1971	115	215	311	416	521	622	720	818	918	1024
GYA|c22193_g1	1312	26	57	84	116	149	172	192	212	243	271
GYA|c16008_g1	1860	2	2	2	3	4	4	4	7	8	8
GYA|c23218_g1	3660	216	438	651	901	1105	1346	1577	1808	2033	2247
GYA|c18715_g1	551	1	1	2	2	3	3	4	4	4	6
GYA|c22740_g1	2525	39	92	147	200	241	302	342	397	452	509
GYA|c21684_g2	716	66	126	198	266	325	378	456	513	566	636
GYA|c25963_g4	1164	278	530	777	1040	1287	1525	1807	2092	2362	2642
GYA|c14997_g2	702	1	1	1	1	1	1	1	2	3	3
GYA|c15045_g1	1150	1	2	5	10	13	17	22	24	27	30
GYA|c18823_g1	896	0	0	0	0	0	1	2	2	2	2
GYA|c19385_g1	653	0	0	0	1	1	1	1	2	2	3
GYA|c21085_g1	1665	33	82	127	165	196	242	280	321	354	403
GYA|c24239_g1	748	10	24	42	54	71	90	105	122	134	148
GYA|c14626_g1	371	0	0	1	3	4	5	6	6	6	6
GYA|c21513_g1	489	127	271	396	508	638	768	906	1029	1165	1287
GYA|c44088_g1	262	0	0	0	1	1	1	1	1	1	1
GYA|c19216_g1	666	0	2	3	6	7	7	8	9	9	9
GYA|c20358_g1	424	1	3	4	6	9	11	12	13	13	15
GYA|c29699_g1	238	0	0	0	0	0	0	0	0	0	2
GYA|c27602_g2	1525	47	85	134	173	210	240	278	313	351	391
GYA|c37618_g1	550	1	3	3	4	4	4	4	4	4	4
GYA|c33663_g1	388	0	0	0	1	1	1	1	1	2	2
GYA|c11822_g1	440	0	0	0	2	2	2	2	2	2	2
GYA|c37614_g1	262	1	1	1	1	2	2	2	2	2	2
GYA|c4981_g1	460	1	2	4	6	8	8	9	12	14	17
GYA|c26028_g1	1819	26	46	71	95	115	134	163	182	198	216
GYA|c39297_g1	388	1	1	1	1	1	1	2	2	4	4
GYA|c22476_g1	1124	42	102	156	204	252	305	357	414	471	533
GYA|c1829_g1	275	1	1	2	2	2	2	2	2	2	2
GYA|c24822_g1	2087	84	164	260	357	452	536	624	708	800	888
GYA|c29652_g1	245	0	0	1	1	1	1	1	1	1	1
GYA|c21836_g1	2005	4	11	16	22	24	26	39	43	47	50
GYA|c42918_g1	330	0	1	1	1	1	1	1	1	1	1
GYA|c44265_g1	257	0	0	0	0	0	0	0	0	0	1
GYA|c23288_g2	919	11	24	45	65	73	95	113	130	150	168
GYA|c11727_g1	630	0	0	0	0	0	0	1	1	1	1
GYA|c27648_g1	501	3	3	3	4	4	5	6	7	9	11
GYA|c35495_g1	252	0	1	1	1	1	1	1	1	1	1
GYA|c22640_g1	448	1	1	2	2	4	4	5	5	6	7
GYA|c29403_g1	306	0	0	0	0	1	2	2	2	2	2
GYA|c20925_g1	2197	10	17	22	29	41	48	52	62	70	83
GYA|c24022_g1	786	1996	3952	5907	7904	9836	11779	13754	15761	17662	19556
GYA|c22949_g1	2782	1705	3251	4899	6490	8166	9816	11445	13138	14794	16371
GYA|c25511_g2	439	57	101	150	210	257	314	360	420	472	516
GYA|c3087_g1	297	0	0	0	1	1	1	1	2	2	2
GYA|c34801_g1	503	0	0	0	0	0	1	1	2	3	4
GYA|c20530_g1	233	0	0	0	0	0	0	0	1	1	1
GYA|c13754_g1	519	0	0	0	0	0	0	0	1	1	1
GYA|c32153_g1	374	0	1	1	1	1	1	1	1	1	1
GYA|c17245_g1	332	1	1	1	3	3	4	4	5	5	5
GYA|c33754_g1	386	0	1	2	3	3	4	6	6	6	6
GYA|c25415_g1	2801	38	73	105	133	165	206	245	280	317	351
GYA|c3395_g1	348	1	1	1	2	2	2	3	3	3	4
GYA|c11111_g1	416	2	2	2	2	2	2	2	2	2	3
GYA|c36661_g1	268	0	0	0	0	0	0	0	0	0	1
GYA|c40814_g1	232	0	0	0	0	0	1	1	1	1	1
GYA|c24382_g1	2002	503	1025	1507	2017	2566	3061	3562	4087	4555	5004
GYA|c15585_g1	1063	1	3	5	7	9	9	12	15	15	15
GYA|c24003_g1	2390	79	159	236	310	374	441	516	591	672	743
GYA|c17275_g1	459	0	0	0	0	0	0	0	0	1	1
GYA|c12515_g1	316	2	6	10	12	13	16	19	20	23	25
GYA|c4862_g1	631	2	2	4	4	5	5	5	5	6	6
GYA|c4982_g1	489	0	1	1	1	1	1	1	1	1	1
GYA|c25732_g1	780	24	44	66	80	109	120	141	162	181	202
GYA|c23918_g1	1817	86	168	232	310	409	507	591	691	782	885
GYA|c15352_g1	459	0	0	0	1	1	2	2	3	3	3
GYA|c42017_g1	403	0	0	1	1	2	2	2	3	4	4
GYA|c33781_g1	422	1	2	2	2	3	4	5	5	5	5
GYA|c26783_g1	3978	104	206	312	415	504	603	681	762	859	953
GYA|c15842_g1	264	0	0	1	1	1	1	2	2	2	2
GYA|c21745_g1	1248	32	55	86	120	156	189	212	239	269	307
GYA|c31395_g1	250	0	0	0	0	1	1	2	2	2	2
GYA|c33221_g1	248	0	0	1	1	1	1	1	1	1	1
GYA|c10353_g1	703	2	5	6	7	10	11	13	16	18	18
GYA|c28063_g1	270	0	0	0	0	0	0	0	0	0	1
GYA|c9573_g1	586	0	1	1	1	1	1	1	1	2	2
GYA|c26483_g1	3214	27	51	75	95	136	153	178	208	237	266
GYA|c21998_g1	663	0	1	1	3	4	4	4	4	6	6
GYA|c21240_g1	437	0	0	0	0	0	0	0	1	1	1
GYA|c28778_g1	207	1	1	1	1	1	2	2	2	3	4
GYA|c21936_g1	1719	3	7	9	12	12	12	14	16	20	21
GYA|c36411_g1	327	0	0	0	1	1	1	2	2	2	2
GYA|c24841_g1	1176	772	1543	2271	2993	3745	4457	5211	5982	6683	7415
GYA|c31853_g1	319	0	0	0	1	2	3	3	4	5	5
GYA|c43324_g1	569	1	3	3	3	3	3	5	5	6	6
GYA|c40502_g1	249	2	2	2	2	2	2	2	2	2	2
GYA|c27657_g1	435	0	0	1	1	1	1	1	2	2	3
GYA|c29185_g1	512	1	1	1	3	4	4	5	5	6	6
GYA|c24612_g1	1102	59	118	190	264	336	388	443	497	558	614
GYA|c20644_g1	1146	0	0	1	1	1	1	1	1	1	1
GYA|c24820_g2	424	17	28	34	47	54	65	80	89	99	109
GYA|c27567_g1	3943	97	196	298	401	489	601	688	794	879	983
GYA|c20048_g1	1543	46	82	116	168	206	243	283	328	374	411
GYA|c6522_g1	743	0	2	3	4	5	6	7	7	9	10
GYA|c24514_g1	871	23	54	80	120	141	166	194	221	242	262
GYA|c35351_g1	286	0	0	0	0	0	0	0	0	1	1
GYA|c20818_g1	919	1	2	6	6	8	9	10	11	12	14
GYA|c12322_g1	1949	11	16	28	32	39	46	49	54	62	68
GYA|c35464_g1	501	0	1	2	3	3	3	5	5	5	5
GYA|c9041_g1	366	1	2	2	2	4	4	5	5	6	6
GYA|c44912_g1	433	0	0	0	0	1	2	2	3	5	6
GYA|c23075_g1	698	0	0	0	1	1	1	1	1	2	2
GYA|c18794_g1	458	2	2	2	2	2	3	3	6	6	7
GYA|c3681_g1	701	1	2	3	6	10	12	13	16	18	19
GYA|c26624_g2	3395	114	227	359	480	602	727	844	970	1099	1212
GYA|c42944_g1	441	0	0	1	1	1	2	2	3	3	3
GYA|c31968_g1	262	0	0	1	1	1	1	1	1	1	1
GYA|c21683_g1	906	0	0	0	0	1	2	3	4	5	7
GYA|c21090_g1	2015	209	452	684	902	1125	1354	1580	1790	2011	2225
GYA|c17032_g1	1548	1	6	8	11	13	13	15	15	18	21
GYA|c25400_g1	2271	8	11	19	23	27	35	44	48	55	60
GYA|c19469_g1	324	0	0	0	0	1	1	1	1	2	2
GYA|c23726_g1	1235	49	106	154	199	242	283	329	384	433	484
GYA|c22272_g2	286	0	1	1	3	4	4	7	8	8	9
GYA|c16332_g1	524	0	0	1	1	2	3	5	7	7	7
GYA|c23253_g1	2535	105	223	311	414	507	602	697	801	908	1007
GYA|c28871_g1	659	0	0	0	0	0	1	1	1	1	1
GYA|c25782_g2	869	8	17	27	34	38	42	53	58	67	76
GYA|c27592_g1	3730	50	104	170	231	279	333	396	461	515	558
GYA|c29644_g1	419	0	1	1	2	2	2	2	2	2	2
GYA|c21126_g1	598	2	3	3	4	6	6	6	6	7	10
GYA|c14863_g1	448	1	2	3	3	3	3	4	4	4	4
GYA|c3471_g1	310	0	0	0	1	1	2	2	2	2	2
GYA|c12394_g1	934	5	6	6	8	12	16	20	23	25	26
GYA|c35095_g1	342	1	1	1	1	2	2	2	2	2	2
GYA|c20576_g1	785	0	0	1	3	3	3	3	5	6	6
GYA|c25200_g1	1823	152	292	442	596	749	944	1095	1257	1387	1541
GYA|c26962_g2	533	2	2	2	3	3	4	5	6	6	7
GYA|c26117_g1	617	62	128	182	255	329	400	455	511	573	650
GYA|c20600_g1	954	4	8	9	11	12	17	22	24	27	30
GYA|c21507_g1	1273	18	28	38	50	62	68	78	88	102	111
GYA|c19239_g1	1058	0	0	1	2	4	7	8	9	9	10
GYA|c19271_g1	506	2	2	2	2	2	4	5	5	5	5
GYA|c26030_g1	1754	106	200	301	400	489	565	660	754	848	946
GYA|c23017_g1	549	0	0	0	0	1	2	2	2	2	2
GYA|c10677_g1	839	0	1	3	3	3	4	4	5	6	6
GYA|c20781_g1	940	5	12	19	29	36	40	45	51	55	62
GYA|c25948_g1	1876	13	21	28	30	35	40	46	57	65	70
GYA|c22553_g1	1680	7	13	22	26	30	35	38	42	45	48
GYA|c24937_g1	2495	38	76	107	154	188	228	268	312	347	390
GYA|c17551_g1	349	0	0	0	0	0	1	1	2	2	5
GYA|c21673_g1	659	9	20	34	47	55	72	90	103	112	123
GYA|c22203_g1	1177	11	21	30	35	45	54	64	74	77	89
GYA|c24193_g1	1866	29	58	93	121	148	180	214	241	278	307
GYA|c26850_g1	4750	132	263	406	522	633	756	877	1026	1148	1273
GYA|c30521_g1	248	0	0	0	0	0	0	0	0	1	1
GYA|c16893_g1	274	0	0	0	0	1	2	2	2	2	2
GYA|c21934_g1	1539	9	11	16	20	22	28	35	43	46	52
GYA|c17359_g1	426	2	2	2	2	2	2	2	2	2	2
GYA|c31518_g1	299	0	0	0	0	0	0	0	0	0	1
GYA|c28092_g1	356	0	0	1	1	1	1	1	1	1	3
GYA|c40304_g1	407	1	2	2	2	2	2	2	2	2	2
GYA|c19646_g1	1287	1	2	2	5	5	6	7	7	8	8
GYA|c25907_g1	2804	101	210	305	401	508	591	690	785	902	997
GYA|c23948_g1	1231	28	65	93	116	158	178	207	237	265	288
GYA|c10348_g1	1854	20	39	55	75	97	112	133	149	170	190
GYA|c36060_g1	233	1	1	1	1	1	1	1	1	1	1
GYA|c25584_g1	712	13	20	28	37	45	54	62	77	85	98
GYA|c20555_g1	604	0	1	2	2	3	4	4	4	5	5
GYA|c19907_g1	350	6	10	20	29	36	40	45	53	62	67
GYA|c34622_g1	252	0	0	0	1	1	1	1	1	1	1
GYA|c19691_g1	312	0	0	1	3	3	5	5	5	5	5
GYA|c18334_g1	1447	9	20	36	49	59	63	75	81	92	105
GYA|c32703_g1	350	0	0	0	0	0	0	0	0	0	1
GYA|c28045_g1	669	1	3	3	4	5	5	6	8	8	8
GYA|c25086_g2	6345	210	403	589	780	970	1158	1333	1522	1724	1912
GYA|c18933_g1	852	3	4	7	7	8	10	10	11	12	12
GYA|c36066_g1	226	1	1	1	1	1	1	1	1	1	1
GYA|c21170_g1	707	5	12	18	28	36	43	49	55	59	67
GYA|c29331_g1	458	3	5	8	10	11	12	14	16	19	21
GYA|c18688_g1	1337	3	3	4	5	6	8	10	11	15	18
GYA|c31393_g1	269	0	1	1	1	1	2	2	2	2	2
GYA|c36882_g1	255	0	0	1	1	1	1	1	1	2	2
GYA|c22138_g1	2073	61	122	199	272	343	422	487	556	629	688
GYA|c19104_g1	469	2	2	6	10	15	18	20	22	27	32
GYA|c30562_g1	243	0	0	0	0	1	1	1	1	1	1
GYA|c24498_g1	1742	202	381	577	772	962	1125	1329	1513	1720	1906
GYA|c24772_g1	2568	114	230	359	483	595	715	849	956	1089	1228
GYA|c15736_g1	204	0	0	0	0	1	1	1	1	1	1
GYA|c18075_g1	705	20	49	77	104	131	173	188	218	240	269
GYA|c8376_g1	357	0	0	0	1	1	1	1	1	1	2
GYA|c17122_g1	652	5	11	14	18	21	26	34	36	44	49
GYA|c24093_g1	2024	20	41	64	78	99	113	134	149	179	189
GYA|c27213_g2	494	4	5	7	16	20	24	31	36	37	42
GYA|c6905_g1	522	0	0	0	0	1	1	1	1	1	1
GYA|c8942_g1	393	0	1	1	3	3	3	5	5	5	5
GYA|c3902_g1	441	5	7	7	10	13	13	14	14	15	16
GYA|c22112_g1	914	9	15	25	32	43	50	54	64	74	82
GYA|c26927_g3	4365	246	456	659	883	1118	1321	1547	1783	1995	2239
GYA|c41916_g1	410	1	2	2	2	3	3	4	5	5	7
GYA|c23503_g1	1194	1	4	6	11	16	18	20	22	23	27
GYA|c31070_g1	760	0	0	0	0	1	2	3	4	5	5
GYA|c32123_g1	335	0	0	0	1	1	1	1	1	1	1
GYA|c26785_g1	2057	116	204	298	412	522	616	720	827	902	983
GYA|c33946_g1	280	0	0	0	0	0	0	0	0	0	1
GYA|c37729_g1	386	0	0	0	0	1	1	1	1	1	1
GYA|c33777_g1	513	0	0	1	1	2	2	2	3	3	3
GYA|c3558_g1	942	1	3	4	5	7	7	7	7	10	12
GYA|c7595_g1	352	0	0	0	0	1	1	1	1	1	1
GYA|c24992_g1	4571	157	322	488	663	835	1019	1200	1336	1499	1660
GYA|c17382_g1	537	10	15	26	36	53	62	74	84	92	104
GYA|c19721_g1	1552	35	61	91	108	135	152	176	206	226	243
GYA|c37428_g1	273	0	0	0	0	0	1	1	1	1	3
GYA|c24478_g1	2607	0	1	1	1	1	3	3	3	5	6
GYA|c27460_g1	4951	18	39	56	78	90	109	126	144	158	180
GYA|c23502_g1	3046	221	404	603	780	964	1191	1423	1632	1829	2018
GYA|c39389_g1	363	2	2	2	2	2	2	2	2	2	2
GYA|c19020_g1	267	0	0	0	0	0	1	1	1	2	2
GYA|c37014_g1	317	0	0	1	1	1	1	2	2	2	2
GYA|c42844_g1	332	0	1	1	1	2	2	2	3	3	3
GYA|c22285_g1	1990	185	367	561	752	964	1151	1361	1559	1777	1980
GYA|c14394_g1	3600	87	166	239	312	372	457	522	611	682	763
GYA|c28740_g1	226	0	0	0	0	0	2	2	2	2	2
GYA|c19245_g1	343	0	0	0	1	1	1	1	1	1	1
GYA|c749_g1	344	0	2	2	2	2	2	2	3	4	4
GYA|c21514_g1	1224	2	3	3	3	4	4	5	5	8	9
GYA|c38399_g1	259	0	0	0	0	0	1	1	1	2	2
GYA|c34540_g1	414	0	0	1	2	2	2	2	2	3	4
GYA|c24995_g2	442	1	1	1	1	1	2	2	3	3	3
GYA|c33639_g1	1041	3	4	7	10	16	19	23	25	28	30
GYA|c27552_g1	4957	26	75	113	159	186	234	267	304	345	380
GYA|c19637_g1	969	0	0	1	3	5	6	6	9	11	12
GYA|c23655_g1	742	0	1	1	1	1	1	2	3	3	4
GYA|c22056_g1	1472	8	22	36	46	63	74	91	101	119	136
GYA|c42586_g1	220	0	0	1	1	1	1	1	1	1	1
GYA|c23327_g1	2625	233	456	682	936	1174	1405	1646	1865	2078	2308
GYA|c18651_g1	1443	0	0	1	1	1	1	1	1	1	1
GYA|c18515_g1	597	0	1	1	2	2	3	4	6	7	8
GYA|c27456_g2	4754	394	793	1273	1687	2088	2495	2937	3331	3782	4215
GYA|c35742_g1	273	0	0	0	0	0	0	1	1	2	2
GYA|c43429_g1	261	0	0	1	1	1	2	2	2	2	2
GYA|c21463_g1	879	7	17	21	25	34	39	42	49	55	58
GYA|c26680_g1	3405	152	300	421	566	715	866	1032	1162	1316	1466
GYA|c21798_g1	1162	45	99	157	209	261	301	350	392	439	486
GYA|c29386_g1	301	0	1	1	1	1	1	1	1	1	1
GYA|c22526_g1	1715	195	391	588	801	992	1181	1370	1564	1766	1939
GYA|c25845_g1	4442	534	1042	1554	2082	2590	3138	3656	4209	4726	5212
GYA|c21738_g1	1397	628	1229	1879	2555	3182	3779	4394	5048	5705	6310
GYA|c22552_g2	902	14	33	48	74	98	119	143	162	184	199
GYA|c34898_g1	241	1	2	2	2	2	2	2	2	2	2
GYA|c3322_g1	398	0	0	0	0	1	2	4	4	4	5
GYA|c11182_g1	260	0	1	1	1	1	1	1	1	1	2
GYA|c35493_g1	229	0	0	1	1	1	1	1	1	2	2
GYA|c17400_g1	506	1	1	1	1	1	1	1	1	1	1
GYA|c4613_g1	434	0	0	0	0	0	0	1	1	1	1
GYA|c29359_g1	270	0	1	1	1	1	1	1	1	1	1
GYA|c29946_g1	272	0	0	0	1	1	1	2	2	2	2
GYA|c27116_g1	4156	147	283	410	555	699	832	968	1101	1255	1386
GYA|c30283_g1	247	1	1	1	1	1	1	1	2	2	2
GYA|c43971_g1	470	0	0	1	1	1	1	3	5	5	7
GYA|c33515_g1	220	0	0	0	0	1	1	1	1	1	1
GYA|c23746_g1	2003	48	102	148	205	253	311	357	406	462	513
GYA|c20261_g1	2267	27	53	78	103	129	155	187	213	242	271
GYA|c21785_g1	740	2	5	5	8	10	11	12	13	16	18
GYA|c9139_g1	444	25	38	56	72	91	109	128	151	175	200
GYA|c11163_g1	889	1	5	7	9	11	12	14	19	20	22
GYA|c24864_g1	2109	22	36	57	94	118	143	170	195	221	244
GYA|c19639_g1	593	0	2	2	2	3	3	3	3	3	5
GYA|c18672_g1	1047	47	88	134	177	227	282	331	381	422	463
GYA|c33860_g1	1026	5	6	9	13	17	20	22	25	27	29
GYA|c25206_g1	2188	38	87	137	187	234	283	341	386	441	491
GYA|c23801_g1	1362	44	110	177	239	306	364	412	474	551	625
GYA|c40369_g1	622	1	1	1	1	4	4	5	7	7	9
GYA|c23419_g1	1531	17	36	54	76	91	112	137	153	163	174
GYA|c23288_g3	809	40	77	119	164	203	245	292	339	384	415
GYA|c29356_g1	209	1	1	1	1	1	1	1	2	2	2
GYA|c41467_g1	268	0	1	1	1	1	1	1	1	1	2
GYA|c21850_g1	1431	35	67	100	133	172	215	258	297	332	365
GYA|c41210_g1	404	0	0	0	0	1	1	2	2	2	2
GYA|c17835_g1	577	1	6	8	9	11	14	15	16	18	19
GYA|c20603_g1	1580	248	484	710	972	1218	1409	1617	1855	2086	2301
GYA|c6271_g1	436	0	0	0	0	0	1	1	1	1	1
GYA|c30822_g1	424	0	0	0	0	0	1	1	1	1	1
GYA|c37434_g1	585	0	0	1	2	2	2	2	2	2	3
GYA|c20439_g1	518	23	46	66	93	119	156	177	208	227	247
GYA|c24959_g1	2292	50	104	171	228	295	352	407	468	528	589
GYA|c24372_g1	1931	45	98	149	214	262	311	363	413	464	521
GYA|c32174_g1	344	0	0	0	1	1	1	1	1	2	2
GYA|c45394_g1	219	0	0	0	0	0	1	1	1	2	3
GYA|c31392_g1	383	0	0	1	1	1	2	3	3	3	3
GYA|c24073_g1	1665	24	39	60	79	99	122	141	172	196	216
GYA|c30412_g1	241	1	1	1	1	1	1	1	1	2	2
GYA|c22295_g1	357	1	1	1	1	1	1	1	1	1	1
GYA|c26621_g1	1250	43	101	148	203	266	312	361	416	467	513
GYA|c33153_g1	255	0	0	1	1	1	1	1	1	2	2
GYA|c15506_g1	273	3	3	3	3	4	6	6	8	9	11
GYA|c22909_g1	2246	120	254	372	497	629	762	872	1002	1125	1239
GYA|c41723_g1	368	0	0	0	0	0	2	2	3	4	4
GYA|c23523_g1	1490	61	106	163	224	281	349	405	480	533	595
GYA|c42730_g1	286	0	1	1	1	1	1	2	2	2	2
GYA|c43438_g1	333	0	0	0	0	0	0	0	0	0	1
GYA|c26129_g1	1655	67	113	167	226	302	355	430	490	546	595
GYA|c24159_g1	809	6	10	14	19	24	27	32	35	37	37
GYA|c28125_g1	494	0	0	2	2	2	4	4	4	4	4
GYA|c17804_g1	279	0	0	1	1	1	1	1	1	1	1
GYA|c34995_g1	353	1	1	1	1	1	1	1	1	2	2
GYA|c16864_g1	308	0	1	1	2	3	3	5	6	6	6
GYA|c22016_g1	1007	3	6	6	7	13	15	20	24	26	29
GYA|c28166_g1	385	0	0	0	0	0	0	1	1	1	1
GYA|c23979_g1	2144	81	148	233	307	378	447	524	586	644	712
GYA|c35038_g1	284	0	0	1	1	2	2	2	2	2	2
GYA|c17771_g1	523	12	18	27	40	53	64	75	83	92	98
GYA|c20570_g1	1398	21	41	62	86	102	126	152	178	201	225
GYA|c22552_g1	524	10	24	39	50	65	72	85	95	105	115
GYA|c22775_g1	4310	301	583	875	1155	1436	1722	2004	2291	2546	2824
GYA|c39718_g1	1250	2	2	6	8	9	9	10	13	14	15
GYA|c25908_g1	2073	98	194	273	348	444	534	607	697	777	846
GYA|c36954_g1	357	0	0	0	0	0	0	1	1	1	1
GYA|c30034_g1	209	0	2	2	2	2	2	2	2	2	2
GYA|c25471_g1	1926	215	421	616	807	1015	1217	1413	1625	1820	2031
GYA|c24896_g2	1558	86	147	201	259	320	387	443	515	576	645
GYA|c23934_g1	4947	479	956	1436	1940	2444	2963	3448	3935	4476	5016
GYA|c13467_g1	638	0	1	1	1	1	2	2	2	2	2
GYA|c37043_g1	264	0	0	0	0	0	0	0	1	2	2
GYA|c20063_g1	657	0	0	0	1	1	1	2	3	4	6
GYA|c27203_g1	420	17	36	56	78	93	122	150	168	189	208
GYA|c20343_g1	2124	0	0	2	2	2	3	5	6	6	7
GYA|c27953_g1	725	1	5	9	9	12	17	19	21	23	24
GYA|c40853_g1	256	0	0	1	1	1	2	2	2	2	2
GYA|c3897_g1	307	1	3	4	4	4	5	5	6	6	6
GYA|c28562_g1	1254	4	7	13	17	21	24	29	32	40	47
GYA|c24125_g1	1507	195	398	618	823	1008	1194	1391	1596	1794	1982
GYA|c30399_g1	284	0	0	0	0	1	1	1	1	2	2
GYA|c19311_g1	409	5	7	8	14	16	17	19	22	23	25
GYA|c37212_g1	465	2	2	2	2	2	2	2	2	2	3
GYA|c18154_g1	500	3	5	5	7	7	8	8	9	10	11
GYA|c28122_g1	344	0	0	0	0	0	0	0	0	1	2
GYA|c43622_g1	275	1	1	1	1	1	1	1	1	2	2
GYA|c31592_g1	313	0	0	0	0	0	0	0	1	1	1
GYA|c20243_g1	838	0	1	1	1	1	2	2	4	5	5
GYA|c24260_g1	1777	8	21	33	43	50	63	77	89	101	111
GYA|c24386_g1	2773	238	520	823	1104	1396	1644	1921	2183	2469	2738
GYA|c25273_g1	2791	16	36	51	73	96	114	126	144	158	170
GYA|c6278_g1	603	0	3	5	8	10	11	11	11	12	12
GYA|c18290_g1	693	2	2	2	4	5	6	7	8	8	8
GYA|c19002_g1	414	0	0	0	0	2	2	2	2	2	2
GYA|c21631_g1	738	1	2	2	2	3	3	3	3	3	3
GYA|c4938_g2	470	0	0	0	0	0	0	1	1	1	2
GYA|c19601_g1	373	0	0	0	3	4	5	5	6	7	11
GYA|c43420_g1	916	0	0	0	0	0	2	3	5	8	8
GYA|c33038_g1	347	0	0	0	0	0	0	1	1	1	1
GYA|c20304_g1	1376	3	10	14	16	18	24	32	34	37	41
GYA|c19228_g1	494	5	10	13	16	23	27	30	34	35	42
GYA|c9837_g1	338	0	0	0	1	1	1	1	1	1	1
GYA|c39038_g1	208	0	0	0	0	1	1	1	2	2	2
GYA|c26378_g1	1599	12	21	27	32	41	45	55	59	68	76
GYA|c25155_g1	1590	8	15	21	28	35	40	46	52	59	66
GYA|c29785_g1	284	1	1	1	1	1	2	2	2	2	2
GYA|c34982_g1	434	0	0	0	1	3	4	5	5	5	6
GYA|c22067_g1	1048	3	10	19	28	36	43	50	57	64	70
GYA|c6346_g1	536	1	1	1	1	1	1	1	1	2	2
GYA|c37664_g1	249	1	1	1	1	1	1	1	2	2	2
GYA|c41990_g1	421	0	0	0	0	1	1	1	1	1	1
GYA|c39930_g1	377	0	0	0	0	1	1	1	1	1	1
GYA|c25593_g1	3776	136	272	428	557	713	864	1016	1156	1319	1469
GYA|c26559_g1	2480	52	92	159	212	266	328	378	436	501	560
GYA|c24289_g1	3345	101	220	325	445	553	658	749	837	953	1064
GYA|c22680_g1	420	0	0	0	0	0	1	1	1	1	2
GYA|c21661_g1	609	0	0	0	0	0	0	0	0	0	1
GYA|c27528_g1	3257	19	56	91	131	163	187	214	246	271	298
GYA|c31711_g1	822	1	2	3	3	4	5	6	9	9	10
GYA|c19767_g1	718	249	476	741	995	1284	1547	1822	2109	2360	2637
GYA|c23561_g1	1716	321	627	940	1261	1578	1878	2207	2533	2868	3186
GYA|c41928_g1	340	1	1	1	1	1	1	1	1	1	1
GYA|c26499_g1	2309	113	239	364	489	633	772	905	1059	1212	1359
GYA|c12673_g1	567	0	0	1	1	1	1	1	1	2	2
GYA|c27501_g2	929	557	1133	1770	2350	2951	3529	4085	4691	5287	5858
GYA|c39186_g1	241	0	0	0	0	0	2	2	2	2	2
GYA|c34960_g1	337	1	1	1	1	1	1	2	2	2	2
GYA|c39650_g1	251	0	1	1	2	3	3	3	3	3	3
GYA|c20162_g1	915	2	2	3	7	8	9	11	11	12	13
GYA|c30957_g1	285	0	0	0	0	0	0	0	1	1	1
GYA|c26121_g3	1259	1194	2351	3458	4579	5684	6886	7948	9087	10235	11352
GYA|c23376_g1	1893	95	199	300	396	499	599	699	801	898	997
GYA|c25758_g3	384	2	3	3	4	4	8	8	8	9	10
GYA|c14578_g1	393	0	0	0	1	1	1	3	3	3	3
GYA|c36702_g1	285	0	1	1	1	1	1	1	1	1	1
GYA|c25406_g1	2402	6	10	19	28	33	47	54	60	68	75
GYA|c14430_g1	640	1	1	1	1	3	4	4	4	5	5
GYA|c35210_g1	279	0	0	0	0	0	0	0	0	0	1
GYA|c14290_g1	290	0	0	1	1	1	1	1	1	1	2
GYA|c24540_g1	1936	19	32	45	61	77	93	104	112	128	145
GYA|c22658_g1	1989	4	7	10	15	17	19	24	28	35	39
GYA|c40535_g1	265	1	1	1	2	2	2	2	2	2	2
GYA|c26858_g1	1802	19	37	57	73	100	112	130	147	164	179
GYA|c31836_g1	370	0	0	0	0	1	1	2	2	2	2
GYA|c14145_g1	683	0	1	2	2	2	2	2	3	5	6
GYA|c11958_g1	208	0	0	0	1	1	1	1	1	1	1
GYA|c12841_g1	267	4	6	14	17	18	21	28	29	34	42
GYA|c34087_g1	226	0	0	0	1	1	1	1	1	1	1
GYA|c26479_g1	2391	28	57	87	115	139	174	205	239	272	312
GYA|c32077_g1	578	0	0	0	0	2	2	2	2	5	6
GYA|c6653_g1	364	0	0	0	1	1	1	1	1	1	1
GYA|c23081_g2	2649	131	263	370	498	636	754	883	1013	1132	1292
GYA|c34208_g1	262	0	0	1	1	2	2	2	2	2	2
GYA|c20421_g1	2050	39	73	113	154	200	240	283	328	370	407
GYA|c39774_g1	844	5	8	12	19	22	24	28	31	36	42
GYA|c22160_g1	693	3	4	5	5	6	6	7	8	8	11
GYA|c12559_g1	732	0	0	0	0	0	1	1	1	1	1
GYA|c36339_g1	330	1	1	1	1	1	1	1	1	1	1
GYA|c18450_g1	489	0	0	0	0	0	0	1	5	7	7
GYA|c21136_g1	1989	53	136	202	282	352	414	494	568	643	712
GYA|c33239_g1	277	1	1	1	1	1	2	2	2	2	2
GYA|c42118_g1	266	0	0	0	0	0	0	2	2	2	2
GYA|c27132_g1	1906	50	102	160	208	262	311	372	434	478	529
GYA|c23103_g1	816	106	209	314	423	524	627	717	826	928	1040
GYA|c25455_g1	3787	82	160	221	306	376	453	518	593	653	738
GYA|c30921_g1	319	0	0	0	1	1	1	1	1	1	1
GYA|c551_g1	744	1	2	3	3	3	5	5	6	6	8
GYA|c42865_g1	270	1	1	1	1	1	1	1	3	3	3
GYA|c24564_g1	809	1	1	1	2	2	2	3	4	4	5
GYA|c23564_g1	612	69	130	194	252	321	385	446	513	594	652
GYA|c20023_g1	834	1	2	2	3	3	4	4	4	5	6
GYA|c25196_g1	2510	135	273	418	552	686	833	973	1104	1232	1385
GYA|c21201_g1	3454	12	25	36	49	66	76	86	92	101	111
GYA|c22266_g1	1347	185	349	527	714	899	1085	1268	1463	1651	1813
GYA|c26548_g1	4056	231	458	689	895	1120	1363	1574	1800	2025	2259
GYA|c22498_g1	958	60	116	175	242	312	366	423	482	547	625
GYA|c23316_g2	590	0	1	2	3	6	8	8	8	11	11
GYA|c34741_g1	589	1	1	1	1	1	1	1	1	1	2
GYA|c44593_g1	343	2	2	2	2	2	2	2	2	2	2
GYA|c17430_g1	263	0	1	2	3	4	4	4	4	4	4
GYA|c18501_g1	340	1	1	1	1	1	1	1	2	3	3
GYA|c25512_g1	1310	15	27	47	69	86	109	135	148	168	181
GYA|c23244_g1	3381	432	876	1287	1679	2085	2464	2913	3341	3788	4201
GYA|c24786_g2	840	16	36	60	87	107	129	148	177	205	236
GYA|c24063_g1	883	3	7	10	13	18	25	31	31	35	37
GYA|c26203_g1	1626	5	15	23	43	49	61	66	74	89	99
GYA|c34932_g1	342	0	1	1	1	2	2	2	3	3	3
GYA|c26930_g2	2111	90	181	277	363	464	574	668	759	866	972
GYA|c16540_g1	1607	2	2	2	3	6	7	9	9	10	11
GYA|c39815_g1	2242	1	1	2	4	5	5	5	6	7	10
GYA|c18660_g1	1427	33	59	73	93	111	133	164	191	224	254
GYA|c32761_g1	210	1	1	1	1	1	1	1	1	1	1
GYA|c40817_g1	291	0	0	0	0	1	1	1	1	1	1
GYA|c26465_g2	1375	7	14	23	34	40	44	52	57	59	73
GYA|c27418_g1	4613	274	541	822	1063	1314	1561	1822	2082	2355	2589
GYA|c24436_g1	5902	193	360	551	739	934	1142	1326	1512	1712	1922
GYA|c26943_g1	1629	22	46	72	97	116	137	156	182	198	232
GYA|c20246_g1	736	24	38	57	79	97	117	131	149	168	181
GYA|c2164_g1	239	0	0	0	0	1	1	1	1	2	2
GYA|c41328_g1	253	1	1	1	1	1	1	1	1	1	1
GYA|c24796_g2	904	13	28	38	56	73	89	103	126	149	158
GYA|c21118_g1	1802	71	153	228	314	408	487	571	645	731	817
GYA|c21958_g1	1605	346	735	1088	1444	1798	2147	2504	2899	3271	3633
GYA|c26860_g1	5317	153	291	446	607	749	901	1066	1215	1371	1535
GYA|c21434_g1	2665	37	76	130	172	221	259	305	338	377	418
GYA|c39360_g1	263	0	0	0	0	0	0	0	0	1	1
GYA|c2958_g1	725	1	1	2	2	2	2	2	3	3	4
GYA|c30237_g1	247	0	0	1	1	2	2	2	2	2	2
GYA|c17651_g1	463	2	5	6	8	9	9	11	11	12	13
GYA|c23747_g1	1900	118	212	329	432	546	663	789	914	1018	1118
GYA|c44070_g1	230	0	1	1	1	1	2	2	2	2	2
GYA|c23634_g2	1814	188	355	525	730	884	1051	1206	1397	1593	1755
GYA|c22937_g1	2098	12	18	29	38	49	59	74	89	102	112
GYA|c20434_g1	1214	5	19	27	37	47	57	61	69	78	87
GYA|c42795_g1	469	1	1	2	2	2	2	3	4	5	6
GYA|c40111_g1	480	0	2	2	2	2	2	2	2	2	2
GYA|c19949_g1	557	1	1	1	1	2	2	2	2	2	2
GYA|c31974_g1	480	0	0	0	0	0	1	1	1	1	1
GYA|c26588_g1	2762	72	152	239	317	405	493	567	648	727	796
GYA|c36759_g1	409	0	0	0	0	0	1	1	1	3	3
GYA|c40047_g1	266	0	0	0	0	1	1	1	1	2	3
GYA|c21405_g1	2772	16	31	49	62	76	104	114	128	149	170
GYA|c24001_g1	894	15	35	50	68	78	99	114	127	143	162
GYA|c29499_g1	265	0	1	1	1	1	1	1	1	2	2
GYA|c21328_g1	1687	149	306	465	635	797	954	1110	1278	1430	1604
GYA|c22891_g1	2606	493	1047	1616	2138	2664	3203	3710	4259	4753	5293
GYA|c42009_g1	234	0	0	0	0	0	0	0	2	2	2
GYA|c7472_g1	374	0	1	1	1	1	1	1	1	1	1
GYA|c20437_g1	555	0	0	0	1	1	1	1	2	2	3
GYA|c23736_g1	2616	401	797	1168	1610	2011	2405	2803	3207	3603	4036
GYA|c16785_g1	318	0	0	1	2	2	2	3	4	6	8
GYA|c18768_g1	396	0	1	2	2	2	2	2	2	2	2
GYA|c26286_g2	1573	47	92	136	187	227	275	324	373	419	461
GYA|c25652_g1	3137	100	200	307	404	485	604	702	784	871	957
GYA|c31547_g1	417	0	0	1	1	2	2	2	4	4	4
GYA|c26215_g1	1830	22	47	60	80	94	103	117	125	133	152
GYA|c29592_g1	254	0	0	0	0	0	0	0	1	1	2
GYA|c19966_g1	729	1	1	2	5	5	6	7	7	8	9
GYA|c25796_g1	4622	230	475	701	938	1160	1377	1598	1808	2035	2251
GYA|c22600_g1	717	1	2	2	4	4	4	5	7	7	10
GYA|c29717_g1	447	1	2	2	2	2	2	3	3	3	3
GYA|c26504_g1	2828	809	1609	2418	3214	4007	4764	5567	6319	7102	7911
GYA|c22337_g1	1751	7	23	32	39	48	55	64	72	79	84
GYA|c29411_g1	228	1	1	1	1	1	1	2	2	2	2
GYA|c22383_g1	1563	146	296	484	640	802	965	1110	1276	1454	1626
GYA|c34243_g1	270	0	0	0	0	0	0	0	0	1	2
GYA|c23594_g1	6230	5161	10326	15395	20412	25483	30564	35587	40666	45791	50973
GYA|c9853_g1	2654	30	69	103	141	180	215	255	287	332	380
GYA|c16076_g1	366	0	0	0	1	1	1	1	1	1	1
GYA|c23537_g1	2014	20	42	71	92	113	138	163	182	201	227
GYA|c14114_g1	374	0	0	0	0	0	0	1	1	1	1
GYA|c30715_g1	441	1	1	1	1	1	1	1	1	1	1
GYA|c23115_g1	3079	173	351	536	701	872	1061	1227	1386	1571	1740
GYA|c36622_g1	451	2	2	2	3	3	3	3	3	3	4
GYA|c22327_g1	1980	300	632	969	1301	1618	1939	2236	2561	2902	3229
GYA|c43067_g1	887	0	0	2	3	3	5	5	5	6	6
GYA|c26459_g1	2467	53	107	162	239	301	363	417	481	542	601
GYA|c37605_g1	417	1	1	1	3	3	3	3	5	5	5
GYA|c21381_g1	763	0	0	0	0	0	0	0	0	0	1
GYA|c18763_g1	674	1	3	5	5	9	10	12	14	14	14
GYA|c25091_g1	1917	122	227	346	470	566	677	785	900	1027	1138
GYA|c25338_g1	3737	157	300	442	585	710	848	1003	1135	1277	1408
GYA|c22073_g1	991	0	0	1	2	2	3	5	6	6	6
GYA|c26166_g1	2011	67	130	204	284	358	428	503	571	639	713
GYA|c14014_g1	580	1	3	6	6	11	13	16	17	18	23
GYA|c34447_g1	280	0	1	1	1	1	1	1	1	1	1
GYA|c43087_g1	300	1	1	3	4	4	4	5	5	5	5
GYA|c18748_g1	831	0	2	2	2	2	3	5	5	6	6
GYA|c24258_g1	1899	39	85	143	193	244	285	330	386	440	503
GYA|c36584_g1	205	0	0	0	0	0	0	0	1	1	1
GYA|c15270_g2	236	0	1	1	1	1	1	1	1	1	1
GYA|c42781_g1	275	0	0	0	0	1	1	1	2	2	2
GYA|c45112_g1	217	0	0	0	1	2	2	2	2	2	2
GYA|c39840_g1	313	0	0	0	0	0	0	0	1	2	2
GYA|c43120_g1	490	0	0	0	2	2	2	3	3	3	3
GYA|c29943_g1	243	0	0	1	1	1	1	1	1	2	2
GYA|c10796_g1	1107	3	5	7	9	14	15	18	21	23	27
GYA|c11483_g1	443	4	5	7	9	11	13	16	16	17	20
GYA|c34332_g1	322	0	0	0	0	0	0	0	1	1	1
GYA|c25846_g1	3690	270	534	814	1084	1358	1628	1899	2165	2443	2730
GYA|c27045_g1	5391	56	111	158	212	270	327	391	445	514	577
GYA|c23565_g1	1470	5	10	15	20	23	28	32	37	38	43
GYA|c20721_g1	639	1	2	2	2	3	5	5	5	5	6
GYA|c17858_g1	421	0	0	0	0	0	1	1	1	2	2
GYA|c20431_g1	734	1	2	4	4	5	5	6	7	7	9
GYA|c24055_g1	1007	8	17	28	43	63	75	91	105	119	135
GYA|c40706_g1	224	0	0	1	1	1	1	1	2	2	2
GYA|c36073_g1	252	0	0	1	1	1	1	1	1	1	1
GYA|c45245_g1	206	0	0	1	1	1	1	1	2	2	2
GYA|c17403_g1	425	5	6	10	11	12	13	15	16	18	24
GYA|c21342_g1	1882	84	161	235	314	394	467	546	630	703	778
GYA|c27352_g1	2037	144	290	432	557	717	852	987	1148	1301	1443
GYA|c36831_g1	412	2	3	3	3	3	3	4	4	4	4
GYA|c29686_g1	255	0	0	1	1	1	1	1	1	1	1
GYA|c4728_g1	242	1	1	5	5	5	5	5	5	5	8
GYA|c26910_g1	693	26	37	62	77	96	128	151	168	190	212
GYA|c26266_g2	420	3	7	14	18	20	22	31	35	37	40
GYA|c29653_g1	251	0	0	0	1	1	2	2	2	2	2
GYA|c22000_g1	2599	269	523	777	1020	1275	1555	1814	2089	2357	2628
GYA|c25816_g1	1290	985	2083	3094	4088	5149	6153	7161	8169	9199	10173
GYA|c23887_g1	2086	67	143	218	300	375	460	546	623	694	768
GYA|c36747_g1	403	0	0	0	0	0	0	0	0	1	1
GYA|c43410_g1	271	0	0	0	1	1	1	1	1	2	2
GYA|c27149_g1	2095	172	343	496	671	833	997	1161	1318	1472	1634
GYA|c25804_g1	2003	59	114	163	204	248	302	351	404	444	487
GYA|c10529_g1	206	0	0	0	0	0	0	0	0	1	1
GYA|c7037_g1	643	0	0	0	0	1	1	1	1	1	1
GYA|c25690_g2	3651	145	301	447	610	766	914	1056	1190	1338	1475
GYA|c11074_g1	595	1	1	2	3	4	4	5	5	5	5
GYA|c17164_g1	301	0	0	0	0	0	1	1	1	2	2
GYA|c28137_g1	315	1	1	1	1	1	2	2	2	2	2
GYA|c32835_g1	273	1	1	1	1	1	1	1	1	2	2
GYA|c21999_g1	2390	529	1026	1564	2105	2624	3138	3678	4245	4767	5304
GYA|c21727_g1	1365	3	4	6	10	14	17	22	23	23	25
GYA|c41753_g1	208	0	0	0	0	1	1	1	1	2	2
GYA|c2134_g1	302	0	1	1	1	1	1	1	1	1	1
GYA|c26026_g2	2110	19	44	67	83	102	126	143	166	176	191
GYA|c20767_g1	2132	5145	10346	15699	20964	26167	31333	36579	41864	47115	52285
GYA|c9824_g1	698	3	7	8	11	11	13	13	16	18	20
GYA|c25013_g1	1865	1552	3060	4605	6089	7604	9155	10590	12050	13586	15074
GYA|c24315_g1	1129	1	1	1	1	2	2	2	4	4	4
GYA|c20015_g2	1220	3	6	7	10	12	13	16	16	19	22
GYA|c27128_g1	488	4	6	7	8	12	18	24	26	27	29
GYA|c14401_g1	315	1	1	1	1	1	1	1	1	2	2
GYA|c2948_g1	920	3	3	4	5	5	5	5	5	6	6
GYA|c44656_g1	244	0	0	0	0	1	1	1	2	2	2
GYA|c25853_g1	4226	65	121	173	222	273	336	385	440	503	550
GYA|c11128_g1	325	0	0	0	0	0	1	1	1	2	2
GYA|c20087_g1	451	0	0	0	0	0	1	1	1	1	1
GYA|c39651_g1	207	0	0	0	0	0	1	1	2	2	2
GYA|c10403_g1	270	0	0	0	0	0	1	1	1	1	1
GYA|c4180_g1	398	0	1	1	1	2	3	3	3	3	3
GYA|c38435_g1	202	0	0	0	0	0	0	0	1	1	1
GYA|c26467_g1	3475	268	599	877	1154	1433	1718	2017	2330	2628	2914
GYA|c19098_g1	512	4	4	8	8	9	9	11	11	12	13
GYA|c23790_g1	1328	97	209	319	437	553	661	764	888	988	1098
GYA|c29127_g1	374	0	0	1	2	2	2	2	2	2	2
GYA|c26408_g1	2329	170	348	504	695	868	1044	1216	1398	1588	1785
GYA|c25276_g1	1103	95	219	317	424	530	638	734	827	944	1037
GYA|c14427_g1	473	0	1	1	1	1	1	2	2	2	3
GYA|c26069_g2	2173	621	1275	1934	2604	3273	3928	4614	5271	5908	6575
GYA|c39788_g1	1194	0	2	2	3	5	5	5	5	6	6
GYA|c44361_g1	353	1	1	1	2	2	2	2	2	2	2
GYA|c34047_g1	330	0	0	3	6	9	9	11	14	16	19
GYA|c23025_g1	1339	6	10	14	18	23	31	36	38	43	52
GYA|c26425_g1	2043	21	42	58	73	97	113	129	141	164	186
GYA|c18729_g1	252	0	0	0	0	0	0	0	0	1	1
GYA|c29160_g1	244	0	0	1	2	2	2	2	2	2	2
GYA|c19593_g1	1143	14	28	40	43	54	61	67	79	91	104
GYA|c30394_g1	243	0	0	1	1	2	2	2	2	2	2
GYA|c27051_g1	4340	327	673	1019	1383	1700	2052	2382	2703	3048	3429
GYA|c6684_g1	734	0	0	0	1	1	1	1	1	2	2
GYA|c20215_g1	499	1	1	1	2	2	2	2	3	3	4
GYA|c707_g1	989	0	0	1	1	1	1	2	2	2	3
GYA|c20308_g1	325	0	1	2	3	4	4	5	6	6	6
GYA|c38202_g1	215	0	0	0	0	0	0	0	1	1	2
GYA|c24005_g1	2194	359	692	1006	1348	1672	1988	2329	2651	2996	3388
GYA|c23479_g1	596	14	29	49	68	82	102	116	128	144	167
GYA|c22165_g1	975	5	8	8	17	21	28	35	38	44	52
GYA|c37841_g1	495	7	23	31	41	50	57	70	79	83	92
GYA|c21292_g1	2440	95	179	253	335	418	512	603	686	779	883
GYA|c22398_g1	477	2	3	4	5	7	8	9	12	12	12
GYA|c23149_g1	1916	141	288	440	617	781	939	1111	1284	1431	1607
GYA|c21184_g1	2928	21	31	51	63	80	93	115	128	143	160
GYA|c22041_g2	710	1	8	11	13	15	18	20	21	22	25
GYA|c21784_g3	453	1	1	1	1	1	1	1	1	1	2
GYA|c19645_g1	1241	0	1	1	2	5	6	6	6	7	8
GYA|c38652_g1	203	0	0	0	0	0	0	0	1	1	1
GYA|c19442_g1	454	0	0	0	1	1	1	1	1	1	1
GYA|c18864_g1	756	0	0	1	1	1	1	1	3	4	4
GYA|c26982_g1	1426	44	93	147	182	219	264	305	358	403	452
GYA|c27544_g1	960	16	42	59	82	91	114	136	150	175	202
GYA|c22427_g1	1413	18	37	54	75	100	110	122	137	154	169
GYA|c20340_g1	860	11	18	28	36	45	52	61	66	73	81
GYA|c25331_g2	650	48	99	153	214	279	329	386	445	490	539
GYA|c35304_g1	221	0	0	0	0	1	1	1	1	1	2
GYA|c27233_g2	4028	298	595	931	1226	1550	1876	2170	2461	2784	3122
GYA|c26298_g1	1144	35	59	88	112	142	167	197	225	258	284
GYA|c45403_g1	261	0	0	0	0	0	0	0	0	1	1
GYA|c21432_g1	1496	22	49	68	92	115	147	179	204	219	239
GYA|c26670_g1	3157	77	146	235	317	398	481	566	656	720	806
GYA|c21947_g1	1737	15	30	40	47	57	67	76	89	107	116
GYA|c21608_g1	982	0	0	0	0	0	0	1	1	1	1
GYA|c17938_g1	308	0	0	0	0	1	1	1	1	1	1
GYA|c37128_g1	225	0	0	0	0	0	0	0	0	0	2
GYA|c42459_g1	327	0	0	0	0	1	1	1	1	1	1
GYA|c30557_g1	244	0	1	1	2	3	3	3	3	3	3
GYA|c36673_g1	786	2	4	6	9	9	12	15	17	20	21
GYA|c32794_g1	233	0	0	1	1	1	1	1	1	2	2
GYA|c18879_g1	1077	9	11	24	30	36	41	47	56	59	66
GYA|c22540_g1	1259	4	8	10	16	20	22	23	24	30	33
GYA|c23448_g1	2413	349	664	979	1305	1675	2008	2306	2650	2995	3371
GYA|c25657_g1	1938	102	225	341	462	580	736	871	993	1113	1238
GYA|c20780_g1	1781	0	1	1	2	2	2	4	4	4	6
GYA|c21901_g1	1271	3	6	13	17	19	23	34	40	44	51
GYA|c28006_g1	478	0	0	0	0	1	1	1	2	2	2
GYA|c3827_g1	240	0	0	0	0	0	1	1	1	1	1
GYA|c15101_g1	1184	4	10	15	17	21	24	28	28	29	30
GYA|c14829_g1	350	1	2	2	2	2	2	2	2	2	2
GYA|c24583_g1	963	25	38	54	69	85	111	137	158	180	200
GYA|c31267_g1	299	0	0	0	0	0	1	1	1	1	1
GYA|c20569_g1	427	0	0	1	1	2	3	5	6	8	11
GYA|c17818_g1	611	11	26	37	55	73	83	104	118	131	144
GYA|c18345_g1	2416	47	88	126	168	209	248	292	324	360	390
GYA|c32126_g1	294	1	1	1	1	1	1	2	2	2	2
GYA|c26105_g1	3017	89	186	298	388	462	546	646	724	798	883
GYA|c13769_g1	227	0	0	0	0	0	0	0	0	0	1
GYA|c36512_g1	236	0	0	0	0	0	0	1	2	2	2
GYA|c9849_g1	398	1	1	1	1	4	4	4	4	4	4
GYA|c35799_g1	203	0	0	0	0	0	0	0	0	1	2
GYA|c17921_g1	391	2	2	3	4	5	5	5	5	6	7
GYA|c37272_g1	270	1	1	1	1	1	1	1	1	2	2
GYA|c21013_g1	329	0	0	0	0	0	0	1	1	1	1
GYA|c4407_g1	453	0	0	0	0	0	0	1	1	1	1
GYA|c27825_g1	476	0	0	0	0	0	1	1	1	1	2
GYA|c26125_g1	902	42	86	133	176	225	269	324	377	426	476
GYA|c8940_g1	408	1	6	6	7	9	11	12	12	14	18
GYA|c21762_g1	1059	2	5	9	10	12	13	13	14	17	19
GYA|c21780_g1	1145	11	17	28	39	45	53	62	76	88	99
GYA|c25345_g1	1607	11	27	49	67	89	109	132	153	181	202
GYA|c16518_g1	319	0	1	1	1	1	1	1	1	2	3
GYA|c21597_g1	2186	114	228	320	415	506	599	696	790	893	1006
GYA|c34075_g1	319	0	0	1	1	1	1	1	1	1	1
GYA|c40852_g1	234	0	0	0	0	0	0	1	1	1	1
GYA|c19344_g1	1050	2	2	3	4	5	5	5	9	11	12
GYA|c44240_g1	682	0	1	1	2	5	6	8	10	10	11
GYA|c21926_g1	1099	1	2	2	7	14	19	22	24	29	33
GYA|c25754_g1	3322	282	547	828	1097	1363	1655	1939	2229	2503	2783
GYA|c34831_g1	301	0	0	0	0	0	0	0	1	1	1
GYA|c26387_g1	1910	10	25	35	42	52	66	81	91	106	114
GYA|c15077_g1	597	0	2	3	3	3	3	3	3	3	4
GYA|c19754_g1	662	0	0	0	0	0	1	1	1	1	2
GYA|c25249_g1	3004	118	250	381	506	630	758	907	1046	1170	1288
GYA|c13924_g1	526	0	0	2	2	2	2	2	2	2	2
GYA|c29739_g1	297	0	2	2	2	2	2	2	2	2	2
GYA|c24149_g1	2220	101	200	310	414	519	612	725	823	937	1047
GYA|c42816_g1	222	0	0	0	0	2	2	2	2	2	2
GYA|c22008_g1	937	13	26	31	40	52	64	75	85	94	106
GYA|c42115_g1	226	0	0	0	0	0	1	1	1	1	1
GYA|c24148_g1	1012	123	237	382	509	637	776	922	1067	1199	1335
GYA|c9892_g1	243	0	0	0	0	0	0	0	1	1	1
GYA|c27194_g1	3261	6	18	25	30	42	49	60	70	77	86
GYA|c27372_g1	2800	14	36	46	61	76	91	110	126	139	150
GYA|c30625_g1	643	4	5	6	6	9	10	13	15	15	17
GYA|c26512_g1	3460	16	35	49	67	84	100	118	137	150	166
GYA|c8423_g1	500	3	5	10	11	12	14	18	23	26	30
GYA|c42080_g1	438	0	0	0	0	0	1	2	3	3	3
GYA|c26569_g3	3775	571	1164	1775	2350	2922	3492	4075	4676	5302	5893
GYA|c22068_g2	1415	158	350	535	708	906	1088	1271	1451	1644	1838
GYA|c20461_g2	971	16	42	70	91	118	146	168	195	224	249
GYA|c18826_g1	468	0	0	0	1	1	2	3	3	3	5
GYA|c17881_g1	830	1	2	2	6	7	8	8	11	11	12
GYA|c27876_g1	362	0	0	1	1	1	1	1	1	1	1
GYA|c35213_g1	240	0	0	0	1	1	1	1	1	1	1
GYA|c25918_g2	290	0	1	1	3	3	4	5	5	5	6
GYA|c22251_g1	2404	64	127	197	267	339	399	451	517	581	649
GYA|c19856_g1	2061	109	230	357	475	576	701	831	975	1114	1240
GYA|c16216_g1	1227	1	2	3	3	4	6	6	7	7	10
GYA|c21908_g1	2447	94	191	271	367	451	551	646	730	836	923
GYA|c31452_g1	245	0	1	1	1	1	1	1	1	1	2
GYA|c33536_g1	237	0	0	0	0	0	1	1	1	2	2
GYA|c13532_g1	1237	0	2	2	2	2	2	2	2	3	3
GYA|c34325_g1	412	0	1	1	1	1	1	1	1	4	4
GYA|c44710_g1	258	0	0	0	0	0	0	1	1	1	1
GYA|c24286_g1	2709	100	192	276	354	449	547	640	734	823	910
GYA|c26882_g2	1382	35	67	99	134	174	210	247	282	316	349
GYA|c31066_g1	230	1	1	1	1	1	1	1	1	1	1
GYA|c19931_g1	376	1	3	3	7	8	8	11	11	11	12
GYA|c21135_g1	1331	11	24	35	53	67	77	85	96	100	115
GYA|c2845_g1	648	0	0	0	1	1	2	2	3	4	4
GYA|c30898_g1	441	0	0	0	0	1	2	3	3	4	4
GYA|c38659_g1	244	1	1	1	1	1	2	2	2	3	3
GYA|c7681_g1	919	1	1	3	4	5	5	5	5	6	7
GYA|c298_g1	203	0	0	0	0	0	0	0	0	0	1
GYA|c9561_g1	585	1	1	1	1	1	1	1	1	1	1
GYA|c26002_g1	2753	21	55	83	106	132	152	173	188	218	240
GYA|c29378_g1	277	0	0	1	1	1	1	1	1	2	2
GYA|c21819_g1	1322	5	6	10	12	12	15	19	21	26	28
GYA|c21903_g1	1193	30	50	70	95	116	133	156	169	193	207
GYA|c21889_g1	3309	317	637	970	1260	1598	1928	2239	2533	2840	3137
GYA|c44786_g1	257	0	0	0	0	0	0	0	1	1	1
GYA|c21702_g1	1600	18	32	45	59	73	87	95	110	119	133
GYA|c8329_g1	311	1	1	1	2	2	2	2	2	2	2
GYA|c39735_g1	426	4	6	7	7	7	7	7	8	8	9
GYA|c22489_g2	518	1	1	1	1	2	2	2	2	2	2
GYA|c20858_g1	887	358	730	1086	1435	1819	2182	2553	2942	3293	3688
GYA|c22496_g1	629	4	7	13	17	21	25	28	30	34	39
GYA|c10078_g1	421	0	0	0	1	1	1	1	1	2	2
GYA|c22097_g1	1652	13	19	23	29	33	35	42	55	60	67
GYA|c33762_g1	803	3	11	18	23	28	32	36	42	47	48
GYA|c27559_g1	8646	655	1327	1976	2656	3294	3971	4608	5229	5859	6505
GYA|c41336_g1	528	0	0	1	2	2	2	2	2	3	3
GYA|c25599_g1	4893	356	724	1052	1407	1763	2147	2523	2858	3204	3574
GYA|c24977_g1	2022	156	316	457	616	749	884	1026	1190	1349	1527
GYA|c38664_g1	216	0	1	1	2	2	2	2	2	2	2
GYA|c3547_g1	216	0	0	1	1	2	2	2	2	2	2
GYA|c17989_g1	520	0	1	1	1	1	1	1	2	3	3
GYA|c22133_g1	1155	11	26	38	55	70	84	93	104	112	127
GYA|c24989_g1	1566	223	482	748	978	1232	1453	1669	1877	2122	2372
GYA|c26948_g1	3064	99	221	325	422	531	651	757	856	946	1059
GYA|c23944_g1	398	59	111	162	207	252	305	346	392	431	501
GYA|c36370_g1	231	0	1	1	1	1	1	1	1	1	1
GYA|c24636_g1	1445	16	25	39	50	61	74	84	100	114	129
GYA|c1928_g1	687	2	4	5	8	8	9	9	9	9	9
GYA|c42971_g1	321	0	0	0	0	0	1	1	1	1	1
GYA|c27599_g1	5034	44	79	109	148	189	226	256	305	351	395
GYA|c20192_g2	524	0	0	0	1	1	1	1	2	2	2
GYA|c37333_g1	988	0	0	1	2	3	3	3	4	5	5
GYA|c38345_g1	425	0	0	1	1	1	1	1	1	1	1
GYA|c17622_g1	598	0	1	1	1	3	3	3	3	3	3
GYA|c40911_g1	380	0	1	1	1	2	3	3	3	3	3
GYA|c16152_g2	440	1	1	2	2	3	7	8	9	9	9
GYA|c17935_g1	428	2	3	3	4	4	5	5	6	6	8
GYA|c32789_g1	237	0	0	0	1	2	2	2	2	2	2
GYA|c25420_g1	2182	13	23	33	44	55	74	85	98	105	115
GYA|c33455_g1	201	0	0	1	1	1	1	1	1	1	1
GYA|c27313_g2	278	1	2	2	2	2	2	2	2	2	3
GYA|c30539_g1	264	0	0	0	0	0	0	0	1	1	1
GYA|c14652_g1	573	0	0	0	0	0	0	0	1	1	1
GYA|c20340_g2	1133	1	2	3	3	3	3	4	5	7	7
GYA|c24120_g1	607	37	75	113	144	184	225	276	316	353	389
GYA|c27100_g2	2164	645	1267	1931	2584	3212	3823	4473	5124	5740	6343
GYA|c38675_g1	232	0	1	1	1	1	1	2	2	2	2
GYA|c20199_g1	1005	47	105	165	234	289	335	384	429	497	554
GYA|c34269_g1	423	0	0	1	1	3	5	6	7	7	8
GYA|c43346_g1	515	0	1	2	2	3	3	4	7	7	7
GYA|c24724_g1	2276	6	13	16	26	35	39	44	54	61	70
GYA|c28602_g1	301	0	0	0	1	1	1	1	1	1	1
GYA|c5477_g1	282	0	0	1	2	2	2	2	2	3	3
GYA|c17182_g1	224	0	0	0	0	1	1	1	2	2	2
GYA|c17419_g1	580	1	1	2	2	3	3	4	4	4	5
GYA|c26303_g1	2303	30	62	95	129	155	179	210	239	271	289
GYA|c25268_g1	3204	155	326	470	635	818	985	1155	1327	1516	1704
GYA|c43124_g1	312	0	0	0	0	0	0	0	0	0	1
GYA|c7903_g1	602	0	0	0	0	0	0	0	2	2	2
GYA|c19671_g1	386	1	2	4	4	4	4	6	6	6	6
GYA|c8094_g1	266	0	1	1	1	1	2	2	2	2	2
GYA|c27609_g1	8471	313	649	980	1326	1675	2013	2358	2714	3070	3403
GYA|c25540_g2	1449	13	26	43	53	66	73	87	100	113	127
GYA|c38883_g1	240	0	0	0	0	1	1	1	1	1	2
GYA|c5932_g1	351	0	0	0	0	0	0	0	2	2	2
GYA|c27387_g4	1929	282	558	852	1144	1431	1734	2045	2300	2582	2846
GYA|c27619_g2	5646	18	45	64	87	112	141	161	177	204	225
GYA|c18066_g1	383	0	1	3	5	6	8	8	8	9	10
GYA|c10526_g1	782	1	3	3	3	4	5	11	11	12	12
GYA|c7887_g1	351	0	1	3	4	5	6	6	7	8	8
GYA|c23410_g1	3108	352	704	1100	1461	1806	2125	2459	2792	3119	3454
GYA|c19111_g1	280	2	2	4	5	6	6	6	6	6	6
GYA|c30163_g1	368	0	0	0	1	1	2	2	2	2	4
GYA|c22844_g1	359	0	1	2	2	2	2	2	2	3	3
GYA|c23946_g1	1349	126	249	378	490	594	690	795	896	1010	1119
GYA|c22941_g1	1710	2	8	10	14	18	21	22	25	28	29
GYA|c25917_g1	2177	60	115	166	223	272	316	364	416	482	530
GYA|c23708_g1	1510	6	18	30	40	49	58	72	88	101	108
GYA|c25324_g2	2639	227	446	671	892	1116	1335	1579	1787	2023	2259
GYA|c24043_g2	1055	73	147	221	296	362	431	499	569	646	736
GYA|c27943_g1	266	0	0	2	2	2	2	2	2	2	3
GYA|c28990_g1	430	0	0	1	2	2	2	2	4	4	5
GYA|c23109_g1	395	3	5	9	12	14	17	17	19	23	28
GYA|c20320_g1	828	0	1	1	1	1	1	1	1	1	1
GYA|c27307_g1	3126	192	375	578	778	986	1194	1397	1608	1787	1998
GYA|c24878_g1	4061	276	547	812	1061	1335	1585	1829	2076	2331	2610
GYA|c24203_g1	962	4	11	15	17	20	25	29	33	37	43
GYA|c25759_g2	2689	1996	4033	6044	7932	9909	11892	13912	15901	17899	19971
GYA|c21084_g1	680	8	15	25	37	46	54	61	62	68	76
GYA|c24054_g1	1097	31	65	100	133	170	202	227	264	294	327
GYA|c44194_g1	308	1	1	1	1	2	2	2	2	2	3
GYA|c43721_g1	682	1	1	2	5	6	7	8	13	15	19
GYA|c24570_g1	2188	21	46	77	100	125	151	179	209	238	264
GYA|c21149_g1	538	0	0	0	0	1	1	1	1	2	2
GYA|c23671_g1	1840	35	79	124	176	219	257	306	352	391	431
GYA|c19308_g1	1094	1	4	7	10	10	13	13	16	16	18
GYA|c28387_g1	522	0	0	0	1	3	3	3	3	3	4
GYA|c43144_g1	333	0	0	0	0	0	0	1	1	1	1
GYA|c14173_g1	1327	0	2	2	2	2	2	2	2	2	2
GYA|c40708_g1	375	0	1	1	1	4	4	4	5	5	6
GYA|c40902_g1	357	1	1	1	1	1	2	2	2	2	2
GYA|c24997_g3	1949	69	132	206	281	356	433	502	566	620	701
GYA|c13121_g1	649	0	0	1	1	1	1	1	1	1	1
GYA|c20232_g1	667	11	21	30	46	54	64	75	85	92	98
GYA|c43547_g1	695	0	1	2	2	2	2	2	2	2	2
GYA|c23527_g1	1513	125	244	355	478	602	724	830	953	1068	1171
GYA|c30215_g1	334	0	0	1	1	1	1	1	2	2	2
GYA|c32610_g1	211	0	1	1	1	1	1	1	1	1	2
GYA|c23902_g1	3022	475	920	1393	1864	2297	2749	3216	3692	4172	4618
GYA|c15880_g1	735	0	0	0	1	1	1	1	2	2	2
GYA|c24625_g2	1622	7	18	32	49	61	74	89	102	114	126
GYA|c28417_g1	1261	1	1	3	5	5	6	6	6	7	7
GYA|c45002_g1	313	2	2	3	4	6	6	6	7	7	7
GYA|c22719_g1	2298	92	196	302	440	540	635	731	830	916	1025
GYA|c25865_g4	766	2	2	2	2	3	3	3	4	5	5
GYA|c36508_g1	232	0	0	0	0	0	0	0	1	1	1
GYA|c2940_g1	290	0	1	1	1	1	1	1	1	2	3
GYA|c18326_g1	403	0	0	1	1	2	2	2	2	2	2
GYA|c27768_g1	1407	5	17	28	36	50	61	74	83	88	98
GYA|c20453_g1	1170	28	59	94	122	145	174	202	240	273	311
GYA|c24832_g1	2479	88	195	281	366	458	557	636	720	812	895
GYA|c32857_g1	247	0	1	1	1	1	1	1	1	1	1
GYA|c21058_g1	1014	1	3	3	3	3	4	4	5	8	8
GYA|c15774_g1	706	1	1	1	1	2	3	3	3	3	3
GYA|c11584_g1	358	0	0	0	0	1	2	2	3	6	7
GYA|c40215_g1	204	0	1	1	1	2	2	2	2	2	2
GYA|c1821_g1	512	1	2	2	2	3	3	3	3	3	4
GYA|c40495_g1	407	2	2	4	4	4	4	5	5	5	5
GYA|c43155_g1	208	0	0	0	0	0	0	0	1	1	2
GYA|c14478_g1	469	0	1	1	2	2	2	3	3	3	3
GYA|c32658_g1	829	2	2	5	7	7	7	8	12	13	13
GYA|c19678_g1	1231	553	1078	1631	2213	2754	3326	3874	4429	5014	5546
GYA|c23373_g1	1265	61	116	170	227	291	367	427	488	551	622
GYA|c22015_g1	758	34	73	109	154	190	227	253	287	324	364
GYA|c14547_g1	215	0	0	0	0	0	0	0	1	1	1
GYA|c35032_g1	327	1	1	1	1	1	1	1	2	2	2
GYA|c28192_g1	204	0	0	0	0	0	0	0	0	0	1
GYA|c28997_g1	275	0	0	0	0	0	0	1	1	1	1
GYA|c2880_g1	759	1	1	2	3	4	4	5	6	6	8
GYA|c14001_g1	252	8	13	19	22	26	30	31	37	40	45
GYA|c23985_g1	1943	62	103	151	203	256	311	361	407	455	511
GYA|c22745_g1	1623	139	268	393	510	648	769	903	1025	1147	1276
GYA|c27612_g1	921	1	1	2	3	4	4	4	5	7	9
GYA|c26823_g1	1351	111	218	321	406	497	586	688	775	867	972
GYA|c22438_g1	1548	35	63	99	139	180	223	268	312	345	383
GYA|c35535_g1	206	1	1	1	1	1	1	1	2	2	2
GYA|c40229_g1	352	0	0	0	0	0	2	3	3	7	7
GYA|c34509_g1	615	0	1	2	2	2	3	4	6	7	7
GYA|c9533_g1	653	4	7	10	11	15	18	25	29	30	38
GYA|c26087_g1	2804	520	1038	1508	1987	2455	2963	3475	3959	4482	4948
GYA|c39471_g1	262	0	0	1	1	1	2	2	2	2	2
GYA|c36802_g1	565	0	1	1	2	4	4	4	5	5	6
GYA|c44822_g1	271	1	1	1	1	1	1	1	1	1	1
GYA|c31825_g1	403	2	2	2	2	4	4	6	6	6	6
GYA|c27132_g2	3709	148	282	435	577	705	840	972	1129	1270	1434
GYA|c16544_g1	254	0	0	0	1	1	1	1	1	1	1
GYA|c19980_g1	497	1	4	7	10	10	15	17	20	25	30
GYA|c25122_g1	2868	3312	6602	9908	13149	16349	19621	22874	26092	29325	32577
GYA|c45275_g1	207	0	0	0	0	0	0	1	1	1	2
GYA|c27070_g1	2921	152	284	445	568	718	863	1007	1138	1281	1433
GYA|c23823_g1	957	6	21	36	45	52	62	67	79	90	100
GYA|c27411_g1	1171	74	161	240	300	371	434	497	574	647	716
GYA|c27042_g1	2690	128	257	396	515	667	797	907	1044	1169	1274
GYA|c27534_g1	2798	166	325	503	674	846	1017	1194	1367	1533	1694
GYA|c3295_g1	364	0	0	0	0	1	2	3	4	6	6
GYA|c26846_g2	2827	196	392	602	794	985	1187	1402	1593	1813	2047
GYA|c23550_g1	1449	78	148	223	299	377	448	528	600	683	756
GYA|c36210_g1	213	0	0	0	0	0	0	0	0	0	1
GYA|c7841_g1	372	0	0	1	1	1	1	1	1	1	1
GYA|c25732_g2	1128	142	276	408	533	681	825	975	1131	1267	1417
GYA|c18912_g1	1393	64	130	196	249	312	373	432	488	539	603
GYA|c22118_g1	2908	131	258	374	486	606	743	868	995	1107	1233
GYA|c23053_g2	820	0	1	3	3	6	6	9	9	9	10
GYA|c13165_g1	460	1	1	1	3	4	4	5	5	6	7
GYA|c27406_g2	2230	98	201	289	392	481	570	668	759	852	958
GYA|c16476_g1	458	0	0	0	2	3	3	3	4	4	4
GYA|c16201_g1	410	6	9	9	11	14	17	24	28	31	34
GYA|c16760_g1	320	0	0	0	0	1	1	1	1	1	1
GYA|c23460_g1	285	0	2	2	2	2	2	3	4	4	5
GYA|c35102_g1	201	0	0	0	0	0	0	0	1	1	1
GYA|c39946_g1	433	0	2	2	2	2	2	3	3	4	4
GYA|c13285_g2	1113	3	10	13	18	18	22	23	25	28	31
GYA|c20802_g1	527	5	10	14	21	23	31	34	41	46	47
GYA|c23983_g1	1318	4	9	14	19	34	40	42	52	62	69
GYA|c19431_g1	667	0	0	0	0	0	1	1	1	2	2
GYA|c36794_g1	483	1	1	2	2	2	2	2	2	2	3
GYA|c24961_g1	2049	122	245	372	520	660	791	936	1046	1187	1332
GYA|c21031_g1	770	10	22	33	46	59	72	81	91	104	109
GYA|c30289_g1	289	0	1	1	2	2	2	2	2	2	2
GYA|c23927_g3	467	1	1	2	3	4	5	7	8	9	10
GYA|c23879_g1	3968	44	77	119	167	206	246	286	329	377	418
GYA|c27517_g1	4513	5	12	24	33	46	60	71	76	86	91
GYA|c20798_g1	990	3	11	25	28	32	35	40	41	46	51
GYA|c23681_g1	4130	39	83	130	174	218	253	300	333	380	406
GYA|c26482_g1	1656	23	54	81	122	154	174	203	229	259	284
GYA|c19460_g1	441	0	1	1	1	1	1	1	1	2	3
GYA|c23263_g1	1153	13	24	34	43	56	68	77	82	92	105
GYA|c23008_g1	852	62	111	177	243	307	374	433	493	534	593
GYA|c16715_g1	230	1	1	1	1	1	1	1	1	1	1
GYA|c24344_g1	1599	13	21	30	36	52	56	59	64	69	77
GYA|c23269_g1	2195	133	265	380	505	631	754	884	1017	1141	1281
GYA|c44865_g1	255	0	0	0	0	0	0	1	1	1	2
GYA|c42914_g1	569	0	4	5	6	7	7	7	7	8	9
GYA|c22294_g1	1132	79	157	237	324	399	479	555	630	730	811
GYA|c20500_g1	930	0	1	1	1	2	4	5	7	7	8
GYA|c24875_g1	2083	77	198	287	372	452	548	621	714	803	890
GYA|c28578_g1	384	0	0	0	0	2	2	2	2	2	2
GYA|c10441_g1	485	1	2	3	4	6	6	6	6	6	8
GYA|c29062_g1	242	0	0	1	1	1	1	1	1	1	1
GYA|c22928_g1	226	0	2	3	4	5	5	7	8	9	9
GYA|c17243_g1	1089	4	7	10	13	15	16	17	21	21	23
GYA|c23821_g1	2841	112	225	338	436	542	651	745	856	951	1066
GYA|c21212_g1	2135	58	126	192	263	324	370	425	486	547	594
GYA|c34114_g1	288	0	0	0	0	0	1	3	3	3	3
GYA|c21863_g1	817	3	10	12	15	20	21	23	29	29	33
GYA|c23220_g1	1587	36	78	120	176	215	254	288	329	373	411
GYA|c38796_g1	325	0	0	0	1	1	1	1	1	1	1
GYA|c40007_g1	298	0	0	0	1	1	2	2	2	2	2
GYA|c40296_g1	313	0	1	1	3	4	4	4	5	5	6
GYA|c27367_g1	3318	92	170	245	340	420	518	597	676	764	848
GYA|c28463_g1	370	0	1	1	1	1	2	2	2	2	2
GYA|c37227_g1	263	0	0	0	0	0	0	1	1	2	2
GYA|c31981_g1	241	0	1	1	1	1	1	1	1	1	1
GYA|c23591_g1	4746	107	205	314	440	535	631	732	823	938	1054
GYA|c14985_g1	508	0	0	0	0	0	1	1	1	1	1
GYA|c22524_g1	1458	37	78	110	155	202	259	298	345	402	447
GYA|c26567_g1	6852	1114	2153	3188	4243	5271	6344	7463	8525	9603	10700
GYA|c29981_g1	414	0	0	0	0	0	1	1	2	2	2
GYA|c24726_g1	1905	44	92	138	179	236	289	329	381	419	459
GYA|c20239_g1	1598	0	2	2	2	2	2	3	4	5	5
GYA|c7718_g1	1524	5	11	15	18	21	26	31	36	39	45
GYA|c25443_g1	2660	75	160	244	339	407	483	560	631	702	784
GYA|c26361_g2	451	10	18	29	35	43	50	58	66	73	76
GYA|c4259_g1	348	1	1	1	1	1	1	1	1	1	1
GYA|c19610_g1	317	1	5	6	10	13	15	15	15	18	20
GYA|c39477_g1	272	1	1	1	1	1	1	1	2	2	2
GYA|c27330_g1	3461	60	108	167	222	289	343	404	445	504	561
GYA|c44350_g1	220	0	0	1	1	2	2	2	2	2	2
GYA|c21897_g1	1441	59	127	187	258	315	383	447	521	577	632
GYA|c21414_g1	904	27	59	83	99	130	176	212	246	267	299
GYA|c25478_g1	1905	9	16	30	36	46	55	62	70	77	90
GYA|c10221_g1	398	0	2	2	3	6	8	8	8	9	10
GYA|c40244_g1	956	0	1	1	1	2	3	3	3	5	6
GYA|c19716_g1	514	0	1	1	1	1	1	1	1	2	3
GYA|c19607_g1	645	0	0	1	1	1	1	2	4	4	5
GYA|c25680_g1	2496	81	158	231	318	392	463	536	612	688	763
GYA|c21961_g1	762	23	33	48	61	76	94	112	133	143	153
GYA|c18780_g1	1195	1	1	1	1	1	1	1	1	1	1
GYA|c40319_g1	385	0	0	0	0	0	0	1	1	1	1
GYA|c42517_g1	232	0	0	0	1	1	2	2	2	2	2
GYA|c15021_g1	497	6	16	23	31	43	47	60	68	77	91
GYA|c11465_g1	356	0	0	0	0	0	0	1	2	2	2
GYA|c27217_g1	4852	176	352	523	659	817	988	1156	1309	1499	1673
GYA|c25765_g1	4169	125	261	381	515	647	794	926	1047	1196	1325
GYA|c26423_g2	254	0	0	0	1	1	1	1	1	1	1
GYA|c20316_g1	644	9	25	41	53	65	79	95	107	123	136
GYA|c15032_g1	1084	2	7	11	16	21	25	26	29	33	37
GYA|c28589_g1	475	1	1	1	2	2	2	3	3	3	3
GYA|c25544_g1	2884	64	127	212	272	322	370	428	495	557	611
GYA|c26509_g1	2440	2	5	13	22	25	28	31	37	39	43
GYA|c7410_g1	1772	37	61	97	134	169	204	240	267	298	332
GYA|c17367_g1	714	0	0	1	1	1	1	1	3	4	4
GYA|c38536_g1	270	0	1	1	1	1	1	1	1	1	1
GYA|c24157_g1	1844	10	19	28	38	51	59	65	72	82	91
GYA|c1492_g1	402	0	0	0	0	1	1	1	1	1	1
GYA|c28751_g1	332	0	0	0	0	0	0	0	0	1	1
GYA|c35589_g1	237	0	0	0	0	0	1	1	1	2	2
GYA|c26853_g1	2252	195	403	586	807	1007	1201	1400	1603	1811	2027
GYA|c43841_g1	259	1	1	1	1	1	2	2	2	2	2
GYA|c27591_g1	5603	24	48	74	95	123	150	181	211	240	278
GYA|c29781_g1	320	0	0	0	0	0	1	1	1	1	1
GYA|c17007_g1	291	1	1	1	2	2	3	3	4	4	5
GYA|c8797_g1	246	0	0	0	1	1	1	2	2	2	2
GYA|c43024_g1	286	0	0	0	1	1	1	1	2	2	2
GYA|c25789_g3	3658	56	112	158	221	274	327	377	437	494	552
GYA|c27008_g3	272	0	1	1	2	2	2	2	2	4	4
GYA|c20140_g1	466	0	1	2	3	3	3	3	3	4	4
GYA|c22117_g1	3444	150	305	437	573	744	880	1012	1139	1287	1439
GYA|c27024_g3	2444	204	415	621	856	1088	1323	1564	1772	2018	2225
GYA|c19706_g1	568	0	6	9	10	13	14	14	15	16	17
GYA|c25205_g1	2765	62	109	166	210	269	314	362	398	447	496
GYA|c33236_g1	278	0	0	0	0	0	0	0	1	1	1
GYA|c38337_g1	338	0	1	1	1	1	1	1	2	3	4
GYA|c14225_g1	735	9	11	14	16	21	22	24	25	28	31
GYA|c19512_g1	234	0	1	1	1	1	2	5	5	5	5
GYA|c23843_g1	2206	70	133	193	262	333	406	485	562	637	695
GYA|c17352_g1	1024	0	0	0	0	0	0	0	0	0	1
GYA|c40256_g1	693	13	21	31	46	60	72	84	93	106	121
GYA|c43771_g1	228	0	0	0	0	0	0	0	0	0	2
GYA|c20579_g1	393	4	8	11	15	16	20	21	23	23	29
GYA|c19552_g1	473	0	0	0	0	0	0	1	1	1	1
GYA|c14265_g2	272	0	0	0	1	2	2	2	2	2	2
GYA|c26831_g1	4430	61	115	170	215	257	320	385	450	512	560
GYA|c25313_g2	4753	544	1061	1625	2159	2680	3225	3722	4266	4820	5302
GYA|c33168_g1	467	0	1	1	2	4	4	4	4	5	6
GYA|c16285_g1	461	0	0	1	2	3	3	3	3	3	4
GYA|c16697_g2	2383	9	17	27	38	46	59	67	77	88	96
GYA|c26606_g1	2870	310	597	868	1132	1438	1726	2016	2317	2623	2926
GYA|c30661_g1	522	0	0	0	0	0	0	0	0	1	1
GYA|c728_g1	640	0	1	1	1	1	2	2	2	4	4
GYA|c25911_g1	2206	335	644	937	1302	1639	1963	2288	2592	2920	3250
GYA|c41832_g1	284	0	0	1	1	1	1	1	1	1	1
GYA|c38292_g1	251	0	0	0	0	0	1	1	1	1	1
GYA|c7435_g1	259	0	0	0	0	0	0	0	1	1	1
GYA|c15994_g1	542	1	1	1	2	4	4	5	7	7	7
GYA|c14937_g1	526	3	3	6	9	10	13	13	15	15	17
GYA|c45165_g1	282	0	0	0	0	0	0	0	0	0	1
GYA|c3655_g1	396	1	1	1	1	1	1	1	2	2	2
GYA|c25571_g2	3485	119	234	351	494	627	751	891	1038	1151	1281
GYA|c18221_g3	1240	1	5	6	7	8	8	10	10	10	11
GYA|c41437_g1	261	0	0	0	1	1	1	1	1	1	2
GYA|c41910_g1	280	1	1	1	1	1	1	1	1	2	2
GYA|c26488_g1	2240	47	96	131	182	232	291	347	398	459	498
GYA|c43670_g1	1017	0	0	4	4	4	4	6	7	8	8
GYA|c31878_g1	358	0	1	1	1	2	2	2	2	2	2
GYA|c38629_g1	220	0	0	0	0	0	1	1	1	1	1
GYA|c25294_g2	3076	1132	2255	3404	4527	5652	6756	7902	9036	10211	11355
GYA|c16294_g1	443	0	1	1	1	2	2	2	4	8	9
GYA|c33212_g1	280	0	0	0	0	0	0	0	1	1	2
GYA|c31268_g1	270	1	2	3	3	3	3	3	3	4	4
GYA|c33329_g1	241	0	0	1	1	1	1	2	2	2	2
GYA|c27517_g2	532	1	2	2	3	4	4	4	4	5	5
GYA|c22988_g1	2126	208	400	604	810	989	1166	1340	1515	1696	1877
GYA|c23242_g1	709	9	17	27	37	43	54	60	70	77	81
GYA|c12710_g1	791	2	4	5	6	9	14	15	18	20	22
GYA|c27215_g1	2713	147	317	492	665	823	994	1185	1372	1557	1739
GYA|c18865_g1	878	16	37	55	64	76	80	91	105	117	130
GYA|c38268_g1	550	0	1	2	3	3	3	3	3	3	4
GYA|c16397_g1	342	0	0	0	0	0	0	0	1	1	1
GYA|c5344_g1	287	1	1	1	2	2	2	2	2	3	3
GYA|c34390_g1	432	1	2	2	3	3	3	4	4	4	5
GYA|c23784_g2	1473	4	7	11	13	20	24	27	30	34	41
GYA|c22855_g1	4248	433	884	1336	1774	2246	2722	3145	3564	4017	4498
GYA|c32268_g1	375	0	0	0	0	0	1	1	2	2	2
GYA|c42272_g1	238	0	0	0	1	1	1	1	2	2	2
GYA|c18004_g2	336	0	0	0	0	1	1	1	1	1	1
GYA|c21873_g1	354	1	1	1	1	1	1	2	2	2	2
GYA|c22507_g1	1839	21	49	63	88	117	141	166	189	204	226
GYA|c23333_g1	372	1	2	3	4	5	5	5	5	6	7
GYA|c27102_g1	5154	267	533	765	1031	1275	1506	1761	2033	2327	2575
GYA|c27738_g1	884	1	3	6	7	10	13	16	17	22	23
GYA|c25970_g1	1785	45	79	112	146	179	216	244	275	307	332
GYA|c19554_g1	865	2	3	3	4	4	4	5	5	6	6
GYA|c25017_g1	1876	174	367	519	667	839	1012	1156	1308	1486	1639
GYA|c24922_g1	2673	258	545	841	1132	1404	1690	1976	2259	2528	2803
GYA|c21160_g2	517	1	2	3	5	5	7	9	9	9	10
GYA|c38912_g1	230	0	0	0	0	0	0	1	1	1	1
GYA|c22867_g1	1041	81	172	268	350	434	522	610	698	803	907
GYA|c21198_g1	2902	66	127	194	270	340	414	486	557	629	697
GYA|c27159_g1	2908	67	130	208	284	369	441	520	589	673	742
GYA|c19957_g1	479	1	6	7	7	7	8	8	9	11	12
GYA|c15683_g2	583	0	0	0	0	0	0	1	1	1	1
GYA|c20558_g1	337	0	0	1	1	1	1	1	1	2	2
GYA|c37581_g1	257	0	0	1	1	1	1	1	1	1	1
GYA|c22938_g1	2376	11	16	24	26	33	41	46	53	64	76
GYA|c29711_g1	240	0	0	0	0	1	1	1	1	1	2
GYA|c34545_g1	220	0	0	1	1	2	2	2	2	2	2
GYA|c26987_g1	3144	449	888	1353	1811	2238	2691	3150	3606	4017	4459
GYA|c16627_g1	458	9	15	19	24	32	38	41	50	56	69
GYA|c10491_g1	390	0	1	2	2	2	2	2	3	3	3
GYA|c27387_g1	2058	146	279	416	527	654	784	908	1037	1161	1291
GYA|c26277_g1	1387	16	27	36	58	69	84	106	119	132	153
GYA|c29451_g1	260	0	0	0	1	1	1	1	1	1	1
GYA|c27813_g1	282	0	0	0	1	1	1	1	2	2	2
GYA|c14388_g1	1062	3	6	9	10	13	20	22	23	28	31
GYA|c29991_g1	383	1	1	1	2	3	4	4	4	4	4
GYA|c24060_g1	1944	92	208	298	411	524	611	715	793	895	990
GYA|c31243_g1	278	0	1	1	1	1	2	2	2	2	3
GYA|c20220_g1	1298	0	3	4	6	8	10	10	12	17	17
GYA|c26771_g1	3236	46	101	148	196	244	297	345	413	469	516
GYA|c41359_g1	227	0	0	0	0	0	0	0	0	1	1
GYA|c37893_g1	610	0	0	1	1	1	1	2	2	2	2
GYA|c41171_g1	235	0	0	1	1	1	1	1	1	1	1
GYA|c9591_g1	541	1	1	2	2	2	2	3	4	4	4
GYA|c26843_g1	2246	24	45	61	90	113	141	168	187	210	235
GYA|c26020_g1	1713	3	9	15	18	20	29	31	36	38	38
GYA|c18264_g1	488	0	0	1	1	1	1	1	1	1	3
GYA|c31892_g1	433	1	2	2	2	2	2	4	4	4	4
GYA|c43950_g1	217	1	1	1	1	1	2	3	3	3	3
GYA|c23663_g1	2276	125	281	435	597	747	914	1070	1210	1348	1512
GYA|c43666_g1	703	0	1	1	2	2	3	4	5	6	7
GYA|c26854_g1	2941	112	227	330	440	533	636	741	857	968	1057
GYA|c23272_g1	1954	400	793	1168	1533	1925	2309	2678	3063	3443	3825
GYA|c24204_g1	2251	191	387	549	724	924	1099	1295	1474	1637	1801
GYA|c23719_g1	1076	4	4	8	10	14	18	20	24	32	35
GYA|c20365_g1	680	2	3	3	3	4	5	6	7	7	9
GYA|c17532_g1	1850	32	59	81	94	116	142	167	194	217	242
GYA|c41037_g1	389	0	0	0	0	0	0	0	0	0	1
GYA|c233_g2	273	0	0	0	1	1	1	3	3	3	3
GYA|c25353_g2	1441	0	2	4	6	8	10	14	16	18	19
GYA|c23669_g3	415	1	1	3	4	4	5	5	6	6	8
GYA|c26834_g1	3850	67	135	192	259	326	403	481	548	622	688
GYA|c31448_g1	939	1	4	4	6	9	10	11	15	16	16
GYA|c26583_g1	4301	167	331	484	669	831	973	1163	1340	1509	1663
GYA|c31940_g1	344	0	0	0	0	0	0	0	0	0	1
GYA|c31293_g1	720	2	3	5	8	11	13	13	16	20	21
GYA|c26108_g1	2084	70	159	243	324	407	479	557	628	697	780
GYA|c20141_g1	2487	6	11	17	22	25	27	30	33	37	42
GYA|c9918_g1	362	0	0	0	0	1	1	1	1	1	1
GYA|c17604_g1	682	1	1	1	2	3	3	4	4	4	4
GYA|c21439_g1	1487	128	243	365	509	646	783	924	1045	1167	1288
GYA|c23549_g2	661	3	8	15	17	20	22	30	32	39	42
GYA|c38019_g1	271	1	1	1	1	1	1	2	2	3	3
GYA|c42296_g1	201	1	1	1	2	2	2	2	2	2	2
GYA|c23710_g1	2596	113	248	374	505	624	744	880	999	1114	1237
GYA|c24298_g1	1923	195	386	571	746	913	1115	1309	1490	1681	1864
GYA|c31216_g1	775	0	0	0	0	0	0	0	0	1	1
GYA|c43025_g1	306	0	0	0	0	0	0	0	0	0	1
GYA|c20684_g1	617	3	4	5	8	8	8	9	9	12	12
GYA|c15664_g1	408	0	0	0	0	0	1	1	1	1	1
GYA|c23127_g1	284	7	17	27	33	43	47	51	63	67	74
GYA|c37045_g1	865	0	0	2	2	3	4	4	4	4	4
GYA|c23909_g1	3788	544	1079	1599	2103	2636	3168	3704	4198	4700	5217
GYA|c29621_g1	212	0	0	0	0	0	1	1	1	1	1
GYA|c31310_g1	426	0	0	0	0	0	0	0	0	1	1
GYA|c24369_g1	2278	133	269	381	486	610	716	839	969	1085	1216
GYA|c14087_g1	1047	6	8	11	13	14	18	21	24	26	28
GYA|c4209_g1	809	2	2	3	3	3	3	5	6	6	6
GYA|c34854_g1	249	0	0	0	0	1	1	1	1	1	2
GYA|c1025_g1	354	0	0	0	0	0	0	1	2	2	2
GYA|c23949_g1	1371	21	34	50	62	73	82	97	113	125	141
GYA|c24768_g1	1275	49	95	139	184	239	289	324	355	394	438
GYA|c25264_g2	1066	7	16	25	33	38	42	48	54	60	64
GYA|c18987_g1	241	0	0	0	0	0	0	0	1	1	1
GYA|c14531_g1	958	8	16	20	25	33	34	37	43	45	50
GYA|c25141_g1	2510	465	971	1470	1958	2492	2963	3440	3936	4433	4942
GYA|c21393_g1	449	0	0	1	1	1	1	1	1	1	1
GYA|c14252_g1	712	0	0	1	1	1	1	1	2	2	2
GYA|c27349_g1	4103	66	146	217	280	357	433	525	604	712	796
GYA|c44438_g1	326	0	0	1	1	1	1	1	1	1	1
GYA|c25529_g1	1232	107	201	297	379	471	569	674	769	873	959
GYA|c2987_g1	456	1	1	2	4	4	4	4	4	4	4
GYA|c24150_g1	3155	21	50	80	96	121	146	173	194	214	239
GYA|c27151_g2	987	21	40	67	84	104	128	149	168	187	202
GYA|c24331_g1	1577	3	4	5	5	7	7	9	15	16	18
GYA|c18263_g1	443	0	0	0	0	0	0	0	0	1	1
GYA|c34425_g1	365	0	1	2	2	2	2	2	3	3	3
GYA|c23716_g1	1109	1607	3198	4769	6424	8062	9685	11293	12871	14535	16121
GYA|c22965_g2	793	140	264	424	566	700	826	958	1111	1238	1371
GYA|c29025_g1	325	0	2	2	2	2	2	3	3	3	4
GYA|c21323_g2	302	0	1	1	1	1	1	1	1	1	1
GYA|c12433_g1	315	0	0	0	0	0	0	0	1	1	1
GYA|c20797_g1	1116	237	462	710	954	1127	1339	1578	1832	2066	2309
GYA|c35839_g1	254	0	0	0	1	1	1	1	1	1	1
GYA|c33637_g1	1501	7	17	28	40	45	60	66	76	89	99
GYA|c18911_g1	322	2	3	3	3	3	3	4	4	4	4
GYA|c37572_g1	219	0	0	0	0	0	0	0	0	1	1
GYA|c26094_g1	2571	115	256	374	495	631	734	852	969	1091	1214
GYA|c25270_g1	2228	84	163	264	357	434	543	635	731	812	891
GYA|c25535_g1	1605	17	36	47	65	73	88	99	121	146	166
GYA|c26603_g1	1463	12	25	31	46	61	73	88	102	118	130
GYA|c33745_g1	496	0	1	1	1	1	2	2	2	2	2
GYA|c20951_g2	1534	3	6	7	9	14	19	21	22	26	32
GYA|c19151_g1	2898	118	253	379	491	606	724	844	965	1080	1210
GYA|c31209_g1	271	0	0	1	1	1	1	1	1	2	2
GYA|c23148_g1	1559	25	53	73	101	128	150	166	200	222	248
GYA|c26556_g1	571	28	52	69	90	125	154	186	213	239	251
GYA|c36718_g1	368	0	1	2	2	2	2	2	3	4	4
GYA|c39052_g1	280	1	1	2	2	2	3	3	3	3	4
GYA|c15437_g1	1202	2	3	7	8	9	11	12	12	17	25
GYA|c479_g1	348	0	0	0	0	0	1	1	1	1	1
GYA|c37612_g1	339	0	1	1	1	1	1	1	1	1	1
GYA|c30726_g1	513	0	0	0	1	1	2	2	4	4	6
GYA|c22369_g2	608	2	5	7	8	8	9	10	13	13	15
GYA|c22810_g1	1516	3	10	12	14	22	31	35	40	47	53
GYA|c41754_g1	406	0	0	0	0	1	1	1	1	1	1
GYA|c31609_g1	461	0	2	2	2	2	2	2	2	4	4
GYA|c34057_g1	267	0	0	0	0	0	0	1	1	2	2
GYA|c30632_g1	254	0	0	0	1	1	1	1	1	1	1
GYA|c7084_g1	447	4	7	11	13	17	18	18	19	21	22
GYA|c42931_g1	252	0	0	0	0	0	0	0	0	0	1
GYA|c6268_g1	394	0	0	1	1	1	1	1	1	1	1
GYA|c42916_g1	548	1	1	2	2	3	4	4	5	5	5
GYA|c11431_g1	358	0	0	1	2	2	2	2	2	2	2
GYA|c22651_g1	528	256	523	764	995	1247	1519	1772	2030	2297	2538
GYA|c25429_g1	2923	283	540	819	1081	1346	1597	1861	2151	2416	2693
GYA|c30786_g1	229	0	0	0	0	0	1	1	1	1	2
GYA|c21297_g1	2506	2176	4295	6428	8634	10773	12914	15088	17332	19506	21634
GYA|c31477_g1	520	0	0	2	2	2	3	5	5	6	7
GYA|c23298_g1	2161	2	6	10	13	16	19	22	26	28	29
GYA|c10486_g1	536	1	1	1	1	1	2	2	3	3	3
GYA|c29600_g1	263	0	0	0	0	0	1	2	2	2	2
GYA|c26062_g1	1043	0	1	1	1	1	4	5	5	5	7
GYA|c22502_g1	1978	314	606	907	1214	1497	1788	2106	2391	2716	3033
GYA|c24153_g1	1581	51	112	169	231	293	355	422	482	558	610
GYA|c22300_g1	2389	105	213	356	468	570	685	786	909	1021	1145
GYA|c28587_g1	544	2	3	3	3	3	3	3	4	4	4
GYA|c25426_g1	4781	344	678	1020	1347	1676	2007	2346	2680	2997	3321
GYA|c39276_g1	300	0	1	2	2	2	4	4	4	4	4
GYA|c27422_g1	4443	73	145	212	286	367	437	516	569	651	723
[truncated: 17,264 more rows]
