# Supplementary material for: Comparative transcriptome analysis and identification of candidate effectors in two related rust species (Gymnosporangium yamadae and Gymnosporangium asiaticum)
Source: BMC Genomics. 2017 Aug 23;18:651. doi: 10.1186/s12864-017-4059-x (PMC5567642; doi:10.1186/s12864-017-4059-x)
Supplement: Supplementary file 11 — This file provides the saturation curves of the gene expression levels of G. yamadae and G. asiaticum. (ZIP 2739 kb) [file 12864_2017_4059_MOESM11_ESM.zip › Additional file 11/GYY/DSXGY_1.Saturation_curve.txt]

#geneid	gene_length	X10	X20	X30	X40	X50	X60	X70	X80	X90	X100
GYY|c18449_g1	479	109	201	299	406	502	597	696	805	905	1015
GYY|c17774_g1	1131	293	584	878	1150	1467	1791	2067	2334	2621	2915
GYY|c17953_g1	1801	44	79	102	129	162	201	229	263	297	329
GYY|c11167_g1	360	1	1	1	1	1	1	1	1	1	1
GYY|c19484_g1	1405	2	4	11	15	16	20	23	25	26	27
GYY|c28141_g1	252	0	0	1	1	1	1	1	1	1	2
GYY|c23959_g1	646	0	0	0	0	0	1	3	3	3	4
GYY|c16042_g1	1605	32	67	124	165	215	245	297	331	373	421
GYY|c19329_g1	1832	76	152	229	318	417	517	593	685	767	851
GYY|c24265_g1	283	0	0	1	1	1	1	2	2	2	3
GYY|c14477_g1	1045	9	12	15	19	28	38	46	55	63	69
GYY|c15814_g1	1104	1	1	2	2	3	3	6	7	7	7
GYY|c20410_g1	3109	15	28	43	48	59	74	80	89	108	117
GYY|c19883_g1	3152	14	37	70	85	112	146	171	196	229	253
GYY|c20281_g1	1259	6	10	16	27	31	43	55	66	76	83
GYY|c24772_g1	209	0	0	0	1	1	2	2	2	2	3
GYY|c32189_g1	261	0	1	1	1	1	1	2	2	3	3
GYY|c15086_g1	601	0	0	2	5	7	9	11	12	13	14
GYY|c11785_g1	577	0	0	0	0	1	4	5	5	5	5
GYY|c38320_g1	249	0	0	1	2	2	2	3	3	3	3
GYY|c17697_g1	5128	2436	4896	7317	9754	12136	14524	16983	19269	21633	24035
GYY|c27492_g1	454	1	2	3	4	4	4	4	7	7	7
GYY|c36445_g1	251	0	0	0	0	0	0	0	0	1	1
GYY|c26862_g1	345	0	1	1	2	2	2	2	2	3	4
GYY|c9227_g1	619	3	6	7	7	7	8	9	10	12	14
GYY|c28352_g1	502	1	1	2	2	3	3	3	4	5	5
GYY|c18065_g1	1689	15	30	42	53	64	72	81	90	103	116
GYY|c16840_g1	1826	2	6	10	14	19	22	27	30	35	36
GYY|c6675_g1	326	0	0	0	1	2	2	2	2	2	2
GYY|c15825_g1	648	1	2	4	8	9	9	10	13	15	15
GYY|c20994_g1	725	2	3	5	6	9	10	13	14	15	18
GYY|c6210_g2	528	1	5	7	8	9	11	13	14	14	15
GYY|c15546_g1	1373	10	17	23	28	32	36	43	46	54	59
GYY|c4364_g1	581	0	0	0	1	1	1	1	1	1	2
GYY|c17605_g1	3716	57	119	187	248	309	379	439	483	538	592
GYY|c33497_g1	251	0	0	1	1	1	1	1	1	1	1
GYY|c12786_g1	1718	566	1098	1662	2188	2730	3226	3755	4310	4815	5335
GYY|c17692_g1	1478	12	19	28	30	35	41	51	57	63	75
GYY|c16808_g1	2736	2	4	4	6	8	9	9	9	10	13
GYY|c36160_g1	363	0	0	0	0	0	0	0	1	1	1
GYY|c16986_g1	430	1	2	2	2	2	2	3	3	3	4
GYY|c12822_g1	1156	6	20	33	46	56	68	78	88	97	106
GYY|c34540_g1	250	1	1	1	1	2	2	2	2	2	2
GYY|c15407_g2	498	2	3	3	5	9	9	10	11	12	14
GYY|c21338_g1	3625	7	12	19	33	45	57	61	68	75	82
GYY|c16921_g1	1459	5	8	12	14	18	23	27	28	31	34
GYY|c828_g1	370	1	3	3	3	3	3	4	6	7	7
GYY|c9642_g1	1284	140	280	404	533	663	795	919	1053	1229	1360
GYY|c13926_g1	492	1	3	4	5	8	10	14	19	22	23
GYY|c15972_g2	624	0	0	3	3	3	3	3	3	3	3
GYY|c20832_g1	2488	69	133	194	270	325	388	457	537	599	666
GYY|c13645_g1	1464	68	133	188	251	306	357	424	487	536	599
GYY|c20478_g1	4069	93	181	277	375	462	545	639	732	820	896
GYY|c16057_g1	667	0	2	3	4	7	9	10	10	10	10
GYY|c12917_g1	1133	115	219	325	437	530	637	732	836	934	1041
GYY|c21220_g1	2524	8	29	41	59	83	100	118	131	148	161
GYY|c20459_g1	9105	392	810	1238	1644	2061	2472	2891	3319	3746	4180
GYY|c15565_g1	440	3	5	6	7	9	10	10	11	12	13
GYY|c19209_g1	1334	86	158	235	323	412	525	636	747	844	938
GYY|c40009_g1	373	0	0	1	3	3	3	4	5	5	5
GYY|c17636_g1	2263	38	74	108	143	173	208	243	278	309	348
GYY|c29147_g1	227	0	0	0	0	2	2	3	3	3	3
GYY|c20910_g1	2199	10	14	22	33	39	47	53	63	71	74
GYY|c18295_g1	1285	17	38	54	66	85	99	111	125	144	174
GYY|c1211_g1	377	0	1	1	1	1	3	3	3	3	3
GYY|c16648_g1	1520	80	159	229	303	391	462	534	625	684	759
GYY|c7151_g1	556	0	0	0	1	2	3	3	4	5	5
GYY|c14741_g1	468	0	0	0	0	0	1	1	1	4	4
GYY|c34919_g1	288	0	1	1	2	2	2	2	2	2	2
GYY|c1583_g1	558	2	3	6	7	11	13	14	17	20	23
GYY|c18693_g1	1311	133	268	415	551	705	843	976	1121	1266	1392
GYY|c13057_g1	3223	11	26	42	55	70	88	93	103	125	138
GYY|c13699_g1	2180	2707	5461	8292	11116	13824	16570	19370	22180	24937	27619
GYY|c19566_g1	2192	59	133	198	254	312	372	451	535	603	683
GYY|c5122_g1	680	0	3	4	4	5	7	8	10	13	14
GYY|c5497_g1	649	1	1	1	1	1	1	1	2	2	2
GYY|c18668_g1	2677	24	42	52	65	83	103	117	132	159	177
GYY|c37977_g1	269	37	63	103	141	177	214	243	272	304	332
GYY|c11464_g1	344	0	0	0	0	1	1	1	2	2	2
GYY|c21433_g1	4609	182	373	564	739	923	1106	1290	1482	1673	1865
GYY|c15014_g1	601	144	296	442	595	741	896	1064	1210	1371	1506
GYY|c18646_g1	794	0	0	4	6	7	8	10	11	13	14
GYY|c19317_g1	1696	23	40	59	77	102	120	143	165	198	219
GYY|c31886_g1	455	0	0	0	0	1	1	1	1	2	2
GYY|c40559_g1	232	0	0	0	0	0	0	0	1	1	2
GYY|c19327_g1	1154	17	26	38	54	63	79	95	114	129	139
GYY|c1620_g1	423	2	4	6	7	7	8	11	11	11	13
GYY|c18589_g1	1652	33	76	127	171	211	258	300	352	395	437
GYY|c15077_g1	794	2	4	4	9	9	10	10	10	11	12
GYY|c21511_g1	2620	8	25	32	39	47	54	72	82	93	100
GYY|c30191_g1	499	0	0	0	1	1	1	1	1	1	1
GYY|c32761_g1	234	1	2	2	2	2	2	2	2	2	2
GYY|c16107_g1	1066	2	11	18	26	27	32	40	42	44	51
GYY|c40191_g1	580	0	1	1	2	4	4	4	5	6	7
GYY|c34635_g1	337	0	1	1	2	2	2	3	3	5	6
GYY|c35598_g1	215	0	1	1	2	2	2	2	3	3	3
GYY|c20011_g1	2242	14	26	43	56	69	90	106	120	139	166
GYY|c9629_g1	271	1	1	3	4	5	6	9	12	13	15
GYY|c40234_g1	253	1	1	1	1	1	1	1	1	1	1
GYY|c24560_g1	398	0	0	2	3	3	3	4	5	5	6
GYY|c9910_g1	570	1	3	4	4	5	7	8	10	12	15
GYY|c27543_g1	344	1	1	1	3	5	5	5	6	7	8
GYY|c17837_g1	2835	288	586	878	1166	1482	1779	2106	2409	2695	2986
GYY|c13451_g1	589	0	0	0	0	1	1	1	1	1	1
GYY|c18351_g1	4106	39	86	124	166	207	236	277	312	358	403
GYY|c3610_g1	1748	0	3	3	6	11	12	15	17	21	25
GYY|c18537_g3	693	0	1	1	4	5	5	7	7	8	10
GYY|c7511_g2	296	0	1	2	2	2	2	2	2	2	2
GYY|c17304_g1	1453	11	16	19	25	30	32	43	45	49	56
GYY|c17974_g1	839	5	10	15	21	26	30	35	41	45	48
GYY|c13742_g1	610	1	1	2	4	4	4	4	5	8	9
GYY|c38049_g1	263	1	1	1	1	1	1	2	2	2	2
GYY|c22100_g1	517	0	0	0	0	1	1	1	1	1	1
GYY|c12802_g1	647	0	0	1	1	1	1	1	1	1	1
GYY|c21806_g4	1105	4	4	4	4	6	7	9	11	11	12
GYY|c15990_g1	4992	25	59	94	118	149	174	200	239	263	284
GYY|c16906_g1	1019	13	26	37	53	73	87	99	111	126	138
GYY|c17815_g1	948	0	3	5	8	12	15	17	19	22	24
GYY|c22484_g1	1069	0	0	0	1	2	3	4	5	6	6
GYY|c15639_g1	1649	11	20	30	40	59	65	74	84	93	104
GYY|c11490_g1	575	2	6	8	11	20	26	33	37	39	45
GYY|c20957_g1	1878	25	47	66	88	106	136	154	178	194	212
GYY|c21426_g1	2954	17	53	85	119	136	152	178	210	243	279
GYY|c12051_g1	396	1	1	1	1	3	5	5	5	5	5
GYY|c13705_g1	1421	6	9	16	24	33	35	42	51	57	62
GYY|c17659_g1	1749	19	37	57	67	79	104	123	143	168	184
GYY|c37336_g1	298	0	0	0	0	2	2	2	2	2	2
GYY|c12553_g1	2128	6422	12733	19115	25571	32020	38601	45254	51753	58150	64505
GYY|c12765_g1	837	4	6	7	9	13	18	19	20	22	24
GYY|c17665_g1	1706	55	100	149	204	266	309	354	404	444	495
GYY|c39708_g1	308	0	0	0	1	2	2	2	2	2	2
GYY|c22638_g1	215	0	0	0	1	2	2	2	2	2	2
GYY|c14967_g1	380	0	1	2	3	3	3	4	5	6	6
GYY|c15138_g1	1945	35	54	76	104	125	156	187	213	240	268
GYY|c23414_g1	337	1	1	2	2	2	2	2	2	3	3
GYY|c14710_g1	1229	7	12	20	25	27	33	39	42	46	52
GYY|c29719_g1	238	1	1	1	1	2	2	2	2	2	2
GYY|c33998_g1	290	0	0	1	1	1	1	1	1	1	1
GYY|c25486_g1	294	0	0	0	0	0	0	1	2	3	3
GYY|c33911_g1	259	0	0	0	0	0	1	1	1	2	2
GYY|c14018_g1	506	0	3	3	4	5	5	5	6	6	6
GYY|c14923_g1	1213	401	791	1213	1611	2029	2440	2850	3287	3700	4067
GYY|c26475_g1	263	0	1	1	2	2	2	2	2	2	2
GYY|c20577_g1	3633	18	30	52	73	100	113	132	150	167	190
GYY|c25815_g1	442	0	0	0	0	0	0	1	2	2	2
GYY|c25047_g1	204	0	0	0	1	1	1	1	1	1	1
GYY|c19872_g1	1063	2	3	4	6	8	13	16	18	21	27
GYY|c14245_g1	997	19	32	46	67	82	105	117	130	148	159
GYY|c18842_g1	712	2	4	6	7	8	8	9	10	11	13
GYY|c14403_g1	1848	41	82	118	147	191	225	261	293	326	371
GYY|c15064_g1	589	0	0	1	5	5	8	10	15	15	18
GYY|c22482_g1	597	1	4	7	8	9	10	12	12	12	14
GYY|c28419_g1	210	0	1	1	1	1	1	1	1	1	1
GYY|c18637_g2	2011	4	4	7	9	13	16	17	17	17	18
GYY|c21786_g1	640	15	26	36	51	66	80	85	108	125	137
GYY|c15663_g1	2364	69	123	171	222	282	342	392	434	490	539
GYY|c31186_g1	269	0	0	0	0	0	1	1	1	1	1
GYY|c20270_g1	3975	232	455	702	917	1142	1368	1595	1815	2045	2262
GYY|c10690_g1	298	0	0	0	0	0	0	1	2	3	4
GYY|c30290_g1	254	0	0	0	1	1	1	1	1	1	1
GYY|c20359_g1	3634	162	327	486	665	812	995	1169	1328	1497	1668
GYY|c37345_g1	201	1	1	1	1	2	2	2	2	2	2
GYY|c15288_g1	1627	824	1634	2440	3295	4142	5017	5851	6648	7471	8297
GYY|c9721_g1	797	0	1	1	1	1	1	1	1	1	1
GYY|c24615_g1	304	0	0	0	0	0	2	2	3	3	3
GYY|c26649_g1	283	0	1	1	1	1	1	1	1	2	2
GYY|c32896_g1	683	2	3	4	7	10	12	12	12	12	14
GYY|c14418_g1	4730	19	41	64	84	110	132	154	173	195	216
GYY|c32321_g1	547	0	0	0	0	1	1	2	2	2	3
GYY|c8774_g1	531	0	0	0	0	2	2	2	3	4	4
GYY|c2828_g1	441	0	0	1	2	3	3	3	3	3	4
GYY|c12989_g1	782	4	6	8	11	13	17	21	22	24	26
GYY|c25671_g1	367	1	2	2	2	3	4	4	7	7	7
GYY|c11971_g2	401	0	0	0	1	1	1	1	1	1	2
GYY|c21849_g3	542	0	0	0	0	0	0	0	0	1	2
GYY|c5798_g1	471	1	2	3	4	4	5	6	6	6	6
GYY|c20033_g2	408	0	1	3	3	5	6	6	6	7	7
GYY|c39092_g1	313	2	3	3	3	4	4	4	4	4	5
GYY|c20470_g1	698	9	13	16	25	34	40	46	55	64	70
GYY|c17839_g1	2459	142	248	363	486	614	732	847	961	1078	1181
GYY|c20088_g1	1489	87	175	249	320	405	479	558	631	719	813
GYY|c40583_g1	230	1	1	2	2	2	2	2	2	2	2
GYY|c38617_g1	370	0	0	0	1	1	1	1	1	3	3
GYY|c15347_g1	1670	3692	7419	11182	14885	18664	22429	26195	29919	33719	37462
GYY|c25256_g1	377	0	0	0	1	1	2	3	3	4	4
GYY|c15737_g1	524	1	1	1	4	4	4	4	5	7	7
GYY|c20076_g1	2867	55	117	170	234	286	343	409	470	534	593
GYY|c9916_g1	665	0	0	1	2	2	2	3	3	6	9
GYY|c26926_g1	261	0	0	0	1	3	3	3	3	3	3
GYY|c20750_g1	3428	158	314	454	609	744	884	1027	1189	1351	1502
GYY|c20864_g1	3880	29	54	73	94	113	124	161	181	201	231
GYY|c31517_g1	222	0	0	0	0	1	2	2	2	2	2
GYY|c37788_g1	246	1	1	1	1	2	2	2	2	2	2
GYY|c10210_g1	400	0	0	1	1	1	1	1	1	1	1
GYY|c28860_g1	331	0	1	1	1	1	1	2	2	2	2
GYY|c21867_g1	488	6	19	30	42	49	55	60	64	72	77
GYY|c17196_g1	1565	18	36	51	64	76	97	109	118	138	156
GYY|c12387_g1	362	0	0	0	1	1	1	1	1	1	1
GYY|c21450_g1	1929	45	94	133	177	233	283	330	377	421	459
GYY|c14188_g1	312	1	1	4	4	5	6	6	7	7	7
GYY|c16516_g1	1353	599	1155	1736	2358	2963	3543	4148	4698	5274	5829
GYY|c22008_g1	342	2	3	3	3	3	3	4	5	5	6
GYY|c17177_g1	2938	60	117	175	220	278	330	378	432	484	547
GYY|c16012_g1	2776	21	43	63	81	94	106	124	137	163	184
GYY|c13149_g1	1334	3	3	4	7	9	10	11	14	16	17
GYY|c20180_g3	1117	185	377	567	761	946	1133	1322	1512	1737	1949
GYY|c16077_g1	1921	22	43	72	96	118	141	165	185	201	226
GYY|c21494_g1	254	0	0	0	1	1	1	1	2	2	2
GYY|c18330_g1	2210	62	115	172	224	262	310	365	417	462	506
GYY|c37279_g1	249	0	0	0	0	1	2	2	2	2	2
GYY|c122_g1	639	1	3	4	6	7	9	10	11	11	12
GYY|c18065_g2	1378	4	9	14	19	24	29	38	42	47	54
GYY|c34961_g1	504	0	0	0	0	0	0	0	0	0	1
GYY|c19670_g1	1803	5	15	21	23	29	37	46	51	60	62
GYY|c21607_g1	3281	20	38	55	75	92	114	137	154	181	205
GYY|c11673_g1	525	0	1	1	2	4	5	5	5	5	6
GYY|c20781_g2	498	1	1	5	9	12	12	14	15	17	17
GYY|c120_g1	766	11	15	25	32	41	47	54	62	77	79
GYY|c27339_g1	260	0	1	1	1	2	3	4	4	4	4
GYY|c39251_g1	310	0	0	0	0	1	1	1	1	1	2
GYY|c17162_g1	1937	83	154	242	298	374	442	518	583	651	730
GYY|c19254_g1	700	9	16	28	38	50	56	64	79	90	97
GYY|c38890_g1	238	0	1	1	1	2	2	2	2	2	2
GYY|c15212_g1	797	0	0	0	3	4	4	5	6	7	7
GYY|c36479_g1	586	2	4	6	7	10	11	12	13	13	15
GYY|c9304_g1	1278	80	153	238	315	397	481	568	643	722	807
GYY|c38627_g1	488	0	0	2	2	2	2	3	3	3	4
GYY|c17225_g1	1249	11	20	36	46	61	70	83	95	111	125
GYY|c19928_g1	1760	29	49	75	98	127	146	165	179	193	210
GYY|c15158_g1	458	0	1	1	1	1	1	1	1	1	1
GYY|c17184_g1	424	1	3	3	4	4	4	5	6	7	7
GYY|c25663_g1	1962	5	11	15	19	27	35	39	42	49	52
GYY|c1747_g1	495	0	0	0	0	0	0	0	1	1	1
GYY|c25631_g1	265	1	1	1	1	1	1	1	1	1	1
GYY|c14657_g1	408	0	1	2	2	2	2	3	4	4	5
GYY|c31712_g1	621	0	0	0	0	0	1	1	1	1	1
GYY|c19542_g1	1060	387	782	1161	1529	1934	2324	2723	3109	3503	3913
GYY|c16044_g1	257	11	18	26	31	39	42	50	59	66	70
GYY|c16152_g1	1339	531	1045	1549	2077	2625	3126	3644	4151	4645	5185
GYY|c32347_g1	216	0	0	0	0	0	1	1	1	1	1
GYY|c30657_g1	339	0	0	0	0	0	1	1	1	1	1
GYY|c19423_g1	660	3	8	11	12	15	19	24	27	29	34
GYY|c37746_g1	250	0	0	0	0	0	0	1	1	1	1
GYY|c30135_g1	264	0	0	0	1	1	1	1	1	2	3
GYY|c17604_g1	1345	53	105	152	200	248	297	348	391	435	487
GYY|c16761_g1	3276	46	79	114	151	194	225	272	317	358	402
GYY|c24773_g1	241	0	0	0	0	0	0	1	1	1	1
GYY|c14554_g1	484	1	4	5	5	7	9	11	13	16	19
GYY|c39264_g1	249	0	0	0	0	1	1	1	1	2	2
GYY|c22447_g1	336	0	0	0	1	1	2	4	4	6	6
GYY|c22168_g1	565	1	2	3	4	4	5	5	6	6	6
GYY|c1833_g1	685	0	0	1	1	1	2	2	2	2	2
GYY|c12125_g1	236	0	1	1	1	1	1	1	1	1	1
GYY|c34893_g1	324	1	1	1	2	2	2	3	3	3	3
GYY|c17805_g1	2147	119	238	351	460	572	666	771	871	988	1127
GYY|c15378_g1	483	0	2	2	2	3	4	4	5	5	5
GYY|c9811_g1	379	0	0	0	0	1	2	2	2	2	2
GYY|c19813_g2	1040	11	30	44	65	75	93	106	120	133	153
GYY|c2098_g1	758	0	0	0	1	1	1	1	1	1	1
GYY|c38562_g1	219	0	1	1	1	1	2	2	2	2	2
GYY|c13601_g1	444	0	0	0	0	0	0	0	0	0	1
GYY|c23423_g1	397	0	1	3	3	3	3	3	3	3	3
GYY|c39765_g1	528	0	5	8	9	11	12	12	13	14	14
GYY|c18452_g1	2186	62	126	189	261	322	388	441	508	568	635
GYY|c17453_g1	4180	79	142	211	286	367	452	516	596	665	737
GYY|c15836_g1	1435	11	26	34	48	62	66	72	80	89	100
GYY|c3188_g1	752	6	12	18	22	25	31	39	45	47	51
GYY|c21406_g1	2565	12	18	29	37	47	51	66	76	86	94
GYY|c4308_g1	1555	39	74	102	140	164	195	231	271	300	337
GYY|c23341_g1	204	0	0	0	0	0	0	0	0	0	1
GYY|c13897_g1	1068	0	0	0	0	1	2	2	2	2	2
GYY|c20528_g1	3772	208	421	635	810	1007	1229	1427	1632	1852	2067
GYY|c25139_g1	489	1	3	4	4	7	10	11	12	13	17
GYY|c35134_g1	389	0	1	1	1	2	3	3	3	3	4
GYY|c21872_g1	2792	38	83	123	161	212	238	279	303	337	370
GYY|c17336_g1	5232	2145	4280	6435	8549	10667	12864	15005	17161	19252	21384
GYY|c18683_g1	956	53	108	152	213	256	317	372	434	479	546
GYY|c37835_g1	412	0	1	4	4	4	4	4	4	6	6
GYY|c20655_g1	2610	10	18	32	41	51	59	67	80	88	97
GYY|c36482_g1	396	0	0	0	0	0	0	0	0	2	2
GYY|c288_g1	284	0	0	0	0	0	1	1	2	2	2
GYY|c13626_g1	1204	267	517	757	1010	1257	1504	1733	2010	2250	2498
GYY|c15103_g1	2696	12	16	26	32	36	45	51	62	66	70
GYY|c16847_g1	1531	769	1486	2316	3041	3784	4539	5274	6060	6788	7507
GYY|c34209_g1	328	1	1	1	1	1	1	1	1	1	1
GYY|c21047_g1	4210	37	71	112	148	187	217	270	311	353	395
GYY|c12398_g1	206	0	1	1	1	1	1	1	1	1	1
GYY|c16732_g1	1400	201	397	577	762	931	1116	1341	1533	1738	1927
GYY|c17295_g1	809	2	5	6	6	6	7	7	10	11	11
GYY|c6505_g1	1095	1	1	3	4	6	6	6	6	7	7
GYY|c38350_g1	941	3	13	26	31	41	53	58	63	69	81
GYY|c23397_g1	265	0	0	0	0	0	0	0	0	1	1
GYY|c38512_g1	632	1	2	4	7	9	9	10	10	10	11
GYY|c29447_g1	281	1	1	1	1	1	2	3	4	4	5
GYY|c35888_g1	217	0	0	1	1	1	1	1	1	1	1
GYY|c28600_g1	434	0	1	2	2	2	3	4	4	4	4
GYY|c9305_g1	588	2	3	5	5	7	7	9	10	12	14
GYY|c29681_g1	350	0	1	1	1	1	1	1	1	1	1
GYY|c20676_g1	1754	24	50	73	104	140	164	195	225	251	287
GYY|c20226_g1	2160	36	64	100	138	176	208	250	286	317	350
GYY|c40956_g1	276	0	0	0	0	0	0	0	0	1	1
GYY|c13801_g1	951	34	61	100	131	169	199	227	260	296	328
GYY|c20391_g1	2536	565	1130	1680	2296	2890	3484	4056	4680	5251	5907
GYY|c18561_g1	3780	146	305	448	608	770	927	1070	1236	1376	1534
GYY|c6493_g1	256	0	0	2	2	2	3	3	5	6	7
GYY|c15686_g2	776	2	4	6	7	8	10	10	12	15	15
GYY|c17685_g1	2434	332	650	944	1270	1569	1886	2201	2545	2861	3186
GYY|c4095_g1	470	0	1	2	3	4	5	5	5	5	6
GYY|c28088_g1	257	1	1	1	1	1	1	2	2	2	2
GYY|c34802_g1	483	1	1	1	2	2	2	2	2	2	2
GYY|c21133_g1	2529	13	26	36	46	63	72	90	97	108	123
GYY|c8166_g1	474	0	0	2	4	5	5	5	8	8	9
GYY|c16816_g1	993	1	1	1	2	2	3	3	5	6	6
GYY|c27600_g1	308	0	0	1	1	2	2	3	3	3	3
GYY|c36014_g1	257	0	1	1	1	1	1	1	1	2	2
GYY|c22477_g1	492	1	2	5	5	7	8	9	9	10	11
GYY|c10353_g1	1270	1	1	1	2	3	4	4	4	4	4
GYY|c13973_g1	381	1	2	2	4	6	8	9	9	10	11
GYY|c13546_g1	993	124	228	326	451	582	693	793	908	1036	1161
GYY|c31810_g1	372	1	1	1	1	1	3	3	3	3	4
GYY|c25321_g1	275	1	1	1	1	1	1	2	2	2	2
GYY|c17374_g1	1790	69	136	198	264	338	418	492	555	615	685
GYY|c16436_g1	724	7	19	29	43	54	60	71	79	90	102
GYY|c23316_g1	251	0	0	0	1	1	1	1	1	1	1
GYY|c14766_g1	3144	1	3	4	5	7	7	8	8	11	13
GYY|c17612_g1	1467	29	60	95	136	175	210	256	303	344	377
GYY|c18366_g1	2581	25	58	88	126	159	186	214	249	281	317
GYY|c1097_g1	813	1	1	1	2	5	6	9	10	12	14
GYY|c25902_g1	480	3	3	4	6	8	9	10	10	10	10
GYY|c19498_g1	1680	24	53	81	121	147	169	191	216	241	266
GYY|c21917_g1	3477	24	58	85	128	169	206	234	276	323	358
GYY|c35502_g1	274	0	1	1	1	1	1	1	1	1	1
GYY|c40674_g1	356	0	1	1	1	1	2	2	3	3	3
GYY|c21567_g1	5066	120	242	364	479	591	733	862	972	1111	1235
GYY|c16645_g1	536	2	3	6	7	9	14	15	16	16	17
GYY|c21039_g1	2138	40	95	135	180	233	270	307	356	394	429
GYY|c37627_g1	258	0	1	1	2	2	2	2	2	2	2
GYY|c24702_g1	243	0	1	1	1	1	1	1	1	1	2
GYY|c6851_g1	383	1	2	2	2	3	3	3	3	5	5
GYY|c9680_g1	1179	205	382	575	744	969	1147	1365	1542	1743	1915
GYY|c40242_g1	269	1	1	2	3	4	4	4	5	5	5
GYY|c35667_g1	295	1	1	1	1	1	1	1	1	1	1
GYY|c15691_g1	2180	62	117	179	239	308	361	432	493	564	630
GYY|c19745_g1	310	8	17	23	30	35	36	41	44	53	57
GYY|c18397_g1	1011	3	5	5	5	5	8	13	13	14	16
GYY|c21783_g1	2336	43	81	127	172	214	248	279	319	356	402
GYY|c20274_g1	1548	18	29	54	77	94	108	130	148	167	180
GYY|c37082_g1	205	0	1	1	1	1	1	1	1	1	1
GYY|c30723_g1	494	2	3	3	4	4	5	5	7	8	9
GYY|c22747_g1	350	0	0	0	0	1	1	2	2	2	2
GYY|c15007_g1	1898	69	129	195	266	334	405	475	541	605	681
GYY|c20820_g1	4101	37	76	108	156	184	222	273	307	344	382
GYY|c18038_g1	1264	25	44	63	82	111	127	153	168	184	201
GYY|c17691_g1	1034	15	31	41	53	68	78	86	104	118	130
GYY|c17435_g1	2303	10	22	34	53	72	86	95	105	110	130
GYY|c31085_g1	214	1	1	1	1	1	1	1	2	2	2
GYY|c37260_g1	281	0	1	1	1	1	1	1	1	1	1
GYY|c36531_g1	466	0	0	0	1	1	1	1	1	1	1
GYY|c36632_g1	337	1	1	1	2	2	2	2	2	2	3
GYY|c17822_g1	1871	2	5	9	9	12	17	19	25	30	36
GYY|c16488_g1	351	0	0	1	2	4	4	5	5	5	5
GYY|c10059_g1	233	0	0	0	0	0	0	0	0	1	1
GYY|c22597_g1	291	1	1	1	1	1	1	1	1	1	1
GYY|c13488_g1	1426	17	38	54	73	87	100	118	129	145	155
GYY|c16946_g1	1463	1831	3723	5632	7591	9505	11384	13224	15112	16976	18865
GYY|c20585_g1	1859	64	121	209	289	356	442	516	594	669	732
GYY|c35684_g1	462	0	0	0	0	0	1	1	2	4	4
GYY|c1603_g1	409	0	0	0	0	2	2	2	2	2	2
GYY|c17988_g1	2782	49	105	152	188	236	271	324	359	411	446
GYY|c7943_g1	377	2	2	2	2	3	3	3	4	5	5
GYY|c27842_g1	214	0	0	0	0	1	1	1	2	2	2
GYY|c27203_g1	235	1	1	1	1	1	2	2	2	2	3
GYY|c21761_g1	6342	66	123	188	251	305	351	403	456	513	565
GYY|c21182_g1	3928	115	219	323	442	562	697	805	898	1002	1131
GYY|c18457_g1	1989	3	3	5	5	5	5	5	5	6	7
GYY|c16656_g1	1550	150	285	449	575	725	847	998	1144	1278	1412
GYY|c22191_g1	274	1	1	2	2	2	3	3	4	4	6
GYY|c346_g1	817	3	3	3	4	7	10	10	10	11	11
GYY|c18767_g1	2058	79	144	205	274	336	408	464	528	601	674
GYY|c18924_g1	2587	87	172	258	338	439	520	613	711	783	883
GYY|c10403_g1	363	3	3	3	4	4	4	5	5	6	6
GYY|c35822_g1	355	0	0	0	0	0	1	1	2	2	3
GYY|c20071_g1	2020	9	19	27	32	39	48	51	56	60	65
GYY|c15590_g1	485	1	3	5	5	5	9	9	13	13	14
GYY|c19044_g1	1202	72	141	198	267	331	400	474	533	611	678
GYY|c14705_g1	1575	35	70	114	150	194	224	268	305	345	380
GYY|c21362_g1	3235	40	81	126	161	194	223	257	296	327	366
GYY|c20742_g1	2638	33	67	103	138	174	209	247	271	306	345
GYY|c13322_g1	621	2	3	4	6	6	8	10	11	13	13
GYY|c24452_g1	250	1	1	1	1	1	1	1	1	1	2
GYY|c29358_g1	284	0	0	0	1	1	1	1	1	1	2
GYY|c17511_g1	1803	20	33	57	68	93	113	141	168	183	207
GYY|c16888_g1	3259	30	64	101	128	164	201	253	288	324	355
GYY|c19469_g1	2608	431	863	1311	1709	2122	2523	2920	3332	3773	4178
GYY|c14348_g2	328	0	1	2	3	3	3	3	3	3	3
GYY|c21608_g1	2148	8	21	30	43	56	67	75	83	95	102
GYY|c33109_g1	396	0	0	0	0	0	1	1	1	1	1
GYY|c31081_g1	276	0	0	0	0	0	0	0	2	2	2
GYY|c30457_g1	274	0	0	0	1	1	1	2	2	2	2
GYY|c6205_g1	379	0	1	1	2	3	5	6	6	8	8
GYY|c2579_g1	464	0	0	0	1	1	1	1	1	2	2
GYY|c37490_g1	240	0	0	0	0	0	0	0	1	1	1
GYY|c22632_g1	304	0	0	1	2	2	2	2	2	2	2
GYY|c23239_g1	629	3	4	4	5	6	8	8	9	9	9
GYY|c14072_g1	238	0	0	0	0	0	0	1	3	5	5
GYY|c18132_g1	1766	20	36	66	83	101	119	135	154	175	190
GYY|c40365_g1	210	0	0	0	1	1	1	1	1	1	1
GYY|c6619_g1	872	1	2	4	5	5	6	9	10	10	13
GYY|c299_g1	409	0	0	2	2	2	3	4	4	4	4
GYY|c5460_g1	432	2	2	3	3	5	5	6	7	7	9
GYY|c11935_g1	344	1	1	2	2	3	3	4	5	6	8
GYY|c40438_g1	251	0	0	0	1	1	1	1	1	1	1
GYY|c20299_g1	1098	1	2	3	8	10	13	17	22	24	28
GYY|c19572_g1	3082	31	63	86	115	147	176	209	244	268	297
GYY|c29728_g1	296	0	1	1	2	2	2	2	2	2	2
GYY|c20691_g2	1392	1571	3111	4695	6214	7735	9256	10788	12304	13831	15418
GYY|c19013_g1	3142	35	60	89	121	143	177	211	244	280	326
GYY|c37231_g1	247	2	2	2	2	3	3	3	3	3	3
GYY|c8835_g1	1372	0	0	0	0	0	0	0	0	1	1
GYY|c9522_g1	443	1	1	3	3	3	3	3	4	4	4
GYY|c16873_g1	1089	27	60	95	119	157	179	207	242	277	302
GYY|c33353_g1	359	1	2	2	3	3	3	3	3	4	4
GYY|c10520_g1	679	1	2	3	3	4	6	6	9	11	11
GYY|c38618_g1	246	0	1	2	2	2	2	3	4	4	4
GYY|c19184_g2	2105	54	102	145	194	234	280	333	379	439	490
GYY|c14999_g1	597	0	0	0	1	1	1	2	3	3	3
GYY|c11712_g1	455	10	24	35	49	63	75	90	105	119	135
GYY|c16405_g2	849	7	16	21	25	34	40	47	52	57	65
GYY|c17132_g1	1794	406	809	1213	1618	2021	2481	2896	3295	3717	4128
GYY|c16909_g1	1720	26	37	55	74	91	115	134	154	174	188
GYY|c20357_g2	2148	18	29	48	61	75	86	99	116	130	146
GYY|c18670_g1	2697	29	73	108	126	168	196	228	255	284	318
GYY|c18926_g1	1754	107	221	335	446	586	716	833	971	1090	1196
GYY|c28157_g1	347	0	2	2	2	2	3	3	3	4	4
GYY|c34462_g1	301	1	1	1	1	1	2	2	2	2	3
GYY|c32086_g1	283	1	1	1	1	3	3	3	3	3	3
GYY|c31772_g1	401	0	0	0	0	0	0	1	2	2	2
GYY|c8382_g1	509	5	11	14	19	23	27	35	40	43	49
GYY|c20644_g1	1059	33	56	86	118	150	167	183	213	229	258
GYY|c12930_g1	481	0	1	4	7	7	8	10	11	11	12
GYY|c19353_g1	2796	166	352	556	749	933	1106	1313	1491	1675	1875
GYY|c15898_g2	2100	0	0	0	1	2	2	3	3	5	6
GYY|c8303_g1	686	1	2	4	6	7	9	11	11	11	11
GYY|c16281_g1	2033	3	7	13	20	27	32	36	41	43	47
GYY|c25350_g1	395	0	0	0	0	0	0	1	2	2	2
GYY|c15084_g1	1161	509	991	1454	1943	2436	2886	3329	3799	4305	4788
GYY|c22983_g1	201	0	1	1	1	1	1	1	1	1	2
GYY|c34113_g1	237	0	0	0	0	1	1	1	1	1	1
GYY|c18027_g1	2558	180	341	501	664	821	988	1147	1300	1460	1606
GYY|c20336_g1	3076	76	155	237	322	415	506	577	677	772	865
GYY|c13266_g1	426	0	0	1	3	3	3	4	5	6	6
GYY|c20757_g1	1849	9	14	18	24	26	29	37	43	48	56
GYY|c7928_g1	436	1	2	2	3	3	3	3	4	5	5
GYY|c28813_g1	406	0	1	1	1	2	2	2	2	2	2
GYY|c16600_g1	2525	447	897	1322	1765	2197	2632	3058	3482	3931	4359
GYY|c7364_g1	217	1	2	2	2	2	2	2	2	2	2
GYY|c16063_g1	803	1	2	2	3	4	5	7	7	7	8
GYY|c13173_g1	333	0	0	1	1	1	1	1	1	3	3
GYY|c12720_g1	325	1	1	2	2	4	4	4	5	6	6
GYY|c16043_g7	782	2	5	8	10	13	14	16	18	22	27
GYY|c18824_g1	1450	102	205	301	378	481	578	674	775	888	995
GYY|c5215_g1	332	0	1	1	2	2	2	2	2	3	4
GYY|c9088_g1	360	0	1	1	2	3	3	3	3	4	4
GYY|c13505_g1	833	1	4	6	11	13	19	24	27	31	33
GYY|c4110_g1	854	2	3	6	8	11	13	15	21	24	27
GYY|c20240_g1	2369	45	85	132	186	220	260	301	348	392	437
GYY|c17498_g1	1605	7	9	17	22	28	32	39	44	47	52
GYY|c5749_g1	389	0	0	0	0	2	2	2	2	3	3
GYY|c18548_g1	2243	46	93	142	196	263	314	356	388	439	484
GYY|c30712_g1	205	0	0	0	1	2	2	2	2	2	2
GYY|c38363_g1	239	0	0	0	0	0	1	1	1	1	1
GYY|c11815_g1	675	1	1	1	1	1	1	1	1	1	1
GYY|c34760_g1	393	1	2	3	4	5	5	5	5	6	6
GYY|c28665_g1	387	1	1	1	1	1	1	1	3	3	3
GYY|c17687_g1	920	3	6	9	13	17	19	20	22	25	27
GYY|c20305_g1	1733	83	158	219	294	354	412	469	543	610	678
GYY|c18581_g1	1444	15	31	49	70	96	114	130	142	158	173
GYY|c16228_g1	1215	1201	2497	3673	4881	6171	7374	8615	9814	11091	12365
GYY|c17371_g1	2373	145	296	464	610	746	911	1085	1263	1403	1569
GYY|c19882_g1	3223	242	470	741	971	1205	1459	1670	1882	2101	2326
GYY|c6879_g1	502	0	0	1	1	1	2	2	3	3	3
GYY|c1963_g1	408	0	1	1	2	2	2	3	4	6	7
GYY|c38553_g1	208	0	0	0	1	1	1	2	2	2	2
GYY|c5662_g1	809	1	2	3	4	5	5	7	7	8	8
GYY|c18375_g1	2701	33	66	97	123	146	170	187	213	243	258
GYY|c24339_g1	269	0	1	2	2	3	4	4	4	4	4
GYY|c16886_g1	2000	383	734	1099	1434	1778	2141	2509	2883	3215	3568
GYY|c32073_g1	249	0	0	0	0	1	2	2	2	2	2
GYY|c34504_g1	322	1	2	2	2	2	2	2	2	2	2
GYY|c19442_g1	1931	53	103	150	185	234	269	309	348	401	447
GYY|c10140_g1	494	5	7	11	16	20	21	26	32	33	34
GYY|c34807_g1	424	0	0	0	0	1	1	1	1	1	1
GYY|c21927_g1	4855	11	20	42	56	64	80	100	115	127	146
GYY|c19045_g1	1851	39	96	136	188	249	299	334	380	432	474
GYY|c11656_g1	722	0	0	3	3	5	7	9	11	12	13
GYY|c15503_g2	3216	14	19	27	38	41	54	69	90	102	111
GYY|c27730_g1	299	0	2	2	2	2	2	3	4	5	6
GYY|c19593_g1	1364	9	22	33	42	54	68	86	107	122	135
GYY|c28369_g1	638	0	0	0	0	0	0	0	0	1	1
GYY|c23600_g1	442	0	0	1	1	2	2	3	3	4	4
GYY|c26089_g1	226	0	0	0	1	1	2	2	2	2	2
GYY|c19516_g1	2329	110	233	343	448	564	686	814	952	1080	1215
GYY|c3094_g1	372	0	0	2	2	2	2	4	5	5	6
GYY|c28645_g1	679	0	0	0	1	2	3	3	4	4	4
GYY|c10078_g1	311	0	1	1	1	1	1	1	1	1	1
GYY|c17788_g2	647	1	1	1	1	1	1	1	3	3	4
GYY|c17898_g1	1882	26	51	73	106	133	161	190	206	232	253
GYY|c27440_g1	359	1	1	2	2	4	4	4	5	6	6
GYY|c10082_g1	327	1	1	1	1	1	2	2	2	2	2
GYY|c20316_g1	6994	272	543	792	1070	1340	1600	1836	2085	2370	2627
GYY|c17510_g1	1397	9	12	24	33	37	38	49	61	68	74
GYY|c29732_g1	226	0	0	0	0	1	1	1	1	1	2
GYY|c4883_g2	396	0	0	0	0	1	1	1	1	1	1
GYY|c15155_g1	1609	161	316	498	671	826	1003	1155	1329	1505	1675
GYY|c14610_g1	342	1	1	1	2	2	2	2	2	2	2
GYY|c18514_g1	2278	87	185	272	365	458	555	649	733	812	900
GYY|c8651_g1	419	0	2	3	5	7	9	9	10	11	13
GYY|c21480_g2	873	1	12	15	19	21	26	30	33	39	39
GYY|c19787_g1	1863	12	20	30	39	50	58	64	75	82	88
GYY|c27171_g1	334	0	2	4	4	4	5	6	6	6	8
GYY|c13879_g1	509	5	11	12	12	19	23	26	30	32	32
GYY|c8893_g1	513	2	4	5	7	9	10	12	17	18	20
GYY|c35485_g1	206	0	0	0	0	1	2	2	2	2	3
GYY|c12731_g1	1590	133	257	379	488	615	724	836	921	1035	1143
GYY|c15829_g1	1488	436	837	1222	1613	2031	2411	2819	3238	3620	4014
GYY|c12485_g1	426	0	0	0	0	0	0	0	0	0	1
GYY|c22561_g1	562	0	1	1	3	3	3	3	6	7	9
GYY|c3661_g1	238	0	0	0	0	0	1	1	1	1	2
GYY|c40713_g1	202	0	0	0	0	0	1	1	1	1	1
GYY|c12015_g1	870	2	4	6	9	12	13	16	19	20	21
GYY|c22860_g1	324	1	1	1	2	2	2	2	2	2	3
GYY|c16733_g1	2387	158	332	483	667	842	987	1154	1288	1459	1622
GYY|c15203_g1	1336	35	63	94	138	172	209	242	267	307	340
GYY|c18453_g1	1735	60	117	173	223	278	331	373	420	474	525
GYY|c39277_g1	675	1	1	1	1	2	3	3	5	5	6
GYY|c11336_g1	246	1	1	1	1	1	1	1	2	2	2
GYY|c35592_g1	264	0	0	0	0	0	1	2	2	2	2
GYY|c18501_g1	649	9	15	19	20	25	31	40	46	53	58
GYY|c21598_g2	5500	49	80	129	178	229	272	310	348	390	429
GYY|c21919_g1	3266	1	1	2	2	3	4	4	6	6	6
GYY|c17625_g1	1967	65	134	198	273	334	387	441	498	561	640
GYY|c35620_g1	384	2	2	5	5	6	7	7	7	7	7
GYY|c15810_g1	2765	25	60	96	120	165	188	223	267	300	327
GYY|c33790_g1	275	0	0	0	0	0	1	1	1	2	2
GYY|c11630_g1	1950	3	4	6	7	10	12	13	16	16	16
GYY|c5063_g1	383	1	1	2	2	3	3	3	3	3	3
GYY|c33341_g1	449	1	2	2	2	3	3	3	3	4	5
GYY|c34334_g1	319	0	0	0	0	0	0	1	1	1	1
GYY|c17494_g1	1789	135	270	386	521	647	777	909	1038	1183	1293
GYY|c14570_g1	927	6	16	28	36	43	50	56	72	85	97
GYY|c10047_g1	372	0	0	0	0	0	0	0	1	1	2
GYY|c11509_g1	893	0	0	1	1	1	1	2	2	2	3
GYY|c26522_g1	726	0	0	0	0	0	1	1	1	1	3
GYY|c21226_g1	3949	121	268	381	503	617	743	882	999	1113	1220
GYY|c16472_g2	463	0	1	1	2	2	3	3	3	3	4
GYY|c18562_g1	1421	10	19	24	30	43	47	53	57	64	77
GYY|c8733_g1	363	0	0	0	0	0	0	0	2	2	3
GYY|c11637_g1	421	1	1	1	2	2	2	2	2	2	2
GYY|c38069_g1	289	1	1	4	4	4	5	5	5	5	5
GYY|c20593_g1	5558	237	491	754	990	1205	1461	1708	1951	2201	2456
GYY|c21874_g2	1761	23	40	62	79	100	123	146	171	191	207
GYY|c15586_g1	318	0	0	0	0	0	0	0	0	1	1
GYY|c21615_g1	1958	10	13	14	20	28	38	46	51	59	68
GYY|c27461_g1	259	0	1	1	1	2	2	2	2	2	2
GYY|c19432_g1	5034	600	1247	1877	2498	3101	3688	4322	4947	5547	6221
GYY|c23108_g1	262	3	3	3	3	3	5	5	5	5	5
GYY|c20803_g1	3628	71	139	224	292	352	432	499	550	619	678
GYY|c5056_g1	361	1	1	2	2	2	3	4	4	4	4
GYY|c35432_g1	222	0	0	1	1	1	1	1	1	1	1
GYY|c30287_g1	277	0	0	0	0	0	1	1	1	1	1
GYY|c18184_g1	1058	4	12	15	20	24	27	28	31	37	43
GYY|c26007_g1	262	1	1	1	1	1	1	1	2	2	2
GYY|c18186_g1	857	7	16	17	20	23	28	33	39	42	46
GYY|c11708_g1	453	1	1	1	1	1	2	2	2	2	2
GYY|c17645_g1	1122	23	41	60	86	108	131	156	173	188	217
GYY|c33759_g1	264	0	0	0	0	0	1	2	2	3	3
GYY|c19420_g1	1184	11	27	41	53	65	76	91	102	114	129
GYY|c25793_g1	440	0	1	1	2	3	3	3	4	4	4
GYY|c40626_g1	323	0	1	1	1	1	1	1	1	2	2
GYY|c14667_g1	1032	3	3	6	6	7	9	11	13	14	14
GYY|c16724_g1	324	1	1	4	9	14	18	19	21	22	23
GYY|c40101_g1	224	0	0	0	0	1	1	1	1	1	2
GYY|c21045_g2	2900	1076	2047	3059	4122	5197	6215	7262	8324	9340	10353
GYY|c31925_g1	354	0	1	1	1	2	2	3	3	3	5
GYY|c15719_g1	959	5	10	16	20	24	29	33	37	41	45
GYY|c21502_g1	3691	424	879	1325	1763	2252	2755	3187	3658	4159	4621
GYY|c32593_g1	242	0	0	0	1	1	1	1	1	2	2
GYY|c40735_g1	220	0	0	0	1	1	2	2	2	2	2
GYY|c17680_g1	1109	11	15	17	25	33	36	43	48	54	63
GYY|c11312_g1	619	1	2	3	3	4	5	5	7	7	8
GYY|c36114_g1	238	0	0	0	0	0	1	1	2	2	2
GYY|c12442_g1	625	0	1	2	4	4	6	8	9	11	11
GYY|c1683_g1	506	15	21	29	37	47	54	62	73	85	100
GYY|c2717_g1	323	0	0	0	0	0	0	0	0	1	1
GYY|c16459_g1	3614	11	20	40	51	64	83	94	108	113	135
GYY|c20160_g1	2183	14	27	46	59	79	92	106	127	141	158
GYY|c17310_g1	2531	289	537	825	1096	1370	1655	1940	2164	2430	2727
GYY|c40085_g1	253	0	2	2	2	2	2	2	2	2	2
GYY|c15457_g1	1722	418	904	1361	1817	2206	2656	3107	3558	4002	4430
GYY|c15439_g1	1861	0	1	1	1	1	3	3	3	3	3
GYY|c12968_g1	291	0	1	2	3	3	3	3	3	3	3
GYY|c16089_g2	227	1	1	1	1	1	1	1	1	1	1
GYY|c13032_g1	773	4	6	7	7	9	12	14	14	16	17
GYY|c14117_g1	549	7	8	13	18	22	30	34	36	38	43
GYY|c17661_g1	3362	87	180	277	361	442	520	609	695	779	861
GYY|c17977_g1	1299	7	8	10	14	17	18	22	26	27	32
GYY|c8726_g1	1270	2528	5044	7568	10139	12657	15210	17676	20203	22731	25246
GYY|c22061_g1	252	0	0	0	0	1	2	3	3	3	3
GYY|c9902_g1	316	0	0	0	0	0	0	0	1	1	1
GYY|c18104_g1	2065	21	40	53	70	90	116	131	156	179	196
GYY|c27485_g1	664	0	0	0	0	0	1	1	1	1	1
GYY|c16327_g1	293	1	3	5	6	8	8	8	9	10	12
GYY|c9796_g1	259	4	5	5	8	9	12	14	18	19	20
GYY|c8218_g1	1224	314	579	855	1174	1503	1799	2095	2354	2646	2978
GYY|c21733_g1	2863	87	175	251	350	440	524	604	671	763	850
GYY|c39597_g1	270	1	1	1	1	1	1	1	1	2	2
GYY|c16682_g1	1037	10	13	18	27	31	35	37	42	48	56
GYY|c4226_g1	1001	12	22	32	42	49	53	60	64	72	80
GYY|c15122_g1	1068	37	82	139	180	225	271	309	368	408	438
GYY|c4629_g1	332	0	0	0	0	0	0	0	0	0	1
GYY|c27392_g1	213	0	0	0	0	0	0	0	0	1	1
GYY|c19861_g2	1055	32	64	95	135	181	220	255	293	329	368
GYY|c10938_g1	243	0	0	0	0	1	1	1	1	1	2
GYY|c37649_g1	269	1	2	2	2	2	3	3	3	3	3
GYY|c20589_g1	1459	14	31	44	54	61	70	77	88	97	104
GYY|c25450_g1	214	0	0	1	1	2	2	2	2	2	2
GYY|c29813_g1	255	0	0	0	0	0	1	1	1	2	2
GYY|c18542_g1	1761	1	2	2	4	4	4	7	8	11	12
GYY|c21542_g1	2555	71	135	222	307	389	470	537	604	664	744
GYY|c34252_g1	285	0	1	2	2	2	2	2	2	2	2
GYY|c33258_g1	254	1	1	1	1	2	2	2	2	2	3
GYY|c12400_g1	1175	528	1074	1591	2149	2650	3186	3684	4234	4723	5295
GYY|c34525_g1	382	0	0	2	2	2	2	3	3	3	3
GYY|c24047_g1	232	0	0	0	0	0	0	0	0	1	2
GYY|c28483_g1	525	1	2	4	5	6	7	10	10	10	13
GYY|c34906_g1	675	0	0	1	2	3	3	3	3	4	4
GYY|c9005_g1	321	0	0	1	1	1	1	1	3	4	5
GYY|c26529_g1	502	1	2	6	6	6	8	9	10	10	13
GYY|c15583_g1	1980	158	312	463	623	778	912	1082	1234	1377	1528
GYY|c13365_g1	618	2	2	2	4	5	7	8	10	11	11
GYY|c21518_g1	3441	213	414	652	856	1083	1286	1524	1754	1988	2172
GYY|c22405_g1	312	1	2	3	3	3	3	4	6	6	6
GYY|c39380_g1	309	0	1	2	2	3	3	3	3	3	4
GYY|c16942_g1	1753	65	140	204	262	322	393	468	533	600	668
GYY|c2768_g1	822	4	5	6	6	8	10	10	12	12	15
GYY|c27584_g1	342	0	0	0	0	0	0	0	1	1	1
GYY|c16264_g1	438	2	5	6	7	10	13	17	17	18	19
GYY|c28254_g1	217	0	0	0	1	1	1	1	1	1	1
GYY|c19212_g1	1562	13	25	32	41	53	62	73	86	97	105
GYY|c6248_g1	520	0	0	0	2	4	5	7	7	7	9
GYY|c10152_g1	248	1	1	1	1	1	1	1	1	2	2
GYY|c20258_g1	2765	20	39	54	70	92	115	135	157	178	199
GYY|c15602_g1	1705	0	1	1	1	1	1	1	1	1	1
GYY|c6123_g1	309	0	0	0	1	1	1	1	1	1	1
GYY|c25705_g1	345	1	1	1	1	2	2	2	2	2	2
GYY|c10261_g1	1354	27	60	86	114	134	161	194	223	253	289
GYY|c928_g1	201	1	1	1	1	1	1	1	1	1	1
GYY|c13736_g1	386	7	16	21	28	32	38	43	51	61	70
GYY|c21905_g4	430	1	1	3	4	5	5	7	8	9	9
GYY|c29174_g1	215	0	0	0	0	0	0	0	0	0	2
GYY|c14197_g1	753	0	1	2	3	5	6	6	8	11	15
GYY|c23313_g1	293	0	0	0	0	0	0	0	0	0	1
GYY|c9114_g1	659	0	0	0	2	2	3	3	4	4	5
GYY|c18339_g1	2265	363	730	1087	1444	1792	2139	2495	2816	3159	3521
GYY|c19798_g1	3309	112	204	300	390	502	613	714	818	913	1021
GYY|c32208_g1	226	0	1	1	1	1	1	1	1	1	1
GYY|c9517_g1	1500	30	65	99	133	162	188	233	257	283	309
GYY|c32989_g1	332	0	0	2	4	4	4	6	8	9	9
GYY|c24319_g1	325	1	1	2	2	2	2	2	2	2	2
GYY|c37776_g1	226	1	1	1	1	1	2	2	2	2	2
GYY|c20171_g1	1293	60	117	185	249	327	380	440	506	569	628
GYY|c20852_g1	1975	10	13	17	30	41	50	61	71	77	85
GYY|c11794_g1	391	1	1	1	1	1	3	3	4	5	5
GYY|c9875_g1	326	0	0	0	0	1	1	1	1	1	2
GYY|c15254_g1	651	7	11	15	21	25	28	33	38	42	45
GYY|c2466_g1	222	0	0	2	2	2	2	2	2	2	2
GYY|c21350_g1	4004	48	87	137	175	217	273	314	372	418	461
GYY|c25745_g1	206	0	2	2	2	2	2	2	2	3	3
GYY|c36263_g1	261	0	0	0	0	1	2	2	2	2	2
GYY|c16652_g1	519	4	13	24	31	39	51	58	65	69	77
GYY|c15710_g1	2187	68	125	209	268	350	420	494	576	645	721
GYY|c21597_g1	2455	65	112	163	236	293	361	422	484	556	631
GYY|c21724_g1	3522	25	45	67	91	117	133	156	177	194	214
GYY|c23319_g1	224	0	1	2	3	3	3	3	3	3	3
GYY|c15739_g2	892	0	2	2	5	5	7	10	11	13	16
GYY|c15909_g1	2104	241	471	736	1027	1265	1501	1756	2011	2260	2504
GYY|c20327_g1	1244	1	2	3	6	6	8	9	10	12	14
GYY|c206_g1	591	0	2	2	5	7	7	8	9	9	10
GYY|c28686_g1	231	0	2	2	2	2	3	3	3	3	3
GYY|c21043_g1	4260	7	8	13	16	17	20	26	31	33	38
GYY|c20926_g1	2031	32	67	98	125	153	178	210	237	269	302
GYY|c38758_g1	426	1	2	2	4	5	5	8	8	9	11
GYY|c16719_g1	1898	26	58	87	109	133	171	194	224	249	276
GYY|c1798_g1	246	0	0	1	3	3	3	3	3	3	3
GYY|c39322_g1	272	1	1	1	1	2	2	3	4	4	4
GYY|c18940_g1	2799	1	2	3	5	6	7	10	10	13	15
GYY|c31348_g1	360	0	1	1	1	1	1	2	3	3	4
GYY|c28649_g1	286	0	0	0	0	0	0	0	1	1	1
GYY|c15708_g1	967	128	242	357	495	625	755	880	1009	1103	1228
GYY|c34250_g1	236	0	0	0	0	0	1	1	2	2	2
GYY|c17963_g1	1808	119	249	375	511	651	787	909	1034	1170	1317
GYY|c30042_g1	261	0	1	2	2	2	2	2	2	2	2
GYY|c23529_g1	228	0	0	0	0	0	0	0	0	0	1
GYY|c13525_g1	1900	35	77	100	122	154	185	213	243	274	312
GYY|c11282_g1	696	1	1	1	1	2	2	4	4	4	4
GYY|c12550_g1	517	0	0	0	0	0	0	2	2	2	3
GYY|c16433_g2	975	138	274	404	543	699	868	1001	1132	1287	1424
GYY|c13161_g1	506	1	2	2	2	2	3	4	6	7	7
GYY|c37952_g1	364	0	0	1	1	1	1	1	1	1	1
GYY|c12169_g1	340	2	3	3	6	8	9	9	9	9	10
GYY|c19053_g1	1640	0	0	1	2	3	3	5	6	6	6
GYY|c26220_g1	368	0	2	2	3	3	4	5	5	6	6
GYY|c32693_g1	414	0	0	0	0	0	0	0	3	5	6
GYY|c28652_g1	226	0	1	1	1	1	1	1	1	1	1
GYY|c18557_g1	1107	143	292	436	587	753	924	1062	1207	1343	1468
GYY|c28636_g1	277	0	1	1	1	1	1	1	1	1	1
GYY|c27821_g1	276	0	0	1	1	1	1	2	2	2	2
GYY|c20837_g1	7736	54	105	150	217	269	323	368	424	479	537
GYY|c20301_g1	3790	31	59	93	121	149	175	199	227	253	284
GYY|c25473_g1	772	3	5	5	6	10	12	12	14	17	18
GYY|c21585_g2	4117	17	40	62	80	93	107	123	139	161	172
GYY|c17079_g1	2852	0	0	0	1	2	2	2	2	2	2
GYY|c29160_g1	899	1	1	3	3	5	6	7	10	10	13
GYY|c28499_g1	305	0	1	1	1	1	1	1	2	2	3
GYY|c7096_g1	271	0	0	0	0	1	1	1	1	1	2
GYY|c20104_g1	4023	342	724	1065	1397	1727	2109	2439	2775	3111	3439
GYY|c20394_g1	1943	24	52	76	102	134	157	188	217	248	276
GYY|c3932_g1	271	0	0	1	1	1	1	1	1	1	1
GYY|c16300_g2	992	4	5	9	12	16	23	27	32	35	39
GYY|c16323_g1	2247	613	1255	1849	2484	3131	3812	4454	5109	5768	6404
GYY|c9352_g2	472	0	0	0	0	0	1	1	2	2	3
GYY|c33987_g1	264	1	1	1	1	1	1	1	1	1	2
GYY|c10015_g1	2219	440	839	1248	1650	2085	2513	2917	3356	3773	4219
GYY|c30512_g1	266	0	1	1	2	2	2	2	2	2	2
GYY|c12784_g1	968	25	57	91	110	144	184	221	257	294	331
GYY|c30950_g1	290	1	1	1	1	1	1	1	1	1	1
GYY|c8826_g1	498	1	1	1	1	2	2	5	6	6	8
GYY|c2070_g1	264	0	1	1	1	1	1	1	1	1	1
GYY|c28666_g1	258	0	1	1	2	2	3	3	3	3	3
GYY|c13727_g1	1065	48	114	167	228	283	329	385	444	509	564
GYY|c12915_g1	516	1	2	2	4	4	5	5	5	5	5
GYY|c16830_g2	1777	0	0	1	1	1	2	3	5	5	5
GYY|c21484_g1	3894	56	111	174	246	301	367	435	499	571	636
GYY|c35092_g1	273	0	0	0	0	1	2	2	2	2	2
GYY|c20116_g1	585	3	4	5	9	11	14	16	18	23	25
GYY|c35044_g1	440	0	1	2	2	2	2	2	3	3	3
GYY|c30485_g1	574	1	3	3	3	4	4	5	6	7	8
GYY|c38839_g1	257	0	1	1	1	1	1	1	1	1	1
GYY|c32575_g1	320	0	0	0	0	0	1	1	1	1	1
GYY|c20407_g1	1290	22	46	69	84	100	117	128	146	173	187
GYY|c20998_g1	4376	139	294	451	589	757	898	1054	1195	1344	1525
GYY|c24310_g1	259	0	0	0	0	0	1	1	1	1	2
GYY|c34944_g1	251	0	0	0	0	0	0	0	1	2	2
GYY|c18887_g1	1442	1393	2709	4012	5335	6572	7934	9265	10589	11898	13228
GYY|c14784_g1	2364	110	201	298	398	484	596	711	815	922	1004
GYY|c27541_g1	259	0	0	0	1	1	1	1	2	2	2
GYY|c34820_g1	203	0	1	1	1	1	1	1	1	1	2
GYY|c16330_g1	1778	183	384	584	784	1002	1202	1388	1570	1775	1968
GYY|c21356_g1	2830	48	87	129	170	210	249	289	325	361	403
GYY|c21352_g1	2192	16	31	43	45	57	68	82	94	103	113
GYY|c21274_g1	1805	43	80	114	148	180	216	248	288	326	363
GYY|c16702_g1	2944	547	1058	1592	2084	2564	3089	3589	4063	4534	5020
GYY|c21042_g1	1261	2	5	9	16	18	22	24	26	31	40
GYY|c20147_g1	2878	139	263	392	538	663	803	933	1047	1185	1307
GYY|c18658_g1	1735	0	0	1	2	2	2	2	3	5	5
GYY|c9033_g1	318	1	1	2	2	2	2	2	3	3	5
GYY|c25154_g1	226	0	0	0	1	2	2	2	2	2	2
GYY|c464_g1	555	0	1	1	1	1	2	2	2	4	4
GYY|c16307_g1	1990	104	210	287	384	472	567	671	790	889	981
GYY|c21114_g1	2067	14	29	58	89	113	140	165	185	205	224
GYY|c13685_g1	741	212	447	677	867	1096	1291	1503	1723	1917	2135
GYY|c19363_g1	1089	1	2	5	9	11	13	14	14	17	19
GYY|c21066_g1	1992	101	186	264	354	438	524	623	708	787	856
GYY|c20602_g1	6117	86	184	278	353	440	518	600	694	784	859
GYY|c18322_g1	858	2	4	9	11	14	16	20	22	26	28
GYY|c37359_g1	301	1	2	2	2	2	2	3	3	3	3
GYY|c17117_g1	3628	96	178	275	362	461	547	639	740	828	934
GYY|c19077_g1	1506	64	131	188	243	301	361	417	473	548	615
GYY|c35652_g1	471	0	0	0	0	1	1	2	2	3	3
GYY|c20219_g1	2868	154	303	486	647	823	966	1148	1291	1450	1629
GYY|c25425_g1	1135	0	1	3	4	5	6	6	6	9	9
GYY|c18662_g1	1847	17	27	37	54	77	95	115	129	141	156
GYY|c35124_g1	326	0	0	0	0	0	0	0	1	1	3
GYY|c15385_g1	1404	151	280	432	578	717	859	987	1123	1242	1394
GYY|c13440_g1	334	0	0	2	2	3	3	3	5	7	7
GYY|c38720_g1	1825	4	9	10	13	16	21	30	32	34	40
GYY|c19832_g1	2742	4	15	17	24	32	38	56	61	70	81
GYY|c20628_g1	2591	22	49	71	86	104	126	141	169	190	210
GYY|c3334_g1	304	2	2	4	5	6	8	10	11	11	11
GYY|c19952_g1	1047	5	13	21	28	34	39	46	55	63	75
GYY|c12877_g1	662	0	1	1	2	2	3	3	3	3	3
GYY|c19482_g1	1797	22	41	60	79	95	127	144	158	176	198
GYY|c30362_g1	216	2	2	2	2	2	2	2	2	2	2
GYY|c15595_g1	311	0	0	0	0	0	0	0	0	2	2
GYY|c39490_g1	213	0	0	0	0	1	1	1	2	2	2
GYY|c10287_g1	269	0	0	1	1	1	1	1	1	1	1
GYY|c20898_g1	1292	28	54	85	112	145	181	206	247	281	328
GYY|c5934_g1	505	0	1	2	2	3	4	4	5	5	5
GYY|c19111_g1	405	0	1	1	1	3	4	4	5	7	7
GYY|c23368_g1	268	0	0	0	0	0	0	0	0	0	2
GYY|c34318_g1	324	0	1	1	1	1	1	1	1	2	2
GYY|c29767_g1	204	0	0	1	1	1	1	1	1	1	1
GYY|c33108_g1	276	1	2	2	2	2	2	2	2	2	2
GYY|c20420_g1	2304	21	37	72	99	123	142	177	195	213	236
GYY|c21807_g1	3096	17	41	55	76	103	127	148	173	202	225
GYY|c31846_g1	474	0	0	0	0	0	1	2	2	2	2
GYY|c152_g1	388	1	2	2	2	2	4	5	7	7	8
GYY|c20319_g1	1550	94	207	305	422	521	614	735	824	922	1038
GYY|c19849_g1	2954	87	158	228	307	399	480	554	635	729	816
GYY|c37990_g1	628	2	6	8	14	14	16	18	22	25	31
GYY|c23963_g1	201	0	1	1	1	1	1	1	1	1	1
GYY|c33455_g1	269	0	0	0	0	0	1	1	1	1	1
GYY|c31799_g1	325	0	0	0	0	0	0	0	1	1	1
GYY|c21679_g1	1747	20	29	40	56	72	80	88	102	116	133
GYY|c32776_g1	252	0	0	0	0	1	1	1	1	2	2
GYY|c17910_g1	549	0	0	0	0	1	2	2	2	3	5
GYY|c15087_g1	1026	9	20	32	45	55	63	71	83	95	106
GYY|c32950_g1	295	0	0	0	0	0	0	1	1	1	1
GYY|c16567_g1	473	3	6	6	6	7	8	12	12	15	18
GYY|c17263_g1	603	1	1	5	9	11	12	12	13	16	16
GYY|c37946_g1	1217	1	2	4	5	6	7	7	10	10	12
GYY|c10482_g1	855	0	0	3	4	4	4	8	9	10	11
GYY|c21216_g1	9451	155	307	448	617	756	893	1037	1196	1355	1475
GYY|c17143_g1	2333	6286	12674	18911	25129	31533	37920	44174	50665	57045	63418
GYY|c14604_g2	698	13	29	39	54	78	92	108	123	134	156
GYY|c18191_g1	2653	24	52	80	106	130	153	177	203	223	247
GYY|c13715_g1	1318	407	817	1231	1609	2040	2432	2864	3274	3675	4080
GYY|c8694_g1	802	2	2	3	5	6	8	8	10	12	13
GYY|c21855_g1	1817	0	0	1	3	4	7	7	7	7	7
GYY|c15828_g1	2125	28	62	86	118	160	182	221	250	280	309
GYY|c14283_g1	930	811	1607	2420	3204	3977	4781	5562	6369	7156	7919
GYY|c33804_g1	295	0	1	2	3	3	3	3	4	5	5
GYY|c10311_g1	331	0	1	1	1	1	1	1	2	2	2
GYY|c26619_g1	246	0	0	0	0	0	0	0	1	2	2
GYY|c30181_g1	220	0	0	0	0	1	1	1	2	2	2
GYY|c13203_g1	550	2	3	6	6	6	8	8	9	12	15
GYY|c14278_g2	654	8	14	21	23	26	35	41	46	49	52
GYY|c10405_g1	485	8	13	18	27	32	42	50	57	65	70
GYY|c16168_g1	682	5	7	17	22	23	30	34	40	44	49
GYY|c31881_g1	229	0	1	1	2	2	2	2	2	2	2
GYY|c2103_g1	1096	11	14	15	18	20	22	27	31	34	41
GYY|c16131_g1	1012	2	2	7	10	11	13	16	17	19	20
GYY|c29430_g1	364	0	1	1	1	2	2	2	3	3	3
GYY|c6974_g1	228	0	0	0	0	1	1	2	2	2	2
GYY|c13345_g2	479	0	1	1	1	1	1	1	1	2	3
GYY|c20766_g1	2443	33	69	99	145	172	208	248	298	332	372
GYY|c14805_g1	1277	329	670	964	1304	1641	1992	2299	2658	2998	3314
GYY|c27134_g1	267	0	0	0	1	2	3	3	4	5	5
GYY|c4819_g1	291	0	2	2	2	2	2	2	2	2	2
GYY|c37751_g1	224	0	0	0	0	2	2	2	2	2	2
GYY|c38987_g1	364	0	1	1	1	1	2	2	2	2	2
GYY|c23217_g1	238	0	0	1	1	1	1	2	2	3	3
GYY|c19448_g1	2243	11	21	30	39	43	51	57	63	68	73
GYY|c10642_g1	645	0	0	0	1	3	4	6	6	7	8
GYY|c997_g1	530	1	1	2	4	4	5	7	7	8	10
GYY|c32391_g1	326	0	1	1	1	1	1	1	2	2	2
GYY|c28114_g1	242	0	0	0	0	0	0	1	1	2	2
GYY|c8385_g1	411	0	0	1	1	1	1	2	2	2	2
GYY|c14368_g1	610	2	2	4	5	5	5	6	9	11	11
GYY|c16471_g1	1593	24	46	62	84	109	134	162	203	224	255
GYY|c20356_g1	2942	7	17	25	33	45	52	71	80	90	103
GYY|c31736_g1	520	0	0	0	0	0	0	0	1	1	1
GYY|c36671_g1	261	1	2	2	2	2	2	2	3	3	3
GYY|c31696_g1	574	0	0	0	0	1	2	3	4	6	7
GYY|c14813_g2	1225	0	0	0	0	0	0	0	1	1	1
GYY|c31488_g1	259	0	0	0	1	1	1	1	1	1	1
GYY|c20928_g1	3082	264	528	782	1034	1285	1539	1808	2021	2258	2508
GYY|c8408_g1	636	1	1	1	1	1	1	1	1	2	2
GYY|c17039_g1	4772	365	693	1017	1371	1663	2064	2395	2753	3138	3527
GYY|c39669_g1	202	0	0	0	0	0	0	1	1	1	1
GYY|c2533_g1	414	1	3	3	4	5	5	5	5	5	7
GYY|c19415_g2	318	4	9	10	11	18	21	24	32	36	43
GYY|c28701_g1	345	2	3	3	3	4	4	4	5	5	5
GYY|c29862_g1	284	1	2	2	2	2	3	3	5	5	5
GYY|c15964_g1	1427	7	10	12	15	17	21	31	34	37	40
GYY|c38616_g1	267	0	0	1	1	1	1	1	1	1	2
GYY|c13596_g1	1582	0	3	5	7	11	13	14	15	18	23
GYY|c32924_g1	826	0	0	2	2	3	4	4	4	6	6
GYY|c19902_g1	2625	50	109	159	206	262	313	366	418	468	514
GYY|c11071_g1	886	7	13	25	33	45	54	64	70	76	83
GYY|c35921_g1	305	0	0	1	1	2	2	2	2	2	2
GYY|c26470_g1	668	0	0	3	3	4	6	6	9	12	13
GYY|c19910_g1	2532	316	581	848	1148	1409	1662	1917	2180	2438	2739
GYY|c8710_g1	1939	17	40	58	67	86	109	134	160	184	210
GYY|c7697_g1	226	0	0	0	0	0	1	1	1	1	2
GYY|c15056_g1	1411	2108	4195	6323	8408	10518	12626	14756	16799	18831	20886
GYY|c15587_g1	450	0	1	4	6	8	9	13	13	15	19
GYY|c20113_g1	2654	13	33	51	67	89	105	122	135	147	157
GYY|c19672_g1	716	4	6	12	13	14	19	30	36	45	49
GYY|c765_g1	409	3	5	8	13	17	20	24	30	35	35
GYY|c26887_g1	356	0	0	1	2	3	4	4	4	4	4
GYY|c12801_g1	454	28	61	88	115	142	167	201	222	245	268
GYY|c18833_g1	1985	77	152	240	318	397	469	547	605	694	756
GYY|c2944_g1	537	0	0	0	0	0	0	1	2	2	3
GYY|c37424_g1	253	0	0	0	0	1	2	2	3	3	3
GYY|c34303_g1	291	0	0	0	2	2	2	2	3	3	4
GYY|c1793_g1	580	1	1	2	2	3	3	3	4	4	4
GYY|c29897_g1	230	0	1	1	1	1	2	2	2	2	2
GYY|c21448_g1	673	2	4	4	6	8	8	11	11	11	11
GYY|c32717_g1	260	0	0	0	0	0	0	0	1	1	2
GYY|c15183_g2	742	9	17	20	29	35	40	44	50	56	60
GYY|c36748_g1	262	0	1	1	1	1	2	2	2	2	2
GYY|c13777_g1	1209	20	33	51	67	74	90	106	117	129	144
GYY|c17052_g1	975	2	3	5	5	6	6	6	7	9	9
GYY|c21402_g1	5925	146	287	437	593	733	896	1051	1189	1337	1464
GYY|c14764_g1	629	4	5	7	8	10	14	18	19	21	24
GYY|c24730_g1	217	0	1	1	1	2	2	2	2	2	2
GYY|c10322_g1	593	2	2	2	2	3	3	4	4	5	5
GYY|c16585_g1	1466	16	34	47	61	80	99	117	135	148	162
GYY|c12719_g1	426	0	0	0	2	2	3	5	6	6	7
GYY|c7131_g1	356	1	1	1	1	1	2	2	2	2	2
GYY|c28625_g1	318	0	1	1	1	1	1	1	1	1	2
GYY|c34695_g1	277	0	1	1	1	1	1	1	1	1	1
GYY|c25091_g1	423	12	21	30	40	43	54	63	69	77	86
GYY|c15939_g1	2602	29	52	74	95	117	141	161	188	209	238
GYY|c36124_g1	265	0	0	1	1	2	2	2	3	3	3
GYY|c26792_g1	256	0	0	0	0	0	0	0	0	2	3
GYY|c33147_g1	303	0	0	1	1	2	2	2	2	2	2
GYY|c13834_g1	348	2	4	5	8	9	11	12	12	16	17
GYY|c27494_g1	204	0	0	0	1	1	1	1	2	2	2
GYY|c17834_g1	2562	3	5	7	10	13	14	15	20	22	25
GYY|c9918_g1	718	0	0	1	1	1	2	2	4	4	4
GYY|c15807_g1	1625	20	47	65	85	102	123	149	163	182	207
GYY|c20677_g1	1835	228	452	686	946	1167	1404	1647	1872	2096	2324
GYY|c25156_g1	532	0	0	0	0	0	0	0	0	0	1
GYY|c20139_g1	2406	35	69	101	131	178	214	246	284	318	356
GYY|c19274_g2	677	0	0	0	2	2	2	3	4	4	5
GYY|c20520_g1	3801	0	3	6	8	10	12	13	13	15	15
GYY|c20703_g1	3865	108	206	314	426	552	656	756	860	956	1042
GYY|c32499_g1	579	0	0	0	1	1	1	2	2	3	3
GYY|c16314_g1	2633	116	246	375	507	630	767	918	1056	1188	1322
GYY|c22006_g1	576	1	3	3	4	6	8	8	9	12	14
GYY|c14330_g1	341	0	2	2	3	5	8	8	9	11	11
GYY|c20037_g1	685	11	21	35	45	56	70	79	93	108	121
GYY|c32518_g1	423	1	1	1	1	1	1	1	1	2	2
GYY|c19126_g1	1106	64	121	171	239	303	363	421	489	551	603
GYY|c40418_g1	312	0	0	0	0	0	0	0	2	2	2
GYY|c20196_g1	2453	202	445	670	875	1099	1340	1568	1807	2059	2291
GYY|c23077_g1	249	1	1	1	2	2	3	3	3	3	3
GYY|c17045_g1	1547	9	16	24	33	46	54	64	70	79	84
GYY|c20224_g2	1043	2	4	7	12	18	19	21	25	30	35
GYY|c12471_g1	2119	50	106	149	202	243	292	330	375	425	462
GYY|c30951_g1	426	0	0	1	1	2	2	2	3	3	3
GYY|c19734_g1	1704	9	14	21	28	32	35	41	47	56	59
GYY|c21250_g1	4598	64	131	184	243	302	367	423	474	536	598
GYY|c35365_g1	530	1	1	1	2	2	3	4	4	4	4
GYY|c20463_g1	1378	33	71	112	147	183	225	259	295	332	375
GYY|c26605_g1	260	0	1	1	1	1	1	1	1	1	1
GYY|c29625_g1	385	0	0	0	1	1	1	2	3	3	3
GYY|c2555_g1	478	0	0	1	1	1	1	1	1	1	1
GYY|c35682_g1	426	1	1	1	1	1	2	2	3	3	3
GYY|c20818_g1	2464	19	44	72	104	133	155	181	211	239	263
GYY|c19563_g1	2166	180	381	579	750	935	1124	1292	1468	1639	1838
GYY|c21253_g1	6750	67	108	157	203	253	299	355	402	433	481
GYY|c16863_g1	1490	52	105	155	211	271	338	384	440	484	537
GYY|c20462_g1	1157	7	12	15	22	29	35	38	41	46	52
GYY|c27510_g1	491	1	1	2	5	6	6	10	11	13	13
GYY|c11966_g1	574	2	2	2	4	7	8	8	8	8	11
GYY|c17465_g1	1729	16	39	56	69	86	105	121	143	164	184
GYY|c13814_g1	262	0	3	3	3	3	3	3	3	4	4
GYY|c17169_g2	749	1	4	5	6	9	9	10	12	13	17
GYY|c33042_g1	234	1	1	1	1	1	1	1	2	3	3
GYY|c32032_g1	327	0	0	2	2	2	4	5	5	5	5
GYY|c28325_g1	579	1	2	3	4	4	5	8	9	9	10
GYY|c15768_g1	532	28	68	114	157	208	249	299	346	381	420
GYY|c31111_g1	310	0	1	1	1	1	1	1	1	1	1
GYY|c35623_g1	228	1	1	1	1	1	1	1	2	2	2
GYY|c12759_g1	1526	236	433	638	884	1099	1322	1527	1738	1965	2178
GYY|c14875_g1	445	1	1	1	2	6	6	6	6	6	7
GYY|c12791_g1	1535	215	447	679	940	1159	1367	1597	1820	2040	2274
GYY|c8431_g1	1220	195	398	614	826	1031	1228	1438	1667	1860	2083
GYY|c36204_g1	213	0	0	0	0	0	0	0	1	2	2
GYY|c28589_g1	1005	2	5	6	9	13	13	17	18	18	21
GYY|c17670_g1	1422	27	55	96	136	173	214	248	277	319	362
GYY|c6714_g1	303	1	1	1	1	1	2	2	2	3	3
GYY|c35895_g1	301	0	1	1	1	2	2	3	3	3	3
GYY|c2909_g1	275	0	0	1	1	2	2	2	2	2	2
GYY|c20397_g1	2400	54	109	147	194	241	284	338	386	419	454
GYY|c15467_g1	837	7	18	35	43	52	70	89	106	126	143
GYY|c19552_g1	2322	28	50	71	92	122	144	169	201	219	243
GYY|c33844_g1	217	0	0	1	1	1	1	1	1	1	1
GYY|c8389_g1	330	12	20	29	39	41	51	55	71	77	86
GYY|c8430_g1	579	0	0	0	1	3	4	5	5	5	7
GYY|c38020_g1	675	2	5	5	8	8	9	10	13	15	17
GYY|c28513_g1	1174	1	2	4	5	6	6	9	12	13	14
GYY|c4762_g1	353	0	1	1	1	1	1	1	1	1	2
GYY|c31997_g1	250	0	0	0	0	0	0	0	0	1	1
GYY|c20868_g1	3108	48	94	132	179	217	253	295	327	366	401
GYY|c4877_g1	348	1	1	1	3	4	4	5	5	6	6
GYY|c19642_g1	1443	167	341	535	696	884	1063	1219	1403	1579	1772
GYY|c25433_g1	333	0	1	3	3	3	4	5	5	6	6
GYY|c36304_g1	300	0	1	1	1	1	1	1	1	1	1
GYY|c21347_g2	773	0	0	1	1	2	2	2	4	6	6
GYY|c35340_g1	325	0	0	0	0	2	3	5	6	6	7
GYY|c20950_g1	6448	210	412	623	817	1008	1207	1415	1601	1808	2017
GYY|c17618_g1	1626	201	388	606	799	979	1171	1344	1550	1733	1935
GYY|c12935_g1	490	1	2	3	3	5	8	11	11	12	13
GYY|c13429_g1	235	0	0	0	0	0	0	0	0	1	1
GYY|c14186_g1	808	1	9	13	18	21	24	27	35	41	48
GYY|c17489_g1	2288	6	17	24	29	34	42	50	59	63	68
GYY|c31717_g1	377	1	1	1	1	1	1	1	1	1	1
GYY|c15229_g1	1601	8	13	14	21	27	31	33	36	46	48
GYY|c17260_g1	1837	325	654	984	1330	1694	2010	2346	2673	3046	3356
GYY|c16911_g1	649	7	11	15	21	26	29	29	36	39	45
GYY|c16164_g1	2588	47	94	131	183	235	286	344	389	430	486
GYY|c23449_g1	415	1	2	2	3	3	3	4	4	4	4
GYY|c15039_g1	356	0	0	0	0	0	0	0	0	1	1
GYY|c17721_g1	2804	75	147	199	242	313	377	437	504	576	627
GYY|c38198_g1	266	0	0	1	1	1	1	1	1	1	2
GYY|c19504_g1	2042	35	54	76	102	124	145	163	188	218	244
GYY|c30235_g1	240	0	0	0	0	0	0	0	0	0	2
GYY|c5176_g1	275	0	0	0	1	1	1	1	1	2	2
GYY|c30383_g1	337	1	2	2	3	4	4	4	4	4	4
GYY|c40006_g1	245	0	0	0	0	1	1	1	1	2	2
GYY|c24808_g1	233	0	0	2	2	2	2	2	2	2	2
GYY|c20109_g1	3425	75	146	201	269	322	392	447	499	549	602
GYY|c21957_g1	4674	13	23	38	48	61	77	87	99	114	133
GYY|c15043_g1	1481	60	100	151	198	250	299	343	401	452	507
GYY|c38130_g1	437	0	1	1	1	1	1	1	2	2	3
GYY|c32095_g1	241	0	0	1	1	1	1	1	1	1	1
GYY|c14388_g1	299	0	2	2	2	3	3	3	3	3	3
GYY|c21854_g1	3892	14	37	51	68	93	108	129	146	173	193
GYY|c12343_g1	1354	1	1	1	2	2	3	4	4	5	6
GYY|c12800_g1	1044	3	6	7	8	12	15	15	17	18	19
GYY|c20883_g1	2895	41	79	116	154	184	225	265	310	362	395
GYY|c18908_g1	3672	59	133	187	250	310	364	409	466	514	590
GYY|c8436_g1	1795	852	1688	2593	3398	4253	5074	5944	6805	7655	8513
GYY|c30138_g1	542	1	1	2	2	2	3	4	7	7	8
GYY|c278_g1	295	0	1	1	1	1	2	2	3	4	4
GYY|c12948_g1	1852	1156	2350	3509	4637	5843	7059	8182	9296	10478	11617
GYY|c35252_g1	312	0	0	0	0	0	0	0	0	0	1
GYY|c15903_g2	1515	8	20	26	30	32	33	37	44	50	55
GYY|c15764_g1	2649	21	51	71	99	121	142	167	190	217	246
GYY|c19214_g1	1570	18	34	46	65	80	96	119	133	146	164
GYY|c32100_g1	343	0	0	0	0	1	2	2	2	2	2
GYY|c17262_g1	1230	4	8	12	14	17	19	23	26	27	30
GYY|c23223_g1	257	0	0	1	2	2	2	2	2	3	4
GYY|c16223_g1	1957	22	48	72	90	116	142	168	181	209	231
GYY|c22785_g1	358	1	1	1	2	2	2	3	5	5	5
GYY|c31811_g1	370	0	1	2	4	4	5	5	6	7	7
GYY|c6090_g1	340	1	2	3	3	3	3	4	4	5	5
GYY|c20176_g1	4814	94	195	292	384	489	588	680	767	874	957
GYY|c35446_g1	202	0	0	0	0	0	0	0	0	0	1
GYY|c15859_g1	461	0	0	0	1	2	2	3	7	9	10
GYY|c29115_g1	230	0	0	0	0	0	0	0	2	2	2
GYY|c19091_g1	1947	37	74	110	154	192	224	263	307	357	394
GYY|c28653_g1	242	0	1	1	1	1	2	2	2	2	2
GYY|c20164_g1	1828	169	361	515	691	871	1038	1190	1359	1525	1680
GYY|c16841_g1	1224	104	181	249	335	435	541	637	720	804	906
GYY|c21020_g1	922	29	60	88	115	140	168	195	221	251	270
GYY|c22711_g1	266	1	3	3	3	3	3	3	3	3	3
GYY|c34757_g1	698	3	4	5	8	9	12	12	13	17	18
GYY|c9807_g1	849	195	394	600	833	1010	1243	1458	1680	1908	2116
GYY|c15132_g1	679	0	3	6	7	11	13	15	15	15	20
GYY|c14471_g1	1510	10	18	33	43	53	70	80	93	105	111
GYY|c17807_g1	2646	61	124	195	262	326	381	437	530	600	655
GYY|c8253_g1	355	1	1	2	2	3	3	4	5	7	8
GYY|c9489_g1	545	0	0	1	1	1	2	4	4	4	4
GYY|c37104_g1	233	0	0	0	0	0	1	1	1	1	2
GYY|c38601_g1	399	1	1	2	3	3	4	4	4	5	6
GYY|c18984_g1	1550	0	3	4	7	8	11	14	15	18	20
GYY|c17961_g1	1768	15	34	54	77	94	110	126	143	156	170
GYY|c12092_g1	396	2	2	2	3	4	6	7	7	8	8
GYY|c27354_g1	372	0	1	1	1	1	1	2	2	2	4
GYY|c14495_g1	1044	150	322	470	638	785	940	1107	1256	1423	1580
GYY|c38135_g1	248	0	0	0	0	0	0	1	1	2	2
GYY|c18440_g1	1207	32	57	86	110	138	162	189	209	245	276
GYY|c24559_g1	258	0	1	1	2	2	2	2	2	3	3
GYY|c16340_g1	2294	102	199	308	417	524	616	703	797	899	1002
GYY|c15293_g1	1396	62	117	170	237	304	384	447	513	583	644
GYY|c37858_g1	240	0	0	1	1	1	1	1	1	1	2
GYY|c20508_g1	2084	111	226	329	418	517	621	718	822	915	1021
GYY|c13275_g1	900	2	4	8	10	13	15	19	25	29	35
GYY|c35145_g1	2106	4	10	14	17	24	27	33	38	42	44
GYY|c16551_g1	635	1	2	2	3	5	10	11	13	15	15
GYY|c25929_g1	336	1	1	1	1	1	1	2	2	2	2
GYY|c18095_g1	1652	12	23	34	47	59	72	79	91	99	114
GYY|c24358_g1	296	0	0	0	0	0	1	1	2	2	2
GYY|c17362_g1	2500	528	995	1493	1998	2509	3017	3520	3992	4498	5014
GYY|c27680_g1	243	0	1	1	1	1	2	2	2	2	2
GYY|c22903_g1	528	1	1	1	2	3	5	5	7	8	8
GYY|c17930_g1	1742	97	169	247	318	395	480	550	632	710	789
GYY|c20972_g1	2725	79	177	258	340	418	502	594	684	769	859
GYY|c30040_g1	240	0	0	0	0	0	0	1	2	2	2
GYY|c19300_g1	1065	2	8	9	13	20	23	25	31	35	40
GYY|c33423_g1	234	0	0	0	1	1	1	2	2	2	2
GYY|c17063_g1	1372	13	25	36	49	59	69	77	90	96	102
GYY|c31171_g1	343	0	0	0	0	0	0	0	2	3	4
GYY|c38443_g1	426	2	2	4	5	5	5	5	5	7	10
GYY|c20581_g1	2087	15	24	33	45	49	58	67	80	87	99
GYY|c15423_g1	4284	179	368	538	755	953	1137	1317	1510	1713	1897
GYY|c24824_g1	287	1	1	1	1	1	1	1	1	1	1
GYY|c30272_g1	583	1	1	1	1	1	1	1	2	2	4
GYY|c20095_g1	3432	129	246	382	505	637	755	878	1019	1148	1284
GYY|c6355_g1	374	2	3	3	3	3	3	3	3	3	5
GYY|c33613_g1	257	0	0	1	1	1	1	1	1	1	1
GYY|c35640_g1	448	0	0	0	0	0	0	1	1	1	1
GYY|c3288_g1	984	1	1	2	2	2	3	4	5	6	8
GYY|c10200_g1	449	0	0	0	0	0	1	1	1	1	1
GYY|c8088_g1	1036	0	0	0	0	0	1	1	1	1	1
GYY|c23181_g1	524	0	0	2	2	2	2	3	3	4	5
GYY|c33584_g1	533	3	4	4	4	4	4	4	4	4	4
GYY|c26038_g1	261	0	0	0	0	0	1	1	2	2	3
GYY|c10796_g1	428	2	3	8	11	14	17	18	19	19	20
GYY|c16983_g1	1606	65	110	156	212	263	317	365	415	473	516
GYY|c18492_g1	1746	141	289	448	573	688	810	941	1053	1172	1328
GYY|c26267_g1	255	2	2	2	2	2	2	2	2	2	2
GYY|c17635_g1	1552	59	108	157	202	259	304	345	408	462	513
GYY|c27574_g1	261	0	0	0	1	1	2	2	2	2	2
GYY|c4144_g1	352	0	1	1	1	1	1	2	2	2	2
GYY|c16398_g1	695	0	1	3	4	5	5	6	6	7	7
GYY|c21134_g2	2194	4	7	12	17	21	27	31	36	43	54
GYY|c17645_g2	899	226	470	704	939	1191	1429	1666	1881	2148	2393
GYY|c26024_g1	302	0	0	1	1	1	1	4	4	4	4
GYY|c17913_g1	2518	118	244	374	491	616	741	863	964	1093	1207
GYY|c38659_g1	267	0	0	1	2	2	2	2	2	2	2
GYY|c27865_g1	273	0	0	1	1	2	2	2	2	3	3
GYY|c8920_g1	1525	20	37	58	73	97	108	127	150	170	192
GYY|c19778_g1	1518	1	1	1	1	1	1	2	3	3	4
GYY|c9104_g1	332	0	0	1	1	1	1	1	1	2	2
GYY|c14211_g1	659	2	2	3	5	7	8	10	11	12	12
GYY|c25046_g1	242	0	0	1	1	1	1	1	2	2	2
GYY|c19139_g1	3497	65	130	185	240	296	361	432	497	580	640
GYY|c16331_g2	517	14	21	24	33	43	51	64	73	81	89
GYY|c16797_g2	393	7	16	19	25	31	36	42	48	52	57
GYY|c17757_g1	678	3	4	5	7	9	13	14	16	17	19
GYY|c35600_g1	975	1	1	1	1	1	1	1	1	2	2
GYY|c34947_g1	723	5	6	13	18	22	27	31	35	35	37
GYY|c12568_g1	472	0	0	1	1	1	1	1	2	2	3
GYY|c15530_g1	510	0	0	0	0	1	1	1	1	1	1
GYY|c7122_g1	954	824	1611	2453	3201	4054	4889	5717	6545	7365	8141
GYY|c13534_g1	1273	78	167	242	320	405	493	570	641	722	806
GYY|c35058_g1	327	0	0	0	0	0	0	2	2	2	2
GYY|c2683_g1	298	0	0	1	1	1	1	2	2	2	2
GYY|c16392_g1	1234	41	81	119	174	216	262	300	344	380	408
GYY|c15098_g1	1277	21	41	65	91	114	133	152	184	206	232
GYY|c19868_g1	2612	14	23	30	43	52	60	67	80	85	97
GYY|c8257_g1	1105	66	119	178	226	291	350	395	450	507	568
GYY|c20364_g1	1307	6	12	20	25	36	45	55	62	69	75
GYY|c22648_g1	259	0	0	1	1	1	1	1	1	2	2
GYY|c24041_g1	459	1	1	2	2	2	2	3	4	4	4
GYY|c8038_g1	973	0	0	0	0	0	0	0	1	1	1
GYY|c12551_g1	2277	328	652	952	1255	1545	1871	2183	2486	2791	3110
GYY|c29880_g1	211	0	0	0	0	0	0	0	0	0	1
GYY|c18467_g1	2971	597	1180	1781	2347	2914	3518	4052	4621	5208	5761
GYY|c20805_g1	2191	13	22	31	38	48	60	77	83	92	102
GYY|c14238_g1	522	2	4	7	8	10	13	13	14	16	18
GYY|c36177_g1	212	0	0	0	0	1	1	1	1	1	1
GYY|c39478_g1	754	3	5	7	8	9	10	12	13	14	15
GYY|c19382_g1	3355	68	136	204	270	340	421	491	570	631	700
GYY|c17811_g2	3561	62	132	183	260	337	405	468	540	621	698
GYY|c31685_g1	459	1	1	1	1	1	1	1	1	1	1
GYY|c25262_g1	921	1	3	5	6	8	9	10	12	13	14
GYY|c16673_g2	1313	4	5	12	14	17	18	20	25	29	35
GYY|c10786_g1	541	0	1	4	5	7	7	8	9	10	12
GYY|c17321_g2	468	1	2	2	2	3	4	6	7	7	7
GYY|c16969_g1	593	1	1	3	5	8	11	13	15	17	18
GYY|c1466_g1	271	0	0	0	0	1	1	1	1	1	1
GYY|c33313_g1	229	0	0	1	1	1	1	1	1	1	1
GYY|c32984_g1	408	0	1	1	1	1	1	2	2	2	2
GYY|c19954_g1	2493	73	140	214	277	354	428	483	558	625	691
GYY|c30960_g1	303	0	0	0	0	0	0	0	0	0	1
GYY|c13282_g1	369	1	2	2	2	4	5	6	6	8	8
GYY|c19980_g1	1045	11	21	37	43	53	63	72	86	97	111
GYY|c10961_g1	808	0	0	0	0	1	2	2	2	3	4
GYY|c21434_g1	1784	37	71	100	141	175	205	241	268	311	344
GYY|c19523_g1	2784	22	44	71	102	127	153	171	196	219	241
GYY|c8298_g1	548	3	4	4	5	6	7	8	9	11	14
GYY|c21678_g1	1838	0	0	0	0	0	0	0	0	0	1
GYY|c35320_g1	207	0	0	1	1	3	3	3	3	4	4
GYY|c13845_g1	492	2	5	6	6	6	7	9	9	9	11
GYY|c5854_g1	256	1	2	2	2	2	2	3	3	4	4
GYY|c15538_g1	432	4	7	12	15	19	21	24	25	28	34
GYY|c592_g1	287	1	1	1	1	2	2	2	3	3	3
GYY|c2292_g1	1256	152	293	435	547	688	839	984	1100	1246	1387
GYY|c22109_g1	615	0	2	2	2	2	3	3	3	3	6
GYY|c35081_g1	266	0	1	1	1	1	1	2	2	2	2
GYY|c22140_g1	468	2	2	2	2	3	4	4	5	6	6
GYY|c13036_g1	1690	3	3	5	7	9	9	11	14	18	19
GYY|c9755_g1	808	1	3	4	5	6	7	9	10	11	13
GYY|c25829_g1	359	1	1	1	1	1	1	1	1	1	1
GYY|c18973_g1	2357	400	789	1166	1538	1901	2261	2623	2980	3370	3703
GYY|c14818_g1	543	0	0	0	1	1	1	1	1	1	1
GYY|c3760_g1	321	0	0	1	1	1	2	4	4	4	4
GYY|c1497_g1	385	1	1	2	3	3	4	5	6	6	7
GYY|c8858_g1	403	1	1	1	1	1	1	1	1	2	2
GYY|c22055_g1	453	0	0	0	0	0	0	0	2	2	2
GYY|c18006_g1	1874	140	289	443	566	713	880	1029	1176	1310	1446
GYY|c38550_g1	1077	2	5	5	7	9	10	11	12	13	14
GYY|c27292_g1	284	0	1	1	1	1	2	2	2	2	2
GYY|c30748_g1	253	0	0	0	1	1	1	1	1	2	2
GYY|c31804_g1	680	11	15	25	34	43	52	64	74	84	88
GYY|c21973_g4	210	0	1	1	1	1	1	1	1	1	1
GYY|c21361_g1	2722	26	51	70	91	116	148	162	191	205	232
GYY|c31580_g1	947	0	0	0	0	0	1	1	1	1	1
GYY|c39185_g1	247	0	0	0	1	1	2	2	2	2	2
GYY|c8282_g1	316	0	0	0	0	0	3	5	5	5	6
GYY|c18701_g1	1248	2	6	12	14	18	23	27	30	33	36
GYY|c19146_g1	6515	32	66	101	141	171	209	246	277	319	353
GYY|c30440_g1	350	0	0	0	0	0	0	0	1	2	4
GYY|c23352_g1	365	1	3	3	3	3	3	3	4	5	5
GYY|c40504_g1	215	0	0	1	1	1	1	1	1	1	1
GYY|c28935_g1	393	0	2	2	2	3	3	3	5	5	5
GYY|c17170_g1	1363	12	26	34	43	52	62	70	82	83	90
GYY|c32172_g1	284	1	1	1	1	1	1	1	1	1	1
GYY|c21461_g1	4382	238	453	690	912	1144	1393	1621	1852	2095	2351
GYY|c17585_g1	3258	29	50	78	95	123	154	176	196	222	253
GYY|c37182_g1	385	0	0	1	1	1	1	1	1	1	1
GYY|c15333_g1	2779	752	1565	2358	3151	3904	4683	5464	6239	7024	7798
GYY|c17627_g1	3045	147	296	443	582	730	873	1035	1195	1345	1495
GYY|c20105_g1	3793	43	72	88	112	137	162	183	207	235	259
GYY|c20821_g1	1659	89	193	276	372	455	551	633	729	811	920
GYY|c23064_g1	424	2	2	3	3	4	4	4	4	5	5
GYY|c25168_g1	364	0	1	1	1	2	2	2	4	4	4
GYY|c27650_g1	228	1	1	1	1	1	2	2	2	2	2
GYY|c17204_g1	825	1	3	4	4	4	4	5	5	5	7
GYY|c36262_g1	281	0	0	1	1	1	1	2	2	2	2
GYY|c20090_g1	4269	40	80	108	149	195	237	281	327	396	440
GYY|c10431_g1	793	1	1	2	2	2	4	5	7	8	9
GYY|c15382_g1	1864	700	1343	1990	2690	3319	4007	4689	5410	6072	6747
GYY|c21217_g1	3215	80	158	256	348	440	515	602	708	788	877
GYY|c19499_g1	1495	17	25	38	57	67	82	101	117	131	154
GYY|c10330_g1	322	0	0	0	0	0	1	1	1	1	2
GYY|c26195_g1	433	1	2	3	3	3	3	3	3	3	6
GYY|c13076_g1	705	18	42	63	86	107	128	145	162	180	201
GYY|c18478_g1	3842	37	63	106	142	180	217	263	299	339	384
GYY|c18135_g1	3297	34	66	116	151	185	212	260	297	334	369
GYY|c20390_g4	880	7	11	18	26	29	31	37	44	50	58
GYY|c20392_g1	2422	795	1570	2316	3092	3846	4581	5375	6151	6969	7696
GYY|c37254_g1	473	1	1	1	1	1	1	1	1	1	1
GYY|c12711_g1	397	0	0	0	0	2	3	4	4	4	4
GYY|c13995_g1	608	0	0	0	0	1	1	1	1	1	1
GYY|c20350_g1	1793	144	269	391	545	685	803	946	1075	1195	1312
GYY|c19189_g2	264	1	1	1	1	2	2	2	2	2	2
GYY|c19530_g1	684	3	7	12	18	19	24	26	31	34	37
GYY|c16636_g1	2010	30	54	80	112	145	170	197	219	242	274
GYY|c18884_g1	1380	3	4	6	11	16	18	19	21	23	27
GYY|c11995_g1	231	0	0	0	0	1	1	1	1	1	1
GYY|c18463_g1	3251	303	612	895	1168	1420	1680	1944	2208	2491	2740
GYY|c18074_g2	468	2	4	5	5	5	12	12	12	12	12
GYY|c17277_g1	2027	30	62	89	132	160	187	217	250	286	316
GYY|c18883_g1	612	5	5	7	7	7	7	9	11	12	13
GYY|c28180_g1	222	0	0	0	0	0	2	2	2	2	2
GYY|c16328_g2	618	1	2	3	3	3	3	3	6	6	8
GYY|c22037_g1	275	0	0	0	1	1	3	4	4	6	6
GYY|c16595_g1	3390	84	156	228	292	359	431	506	591	673	744
GYY|c16192_g1	511	1	6	7	10	12	14	16	17	19	20
GYY|c4621_g1	365	0	0	0	1	2	2	2	2	3	3
GYY|c17762_g1	943	10	20	32	48	57	68	80	89	101	107
GYY|c31675_g1	245	0	0	1	1	1	1	2	2	2	2
GYY|c17000_g1	519	0	0	0	0	0	0	1	1	4	5
GYY|c21448_g2	711	5	8	11	14	22	27	31	34	38	40
GYY|c21742_g1	798	73	159	243	307	385	456	553	642	702	788
GYY|c17751_g1	1508	8	13	17	22	31	41	47	57	63	76
GYY|c257_g1	288	0	0	0	0	0	0	0	0	0	1
GYY|c35167_g1	239	0	0	0	1	1	1	2	2	3	3
GYY|c27749_g1	202	0	0	0	0	0	0	1	1	1	1
GYY|c21801_g2	752	12	20	31	44	60	77	93	110	125	139
GYY|c27906_g1	307	0	0	0	1	2	2	2	2	3	3
GYY|c12378_g1	551	0	0	1	1	1	1	1	1	1	1
GYY|c20597_g1	3435	94	173	263	337	406	494	579	660	740	815
GYY|c23_g1	304	0	2	2	2	2	2	2	2	2	2
GYY|c8660_g1	910	103	183	282	383	475	598	684	807	907	1008
GYY|c15_g1	427	0	0	0	0	0	1	1	1	1	2
GYY|c3503_g1	448	1	1	1	2	2	2	2	2	2	2
GYY|c15874_g1	1672	11	26	41	62	75	91	119	138	161	183
GYY|c9137_g1	365	0	0	2	2	2	2	2	2	3	3
GYY|c16968_g1	966	3	4	5	7	12	15	19	23	25	30
GYY|c18730_g1	1040	102	181	265	348	434	503	585	683	770	855
GYY|c15526_g1	1376	9	16	27	38	46	63	70	83	91	102
GYY|c15113_g1	666	2	2	2	3	4	5	5	5	5	5
GYY|c2236_g1	219	0	0	1	3	3	3	3	3	4	4
GYY|c14563_g1	1893	230	430	641	837	1049	1277	1498	1708	1910	2137
GYY|c35345_g1	240	0	0	0	1	1	1	1	2	2	2
GYY|c9074_g1	254	0	0	0	0	0	0	0	1	1	1
GYY|c3559_g1	523	1	2	2	2	3	3	3	3	3	3
GYY|c16217_g1	671	7	12	18	25	31	39	50	56	62	70
GYY|c12029_g1	349	0	1	1	3	3	4	5	5	5	5
GYY|c21510_g1	1488	7	11	15	17	30	38	41	49	53	60
GYY|c12573_g1	595	0	0	0	0	0	1	1	1	1	2
GYY|c16531_g1	477	0	0	0	1	3	3	4	6	6	8
GYY|c13648_g1	2473	101	183	298	388	486	600	696	792	891	965
GYY|c8116_g1	415	1	1	1	1	1	1	1	2	2	2
GYY|c17897_g2	769	2	4	7	9	12	17	18	22	25	27
GYY|c25319_g1	727	3	7	10	13	14	16	19	22	25	28
GYY|c25789_g1	237	0	1	1	1	1	1	1	1	1	1
GYY|c40178_g1	366	0	0	1	1	1	3	3	4	6	8
GYY|c35179_g1	238	0	0	0	1	1	1	1	2	2	2
GYY|c15813_g1	761	11	17	21	29	39	47	54	63	74	85
GYY|c20666_g1	2349	17	30	43	56	76	85	93	111	125	142
GYY|c17593_g1	1669	4	16	29	32	39	52	61	73	81	86
GYY|c19364_g1	2457	54	114	176	226	268	310	359	414	480	526
GYY|c15551_g1	609	0	0	0	0	0	1	1	1	1	2
GYY|c16764_g1	1904	1	2	3	3	4	4	6	8	10	10
GYY|c18266_g2	553	79	152	228	327	428	509	608	701	794	901
GYY|c25124_g1	745	8	10	12	16	20	24	29	38	43	48
GYY|c20594_g2	1968	172	349	516	681	842	1001	1184	1341	1524	1714
GYY|c22658_g1	247	0	0	0	0	0	1	1	1	2	2
GYY|c16496_g2	728	214	431	643	841	1054	1250	1469	1674	1864	2054
GYY|c33766_g1	260	0	0	0	0	0	0	0	1	1	2
GYY|c18299_g2	503	2	3	4	6	6	7	7	8	10	11
GYY|c16630_g1	1017	4	9	13	22	30	37	40	43	51	58
GYY|c18537_g1	832	1	1	3	5	5	6	6	8	10	12
GYY|c22175_g1	391	4	8	11	13	18	26	32	37	44	50
GYY|c32503_g1	216	0	0	0	0	1	1	1	1	1	1
GYY|c11559_g1	503	1	2	2	2	6	7	10	13	13	19
GYY|c22737_g1	248	0	0	0	2	2	2	2	2	2	2
GYY|c15618_g1	340	1	2	2	2	3	3	3	3	6	7
GYY|c34992_g1	1124	9	21	28	38	41	49	62	73	80	92
GYY|c24485_g1	270	2	2	2	2	2	2	2	2	3	3
GYY|c21905_g6	303	1	1	1	1	1	1	1	1	1	1
GYY|c14746_g1	2477	20	43	50	68	81	102	126	142	155	177
GYY|c2809_g1	559	34	69	106	141	185	213	248	282	324	357
GYY|c17754_g1	1784	65	119	178	236	295	363	414	467	517	585
GYY|c14917_g1	1077	7	12	20	29	32	41	50	58	66	74
GYY|c17970_g1	3668	1214	2409	3701	4946	6191	7377	8556	9759	10924	12095
GYY|c30435_g1	262	0	1	1	1	1	2	2	3	3	3
GYY|c27923_g1	208	0	0	0	1	1	2	2	2	3	3
GYY|c28514_g1	483	1	2	3	4	4	5	7	7	8	8
GYY|c15231_g2	1251	2	5	5	7	8	10	11	11	13	13
GYY|c20738_g1	8266	121	227	361	471	593	711	812	934	1065	1168
GYY|c10452_g1	803	0	2	3	4	7	7	9	9	9	10
GYY|c38222_g1	297	0	0	0	0	0	1	1	1	1	1
GYY|c21876_g1	2262	23	36	57	74	89	114	128	145	166	191
GYY|c15561_g1	339	1	1	2	2	2	3	3	3	5	5
GYY|c7942_g1	258	1	1	1	1	2	2	2	2	2	2
GYY|c40236_g1	316	0	0	1	1	1	2	2	2	2	2
GYY|c17223_g1	1850	30	60	88	125	160	184	211	246	270	309
GYY|c19185_g1	3145	95	198	295	388	493	604	719	809	926	1033
GYY|c2296_g1	278	1	1	1	1	1	1	1	1	1	1
GYY|c30139_g1	227	0	0	0	1	1	1	1	2	2	2
GYY|c32295_g1	719	42	90	130	167	217	261	306	354	407	441
GYY|c10449_g1	368	0	1	4	5	5	6	8	10	10	10
GYY|c16425_g1	2041	6	15	20	28	30	37	45	54	55	60
GYY|c38008_g1	695	0	0	1	2	3	3	3	4	5	5
GYY|c12766_g1	1985	111	205	314	421	540	641	764	856	973	1070
GYY|c15360_g1	1140	0	0	1	1	1	1	1	1	1	1
GYY|c31902_g1	202	0	0	0	1	1	1	1	1	2	2
GYY|c8510_g1	315	0	0	0	1	1	1	1	1	1	3
GYY|c13615_g1	483	1	4	5	8	12	13	15	17	19	21
GYY|c31041_g1	269	0	1	1	1	1	1	1	1	2	2
GYY|c12570_g1	390	0	1	4	6	8	8	9	10	10	10
GYY|c21143_g1	3336	97	214	314	389	479	567	676	763	868	967
GYY|c40685_g1	227	0	1	1	1	1	1	1	1	2	2
GYY|c38108_g1	391	1	1	2	2	3	3	4	4	4	5
GYY|c30064_g1	221	0	0	0	0	0	0	0	1	1	1
GYY|c16089_g3	419	0	0	0	0	1	1	1	1	1	1
GYY|c32813_g1	457	0	0	1	1	2	2	2	2	2	3
GYY|c15749_g1	406	31	62	98	133	171	222	256	293	325	356
GYY|c21383_g1	2982	40	83	116	162	212	261	307	357	401	455
GYY|c18540_g2	938	7	17	27	34	37	48	58	65	76	86
GYY|c21849_g1	1148	0	0	1	2	2	2	2	3	4	6
GYY|c27798_g1	203	0	0	0	0	2	2	2	2	2	2
GYY|c15016_g1	1729	347	743	1072	1411	1766	2138	2506	2864	3222	3585
GYY|c646_g1	405	5	11	20	27	35	41	50	56	58	67
GYY|c19977_g1	2992	79	156	220	273	358	424	489	548	633	698
GYY|c4356_g1	1138	3	4	8	8	11	17	20	22	25	28
GYY|c6218_g1	1740	32	61	87	110	143	184	217	246	276	307
GYY|c14107_g1	206	0	0	0	0	0	0	1	1	1	1
GYY|c21349_g1	3687	5	12	16	19	23	28	33	36	43	48
GYY|c39991_g1	272	0	0	0	1	1	2	2	2	2	2
GYY|c4379_g1	368	1	5	10	10	13	19	22	25	28	34
GYY|c30701_g1	474	0	0	1	3	4	5	5	6	6	7
GYY|c20084_g2	1758	24	48	62	75	91	103	121	138	152	167
GYY|c13602_g1	367	0	0	0	0	0	1	2	2	2	2
GYY|c36707_g1	212	1	1	1	1	2	2	2	2	2	3
GYY|c33894_g1	471	0	1	3	3	4	4	5	5	6	7
GYY|c11823_g1	826	0	1	1	1	2	3	3	3	3	3
GYY|c14871_g3	635	0	1	1	1	1	1	3	5	5	5
GYY|c17584_g1	910	19	53	75	99	117	141	170	189	209	227
GYY|c21622_g3	297	0	1	1	2	2	2	3	3	4	4
GYY|c38131_g1	395	0	0	1	1	1	1	1	2	3	3
GYY|c38785_g1	212	0	1	1	1	1	1	1	1	2	2
GYY|c20233_g1	2877	10	19	31	40	50	57	61	66	74	79
GYY|c17547_g2	513	3	3	4	7	9	10	13	14	15	16
GYY|c21803_g1	3795	3	11	17	27	37	47	56	63	77	90
GYY|c11809_g1	1462	8	21	30	39	53	63	68	81	91	101
GYY|c39054_g1	233	0	1	1	1	1	1	1	1	1	1
GYY|c19026_g1	2252	142	263	386	506	620	767	906	1019	1157	1282
GYY|c28078_g1	292	0	0	0	1	1	1	1	2	2	2
GYY|c21673_g1	3810	131	265	399	539	662	795	928	1056	1186	1309
GYY|c26957_g1	240	0	0	0	0	0	0	1	1	1	2
GYY|c17855_g1	744	43	80	134	181	218	269	323	366	420	461
GYY|c12470_g1	1175	759	1505	2324	3138	3969	4764	5594	6435	7269	8067
GYY|c12448_g1	559	29	71	105	157	201	239	286	336	382	422
GYY|c20134_g1	2036	1	5	7	9	13	18	19	21	24	26
GYY|c15075_g1	4671	85	191	255	319	390	451	524	617	687	773
GYY|c36939_g1	232	0	0	0	1	1	1	1	1	1	1
GYY|c32939_g1	715	0	0	0	0	0	0	1	2	2	2
GYY|c17816_g1	972	140	286	431	551	661	796	932	1082	1208	1328
GYY|c17135_g1	1804	7	23	35	44	60	73	78	88	101	114
GYY|c15521_g1	1740	4	12	14	20	26	31	37	45	51	54
GYY|c15325_g1	1614	48	87	150	197	244	290	331	393	442	484
GYY|c13174_g1	292	1	1	1	1	2	2	3	4	4	4
GYY|c16402_g1	1559	74	138	200	266	329	404	479	558	639	709
GYY|c28330_g1	249	1	1	1	1	1	1	1	1	1	1
GYY|c14511_g1	1156	28	54	74	95	116	138	164	187	201	223
GYY|c8930_g1	450	0	0	1	1	2	2	2	2	2	2
GYY|c17155_g1	1268	112	245	376	530	635	754	887	1025	1159	1288
GYY|c19605_g1	2329	29	43	60	87	105	127	142	166	189	211
GYY|c11954_g1	496	0	2	2	3	6	9	12	13	15	19
GYY|c31402_g1	305	0	0	0	0	0	0	0	1	2	2
GYY|c21005_g1	4442	52	101	136	176	205	235	274	315	362	403
GYY|c39936_g1	214	0	0	0	1	2	2	2	2	2	2
GYY|c39109_g1	490	1	1	1	1	1	2	2	2	2	3
GYY|c12916_g1	492	1	2	3	3	3	3	3	4	6	7
GYY|c20207_g1	2914	18	35	57	71	95	119	137	155	169	186
GYY|c20235_g1	1670	15	29	43	53	71	86	98	113	124	135
GYY|c10603_g1	322	0	0	0	1	1	1	1	1	1	1
GYY|c20771_g1	2349	5	10	20	23	29	36	47	50	57	61
GYY|c6480_g1	321	0	0	0	2	3	4	4	4	4	4
GYY|c19132_g1	1059	12	24	34	40	47	58	67	79	88	99
GYY|c33787_g1	346	0	0	0	0	0	0	0	0	0	1
GYY|c22088_g1	1297	11	17	26	33	41	49	57	65	76	84
GYY|c27968_g1	227	2	2	2	3	3	3	3	3	3	3
GYY|c18187_g1	1652	14	38	55	73	97	122	136	153	166	175
GYY|c32614_g1	366	0	0	0	0	1	1	1	1	2	2
GYY|c36322_g1	590	0	2	3	8	9	12	12	13	14	14
GYY|c11810_g1	2100	214	448	662	876	1103	1310	1498	1708	1931	2132
GYY|c19727_g1	3268	170	333	521	650	815	982	1131	1272	1421	1591
GYY|c21663_g1	2808	17	27	39	57	70	90	111	125	140	154
GYY|c16615_g1	1745	102	196	297	401	511	599	692	793	899	981
GYY|c12741_g1	2417	2	3	7	10	14	17	18	19	22	24
GYY|c11338_g1	331	2	2	2	2	2	2	2	2	2	2
GYY|c14510_g1	2247	273	582	832	1165	1438	1733	2018	2326	2621	2917
GYY|c805_g1	292	0	0	0	0	0	0	1	1	1	1
GYY|c2703_g1	561	0	0	0	1	1	2	3	3	3	3
GYY|c18190_g1	1853	58	142	215	282	368	436	507	580	664	734
GYY|c14474_g1	1633	47	81	116	154	185	224	256	307	345	393
GYY|c8214_g1	3601	1844	3666	5440	7244	9153	10966	12790	14508	16316	18196
GYY|c18418_g1	2364	18	29	43	50	66	80	93	105	115	125
GYY|c11996_g2	764	4	12	17	22	30	36	47	54	65	68
GYY|c20759_g1	8371	118	240	392	526	668	807	938	1068	1185	1300
GYY|c28654_g1	425	0	2	2	3	3	3	3	3	5	5
GYY|c10954_g1	259	1	1	2	2	2	2	2	2	2	2
GYY|c30590_g1	222	0	0	0	1	1	1	2	2	2	2
GYY|c32149_g1	377	0	0	1	1	2	2	2	4	5	5
GYY|c2443_g1	631	2145	4231	6218	8308	10380	12365	14397	16456	18511	20667
GYY|c28851_g1	308	0	1	1	1	1	1	2	2	2	2
GYY|c32998_g1	283	0	0	0	1	1	1	1	1	2	3
GYY|c36205_g1	219	1	1	1	1	1	2	2	2	2	2
GYY|c11908_g1	1898	1	1	1	1	1	1	1	1	1	1
GYY|c14051_g1	375	1	1	2	2	3	3	3	3	4	4
GYY|c31721_g1	443	0	2	2	3	3	3	3	7	7	7
GYY|c24301_g1	258	0	0	0	0	0	0	0	0	2	2
GYY|c23905_g1	366	0	1	2	2	2	2	2	2	2	2
GYY|c32691_g1	333	1	2	2	2	3	3	4	4	4	4
GYY|c19433_g1	1770	50	110	155	197	256	314	356	410	469	516
GYY|c18089_g1	596	2	3	5	5	6	9	10	12	12	14
GYY|c15809_g1	747	42	111	160	212	278	333	393	445	499	558
GYY|c21769_g1	4901	13	33	54	70	85	105	123	139	157	178
GYY|c34423_g1	226	0	0	0	1	1	2	2	2	2	2
GYY|c18993_g1	2042	118	258	419	571	730	891	1032	1172	1325	1467
GYY|c1123_g1	315	1	1	1	1	1	1	1	1	1	2
GYY|c15860_g1	4242	43	94	138	193	243	281	340	392	438	486
GYY|c29197_g1	447	0	0	0	0	2	3	4	6	6	6
GYY|c21572_g2	3688	66	136	203	277	348	424	496	574	653	725
GYY|c28147_g1	285	0	0	1	1	1	1	1	2	2	2
GYY|c17994_g1	1552	221	447	624	843	1039	1253	1455	1669	1873	2075
GYY|c18098_g1	2371	28	68	114	152	183	231	278	320	361	399
GYY|c25983_g1	406	0	0	0	1	1	1	1	1	1	3
GYY|c19838_g1	2376	137	285	408	554	683	823	949	1073	1192	1327
GYY|c16302_g1	305	0	0	0	0	0	1	1	1	2	2
GYY|c21185_g1	2801	38	69	108	143	184	204	236	269	309	339
GYY|c13743_g1	442	1	2	2	2	2	2	4	4	4	4
GYY|c16413_g2	1232	0	0	0	0	0	1	1	1	1	1
GYY|c16382_g1	217	0	1	1	2	2	2	2	2	2	2
GYY|c31579_g1	2931	198	427	635	885	1131	1378	1578	1792	2026	2278
GYY|c22249_g1	202	0	1	1	1	1	2	2	2	2	2
GYY|c1881_g1	512	0	0	0	0	0	0	0	1	1	1
GYY|c14831_g1	1072	2	5	5	6	9	14	16	21	22	24
GYY|c38437_g1	254	0	0	0	0	0	0	0	1	1	2
GYY|c8383_g1	528	1	2	3	5	6	12	13	13	16	17
GYY|c33135_g1	221	0	0	1	1	1	2	2	2	2	2
GYY|c38972_g1	260	0	0	0	0	0	0	1	1	2	2
GYY|c17772_g1	2098	28	68	95	135	168	202	236	261	295	332
GYY|c29234_g1	308	0	0	0	2	3	4	4	5	5	5
GYY|c19993_g1	2100	50	98	145	191	231	300	349	396	427	473
GYY|c8663_g1	693	0	1	1	2	2	3	3	3	4	4
GYY|c16555_g2	838	628	1268	1918	2561	3187	3876	4529	5198	5888	6567
GYY|c18855_g1	1706	15	25	43	54	70	80	94	104	115	129
GYY|c10872_g1	1414	3	5	5	6	7	11	13	15	15	15
GYY|c23931_g1	221	0	0	0	0	0	0	0	1	1	1
GYY|c20383_g1	4629	107	233	349	459	585	705	832	960	1079	1217
GYY|c20016_g1	2252	2400	4781	7199	9626	12032	14405	16867	19230	21730	24185
GYY|c38099_g1	879	3	5	9	13	14	18	20	25	26	29
GYY|c3122_g1	273	0	0	0	0	0	0	2	2	2	2
GYY|c16378_g1	1462	54	108	156	210	269	322	366	417	475	541
GYY|c10187_g1	309	0	0	0	0	0	0	0	0	0	1
GYY|c4612_g1	464	3	3	4	4	4	6	7	8	11	13
GYY|c37778_g1	238	0	0	0	0	1	1	1	1	1	1
GYY|c14055_g1	1534	5	7	10	10	13	15	16	20	22	26
GYY|c15766_g1	2547	76	171	240	320	403	474	561	632	702	788
GYY|c21493_g1	1997	12	28	46	61	72	89	103	124	137	155
GYY|c19052_g1	2794	54	98	163	212	261	313	359	410	467	522
GYY|c28446_g1	519	0	0	1	1	1	1	1	1	2	2
GYY|c37190_g1	233	0	0	0	0	0	1	1	1	1	1
GYY|c28596_g1	473	0	0	0	1	2	2	2	2	4	4
GYY|c7338_g1	1106	1	4	5	8	8	10	13	14	14	16
GYY|c12623_g1	331	0	1	1	1	1	1	1	1	1	1
GYY|c22104_g1	1479	22	35	55	69	85	98	120	143	164	185
GYY|c29254_g1	268	1	2	2	3	3	3	3	3	3	3
GYY|c31420_g1	252	2	2	2	2	2	2	2	2	2	2
GYY|c40108_g1	222	0	0	0	0	0	1	1	1	2	2
GYY|c15438_g1	455	52	115	164	227	286	358	416	476	540	598
GYY|c12899_g1	588	97	181	282	361	451	540	652	724	813	918
GYY|c14383_g1	363	0	0	1	2	2	3	3	3	3	4
GYY|c14040_g1	523	1	5	6	6	8	10	10	10	10	11
GYY|c13621_g1	399	0	0	0	1	1	2	3	4	5	5
GYY|c18465_g1	1280	10	16	28	40	47	55	63	78	89	98
GYY|c15738_g1	1933	26	47	77	105	134	157	173	213	235	258
GYY|c29990_g1	251	0	0	1	2	2	2	2	2	2	2
GYY|c18251_g1	1360	190	369	545	732	931	1123	1290	1483	1664	1856
GYY|c20408_g1	1457	222	454	687	938	1189	1423	1639	1868	2103	2310
GYY|c19636_g1	1682	50	89	146	201	255	303	354	400	440	505
GYY|c6566_g1	348	0	1	3	6	8	9	11	12	13	15
GYY|c6522_g1	289	0	0	0	0	0	1	1	1	1	1
GYY|c17429_g1	3148	57	114	158	213	274	338	401	453	523	582
GYY|c14959_g1	464	0	0	2	3	3	3	5	5	6	6
GYY|c2492_g1	346	2	2	2	3	3	3	4	4	4	4
GYY|c16553_g2	488	0	0	0	1	3	4	4	4	5	5
GYY|c38063_g1	233	0	0	0	1	1	1	2	2	2	2
GYY|c37923_g1	620	2	3	4	6	7	8	9	11	13	13
GYY|c18151_g1	2436	27	67	102	132	161	199	232	263	297	330
GYY|c21980_g1	3302	19	44	62	88	112	135	156	180	196	222
GYY|c22479_g1	218	0	0	0	1	1	1	1	1	1	1
GYY|c21520_g1	2755	153	308	469	638	822	982	1158	1320	1485	1665
GYY|c11017_g1	596	1	1	1	1	2	4	4	4	4	4
GYY|c24016_g1	202	0	0	1	1	1	1	1	2	2	3
GYY|c16202_g1	1543	54	102	177	237	299	368	430	499	556	619
GYY|c16831_g1	3772	737	1501	2216	2953	3704	4426	5111	5830	6554	7307
GYY|c16512_g1	2798	34	74	95	131	154	175	214	247	287	320
GYY|c8620_g1	938	3	5	8	11	12	15	15	16	18	21
GYY|c36771_g1	250	0	0	0	1	1	1	1	1	2	2
GYY|c7959_g1	289	1	1	1	1	1	1	1	1	1	1
GYY|c24049_g1	406	1	1	1	1	1	1	1	1	1	1
GYY|c17381_g1	2049	22	47	79	111	145	172	197	214	248	275
GYY|c18426_g1	1776	1	4	8	10	10	13	18	22	30	32
GYY|c980_g1	374	1	1	1	2	2	2	2	4	4	5
GYY|c16858_g1	928	179	372	568	753	949	1129	1312	1490	1660	1861
GYY|c9261_g1	507	0	0	0	1	3	4	5	6	6	6
GYY|c15351_g1	1816	2	2	2	7	10	11	12	15	18	21
GYY|c17020_g1	1960	50	85	116	151	190	224	268	297	334	379
GYY|c33378_g1	460	0	2	2	2	2	3	3	4	6	7
GYY|c22676_g1	202	1	1	1	3	4	4	4	4	4	4
GYY|c25543_g1	545	0	1	2	2	2	2	3	4	5	5
GYY|c25171_g1	443	0	2	3	3	3	6	6	7	8	12
GYY|c19096_g1	1902	68	145	237	328	418	504	598	691	782	871
GYY|c25790_g1	228	0	1	1	1	1	1	1	2	2	2
GYY|c34010_g1	330	0	0	0	0	0	0	2	4	4	4
GYY|c18227_g1	886	46	97	151	208	256	317	373	422	482	535
GYY|c7955_g1	327	1	1	1	1	2	2	2	2	2	2
GYY|c20198_g1	611	1	3	5	7	8	9	10	10	12	15
GYY|c18425_g1	3162	70	148	220	296	378	451	503	577	654	713
GYY|c14539_g1	368	0	1	1	1	1	1	1	1	1	1
GYY|c1432_g1	749	1	1	2	2	3	5	6	6	7	8
GYY|c17998_g1	1971	2889	5844	8708	11534	14388	17232	20011	22736	25501	28342
GYY|c8390_g1	325	0	1	1	1	1	1	1	1	1	1
GYY|c21029_g1	2715	157	309	485	645	823	994	1167	1317	1492	1641
GYY|c21970_g1	5465	13	27	43	64	82	100	116	124	146	157
GYY|c20819_g1	1915	29	74	115	156	202	241	282	323	359	394
GYY|c10664_g1	260	0	0	0	0	0	0	1	2	2	3
GYY|c35367_g1	243	1	1	2	2	2	2	2	2	2	2
GYY|c21473_g1	369	25	60	84	109	143	167	197	225	259	287
GYY|c26211_g1	232	0	0	0	0	0	0	0	0	0	1
GYY|c3234_g1	308	0	0	0	0	1	1	1	2	2	2
GYY|c21781_g1	3773	45	84	118	152	192	239	274	324	362	394
GYY|c6263_g1	420	0	0	0	0	1	1	1	1	2	2
GYY|c15069_g1	1313	75	156	215	281	379	469	533	600	679	761
GYY|c20510_g1	1938	10	21	32	39	49	53	60	65	79	88
GYY|c10401_g1	614	4	8	17	24	31	36	41	46	53	61
GYY|c11760_g1	1398	48	107	161	214	274	333	380	445	507	573
GYY|c4361_g1	679	4	6	13	15	15	17	17	19	20	23
GYY|c13895_g1	1367	298	613	938	1230	1520	1826	2106	2400	2696	3012
GYY|c18832_g1	1338	93	205	303	405	506	612	697	790	910	1003
GYY|c20372_g1	4309	59	111	202	275	348	422	510	576	658	728
GYY|c2304_g2	795	2	4	4	5	7	8	8	9	10	12
GYY|c20450_g1	1571	8	16	24	28	33	35	44	48	52	59
GYY|c37641_g1	272	1	2	2	2	2	2	2	2	2	2
GYY|c19204_g1	963	0	2	4	7	9	10	10	10	13	14
GYY|c19621_g1	1814	17	42	63	84	110	136	160	188	212	241
GYY|c8488_g1	891	0	1	3	4	7	8	9	10	10	12
GYY|c7443_g1	2015	2457	4819	7194	9503	11857	14217	16523	18913	21227	23498
GYY|c29361_g1	225	0	1	1	1	1	2	2	2	2	2
GYY|c13342_g1	860	0	0	1	2	4	4	5	5	6	7
GYY|c14550_g1	723	7	10	12	21	23	28	34	38	41	47
GYY|c28455_g1	657	1	1	2	2	4	6	9	9	9	10
GYY|c21166_g1	2727	13	25	40	58	73	86	96	102	116	123
GYY|c12346_g2	1642	66	144	220	266	327	392	470	538	608	664
GYY|c21548_g1	4078	74	156	238	305	401	482	575	657	748	814
GYY|c13994_g1	733	2	4	9	16	24	29	33	39	46	51
GYY|c13007_g1	399	1	2	2	2	2	2	2	2	2	3
GYY|c32664_g1	269	0	0	0	0	0	0	0	0	0	1
GYY|c13238_g1	1051	33	62	96	126	155	195	220	251	280	316
GYY|c21355_g1	3017	9	13	17	27	34	43	50	58	66	71
GYY|c18167_g1	1312	518	1033	1562	2061	2611	3120	3662	4180	4706	5256
GYY|c4341_g1	1151	2	4	6	7	8	9	11	13	14	15
GYY|c10381_g1	1339	9	16	23	31	43	51	59	69	80	90
GYY|c34897_g1	503	0	0	0	0	0	0	1	1	1	1
GYY|c15673_g1	1827	99	206	318	419	525	622	719	801	895	979
GYY|c10439_g1	625	1	3	4	7	10	14	15	15	16	18
GYY|c10191_g2	373	0	0	0	0	1	1	1	1	1	1
GYY|c4336_g1	669	0	0	1	1	1	1	1	1	1	1
GYY|c21454_g1	1541	22	62	89	115	144	163	190	215	243	267
GYY|c19840_g1	2382	43	82	117	163	197	234	265	301	331	367
GYY|c15299_g1	1223	36	77	117	153	186	229	275	327	380	422
GYY|c12712_g1	870	1	2	2	2	3	3	3	3	5	5
GYY|c19652_g1	2173	30	64	98	129	158	184	221	254	295	326
GYY|c15156_g1	1968	15	30	46	60	78	91	104	123	131	147
GYY|c3040_g1	459	0	0	0	1	3	4	8	9	10	11
GYY|c12435_g1	5855	226	474	689	923	1170	1392	1643	1860	2095	2331
GYY|c16780_g1	2002	15	30	44	55	70	83	101	111	120	128
GYY|c19644_g1	3766	474	922	1359	1796	2270	2734	3195	3615	4063	4503
GYY|c39358_g1	266	1	1	1	2	2	2	3	3	4	4
GYY|c16283_g1	661	0	0	0	1	1	1	3	3	3	3
GYY|c18142_g1	2447	149	311	479	636	784	948	1107	1245	1408	1547
GYY|c5683_g1	574	0	0	2	2	3	3	3	3	5	6
GYY|c16728_g1	1138	2	7	9	13	16	20	25	28	30	36
GYY|c32597_g1	360	0	1	1	1	1	3	3	3	3	3
GYY|c21560_g1	2632	6	14	22	31	36	43	49	55	60	67
GYY|c17114_g2	2247	24	40	57	79	105	119	145	161	183	207
GYY|c14492_g1	498	0	0	1	2	3	4	4	4	6	6
GYY|c102_g1	378	0	0	0	1	2	2	2	2	2	3
GYY|c15751_g1	869	1	6	8	12	12	14	15	16	17	18
GYY|c30632_g1	262	0	1	1	1	1	1	1	2	2	2
GYY|c8368_g1	2942	208	389	586	782	989	1173	1368	1569	1736	1932
GYY|c21516_g1	2131	30	65	114	140	185	218	257	290	329	370
GYY|c17011_g1	2550	14	26	36	47	57	72	81	90	105	114
GYY|c12889_g1	729	316	642	971	1293	1574	1897	2209	2504	2856	3153
GYY|c30016_g1	229	0	0	0	0	0	1	1	2	2	2
GYY|c18783_g1	546	13	27	47	64	82	96	110	123	130	146
GYY|c15321_g1	1274	69	138	223	300	373	456	528	592	663	728
GYY|c16018_g1	1558	103	220	329	468	589	699	816	911	1038	1159
GYY|c22471_g1	597	0	1	1	1	1	1	1	1	1	1
GYY|c4268_g1	1911	7	20	33	43	52	55	69	77	85	91
GYY|c7366_g1	353	0	0	3	3	3	4	4	6	6	6
GYY|c21712_g1	5504	95	195	292	397	473	564	669	784	864	950
GYY|c28919_g1	629	1	2	2	2	3	4	4	4	6	6
GYY|c17094_g1	1987	75	138	212	289	364	421	501	583	654	723
GYY|c2899_g1	300	0	1	1	1	1	1	1	1	1	1
GYY|c20627_g1	1439	10	23	26	37	47	55	69	80	90	95
GYY|c37629_g1	202	0	0	0	1	1	1	1	1	1	2
GYY|c21122_g1	1324	3	10	15	19	27	36	40	45	46	55
GYY|c34846_g1	541	0	0	1	1	1	1	1	2	2	2
GYY|c36515_g1	322	0	0	0	0	0	0	0	0	1	1
GYY|c37938_g1	704	2	9	14	20	30	34	40	50	55	64
GYY|c14175_g1	972	0	0	1	2	2	2	2	2	3	3
GYY|c22134_g1	243	0	0	1	1	1	1	2	2	2	2
GYY|c22669_g1	712	2	3	6	9	10	15	16	17	18	22
GYY|c22459_g1	704	4	5	7	10	12	12	12	12	15	16
GYY|c19534_g1	2240	33	62	92	128	175	210	227	253	287	320
GYY|c28795_g1	249	0	0	0	1	1	1	1	2	2	2
GYY|c31915_g1	286	0	0	1	1	1	2	3	3	3	3
GYY|c4508_g1	856	1391	2742	4072	5335	6615	7876	9231	10509	11791	13122
GYY|c22132_g1	568	0	1	1	1	1	1	1	1	2	2
GYY|c14882_g1	225	0	0	0	0	0	0	0	0	1	1
GYY|c34918_g1	490	1	1	1	1	1	1	2	2	2	2
GYY|c8499_g1	222	1	1	1	2	2	2	2	2	2	2
GYY|c29038_g1	528	1	3	5	7	10	10	11	14	15	17
GYY|c15184_g2	1598	4	8	10	13	16	18	21	25	33	36
GYY|c19092_g1	666	0	1	1	1	1	2	2	4	6	8
GYY|c10651_g1	269	1	1	1	1	1	1	1	1	2	2
GYY|c13812_g1	847	142	276	413	584	726	859	999	1132	1268	1428
GYY|c34901_g1	279	0	0	0	2	3	3	3	3	3	3
GYY|c21076_g1	1733	38	90	131	168	213	253	287	338	382	432
GYY|c15792_g1	2716	219	455	655	854	1098	1337	1563	1774	2006	2215
GYY|c14836_g1	736	9	13	22	25	31	37	41	51	55	61
GYY|c20795_g3	1378	1	4	6	6	6	8	9	10	12	14
GYY|c12481_g1	590	4	14	26	37	45	57	66	83	90	99
GYY|c4478_g1	510	1	1	1	2	2	2	3	3	3	3
GYY|c14750_g1	459	7	14	21	27	34	44	51	55	61	69
GYY|c9711_g1	530	0	0	0	1	1	1	1	1	1	1
GYY|c4247_g1	638	0	0	1	1	1	2	3	3	3	3
GYY|c16722_g1	1191	43	88	127	171	214	257	302	347	393	437
GYY|c11676_g1	393	0	0	0	0	0	0	0	1	1	1
GYY|c28512_g1	227	0	0	0	0	0	0	0	1	1	1
GYY|c16355_g2	884	9	17	24	30	40	48	56	59	67	71
GYY|c2145_g1	1831	1	1	3	3	5	5	6	6	6	8
GYY|c16925_g2	400	31	57	84	108	141	168	202	229	248	270
GYY|c14473_g1	1413	14	27	48	64	77	91	102	115	131	142
GYY|c25311_g1	699	75	139	213	277	344	415	471	539	609	669
GYY|c12299_g1	1001	20	40	56	77	85	106	131	151	167	189
GYY|c32927_g1	242	0	0	0	0	1	1	1	1	2	2
GYY|c11979_g1	562	2	2	2	2	2	2	2	3	3	3
GYY|c16971_g1	1993	18	39	57	79	97	114	134	155	183	198
GYY|c35454_g1	236	0	0	0	0	0	0	0	1	2	2
GYY|c33856_g1	229	0	0	0	0	0	1	1	1	1	1
GYY|c15018_g1	1608	24	49	71	97	123	141	165	186	208	235
GYY|c4959_g1	418	1	2	2	3	6	7	9	10	11	11
GYY|c10302_g1	1756	8	21	35	50	57	67	85	93	100	110
GYY|c14501_g1	277	1	1	3	4	4	4	4	6	6	6
GYY|c21823_g1	3571	33	72	108	144	179	220	247	267	305	331
GYY|c28936_g1	412	0	0	0	1	1	1	1	1	1	1
GYY|c25260_g1	266	1	2	2	2	2	2	2	2	2	2
GYY|c21372_g1	2120	71	133	193	255	319	385	449	510	570	643
GYY|c13887_g1	1243	14	32	46	58	69	86	101	118	143	159
GYY|c17437_g3	899	0	1	1	2	2	3	3	4	4	4
GYY|c13131_g1	566	0	0	1	2	2	3	4	4	4	4
GYY|c17860_g1	1057	10	16	24	35	47	56	65	75	82	93
GYY|c40989_g1	222	0	0	0	1	1	1	2	2	2	2
GYY|c29230_g1	453	0	0	2	2	2	2	2	2	2	3
GYY|c17809_g1	1793	14	33	51	69	82	96	117	128	142	157
GYY|c6992_g1	359	3	5	7	8	11	13	15	15	15	15
GYY|c7719_g1	2075	107	207	310	426	544	645	752	853	972	1097
GYY|c35948_g1	665	0	0	0	0	0	0	1	1	1	1
GYY|c23127_g1	227	0	0	1	1	1	1	1	1	2	2
GYY|c20292_g1	2696	510	997	1507	1987	2470	2986	3481	3968	4445	4951
GYY|c30472_g1	255	1	1	1	1	2	2	2	2	2	2
GYY|c5273_g1	515	0	3	4	4	4	4	4	7	7	11
GYY|c15127_g1	479	1	1	1	2	2	2	4	4	4	4
GYY|c2132_g1	491	0	1	2	2	3	3	3	3	3	3
GYY|c20277_g2	3560	178	357	508	669	823	1003	1184	1357	1534	1713
GYY|c6828_g1	467	0	0	0	0	0	0	0	1	1	1
GYY|c13790_g1	1258	1	3	5	5	5	6	7	7	7	7
GYY|c13196_g1	494	1	1	2	3	3	3	4	5	5	9
GYY|c13307_g1	398	0	0	1	2	2	2	2	2	3	3
GYY|c18939_g2	996	0	3	3	6	6	8	9	12	14	17
GYY|c39398_g1	424	0	0	2	2	2	2	3	4	5	6
GYY|c21779_g1	4241	3	6	13	13	20	28	31	34	35	43
GYY|c23258_g1	772	1	3	5	6	7	7	8	9	9	9
GYY|c16477_g1	851	20	33	48	65	72	90	102	119	134	155
GYY|c30562_g1	390	0	0	2	2	2	2	3	3	4	4
GYY|c31916_g1	258	0	0	1	1	1	1	1	1	1	1
GYY|c25845_g1	341	0	0	0	1	2	2	2	2	2	3
GYY|c28836_g1	233	1	1	1	1	2	2	3	3	3	3
GYY|c6601_g1	673	0	0	0	0	1	1	2	2	3	3
GYY|c19926_g1	2428	136	281	453	597	747	916	1067	1221	1373	1527
GYY|c5365_g1	446	0	0	0	0	0	0	1	1	1	2
GYY|c20731_g1	2494	89	232	354	459	550	665	761	897	1016	1121
GYY|c30644_g1	233	0	1	1	1	1	1	1	1	1	1
GYY|c19982_g1	1705	12	16	25	30	39	47	55	62	70	80
GYY|c18067_g1	920	11	19	33	41	58	71	80	91	107	120
GYY|c25761_g1	302	0	0	0	0	1	1	1	1	1	1
GYY|c18854_g1	598	2	3	3	3	4	7	8	9	10	12
GYY|c26870_g1	646	2	3	5	8	10	10	13	13	14	18
GYY|c22675_g1	254	0	0	1	2	2	2	2	2	2	2
GYY|c20932_g1	2370	103	200	287	380	477	571	679	758	847	935
GYY|c18117_g1	985	0	0	0	0	0	0	0	0	1	1
GYY|c38808_g1	409	0	0	0	0	0	0	0	1	1	1
GYY|c21683_g1	6677	109	202	305	418	545	633	743	848	946	1056
GYY|c19991_g1	3513	153	320	485	653	809	942	1093	1254	1399	1555
GYY|c28097_g1	222	0	0	0	0	1	1	2	2	2	2
GYY|c20198_g2	321	0	0	0	0	1	1	1	3	3	3
GYY|c25810_g1	226	1	1	1	1	1	1	1	1	1	1
GYY|c438_g1	330	0	0	0	0	0	0	0	0	1	1
GYY|c16701_g1	904	0	1	3	6	9	12	12	14	15	15
GYY|c21575_g1	2397	11	19	30	41	52	62	79	88	103	118
GYY|c25313_g1	292	0	1	2	2	2	2	2	2	3	3
GYY|c28904_g1	277	0	0	0	0	0	0	0	1	2	2
GYY|c21261_g1	626	1	4	5	11	16	19	22	24	25	29
GYY|c13571_g1	501	3	3	4	5	5	5	5	7	8	8
GYY|c17250_g1	1212	41	77	109	138	171	205	237	271	307	336
GYY|c15401_g1	269	0	0	0	2	2	2	2	2	3	3
GYY|c21941_g1	2426	28	60	99	131	159	196	232	266	296	338
GYY|c27438_g1	334	0	0	1	1	1	1	1	1	1	1
GYY|c28719_g1	396	0	0	0	0	1	1	2	2	2	2
GYY|c7596_g1	295	0	1	2	2	2	2	2	3	3	3
GYY|c21019_g1	680	2	5	11	15	21	32	41	45	58	62
GYY|c16458_g1	444	2	2	2	2	2	3	3	3	3	3
GYY|c20271_g1	1576	9	20	25	30	38	44	54	63	69	75
GYY|c16859_g1	1332	68	134	204	274	344	419	481	541	622	690
GYY|c20081_g1	732	5	13	16	19	21	28	29	32	34	37
GYY|c23983_g1	393	1	1	1	1	1	1	1	2	2	2
GYY|c22953_g1	218	0	0	0	1	1	1	1	1	1	1
GYY|c21813_g1	3429	72	142	216	294	357	425	492	563	630	711
GYY|c25111_g1	424	3	5	8	11	21	25	32	35	36	43
GYY|c26290_g1	251	1	1	1	2	2	2	2	2	2	2
GYY|c17714_g1	1072	10	21	32	47	68	77	89	103	122	135
GYY|c7481_g1	278	0	0	1	1	1	3	3	3	3	3
GYY|c16918_g1	2483	69	152	224	287	349	416	494	569	653	721
GYY|c15418_g2	1004	20	37	55	80	100	126	149	168	186	205
GYY|c31556_g1	211	0	0	1	1	1	1	1	1	1	1
GYY|c20793_g1	2190	25	51	77	96	123	150	171	191	216	237
GYY|c10794_g1	372	3	4	5	6	9	10	10	10	11	13
GYY|c16069_g1	1230	3	6	7	10	11	11	12	12	15	18
GYY|c2433_g1	539	0	0	0	0	1	1	1	1	1	1
GYY|c21281_g1	709	1	2	6	6	7	7	8	11	13	13
GYY|c17307_g1	1024	2	5	9	14	17	18	19	23	24	30
GYY|c21731_g1	6047	70	157	247	331	401	480	544	629	698	774
GYY|c2315_g1	1017	1	1	2	2	2	2	2	2	2	3
GYY|c17144_g1	1814	61	118	164	222	283	342	412	474	533	600
GYY|c15866_g1	3613	38	75	106	143	171	211	246	273	302	339
GYY|c18214_g1	1650	1	3	3	4	4	5	6	6	6	6
GYY|c13629_g1	1159	0	0	0	0	0	0	0	1	3	3
GYY|c8275_g1	555	16	42	66	83	104	126	139	158	182	209
GYY|c18413_g1	1881	1054	2052	3095	4117	5131	6132	7248	8235	9263	10270
GYY|c37046_g1	289	0	0	0	1	1	1	1	1	1	1
GYY|c18875_g1	1049	13	17	18	27	30	38	44	53	57	61
GYY|c18018_g1	1305	5	15	21	27	44	51	62	77	86	90
GYY|c33464_g1	281	0	0	0	0	1	2	2	2	3	4
GYY|c20914_g1	2544	186	367	529	719	907	1077	1265	1460	1662	1827
GYY|c13242_g1	603	2	3	6	8	9	11	13	14	17	21
GYY|c18731_g1	1524	122	239	356	482	594	721	847	951	1041	1155
GYY|c17879_g1	892	6	14	29	37	45	57	60	67	75	82
GYY|c36301_g1	216	0	0	1	1	1	1	2	2	2	2
GYY|c21147_g1	2574	18	38	52	66	84	112	129	156	178	203
GYY|c25950_g1	253	0	0	0	1	1	1	1	1	1	1
GYY|c19309_g1	4032	4	6	10	13	16	17	18	19	21	21
GYY|c21299_g1	1496	0	2	5	6	9	10	12	16	20	24
GYY|c33665_g1	313	0	1	1	1	1	1	1	1	1	1
GYY|c13714_g1	2224	13	21	31	46	53	67	83	92	108	120
GYY|c40358_g1	270	0	1	1	1	1	1	2	2	2	2
GYY|c19453_g1	3746	24	44	74	100	118	135	158	178	201	229
GYY|c31231_g1	389	0	0	0	0	0	0	1	1	1	1
GYY|c23886_g1	275	0	0	1	1	1	2	2	2	2	2
GYY|c38060_g1	259	0	0	0	1	1	1	1	1	1	1
GYY|c5486_g1	285	0	0	0	0	0	0	0	0	1	1
GYY|c14258_g1	833	0	3	5	8	10	10	17	18	18	23
GYY|c8800_g1	460	0	0	0	0	0	0	0	2	2	2
GYY|c20180_g2	829	44	79	122	165	206	240	280	312	355	389
GYY|c8448_g1	920	1	2	2	3	3	3	3	3	3	3
GYY|c23325_g1	226	1	1	1	1	1	1	1	1	2	2
GYY|c15334_g1	2433	15	21	28	37	50	58	67	78	88	107
GYY|c15545_g1	1897	125	245	346	438	538	631	735	835	940	1057
GYY|c10280_g1	713	11	21	29	37	42	55	66	76	90	108
GYY|c21028_g1	3011	46	97	152	201	257	302	343	397	444	492
GYY|c15820_g1	802	1	8	12	15	16	20	20	23	31	35
GYY|c30326_g1	314	1	1	1	1	1	1	1	1	1	1
GYY|c36645_g1	269	0	0	0	1	1	1	1	1	2	2
GYY|c23614_g1	501	0	1	3	3	3	3	3	3	3	3
GYY|c13415_g1	405	6	12	13	20	23	24	26	28	29	30
GYY|c32246_g1	287	1	1	1	1	1	2	2	2	2	2
GYY|c20687_g1	1191	134	261	390	512	632	740	875	1014	1126	1243
GYY|c20044_g1	3179	137	294	452	600	750	911	1070	1216	1378	1533
GYY|c13039_g1	632	3	4	4	4	5	6	7	7	9	10
GYY|c17816_g2	2382	689	1408	2142	2831	3553	4289	5002	5704	6368	7093
GYY|c22445_g1	414	0	1	1	1	1	1	1	1	1	2
GYY|c19506_g1	3643	109	232	341	464	576	685	802	903	1013	1132
GYY|c22058_g1	820	1	4	4	5	9	10	10	12	12	12
GYY|c21481_g1	3338	157	315	434	581	735	883	1010	1153	1293	1450
GYY|c40668_g1	230	0	1	1	1	2	2	2	2	2	2
GYY|c9285_g1	1472	201	411	598	811	1015	1206	1378	1563	1749	1943
GYY|c10290_g1	3106	75	146	223	309	384	464	550	620	696	776
GYY|c22887_g1	549	3	3	3	6	7	9	11	11	13	13
GYY|c14428_g1	712	1	2	5	9	13	16	19	21	21	24
GYY|c5430_g1	544	1	3	3	4	5	6	7	7	8	9
GYY|c13337_g1	263	0	0	0	1	1	1	1	1	2	2
GYY|c8502_g1	2849	123	217	352	480	593	719	833	942	1070	1177
GYY|c9965_g1	995	18	27	34	44	50	59	67	74	82	88
GYY|c38993_g1	730	2	5	5	7	9	10	12	14	14	16
GYY|c24030_g1	607	0	0	0	1	1	1	1	1	1	1
GYY|c28976_g1	427	0	1	1	1	1	2	5	6	6	6
GYY|c4229_g1	339	0	0	0	1	1	1	1	1	1	1
GYY|c8634_g2	363	0	1	2	3	5	5	6	6	6	6
GYY|c14623_g1	708	1	2	5	8	12	14	21	24	28	29
GYY|c37587_g1	236	0	0	0	0	0	1	1	2	2	2
GYY|c18709_g1	1273	13	31	43	52	61	78	85	96	107	118
GYY|c21127_g1	4890	77	146	225	296	369	445	510	591	663	737
GYY|c17756_g2	565	0	1	2	2	3	3	4	4	5	5
GYY|c40160_g1	223	0	0	0	0	0	0	1	1	1	1
GYY|c16637_g1	2451	21	39	50	69	92	115	137	162	182	205
GYY|c35268_g1	258	0	0	0	0	0	0	0	1	1	1
GYY|c3795_g1	283	0	0	0	1	1	2	3	3	3	3
GYY|c14196_g1	1052	2	5	7	8	10	13	14	18	19	21
GYY|c6070_g1	862	0	0	0	2	2	3	3	4	4	4
GYY|c18538_g1	2070	39	91	143	191	234	276	325	374	417	462
GYY|c18188_g1	1599	28	51	77	96	125	158	185	209	243	262
GYY|c21052_g1	3253	41	86	118	156	191	227	258	296	327	368
GYY|c20913_g1	4881	76	168	219	293	384	441	515	573	650	736
GYY|c29403_g1	1741	2	4	8	9	15	16	20	22	28	30
GYY|c14880_g1	664	4	4	4	4	4	5	6	6	8	11
GYY|c17309_g1	1128	51	87	124	180	235	284	327	379	432	485
GYY|c22420_g1	275	0	0	0	0	1	1	1	1	1	1
GYY|c20400_g2	1718	57	129	190	245	306	373	435	506	554	615
GYY|c31448_g1	239	0	1	2	3	3	3	3	3	3	3
GYY|c23273_g1	355	0	0	0	0	0	0	0	0	2	2
GYY|c38085_g1	636	1	3	4	6	7	10	14	16	22	24
GYY|c20586_g1	2688	188	378	572	750	923	1108	1320	1493	1656	1850
GYY|c4355_g1	3415	266	514	764	996	1261	1492	1756	2010	2291	2549
GYY|c38851_g1	230	0	0	0	1	1	1	2	3	3	3
GYY|c16650_g1	627	1	3	5	8	11	13	14	17	17	18
GYY|c13706_g1	723	312	644	970	1313	1627	1959	2276	2598	2941	3300
GYY|c20406_g1	3347	24	46	69	88	105	122	142	158	179	200
GYY|c10562_g1	381	0	0	0	0	1	1	1	2	2	2
GYY|c22573_g1	249	0	0	0	0	0	0	1	1	1	1
GYY|c18955_g1	6555	16	41	65	81	99	118	135	157	174	190
GYY|c33184_g1	254	0	0	0	0	1	1	1	1	1	1
GYY|c5523_g1	471	0	1	1	1	1	1	1	2	2	2
GYY|c14458_g1	326	0	1	2	2	2	2	2	2	3	3
GYY|c34946_g1	1032	2	2	5	6	9	9	9	9	13	17
GYY|c21676_g3	2211	156	304	452	614	757	910	1054	1217	1382	1566
GYY|c21291_g1	2892	42	74	105	147	187	221	250	275	315	352
GYY|c30_g1	344	0	0	0	0	1	1	1	1	1	1
GYY|c31937_g1	686	0	0	3	4	4	4	6	7	8	13
GYY|c15908_g1	1939	246	477	740	992	1235	1486	1725	1963	2183	2402
GYY|c27857_g1	297	0	0	0	1	1	4	4	4	4	4
GYY|c15802_g1	708	2	6	8	13	18	19	20	24	27	29
GYY|c36946_g1	381	0	0	1	1	2	3	4	4	4	4
GYY|c35272_g1	439	0	0	0	0	0	0	1	2	2	2
GYY|c8136_g1	464	1	1	1	1	2	2	3	3	3	6
GYY|c11685_g1	638	0	0	0	0	0	0	0	1	2	2
GYY|c20208_g1	2143	48	97	143	187	232	283	331	376	431	478
GYY|c38383_g1	298	2	2	2	2	3	3	4	4	4	4
GYY|c14416_g1	1260	94	182	281	366	447	545	631	713	816	920
GYY|c14406_g1	815	66	124	178	254	307	368	437	507	581	656
GYY|c26340_g1	305	0	0	1	1	1	1	1	1	1	1
GYY|c12543_g1	2011	0	1	2	4	4	5	6	8	10	11
GYY|c5045_g1	326	0	0	1	1	1	2	2	2	2	3
GYY|c20484_g1	1390	11	17	24	34	41	52	64	75	80	90
GYY|c15445_g1	1361	48	99	149	208	254	312	367	412	463	513
GYY|c29779_g1	300	0	0	0	0	0	0	0	1	1	1
GYY|c20347_g1	2007	57	111	168	213	284	326	382	417	454	505
GYY|c36860_g1	243	1	1	1	1	1	1	1	1	1	1
GYY|c6478_g1	281	0	0	0	0	1	1	1	2	2	2
GYY|c20669_g1	1424	4	7	9	11	12	13	16	19	24	27
GYY|c10195_g2	435	0	1	2	3	3	3	6	7	7	8
GYY|c14295_g1	953	3	5	9	13	14	16	16	17	19	21
GYY|c21283_g1	2385	4	7	11	12	14	15	16	18	18	18
GYY|c12604_g1	439	1	3	3	4	6	6	6	7	8	8
GYY|c21973_g5	215	0	0	0	0	1	2	3	3	3	3
GYY|c18927_g1	1011	45	96	138	170	211	256	295	347	384	431
GYY|c35689_g1	387	0	0	1	1	1	1	2	2	3	3
GYY|c21303_g2	892	4	5	8	9	11	12	15	17	19	20
GYY|c16357_g1	616	1	1	2	4	10	14	16	17	21	24
GYY|c23665_g1	315	0	0	0	0	2	2	2	3	3	3
GYY|c18263_g1	1717	37	70	108	144	171	208	226	251	290	317
GYY|c36661_g1	270	0	0	0	1	1	1	1	1	2	2
GYY|c28524_g1	224	0	0	0	0	0	0	1	2	2	2
GYY|c2769_g1	921	3	4	7	11	12	18	20	20	21	21
GYY|c14556_g1	1663	44	85	129	175	221	253	290	319	359	393
GYY|c10971_g1	314	1	2	2	2	2	2	3	3	3	4
GYY|c15104_g1	566	1	2	3	4	4	5	5	6	8	8
GYY|c15585_g2	913	1	1	1	3	4	5	5	7	8	9
GYY|c21211_g1	2427	207	410	595	800	992	1190	1391	1588	1772	1991
GYY|c30199_g1	297	0	1	1	1	1	1	1	2	2	2
GYY|c36313_g1	612	1	1	1	1	2	2	2	2	2	4
GYY|c23511_g1	292	0	0	0	0	0	0	0	0	0	1
GYY|c13047_g1	361	1	1	2	2	2	2	2	2	2	2
GYY|c702_g1	430	1	1	1	3	3	4	4	5	6	7
GYY|c35170_g1	264	0	1	1	1	2	2	3	3	3	3
GYY|c17126_g1	3039	42	104	140	192	244	279	336	390	440	500
GYY|c12443_g1	1682	9	19	31	39	45	53	64	75	79	86
GYY|c15134_g1	1186	2	5	8	11	11	13	16	16	17	19
GYY|c32932_g1	505	0	0	0	1	1	2	3	3	3	4
GYY|c14427_g1	1703	393	767	1162	1549	1944	2325	2715	3118	3471	3875
GYY|c21360_g1	3561	18	41	58	76	96	119	131	154	171	188
GYY|c15249_g1	940	6	12	16	22	26	33	38	44	49	57
GYY|c23063_g1	254	0	0	0	1	2	2	2	2	2	2
GYY|c21665_g1	5164	22	47	70	100	137	175	215	259	288	329
GYY|c21590_g3	1464	3	5	6	9	14	19	20	24	24	27
GYY|c20314_g1	2042	210	428	647	864	1087	1285	1483	1701	1929	2123
GYY|c13689_g1	1270	3	5	8	8	11	12	14	15	19	19
GYY|c19755_g1	2607	12	19	25	33	45	51	56	63	67	73
GYY|c13568_g1	840	11	17	23	29	37	46	55	62	69	78
GYY|c11463_g1	352	0	0	1	1	1	1	2	2	2	2
GYY|c20030_g1	1298	10	22	30	33	47	57	68	78	86	95
GYY|c10350_g1	433	0	1	1	2	3	4	4	7	8	8
GYY|c18718_g1	2457	32	75	108	151	190	236	277	318	349	397
GYY|c12047_g1	1487	1	2	2	2	2	2	2	2	4	4
GYY|c3073_g1	270	0	0	0	0	1	1	1	2	2	2
GYY|c15740_g1	1146	41	64	107	136	166	201	248	280	311	330
GYY|c29348_g1	483	1	2	3	4	6	6	7	8	10	13
GYY|c39253_g1	265	1	1	1	1	1	1	1	1	1	1
GYY|c17203_g1	1381	59	124	184	252	302	358	411	469	525	575
GYY|c38011_g1	327	0	0	1	1	1	1	2	2	2	2
GYY|c10112_g1	953	284	551	811	1094	1410	1708	2005	2296	2589	2901
GYY|c17945_g1	2258	104	204	302	422	517	638	734	862	976	1080
GYY|c18920_g1	2754	124	263	379	511	658	795	930	1072	1182	1311
GYY|c32136_g1	252	0	0	0	0	0	1	1	1	1	2
GYY|c16453_g1	3630	18	30	43	62	78	91	107	123	138	152
GYY|c36604_g1	1390	0	0	0	0	0	0	0	1	3	3
GYY|c25192_g1	559	0	1	2	2	2	4	4	4	4	4
GYY|c11756_g1	2253	0	0	0	0	0	0	1	1	1	2
GYY|c31729_g1	695	2	3	3	3	3	5	6	6	10	12
GYY|c34990_g1	1556	0	0	0	1	2	2	3	3	3	3
GYY|c14008_g1	582	3	7	10	12	12	16	19	22	22	29
GYY|c30903_g1	286	0	0	0	1	1	1	1	1	2	2
GYY|c18622_g1	1306	13	31	44	55	71	86	98	110	130	152
GYY|c1336_g1	309	0	1	1	2	2	3	5	5	5	5
GYY|c24817_g1	231	0	0	1	1	1	1	1	1	1	1
GYY|c32684_g1	265	0	0	1	1	1	1	1	1	1	2
GYY|c35672_g1	787	2	2	2	2	2	5	9	11	11	11
GYY|c20184_g1	2500	78	146	201	270	338	413	476	545	612	686
GYY|c14063_g1	461	1	5	7	8	8	9	10	13	15	16
GYY|c14526_g1	2232	56	110	154	202	253	293	344	394	448	503
GYY|c13538_g1	1671	42	84	129	177	218	264	303	344	384	415
GYY|c20467_g1	2995	24	46	70	86	114	127	144	173	189	213
GYY|c38038_g1	455	0	0	0	0	0	0	0	0	0	1
GYY|c16295_g1	2840	642	1271	1905	2511	3141	3766	4401	5045	5631	6245
GYY|c26764_g1	324	0	0	0	0	1	1	2	2	2	2
GYY|c37943_g1	482	0	0	0	0	0	0	0	0	1	1
GYY|c2319_g1	1132	0	1	2	2	2	4	6	8	8	9
GYY|c15009_g1	461	0	1	3	5	6	7	7	7	8	8
GYY|c15302_g1	1750	366	706	1106	1492	1872	2238	2608	2963	3324	3680
GYY|c17991_g1	645	0	0	1	2	2	2	2	3	4	4
GYY|c9002_g1	315	0	0	1	1	1	1	1	1	1	1
GYY|c30200_g1	340	0	0	1	1	1	1	1	1	1	1
GYY|c17034_g1	1572	86	178	265	347	420	499	588	663	756	843
GYY|c8954_g1	329	1	2	5	5	5	5	5	5	5	6
GYY|c9014_g1	1928	17	30	47	74	93	106	124	142	162	180
GYY|c40218_g1	265	0	0	0	0	0	2	2	2	2	3
GYY|c18873_g1	1490	1289	2563	3790	5073	6311	7588	8887	10163	11549	12796
GYY|c39362_g1	242	0	0	0	0	0	0	1	1	1	2
GYY|c15956_g1	2165	5	9	12	21	22	24	31	38	46	52
GYY|c18531_g1	2736	53	119	196	257	327	391	446	502	566	625
GYY|c18327_g1	1603	93	178	272	360	459	563	644	726	825	906
GYY|c6287_g1	383	0	0	0	0	0	0	0	1	1	1
GYY|c19394_g1	2702	67	144	219	290	362	454	539	614	704	780
GYY|c15484_g1	3474	20	47	72	89	109	121	137	159	181	200
[truncated: 17,229 more rows]
