# Supplementary material for: Comparative transcriptome analysis and identification of candidate effectors in two related rust species (Gymnosporangium yamadae and Gymnosporangium asiaticum)
Source: BMC Genomics. 2017 Aug 23;18:651. doi: 10.1186/s12864-017-4059-x (PMC5567642; doi:10.1186/s12864-017-4059-x)
Supplement: Supplementary file 11 — This file provides the saturation curves of the gene expression levels of G. yamadae and G. asiaticum. (ZIP 2739 kb) [file 12864_2017_4059_MOESM11_ESM.zip › Additional file 11/GYY/DSXGY_2.Saturation_curve.txt]

#geneid	gene_length	X10	X20	X30	X40	X50	X60	X70	X80	X90	X100
GYY|c26076_g1	266	0	0	0	0	0	1	1	1	2	2
GYY|c15385_g1	1404	104	206	327	441	558	676	802	926	1054	1180
GYY|c10664_g1	260	0	0	0	1	1	1	1	1	1	1
GYY|c13973_g1	381	0	0	0	0	0	0	0	0	0	1
GYY|c7241_g1	385	0	0	0	1	1	1	2	3	3	4
GYY|c17467_g1	866	0	4	5	5	7	7	7	8	10	11
GYY|c25504_g1	389	1	1	1	1	1	1	1	1	1	1
GYY|c26912_g1	325	0	0	1	1	1	1	1	1	3	3
GYY|c18088_g1	3396	116	246	393	522	644	744	887	1000	1135	1265
GYY|c16623_g1	3784	104	215	321	426	539	636	719	826	923	1008
GYY|c20977_g1	2572	1443	2969	4498	5927	7446	8888	10417	11918	13364	14826
GYY|c38481_g1	222	0	2	2	2	2	2	2	2	2	2
GYY|c8624_g1	331	2	4	9	14	17	22	25	29	33	38
GYY|c39344_g1	243	0	2	2	2	2	2	2	2	2	2
GYY|c30378_g1	491	0	0	0	0	0	0	1	1	1	1
GYY|c21442_g1	3753	3225	6421	9645	12895	16142	19285	22493	25761	29001	32198
GYY|c15822_g1	1226	3	10	13	17	18	24	31	36	39	43
GYY|c3215_g1	671	1	1	2	3	4	4	7	8	8	9
GYY|c18480_g1	1892	347	698	1092	1505	1877	2254	2664	3017	3378	3756
GYY|c2376_g1	487	1	1	2	3	5	6	6	8	9	9
GYY|c11508_g2	313	1	2	4	4	4	7	8	9	11	12
GYY|c16925_g2	400	19	37	58	83	106	118	143	160	180	201
GYY|c33101_g1	237	0	0	1	1	1	1	1	2	2	2
GYY|c17273_g1	6222	184	376	552	745	948	1145	1327	1489	1677	1886
GYY|c17171_g1	1107	1	2	5	7	9	10	11	12	12	17
GYY|c19450_g1	3525	112	223	333	456	544	683	797	913	1009	1124
GYY|c28827_g1	251	1	1	1	1	1	1	1	1	2	2
GYY|c18957_g1	3369	66	129	184	245	307	363	409	466	519	572
GYY|c21466_g1	5761	242	453	675	907	1135	1367	1580	1807	2033	2262
GYY|c35631_g1	402	0	3	3	3	3	3	3	4	5	5
GYY|c12865_g1	334	0	0	0	0	1	1	1	1	1	1
GYY|c34288_g1	308	0	0	0	1	1	1	1	1	2	2
GYY|c37917_g1	318	0	0	0	0	0	0	0	0	0	1
GYY|c12371_g1	306	0	0	0	1	2	2	3	3	3	3
GYY|c39195_g1	342	1	1	1	1	1	1	1	1	1	1
GYY|c19138_g1	1995	261	494	698	944	1164	1378	1586	1838	2069	2321
GYY|c19739_g1	4233	467	939	1465	1976	2480	2938	3447	3895	4384	4849
GYY|c32111_g1	231	0	0	1	1	1	1	1	1	1	2
GYY|c19455_g1	1674	125	262	407	532	656	799	925	1055	1177	1290
GYY|c15817_g1	609	1	2	3	3	3	3	6	7	8	9
GYY|c19116_g1	1285	13	25	39	48	56	66	79	92	104	116
GYY|c22762_g1	288	0	0	1	1	1	2	2	2	2	2
GYY|c18853_g1	947	1	3	6	9	11	12	15	18	20	21
GYY|c20650_g2	659	6	9	12	15	19	22	26	28	33	37
GYY|c17583_g1	2309	62	132	187	269	327	385	447	508	577	642
GYY|c9011_g1	497	0	1	1	1	1	2	3	3	3	3
GYY|c15027_g1	3280	379	768	1178	1582	2004	2405	2842	3251	3650	4051
GYY|c8250_g1	1066	1	2	4	5	5	5	7	7	8	9
GYY|c15778_g1	1375	427	838	1270	1694	2105	2483	2890	3285	3687	4045
GYY|c15351_g1	1816	7	16	20	23	29	35	40	46	50	53
GYY|c2321_g1	532	3	6	8	9	9	9	10	12	13	13
GYY|c10542_g1	420	3	5	5	6	8	8	9	10	11	13
GYY|c19949_g1	2958	170	327	498	662	846	1014	1182	1352	1521	1706
GYY|c14912_g1	1433	3	6	8	12	15	19	22	23	27	28
GYY|c22916_g1	311	0	0	0	0	0	0	0	0	0	2
GYY|c16225_g1	589	1	3	3	3	3	3	4	5	5	6
GYY|c36666_g1	362	0	0	0	0	0	0	0	1	1	2
GYY|c17696_g1	2073	105	175	268	365	444	535	642	739	829	906
GYY|c2786_g1	550	1	1	1	1	2	2	3	3	3	4
GYY|c34256_g1	249	0	0	0	0	0	0	0	1	1	2
GYY|c36292_g1	248	0	0	0	0	1	1	2	2	3	3
GYY|c21729_g1	2692	35	64	96	123	163	195	235	273	316	352
GYY|c25277_g1	360	0	1	1	1	1	1	1	2	2	2
GYY|c17180_g1	841	1	3	5	7	9	9	9	11	11	12
GYY|c33989_g1	213	1	1	1	1	1	1	2	2	2	2
GYY|c14745_g1	1606	272	546	829	1111	1384	1659	1946	2234	2542	2834
GYY|c19809_g1	1588	37	67	89	123	156	174	204	234	254	278
GYY|c14065_g1	685	9	20	29	42	61	75	86	98	110	120
GYY|c31526_g1	239	0	1	1	2	2	2	2	2	2	2
GYY|c26048_g1	318	0	0	0	0	1	1	1	1	2	2
GYY|c9129_g1	345	0	0	0	0	0	0	0	1	1	1
GYY|c18940_g1	2799	15	33	51	66	84	106	116	131	143	158
GYY|c10728_g1	203	0	1	1	1	1	1	1	1	1	1
GYY|c14557_g1	1029	170	369	580	794	998	1170	1365	1559	1738	1937
GYY|c14706_g1	576	3	6	8	14	17	22	26	30	33	37
GYY|c6420_g1	318	0	1	1	1	1	2	2	2	2	2
GYY|c21642_g1	1412	10	25	37	41	53	62	71	79	90	105
GYY|c21504_g1	2989	22	53	71	93	120	146	167	199	227	254
GYY|c20638_g1	2132	17	26	33	39	60	69	78	87	98	106
GYY|c16065_g1	1287	91	185	290	379	479	569	657	771	859	955
GYY|c18830_g1	1151	0	2	2	4	7	13	16	18	20	22
GYY|c15873_g1	347	0	0	1	2	2	3	3	4	5	5
GYY|c6581_g1	299	0	0	1	1	1	1	1	2	2	2
GYY|c151_g1	1391	2	4	6	9	11	14	16	19	22	25
GYY|c22619_g1	880	1	1	3	5	5	7	8	13	13	13
GYY|c24933_g1	429	1	3	4	5	6	6	7	7	8	9
GYY|c22010_g1	421	2	3	4	6	6	12	13	16	19	23
GYY|c9533_g1	1247	0	3	3	6	6	6	7	8	8	8
GYY|c38550_g1	1077	0	0	0	1	1	2	3	4	4	4
GYY|c8598_g1	1157	7	10	13	17	18	23	29	30	33	39
GYY|c17876_g1	2511	84	166	247	330	394	465	532	608	694	759
GYY|c18605_g1	4375	157	326	497	670	832	1002	1176	1367	1533	1725
GYY|c9208_g1	1330	5	9	14	15	17	20	24	29	31	34
GYY|c19483_g1	1758	2	7	10	17	20	29	34	40	42	50
GYY|c28506_g1	333	0	0	0	0	0	0	0	0	0	1
GYY|c13715_g1	1318	197	388	592	802	1005	1203	1381	1572	1805	2014
GYY|c17946_g1	1751	31	61	83	117	145	177	210	235	264	294
GYY|c21348_g1	2307	34	70	105	147	186	225	271	312	349	394
GYY|c12311_g1	800	6	6	9	12	13	15	16	17	21	22
GYY|c15437_g1	644	2	2	4	7	8	8	10	12	12	13
GYY|c36888_g1	329	0	0	1	1	1	1	2	2	2	3
GYY|c27184_g1	256	0	0	1	1	1	2	2	2	3	3
GYY|c16680_g1	3379	249	526	784	1046	1305	1562	1818	2089	2366	2647
GYY|c8329_g1	288	0	0	0	0	0	0	0	1	1	1
GYY|c20111_g1	1948	56	115	183	256	318	389	459	510	568	637
GYY|c12426_g1	888	28	41	59	82	96	115	135	157	174	192
GYY|c35832_g1	205	0	1	2	2	2	2	2	2	2	2
GYY|c20785_g2	4416	323	659	966	1310	1635	1957	2281	2600	2939	3269
GYY|c19415_g1	1290	61	135	194	257	314	382	460	521	599	652
GYY|c21007_g1	1836	117	240	354	471	586	697	819	942	1065	1202
GYY|c16535_g1	1483	41	96	146	201	254	308	365	423	474	522
GYY|c13107_g1	287	0	0	0	0	1	1	1	3	3	6
GYY|c20569_g1	2949	86	191	285	373	475	582	684	788	901	1012
GYY|c2397_g1	247	0	0	1	2	2	2	2	2	2	2
GYY|c13773_g1	473	0	0	0	0	0	0	0	0	2	5
GYY|c985_g1	793	0	0	0	1	1	2	2	2	3	3
GYY|c20561_g1	1758	75	153	233	303	379	451	521	587	666	734
GYY|c26271_g1	469	1	1	1	3	3	4	5	7	7	7
GYY|c19109_g1	4083	100	222	332	441	580	691	808	947	1065	1175
GYY|c31642_g1	674	1	1	1	1	1	1	1	1	1	1
GYY|c18290_g2	1157	3	5	13	15	17	21	23	27	33	36
GYY|c18549_g1	865	2	3	4	4	5	9	9	10	10	10
GYY|c20867_g1	1547	81	157	237	317	401	484	560	658	754	830
GYY|c21294_g1	4466	113	218	330	441	551	668	788	898	1004	1107
GYY|c18008_g2	1465	5	14	23	26	34	40	47	57	64	72
GYY|c35709_g1	312	0	0	0	0	2	2	2	2	2	2
GYY|c19534_g1	2240	105	187	279	377	478	570	660	758	870	979
GYY|c22281_g1	257	0	0	0	0	0	1	2	2	2	2
GYY|c15757_g1	1273	72	159	224	285	362	436	508	577	640	713
GYY|c22086_g1	745	1	3	3	4	4	4	4	5	5	5
GYY|c20670_g1	1716	39	79	113	144	180	215	254	287	318	358
GYY|c17025_g1	1349	107	229	361	471	600	737	870	995	1121	1245
GYY|c19875_g1	2721	54	92	127	182	227	276	329	378	431	477
GYY|c32172_g1	284	0	0	0	0	0	0	0	1	1	1
GYY|c19901_g1	540	0	0	0	1	3	5	5	6	8	11
GYY|c22584_g1	665	0	0	0	1	1	2	2	2	2	2
GYY|c24432_g1	264	0	0	0	0	0	0	0	0	0	1
GYY|c28416_g1	433	0	0	0	0	0	0	0	1	2	2
GYY|c19608_g1	1721	31	66	92	116	130	156	188	215	247	261
GYY|c27653_g1	222	0	1	1	1	1	1	1	1	2	2
GYY|c20175_g1	2806	104	209	328	447	577	700	828	931	1035	1137
GYY|c20866_g1	2142	107	238	379	498	626	773	895	1020	1158	1290
GYY|c807_g2	450	1	2	2	2	3	4	5	5	5	5
GYY|c19473_g1	558	1	1	1	2	3	3	3	3	3	3
GYY|c21932_g1	2020	45	103	161	215	277	341	410	467	527	584
GYY|c17553_g1	807	43	74	118	159	197	235	274	302	349	380
GYY|c35045_g1	493	0	0	0	0	1	2	2	2	3	4
GYY|c34913_g1	554	1	1	1	1	1	1	1	1	1	1
GYY|c13134_g1	1453	0	0	2	2	2	2	2	4	4	4
GYY|c20261_g1	2036	62	129	183	240	305	366	415	457	529	581
GYY|c21762_g1	4415	46	90	143	194	237	288	336	391	442	488
GYY|c15484_g1	3474	154	303	433	574	703	859	995	1154	1284	1435
GYY|c8176_g1	302	1	1	2	2	3	3	3	3	3	3
GYY|c7589_g1	359	1	1	1	1	1	1	1	1	1	1
GYY|c33646_g1	316	0	0	0	1	1	2	2	2	2	2
GYY|c38255_g1	592	0	3	4	5	6	9	10	10	13	15
GYY|c17731_g1	1526	2	3	5	9	12	14	15	15	18	18
GYY|c29873_g1	653	0	1	1	1	1	1	2	2	2	2
GYY|c17344_g1	3683	175	337	495	670	837	1005	1177	1367	1524	1713
GYY|c8224_g1	607	0	0	1	2	2	3	3	3	3	3
GYY|c20729_g2	2349	317	633	960	1304	1626	1960	2299	2626	2975	3293
GYY|c20327_g2	2512	79	157	250	326	421	492	573	655	749	828
GYY|c12550_g1	517	1	3	4	4	5	7	8	9	10	10
GYY|c18735_g1	2360	63	120	169	219	273	324	379	444	511	569
GYY|c16533_g1	528	1	3	4	4	5	5	5	6	10	12
GYY|c9635_g1	875	1	2	6	9	12	17	19	20	20	21
GYY|c21187_g1	1900	6	13	23	31	38	42	47	51	57	64
GYY|c12592_g1	1664	5	12	16	19	21	26	31	38	41	43
GYY|c21793_g1	5476	182	379	564	739	937	1117	1314	1488	1686	1880
GYY|c20304_g2	1125	2	4	6	6	8	8	8	8	9	10
GYY|c22795_g1	608	1	1	3	3	3	4	5	5	5	7
GYY|c15222_g1	837	15	46	72	94	117	146	175	206	234	253
GYY|c34626_g1	231	0	0	0	0	1	1	1	3	3	3
GYY|c13779_g1	436	0	0	1	1	1	1	1	1	1	1
GYY|c7689_g1	582	3	3	3	3	3	4	4	4	5	5
GYY|c10494_g1	315	0	2	2	3	3	4	5	5	5	5
GYY|c38810_g1	346	0	0	0	0	0	1	1	1	1	1
GYY|c21851_g1	5336	504	1023	1490	1980	2507	2992	3493	4010	4517	5018
GYY|c40740_g1	275	0	0	0	0	0	0	1	1	1	2
GYY|c16153_g1	2353	59	121	176	242	301	372	446	507	576	637
GYY|c10421_g1	921	82	145	216	297	381	479	557	621	703	789
GYY|c18031_g1	2507	21	36	49	69	84	107	130	150	165	179
GYY|c29442_g1	225	0	0	1	1	1	2	2	2	2	2
GYY|c1617_g1	670	22	37	53	64	76	90	113	123	136	155
GYY|c37076_g1	214	1	1	1	1	1	1	1	1	2	2
GYY|c2200_g1	847	5	9	13	16	20	29	32	39	39	45
GYY|c27131_g1	202	0	1	1	1	1	1	1	1	2	2
GYY|c18633_g1	1710	4	8	13	15	20	21	22	25	29	32
GYY|c17389_g1	1036	3	7	10	10	14	19	20	23	26	28
GYY|c283_g1	919	0	0	2	3	5	7	7	8	8	9
GYY|c17577_g1	2956	58	122	177	245	303	366	437	491	550	606
GYY|c38509_g1	215	0	0	0	0	0	0	1	1	1	1
GYY|c20612_g1	6332	128	259	376	520	661	774	897	1024	1165	1285
GYY|c20424_g1	4778	383	770	1167	1567	1957	2341	2737	3115	3464	3861
GYY|c39488_g1	606	0	0	0	0	1	1	1	1	2	2
GYY|c30142_g1	236	0	0	0	0	0	0	1	2	2	2
GYY|c21473_g2	990	75	143	225	302	368	449	531	600	674	743
GYY|c21948_g1	2702	91	183	270	365	468	560	634	723	817	902
GYY|c18935_g1	1784	47	82	122	150	190	227	264	300	330	377
GYY|c11615_g1	933	4	5	5	7	11	14	15	18	21	22
GYY|c26085_g1	293	0	0	0	0	0	0	1	1	1	1
GYY|c34145_g1	334	0	1	2	2	7	7	8	9	9	9
GYY|c10800_g1	522	14	28	46	58	70	96	120	132	161	187
GYY|c14961_g1	470	0	0	0	0	0	0	0	0	2	2
GYY|c22447_g1	336	0	1	1	1	1	1	1	1	1	1
GYY|c34589_g1	307	0	0	1	1	1	1	1	1	1	2
GYY|c39513_g1	219	0	0	1	1	1	1	1	2	2	2
GYY|c16866_g1	496	1	4	6	10	13	13	13	14	19	20
GYY|c29253_g1	249	0	1	1	1	2	2	2	2	2	2
GYY|c20630_g1	3347	48	85	130	175	212	261	308	356	397	430
GYY|c40493_g1	247	1	1	1	1	1	1	1	1	1	1
GYY|c26324_g1	274	0	0	0	0	0	0	0	1	1	1
GYY|c9872_g1	472	0	0	0	2	2	2	2	2	2	2
GYY|c14620_g1	1106	210	421	667	860	1105	1309	1544	1808	2021	2267
GYY|c17632_g1	4486	2167	4316	6425	8627	10783	12893	14986	17134	19243	21380
GYY|c15715_g1	4124	75	159	252	359	445	547	647	720	811	895
GYY|c21197_g1	3691	51	102	152	210	267	325	370	406	452	508
GYY|c19945_g1	1866	32	70	93	122	157	194	230	271	298	331
GYY|c31189_g1	221	0	0	0	0	1	1	1	1	1	1
GYY|c19855_g1	2530	66	118	186	241	299	353	412	459	511	572
GYY|c19310_g1	2434	65	148	210	269	333	407	480	540	605	673
GYY|c16538_g1	452	0	1	1	1	1	2	2	3	3	4
GYY|c20523_g2	568	0	0	0	1	2	2	3	6	7	7
GYY|c19247_g1	2577	390	770	1173	1565	1947	2328	2679	3088	3490	3894
GYY|c18146_g1	1174	7	16	24	31	41	46	52	57	68	79
GYY|c37200_g1	306	0	0	1	1	1	1	1	1	2	2
GYY|c33564_g1	268	1	1	1	1	1	1	1	1	1	1
GYY|c19565_g1	2276	163	347	510	688	872	1070	1262	1437	1610	1790
GYY|c21526_g1	1610	77	159	238	318	408	493	575	665	756	845
GYY|c38814_g1	255	0	0	0	0	0	0	0	0	0	1
GYY|c1043_g1	614	0	0	0	1	2	2	2	2	2	3
GYY|c24585_g1	202	0	0	0	0	1	1	2	2	2	2
GYY|c14425_g1	484	6	12	17	24	26	33	42	50	60	69
GYY|c5669_g1	409	0	0	0	1	1	1	3	3	3	5
GYY|c8230_g1	260	0	0	0	0	0	0	0	0	1	1
GYY|c40207_g1	458	0	0	0	0	0	0	1	1	2	2
GYY|c32282_g1	265	0	0	0	0	0	0	0	0	0	1
GYY|c15262_g1	1401	5	6	8	11	16	20	24	27	31	32
GYY|c16021_g1	3739	126	236	350	462	585	709	853	967	1084	1205
GYY|c8631_g1	290	1	2	2	2	4	5	5	5	5	5
GYY|c19734_g1	1704	1	1	3	3	3	3	6	6	7	8
GYY|c37546_g1	275	1	1	1	1	2	2	2	2	2	2
GYY|c16102_g1	762	2	4	4	7	8	11	13	16	20	21
GYY|c1652_g1	832	1	1	1	1	2	3	3	3	3	4
GYY|c16417_g1	720	2	4	8	11	13	16	18	22	23	24
GYY|c18239_g1	2227	58	102	193	278	362	433	505	581	653	727
GYY|c20345_g1	2293	180	346	487	648	819	977	1152	1322	1470	1626
GYY|c16487_g1	2192	282	598	904	1229	1582	1874	2207	2512	2861	3227
GYY|c11108_g1	665	0	1	1	4	4	5	5	8	8	9
GYY|c21183_g1	4693	165	319	498	668	841	1001	1154	1346	1552	1741
GYY|c20147_g1	2878	936	1805	2706	3624	4524	5439	6342	7283	8179	9021
GYY|c17781_g1	2177	76	174	260	338	417	509	583	650	725	802
GYY|c35444_g1	1071	2	2	2	4	4	7	7	7	10	15
GYY|c20402_g1	439	0	1	2	5	8	11	13	14	14	16
GYY|c20240_g1	2369	129	279	399	520	654	771	917	1050	1197	1303
GYY|c31108_g1	247	1	1	1	1	1	2	2	2	2	2
GYY|c15366_g2	783	1	4	7	9	13	15	15	18	19	21
GYY|c4226_g1	1001	70	160	249	318	380	445	510	577	639	704
GYY|c1665_g1	662	0	1	1	1	1	1	1	1	1	1
GYY|c31993_g1	262	0	0	0	0	0	0	0	0	1	1
GYY|c22794_g1	340	0	0	0	0	1	1	2	2	4	4
GYY|c18821_g1	4217	321	655	975	1319	1645	1969	2286	2602	2897	3268
GYY|c2099_g1	313	1	1	1	1	2	2	2	2	2	2
GYY|c17431_g1	2361	106	198	289	384	494	573	675	767	858	962
GYY|c25483_g1	817	1	1	2	3	3	3	4	6	6	7
GYY|c18307_g1	2270	449	903	1370	1834	2312	2766	3229	3693	4156	4623
GYY|c13626_g1	1204	349	740	1103	1494	1838	2188	2572	2901	3278	3622
GYY|c38098_g1	1357	1	2	4	8	12	16	21	25	29	31
GYY|c19029_g1	2385	128	255	395	510	640	761	882	1021	1147	1303
GYY|c2885_g1	273	0	0	1	1	1	1	1	1	1	1
GYY|c20027_g2	2195	252	493	766	1033	1301	1536	1790	2035	2298	2542
GYY|c27308_g1	237	0	0	0	0	0	0	0	0	0	2
GYY|c19923_g1	2155	405	834	1220	1615	2061	2442	2887	3264	3673	4049
GYY|c16939_g1	1858	524	1001	1485	2007	2501	2987	3482	3963	4425	4946
GYY|c3742_g1	1056	0	1	3	5	5	6	6	8	8	11
GYY|c11037_g1	852	0	0	0	1	3	3	4	5	6	9
GYY|c13810_g1	764	0	2	3	4	5	5	8	9	9	13
GYY|c25345_g1	252	0	0	0	1	1	1	1	2	2	2
GYY|c25553_g1	628	1	2	3	6	7	8	9	9	10	11
GYY|c21212_g1	1642	52	96	158	216	281	340	415	457	517	579
GYY|c10224_g1	337	0	0	1	3	3	4	4	4	4	4
GYY|c19869_g5	305	0	0	1	1	1	2	2	2	2	2
GYY|c19187_g1	1399	367	743	1129	1478	1827	2176	2543	2890	3238	3594
GYY|c11594_g1	578	1	1	3	4	4	4	8	10	11	14
GYY|c25891_g1	407	0	1	2	3	3	4	5	6	6	6
GYY|c21628_g1	3804	121	258	391	512	641	773	883	1003	1111	1246
GYY|c21733_g1	2863	139	289	425	549	685	832	964	1091	1225	1358
GYY|c18252_g1	1746	62	122	189	252	319	385	440	513	575	647
GYY|c16689_g1	2167	387	809	1258	1653	2060	2470	2897	3320	3738	4189
GYY|c3402_g2	289	0	1	1	1	1	1	1	1	1	1
GYY|c34886_g1	791	18	28	55	63	78	87	107	119	140	154
GYY|c29460_g1	308	0	0	0	0	0	0	0	0	1	1
GYY|c22003_g1	365	0	0	0	1	1	2	2	2	2	2
GYY|c38226_g1	422	0	0	0	0	0	0	1	1	1	1
GYY|c17003_g1	1217	322	643	991	1297	1609	1927	2223	2548	2881	3232
GYY|c39270_g1	277	0	0	0	1	1	2	2	2	2	2
GYY|c14411_g1	1424	10	23	41	62	72	84	96	110	126	139
GYY|c20186_g1	1622	17	39	56	77	91	109	127	143	159	179
GYY|c5594_g1	484	0	0	0	0	0	0	0	0	1	1
GYY|c33066_g1	341	0	0	0	0	1	2	3	4	4	4
GYY|c4289_g1	726	2	8	11	11	12	12	13	16	19	20
GYY|c19251_g1	1537	9	19	30	40	57	64	77	85	95	104
GYY|c12021_g1	2555	110	246	368	492	623	736	860	975	1075	1192
GYY|c17526_g1	1638	48	100	158	206	277	316	370	421	473	517
GYY|c22139_g1	887	3	5	9	9	13	14	18	22	25	27
GYY|c37583_g1	207	0	1	1	1	1	1	1	1	1	1
GYY|c16322_g1	2443	97	172	243	330	414	482	540	620	699	771
GYY|c19711_g1	2857	133	267	409	542	673	793	916	1050	1182	1314
GYY|c17863_g1	1062	0	2	2	2	2	2	2	2	3	3
GYY|c30380_g1	415	0	1	2	2	4	4	4	4	4	4
GYY|c33319_g1	229	0	1	1	1	2	2	2	3	3	3
GYY|c3755_g1	791	2	2	4	5	5	7	10	11	12	12
GYY|c17820_g1	988	3	7	8	9	13	18	21	26	27	28
GYY|c32116_g1	241	1	1	1	1	1	1	1	1	2	2
GYY|c21107_g1	5184	18	44	73	97	117	145	166	193	213	232
GYY|c8636_g1	317	0	0	1	2	2	2	2	2	2	2
GYY|c13267_g1	402	6	11	18	27	34	44	53	63	75	84
GYY|c14052_g1	1099	8	18	25	30	37	43	48	61	65	70
GYY|c19192_g1	1556	9	13	21	26	39	49	59	67	79	84
GYY|c18524_g1	2029	372	748	1095	1473	1838	2221	2586	2938	3283	3655
GYY|c19910_g1	2532	94	174	286	396	484	571	650	746	843	933
GYY|c19237_g1	1396	176	364	551	711	882	1054	1217	1408	1579	1754
GYY|c16263_g2	1635	1	1	1	2	2	2	4	5	5	5
GYY|c16890_g1	1329	1	1	1	1	1	1	1	3	3	4
GYY|c10037_g1	1885	16	34	49	74	88	104	126	145	164	180
GYY|c18061_g1	949	26	55	81	108	135	164	186	215	252	282
GYY|c21792_g1	1525	21	36	49	71	89	106	126	141	158	174
GYY|c9415_g2	230	0	0	0	1	1	2	2	2	2	2
GYY|c16181_g1	1364	7	18	26	31	35	45	52	54	63	67
GYY|c33772_g1	288	0	0	0	1	1	1	1	1	1	1
GYY|c16867_g2	404	1	4	5	7	7	8	9	13	13	13
GYY|c10137_g1	1056	232	455	646	866	1056	1277	1495	1719	1917	2122
GYY|c20400_g2	1718	168	351	513	685	841	1014	1171	1303	1459	1631
GYY|c36184_g1	622	3	6	8	8	10	10	11	11	13	19
GYY|c17063_g1	1372	28	53	77	101	129	153	174	201	228	255
GYY|c16436_g1	724	2	4	6	9	12	13	16	16	20	23
GYY|c8014_g1	554	0	1	2	3	3	3	3	3	3	3
GYY|c22193_g1	492	15	28	40	46	62	77	91	99	108	119
GYY|c28349_g1	1752	26	42	72	101	125	163	201	223	256	288
GYY|c13366_g1	613	0	0	0	0	0	0	1	1	1	1
GYY|c17824_g1	1937	647	1277	1901	2532	3199	3847	4506	5187	5831	6510
GYY|c32354_g1	256	0	1	1	1	1	1	1	1	1	1
GYY|c11698_g1	438	0	0	0	0	1	1	1	1	1	1
GYY|c16859_g2	329	0	0	0	0	0	0	3	4	4	4
GYY|c20503_g1	2400	80	152	235	310	402	474	552	646	715	800
GYY|c1633_g1	360	1	1	2	2	2	2	3	3	3	3
GYY|c38889_g1	336	0	0	0	0	0	1	1	1	2	3
GYY|c9754_g1	1823	148	302	436	576	729	838	955	1106	1225	1373
GYY|c6363_g1	832	15	24	32	44	58	72	78	84	103	108
GYY|c294_g1	1931	172	346	491	662	812	978	1152	1325	1474	1648
GYY|c6409_g1	297	1	1	1	1	1	2	4	4	4	4
GYY|c21756_g2	5834	182	359	539	712	893	1073	1275	1460	1649	1818
GYY|c20320_g1	2301	69	135	196	257	329	400	469	540	616	680
GYY|c10863_g1	951	1	4	7	9	9	9	9	10	10	10
GYY|c11085_g1	1170	7	21	35	47	65	75	90	107	118	131
GYY|c23821_g1	324	1	1	3	4	4	4	5	5	6	6
GYY|c29575_g1	231	1	2	2	2	2	2	2	2	2	2
GYY|c18608_g1	445	1	2	3	6	7	8	9	9	9	9
GYY|c30878_g1	481	0	1	1	2	2	2	2	3	3	3
GYY|c31962_g1	1530	13	27	40	50	66	78	93	100	114	128
GYY|c13201_g1	278	0	1	1	1	2	2	2	2	3	4
GYY|c33536_g1	233	0	0	0	1	1	2	2	2	2	2
GYY|c16899_g1	2077	0	0	1	3	5	7	7	7	10	10
GYY|c26232_g1	284	1	1	1	1	1	1	1	1	1	1
GYY|c18550_g1	2268	54	83	132	180	232	276	315	362	412	453
GYY|c21087_g1	3573	104	196	303	451	572	670	775	901	985	1093
GYY|c15200_g1	435	2	7	12	12	21	24	25	28	31	37
GYY|c18328_g1	1965	42	84	125	154	194	221	259	293	338	368
GYY|c20904_g1	1489	10	23	33	43	54	65	73	87	98	106
GYY|c14895_g1	1020	5	5	10	14	22	27	34	38	42	48
GYY|c10126_g1	868	2	5	8	10	12	14	19	22	23	24
GYY|c13834_g1	348	1	3	3	7	9	9	9	11	11	12
GYY|c28437_g1	245	0	1	2	3	4	4	5	5	5	6
GYY|c16064_g1	987	0	2	3	3	3	4	5	6	7	7
GYY|c23243_g1	257	0	0	0	1	1	1	1	1	2	2
GYY|c22618_g1	254	0	1	1	1	1	1	1	1	1	1
GYY|c9277_g1	1163	1	1	1	3	3	3	4	6	7	8
GYY|c40075_g1	273	0	0	0	0	0	0	1	1	1	2
GYY|c22106_g1	266	0	0	0	1	1	1	1	1	1	1
GYY|c24010_g1	254	1	1	1	1	1	2	2	2	2	2
GYY|c20124_g1	1764	44	89	128	184	228	274	310	351	392	441
GYY|c17760_g1	1426	7	13	18	21	25	29	31	37	44	46
GYY|c25436_g1	248	0	0	0	0	1	1	2	2	2	3
GYY|c18144_g1	3356	1173	2318	3450	4619	5717	6875	8019	9183	10298	11456
GYY|c16022_g1	1834	144	277	406	541	676	820	942	1073	1192	1315
GYY|c18138_g1	3170	38	88	133	173	213	268	314	356	401	467
GYY|c38290_g1	273	0	0	1	1	1	1	1	1	1	1
GYY|c31403_g1	403	0	0	1	1	1	1	3	4	4	4
GYY|c40301_g1	229	0	0	0	0	0	0	1	1	1	1
GYY|c11628_g1	221	0	0	1	1	1	1	2	2	2	2
GYY|c19827_g1	1702	11	22	29	40	54	65	81	91	107	119
GYY|c12697_g1	1166	42	75	104	131	162	185	214	254	288	319
GYY|c10054_g1	2024	70	145	219	301	369	440	518	592	672	741
GYY|c9014_g1	1928	110	210	293	385	501	601	697	799	878	980
GYY|c26057_g1	236	0	1	1	1	1	1	1	1	1	1
GYY|c12677_g1	451	0	0	0	0	0	0	0	1	2	2
GYY|c15752_g1	3729	2553	5140	7689	10377	13112	15819	18393	21121	23732	26361
GYY|c18422_g1	1501	87	164	242	311	378	463	543	612	696	763
GYY|c13374_g1	509	5	10	13	15	16	19	24	27	30	34
GYY|c19318_g1	3117	267	543	775	1027	1276	1538	1810	2070	2338	2603
GYY|c20029_g1	1126	6	14	28	35	43	48	54	61	71	76
GYY|c20603_g1	2545	105	213	291	391	498	585	680	781	886	994
GYY|c20971_g1	3739	91	195	278	374	493	596	699	793	912	1020
GYY|c2072_g1	409	0	0	0	0	0	0	0	0	0	1
GYY|c20838_g1	3258	174	337	493	631	787	925	1062	1216	1367	1511
GYY|c21916_g1	5013	211	432	655	865	1102	1354	1566	1801	2049	2269
GYY|c38907_g1	237	0	0	0	0	1	1	1	1	2	2
GYY|c38652_g1	272	0	0	0	0	0	0	1	1	1	2
GYY|c14213_g1	1795	730	1460	2220	2964	3723	4470	5201	5940	6738	7474
GYY|c9329_g1	353	1	2	2	2	2	2	2	2	2	2
GYY|c6265_g1	1613	252	481	722	973	1219	1481	1762	1971	2219	2452
GYY|c20464_g1	4172	238	489	730	990	1214	1445	1670	1916	2143	2396
GYY|c17617_g1	1774	758	1530	2308	3069	3838	4609	5365	6142	6933	7665
GYY|c39340_g1	337	0	0	0	0	0	0	0	1	1	1
GYY|c13101_g1	741	0	0	1	1	2	2	2	3	4	4
GYY|c12947_g1	334	1	1	1	3	3	7	7	10	11	14
GYY|c21289_g1	5614	223	436	656	889	1094	1321	1547	1780	2020	2240
GYY|c27566_g1	210	0	1	1	1	1	1	1	1	1	1
GYY|c21260_g1	2493	7	12	24	33	48	55	62	75	83	98
GYY|c13887_g1	1243	52	100	143	194	244	285	330	373	417	471
GYY|c277_g1	414	0	1	1	2	2	2	3	4	5	5
GYY|c10790_g2	336	2	2	2	2	3	4	4	4	4	4
GYY|c13047_g1	361	0	0	0	0	1	1	1	1	1	2
GYY|c12407_g1	2713	234	452	660	870	1085	1312	1539	1753	1963	2172
GYY|c14673_g1	714	2	4	5	6	7	7	8	9	10	11
GYY|c28472_g1	1073	1	4	5	6	6	9	11	12	12	12
GYY|c22938_g1	294	0	1	2	2	2	2	2	2	2	2
GYY|c21630_g1	2963	53	104	160	223	271	331	396	450	513	584
GYY|c13850_g1	1072	5	9	11	13	17	23	29	31	35	39
GYY|c19865_g1	440	2	3	4	5	6	10	13	15	15	17
GYY|c7562_g1	625	0	0	1	1	2	3	4	4	4	5
GYY|c12464_g1	857	51	98	143	191	246	292	348	389	451	494
GYY|c21280_g3	217	0	1	2	2	2	2	2	2	2	2
GYY|c17578_g1	1427	18	36	57	71	81	90	106	122	134	147
GYY|c32415_g1	1107	2	4	4	7	7	8	8	9	14	16
GYY|c20448_g2	1984	9	20	36	44	52	62	70	85	93	102
GYY|c27765_g1	220	0	0	0	0	1	1	1	2	2	2
GYY|c21782_g1	2582	73	141	215	292	375	450	522	608	686	757
GYY|c17713_g1	4071	31	62	97	133	164	196	220	262	298	328
GYY|c25086_g1	908	9	16	20	21	28	34	39	44	55	60
GYY|c7520_g1	246	3	5	6	7	8	9	11	12	13	14
GYY|c15832_g1	1159	399	782	1193	1575	1951	2344	2701	3078	3469	3879
GYY|c8807_g1	827	9	12	16	22	29	33	37	41	45	49
GYY|c4288_g1	511	0	0	0	1	1	1	1	1	1	1
GYY|c15882_g2	1167	1	1	1	1	1	2	3	5	5	5
GYY|c22208_g1	570	1	1	2	2	2	2	3	3	3	3
GYY|c17663_g1	1139	5	6	10	16	23	26	31	34	40	42
GYY|c16891_g2	796	52	98	141	207	248	292	334	385	423	475
GYY|c17913_g1	2518	640	1253	1940	2636	3314	3966	4575	5286	5951	6611
GYY|c15465_g1	2188	134	257	399	553	679	838	981	1121	1264	1389
GYY|c24641_g1	206	0	0	0	0	1	1	1	1	1	2
GYY|c12710_g1	507	1	2	2	2	2	2	2	2	3	3
GYY|c25060_g1	222	0	0	0	0	0	0	0	0	0	1
GYY|c14922_g1	1315	19	31	53	74	86	105	130	149	174	189
GYY|c16026_g1	1106	6	8	11	17	20	22	23	25	29	31
GYY|c19478_g1	2478	15	28	45	59	74	90	106	115	129	138
GYY|c18052_g1	2468	45	79	118	153	188	214	254	297	342	389
GYY|c37487_g1	264	0	0	0	0	0	0	0	1	1	2
GYY|c5111_g1	878	0	0	0	0	0	0	1	1	1	1
GYY|c32778_g1	255	0	0	0	0	1	1	1	2	2	2
GYY|c35786_g1	501	2	2	2	3	4	6	7	7	10	10
GYY|c12256_g2	369	1	1	1	1	1	2	4	5	6	7
GYY|c15985_g1	802	106	193	279	372	449	536	633	718	800	892
GYY|c20180_g2	829	474	920	1351	1817	2304	2765	3205	3681	4152	4618
GYY|c19950_g1	5033	87	184	290	380	479	572	666	768	864	944
GYY|c15702_g1	746	90	182	281	393	490	592	713	833	947	1067
GYY|c12369_g2	490	1	1	1	2	3	5	6	7	10	10
GYY|c18802_g1	864	0	0	1	1	1	1	1	1	2	2
GYY|c15540_g1	2149	252	476	709	950	1201	1443	1689	1941	2195	2438
GYY|c20300_g1	3441	190	392	581	760	941	1124	1308	1486	1668	1846
GYY|c6188_g1	615	1	2	4	4	4	6	6	9	12	13
GYY|c28048_g1	376	0	0	0	0	0	2	3	3	3	4
GYY|c20275_g1	4790	2250	4435	6654	8863	11087	13373	15655	17862	20056	22279
GYY|c37922_g1	636	0	0	0	1	1	1	1	1	2	3
GYY|c78_g1	489	0	1	1	1	2	2	2	3	3	4
GYY|c19556_g1	2495	207	402	613	803	1024	1222	1404	1638	1884	2098
GYY|c15167_g1	302	0	0	0	0	0	0	0	0	1	1
GYY|c6690_g1	469	0	0	0	0	0	0	0	1	1	1
GYY|c27500_g1	229	0	0	0	0	0	0	1	1	1	2
GYY|c4478_g1	510	0	0	0	0	0	0	1	2	2	2
GYY|c35546_g1	542	1	1	3	3	3	3	3	4	5	6
GYY|c22529_g1	318	0	1	1	1	1	1	3	3	3	4
GYY|c17741_g1	2588	18	42	57	77	101	124	151	174	193	211
GYY|c11928_g1	250	1	1	1	1	1	2	2	2	2	2
GYY|c26174_g1	240	0	0	0	0	0	0	1	1	1	1
GYY|c19798_g1	3309	524	1072	1655	2219	2752	3314	3897	4447	5028	5577
GYY|c20619_g1	2271	41	76	116	162	201	247	299	349	400	450
GYY|c19675_g1	1411	234	485	707	946	1162	1361	1591	1826	2076	2296
GYY|c13455_g1	603	0	0	0	0	1	1	1	2	3	3
GYY|c19230_g1	2294	70	155	240	312	377	458	535	606	687	765
GYY|c37355_g1	234	0	1	1	1	1	1	1	2	2	2
GYY|c21790_g1	1116	10	21	45	61	79	97	115	129	149	164
GYY|c23588_g1	288	2	2	3	3	3	3	3	3	5	5
GYY|c26536_g1	242	0	1	2	2	2	2	2	2	3	3
GYY|c26051_g1	210	0	0	0	0	0	0	0	1	2	2
GYY|c12605_g1	1730	1275	2507	3730	4985	6304	7601	8855	10068	11354	12551
GYY|c20521_g1	1024	30	61	86	127	153	196	231	272	311	340
GYY|c21633_g1	5773	340	703	1083	1462	1843	2204	2556	2913	3304	3680
GYY|c20279_g1	2450	227	427	638	849	1064	1289	1502	1748	1963	2178
GYY|c8867_g1	1118	3	9	14	21	23	27	32	33	38	39
GYY|c24680_g1	459	1	2	2	2	3	3	3	3	3	3
GYY|c15315_g1	1587	102	204	310	416	494	595	692	789	868	964
GYY|c28695_g1	250	0	0	0	0	0	0	0	1	2	2
GYY|c20070_g1	2820	70	138	193	264	316	377	445	494	553	610
GYY|c29530_g1	204	0	0	0	0	0	0	1	1	1	1
GYY|c17331_g1	1923	4	4	6	11	15	22	23	26	31	31
GYY|c13690_g1	595	42	100	140	172	232	269	320	366	429	489
GYY|c19557_g1	3430	561	1101	1644	2226	2763	3275	3787	4348	4929	5495
GYY|c12980_g1	604	0	1	1	1	1	1	1	1	1	1
GYY|c25258_g1	742	2	3	4	5	6	6	6	6	7	7
GYY|c18250_g1	3631	114	238	339	450	557	664	766	864	983	1084
GYY|c19333_g1	1695	5	16	27	37	46	56	64	73	84	100
GYY|c7954_g1	254	1	5	6	8	10	14	19	25	29	32
GYY|c8379_g1	1873	12	31	59	76	96	117	127	140	155	184
GYY|c17895_g1	1790	351	706	1080	1444	1822	2162	2513	2844	3190	3539
GYY|c21661_g1	3196	441	862	1302	1760	2214	2641	3114	3571	4033	4499
GYY|c15490_g1	900	7	14	22	37	47	50	53	65	69	75
GYY|c10191_g1	342	0	0	1	1	1	2	3	3	3	3
GYY|c18979_g1	852	0	2	5	5	9	9	9	10	11	11
GYY|c18646_g2	1270	1	1	2	4	4	5	6	6	8	9
GYY|c6272_g1	1604	5	10	15	23	36	41	47	51	58	67
GYY|c20657_g2	1676	400	841	1251	1665	2088	2481	2874	3274	3666	4028
GYY|c9758_g2	480	0	0	0	1	1	1	2	2	2	3
GYY|c18074_g1	251	0	0	0	0	0	0	0	0	1	1
GYY|c18527_g1	1483	1030	2069	3104	4167	5259	6291	7291	8334	9367	10355
GYY|c27010_g1	274	1	1	1	1	1	1	1	1	2	2
GYY|c23021_g1	265	0	0	0	0	0	0	0	1	1	1
GYY|c14001_g2	728	1	4	5	6	6	7	9	10	13	13
GYY|c14278_g2	654	42	101	148	207	256	303	342	392	437	479
GYY|c38984_g1	321	0	0	0	0	1	2	2	2	2	2
GYY|c6240_g1	462	0	0	0	0	0	0	0	0	0	1
GYY|c9481_g1	338	1	1	2	2	2	3	3	3	3	3
GYY|c40874_g1	228	0	0	0	1	1	1	1	1	2	2
GYY|c17325_g1	2052	202	402	599	805	1002	1203	1412	1593	1817	2016
GYY|c12034_g1	660	0	0	0	0	0	1	1	1	1	1
GYY|c10526_g2	307	1	1	1	1	1	1	2	2	2	2
GYY|c32790_g1	2005	7	15	24	28	37	42	51	54	60	64
GYY|c2109_g1	433	0	1	1	1	1	1	1	2	2	2
GYY|c37918_g1	269	0	1	1	1	2	2	2	2	2	3
GYY|c11095_g1	308	0	2	2	2	3	3	3	3	5	6
GYY|c20144_g1	3014	162	319	499	680	824	979	1134	1280	1431	1561
GYY|c8663_g1	693	1	2	2	2	2	2	2	2	4	4
GYY|c2225_g1	698	0	0	0	1	1	2	2	3	4	5
GYY|c13620_g1	2463	104	198	302	378	467	562	659	747	850	954
GYY|c26625_g1	401	0	1	1	1	1	1	1	1	1	2
GYY|c25309_g1	446	0	0	0	0	1	2	2	2	2	2
GYY|c20662_g1	2314	242	538	845	1119	1428	1705	1959	2245	2500	2746
GYY|c35044_g1	440	1	1	1	2	2	2	2	3	3	3
GYY|c19121_g1	682	1	3	5	7	8	11	11	12	14	16
GYY|c21172_g1	5346	330	657	1029	1346	1697	2032	2353	2679	3023	3338
GYY|c20491_g1	2264	26	61	86	100	124	153	179	202	226	248
GYY|c33070_g1	209	0	0	0	0	0	1	1	1	1	1
GYY|c13899_g1	3842	1397	2866	4347	5749	7308	8793	10247	11738	13208	14648
GYY|c17767_g1	501	2	4	6	7	9	12	15	20	26	28
GYY|c29320_g1	632	0	2	2	2	3	3	3	3	4	4
GYY|c31426_g1	208	1	1	1	1	1	1	1	2	2	2
GYY|c8710_g1	1939	117	211	350	491	598	717	836	969	1083	1189
GYY|c13150_g1	374	1	1	1	1	1	1	1	1	1	2
GYY|c15648_g1	1778	361	742	1106	1454	1830	2176	2561	2956	3345	3717
GYY|c36553_g1	291	1	1	1	1	1	1	1	1	2	2
GYY|c20908_g1	3912	337	671	1004	1360	1678	1988	2334	2673	2979	3322
GYY|c128_g1	329	1	1	2	2	2	2	2	2	2	3
GYY|c10540_g1	789	2	3	6	8	9	11	12	17	17	18
GYY|c20596_g1	3564	180	362	555	746	917	1107	1292	1460	1651	1826
GYY|c21020_g1	922	30	58	89	127	160	188	215	239	270	301
GYY|c20604_g1	2511	102	216	321	430	523	628	740	833	929	1029
GYY|c2477_g1	438	0	1	1	1	1	1	2	2	2	2
GYY|c36005_g1	353	0	0	2	3	3	3	3	3	4	4
GYY|c8847_g1	705	0	0	0	0	0	0	0	1	2	2
GYY|c22547_g1	212	0	0	0	0	1	1	1	1	1	1
GYY|c21807_g1	3096	261	475	706	928	1146	1375	1616	1843	2101	2305
GYY|c14764_g2	702	0	0	0	0	1	1	1	1	1	1
GYY|c8961_g1	736	0	0	1	1	1	1	1	1	1	2
GYY|c9169_g1	1090	9	17	22	28	35	39	45	52	55	59
GYY|c14919_g1	416	0	0	0	0	0	1	1	2	2	2
GYY|c12869_g1	214	1	2	3	4	4	7	8	9	9	12
GYY|c34223_g1	267	1	1	1	1	1	2	2	2	2	2
GYY|c2516_g1	596	0	0	0	2	2	2	2	2	4	5
GYY|c34877_g1	510	0	1	2	3	3	4	4	4	4	4
GYY|c15044_g1	572	8	12	15	16	17	21	24	25	26	30
GYY|c29573_g1	432	1	1	1	1	1	3	3	4	5	5
GYY|c14100_g1	661	1	1	1	1	1	1	2	2	2	2
GYY|c21207_g1	2865	181	384	580	771	985	1198	1402	1610	1804	2047
GYY|c17992_g2	392	0	0	1	1	1	1	2	2	4	8
GYY|c21291_g1	2892	86	177	259	350	433	520	588	676	765	861
GYY|c4295_g1	360	0	0	0	1	2	3	4	5	6	6
GYY|c14902_g1	534	27	56	81	97	113	132	147	163	183	195
GYY|c15865_g1	1467	48	90	150	204	241	292	336	386	439	485
GYY|c16098_g1	1411	139	275	414	531	633	763	910	1041	1191	1311
GYY|c10807_g1	213	1	1	2	2	2	2	2	2	2	2
GYY|c18109_g1	1876	4	9	15	22	31	35	38	45	49	55
GYY|c24259_g1	345	0	0	1	1	1	1	1	1	1	1
GYY|c35442_g1	236	0	0	0	1	1	1	1	1	1	1
GYY|c11094_g1	1227	17	41	60	84	96	119	144	166	184	210
GYY|c20907_g1	2789	197	408	618	825	1036	1264	1465	1670	1871	2089
GYY|c30104_g1	225	0	1	1	1	1	1	1	1	1	1
GYY|c2682_g1	799	1	3	4	5	5	6	6	9	11	11
GYY|c9848_g1	448	0	0	0	0	0	1	3	3	3	4
GYY|c20885_g2	1459	13	29	40	51	62	73	87	102	117	132
GYY|c15208_g1	452	0	1	1	2	2	2	2	2	2	2
GYY|c27051_g1	418	3	4	5	6	6	6	8	8	9	9
GYY|c40912_g1	286	0	0	0	0	0	0	1	1	1	1
GYY|c3559_g1	523	0	0	0	0	1	1	1	1	1	1
GYY|c40944_g1	213	0	0	0	0	1	1	1	1	2	2
GYY|c11622_g1	1555	0	4	11	12	15	18	22	24	26	31
GYY|c34319_g1	211	0	1	2	2	2	2	2	2	2	2
GYY|c16736_g2	849	1	2	3	3	3	7	7	7	7	11
GYY|c7699_g1	478	1	1	3	3	4	4	4	6	7	7
GYY|c17700_g1	624	1	1	1	1	2	5	5	5	6	7
GYY|c6303_g1	341	0	1	1	1	1	1	1	1	1	1
GYY|c10104_g1	287	0	0	0	0	1	1	1	1	1	2
GYY|c15114_g1	1829	21	43	70	94	112	138	160	178	198	227
GYY|c23386_g1	550	1	1	1	1	1	1	1	1	1	1
GYY|c37095_g1	327	1	1	3	3	3	5	5	7	8	8
GYY|c30365_g1	232	0	0	0	0	0	0	0	0	1	1
GYY|c9007_g1	464	2	3	3	4	4	4	4	5	5	6
GYY|c26588_g1	250	0	0	0	0	0	0	0	1	2	2
GYY|c16373_g1	1829	138	254	393	520	652	769	911	1051	1188	1315
GYY|c11888_g1	653	0	1	2	2	2	2	2	2	2	2
GYY|c19020_g1	2543	72	162	254	331	412	502	578	667	763	860
GYY|c224_g1	401	1	5	9	12	13	15	15	19	21	21
GYY|c23741_g1	203	0	0	0	0	0	0	1	1	1	1
GYY|c30868_g1	307	1	1	1	1	1	1	3	3	4	4
GYY|c24160_g1	269	1	1	1	1	1	1	1	1	1	2
GYY|c23533_g1	214	0	0	0	0	0	0	0	0	0	1
GYY|c1219_g1	258	0	0	0	1	1	1	1	1	1	1
GYY|c22652_g1	236	0	0	1	1	1	1	1	1	1	1
GYY|c20268_g1	583	140	285	395	524	648	764	879	1001	1118	1232
GYY|c2820_g1	554	1	1	2	2	3	3	5	5	6	6
GYY|c39627_g1	258	0	0	0	1	1	1	1	1	2	2
GYY|c4360_g1	1216	123	234	346	485	616	740	846	936	1064	1194
GYY|c18083_g1	1256	28	55	83	111	142	170	202	247	276	311
GYY|c21161_g1	2313	43	90	139	186	235	281	332	367	399	446
GYY|c19715_g1	1965	40	70	101	138	177	206	237	273	307	346
GYY|c16953_g1	4215	289	604	881	1194	1500	1810	2113	2422	2699	3012
GYY|c17418_g1	1775	82	182	272	367	465	570	655	746	833	910
GYY|c19078_g1	2236	17	36	54	72	82	99	115	130	140	160
GYY|c41010_g1	302	0	0	0	0	0	0	0	0	0	1
GYY|c16916_g1	2061	484	956	1403	1885	2375	2880	3390	3867	4348	4817
GYY|c35203_g1	287	0	1	1	2	2	2	2	2	3	4
GYY|c40623_g1	494	1	3	3	3	3	3	3	3	4	4
GYY|c26229_g1	308	0	0	1	1	1	2	2	2	2	2
GYY|c18491_g1	2470	163	329	469	585	717	871	1007	1152	1289	1436
GYY|c21013_g1	2826	95	175	267	347	430	522	604	679	776	853
GYY|c29533_g1	342	0	1	1	1	1	1	3	3	3	3
GYY|c17034_g1	1572	124	234	341	461	569	691	833	958	1081	1202
GYY|c23984_g1	305	1	1	1	1	1	2	2	2	2	2
GYY|c16353_g1	557	13	21	34	42	53	71	83	101	109	118
GYY|c9114_g2	314	0	0	0	0	2	2	2	2	2	3
GYY|c16325_g1	2123	72	138	215	290	352	421	494	575	641	717
GYY|c14377_g1	2833	287	555	821	1091	1351	1607	1870	2130	2399	2651
GYY|c4877_g1	348	0	2	4	4	6	6	7	8	9	10
GYY|c23220_g1	219	0	0	0	0	0	0	0	0	0	1
GYY|c16950_g1	2156	100	191	270	356	436	547	630	718	817	896
GYY|c6004_g1	360	0	0	0	0	2	2	3	3	4	4
GYY|c21166_g1	2727	45	94	136	181	236	288	340	393	445	494
GYY|c16043_g3	7917	744	1462	2214	2971	3712	4439	5149	5908	6642	7393
GYY|c37313_g1	273	0	0	1	1	1	1	1	1	1	1
GYY|c16476_g1	1086	1	5	12	18	19	23	27	32	34	36
GYY|c38826_g1	315	0	0	1	2	2	2	2	2	2	2
GYY|c21309_g1	1682	221	409	598	805	1021	1233	1433	1628	1848	2044
GYY|c40684_g1	426	2	2	2	4	4	5	5	6	6	7
GYY|c20328_g1	5134	183	386	600	835	1041	1228	1411	1599	1797	1995
GYY|c22016_g1	519	0	0	0	1	1	2	2	2	4	4
GYY|c15033_g1	733	182	363	566	751	935	1096	1270	1446	1621	1824
GYY|c16710_g1	1562	1	3	6	9	12	15	19	22	28	29
GYY|c19375_g1	3153	50	92	138	198	243	293	352	404	452	497
GYY|c21524_g3	2146	93	192	283	371	461	562	650	762	855	950
GYY|c15542_g1	2194	66	143	222	295	363	430	504	571	643	711
GYY|c16581_g1	3330	435	841	1283	1704	2128	2567	3043	3473	3931	4388
GYY|c30236_g1	212	0	0	1	1	2	2	2	2	2	2
GYY|c9681_g1	948	0	1	1	1	1	1	1	2	3	4
GYY|c17224_g1	2291	451	939	1384	1856	2312	2803	3257	3737	4216	4713
GYY|c21513_g1	2856	73	140	199	269	329	396	459	524	595	656
GYY|c28471_g1	420	0	1	2	3	5	6	8	8	8	8
GYY|c20734_g1	2007	119	222	346	450	560	654	783	909	1014	1123
GYY|c33326_g1	457	1	1	1	1	2	2	2	2	3	3
GYY|c28983_g1	381	1	1	2	3	3	4	4	4	4	4
GYY|c14629_g1	613	0	0	0	0	0	1	1	1	1	2
GYY|c738_g1	298	0	0	0	0	1	1	1	1	1	2
GYY|c19883_g1	3152	137	290	450	621	773	919	1061	1220	1382	1541
GYY|c15792_g1	2716	25	46	59	79	100	118	134	162	176	196
GYY|c18044_g1	2360	202	391	602	810	1018	1242	1441	1624	1817	2013
GYY|c18757_g1	2238	189	336	514	690	867	1018	1193	1376	1506	1717
GYY|c32908_g1	205	0	0	1	1	1	1	1	1	1	2
GYY|c40982_g1	271	0	0	0	0	0	1	1	1	2	2
GYY|c13707_g1	2898	1648	3341	5038	6739	8393	10059	11773	13453	15159	16908
GYY|c17778_g2	707	1	2	7	11	14	16	19	20	21	22
GYY|c2068_g1	788	0	0	1	4	4	4	9	12	12	16
GYY|c20239_g2	352	0	0	0	0	0	1	2	2	2	2
GYY|c8593_g1	210	0	0	0	0	0	0	0	0	0	1
GYY|c1556_g1	244	0	0	1	1	1	1	1	1	1	1
GYY|c39715_g1	633	0	1	1	1	3	3	3	3	3	3
GYY|c39908_g1	228	0	0	1	1	1	1	1	2	2	2
GYY|c21278_g1	4209	45	95	149	207	255	301	342	384	425	484
GYY|c20284_g1	2411	239	510	787	1042	1311	1587	1854	2126	2374	2636
GYY|c3008_g1	734	0	2	4	5	8	8	9	14	19	21
GYY|c12198_g1	828	1	1	1	1	1	1	1	1	1	2
GYY|c20613_g1	2429	753	1506	2306	3093	3833	4594	5383	6115	6873	7633
GYY|c16133_g1	951	1	5	6	14	20	25	32	36	37	40
GYY|c11851_g1	438	0	0	0	0	1	1	3	4	4	7
GYY|c17347_g2	273	1	4	7	7	11	16	18	21	27	31
GYY|c21389_g1	2610	265	514	749	1000	1238	1473	1726	1977	2241	2488
GYY|c9749_g1	754	2	3	5	6	7	8	8	8	8	9
GYY|c16475_g1	396	1	1	5	9	15	20	23	24	28	32
GYY|c20431_g1	1685	23	41	64	89	111	131	154	171	197	222
GYY|c15082_g1	882	34	74	113	157	196	235	287	326	362	412
GYY|c19064_g1	2373	82	165	236	313	410	473	545	621	686	756
GYY|c20496_g1	744	0	3	4	4	4	6	8	8	9	10
GYY|c26715_g1	410	1	1	1	1	1	1	3	3	3	4
GYY|c6591_g1	251	0	0	0	0	1	1	1	1	1	2
GYY|c24127_g1	256	0	0	0	0	0	0	1	1	1	1
GYY|c33420_g1	234	0	0	0	1	1	1	1	1	2	2
GYY|c21431_g1	2903	168	361	572	770	946	1151	1343	1532	1736	1919
GYY|c35064_g1	1215	27	51	79	98	117	141	152	175	193	217
GYY|c7348_g1	318	0	0	1	2	2	3	3	3	3	4
GYY|c3022_g1	409	0	1	1	1	1	3	4	5	5	6
GYY|c19034_g1	1415	4	10	16	22	24	25	29	32	37	40
GYY|c21359_g2	1721	51	115	183	247	294	355	418	487	553	621
GYY|c36139_g1	549	0	0	1	1	1	1	1	1	3	4
GYY|c15436_g1	1236	40	74	112	149	183	211	253	292	329	362
GYY|c14954_g1	367	1	1	4	4	6	9	10	12	14	15
GYY|c17218_g1	3024	287	621	919	1229	1591	1899	2189	2498	2814	3161
GYY|c23589_g1	255	0	0	0	0	0	0	0	1	2	2
GYY|c4408_g1	790	1	1	1	2	2	3	4	7	8	10
GYY|c39920_g1	226	1	1	1	1	1	1	1	1	1	1
GYY|c10124_g1	1115	0	0	1	1	1	2	3	3	3	3
GYY|c6199_g1	389	0	0	0	0	0	1	1	1	1	1
GYY|c9780_g1	1875	88	178	249	349	430	502	588	666	742	828
GYY|c15423_g1	4284	1174	2308	3419	4606	5787	6946	8061	9242	10370	11517
GYY|c15808_g1	736	2	4	7	7	8	9	10	11	12	15
GYY|c12807_g1	730	24	40	60	85	114	136	163	189	215	240
GYY|c27361_g1	261	1	1	1	1	1	1	1	2	2	2
GYY|c32186_g1	320	0	0	0	0	1	1	2	2	2	2
GYY|c17083_g1	1095	64	118	189	262	333	393	463	522	593	661
GYY|c1379_g1	340	8	21	33	47	59	74	89	102	112	120
GYY|c14656_g1	397	20	38	56	66	86	102	114	126	142	162
GYY|c19313_g1	995	11	19	29	38	46	54	66	77	98	109
GYY|c36331_g1	265	0	0	0	0	1	2	2	2	2	2
GYY|c19642_g1	1443	49	89	144	167	209	256	312	375	428	470
GYY|c15015_g1	1508	153	298	420	575	719	862	992	1168	1314	1473
GYY|c17552_g1	2390	22	44	60	89	114	133	158	179	192	212
GYY|c30663_g1	271	0	0	0	1	1	1	1	1	1	2
GYY|c28880_g1	516	1	3	3	4	4	5	5	5	6	6
GYY|c17135_g1	1804	66	115	160	208	255	305	352	388	444	483
GYY|c2768_g1	822	1	1	3	3	4	4	5	5	6	6
GYY|c16157_g1	2427	65	142	213	270	322	394	452	521	591	662
GYY|c21822_g4	358	0	0	0	0	0	0	0	1	1	1
GYY|c21849_g1	1148	0	0	0	0	0	1	1	1	1	1
GYY|c12398_g1	206	1	1	1	2	3	4	6	6	7	8
GYY|c35797_g1	329	1	1	1	1	1	1	1	1	1	1
GYY|c13777_g1	1209	35	68	97	117	145	180	213	247	272	298
GYY|c27099_g1	389	0	1	1	1	1	1	1	1	1	2
GYY|c19719_g1	2719	713	1409	2078	2733	3371	4031	4666	5313	6024	6732
GYY|c20544_g1	2710	487	977	1493	2040	2544	3085	3597	4129	4679	5180
GYY|c16219_g1	1138	61	117	154	208	250	306	362	421	467	524
GYY|c28724_g1	413	0	0	0	0	0	0	0	0	1	1
GYY|c30423_g1	308	1	1	1	1	1	2	2	2	2	2
GYY|c21754_g1	2384	111	212	310	420	511	620	745	863	956	1065
GYY|c16925_g1	274	1	2	2	2	3	4	4	4	5	6
GYY|c12636_g1	902	3	9	14	17	23	27	30	32	33	36
GYY|c16824_g1	1246	4	5	6	9	12	17	19	23	24	25
GYY|c19096_g1	1902	43	86	128	184	231	293	349	395	455	505
GYY|c20155_g1	5743	156	332	482	636	794	936	1086	1260	1420	1577
GYY|c15225_g1	1307	262	532	757	980	1218	1471	1731	1973	2220	2479
GYY|c6441_g1	396	0	0	0	1	1	1	2	2	2	2
GYY|c17754_g1	1784	20	42	64	88	110	131	152	174	193	207
GYY|c18856_g1	7323	884	1766	2622	3474	4318	5197	6065	6924	7789	8645
GYY|c33245_g1	739	0	0	2	2	2	2	2	2	2	2
GYY|c17285_g1	2058	89	188	306	416	520	615	707	796	896	980
GYY|c18806_g1	882	6	8	9	11	14	17	22	25	28	31
GYY|c19470_g1	2013	59	115	155	205	258	296	345	397	460	514
GYY|c18798_g1	4045	313	580	873	1159	1467	1800	2124	2477	2776	3087
GYY|c29055_g1	362	0	0	0	0	0	0	0	1	1	1
GYY|c31592_g1	350	0	0	0	0	0	0	0	0	2	2
GYY|c20019_g1	1511	77	133	200	256	314	370	446	507	582	637
GYY|c30360_g1	242	1	2	3	3	3	3	3	3	3	3
GYY|c17238_g2	2240	68	142	208	281	367	436	507	572	637	722
GYY|c20919_g1	2120	12	31	60	86	103	121	144	164	183	201
GYY|c13061_g1	353	1	2	3	7	8	8	9	12	15	17
GYY|c21336_g1	2468	140	253	376	513	630	747	864	1000	1111	1222
GYY|c18668_g1	2677	82	157	240	334	403	476	558	646	736	797
GYY|c15404_g1	498	0	2	2	4	5	5	6	7	7	7
GYY|c21420_g1	4140	7	12	21	24	36	43	50	58	65	70
GYY|c14533_g1	3994	382	738	1127	1508	1847	2235	2610	2957	3326	3717
GYY|c12814_g1	784	1	5	5	7	8	9	10	13	15	16
GYY|c19653_g1	1718	428	809	1189	1556	1998	2457	2877	3296	3719	4154
GYY|c22655_g1	324	0	0	0	1	1	1	1	1	1	1
GYY|c16987_g1	3005	67	164	247	329	420	505	588	669	777	868
GYY|c16758_g1	1237	15	26	40	49	68	90	102	121	137	157
GYY|c16691_g1	3932	11	27	40	48	54	65	87	106	117	130
GYY|c15556_g1	741	6	14	19	27	35	40	44	52	64	70
GYY|c16429_g1	587	5	10	14	17	19	23	25	26	28	33
GYY|c14335_g1	1082	6	16	18	21	26	29	35	39	42	46
GYY|c16160_g1	1780	119	212	321	422	533	629	735	838	948	1065
GYY|c35766_g1	415	0	2	3	3	3	4	5	5	6	6
GYY|c14281_g1	537	2	2	2	2	3	5	6	6	7	8
GYY|c35933_g1	593	0	0	1	1	1	1	1	1	1	1
GYY|c18961_g1	1724	49	101	155	200	248	306	359	411	461	517
GYY|c18407_g1	1930	179	308	439	563	707	833	988	1113	1263	1422
GYY|c17670_g1	1422	66	138	195	280	345	423	493	549	614	673
GYY|c14292_g1	447	10	24	32	41	50	62	71	81	98	109
GYY|c463_g1	293	0	0	0	0	1	1	1	1	1	2
GYY|c2352_g1	237	0	0	0	0	1	1	1	1	1	1
GYY|c2009_g1	339	0	0	0	1	2	3	3	4	4	4
GYY|c9542_g1	342	0	1	2	2	2	3	4	4	4	4
GYY|c19744_g2	1082	2	6	10	12	14	15	17	21	23	24
GYY|c20793_g1	2190	75	157	250	324	388	450	529	602	681	732
GYY|c34680_g1	258	0	1	1	1	1	1	1	1	1	1
GYY|c32601_g1	464	0	0	1	1	1	1	1	1	1	1
GYY|c19930_g1	1513	36	76	114	150	195	239	273	319	364	414
GYY|c34110_g1	220	0	0	1	1	2	2	2	2	3	4
GYY|c16812_g1	968	30	51	71	89	116	135	160	189	213	232
GYY|c18131_g1	1749	37	78	132	169	203	237	276	321	362	399
GYY|c24225_g1	264	1	1	1	1	1	1	1	1	1	1
GYY|c26428_g1	367	0	2	2	4	4	4	4	4	4	5
GYY|c19835_g1	4110	175	319	475	612	750	890	1039	1186	1346	1510
GYY|c20631_g1	4456	827	1674	2510	3353	4243	5119	6005	6874	7799	8715
GYY|c17332_g1	2667	141	284	418	552	697	837	965	1109	1253	1380
GYY|c16061_g1	846	0	1	1	1	2	3	3	3	3	5
GYY|c25992_g1	359	0	0	0	0	1	1	1	1	1	2
GYY|c33037_g1	327	1	1	1	1	1	1	1	1	2	2
GYY|c12635_g1	323	0	1	1	1	1	2	2	2	2	2
GYY|c14779_g1	966	3	3	6	6	6	10	14	17	22	26
GYY|c16344_g1	816	0	3	4	4	5	5	7	8	8	8
GYY|c21943_g1	4249	36	59	81	105	135	161	183	210	241	270
GYY|c13278_g1	658	13	31	49	67	78	97	108	115	131	143
GYY|c16116_g1	897	0	1	1	1	2	3	4	4	4	4
GYY|c15217_g1	1751	102	218	342	447	532	642	752	860	961	1062
GYY|c38305_g1	455	1	1	3	4	4	4	4	4	5	5
GYY|c34103_g1	431	2	2	2	2	3	3	4	6	6	6
GYY|c16212_g2	220	0	1	1	1	1	1	2	2	2	2
GYY|c15349_g1	1942	70	138	212	296	383	467	538	613	693	771
GYY|c8823_g1	1196	5	9	13	17	22	25	28	30	34	39
GYY|c19572_g1	3082	53	125	171	224	281	335	393	449	509	564
GYY|c30471_g1	256	0	0	0	0	0	1	1	1	1	1
GYY|c2047_g1	399	1	1	1	2	2	2	2	2	2	2
GYY|c23285_g1	252	1	2	2	2	2	2	2	2	2	2
GYY|c19905_g1	2672	68	131	198	266	339	415	469	531	589	660
GYY|c14668_g1	1658	32	69	97	120	145	177	206	237	262	288
GYY|c33737_g1	223	1	1	1	1	1	1	1	1	1	2
GYY|c30268_g1	244	2	2	2	2	2	2	2	2	2	2
GYY|c19659_g1	2413	87	186	276	367	477	582	692	788	904	1003
GYY|c17991_g1	645	0	0	0	0	0	1	1	1	3	3
GYY|c13676_g1	745	2	4	6	8	12	12	14	15	16	19
GYY|c18028_g1	1489	24	43	55	80	100	113	136	154	186	214
GYY|c39006_g1	231	0	0	1	1	1	1	1	1	1	2
GYY|c18977_g1	1325	423	863	1272	1628	2064	2466	2892	3309	3719	4154
GYY|c4401_g1	1253	74	141	211	279	336	405	471	535	598	668
GYY|c15725_g1	2096	73	148	220	286	361	415	494	569	643	709
GYY|c38393_g1	716	0	2	5	6	6	7	9	10	11	12
GYY|c21643_g1	1795	55	116	177	242	319	383	435	491	550	603
GYY|c17739_g1	2466	115	209	310	414	514	616	735	850	929	1044
GYY|c12329_g1	485	1	2	2	3	4	5	7	7	9	9
GYY|c15680_g1	1962	49	100	149	191	231	291	335	389	422	468
GYY|c19348_g1	837	11	25	36	45	54	64	84	95	106	125
GYY|c10980_g1	479	1	1	1	1	1	3	3	5	7	8
GYY|c27935_g1	234	0	0	0	0	0	0	1	1	1	1
GYY|c24925_g1	249	0	0	1	1	1	1	1	2	2	2
GYY|c5215_g1	332	0	0	0	0	0	0	0	0	1	1
GYY|c21120_g1	2518	94	204	314	421	525	625	723	813	913	1012
GYY|c32472_g1	306	0	1	1	1	1	3	3	3	3	5
GYY|c9710_g1	924	0	0	1	1	1	1	2	3	4	4
GYY|c8371_g1	993	8	18	27	40	50	62	70	87	94	97
GYY|c11663_g1	287	0	0	0	0	0	0	0	0	1	1
GYY|c21484_g1	3894	123	238	359	471	615	727	852	993	1102	1213
GYY|c19212_g1	1562	51	97	142	186	233	278	341	384	434	499
GYY|c14254_g1	713	0	1	1	2	2	3	3	3	4	5
GYY|c10142_g1	496	1	1	2	2	3	4	4	4	4	5
GYY|c191_g1	534	0	0	0	0	0	1	1	1	2	2
GYY|c16096_g1	1756	29	60	98	140	172	202	237	272	305	339
GYY|c14547_g1	1602	2	5	8	12	17	20	23	24	26	29
GYY|c31719_g1	567	1	2	4	4	5	7	7	8	8	8
GYY|c4418_g1	409	0	0	1	2	2	2	2	3	3	3
GYY|c21448_g2	711	0	2	6	8	10	10	13	14	14	17
GYY|c19030_g1	4476	1024	2082	3139	4115	5145	6191	7218	8158	9213	10221
GYY|c12493_g1	573	0	0	0	0	2	2	2	2	2	2
GYY|c13342_g1	860	0	1	1	1	1	1	1	1	1	1
GYY|c27623_g1	309	0	0	0	1	1	1	2	2	3	3
GYY|c39621_g1	315	1	1	1	1	1	1	1	1	1	1
GYY|c40638_g1	268	0	0	1	1	1	1	2	2	2	2
GYY|c16221_g2	274	0	0	0	0	0	0	0	0	0	1
GYY|c529_g2	827	1	2	2	2	2	2	3	4	5	5
GYY|c40491_g1	266	0	0	0	0	2	2	2	2	2	2
GYY|c5619_g1	605	0	0	3	5	5	5	7	8	9	10
GYY|c21569_g1	1925	116	219	314	402	507	631	766	883	1013	1123
GYY|c34023_g1	267	0	0	0	0	0	0	1	2	2	2
GYY|c19493_g1	2229	96	168	230	312	411	509	602	699	816	900
GYY|c38780_g1	202	0	0	0	0	1	1	1	1	1	2
GYY|c15591_g1	285	0	1	1	1	1	2	3	3	3	3
GYY|c18951_g1	1810	199	375	563	742	935	1130	1290	1481	1680	1860
GYY|c40654_g1	207	0	0	0	0	1	2	2	2	2	2
GYY|c10663_g2	592	0	1	1	1	1	1	1	2	2	2
GYY|c27020_g1	291	0	0	0	0	0	0	0	1	2	2
GYY|c20319_g1	1550	43	89	133	192	242	310	364	415	460	509
GYY|c19234_g1	1774	100	210	301	404	504	605	707	803	924	1038
GYY|c21331_g2	1951	112	231	374	514	647	764	917	1065	1205	1346
GYY|c18185_g1	1061	1	6	8	11	11	13	16	19	20	21
GYY|c16052_g1	1488	6	11	15	21	27	35	41	43	53	58
GYY|c10125_g1	871	0	0	0	0	0	0	0	0	2	2
GYY|c12760_g1	1299	3	5	10	14	14	16	19	21	23	26
GYY|c15543_g1	3057	5269	10539	15833	21297	26589	31973	37288	42657	47982	53432
GYY|c40327_g1	217	0	0	0	2	2	3	3	3	3	3
GYY|c29831_g1	277	0	0	0	0	1	1	1	1	1	1
GYY|c19372_g2	1451	22	39	60	75	99	120	145	170	186	206
GYY|c39169_g1	347	0	0	0	1	1	2	2	2	2	2
GYY|c25909_g1	687	2	2	4	5	6	7	10	10	10	11
GYY|c21337_g1	380	1	2	2	4	5	6	6	9	9	11
GYY|c20135_g1	2217	119	220	348	478	600	716	837	951	1067	1200
GYY|c34480_g1	228	0	0	0	0	0	0	2	2	2	2
GYY|c16709_g1	2358	630	1312	1957	2609	3238	3881	4498	5160	5738	6325
GYY|c15474_g1	3198	14	30	51	62	75	95	112	130	144	162
GYY|c230_g1	391	1	2	2	2	4	4	4	4	4	5
GYY|c11973_g1	1652	38	66	86	122	138	171	195	221	243	276
GYY|c15574_g1	623	0	0	0	0	0	0	1	1	2	2
GYY|c8267_g1	1923	71	123	189	238	304	367	427	472	536	579
GYY|c20927_g1	6958	85	183	259	343	422	499	570	648	724	808
GYY|c25515_g1	425	1	1	1	1	1	1	1	1	1	1
GYY|c17788_g1	999	1	4	7	11	11	16	17	18	20	22
GYY|c32105_g1	226	0	0	0	1	1	1	2	2	2	2
GYY|c27176_g1	287	0	0	0	0	0	0	0	1	1	1
GYY|c19113_g1	3997	68	125	184	250	300	373	421	474	532	589
GYY|c20059_g2	1374	330	679	1024	1372	1728	2089	2462	2830	3184	3545
GYY|c20861_g1	3014	914	1863	2858	3849	4822	5813	6775	7715	8738	9675
GYY|c9344_g1	1329	2	7	12	16	24	30	34	42	42	48
GYY|c14365_g1	556	1	1	3	4	4	5	5	6	6	7
GYY|c28194_g1	279	0	1	1	1	1	1	1	1	1	1
GYY|c28436_g1	383	0	0	0	1	1	2	2	2	3	4
GYY|c40612_g1	245	0	0	0	1	1	1	1	2	2	2
GYY|c3913_g1	387	1	1	1	1	1	1	1	1	1	1
GYY|c13220_g1	768	2	6	12	14	16	16	19	20	22	25
GYY|c19863_g1	2067	57	114	167	227	283	358	414	474	541	591
GYY|c25772_g1	221	0	0	0	1	2	2	2	2	2	2
GYY|c39694_g1	262	0	1	1	1	1	1	2	2	2	2
GYY|c19035_g1	1856	91	206	289	401	495	605	706	798	899	993
GYY|c33444_g1	326	0	0	0	1	1	2	3	3	3	3
GYY|c16521_g1	1023	58	116	180	253	309	362	425	490	543	595
GYY|c16237_g1	692	10	16	23	34	43	50	61	70	80	85
GYY|c2480_g1	314	0	1	1	1	1	1	2	2	2	2
GYY|c17356_g1	2026	43	65	97	125	148	178	205	235	270	307
GYY|c17097_g2	600	0	3	5	7	9	9	9	11	11	12
GYY|c3614_g1	456	0	1	1	1	1	3	3	3	3	3
GYY|c14514_g1	1035	64	135	194	250	305	355	419	481	544	621
GYY|c21448_g5	937	11	23	33	42	49	65	78	92	105	117
GYY|c16938_g1	1918	88	171	254	358	435	523	604	682	766	855
GYY|c31947_g1	306	0	0	0	0	0	1	1	1	1	1
GYY|c35629_g1	477	0	0	0	0	0	0	0	0	1	1
GYY|c18880_g1	1483	31	56	80	107	139	170	201	232	260	289
GYY|c16782_g1	444	1	3	4	4	5	7	7	7	8	9
GYY|c20804_g1	1941	801	1614	2390	3187	3987	4756	5547	6352	7125	7926
GYY|c26883_g1	245	0	0	0	1	2	2	2	2	2	2
GYY|c16947_g1	547	2	2	2	2	3	3	3	3	3	3
GYY|c21422_g1	2423	425	861	1306	1752	2157	2567	3006	3457	3901	4327
GYY|c19599_g1	3651	147	279	419	580	715	831	961	1085	1212	1342
GYY|c16099_g3	450	1	1	3	3	4	4	4	4	4	4
GYY|c17815_g1	948	3	5	11	17	23	27	33	40	42	45
GYY|c18786_g1	1536	203	408	605	818	1031	1232	1443	1659	1856	2063
GYY|c20956_g1	1657	29	50	79	113	131	152	187	221	250	272
GYY|c22758_g1	811	1	1	1	1	1	2	2	2	2	2
GYY|c6687_g1	2347	25700	51302	76815	102567	128138	153800	179290	205130	230659	256286
GYY|c26467_g1	264	0	1	1	1	1	1	1	1	2	2
GYY|c17780_g1	1710	107	242	364	488	616	735	860	979	1095	1229
GYY|c19656_g1	3658	62	114	175	243	315	378	452	510	585	655
GYY|c29536_g1	352	0	0	0	1	1	1	2	2	2	2
GYY|c15326_g1	874	118	255	385	533	673	796	940	1077	1214	1332
GYY|c16529_g1	761	1	2	3	4	5	7	7	9	9	11
GYY|c8475_g1	2093	314	648	953	1273	1619	1965	2290	2603	2930	3231
GYY|c15854_g1	796	38	65	100	126	157	183	219	244	274	301
GYY|c20536_g1	3570	69	137	226	282	357	420	483	558	621	688
GYY|c21838_g2	613	0	0	1	3	3	3	6	6	6	7
GYY|c36009_g1	281	0	1	1	1	1	1	1	1	2	2
GYY|c21627_g1	2597	20	41	61	83	106	123	152	180	198	213
GYY|c17427_g1	2632	135	271	403	538	670	800	924	1058	1179	1314
GYY|c21060_g1	6005	87	168	246	337	396	485	560	649	733	812
GYY|c36883_g1	250	0	0	0	0	0	0	1	1	1	1
GYY|c1215_g1	316	0	0	0	2	2	2	2	2	2	2
GYY|c31919_g1	572	3	3	7	10	14	20	23	26	29	33
GYY|c10453_g1	290	0	0	0	1	1	1	1	1	1	1
GYY|c19350_g1	2007	49	104	161	204	260	320	390	448	514	567
GYY|c1060_g1	235	1	1	1	1	1	1	2	2	2	2
GYY|c13492_g1	280	0	0	1	2	2	2	2	2	2	2
GYY|c25388_g1	525	1	1	1	1	1	1	1	1	1	1
GYY|c22051_g1	652	1	1	2	3	4	4	4	4	5	5
GYY|c17153_g1	3038	997	2008	3032	4103	5108	6166	7161	8302	9360	10505
GYY|c14482_g1	874	734	1402	2114	2858	3583	4247	4977	5679	6403	7053
GYY|c18106_g1	1331	78	154	210	263	326	395	457	526	593	673
GYY|c38252_g1	1272	5	10	12	14	19	26	30	33	37	43
GYY|c19277_g1	1990	109	218	319	445	576	676	776	896	998	1116
GYY|c15053_g1	1172	2	5	7	10	13	16	18	21	23	27
GYY|c11004_g2	495	1	4	6	6	6	8	9	10	10	10
GYY|c18970_g1	1980	269	528	831	1134	1417	1693	1994	2246	2524	2833
GYY|c19765_g1	1940	19	52	80	102	122	149	176	210	235	257
GYY|c27055_g1	345	0	0	1	1	1	1	1	1	1	1
GYY|c20660_g1	2463	293	583	867	1138	1375	1622	1904	2177	2458	2718
GYY|c8398_g1	1085	73	161	259	349	434	511	588	677	756	830
GYY|c38129_g1	881	1	3	4	5	8	9	10	13	16	19
GYY|c20390_g4	880	0	1	4	4	4	4	6	7	7	8
GYY|c37782_g1	237	0	0	0	0	0	0	0	0	0	2
GYY|c15169_g1	2193	176	342	508	704	897	1078	1285	1470	1669	1862
GYY|c38855_g1	545	0	0	0	1	1	1	1	1	1	1
GYY|c16760_g1	4007	230	484	717	969	1200	1435	1660	1921	2174	2413
GYY|c19873_g1	1366	17	36	49	75	87	101	117	130	145	164
GYY|c29015_g1	584	1	2	4	4	4	5	5	5	5	6
GYY|c24894_g1	285	0	0	0	0	1	1	2	2	2	2
GYY|c20101_g1	1472	3	6	8	11	14	17	19	20	25	27
GYY|c17284_g1	2001	57	115	175	231	281	323	370	411	452	501
GYY|c15467_g1	837	3	8	11	15	18	20	26	32	38	41
GYY|c16984_g1	1691	22	46	74	102	125	154	185	207	236	260
GYY|c18327_g1	1603	310	620	937	1242	1548	1912	2230	2545	2854	3174
GYY|c12695_g1	791	0	0	0	0	2	2	2	2	2	2
GYY|c6566_g1	348	13	28	42	62	78	94	107	121	135	150
GYY|c17735_g3	722	2	4	5	5	6	8	11	13	15	16
GYY|c30964_g1	240	0	0	0	0	0	1	1	1	2	2
GYY|c15858_g1	2966	10418	20934	31350	41735	52067	62712	73081	83456	93746	104227
GYY|c16209_g1	1575	152	302	440	595	756	925	1090	1244	1419	1584
GYY|c13723_g1	1194	84	150	219	286	364	439	513	574	640	704
GYY|c17598_g1	996	0	3	4	4	5	5	7	7	7	9
GYY|c40222_g1	296	0	0	0	0	0	0	1	2	2	2
GYY|c38000_g1	997	6	9	14	17	22	25	27	30	33	39
GYY|c1208_g1	362	0	0	0	0	1	1	2	3	4	4
GYY|c22084_g1	438	1	1	1	3	3	4	8	9	10	12
GYY|c24474_g1	232	0	0	0	0	0	0	0	1	1	1
GYY|c16087_g1	944	66	142	224	300	364	453	525	599	677	762
GYY|c17387_g1	3134	133	251	361	485	628	759	898	1040	1177	1301
GYY|c20399_g1	925	10	20	26	34	40	51	64	71	80	89
GYY|c13577_g1	1786	54	128	189	248	309	371	433	489	537	597
GYY|c21888_g1	3017	67	131	186	255	326	387	449	501	558	605
GYY|c35865_g1	306	0	1	1	1	1	1	2	2	2	2
GYY|c19575_g1	902	4	9	11	17	18	19	21	22	24	27
GYY|c15359_g2	539	0	0	0	0	0	0	0	1	1	1
GYY|c17060_g1	1283	24	48	74	93	108	120	144	165	192	211
GYY|c16240_g1	1342	115	192	305	412	505	609	713	827	921	1022
GYY|c9289_g1	425	0	0	0	0	1	1	1	2	2	2
GYY|c2832_g1	359	0	0	0	1	2	2	3	3	4	4
GYY|c12844_g1	498	0	0	0	0	0	0	1	1	1	1
GYY|c14332_g1	3839	204	380	548	737	930	1128	1312	1512	1700	1866
GYY|c21331_g1	666	32	62	88	119	151	192	232	260	294	336
GYY|c19331_g2	348	0	0	0	0	0	1	1	1	1	1
GYY|c40881_g1	202	0	0	0	0	0	0	0	1	1	1
GYY|c25892_g1	266	1	1	1	1	2	2	2	2	3	3
GYY|c19387_g1	682	0	0	0	0	0	0	0	0	2	2
GYY|c20590_g2	1572	7	14	28	36	45	56	60	69	84	97
GYY|c32564_g1	471	0	0	0	1	1	2	3	3	4	6
GYY|c19935_g1	1456	13	30	51	70	84	100	109	130	140	155
GYY|c31929_g1	288	0	0	0	0	0	0	0	0	0	1
GYY|c15317_g1	1474	40	87	148	196	248	300	356	402	441	485
GYY|c19589_g1	1999	34	57	83	118	147	179	211	248	284	316
GYY|c12212_g1	774	0	0	0	0	0	0	0	1	2	2
GYY|c16395_g1	764	1	1	2	2	2	2	2	2	2	2
GYY|c9284_g1	363	0	0	0	0	1	3	3	3	3	5
GYY|c14978_g1	1010	278	532	813	1102	1396	1685	1958	2208	2463	2735
GYY|c12813_g1	226	0	0	0	2	2	2	2	2	2	2
GYY|c37395_g1	269	1	1	1	1	1	1	1	1	1	3
GYY|c5020_g1	578	0	0	1	3	4	4	4	7	8	8
GYY|c33622_g1	244	0	0	0	0	0	0	1	1	1	1
GYY|c17836_g1	2607	467	877	1371	1847	2291	2763	3214	3681	4120	4582
GYY|c14940_g1	851	1	2	4	5	5	5	7	9	9	9
GYY|c12331_g1	373	1	3	3	8	9	9	11	11	12	14
GYY|c24350_g1	304	1	1	1	1	1	1	1	1	1	1
GYY|c2944_g1	537	0	0	0	0	0	0	0	0	1	1
GYY|c570_g1	248	0	0	0	0	0	0	1	1	1	1
GYY|c22443_g1	216	0	0	1	1	1	1	2	2	2	2
GYY|c26273_g1	387	2	3	5	6	6	6	6	6	6	7
GYY|c13792_g1	644	2	2	3	4	4	5	5	5	8	8
GYY|c36377_g1	356	0	1	1	2	3	3	4	4	5	5
GYY|c32560_g1	404	0	1	1	1	1	1	1	1	3	3
GYY|c2339_g1	1818	59	124	185	254	318	394	476	543	619	680
GYY|c21978_g1	5045	136	288	434	588	733	879	1038	1161	1299	1433
GYY|c8109_g1	942	0	0	6	6	7	9	10	10	11	12
GYY|c14562_g1	861	0	0	1	1	1	1	1	1	2	2
GYY|c16003_g1	2158	4	5	7	10	13	17	20	21	21	21
GYY|c18194_g1	1529	33	70	98	140	181	238	272	315	356	390
GYY|c20311_g1	3219	438	899	1379	1854	2259	2753	3247	3713	4191	4623
GYY|c22440_g1	568	0	0	0	0	0	1	1	1	1	1
GYY|c5387_g1	245	0	0	0	0	0	0	0	0	1	1
GYY|c20077_g1	3391	30	54	79	96	119	139	165	185	215	238
GYY|c5087_g1	279	0	0	0	0	0	0	0	1	1	2
GYY|c14371_g2	712	2	6	10	16	22	26	29	34	39	47
GYY|c18440_g1	1207	52	113	150	211	262	308	369	428	472	508
GYY|c30925_g1	575	1	1	1	1	1	1	1	1	1	1
GYY|c21118_g1	1870	294	583	890	1214	1534	1868	2159	2468	2756	3080
GYY|c21677_g2	3876	56	101	163	231	293	345	399	454	522	596
GYY|c21209_g1	2187	25	59	81	101	125	158	181	196	220	245
GYY|c21565_g1	1853	257	552	821	1089	1363	1655	1934	2219	2508	2776
GYY|c19626_g1	1910	2287	4617	6977	9365	11795	14152	16452	18840	21258	23603
GYY|c9614_g1	768	0	1	2	2	2	2	2	2	2	2
GYY|c18051_g1	1742	32	63	98	136	176	227	266	304	334	372
GYY|c9504_g1	338	0	0	0	0	0	0	2	2	2	2
GYY|c28091_g1	271	0	0	1	1	2	2	2	2	2	2
GYY|c30215_g1	254	0	0	0	0	0	1	1	1	2	2
GYY|c28698_g1	462	0	0	0	0	0	0	0	1	1	3
GYY|c21387_g1	3128	23	42	58	73	86	108	132	151	169	186
GYY|c29434_g1	244	0	0	0	0	1	1	1	1	1	2
GYY|c16716_g1	1070	487	926	1392	1853	2319	2739	3213	3697	4147	4607
GYY|c33761_g1	497	1	4	5	6	7	7	7	8	8	9
GYY|c11897_g1	1673	17	26	35	50	61	78	90	95	104	109
GYY|c20498_g1	2812	104	175	253	346	425	506	594	667	748	834
GYY|c25948_g1	477	0	0	1	1	1	1	1	1	1	1
GYY|c21905_g4	430	0	0	0	0	0	0	0	0	1	1
GYY|c14424_g1	532	1	1	1	1	1	2	3	4	5	6
GYY|c21666_g1	2824	62	116	178	225	281	333	381	435	497	550
GYY|c21227_g1	5626	183	360	551	749	955	1153	1355	1534	1722	1901
GYY|c6296_g1	653	18	29	41	55	70	79	88	95	109	119
GYY|c16720_g1	457	1	1	2	2	2	3	3	3	4	4
GYY|c30130_g1	272	0	0	1	1	1	1	1	1	2	2
GYY|c25770_g1	911	0	0	1	2	2	2	3	4	5	6
GYY|c17869_g1	1107	28	69	96	133	161	201	230	261	287	311
GYY|c20404_g1	2077	488	992	1487	1974	2436	2940	3406	3886	4345	4786
GYY|c10768_g1	741	25	55	79	110	137	163	187	208	245	277
GYY|c20419_g1	2399	291	609	955	1289	1623	1967	2280	2586	2930	3255
GYY|c9056_g1	412	0	0	0	0	0	0	0	2	2	3
GYY|c33126_g1	215	0	0	0	0	0	0	0	0	1	1
GYY|c31247_g1	231	0	1	1	1	1	1	1	2	2	2
GYY|c20277_g2	3560	177	361	546	729	929	1112	1324	1512	1700	1886
GYY|c35108_g1	306	0	0	0	2	2	2	2	2	3	3
GYY|c40695_g1	238	0	0	0	0	0	1	2	2	2	2
GYY|c12299_g1	1001	4	12	17	24	37	43	54	60	66	70
GYY|c25920_g1	228	0	1	1	2	2	2	2	2	2	2
GYY|c24740_g1	251	0	0	0	0	0	0	0	0	1	2
GYY|c4578_g1	578	1	1	2	4	4	5	7	8	8	8
GYY|c15797_g1	829	2	8	11	16	18	24	27	33	35	38
GYY|c21314_g1	1977	88	169	262	335	417	502	620	690	779	856
GYY|c17169_g1	475	0	0	0	1	2	5	5	5	5	6
GYY|c20507_g1	2852	226	438	663	868	1104	1314	1535	1734	1961	2177
GYY|c17041_g1	3142	96	202	302	382	481	567	658	743	844	939
GYY|c18342_g1	2083	238	486	756	988	1219	1439	1692	1946	2199	2438
GYY|c36130_g1	271	0	0	0	0	0	0	0	2	2	2
GYY|c6882_g1	298	0	0	0	0	0	2	3	3	3	3
GYY|c19876_g2	1504	2783	5493	8282	10963	13640	16429	19249	22072	24785	27570
GYY|c6519_g1	540	0	0	0	0	0	0	0	1	1	1
GYY|c22288_g1	225	0	0	0	0	0	0	0	1	1	1
GYY|c40531_g1	257	1	1	1	2	2	2	2	2	2	2
GYY|c18072_g1	1418	151	310	478	639	803	961	1103	1268	1424	1592
GYY|c16029_g1	3224	705	1415	2099	2816	3572	4293	5012	5728	6407	7173
GYY|c10379_g1	515	0	0	0	1	1	1	1	1	1	1
GYY|c213_g1	225	0	0	2	2	2	2	2	2	2	2
GYY|c19763_g1	1211	3022	6213	9321	12500	15700	18882	22017	25243	28348	31516
GYY|c17828_g1	3061	122	248	359	453	585	701	799	914	1008	1104
GYY|c26613_g1	307	0	0	2	2	2	2	2	2	2	2
GYY|c17015_g1	1351	41	83	119	150	200	240	279	317	349	384
GYY|c19747_g1	1212	96	203	280	373	465	562	667	752	839	927
GYY|c15958_g1	444	8	15	22	27	35	40	45	50	54	59
GYY|c38555_g1	388	0	0	1	2	3	4	6	7	7	7
GYY|c16868_g1	1260	15	42	64	86	96	112	130	144	159	175
GYY|c6067_g1	547	1	2	2	2	3	3	3	3	3	3
GYY|c17557_g1	2357	491	921	1375	1827	2281	2746	3201	3642	4095	4528
GYY|c11618_g1	593	0	0	0	1	1	1	2	2	2	2
GYY|c18634_g1	3869	128	258	370	512	644	795	932	1053	1189	1331
GYY|c13780_g1	545	8	12	15	17	20	23	25	27	27	34
GYY|c19431_g1	1233	38	68	103	135	163	186	217	239	262	284
GYY|c2634_g1	219	1	2	2	2	2	2	2	2	2	2
GYY|c14507_g1	1915	915	1882	2779	3682	4634	5534	6426	7365	8280	9142
GYY|c25762_g1	359	0	0	1	1	1	1	1	1	1	2
GYY|c18395_g2	2973	126	242	350	447	552	668	787	905	1001	1121
GYY|c16857_g1	1470	53	113	157	208	255	298	338	387	431	476
GYY|c9373_g1	1633	50	95	154	196	261	307	359	416	469	514
GYY|c24796_g1	524	2	3	5	5	5	5	6	6	6	6
GYY|c39660_g1	202	0	1	1	1	1	1	1	1	1	1
GYY|c12401_g1	500	3	3	3	5	5	8	10	10	13	14
GYY|c8263_g1	223	0	0	0	2	3	3	3	4	5	5
GYY|c19678_g1	1422	21	34	62	83	95	109	124	148	167	179
GYY|c21524_g1	1052	2	2	5	6	6	8	11	11	14	14
GYY|c12504_g1	275	0	0	0	0	1	1	1	1	1	1
GYY|c15879_g1	2975	561	1174	1780	2388	2999	3602	4170	4740	5348	5896
GYY|c12655_g1	945	2	4	4	6	8	10	14	16	18	20
GYY|c15907_g1	1658	282	533	801	1066	1316	1551	1817	2058	2279	2536
GYY|c18842_g1	712	2	6	7	10	12	12	14	17	22	26
GYY|c15642_g2	865	2	4	5	7	9	9	11	12	12	12
GYY|c8338_g1	712	9	17	32	44	54	59	73	90	97	107
GYY|c28348_g1	482	1	1	1	1	1	2	4	4	5	5
GYY|c11552_g2	1117	2	3	9	12	14	17	18	19	22	26
GYY|c18478_g1	3842	43	82	117	171	214	250	293	333	384	420
GYY|c15231_g2	1251	20	36	46	59	70	81	96	105	112	125
GYY|c8090_g1	1049	1	3	3	3	4	5	6	6	6	8
GYY|c22093_g1	609	2	3	3	5	6	7	7	7	7	7
GYY|c2705_g1	292	0	1	1	1	2	2	2	2	2	2
GYY|c7734_g1	512	1	2	3	3	3	4	5	5	6	6
GYY|c19788_g1	1522	23	48	63	77	97	113	130	150	165	186
GYY|c10283_g1	882	0	0	2	2	2	2	3	3	3	3
GYY|c24705_g1	239	0	0	0	0	0	1	1	2	2	2
GYY|c8816_g1	411	0	0	0	0	0	0	0	0	1	1
GYY|c28085_g1	246	0	0	0	0	0	1	1	2	2	2
GYY|c16644_g2	263	0	0	0	0	0	0	0	0	1	1
GYY|c16239_g1	546	0	0	0	0	0	0	0	1	1	1
GYY|c14977_g1	2262	148	292	429	596	736	878	1033	1200	1351	1485
GYY|c7574_g1	363	1	1	1	2	3	3	3	3	3	3
GYY|c15627_g1	1206	7	15	25	38	44	54	66	77	87	100
GYY|c21579_g1	2195	9	27	43	59	74	90	109	125	138	152
GYY|c21147_g1	2574	45	96	139	187	240	288	324	364	403	443
GYY|c22811_g1	297	0	0	0	1	1	1	1	1	1	2
GYY|c37250_g1	253	0	0	1	1	1	1	1	2	2	2
GYY|c2319_g1	1132	1	5	6	9	10	10	12	12	12	12
GYY|c13347_g1	1258	3	7	9	12	15	18	21	25	27	31
GYY|c18674_g2	937	10	16	24	31	35	42	45	52	59	65
GYY|c19825_g1	3497	63	152	241	304	408	497	561	643	739	820
GYY|c9832_g1	284	0	0	0	0	0	1	1	1	1	1
GYY|c19521_g1	313	11	16	22	30	34	41	46	51	55	58
GYY|c28389_g1	1007	2	4	5	6	7	8	10	12	13	15
GYY|c18304_g1	1200	90	165	234	313	393	460	538	630	704	778
GYY|c15095_g1	565	1	2	4	7	8	8	14	16	17	22
GYY|c29214_g1	238	0	1	1	1	1	2	2	2	2	2
GYY|c25328_g1	442	1	1	1	2	2	2	3	3	3	5
GYY|c15694_g1	530	3	4	4	7	9	14	19	22	25	26
GYY|c17608_g2	280	0	0	0	0	0	1	1	1	1	4
GYY|c4719_g1	1302	990	2012	3041	4067	5061	6155	7231	8299	9309	10354
GYY|c15441_g1	521	0	0	0	1	1	2	2	2	2	2
GYY|c19998_g1	1002	152	297	445	579	719	837	965	1098	1256	1390
GYY|c17979_g1	2148	47	97	140	179	239	288	352	403	455	499
GYY|c14393_g1	303	0	1	2	3	4	4	5	5	5	6
GYY|c29744_g1	220	0	0	0	2	2	2	2	2	2	2
GYY|c15371_g1	2144	62	135	208	292	367	440	519	602	677	744
GYY|c14261_g1	248	0	0	0	0	0	2	2	2	2	2
GYY|c17004_g1	2564	174	363	583	771	949	1141	1330	1533	1706	1905
GYY|c36056_g1	208	0	0	1	1	1	1	1	1	1	1
GYY|c1585_g1	387	0	0	0	1	1	1	1	1	2	3
GYY|c21632_g1	6942	249	511	738	972	1200	1456	1682	1910	2139	2354
GYY|c18555_g1	1271	3	6	13	18	24	29	32	36	41	47
GYY|c9411_g1	887	3	8	10	15	20	22	22	26	28	31
GYY|c18006_g1	1874	147	307	456	604	745	881	1027	1170	1322	1462
GYY|c14674_g1	560	4	5	6	8	11	16	17	19	21	25
GYY|c16681_g1	2164	25	52	76	108	138	170	203	234	267	295
GYY|c26150_g1	289	0	0	0	0	0	0	1	1	1	2
GYY|c11233_g1	552	0	0	0	0	0	0	2	3	3	3
GYY|c14336_g1	1262	2	5	10	10	12	15	16	20	22	22
GYY|c39273_g1	273	0	0	1	1	1	2	2	2	2	2
GYY|c27282_g1	270	0	0	1	1	1	1	1	1	1	1
GYY|c20416_g1	3046	142	275	423	573	699	810	940	1092	1221	1353
GYY|c21165_g1	1788	282	567	882	1204	1482	1785	2072	2351	2636	2928
GYY|c33029_g1	231	1	1	1	1	2	2	2	2	2	2
GYY|c10420_g1	1220	152	294	437	586	740	871	1000	1149	1292	1425
GYY|c16433_g2	975	16	34	58	83	104	126	156	176	196	218
GYY|c11798_g1	866	46	90	126	171	215	257	299	341	393	429
GYY|c12227_g1	506	27	49	61	77	98	119	136	151	175	196
GYY|c38247_g1	500	1	1	3	3	4	5	5	5	5	6
GYY|c8800_g2	353	0	0	0	0	0	1	1	1	2	2
GYY|c13547_g2	438	4	5	9	12	13	15	17	21	24	24
GYY|c21180_g1	2627	55	119	176	230	282	331	396	457	517	588
GYY|c16002_g1	684	19	31	50	64	81	95	115	135	151	173
GYY|c24303_g1	261	0	0	0	0	0	1	1	1	1	2
GYY|c25783_g1	315	1	1	1	1	1	1	2	2	2	2
GYY|c30651_g1	224	0	0	1	1	1	1	1	1	1	1
GYY|c19400_g1	3507	1130	2323	3516	4655	5805	6978	8186	9348	10521	11674
GYY|c20193_g1	1287	22	51	78	94	112	136	161	186	202	231
GYY|c25397_g1	642	1	1	3	5	6	9	11	12	14	16
GYY|c18335_g1	1986	126	274	412	550	679	808	931	1067	1203	1347
GYY|c14463_g2	366	0	0	0	0	0	0	0	0	1	2
GYY|c7486_g1	234	0	0	0	0	0	0	0	1	1	1
GYY|c1504_g1	352	0	0	0	1	1	1	1	1	1	1
GYY|c11725_g1	2844	82	173	261	367	461	563	644	755	826	921
GYY|c19100_g1	2975	63	102	137	179	234	281	333	382	434	487
GYY|c18622_g1	1306	15	39	60	73	93	108	124	138	149	166
GYY|c15837_g1	389	1	2	4	5	5	5	5	8	10	10
GYY|c26753_g1	264	0	0	0	0	0	0	1	1	1	2
GYY|c21451_g1	1107	29	62	100	133	170	207	239	283	323	356
GYY|c10310_g1	825	1	1	3	3	3	3	3	3	3	3
GYY|c18882_g1	3917	225	447	670	909	1138	1377	1628	1890	2141	2390
GYY|c12421_g1	2230	347	736	1065	1407	1722	2081	2440	2787	3117	3471
GYY|c18738_g1	1013	13	23	35	43	54	66	76	93	103	114
GYY|c16422_g1	1287	19	42	62	79	93	118	147	161	184	206
GYY|c20826_g1	1629	2	7	9	10	14	18	18	20	26	29
GYY|c19264_g1	1904	399	769	1144	1536	1937	2322	2674	3075	3460	3835
GYY|c9679_g1	361	0	1	1	2	3	5	5	6	6	6
GYY|c17853_g1	1482	338	726	1063	1382	1755	2144	2487	2837	3208	3618
GYY|c19191_g1	1127	35	94	144	202	252	319	374	435	491	551
GYY|c13216_g1	493	1	2	4	5	5	6	8	8	8	9
GYY|c9457_g1	532	0	0	1	2	2	3	3	4	4	4
GYY|c21356_g1	2830	83	167	246	335	414	496	600	696	780	870
GYY|c18677_g1	1509	30	59	98	132	166	192	222	251	286	325
GYY|c21617_g1	243	1	1	2	3	4	5	6	8	9	9
GYY|c38422_g1	1160	77	150	231	285	348	418	488	559	616	683
GYY|c18687_g1	1631	92	172	275	364	451	536	610	707	798	899
GYY|c5029_g1	334	0	1	1	2	2	2	2	2	2	2
GYY|c11715_g1	486	6	8	8	11	18	23	26	27	27	29
GYY|c21881_g1	2468	56	112	179	248	321	374	435	504	565	625
GYY|c21376_g1	2221	39	94	151	202	254	294	347	398	455	500
GYY|c21415_g1	2157	4	15	24	29	34	38	41	49	54	60
GYY|c20088_g1	1489	23	43	65	84	101	120	145	163	182	208
GYY|c15059_g1	1883	63	124	196	273	335	391	448	512	566	626
GYY|c14725_g1	767	0	1	4	6	6	9	9	10	10	10
GYY|c4262_g1	531	1	1	1	1	1	1	1	1	1	1
GYY|c16959_g1	799	4	12	16	24	31	41	49	54	61	67
GYY|c20347_g2	516	0	1	2	2	2	2	2	3	5	6
GYY|c20744_g1	981	12	21	29	36	42	47	52	55	62	68
GYY|c17682_g1	1993	86	158	242	346	435	523	600	696	804	910
GYY|c27564_g1	311	0	0	1	1	2	3	3	3	3	3
GYY|c19232_g1	1765	1017	1931	2834	3734	4647	5597	6559	7464	8386	9301
GYY|c8366_g1	372	0	0	1	1	1	1	1	1	2	2
GYY|c13557_g1	1688	313	613	851	1122	1402	1701	2000	2319	2606	2867
GYY|c1619_g1	596	0	1	1	3	3	4	4	4	6	7
GYY|c34111_g1	240	0	0	0	0	1	1	1	1	1	1
GYY|c13390_g1	318	6	18	28	36	39	45	51	56	59	66
GYY|c32930_g1	452	0	1	1	1	1	1	1	1	1	2
GYY|c21184_g1	2873	138	271	403	523	660	787	913	1046	1175	1306
GYY|c21353_g1	1961	71	147	228	323	416	482	545	615	693	750
GYY|c39875_g1	503	2	2	2	3	3	3	3	4	4	6
GYY|c30877_g1	244	0	0	0	1	2	2	2	2	2	2
GYY|c37699_g1	359	0	0	0	0	1	4	5	6	6	7
GYY|c20973_g1	2845	81	175	264	368	489	593	695	807	907	1010
GYY|c38596_g1	402	0	1	1	1	4	5	5	5	5	5
GYY|c7721_g1	1332	175	318	460	630	784	935	1068	1210	1348	1493
GYY|c18151_g1	2436	43	72	108	134	157	197	230	263	307	345
GYY|c36538_g1	416	0	0	0	1	1	1	3	3	3	3
GYY|c22322_g1	698	3	3	4	6	6	6	8	9	10	10
GYY|c38989_g1	232	0	1	1	2	2	2	2	2	2	2
GYY|c89_g1	750	3	5	5	5	7	9	10	12	15	15
GYY|c11314_g1	555	0	1	1	1	1	1	3	3	3	3
GYY|c5493_g1	320	0	0	1	1	1	1	1	2	2	2
GYY|c17922_g1	1359	12	28	46	60	71	83	102	120	136	158
GYY|c15237_g1	892	1	5	8	8	11	16	19	21	24	24
GYY|c18390_g1	4494	129	257	382	519	646	768	883	1006	1144	1289
GYY|c4342_g1	522	9	18	27	37	48	55	69	78	88	94
GYY|c17477_g1	1894	7	14	26	32	46	58	65	74	85	97
GYY|c21221_g1	4481	619	1259	1866	2452	3068	3670	4303	4900	5533	6144
GYY|c15051_g1	1539	6243	12612	18984	25332	31580	37872	44205	50606	56861	63059
GYY|c18554_g3	310	4	5	8	9	14	14	18	19	20	22
GYY|c20614_g1	1992	192	412	650	879	1113	1324	1564	1781	2014	2233
GYY|c4323_g1	407	0	0	0	0	0	0	1	1	1	1
GYY|c16644_g1	754	0	0	0	1	1	1	1	2	3	3
GYY|c15518_g1	2383	590	1138	1739	2355	2967	3552	4156	4713	5292	5870
GYY|c19777_g1	1785	6	11	15	18	24	27	31	33	37	43
GYY|c17313_g1	1952	65	136	184	237	292	348	406	474	532	602
GYY|c36696_g1	224	1	1	1	1	1	1	1	1	1	1
GYY|c10110_g2	351	0	1	1	1	1	1	1	1	1	1
GYY|c21104_g3	595	2	3	3	3	3	3	3	3	4	5
GYY|c19337_g1	1743	49	100	158	209	263	311	342	400	444	484
GYY|c21471_g1	684	9	16	25	35	42	48	60	67	78	85
GYY|c18150_g1	1027	3	6	11	14	18	22	23	24	29	33
GYY|c22627_g1	401	0	0	0	0	0	1	1	1	1	1
GYY|c9641_g1	334	0	0	0	1	2	2	4	4	4	4
GYY|c18626_g1	1769	42	77	127	173	219	272	311	365	400	448
GYY|c21653_g3	467	1	4	5	8	9	11	14	17	21	25
GYY|c31657_g1	289	0	0	0	0	0	0	0	0	1	1
GYY|c14500_g1	578	0	0	0	1	1	1	1	1	1	1
GYY|c13174_g1	292	1	1	1	1	1	1	1	1	1	1
GYY|c18810_g1	1604	2	6	7	8	11	12	12	14	15	19
GYY|c16387_g1	1467	68	126	190	260	327	387	452	520	593	653
GYY|c31731_g1	675	1	1	3	3	4	4	4	5	6	8
GYY|c17072_g1	2185	128	261	385	504	652	774	889	1045	1186	1330
GYY|c15968_g1	2515	1018	2067	3095	4112	5141	6200	7295	8385	9458	10517
GYY|c10549_g1	626	0	3	3	5	5	5	7	8	8	8
GYY|c21502_g1	3691	2692	5308	7934	10587	13247	15854	18524	21215	23848	26556
GYY|c20795_g1	1030	15	35	46	58	79	95	111	128	141	161
GYY|c31610_g1	321	8	9	17	24	29	37	43	50	53	58
GYY|c18126_g1	1177	23	67	106	135	167	202	236	269	309	345
GYY|c16957_g1	2564	44	81	125	161	195	241	286	339	383	421
GYY|c21066_g1	1992	28	54	78	104	129	157	179	193	215	242
GYY|c18247_g1	1080	16	28	48	64	79	93	111	126	138	147
GYY|c16802_g1	690	0	0	1	1	2	5	5	5	5	5
GYY|c20270_g1	3975	569	1126	1731	2337	2897	3511	4053	4595	5145	5727
GYY|c18355_g1	2755	87	152	239	314	385	469	549	629	719	805
GYY|c19422_g1	2150	75	149	238	318	402	483	579	643	715	800
GYY|c33433_g1	273	0	0	0	1	1	1	1	1	1	1
GYY|c14477_g1	1045	4	6	7	10	13	15	21	24	29	32
GYY|c39297_g1	292	0	1	1	1	1	2	2	2	3	3
GYY|c14359_g1	1854	100	201	314	429	528	645	745	851	952	1042
GYY|c30441_g1	274	0	0	0	0	1	1	1	1	1	1
GYY|c20615_g1	1167	10	19	23	31	39	48	52	59	65	71
GYY|c22875_g1	443	0	0	1	1	2	2	2	3	3	3
GYY|c16202_g1	1543	42	94	136	191	231	284	325	367	411	447
GYY|c17687_g1	920	0	0	0	0	0	1	3	4	4	4
GYY|c17852_g1	2000	61	111	162	227	287	348	405	456	520	584
GYY|c14160_g1	370	0	0	0	2	2	2	3	3	5	5
GYY|c22698_g1	566	0	0	0	0	0	0	0	0	0	1
GYY|c12320_g1	1897	678	1388	2123	2858	3616	4372	5088	5814	6535	7244
GYY|c21769_g1	4901	62	104	166	213	266	315	359	401	461	523
GYY|c21778_g1	3904	70	158	249	317	406	477	552	634	723	810
GYY|c5864_g1	327	1	2	2	2	2	2	4	5	5	5
GYY|c23582_g1	260	1	1	1	1	1	1	1	1	1	1
GYY|c21542_g1	2555	222	444	672	909	1136	1376	1586	1794	2038	2252
GYY|c21310_g1	2342	5277	10536	15875	21097	26411	31611	36871	42216	47568	52873
GYY|c16434_g1	405	17	36	48	65	75	90	107	113	125	138
GYY|c16340_g1	2294	21	43	64	85	111	132	149	176	203	218
GYY|c12583_g1	410	0	1	1	3	4	4	4	4	4	4
GYY|c14438_g1	640	1	8	11	12	14	16	20	20	23	25
GYY|c38475_g1	308	0	0	0	0	0	0	1	1	1	1
GYY|c26554_g1	649	0	0	0	1	1	1	2	2	5	5
GYY|c21629_g1	3612	31	55	84	113	142	179	221	248	287	324
GYY|c31988_g1	408	0	0	0	0	1	1	1	1	2	2
GYY|c20450_g1	1571	23	50	72	93	110	134	151	170	188	212
GYY|c17966_g1	1009	2	3	4	4	5	8	8	9	11	14
GYY|c35937_g1	263	0	1	1	1	1	1	1	1	1	2
GYY|c7770_g1	316	0	1	1	2	2	3	3	4	5	5
GYY|c19170_g1	1305	58	119	161	213	263	311	361	407	461	508
GYY|c10223_g2	398	2	3	4	4	5	5	5	5	5	5
GYY|c276_g1	337	0	0	1	1	1	1	1	1	1	1
GYY|c21845_g1	5525	1204	2345	3464	4660	5870	7010	8195	9356	10479	11613
GYY|c17090_g1	1794	3	6	11	13	15	18	23	30	33	36
GYY|c17565_g2	516	173	325	484	675	842	1008	1186	1353	1529	1695
GYY|c39290_g1	544	3	4	5	5	5	5	5	5	5	5
GYY|c38735_g1	232	0	0	0	0	1	1	1	1	1	1
GYY|c10486_g1	514	0	1	1	1	1	1	3	3	3	3
GYY|c14470_g1	4106	607	1194	1726	2275	2857	3492	4002	4592	5156	5720
GYY|c5772_g1	610	0	0	0	0	2	2	4	4	4	5
GYY|c26058_g1	659	2	2	3	6	7	7	9	11	14	14
GYY|c14055_g1	1534	3	16	22	33	40	45	53	57	62	66
GYY|c14092_g1	2795	9	16	22	29	32	37	42	49	59	64
GYY|c33460_g1	519	2	2	3	3	4	5	6	6	6	7
GYY|c14718_g1	2341	54	108	153	206	247	301	359	417	478	532
GYY|c39958_g1	227	0	0	1	2	2	2	2	2	2	2
GYY|c19667_g1	2163	1037	2047	3096	4103	5127	6182	7172	8244	9315	10395
GYY|c26113_g1	242	0	0	0	0	0	0	2	2	2	2
GYY|c32094_g1	229	0	0	0	0	0	0	0	2	2	3
GYY|c14767_g1	1323	164	312	486	660	815	953	1095	1258	1399	1544
GYY|c37696_g1	358	1	2	3	3	3	4	5	5	5	5
GYY|c14289_g1	3466	363	792	1160	1583	2008	2444	2882	3287	3670	4058
GYY|c19220_g1	2924	194	384	573	772	963	1160	1361	1551	1741	1925
GYY|c13796_g1	798	119	226	346	464	570	681	797	889	984	1081
GYY|c23858_g1	365	0	0	0	0	0	0	0	0	2	2
GYY|c35887_g1	229	0	0	0	1	1	1	1	1	1	2
GYY|c16177_g1	624	10	19	36	49	63	79	96	107	118	135
GYY|c34021_g1	207	0	0	0	0	0	0	0	0	1	1
GYY|c11586_g1	987	1	4	5	6	6	6	8	9	9	10
GYY|c13815_g1	660	54	104	153	199	257	303	356	416	470	524
GYY|c14807_g1	819	1	3	6	8	8	8	9	10	13	15
GYY|c17855_g1	744	6	11	14	19	30	39	45	50	60	63
GYY|c30493_g1	210	0	1	2	2	2	2	2	2	2	2
GYY|c11712_g1	455	14	29	48	62	78	96	113	123	130	143
GYY|c27528_g1	217	0	0	0	0	0	0	0	0	1	2
GYY|c30274_g1	443	1	1	1	2	2	2	3	4	4	5
GYY|c21499_g1	1737	6	13	19	24	28	34	42	44	48	50
GYY|c9963_g1	2649	25	43	66	82	103	126	138	163	188	207
GYY|c9321_g1	531	0	0	0	0	0	1	1	1	1	1
GYY|c15802_g1	708	3	6	9	13	14	16	18	21	24	29
GYY|c19758_g1	2055	344	709	1059	1391	1725	2094	2452	2814	3170	3501
GYY|c11040_g2	318	1	3	3	4	4	4	4	4	4	4
GYY|c16796_g1	1838	3	7	9	12	18	21	22	24	29	31
GYY|c19398_g1	1851	42	95	133	165	200	232	275	321	365	404
GYY|c16724_g2	2231	40	77	111	138	165	197	218	260	287	321
GYY|c17326_g1	1606	62	137	209	271	333	408	467	530	606	674
GYY|c9919_g1	966	2	2	2	3	3	3	5	7	7	7
GYY|c14647_g1	3076	1707	3505	5206	6865	8610	10458	12145	13879	15551	17285
GYY|c17396_g1	377	0	0	0	0	1	1	1	1	1	1
GYY|c18317_g1	1281	197	383	589	818	1043	1245	1457	1652	1867	2077
GYY|c9853_g1	468	1	1	1	2	3	4	4	5	5	5
GYY|c24577_g1	227	0	1	1	1	1	1	1	1	1	2
GYY|c21953_g1	9193	90	177	256	346	448	538	646	739	828	923
GYY|c19643_g1	1567	66	111	157	207	279	325	391	447	505	559
GYY|c34992_g1	1124	1	1	1	4	4	4	7	9	10	10
GYY|c19252_g1	2012	60	115	167	227	287	354	422	487	546	608
GYY|c16927_g1	2671	482	975	1490	2022	2549	3012	3471	3959	4471	4953
GYY|c31386_g1	234	1	1	1	1	1	1	1	1	1	2
GYY|c19775_g1	2387	970	1963	2975	4006	4983	5949	6911	7902	8850	9865
GYY|c13197_g1	1113	4	5	7	12	14	17	20	22	23	27
GYY|c14078_g1	1117	1	1	2	2	3	3	3	3	4	5
GYY|c18569_g1	1836	84	164	249	339	422	513	608	676	745	833
GYY|c34965_g1	1419	1	1	1	1	1	2	4	4	6	6
GYY|c16820_g2	968	1	2	5	5	9	14	18	20	22	23
GYY|c12885_g1	542	1	1	2	2	3	4	5	6	7	7
GYY|c17010_g1	1303	107	207	309	408	516	606	721	810	899	998
GYY|c18424_g1	1586	147	285	400	525	656	769	887	1005	1127	1250
GYY|c12597_g1	2160	13897	27834	41878	55650	69495	83367	97521	111602	125569	139410
GYY|c34961_g1	504	0	0	0	0	0	2	3	3	3	4
GYY|c16296_g1	1882	182	349	560	764	938	1130	1350	1561	1776	1974
GYY|c393_g1	1136	70	152	216	277	332	398	462	525	600	667
GYY|c21878_g1	5891	214	440	650	886	1127	1375	1582	1796	2031	2263
GYY|c17519_g1	939	273	493	729	974	1213	1421	1646	1887	2153	2387
GYY|c16816_g1	993	1	1	4	4	6	8	8	9	10	10
GYY|c7549_g1	1656	20	31	48	63	82	97	110	128	148	166
GYY|c34216_g1	397	0	1	1	1	1	1	1	1	3	4
GYY|c14599_g1	918	17	32	45	67	95	112	137	160	178	190
GYY|c4366_g1	505	599	1212	1804	2397	2960	3537	4126	4729	5296	5876
GYY|c15746_g1	1968	533	1049	1577	2108	2618	3153	3663	4183	4704	5192
GYY|c26842_g1	309	2	3	3	3	3	3	3	4	4	5
GYY|c34134_g1	277	0	0	1	1	1	1	1	1	1	1
GYY|c4361_g1	679	45	86	126	178	214	251	288	333	373	418
GYY|c11960_g1	985	16	40	61	77	98	123	139	157	170	188
GYY|c13254_g1	389	0	0	0	2	4	4	4	7	7	8
GYY|c20469_g1	3349	243	490	719	1000	1232	1468	1721	1960	2192	2456
GYY|c16813_g1	798	4	8	11	14	17	19	24	26	29	33
GYY|c25378_g1	365	0	0	0	1	1	1	1	1	2	2
GYY|c18763_g1	1239	181	373	549	751	937	1142	1319	1496	1690	1854
GYY|c1031_g1	342	0	0	0	0	0	1	1	2	3	3
GYY|c18314_g1	1385	26	55	81	115	135	171	187	217	242	279
GYY|c18617_g1	955	47	105	176	233	280	334	391	447	502	548
GYY|c19897_g1	4727	92	179	261	362	447	525	614	715	828	918
GYY|c29932_g1	210	1	1	2	2	2	2	2	2	2	2
GYY|c15083_g1	1160	29	68	101	130	156	186	208	228	264	298
GYY|c15299_g1	1223	53	113	175	233	285	336	378	430	468	513
GYY|c33780_g1	340	0	0	0	0	0	1	1	1	1	1
GYY|c15452_g1	2836	321	651	956	1255	1565	1869	2211	2531	2872	3187
GYY|c40371_g1	269	0	0	1	1	1	1	1	1	1	1
GYY|c38983_g1	268	1	1	1	2	2	2	2	2	2	2
GYY|c20788_g1	3355	94	185	265	358	444	523	623	704	796	883
GYY|c6745_g1	494	1	3	4	5	6	8	10	12	12	12
GYY|c13325_g1	1872	65	116	183	258	316	377	452	513	562	634
GYY|c27949_g1	316	0	0	0	0	0	1	1	1	2	2
GYY|c9555_g1	948	816	1597	2439	3255	4058	4865	5653	6435	7229	8039
GYY|c17408_g1	2497	29	63	104	145	173	193	230	261	299	339
GYY|c12671_g1	899	1	2	2	2	2	2	2	2	2	3
GYY|c12883_g1	1568	2	7	11	13	16	16	20	26	34	39
GYY|c11681_g1	965	1	2	2	3	3	4	4	7	8	8
GYY|c37680_g1	211	0	0	0	0	0	0	1	2	2	3
GYY|c16878_g1	617	10	17	24	29	34	40	50	56	64	74
GYY|c18438_g1	3342	284	522	786	1054	1330	1578	1856	2111	2381	2654
GYY|c5878_g1	345	1	1	2	3	4	4	4	4	6	6
GYY|c15996_g1	1946	40	72	111	146	172	204	251	280	311	344
GYY|c31531_g1	214	0	0	0	1	1	1	1	2	2	2
GYY|c18954_g2	2965	21	42	59	77	94	106	119	137	153	172
GYY|c12066_g1	515	0	1	1	1	1	2	3	3	3	3
GYY|c20669_g1	1424	9	17	29	37	46	54	61	72	83	87
GYY|c16044_g1	257	3	7	7	10	12	15	16	20	25	28
GYY|c16631_g1	1935	98	204	296	387	491	586	668	757	843	945
GYY|c10715_g1	474	0	0	1	1	1	1	3	3	3	3
GYY|c9579_g1	1182	3	7	9	12	15	17	19	21	25	28
GYY|c19889_g1	1503	65	135	217	297	372	445	509	574	644	711
GYY|c19831_g1	3754	841	1683	2494	3342	4164	5034	5841	6605	7401	8247
GYY|c17311_g1	2127	9	26	35	46	61	72	82	92	104	114
GYY|c25409_g1	408	0	0	0	1	2	2	2	2	2	4
GYY|c20769_g2	600	1	3	4	4	6	7	8	8	8	9
GYY|c13541_g1	399	0	0	1	2	2	2	2	3	3	3
GYY|c27459_g1	351	0	1	2	2	2	2	2	3	3	3
GYY|c39503_g1	447	0	1	2	2	3	3	3	3	3	3
GYY|c20196_g1	2453	391	816	1197	1602	2041	2485	2884	3260	3661	4071
GYY|c13066_g1	335	1	1	2	3	5	5	6	7	7	7
GYY|c29630_g1	345	0	0	0	1	1	1	1	1	1	2
GYY|c20720_g1	2777	126	272	411	552	700	868	998	1147	1298	1451
GYY|c2147_g1	543	0	2	3	3	5	5	5	7	8	8
GYY|c29417_g1	240	0	0	0	0	0	0	0	1	1	1
GYY|c18615_g1	1585	41	85	115	154	196	232	285	326	378	424
GYY|c20472_g1	2267	101	188	276	349	430	515	613	711	800	900
GYY|c16839_g1	1833	13	32	54	72	87	104	130	148	162	181
GYY|c10431_g1	793	1	1	3	4	5	5	6	6	8	9
GYY|c2555_g1	478	1	2	2	2	2	2	2	2	2	2
GYY|c19621_g1	1814	73	142	222	294	368	436	500	574	631	690
GYY|c25153_g1	566	0	0	1	1	1	1	2	2	2	3
GYY|c19183_g1	2261	1	7	11	13	19	22	25	29	34	36
GYY|c20156_g1	4856	480	976	1532	2069	2583	3052	3530	4004	4490	4980
GYY|c16113_g1	937	16	37	60	80	90	108	131	148	165	183
GYY|c40275_g1	230	0	0	0	2	2	2	2	2	2	2
GYY|c12294_g1	872	1	1	2	3	3	5	6	7	8	9
GYY|c17536_g1	1096	1	1	3	3	3	5	6	7	7	8
GYY|c15183_g1	912	20	28	40	52	67	77	84	97	106	110
GYY|c15695_g1	1561	41	76	109	142	179	211	241	272	307	341
GYY|c15842_g1	2538	300	548	801	1083	1380	1646	1933	2216	2496	2761
GYY|c21712_g1	5504	238	496	773	998	1271	1519	1799	2070	2372	2644
GYY|c14692_g1	842	18	34	47	67	98	125	154	170	187	197
GYY|c8754_g1	595	0	1	1	1	1	1	2	2	2	2
GYY|c36862_g1	291	0	0	0	0	0	0	0	1	1	1
GYY|c15121_g1	1425	67	165	277	373	458	566	658	761	887	981
GYY|c21304_g3	998	5	14	22	28	33	44	46	51	56	58
GYY|c14667_g1	1032	4	7	10	16	17	21	28	30	34	37
GYY|c22018_g1	963	1	2	3	3	3	4	6	7	9	12
GYY|c10275_g1	1676	188	386	556	748	921	1125	1301	1509	1691	1893
GYY|c13646_g1	650	0	1	2	3	3	4	4	5	6	6
GYY|c21045_g1	956	39	78	128	176	223	266	309	339	377	421
GYY|c13388_g1	1842	14	32	45	53	66	78	90	100	109	124
GYY|c23904_g1	324	0	1	1	1	3	3	3	3	3	4
GYY|c37070_g1	374	1	3	3	4	5	5	6	6	6	6
GYY|c651_g1	268	1	2	2	2	3	3	3	3	3	4
GYY|c11722_g1	1139	155	320	449	585	738	903	1070	1220	1351	1498
GYY|c17304_g1	1453	21	45	65	85	100	116	139	170	193	214
GYY|c2085_g1	568	1	3	4	6	6	6	6	6	6	6
GYY|c20024_g2	1862	64	138	213	282	347	416	488	556	618	694
GYY|c25674_g1	228	0	0	1	1	1	1	1	2	2	2
GYY|c13729_g1	744	0	0	0	1	3	3	3	3	4	4
GYY|c19461_g1	1940	55	95	180	229	284	333	389	442	492	540
GYY|c21103_g1	3624	246	490	743	972	1223	1413	1635	1885	2148	2367
GYY|c6992_g1	359	1	1	1	1	1	1	1	1	1	1
GYY|c19726_g1	3702	833	1688	2559	3481	4328	5177	6031	6876	7778	8670
GYY|c1583_g1	558	1	1	1	2	2	5	5	8	8	9
GYY|c29353_g1	535	0	0	0	2	3	3	3	3	4	5
GYY|c15569_g1	434	0	0	0	0	0	0	1	1	1	1
GYY|c16988_g1	3064	108	221	320	424	516	610	713	800	895	981
GYY|c24298_g1	261	0	0	0	0	1	2	3	3	3	3
GYY|c32361_g1	329	0	0	0	0	1	1	1	1	2	2
GYY|c15264_g1	1631	73	153	209	289	363	416	482	554	618	686
GYY|c13827_g1	1180	3	7	9	10	10	10	11	13	15	15
GYY|c20407_g1	1290	1	1	1	2	7	8	9	10	10	10
GYY|c18463_g1	3251	342	707	1102	1462	1807	2181	2514	2863	3230	3545
GYY|c26943_g1	246	0	0	0	0	0	0	0	1	1	1
GYY|c16465_g1	552	3	4	4	4	6	6	7	8	10	10
GYY|c32683_g1	345	0	1	1	1	1	1	1	1	1	1
GYY|c28754_g1	714	0	0	0	3	6	7	7	7	7	8
GYY|c16088_g1	1627	604	1225	1900	2503	3090	3745	4400	5033	5647	6268
GYY|c35736_g1	376	0	0	0	0	0	0	0	0	1	1
GYY|c21710_g1	4249	198	405	603	823	1011	1187	1390	1601	1800	1981
GYY|c15869_g1	1063	2	5	6	9	13	14	18	20	21	22
GYY|c16408_g1	1693	26	62	92	117	150	178	207	236	274	304
GYY|c36792_g1	229	0	0	0	1	1	1	1	1	1	1
GYY|c4370_g1	855	3	7	10	11	12	14	15	19	21	22
GYY|c15716_g1	445	1	2	4	4	4	4	4	6	7	11
GYY|c37647_g1	202	0	0	0	1	1	1	1	1	2	2
GYY|c21731_g1	6047	91	186	271	362	437	538	615	707	795	879
GYY|c6838_g1	591	0	0	0	1	1	1	3	4	4	5
GYY|c11651_g1	698	0	1	2	2	2	2	3	4	4	4
GYY|c32271_g1	360	0	0	1	1	1	1	1	1	1	1
GYY|c6449_g1	389	0	0	1	1	1	1	1	1	1	1
GYY|c36560_g1	368	0	0	0	0	0	0	1	1	2	3
GYY|c32429_g1	786	1	1	2	2	3	5	7	7	9	9
GYY|c19378_g1	1671	123	233	348	464	595	696	814	931	1054	1176
GYY|c18359_g1	628	22	38	55	61	77	87	94	108	119	139
GYY|c9083_g1	404	0	0	0	0	0	0	0	0	1	1
GYY|c16911_g1	649	0	0	0	0	0	0	0	0	1	1
GYY|c40211_g1	217	0	0	1	1	2	2	2	2	2	2
GYY|c40810_g1	255	0	0	0	1	2	2	2	2	2	2
GYY|c16698_g1	590	0	0	1	2	2	3	5	5	5	5
GYY|c18531_g1	2736	85	175	272	351	436	532	637	742	833	919
GYY|c28974_g1	230	0	0	1	1	1	1	1	2	2	2
GYY|c36294_g1	208	0	1	1	1	1	1	1	1	2	2
GYY|c17710_g1	4182	81	164	234	311	379	435	521	585	648	709
GYY|c19938_g1	1851	4	7	15	22	29	36	41	46	51	56
GYY|c26214_g1	309	0	0	0	0	0	0	0	1	1	1
GYY|c28563_g1	722	2	2	3	5	5	5	5	5	6	6
GYY|c17677_g1	2124	8	16	34	43	51	64	72	83	93	98
GYY|c25872_g1	245	0	0	0	0	1	1	1	1	2	2
GYY|c15440_g1	2127	4	9	12	13	15	17	19	22	25	28
GYY|c5471_g1	250	0	0	0	0	2	2	2	2	2	2
GYY|c20301_g1	3790	135	294	440	587	745	873	1060	1200	1334	1492
GYY|c21157_g1	1736	91	195	290	395	486	591	702	796	884	969
GYY|c21740_g1	2900	31	79	107	136	181	219	252	288	323	354
GYY|c19858_g1	3067	29	66	94	128	165	194	227	258	284	311
GYY|c18876_g1	1076	3	5	8	10	11	11	12	14	15	17
GYY|c38791_g1	673	1	1	1	1	1	2	2	3	3	3
GYY|c9964_g1	339	0	0	0	0	0	1	2	2	2	4
GYY|c10608_g1	658	1	2	3	3	4	5	6	8	9	10
GYY|c31899_g1	479	2	2	4	4	4	4	5	5	7	7
GYY|c15985_g2	1158	136	270	416	556	697	816	951	1077	1218	1347
GYY|c4499_g1	457	0	0	1	1	1	1	2	2	2	4
GYY|c20775_g1	3096	176	334	496	647	809	958	1134	1311	1479	1628
GYY|c17900_g1	1452	68	161	257	343	436	528	623	703	778	872
GYY|c13537_g1	925	15	24	36	46	62	76	90	107	121	142
GYY|c13657_g1	896	25	37	53	77	95	113	132	160	181	203
GYY|c7991_g1	746	1	1	1	1	1	2	4	4	4	4
GYY|c29375_g1	213	0	0	1	1	1	1	1	1	1	1
GYY|c14834_g1	934	0	1	1	1	1	2	2	2	3	3
GYY|c19510_g1	3054	334	723	1138	1532	1933	2326	2694	3105	3486	3867
GYY|c35047_g1	544	0	0	0	0	1	1	1	2	2	2
GYY|c14765_g1	957	3	5	7	7	7	8	9	11	12	14
GYY|c17802_g1	2195	32	49	73	88	115	130	159	178	207	226
GYY|c18929_g2	609	5	10	12	14	20	23	24	27	29	35
GYY|c18899_g1	1632	60	122	188	258	324	399	464	525	571	648
GYY|c16607_g1	1912	121	228	358	462	569	676	791	902	1016	1114
GYY|c18050_g1	2034	165	315	464	607	770	914	1076	1213	1372	1531
GYY|c33973_g1	360	1	1	2	3	3	3	4	4	4	4
GYY|c20906_g1	1307	439	909	1349	1816	2316	2768	3236	3689	4141	4599
GYY|c16929_g1	1651	85	163	259	348	436	520	596	675	754	830
GYY|c15759_g1	435	0	0	2	2	2	4	5	5	5	7
GYY|c26372_g1	514	1	3	3	4	4	4	4	6	7	8
GYY|c38824_g1	326	1	1	1	1	3	5	5	5	5	6
GYY|c17676_g1	835	3	7	8	12	16	20	21	27	28	33
GYY|c19374_g1	2067	825	1660	2476	3318	4137	4920	5684	6467	7245	8049
GYY|c17213_g1	1253	24	46	84	112	143	167	197	227	246	278
GYY|c19039_g1	1399	17	35	57	76	99	113	132	149	174	199
GYY|c18500_g1	3866	100	197	305	409	530	636	750	858	962	1065
GYY|c31614_g1	757	151	289	426	557	682	838	977	1116	1256	1381
GYY|c30912_g1	287	0	0	0	0	0	0	0	0	0	1
GYY|c18831_g2	504	3	6	10	13	14	18	24	28	29	33
GYY|c16570_g1	1606	19	34	46	62	71	94	110	124	138	150
GYY|c8563_g1	675	0	1	1	1	1	1	1	1	3	5
GYY|c19773_g1	1716	467	1047	1560	2061	2575	3099	3578	4093	4593	5113
GYY|c4040_g1	242	0	0	2	2	2	2	2	2	2	2
GYY|c21616_g1	2527	29	55	91	131	163	188	227	254	291	334
GYY|c35193_g1	998	2	2	4	8	9	10	12	13	13	15
GYY|c6189_g1	664	1	1	1	1	2	4	5	6	6	8
GYY|c23645_g1	250	0	1	1	1	1	1	1	2	2	2
GYY|c27193_g1	381	0	1	1	1	2	2	3	3	4	5
GYY|c16258_g1	1473	99	221	319	429	556	686	801	918	1041	1148
GYY|c15337_g2	804	3	6	12	21	27	33	39	40	48	53
GYY|c38589_g1	353	0	0	0	0	0	0	0	0	0	1
GYY|c18132_g1	1766	37	75	120	167	200	234	284	327	372	415
GYY|c16470_g1	1288	1	2	2	5	6	6	7	8	9	10
GYY|c20872_g2	828	40	68	95	129	164	193	220	260	287	330
GYY|c13063_g1	816	1	1	1	1	1	2	3	3	4	5
GYY|c32459_g1	208	0	0	0	0	0	1	1	1	2	2
GYY|c24029_g1	236	0	1	1	1	1	1	2	2	2	2
GYY|c31202_g1	329	1	1	1	1	1	1	1	1	2	2
GYY|c23799_g1	351	0	1	1	2	2	2	2	3	3	4
GYY|c34578_g1	275	0	0	1	1	1	1	1	2	2	2
GYY|c19343_g1	1387	6	13	17	21	24	38	47	56	65	74
GYY|c20262_g1	1817	26	49	62	84	108	122	140	165	190	210
GYY|c13654_g1	1017	3	3	4	4	4	7	8	10	11	14
GYY|c15676_g2	3461	108	211	317	399	510	611	726	825	931	1021
GYY|c20151_g1	1947	215	422	646	875	1097	1350	1574	1823	2078	2309
GYY|c18884_g2	1444	27	53	78	101	129	150	172	195	214	236
GYY|c15894_g1	945	173	336	526	707	892	1073	1233	1398	1580	1758
GYY|c13782_g1	524	0	0	0	1	1	1	2	2	4	4
GYY|c18854_g1	598	2	4	6	9	11	15	19	22	22	27
GYY|c37985_g1	366	2	10	10	14	15	21	24	29	32	34
GYY|c15664_g1	640	5	11	16	19	23	24	26	29	34	41
GYY|c23838_g1	241	1	1	1	1	1	1	2	2	2	2
GYY|c21891_g2	1142	205	432	639	848	1062	1278	1555	1783	2039	2286
GYY|c2091_g1	460	1	2	2	2	2	4	4	7	8	8
GYY|c37986_g1	698	0	0	0	0	0	0	0	0	1	1
GYY|c5115_g1	2098	112	218	329	464	572	678	788	919	1039	1146
GYY|c37536_g1	239	1	1	1	1	1	1	1	1	1	1
GYY|c36929_g1	241	0	0	0	1	2	2	2	2	2	2
GYY|c16439_g1	2003	53	111	165	214	271	316	371	420	476	522
GYY|c38763_g1	209	0	1	1	1	1	1	1	1	2	2
GYY|c15184_g2	1598	2	6	11	16	16	20	28	33	36	40
GYY|c37009_g1	649	0	0	0	1	1	3	4	4	4	4
GYY|c21025_g1	2403	8	10	16	21	27	30	33	38	39	47
GYY|c23663_g1	273	0	0	0	0	0	0	0	0	1	1
GYY|c13808_g1	503	2	4	5	5	6	6	9	9	10	10
GYY|c801_g1	341	0	1	2	3	6	7	9	11	13	16
GYY|c20980_g1	2263	205	432	650	853	1038	1251	1468	1673	1873	2067
GYY|c13014_g1	346	0	0	0	0	0	1	1	1	1	1
GYY|c20480_g1	1677	141	284	428	579	716	876	1044	1198	1339	1498
GYY|c14447_g1	373	0	0	0	0	0	0	1	1	1	1
GYY|c6505_g1	1095	1	4	4	9	10	10	10	12	13	15
GYY|c11481_g1	721	0	0	0	0	0	0	0	1	1	1
GYY|c21301_g1	2613	21	41	58	80	96	117	134	159	170	189
GYY|c31580_g1	947	0	0	1	2	2	3	3	3	5	5
GYY|c34014_g1	247	1	1	1	2	2	2	2	2	2	2
GYY|c20723_g1	1786	21	43	66	84	100	116	134	147	170	187
GYY|c27167_g1	226	0	0	0	0	0	0	0	1	1	1
GYY|c17777_g1	2122	22	52	80	110	141	164	200	225	251	283
GYY|c19894_g1	3555	162	332	490	678	860	1032	1192	1381	1540	1722
GYY|c15460_g1	1855	130	243	374	517	641	784	911	1046	1181	1332
GYY|c17959_g1	1247	19	35	50	70	85	104	120	134	153	171
GYY|c26752_g1	273	1	2	2	2	2	2	3	3	3	3
GYY|c18782_g1	3525	184	372	548	754	957	1147	1360	1526	1731	1920
GYY|c9682_g1	674	2	7	10	13	15	17	23	25	27	29
GYY|c11686_g1	310	0	0	0	0	1	1	1	1	1	2
GYY|c40831_g1	372	0	1	1	1	1	1	2	2	2	2
GYY|c13057_g1	3223	226	481	703	945	1163	1376	1613	1828	2039	2261
GYY|c15701_g1	877	0	0	0	0	1	1	1	1	2	2
GYY|c35148_g1	274	0	0	1	1	1	1	1	1	2	2
GYY|c19972_g1	2962	97	196	319	404	514	622	722	849	952	1044
GYY|c35843_g1	388	12	30	38	50	62	74	84	95	108	121
GYY|c8764_g1	391	2	2	2	3	5	5	5	5	5	5
GYY|c10212_g1	591	2	2	2	3	5	6	7	8	8	9
GYY|c13931_g1	538	1	4	4	4	4	5	5	5	6	6
GYY|c21125_g1	1501	11	18	29	40	52	61	79	92	100	122
GYY|c20347_g1	2007	184	358	553	717	914	1079	1235	1437	1643	1832
GYY|c2245_g1	552	1	4	5	5	5	5	5	5	5	6
GYY|c15905_g1	419	0	0	0	0	0	0	0	1	1	1
GYY|c18283_g1	2511	44	94	155	216	271	336	389	448	503	558
GYY|c12896_g1	1195	4	8	18	27	30	33	38	45	48	50
GYY|c18881_g1	2484	96	197	296	372	459	554	649	736	821	900
GYY|c2125_g1	653	1	1	1	2	2	3	3	4	5	5
GYY|c14750_g1	459	1	3	6	10	11	14	16	18	18	19
GYY|c30498_g1	294	1	2	3	3	3	3	3	3	3	4
GYY|c17267_g1	1189	10	25	33	38	48	57	66	75	82	95
GYY|c7705_g1	320	0	0	0	1	1	1	1	1	1	1
GYY|c15975_g1	1086	7	8	12	17	20	22	26	29	32	33
GYY|c13743_g1	442	7	12	16	25	28	35	41	50	56	60
GYY|c14347_g1	555	0	2	2	4	6	7	8	9	9	10
GYY|c32794_g1	252	1	1	1	1	1	1	1	1	1	1
GYY|c16789_g1	2061	1176	2319	3498	4670	5882	7048	8254	9358	10506	11636
GYY|c12569_g1	525	0	0	0	1	1	1	2	2	2	2
GYY|c8283_g1	627	0	1	2	3	3	3	4	4	4	5
GYY|c21138_g1	2425	33	62	104	141	165	193	227	260	283	304
GYY|c37704_g1	397	0	0	0	1	2	2	2	2	2	2
GYY|c9784_g1	600	1	1	1	1	1	2	2	3	3	3
GYY|c38850_g1	270	0	0	0	0	0	1	1	1	1	2
GYY|c4569_g1	413	0	1	2	2	3	3	3	3	4	4
GYY|c38021_g1	576	0	0	0	0	0	0	0	1	2	2
GYY|c37984_g1	253	0	0	0	0	1	1	1	1	1	1
GYY|c11388_g1	1894	52	98	145	202	257	329	388	445	501	552
GYY|c9705_g1	535	0	1	2	2	4	6	6	7	8	8
GYY|c9609_g1	364	0	0	0	0	0	0	0	0	1	1
GYY|c19991_g1	3513	188	382	577	788	988	1179	1360	1546	1717	1918
GYY|c34077_g1	426	0	0	1	1	1	1	1	1	2	3
GYY|c16827_g1	1296	48	84	124	170	202	233	261	291	338	371
GYY|c21325_g1	2411	131	240	358	446	567	686	792	891	1002	1122
GYY|c21958_g2	2240	30	54	79	115	146	179	215	246	278	304
GYY|c19512_g2	813	5	10	12	14	18	22	27	32	36	40
GYY|c15111_g1	1251	0	2	4	6	10	10	14	20	24	30
GYY|c17312_g1	1822	80	159	223	287	344	422	490	564	640	705
GYY|c33107_g1	266	0	0	0	1	1	1	1	1	2	2
GYY|c8584_g1	3468	169	309	450	576	748	874	1006	1171	1314	1458
GYY|c40724_g1	253	0	0	1	1	2	2	2	2	2	2
GYY|c20339_g1	2355	167	317	475	629	776	943	1128	1300	1441	1602
GYY|c28519_g1	974	21	51	78	97	115	140	169	187	206	235
GYY|c2290_g1	293	0	0	1	1	2	2	3	3	4	4
GYY|c16106_g1	2000	185	398	572	780	1012	1201	1392	1592	1764	1946
GYY|c20123_g1	1201	13	27	42	52	65	76	84	96	116	123
GYY|c29868_g1	357	0	0	0	0	0	0	0	0	0	3
GYY|c17606_g1	612	7	14	20	26	28	33	34	37	42	50
GYY|c19941_g1	1553	57	104	135	178	227	266	309	350	401	452
GYY|c17077_g1	1489	2	6	7	8	10	10	10	11	14	14
GYY|c14768_g1	474	0	0	2	2	2	2	2	2	2	2
GYY|c38284_g1	233	0	0	0	0	0	0	1	1	1	2
GYY|c20942_g1	2102	8	18	27	32	37	40	46	55	61	67
GYY|c24393_g1	254	0	0	0	0	0	0	0	1	1	2
GYY|c14863_g1	322	0	0	0	0	0	1	1	1	1	1
GYY|c2977_g1	411	1	1	1	1	1	1	1	1	1	2
GYY|c35379_g1	361	0	0	0	2	2	3	3	4	4	4
GYY|c17949_g1	2041	377	751	1105	1474	1828	2215	2573	2936	3321	3673
GYY|c31828_g1	397	1	1	1	1	1	1	1	1	1	1
GYY|c35435_g1	410	0	0	2	2	2	2	2	3	3	5
GYY|c16139_g1	1026	0	1	2	2	3	4	4	6	6	8
GYY|c26751_g1	247	0	1	1	1	1	1	1	2	2	3
GYY|c37316_g1	284	0	0	0	0	0	0	0	0	0	1
GYY|c20447_g1	1129	11	22	30	39	58	67	82	93	100	109
GYY|c17488_g1	1433	54	101	145	188	226	268	311	352	395	436
GYY|c9164_g1	417	3	6	8	10	13	17	22	29	29	32
GYY|c14690_g1	1589	6	10	12	15	15	17	19	22	27	28
GYY|c16807_g2	1445	0	3	6	8	10	12	14	16	18	20
GYY|c18897_g2	904	3	8	12	16	23	26	28	32	33	35
GYY|c8515_g1	240	0	0	0	0	0	0	1	1	1	1
GYY|c1695_g1	510	0	0	1	1	2	2	2	3	4	4
GYY|c24583_g1	242	0	0	0	0	0	0	0	0	1	1
GYY|c38646_g1	669	1	1	2	2	3	7	8	9	10	11
GYY|c38077_g1	235	0	0	0	0	1	1	1	2	2	2
GYY|c21000_g1	3561	75	140	222	301	374	447	515	581	653	717
GYY|c18746_g2	1028	1	1	2	7	8	8	8	11	13	16
GYY|c22317_g1	503	3	4	4	6	7	9	11	11	12	13
GYY|c16328_g1	1062	11	21	28	40	49	56	65	74	86	100
GYY|c26151_g1	260	0	0	0	0	1	1	1	1	1	1
GYY|c22623_g1	486	0	2	2	3	3	3	4	4	4	5
GYY|c18660_g2	1143	32	59	95	124	153	187	221	250	289	319
GYY|c16137_g1	1942	2	3	6	8	8	8	11	11	12	13
GYY|c17566_g1	804	2	6	7	8	8	8	9	12	13	15
GYY|c20034_g1	1152	10	24	30	35	45	54	62	69	77	85
GYY|c25220_g1	345	5	9	9	13	14	16	17	19	22	24
GYY|c29882_g1	252	0	0	0	0	0	0	1	2	2	2
GYY|c11382_g1	1300	1	1	2	4	5	5	7	8	8	8
GYY|c20537_g1	1459	8	12	24	28	36	45	59	66	73	80
GYY|c21346_g1	4228	709	1381	2059	2774	3463	4162	4884	5598	6275	6980
GYY|c27513_g1	226	0	1	1	1	1	1	1	1	1	1
GYY|c21100_g1	1457	51	118	191	254	319	386	443	514	577	661
GYY|c2434_g1	423	1	1	1	2	2	2	2	3	3	3
GYY|c27611_g1	266	0	1	1	1	1	1	1	2	2	2
GYY|c6557_g1	517	1	1	1	1	1	1	1	1	2	2
GYY|c16808_g1	2736	30	84	115	146	193	229	271	312	338	390
GYY|c39372_g1	310	1	1	1	1	1	1	1	1	1	1
GYY|c20895_g1	3233	132	266	390	555	689	822	997	1151	1312	1436
GYY|c34528_g1	205	0	0	0	1	2	3	3	3	3	3
GYY|c2292_g1	1256	14	37	55	64	80	97	107	118	129	149
GYY|c11980_g1	517	1	2	3	3	3	4	4	6	9	9
GYY|c16829_g1	2054	560	1170	1736	2287	2851	3401	3973	4537	5151	5721
GYY|c21304_g1	654	3	7	13	15	17	19	20	23	24	25
GYY|c30396_g1	322	0	0	0	0	1	1	2	2	2	2
GYY|c2408_g1	452	0	0	0	1	1	1	1	1	3	3
GYY|c40430_g1	233	0	0	0	0	0	1	1	1	2	2
GYY|c33533_g1	376	0	1	1	1	2	2	2	2	2	2
GYY|c39777_g1	270	0	1	1	1	2	2	2	2	2	2
GYY|c21539_g3	537	1	2	3	3	3	3	3	3	3	3
GYY|c21686_g1	2052	20	36	54	76	97	116	140	162	181	198
GYY|c29710_g1	355	0	0	0	0	2	2	2	2	3	3
GYY|c40106_g1	568	0	2	2	2	2	2	3	3	3	3
GYY|c19056_g1	2907	21	34	56	76	86	98	111	124	137	156
GYY|c17805_g1	2147	186	391	574	767	940	1130	1320	1493	1683	1869
GYY|c11414_g1	1805	168	361	549	758	941	1124	1300	1461	1649	1843
GYY|c13278_g2	1103	43	85	117	173	225	261	311	353	406	443
GYY|c16108_g1	1412	37	70	97	142	183	231	274	307	352	396
GYY|c28898_g1	272	0	0	1	1	2	2	2	2	2	2
GYY|c14170_g1	602	1	4	6	8	9	11	12	13	15	16
GYY|c23463_g1	390	0	0	0	0	1	1	1	2	2	2
GYY|c25607_g1	608	1	2	3	4	6	9	9	9	9	11
GYY|c14565_g1	683	2	2	2	2	2	2	2	4	5	6
GYY|c20766_g1	2443	111	213	320	445	546	665	773	899	1003	1107
GYY|c15631_g2	1570	93	193	303	411	534	644	760	873	976	1113
GYY|c20355_g1	1412	21	40	66	86	113	132	163	188	211	227
GYY|c28031_g1	414	1	1	1	1	2	4	4	5	5	5
GYY|c14071_g1	605	3	6	11	17	19	22	24	25	28	33
GYY|c19583_g1	1134	29	71	95	122	150	180	213	242	265	304
GYY|c1040_g1	209	2	3	3	3	3	3	3	3	3	3
GYY|c37007_g1	499	0	1	2	2	2	2	2	2	2	2
GYY|c19214_g1	1570	71	138	192	251	323	392	453	523	581	651
GYY|c14015_g1	2036	9	15	27	42	53	63	74	80	89	96
GYY|c28733_g1	374	0	1	1	2	2	3	4	4	5	5
GYY|c25135_g1	992	0	0	0	0	1	1	1	2	2	2
GYY|c5777_g1	829	0	3	3	4	4	5	7	8	8	8
GYY|c15720_g1	461	0	1	1	1	1	1	2	2	2	2
GYY|c14532_g1	407	0	0	0	0	0	0	2	3	4	4
GYY|c28876_g1	511	0	1	2	2	4	4	4	4	5	5
GYY|c21862_g1	2292	57	112	166	226	272	330	384	440	475	529
GYY|c29547_g1	393	0	1	1	1	1	2	4	6	9	9
GYY|c13084_g1	785	0	0	1	1	1	1	1	2	2	2
GYY|c14258_g1	833	1	1	1	1	1	1	2	2	2	3
GYY|c36995_g1	311	0	0	0	0	0	0	0	0	1	1
GYY|c22237_g1	1067	2	4	12	14	18	22	22	24	26	27
GYY|c25248_g1	249	0	0	0	2	2	2	3	3	3	3
GYY|c39972_g1	253	0	1	1	1	1	1	1	1	1	1
GYY|c20362_g1	3999	148	317	450	592	746	891	1054	1190	1332	1454
GYY|c18980_g1	1760	23	45	64	85	96	111	139	163	192	222
GYY|c20906_g2	1596	375	778	1201	1568	1941	2305	2671	3070	3463	3874
GYY|c25764_g1	242	0	0	0	0	0	0	0	1	1	2
GYY|c17830_g1	1787	178	334	476	628	779	946	1132	1302	1470	1646
GYY|c18597_g1	854	2	7	13	16	21	22	24	29	32	34
GYY|c8995_g1	475	0	1	1	2	2	2	2	2	2	3
GYY|c18836_g1	536	1	2	3	4	4	4	6	7	8	8
GYY|c38491_g1	289	1	2	2	2	2	2	2	2	2	2
GYY|c17109_g1	1946	189	389	635	848	1046	1241	1462	1661	1873	2072
GYY|c298_g1	716	1	2	2	3	5	5	7	10	10	10
GYY|c18510_g1	2163	580	1090	1678	2230	2831	3400	3962	4526	5090	5645
GYY|c8345_g1	882	3	5	7	11	13	14	14	15	16	20
GYY|c28756_g1	216	0	0	0	0	0	0	0	0	1	1
GYY|c18912_g1	1191	33	65	117	150	195	227	267	307	343	372
GYY|c19616_g2	3159	221	415	635	837	1064	1286	1510	1717	1952	2177
GYY|c14151_g1	434	0	0	0	0	1	1	2	2	2	4
GYY|c20120_g1	3677	3088	6226	9377	12538	15703	18746	21845	24911	27938	31044
GYY|c12361_g1	634	1	1	3	3	3	4	4	4	4	4
GYY|c10038_g1	341	0	2	2	2	2	2	2	2	2	2
GYY|c26050_g1	273	0	0	0	0	1	2	2	2	2	2
GYY|c18665_g2	2134	275	566	859	1163	1479	1770	2015	2299	2558	2851
GYY|c20697_g1	1191	0	1	2	2	4	7	8	8	9	13
GYY|c30028_g1	207	0	1	1	2	2	2	2	2	2	2
GYY|c26197_g1	241	0	1	1	1	1	1	1	1	1	2
GYY|c40388_g1	204	0	0	0	0	0	1	1	1	1	2
GYY|c31966_g1	265	1	1	1	1	2	2	2	2	2	2
GYY|c21524_g2	1932	5	11	15	23	28	35	40	46	53	59
GYY|c11266_g1	793	0	1	1	1	1	1	1	1	3	3
GYY|c14038_g2	315	0	0	0	0	0	0	1	1	1	1
GYY|c33289_g1	255	0	0	0	0	0	0	0	1	1	2
GYY|c10915_g1	702	139	278	418	555	695	830	967	1107	1227	1366
GYY|c13833_g1	525	4	5	6	7	8	9	10	10	10	10
GYY|c33413_g1	217	1	1	1	1	1	2	3	4	4	5
GYY|c16634_g2	962	0	4	4	11	12	15	17	17	20	24
GYY|c19073_g2	1210	71	124	180	217	278	336	397	460	517	573
GYY|c8920_g1	1525	60	131	218	298	380	469	543	621	719	791
GYY|c35873_g1	265	0	0	1	1	1	1	2	2	2	2
GYY|c1629_g1	718	1	3	4	6	9	9	10	12	13	14
GYY|c39959_g1	497	1	1	3	3	3	3	3	3	3	3
GYY|c10292_g2	615	1	4	4	6	8	9	10	11	12	13
GYY|c21052_g1	3253	80	182	257	334	412	504	588	687	775	867
GYY|c13323_g1	1765	474	900	1340	1789	2279	2741	3205	3672	4124	4620
GYY|c13708_g1	825	91	182	287	393	490	587	683	777	887	989
GYY|c24400_g1	375	0	0	0	1	2	3	4	4	4	6
GYY|c17093_g1	1053	3	10	18	21	29	35	38	41	44	50
GYY|c22515_g1	246	0	0	0	0	0	0	0	1	1	1
GYY|c38105_g1	271	0	0	0	1	1	1	1	1	1	1
GYY|c18965_g1	1330	122	228	353	470	592	699	821	941	1060	1171
GYY|c31738_g1	202	0	0	0	0	1	1	1	1	1	1
GYY|c12420_g1	530	5	12	14	15	18	23	24	28	32	36
GYY|c10085_g1	315	1	1	1	1	1	1	1	1	1	2
GYY|c11881_g1	1388	1	1	1	2	2	2	2	2	2	2
GYY|c7986_g1	503	1	1	2	2	4	5	5	5	6	7
GYY|c31389_g1	323	0	0	0	1	1	1	2	3	4	4
GYY|c9860_g1	454	0	0	0	1	1	2	2	2	2	2
GYY|c10904_g1	355	1	2	3	3	5	5	6	8	8	9
GYY|c5944_g1	867	2	2	4	4	6	7	8	8	9	9
GYY|c19704_g1	1811	30	61	89	119	151	175	206	230	255	285
GYY|c19985_g1	2080	45	100	152	213	266	314	366	421	484	538
GYY|c2177_g1	1003	3	5	7	9	11	14	18	18	22	22
GYY|c14436_g1	584	1	2	2	3	3	3	3	3	3	3
GYY|c17146_g1	781	0	1	1	1	1	2	2	2	2	2
GYY|c20004_g1	2607	177	346	500	679	851	1023	1163	1326	1498	1689
GYY|c20799_g2	7922	206	404	638	840	1058	1272	1492	1715	1922	2161
GYY|c14925_g1	452	2	5	7	9	11	12	14	15	17	18
GYY|c20597_g1	3435	53	101	146	201	267	314	368	427	485	545
GYY|c20145_g1	1921	28	64	88	117	152	174	199	221	249	275
GYY|c18094_g1	2025	47	85	148	180	224	272	329	381	423	470
GYY|c40393_g1	274	1	2	3	3	3	3	3	3	3	3
GYY|c19944_g1	4623	139	290	433	588	723	881	1026	1191	1362	1534
GYY|c15080_g1	1953	78	164	241	322	394	477	561	646	732	830
GYY|c17419_g1	2817	183	359	562	745	927	1094	1259	1428	1610	1796
GYY|c13292_g1	724	0	1	1	3	3	3	3	5	5	5
GYY|c16576_g1	2716	3777	7495	11227	14939	18638	22372	26093	29976	33748	37437
GYY|c10702_g1	527	0	0	0	0	0	0	0	2	4	5
GYY|c15684_g2	691	25	48	72	106	134	165	196	229	258	293
GYY|c15249_g1	940	0	0	1	3	3	4	4	5	5	5
GYY|c9958_g1	986	2	4	7	10	11	16	16	17	24	26
GYY|c20935_g1	2164	6	11	14	19	25	29	34	38	40	45
GYY|c40863_g1	306	0	0	0	0	0	0	0	0	1	1
GYY|c10514_g1	597	1	1	1	1	1	2	2	2	4	4
GYY|c21906_g1	4170	99	216	333	439	543	628	723	832	936	1041
GYY|c23332_g1	227	0	1	1	1	1	1	2	3	3	3
GYY|c37215_g1	255	0	0	0	1	1	1	1	1	2	2
GYY|c18173_g2	1037	0	0	1	1	1	2	2	2	3	3
GYY|c11787_g1	1438	207	425	635	830	1029	1209	1406	1607	1808	2011
GYY|c19784_g1	1397	91	174	289	414	521	625	720	825	920	1028
GYY|c13677_g1	1290	12	23	39	54	64	77	90	97	110	125
GYY|c7940_g1	261	0	0	0	1	1	1	1	1	1	1
GYY|c13702_g1	1176	103	196	290	394	483	585	690	799	914	1013
GYY|c12548_g1	2250	4819	9537	14302	19087	23719	28449	33059	37935	42653	47418
GYY|c29328_g1	261	0	0	0	0	2	2	2	2	2	2
GYY|c20702_g1	3669	1570	3164	4714	6228	7784	9369	10926	12527	14106	15656
GYY|c13554_g1	331	13	24	35	46	54	68	80	93	100	117
GYY|c18464_g1	1612	38	78	117	153	186	223	265	308	349	395
GYY|c17374_g1	1790	102	226	364	475	593	722	855	989	1104	1225
GYY|c32398_g1	303	0	0	0	1	1	1	1	1	2	3
GYY|c10006_g1	1305	401	767	1132	1552	1978	2379	2776	3172	3574	3996
GYY|c16053_g1	558	0	3	5	6	9	11	13	16	17	20
GYY|c21329_g1	1520	23	59	82	112	133	160	186	211	245	284
GYY|c33944_g1	228	0	0	1	1	1	2	2	2	2	2
GYY|c16494_g1	511	2	2	4	6	6	6	9	12	13	15
GYY|c12430_g1	2929	540	1103	1631	2232	2791	3351	3889	4466	5058	5654
GYY|c21176_g1	3082	70	143	202	259	317	382	432	484	542	601
GYY|c25125_g1	344	1	1	1	1	1	1	1	1	2	3
GYY|c11507_g1	442	0	0	0	1	1	1	1	1	1	1
GYY|c12916_g1	492	0	1	1	1	2	2	2	3	3	3
GYY|c32355_g1	221	0	0	0	0	1	1	2	2	2	2
GYY|c36111_g1	524	0	0	0	0	0	1	1	1	1	1
GYY|c28364_g1	311	0	0	0	0	1	1	1	1	1	1
GYY|c7264_g1	352	0	0	1	2	3	4	4	4	4	4
GYY|c17800_g1	2364	133	244	352	464	598	724	841	974	1105	1215
GYY|c35649_g1	446	1	1	2	3	3	4	4	5	5	5
GYY|c25911_g1	272	0	0	0	1	1	1	1	1	2	2
GYY|c22089_g1	512	0	0	1	3	3	6	6	7	7	7
GYY|c18792_g1	2108	8	17	20	28	36	44	49	56	63	72
GYY|c26891_g1	319	0	0	1	1	1	1	1	1	1	1
GYY|c15402_g1	1140	0	2	3	4	8	8	10	12	13	14
GYY|c15162_g1	629	61	115	165	217	266	314	359	400	451	500
GYY|c32695_g1	814	1	4	5	5	6	6	6	6	6	6
GYY|c16403_g2	302	1	1	2	2	2	2	2	2	2	2
GYY|c37966_g1	3280	214	453	680	888	1115	1348	1585	1809	2032	2235
GYY|c17858_g1	1911	100	182	270	370	456	557	657	748	847	942
GYY|c13618_g1	814	5	7	10	12	15	17	22	26	28	29
GYY|c23209_g1	302	0	1	1	1	1	1	1	1	1	1
GYY|c14437_g1	757	0	1	3	4	5	8	9	10	11	11
GYY|c28342_g1	694	0	1	1	1	2	2	3	3	3	3
GYY|c19188_g1	1554	96	189	282	363	461	561	655	744	828	919
GYY|c31974_g1	836	13	27	47	62	72	85	101	111	128	137
GYY|c15453_g1	1282	40	79	111	152	187	223	271	305	342	384
GYY|c13357_g1	311	1	2	2	2	2	2	3	4	5	5
GYY|c38130_g1	437	1	1	1	1	1	2	2	2	2	2
[truncated: 15,754 more rows]
