# Supplementary material for: Comparative transcriptome analysis and identification of candidate effectors in two related rust species (Gymnosporangium yamadae and Gymnosporangium asiaticum)
Source: BMC Genomics. 2017 Aug 23;18:651. doi: 10.1186/s12864-017-4059-x (PMC5567642; doi:10.1186/s12864-017-4059-x)
Supplement: Supplementary file 11 — This file provides the saturation curves of the gene expression levels of G. yamadae and G. asiaticum. (ZIP 2739 kb) [file 12864_2017_4059_MOESM11_ESM.zip › Additional file 11/GYY/DSXGY_3.Saturation_curve.txt]

#geneid	gene_length	X10	X20	X30	X40	X50	X60	X70	X80	X90	X100
GYY|c36347_g1	248	0	0	0	0	0	0	0	0	1	1
GYY|c19518_g1	667	3	4	6	7	7	7	8	8	9	9
GYY|c13677_g1	1290	1	2	3	7	9	14	15	15	15	20
GYY|c31599_g1	321	1	1	1	1	1	1	2	2	2	2
GYY|c14031_g1	401	3	4	6	8	8	12	14	16	17	22
GYY|c15087_g1	1026	19	42	73	102	130	155	180	210	241	266
GYY|c33035_g1	246	0	0	0	0	1	1	1	1	1	1
GYY|c13094_g1	392	0	0	0	0	0	0	0	0	0	1
GYY|c28668_g1	260	0	0	0	0	0	0	0	1	1	1
GYY|c33601_g1	297	3	3	3	3	4	5	6	8	10	10
GYY|c26149_g1	544	0	0	0	0	0	0	1	1	1	1
GYY|c18229_g1	1752	20	39	51	75	94	112	136	157	176	194
GYY|c20242_g1	3203	52	109	167	223	267	312	372	423	468	519
GYY|c12669_g1	309	1	1	1	1	1	1	1	2	2	2
GYY|c19497_g1	1687	3	8	15	19	23	27	30	31	35	38
GYY|c21822_g1	3777	196	375	569	749	945	1167	1361	1545	1729	1914
GYY|c20618_g1	1536	0	1	1	1	1	1	2	3	4	4
GYY|c16192_g1	511	0	2	2	2	3	3	3	5	6	6
GYY|c15350_g1	607	1	1	1	1	1	1	1	1	2	3
GYY|c27919_g1	407	0	0	1	2	3	3	3	3	3	3
GYY|c14209_g1	1264	13	22	33	44	61	73	80	96	108	117
GYY|c17126_g1	3039	79	166	255	347	436	516	593	680	783	868
GYY|c12810_g1	548	1	3	4	4	4	4	6	7	9	9
GYY|c38217_g1	244	0	1	2	2	2	2	2	2	2	2
GYY|c12050_g1	1780	15	33	44	61	70	83	96	112	124	138
GYY|c14536_g1	2535	110	230	334	465	555	655	755	866	980	1079
GYY|c35155_g1	333	0	1	1	1	2	2	2	3	3	3
GYY|c27851_g1	255	0	0	0	0	3	4	4	4	4	4
GYY|c29669_g1	303	0	1	2	2	2	2	2	2	2	2
GYY|c18765_g1	1427	16	33	47	62	78	92	115	134	143	163
GYY|c15719_g1	959	1	1	1	2	3	3	3	3	3	4
GYY|c16747_g1	1191	77	180	277	361	473	557	640	728	842	929
GYY|c22694_g1	393	0	0	0	1	1	1	1	2	2	2
GYY|c6032_g1	338	0	1	1	1	2	2	2	2	2	2
GYY|c33707_g1	235	0	1	1	2	2	2	2	2	2	2
GYY|c13439_g1	2658	410	816	1225	1624	2003	2405	2823	3213	3644	4057
GYY|c20888_g1	2848	101	194	305	419	518	611	707	802	904	1010
GYY|c30484_g1	356	0	0	0	0	0	0	0	0	1	1
GYY|c31972_g1	1434	56	110	175	241	304	363	428	485	555	611
GYY|c19571_g2	1901	415	782	1182	1541	1945	2339	2714	3104	3466	3858
GYY|c18093_g1	1668	34	63	92	116	139	164	193	219	242	272
GYY|c18940_g1	2799	0	0	1	2	2	2	3	4	5	5
GYY|c21773_g2	1089	170	316	475	642	785	906	1055	1184	1324	1464
GYY|c17754_g1	1784	10	30	52	74	88	104	119	131	148	167
GYY|c33724_g1	272	2	2	2	2	2	2	2	3	3	3
GYY|c17801_g1	3024	15	28	45	64	75	92	106	121	136	146
GYY|c28663_g1	321	0	1	1	1	1	1	1	1	1	2
GYY|c30128_g1	325	0	0	1	1	2	2	3	3	3	3
GYY|c5020_g1	578	0	0	0	0	0	2	2	2	3	3
GYY|c2321_g1	532	0	0	0	0	0	0	0	0	0	1
GYY|c14776_g1	1529	0	2	2	2	2	2	2	3	4	4
GYY|c22959_g1	259	0	0	1	1	1	1	1	1	1	1
GYY|c20787_g1	3586	36	92	147	176	225	272	326	379	425	487
GYY|c11532_g1	932	308	629	932	1206	1529	1826	2134	2438	2751	3068
GYY|c13951_g1	675	2	3	3	4	6	6	7	11	14	14
GYY|c16890_g1	1329	3	6	8	11	12	16	19	23	27	30
GYY|c17756_g1	584	1	3	4	6	8	12	14	18	23	26
GYY|c12870_g1	326	3	6	7	12	16	21	27	34	37	41
GYY|c14072_g1	238	0	0	0	1	1	1	2	2	2	2
GYY|c13346_g1	571	6	9	14	17	19	22	23	25	27	30
GYY|c19280_g1	2369	7	15	21	28	34	43	49	55	63	72
GYY|c21911_g1	706	4	7	9	12	18	20	25	28	30	31
GYY|c25086_g1	908	10	17	27	38	46	56	63	77	89	99
GYY|c33411_g1	314	0	0	0	0	2	2	2	2	2	2
GYY|c18821_g1	4217	14	33	50	64	73	87	101	116	134	142
GYY|c29268_g1	292	0	0	0	0	1	1	1	2	2	2
GYY|c20855_g1	4143	27	47	69	96	121	143	164	191	222	251
GYY|c21654_g1	1700	9	16	18	33	40	47	59	63	67	78
GYY|c13048_g1	1899	30	64	100	139	172	207	245	275	306	341
GYY|c31028_g1	251	0	0	1	1	2	2	2	2	2	2
GYY|c39576_g1	217	0	0	0	0	0	1	2	3	3	3
GYY|c29032_g1	373	0	2	5	6	6	8	10	11	12	12
GYY|c22698_g1	566	0	1	1	1	2	2	2	2	4	4
GYY|c7327_g1	245	1	1	1	1	1	1	1	1	2	2
GYY|c30629_g1	262	0	0	0	0	0	1	1	2	2	2
GYY|c32106_g1	255	0	0	0	0	0	0	2	2	2	2
GYY|c19967_g1	2831	107	186	288	382	486	590	695	815	924	1032
GYY|c20566_g1	1737	37	86	127	166	204	236	277	320	368	411
GYY|c17268_g1	785	2	4	5	6	10	13	16	18	21	25
GYY|c10859_g1	324	0	0	0	0	1	2	2	2	2	2
GYY|c37730_g1	204	0	0	0	0	1	1	2	2	2	2
GYY|c14234_g1	1662	26	47	78	101	127	145	168	204	234	261
GYY|c11384_g1	418	1	2	2	2	2	2	4	4	5	6
GYY|c19877_g1	1099	29	46	70	93	112	132	151	171	193	227
GYY|c16183_g1	1659	444	873	1341	1821	2306	2810	3282	3742	4175	4634
GYY|c17755_g1	725	4	9	14	17	21	23	25	28	29	32
GYY|c230_g1	391	3	3	5	6	6	7	7	7	8	9
GYY|c17201_g1	979	0	4	4	9	10	11	12	14	15	15
GYY|c2402_g1	223	0	0	0	0	0	0	1	1	1	1
GYY|c26625_g1	401	0	0	0	0	0	1	1	1	2	2
GYY|c29864_g1	225	0	0	0	1	1	1	2	2	2	2
GYY|c15897_g1	3002	62	120	181	225	277	331	386	449	506	560
GYY|c18728_g1	976	0	0	0	1	3	4	4	6	7	8
GYY|c40751_g1	208	0	0	0	0	0	0	1	1	1	1
GYY|c12804_g1	594	15	26	36	60	78	99	113	126	137	154
GYY|c29417_g1	240	1	2	2	2	2	2	2	2	2	2
GYY|c15391_g1	1114	17	27	40	52	63	72	80	97	109	122
GYY|c22037_g1	275	0	1	1	1	1	1	2	2	2	2
GYY|c17904_g1	3923	82	171	248	327	412	510	596	697	772	855
GYY|c18584_g1	1920	72	158	227	305	379	458	533	621	690	750
GYY|c29860_g1	250	0	0	0	0	0	2	2	2	2	2
GYY|c889_g1	350	0	0	0	0	0	0	0	1	1	1
GYY|c18154_g1	2870	51	97	140	182	229	265	295	342	397	444
GYY|c26262_g1	265	0	0	0	1	2	3	3	3	3	3
GYY|c36216_g1	272	0	0	0	0	1	2	2	2	2	2
GYY|c30887_g1	201	0	0	0	0	1	1	1	1	1	1
GYY|c20065_g1	1836	1	5	6	7	10	11	14	14	16	16
GYY|c11061_g1	445	0	0	0	0	0	0	0	0	0	1
GYY|c9355_g1	271	0	0	0	0	0	0	0	1	1	1
GYY|c14852_g1	1957	102	223	323	417	536	631	728	830	935	1057
GYY|c20193_g1	1287	12	26	38	44	52	60	70	77	86	97
GYY|c20006_g2	1008	40	105	160	204	257	318	360	411	461	513
GYY|c16143_g1	624	1	1	3	5	6	7	7	8	11	13
GYY|c3883_g1	468	0	1	1	1	1	1	2	2	2	2
GYY|c27050_g1	456	1	1	1	1	1	1	1	1	1	1
GYY|c17024_g1	1394	4852	9803	14650	19559	24499	29430	34334	39265	44127	49197
GYY|c21493_g1	1997	13	23	38	47	54	62	70	80	87	99
GYY|c19091_g1	1947	52	104	153	208	252	295	354	400	447	485
GYY|c40189_g1	274	0	0	0	0	1	1	1	2	2	2
GYY|c18556_g1	2424	67	163	237	304	382	446	519	591	661	747
GYY|c14250_g1	1683	14	28	38	56	66	84	103	125	148	164
GYY|c19465_g1	1211	1	8	14	17	23	27	30	36	39	42
GYY|c16570_g1	1606	15	35	64	86	102	114	140	161	180	192
GYY|c29985_g1	437	0	0	0	0	0	0	1	1	1	1
GYY|c3541_g1	450	0	0	0	0	0	1	1	1	1	1
GYY|c12982_g1	3272	132	261	398	543	679	825	973	1131	1265	1400
GYY|c19020_g1	2543	66	120	171	230	285	334	395	451	496	542
GYY|c31466_g1	224	0	1	1	1	1	1	1	2	2	2
GYY|c21037_g1	1372	17	27	42	58	78	95	110	126	138	154
GYY|c3200_g1	397	1	1	1	1	1	1	1	2	3	3
GYY|c36163_g1	209	1	1	1	1	1	1	2	3	3	3
GYY|c21177_g1	3158	167	279	388	501	622	729	850	970	1076	1179
GYY|c11579_g1	468	0	2	3	3	3	3	3	5	5	6
GYY|c24767_g1	320	0	0	0	0	3	6	7	7	7	7
GYY|c23937_g1	342	1	1	1	1	1	2	2	3	4	4
GYY|c20805_g1	2191	3	11	21	31	42	48	60	68	76	85
GYY|c27704_g1	326	0	0	1	1	1	2	2	2	2	2
GYY|c27485_g1	664	1	3	3	3	3	3	3	4	4	5
GYY|c32885_g1	549	1	3	3	4	6	7	8	8	9	9
GYY|c24725_g1	241	0	0	0	0	0	1	2	2	3	3
GYY|c15253_g2	388	0	0	0	0	1	1	1	2	2	2
GYY|c36326_g1	450	0	1	3	3	3	4	4	5	5	5
GYY|c34922_g1	250	0	1	1	1	1	1	1	1	2	2
GYY|c26216_g1	261	1	1	1	1	1	1	2	2	2	2
GYY|c12805_g1	339	1	4	6	7	7	8	10	12	13	14
GYY|c15658_g1	1325	261	548	826	1111	1396	1711	2026	2324	2594	2920
GYY|c12777_g1	703	0	0	2	3	5	5	5	5	5	5
GYY|c205_g1	302	0	0	0	0	0	0	0	0	0	1
GYY|c20746_g1	1300	10	20	31	41	53	63	71	81	90	97
GYY|c32147_g1	325	0	0	0	0	1	1	1	1	1	2
GYY|c36072_g1	680	3	3	4	7	8	8	9	9	11	12
GYY|c11581_g1	1619	139	307	444	594	744	931	1092	1257	1430	1584
GYY|c17315_g1	1249	4	9	14	18	22	23	27	30	37	40
GYY|c70_g1	1592	50	113	158	209	268	328	382	425	489	534
GYY|c13151_g1	1359	316	624	913	1210	1497	1806	2094	2399	2715	3018
GYY|c29040_g1	208	0	0	0	1	2	2	2	2	2	2
GYY|c17232_g1	559	1	2	4	4	4	5	6	6	6	6
GYY|c25352_g1	421	0	0	1	2	3	4	5	6	7	8
GYY|c14035_g1	688	0	1	1	4	4	5	5	6	8	10
GYY|c14800_g1	622	0	0	0	1	1	1	1	1	1	1
GYY|c24801_g1	227	0	1	1	2	2	2	2	2	2	2
GYY|c15110_g1	2007	185	358	556	741	933	1106	1292	1494	1678	1876
GYY|c31710_g1	230	1	1	1	1	1	1	1	1	1	1
GYY|c23712_g1	490	0	1	3	5	7	7	8	9	10	10
GYY|c16832_g1	413	0	0	0	0	0	1	1	1	1	1
GYY|c7813_g1	328	0	0	1	1	1	1	1	1	1	1
GYY|c26082_g1	256	1	2	2	2	2	2	2	2	2	2
GYY|c36142_g1	254	0	0	0	0	0	1	1	1	1	1
GYY|c19767_g1	317	2	2	3	3	4	4	5	7	8	9
GYY|c1684_g1	2791	2	2	5	5	7	8	10	11	14	17
GYY|c21261_g2	1735	13	26	42	52	62	71	80	87	104	115
GYY|c4679_g1	997	1	1	1	3	4	4	6	7	8	8
GYY|c10296_g1	949	0	1	1	1	2	5	5	5	5	5
GYY|c16656_g1	1550	171	328	503	673	838	1005	1161	1319	1481	1647
GYY|c18951_g1	1810	111	200	294	399	509	604	696	788	882	996
GYY|c28990_g1	481	0	0	0	0	1	1	1	1	1	1
GYY|c22305_g1	461	0	1	1	2	3	4	6	7	8	8
GYY|c25496_g1	355	0	0	0	0	1	1	2	2	4	4
GYY|c37194_g1	239	0	0	0	0	0	1	2	2	2	2
GYY|c18504_g1	1791	69	148	237	324	414	514	615	698	775	860
GYY|c12351_g1	1151	369	705	1058	1356	1691	2022	2371	2724	3041	3399
GYY|c35553_g1	272	0	0	0	0	0	0	1	2	2	3
GYY|c40609_g1	215	0	0	1	1	1	1	1	1	1	1
GYY|c16805_g1	750	6	27	39	51	61	76	83	99	111	124
GYY|c13492_g1	280	0	1	3	4	5	5	6	6	7	8
GYY|c16773_g1	698	6	8	9	11	15	19	20	23	25	27
GYY|c32702_g1	283	0	0	0	4	4	4	4	4	4	4
GYY|c27955_g1	250	0	0	0	1	1	1	1	1	1	1
GYY|c20092_g2	322	1	1	1	1	1	1	1	1	1	1
GYY|c9681_g1	948	0	1	2	2	2	2	2	2	3	4
GYY|c36605_g1	345	0	1	1	2	2	3	3	3	3	4
GYY|c31507_g1	213	0	0	0	1	1	1	1	1	2	2
GYY|c5990_g1	324	2	3	4	5	6	6	7	9	10	12
GYY|c15042_g1	3514	68	149	245	317	388	452	530	599	677	762
GYY|c15151_g1	2309	47	107	153	210	276	326	372	429	482	550
GYY|c27000_g1	230	0	0	0	1	1	1	1	1	2	2
GYY|c18989_g1	1989	39	76	123	165	219	268	314	352	387	418
GYY|c40346_g1	259	1	1	1	2	2	2	2	2	2	2
GYY|c27753_g1	225	1	1	1	1	1	1	2	2	2	2
GYY|c17832_g1	2161	17	34	60	87	112	132	160	186	205	222
GYY|c19150_g1	3171	123	240	344	449	584	692	813	930	1057	1167
GYY|c30724_g1	243	0	0	1	1	1	1	1	1	2	4
GYY|c13533_g1	1243	22	39	65	84	99	116	137	153	171	190
GYY|c15202_g1	317	0	0	1	1	1	1	1	1	1	1
GYY|c24377_g1	240	0	0	0	0	1	1	1	2	2	2
GYY|c19686_g2	1892	376	754	1114	1540	1928	2369	2748	3148	3548	3925
GYY|c15112_g1	3985	11	28	51	65	80	103	131	147	163	179
GYY|c25293_g1	558	1	1	2	2	2	2	2	4	4	5
GYY|c40056_g1	237	0	1	1	1	1	1	1	1	1	2
GYY|c26771_g1	429	0	1	2	2	3	3	3	4	4	4
GYY|c12491_g1	296	1	2	2	2	3	3	3	3	3	3
GYY|c19234_g1	1774	48	88	121	170	217	266	323	374	412	454
GYY|c21895_g1	3465	21	41	63	83	108	131	141	156	172	179
GYY|c40977_g1	217	1	1	1	1	1	1	1	1	1	1
GYY|c26447_g1	244	1	1	1	1	1	1	1	1	1	1
GYY|c31927_g1	249	0	1	1	1	1	1	2	2	2	2
GYY|c16491_g1	1318	1119	2157	3166	4185	5263	6315	7403	8468	9552	10543
GYY|c8844_g1	356	0	0	0	0	1	2	2	2	2	2
GYY|c13281_g1	834	3	5	8	10	12	16	17	20	22	22
GYY|c19126_g1	1106	59	121	200	265	342	416	488	553	632	706
GYY|c10334_g1	2397	138	298	440	597	732	876	1000	1132	1270	1421
GYY|c37314_g1	250	0	1	1	1	1	1	1	1	2	2
GYY|c31430_g1	257	0	0	1	1	1	1	1	2	2	2
GYY|c15012_g1	1377	105	191	290	379	474	583	661	758	862	954
GYY|c20269_g1	2319	4	7	12	18	30	33	42	50	58	68
GYY|c31097_g1	395	0	0	0	1	1	1	1	1	1	1
GYY|c26056_g1	252	0	0	0	0	0	0	0	1	2	2
GYY|c12334_g1	529	0	1	1	1	1	2	3	3	3	6
GYY|c18407_g1	1930	224	391	565	748	918	1093	1294	1468	1644	1804
GYY|c15529_g1	714	0	0	0	0	1	1	1	1	2	2
GYY|c36654_g1	210	1	1	1	1	1	2	2	2	2	2
GYY|c10792_g1	1750	1	2	2	2	3	3	3	3	4	5
GYY|c15231_g2	1251	4	5	7	7	7	9	9	10	13	14
GYY|c26568_g1	257	1	1	2	2	2	2	2	2	2	2
GYY|c16315_g1	1364	75	168	240	315	386	461	534	612	686	787
GYY|c10064_g1	303	1	5	6	7	8	9	10	11	13	13
GYY|c13275_g1	900	3	5	8	9	11	16	19	20	24	27
GYY|c31956_g1	345	1	1	1	1	1	1	1	2	2	3
GYY|c38018_g1	971	1	5	7	9	11	12	16	19	21	23
GYY|c12791_g1	1535	504	1046	1567	2119	2656	3125	3614	4131	4671	5162
GYY|c40933_g1	292	0	0	0	0	0	0	0	0	0	1
GYY|c10747_g1	245	0	0	0	0	0	0	0	0	0	2
GYY|c18452_g1	2186	41	84	138	188	244	297	355	418	469	527
GYY|c15156_g1	1968	5	9	19	22	28	31	33	40	47	51
GYY|c13798_g1	1521	291	574	838	1100	1376	1657	1923	2223	2533	2805
GYY|c27563_g1	248	1	2	2	2	3	3	3	3	3	3
GYY|c30169_g1	758	0	1	1	1	2	2	2	2	2	2
GYY|c14774_g1	2610	148	302	457	600	748	877	1024	1155	1280	1413
GYY|c33452_g1	212	0	0	0	0	0	0	0	0	1	1
GYY|c32743_g1	654	3	7	10	11	13	17	19	23	25	27
GYY|c23700_g1	266	0	0	0	0	1	1	1	1	2	2
GYY|c18586_g1	3392	980	1931	2798	3687	4601	5524	6371	7251	8122	9020
GYY|c14402_g1	409	0	0	0	1	1	1	1	1	2	2
GYY|c17188_g1	2199	13	29	45	59	71	87	99	114	132	149
GYY|c14886_g1	1173	4	8	10	13	13	16	20	22	24	31
GYY|c21850_g1	5607	13	25	33	44	56	69	83	94	111	120
GYY|c19259_g2	281	2	7	10	14	17	20	21	23	24	27
GYY|c18465_g1	1280	38	77	107	143	188	226	259	300	334	362
GYY|c15899_g2	788	230	484	766	995	1202	1451	1714	1964	2211	2446
GYY|c21449_g1	2391	65	128	191	248	294	345	395	447	507	559
GYY|c21190_g2	2814	5	10	18	24	29	30	34	38	47	52
GYY|c22654_g1	483	0	1	2	2	2	3	4	4	4	4
GYY|c20447_g1	1129	1	1	2	4	6	7	8	11	13	16
GYY|c12658_g1	628	4	9	10	15	17	21	21	24	25	27
GYY|c12053_g1	412	0	1	1	1	1	1	1	2	3	3
GYY|c15129_g1	599	1	1	1	2	4	6	8	8	11	11
GYY|c20946_g1	2837	331	685	1002	1352	1709	2037	2378	2734	3109	3478
GYY|c9741_g1	382	0	0	0	0	1	2	2	2	2	2
GYY|c29634_g1	276	0	0	1	1	1	2	2	2	2	2
GYY|c17477_g1	1894	21	29	40	56	71	80	92	107	114	129
GYY|c24516_g1	217	0	0	0	0	0	0	0	0	1	1
GYY|c24831_g1	357	0	0	0	0	0	0	0	0	0	1
GYY|c16712_g1	462	17	36	50	70	81	102	116	131	146	156
GYY|c35439_g1	625	1	1	1	1	1	1	1	1	1	1
GYY|c25142_g1	431	0	0	0	1	1	1	2	3	3	5
GYY|c16657_g1	690	0	0	0	1	1	2	2	2	3	3
GYY|c10125_g1	871	1	4	4	5	5	8	8	9	9	9
GYY|c18569_g1	1836	24	40	66	99	131	156	175	197	217	241
GYY|c21038_g1	2696	121	249	365	494	600	726	861	988	1122	1261
GYY|c14010_g1	649	62	133	201	265	321	384	447	524	592	667
GYY|c17112_g1	3718	73	160	231	302	377	451	529	603	677	758
GYY|c9115_g1	227	1	1	1	1	1	1	1	2	2	2
GYY|c13484_g1	2857	19	29	40	54	64	83	96	106	114	124
GYY|c21912_g1	3731	63	124	194	259	309	385	449	508	576	638
GYY|c25540_g1	424	0	0	0	0	0	1	1	1	1	1
GYY|c17897_g3	1998	81	161	240	309	391	461	530	598	665	725
GYY|c32612_g1	1457	8	14	20	31	41	51	60	67	76	84
GYY|c27804_g1	214	0	0	0	0	0	1	1	2	2	2
GYY|c17321_g1	2442	40	75	119	154	195	225	261	298	336	376
GYY|c2764_g1	435	1	1	1	1	1	1	1	2	2	2
GYY|c32308_g1	324	0	0	0	0	0	0	0	0	0	1
GYY|c6438_g1	654	2	2	5	7	7	9	11	12	13	16
GYY|c2600_g1	276	1	1	1	2	2	2	3	3	3	3
GYY|c31165_g1	253	0	0	0	1	1	1	1	3	3	3
GYY|c26344_g1	222	1	1	1	1	1	1	2	2	2	2
GYY|c40831_g1	372	0	1	1	2	2	3	3	4	5	7
GYY|c31544_g1	249	0	0	0	0	1	1	1	2	2	2
GYY|c17668_g1	3334	113	236	352	477	591	715	843	959	1084	1207
GYY|c18447_g1	2106	85	190	281	378	478	568	677	778	853	930
GYY|c29005_g1	391	18	43	63	79	90	109	133	146	167	184
GYY|c6295_g1	2004	182	365	542	708	900	1100	1286	1455	1624	1809
GYY|c21482_g1	3577	31	57	78	95	118	139	162	173	194	215
GYY|c31848_g1	257	0	0	0	0	1	1	1	1	1	1
GYY|c15301_g1	1296	7	14	26	41	59	66	75	81	90	106
GYY|c31888_g1	653	0	0	0	0	1	1	1	1	1	1
GYY|c17740_g1	932	11	26	35	53	67	79	88	99	107	120
GYY|c9804_g1	509	1	2	4	4	4	4	4	4	5	5
GYY|c7241_g1	385	0	0	0	0	0	1	1	1	1	2
GYY|c39256_g1	313	0	0	0	0	0	1	1	1	1	3
GYY|c14644_g1	521	28	63	96	126	162	185	227	260	288	318
GYY|c6580_g1	344	1	1	1	1	1	1	1	3	4	5
GYY|c2173_g1	515	1	1	1	1	1	2	3	3	3	3
GYY|c6037_g1	277	0	0	0	0	0	1	1	1	1	1
GYY|c37566_g1	234	1	1	2	2	2	2	2	2	2	2
GYY|c5690_g1	344	8	17	20	30	38	47	60	74	89	99
GYY|c8459_g1	373	0	0	0	0	0	0	0	0	1	2
GYY|c25746_g1	516	0	1	1	1	3	5	6	6	8	11
GYY|c6446_g1	529	2	7	12	18	19	21	21	23	25	27
GYY|c26843_g1	216	1	1	1	1	1	1	1	1	2	2
GYY|c580_g2	350	0	0	0	0	0	1	1	1	1	1
GYY|c15512_g1	330	0	3	6	6	7	11	13	16	18	19
GYY|c14335_g1	1082	12	21	30	37	44	55	74	78	85	89
GYY|c29631_g1	365	1	1	2	2	2	2	2	2	2	4
GYY|c32494_g1	245	0	1	1	2	2	2	2	2	2	2
GYY|c24723_g1	246	0	0	0	1	1	1	1	2	2	2
GYY|c27738_g1	225	0	0	0	0	0	0	0	0	0	1
GYY|c21021_g1	1777	3	8	9	11	13	14	17	22	29	32
GYY|c11686_g1	310	0	1	2	2	3	4	5	5	5	5
GYY|c17916_g1	3557	59	136	198	261	317	373	434	493	549	602
GYY|c18426_g1	1776	0	0	0	0	0	0	0	0	1	1
GYY|c23173_g1	1260	0	0	0	0	1	1	1	1	1	1
GYY|c14429_g1	1206	0	0	5	8	10	13	21	23	28	31
GYY|c24158_g1	248	0	1	1	1	1	1	1	1	1	1
GYY|c11568_g1	980	0	1	2	2	3	3	5	5	5	6
GYY|c20255_g1	2773	88	166	251	322	402	462	534	613	688	760
GYY|c28811_g1	305	0	0	0	0	0	0	0	1	1	2
GYY|c32219_g1	811	0	0	2	3	3	4	4	6	6	6
GYY|c10292_g1	373	0	2	9	13	18	21	26	31	39	44
GYY|c19681_g1	1326	1	6	7	8	10	12	13	17	19	19
GYY|c35286_g1	206	0	1	1	1	1	1	1	1	2	2
GYY|c16551_g1	635	1	1	2	3	4	6	6	8	11	12
GYY|c26126_g1	356	0	1	1	1	1	1	1	2	2	2
GYY|c24673_g1	229	0	0	1	2	3	3	3	3	3	3
GYY|c34703_g1	247	0	0	0	0	0	0	0	0	1	2
GYY|c36005_g1	353	0	0	0	0	0	0	1	1	1	1
GYY|c4809_g1	223	1	2	2	2	2	2	2	2	2	2
GYY|c18840_g1	2747	11	22	41	58	79	88	105	121	139	151
GYY|c17162_g1	1937	39	94	141	180	207	235	269	302	344	384
GYY|c12733_g1	288	0	0	0	0	0	0	1	1	1	1
GYY|c39350_g1	614	2	2	2	3	4	5	5	5	6	7
GYY|c21678_g2	2245	1	1	3	5	5	8	10	10	12	12
GYY|c1606_g1	603	0	0	0	3	3	4	4	7	10	12
GYY|c19159_g1	1694	27	65	91	111	143	162	194	217	256	292
GYY|c31648_g1	1051	10	16	22	29	36	41	44	48	55	59
GYY|c19777_g1	1785	5	6	10	14	17	17	19	20	22	27
GYY|c17521_g1	3761	183	368	561	742	923	1098	1275	1459	1638	1823
GYY|c35120_g1	259	0	0	1	1	3	3	3	3	3	3
GYY|c7742_g1	406	0	0	0	0	0	0	1	1	1	1
GYY|c16282_g1	892	5	13	23	30	39	52	62	75	90	103
GYY|c17430_g1	504	8	12	13	16	20	24	30	32	37	44
GYY|c33554_g1	423	0	0	0	0	1	1	1	1	1	1
GYY|c15499_g1	1712	11	16	24	29	40	48	62	71	76	92
GYY|c15535_g1	431	0	0	0	1	1	1	1	2	3	3
GYY|c23827_g1	310	2	2	5	5	5	6	6	7	7	7
GYY|c20918_g1	2987	22	36	53	64	75	91	109	125	143	160
GYY|c19228_g1	2250	1014	2049	3019	4072	5098	6141	7146	8158	9215	10257
GYY|c37986_g1	698	1	3	5	9	11	14	16	17	18	20
GYY|c8563_g2	1166	0	2	2	2	2	3	3	5	8	10
GYY|c32686_g1	270	0	1	2	2	3	3	3	3	4	4
GYY|c28902_g1	205	0	0	0	0	0	0	0	0	1	1
GYY|c22997_g1	771	1	2	2	2	5	5	5	6	7	9
GYY|c20795_g2	432	0	0	0	0	0	0	1	1	1	1
GYY|c2833_g1	419	1	1	1	2	2	2	3	6	7	7
GYY|c14047_g1	379	0	0	0	0	0	0	1	1	1	1
GYY|c9941_g1	476	0	0	1	2	2	2	2	2	2	2
GYY|c16448_g1	946	0	1	2	2	3	4	4	4	6	7
GYY|c13039_g1	632	2	4	6	9	11	14	14	19	23	25
GYY|c12431_g1	2070	32	64	87	126	144	172	195	221	244	270
GYY|c1021_g1	471	1	1	3	3	4	6	7	7	7	7
GYY|c18065_g2	1378	9	16	20	28	37	42	47	50	59	67
GYY|c29863_g1	266	0	0	0	1	1	2	2	2	2	2
GYY|c14618_g1	2629	40	82	128	159	190	233	270	302	345	385
GYY|c17512_g1	1680	183	365	549	753	931	1103	1318	1489	1685	1875
GYY|c21684_g2	2040	57	107	164	238	296	354	421	468	521	588
GYY|c22093_g1	609	0	0	0	0	0	0	1	1	1	1
GYY|c39809_g1	217	1	1	1	1	2	2	2	2	2	2
GYY|c4030_g1	545	0	0	0	1	1	2	3	3	3	3
GYY|c25702_g1	337	0	0	0	1	1	1	1	1	1	1
GYY|c18216_g1	2092	4223	8445	12653	16840	21051	25319	29467	33667	37860	42067
GYY|c16923_g1	1791	251	541	814	1095	1369	1620	1856	2126	2407	2644
GYY|c32694_g1	561	2	2	4	6	6	8	10	11	11	11
GYY|c16146_g1	687	4	6	9	12	15	16	17	21	24	28
GYY|c39886_g1	288	1	1	1	1	1	1	1	1	1	1
GYY|c15090_g1	7874	233	460	691	920	1123	1350	1578	1820	2084	2283
GYY|c34230_g1	227	0	1	1	1	1	1	1	2	2	2
GYY|c19890_g1	4034	17	28	37	43	57	77	83	99	119	130
GYY|c19494_g1	2231	70	140	208	288	362	438	511	602	676	756
GYY|c1671_g1	208	2	3	3	4	5	5	5	5	5	5
GYY|c20218_g1	2486	3	6	10	12	17	21	25	31	39	41
GYY|c16951_g1	1429	1	3	5	5	5	7	7	9	10	12
GYY|c27916_g1	203	0	0	0	0	0	0	0	0	1	1
GYY|c19455_g2	2837	78	174	293	397	503	581	676	767	852	944
GYY|c9517_g1	1500	30	49	68	85	109	127	150	169	195	218
GYY|c11181_g2	233	0	0	0	1	2	2	2	2	2	2
GYY|c21958_g2	2240	28	51	74	121	150	187	221	260	279	314
GYY|c15250_g1	1430	171	353	544	713	901	1085	1262	1442	1606	1795
GYY|c17782_g1	1410	4	9	12	13	14	19	27	29	34	38
GYY|c15222_g1	837	113	232	337	460	581	688	789	903	1016	1129
GYY|c754_g1	295	1	2	2	2	2	2	2	4	4	4
GYY|c15255_g1	1314	104	195	291	391	488	577	662	768	868	958
GYY|c12362_g1	956	40	98	145	188	225	272	320	375	415	461
GYY|c12134_g1	749	0	0	1	1	2	2	2	2	2	2
GYY|c8257_g1	1105	45	93	132	171	217	264	310	350	394	439
GYY|c34569_g1	201	0	0	1	1	1	1	1	1	1	1
GYY|c8003_g1	507	1	2	3	3	3	4	4	4	4	4
GYY|c27760_g1	252	0	1	1	1	1	1	1	2	2	2
GYY|c30025_g1	227	0	0	0	1	1	1	1	2	2	2
GYY|c22170_g1	222	0	0	0	1	1	1	1	1	1	1
GYY|c5713_g1	225	1	1	1	1	1	2	2	2	2	2
GYY|c15019_g1	787	8	15	20	28	36	42	47	53	57	65
GYY|c28539_g1	298	0	0	0	0	0	0	0	0	1	1
GYY|c18630_g1	1689	51	88	133	181	226	269	318	364	416	465
GYY|c25634_g1	532	10	15	23	28	37	39	47	50	55	63
GYY|c40165_g1	276	0	0	0	0	0	1	1	1	1	1
GYY|c14684_g1	1218	0	0	1	1	3	3	3	3	4	4
GYY|c37657_g1	314	0	1	3	4	6	7	7	8	8	8
GYY|c39670_g1	207	0	0	0	1	1	1	2	2	2	2
GYY|c14737_g1	2297	61	108	156	202	253	305	355	405	458	521
GYY|c8534_g1	505	73	155	226	291	347	401	462	519	592	673
GYY|c21575_g1	2397	8	11	16	22	29	34	38	43	53	56
GYY|c19594_g1	2859	33	78	117	157	205	245	285	322	362	412
GYY|c13437_g1	1663	537	1060	1639	2164	2652	3147	3659	4139	4665	5142
GYY|c30752_g1	266	0	0	1	2	2	3	3	3	3	3
GYY|c12778_g1	952	352	683	1013	1323	1629	1984	2303	2603	2938	3257
GYY|c18133_g1	2150	2	3	5	8	9	15	16	17	18	20
GYY|c20060_g1	2938	139	271	410	550	689	818	963	1095	1247	1394
GYY|c9355_g2	286	0	0	0	0	1	2	2	2	2	2
GYY|c21751_g1	3424	292	561	859	1145	1416	1742	2048	2380	2674	2987
GYY|c21283_g1	2385	4	11	18	22	28	32	41	45	50	54
GYY|c12440_g1	250	0	0	0	0	0	0	0	0	0	1
GYY|c29217_g1	521	1	3	7	7	8	8	11	13	16	16
GYY|c18361_g1	2981	162	340	502	661	836	983	1157	1320	1495	1649
GYY|c16043_g4	375	5	9	13	16	19	24	30	39	42	46
GYY|c10243_g1	495	0	0	1	1	2	2	3	3	3	3
GYY|c10239_g1	332	0	1	1	1	1	1	1	2	2	2
GYY|c17937_g1	2839	367	744	1153	1510	1915	2268	2631	2997	3386	3753
GYY|c17288_g1	3856	407	794	1208	1635	2072	2479	2886	3256	3635	4080
GYY|c20284_g1	2411	54	162	251	335	407	502	586	668	765	848
GYY|c27207_g1	229	0	0	0	1	1	1	2	2	2	2
GYY|c13480_g1	1046	1	2	2	2	2	2	3	4	6	8
GYY|c18095_g1	1652	26	47	69	99	119	144	165	191	212	235
GYY|c17975_g1	1788	0	0	1	2	3	4	5	6	6	8
GYY|c38345_g1	221	1	1	1	1	1	1	1	1	1	1
GYY|c15877_g1	842	477	982	1446	1973	2470	2963	3489	4025	4534	5008
GYY|c20509_g1	1483	44	78	115	143	179	222	261	299	336	376
GYY|c19546_g1	2857	93	169	262	357	441	526	614	699	787	875
GYY|c4987_g1	580	1	3	4	6	9	9	13	15	16	17
GYY|c21870_g1	9250	49	80	125	169	214	254	298	354	401	450
GYY|c39741_g1	483	0	0	1	1	2	2	3	3	5	6
GYY|c5767_g1	328	0	1	1	2	4	5	5	7	8	8
GYY|c13216_g1	493	1	2	2	2	2	2	2	4	5	5
GYY|c12852_g1	277	2	2	3	3	3	3	4	4	5	6
GYY|c19054_g1	1737	90	207	290	391	492	584	667	771	862	978
GYY|c14098_g1	257	0	0	0	0	0	0	0	0	0	1
GYY|c2317_g1	384	0	0	0	1	2	2	2	3	3	4
GYY|c3531_g1	746	0	0	0	0	0	0	0	1	2	2
GYY|c22815_g1	297	0	0	0	0	1	1	1	1	1	2
GYY|c20031_g1	1969	57	117	182	232	288	344	411	470	536	601
GYY|c18933_g1	3121	1774	3577	5445	7261	9027	10878	12653	14462	16256	18067
GYY|c17811_g1	1097	54	97	145	177	226	266	310	356	394	448
GYY|c22960_g1	256	0	0	0	0	0	0	0	1	2	2
GYY|c28407_g1	634	0	0	1	1	2	3	5	5	6	6
GYY|c16755_g1	1993	49	114	158	213	268	321	364	416	472	516
GYY|c13143_g2	379	1	1	2	2	3	5	5	7	8	9
GYY|c13386_g1	664	0	5	9	11	15	17	18	23	26	29
GYY|c14287_g1	284	0	0	0	1	1	1	2	2	2	2
GYY|c23376_g1	239	0	0	1	1	1	1	1	1	1	2
GYY|c9263_g1	976	3	4	5	5	7	8	8	11	11	13
GYY|c11919_g1	302	0	0	0	0	1	1	4	7	8	10
GYY|c16296_g1	1882	107	206	325	425	541	666	766	887	999	1108
GYY|c18177_g1	1115	6	8	9	9	12	14	14	15	20	22
GYY|c15882_g2	1167	3	5	8	11	12	16	17	18	19	21
GYY|c17548_g1	2250	21	39	61	87	113	125	139	152	161	179
GYY|c837_g1	262	0	0	0	0	1	1	1	1	2	2
GYY|c17568_g1	1076	1098	2232	3396	4525	5567	6710	7824	9020	10139	11248
GYY|c29410_g1	488	0	0	1	2	2	3	5	5	5	6
GYY|c17414_g2	249	0	0	1	1	1	1	3	3	3	3
GYY|c32921_g1	203	0	0	0	0	1	1	1	1	1	2
GYY|c15288_g1	1627	671	1369	2069	2719	3396	4055	4762	5411	6085	6751
GYY|c1567_g1	386	1	1	2	2	3	3	4	4	4	5
GYY|c21609_g1	8386	49	86	142	192	244	299	355	393	434	478
GYY|c27721_g1	285	1	1	1	1	1	1	3	3	3	3
GYY|c20579_g1	2352	54	94	138	188	227	280	336	371	420	465
GYY|c2675_g1	245	0	1	1	2	2	2	3	3	3	3
GYY|c21900_g1	3142	29	62	92	133	154	180	219	239	265	290
GYY|c15366_g1	589	0	0	0	0	0	1	2	2	2	2
GYY|c17425_g1	1595	10	23	30	37	44	52	62	67	76	81
GYY|c27758_g1	226	0	0	1	1	1	1	1	2	2	2
GYY|c25162_g1	419	0	0	1	1	1	2	2	3	3	3
GYY|c1755_g1	457	0	0	0	0	0	0	1	1	1	2
GYY|c28174_g1	239	0	0	0	0	0	1	1	2	3	4
GYY|c22140_g1	468	1	2	3	5	5	5	6	8	11	14
GYY|c13899_g1	3842	207	434	684	898	1123	1356	1602	1821	2031	2244
GYY|c16129_g1	718	1	8	17	24	33	42	50	62	70	77
GYY|c14186_g1	808	18	31	40	51	66	75	92	105	110	122
GYY|c20721_g1	3173	55	119	178	250	324	383	458	522	583	645
GYY|c15981_g1	2157	1065	2142	3267	4445	5537	6705	7889	9014	10247	11400
GYY|c31418_g1	258	0	0	1	1	2	2	2	2	2	2
GYY|c21496_g1	2544	10	17	29	36	46	52	55	70	83	97
GYY|c12695_g1	791	1	2	2	2	2	2	3	3	3	3
GYY|c13550_g1	1313	57	137	196	258	305	374	447	506	567	641
GYY|c9732_g1	458	1	2	2	2	2	3	3	3	5	6
GYY|c9770_g1	432	0	0	1	1	2	4	4	5	7	10
GYY|c2119_g1	333	0	0	0	0	0	0	0	0	0	1
GYY|c26701_g1	259	0	0	0	0	1	1	1	1	1	2
GYY|c16644_g1	754	1	1	2	4	5	7	8	10	12	14
GYY|c19131_g1	2129	38	65	99	128	157	185	228	260	287	325
GYY|c36359_g1	234	1	1	1	1	1	1	1	2	2	2
GYY|c18140_g1	2082	37	74	107	142	176	204	237	271	296	328
GYY|c32325_g1	210	0	0	1	1	1	2	2	2	2	3
GYY|c21652_g2	649	0	0	2	2	3	3	3	4	4	4
GYY|c7589_g1	359	0	0	0	1	1	1	1	1	1	1
GYY|c13311_g1	1618	255	493	743	1009	1249	1489	1721	1957	2208	2463
GYY|c32220_g1	274	1	1	1	1	1	1	1	2	3	3
GYY|c16811_g1	2186	102	206	297	377	466	562	654	745	831	911
GYY|c40272_g1	215	0	0	0	0	1	2	2	2	2	2
GYY|c25153_g1	566	1	4	12	16	21	25	28	33	34	36
GYY|c9576_g1	1227	193	355	540	728	907	1089	1276	1453	1640	1840
GYY|c31145_g1	209	0	1	1	1	2	2	2	2	2	2
GYY|c22938_g1	294	0	0	0	0	0	1	1	1	2	3
GYY|c19322_g1	1420	10	15	23	26	35	38	46	52	62	63
GYY|c27764_g1	255	1	1	1	1	1	1	1	1	2	2
GYY|c33839_g1	239	0	0	1	1	1	1	1	2	2	2
GYY|c32790_g1	2005	1	1	2	2	2	3	3	3	3	3
GYY|c17649_g1	4957	109	228	335	445	549	667	750	857	976	1083
GYY|c28275_g1	238	0	0	0	0	0	2	2	2	2	2
GYY|c21223_g1	3281	52	106	157	211	274	321	388	431	477	530
GYY|c34306_g1	228	0	0	0	0	0	0	0	0	0	1
GYY|c30197_g1	268	0	0	0	0	0	1	1	1	1	1
GYY|c20905_g1	1148	50	113	161	201	254	309	365	414	466	522
GYY|c19685_g1	1858	169	346	517	693	857	1026	1208	1379	1560	1739
GYY|c10302_g1	1756	95	192	294	391	482	554	642	718	804	898
GYY|c27290_g1	231	0	0	0	0	0	1	1	1	1	2
GYY|c39734_g1	261	0	0	0	1	1	1	1	1	1	2
GYY|c26505_g1	235	0	0	0	0	0	1	1	1	1	2
GYY|c21237_g1	3657	191	369	545	707	891	1064	1259	1441	1611	1795
GYY|c21826_g1	5554	34	72	107	145	174	213	252	281	309	351
GYY|c40635_g1	292	0	0	2	2	2	2	2	2	2	2
GYY|c12687_g1	380	1	1	1	3	5	6	6	6	7	8
GYY|c18103_g1	734	30	55	88	118	149	178	207	228	253	278
GYY|c9991_g1	491	0	1	2	3	3	3	6	7	8	11
GYY|c14062_g1	945	21	47	63	87	107	126	149	165	187	207
GYY|c14466_g1	255	0	0	0	0	0	0	0	2	2	4
GYY|c14183_g1	868	81	160	234	319	404	476	549	631	706	791
GYY|c18300_g1	2241	31	61	103	140	172	206	231	266	297	326
GYY|c12369_g1	487	6	8	11	15	20	25	30	31	39	41
GYY|c38019_g1	347	0	1	1	1	1	2	2	3	3	3
GYY|c12056_g1	944	5	11	20	28	32	40	46	56	60	64
GYY|c36139_g1	549	0	0	0	0	0	0	2	3	3	3
GYY|c17590_g1	3078	266	509	767	1049	1292	1581	1830	2084	2385	2670
GYY|c21029_g1	2715	42	69	101	143	173	209	250	283	317	360
GYY|c1866_g1	599	0	0	0	0	1	1	1	1	1	2
GYY|c13594_g1	827	4	6	11	15	20	21	25	27	32	35
GYY|c14825_g1	1740	1101	2210	3293	4351	5474	6590	7722	8784	9878	10973
GYY|c21822_g3	714	0	1	1	1	2	3	3	3	3	3
GYY|c28415_g1	445	1	2	3	4	4	4	4	4	4	4
GYY|c33744_g1	241	0	0	1	1	1	1	2	2	2	2
GYY|c75_g1	1076	0	0	0	0	0	1	1	1	1	2
GYY|c32376_g1	270	1	1	2	2	2	2	3	3	3	3
GYY|c17145_g1	2153	0	0	0	0	0	0	0	0	0	1
GYY|c18301_g1	1223	162	329	484	648	814	968	1125	1274	1443	1626
GYY|c9912_g1	874	3	3	3	3	4	4	5	6	6	7
GYY|c8157_g1	1748	3	7	8	10	12	16	18	21	25	30
GYY|c38389_g1	209	0	0	1	1	1	1	1	1	1	1
GYY|c40543_g1	222	0	0	0	0	0	1	2	2	2	2
GYY|c14522_g1	847	257	533	808	1073	1336	1605	1859	2111	2374	2625
GYY|c21337_g1	380	0	0	0	0	0	0	0	1	1	1
GYY|c15217_g1	1751	66	129	195	276	348	421	497	564	651	702
GYY|c15101_g1	428	149	297	423	556	715	839	999	1121	1254	1388
GYY|c2977_g1	411	1	2	2	4	4	7	7	8	10	10
GYY|c18070_g1	787	84	149	219	297	380	462	543	622	702	763
GYY|c11805_g1	389	0	0	0	1	1	1	2	2	2	3
GYY|c18037_g1	2018	237	454	672	886	1127	1351	1580	1826	2028	2234
GYY|c17923_g1	569	0	0	1	2	3	6	7	8	10	11
GYY|c26690_g1	294	1	2	2	2	2	2	2	3	3	3
GYY|c16026_g1	1106	1	4	5	7	9	10	10	12	14	16
GYY|c25421_g1	637	0	0	0	0	1	1	1	1	1	1
GYY|c17636_g1	2263	78	155	237	312	396	480	554	631	716	792
GYY|c36309_g1	312	0	0	0	0	0	0	0	1	1	1
GYY|c23142_g1	212	0	1	1	1	1	1	2	3	3	3
GYY|c15219_g1	2415	16	27	45	64	74	87	106	115	126	136
GYY|c31038_g1	715	1	6	7	9	11	13	16	17	18	22
GYY|c23730_g1	279	0	1	1	3	3	3	4	4	4	4
GYY|c29402_g1	795	0	0	0	0	0	0	0	0	1	1
GYY|c15307_g1	1134	10	21	32	44	55	63	79	90	96	110
GYY|c14743_g1	1498	7	12	15	19	22	24	26	31	37	39
GYY|c16694_g1	2237	78	163	241	327	424	498	580	652	735	814
GYY|c21073_g1	3315	47	104	142	191	259	310	354	406	453	507
GYY|c10060_g1	301	0	0	0	0	0	0	0	0	1	1
GYY|c16904_g1	2974	308	560	824	1114	1422	1721	2004	2280	2579	2888
GYY|c19272_g1	2073	3	5	5	9	9	10	13	13	13	13
GYY|c25437_g1	246	1	1	1	1	2	3	4	4	4	4
GYY|c9796_g1	259	3	8	15	21	27	30	37	40	47	49
GYY|c21280_g1	3110	69	151	233	295	365	444	538	615	700	761
GYY|c16085_g1	2721	50	115	171	218	266	319	367	420	479	532
GYY|c9934_g1	278	0	0	0	1	1	1	1	1	1	1
GYY|c18399_g1	3058	121	225	345	476	615	730	845	966	1073	1194
GYY|c12304_g1	651	3	5	7	7	9	11	12	13	14	17
GYY|c28355_g1	225	0	0	1	1	1	1	2	2	2	2
GYY|c8250_g1	1066	2	5	6	7	10	11	13	16	18	21
GYY|c18689_g1	2836	808	1639	2475	3327	4159	4977	5773	6588	7393	8188
GYY|c25848_g1	263	0	1	1	2	3	3	3	4	4	4
GYY|c24262_g1	267	0	1	1	1	1	1	1	1	2	2
GYY|c23014_g1	292	0	1	1	1	1	1	1	1	2	2
GYY|c17524_g1	1803	7	13	15	17	25	31	35	43	47	52
GYY|c26621_g1	1217	1	2	2	2	2	2	2	2	2	2
GYY|c19690_g1	1240	2	15	20	29	31	35	40	45	51	56
GYY|c19656_g1	3658	21	45	69	102	133	163	189	222	242	264
GYY|c28965_g1	521	3	3	4	6	8	13	13	15	17	19
GYY|c16576_g1	2716	4602	9213	13680	18220	22834	27396	31885	36368	40947	45611
GYY|c15629_g1	855	4	5	9	15	18	21	22	23	25	26
GYY|c18984_g1	1550	1	3	4	5	7	8	8	10	11	11
GYY|c4121_g1	274	0	1	1	1	2	2	2	2	2	2
GYY|c35200_g1	298	1	1	1	1	1	1	1	1	1	2
GYY|c16990_g1	3958	762	1462	2224	2917	3583	4269	4968	5696	6386	7098
GYY|c16488_g1	351	2	6	9	11	12	16	20	22	24	25
GYY|c58_g1	670	1	2	2	3	3	5	6	6	7	7
GYY|c29090_g1	501	2	2	2	2	2	2	2	2	2	2
GYY|c20049_g1	2113	19	36	48	61	80	93	102	123	134	147
GYY|c15051_g1	1539	3530	7085	10545	14072	17590	21105	24712	28167	31738	35334
GYY|c10530_g1	716	4	11	16	18	21	24	29	33	35	40
GYY|c34805_g1	243	0	0	0	0	0	0	0	0	1	1
GYY|c21969_g1	1850	1	1	2	2	3	3	4	4	4	4
GYY|c35037_g1	1013	2	5	7	10	10	12	14	15	18	18
GYY|c40582_g1	245	0	1	1	1	1	1	2	2	2	2
GYY|c26789_g1	349	0	0	0	0	0	1	2	2	2	2
GYY|c9169_g1	1090	2	5	5	9	15	24	30	31	38	40
GYY|c22196_g1	242	0	0	0	0	0	0	0	0	1	1
GYY|c36922_g1	266	0	1	1	1	1	1	2	2	2	2
GYY|c22738_g1	209	1	1	1	1	1	2	2	2	2	2
GYY|c40363_g1	264	1	1	1	1	1	2	2	2	2	2
GYY|c23973_g1	311	2	2	2	2	2	2	3	3	3	3
GYY|c16483_g1	1196	0	0	1	1	3	3	4	4	4	4
GYY|c26028_g1	472	1	1	1	2	2	2	2	3	3	4
GYY|c22023_g1	858	2	3	6	8	10	11	15	17	20	25
GYY|c13498_g1	956	11	27	40	55	67	81	90	106	120	134
GYY|c16232_g1	2773	10	25	39	57	81	94	116	133	151	174
GYY|c12720_g1	325	0	2	5	5	6	7	9	12	15	16
GYY|c24727_g1	235	0	0	0	0	1	1	1	1	2	3
GYY|c20768_g1	2488	4	9	12	15	20	21	23	27	28	29
GYY|c24756_g1	258	1	1	1	1	1	2	2	2	2	2
GYY|c30366_g1	202	0	0	1	1	1	1	1	1	2	2
GYY|c21324_g2	4933	25	47	69	87	117	147	173	189	213	235
GYY|c40577_g1	296	0	0	0	0	0	1	2	2	2	2
GYY|c25081_g1	654	0	0	0	0	0	1	1	1	1	3
GYY|c33059_g1	818	4	6	7	8	10	14	18	20	20	22
GYY|c22000_g1	418	0	0	0	0	1	2	2	3	3	3
GYY|c17391_g1	1386	22	46	82	122	148	177	204	235	264	293
GYY|c38548_g1	262	0	1	2	2	2	2	2	3	3	3
GYY|c19022_g1	665	1	3	5	5	5	6	7	7	11	12
GYY|c28717_g1	240	1	1	1	1	1	1	2	2	2	2
GYY|c21579_g2	1548	1	4	4	5	8	11	14	16	19	25
GYY|c34548_g1	261	0	0	0	0	0	0	0	0	0	1
GYY|c2207_g1	498	1	2	2	2	2	2	3	3	3	3
GYY|c19526_g1	2863	1573	3113	4725	6277	7787	9356	10858	12389	13992	15566
GYY|c20695_g1	2406	18	31	40	50	62	78	95	110	119	139
GYY|c22019_g1	454	0	0	1	1	2	2	2	2	3	4
GYY|c38455_g1	252	0	0	0	0	0	0	1	2	2	2
GYY|c29201_g1	363	0	0	1	1	2	3	3	3	3	3
GYY|c8323_g1	1184	4	5	5	7	8	10	11	11	12	12
GYY|c36259_g1	219	0	0	0	0	0	1	1	1	1	1
GYY|c15708_g1	967	55	125	199	282	347	413	482	551	621	690
GYY|c35637_g1	296	0	0	0	0	2	2	2	2	2	2
GYY|c20032_g1	2340	409	798	1192	1597	1993	2356	2734	3127	3524	3930
GYY|c17617_g1	1774	489	981	1460	1962	2446	2954	3426	3847	4340	4819
GYY|c21046_g1	2498	18	47	81	108	130	163	188	218	249	277
GYY|c12878_g1	332	0	2	2	2	2	3	4	4	4	6
GYY|c33043_g1	248	1	1	1	2	2	3	3	3	4	4
GYY|c10013_g1	451	0	0	1	1	1	1	1	1	1	1
GYY|c31671_g1	354	0	1	1	1	1	1	1	1	1	1
GYY|c14534_g1	961	290	584	900	1190	1497	1804	2097	2365	2651	2917
GYY|c19193_g1	2927	45	78	116	157	198	232	273	316	364	405
GYY|c8417_g1	480	0	0	0	0	1	2	2	3	3	3
GYY|c1589_g1	457	2	3	4	4	4	7	8	8	10	13
GYY|c1003_g1	494	0	0	0	0	0	1	1	1	1	1
GYY|c32667_g1	544	0	0	0	3	3	3	3	3	4	4
GYY|c18827_g1	2942	127	264	403	541	666	795	936	1073	1211	1328
GYY|c4142_g1	414	0	1	1	1	1	1	1	2	2	3
GYY|c20043_g1	2512	55	117	172	240	323	389	448	524	591	655
GYY|c11938_g1	300	0	0	1	1	1	1	2	4	4	4
GYY|c13395_g1	447	228	462	659	885	1108	1324	1531	1778	1994	2205
GYY|c18587_g1	1762	9	15	23	25	33	37	42	47	52	55
GYY|c20343_g1	3360	239	494	739	976	1195	1440	1698	1940	2179	2426
GYY|c19788_g1	1522	44	76	127	183	228	272	320	351	393	444
GYY|c20906_g2	1596	20	36	48	67	85	100	118	132	148	158
GYY|c38027_g1	454	0	0	1	2	2	3	3	3	4	4
GYY|c32473_g1	359	2	3	3	3	3	3	3	4	5	5
GYY|c22301_g1	261	0	1	1	1	1	1	2	2	2	2
GYY|c6577_g1	1004	0	0	1	1	1	1	1	3	3	3
GYY|c15132_g1	679	1	2	4	4	4	4	4	5	5	6
GYY|c21115_g1	3774	6931	13740	20648	27664	34729	41732	48596	55743	62718	69568
GYY|c19316_g1	1778	255	489	745	975	1209	1444	1706	1968	2236	2481
GYY|c15233_g1	956	0	0	0	0	0	0	1	2	2	4
GYY|c8760_g1	638	0	0	0	2	2	2	3	3	3	4
GYY|c36287_g1	776	6	8	9	11	15	15	18	19	22	28
GYY|c26527_g1	478	0	2	3	3	3	4	4	4	6	7
GYY|c19274_g1	614	0	2	4	5	5	5	6	6	6	7
GYY|c13908_g1	1179	20	35	50	69	92	107	128	149	171	190
GYY|c14700_g1	829	58	122	181	255	310	364	423	487	551	630
GYY|c13538_g1	1671	134	288	437	585	727	891	1053	1201	1357	1519
GYY|c9925_g1	861	0	1	1	1	1	1	1	3	3	4
GYY|c27186_g1	377	0	1	2	2	2	2	2	2	3	3
GYY|c31702_g1	352	0	0	0	0	0	0	1	2	3	3
GYY|c40896_g1	209	1	1	1	1	2	2	2	3	3	3
GYY|c9973_g1	747	0	0	0	0	0	1	2	2	2	2
GYY|c37966_g1	3280	81	169	250	329	406	492	558	626	720	808
GYY|c31598_g1	868	4	5	8	12	17	20	27	28	31	31
GYY|c19271_g1	894	6	11	15	25	35	40	47	49	53	58
GYY|c33524_g1	312	0	0	0	0	0	0	0	1	1	2
GYY|c40517_g1	221	0	0	0	0	0	0	1	1	1	1
GYY|c4988_g1	810	0	0	0	0	0	0	1	1	1	1
GYY|c15814_g2	1191	5	7	8	10	13	16	20	25	28	35
GYY|c1691_g1	1409	204	441	674	888	1132	1352	1599	1800	2005	2236
GYY|c21167_g1	2853	34	72	107	139	167	212	249	279	316	356
GYY|c25335_g1	406	10	20	33	41	53	63	76	81	86	98
GYY|c2349_g1	314	0	0	0	0	1	2	2	2	4	5
GYY|c10740_g1	550	0	0	0	0	0	1	1	1	1	1
GYY|c20236_g1	2517	133	260	397	497	618	742	854	975	1095	1226
GYY|c32261_g1	226	0	0	0	0	0	0	0	0	2	2
GYY|c14224_g1	2412	7	20	22	26	34	37	40	45	50	52
GYY|c11076_g1	344	0	0	0	1	1	2	2	4	4	4
GYY|c29690_g1	649	9	12	12	15	20	26	30	35	39	42
GYY|c17887_g1	1735	16	29	42	45	51	63	70	76	85	91
GYY|c20113_g1	2654	125	201	309	403	510	620	708	816	910	1020
GYY|c17302_g1	1867	19	39	48	62	72	84	100	114	125	140
GYY|c9780_g1	1875	180	316	452	621	776	938	1089	1263	1449	1624
GYY|c18891_g2	2701	2002	4064	6141	8106	10048	12065	14036	16069	18058	20157
GYY|c33922_g1	268	0	0	0	0	0	0	1	1	1	2
GYY|c18412_g1	1047	12	32	46	62	71	90	103	121	134	144
GYY|c13231_g1	499	1	4	6	7	7	8	10	10	11	13
GYY|c38719_g1	399	0	0	1	1	1	1	1	2	2	2
GYY|c18244_g1	1769	8	14	21	42	48	57	67	74	94	108
GYY|c11561_g1	1574	1095	2138	3193	4232	5324	6355	7479	8558	9617	10713
GYY|c19832_g1	2742	5	8	15	21	30	32	39	46	54	59
GYY|c19662_g2	1234	0	2	2	5	7	7	9	10	10	11
GYY|c17356_g1	2026	25	56	90	121	147	183	228	266	309	360
GYY|c14735_g1	1178	453	890	1323	1783	2245	2658	3117	3592	4055	4486
GYY|c16681_g1	2164	1	1	3	4	6	8	12	13	15	15
GYY|c24325_g1	203	0	0	0	0	1	1	1	1	1	2
GYY|c26235_g1	296	0	1	1	1	1	1	1	1	1	1
GYY|c17793_g1	1558	19	35	52	70	88	106	120	138	161	169
GYY|c13830_g2	445	0	1	1	2	3	3	3	3	5	6
GYY|c36859_g1	276	0	0	0	1	1	1	1	2	2	2
GYY|c33447_g1	233	0	0	0	0	0	0	0	0	0	1
GYY|c12185_g1	247	0	0	0	0	1	1	2	2	2	2
GYY|c8633_g1	278	1	2	3	3	3	3	3	3	3	3
GYY|c23005_g1	242	0	0	0	0	0	1	1	1	1	1
GYY|c17681_g1	1711	97	205	302	433	532	622	717	800	881	989
GYY|c30968_g1	217	1	2	2	2	2	2	2	2	2	2
GYY|c18181_g1	2059	11	27	49	62	86	101	119	133	150	162
GYY|c25699_g1	256	0	0	0	0	0	0	1	1	2	2
GYY|c35511_g1	244	0	0	0	0	0	0	0	0	0	1
GYY|c19470_g1	2013	34	62	86	116	151	169	203	239	270	308
GYY|c16135_g1	4255	698	1378	2008	2658	3324	4022	4710	5370	6044	6732
GYY|c21174_g1	3205	60	137	193	260	323	375	442	508	568	637
GYY|c25158_g1	312	0	3	3	3	6	8	8	10	11	13
GYY|c24950_g1	246	0	0	1	1	1	1	2	2	2	3
GYY|c35774_g1	286	0	0	0	0	0	0	0	1	1	1
GYY|c23422_g1	208	0	0	0	0	1	1	1	2	2	2
GYY|c34037_g1	222	0	0	1	1	1	1	1	1	1	1
GYY|c40170_g1	212	0	0	0	0	1	1	1	1	2	2
GYY|c2520_g1	377	1	2	2	2	2	2	3	3	3	4
GYY|c16864_g1	1120	61	122	179	240	320	408	497	578	662	728
GYY|c20219_g1	2868	164	296	454	611	760	916	1102	1262	1429	1603
GYY|c21586_g2	220	0	0	1	1	1	1	1	1	1	2
GYY|c19019_g1	2582	35	78	124	146	182	213	238	264	301	338
GYY|c19699_g1	997	52	105	143	205	251	313	366	411	459	525
GYY|c15646_g1	2096	17	24	36	62	75	92	103	122	138	153
GYY|c33301_g1	224	0	0	0	0	0	2	2	2	2	3
GYY|c2213_g1	717	0	1	1	1	1	1	1	1	1	1
GYY|c15921_g1	577	1	3	4	4	5	7	10	13	15	17
GYY|c14034_g1	609	7	12	21	29	35	44	55	61	73	84
GYY|c12187_g1	714	1	1	1	1	1	2	2	2	2	3
GYY|c32510_g1	361	1	1	1	1	3	3	3	3	3	3
GYY|c23752_g1	233	0	1	1	1	1	1	1	1	1	2
GYY|c21222_g2	2522	20	43	65	91	122	155	182	209	229	250
GYY|c32582_g1	336	0	0	0	0	1	1	1	2	2	2
GYY|c14766_g1	3144	2	4	11	13	16	19	28	31	34	35
GYY|c16775_g1	5720	40	96	140	195	237	282	329	391	432	485
GYY|c1695_g1	510	2	4	4	6	7	7	9	10	11	13
GYY|c19364_g1	2457	86	161	232	308	386	458	526	594	675	754
GYY|c21442_g1	3753	1180	2379	3591	4826	6015	7218	8412	9634	10818	12021
GYY|c18975_g1	2270	46	91	148	200	248	299	340	387	434	493
GYY|c20047_g1	3839	67	139	221	299	373	450	517	600	675	746
GYY|c22421_g1	953	1	1	2	2	2	5	6	7	7	7
GYY|c16095_g1	335	2	4	5	7	10	11	14	15	18	20
GYY|c19051_g1	1907	60	133	193	270	330	398	462	536	601	678
GYY|c20117_g1	4037	60	120	158	206	266	309	362	409	462	518
GYY|c18894_g1	2525	138	255	383	537	681	840	966	1093	1246	1388
GYY|c36926_g1	204	0	0	0	0	1	1	1	1	1	1
GYY|c8443_g1	1101	0	0	0	2	3	3	3	5	7	8
GYY|c17216_g1	711	21	44	67	80	104	127	150	171	192	218
GYY|c30898_g1	217	1	2	2	2	2	2	2	2	2	2
GYY|c12135_g1	583	0	1	1	1	2	2	2	2	2	2
GYY|c21811_g1	3039	213	433	637	884	1101	1323	1548	1747	1959	2163
GYY|c2166_g1	951	0	0	0	1	1	1	1	2	2	2
GYY|c40841_g1	275	0	0	0	0	0	1	1	1	1	2
GYY|c38937_g1	226	0	0	0	0	0	0	2	2	2	2
GYY|c22145_g1	226	0	0	0	0	0	0	0	0	1	1
GYY|c12349_g1	570	0	1	2	2	2	2	2	2	3	6
GYY|c9451_g1	305	0	0	0	0	1	3	3	3	3	3
GYY|c27447_g1	219	0	0	0	0	0	0	1	1	1	2
GYY|c22636_g1	238	0	1	1	2	2	2	2	2	2	2
GYY|c18293_g1	877	131	265	378	482	615	740	858	968	1075	1199
GYY|c35884_g1	459	0	0	0	0	0	0	0	0	0	2
GYY|c11703_g1	450	1	1	2	4	5	6	6	8	8	9
GYY|c37815_g1	234	0	0	0	0	0	0	0	0	1	2
GYY|c35225_g1	827	1	2	4	5	5	6	6	7	9	10
GYY|c31125_g1	242	0	0	1	1	1	1	1	1	2	2
GYY|c20361_g1	2340	39	78	108	139	168	203	239	268	304	344
GYY|c38449_g1	204	0	0	0	0	1	1	1	2	2	2
GYY|c29096_g1	237	0	0	0	0	0	0	0	1	1	2
GYY|c36174_g1	672	0	0	0	0	0	0	0	0	0	1
GYY|c36110_g1	317	1	1	1	1	1	1	1	2	2	2
GYY|c21435_g1	2953	98	196	304	393	505	617	705	802	891	990
GYY|c17988_g1	2782	85	167	244	341	416	491	550	624	715	785
GYY|c38038_g1	455	0	0	2	2	2	2	3	3	3	3
GYY|c26921_g1	249	1	1	1	1	1	1	1	1	2	2
GYY|c20337_g1	2599	2	4	8	14	19	23	25	30	32	35
GYY|c17838_g1	3767	45	78	118	173	222	259	304	340	385	418
GYY|c24412_g1	267	0	1	1	1	1	1	1	1	1	1
GYY|c35728_g1	267	0	0	0	2	2	2	2	2	2	2
GYY|c10479_g1	508	0	1	2	2	2	3	4	5	5	6
GYY|c19357_g1	1944	114	222	313	434	534	641	750	853	963	1058
GYY|c14898_g1	925	80	168	238	311	393	476	539	610	683	771
GYY|c24544_g1	221	1	2	3	3	3	3	3	3	4	4
GYY|c18223_g1	1655	105	213	312	413	504	589	671	774	867	965
GYY|c15556_g1	741	3	6	11	13	13	16	18	19	21	23
GYY|c21886_g1	2929	3590	7278	10939	14587	18135	21883	25572	29265	32824	36396
GYY|c21482_g2	610	3	3	4	4	6	6	7	8	8	10
GYY|c18676_g1	1215	191	393	582	777	982	1191	1391	1615	1799	1994
GYY|c40145_g1	285	2	2	2	2	2	2	2	2	2	3
GYY|c25354_g1	580	0	0	0	0	0	0	0	0	1	1
GYY|c28292_g1	455	0	0	2	3	3	4	4	4	4	5
GYY|c13399_g1	945	31	76	114	150	192	226	274	311	334	371
GYY|c17931_g1	2574	237	495	731	975	1222	1471	1712	1947	2217	2467
GYY|c26104_g1	928	3	4	7	9	12	17	18	22	22	25
GYY|c8073_g1	385	0	0	0	0	0	0	1	2	2	2
GYY|c994_g1	560	0	0	1	1	2	2	2	2	2	3
GYY|c1706_g1	303	4	6	8	9	12	15	16	20	22	24
GYY|c11396_g1	498	0	2	3	3	4	5	6	8	8	8
GYY|c33931_g1	241	1	1	1	1	1	1	2	2	2	2
GYY|c20953_g1	3580	546	1102	1661	2204	2745	3295	3874	4394	4936	5497
GYY|c18806_g1	882	4	8	9	12	14	14	15	17	22	24
GYY|c19982_g1	1705	9	20	35	41	53	65	75	85	94	98
GYY|c22818_g1	648	0	1	3	7	9	10	12	13	13	15
GYY|c17579_g1	4115	1180	2290	3400	4537	5652	6816	7924	9050	10280	11455
GYY|c8556_g1	3046	885	1745	2612	3459	4339	5196	6085	6965	7832	8677
GYY|c31801_g1	291	0	0	0	0	0	0	0	0	1	1
GYY|c21154_g1	2888	18	40	63	84	105	127	150	170	188	214
GYY|c37552_g1	267	0	0	0	0	1	1	2	2	2	2
GYY|c18716_g1	1961	116	234	369	477	593	709	826	939	1071	1199
GYY|c30812_g1	233	1	1	1	1	2	2	2	2	2	2
GYY|c23267_g1	235	0	0	0	0	0	1	1	1	1	1
GYY|c31390_g1	236	0	0	0	0	1	2	2	3	3	3
GYY|c16524_g1	928	15	34	51	70	97	115	137	167	182	211
GYY|c17634_g1	773	0	1	2	3	4	6	6	6	6	9
GYY|c21285_g2	220	1	1	1	1	1	1	1	1	1	1
GYY|c6387_g1	334	0	1	1	1	1	1	2	2	2	2
GYY|c31782_g1	221	0	0	1	1	1	1	2	2	2	2
GYY|c27614_g1	404	1	1	1	2	2	3	4	5	6	6
GYY|c5251_g1	377	1	2	2	2	2	3	3	3	3	3
GYY|c35270_g1	237	0	0	1	1	1	2	2	2	2	2
GYY|c21715_g1	1774	13	27	39	52	65	81	95	111	126	142
GYY|c17721_g1	2804	65	131	195	260	318	372	433	495	569	635
GYY|c11666_g1	253	1	1	3	5	7	7	8	11	13	13
GYY|c4411_g1	887	28	47	73	99	120	146	173	198	221	251
GYY|c21960_g2	903	398	817	1261	1710	2119	2526	2911	3311	3744	4189
GYY|c16588_g1	1355	547	1074	1611	2098	2632	3157	3687	4209	4712	5209
GYY|c17565_g2	516	131	262	390	488	618	722	861	983	1095	1205
GYY|c21423_g1	789	12	23	32	40	50	59	70	79	90	94
GYY|c26473_g1	273	0	0	0	0	1	1	1	1	1	2
GYY|c18930_g1	1967	169	345	520	698	902	1103	1288	1477	1656	1863
GYY|c33897_g1	245	1	1	1	1	1	1	1	2	2	2
GYY|c15119_g1	692	1	1	2	3	3	3	3	3	4	4
GYY|c14716_g1	720	4	13	18	23	25	31	32	37	39	46
GYY|c28474_g1	383	0	0	0	0	0	0	1	1	2	2
GYY|c8297_g1	1634	1	3	3	5	6	6	6	8	8	11
GYY|c34153_g1	218	1	1	1	1	1	1	1	1	1	2
GYY|c16284_g1	1990	372	764	1159	1542	1895	2258	2632	2990	3368	3749
GYY|c12750_g1	4546	78	182	277	360	449	542	631	715	805	899
GYY|c18169_g1	795	26	42	66	95	125	150	183	201	227	254
GYY|c16504_g1	2602	74	163	229	323	395	466	551	625	706	795
GYY|c19505_g1	2982	415	824	1197	1585	1994	2359	2767	3111	3473	3865
GYY|c598_g1	303	1	1	2	2	2	2	2	2	2	2
GYY|c19245_g1	3489	236	483	776	1056	1330	1619	1898	2149	2408	2670
GYY|c749_g1	545	0	0	0	1	2	3	3	3	4	4
GYY|c22062_g1	903	8	16	22	27	38	48	53	68	76	80
GYY|c464_g1	555	0	0	0	0	0	1	1	1	1	1
GYY|c26397_g1	257	0	0	1	1	1	2	2	2	2	2
GYY|c9408_g1	243	0	0	0	1	1	1	1	1	2	2
GYY|c17913_g1	2518	202	426	649	865	1051	1253	1459	1628	1844	2030
GYY|c19545_g1	2340	23	52	70	102	130	150	176	203	227	256
GYY|c40822_g1	237	0	1	1	1	1	2	2	2	2	2
GYY|c20735_g1	1860	11	16	26	40	50	59	69	76	86	93
GYY|c31457_g1	256	0	0	0	1	1	1	2	2	2	2
GYY|c8668_g1	234	0	1	2	2	2	3	3	5	5	5
GYY|c27524_g1	219	0	1	1	1	1	1	2	2	2	2
GYY|c32930_g1	452	0	0	0	0	1	1	1	1	3	3
GYY|c21213_g1	869	6	10	12	15	15	18	20	26	30	35
GYY|c6838_g1	591	0	0	1	1	1	1	1	1	1	3
GYY|c15289_g1	541	0	0	2	2	2	2	2	2	2	2
GYY|c28483_g1	525	1	1	1	3	3	3	3	3	3	4
GYY|c12405_g1	735	0	3	4	5	5	5	5	5	5	5
GYY|c24833_g1	210	1	1	1	1	1	1	1	2	2	2
GYY|c12989_g1	782	1	2	3	3	4	5	6	7	8	10
GYY|c11178_g1	537	1	1	3	3	3	3	4	6	6	6
GYY|c12944_g1	697	0	1	1	2	2	3	4	4	4	5
GYY|c26432_g1	315	0	0	1	1	1	1	1	1	1	1
GYY|c26853_g1	373	1	2	2	3	3	4	4	5	5	5
GYY|c36637_g1	532	0	0	0	0	0	0	1	1	1	1
GYY|c22269_g1	208	0	0	0	0	0	0	0	0	2	2
GYY|c29396_g1	235	0	0	1	1	1	1	2	2	2	2
GYY|c19456_g1	3203	156	315	490	666	804	957	1099	1267	1402	1532
GYY|c19634_g1	1974	19	40	51	71	90	104	119	131	143	160
GYY|c7600_g1	297	1	1	1	1	1	1	1	1	1	2
GYY|c18859_g1	1716	15	32	58	78	93	115	141	158	173	197
GYY|c29970_g1	271	0	0	0	2	3	3	3	4	4	4
GYY|c1688_g1	255	2	2	3	4	5	5	7	7	7	7
GYY|c38816_g1	230	0	1	1	1	1	1	1	1	1	1
GYY|c135_g1	256	1	1	1	1	1	1	1	1	1	2
GYY|c34580_g1	311	0	0	1	1	1	1	1	2	2	2
GYY|c20191_g1	1169	0	0	0	0	0	0	0	0	0	1
GYY|c39005_g1	268	0	0	1	1	1	1	1	2	2	2
GYY|c21438_g2	1266	0	0	2	3	4	5	5	6	6	7
GYY|c9721_g1	797	0	0	1	3	3	3	4	4	4	4
GYY|c27102_g1	249	0	1	1	1	1	1	2	2	2	2
GYY|c28308_g1	759	0	2	3	4	5	5	7	8	8	10
GYY|c18032_g1	1010	10	21	33	39	50	60	66	75	83	95
GYY|c21524_g3	2146	60	97	148	203	259	314	366	423	478	530
GYY|c14196_g1	1052	0	1	2	7	7	8	9	10	10	14
GYY|c16977_g1	1180	353	676	1020	1363	1679	2001	2316	2642	2975	3279
GYY|c12428_g1	437	0	0	0	0	0	0	1	1	1	2
GYY|c29887_g1	270	0	1	1	1	1	1	1	2	2	2
GYY|c9305_g1	588	1	6	11	14	16	21	24	27	32	33
GYY|c2217_g1	413	0	0	0	0	0	0	0	1	1	1
GYY|c14479_g1	4309	20	38	52	75	93	110	125	139	160	179
GYY|c21724_g1	3522	36	60	93	129	157	185	234	270	315	358
GYY|c31775_g1	319	0	1	1	1	1	1	1	1	1	1
GYY|c13290_g1	652	1	1	2	3	4	4	5	5	5	5
GYY|c18480_g1	1892	98	213	319	423	538	643	747	858	959	1059
GYY|c37407_g1	504	0	1	1	3	5	5	6	7	8	9
GYY|c31856_g1	242	0	0	0	0	0	1	2	2	2	2
GYY|c14145_g1	652	2	4	5	6	11	12	13	18	18	20
GYY|c40953_g1	228	0	0	0	0	0	1	2	2	2	2
GYY|c2530_g2	288	0	0	0	1	1	2	2	2	3	3
GYY|c15185_g1	1310	0	1	1	1	2	2	3	4	4	5
GYY|c39150_g1	262	1	1	1	1	2	2	2	2	2	2
GYY|c6489_g1	2507	109	227	344	465	573	696	833	942	1083	1219
GYY|c21015_g1	1848	3	6	8	13	15	19	23	27	27	31
GYY|c9630_g1	1119	0	1	3	6	9	9	9	11	12	12
GYY|c24071_g1	388	0	0	0	0	0	0	1	1	1	1
GYY|c16379_g1	1010	6	11	17	23	30	38	45	50	57	66
GYY|c23343_g1	274	0	0	1	1	1	1	1	1	2	2
GYY|c11701_g1	732	0	1	1	1	1	2	3	3	4	4
GYY|c15686_g1	566	1	1	2	3	3	4	4	4	5	7
GYY|c20149_g1	1529	48	97	157	200	264	324	376	430	491	548
GYY|c21604_g2	682	0	1	1	1	1	1	1	1	1	1
GYY|c15269_g1	1781	216	451	627	837	1032	1228	1426	1621	1831	2042
GYY|c5947_g1	683	0	0	0	0	0	0	0	0	0	1
GYY|c25187_g1	439	0	0	0	0	1	1	1	3	3	3
GYY|c28215_g1	247	0	0	0	0	0	0	0	0	1	1
GYY|c17404_g1	2401	16	28	40	51	63	71	85	91	99	108
GYY|c25398_g1	1237	2	4	6	7	10	13	16	18	18	21
GYY|c36902_g1	333	1	1	1	1	1	1	3	3	3	3
GYY|c25453_g1	226	0	0	0	0	0	0	1	1	2	2
GYY|c8314_g1	385	0	1	1	2	5	5	5	6	7	9
GYY|c25688_g1	404	0	0	0	1	1	1	1	1	1	1
GYY|c22553_g1	342	0	0	1	1	2	2	2	2	3	3
GYY|c33812_g1	228	0	0	0	0	0	0	1	2	2	2
GYY|c18192_g1	1416	14	23	32	43	51	62	67	80	85	97
GYY|c15062_g1	2003	71	140	197	255	330	381	446	499	568	638
GYY|c9188_g1	329	0	0	0	0	0	0	1	1	1	1
GYY|c21988_g1	705	6	9	12	17	19	22	24	28	31	33
GYY|c12474_g1	1347	2	3	4	5	6	6	7	8	9	10
GYY|c14126_g1	995	27	59	90	118	139	170	200	233	271	301
GYY|c31770_g1	790	1	3	3	5	5	5	5	7	7	7
GYY|c14338_g1	1999	102	209	312	405	519	616	711	804	907	993
GYY|c19611_g1	1831	38	73	108	141	172	206	242	288	329	370
GYY|c23069_g1	203	0	0	0	0	0	0	0	0	0	1
GYY|c25722_g1	637	0	0	2	2	4	5	6	8	10	10
GYY|c20186_g1	1622	24	41	63	87	102	118	133	149	164	184
GYY|c17127_g1	1102	221	457	690	939	1154	1392	1613	1811	2034	2234
GYY|c28298_g1	256	0	1	1	1	1	1	1	1	2	2
GYY|c33577_g1	225	0	0	0	0	0	1	1	2	2	2
GYY|c18104_g1	2065	33	58	89	122	148	177	212	245	277	310
GYY|c37586_g1	332	2	4	4	5	6	6	7	7	7	9
GYY|c3998_g1	252	0	0	0	0	0	0	0	0	2	2
GYY|c19865_g3	727	2	3	3	5	7	7	7	7	7	7
GYY|c20594_g1	369	0	4	4	4	4	6	6	6	8	9
GYY|c20935_g1	2164	4	9	12	18	20	25	29	38	38	43
GYY|c39092_g1	313	0	0	0	0	0	0	0	0	0	1
GYY|c26270_g1	275	0	0	0	0	0	0	1	2	2	2
GYY|c12892_g1	254	0	0	4	4	7	8	9	9	9	10
GYY|c27969_g1	254	0	1	1	1	1	1	1	1	2	2
GYY|c20226_g1	2160	73	148	223	299	368	423	493	555	616	689
GYY|c17932_g1	1550	227	433	660	872	1084	1283	1497	1707	1967	2160
GYY|c18450_g1	2778	24	49	84	108	127	164	185	206	240	265
GYY|c6196_g1	450	0	0	1	2	2	2	2	2	2	3
GYY|c18055_g1	1346	1	4	6	10	11	12	15	16	16	18
GYY|c15082_g1	882	3	7	12	16	18	20	24	24	27	31
GYY|c10332_g1	1263	141	271	413	567	730	848	955	1089	1242	1373
GYY|c11833_g1	615	1	2	2	2	2	2	3	3	4	4
GYY|c34776_g1	236	0	0	0	0	0	0	1	2	2	2
GYY|c16078_g1	2782	35	78	125	164	204	252	292	334	362	414
GYY|c15790_g1	2248	36	63	109	146	181	209	237	269	313	345
GYY|c16477_g1	851	4	6	12	15	20	26	32	34	36	39
GYY|c15642_g1	1133	26	43	72	93	113	141	160	177	193	212
GYY|c40231_g1	689	0	0	0	0	1	1	1	1	1	1
GYY|c3543_g1	363	0	0	0	0	0	1	2	2	2	2
GYY|c13214_g1	1589	890	1812	2744	3667	4585	5454	6351	7257	8174	9099
GYY|c18725_g1	2979	68	142	224	298	371	442	505	576	643	708
GYY|c20915_g1	2168	73	157	246	323	395	472	541	633	710	801
GYY|c36230_g1	265	0	0	0	0	0	0	0	0	0	1
GYY|c21370_g3	2225	2	3	6	9	12	14	17	20	24	27
GYY|c26109_g1	259	0	0	0	0	0	0	0	0	0	1
GYY|c35691_g1	575	1	1	1	1	2	3	3	3	3	3
GYY|c16945_g2	1676	8	13	21	34	37	45	52	61	72	79
GYY|c25396_g1	654	2	3	3	3	4	4	5	7	7	8
GYY|c25223_g1	900	379	739	1132	1490	1874	2282	2666	3024	3401	3805
GYY|c16858_g1	928	64	116	165	223	286	330	377	425	474	531
GYY|c32302_g1	508	0	0	0	0	1	1	1	2	4	5
GYY|c16346_g1	2933	69	156	226	296	362	445	522	614	684	764
GYY|c4318_g1	860	2	2	5	8	9	12	12	13	16	20
GYY|c33004_g1	214	0	0	0	0	0	1	1	1	2	2
GYY|c28812_g1	261	0	0	0	0	0	0	1	1	1	2
GYY|c9056_g1	412	2	2	2	3	3	4	4	4	6	7
GYY|c27791_g1	424	1	1	1	2	3	3	4	4	5	6
GYY|c283_g1	919	0	0	0	0	0	0	0	0	2	2
GYY|c20024_g2	1862	38	84	118	163	193	234	274	300	339	378
GYY|c12748_g1	2173	73	166	244	311	379	458	543	616	676	766
GYY|c24671_g1	221	0	0	0	0	0	0	0	1	1	1
GYY|c18564_g1	469	1	2	3	4	4	4	4	6	8	11
GYY|c23986_g1	273	0	0	0	0	0	0	0	1	1	1
GYY|c12461_g1	1283	1160	2338	3537	4668	5818	6938	8076	9252	10390	11510
GYY|c20265_g1	2360	29	58	84	109	129	156	174	204	228	247
GYY|c32342_g1	304	0	1	1	3	3	3	3	3	3	3
GYY|c18779_g1	2243	44	104	172	220	282	352	419	465	527	556
GYY|c40319_g1	431	1	1	2	2	3	3	4	5	6	7
GYY|c31681_g1	798	3	7	10	12	19	27	31	33	36	39
GYY|c16173_g1	498	3	4	6	7	8	10	11	13	16	17
GYY|c31178_g1	220	0	0	0	0	0	0	0	2	2	2
GYY|c35909_g1	277	0	1	1	2	2	4	4	4	4	4
GYY|c23908_g1	227	0	0	0	1	2	2	2	2	2	2
GYY|c29771_g1	362	0	0	0	0	0	1	2	3	3	4
GYY|c28606_g1	257	0	0	0	1	1	1	1	1	1	1
GYY|c10513_g1	455	0	0	0	0	0	0	0	1	1	2
GYY|c29050_g1	228	0	0	0	0	0	0	1	1	1	2
GYY|c15841_g1	4506	498	1022	1508	2047	2518	3027	3559	4045	4590	5109
GYY|c14132_g1	454	0	1	2	4	5	6	6	6	7	7
GYY|c6475_g1	368	0	0	1	1	2	3	4	4	4	4
GYY|c21732_g1	4338	26	58	92	111	135	159	199	222	244	275
GYY|c30815_g1	215	1	1	1	1	1	1	1	1	2	2
GYY|c29751_g1	231	0	0	0	0	0	0	2	2	2	2
GYY|c21100_g1	1457	22	55	87	114	148	176	204	222	247	281
GYY|c40421_g1	336	1	2	2	3	5	6	6	7	7	8
GYY|c23530_g1	433	2	3	3	3	4	4	4	5	5	5
GYY|c20944_g1	2253	36	82	130	166	213	252	276	309	352	394
GYY|c16983_g1	1606	48	97	156	211	269	324	370	434	483	535
GYY|c13407_g1	723	3	6	10	12	15	16	17	22	24	27
GYY|c12681_g1	640	0	0	0	0	1	1	1	1	1	1
GYY|c23310_g1	205	1	2	2	2	3	3	3	3	3	3
GYY|c39595_g1	253	0	0	0	0	0	0	1	1	2	2
GYY|c36254_g1	243	0	0	0	1	1	2	2	2	2	2
GYY|c32093_g1	1042	3	6	8	8	12	13	14	17	17	18
GYY|c35813_g1	340	2	2	2	2	3	3	3	3	3	4
GYY|c20640_g1	1514	27	53	82	102	120	161	192	219	246	266
GYY|c23183_g1	217	0	0	0	0	0	0	2	2	2	2
GYY|c15871_g1	1587	8	13	26	38	47	55	64	68	79	93
GYY|c4031_g1	286	4	8	9	12	16	22	29	35	38	42
GYY|c9524_g1	1168	0	0	3	3	4	6	9	9	9	9
GYY|c13024_g1	1437	0	1	2	3	3	8	9	10	11	11
GYY|c30568_g1	302	0	1	1	1	1	2	2	2	2	2
GYY|c21504_g3	555	2	7	9	14	18	22	25	25	26	29
GYY|c19446_g1	1004	25	56	78	96	118	142	168	188	213	251
GYY|c16762_g1	3007	104	210	310	406	490	580	659	772	868	959
GYY|c22382_g1	383	1	2	2	3	4	4	4	4	4	4
GYY|c28049_g1	280	0	1	2	2	2	2	2	2	2	2
GYY|c19861_g2	1055	35	60	90	119	150	172	193	213	232	262
GYY|c18496_g1	1729	33	58	95	126	163	196	224	253	289	322
GYY|c25479_g1	307	1	2	2	2	2	2	2	2	2	2
GYY|c39749_g1	218	0	0	0	0	1	1	1	1	2	2
GYY|c18798_g1	4045	129	245	368	509	636	759	885	1009	1133	1255
GYY|c13893_g1	1306	23	39	57	79	101	117	130	144	169	182
GYY|c15632_g1	1728	14	44	58	82	103	119	140	158	173	192
GYY|c21331_g1	666	8	17	26	32	47	52	60	69	79	85
GYY|c25186_g1	323	0	0	0	0	0	0	1	1	1	2
GYY|c28600_g1	434	0	0	0	0	0	1	1	2	3	4
GYY|c9167_g1	705	2	2	2	2	2	2	4	4	4	5
GYY|c14992_g1	3010	214	422	636	859	1091	1297	1499	1696	1914	2110
GYY|c27432_g1	255	0	1	2	2	2	2	2	2	2	2
GYY|c14360_g1	793	0	3	3	4	6	8	8	11	13	13
GYY|c21444_g1	3374	90	171	259	335	425	504	582	652	734	802
GYY|c17483_g1	1103	7	12	20	25	36	46	51	63	73	76
GYY|c28429_g1	573	0	1	1	1	1	1	1	1	3	4
GYY|c20814_g1	1355	117	236	359	461	577	700	814	933	1047	1148
GYY|c28959_g1	431	0	0	0	0	1	1	1	1	2	2
GYY|c19009_g1	4169	208	418	598	809	1025	1247	1469	1663	1874	2075
GYY|c36225_g1	220	0	1	1	1	1	1	2	2	3	3
GYY|c34741_g1	227	0	0	0	1	1	1	1	1	1	1
GYY|c12903_g1	584	0	1	1	1	1	1	1	1	1	1
GYY|c17415_g1	803	6	16	25	32	40	53	66	73	81	90
GYY|c15028_g1	781	60	121	185	244	300	368	441	515	565	630
GYY|c33910_g1	254	0	0	0	0	1	1	1	1	1	1
GYY|c30076_g1	214	0	0	0	2	2	3	3	3	3	3
GYY|c26498_g1	354	1	2	2	2	2	2	3	3	3	5
GYY|c27423_g1	296	0	0	0	0	0	1	1	2	2	4
GYY|c1515_g1	305	1	3	4	5	7	8	9	11	11	11
GYY|c40703_g1	208	1	1	1	1	1	1	1	1	1	1
GYY|c12353_g1	920	11	20	28	39	51	60	81	97	104	118
GYY|c19310_g1	2434	50	110	155	206	264	320	372	421	472	521
GYY|c29812_g1	305	1	1	1	1	1	1	1	1	1	1
GYY|c31266_g1	202	0	0	1	1	1	1	1	1	1	2
GYY|c30274_g1	443	1	1	1	1	2	2	2	2	2	2
GYY|c15175_g1	1368	14	23	31	40	48	61	69	76	85	90
GYY|c14432_g1	1092	556	1124	1697	2259	2816	3372	3977	4560	5093	5651
GYY|c25087_g1	273	0	0	0	0	0	1	1	1	1	1
GYY|c17285_g1	2058	41	80	125	181	222	276	316	359	408	458
GYY|c11660_g1	297	0	0	0	0	0	0	0	0	2	2
GYY|c13701_g1	251	0	0	0	0	1	1	1	1	1	2
GYY|c16178_g1	950	10	14	24	36	45	49	55	71	79	93
GYY|c17119_g1	1956	52	138	210	282	338	392	447	502	549	626
GYY|c18197_g1	2637	136	257	395	539	669	800	934	1067	1190	1310
GYY|c38370_g1	652	1	2	2	2	4	6	6	6	6	8
GYY|c4348_g1	374	0	1	2	3	3	3	3	3	3	3
GYY|c12879_g1	388	1	3	3	3	3	3	4	4	4	4
GYY|c35527_g1	281	1	1	1	2	3	3	3	3	3	4
GYY|c14276_g1	356	1	3	4	4	4	6	7	7	8	9
GYY|c24979_g1	220	0	1	1	1	1	2	2	2	2	2
GYY|c16081_g1	888	1	3	3	4	4	5	6	7	7	7
GYY|c20460_g2	4098	41	91	144	193	233	277	330	394	443	479
GYY|c12935_g1	490	0	0	0	0	0	0	0	0	1	1
GYY|c26656_g1	596	3	5	7	8	8	9	12	14	16	17
GYY|c9639_g1	588	1	1	1	1	1	1	2	2	3	3
GYY|c35870_g1	442	0	0	2	2	3	3	3	4	4	4
GYY|c37201_g1	422	0	0	0	1	3	3	3	3	3	3
GYY|c11132_g1	959	2	3	4	7	10	10	13	14	16	17
GYY|c11842_g1	2055	6118	12166	18324	24428	30381	36338	42541	48473	54436	60606
GYY|c28400_g1	397	1	2	2	2	3	4	4	4	4	4
GYY|c8225_g1	3747	16	33	52	73	94	106	122	142	163	181
GYY|c17111_g1	3959	104	199	272	361	450	517	603	686	776	868
GYY|c39448_g1	264	0	0	1	1	1	1	1	1	1	1
GYY|c16665_g1	3203	63	125	194	263	335	394	456	532	603	661
GYY|c33749_g1	275	0	1	2	2	2	2	2	2	2	2
GYY|c10097_g1	656	0	1	1	1	2	4	4	6	7	8
GYY|c16051_g1	1441	2	5	11	11	17	24	27	30	37	40
GYY|c8721_g2	578	0	0	1	1	1	1	1	3	3	4
GYY|c16635_g1	2468	252	520	757	1021	1242	1470	1717	1957	2187	2432
GYY|c20700_g1	2741	16	39	61	78	97	124	143	160	187	219
GYY|c13929_g1	474	1	1	3	3	3	4	5	5	6	6
GYY|c24880_g1	229	1	1	1	2	2	3	3	3	3	3
GYY|c13309_g1	528	0	1	2	2	3	5	6	10	12	13
GYY|c21376_g1	2221	21	37	62	74	100	120	145	170	189	204
GYY|c11388_g1	1894	5	13	28	30	37	50	59	63	75	85
GYY|c28199_g1	302	0	0	1	1	2	2	3	3	4	4
GYY|c4110_g1	854	0	2	3	3	4	6	6	8	8	9
GYY|c16125_g1	2805	11	25	30	40	48	55	63	73	78	83
GYY|c13524_g1	531	33	63	99	139	160	194	222	250	281	309
GYY|c30818_g1	246	0	1	1	1	1	1	2	2	2	2
GYY|c18201_g1	1252	47	98	154	199	258	311	381	435	488	551
GYY|c20699_g1	1271	7	13	24	31	44	56	69	84	101	109
GYY|c15259_g1	5713	313	601	894	1210	1506	1793	2093	2415	2699	3007
GYY|c13051_g1	421	0	0	0	0	0	0	0	1	1	1
GYY|c13703_g1	608	101	198	292	373	457	564	653	739	829	918
GYY|c8075_g1	362	0	0	1	2	2	3	3	3	4	4
GYY|c7520_g1	246	0	0	1	1	1	1	1	3	3	3
GYY|c35845_g1	276	0	0	0	1	1	1	1	1	1	2
GYY|c28340_g1	794	0	0	1	1	1	1	1	2	2	3
GYY|c10534_g1	368	0	0	0	1	1	4	6	8	10	11
GYY|c9673_g1	867	221	409	590	761	957	1143	1332	1519	1736	1939
GYY|c26761_g1	283	0	0	1	1	1	1	1	1	1	2
GYY|c8038_g1	973	0	0	0	0	0	0	1	1	1	1
GYY|c29369_g1	392	0	0	0	0	1	3	3	3	3	4
GYY|c36246_g1	354	0	0	2	2	3	3	3	3	4	4
GYY|c19651_g1	926	22	35	48	58	80	94	111	127	139	151
GYY|c21127_g2	2776	260	520	734	968	1205	1423	1659	1890	2110	2327
GYY|c4981_g1	231	0	1	1	2	2	2	2	2	2	2
GYY|c19561_g1	1850	23	46	63	78	94	116	135	151	170	182
GYY|c7404_g1	333	0	1	1	1	1	1	1	1	1	1
GYY|c14539_g1	368	0	0	0	0	0	1	1	1	1	1
GYY|c20899_g1	2178	19	32	46	65	80	97	120	138	164	183
GYY|c36516_g1	718	5	14	18	22	24	30	38	38	43	45
GYY|c31190_g1	280	0	0	0	0	0	1	1	1	1	1
GYY|c26861_g1	242	1	1	1	1	1	1	1	1	2	2
GYY|c14734_g1	2154	83	166	254	322	406	493	585	674	765	856
GYY|c23203_g1	245	0	0	1	1	1	2	2	2	2	2
GYY|c36824_g1	265	0	0	0	0	0	0	1	1	2	2
GYY|c33149_g1	444	1	1	1	1	3	3	4	4	4	5
GYY|c306_g1	760	66	135	202	272	349	408	480	540	606	667
GYY|c29038_g1	528	2	8	11	11	11	13	13	14	14	16
GYY|c6849_g1	669	0	0	0	1	1	1	1	1	2	2
GYY|c29113_g1	283	0	0	0	0	0	0	0	0	0	1
GYY|c34934_g1	396	1	1	1	2	2	3	3	3	3	3
GYY|c37225_g1	226	0	1	1	1	1	1	1	1	3	4
GYY|c1894_g1	1243	0	2	5	5	5	5	6	7	9	9
GYY|c19676_g1	767	5	12	16	18	20	26	28	32	37	39
GYY|c13746_g1	3392	68	142	214	294	368	437	514	604	675	749
GYY|c17249_g1	1888	88	155	250	338	432	500	584	674	754	836
GYY|c27988_g1	289	0	0	1	2	2	2	2	2	4	4
GYY|c22461_g1	205	0	1	1	1	1	1	2	2	2	2
GYY|c20716_g1	1925	123	207	323	436	539	633	751	864	978	1080
GYY|c26338_g1	587	1	1	2	2	3	4	5	5	6	6
GYY|c28998_g1	310	0	0	0	0	1	1	1	1	2	2
GYY|c32777_g1	236	1	1	1	1	1	1	1	1	1	1
GYY|c10076_g1	271	0	0	0	0	1	1	2	2	2	2
GYY|c40932_g1	215	0	1	1	1	1	1	2	2	2	2
GYY|c18954_g1	2035	6	16	22	31	36	40	55	64	75	88
GYY|c22248_g1	223	0	0	1	1	1	1	1	1	1	1
GYY|c31620_g1	795	0	0	0	0	1	1	1	1	1	1
GYY|c20332_g1	2767	15	27	36	44	55	65	77	82	89	104
GYY|c20609_g1	5516	175	328	496	657	817	981	1151	1326	1491	1644
GYY|c17382_g1	2002	1	6	6	9	13	13	16	19	20	26
GYY|c17780_g1	1710	27	59	83	103	121	148	176	206	226	244
GYY|c12550_g1	517	0	0	0	1	1	1	1	1	2	3
GYY|c20917_g1	569	7	16	22	33	38	47	54	65	74	79
GYY|c10371_g1	1191	548	1129	1659	2204	2714	3235	3790	4312	4882	5450
GYY|c20290_g1	1735	26	52	81	102	133	169	193	230	253	290
GYY|c16935_g1	3705	53	122	181	227	285	339	390	449	499	561
GYY|c37313_g1	273	0	0	0	0	1	1	1	1	1	1
GYY|c18717_g1	3100	26	66	96	141	187	218	259	301	340	386
GYY|c22047_g1	337	1	1	1	1	1	1	1	1	1	1
GYY|c17481_g1	1864	8	17	28	34	46	56	59	69	73	81
GYY|c12632_g1	1781	39	96	138	184	233	280	321	361	407	467
GYY|c21741_g1	1492	58	101	157	205	269	328	381	425	478	534
GYY|c16415_g1	592	1	1	2	2	2	3	3	7	8	9
GYY|c37083_g1	224	0	0	1	1	1	2	2	2	2	2
GYY|c13305_g1	581	0	0	2	2	3	3	4	4	6	6
GYY|c21896_g1	2611	28	48	73	98	125	149	173	195	232	257
GYY|c39983_g1	205	0	0	0	0	0	0	0	0	0	1
GYY|c14504_g3	1194	0	0	0	0	0	0	0	1	1	1
GYY|c14508_g1	1636	17	36	55	83	110	136	155	170	191	215
GYY|c2297_g1	318	0	0	0	0	0	2	2	2	2	2
GYY|c320_g1	245	0	1	1	1	1	1	1	1	1	1
GYY|c12966_g1	1092	26	68	102	131	168	202	241	273	310	349
GYY|c17094_g1	1987	93	179	258	333	414	493	582	677	769	849
GYY|c9676_g1	1179	170	360	544	707	883	1078	1266	1446	1624	1824
GYY|c15005_g1	750	1	3	4	8	9	11	15	15	19	20
GYY|c8220_g1	2489	620	1279	1916	2549	3153	3777	4409	5036	5642	6283
GYY|c10080_g1	1839	84	169	256	339	431	504	587	657	730	805
GYY|c9275_g2	391	0	1	2	3	3	3	5	5	6	6
GYY|c15347_g1	1670	3085	6183	9255	12319	15488	18619	21745	24858	27877	30989
GYY|c21840_g1	1637	7	10	16	25	30	36	39	54	61	65
GYY|c10273_g1	473	0	0	0	1	1	1	1	1	2	2
GYY|c3782_g1	271	0	0	0	1	1	1	1	1	1	1
GYY|c37444_g1	271	0	0	0	1	1	1	2	2	2	2
GYY|c14321_g1	291	2	5	7	7	8	8	10	13	14	15
GYY|c19307_g1	1705	80	136	195	255	316	374	435	494	551	607
GYY|c21084_g1	5235	180	334	505	672	843	1027	1192	1351	1507	1671
GYY|c12383_g1	1286	428	864	1302	1745	2228	2715	3144	3600	4024	4417
GYY|c25757_g1	270	0	1	1	1	1	1	1	1	1	2
GYY|c15537_g1	860	107	221	320	427	524	631	753	884	997	1120
GYY|c28868_g1	261	0	2	2	2	3	3	3	3	3	3
GYY|c33684_g1	228	1	1	1	1	1	1	1	1	2	2
GYY|c8136_g1	464	1	2	2	2	2	3	5	6	6	6
GYY|c12752_g1	365	1	1	2	2	2	3	4	4	4	4
GYY|c29666_g1	216	0	0	0	0	0	1	1	2	2	2
GYY|c37648_g1	336	1	2	2	2	2	2	2	2	2	2
GYY|c21655_g1	4921	2432	4894	7317	9770	12148	14574	16988	19400	21800	24234
GYY|c7097_g1	238	0	1	1	1	1	1	1	1	2	2
GYY|c16037_g1	2288	264	494	749	1020	1291	1553	1789	2051	2301	2571
GYY|c15618_g1	340	1	1	3	5	5	6	7	8	11	12
GYY|c34857_g1	1508	0	0	0	0	0	0	0	1	1	1
GYY|c14329_g1	334	0	1	1	1	3	3	3	4	4	5
GYY|c25250_g1	683	0	0	0	0	0	0	0	0	0	1
GYY|c18034_g1	1250	1	2	5	5	5	5	6	6	7	7
GYY|c39482_g1	234	0	0	0	0	0	0	0	1	1	1
GYY|c20786_g1	2881	124	232	351	467	564	674	781	915	1036	1152
GYY|c9262_g1	3718	343	662	1009	1393	1763	2122	2490	2837	3164	3548
GYY|c38823_g1	554	0	0	0	0	0	0	0	0	0	1
GYY|c23930_g1	242	0	1	1	1	2	2	2	2	2	2
GYY|c12930_g3	1150	1	1	1	2	2	4	5	5	5	6
GYY|c16853_g1	1043	111	233	335	452	581	704	830	975	1090	1219
GYY|c13329_g2	971	0	0	1	1	1	2	2	3	4	4
GYY|c23578_g1	334	2	3	5	6	7	10	11	11	11	11
GYY|c23824_g1	230	1	1	1	2	2	2	2	2	2	2
GYY|c20319_g1	1550	68	146	225	299	388	469	529	602	678	740
GYY|c16220_g1	838	0	3	4	4	5	6	9	11	13	13
GYY|c13593_g1	812	0	1	1	1	2	4	5	6	6	7
GYY|c9937_g1	446	7	16	23	30	36	38	43	44	53	58
GYY|c31404_g1	258	0	0	1	1	1	1	1	1	1	1
GYY|c19390_g1	2124	56	118	167	214	277	330	379	429	483	519
GYY|c25729_g1	331	1	1	1	1	1	1	1	1	2	2
GYY|c19195_g1	1600	9	18	28	40	51	62	70	79	88	99
GYY|c23117_g1	334	1	1	2	2	2	2	2	3	3	3
GYY|c15671_g1	695	14	32	46	69	91	107	127	143	159	178
GYY|c37933_g1	398	0	0	0	2	3	3	3	3	3	3
GYY|c13522_g1	294	0	0	0	0	0	0	1	1	1	2
GYY|c17156_g1	1513	93	187	275	368	462	580	684	771	873	978
GYY|c16907_g1	1707	100	214	328	448	534	631	755	865	959	1072
GYY|c12970_g1	621	0	2	3	3	3	3	4	4	5	6
GYY|c27164_g1	267	0	0	1	2	2	2	2	2	3	3
GYY|c19645_g1	676	1	1	1	2	3	3	3	3	3	3
GYY|c17589_g1	3438	141	279	444	591	756	899	1042	1203	1348	1514
GYY|c17303_g1	2053	286	573	863	1149	1437	1739	1996	2267	2533	2797
GYY|c32404_g1	263	0	0	0	0	0	1	2	2	2	2
GYY|c7919_g1	287	0	0	0	0	0	0	0	0	1	1
GYY|c33656_g1	376	0	0	0	1	1	1	1	1	1	1
GYY|c16653_g1	1855	219	421	606	821	1002	1190	1357	1559	1750	1941
GYY|c6434_g1	303	0	0	0	0	0	0	0	0	0	1
GYY|c984_g1	252	0	1	1	1	1	1	1	1	1	1
GYY|c8641_g1	480	0	1	2	4	5	6	6	6	7	7
GYY|c39151_g1	203	0	1	1	1	2	2	2	2	2	2
GYY|c21107_g1	5184	2	7	14	17	23	27	30	32	35	40
GYY|c28250_g1	217	0	0	0	0	0	0	1	1	2	2
GYY|c25531_g1	244	0	0	1	1	1	1	1	1	1	1
GYY|c39911_g1	240	0	0	0	0	1	1	1	1	1	1
GYY|c21529_g1	4475	90	188	277	378	469	563	651	739	833	926
GYY|c15568_g1	1847	9	18	25	38	44	58	67	73	82	92
GYY|c34161_g1	277	0	0	0	0	4	4	5	5	5	6
GYY|c21599_g1	3905	11	16	23	31	44	54	60	66	73	87
GYY|c36108_g1	584	1	1	2	2	3	4	5	5	5	7
GYY|c14915_g1	1143	5	9	14	16	23	28	35	41	45	45
GYY|c36291_g1	612	1	1	1	1	2	3	4	4	6	6
GYY|c16043_g1	1207	1	1	1	1	1	2	2	2	2	2
GYY|c30070_g1	236	0	0	0	0	0	0	0	0	1	1
GYY|c21660_g1	3587	55	111	179	245	318	387	453	521	577	635
GYY|c36033_g1	282	1	1	1	2	2	2	2	2	2	2
GYY|c16534_g1	2787	57	122	190	251	306	384	443	491	554	618
GYY|c35897_g1	259	0	0	0	0	0	0	0	2	2	2
GYY|c12596_g1	1212	755	1540	2318	3095	3905	4688	5414	6193	7018	7774
GYY|c12915_g1	516	0	1	3	3	3	3	5	5	6	7
GYY|c33212_g1	237	0	0	0	1	2	2	2	2	2	2
GYY|c19856_g1	2890	52	100	145	196	241	280	324	365	402	453
GYY|c17607_g1	2285	72	138	199	246	302	367	425	480	531	588
GYY|c27643_g1	244	0	0	0	0	0	0	1	3	3	3
GYY|c22158_g1	224	0	0	0	0	0	1	2	2	2	2
GYY|c29230_g1	453	0	0	1	1	1	1	1	1	1	1
GYY|c10392_g1	395	0	0	0	1	2	2	2	2	2	2
GYY|c22904_g1	376	0	0	1	2	2	2	2	2	3	4
GYY|c11952_g1	884	1	2	2	3	3	3	3	5	6	6
GYY|c20138_g1	2721	9	19	28	37	44	48	55	64	74	78
GYY|c15355_g1	2539	71	132	184	240	296	351	421	478	541	604
GYY|c35829_g1	337	0	1	1	1	2	2	2	2	4	4
GYY|c36564_g1	305	1	1	1	1	1	1	3	3	3	3
GYY|c15978_g1	1047	1	2	6	7	12	13	14	14	16	17
GYY|c20921_g1	2284	19	34	49	64	80	100	123	137	165	183
GYY|c19345_g1	3559	318	635	969	1286	1636	1978	2289	2609	2958	3260
GYY|c30160_g1	303	0	0	0	0	0	0	0	0	0	1
GYY|c21971_g1	4749	9	26	39	51	66	74	91	100	114	132
GYY|c24714_g1	218	1	1	1	1	2	2	2	2	2	2
GYY|c14857_g1	1497	30	66	103	135	166	205	247	276	304	339
GYY|c13753_g1	2327	37	78	112	156	198	241	295	339	369	401
GYY|c15195_g1	1145	23	68	104	139	176	211	250	282	331	366
GYY|c12417_g1	456	2	3	5	10	10	12	17	18	18	18
GYY|c16918_g1	2483	173	359	500	635	797	962	1111	1266	1410	1554
GYY|c21562_g1	2341	23	42	61	71	86	108	126	150	177	194
GYY|c32084_g1	508	0	0	2	3	3	3	3	3	3	3
GYY|c40347_g1	242	0	0	0	1	1	1	2	2	2	3
GYY|c29180_g1	262	0	0	1	1	1	1	1	1	1	1
GYY|c1920_g1	275	2	5	7	8	9	12	16	18	19	20
GYY|c25176_g1	300	0	0	0	1	1	1	1	1	1	1
GYY|c12959_g1	347	0	0	0	1	1	1	1	1	1	1
GYY|c18915_g1	766	0	2	3	3	4	5	8	8	8	11
GYY|c19750_g1	1258	41	82	118	151	185	230	267	311	346	372
GYY|c38771_g1	1040	4	6	8	10	11	13	14	18	20	24
GYY|c27854_g1	249	0	0	0	1	1	1	1	1	2	2
GYY|c18877_g1	2163	35	77	121	170	200	242	281	314	339	369
GYY|c18432_g1	1358	104	203	302	426	546	651	750	858	957	1055
GYY|c39209_g1	326	0	0	0	1	1	2	2	3	3	3
GYY|c9848_g1	448	0	0	0	0	0	0	0	0	2	2
GYY|c18261_g1	2004	45	97	141	174	208	247	296	336	375	418
GYY|c21072_g1	2909	171	319	492	670	835	1002	1166	1308	1456	1624
GYY|c14867_g1	464	3	8	12	17	21	27	33	40	45	51
GYY|c10997_g1	692	2	4	6	10	14	15	19	22	24	27
GYY|c12582_g1	1793	12	34	50	66	78	88	100	116	127	141
GYY|c35397_g1	207	0	0	0	0	1	1	1	2	2	2
GYY|c12297_g1	290	0	0	0	0	1	1	1	2	2	2
GYY|c13888_g1	1608	2	2	3	3	3	3	4	5	5	5
GYY|c35341_g1	287	0	0	0	0	0	1	1	1	1	1
GYY|c27319_g1	234	1	2	2	2	2	2	2	2	3	3
GYY|c27218_g1	265	0	0	1	1	1	1	1	1	1	2
GYY|c27349_g1	304	1	1	1	1	1	1	1	1	1	1
GYY|c24930_g1	222	1	1	1	1	1	1	1	1	1	2
GYY|c17611_g1	658	2	3	3	7	7	7	8	8	8	8
GYY|c21104_g5	538	2	3	3	4	4	4	6	8	9	11
GYY|c28558_g1	571	3	4	5	6	6	9	10	11	13	13
GYY|c16271_g1	750	4	5	6	7	8	12	15	17	17	18
GYY|c30808_g1	218	0	0	0	0	0	0	0	0	0	1
GYY|c24691_g1	367	0	0	0	0	1	1	3	3	3	3
GYY|c20672_g2	323	0	0	0	0	0	0	0	1	1	1
GYY|c28684_g1	313	1	1	1	1	1	1	1	1	1	1
GYY|c19335_g2	797	1	2	4	5	6	7	8	8	9	11
GYY|c15771_g1	615	1	3	4	5	6	8	10	11	11	13
GYY|c21876_g2	1431	36	80	129	157	192	222	259	298	333	383
GYY|c21905_g7	436	0	0	0	2	2	2	3	3	3	3
GYY|c21975_g1	5200	216	425	639	850	1062	1271	1494	1698	1928	2136
GYY|c21540_g1	2265	25	49	73	111	136	163	189	219	249	273
GYY|c17666_g1	4272	105	206	320	423	541	648	769	864	956	1064
GYY|c32693_g1	414	0	0	0	0	0	1	1	1	2	4
GYY|c21476_g1	2634	26	63	91	122	148	183	214	249	277	310
GYY|c16497_g1	284	0	3	7	8	13	16	21	25	26	29
GYY|c13176_g1	876	0	0	0	1	1	1	1	1	1	1
GYY|c13362_g1	597	7	11	16	20	27	31	34	41	49	53
GYY|c13971_g1	381	0	0	0	0	0	0	0	0	0	1
GYY|c10047_g1	372	0	1	2	3	4	4	4	4	4	4
GYY|c12614_g1	503	0	0	0	2	3	4	5	5	6	6
GYY|c20355_g1	1412	4	14	19	30	37	44	51	61	72	81
GYY|c8975_g1	2640	24	49	64	86	105	116	144	163	184	204
GYY|c20865_g1	3017	27	52	81	120	152	177	197	228	253	289
GYY|c32810_g1	222	0	0	0	0	0	1	2	3	3	3
GYY|c12608_g1	416	0	0	0	0	0	1	1	1	1	1
GYY|c16462_g1	817	0	2	4	4	5	6	7	7	7	7
GYY|c21590_g1	924	1	2	2	3	3	4	5	5	5	5
GYY|c33663_g1	466	0	1	1	2	4	5	6	8	10	11
GYY|c20902_g1	2246	25	43	77	115	145	163	186	208	225	264
GYY|c21564_g1	2266	113	270	421	555	711	868	1016	1168	1324	1472
GYY|c28546_g1	316	0	1	2	3	3	4	4	5	6	6
GYY|c14445_g1	359	0	0	0	1	2	3	5	5	6	6
GYY|c19036_g1	2743	22	42	61	81	119	141	165	189	215	236
GYY|c12299_g1	1001	22	49	69	99	119	147	176	204	225	242
GYY|c15666_g1	1096	1054	2203	3271	4342	5377	6419	7496	8581	9633	10675
GYY|c12569_g1	525	1	2	2	3	3	3	3	3	4	4
GYY|c39789_g1	231	1	1	1	1	1	1	1	1	1	1
GYY|c21057_g1	3338	86	150	231	307	389	449	508	581	654	732
GYY|c11511_g1	1549	199	423	640	856	1096	1335	1562	1784	2014	2259
GYY|c14400_g2	275	1	1	1	2	2	2	2	2	2	2
GYY|c21112_g1	284	0	0	0	1	1	2	3	4	5	6
GYY|c34100_g1	213	0	1	1	1	1	1	1	2	2	3
GYY|c9122_g2	693	0	0	0	0	1	1	1	1	1	1
GYY|c13012_g1	455	0	0	1	1	1	1	1	1	1	1
GYY|c30814_g1	245	1	1	1	1	2	2	2	2	2	2
GYY|c19415_g2	318	2	10	13	16	19	21	25	28	30	33
GYY|c18628_g1	2510	58	108	157	205	249	293	335	382	424	478
GYY|c7986_g1	503	1	1	1	2	2	2	4	4	4	5
GYY|c31656_g1	254	0	0	0	1	1	1	1	1	1	2
GYY|c18892_g1	2503	132	279	427	577	704	850	982	1123	1269	1418
GYY|c38597_g1	411	1	1	1	1	2	2	2	2	3	6
GYY|c22528_g1	431	1	1	1	1	1	2	2	2	2	2
GYY|c21859_g1	6091	218	444	683	917	1133	1368	1598	1837	2033	2275
GYY|c21947_g2	1246	18	45	75	104	132	158	182	209	230	261
GYY|c18621_g1	7821	56	102	164	222	282	344	408	478	545	603
GYY|c13100_g1	1743	12	27	43	56	80	99	113	126	136	154
GYY|c13881_g1	460	0	0	0	0	0	0	1	1	1	2
GYY|c28271_g1	229	0	0	0	0	0	0	0	0	1	1
GYY|c23739_g1	253	1	1	1	2	2	2	2	2	2	2
GYY|c20410_g1	3109	7	14	16	19	25	30	35	40	41	46
GYY|c37069_g1	302	0	0	0	0	0	1	1	1	1	1
GYY|c18024_g1	3168	121	249	376	480	580	702	826	936	1056	1175
GYY|c18329_g1	2344	11	28	41	64	77	86	97	113	127	144
GYY|c39007_g1	505	1	2	3	3	3	3	3	4	4	5
GYY|c19215_g1	2198	85	158	255	308	381	465	545	616	686	761
GYY|c18724_g1	2239	283	550	834	1101	1388	1651	1944	2218	2486	2737
GYY|c13253_g1	303	1	1	1	1	2	2	2	2	2	2
GYY|c16479_g1	1707	1	2	4	5	8	9	11	12	13	15
GYY|c12022_g1	1326	0	4	4	4	5	5	5	5	5	5
GYY|c2427_g1	395	0	0	0	0	0	0	0	1	1	1
GYY|c26852_g1	219	0	0	0	0	0	0	0	0	1	1
GYY|c31357_g1	254	0	1	1	1	1	1	1	1	1	1
GYY|c7775_g1	375	0	0	0	0	0	0	0	0	1	1
GYY|c21925_g2	7036	2	6	10	12	14	15	18	20	21	22
GYY|c10694_g1	2052	16	32	47	57	68	81	93	101	116	126
GYY|c15140_g1	287	0	1	1	1	1	2	2	2	2	2
GYY|c20552_g1	884	4	8	13	14	17	20	24	26	26	29
GYY|c8023_g1	325	0	0	0	0	0	0	0	0	1	1
GYY|c3415_g1	758	8	14	26	38	46	52	58	72	83	98
GYY|c40774_g1	238	0	1	1	1	1	1	1	2	2	2
GYY|c13444_g1	946	1	2	5	6	8	9	10	12	12	12
GYY|c10287_g1	269	0	0	0	0	1	1	1	1	1	1
GYY|c24697_g1	231	0	1	1	1	1	1	2	2	2	2
GYY|c10159_g1	331	0	0	0	0	0	0	0	1	1	2
GYY|c30893_g1	221	0	0	1	1	2	2	2	2	2	2
GYY|c15421_g1	563	1	2	2	2	2	2	2	2	2	3
GYY|c14518_g1	1914	630	1285	1978	2622	3277	3876	4483	5126	5815	6483
GYY|c18422_g1	1501	21	44	79	103	121	146	170	188	204	225
GYY|c16297_g1	686	3	6	8	12	14	16	17	19	21	22
GYY|c21402_g1	5925	237	504	746	990	1225	1479	1730	1978	2218	2437
GYY|c31965_g1	378	0	1	3	3	3	3	3	3	3	3
GYY|c6545_g1	302	0	0	0	1	1	2	3	3	4	4
GYY|c26486_g1	357	1	1	1	1	1	1	1	2	2	2
GYY|c24095_g1	296	0	0	0	0	2	3	4	6	8	8
GYY|c29857_g1	345	0	0	0	0	0	0	0	1	1	1
GYY|c27309_g1	219	0	0	0	0	0	1	1	2	2	2
GYY|c15599_g1	575	4	10	14	19	20	22	23	24	25	31
GYY|c14729_g1	3026	179	383	579	747	953	1143	1341	1552	1712	1872
GYY|c20693_g2	4288	26	54	67	90	114	138	163	192	207	230
GYY|c32021_g1	229	0	0	0	0	0	1	1	2	2	2
GYY|c21375_g1	3646	1652	3390	5093	6696	8355	10052	11786	13519	15277	17037
GYY|c13641_g1	996	120	231	359	477	588	684	800	935	1064	1178
GYY|c19454_g1	3079	33	79	113	149	185	231	269	308	340	371
GYY|c14486_g1	2710	86	175	246	347	427	525	625	719	792	868
GYY|c21155_g1	2038	220	442	675	891	1131	1376	1629	1869	2114	2336
GYY|c34864_g1	822	1	6	7	9	11	15	17	22	22	24
GYY|c38638_g1	243	0	0	1	1	1	1	1	1	2	2
GYY|c11574_g1	672	0	2	5	6	9	9	11	13	15	16
GYY|c33902_g1	269	1	1	1	1	1	1	1	1	1	1
GYY|c12999_g1	520	0	0	0	0	0	0	1	1	1	1
GYY|c25933_g1	226	0	0	0	0	0	0	0	0	1	1
GYY|c17813_g1	2223	30	65	106	140	169	204	234	262	298	328
GYY|c28782_g1	338	5	6	9	11	11	13	15	16	16	18
GYY|c27538_g1	250	0	0	1	1	1	1	1	1	2	2
GYY|c15138_g1	1945	59	138	217	290	350	413	490	556	641	714
GYY|c35215_g1	404	0	0	1	1	2	2	2	2	2	3
GYY|c16877_g1	636	32	60	94	125	157	202	234	269	316	349
GYY|c32477_g1	254	0	1	1	1	1	1	1	1	1	2
GYY|c8672_g1	222	0	0	0	1	1	1	1	1	1	1
GYY|c17001_g1	3827	356	754	1124	1487	1877	2267	2647	3034	3401	3757
GYY|c20506_g1	2466	112	233	324	432	534	644	739	835	940	1054
GYY|c18848_g1	1691	20	48	65	85	104	130	150	172	197	210
GYY|c18439_g1	2482	186	428	612	823	1017	1248	1472	1708	1917	2151
GYY|c16249_g2	901	0	0	2	2	2	2	5	6	6	7
GYY|c29550_g1	258	0	0	0	0	0	0	1	1	1	1
GYY|c25274_g1	211	1	1	1	1	1	1	1	1	1	1
GYY|c2494_g1	502	1	2	4	4	5	6	7	7	7	7
GYY|c21195_g2	327	3	3	11	22	31	42	42	47	53	57
GYY|c36689_g1	206	0	0	0	0	1	1	2	2	2	2
GYY|c19660_g1	3112	68	159	235	310	398	472	561	627	710	795
GYY|c33981_g1	227	0	0	0	0	0	0	1	1	1	1
GYY|c16611_g1	2861	156	311	483	653	811	983	1163	1349	1507	1681
GYY|c14253_g1	484	1	1	1	1	1	1	1	1	1	1
GYY|c20023_g1	1081	6	7	18	25	34	40	45	50	54	58
GYY|c18565_g1	2990	206	381	564	753	923	1122	1303	1491	1670	1844
GYY|c7878_g1	299	0	0	0	0	0	0	0	1	1	1
GYY|c3960_g1	580	0	1	1	1	1	2	3	3	4	6
GYY|c23304_g1	271	0	1	1	1	2	2	2	2	2	2
GYY|c9281_g1	356	0	0	0	0	0	0	0	0	0	1
GYY|c22880_g1	454	0	1	1	4	5	5	6	7	8	9
GYY|c18727_g1	1862	73	138	238	309	386	473	576	647	721	814
GYY|c16842_g1	1116	10	22	39	52	57	70	82	90	99	105
GYY|c22115_g1	233	1	1	1	1	1	1	1	1	2	2
GYY|c20844_g2	2685	59	100	158	200	248	309	349	404	446	506
GYY|c23818_g1	522	0	2	2	2	2	4	7	8	9	11
GYY|c25558_g1	1273	48	85	129	177	228	266	310	357	400	443
GYY|c17973_g1	1689	43	89	129	169	219	264	313	359	405	445
GYY|c17260_g1	1837	261	544	787	1044	1275	1540	1782	2044	2280	2527
GYY|c13544_g1	1201	1	6	9	10	11	11	14	14	15	15
GYY|c37183_g1	273	1	1	1	2	2	2	2	2	2	2
GYY|c14006_g1	349	0	0	0	0	0	0	0	0	0	1
GYY|c3713_g1	242	0	0	0	0	0	0	1	1	1	2
GYY|c21867_g1	488	8	12	19	29	42	53	61	78	89	102
GYY|c2566_g1	301	0	0	0	0	0	0	1	1	1	1
GYY|c18333_g1	2185	592	1217	1818	2395	3003	3568	4171	4793	5418	6058
GYY|c40168_g1	202	0	0	0	0	0	0	0	1	2	2
GYY|c17810_g1	1472	78	160	241	328	421	504	586	660	754	835
GYY|c413_g1	1282	149	275	430	591	772	929	1099	1258	1419	1576
GYY|c27095_g1	381	0	0	1	2	2	3	3	3	3	4
GYY|c2614_g1	383	0	0	1	2	3	4	4	5	6	6
GYY|c1765_g1	329	2	3	3	3	4	4	4	4	6	7
GYY|c25888_g1	392	1	1	3	3	3	3	3	4	4	4
GYY|c16507_g1	510	2	3	4	9	10	12	16	18	21	23
GYY|c19185_g1	3145	91	197	296	409	509	619	732	836	955	1060
GYY|c11601_g1	1204	131	267	421	570	715	859	1012	1160	1328	1454
GYY|c25431_g1	274	0	0	0	0	0	0	1	2	2	2
GYY|c16358_g1	683	4	11	22	27	33	38	42	50	54	58
GYY|c16736_g1	683	0	1	4	7	10	11	12	13	16	17
GYY|c26814_g1	214	0	1	1	1	1	1	2	3	3	3
GYY|c19143_g1	1063	217	434	666	891	1104	1305	1487	1674	1907	2117
GYY|c17471_g1	1275	5	10	14	17	19	22	26	30	31	37
GYY|c15279_g1	3912	67	116	186	257	327	381	424	472	529	583
GYY|c10790_g1	759	13	27	42	59	71	94	112	132	149	164
GYY|c15237_g1	892	3	8	11	15	15	19	21	24	28	31
GYY|c20794_g1	2510	1	6	8	12	14	17	19	22	23	28
GYY|c32167_g1	265	1	1	1	1	2	2	2	2	2	3
GYY|c22699_g1	251	1	1	1	1	1	1	2	2	2	2
GYY|c18150_g2	661	0	0	0	0	0	1	1	1	2	3
GYY|c19169_g1	4904	28	54	77	100	130	146	175	209	245	268
GYY|c39018_g1	203	0	0	2	2	2	2	2	2	2	2
GYY|c30096_g1	220	0	0	0	1	1	1	1	1	1	1
GYY|c38402_g1	539	1	2	3	3	3	3	5	5	5	5
GYY|c34201_g1	347	0	0	0	1	1	1	1	1	2	2
GYY|c35960_g1	257	0	1	1	2	2	2	2	2	2	2
GYY|c25438_g1	372	0	0	0	1	1	1	1	2	4	4
GYY|c19946_g1	667	3	6	13	22	26	27	33	41	44	50
GYY|c30577_g1	225	0	0	0	0	0	1	1	1	1	3
GYY|c25286_g1	425	0	0	0	1	1	1	1	1	1	1
GYY|c14516_g1	736	0	0	1	1	1	1	1	1	1	1
GYY|c16005_g1	1028	0	3	4	5	5	6	6	7	8	9
GYY|c18295_g1	1285	10	14	18	23	28	30	37	40	48	60
GYY|c31617_g1	515	0	1	3	3	4	7	8	10	10	13
GYY|c36561_g1	265	1	1	1	1	2	2	2	2	2	3
GYY|c25045_g1	242	0	0	1	1	1	1	1	1	2	2
GYY|c16052_g1	1488	1	1	3	4	4	5	8	8	8	10
GYY|c1662_g1	414	0	0	0	0	1	1	1	1	2	2
GYY|c21646_g1	2984	12	26	32	41	51	59	73	81	97	111
GYY|c35252_g1	312	1	4	4	4	4	4	5	5	5	5
GYY|c15079_g1	301	0	0	0	1	1	1	1	1	1	1
GYY|c21884_g1	4519	19	37	58	75	86	103	118	137	158	180
GYY|c20782_g1	5768	22	39	55	73	90	111	127	150	171	191
GYY|c15105_g1	452	0	0	0	0	0	1	1	1	1	1
GYY|c21981_g1	16228	31	71	112	150	182	220	265	305	343	386
GYY|c20968_g1	1845	18	43	65	89	107	136	158	178	191	208
GYY|c24457_g1	201	0	0	0	0	1	1	2	2	2	2
GYY|c15982_g1	1292	1	1	2	2	2	2	3	3	3	3
GYY|c15254_g1	651	0	1	1	1	1	3	3	5	6	6
GYY|c37426_g1	434	1	1	1	1	2	2	4	4	4	4
GYY|c24962_g1	235	0	0	0	1	1	1	2	2	2	2
GYY|c7267_g1	638	2	3	4	5	5	5	5	6	6	7
GYY|c30245_g1	243	0	1	2	2	2	2	2	2	2	2
GYY|c16664_g1	1345	2	4	5	7	8	9	13	13	16	18
GYY|c7579_g1	608	1	1	1	3	4	4	6	8	11	12
GYY|c30728_g1	312	0	0	1	1	3	3	3	3	4	4
GYY|c226_g1	523	1	1	2	3	3	4	5	6	6	6
GYY|c15563_g1	1237	21	53	82	107	143	172	201	222	240	274
GYY|c38422_g1	1160	52	103	162	218	274	335	397	450	504	552
GYY|c17622_g1	1410	5	9	16	16	21	28	29	35	38	41
GYY|c32797_g1	250	1	1	2	2	2	2	2	2	2	2
GYY|c22092_g1	2319	12	27	35	41	51	69	80	89	100	121
GYY|c13123_g1	1065	43	99	140	188	231	276	315	362	398	445
GYY|c39110_g1	296	1	1	1	1	1	2	2	3	3	3
GYY|c21220_g2	2472	34	65	107	138	175	194	233	265	305	343
GYY|c24037_g1	271	0	1	1	1	1	1	1	2	2	2
GYY|c15341_g1	2286	45	88	145	198	242	288	339	381	433	485
GYY|c17984_g1	2917	37	97	145	190	244	298	352	412	463	519
GYY|c15018_g1	1608	18	32	46	69	87	98	112	134	146	166
GYY|c30775_g1	328	1	1	1	1	1	2	2	2	2	2
GYY|c14127_g1	2175	1	5	7	9	9	12	14	14	14	15
GYY|c26070_g1	289	0	1	2	2	2	2	3	3	4	4
GYY|c19337_g1	1743	9	15	24	35	48	58	68	78	88	95
GYY|c13428_g1	984	51	112	177	231	284	339	397	449	497	547
GYY|c29051_g1	259	0	0	1	1	1	1	1	2	2	2
GYY|c29904_g1	332	0	0	0	0	0	0	1	1	3	3
GYY|c15297_g1	4729	150	303	479	667	863	1040	1211	1385	1558	1725
GYY|c1640_g1	715	0	0	0	0	0	1	1	1	1	1
GYY|c26749_g1	451	1	1	1	4	4	5	7	8	10	11
GYY|c7965_g1	215	0	0	0	0	0	0	1	2	2	2
GYY|c21679_g1	1747	6	19	28	34	43	49	57	69	77	84
GYY|c27367_g1	234	0	0	0	0	0	0	0	0	2	3
GYY|c21697_g1	3365	76	146	220	312	388	461	538	603	664	745
GYY|c13086_g1	546	0	0	1	1	1	2	3	3	3	3
GYY|c11973_g1	1652	57	127	183	230	294	348	407	478	531	585
GYY|c20492_g1	1907	23	52	71	91	130	159	190	216	243	273
GYY|c7957_g1	837	0	0	0	0	2	2	2	3	3	3
GYY|c20322_g1	2818	19	40	73	93	113	135	153	168	188	212
GYY|c21959_g1	5507	20	60	90	128	165	205	237	273	312	336
GYY|c18332_g1	1665	11	19	26	31	39	44	55	65	72	79
GYY|c21384_g1	3761	19	35	50	66	83	95	114	131	144	154
GYY|c30692_g1	257	0	0	0	0	0	0	1	1	1	2
GYY|c18746_g1	550	1	1	2	4	5	5	6	8	10	10
GYY|c1835_g1	711	0	0	0	2	2	3	3	4	4	5
GYY|c20494_g1	3541	5	11	15	19	24	28	34	43	52	56
GYY|c18803_g1	1879	30	48	86	103	129	150	182	207	235	265
GYY|c27163_g1	252	0	0	0	0	1	1	1	2	2	3
GYY|c10014_g1	449	18	33	42	64	79	93	105	122	135	150
GYY|c31693_g1	269	0	0	0	0	0	0	0	1	1	1
GYY|c20874_g1	3218	66	117	172	222	280	329	369	418	485	557
GYY|c21924_g1	5844	10	24	38	47	54	60	72	80	87	100
GYY|c17673_g1	1212	31	80	123	158	196	228	280	328	369	414
GYY|c14916_g1	972	5	5	7	7	9	11	11	14	17	23
GYY|c20619_g1	2271	64	115	172	231	274	342	396	445	494	549
GYY|c17761_g1	1402	9	19	26	28	32	45	49	56	61	67
GYY|c22656_g1	357	0	0	1	1	1	1	2	3	3	3
GYY|c22096_g1	675	1	1	3	3	3	3	4	5	5	5
GYY|c27978_g1	218	1	1	1	1	1	2	2	2	2	2
GYY|c36214_g1	265	0	0	0	0	0	0	0	0	0	2
GYY|c33726_g1	217	0	0	1	2	2	2	2	2	2	2
GYY|c13643_g1	628	3	4	6	6	7	7	8	9	10	10
GYY|c3181_g1	1208	957	1894	2846	3801	4782	5753	6702	7716	8690	9643
GYY|c31638_g1	561	6	13	16	21	24	26	32	36	39	43
GYY|c1833_g1	685	0	2	3	3	3	4	5	5	5	5
GYY|c38483_g1	347	0	0	0	1	1	1	1	1	1	2
GYY|c19977_g1	2992	141	242	357	478	617	739	882	1003	1128	1244
GYY|c20466_g1	2618	389	776	1168	1612	1992	2394	2813	3239	3656	4086
GYY|c36380_g1	246	0	0	1	1	1	1	1	1	1	1
GYY|c25157_g1	841	0	0	2	3	3	4	6	7	7	7
GYY|c12765_g1	837	2	3	7	9	9	11	11	13	13	13
GYY|c34455_g1	361	0	0	0	0	0	1	1	1	1	2
GYY|c10036_g1	233	0	1	1	1	1	1	1	1	1	1
GYY|c21290_g1	2445	8	19	29	37	51	61	74	81	95	105
GYY|c9042_g1	240	0	0	0	0	1	1	1	1	1	1
GYY|c36106_g1	225	1	1	1	2	3	3	3	3	3	3
GYY|c38535_g1	232	0	0	0	0	1	1	1	1	1	1
GYY|c17732_g2	735	1	3	3	3	4	4	5	6	7	7
GYY|c21110_g1	3937	59	110	158	217	270	319	387	457	533	604
GYY|c36894_g1	229	0	1	2	2	2	2	2	2	2	2
GYY|c36430_g1	387	0	0	0	1	1	1	1	3	3	3
GYY|c25214_g1	505	1	2	3	3	5	8	10	10	11	11
GYY|c21255_g1	2818	81	142	219	273	345	410	490	558	628	701
GYY|c2264_g1	359	1	1	1	1	1	1	1	1	1	1
GYY|c9383_g1	2258	35	69	98	130	166	203	237	270	307	345
GYY|c16489_g1	991	0	1	2	4	6	7	7	7	8	9
GYY|c39988_g1	217	0	0	0	0	0	0	1	1	2	3
GYY|c25610_g1	281	0	0	1	1	1	1	1	1	1	1
GYY|c8724_g1	490	0	0	1	1	1	1	1	1	1	1
GYY|c3597_g1	278	1	1	1	1	1	1	1	1	1	1
GYY|c16655_g1	2233	498	1025	1474	2020	2543	3061	3551	4063	4573	5101
GYY|c19657_g1	1205	3	11	16	26	33	39	49	59	68	74
GYY|c35016_g1	303	0	1	1	1	1	1	2	2	2	2
GYY|c35438_g1	984	4	8	13	17	21	24	27	32	33	36
GYY|c10540_g1	789	0	0	0	0	0	0	2	2	3	3
GYY|c21053_g1	1911	765	1531	2274	3057	3871	4642	5461	6283	7079	7860
GYY|c15945_g1	1281	1	1	1	2	3	3	5	6	7	7
GYY|c36895_g1	221	0	0	0	0	0	0	0	0	0	1
GYY|c3042_g1	256	0	1	1	2	2	2	2	2	2	2
GYY|c25811_g1	773	0	0	1	2	2	2	3	3	3	3
GYY|c13640_g1	314	0	0	0	0	0	1	2	2	2	2
GYY|c16682_g1	1037	10	16	23	27	35	38	46	54	62	71
GYY|c10126_g1	868	0	0	0	0	1	1	1	1	1	1
GYY|c20123_g1	1201	0	2	5	6	7	8	9	10	11	14
GYY|c14324_g1	436	1	2	3	5	6	6	7	8	8	8
GYY|c19375_g1	3153	17	38	54	69	80	103	124	145	162	176
GYY|c17517_g1	1863	44	87	135	181	233	272	328	374	417	456
GYY|c17073_g1	1554	551	1098	1651	2208	2742	3287	3823	4418	4953	5526
GYY|c31765_g1	286	0	0	0	0	0	1	1	1	1	1
GYY|c40528_g1	262	1	1	1	1	2	2	2	2	2	2
GYY|c28950_g1	298	0	0	0	0	0	0	1	1	1	2
GYY|c15313_g1	1455	2	3	5	5	8	9	9	9	11	12
GYY|c16074_g1	1417	8	23	39	52	67	91	100	114	135	151
GYY|c17054_g1	954	151	315	486	642	805	956	1121	1288	1439	1597
GYY|c18982_g1	2075	18	35	42	57	70	86	98	108	126	141
GYY|c16404_g1	4315	128	273	401	542	706	839	978	1125	1269	1410
GYY|c35851_g1	1947	2	9	14	19	23	28	30	33	37	41
GYY|c19662_g1	592	0	0	0	0	0	0	0	0	0	1
GYY|c29821_g1	282	0	0	2	2	2	2	3	3	3	4
GYY|c31351_g1	218	0	0	0	0	0	1	1	1	2	2
GYY|c20738_g1	8266	101	190	280	370	492	580	681	773	863	954
GYY|c14289_g1	3466	736	1469	2261	3007	3687	4398	5108	5830	6545	7260
GYY|c40696_g1	227	0	0	1	1	1	1	2	2	2	2
GYY|c16536_g1	422	2	2	3	6	8	8	9	13	15	16
GYY|c20476_g1	3349	791	1592	2453	3233	4068	4875	5696	6543	7343	8114
GYY|c14993_g1	780	5	9	14	21	28	36	45	51	53	56
GYY|c39251_g1	310	0	0	1	2	2	2	2	2	2	2
GYY|c32596_g1	238	0	0	0	1	1	1	2	2	2	2
GYY|c20850_g1	2902	161	292	431	563	704	857	1001	1139	1274	1421
GYY|c13539_g1	1745	12	27	46	58	74	90	109	123	138	153
GYY|c38869_g1	212	1	2	2	2	2	2	2	2	2	2
GYY|c13835_g1	374	1	4	4	4	4	5	6	6	7	9
GYY|c8090_g1	1049	0	2	2	3	3	4	4	5	5	5
GYY|c15015_g1	1508	22	35	48	57	72	81	91	104	120	132
GYY|c33914_g1	269	0	0	0	0	0	0	2	2	2	2
GYY|c27525_g1	300	0	0	0	1	1	1	1	2	2	2
GYY|c17851_g1	513	0	1	5	7	7	9	10	10	11	12
GYY|c19267_g1	1265	34	62	85	109	136	155	184	206	214	234
GYY|c19391_g1	1655	190	389	589	789	978	1193	1377	1572	1780	1990
GYY|c3676_g2	400	0	0	0	0	0	1	3	3	3	3
GYY|c13878_g1	3568	10	33	60	76	97	117	140	169	188	207
GYY|c25704_g1	288	1	1	1	1	1	1	1	1	2	2
GYY|c27475_g1	218	0	0	0	0	0	1	1	1	1	1
GYY|c9089_g1	506	0	0	0	0	0	2	2	2	2	3
GYY|c20819_g1	1915	22	62	90	127	162	198	229	261	296	326
GYY|c28543_g1	249	0	0	0	0	0	1	1	1	1	1
GYY|c14925_g1	452	1	1	1	1	1	1	1	1	2	2
GYY|c19007_g1	2066	65	125	181	243	308	351	410	476	550	613
GYY|c18924_g1	2587	81	177	276	366	445	530	611	713	790	891
GYY|c7634_g1	614	0	0	1	1	1	1	1	1	1	1
GYY|c25209_g1	740	2	5	7	8	9	11	12	13	14	14
GYY|c11771_g1	1453	1	3	6	8	10	13	14	18	23	28
GYY|c16946_g1	1463	1915	3791	5659	7537	9402	11236	13218	15146	17043	18936
GYY|c14397_g1	302	0	0	0	0	1	1	1	2	2	2
GYY|c14789_g1	598	1	1	2	2	5	5	5	5	5	5
GYY|c25849_g1	263	1	1	1	1	1	1	1	2	2	2
GYY|c12331_g1	373	1	1	1	1	1	1	2	2	2	2
GYY|c39762_g1	245	0	0	0	1	1	2	2	2	2	2
GYY|c16400_g1	2296	97	209	318	413	510	613	705	805	901	987
GYY|c21690_g1	2226	107	208	319	432	525	619	722	832	931	1024
GYY|c30675_g1	216	0	0	0	0	0	0	1	1	2	2
GYY|c2016_g1	1021	2	3	4	5	6	6	8	9	10	10
GYY|c27752_g1	270	0	0	0	0	1	1	1	1	1	2
GYY|c23621_g1	816	0	0	1	2	2	2	2	4	4	4
GYY|c7945_g1	1240	0	0	1	1	1	1	1	1	1	1
GYY|c41049_g1	237	0	0	1	1	2	2	2	2	2	2
GYY|c34809_g1	534	0	1	2	4	5	5	6	8	10	11
GYY|c26466_g1	276	0	2	2	2	2	2	2	2	2	2
GYY|c20592_g1	1897	18	33	43	63	79	89	108	131	143	154
GYY|c40758_g1	233	0	0	0	1	1	1	1	1	1	1
GYY|c10137_g1	1056	49	98	148	191	227	267	311	347	397	441
GYY|c40407_g1	237	0	0	0	0	1	1	1	1	1	1
GYY|c33861_g1	264	0	0	0	1	1	1	1	1	1	2
GYY|c21473_g2	990	202	382	543	708	897	1095	1301	1469	1666	1835
GYY|c29951_g1	548	0	1	1	2	2	3	3	3	5	5
GYY|c23782_g1	218	0	1	1	1	1	1	1	1	1	1
GYY|c31429_g1	293	0	0	1	2	2	2	2	2	2	2
GYY|c15704_g1	557	1	2	2	8	15	17	20	22	24	29
GYY|c15114_g1	1829	19	26	46	65	85	101	116	128	143	164
GYY|c13819_g1	2933	102	207	315	431	548	660	768	894	999	1110
GYY|c25426_g1	221	0	1	1	1	1	2	2	3	3	3
GYY|c22108_g1	368	0	1	2	3	3	3	5	5	5	5
GYY|c26920_g1	429	0	0	0	0	0	0	0	0	1	1
GYY|c34975_g1	232	0	1	2	2	2	2	3	3	3	3
GYY|c7899_g1	469	1	1	1	1	2	2	2	2	2	3
GYY|c21578_g2	333	12	34	42	57	75	88	103	116	132	142
GYY|c40580_g1	252	0	0	0	0	0	0	1	1	1	1
GYY|c18144_g1	3356	580	1145	1767	2378	3000	3611	4224	4810	5440	6041
GYY|c39259_g1	227	1	1	1	1	2	2	3	3	3	4
GYY|c14671_g1	783	0	0	2	4	6	6	7	9	9	9
GYY|c15516_g1	489	0	3	3	4	7	10	10	10	11	12
GYY|c14919_g1	416	1	3	6	8	9	9	9	10	11	11
GYY|c10714_g1	275	3	4	9	10	12	13	14	15	15	17
GYY|c21586_g1	756	0	1	1	1	1	1	1	1	1	1
GYY|c17662_g1	372	1	2	2	2	2	2	2	2	2	3
GYY|c4067_g1	679	1	1	1	1	1	1	1	1	1	1
GYY|c19052_g1	2794	37	84	140	175	216	257	291	331	372	408
GYY|c19606_g1	1969	149	320	484	623	779	934	1083	1243	1384	1524
GYY|c16689_g1	2167	209	393	572	757	937	1101	1263	1466	1675	1881
GYY|c10012_g1	427	0	0	0	0	2	2	2	2	2	2
GYY|c37879_g1	254	0	0	0	0	1	1	2	2	2	2
GYY|c10280_g1	713	8	17	21	27	31	40	46	51	55	60
GYY|c21476_g2	2183	71	149	234	315	390	465	546	621	697	781
GYY|c14104_g2	641	2	2	2	2	2	3	3	4	4	4
GYY|c8492_g1	480	0	1	1	2	3	4	4	6	8	8
GYY|c16322_g1	2443	111	220	334	432	557	652	772	863	961	1077
GYY|c20336_g1	3076	108	211	323	417	547	659	766	875	996	1108
GYY|c14736_g1	1417	193	382	568	769	947	1131	1297	1477	1670	1873
GYY|c30060_g1	259	0	0	0	0	0	0	2	2	2	2
GYY|c10404_g1	696	1	5	8	13	18	24	28	34	39	44
GYY|c39215_g1	251	0	0	0	0	0	0	0	1	1	1
GYY|c16945_g1	568	28	74	109	145	194	235	277	319	351	392
GYY|c6712_g1	425	1	1	1	1	1	1	1	1	1	2
GYY|c16910_g1	2443	3	3	4	5	6	8	11	12	17	18
GYY|c32412_g1	410	1	1	1	2	2	2	4	4	4	4
GYY|c20965_g1	2781	15	35	61	84	105	134	152	171	194	219
GYY|c34330_g1	225	1	1	1	1	1	1	2	2	2	2
GYY|c17896_g1	2526	49	109	160	213	269	319	364	423	478	519
GYY|c34848_g1	241	0	0	1	1	2	2	2	2	2	2
GYY|c5583_g1	966	860	1669	2456	3263	4105	4916	5758	6576	7391	8198
GYY|c19384_g1	2471	36	63	100	144	177	216	254	291	317	353
GYY|c5223_g1	259	0	0	0	1	2	2	2	2	2	2
GYY|c14537_g1	1742	106	243	378	536	663	821	966	1081	1225	1346
GYY|c38919_g1	242	0	1	1	1	2	3	3	4	5	5
GYY|c24956_g1	251	0	0	0	1	2	2	2	2	2	3
GYY|c23723_g1	271	0	0	1	2	3	3	3	3	3	3
GYY|c14406_g1	815	39	74	98	132	170	201	226	250	279	309
GYY|c27729_g1	255	0	0	0	0	0	0	0	0	2	2
GYY|c19974_g1	2007	55	106	167	216	255	308	352	396	443	501
GYY|c39780_g1	397	0	0	0	0	0	1	1	3	4	4
GYY|c8203_g1	412	1	1	1	1	1	1	3	5	6	6
GYY|c21451_g2	5155	196	370	545	726	912	1115	1314	1499	1672	1859
GYY|c25281_g1	203	1	1	1	1	1	1	2	2	2	2
GYY|c37628_g1	234	0	0	0	0	0	1	1	1	1	1
GYY|c33769_g1	242	0	0	0	0	1	1	2	2	2	2
GYY|c2385_g1	764	2	3	3	4	4	4	4	7	8	10
GYY|c36574_g1	623	1	3	4	5	5	5	6	6	8	8
GYY|c22796_g1	1200	4	11	15	17	21	27	32	38	42	48
GYY|c14439_g1	539	1	1	1	1	1	1	1	1	1	1
GYY|c36936_g1	295	0	1	1	1	1	1	3	4	4	4
GYY|c18296_g1	3376	179	342	561	757	930	1125	1296	1498	1684	1870
GYY|c5911_g1	788	0	0	0	0	0	1	2	2	2	2
GYY|c7181_g1	314	0	1	1	2	4	6	6	7	8	8
GYY|c19760_g1	2380	3	6	6	7	8	9	10	10	10	13
GYY|c32638_g1	205	0	0	0	1	1	1	1	1	1	1
GYY|c24773_g1	241	0	0	1	1	2	2	2	2	2	2
GYY|c38737_g1	231	0	0	0	0	0	0	0	0	0	1
GYY|c28109_g1	218	0	0	1	1	1	1	1	1	1	2
GYY|c14076_g1	336	4	8	11	15	17	17	23	26	29	33
GYY|c15936_g2	1205	63	114	180	239	295	360	418	481	532	585
GYY|c12987_g1	450	0	0	0	0	0	0	0	0	1	1
GYY|c19826_g1	1693	65	130	186	262	333	406	464	530	584	669
GYY|c18637_g2	2011	4	10	12	20	23	30	33	37	42	48
GYY|c12820_g1	585	0	1	1	2	2	3	4	5	5	5
GYY|c18834_g1	1953	21	44	62	72	93	111	140	161	185	202
GYY|c35110_g1	249	1	1	1	2	2	2	2	2	2	2
GYY|c38220_g1	433	2	2	4	5	7	7	8	10	11	11
GYY|c38922_g1	304	0	0	0	1	1	2	3	3	3	3
GYY|c4356_g1	1138	2	3	5	9	11	14	20	24	26	29
GYY|c17479_g1	2845	34	74	116	152	181	220	262	310	338	378
GYY|c15109_g1	1020	202	385	598	825	1060	1252	1433	1639	1866	2084
GYY|c32994_g1	245	1	2	2	2	2	2	2	2	2	2
GYY|c21133_g1	2529	18	31	46	65	88	105	120	134	153	172
GYY|c35906_g1	327	0	0	1	1	1	2	2	2	2	3
GYY|c18376_g1	1732	33	65	98	129	165	207	249	281	312	355
GYY|c26476_g1	211	0	1	1	1	2	2	2	2	2	2
GYY|c14693_g1	2958	84	146	211	285	354	428	493	558	622	694
GYY|c16218_g1	213	0	0	0	0	0	0	0	1	1	1
GYY|c14029_g1	475	1	1	4	6	7	8	8	10	12	12
GYY|c16380_g1	1923	42	110	163	218	271	326	379	421	467	520
GYY|c29305_g1	265	0	0	0	0	0	1	1	1	1	2
GYY|c5892_g1	240	0	0	0	0	0	1	1	1	1	1
GYY|c9245_g1	825	0	1	1	1	1	1	1	1	1	1
GYY|c29949_g1	254	0	1	1	1	1	1	1	1	1	1
GYY|c20785_g2	4416	51	99	136	174	212	247	297	340	384	422
GYY|c19757_g1	2675	49	92	133	175	216	252	281	322	364	402
GYY|c11085_g1	1170	19	42	52	67	80	98	120	141	154	172
GYY|c18544_g2	234	0	0	0	0	0	0	1	1	1	1
GYY|c12373_g1	314	0	0	1	1	1	1	2	2	2	2
GYY|c14763_g1	1432	95	191	302	408	520	630	737	857	962	1063
GYY|c16014_g1	1393	312	635	945	1297	1641	1959	2279	2577	2896	3201
GYY|c19641_g2	1565	75	147	198	262	324	393	453	521	580	640
GYY|c7100_g1	220	1	1	1	1	1	1	1	1	1	1
GYY|c31362_g1	264	0	0	1	1	1	2	2	2	2	2
GYY|c3941_g1	247	0	0	1	2	2	3	4	4	5	5
GYY|c39577_g1	236	0	0	1	1	2	2	2	2	2	2
GYY|c35352_g1	340	0	1	1	1	1	2	2	2	5	5
GYY|c18029_g1	7979	593	1197	1800	2370	2957	3515	4069	4672	5230	5768
GYY|c18872_g1	815	3	14	20	32	46	55	69	89	99	111
GYY|c24981_g1	211	1	1	1	1	1	1	1	1	1	2
GYY|c15334_g1	2433	0	5	8	14	21	27	29	35	40	47
GYY|c12726_g1	639	0	1	2	2	2	2	2	2	2	2
GYY|c21642_g1	1412	20	43	61	72	91	106	124	150	170	185
GYY|c7324_g1	239	0	2	2	2	3	3	3	3	4	4
GYY|c15745_g1	339	3	5	6	8	9	9	10	10	11	13
GYY|c22313_g1	205	0	1	1	1	1	1	1	1	1	2
GYY|c4063_g1	1147	0	1	1	1	1	2	2	3	3	4
GYY|c38909_g1	320	0	1	1	2	3	3	3	3	3	3
GYY|c20046_g1	2163	26	51	80	104	128	157	187	218	244	254
GYY|c16020_g1	1750	12	19	36	45	53	59	69	75	83	88
GYY|c19889_g1	1503	39	97	162	240	301	361	422	491	542	597
GYY|c34102_g1	216	0	0	0	0	0	0	0	1	1	1
GYY|c33925_g1	202	0	0	1	2	2	2	2	2	2	2
GYY|c13591_g1	320	1	1	3	3	3	3	3	3	3	3
GYY|c4445_g1	1524	0	1	2	2	4	4	5	5	6	7
GYY|c30154_g1	323	0	0	0	0	0	0	0	1	1	2
GYY|c16855_g1	475	8	19	26	39	49	61	80	89	104	114
GYY|c26175_g1	226	0	1	1	1	1	1	2	2	2	2
GYY|c16895_g1	1132	7	16	28	41	56	64	72	84	96	106
GYY|c17414_g1	275	0	0	0	0	1	1	1	1	3	3
GYY|c1583_g1	558	1	1	2	3	3	3	3	3	4	4
GYY|c39211_g1	277	0	0	0	0	1	1	1	1	1	2
GYY|c26778_g1	449	0	0	2	2	2	4	7	9	9	10
GYY|c9532_g1	2092	44	85	110	154	189	231	269	305	333	390
GYY|c21393_g4	479	1	1	2	2	2	2	2	2	2	2
GYY|c5792_g1	394	0	1	2	3	3	3	3	3	4	4
GYY|c29027_g1	869	1	1	3	3	3	3	4	4	4	4
GYY|c16084_g1	1000	14	31	43	55	64	78	88	98	111	120
GYY|c17031_g1	2222	58	112	150	199	231	283	327	360	399	437
GYY|c26767_g1	295	0	0	1	1	1	2	2	3	3	3
GYY|c12478_g1	944	0	1	3	3	3	3	3	3	3	3
GYY|c38121_g1	240	0	0	1	2	2	3	3	3	3	3
GYY|c18445_g1	1270	18	32	48	64	82	98	105	129	142	154
GYY|c14614_g1	851	0	0	0	0	1	1	2	2	2	3
GYY|c16339_g1	432	2	5	6	6	8	8	8	8	8	10
GYY|c23677_g1	372	0	0	0	0	0	0	0	1	1	1
GYY|c17671_g1	2027	1	1	1	3	3	3	4	4	6	7
GYY|c28919_g1	629	0	0	1	1	2	3	3	3	3	3
GYY|c21134_g1	2258	34	68	99	139	170	201	230	251	284	306
GYY|c37526_g1	300	0	0	1	1	1	1	1	1	1	2
GYY|c15236_g1	994	5	9	14	21	26	32	45	51	53	57
GYY|c3010_g1	391	0	0	1	1	1	2	2	2	2	2
GYY|c14588_g1	1696	543	1090	1628	2179	2739	3289	3836	4381	4934	5507
GYY|c35918_g1	1152	4	5	7	10	15	18	19	22	23	23
GYY|c13649_g1	1204	201	374	557	761	961	1159	1339	1516	1699	1886
GYY|c19105_g1	439	1	1	1	1	2	2	2	3	3	3
GYY|c19970_g2	3615	199	422	620	835	1059	1288	1497	1745	1958	2180
GYY|c1764_g1	255	0	0	0	0	0	0	2	3	3	3
GYY|c24343_g1	229	0	0	0	0	0	1	1	1	1	2
GYY|c38583_g1	247	0	0	0	0	0	0	0	0	0	1
GYY|c5065_g1	375	0	2	2	3	5	5	5	5	5	5
GYY|c28754_g1	714	2	3	5	6	6	8	9	10	14	16
GYY|c14926_g1	919	2	2	6	6	10	11	17	20	21	21
GYY|c14943_g1	680	0	0	1	1	1	1	1	1	1	1
GYY|c20243_g1	1359	38	85	122	159	193	242	271	298	329	360
GYY|c28213_g1	266	0	0	0	1	2	2	2	2	2	2
GYY|c30824_g1	398	1	4	4	6	7	8	9	10	10	11
GYY|c33471_g1	208	0	0	0	0	0	1	2	2	2	2
GYY|c13434_g1	855	0	1	1	2	2	2	2	4	4	4
GYY|c16884_g1	369	1	2	2	2	3	6	6	6	6	6
GYY|c13767_g1	913	3	4	4	4	5	7	7	9	9	11
GYY|c31000_g1	214	0	0	1	1	1	1	1	1	1	1
GYY|c20861_g1	3014	841	1634	2480	3318	4149	4993	5839	6666	7464	8269
GYY|c19758_g1	2055	109	194	275	395	483	596	702	816	907	1015
GYY|c25462_g1	801	1	5	7	12	14	15	16	17	20	21
GYY|c24657_g1	226	0	1	2	2	2	2	2	2	2	2
GYY|c25394_g1	539	2	2	2	5	7	8	8	8	10	11
GYY|c16119_g1	1231	185	380	570	761	969	1134	1325	1496	1698	1882
GYY|c18307_g1	2270	431	909	1333	1745	2181	2638	3086	3531	3955	4428
GYY|c2809_g1	559	16	30	41	58	72	91	109	128	143	161
GYY|c38714_g1	336	0	0	0	0	0	0	0	0	1	1
GYY|c32558_g1	617	1	4	4	4	7	10	11	12	15	17
GYY|c26597_g1	279	0	0	1	1	1	1	1	1	1	1
GYY|c19616_g1	931	42	87	125	164	203	247	286	326	367	419
GYY|c32967_g1	242	0	1	1	1	1	2	2	2	2	2
GYY|c15942_g1	1226	1	2	2	5	6	7	8	9	13	15
GYY|c18467_g1	2971	397	805	1184	1574	1963	2326	2727	3099	3499	3869
GYY|c15893_g1	1804	125	251	358	462	576	691	803	933	1045	1159
GYY|c31791_g1	271	1	1	1	2	2	2	2	2	2	2
GYY|c18337_g1	3542	5	7	9	10	11	13	16	17	17	19
GYY|c14798_g1	944	0	0	0	1	1	1	2	2	2	2
GYY|c14078_g1	1117	0	0	3	5	5	5	6	6	8	8
GYY|c24991_g1	228	0	0	0	2	3	4	4	4	4	4
GYY|c19257_g1	2630	55	103	168	226	274	312	372	415	471	516
GYY|c31217_g1	299	0	1	2	2	2	3	3	4	4	4
GYY|c15684_g1	2326	93	187	300	387	483	567	667	767	862	971
GYY|c11946_g1	362	1	1	1	1	1	2	3	4	5	5
GYY|c22471_g1	597	0	0	2	2	2	2	2	2	3	6
GYY|c12797_g1	1141	334	654	1015	1340	1692	2021	2363	2676	2977	3310
GYY|c14881_g1	439	0	1	1	4	4	4	4	4	5	6
GYY|c19633_g1	2960	94	193	283	393	479	569	655	760	860	956
GYY|c16715_g1	1737	261	521	771	1010	1244	1514	1789	2052	2309	2558
GYY|c18927_g1	1011	15	31	47	70	86	106	123	143	165	190
GYY|c6505_g1	1095	1	1	1	1	1	1	1	1	1	1
GYY|c16560_g1	687	1	1	1	4	4	6	6	6	7	8
GYY|c13828_g1	1455	12	24	34	39	43	57	73	83	89	96
GYY|c21546_g2	1879	4	12	14	18	21	23	25	26	29	31
GYY|c29728_g1	296	0	1	1	1	2	2	2	2	2	2
GYY|c26576_g1	314	0	0	0	0	1	1	1	1	1	1
GYY|c26137_g1	241	0	0	0	1	1	1	2	2	2	2
GYY|c14032_g1	750	2	2	3	4	5	5	7	7	8	8
GYY|c33437_g1	282	0	0	0	0	0	0	0	1	1	1
GYY|c11519_g1	309	0	1	2	2	2	2	2	2	2	2
GYY|c20400_g2	1718	62	119	182	260	334	415	489	553	620	678
GYY|c10026_g1	276	0	0	1	1	1	1	1	1	1	2
GYY|c19730_g1	3401	7	10	15	21	23	27	31	37	44	50
GYY|c29207_g1	308	0	1	1	1	1	2	2	3	3	3
GYY|c38006_g1	255	0	0	0	0	1	1	1	1	1	1
GYY|c16892_g1	3493	29	57	82	107	133	162	187	213	234	269
GYY|c17171_g1	1107	0	0	1	2	2	2	4	5	6	7
GYY|c15757_g1	1273	7	11	22	27	34	36	39	43	45	54
GYY|c13174_g1	292	0	1	1	1	1	1	1	1	1	1
GYY|c22011_g1	1597	186	359	553	742	944	1140	1331	1523	1677	1835
GYY|c25277_g1	360	0	0	0	0	0	0	0	0	0	1
GYY|c19426_g1	4884	52	109	168	233	294	344	394	459	513	560
GYY|c30280_g1	409	2	4	7	7	7	7	7	9	12	12
[truncated: 17,497 more rows]
